# Supplementary material for: Intrinsic group behaviour II: On the dependence of triad spatial dynamics on social and personal features; and on the effect of social interaction on small group dynamics
Source: PLoS One. 2019 Dec 3;14(12):e0225704. doi: 10.1371/journal.pone.0225704 (PMC6890182; doi:10.1371/journal.pone.0225704)
Supplement: S1 Data Set — (ZIP) [file pone.0225704.s001.zip]

Archive with 935 entries (933 files):
- set_2_int/
- set_2_int/readme.txt
- set_2_int/group_traj_dyad_int/
- set_2_int/group_traj_dyad_int/traj_2_0109_128.dat
- set_2_int/group_traj_dyad_int/traj_2_0109_127.dat
- set_2_int/group_traj_dyad_int/traj_2_0109_126.dat
- set_2_int/group_traj_dyad_int/traj_2_0109_125.dat
- set_2_int/group_traj_dyad_int/traj_2_0109_124.dat
- set_2_int/group_traj_dyad_int/traj_2_0109_123.dat
- set_2_int/group_traj_dyad_int/traj_2_0109_122.dat
- set_2_int/group_traj_dyad_int/traj_2_0109_121.dat
- set_2_int/group_traj_dyad_int/traj_2_0109_120.dat
- set_2_int/group_traj_dyad_int/traj_2_0109_119.dat
- set_2_int/group_traj_dyad_int/traj_2_0109_118.dat
- set_2_int/group_traj_dyad_int/traj_2_0109_117.dat
- set_2_int/group_traj_dyad_int/traj_2_0109_116.dat
- set_2_int/group_traj_dyad_int/traj_2_0109_115.dat
- set_2_int/group_traj_dyad_int/traj_2_0109_114.dat
- set_2_int/group_traj_dyad_int/traj_2_0109_113.dat
- set_2_int/group_traj_dyad_int/traj_2_0109_112.dat
- set_2_int/group_traj_dyad_int/traj_2_0109_111.dat
- set_2_int/group_traj_dyad_int/traj_2_0109_110.dat
- set_2_int/group_traj_dyad_int/traj_2_0109_109.dat
- set_2_int/group_traj_dyad_int/traj_2_0109_108.dat
- set_2_int/group_traj_dyad_int/traj_2_0109_107.dat
- set_2_int/group_traj_dyad_int/traj_2_0109_106.dat
- set_2_int/group_traj_dyad_int/traj_2_0109_105.dat
- set_2_int/group_traj_dyad_int/traj_2_0109_104.dat
- set_2_int/group_traj_dyad_int/traj_2_0109_103.dat
- set_2_int/group_traj_dyad_int/traj_2_0109_102.dat
- set_2_int/group_traj_dyad_int/traj_2_0109_101.dat
- set_2_int/group_traj_dyad_int/traj_2_0109_100.dat
- set_2_int/group_traj_dyad_int/traj_2_0109_99.dat
- set_2_int/group_traj_dyad_int/traj_2_0109_98.dat
- set_2_int/group_traj_dyad_int/traj_2_0109_97.dat
- set_2_int/group_traj_dyad_int/traj_2_0109_96.dat
- set_2_int/group_traj_dyad_int/traj_2_0109_95.dat
- set_2_int/group_traj_dyad_int/traj_2_0109_94.dat
- set_2_int/group_traj_dyad_int/traj_2_0109_93.dat
- set_2_int/group_traj_dyad_int/traj_2_0109_92.dat
- set_2_int/group_traj_dyad_int/traj_2_0109_91.dat
- set_2_int/group_traj_dyad_int/traj_2_0109_90.dat
- set_2_int/group_traj_dyad_int/traj_2_0109_89.dat
- set_2_int/group_traj_dyad_int/traj_2_0109_88.dat
- set_2_int/group_traj_dyad_int/traj_2_0109_87.dat
- set_2_int/group_traj_dyad_int/traj_2_0109_86.dat
- set_2_int/group_traj_dyad_int/traj_2_0109_85.dat
- set_2_int/group_traj_dyad_int/traj_2_0109_84.dat
- set_2_int/group_traj_dyad_int/traj_2_0109_83.dat
- set_2_int/group_traj_dyad_int/traj_2_0109_82.dat
- set_2_int/group_traj_dyad_int/traj_2_0109_81.dat
- set_2_int/group_traj_dyad_int/traj_2_0109_80.dat
- set_2_int/group_traj_dyad_int/traj_2_0109_79.dat
- set_2_int/group_traj_dyad_int/traj_2_0109_78.dat
- set_2_int/group_traj_dyad_int/traj_2_0109_77.dat
- set_2_int/group_traj_dyad_int/traj_2_0109_76.dat
- set_2_int/group_traj_dyad_int/traj_2_0109_75.dat
- set_2_int/group_traj_dyad_int/traj_2_0109_74.dat
- set_2_int/group_traj_dyad_int/traj_2_0109_73.dat
- set_2_int/group_traj_dyad_int/traj_2_0109_72.dat
- set_2_int/group_traj_dyad_int/traj_2_0109_71.dat
- set_2_int/group_traj_dyad_int/traj_2_0109_70.dat
- set_2_int/group_traj_dyad_int/traj_2_0109_69.dat
- set_2_int/group_traj_dyad_int/traj_2_0109_68.dat
- set_2_int/group_traj_dyad_int/traj_2_0109_67.dat
- set_2_int/group_traj_dyad_int/traj_2_0109_66.dat
- set_2_int/group_traj_dyad_int/traj_2_0109_65.dat
- set_2_int/group_traj_dyad_int/traj_2_0109_64.dat
- set_2_int/group_traj_dyad_int/traj_2_0109_63.dat
- set_2_int/group_traj_dyad_int/traj_2_0109_62.dat
- set_2_int/group_traj_dyad_int/traj_2_0109_61.dat
- set_2_int/group_traj_dyad_int/traj_2_0109_60.dat
- set_2_int/group_traj_dyad_int/traj_2_0109_59.dat
- set_2_int/group_traj_dyad_int/traj_2_0109_58.dat
- set_2_int/group_traj_dyad_int/traj_2_0109_57.dat
- set_2_int/group_traj_dyad_int/traj_2_0109_56.dat
- set_2_int/group_traj_dyad_int/traj_2_0109_55.dat
- set_2_int/group_traj_dyad_int/traj_2_0109_54.dat
- set_2_int/group_traj_dyad_int/traj_2_0109_53.dat
- set_2_int/group_traj_dyad_int/traj_2_0109_52.dat
- set_2_int/group_traj_dyad_int/traj_2_0109_51.dat
- set_2_int/group_traj_dyad_int/traj_2_0109_50.dat
- set_2_int/group_traj_dyad_int/traj_2_0109_49.dat
- set_2_int/group_traj_dyad_int/traj_2_0109_48.dat
- set_2_int/group_traj_dyad_int/traj_2_0109_47.dat
- set_2_int/group_traj_dyad_int/traj_2_0109_46.dat
- set_2_int/group_traj_dyad_int/traj_2_0109_45.dat
- set_2_int/group_traj_dyad_int/traj_2_0109_44.dat
- set_2_int/group_traj_dyad_int/traj_2_0109_43.dat
- set_2_int/group_traj_dyad_int/traj_2_0109_42.dat
- set_2_int/group_traj_dyad_int/traj_2_0109_41.dat
- set_2_int/group_traj_dyad_int/traj_2_0109_40.dat
- set_2_int/group_traj_dyad_int/traj_2_0109_39.dat
- set_2_int/group_traj_dyad_int/traj_2_0109_38.dat
- set_2_int/group_traj_dyad_int/traj_2_0109_37.dat
- set_2_int/group_traj_dyad_int/traj_2_0109_36.dat
- set_2_int/group_traj_dyad_int/traj_2_0109_35.dat
- set_2_int/group_traj_dyad_int/traj_2_0109_34.dat
- set_2_int/group_traj_dyad_int/traj_2_0109_33.dat
- set_2_int/group_traj_dyad_int/traj_2_0109_32.dat
- set_2_int/group_traj_dyad_int/traj_2_0109_31.dat
- set_2_int/group_traj_dyad_int/traj_2_0109_30.dat
- set_2_int/group_traj_dyad_int/traj_2_0109_29.dat
- set_2_int/group_traj_dyad_int/traj_2_0109_28.dat
- set_2_int/group_traj_dyad_int/traj_2_0109_27.dat
- set_2_int/group_traj_dyad_int/traj_2_0109_26.dat
- set_2_int/group_traj_dyad_int/traj_2_0109_25.dat
- set_2_int/group_traj_dyad_int/traj_2_0109_24.dat
- set_2_int/group_traj_dyad_int/traj_2_0109_23.dat
- set_2_int/group_traj_dyad_int/traj_2_0109_22.dat
- set_2_int/group_traj_dyad_int/traj_2_0109_21.dat
- set_2_int/group_traj_dyad_int/traj_2_0109_20.dat
- set_2_int/group_traj_dyad_int/traj_2_0109_19.dat
- set_2_int/group_traj_dyad_int/traj_2_0109_18.dat
- set_2_int/group_traj_dyad_int/traj_2_0109_17.dat
- set_2_int/group_traj_dyad_int/traj_2_0109_16.dat
- set_2_int/group_traj_dyad_int/traj_2_0109_15.dat
- set_2_int/group_traj_dyad_int/traj_2_0109_14.dat
- set_2_int/group_traj_dyad_int/traj_2_0109_13.dat
- set_2_int/group_traj_dyad_int/traj_2_0109_12.dat
- set_2_int/group_traj_dyad_int/traj_2_0109_11.dat
- set_2_int/group_traj_dyad_int/traj_2_0109_10.dat
- set_2_int/group_traj_dyad_int/traj_2_0109_9.dat
- set_2_int/group_traj_dyad_int/traj_2_0109_8.dat
- set_2_int/group_traj_dyad_int/traj_2_0109_7.dat
- set_2_int/group_traj_dyad_int/traj_2_0109_6.dat
- set_2_int/group_traj_dyad_int/traj_2_0109_5.dat
- set_2_int/group_traj_dyad_int/traj_2_0109_4.dat
- set_2_int/group_traj_dyad_int/traj_2_0109_3.dat
- set_2_int/group_traj_dyad_int/traj_2_0109_2.dat
- set_2_int/group_traj_dyad_int/traj_2_0109_1.dat
- set_2_int/group_traj_dyad_int/traj_2_0217_66.dat
- set_2_int/group_traj_dyad_int/traj_2_0217_65.dat
- set_2_int/group_traj_dyad_int/traj_2_0217_64.dat
- set_2_int/group_traj_dyad_int/traj_2_0217_63.dat
- set_2_int/group_traj_dyad_int/traj_2_0217_62.dat
- set_2_int/group_traj_dyad_int/traj_2_0217_61.dat
- set_2_int/group_traj_dyad_int/traj_2_0217_60.dat
- set_2_int/group_traj_dyad_int/traj_2_0217_59.dat
- set_2_int/group_traj_dyad_int/traj_2_0217_58.dat
- set_2_int/group_traj_dyad_int/traj_2_0217_57.dat
- set_2_int/group_traj_dyad_int/traj_2_0217_56.dat
- set_2_int/group_traj_dyad_int/traj_2_0217_55.dat
- set_2_int/group_traj_dyad_int/traj_2_0217_54.dat
- set_2_int/group_traj_dyad_int/traj_2_0217_53.dat
- set_2_int/group_traj_dyad_int/traj_2_0217_52.dat
- set_2_int/group_traj_dyad_int/traj_2_0217_51.dat
- set_2_int/group_traj_dyad_int/traj_2_0217_50.dat
- set_2_int/group_traj_dyad_int/traj_2_0217_49.dat
- set_2_int/group_traj_dyad_int/traj_2_0217_48.dat
- set_2_int/group_traj_dyad_int/traj_2_0217_47.dat
- set_2_int/group_traj_dyad_int/traj_2_0217_46.dat
- set_2_int/group_traj_dyad_int/traj_2_0217_45.dat
- set_2_int/group_traj_dyad_int/traj_2_0217_44.dat
- set_2_int/group_traj_dyad_int/traj_2_0217_43.dat
- set_2_int/group_traj_dyad_int/traj_2_0217_42.dat
- set_2_int/group_traj_dyad_int/traj_2_0217_41.dat
- set_2_int/group_traj_dyad_int/traj_2_0217_40.dat
- set_2_int/group_traj_dyad_int/traj_2_0217_39.dat
- set_2_int/group_traj_dyad_int/traj_2_0217_38.dat
- set_2_int/group_traj_dyad_int/traj_2_0217_37.dat
- set_2_int/group_traj_dyad_int/traj_2_0217_36.dat
- set_2_int/group_traj_dyad_int/traj_2_0217_35.dat
- set_2_int/group_traj_dyad_int/traj_2_0217_34.dat
- set_2_int/group_traj_dyad_int/traj_2_0217_33.dat
- set_2_int/group_traj_dyad_int/traj_2_0217_32.dat
- set_2_int/group_traj_dyad_int/traj_2_0217_31.dat
- set_2_int/group_traj_dyad_int/traj_2_0217_30.dat
- set_2_int/group_traj_dyad_int/traj_2_0217_29.dat
- set_2_int/group_traj_dyad_int/traj_2_0217_28.dat
- set_2_int/group_traj_dyad_int/traj_2_0217_27.dat
- set_2_int/group_traj_dyad_int/traj_2_0217_26.dat
- set_2_int/group_traj_dyad_int/traj_2_0217_25.dat
- set_2_int/group_traj_dyad_int/traj_2_0217_24.dat
- set_2_int/group_traj_dyad_int/traj_2_0217_23.dat
- set_2_int/group_traj_dyad_int/traj_2_0217_22.dat
- set_2_int/group_traj_dyad_int/traj_2_0217_21.dat
- set_2_int/group_traj_dyad_int/traj_2_0217_20.dat
- set_2_int/group_traj_dyad_int/traj_2_0217_19.dat
- set_2_int/group_traj_dyad_int/traj_2_0217_18.dat
- set_2_int/group_traj_dyad_int/traj_2_0217_17.dat
- set_2_int/group_traj_dyad_int/traj_2_0217_16.dat
- set_2_int/group_traj_dyad_int/traj_2_0217_15.dat
- set_2_int/group_traj_dyad_int/traj_2_0217_14.dat
- set_2_int/group_traj_dyad_int/traj_2_0217_13.dat
- set_2_int/group_traj_dyad_int/traj_2_0217_12.dat
- set_2_int/group_traj_dyad_int/traj_2_0217_11.dat
- set_2_int/group_traj_dyad_int/traj_2_0217_10.dat
- set_2_int/group_traj_dyad_int/traj_2_0217_9.dat
- set_2_int/group_traj_dyad_int/traj_2_0217_8.dat
- set_2_int/group_traj_dyad_int/traj_2_0217_7.dat
- set_2_int/group_traj_dyad_int/traj_2_0217_6.dat
- set_2_int/group_traj_dyad_int/traj_2_0217_5.dat
- set_2_int/group_traj_dyad_int/traj_2_0217_4.dat
- set_2_int/group_traj_dyad_int/traj_2_0217_3.dat
- set_2_int/group_traj_dyad_int/traj_2_0217_2.dat
- set_2_int/group_traj_dyad_int/traj_2_0217_1.dat
- set_2_int/group_traj_dyad_int/traj_2_0109_190.dat
- set_2_int/group_traj_dyad_int/traj_2_0109_189.dat
- set_2_int/group_traj_dyad_int/traj_2_0109_188.dat
- set_2_int/group_traj_dyad_int/traj_2_0109_187.dat
- set_2_int/group_traj_dyad_int/traj_2_0109_186.dat
- set_2_int/group_traj_dyad_int/traj_2_0109_185.dat
- set_2_int/group_traj_dyad_int/traj_2_0109_184.dat
- set_2_int/group_traj_dyad_int/traj_2_0109_183.dat
- set_2_int/group_traj_dyad_int/traj_2_0109_182.dat
- set_2_int/group_traj_dyad_int/traj_2_0109_181.dat
- set_2_int/group_traj_dyad_int/traj_2_0109_180.dat
- set_2_int/group_traj_dyad_int/traj_2_0109_179.dat
- set_2_int/group_traj_dyad_int/traj_2_0109_178.dat
- set_2_int/group_traj_dyad_int/traj_2_0109_177.dat
- set_2_int/group_traj_dyad_int/traj_2_0109_176.dat
- set_2_int/group_traj_dyad_int/traj_2_0109_175.dat
- set_2_int/group_traj_dyad_int/traj_2_0109_174.dat
- set_2_int/group_traj_dyad_int/traj_2_0109_173.dat
- set_2_int/group_traj_dyad_int/traj_2_0109_172.dat
- set_2_int/group_traj_dyad_int/traj_2_0109_171.dat
- set_2_int/group_traj_dyad_int/traj_2_0109_170.dat
- set_2_int/group_traj_dyad_int/traj_2_0109_169.dat
- set_2_int/group_traj_dyad_int/traj_2_0109_168.dat
- set_2_int/group_traj_dyad_int/traj_2_0109_167.dat
- set_2_int/group_traj_dyad_int/traj_2_0109_166.dat
- set_2_int/group_traj_dyad_int/traj_2_0109_165.dat
- set_2_int/group_traj_dyad_int/traj_2_0109_164.dat
- set_2_int/group_traj_dyad_int/traj_2_0109_163.dat
- set_2_int/group_traj_dyad_int/traj_2_0109_162.dat
- set_2_int/group_traj_dyad_int/traj_2_0109_161.dat
- set_2_int/group_traj_dyad_int/traj_2_0109_160.dat
- set_2_int/group_traj_dyad_int/traj_2_0109_159.dat
- set_2_int/group_traj_dyad_int/traj_2_0109_158.dat
- set_2_int/group_traj_dyad_int/traj_2_0109_157.dat
- set_2_int/group_traj_dyad_int/traj_2_0109_156.dat
- set_2_int/group_traj_dyad_int/traj_2_0109_155.dat
- set_2_int/group_traj_dyad_int/traj_2_0109_154.dat
- set_2_int/group_traj_dyad_int/traj_2_0109_153.dat
- set_2_int/group_traj_dyad_int/traj_2_0109_152.dat
- set_2_int/group_traj_dyad_int/traj_2_0109_151.dat
- set_2_int/group_traj_dyad_int/traj_2_0109_150.dat
- set_2_int/group_traj_dyad_int/traj_2_0109_149.dat
- set_2_int/group_traj_dyad_int/traj_2_0109_148.dat
- set_2_int/group_traj_dyad_int/traj_2_0109_147.dat
- set_2_int/group_traj_dyad_int/traj_2_0109_146.dat
- set_2_int/group_traj_dyad_int/traj_2_0109_145.dat
- set_2_int/group_traj_dyad_int/traj_2_0109_144.dat
- set_2_int/group_traj_dyad_int/traj_2_0109_143.dat
- set_2_int/group_traj_dyad_int/traj_2_0109_142.dat
- set_2_int/group_traj_dyad_int/traj_2_0109_141.dat
- set_2_int/group_traj_dyad_int/traj_2_0109_140.dat
- set_2_int/group_traj_dyad_int/traj_2_0109_139.dat
- set_2_int/group_traj_dyad_int/traj_2_0109_138.dat
- set_2_int/group_traj_dyad_int/traj_2_0109_137.dat
- set_2_int/group_traj_dyad_int/traj_2_0109_136.dat
- set_2_int/group_traj_dyad_int/traj_2_0109_135.dat
- set_2_int/group_traj_dyad_int/traj_2_0109_134.dat
- set_2_int/group_traj_dyad_int/traj_2_0109_133.dat
- set_2_int/group_traj_dyad_int/traj_2_0109_132.dat
- set_2_int/group_traj_dyad_int/traj_2_0109_131.dat
- set_2_int/group_traj_dyad_int/traj_2_0109_130.dat
- set_2_int/group_traj_dyad_int/traj_2_0109_129.dat
- set_2_int/group_traj_dyad_int/traj_2_0217_194.dat
- set_2_int/group_traj_dyad_int/traj_2_0217_193.dat
- set_2_int/group_traj_dyad_int/traj_2_0217_192.dat
- set_2_int/group_traj_dyad_int/traj_2_0217_191.dat
- set_2_int/group_traj_dyad_int/traj_2_0217_190.dat
- set_2_int/group_traj_dyad_int/traj_2_0217_189.dat
- set_2_int/group_traj_dyad_int/traj_2_0217_188.dat
- set_2_int/group_traj_dyad_int/traj_2_0217_187.dat
- set_2_int/group_traj_dyad_int/traj_2_0217_186.dat
- set_2_int/group_traj_dyad_int/traj_2_0217_185.dat
- set_2_int/group_traj_dyad_int/traj_2_0217_184.dat
- set_2_int/group_traj_dyad_int/traj_2_0217_183.dat
- set_2_int/group_traj_dyad_int/traj_2_0217_182.dat
- set_2_int/group_traj_dyad_int/traj_2_0217_181.dat
- set_2_int/group_traj_dyad_int/traj_2_0217_180.dat
- set_2_int/group_traj_dyad_int/traj_2_0217_179.dat
- set_2_int/group_traj_dyad_int/traj_2_0217_178.dat
- set_2_int/group_traj_dyad_int/traj_2_0217_177.dat
- set_2_int/group_traj_dyad_int/traj_2_0217_176.dat
- set_2_int/group_traj_dyad_int/traj_2_0217_175.dat
- set_2_int/group_traj_dyad_int/traj_2_0217_174.dat
- set_2_int/group_traj_dyad_int/traj_2_0217_173.dat
- set_2_int/group_traj_dyad_int/traj_2_0217_172.dat
- set_2_int/group_traj_dyad_int/traj_2_0217_171.dat
- set_2_int/group_traj_dyad_int/traj_2_0217_170.dat
- set_2_int/group_traj_dyad_int/traj_2_0217_169.dat
- set_2_int/group_traj_dyad_int/traj_2_0217_168.dat
- set_2_int/group_traj_dyad_int/traj_2_0217_167.dat
- set_2_int/group_traj_dyad_int/traj_2_0217_166.dat
- set_2_int/group_traj_dyad_int/traj_2_0217_165.dat
- set_2_int/group_traj_dyad_int/traj_2_0217_164.dat
- set_2_int/group_traj_dyad_int/traj_2_0217_163.dat
- set_2_int/group_traj_dyad_int/traj_2_0217_162.dat
- set_2_int/group_traj_dyad_int/traj_2_0217_161.dat
- set_2_int/group_traj_dyad_int/traj_2_0217_160.dat
- set_2_int/group_traj_dyad_int/traj_2_0217_159.dat
- set_2_int/group_traj_dyad_int/traj_2_0217_158.dat
- set_2_int/group_traj_dyad_int/traj_2_0217_157.dat
- set_2_int/group_traj_dyad_int/traj_2_0217_156.dat
- set_2_int/group_traj_dyad_int/traj_2_0217_155.dat
- set_2_int/group_traj_dyad_int/traj_2_0217_154.dat
[truncated: 635 more entries]
