# Supplementary material for: Intrinsic group behaviour II: On the dependence of triad spatial dynamics on social and personal features; and on the effect of social interaction on small group dynamics
Source: PLoS One. 2019 Dec 3;14(12):e0225704. doi: 10.1371/journal.pone.0225704 (PMC6890182; doi:10.1371/journal.pone.0225704)
Supplement: S1 Data Set — (ZIP) [file pone.0225704.s001.zip › set_2_int/readme.txt]

The pedestrian group trajectories and coding are in the directories \group_traj_dyad(triad)_(non)int

Files are named as
traj_#ofpedestriansingroup_date_trajectory#.dat

the #ofpedestriansingroup is fixed to 2 in the whole set

the dates are (according to the East Asia yy/mm/dd order)
0109: 9 January 2013
0217: 17 February 2013
0324: 24 March 2013
0424: 24 April 2013
0505: 5 May 2013
0508: 8 May 2013

The first line of each file provides the coding information as
#ofpedestriansingroup id1 id2 (id3 for triads) is_a_couple is_a_colleague is_a_family is_a_friend #_of_males leisure work av_age min_age max_age av_height max_height min_height 
#ofpedestriansingroup is fixed to 2 in the whole set
id1 & id2 & id3 (present only for triads) are the pedestrian ids according to our tracking system
is_a_couple is a boolean variable assuming true if they are a couple
is_a_colleague is a boolean variable assuming true if they are colleagues
is_a_family is a boolean variable assuming true if they are a family
is_a_friend is a boolean variable assuming true if they are friends
#_of_males is the number of males in the dyad
leisure is a boolean variable assuming true if their purpose is leisure
work is a boolean variable assuming true if their purpose is work
av_age provides the group average age
min_age provides the group minimum age
max_age provides the group maximum age
av_height provides the group average height
max_height provides the group maximum height
min_height provides the group minimum height

Then the trajectory information follows. First we have a line 
time #ofdetectedpedestrians
time provides the time from the beginning of the tracking campaign
#ofdetectedpedestrians provides the number of pedestrians in this group detected at that time

then #ofdetectedpedestrians line follow, with the structure
id x y z vx vy v

id is the id of one of the two pedestrians
x is the x position in the arbitrary tracking frame (not the group frame!) at t=time
y is the y position in the arbitrary tracking frame (not the group frame!) at t=time
z is the height of the head at t=time
vx is the x component of velocity in the arbitrary tracking frame at t=time
vy is the y component of velocity in the arbitrary tracking frame at t=time
v is the magnitude of the velocity vector 
