# Supplementary material for: Intrinsic group behaviour II: On the dependence of triad spatial dynamics on social and personal features; and on the effect of social interaction on small group dynamics
Source: PLoS One. 2019 Dec 3;14(12):e0225704. doi: 10.1371/journal.pone.0225704 (PMC6890182; doi:10.1371/journal.pone.0225704)
Supplement: S1 Data Set — (ZIP) [file pone.0225704.s001.zip › set_2_int/group_traj_dyad_int/traj_2_0109_128.dat]

2 15303200 15302900 0 1 0 0 2 0 1 50 50 50 1685.16 1694.38 1675.93 
20429 1
15302900 7050.8 4032 1590 0 0 0 
20429.5 1
15302900 7152.17 3689.08 1590 310.941 -1051.89 1096.89 
20430 1
15302900 7264.92 3115.38 1590 231.533 -1178.03 1200.56 
20430.5 1
15302900 7487.92 2492.38 1590 439.842 -1228.8 1305.14 
20431 1
15302900 7633.83 2027.58 1576.83 291.821 -929.603 974.331 
20431.5 1
15302900 7723.23 1394.15 1545.08 178.795 -1266.86 1279.41 
20432 2
15303200 8411.5 537.125 1568 0 0 0 
15302900 7847.5 645.167 1577.83 248.538 -1497.97 1518.45 
20432.5 2
15303200 8491.46 85.3077 1564.15 189.482 -1070.66 1087.29 
15302900 7878.46 73.9231 1638.38 61.6764 -1137.94 1139.61 
20433 2
15303200 8588.75 -420.25 1582.75 193.416 -1005.08 1023.53 
15302900 7980.17 -487.5 1677.92 202.197 -1116.15 1134.32 
20433.5 2
15303200 8696.85 -963.692 1632.77 213.207 -1071.88 1092.88 
15302900 8127.08 -1161.77 1677.08 289.764 -1329.92 1361.12 
20434 2
15303200 8850.75 -1366.17 1669.67 308.425 -806.562 863.521 
15302900 8335.17 -1681.92 1684 417.014 -1042.38 1122.7 
20434.5 2
15303200 9158.31 -1742.08 1696.46 617.586 -754.84 975.292 
15302900 8498.15 -2144.38 1659.38 327.283 -928.65 984.635 
20435 2
15303200 9606 -2145.33 1676.75 884.767 -796.949 1190.77 
15302900 8996.92 -2511.08 1683.42 985.697 -724.701 1223.43 
20435.5 2
15303200 10077.4 -2465.23 1656.85 948.46 -643.657 1146.24 
15302900 9446.31 -3047.31 1685.31 904.207 -1078.92 1407.72 
20436 2
15303200 10464.1 -2950.23 1646.85 762.707 -956.607 1223.45 
15302900 9810.77 -3408.08 1704.54 718.859 -711.576 1011.48 
20436.5 2
15303200 10797.6 -3199.75 1637.83 682.017 -510.264 851.773 
15302900 10129.3 -3667 1695.25 651.46 -529.495 839.503 
20437 2
15303200 11195.5 -3599.69 1617.85 797.351 -801.488 1130.55 
15302900 10526.6 -4054.31 1619.23 796.156 -776.168 1111.89 
20437.5 2
15303200 11613.2 -4002.17 1592.92 838.765 -808.181 1164.77 
15302900 10949.5 -4587.83 1591 849.166 -1071.34 1367.06 
20438 2
15303200 12024.7 -4361.92 1605.69 823.051 -719.513 1093.21 
15302900 11291.2 -5064.92 1601.77 683.308 -954.179 1173.61 
20438.5 2
15303200 12388.5 -4846.38 1600.15 720.335 -959.33 1199.67 
15302900 11687.8 -5499.31 1604.69 785.377 -860.168 1164.78 
20439 2
15303200 12874.8 -5442.23 1598.31 970.828 -1189.31 1535.24 
15302900 12083.5 -6074.15 1606 789.959 -1147.4 1393.04 
20439.5 2
15303200 13328.7 -5835 1647.08 922.399 -798.311 1219.89 
15302900 12510.8 -6529.42 1689.83 868.486 -925.331 1269.06 
20440 2
15303200 13659.1 -6258 1634.43 650.403 -832.677 1056.59 
15302900 12864.8 -6944.64 1705.5 696.757 -817.374 1074.04 
20440.5 2
15303200 13946.8 -6629 1606.25 579.997 -747.984 946.508 
15302900 13175.7 -7310.83 1694 626.776 -738.287 968.461 
20441 2
15303200 14233.5 -6954.07 1619.43 581.643 -659.374 879.251 
15302900 13595.1 -7660.21 1644.36 850.864 -708.683 1107.34 
20441.5 2
15303200 14623.2 -7451.77 1623.15 753.682 -962.665 1222.6 
15302900 14058.5 -8133.31 1618.69 896.168 -915.074 1280.81 
20442 2
15303200 15032.2 -7953 1645.85 831.301 -1018.76 1314.89 
15302900 14477.1 -8605.31 1631.15 850.844 -959.35 1282.3 
20442.5 2
15303200 15375.2 -8432.77 1639.62 697.311 -975.141 1198.81 
15302900 14849.7 -9020.92 1682.92 757.348 -844.747 1134.54 
20443 2
15303200 15758.7 -8812.23 1673.85 770.003 -761.971 1083.28 
15302900 15141.7 -9476.62 1714 586.345 -915.045 1086.79 
20443.5 2
15303200 16182.9 -9347.85 1683.15 860.509 -1086.44 1385.94 
15302900 15477.7 -9998.46 1735.77 681.542 -1058.51 1258.95 
20444 2
15303200 16605.5 -9776 1717.62 835.056 -846.154 1188.82 
15302900 15766.6 -10397.5 1707.54 570.994 -788.69 973.687 
20444.5 2
15303200 17018.8 -10157.8 1666.77 810.407 -748.718 1103.33 
15302900 16148.6 -10857.3 1680.08 749.02 -901.508 1172.07 
20445 2
15303200 17346.7 -10503.9 1655.42 662.419 -699.132 963.112 
15302900 16610.8 -11249.5 1636.83 933.605 -792.308 1224.49 
20445.5 2
15303200 17623.1 -10896.9 1684.77 569.918 -810.322 990.671 
15302900 16941.9 -11686.8 1636.69 682.831 -901.745 1131.11 
20446 2
15303200 18053.5 -11262.7 1667.08 845.7 -718.604 1109.77 
15302900 17478.7 -12012.2 1631.15 1054.56 -639.263 1233.19 
20446.5 2
15303200 18618.1 -11625.2 1649.23 1122.34 -720.599 1333.76 
15302900 18252 -12431.4 1600.54 1537.39 -833.308 1748.71 
20447 2
15303200 19356.5 -12060 1664.08 1456.53 -857.685 1690.3 
15302900 18675.9 -12810.9 1635.23 836.14 -748.597 1122.29 
20447.5 2
15303200 19661.7 -12379.8 1671.38 609.09 -638.262 882.252 
15302900 19117.6 -13090 1661.77 881.621 -557.04 1042.86 
20448 2
15303200 19988.5 -12712.5 1653.69 644.667 -656.198 919.886 
15302900 19387.1 -13460.4 1653.85 531.482 -730.542 903.418 
20448.5 2
15303200 20298.8 -13140.8 1654.5 626.858 -865.398 1068.58 
15302900 19781.8 -13858.8 1650.5 797.319 -804.779 1132.87 
20449 2
15303200 20680.5 -13401.2 1669.46 758.857 -517.689 918.622 
15302900 20203.3 -14229.2 1631.38 838.087 -736.542 1115.74 
20449.5 2
15303200 20979 -13633.6 1671.5 607.865 -473.223 770.35 
15302900 20684.2 -14502.7 1597.92 979.346 -556.896 1126.61 
20450 2
15303200 21405.4 -13898.5 1663.69 875.533 -543.898 1030.72 
15302900 21096.6 -14688.5 1569.85 846.917 -381.667 928.945 
20450.5 2
15303200 21849.6 -14183.7 1622.69 872.752 -560.375 1037.17 
15302900 21639.6 -14933.9 1530.08 1066.8 -482.092 1170.67 
20451 2
15303200 22220.3 -14398.4 1574.92 738.431 -427.674 853.338 
15302900 22121.7 -15229.7 1480.08 960.313 -589.182 1126.65 
20451.5 2
15303200 22789.2 -14598.5 1537.23 1131.06 -397.92 1199.01 
15302900 22696.2 -15563.3 1572.77 1142.22 -663.251 1320.82 
20452 2
15303200 23454.9 -14906.9 1662.92 1318.19 -610.65 1452.76 
15302900 23195.4 -15835.5 1588 988.487 -538.995 1125.89 
20452.5 2
15303200 23892.2 -15025 1682.77 874.474 -236.167 905.804 
15302900 23622.2 -15952.4 1614.31 853.474 -233.769 884.91 
20453 2
15303200 24441.9 -15222.4 1708.92 1090.81 -391.636 1158.99 
15302900 24100.8 -16150.2 1626.92 949.786 -392.552 1027.71 
20453.5 2
15303200 24860.9 -15381.2 1744.42 856.838 -324.878 916.36 
15302900 24525.1 -16403.3 1613.08 867.561 -517.592 1010.23 
20454 2
15303200 25411.6 -15658.8 1759.38 1114.77 -561.78 1248.33 
15302900 24986.7 -16577.4 1621.77 934.431 -352.331 998.648 
20454.5 2
15303200 25944.3 -15842.8 1712.08 1038.39 -358.824 1098.64 
15302900 25547.2 -16806.6 1630.77 1092.52 -446.844 1180.37 
20455 2
15303200 26602.9 -16075.8 1638.25 1333.22 -471.634 1414.18 
15302900 26135.8 -17109.6 1647.5 1191.49 -613.295 1340.07 
20455.5 2
15303200 27130.7 -16267.7 1683.92 1074.9 -390.751 1143.72 
15302900 26754.7 -17319.5 1703.38 1260.57 -427.451 1331.08 
20456 2
15303200 27675.8 -16486.5 1698 1066.69 -428.12 1149.39 
15302900 27247.9 -17444.3 1736.85 965.227 -244.317 995.667 
20456.5 2
15303200 28237 -16590.8 1750 1104.78 -205.482 1123.73 
15302900 27825.7 -17496.9 1732.54 1137.34 -103.574 1142.05 
20457 2
15303200 28684.2 -16650 1751.58 907.032 -119.988 914.934 
15302900 28267.2 -17671.3 1671.25 895.655 -353.773 962.992 
20457.5 2
15303200 29173.5 -16791.2 1684.85 996.527 -287.639 1037.21 
15302900 28826.1 -17819.2 1656.69 1138.14 -301.217 1177.33 
20458 2
15303200 29672.4 -16871.8 1691 1005.89 -162.376 1018.91 
15302900 29400.5 -17850.8 1564.08 1158.19 -63.7407 1159.94 
20458.5 2
15303200 30129.2 -16982.7 1636.92 902.858 -219.216 929.09 
15302900 29967.3 -17978.4 1509.38 1120.1 -252.052 1148.11 
20459 2
15303200 30621.2 -17120.6 1578.15 976.038 -273.657 1013.68 
15302900 30597.9 -18165 1467.38 1251.22 -370.269 1304.86 
20459.5 2
15303200 31229 -17177.7 1493.54 1240.5 -116.484 1245.96 
15302900 31341.2 -18308.9 1423.54 1516.8 -293.721 1544.97 
20460 2
15303200 31676.4 -17307.5 1465.62 884.159 -256.461 920.603 
15302900 32005.2 -18527.5 1441.85 1312.4 -432.046 1381.69 
20460.5 2
15303200 32268.5 -17456.1 1514.85 1181.79 -296.637 1218.45 
15302900 32465.2 -18681.2 1632 918.01 -306.771 967.911 
20461 2
15303200 33115.4 -17621.6 1604.21 1657.47 -324.004 1688.84 
15302900 33054.9 -18820.9 1630.86 1154.02 -273.241 1185.93 
20461.5 2
15303200 33730.6 -17661.3 1606.15 1211 -78.0804 1213.51 
15302900 33577.5 -18932.2 1649.46 1028.75 -219.088 1051.82 
20462 2
15303200 34233.3 -17677.6 1623.46 1015.54 -32.9448 1016.07 
15302900 34140.1 -19031.7 1658.46 1136.6 -201.088 1154.25 
20462.5 2
15303200 34857.7 -17684.8 1616.77 1263.94 -14.4815 1264.02 
15302900 34599.6 -19122.7 1627.77 930.24 -184.211 948.304 
20463 2
15303200 35117.3 -17774.2 1615.69 527.674 -181.676 558.073 
15302900 35035.6 -19168.8 1752.15 886.179 -93.8086 891.13 
20463.5 2
15303200 35470.7 -17840.6 1610.29 703.997 -132.448 716.348 
15302900 35538.2 -19230.2 1788.79 1001.19 -122.247 1008.63 
20464 2
15303200 36075.5 -17962.8 1592.85 1202.28 -242.796 1226.55 
15302900 36160.3 -19340.3 1692.08 1236.77 -218.874 1255.98 
20464.5 2
15303200 36704.4 -18021.2 1634.77 1273.12 -118.187 1278.6 
15302900 36717.6 -19343.1 1622.85 1128.15 -5.60573 1128.17 
20465 2
15303200 37200.4 -18147.8 1634.23 1006.09 -256.826 1038.35 
15302900 37355.8 -19327.5 1613.62 1294.59 31.5182 1294.97 
20465.5 2
15303200 37641.8 -18335.2 1626.31 867.16 -368.294 942.129 
15302900 38064.2 -19444.8 1666.38 1391.72 -230.316 1410.65 
20466 2
15303200 38447.1 -18320.3 1585.08 1636.82 30.2793 1637.1 
15302900 38634.2 -19578.5 1718.42 1158.41 -271.811 1189.87 
20466.5 2
15303200 38999.9 -18278.8 1548.15 1105.68 82.9744 1108.79 
15302900 39260.7 -19558.5 1736.46 1253.05 39.9231 1253.69 
20467 2
15303200 39654.2 -18359.4 1533.85 1258.14 -154.882 1267.63 
15302900 39740.4 -20001.5 1709.15 922.485 -851.775 1255.59 
20467.5 2
15303200 40169.6 -18343.9 1527 1037.08 31.1226 1037.55 
15302900 40215.5 -20245.2 1617.33 955.967 -490.352 1074.39 
20468 2
15303200 40660.2 -18349.7 1538.31 979.183 -11.5282 979.251 
15302900 40809.3 -20424.2 1543.54 1185.24 -357.413 1237.96 
20468.5 2
15303200 41129.2 -18280.8 1539.92 953.447 140.127 963.69 
15302900 41337.3 -20384.3 1470.83 1073.22 81.0923 1076.28 
20469 2
15303200 41739.8 -18457.9 1545.46 1253.63 -363.805 1305.35 
15302900 41756.4 -20515.3 1445.08 860.475 -268.941 901.525 
20469.5 2
15303200 41943.5 -18489.8 1530.15 397.987 -62.3498 402.841 
15302900 42528.1 -20641.2 1651.15 1507.21 -245.793 1527.12 
20470 2
15303200 42378.3 -18379.4 1514.38 857.533 217.873 884.778 
15302900 43182.5 -20571 1859.46 1290.7 138.371 1298.1 
20470.5 2
15303200 42796.7 -18383.2 1483.62 848.65 -7.6455 848.685 
15302900 43590.5 -20557.2 1761.77 827.586 28.0855 828.063 
20471 2
15303200 43251.4 -18426.1 1478.23 913.037 -86.1909 917.096 
15302900 44130.1 -20409.4 1658 1083.57 296.725 1123.46 
20471.5 1
15302900 44696.5 -20393.5 1621.38 1135.19 31.91 1135.64 
20472 1
15302900 45249.2 -20197.2 1649.54 1090.12 387.195 1156.84 
20472.5 1
15302900 45782.3 -20055.4 1673.69 1085.7 288.736 1123.43 
20473 1
15302900 46254.9 -19962.2 1716.38 954.779 188.345 973.178 
20473.5 1
15302900 46520.2 -19773.4 1719 519.043 369.411 637.079 
20474 1
15302900 46865.9 -19392.8 1717.83 691.526 761.103 1028.34 
