# Supplementary material for: Intrinsic group behaviour II: On the dependence of triad spatial dynamics on social and personal features; and on the effect of social interaction on small group dynamics
Source: PLoS One. 2019 Dec 3;14(12):e0225704. doi: 10.1371/journal.pone.0225704 (PMC6890182; doi:10.1371/journal.pone.0225704)
Supplement: S1 Data Set — (ZIP) [file pone.0225704.s001.zip › set_2_int/group_traj_dyad_int/traj_2_0109_127.dat]

2 15290200 15290600 0 0 0 0 1 1 0 45 30 60 1607.91 1679.58 1536.24 
20341.5 1
15290200 10702.5 -6384.5 1333 0 0 0 
20342 1
15290200 10805.2 -6219.92 1345.5 377.757 605.086 713.323 
20342.5 1
15290200 10953.8 -6080.77 1345.77 303.72 284.555 416.194 
20343 1
15290200 11269.2 -6198 1342.92 624.524 -232.14 666.273 
20343.5 1
15290200 11747.3 -6731.31 1528.08 956.308 -1066.62 1432.55 
20344 1
15290200 12113.8 -7130.46 1672.77 719.964 -784.192 1064.57 
20344.5 1
15290200 12512.7 -7324 1683.58 800.999 -388.631 890.3 
20345 1
15290200 12888.1 -7524.08 1668.31 753.836 -401.761 854.213 
20345.5 1
15290200 13334.1 -7752.33 1646.75 884.933 -452.89 994.091 
20346 2
15290600 13181 -7981 1623.5 0 0 0 
15290200 13702.2 -8043.23 1658.54 736.295 -581.795 938.411 
20346.5 2
15290600 13327.2 -8044.17 1564.75 505.767 -218.57 550.975 
15290200 13998.1 -8309.75 1688.25 580.103 -522.587 780.779 
20347 2
15290600 13521.8 -8262.42 1504.75 391.516 -439.135 588.323 
15290200 14349.3 -8670 1669.17 706.74 -724.849 1012.37 
20347.5 2
15290600 13853.9 -8709.33 1486.33 676.511 -910.217 1134.09 
15290200 14581.1 -9077.67 1676.08 471.996 -830.278 955.061 
20348 2
15290600 14090.6 -9098.67 1541.42 486.968 -801.097 937.494 
15290200 14949.6 -9564.83 1722.75 758.23 -1002.4 1256.87 
20348.5 2
15290600 14389.8 -9284.92 1534.69 591.428 -368.096 696.622 
15290200 15220.7 -10176.9 1721.92 535.788 -1209.66 1323.01 
20349 2
15290600 14733.2 -9784 1522.33 677.161 -984.373 1194.8 
15290200 15541.7 -10544.4 1708.25 633.086 -724.839 962.387 
20349.5 2
15290600 15083.1 -10356.1 1571.25 714.116 -1167.52 1368.6 
15290200 15749.1 -10916.6 1705.08 423.299 -759.524 869.516 
20350 2
15290600 15319.3 -10811.2 1614.23 467.771 -901.13 1015.31 
15290200 16035.8 -11204 1668.46 567.847 -569.142 803.973 
20350.5 2
15290600 15491.5 -11171.3 1635.58 344.385 -720.359 798.447 
15290200 16398.5 -11568.8 1630.08 725.308 -729.667 1028.83 
20351 2
15290600 15628.1 -11430.7 1536.62 275.357 -522.901 590.971 
15290200 16824.4 -12058.7 1592.23 858.638 -987.619 1308.68 
20351.5 2
15290600 15825.8 -11741.8 1522.83 397.101 -624.614 740.157 
15290200 17245.3 -12479.8 1456.83 845.279 -845.665 1195.68 
20352 2
15290600 15996.5 -12070.2 1443.38 342.094 -658.278 741.862 
15290200 17636.5 -12869.5 1456.15 783.978 -780.972 1106.59 
20352.5 2
15290600 16278.7 -12378.7 1361.92 558.67 -610.764 827.735 
15290200 18209.9 -13413.8 1504.25 1135.4 -1077.81 1565.51 
20353 2
15290600 16607.2 -12722.3 1230.23 653.209 -683.183 945.209 
15290200 18732.8 -13629.5 1574.15 1039.62 -428.684 1124.54 
20353.5 2
15290600 16909.4 -13070.7 1148.42 599.575 -691.188 915.004 
15290200 19158.2 -13933.2 1573.17 843.89 -602.755 1037.05 
20354 2
15290600 17309.7 -13408.7 1144.69 794.198 -670.686 1039.5 
15290200 19604.6 -14122 1699.46 885.811 -374.504 961.725 
20354.5 2
15290600 17736.8 -13582 1104.67 842.487 -341.83 909.193 
15290200 20054.1 -14343.7 1624.5 886.525 -437.212 988.474 
20355 2
15290600 18255.4 -13888.5 1179.75 1045.53 -617.944 1214.49 
15290200 20465.3 -14588.9 1573.08 829.133 -494.456 965.375 
20355.5 2
15290600 18647.7 -14152.9 1412.75 808.763 -545.189 975.361 
15290200 20894.5 -14590.1 1628.83 884.88 -2.4055 884.883 
20356 2
15290600 19018.5 -14324.7 1449.15 738.635 -342.183 814.046 
15290200 21424.5 -14827.6 1586.85 1055.7 -473.171 1156.89 
20356.5 2
15290600 19399.5 -14608.5 1420.31 741.395 -552.08 924.369 
15290200 21988.8 -15002 1566.15 1097.87 -339.27 1149.1 
20357 2
15290600 19837.2 -14798.2 1400.31 873.484 -378.627 952.015 
15290200 22631.7 -15234.7 1526.15 1283.28 -464.456 1364.74 
20357.5 2
15290600 20296.8 -14881.4 1461.38 930.396 -168.483 945.528 
15290200 23192.8 -15396.1 1511.15 1135.94 -326.69 1181.98 
20358 2
15290600 20775.5 -14945.8 1497 974.933 -131.286 983.733 
15290200 23715.3 -15510.9 1580.46 1064.08 -233.903 1089.48 
20358.5 2
15290600 21327.7 -15098.5 1433.92 1115.62 -308.469 1157.48 
15290200 24238.3 -15670.5 1607.77 1056.57 -322.455 1104.68 
20359 2
15290600 21752.9 -15086.1 1418.6 846.961 24.8442 847.325 
15290200 24810.7 -15844.7 1616.13 1140.16 -346.869 1191.75 
20359.5 2
15290600 21862.6 -15059.1 1419.2 218.592 53.7849 225.112 
15290200 25214.2 -15969.1 1632.27 803.851 -247.942 841.22 
20360 2
15290600 22373 -15147.7 1423.07 996.875 -173.14 1011.8 
15290200 25861.9 -16200.8 1560.5 1264.96 -452.446 1343.44 
20360.5 2
15290600 23448.3 -15435.9 1484.29 2137.74 -572.849 2213.17 
15290200 26509.2 -16524.3 1571.43 1286.99 -643.141 1438.74 
20361 2
15290600 24026.6 -15567.7 1503.69 1173.08 -267.414 1203.18 
15290200 27159.5 -16703.8 1612.38 1319.12 -364.22 1368.47 
20361.5 2
15290600 24451 -15770.1 1491.29 869.641 -414.711 963.463 
15290200 27665.6 -16921.3 1699 1036.95 -445.573 1128.63 
20362 2
15290600 24867.9 -15874.9 1506.29 837.206 -210.413 863.242 
15290200 28218.4 -17068.7 1718.64 1110.01 -296.041 1148.81 
20362.5 2
15290600 25281.1 -15976.2 1491.29 816.629 -200.311 840.837 
15290200 28717.2 -17225 1715 985.884 -308.865 1033.13 
20363 2
15290600 25919 -16165.6 1464.5 1255.62 -372.75 1309.78 
15290200 29251.6 -17364.8 1703.71 1051.88 -275.169 1087.28 
20363.5 2
15290600 26412.7 -16341.6 1420.64 975.72 -347.826 1035.86 
15290200 29826.9 -17364 1664.43 1136.93 1.55279 1136.93 
20364 2
15290600 27033.5 -16558.8 1519.08 1236.55 -432.818 1310.11 
15290200 30325.2 -17250.4 1657.23 992.776 226.325 1018.25 
20364.5 2
15290600 27390.5 -16751.5 1512.38 739.13 -398.949 839.925 
15290200 30911.3 -17389.2 1614.92 1213.41 -287.466 1247 
20365 2
15290600 27857.7 -16906.6 1545.5 928.932 -308.217 978.73 
15290200 31498.6 -17636.2 1540.93 1167.66 -491.021 1266.7 
20365.5 2
15290600 28300.2 -17023 1607.83 879.793 -231.468 909.732 
15290200 32309.2 -17801.7 1516.17 1611.38 -328.931 1644.61 
20366 2
15290600 28724.1 -17091.5 1540.69 856.216 -138.306 867.314 
15290200 32968.4 -17812.2 1644.77 1331.75 -21.1862 1331.92 
20366.5 2
15290600 29179.5 -17181.8 1537.92 905.49 -179.538 923.118 
15290200 33518.8 -18044.2 1657.46 1094.2 -461.386 1187.5 
20367 2
15290600 29691.8 -17192.8 1546.77 1012.47 -21.7391 1012.7 
15290200 34197.9 -17844 1639.31 1342.2 395.713 1399.32 
20367.5 2
15290600 30227.5 -17149.2 1517.38 1062.88 86.3858 1066.39 
15290200 34870.9 -17875.3 1636 1335.32 -62.1184 1336.76 
20368 2
15290600 30714.7 -17238.8 1461.46 986.141 -181.252 1002.66 
15290200 35331.8 -17966.5 1623.54 932.887 -184.522 950.961 
20368.5 2
15290600 31273.1 -17323.7 1390.15 1114.54 -169.507 1127.36 
15290200 35910.6 -18075.5 1636.62 1155.38 -217.718 1175.72 
20369 2
15290600 31824.7 -17365 1311.62 1107.66 -82.9472 1110.76 
15290200 36372.9 -18143.7 1617.77 928.329 -136.855 938.362 
20369.5 2
15290600 32548.5 -17633.1 1313.58 1462.24 -541.582 1559.31 
15290200 36949.5 -18158.7 1618 1164.8 -30.2512 1165.19 
20370 2
15290600 33216.2 -17741 1444.23 1359.94 -219.79 1377.59 
15290200 37561.9 -18279.9 1619.77 1247.3 -246.958 1271.51 
20370.5 2
15290600 33724.9 -17871.7 1439.69 999.395 -256.763 1031.85 
15290200 38251.4 -18416.8 1646.38 1354.54 -268.853 1380.96 
20371 2
15290600 34298.9 -17913.3 1467.31 1134.39 -82.2438 1137.36 
15290200 38870.1 -18392.9 1591.31 1222.71 47.1268 1223.62 
20371.5 2
15290600 34875.6 -17998.5 1517.31 1139.71 -168.288 1152.07 
15290200 39455.5 -18365.5 1543 1157.04 54.2718 1158.31 
20372 2
15290600 35377.7 -17998.7 1537.5 1002.1 -0.409438 1002.1 
15290200 40109.3 -18328.1 1514.67 1304.98 74.6072 1307.11 
20372.5 2
15290600 35772.8 -18099.2 1490.17 819.848 -208.679 845.989 
15290200 40706.2 -18233.6 1439.17 1238.42 196.058 1253.84 
20373 2
15290600 36229.6 -18108.7 1461.69 909.924 -18.8094 910.119 
15290200 41160.4 -18299.2 1415.92 904.651 -130.619 914.032 
20373.5 2
15290600 36707.2 -18155.2 1463 957.184 -93.302 961.72 
15290200 41619.1 -18278.8 1399.17 919.236 40.7225 920.137 
20374 2
15290600 37162.7 -18236.1 1427.77 923.818 -163.949 938.253 
15290200 42072.9 -18209.5 1425.54 920.567 140.558 931.236 
20374.5 2
15290600 37783.1 -18248.1 1414.46 1233.37 -23.8569 1233.6 
15290200 42524.2 -18198.9 1468.85 897.232 21.1041 897.48 
20375 2
15290600 38388.2 -18261.3 1401.15 1156.93 -25.2978 1157.21 
15290200 42973.8 -18205 1484.54 859.538 -11.6194 859.617 
20375.5 2
15290600 39113.4 -18341.8 1395.08 1453.43 -161.207 1462.35 
15290200 43525.5 -18195.7 1470.42 1105.67 18.7041 1105.83 
20376 2
15290600 39603 -18310.8 1366.31 999.15 63.2261 1001.15 
15290200 43956.8 -18170.5 1465.31 880.298 51.2821 881.791 
20376.5 1
15290600 40123.9 -18376.9 1381.38 1037.7 -131.781 1046.03 
20377 1
15290600 40623.2 -18346.5 1385.38 978.884 59.5777 980.695 
20377.5 1
15290600 41053.8 -18364.8 1416.33 884.352 -37.5665 885.15 
20378 1
15290600 41565.3 -18355.6 1440.85 1041.7 18.7738 1041.87 
20378.5 1
15290600 42021 -18473.1 1425.92 886.561 -228.524 915.54 
20379 1
15290600 42397.6 -18512.4 1367.08 757.713 -79.1544 761.836 
20379.5 1
15290600 42839.8 -18415.2 1325.62 895.113 196.733 916.478 
20380 1
15290600 43128.8 -18393.2 1375.46 580.476 44.1767 582.154 
20380.5 1
15290600 43557.2 -18376.4 1366.23 843.125 33.1617 843.777 
20381 1
15290600 43977.8 -18239.2 1367.58 851.578 277.769 895.735 
