# Supplementary material for: Intrinsic group behaviour II: On the dependence of triad spatial dynamics on social and personal features; and on the effect of social interaction on small group dynamics
Source: PLoS One. 2019 Dec 3;14(12):e0225704. doi: 10.1371/journal.pone.0225704 (PMC6890182; doi:10.1371/journal.pone.0225704)
Supplement: S1 Data Set — (ZIP) [file pone.0225704.s001.zip › set_2_int/group_traj_dyad_int/traj_2_0109_126.dat]

2 15262900 15272701 0 0 0 1 0 1 0 60 60 60 1563.19 1600.86 1525.52 
20189.5 1
15262900 43097.2 -18288.2 1340 0 0 0 
20190 1
15262900 43055 -18262.8 1322.69 -133.703 80.3919 156.01 
20190.5 1
15262900 42932.3 -18031.5 1313.92 -249.882 471.252 533.404 
20191 1
15262900 42879.8 -18035 1301.31 -104.658 -7.04873 104.895 
20191.5 1
15262900 42780.7 -18023.5 1318.69 -197.758 22.8773 199.077 
20192 1
15262900 42585.6 -17788.2 1322.46 -392.509 473.456 614.999 
20192.5 1
15262900 42365.6 -17707.2 1392.14 -427.131 157.314 455.18 
20193 1
15262900 42280.4 -17736.8 1382.31 -166.846 -57.988 176.636 
20193.5 1
15262900 42229.2 -17951 1394.23 -104.609 -437.942 450.263 
20194 1
15262900 42251.2 -17902.5 1371.92 44.4444 98.0575 107.66 
20194.5 1
15262900 42264.6 -17852.5 1382.69 26.8767 100.402 103.937 
20195 1
15262900 42230.8 -17914.5 1390.54 -67.1356 -123.26 140.358 
20195.5 1
15262900 42225.8 -17990 1379.15 -10.0604 -151.989 152.321 
20196 1
15262900 42274.8 -17963.4 1365.71 96.3377 52.4466 109.689 
20196.5 1
15262900 42566 -17924.2 1343.17 581.266 78.0582 586.484 
20197 1
15262900 42520.2 -17892.4 1351.38 -93.7894 65.2979 114.282 
20197.5 1
15262900 42303.3 -17931.3 1356.38 -436.465 -78.3161 443.436 
20198 1
15262900 42344.1 -18015.1 1355.5 79.1379 -162.333 180.596 
20198.5 1
15262900 42300.5 -18050.7 1347.08 -87.559 -71.5279 113.061 
20199 1
15262900 42278.4 -18117.6 1406.64 -44.9388 -135.933 143.169 
20199.5 1
15262900 42225.6 -17888.7 1388.54 -105.626 457.758 469.787 
20200 1
15262900 42204.7 -17808.3 1354.15 -42.6132 163.716 169.171 
20200.5 1
15262900 42171.9 -17715.7 1361.14 -63.8816 180.143 191.134 
20201 1
15262900 42211.5 -17729.4 1341.54 78.1128 -26.9101 82.6182 
20201.5 1
15262900 42118.7 -17652.5 1300.23 -187.568 155.245 243.48 
20202 1
15262900 42007 -17624.3 1295.36 -219.005 55.3975 225.902 
20202.5 1
15262900 41630.6 -17756.7 1314 -758.84 -266.949 804.425 
20203 1
15262900 41261 -17630.3 1301.31 -742.2 253.784 784.389 
20203.5 1
15262900 40904.5 -17699.5 1271 -712.923 -138.308 726.215 
20204 1
15262900 40651 -17753.4 1226.38 -503.053 -106.99 514.304 
20204.5 1
15262900 40279.4 -17941.8 1198.23 -747.717 -379.198 838.375 
20205 1
15262900 39801.8 -18058.7 1372.85 -953.171 -233.226 981.289 
20205.5 1
15262900 39448.5 -18042.8 1402.23 -712.469 31.9479 713.185 
20206 1
15262900 38926.3 -17839.8 1438.62 -1031.92 401.186 1107.17 
20206.5 1
15262900 38512.6 -17775.7 1434.33 -851.285 132.057 861.467 
20207 1
15262900 38060.2 -17731.7 1412 -912.001 88.658 916.3 
20207.5 1
15262900 37593.2 -17629.7 1381.15 -917.485 200.393 939.115 
20208 1
15262900 37144.7 -17610.3 1379.83 -908.024 39.1882 908.87 
20208.5 1
15262900 36728.4 -17324 1346.23 -824.321 566.997 1000.49 
20209 1
15262900 36290 -17578.8 1354.83 -866.373 -503.458 1002.03 
20209.5 1
15262900 36111.9 -18175.3 1453.92 -361.958 -1212.57 1265.44 
20210 1
15262900 36075.7 -18219.2 1519.75 -73.8289 -89.2736 115.847 
20210.5 1
15262900 36071.8 -18075 1556.77 -7.65705 283.235 283.339 
20211 1
15262900 36093.6 -17994.1 1544.92 42.7728 158.66 164.325 
20211.5 1
15262900 36098.7 -17930.3 1564 10.353 129.837 130.249 
20212 1
15262900 36212.9 -17866.2 1560.69 229.431 128.874 263.148 
20212.5 1
15262900 36222.3 -17887 1587.33 18.4877 -40.9551 44.9346 
20213 1
15262900 36251.7 -17847 1546.75 59.6206 81.3008 100.819 
20213.5 1
15262900 36153.6 -17803.2 1545 -198.549 88.7314 217.474 
20214 1
15262900 36076.1 -17810 1555.08 -155.622 -13.7216 156.226 
20214.5 1
15262900 36051.9 -17876.7 1572.69 -46.8222 -129.249 137.468 
20215 1
15262900 36003.6 -18105.8 1542.33 -95.9122 -454.645 464.652 
20215.5 1
15262900 35987.3 -18066.2 1549.38 -33.2156 80.9785 87.526 
20216 1
15262900 36057.3 -17929.5 1594.83 140.614 274.405 308.335 
20216.5 1
15262900 36098.8 -17869.7 1616.85 82.8718 119.615 145.518 
20217 1
15262900 36195.2 -17727.4 1578.5 191.265 282.293 340.986 
20217.5 1
15262900 36254.8 -17752.8 1545 122.771 -52.1262 133.379 
20218 1
15262900 36244.9 -17721.3 1565.77 -19.6632 62.3855 65.411 
20218.5 1
15262900 36198.6 -17704 1559.62 -89.57 33.4772 95.6217 
20219 1
15262900 36202.8 -17702 1557.5 8.41906 3.99202 9.31755 
20219.5 1
15262900 36220.8 -17713.4 1561.58 36.8098 -23.347 43.5895 
20220 1
15262900 36180.7 -17743.2 1567.69 -79.6449 -59.155 99.21 
20220.5 1
15262900 36238.3 -17644 1573.15 111.875 192.681 222.805 
20221 1
15262900 36239.5 -17745.8 1562.77 2.3263 -205.18 205.193 
20221.5 1
15262900 36274.3 -17619.8 1542.46 70.2543 254.032 263.568 
20222 1
15262900 36336.1 -17441 1558.69 124.786 361.15 382.101 
20222.5 1
15262900 36419.4 -17375.3 1538.38 165.622 130.601 210.92 
20223 1
15262900 36464.8 -17369 1499.71 93.6105 13.0056 94.5096 
20223.5 1
15262900 36438.9 -17307.5 1393.08 -51.933 123.417 133.898 
20224 1
15262900 36197.2 -16856.9 1365 -472.979 881.83 1000.67 
20224.5 1
15262900 35751.2 -16535.9 1333.17 -902.964 649.811 1112.47 
20225 1
15262900 35606.6 -16632.8 1290.57 -288.038 -192.966 346.702 
20225.5 1
15262900 35671.6 -16634.9 1250.92 126.054 -4.14218 126.122 
20226 1
15262900 35756.6 -16671.6 1231.92 174.115 -75.1235 189.63 
20226.5 1
15262900 35980.5 -16540.4 1190.31 465.443 272.762 539.478 
20227 1
15262900 36445.3 -17006.1 1207 902.571 -904.246 1277.61 
20227.5 1
15262900 36488.8 -17672.5 1476.85 84.4195 -1291.6 1294.36 
20228 1
15262900 36490.7 -17729.1 1493.54 3.6776 -112.626 112.686 
20228.5 1
15262900 36348.8 -17729.9 1529.46 -285.405 -1.70252 285.41 
20229 1
15262900 36353.2 -17736.1 1533.75 8.79941 -12.5463 15.3245 
20229.5 1
15262900 36430.9 -17779.8 1528.46 156.452 -88.054 179.529 
20230 1
15262900 36332.8 -17779.2 1522.69 -190.072 1.19261 190.075 
20230.5 1
15262900 36265.8 -17963.8 1541.92 -137.211 -377.34 401.512 
20231 1
15262900 36056.7 -17986.2 1556.46 -419.795 -44.9876 422.198 
20231.5 1
15262900 35949.3 -18008.5 1548 -217.326 -45.2351 221.984 
20232 1
15262900 35685 -17755.5 1540.62 -534.007 511.033 739.134 
20232.5 1
15262900 35404.8 -17235.9 1493.15 -545.196 1010.92 1148.57 
20233 1
15262900 35266.1 -17088.5 1505.67 -280.741 298.427 409.725 
20233.5 1
15262900 34954.2 -17089.2 1464.31 -634.003 -1.4853 634.005 
20234 1
15262900 34599.4 -17093.2 1460.08 -691.558 -7.79727 691.602 
20234.5 1
15262900 34302.3 -17099.2 1438.62 -587.109 -11.7057 587.225 
20235 1
15262900 34016.5 -17095.6 1431.17 -580.91 7.25714 580.955 
20235.5 1
15262900 33848.4 -17149.6 1429.38 -341.005 -109.598 358.184 
20236 1
15262900 33576.5 -17003.7 1368.31 -539.53 289.53 612.307 
20236.5 1
15262900 33255.2 -16898.8 1374.62 -642.462 209.846 675.864 
20237 1
15262900 32996 -16780.8 1404.14 -521.591 237.391 573.072 
20237.5 1
15262900 32742.1 -16708.2 1383.54 -505.823 144.685 526.109 
20238 1
15262900 32568.8 -16703.7 1371.43 -342.473 8.77384 342.585 
20238.5 1
15262900 32583.3 -16644.2 1371.92 28.986 118.883 122.366 
20239 1
15262900 32257.5 -16831.9 1366.87 -642.684 -370.374 741.768 
20239.5 1
15262900 32141.5 -16919.7 1335.13 -231.537 -175.116 290.302 
20240 1
15262900 32191.5 -16923.5 1305.53 100.738 -7.64588 101.028 
20240.5 1
15262900 32147.7 -16853.2 1355.2 -88.1288 141.382 166.6 
20241 1
15262900 32203.2 -16898.2 1453.2 112.054 -90.9091 144.293 
20241.5 1
15262900 32244.8 -16950.5 1494.73 84.0404 -105.724 135.057 
20242 1
15262900 32276.3 -16965.8 1583.2 63.569 -30.8418 70.6557 
20242.5 1
15262900 32388.6 -16958.2 1578 226.936 15.3535 227.455 
20243 1
15262900 32401.3 -16968.8 1541.93 25.7239 -21.4141 33.4707 
20243.5 1
15262900 32390.9 -16881.3 1513.43 -20.2243 168.946 170.153 
20244 1
15262900 32371 -16784.8 1478.31 -39.635 192.494 196.532 
20244.5 1
15262900 32278.8 -16791.8 1443.43 -186.291 -14.0193 186.818 
20245 1
15262900 32330.8 -16810.5 1430.77 102.079 -36.6193 108.449 
20245.5 1
15262900 32385.2 -16786.6 1456.08 111.903 49.0662 122.187 
20246 1
15262900 32454 -16727.8 1411.15 137.814 117.774 181.283 
20246.5 1
15262900 32306 -16954.7 1338.38 -291.913 -447.428 534.233 
20247 1
15262900 31918.8 -16894.9 1294.08 -783.907 121.003 793.191 
20247.5 2
15272701 18243.8 -10372.6 892 0 0 0 
15262900 31656.8 -16788.9 1369.77 -528.187 213.697 569.779 
20248 2
15272701 18230.1 -10321.2 899.583 -34.0815 128.117 132.573 
15262900 31341.6 -16700.4 1332.08 -629.114 176.66 653.447 
20248.5 2
15272701 18194.8 -10254.5 939.385 -69.9289 132.102 149.469 
15262900 30957 -16659.7 1368.31 -761.551 80.6423 765.809 
20249 2
15272701 18139.2 -10253.3 940.083 -110.542 2.39588 110.568 
15262900 30485.1 -16593.2 1419.42 -938.204 132.258 947.48 
20249.5 2
15272701 18240 -10268.9 970.692 203.293 -31.4309 205.708 
15262900 30116.5 -16551.2 1452.46 -743.034 84.5482 747.829 
20250 2
15272701 18278.7 -10237.1 1057.92 75.4236 62.0783 97.6854 
15262900 29849.6 -16551.1 1458.38 -520.318 0.299895 520.318 
20250.5 2
15272701 18264.2 -10122.6 1069.92 -28.7321 226.209 228.026 
15262900 29605.8 -16549.8 1455.23 -481.909 2.43235 481.916 
20251 2
15272701 18070 -10089.8 1079.17 -400.317 67.5919 405.983 
15262900 29568.3 -16571.8 1485.17 -77.1874 -45.3344 89.5159 
20251.5 2
15272701 18080.6 -10291.4 1086 21.4452 -407.174 407.739 
15262900 29552.4 -16498.8 1470 -32.2196 147.604 151.08 
20252 2
15272701 17964.2 -10077.3 1086 -227.909 418.937 476.918 
15262900 29386.1 -16496.2 1463.77 -325.455 5.11817 325.496 
20252.5 2
15272701 18043 -10318.6 1086 160.256 -490.398 515.919 
15262900 29135 -16574 1497.08 -510.319 -158.224 534.285 
20253 2
15272701 18221.8 -10610.8 1086 351.217 -574.039 672.959 
15262900 28853.5 -16525.1 1507.15 -552.97 96.1161 561.261 
20253.5 2
15272701 18679.1 -10830 1201.58 910.984 -436.715 1010.25 
15262900 28483.3 -16357.9 1517 -737.46 332.989 809.153 
20254 2
15272701 19136 -10943.3 1548.67 945.997 -234.645 974.663 
15262900 28142.8 -16299.8 1521.75 -704.969 120.255 715.152 
20254.5 2
15272701 19244.3 -10888.7 1638.33 219.298 110.661 245.637 
15262900 27768 -16123.8 1487.33 -758.772 356.275 838.252 
20255 2
15272701 19202.4 -10853.5 1659.69 -81.6123 68.3428 106.449 
15262900 27459.7 -15988.4 1501.15 -599.82 263.519 655.154 
20255.5 2
15272701 18598.9 -10450.5 1655 -1197.36 799.679 1439.84 
15262900 27100.9 -15738.3 1455.5 -711.856 496.133 867.691 
20256 2
15272701 18448.5 -10502.7 1655 -301.964 -104.804 319.635 
15262900 26770.5 -15653.4 1447.62 -663.41 170.58 684.989 
20256.5 2
15272701 18615.9 -10532.9 1650.38 328.85 -59.3925 334.17 
15262900 26348.9 -15456 1469 -828.321 387.789 914.602 
20257 2
15272701 18763.5 -10495.7 1647.23 291.155 73.4335 300.272 
15262900 25990.2 -15190.2 1438.23 -707.632 524.2 880.641 
20257.5 2
15272701 18826.9 -10447 1646.33 129.08 99.1697 162.777 
15262900 25632.3 -15210.2 1490.08 -728.759 -40.6026 729.889 
20258 2
15272701 18578.9 -10355.8 1642.54 -504.052 185.428 537.077 
15262900 25271.4 -14983.8 1498.69 -733.636 460.001 865.923 
20258.5 2
15272701 18391.2 -10428 1638.15 -366.587 -141.076 392.795 
15262900 24879.5 -14888.3 1451.77 -765.325 186.599 787.744 
20259 2
15272701 18342.8 -10452.2 1638 -95.6218 -47.8869 106.942 
15262900 24629.5 -14791.8 1433.85 -494.071 190.787 529.628 
20259.5 2
15272701 18392.9 -10672.8 1635 99.9539 -440.197 451.402 
15262900 24395.9 -14710.4 1437.08 -466.298 162.444 493.784 
20260 2
15272701 18407.3 -10662.1 1581.17 29.8968 22.1699 37.2199 
15262900 24132.2 -14666.8 1495.5 -547.212 90.5282 554.65 
20260.5 2
15272701 18401.3 -10745.4 1556.69 -12.2972 -170.003 170.447 
15262900 23983.1 -14605.1 1454.23 -304.265 125.863 329.27 
20261 2
15272701 18394.8 -10742.8 1527.77 -13.0248 5.20993 14.0282 
15262900 23923.1 -14572.5 1432.31 -119.522 64.9709 136.039 
20261.5 2
15272701 18371.5 -10727.1 1496.31 -46.742 31.5741 56.4069 
15262900 23838.9 -14594.2 1429.54 -169.324 -43.8013 174.897 
20262 2
15272701 18342.9 -10677.8 1467.85 -56.2188 96.7206 111.872 
15262900 23737.2 -14547.6 1429.85 -199.788 91.5823 219.779 
20262.5 2
15272701 18271.2 -10640.8 1421.62 -143.098 74.0058 161.103 
15262900 23627.8 -14510.5 1442.54 -218.486 74.0058 230.68 
20263 2
15272701 18250.5 -10713.5 1407.62 -41.5508 -145.968 151.767 
15262900 23464.7 -14411.9 1447.31 -327.464 198.023 382.682 
20263.5 2
15272701 18202.7 -10620.5 1402.46 -95.3111 185.106 208.203 
15262900 23319.5 -14385 1396.46 -289.151 53.6316 294.083 
20264 2
15272701 18144.4 -10191 1398.54 -114.329 842.232 849.957 
15262900 23013.2 -14337.8 1401.85 -600.603 92.6094 607.701 
20264.5 2
15272701 18391.5 -10169.5 1396.92 499.301 43.3566 501.18 
15262900 22829 -14345.5 1378.38 -372.183 -15.54 372.508 
20265 2
15272701 18520.9 -10278.1 1389.07 258.637 -217.209 337.747 
15262900 22610.6 -14238.7 1394.79 -436.714 213.495 486.106 
20265.5 2
15272701 18698.2 -10395.8 1388.08 347.111 -230.339 416.584 
15262900 22283.5 -14185.9 1425.85 -640.277 103.31 648.558 
20266 2
15272701 18713.8 -10366.2 1396.85 31.6466 60.4731 68.2532 
15262900 22078.8 -14065.8 1410.15 -416.732 244.713 483.27 
20266.5 2
15272701 18741.2 -10316.6 1395.15 54.3793 98.096 112.16 
15262900 21888.2 -13886.4 1429.54 -377.609 355.217 518.428 
20267 2
15272701 18291 -10354.6 1394.92 -898.664 -75.8483 901.859 
15262900 21680.5 -13706.5 1441.23 -414.402 359.128 548.363 
20267.5 2
15272701 18177.6 -10498.7 1383.23 -229.524 -291.654 371.137 
15262900 21575.3 -13436.1 1458 -213.018 547.337 587.328 
20268 2
15272701 18158.9 -10606.9 1367.69 -37.2357 -215.599 218.791 
15262900 21391 -13196.5 1455.62 -367.147 477.321 602.19 
20268.5 2
15272701 18158.5 -10705.6 1362.77 -0.773874 -198.576 198.578 
15262900 21206.2 -13007.9 1446.54 -371.924 379.353 531.259 
20269 2
15272701 18146.2 -10671.1 1387.69 -25.0194 69.7747 74.1247 
15262900 20993.2 -12852.8 1473.62 -430.148 313.287 532.142 
20269.5 2
15272701 18262.3 -10396.5 1404.85 236.085 558.005 605.893 
15262900 20786.6 -12730.5 1472.69 -419.95 248.593 488.013 
20270 2
15272701 18256.3 -10389.7 1454.38 -11.9522 13.6378 18.134 
15262900 20576.9 -12587.8 1466.31 -417.714 284.248 505.254 
20270.5 2
15272701 18263.8 -10485.5 1449.92 14.8046 -190.171 190.746 
15262900 20369.5 -12439.9 1467.54 -411.477 293.498 505.425 
20271 2
15272701 18203.3 -10784.8 1431.23 -119.019 -589.188 601.089 
15262900 20158.9 -12325.4 1457.15 -414.597 225.469 471.94 
20271.5 2
15272701 18108.8 -10721.6 1438.38 -187.424 125.458 225.538 
15262900 19898.5 -12173.3 1470.77 -516.636 301.74 598.297 
20272 2
15272701 18149.2 -10757.1 1435.75 81.7892 -71.7975 108.832 
15262900 19679.9 -12024.8 1455.5 -442.554 300.555 534.965 
20272.5 2
15272701 18355.8 -10474.4 1435 417.211 571.109 707.269 
15262900 19550.2 -12034.9 1474.31 -261.992 -20.3833 262.783 
20273 2
15272701 18873.1 -10543.6 1458.17 1036.7 -138.675 1045.94 
15262900 19485.2 -11916.2 1510.17 -130.222 237.822 271.14 
20273.5 2
15272701 18889.5 -10510 1465 32.4559 66.2393 73.7633 
15262900 19452.7 -11800.2 1512.46 -64.2164 228.986 237.82 
20274 2
15272701 18802.2 -10384.5 1466.08 -176.34 253.535 308.83 
15262900 19384.7 -11799.4 1504.5 -137.426 1.48925 137.434 
20274.5 2
15272701 18934.5 -10414.8 1514.85 263.895 -60.5712 270.757 
15262900 19416.9 -11788.2 1499.31 64.3841 22.3271 68.1455 
20275 2
15272701 19178.8 -10569 1631 492.517 -310.794 582.38 
15262900 19346 -11700.8 1499.5 -142.99 176.373 227.054 
20275.5 2
15272701 18559.6 -10498.5 1649.15 -1206.89 137.502 1214.7 
15262900 19300.3 -11660.5 1504.15 -89.0688 78.3851 118.649 
20276 2
15272701 18263.3 -10568 1576 -584.433 -137.157 600.312 
15262900 19201.4 -11655.8 1507.92 -195.115 9.40677 195.341 
20276.5 2
15272701 18166.4 -10592.8 1518.83 -199.775 -51.2027 206.233 
15262900 18975.5 -11551.2 1494.08 -465.741 215.675 513.255 
20277 2
15272701 18193.5 -10611.3 1487.85 54.7915 -37.3219 66.2951 
15262900 18581.8 -11377.7 1501.23 -795.416 350.453 869.197 
20277.5 2
15272701 18179.6 -10636.2 1476.83 -28.2492 -50.3218 57.7088 
15262900 18098.8 -11158.7 1503.33 -977.603 443.372 1073.45 
20278 2
15272701 18294.8 -10745.4 1476.92 228.243 -216.273 314.434 
15262900 17771.5 -10940.4 1489.08 -648.109 432.242 779.024 
20278.5 2
15272701 18212.1 -10810.2 1477.58 -166.19 -130.252 211.151 
15262900 17562.2 -10721.5 1492.08 -420.258 439.527 608.113 
20279 2
15272701 17815.7 -11189.1 1540.31 -786.49 -751.641 1087.9 
15262900 17446.8 -10496.5 1499.08 -228.976 446.352 501.658 
20279.5 2
15272701 17638.7 -11241.1 1566.5 -356.907 -104.852 371.989 
15262900 17318.8 -10355.7 1501.58 -258.09 284.016 383.765 
20280 2
15272701 17410.5 -10923.5 1562.54 -457.325 636.362 783.647 
15262900 17116.4 -10113.3 1535.23 -405.709 485.689 632.846 
20280.5 2
15272701 17129.5 -10673.1 1598.23 -550.83 491.101 737.966 
15262900 16834.8 -9811.77 1519.38 -552.036 591.252 808.902 
20281 2
15272701 16999 -10543.3 1635.77 -260.037 258.504 366.666 
15262900 16682.8 -9681.77 1513.85 -302.789 258.964 398.426 
20281.5 2
15272701 16839.4 -10397.9 1591.25 -325.017 296.112 439.68 
15262900 16532.8 -9457.42 1504.58 -305.695 456.93 549.758 
20282 2
15272701 16584.7 -10067.3 1558.69 -514.595 667.897 843.145 
15262900 16332.4 -9205.77 1531.62 -404.779 508.379 649.842 
20282.5 2
15272701 16407.9 -9824.69 1582.69 -339.288 465.673 576.166 
15262900 16265.6 -8976 1541.46 -128.156 441.016 459.259 
20283 2
15272701 16301.8 -9583.25 1604.25 -212.346 482.885 527.512 
15262900 16206.5 -8774 1562.33 -118.231 404 420.945 
20283.5 2
15272701 16122.4 -9420.08 1657.85 -365.306 332.328 493.853 
15262900 16193.3 -8626.08 1530.38 -26.8682 301.269 302.465 
20284 2
15272701 16002.8 -9316 1659.62 -234.081 203.673 310.285 
15262900 16119.3 -8545.15 1544.15 -144.814 158.362 214.592 
20284.5 2
15272701 15890.7 -9201.67 1634.08 -226.013 230.511 322.827 
15262900 16219.5 -8362.33 1550.17 202.001 368.59 420.313 
20285 2
15272701 15894.8 -9083.69 1620.62 8.44341 238.332 238.482 
15262900 16384.5 -8344.54 1548.77 333.256 35.9492 335.189 
20285.5 2
15272701 15856.5 -8968.33 1628.08 -77.1552 232.111 244.598 
15262900 16653.3 -8508.08 1534.83 540.99 -329.064 633.208 
20286 1
15272701 15834.2 -8853.62 1633.15 -45.0794 232.223 236.558 
20286.5 1
15272701 15944.2 -8818.23 1637.08 214.425 68.9759 225.246 
20287 1
15272701 16108.7 -8738.92 1615.75 328.215 158.312 364.401 
20287.5 1
15272701 16258.6 -8601.54 1624.15 304.774 279.224 413.344 
20288 1
15272701 16338.8 -8505.08 1612.08 155.941 187.668 244.002 
20288.5 1
15272701 16363.8 -8516.17 1608.5 51.0854 -22.6784 55.893 
20289 1
15272701 16491.7 -8592.62 1597 258.993 -154.754 301.705 
20289.5 1
15272701 16804.4 -8712.58 1460.33 631.766 -242.359 676.659 
20290 1
15272701 16867.9 -8780.23 1380.54 128.816 -137.216 188.207 
20290.5 1
15272701 16772.4 -9006.77 1348.46 -187.33 -444.193 482.079 
20291 1
15272701 16291.2 -9392.38 1518.38 -949.021 -760.583 1216.19 
20291.5 1
15272701 16147.8 -9361.67 1551 -291.036 62.3082 297.631 
20292 1
15272701 16160.3 -9288.46 1560.69 25.6804 149.704 151.89 
20292.5 1
15272701 16460.8 -8948.62 1568.46 590.298 667.674 891.202 
20293 1
15272701 16263.7 -8875.92 1585.46 -384.166 141.7 409.466 
20293.5 1
15272701 16012.3 -8772.62 1576.15 -507.848 208.702 549.059 
20294 1
15272701 15886.9 -8683.46 1593.38 -252.283 179.384 309.557 
20294.5 1
15272701 15740 -8536.77 1583.31 -293.26 292.799 414.406 
20295 1
15272701 15562.1 -8421.46 1602.62 -362.369 234.843 431.813 
20295.5 1
15272701 15327.5 -8352.38 1592.46 -472.86 139.268 492.942 
20296 1
15272701 15214.1 -8409.08 1581.62 -225.57 -112.708 252.16 
20296.5 1
15272701 15104.4 -8299.21 1576.57 -213.324 213.741 301.98 
20297 1
15272701 14867.1 -8050.69 1576.69 -470.936 493.099 681.856 
20297.5 1
15272701 14796.5 -7897 1568.69 -144.546 314.943 346.53 
20298 1
15272701 14605.9 -7635.21 1550.29 -383.665 526.732 651.648 
20298.5 1
15272701 14499.4 -7474.07 1564.21 -211.168 319.728 383.168 
20299 1
15272701 14394.5 -7381.71 1563.71 -206.96 182.164 275.71 
20299.5 1
15272701 14398.2 -7359.13 1555 7.58197 46.2724 46.8895 
20300 1
15272701 14400.9 -7335.33 1548.87 5.3872 48.0808 48.3817 
20300.5 1
15272701 14192.9 -7198.38 1562.06 -406.112 267.497 486.293 
20301 1
15272701 14032 -7008.67 1529.6 -314.331 370.524 485.893 
20301.5 1
15272701 13989.3 -6891.73 1558.27 -85.4667 233.867 248.994 
20302 1
15272701 13837.3 -6780.2 1543.27 -305.701 224.413 379.229 
20302.5 1
15272701 13765.7 -6608 1543 -144.489 347.177 376.044 
20303 1
15272701 13547.5 -6367.47 1574.07 -440.808 485.926 656.076 
20303.5 1
15272701 13214.4 -6115.93 1636.43 -685.411 517.568 858.874 
20304 1
15272701 13017.6 -5928.29 1585.21 -384.208 366.49 530.971 
20304.5 1
15272701 12883 -5748.15 1513.77 -261.442 349.771 436.683 
20305 1
15272701 12663.4 -5546.75 1484.25 -456.514 418.719 619.46 
20305.5 1
15272701 12431.2 -5316.85 1482.15 -471.121 466.336 662.891 
20306 1
15272701 12341.2 -5124 1464.15 -174.757 374.459 413.23 
20306.5 1
15272701 12234.8 -4873.08 1400.85 -208.856 492.973 535.39 
20307 1
15272701 12153.2 -4558.67 1512.83 -164.345 632.616 653.615 
20307.5 1
15272701 11990.3 -4280.31 1521.31 -330.343 564.623 654.16 
20308 1
15272701 11805.2 -4225.92 1526.92 -357.982 105.193 373.118 
20308.5 1
15272701 11641.9 -4138.25 1543.5 -338.826 181.894 384.563 
20309 1
15272701 11394.4 -3970.77 1504.23 -506.201 342.496 611.181 
20309.5 1
15272701 11181 -3839.46 1574.92 -415.954 255.96 488.399 
20310 1
15272701 11030.8 -3697.38 1573.38 -299.111 283.022 411.787 
20310.5 1
15272701 10879.4 -3552.77 1532.77 -300.519 286.935 415.504 
20311 1
15272701 10655 -3355 1555.46 -448.769 395.538 598.201 
20311.5 1
15272701 10452.6 -3205.77 1550.54 -400.762 295.506 497.93 
20312 1
15272701 10324 -3082.92 1601.92 -261.413 249.7 361.507 
20312.5 1
15272701 10190.5 -2948.08 1573.08 -273.644 276.311 388.882 
20313 1
15272701 9991.46 -2782.92 1604.08 -389.432 323.197 506.077 
20313.5 1
15272701 9867.85 -2646.31 1614.15 -243.337 268.928 362.678 
20314 1
15272701 9710.83 -2516.67 1592 -315.287 260.323 408.869 
20314.5 1
15272701 9554.92 -2438.42 1622.25 -324.151 162.682 362.684 
20315 1
15272701 9448.46 -2360.62 1618 -212.485 155.292 263.184 
20315.5 1
15272701 9350.23 -2288 1611.54 -196.855 145.522 244.803 
20316 1
15272701 9256.77 -2125.15 1664.46 -184.707 321.83 371.068 
20316.5 1
15272701 9185.08 -1872.92 1612.54 -140.573 494.57 514.16 
20317 1
15272701 9098.92 -1649.17 1644.75 -174.413 452.948 485.368 
20317.5 1
15272701 9151.23 -1494.08 1616.38 106.982 317.157 334.714 
20318 1
15272701 8970 -1323.92 1583.46 -349.192 327.849 478.979 
20318.5 1
15272701 8731.42 -1320.08 1605.58 -472.442 7.60345 472.503 
20319 1
15272701 8555.08 -1176.38 1574.08 -350.576 285.683 452.237 
20319.5 1
15272701 8529.92 -1026.25 1556.58 -51.8768 309.556 313.873 
20320 1
15272701 8325.54 -952.692 1614.77 -421.398 151.665 447.86 
20320.5 1
15272701 8081.69 -811.077 1625.15 -469.838 272.862 543.325 
20321 1
15272701 7981.75 -626.083 1592.92 -201.497 372.971 423.92 
20321.5 1
15272701 7851.54 -526.154 1571.85 -258.87 198.667 326.316 
20322 1
15272701 7676.83 -369.333 1614.25 -348.713 313.015 468.593 
20322.5 1
15272701 7544.62 -219.462 1587.54 -265.498 300.947 401.321 
20323 1
15272701 7380 -71.3333 1563.67 -332.556 299.249 447.374 
20323.5 1
15272701 7252.69 37.9231 1566.31 -258.231 221.615 340.289 
20324 1
15272701 7099.46 177.846 1556.54 -298.695 272.755 404.492 
20324.5 1
15272701 6991.5 354.667 1553.25 -217.226 355.776 416.85 
20325 1
15272701 6909.62 572.077 1539.38 -163.442 433.953 463.711 
20325.5 1
15272701 6863 688.75 1540.33 -93.4176 233.814 251.785 
20326 1
15272701 6820.69 813.077 1507.77 -86.5188 254.247 268.565 
20326.5 1
15272701 6791.15 813.154 1513.77 -58.2613 0.151722 58.2615 
20327 1
15272701 6952.5 786.75 1499.33 326.612 -53.4491 330.956 
20327.5 1
15272701 6862 1024.46 1478.77 -181.727 477.332 510.755 
20328 1
15272701 6820.67 987.667 1481.75 -82.0106 -73.0057 109.798 
20328.5 1
15272701 6846.67 920.667 1491.25 53.0612 -136.735 146.669 
20329 1
15272701 6820.38 889.692 1511.69 -51.4326 -60.6152 79.4954 
20329.5 1
15272701 6821.83 812.667 1515.5 2.90324 -154.36 154.387 
20330 1
15272701 6717.85 948.538 1477.85 -209.652 273.935 344.955 
20330.5 1
15272701 6596 1012.25 1538 -242.721 126.915 273.9 
20331 1
15272701 6600.15 995.923 1515.92 8.37469 -32.9172 33.9658 
20331.5 1
15272701 6636.85 1062.08 1486.23 70.5621 127.219 145.477 
20332 1
15272701 6671.42 1050.83 1495.42 69.003 -22.4423 72.5608 
20332.5 1
15272701 6702.17 1131.33 1479.75 62.6273 163.951 175.505 
20333 1
15272701 6760.08 1109.23 1467.23 115.589 -44.1169 123.722 
20333.5 1
15272701 6740.08 1092.92 1504.75 -39.2801 -32.0513 50.6973 
20334 1
15272701 7045.42 1210.5 1512.58 616.835 237.542 660.993 
20334.5 1
15272701 7695.25 919.667 1507.08 1328.9 -594.751 1455.92 
20335 1
15272701 7760.31 725.846 1538.54 128.066 -381.536 402.456 
20335.5 1
15272701 7672.55 727.909 1518.18 -178.017 4.18446 178.066 
20336 1
15272701 7716.92 797.75 1501 91.487 144.002 170.606 
20336.5 1
15272701 7615.17 734.583 1519.92 -201.885 -125.331 237.624 
20337 1
15272701 7598.75 715.5 1594.75 -32.7025 -38.0146 50.1454 
20337.5 1
15272701 7559.92 704.231 1535.15 -75.5388 -21.9246 78.6562 
20338 1
15272701 7595.82 873.455 1449.18 71.0794 335.097 342.552 
20338.5 1
15272701 7637.31 917.462 1478.08 83.4799 88.5453 121.693 
20339 1
15272701 7642.25 1078.92 1462.33 9.74814 318.452 318.601 
20339.5 1
15272701 7513.42 1088 1480.42 -262.39 18.4997 263.041 
20340 1
15272701 7505.17 1108.83 1504.42 -16.7683 42.3442 45.5434 
20340.5 1
15272701 7546.77 832.615 1513.46 82.8736 -550.235 556.441 
20341 1
15272701 7372.31 369.154 1520.15 -338.104 -898.181 959.71 
20341.5 1
15272701 7430.92 142.692 1517 115.841 -447.552 462.301 
20342 1
15272701 7550 -35.4167 1512.25 245.014 -366.479 440.839 
20342.5 1
15272701 7715.15 -77.6154 1535.15 337.738 -86.2959 348.588 
20343 1
15272701 7804.38 -239.385 1517.23 176.695 -320.335 365.835 
20343.5 1
15272701 7925.46 -375.231 1504.92 242.154 -271.692 363.944 
20344 1
15272701 8177.31 -561.923 1523.31 494.786 -366.783 615.908 
20344.5 1
15272701 8306.75 -845.083 1490.58 259.924 -568.595 625.189 
20345 1
15272701 8357.31 -1034 1519.46 101.521 -379.351 392.7 
20345.5 1
15272701 8423.33 -1150.42 1562.58 131.003 -230.985 265.549 
20346 1
15272701 8468.92 -1154.08 1546.77 91.1795 -7.32051 91.4729 
20346.5 1
15272701 8448.67 -1178.33 1567.33 -39.7185 -47.5616 61.965 
20347 1
15272701 8389.17 -1088.75 1549.58 -119.718 180.248 216.384 
20347.5 1
15272701 8395 -1057.25 1556.17 11.8805 64.1548 65.2456 
20348 1
15272701 8328.5 -1075.17 1536.83 -136.831 -36.8656 141.711 
20348.5 1
15272701 8129.92 -804.077 1505.92 -392.445 535.75 664.109 
20349 1
15272701 7968.17 -449.417 1495.5 -319.046 699.527 768.849 
20349.5 1
15272701 7769.42 -269.583 1520.33 -405.612 367.007 547.006 
20350 1
15272701 7563.08 88.4615 1486.38 -408.594 709 818.309 
20350.5 1
15272701 7299 378.667 1498.75 -528.154 580.41 784.744 
20351 1
15272701 7014.62 726.769 1507.15 -573.356 701.82 906.249 
20351.5 1
15272701 6763.08 979.25 1487.17 -505.084 506.989 715.646 
20352 1
15272701 6578.85 1239.69 1481.15 -369.213 521.928 639.318 
20352.5 1
15272701 6399.5 1634.75 1415.67 -355.141 782.292 859.131 
20353 1
15272701 6125.38 2006.85 1388.31 -544.961 739.754 918.813 
20353.5 1
15272701 5886.08 2298.67 1321.5 -474.804 579.009 748.793 
20354 1
15272701 5711.69 2608 1283.54 -346.014 613.757 704.573 
20354.5 1
15272701 5450.08 2931.5 1269.58 -515.994 638.067 820.597 
20355 1
15272701 5063.58 3180.25 1311.08 -779.234 501.512 926.671 
20355.5 1
15272701 4700.25 3542.25 1348.08 -749.141 746.392 1057.5 
20356 1
15272701 4351.23 3671.23 1392.92 -695.257 256.934 741.214 
20356.5 1
15272701 3953.69 3799.54 1406.46 -773.421 249.626 812.707 
20357 1
15272701 3566.31 3711.23 1472.54 -773.223 -176.263 793.059 
20357.5 1
15272701 3160.85 3876.23 1473.31 -820.772 334.008 886.131 
20358 1
15272701 2798.38 3963.08 1485.69 -738.211 176.876 759.105 
20358.5 1
15272701 2424.62 4145.23 1486.54 -755.089 367.988 839.985 
20359 1
15272701 2002.67 4102.93 1478.67 -840.535 -84.2578 844.748 
20359.5 1
15272701 1557.93 4217.73 1454.93 -885.923 228.685 914.963 
20360 1
15272701 1036.43 4256.86 1459.36 -1018.56 76.4137 1021.43 
20360.5 1
15272701 525.5 4375.93 1471.14 -1015.76 236.723 1042.98 
20361 1
15272701 124.077 4506.15 1460.46 -814.246 264.149 856.02 
20361.5 1
15272701 -260.143 4680.93 1529.5 -787.336 358.145 864.965 
20362 1
15272701 -796 4762.57 1545.71 -1076.02 163.941 1088.44 
20362.5 1
15272701 -1271.79 4950.93 1494.29 -940.288 372.247 1011.29 
20363 1
15272701 -1726.86 5078.86 1513.71 -895.81 251.828 930.534 
20363.5 1
15272701 -2089.07 5234.64 1533.43 -715.839 307.877 779.239 
20364 1
15272701 -2538.08 5260.92 1521.23 -894.433 52.351 895.964 
20364.5 1
15272701 -2999.77 5353.62 1507.23 -955.885 191.91 974.959 
20365 1
15272701 -3465.57 5414.64 1465.71 -926.048 121.327 933.962 
20365.5 1
15272701 -3947.92 5331.92 1423.08 -958.937 -164.466 972.938 
20366 1
15272701 -4460.46 5411.85 1450.92 -1035.44 161.474 1047.96 
20366.5 1
15272701 -4929.92 5547.77 1203.54 -933.323 270.225 971.655 
20367 1
15272701 -5436.85 5638.31 1221.23 -1001.82 178.93 1017.68 
20367.5 1
15272701 -5850.85 5532.69 1310.92 -821.429 -209.554 847.737 
20368 1
15272701 -6367.92 5464.38 1233.46 -1046.71 -138.275 1055.81 
20368.5 1
15272701 -6699.38 5461.62 1230.62 -661.6 -5.52741 661.623 
20369 1
15272701 -6782.38 5344.46 1284.15 -166.667 -235.249 288.305 
20369.5 1
15272701 -7416 5511 1305.42 -1280.03 336.441 1323.51 
20370 1
15272701 -8091.54 5693 1271.46 -1375.84 370.672 1424.9 
20370.5 1
15272701 -8582.54 5822.69 1232.92 -964.637 254.798 997.72 
20371 1
15272701 -9004.77 5963.54 1315.38 -834.448 278.352 879.65 
20371.5 1
15272701 -9347.23 6087.46 1344.77 -676.801 244.907 719.75 
20372 1
15272701 -9760.5 6164.83 1330 -824.889 154.435 839.221 
20372.5 1
15272701 -10125.3 6238.75 1320.25 -756.916 153.354 772.294 
20373 1
15272701 -10450 6440.23 1304.54 -646.746 401.356 761.162 
20373.5 1
15272701 -10564.5 6544.42 1347.5 -229.459 208.789 310.233 
20374 1
15272701 -10699.1 6753.69 1382.92 -272.976 424.494 504.689 
20374.5 1
15272701 -10682.2 6960.77 1323.23 33.4914 411.684 413.044 
20375 1
15272701 -10751.7 7164.38 1295.62 -132.814 389.322 411.353 
20375.5 1
15272701 -10822.9 7526.92 1261.33 -142.734 726.517 740.405 
20376 1
15272701 -10880.7 7837.85 1207.92 -117.909 634.55 645.412 
20376.5 1
15272701 -10900.2 8172.92 1187.38 -38.9212 667.484 668.618 
20377 1
15272701 -10813.1 8522.92 1165.54 170.89 686.275 707.231 
20377.5 1
15272701 -10728.6 8868.5 1208.92 173.498 709.604 730.506 
20378 1
15272701 -10704.3 9177 1210.69 49.4412 628.31 630.252 
20378.5 1
15272701 -10772.4 9503.85 1229.46 -132.445 635.887 649.534 
20379 1
15272701 -10830.9 9797.92 1209.17 -117.771 591.691 603.298 
20379.5 1
15272701 -10888.2 10018.1 1215.15 -115.865 445.669 460.484 
20380 1
15272701 -10886.3 10233.2 1195.38 3.70714 431.881 431.897 
20380.5 1
15272701 -10831.1 10331.5 1189.62 108.722 193.519 221.969 
20381 1
15272701 -10833.9 10333.9 1191.67 -5.74847 4.9699 7.599 
20381.5 1
15272701 -10826.3 10282.9 1200.54 15.4969 -103.857 105.006 
20382 1
15272701 -10855.8 10259 1212.62 -57.1344 -46.2729 73.5222 
20382.5 1
15272701 -10877 10259.2 1253.08 -42.2232 0.499002 42.2262 
20383 1
15272701 -10919.3 10277.4 1210.77 -86.5188 37.0851 94.1319 
20383.5 1
15272701 -10923.7 10308.7 1235.62 -8.5637 61.1478 61.7446 
20384 1
15272701 -10835 10426.7 1269.54 177.031 235.529 294.642 
20384.5 1
15272701 -10806 10643.1 1261.23 57.8842 431.905 435.767 
20385 1
15272701 -10833 10777.5 1262.42 -55.102 274.333 279.812 
20385.5 1
15272701 -11029.4 10777.9 1262.23 -399.156 0.859912 399.157 
20386 1
15272701 -11219.8 10809.2 1251.77 -365.569 59.9439 370.451 
20386.5 1
15272701 -11530 10662.6 1212 -624.052 -294.91 690.227 
20387 1
15272701 -11797.2 10389.6 1275.92 -542.996 -554.813 776.313 
20387.5 1
15272701 -11860.2 9999.38 1208.62 -124.658 -771.207 781.217 
20388 1
15272701 -11880.4 9653.33 1218.5 -41.1118 -704.789 705.987 
20388.5 1
15272701 -11961.2 9366.77 1145.15 -164.434 -583.634 606.355 
20389 1
15272701 -12026.7 9077 1179 -126.767 -560.482 574.639 
20389.5 1
15272701 -12024.5 8741.42 1216 4.4289 -677.946 677.961 
20390 1
15272701 -11929.2 8390.31 1257.54 197.404 -726.934 753.26 
20390.5 1
15272701 -11944.1 8213.15 1244.08 -29.4341 -349.416 350.653 
20391 1
15272701 -11969.1 8088.77 1252.85 -48.6381 -241.993 246.833 
20391.5 1
15272701 -11950.7 7969.92 1290.42 36.747 -237.231 240.06 
20392 1
15272701 -11983.9 7926.08 1284.31 -69.2842 -91.3328 114.638 
20392.5 1
15272701 -12039.8 7890.15 1287.54 -111.179 -71.4176 132.141 
20393 1
15272701 -11914.5 7891.14 1303.29 246.26 1.94305 246.267 
20393.5 1
15272701 -11702.9 8016.23 1303.31 415.672 245.752 482.884 
20394 1
15272701 -11631.8 8028.77 1268.08 142.593 25.1272 144.79 
20394.5 1
15272701 -11632.1 8233.62 1311.85 -0.617856 411.338 411.338 
20395 1
15272701 -11760.4 8271.77 1234.15 -254.075 75.5522 265.07 
20395.5 1
15272701 -11802.2 8223.46 1171.46 -84.0284 -97.0034 128.337 
20396 1
15272701 -11679.5 8222.85 1214.23 246.525 -1.23571 246.528 
20396.5 1
15272701 -11530.2 8179.31 1346.85 298.615 -87.0769 311.052 
20397 1
15272701 -11400.8 8136.08 1373.38 260.856 -87.1588 275.032 
20397.5 1
15272701 -11395.2 8160.85 1379.46 11.2759 49.7374 50.9996 
20398 1
15272701 -11392 8162.23 1402.08 6.35856 2.79156 6.94436 
20398.5 1
15272701 -11382.2 8110.38 1353.23 19.8511 -104.529 106.397 
20399 1
15272701 -11199.6 8036.5 1374.5 356.606 -144.306 384.698 
20399.5 1
15272701 -11302 7927.23 1354.69 -201.235 -214.674 294.246 
20400 1
15272701 -11508.4 8176.85 1312.92 -417.783 505.294 655.641 
20400.5 1
15272701 -11545.4 8141 1333.31 -75.2033 -72.858 104.708 
20401 1
15272701 -11710.5 8172.86 1361.07 -330.893 63.842 336.995 
20401.5 1
15272701 -12008.6 7834.43 1369.43 -594.953 -675.506 900.154 
20402 1
15272701 -12280 7521.21 1307.64 -533.258 -615.352 814.262 
20402.5 1
15272701 -12547.6 7439.38 1361.08 -537.38 -164.317 561.941 
20403 1
15272701 -12908 7552.57 1337.5 -731.003 229.588 766.209 
20403.5 1
15272701 -13182.2 7619.86 1322.5 -550.631 135.112 566.965 
20404 1
15272701 -13496.6 7701.08 1385.69 -630.062 162.765 650.746 
20404.5 1
15272701 -13759.8 7719.31 1368.54 -526.462 36.4615 527.723 
20405 1
15272701 -14054.3 7762.69 1265.54 -583.092 85.9101 589.387 
20405.5 1
15272701 -14255.2 7921.42 1387.58 -405.944 320.655 517.311 
20406 1
15272701 -14445.3 8136.38 1284.46 -386.296 436.927 583.206 
20406.5 1
15272701 -14544.1 8351.38 1366.46 -193.286 420.744 463.017 
20407 1
15272701 -14663.2 8527.77 1361.23 -232.269 343.83 414.931 
20407.5 1
15272701 -14732.5 8765.54 1390.54 -137.91 473.644 493.313 
20408 1
15272701 -14768.2 8894 1398.62 -70.9589 255.391 265.065 
20408.5 1
15272701 -14829.2 8899.31 1374.54 -122.891 10.6795 123.354 
20409 1
15272701 -14841.8 8935.62 1323.15 -26.173 75.3272 79.7446 
20409.5 1
15272701 -14830.8 9043.62 1344.08 22 216 217.117 
20410 1
15272701 -14859.8 9002.08 1342.85 -57.5011 -82.5814 100.628 
20410.5 1
15272701 -14861.5 9147.15 1271.85 -3.28603 281.703 281.722 
20411 1
15272701 -14926.2 9325.5 1302.67 -132.321 364.716 387.978 
20411.5 1
15272701 -15142.7 9444.46 1343.69 -440.989 242.284 503.163 
20412 1
15272701 -15447.8 9532.23 1280.46 -600.697 172.774 625.05 
20412.5 1
15272701 -15703.7 9637.08 1354.23 -508.64 208.442 549.694 
20413 1
15272701 -15909.6 9727.31 1277.69 -414.332 181.551 452.363 
20413.5 1
15272701 -16204 9779.69 1357.46 -595.92 106.042 605.282 
20414 1
15272701 -16377.2 9863.08 1310.77 -350.514 168.795 389.039 
20414.5 1
15272701 -16512.8 9896.62 1285.77 -271.231 67.0769 279.402 
20415 1
15272701 -16645.1 9887.92 1362.77 -265.678 -17.4544 266.251 
20415.5 1
15272701 -16887.7 9720.31 1238.54 -488.16 -337.254 593.33 
20416 1
15272701 -17071.8 9487.08 1101.77 -369.046 -467.396 595.528 
20416.5 1
15272701 -17028.9 9518.14 1067.29 83.3351 60.3222 102.876 
20417 1
15272701 -16603.7 9965.85 1018.15 824.101 867.642 1196.64 
20417.5 1
15272701 -15914.2 10591.9 1284.38 1418.8 1288.22 1916.38 
20418 1
15272701 -15528.8 10892.2 1222.85 783.302 610.225 992.944 
20418.5 1
15272701 -15191.7 11238.8 1254.77 675.505 694.774 969.029 
20419 1
15272701 -14817.3 11608.6 1230.93 732.694 723.673 1029.83 
20419.5 1
15272701 -14415.7 11934.4 1187 803.187 651.484 1034.19 
20420 1
15272701 -13993.4 12310 1152.47 849.683 755.765 1137.16 
20420.5 1
15272701 -13603.8 12782.9 1217.08 785.546 953.474 1235.39 
20421 1
15272701 -13318.6 13214.2 1196.86 577.179 873.059 1046.6 
20421.5 1
15272701 -13055.3 13488.6 1110.71 516.387 537.955 745.688 
20422 1
15272701 -12725.1 13851.4 1230.29 664.415 729.951 987.054 
20422.5 1
15272701 -12506.9 14196.7 1356.43 442.48 700.522 828.565 
20423 1
15272701 -12341.8 14526.1 1441 323.782 645.789 722.411 
20423.5 1
15272701 -12183.7 14977.3 1600.29 312.422 891.737 944.883 
20424 1
15272701 -12011 15347.9 1555.29 340.659 730.91 806.398 
20424.5 1
15272701 -11748.3 15682.9 1626.29 521.259 664.824 844.809 
20425 1
15272701 -11512.2 16152.5 1733.62 478 950.627 1064.04 
20425.5 1
15272701 -11201.3 16461.5 1615.23 626.706 622.829 883.559 
20426 1
15272701 -10893.3 16797.7 1716.23 622.222 679.254 921.166 
20426.5 1
15272701 -10594.9 17175.5 1671.77 596.769 755.538 962.794 
20427 1
15272701 -10382.9 17436.1 1617.92 414.873 510.011 657.442 
20427.5 1
15272701 -10105.5 17707.3 1718 551.613 539.226 771.39 
20428 1
15272701 -9840.38 17961.7 1585 532.283 510.812 737.736 
20428.5 1
15272701 -9602.69 18209.8 1556.23 475.385 496.154 687.138 
20429 1
15272701 -9224.31 18530.5 1531.15 740.479 627.578 970.651 
20429.5 1
15272701 -8817.5 18788.5 1537.83 849.285 538.702 1005.73 
20430 1
15272701 -8446.69 19063.4 1675.31 761.412 564.445 947.811 
20430.5 1
15272701 -7945.38 19346.1 1590.54 988.773 557.579 1135.15 
20431 1
15272701 -7589.5 19653.8 1526.75 711.769 615.513 940.995 
20431.5 1
15272701 -7006.08 19849.5 1500.46 1166.85 391.41 1230.74 
