# Supplementary material for: Intrinsic group behaviour II: On the dependence of triad spatial dynamics on social and personal features; and on the effect of social interaction on small group dynamics
Source: PLoS One. 2019 Dec 3;14(12):e0225704. doi: 10.1371/journal.pone.0225704 (PMC6890182; doi:10.1371/journal.pone.0225704)
Supplement: S1 Data Set — (ZIP) [file pone.0225704.s001.zip › set_2_int/group_traj_dyad_int/traj_2_0109_125.dat]

2 15264000 15271700 0 0 1 0 0 1 0 10 10 10 1421.15 1516.43 1325.87 
20200 1
15264000 43972 -20183.6 1475 0 0 0 
20200.5 1
15264000 43574.4 -20303.9 1545.43 -1092.23 -330.573 1141.16 
20201 1
15264000 43093.9 -20344.1 1563.46 -945.877 -79.0322 949.173 
20201.5 1
15264000 42629.7 -20579.1 1638.77 -937.84 -474.747 1051.16 
20202 1
15264000 42148.1 -20703.1 1643.57 -944.355 -243.126 975.149 
20202.5 1
15264000 41515 -21072.5 1608.85 -1276.35 -744.738 1477.74 
20203 1
15264000 40853.8 -21000.8 1606.85 -1327.77 143.806 1335.54 
20203.5 1
15264000 40349.4 -20688.5 1617.77 -1008.77 624.769 1186.57 
20204 1
15264000 39585.5 -20602.5 1621.23 -1515.57 170.635 1525.14 
20204.5 1
15264000 39125.1 -20266.2 1628.08 -926.482 676.675 1147.28 
20205 1
15264000 38595.5 -19998 1716.92 -1056.96 535.237 1184.76 
20205.5 1
15264000 38029.5 -20026.7 1686.54 -1141.13 -57.8474 1142.59 
20206 1
15264000 37326.2 -20304.5 1596.77 -1389.94 -548.951 1494.41 
20206.5 1
15264000 36782.2 -20228.5 1454.33 -1119.47 156.299 1130.33 
20207 1
15264000 36316 -20032.2 1391.46 -939.852 395.859 1019.82 
20207.5 1
15264000 35736.1 -19604.9 1491.08 -1139.34 839.353 1415.13 
20208 1
15264000 35085.2 -19267.3 1556 -1317.46 683.38 1484.16 
20208.5 1
15264000 34636.2 -19122.8 1567.31 -889.147 286.113 934.047 
20209 1
15264000 34025.9 -18968.1 1559.83 -1206.15 305.855 1244.33 
20209.5 1
15264000 33394.7 -19073.2 1556.75 -1283.03 -213.584 1300.68 
20210 1
15264000 32876 -19185.8 1437.25 -1056.35 -229.464 1080.98 
20210.5 1
15264000 32190.5 -18652.4 1535.62 -1346.68 1048.03 1706.44 
20211 1
15264000 31595.7 -18093.2 1447.25 -1166.42 1096.51 1600.89 
20211.5 1
15264000 30979.2 -17846.8 1409.67 -1255.43 501.697 1351.96 
20212 1
15264000 30243.1 -17491.3 1344.08 -1478.26 713.907 1641.62 
20212.5 1
15264000 29565.4 -17351.5 1442 -1331.36 274.671 1359.39 
20213 1
15264000 29187.9 -17128.3 1586.67 -767.276 453.591 891.324 
20213.5 1
15264000 28651.1 -16900.4 1662.33 -1086.71 461.37 1180.59 
20214 1
15264000 28119.4 -16735.2 1669.08 -1067.6 331.66 1117.93 
20214.5 1
15264000 27680.8 -16653.4 1671.77 -849.943 158.654 864.624 
20215 1
15264000 27075.7 -16421.6 1561.08 -1200.75 459.923 1285.82 
20215.5 1
15264000 26541.7 -16299 1507 -1089.74 250.17 1118.09 
20216 1
15264000 25912.1 -15966.4 1487.75 -1264.28 667.838 1429.82 
20216.5 1
15264000 25109.8 -15596.2 1566.77 -1604.47 740.372 1767.06 
20217 1
15264000 24725.2 -15308.9 1543.67 -763.088 570.068 952.512 
20217.5 1
15264000 24351.5 -15076.4 1586.92 -769.033 478.395 905.689 
20218 1
15264000 23975.8 -14813 1589.08 -745.498 522.652 910.457 
20218.5 1
15264000 23411.5 -14586.4 1582.92 -1091.5 438.328 1176.23 
20219 1
15264000 22829.1 -14360.8 1491.08 -1162.43 450.202 1246.57 
20219.5 1
15264000 22360.3 -14167.2 1403.92 -958.589 396.046 1037.18 
20220 1
15264000 21731.2 -13986.2 1410.15 -1248.37 359.152 1299.01 
20220.5 1
15264000 21295.6 -13519.5 1576.38 -845.706 906.049 1239.41 
20221 1
15264000 20923.3 -13246.5 1538.62 -750.62 550.403 930.792 
20221.5 1
15264000 20474.2 -12953.5 1595.15 -905.552 590.726 1081.19 
20222 1
15264000 20161 -12675.9 1575.46 -632.634 560.839 845.439 
20222.5 1
15264000 19791.3 -12283.5 1538.69 -734.975 780.242 1071.9 
20223 1
15264000 19519.8 -11995.9 1560.86 -559.839 592.999 815.517 
20223.5 1
15264000 19150.8 -11675.9 1568.38 -740.842 642.438 980.599 
20224 1
15264000 18634.3 -11328.1 1550.15 -1010.84 680.717 1218.68 
20224.5 1
15264000 17794.9 -11070.7 1495 -1699.17 521.073 1777.27 
20225 1
15264000 17465.9 -10602.8 1445.79 -655.355 932.034 1139.38 
20225.5 1
15264000 17050 -9842.23 1482.23 -806.063 1473.94 1679.95 
20226 1
15264000 16777.2 -9148.92 1522.25 -559.085 1420.73 1526.77 
20226.5 1
15264000 16248.2 -8611.85 1526.85 -1099.82 1116.57 1567.27 
20227 1
15264000 15828.7 -8218.71 1544.71 -814.446 763.363 1116.26 
20227.5 1
15264000 15485.2 -7908.08 1543.54 -665.815 602.01 897.622 
20228 1
15264000 15124.9 -7548.92 1530.69 -717.591 715.446 1013.31 
20228.5 1
15264000 14616.9 -7293.38 1487.23 -1022.13 514.162 1144.17 
20229 1
15264000 14229.2 -6839.92 1509.25 -789.558 923.56 1215.06 
20229.5 1
15264000 13866.2 -6372.38 1561.77 -730.576 940.708 1191.08 
20230 1
15264000 13499.2 -5977.08 1540.38 -711.24 766.1 1045.36 
20230.5 1
15264000 13106.3 -5600.08 1565.5 -803.314 770.948 1113.41 
20231 1
15264000 12743.9 -5178.85 1525.54 -727.731 845.858 1115.83 
20231.5 1
15264000 12305.4 -4730.83 1489.75 -887.665 906.909 1269.03 
20232 1
15264000 11800.4 -4211.54 1552.92 -1020.27 1049.08 1463.39 
20232.5 1
15264000 11447.7 -3887.77 1484.77 -686.172 629.901 931.454 
20233 1
15264000 11111.5 -3510.75 1490.67 -680.551 763.197 1022.56 
20233.5 1
15264000 10764.9 -3135.69 1514.92 -704.425 762.312 1037.95 
20234 1
15264000 10437.5 -2697.92 1559 -638.177 853.351 1065.59 
20234.5 1
15264000 10159.8 -2354.38 1532.54 -548.951 678.93 873.094 
20235 1
15264000 9845.25 -1946.83 1519.17 -639.267 828.356 1046.34 
20235.5 1
15264000 9412.46 -1487.54 1498.46 -877.867 931.633 1280.07 
20236 1
15264000 9067.31 -991.154 1500.08 -684.829 984.89 1199.58 
20236.5 1
15264000 8765.54 -520.154 1539.38 -603.538 942 1118.76 
20237 2
15271700 7884.15 73.5385 1295.62 0 0 0 
15264000 8551 -58.1429 1486.5 -431.667 929.6 1024.93 
20237.5 2
15271700 7746.62 283.154 1304.08 -284.17 433.09 517.996 
15264000 8293.31 495.846 1443.62 -513.331 1103.56 1217.11 
20238 2
15271700 7310.07 717.143 1291.57 -862.735 857.686 1216.53 
15264000 7788.93 925.643 1437.86 -996.797 849.401 1309.61 
20238.5 2
15271700 7012.38 994.538 1299.85 -594.185 553.684 812.171 
15264000 7526.77 1159.92 1506.46 -523.272 467.625 701.774 
20239 2
15271700 6888.8 1738.8 1267.33 -243.757 1467.97 1488.07 
15264000 7470.13 1050.33 1525.2 -111.708 -216.153 243.312 
20239.5 2
15271700 6881 2223 1285.07 -15.5689 966.467 966.592 
15264000 7495.53 825 1518.07 50.6986 -449.767 452.616 
20240 2
15271700 6898.93 2560 1403.93 36.0832 678.068 679.028 
15264000 7341.47 696.2 1516 -309.993 -259.155 404.051 
20240.5 1
15271700 6790.47 2811.6 1434.13 -218.243 506.237 551.277 
20241 1
15271700 6719.2 2919.53 1455.87 -143.973 218.047 261.291 
20241.5 1
15271700 6629.73 3114.47 1462.07 -180.741 393.805 433.301 
20242 1
15271700 6526.87 3247.4 1491.33 -207.811 268.552 339.567 
20242.5 1
15271700 6318.13 3315.27 1493.6 -421.684 137.104 443.412 
20243 1
15271700 6006.4 3814.13 1488.47 -629.764 1007.81 1188.4 
20243.5 1
15271700 5788.79 4086.57 1468.64 -420.105 525.942 673.129 
20244 1
15271700 5458.23 4606.23 1569.69 -659.79 1037.24 1229.31 
20244.5 1
15271700 5226.5 4897.21 1670.57 -468.143 587.845 751.479 
