# Supplementary material for: Intrinsic group behaviour II: On the dependence of triad spatial dynamics on social and personal features; and on the effect of social interaction on small group dynamics
Source: PLoS One. 2019 Dec 3;14(12):e0225704. doi: 10.1371/journal.pone.0225704 (PMC6890182; doi:10.1371/journal.pone.0225704)
Supplement: S1 Data Set — (ZIP) [file pone.0225704.s001.zip › set_2_int/group_traj_dyad_int/traj_2_0109_124.dat]

2 15232600 15232500 0 0 1 0 1 1 0 60 60 60 1571.39 1575.99 1566.8 
20005 1
15232500 7120 3912.75 1583 0 0 0 
20005.5 1
15232500 7221.93 3648.5 1583 302.459 -784.125 840.436 
20006 1
15232500 7240.54 3124.92 1583 37.1455 -1045.06 1045.72 
20006.5 2
15232600 8350.6 2778.2 1223 0 0 0 
15232500 7531.38 2791.77 1583 602.166 -689.76 915.627 
20007 2
15232600 8376.64 2494.86 1238 74.6214 -811.871 815.293 
15232500 7489.71 2337.29 1581.79 -83.1743 -907.153 910.958 
20007.5 2
15232600 8326.93 1882.43 1310.5 -96.7204 -1191.5 1195.41 
15232500 7654.5 1790.14 1550 320.595 -1064.48 1111.71 
20008 2
15232600 8460.23 1424.23 1390.31 263.443 -905.529 943.072 
15232500 7884 1199.46 1464.69 453.557 -1167.35 1252.37 
20008.5 2
15232600 8435.08 1001 1425.38 -50.9187 -856.742 858.254 
15232500 8041.23 797.538 1470.85 318.281 -813.609 873.649 
20009 2
15232600 8647 650.286 1470.21 421.318 -697.245 814.653 
15232500 8239.07 314.357 1493.86 393.321 -960.599 1038 
20009.5 2
15232600 9006.77 281.615 1499.77 699.94 -717.257 1002.18 
15232500 8462.23 -121.462 1494 434.162 -847.896 952.588 
20010 2
15232600 9175.17 -67.4167 1516.92 346.497 -718.173 797.391 
15232500 8734.83 -603.917 1494.5 560.911 -992.706 1140.21 
20010.5 2
15232600 9365 -471.538 1455.38 391.409 -833.241 920.593 
15232500 8933.69 -918.154 1514.08 410.019 -647.912 766.749 
20011 2
15232600 9639.38 -864.615 1519.46 552.082 -790.899 964.529 
15232500 9146.62 -1234.69 1533.46 428.417 -636.898 767.581 
20011.5 2
15232600 9885.5 -1204.36 1525.79 477.894 -659.693 814.602 
15232500 9383.29 -1647.36 1556.43 459.554 -801.291 923.719 
20012 2
15232600 10116 -1605.85 1545.69 451.076 -785.693 905.971 
15232500 9811.69 -2088.15 1535 838.369 -862.616 1202.9 
20012.5 2
15232600 10414.7 -2056.85 1608.62 596.192 -900.2 1079.72 
15232500 10011.8 -2489.23 1543.31 399.355 -800.553 894.634 
20013 2
15232600 10643.3 -2403 1614.38 454.504 -688.179 824.72 
15232500 10234.2 -2785 1550.69 442.117 -588.01 735.679 
20013.5 2
15232600 10964.2 -2598.08 1573.17 657.498 -399.761 769.488 
15232500 10498.7 -2993.75 1546.92 542.034 -427.766 690.497 
20014 2
15232600 11287.6 -3025.77 1559.38 665.532 -880.012 1103.34 
15232500 10787.8 -3358.92 1500.62 594.861 -751.385 958.352 
20014.5 2
15232600 11584.5 -3317.31 1539.15 587.966 -577.304 824.005 
15232500 11147.7 -3668.46 1484.31 712.719 -612.947 940.039 
20015 2
15232600 11808.8 -3681 1510.31 445.787 -723.046 849.424 
15232500 11401.9 -4046.08 1474.62 505.429 -750.726 905.013 
20015.5 2
15232600 12057.5 -4067.38 1503.92 486.678 -756.134 899.219 
15232500 11655.3 -4379.69 1493 495.86 -652.868 819.825 
20016 2
15232600 12339.3 -4378.17 1500.75 559.269 -616.631 832.476 
15232500 11932.6 -4731.67 1488.58 550.15 -698.362 889.03 
20016.5 2
15232600 12571.3 -4811 1501.08 460.267 -858.796 974.359 
15232500 12270.1 -5237.92 1466.15 669.63 -1004.48 1207.22 
20017 2
15232600 12987.4 -5291.23 1547.46 837.177 -966.259 1278.48 
15232500 12541.4 -5637.92 1512.69 545.891 -804.829 972.495 
20017.5 2
15232600 13248.2 -5631.92 1569 542.166 -708.287 891.972 
15232500 12910.8 -6034.25 1533.25 767.911 -823.964 1126.32 
20018 2
15232600 13560.7 -5895.31 1582.08 633.926 -534.262 829.034 
15232500 13228.2 -6349.23 1541.69 643.977 -638.906 907.143 
20018.5 2
15232600 13908.5 -6122 1566.54 681.9 -444.495 813.98 
15232500 13572 -6589.92 1539.08 674.057 -471.946 822.852 
20019 2
15232600 14204.4 -6331.54 1537 591.846 -419.077 725.195 
15232500 13852.4 -6813.85 1511.62 560.769 -447.846 717.655 
20019.5 2
15232600 14533.8 -6542.25 1501.25 664.043 -424.822 788.306 
15232500 14172 -7070.5 1479.67 644.386 -517.447 826.429 
20020 2
15232600 14801.6 -6905.31 1486.38 541.142 -733.45 911.473 
15232500 14511.8 -7430.77 1482.31 686.558 -727.817 1000.54 
20020.5 2
15232600 15245.9 -7478.92 1531.85 866.097 -1118.16 1414.36 
15232500 14853.1 -7816.46 1519 665.167 -751.837 1003.85 
20021 2
15232600 15429.2 -7717.42 1534.67 372.446 -484.743 611.304 
15232500 15205 -8207.42 1542.33 715.291 -794.624 1069.14 
20021.5 2
15232600 15675.3 -7926.54 1551.31 499.272 -424.182 655.136 
15232500 15432.2 -8399.62 1568.38 460.758 -389.855 603.561 
20022 2
15232600 15960.2 -8219.77 1590.54 561.827 -578.364 806.322 
15232500 15690.8 -8728.62 1591.92 510.241 -648.915 825.492 
20022.5 2
15232600 16194.9 -8458.46 1604.08 467.668 -475.483 666.931 
15232500 15950.8 -9110.77 1638.69 517.928 -761.263 920.745 
20023 2
15232600 16489.7 -8806.31 1596.38 584.86 -690.171 904.653 
15232500 16279.5 -9373.69 1627.15 652.015 -521.673 835.024 
20023.5 2
15232600 16854.8 -9138 1599.54 720.073 -654.225 972.89 
15232500 16601.4 -9619 1614.46 634.957 -483.842 798.294 
20024 2
15232600 17170 -9378.08 1605.54 630.462 -480.154 792.483 
15232500 16894.8 -9803.08 1595.54 586.923 -368.154 692.832 
20024.5 2
15232600 17398.6 -9669.69 1622.15 452.704 -577.456 733.755 
15232500 17163.5 -10130.4 1591.38 531.912 -648.134 838.456 
20025 2
15232600 17759.6 -9970.23 1536.15 726.358 -604.705 945.127 
15232500 17314.2 -10331 1634.77 303.359 -403.653 504.938 
20025.5 2
15232600 18304.8 -10207.6 1488.17 1117.25 -486.378 1218.53 
15232500 17766.6 -10539 1585.5 926.952 -426.23 1020.25 
20026 2
15232600 18723.5 -10556.3 1509.31 833.921 -694.67 1085.35 
15232500 18088.4 -10820.7 1558.62 641.038 -561.14 851.944 
20026.5 2
15232600 19099.5 -10939.5 1556.15 740.157 -754.391 1056.85 
15232500 18269.2 -11133.1 1550.46 355.996 -614.93 710.544 
20027 2
15232600 19315.2 -11232.8 1553.23 430.677 -585.444 726.793 
15232500 18462.3 -11544.8 1549 385.383 -821.895 907.762 
20027.5 2
15232600 19590.1 -11527.8 1560.23 550.794 -591.028 807.891 
15232500 19322 -12039.1 1613.62 1722.83 -990.442 1987.24 
20028 2
15232600 19859.6 -11797.6 1539.38 542.331 -542.95 767.41 
15232500 19682.1 -12274.5 1579.77 724.501 -473.611 865.568 
20028.5 2
15232600 20208.6 -12043.6 1554 692.46 -488.095 847.194 
15232500 19973.1 -12477.3 1541 577.381 -402.473 703.813 
20029 2
15232600 20474.4 -12236.4 1554.38 526.276 -381.721 650.136 
15232500 20281 -12682.5 1564.46 609.749 -406.245 732.686 
20029.5 2
15232600 20839.3 -12486.2 1546.46 735.732 -503.722 891.649 
15232500 20588.7 -13008.8 1516.46 620.347 -657.878 904.232 
20030 2
15232600 21029.9 -12704.1 1550.08 377.456 -431.379 573.202 
15232500 20804.5 -13266.2 1500.69 427.266 -509.825 665.19 
20030.5 2
15232600 21193.4 -12931.2 1532.08 333.595 -463.579 571.132 
15232500 21040.8 -13573.1 1507.38 482.418 -626.217 790.49 
20031 2
15232600 21432.8 -13178.2 1516.23 482.63 -497.829 693.373 
15232500 21313.5 -13814.6 1548.15 549.783 -486.973 734.441 
20031.5 2
15232600 21568.4 -13429.4 1512.92 275.082 -509.596 579.101 
15232500 21638.4 -13996.9 1530.69 658.917 -369.792 755.591 
20032 2
15232600 21804.8 -13620.8 1515.92 475.778 -385.08 612.087 
15232500 21922.2 -14183.5 1532.08 571.119 -375.329 683.41 
20032.5 2
15232600 22127.3 -13785.1 1507.21 630.997 -321.671 708.258 
15232500 22334.8 -14287 1483.5 807.348 -202.619 832.386 
20033 2
15232600 22489.4 -13841.3 1476 705.846 -109.483 714.286 
15232500 22677.5 -14383.6 1484.15 667.984 -188.334 694.026 
20033.5 2
15232600 22885.5 -13880 1466.85 803.557 -78.4834 807.381 
15232500 23007 -14431.3 1439.69 668.435 -96.739 675.399 
20034 2
15232600 23173.9 -14012.2 1630.15 574.471 -263.408 631.982 
15232500 23395.3 -14528.8 1451.85 773.521 -194.3 797.551 
20034.5 2
15232600 23653 -14151.1 1650.85 950.549 -275.488 989.666 
15232500 23841.5 -14771.7 1429.23 885.379 -481.838 1008 
20035 2
15232600 24050.9 -14282 1525.62 800.65 -263.427 842.873 
15232500 24209 -14924.5 1500.38 739.359 -307.383 800.71 
20035.5 2
15232600 24377 -14419.8 1508 670.94 -283.476 728.368 
15232500 24532 -15034.8 1497.38 664.609 -226.971 702.297 
20036 2
15232600 24800.6 -14497.4 1499.23 854.063 -156.483 868.28 
15232500 24753.3 -15154.2 1543.54 446.185 -240.695 506.966 
20036.5 2
15232600 25132.9 -14590 1527 651.594 -181.599 676.427 
15232500 25070.7 -15172.8 1563.71 622.366 -36.5331 623.437 
20037 2
15232600 25518.8 -14647.4 1520.85 768.76 -114.312 777.213 
15232500 25429.1 -15253 1585.62 713.87 -159.789 731.535 
20037.5 2
15232600 25821.9 -14790.4 1525.77 612.277 -288.889 677.008 
15232500 25750 -15379.8 1556.15 648.329 -256.099 697.078 
20038 2
15232600 26267 -14914.1 1517 899.145 -249.883 933.222 
15232500 26133.8 -15486.9 1500.15 775.291 -216.472 804.945 
20038.5 2
15232600 26641.8 -15118.8 1506.29 758.676 -414.39 864.47 
15232500 26527.9 -15645.5 1494.07 797.749 -321.006 859.912 
20039 2
15232600 27024.5 -15295.5 1533.46 753.45 -347.787 829.845 
15232500 27054.1 -15849.3 1539.31 1035.87 -401.196 1110.84 
20039.5 2
15232600 27497.4 -15412.6 1632.21 934.424 -231.442 962.66 
15232500 27533.7 -16028.3 1569.14 947.9 -353.712 1011.74 
20040 2
15232600 27858.3 -15585.2 1621 720.46 -344.476 798.578 
15232500 27792.8 -16179.2 1572.23 517.076 -301.134 598.372 
20040.5 2
15232600 28259.5 -15667.9 1601.36 808.855 -166.741 825.863 
15232500 28163.1 -16374.1 1640.07 746.721 -393.123 843.883 
20041 2
15232600 28509 -15834.4 1547.86 489.216 -326.611 588.223 
15232500 28505.2 -16474.5 1580.79 670.728 -196.779 698.998 
20041.5 2
15232600 28763.7 -15876.8 1562.79 505.385 -84.0419 512.326 
15232500 28949.4 -16453.8 1533 881.378 41.0998 882.335 
20042 2
15232600 29152.4 -15886.4 1587.57 783.554 -19.4412 783.795 
15232500 29253.5 -16506.7 1526.36 613.047 -106.711 622.265 
20042.5 2
15232600 29435.1 -15952.8 1600.21 590.367 -138.533 606.403 
15232500 29473.9 -16516.1 1519.36 460.185 -19.5347 460.599 
20043 2
15232600 29673.6 -15967.9 1572.79 477 -30.2857 477.96 
15232500 29704.7 -16455.4 1544.5 461.571 121.429 477.277 
20043.5 2
15232600 29961.5 -15964.4 1586.21 572.281 6.95825 572.323 
15232500 29808.4 -16410.1 1536.79 206.191 90.0312 224.99 
20044 2
15232600 30170.7 -15997 1594.29 407.825 -63.4921 412.738 
15232500 29746.5 -16406.3 1532 -120.718 7.37956 120.944 
20044.5 2
15232600 30205.8 -15927 1583.08 69.5681 138.614 155.092 
15232500 29673.9 -16255.4 1543.31 -143.717 298.814 331.579 
20045 2
15232600 30290.4 -15901.9 1564.86 169.844 50.4877 177.189 
15232500 29610.1 -16025.1 1545.07 -128.073 462.333 479.744 
20045.5 2
15232600 30407 -15853.9 1584.85 236.934 97.427 256.183 
15232500 29624.8 -15822.5 1551.92 29.7284 411.954 413.025 
20046 2
15232600 30424.9 -15806 1570.79 36.5144 97.603 104.21 
15232500 29684.3 -15603.5 1563.86 121.215 445.95 462.13 
20046.5 2
15232600 30324.4 -15648.7 1547.36 -199.801 312.695 371.078 
15232500 29670.6 -15545.1 1580.86 -27.123 116.018 119.146 
20047 2
15232600 30252.9 -15619.8 1531.86 -140.472 56.8341 151.533 
15232500 29711.3 -15510 1586.64 79.8484 69.0429 105.559 
20047.5 2
15232600 30305.8 -15626.1 1573.23 106.106 -12.6329 106.855 
15232500 29714 -15585.9 1588.54 5.45037 -152.456 152.553 
20048 2
15232600 30322.1 -15714.4 1579.86 32.6697 -177.057 180.046 
15232500 29724.9 -15534.3 1587.43 21.7578 103.482 105.744 
20048.5 2
15232600 30150.9 -15861.2 1582.08 -345.057 -295.972 454.603 
15232500 29709.8 -15558.4 1578.15 -30.4192 -48.5865 57.3234 
20049 2
15232600 30127.2 -15849.6 1579.64 -47.0413 23.1336 52.4218 
15232500 29737 -15549.4 1559.14 54.0293 17.7699 56.8765 
20049.5 2
15232600 30080.4 -15854.7 1565.92 -90.9314 -9.94346 91.4734 
15232500 29733.7 -15473.8 1566.08 -6.4227 146.911 147.052 
20050 2
15232600 30121.5 -15826.4 1584.85 83.4764 57.4193 101.318 
15232500 29753.6 -15471.3 1574.38 40.4119 4.99298 40.7192 
20050.5 2
15232600 30207.9 -15621.2 1562.43 173.679 412.818 447.865 
15232500 29643.5 -15588.2 1557.36 -221.56 -235.225 323.14 
20051 2
15232600 30183.8 -15621 1545.54 -48.4666 0.431158 48.4685 
15232500 29331.5 -16025.2 1497.85 -627.844 -879.154 1080.32 
20051.5 2
15232600 30196 -15636.6 1558.5 24.5106 -31.3484 39.7931 
15232500 29326.6 -16096.6 1405.57 -9.79982 -143.265 143.599 
20052 2
15232600 30208.1 -15664.4 1571 24.1538 -55.4835 60.513 
15232500 29371.9 -16172.5 1358 90.7033 -151.791 176.827 
20052.5 2
15232600 30125.6 -15689.1 1565.85 -168.633 -50.4955 176.031 
15232500 29436.7 -16132.7 1353.77 132.452 81.485 155.51 
20053 2
15232600 30103.2 -15688.6 1558.07 -43.6669 0.985369 43.678 
15232500 29544.6 -16059.6 1454.43 210.291 142.397 253.966 
20053.5 2
15232600 30050.1 -15744.2 1566.92 -106.275 -111.165 153.792 
15232500 29574.6 -15984.2 1558.54 60.0879 150.978 162.496 
20054 2
15232600 30101.1 -15738.1 1566.86 102.748 12.2383 103.475 
15232500 29602.6 -15928.1 1566.43 56.3933 112.842 126.149 
20054.5 2
15232600 30155.6 -15676.6 1555 107.566 121.4 162.199 
15232500 29666.2 -15968.5 1546.57 125.635 -79.8984 148.889 
20055 2
15232600 30237.6 -15591.1 1560.86 162.518 169.307 234.685 
15232500 29609.1 -15976.4 1525.43 -113.154 -15.7001 114.238 
20055.5 2
15232600 30238.7 -15555.7 1546.38 2.10733 71.1858 71.217 
15232500 29413.8 -16092.3 1448.77 -392.173 -232.689 456.009 
20056 2
15232600 30256.3 -15581.8 1546.62 36.0971 -53.4363 64.486 
15232500 29371 -16148.8 1382.69 -87.6419 -115.7 145.147 
20056.5 2
15232600 30298.3 -15540.4 1554.57 83.6216 82.4942 117.464 
15232500 29337.6 -16156 1347.64 -66.4485 -14.4039 67.9917 
20057 2
15232600 30321.6 -15563.4 1551.79 46.5282 -45.8167 65.2996 
15232500 29388.9 -16147.3 1351.36 102.02 17.3591 103.487 
20057.5 2
15232600 30322.8 -15612.2 1539.69 2.45571 -99.7421 99.7723 
15232500 29414 -16176.7 1381.92 51.312 -60.0135 78.959 
20058 2
15232600 30110 -15658.2 1539.4 -417.345 -90.1357 426.968 
15232500 29396.2 -16260.1 1352.67 -34.902 -163.479 167.163 
20058.5 2
15232600 29429.4 -15740.8 1549.5 -1331.98 -161.616 1341.75 
15232500 29661.1 -16092.6 1429.64 518.479 327.64 613.326 
20059 2
15232600 29299.6 -15854.3 1538.8 -268.093 -234.465 356.157 
15232500 29744.8 -16015.2 1451.93 172.845 160.006 235.536 
20059.5 2
15232600 29313.4 -15871.5 1547 27.8788 -34.7475 44.549 
15232500 29762.5 -15931.7 1417.27 35.6902 168.62 172.355 
20060 2
15232600 29460.1 -15813.5 1540.4 295.699 116.935 317.981 
15232500 29867.1 -15583.2 1430.2 211.022 702.688 733.69 
20060.5 2
15232600 29958.7 -15663.4 1492.93 995.343 299.534 1039.44 
15232500 29657.3 -15089.3 1398.4 -418.762 985.895 1071.14 
20061 2
15232600 30031.9 -15543.7 1488.07 146.56 239.813 281.052 
15232500 29443.8 -15097.1 1372.87 -427.923 -15.7649 428.213 
20061.5 2
15232600 30183.2 -15340.4 1482.44 293.948 394.749 492.171 
15232500 29365.6 -15321.2 1364.19 -151.796 -435.057 460.778 
20062 2
15232600 30287.7 -15381.9 1510 203.275 -80.7312 218.72 
15232500 29153.1 -15577.4 1327.47 -413.538 -498.468 647.676 
20062.5 2
15232600 30439.9 -15385.2 1535.29 316.414 -6.82111 316.488 
15232500 29301.4 -15830.3 1303.64 308.296 -525.75 609.475 
20063 2
15232600 30398.3 -15601.8 1526.4 -84.3717 -439.322 447.35 
15232500 29293.5 -15358.5 1301.47 -16.005 957.037 957.17 
20063.5 2
15232600 30275.6 -15827.7 1526.21 -244.059 -449.134 511.162 
15232500 29218.4 -15391.9 1281.5 -149.181 -66.5247 163.342 
20064 2
15232600 30021.8 -15853.7 1498.21 -500.564 -51.2821 503.184 
15232500 29472 -15358 1241.57 500.141 66.9203 504.598 
20064.5 1
15232600 29878.1 -15766 1488.64 -284.441 173.692 333.28 
20065 1
15232600 29733.8 -15669.4 1491.23 -288.747 193.231 347.438 
20065.5 1
15232600 29780.8 -15566 1527.54 97.3085 214.047 235.128 
20066 1
15232600 29868.1 -15489.9 1564.07 175.097 152.448 232.163 
20066.5 1
15232600 29979.5 -15334.8 1572.46 221.023 307.703 378.857 
20067 1
15232600 30364.9 -15294.6 1563.64 755.527 78.83 759.628 
20067.5 1
15232600 30515.3 -15351.1 1550.38 297.922 -111.751 318.191 
20068 1
15232600 30570.2 -15445.8 1539.69 112.317 -193.645 223.86 
20068.5 1
15232600 30500.3 -15602.8 1531.85 -142.7 -320.408 350.749 
20069 1
15232600 30361.1 -15791.3 1526.93 -270.888 -366.764 455.956 
20069.5 1
15232600 30148.8 -15787.2 1520 -415.314 7.93531 415.389 
20070 1
15232600 30040.7 -15555.7 1548.38 -215.018 460.315 508.058 
20070.5 1
15232600 30066.1 -15613.6 1559.92 52.1376 -118.873 129.804 
20071 1
15232600 30010.9 -15729.1 1553.69 -112.114 -234.743 260.142 
20071.5 1
15232600 30092 -15675.8 1549.23 161.508 106.037 193.206 
20072 1
15232600 30223.9 -15666.5 1546.77 267.592 18.8797 268.258 
20072.5 1
15232600 30295.4 -15748.8 1540.46 142.923 -164.615 218.003 
20073 1
15232600 30343.3 -15706.1 1564.92 97.0103 86.5774 130.026 
20073.5 1
15232600 30337.4 -15685.6 1554.79 -11.4158 39.8165 41.4207 
20074 1
15232600 30402.4 -15695.8 1585.67 129.717 -20.4828 131.324 
20074.5 1
15232600 30443.6 -15748.9 1586.92 83.3982 -107.469 136.033 
20075 1
15232600 30411.6 -15771.7 1539.23 -63.6183 -45.2669 78.0793 
20075.5 1
15232600 30424.8 -15767.6 1491.08 25.7414 7.97832 26.9494 
20076 1
15232600 30539 -15761.8 1489.85 233.124 11.9309 233.429 
20076.5 1
15232600 30649.2 -15819.5 1509.08 217.418 -113.943 245.466 
20077 1
15232600 30715.5 -15649.9 1494.46 132.462 339.231 364.175 
20077.5 1
15232600 30790.9 -15573.1 1505 151.845 154.631 216.72 
20078 1
15232600 30876 -15604.5 1513.77 170.826 -63.0323 182.084 
20078.5 1
15232600 30862.4 -15625.8 1564.71 -27.5058 -42.9923 51.0383 
20079 1
15232600 30800 -15682.8 1545.77 -122.269 -111.732 165.632 
20079.5 1
15232600 30754.9 -15614.9 1519.21 -89.4274 134.604 161.603 
20080 1
15232600 30966.5 -15598.6 1461.31 422.375 32.5613 423.628 
20080.5 1
15232600 30946 -15539.2 1467.71 -42.2602 122.224 129.324 
20081 1
15232600 30978 -15537.4 1488 63.745 3.64476 63.8491 
20081.5 1
15232600 30998.7 -15623 1509.14 41.1815 -170.21 175.121 
20082 1
15232600 31049.8 -15843.4 1505.38 102.52 -442.539 454.259 
20082.5 1
15232600 31430.5 -16478.4 1487.29 755.418 -1259.87 1468.99 
20083 1
15232600 31478.1 -16669.9 1484.86 120.615 -484.81 499.589 
20083.5 1
15232600 30871.1 -15844.5 1433.9 -888.789 1208.43 1500.08 
20084 1
15232600 30630.4 -15659.9 1525.38 -575.874 441.572 725.683 
20084.5 1
15232600 30486.4 -15580.9 1530 -288.489 158.449 329.138 
20085 1
15232600 30506.2 -15647.2 1526.23 39.2901 -131.541 137.284 
20085.5 1
15232600 30511.1 -15595.6 1510.64 9.81878 104.63 105.089 
20086 1
15232600 30690.5 -15573.3 1490.79 363.952 45.2043 366.749 
20086.5 1
15232600 31117.1 -15860.9 1459.71 839.848 -566.085 1012.82 
20087 1
15232600 31523.6 -15976.4 1431.07 789.32 -224.411 820.601 
20087.5 1
15232600 31599.6 -16030.5 1453.23 155.363 -110.654 190.741 
20088 1
15232600 31527.5 -16220.7 1486.07 -143.943 -379.592 405.968 
20088.5 1
15232600 31428.3 -16267.1 1407.36 -194.92 -91.2153 215.207 
20089 1
15232600 31389.8 -16350.5 1379.36 -77.1543 -167.048 184.005 
20089.5 1
15232600 31276.9 -16113 1360.38 -227.546 478.831 530.147 
20090 1
15232600 31347.8 -15879.7 1315.93 141.725 466.571 487.622 
20090.5 1
15232600 31265.2 -16079.5 1253.15 -164.78 -398.697 431.407 
20091 1
15232600 31243.4 -16047.9 1216.14 -44.0448 63.703 77.4469 
20091.5 1
15232600 31271.5 -15857.5 1221.46 55.5108 377.162 381.226 
20092 1
15232600 31319.9 -15795.4 1212.43 96.4056 123.714 156.841 
20092.5 1
15232600 31218.6 -15973.3 1202.54 -204.116 -358.771 412.772 
20093 1
15232600 31276.1 -16012.9 1194.86 117.643 -80.8782 142.763 
20093.5 1
15232600 31567.6 -16210.7 1188.71 565.881 -384.189 683.975 
20094 1
15232600 31523.8 -16083.7 1172.69 -86.0734 250.043 264.443 
20094.5 1
15232600 31309.7 -16027.4 1169.31 -430.028 113.068 444.644 
20095 1
15232600 31281 -16178.7 1160.46 -58.1994 -306.912 312.382 
20095.5 1
15232600 31290.5 -16262.8 1110.77 19.2308 -171.044 172.122 
20096 1
15232600 31274.4 -16213.5 1112.31 -32.6767 100.375 105.56 
20096.5 1
15232600 31490.3 -16213.8 1122 425.002 -0.638141 425.003 
20097 1
15232600 31421.9 -16375.5 1131.54 -134.308 -317.785 345.002 
20097.5 1
15232600 31349.2 -16355.7 1111.62 -147.749 40.3377 153.156 
20098 1
15232600 31270.8 -16352.5 1112.54 -158.995 6.39725 159.124 
20098.5 1
15232600 31258.1 -16410.8 1137.38 -25.5385 -116.462 119.229 
20099 1
15232600 31273.1 -16183.3 1140.21 29.4588 446.922 447.892 
20099.5 1
15232600 31235.2 -15802.3 1172.62 -74.9359 752.921 756.641 
20100 1
15232600 31410.5 -15597.8 1185.08 353.443 412.376 543.117 
20100.5 1
15232600 31309.2 -15820.2 1199.54 -200.855 -441.239 484.804 
20101 1
15232600 31402.1 -15928.8 1192.36 184.208 -215.539 283.531 
20101.5 1
15232600 31392.2 -15910.3 1176.77 -19.84 37.2541 42.2077 
20102 1
15232600 31352.3 -16001.8 1162.69 -81.9776 -187.964 205.063 
20102.5 1
15232600 31255.2 -16211.5 1141.23 -195.481 -421.916 465.001 
20103 1
15232600 31200.9 -16269.6 1130.21 -107.946 -115.374 157.998 
20103.5 1
15232600 31277.1 -16249.5 1131.36 149.147 39.2787 154.233 
20104 1
15232600 31253.7 -16394.6 1122.54 -45.8414 -284.54 288.209 
20104.5 1
15232600 31284.2 -16356.1 1141.23 63.4895 80.1215 102.227 
20105 1
15232600 31326.7 -16322.6 1121.21 84.967 67.011 108.212 
20105.5 1
15232600 31191 -16173.5 1149.69 -272.519 299.417 404.867 
20106 1
15232600 31146.9 -16070 1162.57 -87.4433 205.281 223.129 
20106.5 1
15232600 31195.5 -15934.5 1170.77 94.6062 264.208 280.635 
20107 1
15232600 31139.5 -15939.3 1176.92 -114.286 -9.89011 114.713 
20107.5 1
15232600 31141.4 -16023.6 1173.46 3.89287 -170.663 170.708 
20108 1
15232600 31060.2 -15531.1 1364.79 -161.694 981.021 994.257 
20108.5 1
15232600 30639.7 -15368.8 1508.62 -821.332 317.136 880.433 
20109 1
15232600 30588.2 -15522.5 1521.85 -104.173 -311.274 328.243 
20109.5 1
15232600 30522.6 -15730.2 1534.08 -133.094 -421.127 441.658 
20110 1
15232600 30267.8 -15872.5 1538.85 -515.727 -288.072 590.728 
20110.5 1
15232600 30048.6 -15929.9 1554.38 -442.89 -116.084 457.851 
20111 1
15232600 29729.5 -15917.6 1554.29 -611.332 23.5253 611.785 
20111.5 1
15232600 29446 -15808 1574.85 -556.974 215.408 597.178 
20112 1
15232600 29146.5 -15696.7 1581.77 -607.583 225.776 648.176 
20112.5 1
15232600 28770.3 -15633.5 1583.69 -766.097 128.78 776.846 
20113 1
15232600 28600.2 -15489.5 1556.31 -342.207 289.584 448.291 
20113.5 1
15232600 28497.5 -15397.6 1446.07 -203.427 182.113 273.034 
20114 1
15232600 28254.5 -15181.1 1462.85 -479.366 427.011 641.973 
20114.5 1
15232600 28167.7 -15048 1386.08 -177.08 271.586 324.216 
20115 1
15232600 28109.1 -14928.4 1350 -118.762 242.538 270.054 
20115.5 1
15232600 28103.1 -14803.1 1347.79 -11.811 246.625 246.908 
20116 1
15232600 28061 -14794.2 1357.69 -84.2857 17.978 86.1817 
20116.5 1
15232600 27995.6 -14683.6 1350.21 -131.768 222.804 258.853 
