# Supplementary material for: Intrinsic group behaviour II: On the dependence of triad spatial dynamics on social and personal features; and on the effect of social interaction on small group dynamics
Source: PLoS One. 2019 Dec 3;14(12):e0225704. doi: 10.1371/journal.pone.0225704 (PMC6890182; doi:10.1371/journal.pone.0225704)
Supplement: S1 Data Set — (ZIP) [file pone.0225704.s001.zip › set_2_int/group_traj_dyad_int/traj_2_0109_123.dat]

2 15221400 15222001 0 0 0 1 0 1 0 60 60 60 1561.06 1609.95 1512.17 
19934 1
15221400 -17023.3 11532 1037 0 0 0 
19934.5 1
15221400 -16996.5 11562.2 1114.92 91.139 102.564 137.207 
19935 1
15221400 -16436.7 11377.3 1251 1095.55 -361.777 1153.74 
19935.5 1
15221400 -15914.5 10975.1 1149.46 1024.02 -788.645 1292.51 
19936 1
15221400 -14838.3 10747.4 1198.21 2152.35 -455.44 2200.01 
19936.5 1
15221400 -14457.5 10819.2 1180.85 778.782 146.824 792.501 
19937 1
15221400 -14031.1 10827.9 1166.43 859.513 17.547 859.693 
19937.5 1
15221400 -13428.9 10861.1 1266.29 1169.49 64.6325 1171.27 
19938 1
15221400 -12630.9 10752.8 1245.62 1583.2 -215.027 1597.74 
19938.5 1
15221400 -12110.2 10464 1232.85 1071.38 -594.175 1225.11 
19939 1
15221400 -11665.4 10247.7 1208.4 887.886 -431.803 987.317 
19939.5 1
15221400 -11155.1 9803.8 1321.87 1026.83 -893.092 1360.88 
19940 1
15221400 -10656.4 9331.07 1341.53 1003.35 -951.174 1382.55 
19940.5 2
15222001 -10939.8 9038.67 1188.42 0 0 0 
15221400 -10180.4 9107.92 1300 933.363 -437.536 1030.83 
19941 2
15222001 -10479.9 8834.23 1272.62 961.981 -427.69 1052.77 
15221400 -9804 8789.54 1366.23 757.313 -640.613 991.921 
19941.5 2
15222001 -10017.4 8460.54 1245.08 917.735 -741.453 1179.83 
15221400 -9341.54 8593.54 1406.31 917.582 -388.889 996.59 
19942 2
15222001 -9480.54 8146.54 1256.31 1082.35 -633.065 1253.9 
15221400 -8848.08 8385.46 1308.46 994.882 -419.51 1079.71 
19942.5 2
15222001 -9059.79 7877.36 1230.14 841.505 -538.363 998.982 
15221400 -8485.07 8186 1395.79 726.011 -398.923 828.391 
19943 2
15222001 -8548.69 7522.54 1336.69 996.283 -691.654 1212.83 
15221400 -8143.77 7995.15 1422.15 665.306 -372.02 762.254 
19943.5 2
15222001 -8200.38 7193.62 1294.31 712.286 -672.644 979.694 
15221400 -7815.85 7798.23 1490.85 670.599 -402.706 782.225 
19944 2
15222001 -7862.62 6914.15 1264.31 674.19 -557.807 875.032 
15221400 -7491.08 7530.77 1422.85 648.242 -533.855 839.773 
19944.5 2
15222001 -7589.08 6682.77 1220 541.66 -458.187 709.459 
15221400 -7197.69 7293.46 1367.69 580.96 -469.916 747.218 
19945 2
15222001 -7209.15 6227.31 1207.15 753.816 -903.694 1176.82 
15221400 -7005.46 6907.92 1312.69 381.41 -764.957 854.771 
19945.5 2
15222001 -6829.92 5998.15 1300.23 763.04 -461.074 891.526 
15221400 -6463.23 6602.46 1270.15 1091.01 -614.611 1252.22 
19946 2
15222001 -6512.69 5729 1194 633.195 -537.233 830.395 
15221400 -5722.85 6222 1277.85 1477.81 -759.404 1661.51 
19946.5 2
15222001 -6157.62 5483.23 1307.77 710.154 -491.538 863.672 
15221400 -5278.15 5877.08 1262.08 889.385 -689.846 1125.56 
19947 2
15222001 -5816.25 5255.42 1192.92 705.3 -470.69 847.937 
15221400 -4837.25 5522.17 1271.58 910.958 -733.286 1169.42 
19947.5 2
15222001 -5349.69 4837.15 1040.54 942.541 -844.975 1265.85 
15221400 -4508.31 5193 1354.77 664.53 -664.983 940.108 
19948 2
15222001 -4779.69 4501.69 1131.23 1119.84 -659.06 1299.39 
15221400 -4138.23 4876.77 1486.85 727.067 -621.279 956.354 
19948.5 2
15222001 -4196.62 4225.62 1524.54 1152.33 -545.607 1274.97 
15221400 -3770.23 4627.08 1527.08 727.273 -493.463 878.881 
19949 2
15222001 -3773.15 3988.15 1564.23 836.881 -469.292 959.481 
15221400 -3270.23 4397.69 1586.62 988.142 -453.329 1087.17 
19949.5 2
15222001 -3306.75 3773.67 1560.75 936.554 -430.697 1030.84 
15221400 -2805.25 4180 1612.25 933.696 -437.133 1030.96 
19950 2
15222001 -2898.67 3561.08 1615.5 841.409 -438.316 948.731 
15221400 -2447.92 4065.33 1622.17 736.77 -236.426 773.775 
19950.5 2
15222001 -2531.08 3431.23 1590.08 725.029 -256.119 768.937 
15221400 -2075.62 3852.46 1583.31 734.322 -419.865 845.882 
19951 2
15222001 -2117.83 3275.25 1540.83 834.836 -315.113 892.326 
15221400 -1660.17 3723.58 1548.25 839.29 -260.36 878.747 
19951.5 2
15222001 -1699.08 3001.25 1508.08 847.672 -554.656 1013.01 
15221400 -1223.5 3513 1564.33 883.941 -426.282 981.36 
19952 2
15222001 -1312.54 2729.08 1522 746.226 -525.431 912.65 
15221400 -753.615 3351.23 1558.08 907.113 -312.296 959.366 
19952.5 2
15222001 -842.615 2463.77 1525.62 926.87 -523.289 1064.39 
15221400 -300.923 3076.23 1555.69 892.884 -542.406 1044.72 
19953 2
15222001 -408.154 2279.54 1526.31 890.29 -377.522 967.026 
15221400 54.0769 2876.85 1617.62 727.459 -408.575 834.344 
19953.5 2
15222001 60.8462 2187.69 1492.54 951.318 -186.301 969.389 
15221400 516.308 2745.92 1636.62 937.588 -265.564 974.472 
19954 2
15222001 515.538 2112.46 1484.92 902.167 -149.267 914.432 
15221400 1004.08 2624.54 1608.69 967.796 -240.842 997.314 
19954.5 2
15222001 950.385 2053.54 1471.15 857.685 -116.219 865.523 
15221400 1437.38 2517.85 1615 854.65 -210.438 880.177 
19955 2
15222001 1430.62 1955.62 1443.15 945.336 -192.762 964.789 
15221400 1853.46 2397.77 1586 819.049 -236.372 852.475 
19955.5 2
15222001 1776.08 1831.33 1377.08 699.328 -251.583 743.205 
15221400 2305.25 2344.08 1591.67 914.552 -108.676 920.986 
19956 2
15222001 2137.92 1701.23 1445.77 744.526 -267.701 791.191 
15221400 2734.62 2185.46 1531.38 883.468 -326.382 941.828 
19956.5 2
15222001 2551.85 1503.08 1431.38 839.601 -401.935 930.849 
15221400 3127.69 1912.15 1515.54 797.316 -554.377 971.106 
19957 2
15222001 3029 1258.14 1405.64 928.315 -476.525 1043.48 
15221400 3536 1597.93 1448.86 794.373 -611.333 1002.38 
19957.5 2
15222001 3559.15 888.462 1496.54 1049.81 -732.042 1279.84 
15221400 3987.38 1330.85 1418.92 893.831 -528.876 1038.58 
19958 2
15222001 3945.38 678.692 1536.54 788.226 -428.1 896.978 
15221400 4542.62 1165.23 1459.08 1133.12 -337.991 1182.46 
19958.5 2
15222001 4376.71 421.5 1538.43 859.222 -512.335 1000.38 
15221400 4995.86 1015.43 1492.93 902.872 -298.411 950.908 
19959 2
15222001 4831.92 205.154 1492.69 919.614 -437.063 1018.19 
15221400 5397.62 732.385 1495.08 811.633 -571.806 992.829 
19959.5 2
15222001 5220.79 -84 1480.93 770.025 -572.582 959.577 
15221400 5750.64 354.786 1526.29 699.064 -747.721 1023.61 
19960 2
15222001 5584.46 -381.385 1467.69 723.014 -591.222 933.966 
15221400 6107.92 3.53846 1536 710.299 -698.305 996.069 
19960.5 2
15222001 5963.43 -614.5 1461.14 765.59 -470.94 898.84 
15221400 6506.36 -276.786 1531.36 804.917 -566.311 984.175 
19961 2
15222001 6327.08 -934.154 1451.54 727.297 -639.308 968.336 
15221400 6890.92 -720.846 1587.85 769.132 -888.121 1174.87 
19961.5 2
15222001 6747.93 -1253.79 1485.79 836.683 -635.451 1050.64 
15221400 7325.5 -1040.86 1570.93 863.97 -636.205 1072.94 
19962 2
15222001 7120.31 -1551.85 1449.38 741.791 -593.746 950.152 
15221400 7708.85 -1412 1593.23 763.638 -739.328 1062.9 
19962.5 2
15222001 7481.14 -1887.07 1508 731.917 -679.97 999.031 
15221400 8110.21 -1740.64 1603.86 814.134 -666.618 1052.23 
19963 2
15222001 7863.31 -2271.23 1526.31 762.804 -766.785 1081.59 
15221400 8387.31 -2021.62 1596.31 553.081 -560.823 787.668 
19963.5 2
15222001 8186.43 -2455.71 1480.86 650.143 -371.194 748.646 
15221400 8741.21 -2299.71 1605.71 712.086 -559.555 905.631 
19964 2
15222001 8577.5 -2795.79 1399.43 765.306 -665.502 1014.19 
15221400 9076.43 -2630.21 1610.79 655.997 -646.771 921.219 
19964.5 2
15222001 8901.15 -3159.46 1418.85 660.518 -742.196 993.548 
15221400 9387.46 -2958.08 1627.54 634.761 -669.107 922.294 
19965 2
15222001 9224.36 -3511.36 1486.93 645.116 -702.386 953.689 
15221400 9665 -3275.93 1626.07 553.969 -634.434 842.252 
19965.5 2
15222001 9464.62 -3844.23 1510.62 477.651 -661.777 816.148 
15221400 9940.15 -3578.31 1618.77 547.026 -601.151 812.785 
19966 2
15222001 9700.14 -4190.79 1480.14 466.391 -686.247 829.733 
15221400 10167.8 -3912.86 1565.29 450.756 -662.474 801.282 
19966.5 2
15222001 9951.23 -4580.15 1467.23 486.604 -754.589 897.88 
15221400 10355.9 -4218.31 1504.31 364.607 -591.958 695.236 
19967 2
15222001 10275.1 -4856.85 1454.54 651.602 -556.725 857.046 
15221400 10682.8 -4533.08 1543.77 657.793 -633.338 913.132 
19967.5 2
15222001 10496.9 -5131.62 1411.69 453.673 -561.9 722.185 
15221400 10921.7 -4761.08 1525.38 488.438 -466.258 675.254 
19968 2
15222001 10872.5 -5407.54 1417.23 748.238 -549.648 928.425 
15221400 11234.6 -5017.46 1513 623.353 -510.726 805.86 
19968.5 2
15222001 11167 -5701.75 1412.83 598.499 -597.991 846.046 
15221400 11531.2 -5313.75 1527.5 602.747 -602.212 852.035 
19969 2
15222001 11480.2 -6014.77 1391 641.866 -641.433 907.43 
15221400 11943.5 -5597.85 1531.46 844.867 -582.164 1026.02 
19969.5 2
15222001 11874.6 -6398.31 1510.85 782.509 -760.989 1091.52 
15221400 12328.9 -5929.08 1525.08 764.805 -657.204 1008.39 
19970 2
15222001 12316.2 -6655.08 1523.77 862.53 -501.502 997.729 
15221400 12779.4 -6233.62 1566.46 879.808 -594.802 1062 
19970.5 2
15222001 12697.8 -6945.92 1552.54 748.115 -570.287 940.692 
15221400 13159.5 -6546.92 1532.08 745.4 -614.329 965.93 
19971 2
15222001 13039.3 -7207 1577.08 674.977 -515.962 849.595 
15221400 13557.8 -6779.23 1507.23 787.169 -459.106 911.271 
19971.5 2
15222001 13316.8 -7465.08 1538.23 567.563 -527.765 775.025 
15221400 13816.8 -7021.77 1433.54 529.652 -495.989 725.628 
19972 2
15222001 13672.2 -7900.46 1470.08 709.197 -869.031 1121.68 
15221400 14160.4 -7406.31 1441.46 685.706 -767.542 1029.23 
19972.5 2
15222001 13963 -8302 1455 572.532 -790.43 975.998 
15221400 14598.7 -7800.31 1542 862.81 -775.591 1160.16 
19973 2
15222001 14327.6 -8598.5 1514.33 754.831 -613.872 972.938 
15221400 14898.8 -8172.08 1548.25 621.41 -769.722 989.253 
19973.5 2
15222001 14706.5 -8913.69 1526.69 786.214 -653.926 1022.62 
15221400 15150.6 -8525.54 1569.46 522.369 -733.309 900.34 
19974 2
15222001 15064.7 -9233.92 1544.54 712.035 -636.642 955.148 
15221400 15403.2 -8787.77 1641.15 502.217 -521.334 723.886 
19974.5 2
15222001 15389.6 -9580.85 1578 640.874 -684.266 937.518 
15221400 15728.5 -9072.08 1623.54 641.633 -560.765 852.144 
19975 2
15222001 15591.4 -9934.85 1539.85 399.543 -700.99 806.859 
15221400 16035.2 -9500.08 1633.08 607.312 -847.525 1042.65 
19975.5 2
15222001 15887 -10246.9 1486.42 598.412 -631.722 870.155 
15221400 16381.2 -10068.8 1643.75 700.275 -1151.16 1347.43 
19976 2
15222001 16165.8 -10564.7 1447.92 563.17 -641.971 853.983 
15221400 16617.6 -10364.6 1579.23 477.674 -597.708 765.132 
19976.5 2
15222001 16538.6 -10947.9 1482.62 731.071 -751.433 1048.39 
15221400 16942.8 -10660.8 1538.85 637.557 -580.845 862.473 
19977 2
15222001 16819 -11217.9 1478.54 550.854 -530.452 764.735 
15221400 17333.8 -11020.8 1543.08 768.324 -707.269 1044.29 
19977.5 2
15222001 17215.2 -11596.9 1460.92 810.327 -775.038 1121.3 
15221400 17676.5 -11266.6 1571.5 700.724 -502.53 862.293 
19978 2
15222001 17618.1 -11981.8 1461.85 807.268 -771.248 1116.47 
15221400 18130 -11702.1 1638 908.818 -872.733 1260 
19978.5 2
15222001 18201.6 -12240.6 1406.77 1148.7 -509.54 1256.64 
15221400 18764.3 -11940.3 1576 1248.64 -468.958 1333.8 
19979 2
15222001 18556.9 -12564.1 1451.54 700.804 -637.991 947.713 
15221400 19091.4 -12230.7 1572.92 645.122 -572.751 862.685 
19979.5 2
15222001 18862.5 -12943.9 1483.67 617.327 -767.353 984.847 
15221400 19313.8 -12444.2 1551 449.223 -431.43 622.843 
19980 2
15222001 19187.5 -13191 1460.23 657.817 -500.169 826.373 
15221400 19581.9 -12622.6 1562.92 542.86 -361.064 651.97 
19980.5 2
15222001 19474.7 -13493.2 1455.62 569.902 -599.512 827.166 
15221400 19885.5 -12941.3 1561.62 602.259 -632.326 873.242 
19981 2
15222001 19783.3 -13714.7 1482 625.995 -449.368 770.585 
15221400 20171.5 -13170.1 1606.46 580.122 -464.035 742.879 
19981.5 2
15222001 20034.3 -13996.6 1454.71 502.962 -565.031 756.459 
15221400 20384.6 -13432.1 1578.14 427.074 -525.039 676.8 
19982 2
15222001 20349.5 -14255.2 1439.31 618.143 -507.035 799.49 
15221400 20667.5 -13633.6 1587.38 554.837 -395.184 681.186 
19982.5 2
15222001 20688.1 -14476.8 1423.21 689.477 -451.232 824.007 
15221400 20995.8 -13842.5 1603.79 668.528 -425.427 792.413 
19983 2
15222001 21047.1 -14758.4 1388.57 705.305 -553.326 896.451 
15221400 21255.9 -14120.6 1561 511.086 -546.45 748.209 
19983.5 2
15222001 21423.8 -14897.5 1388.69 753.396 -278.22 803.126 
15221400 21600.2 -14248.2 1553.92 688.451 -255.176 734.22 
19984 2
15222001 21811.5 -15078.2 1371.57 783.294 -365.002 864.162 
15221400 22014.4 -14491.7 1539.71 836.774 -491.886 970.641 
19984.5 2
15222001 22248.6 -15217.1 1327.15 874.231 -277.725 917.284 
15221400 22491.6 -14646.6 1511.69 954.516 -309.802 1003.53 
19985 2
15222001 22661.1 -15375.4 1381.79 823.266 -316.071 881.854 
15221400 23086.7 -14884.1 1545.29 1187.82 -474.107 1278.94 
19985.5 2
15222001 23125 -15686.7 1410.85 918.67 -616.364 1106.28 
15221400 23636.8 -15016.2 1561.62 1089.22 -261.56 1120.18 
19986 2
15222001 23629.1 -15870.1 1401.5 1016.42 -369.716 1081.57 
15221400 24047.4 -15175.9 1549 827.942 -321.827 888.291 
19986.5 2
15222001 23947.4 -15935.5 1434.38 627.696 -129.126 640.84 
15221400 24470.6 -15290.3 1575.31 834.688 -225.741 864.675 
19987 2
15222001 24440.3 -15968.9 1440.54 1010.09 -68.4111 1012.4 
15221400 24841 -15342.9 1572.15 758.985 -107.818 766.605 
19987.5 2
15222001 24811.1 -16042.3 1460.93 728.416 -144.131 742.539 
15221400 25178.1 -15540.2 1584.79 662.363 -387.606 767.439 
19988 2
15222001 25127.8 -16032.6 1437.85 622.196 18.9987 622.486 
15221400 25462.2 -15661.8 1623.85 557.978 -238.811 606.935 
19988.5 2
15222001 25402.4 -16238.5 1490.23 569.741 -427.067 712.033 
15221400 25808.3 -15838.5 1562.85 718.162 -366.582 806.311 
19989 2
15222001 25833 -16421.9 1485.07 849.34 -361.727 923.16 
15221400 26195.2 -15912.2 1512.21 763.129 -145.469 776.87 
19989.5 2
15222001 26160.8 -16490 1488.15 657.006 -136.559 671.048 
15221400 26539.3 -15990.8 1546.31 689.566 -157.425 707.307 
19990 2
15222001 26560.4 -16751.5 1508.93 805.61 -527.218 962.791 
15221400 27041.6 -16154.6 1574 1012.77 -330.39 1065.3 
19990.5 2
15222001 26844.5 -16783.5 1547.62 572.647 -64.5937 576.279 
15221400 27365.2 -16200.2 1565.23 652.24 -91.756 658.662 
19991 2
15222001 27118.7 -16751.1 1575.29 549.605 65.0642 553.443 
15221400 27529.9 -16163.8 1584.93 330.067 72.882 338.018 
19991.5 2
15222001 27220.6 -16510.5 1523.21 198.94 469.866 510.246 
15221400 27864.7 -16147.2 1618.64 654.018 32.3661 654.818 
19992 2
15222001 27336.5 -16354.2 1514.38 235.549 317.777 395.557 
15221400 28094.7 -16096.4 1611.85 467.435 103.312 478.716 
19992.5 2
15222001 27492.6 -16128.4 1514.93 316.798 458.005 556.893 
15221400 28401.6 -16285.3 1680.71 622.473 -383.167 730.951 
19993 2
15222001 27791.4 -15999.7 1491.57 588.02 253.234 640.231 
15221400 28594.1 -16188.7 1699.5 379.078 190.101 424.073 
19993.5 2
15222001 28045.4 -15837.3 1491.14 497.065 317.864 590.009 
15221400 28935.1 -15962.7 1693.93 667.179 442.27 800.457 
19994 2
15222001 28185.3 -15670.5 1465.85 287.373 342.555 447.132 
15221400 29163.1 -15821.5 1708.23 468.184 290.047 550.748 
19994.5 2
15222001 28241.7 -15430.3 1445.43 112.588 479.393 492.436 
15221400 29228.4 -15711.4 1707.57 130.442 219.627 255.443 
19995 2
15222001 28335.6 -15341.2 1384.62 187.427 177.754 258.313 
15221400 29328.5 -15612.8 1684 199.82 196.925 280.549 
19995.5 2
15222001 28451.7 -15183.1 1312.64 234.543 319.37 396.242 
15221400 29321.1 -15608.4 1689.64 -15.0849 8.91331 17.5215 
19996 2
15222001 28571.5 -14886.6 1280.43 235.799 583.661 629.493 
15221400 29204.9 -15554.3 1683.71 -228.768 106.44 252.318 
19996.5 1
15221400 29227.7 -15452.2 1669.43 45.3515 202.523 207.538 
19997 1
15221400 29146.8 -15450.8 1676.29 -162.507 2.86862 162.532 
19997.5 1
15221400 28700.6 -15811.2 1610.92 -914.283 -738.617 1175.36 
19998 1
15221400 28689.4 -15925.6 1585.43 -22.6454 -231.603 232.708 
19998.5 1
15221400 28797.1 -15655.7 1684.93 212.036 531.355 572.1 
19999 1
15221400 28822.4 -15658.1 1771 49.6696 -4.62247 49.8842 
19999.5 1
15221400 28974.7 -15520.1 1732.67 297.575 269.393 401.402 
20000 1
15221400 29147.7 -15495.4 1655.67 349.495 49.9663 353.049 
20000.5 1
15221400 29367.8 -15635.8 1553.33 444.579 -283.636 527.352 
20001 1
15221400 29577.8 -15755.5 1533.8 424.242 -241.751 488.288 
20001.5 1
15221400 29830.5 -15861.1 1531 509.543 -212.903 552.234 
20002 1
15221400 30000.1 -16005.8 1520 335.71 -286.601 441.408 
20002.5 1
15221400 30305.7 -16131.1 1471.2 608.765 -249.668 657.973 
20003 1
15221400 30594.4 -16237.9 1437.8 579.786 -214.324 618.131 
20003.5 1
15221400 30821.6 -16404.1 1410 445.49 -326.013 552.038 
20004 1
15221400 31151.4 -16597.9 1340 647.993 -380.597 751.498 
20004.5 1
15221400 31379.1 -16869.9 1299.93 460.815 -550.607 717.997 
20005 1
15221400 31670.9 -17017.1 1258.23 598.057 -301.68 669.838 
20005.5 1
15221400 32034.4 -16988.7 1203.93 719.671 56.1636 721.86 
20006 1
15221400 32518.9 -17010.4 1263.85 967.197 -43.2542 968.164 
20006.5 1
15221400 33028.6 -16963.5 1352.92 1055.26 96.99 1059.71 
20007 1
15221400 33362.4 -16885.3 1369.57 666.294 156.193 684.356 
20007.5 1
15221400 33367.4 -16789.8 1311.14 9.58866 185.798 186.045 
20008 1
15221400 33481.2 -16763 1321.54 224.895 52.9362 231.041 
20008.5 1
15221400 33477.8 -16794.6 1337 -6.85145 -63.9988 64.3645 
20009 1
15221400 33411.7 -16792.4 1306.64 -131.322 4.34754 131.394 
20009.5 1
15221400 33464.3 -16772.9 1294.54 102.322 37.9484 109.132 
20010 1
15221400 33490.7 -16790.4 1324.92 54.2366 -35.995 65.0942 
20010.5 1
15221400 33452.1 -16734.2 1336.08 -79.5665 116.006 140.67 
20011 1
15221400 33436.3 -16759.5 1390.85 -31.7288 -51.0757 60.1286 
20011.5 1
15221400 33488.1 -16786.5 1406.71 100.651 -52.3525 113.452 
20012 1
15221400 33659.3 -16671.2 1403 334.961 225.576 403.835 
20012.5 1
15221400 33609.9 -16670.2 1403 -98.5721 2.14955 98.5955 
20013 1
15221400 33669.7 -16554.4 1403 118.826 230.158 259.021 
20013.5 1
15221400 33432.8 -16577 1403 -485.367 -46.343 487.574 
20014 1
15221400 33397.2 -16525.2 1403 -73.2563 106.521 129.28 
20014.5 1
15221400 33303.5 -16585.7 1403 -185.529 -119.726 220.806 
20015 1
15221400 33362.6 -16617.6 1403 117.449 -63.4654 133.5 
20015.5 1
15221400 33341.6 -16699.5 1403 -41.0959 -160.319 165.503 
20016 1
15221400 33386 -16785.9 1403 88.0647 -171.385 192.687 
20016.5 1
15221400 33378.4 -16801.2 1403 -15.1099 -30.3851 33.9347 
20017 1
15221400 33365.5 -16766.6 1403 -26.0022 69.6487 74.3441 
20017.5 1
15221400 33300.3 -16506.7 1403 -135.402 540.434 557.138 
20018 1
15221400 33274.2 -16532 1403 -53.1024 -51.3861 73.8945 
20018.5 1
15221400 33326.5 -16748.5 1403 102.564 -424.585 436.797 
20019 1
15221400 33369 -16813.4 1403 85.0769 -129.692 155.107 
20019.5 1
15221400 33431.6 -16849.1 1403 126.176 -71.9732 145.26 
20020 1
15221400 33482.4 -16802.5 1403 102.629 94.1854 139.297 
20020.5 1
15221400 33530.6 -16740.8 1403 94.0171 120.108 152.529 
20021 1
15221400 33552.1 -16748.1 1402.67 43.634 -14.7097 46.0468 
20021.5 1
15221400 33652.8 -16697.5 1402.38 204.387 102.681 228.73 
20022 1
15221400 33623.1 -16466.8 1403 -58.7164 454.863 458.637 
20022.5 1
15221400 33534.2 -16554.3 1403 -177.138 -174.226 248.46 
20023 1
15221400 33221.2 -16706.5 1403 -620.879 -301.893 690.384 
20023.5 1
15221400 33190.6 -16640.1 1403 -60.3854 130.936 144.19 
20024 1
15221400 33301.6 -16488.1 1403 222 304 376.431 
20024.5 1
15221400 33367.8 -16457.6 1403 131.15 60.3199 144.357 
20025 1
15221400 33402 -16394.4 1403 68.72 127.225 144.598 
20025.5 1
15221400 33495.8 -16469.2 1403 192.111 -153.242 245.743 
20026 1
15221400 33519.3 -16466.4 1403 46.9277 5.54193 47.2538 
20026.5 1
15221400 33466.2 -16545.4 1403 -104.482 -155.512 187.351 
20027 1
15221400 33584.2 -16646 1403 235.375 -200.829 309.409 
20027.5 1
15221400 33513.6 -16722.4 1403 -141.36 -153.075 208.362 
20028 1
15221400 33455.5 -16780.5 1403 -117.01 -116.855 165.367 
20028.5 1
15221400 33402.4 -16781.8 1403 -105.311 -2.59463 105.343 
20029 1
15221400 33318 -16598 1403 -167.098 363.899 400.431 
20029.5 1
15221400 33295.2 -16527.5 1403 -46.0608 142.215 149.488 
20030 1
15221400 33356.7 -16393.5 1403 121.858 265.347 291.99 
20030.5 1
15221400 33547.8 -16686.6 1403 389.953 -598.273 714.139 
20031 1
15221400 33612.1 -16770.9 1403 129.653 -169.975 213.779 
20031.5 1
15221400 33621.2 -16782.1 1403 18.5676 -22.6244 29.2681 
20032 1
15221400 33522.1 -16686.7 1403 -199.505 191.921 276.832 
20032.5 1
15221400 33309.3 -16453.6 1403 -416.421 456.205 617.681 
20033 1
15221400 33348.8 -16443.8 1403 76.9659 19.1076 79.3023 
20033.5 1
15221400 33452.9 -16453.2 1403 211.265 -19.1918 212.135 
20034 1
15221400 33386.8 -16545.1 1403 -131.781 -182.96 225.479 
20034.5 1
15221400 33508.4 -16568.9 1403 241.3 -47.3138 245.895 
20035 1
15221400 33684.4 -16561.9 1403 354.125 14.0845 354.405 
20035.5 1
15221400 33570.5 -16581.8 1403 -234.251 -40.994 237.811 
20036 1
15221400 33499.4 -16648.7 1403 -143.455 -134.77 196.831 
20036.5 1
15221400 33394.1 -16801 1403 -206.496 -298.643 363.081 
20037 1
15221400 33442.5 -16825.6 1403 96.5479 -49.0346 108.286 
20037.5 1
15221400 33397.1 -16610.8 1403 -91.8415 433.877 443.491 
20038 1
15221400 33316.9 -16481.9 1403 -161.927 260.451 306.684 
20038.5 1
15221400 33293.6 -16416.4 1403 -47.2705 132.725 140.891 
20039 1
15221400 33573.5 -16538.1 1403 550.965 -239.606 600.81 
20039.5 1
15221400 33789.3 -16588.9 1403 426.53 -100.356 438.177 
20040 1
15221400 33700.9 -16625.6 1403 -176.373 -73.3697 191.025 
20040.5 1
15221400 33342.9 -16566.1 1403 -721.907 119.904 731.797 
20041 1
15221400 33228.8 -16553.5 1403 -223.669 24.7899 225.039 
20041.5 1
15221400 33181.2 -16580.9 1403 -94.3878 -54.28 108.882 
20042 1
15221400 33262.9 -16671.9 1403 164.603 -183.612 246.591 
20042.5 1
15221400 33313 -16636.9 1403 104.682 73.0689 127.662 
20043 1
15221400 33389.7 -16481.1 1403 153.429 311.571 347.3 
20043.5 1
15221400 33534 -16444.4 1403 286.85 72.9906 295.991 
20044 1
15221400 33618.4 -16538.4 1403 164.578 -183.236 246.295 
20044.5 1
15221400 33586.7 -16618.1 1403 -62.8441 -157.72 169.779 
20045 1
15221400 33542.8 -16571.9 1403 -88.1659 92.6674 127.908 
