# Supplementary material for: Intrinsic group behaviour II: On the dependence of triad spatial dynamics on social and personal features; and on the effect of social interaction on small group dynamics
Source: PLoS One. 2019 Dec 3;14(12):e0225704. doi: 10.1371/journal.pone.0225704 (PMC6890182; doi:10.1371/journal.pone.0225704)
Supplement: S1 Data Set — (ZIP) [file pone.0225704.s001.zip › set_2_int/group_traj_dyad_int/traj_2_0109_122.dat]

2 15215100 15215300 0 0 1 0 1 1 0 45 40 50 1679.63 1742.17 1617.1 
19911.5 1
15215100 1665.22 -872.444 1229 0 0 0 
19912 1
15215100 2285.54 -962.923 1225.62 1442.6 -210.415 1457.86 
19912.5 1
15215100 2811.85 -919.231 1225 1061.1 88.0893 1064.75 
19913 2
15215300 4668.17 -1123.17 1771.5 0 0 0 
15215100 3657.31 -1018.77 1300.31 1667.58 -196.328 1679.09 
19913.5 2
15215300 5135.85 -1244.92 1759.54 1267.42 -329.963 1309.67 
15215100 4379.08 -963 1632.15 1420.81 109.782 1425.04 
19914 2
15215300 5706.85 -1487.62 1726.08 1142 -485.385 1240.87 
15215100 5124.08 -921.846 1584 1490 82.3077 1492.27 
19914.5 2
15215300 6240.62 -1752.54 1761.23 1063.29 -527.735 1187.05 
15215100 5861.31 -1080.69 1543.77 1468.59 -316.427 1502.29 
19915 2
15215300 6758.25 -2054.58 1709.08 1054.25 -615.163 1220.6 
15215100 6611 -1329.17 1560.92 1526.87 -506.058 1608.55 
19915.5 2
15215300 7234.92 -2471.23 1596.31 982.831 -859.067 1305.36 
15215100 7301.77 -1814.85 1549.31 1424.27 -1001.4 1741.07 
19916 2
15215300 7878.15 -2907.08 1615.85 1283.89 -869.952 1550.87 
15215100 7989.85 -2239.23 1562.77 1373.41 -847.075 1613.62 
19916.5 2
15215300 8162.54 -3389.69 1617.92 558.712 -948.164 1100.53 
15215100 8537.31 -2811.77 1575.46 1075.56 -1124.83 1556.3 
19917 2
15215300 8569.46 -3786.31 1611.23 810.604 -790.07 1131.94 
15215100 9103.92 -3328.38 1604.15 1128.72 -1029.11 1527.44 
19917.5 2
15215300 9032.69 -4229.15 1674.23 904.748 -864.934 1251.67 
15215100 9554.23 -3840.77 1594.69 879.507 -1000.75 1332.3 
19918 2
15215300 9439.67 -4652.83 1563.83 832.258 -866.42 1201.39 
15215100 9952.75 -4309.17 1535.67 814.968 -957.868 1257.65 
19918.5 2
15215300 9848.77 -5072.46 1563.31 831.509 -852.903 1191.16 
15215100 10286.2 -4789.23 1495.85 677.806 -975.74 1188.06 
19919 2
15215300 10297.4 -5493.92 1615.58 899.093 -844.599 1233.58 
15215100 10745.3 -5197.92 1477.75 920.045 -819.01 1231.77 
19919.5 2
15215300 10707.4 -5920.62 1640.08 836.669 -870.814 1207.61 
15215100 11218.6 -5595.31 1491.69 965.882 -811.002 1261.21 
19920 2
15215300 11259.6 -6309.08 1619.31 1066.08 -749.926 1303.43 
15215100 11750.4 -6023.08 1506.77 1026.58 -825.809 1317.51 
19920.5 2
15215300 11825.5 -6763.08 1664.83 1129.51 -906.2 1448.1 
15215100 12319.8 -6513.17 1560 1136.46 -978.223 1499.49 
19921 2
15215300 12341.9 -7219.64 1744.07 1034.93 -914.949 1381.38 
15215100 12748.6 -6911.14 1607.29 859.505 -797.547 1172.53 
19921.5 2
15215300 12738.5 -7559.23 1710.08 790.06 -676.47 1040.1 
15215100 13125.3 -7254.38 1600.31 750.328 -683.749 1015.14 
19922 2
15215300 13176.8 -7856.23 1694.23 869.505 -589.286 1050.38 
15215100 13636.6 -7659.31 1565.38 1014.5 -803.419 1294.1 
19922.5 2
15215300 13654.9 -8168.5 1676.83 964.007 -629.575 1151.38 
15215100 14108.5 -7967.58 1546.33 951.38 -621.523 1136.4 
19923 2
15215300 14220.9 -8684.54 1701.15 1155.12 -1053.14 1563.14 
15215100 14715.4 -8313.23 1559.46 1238.54 -705.403 1425.33 
19923.5 2
15215300 14728.5 -9126.69 1687.54 989.354 -861.898 1312.13 
15215100 15236.2 -8873.23 1628.38 1015.14 -1091.62 1490.69 
19924 2
15215300 15185 -9580.33 1703.75 924.167 -918.302 1302.83 
15215100 15586.4 -9199.67 1628.58 709.034 -660.801 969.22 
19924.5 2
15215300 15658.4 -9983.23 1671.15 974.042 -829.007 1279.07 
15215100 16082.8 -9645.46 1653.08 1021.46 -917.273 1372.87 
19925 2
15215300 16026.7 -10380.4 1643.62 713.775 -769.678 1049.7 
15215100 16557.8 -10307.5 1622.46 920.394 -1282.95 1578.95 
19925.5 2
15215300 16621.7 -10944.3 1641.67 1173.52 -1112.32 1616.92 
15215100 17101.6 -10708.9 1575.25 1072.61 -791.825 1333.22 
19926 2
15215300 17152.5 -11393.2 1663.85 1081.05 -914.095 1415.71 
15215100 17498.6 -11006.6 1546.15 808.619 -606.311 1010.68 
19926.5 2
15215300 17631 -11858.1 1699.33 970.666 -943.062 1353.35 
15215100 17906 -11423.1 1552.5 826.338 -844.763 1181.72 
19927 2
15215300 18385.2 -12281.5 1652.23 1536.11 -862.277 1761.58 
15215100 18831.8 -11858.5 1576.92 1885.48 -886.717 2083.58 
19927.5 2
15215300 18974.2 -12632.2 1658.08 1152.49 -686.286 1341.35 
15215100 19464.9 -12216.8 1565.69 1239.05 -701.34 1423.77 
19928 2
15215300 19329 -13061.1 1692.75 711.115 -859.578 1115.6 
15215100 19858.7 -12552.4 1556.67 789.065 -672.486 1036.76 
19928.5 2
15215300 19803.6 -13525.7 1715.46 926.983 -907.439 1297.21 
15215100 20307.2 -12995.2 1562.77 875.952 -864.721 1230.87 
19929 2
15215300 20259.4 -13873.8 1731.08 913.429 -697.51 1149.29 
15215100 20745.2 -13452.4 1574.58 877.781 -916.358 1268.94 
19929.5 2
15215300 20811.5 -14328.3 1672.38 1115.4 -918.298 1444.78 
15215100 21227.1 -13808.9 1598.31 973.556 -720.215 1211 
19930 2
15215300 21249.3 -14568.6 1675.31 860.057 -472.117 981.118 
15215100 21661.9 -14166.2 1579 854.315 -701.829 1105.63 
19930.5 2
15215300 21767.9 -14874.4 1635.5 1056.23 -622.813 1226.18 
15215100 22150.6 -14417.3 1541.42 995.235 -511.567 1119.01 
19931 2
15215300 22448.7 -15077.4 1755.57 1369.81 -408.475 1429.42 
15215100 22985.2 -14577.1 1481.93 1679.34 -321.548 1709.84 
19931.5 2
15215300 23204.6 -15463.1 1676.15 1470.62 -750.289 1650.96 
15215100 23733.7 -14957.8 1498.62 1456.18 -740.668 1633.73 
19932 2
15215300 23639.3 -15597.2 1661.85 874.632 -269.927 915.337 
15215100 24121.2 -15105.4 1525.69 779.601 -296.858 834.207 
19932.5 2
15215300 24140.6 -15710.1 1679.69 1025.17 -230.769 1050.82 
15215100 24531.9 -15241 1573.62 840.019 -277.332 884.616 
19933 2
15215300 24777.4 -15798.1 1684.21 1266.03 -174.939 1278.06 
15215100 25204.4 -15430.1 1587.71 1336.99 -375.888 1388.82 
19933.5 2
15215300 25355.9 -15962.6 1709.08 1138.77 -323.905 1183.94 
15215100 25814 -15561.1 1643.77 1199.94 -257.885 1227.34 
19934 2
15215300 25997.3 -16212.2 1655 1300.98 -506.163 1395.98 
15215100 26471.2 -15759.6 1534.46 1332.97 -402.715 1392.47 
19934.5 2
15215300 26633.1 -16467.3 1704 1310.86 -526.09 1412.49 
15215100 27093.1 -15922.9 1537.77 1282.32 -336.717 1325.79 
19935 2
15215300 27375.8 -16843.1 1718.79 1453.44 -735.35 1628.87 
15215100 27718.4 -16159 1584.07 1223.78 -461.99 1308.08 
19935.5 2
15215300 27976.7 -17047 1816.62 1178.25 -399.86 1244.25 
15215100 28314.6 -16397.9 1639.31 1168.99 -468.477 1259.37 
19936 2
15215300 28495.3 -17234.9 1751.29 1037.19 -375.714 1103.14 
15215100 28929.4 -16584.8 1631.43 1229.48 -373.725 1285.03 
19936.5 2
15215300 28962.8 -17388.2 1764.15 956.156 -313.647 1006.29 
15215100 29446.3 -16823.4 1647.54 1057.16 -487.932 1164.33 
19937 2
15215300 29507.5 -17544.3 1731.79 1098.09 -314.627 1142.28 
15215100 29968.5 -16961.6 1577 1052.81 -278.602 1089.05 
19937.5 2
15215300 30046.8 -17620.1 1695.36 1047.16 -147.295 1057.47 
15215100 30521.2 -17102.1 1516.21 1073.23 -272.816 1107.36 
19938 2
15215300 30712.7 -17949 1567.08 1321.24 -652.494 1473.58 
15215100 31291.3 -17339.1 1457.23 1527.96 -470.249 1598.69 
19938.5 2
15215300 31274.2 -18112.6 1489.08 1155.27 -336.657 1203.32 
15215100 32057.5 -17703 1433.69 1576.61 -748.813 1745.4 
19939 2
15215300 32251.5 -18536.3 1561.8 1950.72 -845.744 2126.17 
15215100 32694.6 -18019.6 1495 1271.58 -631.936 1419.95 
19939.5 2
15215300 33039.5 -18857.4 1724.53 1585.51 -646.009 1712.07 
15215100 33242.9 -18280.8 1545.8 1103.15 -525.553 1221.95 
19940 2
15215300 33460.2 -18963.7 1717 846.546 -213.816 873.131 
15215100 33853 -18440.3 1562.07 1227.63 -320.858 1268.87 
19940.5 2
15215300 34079.4 -19111.6 1694.92 1214.09 -290.096 1248.26 
15215100 34513.8 -18444.8 1551.15 1295.78 -8.97939 1295.81 
19941 2
15215300 34703.3 -19310.4 1647.23 1255.38 -399.938 1317.55 
15215100 34983.1 -18700.7 1583.46 944.126 -514.781 1075.35 
19941.5 2
15215300 35317.1 -19501.5 1694.92 1217.8 -379.274 1275.49 
15215100 35546.2 -18955.7 1587.62 1117.22 -505.952 1226.44 
19942 2
15215300 35806.2 -19729.8 1725.77 986.042 -460.298 1088.19 
15215100 36051.5 -19174 1556.62 1018.77 -440.136 1109.78 
19942.5 2
15215300 36531.4 -19974 1758.79 1450.55 -488.308 1530.54 
15215100 36614 -19412 1592.29 1125.08 -476 1221.63 
19943 2
15215300 36979.7 -20305.9 1728.46 873.808 -647.024 1087.28 
15215100 37304.7 -19673.4 1582.54 1346.38 -509.522 1439.57 
19943.5 2
15215300 37454.5 -20396.2 1766.54 971.056 -184.521 988.432 
15215100 37966.3 -19830.5 1641.77 1353 -321.378 1390.64 
19944 2
15215300 38176.3 -20687.4 1853.08 1440.66 -581.299 1553.51 
15215100 38482 -20064.2 1659.15 1029.33 -466.298 1130.02 
19944.5 2
15215300 38836 -20858.1 1864.38 1306.32 -338.005 1349.34 
15215100 39057.1 -20393.3 1697.69 1138.77 -651.79 1312.1 
19945 2
15215300 39357.9 -21076.3 1819.46 1035.56 -432.998 1122.44 
15215100 39651.8 -20633.3 1664.69 1180.1 -476.19 1272.55 
19945.5 2
15215300 40094.2 -21428.5 1746.54 1481.5 -708.714 1642.29 
15215100 40027.9 -20869.6 1639.92 756.694 -475.468 893.675 
19946 2
15215300 40821.5 -21827 1723.62 1451.71 -795.332 1655.3 
15215100 41066.5 -21191.4 1607.08 2073.08 -642.254 2170.29 
19946.5 2
15215300 41302.8 -22017.2 1708.69 962.462 -380.308 1034.87 
15215100 41815.8 -21443.5 1616.54 1498.46 -504.154 1581 
19947 2
15215300 41870 -22136.7 1733.17 1171.96 -246.927 1197.7 
15215100 42418.7 -21487.2 1630.58 1245.66 -90.472 1248.94 
19947.5 2
15215300 42551.8 -22225.2 1635.08 1377.47 -178.917 1389.04 
15215100 42727.9 -21500.8 1659.85 624.76 -27.467 625.364 
19948 2
15215300 43198.8 -22413.2 1632.54 1270.97 -369.201 1323.51 
15215100 43337.6 -21760.3 1590.85 1197.82 -509.748 1301.78 
19948.5 2
15215300 43874.5 -22699.7 1676.54 1335.36 -566.282 1450.47 
15215100 43969.9 -21944.5 1611.62 1249.62 -364.092 1301.58 
19949 2
15215300 44480.2 -22959.3 1681.69 1197.02 -513.074 1302.35 
15215100 44645.6 -22224.5 1569 1335.36 -553.36 1445.47 
19949.5 2
15215300 45019.4 -23215 1717.92 1082.86 -513.438 1198.41 
15215100 45313.7 -22452.9 1588.5 1341.47 -458.591 1417.69 
19950 2
15215300 45569.6 -23421.2 1752.83 1134.36 -425.258 1211.46 
15215100 45931 -22644.1 1634.92 1272.85 -394.158 1332.48 
19950.5 2
15215300 46107.2 -23662 1752.85 1060.45 -474.852 1161.91 
15215100 46444.6 -22833.2 1630.46 1013.05 -373.072 1079.56 
19951 2
15215300 46471.3 -23858.4 1760.83 735.561 -396.801 835.764 
15215100 46995.6 -23119.2 1625.08 1113.07 -577.817 1254.11 
19951.5 2
15215300 46934.9 -24074.4 1758.5 938.428 -437.247 1035.29 
15215100 47345.8 -23470 1619.08 708.839 -710.02 1003.29 
