# Supplementary material for: Intrinsic group behaviour II: On the dependence of triad spatial dynamics on social and personal features; and on the effect of social interaction on small group dynamics
Source: PLoS One. 2019 Dec 3;14(12):e0225704. doi: 10.1371/journal.pone.0225704 (PMC6890182; doi:10.1371/journal.pone.0225704)
Supplement: S1 Data Set — (ZIP) [file pone.0225704.s001.zip › set_2_int/group_traj_dyad_int/traj_2_0109_121.dat]

2 15191702 15191701 0 1 0 0 1 0 1 25 20 30 1725.93 1727.69 1724.16 
19757.5 2
15191702 14258.7 -6005.8 1482 0 0 0 
15191701 13128.7 -5673.8 1688.53 0 0 0 
19758 2
15191702 14037.4 -6047.71 1482 -439.097 -83.1633 446.903 
15191701 13132.9 -5769.43 1741.36 8.32389 -189.739 189.922 
19758.5 2
15191702 14084.9 -6072.88 1482 94.5148 -50.1209 106.982 
15191701 13215.4 -5742.25 1721.5 164.36 54.1406 173.048 
19759 2
15191702 14046.6 -6194.2 1482 -74.9022 -237.427 248.961 
15191701 13303.2 -5756.87 1707.93 171.747 -28.604 174.112 
19759.5 2
15191702 14006.6 -6142.4 1482 -80.8081 104.646 132.215 
15191701 13340.5 -5841.73 1714.2 75.2862 -171.448 187.249 
19760 2
15191702 14038.2 -6124.2 1482 63.8384 36.7677 73.6695 
15191701 13422.5 -6054.47 1669.2 165.657 -429.764 460.586 
19760.5 2
15191702 14054 -6091.53 1606.13 31.8548 65.8602 73.1594 
15191701 13480.2 -6391.87 1731.8 116.398 -680.242 690.129 
19761 2
15191702 14161.7 -6474.07 1692.47 216.767 -769.685 799.627 
15191701 13461.9 -6698 1727.33 -36.888 -615.962 617.066 
19761.5 2
15191702 14254.8 -6746.07 1692.47 187.634 -548.387 579.599 
15191701 13364.9 -7055.07 1764.73 -195.565 -719.892 745.983 
19762 2
15191702 14220.5 -7065.27 1703.07 -67.9868 -632.079 635.725 
15191701 13265.7 -7365.73 1726.13 -196.436 -615.182 645.783 
19762.5 2
15191702 14258.1 -7433.14 1711.43 75.5034 -737.227 741.083 
15191701 13258.1 -7637.86 1733.57 -15.2209 -545.338 545.551 
19763 2
15191702 14263.6 -7684.29 1755.93 11.0337 -510.453 510.572 
15191701 13263.7 -7880.21 1725.43 11.4692 -492.596 492.729 
19763.5 2
15191702 14209.7 -8073.5 1753.93 -107.93 -779.989 787.421 
15191701 13354.8 -8284.64 1677.5 182.508 -810.478 830.773 
19764 2
15191702 14270.8 -8496.79 1746.29 122.143 -846.571 855.337 
15191701 13422.5 -8634.14 1660.71 135.429 -699 711.999 
19764.5 2
15191702 14171.8 -8830.38 1725.85 -196.699 -663.218 691.773 
15191701 13384 -8995.54 1701.31 -76.5408 -718.48 722.546 
19765 2
15191702 14169.1 -9145.36 1758.79 -5.51635 -626.188 626.212 
15191701 13424.1 -9343.43 1701.43 79.6649 -691.63 696.203 
19765.5 2
15191702 14152.4 -9541.23 1732.77 -33.5751 -796.526 797.234 
15191701 13294.8 -9764.08 1723.69 -260.011 -846.375 885.413 
19766 2
15191702 14049.5 -9966.79 1713.36 -205.359 -849.411 873.883 
15191701 13233.1 -10042.4 1714.64 -123.303 -555.45 568.971 
19766.5 2
15191702 13930.4 -10465.1 1703.57 -232.247 -971.317 998.697 
15191701 13028.7 -10399.3 1693.93 -398.357 -695.767 801.736 
19767 2
15191702 13712.8 -10727.9 1658.54 -433.289 -523.609 679.636 
15191701 12757.9 -10753.8 1669.92 -539.425 -706.142 888.604 
19767.5 2
15191702 13414.9 -10937.1 1666.86 -598.228 -420.12 731.011 
15191701 12532.3 -11056.1 1609.64 -453.087 -607.033 757.48 
19768 2
15191702 13341.1 -11183 1617.31 -145.377 -483.971 505.334 
15191701 12205.1 -11380.7 1574.54 -644.112 -639.017 907.317 
19768.5 1
15191702 13132.2 -11397.6 1595.15 -428.121 -439.786 613.758 
19769 1
15191702 13017.1 -11545.2 1563.85 -232.479 -298.213 378.123 
19769.5 1
15191702 12820.2 -11815.1 1538.15 -400.094 -548.468 678.89 
19770 1
15191702 12386 -12046.1 1518.71 -849.767 -452.184 962.587 
19770.5 1
15191702 11949.6 -12344.5 1463.23 -848.997 -580.536 1028.5 
19771 1
15191702 11751.8 -12479.5 1473.31 -409.46 -279.503 495.762 
19771.5 1
15191702 11418.9 -12482.9 1516.43 -664.649 -6.62411 664.682 
