# Supplementary material for: Intrinsic group behaviour II: On the dependence of triad spatial dynamics on social and personal features; and on the effect of social interaction on small group dynamics
Source: PLoS One. 2019 Dec 3;14(12):e0225704. doi: 10.1371/journal.pone.0225704 (PMC6890182; doi:10.1371/journal.pone.0225704)
Supplement: S1 Data Set — (ZIP) [file pone.0225704.s001.zip › set_2_int/group_traj_dyad_int/traj_2_0109_120.dat]

2 15184400 15190100 0 0 1 0 1 1 0 30 30 30 1659.18 1737.43 1580.93 
19724 1
15184400 15539.6 -7257.4 1588 0 0 0 
19724.5 1
15184400 15598.9 -7273.38 1565.54 167.107 -45.0271 173.067 
19725 1
15184400 15767.2 -7348.58 1601.75 337.329 -150.699 369.46 
19725.5 1
15184400 15852.2 -7470.77 1640.08 170.644 -245.353 298.861 
19726 1
15184400 15881.5 -7592.54 1671.92 56.688 -235.53 242.256 
19726.5 1
15184400 15787.8 -7677.75 1713.92 -191.796 -174.257 259.136 
19727 1
15184400 15773.2 -7756.23 1725.85 -29.9716 -161.151 163.915 
19727.5 1
15184400 15740 -7863.85 1788.85 -65.7814 -213.523 223.426 
19728 1
15184400 15774.4 -8098.31 1808.46 68.4952 -467.055 472.051 
19728.5 1
15184400 15845.7 -8273.77 1785.38 138.462 -340.702 367.763 
19729 1
15184400 15835.2 -8460.33 1768.75 -21.3936 -379.195 379.798 
19729.5 1
15184400 16017.4 -8640.69 1858.23 365.166 -361.441 513.796 
19730 1
15184400 16181.7 -8660.77 1912.77 331.935 -40.5594 334.404 
19730.5 1
15184400 16275.1 -8747.77 1847.46 190.193 -177.189 259.941 
19731 1
15184400 16359.2 -8844.07 1814.71 165.299 -189.199 251.237 
19731.5 1
15184400 16494.4 -8974.77 1817.38 262.977 -254.276 365.805 
19732 1
15184400 16672.1 -9179.75 1800.92 364.137 -420.043 555.906 
19732.5 1
15184400 16767.1 -9488.62 1780.08 193.47 -629.054 658.133 
19733 1
15184400 16793.5 -9880.85 1772.54 51.9873 -770.591 772.343 
19733.5 1
15184400 16881.9 -10055.9 1732.71 173.856 -344.51 385.892 
19734 1
15184400 17105.4 -10239.7 1728.5 448.915 -369.095 581.168 
19734.5 1
15184400 17273.6 -10375.7 1718.31 346.801 -280.465 446.018 
19735 1
15184400 17597 -10486.3 1747.23 636.584 -217.747 672.795 
19735.5 1
15184400 17773.1 -10510.9 1757.38 343.9 -48.0769 347.245 
19736 1
15184400 17907.9 -10598.3 1760.31 267.552 -173.382 318.819 
19736.5 1
15184400 17894.6 -10537.8 1732.38 -26.4566 120.355 123.228 
19737 1
15184400 17702.5 -10559.8 1722.25 -391.274 -44.7674 393.826 
19737.5 1
15184400 17561.8 -10628.2 1713 -285.458 -138.906 317.461 
19738 1
15184400 17439.6 -10669.8 1730.69 -235.818 -80.1901 249.08 
19738.5 1
15184400 17287.4 -10621.3 1709.92 -310.61 98.8488 325.959 
19739 1
15184400 17043.8 -10521.9 1674.54 -493.213 201.235 532.687 
19739.5 1
15184400 17009.7 -10194.6 1632.17 -68.6168 658.631 662.196 
19740 1
15184400 17104.9 -9978.08 1608.23 187.144 425.356 464.705 
19740.5 1
15184400 16699.7 -9604.75 1588.83 -810.513 746.654 1102.01 
19741 2
15190100 15437.3 -9697.33 1785.67 0 0 0 
15184400 16061.9 -9221.79 1615.5 -1290.97 775.231 1505.85 
19741.5 2
15190100 15119.5 -9472.31 1795.15 -1077.27 762.799 1319.99 
15184400 15574.7 -8908.62 1610.85 -982.331 631.392 1167.75 
19742 2
15190100 14416.7 -9047.64 1761.36 -1383.51 835.954 1616.45 
15184400 15031.5 -8523.5 1616.5 -1069.28 758.101 1310.75 
19742.5 2
15190100 13754.4 -8442.62 1685.15 -1314.15 1200.45 1779.91 
15184400 14419.9 -7959.15 1545.85 -1213.45 1119.73 1651.14 
19743 2
15190100 13176.5 -8012.31 1701.54 -1193.9 889.065 1488.57 
15184400 13882.1 -7432.77 1519.38 -1111.25 1087.57 1554.89 
19743.5 2
15190100 12646.5 -7530.29 1735.5 -1060.08 964.044 1432.88 
15184400 13171.1 -7001.64 1565.5 -1421.87 862.253 1662.89 
19744 2
15190100 12083.4 -6926.86 1740.21 -1095.47 1173.99 1605.71 
15184400 12682.7 -6581.93 1557.07 -950.25 816.565 1252.9 
19744.5 2
15190100 11447.5 -6329.62 1707.15 -1254.37 1177.99 1720.79 
15184400 12058.8 -6095.46 1587.38 -1230.51 959.501 1560.38 
19745 2
15190100 10740.2 -5603.46 1656.08 -1411.79 1449.41 2023.35 
15184400 11456.1 -5400.92 1525.08 -1203.13 1386.3 1835.58 
19745.5 2
15190100 10329.9 -4946.92 1652.58 -828.762 1326.35 1563.99 
15184400 10971.3 -4753.42 1490 -979.28 1308.09 1634.04 
19746 2
15190100 9968.08 -4358.31 1652.92 -747.603 1216.13 1427.55 
15184400 10565 -4162.38 1494 -839.532 1221.14 1481.89 
19746.5 2
15190100 9567.21 -3663.14 1719.86 -784.467 1360.4 1570.38 
15184400 10174.6 -3456.5 1543.57 -764.048 1381.38 1578.6 
19747 2
15190100 9176.38 -2919.77 1719.23 -763.339 1451.9 1640.34 
15184400 9834.54 -2821.92 1566.69 -664.127 1239.41 1406.13 
19747.5 2
15190100 8824.77 -2200.69 1733.23 -707.476 1446.83 1610.54 
15184400 9515.54 -2198.69 1582.46 -641.851 1253.99 1408.71 
19748 2
15190100 8474.38 -1471.23 1739.54 -713.614 1485.67 1648.16 
15184400 9245.62 -1530.85 1596.31 -549.742 1360.18 1467.07 
19748.5 2
15190100 8144.23 -672.769 1710.77 -664.293 1606.56 1738.48 
15184400 9035.85 -838.231 1578.15 -422.071 1393.59 1456.11 
19749 2
15190100 7942.69 96.2308 1680.85 -404.696 1544.18 1596.33 
15184400 8720.46 -150.385 1548.85 -633.302 1381.22 1519.48 
19749.5 2
15190100 7818.23 618.769 1647.85 -251.437 1055.63 1085.16 
15184400 8607.15 640.692 1499.69 -228.904 1598.14 1614.45 
19750 2
15190100 7759.64 1239 1606.79 -113.542 1202 1207.35 
15184400 8384 1409.57 1459.86 -432.469 1490.08 1551.57 
19750.5 2
15190100 7594.54 1972.85 1554.38 -323.734 1438.91 1474.88 
15184400 8359.15 2368.92 1383.54 -48.7179 1881.08 1881.71 
19751 2
15190100 7423.69 2697.23 1523.77 -347.956 1475.33 1515.8 
15184400 8135.77 2988 1374.31 -454.958 1260.85 1340.42 
19751.5 2
15190100 7169.92 3265.62 1519.62 -512.665 1148.25 1257.5 
15184400 7667 3509.23 1372 -947.009 1052.99 1416.2 
19752 2
15190100 6903.46 3820.92 1517.69 -528.694 1101.8 1222.08 
15184400 6926.38 4333.62 1372 -1469.47 1635.68 2198.82 
19752.5 1
15190100 6800 4663.23 1515.46 -206.51 1681.25 1693.89 
19753 1
15190100 6545.38 5580.23 1624.08 -516.461 1860.04 1930.41 
