# Supplementary material for: Intrinsic group behaviour II: On the dependence of triad spatial dynamics on social and personal features; and on the effect of social interaction on small group dynamics
Source: PLoS One. 2019 Dec 3;14(12):e0225704. doi: 10.1371/journal.pone.0225704 (PMC6890182; doi:10.1371/journal.pone.0225704)
Supplement: S1 Data Set — (ZIP) [file pone.0225704.s001.zip › set_2_int/group_traj_dyad_int/traj_2_0109_119.dat]

2 15173300 15173400 0 1 0 0 2 0 1 30 20 40 1699.76 1701.64 1697.89 
19653.5 1
15173300 -34042.5 -3215.75 1523.25 0 0 0 
19654 1
15173300 -33753.7 -2946.69 1604.62 919.77 856.872 1257.06 
19654.5 2
15173400 -32816 -3222.33 1622.33 0 0 0 
15173300 -33440.1 -2459.71 1656.14 625.99 972.012 1156.14 
19655 2
15173400 -32551.6 -2985.46 1656.38 887.197 794.872 1191.19 
15173300 -32978.9 -2004.54 1660.77 916.796 904.922 1288.18 
19655.5 2
15173400 -32118.6 -2519.29 1682.43 871.316 937.98 1280.23 
15173300 -32483.9 -1651.64 1718.64 995.965 710.052 1223.16 
19656 2
15173400 -31707.5 -2125.15 1693.62 818.791 785.123 1134.39 
15173300 -32128.8 -1313.69 1709.69 707.335 673.208 976.49 
19656.5 2
15173400 -31165.7 -1728.93 1647.57 1090.19 797.234 1350.59 
15173300 -31685 -981.5 1662.64 893.051 668.395 1115.48 
19657 2
15173400 -30561.8 -1280.77 1560.77 1186.38 880.47 1477.41 
15173300 -31210.9 -683.692 1700.54 931.389 585.084 1099.91 
19657.5 2
15173400 -29914.4 -940.308 1494.62 1321.35 694.819 1492.9 
15173300 -30589.5 -381.462 1717.92 1268.29 616.797 1410.32 
19658 2
15173400 -29281.9 -426.214 1503.36 1252.53 1018.01 1614.05 
15173300 -29857.4 -107.143 1640.21 1449.57 543.205 1548.01 
19658.5 2
15173400 -28772.8 -160.923 1480.15 1016.14 529.523 1145.84 
15173300 -29189.8 297.462 1623.85 1332.5 807.594 1558.13 
19659 2
15173400 -28380.1 334.077 1530.38 806.35 1016.43 1297.43 
15173300 -28705.1 895 1655.69 995.419 1226.98 1579.98 
19659.5 2
15173400 -28146.8 737.929 1524.07 461.963 799.706 923.547 
15173300 -28449.6 1270.64 1709.43 505.81 743.847 899.529 
19660 2
15173400 -27570.6 1253.77 1680 1140.93 1021.47 1531.38 
15173300 -27957 1748 1736.38 975.53 945.262 1358.37 
19660.5 2
15173400 -26854.8 1816.64 1688.71 1414.68 1112.4 1799.66 
15173300 -27397.3 2184.29 1695.07 1106.15 862.225 1402.5 
19661 2
15173400 -26447.3 2162.38 1603.46 808.488 685.996 1060.3 
15173300 -27015.3 2536 1667.85 757.893 697.846 1030.24 
19661.5 2
15173400 -25940.6 2583.64 1610.5 1015.5 844.205 1320.58 
15173300 -26545.2 2898.43 1643.57 942.071 726.31 1189.55 
19662 2
15173400 -25539.8 3010.23 1615.77 784.349 834.81 1145.47 
15173300 -26065.1 3369.77 1605.69 939.603 922.389 1316.68 
19662.5 2
15173400 -25104.7 3357.69 1556.92 873.648 697.714 1118.06 
15173300 -25555.6 3858.46 1632.31 1023.02 981.31 1417.58 
19663 2
15173400 -24640.2 3612.23 1491.77 938.462 514.219 1070.11 
15173300 -25149.6 4203.46 1642.77 820.202 696.97 1076.34 
19663.5 2
15173400 -24079.6 3741.62 1552.69 1130.12 260.856 1159.83 
15173300 -24608.5 4534.15 1663.85 1091.04 666.718 1278.62 
19664 2
15173400 -23547.2 3922.69 1560.46 1091.11 371.059 1152.48 
15173300 -23986.5 4843 1641.46 1274.59 632.881 1423.07 
19664.5 2
15173400 -22764.5 3994.43 1316.43 1522.67 139.565 1529.06 
15173300 -23165.3 4966.14 1565.21 1597.62 239.578 1615.48 
19665 2
15173400 -22049.5 3933.33 1182.08 1444.44 -123.425 1449.71 
15173300 -22324 5206.25 1218.92 1699.57 485.065 1767.43 
19665.5 2
15173400 -21541.3 4029.62 1482 1047.82 198.52 1066.46 
15173300 -21632.8 5231.15 1377.62 1425.22 51.3481 1426.14 
19666 2
15173400 -20896.8 4034.69 1399.54 1276.31 10.0533 1276.35 
15173300 -21072.8 5161.77 1411.54 1108.91 -137.395 1117.39 
19666.5 2
15173400 -20244.3 4004.15 1402.46 1292 -60.4722 1293.42 
15173300 -20489.3 5165.15 1341.69 1155.37 6.70221 1155.39 
19667 2
15173400 -19870.8 4023.23 1352 732.278 37.4057 733.232 
15173300 -19780.2 5045.54 1352.77 1390.5 -234.54 1410.14 
19667.5 2
15173400 -19129.2 3946.46 1386.54 1471.46 -152.32 1479.32 
15173300 -18967.6 4859.69 1393.46 1612.18 -368.742 1653.81 
19668 2
15173400 -18491.8 4014.77 1394.69 1295.5 138.837 1302.92 
15173300 -18290.6 4850.38 1404.46 1376.02 -18.9181 1376.15 
19668.5 2
15173400 -17876.1 3982.29 1433.14 1221.78 -64.4514 1223.47 
15173300 -17734.1 4805.64 1457.57 1104.11 -88.7733 1107.68 
19669 2
15173400 -17258.9 3992 1477.25 1254.38 19.7445 1254.53 
15173300 -17142.2 4779.92 1480.25 1203.2 -52.289 1204.34 
19669.5 2
15173400 -16712 3970.31 1463.23 1134.68 -45.0048 1135.57 
15173300 -16499.5 4712.46 1487.62 1333.25 -139.948 1340.58 
19670 2
15173400 -16082.9 4008.54 1511.46 1258.15 76.4615 1260.48 
15173300 -15881.8 4734.38 1464.69 1235.38 43.8462 1236.16 
19670.5 2
15173400 -15426.8 3983.23 1506.31 1284.06 -49.5258 1285.01 
15173300 -15330.4 4713.15 1499.38 1079.18 -41.5475 1079.98 
19671 2
15173400 -14815.5 3980.23 1503.23 1222.62 -6 1222.63 
15173300 -14634.9 4670.85 1508.08 1390.92 -84.6154 1393.49 
19671.5 2
15173400 -14146.2 3895.38 1523.62 1338.46 -169.692 1349.18 
15173300 -13937.8 4643.31 1497.46 1394.15 -55.0769 1395.24 
19672 2
15173400 -13484.2 3753.92 1499.46 1295.65 -276.833 1324.89 
15173300 -13287.7 4615.54 1495.31 1272.32 -54.3429 1273.48 
19672.5 2
15173400 -12837 3794.31 1462.77 1276.44 79.6541 1278.92 
15173300 -12627.9 4624.62 1484.08 1301.32 17.9032 1301.44 
19673 2
15173400 -12188.9 3745.92 1466.54 1296.15 -96.7692 1299.76 
15173300 -11978.2 4630.15 1452.38 1299.54 11.0769 1299.59 
19673.5 2
15173400 -11587.7 3692.15 1474.38 1204.87 -107.754 1209.68 
15173300 -11278.8 4696 1472.54 1401.42 131.956 1407.62 
19674 2
15173400 -10917 3625.46 1478.23 1346.77 -133.92 1353.41 
15173300 -10639 4676.23 1481.62 1284.83 -39.6973 1285.44 
19674.5 2
15173400 -10345.3 3694.23 1443 1159.62 139.491 1167.98 
15173300 -10147.2 4800.08 1418.08 997.66 251.209 1028.8 
19675 2
15173400 -9771.77 3646.38 1397.23 1165.73 -97.2483 1169.78 
15173300 -9562.92 4778.23 1444.31 1187.46 -44.4028 1188.29 
19675.5 2
15173400 -9134.92 3787.54 1457.15 1271.15 281.744 1302 
15173300 -8995.62 4857.15 1450.77 1132.35 157.531 1143.26 
19676 2
15173400 -8467.08 3825.23 1429.23 1330.37 75.0843 1332.49 
15173300 -8306.85 4765.85 1372.31 1372.05 -181.888 1384.05 
19676.5 2
15173400 -7854.92 3874.38 1464.38 1226.76 98.5047 1230.71 
15173300 -7658.23 4659.54 1419.62 1299.83 -213.041 1317.17 
19677 2
15173400 -7283.31 3949.46 1432.31 1140.95 149.854 1150.75 
15173300 -6978.38 4516.38 1425.85 1356.98 -285.736 1386.74 
19677.5 2
15173400 -6713.31 3915.92 1438.77 1115.46 -65.633 1117.39 
15173300 -6207.46 4344.08 1453.69 1508.66 -337.197 1545.88 
19678 2
15173400 -5947.23 3698.54 1268.46 1505.06 -427.082 1564.48 
15173300 -5630.69 4350.77 1215.15 1133.14 13.148 1133.22 
19678.5 2
15173400 -5299.5 3553.58 1159.5 1327.32 -297.039 1360.15 
15173300 -4907.33 4286.33 1302.92 1482.29 -132.041 1488.16 
19679 2
15173400 -4502.92 3490.08 1567.69 1615.77 -128.816 1620.9 
15173300 -4213.15 4201 1587.46 1408.07 -173.09 1418.67 
19679.5 2
15173400 -3865.77 3442.69 1715 1251.78 -93.0935 1255.23 
15173300 -3629.23 4076.23 1767.77 1147.2 -245.126 1173.09 
19680 2
15173400 -3249 3327 1810.69 1223.75 -229.548 1245.09 
15173300 -3152.62 3919 1807.46 945.665 -311.966 995.794 
19680.5 2
15173400 -2587.69 3210.62 1763.23 1304.35 -229.555 1324.4 
15173300 -2585.62 3836.77 1756.69 1118.34 -162.191 1130.04 
19681 2
15173400 -2103.92 3132.67 1720 995.423 -160.388 1008.26 
15173300 -1772.92 3837.5 1690.75 1672.22 1.50364 1672.22 
19681.5 2
15173400 -1551.36 2836.36 1682.71 1094.18 -586.752 1241.57 
15173300 -1148.71 3680.21 1661.57 1236.04 -311.457 1274.68 
19682 2
15173400 -944.538 2675.77 1719.23 1218.51 -322.466 1260.46 
15173300 -633.769 3509.31 1659.23 1034.03 -343.186 1089.49 
19682.5 2
15173400 -302.214 2592.29 1810.57 1279.53 -166.302 1290.29 
15173300 51.1429 3264.71 1642.86 1364.37 -487.238 1448.76 
19683 2
15173400 324.154 2456.62 1732.38 1270.52 -275.193 1299.99 
15173300 732.769 3089 1703.46 1382.61 -356.418 1427.81 
19683.5 2
15173400 863.643 2328.21 1731.93 1085.49 -258.352 1115.81 
15173300 1333.29 2951.64 1723.93 1208.28 -276.373 1239.49 
19684 2
15173400 1381.69 2301.08 1692.69 1019.78 -53.42 1021.18 
15173300 1929.92 2840.15 1686.38 1174.48 -219.467 1194.81 
19684.5 2
15173400 1927.85 2092 1616.15 1087.96 -416.488 1164.95 
15173300 2337.92 2681.38 1647.46 812.749 -316.273 872.118 
19685 2
15173400 2467.77 1818.23 1621.54 1084.18 -549.737 1215.59 
15173300 2887.77 2416.69 1619.31 1104.11 -531.511 1225.38 
19685.5 2
15173400 2949.69 1461 1541.92 954.303 -707.388 1187.89 
15173300 3441.62 2079.31 1567.69 1096.73 -668.088 1284.19 
19686 2
15173400 3544.77 1095.69 1555.69 1183.06 -726.258 1388.19 
15173300 3936.69 1753.31 1487.69 984.248 -648.111 1178.47 
19686.5 2
15173400 4023.23 826.692 1542.15 966.589 -543.434 1108.88 
15173300 4445.46 1356.23 1553.08 1027.82 -802.176 1303.8 
19687 2
15173400 4439.62 580.692 1534 853.247 -504.098 991.033 
15173300 4850.15 1124.62 1559.62 829.288 -474.622 955.502 
19687.5 2
15173400 5015.46 17.8462 1570.62 1138.04 -1112.34 1591.36 
15173300 5332.15 758 1585.23 952.569 -724.536 1196.8 
19688 2
15173400 5587.08 -417.923 1617.92 1129.67 -861.204 1420.51 
15173300 6005.92 212.692 1592.38 1331.56 -1077.68 1713.02 
19688.5 2
15173400 5968.23 -849.769 1665.54 765.369 -867.161 1156.61 
15173300 6477.38 -258.231 1634.31 946.71 -945.629 1338.09 
19689 2
15173400 6435.69 -1200.69 1630.92 933.057 -700.445 1166.71 
15173300 6934.46 -628.385 1653 912.329 -738.83 1173.97 
19689.5 2
15173400 6858.25 -1641.17 1653.08 864.126 -900.766 1248.24 
15173300 7472.17 -1135.83 1626.5 1099.6 -1037.73 1511.95 
19690 2
15173400 7516.92 -2235.46 1698.62 1363.71 -1230.42 1836.75 
15173300 8047.62 -1694 1720.46 1191.41 -1155.62 1659.79 
19690.5 2
15173400 8089.5 -2651.57 1672.43 1101.11 -800.211 1361.17 
15173300 8462.43 -2020.07 1734.64 797.718 -627.06 1014.67 
19691 2
15173400 8444.23 -3005.54 1650.62 691.483 -689.994 976.852 
15173300 9049.69 -2342.38 1730 1144.76 -628.291 1305.85 
19691.5 2
15173400 8846.23 -3454.92 1671.08 802.395 -896.975 1203.5 
15173300 9540.38 -2850.77 1705.69 979.426 -1014.74 1410.31 
19692 2
15173400 9301.54 -3812.69 1740.08 908.798 -714.11 1155.8 
15173300 9890 -3340.46 1693.46 697.835 -977.43 1200.98 
19692.5 2
15173400 9728.08 -4293.31 1685.69 846.306 -953.602 1274.99 
15173300 10185.6 -3658.46 1647.85 586.538 -630.952 861.469 
19693 2
15173400 10129.5 -4753.69 1581.77 820.985 -941.482 1249.16 
15173300 10577.1 -4091.46 1602.23 800.535 -885.481 1193.71 
19693.5 2
15173400 10588.4 -5146.38 1613.31 942.189 -806.35 1240.13 
15173300 11000.7 -4560.69 1594 869.847 -963.513 1298.07 
19694 2
15173400 11002.8 -5496 1630.85 832.098 -702.039 1088.69 
15173300 11456.5 -4985.08 1605.54 915.354 -852.178 1250.63 
19694.5 2
15173400 11480.8 -5968.54 1610.46 950.451 -939.44 1336.38 
15173300 11925.9 -5484.69 1623.31 933.17 -993.271 1362.86 
19695 2
15173400 11929.5 -6558.54 1606.92 886.592 -1166.01 1464.79 
15173300 12488.5 -6136.38 1687.54 1111.74 -1287.93 1701.39 
19695.5 2
15173400 12456 -7088.62 1678.92 1042.65 -1049.66 1479.49 
15173300 12946.2 -6527.15 1701.85 906.321 -773.8 1191.72 
19696 2
15173400 12881.9 -7557.23 1740.08 862.192 -948.614 1281.89 
15173300 13372.2 -6889.54 1718.23 862.504 -733.572 1132.27 
19696.5 2
15173400 13260.3 -7948.43 1716.64 776.925 -803.281 1117.53 
15173300 13761.9 -7249.86 1740.86 800.054 -739.874 1089.72 
19697 2
15173400 13643.5 -8431 1681.73 746.941 -940.685 1201.17 
15173300 14247.9 -7702.27 1666.27 947.517 -881.89 1294.42 
19697.5 2
15173400 13978.6 -8922.71 1664.14 663.574 -973.692 1178.31 
15173300 14720.7 -8167.57 1684.43 936.2 -921.396 1313.56 
19698 2
15173400 14394.2 -9348.5 1694.93 836.304 -856.712 1197.23 
15173300 15107.4 -8702.57 1656.43 778.097 -1076.46 1328.23 
19698.5 2
15173400 14767.7 -9600.6 1662 751.413 -507.243 906.597 
15173300 15264.2 -8985 1722 315.435 -568.267 649.944 
19699 2
15173400 15114.5 -9944.73 1673.47 699.194 -693.817 985.015 
15173300 15657.7 -9198.27 1725.67 793.28 -429.973 902.313 
19699.5 2
15173400 15598.5 -10490.9 1660.07 977.912 -1103.43 1474.41 
15173300 15924.5 -9553.47 1738.4 539.125 -717.576 897.536 
19700 2
15173400 15978.3 -11020.1 1588.07 767.138 -1068.96 1315.74 
15173300 16310.9 -10070.5 1710.73 780.606 -1044.58 1304.03 
19700.5 2
15173400 16622.8 -11617.4 1588.81 1253.98 -1162.08 1709.65 
15173300 16841.7 -10845.2 1674.5 1032.6 -1507.11 1826.92 
19701 2
15173400 16858 -11961.5 1666.36 470.375 -688.25 833.631 
15173300 17263.1 -11414.7 1700.71 842.911 -1139.05 1417.02 
19701.5 2
15173400 17726.4 -12495.6 1619.07 1757.81 -1081.26 2063.74 
15173300 17921.8 -11813.4 1728.57 1333.29 -807.114 1558.55 
19702 2
15173400 18465 -12845.4 1633.47 1462.66 -692.588 1618.35 
15173300 18860.9 -12371.7 1677.87 1859.57 -1105.42 2163.32 
19702.5 2
15173400 19058.2 -13159.1 1688.15 1181.73 -624.854 1336.76 
15173300 19330.3 -12713.6 1669.77 935.141 -681.173 1156.93 
19703 2
15173400 19376.1 -13508.5 1658.21 644.852 -708.769 958.221 
15173300 19667 -13029.4 1617.86 682.946 -640.45 936.264 
19703.5 2
15173400 19904.4 -13851.8 1661.71 1039.93 -675.759 1240.21 
15173300 20077.4 -13354.8 1701.43 807.93 -640.607 1031.08 
19704 2
15173400 20360.9 -14216.5 1652.43 902.033 -720.779 1154.64 
15173300 20564.6 -13639.5 1686.29 962.733 -562.676 1115.11 
19704.5 2
15173400 20813.8 -14592.5 1622.08 914.974 -759.518 1189.14 
15173300 20952.8 -13847.2 1713.92 784.238 -419.658 889.462 
19705 2
15173400 21303.7 -14929.9 1557.57 989.788 -681.607 1201.78 
15173300 21458.3 -14173.6 1654.21 1021.25 -659.418 1215.64 
19705.5 2
15173400 21848.8 -15220.5 1526.62 1101.28 -587.08 1247.99 
15173300 22025 -14503.1 1595.31 1144.88 -665.523 1324.26 
19706 2
15173400 22423.8 -15463.5 1568.14 1134 -479.366 1231.16 
15173300 22687.7 -14831.6 1521.14 1307.13 -648.059 1458.96 
19706.5 2
15173400 23166.4 -15695.4 1648.46 1456.08 -454.676 1525.41 
15173300 23343.1 -15098.1 1655.92 1285.02 -522.42 1387.16 
19707 2
15173400 23671.9 -15724 1671.08 1031.71 -58.3987 1033.36 
15173300 23943.8 -15220.5 1741.31 1226.06 -249.922 1251.27 
19707.5 2
15173400 24193.3 -15945.2 1692.15 1066.23 -452.257 1158.18 
15173300 24498.2 -15459.9 1671 1133.55 -489.539 1234.74 
19708 2
15173400 24784.6 -16149.8 1668.43 1159.48 -401.239 1226.94 
15173300 25045.6 -15564.9 1588.14 1073.51 -205.893 1093.07 
19708.5 2
15173400 25366.5 -16299.3 1623.31 1140.97 -293.18 1178.04 
15173300 25634.9 -15673.5 1602.77 1155.45 -212.81 1174.89 
19709 2
15173400 26015.4 -16598.1 1551.77 1308.16 -602.357 1440.18 
15173300 26225.8 -15959.5 1514.69 1191.38 -576.768 1323.65 
19709.5 2
15173400 26661.8 -16794.5 1550.85 1303.19 -396.092 1362.06 
15173300 26943.9 -16170.7 1607.31 1447.74 -425.713 1509.03 
19710 2
15173400 27281.6 -17067.7 1667.92 1249.69 -550.713 1365.65 
15173300 27640.7 -16254.2 1657 1404.78 -168.269 1414.82 
19710.5 2
15173400 27831.1 -17243.6 1739.92 1085.89 -347.674 1140.19 
15173300 28332.5 -16391.8 1703.85 1367.28 -271.967 1394.07 
19711 2
15173400 28414.5 -17365.8 1741.54 1181.1 -247.431 1206.74 
15173300 28911.6 -16482.6 1758.85 1172.22 -183.899 1186.56 
19711.5 2
15173400 28959.7 -17452.3 1711.77 1092.49 -173.27 1106.15 
15173300 29391 -16673.8 1737.92 960.691 -383.228 1034.31 
19712 2
15173400 29476.7 -17608.9 1683.54 1031.94 -312.606 1078.25 
15173300 29848.4 -16891 1683.85 912.943 -433.441 1010.61 
19712.5 2
15173400 29963.5 -17741.2 1623.77 969.813 -263.408 1004.95 
15173300 30478.1 -17134.7 1659.08 1254.37 -485.443 1345.02 
19713 2
15173400 30728.5 -17954.9 1544.69 1514.85 -423.305 1572.88 
15173300 31161.5 -17383.5 1595.08 1353.39 -492.612 1440.25 
19713.5 2
15173400 31383.9 -18175.5 1504.17 1282.54 -431.657 1353.23 
15173300 31832.2 -17557.5 1674.08 1312.38 -340.584 1355.86 
19714 2
15173400 32262.8 -18566.9 1570 1772.04 -789.159 1939.81 
15173300 32790.5 -18126.5 1714 1932.2 -1147.1 2247.05 
19714.5 2
15173400 33022.5 -18986.4 1705.62 1534.73 -847.397 1753.14 
15173300 33573.9 -18256.2 1662.85 1582.6 -262.16 1604.16 
19715 2
15173400 33669.2 -19287.2 1672.92 1283.12 -596.764 1415.11 
15173300 34225.5 -18416.8 1641.46 1292.89 -318.529 1331.55 
19715.5 2
15173400 34208.1 -19469.5 1675.67 1099.7 -372.135 1160.96 
15173300 34682.9 -18680.7 1689.92 933.425 -538.566 1077.65 
19716 2
15173400 34858.6 -19710.9 1647.79 1306.2 -484.653 1393.22 
15173300 35396.4 -18866.6 1661.64 1432.75 -373.303 1480.59 
19716.5 2
15173400 35417.5 -20006.8 1590.75 1113.4 -589.428 1259.8 
15173300 36039 -19074.9 1600.92 1280.02 -415.03 1345.63 
19717 2
15173400 36162.5 -20263.3 1612.85 1526.56 -525.733 1614.55 
15173300 36616.6 -19293.2 1581.69 1183.64 -447.207 1265.3 
19717.5 2
15173400 36873.2 -20403.6 1721.46 1401.76 -276.741 1428.82 
15173300 37394.5 -19454.5 1607.62 1534.37 -318.161 1567 
19718 2
15173400 37523 -20635 1757.15 1304.91 -464.628 1385.16 
15173300 38172.5 -19708.2 1731.08 1562.25 -509.577 1643.26 
19718.5 2
15173400 38192.2 -20847.1 1830.77 1319.98 -418.298 1384.68 
15173300 38788.9 -19984.3 1793.92 1215.75 -544.53 1332.13 
19719 2
15173400 38862.2 -21046.1 1831.62 1345.23 -399.598 1403.32 
15173300 39322.5 -20315.9 1760.54 1071.52 -665.894 1261.57 
19719.5 2
15173400 39448.2 -21336.4 1805.38 1183.99 -586.48 1321.29 
15173300 39863.3 -20670.7 1749.69 1092.46 -716.706 1306.58 
19720 2
15173400 40022.8 -21535.5 1776.85 1165.55 -403.963 1233.57 
15173300 40769.9 -21111.2 1715.08 1838.98 -893.431 2044.52 
19720.5 2
15173400 40723.2 -22006.9 1718.07 1370.58 -922.486 1652.11 
15173300 41474 -21335.1 1694.43 1377.84 -438.335 1445.89 
19721 2
15173400 41332.6 -22345.9 1679.08 1169.68 -650.661 1338.47 
15173300 42076.2 -21557.7 1684.31 1155.77 -427.158 1232.18 
19721.5 2
15173400 41920.2 -22517.9 1661.08 1196.64 -350.292 1246.86 
15173300 42526.7 -21793.1 1647.5 917.541 -479.411 1035.24 
19722 2
15173400 42514.3 -22724.2 1657.77 1215.01 -421.753 1286.13 
15173300 43093.4 -22009.6 1626.69 1158.93 -442.806 1240.65 
19722.5 2
15173400 43142.4 -22928.9 1600.38 1236.37 -403.089 1300.42 
15173300 43732.6 -22251.6 1744.85 1258.33 -476.378 1345.48 
19723 2
15173400 43875.6 -23098.8 1608.54 1437.71 -333.032 1475.78 
15173300 44449.3 -22438.8 1634.38 1405.28 -367.119 1452.44 
19723.5 2
15173400 44457.2 -23271.8 1726 1201.72 -357.398 1253.74 
15173300 45022.2 -22585.2 1652.83 1183.77 -302.487 1221.8 
19724 2
15173400 44877.7 -23436.2 1678.38 863.331 -337.585 926.987 
15173300 45575.8 -22587.5 1703.08 1136.75 -4.6991 1136.76 
19724.5 2
15173400 45457.5 -23583.8 1711.69 1139.04 -290.162 1175.41 
15173300 46068.9 -22810.9 1730.77 968.717 -438.87 1063.49 
19725 2
15173400 45853.8 -23694.4 1701.08 794.165 -221.584 824.499 
15173300 46467.4 -22929.8 1680.83 798.584 -238.13 833.332 
19725.5 2
15173400 46323.2 -23604.4 1739.62 942.578 180.787 959.759 
15173300 46882.2 -23278.7 1645.15 832.806 -700.687 1088.36 
19726 2
15173400 46577.6 -23546.7 1737.15 492.189 111.591 504.68 
15173300 47158.3 -23640.2 1630.46 534.147 -699.301 879.963 
19726.5 2
15173400 46848.4 -23700.2 1742.33 553.786 -314.024 636.624 
15173300 47252.8 -23979.6 1630.83 193.134 -693.973 720.346 
19727 2
15173400 46940.1 -23786.8 1735.85 188.214 -177.816 258.926 
15173300 47238.7 -24218.4 1632.69 -28.8659 -490.352 491.201 
