# Supplementary material for: Intrinsic group behaviour II: On the dependence of triad spatial dynamics on social and personal features; and on the effect of social interaction on small group dynamics
Source: PLoS One. 2019 Dec 3;14(12):e0225704. doi: 10.1371/journal.pone.0225704 (PMC6890182; doi:10.1371/journal.pone.0225704)
Supplement: S1 Data Set — (ZIP) [file pone.0225704.s001.zip › set_2_int/group_traj_dyad_int/traj_2_0109_118.dat]

2 15141500 15141200 0 1 0 0 2 0 1 45 40 50 1724.03 1794.71 1653.34 
19452.5 1
15141200 45734.3 -20194 1817.4 0 0 0 
19453 1
15141200 45136.1 -20343.8 1777.29 -1332.2 -333.598 1373.33 
19453.5 1
15141200 44531.8 -20651.9 1747.46 -1203.93 -613.819 1351.38 
19454 1
15141200 43875.2 -20778.5 1748.23 -1334.43 -257.348 1359.02 
19454.5 1
15141200 43234.5 -20735.2 1769.08 -1297.1 87.8231 1300.07 
19455 2
15141500 42492 -17984.8 1461.45 0 0 0 
15141200 42689.4 -20702.3 1826.57 -1058.46 63.8216 1060.38 
19455.5 2
15141500 42024.9 -17924.1 1491.31 -1054.35 137.113 1063.23 
15141200 42173.8 -20728 1898.15 -1033.24 -51.5316 1034.53 
19456 2
15141500 41486.5 -17880 1483.79 -1079 88.3305 1082.61 
15141200 41507.5 -20619.8 1883.93 -1335.21 216.862 1352.71 
19456.5 2
15141500 40924.1 -17826.7 1587.79 -1104.97 104.687 1109.92 
15141200 40991.2 -20299.1 1847.21 -1014.31 629.947 1194.01 
19457 2
15141500 40440.4 -17942.4 1568.86 -973.268 -232.682 1000.7 
15141200 40452.1 -20022.7 1843.14 -1084.65 556.194 1218.94 
19457.5 2
15141500 39892.1 -17939.9 1553.71 -1103.05 4.88646 1103.06 
15141200 39476 -19655.2 1779.21 -1964.07 739.437 2098.65 
19458 2
15141500 39326.3 -18001.7 1553.07 -1127.24 -122.984 1133.93 
15141200 38804.6 -19310.2 1735.53 -1337.45 687.279 1503.7 
19458.5 2
15141500 38769.1 -17830.7 1545.07 -1123.25 344.758 1174.97 
15141200 38275.2 -19057.9 1738.53 -1067.34 508.602 1182.32 
19459 2
15141500 38138.3 -17779.2 1559.14 -1295.37 105.652 1299.68 
15141200 37757 -18902.6 1760.43 -1064.07 318.872 1110.82 
19459.5 2
15141500 37416.4 -17892.7 1570.07 -1452.43 -228.37 1470.27 
15141200 37107.9 -18739.2 1786.43 -1305.98 328.83 1346.74 
19460 2
15141500 36676.7 -17815 1540.71 -1441.94 151.49 1449.87 
15141200 36475.2 -18645.7 1725 -1233.36 182.261 1246.76 
19460.5 2
15141500 36112.5 -17674.4 1602.77 -1142.21 284.647 1177.15 
15141200 35824.4 -18495.6 1743.77 -1317.47 303.844 1352.05 
19461 2
15141500 35595.9 -17655.3 1600.93 -1054.29 38.9773 1055.01 
15141200 35240.3 -18398 1721.07 -1192.04 199.215 1208.57 
19461.5 2
15141500 35011 -17566.4 1647.71 -1179.15 179.291 1192.7 
15141200 34689.8 -18270 1737.64 -1109.88 258.065 1139.49 
19462 2
15141500 34328.9 -17511.2 1677.93 -1347.97 108.978 1352.37 
15141200 34057.9 -18230.1 1736.43 -1248.87 78.7691 1251.35 
19462.5 2
15141500 33780.2 -17394.6 1663.5 -1067.54 226.793 1091.36 
15141200 33330.5 -18205.8 1781.5 -1415.09 47.3874 1415.88 
19463 2
15141500 33308.2 -17353.9 1628.08 -961.427 82.9323 964.997 
15141200 32591.8 -18300 1818.46 -1504.39 -191.882 1516.57 
19463.5 2
15141500 32547.9 -17171.3 1568.93 -1520.59 365.275 1563.85 
15141200 31833.1 -17939.9 1772.86 -1517.41 720.286 1679.68 
19464 2
15141500 31688.7 -16985.4 1473.86 -1678.01 363.002 1716.83 
15141200 31228.6 -17567.6 1738.5 -1180.8 727.121 1386.72 
19464.5 2
15141500 31067.2 -16724.1 1566.31 -1247.96 524.803 1353.82 
15141200 30587.8 -17418.5 1603 -1286.75 299.417 1321.13 
19465 2
15141500 30376.7 -16493.5 1614.15 -1381.08 461.231 1456.06 
15141200 29915.2 -17244.9 1654.92 -1345.08 347.077 1389.13 
19465.5 2
15141500 29842.5 -16264.9 1656.92 -1083.63 463.567 1178.62 
15141200 29271.1 -17094.5 1802.38 -1306.6 305.04 1341.74 
19466 2
15141500 29403.5 -16281.1 1700.38 -885.081 -32.5682 885.68 
15141200 28753.8 -16977.2 1864.23 -1042.96 236.663 1069.47 
19466.5 2
15141500 28871.2 -16060.2 1706.31 -1070.89 444.358 1159.42 
15141200 28229.8 -16794.8 1840.31 -1054.17 366.816 1116.17 
19467 2
15141500 28186.8 -15930.7 1635.71 -1344.69 254.453 1368.55 
15141200 27591.6 -16548.5 1859.71 -1253.84 483.981 1344 
19467.5 2
15141500 27634.3 -15752.8 1636.31 -1100.55 354.472 1156.23 
15141200 26988.8 -16556 1714.38 -1200.94 -14.9402 1201.04 
19468 2
15141500 27005 -15585.2 1631.64 -1253.6 333.775 1297.27 
15141200 26422.6 -16383.7 1670 -1127.74 343.199 1178.81 
19468.5 2
15141500 26418.4 -15346.3 1595.58 -1173.17 477.762 1266.72 
15141200 25641.7 -16130.3 1669.17 -1561.95 506.762 1642.1 
19469 2
15141500 25799.3 -15156.2 1631.15 -1281.8 393.746 1340.91 
15141200 25096.1 -15919.8 1710.85 -1129.59 435.791 1210.73 
19469.5 2
15141500 25270.8 -14948.8 1622.08 -1036.35 406.486 1113.22 
15141200 24597 -15781.3 1743.85 -978.582 271.644 1015.59 
19470 2
15141500 24728 -14752.2 1608.62 -1053.92 381.777 1120.94 
15141200 24028.1 -15542.5 1734.69 -1104.71 463.63 1198.05 
19470.5 2
15141500 24171.4 -14551.3 1587.5 -1124.41 405.853 1195.41 
15141200 23359.8 -15310.9 1786.33 -1350.16 467.923 1428.94 
19471 2
15141500 23614 -14376.5 1613.15 -1121.56 351.7 1175.41 
15141200 22920.7 -15043.1 1777.38 -883.416 538.913 1034.82 
19471.5 2
15141500 22897.7 -14215.8 1530.17 -1424.12 319.493 1459.52 
15141200 22268.2 -14937.7 1751.42 -1297.1 209.563 1313.92 
19472 2
15141500 22222.9 -14025.2 1612.14 -1371.42 387.437 1425.1 
15141200 21722.5 -14617.1 1657.79 -1109.25 651.616 1286.48 
19472.5 2
15141500 21684.2 -13826.5 1653.15 -1066.88 393.417 1137.11 
15141200 21009.7 -14287.5 1743.54 -1411.5 652.541 1555.04 
19473 2
15141500 21183.8 -13615.1 1659.31 -1014.82 428.928 1101.75 
15141200 20574.4 -14067.9 1771.85 -882.977 445.467 988.984 
19473.5 2
15141500 20757.8 -13289.4 1661.38 -862.348 659.296 1085.5 
15141200 20148.4 -13841.2 1782.31 -862.348 459.047 976.918 
19474 2
15141500 20318.3 -12933.3 1619 -884.383 716.453 1138.17 
15141200 19692.2 -13521.2 1791.31 -917.815 643.708 1121.05 
19474.5 2
15141500 20096.8 -12396.8 1615.23 -441.312 1068.8 1156.33 
15141200 19260.8 -13167.9 1784.54 -859.485 703.8 1110.88 
19475 2
15141500 19748.5 -11969.8 1611.23 -685.645 840.4 1084.61 
15141200 18800.4 -12819.1 1732.31 -906.269 686.705 1137.05 
19475.5 2
15141500 19428.3 -11517 1640.46 -630.224 891.429 1091.71 
15141200 18289.2 -12437 1677.23 -1006.36 752.12 1256.36 
19476 2
15141500 19079.2 -11110.8 1639.54 -703.939 819.014 1079.96 
15141200 17713.9 -12151.3 1571.77 -1159.74 575.993 1294.9 
19476.5 2
15141500 18537.7 -10757.3 1673.08 -1082.92 706.923 1293.24 
15141200 17130.5 -11772.3 1602.08 -1166.92 758 1391.5 
19477 2
15141500 17789.8 -10210.6 1675.62 -1520.01 1111.16 1882.85 
15141200 16479.2 -11249.5 1700.77 -1323.8 1062.7 1697.57 
19477.5 2
15141500 17347.3 -9850.23 1701.85 -888.631 723.664 1146.02 
15141200 16034.8 -10740.2 1762.77 -892.339 1022.55 1357.16 
19478 2
15141500 16951.2 -9472.46 1683.46 -788.998 752.528 1090.33 
15141200 15585.2 -10241.8 1769 -895.495 992.951 1337.11 
19478.5 2
15141500 16370.1 -8791.31 1690 -1178.81 1381.65 1816.19 
15141200 15225.2 -9635.08 1811.77 -730.223 1230.61 1430.96 
19479 2
15141500 15895.2 -8464.64 1680.57 -927.466 638.017 1125.73 
15141200 14868.2 -9185.86 1771.71 -697.298 877.382 1120.72 
19479.5 2
15141500 15515.3 -8185.38 1622.46 -750.804 551.894 931.822 
15141200 14556.5 -8810.31 1741.46 -615.96 742.193 964.498 
19480 2
15141500 15137.8 -7767.07 1604.79 -750.541 831.637 1120.24 
15141200 14044.7 -8204.36 1771.29 -1017.54 1204.67 1576.91 
19480.5 2
15141500 14698.1 -7187.77 1603.69 -863.868 1138.12 1428.84 
15141200 13673.2 -7764.38 1757.08 -729.981 864.386 1131.39 
19481 2
15141500 14176.2 -6730.08 1596.23 -1060.82 930.269 1410.94 
15141200 13317.1 -7381.77 1772 -723.734 777.674 1062.34 
19481.5 2
15141500 13865.2 -6399.62 1628.08 -623.092 662.248 909.294 
15141200 12965.5 -6907 1741.23 -704.486 951.441 1183.87 
19482 2
15141500 13535.5 -6038.77 1638.69 -666.045 728.982 987.437 
15141200 12693.6 -6513.08 1806 -549.34 795.804 966.994 
19482.5 2
15141500 13145.4 -5639.38 1627.46 -791.387 810.111 1132.51 
15141200 12299.3 -6099 1758.92 -799.813 839.913 1159.81 
19483 2
15141500 12671.6 -5165.38 1556.85 -953.258 953.722 1348.44 
15141200 11864.4 -5596.38 1696.92 -875.097 1011.3 1337.36 
19483.5 2
15141500 12168.4 -4511.69 1590.08 -975.253 1266.85 1598.75 
15141200 11335.1 -4979.54 1768.54 -1025.79 1195.44 1575.22 
19484 2
15141500 11728.8 -3999.08 1567.77 -879.231 1025.23 1350.61 
15141200 11046.2 -4558.23 1744.08 -577.692 842.615 1021.63 
19484.5 2
15141500 11331.5 -3581.08 1554.62 -789.876 831.014 1146.51 
15141200 10679.1 -4177.15 1725.46 -729.928 757.608 1052.03 
19485 2
15141500 10987.8 -3255.25 1617.92 -695.772 659.569 958.713 
15141200 10213.9 -3660 1735.08 -941.62 1046.87 1408.04 
19485.5 2
15141500 10593.5 -2777.54 1642 -796.387 965.074 1251.24 
15141200 9774.92 -3226.38 1764 -886.856 875.991 1246.54 
19486 2
15141500 10220.9 -2425.08 1629.17 -748.237 707.741 1029.93 
15141200 9422.33 -2864.83 1785 -708.012 726.007 1014.08 
19486.5 2
15141500 9911.62 -2030.31 1636 -624.851 797.527 1013.16 
15141200 9058.92 -2551.46 1768.38 -734.162 633.074 969.421 
19487 2
15141500 9489.46 -1567.62 1636.54 -821.311 900.18 1218.55 
15141200 8635.69 -2069.08 1831.08 -823.406 938.491 1248.5 
19487.5 2
15141500 9079.17 -986.167 1624.25 -833.933 1181.81 1446.41 
15141200 8186.58 -1587.58 1782.58 -912.823 978.646 1338.28 
19488 2
15141500 8746 -600.615 1634.85 -694.097 803.232 1061.58 
15141200 7785.38 -1097.54 1797.46 -835.831 1020.93 1319.43 
19488.5 2
15141500 8327.46 -156.077 1612 -838.754 890.859 1223.58 
15141200 7373.77 -509.154 1762 -824.881 1179.13 1439.02 
19489 2
15141500 7902.23 369.923 1596.62 -830.529 1027.34 1321.07 
15141200 7031.54 37.6154 1735 -668.419 1067.91 1259.85 
19489.5 2
15141500 7518 857.846 1582.38 -763.878 970.026 1234.69 
15141200 6667.46 558.154 1735 -723.811 1034.87 1262.88 
19490 2
15141500 7152 1239.62 1616.54 -724.752 755.979 1047.27 
15141200 6281.15 1047.62 1724 -764.966 969.231 1234.74 
19490.5 2
15141500 6808.38 1641.85 1575.23 -680.427 796.497 1047.56 
15141200 6020.69 1575.31 1700 -515.765 1044.94 1165.29 
19491 2
15141500 6567.67 2126.75 1512.83 -487.283 981.587 1095.88 
15141200 5667.5 2142 1685.08 -714.964 1147.15 1351.71 
19491.5 2
15141500 6316.62 2541.31 1529.77 -503.109 830.777 971.241 
15141200 5300.38 2540.23 1625 -735.702 798.058 1085.43 
19492 2
15141500 6153.33 2953.42 1569.58 -323.972 817.677 879.519 
15141200 4954.92 2761.67 1610.5 -685.452 439.357 814.174 
19492.5 2
15141500 6033.69 3285.31 1531.08 -241.212 669.135 711.284 
15141200 4720.15 3097.46 1617.46 -473.312 677.006 826.052 
19493 2
15141500 6058.23 3510.15 1565 47.3715 434.066 436.643 
15141200 4587.46 3587.54 1597.62 -256.163 946.094 980.16 
19493.5 2
15141500 5952.33 4091.67 1605.42 -213.503 1172.4 1191.69 
15141200 4534 4119.17 1629.67 -107.785 1071.83 1077.24 
19494 2
15141500 5803.75 4880.42 1720.75 -308.264 1636.41 1665.19 
15141200 4482.67 4476.92 1749.08 -106.501 742.22 749.822 
19494.5 2
15141500 5739.08 5194.69 1736.69 -129.605 629.811 643.008 
15141200 4456.08 4852.85 1767.15 -53.2861 753.366 755.248 
19495 2
15141500 5586.33 5165.5 1730.92 -303.665 -58.0364 309.161 
15141200 4318.42 5178.5 1766.83 -273.678 647.423 702.892 
