# Supplementary material for: Intrinsic group behaviour II: On the dependence of triad spatial dynamics on social and personal features; and on the effect of social interaction on small group dynamics
Source: PLoS One. 2019 Dec 3;14(12):e0225704. doi: 10.1371/journal.pone.0225704 (PMC6890182; doi:10.1371/journal.pone.0225704)
Supplement: S1 Data Set — (ZIP) [file pone.0225704.s001.zip › set_2_int/group_traj_dyad_int/traj_2_0109_117.dat]

2 15100300 15095101 0 0 1 0 2 1 0 15 0 30 1268.93 1646.53 891.331 
19191 1
15095101 19801.7 -14715.1 838.286 0 0 0 
19191.5 1
15095101 19610.8 -14552.4 826.917 -497.303 423.766 653.367 
19192 1
15095101 19458.2 -14335.7 812.083 -308.081 437.879 535.399 
19192.5 1
15095101 19369.5 -14120 834.25 -179.656 436.572 472.093 
19193 1
15095101 19308.3 -14021.6 845.833 -123.32 198.421 233.621 
19193.5 1
15095101 19340.8 -13922.2 892.917 65.3924 200.034 210.451 
19194 1
15095101 19324.5 -13945 893.615 -32.4837 -45.3042 55.7464 
19194.5 1
15095101 19289.5 -13959.8 865.583 -68.8219 -29.0354 74.6961 
19195 1
15095101 19262.4 -14057.5 822.833 -54.7138 -197.475 204.914 
19195.5 1
15095101 19279.3 -14048.5 803.417 34.3835 18.2927 38.9467 
19196 1
15095101 19357.9 -13906.3 814.333 155.303 280.962 321.027 
19196.5 1
15095101 19292.8 -13972.9 857.833 -130.167 -133.167 186.217 
19197 1
15095101 19279.6 -14118.3 848.5 -26.8219 -294.366 295.585 
19197.5 1
15095101 19511.8 -14032.5 849.923 465.302 172.088 496.105 
19198 1
15095101 19441.4 -13995.7 850 -136.14 71.1204 153.598 
19198.5 1
15095101 19368.1 -13889.2 821.167 -148.383 215.47 261.62 
19199 1
15095101 19221.8 -13787.8 827.615 -299.666 207.795 364.662 
19199.5 1
15095101 19301.3 -13822 828 213.675 -91.8114 232.565 
19200 1
15095101 17772.5 -13834.7 1174.18 -2271.6 -18.9113 2271.68 
19200.5 1
15095101 17230.5 -13448.8 1310 -1160.78 826.463 1424.94 
19201 1
15095101 16866.4 -13314 1251 -720.944 266.87 768.752 
19201.5 1
15095101 16598.3 -13038.9 1276.85 -550.466 564.84 788.706 
19202 1
15095101 16325.4 -12689.1 1271.64 -542.645 695.388 882.059 
19202.5 1
15095101 15939.1 -12466.5 1407.69 -754.454 434.924 870.838 
19203 1
15095101 15634.6 -12237.2 1618.77 -632.976 476.731 792.421 
19203.5 2
15100300 15366.9 -10830 776 0 0 0 
15095101 15407.5 -12125.4 1656.21 -455.141 224.041 507.295 
19204 2
15100300 15121 -10416.9 865.769 -519.908 873.313 1016.36 
15095101 15326.8 -11988.2 1668.23 -158.607 269.555 312.755 
19204.5 2
15100300 14841.2 -9979.77 891.538 -543.391 848.842 1007.87 
15095101 14800.8 -11315.9 1616.15 -1021.36 1305.3 1657.4 
19205 2
15100300 14574.1 -9518.17 929.167 -541.725 936.314 1081.73 
15095101 14390.2 -10899.3 1557.83 -832.865 845.01 1186.47 
19205.5 2
15100300 14223.6 -9104.69 939.692 -696.755 822.017 1077.58 
15095101 14146.8 -10510.5 1614.46 -483.892 773.105 912.054 
19206 2
15100300 13882.5 -8782.75 913.25 -682.231 643.885 938.097 
15095101 13931.7 -10164.1 1624.83 -430.205 692.756 815.468 
19206.5 2
15100300 13647.1 -8528.25 910.917 -485.395 524.742 714.817 
15095101 13644 -9734.25 1638.25 -593.127 886.254 1066.42 
19207 2
15100300 13356.8 -8244 925.923 -573.591 561.759 802.857 
15095101 13383 -9325.62 1597.08 -515.81 807.578 958.25 
19207.5 2
15100300 13046.4 -7892.33 927.167 -611.082 692.257 923.386 
15095101 13138.3 -8867.83 1663.92 -481.627 901.146 1021.78 
19208 2
15100300 12738.8 -7587.25 916.5 -617.637 612.617 869.928 
15095101 12887 -8459.67 1652.83 -504.685 819.612 962.534 
19208.5 2
15100300 12411.1 -7232.08 912.917 -655.5 710.333 966.568 
15095101 12691.3 -8110.08 1632.33 -391.333 699.167 801.234 
19209 2
15100300 12048.2 -6944.92 905.5 -741.99 587.253 946.264 
15095101 12436.1 -7803.92 1617.08 -521.984 626.108 815.155 
19209.5 2
15100300 11594.2 -6586.08 869.538 -899.048 710.574 1145.95 
15095101 12185.2 -7556.92 1564.77 -496.89 489.096 697.219 
19210 2
15100300 11153.6 -6264.5 838.167 -864.015 630.543 1069.63 
15095101 12021.8 -7240.67 1715.75 -320.4 620.111 697.992 
19210.5 2
15100300 10829.8 -5930.46 824.077 -658.159 678.94 945.586 
15095101 11753.2 -6911.62 1640.85 -545.927 668.803 863.328 
19211 2
15100300 10451.8 -5580.33 835.583 -759.075 703.069 1034.65 
15095101 11357 -6608.92 1587.42 -795.49 607.829 1001.13 
19211.5 2
15100300 10069.8 -5270.77 847.615 -766.875 621.615 987.169 
15095101 10912.5 -6236.85 1581.54 -892.648 747.13 1164.05 
19212 2
15100300 9656.83 -4976.92 863.333 -829.343 590.065 1017.83 
15095101 10417.6 -6029.92 1530.67 -993.731 415.521 1077.11 
19212.5 2
15100300 9250.92 -4599.15 853.308 -810.2 754.018 1106.78 
15095101 10014 -5779.92 1556.46 -805.556 498.989 947.581 
19213 2
15100300 8790.75 -4211.75 842.333 -937.216 789.01 1225.12 
15095101 9713.58 -5540.42 1545.75 -611.847 487.793 782.495 
19213.5 2
15100300 8405.77 -3887 819.692 -760.832 641.798 995.374 
15095101 9378.85 -5173.31 1527.62 -661.536 725.512 981.834 
19214 2
15100300 8038.67 -3503.75 777.417 -731.28 763.446 1057.18 
15095101 9034.83 -4772.25 1572.67 -685.285 798.92 1052.56 
19214.5 2
15100300 7642.92 -3233.15 830.923 -801.1 547.765 970.468 
15095101 8632.85 -4307.46 1554.15 -813.739 940.867 1243.95 
19215 2
15100300 7344.08 -2848.08 826.462 -588.28 758.025 959.518 
15095101 8293.62 -3831.23 1541.62 -667.777 937.462 1150.98 
19215.5 2
15100300 7194.38 -2477.46 819.231 -296.42 733.892 791.494 
15095101 7895.15 -3451.31 1529.54 -789.033 752.323 1090.21 
19216 2
15100300 6867.46 -2331 813 -656.472 294.099 719.34 
15095101 7573.38 -3075.69 1541.23 -646.123 754.248 993.159 
19216.5 2
15100300 6423.38 -2248.92 808.462 -908.133 167.846 923.514 
15095101 7324.31 -2714.31 1538.54 -509.36 739.028 897.558 
19217 2
15100300 6340 -2268.64 808.214 -165.118 -39.0491 169.673 
15095101 7030.07 -2280.57 1537.5 -582.646 858.884 1037.86 
19217.5 2
15100300 5909.77 -2365.92 807.538 -851.942 -192.634 873.449 
15095101 6617.62 -2007.92 1555.62 -816.745 539.898 979.061 
19218 2
15100300 5647.2 -2582.13 812.867 -517.888 -426.45 670.871 
15095101 6217.13 -1873.27 1599.87 -789.905 265.594 833.361 
19218.5 2
15100300 5673.14 -2539 802.571 52.0941 86.6131 101.072 
15095101 5863.57 -1845.29 1684.93 -709.964 56.1867 712.184 
19219 2
15100300 5720.36 -2466.07 779.5 94.8078 146.443 174.454 
15095101 5734.86 -1645.43 1681.14 -258.462 401.32 477.347 
19219.5 2
15100300 5682.54 -2401.62 779.308 -75.9411 129.43 150.064 
15095101 5613.77 -1605.46 1687.15 -243.148 80.2551 256.051 
19220 1
15095101 5528.43 -1444.07 1692.71 -172.405 326.041 368.817 
19220.5 1
15095101 5418.07 -1232.13 1666.93 -219.407 421.348 475.051 
19221 1
15095101 5411.79 -1045.07 1684.14 -12.3398 367.509 367.716 
19221.5 1
15095101 5455.07 -911.571 1670.93 86.5714 267 280.684 
19222 1
15095101 5370.64 -882.786 1663.93 -174.439 59.4746 184.299 
19222.5 1
15095101 5310.29 -959.143 1669.07 -120.714 -152.714 194.663 
19223 1
15095101 5293.43 -918.714 1649.86 -32.7323 78.5021 85.0528 
19223.5 1
15095101 5283.08 -771.692 1665.77 -20.5798 292.29 293.014 
19224 1
15095101 5169.85 -639.154 1645.31 -227.829 266.677 350.746 
19224.5 1
15095101 5044.92 -595 1639.15 -248.851 87.9559 263.937 
19225 1
15095101 4922.38 -505.615 1662.62 -242.171 176.649 299.753 
19225.5 1
15095101 4849.15 -542.462 1682.15 -145.878 -73.3987 163.303 
19226 1
15095101 4756.58 -404 1689.25 -190.083 284.315 342.004 
19226.5 1
15095101 4586.08 -23.0769 1642.46 -347.264 775.811 849.985 
19227 1
15095101 4252.38 211.231 1654.31 -658.17 462.145 804.218 
19227.5 1
15095101 3916.75 557.5 1610.83 -683.574 705.233 982.154 
19228 1
15095101 3653.92 847.923 1616.77 -525.654 580.846 783.386 
19228.5 1
15095101 3470.67 1016.5 1636.5 -365.053 335.811 496.016 
19229 1
15095101 3313.08 1028.69 1630.77 -319.655 24.7308 320.61 
19229.5 1
15095101 3022.77 1160.85 1571.31 -558.284 254.142 613.408 
19230 1
15095101 2796 1210.15 1474.92 -446.396 97.0624 456.827 
19230.5 1
15095101 2652.17 1165 1444.25 -291.751 -91.59 305.79 
19231 1
15095101 2616.38 1255.54 1519.23 -73.3239 185.53 199.493 
19231.5 1
15095101 2567.46 1406.15 1515.23 -97.0696 298.84 314.21 
19232 1
15095101 2430.23 1491.54 1505.77 -273.368 170.089 321.963 
19232.5 1
15095101 2287.62 1594.08 1464.85 -278.546 200.27 343.068 
19233 1
15095101 2302.75 1550.08 1453.42 31.0136 -90.1508 95.3363 
19233.5 1
15095101 2470.92 1540.23 1573.38 338.376 -19.8241 338.957 
19234 1
15095101 2610.83 1506.42 1558.25 279.821 -67.6282 287.877 
19234.5 1
15095101 2534 1632.62 1578.85 -155.533 255.463 299.085 
19235 1
15095101 2283.54 2009.15 1643.54 -497.935 748.585 899.066 
19235.5 1
15095101 2090.46 2327.38 1674.77 -383.089 631.41 738.537 
19236 1
15095101 1997.42 2694.75 1690 -186.837 737.681 760.974 
19236.5 1
15095101 2070.15 3109.38 1656.23 147.54 841.044 853.887 
19237 1
15095101 2331.25 3530.42 1658.17 524.289 845.446 994.816 
19237.5 1
15095101 2509.31 4111.69 1675.08 356.115 1162.55 1215.87 
19238 1
15095101 2539.54 4895.23 1657.69 60.1009 1557.73 1558.89 
19238.5 1
15095101 2786.69 5359.54 1658.85 481.781 905.083 1025.32 
19239 1
15095101 3079 5569.77 1663.69 577.683 415.476 711.574 
19239.5 1
15095101 3068.62 5671.23 1720.85 -20.523 200.517 201.564 
19240 1
15095101 3081.5 5821.75 1738.83 26.4029 308.441 309.569 
19240.5 1
15095101 3084.15 5976.77 1738.69 5.37216 313.804 313.85 
19241 1
15095101 2998.31 6029.62 1742.08 -167.341 103.014 196.507 
19241.5 1
15095101 2690.62 6073.31 1755.62 -615.385 87.3846 621.558 
19242 1
15095101 2503.15 5968.31 1777.08 -385.723 -216.049 442.108 
19242.5 1
15095101 2309.08 5699.15 1779.54 -386.607 -536.163 661.011 
