# Supplementary material for: Intrinsic group behaviour II: On the dependence of triad spatial dynamics on social and personal features; and on the effect of social interaction on small group dynamics
Source: PLoS One. 2019 Dec 3;14(12):e0225704. doi: 10.1371/journal.pone.0225704 (PMC6890182; doi:10.1371/journal.pone.0225704)
Supplement: S1 Data Set — (ZIP) [file pone.0225704.s001.zip › set_2_int/group_traj_dyad_int/traj_2_0109_116.dat]

2 15080700 15090200 0 0 0 0 2 0 1 40 30 50 1696.94 1770.23 1623.65 
19087.5 1
15080700 -1290.2 -1073.8 1614.4 0 0 0 
19088 1
15080700 -983 -810.385 1595.15 898.246 770.22 1183.25 
19088.5 1
15080700 -492.714 -439.571 1554.86 959.463 725.662 1202.98 
19089 1
15080700 56.6923 -72.0769 1483.31 1094.44 732.061 1316.7 
19089.5 1
15080700 469.385 172.231 1415.54 857.988 507.916 997.057 
19090 1
15080700 977.615 504.615 1386 1012.41 662.121 1209.7 
19090.5 1
15080700 1429.54 826.846 1373 894.897 638.081 1099.09 
19091 1
15080700 1815.85 1278.62 1372.92 774.164 905.349 1191.21 
19091.5 1
15080700 2395.77 1276.92 1409.77 1150.64 -3.35775 1150.65 
19092 1
15080700 3010.31 1090.38 1514.92 1212.11 -367.926 1266.72 
19092.5 1
15080700 3606 838.308 1653.46 1200.99 -508.22 1304.1 
19093 1
15080700 4033.08 542.692 1690.92 849.059 -587.705 1032.62 
19093.5 1
15080700 4485.38 426.538 1649.54 893.889 -229.553 922.893 
19094 1
15080700 4987.69 25.8462 1619.23 1016.82 -811.118 1300.7 
19094.5 1
15080700 5429.38 -444.692 1611.62 901.413 -960.283 1317.08 
19095 1
15080700 5767.69 -874.923 1625 683.45 -869.153 1105.68 
19095.5 1
15080700 6181.92 -1238.46 1646.85 835.143 -732.94 1111.15 
19096 1
15080700 6611.79 -1774.36 1673.07 833.067 -1038.56 1331.39 
19096.5 1
15080700 7159.23 -2247 1664.38 1071.32 -924.937 1415.36 
19097 1
15080700 7537.71 -2666.71 1643.14 766.161 -849.624 1144.06 
19097.5 1
15080700 7946.2 -2985.73 1638.27 808.883 -631.721 1026.33 
19098 1
15080700 8270.36 -3334.43 1627.5 649.614 -698.788 954.098 
19098.5 1
15080700 8599.33 -3703.93 1642.87 655.331 -736.065 985.521 
19099 1
15080700 9002.4 -4041.4 1667.87 810.999 -679.007 1057.72 
19099.5 1
15080700 9375.73 -4427.13 1664.07 752.688 -777.688 1082.28 
19100 1
15080700 9720.2 -4798.87 1647.33 683.466 -737.566 1005.55 
19100.5 1
15080700 10166 -5128.87 1570.93 893.387 -661.323 1111.52 
19101 1
15080700 10525.1 -5513.93 1557.71 731.452 -784.24 1072.41 
19101.5 1
15080700 10903.2 -5909.29 1544.29 773.152 -808.501 1118.68 
19102 1
15080700 11176.4 -6369.2 1535.87 533.566 -898.27 1044.79 
19102.5 1
15080700 11502.4 -6819.07 1603.36 634.158 -875.236 1080.83 
19103 1
15080700 12030 -7338.57 1642.07 1055.29 -1039 1480.93 
19103.5 1
15080700 12470.4 -7710.46 1575.92 889.666 -751.293 1164.45 
19104 1
15080700 12703.5 -8152.46 1630.85 480.571 -911.34 1030.29 
19104.5 1
15080700 12868.4 -8541.57 1641.5 327.316 -772.043 838.562 
19105 1
15080700 13036.6 -9003.38 1719.85 327.212 -898.469 956.198 
19105.5 1
15080700 13234.6 -9450.38 1627.62 404.082 -912.245 997.734 
19106 1
15080700 13510.8 -9981.31 1648.69 554.526 -1066.11 1201.7 
19106.5 1
15080700 13850.8 -10499.1 1670.38 681.517 -1037.61 1241.41 
19107 1
15080700 14235.9 -10829.4 1615.69 777.933 -667.288 1024.92 
19107.5 1
15080700 14561.5 -11197.6 1595.54 643.357 -727.729 971.338 
19108 1
15080700 14947 -11530.8 1594.08 764.957 -661.172 1011.09 
19108.5 1
15080700 15274.6 -11868.9 1628.5 649.967 -670.775 934.021 
19109 1
15080700 15668.8 -12186.6 1662.93 804.495 -648.421 1033.28 
19109.5 1
15080700 16102.8 -12520.8 1499.77 852.771 -656.437 1076.16 
19110 1
15080700 16472.2 -12794.5 1380.92 738.615 -547.385 919.338 
19110.5 1
15080700 16822.4 -13135 1313.54 720.639 -700.696 1005.14 
19111 1
15080700 17263.3 -13492.5 1344.54 901.683 -731.005 1160.78 
19111.5 1
15080700 17773.8 -13704.4 1305.5 1000.94 -415.622 1083.8 
19112 1
15080700 18089.3 -14112.8 1361.54 616.254 -797.691 1008.01 
19112.5 1
15080700 18519.8 -14403.7 1460 868.021 -586.383 1047.52 
19113 1
15080700 18966.4 -14628.6 1476.69 915.038 -460.908 1024.56 
19113.5 1
15080700 19450.6 -14843.6 1526.64 956.891 -424.955 1047.01 
19114 1
15080700 19928.5 -15057.8 1559.85 919.167 -411.781 1007.19 
19114.5 1
15080700 20360.2 -15391.5 1540 863.385 -667.385 1091.25 
19115 1
15080700 20847.7 -15575 1524.08 1002.95 -377.651 1071.7 
19115.5 1
15080700 21251 -15732 1504.15 821.453 -319.756 881.492 
19116 1
15080700 21822.7 -15825.5 1464.46 1150.29 -188.051 1165.56 
19116.5 1
15080700 22423.2 -15933.5 1509.46 1170.64 -210.676 1189.45 
19117 1
15080700 22946.3 -16156.4 1597.31 1021.63 -435.246 1110.48 
19117.5 1
15080700 23330.5 -16347.2 1614.08 792.149 -393.365 884.441 
19118 1
15080700 23819.4 -16516.9 1598.08 981.696 -340.876 1039.19 
19118.5 1
15080700 24320.7 -16731.6 1586.92 988.773 -423.456 1075.63 
19119 1
15080700 24746.4 -16869.8 1658.17 856.588 -277.937 900.551 
19119.5 1
15080700 25314.5 -16955.5 1591 1127.07 -170.215 1139.85 
19120 1
15080700 25973.5 -17096.4 1580.92 1328.71 -284.029 1358.72 
19120.5 1
15080700 26549.9 -17197.3 1642.15 1157.48 -202.592 1175.07 
19121 1
15080700 27071.2 -17267.8 1669.23 1016.04 -137.352 1025.29 
19121.5 1
15080700 27597.8 -17380.7 1663.83 1081.48 -231.822 1106.04 
19122 1
15080700 28090.6 -17565.9 1701.69 995.519 -374.255 1063.54 
19122.5 1
15080700 28522.7 -17730.9 1674.38 840.617 -321.012 899.825 
19123 1
15080700 29058.9 -17899.7 1647 1083.28 -340.896 1135.65 
19123.5 1
15080700 29716.8 -17892.5 1611.15 1315.71 14.2564 1315.78 
19124 1
15080700 30363.8 -18075.4 1577.38 1266.14 -357.82 1315.73 
19124.5 1
15080700 30879.5 -18324.5 1520.31 1033.61 -499.152 1147.82 
19125 1
15080700 31265.7 -18396.7 1445.69 778.536 -145.627 792.039 
19125.5 1
15080700 31971.5 -18676.8 1419.83 1431.66 -568.237 1540.31 
19126 1
15080700 32609.6 -19044.8 1550.46 1266.1 -730.032 1461.49 
19126.5 1
15080700 33172.5 -19273.6 1647.77 1101.61 -447.84 1189.16 
19127 1
15080700 33686.6 -19533.3 1704.25 1062.08 -536.607 1189.94 
19127.5 1
15080700 34215.2 -19690.6 1676.23 1069.98 -318.385 1116.35 
19128 1
15080700 34714.4 -19977.7 1681.23 994.484 -571.866 1147.18 
19128.5 1
15080700 35288.2 -20235.1 1688.23 1163.83 -522.078 1275.57 
19129 1
15080700 36009.6 -20513.5 1664.69 1409.1 -543.87 1510.42 
19129.5 1
15080700 36670.4 -20792 1721.92 1311.11 -552.503 1422.77 
19130 1
15080700 37131 -20954.4 1723 934.246 -329.381 990.61 
19130.5 1
15080700 37619.5 -21121.2 1737.67 984.879 -336.254 1040.7 
19131 1
15080700 38080.1 -21321.1 1776.31 936.132 -406.322 1020.51 
19131.5 1
15080700 38607.5 -21527.8 1809.31 1034.09 -405.43 1110.73 
19132 1
15080700 39109.6 -21789.6 1817.62 980.769 -511.268 1106.03 
19132.5 1
15080700 39684.2 -22187.8 1745.83 1167.96 -809.217 1420.9 
19133 1
15080700 40254.9 -22578.7 1673.69 1150.55 -788.19 1394.64 
19133.5 1
15080700 40791.4 -22790.8 1611.5 1077.3 -425.986 1158.46 
19134 1
15080700 41393.1 -23127.5 1608.77 1208.15 -675.96 1384.4 
19134.5 1
15080700 41957.3 -23377.8 1612.33 1128.51 -500.577 1234.55 
19135 1
15080700 42536.2 -23550.8 1573.15 1148.45 -343.292 1198.66 
19135.5 1
15080700 43256.8 -23780.5 1565.92 1401.98 -446.872 1471.47 
19136 1
15080700 43926.1 -24042.6 1632.08 1338.63 -524.244 1437.62 
19136.5 1
15080700 44270.5 -24183.4 1641.46 694.311 -283.874 750.101 
19137 1
15080700 44840.6 -24251.4 1685.5 1151.76 -137.438 1159.93 
19137.5 1
15080700 45422.5 -24354.1 1668.77 1175.51 -207.394 1193.67 
19138 1
15080700 45969.5 -24409.6 1678 1098.47 -111.459 1104.11 
19138.5 1
15080700 46537.6 -24324 1722.38 1136.23 171.167 1149.05 
19139 1
15080700 47114.8 -23731.8 1730.15 1140.62 1170.26 1634.18 
19139.5 1
15080700 46719.2 -22892.5 1720.75 -799.029 1695.65 1874.48 
19140 1
15080700 46255.7 -22610.8 1702.85 -946.036 574.804 1106.97 
19140.5 1
15080700 45791.9 -22457.4 1669.31 -905.799 299.73 954.102 
19141 1
15080700 45226.8 -22307 1621.62 -1123.57 298.975 1162.66 
19141.5 1
15080700 44688.9 -22203.6 1568.79 -1067.29 205.215 1086.84 
19142 1
15080700 44131.9 -22168.1 1551.69 -1118.34 71.2741 1120.61 
19142.5 2
15090200 43211.6 -22772.7 1612.55 0 0 0 
15080700 43514.9 -22000.4 1594.86 -1224.34 332.636 1268.72 
19143 2
15090200 42621.5 -22481.2 1726 -1297.09 640.821 1446.75 
15080700 42908.9 -21858.3 1611.08 -1185.78 278.123 1217.96 
19143.5 2
15090200 42082.7 -22214.8 1725.85 -1077.54 532.769 1202.05 
15080700 42370.2 -21682.2 1634.69 -1077.54 352.308 1133.67 
19144 2
15090200 41581.8 -22043 1706.08 -1045.63 358.6 1105.42 
15080700 41984.6 -21497.8 1704.25 -804.949 384.977 892.272 
19144.5 2
15090200 41197 -21890.8 1719.15 -780.595 308.785 839.45 
15080700 41518.5 -21325.7 1631.31 -945.324 349.001 1007.69 
19145 2
15090200 40632.6 -21647.4 1735.85 -1098.02 473.511 1195.77 
15080700 41069.7 -21026.8 1573.77 -873.242 581.413 1049.09 
19145.5 2
15090200 40062 -21393.8 1735.75 -1159.79 515.348 1269.13 
15080700 40471 -20704.7 1586.58 -1216.85 654.836 1381.86 
19146 2
15090200 39495.1 -20957.4 1804.23 -1145.3 881.715 1445.38 
15080700 39935.1 -20418.5 1604.46 -1082.67 578.192 1227.39 
19146.5 2
15090200 38939.8 -20704.9 1876.46 -1110.46 504.923 1219.87 
15080700 39378.7 -20228.3 1642.92 -1112.77 380.308 1175.96 
19147 2
15090200 38548.4 -20539.4 1861.77 -773.639 327.151 839.968 
15080700 38901.8 -20039.5 1679.77 -942.536 373.062 1013.68 
19147.5 2
15090200 38035.3 -20358.3 1845.77 -1026.15 362.154 1088.19 
15080700 38330.3 -19793.8 1654.92 -1142.92 491.385 1244.08 
19148 2
15090200 37514.2 -20302.2 1839.54 -1038 111.86 1044.01 
15080700 37746.5 -19622.8 1664.62 -1163.04 340.637 1211.9 
19148.5 2
15090200 36970.9 -20078.9 1840.92 -1075.86 442.041 1163.13 
15080700 37305.5 -19519.5 1668.69 -873.115 204.57 896.76 
19149 2
15090200 36340.1 -19853.8 1782.5 -1264.21 451.249 1342.33 
15080700 36848 -19486.7 1624.92 -916.911 65.8753 919.274 
19149.5 2
15090200 35739 -19628.4 1764.15 -1195 448.043 1276.23 
15080700 36113.4 -19288.8 1584.46 -1460.47 393.434 1512.53 
19150 2
15090200 35303.8 -19508.4 1740.23 -849.91 234.375 881.634 
15080700 35512.1 -18986.5 1638.23 -1174.43 590.445 1314.5 
19150.5 2
15090200 34914.5 -19368.7 1724.08 -796.209 285.722 845.923 
15080700 35062.1 -18783.1 1613.83 -920.232 415.906 1009.85 
19151 2
15090200 34454.2 -19215.3 1719.23 -961.057 320.165 1012.98 
15080700 34595.3 -18520.5 1634.85 -974.479 548.11 1118.05 
19151.5 2
15090200 34030.6 -18992.8 1699.46 -843.702 443.304 953.075 
15080700 34117.3 -18343.2 1600.54 -952.191 353.203 1015.59 
19152 2
15090200 33542.8 -18776.8 1737.15 -954.539 422.55 1043.88 
15080700 33585.5 -18207.1 1607.46 -1040.79 266.446 1074.36 
19152.5 2
15090200 33050.4 -18629 1709.08 -961.839 288.762 1004.25 
15080700 33128.1 -18073.5 1653.77 -893.329 260.817 930.625 
19153 2
15090200 32482.2 -18524.5 1766.85 -1134.19 208.506 1153.2 
15080700 32583.3 -17964.5 1559.23 -1087.36 217.718 1108.95 
19153.5 2
15090200 31893.5 -18275.9 1658.77 -1184.49 500.232 1285.79 
15080700 31950.1 -17772.9 1441.62 -1274.11 385.389 1331.12 
19154 2
15090200 31267.5 -18084.1 1658.77 -1241.91 380.647 1298.94 
15080700 31282.6 -17565.6 1441.15 -1324.33 411.325 1386.73 
19154.5 2
15090200 30576 -17804.2 1553.54 -1397.05 565.501 1507.16 
15080700 30784.9 -17294.5 1446.15 -1005.44 547.63 1144.9 
19155 2
15090200 30051.8 -17594.2 1541.77 -1040.14 416.514 1120.44 
15080700 30271 -17049.4 1501 -1019.69 486.416 1129.76 
19155.5 2
15090200 29433.4 -17347.1 1699.15 -1246.74 498.294 1342.63 
15080700 29789.7 -16826.1 1592.15 -970.378 450.217 1069.73 
19156 2
15090200 28852.8 -17294.6 1807.64 -1168.21 105.501 1172.96 
15080700 29390.8 -16664.9 1622.71 -802.629 324.242 865.648 
19156.5 2
15090200 28418.4 -17093.1 1787.77 -863.62 400.728 952.062 
15080700 28953.6 -16586.9 1608.85 -869.126 155.081 882.853 
19157 2
15090200 28105.7 -16965.3 1839.85 -620.421 253.51 670.216 
15080700 28460.8 -16449.2 1616.46 -977.869 273.352 1015.36 
19157.5 2
15090200 27696 -16760.4 1830.38 -825.993 413.151 923.557 
15080700 27961.2 -16159.7 1599.85 -1007.13 583.592 1164 
19158 2
15090200 27220.2 -16644.2 1749.13 -967.073 236.148 995.488 
15080700 27585.2 -16101.8 1608.73 -764.29 117.667 773.295 
19158.5 2
15090200 26711.4 -16402.2 1720.07 -1019.64 484.97 1129.1 
15080700 26928.9 -15787.7 1603.87 -1315.16 629.526 1458.07 
19159 2
15090200 26231.7 -16160.5 1700.6 -953.744 480.451 1067.92 
15080700 26374.5 -15533.9 1542.87 -1102.32 504.44 1212.26 
19159.5 2
15090200 25625.5 -15877.8 1726.38 -1209.99 564.246 1335.08 
15080700 25779.5 -15305.5 1569.69 -1187.63 456.032 1272.18 
19160 2
15090200 25054.1 -15629 1735.43 -1133.71 493.742 1236.56 
15080700 25291.4 -15100.9 1581.14 -968.319 405.961 1049.97 
19160.5 2
15090200 24553.2 -15500.3 1737.23 -989.956 254.333 1022.1 
15080700 24733.8 -14961.7 1552 -1101.94 275.029 1135.74 
19161 2
15090200 23955.8 -15297.9 1758.77 -1204.25 408.033 1271.5 
15080700 24326.5 -14797.5 1545.15 -821.34 331.11 885.57 
19161.5 2
15090200 23477.7 -15183.9 1776.92 -985.884 235.052 1013.52 
15080700 23898.4 -14651.2 1572.15 -882.633 301.665 932.761 
19162 2
15090200 22964.3 -14977.4 1747.29 -1022.72 411.344 1102.34 
15080700 23441.8 -14607 1504.29 -909.56 87.9559 913.802 
19162.5 2
15090200 22554.2 -14951.9 1757.23 -810.537 50.4061 812.103 
15080700 23093.5 -14626.5 1408.85 -688.388 -38.4615 689.461 
19163 2
15090200 22021.8 -14737.2 1665.62 -1064.77 429.538 1148.14 
15080700 22329.5 -14305.2 1474.69 -1528 642.615 1657.63 
19163.5 2
15090200 21351.7 -14528.8 1651.08 -1350.96 420.13 1414.78 
15080700 21744.5 -14045 1542.85 -1179.28 524.504 1290.66 
19164 2
15090200 20856.2 -14304.8 1687.46 -990.923 447.846 1087.43 
15080700 21347.1 -13749.3 1555 -794.923 591.385 990.777 
19164.5 2
15090200 20449.2 -14090.8 1719.62 -809.145 425.6 914.249 
15080700 20890 -13531.6 1554.23 -908.702 432.788 1006.5 
19165 2
15090200 19974.5 -13860.9 1725.77 -963.021 466.219 1069.94 
15080700 20452.8 -13266.9 1566.85 -886.878 536.901 1036.73 
19165.5 2
15090200 19533.5 -13537.1 1724.85 -871.542 640.012 1081.3 
15080700 20022.8 -12929.1 1551.85 -849.65 667.68 1080.6 
19166 2
15090200 19181.5 -13168.1 1750.46 -696.877 730.693 1009.73 
15080700 19592.2 -12569.6 1559.46 -852.704 711.805 1110.75 
19166.5 2
15090200 18816.5 -12729.5 1709.31 -721.344 866.677 1127.59 
15080700 19206.5 -12212.8 1578.15 -762.39 705.078 1038.45 
19167 2
15090200 18377.8 -12332.6 1710.5 -904.718 818.464 1220 
15080700 18847.5 -11791.5 1614 -740.127 868.755 1141.28 
19167.5 2
15090200 17899.4 -11943.5 1640.85 -980.257 797.381 1263.61 
15080700 18398.4 -11399 1602.69 -920.318 804.303 1222.25 
19168 2
15090200 17249 -11416.9 1639.38 -1258 1018.45 1618.58 
15080700 17727.2 -10951.8 1588.85 -1298.17 865.05 1559.99 
19168.5 2
15090200 16628.6 -11027 1737.42 -1235.89 776.739 1459.71 
15080700 17319 -10572.6 1595.33 -813.209 755.35 1109.89 
19169 2
15090200 16350.6 -10571.9 1716.31 -551.524 902.93 1058.05 
15080700 16856.5 -10142.5 1586.77 -917.735 853.416 1253.22 
19169.5 2
15090200 15939.2 -10121.2 1741.31 -809.812 887.19 1201.21 
15080700 16469.5 -9732.38 1612.62 -761.811 807.238 1109.95 
19170 2
15090200 15505.8 -9566 1746.83 -882.683 1130.82 1434.53 
15080700 16063.1 -9380.33 1649.08 -827.654 717.009 1095.04 
19170.5 2
15090200 15096.9 -9170.08 1753.69 -819.459 793.433 1140.64 
15080700 15730.8 -8974.77 1642.38 -665.96 812.754 1050.75 
19171 2
15090200 14734.1 -8730.08 1753.38 -712.861 864.44 1120.46 
15080700 15411.8 -8441 1649.46 -626.719 1048.66 1221.67 
19171.5 2
15090200 14325.3 -8317.83 1741.5 -824.08 831.136 1170.43 
15080700 15121.1 -7979.08 1588.58 -586.06 931.284 1100.34 
19172 2
15090200 13974.7 -7893 1733.58 -730.556 885.069 1147.63 
15080700 14734.6 -7501.33 1541.58 -805.208 995.312 1280.24 
19172.5 2
15090200 13613.8 -7442.08 1735.92 -713.084 891.152 1141.33 
15080700 14210.2 -6879.77 1525.92 -1036.42 1228.39 1607.2 
19173 2
15090200 13253.1 -7083.17 1744.67 -718.651 714.961 1013.72 
15080700 13853.8 -6588.17 1546.17 -709.968 580.882 917.321 
19173.5 2
15090200 12907.5 -6680.85 1761.62 -693.865 807.873 1064.94 
15080700 13506.2 -6222.69 1576.92 -697.984 733.884 1012.8 
19174 2
15090200 12568.4 -6303.5 1756.58 -648.416 721.503 970.057 
15080700 13135.8 -5868.25 1572.33 -708.229 677.71 980.245 
19174.5 2
15090200 12148.9 -5853.75 1709.33 -864.948 927.32 1268.09 
15080700 12753.8 -5508 1557.75 -787.457 742.784 1082.5 
19175 2
15090200 11674.3 -5361.08 1669.75 -976.509 1013.72 1407.55 
15080700 12317.2 -4981.08 1551.42 -898.32 1084.19 1407.99 
19175.5 2
15090200 11257 -4813 1690.31 -841.398 1105.01 1388.88 
15080700 11883.3 -4404.54 1525.46 -874.884 1162.39 1454.84 
19176 2
15090200 10886.5 -4422.15 1681.23 -730.693 770.9 1062.17 
15080700 11504 -4032.92 1536.15 -748.141 732.969 1047.36 
19176.5 2
15090200 10543.2 -4033.54 1716.54 -673.152 761.991 1016.74 
15080700 11117.4 -3562.77 1538 -758.069 921.87 1193.53 
19177 2
15090200 10162.4 -3575.75 1731.08 -775.589 932.359 1212.78 
15080700 10784.2 -3104.67 1562.5 -678.482 932.999 1153.61 
19177.5 2
15090200 9816.08 -3257.92 1742.08 -692.679 635.654 940.139 
15080700 10396.5 -2752.38 1607.85 -775.423 704.564 1047.71 
19178 2
15090200 9395.62 -2805.08 1750.15 -821.214 884.465 1206.93 
15080700 10019.4 -2407.54 1607.54 -736.629 673.528 998.129 
19178.5 2
15090200 9015.75 -2472.83 1748.5 -770.518 673.922 1023.65 
15080700 9592.42 -2028.58 1619.67 -866.061 768.672 1157.98 
19179 2
15090200 8519.62 -2043.15 1792.92 -1022.96 885.937 1353.27 
15080700 9175.23 -1569.23 1630.31 -860.177 947.119 1279.43 
19179.5 2
15090200 8111.62 -1603.62 1754.54 -801.572 863.533 1178.22 
15080700 8743.54 -1187.46 1636.23 -848.118 750.038 1132.19 
19180 2
15090200 7620.46 -1127.46 1750.62 -948.173 919.216 1320.6 
15080700 8319.23 -700.923 1592.92 -819.127 939.263 1246.27 
19180.5 2
15090200 7106.92 -751.083 1722.58 -1039.56 761.899 1288.87 
15080700 7821.5 -273.583 1592.58 -1007.55 865.06 1327.96 
19181 2
15090200 6535.08 -412.538 1696.92 -1176.62 696.594 1367.37 
15080700 7289.31 179.923 1560.15 -1095.05 933.141 1438.71 
19181.5 2
15090200 6080.54 -120.615 1675.77 -905.455 581.52 1076.11 
15080700 6760.15 532.615 1550.54 -1054.09 702.574 1266.78 
19182 2
15090200 5557.54 206.231 1661.54 -1031.56 644.667 1216.43 
15080700 6262.08 898.231 1547.54 -982.4 721.135 1218.67 
19182.5 2
15090200 5113.62 412.385 1557.85 -865.347 401.859 954.105 
15080700 5779.77 1163.77 1567.08 -940.171 517.619 1073.24 
19183 2
15090200 4664.5 851.583 1581.75 -920.318 899.997 1287.24 
15080700 5224 1511.17 1533.5 -1138.87 711.88 1343.06 
19183.5 2
15090200 4003.69 1149.23 1649.31 -1348.59 607.444 1479.08 
15080700 4688.77 1898.69 1483.38 -1092.31 790.869 1348.56 
19184 2
15090200 3534.69 1492.54 1634.77 -923.228 675.803 1144.14 
15080700 4120 2060.62 1487 -1119.62 318.746 1164.11 
19184.5 2
15090200 3002.85 1838.46 1630.54 -1051.08 683.642 1253.85 
15080700 3446.69 2307.38 1495.38 -1330.65 487.686 1417.2 
19185 2
15090200 2478.38 2127.54 1646.54 -1036.49 571.298 1183.5 
15080700 2923.85 2578.77 1578.08 -1033.29 536.333 1164.19 
19185.5 2
15090200 1957.67 2365.5 1662.67 -1035.22 473.085 1138.2 
15080700 2371.25 2833 1557.92 -1098.6 505.429 1209.29 
19186 2
15090200 1526.17 2575.92 1744.08 -891.529 434.745 991.881 
15080700 1880.92 3116.58 1591.42 -1013.09 585.916 1170.32 
19186.5 2
15090200 981.769 2836.62 1792.85 -1084.46 519.32 1202.39 
15080700 1455.31 3354.23 1647.92 -847.827 473.401 971.04 
19187 2
15090200 495.917 3086 1749.5 -960.183 492.855 1079.29 
15080700 939.75 3562.92 1621.92 -1018.89 412.423 1099.19 
19187.5 2
15090200 -86.9167 3147.92 1793.92 -1194.33 126.878 1201.05 
15080700 435.667 3761.08 1543.58 -1032.96 406.079 1109.91 
19188 2
15090200 -732.462 3575.23 1747.85 -1301.5 861.52 1560.81 
15080700 -240.538 4020.23 1560.85 -1363.32 522.475 1460 
19188.5 2
15090200 -1189.69 3912.08 1749.38 -882.685 650.282 1096.36 
15080700 -621.231 4304 1575.46 -734.927 547.817 916.636 
19189 2
15090200 -1661.42 4106.25 1767.17 -919.541 378.505 994.395 
15080700 -1192.67 4595 1578.33 -1113.91 567.251 1250.03 
19189.5 2
15090200 -2119.33 4386.08 1740.08 -938.354 573.429 1099.69 
15080700 -1629.58 4900.67 1610.92 -895.321 626.366 1092.67 
19190 2
15090200 -2599.67 4640.67 1730.17 -980.272 519.558 1109.45 
15080700 -2042.58 5113.75 1613.33 -842.857 434.864 948.428 
19190.5 2
15090200 -3075.25 4894.17 1732.92 -968.601 516.293 1097.61 
15080700 -2535.5 5480.58 1615.33 -1003.9 747.115 1251.4 
19191 2
15090200 -3672 5043.62 1695.62 -1163.26 291.323 1199.18 
15080700 -3031.38 5725.54 1572.69 -966.637 477.495 1078.14 
19191.5 2
15090200 -4123.42 5299.92 1648.67 -888.615 504.53 1021.86 
15080700 -3592.92 5971.42 1519.83 -1105.38 484.012 1206.7 
19192 2
15090200 -4728.5 5513.83 1546.17 -1222.39 432.155 1296.53 
15080700 -4148.83 6175.33 1440.5 -1123.06 411.953 1196.23 
19192.5 2
15090200 -5592.92 5807.25 1223.75 -1749.83 593.961 1847.89 
15080700 -4646.25 6416 1323.33 -1006.92 487.179 1118.58 
19193 2
15090200 -6203.17 6123.08 1320.83 -1230.34 636.761 1385.35 
15080700 -5129.25 6620.75 1269.67 -973.79 412.802 1057.67 
19193.5 2
15090200 -6251.33 6504.08 1496.58 -96.9148 766.6 772.701 
15080700 -5541.83 6850 1287.25 -830.148 461.268 949.691 
19194 2
15090200 -6455 6871.08 1466.15 -404.101 728.162 832.777 
15080700 -6009 7174.15 1279.08 -926.918 643.162 1128.2 
19194.5 2
15090200 -7213.25 7344.25 1468.08 -1492.62 931.443 1759.4 
15080700 -6720.33 7602.33 1279.67 -1400.26 842.873 1634.37 
19195 2
15090200 -7906.08 7762.92 1610.42 -1399.66 845.791 1635.37 
15080700 -7173.92 8075 1393.17 -916.33 954.882 1323.43 
19195.5 2
15090200 -8385 8097.08 1529.17 -973.408 679.201 1186.94 
15080700 -7774.08 8572.17 1500.08 -1219.85 1010.5 1584.03 
19196 2
15090200 -8803.92 8486.17 1512.67 -827.899 768.939 1129.9 
15080700 -8180.17 8955.67 1406 -802.536 757.905 1103.85 
19196.5 2
15090200 -9210.5 8933.83 1455.83 -813.167 895.333 1209.49 
15080700 -8591.67 9331.92 1446.5 -823 752.5 1115.16 
19197 2
15090200 -9546 9437.67 1467.33 -679.15 1019.91 1225.34 
15080700 -8949.92 9685.33 1368.5 -725.202 715.418 1018.7 
19197.5 2
15090200 -9967.23 9853.08 1493.31 -844.15 832.485 1185.59 
15080700 -9404.54 10043.5 1338.69 -911.066 717.692 1159.79 
19198 2
15090200 -10263.1 10421.8 1428.08 -572.236 1099.99 1239.93 
15080700 -9722 10455.9 1336.54 -614.046 797.798 1006.74 
19198.5 2
15090200 -10535.2 10830.6 1486.75 -550.958 827.559 994.187 
15080700 -9990.42 10957.6 1274.42 -543.354 1015.51 1151.73 
19199 2
15090200 -10695 11324.2 1445.46 -327.357 1011.41 1063.07 
15080700 -10137.4 11413.8 1225.85 -301.164 934.807 982.122 
19199.5 2
15090200 -10737.6 11867.9 1403.62 -84.054 1072.52 1075.81 
15080700 -10173.7 11730.3 1176.77 -71.6128 624.336 628.43 
19200 2
15090200 -10687.2 12400.8 1403.38 101.125 1067.98 1072.76 
15080700 -10036.5 12158.9 1223 274.857 858.949 901.853 
19200.5 2
15090200 -10529.5 12911.7 1368.77 311.493 1009.58 1056.54 
15080700 -9879.85 12798.7 1388.46 309.669 1264.37 1301.74 
19201 2
15090200 -10306.5 13408.1 1433 441.584 982.94 1077.57 
15080700 -9700.15 13315.1 1498 355.826 1022.54 1082.69 
19201.5 2
15090200 -10111.8 13879.2 1506.77 399.779 967.462 1046.81 
15080700 -9664.46 13589.7 1451.31 73.2902 563.892 568.635 
19202 2
15090200 -10046 14373.3 1702.07 130.907 982.217 990.902 
15080700 -9638.93 13953.2 1486.57 50.7614 722.708 724.488 
19202.5 2
15090200 -10034.2 14736.7 1755.85 23.137 709.779 710.156 
15080700 -9483.92 14412.2 1652.54 302.745 896.366 946.112 
19203 2
15090200 -10024.3 15122 1925.85 20.4702 801.055 801.317 
15080700 -9365.46 14832.8 1805.69 246.282 874.46 908.48 
19203.5 2
15090200 -10074.6 15571.4 1698.07 -100.872 900.658 906.29 
15080700 -9235.71 15295.6 1799.64 260.015 927.602 963.356 
19204 2
15090200 -10159.3 16164.8 1780.69 -166.336 1165.7 1177.51 
15080700 -9129.15 15781.6 1640.69 209.353 954.759 977.443 
19204.5 2
15090200 -10180.8 16793.9 1901.69 -41.6729 1221.66 1222.37 
15080700 -9073.23 16472.7 1709.23 108.588 1341.9 1346.28 
19205 2
15090200 -10177.4 17313.5 1871.42 6.80033 1053.91 1053.93 
15080700 -9112.08 17054.9 1558.58 -78.8084 1180.98 1183.61 
19205.5 2
15090200 -10271.5 17878.1 1851.85 -187.121 1122.42 1137.91 
15080700 -9210.85 17654.4 1543.54 -196.348 1191.79 1207.85 
19206 2
15090200 -10276.5 18472.8 1779.33 -9.92308 1189.51 1189.55 
15080700 -9303.25 18291.7 1671.08 -184.808 1274.56 1287.89 
19206.5 2
15090200 -10307.6 18983.9 1674.58 -64.0893 1053.78 1055.73 
15080700 -9289.5 18881.9 1706.42 28.3505 1217.01 1217.34 
19207 2
15090200 -10386 19565.7 1660.23 -154.974 1149.75 1160.15 
15080700 -9383.62 19439 1592.38 -185.999 1100.96 1116.56 
19207.5 2
15090200 -10434.2 20173.5 1752.5 -94.9803 1196.47 1200.24 
15080700 -9352 19997 1559.33 62.235 1098.43 1100.19 
19208 2
15090200 -10478.2 20740 1670.58 -88.3534 1137.55 1140.98 
15080700 -9347.67 20553.8 1586 8.70147 1117.97 1118.01 
19208.5 1
15090200 -10535.7 21454.8 1660.58 -114.833 1429.5 1434.1 
19209 1
15090200 -10684.6 21982.5 1678.58 -304.533 1079.24 1121.39 
19209.5 1
15090200 -10601.8 22543.5 1668.54 163.988 1110.97 1123.01 
