# Supplementary material for: Intrinsic group behaviour II: On the dependence of triad spatial dynamics on social and personal features; and on the effect of social interaction on small group dynamics
Source: PLoS One. 2019 Dec 3;14(12):e0225704. doi: 10.1371/journal.pone.0225704 (PMC6890182; doi:10.1371/journal.pone.0225704)
Supplement: S1 Data Set — (ZIP) [file pone.0225704.s001.zip › set_2_int/group_traj_dyad_int/traj_2_0109_115.dat]

2 15081001 15075800 0 0 1 0 1 1 0 50 50 50 1662.99 1712.67 1613.31 
19078 1
15075800 663.429 6843 1686.71 0 0 0 
19078.5 1
15075800 482.077 6546.85 1664.62 -484.897 -791.855 928.526 
19079 1
15075800 196.385 6083.15 1654 -584.238 -948.246 1113.78 
19079.5 1
15075800 -7.23077 5700.92 1653.08 -411.344 -772.183 874.912 
19080 1
15075800 -202.308 5379.69 1692.85 -387.827 -638.63 747.166 
19080.5 1
15075800 -518.692 4892.38 1723.92 -630.248 -970.732 1157.38 
19081 1
15075800 -733.286 4416.79 1696.71 -428.33 -949.299 1041.46 
19081.5 1
15075800 -948.643 3915.5 1672.71 -423.931 -986.783 1073.99 
19082 1
15075800 -1184.46 3502.62 1653.85 -461.485 -807.993 930.495 
19082.5 1
15075800 -1368 3011.08 1662.23 -370.037 -991.005 1057.84 
19083 1
15075800 -1582 2489.69 1716.69 -437.628 -1066.23 1152.54 
19083.5 1
15075800 -1765.79 1969.14 1690 -378.94 -1073.3 1138.23 
19084 1
15075800 -1972.86 1456.86 1671.21 -405.228 -1002.52 1081.32 
19084.5 1
15075800 -2463.77 1052.23 1673.15 -964.464 -794.944 1249.85 
19085 1
15075800 -2670.54 736 1648.77 -417.716 -638.85 763.293 
19085.5 1
15075800 -2912.62 334 1630.08 -491.028 -815.416 951.846 
19086 1
15075800 -3176.14 -154.714 1620.79 -516.721 -958.263 1088.7 
19086.5 1
15075800 -3417.23 -717.231 1623.54 -469.957 -1096.52 1192.99 
19087 1
15075800 -3689.54 -1055.77 1642.15 -545.707 -678.434 870.671 
19087.5 1
15075800 -4116.54 -1603.46 1667.62 -880.412 -1129.26 1431.91 
19088 1
15075800 -4399.23 -2029.38 1672 -573.412 -863.941 1036.92 
19088.5 1
15075800 -4705.86 -2416.71 1677 -600.052 -757.984 966.748 
19089 1
15075800 -4967.23 -2837.77 1687.62 -520.665 -838.755 987.219 
19089.5 1
15075800 -5178.46 -3255.85 1554.62 -439.149 -869.183 973.823 
19090 2
15081001 -5868.6 -3277.8 1200.2 0 0 0 
15075800 -5403.54 -3659.92 1448 -448.36 -804.934 921.383 
19090.5 2
15081001 -5970.08 -3474.69 1298.85 -289.108 -560.947 631.066 
15075800 -5473.92 -3987.85 1216.69 -139.375 -649.353 664.142 
19091 2
15081001 -6033.08 -3746.38 1457.23 -126.253 -544.474 558.92 
15075800 -5581.38 -4044.54 1575.08 -215.354 -113.612 243.485 
19091.5 2
15081001 -6300.54 -4349.92 1525.46 -530.678 -1197.5 1309.82 
15075800 -5691.69 -4413.31 1648.15 -218.864 -731.685 763.718 
19092 2
15081001 -6487.62 -4783.69 1343.31 -368.988 -855.561 931.738 
15075800 -5816.92 -4807.62 1603.46 -247.003 -777.727 816.009 
19092.5 2
15081001 -6776.15 -5224.77 1435.23 -581.731 -889.268 1062.64 
15075800 -6021.23 -5231.85 1506.77 -411.911 -855.304 949.324 
19093 2
15081001 -7036.23 -5706.08 1540.92 -517.052 -956.874 1087.64 
15075800 -6276.54 -5736.23 1662.92 -507.57 -1002.75 1123.9 
19093.5 2
15081001 -7256.92 -6079.15 1370.77 -436.151 -737.306 856.649 
15075800 -6587.62 -5970.77 1533.46 -614.777 -463.515 769.933 
19094 2
15081001 -7376.54 -6502.62 1405.92 -242.136 -857.21 890.752 
15075800 -6787.23 -6210 1562 -404.08 -484.273 630.714 
19094.5 2
15081001 -7494.77 -6934 1525.08 -241.287 -880.377 912.843 
15075800 -6889.46 -6631.08 1632.85 -208.634 -859.341 884.305 
19095 2
15081001 -7608.77 -7300.31 1448.62 -230.303 -740.016 775.024 
15075800 -6970.15 -6811.77 1688 -163.015 -365.035 399.78 
19095.5 2
15081001 -7521.92 -7417.85 1196.15 175.093 -236.973 294.642 
15075800 -7046.31 -6957.77 1711.46 -153.536 -294.355 331.991 
19096 2
15081001 -7454.29 -7505.29 1512.86 131.08 -169.457 214.237 
15075800 -7055.43 -7065.21 1671.29 -17.6761 -208.227 208.976 
19096.5 2
15081001 -7450.38 -7439.69 1593.77 7.63424 128.363 128.59 
15075800 -7077.08 -7117.54 1731 -42.3647 -102.396 110.814 
19097 2
15081001 -7473.07 -7402.29 1609.36 -45.9247 75.7218 88.56 
15075800 -6979.07 -7044.57 1691.21 198.392 147.707 247.339 
19097.5 2
15081001 -7520.2 -7271.53 1575.87 -93.3239 258.916 275.221 
15075800 -6993.93 -6962.53 1626.13 -29.4295 162.452 165.096 
19098 2
15081001 -7400.07 -7191.64 1502.21 240.739 160.101 289.115 
15075800 -6844.36 -6934.79 1541.14 299.752 55.6065 304.866 
19098.5 2
15081001 -7255.27 -7199.27 1418.6 288.456 -15.1869 288.855 
15075800 -6533.33 -6686.13 1532.67 619.569 495.323 793.229 
19099 2
15081001 -6897.2 -7196.33 1543.07 720.456 5.90208 720.48 
15075800 -6244.8 -6498.2 1706.27 580.55 378.135 692.838 
19099.5 2
15081001 -6495.87 -7028.4 1447.13 809.14 338.575 877.121 
15075800 -5971.2 -6319.13 1616.93 551.613 361.022 659.252 
19100 2
15081001 -6040.4 -6920.07 1487.6 903.704 214.947 928.915 
15075800 -5680.67 -6253.33 1508.87 576.455 130.556 591.054 
19100.5 2
15081001 -5609.87 -6608.4 1370.47 862.792 624.582 1065.14 
15075800 -5296.67 -6091.07 1470.73 769.539 325.184 835.425 
19101 2
15081001 -4981 -6306.14 1470.21 1280.79 615.595 1421.05 
15075800 -4966 -5801.14 1587.5 673.456 590.476 895.659 
19101.5 2
15081001 -4594.07 -6110.36 1451.43 791.265 400.38 886.794 
15075800 -4776.64 -5572.21 1508.86 387.233 468.157 607.553 
19102 2
15081001 -4343.73 -5823.6 1582.4 488.942 560.073 743.468 
15075800 -4431.8 -5293.47 1825.6 673.521 544.429 866.045 
19102.5 2
15081001 -4157.43 -5537.14 1565.36 362.461 557.31 664.81 
15075800 -4210.64 -4967.21 1856.79 430.267 634.732 766.821 
19103 2
15081001 -3905 -5154.71 1616.07 504.857 764.857 916.454 
15075800 -3979.79 -4635.14 1806.29 461.714 664.143 808.867 
19103.5 2
15081001 -3581.54 -4868.31 1616.54 653.458 578.599 872.802 
15075800 -3751.46 -4391.15 1737.77 461.261 492.907 675.07 
19104 2
15081001 -3387.38 -4375.77 1614.15 400.317 1015.54 1091.6 
15075800 -3444.62 -3763.38 1718.23 632.672 1294.37 1440.72 
19104.5 2
15081001 -3079.14 -3795.29 1625.21 611.591 1151.75 1304.06 
15075800 -3062.07 -3224.07 1731 759.016 1070.07 1311.92 
19105 2
15081001 -2681.15 -3398.31 1653.15 774.298 772.331 1093.63 
15075800 -2725.38 -2788.46 1755.46 655.033 847.49 1071.12 
19105.5 2
15081001 -2301.69 -3153.38 1647 774.411 499.843 921.714 
15075800 -2378.62 -2490.23 1742.85 707.692 608.634 933.415 
19106 2
15081001 -1925 -2893.69 1625.92 756.41 521.47 918.743 
15075800 -2029.62 -2270.54 1749.46 700.803 441.149 828.093 
19106.5 2
15081001 -1568 -2564.85 1613.85 715.431 659.01 972.695 
15075800 -1591.23 -1963.69 1747.69 878.526 614.922 1072.35 
19107 2
15081001 -1195.54 -2381.38 1644.77 752.448 370.629 838.775 
15075800 -1011.38 -1774.23 1697.54 1171.41 382.751 1232.35 
19107.5 2
15081001 -758.308 -2102.08 1641.23 864.092 551.991 1025.35 
15075800 -328.615 -1208.69 1564.54 1349.35 1117.66 1752.12 
19108 2
15081001 -120.077 -1507.85 1602.77 1266.33 1179.03 1730.23 
15075800 73.0769 -541.692 1514.62 797.009 1323.41 1544.88 
19108.5 2
15081001 119.917 -1242.92 1514.58 476.178 525.654 709.265 
15075800 318.583 -47.5 1525 487.116 980.54 1094.87 
19109 2
15081001 262.714 -1157.64 1417.71 291.424 174.028 339.431 
15075800 661.571 284.929 1458.43 699.976 678.426 974.796 
19109.5 2
15081001 470.692 -1086.23 1345.62 408.601 140.299 432.017 
15075800 1046.92 618.923 1461.54 757.076 656.178 1001.86 
19110 2
15081001 728.154 -1115.31 1268 514.923 -58.1538 518.197 
15075800 1448.62 869.462 1428.31 803.385 501.077 946.839 
19110.5 2
15081001 971.615 -988 1199.92 500.95 261.95 565.304 
15075800 1963.77 1083.46 1447.92 1059.99 440.329 1147.81 
19111 2
15081001 1309.38 -891.615 1222.08 690.735 197.106 718.307 
15075800 2525.31 1171.31 1525.85 1148.34 179.644 1162.31 
19111.5 2
15081001 1876.14 -788.143 1215.43 1111.29 202.887 1129.66 
15075800 3156.07 989.571 1602.29 1236.79 -356.346 1287.1 
19112 2
15081001 2251.77 -888.308 1176.77 733.645 -195.634 759.281 
15075800 3767.54 608.462 1733.85 1194.27 -744.355 1407.25 
19112.5 2
15081001 2718.46 -928.692 1127.31 940.912 -81.4206 944.428 
15075800 4186.85 323.308 1704.23 845.378 -574.907 1022.34 
19113 2
15081001 3358.15 -964 1127 1310.84 -72.3518 1312.84 
15075800 4625.62 25 1706.31 899.117 -611.286 1087.24 
19113.5 2
15081001 3928.79 -1052.14 1338.29 1127.73 -174.195 1141.11 
15075800 5014.07 -114.357 1691.86 767.7 -275.409 815.606 
19114 2
15081001 4477.92 -1132.15 1684.23 1056.03 -153.867 1067.18 
15075800 5469.23 -529.923 1677 875.306 -799.165 1185.25 
19114.5 2
15081001 4943.15 -1193.69 1653 930.462 -123.077 938.566 
15075800 5858.69 -921.692 1650.15 778.923 -783.538 1104.83 
19115 2
15081001 5490.17 -1440.33 1627.08 1125.54 -507.492 1234.66 
15075800 6249.42 -1239.92 1638.67 803.96 -654.783 1036.87 
19115.5 2
15081001 5911.92 -1668.46 1614.15 858.974 -464.62 976.58 
15075800 6571.62 -1617.08 1656.31 656.209 -768.147 1010.28 
19116 2
15081001 6317.69 -1880.38 1578.77 816.437 -426.405 921.081 
15075800 6965.23 -2100.15 1681.92 791.983 -971.986 1253.79 
19116.5 2
15081001 6772.77 -2057.85 1520.69 887.09 -345.929 952.153 
15075800 7375.23 -2471.85 1655.77 799.22 -724.546 1078.76 
19117 2
15081001 7345.15 -2207.23 1507.46 1117.94 -291.767 1155.39 
15075800 7614.38 -2851.77 1640.62 467.097 -742.037 876.812 
19117.5 2
15081001 7915 -2468.67 1590 1174.94 -539.043 1292.69 
15075800 7999.25 -3223.17 1643.25 793.537 -765.768 1102.77 
19118 2
15081001 8387.77 -2692.92 1595.31 949.336 -450.314 1050.72 
15075800 8376.77 -3479.69 1649.77 758.071 -515.112 916.521 
19118.5 2
15081001 8855.31 -3013.31 1593.08 922.167 -631.922 1117.91 
15075800 8827.62 -3671 1671.15 889.243 -377.333 965.988 
19119 2
15081001 9370.58 -3396.75 1592.5 1036.77 -771.514 1292.33 
15075800 9194.83 -4016.92 1703.92 738.869 -696.009 1015.06 
19119.5 2
15081001 9748.69 -3647.15 1571.38 750.216 -496.833 899.815 
15075800 9411.69 -4257.08 1686.38 430.276 -476.508 642.026 
19120 2
15081001 10121.8 -3938.25 1581.75 752.3 -586.887 954.145 
15075800 9652.75 -4464.75 1645.17 486.003 -418.696 641.487 
19120.5 2
15081001 10367.1 -4240.54 1542.77 492.457 -607.005 781.645 
15075800 9853.08 -4741.38 1621.92 402.263 -555.491 685.847 
19121 2
15081001 10652.8 -4584.46 1544.23 557.055 -670.415 871.646 
15075800 10139.5 -4963.08 1608.46 558.255 -432.149 705.975 
19121.5 2
15081001 10937.8 -4934.5 1531.17 585.018 -718.765 926.752 
15075800 10476.2 -5191 1596.67 691.557 -468.015 835.038 
19122 2
15081001 11155.5 -5209.46 1507.15 439.977 -555.478 708.615 
15075800 10733.5 -5500.31 1615.15 519.619 -624.864 812.686 
19122.5 2
15081001 11502.4 -5461.92 1563.54 674.798 -491.17 834.626 
15075800 11113.2 -5813.31 1600.46 738.851 -608.949 957.455 
19123 2
15081001 11900 -5765.08 1560.5 803.263 -612.445 1010.11 
15075800 11517.8 -6156.83 1595.75 817.379 -693.991 1072.26 
19123.5 2
15081001 12349.2 -6101.69 1616.23 898.308 -673.218 1122.58 
15075800 12020.8 -6590.38 1669.08 1006.03 -867.103 1328.14 
19124 2
15081001 12743 -6377.62 1605.92 770.736 -539.967 941.062 
15075800 12472.5 -6998.77 1746.08 883.787 -799.187 1191.55 
19124.5 2
15081001 13091.8 -6668.23 1614.92 699.09 -582.396 909.897 
15075800 12766.2 -7326.62 1723.15 588.716 -657.006 882.181 
19125 2
15081001 13460.2 -7009.38 1670.46 742.556 -687.81 1012.16 
15075800 13075.8 -7694.15 1693.38 624.069 -741.005 968.788 
19125.5 2
15081001 13708.1 -7337.58 1604.17 502.9 -665.717 834.319 
15075800 13437.2 -8082 1658.58 733.058 -786.706 1075.3 
19126 2
15081001 14096.5 -7731.31 1575.69 770.744 -781.199 1097.41 
15075800 13760.5 -8484 1653.77 641.611 -797.619 1023.65 
19126.5 2
15081001 14424.5 -8190.23 1565.69 641.879 -898.088 1103.89 
15075800 14084.6 -8939.38 1663.62 634.201 -891.164 1093.79 
19127 2
15081001 14775.8 -8581.33 1591.25 725.816 -808.063 1086.17 
15075800 14401.2 -9348.58 1698.25 654.032 -845.452 1068.9 
19127.5 2
15081001 15114.3 -8984.31 1630.69 685.171 -815.738 1065.31 
15075800 14749.7 -9720.77 1735.15 705.517 -753.413 1032.18 
19128 2
15081001 15507 -9279.77 1614.54 782.256 -588.569 978.947 
15075800 15161.6 -9982.69 1752.38 820.564 -521.759 972.398 
19128.5 2
15081001 15874.7 -9525.92 1631.08 745.826 -499.298 897.527 
15075800 15583.4 -10291.2 1732.31 855.516 -625.683 1059.9 
19129 2
15081001 16216.3 -9884.62 1637.85 667.218 -700.571 967.46 
15075800 16030.6 -10601.2 1721.69 873.498 -605.619 1062.91 
19129.5 2
15081001 16679.4 -10321.3 1705.5 918.867 -866.504 1262.99 
15075800 16553.2 -10887 1689.17 1036.81 -567.002 1181.72 
19130 2
15081001 17064.4 -10534.2 1677.15 780.868 -431.685 892.248 
15075800 16994.8 -11096 1658.69 895.746 -423.935 991 
19130.5 2
15081001 17540.8 -10610.1 1654 960.414 -153.084 972.538 
15075800 17451.2 -11324.9 1662 920.156 -461.526 1029.41 
19131 2
15081001 18081.8 -10679.5 1622.31 1099.63 -141.169 1108.66 
15075800 17858.3 -11501.2 1672.62 827.522 -358.362 901.785 
19131.5 2
15081001 18255.5 -10729.8 1587.69 340.573 -98.6425 354.571 
15075800 18138.5 -11476.8 1672.69 549.321 47.813 551.398 
19132 2
15081001 18630.7 -10596.7 1555.92 732.873 260.066 777.648 
15075800 18419.4 -11426.7 1686.23 548.678 97.9567 557.354 
19132.5 2
15081001 18355 -10504.9 1620.17 -560.35 186.536 590.583 
15075800 18490.5 -11419.8 1683.83 144.543 13.941 145.214 
19133 2
15081001 18424.7 -10540.8 1611.23 140.509 -72.2834 158.011 
15075800 18420.6 -11286.1 1689.54 -140.896 269.67 304.259 
19133.5 2
15081001 18153.5 -10601.2 1627.33 -544.563 -121.28 557.905 
15075800 18423.9 -11208 1685.92 6.62908 156.781 156.921 
19134 2
15081001 18122.2 -10598.7 1538.54 -62.9441 4.96859 63.1399 
15075800 18357.9 -11140.2 1689.15 -132.517 136.237 190.056 
19134.5 2
15081001 18069.8 -10492.8 1531.67 -104.641 211.718 236.166 
15075800 18311.9 -11114.9 1688.33 -92.0128 50.4744 104.948 
19135 2
15081001 18055.6 -10619.2 1557.54 -28.2102 -250.789 252.37 
15075800 18306.5 -11395 1684.38 -10.671 -555.721 555.823 
19135.5 2
15081001 18032 -10663.2 1606.85 -45.9443 -85.4535 97.0215 
15075800 18280.4 -11446.2 1678.46 -50.883 -99.5211 111.774 
19136 2
15081001 18052.1 -10577.8 1593.5 40.1667 170.808 175.467 
15075800 18198.5 -11411.3 1677.92 -163.769 69.641 177.961 
19136.5 2
15081001 18105.4 -10525.5 1552.69 107.462 105.265 150.429 
15075800 18196.2 -11492.1 1675.46 -4.73015 -162.789 162.858 
19137 2
15081001 18193.2 -10404 1498.42 177.506 245.532 302.976 
15075800 18642.8 -11403.2 1676.5 902.214 179.448 919.887 
19137.5 2
15081001 18249.5 -10341.3 1464.92 113.714 126.651 170.21 
15075800 18839.2 -11308.2 1676.54 396.931 192.113 440.978 
19138 2
15081001 18138.3 -10377.9 1452.67 -223.303 -73.512 235.092 
15075800 18896.3 -11325 1667.67 114.664 -33.8276 119.55 
19138.5 2
15081001 18079.4 -10512.2 1464.62 -117.897 -268.628 293.361 
15075800 18985.6 -11374 1655.23 178.564 -98 203.689 
19139 2
15081001 18088.5 -10614.2 1468.46 18.0906 -201.581 202.391 
15075800 19045 -11339.2 1652.31 117.361 68.7139 135.997 
19139.5 2
15081001 18156 -11241.4 1489.75 136.286 -1267.04 1274.35 
15075800 19010.5 -11379.1 1647.17 -69.697 -80.5102 106.487 
19140 2
15081001 18385.8 -11497.9 1562.08 469.074 -523.482 702.897 
15075800 18991 -11442.8 1702.31 -39.7959 -129.971 135.927 
19140.5 2
15081001 18471.6 -11610.5 1602 167.518 -219.802 276.36 
15075800 19082.3 -11387.1 1688.77 178.335 108.774 208.891 
19141 2
15081001 18286.8 -11690 1588.54 -367.487 -158.128 400.064 
15075800 19111.5 -11367.6 1682.38 57.9599 38.6909 69.6875 
19141.5 2
15081001 18083.5 -11564.9 1588.29 -403.312 248.158 473.543 
15075800 18750.4 -11456.4 1768.29 -716.477 -176.075 737.795 
19142 2
15081001 18091.7 -11194.8 1588 16.4504 743.137 743.319 
15075800 18645.7 -11465.6 1758.69 -210.17 -18.5908 210.991 
19142.5 2
15081001 18292.9 -10833.5 1585.36 399.278 716.957 820.64 
15075800 18590.2 -11545.6 1718.93 -110.075 -158.643 193.091 
19143 2
15081001 18398.6 -10453.5 1553.15 206.824 743.565 771.793 
15075800 18272.5 -11327.7 1708.62 -621.675 426.378 753.842 
19143.5 2
15081001 18356.2 -10434.8 1559 -84.9231 37.5385 92.8497 
15075800 18125.9 -11330.6 1704.54 -293.231 -5.84615 293.289 
19144 2
15081001 18400.8 -10473 1569.58 93.2766 -79.8137 122.763 
15075800 18045.7 -11461.1 1704.5 -167.55 -272.376 319.783 
19144.5 2
15081001 18336.7 -10466.2 1574.15 -130.103 13.8867 130.843 
15075800 17827.9 -11653.2 1698.77 -441.671 -389.595 588.946 
19145 2
15081001 18257.5 -10495.7 1570.62 -154.145 -57.4678 164.509 
15075800 17620.4 -11998.8 1687.77 -403.771 -672.553 784.448 
19145.5 2
15081001 18313.9 -10476.9 1540.92 114.746 38.1619 120.926 
15075800 17688.9 -12494.2 1659.08 139.293 -1006.75 1016.34 
19146 1
15075800 17606.8 -13012.7 1589.23 -165.954 -1047.53 1060.59 
19146 1
15081001 18384.2 -10364.7 1540 196.229 313.547 369.889 
19146.5 2
15081001 19103.3 -11380.4 1639.7 1034.72 -1461.49 1790.7 
15075800 17406.4 -13521.8 1498.15 -400.769 -1018.31 1094.33 
19147 2
15081001 19594.8 -11334.8 1658.38 1097.2 101.854 1101.92 
15075800 17168.1 -13787.4 1449.69 -470.964 -524.78 705.124 
19147.5 2
15081001 19857.6 -11516.4 1603.15 525.538 -363.231 638.848 
15075800 16754.6 -14247.8 1428.15 -826.923 -920.769 1237.59 
19148 2
15081001 20120.9 -11738.5 1613.85 524.517 -442.384 686.165 
15075800 16282.5 -14511.8 1399.92 -940.392 -525.896 1077.45 
19148.5 2
15081001 20430.8 -11985.5 1576.62 613.709 -489.109 784.772 
15075800 15856.2 -14727.1 1391.69 -844.174 -426.352 945.73 
19149 2
15081001 20634 -12275.6 1565.5 407.122 -581.406 709.776 
15075800 15690.8 -14529.4 1391.83 -331.625 396.113 516.605 
19149.5 2
15081001 20857.5 -12695.7 1592.62 444.41 -835.207 946.082 
15075800 15822 -14607.8 1382.31 260.934 -155.771 303.893 
19150 2
15081001 21022.9 -13130.8 1630.08 323.017 -849.76 909.083 
15075800 16306.7 -14679.6 1356.15 946.665 -140.325 957.008 
19150.5 2
15081001 21128.4 -13434.1 1640.83 215.733 -620.274 656.72 
15075800 16653.2 -14559.1 1297.5 708.707 246.487 750.347 
19151 2
15081001 21240.6 -13471.4 1652.69 234.235 -77.8732 246.841 
15075800 16404.5 -14528.6 1276.23 -519.231 63.6074 523.112 
19151.5 2
15081001 21437.2 -13435.6 1642.54 391.664 71.2534 398.093 
15075800 15944.5 -14497.8 1277 -916.488 61.4465 918.545 
19152 2
15081001 21065.8 -13075.2 1652.08 -726.931 705.254 1012.82 
15075800 15727.4 -14710.4 1274.54 -424.808 -416.077 594.628 
19152.5 2
15081001 20716.2 -12764.3 1642.08 -682.843 607.272 913.812 
15075800 15610.6 -14559.5 1273.23 -228.065 294.772 372.698 
19153 2
15081001 20439.8 -12527.5 1637.54 -551.666 472.593 726.416 
15075800 15434.8 -14545.5 1273 -350.99 27.9441 352.101 
19153.5 2
15081001 20266.3 -12214 1631.38 -349.017 630.862 720.972 
15075800 15510.5 -14686.8 1273 152.298 -284.321 322.542 
19154 2
15081001 20234.3 -11941.2 1640.54 -63.4921 541.209 544.92 
15075800 15662 -14805.3 1272.69 300.672 -235.195 381.733 
19154.5 2
15081001 20191.4 -11832.2 1652.38 -86.7133 220.357 236.805 
15075800 15915.5 -15033.2 1270.85 512.199 -460.451 688.74 
19155 2
15081001 20152.5 -11775.7 1658.62 -77.2283 112.027 136.067 
15075800 16487.4 -14834.5 1258.23 1134.62 394.231 1201.15 
19155.5 2
15081001 20198.3 -11731.7 1657.46 92.4318 88.7097 128.113 
15075800 16445.1 -14524.8 1263.92 -85.2978 624.38 630.179 
19156 2
15081001 20246.9 -11731.2 1657.86 97.8287 0.961815 97.8335 
15075800 16438.3 -14436.6 1240.29 -13.6644 177.615 178.14 
19156.5 2
15081001 20332.8 -11723.9 1638.15 170.657 14.4954 171.272 
15075800 16041.7 -14352.9 1260.92 -788.456 166.299 805.803 
19157 2
15081001 20216.8 -11896.1 1642.15 -230.006 -341.575 411.796 
15075800 15838.5 -14493.1 1266.77 -403.236 -278.083 489.826 
19157.5 2
15081001 20073.2 -12142.5 1632.38 -289.702 -496.743 575.049 
15075800 15718.3 -14753.5 1271 -242.246 -524.969 578.166 
19158 2
15081001 20003.8 -12128.1 1631.93 -140.963 29.1224 143.94 
15075800 15601.5 -14754.9 1271 -237.346 -2.99145 237.365 
19158.5 2
15081001 20030.9 -11745.1 1643.73 54.3754 767.535 769.459 
15075800 15548.5 -14734.7 1271 -106.346 40.481 113.79 
19159 2
15081001 20160.4 -11444.6 1651.53 257.389 597.482 650.564 
15075800 15461.4 -14876.9 1271 -173.095 -282.571 331.373 
19159.5 2
15081001 20168.2 -11404.9 1660 15.4767 79.1955 80.6936 
15075800 15537.3 -14908.6 1266.31 151.512 -63.3707 164.231 
19160 2
15081001 20210.7 -11421.6 1674.71 84.4453 -33.1742 90.7278 
15075800 15628.1 -14971.4 1266 180.229 -124.629 219.123 
19160.5 2
15081001 20378.4 -11461 1674 331.364 -77.7809 340.371 
15075800 15930.2 -14831.7 1263.69 597.012 276.159 657.789 
19161 2
15081001 20521.1 -11576 1667.85 287.686 -231.855 369.486 
15075800 16091.3 -14890.7 1262.31 324.752 -118.952 345.851 
19161.5 2
15081001 20447.7 -11553.3 1651.46 -151.308 46.7883 158.377 
15075800 15845.3 -14814.8 1257.69 -507.216 156.542 530.824 
19162 2
15081001 20479.8 -11627.6 1644.43 63.9311 -148.078 161.289 
15075800 15493.1 -14584.9 1216.5 -701.524 457.992 837.79 
19162.5 2
15081001 20672.8 -11882.6 1629.69 381.39 -503.898 631.959 
15075800 15543.2 -14543.2 1215.23 98.988 82.2656 128.71 
19163 2
15081001 20627.8 -12032.4 1603.46 -89.8462 -299.538 312.723 
15075800 15643.3 -14622 1221.54 200.154 -157.538 254.715 
19163.5 2
15081001 20484.9 -12032.6 1580.38 -288.151 -0.465261 288.152 
15075800 15483.9 -14587.9 1222 -321.34 68.7035 328.602 
19164 2
15081001 20426.2 -12038.9 1581.54 -117.385 -12.6154 118.061 
15075800 15516.7 -14497.5 1222 65.5385 180.769 192.283 
19164.5 2
15081001 20408 -12014.5 1575.46 -36.2441 48.4784 60.5292 
15075800 15700.7 -14800.2 1221.62 365.805 -601.621 704.103 
19165 2
15081001 20380.5 -12142.2 1614 -55.7029 -259.011 264.933 
15075800 15696.9 -14898.9 1221 -7.6455 -200.343 200.489 
19165.5 2
15081001 20421.9 -12076.9 1631.38 81.7878 129.067 152.799 
15075800 15823.1 -14894.4 1222.23 249.316 8.96929 249.477 
19166 2
15081001 20435 -12088.2 1609.15 25.8949 -22.3915 34.2334 
15075800 16136 -14717.2 1222.38 619.65 350.952 712.133 
19166.5 2
15081001 20442.4 -12152.1 1608.77 14.5941 -126.178 127.019 
15075800 16643.5 -14382.8 1230.08 1002.89 660.687 1200.95 
19167 2
15081001 20390.2 -12179.2 1591.33 -107.494 -55.8551 121.139 
15075800 16807.2 -14418.7 1161.33 337.536 -73.8567 345.522 
19167.5 2
15081001 20438.9 -12182.5 1588.69 99.7399 -6.75179 99.9682 
15075800 16855.7 -14449.2 1093.69 99.4378 -62.4737 117.434 
19168 2
15081001 20512 -12244.3 1593.54 141.348 -119.625 185.174 
15075800 16689.9 -14376.8 1024.38 -320.637 139.86 349.813 
19168.5 2
15081001 20609.8 -12502.6 1622.5 194.887 -514.493 550.168 
15075800 16474 -14448 996 -430.126 -141.741 452.878 
19169 2
15081001 20780 -13044.2 1640.46 337.632 -1074.54 1126.34 
15075800 15966.6 -14718.5 1102.92 -1006.72 -536.63 1140.81 
19169.5 2
15081001 21104.5 -13465.7 1647.31 638.855 -829.8 1047.24 
15075800 15546.9 -14613 1118.31 -826.166 207.601 851.85 
19170 2
15081001 21469.8 -13816.2 1656 743.812 -713.967 1031.02 
15075800 15584.2 -14451.5 1133.33 76.0222 328.921 337.592 
19170.5 2
15081001 21853.8 -14105.1 1629.69 769.732 -578.811 963.073 
15075800 15728.3 -14509.4 1127.31 288.693 -116.001 311.127 
19171 2
15081001 22304.3 -14292.3 1617.46 884.993 -367.84 958.394 
15075800 16130.8 -14654.4 1133.15 790.842 -284.872 840.585 
19171.5 2
15081001 22636 -14532.2 1630.5 668.734 -483.755 825.363 
15075800 16003.1 -14518.6 1132.75 -257.586 273.793 375.917 
19172 2
15081001 23172.7 -14715 1607 1118.06 -380.729 1181.1 
15075800 16543.6 -14751.8 1156.58 1126.04 -485.938 1226.42 
19172.5 2
15081001 23728.9 -14800.8 1631.38 1099.32 -169.656 1112.34 
15075800 16748.7 -14674.8 1139.38 405.354 152.301 433.021 
19173 2
15081001 24168.1 -14957.9 1624.17 874.821 -312.889 929.092 
15075800 16704.5 -14701.2 1120.33 -88.0325 -52.5845 102.542 
19173.5 2
15081001 24592.7 -15104.8 1639.62 852.628 -295.039 902.232 
15075800 16611.1 -14763.1 1117.69 -187.597 -124.318 225.05 
19174 2
15081001 25014.9 -15313.9 1687.58 807.312 -399.752 900.864 
15075800 16238.2 -14802.7 1149.83 -712.862 -75.6974 716.87 
19174.5 2
15081001 25440.9 -15413 1684.67 878.351 -204.296 901.796 
15075800 15994.8 -14765.4 1231 -502.062 76.8041 507.903 
19175 2
15081001 25939.5 -15586 1677.83 1025.89 -355.967 1085.89 
15075800 15647.1 -14737.2 1255.33 -715.364 57.9561 717.707 
19175.5 2
15081001 26391.5 -15735 1677.38 911.368 -300.403 959.601 
15075800 15332.6 -14704.2 1262.38 -634.008 66.7261 637.51 
19176 2
15081001 26974.4 -15915.8 1647.46 1149.6 -356.699 1203.66 
15075800 15263.2 -14752 1261.85 -137.005 -94.3711 166.362 
19176.5 2
15081001 27517.4 -16073.5 1671.92 1064.71 -309.05 1108.65 
15075800 15329.2 -14611.2 1260 129.563 276.018 304.914 
19177 2
15081001 28007.3 -16239.8 1688.5 997.859 -338.673 1053.77 
15075800 15661.2 -14590.9 1260 676.041 41.3729 677.305 
19177.5 2
15081001 28485.2 -16372.7 1706.92 955.641 -265.885 991.94 
15075800 16339.2 -14476.2 1250.92 1356.13 229.372 1375.39 
19178 2
15081001 28988.6 -16489 1702.15 983.323 -227.163 1009.22 
15075800 16750.6 -14380.7 1199.31 803.486 186.599 824.869 
19178.5 2
15081001 29393.9 -16597 1696.42 822.112 -219.067 850.799 
15075800 16755.5 -14364.7 1165.83 9.90794 32.5064 33.9828 
19179 2
15081001 29730.2 -16677.8 1684.77 693.431 -166.693 713.185 
15075800 16799.8 -14323.3 1117.15 91.2768 85.2762 124.914 
19179.5 2
15081001 30180.5 -16864 1627.38 884.54 -365.725 957.165 
15075800 16710.5 -14519.5 1066.46 -175.457 -385.522 423.571 
19180 2
15081001 30664.2 -17051.3 1575.77 933.917 -361.598 1001.48 
15075800 16255.7 -14729 1097.69 -877.933 -404.366 966.581 
19180.5 2
15081001 31108.4 -17267.2 1514.83 899.162 -436.961 999.714 
15075800 15901.3 -14941.6 1140.17 -717.326 -430.331 836.505 
19181 2
15081001 31477.2 -17575 1498.38 758.718 -633.402 988.358 
15075800 15712 -15112.4 1134.69 -389.575 -351.443 524.672 
19181.5 2
15081001 31956.6 -17721 1475.31 955.103 -290.837 998.402 
15075800 15745.4 -15215.8 1129.31 66.5032 -206.099 216.563 
19182 2
15081001 32547.8 -17843.7 1583.46 1165.98 -241.997 1190.83 
15075800 15923.5 -14849.5 1123.69 351.237 722.652 803.488 
19182.5 2
15081001 33093.7 -17762.8 1651.38 1064.18 157.595 1075.78 
15075800 15785.4 -14197.7 1116.54 -269.156 1270.51 1298.7 
19183 2
15081001 33476.8 -17718.5 1640.92 784.954 90.8733 790.197 
15075800 15759.9 -14131.1 1113.5 -52.1884 136.494 146.131 
19183.5 2
15081001 33918.8 -17788 1620.38 902.08 -141.837 913.163 
15075800 15678.1 -14232.5 1112.62 -167.02 -207.051 266.019 
19184 2
15081001 34380.2 -17866.2 1638 908.389 -153.846 921.325 
15075800 15736.8 -14787.8 1118 115.536 -1093.13 1099.21 
19184.5 2
15081001 34857.8 -18001.7 1656.85 943.752 -267.863 981.029 
15075800 15839.2 -14899.9 1132.38 202.493 -221.496 300.106 
19185 2
15081001 35298.5 -18007.5 1672.54 870.933 -11.4016 871.008 
15075800 16057.2 -14832.2 1169 430.678 133.931 451.022 
19185.5 2
15081001 35732.6 -18170.8 1643.17 863.065 -324.629 922.098 
15075800 16236.4 -14710.8 1234.25 356.387 241.194 430.333 
19186 2
15081001 36198.6 -18424.6 1639.83 962.81 -524.449 1096.38 
15075800 16622.2 -14505.6 1247.17 797.004 424.07 902.802 
19186.5 2
15081001 36671.9 -18743.4 1607.38 942.908 -635.062 1136.83 
15075800 16624.7 -14380.8 1198.69 5.03116 248.48 248.531 
19187 2
15081001 37086.8 -19060.7 1614.08 819.981 -627.04 1032.25 
15075800 16624.3 -14410.8 1110.83 -0.709435 -59.2632 59.2674 
19187.5 2
15081001 37604.4 -19363.4 1669.75 1060.62 -620.389 1228.74 
15075800 16599.8 -14397.9 1051.5 -50.2049 26.4686 56.7549 
19188 2
15081001 38137.2 -19615.7 1728 1074.22 -508.62 1188.55 
15075800 16556.7 -14310.7 1007.31 -86.9779 175.856 196.19 
19188.5 2
15081001 38625.3 -19823.8 1759.54 942.233 -401.841 1024.34 
15075800 16554.4 -14340.8 943.692 -4.455 -58.0636 58.2342 
19189 2
15081001 39054.4 -20041.8 1750.25 836.47 -424.926 938.213 
15075800 16425 -14466.3 1089.42 -252.212 -244.764 351.455 
19189.5 2
15081001 39501.5 -20229.6 1725.83 916.154 -384.734 993.659 
15075800 16334.5 -14529.6 1055.92 -185.451 -129.611 226.254 
19190 2
15081001 40041.6 -20518.9 1681.17 1102.21 -590.476 1250.41 
15075800 16075.8 -14592 1027.58 -528.061 -127.381 543.208 
19190.5 2
15081001 40782.8 -20918.2 1675.58 1509.67 -813.306 1714.81 
15075800 15764.2 -14641 1058.58 -634.589 -99.7963 642.388 
19191 2
15081001 41203.8 -21200.8 1669.69 820.538 -550.72 988.218 
15075800 15655.4 -14677.2 1113.15 -212.051 -70.6253 223.503 
19191.5 2
15081001 41668.9 -21492.2 1705.67 915.645 -573.781 1080.57 
15075800 15484.3 -14541.4 1100.75 -336.715 267.351 429.946 
19192 2
15081001 42155.9 -21786.8 1721.25 983.838 -594.949 1149.74 
15075800 15677.2 -14468.1 1097.92 389.562 148.148 416.781 
19192.5 2
15081001 42720.5 -22028.2 1696.17 1142.88 -488.698 1242.98 
15075800 16649 -14543.1 1078.75 1967.27 -151.822 1973.12 
19193 2
15081001 43196.4 -22334.8 1679.58 959.509 -618.112 1141.37 
15075800 16917.2 -14465 1042.67 540.827 157.426 563.273 
19193.5 2
15081001 43764.1 -22611.2 1713.75 1142.19 -556.338 1270.47 
15075800 16931.2 -14465.1 1027.17 28.0013 -0.167673 28.0018 
19194 2
15081001 44464.1 -22872.9 1683.15 1388.88 -519.193 1482.75 
15075800 16853.2 -14515.3 991.846 -154.635 -99.6515 183.963 
19194.5 2
15081001 45036.7 -23069.6 1690.25 1127.15 -387.126 1191.77 
15075800 16870.2 -14465.7 958.667 33.3384 97.7186 103.249 
19195 2
15081001 45480.2 -23226.6 1743.75 896.128 -317.172 950.601 
15075800 16799 -14450.9 937.333 -143.771 29.798 146.827 
19195.5 2
15081001 45987.2 -23397.3 1796.33 1030.49 -347.053 1087.36 
15075800 16548.3 -14539.6 925 -509.485 -180.217 540.419 
19196 2
15081001 46503.7 -23627.1 1827.08 1020.59 -454.051 1117.03 
15075800 16179.2 -14533.2 924.667 -729.578 12.5165 729.686 
19196.5 2
15081001 46952.5 -23932 1800.67 897.667 -609.833 1085.22 
15075800 15631.7 -14622.7 925 -1095 -178.833 1109.51 
19197 2
15081001 47332 -23859.9 1775.17 768.219 145.918 781.954 
15075800 15411 -14494.7 925 -446.694 259.109 516.404 
