# Supplementary material for: Intrinsic group behaviour II: On the dependence of triad spatial dynamics on social and personal features; and on the effect of social interaction on small group dynamics
Source: PLoS One. 2019 Dec 3;14(12):e0225704. doi: 10.1371/journal.pone.0225704 (PMC6890182; doi:10.1371/journal.pone.0225704)
Supplement: S1 Data Set — (ZIP) [file pone.0225704.s001.zip › set_2_int/group_traj_dyad_int/traj_2_0109_114.dat]

2 15055100 15055200 0 1 0 0 2 0 1 50 50 50 1723.01 1794.19 1651.82 
18950.5 1
15055100 890 8309.5 1366 0 0 0 
18951 1
15055100 983.154 8035 1459.77 331.508 -976.868 1031.59 
18951.5 1
15055100 1056.31 7459.62 1750.08 149.294 -1174.25 1183.71 
18952 2
15055200 2153.5 7253.12 1685.12 0 0 0 
15055100 1314.85 6842.38 1841 521.247 -1244.42 1349.17 
18952.5 2
15055200 2196.23 6801.31 1760.54 105.248 -1112.85 1117.82 
15055100 1625.38 6470.31 1916.46 618.603 -741.189 965.417 
18953 2
15055200 2201.5 6251.36 1764 10.5596 -1102.11 1102.16 
15055100 1935.5 6022 1892.93 621.474 -898.412 1092.42 
18953.5 2
15055200 2578.69 5659.54 1816.77 749.885 -1176.58 1395.23 
15055100 2460.77 5653.08 1859.54 1044.27 -733.445 1276.11 
18954 2
15055200 2934.92 5012.23 1788.23 725.521 -1318.35 1504.8 
15055100 3216.31 5255.31 1884.62 1538.77 -810.121 1739 
18954.5 2
15055200 3191.29 4465.71 1731.5 506.646 -1080.07 1193 
15055100 3791 4893.07 1774.86 1135.76 -715.882 1342.55 
18955 2
15055200 3450.08 3996.08 1711.58 515.533 -935.52 1068.16 
15055100 4024.58 4422.83 1683.67 465.305 -936.729 1045.93 
18955.5 2
15055200 3698.79 3489.57 1764.79 502.429 -1023.26 1139.95 
15055100 4277.29 3929.5 1598.29 510.51 -996.633 1119.78 
18956 2
15055200 3998 2920.36 1709.43 582.129 -1107.42 1251.1 
15055100 4634.57 3410.57 1531.29 695.108 -1009.59 1225.74 
18956.5 2
15055200 4380.38 2367.77 1591.15 766.302 -1107.39 1346.67 
15055100 5114.23 2727.77 1491.23 961.241 -1368.34 1672.23 
18957 2
15055200 4818.38 1932.31 1576 904.959 -899.714 1276.1 
15055100 5463.15 2289.08 1488.15 720.915 -906.389 1158.13 
18957.5 2
15055200 5409.43 1572.57 1666.57 1170.38 -712.349 1370.12 
15055100 5871.14 2122.93 1464.21 807.899 -329.007 872.322 
18958 2
15055200 5854.38 1069.69 1647.23 877.625 -991.872 1324.4 
15055100 6329.31 1633.23 1515.08 903.678 -965.873 1322.7 
18958.5 2
15055200 6327.5 722.429 1671.29 942.461 -691.76 1169.09 
15055100 6781.5 1093.57 1554.14 900.781 -1075.02 1402.52 
18959 2
15055200 6793.92 216.077 1695.31 923.61 -1002.68 1363.24 
15055100 7149.92 599.462 1596.23 729.551 -978.435 1220.48 
18959.5 2
15055200 7137.85 -289.923 1733.62 703.319 -1034.76 1251.16 
15055100 7416.85 195.846 1558.23 545.855 -825.389 989.558 
18960 2
15055200 7476.21 -846.643 1722.43 678.092 -1115.67 1305.58 
15055100 7870.07 -318.357 1579.29 908.267 -1030.47 1373.61 
18960.5 2
15055200 7827.69 -1543.85 1779.92 698.763 -1386.09 1552.26 
15055100 8219.92 -766.538 1566.38 695.53 -891.017 1130.34 
18961 2
15055200 8308.71 -1941.5 1733.86 981.678 -811.538 1273.69 
15055100 8590.5 -1349 1595.57 756.279 -1188.7 1408.89 
18961.5 2
15055200 8660.93 -2341.86 1763.79 712.984 -810.44 1079.43 
15055100 8989.57 -1822.14 1615.93 807.837 -957.779 1252.97 
18962 2
15055200 9049.93 -2734.71 1785.07 756.809 -764.314 1075.61 
15055100 9459.86 -2254.57 1613.64 914.953 -841.301 1242.95 
18962.5 2
15055200 9469.64 -3116.79 1812.21 831.117 -756.577 1123.91 
15055100 9806.57 -2660.71 1656.36 686.563 -804.243 1057.44 
18963 2
15055200 9838.33 -3430.53 1770.13 734.443 -624.995 964.378 
15055100 10085.9 -2915.67 1625.2 556.498 -507.873 753.409 
18963.5 2
15055200 10354.3 -3973.86 1674.43 1036.05 -1091.01 1504.56 
15055100 10563.1 -3292.71 1564.21 958.109 -757.124 1221.15 
18964 2
15055200 10773.5 -4463.5 1703.29 845.19 -987.183 1299.57 
15055100 11030.3 -3861.57 1502.5 941.964 -1146.89 1484.13 
18964.5 2
15055200 11176.8 -4890.62 1694.38 813.198 -861.12 1184.41 
15055100 11292.3 -4347.77 1518.23 528.27 -980.238 1113.52 
18965 2
15055200 11505.1 -5392.79 1718.07 660.413 -1010.4 1207.09 
15055100 11728.5 -4759.79 1518.5 877.651 -829.007 1207.28 
18965.5 2
15055200 11819.8 -5978.64 1703.21 620.738 -1155.54 1311.71 
15055100 12227.6 -5310.5 1505.71 984.503 -1086.22 1465.99 
18966 2
15055200 12339 -6514.07 1709.5 1032.24 -1064.47 1482.77 
15055100 12677.9 -5941.86 1551.21 895.2 -1255.18 1541.71 
18966.5 2
15055200 12780.4 -6940.46 1763.46 900.785 -870.184 1252.45 
15055100 13058.6 -6436.15 1594.54 776.912 -1008.77 1273.27 
18967 2
15055200 13090.6 -7336.5 1767.14 625.521 -798.465 1014.31 
15055100 13502.6 -6806.86 1602 895.217 -747.386 1166.19 
18967.5 2
15055200 13490.6 -7752.57 1744.93 775.055 -806.34 1118.43 
15055100 13821.3 -7252.57 1600.36 617.525 -863.787 1061.82 
18968 2
15055200 13889.8 -8269.46 1740.08 804.989 -1042.12 1316.82 
15055100 14331.6 -7608.92 1592.69 1028.89 -718.451 1254.91 
18968.5 2
15055200 14331.1 -8726 1748 880.832 -911.254 1267.38 
15055100 14867 -8142.07 1586.5 1068.63 -1064.17 1508.12 
18969 2
15055200 14817.2 -9337.31 1756.62 985.98 -1239.98 1584.2 
15055100 15199.2 -8681.38 1612.69 673.896 -1093.94 1284.85 
18969.5 2
15055200 15279.1 -9754.93 1777.93 935.045 -845.386 1260.55 
15055100 15588.8 -9110.64 1601.29 788.573 -868.944 1173.42 
18970 2
15055200 15707.9 -10138 1759.29 827.772 -739.52 1110 
15055100 16012 -9483.07 1647.36 817.016 -718.974 1088.32 
18970.5 2
15055200 16114.9 -10513.1 1759 810.746 -747.165 1102.53 
15055100 16464.1 -10056.5 1633.46 900.552 -1142.21 1454.52 
18971 2
15055200 16623.4 -11030.2 1730.79 1033.4 -1051.09 1474.01 
15055100 16954.3 -10404.1 1585.71 996.359 -706.524 1221.44 
18971.5 2
15055200 17141.5 -11526.4 1764.46 1040.37 -996.326 1440.5 
15055100 17454.3 -10867.4 1566.54 1004.06 -930.348 1368.83 
18972 2
15055200 17644.3 -11952.6 1715.29 1009.69 -855.94 1323.67 
15055100 17982 -11309.4 1567.71 1059.62 -887.638 1382.28 
18972.5 2
15055200 18335.3 -12309.7 1637.92 1373.8 -709.84 1546.35 
15055100 18805.5 -11808.4 1569.08 1637.25 -991.96 1914.31 
18973 2
15055200 18873.8 -12736.9 1709.71 1079.11 -856.185 1377.51 
15055100 19187.4 -12169.9 1572.57 765.168 -724.537 1053.77 
18973.5 2
15055200 19305.7 -13170.3 1745.14 851.93 -854.748 1206.81 
15055100 19620.4 -12542.4 1588.36 854.184 -734.573 1126.6 
18974 2
15055200 19713.4 -13523.4 1756.86 813.658 -704.733 1076.42 
15055100 20096.1 -12864.7 1564.21 949.387 -643.427 1146.88 
18974.5 2
15055200 20148.9 -13921 1761.64 862.376 -787.412 1167.78 
15055100 20574.3 -13262.6 1557.43 946.959 -787.977 1231.93 
18975 2
15055200 20645.3 -14258.3 1721.64 990.875 -673.225 1197.94 
15055100 21026.1 -13551.1 1539.14 901.91 -575.848 1070.07 
18975.5 2
15055200 21109.6 -14499.4 1726.36 926.718 -481.323 1044.26 
15055100 21503.5 -13857.2 1565.21 952.809 -610.921 1131.84 
18976 2
15055200 21642.4 -14695.6 1705.36 1074.16 -395.593 1144.69 
15055100 21979.6 -14176.4 1564.71 959.821 -643.577 1155.62 
18976.5 2
15055200 22214.7 -15039.5 1616.85 1175.23 -706.151 1371.06 
15055100 22574.1 -14517.5 1499.23 1220.75 -700.273 1407.34 
18977 2
15055200 22869.7 -15293.7 1731.29 1342.26 -520.852 1439.77 
15055100 23132.5 -14754.4 1486.07 1144.31 -485.442 1243.02 
18977.5 2
15055200 23438.1 -15557.2 1736 1097.21 -508.66 1209.38 
15055100 23829.3 -15004.3 1550.6 1345.24 -482.451 1429.13 
18978 2
15055200 24000.1 -15761.9 1697.2 1108.48 -403.682 1179.7 
15055100 24280.5 -15224.3 1549.8 889.809 -433.925 989.976 
18978.5 2
15055200 24498.8 -15929.1 1720.53 1005.51 -337.097 1060.51 
15055100 24821.3 -15463.3 1556.6 1090.32 -481.855 1192.05 
18979 2
15055200 24992.8 -16037 1666.67 997.98 -218.047 1021.52 
15055100 25345.7 -15647.1 1602.13 1059.53 -371.448 1122.75 
18979.5 2
15055200 25610 -16310.7 1657.67 1246.87 -552.997 1364 
15055100 25857.7 -15866.3 1595 1034.34 -442.828 1125.15 
18980 2
15055200 26273.5 -16611.9 1703.07 1340.47 -608.485 1472.11 
15055100 26409.6 -16041.3 1565.27 1114.88 -353.535 1169.59 
18980.5 2
15055200 26814.5 -16891.3 1718.93 1075.55 -555.335 1210.45 
15055100 27071.3 -16319.1 1607.33 1315.57 -552.154 1426.75 
18981 2
15055200 27535.9 -17216.9 1835.07 1428.51 -644.752 1567.28 
15055100 27700 -16499.4 1673.67 1244.88 -357.096 1295.09 
18981.5 2
15055200 28076.3 -17514.9 1859 1082.97 -597.328 1236.78 
15055100 28183.3 -16685.3 1684.93 968.604 -372.612 1037.8 
18982 2
15055200 28531.4 -17620.5 1771.43 908.231 -210.712 932.354 
15055100 28632.9 -16889.6 1634.93 897.253 -407.661 985.52 
18982.5 2
15055200 29079.6 -17741.4 1726 1094.38 -241.232 1120.65 
15055100 29077 -17199.5 1593.07 886.513 -618.62 1081.02 
18983 2
15055200 29581.5 -17942.4 1670 1001.71 -401.34 1079.12 
15055100 29610.6 -17403.1 1568.64 1065.01 -406.33 1139.89 
18983.5 2
15055200 30082.4 -18067.7 1643.38 1018.06 -254.601 1049.41 
15055100 30135.5 -17550.8 1518.77 1066.85 -300.355 1108.32 
18984 2
15055200 30579.6 -18352.1 1563.14 984.528 -563.268 1134.27 
15055100 30668.6 -17743.7 1454.71 1055.8 -381.917 1122.76 
18984.5 2
15055200 31231.8 -18562.3 1496.08 1286.39 -414.526 1351.53 
15055100 31286.4 -17954.6 1405 1218.43 -415.978 1287.48 
18985 2
15055200 31854.8 -19022.1 1491.15 1274.19 -940.223 1583.53 
15055100 31887.4 -18194.7 1381.92 1229.04 -490.955 1323.47 
18985.5 2
15055200 32769 -19195 1768.07 1813.8 -343.101 1845.96 
15055100 32799.4 -18547.9 1512.71 1809.47 -700.724 1940.41 
18986 2
15055200 33227.7 -19368.2 1775.69 899.397 -339.668 961.399 
15055100 33360.3 -18773.8 1565.69 1099.9 -443.116 1185.81 
18986.5 2
15055200 33614.8 -19521.3 1759.15 780.397 -308.623 839.207 
15055100 33826.1 -18932.8 1588 939.051 -320.409 992.209 
18987 2
15055200 34153.2 -19678.4 1789.31 1083.42 -316.05 1128.58 
15055100 34320.7 -19174.8 1603.77 995.202 -487.076 1108 
18987.5 2
15055200 34669.4 -19933.6 1815.31 1002.24 -495.594 1118.08 
15055100 34822.8 -19346 1660 974.907 -332.338 1030 
18988 2
15055200 35262.5 -20088.6 1737.08 1212.99 -316.973 1253.72 
15055100 35408.3 -19519.7 1666.62 1197.42 -355.199 1248.99 
18988.5 2
15055200 35782.6 -20278.8 1683.69 1067.92 -390.46 1137.06 
15055100 35958.5 -19679.5 1596.92 1129.84 -328.068 1176.5 
18989 2
15055200 36498.2 -20416 1773.14 1408.66 -270.139 1434.33 
15055100 36569.3 -19863.6 1645.86 1202.26 -362.421 1255.7 
18989.5 2
15055200 36963.5 -20612.9 1745.92 898.309 -380.16 975.439 
15055100 37210.5 -20105.5 1689.62 1237.94 -466.969 1323.09 
18990 2
15055200 37542.6 -20932.9 1816.54 1181.79 -653.061 1350.23 
15055100 37723 -20358.4 1696.77 1045.84 -516.17 1166.28 
18990.5 2
15055200 38188.2 -21085.5 1871.15 1298.87 -306.918 1334.64 
15055100 38301.7 -20512.6 1719.38 1164.37 -310.323 1205.01 
18991 2
15055200 38604.2 -21289.7 1890.08 838.71 -411.756 934.332 
15055100 38829.2 -20790.2 1716.54 1063.59 -559.708 1201.87 
18991.5 2
15055200 39020.4 -21465 1896.38 840.87 -354.157 912.409 
15055100 39319.1 -21017.1 1709.46 989.588 -458.275 1090.55 
18992 2
15055200 39450.2 -21706.1 1912.46 863.145 -484.09 989.627 
15055100 39732.5 -21239 1713.31 830.244 -445.629 942.279 
18992.5 2
15055200 40013.3 -22016.4 1869.31 1142.14 -629.427 1304.1 
15055100 40332.2 -21547.2 1677.08 1216.26 -625.059 1367.47 
18993 2
15055200 40531.9 -22497.8 1747.93 1001.2 -929.346 1366.05 
15055100 40919.5 -21985.4 1595.43 1133.87 -846.09 1414.76 
18993.5 2
15055200 40961.7 -22688.3 1733.85 854.401 -378.771 934.596 
15055100 41455.4 -22190.4 1591.62 1065.38 -407.467 1140.64 
18994 2
15055200 41449.7 -22902.9 1723.23 995.918 -437.991 1087.97 
15055100 41942.7 -22450.2 1582.23 994.505 -530.298 1127.06 
18994.5 2
15055200 41727.6 -23115.2 1708.31 570.684 -435.95 718.145 
15055100 42410.2 -22709.2 1563.62 960.038 -531.67 1097.43 
18995 2
15055200 42180.8 -23314.2 1693.69 906.308 -398 989.847 
15055100 42912.5 -22993.8 1517.23 1004.62 -569.385 1154.75 
18995.5 2
15055200 42598.2 -23473.1 1650.23 825.023 -313.925 882.73 
15055100 43359.8 -23256.3 1516.23 884.007 -518.699 1024.95 
18996 2
15055200 42936.5 -23634.5 1639 672.58 -320.844 745.188 
15055100 43753.6 -23521.3 1617.15 782.841 -526.839 943.61 
18996.5 2
15055200 43259.8 -23766.1 1619.15 649.058 -264.288 700.802 
15055100 44118.7 -23750.5 1606.08 733.086 -460.303 865.618 
18997 2
15055200 43564.5 -24026.5 1656.38 604.548 -516.636 795.23 
15055100 44267.5 -23854 1573.54 295.177 -205.281 359.541 
18997.5 2
15055200 43743.6 -24246.8 1694.62 354.76 -436.405 562.409 
15055100 44281.3 -24177.5 1540.08 27.4181 -640.67 641.257 
18998 2
15055200 43905.7 -24450.8 1774.62 317.176 -399.067 509.76 
15055100 44429.3 -24305.3 1554.54 289.628 -250.038 382.627 
18998.5 2
15055200 43859.4 -24471.5 1766.31 -91.5172 -41.0459 100.3 
15055100 44454.7 -24547.5 1536.15 50.1672 -478.717 481.338 
18999 2
15055200 43975.8 -24613.4 1730.25 239.606 -291.93 377.67 
15055100 44530.1 -24983.7 1587.33 155.126 -897.383 910.692 
18999.5 2
15055200 44001 -24910.8 1748.15 51.9972 -614.365 616.561 
15055100 44493 -25373.6 1598.69 -76.6185 -805.679 809.314 
19000 2
15055200 44118.2 -25202.1 1789.77 229.713 -571.192 615.653 
15055100 44449.5 -25769.6 1609.54 -85.2187 -776.471 781.133 
19000.5 2
15055200 44207.1 -25380 1820.85 174.359 -348.869 390.013 
15055100 44438.2 -26022.5 1588.54 -22.3228 -495.777 496.279 
19001 2
15055200 44221.9 -25510.2 1796.77 29.1673 -255.705 257.363 
15055100 44457.5 -26235.2 1614.85 37.9326 -418.014 419.732 
19001.5 2
15055200 44339.9 -25682.9 1790.46 236 -345.538 418.441 
15055100 44440.2 -26280.6 1609 -34.4615 -90.7692 97.0909 
19002 2
15055200 44352.8 -25682.9 1804.33 26.7848 0.013299 26.7848 
15055100 44463.3 -26258.9 1604.33 47.9306 45.0181 65.7569 
19002.5 2
15055200 44403.2 -25748.5 1850.08 104.559 -135.985 171.536 
15055100 44398.8 -26233.8 1600.31 -133.95 52.1731 143.752 
19003 2
15055200 44357.9 -25798.1 1835.62 -89.3643 -97.8607 132.524 
15055100 44465.6 -26293.2 1602 131.846 -117.281 176.461 
19003.5 2
15055200 44263.4 -25805.7 1817.77 -185.734 -14.9615 186.335 
15055100 44432.3 -26303.3 1607.62 -65.4375 -19.7975 68.3667 
19004 2
15055200 44241.3 -25761.6 1826.08 -43.4585 86.7656 97.0408 
15055100 44436.5 -26247.1 1607.23 8.17686 110.69 110.992 
19004.5 2
15055200 44273.1 -25724.3 1854.25 63.5513 74.5641 97.9723 
15055100 44375.7 -26285.3 1583.83 -121.59 -76.5128 143.66 
19005 2
15055200 44239 -25750.9 1813.5 -69.9863 -54.5859 88.7564 
15055100 44337.7 -26306.3 1569.25 -78.0287 -43.1212 89.1511 
19005.5 2
15055200 44344.6 -25886.3 1783.38 210.809 -270.242 342.74 
15055100 44261.5 -26350.2 1573.38 -152.106 -87.4661 175.461 
19006 2
15055200 44345.8 -25874.2 1783.83 2.42619 24.0193 24.1415 
15055100 44219.3 -26342.2 1565.75 -83.9207 15.7447 85.3849 
19006.5 2
15055200 44373.2 -25838.6 1776.54 55.0149 71.5555 90.2598 
15055100 44248.4 -26340.6 1556 58.3359 3.28236 58.4282 
19007 2
15055200 44380.4 -25837.2 1770.17 14.2295 2.70373 14.4841 
15055100 44326.7 -26339.5 1545.83 155.014 2.20868 155.03 
19007.5 2
15055200 44430.2 -25888.2 1770 98.2948 -100.753 140.758 
15055100 44335.9 -26384.3 1538.92 18.2933 -88.5528 90.4225 
19008 2
15055200 44291.8 -25723.4 1780.5 -274.067 326.365 426.177 
15055100 44344.8 -26342.6 1536.92 17.6441 82.6225 84.4854 
19008.5 1
15055200 44303.9 -25674.8 1809.75 25.2945 101.178 104.292 
19009 1
15055200 44336.8 -25750.6 1816 64.8218 -149.341 162.803 
19009.5 1
15055200 44389.2 -26088 1731 101.593 -655.116 662.946 
19010 1
15055200 44361.9 -26119.1 1612.92 -54.7189 -62.4163 83.0057 
19010.5 1
15055200 44365.7 -26101.6 1562.25 7.51503 35.0701 35.8663 
19011 1
15055200 44350 -26125.5 1552.83 -31.586 -48.2191 57.6434 
19011.5 1
15055200 44304.7 -26210.7 1552.08 -90.4857 -169.993 192.576 
19012 1
15055200 44345.2 -26214.2 1575.33 81.4926 -7.19545 81.8097 
19012.5 1
15055200 44421.1 -26193.8 1573.17 157.005 42.2705 162.596 
19013 1
15055200 44391.4 -26108.3 1564.23 -58.8093 169.358 179.278 
19013.5 1
15055200 44331.3 -26260.7 1586.92 -114.821 -291.317 313.129 
19014 1
15055200 44357.3 -26271.5 1597.55 53.4833 -22.243 57.9242 
19014.5 1
15055200 44125.2 -25926.8 1649.17 -479.386 712.027 858.367 
19015 1
15055200 43875.8 -25605 1729.92 -498.004 642.382 812.811 
19015.5 1
15055200 43848.6 -25594.8 1757.46 -52.9973 19.982 56.6391 
19016 1
15055200 43879.7 -25789.2 1729.33 60.7657 -380.426 385.248 
19016.5 1
15055200 43962.1 -25877.4 1804 167.855 -179.735 245.927 
19017 1
15055200 44050.5 -25926.2 1798.75 177.188 -97.6954 202.336 
19017.5 1
15055200 44236.4 -25913.2 1845.75 365.978 25.4265 366.86 
19018 1
15055200 44485 -25967.3 1853.5 491.271 -106.884 502.764 
19018.5 1
15055200 44564.5 -26059.2 1766.75 160.931 -186.066 246.007 
19019 1
15055200 44478.4 -26123.5 1740.25 -172.858 -129.016 215.697 
19019.5 1
15055200 44408.8 -26114.2 1640.67 -139.055 18.6294 140.298 
19020 1
15055200 44367.8 -26153.3 1615.58 -81.8363 -78.177 113.176 
19020.5 1
15055200 44367.5 -26199.6 1594.33 -0.502008 -92.8715 92.8728 
19021 1
15055200 44356.7 -26160.4 1598.67 -22.1088 79.932 82.9332 
19021.5 1
15055200 44262.1 -26123.2 1614.15 -189.559 74.5208 203.681 
19022 1
15055200 44246 -26138.1 1607.83 -31.4002 -29.0089 42.7492 
19022.5 1
15055200 44270.5 -26186.1 1591.17 48.8048 -95.6175 107.353 
19023 1
15055200 44262.2 -26185.5 1578.91 -17.3657 1.12292 17.402 
19023.5 1
15055200 44316.2 -26127 1582.62 105.359 114.124 155.321 
19024 1
15055200 44355.2 -25838.5 1660.18 76.0763 563.388 568.501 
19024.5 1
15055200 44485.4 -25797.2 1636.42 269.08 85.4934 282.335 
19025 1
15055200 44297.5 -25570.2 1717.23 -372.188 449.378 583.494 
19025.5 1
15055200 44002.8 -25363 1766.08 -583.422 410.358 713.285 
19026 1
15055200 44031.7 -25337.9 1756.17 59.206 51.5058 78.4742 
19026.5 1
15055200 44066.9 -25515.1 1783.67 70.5 -354.333 361.279 
19027 1
15055200 44126.6 -25577.6 1756.5 120.296 -126.008 174.21 
19027.5 1
15055200 44328.8 -25424.2 1799.23 395.667 300.253 496.694 
19028 1
15055200 44590.1 -25283.9 1806.36 519.526 278.817 589.615 
19028.5 1
15055200 44792.5 -25216.4 1798.67 417.338 139.16 439.928 
19029 1
15055200 45071.8 -25344.2 1772.46 542.42 -248.183 596.501 
19029.5 1
15055200 45388.8 -25396.2 1689.17 621.543 -101.835 629.831 
19030 1
15055200 45693.1 -25286.4 1614.75 617.14 222.617 656.064 
19030.5 1
15055200 46034.1 -25246.8 1570 697.342 81.1179 702.044 
19031 1
15055200 46299.8 -24647.1 1618.85 527.155 1189.83 1301.38 
19031.5 1
15055200 46580.8 -24115.2 1737 555.298 1051.21 1188.86 
19032 1
15055200 46843.8 -23993.6 1714.25 533.469 246.619 587.716 
19032.5 1
15055200 47209.1 -24075.4 1683.62 736.546 -164.922 754.784 
