# Supplementary material for: Intrinsic group behaviour II: On the dependence of triad spatial dynamics on social and personal features; and on the effect of social interaction on small group dynamics
Source: PLoS One. 2019 Dec 3;14(12):e0225704. doi: 10.1371/journal.pone.0225704 (PMC6890182; doi:10.1371/journal.pone.0225704)
Supplement: S1 Data Set — (ZIP) [file pone.0225704.s001.zip › set_2_int/group_traj_dyad_int/traj_2_0109_113.dat]

2 15031901 15031902 0 1 0 0 1 0 1 30 30 30 1645.77 1653.57 1637.96 
18799.5 2
15031902 -14069.5 12926.5 1312.5 0 0 0 
15031901 -13429.2 13567.5 1187.5 0 0 0 
18800 2
15031902 -13875.9 12734.9 1240.71 667.734 -660.591 939.281 
15031901 -13333 13322.6 1215.79 295.245 -751.096 807.04 
18800.5 2
15031902 -13508.4 12136.5 1301.46 733.478 -1194.54 1401.76 
15031901 -12797.4 12730.5 1299.23 1069.09 -1181.85 1593.65 
18801 2
15031902 -13098.6 11525.4 1254.21 806.719 -1202.96 1448.42 
15031901 -12258.9 12108.7 1195.21 1059.95 -1224.06 1619.21 
18801.5 2
15031902 -12691.9 10913.2 1372.23 792.687 -1193.38 1432.66 
15031901 -11892.8 11698.9 1253.23 713.761 -798.813 1071.24 
18802 2
15031902 -12422.6 10350.1 1340.92 558.796 -1168.2 1294.97 
15031901 -11586.6 11140.6 1297.67 635.24 -1158.38 1321.13 
18802.5 2
15031902 -11992.3 9819.38 1335.77 862.276 -1063.52 1369.16 
15031901 -11161.3 10511.8 1185.15 852.256 -1259.99 1521.16 
18803 2
15031902 -11625.3 9544.46 1342.69 712.621 -533.831 890.396 
15031901 -10775.3 10022.7 1391 749.515 -949.813 1209.92 
18803.5 2
15031902 -11259.6 9159.83 1337.25 738.837 -777.027 1072.22 
15031901 -10483.1 9671.67 1405.67 590.352 -709.143 922.713 
18804 2
15031902 -10879.5 8661.54 1393.31 760.09 -996.59 1253.37 
15031901 -10129.8 9197.08 1373.92 706.474 -949.179 1183.24 
18804.5 2
15031902 -10417.1 8225.83 1437.75 908.556 -856.002 1248.28 
15031901 -9645.33 8716.58 1374.08 951.892 -943.995 1340.61 
18805 2
15031902 -10156.2 7798.54 1409 524.854 -859.748 1007.29 
15031901 -9298.31 8242.38 1460.92 698.241 -954.122 1182.32 
18805.5 2
15031902 -9639 7342.33 1414.92 1016.17 -896.277 1354.96 
15031901 -8943.5 7800.5 1466 697.068 -868.143 1113.36 
18806 2
15031902 -9134 6965.67 1408.67 1039.09 -775.034 1296.3 
15031901 -8510.42 7388.83 1476.08 891.118 -847.051 1229.47 
18806.5 2
15031902 -8644.43 6604.71 1448.64 985.053 -726.262 1223.84 
15031901 -7911.71 7129.79 1506.93 1204.63 -521.223 1312.56 
18807 2
15031902 -8214.31 6293.85 1419.85 848.365 -613.152 1046.75 
15031901 -7443.15 6902.31 1390.31 924.182 -448.675 1027.34 
18807.5 2
15031902 -7857.54 5828.85 1433.92 728.1 -948.98 1196.12 
15031901 -7012.15 6464.08 1308.31 879.592 -894.349 1254.41 
18808 2
15031902 -7343.15 5401.08 1414.23 1037.07 -862.438 1348.82 
15031901 -6410.77 5986.77 1348.54 1212.47 -962.314 1547.94 
18808.5 2
15031902 -6649.15 5077.54 1339 1399.19 -652.295 1543.77 
15031901 -6153.54 5857.23 1393.77 518.61 -261.166 580.659 
18809 2
15031902 -6144.36 4635.36 1371.36 978.288 -856.941 1300.54 
15031901 -5659.5 5666 1174.79 957.439 -370.602 1026.66 
18809.5 2
15031902 -5656.69 4461.08 1209.46 946.922 -338.408 1005.58 
15031901 -4770.08 5209.31 1348.08 1727.04 -886.781 1941.4 
18810 2
15031902 -5034.69 4251.08 1384.46 1249 -421.687 1318.26 
15031901 -4190.31 4900.54 1494.62 1164.2 -620.019 1319 
18810.5 2
15031902 -4357.08 4029.67 1673.5 1391.39 -454.641 1463.79 
15031901 -3741.83 4613.92 1582 920.892 -588.546 1092.9 
18811 2
15031902 -3752.31 3716.85 1715.08 1226.73 -634.524 1381.11 
15031901 -3031.46 4374.92 1623.38 1440.92 -484.774 1520.28 
18811.5 2
15031902 -3211.75 3433.25 1761.58 1092.04 -572.922 1233.2 
15031901 -2584.25 4196 1606 903.458 -361.461 973.083 
18812 2
15031902 -2714.31 3184.62 1731.54 996.878 -498.266 1114.47 
15031901 -2138.15 4016.54 1592.08 893.98 -359.642 963.61 
18812.5 2
15031902 -2118.15 2953.46 1670.15 1168.93 -453.243 1253.72 
15031901 -1609.54 3797.69 1594.69 1036.5 -429.11 1121.82 
18813 2
15031902 -1649 2708.58 1642.83 934.569 -487.805 1054.22 
15031901 -1119.5 3612.83 1659.92 976.172 -368.245 1043.32 
18813.5 2
15031902 -1081.08 2439.08 1692.83 1151.96 -546.653 1275.09 
15031901 -485.667 3340.67 1641.58 1285.67 -552.062 1399.18 
18814 2
15031902 -396.5 2300.75 1696.25 1399.97 -282.89 1428.26 
15031901 -2.33333 2977.58 1624.17 988.412 -742.502 1236.23 
18814.5 2
15031902 151.692 2121.92 1705.69 1064.45 -347.237 1119.66 
15031901 710.923 2925 1630.08 1384.96 -102.104 1388.72 
18815 2
15031902 740.692 1858.77 1634.31 1139.26 -509.002 1247.8 
15031901 1250.69 2836.54 1634.69 1044.04 -171.105 1057.97 
18815.5 2
15031902 1349.42 1763.83 1581.42 1244.84 -194.143 1259.88 
15031901 1840.75 2754.33 1587 1206.66 -168.109 1218.32 
18816 2
15031902 1884.54 1508.54 1529.46 1068.11 -509.571 1183.43 
15031901 2412.23 2566.08 1596.46 1140.68 -375.761 1200.98 
18816.5 2
15031902 2511.69 1287.46 1530.62 1229.71 -433.484 1303.88 
15031901 2974.23 2090.38 1606.92 1101.96 -932.73 1443.71 
18817 2
15031902 3259.85 950.615 1575.92 1493.32 -672.348 1637.7 
15031901 3545 1693.85 1514.08 1139.26 -791.494 1387.22 
18817.5 2
15031902 3787.92 572.077 1686.92 1062.53 -761.647 1307.32 
15031901 4076.77 1301 1495.31 1069.96 -790.435 1330.26 
18818 2
15031902 4217.69 340.154 1695.54 869.978 -469.48 988.571 
15031901 4635.92 935.154 1509.46 1131.89 -740.579 1352.64 
18818.5 2
15031902 4750.62 -37 1652.08 1103.36 -780.857 1351.72 
15031901 5150.92 577 1510.62 1066.25 -741.519 1298.75 
18819 2
15031902 5222.36 -367.071 1645.14 930.457 -651.028 1135.6 
15031901 5685.71 147.714 1606.57 1054.82 -846.717 1352.61 
18819.5 2
15031902 5717.23 -833.308 1596.15 966.55 -910.618 1327.95 
15031901 6128 -131.615 1567.23 863.839 -545.566 1021.69 
18820 2
15031902 6136.92 -1142.92 1599.92 854.77 -630.581 1062.2 
15031901 6652.62 -502.538 1565.92 1068.46 -755.444 1308.55 
18820.5 2
15031902 6629.54 -1589.31 1622 1015.7 -920.381 1370.68 
15031901 7124.85 -996.615 1580.23 973.672 -1018.72 1409.19 
18821 2
15031902 7118.14 -1996.93 1624.14 958.048 -799.257 1247.66 
15031901 7707.93 -1369.57 1579.64 1143.3 -731.286 1357.17 
18821.5 2
15031902 7709.23 -2354.62 1611.15 1182.18 -715.374 1381.77 
15031901 8231.85 -1849.62 1611.38 1047.84 -960.088 1421.17 
18822 2
15031902 8170.71 -2810.5 1620.36 912.023 -900.958 1281.99 
15031901 8699.57 -2193.36 1661.79 924.358 -679.332 1147.14 
18822.5 2
15031902 8570.38 -3322.77 1604.38 796.156 -1020.46 1294.29 
15031901 9116.23 -2631.92 1662.46 829.999 -873.637 1205.05 
18823 2
15031902 8980.38 -3733.69 1602.85 831.643 -833.515 1177.45 
15031901 9530.31 -3089.38 1673.92 839.913 -927.914 1251.59 
18823.5 2
15031902 9419.14 -4192.36 1621.07 874.02 -913.675 1264.4 
15031901 9927.71 -3624 1651.5 791.647 -1064.97 1326.98 
18824 2
15031902 9812.92 -4612.46 1609.77 770.607 -822.122 1126.82 
15031901 10269.6 -4091.69 1594.15 669.082 -915.249 1133.73 
18824.5 2
15031902 10192.5 -5076 1553.85 763.814 -932.673 1205.52 
15031901 10780.5 -4421 1603.46 1028.01 -662.591 1223.05 
18825 2
15031902 10597.8 -5491.15 1550.15 802.437 -822.087 1148.8 
15031901 11138.1 -4819 1547 707.997 -788.119 1059.43 
18825.5 2
15031902 11067.3 -5913.77 1542.85 944.745 -850.333 1271.07 
15031901 11621.5 -5366.62 1565.62 972.76 -1101.84 1469.8 
18826 2
15031902 11529.6 -6438.85 1551.77 933.955 -1060.76 1413.32 
15031901 12099.6 -5853.77 1590.69 965.812 -984.149 1378.89 
18826.5 2
15031902 12022.2 -6948.54 1666.77 981.306 -1015.32 1412.03 
15031901 12594.8 -6260.62 1575.62 986.515 -810.451 1276.73 
18827 2
15031902 12470 -7398.46 1676 900.944 -905.278 1277.2 
15031901 13073.1 -6721.38 1603.38 962.235 -927.101 1336.19 
18827.5 2
15031902 12852.1 -7684.54 1652.15 782.945 -586.223 978.09 
15031901 13443.3 -7161.92 1591.31 758.67 -902.743 1179.2 
18828 2
15031902 13325.1 -8184.57 1610.5 927.58 -980.457 1349.7 
15031901 13840.6 -7586.14 1594 779.089 -831.803 1139.68 
18828.5 2
15031902 13707.5 -8627.85 1619.31 755.723 -876.037 1156.96 
15031901 14348.6 -8125.23 1593.69 1003.9 -1065.39 1463.85 
18829 2
15031902 14062.3 -9088.23 1630.23 726.986 -943.411 1191.02 
15031901 14722.5 -8573.54 1606.62 766.236 -918.663 1196.27 
18829.5 2
15031902 14547.5 -9517.15 1677.92 978.133 -864.764 1305.59 
15031901 15149.5 -8966.92 1641.54 860.887 -793.114 1170.54 
18830 2
15031902 14974.8 -10100.1 1696.5 836.251 -1140.88 1414.54 
15031901 15576.7 -9355.71 1771.71 835.961 -760.844 1130.36 
18830.5 2
15031902 15416.5 -10696.2 1673.54 861.116 -1161.96 1446.27 
15031901 15936.6 -9941.15 1699.85 701.562 -1141.21 1339.61 
18831 2
15031902 15705.2 -11066.5 1645.92 583.217 -747.941 948.45 
15031901 16389.4 -10553.1 1712.54 914.685 -1236.21 1537.81 
18831.5 2
15031902 16035.6 -11501.8 1627.69 663.423 -874.112 1097.36 
15031901 16830.8 -10960.2 1638 886.469 -817.578 1205.93 
18832 2
15031902 16496.4 -11926 1583.31 936.523 -862.258 1273.01 
15031901 17228.3 -11359.1 1602.38 807.849 -810.663 1144.46 
18832.5 2
15031902 17007.9 -12375.8 1467 1006.84 -885.405 1340.77 
15031901 17772.8 -11827.2 1649.36 1071.81 -921.53 1413.5 
18833 2
15031902 17548.6 -12696 1433.77 1068.69 -632.835 1242.01 
15031901 18675.2 -12308.5 1611.54 1783.49 -951.234 2021.31 
18833.5 2
15031902 18203.7 -13182.7 1504.08 1336.89 -993.25 1665.48 
15031901 18997.2 -12803.7 1630.54 657.143 -1010.52 1205.4 
18834 2
15031902 18743.5 -13609.6 1533.77 1092.81 -864.217 1393.23 
15031901 19309.2 -13151 1625.38 631.423 -703.052 944.975 
18834.5 2
15031902 19107.7 -13968.9 1538.62 737.154 -727.344 1035.58 
15031901 19690.8 -13521.2 1651.08 772.656 -749.455 1076.42 
18835 2
15031902 19636.4 -14386.1 1594.15 1059.5 -835.98 1349.6 
15031901 20113.7 -13888.4 1631.46 847.387 -735.779 1122.25 
18835.5 2
15031902 20080.1 -14791 1549.85 885.613 -808.23 1198.98 
15031901 20515.1 -14220.2 1591.46 801.167 -662.214 1039.42 
18836 2
15031902 20584.6 -15100.9 1539.14 983.559 -604.01 1154.22 
15031901 21086.3 -14368.4 1544.86 1113.47 -288.895 1150.33 
18836.5 2
15031902 21173.3 -15370.1 1498.92 1151.99 -526.849 1266.74 
15031901 21731.8 -14521.6 1540.46 1263.18 -299.918 1298.29 
18837 2
15031902 21745.7 -15612.5 1466.15 1163.38 -492.652 1263.39 
15031901 22167.8 -14759.2 1542.69 886.335 -482.958 1009.38 
18837.5 2
15031902 22367.3 -15791.9 1558.15 1248.22 -360.365 1299.2 
15031901 22913.8 -15056.5 1563.46 1497.84 -596.849 1612.37 
18838 2
15031902 22958.1 -15962.2 1583.62 1165.23 -335.913 1212.68 
15031901 23393.1 -15317.8 1606.54 945.38 -515.4 1076.75 
18838.5 2
15031902 23558.2 -16143.6 1572.15 1214.73 -367.175 1269.01 
15031901 23922.7 -15431.5 1588.38 1072.1 -230.302 1096.55 
18839 2
15031902 24084.1 -16324.9 1615 1073.31 -370.016 1135.3 
15031901 24450.8 -15579.4 1587.15 1077.86 -301.727 1119.3 
18839.5 2
15031902 24640 -16534.2 1628.31 1134.54 -427.159 1212.29 
15031901 25048.8 -15707.8 1543.69 1220.41 -262.166 1248.25 
18840 2
15031902 25245.2 -16717.7 1544.69 1205.49 -365.461 1259.67 
15031901 25689 -15968.5 1528.92 1275.21 -519.307 1376.89 
18840.5 2
15031902 25846.4 -16981.2 1558.93 1174.36 -514.691 1282.2 
15031901 26249.6 -16098 1484.64 1095.01 -252.855 1123.82 
18841 2
15031902 26501.2 -17195.4 1605.08 1304.23 -426.634 1372.24 
15031901 26920.7 -16447.2 1561.62 1336.75 -695.679 1506.94 
18841.5 2
15031902 27081.5 -17452.4 1604 1170.05 -518.09 1279.63 
15031901 27471.9 -16721.9 1601.5 1111.36 -553.826 1241.71 
18842 2
15031902 27632.5 -17644.6 1593.77 1106.5 -386.061 1171.92 
15031901 27984.6 -16838.5 1734 1029.49 -234.156 1055.79 
18842.5 2
15031902 28144.5 -17845.4 1609.71 1023.92 -401.484 1099.82 
15031901 28629.6 -16984.7 1738.29 1290.05 -292.352 1322.77 
18843 2
15031902 28717.3 -18001.6 1621.93 1150.17 -313.683 1192.18 
15031901 29134.9 -17145.4 1702.79 1014.63 -322.576 1064.67 
18843.5 2
15031902 29335.6 -18033.9 1624.07 1251.74 -65.5003 1253.45 
15031901 29573.4 -17326.2 1618.21 887.507 -366.108 960.054 
18844 2
15031902 29905.6 -18121.5 1564.93 1111.11 -170.705 1124.15 
15031901 30165.9 -17448.5 1594.79 1155.11 -238.374 1179.45 
18844.5 2
15031902 30510.1 -18144.1 1536.31 1204.05 -44.974 1204.89 
15031901 30862.2 -17681.2 1516.54 1386.9 -463.454 1462.29 
18845 2
15031902 31220.8 -18608.7 1502.46 1450.55 -948.195 1732.96 
15031901 31514.7 -17962.8 1475.31 1331.71 -574.725 1450.44 
18845.5 2
15031902 32104.8 -19035.7 1459.43 1750.38 -845.588 1943.92 
15031901 32137.1 -18339.6 1450 1232.43 -746.143 1440.7 
18846 2
15031902 32753.1 -19481.8 1602.85 1266.19 -871.351 1537.04 
15031901 32934.2 -18675.8 1539.77 1556.95 -656.636 1689.75 
18846.5 2
15031902 33260.7 -19542.1 1617.08 1017.27 -120.703 1024.4 
15031901 33528 -18810.8 1578.46 1189.92 -270.541 1220.29 
18847 2
15031902 33814.8 -19694.1 1655.92 1130.77 -310.204 1172.55 
15031901 34093 -18964.3 1585.08 1153.06 -313.344 1194.88 
18847.5 2
15031902 34403.7 -19937.8 1646.69 1177.85 -487.538 1274.76 
15031901 34758.8 -19096.5 1591.62 1331.69 -264.308 1357.67 
18848 2
15031902 34955.6 -20251.5 1678.69 1110.51 -631.172 1277.34 
15031901 35373.8 -19308.2 1566.69 1237.27 -426.095 1308.58 
18848.5 2
15031902 35459.6 -20470 1686 1020.24 -442.23 1111.96 
15031901 35920.9 -19565.2 1582.77 1107.6 -520.243 1223.69 
18849 2
15031902 36107.3 -20670.4 1645.93 1264.98 -391.462 1324.17 
15031901 36788.6 -19873.2 1654.79 1694.63 -601.53 1798.22 
18849.5 2
15031902 36698.6 -20913 1623.46 1148.21 -471.012 1241.07 
15031901 37440.6 -20112.7 1701.08 1266.1 -465.006 1348.8 
18850 2
15031902 37431.2 -21093.4 1671.31 1468.17 -361.492 1512.02 
15031901 37836 -20329.7 1694.77 792.354 -434.87 903.845 
18850.5 2
15031902 38007.5 -21256.7 1751.85 1180.8 -334.647 1227.31 
15031901 38426.8 -20476.2 1710.77 1210.75 -300.284 1247.43 
18851 2
15031902 38536.5 -21414.5 1778.92 1084.17 -323.455 1131.4 
15031901 38981.8 -20724 1696.77 1137.3 -507.724 1245.48 
18851.5 2
15031902 39059.5 -21640.3 1780.36 1039.68 -448.802 1132.42 
15031901 39551.5 -20956.4 1670.57 1132.51 -462.085 1223.15 
18852 2
15031902 39724.6 -21982.5 1766 1298.97 -668.387 1460.84 
15031901 40152.1 -21260.9 1597.93 1173.13 -594.587 1315.21 
18852.5 2
15031902 40425 -22320 1665.77 1398.06 -673.653 1551.9 
15031901 40870.5 -21802.9 1643.85 1433.92 -1081.97 1796.33 
18853 2
15031902 41092.9 -22574.8 1608.69 1380.01 -526.383 1476.99 
15031901 41396 -21967 1628 1085.66 -339.002 1137.36 
18853.5 2
15031902 41709.9 -22694.6 1592.21 1221.65 -237.232 1244.47 
15031901 41965.9 -22116.3 1565.64 1128.57 -295.615 1166.65 
18854 2
15031902 42257.2 -22895.4 1599.54 1103.42 -404.865 1175.35 
15031901 42615.4 -22255.6 1545.31 1309.39 -280.907 1339.18 
18854.5 2
15031902 42888.4 -23100.8 1602.46 1254.93 -408.319 1319.69 
15031901 43161.2 -22490.8 1515.85 1085.03 -467.503 1181.46 
18855 2
15031902 43675.3 -23471.4 1584.57 1536.92 -723.944 1698.88 
15031901 43882.9 -22638.2 1552.5 1409.72 -287.979 1438.83 
18855.5 2
15031902 44209.4 -23623.7 1584.54 1090 -310.742 1133.43 
15031901 44534.1 -22952.2 1609.77 1328.87 -640.693 1475.26 
18856 2
15031902 44876.1 -23839.3 1596.47 1333.36 -431.282 1401.38 
15031901 45008.2 -23041.6 1602.8 948.246 -178.892 964.973 
18856.5 2
15031902 45441 -24052.8 1625.29 1105.54 -417.715 1181.83 
15031901 45554.9 -23260.3 1637.57 1069.92 -427.956 1152.33 
18857 2
15031902 45998.3 -24396.6 1603.71 1128.11 -696.067 1325.57 
15031901 46193.6 -23242.1 1681.07 1292.8 36.7264 1293.32 
18857.5 2
15031902 46494.4 -24331.4 1596.79 1004.34 132.013 1012.98 
15031901 46772 -23323.7 1645.21 1170.91 -165.124 1182.49 
18858 2
15031902 46957.7 -24159.3 1550.07 910.225 338.105 970.992 
15031901 47181.9 -23703 1594.13 805.239 -745.159 1097.12 
