# Supplementary material for: Intrinsic group behaviour II: On the dependence of triad spatial dynamics on social and personal features; and on the effect of social interaction on small group dynamics
Source: PLoS One. 2019 Dec 3;14(12):e0225704. doi: 10.1371/journal.pone.0225704 (PMC6890182; doi:10.1371/journal.pone.0225704)
Supplement: S1 Data Set — (ZIP) [file pone.0225704.s001.zip › set_2_int/group_traj_dyad_int/traj_2_0109_112.dat]

2 15031900 15032100 0 0 0 1 0 1 0 30 30 30 1586.42 1594.77 1578.07 
18799 1
15031900 4393.25 4874.75 1596.75 0 0 0 
18799.5 1
15031900 4411.85 4699.31 1625.62 60.3771 -569.618 572.809 
18800 1
15031900 4635.71 4325.57 1595.07 459.688 -767.426 894.57 
18800.5 1
15031900 5274.15 4102.46 1543.69 1274.33 -445.329 1349.9 
18801 2
15032100 4710.5 3258.5 1515 0 0 0 
15031900 5533.36 3886.86 1473.86 510.243 -424.418 663.685 
18801.5 2
15032100 4748.85 3113.62 1480.38 133.61 -504.824 522.206 
15031900 5717.38 3442.31 1407.08 358.728 -866.568 937.884 
18802 2
15032100 4838.33 2639 1385 185.658 -984.679 1002.03 
15031900 5837.58 3067.58 1367.92 249.375 -777.436 816.453 
18802.5 2
15032100 4945.46 2131.69 1315.85 214.686 -1016.65 1039.07 
15031900 5846.54 2637.38 1369.85 17.9461 -862.122 862.308 
18803 2
15032100 5175.38 1815.15 1358.23 446.453 -614.638 759.671 
15031900 5862.85 2331.92 1400.08 31.6654 -593.129 593.974 
18803.5 2
15032100 5484.75 1613.17 1458.33 624.981 -408.055 746.398 
15031900 6081.75 2083.83 1535.83 442.23 -501.191 668.401 
18804 2
15032100 5624.38 1247 1472.85 279.269 -732.333 783.775 
15031900 6240.08 1671.46 1518.23 316.654 -824.744 883.443 
18804.5 2
15032100 5912.92 756.417 1536.25 566.861 -963.818 1118.16 
15031900 6490.17 1188.33 1593.17 491.335 -949.171 1068.8 
18805 2
15032100 6005.62 412.769 1557.54 186.517 -691.444 716.158 
15031900 6686.08 960.077 1598 394.186 -459.268 605.235 
18805.5 2
15032100 6118.83 -38.6667 1572.83 222.432 -886.907 914.375 
15031900 6847.92 716.75 1569.75 317.956 -478.049 574.132 
18806 2
15032100 6307.83 -447.75 1620.75 388.889 -841.735 927.229 
15031900 6944 489.833 1583.92 197.702 -466.907 507.039 
18806.5 2
15032100 6461.36 -852 1630.5 308.901 -813.38 870.062 
15031900 7045.43 187.214 1587.36 204.082 -608.891 642.182 
18807 2
15032100 6712.38 -1064.38 1661.62 495.123 -418.905 648.558 
15031900 7131 -67.6154 1577.92 168.78 -502.623 530.204 
18807.5 2
15032100 6858.46 -1052.46 1676.62 298.116 24.3328 299.108 
15031900 7290.77 -439.538 1569 326.06 -759.027 826.097 
18808 2
15032100 7026.38 -1206.23 1620.92 338.555 -310.019 459.054 
15031900 7450.69 -690.769 1571.46 322.426 -506.514 600.428 
18808.5 2
15032100 7224.85 -1581.15 1613.38 400.124 -755.893 855.263 
15031900 7689 -949.615 1596.38 480.459 -521.867 709.356 
18809 2
15032100 7400 -1621.71 1649.14 339.445 -78.6055 348.428 
15031900 8000.64 -1203.57 1619.29 603.959 -492.163 779.096 
18809.5 2
15032100 7629.54 -1661.85 1683.92 445.706 -77.926 452.467 
15031900 8261.69 -1336.31 1676.46 506.892 -257.74 568.656 
18810 2
15032100 7826.46 -1802.85 1674 395.428 -283.133 486.341 
15031900 8377.85 -1316 1683.23 233.241 40.7785 236.779 
18810.5 2
15032100 7932 -1855.92 1707.83 216.711 -108.974 242.568 
15031900 8511.25 -1410.08 1635.67 273.93 -193.19 335.201 
18811 2
15032100 8030.46 -1872.15 1677.54 199.719 -32.9355 202.417 
15031900 8663.15 -1525.08 1639.08 308.121 -233.253 386.453 
18811.5 2
15032100 8306.5 -1901.67 1654.42 557.653 -59.6219 560.832 
15031900 8873.25 -1620.67 1658.25 424.437 -193.111 466.303 
18812 2
15032100 8475.38 -1921.92 1653.69 338.446 -40.594 340.872 
15031900 9079.46 -1745 1646.31 413.25 -249.165 482.554 
18812.5 2
15032100 8651.31 -2018.85 1686.38 344.947 -190.045 393.835 
15031900 9204.08 -1854.31 1650.85 244.344 -214.329 325.024 
18813 2
15032100 8758.25 -2014.5 1674.25 213.032 8.65768 213.208 
15031900 9308.25 -1958.58 1660.58 207.516 -207.72 293.617 
18813.5 2
15032100 8786.83 -1917.83 1650.75 57.9784 196.078 204.471 
15031900 9396.75 -1948.25 1627.25 179.513 20.9601 180.733 
18814 2
15032100 8857.5 -1875.83 1661.33 144.513 85.8896 168.11 
15031900 9483.67 -1965.67 1595.17 177.744 -35.6169 181.277 
18814.5 2
15032100 8922.31 -1899.23 1707 125.84 -45.4319 133.79 
15031900 9680.54 -1993 1514.08 382.275 -53.0744 385.942 
18815 2
15032100 9076.23 -1812.77 1685.77 297.724 167.237 341.478 
15031900 9831.92 -1502.69 1497.92 292.814 948.371 992.546 
18815.5 2
15032100 9217 -1653.83 1671.08 287.872 325.022 434.177 
15031900 9993.33 -1010.5 1555.83 330.082 1006.53 1059.27 
18816 2
15032100 9290.46 -1277.92 1661.23 146.63 750.32 764.513 
15031900 10109.7 -605.923 1520.85 232.253 807.539 840.274 
18816.5 2
15032100 9305.92 -923.462 1616.31 30.3167 695.023 695.684 
15031900 10330.9 -213.462 1400.62 433.786 769.532 883.374 
18817 2
15032100 9410 -522.692 1587.69 207.738 799.939 826.473 
15031900 10387.5 -115.462 1273.15 113.005 195.609 225.905 
18817.5 2
15032100 9316.54 -286.308 1591.77 -188.051 475.623 511.449 
15031900 10441 -126.308 1211 107.568 -21.8232 109.76 
18818 2
15032100 9354 -124.154 1580.85 75.8331 328.247 336.892 
15031900 10433 -203.308 1241.15 -16.1943 -155.87 156.709 
18818.5 2
15032100 9349.85 -65.8462 1579.38 -8.6001 120.72 121.026 
15031900 10361.2 -348.077 1360.62 -148.75 -299.729 334.61 
18819 2
15032100 9179.21 -42 1519.14 -336.552 47.0338 339.823 
15031900 10125.7 -636.714 1440.43 -464.378 -569.304 734.68 
18819.5 2
15032100 9086.85 56.5385 1449.85 -180.407 192.458 263.793 
15031900 9781.69 -1016 1446.23 -671.918 -740.792 1000.12 
18820 2
15032100 9276.85 34.6923 1388.77 386.965 -44.4932 389.515 
15031900 9858.15 -1106.85 1508.77 155.726 -185.023 241.835 
18820.5 2
15032100 9554.23 -102.538 1362.38 571.927 -282.95 638.092 
15031900 9923.69 -1378.62 1520.15 135.131 -560.349 576.412 
18821 2
15032100 9751.93 -289.571 1355 387.643 -366.731 533.628 
15031900 9913.14 -1485.64 1553.86 -20.6852 -209.858 210.875 
18821.5 2
15032100 9851.54 -334.154 1342.08 199.22 -89.1648 218.263 
15031900 9918.15 -1452.46 1552.31 10.022 66.3626 67.1151 
18822 2
15032100 9733.57 -263.357 1345.36 -233.136 139.914 271.898 
15031900 9862.93 -1123 1575.93 -109.141 651.11 660.194 
18822.5 2
15032100 9681.69 -209.923 1348.46 -103.345 106.442 148.358 
15031900 9789.08 -986.769 1558.77 -147.115 271.376 308.687 
18823 2
15032100 9227.62 -104.385 1336.77 -921.049 214.074 945.599 
15031900 9686.92 -1088 1548.23 -207.209 -205.336 291.716 
18823.5 2
15032100 9146.64 51.2143 1309.5 -161.3 309.958 349.416 
15031900 9629.79 -1109 1568.5 -113.819 -41.8327 121.264 
18824 2
15032100 9232.08 165.308 1329.08 167.19 223.275 278.934 
15031900 9734.15 -1086.92 1529.38 204.243 43.2034 208.762 
18824.5 2
15032100 9204.62 103.769 1369.77 -55.2546 -123.82 135.589 
15031900 9855.92 -1057.92 1525 245.009 58.3501 251.861 
18825 2
15032100 9193 -86.2308 1384.77 -23.0008 -376.238 376.94 
15031900 9950.69 -1086 1584.54 187.662 -55.5979 195.725 
18825.5 2
15032100 9197.31 -211.692 1351.08 8.66739 -252.438 252.586 
15031900 9959.08 -1033.23 1564.54 16.8705 106.176 107.507 
18826 2
15032100 9263.69 -400 1350.08 134.11 -380.42 403.367 
15031900 9977.92 -1034.69 1584.15 38.073 -2.9526 38.1874 
18826.5 2
15032100 9319.46 -571.385 1417 111.094 -341.404 359.024 
15031900 10008.2 -941.846 1565.31 60.3739 184.952 194.557 
18827 2
15032100 9324.08 -513.462 1414.92 9.28649 116.545 116.915 
15031900 10042.5 -1055 1578.62 69.0296 -227.674 237.908 
18827.5 2
15032100 9357.31 -724.385 1383.08 68.0958 -432.219 437.551 
15031900 9933.62 -1193.92 1548.92 -223.203 -284.678 361.748 
18828 2
15032100 9459.21 -869.071 1339.93 199.817 -283.7 347.005 
15031900 9806.64 -1558.07 1548 -248.966 -714.016 756.177 
18828.5 2
15032100 9602 -821.769 1315.77 282.185 93.4826 297.267 
15031900 9731.31 -1760.54 1573 -148.884 -400.132 426.934 
18829 2
15032100 9494.85 -1263.54 1324.77 -219.578 -905.265 931.514 
15031900 9800.08 -1805.62 1593.15 140.921 -92.3707 168.496 
18829.5 2
15032100 9362.54 -1649.62 1344.85 -266.749 -778.381 822.82 
15031900 9901.31 -1723.31 1601.15 204.094 165.943 263.043 
18830 2
15032100 9482.71 -1631.57 1401.07 235.178 35.3111 237.814 
15031900 10013.1 -1562.36 1603.43 218.716 314.972 383.463 
18830.5 2
15032100 9681.62 -1583.15 1444.92 387.721 94.3813 399.044 
15031900 10156.6 -1364.77 1601.54 279.813 385.162 476.072 
18831 2
15032100 9897.54 -1552.46 1447 436.208 62.0047 440.593 
15031900 9931.85 -1016 1585.23 -454.079 704.584 838.228 
18831.5 2
15032100 10130.4 -1404.23 1447.31 467.563 297.652 554.267 
15031900 9392 -464.077 1549.15 -1084.03 1108.28 1550.29 
18832 2
15032100 10184.2 -1334.85 1447.23 109.443 141.026 178.511 
15031900 9412.08 -332.692 1478.15 40.8068 267.042 270.142 
18832.5 2
15032100 10151.9 -1210.93 1472.43 -63.587 243.932 252.084 
15031900 9502.14 -187.357 1408.5 177.295 286.093 336.575 
18833 2
15032100 10128.5 -1185.85 1540 -46.3775 49.57 67.8827 
15031900 9397.69 -121.923 1363.08 -206.424 129.316 243.585 
18833.5 2
15032100 10089.8 -1253.38 1494.15 -78.8069 -137.834 158.772 
15031900 9337.15 156.769 1341.77 -123.548 568.76 582.024 
18834 2
15032100 10151.7 -1239.38 1505.85 125.195 28.3401 128.362 
15031900 9525.23 -238 1362.08 380.723 -799.128 885.187 
18834.5 2
15032100 10228.9 -1074.08 1517.85 156.338 334.631 369.35 
15031900 9655.23 -552.154 1403.38 263.158 -635.939 688.237 
18835 2
15032100 10194.5 -939.538 1523.69 -68.907 269.616 278.282 
15031900 9604 -688.846 1388.92 -102.667 -273.932 292.54 
18835.5 2
15032100 10148 -877.154 1546.69 -92.8911 124.52 155.351 
15031900 9583.77 -673.385 1409.15 -40.3808 30.8614 50.8235 
18836 2
15032100 10102.9 -934.857 1611.71 -87.8585 -112.482 142.728 
15031900 9613.36 -643.5 1379.57 57.6762 58.2546 81.9765 
18836.5 2
15032100 10076.8 -908.385 1601.31 -51.1924 51.8053 72.8317 
15031900 9592.77 -626.923 1382.08 -40.2895 32.4402 51.7262 
18837 2
15032100 10047.6 -907.769 1544.77 -59.2558 1.25078 59.269 
15031900 9545.08 -466.846 1381.46 -96.9356 325.36 339.493 
18837.5 2
15032100 10036.9 -1022.23 1523.92 -21.4705 -229.842 230.843 
15031900 9379.85 -231.538 1373.23 -331.789 472.505 577.36 
18838 2
15032100 10113.2 -968.692 1537.15 150.357 105.599 183.734 
15031900 9194.92 -206.923 1331.08 -364.74 48.5511 367.957 
18838.5 2
15032100 10171.4 -920.923 1529 117.876 96.6988 152.465 
15031900 9109.38 -270.923 1325.69 -173.155 -129.555 216.257 
18839 2
15032100 10131.5 -803.846 1525.15 -81.3187 238.932 252.391 
15031900 9006.69 -295.462 1347.69 -209.576 -50.0785 215.476 
18839.5 2
15032100 10092.5 -830.385 1581.69 -79.7488 -54.1601 96.4012 
15031900 9020.69 -421.769 1353.54 28.5714 -257.771 259.349 
18840 2
15032100 9962.46 -895.846 1583.85 -258.964 -130.401 289.943 
15031900 9101.77 -369 1348.15 161.508 105.118 192.703 
18840.5 2
15032100 9837.64 -886.929 1555.36 -243.786 17.4172 244.408 
15031900 9252.93 -380.357 1365.93 295.233 -22.1819 296.065 
18841 2
15032100 9481.38 -733.231 1547.31 -709.678 306.171 772.906 
15031900 9241.46 -303.462 1353.31 -22.8427 153.178 154.872 
18841.5 2
15032100 9441.36 -609.5 1531.57 -80.7005 249.457 262.186 
15031900 9170.79 -163.786 1345.14 -142.492 281.604 315.602 
18842 2
15032100 9493.31 -422.769 1453.15 104.318 374.961 389.202 
15031900 8953.77 -318.538 1346.23 -435.776 -310.748 535.225 
18842.5 2
15032100 9398.64 -517.429 1409.79 -189.33 -189.319 267.745 
15031900 8907.07 -286.786 1337 -93.3956 63.5055 112.941 
18843 2
15032100 9467.07 -526 1369.14 137.407 -17.2117 138.481 
15031900 8924.07 -112.214 1332.71 34.1365 350.545 352.203 
18843.5 2
15032100 9477.86 -563.857 1419.79 21.8334 -76.6339 79.6834 
15031900 9272.5 -169.286 1327 705.321 -115.529 714.72 
18844 2
15032100 9404.79 -537.929 1404.79 -142.439 50.543 151.141 
15031900 9711.29 -147.5 1327.64 855.333 42.4673 856.386 
18844.5 2
15032100 9225.23 -450.615 1384.92 -357.679 173.931 397.726 
15031900 9662.46 -241.231 1340.23 -97.2593 -186.715 210.527 
18845 2
15032100 9072.92 -462.615 1400.46 -310.832 -24.4898 311.795 
15031900 9557.23 -326.769 1346.62 -214.757 -174.568 276.757 
18845.5 2
15032100 9126.79 -211.143 1391.86 106.659 497.965 509.26 
15031900 9452.07 -570.643 1350 -208.236 -482.918 525.901 
18846 2
15032100 9474.54 -50.7692 1377.31 679.205 313.23 747.952 
15031900 9238.62 -562.615 1429.77 -416.906 15.6787 417.201 
18846.5 2
15032100 9580.54 -134.769 1362.46 212.425 -168.337 271.038 
15031900 9087.08 -395.077 1433.08 -303.684 335.748 452.715 
18847 2
15032100 9617.15 -276.923 1341.23 74.7253 -290.11 299.579 
15031900 9064.62 -343.462 1424.54 -45.8399 105.338 114.879 
18847.5 2
15032100 9489.62 -413.769 1361.38 -255.077 -273.692 374.128 
15031900 8984.08 -260.769 1411.92 -161.077 165.385 230.863 
18848 2
15032100 9427.62 -410.538 1358.15 -124.748 6.50054 124.918 
15031900 8971.38 -252 1398.54 -25.5378 17.6443 31.0404 
18848.5 2
15032100 9357 -450.923 1361.46 -142.946 -81.7502 164.671 
15031900 9006.62 -81.5385 1391.23 71.3173 345.064 352.357 
18849 2
15032100 9247.57 -403.643 1334.86 -213.728 92.3442 232.824 
15031900 9527.5 19.2857 1377.71 1017.35 196.922 1036.24 
18849.5 2
15032100 9065.08 -190.154 1328.92 -354.358 414.542 545.357 
15031900 9559.77 -265.231 1373.31 62.6587 -552.459 556.001 
18850 2
15032100 9115.15 -256.923 1320 100.355 -133.806 167.258 
15031900 9560.08 -427 1354.15 0.616618 -324.187 324.187 
18850.5 2
15032100 9115.54 -2.30769 1294.15 0.788146 521.753 521.753 
15031900 9525.23 188.769 1317.92 -71.4061 1261.82 1263.84 
