# Supplementary material for: Intrinsic group behaviour II: On the dependence of triad spatial dynamics on social and personal features; and on the effect of social interaction on small group dynamics
Source: PLoS One. 2019 Dec 3;14(12):e0225704. doi: 10.1371/journal.pone.0225704 (PMC6890182; doi:10.1371/journal.pone.0225704)
Supplement: S1 Data Set — (ZIP) [file pone.0225704.s001.zip › set_2_int/group_traj_dyad_int/traj_2_0109_111.dat]

2 15015701 15020100 0 0 0 1 0 1 0 20 20 20 1689.32 1691.38 1687.26 
18717 1
15015701 -8037 10286 1413.67 0 0 0 
18717.5 1
15015701 -7870 10308.8 1381.69 513.846 70.2959 518.632 
18718 1
15015701 -7623.08 10157.2 1341.17 485.102 -297.831 569.234 
18718.5 1
15015701 -7522.83 9741 1067.17 203.347 -844.32 868.462 
18719 1
15015701 -8077.08 9168.58 1316.58 -1117.44 -1154.07 1606.41 
18719.5 1
15015701 -8677.25 8879.75 1436.08 -1217.38 -585.869 1351.02 
18720 1
15015701 -8862.69 8723.85 1459.38 -365.044 -306.897 476.91 
18720.5 1
15015701 -9103.67 8499 1379.17 -466.101 -434.906 637.49 
18721 2
15020100 -8593.75 9457.38 1397.12 0 0 0 
15015701 -9229 8295 1385.75 -261.656 -425.887 499.844 
18721.5 2
15020100 -8348.23 9090.38 1379.85 590.19 -882.188 1061.41 
15015701 -9298.54 7933.92 1409 -140.199 -727.978 741.355 
18722 2
15020100 -8077.92 8576.08 1478.62 523.852 -996.72 1126 
15015701 -9347.77 7421 1367.92 -95.4085 -994.037 998.605 
18722.5 2
15020100 -7919.15 8108.15 1403.54 317.538 -935.846 988.25 
15015701 -9115.77 7007.54 1436.38 464 -826.923 948.208 
18723 2
15020100 -7720.69 7676.69 1454.92 403.377 -876.954 965.278 
15015701 -8769.46 6603.46 1470.38 703.877 -821.295 1081.65 
18723.5 2
15020100 -7461.15 7197.54 1439.08 507.903 -937.679 1066.4 
15015701 -8307.92 6389.85 1424.46 903.206 -418.034 995.256 
18724 2
15020100 -7189.08 6847.17 1340.08 549.637 -707.822 896.166 
15015701 -7840.58 6182.33 1418.08 944.121 -419.218 1033.01 
18724.5 2
15020100 -6853.33 6477.42 1437.17 700.939 -771.921 1042.68 
15015701 -7395 5791.42 1360.25 930.237 -816.11 1237.49 
18725 2
15020100 -6219.46 5989.77 1378.31 1260.18 -969.478 1589.95 
15015701 -7011.62 5222.92 1427.77 762.196 -1130.21 1363.2 
18725.5 2
15020100 -5976.31 5622.85 1406 474.91 -716.647 859.722 
15015701 -6617.54 4850.62 1416.85 769.681 -727.163 1058.86 
18726 2
15020100 -5686.5 5248.33 1258 581.943 -752.034 950.901 
15015701 -6148.08 4541.42 1343.83 942.681 -620.881 1128.78 
18726.5 2
15020100 -5207.08 4851.77 1193.31 955.026 -789.968 1239.4 
15015701 -5649.85 4295.92 1169.15 992.504 -489.031 1106.44 
18727 2
15020100 -4674.75 4615.08 1456.42 1049.95 -466.836 1149.06 
15015701 -4823.67 4067.92 1579.5 1629.55 -449.717 1690.46 
18727.5 2
15020100 -4127.38 4441.15 1678.31 1090.37 -346.473 1144.09 
15015701 -4367.85 3856.46 1645.38 908.009 -421.225 1000.96 
18728 2
15020100 -3595 4250.92 1754.92 1058.42 -378.205 1123.96 
15015701 -3874.42 3633.08 1725.75 980.973 -444.092 1076.81 
18728.5 2
15020100 -3138.58 4131.33 1812.08 931.463 -244.048 962.903 
15015701 -3371.83 3438.5 1778.67 1025.68 -397.109 1099.87 
18729 2
15020100 -2699.83 4033.17 1766.5 899.078 -201.161 921.307 
15015701 -2990.92 3338.58 1784.17 780.567 -204.747 806.973 
18729.5 2
15020100 -2077.92 3937 1660.23 1221.83 -188.933 1236.35 
15015701 -2268.08 3135.15 1722.38 1420.12 -399.665 1475.28 
18730 2
15020100 -1577.08 3760.83 1630.08 965.009 -339.435 1022.97 
15015701 -1769.08 3008.67 1674 961.452 -243.713 991.86 
18730.5 2
15020100 -1148.25 3642.33 1631 887.854 -245.342 921.128 
15015701 -1369 2839.75 1662 828.33 -349.724 899.131 
18731 2
15020100 -715 3155.15 1622 884.184 -994.244 1330.53 
15015701 -906.385 2603.23 1694.77 944.113 -482.692 1060.35 
18731.5 1
15020100 -328.615 2710.23 1641.62 757.617 -872.398 1155.45 
18732 1
15020100 55.6923 2304.92 1685.08 789.133 -832.254 1146.9 
18732.5 1
15020100 533.5 2184.5 1658.86 935.044 -235.662 964.284 
18731.5 1
15015701 -663 2480 1701 881.828 -446.488 988.419 
18733 2
15020100 1031.33 2103.58 1660.33 983.86 -159.914 996.772 
15015701 1302.2 2812.8 1606 1048.11 177.493 1063.03 
18733.5 2
15020100 1449.38 1996.46 1638.23 874.584 -224.104 902.84 
15015701 1752.54 2696.69 1684.77 1320.64 -340.492 1363.83 
18734 2
15020100 1888.31 1849.38 1606.85 867.437 -290.666 914.841 
15015701 2249.54 2448.77 1637 982.213 -489.967 1097.64 
18734.5 2
15020100 2375.85 1592.54 1607.54 952.224 -501.653 1076.28 
15015701 2699.92 2187.38 1634.23 879.657 -510.517 1017.07 
18735 2
15020100 2837.77 1345.85 1606.92 918.336 -490.442 1041.09 
15015701 3104.54 1911.77 1592.38 804.404 -547.943 973.297 
18735.5 2
15020100 3329.31 925.385 1655.54 1007.25 -861.602 1325.49 
15015701 3532.62 1566.92 1508.85 877.207 -706.652 1126.43 
18736 2
15020100 3787.93 557.714 1686.14 924.639 -741.271 1185.09 
15015701 3985.07 1275.07 1545.79 912.21 -588.411 1085.52 
18736.5 2
15020100 4094.57 215.714 1667.21 601.261 -670.588 900.668 
15015701 4565.64 940.857 1602.21 1138.38 -655.322 1313.52 
18737 2
15020100 4525.08 -139.231 1650 862.736 -711.313 1118.16 
15015701 5079.08 510.615 1573.54 1028.93 -862.208 1342.42 
18737.5 2
15020100 4868.8 -453.8 1653.33 695.796 -636.78 943.197 
15015701 5320.27 196.867 1612.67 488.238 -635.119 801.095 
18738 2
15020100 5237.87 -735.8 1641.13 742.589 -567.404 934.551 
15015701 5662.07 -84.8 1601.8 687.726 -566.734 891.154 
18738.5 2
15020100 5611.62 -1076.88 1620.19 729.997 -666.162 988.265 
15015701 6167.06 -402.75 1563.75 986.32 -620.996 1165.53 
18739 2
15020100 6048.5 -1448.79 1633.07 872.006 -742.337 1145.19 
15015701 6514.29 -841 1580.93 693.06 -874.75 1116.03 
18739.5 2
15020100 6444.53 -1751.67 1655.47 788.911 -603.349 993.182 
15015701 6874.6 -1234.27 1608.2 717.758 -783.4 1062.49 
18740 2
15020100 6789.5 -2021.36 1657.5 691.316 -540.462 877.506 
15015701 7341.57 -1648.43 1617.5 935.814 -829.984 1250.85 
18740.5 2
15020100 7175.71 -2322.21 1627.5 788.192 -613.994 999.118 
15015701 7678.14 -1978.43 1671.71 686.88 -673.469 961.959 
18741 2
15020100 7521.43 -2651.71 1609 694.205 -661.647 959.009 
15015701 8020.43 -2234.43 1641 687.321 -514.056 858.291 
18741.5 2
15020100 7844.14 -2938.36 1620 632.773 -562.045 846.343 
15015701 8460.79 -2559.5 1664 863.445 -637.395 1073.22 
18742 2
15020100 8269.08 -3356.15 1608.15 846.482 -832.264 1187.1 
15015701 8951.69 -3040.77 1669.77 977.902 -958.704 1369.45 
18742.5 2
15020100 8695.85 -3639.46 1630 870.958 -578.179 1045.4 
15015701 9338.23 -3408.92 1672.08 788.854 -751.334 1089.4 
18743 2
15020100 9108.77 -3886.69 1659.92 812.841 -486.675 947.398 
15015701 9798.38 -3677.38 1703.46 905.815 -528.468 1048.7 
18743.5 2
15020100 9578.75 -4137.33 1639.92 955.245 -509.433 1082.6 
15015701 10160.2 -3887.75 1690.92 735.499 -427.572 850.75 
18744 2
15020100 10036.4 -4321.23 1606 909.81 -365.601 980.52 
15015701 10516.2 -4003.23 1635.54 707.715 -229.584 744.023 
18744.5 2
15020100 10409 -4571.77 1587.08 720.726 -484.601 868.495 
15015701 10899 -4271.46 1620.31 740.366 -518.822 904.056 
18745 2
15020100 10784.4 -4907.92 1580.33 750.833 -672.295 1007.83 
15015701 11270.5 -4524.25 1600.17 743 -505.577 898.697 
18745.5 2
15020100 11153.8 -5148.75 1585 746.128 -486.532 890.741 
15015701 11620.5 -4898.5 1594.17 707.071 -756.061 1035.17 
18746 2
15020100 11546.4 -5521 1592.83 811.295 -769.112 1117.91 
15015701 12003.8 -5256.83 1577 792.011 -740.358 1084.16 
18746.5 2
15020100 11877.7 -5938.38 1574.31 653.404 -823.244 1051.03 
15015701 12409.5 -5660.46 1629.15 800.056 -796.111 1128.66 
18747 2
15020100 12297.9 -6448.08 1622.42 825.588 -1001.37 1297.82 
15015701 12832.8 -6117.67 1653.83 831.608 -898.242 1224.1 
18747.5 2
15020100 12652.8 -6823 1676.92 736.169 -777.835 1070.97 
15015701 13129.2 -6454.5 1662.92 615.145 -698.824 930.999 
18748 2
15020100 12942.8 -7150 1677 576.732 -650.099 869.051 
15015701 13466.4 -6799.92 1646.08 670.248 -686.726 959.596 
18748.5 2
15020100 13246.2 -7462 1662.42 594.746 -611.765 853.217 
15015701 13762 -7088.75 1634.42 579.638 -566.327 810.375 
18749 2
15020100 13622.5 -7872.33 1661.67 760.269 -828.956 1124.8 
15015701 14134.9 -7509.08 1634.25 753.367 -849.158 1135.18 
18749.5 2
15020100 14002.8 -8212.67 1665 760.667 -680.667 1020.75 
15015701 14539.6 -7894.75 1631.08 809.333 -771.333 1118.02 
18750 2
15020100 14341 -8606.83 1668.33 680.416 -793.092 1044.97 
15015701 14926.1 -8384.67 1651.33 777.666 -985.748 1255.57 
18750.5 2
15020100 14664.2 -9030.15 1704.31 647.757 -848.338 1067.36 
15015701 15256.6 -8718.38 1694.85 662.389 -668.773 941.285 
18751 2
15020100 15017.2 -9355.25 1710.75 699.048 -643.755 950.31 
15015701 15598.8 -9041.83 1672.33 677.659 -640.493 932.445 
18751.5 2
15020100 15356.2 -9714 1736.17 679.192 -718.938 989.026 
15015701 15935.8 -9452.58 1711.75 675.351 -823.146 1064.74 
18752 2
15020100 15772.9 -10370 1710.33 817.157 -1286.27 1523.89 
15015701 16239.7 -10010.2 1717.33 595.752 -1093.3 1245.08 
18752.5 2
15020100 16043.8 -10715 1684.83 541.833 -690 877.316 
15015701 16495.9 -10436.4 1751.33 512.5 -852.5 994.692 
18753 2
15020100 16419.2 -11088.4 1641.75 772.291 -768.347 1089.4 
15015701 16840.7 -10751.6 1688.92 709.362 -648.491 961.112 
18753.5 2
15020100 16819.6 -11437.6 1632.23 783.657 -683.363 1039.76 
15015701 17247 -11027.6 1640.92 795.173 -540.18 961.298 
18754 2
15020100 17208.6 -11866.4 1660.92 762.682 -840.787 1135.17 
15015701 17660.9 -11485.2 1640.83 811.601 -897.159 1209.79 
18754.5 2
15020100 17777.4 -12210.2 1634.67 1165.64 -704.406 1361.95 
15015701 18230.8 -11854.2 1632.83 1167.69 -756.318 1391.23 
18755 2
15020100 18213.2 -12600.5 1608.17 868.028 -777.556 1165.36 
15015701 18755.8 -12190 1695.92 1045.82 -668.825 1241.39 
18755.5 2
15020100 18620.7 -12964.2 1650.67 819.92 -731.891 1099.06 
15015701 19090.7 -12379.2 1690.5 673.877 -380.785 774.02 
18756 2
15020100 18938.2 -13200.8 1637.67 656.164 -488.809 818.221 
15015701 19394 -12669.1 1676.92 626.722 -598.829 866.82 
18756.5 2
15020100 19279.8 -13438.8 1623 660.728 -460.224 805.213 
15015701 19731.5 -12968.8 1644.69 652.73 -579.663 872.964 
18757 2
15020100 19606.7 -13772.3 1640.25 639.57 -652.767 913.868 
15015701 20021.2 -13318.8 1626.08 567.101 -685.057 889.329 
18757.5 2
15020100 19836.6 -14132.8 1611.58 470.177 -737.048 874.247 
15015701 20265.2 -13666.2 1615.75 498.978 -710.464 868.18 
18758 2
15020100 20138.1 -14447.2 1633.08 604.196 -630.222 873.059 
15015701 20555.5 -14021.2 1614.92 581.74 -711.384 918.961 
18758.5 2
15020100 20469.2 -14742.6 1595.67 670.222 -597.88 898.141 
15015701 20849.6 -14373.2 1623.5 595.233 -712.421 928.356 
18759 2
15020100 20858.8 -15020.2 1562.46 785.489 -559.618 964.451 
15015701 21262.5 -14573 1616.85 832.416 -402.89 924.79 
18759.5 2
15020100 21290.1 -15404.3 1516.69 840.756 -748.838 1125.89 
15015701 21692.5 -14911.8 1573.54 838.357 -660.519 1067.3 
18760 2
15020100 21773.2 -15639.4 1472.23 947.21 -460.935 1053.41 
15015701 22141.9 -15043.7 1529.92 881.146 -258.522 918.288 
18760.5 2
15020100 22233.9 -15816.3 1478.17 961.927 -369.413 1030.42 
15015701 22612.6 -15193.7 1538.08 982.589 -313.099 1031.27 
18761 2
15020100 22703.2 -15963.3 1600.08 957.627 -299.948 1003.5 
15015701 23153 -15306.1 1585.38 1102.89 -229.409 1126.5 
18761.5 2
15020100 23201.1 -16069.9 1599.92 989.907 -211.959 1012.34 
15015701 23621.2 -15446.4 1577 930.876 -278.942 971.771 
18762 2
15020100 23674.8 -16081.1 1607.62 955.025 -22.4876 955.29 
15015701 24047.6 -15534.4 1606.15 859.646 -177.419 877.764 
18762.5 2
15020100 24111.8 -16129.1 1664.23 856.863 -94.1176 862.016 
15015701 24496.7 -15612.8 1641.92 880.543 -153.695 893.856 
18763 2
15020100 24536.5 -16212.3 1705.08 842.643 -165.14 858.673 
15015701 24923.5 -15699 1649.23 846.917 -171.093 864.026 
18763.5 2
15020100 25067.5 -16452.4 1667.69 1041.18 -470.739 1142.65 
15015701 25455 -15887.6 1626.92 1042.08 -369.834 1105.76 
18764 2
15020100 25652.8 -16679.5 1674.83 1196.91 -464.449 1283.86 
15015701 25889.3 -15985.4 1648.92 888.207 -200.003 910.447 
18764.5 2
15020100 26209.4 -16891.5 1667 1145.34 -436.293 1225.62 
15015701 26496.7 -16158 1613.23 1249.71 -355.11 1299.18 
18765 2
15020100 26713.1 -17084.9 1661.92 983.774 -377.704 1053.79 
15015701 27131.2 -16311.1 1648.69 1239.18 -298.978 1274.74 
18765.5 2
15020100 27257.7 -17185.7 1699.62 1067.87 -197.587 1086 
15015701 27595.6 -16527.9 1703.69 910.709 -425.189 1005.08 
18766 2
15020100 27740.2 -17255.8 1699.67 980.639 -142.394 990.923 
15015701 27951.4 -16703.5 1754 723.173 -356.864 806.431 
18766.5 2
15020100 28190.8 -17317.4 1690.69 906.8 -124.013 915.24 
15015701 28361.8 -16807.2 1748.69 825.814 -208.559 851.743 
18767 2
15020100 28658.2 -17514 1664.62 912.861 -384.014 990.344 
15015701 28823.2 -17026.5 1681.38 901.142 -428.486 997.826 
18767.5 2
15020100 29113.8 -17694.7 1637.33 905.605 -359.178 974.233 
15015701 29263.2 -17117.8 1653.17 874.624 -181.335 893.224 
18768 2
15020100 29568.9 -17742.2 1593.23 923.272 -96.3229 928.283 
15015701 29725.2 -17216.6 1608.54 937.25 -200.538 958.464 
18768.5 2
15020100 30050.1 -17812.4 1559.83 936.109 -136.698 946.038 
15015701 30205.2 -17232.7 1621.5 933.727 -31.2282 934.249 
18769 2
15020100 30560.2 -17948.8 1540.33 1038.87 -277.665 1075.33 
15015701 30720.6 -17345.7 1573.92 1049.73 -230.143 1074.66 
18769.5 2
15020100 31002.2 -18087.2 1497.42 905.738 -283.811 949.163 
15015701 31225.8 -17536.6 1523.67 1035.35 -391.223 1106.8 
18770 2
15020100 31464.4 -18175.6 1456.08 915.283 -174.981 931.859 
15015701 31774.9 -17800.8 1518.85 1087.31 -523.14 1206.61 
18770.5 2
15020100 31935.5 -18388 1424.25 936.611 -422.236 1027.39 
15015701 32441.1 -18065 1549.25 1324.37 -525.31 1424.75 
18771 2
15020100 32464.8 -18786.5 1548.69 1058.69 -796.923 1325.11 
15015701 33030.9 -18452.7 1617.54 1179.68 -775.385 1411.69 
18771.5 2
15020100 33037.5 -19060.9 1628.58 1133.97 -543.476 1257.48 
15015701 33468.8 -18511.8 1640.25 866.984 -116.946 874.836 
18772 2
15020100 33421.5 -19237.2 1633.17 786.885 -361.339 865.883 
15015701 33901.2 -18718.5 1630.58 886.27 -423.668 982.329 
18772.5 2
15020100 33904.2 -19403.4 1671.38 948.391 -326.394 1002.98 
15015701 34427.6 -18896.2 1667.62 1034.12 -349.176 1091.48 
18773 2
15020100 34341.8 -19662.2 1693.5 868.259 -513.456 1008.72 
15015701 34871.6 -19078.9 1677.83 880.889 -362.472 952.55 
18773.5 2
15020100 34808.3 -19865 1722.25 953.988 -414.792 1040.26 
15015701 35226.5 -19296.5 1700.17 725.801 -444.956 851.336 
18774 2
15020100 35252.5 -20124.8 1686.77 872.551 -510.352 1010.84 
15015701 35645.3 -19539.5 1701.77 822.805 -477.331 951.238 
18774.5 2
15020100 35800.4 -20341.2 1674.42 1091.54 -431.071 1173.58 
15015701 36099.8 -19777.5 1633 905.43 -474.18 1022.08 
18775 2
15020100 36481.5 -20575.6 1705.58 1407.2 -484.332 1488.21 
15015701 36572.6 -19985.7 1665.92 976.756 -430.096 1067.26 
18775.5 2
15020100 36915.8 -20843.6 1719.31 858.24 -529.708 1008.55 
15015701 37058.7 -20254.3 1680.54 960.69 -530.911 1097.63 
18776 2
15020100 37264.8 -21168.1 1730.75 688.489 -639.976 939.993 
15015701 37599.3 -20334.5 1736.17 1066.35 -158.17 1078.02 
18776.5 2
15020100 37698.2 -21361.2 1737.83 897.343 -399.931 982.43 
15015701 38158.8 -20566.6 1758.83 1158.39 -480.504 1254.09 
18777 2
15020100 38140 -21591.2 1755.85 856.105 -445.55 965.106 
15015701 38608.3 -20721.5 1779.15 871.074 -300.152 921.337 
18777.5 2
15020100 38603.7 -21692.4 1773.92 898.579 -196.246 919.759 
15015701 39056.4 -20976.8 1808.58 868.428 -494.745 999.47 
18778 2
15020100 39013.3 -21826.1 1774.75 841.205 -274.47 884.85 
15015701 39524.4 -21287 1804.25 960.986 -637.064 1152.97 
18778.5 2
15020100 39544.6 -22056.5 1796.83 1095.36 -475.086 1193.95 
15015701 39912.2 -21468.4 1748.92 799.656 -374.055 882.818 
18779 2
15020100 40049.2 -22169.5 1775.69 1001.13 -224.283 1025.95 
15015701 40617 -21801 1693.54 1398.31 -659.888 1546.2 
18779.5 2
15020100 40596.1 -22590.2 1669.17 1083.03 -832.927 1366.28 
15015701 41135.4 -22009.8 1624.67 1026.57 -413.531 1106.73 
18780 2
15020100 41100.9 -22891.6 1591 1040.89 -621.478 1212.31 
15015701 41539.3 -22169.1 1645.25 832.818 -328.351 895.209 
18780.5 2
15020100 41536.7 -23015.7 1620.23 862.922 -245.76 897.236 
15015701 42022.5 -22226.3 1638 956.842 -113.316 963.528 
18781 2
15020100 42072.9 -23089.2 1627.36 1043.26 -143.039 1053.02 
15015701 42500.1 -22471.9 1625.36 929.052 -477.723 1044.68 
18781.5 2
15020100 42596.3 -23127.8 1627.62 1061.62 -78.2048 1064.5 
15015701 42950 -22735 1641.15 912.634 -533.758 1057.26 
18782 2
15020100 43098 -23359.3 1604.93 991.487 -457.542 1091.97 
15015701 43471.1 -23018.6 1620.21 1029.79 -560.559 1172.47 
18782.5 2
15020100 43563.5 -23577.8 1614.38 930.923 -436.967 1028.38 
15015701 43976.6 -23173.6 1618.85 1011.09 -309.945 1057.53 
18783 2
15020100 44084.6 -23789 1642.77 1072.33 -434.631 1157.07 
15015701 44420.5 -23286.1 1660.62 913.422 -231.402 942.277 
18783.5 2
15020100 44524.2 -23815.6 1671 889.876 -53.7883 891.5 
15015701 44879.9 -23327.9 1656.14 929.795 -84.5753 933.634 
18784 2
15020100 45027.5 -23774.5 1649.31 994.712 81.2448 998.024 
15015701 45392.7 -23335.5 1694.62 1013.51 -15.0284 1013.62 
18784.5 2
15020100 45511.2 -23836.5 1682.46 955.762 -122.682 963.603 
15015701 45797.8 -23386.6 1714.38 800.699 -101.095 807.056 
18785 2
15020100 45891.5 -23897.9 1706.15 754.731 -121.795 764.496 
15015701 46171.2 -23424.2 1695.08 740.69 -74.4811 744.425 
18785.5 2
15020100 46268.9 -24008.2 1666.31 763.936 -223.139 795.858 
15015701 46539.2 -23399.8 1756.08 744.939 49.3616 746.573 
18786 2
15020100 46522 -23846.6 1645 514.384 328.33 610.239 
15015701 46878.3 -23291.9 1719.92 689.337 219.2 723.349 
18786.5 1
15020100 46784.4 -23614.8 1642.07 510.422 451.03 681.146 
18787 1
15020100 47163 -23752.5 1639.54 740.984 -269.424 788.446 
