# Supplementary material for: Intrinsic group behaviour II: On the dependence of triad spatial dynamics on social and personal features; and on the effect of social interaction on small group dynamics
Source: PLoS One. 2019 Dec 3;14(12):e0225704. doi: 10.1371/journal.pone.0225704 (PMC6890182; doi:10.1371/journal.pone.0225704)
Supplement: S1 Data Set — (ZIP) [file pone.0225704.s001.zip › set_2_int/group_traj_dyad_int/traj_2_0109_110.dat]

2 15014600 15014500 0 0 1 0 1 1 0 40 40 40 1687.22 1730.33 1644.11 
18705 1
15014500 44302.9 -22676.3 1229.43 0 0 0 
18705.5 1
15014500 43916.6 -22844.2 1484.31 -1013.76 -440.801 1105.45 
18706 2
15014600 43536.5 -23681 1404 0 0 0 
15014500 43245 -22982.6 1521.69 -1335.22 -275.119 1363.27 
18706.5 2
15014600 43319.7 -23559.8 1414.77 -734.941 410.691 841.906 
15014500 42657.6 -22857.4 1554.62 -1154 246.033 1179.93 
18707 2
15014600 42445.8 -23616.2 1507.08 -1693.5 -109.123 1697.01 
15014500 42100.8 -22820.2 1612.15 -1079.16 72.0036 1081.56 
18707.5 2
15014600 41562.4 -23460.5 1573.08 -1795.59 316.37 1823.25 
15014500 41536 -22686.5 1604.92 -1147.9 271.811 1179.65 
18708 2
15014600 41007.9 -23256.9 1615.15 -1131.62 415.463 1205.48 
15014500 41188.7 -22500 1577.38 -708.791 380.612 804.519 
18708.5 2
15014600 40739.8 -23297 1617.62 -522.567 -78.1227 528.374 
15014500 40673.4 -22330.7 1579 -1004.5 330.034 1057.33 
18709 2
15014600 40550.7 -22913.8 1614.67 -383.731 777.383 866.934 
15014500 40192.2 -22160.2 1580.08 -976.101 345.725 1035.52 
18709.5 2
15014600 39869.9 -22596.3 1653.38 -1375.24 641.298 1517.41 
15014500 39660.6 -21854.1 1684.23 -1073.84 618.531 1239.24 
18710 2
15014600 39209 -22610.8 1683.92 -1303.6 -28.6755 1303.91 
15014500 39215.4 -21435.8 1709.15 -878.167 824.913 1204.85 
18710.5 2
15014600 38663.8 -22401.2 1785.85 -1077.53 414.26 1154.42 
15014500 38666.2 -21206.3 1729.31 -1085.28 453.633 1176.28 
18711 2
15014600 38229.3 -22135.5 1807.08 -879.425 537.917 1030.89 
15014500 38158.8 -21306.3 1724.67 -1027.12 -202.481 1046.89 
18711.5 2
15014600 37812.5 -21930.9 1811.92 -861.305 422.68 959.429 
15014500 37777.8 -21253.7 1721.46 -787.323 108.762 794.799 
18712 2
15014600 37376.7 -21784.2 1751 -868.066 292.369 915.98 
15014500 37349.7 -21088.2 1707.69 -852.743 329.758 914.282 
18712.5 2
15014600 36885.8 -21676.8 1650.23 -972.125 212.643 995.11 
15014500 36866.4 -20906 1653 -957.045 360.701 1022.76 
18713 2
15014600 36425.1 -21508 1680.23 -906.875 332.223 965.812 
15014500 36529.6 -20729.5 1667.31 -662.932 347.365 748.426 
18713.5 2
15014600 36092.2 -21272.5 1723.08 -671.19 474.798 822.149 
15014500 36249.9 -20516.5 1710.5 -563.909 429.513 708.854 
18714 2
15014600 35528.9 -21102.3 1685 -1133.29 342.439 1183.89 
15014500 35698.7 -20213.9 1694.15 -1109.1 608.807 1265.21 
18714.5 2
15014600 34898 -20862.8 1696.67 -1269.46 481.84 1357.83 
15014500 34904.6 -20215.8 1615.17 -1597.8 -3.6759 1597.81 
18715 2
15014600 34404.5 -20739.8 1717.46 -987.077 246.128 1017.3 
15014500 34385.2 -19960.2 1652.92 -1038.86 511.192 1157.82 
18715.5 2
15014600 33909.8 -20489.9 1725.69 -973.804 491.823 1090.96 
15014500 33969.7 -19771.8 1721.08 -817.838 370.684 897.923 
18716 2
15014600 33526.5 -20415.7 1748.67 -774.281 150.013 788.68 
15014500 33728.7 -19644.2 1687.67 -486.92 257.77 550.942 
18716.5 2
15014600 33083.2 -20198.7 1684.25 -893.649 437.5 994.995 
15014500 33294.9 -19612.4 1607.08 -874.496 64.1801 876.848 
18717 2
15014600 32751.7 -20075.2 1647.42 -668.515 248.824 713.32 
15014500 32943.6 -19532.8 1567.33 -708.333 160.45 726.278 
18717.5 2
15014600 32334.5 -20076.8 1581.85 -814.704 -3.11749 814.709 
15014500 32554.8 -19405.6 1560.85 -759.252 248.473 798.876 
18718 2
15014600 31744.8 -19788.4 1467.67 -1158.72 566.659 1289.86 
15014500 32150.6 -19143.4 1534.58 -794.23 515.125 946.654 
18718.5 2
15014600 31350.8 -19498.2 1420.75 -799.02 588.573 992.397 
15014500 31836.8 -18882.2 1456.33 -636.579 529.75 828.171 
18719 2
15014600 31030.5 -19314.6 1435.5 -645.833 370.296 744.459 
15014500 31355.9 -18614.4 1348 -969.422 539.987 1109.67 
18719.5 2
15014600 30623.9 -19154.4 1384.75 -824.713 324.882 886.397 
15014500 30997.9 -18323.8 1255.67 -726.166 589.588 935.377 
18720 2
15014600 29666.6 -18751.5 1412.08 -1884.45 793.067 2044.53 
15014500 30482.9 -18023.1 1313.77 -1013.77 591.876 1173.9 
18720.5 2
15014600 29103.9 -18320 1479.92 -1088.39 834.697 1371.61 
15014500 30013.2 -17672.1 1410.33 -908.62 678.904 1134.24 
18721 2
15014600 28781.7 -18171.2 1598 -672.756 310.543 740.97 
15014500 29505.9 -17517.8 1506.83 -1058.98 322.025 1106.86 
18721.5 2
15014600 28388.8 -18120.2 1708.62 -791.977 102.861 798.629 
15014500 29067 -17332.8 1602 -884.913 373.113 960.356 
18722 2
15014600 28006.2 -17964.5 1741.69 -741.652 301.729 800.68 
15014500 28649.5 -17114.2 1655.46 -809.183 423.673 913.387 
18722.5 2
15014600 27567 -17766.7 1687.46 -878.308 395.692 963.326 
15014500 28244.8 -16924.8 1614.23 -809.385 378.769 893.627 
18723 2
15014600 27115.8 -17659.4 1705.92 -917.136 218.105 942.713 
15014500 27843.3 -16751 1671.23 -815.979 353.189 889.137 
18723.5 2
15014600 26773.5 -17532.4 1722.38 -669.878 248.532 714.496 
15014500 27327.4 -16696.1 1691.77 -1009.63 107.482 1015.34 
18724 2
15014600 26315.2 -17367.7 1699 -925.68 332.764 983.674 
15014500 26896.5 -16567.4 1620.08 -870.474 259.92 908.451 
18724.5 2
15014600 25972.3 -17194.2 1678.67 -715.901 362.039 802.239 
15014500 26516.7 -16393.4 1581.25 -792.971 363.257 872.215 
18725 2
15014600 25404.8 -16867.5 1636.92 -1128.21 649.679 1301.89 
15014500 25879.2 -16273.5 1501.69 -1267.27 238.479 1289.51 
18725.5 2
15014600 24827.6 -16533 1756.77 -1127.4 653.245 1302.98 
15014500 25322.6 -15900.4 1538.23 -1087.14 728.666 1308.75 
18726 2
15014600 24391.6 -16427.5 1848.25 -875.566 211.847 900.831 
15014500 24958.4 -15753 1568.83 -731.323 295.953 788.937 
18726.5 2
15014600 23972.2 -16198.4 1742 -835.517 456.405 952.047 
15014500 24540.3 -15590.8 1572.77 -832.886 323.016 893.33 
18727 2
15014600 23632.1 -16085.8 1719.42 -670.751 221.995 706.532 
15014500 24142.2 -15422.8 1500.5 -785.124 331.551 852.259 
18727.5 2
15014600 23193.5 -16007.8 1691.23 -873.595 155.506 887.328 
15014500 23688.2 -15220.2 1560.69 -904.421 403.578 990.38 
18728 2
15014600 22748.8 -15865.3 1693.83 -884.271 283.173 928.506 
15014500 23230.2 -15023.1 1543.83 -910.499 391.79 991.215 
18728.5 2
15014600 22347.1 -15721.5 1689.92 -819.728 293.537 870.7 
15014500 22885 -14849.5 1520.33 -704.592 354.252 788.634 
18729 2
15014600 21925.3 -15474.2 1633.75 -864.242 506.831 1001.89 
15014500 22457.2 -14769.6 1449.25 -876.537 163.764 891.704 
18729.5 2
15014600 21425.5 -15208.8 1582.85 -981.915 521.258 1111.7 
15014500 22042 -14537.8 1447.62 -815.815 455.43 934.329 
18730 2
15014600 21111.1 -14818.7 1704.08 -605.887 751.791 965.551 
15014500 21706 -14339.8 1491.75 -647.399 381.54 751.464 
18730.5 2
15014600 20646.5 -14573.5 1726.92 -961.87 507.591 1087.59 
15014500 21376.2 -14065.8 1546.75 -682.885 567.288 887.776 
18731 2
15014600 20306.8 -14242.8 1721.15 -693.328 674.961 967.613 
15014500 21052.2 -13818.4 1557.85 -661.251 504.827 831.927 
18731.5 2
15014600 19908.2 -13896.7 1732.69 -781.599 678.582 1035.07 
15014500 20709.2 -13612.8 1568.08 -672.549 403.167 784.134 
18732 2
15014600 19568.6 -13590 1688.23 -697.204 629.758 939.515 
15014500 20335.3 -13361 1613.85 -767.651 516.98 925.503 
18732.5 2
15014600 19267.6 -13291.3 1655.64 -589.127 584.568 829.934 
15014500 19964.9 -13112.1 1592.36 -724.952 487.14 873.419 
18733 2
15014600 18929.2 -12921.8 1671.25 -668.619 730.308 990.152 
15014500 19656.8 -12810.1 1552.17 -608.743 596.814 852.499 
18733.5 2
15014600 18649.5 -12612.8 1708.38 -585.171 646.242 871.811 
15014500 19354.8 -12616.2 1537.69 -631.933 405.71 750.96 
18734 2
15014600 18295.8 -12327 1672.08 -699.149 564.913 898.853 
15014500 19008.9 -12332.2 1537.92 -683.49 561.265 884.408 
18734.5 2
15014600 17926.5 -11917.6 1616.38 -721.154 799.579 1076.75 
15014500 18664.7 -12105.3 1506.08 -672.326 443.059 805.185 
18735 2
15014600 17475.7 -11548.2 1614.77 -896.314 734.516 1158.83 
15014500 18420.3 -11769.9 1504.54 -485.854 666.769 825.006 
18735.5 2
15014600 16958.1 -11138 1699.46 -1060.69 840.479 1353.32 
15014500 17921.5 -11606.5 1524.85 -1022.07 334.962 1075.56 
18736 2
15014600 16656.5 -10884.2 1674.64 -608.018 511.665 794.661 
15014500 17472.1 -11507.1 1607.07 -906.04 200.383 927.934 
18736.5 2
15014600 16177.4 -10487.1 1701.71 -939.356 778.571 1220.07 
15014500 17314.1 -11196.6 1579.14 -309.804 608.683 682.989 
18737 2
15014600 15754.3 -10182.8 1695.38 -847.938 609.813 1044.45 
15014500 17024.8 -10980.8 1600.77 -579.907 432.612 723.496 
18737.5 2
15014600 15355.8 -9916.8 1735.33 -806.696 538.555 969.948 
15014500 16758.9 -10801.9 1584.53 -538.129 362.151 648.642 
18738 2
15014600 14980 -9660.8 1742.27 -756.137 515.091 914.91 
15014500 16461.7 -10620.9 1576.2 -598.122 364.051 700.202 
18738.5 2
15014600 14619.8 -9434.88 1734.69 -703.613 441.26 830.531 
15014500 15922.8 -10407.1 1581.5 -1052.45 417.716 1132.31 
18739 2
15014600 14272.4 -9105.86 1757.14 -693.256 656.722 954.929 
15014500 15510.4 -10244.5 1661.5 -823.264 324.476 884.9 
18739.5 2
15014600 13922.3 -8848.8 1727.73 -697.401 512.066 865.205 
15014500 15173.4 -10157.2 1625.6 -671.229 173.904 693.391 
18740 1
15014600 13655.2 -8576.79 1711.79 -535.309 545.119 764.009 
18740.5 1
15014600 13338.1 -8297 1670.86 -647.23 570.991 863.098 
18741 1
15014600 12993.9 -8024.93 1675.21 -691.05 546.328 880.923 
18741.5 1
15014600 12702.4 -7735.21 1730.86 -571.569 568.067 805.848 
18742 1
15014600 12258.5 -7444.46 1660.92 -884.396 579.189 1057.17 
18742.5 1
15014600 11805.9 -7238.38 1668.15 -923.548 420.565 1014.8 
18743 1
15014600 11355.2 -6986.15 1612.92 -887.19 496.517 1016.68 
18743.5 1
15014600 10860.6 -6700.42 1608.5 -1005.38 580.767 1161.07 
18744 1
15014600 10455.6 -6346.85 1512.46 -805.105 702.923 1068.78 
18744.5 1
15014600 10026.2 -6057 1503.15 -830.68 560.631 1002.17 
18745 1
15014600 9641.17 -5919.08 1529.08 -769.974 275.833 817.89 
18745.5 1
15014600 9337.08 -5629.25 1549.17 -614.31 585.522 848.653 
18746 1
15014600 9037.08 -5332.75 1468.83 -619.835 612.603 871.48 
18746.5 1
15014600 8696.08 -5002.08 1521.77 -672.596 652.215 936.894 
18747 1
15014600 8369.33 -4629.67 1549.83 -641.932 731.651 973.34 
18747.5 1
15014600 8069.58 -4205.5 1513.33 -621.888 880.014 1077.58 
18748 1
15014600 7714 -3858.54 1453.15 -706.925 689.784 987.697 
18748.5 1
15014600 7354.83 -3454.67 1502.25 -704.248 791.905 1059.75 
18749 1
15014600 7149.75 -3013.08 1572 -414.31 892.088 983.602 
18749.5 1
15014600 6903.75 -2478.25 1583.75 -492 1069.67 1177.39 
18750 1
15014600 6520.08 -1987.33 1657.67 -771.965 987.76 1253.63 
18750.5 1
15014600 6087 -1617.15 1721.77 -867.902 741.843 1141.75 
18751 1
15014600 5781.33 -1195 1705.5 -605.281 835.948 1032.07 
18751.5 1
15014600 5385.33 -832.333 1716 -793.587 726.787 1076.1 
18752 1
15014600 5035.08 -408.667 1677.42 -686.765 830.719 1077.84 
18752.5 1
15014600 4692.75 8.83333 1667 -684.667 835 1079.81 
18753 1
15014600 4258.83 304 1630.17 -892.833 607.339 1079.82 
18753.5 1
15014600 3769.08 576.923 1637.85 -958.427 534.096 1097.2 
18754 1
15014600 3310.75 907.583 1603.75 -898.68 648.353 1108.15 
18754.5 1
15014600 2796.75 1224.08 1634 -1053.28 648.566 1236.95 
18755 1
15014600 2402.25 1349.67 1581.75 -785.857 250.166 824.714 
18755.5 1
15014600 1737.17 1597.42 1545.67 -1338.2 498.491 1428.03 
18756 1
15014600 1202 1683.42 1563.5 -1105.72 177.686 1119.9 
18756.5 1
15014600 637.077 1752.38 1668.77 -1092.69 133.4 1100.81 
18757 1
15014600 119.25 1786.17 1665.83 -1013.36 66.1097 1015.51 
18757.5 1
15014600 -419 1944.67 1744.25 -1100.72 324.131 1147.45 
18758 1
15014600 -954.692 1901.92 1758.15 -1073.53 -85.6585 1076.94 
18758.5 1
15014600 -1560.92 1948.33 1752.17 -1227.17 93.9479 1230.77 
18759 1
15014600 -1933.85 2105.15 1718.69 -751.874 316.17 815.646 
18759.5 1
15014600 -2575.77 2396.77 1692.54 -1251.31 568.451 1374.38 
18760 1
15014600 -3207 2554.23 1718.15 -1237.71 308.748 1275.64 
18760.5 1
15014600 -3771.25 2794.92 1862.67 -1177.97 502.476 1280.67 
18761 1
15014600 -4207 3100.62 1799.69 -889.286 623.875 1086.3 
18761.5 1
15014600 -4563.38 3396.85 1721.08 -708.518 588.928 921.322 
18762 1
15014600 -5038.23 3687.85 1582.08 -957.351 586.694 1122.82 
18762.5 1
15014600 -5812.54 3985.92 1122.69 -1518.25 584.465 1626.86 
18763 1
15014600 -6136.31 4261.62 1352.08 -642.399 547.009 843.739 
18763.5 1
15014600 -6525.54 4614.85 1469.92 -763.198 692.609 1030.62 
18764 1
15014600 -6779.58 4882.25 1526.33 -519.519 546.838 754.276 
18764.5 1
15014600 -7353.62 5212.62 1465.31 -1181.14 679.764 1362.78 
18765 1
15014600 -8100.08 5598.38 1482.69 -1457.93 753.456 1641.12 
18765.5 1
15014600 -8467.38 5929.62 1352.69 -720.211 649.472 969.803 
18766 1
15014600 -8778.83 6440.08 1493.67 -633.026 1037.54 1215.4 
18766.5 1
15014600 -9118.31 6871.85 1555 -683.047 868.738 1105.11 
18767 1
15014600 -9494.15 7268.46 1529.31 -734.075 774.639 1067.21 
18767.5 1
15014600 -9951.08 7699.58 1459.67 -908.409 857.101 1248.93 
18768 1
15014600 -10434.7 8028.23 1445.08 -980.951 666.628 1186.03 
18768.5 1
15014600 -10844 8484.5 1509.08 -796.318 887.683 1192.52 
18769 1
15014600 -11150.1 8898.83 1486.5 -623.388 843.856 1049.15 
18769.5 1
15014600 -11370.2 9206.33 1433.25 -451.161 630.123 774.985 
18770 1
15014600 -11723.5 9588.46 1438 -699.429 756.69 1030.43 
18770.5 1
15014600 -12122.5 9928.42 1407.5 -793.317 675.855 1042.18 
18771 1
15014600 -12527.6 10302.2 1441.46 -810.231 747.628 1102.46 
18771.5 1
15014600 -12904 10679.7 1358.5 -745.316 747.398 1055.51 
18772 1
15014600 -13442.2 11221.9 1447.92 -1102.97 1111.17 1565.64 
18772.5 1
15014600 -13837.1 11567.7 1398.46 -775.691 679.323 1031.1 
18773 1
15014600 -14250.2 11918.2 1344.5 -819.623 695.551 1074.98 
18773.5 1
15014600 -14720.8 12312.2 1346.58 -962.509 805.556 1255.13 
18774 1
15014600 -15031.3 12733.2 1277 -609.969 827.238 1027.81 
18774.5 1
15014600 -15359.3 13237.2 1149.83 -653.438 1003.86 1197.79 
18775 1
15014600 -15640.4 13629.7 1264 -580.751 810.95 997.453 
18775.5 1
15014600 -15914.4 13991.5 1432.62 -541.439 715.162 897.002 
18776 1
15014600 -16095.8 14382.7 1476.58 -357.887 771.456 850.428 
18776.5 1
15014600 -16370.2 14723.4 1462.67 -568.15 705.487 905.818 
18777 1
15014600 -16794.5 15142.8 1509.23 -822.115 812.848 1156.11 
18777.5 1
15014600 -17097 15717.5 1736.67 -586.315 1113.67 1258.58 
18778 1
15014600 -17352.2 16057.9 1674.42 -523.956 699.008 873.58 
18778.5 1
15014600 -17580.9 16560.5 1722.25 -471.649 1036.25 1138.54 
18779 1
15014600 -17950.9 17077.1 1616.54 -734.14 1024.95 1260.75 
18779.5 1
15014600 -18306.4 17585.2 1756.42 -703.948 1006.12 1227.93 
18780 1
15014600 -18556.8 17959.2 1634.5 -516.323 771.134 928.029 
18780.5 1
15014600 -18848.7 18444.6 1684.08 -577.939 961.285 1121.64 
18781 1
15014600 -19174.1 19005.9 1598.86 -633.033 1092.05 1262.26 
18781.5 1
15014600 -19665.4 19363.4 1465.69 -996.578 725.063 1232.43 
