# Supplementary material for: Intrinsic group behaviour II: On the dependence of triad spatial dynamics on social and personal features; and on the effect of social interaction on small group dynamics
Source: PLoS One. 2019 Dec 3;14(12):e0225704. doi: 10.1371/journal.pone.0225704 (PMC6890182; doi:10.1371/journal.pone.0225704)
Supplement: S1 Data Set — (ZIP) [file pone.0225704.s001.zip › set_2_int/group_traj_dyad_int/traj_2_0109_109.dat]

2 15005700 15005600 0 0 1 0 0 1 0 40 30 50 1624.61 1648 1601.22 
18656.5 1
15005600 -13612.4 13058 1324 0 0 0 
18657 2
15005700 -12859.3 13505.7 1214 0 0 0 
15005600 -13343.8 12448.5 1251.62 548.26 -1243.96 1359.42 
18657.5 2
15005700 -12782 13195.9 1246.46 247.071 -989.596 1019.97 
15005600 -12773.2 11949.8 1319.08 1116.51 -975.914 1482.91 
18658 2
15005700 -12208.7 12454.2 1362.25 1172.46 -1516.71 1917.05 
15005600 -12165.8 11542.9 1235.75 1242.12 -832.009 1495.03 
18658.5 2
15005700 -11594.2 11962.4 1187.62 1251.4 -1001.76 1602.97 
15005600 -11715.4 11264.6 1171.31 917.411 -566.805 1078.38 
18659 2
15005700 -11169.5 11558.4 1344.62 831.1 -790.607 1147.08 
15005600 -11405 10766.4 1281.23 607.406 -975.011 1148.73 
18659.5 2
15005700 -10768.6 11172 1327.77 783.053 -754.657 1087.51 
15005600 -10969.6 10298.4 1378.92 850.361 -914.062 1248.45 
18660 2
15005700 -10471.8 10699.8 1369.92 604.444 -961.643 1135.83 
15005600 -10692.2 9917.25 1401.58 564.899 -776.242 960.032 
18660.5 2
15005700 -10078.4 10263.5 1367 802.957 -890.555 1199.09 
15005600 -10264 9579.54 1315.92 873.98 -689.207 1113.04 
18661 2
15005700 -9706.43 9930.14 1357.79 732.197 -656.139 983.174 
15005600 -9645.29 9200.71 1425.21 1217.94 -745.717 1428.1 
18661.5 2
15005700 -9361.62 9670.46 1335.62 692.396 -521.448 866.788 
15005600 -9264 8874.62 1481.77 765.634 -654.817 1007.46 
18662 2
15005700 -8868.23 9266.92 1425.46 1000.78 -818.536 1292.89 
15005600 -8975.15 8578.54 1449.31 585.895 -600.562 839.016 
18662.5 2
15005700 -8489.71 8955.14 1346.07 748.056 -616.166 969.149 
15005600 -8662.43 8078.57 1392.64 618.034 -988.077 1165.45 
18663 2
15005700 -8057.77 8636.15 1418.85 862.166 -636.705 1071.78 
15005600 -8211.23 7711.15 1411.15 900.594 -733.368 1161.42 
18663.5 2
15005700 -7617.43 8178 1341.5 895.001 -931.207 1291.58 
15005600 -7980.79 7308.21 1426.43 468.384 -818.983 943.46 
18664 2
15005700 -7166.85 7816.54 1296.77 902.971 -724.372 1157.61 
15005600 -7520.23 6983 1374 922.956 -651.732 1129.87 
18664.5 2
15005700 -6775.71 7608.07 1329.21 780.702 -416.102 884.668 
15005600 -6957.86 6615.86 1425.5 1122.5 -732.82 1340.54 
18665 2
15005700 -6350.62 7299.46 1197.31 851.902 -618.457 1052.72 
15005600 -6502 6143.23 1344.23 913.541 -947.147 1315.92 
18665.5 2
15005700 -5819.79 6975.93 1193.36 1038.81 -633.137 1216.54 
15005600 -5895.57 5628.93 1423.43 1186.75 -1006.46 1556.07 
18666 2
15005700 -5417 6793.08 1092 796.019 -361.367 874.204 
15005600 -5320.92 5514.77 1350.77 1135.67 -225.611 1157.86 
18666.5 2
15005700 -4539.08 6184.69 1237.62 1791.68 -1241.6 2179.84 
15005600 -4855.92 5233.92 1407.77 948.98 -573.155 1108.63 
18667 2
15005700 -3879.29 5919.07 1362.5 1314.33 -529.125 1416.84 
15005600 -4296.21 4915.79 1522.86 1114.96 -633.74 1282.48 
18667.5 2
15005700 -3366.62 5661.08 1411.62 1009.19 -507.863 1129.78 
15005600 -3760.85 4725.46 1551.38 1053.87 -374.654 1118.49 
18668 2
15005700 -2857.54 5466.92 1502.69 1045.33 -398.673 1118.78 
15005600 -3210.85 4520.77 1614.31 1129.36 -420.313 1205.04 
18668.5 2
15005700 -2355 5255.14 1607.79 997.1 -420.199 1082.02 
15005600 -2728.5 4340.57 1715.79 957.036 -357.535 1021.64 
18669 2
15005700 -1908.46 5044.54 1571.85 884.235 -417.038 977.646 
15005600 -2148.54 4233.85 1668.85 1148.44 -211.337 1167.72 
18669.5 2
15005700 -1513.54 4794.54 1632.31 799.439 -506.073 946.157 
15005600 -1726.85 3984.23 1625.92 853.628 -505.294 991.969 
18670 2
15005700 -1022 4645 1595.92 993.007 -302.098 1037.94 
15005600 -1246.69 3877.23 1633.23 970.008 -216.162 993.801 
18670.5 1
15005700 -387.929 4407 1555.64 1248.17 -468.504 1333.2 
18671 1
15005700 -31.2308 4209.92 1475 704.936 -389.48 805.376 
18671.5 1
15005700 528.643 4021.36 1422.5 1124.24 -378.646 1186.3 
18670.5 1
15005600 -863.583 3666.08 1596.17 813.395 -448.296 928.752 
18672 2
15005700 1060.38 3824.31 1451.23 1052.95 -390.197 1122.93 
15005600 941 2654.5 1702.5 1026.5 -575.417 1176.78 
18672.5 2
15005700 1687.77 3454.69 1591.23 1270.01 -748.209 1474.02 
15005600 1220.62 2590.23 1632.62 991.544 -227.905 1017.4 
18673 2
15005700 2161.31 3106.38 1546.92 976.368 -718.16 1212.04 
15005600 1799.23 2275.08 1595.69 1193.02 -649.802 1358.51 
18673.5 2
15005700 2496.5 2786.14 1571.5 666.386 -636.664 921.635 
15005600 2278.21 1909.43 1497.14 952.254 -726.935 1198.01 
18674 2
15005700 2928 2317.5 1485.86 854.455 -928.006 1261.46 
15005600 2740 1508.5 1483 914.427 -793.918 1210.98 
18674.5 2
15005700 3320.08 1923.54 1429.38 782.589 -786.35 1109.41 
15005600 3214.46 1087.85 1443.77 947.029 -839.628 1265.64 
18675 2
15005700 3547.79 1678.36 1363.5 469.503 -505.528 689.922 
15005600 3450.21 753.571 1467.14 486.088 -689.226 843.395 
18675.5 2
15005700 3892.79 1273.43 1390.14 687.251 -806.631 1059.7 
15005600 3746.57 297 1446.79 590.353 -909.505 1084.3 
18676 2
15005700 4679.47 773.2 1391.8 1551.64 -986.644 1838.76 
15005600 4481.87 -329 1566.53 1450.29 -1234.71 1904.69 
18676.5 2
15005700 5247.57 296.714 1471.86 1116.12 -936.121 1456.72 
15005600 4910.71 -669.643 1642.79 842.53 -669.239 1075.98 
18677 2
15005700 5628.57 -61.1429 1510 750 -704.443 1028.95 
15005600 5353.14 -1072 1638.79 870.922 -792.042 1177.22 
18677.5 2
15005700 6032.46 -437.923 1483.69 822.587 -767.373 1124.95 
15005600 5791.85 -1497.46 1631 893.489 -866.52 1244.66 
18678 2
15005700 6374 -687.8 1600.47 702.754 -514.15 870.755 
15005600 6057 -1774.8 1654.53 545.584 -570.655 789.499 
18678.5 2
15005700 6982.56 -1257.38 1580.06 1186.28 -1110.28 1624.81 
15005600 6178.56 -2052.25 1615.31 236.964 -540.838 590.473 
18679 1
15005700 7602.29 -1753.36 1550.79 1251.97 -1001.98 1603.56 
18679 1
15005600 6445.5 -2218.42 1611.08 577.787 -359.668 680.587 
18679.5 2
15005700 7850.2 -1960.27 1413.67 503.891 -420.548 656.328 
15005600 7637.2 -3211.8 1352.8 1717.15 -1431.39 2235.5 
18680 2
15005700 8271.33 -2363.73 1505.6 830.638 -795.792 1150.32 
15005600 7910.67 -3341.2 1366.47 809.073 -382.84 895.079 
18680.5 2
15005700 8802.73 -2857.53 1495.67 1039.92 -966.341 1419.6 
15005600 8480.87 -3860 1507.87 1115.85 -1015.26 1508.6 
18681 2
15005700 9237.93 -3269.71 1490 873.886 -827.673 1203.63 
15005600 8942.07 -4342.93 1606.57 926.114 -969.736 1340.92 
18681.5 2
15005700 9702.43 -3680.07 1547.64 942.191 -832.367 1257.2 
15005600 9335.21 -4715.43 1588 797.45 -755.578 1098.56 
18682 2
15005700 10107.7 -4176.71 1563.93 794.678 -973.81 1256.91 
15005600 9700.86 -5102.71 1568.07 716.947 -759.384 1044.35 
18682.5 2
15005700 10433.7 -4520.92 1585.62 661.213 -698.192 961.6 
15005600 10034.5 -5443.62 1521.08 676.838 -691.483 967.605 
18683 2
15005700 10850.3 -4950.86 1592.79 843.306 -870.312 1211.86 
15005600 10496.6 -5792.07 1542.14 935.289 -705.377 1171.46 
18683.5 2
15005700 11222.7 -5339.08 1610.23 746.306 -777.996 1078.08 
15005600 10964.6 -6222 1564 937.964 -861.58 1273.62 
18684 2
15005700 11707.3 -5791.46 1611.31 957.738 -894.041 1310.18 
15005600 11406.8 -6622.54 1537.08 873.974 -791.578 1179.16 
18684.5 2
15005700 12215.8 -6228.31 1489.54 1017.08 -873.692 1340.81 
15005600 11906.8 -7053.85 1599.77 999.846 -862.615 1320.53 
18685 2
15005700 12681.2 -6669.15 1413.92 907.182 -859.349 1249.58 
15005600 12349.2 -7440.62 1610.08 862.348 -753.936 1145.45 
18685.5 2
15005700 13098.2 -7067.54 1455.31 859.635 -821.412 1188.99 
15005600 12722.3 -7840.77 1602.77 769.389 -825.059 1128.13 
18686 2
15005700 13497.6 -7481.86 1594.79 789.363 -818.812 1137.34 
15005600 13159.4 -8268.5 1639.79 863.734 -845.318 1208.55 
18686.5 2
15005700 13885.8 -7895.31 1643.08 756.871 -805.946 1105.62 
15005600 13490.7 -8634.85 1696 645.878 -714.125 962.877 
18687 2
15005700 14333.2 -8306.31 1655.77 913.03 -838.776 1239.83 
15005600 13883 -9146.31 1649.46 800.628 -1043.8 1315.49 
18687.5 2
15005700 14814.2 -8853.62 1619.54 965.863 -1099.01 1463.12 
15005600 14295.8 -9574.15 1646.31 828.854 -859.129 1193.78 
18688 2
15005700 15133.2 -9349.54 1605.38 639.279 -993.834 1181.69 
15005600 14658.8 -10085.8 1654.15 727.455 -1025.28 1257.14 
18688.5 2
15005700 15669.4 -9985 1633.69 1047.18 -1241.14 1623.88 
15005600 15138.5 -10663.6 1637.77 937.049 -1128.61 1466.91 
18689 2
15005700 16005.2 -10367.4 1652.5 696.643 -793.396 1055.84 
15005600 15476.7 -11002 1642.58 701.511 -702.043 992.462 
18689.5 2
15005700 16322.2 -10563.5 1588.92 650.898 -402.556 765.323 
15005600 15872.5 -11475.5 1615.77 812.72 -972.2 1267.16 
18690 2
15005700 16789.1 -10934.8 1551.92 931.982 -741.133 1190.74 
15005600 16315.8 -11911.4 1638.38 884.999 -870.106 1241.09 
18690.5 2
15005700 17278.9 -11335.3 1533.14 960.353 -785.326 1240.57 
15005600 16794.1 -12264.9 1490.79 937.697 -693.083 1166.04 
18691 2
15005700 17866.8 -11823.9 1539.38 1126.27 -936.087 1464.49 
15005600 17416.2 -12585.2 1449.69 1191.73 -613.743 1340.48 
18691.5 2
15005700 18449.9 -12181.8 1466.54 1170.99 -718.567 1373.88 
15005600 18173.5 -12982.5 1543.92 1520.7 -797.652 1717.2 
18692 2
15005700 18900.2 -12575.2 1540.92 897.027 -783.788 1191.21 
15005600 18658.7 -13325.9 1601.69 966.595 -684.186 1184.24 
18692.5 2
15005700 19303.4 -12913.2 1551.42 826.201 -692.662 1078.14 
15005600 19077 -13671.5 1585.5 857.188 -708.149 1111.87 
18693 2
15005700 19667 -13276.6 1574.08 735.999 -735.557 1040.55 
15005600 19433.9 -14113.7 1595.31 722.516 -895.126 1150.34 
18693.5 2
15005700 19948.1 -13641.9 1587.69 552.214 -717.697 905.555 
15005600 19825.2 -14498.8 1569.77 768.777 -756.687 1078.7 
18694 2
15005700 20394.3 -13971.2 1596.85 871.544 -643.029 1083.09 
15005600 20306.6 -14765.3 1599.54 940.204 -520.433 1074.63 
18694.5 2
15005700 20819.9 -14190.6 1629.92 875.739 -451.501 985.277 
15005600 20794.5 -14970.8 1589.67 1003.88 -422.721 1089.25 
18695 2
15005700 21204.5 -14508.3 1591 788.159 -651.075 1022.3 
15005600 21326.1 -15343.2 1584.15 1089.3 -763.123 1330.01 
18695.5 2
15005700 21631.8 -14724.5 1540.15 841.157 -425.5 942.653 
15005600 21800.3 -15579.3 1519 933.525 -464.87 1042.87 
18696 2
15005700 22179.2 -15062.9 1466.23 1079.65 -667.577 1269.37 
15005600 22334.5 -15916.7 1461.92 1053.71 -665.453 1246.25 
18696.5 2
15005700 22711.8 -15197.2 1478.67 1086.77 -274.137 1120.82 
15005600 22804.4 -15996.6 1541.58 958.935 -163.043 972.697 
18697 2
15005700 23247.2 -15367 1494.15 1106.21 -350.723 1160.47 
15005600 23252.5 -15959 1580.92 925.713 77.6515 928.964 
18697.5 2
15005700 23784.2 -15458.5 1598.69 1067.75 -181.832 1083.12 
15005600 23732 -16055.7 1655.15 953.357 -192.231 972.544 
18698 2
15005700 24299.8 -15635.1 1576.15 1029.17 -352.526 1087.87 
15005600 24216.8 -16266.3 1698.54 967.603 -420.39 1054.98 
18698.5 2
15005700 24800.3 -15771.2 1524.38 1000.92 -272.308 1037.3 
15005600 24797.4 -16449 1609.23 1161.23 -365.385 1217.36 
18699 2
15005700 25328.2 -15907.2 1572.77 1043.33 -268.775 1077.39 
15005600 25381.5 -16757.2 1533.31 1154.45 -609 1305.24 
18699.5 2
15005700 25835.6 -16090.3 1531.46 1006.72 -363.248 1070.25 
15005600 26149 -16915.8 1477.31 1522.74 -314.713 1554.92 
18700 2
15005700 26521.7 -16323.4 1458.85 1361.26 -462.454 1437.67 
15005600 26688.5 -17154 1492.92 1070.51 -472.68 1170.22 
18700.5 2
15005700 27080.3 -16561.8 1492 1121.72 -478.838 1219.65 
15005600 27280 -17434.1 1620.08 1187.67 -562.403 1314.1 
18701 2
15005700 27774.3 -16829.1 1602.77 1390.78 -535.533 1490.32 
15005600 27784.9 -17604.8 1656.54 1011.87 -342.069 1068.13 
18701.5 2
15005700 28183.9 -16946.8 1650.38 829.181 -238.399 862.772 
15005600 28367.8 -17729.8 1679.08 1180.01 -253.192 1206.86 
18702 2
15005700 28680.1 -17129.4 1646.57 970.936 -357.164 1034.54 
15005600 28893.5 -17893.6 1661.21 1028.68 -320.402 1077.42 
18702.5 2
15005700 29163.5 -17341 1641.25 966.857 -423.286 1055.45 
15005600 29516.6 -18004.8 1578.67 1246.17 -222.524 1265.88 
18703 2
15005700 29628.9 -17387.5 1591.92 959.635 -95.797 964.405 
15005600 30000.1 -18243.6 1518.85 996.894 -492.334 1111.84 
18703.5 2
15005700 30214.5 -17564.1 1518.62 1152.79 -347.668 1204.07 
15005600 30553.2 -18315.6 1460 1088.73 -141.732 1097.92 
18704 2
15005700 30811.6 -17699.5 1450.15 1218.52 -276.295 1249.46 
15005600 31183.9 -18474.5 1408.85 1287.28 -324.333 1327.51 
18704.5 2
15005700 31475.9 -18025.5 1411.77 1325.96 -650.852 1477.09 
15005600 31931.8 -18964.2 1377.85 1492.71 -977.276 1784.16 
18705 2
15005700 32085.8 -18231.7 1341 1207.77 -408.225 1274.89 
15005600 32441.9 -19225.8 1461.92 1010.21 -518.203 1135.36 
18705.5 2
15005700 32754.2 -18465.7 1478.62 1344.68 -470.825 1424.73 
15005600 33183.8 -19330.7 1582.54 1492.65 -210.958 1507.48 
18706 2
15005700 33385.9 -18661.2 1597.77 1256 -388.592 1314.74 
15005600 33783.3 -19526.6 1643.15 1191.93 -389.509 1253.96 
18706.5 2
15005700 34015.9 -18728.1 1589 1237.72 -131.48 1244.68 
15005600 34367 -19665.2 1625.92 1146.74 -272.329 1178.64 
18707 2
15005700 34627.8 -18898.6 1564.15 1185.75 -330.501 1230.95 
15005600 34909.1 -19748.7 1683.15 1050.54 -161.747 1062.92 
18707.5 2
15005700 35176.1 -19082 1559.83 1114.46 -372.733 1175.14 
15005600 35433.8 -19991.9 1637.33 1066.41 -494.358 1175.42 
18708 2
15005700 35574.2 -19378.5 1541.38 812.389 -605.181 1013.02 
15005600 36193.2 -20054.9 1634.92 1549.8 -128.585 1555.13 
18708.5 2
15005700 35956.8 -19612.2 1523.23 745.839 -455.541 873.952 
15005600 36918.4 -20273.7 1753.54 1413.71 -426.451 1476.63 
18709 2
15005700 36579.3 -19754.2 1543.5 1262.81 -287.902 1295.21 
15005600 37283.8 -20380 1701.42 741.106 -215.634 771.84 
18709.5 2
15005700 37205.8 -19892 1544.08 1265.68 -278.451 1295.95 
15005600 38070.7 -20472.8 1756.31 1589.78 -187.413 1600.79 
18710 2
15005700 37806.1 -20066 1698 1183.89 -343.195 1232.63 
15005600 38612.7 -20573.3 1766.08 1069.03 -198.301 1087.27 
18710.5 2
15005700 38438.5 -20281.2 1759.77 1249.92 -425.357 1320.32 
15005600 39108 -20761.8 1745.85 978.869 -372.606 1047.39 
18711 2
15005700 38932.8 -20400.8 1764.25 1000.6 -241.942 1029.43 
15005600 39595 -20937.4 1654.67 985.83 -355.406 1047.94 
18711.5 2
15005700 39320 -20678.5 1695 799.931 -573.943 984.531 
15005600 40228.9 -21275.3 1630.08 1309.76 -698.122 1484.2 
18712 2
15005700 39835.7 -20921.5 1624 1027.28 -484.064 1135.61 
15005600 41027.2 -21546.6 1644.69 1590.1 -540.454 1679.44 
18712.5 2
15005700 40348.8 -21412.8 1635.85 1015.99 -972.887 1406.68 
15005600 41724.7 -21495.8 1628.85 1381.26 100.685 1384.93 
18713 2
15005700 41110.2 -21826.2 1615.85 1498.94 -813.598 1705.51 
15005600 42163.9 -21539 1674.62 864.627 -85.0999 868.805 
18713.5 2
15005700 41561.2 -22073.2 1538.08 909.313 -498.178 1036.84 
15005600 42623.8 -21669.2 1668.42 927.238 -262.601 963.707 
18714 2
15005700 42027.5 -22146.2 1485.31 938.051 -146.843 949.475 
15005600 43090 -21692.3 1618.85 937.961 -46.3937 939.108 
18714.5 2
15005700 42611.1 -22174.3 1646 1174.29 -56.5444 1175.65 
15005600 43452.1 -21566.8 1568.83 728.538 252.463 771.042 
18715 2
15005700 43140.7 -22265.7 1488.85 1059.22 -182.718 1074.86 
15005600 43765.8 -21638.5 1581.38 627.372 -143.41 643.554 
18715.5 2
15005700 43672.8 -22312.7 1502.92 1047.4 -92.5197 1051.47 
15005600 44127 -21539.8 1603.38 711.084 194.428 737.186 
18716 2
15005700 44259.7 -22227.8 1522.75 1185.65 171.432 1197.98 
15005600 44475.7 -21390.8 1583.33 704.377 301.049 766.014 
18716.5 2
15005700 44842.9 -22136.8 1488 1175.91 183.636 1190.16 
15005600 44849.3 -21189.8 1623.25 753.36 405.074 855.358 
18717 2
15005700 45450.4 -21816.2 1583.83 1224.8 646.169 1384.8 
15005600 45347.1 -20920.2 1635.67 1003.53 543.515 1141.26 
18717.5 2
15005700 45980.9 -21563.7 1639.31 1036.15 493.277 1147.57 
15005600 45884.4 -20632.5 1682.08 1049.42 561.937 1190.4 
18718 2
15005700 46564.2 -21122.5 1614.67 1145.86 866.783 1436.77 
15005600 46436.5 -20413.3 1689.5 1084.71 430.658 1167.07 
18718.5 2
15005700 46871.5 -20813.1 1529 623.394 627.62 884.606 
15005600 46735.2 -20075.8 1639.25 605.815 684.753 914.275 
18719 2
15005700 47246.7 -20472.9 1465.08 756.384 685.82 1021.01 
15005600 46922.8 -19596.8 1610.5 378.192 965.558 1036.98 
