# Supplementary material for: Intrinsic group behaviour II: On the dependence of triad spatial dynamics on social and personal features; and on the effect of social interaction on small group dynamics
Source: PLoS One. 2019 Dec 3;14(12):e0225704. doi: 10.1371/journal.pone.0225704 (PMC6890182; doi:10.1371/journal.pone.0225704)
Supplement: S1 Data Set — (ZIP) [file pone.0225704.s001.zip › set_2_int/group_traj_dyad_int/traj_2_0109_108.dat]

2 14593800 14592400 0 1 0 0 2 0 1 40 40 40 1719.41 1737.2 1701.62 
18564.5 1
14592400 45887.8 -23029.6 1635.31 0 0 0 
18565 1
14592400 45282.2 -23244.2 1693.69 -1228.58 -435.169 1303.38 
18565.5 1
14592400 44837.2 -23523.8 1688.38 -898.834 -564.88 1061.6 
18566 1
14592400 44373.3 -23495.5 1757.79 -922.356 56.2013 924.067 
18566.5 1
14592400 43812.4 -23160.5 1740.38 -1128.57 673.967 1314.5 
18567 1
14592400 43048.5 -22651.2 1616.15 -1543.12 1028.9 1854.69 
18567.5 1
14592400 42284.2 -22341.6 1719.79 -1507.54 610.627 1626.51 
18568 1
14592400 41801.8 -22053.4 1688.38 -947.829 566.323 1104.13 
18568.5 1
14592400 41311.1 -21891.5 1714.38 -1001.41 330.298 1054.48 
18569 1
14592400 40687.2 -22098.4 1723.85 -1257.75 -417.029 1325.09 
18569.5 1
14592400 39779.6 -22271.1 1777.62 -1844.75 -351.001 1877.84 
18570 1
14592400 39293.1 -21823.4 1829.43 -957.764 881.338 1301.56 
18570.5 1
14592400 38814.1 -21477 1834.08 -950.386 687.217 1172.82 
18571 1
14592400 38360.4 -21272.8 1851.62 -916.55 412.587 1005.13 
18571.5 1
14592400 37911.6 -21111.7 1820.54 -899.337 322.799 955.514 
18572 1
14592400 37370.9 -20887.2 1800.77 -1083.55 449.977 1173.27 
18572.5 1
14592400 36910.5 -20724.8 1800.85 -913.462 322.192 968.617 
18573 1
14592400 36405.9 -20455.8 1752.85 -985.577 525.391 1116.87 
18573.5 1
14592400 35946.7 -20333.8 1752.46 -902.222 239.535 933.478 
18574 1
14592400 34998.4 -20201.5 1723.08 -1892.83 264.241 1911.18 
18574.5 1
14592400 34278.5 -19974.7 1797.15 -1448.54 456.276 1518.7 
18575 1
14592400 33883.4 -19839 1783.15 -794.923 273.023 840.503 
18575.5 1
14592400 33369.9 -19652.8 1773.31 -1028.98 373.054 1094.52 
18576 1
14592400 32867.6 -19472.5 1725.54 -1010.68 362.792 1073.82 
18576.5 1
14592400 32337.1 -19248.3 1721.92 -1067.48 451.169 1158.91 
18577 1
14592400 31589.8 -18994.5 1722.15 -1500.62 509.731 1584.83 
18577.5 1
14592400 30958.5 -18625.5 1691.92 -1277.95 746.808 1480.16 
18578 1
14592400 30225 -18438.6 1645 -1443.82 367.905 1489.96 
18578.5 2
14593800 29833 -17341.9 1556.73 0 0 0 
14592400 29787.8 -18105.7 1591.31 -863.94 658.005 1085.99 
18579 2
14593800 29288.5 -17140.8 1624.15 -1218.21 449.805 1298.6 
14592400 29222.4 -17733.6 1585.15 -1165.9 767.169 1395.66 
18579.5 2
14593800 28740.2 -16948.3 1739.62 -1112.03 390.545 1178.62 
14592400 28599.8 -17744.3 1711.62 -1262.91 -21.6883 1263.1 
18580 2
14593800 28203.6 -16880.8 1749.21 -1062.55 133.707 1070.93 
14592400 27936.2 -17672.6 1735 -1313.97 142.052 1321.63 
18580.5 2
14593800 27677 -16719.2 1785.38 -1030.61 316.305 1078.06 
14592400 27378.7 -17446.8 1749.69 -1091.04 441.883 1177.13 
18581 2
14593800 27155.7 -16508.5 1727 -1066.07 430.706 1149.79 
14592400 26935.2 -17314.2 1750.92 -906.874 271.04 946.511 
18581.5 2
14593800 26578.6 -16316 1577.43 -1124.99 375.319 1185.95 
14592400 26463.7 -17155.1 1783.86 -919.135 310.252 970.086 
18582 2
14593800 25883.2 -16071.3 1633 -1358.24 477.915 1439.87 
14592400 25764 -16840.8 1715.85 -1366.63 613.871 1498.17 
18582.5 2
14593800 25328.2 -15852.1 1764.46 -1141.98 451.092 1227.84 
14592400 25155.7 -16562 1652.31 -1251.66 573.599 1376.83 
18583 2
14593800 24802.7 -15662.4 1699.77 -1063.69 383.993 1130.88 
14592400 24595.8 -16271.2 1728.69 -1133.45 588.757 1277.24 
18583.5 2
14593800 24355.7 -15308.1 1685 -908.537 720.138 1159.33 
14592400 24156.6 -15877.2 1730.54 -892.589 800.813 1199.17 
18584 2
14593800 23903.2 -15080.2 1657.15 -912.221 459.522 1021.42 
14592400 23780 -15647.9 1722.46 -759.305 462.159 888.895 
18584.5 2
14593800 23328.5 -14850.7 1664.43 -1120.33 447.251 1206.31 
14592400 23122.6 -15623.8 1677.21 -1281.4 47.0514 1282.26 
18585 2
14593800 22786.1 -14618.5 1855.62 -1059.42 453.468 1152.39 
14592400 22583.3 -15360.5 1737.92 -1053.39 514.155 1172.17 
18585.5 2
14593800 22207.5 -14226.7 1724.46 -1180.85 799.686 1426.15 
14592400 22051.7 -15106.8 1677.23 -1084.93 517.739 1202.13 
18586 2
14593800 21628.3 -13892.2 1633.08 -1189.23 686.779 1373.29 
14592400 21500.6 -14820.2 1607.31 -1131.57 588.533 1275.47 
18586.5 2
14593800 21147 -13665.9 1668.14 -932.767 438.709 1030.79 
14592400 20987.7 -14535.9 1650.71 -993.994 551.112 1136.55 
18587 2
14593800 20716.5 -13405.6 1765.92 -850.715 514.312 994.098 
14592400 20554.1 -14229.1 1673.23 -856.991 606.285 1049.77 
18587.5 2
14593800 20294.3 -13157.6 1735.23 -861.695 506.122 999.339 
14592400 20102.1 -13984.8 1675.46 -922.449 498.587 1048.57 
18588 2
14593800 19901.4 -12880.5 1698.77 -797.004 562.022 975.236 
14592400 19604.2 -13660.5 1730.85 -1009.99 657.669 1205.24 
18588.5 2
14593800 19592.1 -12547.7 1707.07 -607.688 653.879 892.66 
14592400 19286.4 -13255.4 1673.86 -624.215 795.894 1011.48 
18589 2
14593800 19157.8 -12239.2 1682.38 -866.871 615.736 1063.29 
14592400 18882.5 -12892.6 1667.92 -806.168 724.178 1083.67 
18589.5 2
14593800 18759.7 -11777.3 1657.62 -802.574 931.297 1229.41 
14592400 18474.8 -12518.2 1645.15 -822.115 754.963 1116.17 
18590 2
14593800 18433.2 -11490.5 1607.46 -654.232 574.842 870.897 
14592400 18081.8 -12188.7 1626.62 -787.421 660.244 1027.6 
18590.5 2
14593800 17936.3 -11059.2 1514.62 -989.887 859.179 1310.75 
14592400 17603.3 -11758.2 1654.69 -953.264 857.493 1282.19 
18591 2
14593800 17328 -10657.9 1648.54 -1221.5 805.684 1463.28 
14592400 16999.5 -11283.7 1718.31 -1212.54 952.888 1542.16 
18591.5 2
14593800 17060.1 -10227.4 1687.62 -535.846 861.077 1014.19 
14592400 16582.8 -10771.4 1719.23 -833.231 1024.62 1320.65 
18592 2
14593800 16728.5 -9815.69 1686.92 -665.74 826.691 1061.43 
14592400 16242.8 -10302.6 1743.46 -682.731 941.304 1162.83 
18592.5 2
14593800 16469 -9371.31 1658.38 -521.162 892.339 1033.38 
14592400 15904.2 -9862.54 1746.23 -679.951 883.689 1115.01 
18593 2
14593800 16075.5 -8756.54 1656.38 -788.654 1232 1462.81 
14592400 15551.3 -9406.62 1794.38 -707.261 913.674 1155.43 
18593.5 2
14593800 15722.3 -8378.62 1702.15 -713.442 763.481 1044.94 
14592400 15173.6 -9010.77 1755.62 -763.015 799.689 1105.3 
18594 2
14593800 15387.5 -7976.23 1640.15 -677.671 814.544 1059.58 
14592400 14821.6 -8625.54 1746.69 -712.551 779.819 1056.34 
18594.5 2
14593800 14943.3 -7535.85 1664.31 -881.41 873.779 1241.12 
14592400 14424.2 -8222 1715.31 -788.614 800.672 1123.83 
18595 2
14593800 14411.5 -7101.54 1619.69 -1046.79 854.936 1351.55 
14592400 13996.4 -7745 1736.54 -842.065 938.976 1261.25 
18595.5 2
14593800 13995 -6794.15 1628.46 -833.077 614.769 1035.35 
14592400 13543.6 -7378.85 1722.08 -905.538 732.308 1164.59 
18596 2
14593800 13615 -6488.46 1681.85 -767.677 617.56 985.245 
14592400 13203.1 -6971.23 1717.62 -687.956 823.465 1073.02 
18596.5 2
14593800 13278.8 -6107 1679.46 -675.162 765.987 1021.07 
14592400 12882.1 -6597.62 1769.62 -644.578 750.232 989.105 
18597 2
14593800 12949.9 -5670.92 1652.92 -656.38 870.413 1090.16 
14592400 12418.8 -6238.62 1756.08 -924.612 716.567 1169.78 
18597.5 2
14593800 12480.4 -5154.57 1626.21 -915.194 1006.53 1360.4 
14592400 12074.4 -5785.29 1684 -671.379 883.684 1109.8 
18598 2
14593800 12018.5 -4656.08 1655.23 -911.026 983.224 1340.41 
14592400 11616.2 -5253.92 1673.46 -903.743 1048.05 1383.9 
18598.5 2
14593800 11615.1 -4156.69 1679.38 -813.431 1006.82 1294.36 
14592400 11103.7 -4736.31 1673.85 -1033.34 1043.58 1468.62 
18599 2
14593800 11259.5 -3643.85 1628.69 -719.869 1038.15 1263.32 
14592400 10673.2 -4493.38 1658.62 -871.535 491.747 1000.69 
18599.5 2
14593800 10929.1 -3308.46 1629.15 -666.098 676.179 949.16 
14592400 10265.1 -4145.23 1676.08 -822.736 701.923 1081.48 
18600 2
14593800 10550.7 -3018.31 1644.85 -765.961 587.356 965.237 
14592400 9898.54 -3758.15 1679.31 -741.981 783.557 1079.12 
18600.5 2
14593800 10126.4 -2660.93 1650.29 -833.664 702.12 1089.94 
14592400 9567.21 -3330.07 1779.57 -650.932 841.026 1063.5 
18601 2
14593800 9736.5 -2206.07 1625.14 -755.537 881.506 1160.99 
14592400 9292.07 -2956.29 1731.14 -533.223 724.391 899.482 
18601.5 2
14593800 9305.85 -1846.85 1663.69 -863.034 719.89 1123.86 
14592400 8854.08 -2529.77 1841.62 -877.745 854.742 1225.16 
18602 2
14593800 8874.43 -1383.71 1664.36 -878.651 943.242 1289.08 
14592400 8464 -2025.14 1751.71 -794.454 1027.75 1299.01 
18602.5 2
14593800 8581.86 -973.643 1660.93 -585.143 820.143 1007.49 
14592400 8100.64 -1588.07 1705.43 -726.714 874.143 1136.77 
18603 2
14593800 8268.67 -601.2 1647.93 -621.41 738.974 965.522 
14592400 7824.67 -1220.53 1729.27 -547.572 729.242 911.937 
18603.5 2
14593800 8068.36 -236.643 1599.79 -398.23 724.766 826.966 
14592400 7543.14 -898.643 1714.93 -559.689 639.941 850.163 
18604 2
14593800 7729.07 144.214 1568.86 -685.426 769.408 1030.44 
14592400 7242.64 -400.5 1693.5 -607.071 1006.35 1175.28 
18604.5 2
14593800 7482.29 523.429 1554.07 -483.894 743.557 887.147 
14592400 6875.57 -13.5 1672.93 -719.748 758.824 1045.87 
18605 2
14593800 7272.08 794.538 1600.62 -428.124 552.159 698.691 
14592400 6515.15 263.154 1689.54 -734.048 563.45 925.366 
18605.5 2
14593800 7026.79 1057.86 1632.43 -499.575 536.291 732.927 
14592400 6171.29 502.5 1688.29 -700.342 487.467 853.29 
18606 2
14593800 6942.86 1183.29 1575 -163.923 244.978 294.762 
14592400 5890.93 654.286 1681.21 -547.573 296.456 622.673 
18606.5 2
14593800 6691.69 1217.62 1588.38 -505.362 69.0738 510.061 
14592400 5764.15 667.154 1654.23 -255.08 25.8916 256.391 
18607 2
14593800 6384.93 1536.93 1559.64 -624.773 650.332 901.817 
14592400 5714.57 582.286 1680.5 -100.983 -172.848 200.184 
18607.5 2
14593800 6162.15 1746.46 1508.46 -446.442 419.906 612.888 
14592400 5777.85 359.462 1685.54 126.803 -446.541 464.196 
18608 2
14593800 5827.29 1896.64 1452.86 -677.871 304.011 742.921 
14592400 5681.93 190.643 1672.43 -194.165 -341.738 393.046 
18608.5 2
14593800 5438.64 2050.14 1459.71 -756.115 298.638 812.954 
14592400 5417 308.357 1641.36 -515.425 229.016 564.014 
18609 2
14593800 5032.07 2214.14 1467.57 -819.7 330.645 883.875 
14592400 5269.57 807.857 1583.57 -297.235 1007.06 1050.01 
18609.5 2
14593800 4695.5 2383.36 1449.93 -667.8 335.743 747.449 
14592400 5008.64 1364.43 1640.43 -517.715 1104.31 1219.64 
18610 2
14593800 4397.07 2600.14 1429.5 -586.304 425.905 724.67 
14592400 4437.64 1660.21 1517.21 -1121.81 581.111 1263.39 
18610.5 2
14593800 4257 2685.54 1455.69 -286.445 174.633 335.481 
14592400 3981.23 2056.15 1460.69 -933.358 809.692 1235.62 
18611 2
14593800 4015.71 2856.14 1558.07 -494.438 349.599 605.548 
14592400 3544.86 2355.93 1580.93 -894.208 614.292 1084.88 
18611.5 2
14593800 3663.43 3102.93 1652.93 -705.983 494.561 861.976 
14592400 3097.21 2729.79 1675.14 -897.08 749.213 1168.79 
18612 2
14593800 3452.5 3220.36 1663.43 -421.857 234.857 482.826 
14592400 2716.07 2914.36 1703.64 -762.286 369.143 846.963 
18612.5 2
14593800 3353.43 3089.21 1745.29 -195.793 -259.176 324.818 
14592400 2412 3140.21 1696.36 -600.932 446.358 748.568 
18613 2
14593800 3385.36 3121.29 1754.5 63.4763 63.7603 89.9701 
14592400 2093 3279.93 1681.93 -634.195 277.762 692.355 
18613.5 2
14593800 3435.93 3107.79 1780.29 99.3545 -26.5226 102.834 
14592400 1672.5 3446.57 1730.86 -826.13 327.393 888.637 
18614 2
14593800 3477.69 3022.54 1698.62 84.2011 -171.869 191.387 
14592400 1476.85 3652.23 1746.31 -394.463 414.636 572.297 
18614.5 2
14593800 3685.5 2837.93 1658.5 417.285 -370.703 558.164 
14592400 1558.07 3801.57 1729.93 163.103 299.881 341.367 
18615 2
14593800 4139.57 2605.07 1602 897.374 -460.192 1008.49 
14592400 1596.43 3684 1720.57 75.8046 -232.355 244.407 
18615.5 1
14593800 4162.07 2473.14 1520.29 46.2963 -271.458 275.378 
18616 1
14593800 4252.13 2292.8 1511 180.124 -360.686 403.161 
18616.5 1
14593800 3812 1948.2 1510.4 -876.76 -686.454 1113.52 
18617 1
14593800 3740.67 1546.2 1504.27 -140.975 -794.466 806.877 
18617.5 1
14593800 4375.67 982.8 1583.27 1280.24 -1135.89 1711.51 
18618 1
14593800 5078.53 408.733 1576 1414.22 -1155.06 1825.98 
18618.5 1
14593800 5536.86 -112.357 1657.71 922.181 -1048.47 1396.32 
18619 1
14593800 6026.29 -545.929 1670.43 990.746 -877.675 1323.59 
18619.5 1
14593800 6506.2 -947.067 1659.73 942.857 -788.091 1228.85 
18620 1
14593800 6968.64 -1438.29 1702.79 930.469 -988.368 1357.44 
18620.5 1
14593800 7552.47 -1993.47 1708.6 1149.26 -1092.88 1585.93 
18621 1
14593800 8091.21 -2270.29 1698.21 1054.3 -541.72 1185.33 
18621.5 1
14593800 8578 -2749.5 1731.86 971.628 -956.516 1363.45 
18622 1
14593800 9114.64 -3323.43 1780.43 1069.01 -1143.28 1565.21 
18622.5 1
14593800 9537.07 -3678.64 1754 839.818 -706.191 1097.27 
18623 1
14593800 9799.15 -3846.38 1723.92 546.005 -349.462 648.263 
18623.5 1
14593800 10424.4 -4474.43 1659.14 1238.03 -1243.65 1754.82 
18624 1
14593800 11072.3 -5205.08 1657.54 1255.72 -1415.99 1892.58 
18624.5 1
14593800 11498.2 -5671.38 1639.08 869.074 -951.648 1288.77 
18625 1
14593800 11976.2 -6245.86 1637.71 958.037 -1151.25 1497.73 
18625.5 1
14593800 12479.8 -6842.77 1724.31 997.139 -1182 1546.42 
18626 1
14593800 12823.5 -7309.92 1772.69 716.186 -973.237 1208.35 
18626.5 1
14593800 13295.4 -7704.86 1729.21 932.589 -780.502 1216.1 
18627 1
14593800 13606.6 -8188.08 1694.62 617.434 -958.769 1140.38 
18627.5 1
14593800 14126.2 -8695.38 1704.31 1055.97 -1031.11 1475.9 
18628 1
14593800 14440.2 -9142.07 1722.86 615.805 -875.856 1070.67 
18628.5 1
14593800 14814.6 -9495 1737.46 737.01 -694.741 1012.84 
18629 1
14593800 15220 -9896.46 1795 823.952 -815.979 1159.62 
18629.5 1
14593800 15601 -10214.3 1794.85 775.967 -647.345 1010.53 
18630 1
14593800 15954.5 -10417 1784.77 715.665 -410.308 824.942 
18630.5 1
14593800 16360.2 -10646.4 1763.92 812.856 -459.689 933.836 
18631 1
14593800 16755 -10905.1 1713.38 794.459 -520.508 949.786 
18631.5 1
14593800 17270.6 -11239.9 1710.93 993.394 -645.049 1184.45 
18632 1
14593800 17910 -11489.5 1731.54 1248.88 -487.509 1340.66 
18632.5 1
14593800 18425.4 -11869 1780.93 1032.78 -760.598 1282.63 
18633 1
14593800 19178.2 -12114.5 1738 1526.97 -497.894 1606.09 
18633.5 1
14593800 19608.4 -12323.9 1736.14 862.131 -419.63 958.832 
18634 1
14593800 20099.6 -12696.8 1726.23 992.441 -753.358 1245.99 
18634.5 1
14593800 20524.4 -13034.6 1712.71 844.417 -671.575 1078.91 
18635 1
14593800 20917.6 -13379.4 1721.08 781.826 -685.513 1039.8 
18635.5 1
14593800 21354.6 -13676.4 1710.64 870.43 -591.721 1052.51 
18636 1
14593800 21828.5 -14024.2 1687.92 946.042 -694.062 1173.34 
18636.5 1
14593800 22354.4 -14339.6 1631.29 1051.64 -630.978 1226.41 
18637 1
14593800 22865 -14703.1 1602.62 1040.01 -740.192 1276.52 
18637.5 1
14593800 23445.6 -14880.7 1677.36 1156.52 -353.859 1209.44 
18638 1
14593800 23935.5 -15254.8 1672.08 970.079 -740.855 1220.62 
18638.5 1
14593800 24437.8 -15569.3 1693.23 1044.46 -653.766 1232.19 
18639 1
14593800 24967.6 -15848.4 1665.5 1053.27 -554.77 1190.44 
18639.5 1
14593800 25462.3 -16076.5 1648.36 956.756 -441.282 1053.62 
18640 1
14593800 26028 -16309.7 1655.69 1126.92 -464.527 1218.91 
18640.5 1
14593800 26792.9 -16754.5 1725.54 1561.07 -907.692 1805.78 
18641 1
14593800 27488.1 -16921.9 1776.62 1407.19 -338.991 1447.45 
18641.5 1
14593800 28068.1 -17048 1789.64 1132.94 -246.244 1159.39 
18642 1
14593800 28573.5 -17210.7 1771.15 1002.77 -322.802 1053.45 
18642.5 1
14593800 29140 -17449.1 1699.46 1156.04 -486.499 1254.24 
18643 1
14593800 29799.9 -17509.3 1669.38 1325.15 -120.945 1330.65 
18643.5 1
14593800 30430.8 -17693.7 1645 1271.87 -371.743 1325.08 
18644 1
14593800 31029.3 -17789.5 1551.54 1219.02 -195.206 1234.55 
18644.5 1
14593800 31720.8 -17894.9 1512.85 1397.05 -212.898 1413.18 
18645 1
14593800 32610.1 -18048.8 1608.46 1757.37 -304.044 1783.48 
18645.5 1
14593800 33300.2 -17982.9 1680.54 1353.09 129.11 1359.24 
18646 1
14593800 33925.5 -17892.2 1683.46 1211.99 175.909 1224.69 
18646.5 1
14593800 34495.8 -18037.6 1692.33 1156.62 -294.989 1193.64 
18647 1
14593800 35048.1 -18126.5 1722.85 1131.82 -182.127 1146.38 
18647.5 1
14593800 35697.8 -18228.6 1746.69 1269.08 -199.519 1284.67 
18648 1
14593800 36282.1 -18284.9 1691.67 1182.67 -113.97 1188.15 
18648.5 1
14593800 36936.7 -18316.7 1677 1333.22 -64.7162 1334.79 
18649 1
14593800 37692.2 -18439.2 1653.62 1481.3 -240.121 1500.63 
18649.5 1
14593800 38412.1 -18503.7 1649.42 1439.86 -129.026 1445.63 
18650 1
14593800 39055.9 -18563.1 1621.38 1311.28 -120.998 1316.85 
18650.5 1
14593800 39723.9 -18527.5 1595.92 1282.15 68.212 1283.96 
18651 1
14593800 40240.8 -18591.4 1512.23 1029.57 -127.184 1037.4 
18651.5 1
14593800 40804.6 -18534.6 1427.83 1172.17 118.09 1178.1 
18652 1
14593800 41392.1 -18466.8 1407.23 1189.26 137.276 1197.15 
18652.5 1
14593800 41852.9 -18381.5 1452.85 916.195 169.598 931.76 
18653 1
14593800 42386.1 -18353.5 1509.92 1070.59 56.0704 1072.06 
18653.5 1
14593800 42914.9 -18410.5 1522.54 1055.58 -113.619 1061.68 
18654 1
14593800 43488.8 -18401.8 1520.38 1164.14 17.4754 1164.28 
18654.5 1
14593800 43888.8 -18552.5 1524.08 798.25 -300.783 853.037 
