# Supplementary material for: Intrinsic group behaviour II: On the dependence of triad spatial dynamics on social and personal features; and on the effect of social interaction on small group dynamics
Source: PLoS One. 2019 Dec 3;14(12):e0225704. doi: 10.1371/journal.pone.0225704 (PMC6890182; doi:10.1371/journal.pone.0225704)
Supplement: S1 Data Set — (ZIP) [file pone.0225704.s001.zip › set_2_int/group_traj_dyad_int/traj_2_0109_107.dat]

2 12591100 12590600 0 1 0 0 2 0 1 40 40 40 1797.03 1802.84 1791.23 
11346 1
12590600 -31025.7 -2108.44 1696.11 0 0 0 
11346.5 1
12590600 -30748.5 -1795.15 1685.15 672.828 760.414 1015.35 
11347 1
12590600 -30274.2 -1402.79 1651.14 940.967 778.508 1221.27 
11347.5 1
12590600 -29695.8 -1005.54 1594.08 1156.89 794.495 1403.43 
11348 1
12590600 -29567.6 -640.643 1550.79 267.079 760.199 805.75 
11348.5 1
12590600 -28997.4 -187 1643.86 1131.24 900.085 1445.63 
11349 1
12590600 -28471.6 152.867 1637.33 1049.56 678.377 1249.71 
11349.5 1
12590600 -28190.1 800 1668.19 549.756 1263.93 1378.32 
11350 1
12590600 -27722.9 1570.13 1785.73 914.4 1507.11 1762.81 
11350.5 1
12590600 -27250.8 1945.13 1754.27 951.747 756.048 1215.5 
11351 2
12591100 -26576.3 1388.23 1831.31 0 0 0 
12590600 -26799 2260.07 1707.07 933.471 650.699 1137.88 
11351.5 2
12591100 -26058.6 1673.08 1765.92 1074.05 590.967 1225.9 
12590600 -26203.2 2582.46 1668.62 1194.08 646.072 1357.66 
11352 2
12591100 -25544.6 1812.21 1734 1011.9 273.892 1048.31 
12590600 -25594.9 2926.79 1627.43 1197.43 677.803 1375.96 
11352.5 2
12591100 -25012.5 2083.15 1721.15 1035.23 527.12 1161.71 
12590600 -25074.6 3186.23 1577.38 1012.14 504.757 1131.02 
11353 2
12591100 -24370.7 2272.23 1750 1304.41 384.303 1359.84 
12590600 -24556.9 3288.85 1650.46 1052.22 208.568 1072.69 
11353.5 2
12591100 -23814.5 2503.36 1726.29 1107.95 460.411 1199.81 
12590600 -23762.2 3540.93 1723.14 1583.09 502.156 1660.82 
11354 2
12591100 -23142.4 2832.31 1768.15 1317.87 645.001 1467.25 
12590600 -23087.8 3682.92 1725.85 1322.29 278.421 1351.28 
11354.5 2
12591100 -22551.6 2973.54 1428.08 1220.6 291.799 1254.99 
12590600 -22523.8 3790.15 1488 1165.29 221.551 1186.16 
11355 2
12591100 -21678.4 3049.43 1149.79 1746.37 151.78 1752.96 
12590600 -21911.4 3900.57 1462.86 1224.98 220.835 1244.72 
11355.5 2
12591100 -21148 3095.31 1360 1060.86 91.7582 1064.82 
12590600 -21307.2 4020.77 1483.77 1208.25 240.396 1231.94 
11356 2
12591100 -20803.6 3251.92 1593 699.969 318.324 768.951 
12590600 -20648.6 4062.92 1452 1338.65 85.6785 1341.39 
11356.5 2
12591100 -20274.9 3332.15 1491.77 1061.63 161.106 1073.79 
12590600 -20168.6 4041.31 1383.23 963.855 -43.4044 964.832 
11357 2
12591100 -19480.4 3353.5 1494.36 1551.89 41.6917 1552.45 
12590600 -19426.4 4117.71 1391.14 1449.58 149.232 1457.24 
11357.5 2
12591100 -18792.1 3158.62 1556 1379.32 -390.55 1433.54 
12590600 -18738.8 4099.69 1309 1377.92 -36.1162 1378.39 
11358 2
12591100 -18231.9 3209.77 1449.54 1131.62 103.341 1136.33 
12590600 -18162 4094.92 1459 1165.35 -9.63481 1165.39 
11358.5 2
12591100 -17585.9 3167 1523.71 1279.34 -84.6915 1282.14 
12590600 -17610.6 4192.57 1545 1091.8 193.363 1108.79 
11359 2
12591100 -16993.9 3168.85 1634.77 1160.66 3.61991 1160.66 
12590600 -17019.9 4171.38 1575.77 1158.27 -41.5428 1159.02 
11359.5 2
12591100 -16408.3 3105.85 1600 1195.13 -128.571 1202.03 
12590600 -16357 4063.92 1533 1352.9 -219.309 1370.56 
11360 2
12591100 -15799.9 3108.92 1651.62 1224.11 6.19099 1224.13 
12590600 -15771.8 4119.85 1567.38 1177.53 112.521 1182.89 
11360.5 2
12591100 -15195.8 3123.62 1594.38 1213.01 29.5026 1213.36 
12590600 -15120.8 4021.69 1549.38 1307.07 -197.096 1321.85 
11361 2
12591100 -14624.1 3075.38 1609 1159.78 -97.8312 1163.89 
12590600 -14468.8 4057 1574.38 1322.67 71.618 1324.61 
11361.5 2
12591100 -13999.7 3113 1657.86 1224.24 73.7557 1226.46 
12590600 -13830.9 4051.57 1585 1250.81 -10.6443 1250.85 
11362 2
12591100 -13328.8 3013.54 1625.23 1310.29 -194.261 1324.61 
12590600 -13202.2 4090.46 1601.15 1227.79 75.9572 1230.13 
11362.5 2
12591100 -12741.2 3038.31 1609.15 1175.38 49.5385 1176.43 
12590600 -12585.8 4014.46 1559.77 1232.77 -152 1242.1 
11363 2
12591100 -12117.5 3000.33 1632.92 1262.46 -76.8712 1264.8 
12590600 -11966.5 3976 1542.25 1253.74 -77.8574 1256.15 
11363.5 2
12591100 -11483 3102 1586.29 1279.23 204.973 1295.55 
12590600 -11351.4 3895.14 1544.93 1240.06 -163.018 1250.73 
11364 2
12591100 -10846.4 3101.85 1655.08 1268.16 -0.306466 1268.16 
12590600 -10783.8 3780.08 1593 1130.8 -229.215 1153.79 
11364.5 2
12591100 -10250.4 3060.57 1544 1189.68 -82.3847 1192.52 
12590600 -10199.4 3711.64 1494.43 1166.35 -136.595 1174.32 
11365 2
12591100 -9753 3037 1564 1002.74 -47.523 1003.86 
12590600 -9558.15 3676.08 1546.46 1292.89 -71.7055 1294.88 
11365.5 2
12591100 -9137.43 3013.64 1604.71 1246.1 -47.2817 1246.99 
12590600 -8999.14 3715.93 1525.07 1131.6 80.6714 1134.47 
11366 2
12591100 -8447.54 2963.23 1580.69 1368.83 -100.024 1372.48 
12590600 -8400.23 3711.54 1511.77 1188.32 -8.71054 1188.35 
11366.5 2
12591100 -7816.29 2952.07 1545.5 1280.43 -22.6356 1280.63 
12590600 -7816.29 3719.36 1434.07 1184.47 15.8594 1184.58 
11367 2
12591100 -7271.93 2896.36 1508.5 1073.68 -109.89 1079.29 
12590600 -7178.07 3699.64 1476.36 1258.81 -38.8842 1259.41 
11367.5 2
12591100 -6723.69 2921.46 1483.69 1107.55 50.716 1108.71 
12590600 -6613.08 3681.08 1444.08 1141.4 -37.5069 1142.02 
11368 2
12591100 -6078.29 2843.86 1279.14 1293.4 -155.52 1302.72 
12590600 -6042.14 3539.86 1304.07 1144.16 -283.006 1178.64 
11368.5 2
12591100 -5174.71 2746.36 1284.21 1778.68 -191.929 1789.01 
12590600 -5409.43 3431.57 1058.57 1245.5 -213.161 1263.61 
11369 2
12591100 -4523.69 2748.69 1638 1302.04 4.67033 1302.05 
12590600 -4422.77 3440.92 1355 1973.32 18.7033 1973.41 
11369.5 2
12591100 -3913.38 2717.38 1835.31 1237.95 -63.5044 1239.57 
12590600 -3869.85 3529.38 1615.31 1121.55 179.435 1135.81 
11370 2
12591100 -3333.85 2604.92 1936.15 1168.42 -226.737 1190.22 
12590600 -3300.46 3518.38 1778.85 1147.95 -22.1774 1148.17 
11370.5 2
12591100 -2743.46 2611.85 1817.77 1166.77 13.682 1166.85 
12590600 -2538 3412.15 1774.15 1506.84 -209.942 1521.4 
11371 2
12591100 -2206.08 2328.62 1772.23 1079.09 -568.736 1219.79 
12590600 -1985.54 3399.46 1763.15 1109.36 -25.4866 1109.65 
11371.5 2
12591100 -1640 2175.21 1758 1112.14 -301.377 1152.25 
12590600 -1360.5 3282.79 1757.14 1227.97 -229.226 1249.18 
11372 2
12591100 -918.923 1954.38 1724.23 1439.28 -440.778 1505.26 
12590600 -710.615 3270.85 1719.46 1297.17 -23.8315 1297.39 
11372.5 2
12591100 -394.643 1950.93 1772.93 1054.89 -6.95381 1054.91 
12590600 -187.429 2841 1783.14 1052.69 -864.882 1362.42 
11373 2
12591100 139 1905.75 1763.25 1069.42 -90.5382 1073.25 
12590600 342 2702.83 1784.92 1060.98 -276.887 1096.51 
11373.5 2
12591100 715.308 1858.23 1754.15 1171.36 -96.5838 1175.33 
12590600 1031.77 2639.77 1780.54 1401.97 -128.179 1407.82 
11374 2
12591100 1313 1830.69 1728.38 1188.26 -54.7484 1189.52 
12590600 1668.85 2464 1763.69 1266.55 -349.442 1313.88 
11374.5 2
12591100 1983.64 1481.29 1685.21 1322.77 -689.165 1491.53 
12590600 2058.43 2271.43 1701.5 768.407 -379.825 857.156 
11375 2
12591100 2873.85 1027.23 1800.54 1769.79 -902.694 1986.71 
12590600 2726.77 1725.08 1676.46 1328.71 -1086.19 1716.18 
11375.5 2
12591100 3355.79 925.214 1825 973.615 -206.094 995.189 
12590600 3050 1342.07 1658.21 652.991 -773.748 1012.46 
11376 2
12591100 3734.23 883.692 1811.23 742.049 -81.4156 746.502 
12590600 3329.46 1238.23 1659 547.964 -203.609 584.569 
11376.5 2
12591100 4229.46 713.154 1787.54 986.515 -339.718 1043.37 
12590600 3763.31 455.308 1655.23 864.235 -1559.61 1783.05 
11377 2
12591100 4989.17 755.083 1766.33 1566.4 86.4526 1568.79 
12590600 4571 89.0833 1677.25 1665.34 -755.102 1828.54 
11377.5 2
12591100 5610.62 548.462 1702.62 1263.11 -419.963 1331.09 
12590600 5060.38 -117.154 1725.46 994.684 -419.181 1079.4 
11378 2
12591100 6003.54 203.615 1664.15 787.421 -691.074 1047.67 
12590600 5552.77 -554.923 1739.38 986.743 -877.293 1320.34 
11378.5 2
12591100 6449.79 -212.214 1703.79 874.995 -815.352 1196 
12590600 5984 -1003.79 1692.43 845.551 -880.123 1220.48 
11379 2
12591100 6932.54 -740.769 1702 954.057 -1044.57 1414.69 
12590600 6454.15 -1466 1763.38 929.158 -913.467 1302.98 
11379.5 2
12591100 7477.15 -1249.85 1759.23 1111.46 -1038.93 1521.42 
12590600 6935.08 -1780.92 1775.38 981.476 -642.7 1173.18 
11380 2
12591100 7777.21 -1668.57 1771.36 593.005 -827.52 1018.06 
12590600 7584.36 -2355.64 1833 1283.16 -1135.81 1713.64 
11380.5 2
12591100 8361.69 -2084.92 1785.92 1137.12 -810.023 1396.13 
12590600 8117.23 -2665.08 1810.77 1036.72 -602.012 1198.83 
11381 2
12591100 8860.38 -2434.15 1809.38 1011.55 -708.379 1234.92 
12590600 8565.23 -2979.54 1793 908.722 -637.853 1110.24 
11381.5 2
12591100 9244.62 -2857.85 1827.23 771.548 -850.788 1148.53 
12590600 9037.38 -3418.46 1775.38 948.1 -881.372 1294.49 
11382 2
12591100 9807.46 -3260.92 1791.38 1151.01 -824.288 1415.73 
12590600 9533.69 -3752.31 1803.46 1014.94 -682.712 1223.2 
11382.5 2
12591100 10318.9 -3713 1792.31 1024.97 -905.966 1367.97 
12590600 9860.38 -4167.92 1784.69 654.694 -832.897 1059.41 
11383 2
12591100 10772.3 -4078.92 1738.38 904.959 -730.385 1162.93 
12590600 10323.8 -4585.62 1735.08 925.073 -833.717 1245.33 
11383.5 2
12591100 11265.8 -4474.46 1759.08 996.892 -799.068 1277.62 
12590600 10724.2 -5020.92 1728.85 808.702 -879.409 1194.72 
11384 2
12591100 11774.8 -4845.93 1768.79 988.382 -721.295 1223.59 
12590600 11184.2 -5419.07 1773.43 893.321 -773.104 1181.4 
11384.5 2
12591100 12238.8 -5310.15 1704.15 916.963 -917.441 1297.12 
12590600 11606.4 -5898.23 1760.62 834.329 -946.955 1262.07 
11385 2
12591100 12714.8 -5770.92 1707 981.443 -950.04 1365.95 
12590600 12150.3 -6363.54 1790.54 1121.49 -959.397 1475.87 
11385.5 2
12591100 13150.9 -6245.36 1727.79 858.581 -933.925 1268.61 
12590600 12635.4 -6822.71 1801.07 954.962 -903.889 1314.9 
11386 2
12591100 13613.6 -6726.85 1767.85 921.687 -959.141 1330.21 
12590600 13207.3 -7252.23 1858.38 1139.2 -855.611 1424.73 
11386.5 2
12591100 14090.6 -7120.85 1795.38 957.831 -791.165 1242.33 
12590600 13683.7 -7646 1822.92 956.596 -790.701 1241.08 
11387 2
12591100 14526 -7460 1799.42 881.345 -686.546 1117.19 
12590600 14019.3 -8082.5 1813 679.435 -883.603 1114.62 
11387.5 2
12591100 14951.2 -7865.46 1831.46 867.818 -827.473 1199.09 
12590600 14489.5 -8512.69 1811.92 959.445 -877.943 1300.51 
11388 2
12591100 15427.3 -8367.85 1759 957.901 -1010.83 1392.61 
12590600 14927.1 -9031.69 1805.38 880.514 -1044.27 1365.94 
11388.5 2
12591100 16008.2 -8959.38 1700.46 1143.55 -1164.45 1632.07 
12590600 15408.7 -9480.08 1824.85 948.062 -882.647 1295.33 
11389 2
12591100 16332.5 -9465.46 1679 640.924 -1000.15 1187.89 
12590600 15911.6 -10043.1 1855.15 993.919 -1112.65 1491.93 
11389.5 2
12591100 16812.9 -9939.69 1785.62 955.039 -942.805 1342.01 
12590600 16378.3 -10489 1890.46 927.818 -886.527 1283.27 
11390 2
12591100 17356.7 -10430.1 1796.85 1083.21 -976.862 1458.63 
12590600 16787.2 -10912.4 1891.92 814.588 -843.396 1172.55 
11390.5 2
12591100 17781.4 -10728.8 1806.77 872.058 -613.489 1066.23 
12590600 17272.5 -11331.3 1934.15 996.525 -860.212 1316.44 
11391 2
12591100 18300.6 -11135.6 1810.36 1032.32 -808.741 1311.39 
12590600 17815.8 -11734.9 1903 1080.01 -802.427 1345.48 
11391.5 2
12591100 19257.5 -11490.1 1741.38 1894.84 -701.85 2020.65 
12590600 18857.8 -12062.2 1839.31 2063.49 -647.971 2162.83 
11392 2
12591100 19732 -11883.9 1703.64 933.979 -775.158 1213.75 
12590600 19375.4 -12422.5 1778.79 1018.86 -709.343 1241.47 
11392.5 2
12591100 20209.2 -12241.5 1751.31 952.556 -713.935 1190.41 
12590600 19826.7 -12841.2 1768.38 900.726 -835.636 1228.66 
11393 2
12591100 20731 -12553.5 1836.57 1060.51 -634.068 1235.6 
12590600 20262.4 -13237 1814.5 885.643 -804.565 1196.53 
11393.5 2
12591100 21134.3 -12852.9 1852.77 801.805 -595.275 998.62 
12590600 20705.7 -13502.2 1848.62 881.24 -527.145 1026.87 
11394 2
12591100 21485.9 -13156.9 1814.93 703.242 -607.868 929.544 
12590600 21184.2 -13772.9 1855.29 957.044 -541.407 1099.57 
11394.5 2
12591100 22035.6 -13413.1 1797.85 1088.49 -507.366 1200.93 
12590600 21719.1 -14185.8 1810.62 1059.13 -817.648 1338.03 
11395 2
12591100 22610.5 -13692.6 1752.08 1170.92 -569.325 1301.99 
12590600 22384.2 -14542.6 1762.69 1354.69 -726.774 1537.33 
11395.5 2
12591100 23235.5 -14291.9 1738.5 1240 -1189.11 1718.02 
12590600 23145.5 -14860.6 1770.86 1510.45 -630.865 1636.91 
11396 2
12591100 24094.5 -14407.7 1738.08 1718.08 -231.527 1733.61 
12590600 23837.2 -15091.3 1782.77 1383.46 -461.473 1458.4 
11396.5 2
12591100 24712.2 -14544.1 1724.69 1245.35 -274.969 1275.34 
12590600 24487.6 -15446.6 1749.08 1311.26 -716.346 1494.17 
11397 2
12591100 25237.8 -14812.8 1696.54 1057.58 -540.783 1187.82 
12590600 24844.8 -15654.3 1743.77 718.774 -417.892 831.426 
11397.5 2
12591100 25769.2 -15142.2 1665.93 1056.4 -654.807 1242.88 
12590600 25485.3 -15885.7 1632 1273.24 -460.053 1353.8 
11398 2
12591100 26426.9 -15417.6 1598.77 1315.42 -550.802 1426.08 
12590600 26190.8 -16254.2 1698.77 1411.12 -737.033 1592 
11398.5 2
12591100 27078.3 -15824.7 1629.79 1300.13 -812.573 1533.17 
12590600 26836.4 -16604.4 1745.07 1288.59 -698.998 1465.97 
11399 2
12591100 27642 -16029.8 1690 1122.94 -408.476 1194.92 
12590600 27476.1 -16912.7 1798.08 1274.2 -614.071 1414.45 
11399.5 2
12591100 28234.8 -16358.4 1721.43 1171.51 -649.524 1339.52 
12590600 28004.1 -17134.4 1855.93 1043.61 -438.214 1131.88 
11400 2
12591100 28805 -16605.8 1804.69 1154.28 -500.69 1258.19 
12590600 28562.1 -17348.5 1880.08 1129.42 -433.421 1209.73 
11400.5 2
12591100 29395.4 -17181.4 1870.07 1164.55 -1135.42 1626.46 
12590600 29111.5 -17680.3 1849.29 1083.67 -654.334 1265.9 
11401 2
12591100 30131.4 -17388.4 1902.64 1474.81 -414.83 1532.04 
12590600 29658.3 -17873.5 1819.07 1095.76 -387.203 1162.16 
11401.5 2
12591100 30753.3 -17466.8 1881.14 1264.08 -159.262 1274.08 
12590600 30337.8 -17976.3 1739.71 1381.1 -208.914 1396.81 
11402 1
12590600 30968.4 -18345.8 1677.53 1281.74 -751.045 1485.57 
11402.5 1
12590600 31834.7 -18673.1 1584 1675.66 -633.02 1791.24 
11403 1
12590600 32594.5 -18835 1715.46 1556.86 -331.821 1591.83 
11403.5 1
12590600 33181.1 -18650.4 1718.29 1202.07 378.367 1260.21 
11404 1
12590600 33723.1 -19047 1766.21 1071.15 -783.879 1327.34 
11404.5 1
12590600 34524.2 -19224.5 1795.85 1589.6 -352.106 1628.13 
11405 1
12590600 35183.9 -19531.1 1782.38 1335.41 -620.679 1472.6 
11405.5 1
12590600 35757.1 -19746.4 1737.5 1128.24 -423.921 1205.26 
11406 1
12590600 36489.3 -20085.8 1785.23 1447.11 -670.786 1595.02 
11406.5 1
12590600 37253.3 -20291.2 1840.15 1562.37 -419.852 1617.8 
11407 1
12590600 37930 -20503.9 1866.29 1321.66 -415.436 1385.42 
11407.5 1
12590600 38540.6 -20729.2 1881.54 1197.29 -441.909 1276.23 
11408 1
12590600 39131.1 -20969 1885.57 1178.7 -478.581 1272.15 
11408.5 1
12590600 39619.4 -21166.2 1850 1010.85 -408.345 1090.21 
11409 1
12590600 40322.1 -21625.5 1842 1375.24 -898.7 1642.85 
11409.5 1
12590600 40988.9 -22022.8 1801.33 1317.65 -785.244 1533.89 
11410 1
12590600 41556.9 -22110.7 1790.87 1145.3 -177.285 1158.94 
11410.5 1
12590600 42186.9 -22332.7 1716.67 1272.59 -448.35 1349.26 
11411 1
12590600 42859.1 -22499.9 1679.27 1347.09 -335.07 1388.14 
11411.5 1
12590600 43496.9 -22880.1 1727.57 1258.11 -749.911 1464.65 
11412 1
12590600 44156.3 -23152.6 1792.5 1345.63 -556.122 1456.02 
11412.5 1
12590600 44708.9 -23477.2 1695.57 1107.36 -650.587 1284.33 
11413 1
12590600 45236.8 -23807.6 1745.14 1077.41 -674.344 1271.04 
