# Supplementary material for: Intrinsic group behaviour II: On the dependence of triad spatial dynamics on social and personal features; and on the effect of social interaction on small group dynamics
Source: PLoS One. 2019 Dec 3;14(12):e0225704. doi: 10.1371/journal.pone.0225704 (PMC6890182; doi:10.1371/journal.pone.0225704)
Supplement: S1 Data Set — (ZIP) [file pone.0225704.s001.zip › set_2_int/group_traj_dyad_int/traj_2_0109_106.dat]

2 12585900 12590200 0 0 0 1 0 1 0 50 50 50 1562.21 1601.03 1523.4 
11339.5 1
12585900 42084 -18483.1 1331.56 0 0 0 
11340 1
12585900 41663.5 -18245.8 1299 -1003.49 566.265 1152.23 
11340.5 1
12585900 41061.6 -17878.6 1312.77 -1228.41 749.451 1438.99 
11341 1
12585900 40693.6 -18297.8 1413.79 -737.42 -840.021 1117.78 
11341.5 1
12585900 40103.5 -18099.5 1433.23 -1168.52 392.721 1232.75 
11342 1
12585900 39556.4 -17902.6 1431.57 -1079.25 388.343 1147 
11342.5 2
12590200 38941.3 -18804.4 1315.4 0 0 0 
12585900 39058.2 -17886.8 1423.85 -1020.91 32.2239 1021.42 
11343 2
12590200 38466.2 -18702.4 1501.93 -1099.74 236.21 1124.82 
12585900 38507.3 -17766.8 1437.29 -1131.15 246.531 1157.7 
11343.5 2
12590200 37786.3 -18449.4 1531.36 -1346.39 500.99 1436.58 
12585900 37990.6 -17874.5 1459.71 -1023.2 -213.296 1045.19 
11344 2
12590200 37099.8 -18601.9 1523.54 -1353.92 -300.919 1386.96 
12585900 37250.1 -18110.3 1456.38 -1460.54 -465.104 1532.81 
11344.5 2
12590200 36379.6 -18529.3 1508.38 -1457.96 146.995 1465.35 
12585900 36720.8 -17909.8 1468.54 -1071.47 405.793 1145.74 
11345 2
12590200 35931.2 -18286.5 1610.08 -902.337 488.469 1026.07 
12585900 36115.7 -17740.7 1479 -1217.46 340.35 1264.14 
11345.5 2
12590200 35448.7 -18262.8 1639.57 -945.96 46.574 947.106 
12585900 35546.5 -17667.4 1500.43 -1116.06 143.794 1125.29 
11346 2
12590200 34840.2 -18239.2 1651.69 -1188.44 46.0058 1189.33 
12585900 35006.2 -17539.2 1576.69 -1055.21 250.397 1084.52 
11346.5 2
12590200 34265.4 -18234.7 1681.31 -1175.55 9.28111 1175.59 
12585900 34544.7 -17426.9 1536.54 -943.841 229.511 971.345 
11347 2
12590200 33753 -18225 1616.79 -1016.64 19.2308 1016.82 
12585900 34107.1 -17362.8 1538 -868.154 127.257 877.431 
11347.5 2
12590200 33219.4 -18123.3 1554.38 -1067.23 203.385 1086.44 
12585900 33409.3 -17387.6 1480.85 -1395.67 -49.6593 1396.55 
11348 2
12590200 32627.5 -18217 1544.5 -1233.09 -195.192 1248.45 
12585900 32918.6 -17398.1 1423.36 -1022.37 -21.7834 1022.6 
11348.5 2
12590200 31987.5 -18085.6 1525.21 -1269.84 260.629 1296.31 
12585900 32110.9 -17175.1 1364 -1602.47 442.46 1662.43 
11349 2
12590200 31429.1 -18063.3 1365.93 -1114.5 44.6631 1115.4 
12585900 31489.5 -17292.3 1307.27 -1240.31 -233.923 1262.18 
11349.5 2
12590200 31022.6 -18128.8 1270.12 -793.962 -128.019 804.216 
12585900 31042.2 -17097.6 1292.88 -873.722 380.16 952.844 
11350 2
12590200 30202.3 -17939.3 1348.27 -1605.4 370.931 1647.69 
12585900 30520.2 -17102.7 1327.73 -1021.5 -9.99674 1021.55 
11350.5 2
12590200 29339.5 -17540 1516 -1739.52 804.973 1916.74 
12585900 29793 -17069.3 1444 -1466.13 67.4731 1467.68 
11351 2
12590200 28829.1 -17427.2 1519.57 -1054.54 233.028 1079.98 
12585900 29112.5 -16865.1 1505.86 -1405.99 421.891 1467.93 
11351.5 2
12590200 28436.2 -17282.5 1569 -787.256 289.932 838.947 
12585900 28666.5 -16713.7 1513.46 -893.71 303.365 943.795 
11352 2
12590200 27939.8 -17139.6 1585.14 -977.254 281.291 1016.93 
12585900 28235.9 -16515.4 1542.71 -847.798 390.283 933.318 
11352.5 2
12590200 27488.9 -16928.1 1653.85 -877.165 411.607 968.937 
12585900 27745.2 -16325.1 1571.54 -954.526 370.334 1023.85 
11353 2
12590200 26988.5 -16724.8 1631.38 -1017.04 413.227 1097.78 
12585900 27141.8 -16052.2 1484.85 -1226.39 554.565 1345.95 
11353.5 2
12590200 26394.9 -16396.1 1503 -1182.63 654.634 1351.73 
12585900 26611.6 -15777 1493.14 -1056.32 548.268 1190.13 
11354 2
12590200 25824.7 -16125.2 1539.23 -1117.97 531.2 1237.75 
12585900 26132.9 -15556.9 1491.85 -938.526 431.523 1032.98 
11354.5 2
12590200 25304.8 -15926 1603.46 -1074.06 411.634 1150.24 
12585900 25611.6 -15288.4 1500.62 -1077.08 554.832 1211.59 
11355 2
12590200 24863.7 -15712.4 1565.5 -882.264 427.286 980.287 
12585900 25147.9 -15139.4 1476.21 -927.374 298.055 974.094 
11355.5 2
12590200 24276.5 -15445.5 1553.85 -1174.35 533.637 1289.91 
12585900 24710.5 -14965.3 1445.15 -874.78 348.099 941.495 
11356 2
12590200 23787.5 -15277.4 1512.38 -993.902 341.776 1051.02 
12585900 24183.4 -14806.3 1424.62 -1071.45 323.171 1119.13 
11356.5 2
12590200 23325 -15148.9 1503 -928.792 257.955 963.948 
12585900 23719.8 -14660.2 1423.69 -930.8 293.482 975.971 
11357 2
12590200 22769.1 -14908.9 1482.43 -1085.66 468.739 1182.53 
12585900 23148.7 -14458.4 1358.43 -1115.49 393.995 1183.03 
11357.5 2
12590200 22269.8 -14693.7 1427.54 -1000.59 431.335 1089.61 
12585900 22673.9 -14299.8 1334.69 -951.485 317.955 1003.2 
11358 2
12590200 21765.3 -14400.8 1464.62 -1019.27 591.608 1178.52 
12585900 22196.4 -14046 1401.54 -964.724 512.665 1092.48 
11358.5 2
12590200 21246.5 -14080.6 1540.43 -1027.34 634.066 1207.26 
12585900 21681.7 -13761.1 1428.36 -1019.15 564.074 1164.84 
11359 2
12590200 20796.1 -13771.1 1577.85 -883.183 606.992 1071.66 
12585900 21256.8 -13464.5 1441.38 -833.226 581.577 1016.12 
11359.5 2
12590200 20318.6 -13538.7 1541.62 -974.411 474.254 1083.69 
12585900 20813.4 -13096.5 1467.38 -904.867 751.177 1176.03 
11360 2
12590200 19845.5 -13298.6 1558.31 -952.02 483.052 1067.56 
12585900 20367.1 -12799.5 1465.54 -898.003 597.431 1078.58 
11360.5 2
12590200 19428.8 -13037.9 1556.23 -836.732 523.479 986.99 
12585900 20042.8 -12455.5 1476.54 -651.066 690.763 949.231 
11361 2
12590200 19005.3 -12738 1577.77 -858.948 608.363 1052.57 
12585900 19582.8 -12049.2 1548.77 -933.063 824.154 1244.92 
11361.5 2
12590200 18651.6 -12399.6 1641.93 -693.46 663.445 959.712 
12585900 19190.7 -11721.9 1532.29 -768.886 641.909 1001.62 
11362 2
12590200 18193.5 -12039.6 1641.92 -894.885 703.179 1138.1 
12585900 18690.6 -11329.7 1506.23 -976.756 765.947 1241.26 
11362.5 2
12590200 17633.9 -11568.2 1577.15 -1119.08 942.769 1463.27 
12585900 17835.8 -10832.8 1541.31 -1709.54 993.692 1977.36 
11363 2
12590200 17117.8 -11059 1548.58 -1044.88 1030.83 1467.79 
12585900 17518.9 -10469.4 1556.58 -641.558 735.687 976.131 
11363.5 2
12590200 16660.9 -10658.9 1591.93 -921.155 806.596 1224.39 
12585900 17181 -10087.5 1550.14 -681.284 769.993 1028.12 
11364 2
12590200 16316.8 -10199.3 1595.31 -685.281 915.579 1143.63 
12585900 16784.8 -9647.08 1545.46 -789.151 877.337 1180.03 
11364.5 2
12590200 15890.2 -9838.14 1626.21 -851.561 720.888 1115.72 
12585900 16376.7 -9302.79 1573.36 -814.634 687.208 1065.78 
11365 2
12590200 15435.2 -9421.54 1632.92 -917.305 839.928 1243.76 
12585900 16062.3 -8894.38 1564.46 -633.884 823.389 1039.12 
11365.5 2
12590200 14995.8 -9071.14 1637.71 -889.565 709.303 1137.73 
12585900 15741.4 -8564 1583.43 -649.697 668.795 932.413 
11366 2
12590200 14506.8 -8572.69 1604.54 -970.271 988.989 1385.47 
12585900 15286.5 -8100.92 1528.62 -902.571 918.803 1287.96 
11366.5 2
12590200 14069 -8167.14 1561.43 -887.97 822.616 1210.45 
12585900 14871.1 -7654.29 1503.21 -842.431 905.958 1237.11 
11367 2
12590200 13560.9 -7690.64 1567.64 -1002.25 939.842 1373.98 
12585900 14329.3 -7057.21 1468.36 -1068.75 1177.66 1590.32 
11367.5 2
12590200 13046.5 -7390 1611.85 -1039.03 607.359 1203.52 
12585900 13922.6 -6765.54 1544.77 -821.556 589.244 1011.02 
11368 2
12590200 12747.6 -6942.64 1613.36 -598.989 896.507 1078.2 
12585900 13618.6 -6356.36 1531.43 -609.163 820.003 1021.51 
11368.5 2
12590200 12403.8 -6528.07 1601.93 -676.884 816.085 1060.27 
12585900 13156.7 -5997.14 1515.79 -909.308 707.115 1151.89 
11369 2
12590200 12145.3 -6085.38 1621.54 -516.956 885.374 1025.25 
12585900 12796.2 -5648.92 1486.15 -720.967 696.44 1002.41 
11369.5 2
12590200 11705.2 -5487.38 1569.38 -892.807 1212.98 1506.13 
12585900 12420.8 -5209.46 1435.85 -761.585 891.403 1172.44 
11370 2
12590200 11401.3 -4930.15 1542.46 -612.593 1123.45 1279.61 
12585900 12043.2 -4606.46 1447.54 -761.166 1215.73 1434.35 
11370.5 2
12590200 11025.2 -4491.46 1549.69 -743.387 866.981 1142.05 
12585900 11689 -4080 1459.92 -700.061 1040.44 1254.03 
11371 2
12590200 10738.3 -3949.23 1545.77 -575.996 1088.82 1231.78 
12585900 11408.4 -3621.69 1468 -563.485 920.297 1079.1 
11371.5 2
12590200 10401.9 -3462.36 1583.93 -661.003 956.53 1162.7 
12585900 11099.1 -3189.29 1489.43 -607.548 849.522 1044.41 
11372 2
12590200 10163.3 -3154.77 1601 -476.147 613.948 776.948 
12585900 10811.5 -2771.62 1531.31 -574.061 833.673 1012.2 
11372.5 2
12590200 9896.07 -2686.14 1593.64 -537.699 942.91 1085.45 
12585900 10483.4 -2503.29 1555.21 -660.325 539.899 852.947 
11373 2
12590200 9678.5 -2173.58 1597.25 -436.015 1027.17 1115.88 
12585900 10206.4 -2128.58 1594.17 -554.991 750.907 933.743 
11373.5 2
12590200 9351.38 -1737.62 1595.62 -664.869 886.114 1107.81 
12585900 9868.92 -1626.08 1556.62 -685.963 1021.35 1230.33 
11374 2
12590200 9064.23 -1379.69 1602.46 -570.882 711.577 912.276 
12585900 9592.08 -1185.62 1509.77 -550.39 875.669 1034.28 
11374.5 2
12590200 8666.36 -968.429 1577.64 -784.761 811.171 1128.65 
12585900 9296 -703 1493.14 -583.978 951.904 1116.76 
11375 2
12590200 8460.31 -499.462 1571.92 -409.641 932.34 1018.36 
12585900 9015.54 -322.385 1480.92 -557.578 756.691 939.933 
11375.5 2
12590200 8280.21 -159.429 1545.5 -363.825 686.935 777.334 
12585900 8755.5 111.929 1454.93 -525.33 877.4 1022.65 
11376 2
12590200 8073.46 170.923 1527.46 -405.398 647.748 764.15 
12585900 8460.69 541.231 1424.54 -578.054 841.769 1021.14 
11376.5 2
12590200 7858.85 382.846 1552.38 -427.521 422.158 600.825 
12585900 8155 812.923 1455 -608.949 541.22 814.701 
11377 2
12590200 7633.42 641.833 1539.58 -464.803 533.994 707.949 
12585900 7904.25 1104.5 1448.17 -517.01 601.19 792.924 
11377.5 2
12590200 7491.62 958.846 1589.62 -288.214 644.335 705.858 
12585900 7898.31 1427.62 1385.85 -12.0779 656.739 656.85 
11378 2
12590200 7450.08 1353.23 1524.38 -83.2434 790.35 794.722 
12585900 8043 1917.92 1335.15 289.965 982.581 1024.47 
11378.5 2
12590200 7532.43 1734.29 1455.14 161.474 747.167 764.416 
12585900 8014.14 2426.14 1282.79 -56.5826 996.509 998.114 
11379 2
12590200 7600.77 2200.54 1404.69 135.061 921.448 931.294 
12585900 8023.92 2815.08 1247.69 19.3285 768.644 768.887 
11379.5 2
12590200 7641.62 2708.92 1395.38 83.3595 1037.52 1040.86 
12585900 7938.31 3195.15 1247.69 -174.725 775.667 795.103 
11380 2
12590200 7449 3036 1395 -380.663 646.397 750.156 
12585900 7589.07 3490.64 1247 -690.19 583.97 904.093 
11380.5 2
12590200 6947 3565.54 1395 -976.654 1030.23 1419.59 
12585900 7324.92 3828.77 1247 -513.907 657.833 834.773 
11381 2
12590200 6615.69 4231.46 1397.77 -672.024 1350.76 1508.69 
12585900 7082.54 4317.15 1258.23 -491.652 990.638 1105.93 
11381.5 2
12590200 6492.92 4689.08 1453.23 -246.525 918.906 951.401 
12585900 6921.15 4798.15 1268.77 -324.065 965.863 1018.78 
11382 2
12590200 6291.69 5327.85 1480.23 -411.515 1306.28 1369.56 
12585900 6711.54 5547.31 1292.46 -428.661 1532.01 1590.85 
11382.5 1
12585900 6493.85 5990.23 1373.23 -436.257 887.621 989.036 
11383 1
12585900 6181.85 6428.54 1398.08 -622.754 874.866 1073.88 
