# Supplementary material for: Intrinsic group behaviour II: On the dependence of triad spatial dynamics on social and personal features; and on the effect of social interaction on small group dynamics
Source: PLoS One. 2019 Dec 3;14(12):e0225704. doi: 10.1371/journal.pone.0225704 (PMC6890182; doi:10.1371/journal.pone.0225704)
Supplement: S1 Data Set — (ZIP) [file pone.0225704.s001.zip › set_2_int/group_traj_dyad_int/traj_2_0109_105.dat]

2 12582500 12582800 0 1 0 0 2 0 1 20 20 20 1774.89 1828.37 1721.42 
11305 1
12582500 45272.2 -23788 1444 0 0 0 
11305.5 1
12582500 44866.7 -23703.7 1580.54 -1171.99 243.664 1197.05 
11306 1
12582500 44396.5 -23432.1 1556.69 -944.084 545.412 1090.31 
11306.5 1
12582500 43815.9 -23077.6 1553.57 -1121.01 684.236 1313.33 
11307 1
12582500 43090.6 -22861.5 1548.23 -1419.26 422.905 1480.93 
11307.5 2
12582800 40555 -23420 1610 0 0 0 
12582500 42388.2 -22971 1544.62 -1413.25 -220.245 1430.31 
11308 2
12582800 40180.6 -23303.1 1822.33 -1468.3 458.497 1538.22 
12582500 41690 -23105.8 1611.33 -1430.8 -276.127 1457.2 
11308.5 2
12582800 39650.9 -23091.2 1818.71 -1040.72 416.246 1120.87 
12582500 40980.8 -22876.3 1754.93 -1393.35 450.814 1464.46 
11309 2
12582800 39168.5 -22875.3 1774.75 -972.494 435.244 1065.45 
12582500 40608.9 -22687.9 1705.75 -749.736 379.776 840.437 
11309.5 2
12582800 38586.2 -22467.8 1780.85 -1178.68 824.873 1438.65 
12582500 40178.1 -22433.6 1708.08 -872.145 514.78 1012.74 
11310 2
12582800 37998.4 -22081 1917.85 -1150.38 757.037 1377.13 
12582500 39728.2 -22075.5 1739.15 -880.476 700.738 1125.29 
11310.5 2
12582800 37614.8 -21947.7 1924.85 -765.546 266.083 810.469 
12582500 39280.1 -21612.9 1799.85 -894.365 923.384 1285.51 
11311 2
12582800 37114 -21730.3 1883.08 -989.815 429.614 1079.03 
12582500 38795.7 -21386.5 1779.54 -957.282 447.552 1056.74 
11311.5 2
12582800 36618.2 -21513.8 1782.5 -1009.84 440.885 1101.89 
12582500 38254.6 -21102.2 1800.42 -1102.05 578.842 1244.82 
11312 2
12582800 36059.2 -21257.9 1765.38 -1145.36 524.406 1259.7 
12582500 37715.5 -20795.5 1815.23 -1104.76 628.507 1271.03 
11312.5 2
12582800 35393.3 -20969.2 1710.62 -1303.18 565.106 1420.43 
12582500 37124.8 -20576.1 1773.23 -1155.95 429.475 1233.16 
11313 2
12582800 34665.3 -20767.5 1750.23 -1435.9 397.663 1489.95 
12582500 36604.6 -20330.3 1726.23 -1025.94 484.752 1134.7 
11313.5 2
12582800 34090.4 -20424.8 1756.38 -1145.27 682.654 1333.28 
12582500 35888.2 -20066.8 1671.38 -1427.06 524.977 1520.56 
11314 2
12582800 33460.7 -20112.5 1858 -1246.92 618.431 1391.85 
12582500 34983.5 -19752.3 1731.77 -1791.47 622.696 1896.61 
11314.5 2
12582800 32975.8 -19809.7 1855.25 -991.702 619.37 1169.23 
12582500 34398.5 -19546.4 1725.25 -1196.4 421.045 1268.32 
11315 2
12582800 32349.4 -19632.2 1881.08 -1283.54 363.598 1334.04 
12582500 33750.8 -19317.6 1762.92 -1327.32 468.855 1407.69 
11315.5 2
12582800 31699.8 -19280.8 1852.62 -1299.08 702.769 1476.99 
12582500 33142.5 -19168.8 1810.46 -1216.62 297.538 1252.47 
11316 2
12582800 31260 -19086.1 1795.69 -883.225 391.103 965.944 
12582500 32572.5 -19033.2 1741.08 -1144.58 272.475 1176.56 
11316.5 2
12582800 30500.4 -18804 1695.31 -1510.17 560.789 1610.93 
12582500 31948.3 -18901.2 1723.31 -1240.86 262.425 1268.31 
11317 2
12582800 29654.5 -18513.9 1589.46 -1685.11 577.842 1781.43 
12582500 31336.5 -18608.1 1607.54 -1218.66 583.819 1351.29 
11317.5 2
12582800 29010.4 -18181.4 1624.77 -1293.33 667.748 1455.54 
12582500 30450.8 -18204.4 1491.62 -1778.5 810.627 1954.53 
11318 2
12582800 28399.2 -18041.5 1840.77 -1227.22 280.816 1258.94 
12582500 29844.1 -17904.5 1514.92 -1218.41 602.101 1359.06 
11318.5 2
12582800 27866.5 -17814.5 1875.46 -1052.9 448.617 1144.49 
12582500 29298.8 -17674.6 1656.38 -1077.53 454.393 1169.42 
11319 2
12582800 27341.3 -17584.2 1839.38 -1054.53 462.62 1151.54 
12582500 28731.7 -17484.2 1703.15 -1138.86 382.298 1201.32 
11319.5 2
12582800 26669.9 -17574.2 1707.79 -1321.75 19.5661 1321.9 
12582500 28165.3 -17284.3 1718.29 -1114.97 393.593 1182.4 
11320 2
12582800 25953.9 -17466 1650.31 -1406.55 212.602 1422.53 
12582500 27560.8 -17103.2 1750 -1187.66 355.858 1239.82 
11320.5 2
12582800 25308.2 -17191.8 1656.62 -1304.58 554.002 1417.34 
12582500 26908.3 -16995.4 1677.31 -1318.1 217.716 1335.96 
11321 2
12582800 24749.1 -16905 1584.54 -1136.34 582.864 1277.1 
12582500 26237.9 -16715.8 1580.92 -1362.57 568.324 1476.34 
11321.5 2
12582800 24104.8 -16688.3 1680.23 -1288.62 433.385 1359.54 
12582500 25519.8 -16460.8 1599.38 -1436.15 509.846 1523.97 
11322 2
12582800 23583.8 -16418.1 1734.85 -1044.09 541.545 1176.18 
12582500 24844.7 -16210.3 1718.38 -1353.01 502.081 1443.17 
11322.5 2
12582800 23047.1 -16258.5 1776.38 -1084.23 322.3 1131.12 
12582500 24172.9 -15880.2 1741.38 -1357.11 666.822 1512.08 
11323 2
12582800 22352.2 -15964.4 1680.38 -1398.24 591.859 1518.34 
12582500 23525.9 -15685.3 1699.62 -1301.81 392.199 1359.61 
11323.5 2
12582800 21838.7 -16001.6 1597.69 -1041.5 -75.5188 1044.24 
12582500 23009.8 -15480.4 1691 -1046.81 415.665 1126.32 
11324 2
12582800 21195.4 -15775.7 1700.5 -1258.83 442.077 1334.2 
12582500 22487.2 -15214.9 1653.57 -1022.76 519.623 1147.19 
11324.5 2
12582800 20557.5 -15381.5 1712.92 -1253.37 774.412 1473.32 
12582500 21705.9 -14983 1573.92 -1534.95 455.515 1601.12 
11325 2
12582800 20026.2 -15066.4 1710.92 -1073.19 636.674 1247.84 
12582500 21005.5 -14647.8 1593.85 -1415.07 677.234 1568.78 
11325.5 2
12582800 19546.4 -14698 1697 -961.616 738.246 1212.32 
12582500 20511.4 -14302.5 1700.38 -990.134 691.999 1207.99 
11326 2
12582800 19081.2 -14311.9 1725 -928.604 770.613 1206.71 
12582500 20060.6 -14071.7 1710.85 -899.739 460.617 1010.79 
11326.5 2
12582800 18504.8 -13959.5 1681.85 -1176.14 719.152 1378.58 
12582500 19576.3 -13726.5 1695.62 -988.383 704.553 1213.79 
11327 2
12582800 17946.6 -13535.6 1632.08 -1114.23 846.154 1399.1 
12582500 19064.9 -13384.2 1665.77 -1020.73 683.095 1228.21 
11327.5 2
12582800 17424.3 -13114.2 1629.23 -1028.16 829.649 1321.15 
12582500 18604.8 -12979.7 1609.62 -905.663 796.336 1205.98 
11328 2
12582800 16832.1 -12676.5 1566.54 -1184.46 875.385 1472.84 
12582500 18208.2 -12508.6 1571.54 -793.385 942.154 1231.71 
11328.5 2
12582800 16200.3 -12162.2 1657.46 -1268.61 1032.59 1635.73 
12582500 17685.5 -12086.5 1578.62 -1049.58 847.698 1349.15 
11329 2
12582800 15720.4 -11648.3 1826.54 -969.542 1038.23 1420.54 
12582500 16948.3 -11502.2 1635 -1489.2 1180.26 1900.19 
11329.5 2
12582800 15320.2 -11122.3 1812.54 -776.998 1021.36 1283.32 
12582500 16448.8 -11034 1672.38 -969.828 909.186 1329.36 
11330 2
12582800 14991.1 -10595.9 1776.92 -647.941 1036.19 1222.1 
12582500 16050.5 -10521.7 1700.38 -784.222 1008.48 1277.51 
11330.5 2
12582800 14539.4 -9785.25 1823.5 -931.258 1671.49 1913.41 
12582500 15586.1 -10064.7 1681 -957.481 942.321 1343.41 
11331 2
12582800 14242.8 -9267.54 1841.92 -607.726 1060.88 1222.62 
12582500 15094.2 -9412.85 1698.31 -1007.89 1335.7 1673.3 
11331.5 2
12582800 13830.8 -8798.46 1856.08 -827.464 941.922 1253.76 
12582500 14697.8 -8905.69 1702.38 -796.108 1018.38 1292.63 
11332 2
12582800 13514.8 -8373.21 1783.43 -611.187 822.529 1024.75 
12582500 14271.3 -8462.71 1666.5 -824.92 856.824 1189.39 
11332.5 2
12582800 13101.4 -7854.46 1777 -818.616 1027.23 1313.52 
12582500 13789 -7906.92 1650.62 -955.021 1100.58 1457.17 
11333 2
12582800 12770.5 -7417.38 1899.15 -683.566 903.051 1132.59 
12582500 13424.2 -7399.85 1692.77 -753.655 1047.68 1290.59 
11333.5 2
12582800 12261.4 -6993.07 1829.36 -1014.31 845.245 1320.32 
12582500 12961.1 -6958 1696.36 -922.486 880.172 1275.02 
11334 2
12582800 11768.5 -6444.23 1760.77 -983.824 1095.49 1472.42 
12582500 12619.2 -6504.38 1654.77 -682.459 905.42 1133.81 
11334.5 2
12582800 11321.7 -5882 1726.46 -909.917 1145.07 1462.58 
12582500 12284 -6016.08 1650.31 -682.751 994.517 1206.32 
11335 2
12582800 10976.7 -5282.08 1817.31 -696.97 1211.97 1398.08 
12582500 11933.2 -5430.31 1626.62 -708.78 1183.37 1379.4 
11335.5 2
12582800 10701.8 -4633.62 1804.08 -545.482 1286.63 1397.49 
12582500 11475.8 -4719.23 1640.77 -907.509 1410.87 1677.53 
11336 2
12582800 10422.7 -4067.71 1735.29 -543.967 1103.12 1229.95 
12582500 11267.1 -4176.79 1626.86 -406.679 1057.4 1132.91 
11336.5 2
12582800 10067.8 -3387 1831.38 -689.064 1321.78 1490.6 
12582500 10963.1 -3467.62 1613.85 -590.419 1377.03 1498.27 
11337 2
12582800 9730.23 -2929.46 1805.54 -684.818 928.07 1153.38 
12582500 10653 -2992.69 1657.15 -628.959 963.333 1150.48 
11337.5 2
12582800 9354.69 -2443.85 1805.62 -754.093 975.131 1232.7 
12582500 10358.8 -2646.46 1663.54 -590.67 695.243 912.279 
11338 2
12582800 8960.62 -1869.54 1864.62 -788.154 1148.62 1393.02 
12582500 10030 -2228.15 1648.54 -657.692 836.615 1064.18 
11338.5 2
12582800 8396.77 -1339 1848.77 -1123.2 1056.85 1542.24 
12582500 9535.69 -1757.38 1640.54 -984.677 937.787 1359.79 
11339 2
12582800 8060.92 -698.538 1781.46 -665.042 1268.24 1432.03 
12582500 9048.31 -1239.38 1661 -965.118 1025.74 1408.4 
11339.5 2
12582800 7522.92 -17.6154 1778.31 -1067.46 1351.04 1721.85 
12582500 8602.69 -748.692 1647.23 -884.158 973.596 1315.15 
11340 2
12582800 7235.31 429.385 1747.77 -579.87 901.21 1071.65 
12582500 8309 -354.231 1598.31 -592.122 795.285 991.507 
11340.5 2
12582800 6901.31 942.077 1714.77 -681.633 1046.31 1248.76 
12582500 7950.92 147.154 1591.23 -730.769 1023.23 1257.39 
11341 2
12582800 6517.5 1590.36 1613.21 -769.154 1299.16 1509.77 
12582500 7627.86 810.429 1584.5 -647.427 1329.21 1478.5 
11341.5 2
12582800 6213.08 2150.92 1593.92 -602.818 1110.03 1263.15 
12582500 7268.15 1371.15 1511.54 -712.284 1110.35 1319.17 
11342 2
12582800 5884.79 2729.36 1631.79 -647.517 1140.9 1311.84 
12582500 6909.07 1898.64 1506.64 -708.249 1040.41 1258.6 
11342.5 2
12582800 5558.15 3238.46 1632.54 -669.328 1043.25 1239.5 
12582500 6601.38 2465.08 1429.31 -630.506 1160.73 1320.92 
11343 2
12582800 5324.93 3815.79 1648.79 -478.902 1185.47 1278.55 
12582500 6301.5 3001 1428.36 -615.779 1100.46 1261.03 
11343.5 2
12582800 5021.5 4334.79 1798.57 -600.849 1027.72 1190.48 
12582500 6044.64 3253.57 1436.29 -508.628 500.141 713.333 
11344 2
12582800 4935.69 4934.38 1836.23 -169.246 1182.64 1194.69 
12582500 6065.69 3884.38 1432.23 41.5177 1244.21 1244.9 
11344.5 1
12582500 5746.31 4362 1560 -646.528 966.833 1163.08 
11345 1
12582500 5587 4824.23 1617.69 -320.539 930.042 983.729 
