# Supplementary material for: Intrinsic group behaviour II: On the dependence of triad spatial dynamics on social and personal features; and on the effect of social interaction on small group dynamics
Source: PLoS One. 2019 Dec 3;14(12):e0225704. doi: 10.1371/journal.pone.0225704 (PMC6890182; doi:10.1371/journal.pone.0225704)
Supplement: S1 Data Set — (ZIP) [file pone.0225704.s001.zip › set_2_int/group_traj_dyad_int/traj_2_0109_104.dat]

2 12581400 12582202 0 1 0 0 2 0 1 30 30 30 1729.21 1745.63 1712.78 
11294 1
12581400 46254.3 -23246.9 1781.56 0 0 0 
11294.5 1
12581400 45928.8 -23111.3 1757.08 -805.852 335.597 872.939 
11295 1
12581400 45339.6 -23089 1741.36 -1183.13 44.7946 1183.98 
11295.5 1
12581400 44946.4 -23502.7 1839.71 -766.5 -806.461 1112.61 
11296 1
12581400 44303.6 -23499.4 1847.46 -1298.47 6.72661 1298.49 
11296.5 1
12581400 43582.7 -23171.9 1846.57 -1462.27 664.356 1606.12 
11297 1
12581400 42717.2 -22994.1 1840.21 -1693.74 347.917 1729.1 
11297.5 1
12581400 42085.4 -23126.2 1757.54 -1302.74 -272.335 1330.9 
11298 1
12581400 41365.3 -22792.1 1717.14 -1463.62 679.029 1613.46 
11298.5 1
12581400 40812.3 -22606.4 1801.86 -1069.63 359.215 1128.34 
11299 1
12581400 40248.2 -22448.1 1770.46 -1135.07 318.471 1178.91 
11299.5 1
12581400 39737.9 -21991.5 1788.71 -1014.51 907.708 1361.31 
11300 1
12581400 39188.2 -21444.2 1831.85 -1086.22 1081.71 1532.96 
11300.5 1
12581400 38788.5 -21051.5 1882.62 -819.199 804.697 1148.31 
11301 1
12581400 38252.6 -20883 1867.21 -1065.25 334.914 1116.65 
11301.5 1
12581400 37699.6 -20715.5 1849.54 -1090.78 330.451 1139.74 
11302 1
12581400 37160.7 -20640.8 1838.64 -1079.96 149.651 1090.28 
11302.5 2
12582202 36336.6 -21199.5 1654.38 0 0 0 
12581400 36629 -20623.5 1790 -1040.54 33.9025 1041.09 
11303 2
12582202 35841.1 -21170.9 1692.29 -1019.49 58.8568 1021.19 
12581400 36177.9 -20622.3 1646.36 -928.277 2.41939 928.281 
11303.5 2
12582202 35248.4 -21189.3 1648.57 -1176.16 -36.5646 1176.73 
12581400 35661 -20633.6 1662.64 -1025.51 -22.3923 1025.75 
11304 2
12582202 34604.5 -21091.8 1584.38 -1314.07 198.856 1329.03 
12581400 34929 -20390.1 1704.69 -1493.88 496.928 1574.36 
11304.5 2
12582202 34072.5 -20819.4 1684 -1083.35 554.911 1217.2 
12581400 34310.2 -20175.5 1762.15 -1260.38 436.942 1333.97 
11305 2
12582202 33653.3 -20605.4 1673.31 -845.223 431.452 948.975 
12581400 33577.9 -19928.1 1834.46 -1476.27 498.914 1558.3 
11305.5 2
12582202 33182.8 -20400.8 1681.77 -944.856 410.874 1030.33 
12581400 33111.5 -19794.2 1818.54 -936.515 268.922 974.361 
11306 2
12582202 32673.2 -20202.9 1684.08 -1023.32 397.281 1097.74 
12581400 32638.5 -19563.1 1820.85 -949.954 464.01 1057.22 
11306.5 2
12582202 31864.6 -19893.6 1628.64 -1560.97 597.066 1671.26 
12581400 32011 -19308.7 1745.14 -1211.32 491.048 1307.06 
11307 2
12582202 30983.1 -19536.5 1589 -1725.04 698.985 1861.27 
12581400 31170.9 -18821.2 1713.15 -1643.99 954.13 1900.8 
11307.5 2
12582202 30289.6 -19284.8 1511.54 -1395.29 506.423 1484.36 
12581400 30555.2 -18641.8 1561.92 -1238.82 360.78 1290.28 
11308 2
12582202 29672.9 -18991.8 1376.75 -1263.73 600.449 1399.12 
12581400 30091.6 -18433.4 1493.08 -950.097 427.11 1041.68 
11308.5 2
12582202 29063.9 -18624.5 1410.71 -1196.44 721.513 1397.16 
12581400 29313.1 -18059.4 1611.71 -1529.49 734.751 1696.82 
11309 2
12582202 28490.9 -18247.5 1545.42 -1155.27 760.081 1382.88 
12581400 28819.5 -17741.1 1707.58 -995.104 641.825 1184.13 
11309.5 2
12582202 27955.4 -17969.5 1641.23 -1084.07 562.675 1221.4 
12581400 28291.6 -17523.5 1762.08 -1068.59 440.374 1155.78 
11310 2
12582202 27329.8 -17951.5 1672.85 -1224.15 35.3756 1224.66 
12581400 27743 -17282.1 1781.54 -1073.61 472.527 1173 
11310.5 2
12582202 26737.5 -17700.2 1588.77 -1182.25 501.459 1284.2 
12581400 27242.7 -17060.5 1715.77 -998.618 442.193 1092.14 
11311 2
12582202 26199 -17421.5 1528.92 -1064.31 550.927 1198.44 
12581400 26650.4 -16735.9 1642.77 -1170.57 641.532 1334.84 
11311.5 2
12582202 25503.7 -17084.9 1463.83 -1416.16 685.427 1573.31 
12581400 26126.9 -16473.9 1629.58 -1066.13 533.618 1192.21 
11312 2
12582202 24963.5 -16854.9 1511.54 -1106.82 471.298 1202.98 
12581400 25448.2 -16173.9 1676.62 -1390.75 614.741 1520.56 
11312.5 2
12582202 24396.4 -16499.7 1630.85 -1109.89 695.168 1309.62 
12581400 24922.3 -15885 1714.62 -1029.2 565.407 1174.29 
11313 2
12582202 23936.4 -16269.9 1699.08 -907.298 453.194 1014.19 
12581400 24234.1 -15619 1736.23 -1357.46 524.655 1455.32 
11313.5 2
12582202 23376 -15872.2 1742.54 -1116.3 792.369 1368.94 
12581400 23729 -15355.9 1721.85 -1006.13 524.058 1134.43 
11314 2
12582202 22896.6 -15617.3 1722.46 -949.276 504.646 1075.08 
12581400 23139.2 -15076 1710.77 -1168.01 554.303 1292.87 
11314.5 2
12582202 22299.5 -15420 1658 -1221.09 403.492 1286.03 
12581400 22555.9 -14799.8 1639.42 -1192.71 564.758 1319.67 
11315 2
12582202 21652.8 -15169 1580.38 -1325.27 514.344 1421.58 
12581400 21913.2 -14550.2 1641.92 -1316.98 511.638 1412.87 
11315.5 2
12582202 20948.1 -14797.8 1565.38 -1409.38 742.462 1592.99 
12581400 21282.2 -14173.4 1748.85 -1262 753.538 1469.85 
11316 2
12582202 20427.3 -14499.5 1570.92 -1045.72 599.011 1205.13 
12581400 20782.8 -13958.4 1759.38 -1002.78 431.727 1091.77 
11316.5 2
12582202 19908.8 -14216.8 1647.23 -1030.74 561.86 1173.93 
12581400 20270.5 -13631.4 1714.31 -1018.5 650.099 1208.3 
11317 2
12582202 19422 -13867.8 1640.31 -969.813 695.219 1193.26 
12581400 19782.2 -13285.2 1740 -972.724 689.549 1192.34 
11317.5 2
12582202 18963.7 -13447.3 1660.46 -920.297 844.455 1249.02 
12581400 19360.2 -12874.9 1712.69 -847.544 823.911 1182.02 
11318 2
12582202 18505.8 -12980.6 1638.08 -919.37 937.133 1312.81 
12581400 19015.7 -12489.8 1666.69 -691.69 773.247 1037.47 
11318.5 2
12582202 17998.2 -12582.5 1608.85 -1003.34 786.865 1275.09 
12581400 18481.9 -12079.4 1685.62 -1054.88 811.189 1330.71 
11319 2
12582202 17306.1 -12210.9 1553.54 -1389.71 746.061 1577.31 
12581400 17705.8 -11571 1748 -1558.54 1020.85 1863.11 
11319.5 2
12582202 16536.2 -11711.9 1707.43 -1515.48 982.273 1805.97 
12581400 16967.8 -11115.9 1707 -1452.72 895.951 1706.79 
11320 2
12582202 16174.1 -11221.2 1709 -711.468 964.194 1198.27 
12581400 16617.2 -10601.8 1693.15 -688.864 1009.84 1222.42 
11320.5 2
12582202 15719.2 -10762.2 1724.31 -919.037 927.273 1305.55 
12581400 16098.2 -10113.2 1714 -1048.33 987.102 1439.92 
11321 2
12582202 15198 -10100.5 1699.69 -1059.26 1344.75 1711.83 
12581400 15691.8 -9512.31 1737.46 -825.985 1221.39 1474.46 
11321.5 2
12582202 14675.9 -9404.31 1724.46 -1044.15 1392.46 1740.46 
12581400 15255.1 -9124.54 1739.23 -873.538 775.538 1168.13 
11322 2
12582202 14330.5 -8969.15 1752.15 -692.308 872.052 1113.45 
12581400 14792 -8623.85 1716.69 -928.01 1003.39 1366.75 
11322.5 2
12582202 13863.5 -8569.31 1747.69 -943.279 807.77 1241.88 
12581400 14333.5 -8147.31 1718.23 -926.185 962.704 1335.9 
11323 2
12582202 13384.8 -8202.69 1722.77 -963.318 737.657 1213.31 
12581400 13826.5 -7669.77 1719.15 -1020.28 960.842 1401.49 
11323.5 2
12582202 13022.6 -7726.92 1719.85 -734.592 965.049 1212.83 
12581400 13425.3 -7266.85 1734.54 -813.699 817.288 1153.29 
11324 2
12582202 12658.3 -7199.86 1799 -712.974 1031.44 1253.87 
12581400 12995.5 -6761 1732.07 -841.111 989.914 1299 
11324.5 2
12582202 12144.2 -6756.46 1761.23 -1010.08 871.111 1333.83 
12581400 12462 -6254.54 1711.92 -1048.13 995.013 1445.21 
11325 2
12582202 11527.2 -6190.62 1617.38 -1246.31 1143.12 1691.16 
12581400 11995.8 -5848.77 1654.15 -941.88 819.736 1248.64 
11325.5 2
12582202 11099.2 -5658.62 1665.38 -857.715 1066.13 1368.33 
12581400 11490.8 -5253.15 1680 -1012.02 1193.62 1564.9 
11326 2
12582202 10588.7 -5101.77 1660.08 -1019.04 1111.47 1507.91 
12581400 11080.5 -4687.85 1685.31 -818.977 1128.36 1394.24 
11326.5 2
12582202 10345.5 -4691.69 1708.62 -496.389 836.892 973.031 
12581400 10660.1 -4247.62 1683.15 -857.928 898.43 1242.26 
11327 2
12582202 9956.46 -4233.92 1701.46 -776.447 913.711 1199.06 
12581400 10268.5 -3705.54 1708.46 -781.514 1081.99 1334.72 
11327.5 2
12582202 9628.46 -3674.08 1713.23 -645.669 1102.06 1277.27 
12581400 9865.54 -3217.92 1741.15 -793.307 959.873 1245.27 
11328 2
12582202 9177 -3256.46 1744.92 -902.923 835.231 1229.99 
12581400 9486.92 -2797.85 1729.92 -757.231 840.154 1131.04 
11328.5 2
12582202 8800.85 -2972 1725.38 -755.329 571.208 946.995 
12581400 9013.69 -2376.46 1755.08 -950.263 846.154 1272.39 
11329 2
12582202 8252.31 -2401.69 1765 -1108.16 1152.14 1598.57 
12581400 8700.31 -1890.69 1737.77 -633.1 981.352 1167.85 
11329.5 2
12582202 7834.08 -1681.46 1728.85 -812.099 1398.51 1617.2 
12581400 8307.77 -1368 1762.54 -762.211 1014.94 1269.28 
11330 2
12582202 7519.23 -1203 1723.38 -619.776 941.853 1127.48 
12581400 7906.92 -701.846 1715.38 -789.067 1311.33 1530.43 
11330.5 2
12582202 7196.92 -605.833 1710 -664.565 1231.27 1399.17 
12581400 7643.83 -197.75 1758.75 -542.453 1039.37 1172.41 
11331 2
12582202 6759.77 122.538 1646.77 -895.794 1492.57 1740.75 
12581400 7299.77 412.462 1702.23 -705.049 1250.43 1435.51 
11331.5 2
12582202 6394.23 716.077 1625.38 -734.013 1191.84 1399.74 
12581400 7073.77 1041 1660.31 -453.815 1262.13 1341.23 
11332 2
12582202 6101.64 1265.14 1531.57 -565.934 1062.02 1203.4 
12581400 6836.93 1684 1589.29 -458.106 1243.71 1325.4 
11332.5 2
12582202 5788.69 1801.77 1436.31 -619.704 1062.63 1230.13 
12581400 6615.77 2219.92 1494 -437.939 1061.23 1148.05 
11333 2
12582202 5517.69 2467.92 1392.46 -559.917 1376.35 1485.88 
12581400 6307.15 2921.46 1520.46 -637.635 1449.46 1583.51 
11333.5 2
12582202 5301.57 2863.79 1412.36 -430.52 788.571 898.438 
12581400 6078.86 3477.43 1564.21 -454.774 1107.5 1197.24 
11334 2
12582202 5117.23 3406.15 1411.92 -367.945 1082.57 1143.39 
12581400 5989.31 3812.31 1588.46 -178.741 668.421 691.907 
11334.5 2
12582202 5048 4111.62 1555.77 -141 1436.79 1443.69 
12581400 5858.85 4348.38 1607.62 -265.706 1091.81 1123.67 
11335 2
12582202 4855.92 4584.92 1749.69 -388.034 956.177 1031.91 
12581400 5537.85 4805.92 1651.08 -648.485 924.32 1129.11 
