# Supplementary material for: Intrinsic group behaviour II: On the dependence of triad spatial dynamics on social and personal features; and on the effect of social interaction on small group dynamics
Source: PLoS One. 2019 Dec 3;14(12):e0225704. doi: 10.1371/journal.pone.0225704 (PMC6890182; doi:10.1371/journal.pone.0225704)
Supplement: S1 Data Set — (ZIP) [file pone.0225704.s001.zip › set_2_int/group_traj_dyad_int/traj_2_0109_103.dat]

2 12572800 12573001 0 1 0 0 2 0 1 50 50 50 1700.43 1725.1 1675.75 
11248.5 1
12572800 -33062.4 -3148.8 1663 0 0 0 
11249 1
12572800 -32638 -2933.92 1674.38 1216.05 615.693 1363.03 
11249.5 1
12572800 -32144.2 -2444.62 1738.08 1001.56 992.511 1410.04 
11250 2
12573001 -31482.8 -2991.89 1613.67 0 0 0 
12572800 -31657.5 -1968.69 1746.54 965.812 944.292 1350.73 
11250.5 2
12573001 -30822.2 -2588 1573 1561.73 954.82 1830.49 
12572800 -31180.8 -1519.5 1716.75 953.423 898.385 1310 
11251 2
12573001 -30471.2 -1998.92 1510.85 725.233 1217.1 1416.79 
12572800 -30661.8 -958.154 1695.62 1072.27 1159.81 1579.53 
11251.5 2
12573001 -29977.5 -1528.77 1453.85 999.377 951.728 1380.05 
12572800 -30274.7 -481.692 1650.23 783.557 964.497 1242.66 
11252 2
12573001 -29538.8 -930.786 1467.93 843.607 1149.97 1426.22 
12572800 -29480.6 1.85714 1618.57 1527.02 929.903 1787.88 
11252.5 2
12573001 -29096.1 -475 1449.31 869.762 895.453 1248.33 
12572800 -28813.6 632.923 1654.38 1310.47 1239.82 1804.01 
11253 2
12573001 -28531.7 16.6923 1515.08 1124.27 979.467 1491.09 
12572800 -28174.1 1121.46 1683.62 1273.98 973.184 1603.16 
11253.5 2
12573001 -28098.9 499.385 1495.38 872.519 973.17 1307.04 
12572800 -27652.2 1597.54 1694.31 1052.26 959.833 1424.27 
11254 2
12573001 -27495.8 983.231 1486.15 1243.62 997.621 1594.31 
12572800 -27140.1 2062.38 1694.23 1055.83 958.446 1425.97 
11254.5 2
12573001 -26875.1 1418.29 1657.57 1219.31 854.725 1489.05 
12572800 -26661 2393 1657.21 941.212 649.539 1143.58 
11255 2
12573001 -26185.8 1739.46 1630.08 1367.65 637.254 1508.83 
12572800 -26065.5 2830.15 1599.77 1181.62 867.369 1465.8 
11255.5 2
12573001 -25645.2 1992.15 1579.15 1116.97 522.092 1232.97 
12572800 -25568.9 3173.38 1620.62 1025.91 709.154 1247.15 
11256 2
12573001 -25067.1 2197.07 1651.14 1135.73 402.589 1204.98 
12572800 -24992.7 3411.07 1603.07 1132.04 466.968 1224.57 
11256.5 2
12573001 -24379.9 2650.86 1618.14 1331.95 879.43 1596.08 
12572800 -24192.6 3696.07 1580.07 1550.53 552.326 1645.96 
11257 2
12573001 -23638.7 3011.62 1617 1512.58 736.241 1682.25 
12572800 -23093.7 4140.46 1664.08 2242.76 906.919 2419.19 
11257.5 2
12573001 -22943.4 3257.5 1637.07 1396.11 493.744 1480.85 
12572800 -22464.6 4095.71 1694.07 1263.29 -89.8539 1266.49 
11258 2
12573001 -22213.8 3285.85 1222.15 1444.72 56.131 1445.81 
12572800 -21920.8 4050.77 1382.23 1076.68 -89.0001 1080.36 
11258.5 2
12573001 -21668.9 3336.23 1426.77 1116.65 103.247 1121.41 
12572800 -21273.2 3961.15 1385 1327.08 -183.638 1339.73 
11259 2
12573001 -21000.9 3303 1424 1344.05 -66.8627 1345.72 
12572800 -20549.9 4049.79 1329.86 1455.48 178.334 1466.36 
11259.5 2
12573001 -20448.8 3103.15 1391.62 1099.77 -398.1 1169.6 
12572800 -19783.5 4112.08 1411.77 1526.68 124.086 1531.72 
11260 2
12573001 -19739.4 2833.07 1328.5 1374.84 -523.416 1471.1 
12572800 -18956.9 3984.5 1423.36 1601.81 -247.242 1620.78 
11260.5 2
12573001 -18857.9 2790.31 1373.85 1770.09 -85.871 1772.17 
12572800 -18305.3 3850.77 1394.38 1308.48 -268.536 1335.75 
11261 2
12573001 -18209 2583.69 1420.31 1335.23 -425.135 1401.28 
12572800 -17606.6 3714.08 1468.23 1437.64 -281.26 1464.89 
11261.5 2
12573001 -17466.6 2534.43 1339.14 1476 -97.9398 1479.25 
12572800 -16899 3719.14 1528.07 1406.79 10.0714 1406.83 
11262 2
12573001 -16746.7 2456.23 1496.31 1428.33 -155.154 1436.73 
12572800 -16181.1 3661.92 1539.77 1424.45 -113.531 1428.97 
11262.5 2
12573001 -16010 2399.57 1486.64 1473.38 -113.319 1477.74 
12572800 -15443.9 3756.71 1539.86 1474.44 189.582 1486.58 
11263 2
12573001 -15255.6 2370.07 1492.57 1461.93 -57.1705 1463.05 
12572800 -14794.6 3777 1457.43 1258.31 39.3134 1258.92 
11263.5 2
12573001 -14488.4 2400.23 1511.46 1556.3 61.1751 1557.51 
12572800 -14014.1 3685 1511.15 1583.15 -186.613 1594.11 
11264 2
12573001 -13721.4 2352.71 1520.79 1549.41 -95.9929 1552.38 
12572800 -13356.1 3644.43 1433.14 1329.3 -81.9625 1331.83 
11264.5 2
12573001 -12987.3 2384.77 1495 1495.15 65.285 1496.58 
12572800 -12656.9 3528.15 1417.85 1423.93 -236.812 1443.49 
11265 2
12573001 -12323.7 2379.43 1497.57 1332.52 -10.7242 1332.56 
12572800 -11916.9 3363.21 1432.64 1486.08 -331.204 1522.54 
11265.5 2
12573001 -11701 2398.29 1509.14 1211.51 36.687 1212.06 
12572800 -11171.9 3294.43 1474 1449.28 -133.824 1455.44 
11266 2
12573001 -11016.2 2346.46 1447.08 1375.19 -104.065 1379.12 
12572800 -10494.1 3284.38 1445.38 1361.15 -20.1686 1361.3 
11266.5 2
12573001 -10342.7 2400.57 1479.07 1344.19 108.004 1348.52 
12572800 -9752.79 3268.86 1474.57 1479.62 -30.993 1479.95 
11267 2
12573001 -9643.92 2380.31 1496.85 1381.01 -40.0469 1381.59 
12572800 -9128.54 3243.38 1421.92 1233.69 -50.341 1234.72 
11267.5 2
12573001 -8998 2406.31 1452 1320.91 53.1697 1321.98 
12572800 -8496.54 3253.38 1351.08 1292.43 20.4499 1292.6 
11268 2
12573001 -8312.36 2398.79 1429.71 1349.69 -14.807 1349.77 
12572800 -7672.14 3175.14 1532.36 1622.83 -154.019 1630.12 
11268.5 2
12573001 -7661.23 2427 1473.85 1320.74 57.2298 1321.98 
12572800 -7060.23 3317.08 1514.62 1241.2 287.899 1274.15 
11269 2
12573001 -7000.38 2393.62 1447.38 1335.04 -67.4437 1336.75 
12572800 -6380.54 3352.54 1370.77 1373.12 71.6395 1374.98 
11269.5 2
12573001 -6437.5 2362.93 1358.86 1112.42 -60.6459 1114.07 
12572800 -5763.21 3247.93 1099.57 1220.01 -206.739 1237.4 
11270 2
12573001 -5646.85 2242.15 1150.08 1565.65 -239.158 1583.81 
12572800 -4746.15 3239 1451.85 2013.98 -17.6803 2014.06 
11270.5 2
12573001 -4613.69 2195.38 1604.92 2078.78 -94.1031 2080.91 
12572800 -4005.62 3163.23 1798.46 1490.02 -152.453 1497.8 
11271 2
12573001 -3876.15 2160.31 1769.92 1499.06 -71.2946 1500.76 
12572800 -3399 3113.31 1842.23 1232.96 -101.47 1237.13 
11271.5 2
12573001 -3296.5 2046.21 1769.71 1152.39 -226.826 1174.5 
12572800 -2760.79 3075.79 1744.64 1268.82 -74.5964 1271.01 
11272 2
12573001 -2625.69 2073.62 1718.38 1336.27 54.5839 1337.38 
12572800 -1963.23 3003.62 1728 1588.75 -143.766 1595.25 
11272.5 2
12573001 -1840.07 2071.71 1689.07 1555.68 -3.76455 1555.69 
12572800 -1353.43 2809.21 1707.57 1207.53 -384.953 1267.4 
11273 2
12573001 -1131.38 1773.85 1685.31 1423.07 -598.129 1543.66 
12572800 -655.769 2544.54 1685.38 1400.92 -531.478 1498.35 
11273.5 2
12573001 -380.357 1726.79 1628 1514.17 -94.8799 1517.14 
12572800 12.2143 2453.93 1704.07 1346.74 -182.681 1359.07 
11274 2
12573001 203.714 1800.57 1615.64 1138.54 143.832 1147.59 
12572800 761.5 2492.71 1751.57 1460.6 75.6057 1462.55 
11274.5 2
12573001 784.308 1668.92 1624.08 1175.29 -266.495 1205.13 
12572800 1371.46 2380.08 1722.46 1234.74 -228.011 1255.62 
11275 2
12573001 1456.86 1627.07 1551.21 1369.75 -85.2376 1372.4 
12572800 2047.57 2223.93 1720.71 1377.01 -318.021 1413.25 
11275.5 2
12573001 2144.64 1416.43 1545.43 1345.96 -412.217 1407.67 
12572800 2588.07 1997.07 1687.93 1057.73 -443.947 1147.12 
11276 2
12573001 2976.29 1043.14 1580.93 1646.82 -739.18 1805.1 
12572800 3150.57 1678.64 1648.21 1113.86 -630.552 1279.95 
11276.5 2
12573001 3517 710.769 1637.77 1105.76 -679.701 1297.96 
12572800 3860.54 1264.38 1648.85 1451.88 -847.154 1680.96 
11277 2
12573001 3850.21 430.929 1639.14 688.459 -578.183 899.039 
12572800 4308.5 790.286 1661.5 925.54 -979.543 1347.64 
11277.5 2
12573001 4446.93 -62.1429 1639.79 1181.61 -976.379 1532.82 
12572800 4964 315.571 1677.36 1298.02 -940.028 1602.66 
11278 2
12573001 4886 -521.571 1690.21 881.67 -922.547 1276.1 
12572800 5533.71 -126.786 1679.36 1144 -888.267 1448.37 
11278.5 2
12573001 5357.36 -1058.07 1660.21 924.23 -1051.96 1400.29 
12572800 6017.14 -573.5 1679.07 947.899 -875.91 1290.63 
11279 2
12573001 5824.29 -1558.5 1676.86 920.964 -987.039 1349.97 
12572800 6498.93 -1091.36 1692.86 950.268 -1021.41 1395.1 
11279.5 2
12573001 6206.86 -2016.21 1636.14 768.216 -919.105 1197.88 
12572800 6909.5 -1624.57 1715.21 824.441 -1070.71 1351.34 
11280 2
12573001 6712.36 -2464.43 1497.36 1027.44 -911.005 1373.16 
12572800 7532.57 -2182.07 1687.21 1266.41 -1133.13 1699.34 
11280.5 2
12573001 7258.86 -3073.86 1430.86 1090.82 -1216.42 1633.88 
12572800 8071.64 -2526.86 1642.86 1075.99 -688.195 1277.25 
11281 2
12573001 7807.2 -3578 1405.67 1094.5 -1006.27 1486.78 
12572800 8579.6 -2983.4 1641.4 1013.89 -911.263 1363.22 
11281.5 2
12573001 8346.13 -4130.4 1504.67 1056.73 -1083.14 1513.23 
12572800 9183.93 -3438.2 1665.4 1184.97 -891.765 1483.03 
11282 2
12573001 8972.93 -4532.29 1570.57 1279.17 -820.175 1519.53 
12572800 9633.36 -3916.36 1710 917.191 -975.831 1339.21 
11282.5 2
12573001 9432.27 -4938.07 1562.07 929.834 -821.419 1240.69 
12572800 9950.27 -4180.4 1710.2 641.517 -534.5 835.006 
11283 2
12573001 9976.2 -5275.2 1553.87 1062.37 -658.464 1249.88 
12572800 10465 -4604.07 1661.47 1005.34 -827.474 1302.08 
11283.5 2
12573001 10525.1 -5755.86 1564.64 1091.2 -955.581 1450.46 
12572800 11121.2 -5084.29 1637 1304.6 -954.71 1616.62 
11284 2
12573001 11055.8 -6240.33 1595 1072.18 -978.74 1451.72 
12572800 11627.1 -5588.53 1657.33 1022.06 -1018.68 1443.02 
11284.5 2
12573001 11674.1 -6806.64 1664.14 1239.02 -1134.89 1680.22 
12572800 12199.5 -6139.93 1754.5 1147.03 -1105 1592.7 
11285 2
12573001 12169.6 -7284.36 1698.57 1011.37 -974.927 1404.76 
12572800 12737.8 -6600.5 1736.71 1098.54 -939.942 1445.78 
11285.5 2
12573001 12628.7 -7751.27 1691.13 898.416 -913.717 1281.42 
12572800 13229.7 -7023.13 1743.6 962.715 -827.071 1269.2 
11286 2
12573001 13100.4 -8249.93 1680.71 947.179 -1001.33 1378.34 
12572800 13673 -7540 1705.21 890.094 -1037.88 1367.29 
11286.5 2
12573001 13521.3 -8689.07 1641.79 862.412 -899.883 1246.41 
12572800 14229.4 -8051.36 1687.79 1140.08 -1047.86 1548.48 
11287 2
12573001 14023.3 -9212.67 1652 976.617 -1018.67 1411.19 
12572800 14723.9 -8639.27 1670.67 962.21 -1143.79 1494.69 
11287.5 2
12573001 14577.8 -9682.43 1653 1106.82 -937.649 1450.6 
12572800 15230.1 -9169.93 1751.43 1010.4 -1059.21 1463.84 
11288 2
12573001 15109.4 -10261.8 1704.07 1098.38 -1197.05 1624.61 
12572800 15673.6 -9647.93 1867.93 916.234 -987.613 1347.17 
11288.5 2
12573001 15611.4 -10802.2 1697.75 980.542 -1055.57 1440.72 
12572800 16116.9 -10212.7 1793.75 865.771 -1103.04 1402.23 
11289 2
12573001 16119.9 -11349.3 1654.6 987.241 -1062.3 1450.21 
12572800 16626.9 -10618.6 1746.2 990.405 -788.18 1265.75 
11289.5 2
12573001 16731.8 -11817 1636 1233.74 -942.876 1552.78 
12572800 17179.4 -11117.2 1721.27 1113.84 -1005.24 1500.39 
11290 2
12573001 17368.6 -12209.1 1513.8 1286.46 -792.054 1510.74 
12572800 17786.2 -11492.1 1716.07 1225.86 -757.306 1440.92 
11290.5 2
12573001 18083.4 -12474.7 1495.73 1444.04 -536.7 1540.55 
12572800 18436.9 -11947.5 1683.27 1314.48 -920.135 1604.53 
11291 2
12573001 18752.2 -13028.7 1622.07 1351.11 -1119.06 1754.36 
12572800 19102 -12383.9 1686.87 1343.7 -881.481 1607.03 
11291.5 2
12573001 19420.7 -13434.3 1665.27 1347.72 -817.876 1576.47 
12572800 19590.1 -12752.1 1737.27 984.005 -742.339 1232.61 
11292 2
12573001 19967.4 -13768.4 1671.87 1082.64 -661.518 1268.75 
12572800 20239.5 -13128.5 1719.93 1285.94 -745.347 1486.33 
11292.5 2
12573001 20522.1 -14121.4 1683.79 1100.54 -700.454 1304.54 
12572800 20860.3 -13492.9 1655 1231.78 -722.997 1428.29 
11293 2
12573001 21084.1 -14439.4 1692.86 1140.1 -645.03 1309.92 
12572800 21051.2 -13583.4 1574.57 387.279 -183.715 428.645 
11293.5 2
12573001 21212.5 -14429.9 1632.33 251.746 18.6181 252.434 
12572800 21521.9 -13814.2 1619.4 922.979 -452.493 1027.93 
11294 2
12573001 21690.2 -14923.8 1592.57 945.903 -977.926 1360.54 
12572800 22069.8 -14112.2 1547 1084.86 -590.127 1234.97 
11294.5 2
12573001 22735.3 -15249.6 1567.31 2128.5 -663.604 2229.55 
12572800 23202.6 -14453.7 1532.08 2307.19 -695.475 2409.73 
11295 2
12573001 23865.3 -15754.3 1593.5 2269.03 -1013.39 2485.05 
12572800 24402.6 -14989.9 1646.14 2409.69 -1076.78 2639.33 
11295.5 2
12573001 24601.1 -15995 1613.36 1434.28 -469.229 1509.08 
12572800 25076.8 -15181.7 1833.14 1314.12 -373.851 1366.26 
11296 2
12573001 25293.1 -16167.3 1620.15 1397.99 -348.096 1440.68 
12572800 25578 -15291.4 1829.46 1012.55 -221.556 1036.51 
11296.5 2
12573001 25854.8 -16403.3 1526.64 1139.37 -478.657 1235.83 
12572800 26332.9 -15655.4 1671.43 1531.3 -738.281 1699.98 
11297 2
12573001 26718.9 -16911.2 1611.36 1690.94 -993.989 1961.45 
12572800 27125.4 -15997.6 1666.07 1550.88 -669.695 1689.3 
11297.5 2
12573001 27436.6 -17226.6 1719.77 1479.91 -650.312 1616.49 
12572800 27792.8 -16367.2 1760.69 1375.96 -762.026 1572.88 
11298 2
12573001 28093.2 -17359.7 1699.86 1334.55 -270.526 1361.69 
12572800 28483.2 -16547.1 1734.64 1403.34 -365.686 1450.21 
11298.5 2
12573001 28696.4 -17667.1 1667.57 1166.62 -594.639 1309.43 
12572800 29061.7 -16849.8 1687.71 1118.96 -585.521 1262.89 
11299 2
12573001 29451.4 -17788.2 1731.92 1519.17 -243.638 1538.58 
12572800 29632.4 -17115 1657.85 1148.23 -533.63 1266.17 
11299.5 2
12573001 30074.2 -17908 1643.93 1238.23 -238.11 1260.92 
12572800 30328.9 -17317.7 1619.71 1384.64 -403.011 1442.09 
11300 2
12573001 30691.2 -18211.6 1545.85 1219.4 -600.03 1359.03 
12572800 31028.1 -17673.4 1561.92 1381.86 -702.906 1550.36 
11300.5 2
12573001 31480.1 -18667.3 1483.69 1616.49 -933.796 1866.82 
12572800 31802.7 -18098.3 1572.38 1587.33 -870.744 1810.47 
11301 2
12573001 32418.8 -19123.7 1575.79 1866.22 -907.369 2075.11 
12572800 32664.2 -18500 1676.43 1712.77 -798.593 1889.79 
11301.5 2
12573001 33127.8 -19403.5 1698.85 1398.39 -551.921 1503.37 
12572800 33252.7 -18765.9 1677.54 1160.71 -524.503 1273.71 
11302 2
12573001 33573.6 -19604.2 1690.57 893.534 -402.156 979.864 
12572800 33610 -19025.3 1685.07 716.047 -519.765 884.805 
11302.5 2
12573001 34081.1 -19807.5 1683.54 993.022 -397.895 1069.77 
12572800 34187.3 -19275.8 1694.15 1129.76 -490.183 1231.52 
11303 2
12573001 34691.5 -19952.4 1643.43 1256.01 -298.128 1290.91 
12572800 34696.1 -19433.7 1675.71 1046.99 -324.99 1096.27 
11303.5 2
12573001 35264.1 -20055 1632.86 1136.05 -203.515 1154.14 
12572800 35349.4 -19544.9 1650.14 1296.2 -220.663 1314.85 
11304 2
12573001 35841.9 -20142.2 1602.38 1179.29 -177.865 1192.63 
12572800 36074.8 -19713.9 1652.38 1480.29 -344.887 1519.93 
11304.5 2
12573001 36731 -20454.1 1724.62 1810.75 -635.281 1918.95 
12572800 36927.2 -19995.5 1751.38 1736.17 -573.398 1828.41 
11305 2
12573001 37309.9 -20811.9 1726.15 1167.18 -721.464 1372.16 
12572800 37452.8 -20277.3 1764.85 1059.71 -568.238 1202.45 
11305.5 2
12573001 37979.9 -21069.8 1766.92 1345.38 -517.918 1441.63 
12572800 38232.8 -20507.1 1792.92 1566.27 -461.384 1632.81 
11306 2
12573001 38752 -21307.4 1783.46 1550.36 -476.985 1622.07 
12572800 38927.2 -20741.3 1778.92 1394.35 -470.343 1471.54 
11306.5 2
12573001 39413.3 -21462.4 1806.07 1276.61 -299.175 1311.2 
12572800 39698.3 -20923.4 1807.14 1488.52 -351.447 1529.45 
11307 2
12573001 40132.4 -21853.1 1783 1407.24 -764.618 1601.55 
12572800 40504.6 -21299.5 1783.23 1577.94 -736.016 1741.16 
11307.5 2
12573001 40993.5 -22208.9 1659.15 1732.55 -715.988 1874.66 
12572800 41349.3 -21464.1 1698.69 1699.58 -331.218 1731.56 
11308 2
12573001 41642.8 -22377.5 1647.17 1330.68 -345.445 1374.79 
12572800 41891.8 -21605.5 1715.08 1111.56 -289.801 1148.72 
11308.5 2
12573001 42226.1 -22492.1 1726.86 1145.99 -225.091 1167.89 
12572800 42533.2 -21728.4 1689.21 1260.24 -241.37 1283.15 
11309 2
12573001 42857.8 -22549.3 1574.17 1273.4 -115.447 1278.62 
12572800 43179 -21983.8 1658.17 1301.99 -515.073 1400.17 
11309.5 2
12573001 43685.2 -22695.5 1533.38 1675.06 -295.806 1700.98 
12572800 43892.4 -22047.5 1601.46 1444.1 -128.802 1449.83 
11310 2
12573001 44523.8 -22812.1 1660.92 1640.98 -228.21 1656.77 
12572800 44693.6 -22183.9 1638 1567.97 -267.048 1590.54 
11310.5 2
12573001 45307.8 -23078.8 1680 1565.02 -532.32 1653.08 
12572800 45482 -22303.4 1682.31 1573.62 -238.446 1591.58 
11311 2
12573001 45737.3 -23435.9 1668.38 848.738 -705.838 1103.89 
12572800 46098.9 -22534.8 1662.62 1219.22 -457.434 1302.2 
11311.5 2
12573001 46579.2 -23394.1 1660.5 1714.58 85.2133 1716.7 
12572800 46681.6 -22707.2 1658.92 1186.68 -351.128 1237.54 
11312 1
12572800 47167.2 -23125 1689.46 995.022 -856.045 1312.59 
