# Supplementary material for: Intrinsic group behaviour II: On the dependence of triad spatial dynamics on social and personal features; and on the effect of social interaction on small group dynamics
Source: PLoS One. 2019 Dec 3;14(12):e0225704. doi: 10.1371/journal.pone.0225704 (PMC6890182; doi:10.1371/journal.pone.0225704)
Supplement: S1 Data Set — (ZIP) [file pone.0225704.s001.zip › set_2_int/group_traj_dyad_int/traj_2_0109_102.dat]

2 12570904 12570902 0 1 0 0 2 0 1 50 50 50 1715.91 1717.81 1714.01 
11229 1
12570902 42401.7 -22140.3 1504.33 0 0 0 
11229.5 2
12570904 41993 -22873 1449 0 0 0 
12570902 42066.8 -21943.3 1672.27 -959.503 564.661 1113.32 
11230 2
12570904 41793.3 -22727.6 1513.8 -756.566 550.758 935.802 
12570902 41603.6 -21735.5 1718.93 -935.758 419.798 1025.61 
11230.5 2
12570904 41097.3 -22477.1 1634.47 -1405.93 506.128 1494.25 
12570902 41142.5 -21574.3 1742.6 -931.582 325.522 986.818 
11231 2
12570904 40318.1 -22455.3 1726.53 -1546.03 43.1217 1546.63 
12570902 40488.3 -21122.7 1693.8 -1298.02 896.164 1577.33 
11231.5 2
12570904 39772 -22614.7 1694.46 -1070.85 -312.469 1115.51 
12570902 40070.5 -20999.8 1713.62 -819.075 240.975 853.787 
11232 2
12570904 39477.6 -22480.4 1678.5 -598.432 272.894 657.717 
12570902 39500.8 -20783.9 1756.79 -1158.03 438.701 1238.35 
11232.5 2
12570904 38759.4 -21758 1780.86 -1391.89 1400.06 1974.21 
12570902 38897.9 -20534 1788.36 -1168.47 484.358 1264.88 
11233 2
12570904 38264.1 -21401.7 1786.15 -1021.2 734.655 1258 
12570902 38417 -20420.1 1781.69 -991.458 234.893 1018.9 
11233.5 2
12570904 37823.6 -21233.1 1796.92 -904.438 346.233 968.445 
12570902 38006.8 -20155.3 1783.08 -842.205 543.674 1002.44 
11234 2
12570904 37425.2 -20899.3 1787.38 -787.321 659.623 1027.12 
12570902 37387.5 -19909.5 1751.15 -1223.93 485.71 1316.78 
11234.5 2
12570904 36939 -20637 1758.15 -953.394 514.329 1083.28 
12570902 36756.5 -19745.8 1704.38 -1237.25 320.965 1278.21 
11235 2
12570904 36515.2 -20434.4 1730.83 -857.794 410.088 950.78 
12570902 36361.2 -19573.4 1703.42 -800.179 349.048 872.995 
11235.5 2
12570904 36134.1 -20199.6 1706.08 -751.821 463.119 883.014 
12570902 35791.8 -19339.2 1643 -1123.08 462.057 1214.42 
11236 2
12570904 35585.4 -19711.7 1631.5 -1088.61 968.152 1456.84 
12570902 35297.8 -19127.4 1655.58 -980.184 420.113 1066.42 
11236.5 2
12570904 35012.2 -19546.5 1654.67 -1169.73 337.075 1217.33 
12570902 34825.8 -18982.3 1694.67 -963.265 296.088 1007.74 
11237 2
12570904 34522.8 -19477.1 1698.08 -982.893 139.404 992.73 
12570902 34260.2 -18933.6 1694.85 -1135.75 97.8272 1139.95 
11237.5 2
12570904 34115.5 -19369.8 1614.92 -793.972 209.027 821.026 
12570902 33797 -18711.3 1715.15 -902.984 433.348 1001.58 
11238 2
12570904 33561.3 -19314.8 1678 -1095.17 108.696 1100.55 
12570902 33306.5 -18572.1 1709.54 -969.444 275.16 1007.74 
11238.5 2
12570904 33080.7 -19158.2 1713.5 -955.549 311.49 1005.04 
12570902 32856.2 -18333.8 1678 -895.053 473.645 1012.65 
11239 2
12570904 32597.8 -18962.2 1680.83 -995.533 404.124 1074.43 
12570902 32435.7 -18223.8 1664.42 -867.182 226.976 896.394 
11239.5 2
12570904 32114.2 -18780.9 1698.75 -984.895 369.145 1051.8 
12570902 32020.7 -18047.2 1523.67 -845.214 359.64 918.546 
11240 2
12570904 31721.4 -18637.4 1579.58 -801.701 292.857 853.516 
12570902 31620.2 -17903.6 1397.67 -817.347 293.027 868.286 
11240.5 2
12570904 31133.1 -18294.5 1408.46 -1133.6 660.652 1312.07 
12570902 30974 -17608.7 1363.92 -1245.02 568.191 1368.55 
11241 2
12570904 30530 -18124.4 1320.75 -1166.49 329.056 1212.02 
12570902 30411.7 -17455.2 1433.17 -1087.69 296.794 1127.45 
11241.5 2
12570904 30053.8 -17951.1 1392.83 -971.769 353.741 1034.15 
12570902 29866.8 -17341.7 1588.5 -1112.07 231.803 1135.98 
11242 2
12570904 29547.3 -17749.2 1480.5 -1008.96 402.058 1086.12 
12570902 29368.5 -17179.6 1685 -992.53 322.875 1043.73 
11242.5 2
12570904 29022.1 -17632.3 1584.42 -1082.99 241.065 1109.49 
12570902 28947.7 -16996.6 1702.58 -867.698 377.32 946.187 
11243 2
12570904 28544.2 -17670.9 1681.23 -961.629 -77.6454 964.758 
12570902 28560.1 -16790.8 1747.69 -779.859 414.113 882.989 
11243.5 2
12570904 28214.8 -17352.7 1706.83 -658.808 636.513 916.066 
12570902 28177.2 -16543 1772.92 -765.654 495.538 912.022 
11244 2
12570904 27863.4 -17058.9 1771.31 -709.829 593.421 925.206 
12570902 27835.8 -16351.8 1763.46 -689.86 386.169 790.591 
11244.5 2
12570904 27559.5 -16963.8 1750.54 -593.45 185.847 621.869 
12570902 27563.2 -16349.7 1750.69 -532.452 4.20673 532.469 
11245 2
12570904 27324.5 -16744.2 1754.15 -469.215 438.354 642.119 
12570902 27115.8 -15999.1 1639.92 -892.983 699.831 1134.54 
11245.5 2
12570904 26842 -16474 1722.46 -949.727 531.799 1088.48 
12570902 26679.7 -15796.4 1519.08 -858.419 399.001 946.618 
11246 2
12570904 26448.8 -16358.2 1653.85 -780.22 229.701 813.33 
12570902 26253.2 -15557.1 1458.69 -846.154 474.817 970.272 
11246.5 2
12570904 25945.5 -16149.7 1552.38 -1020.75 422.999 1104.93 
12570902 25763.4 -15333.3 1659.54 -993.603 453.893 1092.37 
11247 2
12570904 25505.9 -15858.5 1528.15 -879.231 582.462 1054.66 
12570902 25404.6 -15161.2 1709.85 -717.538 344.154 795.804 
11247.5 2
12570904 24893.4 -15641.4 1603.69 -1217.77 431.564 1291.98 
12570902 25062.5 -15007.2 1617.85 -680.073 306.316 745.875 
11248 2
12570904 24514.6 -15537.5 1623.15 -762.111 209.101 790.276 
12570902 24791 -14904.8 1624.08 -546.355 206.005 583.902 
11248.5 2
12570904 24321.3 -15531.6 1623.85 -388.949 11.7629 389.127 
12570902 24452.8 -14747.8 1677.69 -680.39 315.741 750.082 
11249 2
12570904 24009.3 -15435.2 1702.92 -622.754 192.538 651.839 
12570902 24247.5 -14521.7 1682.77 -409.796 451.405 609.671 
11249.5 2
12570904 23702.6 -15450.3 1757.38 -622.094 -30.738 622.853 
12570902 24020.3 -14442.6 1681.92 -460.914 160.399 488.027 
11250 2
12570904 23231 -15199.4 1678.69 -935.745 497.863 1059.95 
12570902 23623.5 -14545.4 1671.85 -787.393 -203.907 813.367 
11250.5 2
12570904 22685.1 -14950 1608.5 -1091.83 498.769 1200.36 
12570902 23070.3 -14434.8 1638.08 -1106.26 221.269 1128.17 
11251 2
12570904 22169 -14906.6 1551.62 -1066.29 89.6376 1070.05 
12570902 22557.8 -14332.8 1637.62 -1059.02 210.704 1079.77 
11251.5 2
12570904 21673.8 -14585.5 1584 -1002.34 650.109 1194.7 
12570902 22076.2 -14130.8 1623.31 -974.774 408.907 1057.07 
11252 2
12570904 21169.9 -14448.7 1646.93 -969.072 262.975 1004.12 
12570902 21552.8 -13937.2 1657.5 -1006.63 372.221 1073.24 
11252.5 2
12570904 20819.4 -14245.2 1697.92 -688.691 399.771 796.312 
12570902 21127.7 -13759.3 1690.08 -835.154 349.522 905.344 
11253 2
12570904 20409.6 -14003.5 1713.15 -816.273 481.612 947.762 
12570902 20712.2 -13521.6 1730.23 -827.613 473.491 953.486 
11253.5 2
12570904 19994.9 -13763.4 1678.62 -836.073 484.026 966.074 
12570902 20365.3 -13323.2 1704.62 -699.442 400.124 805.803 
11254 2
12570904 19584.8 -13468.8 1710.46 -845.678 607.296 1041.14 
12570902 19981.8 -13045.2 1702.62 -790.642 573.196 976.56 
11254.5 2
12570904 19208.1 -13237.9 1659.93 -739.934 453.809 868.012 
12570902 19699.6 -12737.9 1697.93 -554.567 603.726 819.775 
11255 2
12570904 18933.7 -12928.6 1679 -544.545 613.575 820.368 
12570902 19398.4 -12444.3 1684.31 -597.593 582.439 834.478 
11255.5 2
12570904 18479.4 -12602.8 1630.08 -938.652 673.236 1155.13 
12570902 19073.9 -12135.1 1709.92 -670.375 638.907 926.069 
11256 2
12570904 18161.1 -12220 1570.64 -625.229 752.002 977.967 
12570902 18821.2 -11807.6 1696.07 -496.481 643.289 812.597 
11256.5 2
12570904 17448 -11775.5 1582.29 -1382.06 861.434 1628.54 
12570902 18482.3 -11477.9 1676.86 -656.838 638.981 916.37 
11257 2
12570904 16918.3 -11296.9 1648.62 -1081 976.688 1456.88 
12570902 17851.4 -11069.5 1651.62 -1287.55 833.606 1533.85 
11257.5 2
12570904 16631.8 -11031.4 1695 -575.345 533.121 784.373 
12570902 17302.7 -10693.6 1723.86 -1101.75 754.656 1335.42 
11258 2
12570904 16326.5 -10682.1 1728.31 -604.45 691.785 918.655 
12570902 17059 -10387.7 1657.15 -482.603 605.843 774.565 
11258.5 2
12570904 16052.2 -10189.4 1673.23 -562.106 1009.62 1155.55 
12570902 16841.3 -10021.9 1679.31 -446.091 749.527 872.232 
11259 2
12570904 15701.1 -9773.5 1705.71 -706.414 836.79 1095.1 
12570902 16553.7 -9581.57 1699.07 -578.659 886.019 1058.24 
11259.5 2
12570904 15398.8 -9256.08 1703.92 -602.338 1030.72 1193.82 
12570902 16214.2 -9140.77 1708 -676.262 878.092 1108.32 
11260 2
12570904 15026.4 -8890.07 1706.71 -721.729 709.313 1011.94 
12570902 15832.2 -8865.14 1696.5 -740.342 534.16 912.925 
11260.5 2
12570904 14693.4 -8528.15 1682 -668.62 726.742 987.525 
12570902 15542.2 -8549.38 1684.62 -582.296 634.053 860.867 
11261 2
12570904 14323.3 -8239.62 1662.31 -761.475 593.701 965.57 
12570902 15254.8 -8220.08 1690.31 -591.485 677.588 899.433 
11261.5 2
12570904 13972.3 -7931.21 1682.86 -697.857 613.123 928.937 
12570902 14981.7 -7901.14 1668 -542.853 634.064 834.701 
11262 2
12570904 13752.8 -7644.31 1707.31 -435.396 569.259 716.677 
12570902 14741.8 -7535.69 1689.69 -476.081 725.1 867.424 
11262.5 2
12570904 13372.2 -7353.79 1738.79 -761.264 581.044 957.671 
12570902 14426.7 -7188.71 1682.36 -630.11 693.956 937.344 
11263 2
12570904 13218.8 -7020.64 1715.57 -297.342 645.626 710.806 
12570902 14091.9 -6785.93 1655.07 -648.81 780.592 1015.03 
11263.5 2
12570904 12830.5 -6741 1717.69 -787.676 567.227 970.659 
12570902 13811.4 -6487.54 1624.46 -569.055 605.254 830.756 
11264 2
12570904 12491.9 -6397.29 1672.5 -683.905 694.372 974.617 
12570902 13526 -6211.36 1682.07 -576.535 557.942 802.304 
11264.5 2
12570904 12140.4 -6104.23 1655.15 -715.975 596.853 932.124 
12570902 13222.8 -5883 1665.62 -617.421 668.752 910.186 
11265 2
12570904 11705.6 -5766.29 1619.14 -872.975 678.605 1105.71 
12570902 12900.9 -5580.79 1616.64 -646.564 606.856 886.747 
11265.5 2
12570904 11328 -5235.29 1669.5 -734.714 1033.07 1267.69 
12570902 12548.6 -5240.93 1605.71 -685.381 661.201 952.33 
11266 2
12570904 10867.5 -4813.62 1659.92 -924.622 846.728 1253.74 
12570902 12135.8 -4847.62 1627.08 -828.92 789.786 1144.93 
11266.5 2
12570904 10581.2 -4479.79 1659.21 -571.505 666.327 877.844 
12570902 11686 -4380.29 1652.36 -897.743 932.794 1294.62 
11267 2
12570904 10192.1 -4208.31 1680.77 -769.046 536.518 937.701 
12570902 11228.3 -4040 1663 -904.53 672.501 1127.13 
11267.5 2
12570904 9903.31 -3799.85 1712 -590.53 835.3 1022.96 
12570902 10933 -3677.69 1685 -603.901 740.916 955.852 
11268 2
12570904 9527.14 -3442.29 1713.07 -740.482 703.859 1021.63 
12570902 10453.6 -3355 1702.57 -943.757 635.221 1137.62 
11268.5 2
12570904 9239.69 -3215.85 1701.54 -583.064 459.309 742.246 
12570902 10083.5 -3024.62 1706.85 -750.73 670.151 1006.33 
11269 2
12570904 8924.15 -2814.38 1711.31 -637.451 811.033 1031.56 
12570902 9688.23 -2776.92 1728 -798.446 500.389 942.287 
11269.5 2
12570904 8572.43 -2354.64 1728.14 -695.109 908.581 1143.98 
12570902 9384.86 -2474.43 1696.64 -599.553 597.815 846.668 
11270 2
12570904 8224.08 -1947.85 1699.54 -689.805 805.538 1060.53 
12570902 9149.23 -2156.69 1689.31 -466.587 629.181 783.308 
11270.5 2
12570904 7949.46 -1533.85 1694.15 -552.546 832.998 999.596 
12570902 8827.54 -1738.46 1754.46 -647.268 841.511 1061.65 
11271 2
12570904 7838.46 -1161.46 1756.54 -225.61 756.879 789.789 
12570902 8471.85 -1256.54 1677.54 -722.952 979.518 1217.42 
11271.5 2
12570904 7677.93 -851.429 1749.86 -319.151 616.368 694.094 
12570902 8324.5 -845.071 1677.71 -292.935 818.026 868.894 
11272 2
12570904 7176.23 37 1645.62 -999.398 1769.78 2032.46 
12570902 8281.15 -454.385 1615.54 -86.3469 778.261 783.036 
11272.5 2
12570904 6906.57 432.929 1633.86 -533.979 784.017 948.586 
12570902 8103.07 46.2857 1647.14 -352.638 991.426 1052.27 
11273 2
12570904 6631 861 1624.46 -553.356 859.581 1022.29 
12570902 7943 564.923 1619.23 -321.429 1041.44 1089.91 
11273.5 2
12570904 6549.79 1218.71 1572.36 -163.738 721.198 739.552 
12570902 7684.57 1028.29 1578.29 -521.025 934.199 1069.67 
11274 2
12570904 6413.43 1852.14 1444 -265.803 1234.75 1263.04 
12570902 7629.93 1604.07 1509.86 -106.516 1122.39 1127.43 
11274.5 2
12570904 6325.69 2491.15 1417.31 -177.604 1293.54 1305.68 
12570902 7698.08 2228.38 1440.69 137.952 1263.79 1271.3 
11275 2
12570904 6125.36 3138.86 1466.86 -408.015 1319.15 1380.81 
12570902 7453.57 2700.71 1437.07 -497.975 961.975 1083.22 
11275.5 2
12570904 6014.93 3394.57 1480.5 -216.103 500.419 545.087 
12570902 7188.64 3105.64 1442.57 -518.451 792.424 946.957 
11276 2
12570904 5932.36 4029.43 1492.71 -163.508 1257.14 1267.73 
12570902 7035.86 3648.36 1553 -302.546 1074.68 1116.46 
11276.5 2
12570904 5764.15 4517.23 1531.15 -343.974 997.551 1055.19 
12570902 6879.85 4203.38 1623 -319.041 1135.03 1179.01 
11277 2
12570904 5745.29 4914.64 1526.5 -38.9837 821.099 822.024 
12570902 6700.79 4646.93 1702.43 -369.96 916.413 988.273 
11277.5 1
12570902 6620.5 5369.86 1701.64 -158.982 1431.54 1440.34 
11278 1
12570902 6418 5921.64 1691.14 -406.627 1108 1180.26 
