# Supplementary material for: Intrinsic group behaviour II: On the dependence of triad spatial dynamics on social and personal features; and on the effect of social interaction on small group dynamics
Source: PLoS One. 2019 Dec 3;14(12):e0225704. doi: 10.1371/journal.pone.0225704 (PMC6890182; doi:10.1371/journal.pone.0225704)
Supplement: S1 Data Set — (ZIP) [file pone.0225704.s001.zip › set_2_int/group_traj_dyad_int/traj_2_0109_101.dat]

2 12571500 12570900 0 0 0 0 0 0 1 30 30 30 1598.8 1611.28 1586.33 
11229 1
12570900 2195 2958.93 1489.71 0 0 0 
11229.5 1
12570900 2559.53 2748.6 1500.93 757.866 -437.274 874.968 
11230 1
12570900 3039 2416.2 1436.4 968.62 -671.515 1178.62 
11230.5 1
12570900 3647.73 1867.33 1405.73 1229.76 -1108.82 1655.84 
11231 1
12570900 4486.07 1087.93 1384.73 1663.36 -1546.43 2271.17 
11231.5 1
12570900 5443.77 159.538 1546.15 1877.85 -1820.38 2615.36 
11232 1
12570900 5986.93 -295.357 1585.86 1103.98 -924.585 1440.01 
11232.5 1
12570900 6449.64 -653.571 1570.86 896.733 -694.214 1134.05 
11233 1
12570900 6949.77 -1020.54 1552.23 1031.19 -756.633 1279 
11233.5 1
12570900 7453.15 -1453.92 1554.15 1033.64 -889.907 1363.95 
11234 1
12570900 7858.08 -1846.69 1568.85 800.243 -776.224 1114.86 
11234.5 1
12570900 8340.77 -2338.38 1609.38 946.456 -964.103 1351.03 
11235 2
12571500 9058.25 -1878.92 1347.33 0 0 0 
12570900 8909.5 -2841.42 1652.92 1151.28 -1018.28 1536.99 
11235.5 2
12571500 9662.23 -2433.85 1519.54 1191.28 -1094.54 1617.77 
12570900 9462.92 -3243.15 1614.85 1091.56 -792.381 1348.84 
11236 2
12571500 10203.5 -3074.58 1536.08 1073.95 -1271.3 1664.2 
12570900 9958.58 -3584 1605.33 983.453 -676.282 1193.54 
11236.5 2
12571500 10543.9 -3331.5 1572.75 694.728 -524.32 870.378 
12570900 10339.2 -3862 1623.75 776.701 -567.347 961.845 
11237 2
12571500 10958.5 -3785 1538 832.419 -910.643 1233.77 
12570900 10628 -4289.08 1615.54 579.987 -857.584 1035.29 
11237.5 2
12571500 11396 -4452.62 1549.62 852.901 -1301.39 1555.98 
12570900 10999.1 -4877.92 1589.77 723.347 -1147.85 1356.76 
11238 2
12571500 11639.7 -5002 1565.23 481.605 -1085.74 1187.76 
12570900 11307.3 -5499.77 1525.85 609.152 -1228.94 1371.63 
11238.5 2
12571500 11971.8 -5624.08 1563.08 660.32 -1236.75 1401.99 
12570900 11620.4 -6096.33 1493.67 622.483 -1186.01 1339.44 
11239 2
12571500 12327.9 -6335.08 1537.33 734.192 -1465.98 1639.55 
12570900 11978.8 -6766.08 1550.92 738.832 -1380.93 1566.15 
11239.5 2
12571500 12705.2 -6809.33 1562 768.33 -965.886 1234.21 
12570900 12434.1 -7319.75 1639.42 927.359 -1127.63 1459.98 
11240 2
12571500 13098.2 -7305.58 1586.58 802.211 -1012.76 1291.98 
12570900 12797.5 -7789.25 1609.25 741.667 -958.163 1211.67 
11240.5 2
12571500 13590.7 -7819.92 1597.08 948.829 -991.021 1372.01 
12570900 13261.3 -8286.23 1592.77 893.656 -957.574 1309.8 
11241 2
12571500 14034 -8354.92 1581.92 857.462 -1034.8 1343.9 
12570900 13642 -8831.67 1592.17 736.349 -1055 1286.56 
11241.5 2
12571500 14411 -8790.25 1661.33 769.388 -888.435 1175.28 
12570900 14082.2 -9357.92 1595.17 898.469 -1073.98 1400.24 
11242 2
12571500 14765.4 -9281.92 1662.25 706.009 -979.416 1207.35 
12570900 14498 -10036 1617.75 828.187 -1350.76 1584.44 
11242.5 2
12571500 15149.7 -9851.67 1602.92 792.268 -1174.74 1416.94 
12570900 14951.7 -10435.6 1652.92 935.395 -823.883 1246.49 
11243 2
12571500 15598.1 -10374.6 1544.62 902.234 -1052.21 1386.06 
12570900 15333.4 -10886.5 1619.15 768.044 -907.2 1188.66 
11243.5 2
12571500 16079.1 -10872.4 1558.25 962.013 -995.603 1384.45 
12570900 15734.8 -11296.2 1593.33 802.731 -819.41 1147.09 
11244 2
12571500 16572.4 -11359.7 1587.38 996.568 -984.395 1400.78 
12570900 16157.1 -11726.2 1610.23 853.186 -868.661 1217.58 
11244.5 2
12571500 17224.8 -11618.8 1559.15 1274.34 -506.16 1371.18 
12570900 16835.7 -12212.3 1534.69 1325.42 -949.519 1630.44 
11245 2
12571500 17840.2 -12088.2 1526.69 1228.16 -936.895 1544.72 
12570900 17409.3 -12618.8 1439.77 1144.94 -811.3 1403.25 
11245.5 2
12571500 18428.7 -12552.2 1456.38 1158.54 -913.234 1475.2 
12570900 17929.1 -12999.8 1446.54 1023.17 -750 1268.61 
11246 2
12571500 18818.4 -12959.5 1449 773.199 -808.15 1118.46 
12570900 18507 -13585.8 1465.31 1146.67 -1162.85 1633.12 
11246.5 2
12571500 19407.2 -13286.2 1524.31 1194.26 -662.662 1365.79 
12570900 19006.5 -13883.1 1555.69 1013.11 -602.902 1178.93 
11247 2
12571500 19809.2 -13706.7 1562.92 804.154 -841.077 1163.65 
12570900 19492.8 -14224.5 1582.92 972.769 -682.769 1188.47 
11247.5 2
12571500 20080.5 -14100.8 1529.23 539.379 -783.606 951.298 
12570900 19883.9 -14663.6 1553.15 777.489 -873.069 1169.08 
11248 2
12571500 20569.5 -14418.4 1524.54 983.903 -638.91 1173.15 
12570900 20277.4 -15020.9 1531.77 791.673 -718.929 1069.39 
11248.5 2
12571500 21107.6 -14825.8 1476.62 1082.65 -819.687 1357.95 
12570900 20799.2 -15317.5 1531.38 1049.99 -596.812 1207.75 
11249 2
12571500 21490.3 -15192.4 1424 763.857 -731.767 1057.81 
12570900 21423.8 -15791.1 1461.23 1246.58 -945.187 1564.4 
11249.5 2
12571500 22014.8 -15490.5 1377 1063.97 -604.775 1223.84 
12570900 22029.1 -16082.2 1423.85 1227.8 -590.42 1362.39 
11250 2
12571500 22591.9 -15669.2 1514.31 1144.99 -354.396 1198.59 
12570900 22471.8 -16161.8 1429.23 878.358 -157.967 892.449 
11250.5 2
12571500 23159.7 -15821.2 1596.92 1135.49 -304.192 1175.53 
12570900 22957.5 -16276.7 1492.58 971.462 -229.795 998.27 
11251 2
12571500 23683.1 -16039.7 1574.46 1081.43 -451.327 1171.83 
12570900 23714.5 -16545.2 1516.23 1563.97 -554.885 1659.49 
11251.5 2
12571500 24106.4 -16344.5 1553.62 856.898 -616.942 1055.88 
12570900 24048.4 -16812.8 1584 675.958 -541.576 866.154 
11252 2
12571500 24694.4 -16554.5 1636.36 1130.85 -403.92 1200.83 
12570900 24638.4 -17056.6 1610.57 1134.7 -468.85 1227.75 
11252.5 2
12571500 25364.5 -16806.7 1587.31 1316.37 -495.466 1406.53 
12570900 25165.5 -17270.5 1544 1035.43 -420.216 1117.45 
11253 2
12571500 26092.5 -16970.7 1581.46 1450.2 -326.693 1486.54 
12570900 25858.2 -17475.2 1547.92 1380.02 -407.907 1439.04 
11253.5 2
12571500 26477.7 -16970.4 1538.85 776.675 0.620347 776.675 
12570900 26494.2 -17471.2 1639.08 1282.26 8.06452 1282.28 
11254 2
12571500 27300.2 -16914 1503.31 1695.96 116.257 1699.94 
12570900 27103.5 -17400.2 1650.08 1256.15 146.55 1264.67 
11254.5 2
12571500 27903.4 -16978.8 1604.36 1184.92 -127.28 1191.74 
12570900 27608.4 -17381.9 1640.86 992.077 35.806 992.723 
11255 2
12571500 28351.8 -16836.2 1633.77 889.707 283 933.631 
12570900 28291.2 -17490.9 1653.62 1354.77 -216.259 1371.92 
11255.5 2
12571500 28809.2 -16756.8 1701.69 945.01 164.018 959.138 
12570900 28787.2 -17473.8 1659.38 1024.63 35.4418 1025.25 
11256 2
12571500 29412.8 -16870.1 1657 1185.92 -222.598 1206.63 
12570900 29199.9 -17370 1684.57 810.952 203.869 836.185 
11256.5 2
12571500 30074.9 -16805 1636.14 1283.22 126.107 1289.4 
12570900 29992.8 -17272.3 1646 1536.54 189.369 1548.17 
11257 2
12571500 30617.8 -16932.2 1593.92 1108 -259.655 1138.01 
12570900 30607.1 -17479.5 1601.38 1253.66 -422.965 1323.08 
11257.5 2
12571500 31162.3 -17264.6 1539.57 1093.25 -667.494 1280.92 
12570900 31585.4 -17838 1585.29 1964.56 -719.802 2092.28 
11258 2
12571500 31756.6 -17462.6 1508.69 1176.89 -392.025 1240.47 
12570900 31986.2 -17834.7 1560.15 793.668 6.54989 793.695 
11258.5 2
12571500 32541.5 -17444.8 1505.85 1608.45 36.4124 1608.86 
12570900 32721.5 -17912.9 1537.08 1506.78 -160.309 1515.28 
11259 2
12571500 33300.2 -17617 1528.14 1526.51 -346.386 1565.32 
12570900 33473.5 -18093.5 1530.57 1513 -363.334 1556.02 
11259.5 2
12571500 34052.5 -17706.3 1514.31 1498.65 -177.904 1509.18 
12570900 34058.2 -18247.7 1532.85 1164.8 -307.156 1204.62 
11260 2
12571500 34628.9 -17860.6 1519.79 1117.04 -298.961 1156.35 
12570900 34621.4 -18354.9 1564.5 1091.33 -207.684 1110.92 
11260.5 2
12571500 35153.1 -17890.7 1556.15 1052.51 -60.4837 1054.24 
12570900 35321.1 -18387.9 1566.62 1405.06 -66.3975 1406.63 
11261 2
12571500 35846.8 -17963.7 1509.92 1427.35 -150.206 1435.23 
12570900 35850.8 -18472.8 1578.92 1090.06 -174.581 1103.95 
11261.5 2
12571500 36517.7 -18043.2 1526.14 1333.89 -158.095 1343.22 
12570900 36528.1 -18556.4 1584.5 1346.37 -166.179 1356.59 
11262 2
12571500 36931.2 -18232.9 1551.08 820.317 -376.406 902.553 
12570900 37215.4 -18696.1 1566.77 1363.72 -277.222 1391.61 
11262.5 2
12571500 37427.6 -18548.9 1529.86 992.835 -631.868 1176.85 
12570900 37929.9 -18763 1545 1429.09 -133.846 1435.34 
11263 2
12571500 38274.3 -18419.5 1535.93 1640.92 250.692 1659.96 
12570900 38679.2 -18885.7 1512.36 1452.1 -237.818 1471.45 
11263.5 2
12571500 39048.6 -18266.3 1480.85 1570.65 310.735 1601.09 
12570900 39269.8 -18841.1 1484.69 1198.04 90.5423 1201.45 
11264 2
12571500 39671.6 -18184.5 1441.71 1258.5 165.268 1269.3 
12570900 39948.7 -18671.3 1395.43 1371.45 343.013 1413.7 
11264.5 2
12571500 40250.5 -18082.2 1391.15 1179 208.288 1197.26 
12570900 40568 -18559.8 1359.85 1261.27 226.964 1281.53 
11265 2
12571500 40853.7 -17974.9 1388.07 1211.35 215.466 1230.36 
12570900 41190.9 -18434.9 1305.71 1250.72 250.839 1275.62 
11265.5 2
12571500 41420.4 -17855.7 1353.36 1102.42 231.934 1126.55 
12570900 41734.5 -18376 1309.79 1057.67 114.647 1063.87 
11266 2
12571500 41878.2 -17756.7 1349.23 919.27 198.839 940.529 
12570900 42133.5 -18479.5 1351 801.282 -207.909 827.816 
11266.5 2
12571500 42417.6 -17752.2 1344.57 1076.68 8.93817 1076.72 
12570900 42683 -18246.9 1391.21 1096.73 464.291 1190.96 
11267 2
12571500 42944 -17701.5 1352.77 1040.37 100.302 1045.2 
12570900 43246.9 -18125.5 1376.08 1114.47 239.901 1140 
11267.5 2
12571500 43508.1 -17705 1339.69 1153.53 -7.23612 1153.55 
12570900 43858.8 -18191.8 1370 1251.22 -135.441 1258.53 
