# Supplementary material for: Intrinsic group behaviour II: On the dependence of triad spatial dynamics on social and personal features; and on the effect of social interaction on small group dynamics
Source: PLoS One. 2019 Dec 3;14(12):e0225704. doi: 10.1371/journal.pone.0225704 (PMC6890182; doi:10.1371/journal.pone.0225704)
Supplement: S1 Data Set — (ZIP) [file pone.0225704.s001.zip › set_2_int/group_traj_dyad_int/traj_2_0109_100.dat]

2 12541300 12555300 0 0 0 1 2 1 0 70 70 70 1621.24 1622.76 1619.72 
11053 1
12541300 -12234 11815.6 1323.6 0 0 0 
11053.5 1
12541300 -12014.2 11451.9 1284.69 644.71 -1066.5 1246.22 
11054 1
12541300 -11676.8 11013.8 1322.77 675.967 -878.064 1108.12 
11054.5 1
12541300 -11329.7 10597.8 1332.85 699.907 -838.71 1092.38 
11055 1
12541300 -10885.8 10405.2 1312.77 860.167 -373.286 937.672 
11055.5 1
12541300 -10489.2 10175.8 1231.23 791.801 -457.854 914.647 
11056 1
12541300 -10117.9 9882.85 1289.08 748.449 -590.571 953.389 
11056.5 1
12541300 -9637.54 9335.08 1338.15 949.377 -1082.55 1439.87 
11057 1
12541300 -9208.23 8943.62 1370.46 856.902 -781.36 1159.66 
11057.5 1
12541300 -8823.83 8585.92 1351.58 779.711 -725.555 1065.07 
11058 1
12541300 -8406.31 8195.92 1320.38 845.194 -789.461 1156.55 
11058.5 1
12541300 -8001.38 7859.23 1325.23 798.665 -664.087 1038.69 
11059 1
12541300 -7595.54 7532.31 1300.54 794.219 -639.771 1019.85 
11059.5 1
12541300 -7287.83 7179.67 1315.5 617.882 -708.115 939.789 
11060 1
12541300 -7051.5 6983 1156.75 493.389 -410.578 641.877 
11060.5 1
12541300 -6687.54 6582.15 1330.54 709.477 -781.377 1055.42 
11061 1
12541300 -5998.69 6116.15 1248.46 1372.2 -928.287 1656.7 
11061.5 1
12541300 -5516.92 5794.54 1212.54 959.7 -640.668 1153.9 
11062 1
12541300 -5225.83 5618.08 1204 582.179 -352.91 680.793 
11062.5 1
12541300 -5034.54 5212.46 1232.85 378.802 -803.211 888.054 
11063 1
12541300 -4902.83 4882.17 1254.33 260.802 -654.049 704.129 
11063.5 1
12541300 -4932 4674.69 1194.31 -59.4026 -422.555 426.71 
11064 1
12541300 -4691.38 4438.31 1356.69 480.27 -471.826 673.26 
11064.5 1
12541300 -4269.38 4531.62 1514.23 833.992 184.403 854.135 
11065 1
12541300 -3938.83 4438.17 1549.08 680.147 -192.281 706.804 
11065.5 1
12541300 -3699 4341.14 1661.14 473.979 -191.747 511.295 
11066 1
12541300 -3573.42 4222.67 1679.92 248.188 -234.143 341.204 
11066.5 1
12541300 -3348.15 3999.46 1615.08 460.66 -456.452 648.503 
11067 1
12541300 -3161.23 3884.23 1593.08 371.616 -229.087 436.554 
11067.5 1
12541300 -3028.15 3741 1639.15 262.479 -282.506 385.623 
11068 1
12541300 -2848.33 3649 1600.67 366.981 -187.755 412.222 
11068.5 1
12541300 -2668.31 3589.85 1642.77 360.051 -118.308 378.99 
11069 1
12541300 -2429.42 3504.08 1663.75 465.675 -167.179 494.774 
11069.5 1
12541300 -2201.85 3471.54 1702.54 464.43 -66.4181 469.155 
11070 1
12541300 -1944.83 3352.17 1720.58 504.937 -234.522 556.742 
11070.5 1
12541300 -1701 3139.17 1656.25 497.619 -434.694 660.745 
11071 1
12541300 -1452.42 2834.17 1588.5 506.28 -621.181 801.365 
11071.5 1
12541300 -1075.92 2563.38 1607.77 739.673 -531.988 911.113 
11072 1
12541300 -628.083 2511.67 1619.5 904.727 -104.481 910.74 
11072.5 1
12541300 -89.7692 2323.92 1536.92 1065.97 -371.769 1128.94 
11073 1
12541300 297.25 2284.25 1499.5 775.59 -79.5052 779.654 
11073.5 1
12541300 804.077 2263 1527.77 1011.63 -42.4152 1012.52 
11074 1
12541300 1300.15 2079.08 1493.77 982.331 -364.204 1047.67 
11074.5 1
12541300 1643.08 1727.33 1468.33 694.189 -712.032 994.428 
11075 1
12541300 2174.31 1564.85 1471.46 1093.05 -334.336 1143.04 
11075.5 1
12541300 2771.08 1315 1473 1188.78 -497.702 1288.76 
11076 1
12541300 3417 1177.92 1418.69 1271.5 -269.836 1299.82 
11076.5 1
12541300 3990.85 1091 1494.08 1131.85 -171.446 1144.76 
11077 1
12541300 4463.92 1119.69 1478.23 925.787 56.1493 927.488 
11077.5 1
12541300 5239.33 1099.58 1495.5 1560.18 -40.4607 1560.71 
11078 1
12541300 5853.85 1085 1530.92 1236.44 -29.3427 1236.79 
11078.5 1
12541300 6347.25 1084.5 1564.25 967.459 -0.980392 967.459 
11079 1
12541300 6803.08 1048.46 1566.23 908.022 -71.7898 910.855 
11079.5 1
12541300 7246.67 871.833 1581.67 892.535 -355.389 960.687 
11080 1
12541300 7641.08 650.75 1579.33 809.89 -453.97 928.446 
11080.5 1
12541300 8051.25 307.167 1560.75 838.787 -702.624 1094.19 
11081 1
12541300 8422.31 57.2308 1516.85 733.316 -493.944 884.157 
11081.5 1
12541300 8855.42 -79.6667 1553.17 854.258 -270.015 895.916 
11082 1
12541300 9087.33 -286 1559.67 469.467 -417.679 628.375 
11082.5 1
12541300 9317.31 -434.077 1558.08 467.428 -300.969 555.942 
11083 1
12541300 9541.08 -486.385 1563.31 436.197 -101.964 447.956 
11083.5 1
12541300 9673.15 -442.308 1553.15 259.994 86.7656 274.09 
11084 1
12541300 9783.58 -470.25 1525.17 225.366 -57.0251 232.469 
11084.5 1
12541300 9757.38 -397.538 1590.31 -52.82 146.596 155.821 
11085 1
12541300 9735.08 -387.083 1552.08 -44.7817 20.9942 49.4586 
11085.5 1
12541300 9687.23 -419.769 1466.62 -94.198 -64.3423 114.075 
11086 1
12541300 9819.33 -357.583 1397.83 258.013 121.457 285.171 
11086.5 1
12541300 9867.58 -408.667 1347.33 97.6721 -103.408 142.243 
11087 1
12541300 9870.67 -324.75 1316.75 6.11773 166.501 166.614 
11087.5 1
12541300 9860.25 -288.417 1298.42 -20.6271 71.9472 74.8457 
11088 1
12541300 9830.25 -213 1315.58 -61.2245 153.912 165.642 
11088.5 1
12541300 9840.25 -268.333 1375.08 20.4499 -113.156 114.989 
11089 1
12541300 9627.33 -209.75 1400.92 -432.757 119.072 448.84 
11089.5 1
12541300 9530.58 -215.5 1422.33 -191.964 -11.4087 192.303 
11090 1
12541300 9200.85 -510.385 1493.23 -641.512 -573.705 860.625 
11090.5 1
12541300 9159.55 -686.273 1438.73 -82.9331 -353.189 362.795 
11091 1
12541300 9205.23 -708.385 1394.62 92.1075 -44.5804 102.329 
11091.5 1
12541300 9175.92 -759.25 1377.25 -56.2651 -97.6303 112.683 
11092 1
12541300 9106.5 -888 1398.92 -141.378 -262.22 297.904 
11092.5 1
12541300 9175.58 -1068.58 1397.17 141.275 -369.291 395.392 
11093 1
12541300 9358.5 -1263.58 1420.83 375.599 -400.411 549.002 
11093.5 1
12541300 9640.23 -1477.15 1528.62 556.78 -422.076 698.679 
11094 1
12541300 9729.92 -1669.5 1559.25 177.596 -380.883 420.253 
11094.5 1
12541300 9745.69 -2060.77 1593.23 31.3009 -776.328 776.959 
11095 1
12541300 9896.25 -2283.5 1634.42 294.058 -435.021 525.084 
11095.5 1
12541300 10050.2 -2574.33 1627.17 312.373 -589.926 667.525 
11096 1
12541300 10192.8 -2913.83 1637.33 284.597 -677.645 734.982 
11096.5 1
12541300 10293.4 -3173.92 1609.83 201.975 -522.256 559.951 
11097 1
12541300 10347.5 -3355.33 1620.42 106.254 -356.418 371.919 
11097.5 1
12541300 10478.5 -3384.73 1591.73 269.087 -60.3572 275.773 
11098 1
12541300 10640 -3395.15 1592.31 323.556 -20.8949 324.23 
11098.5 1
12541300 10857.2 -3466.58 1578.58 434.5 -142.859 457.383 
11099 1
12541300 11041.7 -3522 1547.92 364.51 -109.519 380.608 
11099.5 1
12541300 11194.3 -3603.92 1559.25 301.662 -161.891 342.357 
11100 1
12541300 11405.7 -3756.58 1570.75 429.539 -310.298 529.895 
11100.5 1
12541300 11525.9 -3985.77 1543.46 239.555 -456.546 515.578 
11101 1
12541300 11564 -4098.46 1521.15 76.6135 -226.745 239.339 
11101.5 1
12541300 11537.2 -4092.31 1523.69 -55.0807 12.6622 56.5174 
11102 1
12541300 11524.6 -4125 1508.57 -25.0257 -64.9946 69.6462 
11102.5 1
12541300 11556.8 -4106.31 1500.77 61.9005 36.016 71.6158 
11103 1
12541300 11628.1 -4016.23 1512.54 143.766 181.607 231.624 
11103.5 1
12541300 11788.1 -4075.43 1525.07 326.665 -120.812 348.29 
11104 1
12541300 11984.2 -4087.23 1519.85 386.761 -23.2785 387.461 
11104.5 1
12541300 12193.8 -4302.17 1500.83 423.271 -434.214 606.383 
11105 1
12541300 12325.1 -4618.77 1492.31 268.562 -647.449 700.939 
11105.5 1
12541300 12413.4 -4970.92 1461.15 173.493 -691.854 713.276 
11106 1
12541300 12562.2 -5348.54 1488.15 291.704 -740.422 795.812 
11106.5 1
12541300 12802.2 -5630 1540.46 489.796 -574.411 754.883 
11107 1
12541300 13041.9 -5887.62 1571.92 482.433 -518.341 708.109 
11107.5 1
12541300 13177.8 -6064.36 1595.86 272.27 -354.192 446.747 
11108 1
12541300 13349.4 -6102.21 1581.29 335.756 -74.0844 343.832 
11108.5 1
12541300 13542.8 -6089.62 1569 388.378 25.299 389.201 
11109 1
12541300 13669.2 -6071.64 1568.79 259.641 36.9046 262.25 
11109.5 1
12541300 13753.6 -6167.2 1571.67 167.765 -189.974 253.447 
11110 1
12541300 13735.6 -6215.07 1579.47 -36.2173 -96.3112 102.896 
11110.5 1
12541300 13733 -6232.4 1561.13 -5.24193 -34.9462 35.3372 
11111 1
12541300 13684.7 -6123.12 1555.81 -94.1764 213.012 232.902 
11111.5 1
12541300 13678.1 -6180 1553.33 -12.8262 -111.301 112.038 
11112 1
12541300 13610.6 -6144.29 1548.64 -139.016 73.4862 157.244 
11112.5 1
12541300 13575.9 -6137.13 1549.87 -68.1852 14.0795 69.6237 
11113 1
12541300 13496.6 -6139.46 1553.54 -159.273 -4.67511 159.342 
11113.5 1
12541300 13480.1 -6162.21 1561.14 -33.1439 -45.7802 56.5185 
11114 1
12541300 13489.2 -6102.54 1565.92 17.4971 115.875 117.189 
11114.5 1
12541300 13446.5 -6124.77 1575.31 -86.597 -45.0928 97.634 
11115 1
12541300 13495.3 -6071.62 1567.08 97.4973 106.096 144.09 
11115.5 1
12541300 13639.5 -5954.77 1552.69 286.588 232.299 368.911 
11116 1
12541300 13759.8 -5784.67 1518.5 245.487 347.148 425.177 
11116.5 1
12541300 13783 -5529.77 1491.23 46.5 509.795 511.911 
11117 1
12541300 13718.7 -5254 1489.08 -128.41 550.438 565.217 
11117.5 1
12541300 13730.3 -5264.42 1486.92 24.055 -21.4777 32.248 
11118 1
12541300 13805.4 -5276.69 1479.08 148.911 -24.3564 150.89 
11118.5 1
12541300 13769.8 -5307.15 1477.92 -68.873 -59.034 90.7111 
11119 1
12541300 13569.8 -5936.83 1467.75 -403.42 -1269.52 1332.07 
11119.5 1
12541300 13746.5 -6114.69 1523.54 350.618 -352.895 497.461 
11120 1
12541300 13899.6 -6380.42 1546.75 311.857 -541.19 624.613 
11120.5 1
12541300 14046.8 -6654.69 1523.69 293.199 -546.366 620.066 
11121 1
12541300 14394 -7164.42 1496.08 682.182 -1001.42 1211.7 
11121.5 1
12541300 14583.6 -7467.85 1467.08 392.578 -628.218 740.794 
11122 1
12541300 14747.2 -7625.15 1500.69 329.206 -316.514 456.682 
11122.5 1
12541300 15025.5 -8054.85 1566.85 549.863 -849.194 1011.67 
11123 1
12541300 15259.4 -8432.08 1619.38 455.99 -735.343 865.249 
11123.5 1
12541300 15504 -8619.08 1592.5 490.211 -374.762 617.053 
11124 1
12541300 15784.8 -8531.15 1590.54 569.512 178.356 596.787 
11124.5 1
12541300 15981.5 -8564.42 1701.42 399.048 -67.4702 404.712 
11125 1
12541300 16135.2 -8311 1690.15 302.468 498.852 583.387 
11125.5 1
12541300 16123.8 -8195.85 1652.46 -22.2356 224.91 226.006 
11126 1
12541300 16153.6 -8116.42 1656.25 60.8451 162.101 173.144 
11126.5 1
12541300 16173.1 -7962.69 1704.08 39.7828 313.723 316.236 
11127 1
12541300 16111 -8010.54 1729.08 -122.199 -94.1853 154.283 
11127.5 1
12541300 16060.8 -8153.79 1718.14 -99.6315 -284.221 301.177 
11128 1
12541300 16270.6 -8435.17 1700.58 423.834 -568.446 709.06 
11128.5 1
12541300 16202.1 -8882.79 1670.93 -137.155 -897.032 907.457 
11129 1
12541300 16689.8 -8989.46 1648.31 927.193 -202.806 949.113 
11129.5 1
12541300 16905.3 -9369.5 1623.25 450.81 -795.06 913.974 
11130 1
12541300 17127.2 -9755.62 1611.46 461.325 -802.735 925.853 
11130.5 1
12541300 17336.7 -9960.21 1626.57 405.976 -396.509 567.482 
11131 1
12541300 17538.3 -10054.3 1675.17 400.833 -187.115 442.357 
11131.5 1
12541300 17762.8 -10014.8 1649.92 462.754 81.4169 469.862 
11132 1
12541300 17831.8 -9971.62 1565.62 134.653 84.2705 158.849 
11132.5 1
12541300 17902.6 -9966.42 1512.92 142.328 10.4602 142.712 
11133 1
12541300 18006.7 -10242.4 1589.38 213.776 -566.669 605.652 
11133.5 1
12541300 17912.8 -10520 1630.54 -185.253 -547.565 578.053 
11134 1
12541300 17941.8 -10656.5 1676.23 56.7909 -266.526 272.51 
11134.5 1
12541300 18071.9 -10868.2 1675.23 256.562 -417.691 490.193 
11135 1
12541300 18242.3 -11101.3 1635.75 352.087 -481.617 596.591 
11135.5 1
12541300 18354 -11381.6 1615.85 224.23 -562.815 605.839 
11136 1
12541300 18597.5 -11594 1604.31 470.912 -410.802 624.913 
11136.5 1
12541300 19155.2 -11901.7 1598 1110.97 -612.882 1268.81 
11137 1
12541300 19664.8 -12140.2 1611.85 1040.16 -486.866 1148.47 
11137.5 1
12541300 19874.9 -12358.1 1596.38 416.819 -432.234 600.471 
11138 1
12541300 19953.9 -12688.5 1576.69 157.371 -658.137 676.69 
11138.5 1
12541300 20206.3 -13016.4 1567.85 507.816 -659.805 832.598 
11139 1
12541300 20430.4 -13303.7 1549 444.597 -570.055 722.931 
11139.5 1
12541300 20786.8 -13541.5 1554.5 727.276 -485.322 874.339 
11140 1
12541300 21034.9 -13688.8 1661.15 498.34 -295.721 579.477 
11140.5 1
12541300 21423.9 -13912.2 1608.77 755.34 -433.757 871.024 
11141 1
12541300 21953.1 -14033.2 1520.17 1077.72 -246.462 1105.54 
11141.5 1
12541300 22375.9 -14146.3 1474.62 879.085 -235.22 910.01 
11142 1
12541300 22843.9 -14264.2 1483.85 908.738 -228.827 937.105 
11142.5 1
12541300 23245.1 -14372.6 1452.17 800.719 -216.426 829.452 
11143 1
12541300 23730.9 -14443.6 1454.33 975.569 -142.57 985.932 
11143.5 1
12541300 24175.9 -14480.9 1491.92 900.81 -75.5735 903.974 
11144 1
12541300 24565.4 -14470.2 1491.75 783.702 21.4621 783.996 
11144.5 1
12541300 24963.6 -14423.6 1538.69 773.201 90.5527 778.486 
11145 1
12541300 25221.2 -14325.1 1565 508.155 194.343 544.05 
11145.5 1
12541300 25346.9 -14089 1544.58 260.719 489.799 554.868 
11146 1
12541300 25355.6 -14022.8 1544.15 17.1911 130.891 132.015 
11146.5 1
12541300 25300 -13991.6 1557.67 -110.129 61.7543 126.262 
11147 1
12541300 25291.6 -13936.8 1521.69 -16.5377 108.115 109.372 
11147.5 1
12541300 25207.6 -14155.1 1515.83 -168.401 -437.503 468.794 
11148 1
12541300 25158.5 -14293.2 1529.92 -100.375 -282.379 299.688 
11148.5 1
12541300 25206.9 -14292.8 1525.5 99.8282 0.859107 99.8319 
11149 1
12541300 25220.1 -14255.2 1512.62 26.0599 74.2955 78.7334 
11149.5 1
12541300 25239.2 -14331.8 1520.31 36.9765 -147.758 152.314 
11150 1
12541300 25259.1 -14320 1530.83 39.9448 23.6805 46.4366 
11150.5 1
12541300 25195.2 -14376.3 1540.62 -128.372 -113.068 171.067 
11151 1
12541300 25123.9 -14292.2 1531.58 -142.76 168.452 220.809 
11151.5 1
12541300 25040.7 -14061.8 1519 -167.791 464.524 493.899 
11152 1
12541300 25076.1 -13858.7 1570 69.9427 401.54 407.586 
11152.5 1
12541300 25141.5 -13868.8 1536.92 134.051 -20.6626 135.634 
11153 2
12555300 43322 -17710.4 1381.4 0 0 0 
12541300 25188.1 -13865.6 1502.46 92.2315 6.20716 92.4402 
11153.5 2
12555300 43177.8 -17812 1397 -413.324 -291.117 505.555 
12541300 25185.2 -14001.8 1501.42 -5.57578 -268.51 268.568 
11154 2
12555300 42742.8 -17787.4 1549.08 -891.223 50.3757 892.645 
12541300 25255.2 -14072.6 1494.33 143.443 -145.15 204.07 
11154.5 2
12555300 42408.2 -17674.5 1615.54 -652.247 220.185 688.409 
12541300 25287.9 -14260 1480.31 63.6902 -365.335 370.845 
11155 2
12555300 42131.3 -17694.2 1603.75 -537.665 -38.4242 539.036 
12541300 25294.5 -14263.8 1487.42 12.7707 -7.28155 14.7008 
11155.5 2
12555300 42083.8 -17757.8 1563.25 -98.9258 -132.017 164.969 
12541300 25312.8 -14223.2 1481 37.9418 84.1996 92.3534 
11156 2
12555300 41961.2 -17724.2 1605.92 -244.062 66.7714 253.031 
12541300 25320.5 -14137.3 1492.46 15.3616 171.2 171.888 
11156.5 2
12555300 41780.1 -17776.2 1642 -359.404 -103.077 373.894 
12541300 25293.8 -14074.6 1492.09 -52.8638 124.348 135.118 
11157 2
12555300 41612.2 -17871.2 1609.5 -343.403 -194.413 394.617 
12541300 25124.2 -13999.7 1492 -346.936 153.312 379.301 
11157.5 2
12555300 41462.3 -17963.2 1608.33 -303.306 -186.235 355.919 
12541300 25082.1 -13885.8 1503.5 -85.1889 230.601 245.833 
11158 2
12555300 41237.5 -17947.6 1584.38 -439.052 30.5364 440.113 
12541300 25196.7 -13908.4 1504 223.846 -44.2082 228.169 
11158.5 2
12555300 41034.4 -17971 1542 -397.499 -45.7625 400.124 
12541300 25303.5 -14003.9 1524.33 209.017 -186.951 280.426 
11159 2
12555300 40824.1 -18001.8 1516.25 -425.776 -62.4157 430.327 
12541300 25281.3 -13999.7 1503.5 -44.8718 8.60324 45.6891 
11159.5 2
12555300 40609.7 -18016 1524.62 -429.641 -28.3901 430.578 
12541300 25247.1 -13947.8 1535.77 -68.6501 103.849 124.489 
11160 2
12555300 40549 -18065.7 1520.15 -121.142 -99.1862 156.567 
12541300 25144.3 -14079.2 1529.85 -205.128 -262.245 332.941 
11160.5 2
12555300 40557.2 -18177.5 1541.92 16.5609 -224.888 225.497 
12541300 25094 -14192.5 1527.15 -101.223 -227.829 249.303 
11161 2
12555300 40517.9 -18102.5 1551.15 -79.5702 151.666 171.272 
12541300 25156.8 -14221.2 1527.54 127.063 -58.0816 139.709 
11161.5 2
12555300 40387.4 -18136.3 1543.15 -263.714 -68.2207 272.395 
12541300 25246.9 -14278.5 1509.85 182.129 -115.773 215.811 
11162 2
12555300 40266.7 -18256.8 1531.14 -239.901 -239.519 339.001 
12541300 25229.5 -14243.3 1510.14 -34.6383 69.9321 78.0404 
11162.5 2
12555300 39626.5 -18238.5 1474.15 -1243.06 35.4316 1243.56 
12541300 25225.5 -14273.5 1517.92 -7.69231 -58.5938 59.0966 
11163 2
12555300 39248 -18323.2 1472.23 -767.826 -171.634 786.775 
12541300 25324.3 -14323.5 1554.85 200.343 -101.42 224.552 
11163.5 2
12555300 38949.2 -18400.8 1479.31 -604.952 -157.272 625.061 
12541300 25340 -14266.2 1528.38 31.7658 115.852 120.128 
11164 2
12555300 38657.9 -18397.2 1490.38 -578.988 7.34057 579.034 
12541300 25343.5 -14155.8 1517.46 6.88179 219.605 219.713 
11164.5 2
12555300 38397.3 -18478.2 1502.42 -523.273 -162.844 548.026 
12541300 25339.2 -14268 1513.92 -8.45691 -225.363 225.522 
11165 2
12555300 38296.1 -18385.8 1493.54 -201.305 183.858 272.631 
12541300 25342.8 -14314 1512 7.14941 -91.4513 91.7303 
11165.5 2
12555300 38028.5 -18322.6 1518.92 -531.962 125.618 546.593 
12541300 25304 -14238.7 1549.17 -77.2289 149.768 168.508 
11166 2
12555300 37741.8 -18225.4 1528.08 -573.308 194.397 605.369 
12541300 25247.7 -14282.5 1536.85 -112.615 -87.7436 142.763 
11166.5 2
12555300 37425 -18177 1534.55 -636.237 97.1579 643.613 
12541300 25225.7 -14337.3 1518.45 -44.1065 -109.908 118.428 
11167 2
12555300 36957 -18352.2 1548.69 -953.157 -356.729 1017.72 
12541300 25211.8 -14389.3 1535.46 -28.4278 -105.978 109.724 
11167.5 2
12555300 36525.9 -18136.9 1535.08 -851.931 425.357 952.216 
12541300 25172.1 -14280.2 1543 -78.4433 215.567 229.396 
11168 2
12555300 36141.7 -18158.7 1544.69 -768.462 -43.5385 769.694 
12541300 25220.4 -14209.8 1533.31 96.6154 140.769 170.735 
11168.5 2
12555300 35784 -18097.3 1527.43 -706.902 121.357 717.243 
12541300 25145.1 -14226.7 1535.71 -148.699 -33.3362 152.39 
11169 2
12555300 35501.2 -17965.5 1520.53 -558.893 260.512 616.626 
12541300 25083.4 -14229.1 1545.87 -122.021 -4.64897 122.11 
11169.5 2
12555300 35194.5 -17862.9 1572.93 -609.808 203.844 642.976 
12541300 25082.1 -14174.2 1492.87 -2.51822 109.079 109.108 
11170 2
12555300 34867 -17949.1 1635 -661.549 -174.141 684.085 
12541300 25235.5 -14203.1 1465.73 309.764 -58.4512 315.231 
11170.5 2
12555300 34529.8 -17949.6 1641.07 -679.839 -0.94086 679.839 
12541300 25385.3 -14208.6 1466.8 302.151 -11.0215 302.351 
11171 2
12555300 34229.1 -17965.7 1611.47 -603.748 -32.2624 604.61 
12541300 25372.2 -14165.9 1491.6 -26.3722 85.8099 89.771 
11171.5 2
12555300 33797.6 -17942.4 1613.71 -866.59 46.6628 867.846 
12541300 25500 -14115.1 1443.86 256.627 101.998 276.154 
11172 2
12555300 33462.4 -17810.1 1544.73 -666.345 263.145 716.422 
12541300 25531.2 -14175.5 1407.93 62.0278 -120.07 135.145 
11172.5 2
12555300 33068.8 -17872.4 1505.86 -782.533 -123.98 792.294 
12541300 25577.7 -14271.1 1404.93 92.4737 -190.069 211.371 
11173 2
12555300 32644.1 -17851.8 1503.07 -863.24 41.957 864.259 
12541300 25546.1 -14385.3 1514 -64.3148 -232.143 240.887 
11173.5 2
12555300 32130.9 -17663.1 1441.14 -1024.24 376.533 1091.26 
12541300 25568.3 -14411.9 1483.86 44.3399 -53.1794 69.2392 
11174 2
12555300 31626.7 -17433.6 1375.15 -1008.47 459.055 1108.04 
12541300 25687.8 -14420.7 1475.38 238.967 -17.5275 239.609 
11174.5 2
12555300 31325.9 -17337.9 1322.46 -617.596 196.493 648.101 
12541300 25629.5 -14444.8 1492.31 -119.57 -49.5972 129.449 
11175 2
12555300 30873.4 -17177.9 1348.93 -882.195 312.019 935.748 
12541300 25505.9 -14512.8 1467.29 -241.094 -132.436 275.074 
11175.5 2
12555300 30433.1 -17066.8 1448.31 -858.246 216.396 885.106 
12541300 25471.5 -14615.1 1424.54 -67.048 -199.398 210.369 
11176 2
12555300 30046.8 -16961.5 1494.23 -791.614 215.952 820.541 
12541300 25500.1 -14624.8 1386.08 58.6381 -20.0189 61.9611 
11176.5 2
12555300 29620.2 -16901.2 1575.62 -865.19 122.172 873.773 
12541300 25438 -14672.4 1367.08 -125.917 -96.4269 158.597 
11177 2
12555300 29263.9 -16831 1649.08 -724.203 142.745 738.137 
12541300 25431.3 -14670 1436.85 -13.6023 4.84678 14.44 
11177.5 2
12555300 28898.8 -16845.3 1709.93 -710.384 -27.7932 710.927 
12541300 25571.2 -14608.6 1476.29 272.192 119.372 297.217 
11178 2
12555300 28512 -16738.4 1567.33 -784.555 216.773 813.952 
12541300 25562.3 -14434.8 1473 -18.0141 352.724 353.184 
11178.5 2
12555300 28203.8 -16577.1 1594.69 -631.62 330.614 712.917 
12541300 25553.8 -14364.2 1468.38 -17.3918 144.507 145.549 
11179 2
12555300 27814.5 -16499.4 1577.64 -752.939 150.328 767.799 
12541300 25544.5 -14348.9 1408.93 -18.0777 29.7362 34.8001 
11179.5 2
12555300 27475.6 -16327.1 1652.46 -663.179 337.143 743.957 
12541300 25603.6 -14325.3 1375.08 115.686 46.085 124.527 
11180 2
12555300 27078.8 -16200.6 1639.85 -804.962 256.514 844.845 
12541300 25613.4 -14460.3 1403.08 19.8159 -273.834 274.55 
11180.5 2
12555300 26801.6 -16041.5 1527.77 -553.201 317.672 637.924 
12541300 25572.8 -14482.9 1358.15 -80.9151 -45.1405 92.6548 
11181 2
12555300 26420.1 -15853.5 1515.08 -775.485 382.114 864.516 
12541300 25558.7 -14495.2 1338.92 -28.768 -25.0156 38.1232 
11181.5 2
12555300 26001.6 -15685.2 1507.46 -820.513 330.015 884.393 
12541300 25666.2 -14457.5 1333.38 210.86 73.9065 223.437 
11182 2
12555300 25579.2 -15493.3 1578.5 -846.495 384.505 929.73 
12541300 25735.1 -14413.5 1296.5 138.1 88.2534 163.891 
11182.5 2
12555300 25137.6 -15295.6 1560.23 -888.529 397.727 973.484 
12541300 25374.8 -14253.6 1286.46 -724.943 321.699 793.116 
11183 2
12555300 24855.5 -15259.1 1557.86 -571.084 73.831 575.837 
12541300 25140 -14239.1 1273.21 -475.397 29.2966 476.299 
11183.5 2
12555300 24504.4 -15219.4 1503.43 -685.686 77.7065 690.075 
12541300 24857.6 -14438.1 1357.64 -551.479 -388.532 674.601 
11184 2
12555300 24121.6 -15017.9 1516.64 -758.133 399.01 856.723 
12541300 24757.4 -14413.9 1444.86 -198.444 47.8076 204.122 
11184.5 2
12555300 23702.5 -14849.6 1502.31 -848.245 340.57 914.061 
12541300 24443.4 -14255.5 1454.62 -635.717 320.628 711.996 
11185 2
12555300 23325.2 -14752.8 1497.77 -779.72 200.095 804.986 
12541300 24149.2 -14065.2 1478.54 -607.756 393.357 723.945 
11185.5 2
12555300 22952.3 -14527.1 1440.57 -739.818 447.813 864.793 
12541300 23644.1 -13799.6 1509.07 -1002.16 526.808 1132.19 
11186 2
12555300 22505.8 -14244.1 1449.31 -865.193 548.439 1024.37 
12541300 23011.8 -13588.3 1492.69 -1225.53 409.564 1292.16 
11186.5 2
12555300 22161.8 -14040 1507.15 -688.154 408.154 800.091 
12541300 22688.5 -13418.2 1474.15 -646.462 340.308 730.563 
11187 2
12555300 21862.2 -13884.7 1487.23 -606.509 314.388 683.149 
12541300 22350.4 -13351.8 1510.69 -684.522 134.382 697.588 
11187.5 2
12555300 21557.1 -13708.5 1500.54 -618.817 357.466 714.645 
12541300 22087.9 -13306.8 1554.38 -532.376 91.1219 540.118 
11188 2
12555300 21276 -13488.2 1587.46 -551.131 431.825 700.156 
12541300 21773.7 -13099.6 1590.77 -616.139 406.335 738.062 
11188.5 2
12555300 21043.8 -13253.5 1582.38 -459.863 464.737 653.8 
12541300 21500.8 -12893 1589.15 -540.289 409.139 677.722 
11189 2
12555300 20773.5 -13082.8 1543.42 -554.968 350.524 656.396 
12541300 21248.8 -12703.3 1584.33 -517.48 389.459 647.661 
11189.5 2
12555300 20504.3 -12861.2 1548.54 -544.924 448.588 705.814 
12541300 20938.2 -12524.6 1594.15 -628.75 361.777 725.403 
11190 2
12555300 20276.5 -12653 1569.31 -451.028 412.338 611.105 
12541300 20698.1 -12266.9 1565.38 -475.552 510.282 697.522 
11190.5 2
12555300 20007.2 -12379.9 1585.08 -547.53 555.034 779.649 
12541300 20477.2 -12064 1576.08 -448.874 412.445 609.589 
11191 2
12555300 19765.8 -12166.5 1612.08 -485.529 429.345 648.132 
12541300 20265.8 -11850.6 1639 -425.321 429.345 604.347 
11191.5 2
12555300 19510.6 -11979.1 1651.77 -497.526 365.422 617.305 
12541300 19994.2 -11705.6 1667.69 -529.465 282.651 600.187 
11192 2
12555300 19213.2 -11809 1667.85 -587.869 336.12 677.175 
12541300 19710.1 -11496.9 1644.85 -561.569 412.435 696.751 
11192.5 2
12555300 18963.5 -11705.2 1645.25 -511.586 212.602 554.003 
12541300 19446.1 -11358.8 1605.67 -540.97 283.142 610.588 
11193 2
12555300 18490.5 -11331.8 1635 -953.707 752.985 1215.13 
12541300 19231.2 -11151.4 1622.85 -433.326 418.075 602.128 
11193.5 2
12555300 17943 -11092.3 1596.92 -1077.68 471.381 1176.26 
12541300 19025.2 -10993.8 1593.54 -405.512 310.115 510.501 
11194 2
12555300 17661.1 -10807.5 1591.54 -562.721 568.555 799.944 
12541300 18550.5 -10742.9 1603.77 -947.336 500.844 1071.58 
11194.5 2
12555300 17287.6 -10605.6 1618.69 -754.468 407.77 857.612 
12541300 18038.5 -10464.3 1617.92 -1034.34 562.859 1177.57 
11195 2
12555300 17050.8 -10328.9 1648 -471.652 551.18 725.434 
12541300 17720 -10169.1 1645.62 -634.539 588.109 865.166 
11195.5 2
12555300 16766.5 -10103 1640.62 -556.375 442.12 710.65 
12541300 17470.3 -10033.5 1684.62 -488.635 265.392 556.055 
11196 2
12555300 16463.4 -9857.08 1678.62 -603.892 489.887 777.608 
12541300 17260.5 -9808.62 1675.46 -418.02 447.901 612.663 
11196.5 2
12555300 16303.7 -9530.46 1684.85 -323.264 661.165 735.961 
12541300 17017.2 -9507.92 1634.54 -492.526 608.689 782.997 
11197 2
12555300 16111.6 -9224.38 1660.62 -381.863 608.503 718.397 
12541300 16800.2 -9225.15 1635.69 -431.259 562.165 708.529 
11197.5 2
12555300 15920.9 -8893.46 1624.46 -381.385 661.846 763.868 
12541300 16489.1 -8898.15 1660 -622.308 654 902.764 
11198 2
12555300 15636.5 -8704.08 1619.31 -563.138 375.019 676.582 
12541300 16157.7 -8501.15 1663.77 -656.207 786.139 1024.02 
11198.5 2
12555300 15464.6 -8510.33 1621.92 -353.817 398.649 533.018 
12541300 15970.2 -8238.33 1681.67 -385.855 540.783 664.327 
11199 2
12555300 15175.3 -8299.85 1626.23 -589.156 428.691 728.616 
12541300 15733.4 -7987.08 1648.46 -482.245 511.724 703.151 
11199.5 2
12555300 14949.4 -7963.69 1567.92 -450.944 670.966 808.422 
12541300 15510.1 -7720.08 1594.38 -445.724 532.934 694.758 
11200 2
12555300 14533.4 -7576.46 1550.23 -812.5 756.31 1110.03 
12541300 15259.4 -7471.69 1568.23 -489.633 485.126 689.267 
11200.5 2
12555300 14167.8 -7208.85 1560.38 -712.551 716.599 1010.57 
12541300 14962.2 -7121.46 1560.31 -579.397 682.711 895.43 
11201 2
12555300 13841.6 -6958.08 1563.67 -668.571 513.858 843.231 
12541300 14597.3 -6825.5 1542.67 -747.583 606.479 962.651 
11201.5 2
12555300 13582.1 -6686.46 1569.38 -531.775 556.602 769.799 
12541300 14310 -6610.23 1534.54 -588.798 441.125 735.714 
11202 2
12555300 13341.5 -6471.92 1597.08 -473.652 422.32 634.587 
12541300 14044.5 -6448.85 1556.85 -522.562 317.686 611.552 
11202.5 2
12555300 13165.7 -6275.25 1589.08 -352.294 394.134 528.633 
12541300 13819.7 -6195.25 1585.42 -450.645 508.209 679.233 
11203 2
12555300 12903.7 -6111.54 1594.62 -532.468 332.747 627.888 
12541300 13574.2 -6014.69 1589.23 -498.853 366.987 619.302 
11203.5 2
12555300 12664.9 -5910 1600.54 -464.532 392.098 607.89 
12541300 13329.8 -5740.46 1588.31 -475.456 533.523 714.637 
11204 2
12555300 12383.7 -5663 1614.92 -553.604 486.22 736.809 
12541300 13117.5 -5483.54 1606.08 -418.08 505.754 656.184 
11204.5 2
12555300 12008.4 -5301.92 1589.69 -750.615 722.154 1041.6 
12541300 12925.3 -5251.54 1640.23 -384.308 464 602.485 
11205 2
12555300 11657.1 -4991.92 1533.75 -719.88 635.259 960.094 
12541300 12642.9 -4997.67 1560.33 -578.67 520.229 778.137 
11205.5 2
12555300 11434.1 -4803.23 1520 -445.123 376.619 583.074 
12541300 12296.5 -4627.85 1524.38 -691.527 738.165 1011.48 
11206 2
12555300 11223.9 -4559.42 1529 -416.985 483.758 638.669 
12541300 11949.2 -4239.17 1553.58 -689.077 771.189 1034.2 
11206.5 2
12555300 10925.9 -4330 1529.5 -610.656 470.116 770.655 
12541300 11788.8 -3951.92 1539.5 -328.552 588.627 674.113 
11207 2
12555300 10542.7 -4038.15 1547.54 -755.867 575.633 950.099 
12541300 11557.5 -3775.15 1549.46 -456.355 348.645 574.293 
11207.5 2
12555300 10323.8 -3776.42 1565.17 -436.844 522.429 681.003 
12541300 11338.1 -3529.17 1550.67 -437.881 490.992 657.885 
11208 2
12555300 10135.7 -3506.08 1586 -380.135 546.128 665.401 
12541300 11073.7 -3253.67 1567.67 -534.175 556.566 771.433 
11208.5 2
12555300 9920.17 -3237.92 1609.25 -428.429 533.135 683.948 
12541300 10791.1 -2980.17 1602.58 -561.796 543.738 781.834 
11209 2
12555300 9746.46 -2872.38 1604 -341.267 718.138 795.101 
12541300 10573 -2774.54 1610.69 -428.454 403.985 588.878 
11209.5 2
12555300 9565.67 -2649.83 1619.25 -360.868 444.214 572.322 
12541300 10289.9 -2629.25 1634.83 -565.037 289.997 635.11 
11210 2
12555300 9481.25 -2344.83 1630.33 -172.279 622.449 645.85 
12541300 10104.8 -2429.08 1624.42 -377.891 408.503 556.486 
11210.5 2
12555300 9391.85 -2154.85 1624.15 -178.095 378.461 418.271 
12541300 9964.31 -2151.62 1628.08 -279.766 552.725 619.495 
11211 2
12555300 9310.75 -1911.17 1638.83 -160.905 483.491 509.563 
12541300 9839 -2057.5 1625.17 -248.626 186.737 310.943 
11211.5 2
12555300 9218.46 -1863 1634.15 -187.198 97.7011 211.16 
12541300 9839.69 -2139.69 1647.92 1.40427 -166.719 166.725 
11212 2
12555300 9330.92 -1811.67 1618.58 229.033 104.549 251.767 
12541300 9880.33 -2048.5 1636.25 82.7719 185.728 203.337 
11212.5 2
12555300 9444.85 -1834.85 1648.15 221.653 -45.0963 226.194 
12541300 10080.2 -2161.54 1642.15 388.906 -219.919 446.78 
11213 2
12555300 9326.83 -1835.92 1637.42 -230.494 -2.09084 230.503 
12541300 10209.2 -2287.58 1663.08 251.828 -246.181 352.168 
11213.5 2
12555300 9293.58 -1812.58 1635.92 -67.9959 47.7164 83.0681 
12541300 10262.6 -2409.67 1679.25 109.237 -249.659 272.511 
11214 2
12555300 9199.25 -1888.92 1625.5 -194.502 -157.388 250.204 
12541300 10179.6 -2431 1693.75 -171.134 -43.9863 176.696 
11214.5 2
12555300 9096.62 -1875.08 1610.31 -203.64 27.4598 205.483 
12541300 10089.2 -2373.15 1682.92 -179.424 114.774 212.993 
11215 2
12555300 9025.25 -1880.42 1611.42 -140.207 -10.4907 140.599 
12541300 9943.83 -2309.25 1657.33 -285.502 125.548 311.887 
11215.5 2
12555300 8943.67 -1617.5 1599.42 -165.82 534.383 559.519 
12541300 9672.17 -2195.75 1648.92 -552.168 230.691 598.421 
11216 2
12555300 8726.85 -1392.08 1614.38 -426.812 443.746 615.694 
12541300 9311.69 -1827.31 1636.92 -709.595 725.28 1014.67 
11216.5 2
12555300 8458.25 -1080.83 1609.17 -517.526 599.699 792.131 
12541300 9058.33 -1353.17 1630.83 -488.168 913.567 1035.81 
11217 2
12555300 8347.42 -734.083 1561.5 -227.584 712.012 747.5 
12541300 8986.67 -900.167 1613.58 -147.159 930.185 941.754 
11217.5 2
12555300 8156.75 -460.333 1548.83 -384.409 551.915 672.592 
12541300 8991.25 -511.25 1604.25 9.24059 784.106 784.161 
11218 2
12555300 7949.08 -197.667 1571.42 -420.378 531.714 677.818 
12541300 8797.33 -191.333 1596.5 -392.544 647.605 757.286 
11218.5 2
12555300 7792.46 50.3846 1602 -315.77 500.103 591.451 
12541300 8751.38 145.077 1571.46 -92.6385 678.246 684.544 
11219 2
12555300 7672.67 329.833 1612.25 -238.635 556.671 605.664 
12541300 8553.42 272.417 1570.5 -394.358 253.665 468.897 
11219.5 2
12555300 7551.15 499 1603.23 -243.026 338.333 416.57 
12541300 8259.77 504.154 1560.46 -587.295 463.474 748.147 
11220 2
12555300 7533.85 604.769 1609.31 -33.542 204.979 207.705 
12541300 8220.85 597 1559.85 -75.4323 179.934 195.106 
11220.5 2
12555300 7425.42 728.667 1603.58 -220.834 252.337 335.323 
12541300 8227.08 718.667 1550.25 12.703 247.794 248.119 
11221 2
12555300 7457.08 731.692 1591.46 65.2789 6.23843 65.5763 
12541300 8258.77 812.692 1548 65.3317 193.867 204.579 
11221.5 2
12555300 7440.38 744.462 1564 -33.1197 25.3358 41.6991 
12541300 8151.77 745.615 1547.46 -212.302 -133.089 250.569 
11222 2
12555300 7377.57 725.071 1560.57 -121.496 -37.505 127.153 
12541300 8216.29 872.571 1563.07 124.79 245.563 275.452 
11222.5 2
12555300 7381.31 672.385 1562 7.4875 -105.585 105.85 
12541300 8175.62 832.692 1562.69 -81.5037 -79.9181 114.148 
11223 2
12555300 7420.36 636.714 1589.57 79.3688 -72.5007 107.498 
12541300 8101.71 794.429 1544.29 -150.205 -77.7718 169.145 
11223.5 2
12555300 7441.71 618.357 1565.29 41.8768 -35.9944 55.2201 
12541300 8174.86 906.071 1552.86 143.417 218.908 261.704 
11224 2
12555300 7322 657 1555.38 -239.429 77.2857 251.593 
12541300 8181.46 916.538 1548.31 13.2088 20.9341 24.7529 
11224.5 2
12555300 7269.25 708.333 1562.5 -108.094 105.191 150.83 
12541300 8122.83 944.25 1529.33 -120.14 56.7859 132.884 
11225 2
12555300 7294.31 801.923 1571.08 50.2158 187.555 194.161 
12541300 8071.54 1072.31 1516.77 -102.795 256.629 276.451 
11225.5 2
12555300 7203.08 884.462 1555.54 -176.462 159.649 237.963 
12541300 8181.23 1297.23 1481.85 212.171 435.054 484.034 
11226 2
12555300 7179.75 1057.58 1563.33 -47.8992 355.486 358.699 
12541300 8239.08 1548 1470.08 118.794 514.927 528.452 
11226.5 2
12555300 7022.15 1236.46 1628 -322.943 366.554 488.522 
12541300 8196.08 1738.08 1412.69 -88.1279 389.502 399.347 
11227 2
12555300 6917.85 1447.31 1563.85 -201.756 407.826 455.003 
12541300 8169.69 1959.85 1352.46 -51.0341 428.954 431.979 
11227.5 2
12555300 6832.62 1582.92 1576.38 -171.146 272.32 321.635 
12541300 8157.77 2266.46 1346.85 -23.9419 615.694 616.159 
11228 2
12555300 6746.5 1702.79 1515.14 -176.828 246.125 303.06 
12541300 8161.43 2492 1344.36 7.51405 463.118 463.179 
11228.5 2
12555300 6814.93 1795 1540.53 134.977 181.882 226.495 
12541300 8205 2678.33 1324.87 85.9397 367.521 377.436 
11229 2
12555300 6851.73 1815.07 1548.73 72.5838 39.5792 82.6736 
12541300 8176.8 2787.93 1321.33 -55.6213 216.174 223.215 
11229.5 2
12555300 6827.73 1840.47 1543.8 -48.1928 51.004 70.1709 
12541300 8106.13 2890.07 1321 -141.901 205.087 249.392 
11230 2
12555300 6884 1765.13 1519 113.67 -152.189 189.953 
12541300 8081.4 3043.2 1321 -49.9663 309.36 313.369 
11230.5 2
12555300 6928.13 1798.53 1539.07 89.1582 67.4747 111.812 
12541300 7979.27 3189.67 1321 -206.33 295.892 360.727 
11231 2
12555300 6798.4 1981.87 1548.13 -257.407 363.757 445.62 
12541300 7745.33 3598.8 1321 -464.153 811.772 935.101 
11231.5 1
12555300 6418.08 2244.31 1425.54 -745.732 514.59 906.046 
11232 1
12555300 5944.5 2465.64 1355.57 -962.555 449.868 1062.49 
11232.5 1
12555300 5495.14 2661.71 1345.79 -870.847 379.983 950.138 
11233 1
12555300 5021.62 2751.69 1367.85 -976.345 185.522 993.815 
11233.5 1
12555300 4381 2942.54 1385.85 -1315.43 391.881 1372.56 
11234 1
12555300 3822.62 3179.31 1458.08 -1103.53 467.923 1198.63 
11234.5 1
12555300 3252.23 3360.23 1482.69 -1118.4 354.751 1173.32 
11235 1
12555300 2735.25 3450.5 1468.83 -1046.52 182.731 1062.35 
11235.5 1
12555300 2256.77 3491.31 1492.85 -943.749 80.4885 947.175 
11236 1
12555300 1830.83 3563.58 1555.75 -845.111 143.404 857.191 
11236.5 1
12555300 1386.92 3645.08 1567 -905.952 166.327 921.094 
11237 1
12555300 728.231 3629.15 1536.62 -1322.66 -31.9869 1323.05 
11237.5 1
12555300 139.769 3480.08 1511.23 -1147.1 -290.598 1183.34 
11238 1
12555300 -440.692 3364.15 1531.77 -1147.16 -229.097 1169.81 
11238.5 1
12555300 -1075.5 3516.33 1543.67 -1262.04 302.544 1297.8 
11239 1
12555300 -1615.67 3618.75 1517.25 -1113.75 211.168 1133.59 
11239.5 1
12555300 -2139 3755.75 1513.5 -1065.85 279.022 1101.77 
11240 1
12555300 -2630.42 3662.25 1541.67 -1002.89 -190.816 1020.88 
11240.5 1
12555300 -3120.23 3595.31 1614 -943.765 -128.983 952.538 
11241 1
12555300 -3824.92 3621.5 1592.17 -1363.03 50.6621 1363.97 
11241.5 1
12555300 -4397.42 3562.5 1496.33 -1168.37 -120.408 1174.56 
11242 1
12555300 -4902 3558.42 1404.08 -1005.15 -8.13413 1005.18 
11242.5 1
12555300 -5588.33 3728.5 1204.92 -1415.12 350.687 1457.93 
11243 1
12555300 -6046.85 3598.08 1373.62 -922.561 -262.421 959.158 
11243.5 1
12555300 -6644.58 3560.42 1381.58 -1195.47 -75.3205 1197.84 
11244 1
12555300 -7193.31 3406.31 1455.08 -1108.53 -311.331 1151.42 
11244.5 1
12555300 -7609.62 3367.15 1440.77 -813.101 -76.4724 816.689 
11245 1
12555300 -8531.54 3703.62 1331.77 -1840.17 671.58 1958.88 
11245.5 1
12555300 -9382.54 3541.54 1363 -1675.2 -319.049 1705.31 
11246 1
12555300 -9862.15 3621.92 1374.46 -951.618 159.493 964.891 
11246.5 1
12555300 -10373.3 3585.92 1379.69 -1036.82 -73.0223 1039.39 
11247 1
12555300 -10964.8 3672.31 1388.92 -1183.08 172.769 1195.63 
11247.5 1
12555300 -11493.2 3719.46 1361.23 -1050.31 93.7452 1054.49 
11248 1
12555300 -12069.3 3743 1343.23 -1159.26 47.3611 1160.23 
11248.5 1
12555300 -12562.5 3695.46 1325.15 -992.416 -95.6508 997.015 
11249 1
12555300 -13142.6 3692.38 1331.54 -1157.84 -6.14156 1157.85 
11249.5 1
12555300 -13806.2 3790.62 1365.62 -1346.08 199.251 1360.74 
11250 1
12555300 -14334.8 3883.54 1327.23 -1048.84 184.371 1064.92 
11250.5 1
12555300 -14842.8 3827.75 1277.5 -1015.97 -111.577 1022.08 
11251 1
12555300 -15506.8 3836.23 1331.23 -1371.93 17.5222 1372.04 
11251.5 1
12555300 -16145.2 3727.15 1356.46 -1292.28 -220.803 1311 
11252 1
12555300 -16551.4 3754.86 1239.43 -781.15 53.2756 782.964 
11252.5 1
12555300 -17148.7 3788.77 1311.77 -1173.41 66.6249 1175.3 
11253 1
12555300 -17746.4 3701.15 1196.46 -1190.62 -174.533 1203.35 
11253.5 1
12555300 -18250.6 3643.62 1132.85 -1016.59 -116.005 1023.19 
11254 1
12555300 -18832.2 3706 1224.15 -1199.05 128.628 1205.93 
11254.5 1
12555300 -19430.2 3667.5 1259.5 -1174.97 -75.6385 1177.4 
11255 1
12555300 -20158.8 3277.77 1317.77 -1445.7 -773.275 1639.51 
11255.5 1
12555300 -20590.8 3052.54 1222.46 -892.403 -465.353 1006.45 
11256 1
12555300 -21241.7 2957.43 1268.71 -1278.87 -186.856 1292.45 
11256.5 1
12555300 -21950.4 2896.36 1279 -1373.48 -118.355 1378.57 
11257 1
12555300 -22411.8 2775.31 1216.54 -941.669 -247.04 973.534 
11257.5 1
12555300 -22920.6 2515.79 1465.21 -1021.68 -521.128 1146.91 
11258 1
12555300 -23483.1 2091.69 1551.69 -1113.73 -839.789 1394.86 
11258.5 1
12555300 -24052.4 1703.31 1564.38 -1166.61 -795.87 1412.23 
11259 1
12555300 -24591.4 1392.79 1606.14 -1084.45 -624.793 1251.56 
11259.5 1
12555300 -25115.7 1160.08 1615.69 -1044.49 -463.563 1142.74 
11260 1
12555300 -25696.1 1432.64 1560.14 -1124.77 528.229 1242.63 
11260.5 1
12555300 -26344.7 1262.08 1613.92 -1302.45 -342.502 1346.73 
11261 1
12555300 -27068.3 984.154 1707.54 -1488.92 -571.858 1594.96 
11261.5 1
12555300 -27488.1 859.857 1707.36 -834.662 -247.111 870.474 
11262 1
12555300 -27959.7 803.769 1706.23 -935.614 -111.286 942.209 
11262.5 1
12555300 -28528.6 285.286 1669.86 -1137.9 -1036.97 1539.52 
11263 1
12555300 -28914.6 -26.5 1551.79 -748.062 -604.236 961.612 
11263.5 1
12555300 -29366.2 -194.538 1525.77 -915.844 -340.849 977.214 
11264 1
12555300 -29892.6 -407.643 1537.64 -1063.61 -430.514 1147.44 
11264.5 1
12555300 -30500.5 -643.692 1591.92 -1237.92 -480.752 1327.99 
11265 1
12555300 -31148 -787.5 1630.29 -1300.28 -288.77 1331.96 
11265.5 1
12555300 -31758.1 -891.643 1622.79 -1187.05 -202.613 1204.22 
11266 1
12555300 -32395.3 -1038.54 1615.38 -1279.45 -294.971 1313.01 
11266.5 1
12555300 -32857.4 -1258.07 1583.79 -922.397 -438.19 1021.19 
11267 1
12555300 -33432.7 -1524 1549.23 -1136.88 -525.551 1252.48 
11267.5 1
12555300 -33961.2 -1957.38 1520.54 -1080.7 -886.267 1397.63 
11268 1
12555300 -34371.6 -2223.43 1547.5 -808.049 -523.709 962.92 
11268.5 1
12555300 -34828.8 -2491.31 1588 -927.39 -543.365 1074.85 
11269 1
12555300 -35362.1 -2599.31 1611.23 -1077.23 -218.182 1099.11 
11269.5 1
12555300 -35903.3 -2705.79 1647.36 -1069.58 -210.431 1090.09 
11270 1
12555300 -36504.3 -2721.23 1674.77 -1190.14 -30.5843 1190.54 
11270.5 1
12555300 -37058.6 -2770.85 1710.69 -1115.31 -99.8297 1119.77 
11271 1
12555300 -37477.8 -2755.92 1763 -852.095 30.3315 852.635 
11271.5 1
12555300 -38119.3 -2708.93 1770.43 -1275.23 93.4284 1278.65 
11272 1
12555300 -38758.5 -2539.38 1738.77 -1273.26 337.737 1317.29 
11272.5 1
12555300 -39350.4 -2504.07 1675.86 -1172.07 69.9271 1174.15 
11273 1
12555300 -39899 -2356.54 1708.62 -1101.69 296.251 1140.83 
11273.5 1
12555300 -40323.4 -2298.36 1694.43 -855.703 117.301 863.705 
