# Supplementary material for: Intrinsic group behaviour II: On the dependence of triad spatial dynamics on social and personal features; and on the effect of social interaction on small group dynamics
Source: PLoS One. 2019 Dec 3;14(12):e0225704. doi: 10.1371/journal.pone.0225704 (PMC6890182; doi:10.1371/journal.pone.0225704)
Supplement: S1 Data Set — (ZIP) [file pone.0225704.s001.zip › set_2_int/group_traj_dyad_int/traj_2_0109_99.dat]

2 12560902 12554300 0 0 1 0 1 1 0 60 60 60 1628.97 1646.12 1611.82 
11143.5 1
12554300 -7837.7 9975.2 1390.6 0 0 0 
11144 1
12554300 -7993 9583.83 1448.83 -340.57 -858.26 923.363 
11144.5 1
12554300 -8152.31 9068.31 1506.92 -309.335 -1001.02 1047.73 
11145 1
12554300 -8188.33 8681.42 1467 -71.0565 -763.099 766.4 
11145.5 1
12554300 -8260 8247.25 1449.58 -148.686 -900.761 912.95 
11146 1
12554300 -8220.15 7753.08 1482.38 78.7473 -976.627 979.796 
11146.5 1
12554300 -8207.67 7331.67 1475.67 24.7271 -834.476 834.842 
11147 1
12554300 -8064.15 7018.46 1365.08 283.063 -617.762 679.525 
11147.5 1
12554300 -7607.83 6692.17 1298.17 914.47 -653.898 1124.21 
11148 1
12554300 -7448.25 6488.67 1377 326.346 -416.155 528.855 
11148.5 1
12554300 -7258.08 6026.92 1318.08 392.096 -952.062 1029.64 
11149 1
12554300 -6899.15 5829.54 1406.85 710.751 -390.848 811.129 
11149.5 1
12554300 -6357.15 5660.38 1362.62 1046.33 -326.552 1096.11 
11150 1
12554300 -6011.5 5644.5 1413.08 695.481 -31.961 696.215 
11150.5 1
12554300 -5571.85 5361.92 1318.62 882.839 -567.424 1049.46 
11151 1
12554300 -5160.33 5098.5 1270.83 824.675 -527.902 979.168 
11151.5 1
12554300 -4823.31 4809.62 1415.23 679.487 -582.429 894.945 
11152 1
12554300 -4463.58 4657.58 1522.67 710.918 -300.459 771.803 
11152.5 1
12554300 -3871.92 4516.83 1672.92 1212.43 -288.422 1246.27 
11153 1
12554300 -3253 4337.08 1680.62 1225.58 -355.953 1276.22 
11153.5 1
12554300 -2860.33 4270.08 1752.67 774.49 -132.137 785.682 
11154 1
12554300 -2635.58 4092.33 1725.17 460.553 -364.242 587.181 
11154.5 1
12554300 -2339.54 3925.77 1656.08 577.086 -324.686 662.155 
11155 1
12554300 -2023.08 3809.5 1606.17 614.476 -225.765 654.638 
11155.5 1
12554300 -1662 3661 1565.83 750.693 -308.732 811.699 
11156 1
12554300 -1248.77 3497.31 1538.85 823.169 -326.08 885.401 
11156.5 1
12554300 -900.636 3247.55 1542.55 690.74 -495.56 850.118 
11157 1
12554300 -570.667 3037.33 1549.83 674.785 -429.882 800.083 
11157.5 1
12554300 -156.5 2889 1570.08 838.394 -300.27 890.543 
11158 1
12554300 346 2496.54 1583.08 981.445 -766.526 1245.31 
11158.5 1
12554300 730.583 2421.58 1625.5 752.609 -146.683 766.77 
11159 1
12554300 1170.08 2399.67 1651.42 889.676 -44.3657 890.782 
11159.5 1
12554300 1509.62 2340.92 1683.23 680.425 -117.723 690.534 
11160 1
12554300 1910.23 2235.46 1649.77 799.632 -210.502 826.875 
11160.5 1
12554300 2366.69 2084.46 1619.54 918.434 -303.823 967.382 
11161 1
12554300 2779.92 1878.62 1581.69 836.5 -416.693 934.54 
11161.5 1
12554300 3205.62 1617.46 1573.15 859.984 -527.584 1008.92 
11162 1
12554300 3512.29 1374.14 1583.29 609.683 -483.735 778.275 
11162.5 1
12554300 3929.77 1034.46 1621.15 810.648 -659.575 1045.08 
11163 1
12554300 4286.46 725.538 1662.77 723.514 -626.619 957.143 
11163.5 1
12554300 4594.15 503.846 1637.23 622.859 -448.77 767.69 
11164 1
12554300 4988.23 136 1626.69 783.453 -731.304 1071.73 
11164.5 1
12554300 5309.75 -217 1611.17 645.621 -708.835 958.788 
11165 1
12554300 5614.62 -538.846 1622.31 606.094 -639.853 881.341 
11165.5 1
12554300 5960.5 -944 1622.5 687.643 -805.475 1059.08 
11166 1
12554300 6259.38 -1274.23 1628.23 597.769 -660.462 890.807 
11166.5 1
12554300 6558.45 -1569.09 1709.91 600.542 -592.089 843.338 
11167 1
12554300 6895.31 -1958.85 1675.38 686.055 -793.799 1049.18 
11167.5 1
12554300 7292.54 -2363.54 1625.54 785.041 -799.787 1120.69 
11168 1
12554300 7673.92 -2718.31 1612.77 762.769 -709.538 1041.76 
11168.5 1
12554300 7961.57 -2975.43 1577.64 568.475 -508.144 762.479 
11169 1
12554300 8312.13 -3300.13 1579.73 692.81 -641.709 944.339 
11169.5 2
12560902 8186.62 -2280 1534.5 0 0 0 
12554300 8739 -3663.13 1593.6 848.641 -721.67 1114 
11170 2
12560902 8654.2 -2752.27 1718.07 1233.71 -1246.09 1753.5 
12554300 8918.2 -3941 1622.33 362.02 -561.347 667.959 
11170.5 2
12560902 9212.8 -3482.6 1715.07 1126.21 -1472.45 1853.77 
12554300 9092.27 -4130.6 1655.4 350.941 -382.258 518.923 
11171 2
12560902 9630.67 -3985.6 1707.47 839.09 -1010.04 1313.11 
12554300 9342.93 -4457.67 1677 503.347 -656.76 827.461 
11171.5 2
12560902 10094.6 -4497.43 1615 931.536 -1027.77 1387.11 
12554300 9556.36 -4728.07 1640.21 428.562 -542.981 691.733 
11172 2
12560902 10896.3 -5146.13 1691.27 1593.83 -1289.67 2050.25 
12554300 9895.73 -4984.6 1600.87 674.704 -509.997 845.768 
11172.5 2
12560902 11466.6 -5658.36 1708.29 1133.95 -1018.34 1524.09 
12554300 10213.3 -5255.71 1570.57 631.317 -538.995 830.106 
11173 2
12560902 11191.1 -5674.71 1688.86 -559.959 -33.2462 560.945 
12554300 10497.6 -5550.5 1600.71 577.816 -599.158 832.383 
11173.5 2
12560902 11022 -5629.93 1661.57 -337.61 89.3926 349.245 
12554300 10506.6 -5686.21 1639.79 17.9641 -270.887 271.482 
11174 2
12560902 11381.8 -6039.31 1633.54 719.538 -818.758 1090 
12554300 10910.2 -6460.62 1611.62 807.319 -1548.8 1746.58 
11174.5 2
12560902 11986 -6577.23 1660.15 1240.72 -1104.56 1661.16 
12554300 11346.5 -6840.08 1549.54 895.909 -779.182 1187.34 
11175 2
12560902 12433.4 -6864.36 1727.5 872.041 -559.701 1036.2 
12554300 11814.8 -7055.64 1558.43 912.763 -420.206 1004.84 
11175.5 2
12560902 12779.5 -7154.62 1746 674.667 -565.806 880.518 
12554300 12134.8 -7272.23 1579.69 623.899 -422.199 753.327 
11176 2
12560902 13107.6 -7408.46 1737.92 672.446 -520.177 850.158 
12554300 12488.8 -7556.77 1561.38 725.41 -583.071 930.694 
11176.5 2
12560902 13265.5 -7874.38 1697 320.331 -945.077 997.889 
12554300 12693.7 -7866.77 1550.23 415.509 -628.803 753.685 
11177 2
12560902 13630.6 -8079.15 1632 742.026 -416.198 850.778 
12554300 13097.1 -8282.85 1513.23 819.887 -845.685 1177.88 
11177.5 2
12560902 13978.4 -8379.57 1608.07 676.679 -584.47 894.148 
12554300 13448.1 -8491.57 1540.93 682.869 -406.08 794.488 
11178 2
12560902 14290.2 -8804.33 1609.17 632.329 -861.586 1068.72 
12554300 13749.4 -8864.33 1522.33 611.248 -756.109 972.278 
11178.5 2
12560902 14540.2 -9084.77 1676.38 512.426 -574.664 769.948 
12554300 14016.5 -9166.54 1547.31 547.381 -619.273 826.513 
11179 2
12560902 14879.6 -9486.71 1696.07 656.503 -777.457 1017.56 
12554300 14360.8 -9616.71 1544.43 665.855 -870.746 1096.16 
11179.5 2
12560902 15251.1 -9749.38 1709.46 726.877 -514.032 890.269 
12554300 14713.3 -10055.8 1648.62 689.867 -859.207 1101.89 
11180 2
12560902 15551.8 -9995.23 1759.31 610.08 -498.674 787.955 
12554300 15033.8 -10347.8 1649.69 650.023 -592.292 879.398 
11180.5 2
12560902 15901 -10263.5 1731.77 696.914 -535.391 878.824 
12554300 15386.3 -10673.7 1660.92 703.67 -650.545 958.311 
11181 2
12560902 16219.2 -10405.6 1680.54 646.811 -288.931 708.41 
12554300 15644.6 -10907.8 1604.23 525.016 -475.922 708.621 
11181.5 2
12560902 16558.4 -10699.6 1652.15 665.008 -576.471 880.087 
12554300 15925.6 -11245 1579.62 550.98 -661.086 860.589 
11182 2
12560902 16889 -10972.6 1641.71 662.556 -547.149 859.274 
12554300 16216.7 -11577.4 1562.93 583.365 -666.19 885.507 
11182.5 2
12560902 17178.5 -11261.5 1627.46 582.572 -581.124 822.858 
12554300 16530.3 -11877.3 1515.15 630.973 -603.379 873.036 
11183 2
12560902 17560.6 -11618.4 1667.14 773.346 -722.605 1058.41 
12554300 17095.9 -12186.9 1415.07 1144.84 -626.618 1305.11 
11183.5 2
12560902 17917.9 -12022.5 1655.21 697.963 -789.202 1053.56 
12554300 17454.8 -12478.9 1406.71 701.032 -570.452 903.804 
11184 2
12560902 18700.2 -12509.9 1672.36 1549.08 -965.064 1825.1 
12554300 17836.9 -12841.1 1474 756.719 -717.256 1042.63 
11184.5 2
12560902 19009.6 -12651.8 1694.85 626.318 -287.271 689.057 
12554300 18277.6 -13031.8 1527 892.079 -385.883 971.962 
11185 2
12560902 19318.5 -12905.8 1673.15 638.112 -524.952 826.294 
12554300 18600.2 -13279.8 1505.62 666.402 -512.397 840.62 
11185.5 2
12560902 19605.6 -13224.6 1652.64 569.662 -632.391 851.137 
12554300 18919.8 -13521.4 1473.21 634.19 -479.483 795.048 
11186 2
12560902 19956.1 -13587.2 1577.23 679.274 -702.828 977.436 
12554300 19313.5 -13808.5 1531.23 763.087 -556.265 944.316 
11186.5 2
12560902 20206.2 -13891.2 1633.46 500.308 -608 787.383 
12554300 19676.7 -14069.8 1525.92 726.308 -522.615 894.79 
11187 2
12560902 20607.1 -14083.8 1623.15 811.429 -389.754 900.181 
12554300 19993.5 -14344.2 1484.23 641.389 -555.434 848.462 
11187.5 2
12560902 20994.4 -14304.3 1665.08 785.614 -447.34 904.048 
12554300 20332.5 -14677.8 1475.31 687.471 -676.705 964.648 
11188 2
12560902 21334.1 -14626.2 1706.38 666.063 -631.222 917.65 
12554300 20717.5 -14892.2 1469.38 755.053 -420.362 864.181 
11188.5 2
12560902 21719.8 -14846 1637.77 763.747 -435.187 879.032 
12554300 21089.8 -15132.8 1425.54 737.091 -476.618 877.763 
11189 2
12560902 22161.3 -15166.5 1546.25 906.702 -658.111 1120.37 
12554300 21508.8 -15402.9 1379.83 860.501 -554.56 1023.72 
11189.5 2
12560902 22655.8 -15295.4 1522.31 1000.88 -260.9 1034.33 
12554300 21947.1 -15659.5 1306.38 887.133 -519.477 1028.04 
11190 2
12560902 23103 -15453.4 1547.08 885.605 -312.871 939.247 
12554300 22461.2 -15845.8 1316.46 1018.13 -368.774 1082.86 
11190.5 2
12560902 23481.8 -15657.5 1573.54 769.856 -414.947 874.562 
12554300 22799.4 -16045.2 1449.31 687.305 -405.41 797.963 
11191 2
12560902 23889.5 -15809.5 1596.85 820.306 -305.68 875.41 
12554300 23269.7 -16107.7 1604.23 946.293 -125.677 954.602 
11191.5 2
12560902 24301.9 -16060.5 1603.62 804.019 -489.429 941.268 
12554300 23695.8 -16334.5 1561.62 830.559 -442.195 940.939 
11192 2
12560902 24666.4 -16180.7 1623.69 720.28 -237.458 758.412 
12554300 24056.8 -16553 1600.38 713.439 -431.742 833.904 
11192.5 2
12560902 25073.4 -16313.2 1627 834.082 -271.635 877.199 
12554300 24398.7 -16672.7 1610.42 700.61 -245.219 742.284 
11193 2
12560902 25507.4 -16543.2 1659 874.935 -463.671 990.203 
12554300 24852.9 -16962.5 1560.92 915.84 -584.419 1086.42 
11193.5 2
12560902 25931.8 -16584.2 1649 835.554 -80.7087 839.443 
12554300 25238.9 -17095.3 1471 759.843 -261.357 803.535 
11194 2
12560902 26363.5 -16803 1684.15 861.661 -436.665 965.99 
12554300 25758.1 -17350.3 1481.69 1036.24 -508.982 1154.49 
11194.5 2
12560902 26852.7 -16921.2 1664 988.19 -238.695 1016.61 
12554300 26155.2 -17451.7 1488.62 802.176 -204.817 827.911 
11195 2
12560902 27286.5 -16988 1663 864.235 -133.16 874.434 
12554300 26626.4 -17605.5 1528.23 938.707 -306.466 987.467 
11195.5 2
12560902 27659.8 -17092.5 1678.62 730.543 -204.576 758.647 
12554300 27053.5 -17730.5 1548.92 835.918 -244.618 870.974 
11196 2
12560902 28039.6 -17171.8 1626.46 756.512 -157.983 772.832 
12554300 27473 -17745 1601.31 835.581 -28.8078 836.077 
11196.5 2
12560902 28356.7 -17295.4 1651.46 641.856 -250.078 688.853 
12554300 27875.7 -17834.1 1581.23 815.167 -180.318 834.872 
11197 2
12560902 28692.6 -17290.8 1624.46 667.839 9.17572 667.902 
12554300 28274.5 -17794.2 1571.31 792.782 79.217 796.73 
11197.5 2
12560902 29134.2 -17331.2 1642.15 883.231 -80.7692 886.916 
12554300 28577.3 -17756.8 1551.92 605.692 74.7692 610.29 
11198 2
12560902 29318.7 -17504 1600.69 365.27 -342.27 500.571 
12554300 28738.2 -17726.8 1541.46 318.507 59.4059 324 
11198.5 2
12560902 29519 -17326.2 1620.42 412.156 365.912 551.148 
12554300 28854.7 -17514.8 1485 239.738 436.412 497.925 
11199 2
12560902 29681.3 -16787.8 1703.62 330.566 1096.38 1145.13 
12554300 28982.3 -17263.7 1552.54 259.961 511.319 573.609 
11199.5 2
12560902 29758.8 -16558.8 1705.23 154.767 457.239 482.722 
12554300 29042.6 -16998.2 1575.15 120.375 529.863 543.365 
11200 2
12560902 29901.2 -16242.8 1657.46 277.945 617.188 676.885 
12554300 29023.9 -16658.6 1510.23 -36.5084 663.311 664.315 
11200.5 2
12560902 30039.1 -15970.8 1680.62 268.856 530.064 594.35 
12554300 29147.6 -16285.5 1519.23 241.116 727.395 766.316 
11201 2
12560902 30065 -15792.7 1651.5 53.1211 365.122 368.966 
12554300 29380.6 -15996.7 1545.42 477.393 591.793 760.344 
11201.5 2
12560902 30045.7 -15605.7 1619.38 -39.5649 383.144 385.182 
12554300 29526.5 -15846.5 1540.77 299.088 307.797 429.177 
11202 2
12560902 30031.7 -15472.9 1603.92 -27.5591 261.357 262.806 
12554300 29609.7 -15748.1 1548.38 163.689 193.671 253.579 
11202.5 2
12560902 30020 -15382.2 1602.33 -23.4315 181.71 183.214 
12554300 29761 -15782.5 1525.42 303.222 -68.9841 310.97 
11203 2
12560902 29762 -15392.5 1592.46 -524.39 -20.7552 524.801 
12554300 30131.9 -15856.3 1551.38 753.909 -150.016 768.689 
11203.5 2
12560902 29603.7 -15549.2 1580.08 -307.992 -304.849 433.349 
12554300 30115.1 -15877.1 1585.23 -32.7746 -40.4071 52.0279 
11204 2
12560902 29512.9 -15699.1 1547.23 -178.68 -295.124 345 
12554300 29972 -16030.7 1571.92 -281.647 -302.392 413.239 
11204.5 2
12560902 29506.5 -15768.8 1542.54 -12.7692 -139.538 140.122 
12554300 29917.3 -16071.2 1557 -109.385 -80.9231 136.064 
11205 2
12560902 29510.5 -15849.3 1511.42 8.11791 -164.933 165.132 
12554300 30213.4 -16087.2 1552.92 606.781 -32.8132 607.667 
11205.5 2
12560902 29452.4 -15981.2 1438.15 -115.999 -263.115 287.55 
12554300 30176.8 -16048.2 1572.92 -73.1486 77.7164 106.727 
11206 2
12560902 29635.1 -15797.4 1475.5 362.497 364.558 514.108 
12554300 30030.7 -16083.3 1605.67 -289.886 -69.6479 298.135 
11206.5 2
12560902 29729.5 -15612.2 1544.25 193.477 379.44 425.92 
12554300 30021.7 -16071.8 1585.08 -18.4426 23.7363 30.059 
11207 2
12560902 29727.7 -15499.8 1558.38 -3.56547 221.856 221.884 
12554300 30049 -16048.4 1563.15 53.9119 46.0856 70.9251 
11207.5 2
12560902 29795.2 -15395.1 1592.5 134.846 208.954 248.687 
12554300 30068.6 -15941.8 1583.25 39.0885 212.844 216.403 
11208 2
12560902 29799.6 -15370.9 1588.17 8.75421 48.8215 49.6002 
12554300 30197.4 -15662 1616.25 260.269 565.152 622.203 
11208.5 2
12560902 29797.3 -15434.2 1577.92 -4.47316 -125.746 125.825 
12554300 30195.1 -15712.5 1618.92 -4.63883 -100.398 100.505 
11209 2
12560902 29665.8 -15528.3 1571.92 -258.476 -184.953 317.832 
12554300 30178.2 -15687.3 1622 -33.1092 49.4937 59.547 
11209.5 2
12560902 29566.4 -15537.1 1585.33 -198.309 -17.5162 199.081 
12554300 30254.2 -15628.2 1631.75 151.569 118.046 192.114 
11210 2
12560902 29516.7 -15538 1610.83 -101.531 -1.87075 101.548 
12554300 30214.9 -15558.7 1628.25 -80.102 141.837 162.893 
11210.5 2
12560902 29502.4 -15560.8 1617.38 -28.4503 -45.357 53.5414 
12554300 30151.8 -15561.8 1629.46 -125.792 -6.33364 125.951 
11211 2
12560902 29543.9 -15867.4 1576 82.4049 -608.427 613.983 
12554300 30154.4 -15577.7 1659.17 5.25285 -31.3899 31.8264 
11211.5 2
12560902 29442.5 -16010 1501.08 -205.791 -289.216 354.959 
12554300 30229 -15572.2 1636.15 151.285 11.0262 151.686 
11212 2
12560902 29354.9 -16014.7 1431.42 -178.299 -9.50441 178.552 
12554300 30247.2 -15555.1 1626.67 36.9993 34.9235 50.8783 
11212.5 2
12560902 29366.8 -16059.8 1368.54 23.2091 -87.8978 90.9104 
12554300 30152.9 -15635.8 1624.62 -183.353 -156.976 241.371 
11213 2
12560902 29573.3 -15665.8 1494.25 403.295 769.556 868.829 
12554300 30178.9 -15678.5 1621.08 50.7687 -83.4585 97.6872 
11213.5 2
12560902 29678.1 -15527.8 1576.33 214.213 282.209 354.3 
12554300 30186.8 -15662.3 1626.5 16.1895 33.0607 36.8118 
11214 2
12560902 29721.1 -15571.8 1609.58 88.6598 -90.7216 126.85 
12554300 30260.9 -15640.4 1613.75 152.749 45.189 159.293 
11214.5 2
12560902 29761.8 -15535.9 1569.38 80.8786 71.2505 107.787 
12554300 30210.8 -15684.9 1615.77 -99.4989 -88.3064 133.034 
11215 2
12560902 29779.3 -15596.5 1548.92 34.356 -119.012 123.871 
12554300 30296.5 -15625.9 1606 168.43 115.926 204.469 
11215.5 2
12560902 29625 -15829.8 1566.17 -313.686 -474.085 568.468 
12554300 30403.4 -15585.2 1599.67 217.31 82.8252 232.559 
11216 2
12560902 29410 -16020.8 1539.15 -423.228 -376.022 566.14 
12554300 30433.8 -15491.5 1586.31 59.7491 184.459 193.894 
11216.5 2
12560902 29441.9 -16038.4 1541.33 61.4965 -34.0028 70.2709 
12554300 30287.2 -15455.3 1572.17 -282.471 69.6112 290.922 
11217 2
12560902 29431.2 -16078.2 1494.42 -22.0739 -81.7933 84.7195 
12554300 30243.3 -15426 1562.08 -90.0068 60.2327 108.301 
11217.5 2
12560902 29437.1 -16114.6 1467.58 11.9288 -73.2527 74.2176 
12554300 30087.4 -15374.1 1568.08 -314.348 104.671 331.317 
11218 2
12560902 29456.4 -16037.8 1450.25 39.1363 155.364 160.218 
12554300 30094 -15443.6 1594.58 13.3266 -140.688 141.318 
11218.5 2
12560902 29449.4 -15888.2 1470.46 -14.1775 301.773 302.106 
12554300 30162.6 -15353.9 1604.08 138.337 180.767 227.627 
11219 2
12560902 29483.5 -15719.6 1550.25 67.9589 335.798 342.606 
12554300 30072.8 -15425.7 1619.92 -179.015 -142.916 229.066 
11219.5 2
12560902 29492.2 -15614.3 1557.23 17.3077 210.551 211.261 
12554300 30113.7 -15473.2 1617.31 81.8846 -95.1282 125.517 
11220 2
12560902 29614.1 -15561.4 1553.46 236.285 102.564 257.585 
12554300 30147.9 -15491 1623.77 66.3387 -34.4365 74.7442 
11220.5 2
12560902 29765.8 -15437.3 1557.75 308.906 252.65 399.068 
12554300 30354.6 -15532.3 1635.5 420.897 -84.1819 429.233 
11221 2
12560902 29854.5 -15526.2 1550.46 182.91 -183.294 258.946 
12554300 30422.6 -15551.8 1626.69 140.272 -40.074 145.884 
11221.5 2
12560902 29869.6 -15507.5 1567.31 30.0672 37.2405 47.8633 
12554300 30414.9 -15536.2 1625.69 -15.2625 30.8303 34.4013 
11222 2
12560902 29820.7 -15597.4 1532.43 -94.5863 -174.017 198.062 
12554300 30346.2 -15547.9 1624.29 -132.899 -22.6263 134.811 
11222.5 2
12560902 29837.4 -15589.8 1566.77 33.4075 15.1952 36.7009 
12554300 30319.9 -15587.2 1618.31 -52.6878 -78.6078 94.6318 
11223 2
12560902 29876.3 -15533.8 1564.5 79.0673 113.944 138.69 
12554300 30328.6 -15657.4 1615.93 17.7231 -142.835 143.93 
11223.5 2
12560902 29914.8 -15533.6 1541.79 75.4902 0.420168 75.4914 
12554300 30383.4 -15617.5 1626.57 107.283 78.2913 132.812 
11224 2
12560902 29885.2 -15556.8 1532.69 -59.1099 -46.5495 75.2385 
12554300 30365.8 -15513 1619.46 -35.1758 209 211.939 
11224.5 2
12560902 29900.2 -15635.8 1480 30.7771 -161.859 164.759 
12554300 30322.4 -15392.4 1613.17 -88.8372 247.097 262.581 
11225 2
12560902 29903 -15624.2 1431 5.51102 23.2516 23.8958 
12554300 30345.2 -15398.5 1606.15 45.7196 -12.114 47.2973 
11225.5 2
12560902 29942.8 -15688.8 1436.77 77.0719 -124.981 146.835 
12554300 30389.9 -15465.7 1599.31 86.4455 -130.04 156.151 
11226 2
12560902 29966.9 -15661.8 1407.08 49.4261 55.4678 74.2941 
12554300 30414 -15466.2 1590.33 49.4393 -0.974043 49.4489 
11226.5 2
12560902 29964.5 -15687.4 1418.62 -4.87337 -52.3592 52.5855 
12554300 30408.5 -15416.5 1617.69 -11.3493 101.855 102.485 
11227 2
12560902 30012.3 -15659 1446.46 92.397 54.9025 107.478 
12554300 30408.2 -15349.5 1617.46 -0.59515 129.594 129.595 
11227.5 2
12560902 30002.6 -15631.9 1429.31 -19.4625 54.3713 57.7497 
12554300 30472.2 -15391.5 1602 128.669 -84.4918 153.93 
11228 2
12560902 29971.4 -15650.9 1409.79 -64.1853 -39.0257 75.1183 
12554300 30395.8 -15397.4 1612.21 -156.971 -12.0947 157.437 
11228.5 2
12560902 29947.5 -15706.1 1513.6 -46.9898 -108.754 118.471 
12554300 30324.3 -15391.9 1616.47 -140.932 10.8387 141.348 
11229 2
12560902 29884.3 -15651.7 1583.87 -124.786 107.166 164.488 
12554300 30322.9 -15457.6 1619.93 -2.76134 -129.52 129.549 
11229.5 2
12560902 29816.2 -15584.2 1573.73 -136.68 135.609 192.539 
12554300 30297.7 -15462.9 1618.47 -50.6024 -10.7095 51.7233 
11230 2
12560902 29790.1 -15582.6 1584.8 -52.6599 3.23232 52.759 
12554300 30287.7 -15494.7 1622.8 -20.3367 -64.2424 67.3845 
11230.5 2
12560902 29803.9 -15615.5 1534.87 27.8788 -66.532 72.1369 
12554300 30264.3 -15513.4 1625.93 -47.2727 -37.7104 60.4714 
11231 2
12560902 29842 -15527.7 1520.33 75.5291 174.206 189.875 
12554300 30311 -15457.7 1607.27 92.7249 110.45 144.212 
11231.5 2
12560902 29886.9 -15441.9 1527.08 88.0845 168.255 189.918 
12554300 30350.1 -15448.8 1609.08 76.6214 17.5767 78.6116 
11232 2
12560902 29890.8 -15509.6 1535.79 7.85089 -137.497 137.721 
12554300 30362.8 -15452.2 1616.29 25.8309 -7.00214 26.7631 
11232.5 2
12560902 29860.8 -15559.4 1553.36 -58.1395 -96.6224 112.766 
12554300 30340.4 -15468.1 1591 -43.3278 -30.7309 53.1195 
11233 2
12560902 29790.7 -15605.5 1528 -144.522 -94.9133 172.903 
12554300 30287.5 -15453.7 1581.62 -109.21 29.6477 113.163 
11233.5 2
12560902 29685.2 -15602.2 1519.15 -216.711 6.79198 216.818 
12554300 30248.7 -15463.4 1588.54 -79.6083 -19.9021 82.0583 
11234 2
12560902 29784.8 -15604.8 1473.92 197.02 -5.16874 197.088 
12554300 30276.1 -15487.3 1594.38 54.1198 -47.2788 71.8626 
11234.5 2
12560902 29790.8 -15618.2 1494.15 11.6139 -26.2443 28.6993 
12554300 30229.1 -15417.9 1576.62 -92.1569 136.048 164.323 
11235 2
12560902 29879 -15656.7 1508.67 178.605 -77.9612 194.878 
12554300 30274.1 -15390.8 1583.67 91.1061 54.8375 106.337 
11235.5 2
12560902 29946.2 -15688.7 1459.31 132.605 -63.1669 146.881 
12554300 30327.5 -15372.1 1583.23 105.434 36.9949 111.736 
11236 2
12560902 29979.8 -15745.4 1417.42 66.5064 -112.548 130.73 
12554300 30338.4 -15404.1 1588.25 21.5837 -63.5048 67.0725 
11236.5 2
12560902 29921.6 -15761.9 1392.33 -118.707 -33.6735 123.391 
12554300 30367.8 -15344 1581.25 59.8639 122.619 136.452 
11237 2
12560902 29512.2 -15897.6 1397.62 -822.148 -272.487 866.127 
12554300 30399.6 -15419.9 1593.77 63.9867 -152.456 165.339 
11237.5 2
12560902 29491 -15565.8 1413.62 -41.2356 646.874 648.187 
12554300 30320.1 -15800 1536.69 -155.046 -740.891 756.94 
11238 2
12560902 29488.4 -15535.5 1410.23 -5.16874 59.8966 60.1192 
12554300 30270.7 -15920.5 1557.08 -97.5981 -238.066 257.295 
11238.5 2
12560902 29759.2 -15479.2 1445.5 538.334 111.918 549.845 
12554300 30326.7 -15980.3 1605.83 111.281 -119.029 162.946 
11239 2
12560902 30008.1 -15470.6 1515.92 513.23 17.6976 513.535 
12554300 30288.3 -15918.9 1618.5 -79.0378 126.632 149.274 
11239.5 2
12560902 30186.2 -15438.2 1547.58 362.695 65.852 368.625 
12554300 30013.5 -15894.4 1604.33 -559.742 49.8982 561.962 
11240 2
12560902 30301.2 -15473.7 1605.92 234.864 -72.2789 245.734 
12554300 29771.9 -15650.8 1557.67 -493.027 497.109 700.138 
11240.5 2
12560902 30393.2 -15488.6 1613.62 177.227 -28.8029 179.552 
12554300 29771.8 -15463.2 1541.92 -0.135863 361.618 361.618 
11241 2
12560902 30400.3 -15535.8 1620 13.738 -91.1695 92.1987 
12554300 29791.5 -15406.4 1581.5 38.0152 109.743 116.141 
11241.5 2
12560902 30357.3 -15479.8 1620.42 -87.7551 114.116 143.956 
12554300 29787.6 -15413.7 1569.33 -7.9932 -14.7959 16.817 
11242 2
12560902 30328.6 -15498.9 1615.17 -57.2709 -38.0146 68.7391 
12554300 29805.5 -15412.9 1569.25 35.6906 1.49402 35.7218 
11242.5 2
12560902 30354 -15508.4 1621.33 52.4055 -19.5876 55.9465 
12554300 29828.5 -15472.7 1569.08 47.4227 -123.196 132.008 
11243 2
12560902 30308.2 -15518.8 1615.77 -92.091 -20.9849 94.4517 
12554300 29839.5 -15461.1 1577.85 22.2102 23.3194 32.2038 
11243.5 2
12560902 30286.2 -15536.8 1611.67 -44.1282 -35.9744 56.9338 
12554300 29776.1 -15457.9 1570.58 -126.91 6.32051 127.068 
11244 2
12560902 30258.9 -15642.2 1614.08 -55.0376 -212.924 219.922 
12554300 29781.8 -15459.8 1553.85 11.6421 -3.89795 12.2773 
11244.5 2
12560902 30336.2 -15540.8 1627.38 150.841 198.017 248.925 
12554300 29818 -15445.5 1543.85 70.613 27.9447 75.9414 
11245 2
12560902 30384.4 -15554.5 1626.54 96.269 -27.1764 100.031 
12554300 29895.9 -15452.2 1540.31 155.535 -13.3579 156.108 
11245.5 2
12560902 30373 -15537.6 1616.85 -22.4107 33.1617 40.0242 
12554300 29902.8 -15445.4 1566.23 13.6281 13.4767 19.1663 
11246 2
12560902 30350.4 -15504.2 1604.15 -44.8718 66.2393 80.007 
12554300 29878.2 -15481.9 1550.92 -48.84 -72.4969 87.4137 
11246.5 2
12560902 30360.5 -15436.2 1604.62 20.44 138.087 139.592 
12554300 29873.8 -15444.8 1596.23 -8.89374 75.3628 75.8857 
11247 2
12560902 30409.3 -15442 1610.46 97.6923 -11.6923 98.3895 
12554300 29919.5 -15527.4 1595.08 91.3846 -165.231 188.818 
11247.5 2
12560902 30352.9 -15616.6 1610.23 -112.097 -347.148 364.798 
12554300 29867.5 -15596.2 1562.31 -103.533 -136.718 171.496 
11248 2
12560902 30265.5 -15763.2 1598.54 -175.979 -294.846 343.37 
12554300 29797.6 -15673.4 1565.85 -140.536 -155.394 209.517 
11248.5 2
12560902 30206.6 -15747.8 1576.54 -118.403 30.955 122.382 
12554300 29720.9 -15775.3 1608.38 -154.31 -205.077 256.648 
11249 2
12560902 30118.5 -15768.8 1562.77 -175.956 -42.0697 180.915 
12554300 29660 -15729.7 1571.08 -121.603 91.0487 151.912 
11249.5 2
12560902 30100.1 -15708.4 1580.54 -37.2913 122.64 128.184 
12554300 29630.2 -15705.8 1563.38 -60.3838 48.5255 77.4657 
11250 2
12560902 30069.9 -15700 1576.92 -59.8291 16.6361 62.0989 
12554300 29622.8 -15802.8 1534.54 -14.8046 -192.46 193.029 
11250.5 2
12560902 30016.3 -15645.8 1586.08 -107.179 108.333 152.393 
12554300 29626.3 -15871.1 1554.67 7.12821 -136.628 136.814 
11251 2
12560902 29880 -15528.8 1590.08 -281.68 241.709 371.17 
12554300 29639.5 -15950.3 1549.77 27.2833 -163.687 165.945 
11251.5 2
12560902 29782.8 -15445.3 1585.15 -196.668 169.106 259.374 
12554300 29755.2 -15941.7 1547.38 234.195 17.44 234.843 
11252 2
12560902 29817.5 -15412.4 1578.43 66.642 63.2291 91.8644 
12554300 29782.6 -15952.6 1572.5 52.7156 -21.0587 56.7662 
11252.5 2
12560902 29869.5 -15439.4 1586.92 102.086 -52.9588 115.005 
12554300 29613.1 -15940.6 1588.15 -333.135 23.6296 333.972 
11253 2
12560902 29858 -15476.9 1590.77 -22.8317 -74.7778 78.1857 
12554300 29235.7 -15736.2 1586.62 -751.762 407.141 854.933 
11253.5 2
12560902 29799.5 -15471.8 1601.31 -117.866 10.3908 118.323 
12554300 29155.8 -15550.1 1581.54 -160.98 375.31 408.378 
11254 2
12560902 29841.7 -15535.1 1629.69 86.9151 -130.531 156.821 
12554300 29174.3 -15575.9 1594.23 38.065 -53.291 65.4895 
11254.5 2
12560902 29905.6 -15596.2 1564.93 125.64 -120.113 173.817 
12554300 29214.3 -15508.5 1625 78.5423 132.462 153.997 
11255 2
12560902 29911.9 -15432.9 1652.46 12.4608 323.99 324.23 
12554300 29143.2 -15364.5 1606.69 -141.135 285.638 318.603 
11255.5 2
12560902 29976.3 -15530.2 1548.15 133.026 -200.89 240.941 
12554300 29012.5 -15231.2 1596.23 -269.866 275.429 385.602 
11256 2
12560902 29920.7 -15534.7 1474.64 -109.221 -8.95961 109.588 
12554300 28779.1 -15314 1566.64 -458.678 -162.611 486.65 
11256.5 2
12560902 29900.9 -15513.7 1476.86 -38.3444 40.6977 55.916 
12554300 28636.1 -15266 1542.36 -277.132 93.0233 292.327 
11257 2
12560902 29992.5 -15477.5 1463.46 186.959 73.8282 201.008 
12554300 28640 -15209.6 1503.23 8.01749 115.071 115.35 
11257.5 2
12560902 30002.6 -15496.1 1460.07 20.29 -37.2148 42.3866 
12554300 28534.3 -15234.2 1444.07 -212.278 -49.3954 217.949 
11258 2
12560902 30036.1 -15440.1 1479.31 66.2061 110.88 129.142 
12554300 28452.6 -15199.3 1393.15 -161.723 69.122 175.876 
11258.5 1
12560902 29942.9 -15480.8 1588.69 -190.889 -83.3859 208.307 
11259 1
12560902 29723.1 -15540.7 1651.64 -442.357 -120.614 458.506 
11259.5 1
12560902 29529.3 -15520.6 1650.62 -385.984 40.0377 388.055 
11260 1
12560902 29283.8 -15288 1624.57 -475.818 450.805 655.46 
11260.5 1
12560902 29075.5 -15214.7 1618 -418.322 147.204 443.466 
