# Supplementary material for: Intrinsic group behaviour II: On the dependence of triad spatial dynamics on social and personal features; and on the effect of social interaction on small group dynamics
Source: PLoS One. 2019 Dec 3;14(12):e0225704. doi: 10.1371/journal.pone.0225704 (PMC6890182; doi:10.1371/journal.pone.0225704)
Supplement: S1 Data Set — (ZIP) [file pone.0225704.s001.zip › set_2_int/group_traj_dyad_int/traj_2_0109_98.dat]

2 12543700 12544700 0 1 0 0 2 0 1 20 20 20 1715.92 1750.55 1681.28 
11077 1
12543700 45541 -22994.4 1731.2 0 0 0 
11077.5 1
12543700 45132.2 -22805.8 1760.92 -1195.18 551.365 1316.22 
11078 1
12543700 44530.5 -22596.9 1684.08 -1210.84 420.343 1281.73 
11078.5 1
12543700 43867.9 -22311 1541.92 -1299.11 560.633 1414.92 
11079 1
12543700 43192.8 -22148.5 1473.92 -1344.92 323.629 1383.3 
11079.5 1
12543700 42549.2 -21945.9 1458.33 -1294.97 407.69 1357.63 
11080 1
12543700 41925.8 -21679.4 1660.83 -1280.12 547.228 1392.18 
11080.5 1
12543700 41386.7 -21387.4 1675.17 -1102.42 597.137 1253.76 
11081 1
12543700 40717.8 -21166.5 1681.38 -1321.78 436.67 1392.04 
11081.5 1
12543700 39871.2 -20978.8 1710.83 -1669.81 370.075 1710.33 
11082 1
12543700 39257.3 -20433.8 1739.17 -1242.75 1103.24 1661.79 
11082.5 1
12543700 38694.8 -20176 1805.08 -1143.27 524.051 1257.65 
11083 1
12543700 38111.5 -20025.1 1747.15 -1137.05 294.197 1174.5 
11083.5 1
12543700 37457.5 -19816.5 1733 -1287.4 410.66 1351.31 
11084 1
12543700 36782.2 -19691.2 1745.75 -1378.14 255.704 1401.66 
11084.5 1
12543700 35952.5 -19446.2 1630.69 -1672.81 493.822 1744.17 
11085 1
12543700 35329.2 -19321.8 1679.75 -1251.58 249.961 1276.3 
11085.5 1
12543700 34581 -19168 1703.77 -1472.93 302.657 1503.71 
11086 1
12543700 33810 -18977.9 1698.75 -1505.86 371.257 1550.95 
11086.5 1
12543700 33276.7 -18865.9 1704.42 -1079.62 226.721 1103.17 
11087 2
12544700 32418.3 -19249.9 1844.92 0 0 0 
12543700 32649.6 -18746 1703.25 -1244.21 237.93 1266.76 
11087.5 2
12544700 31735.4 -19037.9 1788.42 -1352.31 419.802 1415.97 
12543700 31940.8 -18406.8 1672.5 -1403.63 671.782 1556.11 
11088 2
12544700 31036.5 -18824.9 1753.08 -1426.36 434.694 1491.13 
12543700 31218.6 -18115.2 1555.92 -1473.81 594.898 1589.35 
11088.5 2
12544700 30184.7 -18586.8 1646.67 -1741.99 487.048 1808.8 
12543700 30518.2 -17788.9 1461.5 -1432.34 667.348 1580.18 
11089 2
12544700 29510 -18272.8 1587.5 -1371.27 638.211 1512.52 
12543700 29743.9 -17509.1 1614.83 -1573.68 568.767 1673.31 
11089.5 2
12544700 28806.1 -18086.2 1668.5 -1396.66 370.205 1444.89 
12543700 29108 -17326.3 1681.58 -1261.74 362.599 1312.81 
11090 2
12544700 28225.7 -17838.5 1754.92 -1129.17 481.767 1227.65 
12543700 28585.8 -17222 1681 -1016.01 202.983 1036.09 
11090.5 2
12544700 27747.2 -17659.1 1754.82 -960.864 360.336 1026.21 
12543700 28022.5 -17004.6 1720.73 -1130.97 436.473 1212.27 
11091 2
12544700 27160.8 -17336.8 1756 -1182.28 649.842 1349.11 
12543700 27444.5 -16804.2 1689.23 -1165.34 404.199 1233.44 
11091.5 2
12544700 26506.9 -16997.9 1619.58 -1255 650.389 1413.51 
12543700 26851.8 -16550 1563.67 -1137.63 487.819 1237.81 
11092 2
12544700 25909.2 -16527.3 1567.83 -1217.24 958.418 1549.27 
12543700 26327.8 -16150.6 1523.33 -1067.21 813.476 1341.89 
11092.5 2
12544700 25344.4 -16100.2 1543 -1155.08 873.551 1448.21 
12543700 25751.8 -15726.8 1537.25 -1177.91 866.735 1462.43 
11093 2
12544700 24763.2 -15665 1607.42 -1193.53 893.566 1490.97 
12543700 25215.3 -15336.7 1520.17 -1101.64 800.992 1362.06 
11093.5 2
12544700 24222.4 -15278.5 1616.77 -1068.74 763.91 1313.68 
12543700 24651.6 -14883.8 1579.85 -1114.07 894.902 1428.98 
11094 2
12544700 23629.8 -14787 1666.33 -1173.37 973.191 1524.43 
12543700 24025.2 -14400 1556.67 -1240.49 958.111 1567.42 
11094.5 2
12544700 22945.1 -14364.9 1697.62 -1358.64 837.454 1596.01 
12543700 23454.2 -14061.6 1518.54 -1132.96 671.398 1316.96 
11095 2
12544700 22297.1 -14039.4 1584.92 -1265.61 635.755 1416.32 
12543700 22742.6 -13689.2 1433.5 -1389.79 727.439 1568.65 
11095.5 2
12544700 21637.1 -13708.7 1581.25 -1338.74 670.892 1497.44 
12543700 22042.6 -13284.6 1603.08 -1419.88 820.656 1639.98 
11096 2
12544700 21037.2 -13372.9 1692.67 -1197.44 670.16 1372.21 
12543700 21453.2 -12982.4 1683.5 -1176.48 603.127 1322.07 
11096.5 2
12544700 20493.7 -13096.5 1731.42 -1091.37 555.054 1224.4 
12543700 20835.2 -12690.2 1717.17 -1240.96 586.847 1372.73 
11097 2
12544700 19971.7 -12728.8 1722.08 -1025.54 722.495 1254.48 
12543700 20424.8 -12417.5 1692.58 -806.156 535.691 967.911 
11097.5 2
12544700 19547.2 -12377.3 1729.45 -871.632 721.719 1131.65 
12543700 20008 -12109.7 1641.45 -855.921 631.977 1063.95 
11098 2
12544700 19145.7 -12066.2 1733.77 -804.588 623.485 1017.89 
12543700 19539.6 -11762.5 1672.92 -938.647 695.769 1168.4 
11098.5 2
12544700 18443.2 -11629.4 1660.58 -1404.88 873.474 1654.28 
12543700 19041.8 -11416.7 1661.08 -995.731 691.744 1212.43 
11099 2
12544700 17632.5 -11058.9 1635.69 -1602.2 1127.46 1959.13 
12543700 18311.3 -11142.4 1618.77 -1443.56 542.059 1541.98 
11099.5 2
12544700 16975.2 -10714.3 1652.58 -1299.15 681.007 1466.82 
12543700 17592 -10665.9 1591.08 -1421.56 941.636 1705.14 
11100 2
12544700 16405.1 -10350.2 1650.5 -1158.71 740.176 1374.94 
12543700 16890.8 -10082.5 1630 -1425.14 1185.81 1853.95 
11100.5 2
12544700 15796.5 -9930.54 1730.23 -1212.24 835.913 1472.51 
12543700 16246.2 -9512.31 1632.77 -1284.22 1135.84 1714.46 
11101 2
12544700 15258.5 -9446.54 1735.77 -1082.49 973.843 1456.08 
12543700 15704 -9107.38 1668.62 -1090.85 814.735 1361.53 
11101.5 2
12544700 14729.2 -9098.54 1735.85 -1089.27 716.049 1303.55 
12543700 15251.8 -8746.92 1674.62 -930.358 741.69 1189.82 
11102 2
12544700 14236.9 -8640.64 1736.93 -978.579 910.329 1336.53 
12543700 14763.4 -8276.57 1769.21 -971.151 935.093 1348.16 
11102.5 2
12544700 13670.5 -8142.92 1743.69 -1091.31 958.998 1452.8 
12543700 14165.2 -7876.62 1648.62 -1152.61 770.628 1386.5 
11103 2
12544700 13190.2 -7785.46 1769.08 -968.517 720.689 1207.24 
12543700 13714 -7493.08 1675 -909.584 773.263 1193.85 
11103.5 2
12544700 12807.4 -7402 1739.79 -781.218 782.575 1105.77 
12543700 13271.6 -7146.79 1685.07 -902.915 706.717 1146.61 
11104 2
12544700 12320.2 -6981.85 1663.38 -960.802 828.706 1268.82 
12543700 12804 -6687.38 1682 -922.232 906.117 1292.89 
11104.5 2
12544700 11847.2 -6520.58 1641.92 -955.517 931.844 1334.67 
12543700 12374.5 -6230.58 1619.17 -867.677 922.831 1266.68 
11105 2
12544700 11292.7 -5897.38 1682.08 -1134.06 1274.44 1705.96 
12543700 11858.3 -5727.38 1562.08 -1055.61 1029.04 1474.19 
11105.5 2
12544700 10804.5 -5434.62 1721.92 -959.196 909.173 1321.61 
12543700 11320.8 -5098.38 1605.69 -1056.07 1235.76 1625.54 
11106 2
12544700 10311.2 -5087.69 1720.69 -967.119 680.241 1182.39 
12543700 10782.8 -4670.69 1599.77 -1054.9 838.612 1347.62 
11106.5 2
12544700 9939.38 -4693.23 1749.54 -758.87 805.024 1106.32 
12543700 10316.7 -4244.85 1582.85 -951.177 869.074 1288.42 
11107 2
12544700 9516.46 -4164.92 1697.77 -850.952 1062.99 1361.64 
12543700 9915.85 -3785.69 1617.46 -806.531 923.851 1226.37 
11107.5 2
12544700 9021.14 -3607.79 1726.86 -992.623 1116.51 1493.95 
12543700 9494.21 -3332.36 1650.43 -844.954 908.487 1240.68 
11108 2
12544700 8588.29 -3124.29 1768.43 -847.079 946.184 1269.96 
12543700 9117.79 -2972.21 1653.64 -736.651 704.781 1019.49 
11108.5 2
12544700 8197 -2833.85 1743.92 -785.714 583.212 978.511 
12543700 8707.38 -2678.38 1654 -824.099 590.019 1013.54 
11109 2
12544700 7714.57 -2303 1718.36 -990.613 1090.03 1472.92 
12543700 8464.57 -2595.36 1657.93 -498.59 170.488 526.932 
11109.5 2
12544700 7083.2 -1886.6 1794.07 -1255.21 827.833 1503.62 
12543700 8126.73 -2123.53 1663.33 -671.646 938.02 1153.69 
11110 2
12544700 6791.67 -1637.27 1778 -586.586 501.677 771.857 
12543700 7989.13 -1936 1664 -276.861 377.331 468.007 
11110.5 1
12544700 6486.93 -1342.67 1757.2 -614.382 593.952 854.543 
11111 1
12544700 5999.69 -888.312 1723.81 -949.797 885.681 1298.67 
11111.5 1
12544700 5769.13 -648.2 1606.33 -451.182 469.887 651.429 
11110.5 1
12543700 7949.5 -1806.67 1664 -114.217 372.719 389.826 
11112 2
12544700 5745 -536.929 1503.43 -49.6571 228.954 234.277 
12543700 6573.4 -448.8 1710.1 -796.354 785.802 1118.78 
11112.5 1
12544700 5325.6 -125.2 1492.27 -825.591 810.489 1156.93 
