# Supplementary material for: Intrinsic group behaviour II: On the dependence of triad spatial dynamics on social and personal features; and on the effect of social interaction on small group dynamics
Source: PLoS One. 2019 Dec 3;14(12):e0225704. doi: 10.1371/journal.pone.0225704 (PMC6890182; doi:10.1371/journal.pone.0225704)
Supplement: S1 Data Set — (ZIP) [file pone.0225704.s001.zip › set_2_int/group_traj_dyad_int/traj_2_0109_97.dat]

2 12543201 12545300 0 1 0 0 2 0 1 20 20 20 1674.54 1723 1626.08 
11072.5 1
12543201 46060.3 -22997.4 1541.14 0 0 0 
11073 1
12543201 45650.4 -22810.5 1708.67 -1084.31 494.52 1191.75 
11073.5 1
12543201 45052.5 -22798.1 1706.62 -1193.37 24.7966 1193.63 
11074 1
12543201 44343.2 -22693.2 1662.92 -1404.57 207.768 1419.85 
11074.5 1
12543201 43782.4 -22411.8 1529.83 -1135.25 569.475 1270.08 
11075 1
12543201 43054.9 -22198.3 1542.31 -1496.9 439.353 1560.05 
11075.5 1
12543201 42459.5 -22028.2 1488.54 -1186.18 338.799 1233.61 
11076 1
12543201 41824.6 -21770.8 1611.85 -1249.7 506.814 1348.56 
11076.5 1
12543201 41225.4 -21718.2 1705.92 -1181.91 103.626 1186.45 
11077 1
12543201 40656.8 -21284.2 1712.08 -1112.75 849.315 1399.84 
11077.5 1
12543201 40175.7 -21054 1716.75 -968.013 463.241 1073.15 
11078 1
12543201 39517.4 -20733.6 1755.69 -1324.51 644.637 1473.05 
11078.5 1
12543201 38844.2 -20541.8 1766.5 -1320.04 376.043 1372.55 
11079 1
12543201 38349.9 -20320.7 1798 -984.549 440.52 1078.61 
11079.5 1
12543201 37862.7 -20105.6 1808.33 -980.395 432.815 1071.68 
11080 1
12543201 37302.3 -19929.2 1757.83 -1150.58 362.252 1206.26 
11080.5 1
12543201 36762.4 -19768.6 1741.75 -1104.12 328.391 1151.92 
11081 1
12543201 36288.5 -19627.8 1665.54 -936.67 278.289 977.136 
11081.5 1
12543201 35592.5 -19584.6 1617.08 -1372.71 85.1793 1375.35 
11082 1
12543201 34951.9 -19511.3 1656.5 -1296.73 148.279 1305.18 
11082.5 1
12543201 34195.2 -19572.7 1794 -1538.14 -124.713 1543.18 
11083 1
12543201 33730.5 -19407.7 1751.38 -905.833 321.637 961.241 
11083.5 1
12543201 33142.3 -19335.5 1706.38 -1157.78 142.035 1166.46 
11084 1
12543201 32532.8 -19209.8 1683.08 -1243.83 256.711 1270.04 
11084.5 1
12543201 32008.4 -19065.9 1646.92 -1057.36 289.974 1096.4 
11085 1
12543201 31452.1 -18881.8 1557.08 -1117.07 369.825 1176.7 
11085.5 1
12543201 30595.2 -18650.7 1469.38 -1686.87 454.838 1747.11 
11086 1
12543201 29824 -18306.7 1359 -1506.16 671.925 1649.24 
11086.5 1
12543201 29111.2 -17963.5 1592.08 -1442.81 694.669 1601.34 
11087 1
12543201 28509.7 -17926.8 1696.58 -1193.62 72.9167 1195.84 
11087.5 1
12543201 27939.2 -17731.6 1729.42 -1129.54 386.469 1193.82 
11088 1
12543201 27356.9 -17398.8 1692.75 -1188.44 679.082 1368.77 
11088.5 1
12543201 26800.8 -17128.4 1642.25 -1137.18 552.999 1264.51 
11089 1
12543201 26112.4 -16913.8 1586.25 -1399.22 436.314 1465.67 
11089.5 1
12543201 25283.5 -16740.7 1410.17 -1644.68 343.419 1680.15 
11090 1
12543201 24710.5 -16364.1 1404.54 -1114.71 732.665 1333.93 
11090.5 1
12543201 24265.5 -15840 1575 -893.743 1052.36 1380.67 
11091 1
12543201 23928.5 -15272.1 1654.54 -679.421 1145.01 1331.41 
11091.5 1
12543201 23414.4 -14874.4 1623.42 -986.65 763.263 1247.42 
11092 1
12543201 22886 -14547.9 1624.17 -1076.21 664.969 1265.07 
11092.5 1
12543201 22320.5 -14113 1566.5 -1156.44 889.4 1458.9 
11093 2
12545300 21414 -14304.4 1342.9 0 0 0 
12543201 21728 -13724.2 1632.58 -1216.63 798.255 1455.13 
11093.5 2
12545300 20997.7 -13868.8 1510.85 -893.364 934.665 1292.94 
12543201 21225.7 -13330.4 1655.92 -992.703 778.39 1261.49 
11094 2
12545300 20401.8 -13459.1 1638.75 -1179.92 811.412 1431.99 
12543201 20722 -12990 1775.67 -997.411 674.029 1203.8 
11094.5 2
12545300 19887.3 -13144.5 1667.92 -1020.88 624.25 1196.62 
12543201 20325.8 -12621.9 1762.69 -786.02 730.311 1072.93 
11095 2
12545300 19522.2 -12667.9 1616.83 -713.003 930.752 1172.46 
12543201 20006.8 -12190.4 1735.08 -623.072 842.786 1048.1 
11095.5 2
12545300 19068 -12378.2 1617.67 -921.4 587.559 1092.8 
12543201 19532.6 -11845.1 1728.75 -961.968 700.473 1189.98 
11096 2
12545300 18506.7 -11883.8 1586.17 -1120.43 987.026 1493.18 
12543201 19004.8 -11525.4 1726.5 -1053.56 638.057 1231.71 
11096.5 2
12545300 17736.6 -11585.3 1614.25 -1546.35 599.23 1658.4 
12543201 18021.2 -11088.8 1722.5 -1974.9 876.673 2160.74 
11097 2
12545300 17007.7 -11116.2 1660.33 -1432.06 921.742 1703.05 
12543201 17405.7 -10643.8 1713.17 -1209.4 874.263 1492.31 
11097.5 2
12545300 16575.1 -10605.5 1616.36 -888.246 1048.5 1374.17 
12543201 17022.9 -10205.2 1722.36 -785.95 900.722 1195.41 
11098 2
12545300 16035.4 -10253.6 1621.85 -1081.58 705.271 1291.21 
12543201 16499.5 -9798.46 1690.46 -1048.84 815.071 1328.31 
11098.5 2
12545300 15577.1 -9916.83 1569.58 -916.603 673.564 1137.47 
12543201 15973.5 -9460.58 1697.17 -1052.08 675.756 1250.4 
11099 2
12545300 14951.8 -9252.38 1652.62 -1235.65 1313.14 1803.1 
12543201 15380 -8865.77 1701.15 -1172.92 1175.52 1660.6 
11099.5 2
12545300 14486.4 -8786 1647.5 -919.821 921.709 1302.16 
12543201 14929 -8494.42 1703.58 -891.304 733.898 1154.57 
11100 2
12545300 14034.9 -8407.75 1655.67 -917.683 768.801 1197.16 
12543201 14393.6 -8011.92 1684 -1088.25 980.691 1464.93 
11100.5 2
12545300 13502.4 -7971.31 1666 -1060.82 869.407 1371.57 
12543201 13912.1 -7578.54 1730.31 -959.176 863.303 1290.47 
11101 2
12545300 12984.5 -7607.62 1648.92 -1041.94 731.775 1273.24 
12543201 13454 -7191.54 1696.31 -921.684 778.672 1206.58 
11101.5 2
12545300 12549.5 -7179.23 1617 -895.062 881.45 1256.22 
12543201 13002.6 -6858.54 1742 -928.775 685.185 1154.17 
11102 2
12545300 12099.2 -6782.79 1580.57 -895.277 788.161 1192.78 
12543201 12571.6 -6456 1703.71 -856.946 800.275 1172.52 
11102.5 2
12545300 11540.4 -6274.23 1535 -1076.74 979.875 1455.86 
12543201 12026.7 -5932.54 1688.85 -1049.86 1008.6 1455.84 
11103 2
12545300 11022.9 -5767.62 1553.77 -1043.27 1021.4 1460.02 
12543201 11518.3 -5415.46 1662.85 -1024.97 1042.49 1461.97 
11103.5 2
12545300 10581.6 -5362.36 1576.57 -900.572 827.058 1222.72 
12543201 11102.7 -4978.57 1656 -848.15 891.612 1230.58 
11104 2
12545300 10222.2 -4857.62 1620.08 -709.051 995.546 1222.24 
12543201 10650.2 -4441.15 1650.08 -892.624 1060 1385.77 
11104.5 2
12545300 9667.5 -4345.42 1575 -1120.51 1034.74 1525.2 
12543201 10089.1 -3961.08 1650.17 -1133.48 969.839 1491.76 
11105 2
12545300 9235.92 -3843.23 1607.92 -882.57 1026.97 1354.1 
12543201 9654.38 -3447.15 1711.46 -888.954 1050.98 1376.52 
11105.5 2
12545300 8797.62 -3354 1585.15 -861.115 961.161 1290.48 
12543201 9236.38 -2980.38 1691.77 -821.218 917.032 1230.99 
11106 2
12545300 8312.69 -2889.77 1574.62 -950.83 910.256 1316.3 
12543201 8808.77 -2533.92 1724.85 -838.462 875.415 1212.18 
11106.5 2
12545300 7847 -2319.31 1531.38 -950.392 1164.21 1502.87 
12543201 8438.92 -2104.46 1770.31 -754.788 876.452 1156.66 
11107 2
12545300 7392.54 -1837.38 1517.08 -914.41 969.664 1332.81 
12543201 7944.69 -1505.23 1700.62 -994.428 1205.7 1562.88 
11107.5 2
12545300 6971.71 -1334.71 1555.43 -843.335 1007.36 1313.77 
12543201 7511.36 -973.857 1643.57 -868.407 1064.88 1374.08 
11108 2
12545300 6452.21 -796.571 1600.07 -1016.63 1053.12 1463.76 
12543201 7081.29 -455.214 1659.36 -841.627 1014.96 1318.51 
11108.5 2
12545300 6093.69 -272.923 1513.15 -719.924 1051.5 1274.34 
12543201 6596.31 21.2308 1625.31 -973.851 956.717 1365.17 
11109 2
12545300 5673.5 163.929 1506.64 -862.818 897.026 1244.63 
12543201 6223 499.571 1612.86 -766.546 982.219 1245.93 
11109.5 2
12545300 5189.6 720.133 1468.33 -962.028 1105.77 1465.69 
12543201 5825 967.467 1563.13 -791.252 930.209 1221.22 
11110 2
12545300 4817.4 1180.47 1371.27 -748.893 926.224 1191.11 
12543201 5634.47 1185.67 1542.2 -383.367 439.034 582.856 
11110.5 2
12545300 4357.93 1512.47 1383.87 -926.344 669.355 1142.87 
12543201 5446.47 1353.27 1495.4 -379.032 337.903 507.783 
11111 2
12545300 3924.19 1978.88 1354.62 -845.508 909.178 1241.57 
12543201 5115.88 1870.69 1396.31 -644.428 1008.62 1196.91 
11111.5 2
12545300 3418.13 2582.47 1519.27 -990.321 1181.2 1541.42 
12543201 4793.6 2199 1364.47 -630.675 642.49 900.303 
11112 2
12545300 3143.5 3036.5 1555.79 -565.089 934.225 1091.83 
12543201 4763.43 2306.5 1365 -62.0811 221.193 229.74 
11112.5 1
12545300 2708.67 3502.13 1649.13 -855.971 916.601 1254.13 
11113 1
12545300 2377.38 4046.46 1648.08 -665.225 1093.03 1279.55 
11113.5 1
12545300 2052.14 4616 1643.36 -654.41 1145.95 1319.64 
11114 1
12545300 1818.08 5159.77 1651.38 -454.497 1055.86 1149.53 
11114.5 1
12545300 1501.69 5829.54 1673.69 -641.754 1358.56 1502.51 
11115 1
12545300 1233.54 6445.31 1721.69 -535.237 1229.08 1340.57 
11115.5 1
12545300 693.231 6738.15 1691.38 -1074.17 582.199 1221.8 
11116 1
12545300 470.333 7170.42 1639.17 -454.893 882.169 992.547 
11116.5 1
12545300 413.538 7795.38 1574.46 -113.59 1249.94 1255.09 
11117 1
12545300 315.333 8358.67 1520.92 -196.018 1124.32 1141.27 
11117.5 1
12545300 239.083 8873.42 1525.08 -157.216 1061.34 1072.92 
11118 1
12545300 290 9324.23 1613.85 101.025 894.472 900.159 
11118.5 1
12545300 205.846 9900.38 1729.77 -163.089 1116.58 1128.42 
11119 1
12545300 17.6667 10467.6 1779.33 -379.394 1143.55 1204.84 
