# Supplementary material for: Intrinsic group behaviour II: On the dependence of triad spatial dynamics on social and personal features; and on the effect of social interaction on small group dynamics
Source: PLoS One. 2019 Dec 3;14(12):e0225704. doi: 10.1371/journal.pone.0225704 (PMC6890182; doi:10.1371/journal.pone.0225704)
Supplement: S1 Data Set — (ZIP) [file pone.0225704.s001.zip › set_2_int/group_traj_dyad_int/traj_2_0109_95.dat]

2 12540100 12540000 0 1 0 0 2 0 1 30 30 30 1837.47 1858.91 1816.02 
11040 1
12540000 44901.2 -22339.1 1759.42 0 0 0 
11040.5 1
12540000 44379.1 -22316.5 1734.46 -1065.66 46.0099 1066.65 
11041 1
12540000 43875 -22183.2 1873.23 -1002.14 265.178 1036.63 
11041.5 2
12540100 42797.2 -22538.8 1866 0 0 0 
12540000 43281.1 -21752.9 1779.92 -1204.71 872.679 1487.58 
11042 2
12540100 42506.7 -22331.5 1885.57 -875.108 624.247 1074.94 
12540000 42915 -21504.9 1682.86 -729.237 494.013 880.815 
11042.5 2
12540100 42097.2 -22029.2 2060.08 -835.681 616.876 1038.7 
12540000 42554 -21279.4 1695.92 -736.735 460.294 868.705 
11043 2
12540100 41556.3 -21601 1932.93 -1084.06 858.178 1382.62 
12540000 42175 -20854.7 1799.57 -759.519 851.043 1140.68 
11043.5 2
12540100 41116.1 -21320.2 1852 -871.701 556.131 1033.99 
12540000 41682.4 -20572.2 1841.92 -975.476 559.373 1124.48 
11044 2
12540100 40808.6 -21241.5 1805.31 -628.756 160.768 648.984 
12540000 41173.2 -20407.8 1852.77 -1041.21 336.322 1094.18 
11044.5 2
12540100 40225.9 -20840.3 1766.62 -1160.74 799.264 1409.31 
12540000 40781.5 -20420.8 1878.15 -780.417 -26.0496 780.851 
11045 2
12540100 39634.6 -20523.5 1718.54 -1184.99 634.808 1344.31 
12540000 40109.1 -19780.4 1832.15 -1347.46 1283.49 1860.92 
11045.5 2
12540100 39161 -20198.8 1866.15 -952.948 653.459 1155.47 
12540000 39589.1 -19538.6 1717.15 -1046.28 486.457 1153.84 
11046 2
12540100 38718 -19886.1 1847.93 -873.767 616.62 1069.43 
12540000 39093.4 -19346.1 1627.29 -977.751 379.63 1048.86 
11046.5 2
12540100 38124.7 -19650.5 1860.62 -1161.07 461.216 1249.32 
12540000 38538 -19085.2 1720.46 -1086.8 510.742 1200.83 
11047 2
12540100 37585.6 -19413 1826.46 -1086.85 478.753 1187.62 
12540000 38037.1 -18824.5 1784.23 -1009.93 525.434 1138.43 
11047.5 2
12540100 36986.2 -19143.2 1774.29 -1215.82 547.233 1333.3 
12540000 37497.3 -18573.1 1816 -1094.91 510.075 1207.89 
11048 2
12540100 36481.9 -18944.4 1742.8 -994.768 392.139 1069.27 
12540000 36856.1 -18325.7 1859.07 -1264.73 487.846 1355.56 
11048.5 2
12540100 35947.4 -18755.3 1746.14 -1064.62 376.722 1129.31 
12540000 36269.4 -18127.8 1807.21 -1168.74 394.318 1233.47 
11049 2
12540100 35487.1 -18614.3 1722.87 -949.062 290.761 992.603 
12540000 35749.3 -18051.3 1763.4 -1072.35 157.771 1083.9 
11049.5 2
12540100 34975.8 -18436.8 1713.8 -1033 358.519 1093.44 
12540000 35275.8 -17898.1 1745.33 -956.498 309.36 1005.28 
11050 2
12540100 34476.1 -18316.1 1690.2 -1007.53 243.414 1036.51 
12540000 34716.1 -17786.5 1722.53 -1128.49 225 1150.71 
11050.5 2
12540100 33997.8 -18261.6 1769.57 -960.404 109.285 966.601 
12540000 34241.1 -17670.2 1770.5 -953.806 233.572 981.988 
11051 2
12540100 33300.5 -18405.4 1767.31 -1348.64 -278.03 1377 
12540000 33752.5 -17664.2 1789.77 -945.087 11.7223 945.16 
11051.5 2
12540100 32750.8 -18254.8 1776.54 -1112.89 304.889 1153.9 
12540000 33122.1 -17592.3 1801.23 -1276.08 145.438 1284.34 
11052 2
12540100 32244.9 -18244.3 1784.21 -991.984 20.5559 992.197 
12540000 32516.9 -17715.4 1862.64 -1186.57 -241.413 1210.87 
11052.5 2
12540100 31487.1 -18094.6 1621.77 -1503.53 296.965 1532.58 
12540000 31793.4 -17465.6 1854 -1435.6 495.661 1518.76 
11053 2
12540100 31012.3 -17977.9 1502.77 -976.891 240.108 1005.97 
12540000 31294.8 -17502.3 1811.38 -1025.8 -75.4986 1028.57 
11053.5 2
12540100 30453.8 -17705.9 1432 -1137.4 553.971 1265.13 
12540000 30798.1 -17145.4 1685.62 -1011.75 726.931 1245.82 
11054 2
12540100 29870.1 -17384.9 1593 -1169.88 643.287 1335.08 
12540000 30263.8 -16872 1622.77 -1070.6 547.865 1202.64 
11054.5 2
12540100 29442.2 -17248.7 1690.85 -862.593 274.659 905.265 
12540000 29753.7 -16635.4 1717.77 -1028.54 477.047 1133.78 
11055 2
12540100 28830.7 -17166.3 1794.77 -1185.15 159.66 1195.86 
12540000 29276.2 -16417.5 1885.15 -925.313 422.182 1017.08 
11055.5 2
12540100 28328.4 -16927.1 1804.23 -1002.61 477.507 1110.51 
12540000 28776.8 -16264.6 1879 -996.929 305.236 1042.61 
11056 2
12540100 27813 -16732.9 1840.46 -1039.08 391.439 1110.37 
12540000 28256.5 -16042.4 1820.38 -1048.85 448.046 1140.54 
11056.5 2
12540100 27291.2 -16609.6 1747.54 -1031.32 243.691 1059.72 
12540000 27679.6 -15834.9 1753.77 -1140.16 410.003 1211.64 
11057 2
12540100 26787.4 -16380.1 1690.08 -1005.53 458.161 1104.99 
12540000 27142.4 -15617.4 1636.85 -1072.32 434.209 1156.89 
11057.5 2
12540100 26232.6 -16064.7 1564.25 -1125.36 639.777 1294.51 
12540000 26599.8 -15417.2 1595.33 -1100.51 406.122 1173.05 
11058 2
12540100 25730.2 -15789.3 1511.08 -1016.91 557.407 1159.66 
12540000 26041.3 -15157.1 1608.15 -1130.62 526.497 1247.2 
11058.5 2
12540100 25205.2 -15594.3 1521.08 -1035.65 384.615 1104.77 
12540000 25478.1 -14976.2 1740.15 -1110.91 356.699 1166.77 
11059 2
12540100 24678.1 -15401.8 1573.69 -1031.46 376.637 1098.07 
12540000 24942.8 -14761.8 1802.92 -1047.57 419.539 1128.46 
11059.5 2
12540100 24127.7 -15169.5 1697.33 -1105.24 466.559 1199.68 
12540000 24477.6 -14490.2 1819.08 -934.108 545.541 1081.75 
11060 2
12540100 23511.8 -14903.8 1814.08 -1285.84 554.802 1400.42 
12540000 24099.4 -14262.8 1815.5 -789.492 474.774 921.253 
11060.5 2
12540100 23120.2 -14705.5 1780.62 -763.345 386.377 855.56 
12540000 23440.4 -14076.2 1820.77 -1284.66 363.735 1335.16 
11061 2
12540100 22551.6 -14719.3 1780.92 -1132.55 -27.4287 1132.88 
12540000 22794.8 -13949.5 1751.62 -1286.09 252.222 1310.59 
11061.5 2
12540100 21933.3 -14574.5 1711.69 -1231.69 288.538 1265.03 
12540000 22165.5 -13661.3 1782.31 -1253.6 574.165 1378.83 
11062 2
12540100 21418.9 -14251.7 1674.33 -1028.78 645.59 1214.57 
12540000 21665.5 -13509.3 1825.67 -999.923 303.949 1045.1 
11062.5 2
12540100 20984 -13999.6 1716.46 -861.221 499.111 995.396 
12540000 21136.5 -13325 1910.38 -1047.45 365.017 1109.23 
11063 2
12540100 20553.4 -13803.3 1787.5 -852.64 388.677 937.051 
12540000 20742.4 -13166.4 1882.67 -780.439 314.026 841.248 
11063.5 2
12540100 19993.1 -13416.8 1844.08 -1141.22 787.143 1386.36 
12540000 20385.6 -13022.3 1851.31 -726.683 293.501 783.716 
11064 2
12540100 19547 -13167.2 1870.15 -890.373 498.388 1020.37 
12540000 20061.8 -12781.8 1884 -646.246 479.963 804.984 
11064.5 2
12540100 19201 -12881 1807 -683.794 565.521 887.35 
12540000 19751.5 -12428.8 1995.15 -613.256 697.78 928.968 
11065 2
12540100 18770.6 -12607.9 1824 -885.631 561.9 1048.84 
12540000 19291.3 -12041.4 1941.33 -946.924 797.022 1237.7 
11065.5 2
12540100 18275.4 -12261.5 1750.93 -978.567 684.618 1194.28 
12540000 18922.1 -11753.3 1865.07 -729.625 569.429 925.528 
11066 2
12540100 17785.5 -11918.5 1706.08 -968.238 677.866 1181.94 
12540000 18402.6 -11423.1 1813.42 -1026.8 652.574 1216.62 
11066.5 2
12540100 16961.2 -11496.6 1783.31 -1685.78 862.75 1893.72 
12540000 17786.3 -11059.5 1772.92 -1260.28 743.603 1463.3 
11067 2
12540100 16475.1 -11101.8 1768 -966.356 784.829 1244.91 
12540000 16914.2 -10776.5 1845.15 -1733.9 562.471 1822.85 
11067.5 2
12540100 15943.6 -10645.1 1787.92 -1048.25 900.926 1382.2 
12540000 16502.2 -10346.6 1780.54 -812.472 847.975 1174.38 
11068 2
12540100 15498.8 -10288.9 1765.75 -907.889 726.858 1163.01 
12540000 16144.7 -10080.9 1808.67 -729.723 542.242 909.132 
11068.5 2
12540100 15086 -9951.38 1757.69 -825.5 675.064 1066.38 
12540000 15690.3 -9775.38 1850.46 -908.718 611.064 1095.07 
11069 2
12540100 14631.6 -9380.58 1766.42 -885.802 1112.67 1422.21 
12540000 15320.3 -9472.67 2027.33 -721.198 590.093 931.846 
11069.5 2
12540100 14306.9 -8946.31 1800.85 -662.572 886.277 1106.57 
12540000 14965.1 -8983.62 1945.15 -725.013 998.064 1233.6 
11070 2
12540100 13883.2 -8571.83 1765.92 -832.527 735.706 1111.02 
12540000 14655.3 -8407.17 1837.67 -608.534 1132.51 1285.65 
11070.5 2
12540100 13523.7 -8133.08 1748.67 -733.673 895.408 1157.6 
12540000 14325.1 -7889.67 1817.58 -673.98 1056.12 1252.85 
11071 2
12540100 13211.9 -7724.17 1782.58 -634.929 832.824 1047.25 
12540000 14010 -7411.08 1818 -641.718 974.711 1166.99 
11071.5 2
12540100 12812.5 -7320.62 1794.77 -784.784 792.832 1115.56 
12540000 13591.4 -6984.46 1861.08 -822.427 838.157 1174.26 
11072 2
12540100 12399.6 -6890.33 1796 -834.097 869.257 1204.71 
12540000 13227.8 -6562.17 1872.75 -734.447 853.121 1125.71 
11072.5 2
12540100 11953.1 -6512.31 1777.54 -884.171 748.566 1158.49 
12540000 12797.3 -6182.62 1876.54 -852.526 751.587 1136.52 
11073 2
12540100 11450.4 -5991.67 1771.33 -1007.34 1043.37 1450.29 
12540000 12370.3 -5734.58 1881 -855.66 897.86 1240.28 
11073.5 2
12540100 11021.2 -5589.08 1745 -856.812 803.572 1174.67 
12540000 11871.8 -5072.31 1818.69 -994.984 1321.91 1654.52 
11074 2
12540100 10557.2 -5177.92 1720.15 -918.812 814.166 1227.63 
12540000 11391.2 -4589.54 1795.08 -951.866 955.979 1349.05 
11074.5 2
12540100 10182.4 -4830.17 1756.83 -758.577 703.96 1034.89 
12540000 11030.8 -4129.42 1789.08 -729.562 931.421 1183.13 
11075 2
12540100 9763.08 -4354.62 1706.46 -862.839 978.501 1304.59 
12540000 10676.9 -3753.46 1809.38 -728.039 773.57 1062.29 
11075.5 2
12540100 9368.38 -3894.31 1696.08 -786.24 916.948 1207.88 
12540000 10281.8 -3435.69 1789.92 -787.159 633.006 1010.11 
11076 2
12540100 9037.15 -3515.46 1743.92 -652.029 745.76 990.606 
12540000 9749.85 -3045.77 1832.23 -1047.09 767.565 1298.29 
11076.5 2
12540100 8617.46 -3172.46 1736.23 -827.795 676.529 1069.08 
12540000 9375.46 -2597.15 1873.92 -738.431 884.843 1152.49 
11077 2
12540100 8249.77 -2792.46 1797.62 -719.554 743.64 1034.77 
12540000 8951.85 -2188.69 1885.15 -828.993 799.338 1151.59 
11077.5 2
12540100 7872 -2287.58 1758.08 -760.099 1015.85 1268.74 
12540000 8504.92 -1807.75 1856.75 -899.255 766.484 1181.59 
11078 2
12540100 7249.46 -1811.23 1798.85 -1252.59 958.456 1577.22 
12540000 8048.69 -1394.92 1845.08 -917.956 830.638 1237.98 
11078.5 2
12540100 6786.92 -1449.75 1793.33 -906.951 708.786 1151.06 
12540000 7640.17 -1004.67 1859.33 -801.031 765.209 1107.79 
11079 2
12540100 6422.15 -928.154 1727 -726.619 1039.04 1267.9 
12540000 7199.54 -484.231 1794.38 -877.745 1036.72 1358.39 
11079.5 2
12540100 5955.67 -558.833 1672.33 -938.606 743.1 1197.15 
12540000 6706.25 -55.75 1794.42 -992.532 862.134 1314.68 
11080 2
12540100 5540.25 -101.25 1689.17 -853.012 939.596 1269.04 
12540000 6324.92 487.083 1755.33 -783.025 1114.65 1362.19 
11080.5 2
12540100 5091.58 226.25 1696.17 -917.519 669.734 1135.95 
12540000 5953.17 880.333 1728.42 -760.225 804.192 1106.65 
11081 2
12540100 4678.31 721.308 1611.69 -816.75 978.375 1274.48 
12540000 5721.31 1320.08 1647.46 -458.219 869.058 982.46 
11081.5 2
12540100 4180.92 1133.42 1579.42 -981.047 812.838 1274.03 
12540000 5366.92 1858.25 1617.67 -698.996 1061.49 1270.96 
11082 2
12540100 3691.67 1492.83 1552.67 -990.385 727.564 1228.91 
12540000 5012.67 2253.58 1597.5 -717.105 800.27 1074.56 
11082.5 2
12540100 3376.85 1988.69 1588.15 -639.879 1007.84 1193.81 
12540000 4614.38 2684.31 1589.77 -809.516 875.456 1192.37 
11083 2
12540100 3087.31 2428.69 1648.92 -564.402 857.7 1026.74 
12540000 4155.69 3036.38 1675.46 -894.137 686.31 1127.17 
11083.5 2
12540100 2786 2879.46 1762.15 -593.125 887.341 1067.32 
12540000 3797.23 3426.85 1726.08 -705.633 768.625 1043.41 
11084 2
12540100 2492.42 3242.42 1761.67 -599.15 740.725 952.708 
12540000 3332.58 3824.58 1791.67 -948.26 811.709 1248.23 
11084.5 2
12540100 2214.31 3878.23 1781.38 -560.704 1281.88 1399.15 
12540000 3079.23 4103.69 1803.62 -510.791 562.72 759.975 
11085 2
12540100 2000 4385 1806.92 -430.337 1017.61 1104.86 
12540000 2842.75 4435.92 1806.25 -474.861 667.117 818.864 
11085.5 2
12540100 1802.23 4871.15 1801.62 -389.31 956.996 1033.15 
12540000 2570.77 4938.46 1848.69 -535.395 989.262 1124.85 
11086 2
12540100 1593.75 5429.08 1786.83 -407.189 1089.71 1163.3 
12540000 2376.5 5697.25 1831.42 -379.432 1482.01 1529.81 
11086.5 2
12540100 1443.08 6015.92 1785.75 -304.993 1187.92 1226.45 
12540000 2060.17 6151.17 1801.08 -640.351 918.86 1119.98 
11087 2
12540100 1242.92 6506.75 1771.5 -397.156 973.876 1051.74 
12540000 2007.33 6526.67 1808.25 -104.828 745.04 752.378 
11087.5 2
12540100 1032.25 7001.92 1815 -417.162 980.528 1065.58 
12540000 1705.5 6795.75 1824.25 -597.69 532.838 800.718 
11088 2
12540100 643.667 7156.67 1826.5 -793.027 315.816 853.6 
12540000 1537.33 7009.08 1831.5 -343.197 435.374 554.378 
11088.5 2
12540100 437.833 7155.17 1819.33 -420.927 -3.06749 420.938 
12540000 1405.58 7302 1889.58 -269.427 599.012 656.815 
11089 2
12540100 429.667 7724.67 1770.75 -16.5989 1157.52 1157.64 
12540000 1421.42 7709.5 1883.42 32.1816 828.252 828.877 
11089.5 2
12540100 458.417 8253.83 1728.83 57.0437 1049.93 1051.48 
12540000 1342.75 8187.08 1830.92 -156.085 947.586 960.355 
11090 2
12540100 574.385 8537.46 1727.62 225.619 551.806 596.149 
12540000 1251.62 8602.31 1831.23 -177.305 807.829 827.058 
11090.5 2
12540100 610.545 8963.82 1727 72.6121 856.138 859.212 
12540000 1354.64 9053.18 1826.91 206.869 905.37 928.703 
11091 2
12540100 731.077 9428.54 1733.77 243.007 936.936 967.937 
12540000 1586.54 9406.62 1834.62 467.545 712.568 852.262 
11091.5 2
12540100 616.583 9919.92 1892.33 -219.757 943.144 968.408 
12540000 1640.75 9948.5 1821.58 104.053 1040.09 1045.28 
11092 2
12540100 336.833 10335.2 1967.17 -569.756 845.723 1019.74 
12540000 1496.58 10382.8 1808 -293.618 884.589 932.046 
11092.5 1
12540100 306.833 10792.6 1928.83 -61.3497 935.412 937.422 
