# Supplementary material for: Intrinsic group behaviour II: On the dependence of triad spatial dynamics on social and personal features; and on the effect of social interaction on small group dynamics
Source: PLoS One. 2019 Dec 3;14(12):e0225704. doi: 10.1371/journal.pone.0225704 (PMC6890182; doi:10.1371/journal.pone.0225704)
Supplement: S1 Data Set — (ZIP) [file pone.0225704.s001.zip › set_2_int/group_traj_dyad_int/traj_2_0109_94.dat]

2 12533500 12533600 0 1 0 0 2 0 1 20 20 20 1730.89 1760.36 1701.42 
11015 1
12533500 45177.7 -22000.3 1600 0 0 0 
11015.5 1
12533500 44728.8 -21760.6 1560.75 -1301.21 694.928 1475.15 
11016 2
12533600 44222.1 -22466.2 1455.54 0 0 0 
12533500 44149 -21575.8 1496.69 -1171.21 373.362 1229.28 
11016.5 2
12533600 43467.9 -22339.8 1428.69 -1458.71 244.458 1479.05 
12533500 43577.7 -21541.9 1454.62 -1105.04 65.4664 1106.98 
11017 2
12533600 42847.2 -22044.2 1507.42 -1264.1 602.199 1400.21 
12533500 43064.8 -21253.5 1572.42 -1044.69 587.42 1198.51 
11017.5 2
12533600 42413.5 -21678.2 1528.62 -872.814 736.29 1141.9 
12533500 42522.7 -20944.2 1990.85 -1090.66 622.427 1255.77 
11018 2
12533600 41849 -21538.6 1664.31 -1115.54 275.92 1149.15 
12533500 42095.8 -20724.8 1934.92 -843.721 433.414 948.533 
11018.5 2
12533600 41404.8 -21130.5 1695.92 -879.665 808.225 1194.59 
12533500 41348.2 -20892.8 1859.77 -1480.27 -332.521 1517.16 
11019 2
12533600 40763.9 -21029.3 1742.92 -1274.05 201.101 1289.82 
12533500 40898 -20459.2 1795.23 -895.091 862.058 1242.71 
11019.5 2
12533600 40373.1 -20717.2 1709.67 -810.871 647.423 1037.63 
12533500 40549.8 -20172.2 1750.67 -722.337 595.409 936.1 
11020 2
12533600 39900.4 -20502.9 1666.71 -932.258 422.866 1023.68 
12533500 40032.7 -19689.2 1664.86 -1019.96 952.569 1395.6 
11020.5 2
12533600 39356.2 -20119.8 1638.83 -1084.02 762.996 1325.62 
12533500 39445.5 -19427.7 1599.67 -1169.75 521.011 1280.53 
11021 2
12533600 38834.3 -19846.8 1701.77 -1082.87 566.363 1222.04 
12533500 38924.3 -19267.5 1601.85 -1081.31 332.216 1131.2 
11021.5 2
12533600 38346.8 -19609.6 1727.57 -950.335 462.524 1056.91 
12533500 38515 -18943.9 1621.79 -797.871 630.818 1017.12 
11022 2
12533600 37740.1 -19402.2 1712.23 -1173.52 401.195 1240.2 
12533500 37785.4 -18685.8 1671.62 -1411.25 499.192 1496.94 
11022.5 2
12533600 37115.6 -19164.9 1658.92 -1253.94 476.367 1341.38 
12533500 37146.7 -18566.6 1735.54 -1282.51 239.419 1304.67 
11023 2
12533600 36594.2 -19063.4 1624.92 -1068.54 208.005 1088.6 
12533500 36538.1 -18491.2 1681.58 -1247.15 154.437 1256.68 
11023.5 2
12533600 36035.1 -18954.1 1617.5 -1118.05 218.548 1139.21 
12533500 35994.6 -18308.4 1682.57 -1087.02 365.643 1146.87 
11024 2
12533600 35366.3 -18801.8 1632.46 -1298.71 295.871 1331.99 
12533500 35315.7 -18170.1 1691.54 -1318.21 268.644 1345.31 
11024.5 2
12533600 34981.2 -18630.2 1635.77 -771.851 343.919 845.006 
12533500 34897.2 -17988.9 1657.69 -838.6 363.034 913.807 
11025 2
12533600 34566.8 -18528.9 1612.33 -845.722 206.606 870.593 
12533500 34384.8 -17785.6 1659.33 -1045.71 414.979 1125.04 
11025.5 2
12533600 33936.3 -18403.1 1609.17 -1305.21 260.524 1330.96 
12533500 34023.6 -17619.8 1672.67 -747.93 343.34 822.971 
11026 2
12533600 33407 -18188.4 1629.08 -1056.55 428.54 1140.15 
12533500 33408.8 -17479.3 1678.62 -1227.17 280.324 1258.78 
11026.5 2
12533600 32874.5 -18035.8 1658 -1062.8 304.468 1105.55 
12533500 32784.2 -17418 1719.92 -1246.58 122.371 1252.58 
11027 2
12533600 32037.5 -17857.4 1574.69 -1690.91 360.528 1728.92 
12533500 32303.6 -17530.6 1838.46 -970.94 -227.506 997.238 
11027.5 2
12533600 31463.7 -17600.1 1471.57 -1118.57 501.585 1225.88 
12533500 31443.1 -16965.5 1846.14 -1677.47 1101.59 2006.84 
11028 2
12533600 30947.7 -17342.7 1434.31 -992.35 494.96 1108.94 
12533500 30874.1 -16675 1726.15 -1094.22 558.654 1228.58 
11028.5 2
12533600 30347.5 -17076.8 1504.85 -1222.31 541.595 1336.92 
12533500 30348.5 -16435.6 1657 -1070.34 487.545 1176.15 
11029 2
12533600 29738.2 -16751.5 1703.54 -1243.64 663.736 1409.68 
12533500 29878.8 -16219.4 1739.08 -958.556 441.287 1055.26 
11029.5 2
12533600 29337.8 -16634 1720.15 -802.22 235.548 836.086 
12533500 29288.6 -15960 1836.69 -1182.83 519.809 1292.01 
11030 2
12533600 28805.3 -16445.1 1790.85 -1054.53 374.105 1118.92 
12533500 28762.9 -15861.3 1820.85 -1040.97 195.43 1059.16 
11030.5 2
12533600 28233.2 -16413.5 1797.15 -1128.51 62.3578 1130.23 
12533500 28266.1 -15708 1762.08 -979.973 302.382 1025.56 
11031 2
12533600 27798.3 -16458.1 1712.17 -889.204 -91.2511 893.873 
12533500 27690.4 -15614.2 1576.17 -1177.22 191.718 1192.73 
11031.5 2
12533600 27191.9 -16115.4 1579.69 -1255.51 709.521 1442.12 
12533500 27218.5 -15361.1 1484.69 -976.974 524.168 1108.71 
11032 2
12533600 26594.6 -15819.2 1464 -1155.33 572.98 1289.61 
12533500 26667.2 -15102.8 1558.62 -1066.51 499.479 1177.68 
11032.5 2
12533600 26046.6 -15619.3 1514.77 -1074.51 391.855 1143.73 
12533500 26112.7 -14878.8 1593.23 -1087.18 439.367 1172.6 
11033 2
12533600 25540.2 -15383.9 1534.31 -1002.74 466.108 1105.78 
12533500 25641.8 -14662.2 1616.85 -932.369 428.941 1026.3 
11033.5 2
12533600 25059.1 -15201.2 1630.58 -962.295 365.346 1029.31 
12533500 25181.8 -14472.7 1578.75 -920.192 378.974 995.176 
11034 2
12533600 24661.1 -14993.7 1590.42 -836.134 436.099 943.029 
12533500 24550.4 -14307.4 1644.75 -1326.33 347.164 1371.01 
11034.5 2
12533600 23966 -14785.8 1675.23 -1395.75 417.465 1456.84 
12533500 24043.6 -14103.7 1672.23 -1017.67 409.085 1096.82 
11035 2
12533600 23517.7 -14601.6 1681.83 -891.319 366.175 963.604 
12533500 23693.9 -13802.4 1577.75 -695.226 598.958 917.654 
11035.5 2
12533600 23057.8 -14495.9 1606.69 -915.977 210.479 939.849 
12533500 23050.8 -13660.8 1577.92 -1281.17 282.013 1311.84 
11036 2
12533600 22421.4 -14382.9 1741.92 -1260.32 223.762 1280.03 
12533500 22524.9 -13544.4 1563.23 -1041.28 230.617 1066.51 
11036.5 2
12533600 21958.3 -14145.6 1679.38 -915.172 468.988 1028.34 
12533500 21878.1 -13378.1 1637.46 -1278.35 328.671 1319.93 
11037 2
12533600 21437.2 -13856.3 1699.17 -1052.64 584.408 1203.99 
12533500 21319.8 -13201.2 1756.92 -1127.93 357.394 1183.2 
11037.5 2
12533600 21033.5 -13613.8 1707.46 -822.38 493.864 959.276 
12533500 20936.4 -12981.6 1780.69 -780.785 447.151 899.761 
11038 2
12533600 20675.3 -13413.5 1727.38 -700.888 391.992 803.058 
12533500 20522.2 -12806.7 1764.38 -810.628 342.315 879.941 
11038.5 2
12533600 20198 -13211.5 1716.62 -937.736 397.008 1018.31 
12533500 20177.8 -12547.2 1754.92 -676.591 509.748 847.123 
11039 2
12533600 19833.2 -12924.8 1698.42 -740.027 581.565 941.2 
12533500 19860.8 -12263.1 1760.5 -642.872 576.364 863.412 
11039.5 2
12533600 19403.5 -12609 1662.62 -873.384 641.768 1083.82 
12533500 19454 -11990.8 1734.46 -826.897 553.328 994.952 
11040 2
12533600 19025.2 -12312.2 1648.92 -743.086 583.195 944.613 
12533500 19107.8 -11677.8 1726.69 -680.066 614.931 916.859 
11040.5 2
12533600 18571.6 -11959.9 1572 -889.442 690.649 1126.1 
12533500 18304.3 -11218.3 1736.92 -1575.57 901.056 1815.02 
11041 2
12533600 18275.2 -11645.5 1579.54 -589.234 625.172 859.091 
12533500 17781.5 -10787.6 1751 -1039.3 856.247 1346.59 
11041.5 2
12533600 17760.8 -11274.4 1527.77 -1043.38 752.692 1286.54 
12533500 17494.3 -10550.2 1714.62 -582.618 481.666 755.941 
11042 2
12533600 17052.9 -10842.1 1579.5 -1410.19 861.182 1652.36 
12533500 17124.1 -10131.6 1712 -737.38 833.83 1113.1 
11042.5 2
12533600 16696.5 -10444.7 1564.62 -727.484 810.978 1089.46 
12533500 16749.3 -9663.15 1703.08 -764.97 955.954 1224.35 
11043 2
12533600 16266.4 -10015.1 1634.21 -861.933 860.964 1218.27 
12533500 16413.9 -9302.79 1672.86 -672.246 722.181 986.64 
11043.5 2
12533600 15873.7 -9526.08 1671.38 -777.554 968.306 1241.86 
12533500 16064.1 -8804.23 1702 -692.634 987.238 1205.98 
11044 2
12533600 15528.4 -9179.15 1711.54 -706.151 709.454 1000.99 
12533500 15698.2 -8532 1665.69 -748.152 556.709 932.553 
11044.5 2
12533600 15245.7 -8867 1701.69 -563.132 621.82 838.915 
12533500 15295.3 -8109.77 1703 -802.636 841.097 1162.61 
11045 2
12533600 14865.9 -8638.23 1646.77 -761.061 458.455 888.479 
12533500 14870.4 -7783.62 1684.38 -851.549 653.615 1073.48 
11045.5 2
12533600 14499.5 -8213.23 1673.38 -737.347 855.131 1129.13 
12533500 14504.2 -7334.46 1684.69 -736.728 903.73 1165.97 
11046 2
12533600 14047.4 -7718.29 1692.93 -891.725 976.223 1322.19 
12533500 14178.5 -7005.93 1659.79 -642.467 647.994 912.502 
11046.5 2
12533600 13674.4 -7394.15 1690 -729.888 634.309 966.997 
12533500 13858.2 -6746.85 1732.69 -626.9 507.011 806.265 
11047 2
12533600 13439.2 -7115.23 1680.31 -474.256 562.345 735.629 
12533500 13524.5 -6427.38 1717 -672.767 644.076 931.369 
11047.5 2
12533600 13180.1 -6861.86 1716.86 -525.377 513.942 734.954 
12533500 13199.2 -6174.43 1743.79 -659.731 513.095 835.77 
11048 2
12533600 12874.9 -6556.73 1710.8 -602.123 601.822 851.318 
12533500 12882.7 -5819.6 1701.07 -624.354 699.859 937.881 
11048.5 2
12533600 12462.1 -6200.93 1636.79 -822.159 708.774 1085.5 
12533500 12496.3 -5487.86 1599.71 -769.683 660.842 1014.46 
11049 2
12533600 12176.1 -6026.73 1559.4 -589.848 359.165 690.594 
12533500 12226.1 -5258.47 1523.87 -557.015 472.97 730.73 
11049.5 2
12533600 12181 -6013.8 1526.93 9.96633 26.1279 27.9642 
12533500 12213.7 -5276.07 1486.07 -25.1852 -35.5556 43.5717 
11050 1
12533500 12150.6 -5211.33 1480 -159.371 163.468 228.3 
11050.5 1
12533500 10805 -4727 1597.88 -1897.82 683.122 2017.02 
11051 1
12533500 10408.1 -4465.62 1596.85 -977.643 643.804 1170.59 
11051.5 1
12533500 10108.9 -3854.08 1645.38 -605.575 1237.93 1378.11 
11052 1
12533500 9792.36 -3586.14 1680.29 -620.718 525.361 813.2 
11052.5 1
12533500 9442.85 -3226.38 1681.46 -693.474 713.806 995.201 
11053 1
12533500 9062.46 -2904.62 1680.62 -782.684 662.077 1025.15 
11053.5 1
12533500 8727.62 -2689.69 1702 -681.968 437.725 810.36 
11054 1
12533500 8372.31 -2351.08 1684.08 -712.039 678.588 983.607 
11054.5 1
12533500 8032.31 -1903.54 1613.69 -685.484 902.295 1133.15 
11055 1
12533500 7539.54 -1491 1614.54 -954.979 799.493 1245.46 
11055.5 1
12533500 7175.92 -1213.23 1590.46 -725.779 554.43 913.317 
11056 1
12533500 6878.46 -851.846 1630.77 -599.721 728.598 943.674 
11056.5 1
12533500 6563.46 -461.615 1603.62 -622.53 771.207 991.112 
11057 1
12533500 6212.15 -106.308 1554.77 -701.213 709.197 997.326 
11057.5 1
12533500 5777.92 253.917 1574.17 -880.806 730.678 1144.43 
11058 1
12533500 5364.92 638.077 1535.15 -836.019 777.652 1141.78 
11058.5 1
12533500 4827 1019.92 1431.69 -1060.99 753.148 1301.13 
11059 1
12533500 4330.54 1445.23 1395.15 -971.549 832.305 1279.31 
11059.5 1
12533500 3734.08 1862.17 1479.25 -1197.7 837.221 1461.31 
11060 1
12533500 3238.75 2271.08 1657.67 -1034.1 853.688 1340.95 
11060.5 1
12533500 2853.92 2563.38 1689.62 -750.15 569.788 942.01 
11061 1
12533500 2452.54 2955.92 1743.15 -799.571 781.949 1118.37 
11061.5 1
12533500 2132.62 3247.15 1690.85 -637.297 580.141 861.807 
11062 1
12533500 1811.92 3647.25 1667.83 -641.397 800.192 1025.52 
11062.5 1
12533500 1357.69 4007.23 1691.08 -899.454 712.833 1147.67 
11063 1
12533500 989.917 4473.5 1644.25 -728.269 923.305 1175.95 
11063.5 1
12533500 583.308 5026.54 1667.77 -828.124 1126.35 1398.02 
11064 1
12533500 170.615 5608.31 1669.54 -823.737 1161.22 1423.72 
11064.5 1
12533500 -45.3077 6265 1676.38 -426.725 1297.81 1366.17 
11065 1
12533500 -369.333 6853.25 1648.5 -666.719 1210.39 1381.87 
11065.5 1
12533500 -734.714 7531.79 1492.64 -722.097 1340.98 1523.04 
11066 1
12533500 -823.75 8312.17 1417.67 -175.96 1542.25 1552.26 
11066.5 1
12533500 -798.692 8937 1550.15 51.2427 1277.78 1278.8 
11067 1
12533500 -649.231 9547.54 1736.46 297.14 1213.79 1249.64 
11067.5 1
12533500 -545.769 10064.7 1864.54 204.066 1020.03 1040.24 
11068 1
12533500 -478.833 10556.3 1923.75 136.604 1003.35 1012.61 
