# Supplementary material for: Intrinsic group behaviour II: On the dependence of triad spatial dynamics on social and personal features; and on the effect of social interaction on small group dynamics
Source: PLoS One. 2019 Dec 3;14(12):e0225704. doi: 10.1371/journal.pone.0225704 (PMC6890182; doi:10.1371/journal.pone.0225704)
Supplement: S1 Data Set — (ZIP) [file pone.0225704.s001.zip › set_2_int/group_traj_dyad_int/traj_2_0109_93.dat]

2 12512201 12512001 0 0 0 1 2 1 0 60 60 60 1701.65 1776.16 1627.13 
10880.5 1
12512001 -14615 13366 1244.4 0 0 0 
10881 1
12512001 -14614.2 13502.8 1223.15 2.17912 387.666 387.672 
10881.5 1
12512001 -14971 13775.6 1538.38 -705.078 539.07 887.542 
10882 1
12512001 -15181.9 13835.7 1452.58 -425.235 121.071 442.135 
10882.5 2
12512201 -14581 13078 1222.83 0 0 0 
12512001 -15180.4 13692.1 1430.92 3.07641 -288.333 288.349 
10883 2
12512201 -14566.9 13159.7 1190.67 28.9185 167.693 170.169 
12512001 -15149.9 13603.8 1302.67 60.2133 -174.559 184.652 
10883.5 2
12512201 -14533.4 12939.2 1253.25 68.2281 -448.914 454.069 
12512001 -15046.5 13525.5 1490.5 210.625 -159.369 264.123 
10884 2
12512201 -14408.2 12541.6 1241.38 256.004 -813.159 852.505 
12512001 -14878.2 13495.5 1513.46 344.109 -61.271 349.521 
10884.5 2
12512201 -14389.3 12340.8 1339.08 37.5458 -398.352 400.117 
12512001 -14731.5 13342.8 1516.54 291.056 -302.961 420.118 
10885 2
12512201 -14501.3 12099.2 1395.69 -219.178 -472.829 521.158 
12512001 -14671.8 13164.7 1518.92 116.965 -348.638 367.735 
10885.5 2
12512201 -14552.5 11847.2 1371.17 -102.385 -504.128 514.42 
12512001 -14702.3 12942.1 1474.83 -61.1282 -445.218 449.395 
10886 2
12512201 -14648.6 11609.4 1183.69 -193.391 -478.435 516.043 
12512001 -14795.7 12585.2 1337.38 -187.845 -718.168 742.328 
10886.5 2
12512201 -14709.1 11206.8 1252.42 -121.911 -811.763 820.867 
12512001 -14964.2 11982.7 1387.92 -339.666 -1214.69 1261.29 
10887 2
12512201 -14653.4 10853.8 1245.38 111.621 -707.222 715.976 
12512001 -15028.6 11303 1492.92 -129.156 -1362.06 1368.17 
10887.5 2
12512201 -14635.5 10401.4 1324.54 35.1302 -890.672 891.365 
12512001 -15127.8 10824.8 1522.62 -195.185 -941.399 961.421 
10888 2
12512201 -14644.6 10056.5 1366 -18.2725 -696.737 696.976 
12512001 -15169.2 10468.9 1368.92 -83.6312 -718.894 723.742 
10888.5 2
12512201 -14688.3 9564.23 1427.15 -86.4118 -972.864 976.694 
12512001 -15144.7 10053.4 1260.31 48.3683 -821.21 822.633 
10889 2
12512201 -14603.8 9104.25 1383.67 166.945 -909.053 924.255 
12512001 -15012.3 9678.83 1434.75 261.579 -740.22 785.079 
10889.5 2
12512201 -14470.4 8752.67 1414.08 272.279 -717.517 767.442 
12512001 -14961.5 9261.33 1498 103.741 -852.041 858.333 
10890 2
12512201 -14404 8406.42 1419.33 134.175 -699.495 712.247 
12512001 -14890.8 8839 1514.5 142.929 -853.199 865.088 
10890.5 2
12512201 -14264.5 7949.08 1392.31 275.224 -902.051 943.103 
12512001 -14850.8 8396.31 1507.15 78.8575 -873.16 876.714 
10891 2
12512201 -13966.1 7714.42 1378.92 582.77 -458.321 741.403 
12512001 -14623.6 8068 1465.67 443.722 -641.226 779.782 
10891.5 2
12512201 -13690.5 7506.36 1399.27 568.307 -428.975 712.034 
12512001 -14364.3 7597 1514.36 534.661 -971.134 1108.59 
10892 2
12512201 -13377.1 7467.46 1382.54 624.258 -77.4942 629.05 
12512001 -14011.5 7339.92 1513.46 702.658 -512.105 869.471 
10892.5 2
12512201 -13003.9 7570 1435.42 733.124 201.451 760.298 
12512001 -13727.1 7163.42 1434.17 558.851 -346.771 657.696 
10893 2
12512201 -12707.5 7603.67 1381.5 614.972 69.8479 618.926 
12512001 -13332.4 7158.5 1507.08 818.811 -10.2006 818.874 
10893.5 2
12512201 -12582.8 7614.77 1301.08 246.839 21.9853 247.816 
12512001 -13007.2 7135.15 1522.38 643.932 -46.23 645.59 
10894 2
12512201 -12425.1 7696.42 1363.17 311.169 161.04 350.372 
12512001 -12830.8 7312.08 1460.08 347.924 348.973 492.781 
10894.5 2
12512201 -12083.8 7582.83 1376.83 689.394 -229.461 726.579 
12512001 -12644.1 7517.08 1478 377.273 414.141 560.221 
10895 2
12512201 -11883.2 7323.42 1378.42 401.971 -519.873 657.152 
12512001 -12512 7455 1479 264.696 -124.415 292.478 
10895.5 2
12512201 -11652.1 7027.5 1473.33 457.756 -585.974 743.576 
12512001 -12339.7 7233.08 1470.5 341.254 -439.439 556.382 
10896 2
12512201 -11501.4 6713.33 1399 301.937 -629.593 698.25 
12512001 -12100.1 7019.42 1542.33 480.127 -428.19 643.326 
10896.5 2
12512201 -11401.1 6433.92 1343.17 202.694 -564.478 599.767 
12512001 -11980.5 6811.08 1425.83 241.582 -420.875 485.282 
10897 2
12512201 -11378.2 6187.25 1321.67 46.0349 -497.312 499.438 
12512001 -11904.7 6522.92 1502.33 152.89 -580.981 600.762 
10897.5 2
12512201 -11463.6 5832.83 1369.58 -172.043 -714.55 734.969 
12512001 -11863 6200.67 1580.25 84.0054 -649.698 655.106 
10898 2
12512201 -11620.3 5465.08 1414.42 -318.598 -747.459 812.527 
12512001 -11917.8 5981.83 1539.75 -111.28 -444.783 458.493 
10898.5 2
12512201 -11808.8 5131.08 1355.17 -373.102 -661.386 759.366 
12512001 -12088.5 5735.42 1319.75 -338.119 -487.954 593.652 
10899 2
12512201 -11921.5 4761.15 1374.69 -217.319 -712.774 745.167 
12512001 -12124.8 5340.62 1483.46 -70.0311 -760.696 763.913 
10899.5 2
12512201 -12046.8 4401.58 1406.5 -245.995 -706.425 748.031 
12512001 -12220 4992.67 1525.25 -186.943 -683.593 708.694 
10900 2
12512201 -12131.8 4008.17 1422.33 -172.583 -798.005 816.454 
12512001 -12293.8 4599.42 1565.67 -149.594 -797.667 811.574 
10900.5 2
12512201 -12153.8 3530 1470.75 -43.3925 -943.13 944.127 
12512001 -12373.8 4139.33 1554.33 -157.955 -907.462 921.107 
10901 2
12512201 -12219.9 3088.58 1482.42 -134.864 -900.85 910.889 
12512001 -12359.2 3739.92 1525.17 29.7619 -815.136 815.679 
10901.5 2
12512201 -12287.4 2708.46 1448.85 -136.024 -766.375 778.352 
12512001 -12505.7 3263.15 1529.54 -295.247 -961.215 1005.54 
10902 2
12512201 -12340.8 2253.58 1416.58 -106.306 -906.132 912.346 
12512001 -12618.1 2777 1567.08 -223.887 -968.434 993.977 
10902.5 2
12512201 -12512.2 1727.31 1487.23 -341.442 -1048.36 1102.56 
12512001 -12686.6 2298.31 1570.38 -136.518 -953.57 963.293 
10903 2
12512201 -12486.2 1296.42 1462.75 50.7562 -841.584 843.113 
12512001 -12710.4 1890.83 1586.58 -46.4869 -795.848 797.205 
10903.5 2
12512201 -12491.7 891.417 1518.42 -11.3169 -833.333 833.41 
12512001 -12658.6 1472.25 1634.08 106.653 -861.283 867.861 
10904 2
12512201 -12516.8 459.167 1514.58 -50.879 -876.775 878.25 
12512001 -12664.8 1046.33 1589.25 -12.5085 -863.928 864.019 
10904.5 2
12512201 -12476.9 -14.8333 1499.42 79.1915 -942.346 945.668 
12512001 -12745 605.667 1539.92 -159.543 -876.077 890.486 
10905 2
12512201 -12539.9 -435 1490.25 -125 -833.664 842.983 
12512001 -12754.8 201.083 1517.42 -19.5106 -802.745 802.982 
10905.5 2
12512201 -12551.7 -932.75 1491.33 -23.4064 -991.534 991.81 
12512001 -12770.4 -403 1547.33 -31.0425 -1203.35 1203.75 
10906 2
12512201 -12528.3 -1402.58 1503 46.0224 -926.693 927.835 
12512001 -12786.2 -863.667 1562.75 -31.0651 -908.613 909.144 
10906.5 2
12512201 -12557.9 -1866.25 1509.42 -59.4043 -931.058 932.951 
12512001 -12701.4 -1305 1628.08 170.181 -886.212 902.404 
10907 2
12512201 -12482.6 -2283.42 1494.42 148.88 -824.44 837.775 
12512001 -12766.1 -1763.5 1711.75 -127.8 -906.126 915.095 
10907.5 2
12512201 -12451.4 -2781.58 1539.92 61.7162 -986.469 988.397 
12512001 -12811.4 -2253.25 1659.33 -89.769 -969.802 973.948 
10908 2
12512201 -12493.5 -3271.17 1530.75 -84.8454 -987.063 990.703 
12512001 -12776.8 -2691.42 1697.83 69.8925 -883.401 886.161 
10908.5 2
12512201 -12636.2 -3742 1585 -292.981 -966.804 1010.22 
12512001 -12833.4 -3163.45 1641.55 -116.25 -969.277 976.223 
10909 2
12512201 -12697.8 -4163 1572 -127.117 -868.041 877.299 
12512001 -12990.1 -3589.5 1581.33 -323.133 -878.444 935.991 
10909.5 2
12512201 -12731.8 -4561.67 1579.25 -66.8968 -786.325 789.165 
12512001 -13035.3 -4007.92 1579.67 -89.2505 -825.279 830.091 
10910 2
12512201 -12883.9 -5052.17 1550.5 -300.131 -967.456 1012.94 
12512001 -13128 -4495.92 1617.58 -182.774 -962.525 979.725 
10910.5 2
12512201 -13016.8 -5513.25 1575.83 -271.088 -940.986 979.257 
12512001 -13116.4 -4918.58 1619.33 23.6395 -862.585 862.909 
10911 2
12512201 -13024.3 -5879.77 1580.92 -14.6751 -711.688 711.839 
12512001 -13225.4 -5304.38 1645.38 -211.588 -749.129 778.437 
10911.5 2
12512201 -13123.1 -6301.42 1580.17 -195.595 -834.945 857.55 
12512001 -13325.5 -5710.08 1678.67 -198.248 -803.364 827.463 
10912 2
12512201 -13198.6 -6694 1594.25 -152.834 -794.703 809.266 
12512001 -13437.8 -6156.92 1611.58 -227.395 -904.521 932.666 
10912.5 2
12512201 -13262.2 -7055.67 1569 -128.88 -732.119 743.376 
12512001 -13514.8 -6516.25 1758.42 -155.87 -727.395 743.908 
10913 2
12512201 -13472.4 -7420.5 1531.33 -418.659 -726.76 838.722 
12512001 -13586.6 -6895.92 1582.58 -142.928 -756.308 769.695 
10913.5 2
12512201 -13654 -7826.17 1523.83 -358.86 -801.713 878.364 
12512001 -13725.8 -7229.5 1705.08 -275.198 -659.256 714.389 
10914 2
12512201 -13850.8 -8136.5 1645.92 -395.248 -623.159 737.935 
12512001 -13823.2 -7516.92 1660.33 -195.616 -577.142 609.392 
10914.5 2
12512201 -13995.4 -8271.5 1628.75 -296.886 -277.207 406.184 
12512001 -13925.5 -7725.83 1772.08 -209.959 -428.987 477.611 
10915 2
12512201 -13992.3 -8420.17 1646.17 6.25423 -301.555 301.62 
12512001 -13979 -7886.67 1807.17 -108.519 -326.234 343.81 
10915.5 2
12512201 -14009.1 -8538.58 1636.92 -33.2341 -234.954 237.293 
12512001 -13972.9 -8020.25 1803.67 12.0701 -265.046 265.321 
10916 2
12512201 -14059.4 -8577.75 1632.33 -101.684 -79.1246 128.842 
12512001 -14180.5 -8034.83 1814.17 -419.36 -29.4613 420.394 
10916.5 2
12512201 -14021.4 -8591.38 1628.62 73.563 -26.3726 78.1474 
12512001 -14126.1 -8004.08 1810.92 105.267 59.4902 120.914 
10917 2
12512201 -14007.4 -8551.67 1618.25 27.4419 78.0313 82.7161 
12512001 -14155.8 -8006.33 1801 -58.4605 -4.43303 58.6284 
10917.5 2
12512201 -14003.7 -8553 1640.33 7.63748 -2.71555 8.10587 
12512001 -14206.8 -7950.5 1706.75 -103.87 113.714 154.012 
10918 2
12512201 -13970.1 -8496.25 1636.67 65.979 111.493 129.553 
12512001 -14204.8 -7940.92 1796.08 4.09299 18.8278 19.2675 
10918.5 2
12512201 -14011.4 -8506.25 1644.58 -82.8323 -20.0401 85.2221 
12512001 -14232.8 -7946.58 1807.92 -56.1122 -11.356 57.2498 
10919 2
12512201 -14019.9 -8532.42 1612.5 -17.3116 -53.2926 56.0339 
12512001 -14247.2 -7929.17 1805.58 -29.5316 35.4718 46.1559 
10919.5 2
12512201 -14002.1 -8510.58 1625.25 36.3946 44.5578 57.5323 
12512001 -14276.2 -7899 1805.75 -59.0136 61.5646 85.2808 
10920 2
12512201 -14051.2 -8524 1637.46 -95.9911 -26.2044 99.5036 
12512001 -14297.1 -7922.08 1805.08 -40.8403 -45.0721 60.8229 
10920.5 2
12512201 -14031.2 -8571.75 1632.25 38.8731 -92.8988 100.704 
12512001 -14214.2 -7922.67 1805.42 161.304 -1.14736 161.308 
10921 2
12512201 -14030.3 -8617.42 1616.75 1.85185 -92.2559 92.2745 
12512001 -14158.7 -7960.67 1807.17 112.121 -76.7677 135.884 
10921.5 2
12512201 -14067.8 -8594.15 1626.23 -75.0218 46.6189 88.3266 
12512001 -14150.6 -7955.77 1807.46 16.1348 9.8145 18.8854 
10922 2
12512201 -13997 -8547.67 1626.08 144.133 94.6786 172.448 
12512001 -14108.8 -7968.25 1781.42 85.2655 -25.4191 88.9738 
10922.5 2
12512201 -13954.1 -8541 1586.29 85.8861 13.3601 86.919 
12512001 -14113.2 -7940.21 1764.07 -8.94646 56.1838 56.8916 
10923 2
12512201 -13907.7 -8559.23 1632.85 89.5001 -35.1267 96.1465 
12512001 -14104.5 -7971.38 1770.23 16.7164 -60.0584 62.3414 
10923.5 2
12512201 -13847.7 -8528.92 1668.33 124.793 63.0231 139.805 
12512001 -14151.9 -8022.83 1809.75 -98.4994 -106.962 145.406 
10924 2
12512201 -13854.4 -8445.15 1619.62 -13.8801 173.064 173.619 
12512001 -14203.5 -8054.85 1789.62 -106.498 -66.1422 125.366 
10924.5 2
12512201 -13755.7 -8363.54 1637.46 189.429 156.651 245.811 
12512001 -14205.3 -8097.15 1817.54 -3.54348 -81.2048 81.2821 
10925 2
12512201 -13706.6 -8245.67 1577.67 94.9883 227.992 246.988 
12512001 -14260.6 -8160.17 1802.75 -106.916 -121.882 162.13 
10925.5 2
12512201 -13696.6 -8024.5 1571.67 20.1613 445.901 446.356 
12512001 -14239.6 -8166.58 1809.92 42.3387 -12.9368 44.2711 
10926 2
12512201 -13603.3 -7991.08 1605.17 190.695 68.3367 202.57 
12512001 -14195.6 -8114.67 1814.58 89.9796 106.169 139.17 
10926.5 2
12512201 -13627.7 -7896.58 1650.17 -49.2578 191.296 197.536 
12512001 -14140.1 -8227.33 1796.83 112.348 -228.07 254.24 
10927 2
12512201 -13662.4 -7765.38 1551.85 -69.0218 260.832 269.81 
12512001 -13954.1 -8230.69 1816.62 369.794 -6.67788 369.854 
10927.5 2
12512201 -13679 -7705.58 1652.92 -33.5664 120.811 125.387 
12512001 -13917.5 -8197.08 1820.42 73.8928 67.8969 100.35 
10928 2
12512201 -13276.8 -7596.15 1676.23 804.308 218.859 833.553 
12512001 -13862.2 -8100.46 1779.15 110.538 193.244 222.625 
10928.5 2
12512201 -13064.7 -7641.21 1611.36 423.417 -89.941 432.864 
12512001 -13692.2 -8065 1710.71 339.354 70.7815 346.657 
10929 2
12512201 -13008.6 -7572.79 1597.71 112.143 136.857 176.935 
12512001 -13514.9 -7955.29 1753.93 354.571 219.429 416.977 
10929.5 2
12512201 -12778.7 -7612.07 1593.53 450.051 -76.8707 456.569 
12512001 -13324.1 -7832.07 1715.73 373.507 241.133 444.581 
10930 2
12512201 -12522.2 -7431.73 1557.53 517.07 363.575 632.098 
12512001 -13008.9 -7811.2 1747.27 635.484 42.0699 636.875 
10930.5 2
12512201 -12191.4 -7306.5 1604.86 683.412 258.747 730.754 
12512001 -12713.3 -7748.14 1652.57 610.704 130.283 624.447 
10931 2
12512201 -11740.9 -7281.07 1574.86 892.079 50.3536 893.499 
12512001 -12238.6 -7682.57 1700.5 940.028 129.844 948.954 
10931.5 2
12512201 -11375.2 -7114.64 1591.43 708.749 322.536 778.687 
12512001 -11742.9 -7623.14 1701.71 960.548 115.172 967.428 
10932 2
12512201 -10993 -7014.15 1572.23 773.713 203.419 800.007 
12512001 -11373.4 -7513.85 1655.38 748.065 221.248 780.097 
10932.5 2
12512201 -10539.8 -6956.92 1538.54 926.695 117.036 934.056 
12512001 -10973.6 -7505.08 1735.31 817.524 17.933 817.721 
10933 2
12512201 -10142.8 -6892.71 1554 802.142 129.715 812.563 
12512001 -10515.8 -7343 1722.43 924.908 327.428 981.155 
10933.5 2
12512201 -9644.92 -6746.38 1524.77 985.867 289.762 1027.57 
12512001 -10181.6 -7146.62 1650.23 661.723 388.88 767.532 
10934 2
12512201 -9222.62 -6664.54 1551 832.954 161.432 848.453 
12512001 -9722.54 -7027.62 1711 905.477 234.714 935.403 
10934.5 2
12512201 -8755.46 -6551.69 1557.69 915.988 221.267 942.334 
12512001 -9283.08 -6896.92 1724.08 861.689 256.259 898.987 
10935 2
12512201 -8407.33 -6403.33 1498.83 710.466 302.773 772.291 
12512001 -8875.5 -6840.42 1669.17 831.79 115.319 839.746 
10935.5 2
12512201 -8084.54 -6161.08 1530.46 666.932 500.53 833.863 
12512001 -8453.15 -6681.46 1664.77 872.616 328.42 932.372 
10936 2
12512201 -7763 -5912.23 1445.31 629.234 486.979 795.665 
12512001 -8065.92 -6517 1706.08 757.79 321.843 823.303 
10936.5 2
12512201 -7365.67 -5596.67 1621.75 799.463 634.938 1020.92 
12512001 -7543.25 -6214 1612.5 1051.66 609.658 1215.59 
10937 2
12512201 -6986.69 -5311.77 1584.85 765.605 575.55 957.815 
12512001 -7171.38 -5845.77 1713.77 751.243 743.901 1057.24 
10937.5 2
12512201 -6674.23 -5132.85 1431.62 619.963 355.006 714.412 
12512001 -6807.23 -5667.38 1589.92 722.527 353.938 804.561 
10938 2
12512201 -6328.17 -4647.5 1517.42 685.275 961.081 1180.37 
12512001 -6481.17 -5310.25 1695.08 645.671 707.197 957.611 
10938.5 2
12512201 -5978.85 -4078.15 1396.46 688.995 1122.97 1317.49 
12512001 -6073.69 -4802.92 1504.38 803.697 1000.64 1283.44 
10939 2
12512201 -5713.25 -3776.5 1294.17 528.024 599.709 799.037 
12512001 -5793.83 -4407.25 1371.42 556.38 786.626 963.504 
10939.5 2
12512201 -5478.67 -3539.75 1213.08 466.368 470.676 662.597 
12512001 -5716.08 -4039.08 1245.42 154.573 731.942 748.085 
10940 2
12512201 -5047.17 -3400 1612.83 886.037 286.961 931.347 
12512001 -5187 -3910.33 1445.58 1086.41 264.374 1118.12 
10940.5 2
12512201 -4603.92 -3043.54 1769.38 872.527 701.696 1119.68 
12512001 -4798.69 -3559.77 1750.77 764.385 690.087 1029.81 
10941 2
12512201 -4173.33 -2668.17 1857.58 864.638 753.759 1147.06 
12512001 -4365.92 -3250.17 1821.08 869.027 621.692 1068.51 
10941.5 2
12512201 -3839.38 -2565.08 1810.38 669.236 206.593 700.398 
12512001 -3918.85 -3053.85 1825.85 895.933 393.428 978.51 
10942 2
12512201 -3447 -2343.83 1809.25 795.912 448.77 913.712 
12512001 -3470.58 -2882.08 1833.83 909.255 348.403 973.72 
10942.5 2
12512201 -2713.23 -2040.77 1763.38 1453.01 600.127 1572.06 
12512001 -3093.54 -2486.92 1855.23 746.624 782.496 1081.55 
10943 2
12512201 -2311.5 -1776 1701.83 792.368 522.227 948.983 
12512001 -2682.58 -2265.83 1840.67 810.562 436.074 920.42 
10943.5 2
12512201 -2118.5 -1422.58 1700.42 395.492 724.214 825.167 
12512001 -2201.58 -2006.42 1832.5 985.656 531.592 1119.87 
10944 2
12512201 -1775.92 -972.077 1739.69 674.364 886.824 1114.1 
12512001 -1881.46 -1714.77 1844.85 630.161 574.109 852.469 
10944.5 2
12512201 -1312.42 -152.583 1703.83 914.214 1616.36 1856.99 
12512001 -1488.58 -755.667 1809.25 774.908 1891.72 2044.28 
10945 2
12512201 -933.5 263.417 1643.33 762.408 837.022 1132.2 
12512001 -1044.67 -295.083 1770.58 893.192 926.727 1287.1 
10945.5 2
12512201 -572.167 391.583 1583.25 746.556 264.807 792.13 
12512001 -796.833 -60.6667 1766.17 512.052 484.332 704.823 
10946 2
12512201 97.1538 651.538 1569.54 1317.56 511.723 1413.44 
12512001 -101.692 77.7692 1731.62 1368.39 272.512 1395.26 
10946.5 2
12512201 712 772.583 1502.5 1239.61 244.042 1263.4 
12512001 365.833 315.917 1633 942.592 480.136 1057.83 
10947 2
12512201 1061.85 1074.31 1493.54 703.916 607.091 929.547 
12512001 657.538 656.385 1574.31 586.932 685.046 902.096 
10947.5 2
12512201 1453.67 1370.17 1447.08 777.422 587.022 974.156 
12512001 1180 833.083 1575.42 1036.63 350.593 1094.31 
10948 2
12512201 1887.54 1559.69 1521.54 866.012 378.295 945.031 
12512001 1563.85 1066.85 1581.54 766.16 466.592 897.056 
10948.5 2
12512201 2428.08 1642.42 1552.58 1066.16 163.164 1078.58 
12512001 2012.75 1219.92 1565.83 885.412 301.914 935.471 
10949 2
12512201 2965.17 1571.58 1533.67 1091.63 -143.97 1101.09 
12512001 2505.17 1272.42 1651.92 1000.85 106.707 1006.52 
10949.5 2
12512201 3561.5 1439.08 1534.42 1173.88 -260.827 1202.51 
12512001 2946.17 1361.67 1698 868.11 175.689 885.71 
10950 2
12512201 3922 1135 1503.92 726.815 -613.071 950.85 
12512001 3320.75 1278.25 1669.83 755.208 -168.179 773.708 
10950.5 2
12512201 4226.92 849.692 1515.85 602.615 -563.849 825.27 
12512001 3700.69 1091.46 1739.77 750.874 -369.147 836.709 
10951 2
12512201 4754.75 611.5 1500.33 1036.99 -467.961 1137.69 
12512001 4161.83 796.833 1787.67 905.975 -578.837 1075.1 
10951.5 2
12512201 5292.17 358.5 1563.25 1096.77 -516.327 1212.23 
12512001 4664.75 372.583 1777.33 1026.36 -865.816 1342.78 
10952 2
12512201 5610.42 -81 1575.25 650.818 -898.773 1109.67 
12512001 5039.92 59.1667 1750 767.212 -640.934 999.705 
10952.5 2
12512201 5978.69 -546.846 1572.69 717.886 -908.082 1157.57 
12512001 5361.92 -296.154 1728.46 627.693 -692.633 934.74 
10953 2
12512201 6297.83 -916.833 1581.42 639.561 -741.457 979.182 
12512001 5659.25 -686.5 1720.08 595.846 -782.257 983.34 
10953.5 2
12512201 6544.69 -1435.46 1601.46 491.751 -1033.12 1144.19 
12512001 5972.08 -1064.15 1728.15 623.161 -752.298 976.874 
10954 2
12512201 7014.42 -1864.75 1616.67 937.574 -856.863 1270.14 
12512001 6317.17 -1514 1803.33 688.802 -897.897 1131.67 
10954.5 2
12512201 7382 -2115.77 1606.92 732.238 -500.038 886.685 
12512001 6647.85 -1934.54 1836.31 658.724 -837.726 1065.69 
10955 2
12512201 7849.75 -2487.58 1578.17 946.862 -752.66 1209.56 
12512001 7081.08 -2329.33 1760 876.998 -799.18 1186.51 
10955.5 2
12512201 8202.08 -2796.5 1583.5 730.982 -640.906 972.16 
12512001 7555.5 -2601.25 1693.5 984.267 -564.142 1134.48 
10956 2
12512201 8591.15 -3120.85 1561.23 779.7 -649.992 1015.1 
12512001 7899.08 -2973.38 1671.46 688.531 -745.761 1015 
10956.5 2
12512201 8948.85 -3496.38 1577 687.87 -722.189 997.358 
12512001 8246.85 -3409.92 1671.85 668.787 -839.497 1073.33 
10957 2
12512201 9288.58 -3874.17 1596.58 684.954 -761.657 1024.35 
12512001 8693.33 -3654 1709 900.176 -492.091 1025.9 
10957.5 2
12512201 9651 -4203.15 1599.92 745.713 -676.928 1007.13 
12512001 9076.46 -4017.69 1759.08 788.33 -748.338 1086.96 
10958 2
12512201 9913.15 -4517.69 1540.62 522.219 -626.571 815.661 
12512001 9351.77 -4365.23 1751.69 548.422 -692.308 883.208 
10958.5 2
12512201 10313.8 -4913.08 1542.85 796.452 -786.053 1119.02 
12512001 9669.62 -4823.69 1721.69 631.901 -911.454 1109.08 
10959 2
12512201 10747.4 -5168.79 1538.57 855.344 -504.357 992.97 
12512001 10167.1 -5130.5 1678.79 981.317 -605.143 1152.9 
10959.5 2
12512201 11092.7 -5549.33 1519.58 684.996 -755.055 1019.47 
12512001 10551.6 -5451.08 1655.17 762.779 -636.078 993.19 
10960 2
12512201 11508.2 -5904 1531.31 858.445 -732.782 1128.67 
12512001 10915.6 -5804.54 1688.77 752.132 -730.279 1048.34 
10960.5 2
12512201 11961.1 -6366.77 1545.92 905.846 -925.538 1295.06 
12512001 11365 -6151.31 1694 898.769 -693.538 1135.25 
10961 2
12512201 12346.1 -6747.15 1561 777.778 -768.454 1093.37 
12512001 11782.7 -6603.08 1770.69 843.823 -912.665 1242.98 
10961.5 2
12512201 12884.2 -7093.54 1607.23 1063.55 -684.555 1264.81 
12512001 12299.6 -6967.31 1790.31 1021.59 -719.824 1249.71 
10962 2
12512201 13161.3 -7427.15 1627.08 541.166 -651.593 847.014 
12512001 12620.2 -7288.62 1800.23 626.202 -627.554 886.54 
10962.5 2
12512201 13589.5 -7794.69 1619.08 851.353 -730.693 1121.92 
12512001 12949.7 -7650.69 1793.31 654.993 -719.835 973.231 
10963 2
12512201 13917.3 -8171.08 1576.23 649.048 -745.316 988.311 
12512001 13285.7 -8018.62 1779.08 665.347 -728.561 986.654 
10963.5 2
12512201 14371.8 -8543.77 1565.23 905.302 -742.415 1170.79 
12512001 13668.3 -8299.31 1741.23 762.182 -559.148 945.287 
10964 2
12512201 14770.7 -8826.38 1592.85 796.254 -564.103 975.824 
12512001 14136.3 -8729.85 1727.54 934.132 -859.358 1269.29 
10964.5 2
12512201 15119.1 -9237.85 1601.31 692.614 -818.015 1071.85 
12512001 14567.2 -9179.31 1757.85 856.706 -893.562 1237.9 
10965 2
12512201 15464.3 -9553.25 1634.08 707.493 -646.319 958.266 
12512001 14920.8 -9573.42 1825.58 724.425 -807.6 1084.9 
10965.5 2
12512201 15841.6 -10022.3 1648.54 762.186 -947.591 1216.08 
12512001 15286.1 -9865.38 1850.77 738.034 -589.834 944.775 
10966 2
12512201 16224 -10457.2 1665.77 751.247 -854.466 1137.75 
12512001 15659.5 -10248.3 1851.15 733.716 -752.305 1050.86 
10966.5 2
12512201 16631.3 -10697.5 1639.54 806.55 -475.857 936.463 
12512001 16044.5 -10601.2 1820.46 762.224 -698.705 1034.01 
10967 2
12512201 16946 -11021.3 1610.42 646.185 -664.877 927.155 
12512001 16390.2 -10926.7 1770.75 709.867 -668.404 975.026 
10967.5 2
12512201 17392.6 -11448.8 1604.77 924.67 -885.12 1280.02 
12512001 16751.1 -11305.6 1731.46 747.226 -784.573 1083.47 
10968 2
12512201 17742.3 -11890 1605.54 696.598 -878.793 1121.39 
12512001 17112.8 -11646.3 1764.69 720.503 -678.67 989.806 
10968.5 2
12512201 18439.6 -12214 1546.46 1375.36 -639.053 1516.58 
12512001 17450.8 -12075.5 1769.38 666.818 -846.457 1077.56 
10969 2
12512201 18871.4 -12536.5 1555.62 851.616 -636.171 1063 
12512001 18198.2 -12405.8 1720.69 1473.98 -651.494 1611.54 
10969.5 2
12512201 19299.1 -12844.9 1585.77 845.242 -609.456 1042.05 
12512001 18650.1 -12758.2 1755.46 893.129 -696.564 1132.64 
10970 2
12512201 19651.2 -13099.4 1540.67 712.732 -515.169 879.424 
12512001 19017.2 -13060.1 1779.58 743.097 -611.038 962.06 
10970.5 2
12512201 19940.6 -13460.4 1582.31 587.117 -732.187 938.511 
12512001 19383.3 -13347.2 1732.62 742.68 -582.293 943.736 
10971 2
12512201 20364.3 -13776.8 1594.85 821.109 -613.298 1024.87 
12512001 19760.2 -13720.7 1688.38 730.322 -723.912 1028.31 
10971.5 2
12512201 20737.6 -14129.6 1612.67 757.151 -715.491 1041.73 
12512001 20122.3 -14078.1 1681.17 734.644 -724.931 1032.1 
10972 2
12512201 21184.3 -14374.2 1561.15 898.842 -492.094 1024.73 
12512001 20541.3 -14435.4 1696.92 843.007 -718.916 1107.93 
10972.5 2
12512201 21620.8 -14558.4 1529.38 850.802 -359.124 923.49 
12512001 21043.8 -14625 1692.23 979.607 -369.621 1047.02 
10973 2
12512201 22049.6 -14891.8 1461.83 875.131 -680.338 1108.47 
12512001 21453.3 -14889.2 1676.42 835.688 -539.286 994.587 
10973.5 2
12512201 22524.1 -15118.5 1402.38 960.513 -458.93 1064.52 
12512001 21923.1 -15169.3 1623.46 950.898 -566.918 1107.07 
10974 2
12512201 23001.6 -15423.2 1542.38 949.381 -605.903 1126.25 
12512001 22374.7 -15428.5 1613.23 897.844 -515.216 1035.17 
10974.5 2
12512201 23481 -15680.9 1546.23 934.473 -502.324 1060.93 
12512001 22817.1 -15684.8 1645.69 862.348 -499.625 996.629 
10975 2
12512201 23806.8 -15773.2 1541.62 650.238 -184.093 675.796 
12512001 23226.5 -15905.9 1667.62 817.135 -441.425 928.744 
10975.5 2
12512201 24155.3 -15963.2 1490.42 709.907 -386.991 808.536 
12512001 23648.2 -16186.8 1677.58 859.04 -571.949 1032.02 
10976 2
12512201 24673.5 -16174.5 1527.62 1042.67 -425.295 1126.07 
12512001 23996.4 -16381.2 1687.08 700.472 -391.155 802.286 
10976.5 2
12512201 25033.5 -16284.1 1501.33 712.795 -216.921 745.071 
12512001 24551.8 -16605.2 1691.58 1099.9 -443.59 1185.98 
10977 2
12512201 25495.2 -16506.2 1503.23 923.462 -444.141 1024.72 
12512001 24987.8 -16756.5 1667.62 872.026 -302.744 923.083 
10977.5 2
12512201 26050.5 -16838.9 1576.67 1119.49 -670.893 1305.13 
12512001 25414 -16931 1647.58 859.181 -351.737 928.392 
10978 2
12512201 26512.5 -16986.7 1530.85 950.538 -304.065 997.987 
12512001 25951.2 -17209 1732.92 1105.41 -572.016 1244.64 
10978.5 2
12512201 27008.9 -17202.4 1562.62 988.967 -429.666 1078.27 
12512001 26454.9 -17339.1 1749.15 1003.37 -259.117 1036.29 
10979 2
12512201 27519.2 -17480.5 1599.23 1000.45 -545.4 1139.46 
12512001 26955.5 -17555.7 1760.38 981.448 -424.736 1069.41 
10979.5 2
12512201 28057.8 -17600.2 1603.31 1072.94 -238.431 1099.11 
12512001 27386.9 -17763.7 1758.46 859.485 -414.343 954.146 
10980 2
12512201 28494.2 -17845.8 1568.69 892.402 -502.281 1024.04 
12512001 27868.8 -17923.5 1712.69 985.37 -326.726 1038.13 
10980.5 2
12512201 28963.8 -17959.9 1562.62 944.9 -229.531 972.379 
12512001 28332.1 -18151.5 1710.54 932.209 -458.753 1038.97 
10981 2
12512201 29576.6 -18076 1443 1192.36 -225.831 1213.56 
12512001 28844.6 -18280.6 1704.29 997.21 -251.326 1028.39 
10981.5 2
12512201 30045.2 -18256.5 1348.54 950.483 -366.204 1018.59 
12512001 29434.2 -18401.8 1620.15 1195.76 -245.848 1220.77 
10982 2
12512201 30527.5 -18432.9 1361.79 984.223 -359.834 1047.94 
12512001 29980.2 -18591.2 1513 1114.41 -386.466 1179.52 
10982.5 2
12512201 30989.9 -18543.9 1308.14 908.364 -218.215 934.207 
12512001 30450.9 -18810.5 1424.93 924.642 -430.817 1020.08 
10983 2
12512201 31422.5 -18708.7 1277.57 855.025 -325.663 914.945 
12512001 30938.6 -18957.6 1375.14 963.862 -290.655 1006.73 
10983.5 2
12512201 32220.1 -18959.6 1376.43 1573.26 -494.787 1649.23 
12512001 31573 -19073.5 1406 1251.34 -228.656 1272.06 
10984 2
12512201 33031.8 -19230.9 1615.23 1629.77 -544.883 1718.45 
12512001 32158 -19354.1 1632.23 1174.7 -563.407 1302.82 
10984.5 2
12512201 33419.7 -19432.4 1635.23 790.067 -410.309 890.258 
12512001 32746.2 -19610.5 1747.54 1198.03 -522.168 1306.88 
10985 2
12512201 33825.6 -19675.9 1659.23 816.747 -490.017 952.466 
12512001 33270.8 -19800.9 1759.15 1055.41 -383.222 1122.83 
10985.5 2
12512201 34227.5 -19773.3 1733.64 794.238 -192.416 817.214 
12512001 33717.4 -20002.4 1780.36 882.585 -398.091 968.211 
10986 2
12512201 34713.5 -19984.2 1672.31 981.74 -426.152 1070.24 
12512001 34106 -20054.7 1827.85 785.137 -105.728 792.224 
10986.5 2
12512201 35157.6 -20145.2 1626.07 874.232 -316.897 929.895 
12512001 34575.4 -20239.9 1815.64 923.931 -364.498 993.231 
10987 2
12512201 35666.3 -20362.5 1556.31 1003.42 -428.496 1091.09 
12512001 35120.7 -20469.5 1767.38 1075.61 -453.02 1167.12 
10987.5 2
12512201 36204.4 -20464.2 1554.21 1118.75 -211.544 1138.58 
12512001 35625.8 -20551.7 1723.86 1050.09 -170.844 1063.9 
10988 2
12512201 36821.8 -20626.3 1609.43 1212.88 -318.411 1253.98 
12512001 36206.5 -20751 1732.57 1140.89 -391.524 1206.2 
10988.5 2
12512201 37431.2 -20667.6 1669.57 1209.18 -81.9161 1211.96 
12512001 36790.4 -20866.1 1820 1158.59 -228.316 1180.87 
10989 2
12512201 37900.1 -20797.9 1717.27 955.029 -265.367 991.211 
12512001 37255.3 -20961.7 1831.93 946.717 -194.695 966.53 
10989.5 2
12512201 38424.5 -20957 1719.67 1059.26 -321.481 1106.97 
12512001 37826.5 -21160.3 1833.93 1153.94 -401.212 1221.7 
10990 2
12512201 39001.8 -21111.4 1728.31 1127.63 -301.636 1167.27 
12512001 38394.9 -21301.1 1853.69 1110.29 -274.992 1143.84 
10990.5 2
12512201 39402.2 -21318.3 1717 780.482 -403.176 878.467 
12512001 38865.2 -21413.3 1875.13 916.691 -218.852 942.453 
10991 2
12512201 39943.4 -21505.9 1711.6 1088.93 -377.465 1152.5 
12512001 39332.3 -21515.9 1875.13 939.772 -206.304 962.15 
10991.5 2
12512201 40444.9 -21712.7 1669.6 1002.93 -413.6 1084.87 
12512001 39859.2 -21748.9 1870.47 1053.87 -466 1152.3 
10992 2
12512201 41021.8 -21956.6 1627.43 1191.98 -503.935 1294.13 
12512001 40352.8 -22088.3 1793.14 1019.81 -701.279 1237.66 
10992.5 2
12512201 41483.6 -22107.1 1624 923.629 -300.99 971.435 
12512001 40863.5 -22274.1 1730.8 1021.36 -371.562 1086.85 
10993 2
12512201 41995.7 -22224.8 1531.14 994.397 -228.581 1020.33 
12512001 41388.8 -22547.9 1735.79 1020.04 -531.632 1150.26 
10993.5 2
12512201 42449 -22378.7 1418.15 908.388 -308.43 959.322 
12512001 41861 -22766.5 1766.69 946.321 -438.085 1042.81 
10994 2
12512201 42900.1 -22643.4 1399.69 928.142 -544.634 1076.14 
12512001 42408.6 -22870.8 1699.77 1126.78 -214.625 1147.04 
10994.5 2
12512201 43339.4 -22867.3 1404.85 898.38 -457.92 1008.35 
12512001 42766.2 -23017.8 1689.23 731.32 -300.771 790.754 
10995 2
12512201 43932.4 -23144.7 1552 1186 -554.769 1309.34 
12512001 43297.8 -23178.1 1763.08 1063.23 -320.462 1110.48 
10995.5 2
12512201 44428 -23424.2 1617.31 977.545 -551.206 1122.24 
12512001 43809.2 -23255 1825.69 1008.5 -151.722 1019.85 
10996 2
12512201 44952.4 -23396.3 1605.85 1018.22 54.0702 1019.66 
12512001 44305.7 -23588.9 1758.38 964.152 -648.394 1161.9 
10996.5 2
12512201 45387.5 -23594.2 1598.31 859.836 -391.152 944.626 
12512001 44802.4 -23677.7 1689.54 981.605 -175.433 997.159 
10997 2
12512201 45823.8 -23512.4 1616 890.555 166.968 906.072 
12512001 45243.3 -23850.7 1682.83 899.895 -353.009 966.658 
10997.5 2
12512201 46177.9 -23587.3 1629.85 724.11 -153.151 740.129 
12512001 45670.8 -24001.7 1695.62 874.102 -308.846 927.06 
10998 2
12512201 46511.1 -23565.4 1636 654.539 43.0079 655.95 
12512001 46120.5 -24272.5 1719.25 883.558 -532.039 1031.38 
10998.5 2
12512201 46919.9 -23625.5 1587.31 807.984 -118.666 816.651 
12512001 46490.1 -24430.4 1718.62 730.389 -312.025 794.247 
10999 2
12512201 47094.2 -23798.2 1581.25 347.099 -344.2 488.826 
12512001 47029.1 -24275 1698.83 1073.72 309.531 1117.44 
10999.5 2
12512201 47215.8 -23930.8 1590.33 252.945 -275.641 374.111 
12512001 47422.2 -24366.2 1681 817.394 -189.536 839.081 
