# Supplementary material for: Intrinsic group behaviour II: On the dependence of triad spatial dynamics on social and personal features; and on the effect of social interaction on small group dynamics
Source: PLoS One. 2019 Dec 3;14(12):e0225704. doi: 10.1371/journal.pone.0225704 (PMC6890182; doi:10.1371/journal.pone.0225704)
Supplement: S1 Data Set — (ZIP) [file pone.0225704.s001.zip › set_2_int/group_traj_dyad_int/traj_2_0109_92.dat]

2 12503400 12502701 0 1 0 0 2 0 1 30 30 30 1794.15 1801.31 1787 
10827.5 1
12502701 45850.7 -23275.6 1796.55 0 0 0 
10828 1
12502701 45438.9 -23051.9 1795.57 -777.113 422.225 884.409 
10828.5 1
12502701 45036.5 -22866.2 1765.64 -927.195 427.823 1021.14 
10829 1
12502701 44535.2 -22832.7 1680 -1029.31 68.6952 1031.6 
10829.5 1
12502701 43998.2 -22951.9 1605 -1036.55 -230.095 1061.78 
10830 1
12502701 43213.4 -23281.7 1597.83 -1554.13 -652.97 1685.73 
10830.5 1
12502701 42840.5 -22930.4 1658.83 -738.449 695.545 1014.44 
10831 1
12502701 42358.5 -22711.8 1666.18 -983.766 446.119 1080.19 
10831.5 1
12502701 41536.2 -23037.3 1667.83 -1688.48 -668.409 1815.96 
10832 1
12502701 41061.8 -22766.8 1708.42 -932.056 531.598 1073 
10832.5 1
12502701 40551.3 -22545.8 1764.92 -1020.83 441.833 1112.35 
10833 1
12502701 40112.3 -22326.2 1758.25 -892.276 446.477 997.747 
10833.5 1
12502701 39617.3 -22020.5 1797 -984.146 607.611 1156.6 
10834 2
12503400 39642.7 -20753.8 1680.67 0 0 0 
12502701 39225.8 -21731.7 1767.42 -781.552 576.59 971.226 
10834.5 2
12503400 39063.6 -20777.2 1889.54 -1133.17 -45.7875 1134.1 
12502701 38684.4 -21424.9 1858.46 -1059.42 600.281 1217.67 
10835 2
12503400 38577.8 -20610.8 1895.5 -971.564 332.795 1026.98 
12502701 38192.4 -21215.8 1876.33 -983.936 418.346 1069.18 
10835.5 2
12503400 38173.6 -20367.2 1892.15 -826.622 498.322 965.209 
12502701 37757.8 -21038.8 1858.92 -888.85 361.767 959.65 
10836 2
12503400 37607.1 -20276.3 1885.15 -1115.23 178.831 1129.48 
12502701 37302.3 -20886.7 1877.85 -896.578 299.515 945.284 
10836.5 2
12503400 37114.8 -20085.6 1848.42 -978.615 379.174 1049.51 
12502701 36794.3 -20730 1839.33 -1009.89 311.516 1056.84 
10837 2
12503400 36658.1 -19927.3 1824.38 -917.182 317.823 970.687 
12502701 36292.2 -20617.8 1747.15 -1008.39 225.209 1033.23 
10837.5 2
12503400 36053.7 -19736.2 1697.83 -1199.23 379.248 1257.77 
12502701 35855.1 -20463.2 1711.42 -867.203 306.738 919.853 
10838 2
12503400 35548.4 -19456.2 1742.23 -1029.09 570.291 1176.54 
12502701 35201.5 -20239.5 1718.23 -1331.21 455.781 1407.07 
10838.5 2
12503400 34865.8 -19294.6 1730.15 -1327.9 314.277 1364.58 
12502701 34778.5 -20110.3 1792.54 -822.808 251.272 860.32 
10839 2
12503400 34546.3 -19106 1729.92 -656.084 387.301 761.871 
12502701 34408.7 -19979.8 1777.42 -759.49 268.086 805.416 
10839.5 2
12503400 34254.6 -18973.8 1690.23 -596.56 270.411 654.985 
12502701 33854.2 -19788.3 1837.38 -1133.97 391.498 1199.65 
10840 2
12503400 33745 -18853.4 1790.77 -997.29 235.586 1024.74 
12502701 33308.8 -19615.8 1858.23 -1067.29 337.649 1119.42 
10840.5 2
12503400 33119.6 -18690.6 1820.92 -1263.47 328.891 1305.57 
12502701 32932.3 -19532.4 1839.08 -760.477 168.389 778.896 
10841 2
12503400 32551.6 -18674.5 1784.31 -1154.41 32.6115 1154.87 
12502701 32452.7 -19385.5 1829.77 -974.88 298.533 1019.57 
10841.5 2
12503400 32146 -18554.3 1787.38 -792.218 234.826 826.288 
12502701 32064.2 -19214.5 1759.92 -758.714 333.984 828.971 
10842 2
12503400 31685.7 -18087.8 1695.08 -926.224 938.748 1318.76 
12502701 31345.3 -18862.8 1644.58 -1446.47 707.824 1610.37 
10842.5 2
12503400 31147.1 -17934.5 1612.17 -1099.15 312.755 1142.78 
12502701 31053 -18728.2 1575.17 -596.599 274.66 656.786 
10843 2
12503400 30601.1 -17785.2 1511.15 -1081.2 295.735 1120.92 
12502701 30360.9 -18396.5 1460.31 -1370.45 656.69 1519.66 
10843.5 2
12503400 30002.6 -17622.8 1589.58 -1192.22 323.514 1235.33 
12502701 29825.7 -18246.2 1404.67 -1066.25 299.379 1107.48 
10844 2
12503400 29501.6 -17464.6 1738.77 -982.29 310.068 1030.07 
12502701 29308.7 -18036.2 1531.15 -1013.68 411.802 1094.13 
10844.5 2
12503400 29123.8 -17301 1793.92 -746.605 323.351 813.618 
12502701 28770.9 -17916.8 1608.92 -1062.8 236.128 1088.71 
10845 2
12503400 28616.8 -17185.1 1828.25 -1043.21 238.512 1070.13 
12502701 28288.9 -17737.8 1707.58 -991.77 368.313 1057.95 
10845.5 2
12503400 28196.8 -17020.5 1854.46 -825.122 323.271 886.189 
12502701 27860.5 -17611.1 1745.46 -841.759 248.867 877.777 
10846 2
12503400 27713 -16767.5 1913.25 -946.861 495.183 1068.53 
12502701 27482.2 -17417.3 1778.08 -740.14 379.146 831.6 
10846.5 2
12503400 27216.3 -16807.7 1826.33 -993.333 -80.3333 996.576 
12502701 27005.5 -17337 1735.92 -953.5 160.667 966.942 
10847 2
12503400 26797.5 -16641.7 1703.25 -853.021 338.086 917.577 
12502701 26442.2 -17241.5 1630.5 -1147.32 194.501 1163.69 
10847.5 2
12503400 26268.8 -16440.2 1572 -1068.01 406.902 1142.9 
12502701 25982.8 -17004.4 1599.83 -928.114 478.956 1044.41 
10848 2
12503400 25767.9 -16265 1552.75 -1020.2 356.925 1080.83 
12502701 25446.9 -16809.2 1698.08 -1091.31 397.658 1161.5 
10848.5 2
12503400 25317 -16064.3 1664.33 -910.943 405.387 997.073 
12502701 24934.5 -16652.5 1714.33 -1035.19 316.498 1082.49 
10849 2
12503400 24790.2 -15949.5 1724.31 -1024.99 223.336 1049.04 
12502701 24448.2 -16506.5 1783.77 -946.049 284.122 987.792 
10849.5 2
12503400 24385 -15823.3 1738.83 -783.663 244.11 820.803 
12502701 23919.8 -16324.2 1819.25 -1022.05 352.44 1081.11 
10850 2
12503400 23942 -15600.3 1750.67 -898.58 452.333 1006.01 
12502701 23608.3 -16113.2 1793.08 -631.846 427.992 763.155 
10850.5 2
12503400 23468.5 -15381.8 1757.08 -954.637 440.692 1051.45 
12502701 23068.8 -15953.2 1789 -1087.7 322.749 1134.58 
10851 2
12503400 23141.3 -15132.5 1705.54 -647.906 493.488 814.44 
12502701 22639.1 -15814.2 1792.54 -851.003 275.121 894.37 
10851.5 2
12503400 22735.4 -14935.7 1686.17 -819.982 397.721 911.346 
12502701 22180.5 -15610.6 1734.33 -926.418 411.409 1013.66 
10852 2
12503400 22253.5 -14703.7 1552.17 -967.704 465.863 1074 
12502701 21762.2 -15475.5 1655 -839.859 271.252 882.577 
10852.5 2
12503400 21741.9 -14402.1 1551.33 -1027.28 605.589 1192.49 
12502701 21238 -15195.2 1616.83 -1052.71 562.918 1193.77 
10853 2
12503400 21201.5 -14071.8 1705.77 -1070.06 654.087 1254.13 
12502701 20716.4 -14820 1596.46 -1032.9 742.904 1272.32 
10853.5 2
12503400 20866.5 -13895.2 1796 -663.442 349.543 749.891 
12502701 20376.7 -14495 1601.42 -672.709 643.564 930.974 
10854 2
12503400 20507.5 -13663.9 1797.17 -751.046 483.961 893.47 
12502701 20018.2 -14225.7 1645.5 -750 563.459 938.076 
10854.5 2
12503400 20017 -13414.8 1757.38 -965.551 490.296 1082.9 
12502701 19561.6 -13851.5 1665.08 -898.723 736.473 1161.94 
10855 2
12503400 19725.7 -13120.5 1721.08 -579.192 585.181 823.347 
12502701 19149.4 -13583.7 1647.92 -819.481 532.548 977.321 
10855.5 2
12503400 19517.4 -12817.3 1770.77 -411.625 599.194 726.958 
12502701 18854.4 -13183.5 1694.85 -583.067 790.767 982.487 
10856 2
12503400 19260.8 -12611.3 1820.25 -509.03 408.679 652.787 
12502701 18528.8 -12884.8 1742.17 -645.935 592.834 876.747 
10856.5 2
12503400 18849.8 -12291.6 1794.42 -849.174 660.64 1075.89 
12502701 18015 -12655.2 1684.08 -1061.64 474.346 1162.79 
10857 2
12503400 18460.6 -11941.8 1801.5 -792.77 712.492 1065.89 
12502701 17609.6 -12369.7 1604.33 -825.696 581.466 1009.89 
10857.5 2
12503400 17848.2 -11607.8 1750.08 -1189.18 648.357 1354.45 
12502701 17222.2 -11924.8 1593.38 -752.141 863.729 1145.31 
10858 2
12503400 17305.7 -11152.7 1704.42 -1067.89 896.023 1394 
12502701 16751.1 -11495.9 1657.83 -927.456 844.349 1254.23 
10858.5 2
12503400 16940.8 -10829.8 1737.58 -758.489 671.344 1012.92 
12502701 16258.4 -11185 1700.42 -1024.26 646.396 1211.17 
10859 2
12503400 16565.4 -10409.3 1752.69 -734.733 822.783 1103.09 
12502701 15891 -10864.8 1775.23 -719.015 626.524 953.685 
10859.5 2
12503400 16225.2 -9970.92 1748.67 -665.789 857.908 1085.95 
12502701 15475.5 -10417.2 1773.92 -813.112 876.085 1195.27 
10860 2
12503400 15853.1 -9688.42 1794.67 -748.659 568.41 939.989 
12502701 15097.6 -9987.75 1787.58 -760.396 864.017 1150.97 
10860.5 2
12503400 15498.4 -9495.17 1761.5 -732.782 399.277 834.501 
12502701 14699.8 -9578.58 1770.25 -821.798 845.386 1178.99 
10861 2
12503400 15080.3 -9042 1747.38 -826.302 895.586 1218.54 
12502701 14278.1 -9259 1755.31 -833.511 631.588 1045.77 
10861.5 2
12503400 14751.7 -8722.54 1803.23 -646.881 628.861 902.176 
12502701 13871.2 -8932.38 1760.15 -801.03 642.944 1027.14 
10862 2
12503400 14338.6 -8365.33 1794.42 -841.362 727.505 1112.27 
12502701 13540.5 -8667.92 1802.67 -673.429 538.631 862.34 
10862.5 2
12503400 13894.5 -7981.31 1772.46 -899.032 777.38 1188.52 
12502701 13194.8 -8408.23 1751.77 -699.86 525.68 875.296 
10863 2
12503400 13500.9 -7630.15 1758.46 -783.941 699.51 1050.66 
12502701 12786.1 -8096.38 1757.92 -814.128 621.207 1024.06 
10863.5 2
12503400 13098.5 -7323.08 1772.54 -801.563 611.707 1008.31 
12502701 12354.5 -7706.92 1678 -859.638 775.82 1157.96 
10864 2
12503400 12811.3 -6949.08 1813.62 -565.415 736.22 928.286 
12502701 11958.2 -7225.15 1663.38 -780.285 948.365 1228.1 
10864.5 2
12503400 12523.8 -6551.23 1761.23 -576.075 797.287 983.631 
12502701 11656.1 -6930.08 1752.62 -605.365 591.337 846.254 
10865 2
12503400 12199.1 -6103.69 1741.69 -649.538 895.077 1105.92 
12502701 11187.3 -6467.92 1683.15 -937.538 924.308 1316.56 
10865.5 2
12503400 11741.2 -5675.42 1746.42 -926.944 866.955 1269.19 
12502701 10797.1 -5920.08 1718 -789.928 1108.99 1361.56 
10866 2
12503400 11491 -5137.15 1768.54 -505.387 1087.4 1199.11 
12502701 10535.5 -5414.69 1705.38 -528.529 1020.99 1149.68 
10866.5 2
12503400 11210.7 -4667.31 1785.31 -535.961 898.367 1046.1 
12502701 10239.1 -5038.85 1718.77 -566.701 718.635 915.197 
10867 2
12503400 10889.4 -4290.23 1750.62 -631.253 740.819 973.29 
12502701 10008.9 -4617.15 1746.23 -452.169 828.472 943.834 
10867.5 2
12503400 10665 -3878.46 1749.15 -462.649 849.009 966.881 
12502701 9731.31 -4114.15 1701.54 -572.403 1037.11 1184.59 
10868 2
12503400 10226 -3532.27 1736.13 -881.526 695.17 1122.65 
12502701 9539.33 -3718.8 1770.93 -385.491 793.883 882.527 
10868.5 2
12503400 9894.57 -3157.14 1802.43 -662.857 750.248 1001.12 
12502701 9268.14 -3356.64 1728.21 -542.381 724.314 904.88 
10869 2
12503400 9660.4 -2967.4 1779.27 -484.827 392.842 624.005 
12502701 8931.87 -3014.73 1757.2 -696.224 707.887 992.891 
10869.5 2
12503400 9343.62 -2616.62 1788.81 -618.701 685.107 923.127 
12502701 8622.62 -2548.38 1758.12 -603.988 910.856 1092.91 
10870 2
12503400 8991.23 -2117.92 1817.46 -699.195 989.488 1211.59 
12502701 8241.23 -2078.77 1761.77 -756.735 931.757 1200.34 
10870.5 2
12503400 8772.71 -1591.07 1760.5 -438.788 1057.94 1145.32 
12502701 7785.79 -1610.86 1766.79 -914.548 939.583 1311.19 
10871 2
12503400 8448.15 -1217.23 1786.46 -643.969 741.747 982.286 
12502701 7413.54 -1185.31 1743.08 -738.586 844.344 1121.8 
10871.5 2
12503400 8174.07 -689.143 1698.71 -548.165 1056.18 1189.95 
12502701 7106 -859 1774.07 -615.077 652.615 896.787 
10872 2
12503400 7886.23 -316.462 1743.92 -575.681 745.363 941.793 
12502701 6808.46 -348.538 1722.23 -595.077 1020.92 1181.69 
10872.5 2
12503400 7627.38 184.154 1765.54 -528.257 1021.66 1150.15 
12502701 6526.15 106.077 1651 -576.138 927.786 1092.12 
10873 2
12503400 7283.38 650.769 1712.15 -704.918 956.179 1187.93 
12502701 6278.31 583.846 1688 -507.881 979.035 1102.93 
10873.5 2
12503400 6996.14 1053.64 1700.64 -561.019 786.863 966.382 
12502701 5926.57 947.714 1639.79 -686.985 710.68 988.44 
10874 2
12503400 6736.92 1553.54 1605.38 -504.319 972.56 1095.54 
12502701 5706.38 1404.77 1631.46 -428.379 889.212 987.019 
10874.5 2
12503400 6454.08 1966.83 1545.33 -581.975 850.401 1030.47 
12502701 5475.42 1935.42 1546.67 -475.243 1091.87 1190.81 
10875 2
12503400 6225.93 2452 1507.07 -455.399 968.397 1070.13 
12502701 5250.71 2325.64 1538.43 -448.508 778.895 898.797 
10875.5 2
12503400 5935.77 2847.15 1486.77 -572.306 779.396 966.95 
12502701 5067.15 2747.54 1574.15 -362.052 832.141 907.491 
10876 2
12503400 5736.15 3149.08 1505.08 -403.263 609.946 731.201 
12502701 4734.46 3193.38 1623.38 -672.106 900.699 1123.83 
10876.5 2
12503400 5526.69 3725.54 1544.85 -424.011 1166.93 1241.57 
12502701 4596.77 3667.31 1633.23 -278.729 959.358 999.029 
10877 2
12503400 5517.62 4320.46 1621.46 -18.1902 1192.23 1192.37 
12502701 4530.69 4147.62 1707.85 -132.419 962.54 971.606 
10877.5 2
12503400 5329.08 4583.85 1668.92 -382.431 534.249 657.02 
12502701 4592.23 4575.08 1807.08 124.824 867.062 876.001 
10878 2
12503400 5368.08 4789.46 1789.38 78.1563 412.055 419.402 
12502701 4598.31 4996.23 1880.54 12.1782 843.996 844.084 
10878.5 1
12502701 4494.54 5238.85 1872.77 -205.484 480.427 522.526 
