# Supplementary material for: Intrinsic group behaviour II: On the dependence of triad spatial dynamics on social and personal features; and on the effect of social interaction on small group dynamics
Source: PLoS One. 2019 Dec 3;14(12):e0225704. doi: 10.1371/journal.pone.0225704 (PMC6890182; doi:10.1371/journal.pone.0225704)
Supplement: S1 Data Set — (ZIP) [file pone.0225704.s001.zip › set_2_int/group_traj_dyad_int/traj_2_0109_91.dat]

2 12500100 12500101 0 1 0 0 2 0 1 40 40 40 1767.28 1789.9 1744.65 
10801 2
12500101 -32691.6 -3469.6 1836.8 0 0 0 
12500100 -33183.5 -2833.75 1755.33 0 0 0 
10801.5 2
12500101 -32316.4 -3222.58 1809.42 1068.9 703.751 1279.77 
12500100 -32926.6 -2198.75 1794.08 519.024 1282.83 1383.85 
10802 2
12500101 -31935 -2729.83 1774 756.779 977.679 1236.35 
12500100 -32469.5 -1804.67 1788.5 906.911 781.911 1197.44 
10802.5 2
12500101 -31652.4 -2212.42 1729 557.364 1020.55 1162.83 
12500100 -32064.6 -1442.75 1778.33 798.652 713.84 1071.17 
10803 2
12500101 -31305.4 -1825 1699.25 713.992 797.154 1070.16 
12500100 -31558.7 -1294.92 1770.08 1040.98 304.184 1084.51 
10803.5 2
12500101 -30904.5 -1423.92 1667.62 811.494 811.897 1147.91 
12500100 -31142.4 -980.846 1773.23 842.676 635.77 1055.61 
10804 2
12500101 -30224.1 -1273.42 1597.67 1298.58 287.226 1329.96 
12500100 -30580.2 -678.917 1736.92 1072.78 576.201 1217.73 
10804.5 2
12500101 -29641.2 -953.545 1563.73 1206.84 662.259 1376.6 
12500100 -30000.2 -242.273 1674.82 1200.97 904.025 1503.19 
10805 2
12500101 -29118.7 -659.833 1587.67 1075.13 604.346 1233.35 
12500100 -29346.3 149.25 1661.75 1345.37 805.602 1568.12 
10805.5 2
12500101 -28550.1 -314.333 1619.33 1119.26 680.118 1309.69 
12500100 -28733.3 657 1690 1206.69 999.508 1566.88 
10806 2
12500101 -27917.3 110.75 1601.67 1243.12 835.134 1497.6 
12500100 -28371.3 1001.67 1642.25 711.198 677.145 982.002 
10806.5 2
12500101 -27273.2 571.182 1537.91 1303.95 932.048 1602.81 
12500100 -27914.8 1098.36 1631.73 924.12 195.743 944.623 
10807 2
12500101 -26753.3 911.077 1512.77 1037.67 678.433 1239.77 
12500100 -27235.9 1430.85 1610.77 1355.08 663.638 1508.86 
10807.5 2
12500101 -26456.2 1184.17 1655.92 582.629 535.47 791.319 
12500100 -26445.5 1844.75 1600.08 1549.85 811.576 1749.48 
10808 2
12500101 -25854.6 1450.33 1719.5 1230.23 544.308 1345.27 
12500100 -25583.2 2359.75 1621.08 1763.46 1053.17 2054.01 
10808.5 2
12500101 -24973.5 1764.77 1607.92 1779.89 635.224 1889.84 
12500100 -25085.8 2443.85 1631 1004.69 169.891 1018.95 
10809 2
12500101 -24305.7 1953.79 1545.14 1314.61 372.08 1366.26 
12500100 -24344.5 2789.57 1604.86 1459.34 680.562 1610.23 
10809.5 2
12500101 -23642.4 2259.36 1603.14 1321.29 608.708 1454.76 
12500100 -23523.5 3031 1589.64 1635.46 480.933 1704.71 
10810 2
12500101 -22975.8 2430.75 1613.33 1327.88 341.42 1371.07 
12500100 -22794.4 3269.83 1693.5 1452.36 475.764 1528.3 
10810.5 2
12500101 -22405.2 2588.25 1408.75 1166.84 322.086 1210.47 
12500100 -22083.9 3269 1424.67 1452.97 -1.70416 1452.97 
10811 2
12500101 -21876.9 2732.54 1388.77 1042.06 284.593 1080.23 
12500100 -21359.2 3342.77 1499.62 1429.51 145.501 1436.9 
10811.5 2
12500101 -21345.8 2878 1402.38 1043.52 285.779 1081.95 
12500100 -20855.2 3390.46 1522.77 990.177 93.698 994.6 
10812 2
12500101 -20888.8 2745.17 1363.75 932.692 -271.088 971.29 
12500100 -20151.7 3359.17 1450 1435.69 -63.8671 1437.11 
10812.5 2
12500101 -19712.3 2471.33 1524.5 2400.85 -558.844 2465.03 
12500100 -19366.5 3331.75 1297.08 1602.38 -55.9524 1603.36 
10813 2
12500101 -18790.8 2415.67 1476.33 1824.92 -110.231 1828.24 
12500100 -18701.3 3133.5 1448.58 1317.16 -392.574 1374.42 
10813.5 2
12500101 -18201 2308.5 1451.25 1145.15 -208.091 1163.9 
12500100 -17987.7 2978.33 1494 1385.76 -301.294 1418.14 
10814 2
12500101 -17569.1 2158.92 1525.08 1253.8 -296.792 1288.45 
12500100 -17329.7 2995.25 1500.83 1305.56 33.5648 1305.99 
10814.5 2
12500101 -16945 2098.83 1579.33 1260.77 -121.38 1266.6 
12500100 -16729.8 2954.08 1471.42 1211.78 -83.165 1214.63 
10815 2
12500101 -16364.5 1984.09 1643.82 1184.6 -234.168 1207.52 
12500100 -16091 2789.36 1437.09 1303.74 -336.163 1346.38 
10815.5 2
12500101 -15622.9 1968 1606.58 1468.57 -31.8632 1468.92 
12500100 -15350.6 2729.5 1468.17 1466.17 -118.542 1470.96 
10816 2
12500101 -14900.6 1936.5 1593.17 1399.87 -61.0465 1401.2 
12500100 -14695.5 2652.92 1538 1269.54 -148.417 1278.19 
10816.5 2
12500101 -14368.9 1897.91 1549.55 1103.06 -80.0641 1105.96 
12500100 -14066 2578 1600.64 1306.02 -155.429 1315.23 
10817 2
12500101 -13629.6 1836.67 1599.83 1505.76 -124.73 1510.91 
12500100 -13444.6 2411.42 1618.5 1265.61 -339.274 1310.3 
10817.5 2
12500101 -12951.1 1755.67 1546.08 1354.29 -161.677 1363.91 
12500100 -12748.2 2352.92 1549.67 1390.05 -116.766 1394.95 
10818 2
12500101 -12377.4 1627.45 1545.91 1168.47 -261.124 1197.29 
12500100 -12126.1 2235.73 1476.36 1266.96 -238.675 1289.24 
10818.5 2
12500101 -11643.7 1457.15 1529.31 1421.84 -330.04 1459.65 
12500100 -11378.5 2102.38 1604.31 1448.89 -258.416 1471.76 
10819 2
12500101 -11068.5 1243.17 1547.67 1116.88 -415.509 1191.66 
12500100 -10716.2 1945.67 1622 1286.01 -304.307 1321.52 
10819.5 2
12500101 -10387.1 1216 1596.75 1365.56 -54.4422 1366.65 
12500100 -10085.2 1918 1570.17 1264.53 -55.4442 1265.74 
10820 2
12500101 -9765.83 1161.83 1545.58 1255.05 -109.428 1259.81 
12500100 -9431.58 1903.25 1650.25 1320.37 -29.798 1320.71 
10820.5 2
12500101 -9099.33 1163.17 1471.83 1325.05 2.65076 1325.05 
12500100 -8697.5 1882.67 1602.42 1459.41 -40.9211 1459.98 
10821 2
12500101 -8460.08 1196.75 1394.83 1301.93 68.3978 1303.73 
12500100 -8042.58 1902.5 1583.75 1333.84 40.3938 1334.45 
10821.5 2
12500101 -7710.92 1316.5 1540.83 1541.5 246.399 1561.06 
12500100 -7431.75 1944.67 1550.67 1256.86 86.7627 1259.85 
10822 2
12500101 -7012.42 1429.75 1516.75 1422.61 230.652 1441.18 
12500100 -6724.83 2078.33 1508.83 1439.75 272.234 1465.26 
10822.5 2
12500101 -6337.83 1481.42 1356.67 1346.47 103.127 1350.42 
12500100 -6056.92 2058.08 1229.75 1333.17 -40.4192 1333.78 
10823 2
12500101 -5562.17 1493.08 1150.42 1532.94 23.0567 1533.11 
12500100 -5357.25 2150.08 1016.58 1382.74 181.818 1394.64 
10823.5 2
12500101 -4847.67 1540.83 1058.92 1426.15 95.3094 1429.33 
12500100 -4407.75 2056.33 1408 1895.21 -187.126 1904.43 
10824 1
12500100 -3584.42 2149.5 1899.83 1608.07 181.966 1618.34 
10824.5 1
12500100 -2882.17 2226.83 1867.67 1353.08 149.004 1361.26 
10824 1
12500101 -4194.44 1996.11 1050.11 1461.35 1018.52 1781.27 
10825 2
12500101 -2645.88 1096.5 1689.38 1374.06 -798.235 1589.1 
12500100 -2292.64 2320.55 1868.82 1230.75 195.641 1246.2 
10825.5 2
12500101 -2095.92 1058.77 1745.15 1278.96 -87.746 1281.96 
12500100 -1641.77 2288.08 1863 1317.54 -65.7258 1319.18 
10826 2
12500101 -1532.42 1189.08 1739.83 1102.75 255.018 1131.86 
12500100 -717.5 1961.5 1816.33 1808.75 -639.094 1918.33 
10826.5 2
12500101 -812.417 1332.92 1729.08 1440 287.667 1468.45 
12500100 -159.833 1923.83 1783.5 1115.33 -75.3333 1117.87 
10827 2
12500101 66.5833 1347.25 1660.25 1768.61 28.8397 1768.85 
12500100 379.333 2065.08 1723.17 1084.84 284.205 1121.45 
10827.5 2
12500101 771.583 1297.83 1620.25 1387.8 -97.2769 1391.2 
12500100 1064.5 2164 1776.08 1348.75 194.718 1362.74 
10828 2
12500101 1417.86 1338.14 1608.71 1172.91 73.157 1175.19 
12500100 1719 1959.43 1693.14 1187.84 -371.273 1244.51 
10828.5 2
12500101 1756.91 1323.45 1558.82 781.226 -33.844 781.958 
12500100 2232 1804 1618.82 1182.03 -358.13 1235.09 
10829 2
12500101 2249.27 1159.09 1630.55 1011.01 -337.502 1065.86 
12500100 2824.18 1523.55 1643.18 1215.98 -575.882 1345.45 
10829.5 2
12500101 2904.75 821.083 1552.5 1265.4 -652.524 1423.74 
12500100 3661.83 1048 1618.75 1617.09 -918.041 1859.51 
10830 2
12500101 3638.67 376.667 1572.58 1453.3 -880.033 1698.98 
12500100 4230.17 743.917 1607.17 1125.41 -602.145 1276.37 
10830.5 2
12500101 4240.58 32.75 1551.42 1191.91 -681.023 1372.75 
12500100 4858.67 407.333 1577.58 1244.55 -666.502 1411.79 
10831 2
12500101 4781.91 -478.182 1676.45 1104.75 -1042.72 1519.12 
12500100 5389.36 -138.455 1694.64 1083.06 -1113.85 1553.6 
10831.5 2
12500101 5341.17 -939.333 1747.08 1148.37 -946.923 1488.43 
12500100 5890.83 -451 1685.33 1029.71 -641.777 1213.34 
10832 2
12500101 5807.58 -1465.33 1764.5 916.339 -1033.4 1381.16 
12500100 6359.83 -949.583 1722.42 921.415 -979.535 1344.8 
10832.5 2
12500101 6299.25 -1951.33 1741.58 983.333 -972 1382.65 
12500100 6846.42 -1544.83 1804.25 973.167 -1190.5 1537.64 
10833 2
12500101 6771.33 -2378.17 1614.25 959.519 -867.547 1293.57 
12500100 7413.33 -2085.42 1767.83 1152.27 -1098.75 1592.16 
10833.5 2
12500101 7395.77 -2795.62 1555.62 1241.42 -829.918 1493.28 
12500100 8128.08 -2561.69 1767.23 1420.96 -946.87 1707.54 
10834 2
12500101 7701.17 -3469.42 1535.5 609.576 -1344.91 1476.61 
12500100 8536.25 -3001.67 1727.33 814.717 -878.192 1197.91 
10834.5 2
12500101 8293.15 -3806.08 1581.38 1158.49 -658.826 1332.72 
12500100 8985.15 -3445.69 1749.62 878.481 -868.935 1235.63 
10835 2
12500101 8901 -4199.58 1612.08 1215.69 -787.013 1448.2 
12500100 9551.5 -3834.42 1787.17 1132.69 -777.449 1373.83 
10835.5 2
12500101 9376.85 -4505.23 1648.54 973.101 -625.046 1156.55 
12500100 10033.9 -4247.38 1763.54 986.55 -844.515 1298.65 
10836 2
12500101 9891.62 -5101.31 1640.38 1013.33 -1173.38 1550.37 
12500100 10606 -4786.15 1758 1126.14 -1060.57 1546.93 
10836.5 2
12500101 10512.1 -5633.08 1642.17 1233.53 -1057.21 1624.59 
12500100 11062.1 -5180.5 1711.17 906.726 -783.988 1198.66 
10837 2
12500101 10985.5 -6110.54 1644.08 950.559 -958.745 1350.09 
12500100 11646.4 -5693.54 1717.92 1173.3 -1030.2 1561.39 
10837.5 2
12500101 11592.7 -6544.92 1659.08 1204.77 -861.862 1481.31 
12500100 12275.2 -6310.5 1776.17 1247.58 -1224.13 1747.84 
10838 2
12500101 12229.6 -7042 1786.62 1297.25 -1012.39 1645.53 
12500100 12809.4 -6672.46 1816.46 1088.02 -737.193 1314.25 
10838.5 2
12500101 12791.6 -7500.54 1801.85 1093.39 -892.098 1411.15 
12500100 13270.6 -7162.92 1816.46 897.336 -954.205 1309.85 
10839 2
12500101 13260.7 -7859.83 1799.5 963.144 -737.772 1213.24 
12500100 13791.4 -7565.25 1811 1069.41 -826.133 1351.34 
10839.5 2
12500101 13736 -8257.38 1761.62 972.052 -812.988 1267.22 
12500100 14287.5 -7972.92 1795.31 1014.56 -833.687 1313.15 
10840 2
12500101 14241.1 -8660.77 1775.77 988.409 -789.402 1264.95 
12500100 14956.5 -8345.38 1757 1309.2 -728.888 1498.42 
10840.5 2
12500101 14778.6 -9033 1711.5 1085.87 -751.981 1320.83 
12500100 15543 -8669.58 1785.83 1184.77 -654.947 1353.75 
10841 2
12500101 15360.6 -9486.46 1730.92 1182.99 -921.67 1499.65 
12500100 16106.9 -8884.23 1776.69 1146.19 -436.275 1226.41 
10841.5 2
12500101 15986.2 -9878.85 1705.23 1221.91 -766.376 1442.35 
12500100 16653.5 -9450.08 1694.08 1067.46 -1105.17 1536.51 
10842 2
12500101 16515.2 -10411.3 1746.42 1064.43 -1071.4 1510.27 
12500100 17285.5 -10078.5 1780.25 1271.71 -1264.43 1793.33 
10842.5 2
12500101 17015.6 -10924.4 1786 1021.09 -1047.11 1462.55 
12500100 17729.3 -10500.8 1840.75 905.782 -861.735 1250.21 
10843 2
12500101 17477.5 -11402.8 1820.46 914.61 -947.385 1316.83 
12500100 18309.2 -10965.7 1807.69 1148.31 -920.678 1471.82 
10843.5 2
12500101 18241.3 -11882.2 1837.25 1521.66 -954.822 1796.42 
12500100 18399.2 -11517.5 1799.58 179.321 -1099.22 1113.75 
10844 2
12500101 19261.2 -12175.4 1828.92 1999.65 -574.937 2080.66 
12500100 18614.2 -12273 1795.23 421.531 -1481.37 1540.18 
10844.5 2
12500101 20270.4 -12270.8 1812.5 1994.59 -188.469 2003.48 
12500100 19525.5 -12756.2 1772.25 1800.93 -955.04 2038.49 
10845 2
12500101 20824.1 -12513.9 1811.67 1139.23 -500.343 1244.26 
12500100 19999.7 -13104.2 1741.25 975.652 -715.878 1210.11 
10845.5 2
12500101 21160.2 -12837.6 1760.69 660.256 -635.95 916.718 
12500100 20549.4 -13342.5 1749.92 1080 -468.163 1177.1 
10846 2
12500101 21610.2 -13190.4 1706.5 880.814 -690.413 1119.15 
12500100 21121.8 -13649.5 1799.17 1120.09 -600.858 1271.07 
10846.5 2
12500101 22176.8 -13500.9 1674.58 1133.17 -621 1292.17 
12500100 21645.4 -14017 1771.08 1047.33 -735 1279.5 
10847 2
12500101 22779.1 -13842.2 1573 1226.58 -695.01 1409.8 
12500100 22320.8 -14410.6 1673.67 1375.59 -801.595 1592.11 
10847.5 2
12500101 23515 -14216.2 1667.08 1486.7 -755.724 1667.75 
12500100 22988.9 -14714.2 1675.58 1349.66 -613.468 1482.54 
10848 2
12500101 24155.8 -14470.5 1721.92 1305.16 -517.821 1404.13 
12500100 23677.4 -14949.8 1753.5 1402.24 -479.803 1482.06 
10848.5 2
12500101 24853.5 -14643.7 1637 1409.43 -349.832 1452.19 
12500100 24366.8 -15107.7 1776.33 1392.59 -318.855 1428.63 
10849 2
12500101 25416.6 -14974.7 1622.15 1095.56 -644.019 1270.83 
12500100 24912.2 -15433.5 1941.92 1061.1 -633.992 1236.07 
10849.5 2
12500101 26041.6 -15271.8 1610.5 1208.84 -574.741 1338.51 
12500100 25500.8 -15741.7 1995.5 1138.48 -595.993 1285.05 
10850 2
12500101 26718.7 -15378.7 1559.83 1373.39 -216.7 1390.39 
12500100 26110.9 -15974 1888.75 1237.66 -471.264 1324.35 
10850.5 2
12500101 27431.8 -15773.2 1642.92 1437.67 -795.531 1643.09 
12500100 26847.3 -16219.4 1761.58 1484.71 -494.792 1564.99 
10851 2
12500101 28050.7 -16047 1695.23 1225.63 -542.079 1340.15 
12500100 27532 -16535.9 1747.92 1355.78 -626.745 1493.63 
10851.5 2
12500101 28719.4 -16128.4 1865.17 1350.96 -164.478 1360.93 
12500100 28210.4 -16756.1 1810.33 1370.54 -444.768 1440.9 
10852 2
12500101 29336.4 -16326.7 1804.42 1238.96 -398.092 1301.34 
12500100 28856.8 -16826.8 1839.83 1297.86 -142.068 1305.61 
10852.5 2
12500101 29888.8 -16613.1 1786.67 1109.27 -575.134 1249.5 
12500100 29361.6 -17037 1769 1013.72 -422.021 1098.06 
10853 2
12500101 30594.1 -16711.1 1725 1396.52 -194.047 1409.94 
12500100 29979.9 -17116.6 1785.92 1224.44 -157.654 1234.54 
10853.5 2
12500101 31251.8 -17008.3 1635.83 1302.49 -588.627 1429.32 
12500100 30759.8 -17508.2 1723.58 1544.38 -775.514 1728.16 
10854 2
12500101 31766.8 -17383.8 1580.75 1077.23 -785.391 1333.14 
12500100 31276.8 -17811 1621.92 1081.42 -633.368 1253.24 
10854.5 2
12500101 32294.8 -17882.4 1588.15 1039.41 -981.564 1429.63 
12500100 31735.8 -18151.5 1614.15 903.733 -670.2 1125.12 
10855 2
12500101 33438.1 -17890.1 1708.42 2272.99 -15.3056 2273.04 
12500100 32862.4 -18390.5 1662.58 2239.7 -475.226 2289.57 
10855.5 2
12500101 34229.1 -17956.9 1706.62 1563.23 -132.094 1568.8 
12500100 33716.7 -18472 1702.77 1688.29 -161.067 1695.96 
10856 2
12500101 34847.8 -18029.8 1718.75 1227.53 -144.663 1236.02 
12500100 34372.8 -18714 1728.75 1301.87 -480.159 1387.59 
10856.5 2
12500101 35489.8 -18165.2 1729.67 1326.62 -279.614 1355.77 
12500100 35005.8 -18846.8 1810.08 1307.68 -274.277 1336.13 
10857 2
12500101 36101.2 -18275.8 1723.75 1245.25 -225.39 1265.48 
12500100 35758.8 -18912.4 1769.83 1533.6 -133.741 1539.43 
10857.5 2
12500101 36688.6 -18488.3 1735.77 1140.52 -412.572 1212.84 
12500100 36281.8 -18978.6 1743.38 1015.57 -128.541 1023.67 
10858 2
12500101 37328.6 -18784.7 1740.75 1259.78 -583.384 1388.3 
12500100 36811 -19140.2 1739 1041.79 -318.178 1089.3 
10858.5 2
12500101 37998.8 -19000.4 1755.83 1393.45 -448.545 1463.86 
12500100 37424 -19447.2 1772.58 1274.43 -638.254 1425.32 
10859 2
12500101 38687.8 -19390.7 1765.23 1348.21 -763.749 1549.51 
12500100 37969.6 -19831.5 1842.08 1067.74 -751.882 1305.91 
10859.5 2
12500101 39206.2 -19640.8 1772.17 1014.64 -489.513 1126.55 
12500100 38631.6 -20218.5 1853.5 1295.44 -757.414 1500.61 
10860 2
12500101 39619.5 -20025.4 1630.25 831.489 -773.81 1135.85 
12500100 39127.5 -20567 1861.25 997.82 -701.207 1219.56 
10860.5 2
12500101 40399.6 -20192.2 1536 1611.74 -344.697 1648.19 
12500100 39732.8 -20875.1 1808.67 1250.69 -636.536 1403.35 
10861 2
12500101 40916.8 -20556.9 1562.38 1022.11 -720.698 1250.64 
12500100 40455.2 -21414.8 1790.62 1427.66 -1066.57 1782.08 
10861.5 2
12500101 41526 -21169.6 1723.62 1199.27 -1206.09 1700.85 
12500100 41029.7 -21622.5 1753.23 1130.83 -408.995 1202.52 
10862 2
12500101 42178.5 -21386.9 1737.83 1328.92 -442.569 1400.68 
12500100 41451.2 -21672.8 1743.58 858.4 -102.434 864.49 
10862.5 2
12500101 42908.1 -21620.3 1761.69 1476.88 -472.451 1550.6 
12500100 42313.4 -22009.6 1668.92 1745.38 -681.745 1873.8 
10863 2
12500101 43542.7 -21673.9 1923.38 1264.17 -106.804 1268.68 
12500100 42755.7 -22196.5 1786.54 881.091 -372.203 956.481 
10863.5 2
12500101 44052.2 -21777.6 1688.62 1014.86 -206.558 1035.67 
12500100 43345.1 -22282.2 1651.15 1174.07 -170.855 1186.44 
10864 2
12500101 44668.8 -21848.8 1615.38 1213.81 -140.218 1221.88 
12500100 43946.2 -22447.7 1539 1183.37 -325.712 1227.38 
10864.5 2
12500101 45232.3 -22168.9 1717.38 1129.34 -641.437 1298.78 
12500100 44545.1 -22722.5 1626.77 1200.09 -550.794 1320.45 
10865 2
12500101 45674.5 -22556 1810.46 884.462 -774.154 1175.41 
12500100 44978.2 -23024.2 1707.08 866.308 -603.231 1055.64 
10865.5 2
12500101 46087.5 -22816.9 1796.67 835.955 -528.171 988.83 
12500100 45448.8 -23303.3 1712.58 952.637 -565.141 1107.66 
10866 2
12500101 46508.7 -23096.4 1766.62 850.894 -564.582 1021.16 
12500100 45908.7 -23473.2 1754.15 929.008 -343.072 990.33 
10866.5 2
12500101 46693.3 -23298 1709.62 352.993 -385.498 522.698 
12500100 46212 -24010.8 1743.92 579.938 -1028.09 1180.38 
10867 2
12500101 46874.2 -23461.4 1694.23 355.297 -320.991 478.823 
12500100 46843.2 -23909.8 1740.38 1240.14 198.579 1255.94 
