# Supplementary material for: Intrinsic group behaviour II: On the dependence of triad spatial dynamics on social and personal features; and on the effect of social interaction on small group dynamics
Source: PLoS One. 2019 Dec 3;14(12):e0225704. doi: 10.1371/journal.pone.0225704 (PMC6890182; doi:10.1371/journal.pone.0225704)
Supplement: S1 Data Set — (ZIP) [file pone.0225704.s001.zip › set_2_int/group_traj_dyad_int/traj_2_0109_90.dat]

2 12494903 12500500 0 0 0 1 2 1 0 70 70 70 1663.67 1670.27 1657.07 
10789.5 1
12494903 40797.7 -18210.3 1497 0 0 0 
10790 1
12494903 40486.7 -18201.7 1532.5 -965.839 26.9151 966.213 
10790.5 1
12494903 39953.6 -18678.8 1548.58 -1019.28 -912.205 1367.86 
10791 1
12494903 39566.7 -18589.6 1543.91 -792.738 182.61 813.498 
10791.5 1
12494903 39113.9 -18365.8 1547.17 -935.559 462.403 1043.59 
10792 1
12494903 38594.9 -18259.3 1556 -1019.65 209.234 1040.89 
10792.5 1
12494903 38127.6 -18202 1571.83 -919.948 112.861 926.845 
10793 1
12494903 37636 -18249 1590.92 -975.364 -93.254 979.812 
10793.5 1
12494903 37177.8 -18238.2 1612.08 -914.671 21.6234 914.926 
10794 1
12494903 36621.7 -18308.8 1618.64 -1146.44 -145.673 1155.66 
10794.5 1
12494903 36033.3 -18301.7 1606.17 -1200.8 14.5949 1200.89 
10795 1
12494903 35635.2 -18249.8 1670.33 -793.161 103.254 799.853 
10795.5 1
12494903 35184.3 -18189.2 1678.83 -894.511 120.205 902.551 
10796 1
12494903 34742 -18124.2 1671 -879.39 129.225 888.834 
10796.5 1
12494903 34323.5 -18145.2 1669.08 -818.982 -41.0959 820.013 
10797 1
12494903 33883 -18179.1 1669.82 -898.98 -69.0631 901.629 
10797.5 1
12494903 33437.2 -18078.9 1663.83 -911.554 204.855 934.289 
10798 1
12494903 32900.1 -17984.4 1620 -1057.41 186.024 1073.65 
10798.5 1
12494903 32370.2 -17846.6 1543.25 -1032.81 268.681 1067.19 
10799 1
12494903 31757 -17845.1 1398.17 -1204.81 2.94695 1204.82 
10799.5 1
12494903 31520.1 -17883.4 1391.91 -485.469 -78.4432 491.766 
10800 1
12494903 30796.7 -17765.7 1424.67 -1476.38 240.198 1495.79 
10800.5 1
12494903 30131.2 -17397.2 1517.42 -1299.64 719.564 1485.54 
10801 1
12494903 29693.2 -17169.1 1611.83 -867.492 451.815 978.1 
10801.5 1
12494903 29301.9 -16978.8 1663.25 -790.404 384.343 878.896 
10802 1
12494903 28966.3 -16798.3 1713.92 -665.84 358.135 756.045 
10802.5 1
12494903 28666.2 -16684.8 1688.33 -591.88 223.866 632.802 
10803 1
12494903 28173.2 -16507 1706.08 -1014.57 365.912 1078.54 
10803.5 1
12494903 27803.2 -16298.7 1603.31 -749.014 421.675 859.553 
10804 1
12494903 27323.2 -16113.2 1590.92 -915.847 353.898 981.845 
10804.5 2
12500500 26269 -16564 1460 0 0 0 
12494903 26841.6 -15892.1 1507.82 -997.13 457.886 1097.24 
10805 2
12500500 26054.5 -16429.9 1587.42 -791.513 494.772 933.43 
12494903 26313.7 -15708 1592.92 -1086.36 378.788 1150.5 
10805.5 2
12500500 25513.1 -16113.2 1643.33 -1065.78 623.36 1234.69 
12494903 25833.3 -15463.2 1577.25 -945.538 481.791 1061.21 
10806 2
12500500 24934.1 -15857.9 1665 -1137.52 501.637 1243.22 
12494903 25247.7 -15281.3 1636.58 -1150.62 357.4 1204.85 
10806.5 2
12500500 24444.9 -15708.1 1617.36 -990.231 303.291 1035.64 
12494903 24701.8 -15075 1617.45 -1104.96 417.679 1181.26 
10807 2
12500500 24015.9 -15442.9 1622.77 -856.26 529.277 1006.64 
12494903 24326.8 -14929.1 1653.15 -748.447 291.264 803.124 
10807.5 2
12500500 23617.1 -15271.8 1573.5 -782.039 335.47 850.955 
12494903 23938.6 -14716.3 1570.83 -761.3 417.144 868.094 
10808 2
12500500 23231.1 -15091.8 1610.42 -789.366 368.269 871.046 
12494903 23467.1 -14519.2 1615.5 -964.213 403.033 1045.06 
10808.5 2
12500500 22839.8 -14923.1 1644.69 -790.534 340.754 860.846 
12494903 23069.7 -14350.8 1528.15 -802.81 340.21 871.921 
10809 2
12500500 22544.4 -14745.7 1597.93 -581.52 349.139 678.28 
12494903 22654.8 -14162.9 1480.57 -816.745 370.057 896.669 
10809.5 2
12500500 21899.8 -14415.5 1533.5 -1284.01 657.797 1442.7 
12494903 22171.9 -13912.9 1538 -962.009 498.008 1083.27 
10810 2
12500500 21325.5 -14185.1 1557.25 -1144 458.997 1232.64 
12494903 21645.6 -13682.1 1644.58 -1048.35 459.709 1144.72 
10810.5 2
12500500 21074.3 -13994.8 1649.25 -513.633 389.23 644.452 
12494903 21192.2 -13446.2 1682.42 -927.062 482.277 1045 
10811 2
12500500 20634.5 -13733.1 1659.54 -867.446 516.12 1009.38 
12494903 20871 -13270.4 1649.31 -633.629 346.875 722.363 
10811.5 2
12500500 20215.5 -13444.6 1643.62 -823.183 566.722 999.402 
12494903 20578.1 -13004 1676 -575.487 523.349 777.869 
10812 2
12500500 19808.4 -13221.4 1672.17 -830.861 455.508 947.532 
12494903 20248.2 -12730.5 1653.17 -673.116 558.163 874.432 
10812.5 2
12500500 19493.5 -12964.5 1716.5 -642.687 524.32 829.432 
12494903 19959.6 -12512.4 1680.17 -589.116 445.068 738.338 
10813 2
12500500 19167.3 -12644.7 1642.5 -645.875 633.333 904.58 
12494903 19625.6 -12332.5 1633.75 -661.386 356.271 751.239 
10813.5 2
12500500 18732.9 -12418.2 1674.5 -843.528 439.644 951.223 
12494903 19220 -12178.8 1662.5 -787.54 298.544 842.228 
10814 2
12500500 18385.7 -12089.2 1656.25 -688.988 652.943 949.231 
12494903 18864.8 -11887.5 1672.92 -704.861 577.877 911.466 
10814.5 2
12500500 18134.3 -11835.3 1616.75 -507.744 512.795 721.639 
12494903 18626.5 -11651.6 1653.75 -481.313 476.599 677.355 
10815 2
12500500 17774.7 -11480.6 1568.91 -733.89 723.871 1030.82 
12494903 18272 -11324.4 1618.64 -723.469 667.795 984.56 
10815.5 2
12500500 17044.2 -11079.8 1619.25 -1446.65 793.834 1650.15 
12494903 17897.3 -10969 1621.58 -741.914 703.69 1022.55 
10816 2
12500500 16586.2 -10740.7 1654.25 -887.435 657.138 1104.25 
12494903 17314.4 -10502.9 1644.83 -1129.68 903.262 1446.4 
10816.5 2
12500500 16329.4 -10428.3 1682.91 -532.959 648.12 839.11 
12494903 16837.1 -10080.2 1675.82 -990.302 877.043 1322.84 
10817 2
12500500 16017.8 -10046.7 1712.5 -634.651 777.202 1003.41 
12494903 16503.1 -9668.83 1691.25 -680.26 837.777 1079.18 
10817.5 2
12500500 15718.6 -9788 1714.17 -597.139 516.301 789.393 
12494903 16156.2 -9270.58 1666.67 -692.448 794.91 1054.21 
10818 2
12500500 15336.8 -9380.36 1733.64 -777.526 830.217 1137.46 
12494903 15819.3 -8851.64 1665.55 -686.138 853.252 1094.91 
10818.5 2
12500500 15086.5 -8978 1709.85 -485.038 779.774 918.319 
12494903 15460.3 -8502.92 1666.77 -695.669 675.801 969.877 
10819 2
12500500 14778.5 -8562.33 1670 -598.133 807.12 1004.59 
12494903 15106.2 -8125 1645.58 -687.652 733.831 1005.67 
10819.5 2
12500500 14392.2 -8177.58 1636.67 -774.048 771.042 1092.55 
12494903 14781.6 -7770.33 1656.5 -650.468 710.755 963.473 
10820 2
12500500 13969.7 -7835.92 1634.67 -853.704 690.236 1097.83 
12494903 14419.6 -7420.25 1630.67 -731.313 707.239 1017.35 
10820.5 2
12500500 13606.4 -7603.25 1638.67 -722.167 462.558 857.604 
12494903 14121 -7014.92 1621 -593.605 805.832 1000.87 
10821 2
12500500 13261 -7279.25 1646.33 -703.496 659.878 964.544 
12494903 13820.6 -6679.17 1637.08 -611.847 683.809 917.579 
10821.5 2
12500500 12913.7 -7035.17 1655.33 -714.678 502.229 873.498 
12494903 13571.6 -6345.08 1634.58 -512.346 687.414 857.343 
10822 2
12500500 12638 -6670 1673.75 -561.439 743.72 931.844 
12494903 13296.2 -6087.58 1632.42 -560.76 524.44 767.782 
10822.5 2
12500500 12281.6 -6325.67 1642.67 -711.411 687.292 989.179 
12494903 12920 -5732.92 1632.83 -750.998 707.917 1032.06 
10823 2
12500500 11954.8 -5887.67 1600.08 -645.751 865.613 1079.94 
12494903 12528.5 -5416.42 1618 -773.715 625.494 994.926 
10823.5 2
12500500 11581.2 -5347.83 1612.5 -745.842 1077.51 1310.46 
12494903 12064.8 -4965.33 1593.83 -925.649 900.366 1291.31 
10824 2
12500500 11212.2 -4896 1614.17 -720.703 882.487 1139.38 
12494903 11690.2 -4549 1618.92 -731.608 813.151 1093.83 
10824.5 2
12500500 10908.3 -4509.33 1603.5 -585.421 745.022 947.51 
12494903 11356.2 -4135.33 1600 -643.385 797.046 1024.32 
10825 2
12500500 10570.9 -4173.36 1603.27 -704.435 701.398 994.076 
12494903 11089.3 -3732.27 1593.36 -557.364 841.463 1009.31 
10825.5 2
12500500 10245 -3796.15 1640.85 -659.735 763.583 1009.11 
12494903 10770.2 -3338.85 1626.46 -645.834 796.41 1025.36 
10826 2
12500500 9931.42 -3464.25 1655.25 -613.666 649.518 893.566 
12494903 10407.2 -3027.42 1677.75 -710.497 609.451 936.075 
10826.5 2
12500500 9655.92 -3068.67 1678.25 -551 791.167 964.13 
12494903 10163.4 -2828.58 1665.42 -487.5 397.667 629.122 
10827 2
12500500 9378.33 -2669.83 1669.75 -558.518 802.482 977.711 
12494903 9875.08 -2396.75 1688.67 -580.148 868.88 1044.76 
10827.5 2
12500500 9178.42 -2375.67 1692.92 -393.537 579.068 700.137 
12494903 9605.83 -1972 1657.42 -530.02 836.122 989.96 
10828 2
12500500 8955.29 -1944.43 1706 -404.956 782.646 881.206 
12494903 9524 -1568.57 1644.29 -148.518 732.175 747.086 
10828.5 2
12500500 8754.73 -1493 1687.82 -462.116 1040.16 1138.19 
12494903 9276.09 -1135.73 1645 -571.219 997.337 1149.34 
10829 2
12500500 8496.36 -968 1646.09 -530.521 1078.03 1201.5 
12494903 9003.45 -703.818 1630.55 -559.828 886.877 1048.79 
10829.5 2
12500500 8230.83 -401.333 1623.17 -512.607 1093.95 1208.1 
12494903 8815.42 -281.75 1642.58 -363.007 814.803 892.008 
10830 2
12500500 8050.83 34.75 1607.67 -356.436 863.531 934.202 
12494903 8658.67 156.167 1621.17 -310.396 867.162 921.04 
10830.5 2
12500500 7880.58 384.583 1636.58 -337.129 692.739 770.418 
12494903 8576 565.917 1553.75 -163.696 811.386 827.734 
10831 2
12500500 7758.55 861.455 1609.09 -249.057 973.207 1004.57 
12494903 8418.91 1088.09 1482.45 -320.594 1065.66 1112.84 
10831.5 2
12500500 7690.25 1274.25 1605.42 -140.237 847.629 859.152 
12494903 8400.58 1553.92 1433.5 -37.6299 956.521 957.261 
10832 2
12500500 7673.33 1720.08 1545.67 -33.2351 875.9 876.531 
12494903 8246.67 1993.75 1381.58 -302.39 864.113 915.495 
10832.5 2
12500500 7720.75 2213.75 1469.83 94.8333 987.333 991.877 
12494903 8276.17 2486.17 1342.42 59 984.833 986.599 
10833 2
12500500 7622.42 2661.75 1448.75 -199.864 910.569 932.246 
12494903 8318 2912.5 1338 85.0271 866.531 870.693 
10833.5 2
12500500 7371.15 3086.23 1446.08 -499.528 843.898 980.659 
12494903 8223.77 3250.23 1338.92 -187.338 671.433 697.078 
10834 2
12500500 7154.67 3486.33 1446.08 -432.11 798.608 908.016 
12494903 7871.58 3914.33 1339 -702.966 1325.55 1500.42 
10834.5 1
12500500 6997.85 3883.15 1465.08 -306.889 776.557 834.998 
10835 1
12500500 6947.58 4362 1522.75 -100.526 957.692 962.954 
10835.5 1
12500500 6761.38 4865.31 1569.08 -380.774 1029.26 1097.43 
10836 1
12500500 6576.38 5303.38 1593.69 -364.173 862.356 936.098 
10836.5 1
12500500 6595.17 5828.33 1615.17 37.3401 1043.64 1044.3 
