# Supplementary material for: Intrinsic group behaviour II: On the dependence of triad spatial dynamics on social and personal features; and on the effect of social interaction on small group dynamics
Source: PLoS One. 2019 Dec 3;14(12):e0225704. doi: 10.1371/journal.pone.0225704 (PMC6890182; doi:10.1371/journal.pone.0225704)
Supplement: S1 Data Set — (ZIP) [file pone.0225704.s001.zip › set_2_int/group_traj_dyad_int/traj_2_0109_89.dat]

2 12494700 12501500 0 1 0 0 2 0 1 20 20 20 1739.28 1777.92 1700.64 
10787 1
12494700 46144 -23397.5 1750 0 0 0 
10787.5 1
12494700 45814.2 -23309.2 1743.17 -1002.53 268.237 1037.8 
10788 1
12494700 45389.5 -23354.6 1731.31 -827.885 -88.4315 832.595 
10788.5 1
12494700 45110.2 -23740 1740.58 -537.98 -742.552 916.955 
10789 1
12494700 44510.3 -23985.8 1736 -1195.05 -489.542 1291.43 
10789.5 1
12494700 43789.4 -24002.9 1674.55 -1495.79 -35.5998 1496.21 
10790 1
12494700 43295.8 -23677 1628.17 -999.218 659.735 1197.37 
10790.5 1
12494700 42559.4 -23410.3 1568.75 -1407.9 509.879 1497.39 
10791 1
12494700 41895.9 -23452.7 1520.91 -1359.65 -86.8728 1362.42 
10791.5 1
12494700 41498.8 -23181.9 1579.5 -820.577 559.526 993.184 
10792 1
12494700 40786.4 -22936.4 1630 -1399.48 482.318 1480.26 
10792.5 1
12494700 40011.3 -22761.8 1735.42 -1525.75 343.832 1564.02 
10793 1
12494700 39514.1 -22486.6 1768.25 -986.607 545.966 1127.6 
10793.5 1
12494700 38932 -22267.8 1772.75 -1161.84 436.627 1241.18 
10794 1
12494700 38368.9 -22113.6 1747 -1161.01 317.932 1203.76 
10794.5 1
12494700 37822.2 -21957.3 1742.67 -1115.63 318.986 1160.34 
10795 1
12494700 37333.3 -22000.1 1698.67 -973.938 -85.1594 977.654 
10795.5 1
12494700 36914.1 -22142 1699.08 -831.845 -281.581 878.211 
10796 1
12494700 36413.1 -21973.3 1697.08 -996.024 335.321 1050.95 
10796.5 1
12494700 36130 -21751.1 1683.17 -553.979 434.932 704.314 
10797 1
12494700 35786.9 -21904.7 1639.36 -700.186 -313.559 767.189 
10797.5 1
12494700 35486.7 -22154.5 1620.25 -613.993 -510.783 798.678 
10798 1
12494700 35234.7 -22114.2 1617.5 -496.063 79.3963 502.377 
10798.5 1
12494700 35173.9 -22165.8 1620.25 -118.421 -100.715 155.457 
10799 1
12494700 35070.9 -22120 1620.92 -202.358 90.0458 221.488 
10799.5 1
12494700 35022.5 -22114.1 1620.91 -99.3076 12.1088 100.043 
10800 1
12494700 35079.1 -22133.7 1620.58 115.569 -39.9505 122.279 
10800.5 1
12494700 35032.6 -22128.6 1621 -90.8203 9.92839 91.3614 
10801 1
12494700 35114.4 -22184.9 1621 162.046 -111.551 196.73 
10801.5 1
12494700 35183.3 -22217.5 1621 139.226 -65.8249 154.002 
10802 1
12494700 35022.2 -22202.6 1621 -319.61 29.5966 320.977 
10802.5 1
12494700 34934.4 -21965.5 1620.33 -173.241 467.62 498.679 
10803 1
12494700 34726.2 -21418.7 1620.25 -428.498 1125.17 1204 
10803.5 1
12494700 34149.2 -20932.4 1600.54 -1167.89 984.377 1527.4 
10804 1
12494700 33340.8 -20433.8 1551.58 -1542.9 951.434 1812.67 
10804.5 1
12494700 32634.9 -20157.5 1508.45 -1461.37 572.025 1569.33 
10805 1
12494700 31829.5 -19861.9 1451.17 -1657.22 608.29 1765.33 
10805.5 1
12494700 31206.3 -19551.3 1385.08 -1226.71 611.385 1370.62 
10806 1
12494700 30238.6 -19205.6 1366.42 -1901.28 679.273 2018.98 
10806.5 1
12494700 29104.9 -18662.2 1361.82 -2294.89 1100 2544.9 
10807 1
12494700 28352.7 -18283.8 1589.23 -1501.43 755.315 1680.71 
10807.5 1
12494700 27888.6 -17911.3 1767.75 -910.018 730.266 1166.8 
10808 1
12494700 27194.2 -17783.2 1787.58 -1420.07 262.1 1444.06 
10808.5 1
12494700 26612.7 -17552.6 1756.38 -1174.7 465.76 1263.66 
10809 1
12494700 25685.9 -17144 1663.71 -1824.34 804.361 1993.79 
10809.5 1
12494700 24788.3 -16608.3 1578.07 -1788.13 1067.16 2082.37 
10810 1
12494700 23979 -16129.4 1648.58 -1612.12 953.922 1873.21 
10810.5 1
12494700 23335.2 -15851.8 1680.92 -1316.63 567.655 1433.79 
10811 1
12494700 22531.4 -15497.8 1674.15 -1585.37 698.351 1732.37 
10811.5 1
12494700 21792 -15176.2 1767.85 -1452.62 631.857 1584.09 
10812 1
12494700 21049.1 -14753.2 1657.92 -1516.16 863.069 1744.6 
10812.5 1
12494700 20462.2 -14413.7 1628.92 -1197.62 693.027 1383.68 
10813 1
12494700 19757.3 -13956.8 1726.42 -1395.87 904.785 1663.46 
10813.5 1
12494700 19127.5 -13614.8 1739.42 -1222.98 664.078 1391.64 
10814 1
12494700 18436.1 -13236.5 1684.33 -1371.86 750.496 1563.73 
10814.5 1
12494700 17852.6 -12851.8 1673.83 -1178.79 777.104 1411.89 
10815 2
12501500 15739 -12687 1428 0 0 0 
12494700 17073.2 -12305.5 1616.27 -1590.62 1115.06 1942.53 
10815.5 2
12501500 15498.2 -12460.1 1491.42 -842.075 793.415 1156.98 
12494700 16597.3 -11886.1 1578.5 -942.274 830.438 1255.99 
10816 2
12501500 15026.8 -11879.9 1497.17 -913.598 1124.35 1448.74 
12494700 15868 -11303.6 1667.75 -1413.44 1128.88 1808.91 
10816.5 2
12501500 14660.3 -11426.5 1549.91 -760.326 940.793 1209.62 
12494700 15322.2 -10885.6 1724.64 -1132.4 867.11 1426.26 
10817 2
12501500 14337.7 -11060.8 1618.92 -657.039 744.816 993.202 
12494700 14970.5 -10381.2 1719.33 -716.256 1027.43 1252.45 
10817.5 2
12501500 14029.1 -10579.6 1640.08 -615.935 960.413 1140.95 
12494700 14381.8 -9620 1786.75 -1174.98 1519.29 1920.64 
10818 2
12501500 13649.8 -9911.36 1657.09 -772.434 1360.94 1564.86 
12494700 14017.5 -9099.73 1776.82 -742.116 1059.62 1293.65 
10818.5 2
12501500 13136.5 -9192.23 1671.23 -994.728 1393.67 1712.25 
12494700 13633.1 -8662.92 1718.46 -744.918 846.52 1127.61 
10819 2
12501500 13013.2 -8717.5 1627.17 -239.557 921.807 952.426 
12494700 13331.4 -8135.92 1712.08 -585.748 1023.31 1179.1 
10819.5 2
12501500 12627.6 -8105.67 1717.33 -772.712 1226.12 1449.29 
12494700 12975.9 -7582.92 1793.58 -712.425 1108.22 1317.46 
10820 2
12501500 12218.4 -7539.83 1684.17 -826.599 1143.1 1410.65 
12494700 12703.5 -7154.58 1827.83 -550.337 865.32 1025.5 
10820.5 2
12501500 11882.3 -7069.75 1646.17 -668.158 934.559 1148.84 
12494700 12282.2 -6668.67 1798.42 -837.475 966.037 1278.51 
10821 2
12501500 11420.3 -6576.5 1612.42 -940.937 1004.58 1376.43 
12494700 11868.8 -6245 1727.83 -842.159 862.865 1205.72 
10821.5 2
12501500 10980.5 -6072 1672 -905.007 1038.07 1377.18 
12494700 11432.3 -5615.58 1709.5 -897.977 1295.1 1575.96 
10822 2
12501500 10506 -5458 1686.33 -966.395 1250.51 1580.41 
12494700 10992.8 -4975.5 1694.5 -895.282 1303.63 1581.45 
10822.5 2
12501500 10100.2 -5053.75 1676 -809.88 806.886 1143.23 
12494700 10618.6 -4500.25 1668.08 -746.84 948.603 1207.32 
10823 2
12501500 9697.83 -4455.25 1698.58 -795.29 1182.81 1425.31 
12494700 10333.2 -4068 1699.25 -563.9 854.249 1023.58 
10823.5 2
12501500 9375.17 -3963.58 1685.25 -644.045 981.371 1173.83 
12494700 9951.75 -3541.17 1697.67 -761.477 1051.56 1298.32 
10824 2
12501500 9055.92 -3450.83 1691.58 -623.535 1001.46 1179.72 
12494700 9695.42 -3095.33 1737.08 -500.651 870.768 1004.43 
10824.5 2
12501500 8644.58 -3000.83 1714.25 -792.55 867.052 1174.7 
12494700 9330.83 -2571.92 1800.92 -702.473 1008.51 1229.05 
10825 2
12501500 8331.45 -2489.09 1719 -653.714 1068.36 1252.49 
12494700 8917.09 -2105.91 1785.18 -863.763 972.876 1300.99 
10825.5 2
12501500 7996.69 -1924.46 1664.15 -677.656 1142.97 1328.76 
12494700 8580.15 -1580.38 1745.62 -682.059 1063.81 1263.69 
10826 2
12501500 7510.58 -1354.67 1742.33 -951.29 1115.06 1465.71 
12494700 8136.75 -1076.25 1744.75 -867.718 986.565 1313.87 
10826.5 2
12501500 7273.33 -810.333 1683.67 -474.5 1088.67 1187.58 
12494700 7800.67 -460.583 1714.67 -672.167 1231.33 1402.85 
10827 2
12501500 6996.17 -328.333 1693 -557.679 969.819 1118.73 
12494700 7414.67 -12.5 1738.25 -776.66 901.576 1189.97 
10827.5 2
12501500 6590.08 373.167 1621.25 -799.377 1380.91 1595.59 
12494700 7173 567.75 1708.42 -475.722 1142.22 1237.33 
10828 2
12501500 6133.71 995.143 1593.71 -828.256 1128.81 1400.08 
12494700 6807.29 1208.43 1635 -663.728 1162.76 1338.86 
10828.5 2
12501500 5888.18 1544.91 1506.27 -565.743 1266.74 1387.34 
12494700 6595 1660.64 1565.64 -489.138 1041.95 1151.05 
10829 2
12501500 5526.18 2077.18 1444.64 -743.326 1092.96 1321.78 
12494700 6332.91 2218.64 1486.45 -538.174 1145.79 1265.89 
10829.5 2
12501500 5157.67 2534.25 1451.25 -711.419 882.371 1133.44 
12494700 5905.25 2819.33 1480 -825.597 1159.65 1423.51 
10830 2
12501500 4668.75 2930.92 1473.58 -968.152 785.479 1246.71 
12494700 5559.83 3230 1498.75 -683.993 813.201 1062.61 
10830.5 2
12501500 4233.33 3388.33 1520.67 -862.211 905.776 1250.53 
12494700 5245.58 3504.42 1498.67 -622.277 543.399 826.143 
10831 2
12501500 3878.45 3886.73 1603.18 -724.242 1017.13 1248.63 
12494700 4774.36 3949.45 1665.82 -961.673 908.241 1322.77 
10831.5 2
12501500 3667.92 4301.5 1626.5 -432.316 851.689 955.129 
12494700 4374.08 4488.83 1769.17 -821.931 1107.55 1379.22 
10832 2
12501500 3527.67 4820.67 1803.42 -275.54 1019.97 1056.54 
12494700 4127.42 4977.42 1862.92 -484.61 959.889 1075.28 
10832.5 2
12501500 3249.08 5257.92 1732.42 -557.167 874.5 1036.91 
12494700 3867.33 5247.42 1861.92 -520.167 540 749.782 
10833 2
12501500 2692.58 5680.5 1720.33 -1131.1 858.909 1420.25 
12494700 3426 5512.33 1861 -897.019 538.449 1046.22 
10833.5 1
12501500 2056.31 6143.46 1726.08 -1264.96 920.401 1564.37 
10834 1
12501500 2053.42 6543.08 1736.08 -5.77051 797.648 797.669 
10834.5 1
12501500 1983.54 6888.92 1762.23 -136.748 676.79 690.467 
10835 1
12501500 1616.08 7502.08 1872.5 -734.91 1226.32 1429.67 
10835.5 1
12501500 1217.54 8002.92 1840.31 -815.02 1024.21 1308.92 
10836 1
12501500 1041.92 8523.62 1831.46 -345.7 1024.98 1081.71 
10836.5 1
12501500 1201.75 8987.75 1833 317.747 922.733 975.909 
10837 1
12501500 1188.08 9387.92 1827.62 -27.456 803.56 804.029 
10837.5 1
12501500 886.083 9893.67 1826.08 -599.194 1003.46 1168.74 
10838 1
12501500 614.846 10521.6 1842.77 -552.418 1278.92 1393.12 
10838.5 1
12501500 14.6923 10972.6 1838.15 -1167.61 877.432 1460.55 
