# Supplementary material for: Intrinsic group behaviour II: On the dependence of triad spatial dynamics on social and personal features; and on the effect of social interaction on small group dynamics
Source: PLoS One. 2019 Dec 3;14(12):e0225704. doi: 10.1371/journal.pone.0225704 (PMC6890182; doi:10.1371/journal.pone.0225704)
Supplement: S1 Data Set — (ZIP) [file pone.0225704.s001.zip › set_2_int/group_traj_dyad_int/traj_2_0109_88.dat]

2 12495601 12494800 0 1 0 0 2 0 1 20 20 20 1778.28 1802.43 1754.14 
10788.5 1
12494800 41306.6 -22370.6 2009.14 0 0 0 
10789 1
12494800 41017.2 -22058.7 1846 -730.82 787.638 1074.46 
10789.5 1
12494800 40527.5 -21679.9 1790.91 -1015.81 785.804 1284.27 
10790 1
12494800 39799.6 -21278.3 1810.17 -1473.61 812.906 1682.95 
10790.5 1
12494800 39122.5 -20871.8 1808.5 -1294.61 777.406 1510.09 
10791 1
12494800 38607.1 -20638 1839.18 -1056.17 478.996 1159.71 
10791.5 1
12494800 38043.5 -20467.2 1839.83 -1164.44 352.789 1216.71 
10792 1
12494800 37434.6 -20193.2 1811.92 -1196.3 538.31 1311.84 
10792.5 1
12494800 36791.4 -19851.4 1745.5 -1266.08 672.9 1433.79 
10793 1
12494800 36235.7 -19577 1699.58 -1102.68 544.478 1229.78 
10793.5 1
12494800 35570.8 -19268.2 1700.08 -1327.01 616.267 1463.13 
10794 1
12494800 35103.8 -19058.8 1710.55 -962.918 431.818 1055.31 
10794.5 1
12494800 34624 -18886.3 1752.17 -979.221 352.01 1040.57 
10795 1
12494800 34037.6 -18695.9 1750.92 -1168.16 379.316 1228.2 
10795.5 1
12494800 33368.9 -18539.5 1740.08 -1326.72 310.351 1362.54 
10796 1
12494800 32611.7 -18470.4 1772.5 -1505.47 137.343 1511.72 
10796.5 2
12495601 6731 2371.57 1634.86 0 0 0 
12494800 31931.6 -18223.9 1738.58 -1330.89 482.387 1415.61 
10797 2
12495601 6894 1681.09 1739.73 425.587 -1802.82 1852.37 
12494800 31260 -17971.5 1785.36 -1370.58 515.229 1464.22 
10797.5 2
12495601 7415.33 1069.83 1804 1066.12 -1250.02 1642.91 
12494800 30531.2 -17912.5 1696.42 -1490.46 120.561 1495.32 
10798 2
12495601 7893.75 501.667 1784.75 941.765 -1118.44 1462.13 
12494800 29792.8 -17651.8 1661.5 -1453.58 513.123 1541.49 
10798.5 2
12495601 8506 -105 1703.08 1193.47 -1182.59 1680.14 
12494800 29133.5 -17479.6 1741.67 -1285.09 335.77 1328.23 
10799 2
12495601 9101.83 -697.583 1722.83 1170.6 -1164.21 1650.96 
12494800 28479.2 -17504.8 1776.67 -1285.36 -49.4434 1286.31 
10799.5 2
12495601 9433.27 -1260.36 1728 679.179 -1153.24 1338.37 
12494800 27900.3 -17200.4 1774.27 -1186.43 623.743 1340.4 
10800 2
12495601 10017.4 -1845.75 1726.17 1192.13 -1194.67 1687.72 
12494800 27326.2 -17000.1 1729.17 -1171.47 408.735 1240.73 
10800.5 2
12495601 10496.5 -2522.08 1765.25 935.71 -1320.96 1618.79 
12494800 26799.7 -16817.8 1681.58 -1028.48 355.957 1088.34 
10801 2
12495601 10997.2 -3061.25 1804.17 991.419 -1067.66 1456.98 
12494800 26093.9 -16639.2 1587.17 -1397.52 353.63 1441.57 
10801.5 2
12495601 11432.6 -3406.83 1763.08 879.63 -698.148 1123.01 
12494800 25448.3 -16295.5 1671.67 -1304.21 694.444 1477.57 
10802 2
12495601 11969.2 -3983.33 1747.25 1064.81 -1143.85 1562.76 
12494800 24745.1 -16055.2 1737.25 -1395.34 476.687 1474.52 
10802.5 2
12495601 12403.8 -4673.58 1745.92 857.166 -1361.44 1608.8 
12494800 24296.8 -15863.8 1768 -884.287 377.548 961.512 
10803 2
12495601 12859 -5413.83 1781.25 936.557 -1523.15 1788.05 
12494800 23895.6 -15679 1734.67 -825.446 380.316 908.846 
10803.5 2
12495601 13439.5 -6003.92 1777.69 1175.18 -1194.51 1675.68 
12494800 23318.7 -15484.8 1725.31 -1167.8 393.18 1232.21 
10804 2
12495601 13962.8 -6484.75 1747.25 998.495 -917.609 1356.1 
12494800 22778.1 -15197.2 1692.25 -1031.7 548.86 1168.61 
10804.5 2
12495601 14444 -6981.27 1750.09 996.377 -1028 1431.62 
12494800 21947.6 -14850.5 1649.09 -1719.35 717.83 1863.18 
10805 2
12495601 15020.8 -7578.83 1731.83 1186.9 -1229.55 1708.95 
12494800 21387.6 -14498.5 1685.33 -1152.37 724.186 1361.03 
10805.5 2
12495601 15631.4 -8170.17 1729.08 1201.94 -1164.04 1673.21 
12494800 20880.6 -14140.7 1746.75 -998.031 704.396 1221.57 
10806 2
12495601 16094.7 -8649.17 1743.67 910.118 -941.061 1309.16 
12494800 20326.9 -13869.8 1746.75 -1087.75 532.089 1210.92 
10806.5 2
12495601 16582.1 -9189.36 1779.27 986.689 -1093.52 1472.87 
12494800 19883.3 -13596.5 1747.55 -898.065 553.398 1054.88 
10807 2
12495601 16948.2 -9743.23 1781.08 730.818 -1105.52 1325.25 
12494800 19439.8 -13296 1704.31 -885.237 599.71 1069.25 
10807.5 2
12495601 17440.8 -10293.8 1825.67 965.724 -1079.61 1448.51 
12494800 19093 -12935.7 1753.75 -679.94 706.536 980.567 
10808 2
12495601 17897.6 -10736 1803.92 934.219 -904.226 1300.15 
12494800 18570.6 -12557.4 1736.92 -1068.34 773.517 1318.97 
10808.5 2
12495601 18370.8 -11002.2 1800 955.931 -537.84 1096.85 
12494800 18123 -12238.2 1711.62 -904.209 644.82 1110.58 
10809 2
12495601 18394.7 -11194.9 1798.64 47.1359 -379.326 382.244 
12494800 17854.3 -11844.1 1679 -528.965 775.904 939.059 
10809.5 2
12495601 17891.7 -10925.3 1771.36 -1001.99 537.137 1136.88 
12494800 17136.4 -11660.6 1738.07 -1430.14 365.538 1476.11 
10810 2
12495601 17062.6 -10272.7 1741.75 -1651.66 1300.04 2101.92 
12494800 16408.8 -10863.2 1733.25 -1449.42 1588.29 2150.23 
10810.5 2
12495601 16444.4 -9646.17 1744.83 -1264.14 1281.19 1799.86 
12494800 15983.6 -10314.9 1738.67 -869.461 1121.34 1418.93 
10811 2
12495601 16032.4 -9115.15 1805.08 -812.686 1047.36 1325.68 
12494800 15548 -9618.54 1775 -859.139 1373.53 1620.09 
10811.5 2
12495601 15622.8 -8676.85 1812.69 -804.594 861.115 1178.51 
12494800 15271.5 -9268.38 1759.92 -543.298 687.925 876.592 
10812 2
12495601 15249 -8148 1779.58 -762.951 1079.28 1321.72 
12494800 14742.9 -8702.42 1751 -1078.66 1155.04 1580.39 
10812.5 2
12495601 14872.6 -7676.58 1833.75 -768.197 962.075 1231.14 
12494800 14390 -8219.75 1713.08 -720.238 985.034 1220.26 
10813 2
12495601 14505.7 -7203.17 1824.42 -726.568 937.459 1186.06 
12494800 13982.3 -7740.92 1740.92 -807.261 948.185 1245.28 
10813.5 2
12495601 14128 -6747.5 1800.33 -733.333 884.79 1149.19 
12494800 13476.5 -7138.92 1748.75 -982.201 1168.93 1526.8 
10814 2
12495601 13700.5 -6262.33 1789.17 -848.214 962.632 1283.02 
12494800 13102.8 -6727.25 1769.42 -741.567 816.799 1103.21 
10814.5 2
12495601 13393.1 -5874.17 1830.17 -621.044 784.175 1000.31 
12494800 12739.7 -6335.42 1764.17 -733.502 791.582 1079.18 
10815 2
12495601 12883.7 -5473.36 1754.18 -1039.5 817.965 1322.74 
12494800 12309.1 -5911.09 1745.73 -878.726 865.971 1233.72 
10815.5 2
12495601 12322 -4922.33 1698.17 -1112.33 1091.15 1558.17 
12494800 11753.7 -5388 1723.33 -1099.85 1035.82 1510.83 
10816 2
12495601 11766.2 -4366.42 1760.25 -1077.2 1077.36 1523.5 
12494800 11257.4 -4846.08 1680.92 -961.725 1050.23 1424.04 
10816.5 2
12495601 11420.8 -3927.45 1747.45 -716.491 910.71 1158.77 
12494800 10801 -4473.91 1699.91 -946.923 772.146 1221.83 
10817 2
12495601 11017.8 -3338.75 1753.25 -820.743 1198.99 1453 
12494800 10359 -3952.25 1687.83 -900.204 1062.44 1392.53 
10817.5 2
12495601 10659 -2897.75 1732.17 -716.234 880.24 1134.82 
12494800 9939.58 -3539.25 1757.25 -837.159 824.351 1174.9 
10818 2
12495601 10140.1 -2569.64 1740.36 -1056.84 668.256 1250.39 
12494800 9530.82 -3176.82 1797.64 -832.516 738.15 1112.63 
10818.5 2
12495601 9612.08 -2257.77 1740.08 -1023.28 604.394 1188.44 
12494800 9243.77 -2766.62 1756.77 -556.296 794.967 970.277 
10819 2
12495601 9207.42 -1909.75 1774.83 -785.748 675.765 1036.37 
12494800 8778.67 -2364.83 1767.25 -903.112 780.159 1193.42 
10819.5 2
12495601 8745.08 -1487.75 1791.92 -926.52 845.691 1254.45 
12494800 8275.42 -1815.67 1787.33 -1008.52 1100.53 1492.74 
10820 2
12495601 8213.17 -895.583 1727.67 -1074.58 1196.3 1608.06 
12494800 7769.75 -1442.58 1739.75 -1021.55 753.704 1269.5 
10820.5 2
12495601 7844.83 -444.333 1695.25 -732.273 897.117 1158.03 
12494800 7421 -1032.67 1717.75 -693.34 814.944 1069.98 
10821 2
12495601 7487.92 -60.8333 1750 -726.918 781.059 1066.99 
12494800 6960.5 -486.667 1691.17 -937.882 1112.02 1454.72 
10821.5 2
12495601 6979.92 495.333 1718.58 -1045.27 1144.38 1549.9 
12494800 6567.75 -88.75 1703.33 -808.128 818.759 1150.41 
10822 2
12495601 6689.33 878.25 1680.67 -591.819 779.871 979.004 
12494800 6175.5 290.583 1716.75 -798.88 772.573 1111.34 
10822.5 2
12495601 6368.17 1348.67 1626.83 -641.051 938.955 1136.92 
12494800 5705.83 723.5 1687.58 -937.458 864.105 1274.95 
10823 2
12495601 5959.17 1831.67 1534.83 -808.3 954.545 1250.8 
12494800 5343.5 1283.25 1627.08 -716.074 1106.23 1317.76 
10823.5 2
12495601 5549.33 2295.75 1459.5 -818.031 926.314 1235.81 
12494800 5008.5 1863.67 1521.08 -668.663 1158.52 1337.64 
10824 2
12495601 5136.42 2704.92 1478.58 -806.478 799.154 1135.36 
12494800 4603.42 2373.25 1463.58 -791.178 995.28 1271.43 
10824.5 2
12495601 4782.58 3236.75 1550.75 -681.76 1024.73 1230.8 
12494800 4121.25 2937.67 1579.42 -929.03 1087.51 1430.3 
10825 2
12495601 4303.73 3752.18 1671.64 -999.699 1076.06 1468.78 
12494800 3734.82 3534.18 1688 -806.747 1245.33 1483.81 
10825.5 2
12495601 4040.38 4226.31 1747.15 -533.082 959.769 1097.88 
12494800 3516.08 4030 1678.15 -442.796 1003.68 1097.02 
10826 2
12495601 3781.08 4755.33 1844.33 -507.439 1035.28 1152.95 
12494800 3105.33 4503.67 1734.67 -803.804 926.941 1226.91 
10826.5 2
12495601 3560.42 5165 1848.83 -441.333 819.333 930.635 
12494800 2796.25 5049.67 1740.67 -618.167 1092 1254.83 
10827 2
12495601 3385.08 5486 1848.58 -352.783 645.875 735.942 
12494800 2517.67 5598.08 1723.58 -560.53 1103.45 1237.66 
10827.5 1
12494800 2168.67 6250.58 1710.92 -687.008 1284.45 1456.64 
10828 1
12494800 2333.29 6863.71 1710.71 298.764 1112.76 1152.17 
10828.5 1
12494800 1998.45 7115.73 1861.18 -771.5 580.675 965.607 
10829 1
12494800 1745.64 7463.64 2015.73 -519.134 714.392 883.095 
10829.5 1
12494800 1521.17 8009.42 1974.08 -433.339 1053.63 1139.26 
10830 1
12494800 1277.08 8558.42 1952.33 -483.333 1087.13 1189.73 
10830.5 1
12494800 1359.92 9212.92 1946.5 164.026 1296.04 1306.38 
10831 1
12494800 1002.09 9676.45 1945.55 -730.257 945.996 1195.07 
