# Supplementary material for: Intrinsic group behaviour II: On the dependence of triad spatial dynamics on social and personal features; and on the effect of social interaction on small group dynamics
Source: PLoS One. 2019 Dec 3;14(12):e0225704. doi: 10.1371/journal.pone.0225704 (PMC6890182; doi:10.1371/journal.pone.0225704)
Supplement: S1 Data Set — (ZIP) [file pone.0225704.s001.zip › set_2_int/group_traj_dyad_int/traj_2_0109_87.dat]

2 12492301 12492701 0 1 0 0 2 0 1 25 20 30 1752.29 1761.26 1743.31 
10763.5 1
12492301 45559.4 -23402.8 1389.27 0 0 0 
10764 1
12492301 45073 -23036.1 1560.42 -1013.26 764.031 1269.03 
10764.5 1
12492301 44578.6 -22737.2 1695.58 -980.985 593.089 1146.34 
10765 1
12492301 44012.8 -22536.9 1626.33 -1145.24 405.364 1214.87 
10765.5 1
12492301 43264.2 -22773.7 1660.08 -1509.24 -477.319 1582.92 
10766 1
12492301 42823 -22152.2 1698.08 -891.414 1255.39 1539.68 
10766.5 1
12492301 42334.6 -21826 1681.17 -998.807 667.178 1201.14 
10767 2
12492701 41412.8 -22567 1331.92 0 0 0 
12492301 41701.8 -21747.7 1716.15 -1221.5 151.173 1230.82 
10767.5 2
12492701 40809.1 -22165.5 1679.83 -1222 812.753 1467.6 
12492301 41072.3 -21643.8 1814.33 -1222.35 201.83 1238.91 
10768 2
12492701 40101 -22064.8 1747.25 -1433.37 203.779 1447.78 
12492301 40589.4 -21185 1815.08 -977.564 928.644 1348.34 
10768.5 2
12492701 39507.2 -21667.7 1814.33 -1216.7 813.866 1463.81 
12492301 39937.2 -20840.4 1750 -1336.58 706.113 1511.63 
10769 2
12492701 38955.1 -21253.6 1831.08 -1122.29 841.633 1402.81 
12492301 39310.6 -20513.5 1715.08 -1273.54 664.465 1436.46 
10769.5 2
12492701 38432.2 -21029 1900 -1039.43 446.488 1131.27 
12492301 38723.6 -20281.9 1777.17 -1167 460.404 1254.53 
10770 2
12492701 37930.8 -20776.5 1838.23 -973.6 490.366 1090.12 
12492301 38228.2 -20115.6 1822.62 -961.999 322.915 1014.75 
10770.5 2
12492701 37398 -20618.1 1820.08 -1053.06 313 1098.59 
12492301 37673.4 -19844.1 1830.92 -1096.32 536.625 1220.61 
10771 2
12492701 36824.3 -20353 1778.33 -1154.26 533.367 1271.53 
12492301 37135.2 -19632.5 1815 -1083 425.721 1163.67 
10771.5 2
12492701 36225.3 -20244.2 1701.33 -1202.81 218.541 1222.5 
12492301 36389.4 -19390.5 1697.5 -1497.49 485.944 1574.36 
10772 2
12492701 35661.4 -19950.9 1694.17 -1132.36 588.855 1276.32 
12492301 35678.3 -19117.5 1695.58 -1427.88 548.193 1529.49 
10772.5 2
12492701 35059.8 -19728.3 1682.58 -1222.73 452.405 1303.74 
12492301 35129.2 -18883.8 1713.42 -1116.19 474.932 1213.03 
10773 2
12492701 34585.1 -19345.5 1744.25 -951.403 767.201 1222.2 
12492301 34603.7 -18633.8 1744.92 -1053.11 501.169 1166.28 
10773.5 2
12492701 33939.8 -19066.9 1800.33 -1272.68 549.474 1386.23 
12492301 34172.2 -18403.8 1727 -851.085 453.649 964.439 
10774 2
12492701 33415.2 -18790.3 1787.58 -1043.07 549.867 1179.14 
12492301 33707.7 -18062.8 1703.17 -923.459 677.767 1145.49 
10774.5 2
12492701 32982.1 -18545.6 1755.18 -892.94 504.53 1025.62 
12492301 33215.2 -17791.5 1655.55 -1015.43 559.544 1159.39 
10775 2
12492701 32522.9 -18395 1727.58 -925.755 303.702 974.298 
12492301 32569.9 -17587.7 1727.92 -1300.94 410.863 1364.28 
10775.5 2
12492701 31990.2 -18141.6 1727.08 -1054.95 501.815 1168.22 
12492301 31860.4 -17261.1 1658.17 -1404.95 646.7 1546.64 
10776 2
12492701 31312.5 -17803.7 1691.92 -1339.26 667.819 1496.53 
12492301 31294.8 -16879.4 1555.83 -1117.92 754.282 1348.59 
10776.5 2
12492701 30603.7 -17478.4 1593.5 -1398.09 641.519 1538.25 
12492301 30653.6 -16687.8 1570.92 -1264.63 378.041 1319.92 
10777 2
12492701 30047 -17225.8 1632.17 -1095.8 497.211 1203.33 
12492301 30118.2 -16627.3 1691.67 -1053.81 118.93 1060.5 
10777.5 2
12492701 29471.5 -17082.3 1712.45 -1179.21 294.182 1215.35 
12492301 29498.5 -16451.3 1747.27 -1270.07 360.78 1320.32 
10778 2
12492701 28939 -16796.2 1808.25 -1075.85 577.992 1221.28 
12492301 29147.6 -16233.4 1789.5 -708.831 440.113 834.35 
10778.5 2
12492701 28373 -16788.4 1803.92 -1114.17 15.2559 1114.28 
12492301 28436.3 -16065.6 1899.33 -1400.1 330.381 1438.55 
10779 2
12492701 27785.3 -16666.8 1784.58 -1163.7 240.924 1188.37 
12492301 27922.2 -16017.1 1896.17 -1017.99 96.0396 1022.51 
10779.5 2
12492701 27313.7 -16631.3 1742.42 -964.554 72.4267 967.269 
12492301 27432.1 -15811.4 1676.92 -1002.39 420.586 1087.05 
10780 2
12492701 26726.7 -16295.1 1669.42 -1185.86 679.293 1366.64 
12492301 26872.4 -15560.4 1590.58 -1130.64 507.071 1239.14 
10780.5 2
12492701 26215.4 -16016.4 1666.08 -1006.46 548.62 1146.28 
12492301 26342.1 -15264.7 1522.38 -1043.98 582.135 1195.31 
10781 2
12492701 25620.6 -15832.9 1648.5 -1180.16 364.024 1235.03 
12492301 25764 -15047.4 1662.42 -1146.98 431.102 1225.32 
10781.5 2
12492701 25013.2 -15543.5 1747.46 -1231.95 586.974 1364.64 
12492301 25257.4 -14693.9 1740.38 -1027.62 717.026 1253.05 
10782 2
12492701 24503.8 -15287.2 1682.17 -1035.53 520.912 1159.17 
12492301 24868.2 -14416.2 1700 -791.093 564.546 971.875 
10782.5 2
12492701 24081.6 -15083.3 1646.31 -829.341 400.673 921.057 
12492301 24227.6 -14264.7 1738.69 -1258.45 297.592 1293.16 
10783 2
12492701 23492.5 -14811.2 1678 -1146.14 529.457 1262.52 
12492301 23656.2 -14040.5 1703.75 -1111.77 436.172 1194.27 
10783.5 2
12492701 22884.3 -14615.2 1610.75 -1231.11 396.592 1293.41 
12492301 23098.4 -13883.6 1634.33 -1129.05 317.645 1172.88 
10784 2
12492701 22307.5 -14474.5 1493.33 -1191.8 290.806 1226.77 
12492301 22502.5 -13597.8 1665.5 -1231.23 590.565 1365.54 
10784.5 2
12492701 21687.8 -14195.3 1590.33 -1241.82 559.452 1362.02 
12492301 22006.8 -13415 1702.5 -993.32 366.232 1058.68 
10785 2
12492701 21148.7 -14011.8 1721 -1061.35 361.22 1121.14 
12492301 21440.5 -13218.2 1746.17 -1114.83 387.303 1180.19 
10785.5 2
12492701 20769.7 -13873.4 1714.67 -753.479 275.182 802.157 
12492301 20981 -13056.8 1798.08 -913.519 320.908 968.245 
10786 2
12492701 20253.1 -13632.9 1687 -1037.3 482.947 1144.22 
12492301 20489.4 -12786.8 1757.09 -987.222 542.199 1126.32 
10786.5 2
12492701 19724 -13367.7 1688.83 -1088.66 545.766 1217.81 
12492301 20039.4 -12602.2 1734 -925.817 379.941 1000.75 
10787 2
12492701 19378 -13063.3 1666.67 -686.508 603.836 914.282 
12492301 19649.2 -12387.6 1746.42 -774.306 425.761 883.641 
10787.5 2
12492701 19006.8 -12834 1752.17 -750 463.3 881.559 
12492301 19174.2 -12088.2 1715.75 -959.596 604.714 1134.24 
10788 2
12492701 18572.2 -12455.2 1740.54 -847.166 738.342 1123.76 
12492301 18740.1 -11769.2 1707.23 -846.179 622.02 1050.2 
10788.5 2
12492701 18029.2 -12104.4 1688.25 -1046.06 675.942 1245.45 
12492301 18203.2 -11293.7 1689.58 -1034.35 916.16 1381.75 
10789 2
12492701 17415.2 -11624.8 1663.75 -1223.11 955.511 1552.09 
12492301 17609.6 -10915.1 1683.92 -1182.6 754.15 1402.6 
10789.5 2
12492701 16663.8 -11183.8 1695.18 -1558.99 914.796 1807.57 
12492301 16916.3 -10408.6 1710.82 -1438.4 1050.72 1781.3 
10790 2
12492701 16225.2 -10776.8 1711.25 -887.79 824.025 1211.28 
12492301 16531.2 -10150.2 1761.42 -779.567 523.218 938.873 
10790.5 2
12492701 15851.9 -10249.2 1723.17 -713.83 1008.6 1235.65 
12492301 16159.3 -9636.25 1753.5 -710.962 982.632 1212.86 
10791 2
12492701 15459.3 -9747.36 1714.73 -804.598 1028.46 1305.79 
12492301 15746.1 -9191.36 1747.64 -846.808 911.652 1244.26 
10791.5 2
12492701 15140.8 -9268.42 1722.75 -657.933 989.56 1188.32 
12492301 15334.8 -8724.42 1765.42 -849.706 964.766 1285.6 
10792 2
12492701 14750.5 -8884.75 1732 -766.863 753.766 1075.29 
12492301 14977 -8325.08 1724.83 -703.012 784.545 1053.44 
10792.5 2
12492701 14232 -8367.42 1718.25 -1020.67 1018.37 1441.82 
12492301 14545.6 -7857.08 1743 -849.245 921.26 1252.97 
10793 2
12492701 13744.2 -8025.25 1707.58 -967.923 678.902 1182.28 
12492301 14233.7 -7445.75 1741.67 -618.882 816.138 1024.25 
10793.5 2
12492701 13392.4 -7620.5 1727.67 -702.096 807.884 1070.33 
12492301 13868.4 -7061 1780.92 -729.042 767.964 1058.9 
10794 2
12492701 12985.5 -7213 1705.73 -838.91 840.206 1187.31 
12492301 13486.4 -6715.55 1734.91 -787.738 712.277 1062.01 
10794.5 2
12492701 12596.7 -6835.67 1664.58 -793.63 770.068 1105.83 
12492301 13158.6 -6431.83 1784.17 -668.939 579.004 884.718 
10795 2
12492701 12240.1 -6416.75 1606.67 -710.325 834.495 1095.88 
12492301 12698.2 -5987.67 1733.83 -917.165 884.794 1274.38 
10795.5 2
12492701 11778.8 -6026.67 1624.75 -915.344 773.975 1198.7 
12492301 12287.8 -5468.5 1677.5 -814.319 1030.09 1313.09 
10796 2
12492701 11287.4 -5473.58 1667.25 -976.806 1099.57 1470.78 
12492301 11875.4 -4852.75 1693.83 -819.748 1224.16 1473.28 
10796.5 2
12492701 10855.2 -5062.92 1665.83 -845.89 803.653 1166.79 
12492301 11395.6 -4333.42 1679.83 -939.008 1016.31 1383.7 
10797 2
12492701 10488.4 -4595.45 1629.36 -748.578 954.004 1212.64 
12492301 11023.9 -3862.64 1658.91 -758.519 960.776 1224.11 
10797.5 2
12492701 10103.1 -4244.83 1674.5 -787.894 717.017 1065.31 
12492301 10532.4 -3391.42 1700.08 -1005.1 963.639 1392.42 
10798 2
12492701 9729.17 -3774.67 1723.92 -736.056 925.525 1182.53 
12492301 10003.9 -2955.58 1757.08 -1040.35 857.94 1348.48 
10798.5 2
12492701 9285.25 -3343.67 1707.58 -865.335 840.156 1206.1 
12492301 9535.17 -2674.42 1764.25 -913.743 548.083 1065.51 
10799 2
12492701 8904.58 -2910.92 1678.92 -747.872 850.196 1132.32 
12492301 9001.67 -2232.25 1799.83 -1048.13 868.697 1361.33 
10799.5 2
12492701 8442 -2540.36 1723.73 -947.917 759.33 1214.55 
12492301 8525.09 -1723.91 1776.45 -976.59 1041.68 1427.88 
10800 2
12492701 7986.25 -2197.17 1719.67 -930.102 700.402 1164.33 
12492301 8135.33 -1413.17 1766.33 -795.424 634.168 1017.28 
10800.5 2
12492701 7420.42 -1647.67 1749.33 -1105.14 1073.24 1540.52 
12492301 7713.67 -1001.92 1755.08 -823.568 803.223 1150.4 
10801 2
12492701 7143.75 -1186.92 1715.58 -547.855 912.376 1064.23 
12492301 7343.17 -598.667 1710.25 -733.663 798.515 1084.38 
10801.5 2
12492701 6886.67 -737.5 1703.25 -519.36 907.912 1045.96 
12492301 6938.67 -144.75 1689.08 -817.172 917.003 1228.28 
10802 2
12492701 6456.5 -347.5 1667.58 -853.505 773.81 1152.06 
12492301 6539.58 226.833 1618.33 -791.832 737.269 1081.93 
10802.5 2
12492701 6024.25 -57.1667 1638.67 -852.564 572.65 1027.03 
12492301 6096.67 550.583 1637.25 -873.603 638.56 1082.1 
10803 2
12492701 5619.67 221.917 1629.5 -832.476 574.246 1011.32 
12492301 5559.17 814.917 1624 -1105.97 543.896 1232.47 
10803.5 2
12492701 5092.08 476.154 1610.15 -1068 514.65 1185.53 
12492301 5158.15 1149.69 1593.23 -811.767 677.683 1057.46 
10804 2
12492701 4570.42 826 1558 -995.535 667.645 1198.68 
12492301 4649 1540.92 1604.5 -971.668 746.611 1225.38 
10804.5 2
12492701 3952.73 1045 1576.64 -1278.86 453.416 1356.86 
12492301 4163.45 1726.55 1513.73 -1005.27 384.325 1076.23 
10805 2
12492701 3333.08 1356.17 1601.67 -1274.99 640.261 1426.72 
12492301 3649.67 1996.67 1516.17 -1057.18 555.805 1194.38 
10805.5 2
12492701 2726.67 1558.25 1633.58 -1193.73 397.802 1258.27 
12492301 3104.5 2186.67 1636 -1073.16 374.016 1136.47 
10806 2
12492701 2385.17 1785.42 1676.92 -670.923 446.3 805.805 
12492301 2552.5 2450.92 1730.75 -1084.48 519.155 1202.34 
10806.5 2
12492701 1890 2000.91 1672.45 -1002.36 436.219 1093.17 
12492301 2103 2648.55 1709 -909.919 400.058 993.982 
10807 2
12492701 1491.15 2183.85 1690.23 -796.1 365.144 875.846 
12492301 1638.77 2858.77 1710 -926.608 419.608 1017.19 
10807.5 2
12492701 1033.58 2427.17 1729.92 -897.197 477.099 1016.16 
12492301 1202.42 3044.75 1851.25 -855.593 364.668 930.066 
10808 2
12492701 665.583 2482.75 1731.17 -752.556 113.667 761.092 
12492301 739.25 3207.5 1786.83 -947.171 332.822 1003.94 
10808.5 2
12492701 45.7692 2500 1782.46 -1252.15 34.8485 1252.63 
12492301 123.538 3495.69 1670.77 -1243.86 582.207 1373.37 
10809 2
12492701 -512.929 2720.36 1755.36 -1099.8 433.774 1182.25 
12492301 -421.643 3723.43 1602.29 -1073.19 448.3 1163.06 
10809.5 2
12492701 -1032.5 2901.07 1722.21 -1035 359.989 1095.82 
12492301 -987.929 4036.36 1703.29 -1128.06 623.364 1288.84 
10810 2
12492701 -1837.58 3401.67 1710 -1603.75 997.202 1888.5 
12492301 -1461.33 4317.75 1775.58 -943.037 560.544 1097.05 
10810.5 2
12492701 -2265.25 3712.08 1701.67 -874.574 634.799 1080.67 
12492301 -1839.33 4580.83 1757.83 -773.006 538.003 941.799 
10811 2
12492701 -2708.62 4052.69 1694.92 -874.488 671.813 1102.75 
12492301 -2257 4792.15 1809.62 -823.8 416.806 923.241 
10811.5 2
12492701 -3159.15 4363.15 1719.38 -885.144 609.944 1074.95 
12492301 -2868.08 5134.46 1704.15 -1200.54 672.51 1376.07 
10812 2
12492701 -3702.33 4707.75 1699.33 -1108.53 703.257 1312.79 
12492301 -3286.58 5476 1657.08 -854.095 697.017 1102.41 
10812.5 2
12492701 -4266 4968.75 1659.58 -1150.34 532.653 1267.68 
12492301 -3727.5 5840.58 1587.92 -899.83 744.048 1167.6 
10813 2
12492701 -4765.5 5280.08 1477.33 -989.109 616.502 1165.51 
12492301 -4179 6249.33 1505 -894.059 809.406 1206.02 
10813.5 2
12492701 -5704.83 5693.58 1223.75 -1823.95 802.913 1992.85 
12492301 -4623.92 6534.83 1470.25 -863.916 554.369 1026.49 
10814 2
12492701 -6308.67 6050.5 1410 -1198.08 708.168 1391.73 
12492301 -5050.58 6850.83 1443.58 -846.561 626.984 1053.46 
10814.5 2
12492701 -6370.75 6261.17 1418.08 -125.421 425.589 443.685 
12492301 -5525.25 7015.17 1416.92 -958.923 331.987 1014.76 
10815 2
12492701 -6369 6583.91 1469 3.57143 658.658 658.668 
12492301 -6033.55 7289.27 1406.45 -1037.34 559.4 1178.56 
10815.5 2
12492701 -6985.5 7345.5 1482.67 -1220.79 1508.1 1940.28 
12492301 -6502.67 7627.33 1388.5 -928.953 669.427 1145.03 
10816 2
12492701 -7717.08 7782.67 1533.75 -1417.8 847.222 1651.65 
12492301 -8059 7278.42 1506.17 -3016.15 -676.195 3091.02 
10816.5 2
12492701 -8197.09 7830 1598.55 -995.866 98.2019 1000.7 
12492301 -8932.91 7411.55 1539.73 -1813.09 276.201 1834.01 
10817 2
12492701 -8714.17 8116.17 1518.75 -1053.11 582.824 1203.63 
12492301 -9400.5 7734.58 1489.17 -952.324 657.918 1157.49 
10817.5 2
12492701 -9069 8464.67 1521.08 -708.25 695.609 992.718 
12492301 -9889.5 8060.25 1499.42 -976.048 650.033 1172.69 
10818 2
12492701 -9382.55 8832.82 1524 -638.585 749.799 984.881 
12492301 -10319.3 8382.82 1480.64 -875.301 656.962 1094.42 
10818.5 2
12492701 -9810.08 9355.15 1495.92 -828.549 1012.28 1308.13 
12492301 -10716.1 8898.92 1441.92 -769 1000.2 1261.65 
10819 2
12492701 -10215.4 9814.83 1509.25 -787.067 892.582 1190.03 
12492301 -11078.5 9412.42 1451.75 -703.734 997.075 1220.41 
10819.5 2
12492701 -10606.8 10316.2 1483.5 -784.402 1004.84 1274.75 
12492301 -11401.4 9888.08 1416.25 -647.128 953.24 1152.15 
10820 2
12492701 -10965 10744.9 1412.92 -723.569 865.993 1128.49 
12492301 -11857.1 10510.4 1484 -920.539 1257.24 1558.22 
10820.5 2
12492701 -11397.2 11409.3 1466 -859.178 1320.91 1575.75 
12492301 -12101.5 11095.3 1432.92 -485.918 1162.86 1260.3 
10821 2
12492701 -11754.3 11935.6 1369.67 -727.427 1071.79 1295.33 
12492301 -12430.4 11568.9 1399.17 -669.891 964.528 1174.34 
10821.5 2
12492701 -12012.7 12479.1 1335.17 -531.55 1118.31 1238.21 
12492301 -12786.5 12094.7 1347.42 -732.682 1081.79 1306.56 
10822 2
12492701 -12445.7 13027.7 1387.83 -881.874 1117.28 1423.38 
12492301 -13156.5 12605.5 1342.58 -753.564 1040.39 1284.63 
10822.5 2
12492701 -12838.5 13608.6 1358.67 -784.098 1159.51 1399.74 
12492301 -13543.5 13128.2 1392.17 -772.455 1043.41 1298.23 
10823 2
12492701 -12970.1 14065.7 1505.75 -260.046 903.327 940.012 
12492301 -13852.8 13625.5 1174.83 -611.166 982.708 1157.25 
10823.5 2
12492701 -13157.6 14536 1471.92 -374.251 938.789 1010.64 
12492301 -14135.7 14132.7 1386.67 -564.704 1012.31 1159.16 
10824 2
12492701 -13371.7 15056.2 1630.08 -418.132 1016.11 1098.78 
12492301 -14304.2 14571 1469.33 -329.102 856.12 917.196 
10824.5 2
12492701 -13674.1 15508.2 1871.33 -582.691 870.906 1047.86 
12492301 -14605.3 15123.1 1562.58 -580.283 1063.74 1211.73 
10825 2
12492701 -13865.5 15953.9 1895.18 -399.522 930.395 1012.55 
12492301 -14871.1 15584.4 1707.09 -554.817 963.007 1111.4 
10825.5 2
12492701 -14105.8 16535.3 1645.92 -486.467 1176.92 1273.5 
12492301 -15051.3 16086.9 1715.38 -364.811 1017.33 1080.76 
10826 2
12492701 -14214.3 17171.9 1703.67 -212.454 1245.81 1263.8 
12492301 -15223.3 16796.3 1909.92 -336.645 1388.28 1428.51 
10826.5 2
12492701 -14352.4 17771.6 1821 -276.167 1199.33 1230.72 
12492301 -15368.5 17349.7 1873 -290.333 1106.67 1144.12 
10827 2
12492701 -14676.3 18285.8 1692.58 -651.744 1034.54 1222.72 
12492301 -15544.9 17960.7 1871.5 -354.963 1229.38 1279.6 
10827.5 2
12492701 -14782.8 18901.8 1737.67 -209.482 1212.6 1230.56 
12492301 -15655.6 18670 1760.17 -217.848 1396.33 1413.22 
10828 2
12492701 -14894.4 19530.4 1665.71 -202.683 1140.98 1158.84 
12492301 -15740.7 19262.6 1549.86 -154.503 1075.45 1086.49 
10828.5 2
12492701 -14994.9 20081.3 1772.27 -231.522 1269.23 1290.17 
12492301 -15805.5 19794 1546.09 -149.171 1224.49 1233.54 
10829 2
12492701 -15247.7 20580.9 1733.45 -519.134 1025.95 1149.81 
12492301 -15993.1 20441.8 1688 -385.29 1330.22 1384.9 
10829.5 2
12492701 -15517.2 21049.8 1403.5 -520.314 905.098 1044 
12492301 -16160.8 21029.8 1400.92 -323.827 1135 1180.3 
10830 2
12492701 -15662.9 21515.3 1429.92 -288.449 921.947 966.017 
12492301 -16123 21720.8 1443.25 74.9175 1368.32 1370.37 
10830.5 2
12492701 -15838.8 21858.8 1546.67 -348.35 680.033 764.063 
12492301 -15775.5 22326.6 1542.42 688.119 1199.67 1383.01 
