# Supplementary material for: Intrinsic group behaviour II: On the dependence of triad spatial dynamics on social and personal features; and on the effect of social interaction on small group dynamics
Source: PLoS One. 2019 Dec 3;14(12):e0225704. doi: 10.1371/journal.pone.0225704 (PMC6890182; doi:10.1371/journal.pone.0225704)
Supplement: S1 Data Set — (ZIP) [file pone.0225704.s001.zip › set_2_int/group_traj_dyad_int/traj_2_0109_86.dat]

2 12492001 12491301 0 1 0 0 2 0 1 20 20 20 1688.73 1741.64 1635.82 
10753.5 1
12491301 46557.4 -21127 1810.4 0 0 0 
10754 1
12491301 46374 -21417.3 1794.54 -527.011 -834.218 986.742 
10754.5 1
12491301 46137.6 -21853.5 1790.85 -467.163 -862.116 980.554 
10755 1
12491301 46100.8 -22272.8 1818.33 -73.8595 -841.79 845.024 
10755.5 1
12491301 46263.2 -22631.9 1846.54 323.501 -715.484 785.22 
10756 1
12491301 46542.8 -22817.6 1786.25 554.767 -368.374 665.932 
10756.5 1
12491301 46961.5 -22929.2 1717.83 847.503 -226.046 877.131 
10757 1
12491301 46999.2 -23401.6 1698.25 75.9409 -952.285 955.308 
10757.5 1
12491301 46311.2 -23901.4 1680.82 -1415.61 -1028.35 1749.7 
10758 1
12491301 45414.2 -23949.4 1676.46 -1752.01 -93.791 1754.52 
10758.5 1
12491301 44882.2 -23509.6 1657 -1061.68 877.847 1377.6 
10759 1
12491301 44490.1 -23247.3 1602.54 -785.918 525.602 945.476 
10759.5 1
12491301 43789.2 -23057.2 1516 -1390.53 377.264 1440.8 
10760 2
12492001 36103 -18114.9 1130.89 0 0 0 
12491301 43175.3 -22851.5 1434.36 -1245.39 417.266 1313.43 
10760.5 2
12492001 35874.8 -18335.9 1063.58 -512.734 -496.692 713.862 
12491301 42557.2 -22556 1554.17 -1264.02 604.202 1401 
10761 2
12492001 35732.2 -18433.4 1012.62 -276.511 -188.891 334.87 
12491301 42151.8 -22172.5 1526.38 -785.654 743.143 1081.44 
10761.5 2
12492001 35497 -18551.2 1019 -460.184 -230.656 514.754 
12491301 41459.9 -21956.2 1623.08 -1353.92 423.428 1418.59 
10762 2
12492001 35348 -18524.6 1011.17 -302.231 54.0906 307.033 
12491301 40882.5 -21798.8 1607.75 -1171.23 319.304 1213.98 
10762.5 2
12492001 35284.1 -18384.2 1015.17 -132.059 289.945 318.603 
12491301 40354.2 -21515.7 1624.25 -1091.6 584.883 1238.42 
10763 2
12492001 35146.5 -18482.8 999.846 -272.518 -195.24 335.239 
12491301 39602 -21160 1656.85 -1489.44 704.29 1647.56 
10763.5 2
12492001 34926.2 -18684.5 995.083 -432.636 -396.177 586.625 
12491301 39000.7 -20653.9 1696.17 -1181.4 994.27 1544.11 
10764 2
12492001 34731.4 -18725.4 977.667 -389.667 -81.8333 398.167 
12491301 38482.8 -20402.3 1714 -1035.83 503.167 1151.58 
10764.5 2
12492001 34500.8 -18802.1 1013.25 -457.507 -152.116 482.132 
12491301 37887.2 -20438.9 1709.92 -1181.55 -72.586 1183.78 
10765 2
12492001 34184.9 -18992.6 1004.58 -639.507 -385.628 746.779 
12491301 37126.7 -20275.1 1696.33 -1539.64 331.646 1574.96 
10765.5 2
12492001 33852.3 -19149.4 996.667 -670.531 -316.196 741.345 
12491301 36670.3 -20103.2 1668.75 -920.027 346.606 983.151 
10766 2
12492001 33526.8 -19209.2 996.167 -657.576 -120.707 668.563 
12491301 36357.5 -19908.8 1665.92 -631.987 392.761 744.089 
10766.5 2
12492001 33153.3 -19201 996.917 -763.804 16.7007 763.986 
12491301 35658.7 -19559.7 1614.75 -1429.11 713.872 1597.49 
10767 2
12492001 33041.5 -19162.5 1012.69 -215.82 74.3986 228.284 
12491301 35049.8 -19178.4 1594.23 -1175.48 736.066 1386.92 
10767.5 2
12492001 33030.7 -19159.6 1090.08 -21.1103 5.58875 21.8375 
12491301 34647.8 -18785.8 1635.42 -780.62 762.397 1091.15 
10768 2
12492001 32780.2 -19056.5 1089.92 -506.916 208.671 548.186 
12491301 34224.2 -18431.7 1593.17 -857.287 716.768 1117.45 
10768.5 2
12492001 32778.4 -18938.1 1114.5 -3.75683 242.657 242.686 
12491301 33565.8 -18280.4 1639.75 -1349.21 309.939 1384.36 
10769 2
12492001 32577.7 -18578.2 1373.08 -408.028 731.369 837.489 
12491301 33138.5 -18129.9 1612.25 -868.564 305.894 920.855 
10769.5 2
12492001 32377.5 -18203.5 1628.25 -397.946 745.03 844.648 
12491301 32610.2 -17748.2 1616.58 -1050.2 758.781 1295.63 
10770 2
12492001 32057.1 -17910.1 1704.69 -622.181 569.754 843.64 
12491301 31644.5 -17702.5 1576.62 -1875.32 88.9096 1877.42 
10770.5 2
12492001 31274.9 -17359.1 1694.58 -1545.77 1088.92 1890.81 
12491301 30812 -17782.4 1535 -1645.18 -158.014 1652.75 
10771 2
12492001 30553 -16836.8 1577.92 -1452.55 1050.97 1792.89 
12491301 30171.6 -17271.5 1577.75 -1288.56 1028 1648.39 
10771.5 2
12492001 30150.4 -16654.8 1550.83 -808.4 365.462 887.172 
12491301 29607.8 -16753.7 1616.33 -1132.03 1039.83 1537.12 
10772 2
12492001 29531.8 -16509.1 1630.83 -1242.3 292.503 1276.27 
12491301 28969.3 -16732.7 1671.83 -1282.13 42.1687 1282.82 
10772.5 2
12492001 28826 -16342.8 1666.92 -1434.45 338.076 1473.75 
12491301 28480.9 -16903.2 1700.5 -992.717 -346.545 1051.47 
10773 2
12492001 28234.4 -16252.8 1708.5 -1185.54 180.194 1199.15 
12491301 27923.4 -16807.6 1779.33 -1117.23 191.55 1133.54 
10773.5 2
12492001 27789.4 -16096.7 1680.17 -877.712 308.021 930.191 
12491301 27323.2 -16368.7 1807.67 -1183.93 865.713 1466.68 
10774 2
12492001 27362.8 -15910.9 1649.83 -848.078 369.284 924.991 
12491301 26861.8 -16052.5 1741.83 -917.329 628.562 1112.02 
10774.5 2
12492001 26480.9 -15603.5 1634.55 -1818.4 633.943 1925.74 
12491301 26150.9 -16140 1652.18 -1465.65 -180.412 1476.71 
10775 2
12492001 25568.4 -15638 1647.58 -1839.7 -69.6481 1841.02 
12491301 25283.4 -16165.8 1655.33 -1748.98 -52.0833 1749.75 
10775.5 2
12492001 24970.2 -15273.6 1603.67 -1184.49 721.617 1386.99 
12491301 24856.6 -15862.8 1676.5 -845.215 600.165 1036.62 
10776 2
12492001 24575.4 -14960.8 1590.25 -780.303 618.083 995.439 
12491301 24347.5 -15593.7 1686.17 -1006.09 531.785 1137.99 
10776.5 2
12492001 23977.6 -14704.4 1617.92 -1179.16 505.753 1283.04 
12491301 23767.5 -15388.2 1722.33 -1143.98 405.325 1213.67 
10777 2
12492001 23462.2 -14499.5 1581.17 -1014.6 403.379 1091.85 
12491301 23191.7 -15150.2 1675.92 -1133.53 468.504 1226.53 
10777.5 2
12492001 22714.2 -14223.8 1547.91 -1532.76 564.922 1633.55 
12491301 22483.9 -14797.3 1657.27 -1450.32 723.143 1620.61 
10778 2
12492001 22083.8 -13910.6 1610.92 -1273.6 632.798 1422.14 
12491301 21898.6 -14559.2 1657.17 -1182.48 481.022 1276.57 
10778.5 2
12492001 21496 -13675.2 1626.58 -1156.99 463.255 1246.29 
12491301 21250.7 -14238.3 1813.75 -1275.43 631.562 1423.23 
10779 2
12492001 20990.6 -13422.2 1648.17 -1000.83 501.155 1119.29 
12491301 20657.1 -13975.2 1788.42 -1175.41 521.122 1285.75 
10779.5 2
12492001 20504.2 -13153.6 1653.92 -994.547 549.25 1136.13 
12491301 20223 -13801.8 1769.75 -887.696 354.635 955.913 
10780 2
12492001 19950.8 -12846 1640.83 -1118.01 621.38 1279.09 
12491301 19756.2 -13537.2 1770.08 -943.098 534.343 1083.95 
10780.5 2
12492001 19563.8 -12523.2 1593.08 -761.937 635.524 992.189 
12491301 19291.3 -13222.8 1750.62 -915.077 618.905 1104.72 
10781 2
12492001 19199.8 -12265.3 1619.25 -722.26 511.549 885.066 
12491301 18767.2 -12809.3 1715.33 -1039.96 820.462 1324.64 
10781.5 2
12492001 18579 -11993.4 1626.92 -1259.13 551.62 1374.66 
12491301 18127.5 -12456.7 1682.62 -1297.42 715.296 1481.54 
10782 2
12492001 17924.2 -11574.2 1568.58 -1330.96 852.069 1580.34 
12491301 17511.1 -12016.8 1619.83 -1252.96 894.022 1539.21 
10782.5 2
12492001 17035.7 -11070 1566.54 -1745.53 990.504 2006.98 
12491301 16698.2 -11594 1663.77 -1596.96 830.714 1800.1 
10783 2
12492001 16524.2 -10649 1572.67 -995.024 819.066 1288.78 
12491301 16146.4 -11178.2 1682.83 -1073.57 809.014 1344.27 
10783.5 2
12492001 16038.5 -10197.8 1588.58 -983.3 913.293 1342.01 
12491301 15682.1 -10808 1704.33 -939.946 749.325 1202.08 
10784 2
12492001 15596.1 -9761.42 1623.17 -914.084 901.687 1283.97 
12491301 15256.2 -10362.2 1772.17 -879.821 921.143 1273.81 
10784.5 2
12492001 15149.8 -9277.5 1635 -894.456 969.773 1319.28 
12491301 14744.1 -9973.25 1759.58 -1026.39 779.392 1288.77 
10785 2
12492001 14690.7 -8824.67 1614.58 -903.707 891.404 1269.37 
12491301 14306.2 -9396.08 1748.92 -861.877 1136.15 1426.07 
10785.5 2
12492001 14225.1 -8312.5 1593.58 -925.613 1018.22 1376.06 
12491301 13876.8 -8914.75 1730.33 -853.711 956.925 1282.39 
10786 2
12492001 13711.5 -7837.91 1580.45 -1031.2 952.994 1404.13 
12491301 13422.2 -8537.27 1752.82 -912.955 757.986 1186.6 
10786.5 2
12492001 13253.5 -7475.58 1601.17 -942.48 745.526 1201.7 
12491301 12926.9 -8138.83 1841.08 -1019.06 819.834 1307.91 
10787 2
12492001 12799 -7075.33 1633.5 -901.786 794.147 1201.62 
12491301 12423.2 -7657.75 1733.83 -999.504 954.53 1382.08 
10787.5 2
12492001 12448.6 -6729.33 1658 -707.912 698.99 994.85 
12491301 11999.6 -7201 1696.92 -855.724 922.727 1258.45 
10788 2
12492001 11765.5 -6210.38 1631.85 -1331.47 1011.6 1672.17 
12491301 11358.5 -6790.23 1660.69 -1249.6 800.72 1484.13 
10788.5 2
12492001 11196.8 -5577 1581.17 -1095.77 1220.39 1640.15 
12491301 10846.8 -6287.5 1638.5 -986.105 968.653 1382.28 
10789 2
12492001 10733.2 -5210.17 1533.42 -923.639 730.744 1177.75 
12491301 10317.4 -5810.33 1618.17 -1054.45 950.531 1419.64 
10789.5 2
12492001 10314.8 -4766.55 1543.82 -867.943 920.376 1265.08 
12491301 9930.82 -5336.36 1654.55 -802.072 983.34 1268.97 
10790 2
12492001 9896.75 -4145.08 1597.75 -846.292 1258.02 1516.19 
12491301 9451.42 -4888 1646.08 -970.448 907.619 1328.74 
10790.5 2
12492001 9445.25 -3735.25 1598.25 -863.289 783.62 1165.9 
12491301 8942.42 -4263.42 1700.08 -973.231 1194.23 1540.57 
10791 2
12492001 9041.64 -3372.64 1629.73 -827.077 743.061 1111.84 
12491301 8532.64 -3849.73 1711.91 -839.714 847.724 1193.21 
10791.5 2
12492001 8636.92 -2939.08 1611.58 -836.198 895.771 1225.41 
12491301 8129.83 -3332 1675.25 -832.238 1069.68 1355.3 
10792 2
12492001 8102.67 -2485.75 1653.5 -1049.61 890.635 1376.56 
12491301 7652.25 -2829.92 1695.17 -938.278 986.411 1361.39 
10792.5 2
12492001 7737.83 -1963 1613.42 -718.176 1029.04 1254.87 
12491301 7291.92 -2328.83 1729.58 -709.318 986.385 1214.94 
10793 2
12492001 7209.33 -1380.17 1580 -1048.61 1156.42 1561.05 
12491301 6772.25 -1867.08 1726.83 -1031.08 916.171 1379.31 
10793.5 2
12492001 6642.08 -799.25 1590.08 -1132.24 1159.51 1620.63 
12491301 6077.17 -1320.92 1706.33 -1387.39 1090.15 1764.45 
10794 2
12492001 6128.91 -399.182 1556.82 -1058.09 824.883 1341.64 
12491301 5557.36 -915.727 1715.73 -1071.76 835.442 1358.91 
10794.5 2
12492001 5752.25 99.75 1524.75 -768.692 1018.23 1275.8 
12491301 5086.67 -538.583 1722.42 -960.606 769.682 1230.92 
10795 2
12492001 5144.67 544.75 1510.75 -1210.33 886.454 1500.23 
12491301 4495.25 -188.5 1711.42 -1178.12 697.377 1369.05 
10795.5 2
12492001 4508.17 875.917 1415.92 -1262.9 657.077 1423.61 
12491301 4056.25 165.167 1650.08 -871.032 701.72 1118.53 
10796 2
12492001 3909.33 1087.08 1392.33 -1190.52 419.814 1262.37 
12491301 3429.17 593.167 1623.92 -1246.69 850.895 1509.39 
10796.5 2
12492001 3368.5 1390.5 1456.17 -1058.38 593.77 1213.56 
12491301 2820.5 1058.25 1594.08 -1191.13 910.144 1499.05 
10797 2
12492001 2656.09 1804.36 1549.91 -1453.9 844.62 1681.43 
12491301 2229.09 1372.27 1614.73 -1206.96 640.863 1366.55 
10797.5 2
12492001 2030.17 2131.25 1610.67 -1280.01 668.479 1444.05 
12491301 1529.75 1630.42 1659.67 -1430.15 527.902 1524.47 
10798 2
12492001 1399.75 2406 1628.83 -1240.98 540.846 1353.71 
12491301 1072 1861 1661.42 -901.083 453.904 1008.95 
10798.5 2
12492001 764.75 2616.33 1596.67 -1237.82 410.006 1303.95 
12491301 315.083 2104.92 1733.5 -1475.47 475.471 1550.19 
10799 2
12492001 143.833 2744.25 1610.17 -1219.88 251.31 1245.49 
12491301 -236.917 2279.25 1736.33 -1084.48 342.502 1137.28 
10799.5 2
12492001 -472.455 2936.82 1640.18 -1262.88 394.607 1323.1 
12491301 -799.364 2420.91 1751.64 -1152.56 290.285 1188.55 
10800 2
12492001 -1216.08 3093.33 1663.67 -1517.61 319.419 1550.86 
12491301 -1241.5 2556.67 1797.67 -902.319 277.056 943.896 
10800.5 2
12492001 -1695.58 3456.5 1662.5 -936.523 709.31 1174.82 
12491301 -1972.58 2823.08 1792.42 -1427.9 520.345 1519.75 
10801 2
12492001 -2268.5 3633.33 1655.75 -1134.49 350.165 1187.3 
12491301 -2617.83 3093 1768.25 -1277.72 534.488 1385.01 
10801.5 2
12492001 -2726.75 3958.08 1667.25 -925.758 656.061 1134.66 
12491301 -3246.83 3169.17 1747.25 -1270.71 153.872 1279.99 
10802 2
12492001 -3390.75 4144.83 1615.5 -1317.46 370.536 1368.58 
12491301 -3890.33 3286.33 1849.83 -1276.79 232.474 1297.78 
10802.5 2
12492001 -4065.33 4381.92 1547.75 -1330.54 467.62 1410.32 
12491301 -4461.83 3478.42 1736.75 -1127.22 378.863 1189.18 
10803 2
12492001 -4793.17 4581.83 1364.5 -1497.6 411.351 1553.07 
12491301 -5135.83 3768.25 1377.08 -1386.83 596.365 1509.62 
10803.5 2
12492001 -5829.38 4750.54 1094.69 -2097.61 341.508 2125.23 
12491301 -6148.31 4049.15 1273 -2049.54 568.631 2126.96 
10804 2
12492001 -6480.08 5022.25 1343.83 -1241.79 518.533 1345.71 
12491301 -6791.25 4401.08 1485.83 -1226.99 671.621 1398.78 
10804.5 2
12492001 -6884.82 5181 1339.82 -837.96 328.675 900.114 
12491301 -7294.27 4543 1489.82 -1041.45 293.823 1082.11 
10805 2
12492001 -7311.17 5451.25 1456.92 -877.26 556.07 1038.65 
12491301 -7617.17 4812.17 1630.92 -664.391 553.841 864.959 
10805.5 2
12492001 -7443.17 5425.17 1457 -259.843 -51.3451 264.867 
12491301 -7764.67 4862.25 1638 -290.354 98.5892 306.636 
10806 2
12492001 -7479.92 5431.17 1457 -72.2004 11.7878 73.1563 
12491301 -7729.67 4867.67 1638 68.7623 10.6418 69.5809 
10806.5 1
12492001 -7582.83 5491.5 1457 -264.567 155.099 306.678 
10807 1
12492001 -9528.71 6215.14 1484.57 -2665.59 991.292 2843.95 
10807.5 1
12492001 -10095.6 6532.25 1502.83 -1468.57 821.521 1682.74 
10808 1
12492001 -11012.8 7572.42 1552.75 -1875.77 2127.13 2836.05 
10808.5 1
12492001 -11112.7 8229.54 1420.08 -201.735 1327.52 1342.76 
10809 1
12492001 -11281.6 8712.64 1451 -332.439 950.993 1007.42 
10809.5 1
12492001 -11729.3 9273.43 1469.36 -891.861 1117.1 1429.45 
10810 1
12492001 -11959.5 9876.58 1468.5 -458.594 1201.5 1286.05 
10810.5 1
12492001 -12245 10449.1 1467 -583.845 1170.76 1308.26 
10811 1
12492001 -12631.2 11203 1462.69 -761.796 1487.02 1670.79 
10811.5 1
12492001 -12887.8 11846.7 1431.08 -504.156 1264.62 1361.41 
10812 1
12492001 -13200.2 12351.8 1289.83 -637.389 1030.73 1211.89 
10812.5 1
12492001 -13456.7 12889.3 1402 -523.469 1097.11 1215.59 
10813 1
12492001 -13703.1 13492.7 1364.83 -487.954 1194.72 1290.52 
10813.5 1
12492001 -14016.9 14001.1 1516.17 -609.385 987.217 1160.15 
10814 1
12492001 -14255.2 14489.9 1605.83 -472.718 969.907 1078.97 
10814.5 1
12492001 -14512.5 14991.5 1724.17 -519.865 1013.3 1138.87 
10815 1
12492001 -14737.7 15570.6 1742.45 -459.647 1181.91 1268.14 
10815.5 1
12492001 -14901.7 16203.4 1694.83 -324.632 1253.03 1294.4 
10816 1
12492001 -14932.7 16954.8 1688.33 -60.0775 1456.23 1457.47 
10816.5 1
12492001 -15143 17597.3 1848.55 -436.376 1332.86 1402.48 
10817 1
12492001 -15350.7 18338.2 1817.08 -422.946 1508.95 1567.1 
10817.5 1
12492001 -15540.6 18998.7 1812.75 -379.075 1318.36 1371.78 
10818 1
12492001 -15641.5 19641.8 1778.64 -205.626 1309.88 1325.92 
10818.5 1
12492001 -15885.2 20387.6 1833.31 -472.258 1445.34 1520.54 
10819 1
12492001 -15817.8 21063.8 1692.42 130.869 1313.04 1319.55 
10819.5 1
12492001 -15638.2 21816.4 1553.25 360.053 1508.18 1550.57 
10820 1
12492001 -15681.9 22463.7 1488.17 -88.3838 1307.58 1310.56 
