# Supplementary material for: Intrinsic group behaviour II: On the dependence of triad spatial dynamics on social and personal features; and on the effect of social interaction on small group dynamics
Source: PLoS One. 2019 Dec 3;14(12):e0225704. doi: 10.1371/journal.pone.0225704 (PMC6890182; doi:10.1371/journal.pone.0225704)
Supplement: S1 Data Set — (ZIP) [file pone.0225704.s001.zip › set_2_int/group_traj_dyad_int/traj_2_0109_85.dat]

2 12484700 12484400 0 1 0 0 0 0 1 40 40 40 1592.74 1656.36 1529.12 
10724 1
12484400 42437.7 -18029.1 1421 0 0 0 
10724.5 1
12484400 42255.5 -18289.8 1396 -415.818 -595.285 726.133 
10725 1
12484400 41991.8 -18423.9 1384.62 -505.305 -256.852 566.839 
10725.5 1
12484400 41629.5 -18203.9 1337.08 -724.538 440.013 847.683 
10726 1
12484400 41227.2 -17571.8 1330.62 -814.31 1279.49 1516.64 
10726.5 2
12484700 40630 -18603 1310 0 0 0 
12484400 40940.2 -17528.1 1345.33 -582.111 88.7684 588.841 
10727 2
12484700 40439.2 -18697.5 1397.15 -693.986 -343.776 774.467 
12484400 40530.3 -17828.5 1315.23 -836.617 -613.174 1037.26 
10727.5 2
12484700 39918.9 -18971.4 1423.77 -1010.16 -531.74 1141.56 
12484400 40093 -18177.4 1283.77 -849.141 -677.371 1086.22 
10728 2
12484700 39311.7 -19052.8 1479.25 -1202.49 -161.12 1213.23 
12484400 39556.2 -18272.3 1296.5 -1063.04 -188.017 1079.54 
10728.5 2
12484700 38750.8 -19039.8 1504.46 -1130.84 26.0158 1131.14 
12484400 38949.5 -18300.8 1323.15 -1223.2 -57.4855 1224.55 
10729 2
12484700 38081.3 -18970.2 1559.67 -1338.87 139.359 1346.1 
12484400 38239.1 -18439 1395.08 -1420.76 -276.308 1447.38 
10729.5 2
12484700 37159.3 -18956.2 1580.38 -1862.68 28.3087 1862.89 
12484400 37547.8 -18689.2 1527.85 -1396.44 -505.361 1485.07 
10730 2
12484700 36643.2 -18432.8 1595.75 -1044.65 1059.52 1487.91 
12484400 36703 -18874.6 1555.42 -1710.21 -375.363 1750.92 
10730.5 2
12484700 36330.2 -17872.6 1579.54 -628.553 1124.77 1288.48 
12484400 36170.9 -18497.5 1580.23 -1068.43 757.273 1309.58 
10731 2
12484700 35762.2 -17507.6 1524.62 -1100.92 707.364 1308.59 
12484400 35646.5 -18301.5 1593.31 -1016.25 379.696 1084.86 
10731.5 2
12484700 35260.2 -17373 1509 -1005.99 269.77 1041.53 
12484400 35165.1 -18066.6 1616.33 -964.84 470.852 1073.6 
10732 2
12484700 34742.9 -17235.5 1447.23 -1059.93 281.683 1096.72 
12484400 34370.4 -18116.9 1643.62 -1628.48 -103.155 1631.74 
10732.5 2
12484700 34021.7 -17171.3 1457.46 -1403.17 124.963 1408.73 
12484400 33804.5 -17946.5 1625.92 -1101.02 331.488 1149.84 
10733 2
12484700 33497.7 -16993 1507 -1045.96 355.904 1104.85 
12484400 33285.8 -17874 1628.83 -1035.35 144.787 1045.43 
10733.5 2
12484700 32942.8 -17095.9 1478.15 -1127.84 -209.193 1147.08 
12484400 32620.8 -17824.8 1633.31 -1351.59 100.063 1355.29 
10734 2
12484700 32481.8 -17163.2 1402.67 -925.741 -135.195 935.561 
12484400 31969.9 -17710.1 1630.17 -1306.93 230.293 1327.07 
10734.5 2
12484700 31599.2 -16904.2 1352.17 -1797.35 527.495 1873.16 
12484400 31262.9 -17424 1595.08 -1439.92 582.654 1553.34 
10735 2
12484700 30947.4 -16476.4 1285.31 -1293.38 848.939 1547.11 
12484400 30626.5 -17216 1528.31 -1262.66 412.698 1328.39 
10735.5 2
12484700 30393.2 -16190.9 1370.38 -1071.86 552.15 1205.72 
12484400 29981.5 -16961.7 1558.92 -1247.58 491.891 1341.05 
10736 2
12484700 29819 -16185.3 1474.08 -1141.61 11.1128 1141.67 
12484400 29372.7 -16822.2 1651 -1210.48 277.221 1241.82 
10736.5 2
12484700 29272.5 -16006.8 1580 -1131.47 369.565 1190.3 
12484400 28919.4 -16618.6 1722.33 -938.406 421.67 1028.79 
10737 2
12484700 28790.5 -15833.1 1646.58 -981.67 353.87 1043.5 
12484400 28339.7 -16407.4 1746.33 -1180.75 430.075 1256.64 
10737.5 2
12484700 28298.8 -15638.2 1583.77 -983.462 389.859 1057.92 
12484400 27847.2 -16332.4 1713.54 -984.872 150.064 996.239 
10738 2
12484700 27669.3 -15409.9 1516.38 -1222.26 443.167 1300.12 
12484400 27266.2 -16104.6 1626.77 -1128.16 442.27 1211.75 
10738.5 2
12484700 27011.8 -15117.1 1377.5 -1328.23 591.595 1454.02 
12484400 26645.5 -15798.4 1564.33 -1254 618.583 1398.27 
10739 2
12484700 26465.6 -14836.2 1387.85 -1114.73 573.168 1253.45 
12484400 26092.4 -15596.5 1480.08 -1128.81 411.996 1201.64 
10739.5 2
12484700 25967.1 -14603.1 1426.46 -966.16 451.849 1066.6 
12484400 25439.2 -15270.8 1550.54 -1265.95 631.336 1414.64 
10740 2
12484700 25346.2 -14389.2 1398.31 -1215.11 418.636 1285.21 
12484400 24784.6 -15044.1 1620.54 -1280.9 443.625 1355.54 
10740.5 2
12484700 24636.3 -14206.2 1506.69 -1414.04 364.542 1460.27 
12484400 24217.8 -14788 1623 -1129.02 510.113 1238.91 
10741 2
12484700 24143.9 -14095 1495.43 -998.885 225.464 1024.01 
12484400 23625.1 -14626.7 1646.86 -1202.24 327.152 1245.96 
10741.5 2
12484700 23644.3 -13853.7 1455.21 -993.184 479.693 1102.96 
12484400 23297.9 -14387.4 1600.07 -650.667 475.859 806.108 
10742 1
12484700 23025.9 -13581.5 1408.31 -1280.25 563.67 1398.85 
10742 1
12484400 23167 -14200.7 1599.33 -439.118 626.478 765.049 
10742.5 2
12484700 22454.4 -13312.1 1426.21 -1131.67 533.446 1251.1 
12484400 21424.2 -13693.8 1693 -1984.91 577.354 2067.17 
10743 2
12484700 21916.3 -13052.2 1457.46 -1055.14 509.491 1171.71 
12484400 21116.8 -13521.8 1698.46 -954.67 533.863 1093.8 
10743.5 2
12484700 21328.5 -12694.8 1563.69 -1187.57 722.145 1389.9 
12484400 20713.3 -13273.8 1672.54 -815.229 501.01 956.875 
10744 2
12484700 20894.8 -12330 1594.25 -888.582 747.478 1161.16 
12484400 20228.2 -12952.2 1638.67 -994.141 659.179 1192.83 
10744.5 2
12484700 20566.2 -12082.2 1525.85 -656.047 494.703 821.662 
12484400 19820.5 -12666.8 1629.15 -813.629 569.502 993.139 
10745 2
12484700 20202.1 -11796.3 1582.58 -722.362 567.104 918.376 
12484400 19368.8 -12331.8 1658.92 -896.406 664.708 1115.97 
10745.5 2
12484700 19742 -11575.7 1573.15 -942.794 452.133 1045.6 
12484400 18976.7 -12017.2 1669.38 -803.397 644.677 1030.08 
10746 2
12484700 19244.2 -11210.8 1556.62 -964.818 707.066 1196.17 
12484400 18319.8 -11670.2 1652.85 -1273.11 672.63 1439.87 
10746.5 2
12484700 18674.9 -10811.8 1510.42 -1109.62 777.803 1355.08 
12484400 17491.9 -11203.3 1680.75 -1613.75 909.982 1852.63 
10747 2
12484700 18087.8 -10268.8 1454.67 -1208.16 1117.46 1645.71 
12484400 17089.2 -10738.3 1646.58 -828.704 956.79 1265.78 
10747.5 2
12484700 17463.4 -9990.69 1468.08 -1284.7 572.135 1406.34 
12484400 16786.6 -10387.8 1656.08 -622.534 721.325 952.816 
10748 2
12484700 17091.2 -9640.69 1432 -729.864 686.275 1001.84 
12484400 16464.5 -10016.7 1684.92 -631.674 727.602 963.544 
10748.5 2
12484700 16366.7 -8892.27 1412.27 -1415.01 1461.77 2034.46 
12484400 15699.2 -9211.8 1606 -1494.65 1572.06 2169.18 
10749 2
12484700 16289.7 -8676.87 1417.33 -152.343 426.535 452.924 
12484400 15547 -9007.67 1585.6 -301.386 404.224 504.213 
10749.5 2
12484700 16258 -8568.2 1417 -63.7216 218.206 227.32 
12484400 15469.7 -8976.4 1633.73 -155.154 62.7845 167.376 
10750 2
12484700 15797.2 -8305.92 1425.15 -938.43 534.169 1079.81 
12484400 14894.5 -8446.77 1637.15 -1171.48 1078.68 1592.45 
10750.5 2
12484700 14925.4 -7740.31 1441.15 -1775.65 1151.97 2116.59 
12484400 13960.2 -7369.54 1643.92 -1903.02 2193.95 2904.29 
10751 2
12484700 14476.2 -7211.23 1405.54 -913.071 1075.36 1410.71 
12484400 13383.3 -6747.69 1646.38 -1172.45 1263.91 1723.98 
10751.5 2
12484700 14019.2 -6356.54 1461.69 -904.798 1692.46 1919.14 
12484400 13171.5 -6342.92 1641.23 -419.345 801.523 904.594 
10752 2
12484700 13499.8 -5886.62 1567.38 -1028.64 930.541 1387.08 
12484400 12707.7 -5957.38 1627.54 -918.507 763.442 1194.36 
10752.5 2
12484700 13106.7 -5370.71 1521.14 -782.978 1027.69 1291.98 
12484400 12295.5 -5606.43 1597.36 -821.1 699.116 1078.41 
10753 2
12484700 12724 -4851.46 1451.23 -754.861 1024.17 1272.29 
12484400 11762.7 -5029.23 1551.46 -1050.9 1138.46 1549.35 
10753.5 2
12484700 12285.8 -4206.46 1465.31 -887.107 1305.67 1578.52 
12484400 11351.1 -4504.69 1557.31 -833.23 1061.82 1349.71 
10754 2
12484700 11836.7 -3657.15 1503.46 -896.361 1096.42 1416.19 
12484400 11011.8 -4110 1560.08 -677.261 787.809 1038.91 
10754.5 2
12484700 11541.8 -3257.77 1485.85 -582.852 789.298 981.176 
12484400 10655.6 -3570.77 1576.46 -703.861 1065.67 1277.14 
10755 2
12484700 11070.9 -2995.08 1504.92 -945.487 527.482 1082.67 
12484400 10264.6 -3151.33 1642.33 -785.205 842.241 1151.48 
10755.5 2
12484700 10712.2 -2460.92 1488.69 -714.514 1064.06 1281.7 
12484400 9856.77 -2701.92 1669.46 -812.379 895.24 1208.89 
10756 2
12484700 10323.4 -2072.25 1549.17 -771.457 771.177 1090.81 
12484400 9451.25 -2279.08 1648.92 -804.602 838.968 1162.43 
10756.5 2
12484700 10033.8 -1697.92 1469.5 -586.37 757.76 958.139 
12484400 9111.17 -1807.42 1644.83 -688.428 954.791 1177.1 
10757 2
12484700 9705.33 -1180.58 1442.5 -662.13 1043.01 1235.43 
12484400 8937.58 -1181.33 1664.25 -349.966 1262.26 1309.88 
10757.5 2
12484700 9472.36 -625.364 1445.91 -479.362 1142.43 1238.92 
12484400 8743.91 -575.818 1622.73 -398.507 1245.92 1308.1 
10758 2
12484700 9270.85 -146.385 1468.46 -393.589 935.506 1014.93 
12484400 8452.77 84.7692 1575.15 -568.633 1290.21 1409.96 
10758.5 2
12484700 8957.83 343.75 1427.92 -624.776 978.313 1160.79 
12484400 8290.58 698.667 1572 -323.724 1225.34 1267.39 
10759 2
12484700 8490.38 684.769 1338.31 -936.771 683.405 1159.56 
12484400 8119.31 1314.62 1547.77 -343.238 1234.37 1281.2 
10759.5 2
12484700 8208.5 1147.5 1302.75 -559.295 918.117 1075.06 
12484400 7891.33 1815.92 1499.75 -452.33 994.645 1092.67 
10760 2
12484700 8279.09 1874.09 1251.27 143.186 1473.82 1480.75 
12484400 7584.55 2386 1482.73 -622.288 1156.36 1313.16 
10760.5 2
12484700 8181.17 2470.17 1195.75 -200.254 1218.97 1235.31 
12484400 7293.83 2951.92 1477.33 -594.503 1157.29 1301.06 
10761 2
12484700 7984.77 3091.46 1179.92 -380.615 1204.06 1262.79 
12484400 7136 3372.69 1476.15 -305.879 815.457 870.937 
10761.5 1
12484400 7046.42 3845.83 1484 -175.31 925.912 942.362 
10762 1
12484400 6844.42 4363.75 1567.42 -409.736 1050.54 1127.62 
10762.5 1
12484400 6725.92 4888.92 1585.42 -244.835 1085.06 1112.33 
10763 1
12484400 6550.92 5487.31 1596.08 -346.522 1184.93 1234.56 
