# Supplementary material for: Intrinsic group behaviour II: On the dependence of triad spatial dynamics on social and personal features; and on the effect of social interaction on small group dynamics
Source: PLoS One. 2019 Dec 3;14(12):e0225704. doi: 10.1371/journal.pone.0225704 (PMC6890182; doi:10.1371/journal.pone.0225704)
Supplement: S1 Data Set — (ZIP) [file pone.0225704.s001.zip › set_2_int/group_traj_dyad_int/traj_2_0109_84.dat]

2 12482301 12483200 0 1 0 0 0 0 1 20 20 20 1595.69 1597.88 1593.51 
10703.5 1
12482301 35730 -19919.3 1479.22 0 0 0 
10704 1
12482301 35285.8 -19978.5 1503.33 -1042.64 -138.889 1051.85 
10704.5 1
12482301 34756.8 -19582.4 1541.92 -1058.17 792.167 1321.83 
10705 1
12482301 34239.5 -19345.8 1593.85 -1002.35 458.619 1102.29 
10705.5 1
12482301 33660.8 -19368.2 1697.42 -1157.58 -44.7949 1158.44 
10706 1
12482301 33225.2 -19530.4 1675.77 -888.972 -331.057 948.615 
10706.5 1
12482301 32817.4 -19378.1 1612.92 -799.548 298.643 853.501 
10707 1
12482301 32340.2 -19232.6 1593.69 -937.434 285.779 980.027 
10707.5 1
12482301 31819 -19151.6 1531.08 -1046.65 162.651 1059.21 
10708 1
12482301 31158.8 -18850.2 1471.92 -1350.2 616.289 1484.2 
10708.5 1
12482301 30620.4 -18286.9 1411.62 -1110.03 1161.5 1606.63 
10709 1
12482301 29808.9 -18427.3 1367.79 -1569.69 -271.494 1592.99 
10709.5 1
12482301 29110.8 -18376.8 1405 -1360.8 98.4727 1364.35 
10710 1
12482301 28780.8 -17937.8 1468.38 -663.984 883.145 1104.91 
10710.5 1
12482301 28338.6 -17636.5 1643.38 -884.308 602.615 1070.11 
10711 1
12482301 27869.5 -17868.2 1639.54 -938.308 -463.385 1046.49 
10711.5 1
12482301 27416.5 -17739.8 1622.46 -920.732 260.944 956.995 
10712 1
12482301 26927.3 -17208.7 1626.08 -984.213 1068.72 1452.87 
10712.5 2
12483200 26441.5 -17724.1 1497.2 0 0 0 
12482301 26469.2 -16952 1545.31 -923.542 517.525 1058.66 
10713 2
12483200 25998.6 -17362.5 1503.85 -988.582 807.057 1276.18 
12482301 26011.9 -16672 1514.77 -901.988 552.268 1057.63 
10713.5 2
12483200 25383.2 -17065.9 1433.62 -1226.02 590.867 1360.97 
12482301 25478.7 -16423.8 1498.31 -1062.21 494.484 1171.67 
10714 2
12483200 24776.5 -16758.8 1430.69 -1199 606.871 1343.83 
12482301 24967.5 -16200.8 1536.38 -1010.34 440.711 1102.27 
10714.5 2
12483200 24316.4 -16679.5 1481.23 -912.851 157.509 926.34 
12482301 24596.6 -16038 1478.85 -735.806 322.955 803.561 
10715 2
12483200 23960.8 -16400.9 1547.83 -733.267 574.319 931.409 
12482301 24052.8 -15724.7 1615.5 -1121.2 646.048 1294.01 
10715.5 2
12483200 23535.5 -16179.6 1617.54 -866.168 450.715 976.418 
12482301 23727.3 -15595.8 1605.08 -662.985 262.52 713.068 
10716 2
12483200 22873.4 -15993.5 1729.69 -1318.88 370.824 1370.02 
12482301 23252.9 -15521.6 1608.31 -944.989 147.717 956.465 
10716.5 2
12483200 22513.5 -15721.8 1635.46 -702.825 530.499 880.563 
12482301 22699.3 -15210.3 1589.77 -1081.28 608.023 1240.51 
10717 2
12483200 22193.4 -15645.1 1507.54 -627.753 150.528 645.548 
12482301 22302.5 -15099.8 1530.31 -777.979 216.591 807.566 
10717.5 2
12483200 21655 -15355.2 1416 -1078.93 581.008 1225.42 
12482301 21725.6 -14764.2 1477.31 -1156.16 672.73 1337.64 
10718 2
12483200 21216.8 -15051.5 1409.92 -898.053 622.241 1092.56 
12482301 21315.8 -14480.7 1519.17 -839.888 580.916 1021.21 
10718.5 2
12483200 20786.9 -14718.6 1499.5 -863.239 668.531 1091.84 
12482301 20897.6 -14167.1 1574.79 -839.573 629.709 1049.48 
10719 2
12483200 20359.4 -14522.2 1501.77 -822.063 377.726 904.69 
12482301 20407.3 -13962.7 1595.85 -942.952 393.037 1021.59 
10719.5 2
12483200 19845.4 -14254.8 1500.08 -1048.98 545.526 1182.35 
12482301 20096.5 -13759.8 1714.62 -634.223 414.129 757.457 
10720 2
12483200 19439.1 -13885.5 1541.46 -810.993 737.295 1096.04 
12482301 19787.7 -13467.2 1623.31 -616.459 584.063 849.206 
10720.5 2
12483200 19049.1 -13563.8 1510.54 -776.892 640.821 1007.08 
12482301 19451.9 -13096.5 1604.23 -668.863 738.431 996.322 
10721 2
12483200 18784 -13238.5 1485.77 -529.096 649.317 837.588 
12482301 19114.8 -12750.3 1619.31 -672.962 690.926 964.498 
10721.5 2
12483200 18390.9 -12911.6 1518.62 -789.311 656.318 1026.53 
12482301 18853.2 -12374.1 1574.69 -525.332 755.483 920.179 
10722 2
12483200 18137.8 -12596.5 1525.83 -520.761 648.386 831.622 
12482301 18470.6 -12049.3 1534.25 -787.182 668.197 1032.54 
10722.5 2
12483200 17699.2 -12246.7 1485.69 -906.204 722.743 1159.12 
12482301 18036.5 -11709.5 1527.23 -896.787 702.214 1139 
10723 2
12483200 16924.9 -11740.8 1506.38 -1533.28 1001.83 1831.56 
12482301 17279.8 -11282.8 1551.31 -1498.55 844.783 1720.27 
10723.5 2
12483200 16507.5 -11354.4 1527 -828.144 766.636 1128.52 
12482301 16929 -11052.6 1547.46 -695.971 456.807 832.495 
10724 2
12483200 16182.3 -10979 1561 -651.714 752.274 995.312 
12482301 16584.4 -10650 1577.08 -690.548 806.844 1062 
10724.5 2
12483200 15926.2 -10618.5 1574.46 -514.417 723.818 887.996 
12482301 16255.8 -10122.6 1581 -659.78 1059.01 1247.72 
10725 2
12483200 15607.4 -10272.6 1614.23 -610.669 662.688 901.15 
12482301 15952.7 -9666.54 1610.23 -580.754 873.711 1049.12 
10725.5 2
12483200 15323.3 -9965.58 1629.25 -568.103 614.064 836.55 
12482301 15675.5 -9278.33 1589.83 -554.385 776.41 954.021 
10726 2
12483200 14966.3 -9353.77 1607.92 -722.724 1238.49 1433.94 
12482301 15256 -8853.23 1610.85 -849.19 860.532 1208.98 
10726.5 2
12483200 14662.4 -8880.58 1567.58 -616.412 959.809 1140.7 
12482301 14954.2 -8461.92 1602 -612.238 793.741 1002.43 
10727 2
12483200 14300.7 -8498.38 1595.54 -738.213 779.997 1073.94 
12482301 14656.8 -8141.85 1610.31 -606.934 653.205 891.653 
10727.5 2
12483200 13882.8 -8151.85 1603.15 -811.501 672.89 1054.19 
12482301 14218.6 -7690.77 1588.54 -850.784 875.878 1221.06 
10728 2
12483200 13498.2 -7838.83 1552.83 -761.589 619.827 981.939 
12482301 13847 -7327.92 1565.67 -735.872 718.52 1028.48 
10728.5 2
12483200 13219.8 -7535.62 1590.08 -561.13 611.327 829.811 
12482301 13592.5 -7011.85 1563.15 -513.182 637.239 818.187 
10729 2
12483200 12859.5 -7233.58 1604.5 -720.692 604.064 940.367 
12482301 13244.2 -6726.58 1574.75 -696.59 570.526 900.409 
10729.5 2
12483200 12524.1 -6875.08 1622.92 -677.622 724.255 991.826 
12482301 12909.5 -6429.08 1582.38 -676.017 601.023 904.559 
10730 2
12483200 12149.4 -6555.58 1578.25 -758.422 646.748 996.738 
12482301 12492.9 -6056 1591.33 -843.364 755.216 1132.08 
10730.5 2
12483200 11771.3 -6157.92 1571.08 -759.255 798.515 1101.86 
12482301 12106 -5656.31 1548.15 -776.941 802.595 1117.05 
10731 2
12483200 11262.4 -5634.46 1510.62 -986.285 1014.46 1414.88 
12482301 11692.2 -5078.77 1526.31 -802.027 1119.26 1376.95 
10731.5 2
12483200 10929.2 -5210 1502.75 -667.771 850.624 1081.43 
12482301 11380.2 -4664.5 1537.75 -625.225 830.199 1039.3 
10732 2
12483200 10595.3 -4971.62 1482.69 -684.137 488.493 840.636 
12482301 11146 -4326 1530.46 -479.85 693.648 843.447 
10732.5 2
12483200 10325.7 -4579.85 1513.31 -524.544 762.197 925.251 
12482301 10839.9 -3814.23 1528.92 -595.48 995.66 1160.14 
10733 2
12483200 9976.75 -4100.17 1548.92 -696.492 957.444 1183.98 
12482301 10567.3 -3451.17 1528.33 -544.091 724.679 906.198 
10733.5 2
12483200 9762.85 -3615.38 1591.77 -434.764 985.329 1076.98 
12482301 10364.8 -3152.62 1590.31 -411.559 606.812 733.213 
10734 2
12483200 9421.67 -3152.42 1592.42 -685.099 929.655 1154.82 
12482301 10031.5 -2701 1572.83 -669.37 906.858 1127.14 
10734.5 2
12483200 9199.42 -2615.67 1592.92 -452.648 1093.18 1183.18 
12482301 9869.67 -2469.08 1555.33 -329.599 472.335 575.966 
10735 2
12483200 8910.62 -2222.54 1588 -573.018 780.016 967.872 
12482301 9479.08 -1892.31 1528.77 -774.98 1144.4 1382.11 
10735.5 2
12483200 8640.38 -1750.31 1636.15 -522.69 913.406 1052.39 
12482301 9118.46 -1420.69 1542.46 -697.515 912.215 1148.33 
10736 2
12483200 8340.83 -1203.08 1632.83 -595.529 1087.92 1240.25 
12482301 8848.25 -991.333 1569.5 -537.2 853.596 1008.57 
10736.5 2
12483200 8089 -750.083 1594.75 -521.394 937.888 1073.07 
12482301 8745.17 -454.167 1530.33 -213.423 1112.15 1132.44 
10737 2
12483200 7911.25 -261.5 1590.17 -362.016 995.078 1058.88 
12482301 8551.75 124.333 1477.58 -393.924 1178.21 1242.32 
10737.5 2
12483200 7765.54 368.077 1595.46 -291.423 1259.15 1292.44 
12482301 8387.31 614.769 1413.23 -328.885 980.872 1034.54 
10738 2
12483200 7636.23 910.154 1571.69 -251.083 1052.58 1082.11 
12482301 8514.85 1320.15 1344.23 247.647 1369.68 1391.89 
10738.5 2
12483200 7600.5 1517.75 1481.25 -72.1834 1227.47 1229.59 
12482301 8273 1797.58 1302.75 -488.578 964.504 1081.19 
10739 2
12483200 7582.54 2107.15 1417.54 -36.6562 1202.86 1203.42 
12482301 8261.38 2360.31 1256.08 -23.7049 1148.42 1148.66 
10739.5 2
12483200 7513.92 2497.62 1396.38 -132.976 756.708 768.303 
12482301 8192.54 2930.62 1226 -133.423 1105.25 1113.27 
10740 2
12483200 7448.08 3009.62 1397.31 -128.857 1001.96 1010.21 
12482301 8001.46 3358.31 1227 -373.927 836.971 916.702 
10740.5 1
12483200 7250.54 3380.08 1399 -393.503 737.971 836.329 
10741 1
12483200 7016 3957.29 1405.36 -475.737 1170.81 1263.77 
10741.5 1
12483200 6838.21 4623.43 1446.57 -353.451 1324.34 1370.69 
10742 1
12483200 6635.85 5317.69 1468.15 -418.982 1437.4 1497.22 
