# Supplementary material for: Intrinsic group behaviour II: On the dependence of triad spatial dynamics on social and personal features; and on the effect of social interaction on small group dynamics
Source: PLoS One. 2019 Dec 3;14(12):e0225704. doi: 10.1371/journal.pone.0225704 (PMC6890182; doi:10.1371/journal.pone.0225704)
Supplement: S1 Data Set — (ZIP) [file pone.0225704.s001.zip › set_2_int/group_traj_dyad_int/traj_2_0109_83.dat]

2 12472800 12472801 0 0 0 1 1 1 0 30 30 30 1633.93 1677.34 1590.52 
10648.5 2
12472801 -33261 -3043.75 1759.25 0 0 0 
12472800 -32325.4 -3787.11 1558.67 0 0 0 
10649 2
12472801 -32880.6 -2933.25 1720.58 1159.81 336.89 1207.74 
12472800 -31977.9 -3470 1564.83 813.882 742.649 1101.79 
10649.5 2
12472801 -32370.7 -2625.42 1678.83 1051.37 634.708 1228.11 
12472800 -31714.8 -3029.17 1653.25 542.44 908.935 1058.49 
10650 2
12472801 -31963.5 -2152.85 1635.38 804.601 933.934 1232.73 
12472800 -31191.6 -2690.08 1639 1034.03 670.138 1232.19 
10650.5 2
12472801 -31490.8 -1741.33 1606.75 964.704 839.822 1279.04 
12472800 -30714.6 -2345.42 1602.67 973.535 703.388 1201.05 
10651 2
12472801 -31008.9 -1323.54 1589.54 956.171 828.958 1265.48 
12472800 -30227.4 -1963.85 1589 966.664 757.084 1227.85 
10651.5 2
12472801 -30452.8 -964.333 1586.08 1107.91 715.548 1318.89 
12472800 -29716.6 -1406.5 1509.58 1017.53 1110.25 1506 
10652 2
12472801 -29850.1 -550.538 1541.46 1227.44 842.759 1488.91 
12472800 -29244.4 -1031.69 1442.38 961.708 763.356 1227.84 
10652.5 2
12472801 -29306.3 0.615385 1567.46 1081.05 1095.73 1539.25 
12472800 -28655.6 -691.308 1471 1170.52 676.709 1352.05 
10653 2
12472801 -28771.5 525.615 1551.23 1054.77 1035.5 1478.11 
12472800 -28217.9 -288.615 1469.38 863.298 794.265 1173.09 
10653.5 2
12472801 -28339.4 1078.58 1568 871.213 1114.85 1414.89 
12472800 -27622.2 135.75 1445.08 1200.95 855.575 1474.55 
10654 2
12472801 -27865.5 1322.92 1672.69 949.81 489.659 1068.6 
12472800 -26928.7 592.538 1407.62 1389.9 915.408 1664.27 
10654.5 2
12472801 -27160.6 1594.75 1612.75 1376.72 530.912 1475.54 
12472800 -26539.6 968.667 1466.25 759.978 734.625 1057 
10655 2
12472801 -26633.8 1900.42 1577.67 1072.81 622.539 1240.35 
12472800 -26029.1 1214.25 1507.58 1039.71 500.17 1153.77 
10655.5 2
12472801 -26039.8 2082.15 1550.62 1190.36 364.203 1244.82 
12472800 -25536.1 1554.38 1555.85 987.989 681.632 1200.31 
10656 2
12472801 -25527.5 2469.83 1510.83 1032.96 781.612 1295.34 
12472800 -24904.9 1944.67 1530.75 1272.5 786.859 1496.13 
10656.5 2
12472801 -24949.5 2748.54 1526.15 1155.92 557.41 1283.3 
12472800 -24386.8 2123.69 1510.62 1036.29 358.051 1096.41 
10657 2
12472801 -24337 3037.17 1459.5 1220.2 574.957 1348.87 
12472800 -23570.2 2275.25 1673.83 1626.7 301.908 1654.48 
10657.5 2
12472801 -23607.4 3329.77 1493.69 1447.65 580.561 1559.72 
12472800 -22825.3 2769.54 1691.46 1477.89 980.731 1773.7 
10658 2
12472801 -22940.8 3441.92 1454.42 1319.9 222.074 1338.46 
12472800 -22258.9 2801.17 1389 1121.57 62.6301 1123.31 
10658.5 2
12472801 -22346.6 3540 1240.92 1225.26 202.234 1241.84 
12472800 -21836.5 2632.58 1203.92 870.962 -347.595 937.762 
10659 2
12472801 -21689.2 3602.23 1402.85 1296.71 122.743 1302.5 
12472800 -21160.8 2727.31 1258.46 1332.8 186.833 1345.83 
10659.5 2
12472801 -20990.4 3680 1367.25 1394.68 155.228 1403.3 
12472800 -20724.2 2930.17 1365.67 871.296 404.908 960.785 
10660 2
12472801 -20430 3586.23 1377.85 1120.83 -187.538 1136.41 
12472800 -20189.3 2891.23 1279 1069.88 -77.8718 1072.71 
10660.5 2
12472801 -19812.5 3436.83 1331.17 1232.53 -298.198 1268.09 
12472800 -19582.4 2734.75 1302.33 1211.36 -312.337 1250.98 
10661 2
12472801 -19104.7 3398.46 1339.54 1415.62 -76.7436 1417.69 
12472800 -18936.1 2650.77 1327.85 1292.68 -167.962 1303.55 
10661.5 2
12472801 -18334.2 3406.25 1363.83 1525.79 15.4227 1525.87 
12472800 -18332.4 2550.75 1374.67 1195.37 -198.058 1211.66 
10662 2
12472801 -17677.8 3346.67 1347.17 1367.36 -124.132 1372.98 
12472800 -17668.4 2454.92 1457 1383.33 -199.653 1397.67 
10662.5 2
12472801 -17073 3362.31 1376.92 1197.69 30.9723 1198.09 
12472800 -16996.9 2269.92 1589.85 1329.69 -366.324 1379.23 
10663 2
12472801 -16388.9 3229.67 1450.17 1362.72 -264.225 1388.1 
12472800 -16329.8 2239 1618.5 1328.86 -61.5998 1330.29 
10663.5 2
12472801 -15794.2 3171.31 1410.46 1177.6 -115.562 1183.25 
12472800 -15721.2 2198.69 1584.23 1205.31 -79.8172 1207.95 
10664 2
12472801 -15097.5 3093.67 1412.83 1374.22 -153.138 1382.73 
12472800 -15021.7 2139.33 1576.75 1379.66 -117.079 1384.62 
10664.5 2
12472801 -14428.8 3047.42 1408.25 1378.87 -95.3608 1382.16 
12472800 -14360.2 2076.42 1583.58 1363.75 -129.725 1369.9 
10665 2
12472801 -13814.8 3014 1413.58 1250.51 -68.0584 1252.36 
12472800 -13766.9 2048.08 1631.83 1208.42 -57.7054 1209.8 
10665.5 2
12472801 -13174.4 2990.23 1319.08 1283.3 -47.6337 1284.18 
12472800 -13051.7 1958.85 1613 1433.32 -178.832 1444.43 
10666 2
12472801 -12492.8 2945.92 1356.42 1344.45 -87.4045 1347.29 
12472800 -12405.5 2013.25 1593.25 1274.54 107.305 1279.05 
10666.5 2
12472801 -11891.1 2864.77 1365.23 1189.08 -160.37 1199.84 
12472800 -11751.5 2006.62 1554.85 1292.41 -13.1119 1292.48 
10667 2
12472801 -11233.3 2801.75 1372.75 1292.23 -123.81 1298.14 
12472800 -11132.6 2036.58 1578.75 1216.02 58.8761 1217.45 
10667.5 2
12472801 -10599.7 2767.08 1416.75 1298.5 -71.0383 1300.44 
12472800 -10575.3 1982.17 1523.67 1141.91 -111.51 1147.34 
10668 2
12472801 -10052.2 2755.62 1354.38 1079.76 -22.6192 1079.99 
12472800 -9963.62 1904.85 1502.92 1206.54 -152.506 1216.14 
10668.5 2
12472801 -9392.58 2679.83 1410.92 1298.52 -149.177 1307.06 
12472800 -9289.25 1919 1573.42 1327.49 27.8619 1327.78 
10669 2
12472801 -8745.75 2724.25 1395.17 1330.93 91.3923 1334.07 
12472800 -8617.58 1842.67 1510.92 1382.03 -157.064 1390.93 
10669.5 2
12472801 -8110.92 2706.46 1388.69 1249.66 -35.0167 1250.15 
12472800 -7947.69 1802.85 1500.08 1318.68 -78.3868 1321.01 
10670 2
12472801 -7448.5 2639.17 1394.92 1306.55 -132.732 1313.28 
12472800 -7392.5 1776.08 1492.67 1095.05 -52.7866 1096.33 
10670.5 2
12472801 -6941.33 2577.75 1355 1043.55 -126.372 1051.18 
12472800 -6807.08 1721.83 1512.92 1204.56 -111.626 1209.72 
10671 2
12472801 -6285.83 2475.75 1303.25 1329.61 -206.897 1345.62 
12472800 -6164.08 1708 1294.42 1304.26 -28.0595 1304.56 
10671.5 2
12472801 -5645.83 2565.83 1012.58 1267.33 178.383 1279.82 
12472800 -5431.08 1735.5 1009.92 1451.49 54.4554 1452.51 
10672 2
12472801 -4745.83 2605.25 1283.17 1810.87 79.3092 1812.6 
12472800 -4675.33 1850.42 931.667 1520.62 231.221 1538.1 
10672.5 2
12472801 -3987.38 2688.23 1662.62 1493.01 163.348 1501.92 
12472800 -4033.46 2175.08 1075.54 1263.53 639.095 1415.96 
10673 2
12472801 -3423.42 2617 1704.67 1105.82 -139.668 1114.6 
12472800 -3330.75 2117.17 1229.75 1377.87 -113.55 1382.54 
10673.5 2
12472801 -2755.67 2563.83 1693.75 1324.9 -105.489 1329.09 
12472800 -2920.67 2069.25 1312.5 813.657 -95.0728 819.193 
10674 2
12472801 -2076.08 2337.83 1683.75 1364.63 -453.815 1438.11 
12472800 -2351.75 1909 1453.42 1142.4 -321.787 1186.86 
10674.5 2
12472801 -1449.08 2073.92 1676.08 1271.81 -535.328 1379.88 
12472800 -2003.92 2000.5 1544.33 705.544 185.598 729.547 
10675 2
12472801 -955.167 1910.67 1634.75 991.801 -327.811 1044.57 
12472800 -1434.33 2169.08 1579.58 1143.74 338.521 1192.79 
10675.5 2
12472801 -366.5 1943 1603.83 1198.91 65.852 1200.72 
12472800 -812.75 2220.42 1565.33 1265.95 104.549 1270.26 
10676 2
12472801 168.333 1872 1590.67 1087.06 -144.309 1096.6 
12472800 -134.417 2224.92 1552.92 1378.73 9.14634 1378.76 
10676.5 2
12472801 754.385 1404.62 1571.46 1140.18 -909.309 1458.37 
12472800 653.769 2076.62 1564 1533.44 -288.524 1560.34 
10677 2
12472801 1326.42 1200.83 1549.67 1097.95 -391.136 1165.54 
12472800 1490 1976.75 1565.25 1605.05 -191.68 1616.45 
10677.5 2
12472801 2054.92 1188.17 1500.25 1480.69 -25.7453 1480.91 
12472800 2112.83 1909.17 1528.67 1265.92 -137.364 1273.35 
10678 2
12472801 2892.42 901.083 1600.75 1709.18 -585.884 1806.81 
12472800 2780.17 1742.08 1489.75 1361.9 -340.986 1403.94 
10678.5 2
12472801 3666.75 633.583 1701 1551.77 -536.072 1641.76 
12472800 3495.58 1542.08 1440.08 1433.7 -400.802 1488.67 
10679 2
12472801 4056 496.385 1648.85 772.321 -272.22 818.892 
12472800 3973.15 1330.46 1398.38 947.561 -419.885 1036.42 
10679.5 2
12472801 4552 362.333 1630.58 970.646 -262.331 1005.47 
12472800 4436.42 1206.67 1363 906.581 -242.26 938.392 
10680 2
12472801 5133.25 138 1647.58 1179.01 -455.037 1263.77 
12472800 5047.17 992.5 1371.67 1238.84 -434.415 1312.8 
10680.5 2
12472801 5574.33 -34.75 1646.25 903.859 -353.996 970.708 
12472800 5638.17 729.083 1412.5 1211.07 -539.788 1325.92 
10681 2
12472801 6170 -360.154 1667.23 1172.57 -640.559 1336.13 
12472800 6294.92 420.462 1447.69 1292.83 -607.523 1428.46 
10681.5 2
12472801 6853.08 -929.75 1721.42 1360.72 -1134.65 1771.72 
12472800 6749.75 26.5833 1440.33 906.03 -784.618 1198.55 
10682 2
12472801 7427.46 -1408.31 1723.69 1132.9 -943.901 1474.59 
12472800 7424.46 -315.231 1498 1330.79 -674.19 1491.82 
10682.5 2
12472801 7876.92 -1780.17 1738.5 911.674 -754.278 1183.25 
12472800 7954.42 -690.417 1538.42 1074.96 -761.026 1317.08 
10683 2
12472801 8264.21 -2171.43 1729.5 779.271 -787.247 1107.71 
12472800 8663.14 -1305 1623.86 1426.01 -1236.59 1887.5 
10683.5 2
12472801 8542.15 -2413.62 1748.46 559.235 -487.297 741.756 
12472800 8970 -1722.46 1631.62 617.419 -839.963 1042.47 
10684 2
12472801 9147.38 -2882.92 1752.54 1212.89 -940.496 1534.81 
12472800 9460 -2103.85 1654 981.964 -764.298 1244.35 
10684.5 2
12472801 9525.75 -3473.25 1789.25 772.174 -1204.75 1430.97 
12472800 9801.5 -2608.92 1605.33 696.939 -1030.76 1244.26 
10685 2
12472801 9867.62 -3979.92 1769.31 687.858 -1019.46 1229.82 
12472800 10073.8 -3227.46 1634.92 547.825 -1244.56 1359.79 
10685.5 2
12472801 10170.6 -4407.38 1719.46 601.19 -848.138 1039.6 
12472800 10287.4 -3638.85 1592.92 423.84 -816.239 919.721 
10686 2
12472801 10500.3 -4824.46 1701.15 649.001 -821.018 1046.55 
12472800 10756.9 -4023.92 1554.54 924.288 -758.025 1195.37 
10686.5 2
12472801 10885.4 -5272.08 1644.17 768.681 -893.457 1178.62 
12472800 11200 -4536.25 1543.25 884.385 -1022.61 1351.99 
10687 2
12472801 11337.8 -5707.77 1684.46 894.129 -861.039 1241.31 
12472800 11703.3 -4824.08 1534.77 994.679 -568.828 1145.84 
10687.5 2
12472801 11792.8 -6116.77 1655.54 919.192 -826.263 1235.97 
12472800 12240.4 -5209.23 1511.31 1085 -778.089 1335.16 
10688 2
12472801 12372.6 -6642.46 1698.38 1166.54 -1057.73 1574.68 
12472800 12877.8 -5838.23 1578.08 1282.46 -1265.59 1801.79 
10688.5 2
12472801 12726.2 -6874.36 1720.5 693.331 -454.697 829.131 
12472800 13155.7 -6097.14 1625.14 544.99 -507.671 744.811 
10689 2
12472801 12795.7 -6914.73 1711.6 138.484 -80.4307 160.147 
12472800 13266.9 -6047.67 1615.2 221.419 98.5581 242.364 
10689.5 2
12472801 12800 -6835.57 1708.29 8.68975 161.226 161.46 
12472800 13411.8 -6113.93 1612.5 295.151 -134.953 324.54 
10690 1
12472801 12680.2 -6446.69 1696.92 -233.014 756.574 791.644 
10690.5 1
12472801 12888.2 -6648.08 1727.25 417.709 -404.4 581.395 
10691 1
12472801 13361.2 -7008.23 1739.38 963.144 -733.498 1210.65 
10691.5 1
12472801 13778.8 -7258.85 1733.54 826.961 -496.268 964.441 
10692 1
12472801 14045.1 -7625.23 1784.69 535.83 -737.192 911.354 
10692.5 1
12472801 14206.4 -8085.31 1728.31 324.563 -925.708 980.957 
10693 1
12472801 14266.2 -8382.15 1714 120.502 -598.48 610.491 
10693.5 1
12472801 14646.2 -8798.85 1702.62 748.183 -820.26 1110.23 
10694 1
12472801 15124.9 -9292.08 1700.46 944.166 -972.842 1355.68 
10694.5 1
12472801 15599.1 -9645 1725.31 942.652 -701.636 1175.11 
10695 1
12472801 16120.9 -10063.4 1817.85 1049.99 -841.82 1345.79 
10695.5 1
12472801 16494.5 -10451.2 1849.92 767.098 -796.267 1105.66 
10696 1
12472801 16913.8 -10573.9 1726.15 859.316 -251.55 895.378 
10696.5 1
12472801 17393.1 -10907.4 1704.54 945.228 -657.715 1151.54 
10697 1
12472801 17846.4 -11344.2 1727.92 912.152 -879.005 1266.76 
10697.5 1
12472801 18422.5 -11644 1740.23 1140.68 -593.564 1285.88 
10698 1
12472801 19246.3 -12024.5 1740.85 1647.69 -760.923 1814.91 
10698.5 1
12472801 19605.2 -12257.2 1732.38 719.285 -466.317 857.218 
10699 1
12472801 20017.8 -12453.7 1712.46 835.254 -397.851 925.167 
10699.5 1
12472801 20480.6 -12863 1732.23 910.963 -805.724 1216.16 
10700 1
12472801 20989 -13118.6 1701.46 981.437 -493.466 1098.51 
10700.5 1
12472801 21395.2 -13334.3 1704.42 835.734 -443.864 946.291 
10701 1
12472801 21837.9 -13451.5 1694.69 907.288 -240.174 938.539 
10701.5 1
12472801 22290.8 -13538.1 1655.54 900.443 -172.045 916.732 
10702 1
12472801 22827.4 -13746.9 1629.69 1068.8 -416.028 1146.92 
10702.5 1
12472801 23424 -13908.8 1585.54 1181.42 -320.64 1224.15 
10703 1
12472801 24114.3 -14153.5 1624.23 1350.9 -478.85 1433.25 
10703.5 1
12472801 24698.5 -14409.4 1624 1192.23 -522.2 1301.58 
10704 1
12472801 25178 -14537.2 1714.42 986.626 -263.032 1021.09 
10704.5 1
12472801 25621.4 -14685.8 1680.08 886.833 -297.167 935.297 
10705 1
12472801 26147.7 -14871.8 1685.38 1019.91 -360.341 1081.7 
10705.5 1
12472801 26566 -14945.5 1648.33 836.615 -147.462 849.512 
10706 1
12472801 27167.9 -15157.6 1620 1228.41 -432.889 1302.46 
10706.5 1
12472801 27775.4 -15452.2 1643.77 1191.1 -577.526 1323.73 
10707 1
12472801 28323.2 -15688.9 1690.38 1076.17 -465.165 1172.4 
10707.5 1
12472801 28916.7 -15840.1 1773.15 1191.84 -303.522 1229.89 
10708 1
12472801 29411.4 -16010.2 1783.17 1011.71 -348.002 1069.89 
10708.5 1
12472801 29948.7 -16164.6 1765.92 1107.78 -318.279 1152.6 
10709 1
12472801 30414.4 -16389.8 1702.21 900.844 -435.533 1000.6 
10709.5 1
12472801 30843.8 -16683.5 1679.38 837.071 -572.617 1014.19 
10710 1
12472801 31445.4 -16843.8 1682.08 1210.34 -322.396 1252.54 
10710.5 1
12472801 31973.3 -17054.2 1710.54 1055.85 -420.769 1136.6 
10711 1
12472801 32647.8 -17128.8 1626.31 1349.08 -149.385 1357.32 
10711.5 1
12472801 33321.9 -17320.5 1738.08 1370.08 -389.462 1424.35 
10712 1
12472801 33773.4 -17416.2 1734.38 908.373 -192.695 928.587 
10712.5 1
12472801 34321.1 -17463.1 1716.85 1104.22 -94.4479 1108.25 
10713 1
12472801 34900.8 -17612.7 1692.23 1143.38 -295.099 1180.85 
10713.5 1
12472801 35338.9 -17821.8 1690.46 872.816 -416.488 967.094 
10714 1
12472801 35918.4 -17927 1698.31 1145.18 -207.966 1163.91 
10714.5 1
12472801 36513.5 -18008.7 1690.69 1180.86 -162.088 1191.93 
10715 1
12472801 37137.9 -18084.6 1642.08 1287.38 -156.476 1296.85 
10715.5 1
12472801 37673.4 -18283.8 1649.69 1090.57 -405.831 1163.63 
10716 1
12472801 38273.8 -18445.7 1666.46 1196.14 -322.403 1238.83 
10716.5 1
12472801 38915.8 -18584.5 1638.46 1253.91 -271.184 1282.9 
10717 1
12472801 39458 -18828.5 1606.38 1063.05 -478.281 1165.68 
10717.5 1
12472801 39972.8 -19100.2 1531.38 1031.76 -544.628 1166.68 
10718 1
12472801 40428.8 -19432.6 1468.33 934.4 -681.05 1156.26 
10718.5 1
12472801 40917.4 -19778.8 1478.71 980.972 -695.186 1202.33 
10719 1
12472801 41651.1 -20425.8 1661.85 1411 -1244.35 1881.31 
10719.5 1
12472801 42224.6 -20744.2 1764 1170.49 -649.608 1338.67 
10720 1
12472801 42673.8 -20869.5 1791.46 896.515 -250.269 930.792 
10720.5 1
12472801 43212.7 -21091.3 1765.69 1073.55 -441.771 1160.89 
10721 1
12472801 43666.9 -21333.6 1720.54 906.648 -483.648 1027.58 
10721.5 1
12472801 43959.5 -21686.7 1628.69 587.427 -708.99 920.726 
10722 1
12472801 44373.5 -21928 1605.17 851.931 -496.518 986.061 
10722.5 1
12472801 44666.2 -22195.5 1638.92 604.816 -552.765 819.36 
10723 1
12472801 44945.3 -22508.7 1676 552.628 -620.107 830.62 
10723.5 1
12472801 45409 -22610.8 1743 920.024 -202.534 942.053 
10724 1
12472801 45715.7 -22805.1 1727.42 614.562 -389.407 727.547 
10724.5 1
12472801 46077 -23109 1710.08 725.569 -610.274 948.096 
10725 1
12472801 46530.5 -23281 1730.15 868.7 -329.502 929.092 
10725.5 1
12472801 47168.7 -23516 1708.5 1276.41 -470 1360.19 
