# Supplementary material for: Intrinsic group behaviour II: On the dependence of triad spatial dynamics on social and personal features; and on the effect of social interaction on small group dynamics
Source: PLoS One. 2019 Dec 3;14(12):e0225704. doi: 10.1371/journal.pone.0225704 (PMC6890182; doi:10.1371/journal.pone.0225704)
Supplement: S1 Data Set — (ZIP) [file pone.0225704.s001.zip › set_2_int/group_traj_dyad_int/traj_2_0109_82.dat]

2 12473300 12473800 0 1 0 0 2 0 1 30 30 30 1796.88 1810.44 1783.32 
10653.5 1
12473300 43615.6 -22823.4 1495.22 0 0 0 
10654 1
12473300 43051.9 -22498 1616.08 -1283.9 741.331 1482.56 
10654.5 1
12473300 42512.9 -22255.2 1578.58 -1052.75 474.121 1154.59 
10655 1
12473300 42003.4 -22000.6 1606.25 -1037.68 518.669 1160.08 
10655.5 1
12473300 41574.4 -21718.3 1654.62 -859.784 565.683 1029.19 
10656 1
12473300 41157.1 -21559.2 1746.42 -841.333 320.681 900.376 
10656.5 1
12473300 40446.4 -21476.3 1779.54 -1421.4 165.885 1431.04 
10657 1
12473300 39572 -21034.6 1778.42 -1741.8 879.929 1951.45 
10657.5 1
12473300 39061.8 -20736.6 1856.15 -1012.21 591.206 1172.22 
10658 1
12473300 38692.4 -20512 1850.08 -731.544 444.783 856.147 
10658.5 2
12473800 37802.1 -20929.1 1751.17 0 0 0 
12473300 38282.1 -20324.6 1877.5 -846.048 386.426 930.12 
10659 2
12473800 37257.2 -20745.1 1890.69 -1074.66 362.932 1134.29 
12473300 37573.2 -20201.8 1827.08 -1398.13 242.085 1418.93 
10659.5 2
12473800 36729.5 -20674.9 1829.5 -1053.35 140.04 1062.62 
12473300 36839.8 -19982.5 1795.92 -1464.03 437.817 1528.1 
10660 2
12473800 36188.2 -20432.4 1780.08 -1082.69 485.064 1186.39 
12473300 36260.8 -19743.4 1742.31 -1157.96 478.231 1252.83 
10660.5 2
12473800 35350.8 -20217.8 1743.58 -1671.46 428.246 1725.45 
12473300 35529.3 -19584.8 1724.25 -1459.95 316.47 1493.86 
10661 2
12473800 34770.8 -19922.4 1787.38 -1159.96 590.897 1301.8 
12473300 34966.2 -19391.8 1711.85 -1126.36 385.974 1190.66 
10661.5 2
12473800 34243.1 -19767.1 1840.08 -1044.92 307.527 1089.24 
12473300 34378.9 -19218.8 1690.92 -1162.85 342.6 1212.26 
10662 2
12473800 33687.9 -19615.5 1872.75 -1156.6 315.799 1198.94 
12473300 33863.1 -19010.9 1755.58 -1074.65 433.16 1158.67 
10662.5 2
12473800 33173.6 -19404.8 1817.54 -1018.42 417.136 1100.54 
12473300 33335.3 -18785.2 1810.54 -1045.1 446.903 1136.64 
10663 2
12473800 32452.6 -19213.4 1863.25 -1436.32 381.334 1486.08 
12473300 32755.7 -18610.4 1785.83 -1154.66 348.235 1206.03 
10663.5 2
12473800 31972 -18955.2 1796.62 -951.65 511.259 1080.29 
12473300 32039.2 -18385.4 1791.15 -1418.84 445.608 1487.17 
10664 2
12473800 31287 -18816.5 1660.67 -1351.08 273.631 1378.52 
12473300 31252.4 -18115.1 1712.67 -1551.75 533.139 1640.78 
10664.5 2
12473800 30595.9 -18527.6 1488.92 -1424.91 595.704 1544.42 
12473300 30812.8 -17982.1 1614.33 -906.357 274.227 946.934 
10665 2
12473800 29894.3 -18228.2 1437.75 -1428.89 609.81 1553.57 
12473300 30164.2 -17666.4 1570.33 -1320.94 642.906 1469.09 
10665.5 2
12473800 29263.8 -18056.8 1624.31 -1263.5 343.482 1309.36 
12473300 29512 -17468.3 1626.31 -1307.11 397.012 1366.08 
10666 2
12473800 28718.8 -17987.7 1792 -1075.14 136.297 1083.75 
12473300 28915.6 -17211.8 1788.33 -1176.36 505.867 1280.52 
10666.5 2
12473800 28176.2 -17840.5 1847.62 -1072.17 290.919 1110.94 
12473300 28356.8 -17177.1 1836.23 -1104.38 68.6886 1106.51 
10667 2
12473800 27492.9 -17617 1803.33 -1342.46 439.021 1412.43 
12473300 27710.2 -17081.3 1812 -1270.34 188.101 1284.19 
10667.5 2
12473800 26879.4 -17657.5 1810.58 -1257.17 -82.9918 1259.91 
12473300 27211.6 -16896.2 1885.5 -1021.69 379.44 1089.87 
10668 2
12473800 26382.5 -17476.2 1722.23 -980.036 357.533 1043.22 
12473300 26602.5 -16735.5 1720.23 -1201.27 316.821 1242.35 
10668.5 2
12473800 25634.2 -17139.8 1722.83 -1473.17 662.364 1615.23 
12473300 25953.4 -16477.6 1608.92 -1277.8 507.786 1375 
10669 2
12473800 25031.6 -16802.2 1682.25 -1239.88 694.616 1421.2 
12473300 25400.9 -16248.3 1624.92 -1136.83 471.708 1230.81 
10669.5 2
12473800 24501.8 -16611.4 1620 -1042.94 375.555 1108.5 
12473300 24805.7 -16040.6 1703.15 -1171.7 408.894 1241 
10670 2
12473800 23917.2 -16329.8 1665.42 -1152.9 555.328 1279.67 
12473300 24293.8 -15789.4 1683.42 -1009.58 495.461 1124.61 
10670.5 2
12473800 23383.6 -16093.2 1598.58 -1098.08 486.797 1201.15 
12473300 23897.1 -15466.1 1724.67 -816.358 665.295 1053.12 
10671 2
12473800 22835.5 -15820.9 1652.33 -1111.73 552.4 1241.41 
12473300 23406.8 -15200.5 1716.67 -994.422 538.709 1130.97 
10671.5 2
12473800 22357.9 -15517.8 1733.25 -945.71 600.165 1120.07 
12473300 22827.3 -15010.9 1688.58 -1147.52 375.413 1207.37 
10672 2
12473800 21802.3 -15411.6 1619.92 -1117.87 213.783 1138.13 
12473300 22154.2 -14685.7 1624 -1354.29 654.427 1504.12 
10672.5 2
12473800 21249.6 -15000.3 1575.69 -1088.03 809.598 1356.19 
12473300 21545.3 -14349.9 1674.69 -1198.71 660.913 1368.83 
10673 2
12473800 20700.8 -14521.8 1740.83 -1076.21 938.348 1427.84 
12473300 21003.8 -14061.8 1692 -1061.71 564.882 1202.63 
10673.5 2
12473800 20292.5 -14205.8 1778.25 -810.02 626.819 1024.22 
12473300 20643.7 -13828.2 1675.83 -714.616 463.459 851.746 
10674 2
12473800 19820.7 -13882.1 1826.58 -947.456 650.1 1149.04 
12473300 20183.2 -13469.6 1768.08 -924.531 720.214 1171.95 
10674.5 2
12473800 19318.7 -13544.6 1806.58 -1018.26 684.584 1226.99 
12473300 19826 -13129.2 1772.58 -724.645 690.5 1000.95 
10675 2
12473800 18929 -13234.3 1788.17 -782.463 622.992 1000.18 
12473300 19399 -12821.6 1732.83 -857.43 617.637 1056.72 
10675.5 2
12473800 18547.6 -12844.4 1802.42 -776.816 794.128 1110.89 
12473300 18966 -12392.2 1724.5 -881.874 874.576 1242.01 
10676 2
12473800 18081.5 -12502.3 1716.58 -947.324 695.291 1175.1 
12473300 18579.4 -12049.8 1709.92 -785.738 695.969 1049.65 
10676.5 2
12473800 17489.2 -11984.3 1664.08 -1152.42 1007.83 1530.95 
12473300 18063 -11715.5 1724.62 -1004.7 650.367 1196.83 
10677 2
12473800 16799.5 -11473.1 1774.92 -1323.71 981.237 1647.74 
12473300 17496.1 -11230.5 1726.25 -1088.13 930.828 1431.95 
10677.5 2
12473800 16247.3 -11131.4 1790.83 -1122.29 694.444 1319.77 
12473300 16898.1 -10748.7 1735.08 -1215.45 979.336 1560.9 
10678 2
12473800 15830.5 -10657.5 1778.17 -850.68 967.177 1288.06 
12473300 16373.8 -10173.6 1728.92 -1070.07 1173.64 1588.23 
10678.5 2
12473800 15466.3 -10124.8 1788.92 -729.793 1067.64 1293.23 
12473300 15980.5 -9622.42 1763.75 -788.076 1104.54 1356.86 
10679 2
12473800 15035.6 -9581 1772.08 -854.599 1078.87 1376.34 
12473300 15535.9 -9094.54 1794.31 -882.097 1047.38 1369.34 
10679.5 2
12473800 14635.2 -9055.33 1805 -783.657 1028.7 1293.19 
12473300 15094.4 -8775.17 1768.5 -864.005 624.994 1066.36 
10680 2
12473800 14232.1 -8652.58 1790.58 -817.613 816.937 1155.8 
12473300 14798.5 -8417.5 1743.5 -600.237 725.49 941.605 
10680.5 2
12473800 13888.7 -8264.17 1827.92 -703.723 795.936 1062.42 
12473300 14470.8 -8074.42 1743.92 -671.619 703.04 972.284 
10681 2
12473800 13527.4 -7839.54 1807.38 -711.185 835.882 1097.49 
12473300 14057.6 -7504.15 1749.62 -813.257 1122.56 1386.2 
10681.5 2
12473800 13217.6 -7411.25 1827.42 -617.134 853.164 1052.97 
12473300 13720.2 -7074.92 1743.17 -672.043 855.054 1087.55 
10682 2
12473800 12829 -6982.31 1768.85 -766.437 846.04 1141.58 
12473300 13426.4 -6696.23 1783.08 -579.616 746.915 945.429 
10682.5 2
12473800 12538.4 -6535.92 1789.42 -589.419 905.458 1080.4 
12473300 13040.8 -6242.5 1769.25 -782.051 920.346 1207.74 
10683 2
12473800 12174.4 -6064.43 1768.64 -732.514 948.668 1198.56 
12473300 12620.6 -5721.43 1695.29 -845.597 1048.43 1346.94 
10683.5 2
12473800 11735.7 -5564 1745.54 -882.625 1006.9 1338.98 
12473300 12340.7 -5225.23 1698.92 -563.137 998.386 1146.25 
10684 2
12473800 11382.9 -4875.62 1785.69 -706.952 1379.53 1550.12 
12473300 11929.8 -4627.92 1707.69 -823.493 1197.01 1452.92 
10684.5 2
12473800 11075.9 -4277.42 1757.5 -626.544 1220.81 1372.2 
12473300 11624.9 -4076.67 1719.25 -622.148 1125.01 1285.58 
10685 2
12473800 10882.2 -3788.69 1765.77 -389.865 983.349 1057.81 
12473300 11352.8 -3549.23 1687.31 -547.426 1061.24 1194.11 
10685.5 2
12473800 10667.2 -3268.08 1771.62 -426.435 1032.97 1117.53 
12473300 11118.2 -2934.08 1694.92 -465.659 1220.54 1306.36 
10686 2
12473800 10371.4 -2820.85 1817.23 -582.374 880.376 1055.57 
12473300 10714.5 -2406.77 1734 -794.518 1038.01 1307.18 
10686.5 2
12473800 9980.08 -2460.08 1812.33 -781.04 720.085 1062.33 
12473300 10393.2 -2088.33 1694.92 -641.461 635.601 903.028 
10687 2
12473800 9579.46 -2109.23 1769.85 -791.743 693.385 1052.44 
12473300 9986.08 -1564.38 1656.77 -804.525 1035.47 1311.28 
10687.5 2
12473800 9099.31 -1510.46 1792.08 -970.008 1209.63 1550.53 
12473300 9743.69 -1195.46 1650.38 -489.666 745.299 891.764 
10688 2
12473800 8433.85 -845.462 1772.54 -1338.96 1338.03 1892.91 
12473300 9196.08 -585.462 1652.92 -1101.84 1227.36 1649.39 
10688.5 2
12473800 7979.29 -498.571 1775.86 -891.295 680.177 1121.18 
12473300 8658.64 -64.5 1645.64 -1053.79 1021.49 1467.63 
10689 2
12473800 7676.87 -168.933 1789 -602.428 656.65 891.128 
12473300 8229.73 387.533 1644.47 -854.401 900.465 1241.31 
10689.5 2
12473800 7273.57 350.643 1768.64 -821.375 1058.2 1339.57 
12473300 7761.93 737.571 1648.79 -952.759 712.909 1189.95 
10690 2
12473800 6583.38 1010.62 1645.08 -1342.78 1283.99 1857.87 
12473300 7319.15 1266.69 1596.62 -861.429 1029.42 1342.3 
10690.5 2
12473800 6128.92 1434.33 1582.17 -912.586 850.839 1247.69 
12473300 6918.33 1758 1514 -804.86 986.562 1273.23 
10691 2
12473800 5660.23 1831.69 1550.23 -954.554 809.285 1251.45 
12473300 6371.77 2184 1487.08 -1113.17 867.617 1411.35 
10691.5 2
12473800 5208.69 2131.92 1595 -894.136 594.516 1073.74 
12473300 5992.85 2684.46 1470.54 -750.343 991.013 1243.03 
10692 2
12473800 4688.15 2535.46 1580.62 -1047.36 811.949 1325.23 
12473300 5572.85 3018.46 1483.23 -845.07 672.032 1079.71 
10692.5 2
12473800 4093.46 2996 1653.69 -1196.56 926.637 1513.41 
12473300 5049.62 3255.15 1505.92 -1052.78 476.242 1155.49 
10693 2
12473800 3627.08 3515.62 1740.62 -940.292 1047.61 1407.71 
12473300 4409.77 3704.23 1672.31 -1290.01 905.397 1576.03 
10693.5 2
12473800 3239.54 3901.92 1785.08 -762.871 760.448 1077.15 
12473300 3928.92 4207.31 1727.54 -946.548 990.309 1369.91 
10694 2
12473800 2909.54 4358.69 1749.54 -650.888 900.926 1111.45 
12473300 3588.38 4601.62 1727.31 -671.673 777.727 1027.62 
10694.5 2
12473800 2541.38 4925.15 1772.77 -731.916 1126.17 1343.11 
12473300 3360.15 5090.69 1746.46 -453.739 972.32 1072.98 
10695 2
12473800 2311.85 5378.77 1764.92 -461.848 912.707 1022.91 
12473300 3002 5529.62 1751.38 -720.631 883.145 1139.85 
10695.5 2
12473800 1984.5 5901.33 1762.92 -672.169 1073.03 1266.17 
12473300 2606.42 5958.25 1744.33 -812.286 880.153 1197.7 
10696 2
12473800 1507.08 6430.38 1804.92 -978.326 1084.12 1460.29 
12473300 2115.69 6483.38 1832.69 -1005.58 1076.1 1472.81 
10696.5 2
12473800 968.615 6963.77 1801.69 -1062.05 1052.04 1494.91 
12473300 1735 6999.38 1931.92 -750.872 1017.75 1264.76 
10697 2
12473800 706.417 7455.17 1818.5 -527.563 988.727 1120.67 
12473300 1461 7433 1950 -551.308 872.466 1032.05 
10697.5 2
12473800 638.769 8063.08 1751.38 -133.955 1203.78 1211.21 
12473300 1281.62 8068.23 1868 -355.217 1257.88 1307.08 
10698 2
12473800 659.231 8590.62 1727.54 40.9231 1055.08 1055.87 
12473300 1316 8584.38 1792.77 68.7692 1032.31 1034.6 
10698.5 2
12473800 706.462 9026.38 1725 94.6508 873.285 878.399 
12473300 1337.62 9207.69 1789.85 43.3174 1249.11 1249.86 
10699 2
12473800 615.692 9594.38 1767.38 -183.743 1149.8 1164.39 
12473300 1312.31 9743.85 1783.38 -51.2301 1085.33 1086.54 
10699.5 2
12473800 438.538 10186.8 2024.62 -348.728 1166.26 1217.28 
12473300 1276.69 10359.8 1764.54 -70.109 1212.6 1214.62 
10700 1
12473800 255.231 10795.5 2051.15 -353.876 1175.08 1227.21 
