# Supplementary material for: Intrinsic group behaviour II: On the dependence of triad spatial dynamics on social and personal features; and on the effect of social interaction on small group dynamics
Source: PLoS One. 2019 Dec 3;14(12):e0225704. doi: 10.1371/journal.pone.0225704 (PMC6890182; doi:10.1371/journal.pone.0225704)
Supplement: S1 Data Set — (ZIP) [file pone.0225704.s001.zip › set_2_int/group_traj_dyad_int/traj_2_0109_81.dat]

2 12460200 12460300 0 0 0 1 1 1 0 50 50 50 1621.63 1626.98 1616.27 
10562 1
12460200 45969 -22938.5 1512 0 0 0 
10562.5 1
12460200 45545.9 -22760.8 1618.92 -1289.87 541.862 1399.06 
10563 2
12460300 45363.7 -23631.7 1495.33 0 0 0 
12460200 44881.1 -22803 1586.43 -1367.86 -86.8946 1370.62 
10563.5 2
12460300 44992.1 -23572.3 1581.43 -1238.65 197.937 1254.37 
12460200 44284.2 -22639.7 1493.36 -1205.92 329.87 1250.22 
10564 2
12460300 44157.8 -23629.7 1568.38 -1675.31 -115.274 1679.27 
12460200 43598.3 -22487.8 1484.15 -1377.32 304.956 1410.68 
10564.5 2
12460300 43479.6 -23271.9 1564.79 -1327.2 700.125 1500.54 
12460200 42925.5 -22185.7 1451.64 -1316.65 591.256 1443.31 
10565 2
12460300 42907.9 -22769.2 1532.31 -1131.98 995.441 1507.41 
12460200 42350.3 -22033.9 1440.23 -1138.99 300.577 1177.99 
10565.5 2
12460300 42189 -22733.8 1550 -1449.44 71.34 1451.2 
12460200 41939.8 -21630.2 1468.08 -827.699 814.051 1160.93 
10566 2
12460300 41594.2 -22689.2 1507.85 -1180.25 88.5226 1183.57 
12460200 41495 -21222.5 1506.31 -882.479 808.761 1197.02 
10566.5 2
12460300 40957.8 -22467.6 1626.31 -1309.28 455.999 1386.41 
12460200 40596.1 -21016.3 1544.15 -1849.64 424.343 1897.69 
10567 2
12460300 40271.1 -22157.8 1638.79 -1379.07 622.148 1512.91 
12460200 39759.2 -20854.4 1658.71 -1680.45 325.202 1711.62 
10567.5 2
12460300 39656.4 -21739.6 1738.79 -1209.93 823.116 1463.37 
12460200 39246.6 -20485.1 1659.29 -1009 726.8 1243.51 
10568 2
12460300 39085.6 -21439.1 1782.07 -1132.65 596.372 1280.06 
12460200 38767.9 -20178.6 1637.71 -949.83 608.277 1127.91 
10568.5 2
12460300 38506.1 -21168.8 1776.07 -1159.01 540.543 1278.86 
12460200 38124.7 -19871 1658.47 -1286.39 615.143 1425.9 
10569 2
12460300 37991.7 -20928.1 1724 -1026.75 480.506 1133.62 
12460200 37632.5 -19604.1 1665.47 -982.435 532.801 1117.61 
10569.5 2
12460300 37430 -20698 1696 -1132.39 463.844 1223.71 
12460200 36939.9 -19404.1 1557 -1396.37 403.226 1453.42 
10570 2
12460300 36761.9 -20454.1 1644.73 -1341.5 489.692 1428.08 
12460200 36300 -19243.5 1491.33 -1285.01 322.356 1324.82 
10570.5 2
12460300 36189.6 -20213.8 1603.14 -1131.15 474.995 1226.83 
12460200 35705.4 -19053.4 1497.86 -1175.18 375.842 1233.82 
10571 2
12460300 35529 -20038.4 1582.71 -1348.1 358.017 1394.83 
12460200 35167.2 -18991.6 1576.93 -1098.25 125.948 1105.45 
10571.5 2
12460300 34781.9 -19829.7 1644.57 -1506.34 420.651 1563.97 
12460200 34432.6 -19059.3 1623.21 -1480.99 -136.377 1487.26 
10572 2
12460300 34054.9 -19712 1715 -1456.91 235.9 1475.89 
12460200 33844.8 -19015.5 1685.43 -1178.07 87.7469 1181.33 
10572.5 2
12460300 33483.1 -19557.5 1670.21 -1116.77 301.758 1156.82 
12460200 33288.8 -18784 1647.29 -1085.94 452.148 1176.31 
10573 2
12460300 32831.1 -19354.4 1591.62 -1309.23 407.862 1371.29 
12460200 32751 -18601.8 1597.54 -1079.89 365.771 1140.15 
10573.5 2
12460300 32261.3 -19203.5 1577.38 -1179.65 312.47 1220.33 
12460200 32158.7 -18315.5 1633.54 -1226.31 592.929 1362.13 
10574 2
12460300 31627.2 -18858.2 1521.54 -1258.09 684.982 1432.48 
12460200 31534.5 -18050.1 1445.54 -1238.4 526.557 1345.7 
10574.5 2
12460300 30888.7 -18640.5 1398.38 -1474.13 434.516 1536.83 
12460200 30770.1 -17719.5 1315.54 -1525.87 659.757 1662.4 
10575 2
12460300 30229.8 -18387.2 1337.92 -1296.94 498.637 1389.49 
12460200 30048 -17432.8 1440.31 -1421.41 564.506 1529.4 
10575.5 2
12460300 29194.8 -18068.8 1425.08 -2053.57 631.716 2148.54 
12460200 29455.1 -17248.9 1552.46 -1176.43 364.774 1231.69 
10576 2
12460300 28552.6 -17923.5 1517.25 -1281.96 290.112 1314.38 
12460200 28953.2 -16949.8 1629.67 -1001.82 596.986 1166.2 
10576.5 2
12460300 27894.2 -17813.1 1545.62 -1365.88 229.094 1384.96 
12460200 28332.4 -16799.8 1617.31 -1287.93 311.177 1324.99 
10577 2
12460300 27420.9 -17525.9 1598.07 -924.418 560.976 1081.32 
12460200 27746.5 -16680.9 1541.29 -1144.31 232.261 1167.64 
10577.5 2
12460300 26776.1 -17443.8 1603.58 -1274.4 162.102 1284.67 
12460200 27142.8 -16564.2 1467.33 -1193.02 230.755 1215.13 
10578 2
12460300 26085.2 -17101.5 1569.92 -1418.75 703.022 1583.38 
12460200 26454.5 -16248.2 1428.46 -1413.49 648.897 1555.32 
10578.5 2
12460300 25489.8 -16923.8 1531.92 -1210.17 361.033 1262.88 
12460200 25748.1 -15957.6 1519.08 -1435.73 590.59 1552.45 
10579 2
12460300 24848.8 -16582.5 1558.46 -1281.81 682.59 1452.23 
12460200 25111.8 -15689.4 1602.69 -1272.47 536.397 1380.91 
10579.5 2
12460300 24279.1 -16393.5 1568.42 -1134.99 376.571 1195.83 
12460200 24415.6 -15378.5 1640.58 -1386.98 619.292 1518.96 
10580 2
12460300 23729.1 -16228.7 1614.69 -1086.97 325.707 1134.72 
12460200 23968.9 -15094.5 1594.15 -882.728 561.341 1046.09 
10580.5 2
12460300 23179.1 -15998.8 1547 -1074.22 448.918 1164.25 
12460200 23357.3 -14786 1549.31 -1194.56 602.464 1337.89 
10581 2
12460300 22612.2 -15707.2 1485.25 -1147.59 590.276 1290.5 
12460200 22755.4 -14435.3 1483.92 -1218.4 709.852 1410.1 
10581.5 2
12460300 22041.8 -15462.7 1454.83 -1173.53 503.258 1276.88 
12460200 22148.3 -14165.8 1492.67 -1249.14 554.698 1366.77 
10582 2
12460300 21395.8 -15089.9 1441.92 -1297.36 748.494 1497.79 
12460200 21560.9 -13876.2 1535.75 -1179.55 581.493 1315.1 
10582.5 2
12460300 20722.4 -14695.6 1519.85 -1292.45 756.816 1497.73 
12460200 21004.5 -13706.2 1572.15 -1067.9 326.173 1116.61 
10583 2
12460300 20191.2 -14245.2 1581.17 -1023.54 867.756 1341.88 
12460200 20430.2 -13441.9 1617.67 -1106.69 509.276 1218.25 
10583.5 2
12460300 19673.4 -13927.2 1598.25 -1045.96 642.424 1227.49 
12460200 19889.8 -13156.9 1656.75 -1091.58 575.758 1234.12 
10584 2
12460300 19215.9 -13518.8 1548 -939.425 838.638 1259.3 
12460200 19576.3 -12910.6 1648.08 -643.737 505.818 818.688 
10584.5 2
12460300 18769.2 -13093.2 1561.75 -913.599 870.484 1261.91 
12460200 19108.2 -12451.8 1614.17 -957.396 938.309 1340.53 
10585 2
12460300 18263.4 -12683.2 1534.69 -989.789 802.223 1274.07 
12460200 18645.4 -12092.4 1619.54 -905.64 703.259 1146.63 
10585.5 2
12460300 17770.8 -12225.3 1502 -971.666 903.151 1326.58 
12460200 18067.3 -11650.8 1563.08 -1140.14 871.074 1434.81 
10586 2
12460300 17086.1 -11809.6 1500.17 -1355.78 823.267 1586.16 
12460200 17179 -11195.1 1538.42 -1759.08 902.31 1977 
10586.5 2
12460300 16429.8 -11443.7 1573.58 -1312.5 731.833 1502.74 
12460200 16712.7 -10789.1 1560.08 -932.667 812 1236.61 
10587 2
12460300 15934.1 -11123 1575 -987.55 638.778 1176.13 
12460200 16346.4 -10280.1 1557.25 -729.582 1013.94 1249.15 
10587.5 2
12460300 15490.8 -10735.5 1618.08 -892.019 779.678 1184.73 
12460200 15952.9 -9616.33 1588.58 -791.751 1335.51 1552.57 
10588 2
12460300 15146.5 -10326.6 1672.42 -696.862 827.767 1082.04 
12460200 15533.8 -9298.58 1658.42 -848.516 643.219 1064.76 
10588.5 2
12460300 14687.6 -9956.67 1644.5 -936.565 754.932 1202.94 
12460200 15117 -8929.67 1698.83 -850.51 752.891 1135.88 
10589 2
12460300 14242.4 -9464.75 1647.58 -902.975 997.803 1345.72 
12460200 14589.2 -8566.33 1651.08 -1070.66 736.984 1299.79 
10589.5 2
12460300 13770.6 -9013.17 1612.58 -949.363 908.618 1314.11 
12460200 14000.8 -8173.92 1559.58 -1183.94 789.571 1423.07 
10590 2
12460300 13401.4 -8619.08 1567.58 -745.791 796.128 1090.88 
12460200 13506.3 -7778.67 1580.83 -998.822 798.485 1278.76 
10590.5 2
12460300 13015.3 -8216.42 1537.58 -766.038 798.942 1106.85 
12460200 13149.6 -7408.58 1588.17 -707.837 734.292 1019.91 
10591 2
12460300 12546.5 -7829.83 1609 -928.383 765.512 1203.29 
12460200 12752.2 -6991.5 1621.42 -786.799 825.908 1140.69 
10591.5 2
12460300 12241.8 -7391 1627.58 -610.721 879.426 1070.69 
12460200 12354.2 -6557.58 1601.17 -797.595 869.572 1179.96 
10592 2
12460300 11801.3 -6994.17 1651 -895.156 806.572 1204.93 
12460200 11905.7 -6145.58 1583.5 -911.755 837.398 1237.96 
10592.5 2
12460300 11341.9 -6496.85 1592.54 -906.135 980.908 1335.39 
12460200 11509.9 -5428.38 1561.92 -780.559 1414.59 1615.66 
10593 2
12460300 10860.1 -6012.33 1511.08 -937.431 942.632 1329.41 
12460200 11154 -4813.25 1567.92 -692.457 1196.76 1382.65 
10593.5 2
12460300 10503.9 -5539.08 1510.67 -725.39 963.849 1206.32 
12460200 10881.8 -4211.33 1554.17 -554.311 1225.9 1345.4 
10594 2
12460300 10179.7 -5054.58 1500.42 -651.104 972.892 1170.66 
12460200 10575.2 -3735.92 1583.75 -615.797 954.652 1136.03 
10594.5 2
12460300 9899.5 -4521.75 1540.5 -569.444 1082.99 1223.58 
12460200 10311.8 -3277.17 1591.75 -535.4 932.419 1075.2 
10595 2
12460300 9658.33 -3976.67 1576.75 -487.205 1101.18 1204.14 
12460200 10021.3 -2909.33 1627.67 -586.7 743.098 946.79 
10595.5 2
12460300 9469.58 -3454 1606.5 -377.5 1045.33 1111.41 
12460200 9714 -2459.42 1608.92 -614.667 899.833 1089.73 
10596 2
12460300 9123.46 -2958.08 1590.08 -677.342 970.495 1183.49 
12460200 9571.31 -1951.92 1570.77 -279.241 993.138 1031.65 
10596.5 2
12460300 8809.75 -2543.42 1598.25 -615.121 813.059 1019.53 
12460200 9389.67 -1370.58 1549.08 -356.159 1139.88 1194.23 
10597 2
12460300 8575.23 -1928.15 1625.62 -466.241 1223.19 1309.03 
12460200 9155.62 -771.923 1576.69 -465.311 1190.18 1277.9 
10597.5 2
12460300 8275.33 -1362.42 1589.83 -596.218 1124.73 1272.98 
12460200 8982 -174.833 1557.75 -345.16 1187.06 1236.22 
10598 2
12460300 8020.31 -604.692 1555.62 -511.073 1518.49 1602.18 
12460200 8709.46 482 1496.23 -546.169 1316.3 1425.11 
10598.5 2
12460300 7888.92 -21 1562.83 -262.782 1167.38 1196.6 
12460200 8505 1135.25 1408.5 -408.923 1306.5 1369 
10599 2
12460300 7821.69 426.154 1532.46 -135.807 903.341 913.493 
12460200 8156 1532.31 1386.31 -705.051 802.137 1067.95 
10599.5 2
12460300 7715.08 1066 1492.67 -213.218 1279.69 1297.33 
12460200 7901.42 2157.58 1336.08 -509.167 1250.55 1350.23 
10600 2
12460300 7716.33 1714.83 1449.33 2.57732 1337.8 1337.8 
12460200 7583.83 2765.08 1304.92 -654.811 1252.58 1413.41 
10600.5 2
12460300 7607.77 2400.62 1363 -209.583 1323.9 1340.39 
12460200 7305 3295.54 1303.62 -538.288 1024.04 1156.9 
10601 2
12460300 7478.17 2913.92 1346.08 -260.246 1030.73 1063.07 
12460200 7061.42 3856.67 1303.17 -489.123 1126.76 1228.35 
10601.5 2
12460300 7377.46 3345 1344.23 -199.812 855.324 878.353 
12460200 6922.08 4541.08 1316.92 -276.468 1357.96 1385.81 
10602 2
12460300 7013.92 3941.5 1348.58 -730.01 1197.79 1402.72 
12460200 6751.67 5203.17 1405.5 -342.189 1329.5 1372.83 
10602.5 2
12460300 6825.85 4379.54 1401.77 -377.652 879.595 957.24 
12460200 6499.23 5872.85 1523.92 -506.899 1344.74 1437.1 
10603 1
12460200 6267.92 6810.58 1531.33 -455.343 1845.94 1901.27 
