# Supplementary material for: Intrinsic group behaviour II: On the dependence of triad spatial dynamics on social and personal features; and on the effect of social interaction on small group dynamics
Source: PLoS One. 2019 Dec 3;14(12):e0225704. doi: 10.1371/journal.pone.0225704 (PMC6890182; doi:10.1371/journal.pone.0225704)
Supplement: S1 Data Set — (ZIP) [file pone.0225704.s001.zip › set_2_int/group_traj_dyad_int/traj_2_0109_80.dat]

2 12462000 12462102 0 1 0 0 0 0 1 40 40 40 1598.74 1648.51 1548.98 
10580 1
12462000 8348.5 2455.67 1368.67 0 0 0 
10580.5 1
12462000 8319 1960.31 1397.15 -79.5148 -1335.2 1337.56 
10581 1
12462000 8275.5 1280.75 1444.5 -88.0567 -1375.62 1378.44 
10581.5 2
12462102 8256.38 1816.62 1211.62 0 0 0 
12462000 8318.92 717.417 1497 89.3347 -1159.12 1162.56 
10582 2
12462102 8300.42 1147 1408.92 106.381 -1617.45 1620.95 
12462000 8273 155.167 1531.83 -92.2021 -1129.02 1132.77 
10582.5 2
12462102 8295.38 43.4615 1547.92 -9.65845 -2118.12 2118.14 
12462000 8377.85 -355.846 1588.62 201.24 -980.831 1001.26 
10583 2
12462102 8516 -716.833 1601.92 425.078 -1464.92 1525.35 
12462000 8621.67 -428.083 1584.83 469.789 -139.185 489.974 
10583.5 2
12462102 8880.75 -1322.92 1673.58 736.869 -1224.41 1429.04 
12462000 8876.67 -678.5 1559.33 515.152 -505.892 722.017 
10584 2
12462102 9171.42 -1679.58 1653.33 596.851 -732.375 944.778 
12462000 9350.33 -1001.33 1489.5 972.621 -662.902 1177.04 
10584.5 2
12462102 9496.5 -2221.92 1637 664.792 -1109.07 1293.05 
12462000 9748.5 -1498.42 1434.83 814.247 -1016.53 1302.43 
10585 2
12462102 9794.23 -2716.46 1644.77 582.643 -967.798 1129.65 
12462000 10094.2 -2053.85 1511 676.426 -1086.95 1280.24 
10585.5 2
12462102 10040.1 -3170.75 1639.25 484.916 -896.032 1018.83 
12462000 10418.3 -2602.17 1558.08 639.407 -1081.5 1256.38 
10586 2
12462102 10406.2 -3534.08 1613.67 724.917 -719.472 1021.34 
12462000 10889.1 -3076.5 1557.5 932.178 -939.274 1323.33 
10586.5 2
12462102 10748.3 -3946.92 1579.17 684.333 -825.667 1072.4 
12462000 11307.2 -3517 1504.75 836.333 -881 1214.75 
10587 2
12462102 11204.6 -4422.83 1587.33 908.865 -948.041 1313.32 
12462000 11596.8 -3891.25 1515.42 576.693 -745.518 942.535 
10587.5 2
12462102 11585.5 -4841.08 1597.5 766.432 -841.549 1138.25 
12462000 11952.8 -4314.75 1483.83 716.465 -852.113 1113.29 
10588 2
12462102 11988.2 -5400.33 1552.92 815.283 -1132.09 1395.1 
12462000 12339.8 -4853.67 1454.17 783.232 -1090.92 1342.97 
10588.5 2
12462102 12547.2 -5962.42 1595.5 1140.65 -1147.11 1617.69 
12462000 12819.2 -5403.83 1459.33 978.401 -1122.79 1489.27 
10589 2
12462102 13054.1 -6314.25 1645.17 1028.23 -713.658 1251.62 
12462000 13337.8 -5826.08 1493.92 1051.89 -856.491 1356.49 
10589.5 2
12462102 13399.2 -6583.92 1616.33 694.333 -542.589 881.193 
12462000 13788.1 -6205.83 1518.58 906.103 -764.085 1185.26 
10590 2
12462102 13858.3 -6990.83 1614.58 927.609 -822.054 1239.45 
12462000 14178.1 -6604.42 1552.83 787.879 -805.219 1126.56 
10590.5 2
12462102 14219 -7475.25 1615.92 715.608 -961.144 1198.29 
12462000 14554.8 -7014.58 1519.5 747.52 -813.823 1105.03 
10591 2
12462102 14673.1 -7997.42 1604.42 899.175 -1033.99 1370.28 
12462000 15009.8 -7450.92 1517.5 900.825 -864.026 1248.21 
10591.5 2
12462102 15005.5 -8645.58 1597.58 666.166 -1298.93 1459.79 
12462000 15560.8 -7946.58 1491.67 1104.21 -993.32 1485.25 
10592 2
12462102 15377.4 -9086.92 1619.17 755.928 -897.019 1173.06 
12462000 16000.7 -8556.58 1463.83 894.14 -1239.84 1528.62 
10592.5 2
12462102 15776.5 -9634.85 1668.38 787.071 -1080.73 1336.96 
12462000 16299.8 -8790 1449 590.098 -460.388 748.447 
10593 2
12462102 16254.8 -10079.5 1682.17 930.522 -865.085 1270.53 
12462000 16662.3 -9291.58 1427.67 705.228 -975.843 1204 
10593.5 2
12462102 16650.8 -10697.1 1700.67 806.517 -1257.81 1494.17 
12462000 17141.8 -9862.17 1508.42 976.578 -1162.08 1517.94 
10594 2
12462102 17093.7 -11155.4 1639.92 889.391 -920.348 1279.87 
12462000 17408 -10618.3 1595.92 534.471 -1518.41 1609.73 
10594.5 2
12462102 17521.8 -11596.8 1673.33 870.088 -897.188 1249.8 
12462000 17998.4 -11118.8 1615.58 1200.03 -1017.28 1573.19 
10595 2
12462102 18368.1 -12158.5 1672.42 1709.76 -1134.68 2052.02 
12462000 18680.1 -11486.8 1544.5 1377.1 -743.266 1564.88 
10595.5 2
12462102 18994.5 -12494.9 1624.08 1252.83 -672.833 1422.07 
12462000 19148.9 -11883.6 1573.33 937.667 -793.667 1228.46 
10596 2
12462102 19492.2 -12796.2 1640.85 973.882 -589.505 1138.4 
12462000 19728.8 -12169.5 1626.69 1134.89 -559.599 1265.36 
10596.5 2
12462102 19969.5 -13074.2 1650.08 935.973 -545.123 1083.15 
12462000 20269.7 -12403.9 1617.42 1060.43 -459.565 1155.73 
10597 2
12462102 20440.7 -13406.4 1679.46 936.764 -660.473 1146.19 
12462000 20804.1 -12716.5 1601.15 1062.45 -621.362 1230.81 
10597.5 2
12462102 20843.2 -13705.9 1644.67 800.314 -595.491 997.553 
12462000 21070.2 -12952.4 1575.5 529.171 -469.096 707.158 
10598 2
12462102 21261 -14007.5 1627.85 837.174 -604.298 1032.49 
12462000 21508.9 -13253.3 1529.85 879.104 -602.988 1066.03 
10598.5 2
12462102 21742.9 -14278.2 1635.42 963.833 -541.41 1105.49 
12462000 22048.2 -13474.8 1495.83 1078.65 -443.051 1166.1 
10599 2
12462102 22423.5 -14619.2 1621.23 1374.99 -688.863 1537.9 
12462000 22605.5 -13743.2 1471.46 1125.68 -542.062 1249.39 
10599.5 2
12462102 23230.8 -14954.8 1580.33 1614.59 -671.359 1748.61 
12462000 23262.7 -14085.8 1412 1314.41 -685.359 1482.36 
10600 2
12462102 23803.5 -15062.4 1566.42 1180.76 -221.821 1201.41 
12462000 23971.2 -14315.4 1460.5 1460.82 -473.368 1535.61 
10600.5 2
12462102 24402.4 -15294.5 1608.31 1156.15 -447.963 1239.9 
12462000 24582.6 -14549.5 1494.62 1180.4 -451.824 1263.92 
10601 2
12462102 24969.2 -15481.7 1617.08 1138.28 -375.914 1198.75 
12462000 25156.3 -14681.2 1465.42 1152.04 -264.635 1182.05 
10601.5 2
12462102 25579.2 -15740.8 1613.92 1210.13 -514.092 1314.8 
12462000 25853.7 -14807.8 1429.85 1383.65 -251.03 1406.24 
10602 2
12462102 26190.2 -15986.5 1547.08 1227.1 -493.435 1322.59 
12462000 26462.3 -14984.1 1354.5 1222.17 -354.044 1272.42 
10602.5 2
12462102 26869.4 -16260.9 1470.46 1363.72 -551.05 1470.85 
12462000 27087.5 -15201.3 1360.54 1255.28 -436.193 1328.9 
10603 2
12462102 27590.6 -16525 1617.17 1419.68 -519.836 1511.86 
12462000 27726.8 -15534.2 1353.83 1258.61 -655.398 1419.03 
10603.5 2
12462102 28237.8 -16677.1 1714.75 1323.62 -311.009 1359.67 
12462000 28292.2 -15843.5 1360 1156.27 -632.413 1317.92 
10604 2
12462102 28744.7 -16931.6 1671.54 1013.72 -509.064 1134.36 
12462000 28830.3 -16143.2 1525.46 1076.12 -599.308 1231.74 
10604.5 2
12462102 29304.9 -17231.2 1641.08 1115.98 -596.716 1265.5 
12462000 29389.6 -16445.2 1592.92 1114.09 -601.619 1266.16 
10605 2
12462102 29859.8 -17374.4 1634.92 1123.31 -289.98 1160.14 
12462000 29943 -16558.8 1575.42 1120.28 -230.094 1143.66 
10605.5 2
12462102 30443.7 -17474.5 1711 1156.16 -198.109 1173.01 
12462000 30572.8 -16537.6 1485.85 1247.07 42.0157 1247.78 
10606 2
12462102 31300.9 -17692 1622.25 1704.22 -432.482 1758.24 
12462000 31132.5 -16747.8 1437.92 1112.78 -417.928 1188.68 
10606.5 2
12462102 32246 -17884.2 1601.42 1920.9 -390.752 1960.24 
12462000 31773.5 -17024.9 1392 1302.85 -563.178 1419.36 
10607 2
12462102 32850.8 -17970.6 1597.67 1226.67 -175.118 1239.11 
12462000 32672.2 -17308.9 1400 1823.02 -576.065 1911.87 
10607.5 2
12462102 33331.4 -18096.4 1614.69 936.91 -245.227 968.471 
12462000 33377.1 -17446.2 1536 1373.93 -267.519 1399.73 
10608 2
12462102 34007.2 -18081.4 1610.42 1317.48 29.1773 1317.8 
12462000 34026.2 -17437.3 1528.33 1265.28 17.194 1265.4 
10608.5 2
12462102 34711.9 -18213.9 1629 1409.33 -265 1434.03 
12462000 34870.8 -17410.6 1517.42 1689.33 53.5 1690.18 
10609 2
12462102 35425.7 -18301.2 1574.83 1433.23 -175.368 1443.92 
12462000 35448.4 -17427.2 1524.42 1159.81 -33.2999 1160.28 
10609.5 2
12462102 35966.4 -18489.8 1564.75 1090.22 -380.04 1154.56 
12462000 35848.2 -17492.9 1515.25 806.116 -132.56 816.942 
10610 2
12462102 36531.8 -18575.6 1570.5 1173.06 -178.077 1186.5 
12462000 36386.4 -17670.3 1485.08 1116.53 -368.084 1175.64 
10610.5 2
12462102 37172.6 -18692 1580.08 1268.88 -230.528 1289.65 
12462000 37070.2 -17729.9 1443.62 1353.94 -117.999 1359.07 
10611 2
12462102 37869.5 -18806.8 1636.83 1366.44 -225.163 1384.87 
12462000 37607.4 -17906 1413.25 1053.46 -345.249 1108.59 
10611.5 2
12462102 38586.9 -18886.3 1579.25 1470.12 -162.91 1479.11 
12462000 38160.2 -18084.3 1445.33 1132.68 -365.437 1190.18 
10612 2
12462102 39318 -18924.9 1526.92 1447.69 -76.4026 1449.7 
12462000 38905.4 -18211.7 1364.58 1475.74 -252.145 1497.13 
10612.5 2
12462102 39986.8 -18899.8 1522.92 1311.46 49.1579 1312.38 
12462000 39642.8 -18185.7 1261.85 1445.94 50.9301 1446.84 
10613 2
12462102 40434.7 -18732 1504.92 888.533 333.028 948.893 
12462000 40157.8 -18085.3 1224.42 1021.63 199.125 1040.86 
10613.5 1
12462000 40701.8 -17961.9 1270.58 1117.04 253.422 1145.43 
10614 1
12462000 41086.5 -17863.2 1304.85 764.987 196.348 789.783 
10614.5 1
12462000 41440.2 -17795.6 1309 688.155 131.46 700.599 
10615 1
12462000 41660.6 -17647.7 1329.33 449.66 301.871 541.59 
10615.5 1
12462000 41879.4 -17561 1364.77 443.816 175.794 477.364 
10616 1
12462000 42052.5 -17467.2 1376.54 339.517 183.861 386.105 
10616.5 1
12462000 42404.1 -17372.2 1354.17 703.09 189.962 728.3 
