# Supplementary material for: Intrinsic group behaviour II: On the dependence of triad spatial dynamics on social and personal features; and on the effect of social interaction on small group dynamics
Source: PLoS One. 2019 Dec 3;14(12):e0225704. doi: 10.1371/journal.pone.0225704 (PMC6890182; doi:10.1371/journal.pone.0225704)
Supplement: S1 Data Set — (ZIP) [file pone.0225704.s001.zip › set_2_int/group_traj_dyad_int/traj_2_0109_79.dat]

2 12452500 12453000 0 1 0 0 2 0 1 50 50 50 1755.75 1771.95 1739.55 
10525.5 1
12452500 40020.2 -20965 1174 0 0 0 
10526 1
12452500 39755.8 -20809.8 1422.62 -768.616 451.252 891.291 
10526.5 1
12452500 39231.4 -20636.5 1765.08 -1026.28 339.079 1080.85 
10527 1
12452500 38587.1 -20465.6 1854.33 -1328.52 352.405 1374.47 
10527.5 1
12452500 38058.5 -20229.9 1869.08 -1054.98 470.38 1155.09 
10528 1
12452500 37381.8 -20113.4 1832.58 -1309.07 225.351 1328.32 
10528.5 1
12452500 36837.1 -19866.1 1842.55 -1139.45 517.418 1251.43 
10529 1
12452500 36100 -19724.7 1751.25 -1513.53 290.399 1541.14 
10529.5 1
12452500 35393.7 -19566.9 1691.54 -1363.53 304.524 1397.12 
10530 1
12452500 34817.5 -19318.2 1698.75 -1125.38 485.69 1225.71 
10530.5 2
12453000 33813.1 -19766.4 1778.83 0 0 0 
12452500 34253 -19074.8 1724.83 -1145.03 493.746 1246.95 
10531 2
12453000 33298.2 -19558.2 1771.67 -1025.73 414.675 1106.38 
12452500 33635.2 -18837.8 1736.75 -1230.58 472.278 1318.09 
10531.5 2
12453000 32704.6 -19374.8 1734.67 -1187.17 367 1242.6 
12452500 32931 -18581 1735.33 -1408.5 513.5 1499.18 
10532 2
12453000 32087.3 -19141.8 1693.33 -1244.46 469.758 1330.17 
12452500 32328.4 -18452.3 1782.92 -1214.89 259.409 1242.27 
10532.5 2
12453000 31437.8 -18818.5 1579.5 -1322.98 658.35 1477.74 
12452500 31650.2 -18207.2 1716.33 -1381.36 499.151 1468.78 
10533 2
12453000 30528.9 -18520.5 1456.75 -1862.36 610.656 1959.92 
12452500 30746.1 -17929.7 1569.83 -1852.63 568.818 1937.99 
10533.5 2
12453000 29823.1 -18199 1461.54 -1378.59 627.93 1514.86 
12452500 29953.4 -17593.2 1583.62 -1548.24 657.252 1681.97 
10534 2
12453000 29122.3 -17809.2 1640.92 -1401.49 779.667 1603.76 
12452500 29469.4 -17330.9 1662.67 -967.936 524.474 1100.9 
10534.5 2
12453000 28560.5 -17586.2 1731.08 -1123.74 445.872 1208.97 
12452500 28866.2 -17036.8 1793.23 -1206.53 588.141 1342.24 
10535 2
12453000 28012.1 -17408.7 1803.08 -1077.36 348.849 1132.43 
12452500 28268.8 -16875.2 1845.58 -1173.68 317.478 1215.86 
10535.5 2
12453000 27434.8 -17237.8 1842.17 -1192.84 353.134 1244.01 
12452500 27664 -16644.2 1842 -1249.48 477.445 1337.6 
10536 2
12453000 26733.5 -17065.9 1689.54 -1405.23 344.343 1446.81 
12452500 27067.5 -16526.8 1777.31 -1195.47 235.265 1218.4 
10536.5 2
12453000 26104.7 -16782.1 1627.92 -1242.83 560.948 1363.56 
12452500 26437.2 -16188.7 1656.67 -1245.64 668.187 1413.54 
10537 2
12453000 25429 -16582.4 1655.5 -1367.75 404.184 1426.22 
12452500 25800.9 -16017.9 1587.83 -1287.96 345.648 1333.53 
10537.5 2
12453000 24750.8 -16223.5 1706.69 -1324.52 701.084 1498.62 
12452500 25157.9 -15665 1682.15 -1255.85 689.29 1432.58 
10538 2
12453000 24179.4 -15936.8 1724.67 -1124.86 564.229 1258.44 
12452500 24606.8 -15386.2 1688.92 -1084.99 548.885 1215.92 
10538.5 2
12453000 23524 -15620.3 1756.83 -1348.59 651.235 1497.6 
12452500 24001.5 -15040.5 1740.42 -1245.37 711.248 1434.16 
10539 2
12453000 23058 -15347.6 1694.69 -926.441 542.183 1073.43 
12452500 23443.5 -14820.7 1740.31 -1109.42 436.993 1192.38 
10539.5 2
12453000 22485.3 -15094.2 1682.58 -1118.49 495.017 1223.14 
12452500 22799.8 -14516.2 1650.67 -1257.09 594.777 1390.69 
10540 2
12453000 21842.2 -14776.4 1646.5 -1312.41 648.469 1463.88 
12452500 22149.9 -14083.2 1624.5 -1326.36 883.673 1593.77 
10540.5 2
12453000 21229.9 -14326.5 1677.17 -1242.06 912.61 1541.28 
12452500 21541.5 -13765.8 1683.67 -1234.11 643.678 1391.89 
10541 2
12453000 20581.2 -13930.6 1733.38 -1284.53 783.93 1504.84 
12452500 20987.4 -13402.7 1779.62 -1097.26 719.091 1311.89 
10541.5 2
12453000 20189.3 -13694.6 1726.83 -763.933 460.101 891.788 
12452500 20445.5 -13081.3 1809.33 -1056.31 626.431 1228.09 
10542 2
12453000 19625.8 -13302.6 1756.54 -1136.22 790.258 1384.02 
12452500 20083.1 -12701.7 1807.46 -730.692 765.405 1058.19 
10542.5 2
12453000 19158.2 -12864.2 1730.58 -948.315 889.348 1300.09 
12452500 19622.8 -12307.8 1796.33 -933.726 798.903 1228.86 
10543 2
12453000 18741.7 -12462.3 1729.33 -848.439 818.398 1178.82 
12452500 19091.8 -11891.1 1775.5 -1081.3 848.778 1374.64 
10543.5 2
12453000 18196.4 -12032.4 1749 -1077.63 849.701 1372.33 
12452500 18532.7 -11518.8 1722.38 -1105.02 735.799 1327.58 
10544 2
12453000 17260.5 -11471.4 1728.08 -1842.29 1104.27 2147.89 
12452500 17870 -10971.3 1690.25 -1304.51 1077.63 1692.05 
10544.5 2
12453000 16676.8 -10918 1686.5 -1196.21 1134.05 1648.33 
12452500 17189.4 -10397.4 1727 -1394.64 1176.06 1824.32 
10545 2
12453000 16267.1 -10473.8 1719.46 -814.459 883.01 1201.27 
12452500 16716.3 -9809.69 1760 -940.575 1168.44 1499.98 
10545.5 2
12453000 15922.1 -9890.38 1744.85 -676.471 1144.04 1329.08 
12452500 16297.4 -9244.77 1755.31 -821.418 1107.69 1379.02 
10546 2
12453000 15479.5 -9296 1745.33 -888.709 1193.54 1488.07 
12452500 15713.6 -8548.42 1749.58 -1172.29 1398.3 1824.69 
10546.5 2
12453000 14977.6 -8745.92 1730.31 -1015.96 1113.52 1507.35 
12452500 15302 -8002.62 1742.54 -833.165 1104.86 1383.79 
10547 2
12453000 14415.3 -8155.33 1703 -1106.85 1162.58 1605.21 
12452500 14838.7 -7486 1717.67 -912.073 1016.96 1366.05 
10547.5 2
12453000 14016.8 -7663 1705 -825.052 1019.32 1311.39 
12452500 14337 -6992.58 1754.33 -1038.65 1021.57 1456.84 
10548 2
12453000 13560.8 -7161.31 1727.77 -902.945 993.45 1342.48 
12452500 13787.8 -6485.69 1716.85 -1087.43 1003.74 1479.87 
10548.5 2
12453000 13095 -6738.31 1773.85 -897.584 815.029 1212.41 
12452500 13371.8 -6075.85 1767.08 -801.541 789.684 1125.2 
10549 2
12453000 12619.3 -6228.58 1692 -968.771 1038.14 1419.94 
12452500 12822.7 -5601.75 1731.08 -1118.49 965.573 1477.62 
10549.5 2
12453000 12216.2 -5798.69 1727 -822.815 877.329 1202.8 
12452500 12281.3 -4989.85 1680.85 -1104.81 1248.78 1667.36 
10550 2
12453000 11722.4 -5148.33 1720 -997.449 1313.86 1649.58 
12452500 11637.2 -4412.5 1732.67 -1301.3 1166.36 1747.5 
10550.5 2
12453000 11087.3 -4637.92 1689.92 -1265.16 1016.75 1623.09 
12452500 11093 -4033.08 1728.92 -1084 755.823 1321.48 
10551 2
12453000 10587.4 -4314.17 1651 -1001.79 648.81 1193.54 
12452500 10522 -3570 1725.08 -1144.29 928.01 1473.3 
10551.5 2
12453000 10053.2 -3941.23 1682.62 -1066.24 744.383 1300.37 
12452500 9934 -3214.38 1767 -1173.65 709.811 1371.6 
10552 2
12453000 9440.77 -3657.85 1735 -1184.65 548.133 1305.31 
12452500 9450.15 -2938.85 1762.31 -935.873 532.956 1076.99 
10552.5 2
12453000 8808.77 -3335.23 1705.15 -1244.09 635.07 1396.81 
12452500 8859.38 -2541.92 1791.38 -1162.93 781.345 1401.04 
10553 2
12453000 8270.58 -2843.5 1653.25 -1116.57 1020.19 1512.45 
12452500 8265.08 -2071.42 1779.42 -1232.99 976.154 1572.62 
10553.5 2
12453000 7762.23 -2453.54 1674.46 -1035.34 794.219 1304.88 
12452500 7618.85 -1683.54 1766.31 -1316.17 789.976 1535.04 
10554 2
12453000 7119.46 -1991.54 1715.92 -1255.41 902.344 1546.05 
12452500 7045.77 -1261.54 1746.92 -1119.29 824.219 1390.02 
10554.5 2
12453000 6582.08 -1569.42 1739.5 -1087.81 854.498 1383.29 
12452500 6495.75 -771.667 1748 -1113.4 991.643 1490.98 
10555 2
12453000 5950.15 -1141.69 1713.69 -1271.49 860.612 1535.36 
12452500 5973.54 -350.923 1690 -1050.73 846.567 1349.33 
10555.5 2
12453000 5358.62 -743.462 1709.31 -1155.35 777.794 1392.77 
12452500 5371 41.4615 1664.69 -1176.83 766.376 1404.37 
10556 2
12453000 4775.54 -361.846 1737.69 -1138.82 745.343 1361.05 
12452500 4832.62 433.615 1599.85 -1051.53 765.925 1300.91 
10556.5 2
12453000 4243.5 -18.5 1723.08 -1099.25 709.393 1308.28 
12452500 4249.33 764.25 1547.58 -1205.13 683.129 1385.28 
10557 2
12453000 3512.46 370.462 1700.92 -1479.83 787.372 1676.27 
12452500 3648.46 1146.08 1557.31 -1216.34 772.929 1441.15 
10557.5 2
12453000 3128.46 803.462 1620.31 -757.396 854.043 1141.51 
12452500 2962.23 1586 1574.77 -1353.51 867.698 1607.76 
10558 2
12453000 2523.85 1131.08 1575.62 -1214.09 657.862 1380.87 
12452500 2354.77 1888.08 1598.15 -1219.8 606.58 1362.3 
10558.5 2
12453000 1899.31 1476.08 1611.92 -1249.08 690 1426.99 
12452500 1745.08 2175 1672.15 -1219.38 573.846 1347.66 
10559 2
12453000 1406.69 1736.85 1636.92 -969.715 513.325 1097.2 
12452500 1184.54 2397.38 1758 -1103.42 437.765 1187.09 
10559.5 2
12453000 943.692 2023.92 1686.77 -929.719 576.46 1093.93 
12452500 501.308 2490.46 1749.31 -1371.95 186.901 1384.62 
10560 2
12453000 444.462 2317.15 1706.62 -996.469 585.291 1155.64 
12452500 -360.615 2463.62 1784 -1720.41 -53.5851 1721.24 
10560.5 2
12453000 -48.3846 2761.92 1746.46 -989.651 893.111 1333.06 
12452500 -1045.46 2524.23 1754.08 -1375.19 121.718 1380.57 
10561 2
12453000 -502.357 3274.14 1721 -909.765 1026.49 1371.63 
12452500 -1756 2504.79 1827.36 -1423.92 -38.968 1424.46 
10561.5 2
12453000 -1268.23 3961.23 1692.77 -1531.75 1374.18 2057.82 
12452500 -2349.69 2633.85 1818.15 -1187.38 258.121 1215.12 
10562 2
12453000 -1949.79 4378.36 1712.36 -1371.34 839.288 1607.79 
12452500 -3072.57 2750.5 1728.29 -1454.49 234.716 1473.3 
10562.5 2
12453000 -2798.23 4753.31 1738.23 -1641.09 725.243 1794.2 
12452500 -3919.92 2649.85 1737.31 -1638.98 -194.688 1650.5 
10563 2
12453000 -3351.36 5108.29 1693.36 -1138.12 730.407 1352.34 
12452500 -4728.86 2671.86 1737.64 -1664.47 45.2901 1665.09 
10563.5 2
12453000 -3790.43 5693.29 1618.21 -887.013 1181.82 1477.66 
12452500 -5444.71 2782.5 1262.21 -1446.18 223.521 1463.35 
10564 2
12453000 -4551.69 6160.15 1611.69 -1528.64 937.486 1793.22 
12452500 -6215.69 2667 1476.46 -1548.15 -231.928 1565.42 
10564.5 2
12453000 -5224.64 6624.57 1403.14 -1316.93 908.841 1600.09 
12452500 -6904.36 2476.36 1489.64 -1347.68 -373.078 1398.37 
10565 2
12453000 -5900.08 7020.62 1225.46 -1337.49 784.245 1550.46 
12452500 -7346.54 2736.77 1319.15 -875.607 515.668 1016.17 
10565.5 2
12453000 -6302 7476.08 1235.31 -810.329 918.269 1224.68 
12452500 -7315.62 2777.15 1352.77 62.3449 81.4206 102.549 
10566 1
12453000 -7012.54 7782.31 1416.38 -1409.8 607.601 1535.16 
10566.5 1
12453000 -7322.85 8050.31 1336.85 -638.493 551.44 843.659 
10567 1
12453000 -7669.79 8295.43 1497.43 -696.666 492.211 853.003 
