# Supplementary material for: Intrinsic group behaviour II: On the dependence of triad spatial dynamics on social and personal features; and on the effect of social interaction on small group dynamics
Source: PLoS One. 2019 Dec 3;14(12):e0225704. doi: 10.1371/journal.pone.0225704 (PMC6890182; doi:10.1371/journal.pone.0225704)
Supplement: S1 Data Set — (ZIP) [file pone.0225704.s001.zip › set_2_int/group_traj_dyad_int/traj_2_0109_78.dat]

2 12450701 12450200 0 0 0 1 0 1 0 60 60 60 1495.59 1571.59 1419.58 
10502.5 1
12450200 20994.7 -12165 1641.33 0 0 0 
10503 1
12450200 20781.5 -12319.5 1622.08 -676.842 -490.354 835.8 
10503.5 1
12450200 20398.4 -12411.8 1636.92 -770.779 -185.73 792.84 
10504 1
12450200 20168.5 -12857.8 1568.31 -462.467 -897.539 1009.68 
10504.5 1
12450200 19869 -12950.2 1536.92 -602.693 -185.885 630.708 
10505 1
12450200 19398.2 -12746.9 1555.31 -945.32 408.248 1029.71 
10505.5 1
12450200 18905.6 -12697.8 1512.93 -956.481 95.4124 961.228 
10506 1
12450200 18300.5 -12543.2 1475.92 -1184.31 302.456 1222.32 
10506.5 1
12450200 17709.7 -12479.4 1403.23 -1198.31 129.505 1205.29 
10507 1
12450200 17112.6 -12546.5 1309.36 -1213.66 -136.413 1221.3 
10507.5 2
12450701 17233.9 -11461.9 1400.5 0 0 0 
12450200 16421.1 -12234.1 1269.93 -1402.64 633.729 1539.16 
10508 2
12450701 16962.5 -11330.3 1495.92 -623.82 302.511 693.299 
12450200 15812.4 -11981.8 1331.08 -1205.32 499.456 1304.7 
10508.5 2
12450701 16748.3 -11129.2 1567.87 -421.795 395.881 578.475 
12450200 15449.9 -11915.5 1332.47 -713.618 130.668 725.483 
10509 2
12450701 16442.1 -11111.5 1565.8 -617.339 35.6183 618.365 
12450200 15353.3 -11711.7 1315.73 -194.758 410.753 454.586 
10509.5 2
12450701 16118.2 -10991.9 1557 -654.276 241.751 697.51 
12450200 15035.9 -11549.9 1329.4 -641.212 327.003 719.781 
10510 2
12450701 15810.9 -10868.8 1540.33 -620.875 248.62 668.803 
12450200 14707.9 -11451.9 1321.6 -662.492 197.845 691.403 
10510.5 2
12450701 15486.5 -10808.1 1547.93 -652.582 122.2 663.925 
12450200 14515.9 -11280.9 1302.07 -386.452 344.199 517.511 
10511 2
12450701 15127.2 -10736 1536.07 -704.547 141.307 718.578 
12450200 14302.1 -11001 1316 -419.206 548.758 690.557 
10511.5 2
12450701 14840.1 -10615.1 1534.29 -566.357 238.377 614.478 
12450200 14127.6 -10676.7 1373.14 -344.041 639.617 726.274 
10512 2
12450701 14591 -10210.8 1537.46 -495.172 803.771 944.056 
12450200 13961.9 -10317.5 1454.38 -329.463 714.067 786.408 
10512.5 2
12450701 14388.2 -9881.54 1593.38 -397.587 645.701 758.291 
12450200 13740.2 -9985.23 1422.46 -434.691 651.584 783.274 
10513 2
12450701 14270.8 -9502.15 1645.92 -234.769 758.769 794.259 
12450200 13607.5 -9543 1473.15 -265.385 884.462 923.418 
10513.5 2
12450701 14064.6 -9156.67 1601.08 -428.821 718.269 836.539 
12450200 13385.5 -9092.58 1449.25 -461.618 936.417 1044.02 
10514 2
12450701 13933 -8786.46 1570.92 -265.289 746.381 792.126 
12450200 13251 -8754.92 1454 -271.169 680.767 732.786 
10514.5 2
12450701 13743 -8539.38 1567 -372.549 484.465 611.145 
12450200 13114.8 -8442.31 1433.38 -267.119 612.971 668.645 
10515 2
12450701 13476.7 -8248.08 1542 -521.15 570.074 772.387 
12450200 12889.1 -8001.69 1452.38 -441.668 862.261 968.795 
10515.5 2
12450701 13253.8 -7886.08 1540.58 -450.389 731.3 858.865 
12450200 12681.6 -7696.92 1479.67 -419.179 615.708 744.854 
10516 2
12450701 13010.9 -7528.69 1566.54 -493.551 726.405 878.212 
12450200 12391.1 -7333.85 1461.15 -590.46 737.948 945.098 
10516.5 2
12450701 12651.3 -7261.92 1563.31 -719.231 533.538 895.52 
12450200 11901 -7060.54 1442.77 -980.154 546.615 1122.27 
10517 2
12450701 12272.2 -6975.58 1574.58 -775.34 585.562 971.614 
12450200 11595 -6834.83 1438.17 -625.767 461.565 777.577 
10517.5 2
12450701 12024.1 -6651.92 1551.08 -502.193 655.196 825.518 
12450200 11199.2 -6514 1418.42 -801.282 649.46 1031.43 
10518 2
12450701 11669.8 -6349.92 1483 -697.317 594.476 916.326 
12450200 10700.8 -6179.38 1405.38 -981.097 658.692 1181.7 
10518.5 2
12450701 11250.4 -5940 1495.31 -811.338 792.888 1134.43 
12450200 10231.1 -6035.62 1358.54 -908.496 278.084 950.103 
10519 2
12450701 10853.9 -5708.5 1546.33 -792.936 463 918.214 
12450200 9884.67 -5787.92 1308.83 -692.821 495.397 851.715 
10519.5 2
12450701 10606.4 -5404 1527.42 -508.214 625.257 805.746 
12450200 9540.25 -5540.08 1334.08 -707.221 508.898 871.286 
10520 2
12450701 10257.4 -5143.46 1530.08 -684.377 510.86 854.019 
12450200 9298.69 -5169.85 1371.77 -473.643 725.955 866.803 
10520.5 2
12450701 9913.92 -4961.25 1490.33 -699.527 371.103 791.869 
12450200 9092.83 -4910.75 1436.92 -419.265 527.691 673.974 
10521 2
12450701 9652.17 -4694.17 1538.17 -539.691 550.687 771.053 
12450200 8843.83 -4748.25 1417.08 -513.402 335.052 613.059 
10521.5 2
12450701 9383.85 -4386.69 1574.15 -517.993 593.58 787.816 
12450200 8447.38 -4696.69 1428 -765.345 99.5322 771.79 
10522 2
12450701 9133.17 -4046.83 1561.75 -497.38 674.323 837.913 
12450200 8240.75 -4740.17 1404.67 -409.989 -86.2586 418.965 
10522.5 2
12450701 8857.54 -3831.08 1609.92 -557.952 436.754 708.565 
12450200 7988.31 -4218.46 1353.15 -511.017 1056.08 1173.22 
10523 2
12450701 8660.08 -3455.92 1587.67 -401.332 762.521 861.687 
12450200 7945.25 -3997.75 1277.42 -87.5156 448.601 457.058 
10523.5 2
12450701 8477.85 -3176.46 1588.38 -360.866 553.376 660.643 
12450200 7742.54 -3503.08 1235.92 -401.409 979.551 1058.61 
10524 2
12450701 8411.83 -2721.92 1557.33 -127.438 877.5 886.705 
12450200 7597.75 -2948.5 1250.33 -279.514 1070.61 1106.5 
10524.5 2
12450701 8193.33 -2279 1582.75 -454.262 920.825 1026.78 
12450200 7396.42 -2459 1261.67 -418.572 1017.67 1100.39 
10525 2
12450701 8013.92 -1870.23 1581.92 -360.262 820.822 896.402 
12450200 7126.38 -2066.62 1257.92 -542.233 787.921 956.471 
10525.5 2
12450701 7833.42 -1353 1546.92 -353.934 1014.18 1074.16 
12450200 6932.42 -1569.75 1351.67 -380.329 974.246 1045.85 
10526 2
12450701 7814.38 -893.231 1543.46 -37.762 912.241 913.022 
12450200 6961.31 -1157.15 1452.31 57.3235 818.643 820.648 
10526.5 2
12450701 7857.83 -580.083 1597.42 85.0268 612.813 618.684 
12450200 7029.83 -470.917 1419.83 134.101 1342.93 1349.61 
10527 2
12450701 7876.58 -211.25 1535.42 38.6598 760.481 761.463 
12450200 7020.25 -112.667 1403.58 -19.7595 738.66 738.924 
10527.5 2
12450701 8094.62 249.385 1490.92 435.194 919.43 1017.22 
12450200 7066.15 313.308 1341.77 91.6244 850.248 855.171 
10528 2
12450701 8298.33 778.083 1469.75 394.039 1022.63 1095.92 
12450200 7015.08 771.75 1369 -98.7824 886.736 892.221 
10528.5 2
12450701 8053 1050.45 1471.91 -513.25 569.814 766.886 
12450200 6984.36 1143 1338.73 -64.2671 776.674 779.328 
10529 2
12450701 8131.5 1509.92 1416.33 161.191 943.454 957.125 
12450200 7288.83 1440.25 1314.5 625.194 610.37 873.739 
10529.5 2
12450701 8163.69 1977 1373.15 62.1473 901.705 903.844 
12450200 7491.31 1719.23 1292.15 390.877 538.573 665.467 
10530 2
12450701 8141.83 2480.92 1320.92 -42.6933 984.212 985.138 
12450200 7656.92 2131.17 1249.92 323.455 804.562 867.147 
10530.5 2
12450701 8063.42 2935.08 1303.5 -159.06 921.231 934.861 
12450200 7621.08 2571.08 1219.5 -72.6842 892.326 895.281 
10531 2
12450701 7848.25 3370.25 1304.17 -428.619 866.866 967.042 
12450200 7442.33 2980.08 1212.58 -356.076 814.741 889.153 
10531.5 2
12450701 7527.92 3829.58 1307 -640.667 918.667 1120 
12450200 7228.67 3360.17 1212.92 -427.333 760.167 872.048 
10532 2
12450701 7273.08 4146.5 1307 -513.777 638.945 819.889 
12450200 6801.42 3919.67 1247.42 -861.391 1128.02 1419.31 
10532.5 2
12450701 7022.5 4791 1369 -510.353 1312.63 1408.35 
12450200 6578.25 4476.17 1337.33 -454.515 1133.4 1221.14 
10533 2
12450701 6964.08 5078.42 1427.58 -119.706 588.969 601.01 
12450200 6434 5068.58 1404.42 -295.594 1213.97 1249.44 
