# Supplementary material for: Intrinsic group behaviour II: On the dependence of triad spatial dynamics on social and personal features; and on the effect of social interaction on small group dynamics
Source: PLoS One. 2019 Dec 3;14(12):e0225704. doi: 10.1371/journal.pone.0225704 (PMC6890182; doi:10.1371/journal.pone.0225704)
Supplement: S1 Data Set — (ZIP) [file pone.0225704.s001.zip › set_2_int/group_traj_dyad_int/traj_2_0109_77.dat]

2 12441700 12441601 0 1 0 0 2 0 1 50 50 50 1743.82 1784.26 1703.38 
10456.5 2
12441700 45462.5 -23203 1698.5 0 0 0 
12441601 44946.5 -24189.8 1769.83 0 0 0 
10457 2
12441700 45127.3 -23102.1 1682 -1136.16 342.09 1186.54 
12441601 44435.9 -23870.2 1783.58 -1005.09 629.101 1185.73 
10457.5 2
12441700 44428.8 -22882.7 1694.5 -1394.38 437.957 1461.54 
12441601 44120.7 -23235.8 1778.5 -629.242 1266.13 1413.87 
10458 2
12441700 43674 -22682 1623.17 -1515.56 402.945 1568.21 
12441601 43263.2 -23029.2 1796.83 -1721.89 414.826 1771.15 
10458.5 2
12441700 43003.6 -22446 1561.83 -1371 482.618 1453.46 
12441601 42356.7 -23177.3 1797.58 -1853.78 -302.829 1878.36 
10459 2
12441700 42377.1 -22192.8 1646.25 -1281.19 517.894 1381.9 
12441601 41629.2 -22898.5 1745.83 -1487.73 570.211 1593.26 
10459.5 2
12441700 41918.6 -21833.5 1545.67 -928.138 727.227 1179.11 
12441601 41223.7 -22620.5 1716.33 -820.85 562.753 995.232 
10460 2
12441700 41211.3 -21764.5 1646.75 -1417.33 138.277 1424.06 
12441601 40438.5 -22427 1793.17 -1573.48 387.776 1620.56 
10460.5 2
12441700 40549.8 -21563.8 1676.31 -1315.08 398.914 1374.26 
12441601 39939.9 -22184.1 1741.54 -991.207 482.948 1102.6 
10461 2
12441700 39745 -21242.6 1750.75 -1584.34 632.407 1705.9 
12441601 39310.8 -21706.3 1866.67 -1238.37 940.44 1554.98 
10461.5 2
12441700 39111.8 -20980.8 1791 -1271.42 525.602 1375.78 
12441601 38722.9 -21478.8 1884.5 -1180.56 456.827 1265.86 
10462 2
12441700 38572.6 -20772.2 1823.64 -1082.72 418.979 1160.96 
12441601 38134.1 -21250.7 1873.36 -1182.38 458.044 1268 
10462.5 2
12441700 37982.8 -20536.2 1796.58 -1168.09 467.357 1258.12 
12441601 37532.8 -21061.1 1835.92 -1190.61 375.533 1248.43 
10463 2
12441700 37372.9 -20329.3 1765.18 -1219.68 413.788 1287.96 
12441601 36925.6 -20861.4 1831.36 -1214.39 399.439 1278.4 
10463.5 2
12441700 36755.6 -20028.8 1705.08 -1234.65 601.045 1373.18 
12441601 36308.7 -20593.8 1780.92 -1233.94 535.061 1344.95 
10464 2
12441700 36065.4 -19757.2 1682.83 -1342.74 528.372 1442.95 
12441601 35596.8 -20285 1713.92 -1385.05 600.843 1509.76 
10464.5 2
12441700 35384.5 -19535.2 1681.73 -1378.47 449.362 1449.86 
12441601 34940.3 -20004.2 1715.45 -1328.9 568.458 1445.38 
10465 2
12441700 34729.7 -19290.2 1756.58 -1306.96 488.886 1395.41 
12441601 34338.3 -19831.4 1713.08 -1201.48 344.841 1249.98 
10465.5 2
12441700 34130 -19136.2 1790.45 -1204.15 309.374 1243.26 
12441601 33735.5 -19691.5 1753.18 -1210.42 281.048 1242.62 
10466 2
12441700 33582.1 -18929.8 1722.25 -1095.83 412.697 1170.97 
12441601 33139.1 -19519.2 1735 -1192.92 344.409 1241.65 
10466.5 2
12441700 33048.2 -18821.2 1656.82 -1059.33 215.578 1081.04 
12441601 32467.6 -19450.1 1776.64 -1332.24 137.22 1339.28 
10467 2
12441700 32424.5 -18614.1 1662.18 -1272.91 422.635 1341.24 
12441601 31908.8 -19296.8 1711.09 -1140.45 312.801 1182.57 
10467.5 2
12441700 31606.7 -18356.1 1561.25 -1638.85 517.049 1718.48 
12441601 31293 -19026.3 1613.25 -1234.1 542.054 1347.9 
10468 2
12441700 30792.3 -18054.7 1436.82 -1645.24 608.8 1754.27 
12441601 30379.3 -18880.6 1513 -1845.91 294.337 1869.23 
10468.5 2
12441700 30257 -17956.3 1411 -1096.87 201.751 1115.27 
12441601 29825.7 -18634.4 1452.64 -1134.31 504.657 1241.51 
10469 2
12441700 29501 -17762.1 1517.17 -1459.46 374.883 1506.84 
12441601 29407.4 -18550.9 1491.5 -807.549 161.095 823.461 
10469.5 2
12441700 28801.8 -17761.2 1613.27 -1381.78 1.78165 1381.78 
12441601 28599 -18403.5 1595.64 -1597.66 291.247 1623.99 
10470 2
12441700 28212.9 -17509.4 1638.25 -1175.45 502.525 1278.37 
12441601 27830.7 -18176.3 1759.25 -1533.6 453.517 1599.25 
10470.5 2
12441700 27700.9 -17463.5 1710.73 -1028.13 92.1109 1032.25 
12441601 27234.2 -18038.4 1801 -1197.76 277.048 1229.38 
10471 2
12441700 27102.2 -17414.5 1717.91 -1231.95 100.823 1236.07 
12441601 26733.9 -17892 1812 -1029.37 301.16 1072.52 
10471.5 2
12441700 26484.3 -17113.8 1678.75 -1243.16 605.055 1382.58 
12441601 25992.2 -17696.3 1730.5 -1492.27 393.696 1543.33 
10472 2
12441700 25830.3 -16895.2 1652.58 -1264.99 422.953 1333.83 
12441601 25364.2 -17420.6 1722 -1214.86 533.366 1326.79 
10472.5 2
12441700 25135.8 -16630.3 1644.5 -1369.99 522.354 1466.19 
12441601 24560.2 -17131.7 1639.08 -1585.63 569.855 1684.92 
10473 2
12441700 24540.4 -16436.5 1657.58 -1190.67 387.667 1252.19 
12441601 24009.4 -16951.9 1636 -1101.67 359.5 1158.84 
10473.5 2
12441700 23949.9 -16240.8 1666 -1181 391.333 1244.15 
12441601 23419.2 -16651.2 1775.92 -1180.5 601.333 1324.83 
10474 2
12441700 23401.2 -16027.1 1656.67 -1117.62 435.336 1199.41 
12441601 22810.1 -16464.2 1797.67 -1240.5 380.855 1297.64 
10474.5 2
12441700 22871.2 -15774.7 1601.5 -1081.46 515.136 1197.88 
12441601 22337.6 -16247.9 1764.42 -964.286 441.497 1060.55 
10475 2
12441700 22338.8 -15525.3 1565.33 -1062.71 497.671 1173.47 
12441601 21840 -16111.9 1702.08 -993.18 271.457 1029.61 
10475.5 2
12441700 21733.8 -15119.5 1535.33 -1214.86 814.926 1462.87 
12441601 21220.2 -15718.3 1598.25 -1244.48 790.328 1474.23 
10476 2
12441700 21118.6 -14794.2 1571.67 -1230.5 650.5 1391.86 
12441601 20680.8 -15298.9 1568.25 -1078.83 838.833 1366.57 
10476.5 2
12441700 20633.8 -14475.9 1607.83 -971.443 637.943 1162.18 
12441601 20151.3 -14798.5 1667.08 -1061.12 1002.84 1460.02 
10477 2
12441700 20069.8 -14120.2 1653.92 -1125.75 710.08 1330.99 
12441601 19630.7 -14532.1 1653.33 -1039.25 531.77 1167.4 
10477.5 2
12441700 19520.8 -13776.2 1641.67 -1095.97 686.46 1293.21 
12441601 19079 -14273.4 1644.42 -1101.13 516.301 1216.16 
10478 2
12441700 19062.1 -13444.6 1631.83 -922.871 667.337 1138.87 
12441601 18586.8 -13794.5 1677.42 -990.275 963.615 1381.74 
10478.5 2
12441700 18554.7 -12995.8 1608.58 -1010.79 894.09 1349.48 
12441601 18083.3 -13314.4 1633.67 -1002.99 956.341 1385.85 
10479 2
12441700 18041 -12619.8 1580.42 -1025.28 750.499 1270.61 
12441601 17501.7 -12974.6 1621.08 -1161.01 678.31 1344.64 
10479.5 2
12441700 17382.1 -12156 1586.67 -1350.24 950.307 1651.13 
12441601 17002.7 -12594.2 1589.08 -1022.54 779.542 1285.8 
10480 2
12441700 16663 -11557.2 1639.62 -1409.97 1174.21 1834.88 
12441601 16252.7 -12114.7 1649.92 -1470.54 940.146 1745.38 
10480.5 2
12441700 16159.8 -11065.3 1656.08 -980.832 958.714 1371.56 
12441601 15613.2 -11542.9 1751.5 -1246.64 1114.57 1672.24 
10481 2
12441700 15829.8 -10577.9 1682.17 -662.818 978.748 1182.06 
12441601 15297.6 -11075.2 1756.33 -633.701 939.257 1133.04 
10481.5 2
12441700 15488.5 -10163.1 1729.42 -682.5 829.667 1074.32 
12441601 14955.5 -10524.1 1772.33 -684.167 1102.17 1297.25 
10482 2
12441700 15067.9 -9509.08 1718.92 -863.621 1342.92 1596.64 
12441601 14392.4 -9734.5 1749.75 -1156.23 1621.32 1991.37 
10482.5 2
12441700 14702.5 -8957.92 1716.31 -716.579 1080.71 1296.69 
12441601 13979.8 -9202.15 1792.38 -809.113 1043.82 1320.69 
10483 2
12441700 14252.7 -8279.92 1650.83 -890.683 1342.59 1611.17 
12441601 13558.7 -8724.67 1751.75 -833.866 945.519 1260.69 
10483.5 2
12441700 13780.2 -7746.25 1638 -964.116 1089.12 1454.54 
12441601 13220.9 -8204.83 1705.08 -689.286 1060.88 1265.14 
10484 2
12441700 13424.2 -7275.54 1677 -700.825 926.598 1161.78 
12441601 12783.4 -7633.54 1756.38 -861.284 1124.6 1416.52 
10484.5 2
12441700 13033.8 -6757.08 1675.92 -770.179 1022.59 1280.19 
12441601 12488.8 -7106.33 1838.25 -581.133 1039.85 1191.22 
10485 2
12441700 12720.9 -6222.58 1666.83 -643.69 1099.79 1274.32 
12441601 12069.2 -6685.58 1813.17 -863.169 865.741 1222.52 
10485.5 2
12441700 12304.1 -5783.67 1664.67 -843.792 888.495 1225.32 
12441601 11510.2 -5977 1738 -1131.58 1434.38 1827 
10486 2
12441700 11889.5 -5124.62 1648.46 -814.43 1294.8 1529.64 
12441601 10990.3 -5162.62 1711.23 -1021.5 1599.97 1898.25 
10486.5 2
12441700 11409.1 -4481 1640.83 -936.56 1254.61 1565.63 
12441601 10569.7 -4550.58 1714.42 -819.963 1193.04 1447.65 
10487 2
12441700 11060.1 -3960.58 1617.5 -713.701 1064.25 1281.4 
12441601 10156.5 -4087.5 1727.83 -844.922 947.001 1269.13 
10487.5 2
12441700 10794.7 -3378.67 1650.83 -542.774 1190.01 1307.95 
12441601 9835.17 -3583.17 1776.25 -657.123 1031.36 1222.91 
10488 2
12441700 10423.5 -2910.92 1677 -736.518 928.063 1184.8 
12441601 9480.85 -3125.62 1744.54 -703.017 907.84 1148.22 
10488.5 2
12441700 10154 -2482.08 1711.33 -528.356 840.862 993.081 
12441601 9242.42 -2708.58 1754.58 -467.509 817.71 941.92 
10489 2
12441700 9783.5 -1885.33 1715.25 -750 1208 1421.88 
12441601 8820.67 -1869.58 1752.17 -853.745 1698.38 1900.89 
10489.5 2
12441700 9527.58 -1237.58 1696 -514.923 1303.32 1401.35 
12441601 8543.08 -1253.67 1800 -558.518 1239.27 1359.31 
10490 2
12441700 9218.08 -578.308 1643.92 -605.688 1290.17 1425.27 
12441601 8382.31 -697.462 1734.31 -314.629 1088.46 1133.03 
10490.5 2
12441700 8912.08 -26.1667 1663.58 -605.928 1093.35 1250.02 
12441601 8126.33 -95.25 1706.75 -506.88 1192.5 1295.75 
10491 2
12441700 8623.42 494.417 1608.42 -580.818 1047.45 1197.71 
12441601 7828.08 501.333 1708.92 -600.101 1200.37 1342.02 
10491.5 2
12441700 8526.42 1107.42 1553.25 -192.46 1216.27 1231.4 
12441601 7621.75 1143.83 1643.25 -409.392 1274.8 1338.93 
10492 2
12441700 8307.18 1701.64 1506.73 -448.333 1215.17 1295.24 
12441601 7586.45 1844.27 1604.18 -72.1788 1432.39 1434.21 
10492.5 2
12441700 8200.15 2294.54 1466.46 -214.485 1188.18 1207.38 
12441601 7444.15 2553.15 1589.54 -285.172 1420.6 1448.94 
10493 2
12441700 8077.83 2811.5 1456 -238.442 1007.72 1035.55 
12441601 7237.25 3223.5 1592.92 -403.321 1306.72 1367.54 
10493.5 1
12441601 7019.25 3817.83 1607.92 -439.516 1198.25 1276.32 
10494 1
12441601 6956.75 4436.83 1632.58 -125.251 1240.48 1246.79 
10494.5 1
12441601 6641.08 5143.42 1704.75 -633.869 1418.84 1554 
