# Supplementary material for: Intrinsic group behaviour II: On the dependence of triad spatial dynamics on social and personal features; and on the effect of social interaction on small group dynamics
Source: PLoS One. 2019 Dec 3;14(12):e0225704. doi: 10.1371/journal.pone.0225704 (PMC6890182; doi:10.1371/journal.pone.0225704)
Supplement: S1 Data Set — (ZIP) [file pone.0225704.s001.zip › set_2_int/group_traj_dyad_int/traj_2_0109_76.dat]

2 12432500 12433200 0 0 0 0 1 1 0 45 40 50 1725.06 1760.76 1689.37 
10405.5 1
12432500 12528.6 -4689.75 1526.58 0 0 0 
10406 1
12432500 12380.4 -4795.58 1626.08 -306.129 -218.664 376.204 
10406.5 1
12432500 12232.8 -4754 1617.25 -304.467 85.7388 316.309 
10407 1
12432500 12107.8 -4326.31 1606.38 -245.542 840.26 875.401 
10407.5 1
12432500 12085.9 -3763.75 1623.92 -42.5976 1096.6 1097.43 
10408 1
12432500 11832 -3911.17 1628.58 -514.001 -298.414 594.347 
10408.5 1
12432500 11670.8 -3783.42 1608.33 -328.912 260.714 419.708 
10409 1
12432500 11554.5 -3661.77 1621.92 -232.744 243.295 336.693 
10409.5 1
12432500 11340.1 -3458.75 1626.33 -430.478 407.669 592.879 
10410 1
12432500 11009 -3307 1621.62 -651.739 298.72 716.936 
10410.5 1
12432500 10811.3 -3208.42 1650.08 -395.333 197.167 441.773 
10411 1
12432500 10620.2 -3337.58 1620.58 -392.539 -265.229 473.744 
10411.5 1
12432500 10423.5 -3439.46 1651.46 -387.215 -200.548 436.067 
10412 1
12432500 10175.2 -3319.42 1671.75 -481.03 232.645 534.335 
10412.5 2
12433200 10934.6 -2357 1607.8 0 0 0 
12432500 9920.42 -3156.5 1703.83 -511.714 327.142 607.349 
10413 2
12433200 10780.4 -2323.08 1676.92 -441.786 97.1824 452.349 
12432500 9870 -3163.42 1673.25 -102.058 -14.0014 103.014 
10413.5 2
12433200 10456.2 -2385.25 1693.42 -660.217 -126.612 672.248 
12432500 9850.67 -2960.08 1655.08 -39.3754 414.121 415.989 
10414 2
12433200 10222.2 -2273.5 1740.5 -471.942 225.302 522.963 
12432500 9726.83 -2905.75 1650 -249.664 109.543 272.639 
10414.5 2
12433200 10086.5 -2238.67 1735.17 -272.971 70.0872 281.825 
12432500 9563.42 -2812.25 1686.42 -328.806 188.129 378.822 
10415 2
12433200 10123.1 -2357.33 1742.42 73.6083 -238.766 249.855 
12432500 9253.17 -2675.67 1693.75 -624.245 274.816 682.06 
10415.5 2
12433200 10124.1 -2398.92 1758.58 1.98413 -82.5066 82.5305 
12432500 9007.17 -2709 1685.25 -488.095 -66.1376 492.556 
10416 2
12433200 10027.6 -2407.67 1720 -191.089 -17.3267 191.873 
12432500 8759.25 -2726.75 1694.17 -490.924 -35.1485 492.181 
10416.5 2
12433200 9788.83 -2404.42 1723.33 -469.98 6.39764 470.024 
12432500 8545.67 -2770.75 1708.92 -420.44 -86.6142 429.269 
10417 2
12433200 9398.25 -2099.58 1739.33 -795.485 620.842 1009.08 
12432500 8345 -2900.92 1698.75 -408.69 -265.105 487.143 
10417.5 2
12433200 8824.92 -2189.5 1806.08 -1172.46 -183.879 1186.79 
12432500 8168.75 -2947.33 1686 -360.429 -94.9216 372.719 
10418 2
12433200 8408.75 -2067.08 1806.67 -817.616 240.504 852.255 
12432500 7929.17 -3017.08 1663.33 -470.694 -137.033 490.236 
10418.5 2
12433200 8014.08 -1915.58 1761.58 -781.518 300 837.12 
12432500 7673.17 -3208.08 1649.17 -506.931 -378.218 632.477 
10419 2
12433200 7620.67 -1786.25 1731.92 -786.833 258.667 828.26 
12432500 7385.58 -3266.08 1601.33 -575.167 -116 586.748 
10419.5 2
12433200 7305.92 -1866.17 1744.67 -624.504 -158.565 644.32 
12432500 7227.92 -3431.33 1549.92 -312.831 -327.877 453.174 
10420 2
12433200 7155.75 -2440.25 1772.58 -300.333 -1148.17 1186.8 
12432500 7023.5 -3587 1488.17 -408.833 -311.333 513.88 
10420.5 2
12433200 7070.42 -2486.92 1701.17 -166.993 -91.3242 190.333 
12432500 6927.42 -3727 1420.83 -188.03 -273.973 332.289 
10421 2
12433200 7017.27 -2583.09 1624.45 -106.076 -191.965 219.323 
12432500 6812.18 -3647 1385.45 -230.01 159.681 280.004 
10421.5 1
12433200 6967.83 -2638.75 1548.92 -101.103 -113.822 152.241 
10422 1
12433200 6951.25 -2684.75 1494.08 -33.0345 -91.6335 97.4062 
10422.5 1
12433200 6982.67 -2771.92 1455.83 62.0883 -172.266 183.114 
10423 1
12433200 6966 -2817.82 1435.27 -33.9443 -93.4858 99.4576 
10423.5 1
12433200 6905.75 -2807.17 1430.5 -123.717 21.8717 125.635 
10424 1
12433200 6918.17 -2854.58 1411.58 24.5389 -93.7088 96.8685 
10424.5 1
12433200 7084.75 -3363.75 1404.83 327.276 -1000.33 1052.5 
10425 1
12433200 7284.25 -3488.33 1402.67 391.945 -244.761 462.092 
10425.5 1
12433200 7389.83 -3464.08 1406.08 212.015 48.6948 217.535 
10426 1
12433200 7293.08 -3263.58 1397.42 -195.06 404.234 448.836 
10426.5 1
12433200 7259 -2997.42 1395.33 -68.4404 534.471 538.835 
10427 1
12433200 7130.75 -2785.83 1392.5 -259.091 427.441 499.834 
10427.5 1
12433200 6888.92 -2585.58 1371.42 -477.931 395.751 620.514 
10428 1
12433200 6718.27 -2331.09 1402.09 -344.04 513.09 617.758 
10428.5 1
12433200 6423.67 -2226.58 1452.75 -595.164 211.126 631.502 
10429 1
12433200 6040.82 -2294.55 1520.82 -774.997 -137.575 787.113 
10429.5 1
12433200 5583 -2632.5 1556.42 -913.809 -674.56 1135.82 
10430 1
12433200 5499.58 -2885.42 1538.42 -161.348 -489.201 515.122 
10430.5 1
12433200 5361.55 -3018.36 1706.91 -281.71 -271.32 391.12 
10431 1
12433200 5324.42 -3148.33 1781.75 -75.928 -265.787 276.419 
10431.5 1
12433200 5370 -3317 1896.5 90.4431 -334.656 346.662 
10432 1
12433200 5401.58 -3536.25 2049.42 62.4177 -433.3 437.773 
10432.5 1
12433200 5346.25 -3701.5 2128 -107.443 -320.874 338.384 
10433 1
12433200 5426.09 -3938.45 2144.64 162.941 -483.581 510.294 
10433.5 1
12433200 5492.42 -4160.92 2152.17 131.599 -441.393 460.593 
10434 1
12433200 5564.91 -4352.91 2147.18 146.449 -387.863 414.591 
10434.5 1
12433200 5676.92 -4450.58 2144 227.196 -198.122 301.447 
10435 1
12433200 5600.75 -4618.58 2148 -150.23 -331.361 363.826 
