# Supplementary material for: Intrinsic group behaviour II: On the dependence of triad spatial dynamics on social and personal features; and on the effect of social interaction on small group dynamics
Source: PLoS One. 2019 Dec 3;14(12):e0225704. doi: 10.1371/journal.pone.0225704 (PMC6890182; doi:10.1371/journal.pone.0225704)
Supplement: S1 Data Set — (ZIP) [file pone.0225704.s001.zip › set_2_int/group_traj_dyad_int/traj_2_0109_75.dat]

2 12421001 12421401 0 1 0 0 2 0 1 30 30 30 1782.63 1784.53 1780.73 
10330 1
12421001 46479.6 -23198.6 1822.12 0 0 0 
10330.5 1
12421001 46043.9 -23182.2 1798.47 -1143.55 43.1102 1144.36 
10331 1
12421001 45237.7 -23549.9 1801.33 -1628.69 -742.761 1790.06 
10331.5 1
12421001 44621 -23618.3 1815.13 -1238.42 -137.349 1246.01 
10332 1
12421001 43798.1 -23314.3 1812.4 -1649.03 609.085 1757.92 
10332.5 1
12421001 43336.7 -22908 1665.77 -930.325 819.22 1239.61 
10333 1
12421001 42819.7 -22515.6 1584.79 -1044.4 792.785 1311.21 
10333.5 1
12421001 42259.6 -22256.9 1609.21 -1100.34 508.139 1212 
10334 1
12421001 41628.8 -21999.1 1661 -1232.02 503.617 1330.98 
10334.5 2
12421401 40146.3 -21970.2 1427.83 0 0 0 
12421001 40958.9 -21673.3 1694.5 -1381.42 671.734 1536.08 
10335 2
12421401 39655.1 -22099 1757.93 -1331.14 -349.142 1376.17 
12421001 40140.9 -21448.9 1716.64 -1597.66 438.198 1656.66 
10335.5 2
12421401 39000 -21787.2 1874.15 -1339.76 637.565 1483.73 
12421001 39559.2 -21232.1 1792.85 -1189.58 443.459 1269.55 
10336 2
12421401 38368.9 -21612 1885.21 -1272.47 353.288 1320.6 
12421001 38978.4 -20997.4 1823 -1170.96 473.081 1262.92 
10336.5 2
12421401 37879.8 -21377.2 1881.54 -972.342 466.738 1078.56 
12421001 38249.4 -20832.8 1909.92 -1449.25 327.202 1485.73 
10337 2
12421401 37218.6 -21206.8 1831.31 -1341.08 345.608 1384.9 
12421001 37640.4 -20680.8 1839.92 -1235.29 308.316 1273.19 
10337.5 2
12421401 36604 -21061.8 1761.69 -1217.06 287.281 1250.51 
12421001 37053.6 -20531.5 1785.15 -1161.92 295.659 1198.95 
10338 2
12421401 35914.5 -20822.8 1679.62 -1367.98 474.054 1447.79 
12421001 36435.3 -20260.2 1787.08 -1226.8 538.309 1339.71 
10338.5 2
12421401 35092.2 -20575.2 1763.46 -1625.27 489.51 1697.38 
12421001 35793.2 -20013.5 1678.46 -1268.93 487.686 1359.42 
10339 2
12421401 34481 -20393.9 1772.17 -1242.18 368.368 1295.65 
12421001 35057.8 -19724.2 1710.25 -1494.88 587.998 1606.36 
10339.5 2
12421401 33742.4 -20187.1 1844.92 -1519.78 425.596 1578.25 
12421001 34389.1 -19554.8 1713.54 -1375.87 348.396 1419.3 
10340 2
12421401 33192 -20000.6 1873 -1102.98 373.67 1164.55 
12421001 33807.5 -19372.3 1685.77 -1165.41 365.809 1221.47 
10340.5 2
12421401 32599.7 -19816.8 1802.15 -1145.66 355.602 1199.58 
12421001 33025.3 -19236 1717.46 -1513.02 263.651 1535.82 
10341 2
12421401 31900.9 -19494.3 1695 -1414.53 652.704 1557.85 
12421001 32345.3 -19006.6 1758.17 -1376.47 464.406 1452.7 
10341.5 2
12421401 31273.2 -19094.8 1632 -1286.4 818.779 1524.87 
12421001 31718.4 -18665.2 1707.85 -1284.73 699.651 1462.89 
10342 2
12421401 30243.6 -18949.6 1547.31 -2018.7 284.615 2038.67 
12421001 30863.5 -18316.5 1568.15 -1676.32 683.56 1810.33 
10342.5 2
12421401 29572.5 -18565.7 1529.31 -1336.96 764.787 1540.25 
12421001 30188.8 -18022.7 1453.69 -1344.01 585.351 1465.95 
10343 2
12421401 28913.1 -18230.2 1653.69 -1326.73 674.973 1488.56 
12421001 29533.7 -17716.2 1560.62 -1318.06 616.623 1455.17 
10343.5 2
12421401 28225.2 -18131.6 1756 -1362.07 195.278 1376 
12421001 29037.2 -17381.2 1602.54 -983.092 663.519 1186.06 
10344 2
12421401 27618.3 -17812.2 1756.15 -1199.45 631.195 1355.39 
12421001 28289.5 -17409 1792.15 -1477.65 -55.0319 1478.68 
10344.5 2
12421401 27024.9 -17764.7 1771.31 -1177.35 94.3223 1181.12 
12421001 27684 -17113.5 1823 -1201.47 586.233 1336.86 
10345 2
12421401 26425.6 -17489.4 1706.85 -1186.75 545.164 1305.98 
12421001 26983.5 -16873.9 1685 -1387.2 474.486 1466.11 
10345.5 2
12421401 25740.3 -17193.8 1682.08 -1354.36 584.22 1475 
12421001 26340.3 -16585.9 1595 -1271.06 569.17 1392.67 
10346 2
12421401 25112.5 -16801.7 1665.85 -1260.58 787.303 1486.24 
12421001 25653.5 -16353.7 1566.46 -1379.05 466.327 1455.77 
10346.5 2
12421401 24462.4 -16579.3 1780.92 -1324.08 452.87 1399.38 
12421001 25104.4 -16077.4 1597.25 -1118.37 562.68 1251.95 
10347 2
12421401 23845.1 -16341.7 1802.29 -1234.69 475.238 1322.99 
12421001 24417.4 -15832.6 1685.79 -1373.98 489.69 1458.63 
10347.5 2
12421401 23303.3 -16208.8 1778.17 -1098.86 269.535 1131.43 
12421001 23861.8 -15578.5 1685.83 -1126.97 515.358 1239.21 
10348 2
12421401 22762.5 -16038.7 1756.08 -1112.9 350.084 1166.67 
12421001 23252.4 -15273.1 1712.08 -1254.01 628.443 1402.67 
10348.5 2
12421401 22154.5 -15783.4 1688.15 -1213.42 509.596 1316.08 
12421001 22651.2 -15083 1656.54 -1200.06 379.395 1258.61 
10349 2
12421401 21406.2 -15459.7 1611.15 -1493.78 646.092 1627.52 
12421001 21996.6 -14954.9 1556.69 -1306.46 255.643 1331.24 
10349.5 2
12421401 20730.9 -15105.6 1652.54 -1339.74 702.534 1512.77 
12421001 21334.1 -14569.5 1574.54 -1314.56 764.652 1520.78 
10350 2
12421401 20182.6 -14671.3 1723.46 -1101.02 872.104 1404.57 
12421001 20618.2 -14171.8 1759.77 -1437.6 798.733 1644.58 
10350.5 2
12421401 19580.3 -14344.5 1729.36 -1169.57 634.578 1330.63 
12421001 20206.5 -13899.6 1817 -799.328 528.401 958.192 
10351 2
12421401 19086.9 -13977.8 1703.92 -986.738 733.333 1229.4 
12421001 19635.9 -13617 1775.33 -1141.17 565.286 1273.5 
10351.5 2
12421401 18602.3 -13597.5 1654.23 -995.09 780.893 1264.91 
12421001 19333.4 -13271.7 1783.08 -621.216 709.051 942.689 
10352 2
12421401 18145.8 -13151.8 1668.77 -900.47 879.229 1258.53 
12421001 18882.3 -12922.4 1786.15 -889.698 688.97 1125.27 
10352.5 2
12421401 17550.2 -12669.8 1593.23 -1188.7 962.076 1529.25 
12421001 18384.2 -12517.2 1745.77 -994.319 808.69 1281.66 
10353 2
12421401 16894.5 -12134.2 1573.15 -1319.46 1077.54 1703.54 
12421001 17673 -12156.5 1694.46 -1430.89 725.739 1604.42 
10353.5 2
12421401 16204.8 -11719.4 1748.38 -1407.38 846.625 1642.4 
12421001 16954.6 -11726.8 1764.69 -1466.09 877.08 1708.42 
10354 2
12421401 15693 -11327.6 1753.31 -1027.8 786.685 1294.32 
12421001 16363 -11204.2 1816.31 -1187.98 1049.43 1585.12 
10354.5 2
12421401 15248 -10677.6 1756.15 -867.446 1267.06 1535.54 
12421001 15954.3 -10690.5 1781.23 -796.671 1001.2 1279.49 
10355 2
12421401 14757.9 -10100.3 1745.46 -986.07 1161.58 1523.68 
12421001 15460.7 -10045.2 1729.15 -993.19 1298.41 1634.71 
10355.5 2
12421401 14325.4 -9538.08 1764.69 -868.551 1128.98 1424.42 
12421001 15035.2 -9237.08 1739.62 -854.34 1622.8 1833.95 
10356 2
12421401 13827.6 -9079.15 1773.23 -991.572 914.189 1348.69 
12421001 14684.6 -8941.62 1765.85 -698.437 588.569 913.361 
10356.5 2
12421401 13383.4 -8547 1746.62 -869.336 1041.4 1356.56 
12421001 14254.9 -8332.92 1756.15 -840.885 1191.18 1458.08 
10357 2
12421401 13007.5 -8033.23 1705.15 -737.104 1007.39 1248.26 
12421001 13736.7 -7668.92 1753.46 -1016.14 1301.96 1651.56 
10357.5 2
12421401 12596.3 -7461.85 1762.62 -822.308 1142.77 1407.87 
12421001 13329.3 -7206.08 1780.77 -814.769 925.692 1233.19 
10358 2
12421401 12200 -6913.31 1803.46 -792.615 1097.08 1353.45 
12421001 12890 -6762.38 1743.62 -878.615 887.385 1248.77 
10358.5 2
12421401 11745.8 -6388.77 1767.85 -906.648 1046.98 1384.99 
12421001 12455.3 -6251.85 1694.31 -867.649 1019.04 1338.38 
10359 2
12421401 11284.5 -5612.38 1719.54 -924.464 1555.88 1809.81 
12421001 12008.6 -5672.77 1712 -895.175 1160.47 1465.62 
10359.5 2
12421401 10715.5 -5062.33 1710 -1170.7 1131.79 1628.34 
12421001 11447 -4911.33 1806.92 -1155.59 1566.74 1946.81 
10360 2
12421401 10301 -4578.57 1679.93 -824.056 961.753 1266.51 
12421001 11003.6 -4360.79 1738.64 -881.568 1094.53 1405.4 
10360.5 2
12421401 9857.92 -4021.08 1699.58 -893.313 1123.97 1435.73 
12421001 10593.2 -3821 1725.33 -827.261 1088.28 1367.01 
10361 2
12421401 9367.92 -3519.62 1768.15 -1016.58 1040.39 1454.6 
12421001 10161.9 -3382.46 1759.38 -894.869 909.831 1276.16 
10361.5 2
12421401 8938.77 -2988.15 1735.85 -849.81 1052.4 1352.67 
12421001 9738 -2952.54 1740.15 -839.452 851.333 1195.59 
10362 2
12421401 8486.23 -2446.69 1730.38 -887.33 1061.69 1383.67 
12421001 9357.46 -2450.54 1791.69 -746.154 984.314 1235.16 
10362.5 2
12421401 7964.77 -1821.23 1760.69 -1016.49 1219.22 1587.38 
12421001 8700.62 -1872.38 1831 -1280.4 1127.01 1705.75 
10363 2
12421401 7611.75 -1277.5 1811.25 -721.921 1111.92 1325.72 
12421001 8151.33 -1266.42 1811.42 -1123.28 1239.2 1672.53 
10363.5 2
12421401 7224.92 -639.462 1767.77 -795.94 1312.84 1535.27 
12421001 7797.54 -794.846 1771.38 -727.973 970.31 1213.03 
10364 2
12421401 6788.85 150.615 1707.46 -858.419 1555.27 1776.44 
12421001 7438.15 -90.2308 1740.54 -707.45 1387.04 1557.04 
10364.5 2
12421401 6330.77 757.846 1652.77 -891.2 1181.38 1479.83 
12421001 7055.46 563.769 1722.15 -744.538 1272.37 1474.2 
10365 2
12421401 6000.92 1318.58 1584.08 -662.355 1125.98 1306.35 
12421001 6744.5 1234.5 1680.75 -624.421 1346.85 1484.55 
10365.5 2
12421401 5754.15 1827.23 1509.92 -497.506 1025.5 1139.81 
12421001 6537.85 1741.23 1650.77 -416.641 1021.63 1103.33 
10366 2
12421401 5476.17 2476.42 1501.08 -549.382 1282.98 1395.65 
12421001 6298.08 2413.92 1618 -473.84 1329.42 1411.34 
10366.5 2
12421401 5181.08 2968.92 1495 -593.742 990.959 1155.22 
12421001 5992.38 3152.85 1584.46 -615.088 1486.78 1608.99 
10367 2
12421401 5103.69 3716.69 1616.92 -152.934 1477.8 1485.7 
12421001 5807.92 3851.54 1573.92 -364.548 1380.81 1428.13 
10367.5 2
12421401 4895.08 4337.67 1719.5 -425.733 1267.29 1336.89 
12421001 5517.08 4035.83 1621.17 -593.55 376.112 702.682 
10368 2
12421401 4643.23 4809.69 1814.38 -502.7 942.167 1067.89 
12421001 5421.38 4370.46 1711.54 -191.015 667.921 694.698 
