# Supplementary material for: Intrinsic group behaviour II: On the dependence of triad spatial dynamics on social and personal features; and on the effect of social interaction on small group dynamics
Source: PLoS One. 2019 Dec 3;14(12):e0225704. doi: 10.1371/journal.pone.0225704 (PMC6890182; doi:10.1371/journal.pone.0225704)
Supplement: S1 Data Set — (ZIP) [file pone.0225704.s001.zip › set_2_int/group_traj_dyad_int/traj_2_0109_74.dat]

2 12421400 12414200 0 0 0 0 1 1 0 45 40 50 1703.39 1734.23 1672.55 
10302.5 1
12414200 45660.7 -23809.2 1543.15 0 0 0 
10303 1
12414200 45138.1 -23913.5 1717.77 -1043.14 -208.045 1063.69 
10303.5 1
12414200 44526.9 -23368.9 1766.92 -1212.61 1080.43 1624.12 
10304 1
12414200 44086.5 -23059.3 1808.31 -858.599 603.539 1049.5 
10304.5 1
12414200 43430 -23219.2 1758.5 -1297.35 -316.092 1335.31 
10305 1
12414200 42887.9 -22797 1617.83 -1106.29 861.735 1402.31 
10305.5 1
12414200 42439 -22681.5 1465.85 -905.074 232.94 934.569 
10306 1
12414200 41886.8 -22540.9 1485.54 -1084.93 276.107 1119.52 
10306.5 1
12414200 41398 -22213.2 1570.38 -971.708 651.476 1169.89 
10307 1
12414200 40740.3 -22066.6 1630.69 -1328.67 296.193 1361.29 
10307.5 1
12414200 40323.4 -21802.3 1634.23 -828.873 525.463 981.398 
10308 1
12414200 39800.3 -21422.3 1706.54 -1067.5 775.51 1319.46 
10308.5 1
12414200 39279.9 -21179.6 1750 -1055.55 492.276 1164.7 
10309 1
12414200 38865.5 -20987.5 1763.77 -844.117 391.352 930.425 
10309.5 1
12414200 38368.4 -20848.7 1774.43 -968.875 270.462 1005.92 
10310 1
12414200 37825.7 -20665.6 1803.31 -1070.49 361.142 1129.76 
10310.5 1
12414200 37357.8 -20667.8 1760.77 -926.428 -4.41737 926.439 
10311 1
12414200 36911.2 -20560.7 1730 -893.385 214.308 918.729 
10311.5 1
12414200 36421.8 -20287.8 1719.38 -984.523 548.986 1127.24 
10312 1
12414200 36192.5 -20170.8 1730.23 -460.612 234.94 517.068 
10312.5 1
12414200 35562.5 -19988.1 1717.54 -1260 365.538 1311.95 
10313 1
12414200 34846.5 -19700.3 1666.15 -1431.85 575.538 1543.19 
10313.5 1
12414200 34310.4 -19492.9 1699 -1080.89 418.127 1158.95 
10314 1
12414200 33895.6 -19392.4 1713.31 -836.293 202.686 860.504 
10314.5 1
12414200 33446.6 -19211 1693.54 -876.953 354.267 945.807 
10315 1
12414200 32974.8 -19061.2 1672.67 -962.991 305.612 1010.32 
10315.5 1
12414200 32544.3 -18930.1 1625.92 -859.166 261.823 898.175 
10316 1
12414200 31988.8 -18693.3 1634.25 -1113.18 474.436 1210.06 
10316.5 1
12414200 31517.8 -18465.8 1560.62 -955.349 461.434 1060.95 
10317 1
12414200 30961.8 -18274.7 1444 -1088.21 374.078 1150.71 
10317.5 1
12414200 30462.2 -18007.8 1436.83 -999.205 533.718 1132.81 
10318 1
12414200 29915.9 -17583.5 1484.08 -1079.53 838.527 1366.94 
10318.5 1
12414200 29468.7 -17542.8 1611.92 -896.305 81.5734 900.01 
10319 1
12414200 28967.4 -17492.5 1659.77 -1014.74 101.967 1019.85 
10319.5 1
12414200 28407.8 -17367.2 1683.92 -1123.76 251.429 1151.55 
10320 1
12414200 27919.3 -17300.4 1750.31 -980.808 134.268 989.955 
10320.5 1
12414200 27513 -17186.2 1781.31 -798.247 224.271 829.154 
10321 1
12414200 27104.3 -17303.2 1712.54 -815.753 -233.533 848.523 
10321.5 1
12414200 26661.1 -17069.8 1762.54 -895.416 471.639 1012.03 
10322 1
12414200 26103.3 -16934.7 1710.92 -1115.54 270.154 1147.78 
10322.5 1
12414200 25577.6 -16771.3 1706.79 -1061.95 330.114 1112.08 
10323 1
12414200 25335.9 -16652.1 1574.71 -477.837 235.46 532.701 
10323.5 1
12414200 24916.8 -16464 1547.62 -839.701 377.04 920.466 
10324 1
12414200 24277 -16115.9 1647 -1287.42 700.356 1465.59 
10324.5 1
12414200 23765.4 -16021.9 1692.08 -1001.2 183.953 1017.96 
10325 1
12414200 23434.8 -15777.1 1651.75 -672.022 497.642 836.218 
10325.5 1
12414200 22952.2 -15554 1634.31 -953.595 440.876 1050.58 
10326 1
12414200 22560.3 -15256.8 1593.08 -783.846 594.462 983.768 
10326.5 1
12414200 22121.4 -15159.7 1533.86 -883.2 195.282 904.532 
10327 1
12414200 21685.9 -14994.3 1577.07 -865.654 328.922 926.038 
10327.5 1
12414200 21153.6 -14753.9 1588.4 -1066.8 481.63 1170.48 
10328 1
12414200 20730.8 -14494.2 1612.47 -854.141 524.714 1002.44 
10328.5 1
12414200 20487.1 -14389.1 1578.67 -492.256 212.256 536.068 
10329 1
12414200 20322 -14383.1 1561.67 -333.603 12.1212 333.823 
10329.5 1
12414200 20076.5 -14103.5 1609.33 -496.027 564.848 751.729 
10330 1
12414200 18920 -13728.2 1653 -1666.38 540.826 1751.94 
10330.5 1
12414200 18769.6 -13461.1 1730.53 -454.381 807.049 926.17 
10331 1
12414200 18704.5 -13186.9 1839.87 -131.582 553.939 569.353 
10331.5 1
12414200 18247.9 -12970.7 1783.33 -916.867 434.137 1014.46 
10332 1
12414200 18189.4 -12859.6 1697.38 -125.768 238.82 269.912 
10332.5 1
12414200 16588 -11484.2 1561 -2290.97 1967.62 3019.94 
10333 1
12414200 16469.3 -11313.4 1724.29 -364.154 523.992 638.103 
10333.5 1
12414200 16295.2 -11048.5 1689.5 -341.987 520.488 622.787 
10334 2
12421400 17377.2 -10867.8 1588.78 0 0 0 
12414200 16228.2 -10942.3 1700.23 -130.827 207.407 245.221 
10334.5 2
12421400 17268.7 -10734.3 1656.36 -265.301 326.386 420.61 
12414200 16242.1 -10892.1 1692.64 28.6847 103.58 107.478 
10335 2
12421400 17347.9 -10574.1 1650.5 154.715 312.779 348.952 
12414200 16323.5 -10807.6 1704.21 158.901 164.9 229.001 
10335.5 2
12421400 17407.6 -10411.9 1659.23 122.059 331.738 353.48 
12414200 16436.1 -10809.8 1692.92 230.219 -4.34841 230.26 
10336 2
12421400 17705.6 -10373.1 1660.57 600.718 78.3299 605.803 
12414200 16457 -10940.8 1721.21 42.1836 -264.146 267.493 
10336.5 2
12421400 17809.2 -10247.8 1682.23 206.082 249.11 323.304 
12414200 16539.5 -10697.7 1696.54 164.092 483.287 510.385 
10337 2
12421400 18197.8 -10134.9 1657.15 788.11 228.897 820.678 
12414200 16871.5 -10753.5 1700.46 673.428 -113.122 682.863 
10337.5 2
12421400 18232.3 -10237.8 1598.69 68.393 -203.808 214.978 
12414200 17280.9 -11007.8 1781.92 810.663 -503.732 954.421 
10338 2
12421400 18348.6 -10309.6 1573.54 230.769 -142.399 271.168 
12414200 17638.1 -10954.5 1799.85 708.639 105.922 716.511 
10338.5 2
12421400 18105.2 -10316.2 1521.08 -480.997 -12.9219 481.171 
12414200 18050.8 -11043.1 1769.38 815.749 -175.129 834.337 
10339 2
12421400 18071.6 -10427.8 1506.92 -68.3891 -226.991 237.069 
12414200 18363.9 -11010.3 1790.08 636.322 66.552 639.793 
10339.5 2
12421400 18382.4 -10363.5 1527.54 639.509 132.452 653.081 
12414200 18423.5 -11023.4 1768 122.679 -26.8545 125.583 
10340 2
12421400 18456 -10476.7 1523.69 147.526 -226.915 270.656 
12414200 18743.4 -10977.1 1721.31 640.974 92.801 647.657 
10340.5 2
12421400 18447.7 -10472.1 1542.54 -16.069 8.92724 18.3823 
12414200 19000 -10987.8 1755.77 496.355 -20.8302 496.792 
10341 2
12421400 18440.6 -10634.1 1627.08 -14.3906 -327.948 328.264 
12414200 18867.6 -11039.7 1718.92 -268.05 -104.9 287.845 
10341.5 2
12421400 18126.4 -10458.3 1614.54 -643.85 360.196 737.756 
12414200 18835.3 -11000 1682 -66.1386 81.2842 104.792 
10342 2
12421400 17906.7 -10402.6 1599.92 -430.769 109.201 444.395 
12414200 18505.8 -10826 1651.69 -646.003 341.176 730.562 
10342.5 2
12421400 17762.9 -10354.6 1670.08 -286.393 95.6175 301.933 
12414200 18166.2 -10914.1 1650.85 -676.678 -175.452 699.054 
10343 2
12421400 17890.7 -10389.2 1708.23 257.081 -69.6487 266.349 
12414200 18098.2 -11017.8 1631.08 -136.666 -208.791 249.542 
10343.5 2
12421400 17881.8 -10395.1 1665.54 -17.5171 -11.5765 20.9968 
12414200 18010.8 -11038 1623.54 -173.191 -39.9086 177.73 
10344 2
12421400 17777.7 -10343.1 1687.77 -205.838 102.767 230.066 
12414200 18078.7 -10912 1616.85 134.235 249.012 282.889 
10344.5 2
12421400 17747.3 -10413.9 1748.92 -60.2869 -140.568 152.95 
12414200 18224.7 -10851.7 1597.77 289.683 119.658 313.423 
10345 2
12421400 17819.4 -10172.2 1725.54 142.727 478.599 499.427 
12414200 18410.9 -10731.2 1580 368.774 238.69 439.28 
10345.5 2
12421400 17928.8 -10175.5 1674.54 216.327 -6.53694 216.426 
12414200 18532.6 -10719.1 1577.38 240.499 23.8674 241.68 
10346 2
12421400 17985.4 -10150.2 1578.62 113.531 50.8187 124.386 
12414200 18707.8 -10741.5 1549.62 351.715 -44.949 354.575 
10346.5 2
12421400 18021.2 -10145.9 1500.75 73.0456 8.78636 73.5721 
12414200 18940.5 -10819 1572.17 473.993 -157.919 499.608 
10347 2
12421400 17967.4 -10682.5 1475.86 -107.786 -1073.17 1078.57 
12414200 19117.1 -10819.6 1638.43 353.286 -1.28571 353.288 
10347.5 2
12421400 18140.9 -11219.8 1470 352.048 -1089.76 1145.21 
12414200 19040.8 -10843.1 1654.33 -154.786 -47.5466 161.924 
10348 1
12414200 18702.3 -10761.1 1690.23 -696.555 168.737 716.701 
10348.5 1
12414200 18184.8 -10753.5 1662.54 -1032.86 15.0468 1032.97 
10349 1
12414200 18143.9 -10921.5 1636.08 -81.6828 -335.176 344.985 
10349.5 1
12414200 18192.8 -11046.2 1598.31 97.0696 -247.558 265.909 
10350 1
12414200 18168.5 -11050.2 1625 -48.8106 -7.87767 49.4422 
10350.5 1
12414200 18224.9 -11063 1631 109.495 -24.944 112.301 
10351 1
12414200 18189.7 -11131.2 1616.42 -70.5238 -136.333 153.494 
10351.5 1
12414200 18103.2 -10980.9 1766.54 -177.644 308.508 355.999 
10352 1
12414200 18264.4 -11035.2 1811.46 318.009 -106.964 335.516 
10352.5 1
12414200 18244 -11001.1 1796.92 -40.6879 68.0178 79.2586 
10353 1
12414200 18189 -11055.8 1773 -110.664 -110.2 156.175 
10353.5 1
12414200 18066.5 -11173.5 1758.31 -250.078 -240.031 346.633 
10354 1
12414200 17890.6 -10807.8 1754.31 -353.105 734.167 814.669 
10354.5 1
12414200 17791.8 -10441.5 1750.77 -192.683 714.05 739.59 
10355 1
12414200 17611.1 -10003.5 1691.92 -363.566 881.443 953.478 
10355.5 1
12414200 17519.2 -9756.62 1595.69 -184.584 495.675 528.928 
10356 1
12414200 17186.8 -9921.23 1582.77 -662.121 -327.919 738.874 
10356.5 1
12414200 17154.8 -9833.23 1604.23 -62.6223 172.211 183.244 
10357 1
12414200 17229.1 -9927.77 1601.77 145.701 -185.37 235.777 
10357.5 1
12414200 17280.8 -9666.85 1598.92 103.538 521.846 532.018 
10358 1
12414200 17276.4 -9339.38 1545 -8.92308 654.923 654.984 
10358.5 1
12414200 17240.2 -9172.15 1523.54 -72.1634 333.794 341.505 
10359 1
12414200 17102.9 -9088.31 1513.31 -275.166 168.028 322.412 
10359.5 1
12414200 17032.8 -9017.33 1498.25 -144.218 146.038 205.246 
