# Supplementary material for: Intrinsic group behaviour II: On the dependence of triad spatial dynamics on social and personal features; and on the effect of social interaction on small group dynamics
Source: PLoS One. 2019 Dec 3;14(12):e0225704. doi: 10.1371/journal.pone.0225704 (PMC6890182; doi:10.1371/journal.pone.0225704)
Supplement: S1 Data Set — (ZIP) [file pone.0225704.s001.zip › set_2_int/group_traj_dyad_int/traj_2_0109_73.dat]

2 12410901 12410200 0 0 1 0 1 1 0 50 50 50 1663.8 1756.44 1571.15 
10262 1
12410200 21226 -12350.7 1550 0 0 0 
10262.5 1
12410200 21073.4 -12429.8 1572.15 -517.34 -268.144 582.703 
10263 1
12410200 20713.5 -12538.1 1544.86 -705.656 -212.497 736.957 
10263.5 1
12410200 20356.8 -12524.8 1569.23 -691.339 25.9179 691.824 
10264 1
12410200 20039.1 -12457 1533.92 -659.099 140.6 673.929 
10264.5 1
12410200 19644.3 -12380.2 1515.46 -822.449 160.096 837.886 
10265 1
12410200 19519.5 -12269.1 1516.15 -240.867 214.434 322.489 
10265.5 1
12410200 19143.1 -12060.5 1516 -729.577 404.144 834.035 
10266 1
12410200 18750.2 -11890.7 1527.42 -804.973 348.098 877.014 
10266.5 1
12410200 18291.7 -11710.2 1533.38 -924.511 363.782 993.508 
10267 1
12410200 17715.9 -11373.4 1570.71 -1129.09 660.396 1308.04 
10267.5 1
12410200 17239.7 -10972.6 1439.93 -940.994 792.067 1229.98 
10268 1
12410200 16940.9 -10664.3 1425.67 -608.651 627.922 874.495 
10268.5 1
12410200 16583.1 -10268.2 1503.13 -722.828 800.269 1078.38 
10269 1
12410200 16171.9 -10088.5 1571.4 -830.572 362.963 906.417 
10269.5 2
12410901 16193 -9235.5 1737.5 0 0 0 
12410200 15762.5 -9915.73 1590.2 -827.071 349.091 897.725 
10270 2
12410901 16070.2 -9094.33 1693.67 -437.011 502.372 665.85 
12410200 15492.1 -9666.47 1597.67 -545.296 502.554 741.558 
10270.5 2
12410901 15662.8 -8797.07 1797.93 -813.174 593.347 1006.63 
12410200 15294.5 -9490.27 1555.73 -394.278 351.697 528.342 
10271 2
12410901 15509.5 -8590.56 1766 -298.83 402.542 501.338 
12410200 15024.2 -9141.25 1541 -526.868 680.344 860.499 
10271.5 2
12410901 15344.7 -8278.07 1724.33 -321.94 610.343 690.047 
12410200 14717.9 -8819.8 1503.53 -598.405 627.832 867.33 
10272 2
12410901 15229.4 -8073.93 1706.14 -238.095 421.773 484.336 
12410200 14637.6 -8646.21 1478.43 -165.752 358.648 395.098 
10272.5 2
12410901 14874.3 -7762.57 1683.14 -729.246 639.337 969.82 
12410200 14212.1 -8198.43 1478.07 -873.863 919.478 1268.49 
10273 1
12410200 13899.1 -7841.89 1479 -759.612 865.388 1151.48 
10273.5 1
12410200 12925.6 -6526.91 1667.36 -1461.67 1974.44 2456.61 
10274 1
12410200 12347.2 -6307.77 1591.62 -1320.56 500.319 1412.16 
10274.5 1
12410200 11997.3 -5933.79 1514.64 -718.573 767.933 1051.7 
10275 1
12410200 11581.5 -5521.5 1485.79 -807.351 800.555 1136.97 
10275.5 1
12410200 11344 -5205.23 1481.38 -480.769 640.221 800.639 
10276 1
12410200 10941.1 -4881.07 1503.36 -807.329 649.618 1036.24 
10276.5 1
12410200 10616 -4506.54 1494.69 -654.211 753.587 997.941 
10277 1
12410200 10256.8 -4168.93 1490.29 -707.115 664.586 970.405 
10277.5 1
12410200 9918.62 -3743.69 1540.54 -656.641 825.701 1054.97 
10278 1
12410200 9654.38 -3434.85 1573.31 -538.148 629.015 827.806 
10278.5 1
12410200 9293 -3107.62 1574.15 -730.07 661.072 984.895 
10279 1
12410200 8872.92 -2596 1541.15 -840.154 1023.23 1323.96 
10279.5 1
12410200 8733.92 -2113.62 1556.15 -273.084 947.71 986.271 
10280 1
12410200 8757.15 -1514 1702.85 46.2764 1194.45 1195.35 
10280.5 1
12410200 8607.33 -1045.83 1715 -303.28 947.706 995.05 
10281 1
12410200 8288 -601.231 1651.08 -649.051 903.664 1112.6 
10281.5 1
12410200 7953.15 -253.231 1642.92 -657.851 683.694 948.791 
10282 1
12410200 7631.17 92.4167 1654 -659.81 708.294 968.003 
10282.5 1
12410200 7255.77 522 1662.31 -759.914 869.602 1154.85 
10283 1
12410200 7016.62 934.769 1674.23 -468.929 809.351 935.385 
10283.5 1
12410200 6742.08 1517.75 1592 -540.417 1147.6 1268.48 
10284 1
12410200 6402.58 1898.92 1543.17 -691.446 776.307 1039.59 
10284.5 1
12410200 6073.54 2369.08 1518.85 -654.165 934.712 1140.88 
10285 1
12410200 5716.17 2849.17 1581.17 -711.896 956.354 1192.23 
10285.5 1
12410200 5516.46 3091.92 1560.23 -402.631 489.428 633.76 
10286 1
12410200 5258.75 3269.5 1551 -515.423 355.154 625.935 
10286.5 1
12410200 5044.38 3690 1599.69 -430.453 844.378 947.767 
10287 1
12410200 4880.54 4147.62 1783.46 -318.148 888.574 943.812 
10287.5 1
12410200 4591.67 4417.67 1747.17 -587.138 548.885 803.745 
10288 1
12410200 4460.08 4706.46 1796.92 -269.1 590.583 649.001 
10288.5 1
12410200 4274.38 5056.85 1912.54 -359.173 677.727 767.019 
10289 1
12410200 4207.5 5226.08 1916 -136.221 344.679 370.62 
