# Supplementary material for: Intrinsic group behaviour II: On the dependence of triad spatial dynamics on social and personal features; and on the effect of social interaction on small group dynamics
Source: PLoS One. 2019 Dec 3;14(12):e0225704. doi: 10.1371/journal.pone.0225704 (PMC6890182; doi:10.1371/journal.pone.0225704)
Supplement: S1 Data Set — (ZIP) [file pone.0225704.s001.zip › set_2_int/group_traj_dyad_int/traj_2_0109_72.dat]

2 12403900 12403700 0 0 0 0 1 0 1 45 30 60 1709.95 1794.11 1625.78 
10237 1
12403700 -722.909 9763.55 2067.91 0 0 0 
10237.5 1
12403700 -650.462 9216.15 1944.85 152.521 -1152.4 1162.45 
10238 1
12403700 -663.083 8715 1843.67 -25.4472 -1010.39 1010.71 
10238.5 1
12403700 -640.769 8098.46 1820.31 43.7531 -1208.9 1209.69 
10239 1
12403700 -521.75 7716.92 1764.08 238.994 -766.154 802.565 
10239.5 2
12403900 152.667 9308 1428.67 0 0 0 
12403700 -251.923 7506.62 1693.15 531.155 -413.979 673.427 
10240 2
12403900 392.5 9097 1509.58 802.118 -705.686 1068.36 
12403700 -61.25 7236 1664.17 384.422 -545.596 667.424 
10240.5 2
12403900 542.833 8700.17 1523.33 311.249 -821.601 878.581 
12403700 104.333 6864.83 1702 342.823 -768.461 841.463 
10241 2
12403900 664.923 8202 1496.38 238.457 -972.982 1001.78 
12403700 356 6515.69 1743.08 491.536 -681.916 840.606 
10241.5 2
12403900 854.462 7760.77 1541.15 364.497 -848.521 923.496 
12403700 842.231 6661 1762.38 935.059 279.438 975.921 
10242 2
12403900 1104.42 7231.92 1565.17 517.505 -1094.93 1211.07 
12403700 1182.67 6664.92 1763.5 704.836 8.10904 704.883 
10242.5 2
12403900 1099.62 6962.38 1642.92 -9.79853 -550.065 550.153 
12403700 1412.31 6530.23 1754.31 468.655 -274.869 543.315 
10243 2
12403900 1148.46 6493.08 1660.08 96.1538 -923.834 928.824 
12403700 1728.08 6148.38 1739.46 621.593 -751.666 975.387 
10243.5 2
12403900 1481.17 6195.08 1711.42 665.41 -595.987 893.293 
12403700 1799.25 5727.17 1770.58 142.346 -842.436 854.377 
10244 2
12403900 1875.38 5819.85 1751 786.862 -748.976 1086.33 
12403700 2075.54 5058.85 1797.46 551.474 -1333.97 1443.47 
10244.5 2
12403900 2401.83 5466.5 1765.33 1050.8 -705.282 1265.54 
12403700 2327.33 4765.25 1823.25 502.585 -586.02 772.017 
10245 2
12403900 2713.38 5089.54 1688 619.386 -749.427 972.255 
12403700 2612.08 4427.62 1800.08 566.091 -671.242 878.08 
10245.5 2
12403900 3067.92 4776.58 1644.33 697.898 -616.053 930.904 
12403700 2708.33 4102 1826.83 189.481 -640.975 668.395 
10246 2
12403900 3355.67 4358.42 1596.5 600.731 -872.999 1059.72 
12403700 2948.92 3759.92 1814.92 502.262 -714.161 873.094 
10246.5 2
12403900 3548.08 3985.77 1585.23 379.507 -735.005 827.199 
12403700 3280.85 3422 1798.77 654.693 -666.502 934.264 
10247 2
12403900 3827.83 3611.75 1562.42 550.702 -736.258 919.428 
12403700 3559.67 3033.5 1720.67 548.859 -764.764 941.334 
10247.5 2
12403900 4067.08 3227.58 1548.33 494.318 -793.733 935.073 
12403700 3828.33 2607.67 1660.67 555.096 -879.821 1040.3 
10248 2
12403900 4514.23 2857.92 1480.38 901.507 -745.283 1169.68 
12403700 4106.23 2215.92 1567.23 560.277 -789.806 968.351 
10248.5 2
12403900 4929.23 2507.38 1373.69 810.547 -684.645 1061 
12403700 4367.69 1763.08 1504.54 510.667 -884.465 1021.3 
10249 2
12403900 5137.92 2102.42 1288 419.048 -813.189 914.81 
12403700 4678.75 1471.25 1505.67 624.614 -585.998 856.467 
10249.5 2
12403900 5322.15 1745.85 1326.54 367.006 -710.3 799.512 
12403700 5123.54 1050.85 1576.15 886.033 -837.458 1219.18 
10250 2
12403900 5559.83 1392.83 1370.25 476.312 -707.441 852.845 
12403700 5549.75 752.083 1626.83 854.131 -598.723 1043.08 
10250.5 2
12403900 5906.46 843.692 1466.23 690.494 -1093.91 1293.6 
12403700 6038.23 345 1696.77 973.069 -810.923 1266.67 
10251 2
12403900 6105.83 436.833 1638.5 390.925 -797.763 888.396 
12403700 6419.33 58.0833 1736.92 747.26 -562.582 935.359 
10251.5 2
12403900 6582.33 403.667 1582.08 990.644 -68.9536 993.041 
12403700 6687.5 -175.75 1688.83 557.519 -486.14 739.702 
10252 2
12403900 7063.08 171 1527.58 977.134 -472.9 1085.55 
12403700 7039.67 -456.25 1704.75 715.786 -570.122 915.089 
10252.5 2
12403900 7544.08 -225.25 1551.08 963.928 -794.088 1248.89 
12403700 7409.42 -952.167 1726.83 740.982 -993.821 1239.65 
10253 2
12403900 8083.23 -669.769 1549.46 1053.02 -868.202 1364.78 
12403700 7778.54 -1405.46 1736.46 720.941 -885.342 1141.75 
10253.5 2
12403900 8608.83 -1154.33 1600.25 1038.74 -957.637 1412.82 
12403700 8101.5 -1715.67 1788.75 638.264 -613.054 884.995 
10254 2
12403900 8941.42 -1508.75 1622.83 677.359 -721.826 989.873 
12403700 8589.58 -2119.83 1807.42 994.06 -823.15 1290.63 
10254.5 2
12403900 9468 -1940.77 1594 1038.63 -852.109 1343.44 
12403700 9149.54 -2486.92 1835.31 1104.45 -724.043 1320.62 
10255 2
12403900 9972.42 -2401.08 1573.25 989.052 -902.577 1338.98 
12403700 9639.33 -2878.42 1737.67 960.382 -767.634 1229.47 
10255.5 2
12403900 10356.2 -2781.67 1535.75 784.935 -778.289 1105.38 
12403700 10094.3 -3280.92 1776.25 930.47 -823.108 1242.29 
10256 2
12403900 10765.8 -3200.23 1525.77 814.306 -832.135 1164.28 
12403700 10443.7 -3691.77 1752.08 694.551 -816.804 1072.18 
10256.5 2
12403900 11200.3 -3625 1505 862.078 -842.796 1205.6 
12403700 10888.2 -4123.83 1750.42 881.894 -857.27 1229.9 
10257 2
12403900 11634.2 -4058 1501.58 903.993 -902.083 1277.09 
12403700 11257.2 -4580.67 1735.83 768.924 -951.736 1223.54 
10257.5 2
12403900 12052 -4509.08 1463.15 820.727 -886.202 1207.87 
12403700 11674.9 -5125.23 1742.31 820.576 -1069.87 1348.32 
10258 2
12403900 12562.6 -5089.5 1425.92 993.353 -1129.23 1503.96 
12403700 12098.2 -5752.5 1723.58 823.431 -1220.37 1472.19 
10258.5 2
12403900 13099 -5634.58 1437 1070.69 -1087.99 1526.47 
12403700 12631.8 -6302.33 1755.08 1065.2 -1097.47 1529.41 
10259 2
12403900 13531.6 -6051.75 1503.67 884.628 -853.102 1228.96 
12403700 13149.8 -6732 1786.25 1059.3 -878.664 1376.29 
10259.5 2
12403900 13973.4 -6515.62 1518.38 878.333 -922.198 1273.54 
12403700 13539 -7096.15 1786.54 773.691 -723.964 1059.59 
10260 2
12403900 14432.2 -6916.5 1559.58 921.416 -804.989 1223.53 
12403700 13979.9 -7547.42 1814.83 885.375 -906.15 1266.88 
10260.5 2
12403900 14813.5 -7414.85 1541.85 759.539 -992.721 1249.96 
12403700 14485 -8056.69 1808.31 1006.14 -1014.49 1428.82 
10261 2
12403900 15361.5 -7944.31 1532.38 1082.85 -1046.37 1505.81 
12403700 14992.8 -8526.31 1810.77 1003.65 -928.094 1366.99 
10261.5 2
12403900 15788.2 -8339.23 1555.77 853.385 -789.846 1162.81 
12403700 15524.7 -8971.31 1703.38 1063.69 -890 1386.92 
10262 2
12403900 16237 -8609.08 1578.77 906.76 -545.144 1058.01 
12403700 16023.3 -9357 1645.92 1007.3 -779.176 1273.49 
10262.5 2
12403900 16603.6 -8969.77 1578.31 754.353 -742.165 1058.23 
12403700 16485.1 -10009.1 1739.54 950.142 -1341.72 1644.08 
10263 2
12403900 17217.1 -9781.36 1610.86 1203 -1591.35 1994.89 
12403700 16928.5 -10764.4 1848.5 869.457 -1481.08 1717.43 
10263.5 2
12403900 17738.1 -10472.4 1665 1009.56 -1339.2 1677.1 
12403700 17379.2 -11138.9 1858.08 873.509 -725.765 1135.67 
10264 2
12403900 18384.2 -10860.9 1601.75 1340.61 -806.083 1564.29 
12403700 18168.7 -11692.4 1809.58 1637.83 -1148.33 2000.29 
10264.5 2
12403900 18987.6 -11284.7 1537 1257.01 -882.866 1536.08 
12403700 18752.5 -12010.5 1723.77 1216.4 -662.593 1385.16 
10265 2
12403900 19565.7 -11741.9 1629.92 1115.98 -882.685 1422.86 
12403700 19087.8 -12488.2 1694.15 647.164 -922.186 1126.61 
10265.5 2
12403900 20148 -11919.5 1745.38 1128.5 -344.216 1179.83 
12403700 19663.8 -12889.6 1786.54 1116.43 -778.026 1360.79 
10266 2
12403900 20444.9 -12533.8 1686.17 608.436 -1258.63 1397.98 
12403700 20195.8 -13262.7 1844.17 1089.97 -764.449 1331.32 
10266.5 2
12403900 20810.5 -12887.4 1648.54 736.986 -712.973 1025.42 
12403700 20812.5 -13652.8 1828.85 1243.53 -786.497 1471.37 
10267 2
12403900 21241.6 -13271.6 1628.93 845.454 -753.307 1132.37 
12403700 21232.9 -14063.4 1772.29 824.294 -805.214 1152.32 
10267.5 2
12403900 21751.6 -13490.6 1575.93 1007.91 -432.947 1096.96 
12403700 21666.1 -14426.3 1704.21 856.014 -717.109 1116.69 
10268 2
12403900 22442.1 -13700.3 1503.33 1406.29 -427.068 1469.71 
12403700 22295 -14809.8 1611.27 1280.91 -781.088 1500.28 
10268.5 2
12403900 22614.7 -13889.9 1387.4 348.687 -383.03 517.972 
12403700 22593.9 -15046.4 1524.2 603.771 -477.98 770.068 
10269 2
12403900 22842.3 -13993.9 1264.13 459.798 -209.966 505.47 
12403700 22634.5 -15523.6 1521.53 82.1549 -964.04 967.535 
10269.5 2
12403900 22924 -13989.9 1215.67 164.983 7.94613 165.174 
12403700 22768 -15960.3 1620.07 269.63 -882.29 922.57 
10270 1
12403700 23218.3 -16207.9 1633.87 907.93 -499.194 1036.11 
10270.5 1
12403700 22941.3 -16507.5 1555.67 -552.894 -597.871 814.335 
10271 1
12403700 23175.1 -16896.9 1529.69 455.734 -759.081 885.38 
10271.5 1
12403700 23663.1 -17171.7 1536.67 953.011 -536.833 1093.81 
