# Supplementary material for: Intrinsic group behaviour II: On the dependence of triad spatial dynamics on social and personal features; and on the effect of social interaction on small group dynamics
Source: PLoS One. 2019 Dec 3;14(12):e0225704. doi: 10.1371/journal.pone.0225704 (PMC6890182; doi:10.1371/journal.pone.0225704)
Supplement: S1 Data Set — (ZIP) [file pone.0225704.s001.zip › set_2_int/group_traj_dyad_int/traj_2_0109_71.dat]

2 12393300 12393101 0 0 0 1 2 1 0 60 60 60 1709.54 1719.59 1699.48 
10171.5 1
12393101 7038.88 3529.62 1643 0 0 0 
10172 1
12393101 7064.08 3243.31 1643 57.9355 -658.201 660.746 
10172.5 1
12393101 7245.25 2801.58 1643 347.741 -847.839 916.382 
10173 1
12393101 7638.75 2273 1635.92 798.174 -1072.18 1336.65 
10173.5 2
12393300 8306.18 2046.09 1370.18 0 0 0 
12393101 7645.17 1749.83 1557.08 12.7822 -1042.16 1042.24 
10174 2
12393300 8382.5 1446.08 1486.67 161.691 -1271.2 1281.44 
12393101 7640.5 1154.92 1590.75 -9.48509 -1209.18 1209.22 
10174.5 2
12393300 8515.67 1001.58 1511.17 269.568 -899.798 939.31 
12393101 7651.42 629.417 1674.83 22.0985 -1063.77 1063.99 
10175 2
12393300 8628.17 523.083 1482.67 225.451 -958.918 985.064 
12393101 7775.75 140.833 1680.58 249.165 -979.125 1010.33 
10175.5 2
12393300 8769.33 33.9167 1605.83 288.095 -998.299 1039.04 
12393101 7910.5 -322.833 1692.67 275 -946.259 985.409 
10176 2
12393300 8944.85 -403.692 1661.92 340.802 -849.726 915.522 
12393101 8193.77 -797.846 1636.38 550.037 -922.355 1073.91 
10176.5 2
12393300 9244.08 -787.083 1683.5 592.549 -759.19 963.06 
12393101 8499 -1166.08 1658.92 604.417 -729.183 947.115 
10177 2
12393300 9471.42 -1127.5 1687.17 468.729 -701.89 844.012 
12393101 8791.33 -1505.58 1712.33 602.749 -700 923.746 
10177.5 2
12393300 9823.77 -1532 1709.23 701.898 -805.777 1068.61 
12393101 9159.62 -1866.08 1715 733.63 -718.115 1026.6 
10178 2
12393300 10026.6 -1947.08 1679.58 397.675 -813.889 905.848 
12393101 9497.67 -2242.67 1731.75 662.846 -738.411 992.278 
10178.5 2
12393300 10311.2 -2386.92 1765.25 586.77 -906.873 1080.15 
12393101 9723.75 -2563.5 1760.42 466.151 -661.512 809.256 
10179 2
12393300 10918.2 -2742.75 1745.08 1243.85 -729.167 1441.82 
12393101 10127.7 -2925.25 1716 827.698 -741.291 1111.12 
10179.5 2
12393300 11209.9 -3035.92 1710.85 567.619 -570.376 804.686 
12393101 10417.5 -3213 1711.77 563.803 -559.825 794.53 
10180 2
12393300 11497.4 -3229.25 1634.5 571.558 -384.348 688.768 
12393101 10705.5 -3597.67 1668.5 572.641 -764.745 955.381 
10180.5 2
12393300 11767.2 -3484.75 1601.58 548.272 -519.309 755.172 
12393101 11027.8 -4003 1646.67 654.98 -823.848 1052.48 
10181 2
12393300 12143.6 -3971 1588.31 752.897 -972.5 1229.88 
12393101 11295.3 -4422.77 1615.85 535.115 -839.538 995.577 
10181.5 2
12393300 12374.5 -4415.83 1622.33 458.104 -882.606 994.411 
12393101 11627.8 -4794.08 1622.08 659.608 -736.734 988.868 
10182 2
12393300 12624.8 -4850 1601.5 506.579 -878.88 1014.42 
12393101 11893.5 -5247.25 1619.42 537.955 -917.341 1063.44 
10182.5 2
12393300 13044.6 -5262.58 1620.67 848.148 -833.502 1189.15 
12393101 12244.8 -5781.08 1606 709.764 -1078.45 1291.05 
10183 2
12393300 13399.2 -5727.54 1674.62 698.125 -915.266 1151.13 
12393101 12590.7 -6247.77 1637.15 680.825 -918.673 1143.45 
10183.5 2
12393300 13781.8 -6090.55 1676.09 747.241 -708.998 1030.07 
12393101 13009.3 -6635.64 1697.64 817.54 -757.553 1114.57 
10184 2
12393300 14173.3 -6448.25 1661.08 795.763 -727.042 1077.88 
12393101 13256.7 -6958.08 1686.33 502.833 -655.38 826.053 
10184.5 2
12393300 14597.6 -6744 1636.82 858.913 -598.684 1046.97 
12393101 13535.1 -7293.27 1666.27 563.612 -678.521 882.071 
10185 2
12393300 14920.2 -7136.75 1704.17 636.154 -774.655 1002.39 
12393101 13819 -7683.92 1641.83 559.978 -770.501 952.495 
10185.5 2
12393300 15310.8 -7518.09 1739 781.303 -762.682 1091.84 
12393101 14189.1 -8104.55 1623 740.182 -841.258 1120.53 
10186 2
12393300 15622.9 -7937.17 1722.75 622.951 -836.479 1042.96 
12393101 14552.8 -8528.17 1632.92 726.033 -845.551 1114.49 
10186.5 2
12393300 15904.4 -8308.08 1696.33 549.805 -724.447 909.455 
12393101 14977.8 -8876.5 1651.33 829.915 -680.339 1073.14 
10187 2
12393300 16163.4 -8538.55 1681.55 519.974 -462.775 696.085 
12393101 15356.9 -9225 1669.91 761.364 -699.799 1034.11 
10187.5 2
12393300 16462.6 -8832.25 1680.33 628.613 -617.026 880.838 
12393101 15734.9 -9602.08 1704.17 794.134 -792.192 1121.7 
10188 2
12393300 16731.5 -9235.38 1681.77 525.153 -787.372 946.436 
12393101 16113.9 -10159.8 1790.46 740.247 -1089.38 1317.09 
10188.5 2
12393300 17060.9 -9699.67 1686.5 648.534 -913.941 1120.66 
12393101 16452.8 -10497.8 1772.5 666.982 -665.165 941.971 
10189 2
12393300 17453.8 -10314.3 1742.17 801.701 -1254.42 1488.72 
12393101 16767.4 -10768.2 1749.42 642.177 -552.041 846.841 
10189.5 2
12393300 18129.2 -10830.9 1774.42 1372.8 -1049.97 1728.29 
12393101 17181 -11047.8 1693.5 840.617 -568.259 1014.67 
10190 2
12393300 18812.2 -11105 1668.92 1344.61 -539.534 1448.82 
12393101 17546.1 -11433.2 1687.77 718.655 -758.656 1045 
10190.5 2
12393300 19184.9 -11371.2 1642.33 723.662 -516.99 889.362 
12393101 18024.8 -11842.6 1731 929.462 -794.859 1222.99 
10191 2
12393300 19593.4 -11701.8 1687.08 840.535 -680.041 1081.18 
12393101 18789 -12227.6 1705.17 1572.53 -792.181 1760.8 
10191.5 2
12393300 19960.4 -12001.2 1701.42 748.98 -611.054 966.622 
12393101 19229.6 -12515.8 1688.67 899.15 -588.095 1074.4 
10192 2
12393300 20304.7 -12411.3 1709 685.757 -817.065 1066.7 
12393101 19555.1 -12824.4 1652.58 648.406 -614.874 893.589 
10192.5 2
12393300 20749.9 -12705.5 1772.33 873.039 -576.797 1046.37 
12393101 19902.8 -13133.1 1663.67 681.699 -605.229 911.601 
10193 2
12393300 21104.5 -13068.8 1799.83 714.886 -732.527 1023.55 
12393101 20171.2 -13553.1 1638.25 541.163 -846.774 1004.93 
10193.5 2
12393300 21264.6 -13402.4 1763.33 319.528 -665.835 738.535 
12393101 20593.7 -13893.2 1687.67 843.313 -678.809 1082.57 
10194 2
12393300 21516.3 -13642.2 1720.58 493.627 -470.261 681.773 
12393101 21025.3 -14231.8 1635.42 846.405 -664.052 1075.81 
10194.5 2
12393300 21959.2 -13959.5 1668.08 871.883 -624.508 1072.47 
12393101 21325.4 -14487.4 1607.67 590.715 -503.117 775.932 
10195 2
12393300 22348.2 -14319.8 1697.5 785.69 -727.946 1071.08 
12393101 21722.8 -14722.7 1601.17 802.862 -475.253 932.98 
10195.5 2
12393300 22849.7 -14509.8 1620.5 999.004 -378.486 1068.3 
12393101 22183.5 -14996.8 1555.67 917.663 -545.983 1067.8 
10196 2
12393300 23360 -14709 1654.92 1006.57 -392.834 1080.51 
12393101 22768.8 -15315.9 1592.25 1154.5 -629.52 1314.98 
10196.5 2
12393300 23985.2 -14965.6 1713.55 1283.74 -526.974 1387.69 
12393101 23303.8 -15538.5 1601.82 1098.53 -456.957 1189.78 
10197 2
12393300 24355.2 -15010 1679 750.645 -89.9871 756.02 
12393101 23787.6 -15681.6 1574.67 981.268 -290.322 1023.32 
10197.5 2
12393300 24829.6 -15268.8 1665.75 921.036 -502.427 1049.16 
12393101 24320.8 -15856.8 1595.17 1035.44 -340.291 1089.92 
10198 2
12393300 25225.4 -15402.7 1652.17 783.828 -265.182 827.471 
12393101 24829.8 -15964.6 1640.83 1007.76 -213.366 1030.1 
10198.5 2
12393300 25652.5 -15513.1 1674.5 854.167 -220.833 882.252 
12393101 25240.4 -16105.2 1608.67 821.333 -281.167 868.126 
10199 2
12393300 26253.7 -15708.9 1597.75 1216.94 -396.424 1279.88 
12393101 25712.6 -16295.8 1611.5 955.803 -385.796 1030.73 
10199.5 2
12393300 26862.5 -16055.5 1598.77 1222.48 -696.028 1406.74 
12393101 26288.2 -16554.2 1614.77 1155.76 -519.038 1266.96 
10200 2
12393300 27367 -16273.4 1598.83 1007.06 -434.887 1096.95 
12393101 26826.8 -16752.4 1646.58 1075.21 -395.581 1145.67 
10200.5 2
12393300 27803.3 -16446.1 1628.08 877.883 -347.405 944.123 
12393101 27394.3 -17052.7 1705.38 1141.8 -604.176 1291.8 
10201 2
12393300 28296.8 -16601.8 1697.75 989.029 -312.137 1037.12 
12393101 27849 -17182.9 1694.83 911.207 -260.971 947.842 
10201.5 2
12393300 28775.5 -16714.2 1727.31 986.862 -231.589 1013.67 
12393101 28244.4 -17322.2 1654.31 815.226 -287.246 864.351 
10202 2
12393300 29362.8 -16874.3 1722.77 1149.48 -313.413 1191.44 
12393101 28740.8 -17489.2 1624.46 971.398 -326.66 1024.85 
10202.5 2
12393300 29821.1 -16927.1 1720.77 905.594 -104.287 911.579 
12393101 29269.6 -17668.9 1608.77 1045.15 -355.275 1103.88 
10203 2
12393300 30297.8 -17044.8 1686.08 947.698 -234.134 976.192 
12393101 29781 -17870.9 1545.54 1016.67 -401.59 1093.11 
10203.5 2
12393300 30795.2 -17188.8 1655.31 992.784 -287.272 1033.51 
12393101 30241.6 -18018.8 1494 919.392 -295.256 965.638 
10204 2
12393300 31333 -17505.6 1605.25 1086.56 -640.028 1261.05 
12393101 30761 -18192.9 1480.75 1049.26 -351.658 1106.62 
10204.5 2
12393300 31938.3 -17640.4 1552.33 1240.44 -276.298 1270.84 
12393101 31297.2 -18353.9 1431 1098.87 -329.918 1147.33 
10205 2
12393300 32643 -17888.8 1555.62 1414.99 -498.854 1500.35 
12393101 31794.5 -18506.7 1410.15 998.571 -306.778 1044.63 
10205.5 2
12393300 33351.8 -18007.4 1639.15 1376.25 -230.172 1395.37 
12393101 32734.8 -18954.5 1621.38 1825.69 -869.604 2022.22 
10206 2
12393300 34028.2 -18336.9 1730.31 1331.62 -648.698 1481.22 
12393101 33334.5 -19196.1 1633.38 1180.65 -475.469 1272.79 
10206.5 2
12393300 34679.2 -18397.9 1713.31 1273.97 -119.374 1279.55 
12393101 33724.3 -19185.3 1665.92 762.758 21.0748 763.049 
10207 2
12393300 35256.5 -18532.8 1632.92 1178.18 -275.196 1209.89 
12393101 34131.6 -19113.3 1673.08 831.24 146.939 844.128 
10207.5 2
12393300 35790.9 -18717.6 1667.85 1083.94 -374.941 1146.96 
12393101 34574 -19170.9 1707.69 897.332 -116.867 904.91 
10208 2
12393300 36210.9 -18969.2 1725.69 841.683 -504.239 981.167 
12393101 35100.8 -19244.5 1689.31 1055.65 -147.372 1065.89 
10208.5 2
12393300 36779.4 -19209.4 1694.64 1164.82 -492.209 1264.55 
12393101 35512.1 -19458.6 1726.29 842.832 -438.75 950.194 
10209 2
12393300 37295.2 -19445.2 1697.44 1017.54 -465.131 1118.81 
12393101 35952.4 -19720.1 1619.81 868.449 -515.761 1010.06 
10209.5 2
12393300 37762.9 -19704.5 1763.73 913.444 -506.283 1044.37 
12393101 36613.1 -19980.8 1642.27 1290.54 -509.253 1387.39 
10210 2
12393300 38598.7 -19997.3 1808.67 1681.56 -589.269 1781.82 
12393101 37294.9 -20098 1671.07 1371.83 -235.815 1391.95 
10210.5 2
12393300 39159.8 -20121.4 1768.07 1131.29 -250.192 1158.62 
12393101 37803.7 -20286.5 1720.07 1025.77 -380.04 1093.91 
10211 2
12393300 39640.6 -20331.4 1642.79 952.192 -415.7 1038.98 
12393101 38309.1 -20266.1 1745.79 1000.71 40.4526 1001.52 
10211.5 2
12393300 40213.8 -20497 1594.79 1162.56 -335.99 1210.14 
12393101 38826.1 -20378.8 1761.71 1048.68 -228.629 1073.31 
10212 2
12393300 41044.1 -20999.9 1701.07 1719.17 -1041.11 2009.84 
12393101 39290.6 -20532.9 1708.43 961.698 -319.136 1013.27 
10212.5 2
12393300 41615.7 -21205.1 1722.14 1134.07 -407.313 1205 
12393101 39668.3 -20764.7 1645.64 749.433 -459.892 879.29 
10213 2
12393300 42274.8 -21174.7 1715.75 1289.7 59.6403 1291.08 
12393101 40131.4 -20806.3 1606 906.323 -81.4463 909.975 
10213.5 2
12393300 42791.6 -21026 1667.57 1061.38 305.27 1104.41 
12393101 41025.3 -20959 1651.57 1835.46 -313.484 1862.04 
10214 2
12393300 43404.8 -21376.1 1575.64 1188.26 -678.571 1368.37 
12393101 41648 -20955.8 1647.21 1206.81 6.22924 1206.83 
10214.5 2
12393300 43975.4 -21532.9 1485.46 1114.45 -306.211 1155.75 
12393101 42379.8 -20686.2 1659.23 1429.39 526.475 1523.26 
10215 2
12393300 44523.2 -21588.8 1579.92 1115.65 -113.7 1121.42 
12393101 42861 -20308.1 1717.92 979.947 770.158 1246.37 
10215.5 2
12393300 45117.3 -21733.3 1637.08 1232.66 -299.912 1268.62 
12393101 43398.2 -20166.1 1668.54 1114.43 294.619 1152.71 
10216 2
12393300 45688.4 -22049.7 1690.92 1137.6 -630.248 1300.52 
12393101 43976.6 -19902.2 1686.08 1152.31 525.59 1266.52 
10216.5 2
12393300 46181.4 -22325.2 1737.85 959.144 -536.067 1098.78 
12393101 44533.9 -19609.8 1640.23 1084.26 568.991 1224.48 
10217 2
12393300 46660.8 -22522.3 1702.92 976.474 -401.431 1055.77 
12393101 45115.7 -19301.9 1638.83 1184.81 626.991 1340.49 
10217.5 2
12393300 46996.7 -22806.8 1674.54 689.649 -584.215 903.838 
12393101 45121.5 -18985.2 1621.77 12.0571 650.437 650.549 
10218 1
12393101 45516.2 -18388.1 1545.23 776.953 1175.35 1408.94 
10218.5 1
12393101 46028.8 -17940.9 1560.08 1004.98 876.772 1333.68 
