# Supplementary material for: Intrinsic group behaviour II: On the dependence of triad spatial dynamics on social and personal features; and on the effect of social interaction on small group dynamics
Source: PLoS One. 2019 Dec 3;14(12):e0225704. doi: 10.1371/journal.pone.0225704 (PMC6890182; doi:10.1371/journal.pone.0225704)
Supplement: S1 Data Set — (ZIP) [file pone.0225704.s001.zip › set_2_int/group_traj_dyad_int/traj_2_0109_70.dat]

2 12390900 12391301 0 0 1 0 1 1 0 50 50 50 1697.57 1772.32 1622.82 
10149 1
12390900 44450.1 -18825.3 1405.57 0 0 0 
10149.5 1
12390900 43994.8 -19334.8 1452.62 -952.664 -1065.87 1429.56 
10150 1
12390900 43477.6 -19364.1 1469.08 -1034.31 -58.6154 1035.97 
10150.5 1
12390900 42832.8 -18613.1 1475.08 -1286.99 1498.99 1975.68 
10151 1
12390900 42214.2 -18431.1 1515.62 -1229.98 361.842 1282.1 
10151.5 1
12390900 41755.3 -18161.9 1471.92 -926.91 543.758 1074.63 
10152 1
12390900 41443.2 -18039.7 1412.75 -650.347 254.688 698.439 
10152.5 1
12390900 40931.5 -18175.5 1406.15 -1001.23 -265.894 1035.93 
10153 1
12390900 40326.6 -18228.5 1374.43 -1190.74 -104.255 1195.29 
10153.5 2
12391301 39166.5 -18949.5 1648.75 0 0 0 
12390900 39764.3 -18315.9 1367.85 -1124.67 -174.846 1138.18 
10154 2
12391301 38847.5 -18972 1622.08 -1012.82 -71.4286 1015.34 
12390900 39176.4 -18424.2 1358.62 -1204.76 -221.942 1225.03 
10154.5 2
12391301 38071.5 -18991.4 1635.38 -1558.08 -38.9249 1558.56 
12390900 38536.9 -18388.6 1409.15 -1284.06 71.5168 1286.05 
10155 2
12391301 37358.5 -18954.1 1707.85 -1420.32 74.3181 1422.26 
12390900 37843.5 -18474.4 1497.31 -1381.4 -170.855 1391.92 
10155.5 2
12391301 36741.2 -18895.2 1698.85 -1201.14 114.636 1206.6 
12390900 37223.7 -18674.2 1489.85 -1205.78 -388.806 1266.91 
10156 2
12391301 36027.9 -18925.1 1649.08 -1417.97 -59.502 1419.21 
12390900 36493.2 -18437.2 1515.83 -1452.17 471.135 1526.69 
10156.5 2
12391301 35426.4 -18841.4 1688.83 -1232.58 171.448 1244.45 
12390900 35850.1 -18347.6 1517 -1317.96 183.743 1330.71 
10157 2
12391301 34944.3 -18730.5 1690.38 -960.376 221.026 985.482 
12390900 35337.8 -18309.7 1533.23 -1020.55 75.4801 1023.33 
10157.5 2
12391301 34380.8 -18671.3 1695.83 -1109.37 116.394 1115.45 
12390900 34856.5 -18219.2 1479.67 -947.38 178.036 963.964 
10158 2
12391301 33667.8 -18786.4 1732.25 -1461.07 -235.827 1479.98 
12390900 34266.2 -18209.6 1486.75 -1209.53 19.8087 1209.69 
10158.5 2
12391301 33003.1 -18675.1 1666.46 -1313.58 220.039 1331.89 
12390900 33580.2 -18201.6 1567.23 -1355.92 15.7469 1356.01 
10159 2
12391301 32365.6 -18669.3 1679 -1257.38 11.3286 1257.43 
12390900 32881.5 -18155.5 1616.08 -1378.02 90.9574 1381.01 
10159.5 2
12391301 31628 -18456.7 1761.67 -1530.26 441.217 1592.59 
12390900 32357.6 -18074.5 1532 -1086.96 168.05 1099.88 
10160 2
12391301 30833 -18315.2 1572.23 -1549.71 275.853 1574.07 
12390900 31726.7 -17989.8 1407.92 -1229.81 165.017 1240.83 
10160.5 2
12391301 30267.4 -18098.3 1469.58 -1096.09 420.195 1173.87 
12390900 31166.2 -17933.6 1383.08 -1086.29 109.036 1091.75 
10161 2
12391301 29427.7 -17918.7 1561 -1713.78 366.667 1752.56 
12390900 30152.3 -17755.8 1386.5 -2069.05 362.755 2100.61 
10161.5 2
12391301 28794.7 -17610 1690.5 -1302.47 635.117 1449.07 
12390900 29349.5 -17223.8 1508.92 -1651.92 1094.65 1981.69 
10162 2
12391301 28243.4 -17494.7 1747.62 -1089.49 227.881 1113.07 
12390900 28802.3 -17100 1601.54 -1081.41 244.73 1108.75 
10162.5 2
12391301 27682.2 -17417.3 1716.42 -1120.2 154.409 1130.79 
12390900 28262.7 -16974.3 1637.5 -1077.13 250.832 1105.95 
10163 2
12391301 27089.6 -17252.1 1730.62 -1171.05 326.594 1215.74 
12390900 27690.8 -16820.3 1596.69 -1130.08 304.399 1170.36 
10163.5 2
12391301 26468.6 -17057.8 1655.92 -1247.05 390.215 1306.68 
12390900 27150 -16868.2 1479.58 -1086.04 -96.2697 1090.29 
10164 2
12391301 25954.4 -16921.4 1622.85 -1055.85 280.011 1092.35 
12390900 26534.4 -16446.2 1391.46 -1264.1 866.569 1532.61 
10164.5 2
12391301 25255.2 -16546.2 1659.23 -1390.12 745.986 1577.63 
12390900 25819.4 -16166.5 1470.54 -1421.47 556.048 1526.36 
10165 2
12391301 24535.4 -16245.2 1969.31 -1416.87 592.368 1535.71 
12390900 25300.4 -15968.6 1521.38 -1021.65 389.612 1093.42 
10165.5 2
12391301 23953.7 -16011.7 1967.08 -1163.44 467.128 1253.71 
12390900 24813.1 -15747.7 1639.08 -974.603 441.897 1070.1 
10166 2
12391301 23532.2 -15774.7 1840.08 -854.97 480.73 980.854 
12390900 24232.9 -15509.1 1602.5 -1176.81 483.942 1272.43 
10166.5 2
12391301 22869.2 -15514.8 1739.75 -1328.49 520.875 1426.95 
12390900 23554.2 -15256.5 1573.92 -1360.05 506.179 1451.19 
10167 2
12391301 22302.2 -15239.8 1686.67 -1111.93 539.052 1235.7 
12390900 23006.7 -15064.8 1537.58 -1073.69 375.98 1137.62 
10167.5 2
12391301 21816.9 -15085.4 1585.25 -984.28 313.218 1032.91 
12390900 22367.4 -14819.2 1441.5 -1296.65 498.141 1389.05 
10168 2
12391301 21162.5 -14750.8 1644.38 -1288.3 658.755 1446.95 
12390900 21824.1 -14470.9 1386.54 -1069.57 685.519 1270.4 
10168.5 2
12391301 20669 -14523.4 1666.92 -971.381 447.544 1069.52 
12390900 21280.1 -14129.8 1490.58 -1070.85 671.437 1263.94 
10169 2
12391301 20160.7 -14156.8 1730.33 -1026.94 740.572 1266.11 
12390900 20742.9 -13689.4 1652.33 -1085.19 889.731 1403.3 
10169.5 2
12391301 19679.1 -13846.9 1760.58 -976.842 628.634 1161.64 
12390900 20379 -13472.7 1635.58 -738.168 439.655 859.179 
10170 2
12391301 19278.2 -13473.2 1740.25 -811.404 756.41 1109.29 
12390900 19960.8 -13202.4 1612.67 -846.66 547.065 1008.02 
10170.5 2
12391301 18856.4 -13038.8 1716.75 -843.667 869 1211.17 
12390900 19597.4 -12897.7 1621.67 -726.667 609.5 948.438 
10171 2
12391301 18469.6 -12627.9 1666.54 -756.95 803.967 1104.24 
12390900 19104.4 -12653.8 1601.15 -964.838 477.294 1076.44 
10171.5 2
12391301 17997.4 -12295.6 1679.36 -948.297 667.242 1159.52 
12390900 18706.5 -12223.2 1574.91 -798.874 864.633 1177.2 
10172 2
12391301 17326.8 -11876.3 1653.69 -1349.13 843.72 1591.23 
12390900 18246.4 -11770.4 1546.85 -925.877 911.061 1298.95 
10172.5 2
12391301 16451.2 -11406.3 1759.5 -1680.77 902.062 1907.54 
12390900 17730 -11281.1 1483.83 -991.141 939.158 1365.42 
10173 2
12391301 16081.8 -10931.4 1662.58 -749.324 963.32 1220.44 
12390900 17130.9 -10820.6 1497 -1215.18 934.077 1532.7 
10173.5 2
12391301 15708.8 -10537.9 1706.75 -742.862 783.865 1079.95 
12390900 16587 -10434.9 1562.42 -1083.5 768.26 1328.23 
10174 2
12391301 15276 -9839.75 1739.83 -879.743 1419.04 1669.62 
12390900 16038.8 -9878.42 1548.33 -1114.16 1131.1 1587.68 
10174.5 2
12391301 14857.1 -9328.17 1721.58 -848.009 1035.59 1338.5 
12390900 15543.3 -9359.83 1578.75 -1003.04 1049.76 1451.92 
10175 2
12391301 14490.4 -8931.67 1732.75 -734.803 794.589 1082.27 
12390900 15106.7 -8916.92 1568.92 -875.083 887.609 1246.44 
10175.5 2
12391301 14032.2 -8564.25 1710.25 -935.034 749.83 1198.55 
12390900 14574.6 -8379.08 1674.75 -1085.88 1097.62 1543.99 
10176 2
12391301 13574.5 -8113.92 1698 -888.76 874.421 1246.8 
12390900 14149 -8050.46 1607.54 -826.375 638.101 1044.06 
10176.5 2
12391301 13152.3 -7696.58 1712.67 -836.05 826.415 1175.56 
12390900 13748.2 -7652.25 1590 -793.729 788.538 1118.84 
10177 2
12391301 12743.3 -7259.08 1734.92 -843.299 902.062 1234.86 
12390900 13309.5 -7270.25 1551.67 -904.467 787.629 1199.34 
10177.5 2
12391301 12343.8 -6875.23 1738.62 -795.791 764.647 1103.62 
12390900 12911.3 -6885.46 1572 -793.212 766.511 1103.05 
10178 2
12391301 11833.8 -6486.42 1728.67 -1000.03 762.381 1257.49 
12390900 12492.7 -6447.17 1542.17 -820.865 859.402 1188.44 
10178.5 2
12391301 11214.7 -5990.58 1682.83 -1276.63 1022.34 1635.53 
12390900 11986.3 -6036.25 1495.75 -1043.99 847.251 1344.52 
10179 2
12391301 10747.7 -5546.17 1647.92 -956.967 910.69 1321.04 
12390900 11496.1 -5567.92 1481.75 -1004.61 959.699 1389.34 
10179.5 2
12391301 10233.6 -5109.15 1650.46 -1000.1 850.219 1312.66 
12390900 10959.4 -4991.85 1469.23 -1044.16 1120.76 1531.79 
10180 2
12391301 9928.42 -4671.33 1637 -606.757 870.419 1061.03 
12390900 10611.1 -4592.17 1528.92 -692.448 794.591 1053.97 
10180.5 2
12391301 9620.67 -4226.67 1676 -625.508 903.794 1099.14 
12390900 10249.7 -4129.58 1521.58 -734.587 940.21 1193.15 
10181 2
12391301 9315.31 -3658 1727.85 -610.718 1137.33 1290.93 
12390900 9847.38 -3664.77 1562.69 -804.564 929.628 1229.44 
10181.5 2
12391301 8951.25 -3236.25 1707 -722.337 836.806 1105.45 
12390900 9567.42 -3390.08 1577.25 -555.492 545.012 778.209 
10182 2
12391301 8663.42 -2730.42 1710.58 -582.659 1023.95 1178.12 
12390900 9178.08 -2942.92 1596.83 -788.124 905.196 1200.22 
10182.5 2
12391301 8401.75 -2292.5 1715.5 -528.62 884.68 1030.58 
12390900 8896.83 -2463.25 1625.25 -568.182 969.024 1123.32 
10183 2
12391301 7810.15 -1643.31 1733.92 -1164.56 1277.94 1728.97 
12390900 8419.77 -1828.77 1639.92 -939.103 1248.98 1562.65 
10183.5 2
12391301 7339.45 -1359.09 1773.45 -919.335 555.111 1073.93 
12390900 7947.82 -1348.36 1610.91 -921.779 938.292 1315.32 
10184 2
12391301 6872 -741.667 1718.92 -950.111 1254.93 1574.02 
12390900 7549.67 -902 1603.92 -809.251 907.243 1215.72 
10184.5 2
12391301 6492.09 -149.727 1683.09 -769.047 1198.26 1423.82 
12390900 7139.64 -343.545 1580.82 -830.021 1130.47 1402.46 
10185 2
12391301 6137.17 338.75 1681.83 -700.048 963.466 1190.94 
12390900 6778.08 322.25 1527.75 -713.122 1313.21 1494.34 
10185.5 2
12391301 5688.73 855.364 1659.55 -896.879 1033.23 1368.19 
12390900 6375.09 916.091 1502.18 -805.985 1187.68 1435.34 
10186 2
12391301 5277.25 1269.67 1631.08 -821.312 826.952 1165.51 
12390900 6015.25 1332.92 1450.83 -718.245 831.988 1099.13 
10186.5 2
12391301 4816.83 1766.83 1535 -899.251 971.029 1323.46 
12390900 5617.58 1862.17 1380.5 -776.693 1033.69 1292.97 
10187 2
12391301 4340.27 2206.36 1525 -956.949 882.591 1301.81 
12390900 5255.27 2199.45 1337.09 -727.531 677.285 993.99 
10187.5 2
12391301 3770.08 2755.58 1624 -1197.88 1153.82 1663.19 
12390900 4674.5 2636.08 1349.5 -1220.11 917.287 1526.46 
10188 2
12391301 3408.15 3341.31 1726.85 -706.894 1143.99 1344.77 
12390900 4162.62 3194 1493.85 -999.775 1089.68 1478.84 
10188.5 2
12391301 3155.08 3953.83 1690.75 -498.17 1205.76 1304.62 
12390900 3752.33 3645.67 1519.92 -807.642 889.108 1201.17 
10189 2
12391301 2813.75 4540.25 1703.17 -696.599 1196.77 1384.74 
12390900 3560.83 4111.5 1572.67 -390.816 950.68 1027.88 
10189.5 2
12391301 2639.42 5160.42 1704.33 -354.336 1260.5 1309.36 
12390900 3260.67 4700.83 1700.92 -610.095 1197.83 1344.25 
10190 2
12391301 2443.23 5941.38 1727.15 -386.193 1537.34 1585.1 
12390900 3072.31 5238.23 1684.62 -370.785 1057.87 1120.97 
10190.5 2
12391301 2140 6566.33 1752.33 -588.798 1213.49 1348.79 
12390900 2855.92 5603.17 1674.25 -420.177 708.613 823.821 
10191 2
12391301 1487.25 6809 1768 -1343.11 499.314 1432.92 
12390900 2509.92 5985.25 1670.58 -711.934 786.18 1060.63 
10191.5 2
12391301 1067.67 7209.67 1833.67 -856.293 817.687 1184 
12390900 1860.67 6679.5 1766.08 -1325 1416.84 1939.86 
10192 2
12391301 864.833 7729.83 1790.5 -404.05 1036.19 1112.18 
12390900 1602.17 7161 1747.42 -514.94 959.163 1088.65 
10192.5 2
12391301 764.083 8349 1758.92 -197.549 1214.05 1230.02 
12390900 1352.83 7738.33 1696.33 -488.889 1132.03 1233.08 
10193 2
12391301 675.167 8934.5 1759.42 -179.267 1180.44 1193.98 
12390900 1212.5 8247.92 1622.67 -282.93 1027.39 1065.63 
10193.5 2
12391301 516.917 9474.42 1764.5 -315.868 1077.68 1123.01 
12390900 1079.42 8833.5 1610.67 -265.635 1168.83 1198.63 
10194 2
12391301 303.667 10046.4 1903.67 -418.137 1121.57 1196.98 
12390900 1019.75 9368.42 1602.17 -116.993 1048.86 1055.36 
10194.5 2
12391301 78.0833 10662.8 2097.33 -444.062 1213.25 1291.97 
12390900 965.917 10143.2 1695.17 -105.971 1525.26 1528.94 
10195 2
12391301 -141.25 11059.8 2094.17 -443.098 802.189 916.429 
12390900 765.083 10686.7 1701.17 -405.724 1097.81 1170.39 
