# Supplementary material for: Intrinsic group behaviour II: On the dependence of triad spatial dynamics on social and personal features; and on the effect of social interaction on small group dynamics
Source: PLoS One. 2019 Dec 3;14(12):e0225704. doi: 10.1371/journal.pone.0225704 (PMC6890182; doi:10.1371/journal.pone.0225704)
Supplement: S1 Data Set — (ZIP) [file pone.0225704.s001.zip › set_2_int/group_traj_dyad_int/traj_2_0109_69.dat]

2 12390801 12382300 0 0 0 0 1 0 1 35 30 40 1674.66 1710.64 1638.68 
10103.5 1
12382300 8316.33 1123.33 1490.67 0 0 0 
10104 1
12382300 8331.58 722.5 1538.25 50 -1314.21 1315.16 
10104.5 1
12382300 8493.17 47.1667 1660.67 325.117 -1358.82 1397.17 
10105 1
12382300 8905.58 -552.167 1670.92 818.287 -1189.15 1443.5 
10105.5 1
12382300 9273.25 -992.25 1668 742.761 -889.057 1158.5 
10106 1
12382300 9605.85 -1413.62 1686 665.192 -842.731 1073.63 
10106.5 1
12382300 9934.42 -1759.92 1638.75 639.242 -673.738 928.738 
10107 1
12382300 10372.2 -2430.25 1661.33 889.736 -1362.47 1627.25 
10107.5 1
12382300 10783.2 -3135.5 1724 837.237 -1436.35 1662.55 
10108 1
12382300 11195.2 -3585.25 1732.17 828.974 -904.93 1227.23 
10108.5 1
12382300 11566.2 -3977.08 1710.83 749.495 -791.582 1090.11 
10109 1
12382300 11927 -4399.33 1683.33 730.263 -854.757 1124.23 
10109.5 1
12382300 12357.8 -4918.08 1679.33 858.068 -1033.37 1343.18 
10110 1
12382300 12805.6 -5496 1644.92 878.167 -1133.17 1433.62 
10110.5 1
12382300 13254.4 -5972.92 1646.92 885.21 -940.664 1291.68 
10111 1
12382300 13685.7 -6392 1673.67 891.012 -865.875 1242.43 
10111.5 1
12382300 14147.8 -6731.08 1657.69 899.032 -659.683 1115.1 
10112 1
12382300 14580.2 -7150.33 1659.17 852.855 -826.936 1187.93 
10112.5 1
12382300 15076.6 -7673 1671.55 1040.82 -1095.74 1511.27 
10113 1
12382300 15428.8 -8228 1642 715.847 -1128.05 1336.01 
10113.5 1
12382300 15815.5 -8667.25 1697.75 764.163 -868.083 1156.51 
10114 1
12382300 16325.3 -9347.58 1684.33 1001.64 -1336.61 1670.27 
10114.5 1
12382300 16608.7 -9802.33 1758 565.536 -907.685 1069.45 
10115 1
12382300 16944.2 -10098.7 1739.17 673.695 -595.047 898.858 
10115.5 1
12382300 17496.8 -10747 1767.83 1094.39 -1283.83 1686.98 
10116 1
12382300 17841.2 -11158.2 1772.33 702.721 -839.116 1094.5 
10116.5 1
12382300 18684 -11614.9 1734.15 1678.95 -909.873 1909.65 
10117 1
12382300 19227.1 -11936.4 1731.23 1052.47 -622.987 1223.04 
10117.5 1
12382300 19572.1 -12256.4 1704.83 696.983 -646.529 950.676 
10118 1
12382300 20147 -12477 1738.42 1182.96 -453.875 1267.04 
10118.5 1
12382300 20626.3 -12670.1 1736.69 943.519 -380.073 1017.19 
10119 1
12382300 21052.8 -12952.8 1682.67 833.058 -552.096 999.397 
10119.5 1
12382300 21569 -13221.3 1694.5 1068.67 -556.073 1204.69 
10120 1
12382300 22063.2 -13501.5 1627.77 970.984 -550.35 1116.11 
10120.5 1
12382300 22648.9 -13734.2 1718.5 1176.08 -467.447 1265.57 
10121 1
12382300 23232.8 -14080.5 1659 1163.21 -689.818 1352.37 
10121.5 1
12382300 23986.9 -14441.7 1648 1496.17 -716.524 1658.9 
10122 1
12382300 24565.4 -14649.8 1636.25 1168.69 -420.539 1242.05 
10122.5 1
12382300 25129 -14772.8 1649.75 1133.97 -247.485 1160.66 
10123 1
12382300 25684.8 -14904.3 1551 1111.67 -263 1142.35 
10123.5 1
12382300 26204.6 -15118.4 1494.92 1031.25 -424.769 1115.3 
10124 1
12382300 26891.5 -15444.9 1450.17 1371.09 -651.697 1518.09 
10124.5 1
12382300 27449.2 -15812.8 1530 1124.33 -741.599 1346.88 
10125 1
12382300 28032.7 -16138.2 1656.25 1169.34 -652.305 1338.98 
10125.5 1
12382300 28728.1 -16277.4 1714.25 1416.33 -283.435 1444.41 
10126 1
12382300 29251.3 -16461.8 1779.46 1027.95 -362.337 1089.94 
10126.5 1
12382300 29893.9 -16655.4 1730.25 1260.02 -379.55 1315.94 
10127 1
12382300 30450.8 -16653 1674.08 1115.9 4.84302 1115.91 
10127.5 1
12382300 31108.5 -16891.6 1623.92 1323.44 -480.047 1407.81 
10128 1
12382300 31831 -17083.5 1557.25 1445 -383.833 1495.11 
10128.5 1
12382300 32536.3 -17202.8 1543.25 1416.33 -239.458 1436.43 
10129 1
12382300 33290.8 -17402.5 1594.42 1497.02 -396.329 1548.6 
10129.5 1
12382300 33906.9 -17474.8 1626.42 1244.61 -146.128 1253.16 
10130 1
12382300 34496.8 -17463.5 1636.25 1179.83 22.6667 1180.05 
10130.5 1
12382300 35066.1 -17658.1 1585.92 1152.33 -393.893 1217.79 
10131 1
12382300 35704.9 -17862 1634.75 1285.38 -410.295 1349.27 
10131.5 1
12382300 36262.2 -18084.8 1672.33 1101.45 -440.217 1186.16 
10132 1
12382300 36746.2 -18345.3 1617.92 956.357 -514.987 1086.2 
10132.5 1
12382300 37368.3 -18629.2 1616.5 1241.85 -566.7 1365.04 
10133 1
12382300 37980.9 -18996.2 1653.75 1232.56 -738.431 1436.83 
10133.5 1
12382300 38520.2 -19236.9 1619.83 1085.01 -484.239 1188.16 
10134 1
12382300 39092 -19563.4 1650.25 1148.26 -655.622 1322.25 
10134.5 1
12382300 39589.8 -19766.8 1571 1003.7 -409.946 1084.19 
10135 1
12382300 40169.9 -19971.7 1477.75 1186.26 -419.052 1258.11 
10135.5 1
12382300 40920.2 -20288.2 1494.54 1445.69 -609.802 1569.04 
10136 1
12382300 41483.2 -20360.4 1506.92 1093.24 -140.316 1102.21 
10136.5 1
12382300 42379.3 -20666.7 1676.5 1836.24 -627.561 1940.51 
10137 1
12382300 42835.8 -20773.8 1729.17 923.92 -216.768 949.009 
10137.5 1
12382300 43424.9 -21005.7 1747.75 1195.06 -470.419 1284.32 
10138 1
12382300 43943.9 -21232.7 1658.75 1042.17 -455.823 1137.49 
10138.5 1
12382300 44415.5 -21424 1565.17 939.409 -381.142 1013.78 
10139 1
12382300 45045.7 -21698.3 1603.23 1228.45 -534.713 1339.77 
10139.5 1
12382300 45559.8 -22053.5 1592.92 1016.09 -701.961 1234.98 
10140 1
12382300 46071.5 -22141.8 1581.33 1048.5 -181.011 1064.01 
10140.5 1
12382300 46538.6 -22318.8 1575.92 941.765 -356.881 1007.12 
10141 1
12382300 47030.4 -22640.8 1574.08 960.487 -628.756 1147.98 
10141.5 1
12382300 47268.2 -22840.5 1569 725.199 -608.935 946.951 
10142 1
12382300 45823 -23908.6 1706 -1732.91 -1280.7 2154.8 
10142.5 1
12382300 45514.1 -23617 1706 -916.686 865.282 1260.57 
10143 1
12382300 44959.6 -23355.6 1702.69 -1117.87 526.985 1235.86 
10143.5 1
12382300 44401.7 -23364.8 1696.15 -1143.28 -18.9155 1143.44 
10144 1
12382300 43749.3 -23675 1688.54 -1281.7 -609.34 1419.17 
10144.5 1
12382300 42830 -23427.4 1693.92 -1846 497.155 1911.77 
10145 1
12382300 42296.4 -23202 1669.62 -1065.1 449.933 1156.23 
10145.5 1
12382300 41733.6 -23059.9 1578.75 -1101.37 278.05 1135.93 
10146 1
12382300 41230.3 -22876.8 1515 -1022.87 372.121 1088.45 
10146.5 1
12382300 40709.1 -22637.3 1622.46 -1020.07 468.739 1122.61 
10147 1
12382300 40291.3 -22233.8 1649.08 -830.555 802.263 1154.75 
10147.5 1
12382300 39910.5 -22120.5 1709.64 -769.308 228.827 802.619 
10148 1
12382300 39350.8 -21785.1 1704.14 -1149.31 688.618 1339.82 
10148.5 2
12390801 39427.7 -21087.1 1633 0 0 0 
12382300 38809.5 -21502.9 1706.73 -1069.67 557.726 1206.34 
10149 2
12390801 39006.5 -20931.5 1704.87 -1153.92 426.327 1230.16 
12382300 38271.7 -21239.6 1752.27 -1060.75 519.395 1181.08 
10149.5 2
12390801 38493.7 -20799.7 1698.38 -1038.14 266.885 1071.9 
12382300 37841.5 -21090.1 1751.92 -870.84 302.678 921.942 
10150 2
12390801 37985.5 -20564.3 1730.38 -1016.31 470.769 1120.05 
12382300 37329 -20843.7 1713.69 -1025.08 492.769 1137.37 
10150.5 2
12390801 37452.5 -20316.1 1699.42 -1063.95 495.458 1173.65 
12382300 36730.9 -20657.8 1686.5 -1193.78 370.976 1250.09 
10151 2
12390801 36970.4 -20146.2 1666.77 -958.48 337.679 1016.22 
12382300 36353.5 -20432.2 1634.08 -750.408 448.514 874.229 
10151.5 2
12390801 36522.9 -19899.1 1683.58 -903.976 499.288 1032.7 
12382300 35902 -20254.9 1603.5 -912.044 358.21 979.866 
10152 2
12390801 36042.9 -19727.9 1689.83 -1000 356.597 1061.68 
12382300 35198.7 -20021.8 1555.58 -1465.28 485.59 1543.64 
10152.5 2
12390801 35218.6 -19512.1 1642 -1613.11 422.387 1667.5 
12382300 34663.5 -19813.5 1595.62 -1047.22 407.773 1123.81 
10153 2
12390801 34490.2 -19284.6 1649.29 -1433.86 447.705 1502.13 
12382300 34006.7 -19673.9 1687.57 -1292.96 274.812 1321.84 
10153.5 2
12390801 33925.5 -19103.8 1667.85 -1129.35 361.747 1185.87 
12382300 33512.2 -19481.3 1754.15 -989.121 385.099 1061.44 
10154 2
12390801 33446.8 -18923.8 1697.08 -981.084 368.852 1048.13 
12382300 32998.2 -19351.5 1773.38 -1053.12 265.921 1086.18 
10154.5 2
12390801 32789.2 -18666.5 1662.38 -1320.51 516.682 1418 
12382300 32548 -19137.2 1736.38 -904.078 430.491 1001.34 
10155 2
12390801 32268.5 -18388.2 1631.54 -1037.08 554.245 1175.89 
12382300 32090.7 -18857.3 1709.15 -910.971 557.462 1068 
10155.5 2
12390801 31598.3 -18141.2 1571.38 -1303.95 480.545 1389.68 
12382300 31297.8 -18594.5 1673.38 -1542.5 511.224 1625.01 
10156 2
12390801 31064 -17916 1500.67 -1062.24 447.775 1152.76 
12382300 30638.8 -18366.8 1612.5 -1310.16 452.86 1386.22 
10156.5 2
12390801 30440.8 -17624.2 1401.75 -1277.15 598.019 1410.23 
12382300 30153.6 -18097.8 1542.58 -994.365 551.059 1136.85 
10157 2
12390801 29876.1 -17407.2 1438.92 -1124.85 432.296 1205.06 
12382300 29588.5 -17831.4 1510.46 -1125.74 530.774 1244.59 
10157.5 2
12390801 29318.8 -17184.1 1517.75 -1096.94 439.115 1181.56 
12382300 29011.1 -17595.8 1564.92 -1136.57 463.848 1227.58 
10158 2
12390801 28823.2 -17042.8 1624.25 -1015.54 289.447 1055.98 
12382300 28410.4 -17375.8 1643.33 -1230.87 450.82 1310.84 
10158.5 2
12390801 28369.2 -16857.9 1649.92 -897.271 365.435 968.834 
12382300 27933.2 -17244.8 1675.77 -943.055 258.855 977.936 
10159 2
12390801 27737.2 -16644.2 1747.17 -1246.67 421.446 1315.98 
12382300 27464.9 -17228.2 1726.42 -923.696 32.5823 924.271 
10159.5 2
12390801 27235.7 -16563.1 1661.25 -1040.46 168.396 1054 
12382300 26934 -17041.4 1683.67 -1101.49 387.621 1167.7 
10160 2
12390801 26644 -16403.3 1626.92 -1153.35 311.453 1194.66 
12382300 26369.2 -16896.7 1612 -1101.06 282.114 1136.63 
10160.5 2
12390801 25986 -16123.8 1546 -1275.19 541.617 1385.45 
12382300 25837.9 -16663.8 1555.25 -1029.53 451.439 1124.16 
10161 2
12390801 25470.4 -15787.8 1530.25 -1052.21 685.884 1256.02 
12382300 25326.2 -16230.1 1553.58 -1044.22 885.034 1368.82 
10161.5 2
12390801 24886.6 -15518.5 1575.5 -1201.3 554.012 1322.9 
12382300 24839.2 -16028.6 1598.92 -1002.23 414.609 1084.6 
10162 2
12390801 24431.2 -15421.2 1581.77 -899.906 192.232 920.209 
12382300 24061.5 -15902.4 1634.23 -1536.81 249.405 1556.92 
10162.5 2
12390801 23975.9 -15274.8 1598.42 -908.811 292.21 954.633 
12382300 23535.7 -15832.7 1713.67 -1049.64 139.158 1058.83 
10163 2
12390801 23371.8 -15079 1626.38 -1193.97 387.022 1255.13 
12382300 23084.1 -15552.5 1719.15 -892.47 553.765 1050.31 
10163.5 2
12390801 22787.7 -14901.3 1593.67 -1172.9 356.76 1225.95 
12382300 22643.7 -15468.7 1677.75 -884.358 168.263 900.223 
10164 2
12390801 22312.5 -14670.8 1494 -975.781 473.28 1084.5 
12382300 22204 -15206.1 1642.23 -902.806 539.199 1051.57 
10164.5 2
12390801 21807 -14362.2 1518.62 -1004.89 613.702 1177.47 
12382300 21683.8 -14917.8 1542.85 -1034.26 573.176 1182.46 
10165 2
12390801 21388.3 -14012.1 1570.62 -824.197 689.128 1074.34 
12382300 21197.3 -14620.2 1533.62 -957.601 585.706 1122.52 
10165.5 2
12390801 20939.3 -13631.4 1659.58 -897.949 761.321 1177.25 
12382300 20547.2 -14126.8 1653.08 -1300.28 986.962 1632.43 
10166 2
12390801 20574.5 -13388.5 1661.42 -740.027 492.732 889.058 
12382300 20298.8 -13966.9 1690.17 -503.719 324.206 599.034 
10166.5 2
12390801 20178.4 -13142.5 1631.67 -793.754 492.986 934.388 
12382300 19847.5 -13829 1910.75 -904.476 276.386 945.762 
10167 2
12390801 19858.9 -12909.8 1624.08 -626.471 456.209 774.979 
12382300 19457 -13474.7 1847.58 -765.686 694.771 1033.92 
10167.5 2
12390801 19336.2 -12619.2 1622.92 -1060.18 589.419 1213.01 
12382300 19090.7 -13108.8 1748.5 -743.07 742.055 1050.14 
10168 2
12390801 18962.9 -12376.7 1596.08 -734.896 477.476 876.387 
12382300 18668.8 -12848.4 1680.85 -830.507 512.694 976.011 
10168.5 2
12390801 18625.1 -12116.8 1572 -665.039 511.533 839.013 
12382300 18236.9 -12508.2 1615 -850.103 669.72 1082.22 
10169 2
12390801 18085.5 -11646.9 1552.92 -1090.07 949.327 1445.5 
12382300 17680.8 -11964.6 1564.25 -1123.4 1098.15 1570.97 
10169.5 2
12390801 17427.8 -11182.1 1543.25 -1334.01 942.867 1633.58 
12382300 16969.2 -11629.3 1661.58 -1443.54 680.02 1595.7 
10170 2
12390801 16893.9 -10763.5 1551.08 -1080.8 847.335 1373.36 
12382300 16601.1 -11306.9 1682.33 -745.108 652.665 990.534 
10170.5 2
12390801 16542.4 -10420.8 1620.33 -703 685.333 981.779 
12382300 16136.2 -10892.8 1654.42 -929.667 828.167 1245.05 
10171 2
12390801 16189 -9933.62 1569.92 -691.618 953.46 1177.89 
12382300 15821.9 -10482.1 1634 -615.121 803.829 1012.18 
10171.5 2
12390801 15773.2 -9456.45 1549.91 -834.976 958.154 1270.92 
12382300 15430.7 -9949.45 1650.91 -785.534 1069.52 1327.01 
10172 2
12390801 15399.5 -9033 1588.15 -751.952 852.021 1136.39 
12382300 15070.3 -9577.69 1639.92 -725.19 748.013 1041.84 
10172.5 2
12390801 15000 -8649.58 1583.92 -766.721 735.925 1062.75 
12382300 14589.6 -8996.75 1705.08 -922.696 1115.05 1447.31 
10173 2
12390801 14582.6 -8194.75 1582.83 -846.687 922.583 1252.21 
12382300 14169.5 -8602.42 1633.92 -852.096 799.865 1168.7 
10173.5 2
12390801 14195.8 -7777.17 1585.58 -770.418 831.839 1133.8 
12382300 13714.8 -8244.83 1601.67 -905.876 712.317 1152.39 
10174 2
12390801 13768.7 -7383.17 1577.58 -868.225 800.813 1181.15 
12382300 13264.2 -7960.83 1634.5 -915.82 577.236 1082.56 
10174.5 2
12390801 13389.3 -6991.25 1575.33 -767.881 793.354 1104.11 
12382300 12890.5 -7667.67 1645.92 -756.41 593.455 961.429 
10175 2
12390801 13038.7 -6606.67 1549.25 -702.739 770.708 1042.99 
12382300 12427.8 -7369.42 1625.67 -927.188 597.695 1103.14 
10175.5 2
12390801 12661 -6358.42 1594 -770.748 506.633 922.35 
12382300 12012.1 -7022 1599 -848.469 709.014 1105.71 
10176 2
12390801 12179.2 -5993.54 1579.15 -935.624 708.501 1173.61 
12382300 11568.7 -6642.31 1585.92 -860.953 737.267 1133.49 
10176.5 2
12390801 11520.2 -5613.33 1602.83 -1304.93 752.881 1506.54 
12382300 11056.8 -6263 1567.67 -1013.58 751.104 1261.55 
10177 2
12390801 11021.7 -5243.5 1737.83 -1027.84 762.543 1279.81 
12382300 10601.2 -5865.67 1552.42 -939.347 819.244 1246.41 
10177.5 2
12390801 10678.2 -4935.08 1614.46 -684.135 614.389 919.519 
12382300 10159.7 -5471.92 1594.77 -879.597 784.35 1178.51 
10178 2
12390801 10228.4 -4598.92 1554.75 -881.988 659.138 1101.08 
12382300 9632.33 -5217 1557.25 -1034.04 499.849 1148.51 
10178.5 2
12390801 9828.75 -4187.5 1552.92 -824.055 848.282 1182.64 
12382300 9273.33 -4923.25 1522.25 -740.206 605.67 956.421 
10179 2
12390801 9353.92 -3815.75 1597 -973.019 761.783 1235.75 
12382300 8910.42 -4626.67 1504.42 -743.682 607.753 960.43 
10179.5 2
12390801 8996.77 -3505.31 1558.62 -694.839 603.973 920.644 
12382300 8561.38 -4213.23 1444.69 -679.051 804.35 1052.66 
10180 2
12390801 8601.75 -3142.33 1521.83 -785.327 721.619 1066.52 
12382300 8072.83 -3756.33 1446.33 -971.275 908.345 1329.84 
10180.5 2
12390801 8132.17 -2775.5 1550.67 -954.438 745.596 1211.14 
12382300 7684.08 -3290 1429.42 -790.142 947.832 1233.98 
10181 2
12390801 7758.77 -2345.54 1550.69 -746.795 859.923 1138.93 
12382300 7384.15 -2889.23 1401.62 -599.859 801.538 1001.15 
10181.5 2
12390801 7287.25 -1928.92 1552.5 -935.554 826.631 1248.43 
12382300 6958.83 -2418.17 1391.92 -843.89 934.651 1259.25 
10182 2
12390801 6902.75 -1454 1575.92 -778.34 961.37 1236.95 
12382300 6471 -2032.17 1451.58 -987.517 781.377 1259.26 
10182.5 2
12390801 6562.08 -958.667 1536.42 -688.215 1000.67 1214.49 
12382300 5923.08 -1724.33 1651.67 -1106.9 621.886 1269.64 
10183 2
12390801 6277.54 -449.077 1509.69 -560.128 1003.13 1148.92 
12382300 5577.23 -1391.54 1610.69 -680.812 655.108 944.813 
10183.5 2
12390801 5866.27 -37.5455 1493.82 -803.253 803.772 1136.34 
12382300 5144.73 -956.818 1563.55 -844.733 849.063 1197.7 
10184 2
12390801 5436.92 299.083 1484 -872.675 684.205 1108.92 
12382300 4766.42 -482.583 1607.08 -768.924 963.892 1233.02 
10184.5 2
12390801 5118.64 644.636 1418.82 -644.292 699.5 951.006 
12382300 4409.09 -136.091 1554.36 -723.331 701.402 1007.56 
10185 2
12390801 4652.5 1116.08 1374.5 -919.401 929.876 1307.66 
12382300 3956.42 230.25 1483 -892.849 722.566 1148.6 
10185.5 2
12390801 3988.73 1353.82 1340.18 -1327.55 475.47 1410.12 
12382300 3592 509.091 1454 -728.833 557.682 917.718 
10186 2
12390801 3624.92 1887.42 1410.17 -726.169 1065.07 1289.07 
12382300 3062.08 1001.67 1447 -1057.72 983.185 1444.1 
10186.5 2
12390801 3228.5 2404.83 1520.58 -774.251 1010.58 1273.08 
12382300 2663.17 1335.08 1482.5 -779.134 651.204 1015.44 
10187 2
12390801 2883.18 2730.45 1603.45 -693.41 653.858 953.073 
12382300 2206.64 1846.27 1575.82 -916.728 1026.48 1376.25 
10187.5 2
12390801 2574.42 3115.67 1645.17 -648.666 809.269 1037.15 
12382300 1757.25 2436.17 1620.42 -944.089 1239.27 1557.92 
10188 2
12390801 2327.69 3427.85 1601.62 -481.884 609.726 777.16 
12382300 1570.31 2980.46 1685.15 -365.122 1063.08 1124.03 
10188.5 2
12390801 2111.08 3870.83 1579.17 -426.396 872.022 970.688 
12382300 1385.33 3494.83 1652.75 -364.123 1012.54 1076.02 
10189 2
12390801 1808.75 4244.83 1575.42 -617.007 763.265 981.464 
12382300 1162.92 4098.5 1634.83 -453.912 1231.97 1312.93 
10189.5 2
12390801 1621.17 4640 1578.92 -381.267 803.184 889.083 
12382300 882.583 4723.92 1647.75 -569.783 1271.17 1393.03 
10190 2
12390801 1333.38 5111.54 1574.31 -566.5 928.225 1087.44 
12382300 687.615 5240.92 1699.46 -383.795 1017.73 1087.69 
10190.5 2
12390801 1090.58 5570.33 1596.42 -471.459 890.864 1007.92 
12382300 385 5816.75 1661.17 -587.603 1118.11 1263.11 
10191 2
12390801 912 6028.75 1571.67 -367.455 943.244 1012.29 
12382300 304.083 6290.42 1637.08 -166.495 974.623 988.742 
10191.5 2
12390801 806.25 6549.83 1553.92 -215.816 1063.44 1085.11 
12382300 204.75 6826.17 1602.25 -202.721 1093.37 1112 
10192 2
12390801 778.583 6971.25 1587.75 -55.1129 839.475 841.283 
12382300 -1.41667 7122.08 1559.58 -410.691 589.475 718.434 
10192.5 2
12390801 717 7267.17 1583.42 -120.752 580.229 592.66 
12382300 -374.583 7300.83 1510.42 -731.699 350.49 811.312 
10193 2
12390801 412.583 7418.17 1565.25 -613.743 304.435 685.1 
12382300 -560.917 7938.25 1387.42 -375.672 1285.11 1338.9 
10193.5 2
12390801 254.333 7727.33 1530.67 -315.868 617.099 693.242 
12382300 -650.583 8381 1452.67 -178.975 883.733 901.674 
10194 2
12390801 267.25 8245.33 1486 25.3268 1015.69 1016 
12382300 -638.333 8881 1520.5 24.0196 980.392 980.686 
10194.5 2
12390801 367.583 8651 1468 197.507 798.556 822.619 
12382300 -597.583 9455.5 1744.92 80.2165 1130.91 1133.75 
10195 2
12390801 504.833 9102.92 1486.75 277.273 912.963 954.139 
12382300 -532.5 9762.58 1830.5 131.481 620.37 634.15 
10195.5 2
12390801 690.5 9539.17 1645 369.854 869.024 944.455 
12382300 -454.417 10195.4 1931.33 155.544 862.218 876.136 
10196 2
12390801 879.25 10020.8 1681.67 372.288 950.033 1020.37 
12382300 -579.583 10619 1958.42 -246.877 835.47 871.182 
10196.5 2
12390801 882.636 10603.9 1703.09 6.95352 1197.28 1197.3 
12382300 -698.727 11060.4 1951.36 -244.649 906.291 938.731 
