# Supplementary material for: Intrinsic group behaviour II: On the dependence of triad spatial dynamics on social and personal features; and on the effect of social interaction on small group dynamics
Source: PLoS One. 2019 Dec 3;14(12):e0225704. doi: 10.1371/journal.pone.0225704 (PMC6890182; doi:10.1371/journal.pone.0225704)
Supplement: S1 Data Set — (ZIP) [file pone.0225704.s001.zip › set_2_int/group_traj_dyad_int/traj_2_0109_68.dat]

2 12381900 12391300 0 1 0 0 2 0 1 20 20 20 1750.39 1788.57 1712.2 
10099 1
12381900 39475.5 -23574.5 1378 0 0 0 
10099.5 1
12381900 39534.4 -23440.7 1378 182.971 415.631 454.123 
10100 1
12381900 39564.3 -23263.8 1378 59.9019 354.35 359.377 
10100.5 1
12381900 39459.8 -23379.1 1378 -205.418 -226.399 305.701 
10101 1
12381900 39404.1 -23654.8 1378 -113.838 -563.736 575.115 
10101.5 1
12381900 39387.3 -23754.4 1378 -33.9069 -201.754 204.584 
10102 1
12381900 39346.8 -23818.2 1378 -79.8506 -125.618 148.849 
10102.5 1
12381900 39334.2 -23943.5 1378 -24.4414 -244.115 245.335 
10103 1
12381900 39333 -23975.6 1378 -2.51691 -65.7543 65.8024 
10103.5 1
12381900 39522.7 -24059.7 1378 374.886 -166.16 410.059 
10104 1
12381900 39513.2 -24084.8 1378 -18.8627 -49.7842 53.2378 
10104.5 1
12381900 39472.8 -24082.5 1378 -81.3213 4.69484 81.4567 
10105 1
12381900 39471.8 -24071.4 1378 -1.81878 21.9907 22.0658 
10105.5 1
12381900 39274.9 -24027.3 1381.25 -397.811 89.0572 407.658 
10106 1
12381900 39128.6 -23825 1394 -292.603 404.667 499.371 
10106.5 1
12381900 39030.7 -23399.5 1405.42 -190.562 827.821 849.471 
10107 1
12381900 39087.6 -23154 1414.25 115.684 498.984 512.218 
10107.5 1
12381900 39197.2 -22963.7 1412.92 223.354 387.644 447.387 
10108 1
12381900 39088.6 -22965.7 1414.5 -218.645 -4.02414 218.682 
10108.5 1
12381900 39070.8 -23037.4 1415.25 -35.8586 -144.949 149.319 
10109 1
12381900 39016.5 -23339.2 1416 -109.987 -610.83 620.653 
10109.5 1
12381900 39210.2 -23403.5 1416 385.956 -128.154 406.676 
10110 1
12381900 39449.3 -23507.9 1416 468.741 -204.751 511.508 
10110.5 1
12381900 39413.7 -23534 1416 -70.2979 -51.4338 87.1047 
10111 1
12381900 39481.2 -23583.7 1416 139.463 -102.617 173.148 
10111.5 1
12381900 39648.4 -23493.5 1416 325.327 175.496 369.644 
10112 1
12381900 39659.4 -23511.8 1416 21.7595 -36.2363 42.2675 
10112.5 1
12381900 39416.5 -23223.5 1416 -509.164 604.377 790.266 
10113 1
12381900 39263.6 -23112.3 1416 -310.899 226.041 384.386 
10113.5 1
12381900 39111.7 -23259.7 1416 -300.231 -291.173 418.234 
10114 1
12381900 39029.3 -23492.8 1416 -161.755 -458.088 485.808 
10114.5 1
12381900 39031.8 -23643.6 1416 4.99002 -300.898 300.94 
10115 1
12381900 39070.6 -23658.3 1416 77.8112 -29.6185 83.2577 
10115.5 1
12381900 39129.3 -23692.2 1416 116.337 -66.9967 134.249 
10116 1
12381900 39143.1 -23672.6 1416 28.0612 39.966 48.8335 
10116.5 1
12381900 39285.9 -23432 1416 284.541 479.25 557.354 
10117 1
12381900 39435.8 -23192 1416 290.549 465.116 548.408 
10117.5 1
12381900 39491 -23183.1 1416 111.422 18.0135 112.869 
10118 1
12381900 39603.4 -23207.3 1416 231.31 -49.8971 236.631 
10118.5 1
12381900 39551 -23238.2 1416 -103.182 -60.8217 119.774 
10119 1
12381900 39546.3 -23273.2 1425.92 -9.11458 -68.2342 68.8402 
10119.5 1
12381900 39722.9 -23486.5 1494.83 365.597 -441.684 573.364 
10120 1
12381900 40065.4 -23537.5 1501 672.825 -100.121 680.234 
10120.5 1
12381900 40189.3 -23598.8 1548 248.893 -123.237 277.732 
10121 1
12381900 40228.9 -23292.6 1547 78.864 609.996 615.073 
10121.5 1
12381900 40038.8 -22818.9 1537.42 -377.162 939.878 1012.73 
10122 1
12381900 39953.7 -22733 1537 -172.054 173.569 244.395 
10122.5 1
12381900 39992.8 -22732.2 1534.17 78.6385 1.50905 78.653 
10123 1
12381900 39947.8 -22677.4 1534 -89.8333 109.667 141.763 
10123.5 1
12381900 39957 -23002.5 1532.5 18.1878 -645.007 645.263 
10124 1
12381900 39853 -23444.4 1530.42 -207.585 -882.069 906.166 
10124.5 1
12381900 39850.8 -23534.8 1543.33 -4.36828 -182.292 182.344 
10125 1
12381900 39975.7 -23611.4 1549.42 250.167 -153.474 293.492 
10125.5 1
12381900 39929.9 -23731.5 1551.08 -93.1772 -244.569 261.717 
10126 1
12381900 39918.8 -23679.2 1551.31 -21.9007 102.841 105.147 
10126.5 1
12381900 40002.5 -23632.2 1559.17 164.178 91.9683 188.182 
10127 1
12381900 40374.5 -23762.5 1600.17 745.491 -261.022 789.867 
10127.5 1
12381900 40772.9 -23811.6 1638.25 801.643 -98.7592 807.704 
10128 1
12381900 41016.2 -23791.7 1628.25 486.5 39.8333 488.128 
10128.5 1
12381900 40870.3 -23811.7 1641.75 -292.838 -40.1606 295.579 
10129 1
12381900 40567.7 -23813.2 1684.33 -600.529 -3.14153 600.537 
10129.5 1
12381900 40387.8 -23936.1 1708.58 -363.468 -248.148 440.098 
10130 1
12381900 40052.5 -23757.8 1698.5 -670.5 356.667 759.461 
10130.5 1
12381900 39772.4 -23402.4 1656.08 -566.97 719.298 915.885 
10131 1
12381900 39768.4 -23309.4 1635.33 -8.04829 187.123 187.296 
10131.5 1
12381900 39908.2 -23338 1631 276.186 -56.4888 281.903 
10132 1
12381900 39965 -23405.2 1631 112.319 -132.905 174.009 
10132.5 1
12381900 40053.6 -23391.3 1631 176.813 27.7778 178.982 
10133 1
12381900 40165.2 -23356.9 1631 224.681 69.2488 235.111 
10133.5 1
12381900 40306 -23463.6 1634.67 283.199 -214.621 355.336 
10134 1
12381900 40709.4 -23518.1 1642.33 810.074 -109.438 817.433 
10134.5 1
12381900 40856.2 -23605.4 1627.58 296.035 -176.075 344.44 
10135 1
12381900 40945.7 -23795.2 1683.58 182.856 -388.207 429.117 
10135.5 1
12381900 40965.7 -23940.1 1703.31 38.5851 -279.05 281.705 
10136 1
12381900 40833.1 -24120.5 1721.67 -257.493 -350.336 434.785 
10136.5 1
12381900 40590.4 -24016.4 1721.75 -497.268 213.286 541.078 
10137 1
12381900 40467.4 -23775.8 1716 -248.988 487.179 547.119 
10137.5 1
12381900 40470.1 -23589.8 1699.75 5.40906 377.113 377.152 
10138 1
12381900 40364.7 -23493.8 1659.17 -211.68 192.771 286.303 
10138.5 1
12381900 40296.3 -23441.2 1680.25 -136.122 104.748 171.759 
10139 1
12381900 40296.2 -23505.8 1702.77 -0.349878 -125.768 125.769 
10139.5 1
12381900 40292.7 -23379.9 1710.33 -6.89166 248.72 248.816 
10140 1
12381900 40163.2 -23174.5 1749.08 -265.198 420.936 497.511 
10140.5 1
12381900 39565.1 -22783.6 1764.31 -1205.99 788.074 1440.65 
10141 1
12381900 38685.7 -22300.5 1778.69 -1717.55 943.66 1959.71 
10141.5 1
12381900 37940.2 -21385 1833.85 -1499.92 1841.97 2375.42 
10142 1
12381900 37535 -21064.4 1886.43 -812.086 642.571 1035.56 
10142.5 1
12381900 37080.3 -20816.2 1840.38 -903.961 493.293 1029.8 
10143 1
12381900 36482.2 -20600.2 1835.62 -1205.96 435.484 1282.18 
10143.5 1
12381900 36136.1 -20413.8 1877.77 -709.174 382.093 805.558 
10144 1
12381900 35337 -19345.4 1762.62 -1569.9 2098.99 2621.13 
10144.5 1
12381900 34544.4 -19020.9 1768.25 -1591.53 651.542 1719.73 
10145 1
12381900 34195.1 -18889.6 1785.38 -697.285 262.078 744.91 
10145.5 1
12381900 33645 -18914.1 1736.92 -1076.47 -47.8825 1077.54 
10146 1
12381900 33077.2 -18950.9 1680.67 -1154.13 -74.8645 1156.56 
10146.5 1
12381900 32455.6 -18692.8 1713.46 -1216.34 505.03 1317.02 
10147 1
12381900 31726.2 -18337.9 1653.92 -1450.07 705.612 1612.63 
10147.5 1
12381900 31003.4 -18045.4 1536.64 -1460.21 590.898 1575.23 
10148 1
12381900 30474.1 -17886.2 1490.21 -1086.98 326.929 1135.08 
10148.5 1
12381900 29705.3 -17613.3 1585.53 -1519.38 539.29 1612.25 
10149 1
12381900 28942.1 -17445.8 1696 -1505.19 330.44 1541.04 
10149.5 1
12381900 28517.7 -17145.5 1734.92 -859.192 607.817 1052.45 
10150 1
12381900 28001.3 -16993.9 1764.46 -1032.77 303.231 1076.36 
10150.5 1
12381900 27538.4 -16797 1808.25 -923.934 393.06 1004.07 
10151 1
12381900 26911.8 -16684.2 1599.46 -1245.67 224.346 1265.71 
10151.5 1
12381900 26335.9 -16467 1545.42 -1163.49 438.695 1243.45 
10152 1
12381900 25737.3 -16093.3 1541.42 -1247.05 778.472 1470.08 
10152.5 1
12381900 25143.2 -15855.1 1611.15 -1162.63 466.255 1252.64 
10153 2
12391300 24092.5 -16081.2 1208.5 0 0 0 
12381900 24589.6 -15510.8 1654.21 -1089.88 677.739 1283.42 
10153.5 2
12391300 23534.2 -15857.5 1683.08 -1431.46 573.619 1542.11 
12381900 24095.1 -15281.9 1696.15 -988.989 457.725 1089.78 
10154 2
12391300 22982.2 -15658.6 1799.69 -1131.15 407.629 1202.35 
12381900 23545.5 -15021.5 1690.46 -1126.1 533.575 1246.12 
10154.5 2
12391300 22419.6 -15412.3 1806.08 -1129.75 494.594 1233.27 
12381900 22992.2 -14825.3 1720.46 -1111.06 394.038 1178.86 
10155 2
12391300 21881.5 -15096.2 1691.54 -1071.87 629.789 1243.19 
12381900 22313.9 -14533.7 1656.85 -1351.21 580.907 1470.79 
10155.5 2
12391300 21242.8 -14792 1661.23 -1242.59 591.739 1376.3 
12381900 21748.2 -14221.2 1647 -1100.57 607.902 1257.3 
10156 2
12391300 20714.5 -14484.4 1708.92 -1050.39 611.498 1215.42 
12381900 21226.4 -13902.6 1707.92 -1037.4 633.494 1215.53 
10156.5 2
12391300 20215.9 -14171.6 1799.83 -1021.69 641.052 1206.15 
12381900 20760 -13668.2 1745.17 -955.772 480.362 1069.7 
10157 2
12391300 19745.5 -13950.7 1776.38 -937.162 440.022 1035.32 
12381900 20259.2 -13407.9 1731.85 -997.548 518.414 1124.21 
10157.5 2
12391300 19252.1 -13583.3 1779.5 -971.217 723.148 1210.87 
12381900 19764 -13126.9 1728.25 -974.864 553.162 1120.87 
10158 2
12391300 18906.8 -13317.4 1764.42 -707.65 544.911 893.139 
12381900 19375.2 -12883.9 1729.5 -796.79 497.951 939.59 
10158.5 2
12391300 18465 -12819.7 1759.31 -873.024 983.645 1315.19 
12381900 18974.2 -12532.2 1704.46 -792.363 695.031 1054 
10159 2
12391300 17973.6 -12529.7 1732.92 -969.264 572.043 1125.48 
12381900 18527.9 -12252.2 1662.92 -880.304 552.395 1039.27 
10159.5 2
12391300 17461.8 -12130.8 1664.92 -1061.89 827.628 1346.32 
12381900 18034.8 -11858 1608.08 -1022.99 817.773 1309.68 
10160 2
12391300 16700.2 -11670.2 1723.54 -1484.44 897.848 1734.85 
12381900 17323.4 -11362.2 1585.46 -1386.84 966.412 1690.35 
10160.5 2
12391300 16160.1 -11245.8 1737 -1046.8 822.327 1331.17 
12381900 16712.6 -10968.3 1677.75 -1183.72 763.367 1408.52 
10161 2
12391300 15733.5 -10730.9 1771.5 -870.578 1050.85 1364.62 
12381900 16367.2 -10548.1 1683.83 -704.932 857.653 1110.18 
10161.5 2
12391300 15301.2 -10334.9 1790.92 -889.575 814.815 1206.34 
12381900 16007.2 -10065.1 1697.42 -740.741 993.827 1239.51 
10162 2
12391300 14853 -9906.08 1743.38 -885.705 847.509 1225.87 
12381900 15556.5 -9559.31 1714.69 -890.57 999.557 1338.74 
10162.5 2
12391300 14477.6 -9292.42 1820 -749.335 1224.87 1435.9 
12381900 15119 -9203.83 1696 -873.33 709.53 1125.23 
10163 2
12391300 14117.5 -8928.62 1798.23 -711.703 718.975 1011.66 
12381900 14649.7 -8676.85 1688.46 -927.486 1041.48 1394.6 
10163.5 2
12391300 13666.5 -8601.67 1779.25 -905.545 656.524 1118.5 
12381900 14244.9 -8323.08 1711.08 -812.802 710.367 1079.48 
10164 2
12391300 13297.5 -8206.62 1786.38 -757.621 811.194 1109.97 
12381900 13917.2 -7934.31 1698 -673.024 798.307 1044.15 
10164.5 2
12391300 12845.8 -7747.54 1817.46 -898.15 912.678 1280.49 
12381900 13507.5 -7527.69 1717.69 -814.345 808.38 1147.45 
10165 2
12391300 12470.1 -7380.85 1801 -739.552 721.835 1033.43 
12381900 13096 -7118.69 1727.46 -810.115 805.118 1142.15 
10165.5 2
12391300 12132.3 -6999.17 1769.92 -675.487 763.359 1019.31 
12381900 12753.3 -6735.92 1742.42 -685.333 765.551 1027.5 
10166 2
12391300 11783.5 -6658.92 1744.5 -707.573 690.162 988.425 
12381900 12290.8 -6325.67 1694.08 -938.303 832.15 1254.15 
10166.5 2
12391300 11359.3 -6170.75 1755.92 -850.033 978.29 1296 
12381900 11837.8 -5801.33 1605.92 -907.816 1050.77 1388.61 
10167 2
12391300 10857.3 -5554.67 1737.17 -984.314 1208.01 1558.25 
12381900 11408.6 -5251 1668.5 -841.503 1079.08 1368.41 
10167.5 2
12391300 10515.2 -5180.75 1731.83 -694.05 758.452 1028.08 
12381900 10941.8 -4831.75 1636.08 -946.924 850.406 1272.73 
10168 2
12391300 10132.2 -4787.31 1756.46 -753.962 774.493 1080.88 
12381900 10535.2 -4358.23 1639.23 -800.235 932.124 1228.51 
10168.5 2
12391300 9700.17 -4364.33 1745.17 -850.368 832.627 1190.12 
12381900 10065.5 -3782 1629.67 -924.667 1134.31 1463.45 
10169 2
12391300 9179.75 -3925.75 1770.92 -1051.35 886.027 1374.91 
12381900 9613.58 -3436.17 1647.5 -912.963 698.653 1149.62 
10169.5 2
12391300 8653.58 -3546.42 1770.83 -1067.28 769.439 1315.72 
12381900 9165.08 -3052.5 1695.17 -909.736 778.229 1197.19 
10170 2
12391300 8184.67 -3229.58 1760.83 -949.224 641.363 1145.59 
12381900 8723.75 -2711.5 1757.67 -893.387 690.283 1129 
10170.5 2
12391300 7660.67 -2796.42 1704.5 -1048 866.333 1359.72 
12381900 8233.17 -2331.42 1751.33 -981.167 760.167 1241.19 
10171 2
12391300 7191.92 -2280.92 1730.23 -917.306 1008.79 1363.49 
12381900 7760.15 -1693.62 1686.69 -925.661 1248.14 1553.93 
10171.5 2
12391300 6704.18 -1903.82 1692.55 -979.4 757.239 1238 
12381900 7204.73 -1241.91 1635.64 -1115.31 907.041 1437.58 
10172 2
12391300 6173.85 -1464.31 1804.54 -1067.07 884.327 1385.89 
12381900 6784.15 -859.231 1677.85 -846.224 769.977 1144.1 
10172.5 2
12391300 5765.17 -973.25 1784.92 -784.414 942.529 1226.24 
12381900 6396.08 -239.333 1635.83 -744.857 1189.82 1403.74 
10173 2
12391300 5386.58 -424.917 1722.08 -767.918 1112.24 1351.58 
12381900 6040.42 228.667 1576.17 -721.433 949.29 1192.32 
10173.5 2
12391300 4954.5 129 1727.92 -860.724 1103.42 1399.42 
12381900 5595.08 678.667 1583.5 -887.118 896.414 1261.17 
10174 2
12391300 4706.83 662.917 1664.42 -503.388 1085.2 1196.27 
12381900 5193.25 1125.58 1486.25 -816.734 908.367 1221.55 
10174.5 2
12391300 4143.58 1332.17 1555.83 -1140.18 1354.76 1770.7 
12381900 4762.92 1561.33 1463.58 -871.12 882.085 1239.73 
10175 2
12391300 3747.5 1936.08 1518.5 -793.754 1210.25 1447.33 
12381900 4498.33 2137.5 1467.25 -530.227 1154.64 1270.57 
10175.5 2
12391300 3269.83 2418.67 1707.17 -974.83 984.864 1385.73 
12381900 4126.83 2598.67 1475.58 -758.163 941.156 1208.55 
10176 2
12391300 2948.69 3005.31 1793.77 -623.575 1139.11 1298.62 
12381900 3673.38 3126.85 1604.54 -880.483 1025.59 1351.7 
10176.5 2
12391300 2771 3496.42 1792.67 -351.866 972.493 1034.19 
12381900 3329.25 3736.67 1654.75 -681.455 1207.57 1386.58 
10177 2
12391300 2546.67 4034.83 1787.92 -462.543 1110.14 1202.64 
12381900 3083.17 4229.25 1670.5 -507.388 1015.64 1135.32 
10177.5 2
12391300 2314.77 4712.15 1808.85 -461.947 1349.24 1426.13 
12381900 2865.15 4928.54 1650.23 -434.288 1393 1459.13 
10178 2
12391300 2136.67 5361.25 1809.58 -349.221 1272.74 1319.78 
12381900 2712.92 5667 1711.17 -298.504 1447.96 1478.41 
10178.5 2
12391300 1890.58 6071.75 1786.75 -507.388 1464.95 1550.33 
12381900 2374.83 6012.75 1724.25 -697.079 712.887 997.059 
10179 1
12391300 1599.67 6642.33 1817.17 -596.141 1169.23 1312.43 
10179.5 1
12391300 1408.31 7161.62 1892.38 -372.294 1010.28 1076.69 
10180 1
12391300 1632.58 7523.83 1901.83 445.876 720.115 846.978 
10180.5 1
12391300 1518.58 8005.75 1824.17 -231.707 979.505 1006.54 
10181 1
12391300 1281.38 8469.62 1793.62 -474.397 927.731 1041.99 
10181.5 1
12391300 1328.25 9083.67 1791.83 92.9869 1218.36 1221.9 
10182 1
12391300 1496.58 9704.5 1761.92 340.756 1256.75 1302.12 
10182.5 1
12391300 1298.58 10324.4 1720.75 -400 1252.36 1314.69 
10183 1
12391300 918.462 10886.1 1712.92 -748.271 1105.63 1335.04 
