# Supplementary material for: Intrinsic group behaviour II: On the dependence of triad spatial dynamics on social and personal features; and on the effect of social interaction on small group dynamics
Source: PLoS One. 2019 Dec 3;14(12):e0225704. doi: 10.1371/journal.pone.0225704 (PMC6890182; doi:10.1371/journal.pone.0225704)
Supplement: S1 Data Set — (ZIP) [file pone.0225704.s001.zip › set_2_int/group_traj_dyad_int/traj_2_0109_67.dat]

2 12384100 12391000 0 0 1 0 1 1 0 40 40 40 1681.93 1742.7 1621.17 
10121 1
12384100 45615.3 -24724.7 1643 0 0 0 
10121.5 1
12384100 45288.9 -24599.7 1624.67 -1066.72 408.497 1142.26 
10122 1
12384100 44830.8 -24382.1 1610 -925.589 439.562 1024.66 
10122.5 1
12384100 44360.9 -24263.2 1560.33 -945.339 239.269 975.149 
10123 1
12384100 43932.8 -24089.8 1547 -856.333 346.833 923.905 
10123.5 1
12384100 43459.2 -23879.3 1566.58 -939.649 417.493 1028.22 
10124 1
12384100 43012.6 -23519.2 1531.08 -891.384 718.729 1145.05 
10124.5 1
12384100 42573.8 -23252.9 1536.67 -884.577 536.962 1034.8 
10125 1
12384100 42191.3 -22832.5 1530.75 -766.533 842.518 1139.04 
10125.5 1
12384100 41826.7 -22449.6 1539.58 -742.702 779.871 1076.94 
10126 1
12384100 41341.7 -22008.8 1578.62 -952.798 866.039 1287.57 
10126.5 1
12384100 40847 -21671.9 1580.33 -969.985 660.495 1173.51 
10127 1
12384100 40208.5 -21569.4 1646.92 -1279.56 205.411 1295.94 
10127.5 1
12384100 39721.7 -21179.2 1729.08 -979.544 785.044 1255.31 
10128 1
12384100 39245.8 -20891.1 1721.83 -951.667 576.333 1112.58 
10128.5 1
12384100 38780.8 -20710.4 1745.67 -933.902 362.784 1001.89 
10129 1
12384100 38306.2 -20477.7 1774.42 -941.468 461.806 1048.63 
10129.5 1
12384100 37878.8 -20379.6 1776.83 -863.468 198.148 885.912 
10130 1
12384100 37459.7 -20323.2 1763.83 -838.333 112.833 845.893 
10130.5 1
12384100 37218.7 -20338.5 1783 -487.854 -31.0391 488.841 
10131 1
12384100 36991.2 -20306 1754.42 -457.579 65.3924 462.228 
10131.5 1
12384100 36705.6 -20100.4 1693.25 -564.559 406.291 695.557 
10132 1
12384100 36366.1 -19898.4 1751.25 -670.949 399.209 780.731 
10132.5 1
12384100 35857.2 -19663.4 1673.33 -1015.64 469.062 1118.72 
10133 1
12384100 35227.2 -19482 1716.33 -1267.77 365.023 1319.28 
10133.5 1
12384100 34758.3 -19351.8 1730 -943.327 261.905 979.009 
10134 1
12384100 34324.8 -19236.9 1679.17 -870.649 230.756 900.71 
10134.5 1
12384100 33874.8 -19127.9 1595.58 -907.258 219.758 933.494 
10135 1
12384100 33283.7 -19169.8 1511.67 -1208.76 -85.7192 1211.79 
10135.5 1
12384100 32703.1 -19126.7 1472.46 -1118.67 83.1234 1121.75 
10136 1
12384100 32198.3 -19099.1 1485.92 -980.085 53.6097 981.55 
10136.5 1
12384100 31779.2 -18889.8 1455.33 -858.948 428.791 960.028 
10137 1
12384100 30973.8 -18912.1 1356 -1630.4 -45.0405 1631.02 
10137.5 1
12384100 30578.7 -18638.8 1325.83 -801.386 554.26 974.384 
10138 1
12384100 30033.7 -18522.3 1315.25 -1094.38 233.936 1119.1 
10138.5 1
12384100 29479 -18141.2 1393.08 -1104.91 759.13 1340.56 
10139 1
12384100 28811 -17725.8 1631.46 -1302.14 809.754 1533.39 
10139.5 1
12384100 28341.5 -17448.7 1701.67 -927.866 547.786 1077.5 
10140 1
12384100 27952.8 -17405.8 1713.83 -796.448 87.944 801.289 
10140.5 1
12384100 27481.3 -17141.2 1634.62 -950.657 533.46 1090.1 
10141 1
12384100 27032 -16938.6 1537.15 -877.554 395.583 962.594 
10141.5 1
12384100 26561.4 -16827.5 1550.38 -946.912 223.65 972.966 
10142 1
12384100 26057.6 -16667.6 1565.79 -1009.65 320.421 1059.27 
10142.5 1
12384100 25551.1 -16469.2 1548.85 -1006.95 394.468 1081.46 
10143 1
12384100 24962.2 -16327.1 1576 -1187.19 286.445 1221.26 
10143.5 1
12384100 24556.3 -16254.8 1676 -831.81 148.014 844.876 
10144 1
12384100 24316.5 -16199.2 1661 -471.211 109.415 483.747 
10144.5 1
12384100 23545.2 -16267.5 1638.83 -1548.62 -137.241 1554.69 
10145 1
12384100 22744 -16039.5 1599.69 -1599.3 455.013 1662.77 
10145.5 1
12384100 22359.1 -15728.8 1718.75 -753.262 608.034 968.043 
10146 1
12384100 21986.2 -15653.6 1691.58 -757.791 152.947 773.072 
10146.5 1
12384100 21443.2 -15505.5 1550.23 -1062.81 289.716 1101.59 
10147 1
12384100 21024.2 -15081.2 1532.92 -833.002 843.554 1185.53 
10147.5 1
12384100 20669.9 -14723.3 1590.93 -715.751 723.121 1017.45 
10148 1
12384100 20309.4 -14516.5 1610.29 -740.1 424.611 853.254 
10148.5 1
12384100 20069.4 -14444.5 1556.2 -474.365 142.227 495.228 
10149 1
12384100 20175.8 -14394.8 1548.53 209.862 98.0934 231.656 
10149.5 1
12384100 20411.5 -14196.4 1642.15 477.203 401.651 623.736 
10150 1
12384100 20342.2 -13957.8 1623.38 -138.769 477.231 496.997 
10150.5 2
12391000 19174.5 -13786.5 1753.5 0 0 0 
12384100 19985 -13640.2 1622.75 -712.882 633.937 953.98 
10151 2
12391000 18995.5 -13580.1 1704.54 -529.472 610.719 808.281 
12384100 19526.7 -13407.8 1598.23 -911.148 461.87 1021.53 
10151.5 2
12391000 18571.8 -13230.7 1681.58 -856.138 705.879 1109.61 
12384100 19119.6 -13146.4 1627.58 -822.442 528.14 977.417 
10152 2
12391000 18136.2 -12977 1650.92 -907.292 528.472 1049.98 
12384100 18651.2 -12808.3 1631.5 -975.868 704.34 1203.5 
10152.5 2
12391000 17571.9 -12566.2 1638 -1104.36 804.004 1366.03 
12384100 18258.7 -12390.6 1610.08 -768.052 817.452 1121.66 
10153 2
12391000 17445.8 -11991.5 1633.93 -248.302 1131.21 1158.14 
12384100 18020 -11951.4 1589.5 -469.867 864.682 984.098 
10153.5 2
12391000 16778.2 -11642.1 1723.54 -1335.11 698.846 1506.95 
12384100 17345.6 -11458.3 1572.85 -1348.77 986.099 1670.8 
10154 2
12391000 16300.5 -11341.2 1710.62 -979.035 616.646 1157.05 
12384100 16763.5 -11026.8 1575.23 -1192.78 884.3 1484.83 
10154.5 2
12391000 15926.1 -10984.5 1728.54 -751.776 716.25 1038.36 
12384100 16418.1 -10685.2 1593.69 -693.698 685.975 975.591 
10155 2
12391000 15596.6 -10529.9 1760.31 -656.298 905.455 1118.29 
12384100 16053.5 -10184.8 1609.46 -726.172 996.629 1233.12 
10155.5 2
12391000 15259.2 -10164.8 1788.23 -656.39 710.416 967.233 
12384100 15700 -9730.31 1624.38 -687.818 884.316 1120.32 
10156 2
12391000 14886.1 -9720.92 1766.08 -741.844 882.411 1152.81 
12384100 15366.4 -9405.58 1599.25 -663.188 645.575 925.519 
10156.5 2
12391000 14500.9 -9208 1753.67 -789.276 1051.06 1314.41 
12384100 14966.6 -9038.42 1612.17 -819.331 752.391 1112.38 
10157 2
12391000 14130.3 -8774.08 1729.31 -738.265 864.389 1136.75 
12384100 14657.5 -8853.31 1590.46 -615.78 368.743 717.744 
10157.5 2
12391000 13771.9 -8391.5 1711.67 -705.494 753.104 1031.93 
12384100 14295.4 -8333.08 1607.92 -712.687 1024.06 1247.65 
10158 2
12391000 13423.1 -7937 1737 -714.822 931.352 1174.05 
12384100 13983.5 -7905.42 1613.67 -639.173 876.366 1084.69 
10158.5 2
12391000 13068.7 -7564.46 1721 -700.378 736.242 1016.16 
12384100 13615.8 -7470.31 1606.23 -726.741 859.899 1125.87 
10159 2
12391000 12727 -7222.5 1733.42 -673.949 674.48 953.484 
12384100 13232.4 -7101.67 1616.42 -756.119 727.103 1049 
10159.5 2
12391000 12417.2 -6881.58 1775.58 -642.635 707.296 955.64 
12384100 12916.8 -6805 1664.75 -654.91 615.491 898.742 
10160 2
12391000 12045.7 -6433.62 1686.46 -724.284 873.232 1134.51 
12384100 12517.5 -6365.31 1626.62 -778.34 857.1 1157.77 
10160.5 2
12391000 11582.6 -5949.17 1672.5 -897.498 938.854 1298.83 
12384100 12105.7 -5955.67 1586.75 -798.052 793.878 1125.67 
10161 2
12391000 11223.7 -5488.08 1713.58 -732.483 940.986 1192.47 
12384100 11648.2 -5343.42 1570.83 -933.503 1249.49 1559.7 
10161.5 2
12391000 10866.3 -5126.17 1695.92 -735.254 744.684 1046.5 
12384100 11250.8 -4820 1557.75 -817.73 1076.99 1352.25 
10162 2
12391000 10463.3 -4714.92 1676.54 -796.493 812.734 1137.95 
12384100 10933.5 -4500.77 1542.31 -627.065 630.891 889.513 
10162.5 2
12391000 10174.6 -4204.08 1702 -576.296 1019.64 1171.23 
12384100 10663.4 -3983.33 1533.42 -539.165 1032.81 1165.07 
10163 2
12391000 9901 -3861.69 1746.08 -540.679 676.662 866.144 
12384100 10315.1 -3551.62 1614.31 -688.418 853.198 1096.3 
10163.5 2
12391000 9536.17 -3371.08 1733.5 -732.597 985.159 1227.7 
12384100 10030.8 -3121.58 1639.17 -570.938 863.518 1035.2 
10164 2
12391000 9202.77 -2999.62 1683.31 -684.594 762.768 1024.93 
12384100 9729.15 -2638.23 1622.15 -619.294 992.51 1169.87 
10164.5 2
12391000 8856.08 -2515.08 1733 -689.249 963.297 1184.49 
12384100 9332.31 -2238.23 1625.92 -788.959 795.229 1120.2 
10165 2
12391000 8423.08 -2016.77 1746.77 -852.362 980.921 1299.51 
12384100 8948.46 -1811.38 1641.77 -755.603 840.248 1130.02 
10165.5 2
12391000 8162.33 -1547.25 1748.42 -521.487 939.038 1074.12 
12384100 8644.83 -1348.58 1632.67 -607.256 925.603 1107.02 
10166 2
12391000 7720.58 -1239.75 1719.75 -896.045 623.732 1091.76 
12384100 8213 -895.167 1570.25 -875.93 919.709 1270.09 
10166.5 2
12391000 7390.08 -813.083 1722.75 -662.325 855.043 1081.56 
12384100 7823.33 -461.167 1555.33 -780.895 869.739 1168.86 
10167 2
12391000 7038.17 -293.167 1707.08 -690.033 1019.44 1231.02 
12384100 7529.58 24.5833 1565.08 -575.98 952.451 1113.07 
10167.5 2
12391000 6606.75 78.3333 1694.58 -875.085 753.55 1154.82 
12384100 7117.42 429.667 1526.83 -836.038 821.67 1172.22 
10168 2
12391000 6238.77 461.692 1671.54 -724.372 754.644 1046.04 
12384100 6688.62 788.462 1532 -844.097 706.289 1100.61 
10168.5 2
12391000 5772.33 986.333 1631.25 -918.181 1032.76 1381.9 
12384100 6225.92 1279.25 1501.67 -910.824 966.119 1327.78 
10169 2
12391000 5387.25 1373.42 1545.25 -777.946 781.987 1103.04 
12384100 5864.58 1611.17 1466.75 -729.966 670.539 991.198 
10169.5 2
12391000 5028.83 1693.5 1541.42 -727.011 649.256 974.72 
12384100 5479.75 2044.83 1419.92 -780.595 879.648 1176.06 
10170 2
12391000 4633.92 1968.67 1483.83 -799.426 557.018 974.347 
12384100 5119.5 2233.5 1360.75 -729.251 381.916 823.205 
10170.5 2
12391000 4158.83 2344.58 1502.92 -950.167 751.833 1211.64 
12384100 4655.83 2521 1366.42 -927.333 575 1091.13 
10171 2
12391000 3726 2840.46 1673.23 -847.032 970.407 1288.08 
12384100 4250.46 2981.15 1487.69 -793.291 900.497 1200.09 
10171.5 2
12391000 3381.91 3264.64 1741.27 -690.946 851.757 1096.77 
12384100 3886.82 3443.45 1579.36 -730.208 928.315 1181.09 
10172 2
12391000 3146 3640.46 1721.08 -474.666 756.187 892.82 
12384100 3602.85 3843 1593.08 -571.372 803.914 986.278 
10172.5 2
12391000 2840 4126.17 1705.17 -587.332 932.256 1101.84 
12384100 3319.5 4245.17 1577.83 -543.851 771.913 944.258 
10173 2
12391000 2574 4576.75 1729.17 -539.554 913.962 1061.34 
12384100 3087.75 4692.42 1560.92 -470.081 907.201 1021.76 
10173.5 2
12391000 2350 5135.5 1735.42 -446.215 1113.05 1199.16 
12384100 2882.75 5256.67 1581.25 -408.367 1124 1195.89 
10174 2
12391000 2150.08 5655.42 1755.92 -406.335 1056.74 1132.17 
12384100 2721.83 5771.67 1647.17 -327.066 1046.75 1096.66 
10174.5 2
12391000 1866.08 6143.33 1764.08 -574.899 987.686 1142.82 
12384100 2511.5 6199.17 1648.33 -425.776 865.385 964.456 
10175 1
12391000 1642.17 6610.58 1807.33 -448.731 936.373 1038.34 
10175.5 1
12391000 1464.5 6884.33 1762.58 -362.585 558.673 666.021 
10176 1
12391000 1263.23 7192.62 1748.23 -390.814 598.606 714.888 
10176.5 1
12391000 1120.92 7542.92 1795.83 -281.81 693.666 748.725 
10177 1
12391000 831.583 8078.83 1730.67 -596.564 1104.98 1255.74 
10177.5 1
12391000 783.077 8629.31 1703.46 -96.6263 1096.56 1100.81 
10178 1
12391000 854.5 9036.92 1702.58 140.045 799.233 811.41 
10178.5 1
12391000 642.5 9424.67 1735.75 -437.113 799.485 911.177 
10179 1
12391000 396 9866.58 1938.5 -505.123 905.567 1036.92 
10179.5 1
12391000 169.231 10435.2 2015.92 -441.185 1106.17 1190.9 
10180 1
12391000 34.5833 10858.1 1995.42 -267.689 840.814 882.398 
