# Supplementary material for: Intrinsic group behaviour II: On the dependence of triad spatial dynamics on social and personal features; and on the effect of social interaction on small group dynamics
Source: PLoS One. 2019 Dec 3;14(12):e0225704. doi: 10.1371/journal.pone.0225704 (PMC6890182; doi:10.1371/journal.pone.0225704)
Supplement: S1 Data Set — (ZIP) [file pone.0225704.s001.zip › set_2_int/group_traj_dyad_int/traj_2_0109_66.dat]

2 12375701 12380000 0 0 0 0 2 1 0 60 50 70 1666.16 1696.17 1636.15 
10076.5 1
12375701 44307 -21113 1349 0 0 0 
10077 1
12375701 44131.4 -21258 1331.09 -675.524 -557.692 875.987 
10077.5 1
12375701 43705 -21455 1335.5 -884.572 -408.714 974.43 
10078 1
12375701 43265 -21568.2 1490.58 -867.85 -223.373 896.136 
10078.5 1
12375701 42923.1 -21641.9 1554.33 -696.368 -150.034 712.347 
10079 1
12375701 42514.2 -21691.8 1551.46 -809.609 -98.8703 815.624 
10079.5 1
12375701 42113.6 -21834.4 1555.92 -790.232 -281.204 838.774 
10080 2
12380000 40407.8 -23389.1 1664.3 0 0 0 
12375701 41908.8 -21756.4 1521.31 -407.032 155.133 435.593 
10080.5 2
12380000 40348.8 -23510.2 1726.33 -132.212 -271.637 302.104 
12375701 41373 -22027.9 1563.75 -1056.9 -535.566 1184.85 
10081 2
12380000 40283.4 -23483.3 1720.17 -132.961 54.7087 143.776 
12375701 40935.2 -22208 1617.08 -889.905 -366.023 962.239 
10081.5 2
12380000 40270.9 -23336.3 1759.08 -24.9373 293.464 294.522 
12375701 40510 -21848.3 1679.69 -848.636 717.949 1111.59 
10082 2
12380000 40203.5 -23290 1764.54 -132.386 90.9778 160.633 
12375701 40241.5 -21772.5 1704.31 -527.429 148.859 548.034 
10082.5 2
12380000 40064.2 -22950.1 1838.62 -277.505 677.138 731.795 
12375701 39889.1 -21508.8 1688.54 -702.115 525.283 876.862 
10083 2
12380000 40081 -22584.5 1860.08 34.4337 750.671 751.461 
12375701 39559.4 -21358.3 1686.17 -676.92 309.061 744.137 
10083.5 2
12380000 39588.1 -21778.1 1846.77 -1020.54 1669.61 1956.81 
12375701 39003.8 -21090.2 1673.92 -1150.25 555.078 1277.18 
10084 2
12380000 39064.3 -21316.8 1805.67 -1055.93 930.095 1407.15 
12375701 38490.7 -20965.8 1710.83 -1034.64 250.801 1064.6 
10084.5 2
12380000 38482.7 -21401.3 1784.08 -1136.02 -165.152 1147.96 
12375701 38029.6 -20795.4 1744.31 -900.491 332.908 960.058 
10085 2
12380000 37956 -21198.5 1782.92 -1024.69 394.567 1098.03 
12375701 37482 -20635.5 1700.92 -1065.4 311.06 1109.88 
10085.5 2
12380000 37350.6 -21173.2 1741.92 -1233.03 51.4257 1234.1 
12375701 36912 -20561.6 1664.25 -1160.9 150.543 1170.62 
10086 2
12380000 36892.9 -21017 1713.5 -935.924 319.53 988.965 
12375701 36428.1 -20393.5 1674.83 -989.605 343.729 1047.6 
10086.5 2
12380000 36435.9 -20728.9 1714.92 -906.733 571.581 1071.85 
12375701 35986.1 -20260.8 1594 -876.997 263.202 915.641 
10087 2
12380000 35947.7 -20672.1 1612.07 -951.674 110.683 958.089 
12375701 35358.9 -20035.1 1568.64 -1222.65 439.967 1299.4 
10087.5 2
12380000 35567.3 -20580.3 1602.54 -760.813 183.67 782.669 
12375701 34942.2 -19873.2 1567.23 -833.253 323.824 893.964 
10088 2
12380000 34497.9 -20356.9 1637.47 -2205.03 460.566 2252.62 
12375701 34446.3 -19768 1619.07 -1022.47 216.971 1045.24 
10088.5 2
12380000 33963.4 -20271.2 1666 -1058.35 169.769 1071.88 
12375701 33794.2 -19653.2 1681.6 -1291.35 227.327 1311.21 
10089 2
12380000 33491.3 -20069.6 1640.6 -918.418 392.218 998.662 
12375701 33288.3 -19463 1664.73 -984.176 370.039 1051.44 
10089.5 2
12380000 32921.2 -19886.5 1668.31 -1158.9 372.076 1217.17 
12375701 32721.1 -19304.2 1629.92 -1152.96 322.702 1197.27 
10090 2
12380000 32373.2 -19687.8 1697 -1082.88 392.792 1151.92 
12375701 32171.4 -19120.6 1614.07 -1086.4 362.963 1145.43 
10090.5 2
12380000 31851.3 -19495.6 1564.46 -1054.36 388.223 1123.56 
12375701 31657.3 -18919.6 1546 -1038.48 405.972 1115.02 
10091 2
12380000 31404.7 -19227 1468.64 -880.855 529.813 1027.91 
12375701 31148.4 -18718.3 1418.86 -1003.85 397.1 1079.54 
10091.5 2
12380000 30764.2 -19082.5 1415.46 -1312.62 296.185 1345.63 
12375701 30410.3 -18470.7 1357.69 -1512.4 507.364 1595.23 
10092 2
12380000 29836.6 -18822.3 1373 -1825.95 512.157 1896.42 
12375701 29616.6 -18130.1 1392.64 -1562.47 670.514 1700.27 
10092.5 2
12380000 29353.1 -18718 1390.69 -966.989 208.571 989.227 
12375701 29112.1 -17984.3 1446.77 -1008.99 291.527 1050.26 
10093 2
12380000 28853.2 -18682 1409.69 -1032.74 74.3802 1035.42 
12375701 28596.5 -18000 1565.54 -1065.16 -32.4221 1065.66 
10093.5 2
12380000 28287.7 -18386.2 1636.21 -1100.23 575.459 1241.63 
12375701 27950.6 -17919.4 1603.07 -1256.75 156.754 1266.48 
10094 2
12380000 27823.1 -18141 1668.25 -927.407 489.45 1048.64 
12375701 27498.8 -17678.2 1600.08 -901.673 481.394 1022.13 
10094.5 2
12380000 27136.6 -18244.8 1712.62 -1403.82 -212.207 1419.77 
12375701 26990.7 -17708.9 1591.31 -1039.14 -62.7261 1041.03 
10095 2
12380000 26680.2 -18051.6 1767.17 -914.56 387.146 993.127 
12375701 26484.3 -17539 1522 -1014.75 340.527 1070.36 
10095.5 2
12380000 26151.7 -17894.7 1699.62 -1048.73 311.292 1093.95 
12375701 25994.2 -17286.8 1469.92 -972.578 500.458 1093.79 
10096 2
12380000 25564.1 -17697.4 1600.17 -1172.87 393.764 1237.21 
12375701 25440.5 -16923.8 1416.33 -1105.1 724.423 1321.37 
10096.5 2
12380000 25128.3 -17378.5 1520.15 -878.58 642.9 1088.68 
12375701 24988.8 -16672.1 1355 -910.748 507.573 1042.64 
10097 2
12380000 24583.2 -16953.7 1512.92 -1058.4 824.944 1341.92 
12375701 24618.8 -16411.5 1404.15 -718.297 505.9 878.57 
10097.5 2
12380000 24169.6 -16716.7 1536.17 -820.729 470.289 945.922 
12375701 24171.6 -16143.8 1461.25 -887.426 531.326 1034.33 
10098 2
12380000 23682.2 -16550.5 1587.77 -990.71 337.815 1046.72 
12375701 23761.5 -15886.2 1685.15 -833.581 523.413 984.286 
10098.5 2
12380000 23020.2 -16341.3 1595.25 -1326.63 419.095 1391.25 
12375701 23096.6 -15677.3 1664.5 -1332.42 418.632 1396.64 
10099 2
12380000 22752.5 -16116.8 1644.69 -536.329 450.028 700.124 
12375701 22777.9 -15462.1 1638.15 -638.598 431.376 770.644 
10099.5 2
12380000 22313.1 -15866.4 1632.33 -884.216 503.727 1017.63 
12375701 22373.2 -15379.8 1635.25 -814.399 165.648 831.075 
10100 2
12380000 21832.8 -15532.5 1607.92 -962.399 669.095 1172.13 
12375701 21758.4 -14883.2 1612.08 -1232.03 995.183 1583.76 
10100.5 2
12380000 21309 -15040.6 1569.17 -1029.17 966.513 1411.85 
12375701 21072.5 -14483.6 1556.75 -1347.51 785.011 1559.5 
10101 2
12380000 20796.5 -14570.8 1644.42 -1048.06 960.634 1421.7 
12375701 20693.3 -14052 1599.33 -775.392 882.584 1174.81 
10101.5 2
12380000 20433 -14464.3 1663.92 -735.83 215.587 766.762 
12375701 20236.9 -13850.7 1638.33 -923.92 407.557 1009.82 
10102 2
12380000 19933.7 -14224.2 1624.62 -982.889 472.794 1090.69 
12375701 19782 -13499.6 1629.69 -895.505 691.046 1131.14 
10102.5 2
12380000 19438.7 -13852 1652.85 -964.912 725.446 1207.2 
12375701 19493.3 -13182.2 1667.85 -562.753 618.833 836.448 
10103 2
12380000 19055.1 -13463.3 1645.77 -784.49 794.872 1116.8 
12375701 19062.6 -12853.1 1616.77 -880.761 672.959 1108.43 
10103.5 2
12380000 18682.5 -13073 1619.31 -736.242 771.359 1066.32 
12375701 18550.2 -12509.4 1520.92 -1012.77 679.234 1219.45 
10104 2
12380000 18148.8 -12769.4 1626.58 -1056.84 601.155 1215.85 
12375701 18083.8 -12097.1 1456.58 -923.407 816.438 1232.58 
10104.5 2
12380000 17619.9 -12418 1615.83 -1064.22 707.076 1277.7 
12375701 17429.7 -11797.9 1430 -1316.23 601.945 1447.34 
10105 2
12380000 16938.4 -11984.7 1599.08 -1352.18 859.788 1602.38 
12375701 16658 -11268.2 1561.42 -1531.08 1051.09 1857.15 
10105.5 2
12380000 16315.6 -11557.8 1644.25 -1258.25 862.458 1525.46 
12375701 16205.9 -10875.5 1631 -913.3 793.266 1209.71 
10106 2
12380000 15887.8 -11237.5 1644.15 -855.474 640.577 1068.73 
12375701 15897.1 -10490.1 1606.23 -617.679 770.846 987.791 
10106.5 2
12380000 15489.5 -10805 1682.33 -774.993 841.365 1143.9 
12375701 15458.8 -10069.3 1624.25 -852.776 818.567 1182.07 
10107 2
12380000 15054.5 -10334.2 1677.33 -884.146 956.978 1302.89 
12375701 15051.4 -9523.33 1600.83 -827.913 1109.76 1384.56 
10107.5 2
12380000 14621.4 -9722.75 1672 -882.043 1245.25 1525.99 
12375701 14671 -9098.25 1618.25 -774.779 865.75 1161.81 
10108 2
12380000 14244.1 -9313.25 1678.58 -759.222 823.944 1120.4 
12375701 14355.5 -8780.92 1601 -634.809 638.498 900.367 
10108.5 2
12380000 13863.3 -8916.67 1635.25 -769.192 801.178 1110.65 
12375701 13922.5 -8395.25 1613.58 -874.747 779.125 1171.42 
10109 2
12380000 13505.9 -8556.75 1631.5 -723.516 728.576 1026.79 
12375701 13466.8 -7886.17 1623.83 -922.402 1030.53 1383.05 
10109.5 2
12380000 13130.7 -8142 1660.17 -747.51 826.195 1114.17 
12375701 13023.9 -7445.92 1596.25 -882.304 876.992 1244.02 
10110 2
12380000 12628.5 -7701.77 1682.62 -984.716 863.198 1309.49 
12375701 12643.5 -7119.92 1621.23 -745.84 639.203 982.272 
10110.5 2
12380000 12141.4 -7382.08 1660.58 -960.641 630.544 1149.09 
12375701 12205.3 -6793.92 1594.25 -864.31 643.011 1077.26 
10111 2
12380000 11702.2 -6916.33 1639.25 -907.369 962.293 1322.62 
12375701 11822.2 -6365.92 1558.92 -791.667 884.298 1186.89 
10111.5 2
12380000 11251 -6438.54 1661.08 -877.918 929.562 1278.6 
12375701 11312.8 -5781.15 1560.46 -990.896 1137.67 1508.7 
10112 2
12380000 10796.7 -5920.67 1605.5 -896.121 1021.44 1358.82 
12375701 10815.1 -5298.25 1588.08 -981.781 952.473 1367.88 
10112.5 2
12380000 10429.9 -5505.27 1583.36 -768.884 870.847 1161.7 
12375701 10443.6 -4873.82 1585.45 -778.715 889.794 1182.43 
10113 2
12380000 10042.2 -5120.92 1586.5 -787.925 781.212 1109.56 
12375701 10023.2 -4525.25 1495.75 -854.613 708.472 1110.09 
10113.5 2
12380000 9706.67 -4773.42 1611.5 -663.208 686.759 954.716 
12375701 9665.58 -4092.17 1558.58 -706.686 855.896 1109.94 
10114 2
12380000 9236.17 -4272.92 1659 -924.361 983.301 1349.56 
12375701 9252.5 -3628.75 1616.5 -811.559 910.445 1219.65 
10114.5 2
12380000 8832.42 -3863.92 1670.67 -805.888 816.367 1147.13 
12375701 8813.75 -3249.58 1615.17 -875.749 756.82 1157.46 
10115 2
12380000 8416.5 -3493.75 1620.75 -835.174 743.307 1118.04 
12375701 8346.92 -2898.42 1619 -937.416 705.154 1173.03 
10115.5 2
12380000 7978.25 -3102.08 1601.42 -867.822 775.578 1163.89 
12375701 7922.75 -2379.17 1593.08 -839.934 1028.22 1327.68 
10116 2
12380000 7648.67 -2621.92 1622.92 -672.619 979.932 1188.56 
12375701 7519.92 -2086 1618.25 -822.109 598.299 1016.77 
10116.5 2
12380000 7303.46 -2269 1673.92 -687.66 703.021 983.42 
12375701 7161.23 -1658.23 1617.62 -714.514 852.13 1112.05 
10117 2
12380000 6842.31 -1900.85 1677.92 -893.709 713.476 1143.58 
12375701 6608.54 -1069.92 1594.31 -1071.11 1140.13 1564.34 
10117.5 2
12380000 6236.58 -1365.33 1666.42 -1223.69 1081.84 1633.34 
12375701 6210.08 -572.583 1536.92 -804.96 1004.73 1287.41 
10118 2
12380000 5842.17 -792.917 1628.33 -811.557 1177.81 1430.34 
12375701 5791 -147.417 1489.42 -862.311 874.829 1228.38 
10118.5 2
12380000 5493.77 -382.462 1625.15 -685.822 807.983 1059.81 
12375701 5380.85 251.846 1484 -807.389 785.95 1126.76 
10119 2
12380000 5064.25 71.1667 1627.5 -838.905 885.993 1220.14 
12375701 4907.5 612.083 1409 -924.504 703.588 1161.79 
10119.5 2
12380000 4468.42 552.417 1628.67 -1233.61 996.377 1585.74 
12375701 4336.92 1094.25 1367.5 -1181.33 998.275 1546.64 
10120 2
12380000 4024 820.308 1655.85 -873.117 526.308 1019.48 
12375701 3769.54 1311.38 1356.85 -1114.69 426.591 1193.53 
10120.5 2
12380000 3559.42 1038.25 1661.58 -932.898 437.635 1030.45 
12375701 3282.83 1555.17 1385.25 -977.32 489.522 1093.06 
10121 2
12380000 3111 1256.85 1677.31 -893.26 435.451 993.746 
12375701 2699.92 1813.46 1465.92 -1161.18 514.532 1270.07 
10121.5 2
12380000 2472 1528.17 1633.58 -1267.86 538.334 1377.41 
12375701 2084.92 1932 1466.25 -1220.25 235.195 1242.71 
10122 2
12380000 1960.92 1583.17 1579 -1032.49 111.111 1038.45 
12375701 1516.58 1912.33 1462.92 -1148.15 -39.7306 1148.84 
10122.5 2
12380000 1477.67 1473.83 1543.75 -972.334 -219.987 996.909 
12375701 1115.33 1924.42 1471.92 -807.344 24.3125 807.71 
10123 2
12380000 927.167 1246.17 1571.92 -1101 -455.333 1191.44 
12375701 485.5 1622.33 1499 -1259.67 -604.167 1397.06 
10123.5 2
12380000 522.417 1019.5 1543.58 -803.075 -449.735 920.43 
12375701 -102.25 1293.33 1434.67 -1166.17 -652.778 1336.44 
10124 2
12380000 67.6667 810 1484.67 -907.685 -418.164 999.376 
12375701 -660.917 1086 1432.08 -1115.1 -413.839 1189.42 
10124.5 2
12380000 -318.75 479.667 1518.83 -779.066 -665.995 1024.94 
12375701 -1270.83 732.75 1533.5 -1229.67 -712.198 1421.03 
10125 2
12380000 -759.75 154.167 1457.58 -883.768 -652.305 1098.43 
12375701 -1721.5 522.75 1585.42 -903.14 -420.842 996.378 
10125.5 2
12380000 -1286.92 -99.0833 1462.33 -1073.66 -515.784 1191.12 
12375701 -2093.75 217.083 1595.75 -758.147 -622.539 980.99 
10126 2
12380000 -2055.08 -277.462 1681.08 -1509.16 -350.448 1549.31 
12375701 -2625.38 -48.0769 1604.15 -1044.47 -520.944 1167.17 
10126.5 2
12380000 -2508.83 -534.667 1688.58 -889.718 -504.324 1022.71 
12375701 -3170.92 -322.333 1638.42 -1069.67 -537.758 1197.24 
10127 2
12380000 -3040.42 -738.333 1653.92 -1065.3 -408.15 1140.81 
12375701 -3703.08 -765.667 1590.17 -1066.47 -888.444 1388.05 
10127.5 2
12380000 -3398 -947.25 1639.42 -719.484 -420.355 833.28 
12375701 -4121.5 -1225.17 1587.75 -841.885 -924.547 1250.42 
10128 2
12380000 -3962.25 -1362.5 1645.67 -1128.5 -830.5 1401.16 
12375701 -4076.33 -1872.33 1610.08 90.3333 -1294.33 1297.48 
10128.5 2
12380000 -4701.75 -1645.17 1605.42 -1484.94 -567.604 1589.72 
12375701 -4551 -2176.42 1603 -953.146 -610.609 1131.96 
10129 1
12375701 -5146.83 -1945.17 1670.5 -1182.21 458.829 1268.13 
10129.5 1
12375701 -5592.42 -2089.83 1711.42 -900.168 -292.256 946.423 
10130 1
12375701 -6094.83 -2127.17 1934.33 -1004.83 -74.6667 1007.6 
10130.5 1
12375701 -6866.08 -2368.33 1606.75 -1561.23 -488.192 1635.78 
10131 1
12375701 -7782.75 -2408.75 1437 -1844.4 -81.3213 1846.19 
10131.5 1
12375701 -8336.58 -2640.92 1392.67 -1094.53 -458.827 1186.81 
10132 1
12375701 -8882.58 -2851.42 1528.92 -1079.05 -416.008 1156.47 
10132.5 1
12375701 -9343 -2914.17 1524.17 -918.995 -125.25 927.491 
10133 1
12375701 -9737.67 -3038.42 1513.33 -794.098 -250 832.521 
10133.5 1
12375701 -10089.3 -3275.08 1525.17 -707.579 -476.19 852.892 
10134 1
12375701 -10179.3 -3534.67 1591.75 -180.723 -521.252 551.692 
10134.5 1
12375701 -10432.2 -3591.42 1570.58 -509.913 -114.415 522.591 
10135 1
12375701 -10748.8 -3671.67 1630.75 -647.239 -164.11 667.721 
10135.5 1
12375701 -10896.9 -3824.85 1601.69 -285.497 -295.144 410.632 
10136 1
12375701 -10934 -3928.67 1591.08 -71.994 -201.593 214.063 
10136.5 1
12375701 -11063.1 -3932.08 1619.17 -264.515 -7.00137 264.608 
10137 1
12375701 -11105.2 -3824.83 1632.08 -85.3576 217.105 233.282 
10137.5 1
12375701 -11164.1 -3624.5 1598.42 -119.337 406.356 423.517 
10138 1
12375701 -11273 -3569 1501.5 -218.708 111.446 245.466 
10138.5 1
12375701 -11570.2 -3838 1564 -592.131 -535.857 798.6 
10139 1
12375701 -11807.5 -4141.15 1565.15 -462.401 -590.943 750.352 
10139.5 1
12375701 -12290.6 -4350.08 1579.08 -954.786 -412.904 1040.24 
10140 1
12375701 -12658.4 -4561.42 1569.25 -753.757 -433.06 869.305 
10140.5 1
12375701 -12956.5 -4834.23 1522.08 -601.052 -550.028 814.736 
10141 1
12375701 -13379.5 -5097.54 1566.69 -826.022 -514.273 973.03 
10141.5 1
12375701 -13784.9 -5334.15 1568.92 -815.818 -476.087 944.573 
10142 1
12375701 -14173.5 -5549.86 1566.79 -778.711 -432.271 890.646 
10142.5 1
12375701 -14594.2 -5814 1533.54 -836.443 -525.135 987.625 
10143 1
12375701 -14918 -6041.69 1550 -652.761 -459.057 798.016 
10143.5 1
12375701 -15264.5 -6326.46 1542.92 -710.12 -583.544 919.126 
10144 1
12375701 -15664.4 -6589.92 1575.08 -785.552 -517.606 940.749 
10144.5 1
12375701 -16000.2 -6710.83 1514.83 -674.428 -242.792 716.8 
10145 1
12375701 -16326.5 -6640.23 1479.31 -651.274 140.923 666.347 
10145.5 1
12375701 -16670.6 -6526.5 1552.5 -673.278 222.565 709.111 
10146 1
12375701 -17270.6 -6283.25 1505.17 -1219.51 494.411 1315.92 
10146.5 1
12375701 -17772.5 -6169.31 1543.92 -982.3 222.979 1007.29 
10147 1
12375701 -18172.8 -6064.31 1485.15 -795.84 208.748 822.762 
10147.5 1
12375701 -18690.1 -5898.43 1458.86 -1045.04 335.109 1097.46 
10148 1
12375701 -19126.4 -5848.43 1523.14 -895.864 102.669 901.728 
10148.5 1
12375701 -19661.7 -5755.13 1391.4 -1057.91 184.378 1073.86 
10149 1
12375701 -20021.5 -5843.67 1350.27 -709.665 -174.622 730.833 
10149.5 1
12375701 -20536 -5998.31 1470.38 -1041.43 -313.039 1087.46 
10150 1
12375701 -21082 -6196.85 1280.31 -1092 -397.077 1161.95 
10150.5 1
12375701 -21541.1 -6241.75 1481.33 -916.334 -89.6284 920.707 
10151 1
12375701 -21946.9 -6440.92 1334.92 -806.838 -395.97 898.766 
10151.5 1
12375701 -22376.3 -6654.5 1182.83 -867.495 -431.469 968.872 
10152 1
12375701 -22714.2 -6806.25 1073.33 -703.993 -316.146 771.722 
10152.5 1
12375701 -22972.2 -7071.85 1049.15 -504.855 -519.758 724.587 
