# Supplementary material for: Intrinsic group behaviour II: On the dependence of triad spatial dynamics on social and personal features; and on the effect of social interaction on small group dynamics
Source: PLoS One. 2019 Dec 3;14(12):e0225704. doi: 10.1371/journal.pone.0225704 (PMC6890182; doi:10.1371/journal.pone.0225704)
Supplement: S1 Data Set — (ZIP) [file pone.0225704.s001.zip › set_2_int/group_traj_dyad_int/traj_2_0109_65.dat]

2 12370901 12373900 0 1 0 0 2 0 1 60 60 60 1644.45 1695.28 1593.62 
10029 1
12370901 46263.3 -23280.7 1381.67 0 0 0 
10029.5 1
12370901 45983.3 -23419.4 1559.64 -982.623 -486.633 1096.52 
10030 1
12370901 45425.1 -23306 1622.07 -1120.91 227.625 1143.79 
10030.5 1
12370901 44984.4 -22824.2 1663.67 -864.062 944.706 1280.26 
10031 1
12370901 44396.8 -22769.4 1648.86 -1191.92 111.098 1197.08 
10031.5 1
12370901 43665.7 -22511.1 1703.4 -1450.5 512.623 1538.42 
10032 1
12370901 43114.3 -22082.1 1643.64 -1111.79 864.766 1408.51 
10032.5 1
12370901 42696.9 -21734.4 1673.93 -839.753 699.626 1093.01 
10033 1
12370901 42088.2 -21430.8 1714 -1229.69 613.298 1374.15 
10033.5 1
12370901 41492.5 -21068.8 1775.36 -1193.85 725.572 1397.04 
10034 1
12370901 41007.5 -20749.2 1730 -975.933 642.968 1168.7 
10034.5 1
12370901 40425.5 -20447.8 1681.5 -1152.4 596.921 1297.82 
10035 1
12370901 39435.2 -20249.7 1641.38 -1957.05 391.489 1995.83 
10035.5 1
12370901 39114.8 -19517.6 1665.07 -640.89 1464.1 1598.23 
10036 1
12370901 38616.9 -19183 1761.92 -966.724 649.792 1164.81 
10036.5 1
12370901 37894.8 -19051.1 1714.5 -1473.65 269.218 1498.04 
10037 1
12370901 37288.8 -18886.8 1680.54 -1212.13 328.474 1255.85 
10037.5 1
12370901 36570.1 -18713.2 1672.92 -1460.74 352.838 1502.75 
10038 1
12370901 36006.8 -18528.6 1693 -1135.56 372.247 1195.02 
10038.5 1
12370901 35351.1 -18333.3 1695.08 -1308.91 389.785 1365.71 
10039 1
12370901 34834.9 -18125.1 1632.77 -1040.65 419.872 1122.16 
10039.5 1
12370901 34339.9 -17843.3 1568.46 -951.923 541.864 1095.34 
10040 1
12370901 33816.5 -17607.6 1598 -1061.71 478.143 1164.41 
10040.5 1
12370901 32992.8 -17510.8 1674.38 -1677.5 197.177 1689.05 
10041 1
12370901 32250.9 -17473.3 1671.33 -1486.83 75.0218 1488.72 
10041.5 1
12370901 31349.1 -17869.3 1699 -1810.92 -795.129 1977.8 
10042 1
12370901 30816.9 -17737.6 1688.69 -1031.31 255.218 1062.42 
10042.5 1
12370901 29977.2 -17208.2 1633.58 -1699.74 1071.59 2009.34 
10043 1
12370901 29475.8 -17055.3 1599.69 -1019.11 310.858 1065.47 
10043.5 1
12370901 28875 -16823.5 1637.31 -1164.43 449.314 1248.11 
10044 1
12370901 28265.7 -16730.2 1628.92 -1216.23 186.217 1230.41 
10044.5 1
12370901 27736.5 -16531 1595.42 -1100.14 414.068 1175.48 
10045 1
12370901 27140.5 -16380.2 1528.5 -1196.79 302.711 1234.48 
10045.5 1
12370901 26560.2 -16203.3 1459 -1144.67 348.999 1196.69 
10046 1
12370901 25903 -15904.9 1552.42 -1286.02 583.935 1412.38 
10046.5 1
12370901 25238.2 -15577.2 1607.75 -1353.87 667.346 1509.41 
10047 1
12370901 24618.8 -15595.2 1700.67 -1226.73 -35.4785 1227.25 
10047.5 1
12370901 24235 -15451 1628.33 -773.69 290.659 826.485 
10048 1
12370901 23677.3 -15279.5 1560.25 -1152.2 354.339 1205.46 
10048.5 1
12370901 23026.8 -15005.4 1514.38 -1283.16 540.662 1392.42 
10049 1
12370901 22285.9 -14878 1471.58 -1475.8 253.754 1497.46 
10049.5 1
12370901 21561.4 -14579.6 1495.38 -1420.65 585.068 1536.41 
10050 1
12370901 20971.9 -14467.7 1523.5 -1167.26 221.681 1188.13 
10050.5 1
12370901 20449.4 -14248.5 1568.92 -1051.31 440.979 1140.05 
10051 1
12370901 19914.6 -14077.2 1592.67 -1093.73 350.375 1148.48 
10051.5 1
12370901 19464.9 -13945.2 1599.31 -906.573 266 944.791 
10052 1
12370901 18988.1 -13886.5 1622.33 -953.679 117.462 960.886 
10052.5 1
12370901 18873.4 -12917.1 1648.15 -227.577 1923.46 1936.87 
10053 1
12370901 18747.5 -12554.7 1675.31 -246.908 710.558 752.234 
10053.5 1
12370901 18287.2 -12310.9 1684.92 -920.423 487.551 1041.58 
10054 1
12370901 17599.4 -11799.5 1675.92 -1412.39 1050.14 1760.01 
10054.5 1
12370901 16865.8 -11312.2 1705.38 -1441.35 957.307 1730.3 
10055 1
12370901 16304.6 -10967.4 1693.33 -1113.46 684.155 1306.86 
10055.5 1
12370901 16094.9 -10348 1714.33 -432.302 1277.15 1348.33 
10056 1
12370901 15695.8 -9812.85 1723.85 -781.11 1047.27 1306.49 
10056.5 1
12370901 15261.4 -9332.42 1744 -863.524 955.128 1287.61 
10057 1
12370901 14968.9 -9114.69 1724.23 -581.498 432.852 724.914 
10057.5 1
12370901 14504.8 -8498.58 1691.33 -924.648 1227.31 1536.64 
10058 1
12370901 14136 -7904.69 1711.23 -734.562 1183.05 1392.55 
10058.5 1
12370901 13797.7 -7414.25 1728.92 -680.751 986.805 1198.84 
10059 2
12373900 12891 -7459.9 1613.6 0 0 0 
12370901 13436.7 -7005.5 1696.58 -742.798 841.049 1122.1 
10059.5 2
12373900 12586.1 -6973.46 1565.23 -658.581 1050.62 1239.97 
12370901 13115.6 -6581.54 1696.77 -637.007 841.194 1055.17 
10060 2
12373900 12307.8 -6508.75 1552.5 -560.014 935.033 1089.91 
12370901 12814.3 -6109.25 1738.08 -606.201 950.279 1127.17 
10060.5 2
12373900 11893.5 -6038.15 1582.38 -823.482 935.579 1246.37 
12370901 12397.4 -5605.23 1708.38 -828.924 1002.03 1300.45 
10061 2
12373900 11406.3 -5424.33 1547.5 -966.677 1217.9 1554.91 
12370901 11906.3 -4951.58 1683.17 -974.308 1296.92 1622.12 
10061.5 2
12373900 11057.8 -4839.33 1531.33 -711.395 1193.88 1389.76 
12370901 11483.7 -4335.58 1661.83 -862.585 1257.14 1524.62 
10062 2
12373900 10747.3 -4348.33 1532.92 -629.648 995.943 1178.29 
12370901 11188.9 -3879.67 1674.5 -597.87 924.78 1101.21 
10062.5 2
12373900 10357.3 -3760 1561.38 -766.259 1155.86 1386.78 
12370901 10819.3 -3282.31 1685.54 -726.147 1173.59 1380.08 
10063 2
12373900 10026.2 -3211.67 1641.25 -650.408 1077.28 1258.39 
12370901 10547.3 -2820.58 1727.83 -534.331 907.121 1052.79 
10063.5 2
12373900 9700.42 -2784.17 1588.33 -659.582 865.385 1088.09 
12370901 10168.9 -2391.08 1706.33 -766.026 869.433 1158.75 
10064 2
12373900 9498.75 -2331 1578.58 -407.407 915.488 1002.05 
12370901 9925.67 -1911.25 1669.08 -491.414 969.36 1086.81 
10064.5 2
12373900 9091.83 -1763.75 1610.25 -818.746 1141.35 1404.64 
12370901 9670.17 -1273.58 1627.58 -514.085 1283.03 1382.19 
10065 2
12373900 8804.25 -1092.83 1632.17 -569.472 1328.55 1445.45 
12370901 9407.92 -626.167 1617.25 -519.307 1282.01 1383.2 
10065.5 2
12373900 8421.42 -434 1604.17 -761.1 1309.81 1514.88 
12370901 9087.75 -109.333 1608.33 -636.514 1027.5 1208.68 
10066 2
12373900 8004 446.75 1529.75 -816.862 1723.58 1907.35 
12370901 8829.08 434.667 1600.33 -506.197 1064.58 1178.8 
10066.5 2
12373900 7781.83 868.833 1515.25 -441.683 839.132 948.275 
12370901 8504.5 900 1539.92 -645.295 925.116 1127.94 
10067 2
12373900 7828 1326.67 1481.75 91.7826 910.205 914.821 
12370901 8373.83 1515.08 1486.5 -259.775 1222.83 1250.12 
10067.5 2
12373900 7746.55 1811.36 1400.36 -168.295 1001.44 1015.48 
12370901 8291.55 2153.18 1421.18 -170.016 1318.39 1329.3 
10068 2
12373900 7681.25 2464.83 1328.08 -134.353 1344.59 1351.28 
12370901 8164.75 2754 1406 -260.896 1236.25 1263.48 
10068.5 2
12373900 7365.46 3045.92 1322.62 -609.63 1121.79 1276.74 
12370901 8020.77 3356.62 1405 -277.955 1163.35 1196.09 
10069 1
12373900 7080.33 3615.17 1323 -563.494 1124.99 1258.22 
10069.5 1
12373900 6937.92 4249.08 1332 -284.821 1267.82 1299.42 
10070 1
12373900 6805.5 4811.58 1359.33 -261.19 1109.48 1139.81 
10070.5 1
12373900 6666.83 5323 1474.42 -291.93 1076.67 1115.54 
10071 1
12373900 6516.85 5919.77 1530.62 -297.594 1184.07 1220.89 
10071.5 1
12373900 6320.92 6650.17 1531.92 -387.212 1443.47 1494.51 
