# Supplementary material for: Intrinsic group behaviour II: On the dependence of triad spatial dynamics on social and personal features; and on the effect of social interaction on small group dynamics
Source: PLoS One. 2019 Dec 3;14(12):e0225704. doi: 10.1371/journal.pone.0225704 (PMC6890182; doi:10.1371/journal.pone.0225704)
Supplement: S1 Data Set — (ZIP) [file pone.0225704.s001.zip › set_2_int/group_traj_dyad_int/traj_2_0109_64.dat]

2 12371600 12371700 0 1 0 0 2 0 1 20 20 20 1768.76 1777.82 1759.71 
10036 1
12371600 -528.333 9771.89 2184.67 0 0 0 
10036.5 2
12371700 699 8937 1655 0 0 0 
12371600 -257.25 9359.75 2119.5 656.376 -997.915 1194.43 
10037 2
12371700 697.385 8683.92 1655 -5.76923 -903.846 903.865 
12371600 -114.462 8796.92 2028.77 285.577 -1125.65 1161.31 
10037.5 2
12371700 774.75 8065.83 1653.92 157.247 -1256.28 1266.08 
12371600 -44.3333 8157.58 1934.58 142.537 -1299.47 1307.26 
10038 2
12371700 962.077 7499.62 1758.31 377.675 -1141.57 1202.42 
12371600 142.231 7409.54 1772.38 376.137 -1508.15 1554.35 
10038.5 2
12371700 1145.5 6920.67 1845.67 366.114 -1155.59 1212.2 
12371600 379.5 6757.25 1757.67 473.591 -1301.97 1385.43 
10039 2
12371700 1370.77 6465.31 1922.38 454.172 -918.062 1024.26 
12371600 612.769 6133.77 1777.62 470.301 -1257.02 1342.12 
10039.5 2
12371700 1498.62 5862.31 1936 245.858 -1159.62 1185.39 
12371600 902.154 5721.46 1755.08 556.509 -792.899 968.706 
10040 2
12371700 1746.83 5294.17 1948.58 503.485 -1152.42 1257.6 
12371600 1289.67 5240.33 1756.92 786.03 -975.919 1253.1 
10040.5 2
12371700 2255.92 4643.23 1896.38 1036.84 -1325.74 1683.04 
12371600 1870.46 4982.15 1761 1182.88 -525.824 1294.49 
10041 2
12371700 2313.5 4183.08 1825.5 115.385 -922.139 929.33 
12371600 2439 4674.92 1743.42 1139.36 -615.706 1295.08 
10041.5 2
12371700 2222.92 3847.15 1739.31 -181.881 -674.557 698.647 
12371600 2744.85 4145.31 1708.38 614.149 -1063.47 1228.07 
10042 2
12371700 2371.69 3307.38 1702.69 288.312 -1046.06 1085.07 
12371600 2952.77 3480.46 1701.85 402.952 -1288.46 1350 
10042.5 2
12371700 2639.33 2814.75 1682.42 541.783 -997.236 1134.9 
12371600 3235.83 3046.08 1757.5 573.004 -879.308 1049.53 
10043 2
12371700 2914.23 2343.38 1616.92 558.735 -958.06 1109.08 
12371600 3540.08 2591.23 1702.23 618.381 -924.497 1112.25 
10043.5 2
12371700 3215.77 1828.15 1523.54 584.377 -998.509 1156.94 
12371600 3828.92 2122.62 1574.31 559.779 -908.169 1066.83 
10044 2
12371700 3523 1417.67 1451.08 613.235 -819.336 1023.41 
12371600 4348.17 1622.33 1531.42 1036.41 -998.567 1439.2 
10044.5 2
12371700 3987.75 954.167 1443 966.216 -963.617 1364.6 
12371600 4792.33 1235.33 1514.83 923.423 -804.574 1224.77 
10045 2
12371700 4473.17 840.917 1451.83 974.732 -227.41 1000.91 
12371600 5187.42 1056.33 1484.75 793.34 -359.438 870.967 
10045.5 2
12371700 5190.54 376.615 1451.31 1414.93 -915.782 1685.44 
12371600 5748.62 485.462 1658.92 1106.9 -1125.98 1578.94 
10046 2
12371700 5560.92 -94.4167 1545.42 724.811 -921.785 1172.62 
12371600 6256.08 63.3333 1679.67 993.088 -826.083 1291.76 
10046.5 2
12371700 6016.92 -428.167 1554.58 928.717 -679.735 1150.89 
12371600 6595.25 -241.583 1697.17 690.767 -621.012 928.878 
10047 2
12371700 6517.42 -995.333 1594.42 991.089 -1123.1 1497.87 
12371600 7061.17 -811.833 1729 922.607 -1129.21 1458.19 
10047.5 2
12371700 6951.58 -1418.25 1624.08 875.336 -852.655 1221.98 
12371600 7511.25 -1281.42 1723.5 907.426 -946.741 1311.39 
10048 2
12371700 7382.25 -1789.58 1669.17 889.807 -767.218 1174.9 
12371600 7921.75 -1616.08 1744.17 848.14 -691.46 1094.28 
10048.5 2
12371700 7963.62 -2234.38 1713.69 1146.68 -877.32 1443.8 
12371600 8389.85 -1890.46 1734.62 923.267 -541.18 1070.19 
10049 2
12371700 8395.5 -2578.08 1714.17 860.328 -684.659 1099.51 
12371600 8988.17 -2305.92 1761.33 1191.87 -827.6 1451.03 
10049.5 2
12371700 8846.15 -2983.23 1704.85 883.635 -794.407 1188.23 
12371600 9507.54 -2663.62 1722.23 1018.38 -701.37 1236.53 
10050 2
12371700 9371.67 -3344.92 1692.25 1040.62 -716.21 1263.27 
12371600 10023.3 -3097.75 1753.92 1021.38 -859.673 1335.01 
10050.5 2
12371700 9826.83 -3687.25 1679.08 915.828 -688.799 1145.94 
12371600 10399 -3387.83 1767.92 755.869 -583.669 954.99 
10051 2
12371700 10214.7 -3975.75 1658.33 793.115 -589.98 988.488 
12371600 10764.8 -3684.75 1662.33 747.955 -607.192 963.389 
10051.5 2
12371700 10707.1 -4435.92 1625.69 992.763 -927.768 1358.8 
12371600 11153.5 -4104.85 1646.08 783.693 -846.968 1153.92 
10052 2
12371700 11061.2 -4814.5 1591.17 708.179 -757.154 1036.73 
12371600 11510.8 -4560.5 1696.42 714.577 -911.308 1158.06 
10052.5 2
12371700 11401.8 -5123.85 1594.31 675.799 -613.782 912.925 
12371600 11930 -4949.62 1728.69 831.845 -772.054 1134.92 
10053 2
12371700 11796 -5686.69 1597.08 773.002 -1103.62 1347.41 
12371600 12386 -5422.15 1672.38 894.118 -926.546 1287.61 
10053.5 2
12371700 12325.4 -6136.67 1580.67 1058.83 -899.949 1389.62 
12371600 12859.3 -5882.83 1681.75 946.667 -921.359 1321.01 
10054 2
12371700 12828.2 -6582.17 1688 1032.51 -914.784 1379.46 
12371600 13321.3 -6254.25 1730.08 948.665 -762.663 1217.22 
10054.5 2
12371700 13210.5 -6832.38 1677 751.058 -491.587 897.634 
12371600 13728 -6573 1701.85 798.952 -626.228 1015.13 
10055 2
12371700 13635.1 -7267.42 1655.5 842.351 -863.159 1206.07 
12371600 14204.8 -6919.83 1702.58 945.933 -688.161 1169.77 
10055.5 2
12371700 14082.4 -7597.17 1686 922.337 -679.897 1145.85 
12371600 14575 -7249.92 1753 763.402 -680.584 1022.73 
10056 2
12371700 14579.3 -7929.54 1651.62 972.389 -650.434 1169.87 
12371600 15136.8 -7742.92 1743.77 1099.5 -964.787 1462.78 
10056.5 2
12371700 15049.8 -8335.5 1663.08 935.439 -807.081 1235.49 
12371600 15602.5 -8135 1722.83 925.753 -779.477 1210.21 
10057 2
12371700 15502.5 -8776.23 1648.23 899.857 -876.204 1255.98 
12371600 15984.2 -8483.15 1675.23 758.908 -692.155 1027.14 
10057.5 2
12371700 15894.8 -9279.92 1667.42 781.617 -1003.36 1271.87 
12371600 16333.8 -8788.58 1658.25 696.253 -608.425 924.635 
10058 2
12371700 16261.6 -9820 1726.31 730.642 -1075.86 1300.51 
12371600 16762.5 -9322.92 1664.62 854.007 -1064.42 1364.67 
10058.5 2
12371700 16626.9 -10120.9 1720.17 735.013 -605.466 952.278 
12371600 17161.5 -9807.25 1687.75 802.894 -974.501 1262.65 
10059 2
12371700 17025 -10578.2 1719 819.102 -941.015 1247.57 
12371600 17564 -10374.5 1755.83 828.189 -1167.18 1431.16 
10059.5 2
12371700 17410.6 -11029.1 1761.85 765.11 -894.498 1177.08 
12371600 17967.3 -10725.9 1763.77 800.214 -697.268 1061.38 
10060 2
12371700 17999.3 -11470.2 1782.75 1184.54 -887.505 1480.14 
12371600 18689.2 -11133.8 1750.92 1452.6 -820.745 1668.43 
10060.5 2
12371700 18724.6 -11863.7 1742.23 1441.91 -782.357 1640.49 
12371600 19155.8 -11476.1 1690.62 927.627 -680.405 1150.41 
10061 2
12371700 19455.8 -12248.8 1772.33 1450.83 -764.003 1639.7 
12371600 19652.7 -11812 1727.83 985.755 -666.514 1189.94 
10061.5 2
12371700 19774.7 -12566.1 1752.17 650.68 -647.619 918.039 
12371600 19978.6 -12156.4 1701.67 665.136 -702.891 967.71 
10062 2
12371700 20259 -12865.4 1755.17 982.421 -607.167 1154.9 
12371600 20501.2 -12438.4 1718.58 1060.01 -572.008 1204.49 
10062.5 2
12371700 20385.2 -13169.6 1728.69 247.998 -597.64 647.052 
12371600 20947.3 -12795.6 1770.08 876.505 -701.766 1122.83 
10063 2
12371700 20867.7 -13610.3 1695.08 947.811 -865.851 1283.76 
12371600 21291.2 -13213 1735.92 675.558 -820.009 1062.45 
10063.5 2
12371700 21268.2 -13851 1700.17 810.897 -487.179 945.991 
12371600 21818.3 -13433.2 1667.58 1067.14 -445.85 1156.53 
10064 2
12371700 21848 -14169.9 1733.75 1171.21 -644.276 1336.72 
12371600 22274.3 -13752.2 1653.92 921.212 -644.276 1124.15 
10064.5 2
12371700 22399.8 -14506.1 1668.67 1110.33 -676.392 1300.13 
12371600 22722.8 -14015.6 1605.92 902.247 -530.013 1046.41 
10065 2
12371700 22914 -14809.8 1629.83 1018.15 -601.485 1182.55 
12371600 23349.7 -14365.2 1586.67 1241.42 -692.409 1421.46 
10065.5 2
12371700 23470.5 -15179.8 1632.83 1106.36 -735.421 1328.49 
12371600 23944.2 -14616.7 1664.33 1182.07 -499.834 1283.41 
10066 2
12371700 23940.8 -15403.9 1694.67 920.254 -438.682 1019.47 
12371600 24560.9 -14941.9 1631.17 1206.78 -636.497 1364.35 
10066.5 2
12371700 24370.5 -15764.1 1873.5 854.374 -716.037 1114.75 
12371600 25047.9 -15222.8 1626.17 968.191 -558.482 1117.72 
10067 2
12371700 24844.5 -15990.4 1815.08 942.346 -449.967 1044.26 
12371600 25433.7 -15512.3 1544.33 766.899 -575.547 958.847 
10067.5 2
12371700 25333.7 -16168.5 1661.45 1010.8 -368.035 1075.72 
12371600 25985.4 -15768.5 1480 1139.87 -529.176 1256.71 
10068 2
12371700 25834 -16477.9 1545.08 1029.37 -636.566 1210.3 
12371600 26438.3 -16091.6 1515.42 932.036 -664.874 1144.88 
10068.5 2
12371700 26505.2 -16845.8 1517.54 1295.81 -710.289 1477.71 
12371600 26970.5 -16450.5 1557.54 1027.27 -692.815 1239.07 
10069 2
12371700 27076.2 -17251.9 1613.33 1128.5 -802.511 1384.75 
12371600 27563.6 -16760.4 1702 1172.18 -612.56 1322.58 
10069.5 2
12371700 27630.8 -17597.6 1725.23 1109.19 -691.397 1307.03 
12371600 28003.5 -16981.5 1764.31 879.756 -442.244 984.658 
10070 2
12371700 28188.2 -17763.6 1766.08 1099.42 -327.353 1147.12 
12371600 28511.8 -17153.5 1826.08 1002.71 -339.175 1058.52 
10070.5 2
12371700 28687.8 -18020.7 1720.75 1051.75 -541.228 1182.84 
12371600 29097.1 -17228.9 1788.33 1232.11 -158.772 1242.29 
10071 2
12371700 29336 -18115.5 1653.46 1286.04 -188.238 1299.75 
12371600 29658.9 -17426.1 1748.85 1114.76 -391.191 1181.41 
10071.5 2
12371700 29966.8 -18222.2 1545 1246.71 -210.728 1264.39 
12371600 30224.4 -17625.6 1703.33 1117.58 -394.281 1185.09 
10072 2
12371700 30623.7 -18433.1 1438.33 1326.94 -426.094 1393.67 
12371600 30867.5 -17875.3 1642.83 1299.16 -504.545 1393.69 
10072.5 2
12371700 31341.9 -18638.1 1350.23 1400.11 -399.598 1456.02 
12371600 31591 -18132.2 1550.23 1410.33 -500.775 1496.6 
10073 2
12371700 32221.8 -18943.2 1401.75 1749.32 -606.54 1851.49 
12371600 32191.6 -18368.2 1438.33 1194 -469.223 1282.89 
10073.5 2
12371700 32882.8 -19342.5 1602.75 1379.78 -833.681 1612.09 
12371600 32844 -18554.9 1557.5 1362.04 -389.701 1416.69 
10074 2
12371700 33304.3 -19375.9 1669.5 860.374 -68.1973 863.073 
12371600 33534.9 -18835.5 1756.5 1410.03 -572.619 1521.87 
10074.5 2
12371700 33928.8 -19524.8 1611.85 1210.15 -288.474 1244.06 
12371600 34313.4 -18906.3 1707.92 1508.66 -137.224 1514.89 
10075 2
12371700 34647.2 -19648.8 1601.5 1392.24 -240.434 1412.85 
12371600 34974.9 -19097.2 1707.67 1282.04 -370.043 1334.37 
10075.5 2
12371700 35138.5 -19801.8 1615.83 988.598 -307.847 1035.42 
12371600 35519.3 -19285.7 1696.67 1095.41 -379.108 1159.15 
10076 2
12371700 35765.9 -20023.6 1602.83 1232.65 -435.658 1307.37 
12371600 36012.5 -19450.5 1696.58 968.893 -323.838 1021.58 
10076.5 2
12371700 36563.2 -20173.9 1672.17 1572.49 -296.515 1600.2 
12371600 36613.5 -19578.8 1677.67 1185.4 -253.123 1212.13 
10077 2
12371700 37132.5 -20401.8 1715.09 1176.4 -470.871 1267.14 
12371600 37223.8 -19845.7 1766 1260.99 -551.434 1376.29 
10077.5 2
12371700 37522.8 -20557.9 1730.33 809.726 -323.856 872.089 
12371600 37848.2 -19978.4 1825.08 1295.33 -275.289 1324.26 
10078 2
12371700 38088.1 -20885.3 1768.58 1114.89 -645.792 1288.42 
12371600 38407.2 -20150.8 1847.92 1102.56 -340.072 1153.82 
10078.5 2
12371700 38524.2 -20960.4 1776.08 888.323 -152.919 901.389 
12371600 38934.8 -20453.6 1873.42 1074.68 -616.599 1239 
10079 2
12371700 39022.2 -21042.5 1788.46 985.948 -162.617 999.269 
12371600 39526.7 -20784.2 1830.15 1172 -654.595 1342.41 
10079.5 2
12371700 39432.9 -21120.1 1743.08 810.183 -152.948 824.494 
12371600 40042.8 -21016.9 1776.67 1018.03 -459.098 1116.76 
10080 2
12371700 39885.6 -21218.5 1683.31 899.997 -195.583 921.004 
12371600 40918.9 -21257.2 1781.46 1741.73 -477.762 1806.07 
10080.5 2
12371700 40658.8 -21623.8 1637 1525.08 -799.386 1721.89 
12371600 41524.5 -21305.9 1799.17 1194.43 -96.0274 1198.29 
10081 2
12371700 41255.3 -21622.4 1595.08 1212.4 2.71003 1212.4 
12371600 42055.2 -21056.2 1774.33 1078.59 507.453 1192 
10081.5 2
12371700 41808 -21651.5 1686.62 1103.13 -58.1273 1104.66 
12371600 42641.7 -20653.8 1749.54 1170.71 803.355 1419.84 
10082 2
12371700 42626.1 -21506.2 1651 1607.22 285.477 1632.38 
12371600 43220.5 -20363.4 1775.92 1137.22 570.5 1272.3 
10082.5 2
12371700 43207.3 -21323.9 1899.92 1157.83 363.163 1213.45 
12371600 43695.2 -20042.7 1749 945.602 638.829 1141.17 
10083 2
12371700 43896.3 -20969.9 1957 1414.84 726.913 1590.65 
12371600 44184.7 -19793.9 1721.42 1005 510.833 1127.38 
10083.5 2
12371700 44607.4 -20757.7 1836.62 1472.16 439.388 1536.33 
12371600 44640.8 -19439.5 1725.69 944.471 733.862 1196.07 
10084 2
12371700 45310.4 -20651 1692.08 1417.4 215.105 1433.63 
12371600 45070.9 -19112.4 1727.17 867.078 659.365 1089.31 
10084.5 2
12371700 45990.8 -20296.9 1668.38 1328.96 691.556 1498.13 
12371600 45137.6 -18674.5 1708.54 130.271 855.231 865.096 
10085 2
12371700 46467.2 -19854.9 1711.08 926.856 859.935 1264.34 
12371600 45617.3 -18145.2 1610.58 933.303 1029.74 1389.76 
10085.5 1
12371700 46541 -19223.1 1684.17 150.204 1286.83 1295.57 
