# Supplementary material for: Intrinsic group behaviour II: On the dependence of triad spatial dynamics on social and personal features; and on the effect of social interaction on small group dynamics
Source: PLoS One. 2019 Dec 3;14(12):e0225704. doi: 10.1371/journal.pone.0225704 (PMC6890182; doi:10.1371/journal.pone.0225704)
Supplement: S1 Data Set — (ZIP) [file pone.0225704.s001.zip › set_2_int/group_traj_dyad_int/traj_2_0109_63.dat]

2 12353301 12354101 0 1 0 0 0 0 1 40 40 40 1581.66 1627.26 1536.06 
9933 1
12353301 35335.9 -20031.7 1377.71 0 0 0 
9933.5 1
12353301 34881.4 -19825 1437.92 -1186.61 539.724 1303.59 
9934 1
12353301 34164.4 -19930.5 1647.77 -1439.76 -211.77 1455.25 
9934.5 1
12353301 33753.2 -19716.8 1633 -823.956 428.241 928.597 
9935 1
12353301 33392.5 -19667.2 1636.62 -710.176 97.6681 716.86 
9935.5 1
12353301 32930.8 -19476.2 1639.08 -899.985 372.32 973.958 
9936 1
12353301 32578.8 -19276.4 1602.17 -719.876 408.46 827.684 
9936.5 1
12353301 32105 -19010.5 1523.23 -968.814 543.876 1111.04 
9937 1
12353301 31641.6 -18698.5 1452.23 -894.565 602.168 1078.36 
9937.5 1
12353301 30891.6 -18281.1 1375.92 -1479.35 823.383 1693.06 
9938 1
12353301 30193 -17989.6 1360.62 -1419.88 592.415 1538.51 
9938.5 1
12353301 29546.9 -18181.8 1422.92 -1326.66 -394.527 1384.08 
9939 1
12353301 29116.5 -17919.1 1507.31 -869.606 530.653 1018.73 
9939.5 1
12353301 28838.8 -17476.2 1539 -556.498 887.467 1047.52 
9940 1
12353301 28441.3 -17367 1540.64 -787.096 216.299 816.275 
9940.5 1
12353301 27789.5 -17469.3 1595.23 -1253.36 -196.746 1268.71 
9941 1
12353301 27128.2 -17526.2 1665.25 -1352.33 -116.446 1357.33 
9941.5 2
12354101 24169.5 -15783.1 1611.58 0 0 0 
12353301 26907.8 -17125.2 1561 -444.518 808.507 922.648 
9942 2
12354101 23512.8 -15612.3 1635.5 -1329.45 345.648 1373.65 
12353301 26492.6 -16896.3 1434.5 -807.755 445.326 922.379 
9942.5 2
12354101 22849.6 -15435.2 1679 -1345.17 359.364 1392.34 
12353301 25923.7 -16664.2 1417 -1153.99 470.926 1246.38 
9943 1
12353301 25387.9 -16411.2 1439.08 -1071.49 505.872 1184.9 
9943.5 1
12353301 25021.4 -16259.5 1433.67 -722.892 299.272 782.392 
9944 1
12353301 24410.2 -16103.2 1538.67 -1234.68 315.825 1274.43 
9943 1
12354101 22374.1 -15298.2 1628.8 -1083.11 311.997 1127.15 
9944.5 2
12354101 23494.5 -16337.3 1576.45 711.336 -659.729 970.176 
12353301 24088.1 -15862.6 1595.17 -656.144 489.986 818.909 
9945 2
12354101 23075.4 -16151.1 1658.38 -867.64 385.499 949.425 
12353301 23557.5 -15710.7 1560.54 -1052.82 301.371 1095.11 
9945.5 2
12354101 22676.3 -15913.8 1633.42 -787.083 467.936 915.677 
12353301 23101.9 -15569 1455.5 -898.511 279.472 940.971 
9946 2
12354101 22215.4 -15641.1 1584.83 -942.57 557.771 1095.24 
12353301 22612.6 -15385.3 1462.17 -1000.68 375.596 1068.85 
9946.5 2
12354101 21752.4 -15512.8 1498.83 -933.468 258.569 968.617 
12353301 22152.2 -15154.8 1355.75 -928.091 464.718 1037.94 
9947 2
12354101 21304.2 -15246.5 1514.31 -894.736 531.68 1040.79 
12353301 21697.8 -14850.6 1386.77 -907.147 607.221 1091.62 
9947.5 2
12354101 20808.8 -14942.4 1518.33 -986.694 605.667 1157.76 
12353301 21214.5 -14553.9 1471.33 -962.688 591.033 1129.64 
9948 2
12354101 20348.6 -14640.6 1550.92 -924.132 606.027 1105.12 
12353301 20775 -14262.5 1510.77 -882.53 585.251 1058.95 
9948.5 2
12354101 19977.8 -14268.1 1645.67 -741.564 745.064 1051.21 
12353301 20502.6 -14022.6 1542.17 -544.833 479.756 725.954 
9949 2
12354101 19669.2 -13943.6 1621.08 -636.254 669.072 923.297 
12353301 20217.6 -13677.5 1574.83 -587.629 711.512 922.798 
9949.5 2
12354101 19351.1 -13608.9 1615.08 -622.648 654.912 903.66 
12353301 19840.2 -13209.6 1538.46 -738.61 915.625 1176.4 
9950 2
12354101 19084.1 -13174.2 1599.08 -517.429 842.551 988.75 
12353301 19551.4 -12814.7 1516.58 -559.568 765.404 948.135 
9950.5 2
12354101 18921.8 -12717.1 1598.75 -322.73 908.714 964.322 
12353301 19410.4 -12585.4 1523.17 -280.318 455.765 535.07 
9951 2
12354101 18546.8 -12330.3 1578.75 -753.012 776.606 1081.73 
12353301 19097.8 -12216.8 1505.58 -627.677 740.295 970.574 
9951.5 2
12354101 18133.8 -11969.3 1551.75 -839.431 733.74 1114.91 
12353301 18692.5 -11733.3 1477.75 -823.848 982.554 1282.24 
9952 2
12354101 17378.6 -11616.3 1589.31 -1507.25 704.642 1663.83 
12353301 18206.2 -11209.9 1449.62 -970.597 1044.73 1426.02 
9952.5 2
12354101 16779.2 -11174.7 1584.75 -1208.57 890.405 1501.15 
12353301 17647 -10890.8 1466.08 -1127.48 643.326 1298.11 
9953 2
12354101 16387.7 -10880.2 1639.77 -779.829 586.679 975.872 
12353301 17116.5 -10556.5 1485.69 -1056.85 666.079 1249.24 
9953.5 2
12354101 16086.8 -10524.5 1612.42 -597.108 705.662 924.39 
12353301 16651.8 -10302.8 1538.42 -921.881 503.231 1050.29 
9954 2
12354101 15685.6 -10156.5 1648.23 -816.975 749.413 1108.63 
12353301 16249.9 -9977.46 1548.15 -818.554 662.672 1053.17 
9954.5 2
12354101 15358.2 -9837 1658.58 -658.851 642.935 920.57 
12353301 15843.7 -9661.33 1545.17 -817.417 636.073 1035.74 
9955 2
12354101 14964.3 -9372.23 1643.08 -790.881 933.272 1223.31 
12353301 15504.2 -9223.15 1550.31 -681.753 879.878 1113.09 
9955.5 2
12354101 14571.8 -8963.54 1606.54 -762.211 793.577 1100.33 
12353301 15094.2 -8877.38 1530.85 -795.967 671.397 1041.32 
9956 2
12354101 14086 -8572.31 1593.23 -946.919 762.633 1215.84 
12353301 14730.3 -8514.69 1519.38 -709.402 707.003 1001.55 
9956.5 2
12354101 13716.7 -8186.75 1591.25 -759.945 793.329 1098.58 
12353301 14329.2 -8103.08 1512.67 -825.222 846.932 1182.49 
9957 2
12354101 13314.9 -7842.38 1656.31 -805.097 690.111 1060.39 
12353301 13853.4 -7692.85 1509.15 -953.638 822.119 1259.09 
9957.5 2
12354101 12949.3 -7460.42 1663.75 -732.645 765.467 1059.58 
12353301 13458.6 -7304.5 1531.83 -791.185 778.249 1109.79 
9958 2
12354101 12572.1 -7086.85 1669.69 -759.067 751.651 1068.25 
12353301 13146.5 -6972 1538 -628.012 669.014 917.594 
9958.5 2
12354101 12141.6 -6697.38 1637.77 -835.848 756.236 1127.18 
12353301 12878.3 -6675.77 1597.92 -520.687 575.205 775.871 
9959 2
12354101 11691.2 -6266.31 1587.62 -900.923 862.154 1246.99 
12353301 12364.2 -6272.15 1552.38 -1028.15 807.231 1307.18 
9959.5 2
12354101 11261.2 -5778.54 1567.46 -858.13 973.591 1297.79 
12353301 11891.6 -5819.62 1483.23 -943.344 903.27 1306.06 
9960 2
12354101 10874.1 -5472.58 1548.25 -793.335 626.957 1011.17 
12353301 11412.5 -5383 1455.58 -981.794 894.704 1328.31 
9960.5 2
12354101 10552.8 -5050.23 1527.23 -650.278 854.965 1074.16 
12353301 11073.8 -4875.23 1500.77 -685.534 1027.87 1235.51 
9961 2
12354101 10196.8 -4740.92 1539.58 -706.375 613.718 935.743 
12353301 10740.3 -4479.75 1499.08 -661.732 784.684 1026.46 
9961.5 2
12354101 9863.14 -4317.93 1597.29 -667.381 845.976 1077.53 
12353301 10383.9 -4039.71 1492.43 -712.952 880.071 1132.62 
9962 2
12354101 9457.77 -3901 1623.31 -790.202 812.726 1133.55 
12353301 9959.23 -3723.38 1528.85 -827.732 616.627 1032.17 
9962.5 2
12354101 9119.15 -3394.08 1648.62 -698.176 1045.2 1256.94 
12353301 9692 -3487.15 1523.38 -550.991 487.074 735.413 
9963 2
12354101 8835.71 -3077.43 1613.07 -576.097 643.594 863.771 
12353301 9445.36 -3261.14 1502.57 -501.307 459.372 679.949 
9963.5 2
12354101 8444.23 -2742.62 1601.54 -775.215 662.996 1020.06 
12353301 8951.85 -2647.62 1525.15 -977.249 1214.91 1559.17 
9964 2
12354101 7994.38 -2351.38 1610.54 -910.62 791.965 1206.83 
12353301 8550.92 -2214.46 1536.38 -811.585 876.83 1194.78 
9964.5 2
12354101 7565.85 -1874 1601.85 -828.895 923.374 1240.84 
12353301 8174.54 -1770.15 1542.69 -728.017 859.396 1126.31 
9965 2
12354101 7159.83 -1480.83 1608.67 -812.026 786.333 1130.36 
12353301 7771 -1283.92 1515.17 -807.077 972.474 1263.76 
9965.5 2
12354101 6803 -1031.31 1614.77 -712.242 897.257 1145.58 
12353301 7355.08 -813.846 1473.23 -830.186 938.264 1252.82 
9966 2
12354101 6421.38 -622.308 1580 -742.442 795.72 1088.3 
12353301 7019.23 -432.308 1471.31 -653.397 742.293 988.902 
9966.5 2
12354101 6024 -132.846 1553.77 -804.422 990.813 1276.25 
12353301 6583.23 31.7692 1449.85 -882.591 939.427 1288.99 
9967 2
12354101 5611 234.25 1566.17 -860.417 764.784 1151.18 
12353301 6221.58 380.417 1435.25 -753.432 726.349 1046.54 
9967.5 2
12354101 5211.93 641.143 1578.43 -790.24 805.728 1128.57 
12353301 5786.14 732 1443.57 -862.258 696.205 1108.24 
9968 2
12354101 4927.08 931.923 1562.46 -556.351 567.93 795.029 
12353301 5446.38 1145.46 1390.69 -663.59 807.542 1045.22 
9968.5 2
12354101 4327.67 1465.83 1549.5 -1223.29 1089.61 1638.2 
12353301 4941.92 1529.58 1369.92 -1029.53 783.922 1294.01 
9969 2
12354101 3861.92 1942.23 1474.23 -948.561 970.26 1356.9 
12353301 4477 1945.08 1315.62 -946.877 846.219 1269.91 
9969.5 2
12354101 3527.62 2353.77 1510.92 -651.672 802.219 1033.55 
12353301 4048.92 2501.85 1368.62 -834.458 1085.32 1369.03 
9970 2
12354101 3142.62 2795.92 1588.08 -759.369 872.098 1156.37 
12353301 3645 2923.15 1431.54 -796.692 830.982 1151.19 
9970.5 2
12354101 2882.62 3220.54 1599.77 -522.088 852.641 999.787 
12353301 3392.92 3311.77 1459.69 -506.179 780.352 930.143 
9971 2
12354101 2594.08 3631.85 1614.69 -587.655 837.694 1023.26 
12353301 3096.38 3702.77 1515.69 -603.948 796.334 999.45 
9971.5 2
12354101 2359.71 4107.57 1591.14 -478.291 970.868 1082.29 
12353301 2860.64 4167.21 1517.07 -481.106 947.847 1062.96 
9972 2
12354101 2102.86 4687.29 1604.57 -510.65 1152.51 1260.58 
12353301 2619.79 4775.57 1520.79 -478.841 1209.46 1300.8 
9972.5 2
12354101 1865.71 5137.86 1593.21 -461.367 876.598 990.598 
12353301 2397.29 5259.21 1526.29 -432.879 940.939 1035.74 
9973 2
12354101 1623.31 5656.62 1589.77 -483.845 1035.45 1142.91 
12353301 2125.15 5704.31 1504.77 -543.177 888.41 1041.3 
9973.5 2
12354101 1453.92 6190.85 1583.92 -340.13 1072.75 1125.38 
12353301 1946.69 6109.38 1480.69 -358.357 813.407 888.848 
9974 2
12354101 1288.08 6577 1589.62 -331.03 770.766 838.845 
12353301 1861.38 6511.85 1473.15 -170.275 803.316 821.164 
9974.5 1
12354101 1002.33 7094.67 1599.83 -585.54 1060.79 1211.67 
9975 1
12354101 683.154 7419.15 1589.15 -646.112 656.857 921.37 
9975.5 1
12354101 387.077 7635.15 1596.69 -585.132 426.877 724.296 
9976 1
12354101 202.077 7934.31 1594.46 -367.063 593.559 697.888 
9976.5 1
12354101 212.231 8350.38 1569.46 20.3077 832.154 832.402 
9977 1
12354101 229 8704.69 1560.77 33.0754 698.832 699.614 
9977.5 1
12354101 328 9014.23 1650.54 200.811 627.867 659.198 
9978 1
12354101 255.385 9414.08 1748.23 -147.293 811.047 824.313 
9978.5 1
12354101 278.538 9754.62 1812.77 45.9402 675.672 677.232 
9979 1
12354101 241.538 10117.2 1884.46 -72.9783 715.066 718.78 
9979.5 1
12354101 128.077 10675.6 1868.77 -228.753 1125.93 1148.93 
9980 1
12354101 -84.4615 11112.7 1867 -430.24 884.771 983.832 
