# Supplementary material for: Intrinsic group behaviour II: On the dependence of triad spatial dynamics on social and personal features; and on the effect of social interaction on small group dynamics
Source: PLoS One. 2019 Dec 3;14(12):e0225704. doi: 10.1371/journal.pone.0225704 (PMC6890182; doi:10.1371/journal.pone.0225704)
Supplement: S1 Data Set — (ZIP) [file pone.0225704.s001.zip › set_2_int/group_traj_dyad_int/traj_2_0109_62.dat]

2 12351800 12351701 0 1 0 0 2 0 1 20 20 20 1721.61 1725.38 1717.84 
9917.5 1
12351701 -15338 12901.2 1449 0 0 0 
9918 1
12351701 -15119.7 12437.3 1355.15 512.459 -1088.95 1203.51 
9918.5 2
12351800 -13765.3 12448.9 1392.43 0 0 0 
12351701 -14489.7 11893.9 1286.64 1218.53 -1051.02 1609.18 
9919 2
12351800 -13268.9 11880.5 1362.15 969.458 -1110.15 1473.86 
12351701 -13852.7 11601.7 1326.46 1244.18 -570.774 1368.86 
9919.5 2
12351800 -12846.1 11387.9 1380.92 855.964 -997.041 1314.06 
12351701 -13350.9 11152.9 1412.46 1015.73 -908.44 1362.7 
9920 2
12351800 -12458.2 10988.6 1357.69 793.299 -816.58 1138.48 
12351701 -13003 10766.1 1434.77 711.499 -791.096 1063.99 
9920.5 2
12351800 -12150.5 10584.8 1441.31 615.231 -807.538 1015.2 
12351701 -12614.4 10315.5 1457.31 777.231 -901.231 1190.09 
9921 2
12351800 -11651.3 10165.5 1322 1006.51 -845.378 1314.43 
12351701 -12209.5 9900 1495.38 816.377 -837.624 1169.65 
9921.5 2
12351800 -11334.2 9782.07 1491.5 626.667 -757.84 983.378 
12351701 -11863.7 9399.36 1522.57 683.295 -989.413 1202.43 
9922 2
12351800 -10940.6 9343.92 1407 779.404 -867.62 1166.29 
12351701 -11450.7 9050.31 1441.85 817.865 -691.187 1070.81 
9922.5 2
12351800 -10635.8 8946.08 1469.92 615.851 -803.73 1012.55 
12351701 -11072 8566.38 1433.69 765.035 -977.622 1241.38 
9923 2
12351800 -10217.1 8499.62 1513.15 842.439 -898.313 1231.53 
12351701 -10729.5 8153.23 1481.46 689.057 -831.295 1079.75 
9923.5 2
12351800 -9793.62 8094.54 1531.85 831.948 -795.829 1151.3 
12351701 -10382 7750.08 1478.62 682.787 -792.051 1045.73 
9924 2
12351800 -9398.62 7680.54 1570.54 774.51 -811.765 1121.97 
12351701 -10008.5 7290.85 1467.38 732.428 -900.452 1160.72 
9924.5 2
12351800 -8848.75 7349.42 1594.58 1108.6 -667.584 1294.09 
12351701 -9653.5 6905 1413.58 715.648 -777.916 1057.03 
9925 2
12351800 -8377.85 7032.38 1620.31 947.493 -637.891 1142.21 
12351701 -9183.15 6547.15 1506.23 946.371 -720.012 1189.13 
9925.5 2
12351800 -7967.42 6739.92 1581.58 832.514 -593.241 1022.26 
12351701 -8741.17 6146.42 1496.17 896.526 -812.854 1210.16 
9926 2
12351800 -7647.46 6327.08 1479.38 646.374 -834.02 1055.17 
12351701 -8321.46 5777.15 1458.92 847.889 -745.985 1129.34 
9926.5 2
12351800 -7278.46 5873.77 1476.15 730.693 -897.639 1157.44 
12351701 -7797.62 5427.69 1462.15 1037.32 -692.003 1246.96 
9927 2
12351800 -6834.38 5367.77 1404.85 889.934 -1014.03 1349.16 
12351701 -7357.31 5002.85 1442.54 882.38 -851.395 1226.16 
9927.5 2
12351800 -6177.23 4948.54 1521.62 1298.72 -828.519 1540.5 
12351701 -6840 4541.08 1396.38 1022.35 -912.587 1370.4 
9928 2
12351800 -5609.83 4527.17 1427.58 1162.7 -863.467 1448.26 
12351701 -6392.75 4195.08 1424.25 916.496 -709.003 1158.73 
9928.5 2
12351800 -5266.15 4227.46 1348.15 688.736 -600.611 913.834 
12351701 -5990.23 3877.69 1211.92 806.652 -636.054 1027.25 
9929 2
12351800 -4753.69 3897.85 1451.54 993.143 -638.79 1180.84 
12351701 -5190.62 3534.46 1247.23 1549.64 -665.176 1686.37 
9929.5 2
12351800 -4128.67 3729.25 1532.83 1267.8 -341.98 1313.11 
12351701 -4544.67 3174.08 1452.08 1310.24 -730.99 1500.36 
9930 2
12351800 -3521 3576.77 1627.08 1252.92 -314.393 1291.76 
12351701 -3976.69 2888.15 1740.77 1171.08 -589.545 1311.1 
9930.5 2
12351800 -3140.92 3303.85 1685.85 752.628 -540.442 926.567 
12351701 -3534 2647.85 1821 876.618 -475.857 997.447 
9931 2
12351800 -2821.15 3000.23 1680.92 640.82 -608.448 883.662 
12351701 -2940.31 2494.62 1745.62 1189.76 -307.076 1228.75 
9931.5 2
12351800 -1938.31 2801.23 1659.31 1769.23 -398.798 1813.62 
12351701 -2310.77 2295.85 1668.08 1261.6 -398.335 1322.99 
9932 2
12351800 -1484.31 2513.77 1627.46 908 -574.923 1074.71 
12351701 -1885.77 2139.15 1629.85 850 -313.385 905.93 
9932.5 2
12351800 -1092.38 2292.69 1626.15 783.846 -442.154 899.953 
12351701 -1264.54 1850.38 1610.08 1242.46 -577.538 1370.13 
9933 2
12351800 -377.769 2236.69 1695.54 1420.71 -111.332 1425.06 
12351701 -513.846 1711.77 1658.38 1492.43 -275.577 1517.66 
9933.5 2
12351800 208.077 2237.62 1714.31 1169.35 1.84247 1169.36 
12351701 -81.4615 1702 1651.23 863.043 -19.4995 863.263 
9934 2
12351800 849.538 2195.69 1735.08 1288.08 -84.1829 1290.82 
12351701 499.846 1586.77 1644.77 1167.28 -231.387 1190 
9934.5 2
12351800 1488.38 2076.62 1654.62 1280.25 -238.631 1302.3 
12351701 993.769 1410.62 1658 989.826 -353.014 1050.89 
9935 2
12351800 1962.15 1909 1607.77 932.617 -329.952 989.263 
12351701 1612.08 1395.31 1599.08 1217.14 -30.1333 1217.51 
9935.5 2
12351800 2624.15 1750.08 1511.62 1290.45 -309.792 1327.11 
12351701 2291.46 1297 1538.77 1324.34 -191.633 1338.13 
9936 2
12351800 3228 1613.5 1472.17 1234.86 -279.298 1266.05 
12351701 2906.25 1024.67 1542.92 1257.24 -556.919 1375.06 
9936.5 2
12351800 3884.38 1242.85 1481.23 1342.3 -757.983 1541.53 
12351701 3366.69 517.692 1592.85 941.6 -1036.76 1400.53 
9937 2
12351800 4360.08 712.769 1457.15 918.325 -1023.31 1374.95 
12351701 3962.46 334.692 1604 1150.13 -353.282 1203.17 
9937.5 2
12351800 4822.83 285.5 1499.58 912.735 -842.74 1242.29 
12351701 4369.92 -17.0833 1518.58 803.659 -693.838 1061.73 
9938 2
12351800 5221.62 -244.231 1648.69 810.533 -1076.69 1347.67 
12351701 4767.92 -513.231 1643.85 808.956 -1008.43 1292.8 
9938.5 2
12351800 5528.17 -590.75 1648.42 629.469 -711.538 950.009 
12351701 5139.25 -981.583 1657.17 762.478 -961.71 1227.3 
9939 2
12351800 5984.46 -1111.15 1661.69 921.808 -1051.32 1398.22 
12351701 5553.62 -1480.85 1690.08 837.102 -1008.61 1310.74 
9939.5 2
12351800 6347 -1588.92 1773.08 726.53 -957.453 1201.9 
12351701 5937.08 -1950.77 1669 768.46 -941.73 1215.48 
9940 2
12351800 6726.36 -1946.07 1777.14 751.202 -707.224 1031.73 
12351701 6428.5 -2360.57 1552.79 973.115 -811.49 1267.07 
9940.5 2
12351800 7371.54 -2335.31 1651.46 1240.73 -748.531 1449.04 
12351701 6911.15 -2772.46 1513.08 928.18 -792.096 1220.22 
9941 2
12351800 7721.17 -2725.08 1585.92 714.986 -797.087 1070.77 
12351701 7322.58 -3179.42 1476.5 841.369 -832.219 1183.42 
9941.5 2
12351800 8165.69 -3181 1601.08 896.221 -919.187 1283.79 
12351701 7775.69 -3622.31 1476.62 913.526 -892.925 1277.44 
9942 2
12351800 8711.92 -3800 1718 1062.69 -1204.28 1606.12 
12351701 8143 -3956.83 1473.17 714.606 -650.828 966.561 
9942.5 2
12351800 9143.83 -4158.08 1705 876.099 -726.335 1138.03 
12351701 8701.25 -4475 1594.17 1132.35 -1051.05 1544.97 
9943 2
12351800 9600.77 -4415.38 1674.31 913.872 -514.603 1048.8 
12351701 9115 -4902.92 1636 827.5 -855.846 1190.47 
9943.5 2
12351800 10135.6 -4864 1769.08 1054.86 -884.843 1376.84 
12351701 9628.58 -5257.33 1635 1012.98 -699.034 1230.77 
9944 2
12351800 10526.1 -5163.42 1711.5 788.889 -604.882 994.097 
12351701 10089.5 -5621.58 1705.58 931.145 -735.859 1186.81 
9944.5 2
12351800 10950.9 -5461 1755.83 865.241 -606.076 1056.39 
12351701 10567.3 -6042.75 1614.75 973.184 -857.773 1297.25 
9945 2
12351800 11427.2 -5818.85 1677.08 944.915 -710.012 1181.94 
12351701 10989.9 -6424.54 1558 838.472 -757.517 1129.99 
9945.5 2
12351800 11937.3 -6348.5 1677 1006.27 -1044.68 1450.5 
12351701 11431.4 -6948.83 1605.75 870.796 -1034.11 1351.91 
9946 2
12351800 12459.4 -6703.33 1686.33 1067.66 -725.631 1290.9 
12351701 11995.2 -7273.25 1637.33 1153.03 -663.429 1330.27 
9946.5 2
12351800 12850.8 -7180.25 1718.42 789.147 -961.526 1243.9 
12351701 12480.2 -7584.42 1665.08 977.655 -627.352 1161.63 
9947 2
12351800 13187.2 -7630.77 1747.15 671.452 -899.24 1122.27 
12351701 12860.9 -8015.38 1656.85 759.993 -860.215 1147.85 
9947.5 2
12351800 13590.2 -8015.92 1769.17 802.661 -767.226 1110.36 
12351701 13260.2 -8376.33 1666.42 795.472 -719.021 1072.27 
9948 2
12351800 14050 -8465.85 1738.08 923.36 -903.473 1291.84 
12351701 13583.1 -8857.92 1709.92 648.247 -967.048 1164.22 
9948.5 2
12351800 14290 -8878.83 1710.67 480 -825.974 955.319 
12351701 13846.4 -9320.67 1770.08 526.679 -925.487 1064.86 
9949 2
12351800 14605.2 -9293.25 1757 650 -854.467 1073.6 
12351701 14083.6 -9730.5 1805 489.003 -845.017 976.309 
9949.5 2
12351800 14901.2 -9765.77 1735.38 579.219 -924.695 1091.13 
12351701 14435.9 -10189.5 1725.46 689.51 -898.314 1132.43 
9950 2
12351800 15151.2 -10372.9 1678.5 484.533 -1176.64 1272.5 
12351701 14766.2 -10835.8 1615.5 640.168 -1252.35 1406.48 
9950.5 2
12351800 15519.2 -10920.3 1701.17 731.445 -1088.3 1311.26 
12351701 15043.9 -11302.7 1583.17 552.021 -928.264 1080 
9951 2
12351800 15844.5 -11304.9 1666 653.28 -772.256 1011.51 
12351701 15380.8 -11727.3 1620.17 676.372 -852.744 1088.42 
9951.5 2
12351800 16175.3 -11680.4 1724.83 672.425 -763.211 1017.18 
12351701 15671.3 -12128.7 1714.33 590.617 -815.718 1007.09 
9952 2
12351800 16438.1 -12094.8 1788.23 524.438 -827.205 979.44 
12351701 16089.9 -12520.5 1749.62 835.508 -782.179 1144.5 
9952.5 2
12351800 17130.4 -12425.3 1700.58 1395.85 -666.305 1546.72 
12351701 16427.8 -12837.5 1726.92 681.271 -639.035 934.075 
9953 2
12351800 17781.8 -12626.8 1595.54 1297.67 -401.42 1358.34 
12351701 17005.8 -12937.8 1685.08 1151.42 -199.893 1168.64 
9953.5 2
12351800 18298.9 -12720.9 1564.25 1025.93 -186.648 1042.77 
12351701 17606.7 -12948.8 1606.25 1192.1 -21.6346 1192.3 
9954 2
12351800 18911.3 -12717.2 1604.62 1247.23 7.50692 1247.25 
12351701 18224 -12954.2 1546.62 1257.3 -11.1625 1257.35 
9954.5 2
12351800 19601.2 -12840.2 1776.75 1388.05 -247.356 1409.91 
12351701 18832.2 -12871 1510 1223.68 167.466 1235.08 
9955 2
12351800 20239.3 -13079.5 1789.15 1281.41 -480.666 1368.59 
12351701 19537.3 -13069.1 1646.54 1415.95 -397.745 1470.75 
9955.5 2
12351800 20737.2 -13143.9 1796.62 966.841 -125.019 974.89 
12351701 20071.2 -13386.1 1771 1036.59 -615.534 1205.57 
9956 2
12351800 20994.6 -13433.7 1831.92 501.724 -564.852 755.503 
12351701 20513.8 -13662.6 1762.15 862.798 -539.061 1017.35 
9956.5 2
12351800 21677.8 -13629.4 1801.42 1405.8 -402.725 1462.35 
12351701 21131.4 -13816.6 1728.42 1270.88 -316.806 1309.77 
9957 2
12351800 22265.2 -13794.2 1770.85 1177.15 -330.135 1222.57 
12351701 21702.1 -14048.8 1653.23 1143.61 -465.457 1234.7 
9957.5 2
12351800 22836.7 -14034.4 1718.75 1145.16 -481.489 1242.27 
12351701 22344.7 -14375.8 1579.08 1287.75 -655.118 1444.82 
9958 2
12351800 23557.2 -14267.5 1626.92 1449.67 -469.058 1523.67 
12351701 22939.1 -14643.8 1535.54 1196 -539.429 1312.02 
9958.5 2
12351800 24236.8 -14502.6 1630.46 1319.79 -456.46 1396.5 
12351701 23714 -14828.3 1625.69 1504.71 -358.178 1546.75 
9959 2
12351800 24795.8 -14690.2 1574.38 1118 -375.231 1179.29 
12351701 24323.1 -15176.2 1768.62 1218.15 -695.692 1402.81 
9959.5 2
12351800 25384.8 -14885.2 1652 1175.5 -389.222 1238.26 
12351701 24891.8 -15507.6 1731.23 1135.27 -661.6 1313.98 
9960 2
12351800 25849.1 -15091.2 1531.75 951.463 -422 1040.85 
12351701 25477.4 -15724.6 1654.5 1199.94 -444.606 1279.66 
9960.5 2
12351800 26502.8 -15478.8 1460.85 1323.41 -784.776 1538.6 
12351701 26049.3 -16066.5 1724.23 1157.67 -692.217 1348.84 
9961 2
12351800 27070.7 -15662.8 1507.92 1126.63 -364.889 1184.24 
12351701 26773.1 -16387.8 1643 1436.06 -637.324 1571.13 
9961.5 2
12351800 27743.5 -15998.1 1542 1345.67 -670.643 1503.52 
12351701 27438.1 -16695.8 1611.29 1329.98 -616.071 1465.74 
9962 2
12351800 28372 -16421.1 1699.23 1225.15 -824.572 1476.79 
12351701 27965.9 -16922.8 1719.31 1028.95 -442.613 1120.11 
9962.5 2
12351800 28890.8 -16552.6 1775 1069.79 -271.213 1103.63 
12351701 28583.5 -17201.1 1786.69 1273.43 -573.672 1396.69 
9963 2
12351800 29455 -16799.2 1845.5 1146.65 -501.217 1251.41 
12351701 29180.4 -17443.2 1763.79 1213.19 -492.149 1309.21 
9963.5 2
12351800 30101.5 -16907.5 1783 1280.27 -214.351 1298.09 
12351701 29714.3 -17570 1745.92 1057.19 -251.061 1086.59 
9964 2
12351800 30631.9 -16964.1 1708.46 1073.65 -114.606 1079.75 
12351701 30406.2 -17823.8 1708.31 1400.5 -513.703 1491.74 
9964.5 2
12351800 31348.9 -17184.2 1602.62 1386.85 -425.681 1450.71 
12351701 31154.7 -18002.5 1682.23 1447.85 -345.782 1488.57 
9965 2
12351800 31881.5 -17371.2 1594.83 1065.15 -374.026 1128.91 
12351701 31708.2 -18228.5 1659.83 1107.12 -451.923 1195.8 
9965.5 2
12351800 32613.2 -17786.4 1695.46 1460.39 -828.778 1679.17 
12351701 32506.8 -18462.7 1672.92 1594 -467.45 1661.13 
9966 2
12351800 33423.4 -17893.4 1676.46 1576.32 -208.171 1590.01 
12351701 33185.6 -18648.9 1707.08 1320.56 -362.317 1369.36 
9966.5 2
12351800 34439.6 -17546.8 1643.08 2057.15 701.495 2173.46 
12351701 33725.5 -18769.7 1761.31 1092.96 -244.472 1119.97 
9967 2
12351800 34839.2 -17304 1665.75 832.399 505.929 974.09 
12351701 34250 -19050.7 1838.33 1092.63 -585.363 1239.55 
9967.5 2
12351800 35643.6 -17419.6 1716.79 1593.02 -228.996 1609.4 
12351701 34829.5 -19114.4 1723.07 1147.52 -126.12 1154.43 
9968 2
12351800 36554 -17762.5 1771.08 1778.04 -669.718 1899.99 
12351701 35375.3 -19346.6 1666.31 1066.03 -453.629 1158.53 
9968.5 2
12351800 37191.7 -17958.2 1784.92 1301.36 -399.411 1361.27 
12351701 35936.6 -19634.9 1619 1145.46 -588.37 1287.73 
9969 2
12351800 37990.7 -18224.7 1742.38 1627.34 -542.652 1715.44 
12351701 36650.2 -19885.8 1708.38 1453.46 -511.058 1540.69 
9969.5 2
12351800 38827 -18454.8 1669.92 1630.23 -448.643 1690.84 
12351701 37288.2 -20189.6 1811.38 1243.66 -592.143 1377.44 
9970 2
12351800 39502.8 -18459.5 1646.54 1333.03 -9.25505 1333.06 
12351701 37809.7 -20450.8 1779.15 1028.52 -515.096 1150.3 
9970.5 2
12351800 40155.3 -18433.9 1652.46 1310.16 51.4365 1311.17 
12351701 38325 -20700.2 1756.69 1034.75 -500.927 1149.63 
9971 2
12351800 40742.3 -18299.3 1643.38 1195.52 274.166 1226.55 
12351701 38882.5 -20906.8 1884.23 1135.36 -420.805 1210.83 
9971.5 2
12351800 41316.9 -18170 1586.14 1172.55 263.893 1201.88 
12351701 39502.9 -21253.1 1839.79 1266.26 -706.728 1450.13 
9972 2
12351800 41782.7 -17873.6 1529.57 926.157 589.179 1097.68 
12351701 40056.7 -21570.4 1759.79 1100.97 -630.787 1268.86 
9972.5 2
12351800 42111.4 -17419.5 1526.43 639.383 883.546 1090.63 
12351701 40649.8 -22072.8 1723.79 1153.84 -977.349 1512.13 
9973 2
12351800 42157 -16934.6 1538.77 91.1035 967.834 972.112 
12351701 41328.4 -22513 1709.38 1354.49 -878.671 1614.53 
9973.5 2
12351800 42076.5 -16778.2 1538.54 -161.724 314.18 353.36 
12351701 41874.8 -22627.6 1661 1097.31 -230.151 1121.19 
9974 1
12351701 42625 -22866.2 1632.46 1497.31 -476.125 1571.19 
9974.5 1
12351701 43319.2 -23080.8 1632.33 1422.47 -439.917 1488.94 
9975 1
12351701 44105.1 -23267.7 1681.38 1590.91 -378.257 1635.26 
9975.5 1
12351701 44819.4 -23330.5 1687.08 1411.68 -124.202 1417.13 
9976 1
12351701 45496.5 -23332 1723.92 1343.56 -2.89988 1343.56 
9976.5 1
12351701 46064.5 -23428.4 1736.54 1135.85 -192.769 1152.09 
9977 1
12351701 46538.8 -23365.2 1743.54 935.518 124.716 943.795 
