# Supplementary material for: Intrinsic group behaviour II: On the dependence of triad spatial dynamics on social and personal features; and on the effect of social interaction on small group dynamics
Source: PLoS One. 2019 Dec 3;14(12):e0225704. doi: 10.1371/journal.pone.0225704 (PMC6890182; doi:10.1371/journal.pone.0225704)
Supplement: S1 Data Set — (ZIP) [file pone.0225704.s001.zip › set_2_int/group_traj_dyad_int/traj_2_0109_61.dat]

2 12335401 12335501 0 1 0 0 0 0 1 30 30 30 1577.78 1591.32 1564.24 
9834.5 1
12335401 7374 788 1085 0 0 0 
9835 1
12335401 7495.43 534.429 1175.29 410.232 -856.66 949.819 
9835.5 2
12335501 8843.08 -12.4615 1537.54 0 0 0 
12335401 8172.77 -257.308 1576.62 1317.78 -1540.34 2027.12 
9836 2
12335501 8825.69 -674.769 1642.38 -35.1204 -1338 1338.46 
12335401 8402.46 -667.462 1582.38 464.025 -828.594 949.677 
9836.5 2
12335501 8836 -1343.77 1653.92 20.6567 -1340.68 1340.84 
12335401 8675.23 -1489.08 1627.46 546.632 -1646.52 1734.89 
9837 2
12335501 9050.38 -2015.38 1656.62 426.212 -1335.22 1401.59 
12335401 9263.77 -2121.92 1627.08 1170.06 -1258.14 1718.13 
9837.5 2
12335501 9524.25 -2536.67 1630.17 971.036 -1068.2 1443.59 
12335401 10226.5 -2169.33 1642.92 1972.81 -97.1522 1975.2 
9838 2
12335501 9888.57 -3137.43 1618.64 731.569 -1206.35 1410.84 
12335401 10699.7 -2497.57 1639.14 950.229 -659.113 1156.45 
9838.5 2
12335501 10338.4 -3652 1640.08 881.987 -1008.96 1340.11 
12335401 10941.3 -2995.92 1622.08 473.713 -977.16 1085.93 
9839 2
12335501 10707.3 -4077.57 1664.43 742.256 -856.281 1133.21 
12335401 11258.1 -3409.36 1641.86 637.352 -831.859 1047.95 
9839.5 2
12335501 10963.2 -4455.54 1538.15 510.715 -754.425 911.036 
12335401 11562.6 -3844 1601.08 607.872 -867.551 1059.32 
9840 2
12335501 11344.6 -4893.29 1520.64 755.282 -866.826 1149.71 
12335401 11914.7 -4268.79 1605.57 697.226 -841.16 1092.55 
9840.5 2
12335501 11765.7 -5263.69 1522.85 833.903 -733.478 1110.58 
12335401 12302 -4721.54 1532.08 766.902 -896.54 1179.8 
9841 2
12335501 12184.5 -5861.92 1505.69 849.43 -1213.45 1481.21 
12335401 12592.9 -5275.54 1519.31 590.108 -1123.73 1269.25 
9841.5 2
12335501 12672.1 -6527.23 1588.08 999.212 -1363.34 1690.3 
12335401 12994.2 -5743.15 1572.92 822.194 -958.228 1262.62 
9842 2
12335501 12991.9 -6958.79 1625.14 633.228 -854.564 1063.61 
12335401 13395.3 -6184.29 1582.29 794.321 -873.528 1180.68 
9842.5 2
12335501 13338.4 -7377.57 1650.21 682.227 -824.381 1070.06 
12335401 13676 -6641.79 1576.36 552.587 -900.591 1056.61 
9843 2
12335501 13659.4 -7787.86 1625.43 659.138 -842.476 1069.69 
12335401 14063.6 -7032.93 1587.86 795.835 -803.168 1130.68 
9843.5 2
12335501 13967.9 -8304.71 1588.14 620.581 -1039.95 1211.04 
12335401 14422.4 -7515.86 1610 722.047 -971.687 1210.59 
9844 2
12335501 14367.5 -8745.46 1579.38 805.809 -888.603 1199.56 
12335401 14837.7 -8077.69 1625.08 837.225 -1132.73 1408.56 
9844.5 2
12335501 14773.6 -9292.71 1577.5 810.445 -1092.32 1360.14 
12335401 15200.5 -8717.79 1633 724.167 -1277.63 1468.59 
9845 2
12335501 15310.4 -9991 1699.64 1036.4 -1348.04 1700.4 
12335401 15675.9 -9326.07 1697.5 917.816 -1174.3 1490.42 
9845.5 2
12335501 15641.8 -10368.9 1683.77 665.497 -758.882 1009.35 
12335401 15887.8 -9712.77 1638 425.537 -776.502 885.459 
9846 2
12335501 15951 -10554.6 1629.2 619.547 -372.098 722.7 
12335401 16270.9 -9985.13 1637.87 767.71 -545.82 941.965 
9846.5 2
12335501 16362.1 -10828.1 1607.21 828.917 -551.354 995.537 
12335401 16724.8 -10334.6 1690.79 915.025 -704.512 1154.82 
9847 2
12335501 16843.7 -11233.3 1604.67 961.125 -808.773 1256.14 
12335401 17125.4 -10644.3 1632.13 799.629 -618.287 1010.78 
9847.5 2
12335501 17265.5 -11619.6 1652 843.6 -772.667 1143.97 
12335401 17498.1 -10926.3 1606.8 745.467 -563.867 934.701 
9848 2
12335501 17979.4 -11903.6 1567.73 1442.29 -573.737 1552.22 
12335401 17925.1 -11178.1 1535.93 862.492 -508.687 1001.33 
9848.5 2
12335501 18584.6 -12208 1562.2 1222.63 -614.949 1368.57 
12335401 18454.5 -11444.2 1502.53 1069.63 -537.643 1197.15 
9849 2
12335501 19029.1 -12467.9 1579.87 898.047 -524.983 1040.24 
12335401 19238.7 -11690.1 1578.2 1584.24 -496.7 1660.28 
9849.5 2
12335501 19749.3 -12935 1637.8 1406.64 -912.37 1676.62 
12335401 19932.3 -12046.8 1615.47 1354.69 -696.745 1523.36 
9850 2
12335501 20386.9 -13126.5 1636.07 1250.07 -375.556 1305.26 
12335401 20475.3 -12303.1 1652.13 1064.58 -502.614 1177.26 
9850.5 2
12335501 20735.1 -13351.8 1619.87 703.434 -455.084 837.808 
12335401 20843.3 -12627.1 1620.4 743.569 -654.545 990.618 
9851 2
12335501 21064.7 -13618.7 1577.73 665.859 -539.125 856.751 
12335401 21145.5 -12854.9 1620.27 610.37 -460.067 764.339 
9851.5 2
12335501 21545.2 -13895.5 1537.27 970.774 -559.192 1120.31 
12335401 21540.9 -13100.5 1630.13 798.788 -496.296 940.411 
9852 2
12335501 22083.3 -14193.3 1501.27 1080.46 -597.992 1234.9 
12335401 22091.3 -13325.6 1574.4 1105.22 -451.941 1194.05 
9852.5 2
12335501 22846.1 -14549.4 1514.43 1507.66 -703.877 1663.88 
12335401 22923.7 -13672.4 1496.64 1645.15 -685.291 1782.18 
9853 2
12335501 23677.1 -14938.6 1556.31 1678.65 -786.236 1853.66 
12335401 23821.5 -14150.3 1439.38 1813.63 -965.557 2054.64 
9853.5 2
12335501 24184 -15190.2 1552.64 999.848 -496.25 1116.23 
12335401 24396.6 -14344.2 1560.57 1134.34 -382.459 1197.08 
9854 2
12335501 24669.5 -15460.2 1553.92 974.822 -542.047 1115.39 
12335401 24971.4 -14632.1 1513.31 1154.24 -578.037 1290.89 
9854.5 2
12335501 25186.1 -15601.5 1546 1047.89 -286.706 1086.4 
12335401 25421.9 -14881.9 1620 913.737 -506.798 1044.87 
9855 2
12335501 25739.6 -15908.6 1518.57 1068.67 -592.802 1222.08 
12335401 25897.6 -15074.9 1528.29 918.505 -372.449 991.146 
9855.5 2
12335501 26360 -16290.5 1499.77 1250.72 -769.94 1468.71 
12335401 26408.5 -15400.8 1470 1029.88 -657.081 1221.64 
9856 2
12335501 27101.8 -16516.9 1590.46 1532.58 -467.896 1602.41 
12335401 27013.3 -15710.1 1491.62 1249.68 -639.065 1403.61 
9856.5 2
12335501 27680.8 -16676 1655.15 1172.06 -322.018 1215.5 
12335401 27598.7 -16014.7 1606.46 1184.99 -616.63 1335.83 
9857 2
12335501 28085.8 -16921.5 1669.08 813.407 -493.049 951.173 
12335401 28061.9 -16223.4 1578.46 930.182 -419.061 1020.22 
9857.5 2
12335501 28627.9 -17077.8 1632 1040.33 -299.899 1082.69 
12335401 28604.8 -16419.2 1664.71 1041.96 -375.873 1107.69 
9858 2
12335501 29132 -17395.2 1620.23 992.407 -624.74 1172.68 
12335401 29023.7 -16690.8 1679.23 824.619 -534.557 982.725 
9858.5 2
12335501 29613.8 -17611.5 1583.69 973.427 -436.985 1067.01 
12335401 29626 -16843.3 1680.38 1216.78 -308.159 1255.2 
9859 2
12335501 30162.3 -17684.4 1529.21 1079.61 -143.495 1089.1 
12335401 30198.4 -17063.1 1590.36 1126.69 -432.606 1206.89 
9859.5 2
12335501 30906.2 -17992.5 1509.69 1481.96 -613.754 1604.03 
12335401 30801.5 -17275 1467.08 1201.4 -422.168 1273.42 
9860 2
12335501 31782.3 -18319.8 1418 1821.37 -680.473 1944.33 
12335401 31463.8 -17449.5 1396.54 1377.1 -362.706 1424.06 
9860.5 2
12335501 32414.4 -18489.7 1436.92 1274.35 -342.587 1319.59 
12335401 32162 -17502.2 1347.31 1407.57 -106.234 1411.57 
9861 2
12335501 32985.4 -18735.4 1540 1146.53 -493.303 1248.15 
12335401 33030.9 -17854.1 1519.86 1744.84 -706.662 1882.51 
9861.5 2
12335501 33622.1 -18755.8 1564.77 1258.34 -40.4921 1258.99 
12335401 33724.8 -17879.8 1570.38 1371.38 -50.9382 1372.32 
9862 2
12335501 34326.6 -18821.7 1587.57 1392.28 -130.174 1398.35 
12335401 34292.7 -18034.7 1573.43 1122.27 -306.064 1163.26 
9862.5 2
12335501 34990.2 -18900.8 1582.54 1288.51 -153.505 1297.62 
12335401 34966.2 -18051.8 1559.23 1307.65 -33.2658 1308.07 
9863 2
12335501 35636.5 -18911.8 1571.92 1295.36 -22.0441 1295.55 
12335401 35567.1 -18103.2 1575.69 1204.25 -102.975 1208.65 
9863.5 2
12335501 36153.8 -18945 1550.17 1077.52 -69.2308 1079.75 
12335401 36140.7 -18146.8 1636.83 1194.98 -90.6651 1198.41 
9864 2
12335501 36719.8 -19010.6 1524.31 1160.03 -134.458 1167.8 
12335401 36694.8 -18176.6 1628.54 1135.61 -61.1996 1137.26 
9864.5 2
12335501 37465 -19031.9 1531.38 1475.55 -42.1934 1476.16 
12335401 37271.5 -18200.6 1523.23 1141.81 -47.5248 1142.8 
9865 2
12335501 38050.6 -19049.1 1535 1134.83 -33.2332 1135.31 
12335401 37948.3 -18220.7 1524.5 1311.67 -38.9514 1312.25 
9865.5 2
12335501 38807.4 -19073 1507.69 1492.73 -47.1964 1493.47 
12335401 38577.6 -18284.7 1495.54 1241.28 -126.189 1247.68 
9866 2
12335501 39460.4 -19002.4 1469.54 1349.17 145.9 1357.04 
12335401 39151.8 -18205.8 1434.46 1186.27 162.905 1197.4 
9866.5 2
12335501 40141.6 -18909.1 1430.86 1354.25 185.513 1366.9 
12335401 39733.6 -18167.4 1448.14 1156.81 76.3769 1159.33 
9867 2
12335501 40733.2 -18728.9 1461.62 1171.6 356.729 1224.71 
12335401 40367.8 -18107.5 1438.08 1255.85 118.747 1261.45 
9867.5 2
12335501 41467.5 -18673.2 1442.38 1510.76 114.752 1515.11 
12335401 40879.4 -17886.4 1437.62 1052.55 454.891 1146.64 
9868 2
12335501 41627.9 -18845.6 1451 313.886 -337.412 460.837 
12335401 41252.6 -17592.3 1426.5 730.307 575.536 929.833 
9868.5 2
12335501 41657.5 -18926.8 1451 58.0848 -158.9 169.183 
12335401 41427.5 -17336.2 1424.15 342.251 501.237 606.938 
9869 2
12335501 41657.7 -18839.6 1451 0.307692 174.308 174.308 
12335401 41870.7 -17305.1 1423 886.462 62.1538 888.638 
9869.5 2
12335501 41670.4 -18695.9 1451 25.5378 289.119 290.245 
12335401 42035.8 -17134.2 1423 332.147 343.91 478.116 
9870 2
12335501 41622.2 -18719.3 1451 -97.2805 -47.2416 108.145 
12335401 42119.4 -16958.1 1423 168.92 355.711 393.782 
9870.5 2
12335501 41518.3 -18698.7 1451 -211.226 41.9012 215.342 
12335401 41895.9 -16890.8 1423 -454.19 136.648 474.301 
9871 2
12335501 41525.4 -18757.2 1451 14.1538 -116.923 117.777 
12335401 41844.2 -16774.9 1423 -103.538 231.846 253.915 
9871.5 2
12335501 41242.3 -19173.2 1451 -563.898 -828.685 1002.35 
12335401 41802.5 -16651.8 1423 -82.8992 245.173 258.809 
9872 2
12335501 41180.5 -19283.8 1451 -122.711 -219.475 251.45 
12335401 41791.5 -16630.6 1423 -21.8254 42.1245 47.4429 
9872.5 2
12335501 41165.6 -19261.4 1462 -29.574 44.5909 53.5067 
12335401 41828.6 -16583.6 1423 73.8584 93.6255 119.251 
9873 2
12335501 41167.9 -19193.5 1508.54 4.597 135.305 135.383 
12335401 41734.5 -16615.1 1423 -187.404 -62.6724 197.606 
9873.5 2
12335501 41225.5 -19041.4 1498 115.694 305.375 326.556 
12335401 41609.8 -16616.2 1423 -250.386 -2.1625 250.395 
9874 2
12335501 41388.8 -18802.7 1498 332.602 486.135 589.026 
12335401 41513.5 -16781.6 1423 -196.146 -336.989 389.916 
9874.5 2
12335501 41214.1 -18969 1498 -341.357 -324.82 471.203 
12335401 41501 -16970.6 1423 -24.4892 -369.194 370.006 
9875 2
12335501 41226.5 -18949.2 1498 24.1523 38.5365 45.4796 
12335401 41549.7 -17086.5 1423 94.9168 -225.917 245.047 
9875.5 2
12335501 41250.5 -18950.4 1498 49.4393 -2.36929 49.496 
12335401 41428.6 -17122.6 1423 -248.618 -74.0799 259.42 
9876 2
12335501 41330.2 -18810.9 1498 161.32 282.311 325.152 
12335401 41346.7 -17102.3 1423 -165.836 41.1087 170.855 
9876.5 2
12335501 41452 -18689.8 1498 241.127 239.756 340.037 
12335401 41296.8 -16924.4 1423 -98.8576 352.323 365.929 
9877 2
12335501 41630.5 -18678.1 1498 354.947 23.3981 355.718 
12335401 41356.9 -16964.6 1423 119.59 -79.9816 143.871 
9877.5 2
12335501 41756.1 -18716.2 1498 254.126 -77.2345 265.604 
12335401 41418.3 -16949.1 1423 124.26 31.4544 128.18 
9878 2
12335501 41732.9 -18610.6 1498 -47.5438 216.869 222.02 
12335401 41419.2 -16807.9 1423 1.73748 289.844 289.849 
9878.5 2
12335501 41536.5 -18651.2 1498 -392.923 -81.0769 401.201 
12335401 41376.6 -16750.9 1423 -85.0769 114 142.247 
9879 2
12335501 41270.2 -19068 1498 -531.552 -832.028 987.329 
12335401 41418.8 -16793.2 1423 84.293 -84.293 119.208 
9879.5 2
12335501 41176.2 -19240 1498 -185.771 -339.921 387.372 
12335401 41439.5 -16760.8 1423 40.7419 63.8492 75.7405 
9880 2
12335501 41199.1 -19495.8 1498 45.0355 -502.494 504.508 
12335401 41533.6 -16642 1423 184.978 233.489 297.883 
9880.5 2
12335501 41403.1 -18961.6 1498 400.786 1049.42 1123.35 
12335401 41667.5 -16584.5 1423 263.11 113.042 286.366 
9881 2
12335501 41458.5 -18740.3 1498 113.34 452.52 466.497 
12335401 41649.5 -16601.2 1423 -36.8885 -34.1618 50.2771 
9881.5 2
12335501 41317.6 -19067.2 1498 -285.77 -662.922 721.893 
12335401 41559.8 -16704.8 1423 -181.854 -210.303 278.026 
9882 2
12335501 41255.2 -19247.5 1498 -123.779 -357.906 378.706 
12335401 41408.5 -17008.6 1423 -300.366 -602.717 673.415 
9882.5 2
12335501 41246.5 -19413.9 1498 -17.5035 -332.105 332.566 
12335401 41513.5 -17082.8 1423 209.581 -148.012 256.577 
9883 2
12335501 41281.2 -19484 1498 69.3846 -140.154 156.388 
12335401 41649.8 -17141.9 1423 272.615 -118.308 297.18 
9883.5 2
12335501 41236.7 -19321.6 1498 -89.8213 328.05 340.124 
12335401 41643.7 -17191.6 1423 -12.2766 -100.388 101.136 
9884 2
12335501 41257 -19192.8 1498 40.8605 259.093 262.295 
12335401 41470.8 -17157.9 1423 -347.779 67.7914 354.325 
9884.5 2
12335501 41434.6 -18910.6 1498 353.025 561.182 662.987 
12335401 41477.3 -17045.4 1423 12.8023 223.789 224.155 
9885 2
12335501 41479.7 -18771.8 1498 88.6461 272.545 286.599 
12335401 41566.8 -17074.6 1423 175.954 -57.4818 185.105 
9885.5 2
12335501 41554.9 -18696.6 1498 152.908 152.908 216.245 
12335401 41466.1 -17064.5 1423 -204.816 20.6379 205.853 
9886 2
12335501 41624.1 -18767.8 1498 141.13 -145.369 202.608 
12335401 41357 -17121.5 1423 -222.606 -116.327 251.168 
9886.5 2
12335501 41589 -18818.8 1498 -69.322 -100.671 122.23 
12335401 41330.3 -17126.8 1423 -52.795 -10.5221 53.8334 
9887 2
12335501 41590.5 -18775.2 1498 2.85457 85.2185 85.2663 
12335401 41361.8 -16951.1 1423 61.4912 343.181 348.647 
9887.5 2
12335501 41649.2 -18689.1 1498 118.81 174.245 210.896 
12335401 41355.7 -16805.2 1423 -12.3015 295.391 295.647 
9888 2
12335501 41598.9 -18791.6 1498 -100.25 -204.58 227.822 
12335401 41455.9 -16910.6 1423 199.93 -210.557 290.355 
9888.5 2
12335501 41607.2 -18800.5 1498 16.385 -17.8626 24.2393 
12335401 41643.4 -17121.8 1423 373.561 -420.57 562.519 
9889 2
12335501 41599.6 -18806.2 1498 -15.3221 -11.5697 19.1996 
12335401 41687 -17106.6 1423 88.6492 30.8005 93.8474 
9889.5 2
12335501 41578.3 -18786.2 1498 -43.2205 40.568 59.277 
12335401 41747.7 -17164.9 1423 123.108 -118.271 170.715 
9890 2
12335501 41533.4 -18731.5 1498 -91.3071 111.32 143.976 
12335401 41706 -17119.8 1423 -84.7405 91.6198 124.8 
9890.5 2
12335501 41488.9 -18726.3 1498 -86.4904 10.0697 87.0746 
12335401 41737.9 -17102.9 1423 61.9789 33.0526 70.2414 
9891 2
12335501 41586.5 -18792 1498 190.867 -128.599 230.148 
12335401 41553.8 -17016.1 1423 -360.25 169.824 398.272 
9891.5 2
12335501 41674.6 -18769.7 1498 177.73 44.9752 183.332 
12335401 41550.8 -16959.8 1423 -5.8933 113.524 113.676 
9892 2
12335501 41609.8 -18819.7 1498 -130.475 -100.604 164.757 
12335401 41523.8 -16852.2 1423 -54.4807 216.53 223.279 
9892.5 2
12335501 41659.7 -18781.8 1498 100.449 76.304 126.144 
12335401 41535.3 -16796.6 1423 23.2162 111.747 114.134 
9893 2
12335501 41699.5 -18823.7 1498 79.6979 -84.0142 115.802 
12335401 41517.8 -16946.1 1423 -35.1472 -299.522 301.577 
9893.5 2
12335501 41661 -18805.5 1498 -77.3874 36.5269 85.5747 
12335401 41544.5 -16960.3 1423 53.8616 -28.6333 60.9995 
9894 2
12335501 41616 -18931.5 1498 -90.5433 -253.521 269.204 
12335401 41542.6 -16930.9 1423 -3.86937 59.124 59.2505 
9894.5 2
12335501 41665.6 -18922.6 1498 96.5814 17.4456 98.1444 
12335401 41566.9 -16803.5 1423 47.163 247.905 252.351 
9895 2
12335501 41600 -19071.1 1498 -126.724 -286.69 313.449 
12335401 41506.9 -16633.2 1423 -115.703 328.854 348.614 
9895.5 2
12335501 41530.8 -19100.8 1498 -139.423 -60.0186 151.793 
12335401 41547.8 -16508 1423 82.3511 252.326 265.425 
9896 2
12335501 41520.3 -19087.8 1498 -21.2898 26.2626 33.808 
12335401 41646.7 -16528.8 1423 199.845 -42.1134 204.234 
9896.5 2
12335501 41234.7 -19184.6 1498 -582.889 -197.488 615.435 
12335401 41655.8 -16561 1423 18.5243 -65.6201 68.1847 
9897 2
12335501 41295.4 -19300 1567.86 122.206 -232.162 262.361 
12335401 41582.6 -16709.7 1423 -147.279 -299.224 333.506 
9897.5 2
12335501 41283.5 -19279.2 1595.92 -23.5278 41.0914 47.3504 
12335401 41466 -16983.4 1423 -229.924 -539.847 586.771 
9898 2
12335501 41221.7 -19362.8 1597 -127.702 -172.733 214.812 
12335401 41490.3 -16977.2 1423 50.2225 12.9397 51.8627 
9898.5 2
12335501 41189.5 -19355.8 1597 -64.8506 13.9297 66.3298 
12335401 41597.7 -16808.8 1423 216.066 338.647 401.704 
9899 2
12335501 41114.1 -19150.6 1597 -146.534 399.367 425.402 
12335401 41667.4 -16707.2 1423 135.674 197.727 239.799 
9899.5 2
12335501 41220.5 -19108.2 1597 209.853 83.5121 225.86 
12335401 41712.4 -16749.5 1423 88.6707 -83.3279 121.68 
9900 2
12335501 41303.2 -18988 1597 170.5 247.898 300.872 
12335401 41755.6 -16737 1423 89.1356 25.6939 92.7649 
9900.5 2
12335501 41327 -18984 1597 47.1612 7.93651 47.8243 
12335401 41755.2 -16733 1423 -0.795831 7.93651 7.97631 
9901 2
12335501 41322.5 -19353.3 1597 -8.84086 -725.512 725.566 
12335401 41800.3 -16707.1 1423 88.549 50.9402 102.156 
9901.5 2
12335501 41284.3 -19490.1 1597 -77.0449 -275.922 286.476 
12335401 41900.5 -16788.8 1423 202.045 -164.747 260.698 
9902 2
12335501 41213.5 -19475.6 1597 -142.14 29.1165 145.092 
12335401 41990.9 -16784.4 1423 181.44 8.74928 181.651 
9902.5 2
12335501 41237.1 -19617 1597 46.9104 -280.471 284.366 
12335401 41929.6 -16978.8 1423 -121.457 -385.629 404.304 
9903 2
12335501 41236.4 -19724.9 1597 -1.4926 -212.447 212.452 
12335401 41971.3 -17065.8 1423 82.0174 -171.227 189.857 
9903.5 2
12335501 41339.5 -19765.6 1597 208.392 -82.2067 224.02 
12335401 41624.8 -17119.2 1423 -700.078 -107.848 708.336 
9904 1
12335401 41565.2 -16958.8 1423 -116.742 314.329 335.308 
9904.5 1
12335401 41558.5 -16789 1423 -13.4654 341.743 342.008 
9905 1
12335401 41590.5 -16753.5 1423 65.0406 72.2326 97.2 
9905.5 1
12335401 41549 -16743.6 1423 -83.9161 19.8912 86.2413 
9906 1
12335401 41579.8 -16751.1 1423 60.3641 -14.6197 62.1093 
9906.5 1
12335401 41566.5 -16826.6 1423 -26.5714 -151 153.32 
9907 1
12335401 41541.5 -16918.8 1423 -49.6355 -183.357 189.957 
9907.5 1
12335401 41551.5 -17106.8 1423 19.736 -372.249 372.772 
9908 1
12335401 41657.3 -17129.8 1423 212.383 -46.2134 217.353 
9908.5 1
12335401 41689.2 -17088.5 1423 64.3817 83.1989 105.2 
9909 1
12335401 41749.4 -16829 1423 123.419 531.831 545.963 
9909.5 1
12335401 41722.9 -16764.8 1423 -53.3199 129.204 139.774 
9910 1
12335401 41807.2 -16701.2 1423 162.284 122.605 203.391 
9910.5 1
12335401 41576.4 -16666.1 1423 -469.909 71.3055 475.288 
9911 1
12335401 41569.9 -16904.1 1423 -13.0261 -476.811 476.989 
9911.5 1
12335401 41789.5 -16952.9 1423 448.105 -99.7085 459.064 
9912 1
12335401 41930.5 -16866.2 1423 284.274 174.827 333.731 
9912.5 1
12335401 41928.8 -16799.6 1423 -3.43407 132.141 132.185 
9913 1
12335401 41928.1 -16735.4 1423 -1.25025 128.117 128.123 
9913.5 1
12335401 41873.9 -16618.8 1423 -105.27 226.491 249.76 
9914 1
12335401 41871.8 -16617.3 1423 -4.28481 3.0412 5.25438 
9914.5 1
12335401 41546.4 -16637.9 1423 -654.764 -41.4907 656.077 
9915 1
12335401 41383 -16785.8 1423 -322.344 -291.631 434.689 
9915.5 1
12335401 41461.8 -17012 1423 154.785 -444.429 470.612 
9916 1
12335401 41481.2 -17097.5 1423 39.5225 -173.702 178.142 
9916.5 1
12335401 41565 -17146.2 1423 167.538 -97.5055 193.846 
9917 1
12335401 41642.8 -17164.2 1423 152.19 -35.1068 156.187 
9917.5 1
12335401 41629.3 -17225 1423 -27.5287 -124.43 127.439 
9918 1
12335401 41586.5 -17164.1 1423 -88.8924 126.396 154.525 
9918.5 1
12335401 41588.1 -16813.9 1423 3.25207 677.27 677.277 
9919 1
12335401 41713.2 -16750.2 1423 244.162 124.41 274.031 
9919.5 1
12335401 41809.8 -16795.4 1423 195.578 -91.4045 215.883 
9920 1
12335401 41753.2 -16928 1423 -115.621 -271.197 294.815 
9920.5 1
12335401 41837.5 -17057.4 1423 168.462 -258.769 308.773 
9921 1
12335401 41953.4 -17079 1423 233.716 -43.5794 237.744 
9921.5 1
12335401 41977.6 -17115.5 1423 47.8 -72.1344 86.5345 
9922 1
12335401 41913.5 -17248 1423 -126.95 -262.376 291.475 
9922.5 1
12335401 41840.8 -17307.1 1423 -146.853 -119.347 189.234 
9923 1
12335401 41861.8 -17295.6 1423 42.4083 23.0614 48.2731 
9923.5 1
12335401 41899.7 -17249.5 1423 74.3539 90.5244 117.146 
9924 1
12335401 41709.8 -16958.5 1423 -372.247 570.588 681.278 
9924.5 1
12335401 41677.7 -16757.8 1423 -64.878 404.815 409.981 
9925 1
12335401 41744.3 -16722.8 1423 134.087 70.2291 151.365 
9925.5 1
12335401 41748.1 -16780.7 1423 7.6585 -117.283 117.533 
9926 1
12335401 41779.8 -16867.8 1423 64.1673 -176.12 187.445 
9926.5 1
12335401 41745.6 -17010 1423 -67.7837 -281.493 289.539 
9927 1
12335401 41577.7 -17144.9 1423 -336.519 -270.387 431.688 
9927.5 1
12335401 41550.6 -17112.8 1423 -53.5117 63.5452 83.0752 
9928 1
12335401 41553.6 -17136.8 1423 6.08186 -49.3117 49.6853 
9928.5 1
12335401 41421.7 -17158.1 1423 -264.311 -42.5723 267.717 
9929 1
12335401 41342.6 -17224.9 1423 -153.25 -129.547 200.669 
9929.5 1
12335401 41263.2 -17153.6 1423 -161.154 144.705 216.587 
9930 1
12335401 41328.3 -17048.8 1423 134.311 216.112 254.448 
9930.5 1
12335401 41342.8 -16751.6 1423 28.789 588.423 589.127 
9931 1
12335401 41440.6 -16622 1423 195.93 259.75 325.36 
9931.5 1
12335401 41526.7 -16574.6 1423 172.499 94.9591 196.909 
9932 1
12335401 41743.9 -16609.2 1423 434.462 -69.2308 439.943 
9932.5 1
12335401 41762.9 -16648.2 1423 38 -78 86.764 
9933 1
12335401 41844.6 -16589.5 1423 162.41 116.837 200.07 
9933.5 1
12335401 41777.1 -16821.8 1423 -134.807 -463.842 483.034 
9934 1
12335401 41717.3 -17092.9 1423 -120.019 -544.331 557.405 
9934.5 1
12335401 41683.5 -17185.5 1423 -67.828 -185.448 197.463 
9935 1
12335401 41607.1 -17030.2 1423 -150.363 305.724 340.7 
9935.5 1
12335401 41500.2 -16777.1 1423 -208.427 493.327 535.55 
9936 1
12335401 41508.3 -16658.8 1423 16.727 241.807 242.385 
9936.5 1
12335401 41632.5 -16564.7 1423 253.998 192.517 318.713 
9937 1
12335401 41792.9 -16568.2 1423 309.623 -6.83101 309.698 
9937.5 1
12335401 41951.8 -16581.8 1423 313.268 -26.8295 314.415 
9938 1
12335401 41953.5 -16692.8 1423 3.47874 -225.479 225.506 
9938.5 1
12335401 41980.8 -16622.4 1423 56.0338 144.461 154.948 
9939 1
12335401 41736.5 -16928.1 1423 -493.512 -617.495 790.478 
9939.5 1
12335401 41556.6 -17074.6 1423 -360.413 -293.664 464.905 
9940 1
12335401 41562.8 -17003.9 1423 12.2185 140.115 140.647 
9940.5 1
12335401 41468.5 -16823.8 1423 -181.393 346.175 390.82 
9941 1
12335401 41373.4 -16744.8 1423 -194.366 161.58 252.757 
9941.5 1
12335401 41404.1 -16662.7 1423 61.815 165.607 176.767 
9942 1
12335401 41707.2 -16610.5 1423 589.669 101.541 598.348 
9942.5 1
12335401 41876.8 -16737.2 1423 344.151 -256.93 429.48 
9943 1
12335401 41922.1 -16961.1 1423 90.4872 -447.821 456.871 
9943.5 1
12335401 41872.8 -17062.6 1423 -97.1274 -200.21 222.526 
9944 1
12335401 41838.3 -17125.5 1423 -69.697 -127.104 144.959 
9944.5 1
12335401 41988.6 -17077.9 1423 306.008 96.9111 320.987 
9945 1
12335401 41947.8 -17084.6 1423 -80.9804 -13.2911 82.0638 
9945.5 1
12335401 41950.7 -17008.4 1423 5.71486 150.293 150.402 
9946 1
12335401 41926.6 -17005.7 1423 -49.2502 5.62372 49.5702 
9946.5 1
12335401 41905.2 -16976.2 1423 -43.1788 59.3078 73.3609 
9947 1
12335401 41784.5 -16925.2 1423 -240.775 101.835 261.425 
9947.5 1
12335401 41548.1 -16812.7 1423 -471.026 224.231 521.675 
9948 1
12335401 41527.3 -16888.6 1423 -41.7182 -152.507 158.111 
9948.5 1
12335401 41552.3 -16903.8 1423 50.0513 -30.2692 58.4924 
9949 1
12335401 41574.8 -16782.6 1423 46.2199 249.828 254.068 
9949.5 1
12335401 41515.2 -16748.2 1423 -116.476 67.2262 134.484 
9950 1
12335401 41370.9 -16886.5 1423 -279.678 -267.964 387.33 
9950.5 1
12335401 41360.1 -17003.5 1423 -21.5374 -232.604 233.599 
9951 1
12335401 41387.2 -16819.6 1423 54.5515 369.311 373.318 
9951.5 1
12335401 41510.6 -16667.8 1423 250.678 308.604 397.588 
9952 1
12335401 41557.9 -16714.5 1423 94.4905 -93.2366 132.746 
9952.5 1
12335401 41684.2 -16928.1 1423 254.523 -430.689 500.275 
9953 1
12335401 41770.2 -17220 1423 171.289 -581.507 606.21 
9953.5 1
12335401 41759.1 -17266.9 1423 -21.9653 -93.0886 95.645 
9954 1
12335401 41761.3 -17263.6 1423 4.53026 6.72359 8.1074 
9954.5 1
12335401 41840.9 -17322.2 1423 160.179 -117.809 198.838 
9955 1
12335401 41765.5 -17366.8 1423 -151.362 -89.7178 175.954 
9955.5 1
12335401 41686.7 -17359.8 1423 -153.099 13.7416 153.715 
9956 1
12335401 41707.5 -17288.7 1423 40.4858 138.552 144.345 
9956.5 1
12335401 41875.1 -17261.1 1423 344.901 56.8086 349.548 
9957 1
12335401 41968.8 -17169.2 1423 187.747 184.073 262.93 
9957.5 1
12335401 42059 -16986.1 1423 180.823 367.029 409.154 
9958 1
12335401 41972.2 -17165.8 1423 -174.741 -361.696 401.694 
9958.5 1
12335401 41953.5 -17314.5 1423 -36.1464 -288.574 290.829 
9959 1
12335401 41884.7 -17281.7 1423 -137.692 65.5385 152.494 
9959.5 1
12335401 41856.2 -17222.6 1423 -56.963 117.918 130.956 
9960 1
12335401 41860.8 -17206.6 1423 9.58911 32.8526 34.2234 
9960.5 1
12335401 41862.9 -17207.8 1423 4.23025 -2.4006 4.86394 
9961 1
12335401 41891.2 -17185 1423 56.2042 45.177 72.1102 
9961.5 1
12335401 41762.1 -17148.4 1423 -258.214 73.2857 268.413 
9962 1
12335401 41588.6 -16929.7 1423 -338.26 426.247 544.157 
9962.5 1
12335401 41578.5 -16781.1 1423 -20.9358 306.423 307.138 
9963 1
12335401 41524.7 -16909.4 1423 -109.242 -260.877 282.827 
9963.5 1
12335401 41369.5 -16769.8 1423 -307.279 276.401 413.301 
9964 1
12335401 41262.2 -16834.5 1423 -217.222 -130.8 253.563 
9964.5 1
12335401 41333.7 -17121.2 1423 138.223 -554.531 571.498 
9965 1
12335401 41713.1 -17259.1 1423 758.782 -275.859 807.371 
9965.5 1
12335401 41893.1 -17192.4 1423 359.269 133.131 383.142 
9966 1
12335401 41919.8 -17079.1 1423 51.9306 220.443 226.477 
9966.5 1
12335401 41863.5 -16914.2 1423 -113.983 333.852 352.774 
9967 1
12335401 41899.2 -16819.6 1423 74.3857 197.022 210.596 
9967.5 1
12335401 41979.2 -16808.1 1423 158.51 22.7959 160.141 
9968 1
12335401 41963.2 -16849.5 1423 -31.2178 -80.9903 86.7985 
9968.5 1
12335401 42007.4 -16811.6 1423 90.1753 77.4594 118.876 
9969 1
12335401 41859.9 -16702.2 1423 -300.394 222.871 374.043 
9969.5 1
12335401 41793.7 -16716.9 1423 -129.105 -28.7899 132.276 
9970 1
12335401 41703.6 -16737.4 1423 -177.667 -40.3581 182.193 
9970.5 1
12335401 41666.5 -16748.9 1423 -74.6061 -23.1696 78.1211 
9971 1
12335401 41639.1 -16629.7 1423 -55.7731 242.833 249.155 
9971.5 1
12335401 41616.5 -16575.9 1423 -46.0754 109.722 119.004 
9972 1
12335401 41542.7 -16583 1423 -146.691 -14.0585 147.363 
9972.5 1
12335401 41619.1 -16582.9 1423 148.694 0.138966 148.694 
9973 1
12335401 41610.5 -16561.6 1423 -17.1744 42.5413 45.8773 
9973.5 1
12335401 41549.5 -16523.4 1423 -122.49 76.7686 144.559 
9974 1
12335401 41594.3 -16557.8 1423 89.3597 -68.632 112.674 
9974.5 1
12335401 41866.2 -16620 1423 557.259 -127.522 571.664 
9975 1
12335401 42064.6 -16824.9 1423 401.549 -414.824 577.339 
9975.5 1
12335401 42059.1 -16967.7 1423 -10.9456 -282.153 282.365 
9976 1
12335401 41733 -16791.9 1423 -646.978 348.748 734.987 
9976.5 1
12335401 41607.9 -16768.6 1423 -250.154 46.6154 254.46 
9977 1
12335401 41604.7 -16621.7 1423 -6.37233 289.789 289.859 
9977.5 1
12335401 41619.2 -16546.5 1423 29.4898 152.598 155.421 
9978 1
12335401 41630.4 -16565 1423 22.6244 -37.6034 43.8848 
9978.5 1
12335401 41589 -16540.6 1423 -82.1123 48.3822 95.3062 
9979 1
12335401 41602 -16574.5 1423 25.641 -66.7577 71.5126 
9979.5 1
12335401 41530.3 -16584.9 1423 -144.541 -21.0918 146.072 
9980 1
12335401 41373.2 -16631.7 1423 -317.969 -94.6746 331.765 
9980.5 1
12335401 41187.2 -16965.5 1423 -362.017 -649.506 743.582 
9981 1
12335401 41198 -17068.5 1423 21.4775 -203.96 205.088 
9981.5 1
12335401 41243.4 -17096.8 1423 91.5012 -57.072 107.841 
9982 1
12335401 41288.3 -17230.1 1423 90.207 -267.532 282.33 
9982.5 1
12335401 41317 -17204.8 1423 57.2701 50.5144 76.3647 
9983 1
12335401 41431.6 -16830.8 1423 232.893 760.202 795.076 
9983.5 1
12335401 41712.4 -16759.6 1423 567.275 143.706 585.195 
9984 1
12335401 41835.9 -16903.8 1423 243.186 -283.767 373.716 
9984.5 1
12335401 41828.9 -16971.3 1423 -13.8067 -133.212 133.926 
9985 1
12335401 41505.6 -16875.8 1423 -649.277 191.883 677.037 
9985.5 1
12335401 41448.5 -16805.2 1423 -114.318 141.475 181.89 
9986 1
12335401 41448.1 -16751.2 1423 -0.903032 107.117 107.121 
9986.5 1
12335401 41361.8 -16984.2 1423 -173.321 -468 499.064 
9987 1
12335401 41486.8 -17208.4 1423 253.511 -454.738 520.629 
9987.5 1
12335401 41645.6 -17184.3 1423 318.368 48.3146 322.013 
9988 1
12335401 41694.5 -17132.2 1423 97.0696 103.48 141.882 
9988.5 1
12335401 41798.4 -17200 1423 210.28 -137.34 251.157 
9989 1
12335401 41760.5 -17166.8 1423 -76.8322 67.2688 102.119 
9989.5 1
12335401 41609.8 -17124.4 1423 -299.46 84.1999 311.072 
9990 1
12335401 41572.9 -16964.5 1423 -74.7171 323.64 332.153 
9990.5 1
12335401 41924.3 -16682.2 1423 695.811 559.025 892.559 
9991 1
12335401 41896.5 -16748.2 1423 -55.0319 -130.435 141.569 
9991.5 1
12335401 41992.2 -16943.4 1423 192.54 -392.664 437.329 
9992 1
12335401 41917.8 -17125.5 1423 -148.913 -365.038 394.243 
9992.5 1
12335401 41773 -17241.9 1423 -289.692 -232.769 371.622 
9993 1
12335401 41582.6 -17268.5 1423 -376.999 -52.7037 380.665 
9993.5 1
12335401 41479.8 -17175.2 1423 -205.538 186.769 277.721 
9994 1
12335401 41443.4 -17234.5 1423 -73.2159 -119.092 139.798 
9994.5 1
12335401 41434.3 -17108.9 1423 -18.3372 253.613 254.275 
9995 1
12335401 41417.2 -16891.3 1423 -34.0354 431.777 433.116 
9995.5 1
12335401 41481.2 -16927.4 1423 125.245 -70.6006 143.773 
9996 1
12335401 41481.4 -16835.6 1423 0.457875 182.082 182.082 
9996.5 1
12335401 41474.7 -16794.8 1423 -13.4926 82.3511 83.4491 
9997 1
12335401 41466.1 -16951.3 1423 -17.3 -314.334 314.81 
9997.5 1
12335401 41360.4 -16954 1423 -211.385 -5.38462 211.453 
9998 1
12335401 41365.2 -16864.5 1423 9.75303 183.105 183.365 
9998.5 1
12335401 41387.6 -16801.7 1423 45.1942 126.296 134.139 
9999 1
12335401 41351.9 -16948.6 1423 -69.8403 -286.873 295.252 
9999.5 1
12335401 41356.8 -16797 1423 9.95811 302.538 302.702 
10000 1
12335401 41465.5 -16767.2 1423 223.187 61.2857 231.449 
10000.5 1
12335401 41473.3 -16814.5 1423 15.7591 -95.9588 97.2442 
10001 1
12335401 41512.6 -16785.6 1423 76.3886 56.0675 94.7564 
10001.5 1
12335401 41482.8 -16745.4 1423 -58.3213 78.7833 98.0213 
10002 1
12335401 41556.1 -16814.4 1423 149.303 -140.53 205.036 
10002.5 1
12335401 41567.2 -16925.7 1423 22.4684 -225.776 226.891 
10003 1
12335401 41706.5 -16871.9 1423 281.999 108.845 302.276 
10003.5 1
12335401 41756.6 -16856.2 1423 99.7641 31.2302 104.538 
10004 1
12335401 41788 -16902.5 1423 61.6054 -90.859 109.775 
10004.5 1
12335401 41973.3 -17056.1 1423 364.062 -301.798 472.889 
10005 1
12335401 42029.2 -16970.6 1423 113.998 174.477 208.417 
10005.5 1
12335401 42045.2 -16858.1 1423 32.6936 230.074 232.386 
10006 1
12335401 42057.2 -16812.3 1423 23.8095 90.812 93.8813 
10006.5 1
12335401 42048.5 -16956.2 1423 -17.4825 -290.624 291.15 
10007 1
12335401 41880.7 -17085.5 1423 -337.641 -260.305 426.334 
10007.5 1
12335401 41709.2 -17175.6 1423 -337.011 -176.968 380.65 
10008 1
12335401 41633.7 -16975.2 1423 -151.277 401.534 429.085 
10008.5 1
12335401 41584.3 -16831.4 1423 -99.1144 288.886 305.416 
10009 1
12335401 41568.3 -16723.1 1423 -31.3112 211.952 214.253 
10009.5 1
12335401 41547.3 -16658.1 1423 -41.4201 128.205 134.73 
10010 1
12335401 41445.1 -16751.9 1423 -209.476 -192.295 284.354 
10010.5 1
12335401 41391.1 -17037.2 1423 -111.353 -588.118 598.567 
10011 1
12335401 41485.6 -17129.6 1423 182.775 -178.757 255.658 
10011.5 1
12335401 41671.2 -17188.2 1423 358.96 -113.461 376.465 
10012 1
12335401 41772.7 -17127.8 1423 204.715 121.743 238.18 
10012.5 1
12335401 41924.8 -16945.5 1423 306.762 367.556 478.748 
10013 1
12335401 41892.1 -16826.6 1423 -66.2005 240.249 249.203 
10013.5 1
12335401 41824.8 -16704.7 1423 -134.731 244.335 279.02 
10014 1
12335401 41868.2 -16718.7 1423 86.9632 -28.1124 91.3943 
10014.5 1
12335401 41911.3 -16734.6 1423 86.6543 -31.974 92.3651 
10015 1
12335401 42039.6 -16749.2 1423 250.112 -28.3401 251.713 
10015.5 1
12335401 42029.6 -16717.2 1423 -19.8807 63.6183 66.6523 
10016 1
12335401 41787.8 -16842.8 1423 -497.665 -258.428 560.764 
10016.5 1
12335401 41599.7 -17029.4 1423 -383.791 -380.887 540.713 
10017 1
12335401 41518.5 -17065.2 1423 -159.276 -70.2866 174.095 
10017.5 1
12335401 41653.3 -17159.9 1423 275.811 -193.632 336.994 
10018 1
12335401 41840.5 -17111.5 1423 376.67 97.4952 389.083 
10018.5 1
12335401 41892 -17026.2 1423 100.708 166.918 194.945 
10019 1
12335401 41925.5 -17013.8 1423 67.4818 24.7898 71.8911 
10019.5 1
12335401 42012.2 -16840.4 1423 168.335 336.819 376.541 
10020 1
12335401 41807.3 -16769.8 1423 -414.772 142.816 438.671 
10020.5 1
12335401 41521.7 -16883.2 1423 -587.739 -233.328 632.36 
10021 1
12335401 41555.1 -16893.8 1423 67.4326 -21.3231 70.7236 
10021.5 1
12335401 41528.6 -17062.4 1423 -52.7516 -336.47 340.58 
10022 1
12335401 41620 -17148.7 1423 177.049 -167.359 243.629 
10022.5 1
12335401 41615.8 -17117.2 1423 -8.22544 62.3436 62.8839 
10023 1
12335401 41631.8 -17099.9 1423 32 34.6154 47.1405 
10023.5 1
12335401 41630.3 -17143.2 1423 -3.15259 -88.5876 88.6437 
10024 1
12335401 41641.1 -17183.4 1423 22.023 -82.2715 85.1681 
10024.5 1
12335401 41591.9 -17122.1 1423 -96.3693 120.222 154.079 
10025 1
12335401 41631.1 -17046.2 1423 77.5215 150.332 169.143 
10025.5 1
12335401 41560.8 -17104.1 1423 -141.594 -116.78 183.539 
10026 1
12335401 41446.5 -17060.6 1423 -230.925 87.8011 247.053 
10026.5 1
12335401 41446.8 -17004.1 1423 0.488642 111.747 111.748 
10027 1
12335401 41534.4 -16992 1423 173.066 23.8566 174.703 
10027.5 1
12335401 41494.5 -16969.4 1423 -81.2538 46.0598 93.4007 
10028 1
12335401 41424.1 -16884.2 1423 -139.663 168.989 219.233 
10028.5 1
12335401 41329.8 -16816.9 1423 -191.22 136.473 234.925 
10029 1
12335401 41377.7 -16741.3 1423 93.5303 147.697 174.821 
10029.5 1
12335401 41573.1 -16667.9 1423 391.694 147.205 418.442 
10030 1
12335401 41695.9 -16613.9 1423 246.558 108.29 269.291 
10030.5 1
12335401 41824.1 -16659.7 1423 251.382 -89.6825 266.9 
10031 1
12335401 41933.3 -16763.6 1423 221.404 -210.76 305.679 
10031.5 1
12335401 41938.1 -16800.5 1423 9.48602 -73.2048 73.8169 
10032 1
12335401 41909.8 -16841.5 1423 -57.018 -82.7285 100.474 
10032.5 1
12335401 41993.9 -16790.8 1423 169.158 102.041 197.552 
10033 1
12335401 41971.8 -16844 1423 -44.4666 -107.504 116.337 
10033.5 1
12335401 41814.1 -16796.1 1423 -316.039 96.0492 330.312 
10034 1
12335401 41707.6 -16811.9 1423 -214.341 -31.8947 216.701 
10034.5 1
12335401 41789.7 -16885.7 1423 162.572 -146.121 218.589 
10035 1
12335401 41809.5 -17008.2 1423 39.1782 -241.975 245.127 
10035.5 1
12335401 41909.1 -17121.9 1423 199.066 -227.407 302.227 
10036 1
12335401 41943.1 -17083.5 1423 66.0301 74.4052 99.4792 
10036.5 1
12335401 41864.1 -16958.5 1423 -161.211 255.181 301.838 
10037 1
12335401 41845.3 -16916.3 1423 -37.5513 84.3846 92.3627 
10037.5 1
12335401 41856.5 -16851.5 1423 22.7486 131.723 133.673 
10038 1
12335401 41824.8 -16805.5 1423 -63.8182 92.8195 112.642 
10038.5 1
12335401 41914.8 -16747.5 1423 179.615 115.692 213.65 
10039 1
12335401 41923.8 -16735.9 1423 18.171 23.3406 29.5799 
10039.5 1
12335401 41678.3 -16894.9 1423 -472.189 -305.769 562.546 
10040 1
12335401 41517.8 -17163.9 1423 -325.675 -545.626 635.43 
10040.5 1
12335401 41543.2 -17068.5 1423 51.739 194.253 201.025 
10041 1
12335401 41605.9 -16814.3 1423 125.777 509.429 524.727 
10041.5 1
12335401 41643.6 -16694.3 1423 75.7002 241.015 252.624 
10042 1
12335401 41634.5 -16636.2 1423 -17.74 112.701 114.089 
10042.5 1
12335401 41694.2 -16581.5 1423 120.861 110.635 163.852 
10043 1
12335401 41823.2 -16612.6 1423 262.325 -63.2427 269.841 
10043.5 1
12335401 41976 -16723.4 1423 296.064 -214.669 365.701 
10044 1
12335401 42027.5 -16947.3 1423 102.794 -447.003 458.671 
10044.5 1
12335401 41861.3 -17217.2 1423 -345.461 -560.984 658.822 
10045 1
12335401 41707.8 -17290.9 1423 -308.233 -148.092 341.963 
10045.5 1
12335401 41657.8 -17315.4 1423 -98.594 -48.2603 109.772 
10046 1
12335401 41759.5 -17325.2 1423 198.931 -19.306 199.866 
10046.5 1
12335401 41819.9 -17316.1 1423 123.048 18.6694 124.456 
10047 1
12335401 41864.9 -17297.5 1423 89.1089 36.7987 96.4082 
10047.5 1
12335401 41955 -17191.1 1423 181.62 214.55 281.1 
10048 1
12335401 41577.4 -16950.3 1423 -780.131 497.417 925.218 
10048.5 1
12335401 41526.9 -16846.3 1423 -99.5929 205.179 228.073 
10049 1
12335401 41477.7 -16708.4 1423 -98.1203 274.683 291.682 
10049.5 1
12335401 41493.3 -16655.6 1423 30.6687 103.532 107.979 
10050 1
12335401 41495 -16697.2 1423 3.3511 -82.2798 82.348 
10050.5 1
12335401 41310.2 -16927.9 1423 -371.73 -464.286 594.764 
10051 1
12335401 41253.7 -16981.8 1423 -115.712 -110.259 159.832 
10051.5 1
12335401 41272.8 -17043.2 1423 38.6683 -123.785 129.684 
10052 1
12335401 41298.1 -17031.6 1423 50.4744 23.2949 55.5906 
10052.5 1
12335401 41399.2 -17189.2 1423 200.537 -312.793 371.556 
10053 1
12335401 41488.2 -17254.8 1423 174.51 -128.507 216.72 
10053.5 1
12335401 41725.9 -17238 1423 475.526 33.5385 476.707 
10054 1
12335401 41867.8 -17134 1423 291.41 213.552 361.282 
10054.5 1
12335401 41953.5 -17082.3 1423 168.379 101.557 196.635 
10055 1
12335401 41848.8 -17082.7 1423 -207.748 -0.712251 207.749 
10055.5 1
12335401 41839.4 -17100.1 1423 -19.4158 -35.9107 40.8234 
10056 1
12335401 42074 -17108.2 1423 459.067 -15.7936 459.339 
10056.5 1
12335401 42025.3 -17153 1423 -96.7528 -89.1574 131.568 
10057 1
12335401 41587.5 -17222.1 1423 -870.368 -137.33 881.135 
10057.5 1
12335401 41517.7 -16879.9 1423 -139.187 681.594 695.661 
10058 1
12335401 41639.5 -16756.6 1423 242.619 245.62 345.244 
10058.5 1
12335401 41674.2 -16648.9 1423 69.9969 216.698 227.722 
10059 1
12335401 41868.9 -16740.8 1423 400.549 -189.129 442.955 
10059.5 1
12335401 41941 -16913.4 1423 143.022 -342.364 371.037 
10060 1
12335401 42011.8 -16940.9 1423 142.522 -55.3965 152.909 
10060.5 1
12335401 42042 -16983.9 1423 59.9735 -85.4998 104.437 
10061 1
12335401 42048.8 -16917.1 1423 13.3929 132.619 133.293 
10061.5 1
12335401 42048.1 -16974.8 1423 -1.36054 -117.857 117.865 
10062 1
12335401 41652.2 -16857.4 1423 -803.076 238.168 837.649 
10062.5 1
12335401 41490.6 -16866.5 1423 -317.39 -17.921 317.895 
10063 1
12335401 41390.9 -16945.8 1423 -195.872 -155.786 250.27 
10063.5 1
12335401 41429.9 -17084.6 1423 78.9474 -280.87 291.755 
10064 1
12335401 41515.5 -17089.7 1423 172.896 -10.2694 173.2 
10064.5 1
12335401 41453.3 -17186.2 1423 -125.084 -194.333 231.109 
10065 1
12335401 41417.8 -17196.9 1423 -70.297 -21.1221 73.4017 
10065.5 1
12335401 41426.2 -17198.8 1423 16.5673 -3.81047 16.9998 
10066 1
12335401 41510 -17298.2 1423 164.057 -194.553 254.491 
10066.5 1
12335401 41397.4 -17269.3 1423 -223.824 57.4884 231.089 
10067 1
12335401 41409.4 -17262 1423 23.8569 14.5792 27.9589 
10067.5 1
12335401 41277.1 -16944.1 1423 -273.4 656.837 711.465 
10068 1
12335401 41253.1 -16898.9 1423 -49.3983 92.9511 105.262 
10068.5 1
12335401 41235.8 -16849.1 1423 -33.2764 96.2157 101.808 
10069 1
12335401 41275.9 -16882.8 1423 79.1907 -66.5476 103.44 
10069.5 1
12335401 41480.2 -16942.5 1423 408.628 -119.423 425.722 
10070 1
12335401 41731.6 -17108.9 1423 495.764 -328.314 594.62 
10070.5 1
12335401 41890.2 -17125.2 1423 333.86 -34.2105 335.608 
10071 1
12335401 41613.2 -16978.9 1423 -549.476 290.166 621.386 
10071.5 1
12335401 41526.5 -16872.2 1423 -171.405 210.816 271.704 
10072 1
12335401 41479.9 -16823.2 1423 -94.1077 98.9899 136.584 
10072.5 1
12335401 41409.8 -16713 1423 -136.74 214.912 254.725 
10073 1
12335401 41436.1 -16585.7 1423 52.3143 253.148 258.497 
10073.5 1
12335401 41577.2 -16622.8 1423 294.711 -77.4182 304.71 
10074 1
12335401 41858.7 -16732.4 1423 574.32 -223.81 616.388 
10074.5 1
12335401 41979.4 -16826.4 1423 233.95 -182.108 296.472 
10075 1
12335401 42028.2 -16993.7 1423 94.7004 -324.19 337.739 
10075.5 1
12335401 42055.8 -17163.8 1422.92 55.4997 -342.388 346.857 
10076 1
12335401 41922.4 -17264 1423 -262.115 -196.791 327.767 
10076.5 1
12335401 41740.5 -17392 1423 -358.81 -252.465 438.729 
10077 1
12335401 41656.7 -17469.3 1423.55 -173.084 -159.654 235.473 
10077.5 1
12335401 41868.7 -17622.1 1441.42 439.708 -317.034 542.083 
10078 1
12335401 41994.8 -17567.5 1474.5 248.685 107.659 270.989 
10078.5 1
12335401 42131.4 -17518.3 1462.17 278.344 100.136 295.808 
10079 1
12335401 42201.4 -17411.7 1449.23 138.55 211.17 252.565 
10080.5 1
12335401 42182 -17455 1447 -67.3077 -150.374 164.75 
10081 1
12335401 42465.3 -18371.4 1541.83 164.633 -532.491 557.36 
10081.5 1
12335401 41984.7 -18206.5 1488.54 -959.363 329.252 1014.29 
10082 1
12335401 41414.8 -18280.5 1438.08 -1119.69 -145.383 1129.09 
10082.5 1
12335401 40857 -18300.2 1405.54 -1111.09 -39.3809 1111.79 
10083 1
12335401 40253.2 -18505.2 1460.83 -1239.9 -420.813 1309.37 
10083.5 1
12335401 39506.1 -18552 1531.69 -1546.77 -96.9634 1549.81 
10084 1
12335401 38865.1 -18579.3 1532.83 -1292.33 -55.1075 1293.5 
10084.5 1
12335401 38173 -18313.4 1540.31 -1351.73 519.431 1448.09 
10085 1
12335401 37531.8 -18292.2 1563.08 -1247.41 41.2801 1248.09 
10085.5 1
12335401 36671.6 -18329.9 1563.42 -1752.04 -76.8839 1753.72 
10086 1
12335401 36016.5 -18187.4 1576.17 -1339.64 291.411 1370.97 
10086.5 1
12335401 35341.5 -18032.1 1603.77 -1339.36 308.214 1374.37 
10087 1
12335401 34757 -17970.1 1622.64 -1139.3 120.729 1145.68 
10087.5 1
12335401 34105.8 -17946.5 1672.31 -1302.46 47.3626 1303.32 
10088 1
12335401 33446.7 -18119.9 1660.47 -1358.97 -357.674 1405.26 
10088.5 1
12335401 32787.3 -18223.3 1626.4 -1305.61 -204.752 1321.57 
10089 1
12335401 32006.9 -18087.5 1496.87 -1518.42 264.332 1541.25 
10089.5 1
12335401 31258.3 -18187.3 1342.23 -1521.46 -202.929 1534.93 
10090 1
12335401 30497.7 -18014.4 1392.86 -1503.15 341.8 1541.52 
10090.5 1
12335401 29601.2 -17876.8 1493.23 -1811.08 277.955 1832.28 
10091 1
12335401 28936.6 -17801.1 1608.57 -1310.97 149.305 1319.44 
10091.5 1
12335401 28314.2 -17726 1651.62 -1275.29 153.835 1284.53 
10092 1
12335401 27765.4 -17508.3 1695.86 -1080.32 428.571 1162.22 
10092.5 1
12335401 27283.8 -17415.6 1644.31 -963.165 185.341 980.835 
10093 1
12335401 26597.4 -17146.6 1562.69 -1418.31 555.785 1523.32 
10093.5 1
12335401 25959.4 -16902.1 1477.14 -1241.3 475.627 1329.3 
10094 1
12335401 25285.8 -16665.6 1540 -1344.53 472.175 1425.03 
10094.5 1
12335401 24665.7 -16325.4 1565.38 -1268.01 695.703 1446.33 
10095 1
12335401 24149.3 -16194.8 1621.83 -1034.79 261.793 1067.39 
10095.5 1
12335401 23703.4 -15923.8 1623.46 -884.819 537.508 1035.29 
10096 1
12335401 23076.1 -15490 1608.08 -1252.1 865.96 1522.38 
10096.5 1
12335401 22526.4 -15276 1574.92 -1108.26 431.452 1189.28 
10097 1
12335401 21798.8 -15047.5 1509.46 -1412.85 443.615 1480.85 
10097.5 1
12335401 21195.1 -14856.3 1526.83 -1197.79 379.375 1256.43 
10098 1
12335401 20498.2 -14645.1 1573.92 -1416.52 429.383 1480.17 
10098.5 1
12335401 20001.3 -14409.3 1616.75 -995.632 472.432 1102.03 
10099 1
12335401 19453.8 -14050.4 1668.31 -1097.32 719.336 1312.08 
10099.5 1
12335401 19060.2 -13657.2 1621.42 -791.957 791.015 1119.33 
10100 1
12335401 18677.7 -13161.2 1596.62 -766.482 994.181 1255.34 
10100.5 1
12335401 18252.9 -12690 1600.33 -834.53 925.646 1246.3 
10101 1
12335401 17809 -12268.4 1590.42 -907.805 862.134 1251.95 
10101.5 1
12335401 17072.5 -11745.2 1568.5 -1490.89 1059.04 1828.75 
10102 1
12335401 16298.2 -11347.8 1628.23 -1524.3 782.291 1713.32 
10102.5 1
12335401 15833.9 -10858.9 1652.69 -904.933 953.066 1314.24 
10103 1
12335401 15531.2 -10384.9 1654.69 -619.16 969.325 1150.2 
10103.5 1
12335401 15090.5 -9886.92 1686.92 -870.933 984.19 1314.21 
10104 1
12335401 14554.3 -9288.42 1669.08 -1061.64 1185.16 1591.13 
10104.5 1
12335401 14021.6 -8855.42 1620.25 -1071.93 871.227 1381.33 
10105 1
12335401 13559.8 -8435.75 1598.08 -916.171 832.672 1238.03 
10105.5 1
12335401 13187 -8043.75 1603.33 -753.199 791.919 1092.91 
10106 1
12335401 12651.8 -7594.08 1640.08 -1070.31 899.346 1397.99 
10106.5 1
12335401 12203.2 -7149 1661.58 -872.917 865.908 1229.55 
10107 1
12335401 11727 -6692.5 1707.83 -967.818 927.846 1340.73 
10107.5 1
12335401 11261.7 -6231.67 1638.42 -947.726 938.561 1333.82 
10108 1
12335401 10717.3 -5670.58 1564.17 -1095.24 1128.94 1572.91 
10108.5 1
12335401 10298.6 -5258.5 1549.75 -845.96 832.492 1186.88 
10109 1
12335401 9942.17 -4829.42 1574.17 -721.491 868.59 1129.16 
10109.5 1
12335401 9577 -4240.25 1611.67 -727.424 1173.64 1380.79 
10110 1
12335401 9178.77 -3733.23 1626.23 -780.845 994.155 1264.15 
10110.5 1
12335401 8824.42 -3303.75 1627.25 -698.92 847.102 1098.21 
10111 1
12335401 8483.17 -2804.17 1649.67 -705.062 1032.2 1250.02 
10111.5 1
12335401 8145.54 -2287.54 1661.77 -656.864 1005.11 1200.72 
10112 1
12335401 7827.58 -1753.92 1661 -627.13 1052.51 1225.18 
10112.5 1
12335401 7359.18 -1368.91 1636.64 -981.974 807.144 1271.12 
10113 1
12335401 6850.17 -818.583 1618.08 -1034.58 1118.55 1523.65 
10113.5 1
12335401 6369.42 -386.75 1582.42 -950.099 853.426 1277.12 
10114 1
12335401 5954.92 47.0833 1551.17 -814.342 852.325 1178.82 
10114.5 1
12335401 5529.83 468.5 1523.5 -848.47 841.151 1194.75 
10115 1
12335401 5090.58 1020.58 1472.75 -882.028 1108.6 1416.68 
10115.5 1
12335401 4759.58 1499.33 1450.17 -655.446 948.02 1152.54 
10116 1
12335401 4229.92 1885.25 1431.42 -1080.95 787.585 1337.44 
10116.5 1
12335401 3692.08 2437 1497.85 -1071.39 1099.1 1534.9 
10117 1
12335401 3346.08 2872.77 1597.62 -670.543 844.514 1078.35 
10117.5 1
12335401 3067.75 3394.25 1619 -562.277 1053.5 1194.16 
10118 1
12335401 2777.75 3832 1632.25 -596.708 900.72 1080.44 
10118.5 1
12335401 2523.77 4487.54 1607.15 -499.962 1290.43 1383.9 
10119 1
12335401 2385.08 5244.58 1638.33 -270.871 1478.6 1503.21 
10119.5 1
12335401 2215.17 5933.75 1655.5 -351.794 1426.85 1469.57 
10120 1
12335401 1793.08 6349.46 1725.85 -829.253 816.722 1163.91 
10120.5 1
12335401 1705.58 6800 1747.92 -175.69 904.696 921.597 
10121 1
12335401 1616.92 7389.69 1807.54 -176.614 1174.69 1187.89 
10121.5 1
12335401 1600.08 7808.67 1809.58 -33.4122 831.298 831.97 
10122 1
12335401 1434 8313.92 1835.17 -335.522 1020.71 1074.44 
10122.5 1
12335401 1379.33 8952.75 1825 -109.993 1285.38 1290.08 
10123 1
12335401 1878.83 9565.17 1822.92 999 1224.83 1580.58 
10123.5 1
12335401 2308.33 10069.2 1777.08 852.183 1000.17 1313.98 
