# Supplementary material for: Intrinsic group behaviour II: On the dependence of triad spatial dynamics on social and personal features; and on the effect of social interaction on small group dynamics
Source: PLoS One. 2019 Dec 3;14(12):e0225704. doi: 10.1371/journal.pone.0225704 (PMC6890182; doi:10.1371/journal.pone.0225704)
Supplement: S1 Data Set — (ZIP) [file pone.0225704.s001.zip › set_2_int/group_traj_dyad_int/traj_2_0109_60.dat]

2 12334300 12334401 0 0 0 1 0 1 0 50 50 50 1592.06 1614.96 1569.17 
9823.5 1
12334300 8264.43 2733.14 1245 0 0 0 
9824 2
12334401 7496 1739 1322 0 0 0 
12334300 8442.23 2516.54 1246 441.197 -537.48 695.37 
9824.5 2
12334401 7524.69 1553.92 1352.92 103.958 -670.569 678.579 
12334300 8469.62 1986.31 1295.77 52.9683 -1025.59 1026.96 
9825 2
12334401 7683.17 1011 1367.08 322.102 -1103.5 1149.55 
12334300 8358.08 1319.92 1361.58 -226.691 -1354.45 1373.29 
9825.5 2
12334401 7868.92 438.583 1494.08 384.576 -1185.13 1245.96 
12334300 8450.58 846.583 1418.08 191.511 -979.986 998.524 
9826 2
12334401 8022.69 83.2308 1525.46 308.168 -712.129 775.948 
12334300 8597.08 510.308 1437 293.574 -673.899 735.069 
9826.5 2
12334401 8185.69 -302.077 1513.15 314.672 -743.837 807.658 
12334300 8709.08 25.4615 1530.23 216.216 -935.996 960.645 
9827 2
12334401 8246.5 -770.75 1534.92 124.097 -956.476 964.493 
12334300 8714.75 -474.25 1633.67 11.5777 -1019.82 1019.89 
9827.5 2
12334401 8431 -1140.15 1525.38 373.482 -747.781 835.862 
12334300 8918.08 -821.769 1597.15 411.593 -703.48 815.042 
9828 2
12334401 8579.62 -1571.23 1549 286.902 -832.195 880.262 
12334300 9201.08 -1235.15 1556.38 546.332 -798.04 967.133 
9828.5 2
12334401 8812 -1916.92 1533 474.254 -705.481 850.071 
12334300 9382 -1609.58 1631.67 369.231 -764.142 848.672 
9829 2
12334401 9103.54 -2261.69 1557.46 602.352 -712.346 932.88 
12334300 9660.08 -2027.46 1605.38 574.539 -863.385 1037.08 
9829.5 2
12334401 9387.92 -2703 1559.62 558.712 -867.009 1031.44 
12334300 9882.77 -2420.69 1592.92 437.509 -772.556 887.838 
9830 2
12334401 9629.31 -3092.54 1558.31 463.31 -747.675 879.587 
12334300 10139.7 -2765.69 1663 493.135 -662.188 825.636 
9830.5 2
12334401 9805.25 -3424.58 1547.33 359.066 -677.643 766.895 
12334300 10323.8 -3113.25 1624.5 375.628 -709.301 802.624 
9831 2
12334401 10029.3 -3723.36 1538.21 452.597 -603.583 754.425 
12334300 10526 -3331.64 1612.79 408.586 -441.198 601.33 
9831.5 2
12334401 10237.4 -4007.69 1549.38 404.862 -553.181 685.509 
12334300 10757.2 -3631.15 1572.77 449.865 -582.706 736.156 
9832 2
12334401 10314.2 -4236.85 1533.23 156.829 -467.661 493.257 
12334300 10999 -4020.31 1617.62 493.407 -794.192 934.981 
9832.5 2
12334401 10348.6 -4454.15 1518.62 69.8874 -441.682 447.177 
12334300 11150.9 -4301.85 1601.31 308.787 -572.233 650.23 
9833 2
12334401 10606.9 -4730.43 1526.29 511.37 -547.079 748.862 
12334300 11229.8 -4476.29 1572.93 156.164 -345.425 379.085 
9833.5 2
12334401 10760.5 -4961.69 1461.62 302.371 -455.244 546.512 
12334300 11479.5 -4761.62 1623 491.639 -561.673 746.448 
9834 2
12334401 10987.9 -5139.57 1463.71 459.529 -359.352 583.353 
12334300 11688 -5023.57 1605.64 421.134 -529.204 676.322 
9834.5 2
12334401 11256.1 -5390.38 1455.08 541.714 -506.693 741.749 
12334300 11803.7 -5274 1584.92 233.722 -505.916 557.295 
9835 2
12334401 11433.9 -5669.71 1476.71 354.851 -557.544 660.889 
12334300 12100.6 -5630.64 1577.86 592.716 -711.862 926.315 
9835.5 2
12334401 11680.6 -6090.77 1445.85 480.074 -819.173 949.482 
12334300 12299.8 -5966.77 1538.92 387.405 -653.942 760.081 
9836 2
12334401 11939.4 -6540.62 1481.31 522.766 -908.78 1048.41 
12334300 12606.5 -6279 1591.31 619.736 -630.769 884.275 
9836.5 2
12334401 12277.2 -6800.31 1510.62 676.892 -520.425 853.83 
12334300 12882.5 -6541.85 1642.62 553.106 -526.746 763.798 
9837 2
12334401 12610.7 -7079.85 1550.08 663.098 -555.742 865.187 
12334300 13089.3 -6789.62 1594.46 411.072 -492.583 641.575 
9837.5 2
12334401 12873.3 -7277.58 1530.08 538.199 -405.199 673.68 
12334300 13346.9 -7062.17 1563.42 527.887 -558.507 768.502 
9838 2
12334401 13139.9 -7540.86 1549.36 535.332 -528.662 752.372 
12334300 13606.3 -7286 1615.57 520.821 -449.465 687.949 
9838.5 2
12334401 13355.5 -7821.23 1504.15 422.764 -549.752 693.511 
12334300 13897.2 -7488.85 1685 570.481 -397.738 695.445 
9839 2
12334401 13623.2 -8199.21 1473.5 538.583 -760.53 931.922 
12334300 14197.7 -7762.29 1634.79 604.595 -550.18 817.455 
9839.5 2
12334401 13863.3 -8576.46 1494.38 479.228 -752.989 892.553 
12334300 14509 -8098.31 1621.92 621.329 -670.703 914.271 
9840 2
12334401 14114.4 -8850.5 1523 497.128 -542.65 735.938 
12334300 14743.9 -8435.93 1554.5 465.205 -668.556 814.483 
9840.5 2
12334401 14373.4 -9156.69 1526.31 512.926 -606.321 794.178 
12334300 15039.4 -8738.77 1563.54 585.061 -599.684 837.806 
9841 2
12334401 14755.1 -9506 1540.77 774.224 -708.535 1049.5 
12334300 15390.8 -9282 1562 712.748 -1101.89 1312.31 
9841.5 2
12334401 15115.7 -9906.23 1570.15 738.966 -820.145 1103.95 
12334300 15575.6 -9536 1651 378.783 -520.492 643.73 
9842 2
12334401 15457.5 -10344.9 1604.36 676.847 -868.567 1101.15 
12334300 15815.6 -9769.86 1586.43 475.16 -463.083 663.494 
9842.5 2
12334401 15680.8 -10538.4 1620.57 439.539 -381.046 581.713 
12334300 16021.9 -10021.7 1572.43 406.074 -495.782 640.856 
9843 2
12334401 15840.9 -10671.1 1596.29 328.689 -272.514 426.966 
12334300 16243.2 -10224.2 1507.57 454.532 -415.811 616.034 
9843.5 2
12334401 16137.6 -10949.2 1536.14 597.011 -559.5 818.206 
12334300 16592.6 -10584 1539.21 703.076 -723.915 1009.14 
9844 2
12334401 16435.2 -11242.7 1501.77 600.12 -591.69 842.757 
12334300 16890.6 -10842 1555.08 600.751 -520.161 794.651 
9844.5 2
12334401 16712.2 -11570 1542.43 552.861 -653.309 855.843 
12334300 17153.4 -11171.5 1616.5 524.577 -657.685 841.267 
9845 2
12334401 17024.6 -11842.9 1564.21 603.006 -526.751 800.677 
12334300 17541.6 -11401.9 1608 749.448 -444.705 871.456 
9845.5 2
12334401 17754.3 -12127.8 1524.08 1465.33 -572.113 1573.06 
12334300 18184.9 -11658.2 1459.23 1291.73 -514.652 1390.48 
9846 2
12334401 18178.3 -12362.3 1445.2 849.617 -470.068 970.986 
12334300 18551.4 -11918 1430.53 734.423 -520.734 900.3 
9846.5 2
12334401 18430.5 -12725.9 1522.14 508.535 -733.055 892.176 
12334300 18875.4 -12168 1477.5 653.139 -504.032 825.009 
9847 2
12334401 18708.5 -12925.2 1512.47 554.824 -397.747 682.666 
12334300 19119.4 -12423.1 1532 487.111 -509.115 704.61 
9847.5 2
12334401 19111 -13203.9 1566.8 805.067 -557.467 979.235 
12334300 19391.9 -12732.5 1585.2 544.933 -618.933 824.64 
9848 2
12334401 19280.1 -13381.1 1556.93 341.684 -357.845 494.773 
12334300 19565.8 -12862.7 1554.4 351.38 -262.896 438.842 
9848.5 2
12334401 19498.5 -13556.7 1538.93 441.077 -354.747 566.035 
12334300 19893.1 -13058.7 1626.13 661.279 -395.96 770.762 
9849 2
12334401 19810.7 -13784.4 1522.13 630.707 -460.067 780.675 
12334300 20035.7 -13264.7 1569.93 288.081 -416.162 506.143 
9849.5 2
12334401 20159.8 -14080.4 1508.6 681.901 -578.125 893.99 
12334300 20442.4 -13584 1579.07 794.271 -623.698 1009.88 
9850 2
12334401 20410.3 -14340.5 1528.27 491.111 -509.935 707.971 
12334300 20744.1 -13908.9 1598.47 591.634 -637.124 869.458 
9850.5 2
12334401 20634.1 -14597.3 1515.93 452.121 -518.788 688.153 
12334300 20942.3 -14128.7 1596.47 400.269 -443.906 597.719 
9851 2
12334401 20959.9 -14740 1483.47 658.182 -288.35 718.574 
12334300 21218.4 -14273.6 1552.27 557.845 -292.795 630.016 
9851.5 2
12334401 21324.1 -14891.9 1469.07 735.758 -306.801 797.161 
12334300 21561.9 -14475.3 1544.13 693.872 -407.407 804.636 
9852 2
12334401 21510.7 -15091.9 1468.87 374.833 -401.74 549.45 
12334300 21753.5 -14646.1 1495.93 384.873 -343.106 515.605 
9852.5 2
12334401 21986.6 -15553.1 1376.21 940.533 -911.34 1309.63 
12334300 22187.9 -14978 1423.21 858.347 -655.863 1080.24 
9853 2
12334401 22514.7 -15803.5 1374.23 1066.77 -505.839 1180.62 
12334300 22718.3 -15271.2 1516.62 1071.62 -592.385 1224.45 
9853.5 2
12334401 22899.6 -15720.1 1474.14 759.271 164.478 776.882 
12334300 23202 -15330.8 1577.71 954.028 -117.465 961.233 
9854 2
12334401 23442.2 -15880.3 1533.92 1089.53 -321.76 1136.05 
12334300 23526.3 -15427.8 1608.15 651.22 -194.746 679.716 
9854.5 2
12334401 23728.7 -16017.9 1509.36 581.102 -279.005 644.611 
12334300 23915.1 -15543.6 1571.93 788.712 -235.038 822.988 
9855 2
12334401 23877.4 -16355.4 1519.43 286.955 -651.544 711.936 
12334300 24176.9 -15784.1 1576.64 505.378 -464.148 686.178 
9855.5 2
12334401 24215.2 -16467.6 1515.08 681.042 -226.327 717.664 
12334300 24474.3 -16051.2 1563.46 599.555 -538.473 805.865 
9856 2
12334401 24583.5 -16754.3 1457.69 761.125 -592.339 964.457 
12334300 24808.5 -16190.3 1513.85 690.559 -287.508 748.019 
9856.5 2
12334401 24964.8 -16964.1 1435.46 771.722 -424.634 880.834 
12334300 25268.2 -16290.8 1483.69 930.396 -203.519 952.395 
9857 2
12334401 25334.2 -17253.8 1424.38 741.891 -581.866 942.852 
12334300 25732.8 -16405.2 1417.23 933.117 -229.534 960.933 
9857.5 2
12334401 25684.2 -17344.5 1419.86 671.753 -174 693.923 
12334300 26120.3 -16597.4 1454.86 743.646 -369.049 830.185 
9858 2
12334401 26204.5 -17515.6 1470.38 1024.11 -336.841 1078.08 
12334300 26539.8 -16904.6 1552 825.906 -604.698 1023.61 
9858.5 2
12334401 26654.6 -17616.7 1514.38 909.402 -204.196 932.045 
12334300 26901.6 -17029.6 1570.92 730.847 -252.525 773.244 
9859 2
12334401 27083.9 -17776.4 1618.43 844.964 -314.441 901.575 
12334300 27219.1 -17247.9 1497.64 624.913 -429.75 758.421 
9859.5 2
12334401 27401.1 -17886 1596.77 631.912 -218.27 668.546 
12334300 27656.5 -17306.7 1609.46 871.448 -117.059 879.275 
9860 2
12334401 27779.2 -17977 1598.85 786.183 -189.189 808.626 
12334300 27979.2 -17421.5 1601.85 670.718 -238.605 711.896 
9860.5 2
12334401 28086.5 -18172.2 1670.92 619.417 -393.455 733.815 
12334300 28338.5 -17512.8 1586.77 724.411 -184.088 747.435 
9861 2
12334401 28471.6 -18179.5 1593.14 773.313 -14.7513 773.454 
12334300 28691.8 -17550.3 1627.29 709.486 -75.3343 713.475 
9861.5 2
12334401 29022 -18063.1 1627.69 1087.8 230.085 1111.87 
12334300 29118 -17512.7 1662.54 842.321 74.2953 845.591 
9862 2
12334401 29278.9 -18067.5 1606 507.623 -8.74126 507.698 
12334300 29551.4 -17652.1 1598.5 856.578 -275.594 899.821 
9862.5 2
12334401 29717.6 -18488 1553.69 851.958 -816.505 1180.05 
12334300 29909.3 -17842.3 1510.46 694.911 -369.252 786.923 
9863 2
12334401 30283.4 -18690.5 1464.62 1133.81 -405.735 1204.22 
12334300 30364.9 -18019.7 1430.46 913.057 -355.48 979.816 
9863.5 2
12334401 30862.8 -18777.8 1383.75 1207.18 -181.851 1220.81 
12334300 30882.2 -18254.4 1328.67 1077.76 -489.009 1183.51 
9864 2
12334401 31324.1 -18969.8 1362.69 945.171 -393.482 1023.81 
12334300 31477.6 -18362.2 1290.54 1220.01 -220.931 1239.85 
9864.5 2
12334401 31835.8 -19068.8 1323.46 1013.4 -196.04 1032.19 
12334300 31749.5 -18527.5 1251.08 538.309 -327.342 630.023 
9865 2
12334401 32149.3 -19212.4 1349.71 607.441 -278.271 668.146 
12334300 32280.9 -18621.3 1367.29 1029.84 -181.681 1045.74 
9865.5 2
12334401 32594.8 -19336.2 1473.69 878.666 -244.175 911.962 
12334300 32666.2 -18781.1 1521.31 759.954 -315.17 822.716 
9866 2
12334401 33023.9 -19484 1516.15 886.682 -305.467 937.824 
12334300 33103.8 -18787.5 1564.92 904.164 -13.1914 904.26 
9866.5 2
12334401 33428 -19529.6 1510.14 803.334 -90.7413 808.442 
12334300 33511.1 -18822.6 1598.57 809.746 -69.943 812.761 
9867 2
12334401 33931.1 -19513.4 1490.77 996.192 32.1945 996.712 
12334300 33916.8 -18838.8 1592.46 803.514 -31.9334 804.149 
9867.5 2
12334401 34305.8 -19468.3 1498.62 771.13 92.7509 776.688 
12334300 34314.5 -18856.5 1586.62 818.297 -36.5622 819.113 
9868 2
12334401 34783.2 -19392.6 1521.64 934.184 148.072 945.846 
12334300 34792.4 -18893.4 1567.86 935.206 -72.192 937.988 
9868.5 2
12334401 35135.9 -19523.9 1549.54 690.232 -256.908 736.494 
12334300 35316.2 -18865.1 1635.54 1024.9 55.4827 1026.4 
9869 2
12334401 35525.5 -19642.5 1528.31 779.077 -237.077 814.35 
12334300 35567 -18944.9 1595 501.692 -159.692 526.495 
9869.5 2
12334401 35930.6 -19731.7 1504.62 815.199 -179.539 834.736 
12334300 35895.9 -19041 1544.54 661.817 -193.314 689.472 
9870 2
12334401 36375.8 -19809 1480.54 899.456 -156.177 912.914 
12334300 36252.9 -18962.2 1581.92 721.212 159.13 738.559 
9870.5 2
12334401 36794.8 -19872 1546.62 851.47 -128.049 861.044 
12334300 36655.9 -19012.8 1549.08 819.106 -102.877 825.541 
9871 2
12334401 37390.5 -19839.5 1600.15 1191.38 64.9231 1193.15 
12334300 37120.5 -19103.7 1585.31 929.077 -181.692 946.676 
9871.5 2
12334401 37583.8 -19961.2 1586.77 385.075 -242.262 454.943 
12334300 37598.4 -19257.2 1608.54 952.038 -305.7 999.915 
9872 2
12334401 38098.8 -20072.8 1613.85 1021.98 -221.612 1045.73 
12334300 37986.9 -19424.2 1573.69 770.91 -331.349 839.103 
9872.5 2
12334401 38533.7 -20164.1 1603.85 866.227 -181.735 885.086 
12334300 38443 -19582.6 1601.23 908.52 -315.66 961.795 
9873 2
12334401 38889.3 -20292.4 1633.38 708.397 -255.593 753.097 
12334300 38993.4 -19571.8 1737.62 1096.38 21.4527 1096.59 
9873.5 2
12334401 39215.2 -20498.4 1621.46 654.31 -413.655 774.1 
12334300 39313 -19726.9 1652.92 641.798 -311.399 713.354 
9874 2
12334401 39563.2 -20623.9 1655.54 708.758 -255.679 753.465 
12334300 39546 -20011 1497.31 474.542 -578.568 748.285 
9874.5 2
12334401 40002.9 -20992 1676.21 858.796 -718.9 1119.98 
12334300 39918.2 -20173.3 1413.07 726.981 -316.964 793.075 
9875 2
12334401 40533.8 -21172.6 1629.23 1035.07 -352.077 1093.31 
12334300 40496.3 -20305.2 1364.62 1126.89 -257.203 1155.87 
9875.5 2
12334401 41044.7 -21371.6 1563.08 1048.97 -408.624 1125.75 
12334300 40863.3 -20366.7 1388.85 753.593 -126.204 764.088 
9876 2
12334401 41404.9 -21466.5 1530.23 729.212 -191.996 754.064 
12334300 41113.8 -20515.5 1368.62 507.007 -301.308 589.782 
9876.5 2
12334401 41955.8 -21442.4 1495.77 1090.94 47.6771 1091.98 
12334300 41685.8 -20732.8 1394.38 1132.83 -430.312 1211.8 
9877 2
12334401 42267.2 -21536.1 1527.69 618.902 -186.267 646.324 
12334300 42408.8 -20812.2 1531.54 1437.22 -157.822 1445.86 
9877.5 2
12334401 42661 -21653.2 1560 797.259 -236.998 831.739 
12334300 42778.8 -20803.9 1643.08 749.144 16.8172 749.332 
9878 2
12334401 43029.1 -21646.1 1507.54 755.805 14.5317 755.944 
12334300 43053.9 -20735.9 1725.31 564.84 139.63 581.842 
9878.5 2
12334401 43464.6 -21589.5 1619.08 871.077 113.077 878.386 
12334300 43362.1 -20706.8 1593.92 616.308 58.3077 619.06 
9879 2
12334401 43851.4 -21511.5 1507.77 771.994 155.842 787.567 
12334300 43718.1 -20652.9 1556.38 710.579 107.477 718.661 
9879.5 2
12334401 44323.2 -21357.1 1425.08 932.35 305.108 981.003 
12334300 44113.8 -20628.4 1503.15 782.001 48.495 783.503 
9880 2
12334401 44791.6 -21183.3 1474.62 920.357 341.393 981.634 
12334300 44528.1 -20467.9 1463.38 813.964 315.249 872.88 
9880.5 2
12334401 45201 -21072.6 1491.92 804.292 217.47 833.174 
12334300 44982.9 -20252.5 1532.46 893.607 423.304 988.797 
9881 2
12334401 45529.5 -20932.8 1501.83 671.779 285.853 730.068 
12334300 45321.2 -20055.5 1561 691.705 402.784 800.432 
9881.5 2
12334401 45938.5 -20815.7 1526.85 829.693 237.609 863.046 
12334300 45686.8 -19858 1625.31 741.743 400.609 843.013 
9882 2
12334401 46422.5 -20656.5 1573 960.165 315.781 1010.76 
12334300 46025.8 -19699.2 1669.77 672.466 315.018 742.595 
9882.5 2
12334401 46741.8 -20428.8 1569.54 637.341 454.629 782.873 
12334300 46424 -19594.8 1657.62 794.872 208.353 821.725 
9883 2
12334401 46892.4 -19884.4 1552.92 301.231 1088.77 1129.67 
12334300 46546.8 -19459.3 1634.31 245.538 271.077 365.748 
9883.5 1
12334401 47040.3 -19615.2 1546.92 298.834 543.745 620.452 
