# Supplementary material for: Intrinsic group behaviour II: On the dependence of triad spatial dynamics on social and personal features; and on the effect of social interaction on small group dynamics
Source: PLoS One. 2019 Dec 3;14(12):e0225704. doi: 10.1371/journal.pone.0225704 (PMC6890182; doi:10.1371/journal.pone.0225704)
Supplement: S1 Data Set — (ZIP) [file pone.0225704.s001.zip › set_2_int/group_traj_dyad_int/traj_2_0109_59.dat]

2 12321700 12322401 0 0 0 1 2 1 0 40 30 50 1737.83 1746.61 1729.04 
9737.5 1
12321700 45105.1 -23081.1 1717.4 0 0 0 
9738 1
12321700 44515.3 -22964.9 1734.83 -1362.05 268.322 1388.23 
9738.5 1
12321700 43902.5 -22689.2 1668.08 -1237.97 557.097 1357.54 
9739 1
12321700 43126.6 -22289.4 1657 -1530.42 788.499 1721.6 
9739.5 1
12321700 42560.8 -21924 1708.58 -1120.53 723.534 1333.82 
9740 1
12321700 42078.2 -21634.7 1694.42 -967.101 579.826 1127.6 
9740.5 1
12321700 41663.8 -21346.1 1698.58 -835.517 581.821 1018.14 
9741 1
12321700 40840.4 -21454.7 1786.5 -1690.62 -222.964 1705.26 
9741.5 1
12321700 40207.3 -20783.1 1745 -1229.34 1304.06 1792.16 
9742 1
12321700 39520.6 -20537.2 1713.83 -1373.45 491.821 1458.85 
9742.5 1
12321700 38944.1 -20359.6 1817.77 -1150.71 354.394 1204.05 
9743 1
12321700 38386.5 -19979.5 1821.17 -1126.42 767.91 1363.27 
9743.5 1
12321700 37800.5 -19722.5 1826.46 -1193.4 523.343 1303.11 
9744 1
12321700 37112.1 -19523.1 1789.38 -1323.96 383.58 1378.41 
9744.5 2
12322401 36108.5 -19983.5 1494 0 0 0 
12321700 36326.4 -19305.7 1663.67 -1580.81 437.445 1640.21 
9745 2
12322401 35719.7 -19824.5 1624.62 -1331.53 544.652 1438.62 
12321700 35672.6 -19093.6 1740.54 -1328.86 430.999 1397.01 
9745.5 2
12322401 34970.5 -19595.6 1736.08 -1477.77 451.373 1545.17 
12321700 35105.6 -18894.2 1731.23 -1118.34 393.264 1185.47 
9746 2
12322401 34235.8 -19436.4 1838.62 -1440.57 312.217 1474.02 
12321700 34352.2 -18786.9 1812.15 -1477.22 210.407 1492.13 
9746.5 2
12322401 33631.2 -19199.7 1797.33 -1213.89 475.337 1303.64 
12321700 33693.8 -18648 1818.92 -1322.08 278.962 1351.19 
9747 2
12322401 33029.3 -19056.8 1734.62 -1225.95 290.877 1259.99 
12321700 33127.2 -18466.2 1799 -1154.13 370.202 1212.05 
9747.5 2
12322401 32511 -18839.5 1717.92 -1053.47 441.76 1142.35 
12321700 32511.9 -18247.3 1767.58 -1250.48 444.913 1327.27 
9748 2
12322401 31759.7 -18519.1 1637.77 -1505.63 642.13 1636.84 
12321700 31599.3 -17902.1 1677.69 -1828.88 691.897 1955.38 
9748.5 2
12322401 30903.5 -18166.9 1575.54 -1675.45 689.146 1811.64 
12321700 30997.8 -17632.5 1567.08 -1177.18 527.473 1289.95 
9749 2
12322401 30228.4 -17929.7 1563.58 -1355.67 476.418 1436.94 
12321700 30397.7 -17293.9 1510.17 -1205.03 679.963 1383.63 
9749.5 2
12322401 29416.9 -17656.9 1644.46 -1610.11 541.158 1698.62 
12321700 29764.7 -17136.6 1677.54 -1255.9 312.106 1294.1 
9750 2
12322401 28739.8 -17454.8 1685.25 -1332.85 397.814 1390.95 
12321700 29248.4 -16837.2 1744.42 -1016.29 589.466 1174.87 
9750.5 2
12322401 28111.9 -17224.3 1739.92 -1263.4 463.834 1345.85 
12321700 28676.2 -16510.8 1726.92 -1151.28 656.581 1325.35 
9751 2
12322401 27594.8 -17016.8 1736 -1038.33 416.615 1118.8 
12321700 28162.4 -16304.3 1695.5 -1031.76 414.684 1111.97 
9751.5 2
12322401 27002.7 -16885.5 1746 -1196.24 265.242 1225.3 
12321700 27590.6 -16005.1 1661.85 -1155.15 604.558 1303.79 
9752 2
12322401 26282.4 -16645 1697.42 -1423.47 475.372 1500.75 
12321700 26990.5 -15713.8 1616.67 -1186 575.58 1318.29 
9752.5 2
12322401 25599.6 -16447.7 1631.17 -1399.25 404.372 1456.51 
12321700 26368.2 -15427.1 1637.75 -1275.1 587.602 1403.98 
9753 2
12322401 24976.8 -16186.6 1702.23 -1238.2 518.989 1342.57 
12321700 25680.5 -15128.2 1658.31 -1367.37 594.14 1490.88 
9753.5 2
12322401 24344 -15999 1732 -1235.88 366.436 1289.06 
12321700 25104.6 -14862.5 1676.92 -1124.76 519.005 1238.73 
9754 2
12322401 23597.9 -15857.2 1698.62 -1501.16 285.405 1528.05 
12321700 24536.4 -14687.2 1713.85 -1143.26 352.654 1196.41 
9754.5 2
12322401 23037.6 -15680.1 1704.5 -1116.21 352.73 1170.62 
12321700 23915.3 -14568.9 1718.17 -1237.15 235.685 1259.4 
9755 2
12322401 22479 -15426.4 1677.46 -1139.97 517.752 1252.03 
12321700 23256.9 -14364.4 1695.85 -1343.69 417.412 1407.04 
9755.5 2
12322401 21864.2 -15182.7 1612.85 -1217.52 482.559 1309.66 
12321700 22456.8 -14143.8 1674.08 -1584.31 436.862 1643.44 
9756 2
12322401 21251.9 -14783.4 1609.42 -1236.84 806.617 1476.62 
12321700 21822.9 -13889.3 1707 -1280.67 514.012 1379.97 
9756.5 2
12322401 20684.5 -14555.2 1627.38 -1160.44 466.795 1250.81 
12321700 21269.5 -13716.5 1720.85 -1131.65 353.364 1185.54 
9757 2
12322401 20114 -14214.4 1670.33 -1134.12 677.41 1321.03 
12321700 20785.8 -13509.5 1766.58 -961.64 411.607 1046.03 
9757.5 2
12322401 19555.9 -13858.5 1698 -1105.1 704.862 1310.76 
12321700 20170.2 -13252.5 1755.92 -1219.01 508.835 1320.95 
9758 2
12322401 19055.1 -13393.6 1677.25 -982.039 911.526 1339.88 
12321700 19617.2 -12935.8 1743.83 -1084.28 621.154 1249.59 
9758.5 2
12322401 18686.6 -12942.8 1685.5 -748.984 916.159 1183.35 
12321700 19257.5 -12605.5 1771.17 -731.199 671.24 992.58 
9759 2
12322401 18193.1 -12541.7 1685.25 -994.96 808.804 1282.23 
12321700 18766.8 -12259.6 1745.58 -989.247 697.413 1210.37 
9759.5 2
12322401 17610.5 -12154.4 1704.33 -1181.71 785.497 1418.96 
12321700 18214.8 -11889.9 1657.92 -1119.68 749.831 1347.56 
9760 2
12322401 16750.2 -11740.2 1681.62 -1686.8 812.28 1872.19 
12321700 17640.2 -11412.2 1603.85 -1126.67 936.639 1465.16 
9760.5 2
12322401 16045.3 -11328.5 1711.33 -1371.4 800.883 1588.12 
12321700 16703.9 -10937.8 1695.42 -1821.62 923.114 2042.17 
9761 2
12322401 15532.7 -10946.4 1703.17 -1054.87 786.18 1315.61 
12321700 16234 -10484.8 1738.58 -966.907 931.927 1342.91 
9761.5 2
12322401 15084.6 -10432.5 1743.46 -892.532 1023.81 1358.24 
12321700 15773.5 -9976.31 1730.69 -917.407 1013 1366.68 
9762 2
12322401 14633.9 -9840.17 1729.33 -914.196 1201.41 1509.68 
12321700 15336.8 -9590.33 1765.33 -885.825 782.909 1182.22 
9762.5 2
12322401 14265.9 -9229.38 1701.92 -725.826 1204.7 1406.46 
12321700 14834.7 -8996.38 1792.23 -990.252 1171.5 1533.95 
9763 2
12322401 13862.9 -8800.75 1673.58 -793.32 843.769 1158.15 
12321700 14434.3 -8458.83 1745.83 -788.108 1058.17 1319.41 
9763.5 2
12322401 13379.2 -8231.67 1692.58 -987.075 1161.39 1524.19 
12321700 13937.6 -7948.75 1727.33 -1013.78 1040.99 1453.06 
9764 2
12322401 12945.2 -7715.77 1711.85 -859.596 1021.58 1335.11 
12321700 13479.3 -7403.23 1731.77 -907.477 1080.24 1410.82 
9764.5 2
12322401 12525.5 -7196.75 1751.75 -832.647 1029.8 1324.31 
12321700 13059.3 -6973.58 1748.33 -833.282 852.475 1192.09 
9765 2
12322401 12135.5 -6705.83 1757.33 -784.708 987.76 1261.52 
12321700 12702.8 -6519 1768.92 -717.304 914.655 1162.38 
9765.5 2
12322401 11674.6 -6241.83 1753.83 -950.344 956.701 1348.49 
12321700 12219.6 -5979.33 1719.75 -996.392 1112.71 1493.63 
9766 2
12322401 11169.2 -5549.85 1701.69 -998.72 1367.56 1693.42 
12321700 11784.8 -5397.69 1703.92 -859.316 1149.49 1435.18 
9766.5 2
12322401 10790.7 -4920.75 1665.58 -752.613 1250.69 1459.67 
12321700 11340.4 -4784.67 1707.33 -883.405 1218.74 1505.23 
9767 2
12322401 10455.5 -4371.92 1646.92 -685.412 1122.36 1315.1 
12321700 11091.3 -4186.33 1708.42 -509.373 1223.59 1325.38 
9767.5 2
12322401 10039.6 -3792.17 1698.83 -838.542 1168.85 1438.53 
12321700 10817.4 -3606.08 1710.67 -552.251 1169.86 1293.66 
9768 2
12322401 9729.92 -3271.08 1738.31 -600.117 1009.86 1174.72 
12321700 10451.5 -2942 1746 -709.215 1286.98 1469.46 
9768.5 2
12322401 9316.5 -2837.33 1729.67 -818.66 858.898 1186.55 
12321700 10163.1 -2403.75 1730.67 -571.046 1065.84 1209.18 
9769 2
12322401 8985.92 -2269.75 1730.75 -674.66 1158.33 1340.49 
12321700 9810 -1873.08 1718.17 -720.578 1082.99 1300.81 
9769.5 2
12322401 8454.08 -1710.62 1740.54 -1044.87 1098.5 1516.06 
12321700 9372.31 -1163.54 1732.15 -859.906 1394 1637.89 
9770 2
12322401 8134 -1146.92 1713.83 -649.243 1143.41 1314.87 
12321700 9072.42 -450.083 1705.83 -608.298 1447.17 1569.82 
9770.5 2
12322401 7808 -689.692 1711.46 -659.919 925.555 1136.73 
12321700 8746.38 113.846 1675.62 -659.984 1141.56 1318.61 
9771 2
12322401 7389.46 -10.8462 1714.08 -806.432 1307.99 1536.61 
12321700 8347.85 839.846 1619.85 -767.897 1398.84 1595.75 
9771.5 2
12322401 6917.42 691.917 1695.58 -955.556 1422.6 1713.73 
12321700 8089.17 1481.58 1527.58 -523.643 1299.06 1400.63 
9772 2
12322401 6649.31 1344.77 1673.23 -540.542 1316.24 1422.91 
12321700 7856.77 2283.69 1432.08 -468.543 1617.16 1683.66 
9772.5 2
12322401 6448.75 1999.58 1621.75 -403.537 1317.53 1377.95 
12321700 7471 2923.08 1425 -776.196 1286.5 1502.52 
9773 2
12322401 6204.31 2609 1649.54 -493.823 1231.14 1326.49 
12321700 7130.92 3565 1424.23 -687.024 1296.8 1467.55 
9773.5 2
12322401 5969.08 3230.08 1620 -464.87 1227.44 1312.52 
12321700 6929.92 4484.92 1424.17 -397.246 1818.02 1860.91 
9774 2
12322401 5675.08 3943.08 1591.92 -588.013 1425.99 1542.47 
12321700 6711.62 5155.69 1481.08 -436.603 1341.55 1410.81 
9774.5 2
12322401 5586.92 4241.42 1594.33 -177.385 600.281 625.942 
12321700 6470.83 5756 1575.58 -484.471 1207.86 1301.4 
9775 2
12322401 5456.46 4740.31 1598.08 -261.958 1001.79 1035.47 
12321700 6330.31 6704.46 1567.62 -282.18 1904.54 1925.33 
9775.5 1
12322401 5451.33 5168.67 1598 -10.277 858.435 858.496 
