# Supplementary material for: Intrinsic group behaviour II: On the dependence of triad spatial dynamics on social and personal features; and on the effect of social interaction on small group dynamics
Source: PLoS One. 2019 Dec 3;14(12):e0225704. doi: 10.1371/journal.pone.0225704 (PMC6890182; doi:10.1371/journal.pone.0225704)
Supplement: S1 Data Set — (ZIP) [file pone.0225704.s001.zip › set_2_int/group_traj_dyad_int/traj_2_0109_58.dat]

2 12323102 12323100 0 1 0 0 2 0 1 40 40 40 1699.94 1702.14 1697.73 
9751 1
12323100 5912.88 -1616.75 1603.75 0 0 0 
9751.5 2
12323102 6638.33 -2594.67 1525 0 0 0 
12323100 6416.46 -1655.23 1679.38 1210.54 -92.5018 1214.07 
9752 2
12323102 7022.17 -2415.75 1512.08 1266.78 590.484 1397.64 
12323100 6954.83 -1718.92 1653 1063.98 -125.861 1071.39 
9752.5 2
12323102 7673.42 -2559.08 1529.25 1334.53 -293.716 1366.47 
12323100 7487.33 -1905.83 1677.5 1091.19 -383.026 1156.46 
9753 2
12323102 8206.23 -3071 1632.31 1059.27 -1017.73 1468.95 
12323100 8039.31 -2458.62 1686.15 1097.36 -1098.97 1553.04 
9753.5 2
12323102 8555.25 -3303.92 1645 681.678 -454.915 819.532 
12323100 8500 -2843.33 1713.17 899.79 -751.402 1172.27 
9754 2
12323102 8839.54 -3574.31 1669.77 572.009 -544.046 789.418 
12323100 9058.77 -3192.38 1708.15 1124.28 -702.316 1325.62 
9754.5 2
12323102 9289.92 -3916.92 1661.42 897.168 -682.488 1127.25 
12323100 9635.25 -3475 1728 1148.37 -562.979 1278.94 
9755 2
12323102 9632.77 -4337.46 1657.92 699.699 -858.255 1107.33 
12323100 10123.5 -3814 1695.54 996.35 -691.837 1212.99 
9755.5 2
12323102 10059.7 -4560.46 1634.08 845.392 -441.584 953.774 
12323100 10678 -3985.38 1723.46 1098.1 -339.375 1149.34 
9756 2
12323102 10599.6 -4910.67 1602.5 1090.69 -707.485 1300.05 
12323100 11095.2 -4396.75 1692.33 842.929 -831.041 1183.71 
9756.5 2
12323102 11118.4 -5100.77 1602.46 1060.94 -388.758 1129.93 
12323100 11514.3 -4638.85 1680.38 856.969 -495.084 989.699 
9757 2
12323102 11589 -5410.17 1624.92 935.617 -615.104 1119.7 
12323100 11941.1 -4993.17 1668.92 848.461 -704.415 1102.76 
9757.5 2
12323102 12120 -5927.23 1594.38 1051.49 -1023.89 1467.64 
12323100 12397.8 -5485.08 1627.38 904.481 -974.08 1329.25 
9758 2
12323102 12591.2 -6445.33 1626.58 924.02 -1015.89 1373.26 
12323100 12991.4 -5996.5 1679.75 1163.86 -1002.79 1536.28 
9758.5 2
12323102 12960.2 -6849.67 1742.83 750 -821.816 1112.6 
12323100 13434.2 -6325.08 1745.17 900.068 -667.852 1120.78 
9759 2
12323102 13280.8 -7220.58 1713.83 646.169 -747.816 988.313 
12323100 13843.6 -6618.58 1708 825.269 -591.734 1015.49 
9759.5 2
12323102 13687.6 -7460.5 1684.67 825.22 -486.646 958.025 
12323100 14195.4 -6958.5 1709 713.658 -689.486 992.32 
9760 2
12323102 14136.8 -7827.38 1655.54 880.907 -719.382 1137.32 
12323100 14664.2 -7292.08 1732.69 919.093 -654.072 1128.07 
9760.5 2
12323102 14548.8 -8157.58 1659.5 801.369 -642.41 1027.08 
12323100 15083.2 -7790.42 1714.92 815.2 -969.533 1266.71 
9761 2
12323102 15049.1 -8565.25 1653.08 1029.49 -838.82 1327.96 
12323100 15651.4 -8348.67 1656.67 1169.24 -1148.66 1639.07 
9761.5 2
12323102 15548.8 -8938.69 1600 995.543 -743.909 1242.78 
12323100 16019.1 -8603.46 1617.38 732.391 -507.56 891.074 
9762 2
12323102 15918.8 -9373.75 1648.08 750.312 -882.47 1158.33 
12323100 16320.4 -8880.75 1620.83 611.237 -562.451 830.639 
9762.5 2
12323102 16331.8 -9727.15 1740.08 814.634 -697.049 1072.15 
12323100 16713.3 -9250.46 1617.77 774.933 -729.214 1064.08 
9763 2
12323102 16662.9 -10426.8 1733.83 651.865 -1377.16 1523.64 
12323100 17194.1 -9737.67 1644.25 946.409 -959.065 1347.4 
9763.5 2
12323102 16990.2 -10891.1 1742 667.857 -947.619 1159.32 
12323100 17562.3 -10246.7 1677.83 751.531 -1038.78 1282.13 
9764 2
12323102 17425.5 -11280.5 1695.15 861.97 -771.046 1156.51 
12323100 17830.4 -10740.8 1789 530.795 -978.573 1113.26 
9764.5 2
12323102 17898 -11755.4 1658.5 937.576 -942.371 1329.33 
12323100 18151.2 -11102.9 1780.92 636.472 -718.394 959.785 
9765 2
12323102 18693 -11716.1 1628.58 1599.6 79.1415 1601.55 
12323100 18373.9 -11391.8 1759.67 448.189 -581.154 733.903 
9765.5 1
12323102 19598.2 -11679.2 1741.83 1866.32 76.1168 1867.87 
9765.5 1
12323100 18458 -11563 1760 323.397 -658.654 733.765 
9766 2
12323102 19986.2 -12182.5 1751.77 766.773 -994.654 1255.9 
12323100 19703 -13135.3 1639.43 1456.14 -1838.93 2345.64 
9766.5 2
12323102 20362.3 -12472.5 1735.25 747.872 -576.617 944.351 
12323100 19928.2 -13367.9 1673.75 594.327 -613.802 854.387 
9767 2
12323102 20836.8 -12799.2 1771.67 970.348 -668.03 1178.07 
12323100 20174.9 -13851.4 1676.17 504.431 -988.753 1109.99 
9767.5 2
12323102 21147.1 -13129.2 1751.67 625.504 -665.323 913.186 
12323100 20893.5 -14072.8 1730.25 1448.76 -446.237 1515.92 
9768 2
12323102 21508.7 -13424.5 1700.54 700.793 -572.426 904.866 
12323100 21349.6 -14216.8 1688.77 883.945 -279.107 926.962 
9768.5 2
12323102 22024.9 -13665.8 1635.67 1022.23 -477.647 1128.31 
12323100 21863.9 -14586.2 1641 1018.42 -731.645 1253.99 
9769 2
12323102 22589 -14048.8 1583.83 1151.19 -781.803 1391.57 
12323100 22450.7 -14863.6 1577.92 1197.45 -565.986 1324.47 
9769.5 2
12323102 23191.8 -14231.3 1547 1184.22 -358.496 1237.3 
12323100 23226.9 -15132.5 1565.85 1525.06 -528.399 1614.01 
9770 2
12323102 23730.6 -14516.2 1689.5 1092.93 -577.807 1236.27 
12323100 23746.2 -15210.6 1618.42 1053.4 -158.306 1065.23 
9770.5 2
12323102 24252.8 -14787.3 1665.69 1057.21 -548.868 1191.2 
12323100 24198.5 -15428.8 1709 915.408 -441.672 1016.39 
9771 2
12323102 24914.3 -15004.2 1601.85 1274.49 -417.964 1341.28 
12323100 24807.1 -15618.9 1738.23 1172.67 -366.385 1228.57 
9771.5 2
12323102 25438.3 -15121.1 1628.67 1060.78 -236.544 1086.83 
12323100 25411.2 -15853.7 1672.75 1222.85 -475.189 1311.94 
9772 2
12323102 25816.6 -15236.2 1625.38 762.665 -232.152 797.216 
12323100 25931.7 -16019.3 1591.38 1049.45 -333.954 1101.3 
9772.5 2
12323102 26448.7 -15323.4 1581.92 1271.73 -175.424 1283.78 
12323100 26728.8 -16295.6 1586.58 1603.74 -555.887 1697.35 
9773 2
12323102 27129.2 -15626.5 1563.31 1374.88 -612.367 1505.08 
12323100 27259.8 -16599.5 1599.62 1072.92 -613.895 1236.13 
9773.5 2
12323102 27727.3 -15912.3 1602.25 1182.02 -564.812 1310.03 
12323100 27876.6 -16913.8 1696.75 1218.85 -621.288 1368.06 
9774 2
12323102 28225.8 -16287.6 1664 996.872 -750.564 1247.84 
12323100 28439.3 -17024.1 1733.46 1125.45 -220.487 1146.84 
9774.5 2
12323102 28735.5 -16455.1 1757.5 1025.62 -336.958 1079.55 
12323100 28937 -17264 1708.58 1001.39 -482.743 1111.68 
9775 2
12323102 29303.3 -16656.1 1755.69 1140.18 -403.602 1209.5 
12323100 29517.9 -17424.7 1688 1166.51 -322.675 1210.32 
9775.5 2
12323102 29750.4 -16753.5 1762.08 896.01 -195.237 917.034 
12323100 30153.2 -17422.6 1641 1273.2 4.2264 1273.21 
9776 2
12323102 30374.8 -16916.5 1685.31 1263.87 -330.037 1306.25 
12323100 30725 -17566.7 1592.38 1157.39 -291.719 1193.59 
9776.5 2
12323102 30960.2 -17223.6 1588.46 1161.48 -609.28 1311.58 
12323100 31505.2 -17866 1537.31 1547.92 -593.864 1657.93 
9777 2
12323102 31654.2 -17386.5 1478.31 1360.78 -319.457 1397.78 
12323100 32427.8 -18296.5 1541.85 1809.05 -844.193 1996.33 
9777.5 2
12323102 32150.7 -17731.5 1426.77 975.518 -677.648 1187.79 
12323100 33125 -18462.9 1639.38 1369.81 -326.885 1408.27 
9778 2
12323102 32964.9 -17756.5 1547.69 1609.15 -49.5591 1609.91 
12323100 33797.1 -18562.5 1605.08 1328.22 -196.716 1342.7 
9778.5 2
12323102 33753 -17985.6 1660.33 1605.04 -466.487 1671.46 
12323100 34465.5 -18506.4 1634.08 1361.35 114.144 1366.13 
9779 2
12323102 34352.2 -18035.3 1659.57 1215.44 -100.816 1219.62 
12323100 35211.4 -18347.2 1657.64 1512.89 322.926 1546.98 
9779.5 2
12323102 35002.2 -18127.5 1702.92 1259.57 -178.635 1272.18 
12323100 35888 -18220.6 1613.46 1311.32 245.347 1334.08 
9780 2
12323102 35443.8 -18154 1676.33 910.508 -54.7185 912.15 
12323100 36483.9 -18129.8 1589.58 1228.69 187.179 1242.87 
9780.5 2
12323102 35980.1 -18217.2 1695.29 1072.64 -126.429 1080.07 
12323100 37029.8 -18108.6 1549.5 1091.74 42.381 1092.56 
9781 2
12323102 36326.4 -18360.9 1693.85 688.495 -285.703 745.421 
12323100 37152.2 -18210.7 1462.69 243.277 -202.882 316.772 
9781.5 2
12323102 36876.3 -18463.9 1701.71 1143.25 -214.149 1163.13 
12323100 37758.7 -18202.2 1500.67 1293.2 18.1783 1293.33 
9782 2
12323102 37585.2 -18710.1 1676.57 1387.34 -481.689 1468.58 
12323100 39161.4 -18157.9 1610.29 2682.01 84.5853 2683.34 
9782.5 2
12323102 38359.1 -18953.9 1621.08 1529.37 -481.92 1603.51 
12323100 39750.8 -18194.2 1574.38 1165 -71.7435 1167.21 
9783 2
12323102 38963.3 -19186.2 1565.62 1235.65 -475.067 1323.82 
12323100 40292.9 -18227.8 1483.46 1108.54 -68.7431 1110.67 
9783.5 2
12323102 39494.4 -19273.8 1555.21 1037.21 -171.006 1051.21 
12323100 40867.4 -18138.9 1525.36 1122.08 173.807 1135.46 
9784 2
12323102 39941.5 -19367.5 1553.77 881.863 -184.765 901.011 
12323100 41357.1 -18053.5 1492.15 965.776 168.433 980.353 
9784.5 2
12323102 40385.9 -19228.4 1537.85 903.377 282.677 946.571 
12323100 41817 -17963.5 1474.38 934.803 182.927 952.533 
9785 2
12323102 40715.5 -19148.8 1500.23 659.231 159.231 678.189 
12323100 42178.6 -17830.1 1499.38 723.231 266.769 770.862 
9785.5 2
12323102 41318.9 -19507.2 1501 1221.41 -725.501 1420.63 
12323100 42508.2 -17523 1498.08 667.108 621.613 911.831 
9786 1
12323102 41422.7 -19448 1501 203.925 116.241 234.728 
9786.5 1
12323102 41402.5 -19492.2 1501 -39.1004 -85.7185 94.2152 
9787 2
12323102 41337 -19637 1501 -135.69 -299.729 329.013 
12323100 42888.6 -17244.5 1478.36 843.614 617.617 1045.53 
9787.5 2
12323102 41229.1 -19677.9 1501 -218.796 -82.8938 233.973 
12323100 42529.2 -17971.1 1575.07 -231.894 -468.825 523.041 
9788 2
12323102 41197.7 -19836.7 1501 -63.0595 -318.236 324.424 
12323100 42946.1 -17855.1 1555.07 835.404 232.599 867.181 
9788.5 1
12323100 43376.1 -18000.7 1513.6 868.822 -294.141 917.262 
