# Supplementary material for: Intrinsic group behaviour II: On the dependence of triad spatial dynamics on social and personal features; and on the effect of social interaction on small group dynamics
Source: PLoS One. 2019 Dec 3;14(12):e0225704. doi: 10.1371/journal.pone.0225704 (PMC6890182; doi:10.1371/journal.pone.0225704)
Supplement: S1 Data Set — (ZIP) [file pone.0225704.s001.zip › set_2_int/group_traj_dyad_int/traj_2_0109_57.dat]

2 12315101 12315200 0 0 0 1 2 1 0 40 30 50 1687.03 1720.01 1654.05 
9711.5 1
12315101 8424.5 2518 1380 0 0 0 
9712 1
12315101 8432.23 2303.38 1378.77 26.5662 -737.51 737.988 
9712.5 2
12315200 7703.43 1740.14 1274.57 0 0 0 
12315101 8578.25 1891.33 1435.42 294.394 -830.749 881.369 
9713 2
12315200 7787.23 1380.46 1487.85 210.031 -901.457 925.601 
12315101 8553.15 1438.23 1541 -50.3939 -909.845 911.239 
9713.5 2
12315200 7886.67 852.75 1499.58 199.67 -1059.66 1078.31 
12315101 8600.67 1033.83 1536.17 95.4073 -812.043 817.629 
9714 2
12315200 7905.14 492.071 1618.86 36.3705 -709.997 710.928 
12315101 8697.43 759 1511.14 190.476 -541.01 573.562 
9714.5 2
12315200 7946.08 150.917 1618.75 81.0703 -675.554 680.401 
12315101 8919.58 391.25 1552.83 439.91 -728.218 850.778 
9715 2
12315200 8288.92 -261.692 1593.08 687.054 -826.872 1075.06 
12315101 9055.77 25.0769 1680.69 272.918 -733.814 782.922 
9715.5 2
12315200 8625.42 -525.833 1698.67 663.695 -520.988 843.754 
12315101 9119.83 -324.583 1617.58 126.359 -689.665 701.145 
9716 2
12315200 8860.08 -907.231 1691.77 470.261 -764.324 897.405 
12315101 9555.62 -527.615 1533.62 873.311 -406.878 963.442 
9716.5 2
12315200 9057.25 -1152.08 1632.17 391.994 -486.784 624.995 
12315101 9709.25 -833.833 1495.17 305.437 -608.783 681.108 
9717 2
12315200 9324.46 -1394.46 1668.85 537.649 -487.683 725.879 
12315101 10030.5 -1205.69 1561.92 646.301 -748.207 988.696 
9717.5 2
12315200 9612.08 -1729.08 1668.08 582.23 -677.372 893.211 
12315101 10228.3 -1545.08 1609.58 400.55 -687.026 795.265 
9718 2
12315200 9863.62 -2114.92 1675.23 515.435 -790.655 943.826 
12315101 10431.3 -1829.38 1660.92 415.931 -582.585 715.824 
9718.5 2
12315200 9993.38 -2484.62 1707.38 263.224 -749.883 794.74 
12315101 10486.8 -2151.23 1697.92 112.498 -652.832 662.454 
9719 2
12315200 10138.4 -2828.79 1696.86 284.959 -676.17 733.762 
12315101 10652.7 -2483.43 1708.57 326.022 -652.648 729.547 
9719.5 2
12315200 10368.7 -3121.23 1656 448.857 -570.068 725.569 
12315101 10824 -2795 1714.85 333.89 -607.352 693.079 
9720 2
12315200 10573.5 -3570.77 1645.46 410.513 -900.879 990.002 
12315101 10989.5 -2994.69 1714.23 331.586 -400.185 519.709 
9720.5 2
12315200 10728.8 -3894.54 1648.15 312.49 -651.447 722.519 
12315101 11033.1 -3256 1703.92 87.7573 -525.77 533.044 
9721 2
12315200 10947.6 -4348.62 1661.85 430.648 -893.852 992.184 
12315101 11046 -3568.54 1707.38 25.4391 -615.233 615.759 
9721.5 2
12315200 11087.5 -4777.92 1673.31 283.089 -869.044 913.99 
12315101 11261.3 -3959.62 1686 435.846 -791.654 903.702 
9722 2
12315200 11272.7 -5189.71 1633.29 374.248 -831.901 912.207 
12315101 11405.2 -4421 1659.07 290.72 -932.09 976.376 
9722.5 2
12315200 11382 -5564.43 1611.71 215.554 -739.081 769.873 
12315101 11601.3 -4821.57 1640.71 386.729 -790.082 879.652 
9723 2
12315200 11521.7 -5948.54 1633.92 276.618 -760.614 809.352 
12315101 11789.6 -5213.77 1670.23 372.93 -776.629 861.528 
9723.5 2
12315200 11709.3 -6300.75 1584.25 393.377 -738.389 836.639 
12315101 11951.6 -5614.92 1630.08 339.555 -840.98 906.943 
9724 2
12315200 11694 -6650.71 1580.64 -30.0065 -684.862 685.519 
12315101 12205.4 -6045.07 1639 496.622 -841.79 977.366 
9724.5 2
12315200 11556.5 -6957.31 1603.46 -265.37 -591.879 648.646 
12315101 12450.7 -6423.92 1701 473.62 -731.374 871.334 
9725 2
12315200 11419.8 -7081.54 1585.62 -276.301 -250.971 373.268 
12315101 12443.5 -6695.85 1744.85 -14.4522 -549.34 549.53 
9725.5 2
12315200 11310.5 -7087.38 1585.46 -220.223 -11.7866 220.539 
12315101 12440.9 -6928.85 1705 -5.27295 -469.758 469.788 
9726 2
12315200 11260.9 -7102.36 1525.86 -98.2374 -29.6486 102.614 
12315101 12277.1 -7173.86 1709.86 -324.317 -485.17 583.585 
9726.5 2
12315200 11256.3 -7124 1500.93 -9.3606 -43.6348 44.6275 
12315101 12179.6 -7380.43 1712.93 -196.717 -416.475 460.596 
9727 2
12315200 11280.8 -7080.08 1509.15 49.8646 89.4564 102.415 
12315101 12193.7 -7445.15 1701.23 28.7594 -131.823 134.924 
9727.5 2
12315200 11380.2 -7046 1534.07 198.069 67.8823 209.379 
12315101 12281.5 -7409.2 1708.6 174.982 71.6212 189.072 
9728 2
12315200 11539.8 -6923 1552.2 317.928 245.02 401.389 
12315101 12703.4 -7183.53 1745.93 840.372 449.535 953.051 
9728.5 2
12315200 11715.9 -7068.4 1621.87 354.259 -292.555 459.443 
12315101 12944.7 -7273.2 1714.53 485.446 -180.416 517.888 
9729 2
12315200 11932.3 -7285.6 1633.47 437.172 -438.788 619.398 
12315101 13059 -7587.27 1698.33 230.976 -634.478 675.213 
9729.5 2
12315200 12525.3 -7684.13 1657.87 1195.7 -803.495 1440.59 
12315101 13143.7 -7818.2 1693.13 170.699 -465.591 495.897 
9730 2
12315200 12757.1 -8066.6 1640.53 467.339 -771.102 901.667 
12315101 13422.8 -7930.73 1727.53 562.769 -226.882 606.782 
9730.5 2
12315200 12933.7 -8339.2 1631.27 354.618 -547.39 652.219 
12315101 13598.1 -8136.27 1699.33 351.941 -412.718 542.4 
9731 2
12315200 13210.5 -8701.33 1630.93 554.709 -725.718 913.438 
12315101 13710.1 -8405.4 1683.8 224.449 -539.345 584.184 
9731.5 2
12315200 13452.8 -8958.8 1636.93 475.033 -504.837 693.193 
12315101 13844.5 -8584.4 1687.4 263.529 -350.98 438.902 
9732 2
12315200 13799.5 -9249.93 1657.07 685.178 -575.353 894.706 
12315101 14068 -8825.21 1684.07 441.765 -475.918 649.349 
9732.5 2
12315200 14014.5 -9603 1689.85 431.804 -708.979 830.124 
12315101 14323.4 -9168.46 1718.31 512.821 -689.252 859.1 
9733 2
12315200 14269.6 -9990.86 1660 514.179 -781.97 935.873 
12315101 14626.9 -9479.79 1699 611.984 -627.67 876.638 
9733.5 2
12315200 14567.4 -10432.4 1651.92 602.861 -893.78 1078.09 
12315101 14785.5 -9663.08 1693.15 321.073 -371.035 490.667 
9734 2
12315200 14751.6 -10836.1 1637.64 365.592 -800.966 880.457 
12315101 14932.9 -9992.07 1719.21 292.299 -652.767 715.223 
9734.5 2
12315200 15034.6 -11094.5 1637 563.69 -514.875 763.441 
12315101 15209.8 -10462.8 1727.23 551.771 -937.645 1087.95 
9735 2
12315200 15292.8 -11432.6 1647.69 523.795 -685.754 862.914 
12315101 15449.8 -10704.1 1768.23 486.815 -489.468 690.339 
9735.5 2
12315200 15601.2 -11747.2 1671.69 615.385 -627.975 879.233 
12315101 15784.8 -10932.1 1812.23 668.663 -455.09 808.837 
9736 2
12315200 15936.7 -11919.2 1644.69 667.074 -341.795 749.541 
12315101 16061 -11098 1759.92 549.014 -329.867 640.491 
9736.5 2
12315200 16207.6 -12242.9 1623.38 537.546 -642.399 837.635 
12315101 16356.3 -11423.3 1765.77 585.928 -645.452 871.734 
9737 2
12315200 16820.4 -12542.2 1472.17 1243 -607.154 1383.36 
12315101 16699.9 -11561.8 1763.42 696.976 -280.985 751.484 
9737.5 2
12315200 17210.7 -12753.5 1390.62 768.259 -415.771 873.549 
12315101 17119.2 -11840.9 1728.23 825.27 -549.389 991.413 
9738 2
12315200 17546 -13142.2 1419.5 678.761 -787.021 1039.29 
12315101 17336.4 -11939.2 1687.17 439.803 -199.042 482.747 
9738.5 2
12315200 17802.2 -13396.9 1448.92 517.638 -514.491 729.829 
12315101 18167 -12339.3 1627.46 1677.95 -808.197 1862.44 
9739 2
12315200 17978.7 -13651.5 1417 348.05 -502.048 610.894 
12315101 18491.3 -12672.5 1601.08 639.66 -657.108 917.037 
9739.5 2
12315200 18380.8 -13862.2 1462.5 796.154 -417.238 898.859 
12315101 18695.4 -12933.5 1664.33 404.176 -516.908 656.165 
9740 2
12315200 18724.6 -14022.8 1509.42 689.045 -321.977 760.56 
12315101 18999.3 -13162.1 1671.83 609.051 -458.083 762.092 
9740.5 2
12315200 19034.1 -14287.6 1543.08 623.992 -533.77 821.143 
12315101 19232.9 -13425 1689.83 470.934 -530.074 709.054 
9741 2
12315200 19353.8 -14466.5 1593 656.4 -367.385 752.218 
12315101 19512.5 -13745.8 1708.75 574.093 -658.795 873.839 
9741.5 2
12315200 19606.3 -14694 1556.92 490.403 -441.748 660.028 
12315101 19694 -13976.5 1694.23 352.427 -447.971 569.985 
9742 2
12315200 19844.8 -15002.6 1609.92 477.051 -617.167 780.047 
12315101 20012.8 -14215.9 1693.58 637.667 -478.756 797.387 
9742.5 2
12315200 20211 -15205.4 1600.54 730.872 -404.793 835.482 
12315101 20291.5 -14441.8 1688.62 556.144 -450.804 715.905 
9743 2
12315200 20537.8 -15417.1 1568.92 660.101 -427.674 786.536 
12315101 20639.5 -14636.5 1686.25 703.108 -393.395 805.68 
9743.5 2
12315200 21024.7 -15626.5 1507.77 991.736 -426.589 1079.59 
12315101 20881.8 -14947.3 1626.85 493.42 -633.01 802.599 
9744 2
12315200 21374.1 -15942.1 1431.31 671.893 -606.805 905.347 
12315101 21265.8 -15164.2 1553.85 738.609 -417.012 848.2 
9744.5 2
12315200 21755.6 -16246.7 1350.25 767.619 -612.857 982.258 
12315101 21633.9 -15495.2 1495.33 740.585 -666.189 996.129 
9745 1
12315101 22042.8 -15766.2 1493.92 831.157 -550.618 996.997 
9745.5 1
12315101 22342.2 -15993 1475 590.35 -447.428 740.747 
9746 1
12315101 22639.3 -16357.6 1538.46 582.655 -714.932 922.288 
9746.5 1
12315101 22915.6 -16413 1592.17 554.77 -111.214 565.808 
9747 1
12315101 23285.5 -16646.7 1577.92 753.473 -475.952 891.208 
9747.5 1
12315101 23779 -17018.5 1586.67 1002.97 -755.707 1255.8 
9748 1
12315101 24159.5 -17361.1 1550.31 762.448 -686.527 1025.99 
9748.5 1
12315101 24398.9 -17520.3 1522.38 468.614 -311.606 562.758 
9749 1
12315101 24748.3 -17441.8 1485.67 701.627 157.579 719.105 
9749.5 1
12315101 25043.9 -17130.2 1489 586.488 618.259 852.181 
9750 1
12315101 25407.8 -17212.2 1485.5 716.195 -161.455 734.168 
9750.5 1
12315101 25815.5 -17311.4 1460.54 820.5 -199.466 844.397 
9751 1
12315101 26288.4 -17456.7 1517.42 949.555 -291.731 993.358 
9751.5 1
12315101 26694.8 -17579.2 1544.15 820.914 -247.449 857.398 
9752 1
12315101 27150.2 -17631.1 1654.58 899.995 -102.627 905.827 
9752.5 1
12315101 27552.8 -17683.4 1695.67 825.137 -107.24 832.076 
9753 1
12315101 28043.7 -17603.8 1778.77 975.863 158.192 988.601 
9753.5 1
12315101 28523.8 -17744.4 1767.33 937.775 -274.552 977.139 
9754 1
12315101 28907.1 -17740.1 1736.85 771.114 8.73188 771.163 
9754.5 1
12315101 29291.4 -17821.3 1717.5 765.617 -161.865 782.541 
9755 1
12315101 29701.8 -18105.2 1653.46 837.611 -579.383 1018.47 
9755.5 1
12315101 30157.5 -18297.6 1544.54 902.209 -380.96 979.342 
9756 1
12315101 30563.3 -18457.6 1471.92 819.943 -323.168 881.331 
9756.5 1
12315101 31026.6 -18691.5 1418.46 947.407 -478.436 1061.36 
9757 1
12315101 31412.7 -18758.6 1335.17 767.498 -133.29 778.986 
9757.5 1
12315101 31852.8 -18963.6 1407 871.643 -406.004 961.561 
9758 1
12315101 32410.8 -19120.3 1611.58 1093.93 -307.29 1136.27 
9758.5 1
12315101 32884.8 -19371.9 1677.92 963.415 -511.348 1090.71 
9759 1
12315101 33214.5 -19522 1671.17 664.819 -302.587 730.44 
9759.5 1
12315101 33581.4 -19580.4 1689.25 744.253 -118.492 753.626 
9760 1
12315101 33934.4 -19893.1 1727.46 692.094 -613.059 924.573 
9760.5 1
12315101 34352.3 -20103.6 1702.42 813.13 -409.546 910.444 
9761 1
12315101 34709.5 -20315.9 1748.58 734.911 -436.9 854.971 
9761.5 1
12315101 35109 -20508.8 1692.08 795.817 -384.322 883.758 
9762 1
12315101 35500.8 -20639.8 1580.33 794.794 -265.694 838.028 
9762.5 1
12315101 36093.8 -20881.9 1584.69 1169.5 -477.495 1263.22 
9763 1
12315101 36671.2 -20972.8 1693.42 1136.61 -178.793 1150.59 
9763.5 1
12315101 37077.1 -21106.8 1760.33 828.401 -273.639 872.426 
9764 1
12315101 37458.8 -21237.5 1754 755.814 -258.822 798.901 
9764.5 1
12315101 37883.6 -21361 1749.83 842.885 -244.963 877.76 
9765 1
12315101 38315.3 -21402.7 1756.33 868.712 -83.8364 872.748 
9765.5 1
12315101 38659.9 -21470.2 1794.25 710.481 -139.175 723.984 
9766 1
12315101 39074.4 -21483.5 1892.69 819.107 -26.2745 819.528 
9766.5 1
12315101 39478.4 -21576.2 1873.08 803.245 -184.47 824.155 
9767 1
12315101 39910.4 -21827.2 1788.33 883.436 -513.122 1021.64 
9767.5 1
12315101 40332.5 -22162 1698 850.974 -675.067 1086.22 
9768 1
12315101 40743.2 -22472.3 1679.85 795.99 -601.371 997.621 
9768.5 1
12315101 41171 -22692.1 1733.33 847.068 -435.199 952.325 
9769 1
12315101 41541.4 -22854.5 1614.25 755.952 -331.463 825.428 
9769.5 1
12315101 41954.1 -22899.8 1580.08 810.727 -88.9376 815.591 
9770 1
12315101 42293 -22803 1568.25 687.471 196.286 714.944 
9770.5 1
12315101 42618.5 -22880.4 1573.38 658.985 -156.649 677.348 
9771 1
12315101 43026.7 -22900.6 1614.54 786.424 -38.9803 787.389 
9771.5 1
12315101 43480.1 -22971.8 1671.58 917.796 -144.166 929.049 
9772 1
12315101 43986.2 -23135.4 1730.15 1020.3 -329.74 1072.26 
9772.5 1
12315101 44409.4 -23174.7 1655.75 851.635 -79.0383 855.295 
9773 1
12315101 44788.8 -23147.5 1695 766.369 54.8045 768.326 
9773.5 1
12315101 45117.2 -23191.8 1671.33 649.007 -87.3746 654.862 
9774 1
12315101 45513.6 -23247.9 1687 792.897 -112.346 800.817 
9774.5 1
12315101 45896.8 -23315 1731.33 771.062 -134.964 782.785 
9775 1
12315101 46313.5 -23376.8 1741.08 836.757 -124.035 845.9 
9775.5 1
12315101 46587.2 -23431.6 1706.58 548.353 -109.848 559.247 
9776 1
12315101 46890.5 -23657.2 1640.69 613.957 -456.776 765.237 
9776.5 1
12315101 47154.7 -23944 1620.31 524.267 -568.987 773.694 
