# Supplementary material for: Intrinsic group behaviour II: On the dependence of triad spatial dynamics on social and personal features; and on the effect of social interaction on small group dynamics
Source: PLoS One. 2019 Dec 3;14(12):e0225704. doi: 10.1371/journal.pone.0225704 (PMC6890182; doi:10.1371/journal.pone.0225704)
Supplement: S1 Data Set — (ZIP) [file pone.0225704.s001.zip › set_2_int/group_traj_dyad_int/traj_2_0109_56.dat]

2 12295800 12295700 0 1 0 0 2 0 1 50 50 50 1704.84 1746.24 1663.45 
9597.5 1
12295700 7797.57 823.571 1481.14 0 0 0 
9598 1
12295700 7807.08 295 1598.75 24.5786 -1365.82 1366.04 
9598.5 2
12295800 8673.2 176.6 1386 0 0 0 
12295700 7945.77 -269.846 1590.92 279.046 -1136.51 1170.27 
9599 2
12295800 8834.54 -162.154 1367.54 463.616 -973.431 1078.2 
12295700 8267.85 -1132.92 1631.54 640.312 -1715.86 1831.44 
9599.5 2
12295800 9103.38 -1092.77 1383.08 537.692 -1861.23 1937.34 
12295700 8502.31 -1824.69 1636.62 468.923 -1383.54 1460.84 
9600 2
12295800 9617.38 -2237.85 1435.46 1034.21 -2303.98 2525.45 
12295700 8812.92 -2182.85 1629.54 624.981 -720.631 953.892 
9600.5 2
12295800 10431.6 -2729.79 1589.43 1602.87 -968.385 1872.69 
12295700 9411.71 -2885.57 1644.5 1178.72 -1383.32 1817.4 
9601 2
12295800 10667.3 -3276.46 1721.31 457.602 -1061.51 1155.94 
12295700 9803.08 -3447.31 1679.85 759.927 -1090.75 1329.37 
9601.5 2
12295800 10961.5 -3636.38 1693.23 607.756 -743.643 960.402 
12295700 10159.5 -3966.08 1645.85 736.491 -1071.84 1300.48 
9602 2
12295800 11382.4 -4118.79 1656.86 831.951 -953.362 1265.32 
12295700 10581.9 -4601.64 1561.07 834.622 -1256.06 1508.07 
9602.5 2
12295800 11774.9 -4594.43 1687.79 763.619 -925.375 1199.76 
12295700 11042.8 -5140.57 1507.07 896.748 -1048.5 1379.68 
9603 2
12295800 12067.4 -5103.86 1659.79 592.105 -1031.23 1189.13 
12295700 11395.9 -5555.93 1526.43 714.864 -840.804 1103.62 
9603.5 2
12295800 12534.4 -5717.85 1661.23 960.815 -1263.35 1587.21 
12295700 11929.5 -6145.08 1580.54 1097.96 -1212.24 1635.56 
9604 2
12295800 12964.8 -6309.46 1717.92 876.547 -1204.92 1490.02 
12295700 12484.6 -6828.54 1656.92 1130.5 -1391.98 1793.22 
9604.5 2
12295800 13380.1 -6801.64 1732.57 814.318 -965.061 1262.72 
12295700 12904.1 -7383.29 1685.71 822.603 -1087.74 1363.76 
9605 2
12295800 13729.5 -7263 1721.15 692.014 -913.579 1146.08 
12295700 13300.2 -7886.69 1625 784.332 -996.845 1268.42 
9605.5 2
12295800 14037.4 -7808.93 1737.71 612.108 -1085.35 1246.05 
12295700 13721.1 -8444.93 1565 836.803 -1109.81 1389.94 
9606 2
12295800 14483.9 -8396.29 1677.64 885.913 -1165.39 1463.89 
12295700 14145.3 -8913.79 1568 841.553 -930.272 1254.44 
9606.5 2
12295800 14878.4 -9003.21 1653.86 792.169 -1218.73 1453.56 
12295700 14531.2 -9491.36 1572.79 774.957 -1159.78 1394.87 
9607 2
12295800 15196.5 -9461.73 1657.67 632.282 -911.569 1109.39 
12295700 14877.8 -10062.1 1668.6 689.037 -1134.61 1327.45 
9607.5 2
12295800 15577.7 -10026.1 1635.67 770.101 -1140.07 1375.79 
12295700 15083.1 -10610.7 1766.87 414.68 -1108.28 1183.32 
9608 2
12295800 15827.1 -10566.7 1702.67 503.838 -1092.12 1202.74 
12295700 15392.1 -10989.7 1719.73 624.242 -765.791 987.985 
9608.5 2
12295800 16167.3 -11141.3 1721.27 687.273 -1160.94 1349.12 
12295700 15750.7 -11659.1 1634.07 724.579 -1352.32 1534.21 
9609 2
12295800 16658.6 -11693.5 1732.67 990.591 -1113.17 1490.11 
12295700 16235.7 -12053.5 1538.6 977.823 -795.027 1260.24 
9609.5 2
12295800 16973.6 -11797.4 1719.13 633.803 -209.121 667.411 
12295700 16575.9 -12413.8 1455.2 684.373 -725.017 997.003 
9610 2
12295800 17167.6 -11834.7 1628.07 390.342 -75.1174 397.504 
12295700 16820 -12589.7 1366.93 491.214 -353.991 605.475 
9610.5 1
12295700 17061.3 -12648.5 1304.07 480.611 -116.999 494.647 
9610.5 1
12295800 17278.2 -11886.3 1535.46 236.226 -110.202 260.667 
9611 2
12295800 18006.7 -12247.4 2136 1045.28 -518.107 1166.64 
12295700 17622.4 -12837.5 1292.44 1091.77 -367.769 1152.05 
9611.5 1
12295700 18369.8 -13468.6 1349.23 1503.84 -1269.85 1968.26 
9612 1
12295700 19201.4 -13940.4 1398.18 1811.58 -1027.77 2082.82 
9612.5 1
12295700 20863.3 -14634.1 1536.92 3066.32 -1279.91 3322.72 
9613 1
12295700 21477.6 -14722.4 1651.92 1269.23 -182.454 1282.28 
9613.5 1
12295700 22069.5 -15169 1548.92 1169.66 -882.639 1465.31 
9614 1
12295700 22760.2 -15380.9 1496.31 1404 -430.738 1468.59 
9614.5 1
12295700 23343.8 -15658 1527.92 1169.42 -555.264 1294.55 
9615 1
12295700 23865.5 -15823.1 1523.46 1039.38 -328.838 1090.16 
9615.5 1
12295700 24442 -15980.2 1552.85 1130.32 -308.145 1171.57 
9616 1
12295700 25116.5 -16163.5 1500 1343.55 -365.002 1392.25 
9616.5 1
12295700 25692.8 -16412.3 1490.92 1154.93 -498.69 1257.99 
9617 1
12295700 26460.8 -16798.1 1596.69 1526.84 -766.937 1708.63 
9617.5 1
12295700 27124.7 -17100.1 1587.08 1314.7 -598.02 1444.32 
9618 1
12295700 27703.8 -17368 1620.08 1174.73 -543.455 1294.35 
9618.5 1
12295700 28260.6 -17640.8 1570.54 1133.98 -555.538 1262.74 
9619 1
12295700 28834.5 -17802.2 1581.77 1122.99 -315.821 1166.55 
9619.5 1
12295700 29504.4 -18020.8 1575.85 1313.57 -428.808 1381.79 
9620 1
12295700 30323.5 -18142.3 1533 1654.78 -245.429 1672.88 
9620.5 1
12295700 30966.7 -18467.8 1416.85 1278.71 -647.143 1433.14 
9621 1
12295700 31720.2 -18875.8 1371.92 1498.13 -811.108 1703.61 
9621.5 1
12295700 32544.5 -19295.8 1536 1651.73 -841.709 1853.83 
9622 1
12295700 33339.5 -19609.2 1609.17 1580.59 -622.904 1698.91 
9622.5 1
12295700 33827.5 -19749.5 1636.92 1000 -287.568 1040.53 
9623 1
12295700 34326.1 -19938.5 1649.08 1001.16 -379.441 1070.65 
9623.5 1
12295700 34863.5 -20142.6 1655.46 1049.58 -398.738 1122.77 
9624 1
12295700 35508.2 -20340.8 1611.08 1289.58 -396.269 1349.09 
9624.5 1
12295700 36229.8 -20602.1 1569.69 1451.75 -525.809 1544.04 
9625 1
12295700 36942.5 -20833 1631.75 1411.35 -457.273 1483.58 
9625.5 1
12295700 37665.9 -21007.6 1696.17 1476.36 -356.293 1518.74 
9626 1
12295700 38406.4 -21136.1 1701.25 1520.53 -263.86 1543.26 
9626.5 1
12295700 38962.2 -21253.2 1737.85 1100.47 -231.975 1124.65 
9627 1
12295700 39497.4 -21347.3 1709.92 1043.33 -183.386 1059.33 
9627.5 1
12295700 40306.4 -21521.5 1684.58 1647.72 -354.77 1685.48 
9628 1
12295700 40918.9 -21752.8 1624.69 1229.93 -464.396 1314.69 
9628.5 1
12295700 41480.7 -21881.7 1631.75 1121.24 -257.28 1150.38 
9629 1
12295700 41937.5 -21878 1611.77 936.213 7.51366 936.243 
9629.5 1
12295700 42257.3 -21999.7 1594.38 620.911 -236.296 664.354 
9630 1
12295700 42542.8 -22019.5 1521.15 552.299 -38.2384 553.621 
9630.5 1
12295700 42959.8 -22122.7 1576.5 856.237 -211.92 882.072 
9631 1
12295700 43501.8 -22167.2 1566.85 1106.15 -90.7902 1109.87 
9631.5 1
12295700 44042.4 -21946.4 1603.92 1047.56 427.847 1131.56 
9632 1
12295700 44671.8 -21517.1 1588.08 1269.05 865.527 1536.11 
9632.5 1
12295700 45237.5 -21090.3 1610.08 1149.65 867.43 1440.18 
9633 1
12295700 45840.7 -20614.6 1638.69 1192.16 940.103 1518.23 
9633.5 1
12295700 46359 -20159 1648.67 1059.93 931.729 1411.23 
9634 1
12295700 46664.2 -19776 1592 612.759 769.076 983.337 
