# Supplementary material for: Intrinsic group behaviour II: On the dependence of triad spatial dynamics on social and personal features; and on the effect of social interaction on small group dynamics
Source: PLoS One. 2019 Dec 3;14(12):e0225704. doi: 10.1371/journal.pone.0225704 (PMC6890182; doi:10.1371/journal.pone.0225704)
Supplement: S1 Data Set — (ZIP) [file pone.0225704.s001.zip › set_2_int/group_traj_dyad_int/traj_2_0109_55.dat]

2 12290800 12290700 0 1 0 0 2 0 1 20 20 20 1709.04 1737.77 1680.31 
9547 1
12290700 28416.7 -18017.2 1730.31 0 0 0 
9547.5 1
12290700 27860.7 -17710 1838.27 -1137.07 628.284 1299.1 
9548 2
12290800 27198.6 -16732.8 1560 0 0 0 
12290700 27522.9 -17512.9 1758.53 -680.914 397.312 788.353 
9548.5 2
12290800 26940.3 -16667.3 1614.2 -780.262 197.986 804.989 
12290700 26877.7 -17387.4 1678.27 -1300.81 253.091 1325.2 
9549 2
12290800 26564 -16563 1563.79 -751.164 208.117 779.462 
12290700 26312.5 -17177.1 1566.93 -1128.21 419.675 1203.74 
9549.5 2
12290800 25950.8 -16213.3 1554.77 -1188.28 677.698 1367.95 
12290700 25687.1 -16897.5 1567.38 -1212.06 542.018 1327.73 
9550 2
12290800 25398.2 -16001.5 1542.54 -1081.59 414.421 1158.27 
12290700 25162.1 -16618.2 1522.15 -1027.4 546.59 1163.75 
9550.5 2
12290800 24903.4 -15831 1602.69 -993.513 342.447 1050.87 
12290700 24606.2 -16421.2 1661.62 -1116.31 395.582 1184.33 
9551 2
12290800 24301.5 -15639 1706.85 -1211.11 386.318 1271.23 
12290700 24106.5 -16231.1 1658.31 -1005.42 382.449 1075.7 
9551.5 2
12290800 23685.2 -15433 1726.15 -1260.34 421.268 1328.88 
12290700 23608.5 -16011.6 1686.69 -1018.4 448.797 1112.91 
9552 2
12290800 23297.6 -15245 1664.92 -771.989 374.502 858.032 
12290700 22986.5 -15893.2 1721.31 -1238.89 235.826 1261.14 
9552.5 2
12290800 22801.4 -15041.8 1660.69 -986.542 404.037 1066.07 
12290700 22454.2 -15696.5 1742.62 -1058.42 391.038 1128.34 
9553 2
12290800 22336.7 -15097.8 1605.15 -920.183 -111.043 926.859 
12290700 22036.6 -15711.9 1642.92 -826.809 -30.4646 827.37 
9553.5 2
12290800 21751.9 -14710.4 1550.46 -1174.24 778.035 1408.6 
12290700 21434.2 -15539.5 1593 -1209.61 346.308 1258.21 
9554 2
12290800 21154 -14419.5 1525.92 -1215.29 591.229 1351.47 
12290700 20839.2 -15187.1 1598.42 -1209.31 716.216 1405.49 
9554.5 2
12290800 20589.9 -14133.5 1646.31 -1137.25 576.535 1275.04 
12290700 20301.9 -14864.4 1672.31 -1083.32 650.602 1263.67 
9555 2
12290800 20131.7 -14046.3 1710.54 -893.237 170.04 909.278 
12290700 19777.6 -14588.5 1729.08 -1022.04 537.862 1154.93 
9555.5 2
12290800 19771.5 -13694.7 1715 -714.591 697.65 998.677 
12290700 19292.5 -14460.8 1720.31 -962.454 253.358 995.243 
9556 2
12290800 19361.9 -13378 1684.08 -817.596 632.12 1033.46 
12290700 19008.8 -14146.5 1714.31 -566.406 627.207 845.106 
9556.5 2
12290800 18887.9 -13031.2 1636.75 -975.322 713.649 1208.53 
12290700 18569.6 -13779.4 1705.25 -903.675 755.395 1177.82 
9557 2
12290800 18476.3 -12716.2 1626 -828.187 633.674 1042.8 
12290700 18176.4 -13408 1659.92 -791.144 747.317 1088.3 
9557.5 2
12290800 18029.4 -12452.5 1594.67 -897.372 529.58 1041.98 
12290700 17781.6 -12926.3 1602 -792.774 967.202 1250.59 
9558 2
12290800 17585.2 -12027.5 1517.69 -895.536 856.932 1239.48 
12290700 17263.7 -12502.4 1558.23 -1044.14 854.735 1349.37 
9558.5 2
12290800 17144.7 -11525.2 1498.15 -857.079 977.252 1299.85 
12290700 16665.3 -11919 1654 -1164.17 1134.99 1625.88 
9559 2
12290800 16514.2 -11066.2 1649.33 -1278.79 930.839 1581.7 
12290700 16206.8 -11544.2 1718.67 -929.968 760.311 1201.21 
9559.5 2
12290800 16145.2 -10658.8 1685.15 -747.158 824.86 1112.94 
12290700 15849.1 -11163.8 1714.69 -724.203 770.035 1057.08 
9560 2
12290800 15837.5 -10180.2 1657 -596.303 927.549 1102.69 
12290700 15495.6 -10719.5 1758.62 -685.003 861.061 1100.3 
9560.5 2
12290800 15404.8 -9568.08 1720.33 -873.996 1236.51 1514.21 
12290700 15061.3 -10090.9 1748.83 -877.337 1269.79 1543.4 
9561 2
12290800 15070.5 -9231.62 1701.23 -678.083 682.491 962.076 
12290700 14723.9 -9635.23 1757.38 -684.402 924.312 1150.11 
9561.5 2
12290800 14732.5 -8753.15 1715.69 -676 956.923 1171.61 
12290700 14357.9 -9266.31 1765.15 -732 737.846 1039.35 
9562 2
12290800 14351.8 -8398.62 1685.62 -751.024 699.287 1026.18 
12290700 13935.8 -8852.31 1777.15 -832.499 816.568 1166.12 
9562.5 2
12290800 14002.2 -7959.75 1754.75 -697.643 875.979 1119.84 
12290700 13553.8 -8476.17 1803.58 -762.667 750.78 1070.2 
9563 2
12290800 13545.5 -7590.31 1697.46 -920.789 744.843 1184.33 
12290700 13216.2 -8181.15 1804.08 -680.482 594.784 903.783 
9563.5 2
12290800 13180.4 -7239 1645.58 -743.629 715.494 1031.95 
12290700 12815.8 -7821.25 1762 -815.473 733.002 1096.49 
9564 2
12290800 12783.4 -6844.15 1640.15 -803.709 799.284 1133.49 
12290700 12463.5 -7556.85 1759.62 -713.148 535.23 891.656 
9564.5 2
12290800 12426.3 -6457.85 1654.46 -709.894 768.007 1045.84 
12290700 12017 -7055.38 1719.46 -887.75 996.941 1334.91 
9565 2
12290800 11985.1 -6037.92 1627.31 -858.426 816.971 1185.05 
12290700 11656 -6619.23 1721.92 -702.335 848.548 1101.5 
9565.5 2
12290800 11453.1 -5526.33 1630.5 -1057.64 1017.08 1467.33 
12290700 11153.2 -6155.75 1724.75 -999.503 921.433 1359.43 
9566 2
12290800 11046.2 -5097.62 1649.46 -810.463 854.02 1177.37 
12290700 10703.2 -5751.62 1765.08 -896.606 805.049 1204.99 
9566.5 2
12290800 10656.6 -4809.17 1680.75 -774.647 573.457 963.81 
12290700 10240.6 -5355.33 1711.25 -919.623 787.837 1210.95 
9567 2
12290800 10311.5 -4448.46 1688.62 -702.896 734.634 1016.73 
12290700 9950.69 -5042.38 1718.69 -590.409 637.37 868.806 
9567.5 2
12290800 9932.17 -4015.83 1674.25 -755.567 861.809 1146.12 
12290700 9503.75 -4624.5 1753.67 -890.323 832.439 1218.86 
9568 2
12290800 9500.58 -3563 1700.42 -877.202 920.393 1271.46 
12290700 9086.42 -4205.17 1716.42 -848.238 852.304 1202.47 
9568.5 2
12290800 9126.54 -3226.92 1674.31 -736.309 661.569 989.861 
12290700 8693.38 -3853.62 1724.62 -773.685 692.03 1038.02 
9569 2
12290800 8710.17 -2860.58 1645.42 -831.081 731.217 1106.97 
12290700 8242.92 -3482.67 1616.75 -899.138 740.417 1164.76 
9569.5 2
12290800 8281.23 -2451.23 1653.62 -877.17 837.122 1212.52 
12290700 7822.08 -3076.54 1631.69 -860.613 830.528 1196.01 
9570 2
12290800 7820.85 -1905.15 1661.85 -900.948 1068.64 1397.75 
12290700 7495.46 -2743.77 1708.62 -639.169 651.212 912.477 
9570.5 2
12290800 7469 -1637.08 1712.17 -698.107 531.886 877.643 
12290700 7105.25 -2350 1676.42 -774.229 781.288 1099.93 
9571 2
12290800 6942.08 -1246.31 1706.54 -1077.55 799.132 1341.54 
12290700 6636.69 -1818.92 1767.85 -958.196 1086.05 1448.32 
9571.5 2
12290800 6334.77 -725.538 1671.69 -1197.85 1027.16 1577.94 
12290700 6135.08 -1394.46 1790 -989.379 837.202 1296.06 
9572 2
12290800 5993.77 -253.308 1627.77 -677.932 938.829 1158.01 
12290700 5681.38 -916 1747.31 -901.973 951.216 1310.86 
9572.5 2
12290800 5577.33 50.8333 1563.67 -848.138 619.432 1050.25 
12290700 5320 -570 1710.5 -736.018 704.684 1018.97 
9573 2
12290800 5037.85 378.538 1556.69 -1096.52 666.067 1282.96 
12290700 4855.38 -255.308 1727.92 -944.34 639.619 1140.57 
9573.5 2
12290800 4460.83 685.833 1534.08 -1147.14 610.924 1299.68 
12290700 4314.92 104.667 1648.17 -1074.49 715.655 1291 
9574 2
12290800 3925.38 1061.85 1513.69 -1077.36 756.565 1316.47 
12290700 3814 330.923 1582.38 -1007.88 455.244 1105.93 
9574.5 2
12290800 3344.54 1391.77 1541.62 -1132.25 643.125 1302.16 
12290700 3206.54 746.615 1570.54 -1184.14 810.316 1434.85 
9575 2
12290800 2809.42 1773.42 1507.75 -1074.54 766.36 1319.83 
12290700 2786.08 1011.08 1543 -844.287 531.06 997.42 
9575.5 2
12290800 2396.54 1948.92 1533.38 -834.097 354.558 906.328 
12290700 2219.38 1299.85 1598.15 -1144.85 583.359 1284.9 
9576 2
12290800 1827.5 2252.33 1561.08 -1135.81 605.609 1287.17 
12290700 1697.92 1485.25 1635.67 -1040.85 370.068 1104.68 
9576.5 2
12290800 1158 2276.23 1621.31 -1347.08 48.0834 1347.94 
12290700 1219.08 1657.38 1663.46 -963.46 346.347 1023.82 
9577 2
12290800 669.923 2438.54 1618.31 -945.886 314.55 996.815 
12290700 547.615 1722 1690.15 -1301.28 125.224 1307.29 
9577.5 2
12290800 92.6667 2427.08 1658.42 -1161.48 -23.0485 1161.71 
12290700 7.83333 1739.08 1657.75 -1086.08 34.3729 1086.62 
9578 2
12290800 -489.385 2393.85 1670.92 -1185.44 -67.6928 1187.37 
12290700 -574.308 1778.62 1720.69 -1185.62 80.5133 1188.35 
9578.5 2
12290800 -1206.62 2458.46 1690.31 -1431.6 128.973 1437.4 
12290700 -1116.08 1889.15 1660.46 -1081.38 220.636 1103.65 
9579 2
12290800 -1961.46 2668.85 1707.38 -1503.68 419.093 1560.99 
12290700 -1607.08 1832.54 1638.23 -978.088 -112.78 984.568 
9579.5 2
12290800 -2175.08 2871.75 1692.25 -432.433 410.737 596.408 
12290700 -2026 2266 1611.42 -848.022 877.453 1220.27 
9580 2
12290800 -2514.38 3149.23 1692.62 -686.845 561.702 887.279 
12290700 -2473.62 2394.23 1630.69 -906.104 259.576 942.552 
9580.5 2
12290800 -2967.08 3307.62 1695.08 -879.014 307.543 931.262 
12290700 -2969.23 2174.85 1638.31 -962.36 -425.99 1052.43 
9581 2
12290800 -3681.25 3088.75 1650.58 -1428.35 -437.731 1493.91 
12290700 -3393.33 2213.58 1693.92 -848.205 77.4744 851.736 
9581.5 2
12290800 -4160.75 3377.25 1586.42 -984.6 592.402 1149.08 
12290700 -3804.92 2599.42 1828.67 -845.14 792.266 1158.42 
9582 2
12290800 -4410.08 3522.67 1531.67 -509.884 297.376 590.266 
12290700 -4251.08 2844.5 1723.25 -912.406 501.193 1041 
9582.5 2
12290800 -4747.46 3575.31 1520.85 -653.834 102.017 661.745 
12290700 -4727.31 2815.38 1650 -922.915 -56.4252 924.639 
9583 2
12290800 -5364.25 3686.5 1163.67 -1214.15 218.882 1233.72 
12290700 -5257.42 2835.5 1270.08 -1043.52 39.5972 1044.27 
9583.5 2
12290800 -5829.92 3733.42 1203.5 -952.284 95.9441 957.105 
12290700 -5843.83 3023.17 1270 -1199.22 383.776 1259.13 
9584 2
12290800 -6256 3723.92 1417.75 -869.558 -19.3878 869.774 
12290700 -6237.42 3069.17 1475.67 -803.231 93.8776 808.699 
9584.5 2
12290800 -6939.67 3767 1354.58 -1364.6 85.9947 1367.31 
12290700 -6738.58 3133.33 1578.08 -1000.33 128.077 1008.5 
9585 2
12290800 -7584.85 3916.62 1464.46 -1260.12 292.218 1293.55 
12290700 -7276.23 3065.38 1620.92 -1050.09 -132.712 1058.45 
9585.5 2
12290800 -8110.5 3946.58 1523.58 -1057.65 60.2977 1059.37 
12290700 -8106.42 3367.67 1549.67 -1670.39 608.213 1777.68 
9586 2
12290800 -8606.38 3936.77 1479.69 -995.752 -19.707 995.947 
12290700 -8638.31 3298 1541.69 -1068.05 -139.893 1077.18 
9586.5 2
12290800 -9209 3950.77 1491.69 -1165.6 27.0793 1165.91 
12290700 -9145.77 3155.23 1590.46 -981.55 -276.149 1019.66 
9587 2
12290800 -9726 3994.42 1467.25 -1038.15 87.6455 1041.85 
12290700 -9577.08 3084.08 1607.17 -866.093 -142.866 877.797 
9587.5 2
12290800 -10318.6 4027.31 1498.08 -1182.87 65.6508 1184.69 
12290700 -9962.23 3098.23 1589.92 -768.757 28.2384 769.276 
9588 2
12290800 -10947.8 4182.33 1510.17 -1245.81 306.981 1283.08 
12290700 -10456.8 3092.17 1655.25 -979.411 -12.0081 979.485 
9588.5 2
12290800 -11390.8 4093.33 1523.42 -915.461 -183.884 933.747 
12290700 -10920.4 3003.42 1644.83 -957.817 -183.368 975.211 
9589 2
12290800 -11966.2 4077 1525.31 -1141.66 -32.4074 1142.12 
12290700 -11499.8 3134.85 1651.77 -1149.51 260.773 1178.72 
9589.5 2
12290800 -12433.4 3923.83 1539.67 -934.372 -306.333 983.306 
12290700 -12066.7 3295.5 1675.92 -1133.79 321.308 1178.44 
9590 2
12290800 -12957.3 3977.17 1496 -1058.42 107.744 1063.89 
12290700 -12628.7 3379.83 1651.75 -1135.35 170.37 1148.07 
9590.5 2
12290800 -13523.4 4131.92 1496.08 -1129.84 308.895 1171.31 
12290700 -13229.4 3432.08 1639.46 -1199.04 104.279 1203.56 
9591 2
12290800 -14140.2 4098.69 1482.54 -1199.94 -64.6513 1201.68 
12290700 -13926.8 3316.38 1637.15 -1356.93 -225.082 1375.47 
9591.5 2
12290800 -14646.2 4258 1481.58 -1026.4 323.139 1076.06 
12290700 -14414.6 3416.08 1602.83 -989.325 202.229 1009.78 
9592 2
12290800 -15203.3 4321.5 1476.07 -1114.24 127 1121.45 
12290700 -14992.1 3615.21 1598.64 -1155.12 398.262 1221.85 
9592.5 2
12290800 -15778 4426.75 1484.92 -1135.8 208.004 1154.69 
12290700 -15555.2 3754.67 1624.92 -1112.7 275.598 1146.32 
9593 2
12290800 -16244.9 4446.15 1437.77 -945.188 39.279 946.004 
12290700 -16062.3 3850 1593.85 -1026.6 192.982 1044.58 
9593.5 2
12290800 -16739.8 4512.58 1494 -999.819 134.201 1008.79 
12290700 -16670.4 3899.33 1612.08 -1228.5 99.6633 1232.54 
9594 2
12290800 -17425.9 4559.46 1467.62 -1388.85 94.8952 1392.08 
12290700 -17263.6 3918.62 1564.46 -1200.81 39.0325 1201.44 
9594.5 2
12290800 -17941.8 4717.83 1471.92 -1025.5 314.854 1072.75 
12290700 -17800.5 3846 1519.17 -1067.37 -144.365 1077.08 
9595 2
12290800 -18418.7 4772 1448.38 -967.429 109.872 973.648 
12290700 -18322.2 3865.08 1549 -1058.28 38.6956 1058.98 
9595.5 2
12290800 -19104.5 4893.31 1418 -1329.16 235.092 1349.79 
12290700 -18969.9 4075.77 1554 -1255.22 408.318 1319.96 
9596 2
12290800 -19702.1 5036 1453.75 -1207.16 288.267 1241.1 
12290700 -19533.2 4249.75 1529.08 -1138.03 351.476 1191.07 
9596.5 2
12290800 -20216.5 4774.77 1406.77 -1032.89 -524.56 1158.46 
12290700 -20453.7 3931.92 1418.08 -1848.28 -638.207 1955.36 
9597 2
12290800 -20821.1 4634.69 1409.54 -1180.89 -273.588 1212.17 
12290700 -20989 3850.77 1451.77 -1045.52 -158.504 1057.47 
9597.5 2
12290800 -21310.8 4457.83 1438.5 -993.421 -358.74 1056.21 
12290700 -21368.2 3727.33 1616 -769.101 -250.377 808.829 
9598 2
12290800 -21998.2 4270.25 1311.33 -1402.89 -382.823 1454.19 
12290700 -21744.4 3709.83 1312.83 -767.857 -35.7143 768.687 
9598.5 2
12290800 -22597.8 4225.46 1420.31 -1206.43 -90.1176 1209.79 
12290700 -22097.2 3517.46 1061.38 -709.888 -387.066 808.555 
9599 2
12290800 -23285.4 4097.69 1619.31 -1366.88 -254.014 1390.28 
12290700 -22802.2 3150.31 1001.85 -1401.59 -729.928 1580.27 
9599.5 2
12290800 -23734.2 4026.38 1636.38 -897.538 -142.615 908.798 
12290700 -23479.1 3138.23 1564.54 -1353.69 -24.1538 1353.91 
9600 2
12290800 -24052.2 3869.08 1648.08 -639.839 -316.514 713.846 
12290700 -23923.5 3197 1550.31 -894.289 118.248 902.073 
9600.5 2
12290800 -24982.4 3471.93 1594.36 -1831.11 -781.788 1991.02 
12290700 -24549.6 2844.29 1546.14 -1232.35 -694.319 1414.48 
9601 2
12290800 -25703.5 3025.08 1545.46 -1400.35 -867.673 1647.37 
12290700 -25183.7 2329.85 1579.31 -1231.3 -998.912 1585.54 
9601.5 2
12290800 -25971.2 2727.38 1565.92 -553.083 -615.067 827.169 
12290700 -25623.8 2097.77 1586.69 -909.25 -479.498 1027.94 
9602 2
12290800 -26290.1 2592.07 1586.14 -630.12 -267.417 684.517 
12290700 -26046.8 1797.86 1694.07 -836.001 -592.712 1024.79 
9602.5 2
12290800 -26734 2189.57 1592.79 -863.674 -783.074 1165.82 
12290700 -26446.1 1601.5 1714.29 -776.82 -382.018 865.672 
9603 2
12290800 -27224.6 1842.29 1639.43 -993.06 -703.008 1216.71 
12290700 -26970.2 1324.29 1800.64 -1061.02 -561.163 1200.28 
9603.5 2
12290800 -27621.1 1476.46 1653.15 -815.855 -752.725 1110.05 
12290700 -27318.8 933.385 1754.92 -717.191 -804.323 1077.64 
9604 2
12290800 -28033.2 1170.46 1670.54 -839.417 -623.218 1045.48 
12290700 -27808.1 710.615 1722.46 -996.553 -453.705 1094.97 
9604.5 2
12290800 -28474.9 719.643 1600.14 -865.934 -883.958 1237.43 
12290700 -28085.4 346.643 1646.86 -543.687 -713.672 897.175 
9605 2
12290800 -28770.5 374.769 1604.23 -585.355 -682.918 899.454 
12290700 -28598.2 -228.462 1587.54 -1015.44 -1138.82 1525.79 
9605.5 2
12290800 -29479.5 -22.4286 1587.86 -1409.62 -789.658 1615.73 
12290700 -29022.7 -530 1553.36 -844.057 -599.48 1035.28 
9606 2
12290800 -29972.4 -237 1549.86 -978.033 -425.737 1066.68 
12290700 -29516.9 -765.786 1642.86 -980.584 -467.829 1086.47 
9606.5 2
12290800 -30757.8 -485 1540.93 -1577.02 -497.992 1653.78 
12290700 -30094.9 -761.071 1622.07 -1160.5 9.46644 1160.54 
9607 2
12290800 -31385.4 -731.733 1636.4 -1247.74 -490.524 1340.7 
12290700 -30761.9 -1088.07 1675.67 -1326.06 -650.09 1476.84 
9607.5 2
12290800 -31859.1 -907.933 1677.93 -956.902 -355.96 1020.96 
12290700 -31276.2 -1386.33 1735.27 -1039.06 -602.559 1201.13 
9608 2
12290800 -32257.5 -1107.6 1695.8 -804.983 -403.367 900.39 
12290700 -31709.4 -1627 1743.67 -875.152 -486.195 1001.14 
9608.5 2
12290800 -32781.3 -1274 1695.87 -1058.18 -336.162 1110.29 
12290700 -32185.1 -1889.2 1798.93 -960.943 -529.697 1097.26 
9609 2
12290800 -33234.9 -1441.07 1678.93 -914.516 -336.828 974.573 
12290700 -32715.8 -2087.93 1799.6 -1070.03 -400.672 1142.58 
9609.5 2
12290800 -33755.1 -1646.4 1689.47 -1046.55 -413.146 1125.14 
12290700 -33249.5 -2297 1794.8 -1073.91 -420.657 1153.36 
9610 2
12290800 -34184.3 -1981.6 1664.07 -863.581 -674.447 1095.74 
12290700 -33747.5 -2557.4 1765.47 -1002.01 -523.944 1130.73 
9610.5 2
12290800 -34626.8 -2211.67 1718.67 -881.541 -458.3 993.556 
12290700 -34219.3 -2762.4 1693.13 -939.708 -408.367 1024.6 
9611 2
12290800 -35091.7 -2384.81 1696.94 -904.45 -336.86 965.145 
12290700 -34712.2 -3013 1699.69 -958.99 -487.549 1075.81 
9611.5 2
12290800 -35630 -2687.92 1747.69 -1083.12 -609.88 1243.03 
12290700 -35224.9 -3177.77 1760 -1031.66 -331.528 1083.62 
9612 2
12290800 -36086.5 -2844.71 1744.29 -922.222 -316.75 975.102 
12290700 -35653.5 -3078.29 1770.21 -865.812 200.977 888.832 
9612.5 2
12290800 -36476.9 -2947.92 1721.23 -771.587 -203.97 798.092 
12290700 -36229.1 -3434.46 1790.85 -1137.5 -703.905 1337.68 
9613 2
12290800 -36996.5 -3175 1725.31 -1073.43 -469.167 1171.48 
12290700 -36689.8 -3595.23 1851.92 -952.003 -332.168 1008.29 
9613.5 2
12290800 -37419.4 -3199.62 1740.15 -835.816 -48.647 837.231 
12290700 -37190.2 -3677.46 1817.15 -988.902 -162.511 1002.17 
9614 2
12290800 -37935 -3224.62 1734.46 -1048 -50.813 1049.23 
12290700 -37679.8 -3690.31 1766.46 -995.153 -26.1101 995.496 
9614.5 2
12290800 -38439 -3132.23 1693.46 -1010.02 185.14 1026.85 
12290700 -38081.2 -3563.15 1760.08 -804.224 254.817 843.628 
9615 2
12290800 -38939.6 -2883.31 1685 -997.242 495.863 1113.72 
12290700 -38725.8 -3326.85 1757.92 -1284.09 470.732 1367.66 
9615.5 1
12290800 -39394.8 -2619.54 1685 -892.609 517.195 1031.62 
