# Supplementary material for: Intrinsic group behaviour II: On the dependence of triad spatial dynamics on social and personal features; and on the effect of social interaction on small group dynamics
Source: PLoS One. 2019 Dec 3;14(12):e0225704. doi: 10.1371/journal.pone.0225704 (PMC6890182; doi:10.1371/journal.pone.0225704)
Supplement: S1 Data Set — (ZIP) [file pone.0225704.s001.zip › set_2_int/group_traj_dyad_int/traj_2_0109_54.dat]

2 12244300 12244900 0 1 0 0 1 0 1 30 30 30 1701.05 1737.6 1664.5 
9283 1
12244300 44845.8 -23076 1556.4 0 0 0 
9283.5 1
12244300 44598.6 -22858.8 1660.31 -712.348 626.025 948.339 
9284 1
12244300 43986.8 -22522.4 1633.25 -1253.65 689.247 1430.63 
9284.5 1
12244300 43289 -22342.3 1517.71 -1381.85 356.695 1427.14 
9285 1
12244300 42759.8 -22011.2 1601.42 -1037.58 649.09 1223.88 
9285.5 1
12244300 42311.3 -21657.2 1681.31 -924.795 730.095 1178.26 
9286 1
12244300 41985.5 -21278.3 1587.54 -647.805 753.173 993.439 
9286.5 1
12244300 41413 -20923.1 1539.54 -1131.35 702.037 1331.47 
9287 1
12244300 40690.9 -20960.8 1738.33 -1467.65 -76.7407 1469.65 
9287.5 1
12244300 40096.8 -20654.9 1731.92 -1205.01 620.508 1355.39 
9288 1
12244300 39403.4 -20120.2 1685.62 -1354.42 1044.32 1710.28 
9288.5 1
12244300 38807.2 -19863 1825 -1192.44 514.462 1298.68 
9289 2
12244900 43105.7 -23579.2 1437.67 0 0 0 
12244300 38223.1 -19553.4 1826.54 -1175.23 622.969 1330.13 
9289.5 2
12244900 42648.8 -23272.3 1522.5 -1279.88 859.477 1541.68 
12244300 37763.5 -19426.5 1751.67 -926.566 255.816 961.232 
9290 2
12244900 42316.5 -22854.3 1491.69 -653.96 822.885 1051.1 
12244300 37456.2 -19222.8 1718.15 -604.861 400.893 725.653 
9290.5 2
12244900 41860.7 -22518.4 1489.67 -917.247 675.837 1139.34 
12244300 37558.9 -18971.2 1752.92 206.611 506.23 546.769 
9291 2
12244900 41287.9 -22372.4 1580.77 -1173.65 299.246 1211.2 
12244300 37631.8 -18835.4 1728.62 149.288 278.413 315.912 
9291.5 2
12244900 40584.8 -22127.8 1615 -1392.38 484.235 1474.18 
12244300 37514.8 -18811.8 1754.62 -231.683 46.7631 236.355 
9292 2
12244900 39890.8 -21620.9 1695.46 -1379.57 1007.8 1708.47 
12244300 37488.2 -18888.7 1757.85 -52.7604 -152.929 161.774 
9292.5 2
12244900 39253.6 -21040.1 1740 -1256.87 1145.65 1700.66 
12244300 37413.6 -19147.9 1741.08 -147.17 -511.303 532.062 
9293 2
12244900 38635.9 -20685.2 1766.31 -1213.54 697.295 1399.61 
12244300 37349.2 -19236.3 1763.85 -126.492 -173.644 214.831 
9293.5 2
12244900 37917.6 -20352.6 1773.69 -1433.75 663.749 1579.94 
12244300 37077.8 -19230.2 1755.85 -541.686 12.1296 541.822 
9294 2
12244900 37154.6 -20204.4 1745.08 -1510.89 293.526 1539.14 
12244300 36617.8 -19212.8 1715.54 -911.043 34.5773 911.699 
9294.5 2
12244900 36554.4 -20009.2 1711.42 -1212.52 394.38 1275.05 
12244300 35955.2 -19022.3 1655.25 -1338.42 384.719 1392.62 
9295 2
12244900 35944.4 -19741.5 1627.54 -1237.39 542.856 1351.23 
12244300 35351.9 -18879.6 1695.54 -1223.79 289.489 1257.56 
9295.5 2
12244900 35065.3 -19435.6 1585 -1772.28 616.845 1876.56 
12244300 34769.2 -18783.4 1702.42 -1174.91 193.949 1190.81 
9296 2
12244900 34470.4 -19298.2 1621.69 -1209.25 279.328 1241.09 
12244300 34140 -18644.2 1673.69 -1278.79 282.898 1309.71 
9296.5 2
12244900 33991.1 -19129.5 1589.08 -949.124 334.044 1006.19 
12244300 33545 -18386.3 1665.85 -1178.22 510.739 1284.15 
9297 2
12244900 33198.7 -19070.1 1536.42 -1588 118.994 1592.45 
12244300 32798.2 -18171.8 1669.17 -1496.49 429.975 1557.04 
9297.5 2
12244900 32463.8 -18892.7 1522.54 -1463.94 353.369 1505.98 
12244300 32198.5 -18019.9 1621.54 -1194.8 302.444 1232.48 
9298 2
12244900 31824.4 -18814.5 1489.67 -1273.61 155.762 1283.1 
12244300 31463.8 -17727.8 1586.08 -1463.57 582.018 1575.05 
9298.5 2
12244900 31175.8 -18507.2 1427.38 -1326.48 628.52 1467.85 
12244300 30711.2 -17469.5 1523.46 -1538.89 528.04 1626.97 
9299 2
12244900 30305.5 -18050.2 1359.15 -1706.49 895.928 1927.38 
12244300 29960.6 -17236.8 1576.69 -1471.79 456.259 1540.89 
9299.5 2
12244900 29683.8 -17716.5 1367.38 -1223.65 656.875 1388.82 
12244300 29363.5 -17188.1 1663.69 -1175.35 96.0024 1179.26 
9300 2
12244900 29084.4 -17918.9 1554.46 -1196.53 -403.961 1262.88 
12244300 28604.8 -17247.1 1752.46 -1514.51 -117.764 1519.08 
9300.5 2
12244900 28361.8 -17776.8 1732.62 -1459.83 287.024 1487.78 
12244300 28025.8 -16703.8 1867.85 -1169.7 1097.59 1604.03 
9301 2
12244900 27656.3 -17273.8 1764.5 -1397 996.159 1715.79 
12244300 27568.5 -16603.6 1792.93 -905.484 198.411 926.967 
9301.5 2
12244900 27083.8 -17289.2 1759.38 -1138.05 -30.5529 1138.46 
12244300 27056.7 -16599.8 1677.54 -1017.51 7.55904 1017.54 
9302 2
12244900 26655.4 -16977.6 1679.79 -860.276 625.668 1063.74 
12244300 26357.9 -16211.8 1601.21 -1403.28 779.083 1605.05 
9302.5 2
12244900 25974.4 -16636.6 1538.14 -1351.19 676.446 1511.06 
12244300 25785.4 -16038.2 1545.21 -1135.91 344.388 1186.97 
9303 2
12244900 25267.2 -16344.9 1473.69 -1458.3 601.484 1577.47 
12244300 25173.2 -15632.5 1547.08 -1262.27 836.604 1514.35 
9303.5 2
12244900 24589.8 -16101.4 1524.86 -1352.03 486.017 1436.73 
12244300 24673 -15377.4 1530.07 -998.311 509.048 1120.6 
9304 2
12244900 24031.5 -15908.3 1591.69 -1099.06 380.159 1162.95 
12244300 24049.2 -15108.5 1679.46 -1228.04 529.463 1337.32 
9304.5 2
12244900 23355.5 -15596.7 1677.54 -1362.9 628.257 1500.74 
12244300 23392.5 -14883.5 1718.62 -1323.98 453.474 1399.48 
9305 2
12244900 22672.9 -15368.8 1641.15 -1362.35 454.783 1436.26 
12244300 22859.4 -14603.7 1704 -1064.03 558.575 1201.73 
9305.5 2
12244900 21995.5 -15134.7 1638.86 -1346.77 465.471 1424.94 
12244300 22292.7 -14367.9 1794.21 -1126.58 468.715 1220.2 
9306 2
12244900 21376.4 -14816.3 1515.86 -1253.18 644.592 1409.24 
12244300 21674.8 -13911 1707.5 -1250.87 924.957 1555.7 
9306.5 2
12244900 20804.9 -14425.7 1488.2 -1147.58 784.376 1390.03 
12244300 21122.1 -13701.2 1671.6 -1109.74 421.285 1187.02 
9307 2
12244900 20352.1 -14019.3 1656.33 -907.415 814.429 1219.3 
12244300 20585.1 -13348.4 1754.73 -1076.29 707.014 1287.73 
9307.5 2
12244900 19903 -13634.1 1644 -907.34 778.182 1195.34 
12244300 20103.7 -13063.1 1772.73 -972.525 576.296 1130.45 
9308 2
12244900 19418.9 -13266.6 1656.2 -977.912 742.357 1227.76 
12244300 19815 -12871 1752.8 -583.165 388.148 700.529 
9308.5 2
12244900 18855.5 -12825.7 1610.53 -1129.06 883.634 1433.73 
12244300 19378.7 -12438.7 1781.93 -874.282 866.399 1230.86 
9309 2
12244900 18295.9 -12496.4 1537.64 -1078.37 634.508 1251.2 
12244300 18877.9 -11945.9 1753.71 -964.942 949.399 1353.69 
9309.5 2
12244900 17774.1 -12083.6 1480.57 -1031.06 815.782 1314.75 
12244300 18374.9 -11575.2 1673.93 -994.212 732.637 1235 
9310 2
12244900 17090.1 -11422.9 1493.5 -1396.06 1348.4 1940.92 
12244300 17712.4 -11075.4 1664.14 -1352.04 1019.97 1693.62 
9310.5 2
12244900 16640.4 -10938.8 1608.07 -910.353 979.902 1337.52 
12244300 17218.1 -10702.2 1667.21 -1000.43 755.495 1253.65 
9311 2
12244900 16258.2 -10359.2 1636 -758.22 1149.94 1377.41 
12244300 17064.1 -10527.8 1769.71 -305.697 346.088 461.766 
9311.5 2
12244900 15862.3 -9853.29 1639.93 -776.331 992.017 1259.68 
12244300 17022 -10422.9 1711.86 -82.493 205.602 221.534 
9312 2
12244900 15742.4 -9650.23 1608.23 -237.899 402.887 467.882 
12244300 17097.7 -10321.2 1677.31 150.183 201.934 251.659 
9312.5 2
12244900 15813.7 -9546.92 1599.62 146.422 212.131 257.758 
12244300 16899.2 -9996.85 1661.31 -407.519 665.93 780.726 
9313 2
12244900 15974.5 -9418.86 1620.43 321.615 256.132 411.145 
12244300 16633.6 -9614.79 1720.07 -531.319 764.121 930.688 
9313.5 2
12244900 15951.4 -9313.23 1602.77 -45.773 209.161 214.111 
12244300 16386.8 -9111 1746.92 -488.717 997.595 1110.87 
9314 2
12244900 15667.1 -9063.31 1600.69 -579.038 509.008 770.957 
12244300 16142.2 -8854.23 1731.38 -498.042 522.952 722.166 
9314.5 2
12244900 15339.8 -8772 1595.69 -665.26 592.089 890.584 
12244300 15783.4 -8425.77 1735 -729.362 870.857 1135.94 
9315 2
12244900 14984.9 -8604.64 1578.5 -697.273 328.796 770.906 
12244300 15407.5 -8030.79 1717.57 -738.477 775.999 1071.22 
9315.5 2
12244900 14610.7 -8211.15 1629.15 -725.126 762.576 1052.3 
12244300 14941.1 -7512.69 1752.23 -903.921 1004.06 1351 
9316 2
12244900 14084.4 -7637.77 1693.69 -1054.72 1149.07 1559.74 
12244300 14508.6 -7155.38 1724.15 -866.656 716.047 1124.2 
9316.5 2
12244900 13730.5 -7276.15 1660.23 -702.076 717.491 1003.84 
12244300 14117.3 -6608.23 1650.85 -776.404 1085.62 1334.68 
9317 2
12244900 13334.8 -6887.77 1672.85 -799.534 784.615 1120.21 
12244300 13778.8 -6273.23 1693.54 -683.916 676.768 962.162 
9317.5 2
12244900 12987 -6507.15 1662.62 -703.986 770.476 1043.66 
12244300 13435.2 -5942.54 1779.23 -695.422 669.418 965.263 
9318 2
12244900 12712.5 -6072.77 1721.23 -550.177 870.51 1029.8 
12244300 12853.1 -5487.46 1734.69 -1166.64 911.978 1480.8 
9318.5 2
12244900 12153.9 -5692.69 1647.85 -1126.09 766.284 1362.08 
12244300 12341.8 -4953.85 1669.15 -1030.71 1075.84 1489.89 
9319 2
12244900 11601.4 -5144.85 1611 -1116.24 1106.76 1571.91 
12244300 11776.6 -4422.08 1714.38 -1141.88 1074.28 1567.79 
9319.5 2
12244900 11078.1 -4682.31 1618.38 -1032.17 912.305 1377.56 
12244300 11296 -3903.85 1717.38 -947.959 1022.15 1394.07 
9320 2
12244900 10582.9 -4307.46 1609.08 -976.635 739.342 1224.93 
12244300 10770.8 -3474.54 1651.92 -1035.81 846.761 1337.87 
9320.5 2
12244900 10149.1 -3778.92 1627.77 -864.235 1052.87 1362.14 
12244300 10303.3 -3114.62 1726 -931.352 716.978 1175.36 
9321 2
12244900 9519.75 -3436.83 1726.92 -1302.95 708.26 1483.01 
12244300 9818 -2792.08 1761.17 -1004.78 667.768 1206.44 
9321.5 2
12244900 9042.69 -3064.54 1686.15 -969.629 756.697 1229.95 
12244300 9284.08 -2328.69 1748.46 -1085.21 941.852 1436.93 
9322 2
12244900 8719.62 -2791.54 1649.92 -646.154 546 845.95 
12244300 8761 -2017.15 1775 -1046.15 623.077 1217.65 
9322.5 2
12244900 8326.79 -2274.57 1628.64 -765.75 1007.73 1265.66 
12244300 8190.43 -1641.79 1736.64 -1112.23 731.712 1331.33 
9323 2
12244900 7606.58 -1826.08 1718.5 -1437.53 895.186 1693.47 
12244300 7657.92 -1260.83 1686.42 -1062.9 760.384 1306.88 
9323.5 2
12244900 7051.57 -1425.86 1657.79 -1112.25 802.056 1371.27 
12244300 7151 -843.929 1714.64 -1015.87 835.48 1315.3 
9324 2
12244900 6511.17 -977.833 1645.08 -1078.65 894.259 1401.14 
12244300 6647.67 -368 1672.83 -1004.66 949.957 1382.66 
9324.5 2
12244900 6092.92 -622.692 1608.62 -858.816 729.242 1126.66 
12244300 6118.92 -17.4615 1630.85 -1085.72 719.792 1302.64 
9325 2
12244900 5528.77 -285.615 1600.77 -1123.81 671.468 1309.13 
12244300 5619.38 332.846 1640.85 -995.097 697.824 1215.39 
9325.5 2
12244900 5012.46 -55.9231 1611.38 -1018.36 453.042 1114.59 
12244300 5088.31 698 1600.69 -1047.49 720.225 1271.2 
9326 2
12244900 4517.69 166.231 1548 -958.855 430.531 1051.08 
12244300 4535.69 978.154 1514.69 -1070.96 542.934 1200.72 
9326.5 2
12244900 3883.69 537.077 1499.15 -1257.94 735.806 1457.33 
12244300 3907.15 1200.77 1473.69 -1247.1 441.697 1323.01 
9327 2
12244900 3355.92 881.25 1456.5 -1088.2 709.635 1299.14 
12244300 3427.83 1462.83 1464.5 -988.29 540.338 1126.36 
9327.5 2
12244900 2703.62 1205.54 1467.23 -1309.84 651.182 1462.78 
12244300 2762.92 1697.54 1542.92 -1335.16 471.295 1415.9 
9328 2
12244900 2017.17 1430.92 1508.08 -1378.41 452.567 1450.8 
12244300 1965.75 1952.25 1575.67 -1600.75 511.469 1680.48 
9328.5 2
12244900 1381.85 1616.69 1487.54 -1283.48 375.304 1337.22 
12244300 1251.08 2224.54 1604.54 -1443.78 550.078 1545.02 
9329 2
12244900 743.308 1699.38 1526.15 -1237.48 160.256 1247.81 
12244300 632.462 2583.85 1672.38 -1198.87 696.333 1386.42 
9329.5 2
12244900 107.75 1723.75 1600.42 -1256.04 48.1529 1256.97 
12244300 -132.333 2442.58 1731.92 -1511.45 -279.176 1537.02 
9330 2
12244900 -521.167 1812.5 1656.5 -1310.24 184.896 1323.22 
12244300 -604 2378.42 1724.33 -982.639 -133.681 991.69 
9330.5 2
12244900 -1106.69 1727.08 1712.69 -1166.39 -170.165 1178.73 
12244300 -1194.69 2314 1680.15 -1176.68 -128.32 1183.65 
9331 2
12244900 -1850.25 1855.42 1631 -1475.31 254.642 1497.13 
12244300 -1958.17 2498.5 1671.83 -1514.83 366.071 1558.43 
9331.5 2
12244900 -2452.38 2055.92 1590.54 -1194.71 397.83 1259.21 
12244300 -2385.77 2745.38 1676.85 -848.418 489.85 979.677 
9332 2
12244900 -2989.17 2234.25 1585.08 -1067.16 354.527 1124.51 
12244300 -2946.25 2923.83 1676.33 -1114.28 354.769 1169.39 
9332.5 2
12244900 -3672.08 2035.85 1749.92 -1385.21 -402.442 1442.49 
12244300 -3687.23 2678.23 1818.69 -1503 -498.18 1583.41 
9333 2
12244900 -4312.67 2218.33 1780.92 -1251.15 356.42 1300.93 
12244300 -4386.33 2806.25 1803.17 -1365.43 250.038 1388.14 
9333.5 2
12244900 -5018.58 2255.17 1530.92 -1434.79 74.8645 1436.74 
12244300 -4911.08 2984.75 1577.17 -1066.57 362.805 1126.58 
9334 2
12244900 -5767.92 2127.62 1163.31 -1513.82 -257.679 1535.59 
12244300 -5571.85 3164.23 1250.77 -1334.87 362.587 1383.24 
9334.5 2
12244900 -6178.58 2179.58 1416.83 -822.966 104.144 829.53 
12244300 -6228.67 2963.25 1452.08 -1316.27 -402.767 1376.52 
9335 2
12244900 -6725.38 2127.77 1465.38 -1095.79 -103.836 1100.7 
12244300 -6865.85 3030.62 1505.38 -1276.91 135.001 1284.03 
9335.5 2
12244900 -7553.92 2156.38 1401.62 -1634.2 56.4406 1635.17 
12244300 -7723.23 3094.85 1548.08 -1691.09 126.688 1695.83 
9336 2
12244900 -8230.67 2302.67 1499.92 -1375.5 297.321 1407.26 
12244300 -8457.08 3068.33 1556.42 -1491.57 -53.8878 1492.54 
9336.5 2
12244900 -8801.85 2327.54 1455.38 -1144.65 49.8433 1145.73 
12244300 -9038.23 3216.54 1510.69 -1164.62 297.004 1201.9 
9337 2
12244900 -9476 2352.33 1477 -1361.93 50.0906 1362.85 
12244300 -9752.58 3323.33 1558.25 -1443.14 215.747 1459.17 
9337.5 2
12244900 -10007.1 2407.46 1374.69 -1075.05 111.596 1080.83 
12244300 -10316.5 3271.62 1580.38 -1141.61 -104.692 1146.4 
9338 2
12244900 -10539 2603.58 1534.25 -1057.5 389.904 1127.09 
12244300 -10987.8 3281.75 1542.25 -1334.42 20.1483 1334.57 
9338.5 2
12244900 -11156.2 2461.31 1523.54 -1219.67 -281.177 1251.66 
12244300 -11633.8 3384.38 1447.15 -1276.72 202.835 1292.73 
9339 2
12244900 -11823.6 2496.5 1535 -1321.64 69.6877 1323.48 
12244300 -12316.3 3444.33 1553.33 -1351.61 118.71 1356.82 
9339.5 2
12244900 -12512.1 2593.77 1525.23 -1363.35 192.612 1376.89 
12244300 -12870.2 3558 1565.31 -1096.83 225.083 1119.68 
9340 2
12244900 -13132.8 2455.5 1504.17 -1221.96 -272.184 1251.91 
12244300 -13397.6 3515.67 1596.25 -1038.1 -83.3333 1041.44 
9340.5 2
12244900 -13644.2 2583.58 1501.75 -1047.81 262.466 1080.19 
12244300 -14036.2 3569.75 1565.08 -1308.74 110.827 1313.43 
9341 2
12244900 -14333.1 2591 1470.75 -1414.61 15.2293 1414.7 
12244300 -14626.9 3529.67 1591.58 -1212.87 -82.3066 1215.66 
9341.5 2
12244900 -14981.2 2707.75 1503.67 -1304.16 234.909 1325.15 
12244300 -15293.1 3516.67 1530.83 -1340.38 -26.1569 1340.63 
9342 2
12244900 -15610.8 2751.77 1490.92 -1213.09 84.8155 1216.06 
12244300 -15959.8 3496 1492.15 -1284.56 -39.8202 1285.18 
9342.5 2
12244900 -16237.4 2775.09 1477 -1258.07 46.8307 1258.94 
12244300 -16680.8 3510.55 1550.27 -1447.89 29.2077 1448.18 
9343 2
12244900 -16846.5 2782.77 1425.62 -1223.24 15.4183 1223.34 
12244300 -17290.4 3537.08 1521.08 -1224.03 53.276 1225.19 
9343.5 2
12244900 -17460.9 2833.92 1384.5 -1228.76 102.295 1233.01 
12244300 -17894.7 3792.5 1468.75 -1208.56 510.846 1312.09 
9344 2
12244900 -18015.8 2838.33 1435.92 -1132.48 9.01361 1132.52 
12244300 -18418.8 3879.33 1378.42 -1069.56 177.211 1084.14 
9344.5 2
12244900 -18701.5 2955 1418.23 -1341.89 228.311 1361.17 
12244300 -18987 3871.92 1335.15 -1112.04 -14.5015 1112.13 
9345 2
12244900 -19313 3055.67 1315.25 -1191.93 196.231 1207.98 
12244300 -19699.2 3900.17 1418.83 -1388.4 55.0557 1389.49 
9345.5 2
12244900 -19822.2 2980.33 1391.08 -1039.12 -153.741 1050.43 
12244300 -20385.6 3673.92 1407.33 -1400.68 -461.735 1474.82 
9346 2
12244900 -20526.4 2906.15 1361.62 -1391.74 -146.6 1399.43 
12244300 -20966.2 3524.92 1422.31 -1147.52 -294.454 1184.7 
9346.5 2
12244900 -21044.5 2864.42 1364.25 -1040.39 -83.8096 1043.76 
12244300 -21677.6 3517.08 1536.58 -1428.42 -15.7425 1428.51 
9347 2
12244900 -21615.6 2695.92 1224.46 -1137.68 -335.645 1186.16 
12244300 -22345.4 3409.15 1341 -1330.28 -214.999 1347.54 
9347.5 2
12244900 -22406.8 2551.75 1291.92 -1573 -286.626 1598.9 
12244300 -23041.1 3203.17 1710.33 -1383.1 -409.517 1442.45 
9348 2
12244900 -23073.4 2358.08 1660.25 -1377.24 -400.138 1434.19 
12244300 -23651.7 3087 1585.83 -1261.54 -240.014 1284.16 
9348.5 2
12244900 -23705.2 2094 1628.69 -1266.01 -529.225 1372.17 
12244300 -24338.1 2812 1452.46 -1375.57 -551.102 1481.86 
9349 2
12244900 -24311.5 1758.67 1528.33 -1195.95 -661.407 1366.66 
12244300 -24996.4 2598.25 1478.5 -1298.5 -421.598 1365.23 
9349.5 2
12244900 -24926.8 1673.08 1524.42 -1276.45 -177.559 1288.74 
12244300 -25462.2 2522.25 1524.17 -966.286 -157.676 979.066 
9350 2
12244900 -25537.5 1701.46 1514.46 -1199.83 55.7529 1201.12 
12244300 -25926.6 2816.69 1653.62 -912.473 578.472 1080.39 
9350.5 2
12244900 -26187.1 1491.42 1568 -1271.28 -411.047 1336.08 
12244300 -26432 2516 1667.08 -989.011 -588.439 1150.83 
9351 2
12244900 -26792.8 1531.42 1697.92 -1226.05 80.9717 1228.72 
12244300 -27118.1 2235.08 1671.92 -1388.83 -568.657 1500.74 
9351.5 2
12244900 -27542.1 1185.46 1740.31 -1480.88 -683.706 1631.09 
12244300 -27753.8 1868.23 1724.38 -1256.45 -725.005 1450.62 
9352 2
12244900 -28079.8 894.333 1744.75 -1073.37 -581.094 1220.57 
12244300 -28346.2 1558 1781.67 -1182.44 -619.223 1334.77 
9352.5 2
12244900 -28495.9 377 1738.08 -843.995 -1049.36 1346.66 
12244300 -28763.3 1232.92 1763.08 -845.959 -659.385 1072.58 
9353 2
12244900 -28937.4 -237.846 1622.46 -874.181 -1217.52 1498.85 
12244300 -29136.6 817.231 1740.69 -739.223 -823.153 1106.36 
9353.5 2
12244900 -29332.5 -638.083 1499.33 -801.451 -811.84 1140.79 
12244300 -29577.4 255.5 1732.42 -894.12 -1139.41 1448.35 
9354 2
12244900 -30010.1 -912 1478.46 -1371.61 -554.487 1479.45 
12244300 -30015 -192 1652.15 -885.796 -905.87 1266.98 
9354.5 2
12244900 -30652.5 -1187.77 1545 -1254.66 -538.612 1365.38 
12244300 -30751.2 -459.462 1643.15 -1437.8 -522.386 1529.76 
9355 2
12244900 -31376.6 -1472.38 1630.23 -1425.5 -560.267 1531.65 
12244300 -31434.2 -659.769 1708.54 -1344.64 -394.306 1401.26 
9355.5 2
12244900 -32026 -1774.67 1652.67 -1293.59 -602.155 1426.88 
12244300 -32049.2 -764.917 1765.67 -1224.97 -209.457 1242.75 
9356 2
12244900 -32637.6 -1996.77 1696 -1230.61 -446.886 1309.24 
12244300 -32544.4 -894.692 1712.15 -996.414 -261.118 1030.06 
9356.5 2
12244900 -33145.8 -2216.75 1664 -1020.35 -441.728 1111.86 
12244300 -33004.8 -1017.08 1768.5 -924.596 -245.765 956.702 
9357 2
12244900 -33854 -2668.92 1616.46 -1430.81 -913.481 1697.55 
12244300 -33505.9 -1153.62 1785.31 -1012.3 -275.822 1049.21 
9357.5 2
12244900 -34403.9 -2863.31 1590.54 -1076.17 -380.4 1141.42 
12244300 -34092.5 -1453.77 1746.46 -1147.82 -587.385 1289.39 
9358 2
12244900 -34970.9 -3073.08 1581.92 -1164.26 -430.751 1241.39 
12244300 -34525.1 -1693.83 1721.17 -888.34 -492.945 1015.94 
9358.5 2
12244900 -35695.8 -3242.54 1565.38 -1488.4 -347.957 1528.54 
12244300 -34898.6 -1820.15 1740.08 -767.006 -259.385 809.678 
9359 2
12244900 -36425.7 -3439.15 1638.85 -1414.58 -381.038 1465 
12244300 -35198 -1848.92 1742.46 -580.203 -55.7543 582.875 
9359.5 2
12244900 -37089.5 -3423.83 1590.58 -1335.63 30.826 1335.98 
12244300 -35549.7 -2040.5 1757.67 -707.579 -385.467 805.762 
9360 2
12244900 -37666.5 -3397.38 1636.31 -1192.23 54.6461 1193.48 
12244300 -36005.5 -2383.92 1744.54 -941.884 -709.552 1179.24 
9360.5 2
12244900 -38434.3 -3369.62 1637 -1511.36 54.6638 1512.34 
12244300 -36490.2 -2593.31 1757.08 -954.119 -412.174 1039.34 
9361 2
12244900 -39115.5 -3035.86 1634.36 -1322.7 648.074 1472.94 
12244300 -36922.1 -2650.29 1727.79 -838.664 -110.637 845.93 
9361.5 1
12244300 -37366.6 -2801 1764.31 -883.643 -299.631 933.062 
9362 1
12244300 -37869.5 -2706.69 1875.85 -1022.2 191.682 1040.02 
9362.5 1
12244300 -38428.4 -2724.21 1805.86 -1147.62 -35.9794 1148.18 
9363 1
12244300 -38927.2 -2737.36 1790.71 -999.571 -26.3384 999.918 
9363.5 1
12244300 -39580 -2502.93 1767.57 -1262.64 453.44 1341.59 
