# Supplementary material for: Intrinsic group behaviour II: On the dependence of triad spatial dynamics on social and personal features; and on the effect of social interaction on small group dynamics
Source: PLoS One. 2019 Dec 3;14(12):e0225704. doi: 10.1371/journal.pone.0225704 (PMC6890182; doi:10.1371/journal.pone.0225704)
Supplement: S1 Data Set — (ZIP) [file pone.0225704.s001.zip › set_2_int/group_traj_dyad_int/traj_2_0109_53.dat]

2 12243800 12243700 1 0 0 0 1 1 0 30 30 30 1724.11 1743.73 1704.48 
9277.5 1
12243700 46344.6 -22982.7 1664.3 0 0 0 
9278 1
12243700 46001.5 -22807 1761.62 -772.661 395.721 868.101 
9278.5 2
12243800 45540 -23361.4 1772.2 0 0 0 
12243700 45569 -22648.7 1794.67 -882.732 323.129 940.015 
9279 2
12243800 45053.6 -23094.1 1750.31 -1347.33 740.507 1537.41 
12243700 45017.2 -22509.7 1764.08 -1105.9 278.506 1140.43 
9279.5 2
12243800 44516.2 -22691.6 1743.42 -1083.57 811.479 1353.74 
12243700 44587.8 -22308.8 1706.92 -865.734 405.126 955.835 
9280 2
12243800 44056.5 -22581.1 1846.62 -911.961 219.259 937.948 
12243700 44208.9 -22262 1640.38 -751.641 92.7579 757.343 
9280.5 2
12243800 43775 -22272 1773.17 -566.476 621.885 841.211 
12243700 43791.6 -22433.2 1577.75 -839.718 -344.567 907.663 
9281 2
12243800 43443.8 -22035.5 1794.15 -667.804 476.737 820.512 
12243700 42956.3 -22631.9 1578.23 -1684.02 -400.551 1731 
9281.5 2
12243800 43008 -21895.2 1697.23 -838.018 269.822 880.385 
12243700 42112.3 -22520.8 1670.08 -1623.08 213.757 1637.09 
9282 2
12243800 42503.9 -21563.1 1698.15 -1006.14 662.982 1204.93 
12243700 41666.8 -22290.8 1698.08 -889.298 459.082 1000.8 
9282.5 2
12243800 42072.2 -21178.8 1596.46 -875.8 779.373 1172.37 
12243700 41308.1 -22096.9 1683.31 -727.571 393.197 827.021 
9283 2
12243800 41650.4 -20915.8 1576.08 -841.855 525.104 992.196 
12243700 40836 -21856.6 1686.15 -942.269 479.656 1057.33 
9283.5 2
12243800 40941.2 -21195.1 1691.54 -1418.46 -558.615 1524.49 
12243700 40366.2 -21440.1 1642.54 -939.692 833.077 1255.8 
9284 2
12243800 40440.7 -20757.6 1763.92 -1025.59 896.503 1362.19 
12243700 39867.9 -21061.2 1640.58 -1020.98 776.285 1282.58 
9284.5 2
12243800 39995.3 -20398.9 1702.07 -881.942 710.349 1132.44 
12243700 39349 -20783.1 1738.57 -1027.56 550.849 1165.89 
9285 2
12243800 39394.4 -20002.8 1636.25 -1178.17 776.681 1411.14 
12243700 38969.3 -20580 1815.17 -744.444 398.179 844.242 
9285.5 2
12243800 39063.5 -19718.6 1718 -682.382 585.845 899.366 
12243700 38557.4 -20365.6 1784.92 -849.379 442.03 957.515 
9286 2
12243800 38628.1 -19445.8 1699.15 -865.576 542.438 1021.5 
12243700 38100.3 -20103.8 1801.31 -908.702 520.416 1047.17 
9286.5 2
12243800 37923.9 -19148 1662.08 -1391.61 588.477 1510.92 
12243700 37744.3 -19822.8 1800.38 -703.557 555.488 896.415 
9287 2
12243800 37239.3 -18969.6 1702.08 -1391.44 362.636 1437.92 
12243700 37298.6 -19620.7 1782.08 -905.944 410.778 994.722 
9287.5 2
12243800 36746.5 -18802 1709.38 -999.74 339.926 1055.95 
12243700 36720.5 -19464.6 1756.85 -1172.66 316.534 1214.63 
9288 2
12243800 36210.4 -18681.8 1674.85 -1047.03 234.826 1073.04 
12243700 36407 -19498.8 1703.85 -612.23 -66.857 615.869 
9288.5 2
12243800 35697.6 -18484.2 1686.92 -1025.6 395.205 1099.11 
12243700 35509.8 -19359.3 1597.58 -1794.5 279.026 1816.06 
9289 2
12243800 35081.3 -18508 1753.85 -1239.99 -47.9544 1240.92 
12243700 35118.3 -19239.9 1607.38 -787.61 240.262 823.441 
9289.5 2
12243800 34431.2 -18515.5 1790 -1310.6 -15.121 1310.69 
12243700 34667.8 -19123.3 1688.17 -908.214 235.06 938.14 
9290 2
12243800 33994 -18335.5 1710.23 -860.728 354.255 930.779 
12243700 34162.8 -18964.8 1639.08 -994.069 312.134 1041.92 
9290.5 2
12243800 33479.9 -18359.8 1703.33 -1034.37 -48.883 1035.53 
12243700 33741 -18871.6 1637.58 -848.785 187.497 869.247 
9291 2
12243800 33051.7 -18069.2 1738.31 -877.509 595.655 1060.58 
12243700 33188.7 -18792.6 1648.85 -1131.78 161.82 1143.29 
9291.5 2
12243800 32446.8 -17906.4 1660.38 -1197.72 322.315 1240.33 
12243700 32661 -18688.5 1700.77 -1044.94 206.245 1065.09 
9292 2
12243800 31866.8 -17605.2 1596.38 -1153.08 598.715 1299.25 
12243700 32050.4 -18482.9 1623.31 -1213.95 408.625 1280.88 
9292.5 2
12243800 31293.3 -17338.3 1538.15 -1131.24 526.475 1247.75 
12243700 31515.5 -18160.2 1481.23 -1055.08 636.626 1232.26 
9293 2
12243800 30639.5 -17111.3 1537.08 -1284.57 445.972 1359.78 
12243700 30810.6 -17884.8 1421.38 -1384.77 540.88 1486.65 
9293.5 2
12243800 30067.2 -16993.2 1539.15 -1142.18 235.682 1166.24 
12243700 30275.9 -17594.5 1372.15 -1067.25 579.456 1214.41 
9294 2
12243800 29472.6 -16899.7 1637.54 -1177.46 185.225 1191.94 
12243700 29771.3 -17409.5 1422.23 -999.238 366.489 1064.33 
9294.5 2
12243800 28993.1 -16681.4 1735.83 -968.752 440.961 1064.39 
12243700 29262.8 -17347.8 1595 -1027.22 124.67 1034.76 
9295 2
12243800 28508.4 -16497.1 1759.46 -983.162 373.914 1051.86 
12243700 28689 -17281.8 1648.31 -1163.96 133.679 1171.61 
9295.5 2
12243800 28008.8 -16344.4 1811.5 -1007.16 307.783 1053.14 
12243700 28145.5 -17086.4 1735.25 -1095.77 394.011 1164.45 
9296 2
12243800 27552.7 -16353.8 1747.54 -927.116 -19.0093 927.311 
12243700 27682.5 -16968.8 1738.08 -940.979 239.121 970.886 
9296.5 2
12243800 27061.4 -16098.9 1685.92 -972.887 504.646 1095.98 
12243700 27205.3 -16886.5 1714.62 -945.011 162.986 958.963 
9297 2
12243800 26431.4 -15849.9 1600.5 -1262.46 499.011 1357.5 
12243700 26694.6 -16771.5 1662.33 -1023.5 230.384 1049.1 
9297.5 2
12243800 25845.7 -15829.9 1545.85 -1166.78 39.8279 1167.46 
12243700 26127.8 -16564.4 1629.46 -1129.11 412.58 1202.13 
9298 2
12243800 25339.5 -15527.1 1537 -1008.35 603.266 1175.03 
12243700 25535.7 -16273.8 1624.33 -1179.49 578.953 1313.92 
9298.5 2
12243800 24911.1 -15402.2 1515 -876.121 255.322 912.566 
12243700 25019.5 -16061.7 1537.31 -1055.63 433.656 1141.24 
9299 2
12243800 24319.2 -15177.4 1591.15 -1160.63 440.875 1241.55 
12243700 24399.8 -15879.2 1540.38 -1215.08 357.919 1266.7 
9299.5 2
12243800 23789 -14992.6 1673.31 -1043.61 363.719 1105.18 
12243700 23867.8 -15700.5 1656.46 -1047.09 351.605 1104.55 
9300 2
12243800 23382.5 -14841.8 1672.54 -811.3 300.937 865.316 
12243700 23400.3 -15495.2 1633.23 -933.211 409.796 1019.22 
9300.5 2
12243800 22936.4 -14624.1 1691.62 -901.321 439.938 1002.96 
12243700 22770.3 -15334.9 1694.54 -1272.73 323.854 1313.28 
9301 2
12243800 22398.6 -14308.5 1585 -1064.84 624.905 1234.66 
12243700 22335.1 -15344 1582 -861.713 -17.9741 861.9 
9301.5 2
12243800 21848.9 -13971.8 1636 -1092.88 669.445 1281.62 
12243700 21775.5 -15101 1590.31 -1112.69 483.101 1213.04 
9302 2
12243800 21395.4 -13758.6 1660.43 -910.632 428.108 1006.24 
12243700 21220.4 -14861.1 1497.36 -1114.67 481.641 1214.27 
9302.5 2
12243800 21062.3 -13590.7 1763.43 -660.998 333.05 740.162 
12243700 20788.8 -14589.6 1579.64 -856.293 538.69 1011.64 
9303 2
12243800 20617.8 -13411.1 1753.15 -916.37 370.386 988.393 
12243700 20375.7 -14239.4 1624.15 -851.739 722.182 1116.69 
9303.5 2
12243800 20104.4 -13116.4 1759.43 -1024.79 588.12 1181.55 
12243700 19868.4 -13989.1 1630.71 -1012.5 499.485 1129 
9304 2
12243800 19707.3 -12967.1 1713.85 -781.734 293.999 835.191 
12243700 19385.7 -13755.8 1636.23 -950.268 459.397 1055.49 
9304.5 2
12243800 19414.8 -12759.7 1732.31 -589.64 418.114 722.838 
12243700 18981.2 -13416.5 1593 -815.602 683.933 1064.41 
9305 2
12243800 18927.8 -12485.9 1733.69 -972.056 546.446 1115.12 
12243700 18609.1 -13099.8 1628.46 -742.669 632.274 975.36 
9305.5 2
12243800 18540 -12174.4 1686.43 -771.066 619.415 989.049 
12243700 18085.3 -12760.9 1573.43 -1041.33 673.781 1240.31 
9306 2
12243800 18099.4 -11797.5 1622.93 -891.99 762.869 1173.72 
12243700 17526.5 -12528.1 1509.14 -1131.15 471.226 1225.37 
9306.5 2
12243800 17618.9 -11670.2 1623.13 -964.706 255.622 997.999 
12243700 16933.3 -12138.7 1471.27 -1191.23 781.803 1424.87 
9307 2
12243800 17257.5 -11558.5 1685.4 -724.382 223.781 758.16 
12243700 16534.6 -12104.3 1458.4 -798.931 68.9379 801.9 
9307.5 2
12243800 17077.9 -11355.9 1701.73 -362.694 409.428 546.971 
12243700 16508.1 -12303.4 1455.27 -53.6027 -402.155 405.711 
9308 2
12243800 16825.1 -10999 1675.93 -510.707 720.943 883.504 
12243700 16561 -12056.8 1543.93 106.936 498.182 509.53 
9308.5 2
12243800 16555.7 -10288.3 1689.53 -540.013 1424.32 1523.25 
12243700 16528.1 -12098.8 1607 -65.9987 -84.1683 106.959 
9309 2
12243800 15834.6 -9568.93 1830.21 -1389.39 1386.01 1962.51 
12243700 16483.9 -12775.2 1596.5 -85.0445 -1303.3 1306.07 
9309.5 2
12243800 14998.9 -8498.71 1841.14 -1651.47 2115.05 2683.43 
12243700 16194.7 -13119.9 1545.57 -571.57 -681.254 889.268 
9310 2
12243800 14660.2 -8064.5 1757.57 -691.254 886.152 1123.88 
12243700 15992.6 -13384.6 1501.14 -412.536 -540.233 679.734 
9310.5 1
12243800 14380.2 -7731.79 1730.36 -566.802 673.511 880.273 
9311 1
12243800 14073.1 -7304.36 1727.93 -609.269 848.073 1044.24 
9311.5 1
12243800 13634.4 -6939.93 1757.57 -860.224 714.566 1118.3 
9312 1
12243800 13279.2 -6539.46 1698.92 -704.91 794.577 1062.19 
9312.5 1
12243800 13025.5 -6154.38 1710.46 -520.929 790.712 946.886 
9313 1
12243800 12609.6 -5792.5 1715.14 -831.637 723.769 1102.48 
9313.5 1
12243800 12271.8 -5336.38 1714.69 -668.904 903.199 1123.92 
9314 1
12243800 11732.3 -4586.15 1687.85 -1098.86 1527.96 1882.06 
9314.5 1
12243800 11276.2 -4148.38 1698.31 -927.142 889.775 1285.03 
9315 1
12243800 10863.5 -3777.64 1689.57 -810.715 728.373 1089.86 
9315.5 1
12243800 10403.9 -3501.31 1675.62 -890.653 535.533 1039.26 
9316 1
12243800 9998.46 -3265 1676.38 -812.548 473.563 940.476 
9316.5 1
12243800 9563.62 -2931.69 1681.92 -862.79 661.325 1087.09 
9317 1
12243800 9145.31 -2581.69 1674.62 -845.066 707.071 1101.86 
9317.5 1
12243800 8690.54 -2090.92 1706.08 -920.585 993.46 1354.42 
9318 1
12243800 8016.08 -1603.92 1744 -1351.63 975.952 1667.15 
9318.5 1
12243800 7652.85 -1221.69 1754 -732.32 770.627 1063.09 
9319 1
12243800 7385.69 -928.692 1698.62 -539.705 591.919 801.03 
9319.5 1
12243800 6923.85 -469.077 1678.54 -910.939 906.539 1285.16 
9320 1
12243800 6489.92 -52 1631.38 -855.864 822.637 1187.11 
9320.5 1
12243800 6107.85 305.154 1593.46 -761.109 711.462 1041.86 
9321 1
12243800 5640.25 584.25 1602.92 -968.108 577.839 1127.44 
9321.5 1
12243800 5236.23 849.692 1590.23 -821.177 539.517 982.553 
9322 1
12243800 4714.77 1222.85 1546.92 -1042.92 746.308 1282.44 
9322.5 1
12243800 4110.43 1483.43 1547.86 -1178.05 507.958 1282.9 
9323 1
12243800 3594.83 1710.5 1524.67 -1029.13 453.236 1124.52 
9323.5 1
12243800 2946.14 1968.21 1584.29 -1299.98 516.461 1398.81 
9324 1
12243800 2392.92 2247.58 1625.42 -1104.24 557.623 1237.05 
9324.5 1
12243800 1932.23 2408.77 1694.85 -945.967 330.977 1002.2 
9325 1
12243800 1551.77 2493.85 1672.92 -757.892 169.476 776.609 
9325.5 1
12243800 816.462 2335.69 1690.46 -1450.31 -311.941 1483.48 
9326 1
12243800 260.308 2450.08 1725.38 -1077.82 221.676 1100.38 
9326.5 1
12243800 -346.923 2523.85 1810.31 -1204.82 146.368 1213.68 
9327 1
12243800 -877.083 2481.17 1768.75 -1093.11 -87.9989 1096.65 
9327.5 1
12243800 -1448.92 2508.69 1746.69 -1148.27 55.2724 1149.6 
9328 1
12243800 -2021.17 2548.25 1726.33 -1149.08 79.4331 1151.83 
9328.5 1
12243800 -2452.69 2379.62 1724.23 -871.769 -340.676 935.971 
9329 1
12243800 -3008.54 2739.46 1695.77 -1077.22 697.376 1283.25 
9329.5 1
12243800 -3594.5 2954.92 1784.83 -1158.03 425.801 1233.83 
9330 1
12243800 -4109.42 2884.92 1723.42 -1072.74 -145.833 1082.61 
9330.5 1
12243800 -4739 2963.08 1582.85 -1254.15 155.698 1263.78 
9331 1
12243800 -5334.83 3011.25 1457.58 -1182.21 95.5815 1186.07 
9331.5 1
12243800 -6023.46 2975.92 1403.38 -1366.33 -70.0931 1368.12 
9332 1
12243800 -6806.25 3006.92 1466.75 -1556.24 61.6175 1557.46 
9332.5 1
12243800 -7473.46 2937.38 1501.38 -1353.37 -141.039 1360.7 
9333 1
12243800 -7988.83 2908.17 1464.92 -1006.59 -57.0663 1008.2 
9333.5 1
12243800 -8626.92 2874.58 1468.5 -1296.92 -68.2588 1298.71 
9334 1
12243800 -9115.15 2852.69 1520.54 -986.338 -44.2243 987.329 
9334.5 1
12243800 -9827.58 2912.5 1557.83 -1427.71 119.855 1432.74 
9335 1
12243800 -10336.2 2825.15 1545.69 -1019.33 -175.042 1034.25 
9335.5 1
12243800 -10948.7 2845.38 1555.69 -1208.01 39.9029 1208.67 
9336 1
12243800 -11572.3 2772.5 1586.67 -1267.56 -148.139 1276.19 
9336.5 1
12243800 -12110.2 2806.77 1550.77 -1077.95 68.6758 1080.14 
9337 1
12243800 -12641.8 2717.17 1500 -1073.78 -181.015 1088.93 
9337.5 1
12243800 -13212.5 2685.46 1524.08 -1155.29 -64.1804 1157.07 
9338 1
12243800 -13850.9 2612.83 1558.08 -1269.29 -144.39 1277.48 
9338.5 1
12243800 -14456.9 2635.69 1549.62 -1197.64 45.1758 1198.49 
9339 1
12243800 -15098 2783.75 1545.92 -1269.46 293.184 1302.88 
9339.5 1
12243800 -15693.2 2808.85 1512.38 -1178.67 49.6954 1179.72 
9340 1
12243800 -16296.4 2892 1512.92 -1187.37 163.689 1198.6 
9340.5 1
12243800 -16918.1 2996.08 1550.75 -1273.91 213.286 1291.64 
9341 1
12243800 -17446.3 3058.17 1461.58 -1084.7 127.481 1092.17 
9341.5 1
12243800 -18046.2 3307.25 1454.08 -1206.91 501.174 1306.83 
9342 1
12243800 -18709.3 3420.69 1491.31 -1277.73 218.579 1296.29 
9342.5 1
12243800 -19348.5 3489.09 1458.36 -1283.43 137.347 1290.76 
9343 1
12243800 -20172.3 3562.15 1416.38 -1654.32 146.713 1660.82 
9343.5 1
12243800 -20790.1 3684.75 1461.17 -1235.55 245.192 1259.65 
9344 1
12243800 -21149.2 3608.42 1422.08 -732.823 -155.782 749.198 
9344.5 1
12243800 -21722.6 3554.08 1211.69 -1122.21 -106.34 1127.24 
9345 1
12243800 -22520.9 3386.42 1081.67 -1556.14 -326.823 1590.09 
9345.5 1
12243800 -23481.4 3083.08 1414.67 -1960.2 -619.048 2055.63 
9346 1
12243800 -24046.6 3067.77 1495 -1116.99 -30.265 1117.4 
9346.5 1
12243800 -24574.5 2853.5 1515.92 -1060.01 -430.26 1144 
9347 1
12243800 -25141.8 2706.31 1531.85 -1130.02 -293.212 1167.44 
9347.5 1
12243800 -25771.1 2535.17 1610.17 -1251.12 -340.241 1296.56 
9348 1
12243800 -26176.7 2245.33 1620.5 -837.982 -598.829 1029.96 
9348.5 1
12243800 -26704.1 2029.69 1651.46 -1056.93 -432.146 1141.87 
9349 1
12243800 -27233.2 1762.25 1651.08 -1043.57 -527.5 1169.31 
9349.5 1
12243800 -27763.6 1507.33 1677.33 -1100.45 -528.873 1220.94 
9350 1
12243800 -28346.2 1200.92 1759.38 -1144.54 -601.985 1293.2 
9350.5 1
12243800 -28687.7 829.083 1669.58 -668.323 -727.671 988.008 
9351 1
12243800 -28967.6 471.75 1639.58 -566.633 -723.347 918.86 
9351.5 1
12243800 -29390.7 -66.3077 1652.77 -836.184 -1063.36 1352.75 
9352 1
12243800 -29784.3 -460.75 1580.58 -785.711 -787.31 1112.29 
9352.5 1
12243800 -30085.2 -819.231 1565.08 -610.184 -727.142 949.241 
9353 1
12243800 -30651.5 -1160 1625.85 -1121.4 -674.791 1308.77 
9353.5 1
12243800 -31363.2 -1467.92 1703.83 -1443.79 -624.577 1573.09 
9354 1
12243800 -31945.9 -1586.15 1752.62 -1179.5 -239.347 1203.54 
9354.5 1
12243800 -32550.5 -1802.62 1772.08 -1180.89 -422.776 1254.29 
9355 1
12243800 -33083 -1926.69 1730.54 -1048.15 -244.246 1076.23 
9355.5 1
12243800 -33576.9 -2128.25 1704.83 -983.898 -401.509 1062.67 
9356 1
12243800 -33942.5 -2079 1729.08 -735.658 99.0946 742.302 
9356.5 1
12243800 -34279.2 -2142.33 1704.33 -675.96 -127.175 687.82 
9357 1
12243800 -34569.5 -2228.31 1699.15 -586.61 -173.686 611.782 
9357.5 1
12243800 -34827 -2190.77 1693.62 -503.839 73.4608 509.166 
9358 1
12243800 -35107.1 -2189.42 1726.58 -575.12 2.77734 575.126 
9358.5 1
12243800 -35306.8 -2230 1695.23 -410.033 -83.3333 418.415 
9359 1
12243800 -35434 -2327.92 1679.23 -246.571 -189.773 311.145 
9359.5 1
12243800 -35693.8 -2611.25 1768 -522.636 -570.074 773.391 
9360 1
12243800 -35778.1 -2882 1852.69 -174.229 -559.401 585.905 
9360.5 1
12243800 -35996 -2915.92 1799.85 -428.982 -66.7777 434.149 
9361 1
12243800 -36473.4 -3041.36 1798.71 -927.046 -243.561 958.507 
9361.5 1
12243800 -36847.8 -3107.46 1745.62 -744.369 -131.42 755.881 
9362 1
12243800 -37308.2 -3216.62 1724.31 -935.741 -221.857 961.682 
9362.5 1
12243800 -37721.9 -3348.71 1767.21 -849.335 -271.25 891.598 
9363 1
12243800 -38166 -3496.71 1842.21 -890.066 -296.593 938.182 
9363.5 1
12243800 -38830.2 -3267.21 1837.86 -1284.75 443.907 1359.28 
