# Supplementary material for: Intrinsic group behaviour II: On the dependence of triad spatial dynamics on social and personal features; and on the effect of social interaction on small group dynamics
Source: PLoS One. 2019 Dec 3;14(12):e0225704. doi: 10.1371/journal.pone.0225704 (PMC6890182; doi:10.1371/journal.pone.0225704)
Supplement: S1 Data Set — (ZIP) [file pone.0225704.s001.zip › set_2_int/group_traj_dyad_int/traj_2_0109_52.dat]

2 12232700 12231800 0 0 1 0 1 1 0 60 60 60 1744.82 1770.89 1718.74 
9197.5 1
12231800 14101 -6252 1581 0 0 0 
9198 1
12231800 13980.9 -6332.92 1567 -446.383 -300.829 538.29 
9198.5 1
12231800 13739.8 -6554.08 1568.15 -476.589 -437.063 646.653 
9199 1
12231800 13637.4 -6835.67 1576.25 -210.17 -578.213 615.225 
9199.5 1
12231800 13542.2 -7075.31 1606.77 -193.624 -487.075 524.149 
9200 1
12231800 13289.5 -7252.54 1601.31 -492.578 -345.479 601.655 
9200.5 1
12231800 12838.4 -7320.17 1578.67 -879.23 -131.829 889.058 
9201 1
12231800 12543 -7285.75 1646.17 -612.898 71.4039 617.043 
9201.5 1
12231800 12197.8 -7247.85 1666.62 -682.122 74.9088 686.223 
9202 1
12231800 11878.3 -7344.33 1640.5 -632.699 -191.064 660.918 
9202.5 1
12231800 11652.7 -7275.17 1605.17 -455.892 139.731 476.825 
9203 1
12231800 11517 -7295.58 1613.58 -268.116 -40.3491 271.135 
9203.5 1
12231800 11475.6 -7211.58 1631.83 -82.3393 166.998 186.194 
9204 1
12231800 11367.8 -7211.25 1625.58 -214.807 0.664011 214.808 
9204.5 1
12231800 11327.9 -7255.92 1621.83 -80.9621 -90.7859 121.643 
9205 1
12231800 11261.1 -7216.25 1608.83 -135.29 80.2969 157.325 
9205.5 1
12231800 11260 -7219 1594.69 -2.16667 -5.5 5.91138 
9206 1
12231800 11309.2 -7240.5 1580.83 98.6974 -43.0862 107.692 
9206.5 1
12231800 11273.6 -7264.15 1580 -70.4241 -46.7467 84.527 
9207 2
12232700 15409 -7190.75 1448.75 0 0 0 
12231800 11400.2 -7358.5 1607.25 253.103 -188.692 315.699 
9207.5 2
12232700 15312.5 -7130.31 1444.62 -281.229 176.217 331.877 
12231800 11538.6 -7350.69 1617.15 276.897 15.6154 277.337 
9208 2
12232700 15354 -7162.67 1438.67 82.5927 -64.4601 104.77 
12231800 11637.8 -7420.5 1607.17 197.479 -139.059 241.527 
9208.5 2
12232700 15376.2 -7192.85 1432.31 44.3728 -60.2385 74.8173 
12231800 11946.3 -7735.62 1605 615.884 -628.973 880.295 
9209 2
12232700 15351 -7479.15 1430 -49.6669 -563.598 565.782 
12231800 12313.8 -7985.54 1641.92 723.501 -491.975 874.924 
9209.5 2
12232700 15527.8 -7889.42 1521.08 365.358 -847.65 923.037 
12231800 12632.6 -8235.42 1612 658.548 -516.277 836.796 
9210 2
12232700 15830.4 -8094.46 1605.08 618.714 -419.315 747.417 
12231800 12875.2 -8554.85 1576.46 496.054 -653.23 820.231 
9210.5 2
12232700 15961.8 -8342.08 1674.38 256.11 -482.681 546.419 
12231800 13072.8 -8764.31 1575.31 385.215 -408.307 561.343 
9211 2
12232700 16112.6 -8402.08 1657.62 300.49 -119.522 323.388 
12231800 13404.6 -8909.38 1588.38 661.048 -288.998 721.46 
9211.5 2
12232700 16299.3 -8430.58 1658.42 376.447 -57.4726 380.809 
12231800 13624.7 -9083.58 1581.33 443.652 -351.207 565.839 
9212 2
12232700 16399.1 -8578 1681.46 198.297 -293.075 353.857 
12231800 13879.6 -9185.15 1594.38 506.856 -201.929 545.599 
9212.5 2
12232700 16494.5 -8696.5 1683.25 188.583 -234.19 300.68 
12231800 14021.2 -9195.83 1638.33 279.746 -21.1057 280.541 
9213 2
12232700 16548.6 -8744.42 1678.42 110.374 -97.7891 147.462 
12231800 14267.4 -9165.58 1607.17 502.551 61.7347 506.329 
9213.5 2
12232700 16621.5 -8866.92 1673.54 147.527 -247.989 288.552 
12231800 14737.8 -9277.69 1634.08 952.286 -226.941 978.954 
9214 2
12232700 16668.5 -9003 1728 93.7021 -271.07 286.808 
12231800 15135.2 -9387.58 1671.58 791.641 -218.906 821.35 
9214.5 2
12232700 16764.4 -9185.62 1727.62 190.625 -363.052 410.055 
12231800 15573.7 -9639.15 1717.31 871.655 -500.14 1004.95 
9215 2
12232700 16880.2 -9347.5 1718.17 229.726 -321.2 394.897 
12231800 15967.8 -9996.17 1778.25 782.026 -708.359 1055.15 
9215.5 2
12232700 17032.4 -9487.17 1726.17 313.918 -287.973 425.996 
12231800 16208.7 -10041.4 1762.08 496.564 -93.299 505.252 
9216 2
12232700 17091.2 -9636.69 1690.92 115.776 -294.342 316.293 
12231800 16476.5 -10181.5 1724.15 527.307 -275.83 595.092 
9216.5 2
12232700 17182.2 -9785.92 1667.33 181.675 -297.853 348.887 
12231800 16646.1 -10106 1684.75 338.413 150.775 370.481 
9217 2
12232700 17321 -9949.69 1727.08 278.614 -328.867 431.021 
12231800 16728.2 -9940.85 1711.92 164.955 331.634 370.393 
9217.5 2
12232700 17565.5 -9950.83 1790.58 486.083 -2.26844 486.089 
12231800 17017.8 -9679.17 1692.33 575.585 520.238 775.851 
9218 2
12232700 17664.6 -9937.08 1904.15 199.027 27.6233 200.935 
12231800 17320.8 -9503.46 1736.46 608.472 352.822 703.365 
9218.5 2
12232700 17525.2 -10164.6 1883 -278.341 -454.105 532.62 
12231800 17616.4 -9628.58 1735.58 590.115 -249.744 640.787 
9219 2
12232700 17370.8 -10324.5 1886.23 -310.035 -321.041 446.306 
12231800 17704.5 -9828.31 1744.38 176.951 -401.053 438.355 
9219.5 2
12232700 17356.3 -10268.8 1875 -28.1353 108.351 111.944 
12231800 17704.2 -9878.23 1742.92 -0.598623 -97.1266 97.1285 
9220 1
12231800 17687.8 -9825.67 1732.83 -33.703 107.493 112.653 
9220.5 1
12231800 17643.6 -9801.08 1716.38 -87.0505 48.5005 99.6498 
9221 1
12231800 17655.8 -9819.25 1706.67 24.194 -35.9863 43.3631 
9221.5 1
12231800 17730.1 -9841.75 1703.58 151.531 -45.9184 158.335 
9222 1
12231800 17677.3 -9784.75 1695.08 -107.434 116.09 158.173 
9222.5 1
12231800 17656.3 -9788 1708.17 -42.4242 -6.56566 42.9293 
9223 1
12231800 17667.5 -9925.33 1718 22.2888 -274.118 275.023 
9223.5 1
12231800 17641 -9961.31 1720.54 -51.6569 -70.1255 87.0977 
9224 1
12231800 17718.4 -9932.91 1720 155.661 57.14 165.817 
9224.5 1
12231800 17705.7 -9871.83 1702 -26.1793 125.929 128.622 
9225 1
12231800 17671.7 -9821 1730.58 -68 101.667 122.312 
9225.5 1
12231800 17581.2 -9823.92 1716.83 -181 -5.83333 181.094 
9226 1
12231800 17297.2 -9767.5 1718 -557.793 110.838 568.699 
9226.5 1
12231800 17233.5 -9764.5 1750.83 -129.31 6.08519 129.453 
9227 1
12231800 17228.1 -9657.08 1764.67 -10.855 215.264 215.537 
9227.5 1
12231800 17204.8 -9637.75 1734.25 -46.7602 38.7442 60.7258 
9228 1
12231800 17200 -9625.67 1721.92 -9.33202 23.7394 25.5077 
9228.5 1
12231800 17318.5 -9792.5 1720.92 233.268 -328.412 402.825 
9229 1
12231800 17358.8 -9868.75 1663.08 79.7101 -150.692 170.475 
9229.5 1
12231800 17419 -9743.42 1606.17 119.142 248.185 275.301 
