# Supplementary material for: Intrinsic group behaviour II: On the dependence of triad spatial dynamics on social and personal features; and on the effect of social interaction on small group dynamics
Source: PLoS One. 2019 Dec 3;14(12):e0225704. doi: 10.1371/journal.pone.0225704 (PMC6890182; doi:10.1371/journal.pone.0225704)
Supplement: S1 Data Set — (ZIP) [file pone.0225704.s001.zip › set_2_int/group_traj_dyad_int/traj_2_0109_51.dat]

2 12235600 12235701 0 1 0 0 2 0 1 20 20 20 1744.73 1753.03 1736.44 
9236 1
12235600 40999.2 -21412.9 1363.33 0 0 0 
9236.5 1
12235600 40687.5 -21047.6 1445.54 -718.343 841.644 1106.52 
9237 2
12235701 39149.2 -21187.8 1467.75 0 0 0 
12235600 39936.8 -20861.8 1563.85 -1477.59 365.687 1522.17 
9237.5 2
12235701 38599.3 -21057.1 1791.23 -1636.73 388.908 1682.3 
12235600 39184.7 -20747.4 1757.31 -1469.05 223.558 1485.96 
9238 2
12235701 37997.3 -20867.8 1805.67 -1233.55 387.965 1293.13 
12235600 38582.2 -20467.1 1851.42 -1234.51 574.388 1361.6 
9238.5 2
12235701 37406.1 -20619.3 1773.46 -1201.74 504.964 1303.52 
12235600 37948.9 -20180.1 1884.46 -1287.25 583.346 1413.26 
9239 2
12235701 36916.2 -20468.2 1782.54 -989.744 305.206 1035.73 
12235600 37276.8 -19973.5 1819.46 -1357.73 417.405 1420.44 
9239.5 2
12235701 36368.1 -20429.6 1786.29 -1066.17 75.2127 1068.82 
12235600 36704.2 -19674.1 1740.86 -1114.07 582.332 1257.08 
9240 2
12235701 35767.5 -20304.3 1742.62 -1203.62 251.03 1229.52 
12235600 36049.4 -19406.4 1706.69 -1312.28 536.59 1417.75 
9240.5 2
12235701 34952.5 -20099.6 1641.36 -1653.22 415.142 1704.55 
12235600 35569.4 -19185.3 1724.29 -973.542 448.476 1071.87 
9241 2
12235701 34880.9 -20096.6 1633.36 -140.612 5.89391 140.735 
12235600 35282.1 -19002 1771.5 -564.412 360.09 669.497 
9241.5 1
12235600 34416.5 -19046.8 1712.64 -1687.41 -87.3016 1689.67 
9241.5 1
12235701 34560.5 -19794.7 1642.23 -647.408 610.001 889.516 
9242 2
12235701 33141.5 -19434.8 1815.17 -2255.9 572.113 2327.32 
12235600 33567 -18814.2 1760.69 -1758.8 481.48 1823.51 
9242.5 2
12235701 32584.5 -19216.4 1769.2 -1501.26 588.769 1612.58 
12235600 33059.2 -18550.2 1726.33 -1017.64 529.12 1146.97 
9243 2
12235701 31808.4 -18808.9 1698.14 -1510.07 792.885 1705.57 
12235600 32333.8 -18437.9 1699.79 -1411.31 218.566 1428.14 
9243.5 2
12235701 30960.5 -18455.8 1612.77 -1712.92 713.154 1855.45 
12235600 31468.3 -18187.2 1670.69 -1748.44 506.471 1820.32 
9244 2
12235701 30367.3 -18429.2 1502 -1238.32 55.7251 1239.57 
12235600 30805.1 -17998.6 1606.31 -1384.62 393.608 1439.47 
9244.5 2
12235701 29618.9 -17979.5 1506.14 -1447.54 869.737 1688.73 
12235600 30041.8 -17564.6 1530.86 -1476.39 839.405 1698.33 
9245 2
12235701 28936.8 -17745.3 1526.38 -1334.95 458.302 1411.43 
12235600 29352.6 -17267.5 1486.92 -1348.67 581.568 1468.72 
9245.5 2
12235701 28327.2 -17654.2 1756.92 -1246.5 186.409 1260.36 
12235600 28791.9 -17153.9 1577.62 -1146.61 232.185 1169.88 
9246 2
12235701 27774.1 -17415.5 1798.79 -1147.49 495.132 1249.75 
12235600 28105.7 -16931.8 1704.5 -1423.67 460.866 1496.41 
9246.5 2
12235701 27175.9 -17192.2 1799.57 -1198.83 447.466 1279.61 
12235600 27581.8 -16804.9 1786.21 -1049.96 254.223 1080.3 
9247 2
12235701 26515.1 -16891.5 1639.53 -1295.68 589.701 1423.56 
12235600 27183.7 -16693.4 1741.73 -780.626 218.683 810.678 
9247.5 2
12235701 26020.1 -16712 1543.53 -995.976 361.1 1059.42 
12235600 26534 -16441.1 1664.13 -1307.18 507.579 1402.26 
9248 2
12235701 25122.1 -16323 1634.73 -1799.73 779.559 1961.31 
12235600 25615.5 -16103.7 1571.93 -1840.61 676.286 1960.92 
9248.5 2
12235701 24475.9 -16177.8 1717.85 -1266.95 284.615 1298.52 
12235600 25001 -15835.1 1526.54 -1204.97 526.647 1315.03 
9249 2
12235701 24053.6 -15905.6 1708.79 -839.523 541.302 998.903 
12235600 24459.7 -15575.8 1573.43 -1076.11 515.489 1193.21 
9249.5 2
12235701 23388.4 -15589.4 1732.21 -1306.9 621.106 1446.99 
12235600 23782.7 -15228.2 1592.93 -1330.06 682.852 1495.11 
9250 2
12235701 22837.5 -15342.5 1730.36 -1108.51 496.838 1214.76 
12235600 23314.4 -14883.3 1637.14 -942.225 694.021 1170.24 
9250.5 2
12235701 22326.8 -15230.5 1651.08 -1035.97 227.259 1060.6 
12235600 22749.2 -14790.6 1547.23 -1146.6 187.972 1161.91 
9251 2
12235701 21721.5 -14934.6 1607.36 -1215.4 594.013 1352.79 
12235600 22035.9 -14473.6 1460.86 -1432.18 636.634 1567.3 
9251.5 2
12235701 21042.3 -14593.2 1621.54 -1358.38 682.978 1520.42 
12235600 21392.2 -14208.1 1539.54 -1287.55 530.989 1392.74 
9252 2
12235701 20578 -14171.4 1643.54 -951.45 864.281 1285.39 
12235600 20994.4 -13868.5 1663.31 -815.101 695.776 1071.68 
9252.5 2
12235701 19997.7 -13866.6 1732.93 -1140.05 598.847 1287.76 
12235600 20405.7 -13481.9 1706 -1156.52 759.688 1383.72 
9253 2
12235701 19545.8 -13570.5 1782.15 -893.02 585.197 1067.68 
12235600 19915.2 -13063.9 1683.15 -969.335 825.957 1273.5 
9253.5 2
12235701 19038.4 -13263.8 1685.54 -1046.31 632.355 1222.56 
12235600 19519.4 -12761.9 1666.23 -816.178 622.68 1026.59 
9254 2
12235701 18506.9 -13037.5 1581.57 -1050.31 447.172 1141.54 
12235600 19009.4 -12387.2 1643.14 -1007.96 740.531 1250.75 
9254.5 2
12235701 18039.5 -12919.5 1518.15 -898.827 226.997 927.048 
12235600 18489.2 -12157.9 1567.85 -1000.39 440.945 1093.26 
9255 2
12235701 17576.2 -13030.2 1465.67 -947.591 -226.391 974.259 
12235600 17925.8 -12071.2 1578.42 -1152.16 177.416 1165.73 
9255.5 2
12235701 17193.1 -13401.6 1423.31 -778.638 -754.977 1084.56 
12235600 17404.4 -12060.1 1570.69 -1059.69 22.5401 1059.93 
9256 2
12235701 17061.5 -13665.4 1370.46 -257.564 -516.182 576.874 
12235600 17003.6 -12204.7 1539 -784.284 -283.005 833.783 
9256.5 2
12235701 17203 -14080.2 1350 280.83 -822.955 869.552 
12235600 16675.3 -12405.4 1513.15 -651.404 -398.199 763.472 
9257 1
12235701 17383.2 -13420.3 1338.75 368.609 1349.33 1398.77 
9257.5 1
12235701 17268.2 -13327.2 1297.23 -231.427 187.329 297.743 
9258 1
12235701 17159.6 -13367 1262.77 -214.232 -78.4403 228.14 
9258.5 1
12235701 17259.3 -13441.2 1247.31 200.993 -149.659 250.591 
9259 1
12235701 17301.8 -13672.1 1246.85 84.5695 -458.939 466.666 
9259.5 1
12235701 17219.6 -13810.6 1239.92 -161.554 -272.178 316.513 
9260 1
12235701 17264.5 -13748.2 1227.85 90.0262 125.173 154.185 
9260.5 1
12235701 17383.7 -13686.4 1244.46 235.482 122.074 265.243 
9261 1
12235701 17339.2 -13679.2 1235.58 -92.0131 14.7715 93.1912 
9261.5 1
12235701 17346.5 -13652.6 1237.29 14.5291 53.4641 55.4031 
9262 1
12235701 17306.5 -13532.4 1268.92 -77.7446 233.372 245.982 
9262.5 1
12235701 17157.2 -13392.4 1269.58 -307.824 288.594 421.951 
9263 1
12235701 16873.6 -13167.7 1284.69 -572.831 453.989 730.918 
9263.5 1
12235701 16405.1 -12607.1 1313.08 -931.488 1114.54 1452.54 
9264 1
12235701 15985.1 -12186.5 1460.08 -836.653 837.726 1183.97 
9264.5 1
12235701 15565.7 -11632.5 1691.69 -840.45 1110.22 1392.46 
9265 1
12235701 15169.9 -11138.4 1670.92 -793.125 990.288 1268.75 
9265.5 1
12235701 14820.5 -10565.5 1667 -691.851 1134.35 1328.69 
9266 1
12235701 14478.7 -9965.21 1675.29 -680.925 1195.86 1376.14 
9266.5 1
12235701 14186.9 -9409 1718.15 -571.02 1088.48 1229.17 
9267 1
12235701 13877.8 -8823.31 1655.92 -624.398 1183.22 1337.86 
9267.5 1
12235701 13573.8 -8292.92 1677.23 -610.596 1065.03 1227.65 
9268 1
12235701 13187.9 -7775.62 1743.46 -765.568 1026.4 1280.47 
9268.5 1
12235701 12862.7 -7237.08 1744.77 -644.021 1066.41 1245.79 
9269 1
12235701 12548.3 -6804.83 1759.42 -656.282 902.387 1115.8 
9269.5 1
12235701 12088.9 -6316.08 1709.46 -941.414 1001.55 1374.54 
9270 1
12235701 11539.4 -5739.54 1756.46 -1081.77 1134.92 1567.88 
9270.5 1
12235701 11133.1 -5214.92 1767.23 -825.829 1066.29 1348.69 
9271 1
12235701 10708 -4760.31 1743.23 -851.858 911.053 1247.27 
9271.5 1
12235701 10237.5 -4372.46 1706.92 -927.932 764.983 1202.6 
9272 1
12235701 9763.08 -3886.15 1668.23 -932.144 955.418 1334.81 
9272.5 1
12235701 9284.23 -3369 1688.38 -946.336 1022.04 1392.88 
9273 1
12235701 8924.92 -2954 1732.08 -722.953 835.01 1104.49 
9273.5 1
12235701 8596.85 -2506.08 1730.23 -650.946 888.736 1101.63 
9274 1
12235701 8264.62 -1851.54 1743.92 -655.288 1291 1447.79 
9274.5 1
12235701 7919.58 -1294.33 1718.08 -711.406 1148.88 1351.3 
9275 1
12235701 7680.38 -734.846 1733.92 -490.161 1146.49 1246.88 
9275.5 1
12235701 7270.36 -44.5714 1643.86 -790.034 1330.01 1546.96 
9276 1
12235701 6925.23 554.923 1610.08 -674.075 1170.89 1351.06 
9276.5 1
12235701 6613 1114.08 1537.69 -638.509 1143.46 1309.66 
9277 1
12235701 6315.23 1693.15 1483.38 -603.994 1174.6 1320.79 
9277.5 1
12235701 6178.69 2503.77 1453.23 -269.307 1598.85 1621.37 
9278 1
12235701 6049.69 3422.15 1533 -256.972 1829.45 1847.41 
9278.5 1
12235701 5817.25 4156.83 1600 -474.372 1499.35 1572.6 
9279 1
12235701 5685.92 4823.08 1655 -263.18 1335.16 1360.85 
9279.5 1
12235701 5651.67 5478.67 1660.67 -69.0653 1321.75 1323.56 
