# Supplementary material for: Intrinsic group behaviour II: On the dependence of triad spatial dynamics on social and personal features; and on the effect of social interaction on small group dynamics
Source: PLoS One. 2019 Dec 3;14(12):e0225704. doi: 10.1371/journal.pone.0225704 (PMC6890182; doi:10.1371/journal.pone.0225704)
Supplement: S1 Data Set — (ZIP) [file pone.0225704.s001.zip › set_2_int/group_traj_dyad_int/traj_2_0109_50.dat]

2 12231300 12232300 0 0 1 0 1 1 0 60 60 60 1598.69 1607.5 1589.89 
9193 1
12231300 39380.3 -20827.3 1461.33 0 0 0 
9193.5 1
12231300 39126 -20591.8 1627.85 -817.792 757.194 1114.51 
9194 1
12231300 38792.7 -20228 1595.67 -684.463 747.117 1013.25 
9194.5 1
12231300 38339.8 -20017.9 1575.92 -927.911 430.485 1022.91 
9195 1
12231300 37995.8 -19801.6 1602.08 -695.105 436.985 821.052 
9195.5 1
12231300 37674 -19551.4 1622.69 -643.538 500.462 815.232 
9196 1
12231300 37052.7 -19423.2 1590.69 -1223.05 252.271 1248.79 
9196.5 1
12231300 36653.9 -19429.2 1517.31 -780.37 -11.5911 780.456 
9197 1
12231300 36429.2 -19314.7 1508.25 -457.752 233.171 513.718 
9197.5 1
12231300 36068.8 -19033.9 1490 -717.77 559.25 909.92 
9198 1
12231300 35876.5 -18614.1 1520.77 -379.457 828.099 910.898 
9198.5 1
12231300 35772.4 -18277.5 1506.38 -205.686 665.248 696.32 
9199 1
12231300 35720.8 -17909.5 1495.17 -105.855 755.568 762.947 
9199.5 1
12231300 35668.8 -17592.8 1528.54 -105.665 643.605 652.222 
9200 1
12231300 35471.2 -17591.8 1478.54 -385.365 1.94932 385.37 
9200.5 1
12231300 35264.8 -17459.6 1480.75 -402.347 257.822 477.865 
9201 1
12231300 35153.9 -17202.2 1481.08 -229.945 534.059 581.459 
9201.5 1
12231300 34914.8 -17108 1501.08 -472.623 186.1 507.943 
9202 1
12231300 34855.5 -16966.1 1547.17 -117.365 281.023 304.546 
9202.5 1
12231300 34990.4 -16905.1 1574.83 272.559 123.232 299.123 
9203 2
12232300 34957.1 -17606.9 1672.82 0 0 0 
12231300 35034.6 -16959.8 1571.17 87.2859 -108.037 138.891 
9203.5 2
12232300 34982.2 -17707.7 1637.75 51.9167 -208.608 214.971 
12231300 35110.5 -16942.2 1550 150.928 34.9569 154.923 
9204 2
12232300 34903.7 -17738.9 1604.17 -156.375 -62.251 168.31 
12231300 35001.7 -16925.1 1534.5 -216.799 34.0305 219.454 
9204.5 2
12232300 34703.4 -17696.2 1566.83 -407.012 86.8902 416.184 
12231300 34826.8 -16920.1 1514.83 -355.352 10.1626 355.498 
9205 2
12232300 34535.2 -17588.8 1457.58 -340.587 217.443 404.08 
12231300 34388.2 -16907.9 1558.33 -887.821 24.6289 888.162 
9205.5 2
12232300 34324.3 -17481.8 1439.62 -421.718 213.962 472.891 
12231300 33923.8 -17159.3 1595.23 -928.962 -502.782 1056.3 
9206 2
12232300 34055.8 -17828.7 1455.58 -538.192 -695.185 879.166 
12231300 33633.8 -17451.5 1653.33 -581.201 -585.556 825.027 
9206.5 2
12232300 33656.8 -17892.4 1465.69 -788.5 -125.925 798.491 
12231300 33298 -17379.3 1639.77 -663.538 142.673 678.703 
9207 2
12232300 32843.3 -17697.2 1517.58 -1626.87 390.436 1673.07 
12231300 32829 -17060.2 1573.58 -938 638.115 1134.48 
9207.5 2
12232300 32217.8 -17456.5 1436.77 -1250.97 481.41 1340.41 
12231300 32246.3 -16813.3 1488.23 -1165.38 493.885 1265.72 
9208 2
12232300 31714.1 -17174.8 1336.42 -1003.51 561.012 1149.68 
12231300 31610.8 -16578 1430.42 -1265.89 468.74 1349.88 
9208.5 2
12232300 31180.9 -16897.7 1484 -1064.19 553.176 1199.38 
12231300 31120.8 -16351.1 1486.54 -978.018 452.94 1077.81 
9209 2
12232300 30576.2 -16678 1498.54 -1190.34 432.465 1266.46 
12231300 30709.6 -16147.6 1500 -809.509 400.515 903.171 
9209.5 2
12232300 30161.8 -16539.8 1503.58 -856.193 285.468 902.529 
12231300 30235.6 -16008.9 1531.58 -979.405 286.568 1020.47 
9210 2
12232300 29700.8 -16510 1520.15 -942.714 61.0089 944.686 
12231300 29547.6 -16044 1634.85 -1406.89 -71.7451 1408.72 
9210.5 2
12232300 28964.5 -16505.8 1647 -1435.45 8.24711 1435.47 
12231300 29005.4 -15978.5 1734.77 -1056.98 127.605 1064.65 
9211 2
12232300 28443.8 -16382.8 1633.62 -1037.24 245.02 1065.78 
12231300 28462.5 -15850.8 1735.15 -1081.37 254.52 1110.92 
9211.5 2
12232300 27873 -16429.8 1613.67 -1150.74 -94.7193 1154.64 
12231300 27873.5 -15831.7 1659.67 -1187.58 38.5132 1188.2 
9212 2
12232300 27322.8 -16085.5 1512.15 -1093.9 684.47 1290.39 
12231300 27216.2 -15458.8 1531.15 -1306.85 741.194 1502.41 
9212.5 2
12232300 26749.7 -15790.8 1398.17 -1132.61 582.434 1273.59 
12231300 26668.7 -15195.8 1444 -1081.99 519.953 1200.44 
9213 2
12232300 26187 -15527.1 1448.25 -1148.3 538.095 1268.12 
12231300 26176.5 -14975.2 1539 -1004.42 450.17 1100.69 
9213.5 2
12232300 25595.6 -15265.2 1486.08 -1197.13 530.222 1309.3 
12231300 25582.3 -14711.5 1574.38 -1202.82 533.816 1315.95 
9214 2
12232300 25040.2 -15001 1496.75 -1106.47 526.203 1225.22 
12231300 25066.3 -14469.1 1570.25 -1027.84 482.825 1135.59 
9214.5 2
12232300 24517.5 -14825.2 1549.15 -1039.18 349.442 1096.36 
12231300 24551.9 -14273.4 1555.54 -1022.68 389.063 1094.19 
9215 2
12232300 23946.2 -14541.8 1541 -1133.36 562.297 1265.18 
12231300 23925.7 -14056.7 1579.67 -1242.57 429.996 1314.87 
9215.5 2
12232300 23408.8 -14376.6 1483.17 -1108.25 340.722 1159.44 
12231300 23283.5 -13880.2 1487.92 -1324.05 363.746 1373.11 
9216 2
12232300 22892.5 -14007 1426.15 -1016.32 727.526 1249.88 
12231300 22722.8 -13531.5 1473.69 -1103.65 686.591 1299.79 
9216.5 2
12232300 22288.3 -13811.8 1434.83 -1205.84 389.721 1267.26 
12231300 22227.8 -13293.8 1561.42 -988.216 474.308 1096.15 
9217 2
12232300 21739.4 -13610.3 1526.69 -1102.31 404.503 1174.18 
12231300 21803 -13133.6 1571.46 -852.912 321.723 911.572 
9217.5 2
12232300 21222.6 -13353.2 1604.75 -1027.44 511.215 1147.59 
12231300 21376.2 -12889.2 1617.58 -848.575 485.982 977.884 
9218 2
12232300 20771.1 -13140.5 1602.69 -906.639 426.964 1002.14 
12231300 20905.8 -12647.7 1609.15 -944.573 484.888 1061.76 
9218.5 2
12232300 20439.8 -12906 1613.42 -661.165 468.141 810.12 
12231300 20493.6 -12410.7 1592.67 -822.726 473.105 949.056 
9219 2
12232300 20020.2 -12596.7 1571.69 -842.575 621.1 1046.76 
12231300 20079 -12103.6 1609.46 -832.497 616.569 1035.96 
9219.5 2
12232300 19585.8 -12375.5 1629.62 -845.256 430.26 948.463 
12231300 19538.2 -11863.9 1599.54 -1052.08 466.327 1150.8 
9220 2
12232300 19082.1 -12177.7 1593.58 -1030.03 404.646 1106.66 
12231300 19052.4 -11656.9 1601.08 -993.485 423.326 1079.92 
9220.5 2
12232300 18486.7 -11872.9 1554.23 -1174.34 601.072 1319.23 
12231300 18548.4 -11295.5 1556.92 -994.146 712.929 1223.35 
9221 2
12232300 17713.6 -11417 1562.17 -1530.91 902.818 1777.29 
12231300 18070.2 -10827.4 1509.58 -946.801 926.822 1324.93 
9221.5 2
12232300 17020.8 -11002.6 1593.08 -1413.78 845.748 1647.44 
12231300 17415.2 -10437.8 1521.58 -1336.73 795.068 1555.31 
9222 2
12232300 16674.1 -10620.6 1569 -706.212 778.004 1050.73 
12231300 16778.8 -10107.1 1580.33 -1296.33 673.625 1460.91 
9222.5 2
12232300 16398.3 -10307.2 1588.67 -557.071 633.165 843.342 
12231300 16451.2 -9757.5 1591.08 -661.616 706.229 967.727 
9223 2
12232300 16044 -9963 1639.92 -707.252 686.959 985.961 
12231300 16058.3 -9368.67 1633.92 -784.265 776.114 1103.37 
9223.5 2
12232300 15631.1 -9459.77 1677.23 -804.918 980.957 1268.92 
12231300 15778.3 -8770.23 1604.54 -545.859 1166.54 1287.94 
9224 2
12232300 15118.1 -8819.91 1713.82 -1032.17 1287.44 1650.11 
12231300 15393.2 -8316.82 1564.09 -774.901 912.299 1196.98 
9224.5 2
12232300 14591.9 -8220.33 1589.17 -1084.9 1236.24 1644.77 
12231300 15052.3 -7911.75 1544.42 -702.78 835.192 1091.53 
9225 2
12232300 14218.2 -7712.67 1511.83 -747.5 1015.33 1260.82 
12231300 14561.4 -7320.17 1542.25 -981.833 1183.17 1537.49 
9225.5 2
12232300 13877.5 -7230 1524.17 -681.333 965.333 1181.56 
12231300 14114.6 -6743.25 1544.25 -893.667 1153.83 1459.44 
9226 2
12232300 13552 -6842.58 1525.67 -639.489 761.133 994.118 
12231300 13762.3 -6309.58 1575.42 -692.043 851.997 1097.64 
9226.5 2
12232300 13246.8 -6523.92 1516.17 -619.168 646.383 895.087 
12231300 13404.8 -5905.33 1558.08 -725.321 819.98 1094.74 
9227 2
12232300 12881.6 -6176.08 1519.67 -731.797 697.061 1010.65 
12231300 13089.9 -5678 1596.08 -630.929 455.578 778.217 
9227.5 2
12232300 12488.7 -5775.67 1544.67 -787.408 802.438 1124.24 
12231300 12703.9 -5249.83 1606.17 -773.547 858.049 1155.26 
9228 2
12232300 11970.1 -5314.83 1465.67 -1018.83 905.37 1362.98 
12231300 12181.7 -4736.17 1610.5 -1026.03 1009.17 1439.15 
9228.5 2
12232300 11488.7 -4909.75 1476.5 -947.671 797.408 1238.52 
12231300 11710 -4267.33 1604.25 -928.478 922.9 1309.13 
9229 2
12232300 11020 -4556.58 1492.5 -926.219 697.958 1159.75 
12231300 11268.7 -3985.67 1534.33 -872.2 556.653 1034.7 
9229.5 2
12232300 10602.1 -4219.08 1477.33 -827.558 668.317 1063.72 
12231300 10840.5 -3491.25 1537.67 -847.855 979.043 1295.14 
9230 2
12232300 10234.2 -3661.92 1513.25 -729.993 1105.49 1324.76 
12231300 10411.2 -3116.5 1591.33 -851.852 743.552 1130.72 
9230.5 2
12232300 9838.58 -3254.42 1575.5 -805.669 829.939 1156.68 
12231300 10114.6 -2834 1603.58 -604.039 575.356 834.205 
9231 2
12232300 9419 -2811.75 1611.42 -842.537 888.889 1224.74 
12231300 9724 -2416.67 1600 -784.304 838.019 1147.78 
9231.5 2
12232300 8981.08 -2342.75 1578.83 -886.471 949.393 1298.91 
12231300 9382.67 -2018.25 1616.08 -690.958 806.511 1062.02 
9232 2
12232300 8626.5 -1993.92 1570.5 -719.236 707.573 1008.94 
12231300 8971.42 -1605.83 1600.92 -834.178 836.545 1181.38 
9232.5 2
12232300 8188.92 -1425.85 1549.15 -851.317 1105.2 1395.06 
12231300 8602.23 -999.923 1550.46 -718.261 1178.81 1380.4 
9233 2
12232300 7974.67 -933.333 1532.83 -422.596 971.426 1059.37 
12231300 8450.58 -410.25 1531.33 -299.107 1163.06 1200.91 
9233.5 2
12232300 7778.17 -361.333 1537.5 -396.169 1153.23 1219.38 
12231300 8359.42 77.3333 1512.25 -183.804 983.031 1000.07 
9234 2
12232300 7791 321.667 1511.5 26.084 1388.21 1388.46 
12231300 8257.08 629.75 1472.33 -207.995 1122.8 1141.9 
9234.5 2
12232300 7687.17 956.75 1473.67 -212.338 1298.74 1315.98 
12231300 8156.25 1083.33 1444.75 -206.203 927.573 950.217 
9235 2
12232300 7721.85 1619.77 1427.46 68.6723 1312.91 1314.7 
12231300 8181 1877.54 1383.85 49.0099 1572.68 1573.45 
9235.5 2
12232300 7856.77 2174 1366.69 263.008 1080.37 1111.92 
12231300 8132.08 2715.62 1348.69 -95.3666 1633.68 1636.46 
9236 2
12232300 7743.83 2686.25 1313.25 -227.693 1032.76 1057.56 
12231300 7977.42 3155.5 1345.17 -311.815 886.864 940.083 
9236.5 2
12232300 7475.77 3010.92 1308.23 -541.544 655.905 850.577 
12231300 7605.69 3469.31 1346.77 -750.958 633.955 982.77 
9237 2
12232300 6866.77 3686.23 1306.92 -1198.82 1329.35 1790.06 
12231300 7187.77 3986.92 1347 -822.683 1018.93 1309.59 
9237.5 1
12231300 7019 4548.23 1361.69 -329.627 1096.3 1144.79 
9238 1
12231300 6844.75 5216.08 1367.25 -357.07 1368.55 1414.37 
