# Supplementary material for: Intrinsic group behaviour II: On the dependence of triad spatial dynamics on social and personal features; and on the effect of social interaction on small group dynamics
Source: PLoS One. 2019 Dec 3;14(12):e0225704. doi: 10.1371/journal.pone.0225704 (PMC6890182; doi:10.1371/journal.pone.0225704)
Supplement: S1 Data Set — (ZIP) [file pone.0225704.s001.zip › set_2_int/group_traj_dyad_int/traj_2_0109_49.dat]

2 12215101 12230600 0 1 0 0 2 0 1 40 40 40 1755.37 1781.24 1729.49 
9111.5 1
12215101 6621.33 -2761.67 1498.33 0 0 0 
9112 1
12215101 6442.58 -2807.5 1553 -595.833 -152.778 615.108 
9112.5 1
12215101 6209.69 -2772.62 1600.38 -463.926 69.4913 469.102 
9113 1
12215101 6144.67 -2832.42 1604.17 -130.312 -119.842 177.041 
9113.5 1
12215101 6170.92 -2851 1617.92 52.0961 -36.8717 63.8241 
9114 1
12215101 6198.5 -2771.75 1606.33 54.3924 156.312 165.505 
9114.5 1
12215101 6234 -2826.08 1578.33 72.5971 -111.111 132.725 
9115 1
12215101 6183.85 -2785.38 1614.46 -98.728 80.1156 127.145 
9115.5 1
12215101 6181.67 -2725.75 1612.67 -4.33298 118.558 118.637 
9116 1
12215101 6244.67 -2761.25 1607.25 131.25 -73.9583 150.653 
9116.5 1
12215101 6253.54 -2866 1592.62 17.6028 -207.837 208.581 
9117 1
12215101 6238.92 -2744.08 1597.77 -28.215 235.373 237.058 
9117.5 1
12215101 6228 -2763.23 1627.15 -21.7591 -38.1551 43.9234 
9118 1
12215101 6256.08 -2847.33 1588.83 58.1435 -174.125 183.576 
9118.5 1
12215101 6228.71 -2852.07 1605.5 -55.1795 -9.55261 56.0003 
9119 1
12215101 6177.77 -2830.15 1599.62 -99.3081 42.7243 108.109 
9119.5 1
12215101 6153.46 -2806.85 1579.85 -48.5183 46.5223 67.2187 
9120 1
12215101 6145 -2814.08 1589.67 -17.4106 -14.8913 22.9102 
9120.5 1
12215101 6236.31 -2808.08 1606.23 186.342 12.258 186.745 
9121 1
12215101 6228.38 -2773.69 1590.31 -15.6893 68.0883 69.8726 
9121.5 1
12215101 6249.07 -2801.93 1584.64 40.0132 -54.6156 67.7046 
9122 1
12215101 6256.36 -2801.64 1586.64 14.2578 0.559128 14.2687 
9122.5 1
12215101 6253.6 -2809.6 1589.8 -5.52534 -15.9462 16.8763 
9123 1
12215101 6236.5 -2806.14 1574.43 -34.5455 6.98413 35.2444 
9123.5 1
12215101 6179.57 -2782.71 1569.64 -113.178 46.5777 122.388 
9124 1
12215101 6196.64 -2832.79 1563.64 34.6276 -101.565 107.306 
9124.5 1
12215101 6207 -2877.36 1572.86 20.8393 -89.6809 92.0703 
9125 1
12215101 6202.36 -2849.07 1627 -9.3985 57.2585 58.0247 
9125.5 1
12215101 6203.5 -2852.57 1616.36 2.34673 -7.18686 7.5603 
9126 1
12215101 6263 -2765.87 1619.47 115.534 168.359 204.188 
9126.5 1
12215101 6231.86 -2789.64 1618.21 -61.5471 -46.9885 77.4337 
9127 1
12215101 6181.93 -2822.07 1591.07 -103.362 -67.13 123.248 
9127.5 1
12215101 6209.31 -2809.19 1577.88 53.4749 25.1546 59.0959 
9128 1
12215101 6246.33 -2840.47 1589.13 72.4478 -61.2117 94.8449 
9128.5 1
12215101 6277.5 -2800.21 1597.36 64.6611 83.5112 105.618 
9129 1
12215101 6241 -2814.79 1615 -73.5887 -29.3779 79.2361 
9129.5 1
12215101 6208.67 -2859.8 1594.87 -64.0264 -89.1372 109.749 
9130 1
12215101 6235.64 -2779.29 1600.36 53.6306 160.068 168.814 
9130.5 1
12215101 6236.87 -2844.6 1593.93 2.44273 -130.368 130.391 
9131 1
12215101 6219.31 -2866.77 1609.85 -35.1883 -44.4273 56.6746 
9131.5 1
12215101 6155.69 -2852.77 1587.08 -131.166 28.866 134.304 
9132 1
12215101 6172.46 -2816.85 1598.31 33.6732 72.1347 79.6071 
9132.5 1
12215101 6195.31 -2799.08 1578.15 45.6923 35.5385 57.8858 
9133 1
12215101 6189.36 -2746.07 1578.86 -11.4434 101.934 102.574 
9133.5 1
12215101 6234.25 -2727.42 1612.33 89.6065 37.2351 97.0349 
9134 1
12215101 6185 -2774.54 1613.46 -103.684 -99.2038 143.498 
9134.5 1
12215101 6197 -2742.15 1614.54 23.6686 63.875 68.1191 
9135 1
12215101 6173.46 -2780.23 1588.46 -46.6108 -75.3998 88.6437 
9135.5 1
12215101 6176.23 -2848.23 1571.15 5.40865 -132.812 132.923 
9136 1
12215101 6178.08 -2798.17 1616.08 3.72749 100.733 100.802 
9136.5 1
12215101 6226.08 -2800 1604.23 96.5666 -3.6888 96.637 
9137 1
12215101 6182.46 -2739.08 1614.31 -84.1996 117.612 144.645 
9137.5 1
12215101 6153.58 -2708.17 1605.75 -58.3398 62.445 85.457 
9138 1
12215101 6168.85 -2804.85 1594.77 30.9591 -196.104 198.533 
9138.5 1
12215101 6152.75 -2843.08 1587 -31.9368 -75.8674 82.3154 
9139 1
12215101 6196.58 -2783.08 1608.17 89.8224 122.951 152.266 
9139.5 1
12215101 6260.23 -2799.08 1596.62 127.041 -31.9233 130.99 
9140 1
12215101 6177.54 -2835.08 1600.69 -160.568 -69.9029 175.124 
9140.5 1
12215101 6168.83 -2785.17 1619.5 -17.5861 100.829 102.351 
9141 1
12215101 6165.85 -2782.31 1587.77 -6.01042 5.75246 8.31962 
9141.5 1
12215101 6180.25 -2809.33 1595.42 29.0987 -54.5973 61.8675 
9142 1
12215101 6188.62 -2814 1596.15 16.8998 -9.42761 19.3515 
9142.5 1
12215101 6175 -2814.15 1608.31 -27.1223 -0.306466 27.124 
9143 1
12215101 6214.46 -2771.08 1609.92 78.9231 86.1538 116.839 
9143.5 1
12215101 6172 -2731.92 1617.75 -85.0933 78.4775 115.757 
9144 1
12215101 6119.92 -2846 1627 -102.716 -225.016 247.352 
9144.5 1
12215101 6166.25 -2885.33 1602 91.0156 -77.2757 119.396 
9145 1
12215101 6202 -2869.92 1597.92 72.9592 31.4626 79.454 
9145.5 1
12215101 6204.25 -2798.08 1597.08 4.57317 146.003 146.074 
9146 1
12215101 6134.62 -2798 1581.77 -136.807 0.16372 136.807 
9146.5 1
12215101 6210.92 -2778.08 1597 151.391 39.5172 156.464 
9147 1
12215101 6230.62 -2807.38 1589.69 39.6352 -58.9563 71.0408 
9147.5 1
12215101 6137.17 -2836.25 1600.42 -191.102 -59.0294 200.011 
9148 1
12215101 6145.15 -2831.15 1598.92 16.0385 10.2332 19.0251 
9148.5 1
12215101 6139 -2791 1600.62 -11.9492 77.9686 78.879 
9149 1
12215101 6141.92 -2736.58 1601.83 5.89226 109.933 110.09 
9149.5 1
12215101 6180.31 -2748.69 1598.69 77.2455 -24.3641 80.9968 
9150 1
12215101 6125.54 -2813.08 1593.62 -107.391 -126.244 165.742 
9150.5 1
12215101 6118.83 -2953.67 1605.17 -13.4371 -281.743 282.063 
9151 1
12215101 6285.46 -3028.46 1617.62 338.675 -152.022 371.23 
9151.5 1
12215101 6196.08 -2979.33 1598.75 -180.562 99.2489 206.041 
9152 1
12215101 6226 -2911.85 1579.31 59.4765 134.169 146.761 
9152.5 1
12215101 6222.67 -2827.58 1585.75 -6.65336 168.189 168.321 
9153 1
12215101 6238.62 -2745.23 1606.23 31.7072 163.723 166.765 
9153.5 1
12215101 6193.58 -2731.83 1621.08 -89.5269 26.6351 93.405 
9154 1
12215101 6149.38 -2787.92 1610.62 -87.5222 -111.069 141.409 
9154.5 1
12215101 6218.17 -2870.75 1596.5 134.078 -161.456 209.869 
9155 1
12215101 6244.17 -2844.75 1575.25 52.4194 52.4194 74.1322 
9155.5 1
12215101 6176 -2770.25 1593 -138.269 151.116 204.827 
9156 1
12215101 6166.62 -2783.92 1604.38 -18.8446 -27.456 33.3009 
9156.5 1
12215101 6211.5 -2804.25 1610 88.7048 -40.1718 97.3771 
9157 1
12215101 6182.58 -2809.25 1616.25 -58.8934 -10.1833 59.7673 
9157.5 1
12215101 6202.75 -2761.17 1624 40.9892 97.7304 105.978 
9158 1
12215101 6249.92 -2732.69 1607.15 93.9703 56.7218 109.762 
9158.5 1
12215101 6267.25 -2774.92 1601.58 34.4472 -83.945 90.738 
9159 1
12215101 6233 -2808 1607.17 -69.898 -67.517 97.1816 
9159.5 1
12215101 6129 -2838.08 1608 -205.534 -59.4406 213.956 
9160 1
12215101 6096.58 -2914.92 1591.08 -64.7039 -153.373 166.463 
9160.5 1
12215101 6189.85 -2922.77 1608.69 184.314 -15.5189 184.966 
9161 1
12215101 6156 -2875.33 1602.08 -66.6263 93.3778 114.71 
9161.5 1
12215101 6165.42 -2837.25 1592 19.4559 78.6846 81.0543 
9162 1
12215101 6143.85 -2833.54 1610.08 -43.0549 7.40826 43.6876 
9162.5 1
12215101 6186.58 -2798.42 1590.92 84.796 69.6861 109.757 
9163 1
12215101 6253.17 -2853.42 1613.58 135.608 -112.016 175.889 
9163.5 1
12215101 6211.54 -2845.15 1591.92 -82.5956 16.3945 84.207 
9164 1
12215101 6228.58 -2864.08 1584.08 33.2259 -36.8996 49.6542 
9164.5 1
12215101 6246.17 -2870.42 1600.92 36.1797 -13.0315 38.4551 
9165 1
12215101 6193.15 -2892.54 1599.15 -105.184 -43.8924 113.975 
9165.5 1
12215101 6118.08 -2918.17 1587.58 -148.361 -50.6486 156.768 
9166 1
12215101 6124.25 -2891.5 1602.5 12.928 55.905 57.3803 
9166.5 1
12215101 6159.23 -2890.62 1591.23 68.1886 1.7244 68.2104 
9167 1
12215101 6198.42 -2848 1594.58 77.7498 84.5543 114.867 
9167.5 1
12215101 6224.08 -2806.25 1620.5 52.168 84.8577 99.6109 
9168 1
12215101 6232.85 -2798 1634.38 17.4907 16.4671 24.0226 
9168.5 1
12215101 6205.58 -2739.75 1617.17 -53.8791 115.119 127.103 
9169 1
12215101 6224.08 -2784.83 1603.08 37.8323 -92.195 99.6554 
9169.5 1
12215101 6217.69 -2771 1614.92 -12.6305 27.3386 30.1153 
9170 1
12215101 6195.69 -2775.23 1598.77 -42.8016 -8.23107 43.5858 
9170.5 1
12215101 6237.58 -2748 1613.67 84.7996 55.123 101.141 
9171 1
12215101 6235.15 -2794.15 1596.62 -4.81087 -91.3938 91.5203 
9171.5 1
12215101 6206.67 -2783.17 1601.08 -56.5222 21.8 60.5805 
9172 1
12215101 6217.85 -2999 1596.15 22.4939 -434.272 434.854 
9172.5 1
12215101 6225.5 -2886.17 1599.83 15.2467 224.768 225.284 
9173 1
12215101 6173.58 -2830.92 1607.42 -107.266 114.153 156.642 
9173.5 1
12215101 6116.08 -2778.67 1600.67 -116.87 106.199 157.914 
9174 1
12215101 6172.25 -2739.58 1614 112.109 78.0106 136.58 
9174.5 1
12215101 6259.58 -2755.42 1594.33 174.318 -31.6035 177.16 
9175 1
12215101 6171.33 -2769.33 1603.75 -176.5 -27.8333 178.681 
9175.5 1
12215101 6126.85 -2825.54 1616.31 -86.0487 -108.714 138.647 
9176 1
12215101 6120.33 -2842 1602.42 -12.6956 -32.0888 34.5089 
9176.5 1
12215101 6110.83 -2922 1601.33 -19 -160 161.124 
9177 1
12215101 6142.33 -2929 1595.17 63.5081 -14.1129 65.0573 
9177.5 1
12215101 6184.08 -2945.5 1604.58 83.8353 -33.1325 90.145 
9178 1
12215101 6185.17 -2831.33 1615.58 2.17101 228.791 228.801 
9178.5 1
12215101 6223.18 -2801.36 1611.36 78.7063 62.0491 100.224 
9179 1
12215101 6210.42 -2797.83 1633.5 -25.8404 7.14636 26.8104 
9179.5 1
12215101 6197 -2800.54 1611.62 -25.9009 -5.22225 26.4221 
9180 1
12215101 6132 -2842.25 1592.83 -127.701 -81.948 151.734 
9180.5 1
12215101 6132.08 -2928.67 1598.33 0.167673 -173.877 173.877 
9181 1
12215101 6165 -2858.42 1610.58 67.0401 143.075 158.003 
9181.5 1
12215101 6145.14 -2772.93 1605.86 -39.7939 171.319 175.88 
9182 1
12215101 6265.31 -2781.08 1593 235.617 -15.9772 236.158 
9182.5 1
12215101 6277.08 -2764.92 1595.15 23.8244 32.7001 40.4586 
9183 1
12215101 6272.77 -2790.08 1607.92 -8.61538 -50.3077 51.0401 
9183.5 1
12215101 6258.23 -2808.77 1594.23 -29.0189 -37.31 47.2666 
9184 1
12215101 6287.67 -2807.33 1574.5 59.1082 2.88333 59.1785 
9184.5 1
12215101 6252 -2844.77 1598.85 -72.6409 -76.2442 105.308 
9185 1
12215101 6190.83 -2821.75 1592.92 -123.819 46.5976 132.297 
9185.5 1
12215101 6225.46 -2785.85 1580.31 69.1182 71.6644 99.5646 
9186 2
12230600 5644.5 -2119.5 1615 0 0 0 
12215101 6069.86 -2781.21 1606.29 -300.976 8.95913 301.109 
9186.5 2
12230600 5807.14 -1986.71 1692.71 562.778 459.466 726.518 
12215101 6100.86 -2693.93 1593.64 60.7843 171.148 181.622 
9187 2
12230600 6486.47 -1883.53 1698.73 1369.6 208.026 1385.31 
12215101 6102.53 -1960 1628.4 3.37942 1479.69 1479.7 
9187.5 2
12230600 6949.27 -2175.8 1725.47 933.065 -589.247 1103.55 
12215101 6675.73 -1756.87 1656.2 1155.65 409.543 1226.07 
9188 2
12230600 7216.4 -2722.13 1707.47 539.663 -1103.7 1228.58 
12215101 7259.2 -1897.33 1639.8 1178.72 -283.771 1212.4 
9188.5 2
12230600 7574.33 -3032.07 1573.87 723.098 -626.128 956.507 
12215101 7996.2 -2233.27 1652.87 1488.89 -678.653 1636.26 
9189 2
12230600 7854.93 -3246.87 1518.8 566.869 -433.939 713.893 
12215101 8591 -2824.4 1674.67 1201.62 -1194.21 1694.11 
9189.5 2
12230600 8255.4 -3447.07 1573.4 804.15 -402.008 899.037 
12215101 8864.33 -3321.6 1687.8 548.862 -998.394 1139.32 
9190 2
12230600 8895.86 -4015.21 1699.29 1268.23 -1125.04 1695.33 
12215101 9145.93 -3405.93 1727.86 557.614 -166.987 582.081 
9190.5 2
12230600 9371.07 -4288.64 1750 944.76 -543.596 1089.99 
12215101 9667.86 -3683.14 1768.36 1037.63 -551.122 1174.91 
9191 2
12230600 9714.93 -4564.79 1689.57 680.905 -546.818 873.293 
12215101 10125.8 -4000.21 1773.57 906.789 -627.864 1102.94 
9191.5 2
12230600 10025.3 -4889.69 1667.31 630.852 -660.379 913.277 
12215101 10609.2 -4527.54 1742.08 982.612 -1071.8 1454.05 
9192 2
12230600 10548.5 -5332.5 1675.36 1040.14 -880.333 1362.68 
12215101 11044.9 -4884.43 1689.14 866.056 -709.523 1119.59 
9192.5 2
12230600 11011.9 -5656.15 1666 914.049 -638.371 1114.9 
12215101 11440.5 -5255.62 1688.77 780.285 -732.124 1069.98 
9193 2
12230600 11567.6 -6077.15 1634.31 1109.17 -840.319 1391.54 
12215101 11882 -5620.62 1685.85 881.314 -728.543 1143.46 
9193.5 2
12230600 12051.1 -6575.85 1663.77 955.458 -985.558 1372.67 
12215101 12424.2 -6178.08 1719.62 1071.45 -1101.7 1536.8 
9194 2
12230600 12596.6 -7039.08 1746.83 1120.14 -951.206 1469.52 
12215101 12930.4 -6614.75 1773.58 1039.55 -896.659 1372.83 
9194.5 2
12230600 12936.6 -7453.77 1729.54 696.787 -849.766 1098.92 
12215101 13161.6 -6977.54 1781.69 473.768 -743.419 881.549 
9195 2
12230600 13295.2 -7878.31 1751.85 724.476 -857.653 1122.69 
12215101 13589.3 -7358.62 1790 864.025 -769.852 1157.24 
9195.5 2
12230600 13700 -8211.23 1764.38 809.538 -665.846 1048.19 
12215101 14001.1 -7744.54 1758.31 823.538 -771.846 1128.7 
9196 2
12230600 14128.8 -8615.62 1776.15 844.034 -796.033 1160.2 
12215101 14512.6 -8146.15 1746.15 1006.97 -790.581 1280.23 
9196.5 2
12230600 14593.2 -9082 1708.08 908.927 -912.69 1288.08 
12215101 15022.4 -8585.62 1709.92 997.591 -860.003 1317.12 
9197 2
12230600 15024.8 -9422 1649.42 878.858 -692.464 1118.88 
12215101 15455.4 -9070.33 1749.25 881.939 -987.206 1323.78 
9197.5 2
12230600 15351.8 -9781.38 1653.46 651.586 -715.906 968.032 
12215101 15848 -9641.38 1800.62 782.039 -1137.55 1380.44 
9198 2
12230600 15746.4 -10319.8 1705.92 778.182 -1061.9 1316.51 
12215101 16210.5 -10057.2 1831.77 714.914 -820.058 1087.93 
9198.5 2
12230600 16140.6 -10751.6 1698.54 779.112 -853.451 1155.59 
12215101 16724.7 -10335.3 1882 1016.27 -549.711 1155.41 
9199 2
12230600 16674 -11177.6 1665.75 1095.25 -874.678 1401.65 
12215101 17030.7 -10681.9 1750.67 628.284 -711.723 949.363 
9199.5 2
12230600 16984.7 -11736.2 1736.46 631.488 -1135.46 1299.25 
12215101 17342.8 -11239.7 1778 634.511 -1133.69 1299.18 
9200 2
12230600 17206.9 -11916.5 1743.62 433.198 -351.327 557.756 
12215101 17698.6 -11732.2 1792.62 693.507 -959.964 1184.26 
9200.5 1
12215101 18404.9 -12075.7 1772.5 1376.81 -669.616 1531.01 
9201 1
12215101 19133 -12458.3 1744.25 1510.55 -793.914 1706.47 
9201.5 1
12215101 19530.2 -12742.3 1751.77 785.041 -561.214 965.013 
9202 1
12215101 19807.3 -13168.3 1724.92 548.718 -843.615 1006.37 
9202.5 1
12215101 20152.9 -13503.3 1686.5 698.148 -676.768 972.33 
9203 1
12215101 20762 -13749.4 1721.42 1203.72 -486.331 1298.25 
9203.5 1
12215101 21208.3 -13940.3 1725.17 887.343 -379.556 965.111 
9204 1
12215101 21608.3 -14211.2 1652.58 796.813 -539.509 962.279 
9204.5 1
12215101 22081.1 -14560.2 1580.42 960.874 -709.519 1194.44 
9205 1
12215101 22691.8 -14754.6 1514.08 1236.17 -393.387 1297.25 
9205.5 1
12215101 23339.8 -15043 1624.38 1296.04 -576.833 1418.61 
9206 1
12215101 23822.8 -15254.7 1661 967.897 -424.182 1056.77 
9206.5 1
12215101 24424.5 -15522.8 1620.38 1189.31 -529.847 1301.99 
9207 1
12215101 24946.2 -15780.7 1586.08 1043.42 -515.795 1163.95 
9207.5 1
12215101 25487.7 -15934.1 1536.15 1082.88 -306.821 1125.51 
9208 1
12215101 26179.7 -16210.2 1561.67 1378.43 -550.146 1484.16 
9208.5 1
12215101 26854.9 -16560.7 1728.77 1347.82 -699.486 1518.52 
9209 1
12215101 27369.2 -16740.8 1748.77 1012.42 -354.482 1072.68 
9209.5 1
12215101 27987.9 -17012.8 1792.83 1278.28 -562.116 1396.41 
9210 1
12215101 28547.5 -17106.5 1784.15 1144.26 -191.469 1160.17 
9210.5 1
12215101 29084.4 -17319.1 1750.77 1046.63 -414.455 1125.71 
9211 1
12215101 29574.3 -17431.9 1695.62 975.942 -224.793 1001.5 
9211.5 1
12215101 30074.5 -17543.2 1672.67 1008.45 -224.449 1033.13 
9212 1
12215101 30866.8 -17880.1 1572.08 1575.24 -669.636 1711.66 
9212.5 1
12215101 31530.2 -18085.4 1489 1310.91 -405.81 1372.29 
9213 1
12215101 32062.4 -18812.6 1491.92 1086.22 -1484.01 1839.07 
9213.5 1
12215101 32547.4 -19289.8 1722.08 981.716 -965.963 1377.26 
9214 1
12215101 33179.1 -19431.9 1736.5 1258.36 -283.162 1289.83 
9214.5 1
12215101 33711 -19554.5 1732.08 1057.49 -243.628 1085.19 
9215 1
12215101 34462.5 -19739.1 1696.75 1491.07 -366.313 1535.41 
9215.5 1
12215101 34973.4 -19910.8 1695.75 1053.44 -354.124 1111.36 
9216 1
12215101 35543.4 -20100.6 1671.46 1121.98 -373.587 1182.55 
9216.5 1
12215101 36188.4 -20334.5 1703.92 1287.49 -466.836 1369.51 
9217 1
12215101 36854.7 -20521.2 1700.69 1337.9 -374.807 1389.41 
9217.5 1
12215101 37399.4 -20660.2 1781.08 1082.95 -276.367 1117.66 
9218 1
12215101 38030.2 -20897.5 1828.23 1266.54 -476.65 1353.26 
9218.5 1
12215101 38662.3 -21049.8 1821.83 1261.84 -303.982 1297.93 
9219 1
12215101 39147.5 -21152.9 1840.92 974.153 -207.008 995.905 
9219.5 1
12215101 39770.6 -21186.3 1856.69 1212.36 -64.9506 1214.1 
9220 1
12215101 40401.4 -21495.9 1803.08 1289.98 -633.147 1436.99 
9220.5 1
12215101 41506 -21344 1739 2178.67 299.638 2199.17 
9221 1
12215101 42081.2 -21397.8 1726.75 1139.11 -106.601 1144.09 
9221.5 1
12215101 42437.3 -21745.4 1764.83 726.701 -709.354 1015.52 
9222 1
12215101 43008.6 -22025 1716.75 1163.44 -569.416 1295.31 
9222.5 1
12215101 43490 -22232.2 1584.75 972.559 -418.519 1058.79 
9223 1
12215101 44115.6 -22526.2 1633.83 1248.67 -586.826 1379.69 
9223.5 1
12215101 44613 -22729 1636.77 969.623 -395.387 1047.14 
9224 1
12215101 45087.6 -22895.2 1658.18 955.003 -334.37 1011.85 
9224.5 1
12215101 45517.3 -23148.8 1677.75 885.973 -522.821 1028.73 
9225 1
12215101 45786.8 -23548.8 1778.83 538.833 -800 964.542 
9225.5 1
12215101 46265.8 -23410.8 1765.5 958 275.833 996.919 
9226 1
12215101 46795.6 -23191.1 1724.92 1040.93 431.729 1126.91 
9226.5 1
12215101 47253.9 -22780 1710.25 929.682 833.84 1248.84 
9227 1
12215101 47407.6 -22862 1710.67 307.949 -164.329 349.051 
9227.5 1
12215101 47474.2 -23128.4 1711 133.601 -533.901 550.363 
