# Supplementary material for: Intrinsic group behaviour II: On the dependence of triad spatial dynamics on social and personal features; and on the effect of social interaction on small group dynamics
Source: PLoS One. 2019 Dec 3;14(12):e0225704. doi: 10.1371/journal.pone.0225704 (PMC6890182; doi:10.1371/journal.pone.0225704)
Supplement: S1 Data Set — (ZIP) [file pone.0225704.s001.zip › set_2_int/group_traj_dyad_int/traj_2_0109_48.dat]

2 12214100 12203400 0 0 0 0 1 1 0 20 20 20 1621.98 1700.72 1543.24 
9034.5 1
12203400 1981.6 -1185.6 923.8 0 0 0 
9035 1
12203400 1902.92 -1304.92 917.833 -217.959 -330.517 395.914 
9035.5 1
12203400 1627.45 -1401 918.636 -548.729 -191.401 581.153 
9036 1
12203400 1124.58 -1430.17 931.417 -997.76 -57.8704 999.437 
9036.5 1
12203400 916.333 -1528.5 970 -413.194 -195.106 456.942 
9037 1
12203400 913.917 -1442.17 945.5 -4.7666 170.283 170.349 
9037.5 1
12203400 982.833 -1398.25 946.5 135.93 86.6206 161.184 
9038 1
12203400 964.75 -1379.5 950.25 -35.5971 36.9094 51.2783 
9038.5 1
12203400 1006 -1330.64 939.818 85.0515 100.75 131.849 
9039 1
12203400 1002.85 -1306.31 934 -6.2951 48.5602 48.9666 
9039.5 1
12203400 1065.58 -1424.42 968.75 122.773 -231.133 261.717 
9040 1
12203400 1100.08 -1366.5 984.917 70.9877 119.17 138.711 
9040.5 1
12203400 1136.92 -1410.17 999.833 75.945 -90.0344 117.787 
9041 1
12203400 1153.54 -1413.08 999.077 32.6558 -5.7176 33.1525 
9041.5 1
12203400 1145.42 -1368.75 972.417 -15.9251 86.9155 88.3624 
9042 1
12203400 1201.23 -1305.23 960.923 111.628 127.038 169.114 
9042.5 1
12203400 1087.83 -1361.5 961.25 -221.913 -110.116 247.731 
9043 1
12203400 1000.83 -1355.25 1001 -171.26 12.3032 171.701 
9043.5 1
12203400 1088.17 -1349.5 987.5 179.698 11.8313 180.087 
9044 1
12203400 1077.33 -1341.67 992.667 -22.1541 16.0191 27.3389 
9044.5 1
12203400 925.917 -1500.83 963.5 -304.661 -320.255 442.02 
9045 1
12203400 666.333 -1676.42 940.583 -518.13 -350.466 625.528 
9045.5 1
12203400 486.667 -1716.58 995.5 -360.776 -80.656 369.682 
9046 1
12203400 328.167 -1715.67 991.667 -319.556 1.84812 319.562 
9046.5 1
12203400 50.7692 -1767.46 995.077 -543.917 -101.559 553.317 
9047 1
12203400 23.9167 -1943.17 1006.25 -52.0399 -340.514 344.467 
9047.5 1
12203400 53 -1810.33 995.5 60.7168 277.314 283.883 
9048 1
12203400 151.462 -1675.85 1011.54 194.588 265.785 329.403 
9048.5 1
12203400 198.833 -1706.67 1022.33 93.9917 -61.1518 112.134 
9049 1
12203400 234.5 -1694.25 1023.08 72.7891 25.3401 77.0738 
9049.5 1
12203400 244.923 -1688.77 989.846 20.5179 10.7889 23.1815 
9050 1
12203400 277.417 -1647.42 1003.17 65.2482 83.0373 105.605 
9050.5 1
12203400 538 -1518.46 1043.08 521.167 257.91 581.492 
9051 1
12203400 1084.08 -1308.75 1108.17 1072.86 412.007 1149.25 
9051.5 1
12203400 1166.33 -1219.42 1150.42 164.83 179.025 243.349 
9052 1
12203400 1436.33 -1272.5 1171.92 542.169 -106.593 552.548 
9052.5 1
12203400 1499.17 -1414.92 1143.42 127.193 -288.293 315.104 
9053 1
12203400 1436.25 -1471 1112.42 -125.332 -111.72 167.897 
9053.5 1
12203400 1156.33 -1489.08 1084.5 -547.782 -35.3881 548.924 
9054 1
12203400 1173.5 -1430.67 1061.25 34.4712 117.303 122.263 
9054.5 1
12203400 1156.75 -1387.92 1044.42 -33.6345 85.8434 92.1974 
9055 1
12203400 1028.09 -1533.27 1025.36 -265.276 -299.703 400.242 
9055.5 1
12203400 944.385 -1642.38 1026.77 -167.413 -218.224 275.043 
9056 1
12203400 929.923 -1808.69 1020.54 -28.356 -326.094 327.324 
9056.5 1
12203400 787.417 -2036.42 1017 -287.892 -460.049 542.703 
9057 1
12203400 850.462 -1979.23 1012 124.595 113.016 168.215 
9057.5 1
12203400 812.083 -1913.92 1013.5 -75.5476 128.571 149.124 
9058 1
12203400 726.75 -1861 1021.75 -174.506 108.214 205.335 
9058.5 1
12203400 594.75 -1693.58 995.5 -269.388 341.667 435.093 
9059 1
12203400 587.917 -1500.75 979.917 -13.8327 390.351 390.596 
9059.5 1
12203400 713.538 -1458.85 1002.62 244.4 81.525 257.639 
9060 1
12203400 801.333 -1459.67 994.333 170.807 -1.59633 170.815 
9060.5 1
12203400 911.667 -1520.17 991.167 221.553 -121.486 252.675 
9061 1
12203400 991.75 -1573.83 984.333 163.435 -109.524 196.74 
9061.5 1
12203400 1000.77 -1584.15 982.923 18.1839 -20.8075 27.6334 
9062 1
12203400 960 -1496.08 964.923 -81.5385 176.154 194.11 
9062.5 1
12203400 982.75 -1501.17 941.833 46.6189 -10.4298 47.7713 
9063 1
12203400 1022.23 -1600.46 963.231 79.1198 -198.988 214.14 
9063.5 1
12203400 986.143 -1579.07 983.071 -71.7454 42.5251 83.4013 
9064 1
12203400 964.077 -1538.54 995.154 -43.2665 79.4764 90.4903 
9064.5 1
12203400 880.923 -1426.23 973 -167.988 226.884 282.305 
9065 1
12203400 840.769 -1413.15 959.385 -80.7924 26.3117 84.969 
9065.5 1
12203400 833.077 -1438.54 1017.69 -15.3846 -50.7692 53.049 
9066 1
12203400 962.769 -1512.15 1022.08 256.816 -145.773 295.304 
9066.5 1
12203400 961.929 -1586.93 1029.07 -1.6581 -147.485 147.494 
9067 1
12203400 946.133 -1580.8 991.133 -31.9742 12.406 34.2966 
9067.5 1
12203400 1011.07 -1602.33 955.267 131.178 -43.5017 138.203 
9068 1
12203400 1030.53 -1606.6 1002.4 39.3266 -8.61953 40.2601 
9068.5 1
12203400 964.867 -1598.67 965.467 -132.126 15.9624 133.087 
9069 1
12203400 912.643 -1558.29 947.214 -105.503 81.5777 133.363 
9069.5 1
12203400 915.571 -1596.86 1018.29 5.62106 -74.0335 74.2465 
9070 1
12203400 942.385 -1583.77 1043.62 54.0588 26.3869 60.155 
9070.5 1
12203400 941.929 -1522.14 1044.14 -0.928806 125.512 125.515 
9071 1
12203400 855.643 -1531.79 1067.57 -170.189 -19.0194 171.248 
9071.5 1
12203400 851 -1478.54 1059.31 -9.21202 105.649 106.05 
9072 1
12203400 842.25 -1509.08 1057.33 -17.6056 -61.4585 63.9305 
9072.5 1
12203400 892.231 -1563.54 1024.62 102.21 -111.36 151.156 
9073 1
12203400 952.308 -1597.46 1002.62 120.154 -67.8462 137.986 
9073.5 1
12203400 999.077 -1535.46 1014 90.2881 119.691 149.926 
9074 1
12203400 1059.31 -1549.69 1031.31 117.638 -27.7945 120.877 
9074.5 1
12203400 1035.5 -1604.58 1005.25 -48.0963 -110.891 120.872 
9075 1
12203400 997.667 -1608.25 986.667 -78.168 -7.57576 78.5343 
9075.5 1
12203400 952 -1593.31 1046.85 -91.5164 29.9445 96.2908 
9076 1
12203400 988.333 -1574.58 1011.5 71.6634 36.9317 80.62 
9076.5 1
12203400 1030.33 -1565.33 966 85.3659 18.8008 87.4117 
9077 1
12203400 1008.15 -1569.62 944.769 -43.7465 -8.44586 44.5544 
9077.5 1
12203400 1038.17 -1514.58 931.833 58.6188 107.484 122.43 
9078 1
12203400 1000.42 -1549.67 949.833 -76.572 -71.1629 104.534 
9078.5 1
12203400 1017.08 -1478.92 988.5 33.4672 142.068 145.957 
9079 1
12203400 1053.92 -1471.92 973.833 73.2273 13.9165 74.538 
9079.5 1
12203400 1031.5 -1655.25 973 -45.4699 -371.873 374.642 
9080 1
12203400 936.25 -1887.67 975.583 -192.814 -470.479 508.456 
9080.5 1
12203400 793.167 -1918.5 974.25 -287.894 -62.0389 294.503 
9081 1
12203400 821.231 -1977.38 981.538 54.8127 -115.009 127.403 
9081.5 1
12203400 788.25 -1973.92 994.917 -64.1649 6.74698 64.5187 
9082 1
12203400 798.833 -1940.33 995.083 21.6872 68.8183 72.1546 
9082.5 1
12203400 780.417 -1906.67 1033.75 -37.8166 69.1307 78.7982 
9083 1
12203400 887.154 -1616.38 942.923 213.048 579.405 617.333 
9083.5 1
12203400 904.5 -1522.5 975 35.0427 189.666 192.876 
9084 1
12203400 930.308 -1573.31 982.231 50.8025 -100.015 112.178 
9084.5 1
12203400 965.333 -1543.5 1010.92 69.4953 59.1422 91.2546 
9085 1
12203400 990.5 -1491.58 976 51.9972 107.266 119.204 
9085.5 1
12203400 1032.15 -1529.62 942.615 80.8813 -73.8486 109.524 
9086 1
12203400 1134 -1513.42 956.333 200.88 31.9501 203.405 
9086.5 1
12203400 1081.58 -1541.42 950.167 -107.192 -57.2597 121.527 
9087 1
12203400 1059.77 -1547 986.538 -43.368 -11.1001 44.766 
9087.5 1
12203400 1029.67 -1546.17 998.667 -59.9653 1.66003 59.9882 
9088 1
12203400 1023.5 -1568.83 1047 -12.5085 -45.977 47.6482 
9088.5 1
12203400 1083.77 -1501.23 1058.38 118.64 133.076 178.283 
9089 1
12203400 1082.42 -1556.42 1007.75 -2.63658 -107.575 107.607 
9089.5 1
12203400 1047.83 -1608.75 1032.42 -69.1667 -104.667 125.456 
9090 1
12203400 1059.33 -1633 1019.92 22.9541 -48.4032 53.5701 
9090.5 1
12203400 1057 -1584.33 956.583 -4.7043 98.1183 98.231 
9091 1
12203400 1067.42 -1554.83 951.083 20.9591 59.3561 62.9479 
9091.5 1
12203400 1118.25 -1548.92 998.583 103.954 12.0995 104.655 
9092 1
12203400 1120.92 -1545.75 1003.42 5.33333 6.33333 8.27983 
9092.5 1
12203400 1122.17 -1476.5 1015.08 2.54582 141.039 141.062 
9093 1
12203400 1121.67 -1463 991.75 -1.002 27.0541 27.0727 
9093.5 1
12203400 941.462 -1584.54 978 -350.594 -236.456 422.88 
9094 1
12203400 868.917 -1827.17 986.833 -141.689 -473.883 494.612 
9094.5 1
12203400 736.583 -1832.67 970.75 -269.518 -11.2016 269.751 
9095 1
12203400 636.667 -1823.58 943.167 -203.912 18.5374 204.752 
9095.5 1
12203400 508.615 -2007.15 950.462 -258.168 -370.102 451.249 
9096 1
12203400 201.769 -2123.38 1065.92 -590.089 -223.521 631.004 
9096.5 1
12203400 -48.5833 -2132.17 1065 -507.815 -17.8135 508.127 
9097 1
12203400 -397.462 -2107.77 1056.92 -707.664 49.4877 709.392 
9097.5 1
12203400 -729.667 -2103.42 1072.67 -665.742 8.72257 665.799 
9098 1
12203400 -1003.46 -1927.54 1151.31 -549.789 353.169 653.449 
9098.5 1
12203400 -1033 -1775.85 1171.85 -57.9186 297.436 303.023 
9099 1
12203400 -1049.62 -1664.23 1171.77 -33.1644 222.785 225.24 
9099.5 1
12203400 -1046.08 -1503.67 1247.42 7.19359 327.014 327.094 
9100 1
12203400 -1057 -1504.92 1267.85 -22.1433 -2.5485 22.2895 
9100.5 1
12203400 -1109.15 -1504.54 1223.23 -100.489 0.74107 100.492 
9101 1
12203400 -1086 -1534.92 1230.92 46.1232 -60.5144 76.0877 
9101.5 2
12214100 677.833 -1239.83 1233.08 0 0 0 
12203400 -1107.31 -1558.69 1172.85 -42.9591 -47.9348 64.3679 
9102 2
12214100 447.083 -1297.83 1237.83 -476.756 -119.835 491.586 
12203400 -1097.75 -1494.5 1226.83 18.9637 127.366 128.77 
9102.5 2
12214100 201.75 -1176.42 1269.92 -504.801 249.829 563.239 
12203400 -1065.08 -1471.75 1236.33 67.2154 46.8107 81.9094 
9103 2
12214100 -12.0769 -1101 1363.23 -423.42 149.34 448.984 
12203400 -1054.62 -1484.54 1225.85 20.7286 -25.3237 32.7256 
9103.5 2
12214100 -115.75 -1037.5 1409.83 -206.932 126.747 242.664 
12203400 -1106.42 -1556.17 1166.08 -103.396 -142.97 176.44 
9104 2
12214100 -75.4615 -1013 1344.62 80.4161 48.9022 94.1179 
12203400 -1113.92 -1527.23 1133.92 -14.9829 57.7563 59.668 
9104.5 2
12214100 -76.6667 -988.833 1299 -2.3723 47.5722 47.6313 
12203400 -1077.58 -1523.58 1144.58 71.5349 7.17999 71.8944 
9105 2
12214100 -91.8462 -1022.31 1341.62 -30.6656 -67.625 74.2531 
12203400 -1074.23 -1559.31 1168 6.77286 -72.1704 72.4875 
9105.5 2
12214100 -115.75 -1179.5 1329.33 -48.0963 -316.282 319.918 
12203400 -1028.33 -1482.75 1196.92 92.349 154.04 179.601 
9106 2
12214100 -283.154 -1307.38 1393.92 -337.508 -257.832 424.722 
12203400 -1046.46 -1394.85 1181 -36.5488 177.225 180.955 
9106.5 2
12214100 -335.077 -1076.15 1351.38 -100.822 448.992 460.172 
12203400 -1117.54 -1409.15 1199.46 -138.013 -27.7819 140.782 
9107 2
12214100 -662.769 -525.077 1394.69 -652.774 1097.76 1277.18 
12203400 -1176.85 -1540.31 1206.15 -118.143 -261.263 286.733 
9107.5 2
12214100 -1057.69 -380.385 1520.08 -786.699 288.232 837.839 
12203400 -1097.46 -1516.77 1233.46 158.137 46.8894 164.942 
9108 2
12214100 -1249.46 -438.385 1486.08 -383.538 -116 400.697 
12203400 -1055.85 -1536.23 1235.85 83.2308 -38.9231 91.8824 
9108.5 2
12214100 -1360.5 -499.417 1506.58 -231.33 -127.15 263.971 
12203400 -1017.33 -1509.75 1231.83 80.235 55.1683 97.3715 
9109 2
12214100 -1281.23 -386.692 1456.62 162.105 230.52 281.811 
12203400 -951.385 -1460.38 1316.23 134.864 100.952 168.463 
9109.5 2
12214100 -1374.77 -361.846 1430.62 -183.769 48.8137 190.142 
12203400 -891.154 -1378.77 1326.54 118.332 160.345 199.281 
9110 2
12214100 -1402.23 -424.923 1537.69 -55.5902 -127.686 139.262 
12203400 -880.538 -1417.54 1341.31 21.4886 -78.4802 81.369 
9110.5 2
12214100 -1317.08 -555.769 1482.23 166.968 -256.561 306.108 
12203400 -842.385 -1402.23 1310.69 74.8115 30.0151 80.6081 
9111 2
12214100 -1347.08 -740.667 1482.08 -60.4968 -372.777 377.654 
12203400 -983.417 -1483.67 1276.25 -284.339 -164.185 328.337 
9111.5 2
12214100 -1169.77 -668.769 1460.77 351.117 142.371 378.884 
12203400 -1069.69 -1753.54 1262.85 -170.843 -534.4 561.044 
9112 2
12214100 -1266.5 -602.167 1459.33 -192.691 132.674 233.949 
12203400 -1033.33 -1552 1253.58 72.4282 401.471 407.952 
9112.5 2
12214100 -1405.69 -560.769 1440.62 -277.276 82.465 289.279 
12203400 -1039 -1463.38 1305 -11.2882 176.525 176.885 
9113 2
12214100 -1507.75 -511.833 1449.67 -204.524 98.0679 226.821 
12203400 -1092.58 -1526.5 1226.92 -107.381 -126.484 165.918 
9113.5 2
12214100 -1535.92 -505.077 1520.92 -55.899 13.4056 57.4839 
12203400 -1077.38 -1467.92 1300.15 30.1562 116.224 120.073 
9114 2
12214100 -1580.75 -536.5 1503.33 -88.416 -61.9785 107.976 
12203400 -1109.67 -1529.67 1245.08 -63.6727 -121.782 137.423 
9114.5 2
12214100 -1602.75 -541.583 1465.42 -44.9898 -10.3954 46.1751 
12203400 -1087.75 -1546.42 1202.33 44.8194 -34.2536 56.41 
9115 2
12214100 -1551.62 -619.692 1496.62 100.659 -153.758 183.776 
12203400 -1081.23 -1652.62 1146.38 12.8331 -209.053 209.446 
9115.5 2
12214100 -1547.92 -571.917 1570.58 7.35332 94.9814 95.2656 
12203400 -1159.92 -1629.92 1125.67 -156.433 45.1267 162.812 
9116 2
12214100 -1592.83 -532 1569.75 -93.5764 83.1597 125.188 
12203400 -1107.33 -1606.92 1165.42 109.549 47.9167 119.57 
9116.5 2
12214100 -1647.38 -660.769 1587.54 -108.237 -255.495 277.475 
12203400 -1036.77 -1588.15 1162.77 140.008 37.2278 144.873 
9117 2
12214100 -1583.31 -720.692 1547.85 123.701 -115.682 169.364 
12203400 -1019.15 -1563.77 1164.85 34.0065 47.0745 58.0729 
9117.5 2
12214100 -1632.85 -772.462 1504.08 -98.6822 -103.126 142.735 
12203400 -1037.46 -1556.85 1215.77 -36.4695 13.791 38.99 
9118 2
12214100 -1607.25 -920.25 1482.33 52.9941 -305.98 310.535 
12203400 -1072.25 -1522 1277.75 -72.0258 72.1452 101.944 
9118.5 2
12214100 -1574.93 -871.929 1457.21 65.1642 97.4222 117.207 
12203400 -1015.71 -1519.29 1262.29 113.983 5.47235 114.115 
9119 2
12214100 -1565.46 -633.538 1485.15 18.4543 464.698 465.064 
12203400 -1017.31 -1609.85 1207.23 -3.10606 -176.531 176.558 
9119.5 2
12214100 -1572.38 -507 1538.77 -13.8185 252.572 252.95 
12203400 -984.846 -1529.69 1205.77 64.7935 159.988 172.61 
9120 2
12214100 -1500.42 -429.417 1540.58 148.082 159.636 217.743 
12203400 -802.167 -1444.08 1256.33 375.884 176.15 415.111 
9120.5 2
12214100 -1367.08 -458.231 1500.69 272.122 -58.8043 278.403 
12203400 -870.462 -1492.08 1301.77 -139.377 -97.9461 170.351 
9121 2
12214100 -1180.77 -590.462 1473.15 368.926 -261.843 452.403 
12203400 -893.769 -1405.54 1346.23 -46.1538 171.363 177.47 
9121.5 2
12214100 -1245.43 -590.857 1489.36 -125.066 -0.765192 125.069 
12203400 -954.786 -1465.57 1237.57 -118.02 -116.118 165.566 
9122 2
12214100 -1292.5 -543.286 1522.21 -92.1163 93.0948 130.966 
12203400 -784.214 -1359.21 1107.86 333.799 208.135 393.373 
9122.5 2
12214100 -1267.47 -556.467 1494.07 50.167 -26.4147 56.6963 
12203400 -627.933 -1229.87 1091 313.188 259.214 406.545 
9123 2
12214100 -1229.36 -585.214 1474.93 76.9889 -58.076 96.4371 
12203400 -398.214 -1113.71 1069.14 464.079 234.651 520.029 
9123.5 2
12214100 -1091.57 -472.286 1499.5 273.928 224.51 354.177 
12203400 -350.786 -1045.57 1064.79 94.2914 135.473 165.057 
9124 2
12214100 -996.714 -261.571 1509.36 192.408 427.412 468.724 
12203400 -273.286 -930.357 1028.86 157.201 233.7 281.652 
9124.5 2
12214100 -698.286 -101.429 1449.29 600.46 322.219 681.452 
12203400 -206.357 -877.143 1051.57 134.665 107.071 172.043 
9125 2
12214100 -633.857 -52 1427.93 130.422 100.058 164.382 
12203400 -162.429 -992.786 1017.86 88.9242 -234.095 250.415 
9125.5 2
12214100 -718.143 -153.714 1436 -173.071 -208.859 271.248 
12203400 -75.2143 -985 982.429 179.085 15.9871 179.797 
9126 2
12214100 -794.6 -215 1381.53 -148.46 -119.001 190.268 
12203400 -94.2 -1024.47 1080.8 -36.8655 -76.6343 85.0405 
9126.5 2
12214100 -832.643 -212.429 1475.5 -75.1835 5.08188 75.3551 
12203400 -285.857 -1074.43 1062.36 -378.769 -98.7389 391.427 
9127 2
12214100 -776.467 -274.933 1436 116.307 -129.409 173.994 
12203400 -381.6 -1199.4 1025.47 -198.225 -258.74 325.944 
9127.5 2
12214100 -781.812 -168.062 1380.5 -10.4411 208.732 208.993 
12203400 -339 -1258.81 1037.12 83.2031 -116.04 142.787 
9128 2
12214100 -690.667 -70.0667 1383.73 178.368 191.773 261.9 
12203400 -332.2 -1349.8 1024.07 13.3072 -178.058 178.554 
9128.5 2
12214100 -585.929 -42.7143 1382.36 217.299 56.7477 224.587 
12203400 -258.143 -1283 1027.5 153.646 138.589 206.915 
9129 2
12214100 -177.5 -174.214 1364.36 823.445 -265.121 865.072 
12203400 -205.429 -1268.79 997.5 106.279 28.6578 110.075 
9129.5 2
12214100 -70.7333 -219.733 1384.8 211.419 -90.1367 229.832 
12203400 -95.9333 -1231.33 971.467 216.822 74.1631 229.155 
9130 2
12214100 171 -182.857 1306.79 480.583 73.3125 486.143 
12203400 180.786 -1159.29 951.071 550.137 143.236 568.478 
9130.5 2
12214100 203.067 -94.5333 1266.33 64.0053 176.295 187.554 
12203400 189.867 -1000.6 985 18.1257 316.738 317.256 
9131 2
12214100 273.692 -181.769 1289.54 141.534 -174.821 224.932 
12203400 196.308 -919.923 1078.15 12.9079 161.677 162.192 
9131.5 2
12214100 359.308 -375 1321.85 176.527 -398.414 435.77 
12203400 232 -923 1191.77 73.5924 -6.34417 73.8653 
9132 2
12214100 481.769 -381.385 1326.31 245.907 -12.8205 246.241 
12203400 255.923 -1016.23 1306.38 48.0383 -187.21 193.275 
9132.5 2
12214100 548.462 -412.538 1271.38 133.385 -62.3077 147.22 
12203400 174.077 -1075.54 1219.23 -163.692 -118.615 202.15 
9133 2
12214100 580.286 -341.286 1216.5 61.2003 137.025 150.071 
12203400 104.357 -1143.43 1097 -134.077 -130.558 187.141 
9133.5 2
12214100 292.333 -297.75 1195 -574.755 86.8976 581.287 
12203400 45.25 -1253.83 1014.92 -117.978 -220.369 249.963 
9134 2
12214100 206.692 -192.231 1217.08 -180.297 222.146 286.104 
12203400 20.6154 -1244.31 984.462 -51.8623 20.054 55.6045 
9134.5 2
12214100 281.077 -122.231 1230.08 146.715 138.067 201.464 
12203400 -18.3846 -1288.85 983.308 -76.9231 -87.8471 116.766 
9135 2
12214100 320.538 -136.462 1232.77 78.1417 -28.1797 83.0675 
12203400 -4.07692 -1244.38 958.385 28.3321 88.0426 92.489 
9135.5 2
12214100 381.154 -195.538 1241 118.389 -115.385 165.317 
12203400 -38.3077 -1255.92 950.077 -66.857 -22.5361 70.553 
9136 2
12214100 570.083 -210.25 1210.5 380.14 -29.6007 381.291 
12203400 50.3333 -1200.67 941.583 178.352 111.18 210.168 
9136.5 2
12214100 699.231 -267.385 1286.69 259.854 -114.959 284.147 
12203400 162.077 -1129.69 927.462 224.836 142.806 266.355 
9137 2
12214100 648.538 -94.3846 1265.92 -97.8616 333.977 348.019 
12203400 252.538 -1146.92 903.231 174.636 -33.264 177.776 
9137.5 2
12214100 642.083 94.3333 1221.75 -13.0407 381.248 381.471 
12203400 249.5 -1146.42 918.75 -6.13831 1.02305 6.22298 
9138 2
12214100 881.077 255.308 1238.85 484.774 326.52 584.484 
12203400 241.154 -1210.77 934.692 -16.9293 -130.533 131.626 
9138.5 2
12214100 874.667 554.833 1287.58 -12.7188 594.297 594.433 
12203400 209.417 -1301.83 970.417 -62.9706 -180.683 191.341 
9139 2
12214100 912.583 737.75 1279.58 77.6981 374.829 382.798 
12203400 259.25 -1179.75 964.833 102.117 250.171 270.21 
9139.5 2
12214100 790.154 789.077 1270.54 -244.37 102.449 264.977 
12203400 321.308 -1067.92 948.308 123.868 223.207 255.274 
9140 2
12214100 582.462 888.923 1253 -403.286 193.876 447.468 
12203400 457.846 -753.385 920.923 265.123 610.754 665.816 
9140.5 2
12214100 542.333 937.417 1269 -81.0671 97.9668 127.159 
12203400 652.417 -202.417 908.417 393.072 1113.07 1180.43 
9141 2
12214100 520.308 1074.54 1306.08 -44.3172 275.899 279.436 
12203400 905.615 275.154 1026.46 509.454 960.906 1087.61 
9141.5 2
12214100 894.083 1399.08 1372.17 755.102 655.646 1000.03 
12203400 1086.5 553.333 1345.33 365.423 561.979 670.339 
9142 2
12214100 1450.31 1784.54 1386.62 1123.69 778.697 1367.13 
12203400 1412.38 1227.92 1406.15 658.353 1362.81 1513.5 
9142.5 2
12214100 2166.31 1774.31 1410.85 1426.29 -20.38 1426.44 
12203400 1943 1185.62 1427.92 1057 -84.2783 1060.36 
9143 2
12214100 2324 1927.92 1500.15 315.385 307.231 440.293 
12203400 2172.08 1382.62 1481.08 458.154 394 604.269 
9143.5 2
12214100 2631.67 1991.33 1510.33 616.566 127.075 629.525 
12203400 2627.08 1379.17 1546.67 911.836 -6.91126 911.863 
9144 2
12214100 3111.08 2065.15 1482.92 945.582 145.603 956.727 
12203400 3135.85 1357.08 1596.08 1003.48 -43.5695 1004.42 
9144.5 2
12214100 3666.17 1969.17 1465 1090.55 -188.58 1106.73 
12203400 3306.33 1549.17 1563.5 334.945 377.387 504.588 
9145 2
12214100 4221.58 1756.25 1392.83 1133.5 -434.524 1213.94 
12203400 3577.33 1602.25 1516.83 553.061 108.333 563.571 
9145.5 2
12214100 4601.83 1582.33 1342.25 772.866 -353.489 849.868 
12203400 4048.67 1275.42 1485.25 957.995 -664.295 1165.78 
9146 2
12214100 5099 1199.15 1328.54 976.752 -752.808 1233.19 
12203400 4374.62 797.231 1461.46 640.371 -939.461 1136.95 
9146.5 2
12214100 5494.83 838.917 1466.58 785.384 -714.756 1061.93 
12203400 4841.08 449.583 1445.5 925.532 -689.777 1154.3 
9147 2
12214100 5783.23 557.231 1474.54 580.277 -566.772 811.142 
12203400 5306.46 171.923 1624.85 936.375 -558.673 1090.37 
9147.5 2
12214100 6172.67 309.667 1457.58 796.392 -506.266 943.688 
12203400 5848.83 -195.333 1595.5 1109.14 -751.036 1339.5 
9148 2
12214100 6724.77 -18.6154 1441.31 1108.64 -659.201 1289.82 
12203400 6373.54 -568.538 1638.77 1053.62 -749.408 1292.96 
9148.5 2
12214100 7169.92 -463.615 1488.85 864.376 -864.078 1222.2 
12203400 6845.23 -960.769 1681.46 915.907 -761.613 1191.19 
9149 2
12214100 7717.83 -1044.67 1567 1106.89 -1173.84 1613.41 
12203400 7351 -1494.67 1753.17 1021.76 -1078.58 1485.71 
9149.5 2
12214100 8106.46 -1380.31 1591.08 781.948 -675.334 1033.21 
12203400 7703 -1953.08 1786.15 708.249 -922.355 1162.91 
9150 2
12214100 8466.46 -1782.77 1592.46 705.882 -789.14 1058.78 
12203400 8121.54 -2312.77 1829.69 820.664 -705.279 1082.08 
9150.5 2
12214100 8745 -2155.25 1625.92 558.193 -746.454 932.08 
12203400 8621.08 -2680.33 1778.33 1001.09 -736.601 1242.89 
9151 2
12214100 9086.69 -2413.69 1632.31 694.497 -525.289 870.778 
12203400 8996.38 -3004.54 1785.92 762.807 -658.954 1008.02 
9151.5 2
12214100 9547.83 -2733.75 1619.17 931.598 -646.581 1133.99 
12203400 9479.67 -3304.75 1771.33 976.327 -606.488 1149.37 
9152 2
12214100 10215.5 -3067.85 1575.62 1327.45 -664.207 1484.35 
12203400 9999.46 -3650.92 1771.46 1033.39 -688.217 1241.59 
9152.5 2
12214100 10678.5 -3337.42 1587.58 924.075 -538.065 1069.31 
12203400 10462.1 -3897.67 1741.42 923.397 -492.502 1046.53 
9153 2
12214100 11148.5 -3662.15 1607.77 934.317 -645.601 1135.67 
12203400 10894.2 -4257.54 1699.15 858.987 -715.451 1117.91 
9153.5 2
12214100 11650.3 -4039.33 1568.92 997.757 -749.86 1248.12 
12203400 11347.8 -4594.42 1718.25 901.782 -669.738 1123.28 
9154 2
12214100 12072.7 -4382.46 1552.62 836.354 -679.462 1077.57 
12203400 11743 -5033 1792.62 782.673 -868.482 1169.12 
9154.5 2
12214100 12571.3 -4925.33 1490.42 972.01 -1058.23 1436.89 
12203400 12158.1 -5546.92 1734 809.129 -1001.79 1287.74 
9155 2
12214100 13048.8 -5493.75 1510 962.534 -1146 1496.59 
12203400 12651.3 -5976.75 1708.67 994.456 -866.599 1319.07 
9155.5 2
12214100 13508.3 -5903.83 1534.58 932.218 -831.812 1249.38 
12203400 13058.9 -6404.67 1744.92 826.741 -867.985 1198.71 
9156 2
12214100 13923.6 -6238.85 1500.08 833.9 -672.717 1071.42 
12203400 13512.7 -6789.46 1749.38 911.196 -772.68 1194.7 
9156.5 2
12214100 14250.4 -6688.92 1475.75 645.852 -889.467 1099.22 
12203400 13903.9 -7146.83 1764.67 773.171 -706.268 1047.19 
9157 2
12214100 14747.2 -7168.83 1496.58 1011.71 -977.427 1406.74 
12203400 14377.8 -7488.33 1795.5 965.037 -695.519 1189.56 
9157.5 2
12214100 15385.5 -7906.42 1495.75 1297.43 -1499.15 1982.62 
12203400 14794.2 -7895.58 1796 846.545 -827.744 1183.98 
9158 2
12214100 15707.6 -8373.38 1490.31 641.664 -930.215 1130.06 
12203400 15171.6 -8423.54 1713.62 751.724 -1051.7 1292.74 
9158.5 2
12214100 16050.7 -8724.58 1559.17 682.011 -698.208 976.029 
12203400 15629.8 -9023.83 1727.75 910.97 -1193.43 1501.38 
9159 2
12214100 16384.6 -8919.67 1554.67 681.463 -398.129 789.239 
12203400 15966.8 -9243.58 1687.83 687.585 -448.469 820.913 
9159.5 2
12214100 16873.1 -9361.23 1555.46 965.402 -872.656 1301.36 
12203400 16381.6 -9639.85 1642.92 819.892 -783.128 1133.8 
9160 2
12214100 17362.4 -9973.67 1634.42 976.726 -1222.43 1564.71 
12203400 16910.1 -10194.3 1653.17 1054.83 -1106.76 1528.91 
9160.5 2
12214100 17967.3 -10541.5 1648.69 1195.44 -1122.12 1639.58 
12203400 17448.5 -10909.2 1753.62 1063.99 -1412.84 1768.67 
9161 2
12214100 18654.8 -11076 1604.5 1353.23 -1052.24 1714.19 
12203400 17740.2 -11459 1845.5 574.223 -1082.22 1225.13 
9161.5 2
12214100 18896.7 -11430.5 1577.33 499.828 -732.438 886.732 
12203400 18453.6 -11662.8 1850.92 1474 -421.143 1532.98 
9162 2
12214100 19570.3 -11816.1 1652.92 1344.59 -769.615 1549.27 
12203400 19141.5 -12154 1788.31 1373.16 -980.373 1687.22 
9162.5 2
12214100 20017.2 -12158.2 1609.33 886.625 -678.915 1116.7 
12203400 19704.2 -12545.6 1738.25 1116.33 -776.951 1360.09 
9163 2
12214100 20381.9 -12439.7 1576.25 742.872 -573.15 938.275 
12203400 20110.7 -12951.8 1769.83 827.902 -827.393 1170.47 
9163.5 2
12214100 20803.3 -12718.2 1591.62 836.093 -552.707 1002.27 
12203400 20437.9 -13221 1810.38 649.318 -534.061 840.735 
9164 2
12214100 21172.9 -13034.4 1599.5 720.485 -616.347 948.147 
12203400 20948.1 -13493 1802.25 994.464 -530.214 1126.98 
9164.5 2
12214100 21666.7 -13329.2 1581.75 1015.95 -606.653 1183.29 
12203400 21402.6 -13792 1780.08 935.185 -615.226 1119.41 
9165 2
12214100 22144.1 -13627.8 1548.08 947.243 -592.453 1117.26 
12203400 21925.7 -14139.2 1716.46 1037.91 -688.95 1245.76 
9165.5 2
12214100 22732.4 -13911.8 1480.5 1162.73 -561.239 1291.09 
12203400 22465.3 -14477.7 1642.58 1066.48 -668.846 1258.87 
9166 2
12214100 23340.7 -14174.2 1418 1275.16 -550.14 1388.77 
12203400 22981.9 -14751.4 1622.25 1082.98 -573.899 1225.65 
9166.5 2
12214100 24005.1 -14544 1438.54 1295.15 -720.76 1482.19 
12203400 23634.7 -15051.8 1701.92 1272.47 -585.633 1400.76 
9167 2
12214100 24431.8 -14851.8 1458.92 846.739 -610.615 1043.94 
12203400 24255 -15371.8 1756.5 1230.77 -634.73 1384.8 
9167.5 2
12214100 25028.9 -14916.6 1471.58 1213.58 -131.775 1220.72 
12203400 24707.9 -15502.8 1765.17 920.562 -266.43 958.342 
9168 2
12214100 25703.8 -15053 1447.23 1347.01 -272.289 1374.26 
12203400 25408.9 -15769.8 1671.46 1399.21 -532.806 1497.23 
9168.5 2
12214100 26271.8 -15350.3 1405.5 1122.49 -587.615 1267 
12203400 25945.4 -15976.7 1568.5 1060.26 -408.888 1136.38 
9169 2
12214100 26960.1 -15686.9 1478.67 1407.63 -688.309 1566.91 
12203400 26661.2 -16240.9 1520.75 1463.7 -540.389 1560.27 
9169.5 2
12214100 27549.2 -15881.6 1506.77 1164.32 -384.78 1226.26 
12203400 27386.2 -16598.2 1520.23 1432.78 -706.154 1597.35 
9170 2
12214100 28160.8 -16219.5 1582.77 1189.91 -657.288 1359.38 
12203400 27915.8 -16830.8 1579.77 1030.53 -452.409 1125.46 
9170.5 2
12214100 28736.5 -16446.2 1610.92 1165.29 -459.086 1252.46 
12203400 28529.8 -16907.5 1751.25 1242.72 -155.325 1252.39 
9171 2
12214100 29255.8 -16568.5 1624.31 1028.41 -242.155 1056.53 
12203400 29182.6 -17176.8 1785.08 1292.8 -533.206 1398.44 
9171.5 2
12214100 29762.7 -16818.5 1553.92 1005.6 -495.955 1121.25 
12203400 29645.8 -17376 1787.5 919.083 -395.299 1000.49 
9172 2
12214100 30353.2 -17083.7 1466.69 1188.26 -533.586 1302.56 
12203400 30208.8 -17630.5 1699 1132.82 -511.995 1243.15 
9172.5 2
12214100 30870.5 -17234 1386.75 1030.42 -299.418 1073.04 
12203400 30942.1 -17884.8 1633.92 1460.63 -506.551 1545.98 
9173 2
12214100 31445.6 -17449.2 1337.08 1188.19 -444.559 1268.63 
12203400 31469.8 -18088.8 1576.08 1090.22 -421.488 1168.86 
9173.5 2
12214100 32258 -17724.4 1362.5 1651.25 -559.451 1743.45 
12203400 32138.8 -18307.5 1565.08 1359.76 -444.614 1430.6 
9174 2
12214100 33041.3 -17842.3 1464.58 1563.54 -235.363 1581.16 
12203400 32891.2 -18589.2 1754.42 1502 -562.375 1603.83 
9174.5 2
12214100 33595.5 -18001.6 1507.08 1106.12 -317.864 1150.89 
12203400 33531.6 -18769.1 1705.25 1278.11 -358.949 1327.56 
9175 2
12214100 34136.6 -18204.5 1523.67 1082.17 -405.833 1155.76 
12203400 34103.1 -18877.5 1718.83 1143 -216.833 1163.39 
9175.5 2
12214100 34714.2 -18432.9 1544.38 1117.16 -441.824 1201.35 
12203400 34648.2 -19033.8 1737.46 1054.44 -302.262 1096.91 
9176 2
12214100 35137.9 -18604.5 1533.08 826.048 -334.458 891.189 
12203400 35237.7 -19215.2 1712.92 1149 -353.764 1202.22 
9176.5 2
12214100 35668.5 -18809 1533.17 1061.17 -409 1137.26 
12203400 35721.9 -19434 1663.5 968.5 -437.5 1062.73 
9177 2
12214100 36210.7 -18911.1 1546.5 1093.08 -205.813 1112.29 
12203400 36272.5 -19788.6 1679.83 1110.05 -714.886 1320.33 
9177.5 2
12214100 36743.8 -19127.3 1527.92 1070.45 -434.237 1155.17 
12203400 36753.9 -19872.8 1681.33 966.7 -169.177 981.392 
9178 2
12214100 37265.1 -19356.8 1491 1044.76 -459.92 1141.51 
12203400 37528.6 -20119.2 1851.67 1552.44 -493.821 1629.09 
9178.5 2
12214100 37852.4 -19553.5 1518.27 1215.9 -407.083 1282.24 
12203400 38137.6 -20258 1870.18 1260.98 -287.267 1293.29 
9179 2
12214100 38530.4 -19759.2 1615.58 1372.58 -416.421 1434.36 
12203400 38649.8 -20361.8 1859.92 1036.84 -210.02 1057.89 
9179.5 2
12214100 39039.5 -19960.5 1632.92 982.861 -388.6 1056.89 
12203400 39218.5 -20679.5 1846.15 1097.74 -613.343 1257.46 
9180 2
12214100 39493.4 -20121.8 1537.58 891.706 -317.037 946.389 
12203400 39720.8 -20886.8 1752.5 986.814 -407.246 1067.54 
9180.5 2
12214100 40042.9 -20312.2 1446.08 1105.63 -382.964 1170.08 
12203400 40237.8 -21094.7 1707.33 1040.24 -418.343 1121.21 
9181 2
12214100 40616.1 -20623.4 1453.08 1167.35 -633.91 1328.36 
12203400 40981.5 -21245.1 1681.17 1514.77 -306.348 1545.43 
9181.5 2
12214100 41192.9 -20698.3 1457.5 1155.86 -150.038 1165.56 
12203400 41515.1 -21468.4 1673.36 1069.42 -447.586 1159.31 
9182 2
12214100 41640.7 -20901.1 1487.08 878.108 -397.63 963.942 
12203400 42088.2 -21734.5 1731.31 1123.7 -521.633 1238.87 
9182.5 2
12214100 42354.3 -21064.8 1539 1444.57 -331.361 1482.08 
12203400 42539.1 -21947.7 1623.54 912.644 -431.641 1009.57 
9183 2
12214100 42761.8 -21239.2 1528 815.077 -348.769 886.561 
12203400 43118.2 -22101 1568.77 1158.31 -306.615 1198.2 
9183.5 2
12214100 43200.4 -21428.2 1490 875.326 -377.246 953.158 
12203400 43678.3 -22322.3 1581 1117.92 -441.732 1202.03 
9184 2
12214100 43617.8 -21543.7 1471.75 838.083 -231.953 869.589 
12203400 44192.2 -22310.9 1573.17 1031.85 22.8735 1032.1 
9184.5 2
12214100 44117.1 -21668.5 1437.92 1016.96 -254.165 1048.24 
12203400 44688.8 -22566.5 1613.38 1011.41 -520.458 1137.47 
9185 2
12214100 44735.8 -21765.8 1441.75 1252.54 -197.109 1267.96 
12203400 45168.1 -22907.8 1675.25 970.271 -690.867 1191.1 
9185.5 2
12214100 45284.9 -22036 1494 1095.99 -539.255 1221.47 
12203400 45675.8 -23347.1 1682.23 1013.35 -876.9 1340.08 
9186 2
12214100 45936.3 -22354.7 1541.36 1259.89 -616.469 1402.62 
12203400 46191.4 -23292.9 1714.71 997.407 104.874 1002.91 
9186.5 2
12214100 46426.9 -22527.4 1566.79 961.905 -338.655 1019.78 
12203400 46596 -23248.9 1716.93 793.277 86.1345 797.94 
9187 2
12214100 46730.8 -22565.9 1574.8 612.788 -77.6306 617.686 
12203400 47111.1 -22965.8 1707.8 1038.58 570.824 1185.11 
