# Supplementary material for: Intrinsic group behaviour II: On the dependence of triad spatial dynamics on social and personal features; and on the effect of social interaction on small group dynamics
Source: PLoS One. 2019 Dec 3;14(12):e0225704. doi: 10.1371/journal.pone.0225704 (PMC6890182; doi:10.1371/journal.pone.0225704)
Supplement: S1 Data Set — (ZIP) [file pone.0225704.s001.zip › set_2_int/group_traj_dyad_int/traj_2_0109_47.dat]

2 12221401 12221100 0 1 0 0 2 0 1 40 40 40 1766.72 1791.95 1741.5 
9130.5 1
12221100 38905 -20580 1598 0 0 0 
9131 1
12221100 38475.3 -20594.3 1783.23 -1698.39 -56.5521 1699.33 
9131.5 1
12221100 37892.5 -20575.4 1853.77 -1201.74 39.0167 1202.38 
9132 1
12221100 37345.2 -20211.6 1834 -1098.86 730.46 1319.49 
9132.5 1
12221100 36760.9 -20008.1 1768.54 -1168.62 407.077 1237.49 
9133 1
12221100 35936.7 -19761 1703.21 -1585.02 475.148 1654.7 
9133.5 1
12221100 35120.9 -19534.5 1722.33 -1628.34 452.096 1689.93 
9134 1
12221100 34611.4 -19427.7 1704.31 -1072.7 224.858 1096.01 
9134.5 2
12221401 34021.5 -18449.5 1734.25 0 0 0 
12221100 33812.4 -19478.6 1746.92 -1575.94 -100.44 1579.13 
9135 2
12221401 33634.3 -18323.8 1760.54 -1166.24 378.707 1226.19 
12221100 33076.3 -19261.1 1759.54 -1457.58 430.769 1519.9 
9135.5 2
12221401 32811.5 -18288.9 1824.31 -1606.97 68.0589 1608.41 
12221100 32224.1 -19120.2 1743.23 -1664.51 275.24 1687.12 
9136 2
12221401 31987.4 -18111.4 1822 -1658.19 357.156 1696.22 
12221100 31327.9 -18651.7 1652.67 -1803.14 942.63 2034.67 
9136.5 2
12221401 31189.6 -17781.7 1694.31 -1605.23 663.429 1736.93 
12221100 30722.8 -18412 1614.31 -1217.6 482.227 1309.62 
9137 2
12221401 30381.1 -17472 1588.92 -1560.89 597.862 1671.47 
12221100 29904.6 -18079.5 1527.62 -1579.45 641.818 1704.87 
9137.5 2
12221401 29557.8 -17291 1693.33 -1663.29 365.657 1703.01 
12221100 29057.7 -17874.5 1583.08 -1711.01 414.219 1760.43 
9138 2
12221401 28886.2 -17082.8 1796.85 -1362.11 422.375 1426.09 
12221100 28398.5 -17804.1 1746.31 -1336.97 142.846 1344.58 
9138.5 2
12221401 28165.1 -16897.3 1867.42 -1430.85 367.928 1477.4 
12221100 27715.7 -17541.8 1798.25 -1354.9 520.49 1451.44 
9139 2
12221401 27546.2 -16658.2 1806 -1268.27 490.096 1359.67 
12221100 27148.8 -17400.8 1753.75 -1161.54 288.764 1196.9 
9139.5 2
12221401 26889.5 -16406.3 1624.54 -1310.64 502.713 1403.74 
12221100 26403.8 -17168.1 1723.62 -1487 464.584 1557.89 
9140 2
12221401 26118.3 -16088.2 1565 -1497.54 617.625 1619.9 
12221100 25590.2 -16754.2 1645.62 -1579.84 803.585 1772.46 
9140.5 2
12221401 25374.4 -15895.2 1604.83 -1502.81 389.86 1552.56 
12221100 24921.8 -16503.3 1568.58 -1350.47 506.864 1442.45 
9141 2
12221401 24745.9 -15600.5 1684.77 -1264.57 592.981 1396.7 
12221100 24242.8 -16098.5 1629.69 -1366 814.631 1590.47 
9141.5 2
12221401 23989 -15252.5 1794.92 -1529.14 703.108 1683.04 
12221100 23540.6 -15919.2 1716.25 -1418.71 362.044 1464.18 
9142 2
12221401 23412.7 -14969 1737 -1164.26 572.727 1297.5 
12221100 22908.6 -15552.3 1751.46 -1276.7 741.298 1476.31 
9142.5 2
12221401 22745.4 -14638.9 1804.54 -1329.3 657.524 1483.03 
12221100 22313.5 -15374.2 1712.69 -1185.57 354.888 1237.54 
9143 2
12221401 22012.9 -14270.7 1722 -1464.92 736.462 1639.63 
12221100 21690.6 -15065.8 1608.77 -1245.69 616.615 1389.95 
9143.5 2
12221401 21317.1 -13870.8 1774.92 -1394.47 801.321 1608.31 
12221100 20947.8 -14598.2 1601.17 -1488.54 937.066 1758.93 
9144 2
12221401 20826.4 -13561.2 1776.54 -967.848 610.656 1144.39 
12221100 20319.8 -14059 1710.23 -1238.63 1063.61 1632.63 
9144.5 2
12221401 20343.8 -13209.7 1845.92 -948.038 690.696 1172.96 
12221100 19854.2 -13597.8 1790 -914.891 906.189 1287.71 
9145 2
12221401 19891.1 -12716.5 1849.42 -923.98 1006.46 1366.27 
12221100 19366.2 -13128.6 1740.17 -995.918 957.483 1381.53 
9145.5 2
12221401 19387.2 -12389.8 1796.42 -1024.22 664.126 1220.69 
12221100 18882 -12767.9 1719.92 -984.079 733.062 1227.11 
9146 2
12221401 18944.4 -11987.2 1759.85 -869.906 790.955 1175.73 
12221100 18273.1 -12312.5 1682.23 -1196.31 894.804 1493.93 
9146.5 2
12221401 18398.2 -11475 1709.58 -1083.77 1016.18 1485.65 
12221100 17594.9 -11951 1656 -1345.56 717.186 1524.75 
9147 2
12221401 17348.8 -10991.5 1813.54 -2111.31 972.76 2324.63 
12221100 16628.1 -11541.1 1765.92 -1945.35 824.795 2112.98 
9147.5 2
12221401 16848.4 -10484.6 1797.67 -1023.37 1036.72 1456.74 
12221100 16101.6 -10997.7 1746.08 -1076.67 1111.27 1547.3 
9148 2
12221401 16314.1 -10062.5 1770.77 -1072.97 847.48 1367.29 
12221100 15538.6 -10428.9 1750.77 -1130.46 1142.06 1606.93 
9148.5 2
12221401 15696.5 -9503.85 1766.77 -1199.1 1084.84 1617.01 
12221100 15022.6 -9800.38 1744.15 -1001.94 1220.46 1579.06 
9149 2
12221401 15157.9 -9003.5 1772.92 -1088.12 1010.8 1485.17 
12221100 14534.1 -9285.33 1753.08 -986.933 1040.51 1434.12 
9149.5 2
12221401 14746.5 -8617.62 1743.08 -827.878 776.428 1135 
12221100 13933.6 -8805.85 1728.23 -1208.19 964.763 1546.12 
9150 2
12221401 14152 -8054.62 1759.54 -1165.61 1103.92 1605.39 
12221100 13310.8 -8389.08 1722.31 -1221.27 817.195 1469.46 
9150.5 2
12221401 13577.2 -7528.5 1804.83 -1151.8 1054.34 1561.5 
12221100 12808.8 -7924 1722.92 -1006.05 932.018 1371.42 
9151 2
12221401 13029.4 -7145.62 1813.23 -1113.55 778.221 1358.53 
12221100 12280.7 -7550.62 1719.77 -1073.29 758.912 1314.49 
9151.5 2
12221401 12640.8 -6713.33 1852 -784.952 873.297 1174.22 
12221100 11704.4 -7082.42 1730.08 -1164.19 945.856 1500 
9152 2
12221401 11901.9 -6264.31 1771.46 -1469.01 892.695 1718.98 
12221100 11057.6 -6559.62 1746 -1285.89 1039.37 1653.42 
9152.5 2
12221401 11238.8 -5660.5 1708.75 -1323.53 1205.2 1790.04 
12221100 10428.6 -5969.5 1676.17 -1255.55 1177.88 1721.57 
9153 2
12221401 10719.8 -5202.31 1736.92 -1031.94 910.919 1376.47 
12221100 9862.92 -5612.38 1618.77 -1124.57 709.971 1329.93 
9153.5 2
12221401 10243.6 -4783 1672.5 -946.692 833.614 1261.4 
12221100 9444.33 -5078.42 1697.33 -832.186 1061.57 1348.87 
9154 2
12221401 9744.54 -4082.92 1743.46 -988.208 1386.29 1702.46 
12221100 8870.15 -4664 1653.54 -1136.99 820.627 1402.2 
9154.5 2
12221401 9219.33 -3420.25 1792.25 -1023.79 1291.76 1648.27 
12221100 8380.5 -4124.58 1594.17 -954.491 1051.49 1420.1 
9155 2
12221401 8711.58 -2994.25 1770.67 -1023.69 858.871 1336.26 
12221100 7877.58 -3559.75 1539.67 -1013.94 1138.78 1524.76 
9155.5 2
12221401 8255.25 -2471.83 1782.25 -925.625 1059.67 1407.01 
12221100 7442.58 -2829.5 1587.17 -882.353 1481.24 1724.13 
9156 2
12221401 7678.23 -1795.62 1754.69 -1158.67 1357.87 1785.03 
12221100 6918.23 -2359.31 1596.46 -1052.92 944.161 1414.24 
9156.5 2
12221401 7183.5 -1316.42 1819.42 -977.729 947.033 1361.19 
12221100 6286.75 -1771.75 1777.08 -1247.99 1161.18 1704.64 
9157 2
12221401 6551.5 -598.417 1779.5 -1287.17 1462.32 1948.12 
12221100 5661 -1312.17 1750.58 -1274.44 936.015 1581.24 
9157.5 2
12221401 6060.58 -110 1714 -997.798 992.717 1407.51 
12221100 5217.5 -885.667 1737.33 -901.423 866.87 1250.61 
9158 2
12221401 5505 420.154 1699.15 -1106.74 1056.08 1529.77 
12221100 4628.69 -410.692 1742.15 -1172.92 946.164 1506.98 
9158.5 2
12221401 4963.5 926.333 1618.58 -1076.54 1006.32 1473.64 
12221100 4143.58 -27.1667 1629.08 -964.431 762.476 1229.43 
9159 2
12221401 4490.92 1237.17 1565.17 -964.456 634.354 1154.37 
12221100 3655.08 401.083 1621 -996.939 873.98 1325.79 
9159.5 2
12221401 3619.15 1655 1581.46 -1722.85 825.758 1910.52 
12221100 3117.31 678.692 1618.69 -1062.8 548.634 1196.05 
9160 2
12221401 3034.33 2259.5 1691.67 -1167.31 1206.59 1678.83 
12221100 2313.25 921.917 1558 -1604.91 485.478 1676.73 
9160.5 2
12221401 2400.46 2458.15 1750.31 -1252.71 392.597 1312.79 
12221100 1627.69 969.692 1526.54 -1354.86 94.4183 1358.14 
9161 2
12221401 1711.75 2690.25 1805.17 -1355.73 456.882 1430.65 
12221100 918.583 767.417 1511.83 -1395.88 -398.18 1451.56 
9161.5 2
12221401 1113 2793.08 1773 -1237.09 212.466 1255.2 
12221100 345.583 575.833 1536.17 -1183.88 -395.833 1248.31 
9162 2
12221401 408.846 2687.69 1749.62 -1405.5 -210.361 1421.15 
12221100 -336.923 321.846 1541.23 -1362.29 -506.96 1453.56 
9162.5 2
12221401 -469.667 2595.75 1798.25 -1743.08 -182.425 1752.6 
12221100 -1189.5 236.917 1660.17 -1691.62 -168.511 1699.99 
9163 2
12221401 -1095.58 2446.92 1781.08 -1274.78 -303.123 1310.32 
12221100 -2024.67 -55.4167 1784.17 -1700.95 -595.384 1802.14 
9163.5 2
12221401 -1763.54 2349.85 1731.08 -1325.31 -192.6 1339.23 
12221100 -2540.85 -378.462 1787.62 -1024.17 -640.962 1208.2 
9164 2
12221401 -2513 2182.58 1728.08 -1460.94 -326.048 1496.88 
12221100 -3085.67 -776.333 1785.42 -1062.03 -775.579 1315.08 
9164.5 2
12221401 -3108.67 2166.75 1723.25 -1225.65 -32.5789 1226.08 
12221100 -3692.08 -1327.33 1755.08 -1247.77 -1133.74 1685.92 
9165 2
12221401 -3927.31 2381.46 1814.15 -1624.29 426.015 1679.23 
12221100 -4364.62 -1620.38 1749.62 -1334.39 -581.451 1455.57 
9165.5 2
12221401 -4897.42 2338.67 1764.33 -1917.21 -84.5748 1919.08 
12221100 -5001.08 -1869.58 1749.25 -1257.84 -492.488 1350.82 
9166 2
12221401 -5607.08 2268.33 1229 -1487.77 -147.449 1495.06 
12221100 -5651.92 -1991.33 1071.92 -1364.43 -255.241 1388.1 
9166.5 2
12221401 -6414.46 2112.23 1388.23 -1573.84 -304.293 1602.98 
12221100 -6238.46 -2415.92 1334.77 -1143.36 -827.66 1411.49 
9167 2
12221401 -7022.33 1897.58 1546.08 -1206.09 -425.888 1279.08 
12221100 -6816.08 -2792.42 1575.25 -1146.07 -747.011 1368.03 
9167.5 2
12221401 -7723.42 1859.08 1509.25 -1424.97 -78.252 1427.11 
12221100 -7339.67 -3132.67 1563.42 -1064.19 -691.565 1269.16 
9168 2
12221401 -8515.69 1589.46 1576.54 -1581.39 -538.167 1670.45 
12221100 -8023.38 -3475.08 1527.46 -1364.71 -683.454 1526.28 
9168.5 2
12221401 -9185.67 1235.08 1649.25 -1324.06 -700.352 1497.87 
12221100 -8749.67 -3691.08 1616.58 -1435.34 -426.89 1497.48 
9169 2
12221401 -9901.5 900.833 1637.42 -1463.87 -683.538 1615.59 
12221100 -9464 -3918.75 1601.42 -1460.8 -465.576 1533.2 
9169.5 2
12221401 -10594.7 670.385 1669.62 -1369.95 -455.432 1443.66 
12221100 -10227.7 -4162.62 1714.62 -1509.27 -481.947 1584.35 
9170 2
12221401 -11228.5 363 1687.38 -1233.01 -598.025 1370.39 
12221100 -10949.6 -4387.23 1680.46 -1404.52 -436.995 1470.93 
9170.5 2
12221401 -11908.1 -23 1688.92 -1375.75 -781.377 1582.16 
12221100 -11642.5 -4639.25 1692 -1402.6 -510.16 1492.5 
9171 2
12221401 -12662.6 -397.231 1713.46 -1494.12 -741.051 1667.8 
12221100 -12382.4 -4837.62 1648 -1465.12 -392.803 1516.86 
9171.5 2
12221401 -13207.2 -729.667 1724.17 -1080.46 -659.595 1265.88 
12221100 -13068.8 -5031.5 1703.42 -1362 -384.692 1415.29 
9172 2
12221401 -13795.7 -1094.23 1703.31 -1184.16 -733.529 1392.94 
12221100 -13770 -5233.62 1676.62 -1410.8 -406.671 1468.24 
9172.5 2
12221401 -14542.2 -1477.58 1705.5 -1487.17 -763.651 1671.77 
12221100 -14490.2 -5425 1687.33 -1434.59 -381.244 1484.39 
9173 2
12221401 -15168.8 -1772.75 1706.25 -1294.42 -609.848 1430.89 
12221100 -15237.8 -5682 1617.25 -1544.77 -530.992 1633.48 
9173.5 2
12221401 -15890.2 -2100.08 1717.92 -1466.46 -665.312 1610.33 
12221100 -16000.2 -5943.83 1679.42 -1549.63 -532.182 1638.46 
9174 2
12221401 -16556.8 -2447.33 1688.75 -1330.51 -693.114 1500.22 
12221100 -16778.9 -6143.42 1707.42 -1554.22 -398.37 1604.47 
9174.5 2
12221401 -17259.8 -2730.25 1711.5 -1403.19 -564.704 1512.56 
12221100 -17638 -6346.17 1663.75 -1714.74 -404.691 1761.85 
9175 2
12221401 -17970.8 -3078 1656.08 -1422 -695.5 1582.97 
12221100 -18411.2 -6451.25 1667.5 -1546.33 -210.167 1560.55 
9175.5 2
12221401 -18704.8 -3333.46 1587.08 -1419.61 -494.123 1503.14 
12221100 -19042.9 -6512 1655.08 -1221.97 -117.505 1227.6 
9176 2
12221401 -19398 -3708.33 1616.17 -1351.33 -730.744 1536.25 
12221100 -19732.9 -6528.58 1591.67 -1345.02 -32.3262 1345.41 
9176.5 2
12221401 -20012.7 -4141.17 1584.92 -1229.33 -865.667 1503.54 
12221100 -20400.9 -6710.33 1553.17 -1336 -363.5 1384.57 
9177 2
12221401 -20536.6 -4663.58 1535.25 -1056.28 -1053.26 1491.67 
12221100 -21189.9 -6907.25 1583 -1590.73 -397.009 1639.52 
9177.5 2
12221401 -20981.7 -5099 1643.75 -893.742 -874.331 1250.29 
12221100 -21978.8 -6984.83 1422.67 -1584.17 -155.79 1591.81 
9178 1
12221401 -21459 -5558 1444.42 -956.58 -919.84 1327.08 
9178.5 1
12221401 -21891.5 -5916.45 1351.18 -895.539 -742.142 1163.08 
9179 1
12221401 -22370.7 -6288.08 1142.83 -969.881 -752.285 1227.44 
