# Supplementary material for: Intrinsic group behaviour II: On the dependence of triad spatial dynamics on social and personal features; and on the effect of social interaction on small group dynamics
Source: PLoS One. 2019 Dec 3;14(12):e0225704. doi: 10.1371/journal.pone.0225704 (PMC6890182; doi:10.1371/journal.pone.0225704)
Supplement: S1 Data Set — (ZIP) [file pone.0225704.s001.zip › set_2_int/group_traj_dyad_int/traj_2_0109_46.dat]

2 12215501 12220000 0 1 0 0 2 0 1 40 40 40 1693.56 1700.62 1686.5 
9115.5 1
12215501 8530.1 601.4 1474.8 0 0 0 
9116 1
12215501 8673.92 50.3333 1603.42 327.601 -1255.28 1297.32 
9116.5 1
12215501 8987.54 -578 1653.08 622.265 -1246.69 1393.36 
9117 1
12215501 9346.15 -1118.46 1651.15 692.308 -1043.36 1252.16 
9117.5 1
12215501 9778.08 -1591.62 1664.54 860.405 -942.538 1276.19 
9118 1
12215501 10121.2 -2031.42 1613.67 710.503 -910.562 1154.96 
9118.5 1
12215501 10408.4 -2428.86 1621.86 578.989 -801.291 988.583 
9119 1
12215501 10662.2 -2794.38 1618.23 494.741 -712.529 867.448 
9119.5 1
12215501 10895.1 -3235.77 1592.77 464.763 -881.007 996.081 
9120 2
12220000 10428 -2259.43 1668.14 0 0 0 
12215501 11074.2 -3587.83 1596.08 368.497 -724.412 812.75 
9120.5 2
12220000 10752.5 -2809.54 1678.69 829.825 -1406.93 1633.42 
12215501 11294.4 -3987.46 1630.23 449.424 -815.568 931.2 
9121 2
12220000 11165.5 -3399.69 1643.62 817.974 -1168.62 1426.45 
12215501 11580 -4601.08 1646.77 565.575 -1215.08 1340.26 
9121.5 2
12220000 11486.4 -3856.93 1671.14 620.677 -884.403 1080.47 
12215501 11799.7 -5322.57 1652.64 424.979 -1395.54 1458.81 
9122 2
12220000 11853.9 -4354.71 1637.36 719.178 -974.14 1210.85 
12215501 12012.5 -5990.93 1647.57 416.41 -1307.94 1372.63 
9122.5 2
12220000 12083.1 -4685.67 1633.07 459.195 -663.231 806.682 
12215501 12399.8 -6532.8 1678.67 776.152 -1085.91 1334.77 
9123 2
12220000 12120.1 -4746.07 1637.71 74.9014 -122.03 143.183 
12215501 12768.6 -6997 1724.57 745.137 -937.778 1197.77 
9123.5 2
12220000 12675.7 -5446.31 1653.69 1106.67 -1394.89 1780.58 
12215501 13140.4 -7363 1743.93 738.995 -727.634 1037.09 
9124 2
12220000 13343.4 -6525 1621.07 1351.69 -2183.59 2568.1 
12215501 13505.6 -7729.43 1748.93 740.945 -743.263 1049.49 
9124.5 2
12220000 13710.7 -6967.93 1594.79 739.005 -891.204 1157.75 
12215501 13824.3 -8138.5 1748.86 641.133 -823.081 1043.32 
9125 2
12220000 14285.6 -7438.57 1686.86 1163.68 -952.718 1503.93 
12215501 14213.6 -8462.5 1721.14 788.172 -655.87 1025.37 
9125.5 2
12220000 14686.3 -7770.64 1647.79 822.822 -681.872 1068.64 
12215501 14597.9 -8866.21 1726.21 788.941 -828.982 1144.39 
9126 2
12220000 15066.2 -8211.6 1651.33 737.698 -856.227 1130.19 
12215501 15059.2 -9300.6 1680.87 895.811 -843.467 1230.41 
9126.5 2
12220000 15368.3 -8665.36 1647.5 597.007 -896.753 1077.3 
12215501 15454.1 -9761.14 1686.5 780.519 -910.164 1199 
9127 2
12220000 15755.7 -9183.07 1664.13 802.169 -1071.86 1338.79 
12215501 15850.9 -10214.4 1708.87 821.512 -938.421 1247.2 
9127.5 2
12220000 16143.5 -9575.69 1720.81 757.357 -766.838 1077.79 
12215501 16167 -10470.8 1669 617.318 -500.684 794.837 
9128 2
12220000 16579.3 -9870.93 1677.4 852.903 -577.78 1030.18 
12215501 16682.5 -10847.1 1679.27 1008.87 -736.432 1249.06 
9128.5 2
12220000 17140.6 -10515.1 1758.21 1164.54 -1336.39 1772.59 
12215501 17164.2 -11233.5 1706.93 999.338 -801.729 1281.19 
9129 2
12220000 17636.5 -10811.4 1762.86 999.712 -597.494 1164.66 
12215501 17762.4 -11566.2 1643.86 1206.08 -670.795 1380.07 
9129.5 2
12220000 18044.3 -11191.8 1742.2 807.459 -753.211 1104.23 
12215501 18406.1 -12008.9 1620.87 1274.66 -876.671 1547.04 
9130 2
12220000 18874.6 -11543.9 1699.71 1650.71 -699.915 1792.96 
12215501 18863.1 -12313.8 1615.14 908.426 -606.068 1092.04 
9130.5 2
12220000 19477.9 -11798.3 1700 1204.32 -507.937 1307.05 
12215501 19352.7 -12770.7 1682.53 977.236 -911.938 1336.65 
9131 2
12220000 19884.1 -12178.1 1698.77 813.915 -761.009 1114.27 
12215501 19843.1 -13171 1697.92 982.786 -802.271 1268.66 
9131.5 2
12220000 20276.8 -12508 1709.54 809.675 -680.254 1057.51 
12215501 20222.6 -13426.2 1692.54 782.554 -526.09 942.953 
9132 2
12220000 20658.4 -12952.5 1697.46 766.296 -892.493 1176.33 
12215501 20696.5 -13665.5 1723.77 951.498 -480.538 1065.96 
9132.5 2
12220000 21044.8 -13218.6 1631.54 772.923 -532.308 938.489 
12215501 21301.7 -13884.8 1689.62 1210.46 -438.769 1287.53 
9133 2
12220000 21513.8 -13437.7 1595.07 901.807 -421.344 995.383 
12215501 21906.3 -14081.5 1674.79 1162.68 -378.18 1222.64 
9133.5 2
12220000 21887.5 -13631.9 1590.33 745.937 -387.63 840.642 
12215501 22474 -14370.8 1601.67 1133.16 -577.345 1271.76 
9134 2
12220000 22426 -13868.8 1558.54 1133.68 -498.799 1238.56 
12215501 23054.6 -14620.2 1559.38 1222.35 -525.223 1330.41 
9134.5 2
12220000 22917.8 -14048.8 1524.08 969.959 -354.878 1032.84 
12215501 23747 -14713.3 1618.08 1365.65 -183.584 1377.93 
9135 2
12220000 23480.2 -14366.8 1524.08 1113.63 -629.855 1279.41 
12215501 24266.5 -15036.6 1662.69 1028.79 -640.213 1211.73 
9135.5 2
12220000 23970.1 -14408.8 1656.38 956.881 -81.881 960.378 
12215501 24806.6 -15274.8 1616.54 1054.84 -465.144 1152.84 
9136 2
12220000 24622.2 -14748.1 1620.75 1312.05 -682.725 1479.05 
12215501 25421.3 -15423.8 1596.75 1236.86 -299.76 1272.66 
9136.5 2
12220000 25048.1 -14892.8 1601 856.962 -291.119 905.06 
12215501 25953.2 -15632.8 1558.23 1070.06 -420.562 1149.74 
9137 2
12220000 25498.5 -15044.5 1596.77 869.617 -292.842 917.6 
12215501 26716.4 -15786.2 1561.92 1473.42 -296.109 1502.88 
9137.5 2
12220000 25836.7 -15120.2 1548.5 683.087 -153.108 700.036 
12215501 27386.2 -15891.4 1575.33 1353.26 -212.652 1369.87 
9138 2
12220000 26330.2 -15255.2 1491.69 1000.99 -273.639 1037.72 
12215501 28019.2 -16210.8 1636.77 1283.78 -647.774 1437.95 
9138.5 2
12220000 26829.6 -15496.1 1471.33 990.932 -478.035 1100.21 
12215501 28713.4 -16447.3 1736.5 1377.51 -469.373 1455.28 
9139 2
12220000 27309.7 -15722 1418.67 983.777 -462.944 1087.26 
12215501 29330.3 -16580.2 1773.58 1264.17 -272.199 1293.15 
9139.5 2
12220000 27998.2 -16057.5 1575 1374.23 -669.584 1528.67 
12215501 29903.6 -16753.2 1710.69 1144.28 -345.284 1195.24 
9140 2
12220000 28351.2 -16027.8 1645.92 685.437 57.655 687.857 
12215501 30579.6 -16846.8 1634.46 1312.62 -181.927 1325.17 
9140.5 2
12220000 28799.8 -16362.5 1677.58 906.423 -676.224 1130.88 
12215501 31285.2 -17198.5 1491.58 1425.36 -710.412 1592.58 
9141 2
12220000 29212.1 -16671.3 1722 829.464 -621.343 1036.38 
12215501 31927.5 -17337.8 1397.54 1292.5 -280.375 1322.56 
9141.5 2
12220000 29607 -17002 1717 797.824 -668.065 1040.59 
12215501 32636.1 -17820.8 1486.33 1431.4 -975.563 1732.24 
9142 2
12220000 30104.7 -17066.7 1650.15 1005.44 -130.692 1013.9 
12215501 33418.9 -18000.5 1583.15 1581.49 -363.054 1622.63 
9142.5 2
12220000 30489 -17222 1568.92 765.553 -309.378 825.704 
12215501 34102.1 -18113.8 1626.62 1360.86 -225.713 1379.46 
9143 2
12220000 31097.5 -17514.7 1529.69 1216.92 -585.385 1350.4 
12215501 34688.8 -18179.7 1640.62 1173.38 -131.846 1180.77 
9143.5 2
12220000 31601.5 -17720.4 1494.58 1010.1 -412.273 1090.99 
12215501 35265.8 -18344.8 1647.58 1156.44 -330.944 1202.86 
9144 2
12220000 32309.6 -18061.3 1474.62 1396.68 -672.369 1550.09 
12215501 36038.5 -18550.2 1635.69 1523.92 -405.123 1576.85 
9144.5 2
12220000 32799.8 -18251.8 1595.58 962.936 -374.15 1033.07 
12215501 36596.8 -18783.8 1617.75 1096.83 -458.78 1188.92 
9145 2
12220000 33308.6 -18367.2 1600.25 1038.44 -235.714 1064.85 
12215501 37234.6 -19081.8 1625.75 1301.7 -608.333 1436.83 
9145.5 2
12220000 33897.1 -18477.4 1597.5 1196.14 -223.916 1216.92 
12215501 37866.8 -19394.8 1646.83 1284.89 -636.179 1433.76 
9146 2
12220000 34427.5 -18406.5 1532.23 1042.15 139.25 1051.41 
12215501 38560.8 -19687.6 1676 1363.5 -575.21 1479.86 
9146.5 2
12220000 34850.8 -18319.8 1567.58 839.705 172.199 857.18 
12215501 39165.1 -19978.8 1694.5 1199.04 -577.813 1331 
9147 2
12220000 35241.4 -18337.7 1628.69 785.985 -36.1012 786.814 
12215501 39818.8 -20212.1 1564.92 1315.26 -469.303 1396.48 
9147.5 2
12220000 35727.8 -18413.3 1640.58 994.783 -154.685 1006.74 
12215501 40527 -20438.4 1518.42 1448.32 -462.862 1520.49 
9148 2
12220000 36230.5 -18716.7 1596.23 1009.29 -609.155 1178.87 
12215501 41361.7 -20900.7 1641.77 1676.09 -928.264 1915.97 
9148.5 2
12220000 36747.1 -18879.6 1629.08 1003.14 -316.355 1051.84 
12215501 41983.4 -21042.2 1671.62 1207.17 -274.832 1238.06 
9149 2
12220000 37385.4 -19086.8 1626.75 1289.58 -418.454 1355.77 
12215501 42657.8 -21216.4 1618.42 1362.35 -351.891 1407.07 
9149.5 2
12220000 37744.2 -19288.1 1654.54 721.805 -405.084 827.705 
12215501 43241.6 -21632.6 1651.15 1174.78 -837.422 1442.7 
9150 2
12220000 38259.2 -19602.8 1688.62 1009.8 -617.195 1183.48 
12215501 43894.4 -21772 1751.23 1279.94 -273.303 1308.79 
9150.5 2
12220000 38677.5 -19917.4 1696.58 838.369 -630.402 1048.94 
12215501 44530.8 -21859.3 1562.5 1275.45 -175.017 1287.4 
9151 2
12220000 39160.4 -20180 1707.92 981.473 -533.706 1117.2 
12215501 45209.8 -22043.3 1553.31 1380.11 -373.932 1429.87 
9151.5 2
12220000 39585.2 -20493.4 1690.17 858.314 -633.165 1066.58 
12215501 45815.3 -22239.5 1532.17 1223.21 -396.348 1285.82 
9152 2
12220000 40406.8 -20679.5 1650.23 1633.24 -369.871 1674.6 
12215501 46423.1 -22446 1570.85 1208.24 -410.537 1276.08 
9152.5 2
12220000 41152.7 -20951.7 1655.67 1488.82 -543.324 1584.86 
12215501 46969.3 -22688.3 1583.17 1090.33 -483.699 1192.81 
9153 1
12220000 41734.5 -21130.5 1729.38 1156.8 -355.457 1210.18 
9153.5 1
12220000 42284.3 -21090.6 1630.42 1093.03 79.2807 1095.9 
9154 1
12220000 42710.9 -21346.6 1687.08 844.732 -506.994 985.198 
9154.5 1
12220000 43095.8 -21639.1 1636.08 750.15 -570.113 942.207 
9155 1
12220000 43602.8 -21872.9 1558.25 1022.18 -471.438 1125.66 
9155.5 1
12220000 44068.4 -22068.2 1470.17 944.557 -396.214 1024.29 
9156 1
12220000 44780.8 -22518.6 1467.92 1430.43 -904.348 1692.33 
9156.5 1
12220000 45305.5 -22680.9 1469.67 1037.02 -320.754 1085.49 
9157 1
12220000 45758.7 -22481.2 1579.75 922.946 406.653 1008.56 
9157.5 1
12220000 46185.2 -22600.9 1564.5 867.039 -243.225 900.508 
9158 1
12220000 46558.3 -22756.6 1577.92 743.143 -310.157 805.269 
9158.5 1
12220000 46860.2 -22999.3 1589.67 600.283 -482.541 770.185 
9159 1
12220000 47211 -23473.4 1572.42 715.816 -967.517 1203.53 
