# Supplementary material for: Intrinsic group behaviour II: On the dependence of triad spatial dynamics on social and personal features; and on the effect of social interaction on small group dynamics
Source: PLoS One. 2019 Dec 3;14(12):e0225704. doi: 10.1371/journal.pone.0225704 (PMC6890182; doi:10.1371/journal.pone.0225704)
Supplement: S1 Data Set — (ZIP) [file pone.0225704.s001.zip › set_2_int/group_traj_dyad_int/traj_2_0109_45.dat]

2 12213302 12214300 0 1 0 0 2 0 1 40 40 40 1792.82 1814.52 1771.12 
9093.5 1
12213302 28664 -17855.9 1723.75 0 0 0 
9094 1
12213302 28143.4 -17727 1852.08 -1279.07 316.646 1317.69 
9094.5 1
12213302 27493.2 -17437.8 1876.08 -1324.17 588.934 1449.23 
9095 1
12213302 26822.3 -17269 1834.08 -1369.22 344.558 1411.91 
9095.5 1
12213302 26149.9 -16978.8 1816.85 -1355.67 584.988 1476.5 
9096 1
12213302 25450.5 -16193.2 1808.15 -1345.12 1510.95 2022.94 
9096.5 1
12213302 24557.3 -16108.3 1805.58 -1811.62 172.05 1819.77 
9097 1
12213302 23884 -16200.7 1798.15 -1365.79 -187.341 1378.58 
9097.5 1
12213302 23350.7 -16008 1785.08 -1068.8 386.157 1136.42 
9098 1
12213302 22603.3 -15654.2 1779.92 -1500.72 710.534 1660.43 
9098.5 1
12213302 22108.5 -15249.7 1778 -970.136 793.062 1253.04 
9099 1
12213302 21242.4 -15148.1 1738.08 -1728.85 202.825 1740.71 
9099.5 1
12213302 20462.5 -14820.3 1690.58 -1588.36 667.502 1722.92 
9100 1
12213302 19844.5 -14369.3 1718.54 -1253.63 914.859 1551.95 
9100.5 1
12213302 19310.5 -13965.8 1778.46 -1028.75 777.531 1289.53 
9101 1
12213302 19157.5 -13475.1 1768.17 -304.857 977.462 1023.9 
9101.5 1
12213302 18846.7 -12937.6 1810.23 -626.628 1083.6 1251.74 
9102 1
12213302 18592.7 -12349.9 1807.58 -504.019 1166.07 1270.34 
9102.5 1
12213302 17784.2 -11812.5 1744.92 -1663.41 1105.8 1997.43 
9103 1
12213302 16931.8 -11341.9 1786.62 -1687.93 931.835 1928.06 
9103.5 2
12214300 15910.4 -11074.6 1626.33 0 0 0 
12213302 16429.2 -10834 1781.42 -1003.19 1013.82 1426.26 
9104 2
12214300 15356.2 -10589.7 1698.69 -1106.31 967.846 1469.92 
12213302 15822.2 -10258.5 1796.69 -1211.77 1148.78 1669.75 
9104.5 2
12214300 14743.1 -9890.33 1786.42 -1206.83 1376.69 1830.77 
12213302 15299.5 -9624.67 1813.83 -1028.85 1247.63 1617.13 
9105 2
12214300 14242.2 -9327.15 1748 -1011.82 1137.74 1522.57 
12213302 14929.6 -9075.38 1770.15 -747.242 1109.66 1337.8 
9105.5 2
12214300 13696.7 -8757.33 1743.17 -1097.71 1146.52 1587.29 
12213302 14408.3 -8535.42 1808.17 -1048.86 1086.45 1510.13 
9106 2
12214300 13198 -8272.15 1723.85 -1005.38 978.184 1402.72 
12213302 13884.2 -7990.23 1802.77 -1056.66 1099.17 1524.69 
9106.5 2
12214300 12722.8 -7756.23 1742.77 -922.778 1001.79 1362.02 
12213302 13398.8 -7498.77 1809.77 -942.644 954.294 1341.36 
9107 2
12214300 12314.3 -7209.92 1792.23 -813.668 1088.26 1358.81 
12213302 12836.1 -7106.23 1800.38 -1120.9 781.949 1366.7 
9107.5 2
12214300 11943.2 -6698.85 1785.77 -739.197 1018.08 1258.13 
12213302 12434.8 -6696.69 1838.08 -799.264 815.814 1142.09 
9108 1
12214300 11666.4 -6273.46 1733.54 -553.692 850.769 1015.08 
9108.5 1
12214300 11254.9 -5657.33 1783.08 -857.225 1283.6 1543.52 
9109 1
12214300 10690.3 -5212.46 1757.23 -1154.62 909.758 1469.97 
9109.5 1
12214300 10142.8 -4762.69 1757.46 -1075.71 883.633 1392.11 
9110 1
12214300 9590.15 -4225.54 1784.54 -1118.65 1087.36 1560.04 
9110.5 1
12214300 9048.38 -3751.62 1799.46 -1062.29 929.261 1411.38 
9111 1
12214300 8496.17 -3484.17 1792.58 -1113.34 539.211 1237.05 
9111.5 1
12214300 7890 -3006.77 1817.85 -1200.33 945.341 1527.89 
9112 1
12214300 7395.25 -2379.17 1806 -985.558 1250.2 1591.96 
9112.5 1
12214300 6786.46 -1708.15 1818.85 -1212.73 1336.68 1804.83 
9113 1
12214300 6096.25 -911.75 1761.08 -1383.19 1596 2111.97 
9113.5 1
12214300 5635.38 -379.385 1691.62 -914.415 1056.28 1397.1 
9114 1
12214300 5090.58 124.333 1670.75 -1074.56 993.527 1463.48 
9114.5 1
12214300 4473.75 661 1590.83 -1261.42 1097.48 1672.01 
9115 1
12214300 3808.46 1038.15 1557.08 -1309.62 742.429 1505.43 
9115.5 1
12214300 3210.17 1489.5 1606.83 -1189.45 897.308 1489.95 
9116 1
12214300 2515.67 1643.33 1684.08 -1446.88 320.486 1481.94 
9116.5 1
12214300 1750.85 1708.85 1677.46 -1517.5 129.986 1523.06 
9117 1
12214300 790.154 1874.77 1693.15 -1854.62 320.315 1882.08 
9117.5 1
12214300 46.4615 1667.46 1733.54 -1481.46 -412.964 1537.94 
9118 1
12214300 -515.417 1546.17 1768.67 -1163.31 -251.128 1190.11 
9118.5 1
12214300 -1424.71 1322.79 1751.07 -1833.26 -450.365 1887.77 
9119 1
12214300 -1991.23 1059.54 1691.23 -1104.32 -513.153 1217.72 
9119.5 1
12214300 -2606.15 736.077 1809.46 -1227.39 -645.632 1386.84 
9120 1
12214300 -3133.33 304.583 1818.75 -1084.73 -887.847 1401.75 
9120.5 1
12214300 -3786.92 -19.1538 1888.54 -1333.86 -660.688 1488.52 
9121 1
12214300 -4256.08 -626.692 1916.62 -929.018 -1203.05 1520 
9121.5 1
12214300 -4851 -1739 1906 -1150.72 -2151.47 2439.87 
9122 1
12214300 -5773.29 -1156 1255 -1804.86 1140.9 2135.23 
9122.5 1
12214300 -6328.8 -1124.8 1282.07 -1113.26 62.5251 1115.01 
9123 1
12214300 -7087.79 -1609.86 1526.07 -1533.3 -979.913 1819.68 
9123.5 1
12214300 -7276.71 -1891.93 1415.29 -375.604 -560.778 674.945 
9124 1
12214300 -7386.57 -1914.29 1398.07 -222.834 -45.3492 227.402 
