# Supplementary material for: Intrinsic group behaviour II: On the dependence of triad spatial dynamics on social and personal features; and on the effect of social interaction on small group dynamics
Source: PLoS One. 2019 Dec 3;14(12):e0225704. doi: 10.1371/journal.pone.0225704 (PMC6890182; doi:10.1371/journal.pone.0225704)
Supplement: S1 Data Set — (ZIP) [file pone.0225704.s001.zip › set_2_int/group_traj_dyad_int/traj_2_0109_44.dat]

2 12210801 12210901 0 1 0 0 2 0 1 40 40 40 1763.76 1770.91 1756.61 
9068 1
12210801 30427.8 -16789.6 1483.6 0 0 0 
9068.5 1
12210801 29930.9 -16670.9 1540.07 -1496.59 357.43 1538.68 
9069 2
12210901 28299.3 -17157.6 1796.9 0 0 0 
12210801 29134.1 -16769.8 1792.29 -1609.82 -199.702 1622.16 
9069.5 2
12210901 27737.5 -16922.4 1823.93 -1251.22 523.767 1356.43 
12210801 28338.8 -16523.7 1903.86 -1526.46 472.306 1597.86 
9070 2
12210901 27032.6 -16847.1 1720.85 -1421.14 151.919 1429.24 
12210801 27675.1 -16343.5 1799 -1338.12 363.413 1386.59 
9070.5 2
12210901 26294.5 -16614.4 1623 -1503.29 473.826 1576.2 
12210801 27051.5 -16123 1620 -1270.01 449.005 1347.05 
9071 2
12210901 25414.3 -16284.9 1604.36 -1736.12 650.042 1853.83 
12210801 26242.6 -15843.9 1611.5 -1595.52 550.437 1687.8 
9071.5 2
12210901 24669.2 -16069.2 1701.23 -1478.28 427.983 1538.99 
12210801 25366.8 -15631.9 1711.31 -1737.55 420.646 1787.74 
9072 2
12210901 24047.2 -15771.3 1756.17 -1251.47 599.236 1387.54 
12210801 24813.2 -15448.5 1710.33 -1113.88 369.061 1173.42 
9072.5 2
12210901 23416.8 -15545.6 1698.69 -1289.33 461.591 1369.46 
12210801 24201.9 -15145 1744.54 -1250.16 620.654 1395.75 
9073 2
12210901 22801.6 -15178 1713.08 -1230.31 735.231 1433.26 
12210801 23526.9 -14793.8 1773.54 -1350 702.308 1521.75 
9073.5 2
12210901 22085 -14866.1 1636.15 -1383.43 602.168 1508.8 
12210801 22922.5 -14437 1693.85 -1166.77 688.892 1354.96 
9074 2
12210901 21360.8 -14403.6 1650.38 -1414.51 903.245 1678.3 
12210801 22229.7 -14048.5 1544.08 -1353.22 758.714 1551.4 
9074.5 2
12210901 20720.8 -13864.7 1789.75 -1292.97 1088.79 1690.33 
12210801 21507.8 -13566.9 1658.17 -1458.3 972.973 1753.09 
9075 2
12210901 20260.4 -13509.4 1818.25 -951.102 733.988 1201.39 
12210801 20845.2 -13157.5 1787.83 -1368.97 845.902 1609.24 
9075.5 2
12210901 19811 -13082.6 1842.85 -900.635 855.313 1242.06 
12210801 20427.3 -12759 1741.38 -837.56 798.597 1157.27 
9076 2
12210901 19469.9 -12595.3 1832.17 -672.748 961.109 1173.17 
12210801 20080.5 -12309.2 1788.92 -684.039 887.245 1120.32 
9076.5 2
12210901 19048.2 -12098.1 1793 -857.215 1010.67 1325.24 
12210801 19585.6 -11829.9 1795 -1005.93 974.085 1400.26 
9077 2
12210901 18276 -11564.4 1753.38 -1523.01 1052.66 1851.39 
12210801 18974.7 -11380.3 1772.15 -1204.91 886.803 1496.07 
9077.5 2
12210901 17345.9 -11162 1798.83 -1816.57 785.907 1979.29 
12210801 18465.3 -10835.2 1719.33 -994.842 1064.57 1457.06 
9078 2
12210901 16745.2 -10608.6 1748.83 -1218.56 1122.55 1656.81 
12210801 17738.9 -10319.4 1700.92 -1473.46 1046.32 1807.17 
9078.5 2
12210901 16185.2 -10109.6 1736.92 -1124.5 1002.01 1506.16 
12210801 16955.3 -9776 1741 -1573.46 1091.2 1914.81 
9079 2
12210901 15529.8 -9482.75 1857.42 -1303.02 1246.19 1803.01 
12210801 16364.3 -9115.75 1722.58 -1174.95 1312.62 1761.67 
9079.5 2
12210901 15030.8 -8951.17 1830.08 -1012 1078.26 1478.78 
12210801 15787.6 -8735.92 1706.75 -1169.88 770.453 1400.79 
9080 2
12210901 14416.4 -8605.5 1813.58 -1243.76 699.73 1427.08 
12210801 15173.9 -8362 1723.67 -1242.24 756.916 1454.68 
9080.5 2
12210901 13866.8 -8121.83 1778.42 -1105.8 973.172 1473.04 
12210801 14617.6 -7923.08 1771.25 -1119.38 883.132 1425.81 
9081 2
12210901 13301.7 -7690.15 1777.69 -1103.79 843.124 1388.96 
12210801 13970.1 -7395.08 1821.62 -1264.66 1031.26 1631.83 
9081.5 2
12210901 12803.9 -7238.08 1791.92 -968.435 879.515 1308.21 
12210801 13395.9 -6958 1777.25 -1117.04 850.344 1403.88 
9082 2
12210901 12231.2 -6847.92 1791.83 -1173.5 799.522 1419.98 
12210801 12877.2 -6515.67 1782.25 -1063.01 906.421 1396.99 
9082.5 2
12210901 11543.7 -6350 1721.33 -1411.88 1022.42 1743.19 
12210801 12232.8 -6153.08 1750.92 -1323.24 744.524 1518.31 
9083 2
12210901 10850.9 -5687.69 1743.38 -1382.72 1321.97 1912.99 
12210801 11557.5 -5541.38 1702.62 -1347.88 1220.96 1818.66 
9083.5 2
12210901 10185.6 -5199.5 1704.58 -1344.12 986.247 1667.14 
12210801 10879.8 -4949.83 1688.67 -1369.11 1195.05 1817.31 
9084 2
12210901 9663.69 -4823.85 1722.62 -1027.34 739.476 1265.8 
12210801 10434.4 -4460 1693.46 -876.704 964.239 1303.21 
9084.5 2
12210901 9189.67 -4362.67 1769.17 -940.527 915.039 1312.21 
12210801 9891.42 -4016.83 1745.67 -1077.32 879.299 1390.6 
9085 2
12210901 8647.5 -3878.92 1820.75 -1120.18 999.483 1501.26 
12210801 9301.75 -3591.75 1775 -1218.32 878.271 1501.89 
9085.5 2
12210901 8096.08 -3484.23 1741.85 -1070.72 766.38 1316.73 
12210801 8688 -3147.85 1811.69 -1191.75 861.949 1470.79 
9086 2
12210901 7631.92 -3037.92 1641.58 -915.503 880.304 1270.07 
12210801 8070 -2570.17 1790.58 -1218.93 1139.41 1668.55 
9086.5 2
12210901 7083.58 -2550.42 1622.17 -1121.34 996.933 1500.42 
12210801 7699.33 -2154.58 1755.67 -758.01 849.864 1138.79 
9087 2
12210901 6289.31 -1880.85 1719.46 -1579.08 1331.15 2065.3 
12210801 7238.85 -1657.31 1694.46 -915.481 988.62 1347.4 
9087.5 2
12210901 5720.17 -1388.42 1782.08 -1133.75 980.935 1499.21 
12210801 6492.67 -1023.67 1724.92 -1486.41 1262.23 1950.04 
9088 2
12210901 5343.17 -909.917 1739.33 -764.706 970.588 1235.64 
12210801 6038 -499.667 1712.75 -922.245 1062.88 1407.21 
9088.5 2
12210901 4847.69 -351.231 1734.62 -975.343 1099.78 1469.97 
12210801 5534.54 -11.7692 1665.85 -991.066 960.428 1380.08 
9089 2
12210901 4389.58 249.917 1655.08 -893 1171.83 1473.31 
12210801 5065.83 557.5 1640.83 -913.655 1109.69 1437.42 
9089.5 2
12210901 3904.67 800.583 1633.67 -969.833 1101.33 1467.48 
12210801 4639.58 1195.17 1574.17 -852.5 1275.33 1534.02 
9090 2
12210901 3340.33 1279.5 1596.25 -1126.41 955.921 1477.36 
12210801 3919.58 1669.83 1504.58 -1437.13 947.438 1721.33 
9090.5 2
12210901 2672.75 1622.92 1653.17 -1345.93 692.372 1513.58 
12210801 3270.58 2004.42 1574.58 -1308.47 674.563 1472.12 
9091 2
12210901 1896.92 1963.5 1723.5 -1561.03 685.278 1704.83 
12210801 2652.25 2303.92 1620.5 -1244.13 602.616 1382.39 
9091.5 2
12210901 1200.42 1987.67 1678.67 -1424.34 49.4206 1425.19 
12210801 1876.25 2506.08 1726.92 -1586.91 413.429 1639.88 
9092 2
12210901 521.75 1906.75 1727.42 -1357.33 -161.833 1366.95 
12210801 1181 2699.42 1784.08 -1390.5 386.667 1443.26 
9092.5 2
12210901 -201.167 2111.42 1762 -1472.34 416.836 1530.2 
12210801 572.833 2615 1741.42 -1238.63 -171.928 1250.5 
9093 2
12210901 -794.75 2030.33 1783.17 -1189.55 -162.492 1200.59 
12210801 -291.417 2720.92 1797.17 -1731.96 212.258 1744.92 
9093.5 2
12210901 -1586.15 2122.69 1739.77 -1539.7 179.687 1550.15 
12210801 -1164.38 2624.38 1779.31 -1698.38 -187.806 1708.73 
9094 2
12210901 -2416.17 2224.92 1779.08 -1621.12 199.657 1633.37 
12210801 -1849.08 2907.67 1794.08 -1337.3 553.285 1447.24 
9094.5 2
12210901 -3145.67 2155.42 1748.83 -1485.74 -141.548 1492.47 
12210801 -2442.92 3030.67 1810.25 -1209.44 250.509 1235.11 
9095 2
12210901 -3790.58 2506 1812.42 -1316.16 715.476 1498.06 
12210801 -3095.67 3106.17 1730.5 -1332.14 154.082 1341.02 
9095.5 2
12210901 -4336.23 2627.08 1803.92 -1100.1 244.107 1126.85 
12210801 -3920.92 3197.92 1720.77 -1663.82 184.993 1674.08 
9096 2
12210901 -5102.46 2566.77 1532.77 -1473.52 -115.976 1478.08 
12210801 -4706.08 3348.38 1554.77 -1509.91 289.349 1537.39 
9096.5 2
12210901 -5869 2642.92 1378.83 -1554.84 154.457 1562.5 
12210801 -5489.25 3447.08 1216.75 -1588.59 200.2 1601.15 
9097 2
12210901 -6518 2542.92 1582.08 -1316.43 -202.827 1331.96 
12210801 -6252.23 3448.69 1461.69 -1547.63 3.26364 1547.63 
9097.5 2
12210901 -7106.25 2555.17 1567 -1178.86 24.5363 1179.11 
12210801 -6898.17 3323.08 1497 -1294.46 -251.721 1318.71 
9098 2
12210901 -8163.08 2658.23 1558 -2122.14 206.956 2132.21 
12210801 -7506.92 3382.62 1570.85 -1222.4 119.542 1228.23 
9098.5 2
12210901 -9093.92 2776.92 1506.77 -1825.19 232.73 1839.97 
12210801 -8632.69 3577.85 1512.15 -2207.39 382.805 2240.34 
9099 2
12210901 -9817.46 2731.62 1568.38 -1444.19 -90.4345 1447.02 
12210801 -9478.54 3608.69 1542.08 -1688.32 61.5692 1689.44 
9099.5 2
12210901 -10500.1 2766.75 1601.33 -1390.27 71.5573 1392.11 
12210801 -10135.7 3553.92 1521.33 -1338.35 -111.559 1342.99 
9100 2
12210901 -11054.4 2917 1521.85 -1124.34 304.767 1164.92 
12210801 -10785.3 3465.31 1533.77 -1317.73 -179.734 1329.93 
9100.5 2
12210901 -11967.4 2982.92 1618.69 -1759.15 127.019 1763.73 
12210801 -11522.5 3664.62 1536 -1420.33 384.023 1471.33 
9101 2
12210901 -12697.4 2961.08 1624.5 -1454.25 -43.5055 1454.9 
12210801 -12320.2 3701.75 1573.5 -1589.05 73.9733 1590.77 
9101.5 2
12210901 -13333 3051.54 1607.62 -1281.42 182.369 1294.33 
12210801 -13101.1 3672.38 1520.77 -1574.42 -59.2044 1575.53 
9102 2
12210901 -14143.8 3213.67 1603.5 -1608.8 321.683 1640.64 
12210801 -13928.2 3908.67 1537.25 -1641.22 468.814 1706.86 
9102.5 2
12210901 -14855.7 3154.58 1575.83 -1464.68 -121.571 1469.71 
12210801 -14613.8 3826.5 1456.25 -1410.49 -169.067 1420.59 
9103 2
12210901 -15614.8 3249.08 1601.23 -1503.17 187.116 1514.77 
12210801 -15295.9 3845 1537.77 -1350.84 36.6337 1351.33 
9103.5 2
12210901 -16291.8 3265.75 1580.08 -1351.43 33.2796 1351.84 
12210801 -15996.3 3878.92 1570.83 -1398.02 67.6979 1399.66 
9104 2
12210901 -16951.2 3301.77 1589.38 -1316.16 71.8947 1318.12 
12210801 -16625.2 3965.23 1580.85 -1255.28 172.284 1267.05 
9104.5 2
12210901 -17614.4 3218.92 1477.5 -1305.48 -163.096 1315.63 
12210801 -17458.6 3867.17 1547.67 -1640.46 -193.04 1651.78 
9105 2
12210901 -18266.8 3236.54 1452.15 -1318.04 35.5996 1318.52 
12210801 -18115.4 3978.46 1467.15 -1326.87 224.838 1345.79 
9105.5 2
12210901 -19013.6 3190.17 1479.33 -1502.49 -93.3034 1505.38 
12210801 -18838.6 3997.17 1316.25 -1455.13 37.6361 1455.61 
9106 2
12210901 -19692.2 3099.62 1493.31 -1368.24 -182.563 1380.37 
12210801 -19628.5 3940.08 1451.69 -1592.65 -115.1 1596.81 
9106.5 2
12210901 -20459.8 2997.46 1471 -1490.37 -198.357 1503.51 
12210801 -20529.4 3842.46 1469.54 -1749.22 -189.544 1759.46 
9107 2
12210901 -21190.8 2950.31 1468.92 -1456.33 -93.932 1459.35 
12210801 -21302.6 3730.77 1526 -1540.3 -222.495 1556.29 
9107.5 2
12210901 -21778.7 2848.15 1145.69 -1171.01 -203.494 1188.56 
12210801 -21803.7 3501.31 1266.15 -998.161 -457.095 1097.84 
9108 2
12210901 -22747.1 2531.85 1209.38 -1936.77 -632.615 2037.47 
12210801 -22663.2 3145.08 1159.38 -1718.92 -712.462 1860.73 
9108.5 2
12210901 -23803.7 2430.33 1710.33 -2201.23 -211.485 2211.36 
12210801 -23436.3 3297.25 1534.17 -1610.79 317.027 1641.69 
9109 2
12210901 -24430.2 1965.46 1668.15 -1281.16 -950.658 1595.34 
12210801 -23909 3246.85 1533.23 -966.598 -103.075 972.079 
9109.5 2
12210901 -25031.7 1568.85 1598.85 -1181.8 -779.205 1415.56 
12210801 -24642.3 2671.23 1548.31 -1440.68 -1130.88 1831.51 
9110 2
12210901 -25663.2 1328.62 1649.08 -1278.26 -486.297 1367.64 
12210801 -25480.8 2336.46 1629.62 -1697.45 -677.671 1827.72 
9110.5 2
12210901 -26458.9 1054.15 1716.38 -1560.33 -538.16 1650.53 
12210801 -26398.8 1867.92 1708.46 -1799.85 -918.703 2020.76 
9111 2
12210901 -27224.2 940.083 1767.83 -1542.83 -229.981 1559.88 
12210801 -27006.3 1588.33 1737.83 -1224.93 -563.689 1348.4 
9111.5 2
12210901 -27565 962.385 1760.77 -674.917 44.161 676.361 
12210801 -27330.8 1367.62 1701.46 -642.447 -437.065 777.023 
9112 2
12210901 -28232.9 824.833 1734.58 -1330.51 -274.007 1358.43 
12210801 -28023.9 1389.08 1702 -1380.77 42.7648 1381.43 
9112.5 1
12210901 -28743.8 153.615 1647.85 -1017.63 -1337.09 1680.29 
9113 1
12210901 -29389.2 -329.583 1645.17 -1293.55 -968.334 1615.84 
9113.5 1
12210901 -29900.5 -852.615 1591.23 -1014.46 -1037.76 1451.23 
9114 1
12210901 -30633.2 -1296.58 1652.25 -1445.03 -875.676 1689.65 
9114.5 1
12210901 -31229.7 -1681.75 1729.08 -1219.84 -787.662 1452.04 
9115 1
12210901 -31912.1 -1979.38 1783.77 -1343.33 -585.895 1465.54 
9115.5 1
12210901 -32536.8 -2372.42 1773.92 -1241.89 -781.376 1467.26 
9116 1
12210901 -33013.4 -2700.25 1705.92 -993.056 -682.986 1205.25 
9116.5 1
12210901 -33568.4 -3110.46 1657.31 -1101.13 -813.912 1369.28 
9117 1
12210901 -33997.5 -3447.85 1640.54 -828.334 -651.322 1053.73 
9117.5 1
12210901 -34205.5 -3799.77 1641.08 -414.496 -701.042 814.412 
9118 1
12210901 -34834.3 -4240.08 1656.5 -1301.85 -911.623 1589.3 
9118.5 1
12210901 -35467.6 -4729.79 1703.43 -1276.83 -987.303 1614.02 
9119 1
12210901 -35958.2 -5016.62 1702.08 -956.312 -559.122 1107.77 
