# Supplementary material for: Intrinsic group behaviour II: On the dependence of triad spatial dynamics on social and personal features; and on the effect of social interaction on small group dynamics
Source: PLoS One. 2019 Dec 3;14(12):e0225704. doi: 10.1371/journal.pone.0225704 (PMC6890182; doi:10.1371/journal.pone.0225704)
Supplement: S1 Data Set — (ZIP) [file pone.0225704.s001.zip › set_2_int/group_traj_dyad_int/traj_2_0109_43.dat]

2 12201700 12201500 0 1 0 0 1 0 1 40 40 40 1554.17 1683.42 1424.92 
9015 1
12201500 6059.5 -2336 1384.5 0 0 0 
9015.5 1
12201500 6130.42 -2281 1406.25 252.372 195.73 319.377 
9016 1
12201500 6500.62 -2359.38 1411.23 731.618 -154.91 747.838 
9016.5 1
12201500 6965.92 -2666.17 1406.58 943.816 -622.276 1130.49 
9017 1
12201500 7233.33 -3122.58 1387.33 547.985 -935.28 1083.99 
9017.5 2
12201700 5881.14 -1756.86 1495.14 0 0 0 
12201500 7213.92 -3582.15 1373.77 -38.0593 -901.119 901.922 
9018 2
12201700 6448.25 -1837.08 1648.92 1454.12 -205.708 1468.6 
12201500 7396.5 -3849.33 1425.42 357.293 -522.856 633.275 
9018.5 2
12201700 7065.58 -1948 1652.58 1242.12 -223.172 1262.01 
12201500 7516.75 -4035 1469 241.952 -373.575 445.083 
9019 2
12201700 7601.83 -2413.58 1692.33 1081.15 -938.676 1431.78 
12201500 7430.67 -4193.33 1444 -173.555 -319.22 363.35 
9019.5 2
12201700 7809.25 -2937.33 1715.25 411.541 -1039.19 1117.71 
12201500 7536.92 -4327 1411.25 210.813 -265.212 338.791 
9020 2
12201700 8004.75 -3372.92 1699.42 384.086 -855.763 938.005 
12201500 7583.67 -4381.83 1388 91.8468 -107.728 141.566 
9020.5 2
12201700 8287.36 -3622.91 1606.45 590.008 -521.905 787.714 
12201500 7559.36 -4454.91 1404.45 -50.737 -152.559 160.775 
9021 2
12201700 8607.42 -3949.75 1505.17 658.545 -672.512 941.252 
12201500 7730.5 -4695 1395.42 352.132 -494.014 606.669 
9021.5 2
12201700 8784.42 -4319.92 1539.5 351.889 -735.918 815.721 
12201500 8063.42 -4948.17 1392 661.862 -503.313 831.496 
9022 2
12201700 8995.67 -4764.5 1575 410.992 -864.948 957.627 
12201500 8280.25 -5145.75 1381.33 421.855 -384.403 570.725 
9022.5 2
12201700 9264.33 -4930.75 1692 536.261 -331.836 630.627 
12201500 8339.83 -5292.5 1382.42 118.929 -292.914 316.137 
9023 1
12201700 9080.75 -4850.67 1698.25 -367.902 160.488 401.383 
9023.5 1
12201700 8881.92 -4751.33 1656.17 -396.873 198.27 443.643 
9024 1
12201700 8672.75 -4597.92 1586.83 -413.373 303.195 512.644 
9024.5 1
12201700 8427.67 -4403.33 1517.25 -488.214 387.616 623.377 
9025 1
12201700 8123.25 -4118.5 1461.25 -608.833 569.667 833.785 
9025.5 1
12201700 7927 -3897.67 1466.42 -398.073 447.938 599.258 
9026 1
12201700 7705 -4116.25 1439.58 -460.581 -453.492 646.367 
