# Supplementary material for: Intrinsic group behaviour II: On the dependence of triad spatial dynamics on social and personal features; and on the effect of social interaction on small group dynamics
Source: PLoS One. 2019 Dec 3;14(12):e0225704. doi: 10.1371/journal.pone.0225704 (PMC6890182; doi:10.1371/journal.pone.0225704)
Supplement: S1 Data Set — (ZIP) [file pone.0225704.s001.zip › set_2_int/group_traj_dyad_int/traj_2_0109_42.dat]

2 12195701 12185700 0 0 0 0 1 1 0 20 20 20 1620.4 1708.23 1532.57 
8937.5 1
12185700 12344.5 -3869 684 0 0 0 
8938 1
12185700 12321.5 -3647.82 684.182 -47.4308 457.933 460.383 
8938.5 1
12185700 12357.6 -3492.92 703.583 72.0758 309.803 318.077 
8939 1
12185700 12339.1 -3229.27 765.182 -36.911 526.235 527.528 
8939.5 1
12185700 12203.2 -2912.67 842.75 -274.041 638.319 694.658 
8940 1
12185700 12130.5 -2890 932.25 -140.554 43.8427 147.234 
8940.5 1
12185700 12096 -2980.5 1013.33 -68.7251 -180.279 192.934 
8941 1
12185700 12162.8 -3358.75 1010.17 132.869 -751.988 763.636 
8941.5 1
12185700 12398.2 -4323.45 1341.09 490.309 -2009.8 2068.74 
8942 1
12185700 12686.8 -4967.77 1449.62 570.483 -1273.35 1395.3 
8942.5 1
12185700 13023.5 -5438.38 1489.62 654.894 -915.594 1125.7 
8943 1
12185700 13354.5 -5868.08 1520.75 664.736 -862.849 1089.21 
8943.5 1
12185700 13634.2 -6267.31 1515.69 563.818 -804.888 982.718 
8944 1
12185700 14035.7 -6668.25 1498.08 798.236 -797.102 1128.07 
8944.5 1
12185700 14482.3 -6995 1466.67 900.538 -658.77 1115.77 
8945 1
12185700 15015.2 -7583.67 1486.5 1048.88 -1158.79 1563 
8945.5 1
12185700 15384.3 -7973.42 1497.92 735.392 -776.394 1069.39 
8946 1
12185700 15787.6 -8321.83 1561.75 809.739 -699.632 1070.12 
8946.5 1
12185700 16094.9 -8787.64 1549.86 631.099 -956.488 1145.93 
8947 1
12185700 16427.3 -9246.93 1590.71 667.384 -922.26 1138.4 
8947.5 1
12185700 16825.2 -9662.67 1592.42 807.061 -843.282 1167.25 
8948 1
12185700 17127.8 -10035.3 1581.31 605.205 -745.282 960.062 
8948.5 1
12185700 17416.8 -10398.2 1602.42 566.629 -711.652 909.679 
8949 1
12185700 17844 -10804.8 1622.17 861.391 -819.724 1189.09 
8949.5 1
12185700 18271.2 -11165.8 1599.25 868.225 -733.57 1136.64 
8950 1
12185700 19019.3 -11624.2 1580.08 1490.37 -913.347 1747.97 
8950.5 1
12185700 19647.5 -12043 1630.17 1266.47 -844.254 1522.07 
8951 1
12185700 19850.1 -12104.4 1630 396.445 -120.189 414.263 
8951.5 1
12185700 19994.2 -12368.2 1763.46 283.755 -519.319 591.785 
8952 1
12185700 20157.4 -12553.8 1664.5 315.64 -358.838 477.905 
8952.5 1
12185700 20299.8 -12564.8 1543.83 285.404 -22.0441 286.254 
8953 1
12185700 20446.5 -12515.5 1502.73 297.591 99.8064 313.881 
8953.5 1
12185700 20471.4 -12525.8 1489.67 50.2449 -20.6152 54.3096 
8954 1
12185700 20429.4 -12452.8 1453.64 -86.3512 149.757 172.869 
8954.5 1
12185700 20308.5 -12329.8 1421.42 -247.671 252.189 353.469 
8955 1
12185700 20299.8 -12312.8 1381 -17.4651 33.9321 38.1631 
8955.5 1
12185700 20259.8 -12063.9 1367.17 -78.4314 487.908 494.172 
8956 1
12185700 20222.1 -11822.7 1416.46 -74.6002 477.672 483.462 
8956.5 1
12185700 20333.3 -11327.1 1520.08 218.578 973.692 997.924 
8957 1
12185700 20691.8 -11004 1495.75 724.074 652.694 974.829 
8957.5 1
12185700 20791.2 -10989.8 1495.33 201.248 28.6775 203.281 
8958 1
12185700 20876.8 -11123.2 1617.23 168.66 -262.593 312.092 
8958.5 1
12185700 20899.1 -11047.2 1611.92 43.947 150.16 156.458 
8959 1
12185700 20913.3 -11096.6 1607.08 29.4421 -101.928 106.095 
8959.5 1
12185700 20991.8 -11085.2 1604 162.19 23.416 163.872 
8960 1
12185700 20742.5 -11157.2 1603.17 -490.814 -141.732 510.868 
8960.5 1
12185700 20710.6 -11344.4 1618.25 -63.3267 -371.362 376.723 
8961 1
12185700 20752.8 -11407.4 1615.92 82.681 -123.288 148.445 
8961.5 1
12185700 20788.2 -11396.2 1615 69.9934 22.0685 73.39 
8962 1
12185700 20657.4 -11246.4 1640.5 -258.564 296.113 393.114 
8962.5 1
12185700 20747.3 -11217.8 1651.09 180.434 57.4267 189.352 
8963 1
12185700 20600.5 -11028 1633.73 -300.242 388.176 490.74 
8963.5 1
12185700 20647.4 -11018.4 1633 95.7328 19.666 97.7319 
8964 1
12185700 20760.8 -11258.4 1634.75 225.869 -478.193 528.853 
8964.5 1
12185700 20784.8 -11275.5 1635 46.7836 -33.3008 57.4252 
8965 1
12185700 20877.6 -11241.7 1635 181.67 66.21 193.359 
8965.5 1
12185700 20872.7 -11274.8 1632.55 -9.75113 -66.5693 67.2797 
8966 1
12185700 20797.2 -11202 1617.42 -153.267 147.704 212.855 
8966.5 1
12185700 20851.5 -11097.8 1613.82 111.018 213.051 240.241 
8967 1
12185700 20671.9 -11183.2 1611.92 -356.934 -169.679 395.212 
8967.5 1
12185700 20809.5 -10945.4 1609.36 271.814 469.966 542.91 
8968 1
12185700 20876.3 -10984 1622.73 135.259 -78.2113 156.244 
8968.5 1
12185700 20947.2 -11035.6 1629.27 146.506 -106.687 181.235 
8969 1
12185700 20973.3 -10979.3 1627.09 51.8706 112.055 123.478 
8969.5 1
12185700 20973.5 -10967.7 1624.55 0.355114 22.5497 22.5525 
8970 1
12185700 20985.1 -11086.1 1626.2 23.3376 -237.22 238.365 
8970.5 1
12185700 20942.8 -11229.6 1628.73 -86.4659 -293.53 306.001 
8971 1
12185700 20943.4 -11249.2 1629 1.05913 -37.9523 37.9671 
8971.5 1
12185700 20686.5 -10999.8 1621.82 -508.551 493.789 708.838 
8972 1
12185700 20539.4 -10929.7 1620.8 -298.469 142.228 330.625 
8972.5 1
12185700 20382.7 -10972.5 1624.73 -318.441 -87.0843 330.133 
8973 1
12185700 20372 -10993.4 1629.55 -21.0339 -40.82 45.9205 
8973.5 1
12185700 20281.6 -11225.9 1630.36 -179.293 -461.4 495.011 
8974 1
12185700 20243.9 -11222.5 1632.73 -76.2167 6.97888 76.5356 
8974.5 1
12185700 20669.9 -11218.1 1633 862.348 8.83327 862.393 
8975 1
12185700 20813.6 -11240.4 1637.18 288.031 -44.6347 291.469 
8975.5 1
12185700 20771.7 -11376.2 1713.27 -83.6509 -271.094 283.707 
8976 1
12185700 20658.5 -11416.5 1724.64 -225.643 -80.2246 239.48 
8976.5 1
12185700 20574.2 -11505.5 1730.64 -172.69 -182.377 251.164 
8977 1
12185700 20638.9 -11388.1 1735.83 126.435 229.241 261.796 
8977.5 1
12185700 20843.8 -11244.1 1733.55 398.641 280.141 487.231 
8978 1
12185700 20859.2 -11314.4 1733 31.2905 -143.122 146.502 
8978.5 1
12185700 20816.5 -11309.8 1731.91 -86.6593 9.23873 87.1504 
8979 1
12185700 21008.2 -11244.4 1726.45 389.505 133.038 411.598 
8979.5 1
12185700 21057.3 -11182.5 1724.42 95.4398 120.124 153.422 
8980 1
12185700 20756.4 -11066.5 1723.73 -594.802 229.159 637.419 
8980.5 1
12185700 20695.8 -11019.1 1713.83 -120.819 94.7348 153.531 
8981 1
12185700 20481.7 -10956.6 1711.18 -435.175 126.925 453.307 
8981.5 1
12185700 20432.2 -11033 1711.33 -100.733 -155.211 185.034 
8982 1
12185700 20463.2 -11141.3 1709 60.4734 -210.765 219.269 
8982.5 1
12185700 20403.2 -11234.6 1709 -117.647 -182.843 217.422 
8983 1
12185700 20355.9 -11332.1 1709 -97.2093 -200.221 222.571 
8983.5 1
12185700 20382.2 -11305.8 1709 54.1393 54.3112 76.6862 
8984 1
12185700 20301.3 -11236.7 1708.58 -161.991 138.444 213.091 
8984.5 1
12185700 20256.8 -11356.1 1708 -89.1784 -239.312 255.388 
8985 1
12185700 20384.2 -11430.2 1707 249.348 -145.14 288.513 
8985.5 1
12185700 20516.8 -11451.2 1705.25 259.804 -41.1765 263.047 
8986 1
12185700 20582.9 -11552.1 1702.08 132.865 -202.477 242.177 
8986.5 1
12185700 20477.9 -11580.8 1701.75 -207.51 -56.6535 215.105 
8987 1
12185700 20668.6 -11671.1 1701 386.855 -183.247 428.061 
8987.5 1
12185700 20668.4 -11159 1701 -0.502492 1022.14 1022.14 
8988 1
12185700 20696 -11074.5 1701.82 54.7924 167.749 176.471 
8988.5 1
12185700 20511.2 -10936.9 1703 -382.678 284.758 477 
8989 1
12185700 20485.2 -10902.1 1703 -50.2901 67.3759 84.075 
8989.5 1
12185700 20505.6 -11093.5 1703 40.6707 -381.308 383.471 
8990 1
12185700 20478.2 -11359.1 1703 -55.7823 -542.007 544.87 
8990.5 1
12185700 20396.5 -11333.4 1703 -168.557 52.921 176.669 
8991 1
12185700 20348.3 -11187.9 1703 -93.3959 281.964 297.03 
8991.5 1
12185700 20271.8 -11039.8 1703 -149.073 288.674 324.893 
8992 1
12185700 20358.9 -11024 1703 179.538 32.646 182.482 
8992.5 1
12185700 20752.2 -11179.5 1703 804.208 -317.996 864.796 
8993 1
12185700 20863.6 -11300.2 1703 219.324 -237.697 323.424 
8993.5 1
12185700 20839.2 -11451.5 1703 -48.6086 -301.204 305.101 
8994 1
12185700 20846.7 -11573.6 1703.75 15.1209 -246.725 247.188 
8994.5 1
12185700 21008.4 -11888.2 1685.17 314.689 -612.03 688.193 
8995 1
12185700 21190 -12223.2 1645.18 370.578 -683.704 777.676 
8995.5 1
12185700 21036.8 -12128.8 1620.08 -308.804 190.387 362.777 
8996 1
12185700 20968 -12220.8 1587 -138.498 -185.248 231.297 
8996.5 1
12185700 20934.2 -12265.3 1587.83 -68.8776 -90.8472 114.006 
8997 1
12185700 21011.2 -12030.2 1590 151.575 462.927 487.11 
8997.5 2
12195701 19615 -12130.3 1646.17 0 0 0 
12185700 20728.6 -11995.1 1567.42 -558.63 69.3347 562.916 
8998 2
12195701 19269.5 -11869.7 1706.91 -936.438 706.249 1172.9 
12185700 20227.5 -12102.8 1527.64 -1004.27 -215.901 1027.21 
8998.5 2
12195701 18915.3 -11545.5 1741.25 -719.759 658.999 975.875 
12185700 19931.6 -11933 1504.25 -601.364 345.159 693.378 
8999 2
12195701 18445.8 -11326.5 1670.36 -942.802 439.668 1040.28 
12185700 19606.3 -11539.6 1549.18 -653.234 789.887 1025.01 
8999.5 2
12195701 17495.7 -10968.9 1665.58 -1866.7 702.611 1994.55 
12185700 19232.2 -11359.2 1617.92 -734.819 354.557 815.886 
9000 2
12195701 17109.5 -10711.9 1662.67 -755.708 502.935 907.766 
12185700 18790.3 -11247.8 1589 -864.808 217.873 891.83 
9000.5 2
12195701 16768.5 -10578.1 1696.58 -679.283 266.6 729.727 
12185700 18150.2 -10829.7 1540.58 -1275.23 833.001 1523.19 
9001 2
12195701 16327.8 -10396.6 1693.25 -897.658 369.654 970.79 
12185700 17462.9 -10528.3 1544.42 -1399.69 613.714 1528.33 
9001.5 2
12195701 15878.8 -10053.2 1740.69 -910.711 696.456 1146.49 
12185700 17102.2 -10314.2 1554.69 -731.614 434.285 850.801 
9002 2
12195701 15597.9 -9499.77 1730.08 -559.454 1102.51 1236.34 
12185700 16723.2 -10003.4 1559.69 -755.133 619.215 976.552 
9002.5 2
12195701 15343.6 -9124 1687.15 -508.615 751.538 907.469 
12185700 16319 -9534.85 1531.54 -808.308 937.077 1237.53 
9003 2
12195701 15053.9 -8773.79 1755.29 -573.637 693.494 899.996 
12185700 15928.7 -9266.86 1569.43 -772.843 530.671 937.496 
9003.5 2
12195701 14814.7 -8507.67 1732.83 -477.569 531.176 714.297 
12185700 15680.2 -9052.92 1574.92 -495.937 427.027 654.45 
9004 2
12195701 14428.8 -8173.62 1712.38 -790.616 684.531 1045.78 
12185700 15356.2 -8830.38 1559.69 -664.131 456.008 805.614 
9004.5 2
12195701 14016.6 -7774.92 1770.08 -802.005 775.666 1115.74 
12185700 14987.5 -8602.85 1578.38 -717.151 442.682 842.776 
9005 2
12195701 13712 -7522.67 1771.08 -617.881 511.676 802.24 
12185700 14659.6 -8297.17 1528.08 -665.223 620.04 909.38 
9005.5 2
12195701 13299.1 -7177.31 1767.62 -839.275 701.949 1094.13 
12185700 14161.6 -7946.54 1533.23 -1012.13 712.659 1237.86 
9006 2
12195701 12934.1 -6800.36 1740.64 -707.237 730.524 1016.78 
12185700 13696.2 -7587.93 1520.64 -901.94 694.98 1138.64 
9006.5 2
12195701 12613.8 -6640.43 1689.57 -623.263 311.145 696.612 
12185700 13354.2 -7398.5 1502.36 -665.37 368.538 760.616 
9007 2
12195701 12351.7 -6485.07 1632.5 -523.097 310.094 608.102 
12185700 13146.2 -7131.21 1463.79 -415.17 533.504 676.012 
9007.5 2
12195701 11742.6 -5844.07 1611.86 -1237.95 1302.85 1797.2 
12185700 12804.3 -6711.79 1484.93 -694.977 852.497 1099.88 
9008 2
12195701 11316.9 -5309.43 1698.14 -885.061 1111.52 1420.85 
12185700 12464.6 -6372.29 1551.21 -706.267 705.821 998.497 
9008.5 2
12195701 10889.7 -4916.14 1727 -854.429 786.571 1161.35 
12185700 12053.8 -5975.86 1488 -821.571 792.857 1141.75 
9009 2
12195701 10441.1 -4696.54 1753.31 -888.391 434.86 989.112 
12185700 11621.1 -5469.38 1464 -856.849 1002.92 1319.1 
9009.5 2
12195701 10106.3 -4351.08 1742.77 -676.301 697.902 971.829 
12185700 11171.9 -4939.77 1485.38 -907.382 1069.93 1402.89 
9010 2
12195701 9595.29 -4025.36 1736.36 -1003.97 639.921 1190.57 
12185700 10825.5 -4648.36 1495.5 -680.595 572.519 889.375 
9010.5 2
12195701 9231.08 -3767.85 1724.31 -732.814 518.131 897.483 
12185700 10449.7 -4359.69 1470.69 -756.152 580.815 953.474 
9011 2
12195701 8697.29 -3379.29 1731.29 -1059.11 770.953 1309.99 
12185700 10070.9 -3964.14 1461.14 -751.515 784.82 1086.61 
9011.5 2
12195701 8407.22 -3260.11 1708.67 -663.761 272.711 717.6 
12185700 9753.33 -3755.11 1614.11 -726.763 478.334 870.05 
9012 2
12195701 7961.55 -2935.18 1794.73 -779.155 568.058 964.247 
12185700 9326.82 -3360.73 1591.27 -745.656 689.482 1015.57 
9012.5 2
12195701 7549.38 -2626.54 1739.38 -856.883 641.67 1070.51 
12185700 8895.92 -2960.23 1557.08 -895.832 832.633 1223.03 
9013 2
12195701 7091.54 -2216.38 1645.92 -882.17 790.277 1184.38 
12185700 8367.23 -2706.08 1588.92 -1018.67 489.699 1130.27 
9013.5 2
12195701 6642.38 -1931.62 1609.23 -889.414 563.899 1053.11 
12185700 7975 -2339.31 1547.23 -776.695 726.276 1063.36 
9014 2
12195701 6111.77 -1659.85 1732.46 -1059.11 542.454 1189.95 
12185700 7461.38 -1948.38 1527.92 -1025.18 780.286 1288.35 
9014.5 2
12195701 5519.58 -1235.67 1704.83 -1213.5 869.22 1492.69 
12185700 6804.67 -1677 1559.67 -1345.73 556.116 1456.11 
9015 2
12195701 5077.77 -836.769 1711.31 -887.177 800.999 1195.27 
12185700 6316 -1263.77 1525.92 -981.258 829.781 1285.07 
9015.5 2
12195701 4657 -425.167 1724.42 -834.86 816.672 1167.88 
12185700 5936.5 -923 1501 -752.976 676.129 1011.99 
9016 2
12195701 4290.77 -103 1677.85 -723.776 636.693 963.966 
12185700 5478.46 -598.462 1466.08 -905.214 641.38 1109.41 
9016.5 2
12195701 3952.25 223.083 1634.58 -686.652 661.427 953.402 
12185700 5063.42 -247.75 1473.42 -841.876 711.382 1102.19 
9017 2
12195701 3607.42 551.167 1598.75 -706.626 672.302 975.351 
12185700 4606 82.5 1435.58 -937.329 676.742 1156.1 
9017.5 2
12195701 3184.23 884.846 1582 -829.776 654.274 1056.69 
12185700 4109.46 434 1357.23 -973.605 689.216 1192.86 
9018 2
12195701 2661.17 1188.83 1599.25 -1023.61 594.887 1183.92 
12185700 3644.17 726.083 1284.83 -910.557 571.592 1075.1 
9018.5 2
12195701 1992.33 1583.08 1491.67 -1345.74 793.26 1562.14 
12185700 3203.33 1032.58 1349.83 -886.989 616.7 1080.31 
9019 2
12195701 1551.75 1274.33 1445.92 -888.273 -622.48 1084.67 
12185700 2726.17 1152.42 1325.58 -962.03 241.599 991.903 
9019.5 2
12195701 1290 1098.17 1446.33 -519.345 -349.537 626.016 
12185700 2314.08 922.75 1362.67 -817.626 -455.688 936.036 
9020 2
12195701 1102.67 699.417 1382.67 -368.042 -783.399 865.545 
12185700 2063.42 24.5 1440.83 -492.469 -1764.73 1832.16 
9020.5 2
12195701 965.636 294.636 1347.27 -286.076 -845.053 892.162 
12185700 1829.73 -288.909 1444.73 -487.869 -654.299 816.164 
9021 2
12195701 822.833 -169.75 1292.92 -293.833 -955.527 999.685 
12185700 1755.08 -241 1445.67 -153.588 98.5784 182.502 
9021.5 2
12195701 721.417 -616.833 1240.33 -201.624 -888.834 911.415 
12185700 1608.08 -314.333 1378.5 -292.247 -145.792 326.593 
9022 2
12195701 752.083 -990.667 1170.67 59.6628 -727.302 729.745 
12185700 1240.58 -402.25 1312.5 -714.981 -171.044 735.155 
9022.5 2
12195701 1027.83 -1268.83 1117.75 550.399 -555.223 781.8 
12185700 1112.17 -474.417 1290.58 -256.321 -144.045 294.023 
9023 2
12195701 1049.25 -1528.17 1048.83 42.9192 -519.706 521.475 
12185700 1266.83 -824.417 1270 309.953 -701.403 766.836 
9023.5 2
12195701 1338.75 -1652.42 1050.42 577.844 -248.004 628.816 
12185700 1607.17 -1085 1218.58 679.308 -520.126 855.565 
9024 2
12195701 1250.5 -1653.92 1041.42 -174.407 -2.96443 174.432 
12185700 1833.33 -1140.42 1147.83 446.97 -109.519 460.192 
9024.5 2
12195701 954.083 -1430.92 1052.42 -590.471 444.223 738.912 
12185700 1862 -1180 1083 57.1049 -78.8513 97.3576 
9025 2
12195701 944 -1282.42 1042.42 -20.1667 297 297.684 
12185700 1781.67 -1205.25 1044.75 -160.667 -50.5 168.416 
9025.5 2
12195701 946.583 -1270.25 1069.42 5.24003 24.6788 25.229 
12185700 1614.75 -971.75 1023.83 -338.573 473.631 582.201 
9026 2
12195701 968.583 -1313.25 1040.67 45.6432 -89.2116 100.21 
12185700 1734.42 -879.667 995.583 248.271 191.044 313.267 
9026.5 2
12195701 1043 -1264.85 1032.69 147.36 95.8492 175.79 
12185700 1605.85 -830.385 1022.85 -254.595 97.5882 272.658 
9027 2
12195701 1077.25 -1361.33 994.75 67.4213 -189.935 201.547 
12185700 1546.33 -910.083 1027.5 -117.151 -156.887 195.801 
9027.5 2
12195701 1088.17 -1387.08 957.25 21.7898 -51.3972 55.8253 
12185700 1424 -897.333 1087.75 -244.178 25.4491 245.501 
9028 2
12195701 1044.91 -1347 992.273 -87.2129 80.8132 118.898 
12185700 1421.91 -818.364 1101.73 -4.21554 159.213 159.269 
9028.5 2
12195701 1020.08 -1375.75 985.75 -49.8509 -57.7309 76.2756 
12185700 1436.75 -732 1094 29.801 173.421 175.963 
9029 2
12195701 870.417 -1403.33 963.917 -292.89 -53.9791 297.822 
12185700 1372.83 -1145.75 1104.75 -125.082 -809.687 819.291 
9029.5 2
12195701 783.273 -1313.18 969.909 -177.483 183.608 255.366 
12185700 1234.82 -1631.09 1096.82 -281.09 -988.474 1027.66 
9030 2
12195701 787 -1259.75 993.167 7.62223 109.268 109.533 
12185700 1139.5 -1630 1087.42 -194.925 2.2309 194.937 
9030.5 2
12195701 808.667 -1231.75 989.333 43.4202 56.1122 70.9499 
12185700 1213.92 -1428.75 1065.67 149.132 403.307 429.996 
9031 2
12195701 770 -1200.08 987.833 -76.4163 62.5823 98.7725 
12185700 1242.58 -1330.08 1047.75 56.6535 194.993 203.057 
9031.5 2
12195701 894.667 -1344.58 982.25 253.388 -293.699 387.897 
12185700 1532 -1164.92 1108.5 588.245 335.705 677.296 
9032 2
12195701 1006.85 -1664.69 970.231 214.903 -613.236 649.801 
12185700 1856.77 -1073.46 1065 622.163 175.201 646.361 
9032.5 2
12195701 1087.75 -1713.58 960.583 157.4 -95.1187 183.909 
12185700 2101.08 -1065.25 1083 475.319 15.9758 475.588 
9033 2
12195701 1048 -1786.64 955.909 -82.2981 -151.249 172.189 
12185700 2120.64 -1149.55 1053.82 40.4825 -174.525 179.158 
9033.5 2
12195701 1030.77 -1771.23 957.077 -34.9509 31.2487 46.8833 
12185700 1751.92 -962.462 1041.38 -747.897 379.481 838.663 
9034 2
12195701 1128.83 -1729.67 985.167 190.786 80.864 207.216 
12185700 1414 -878.25 1085.75 -657.438 163.836 677.545 
9034.5 2
12195701 1022.45 -1753 977.636 -217.989 -47.8142 223.172 
12185700 1646.82 -515 1074.64 477.086 744.365 884.133 
9035 2
12195701 983.333 -1755.67 961.75 -79.5147 -5.42005 79.6992 
12185700 2208.83 -99.8333 1073 1142.31 843.835 1420.18 
9035.5 2
12195701 951.545 -1811.91 958.818 -63.3225 -112.037 128.693 
12185700 2242.73 -8 1073 67.5178 182.935 194.997 
9036 1
12185700 2148.17 -47.5833 1073 -187.62 -78.5384 203.395 
9036.5 1
12185700 2123.42 -35.1667 1073 -49.1071 24.6362 54.9405 
9037 1
12185700 2134 -93.4167 1073 20.8744 -114.892 116.772 
9037.5 1
12185700 2136.67 32 1073 5.2597 247.37 247.426 
9038 1
12185700 2152.5 242.5 1073 31.168 414.37 415.541 
9038.5 1
12185700 2119.91 183.273 1073 -67.1978 -122.118 139.386 
9039 1
12185700 2082.23 73.7692 1073 -75.2062 -218.57 231.147 
9039.5 1
12185700 2021.17 -328.083 1073 -119.499 -786.404 795.432 
9040 1
12185700 2044.75 -279.417 1073 48.5254 100.137 111.275 
9040.5 1
12185700 2115.75 -264.25 1073 146.392 31.2715 149.695 
9041 1
12185700 2322.38 -197.538 1073 405.962 131.064 426.594 
9041.5 1
12185700 2298.08 -145.417 1073 -47.6496 102.2 112.762 
9042 1
12185700 2290.08 -112.154 1073 -16.0128 66.5256 68.4257 
9042.5 1
12185700 2274.58 -75.75 1073 -30.3201 71.2404 77.4242 
9043 1
12185700 2213.92 -55.8333 1073 -119.423 39.206 125.694 
9043.5 1
12185700 2074.42 126.25 1073 -287.037 374.657 471.973 
9044 1
12185700 2057.75 -5.33333 1073 -34.0832 -269.087 271.237 
9044.5 1
12185700 2046.75 -64.75 1073 -22.1328 -119.551 121.582 
9045 1
12185700 2028.25 -80.1667 1068.92 -36.9261 -30.7718 48.0671 
9045.5 1
12185700 2171.08 -69.8333 1069 286.814 20.7497 287.564 
9046 1
12185700 2165.17 -1.58333 1069 -11.9288 137.601 138.117 
9046.5 1
12185700 2147.69 150.846 1069 -34.2634 298.881 300.839 
9047 1
12185700 2129.25 183.083 1069 -35.7409 62.4752 71.9761 
9047.5 1
12185700 2294.08 -248 1069 344.12 -899.965 963.512 
9048 1
12185700 2287.31 -378.231 1071.69 -13.3906 -257.373 257.721 
9048.5 1
12185700 2266.08 -226 1069.25 -42.1118 302.045 304.967 
9049 1
12185700 2085.92 -221.583 1069 -367.687 9.01361 367.798 
9049.5 1
12185700 2015.85 -208.462 1069 -137.934 25.8303 140.332 
9050 1
12185700 2014.67 -158.417 1069 -2.36845 100.492 100.52 
9050.5 1
12185700 2003.31 12.5385 1069 -22.7179 341.91 342.664 
9051 1
12185700 2107.75 -45.8333 1069 205.191 -114.679 235.063 
9051.5 1
12185700 2135.83 -305.083 1069 56.2792 -519.539 522.578 
9052 1
12185700 2097.83 -327.833 1069 -76.3052 -45.6827 88.9348 
9052.5 1
12185700 2149.08 -392.917 1069 103.745 -131.748 167.692 
9053 1
12185700 2191.75 -335.667 1069 84.9934 114.044 142.232 
9053.5 1
12185700 2175.92 -332.25 1069 -30.985 6.68624 31.6982 
9054 1
12185700 2146.92 -351.417 1069 -58.2329 -38.4873 69.8022 
9054.5 1
12185700 2065.67 -308.583 1069 -163.153 86.0107 184.436 
9055 1
12185700 2048.82 -319.455 1069 -34.7391 -22.4149 41.3429 
9055.5 1
12185700 2055.69 -308.385 1069 13.7483 22.1399 26.0612 
9056 1
12185700 2039.23 -237.385 1069 -32.2775 139.216 142.909 
9056.5 1
12185700 1998.25 -86.4167 1069 -82.7894 304.986 316.023 
9057 1
12185700 2068.31 194.692 1069 138.454 555.551 572.544 
9057.5 1
12185700 2148.42 187.25 1069 157.695 -14.6502 158.374 
9058 1
12185700 2162.17 242.667 1069 28.1186 113.327 116.763 
9058.5 1
12185700 2204.42 195.75 1069 86.2245 -95.7483 128.85 
9059 1
12185700 2100.33 -168.5 1069 -210.695 -737.348 766.86 
9059.5 1
12185700 2160.92 -289.462 1069 117.879 -235.334 263.206 
9060 1
12185700 2158.92 -374.083 1069 -3.90352 -164.634 164.68 
9060.5 1
12185700 2156.75 -356.083 1069 -4.35074 36.1446 36.4055 
9061 1
12185700 2238.67 -370.333 1069 167.177 -29.0816 169.687 
9061.5 1
12185700 2188.54 -316.692 1069 -101.065 108.147 148.02 
9062 1
12185700 2077.85 -317.308 1069 -221.385 -1.23077 221.388 
9062.5 1
12185700 2038.75 -269 1069 -80.1151 98.9912 127.349 
9063 1
12185700 2025.77 -234.692 1069 -26.0136 68.7529 73.5096 
9063.5 1
12185700 2024.86 -224.143 1069 -1.8133 20.9731 21.0513 
9064 1
12185700 2038.54 9.38462 1069 26.8261 457.897 458.682 
9064.5 1
12185700 2067.08 -183.231 1069 57.6535 -389.122 393.37 
9065 1
12185700 2049.23 -91.5385 1069 -35.9078 184.492 187.953 
9065.5 1
12185700 2048 -98.3077 1069 -2.46154 -13.5385 13.7604 
9066 1
12185700 2069.77 62.2308 1069 43.1074 317.898 320.807 
9066.5 1
12185700 2113.29 -21.5714 1069 85.8313 -165.29 186.247 
9067 1
12185700 2092.2 9.46667 1069 -42.6836 62.8302 75.9574 
9067.5 1
12185700 2130.27 -79.4 1069 76.9024 -179.529 195.306 
9068 1
12185700 2098.87 -170.6 1069 -63.4343 -184.242 194.857 
9068.5 1
12185700 2048.67 -71.6667 1069 -101.006 199.061 223.221 
9069 1
12185700 1947.86 198.214 1069 -203.656 545.214 582.009 
9069.5 1
12185700 2021.29 435.857 1069 140.938 456.128 477.406 
9070 1
12185700 2106.77 298.923 1069 172.346 -276.077 325.456 
9070.5 1
12185700 2111.14 -260.5 1069 8.90759 -1139.35 1139.39 
9071 1
12185700 2077.93 -275.143 1069 -65.5114 -28.8814 71.5952 
9071.5 1
12185700 2095 -295.846 1069 33.8719 -41.078 53.2419 
9072 1
12185700 2059.25 -337.833 1069 -71.9316 -84.4812 110.956 
9072.5 1
12185700 2018.85 -298.308 1066.92 -82.6255 80.8295 115.587 
9073 1
12185700 2132.92 -124.077 1065.23 228.154 348.462 416.509 
9073.5 1
12185700 2196.31 -68.8462 1063.08 122.364 106.623 162.301 
9074 1
12185700 2189.38 -72 1056.38 -13.5216 -6.15986 14.8586 
9074.5 1
12185700 2192.25 -111.083 1056 5.78866 -78.9562 79.1681 
9075 1
12185700 2212.83 -148.75 1056 42.5275 -77.8237 88.6855 
9075.5 1
12185700 2230.46 -322.692 1056 35.3271 -348.582 350.367 
9076 1
12185700 2261.5 -273.75 1056 61.2198 96.5332 114.309 
9076.5 1
12185700 2216.33 -347.333 1056 -91.8022 -149.56 175.487 
9077 1
12185700 2181.92 -484.308 1056 -67.8703 -270.166 278.561 
9077.5 1
12185700 2093.17 -406.583 1056 -173.352 151.805 230.426 
9078 1
12185700 2193.75 -410.25 1056 204.023 -7.43746 204.159 
9078.5 1
12185700 2389.92 -618.167 1103.25 393.909 -417.503 573.998 
9079 1
12185700 2382.17 -649.167 1096.75 -15.4076 -61.6302 63.527 
9079.5 1
12185700 2228.58 -554.833 1120.17 -311.528 191.346 365.599 
9080 1
12185700 2005.25 -139.333 1124.25 -452.092 841.093 954.895 
9080.5 1
12185700 1979.75 12.8333 1125.25 -51.3078 306.17 310.44 
9081 1
12185700 1933.15 -43.8462 1126 -91.0081 -110.702 143.309 
9081.5 1
12185700 1922.42 -268.083 1126 -20.8895 -436.259 436.759 
9082 1
12185700 1898.67 -205.583 1126 -48.668 128.074 137.009 
9082.5 1
12185700 2014.42 -328.917 1126 237.68 -253.251 347.315 
9083 1
12185700 2114.54 -461.154 1126 199.844 -263.946 331.067 
9083.5 1
12185700 2098.08 -670.25 1125.92 -33.2427 -422.416 423.722 
9084 1
12185700 2219.15 -715.923 1126 238.328 -89.9076 254.722 
9084.5 1
12185700 2238.08 -812.833 1126 37.5585 -192.282 195.916 
9085 1
12185700 2178.42 -448.5 1126 -123.278 752.755 762.783 
9085.5 1
12185700 2149.62 10.8462 1126 -55.9248 891.934 893.686 
9086 1
12185700 2094.83 165.083 1122.92 -108.051 304.215 322.834 
9086.5 1
12185700 2016.33 70.6667 1124 -160.532 -193.081 251.099 
9087 1
12185700 2095.08 30.3077 1124 156.548 -80.2365 175.912 
9087.5 1
12185700 2110.25 210.75 1124 30.2253 359.447 360.715 
9088 1
12185700 2035.58 277.417 1120.83 -151.454 135.227 203.038 
9088.5 1
12185700 1902.69 186.846 1121.54 -261.597 -178.288 316.575 
9089 1
12185700 1948.25 90 1122 88.8064 -188.784 208.629 
9089.5 1
12185700 1923.5 -103.333 1098.67 -49.5 -386.667 389.822 
9090 1
12185700 1978.58 -195.417 1085 109.947 -183.799 214.174 
9090.5 1
12185700 1981.33 -109.417 1084.42 5.54436 173.387 173.476 
9091 1
12185700 1993.92 -215 1071.5 25.3186 -212.441 213.945 
9091.5 1
12185700 2057.58 -287.75 1073 130.198 -148.773 197.699 
9092 1
12185700 2143.42 -325.75 1073 171.667 -76 187.738 
9092.5 1
12185700 2127.58 -288.75 1074.33 -32.2471 75.3564 81.9662 
9093 1
12185700 2104.08 -263.25 1072.83 -47.0942 51.1022 69.4931 
9093.5 1
12185700 2078.69 -186.923 1072.38 -49.3989 148.496 156.497 
9094 1
12185700 2037.83 -257.25 1072.5 -79.8027 -137.357 158.857 
9094.5 1
12185700 2018.25 -306.75 1073 -39.8846 -100.815 108.418 
9095 1
12185700 1943.83 -64.5833 1073 -151.871 494.218 517.026 
9095.5 1
12185700 1965.54 206.462 1073 43.7603 546.461 548.211 
9096 1
12185700 2096.69 213.769 1073 252.219 14.0533 252.61 
9096.5 1
12185700 2189.25 157.333 1073 187.744 -114.474 219.891 
9097 1
12185700 2236.46 -11.2308 1073 95.7638 -341.915 355.073 
9097.5 1
12185700 2205 -268 1073 -63.0492 -514.568 518.416 
9098 1
12185700 2260 -262.769 1073 110.442 10.5036 110.94 
9098.5 1
12185700 2180.92 -313.077 1073 -155.053 -98.6425 183.771 
9099 1
12185700 2225.77 -303.692 1073 89.5133 18.7318 91.4522 
9099.5 1
12185700 2197.5 -307.583 1073 -57.5748 -7.9247 58.1176 
9100 1
12185700 2107.85 -317.385 1073 -181.854 -19.8809 182.937 
9100.5 1
12185700 2071.15 -301.308 1073 -70.6981 30.9767 77.1866 
9101 1
12185700 2034.5 -234.75 1073 -73.0156 132.585 151.361 
9101.5 1
12185700 2270.54 -332.385 1073 475.884 -196.844 514.988 
9102 1
12185700 2252.83 -206.167 1073 -35.1292 250.432 252.884 
9102.5 1
12185700 2290.25 -256.417 1073 76.989 -103.395 128.91 
9103 1
12185700 2338.77 -195.846 1071.92 96.0777 119.942 153.678 
9103.5 1
12185700 2299.67 -288.667 1071.42 -78.049 -185.27 201.039 
9104 1
12185700 2329.92 -326 1071 60.392 -74.5176 95.917 
9104.5 1
12185700 2177.5 -324.083 1071 -300.045 3.77297 300.069 
9105 1
12185700 2120.85 -358.231 1071 -114.452 -68.9847 133.635 
9105.5 1
12185700 2020.25 -263.833 1071 -202.407 189.934 277.567 
9106 1
12185700 2085.31 -106.154 1071 131.165 317.902 343.898 
9106.5 1
12185700 2096.54 -89 1071 21.8073 33.3084 39.8122 
9107 1
12185700 2008.23 -157.692 1071 -175.912 -136.837 222.866 
9107.5 1
12185700 2012.85 -228.923 1068.23 9.19399 -141.894 142.192 
9108 1
12185700 2058.54 -311.385 1068 91.3846 -164.923 188.549 
9108.5 1
12185700 2062.67 -203.583 1089.08 8.60043 224.586 224.751 
9109 1
12185700 2047.38 65.4615 1242.77 -31.2516 550.194 551.081 
9109.5 1
12185700 1958.31 135 1255 -175.004 136.618 222.015 
9110 1
12185700 1936.31 -100.308 1273.38 -44.5344 -476.331 478.409 
9110.5 1
12185700 1978 -129.462 1293.54 81.7496 -57.1644 99.7535 
9111 1
12185700 1973.58 -75.0833 1293 -8.90457 109.633 109.995 
9111.5 1
12185700 1979.38 -173.538 1293 11.4877 -194.961 195.299 
9112 1
12185700 1905.5 -161.75 1310.17 -147.181 23.483 149.042 
9112.5 1
12185700 1902.31 -242.462 1338.77 -6.35918 -160.78 160.906 
9113 1
12185700 2010.17 -300.75 1369.75 216.15 -116.811 245.694 
9113.5 1
12185700 1964 -102.769 1381.85 -91.6005 392.819 403.358 
9114 1
12185700 1969.83 -61.6667 1433.92 11.5056 81.0701 81.8825 
9114.5 1
12185700 2083.42 92 1466 232.277 314.247 390.773 
9115 1
12185700 2019.77 119.846 1466 -125.29 54.8153 136.757 
9115.5 1
12185700 1995.42 139 1466 -48.4146 38.0792 61.5955 
9116 1
12185700 2030 102.583 1472 72.0486 -75.8681 104.628 
9116.5 1
12185700 1946.92 80.8462 1473 -164.835 -43.1293 170.384 
9117 1
12185700 1891.08 -168.846 1473 -107.811 -482.031 493.941 
9117.5 1
12185700 1892.31 -152.846 1473 2.45173 31.8725 31.9667 
9118 1
12185700 1870.67 -196.583 1473 -44.8054 -90.5532 101.032 
9118.5 1
12185700 1882.29 -288.643 1473 23.4255 -185.604 187.076 
9119 1
12185700 1977.54 46.2308 1473 185.678 652.775 678.669 
9119.5 1
12185700 2134 81.3846 1473 312.298 70.1674 320.084 
9120 1
12185700 2130.83 94.4167 1473 -6.51577 26.8149 27.5952 
9120.5 1
12185700 2148 120.154 1473 35.034 52.5249 63.1367 
9121 1
12185700 2049.77 8.53846 1473 -194.516 -221.021 294.426 
9121.5 1
12185700 2078.79 48.2143 1473 56.1247 76.7424 95.0757 
9122 1
12185700 2074.71 24.4286 1473 -7.96757 -46.5474 47.2244 
9122.5 1
12185700 2026.8 -182.8 1473 -96.0206 -415.288 426.244 
9123 1
12185700 1939.29 -335.714 1473 -176.797 -308.918 355.931 
9123.5 1
12185700 2022.29 -373.714 1473 165.01 -75.5467 181.482 
9124 1
12185700 2141.36 -427.143 1473 241.524 -108.374 264.724 
9124.5 1
12185700 2174.5 -416.929 1473 66.6858 20.5519 69.7809 
9125 1
12185700 2215.29 -407.643 1473 82.5622 18.797 84.6749 
9125.5 1
12185700 2250.07 -423.357 1473 71.4286 -32.2675 78.3788 
9126 1
12185700 2302.53 -448.067 1473 101.868 -47.9797 112.601 
9126.5 1
12185700 2391.93 -483.214 1473 176.67 -69.4617 189.835 
9127 1
12185700 2453.27 -430 1473 126.994 110.175 168.125 
9127.5 1
12185700 2438.44 -291.25 1473 -28.9632 270.996 272.539 
9128 1
12185700 2464.2 -315.133 1473 50.4159 -46.7384 68.7476 
9128.5 1
12185700 2442.07 -148.571 1473 -45.9099 345.564 348.6 
9129 1
12185700 2459.36 -153.286 1473 34.8502 -9.50461 36.1231 
9129.5 1
12185700 2392.53 -57.6667 1473 -132.324 189.345 231 
9130 1
12185700 2349.64 -80.8571 1478 -85.2693 -46.1043 96.9354 
9130.5 1
12185700 2380.53 -129.8 1495 61.6576 -97.6903 115.521 
9131 1
12185700 2376.77 -193.154 1498.54 -7.54329 -126.962 127.186 
9131.5 1
12185700 2346.08 -245.077 1501 -63.2831 -107.058 124.363 
9132 1
12185700 2230.31 -436.231 1501 -232.468 -383.843 448.751 
9132.5 1
12185700 2177.69 -488.385 1501 -105.231 -104.308 148.168 
9133 1
12185700 2120.43 -267.643 1501 -110.123 424.503 438.555 
9133.5 1
12185700 2012 -21.6667 1501 -216.424 490.97 536.555 
9134 1
12185700 1986.62 137.692 1501 -53.4413 335.493 339.722 
9134.5 1
12185700 1958.31 -75.1538 1501 -55.8337 -419.815 423.511 
9135 1
12185700 1888.31 -335.308 1498.54 -138.614 -515.156 533.479 
9135.5 1
12185700 1798.92 -108.769 1497.85 -174.579 442.458 475.654 
9136 1
12185700 1899.42 17.8333 1498 202.2 254.734 325.229 
9136.5 1
12185700 1947.92 30.2308 1498 97.5984 24.9445 100.736 
9137 1
12185700 1946.77 -71.3077 1495.38 -2.2275 -196.02 196.033 
9137.5 1
12185700 1860.67 -304.333 1498 -173.945 -470.759 501.867 
9138 1
12185700 1977.31 -479.462 1498 236.594 -355.23 426.808 
9138.5 1
12185700 2243.17 -569 1498 527.498 -177.656 556.611 
9139 1
12185700 2449.83 -737.75 1498 423.497 -345.799 546.742 
9139.5 1
12185700 3037.54 -799.538 1498 1173.06 -123.33 1179.53 
9140 1
12185700 3502.92 -707.846 1498 903.659 178.043 921.032 
9140.5 1
12185700 3612.75 -655.417 1498 221.873 105.918 245.858 
9141 1
12185700 3584.23 -432 1509.69 -57.3828 449.531 453.178 
9141.5 1
12185700 3606.25 -207.417 1785.75 44.4833 453.704 455.879 
9142 1
12185700 3630.46 -160.231 2109.77 48.9122 95.325 107.141 
9142.5 1
12185700 3451.54 -431.692 2108.85 -356.42 -540.76 647.655 
9143 1
12185700 2646.62 -735.692 2101 -1609.85 -608 1720.83 
9143.5 1
12185700 2286.08 -354.833 2101 -722.509 763.244 1050.98 
