# Supplementary material for: Intrinsic group behaviour II: On the dependence of triad spatial dynamics on social and personal features; and on the effect of social interaction on small group dynamics
Source: PLoS One. 2019 Dec 3;14(12):e0225704. doi: 10.1371/journal.pone.0225704 (PMC6890182; doi:10.1371/journal.pone.0225704)
Supplement: S1 Data Set — (ZIP) [file pone.0225704.s001.zip › set_2_int/group_traj_dyad_int/traj_2_0109_41.dat]

2 12192401 12192201 0 1 0 0 2 0 1 20 20 20 1651.36 1681.9 1620.83 
8962.5 1
12192201 -36558.8 -3233 1702.55 0 0 0 
8963 1
12192201 -36007.1 -2931.55 1671 1128.28 616.471 1285.71 
8963.5 1
12192201 -35428.6 -2863.73 1673.18 1180.52 138.404 1188.61 
8964 2
12192401 -34729.8 -1893.5 1671.62 0 0 0 
12192201 -34862.1 -2623.17 1660.5 1128.59 479.204 1226.11 
8964.5 2
12192401 -34191.1 -1663.17 1661.83 1264.48 540.689 1375.22 
12192201 -34208.5 -2347.33 1607.58 1274.04 537.687 1382.86 
8965 2
12192401 -33506.7 -1419 1716 1339.37 477.821 1422.05 
12192201 -33612.4 -2044.5 1600.25 1166.5 592.629 1308.41 
8965.5 2
12192401 -32890 -1252.27 1725.45 1238.29 334.794 1282.75 
12192201 -32812.8 -1838.82 1637.82 1605.62 413.016 1657.89 
8966 2
12192401 -32398.5 -1035.75 1713.08 996.957 439.194 1089.41 
12192201 -32390.4 -1649.75 1708.75 856.798 383.505 938.712 
8966.5 2
12192401 -31839.5 -819.636 1726.27 1143.06 441.95 1225.52 
12192201 -31701.7 -1516 1670.09 1408.36 273.517 1434.68 
8967 2
12192401 -31138.4 -562.167 1716.33 1393.89 511.868 1484.91 
12192201 -31021.1 -1416 1612.67 1353.17 198.807 1367.7 
8967.5 2
12192401 -30459.5 -320.091 1680.09 1341.64 478.411 1424.39 
12192201 -30331.4 -1099.09 1556 1363.08 626.303 1500.08 
8968 2
12192401 -29732.5 -96 1624.64 1471.84 453.625 1540.16 
12192201 -29577.1 -774.818 1494.27 1526.87 656.423 1661.99 
8968.5 2
12192401 -29181.2 314.545 1647.82 1138.99 848.234 1420.14 
12192201 -29029.6 -453.818 1464.09 1131.1 663.223 1311.21 
8969 2
12192401 -28622.3 762.545 1647.91 1111.15 890.656 1424.05 
12192201 -28430.5 -275.364 1445.82 1191.22 354.78 1242.93 
8969.5 2
12192401 -28137.2 1049.09 1607.73 947.443 559.659 1100.39 
12192201 -27600.7 11.4545 1434.09 1620.56 560.192 1714.65 
8970 2
12192401 -27384.5 1448.4 1606.9 1508.38 800.219 1707.5 
12192201 -26814.1 520.1 1431 1576.41 1019.33 1877.26 
8970.5 2
12192401 -26749.8 1751.27 1604.91 1297.92 619.372 1438.13 
12192201 -26187.1 758.364 1398.09 1282.23 487.247 1371.68 
8971 2
12192401 -26052 2211.64 1561 1354.99 893.91 1623.29 
12192201 -25777.9 1093.36 1387.45 794.528 650.485 1026.84 
8971.5 2
12192401 -25415.5 2643.55 1526.09 1260.31 855.266 1523.11 
12192201 -25425.3 1686.82 1453.45 698.29 1175.16 1366.97 
8972 2
12192401 -24868 2997.4 1530.3 1110.64 717.758 1322.38 
12192201 -24948 2080.4 1458.6 968.099 798.34 1254.82 
8972.5 2
12192401 -24411.5 3294.36 1592.09 927.753 603.585 1106.82 
12192201 -24328 2337.09 1488.82 1260.16 521.729 1363.9 
8973 2
12192401 -23702.5 3468.27 1603.73 1390.2 340.998 1431.41 
12192201 -23660.3 2539.91 1550.45 1309.27 397.683 1368.33 
8973.5 2
12192401 -22982.3 3564.82 1506.82 1429.11 191.558 1441.89 
12192201 -22860.6 2781.82 1469.09 1586.58 479.978 1657.59 
8974 2
12192401 -22065.6 3665.18 1061.91 1851.79 202.755 1862.86 
12192201 -22108.1 2874.36 1066.09 1520.29 186.961 1531.75 
8974.5 2
12192401 -21404.3 3790.64 1419.36 1338.79 253.957 1362.67 
12192201 -21356.2 2778.64 1360.45 1522.08 -193.78 1534.37 
8975 2
12192401 -20755.4 3965.18 1441.73 1300.42 349.79 1346.64 
12192201 -20638.4 2828.55 1309.73 1438.51 100.018 1441.99 
8975.5 2
12192401 -20266.8 4041.36 1376.73 975.141 152.06 986.925 
12192201 -20137.2 2920 1270.45 1000.36 182.544 1016.88 
8976 2
12192401 -19602 3995.64 1380.73 1324.34 -91.0902 1327.47 
12192201 -19649.1 2919.55 1270.27 972.293 -0.905469 972.293 
8976.5 2
12192401 -18873.5 3993.55 1430.64 1492.92 -4.28465 1492.93 
12192201 -18811.1 2925.55 1377.27 1717.21 12.2951 1717.26 
8977 2
12192401 -17998.5 4005.42 1439.33 1708.9 23.186 1709.05 
12192201 -18051.8 2851.42 1389.08 1482.92 -144.783 1489.98 
8977.5 2
12192401 -17219.5 4011.82 1497.73 1515.65 12.4543 1515.7 
12192201 -17439 2861.36 1337.09 1192.28 19.3521 1192.44 
8978 2
12192401 -16628.2 3990.45 1569 1204.22 -43.5105 1205.01 
12192201 -16845.9 2821.91 1433.09 1207.92 -80.3555 1210.59 
8978.5 2
12192401 -15991.9 3952.55 1520 1293.24 -77.051 1295.53 
12192201 -16241.4 2851.91 1437.73 1228.75 60.9756 1230.26 
8979 2
12192401 -15311.9 3850.09 1533.82 1382.11 -208.241 1397.71 
12192201 -15537.4 2787.27 1453.18 1430.89 -131.375 1436.91 
8979.5 2
12192401 -14620.4 3798.33 1547.17 1342.7 -100.5 1346.46 
12192201 -14936.2 2855.58 1457.5 1167.21 132.642 1174.72 
8980 2
12192401 -13991.8 3749.55 1526.82 1242.29 -96.4187 1246.03 
12192201 -14323.9 2912.36 1455.55 1210.16 112.214 1215.35 
8980.5 2
12192401 -13284.2 3653 1521.08 1412.48 -192.705 1425.56 
12192201 -13669.8 2874.83 1463.42 1305.71 -74.9108 1307.85 
8981 2
12192401 -12555.9 3481.09 1537.55 1480.2 -349.409 1520.88 
12192201 -13006.5 2923 1484.09 1347.98 97.8997 1351.53 
8981.5 2
12192401 -12047.2 3418.75 1541.17 1034.03 -126.709 1041.76 
12192201 -12312.3 2868.58 1449.25 1411 -110.603 1415.33 
8982 2
12192401 -11402.3 3513.33 1539.25 1254.54 184.014 1267.96 
12192201 -11619.4 2800 1470.42 1348.09 -133.431 1354.67 
8982.5 2
12192401 -10711.1 3603.5 1533.58 1355.39 176.797 1366.87 
12192201 -10893 2751.83 1494.17 1424.35 -94.4444 1427.47 
8983 2
12192401 -10052.1 3761.45 1515.18 1353.17 324.342 1391.5 
12192201 -10305.3 2797.45 1453 1206.83 93.6781 1210.46 
8983.5 2
12192401 -9407.83 3784.75 1476.17 1328.37 48.0319 1329.23 
12192201 -9703.83 2793.25 1356.83 1240.08 -8.66917 1240.11 
8984 2
12192401 -8662.58 3900.33 1416.92 1493.49 231.63 1511.34 
12192201 -9038.5 2890.75 1463.67 1333.33 195.391 1347.57 
8984.5 2
12192401 -7980.92 3939.5 1446.42 1366.07 78.4903 1368.32 
12192201 -8332.83 2828.17 1396.42 1414.16 -125.418 1419.71 
8985 2
12192401 -7410.17 3980 1524.17 1116.93 79.2564 1119.74 
12192201 -7634.17 2874.67 1383.33 1367.25 90.998 1370.28 
8985.5 2
12192401 -6805.83 3860.17 1465.17 1184.97 -234.967 1208.04 
12192201 -6900.17 2834.75 1374.08 1439.22 -78.268 1441.34 
8986 2
12192401 -6155.5 3717.33 1274.83 1305.89 -286.814 1337.02 
12192201 -6403 2799.67 1333.83 998.327 -70.4485 1000.81 
8986.5 2
12192401 -5342.58 3588.58 1074.17 1606.55 -254.447 1626.58 
12192201 -5652 2834.33 1099.75 1484.19 68.5112 1485.77 
8987 2
12192401 -4392.73 3402.82 1492.55 1926.69 -376.806 1963.19 
12192201 -4805.64 2659.64 1345.55 1716.76 -354.355 1752.95 
8987.5 2
12192401 -3758.62 3225.92 1588.23 1265.69 -353.084 1314.02 
12192201 -4078 2647.23 1682.31 1452.37 -24.7617 1452.58 
8988 2
12192401 -3015 3134.91 1703.91 1475.43 -180.583 1486.44 
12192201 -3395.18 2538.91 1750 1354.8 -214.924 1371.74 
8988.5 2
12192401 -2385.58 3057.08 1682.67 1303.14 -161.13 1313.06 
12192201 -2708.33 2429.83 1672.75 1422.05 -225.83 1439.87 
8989 2
12192401 -1762.92 2899.42 1713.17 1204.38 -304.965 1242.39 
12192201 -2150 2360.08 1635.17 1079.95 -134.913 1088.34 
8989.5 2
12192401 -1228.75 2645.5 1698.92 1064.08 -505.81 1178.18 
12192201 -1729.25 2257.17 1622 838.147 -205.013 862.857 
8990 2
12192401 -558.083 2438.08 1703 1368.71 -423.299 1432.67 
12192201 -1082.92 1940.08 1667.25 1319.05 -647.109 1469.23 
8990.5 2
12192401 104.833 2486.67 1712.17 1366.84 100.172 1370.5 
12192201 -290.25 1979.25 1636.5 1634.36 80.756 1636.36 
8991 2
12192401 701.077 2323.62 1714.85 1155.51 -315.991 1197.94 
12192201 304.154 1854.54 1592.92 1151.95 -241.689 1177.03 
8991.5 2
12192401 1467.83 2231.33 1689.17 1494.65 -179.887 1505.44 
12192201 1027.92 1726.33 1549.33 1410.84 -249.913 1432.81 
8992 2
12192401 2062.36 2071.55 1667.73 1225.84 -329.46 1269.34 
12192201 1584.55 1682.45 1466.91 1147.69 -90.4717 1151.25 
8992.5 2
12192401 2701.5 1993.42 1605.58 1307.03 -159.773 1316.76 
12192201 2158.42 1391.17 1395.5 1173.56 -595.681 1316.09 
8993 2
12192401 3290.25 1847.42 1561.58 1158.96 -287.402 1194.06 
12192201 2863.08 1044.5 1436.08 1387.14 -682.415 1545.91 
8993.5 2
12192401 3935.45 1586.91 1547.73 1285.27 -518.939 1386.08 
12192201 3570 473.182 1544.91 1408.2 -1138.08 1810.6 
8994 2
12192401 4432.42 1134.83 1585.58 1003.96 -913.284 1357.21 
12192201 3926.92 199.583 1563.08 721.044 -552.724 908.52 
8994.5 2
12192401 5081.33 805.333 1551.83 1262.48 -641.051 1415.91 
12192201 4353.67 -183.25 1579.17 830.253 -744.812 1115.38 
8995 2
12192401 5293.18 355 1582.36 432.344 -919.048 1015.66 
12192201 4792.27 -522.545 1602.91 895.114 -692.44 1131.68 
8995.5 2
12192401 5718.67 -206.333 1611.5 857.832 -1131.72 1420.09 
12192201 5237.5 -922.167 1615.25 897.636 -805.688 1206.19 
8996 2
12192401 6186.91 -682.545 1619.27 942.138 -958.173 1343.77 
12192201 5709.64 -1377.64 1604.91 949.973 -916.438 1319.96 
8996.5 2
12192401 6574.83 -1181.08 1696.17 791.682 -1017.42 1289.15 
12192201 6194.33 -1758 1665.67 989.177 -776.252 1257.39 
8997 2
12192401 7186.75 -1805.33 1721.83 1204.56 -1228.84 1720.76 
12192201 6719.92 -2224.75 1531.83 1034.61 -918.799 1383.7 
8997.5 2
12192401 7748.42 -2457.58 1682.08 1110.01 -1289.03 1701.1 
12192201 7161.83 -2648.33 1445.67 873.353 -837.121 1209.76 
8998 2
12192401 8154.36 -2939.18 1667.55 813.521 -965.127 1262.25 
12192201 7612.09 -3118.27 1390.55 902.32 -941.762 1304.26 
8998.5 2
12192401 8640.58 -3341.33 1663.75 988.251 -817.381 1282.48 
12192201 8149.75 -3606.83 1365.67 1092.8 -993.009 1476.58 
8999 2
12192401 9169.73 -3819.55 1662.82 1062.54 -960.265 1432.16 
12192201 8633.18 -4023.55 1510.09 970.747 -836.771 1281.61 
8999.5 2
12192401 9601.17 -4177.75 1684.5 847.622 -703.742 1101.69 
12192201 9069 -4426.67 1569.25 856.224 -791.987 1166.35 
9000 2
12192401 10017.2 -4591.08 1672.17 814.253 -808.871 1147.73 
12192201 9602.17 -4927.83 1571.58 1043.38 -980.757 1431.96 
9000.5 2
12192401 10344.6 -5044.58 1651.67 652.058 -903.386 1114.13 
12192201 10125.8 -5481.58 1599 1043.16 -1103.09 1518.22 
9001 2
12192401 10726.8 -5449.33 1652.92 778.513 -824.338 1133.85 
12192201 10412.5 -5881.5 1549.67 583.842 -814.494 1002.13 
9001.5 2
12192401 11060.7 -5901 1604.77 677.199 -916.16 1139.27 
12192201 10771.5 -6360.31 1471.85 728.273 -971.212 1213.93 
9002 2
12192401 11501 -6072.38 1615.92 877.107 -341.404 941.208 
12192201 11087.8 -6414 1353.92 629.942 -106.957 638.957 
9002.5 2
12192401 11563.9 -5999.92 1609 125.846 144.923 191.937 
12192201 11107.6 -6276.08 1277.15 39.6923 275.846 278.687 
9003 2
12192401 11580.5 -5942.43 1605.57 32.8256 113.851 118.488 
12192201 11215.7 -6328.43 1329 214.057 -103.667 237.839 
9003.5 2
12192401 12135.7 -5661.17 1605.5 1108.12 561.401 1242.21 
12192201 11635.4 -6671.25 1548.33 837.729 -684.274 1081.68 
9004 2
12192401 12775 -5935.46 1669.08 1310.11 -562.08 1425.59 
12192201 12338.5 -7263.54 1665.62 1440.67 -1213.71 1883.77 
9004.5 2
12192401 13250.8 -6431.62 1715.92 925.771 -965.28 1337.47 
12192201 12815.7 -7778.62 1684 928.465 -1002.1 1366.1 
9005 2
12192401 13706 -6770.83 1679 923.233 -688.069 1151.43 
12192201 13299.5 -8228.67 1678.25 981.354 -912.883 1340.3 
9005.5 2
12192401 14112.7 -7212.77 1675.08 826.61 -898.244 1220.71 
12192201 13690.8 -8766.31 1652.77 795.263 -1092.77 1351.51 
9006 2
12192401 14571.7 -7588.29 1712.14 889.577 -727.745 1149.33 
12192201 14276 -9128.5 1651.79 1134.17 -701.923 1333.8 
9006.5 2
12192401 14848.9 -7976.79 1724.29 539.188 -755.837 928.447 
12192201 14822.4 -9640.79 1654.5 1063.09 -996.665 1457.22 
9007 2
12192401 15063.4 -8298.21 1717.64 428.286 -641.574 771.392 
12192201 15295.7 -10082.9 1682.29 944.682 -882.378 1292.68 
9007.5 2
12192401 15426.1 -8769.21 1743.93 737.079 -957.317 1208.2 
12192201 15790.1 -10480.4 1723.21 1004.94 -808.072 1289.53 
9008 2
12192401 15659.8 -9052 1769.86 485.892 -587.912 762.714 
12192201 16369.4 -10894.1 1727.71 1204.19 -859.964 1479.73 
9008.5 2
12192401 16126.6 -9412.43 1720.07 933.714 -720.857 1179.6 
12192201 16791.7 -11256 1685.57 844.714 -723.857 1112.43 
9009 2
12192401 16321.2 -9543.62 1659.31 385.17 -259.776 464.585 
12192201 17451.5 -11679.5 1706.54 1306.58 -838.69 1552.6 
9009.5 2
12192401 16824.5 -9615.15 1627.38 1016.78 -144.522 1027 
12192201 18500.2 -12095.3 1721.54 2118.57 -839.938 2279 
9010 1
12192201 19313.9 -12418.8 1837.5 1598.62 -635.517 1720.31 
9010.5 1
12192201 19812.1 -12805.9 1743.54 1002.31 -778.948 1269.4 
9011 1
12192201 20479.6 -13214.3 1677 1324.54 -810.243 1552.7 
9011.5 1
12192201 21019.8 -13426.3 1646.89 1236.01 -485.235 1327.84 
9012 1
12192201 21622.4 -13765.3 1674.91 1053.47 -592.551 1208.69 
9012.5 1
12192201 22266.8 -14121.2 1619.38 1339.88 -740.038 1530.66 
9013 1
12192201 23064.7 -14459.4 1647.23 1537.28 -651.549 1669.65 
9013.5 1
12192201 23901.9 -14772.1 1596.69 1657.88 -619.193 1769.74 
9014 1
12192201 24418.1 -15090.8 1748.46 1030.25 -636.112 1210.8 
9014.5 1
12192201 25035.2 -15600.6 1630.25 1264.7 -1044.7 1640.39 
9015 1
12192201 25655.2 -15968.3 1533.31 1244.94 -738.402 1447.45 
9015.5 1
12192201 26340.2 -16340.2 1457.25 1359 -737.981 1546.45 
9016 1
12192201 27084.7 -16745.8 1500.31 1471.39 -801.421 1675.49 
9016.5 1
12192201 27948.5 -17012.4 1634.42 1752.15 -540.867 1833.73 
9017 1
12192201 28605.3 -17132.6 1698.58 1345.97 -246.243 1368.31 
9017.5 1
12192201 29159 -17365.9 1716.92 1085.62 -457.529 1178.09 
9018 1
12192201 29842.2 -17493 1674.33 1337.08 -248.683 1360.01 
9018.5 1
12192201 30545.4 -17858.7 1617.92 1414.82 -735.748 1594.69 
9019 1
12192201 31303.9 -18079.8 1505.42 1529.23 -445.733 1592.87 
9019.5 1
12192201 32122.4 -18370 1440.58 1624.01 -575.893 1723.09 
9020 1
12192201 32983.2 -18685 1649.33 1691.22 -618.861 1800.9 
9020.5 1
12192201 33559.3 -18891.7 1635.09 1202.55 -431.581 1277.65 
9021 1
12192201 34204.3 -19009.1 1667.08 1327.29 -241.473 1349.07 
9021.5 1
12192201 34881 -19390.5 1643.42 1345.26 -758.284 1544.25 
9022 1
12192201 35579 -19629.4 1617.17 1357.98 -464.818 1435.32 
9022.5 1
12192201 36321.2 -19834.6 1633.92 1481.37 -409.514 1536.93 
9023 1
12192201 36991.9 -20100.8 1653.75 1344.19 -533.4 1446.15 
9023.5 1
12192201 37540.8 -20319.2 1689.17 1095.48 -435.961 1179.04 
9024 1
12192201 38389.1 -20613.2 1735.42 1676.55 -581.192 1774.43 
9024.5 1
12192201 39060.6 -20760.7 1718.75 1337.65 -293.659 1369.5 
9025 1
12192201 39712.8 -21004.6 1731.67 1304.5 -487.833 1392.73 
9025.5 1
12192201 40351.4 -21409.4 1679.58 1295.3 -821.163 1533.66 
9026 1
12192201 41028.6 -21871.6 1660.33 1404.91 -958.852 1700.93 
9026.5 1
12192201 41789.7 -22171.5 1695.38 1507.15 -593.971 1619.97 
9027 1
12192201 42383.1 -22331.6 1583.92 1168.09 -315.049 1209.83 
9027.5 1
12192201 43018.8 -22632.8 1562.83 1268.96 -601.131 1404.15 
9028 1
12192201 43751.7 -22892.7 1537.09 1477.61 -524.148 1567.82 
9028.5 1
12192201 44455.4 -23168.2 1518.83 1413.03 -553.258 1517.48 
9029 1
12192201 45195.3 -23382.1 1544.42 1447.98 -418.461 1507.23 
9029.5 1
12192201 45795 -23527.2 1590.91 1221.32 -295.516 1256.56 
9030 1
12192201 46480.9 -23428.8 1581.83 1402.69 201.122 1417.04 
9030.5 1
12192201 47058.7 -23384.4 1541 1157.82 89.0114 1161.23 
