# Supplementary material for: Intrinsic group behaviour II: On the dependence of triad spatial dynamics on social and personal features; and on the effect of social interaction on small group dynamics
Source: PLoS One. 2019 Dec 3;14(12):e0225704. doi: 10.1371/journal.pone.0225704 (PMC6890182; doi:10.1371/journal.pone.0225704)
Supplement: S1 Data Set — (ZIP) [file pone.0225704.s001.zip › set_2_int/group_traj_dyad_int/traj_2_0109_40.dat]

2 12185100 12194101 0 1 0 0 2 0 1 50 50 50 1722.58 1727.84 1717.31 
8931 1
12185100 -13045.6 12046.6 1315 0 0 0 
8931.5 1
12185100 -13273 11870 1280.7 -619.619 -481.199 784.525 
8932 1
12185100 -13600.9 11659.4 1286.5 -678.882 -436.025 806.845 
8932.5 1
12185100 -13987.5 11498.1 1328.82 -776.214 -323.914 841.088 
8933 1
12185100 -14379.6 11294.4 1313.55 -782.798 -406.641 882.117 
8933.5 1
12185100 -14728.3 11007.4 1342.64 -705.742 -580.972 914.111 
8934 1
12185100 -15086.5 10758.7 1264.64 -712.091 -494.307 866.841 
8934.5 1
12185100 -15339.8 10482.1 1241.83 -499.761 -545.649 739.928 
8935 1
12185100 -15577.1 10186.5 1266.82 -462.49 -576.097 738.773 
8935.5 1
12185100 -15748.7 9890.09 1310.09 -346.74 -598.898 692.032 
8936 1
12185100 -15839.1 9649.18 1416.27 -185.552 -494.68 528.335 
8936.5 1
12185100 -15657.5 9288.33 1235.67 359.586 -714.551 799.929 
8937 1
12185100 -15708.8 8907.27 1204.18 -98.6888 -732.809 739.424 
8937.5 1
12185100 -16113.9 8433.09 1067.18 -828.407 -969.697 1275.37 
8938 1
12185100 -16691.4 8012.55 1325 -1195.56 -870.695 1479.01 
8938.5 1
12185100 -16969 7698.92 1379.25 -555.273 -627.258 837.723 
8939 1
12185100 -17105 7343.18 1276.09 -271.457 -710.05 760.171 
8939.5 1
12185100 -17529.3 6920.92 1382.42 -855.511 -851.341 1206.93 
8940 1
12185100 -17894.5 6628 1221.08 -706.319 -566.57 905.476 
8940.5 1
12185100 -18336.7 6397 1212.58 -880.81 -460.159 993.767 
8941 1
12185100 -18738.1 6263.5 1215.67 -798.045 -265.408 841.021 
8941.5 1
12185100 -19128.5 6209.55 1332.55 -813.463 -112.405 821.192 
8942 1
12185100 -19507 5924.08 1415.08 -747.934 -564.167 936.851 
8942.5 1
12185100 -19803 5350.38 1270.15 -575.875 -1116.13 1255.94 
8943 1
12185100 -20123.6 5110.5 1422.25 -643.742 -481.696 804.011 
8943.5 1
12185100 -20483.5 4888.38 1281.31 -725.561 -447.813 852.628 
8944 1
12185100 -20858.4 4681 1450.5 -745.438 -412.295 851.86 
8944.5 1
12185100 -21173 4413.58 1655.08 -634.241 -539.147 832.43 
8945 1
12185100 -21384.7 4082.17 1595.33 -416.667 -652.395 774.1 
8945.5 1
12185100 -21488.4 3806 1463.67 -206.673 -550.133 587.673 
8946 1
12185100 -21347.8 3787.83 1557.67 282.463 -36.4793 284.809 
8946.5 1
12185100 -21354.4 3684.43 1438.07 -13.7137 -212.33 212.773 
8947 1
12185100 -21393.9 3707.93 1321.57 -79.3173 47.1888 92.2931 
8947.5 1
12185100 -21402.8 3627 1435.42 -18.0624 -164.155 165.146 
8948 1
12185100 -21314.8 3655.31 1343.38 175.974 56.6154 184.857 
8948.5 1
12185100 -21250.3 3594.67 1389.17 126.496 -118.904 173.607 
8949 1
12185100 -21011.1 3405 1401.17 482.359 -382.392 615.544 
8949.5 1
12185100 -20287.2 3266.42 1390.67 1471.38 -281.673 1498.09 
8950 1
12185100 -20080.1 3272.58 1220.17 412.517 12.2842 412.699 
8950.5 1
12185100 -19696.5 3400.08 1423.58 773.353 257.056 814.956 
8951 1
12185100 -19474.8 3312.33 1272.33 433.953 -171.722 466.694 
8951.5 1
12185100 -19142.6 3521.92 1382.85 653.808 412.578 773.102 
8952 1
12185100 -18823.6 3724.33 1230.08 617.083 391.509 730.802 
8952.5 1
12185100 -18523.5 3841.5 1405.08 601.369 234.803 645.583 
8953 1
12185100 -18224.3 3913.36 1356.55 606.952 145.768 624.211 
8953.5 1
12185100 -17866.2 3980.58 1402.17 723.278 135.797 735.916 
8954 1
12185100 -17515.4 4011.82 1392.36 720.506 64.1373 723.355 
8954.5 1
12185100 -17151.9 4047.08 1443.83 744.768 72.2647 748.266 
8955 1
12185100 -16730 4020.33 1488.33 842.149 -53.3932 843.84 
8955.5 1
12185100 -16358.4 3948.25 1497.67 728.595 -141.34 742.177 
8956 1
12185100 -15955.2 3941.54 1503.38 798.388 -13.2902 798.499 
8956.5 1
12185100 -15532.1 3948.75 1442.17 831.331 14.1681 831.452 
8957 1
12185100 -15059.8 3951.67 1452.58 954.209 5.89226 954.227 
8957.5 1
12185100 -14654 3902.5 1488.17 821.356 -99.5277 827.364 
8958 1
12185100 -14242.9 3956.38 1455.08 809.207 106.072 816.129 
8958.5 1
12185100 -13784 4002.67 1451 906.963 91.4665 911.563 
8959 1
12185100 -13315.8 4124.92 1407.75 967.459 252.583 999.887 
8959.5 1
12185100 -12837.3 4265 1388.25 988.464 289.428 1029.97 
8960 1
12185100 -12296.9 4382.83 1463.83 1063.81 231.955 1088.81 
8960.5 1
12185100 -11943.9 4572.83 1461.42 700.397 376.984 795.407 
8961 1
12185100 -11464.6 4804.58 1478.08 938.03 453.523 1041.91 
8961.5 1
12185100 -11151 4996.83 1435.83 619.73 379.941 726.925 
8962 1
12185100 -10887.4 5176.83 1524.67 520.916 355.731 630.791 
8962.5 1
12185100 -10545 5311.45 1445.91 687.584 270.324 738.814 
8963 1
12185100 -10283.8 5529.73 1515.73 534.114 446.365 696.075 
8963.5 1
12185100 -10062.5 5739.73 1388.82 451.577 428.571 622.571 
8964 1
12185100 -9797.08 5860.08 1423.83 528.809 239.753 580.621 
8964.5 1
12185100 -9586.42 6025.58 1487 410.656 322.612 522.223 
8965 1
12185100 -9496.92 6207.33 1500.58 175.147 355.675 396.461 
8965.5 1
12185100 -9506.55 6229.64 1495.73 -19.3349 44.7852 48.7807 
8966 1
12185100 -9497.67 6202.25 1493.67 18.0097 -55.5504 58.3969 
8966.5 1
12185100 -9508.45 6180.09 1493.09 -22.0611 -45.3151 50.3999 
8967 1
12185100 -9502.08 6205 1482.25 12.6664 49.5211 51.1153 
8967.5 1
12185100 -9524.82 6319.27 1500.55 -44.9305 225.835 230.262 
8968 1
12185100 -9639.73 6386.36 1492.36 -232.609 135.812 269.355 
8968.5 1
12185100 -9772.09 6521.55 1538.36 -273.479 279.301 390.896 
8969 1
12185100 -9867.09 6501.55 1530.82 -188.867 -39.7614 193.007 
8969.5 1
12185100 -9894.73 6410.36 1479.73 -53.9773 -178.089 186.09 
8970 1
12185100 -9792.4 6248.9 1413.6 205.065 -323.574 383.082 
8970.5 1
12185100 -9581.82 6251.64 1463.64 430.638 5.59584 430.674 
8971 1
12185100 -9357.45 6234.18 1426.55 435.658 -33.8923 436.974 
8971.5 1
12185100 -8825.82 6036.27 1407.18 1052.75 -391.899 1123.32 
8972 1
12185100 -8247.7 6183.9 1353.1 1172.65 299.447 1210.28 
8972.5 1
12185100 -7744.91 6080.36 1452.73 1021.93 -210.44 1043.38 
8973 1
12185100 -7272.91 5957.73 1383.91 925.49 -240.463 956.219 
8973.5 1
12185100 -6882.18 5942.64 1427.45 775.253 -29.9423 775.831 
8974 1
12185100 -6244.91 5882.82 1362.36 1287.42 -120.845 1293.08 
8974.5 1
12185100 -5886.73 5739.36 1414.55 725.064 -290.394 781.055 
8975 1
12185100 -5242.27 5451.09 1384.18 1291.49 -577.701 1414.81 
8975.5 1
12185100 -4737.73 5243.55 1335.27 1007.08 -414.262 1088.95 
8976 1
12185100 -4313.64 4938.18 1361.64 844.803 -608.294 1041.02 
8976.5 1
12185100 -3957.91 4562.64 1501.27 728.949 -769.56 1060 
8977 1
12185100 -3505.5 4238.75 1606 883.612 -632.591 1086.71 
8977.5 1
12185100 -2591.09 3979 1676.45 1779.01 -505.35 1849.39 
8978 1
12185100 -2126.18 3899.91 1711.18 946.862 -161.081 960.466 
8978.5 1
12185100 -1604.64 3785.45 1681.55 1060.05 -232.631 1085.28 
8979 1
12185100 -1019.18 3584.55 1679.73 1189.95 -408.352 1258.07 
8979.5 1
12185100 -616.8 3503.4 1665.6 1114.63 -224.78 1137.07 
8980.5 1
12185100 1013 2752.38 1667.5 1306.98 -602.265 1439.07 
8981 1
12185100 1472.91 2715 1707.73 1132.78 -92.0567 1136.52 
8981.5 2
12194101 5380.45 -1884.09 1782.18 0 0 0 
12185100 1914.92 2451.5 1642.42 898.389 -535.569 1045.91 
8982 2
12194101 5422.25 -1795.67 1746.92 84.7778 179.36 198.386 
12185100 2428.58 2210.33 1622.25 999.351 -469.196 1104.01 
8982.5 2
12194101 5545.08 -1791 1711.25 240.85 9.15033 241.023 
12185100 2971.83 1912 1530.33 1065.2 -584.967 1215.25 
8983 2
12194101 5784.18 -1813.36 1723.36 490.962 -45.9212 493.105 
12185100 3513.64 1581.64 1454.45 1112.53 -678.365 1303.04 
8983.5 2
12194101 6235.92 -1831.17 1739.67 931.412 -36.7073 932.135 
12185100 4160.17 1107.17 1502.17 1333.05 -978.288 1653.5 
8984 2
12194101 6629.17 -1799 1725.33 788.076 64.4623 790.708 
12185100 4959.92 762.667 1506.92 1602.71 -690.381 1745.08 
8984.5 2
12194101 7133 -1906.25 1765.5 1009.69 -214.93 1032.31 
12185100 5505.83 325.083 1551.5 1094.02 -876.921 1402.1 
8985 2
12194101 7879.67 -2152.25 1723.33 1461.19 -481.409 1538.45 
12185100 6125.92 -21.5833 1545.5 1213.47 -678.408 1390.23 
8985.5 2
12194101 8594.92 -2135.58 1733 1402.45 32.6797 1402.83 
12185100 6787.17 -463.25 1603.08 1296.57 -866.013 1559.19 
8986 2
12194101 9119.58 -2437.33 1743.33 1053.55 -605.924 1215.36 
12185100 7376.25 -941.917 1661.75 1182.9 -961.178 1524.18 
8986.5 2
12194101 9541.92 -2947.08 1686.33 834.651 -1007.41 1308.25 
12185100 8016.08 -1320.75 1668.42 1264.49 -748.682 1469.51 
8987 2
12194101 9826.64 -3180.18 1720.73 577.525 -472.816 746.385 
12185100 8634.18 -1721.09 1677.91 1253.75 -812.051 1493.76 
8987.5 2
12194101 10186 -3373 1726.46 717.293 -384.867 814.022 
12185100 9043.23 -2020.31 1648.31 816.465 -597.239 1011.59 
8988 2
12194101 10425.5 -3446.09 1719.55 475.289 -145.022 496.921 
12185100 9484.27 -2350 1689.36 875.083 -654.151 1092.56 
8988.5 2
12194101 10499.3 -3483.58 1724.33 152.77 -77.6241 171.36 
12185100 9797.42 -2541.08 1689.67 648.331 -395.618 759.504 
8989 2
12194101 10448.9 -3478.58 1679.75 -97.5177 9.67118 97.9961 
12185100 10068.8 -2772.25 1735.67 524.823 -447.131 689.467 
8989.5 2
12194101 10431.6 -3492.42 1703.25 -34.5286 -27.5564 44.1767 
12185100 10342.2 -2917.42 1705.58 544.821 -289.177 616.809 
8990 2
12194101 10269.3 -3402.08 1726.42 -331.122 184.354 378.983 
12185100 10452.5 -2910.5 1716.25 225 14.1156 225.442 
8990.5 2
12194101 10087.3 -3456.42 1740.58 -375.258 -112.027 391.623 
12185100 10514 -3027.83 1694.08 126.804 -241.924 273.142 
8991 2
12194101 10087.9 -3634.85 1718 1.14291 -345.794 345.795 
12185100 10411.5 -3073.31 1667.92 -198.718 -88.1286 217.383 
8991.5 2
12194101 10118.1 -3714.08 1669 58.7919 -154.458 165.269 
12185100 10352.6 -2995.83 1646.58 -114.772 151.022 189.685 
8992 2
12194101 10099.9 -3675.09 1721.73 -37.4727 80.3968 88.7008 
12185100 10337 -2996 1667.55 -32.1306 -0.343643 32.1324 
8992.5 2
12194101 10047.6 -3590.75 1761.67 -107.006 172.476 202.974 
12185100 10504.7 -3195.58 1692.67 342.877 -408.146 533.055 
8993 2
12194101 10075.7 -3532.17 1732.92 55.2822 115.322 127.887 
12185100 10552.8 -3209.33 1689 94.6522 -27.0669 98.4462 
8993.5 2
12194101 9881 -3447.82 1814.27 -387.782 168.025 422.62 
12185100 10488.6 -3199.73 1656.73 -127.716 19.1356 129.142 
8994 2
12194101 9695.17 -3296.08 1825.67 -375.421 306.535 484.67 
12185100 10284.8 -2992.92 1635.83 -411.892 417.799 586.695 
8994.5 2
12194101 9454.67 -3103.5 1769.42 -467.899 374.676 599.426 
12185100 9891 -2627.92 1654.08 -766.051 710.117 1044.56 
8995 2
12194101 9141.09 -2924.64 1762.64 -639.951 365.028 736.737 
12185100 9546.82 -2502.09 1677 -702.412 256.787 747.878 
8995.5 2
12194101 8749.17 -2633.75 1752.17 -790.17 586.464 984.027 
12185100 9293.33 -2369.08 1683.67 -511.058 268.16 577.14 
8996 2
12194101 8371.73 -2406.36 1763.09 -759.435 457.518 886.603 
12185100 9040.73 -2102.36 1665.36 -508.262 536.659 739.144 
8996.5 2
12194101 8098.17 -2043.67 1749.67 -558.287 740.198 927.134 
12185100 8769.75 -1920.33 1693.42 -553.015 371.49 666.206 
8997 2
12194101 7753 -1610.17 1724.58 -679.462 853.346 1090.81 
12185100 8391 -1609.5 1704.25 -745.571 611.877 964.505 
8997.5 2
12194101 7469.5 -1183.17 1714.33 -560.277 843.874 1012.93 
12185100 8160.83 -1378.83 1642.92 -454.875 455.863 643.989 
8998 2
12194101 7043 -791.364 1698.73 -854.709 785.176 1160.62 
12185100 7891.91 -1153.55 1657.18 -538.926 451.479 703.047 
8998.5 2
12194101 6742.33 -405.25 1708.08 -611.111 784.784 994.657 
12185100 7576.67 -833.333 1683.75 -640.737 650.838 913.309 
8999 2
12194101 6334.45 44.2727 1648.91 -819.034 902.656 1218.85 
12185100 7392.55 -602 1644.09 -369.721 464.525 593.698 
8999.5 2
12194101 5974.42 334.667 1634 -707.344 570.519 908.75 
12185100 7159.42 -209.333 1616.25 -458.013 771.447 897.166 
9000 2
12194101 5722.17 357.167 1627.75 -493.64 44.0313 495.6 
12185100 6868.33 79.25 1633.75 -569.635 564.742 802.133 
9000.5 2
12194101 5669.75 363.417 1647.67 -104.416 12.4502 105.155 
12185100 6685.67 151.417 1599.42 -363.878 143.758 391.246 
9001 2
12194101 5843.75 250.333 1653.5 354.379 -230.312 422.644 
12185100 6643.5 111.5 1591.92 -85.8792 -81.2967 118.256 
9001.5 2
12194101 6013.69 -20.9231 1629.31 344.711 -550.216 649.279 
12185100 6539.77 42.3077 1618.08 -210.407 -140.35 252.921 
9002 2
12194101 6393.46 -609.077 1677.31 756.512 -1171.62 1394.64 
12185100 6544.85 12.1538 1633.08 10.1134 -60.0674 60.9129 
9002.5 2
12194101 6798.77 -699.385 1833.08 810.615 -180.615 830.493 
12185100 6694.23 -194.077 1699.92 298.769 -412.462 509.301 
9003 2
12194101 6787.29 -758.643 1804.29 -22.7396 -117.343 119.526 
12185100 6664.57 -258 1740.43 -58.7314 -126.58 139.542 
9003.5 2
12194101 6469.42 -795.833 1775.33 -634.469 -74.2325 638.797 
12185100 6588.83 -200.333 1726.42 -151.174 115.103 190.006 
9004 2
12194101 6271.38 -690.231 1717 -405.803 216.399 459.896 
12185100 6578.46 -173.077 1692.54 -21.2537 55.8533 59.7604 
9004.5 2
12194101 6229.69 -479.462 1675.08 -81.1134 410.057 418.002 
12185100 6856.54 88.8462 1610 541.006 509.578 743.207 
9005 2
12194101 6347.58 -345.167 1676.08 239.13 272.403 362.473 
12185100 6935.58 264.583 1552.67 160.334 356.465 390.864 
9005.5 2
12194101 6307 -332.846 1677.62 -82.4865 25.0417 86.2038 
12185100 6954.69 231.462 1565.38 38.8394 -67.3207 77.7211 
9006 2
12194101 6317.43 -335.143 1715.57 20.2104 -4.45097 20.6947 
12185100 6892.71 206.286 1559.93 -120.112 -48.7904 129.644 
9006.5 2
12194101 6403.5 -350.429 1706.29 167.454 -29.7387 170.074 
12185100 6948 195.143 1553.57 107.56 -21.6787 109.723 
9007 2
12194101 6500.64 -216.571 1640.29 193.898 267.18 330.123 
12185100 6989.93 193.429 1572.36 83.6898 -3.42173 83.7597 
9007.5 2
12194101 6493.14 -309 1664.93 -15.2439 -187.863 188.48 
12185100 6999.64 198.286 1597.79 19.7445 9.87224 22.075 
9008 2
12194101 6444.79 -284.643 1666.79 -100.535 50.6386 112.568 
12185100 6907.71 353.286 1545.57 -191.12 322.245 374.658 
9008.5 2
12194101 6405.36 -293.929 1673.57 -78.8571 -18.5714 81.0145 
12185100 6884 393.286 1549.14 -47.4286 80 93.0025 
9009 2
12194101 6385.23 -267.154 1678 -39.8542 53.0193 66.328 
12185100 6902.92 391.923 1531.92 37.4714 -2.69829 37.5685 
9009.5 2
12194101 6336.69 -184.846 1654.92 -98.0575 166.278 193.038 
12185100 6864 354 1544.23 -78.6325 -76.6123 109.784 
9010 2
12194101 6395 -161.143 1677.93 114.553 46.5684 123.657 
12185100 6878.21 317 1556.5 27.9259 -72.6916 77.8712 
9010.5 2
12194101 6480 -166.308 1669 171.026 -10.392 171.342 
12185100 6927.85 273.462 1564.85 99.8629 -87.6025 132.841 
9011 2
12194101 6609.64 -201.786 1680.43 257.228 -70.3929 266.686 
12185100 6980.07 322.214 1568.64 103.622 96.7316 141.755 
9011.5 2
12194101 6325.56 -523.889 1705.44 -650.085 -737.078 982.8 
12185100 7034.67 205.778 1573 124.932 -266.445 294.28 
9012 2
12194101 6301.09 -712.818 1777 -42.7704 -330.296 333.054 
12185100 7049.18 182.364 1580.73 25.3761 -40.9338 48.1615 
9012.5 2
12194101 6338.77 -624.923 1703.46 78.3333 182.734 198.816 
12185100 6958.08 282.538 1548 -189.407 208.264 281.512 
9013 2
12194101 6356.54 -696.923 1747.85 34.2374 -138.728 142.891 
12185100 6858.15 232.615 1547 -192.53 -96.1909 215.222 
9013.5 2
12194101 6308.15 -726.077 1763.23 -95.8111 -57.7304 111.86 
12185100 6835.38 293.769 1542 -45.0876 121.097 129.218 
9014 2
12194101 6328.38 -741.077 1717.77 40.3808 -29.9401 50.2695 
12185100 6639.46 447.538 1528.23 -391.064 306.925 497.126 
9014.5 2
12194101 6356 -812.333 1740.42 56.5889 -146.017 156.599 
12185100 6477.92 431.083 1515.5 -331.035 -33.7195 332.747 
9015 2
12194101 6171.85 -640.692 1742.31 -369.787 344.661 505.503 
12185100 6408.69 305.846 1529.08 -139.005 -251.48 287.341 
9015.5 2
12194101 6252.08 -403.417 1683.17 159.201 470.785 496.974 
12185100 6360.08 260.167 1536.08 -96.4464 -90.6339 132.35 
9016 2
12194101 6334.08 -299.385 1687 162.043 205.597 261.778 
12185100 6439.38 247.923 1548.54 156.722 -24.1968 158.579 
9016.5 2
12194101 6292.83 -227.083 1680.83 -83.6584 146.656 168.839 
12185100 6836.92 205.333 1603.67 806.353 -86.3889 810.967 
9017 2
12194101 6306.5 -331 1630.5 28.0055 -212.944 214.778 
12185100 6942.92 108.167 1585.58 217.213 -199.112 294.664 
9017.5 2
12194101 6363.23 -322.538 1651.23 111.237 16.5913 112.467 
12185100 7000.31 46.3077 1588 112.531 -121.292 165.454 
9018 2
12194101 6333.33 -251.417 1681 -58.5077 139.182 150.979 
12185100 6943.42 90.8333 1570.33 -111.333 87.1343 141.377 
9018.5 2
12194101 6282.08 155 1684.92 -103.119 817.74 824.216 
12185100 6879.25 166.083 1571 -129.108 151.408 198.981 
9019 2
12194101 6446 565.167 1693.83 330.477 826.949 890.539 
12185100 6673.75 26.25 1615.92 -414.315 -281.922 501.135 
9019.5 2
12194101 6611 675.25 1676.17 327.381 218.419 393.555 
12185100 6463.58 40.1667 1646.17 -416.997 27.6124 417.911 
9020 2
12194101 6862.08 618.333 1648.33 493.287 -111.821 505.803 
12185100 6018.75 223.667 1633.08 -873.936 360.511 945.374 
9020.5 2
12194101 6911.55 551.364 1587 103.261 -139.811 173.811 
12185100 5764.45 558.909 1643.91 -530.888 699.88 878.45 
9021 2
12194101 6963.25 630.333 1573.42 106.388 162.489 194.219 
12185100 5472 868.5 1612.58 -601.758 637.018 876.302 
9021.5 2
12194101 6610.17 914.417 1558.83 -701.955 564.778 900.952 
12185100 5272.67 1204.67 1521.08 -396.289 668.323 776.982 
9022 2
12194101 6245.58 1084.75 1545.5 -709.306 331.388 782.9 
12185100 4988.33 1593 1462.25 -553.178 755.512 936.378 
9022.5 2
12194101 6001.67 1196.42 1543.17 -486.86 222.888 535.454 
12185100 4748.92 1936.92 1426 -477.878 686.46 836.418 
9023 2
12194101 5765.92 1404.58 1536.17 -472.445 417.168 630.264 
12185100 4481.58 2233.17 1477.5 -535.738 593.687 799.675 
9023.5 2
12194101 5491.67 1776.75 1466.25 -547.405 742.848 922.754 
12185100 4221.42 2684.67 1497.92 -519.295 901.198 1040.11 
9024 2
12194101 5184.33 2071.25 1404.33 -607.378 582.016 841.22 
12185100 4083.5 3020.42 1528 -272.563 663.538 717.337 
9024.5 2
12194101 4876.83 2224.83 1417.5 -612.55 305.943 684.703 
12185100 3832.33 3312.67 1669.17 -500.332 582.171 767.63 
9025 2
12194101 4577.08 2697.42 1425.42 -599.5 945.167 1119.26 
12185100 3593.08 3551.08 1675.83 -478.5 476.833 675.524 
9025.5 2
12194101 4129.33 3065.08 1535.42 -908.215 745.774 1175.17 
12185100 3237.5 3762.83 1741 -721.264 429.513 839.466 
9026 2
12194101 3789.17 3184.92 1589.42 -705.74 248.617 748.251 
12185100 3188.25 3914.83 1749.92 -102.178 315.353 331.493 
9026.5 2
12194101 3445.54 3370.62 1603.15 -680.452 367.72 773.455 
12185100 3169 4054.46 1725.62 -38.1188 276.491 279.107 
9027 2
12194101 3022.33 3507.25 1623.08 -833.081 268.966 875.424 
12185100 3205.83 4245.58 1710.67 72.5066 376.224 383.147 
9027.5 2
12194101 2735.75 3658.92 1681.5 -572.023 302.728 647.189 
12185100 3239.5 4226.67 1706.75 67.1989 -37.7578 77.0802 
9028 2
12194101 2514.82 3767.36 1679.09 -445.427 218.643 496.196 
12185100 3313.36 4229.73 1699.82 148.919 6.17058 149.046 
9028.5 2
12194101 2390.25 3924.75 1638.08 -250.137 316.037 403.048 
12185100 3427.58 4282.17 1695 229.357 105.3 252.374 
9029 2
12194101 2351.92 4109.92 1671 -75.0163 362.361 370.045 
12185100 3325.83 4158.67 1681.5 -199.119 -241.683 313.144 
9029.5 2
12194101 2361.55 4212.91 1674.73 19.6106 209.761 210.675 
12185100 3460.64 4158 1750 274.548 -1.35777 274.551 
9030 2
12194101 2357.83 4243.42 1651.08 -7.59125 62.3877 62.8478 
12185100 3600 4252.5 1877.33 284.997 193.252 344.339 
9030.5 2
12194101 2370.75 4361 1641.08 25.8851 235.638 237.055 
12185100 3740.33 4301.33 1909.75 281.229 97.8624 297.77 
9031 2
12194101 2404.75 4376.75 1632.92 67.1937 31.1265 74.053 
12185100 3743.17 4369.75 1908.92 5.59947 135.211 135.327 
9031.5 2
12194101 2556.08 4437.58 1631.08 307.588 123.645 331.509 
12185100 3638.25 4343 1887.75 -213.245 -54.3699 220.067 
9032 2
12194101 2478.62 4504.54 1675.31 -148.406 128.267 196.155 
12185100 3638.92 4311 1882.69 1.28942 -61.3027 61.3162 
9032.5 1
12194101 2400.08 4558.17 1670.75 -152.786 104.335 185.012 
9033 1
12194101 2396.27 4512.45 1670.82 -7.88945 -94.6421 94.9703 
9032.5 1
12185100 3680.09 4258.18 1855.18 83.5047 -107.136 135.835 
9033.5 2
12194101 2364.46 4505.92 1655.46 -64.5257 -13.2484 65.8718 
12185100 3056.25 4065.75 1684 -528.679 -163.078 553.259 
9034 2
12194101 2328.75 4513.17 1642.67 -69.4777 14.0926 70.8925 
12185100 3120.17 4002.83 1685.42 193.102 -190.081 270.959 
9034.5 2
12194101 2151 4712.45 1640.45 -364.242 408.377 547.214 
12185100 3136.64 3998.09 1702.55 33.7494 -9.71808 35.1207 
9035 2
12194101 1865.08 4899.5 1644.5 -581.131 380.174 694.439 
12185100 3138.25 4220.08 1756.83 3.27975 451.204 451.216 
9035.5 2
12194101 1578.64 5131 1675.91 -570.611 461.155 733.663 
12185100 3057.82 4343.18 1769.09 -160.223 245.216 292.92 
9036 2
12194101 1257.5 5507.92 1659.33 -637.175 747.851 982.483 
12185100 2907.25 4388.83 1744.42 -298.746 90.5784 312.176 
9036.5 2
12194101 1179.92 5964.25 1611.5 -153.935 905.423 918.416 
12185100 2751.75 4701.42 1736.25 -308.532 620.205 692.709 
9037 2
12194101 1117.75 6346.33 1598.42 -122.617 753.616 763.526 
12185100 2451.08 4661.25 1756.25 -593.031 -79.2242 598.299 
9037.5 2
12194101 720.75 6744.83 1605.75 -783.037 785.996 1109.48 
12185100 2104.83 4167.33 1759.75 -682.939 -974.195 1189.73 
9038 2
12194101 381.417 7132.75 1604 -667.979 763.615 1014.55 
12185100 1757.25 3483.42 1754.33 -684.219 -1346.29 1510.19 
9038.5 2
12194101 22 7260.91 1597.55 -741.065 264.246 786.768 
12185100 1635 2961.64 1766.27 -252.062 -1075.84 1104.97 
9039 2
12194101 -326.077 7563.31 1512.08 -694.764 603.59 920.336 
12185100 1883.77 2444.23 1773.77 496.545 -1032.75 1145.91 
9039.5 2
12194101 -550.667 7928.17 1390 -439.51 714.01 838.439 
12185100 2135.08 2013.25 1678.67 491.808 -843.407 976.325 
9040 2
12194101 -706.667 8200.67 1470.42 -320.988 560.7 646.078 
12185100 2510.33 1429.58 1573.5 772.119 -1200.96 1427.75 
9040.5 2
12194101 -792.667 8396.17 1580.17 -177.32 403.093 440.37 
12185100 3053.83 932.75 1571.67 1120.62 -1024.4 1518.28 
9041 2
12194101 -967.231 8409.69 1575.31 -342.955 26.573 343.983 
12185100 3793.77 451.231 1654 1453.71 -946.01 1734.41 
9041.5 2
12194101 -1081.33 8467.83 1635.92 -223.731 114.002 251.101 
12185100 4278.5 17.1667 1663 950.452 -851.106 1275.83 
9042 2
12194101 -1032.38 8443.15 1657.38 97.8974 -49.359 109.637 
12185100 4622.23 -311.154 1719.77 687.462 -656.641 950.674 
9042.5 2
12194101 -1098.83 8522.75 1676.25 -130.037 155.765 202.91 
12185100 5215.5 -772.083 1727.33 1161 -902.015 1470.22 
9043 2
12194101 -1056 8769.08 1617.42 84.3176 484.908 492.184 
12185100 5789.75 -1271.5 1717.58 1130.41 -983.104 1498.11 
9043.5 2
12194101 -921.917 8848 1638.92 275.892 162.38 320.13 
12185100 6260.92 -1701.17 1741.17 969.479 -884.088 1312.06 
9044 2
12194101 -813 8945.08 1669 222.733 198.534 298.372 
12185100 6793.25 -2172.08 1681 1088.62 -963.02 1453.44 
9044.5 2
12194101 -799.417 9083.08 1775.33 27.3307 277.666 279.008 
12185100 7275 -2576.5 1558.92 969.316 -813.716 1265.59 
9045 2
12194101 -719.417 9235.83 1708.08 159.681 304.89 344.174 
12185100 7744.5 -3161.25 1489.08 937.126 -1167.17 1496.82 
9045.5 2
12194101 -545.583 9384.5 1788.83 349.063 298.527 459.308 
12185100 8306.75 -3701.67 1474.17 1129.02 -1085.17 1565.98 
9046 2
12194101 -299.667 9570.08 1799.33 495.8 374.16 621.139 
12185100 8871.75 -4252.5 1662.08 1139.11 -1110.55 1590.88 
9046.5 2
12194101 -64.4615 9898.92 1834.38 461.187 644.784 792.742 
12185100 9309.77 -4579.46 1641.92 858.861 -641.101 1071.75 
9047 2
12194101 179.833 10190.9 1832.5 473.44 565.879 737.81 
12185100 9809.58 -5068.33 1633.5 968.632 -947.426 1354.94 
9047.5 2
12194101 539.167 10501.6 1800.92 750.174 648.573 991.67 
12185100 10289.3 -5543.83 1657.08 1001.57 -992.693 1410.17 
9048 2
12194101 644.231 10983.6 1772.69 207.637 952.633 974.998 
12185100 10805.2 -6019.23 1632.85 1019.41 -939.521 1386.32 
9048.5 2
12194101 682.167 11168.3 1773 75.2696 366.504 374.153 
12185100 11307.6 -6403.42 1578.08 996.884 -762.274 1254.93 
9049 2
12194101 477.667 11010.2 1773.92 -417.347 -322.789 527.609 
12185100 11799.5 -7074.25 1675.25 1003.91 -1369.05 1697.68 
9049.5 1
12185100 12325.8 -7528.85 1677.15 1035.96 -894.874 1368.95 
9050 1
12185100 12707.8 -8106 1689.83 767.197 -1158.94 1389.87 
9050.5 1
12185100 13176.3 -8592.31 1669.54 936.949 -972.615 1350.5 
9051 1
12185100 13666.5 -9102.92 1680.5 963.05 -1003.16 1390.61 
9051.5 1
12185100 14173.1 -9603.92 1751.58 1015.2 -1004.01 1427.82 
9052 1
12185100 14653.7 -10109.3 1698.33 965.027 -1014.89 1400.46 
9052.5 1
12185100 15229.8 -10501.5 1669.42 1166.33 -793.86 1410.86 
9053 1
12185100 15753.7 -10897.7 1693.58 1043.49 -789.177 1308.31 
9053.5 1
12185100 16202.8 -11416.3 1779.25 878.832 -1015 1342.6 
9054 1
12185100 16715.3 -11736.1 1726.25 1029.28 -642.068 1213.13 
9054.5 1
12185100 17374.9 -12192.4 1725.67 1324.46 -916.332 1610.55 
9055 1
12185100 18028.5 -12491.3 1594.91 1347.5 -616.198 1481.71 
9055.5 1
12185100 18585.2 -12984.3 1518.15 1113.55 -986.07 1487.39 
9056 1
12185100 19046.5 -13431.2 1593.38 904.374 -876.32 1259.3 
9056.5 1
12185100 19454.5 -13875.9 1702.25 824.32 -898.355 1219.24 
9057 1
12185100 19856.9 -14330 1702.15 795.303 -897.398 1199.1 
9057.5 1
12185100 20340.2 -14664.2 1651.75 951.431 -657.808 1156.69 
9058 1
12185100 20712.3 -15064.2 1620.33 760.907 -818.166 1117.31 
9058.5 1
12185100 21231 -15434.5 1508.5 1058.5 -755.612 1300.53 
9059 1
12185100 21785.6 -15861.9 1433.25 1122.64 -865.216 1417.36 
9059.5 1
12185100 22407.1 -16134 1425.15 1209.13 -529.345 1319.93 
9060 1
12185100 22964.5 -16324.8 1600.83 1084.48 -371.271 1146.27 
9060.5 1
12185100 23394.1 -16604.4 1556.08 862.617 -561.412 1029.22 
9061 1
12185100 23946.1 -16615.2 1608.42 1126.53 -22.1088 1126.75 
9061.5 1
12185100 24425.4 -16850.1 1642.54 966.333 -473.441 1076.08 
9062 1
12185100 25138.2 -17186.4 1598.15 1425.54 -672.615 1576.25 
9062.5 1
12185100 25866 -17475.8 1544.5 1491.49 -593.133 1605.1 
9063 1
12185100 26504.9 -17813.1 1483.46 1280.41 -675.839 1447.83 
9063.5 1
12185100 27202.8 -17904.9 1569.21 1387.4 -182.466 1399.35 
9064 1
12185100 27934 -17985.8 1604.77 1433.75 -158.651 1442.5 
9064.5 1
12185100 28554.2 -18213.5 1667.08 1252.99 -460.14 1334.81 
9065 1
12185100 29142.1 -18332.6 1665.62 1182.79 -239.591 1206.81 
9065.5 1
12185100 29759.1 -18625.2 1569.92 1234 -585.231 1365.74 
9066 1
12185100 30403.8 -18942.4 1456.77 1276.62 -628.027 1422.73 
9066.5 1
12185100 31034.8 -19152.1 1422.14 1244.61 -413.724 1311.57 
9067 1
12185100 31570.1 -19407.1 1380.47 1083.56 -516.175 1200.23 
9067.5 1
12185100 32532 -19955.8 1429.93 1943.3 -1108.42 2237.19 
9068 1
12185100 33188 -20052.8 1635.8 1325.25 -195.96 1339.66 
9068.5 1
12185100 33855.9 -20292.3 1721.4 1343.8 -481.824 1427.57 
9069 1
12185100 34542.1 -20464.5 1668.43 1386.27 -347.946 1429.27 
9069.5 1
12185100 35052.5 -20616.1 1630.71 979.709 -290.924 1021.99 
9070 1
12185100 35699.2 -20841 1577.85 1303.89 -453.485 1380.5 
9070.5 1
12185100 36576.9 -21009.1 1666.07 1787.57 -342.45 1820.08 
9071 1
12185100 37260.4 -20999.4 1741 1347.99 19.1603 1348.12 
9071.5 1
12185100 37789.8 -21357.6 1737.31 1050.42 -710.688 1268.25 
9072 1
12185100 38324.8 -21514.5 1773.5 1076.42 -315.663 1121.75 
9072.5 1
12185100 38869.3 -21618.8 1805.23 1113.61 -213.387 1133.87 
9073 1
12185100 39373 -21779.3 1786.46 1007.38 -320.923 1057.27 
9073.5 1
12185100 39922 -21935.2 1776.08 1059.85 -301.01 1101.76 
9074 1
12185100 40550.8 -22201.8 1687.38 1228.06 -520.583 1333.85 
9074.5 1
12185100 41092.7 -22476.8 1636.33 1094.74 -555.517 1227.62 
9075 1
12185100 41706.8 -22655 1653.17 1268.94 -368.285 1321.3 
9075.5 1
12185100 42359.3 -22820 1572.85 1307.56 -330.661 1348.73 
9076 1
12185100 42991.9 -22940.2 1528.08 1247.75 -237.179 1270.09 
9076.5 1
12185100 43714.7 -23125.2 1588.08 1469 -376.016 1516.36 
9077 1
12185100 44394 -23298.7 1673.38 1339.91 -342.095 1382.89 
9077.5 1
12185100 45008.6 -23470.8 1649.75 1200.36 -336.213 1246.55 
9078 1
12185100 45687.6 -23562 1713.08 1377.28 -184.922 1389.64 
9078.5 1
12185100 46358.1 -23963.8 1746.75 1346.39 -806.727 1569.57 
9079 1
12185100 46941.6 -23857.3 1733.25 1160.04 211.564 1179.17 
9079.5 1
12185100 47341.5 -23694.1 1718.5 811.19 331.136 876.174 
