# Supplementary material for: Intrinsic group behaviour II: On the dependence of triad spatial dynamics on social and personal features; and on the effect of social interaction on small group dynamics
Source: PLoS One. 2019 Dec 3;14(12):e0225704. doi: 10.1371/journal.pone.0225704 (PMC6890182; doi:10.1371/journal.pone.0225704)
Supplement: S1 Data Set — (ZIP) [file pone.0225704.s001.zip › set_2_int/group_traj_dyad_int/traj_2_0109_39.dat]

2 12192902 12192705 0 0 0 1 0 1 0 50 50 50 1635.66 1667.32 1604.01 
8967 1
12192705 919 8670.5 1509 0 0 0 
8967.5 1
12192705 889.818 8502.45 1509 -101.326 -583.491 592.224 
8968 1
12192705 875.364 8233.36 1512.45 -29.2602 -544.718 545.504 
8968.5 1
12192705 810.364 7892 1624.09 -134.298 -705.297 717.969 
8969 1
12192705 818.545 7590.73 1671.45 16.266 -598.952 599.173 
8969.5 2
12192902 1666.8 7972.6 1752.2 0 0 0 
12192705 818.273 7234.73 1647.27 -0.53267 -695.312 695.313 
8970 2
12192902 1746.7 7562.3 1903.3 224.438 -1152.53 1174.18 
12192705 923.6 6940.4 1674.8 211.077 -589.834 626.465 
8970.5 2
12192902 1969.55 7179.36 1978.27 455.717 -783.101 906.049 
12192705 1066.64 6644.27 1672.55 292.508 -605.577 672.521 
8971 2
12192902 1955.73 6609.18 1975.18 -26.8314 -1107.15 1107.47 
12192705 1182.09 6320.82 1730.55 224.184 -628.067 666.878 
8971.5 2
12192902 1607.27 5652.27 1957.82 -690.009 -1894.87 2016.59 
12192705 1231.91 6018.27 1765.27 98.6499 -599.1 607.168 
8972 2
12192902 1818.5 5051.6 1925 428.453 -1218.4 1291.54 
12192705 1174 5686.5 1736 -117.463 -672.967 683.141 
8972.5 2
12192902 2336.36 4653.09 1919 1052.57 -809.978 1328.14 
12192705 1173.18 5209.18 1676.82 -1.66297 -970.159 970.16 
8973 2
12192902 2607.09 4630.36 1887.82 530.838 -44.5633 532.705 
12192705 1335.55 4761.82 1620.55 318.36 -877.184 933.169 
8973.5 2
12192902 2732.45 4599.73 1815.91 248.737 -60.7864 256.057 
12192705 1505.73 4342.45 1579.36 337.662 -832.071 897.974 
8974 2
12192902 2716.45 4291.45 1790.27 -32.3232 -622.773 623.611 
12192705 1564.36 3848 1568.73 118.457 -998.898 1005.9 
8974.5 2
12192902 2621.91 3575.45 1725.45 -191.388 -1449.39 1461.97 
12192705 1675.18 3412.82 1564.55 224.328 -880.935 909.049 
8975 2
12192902 2493.18 3202.55 1625.18 -257.97 -747.313 790.585 
12192705 1699.36 2992.18 1588.91 48.4606 -842.959 844.35 
8975.5 2
12192902 2489.18 2921.09 1641.09 -7.98403 -561.786 561.842 
12192705 1796.64 2648.91 1568 194.157 -685.175 712.153 
8976 2
12192902 2728.55 2619.55 1556.91 476.82 -600.688 766.931 
12192705 2036.82 2305 1552 478.45 -685.078 835.611 
8976.5 2
12192902 2937.36 2328.36 1547 427.906 -596.684 734.258 
12192705 2195.82 2123.73 1545.73 325.82 -371.461 494.107 
8977 2
12192902 3165.75 2074.83 1470.5 446.067 -495.176 666.465 
12192705 2569.25 1874.5 1509.67 729.359 -486.772 876.876 
8977.5 2
12192902 3454.18 1826.73 1394 561.151 -482.697 740.194 
12192705 2947.91 1557.55 1528.91 736.691 -616.643 960.709 
8978 2
12192902 3784.18 1630.82 1336.27 672.098 -399 781.612 
12192705 3256.91 1240.55 1532.55 629.328 -645.621 901.599 
8978.5 2
12192902 4106 1332.27 1311.09 654.102 -606.8 892.219 
12192705 3600.09 822.455 1492.18 697.524 -849.778 1099.39 
8979 2
12192902 4458.55 1059.82 1294.09 716.556 -553.769 905.601 
12192705 3926.36 451.727 1522.36 663.156 -753.511 1003.77 
8979.5 2
12192902 4796.75 761.167 1286.75 656.708 -579.906 876.103 
12192705 4431.42 174.5 1503.33 980.685 -538.305 1118.71 
8980 2
12192902 5183.45 528.818 1382.45 764.238 -459.187 891.579 
12192705 5106 -140 1503.45 1333.17 -621.542 1470.94 
8980.5 2
12192902 5592 228.75 1449.67 815.46 -598.938 1011.78 
12192705 5520.67 -370.583 1543.33 827.678 -460.246 947.036 
8981 2
12192902 5959.09 -47.5455 1449.73 746.12 -561.576 933.843 
12192705 5884.91 -646.909 1568.91 740.33 -561.638 929.261 
8981.5 2
12192902 6270.67 -393.833 1433.42 633.284 -703.837 946.803 
12192705 6250.83 -1004.83 1553.67 743.748 -727.488 1040.39 
8982 2
12192902 6624.17 -807.583 1501.33 687.743 -804.961 1058.75 
12192705 6601.25 -1414.67 1612.75 681.744 -797.341 1049.06 
8982.5 2
12192902 7010.08 -1228.67 1508.67 756.699 -825.654 1119.95 
12192705 6916.75 -1812.75 1583.25 618.627 -780.556 995.975 
8983 2
12192902 7450.73 -1741.27 1495.18 904.813 -1052.58 1388.02 
12192705 7241.55 -2239.55 1510.73 666.931 -876.377 1101.29 
8983.5 2
12192902 7746.83 -2131 1549.17 610.528 -803.561 1009.19 
12192705 7462.92 -2635.08 1468.83 456.435 -815.542 934.581 
8984 2
12192902 7997.17 -2570.75 1584.17 501.67 -881.263 1014.05 
12192705 7629.17 -2995.83 1419.75 333.166 -722.946 796.022 
8984.5 2
12192902 8237.42 -2950 1542.67 481.463 -760.02 899.687 
12192705 7976.5 -3407.92 1371.17 696.059 -825.818 1080.03 
8985 2
12192902 8486.42 -3303 1554.83 487.28 -690.802 845.369 
12192705 8211.83 -3796.92 1389.42 460.535 -761.252 889.718 
8985.5 2
12192902 8734.33 -3593.5 1544.58 486.111 -569.608 748.837 
12192705 8514.75 -4175.08 1464.92 593.954 -741.503 950.057 
8986 2
12192902 9074.58 -3998.67 1593.58 683.233 -813.588 1062.42 
12192705 8752.42 -4537.75 1502.67 477.242 -728.246 870.691 
8986.5 2
12192902 9340.5 -4336.92 1543.83 525.527 -668.478 850.319 
12192705 9028.25 -4892.58 1539.33 545.125 -701.252 888.209 
8987 2
12192902 9667.73 -4705.27 1501.64 663.747 -747.173 999.413 
12192705 9360.09 -5260.45 1485.73 673.105 -746.189 1004.92 
8987.5 2
12192902 9941.08 -4996.69 1491.46 545.608 -581.676 797.518 
12192705 9655 -5488.62 1509.46 588.641 -455.411 744.243 
8988 2
12192902 10167.6 -5274.45 1428.18 449.523 -551.116 711.195 
12192705 10036.4 -5805.36 1503.55 756.674 -628.469 983.63 
8988.5 2
12192902 10546.2 -5551.25 1433.17 783.707 -573.075 970.882 
12192705 10444.8 -6071.08 1494.08 845.52 -550.144 1008.74 
8989 2
12192902 10958.8 -5808.5 1458.42 798.195 -497.582 940.586 
12192705 10843.8 -6384.5 1484.75 771.921 -606.222 981.513 
8989.5 2
12192902 11264.8 -6127.5 1428.75 609.396 -635.458 880.438 
12192705 11291.5 -6674.75 1527.92 891.766 -578.187 1062.8 
8990 2
12192902 11651.3 -6456.67 1391.42 788.946 -671.769 1036.2 
12192705 11730.6 -7039.25 1542.67 896.088 -743.878 1164.62 
8990.5 2
12192902 12173.7 -6781.25 1460.25 1076.98 -669.244 1267.98 
12192705 12144.9 -7336.5 1601 854.296 -612.887 1051.4 
8991 2
12192902 12653 -7131.92 1549.92 928.941 -679.599 1150.99 
12192705 12443.3 -7662.62 1580.69 578.277 -632.007 856.643 
8991.5 2
12192902 12982.8 -7484.33 1575.25 642.788 -686.96 940.792 
12192705 12783.4 -8125.08 1587.92 662.98 -901.497 1119.04 
8992 2
12192902 13269.8 -7911.36 1569 591.893 -880.475 1060.93 
12192705 13099.9 -8392.64 1576.09 652.562 -551.656 854.494 
8992.5 2
12192902 13589.3 -8351.25 1533.17 653.405 -899.563 1111.82 
12192705 13332.2 -8888.58 1547.67 474.964 -1014.21 1119.91 
8993 2
12192902 13828.4 -8696.25 1524.17 470.636 -679.134 826.27 
12192705 13596.9 -9281.33 1555.5 521.161 -773.13 932.384 
8993.5 2
12192902 14171.7 -9056.91 1505.55 683.886 -718.444 991.898 
12192705 13846.9 -9624.64 1576.55 497.993 -683.871 845.976 
8994 2
12192902 14533.4 -9435.58 1554.75 730.686 -764.998 1057.89 
12192705 14169.2 -10016.3 1601.83 651.025 -791.307 1024.7 
8994.5 2
12192902 14906.2 -9858.33 1523.83 725.357 -822.471 1096.63 
12192705 14516.1 -10401.2 1648.83 674.935 -748.865 1008.14 
8995 2
12192902 15291.9 -10275.1 1557 787.059 -850.526 1158.82 
12192705 14815.5 -10649.7 1658.27 610.962 -507.096 793.991 
8995.5 2
12192902 15529.1 -10554.4 1572.42 478.174 -563.157 738.78 
12192705 15128.2 -11022.5 1624.83 630.636 -751.558 981.092 
8996 2
12192902 15839.5 -10974.8 1667.27 624.489 -845.878 1051.43 
12192705 15439.5 -11302.7 1603.18 626.349 -563.838 842.749 
8996.5 2
12192902 16100.9 -11192.1 1591.83 533.596 -443.398 693.777 
12192705 15834.4 -11698.2 1542.83 805.86 -807.019 1140.48 
8997 2
12192902 16447.2 -11441 1551.67 681.759 -489.993 839.576 
12192705 16175.7 -11976.1 1538.33 671.752 -547.08 866.341 
8997.5 2
12192902 16938.6 -11669.1 1543.67 971.014 -450.758 1070.54 
12192705 16478.7 -12271.7 1491.42 598.814 -584.157 836.551 
8998 2
12192902 17214.4 -11915.8 1495.45 552.666 -494.459 741.572 
12192705 16871.4 -12705.4 1412.73 786.968 -869.132 1172.48 
8998.5 2
12192902 17348.1 -12133.2 1422.33 271.788 -441.765 518.676 
12192705 17505.8 -13193.5 1409.33 1289.4 -992.147 1626.93 
8999 2
12192902 17493 -12425.6 1374.82 290.997 -587.289 655.429 
12192705 17900.9 -13459.4 1411.36 793.492 -533.863 956.368 
8999.5 1
12192705 18530.1 -13064.8 1397.42 1236.1 775.272 1459.1 
8999.5 1
12192902 17605.3 -12622.7 1374 356.614 -625.493 720.01 
9000 2
12192902 18851 -14223 1551 1328 -1706.11 2162.04 
12192705 18847.6 -13252.3 1410.67 621.331 -367.091 721.67 
9000.5 2
12192902 18993.4 -14260.9 1616 529.43 -140.954 547.872 
12192705 19122.2 -13463.2 1451.42 547.145 -419.987 689.751 
9001 2
12192902 19253.9 -14663.9 1529.67 530.55 -820.774 977.319 
12192705 19345.3 -13737.2 1472.58 454.345 -558.215 719.745 
9001.5 2
12192902 19562.3 -14961.2 1500.62 625.54 -603.071 868.904 
12192705 19554 -14090.1 1428.92 423.259 -715.673 831.466 
9002 2
12192902 19830.1 -15045.2 1543.31 533.405 -167.331 559.035 
12192705 19874.1 -14332.8 1452.31 637.603 -483.451 800.164 
9002.5 2
12192902 20339.5 -15172.5 1524.69 1018.77 -254.462 1050.07 
12192705 20157.4 -14615.9 1406.77 566.615 -566.308 801.098 
9003 2
12192902 20863.5 -15387.6 1493.14 1037.7 -426.102 1121.78 
12192705 20508.6 -14831.8 1390 695.419 -427.451 816.286 
9003.5 2
12192902 21303.2 -15547.6 1443.42 877.578 -319.242 933.841 
12192705 20975.9 -15020.1 1368 932.825 -375.844 1005.69 
