# Supplementary material for: Intrinsic group behaviour II: On the dependence of triad spatial dynamics on social and personal features; and on the effect of social interaction on small group dynamics
Source: PLoS One. 2019 Dec 3;14(12):e0225704. doi: 10.1371/journal.pone.0225704 (PMC6890182; doi:10.1371/journal.pone.0225704)
Supplement: S1 Data Set — (ZIP) [file pone.0225704.s001.zip › set_2_int/group_traj_dyad_int/traj_2_0109_38.dat]

2 12191701 12191400 0 1 0 0 2 0 1 30 30 30 1785.7 1808.15 1763.24 
8954 1
12191400 5551.5 2740 1224 0 0 0 
8954.5 1
12191400 5698.33 2278.25 1224 491.081 -1544.31 1620.51 
8955 1
12191400 6197.67 1617.42 1567.92 996.673 -1319.03 1653.24 
8955.5 1
12191400 6562.58 821.167 1711.42 715.523 -1561.27 1717.43 
8956 1
12191400 6868.69 79.0769 1766.46 606.156 -1469.48 1589.59 
8956.5 1
12191400 7166.92 -609.167 1818.75 585.902 -1352.15 1473.63 
8957 1
12191400 7609.5 -1150 1786.75 894.108 -1092.59 1411.8 
8957.5 2
12191701 8749 -1358.67 1509 0 0 0 
12191400 8044.58 -1844.5 1795.67 880.735 -1405.87 1658.97 
8958 2
12191701 8939.62 -1784.15 1508.08 579.378 -1293.27 1417.12 
12191400 8448 -2481.77 1780.46 794.127 -1254.47 1484.7 
8958.5 2
12191701 9535.58 -2788.08 1623.17 1177.8 -1984.05 2307.31 
12191400 8968.92 -3239 1800.25 1029.48 -1496.5 1816.41 
8959 2
12191701 10087.4 -3597.58 1827.75 1140.15 -1672.52 2024.17 
12191400 9461.08 -3789.75 1777.17 1016.87 -1137.91 1526.07 
8959.5 2
12191701 10506 -4270 1815.58 864.842 -1389.29 1636.48 
12191400 9863.83 -4309.42 1781.5 832.128 -1073.69 1358.4 
8960 2
12191701 10987.2 -4735.5 1792.75 947.178 -916.339 1317.89 
12191400 10418 -4864.58 1726 1090.88 -1092.85 1544.13 
8960.5 2
12191701 11493.8 -5186.92 1818.83 1005.13 -895.668 1346.29 
12191400 10936.9 -5393.67 1750.83 1029.6 -1049.77 1470.4 
8961 2
12191701 12175.2 -5909.17 1787.42 1333.5 -1413.41 1943.17 
12191400 11421.4 -5955.25 1765.17 948.141 -1098.99 1451.46 
8961.5 2
12191701 12631.4 -6443.92 1798.58 901.68 -1056.82 1389.21 
12191400 11981.6 -6666.08 1696.33 1107.05 -1404.81 1788.59 
8962 2
12191701 13189.2 -7021.33 1859.5 1102.44 -1141.14 1586.68 
12191400 12627.2 -7303.08 1758.33 1276.02 -1258.89 1792.5 
8962.5 2
12191701 13651.6 -7569.91 1897.45 928.487 -1101.56 1440.67 
12191400 13077.8 -7816.27 1754.82 904.755 -1030.5 1371.32 
8963 2
12191701 14116.9 -8083.09 1852.91 951.478 -1049.45 1416.57 
12191400 13486.5 -8326.82 1729.91 835.657 -1044.06 1337.31 
8963.5 2
12191701 14635.4 -8635.18 1813.55 1058.07 -1126.72 1545.64 
12191400 13961.1 -8756.73 1747.27 968.646 -877.365 1306.92 
8964 2
12191701 15199.4 -9285.67 1789.33 1123.61 -1295.79 1715.1 
12191400 14526.5 -9459.58 1745.83 1126.31 -1400.11 1796.91 
8964.5 2
12191701 15718.4 -10105.9 1852 1011.7 -1598.93 1892.11 
12191400 15097.8 -10402.8 1728.83 1113.55 -1838.53 2149.46 
8965 2
12191701 16214.8 -10693.9 1824.5 971.461 -1150.68 1505.93 
12191400 15594.3 -11086.2 1773.58 971.787 -1337.57 1653.32 
8965.5 2
12191701 16676.9 -11279.5 1876.18 927.863 -1175.78 1497.79 
12191400 16100.8 -11533.2 1758.09 1017.04 -897.453 1356.39 
8966 2
12191701 17180.6 -11804.6 1900.08 1021.65 -1065.17 1475.93 
12191400 16620.9 -12025.3 1747.83 1054.97 -998.279 1452.42 
8966.5 2
12191701 17605.8 -12161.1 1881.55 869.601 -729.054 1134.78 
12191400 17378.9 -12588.7 1719.36 1550.09 -1152.13 1931.37 
8967 2
12191701 19233.2 -12410.8 1826.6 2744.32 -421.095 2776.44 
12191400 18306.1 -12997.1 1677.08 1843.29 -811.841 2014.15 
8967.5 2
12191701 19935.8 -12447.1 1787.18 1688.99 -87.2378 1691.24 
12191400 18932.5 -13495.3 1640.18 1237.89 -984.564 1581.69 
8968 2
12191701 20493.9 -12793.8 1754.64 1129.74 -701.877 1330.02 
12191400 19410.6 -13848.8 1709.27 967.979 -715.679 1203.82 
8968.5 2
12191701 20952.5 -13167.6 1738.64 947.408 -772.352 1222.34 
12191400 20005.9 -14228.6 1726.64 1229.9 -784.748 1458.93 
8969 2
12191701 21298.7 -13473.2 1707.73 688.415 -607.446 918.099 
12191400 20607.6 -14602.6 1680.91 1196.28 -743.539 1408.52 
8969.5 2
12191701 21749.4 -13712.7 1706.82 880.149 -467.862 996.774 
12191400 21224.9 -15001.8 1691.45 1205.61 -779.652 1435.74 
8970 2
12191701 22319.2 -14006.6 1662.9 1141.96 -588.923 1284.87 
12191400 21959.1 -15530.2 1608.3 1471.32 -1058.88 1812.74 
8970.5 2
12191701 22893.4 -14271.5 1619.09 1174.16 -541.811 1293.14 
12191400 22570.5 -15823.8 1619.27 1250.21 -600.446 1386.93 
8971 2
12191701 23645.6 -14649.8 1653.64 1460.72 -734.51 1635 
12191400 23260.4 -16107.7 1681.55 1339.63 -551.28 1448.63 
8971.5 2
12191701 24096.3 -14956.7 1688.82 892.349 -607.741 1079.65 
12191400 23988.6 -16339.3 1684.55 1442.12 -458.506 1513.26 
8972 2
12191701 24572.9 -15284.8 1702.2 966.79 -665.462 1173.68 
12191400 24699.9 -16631.7 1640.7 1442.73 -593.159 1559.9 
8972.5 2
12191701 25025.1 -15575.2 1695 919.087 -590.207 1092.28 
12191400 25420.5 -16992.7 1567.27 1464.73 -733.795 1638.25 
8973 2
12191701 25567.5 -15932.6 1638.91 1063.46 -700.891 1273.65 
12191400 26216.9 -17352 1596.73 1561.5 -704.456 1713.05 
8973.5 2
12191701 26111.1 -16308.7 1579 1078.64 -746.212 1311.6 
12191400 26891.1 -17716.2 1564.73 1337.66 -722.583 1520.35 
8974 2
12191701 26791.5 -16776.5 1647 1374.66 -945.087 1668.19 
12191400 27525.5 -18104.5 1544.45 1281.73 -784.389 1502.69 
8974.5 2
12191701 27344.4 -17114.6 1743.55 1119.07 -684.395 1311.76 
12191400 28215.1 -18352.5 1655.82 1395.84 -502.024 1483.37 
8975 2
12191701 27850 -17431.2 1803.64 1013.3 -634.36 1195.49 
12191400 29056.4 -18451.7 1729.45 1685.92 -198.943 1697.61 
8975.5 2
12191701 28337.1 -17781.3 1770.45 972.237 -698.784 1197.31 
12191400 29828.5 -18843.7 1634.36 1541.28 -782.435 1728.51 
8976 2
12191701 28936.9 -18075.6 1738.91 1194.86 -586.382 1330.99 
12191400 30771.6 -19233.1 1514.64 1878.67 -775.625 2032.48 
8976.5 2
12191701 29450.3 -18096.4 1692.18 1051.97 -42.4739 1052.83 
12191400 31800.3 -19413.5 1492.91 2107.86 -369.598 2140.02 
8977 2
12191701 30082.3 -18518.4 1614.58 1234.49 -824.322 1484.41 
12191400 32593.8 -19685.2 1569.25 1549.76 -530.688 1638.1 
8977.5 2
12191701 30791.5 -18867.5 1524.55 1379.79 -679.239 1537.92 
12191400 33293.3 -20183.4 1720.73 1360.94 -969.255 1670.81 
8978 2
12191701 31429.4 -19041.8 1499.64 1299.02 -354.934 1346.64 
12191400 33888.2 -20280 1746.09 1211.63 -196.815 1227.51 
8978.5 2
12191701 32160.9 -19458.5 1498.82 1486.88 -847.007 1711.21 
12191400 34397.4 -20365.6 1757.18 1034.92 -174.058 1049.46 
8979 2
12191701 32910.1 -19785.6 1665 1522.73 -664.819 1661.53 
12191400 35166.2 -20739.6 1802.91 1562.64 -760.163 1737.72 
8979.5 2
12191701 33553.7 -19986.3 1709.58 1249.66 -389.703 1309.02 
12191400 35961.7 -21117.5 1688.75 1544.63 -733.716 1710.04 
8980 2
12191701 34207 -20159.4 1736.45 1291.17 -341.957 1335.69 
12191400 36698.5 -21475.4 1695 1456.1 -707.24 1618.77 
8980.5 2
12191701 34740.1 -20260.3 1723.92 1064.04 -201.536 1082.96 
12191400 37542.7 -21762 1783.08 1685.05 -572.128 1779.53 
8981 2
12191701 35371.3 -20629 1643.82 1282.91 -749.322 1485.71 
12191400 38218.8 -22027.3 1823.55 1374.29 -539.172 1476.27 
8981.5 2
12191701 36020.8 -20750.3 1605 1320.08 -246.612 1342.91 
12191400 38901.4 -22417.8 1803.42 1387.4 -793.653 1598.36 
8982 2
12191701 36559.7 -20978.9 1676.58 1048.48 -444.715 1138.89 
12191400 39716.6 -23058.1 1750.5 1585.93 -1245.78 2016.72 
8982.5 2
12191701 37290.8 -21125.7 1741.33 1433.5 -287.745 1462.09 
12191400 40504 -23544.5 1685.67 1543.95 -953.758 1814.79 
8983 2
12191701 37924.5 -21388.4 1813.09 1301.43 -539.419 1408.79 
12191400 41378.8 -23910.8 1609 1796.34 -752.193 1947.47 
8983.5 2
12191701 38566.8 -21632.7 1811.58 1324.13 -503.718 1416.71 
12191400 42079 -24112.2 1623.83 1443.67 -415.152 1502.18 
8984 2
12191701 39119.2 -21877.1 1818.5 1107.05 -489.813 1210.57 
12191400 43276.6 -24365.7 1622.75 2399.97 -508.016 2453.14 
8984.5 2
12191701 39776.4 -22228.2 1812.92 1317.13 -703.741 1493.35 
12191400 44100.1 -24672.7 1731.17 1650.3 -615.23 1761.25 
8985 2
12191701 40439 -22729.6 1757.25 1296.64 -981.083 1625.98 
12191400 44932.4 -24862.6 1731.42 1628.83 -371.657 1670.7 
8985.5 2
12191701 41102.2 -23039.2 1684.08 1300.49 -607.026 1435.18 
12191400 45780.9 -24886.9 1832.33 1663.73 -47.7124 1664.41 
8986 1
12191701 41696.8 -23278.9 1682.33 1193.78 -481.426 1287.19 
8986.5 1
12191701 42375 -23474.5 1623 1340.42 -386.528 1395.03 
8987 1
12191701 43051.1 -23714.2 1562.18 1371.38 -486.17 1455.01 
8987.5 1
12191701 43706.3 -23927.8 1636.77 1307.82 -426.476 1375.6 
8988 1
12191701 44723 -23788.5 1759.91 2017.25 276.39 2036.09 
8988.5 1
12191701 45335.1 -23530.2 1793.67 1267.25 534.773 1375.47 
8989 1
12191701 45904.1 -23743.8 1783.83 1100.58 -412.959 1175.51 
8989.5 1
12191701 46606.2 -24625.7 1751.75 1398.74 -1756.81 2245.63 
