# Supplementary material for: Intrinsic group behaviour II: On the dependence of triad spatial dynamics on social and personal features; and on the effect of social interaction on small group dynamics
Source: PLoS One. 2019 Dec 3;14(12):e0225704. doi: 10.1371/journal.pone.0225704 (PMC6890182; doi:10.1371/journal.pone.0225704)
Supplement: S1 Data Set — (ZIP) [file pone.0225704.s001.zip › set_2_int/group_traj_dyad_int/traj_2_0109_37.dat]

2 12190702 12190701 0 1 0 0 2 0 1 20 20 20 1738.48 1749.1 1727.85 
8947 1
12190701 6071.67 -1863.22 1568.56 0 0 0 
8947.5 2
12190702 7270.2 1433.5 1659.8 0 0 0 
12190701 6648.83 -1791.58 1592.5 1432.18 177.764 1443.17 
8948 2
12190702 7863.62 875.077 1664.31 1287.24 -1211.33 1767.57 
12190701 7296.38 -2032.69 1627.08 1295.1 -482.218 1381.96 
8948.5 2
12190702 8167.67 140.583 1633.08 596.179 -1440.18 1558.7 
12190701 8043 -2512.58 1650.08 1463.95 -940.963 1740.28 
8949 2
12190702 8695.42 -906.833 1672.25 1064.01 -2111.73 2364.64 
12190701 8588.5 -2980.67 1678.33 1099.8 -943.716 1449.19 
8949.5 2
12190702 9216.58 -1514.33 1679.83 1059.28 -1234.76 1626.87 
12190701 9292.25 -3573.58 1677.33 1430.39 -1205.12 1870.38 
8950 2
12190702 9895.92 -1943.33 1646.92 1353.25 -854.582 1600.5 
12190701 9958.75 -4002.83 1744.08 1327.69 -855.08 1579.21 
8950.5 2
12190702 10518.2 -2739.92 1723.5 1254.54 -1606.01 2037.93 
12190701 10337.6 -4316.17 1754.58 763.777 -631.72 991.174 
8951 2
12190702 11084.8 -3350.92 1694.17 1108.94 -1195.69 1630.77 
12190701 10876 -4734.33 1715.83 1053.65 -818.33 1334.11 
8951.5 2
12190702 11669.8 -4008.69 1699.46 1151.45 -1294.83 1732.75 
12190701 11540.8 -5446.69 1748.15 1308.75 -1402.28 1918.13 
8952 2
12190702 12127.1 -5058.75 1680.75 884.553 -2031.06 2215.32 
12190701 12178.7 -6212.5 1699.58 1233.7 -1481.25 1927.72 
8952.5 2
12190702 12731.9 -5744.08 1625 1212.09 -1373.41 1831.78 
12190701 12808.3 -6864.75 1729.75 1261.86 -1307.11 1816.82 
8953 2
12190702 13507.3 -6046.91 1675.82 1572.73 -614.251 1688.43 
12190701 13268.5 -7417.18 1774.09 933.493 -1120.55 1458.44 
8953.5 2
12190702 14071.8 -6677 1743.25 1140.53 -1272.91 1709.12 
12190701 13749.4 -7933.33 1804.08 971.457 -1042.73 1425.14 
8954 2
12190702 14556.1 -7257.82 1738.36 994.369 -1192.65 1552.79 
12190701 14145.9 -8401 1829.09 814.153 -960.301 1258.98 
8954.5 2
12190702 15238.4 -8031.5 1715.67 1398.21 -1585.41 2113.89 
12190701 14622.2 -8895.08 1806.83 975.938 -1012.47 1406.25 
8955 2
12190702 15733.4 -8734.83 1730.08 988.024 -1403.86 1716.69 
12190701 15087.3 -9638.42 1748.92 928.476 -1483.7 1750.27 
8955.5 2
12190702 16209.2 -9297.75 1680.25 933.007 -1103.76 1445.26 
12190701 15670.7 -10231.5 1724.17 1143.79 -1162.91 1631.14 
8956 2
12190702 16713.7 -10262.8 1754.62 998.896 -1911.08 2156.39 
12190701 16085.4 -10791.4 1744 821.224 -1108.68 1379.7 
8956.5 2
12190702 17362.7 -11017.5 1736.08 1275 -1482.62 1955.45 
12190701 16623 -11410.8 1807.5 1056.22 -1216.99 1611.42 
8957 2
12190702 18011.2 -11293.6 1705.58 1310.1 -557.744 1423.88 
12190701 17344.3 -11678.2 1672.25 1457.24 -540.067 1554.1 
8957.5 2
12190702 18834.7 -11541.7 1627.17 1667 -502.193 1741.01 
12190701 18634.4 -12075.9 1641.42 2611.5 -805.162 2732.81 
8958 2
12190702 19579.2 -12184.2 1639.15 1465.68 -1264.89 1936.02 
12190701 19816.3 -12805.3 1728.92 2326.56 -1435.81 2733.94 
8958.5 2
12190702 20378.9 -12700.6 1740.17 1580.41 -1020.46 1881.23 
12190701 20471.2 -13276.4 1757.08 1294.35 -931.045 1594.43 
8959 2
12190702 21145.8 -13142.2 1770.58 1584.37 -912.534 1828.37 
12190701 20861.4 -13686.8 1713.42 806.129 -847.968 1170 
8959.5 2
12190702 21693 -13489.5 1698.5 1130.68 -717.459 1339.1 
12190701 21545.8 -14056.3 1722.33 1413.91 -763.43 1606.85 
8960 2
12190702 22517.6 -13785 1570.75 1623.2 -581.693 1724.28 
12190701 22424.6 -14353.8 1633.08 1729.99 -585.466 1826.37 
8960.5 2
12190702 23404.8 -14113.6 1504.25 1760.42 -651.951 1877.26 
12190701 23371.8 -14726.3 1554.17 1879.46 -739.253 2019.62 
8961 2
12190702 24421.2 -14451.2 1622.83 1988.91 -660.796 2095.81 
12190701 24256.8 -15085.6 1568.17 1731.9 -703.033 1869.15 
8961.5 2
12190702 25133.2 -14787.8 1643.83 1407.11 -665.184 1556.42 
12190701 25068.2 -15380.4 1594.58 1603.59 -582.675 1706.17 
8962 2
12190702 26025.8 -15075.3 1556.58 1764 -568.182 1853.25 
12190701 25797.3 -15622.7 1569.08 1440.88 -478.755 1518.33 
8962.5 2
12190702 26851.3 -15422.3 1502.73 1657.68 -696.665 1798.12 
12190701 26686.1 -15946.8 1502.82 1784.65 -650.907 1899.65 
8963 2
12190702 27768.2 -15770.7 1574.55 1875.07 -712.586 2005.91 
12190701 27541.9 -16290.2 1606.73 1750.14 -702.175 1885.75 
8963.5 2
12190702 28519.1 -16114.2 1680.82 1532.47 -700.928 1685.16 
12190701 28414 -16676.5 1766.91 1779.78 -788.497 1946.62 
8964 2
12190702 29334.7 -16384.7 1773.25 1624.65 -538.814 1711.67 
12190701 29150.2 -16878.8 1750.17 1466.47 -402.964 1520.82 
8964.5 2
12190702 30154.4 -16706.2 1731.17 1597.95 -626.706 1716.45 
12190701 29949.1 -17234.9 1703.92 1557.34 -694.12 1705.03 
8965 2
12190702 31010.6 -16993.7 1664.33 1675.47 -562.622 1767.41 
12190701 30798.2 -17653.9 1629.83 1661.61 -819.961 1852.91 
8965.5 2
12190702 31854 -17221 1593.64 1693.61 -456.493 1754.05 
12190701 31806.2 -18083.5 1581.64 2024.13 -862.708 2200.31 
8966 2
12190702 32838 -17605.9 1603.17 1995.94 -780.764 2143.22 
12190701 32766.5 -18465.8 1618.33 1947.91 -775.263 2096.51 
8966.5 2
12190702 33799.1 -17991.9 1694.64 1965.42 -789.351 2118.01 
12190701 33605.5 -18680.8 1676.91 1715.84 -439.812 1771.31 
8967 2
12190702 34550.1 -18319.1 1740.67 1493.03 -650.446 1628.56 
12190701 34469.2 -18886.7 1647.33 1717.11 -409.242 1765.2 
8967.5 2
12190702 35114.6 -18611.8 1802.82 1115.72 -578.527 1256.79 
12190701 35354.6 -19109.5 1627 1749.78 -440.292 1804.32 
8968 2
12190702 36043.5 -18835.9 1758.73 1880.2 -453.625 1934.15 
12190701 36139.5 -19386 1591.64 1588.7 -559.809 1684.45 
8968.5 2
12190702 37054.1 -19060.7 1698.36 2088.09 -464.5 2139.13 
12190701 37068.3 -19652 1700.55 1919.05 -549.587 1996.19 
8969 2
12190702 38007.7 -19345.2 1694.09 1895.9 -565.516 1978.44 
12190701 38025.7 -19912.8 1840.27 1903.49 -518.525 1972.85 
8969.5 2
12190702 38930 -19693.3 1715.09 1801.31 -679.865 1925.34 
12190701 38811.1 -20244.5 1796.45 1533.91 -647.727 1665.06 
8970 2
12190702 39624.9 -20067.7 1675.2 1392.59 -750.355 1581.87 
12190701 39580.1 -20606.6 1723.1 1541.1 -725.742 1703.44 
8970.5 2
12190702 40490 -20273.7 1627.36 1769.12 -421.324 1818.6 
12190701 40520.4 -21019.8 1708.18 1922.83 -845.027 2100.32 
8971 2
12190702 41559.1 -20833.5 1611.82 2075.9 -1086.85 2343.21 
12190701 41366.5 -21485.2 1754.64 1643.07 -903.619 1875.16 
8971.5 2
12190702 42504.9 -21129.7 1643.45 1872.91 -586.679 1962.64 
12190701 42073 -21773.9 1646.45 1398.92 -571.737 1511.24 
8972 2
12190702 43247.6 -21560.7 1726.1 1506.47 -874.184 1741.74 
12190701 42864.4 -22157.6 1576.3 1605.27 -778.278 1783.99 
8972.5 2
12190702 43917.5 -21976.1 1626.36 1361.49 -844.29 1602.03 
12190701 43749.4 -22622.5 1588.64 1798.71 -945.011 2031.84 
8973 2
12190702 44769.6 -22168.6 1632.64 1670.94 -377.54 1713.07 
12190701 44559.2 -22857.8 1592 1587.88 -461.319 1653.53 
8973.5 2
12190702 45658 -22469.5 1653.64 1762.63 -597.042 1861 
12190701 45335.9 -23133.6 1638.55 1541.13 -547.258 1635.41 
8974 2
12190702 46361.8 -22743.6 1741.09 1421.85 -553.719 1525.87 
12190701 46063.5 -23370.1 1625.64 1469.79 -477.686 1545.47 
8974.5 2
12190702 47017.4 -23093.1 1811.91 1327.02 -707.398 1503.79 
12190701 46736.5 -23881.8 1605.27 1362.53 -1035.89 1711.59 
