# Supplementary material for: Intrinsic group behaviour II: On the dependence of triad spatial dynamics on social and personal features; and on the effect of social interaction on small group dynamics
Source: PLoS One. 2019 Dec 3;14(12):e0225704. doi: 10.1371/journal.pone.0225704 (PMC6890182; doi:10.1371/journal.pone.0225704)
Supplement: S1 Data Set — (ZIP) [file pone.0225704.s001.zip › set_2_int/group_traj_dyad_int/traj_2_0109_36.dat]

2 12164901 12165100 0 1 0 0 2 0 1 30 30 30 1746.34 1755.78 1736.91 
8809.5 1
12164901 46246.7 -22251.8 1723.6 0 0 0 
8810 1
12164901 46132.8 -22189.7 1819.86 -254.273 138.584 289.586 
8810.5 1
12164901 45933.8 -22060.9 1754.85 -396.294 256.556 472.091 
8811 2
12165100 45223 -22291.9 1508.44 0 0 0 
12164901 45994.4 -21956.1 1746.64 119.824 207.486 239.6 
8811.5 2
12165100 45134.2 -22120.2 1469 -215.124 415.823 468.174 
12164901 46051.8 -21984.5 1756.92 113.391 -55.8554 126.401 
8812 2
12165100 45073.2 -21904 1496.62 -123.576 438.446 455.528 
12164901 46119.7 -22027.2 1806.77 137.619 -86.597 162.598 
8812.5 2
12165100 45044.9 -21954.5 1502.15 -57.072 -101.892 116.787 
12164901 45836.8 -21927.2 1758.08 -570.409 201.613 604.991 
8813 2
12165100 45161.5 -22025.8 1577.38 238.477 -145.824 279.528 
12164901 45747.2 -22006.1 1725.31 -183.263 -161.397 244.201 
8813.5 2
12165100 45162.5 -21974.2 1703.08 1.84985 103.438 103.454 
12164901 45830.1 -22022.9 1716.23 166.179 -33.7598 169.573 
8814 2
12165100 44868 -22194.5 1648.54 -590.103 -441.498 736.982 
12164901 45745.2 -21922.9 1654.46 -170.032 200.401 262.815 
8814.5 2
12165100 44791.8 -22204.8 1609.77 -150.061 -20.2907 151.426 
12164901 45665.7 -21986.6 1649.54 -156.572 -125.379 200.585 
8815 2
12165100 44600.7 -22113.7 1641.15 -374.661 178.733 415.11 
12164901 45653.3 -21923.1 1605.31 -24.2836 124.585 126.93 
8815.5 2
12165100 44454.7 -22042.2 1653.15 -292.585 143.209 325.753 
12164901 45608.8 -21927.9 1662.85 -89.1013 -9.71173 89.629 
8816 2
12165100 44470.2 -21919.4 1594.31 31.2987 248.676 250.638 
12164901 45399.7 -21892.4 1640.46 -423.388 71.9402 429.457 
8816.5 2
12165100 44392.9 -22003.6 1535 -153.54 -167.457 227.192 
12164901 45317.5 -21764.5 1648.62 -163.328 254.32 302.249 
8817 2
12165100 44108.1 -21977.1 1568.77 -564.052 52.5514 566.495 
12164901 45273.2 -21651.2 1635.92 -87.8903 224.372 240.972 
8817.5 2
12165100 43984.5 -21886.7 1569.85 -242.859 177.573 300.853 
12164901 45044.3 -21690.2 1608.46 -449.6 -76.772 456.107 
8818 2
12165100 44009.7 -21752.2 1567.38 50.5627 269.462 274.165 
12164901 44803.3 -21494.5 1570.62 -482.966 392.169 622.135 
8818.5 2
12165100 44071.2 -21737.1 1524.85 126.204 31.1167 129.984 
12164901 44768.4 -21504.2 1596.92 -71.7106 -19.7441 74.3791 
8819 2
12165100 43810.5 -21709.9 1501.54 -522.429 54.4165 525.256 
12164901 44536.4 -21513.8 1624.15 -464.93 -19.4235 465.335 
8819.5 2
12165100 43356.1 -21978 1477.92 -912.419 -538.307 1059.38 
12164901 44070.5 -21385.8 1543.08 -935.589 257.183 970.293 
8820 2
12165100 42901.6 -22159.4 1617.5 -907.197 -362.133 976.804 
12164901 43591.8 -21422 1622.79 -955.441 -72.3169 958.174 
8820.5 2
12165100 42576 -22175.6 1575.85 -633.407 -31.4919 634.19 
12164901 43209.4 -21271.8 1626.46 -743.971 292.278 799.324 
8821 2
12165100 42081.4 -22262.5 1630.23 -993.204 -174.544 1008.42 
12164901 42734.8 -21213.2 1614.31 -952.888 117.702 960.13 
8821.5 2
12165100 41487.6 -22170.6 1656.93 -1189.86 184.303 1204.05 
12164901 42250.6 -21040 1575.57 -970.347 347.002 1030.53 
8822 2
12165100 41037.6 -21861.7 1646.86 -877.193 602.061 1063.93 
12164901 41665.1 -20754 1569.07 -1141.46 557.505 1270.34 
8822.5 2
12165100 40514.6 -21407 1683.79 -1054.44 916.763 1397.24 
12164901 40998.4 -20928.6 1679.14 -1344.04 -352.103 1389.39 
8823 2
12165100 40116.1 -21116.1 1776.36 -798.597 583.023 988.774 
12164901 40590.5 -20696.5 1687.21 -817.492 465.216 940.595 
8823.5 2
12165100 39493.8 -20717.8 1723.31 -1288.4 824.483 1529.62 
12164901 40417.3 -20641.2 1621.38 -358.576 114.588 376.44 
8824 2
12165100 38952.7 -20493.7 1834.57 -1111.15 460.23 1202.69 
12164901 39772.5 -20166.6 1628.43 -1324.04 974.355 1643.91 
8824.5 2
12165100 38439.8 -20214.6 1870.64 -980.743 533.734 1116.57 
12164901 38853.3 -19633.1 1780.07 -1757.58 1020.21 2032.22 
8825 2
12165100 37967.9 -19999.9 1883.36 -919.799 418.546 1010.55 
12164901 38331.5 -19448.6 1786.79 -1017.13 359.51 1078.79 
8825.5 2
12165100 37525.5 -19785.1 1932.07 -908.478 440.892 1009.81 
12164901 37772.8 -19288.4 1749.71 -1147.26 328.982 1193.49 
8826 2
12165100 36875.3 -19569.1 1878.43 -1308.28 434.608 1378.58 
12164901 37078.5 -19019.2 1744.07 -1396.95 541.679 1498.3 
8826.5 2
12165100 36273.4 -19279.1 1728.86 -1201.45 578.842 1333.62 
12164901 36627.3 -18786.7 1733.21 -900.627 464.072 1013.16 
8827 2
12165100 35803.3 -19018.2 1668.56 -941.973 522.957 1077.4 
12164901 36227.5 -18513.5 1707.75 -801.174 547.524 970.392 
8827.5 2
12165100 35347.4 -18815.7 1678.87 -892.197 396.192 976.209 
12164901 35656.8 -18317.3 1670.87 -1116.83 384.018 1181.01 
8828 2
12165100 34943.9 -18547.7 1626.13 -815.084 541.549 978.589 
12164901 35269.7 -18124.3 1682.8 -781.953 389.764 873.708 
8828.5 2
12165100 34407.1 -18257.4 1576.93 -1109.07 599.665 1260.81 
12164901 34883.8 -17899 1644.36 -797.412 465.565 923.373 
8829 2
12165100 33974.2 -17991.1 1563.93 -852.25 524.203 1000.56 
12164901 34489.8 -17625.3 1574.8 -775.562 538.845 944.379 
8829.5 2
12165100 33149.2 -17815.8 1709.07 -1620.8 344.494 1657 
12164901 33997.9 -17369.4 1528.93 -966.349 502.629 1089.25 
8830 2
12165100 32541.3 -17755.6 1812.86 -1261.26 124.926 1267.43 
12164901 33248.4 -17315.6 1646.79 -1555.13 111.737 1559.14 
8830.5 2
12165100 31982.9 -17512.1 1751.13 -1123.45 489.815 1225.58 
12164901 32590.7 -17261.1 1795.67 -1323.19 109.533 1327.71 
8831 2
12165100 31562.4 -17227 1675.71 -834.335 565.741 1008.06 
12164901 32193.6 -16988.6 1782.71 -788.02 540.797 955.739 
8831.5 2
12165100 30982.2 -17214.4 1575.14 -1135.45 24.7414 1135.72 
12164901 31614.3 -16861.2 1754.71 -1133.63 249.231 1160.71 
8832 2
12165100 30499.5 -16984.9 1498 -973.292 462.569 1077.62 
12164901 31025.1 -16498.5 1681.46 -1187.92 731.356 1395 
8832.5 2
12165100 29970.4 -16757.9 1587.07 -1070.92 459.648 1165.39 
12164901 30575.4 -16261.1 1590.21 -910.364 480.547 1029.41 
8833 2
12165100 29349.1 -16633.7 1708.46 -1245.19 248.827 1269.81 
12164901 30130.8 -16114.2 1673.15 -890.958 294.27 938.297 
8833.5 2
12165100 28857.2 -16356.8 1852.5 -979.806 551.607 1124.41 
12164901 29616.6 -16057.4 1756.21 -1024.3 113.152 1030.53 
8834 2
12165100 28422.4 -16226.5 1825.69 -862.757 258.427 900.63 
12164901 29079.4 -15869.8 1821 -1065.85 372.34 1129.01 
8834.5 2
12165100 27921 -16258.6 1750.57 -1006.8 -64.3232 1008.85 
12164901 28654.1 -15759.1 1771.86 -853.899 222.285 882.357 
8835 2
12165100 27569.7 -16204.3 1659.69 -687.491 106.191 695.644 
12164901 28179.5 -15577.5 1662.54 -928.776 355.401 994.452 
8835.5 2
12165100 27184.2 -15960.9 1603.85 -777.14 490.695 919.091 
12164901 27670.5 -15400.4 1579.15 -1026.36 357.01 1086.68 
8836 2
12165100 26691.4 -15584.6 1517.23 -1012 772.706 1273.27 
12164901 27105.3 -15143.6 1487.69 -1160.48 527.247 1274.64 
8836.5 2
12165100 26390.1 -15283.6 1450.5 -596.518 596.127 843.327 
12164901 26582.8 -14815.6 1452.36 -1034.7 649.592 1221.71 
8837 2
12165100 25819.8 -15030.1 1437.08 -1116.19 496.075 1221.46 
12164901 26109.9 -14600.3 1490.69 -925.367 421.26 1016.74 
8837.5 2
12165100 25224.8 -14942.4 1498.42 -1226.84 180.743 1240.09 
12164901 25691.9 -14471.4 1542.33 -861.869 265.755 901.911 
8838 2
12165100 24604.2 -14815.2 1727.23 -1251.05 256.423 1277.06 
12164901 25173.8 -14350.9 1599.08 -1044.5 242.931 1072.38 
8838.5 2
12165100 24122.8 -14509.4 1780.23 -949.477 603.247 1124.91 
12164901 24639.7 -14146.1 1714.62 -1053.56 404.036 1128.37 
8839 2
12165100 23690.2 -14302.4 1776.08 -860.223 411.531 953.594 
12164901 24139.7 -13946.7 1748.92 -994.036 396.391 1070.16 
8839.5 2
12165100 23165.8 -14176.1 1749.54 -1026.04 247.177 1055.4 
12164901 23658.8 -13876.4 1736.08 -940.991 137.588 950.996 
8840 2
12165100 22508 -14048.8 1682.25 -1328.98 257.226 1353.65 
12164901 23052.6 -13686.8 1664.42 -1224.77 383.1 1283.29 
8840.5 2
12165100 21939.8 -13737.8 1697.25 -1176.5 643.72 1341.09 
12164901 22565 -13349.8 1615.67 -1009.49 697.723 1227.15 
8841 2
12165100 21494.5 -13512.8 1759.46 -864.638 436.868 968.738 
12164901 22011.8 -13101.2 1752.85 -1074.09 482.711 1177.57 
8841.5 2
12165100 21005 -13294.8 1788.5 -948.569 422.505 1038.41 
12164901 21569.4 -12923.9 1743.5 -857.421 343.483 923.662 
8842 2
12165100 20584.2 -13078.5 1797.92 -836.647 430.086 940.719 
12164901 21084.3 -12714.8 1878 -964.38 415.838 1050.21 
8842.5 2
12165100 20143.5 -12896.9 1802.92 -883.1 363.894 955.136 
12164901 20683 -12546.4 1872.67 -804.275 337.341 872.157 
8843 2
12165100 19747.8 -12776.1 1744.45 -826.058 252.246 863.713 
12164901 20396.8 -12302.2 1780.18 -597.457 509.885 785.454 
8843.5 2
12165100 19271.7 -12591.9 1754.08 -987.866 382.104 1059.19 
12164901 19955.8 -12092.7 1750 -915.079 434.679 1013.07 
8844 2
12165100 18815.7 -12375.8 1704.58 -912 432.167 1009.21 
12164901 19467.2 -11959.9 1737.58 -977.167 265.5 1012.59 
8844.5 2
12165100 18301.4 -12195.1 1668.92 -989.004 347.608 1048.31 
12164901 19036.2 -11788.1 1687.31 -828.723 330.461 892.181 
8845 2
12165100 17684.8 -11985.1 1618.42 -1195.03 406.964 1262.42 
12164901 18488.1 -11567 1634.83 -1062.3 428.444 1145.45 
8845.5 2
12165100 16974.2 -11656 1685.25 -1432.46 663.474 1578.65 
12164901 17734.7 -11314.2 1612.58 -1518.99 509.745 1602.23 
8846 2
12165100 16377.9 -11395.5 1772.08 -1227.02 536.008 1338.99 
12164901 17038.7 -11018.3 1736.5 -1432.1 608.711 1556.1 
8846.5 2
12165100 16005 -11098.3 1725.46 -747.328 595.576 955.62 
12164901 16679.2 -10810.7 1714 -720.312 416.114 831.866 
8847 2
12165100 15621.3 -10777.6 1722.5 -761.243 636.358 992.191 
12164901 16210 -10612.5 1684.75 -931.013 393.239 1010.65 
8847.5 2
12165100 15109.5 -10425.9 1712.58 -1040.31 714.77 1262.2 
12164901 15708.2 -10333.3 1740.83 -1019.82 567.412 1167.04 
8848 2
12165100 14662.1 -9906.92 1707.15 -893.06 1035.92 1367.73 
12164901 15339.1 -10194.3 1734.08 -736.872 277.496 787.391 
8848.5 2
12165100 14248.2 -9513.58 1712.92 -821.085 780.436 1132.81 
12164901 14942.6 -9866.58 1747.75 -786.694 650.247 1020.64 
8849 2
12165100 13911 -9123.31 1723.92 -674.5 780.551 1031.61 
12164901 14532.3 -9245.31 1763.85 -820.551 1242.55 1489.04 
8849.5 2
12165100 13494.6 -8782 1727.75 -807.009 661.449 1043.45 
12164901 14189.2 -8641.83 1746.58 -664.84 1169.52 1345.29 
8850 2
12165100 13196.7 -8387.86 1695.29 -606.658 802.735 1006.19 
12164901 13797.9 -8277.43 1701.86 -797.134 742.169 1089.15 
8850.5 2
12165100 12945.7 -7991.42 1676.58 -508.194 802.511 949.887 
12164901 13497.2 -7891.25 1755.17 -608.516 781.738 990.66 
8851 2
12165100 12562.4 -7595.09 1718 -769.685 795.835 1107.14 
12164901 13140.2 -7551.36 1787.82 -717.004 682.503 989.902 
8851.5 2
12165100 12199.9 -7283.25 1683.5 -738.181 635.114 973.797 
12164901 12778.2 -7222.33 1733.08 -737.302 670.123 996.332 
8852 2
12165100 11825.9 -6852.23 1726.85 -742.051 855.197 1132.25 
12164901 12389.1 -6777.77 1703.85 -772.003 882.072 1172.19 
8852.5 2
12165100 11358.7 -6403.23 1654.38 -914.346 878.669 1268.1 
12164901 12064.5 -6305.31 1667.38 -635.105 924.582 1121.7 
8853 2
12165100 11028 -5805.17 1657.83 -665.377 1203.35 1375.05 
12164901 11736.3 -5790.58 1588.75 -660.372 1035.66 1228.29 
8853.5 2
12165100 10746.2 -5198.15 1730.69 -560.33 1206.78 1330.53 
12164901 11411.8 -5252.46 1649.54 -645.104 1069.82 1249.27 
8854 2
12165100 10436.2 -4817.67 1735.5 -617.504 757.943 977.644 
12164901 11227.4 -4607.25 1680.42 -367.389 1285.28 1336.76 
8854.5 2
12165100 10056.5 -4304.58 1671.33 -784.435 1060.09 1318.76 
12164901 10945.9 -4135.67 1667.42 -581.612 974.346 1134.73 
8855 2
12165100 9867.75 -3841.17 1719.17 -375.249 921.306 994.794 
12164901 10622.5 -3624.92 1635.25 -642.975 1015.41 1201.86 
8855.5 2
12165100 9470.85 -3201.08 1749.15 -778.243 1255.08 1476.78 
12164901 10319.8 -3254.85 1652.46 -593.59 725.628 937.489 
8856 2
12165100 9189.25 -2840.75 1798.83 -540.492 691.606 877.753 
12164901 10017.6 -2791.67 1695.08 -580.011 889.02 1061.49 
8856.5 2
12165100 8936.58 -2397.33 1799.75 -511.471 897.605 1033.1 
12164901 9778.42 -2333.25 1660.17 -484.143 927.969 1046.67 
8857 2
12165100 8619.58 -1885.5 1805.75 -628.968 1015.54 1194.54 
12164901 9480.33 -1852.25 1649 -591.435 954.365 1122.77 
8857.5 2
12165100 8252.67 -1301.08 1784.08 -741.246 1180.64 1394.04 
12164901 9176.25 -1355.33 1657 -614.31 1003.87 1176.92 
8858 2
12165100 8036.92 -1015.67 1762.75 -439.409 581.297 728.688 
12164901 8762.33 -861.667 1685.92 -843.007 1005.43 1312.08 
8858.5 2
12165100 7766.33 -405 1732.42 -554.474 1251.37 1368.71 
12164901 8584.92 -502.75 1676.67 -363.559 735.485 820.435 
8859 2
12165100 7370.85 284.769 1691.46 -784.697 1368.59 1577.59 
12164901 8296.23 -87.8462 1632.38 -572.789 823.222 1002.89 
8859.5 2
12165100 6920.42 837.083 1654 -895.486 1098.04 1416.89 
12164901 7958.67 458.417 1608.42 -671.102 1086.01 1276.63 
8860 2
12165100 6676.92 1021.31 1644.77 -490.914 371.42 615.589 
12164901 7635.46 859.846 1574 -651.623 809.334 1039.05 
8860.5 2
12165100 6314.25 1469.17 1590.67 -728.259 899.315 1157.21 
12164901 7318.33 1401.5 1544.5 -636.804 1087.66 1260.36 
8861 2
12165100 6032.77 2115.54 1497.23 -568.648 1305.8 1424.25 
12164901 6966.85 1979.54 1486.92 -710.075 1167.75 1366.7 
8861.5 2
12165100 5718.77 2657.77 1444.62 -616.896 1065.29 1231.01 
12164901 6642.08 2454.08 1488.23 -638.053 932.296 1129.73 
8862 2
12165100 5432.33 3218.08 1450.33 -576.33 1127.39 1266.16 
12164901 6351.83 2890.5 1494.83 -583.991 878.115 1054.58 
8862.5 2
12165100 5255.31 3688.85 1444.08 -351.241 934.053 997.911 
12164901 6077.54 3381.15 1515.54 -544.236 973.52 1115.32 
8863 2
12165100 5139.92 4097.25 1549.08 -229.863 813.553 845.403 
12164901 5837.17 3925 1566 -478.828 1083.36 1184.46 
8863.5 2
12165100 4972 4647.69 1583.31 -331.851 1087.83 1137.32 
12164901 5696.31 4352.77 1627.54 -278.377 845.394 890.048 
8864 2
12165100 4858.5 4741.33 1682.33 -226.096 186.536 293.112 
12164901 5680.17 4847.67 1644.5 -32.1534 985.851 986.376 
