# Supplementary material for: Intrinsic group behaviour II: On the dependence of triad spatial dynamics on social and personal features; and on the effect of social interaction on small group dynamics
Source: PLoS One. 2019 Dec 3;14(12):e0225704. doi: 10.1371/journal.pone.0225704 (PMC6890182; doi:10.1371/journal.pone.0225704)
Supplement: S1 Data Set — (ZIP) [file pone.0225704.s001.zip › set_2_int/group_traj_dyad_int/traj_2_0109_35.dat]

2 12150002 12150101 0 1 0 0 2 0 1 50 50 50 1728.55 1785.06 1672.04 
8700 1
12150002 43891 -22997 1441.5 0 0 0 
8700.5 1
12150002 43617.2 -22678.3 1501.77 -988.337 1150.51 1516.74 
8701 1
12150002 42959.9 -22037.5 1542.14 -1322.68 1289.35 1847.14 
8701.5 2
12150101 42456.1 -22676.1 1524.55 0 0 0 
12150002 42465.1 -21744.3 1499.14 -999.567 592.352 1161.9 
8702 2
12150101 41794.3 -22379.9 1698.21 -1464.17 655.384 1604.16 
12150002 41987.9 -21461.9 1554.07 -944.837 559.123 1097.88 
8702.5 2
12150101 41165.4 -22158.4 1854.14 -1265.31 445.53 1341.45 
12150002 41410.5 -21301.8 1583 -1161.83 322.219 1205.68 
8703 2
12150101 40750.8 -21949.4 1863.29 -822.704 414.683 921.305 
12150002 40793.1 -21246.4 1667.29 -1224.91 109.977 1229.84 
8703.5 2
12150101 40204.5 -21627.8 1840.2 -1073.19 631.883 1245.39 
12150002 40264.9 -20865.1 1589.8 -1037.87 748.966 1279.89 
8704 2
12150101 39536.1 -21213 1844.86 -1326.31 823.016 1560.92 
12150002 39628.2 -20512.2 1583.21 -1263.2 700.236 1444.3 
8704.5 2
12150101 39079.2 -20979.7 1846.14 -921.083 470.334 1034.22 
12150002 39133.9 -20332 1718.64 -996.688 363.335 1060.85 
8705 2
12150101 38562.7 -20786.9 1856.73 -1024.76 382.502 1093.82 
12150002 38612.2 -20134.5 1723.6 -1035.03 391.799 1106.71 
8705.5 2
12150101 38033.8 -20644 1908.43 -1070.74 289.339 1109.15 
12150002 38118.4 -19968.7 1719.21 -999.682 335.666 1054.53 
8706 2
12150101 37530.3 -20415.1 1885.93 -1033.78 469.952 1135.59 
12150002 37571.4 -19769.7 1698.73 -1123.12 408.585 1195.13 
8706.5 2
12150101 37053.5 -20293.9 1864.27 -957.564 243.373 988.007 
12150002 37021.3 -19606.8 1668.27 -1104.69 327.175 1152.12 
8707 2
12150101 36642.1 -20116 1845.73 -830.976 359.461 905.392 
12150002 36467.1 -19489.6 1570.93 -1119.6 236.768 1144.36 
8707.5 2
12150101 36244.6 -19914.1 1843.07 -801.478 406.989 898.893 
12150002 35861.2 -19286.4 1552.2 -1221.51 409.677 1288.38 
8708 2
12150101 35442.9 -19775.4 1767.8 -1606.55 278.023 1630.43 
12150002 35299.4 -19108.3 1604.47 -1125.85 356.847 1181.05 
8708.5 2
12150101 34758.2 -19590.2 1735.87 -1337.37 361.719 1385.42 
12150002 34886.3 -18858.9 1665.93 -806.771 487.24 942.487 
8709 2
12150101 34083.9 -19528.8 1782.4 -1356.67 123.541 1362.29 
12150002 34379.7 -18755.7 1682.87 -1019.45 207.512 1040.36 
8709.5 2
12150101 33583.5 -19323.1 1837.93 -1004.82 412.985 1086.38 
12150002 33834.4 -18585.7 1650.07 -1094.91 341.499 1146.93 
8710 2
12150101 33006.3 -19183.9 1858.2 -1149.8 277.291 1182.76 
12150002 33170.3 -18586.8 1632.27 -1322.84 -2.25764 1322.84 
8710.5 2
12150101 32481.5 -19190.3 1841.67 -1039.34 -12.5413 1039.42 
12150002 32619.8 -18484.2 1617.67 -1090.17 203.168 1108.94 
8711 2
12150101 32023.1 -19130.4 1795.5 -898.814 117.33 906.44 
12150002 31891.6 -18223.5 1531.43 -1427.76 511.176 1516.51 
8711.5 2
12150101 31241.1 -18792.8 1733.21 -1560.88 673.938 1700.16 
12150002 31401.9 -18062.9 1446.64 -977.474 320.644 1028.72 
8712 2
12150101 30658.5 -18611.5 1683.54 -1176.83 366.311 1232.53 
12150002 30720.2 -17806.2 1399.62 -1377.32 518.593 1471.72 
8712.5 2
12150101 30089.3 -18314.4 1589.93 -1173.72 612.586 1323.96 
12150002 30124.9 -17584.6 1430.79 -1227.42 456.871 1309.69 
8713 2
12150101 29608.8 -17997.2 1611.29 -933.01 615.811 1117.91 
12150002 29495.8 -17280.5 1607.14 -1221.5 590.43 1356.71 
8713.5 2
12150101 28998.9 -17750.8 1713.77 -1214.87 490.926 1310.31 
12150002 28981.8 -17159.8 1618.54 -1023.78 240.346 1051.62 
8714 2
12150101 28430.8 -17964.5 1781.69 -1171.29 -440.761 1251.48 
12150002 28502.3 -17090.2 1651.77 -988.739 143.695 999.126 
8714.5 2
12150101 27953.6 -17733 1785.62 -958.295 464.937 1065.13 
12150002 28043.2 -16986.9 1653.54 -921.841 207.291 944.86 
8715 2
12150101 27415.6 -17606.5 1720.07 -1046.64 246.109 1075.19 
12150002 27565.9 -16802.5 1711.79 -928.742 358.8 995.64 
8715.5 2
12150101 26980.1 -17537.6 1646 -854.051 135.068 864.665 
12150002 27010.5 -16946.7 1691.46 -1088.86 -282.73 1124.97 
8716 2
12150101 26439.4 -17349 1606.5 -1090.02 380.273 1154.45 
12150002 26392.6 -16586.8 1599.07 -1245.76 725.618 1441.68 
8716.5 2
12150101 25863.9 -17093.1 1591.31 -1164.99 518.063 1274.99 
12150002 25780.7 -16302.2 1502.54 -1238.77 576.178 1366.21 
8717 2
12150101 25409.6 -16845.2 1533.14 -901.491 491.791 1026.91 
12150002 25187.1 -16047.7 1610.86 -1177.82 504.84 1281.45 
8717.5 2
12150101 24742.6 -16718.5 1565.31 -1331.25 252.846 1355.05 
12150002 24761 -15856.5 1617.54 -850.442 381.742 932.19 
8718 1
12150002 24260.6 -15756.1 1667 -998.859 200.237 1018.73 
8718.5 1
12150002 23834.9 -15505.5 1589.69 -856.435 504.389 993.926 
8718 1
12150101 24327.3 -16612.3 1581 -1119.49 286.396 1155.54 
8719 2
12150101 23016.2 -16233 1546.67 -1075.52 311.145 1119.63 
12150002 23414.6 -15387.1 1588.36 -842.388 237.112 875.123 
8719.5 2
12150101 22559.2 -15969.3 1728.62 -1128.37 651.092 1302.75 
12150002 22921.4 -15107.6 1613.92 -990.335 561.3 1138.34 
8720 2
12150101 22107.8 -16062.5 1686.57 -904.7 -186.758 923.775 
12150002 22168.2 -14997.4 1567.14 -1509.36 220.815 1525.43 
8720.5 2
12150101 21631.6 -15777.5 1649.54 -961.96 575.835 1121.14 
12150002 21642.8 -14707.6 1491 -1061.51 585.481 1212.26 
8721 2
12150101 20979.9 -15281.1 1624 -1335.57 1017.05 1678.73 
12150002 21170.9 -14367.9 1535.36 -967.033 696.08 1191.5 
8721.5 2
12150101 20456.6 -14967.1 1602.71 -1013.98 608.527 1182.57 
12150002 20696.6 -14137.1 1598.57 -919.02 447.398 1022.14 
8722 2
12150101 20015.5 -14607.1 1678.77 -892.924 728.878 1152.64 
12150002 20242.6 -13851.4 1641.15 -919.084 578.313 1085.89 
8722.5 2
12150101 19569.6 -14251 1787.71 -897.318 716.453 1148.25 
12150002 19902.9 -13566.8 1631.64 -683.618 572.634 891.764 
8723 2
12150101 19278.6 -13922.4 1694.77 -576.151 650.724 869.132 
12150002 19511.2 -13157.7 1624 -775.65 810.086 1121.55 
8723.5 2
12150101 18830.7 -13599.8 1685.93 -892.233 642.627 1099.57 
12150002 19179.4 -12817.1 1667.21 -660.807 678.385 947.034 
8724 2
12150101 18399.1 -13152.8 1621.85 -858.126 888.548 1235.27 
12150002 18906.6 -12466.4 1670.46 -542.372 697.332 883.425 
8724.5 2
12150101 17847.3 -12774.4 1583 -1099.19 753.962 1332.92 
12150002 18389.8 -12158.3 1670 -1029.54 613.743 1198.6 
8725 2
12150101 17216.2 -12542.8 1558 -1262.11 463.022 1344.36 
12150002 17564.1 -11688.8 1669.38 -1651.42 939.033 1899.73 
8725.5 2
12150101 16674.1 -12019.5 1604.43 -1079.86 1042.52 1500.98 
12150002 16999.1 -11260 1632.71 -1125.37 854.122 1412.79 
8726 2
12150101 16295.2 -11495 1740.69 -751.81 1040.67 1283.83 
12150002 16679.4 -10854.9 1645.46 -634.441 803.724 1023.96 
8726.5 2
12150101 16000.2 -11043.7 1754.38 -606.996 928.617 1109.4 
12150002 16350.6 -10451.4 1685.77 -676.48 830.326 1071.01 
8727 2
12150101 15501.1 -10557.3 1708.86 -994.341 968.937 1388.36 
12150002 16031.3 -10010.6 1734.21 -636.115 877.972 1084.19 
8727.5 2
12150101 15099.1 -9927.31 1725.85 -802.384 1257.44 1491.64 
12150002 15699.9 -9625.08 1742.31 -661.402 769.593 1014.75 
8728 2
12150101 14721.2 -9630.08 1742.77 -769.544 605.358 979.11 
12150002 15295.3 -8962.08 1676 -824.064 1350.31 1581.9 
8728.5 2
12150101 14229.1 -9040.71 1716.43 -972.647 1164.75 1517.46 
12150002 14833 -8528.36 1604 -913.652 857.154 1252.79 
8729 2
12150101 13867 -8607.92 1769.31 -712.739 851.951 1110.77 
12150002 14388.3 -8102.46 1574.38 -875.379 838.377 1212.09 
8729.5 2
12150101 13435.8 -8249.38 1745.46 -876.485 728.737 1139.86 
12150002 13955.1 -7690.77 1583.69 -880.55 836.773 1214.73 
8730 2
12150101 13104.5 -7816.43 1749.21 -667.882 872.895 1099.1 
12150002 13550.7 -7265.79 1633.5 -815.247 856.822 1182.7 
8730.5 2
12150101 12620.9 -7430.92 1745.69 -976.923 778.799 1249.36 
12150002 13153 -6897.77 1656.77 -803.463 743.468 1094.67 
8731 2
12150101 12299.5 -7106.64 1760.71 -630.241 635.844 895.266 
12150002 12757.3 -6499 1643.36 -775.91 781.9 1101.55 
8731.5 2
12150101 11714.7 -6729.38 1715.08 -1160.33 748.528 1380.82 
12150002 12377.1 -6085.38 1637.54 -754.383 820.665 1114.71 
8732 2
12150101 11063.9 -6249.71 1649 -1293.76 953.619 1607.24 
12150002 11838.8 -5694 1606.93 -1070.16 778.101 1323.13 
8732.5 2
12150101 10758.8 -5740.38 1695 -601.892 1004.6 1171.1 
12150002 11312.3 -5106.31 1597.77 -1038.42 1159.16 1556.26 
8733 2
12150101 10307.3 -5316.54 1688.85 -928.933 872.111 1274.16 
12150002 10940.6 -4689.62 1571.92 -764.799 857.392 1148.93 
8733.5 2
12150101 9971.15 -4962.69 1698.15 -686.028 722.135 996.049 
12150002 10449 -4315.54 1607.23 -1003.3 763.422 1260.72 
8734 2
12150101 9522.57 -4555.79 1740.07 -876.138 794.739 1182.89 
12150002 10068.1 -3957.43 1622.79 -744.001 699.433 1021.15 
8734.5 2
12150101 9067.85 -4067.69 1768.08 -889.873 955.173 1305.46 
12150002 9643.77 -3599.46 1650 -830.337 700.523 1086.37 
8735 2
12150101 8636.77 -3689.23 1773.31 -863.882 758.44 1149.57 
12150002 9217.69 -3207.08 1664.46 -853.862 786.342 1160.78 
8735.5 2
12150101 8276.46 -3361.77 1810.46 -729.368 662.878 985.588 
12150002 8867.54 -2915.62 1640 -708.813 590.003 922.237 
8736 2
12150101 7874.54 -2878.62 1753.54 -820.251 986.028 1282.6 
12150002 8451.08 -2546.85 1644.62 -849.922 752.59 1135.24 
8736.5 2
12150101 7438.31 -2429.15 1759.46 -875.965 902.533 1257.73 
12150002 8050 -2061.85 1622.77 -805.375 973.896 1263.77 
8737 2
12150101 7060.15 -2114.62 1764.23 -754.798 627.821 981.774 
12150002 7564.38 -1625.69 1638.77 -969.292 870.567 1302.85 
8737.5 2
12150101 6315 -1432 1780.62 -1493.29 1367.97 2025.16 
12150002 7040.62 -1105.38 1614.92 -1049.64 1042.7 1479.51 
8738 2
12150101 6038.23 -1121.23 1737.92 -560.262 629.088 842.404 
12150002 6576.62 -644.462 1600.38 -939.271 933.043 1323.93 
8738.5 2
12150101 5698.31 -682.692 1690.46 -679.846 877.077 1109.71 
12150002 6203.46 -200.846 1573.54 -746.308 887.231 1159.38 
8739 2
12150101 5328.15 -275.308 1641.46 -741.791 816.402 1103.07 
12150002 5769.15 247.308 1573 -870.356 898.104 1250.64 
8739.5 2
12150101 4921.69 143 1617.15 -812.923 836.615 1166.52 
12150002 5354 595.385 1609.69 -830.308 696.154 1083.53 
8740 2
12150101 4393.21 512.143 1545.36 -1028.17 718.177 1254.16 
12150002 4969 1056.21 1572.14 -749.027 896.556 1168.27 
8740.5 2
12150101 3907.08 934 1513.33 -962.636 835.361 1274.56 
12150002 4485.92 1363.75 1576.58 -956.601 608.982 1133.99 
8741 2
12150101 3464.08 1347.54 1539 -905.944 845.682 1239.32 
12150002 4020.23 1713.92 1588.85 -952.323 716.1 1191.52 
8741.5 2
12150101 3058.62 1849.62 1673.46 -806.087 998.165 1283.01 
12150002 3505.92 2124.77 1544.38 -1022.48 816.792 1308.67 
8742 2
12150101 2668 2171.77 1694 -779.671 643.022 1010.63 
12150002 3138.85 2432 1612.77 -732.688 613.235 955.453 
8742.5 2
12150101 2132.23 2374 1722.38 -1056.74 398.877 1129.52 
12150002 2688.46 2790 1638.77 -888.333 706.114 1134.78 
8743 2
12150101 1791.92 2597.5 1757.83 -690.292 453.347 825.849 
12150002 2307.67 3112.58 1635.92 -772.403 654.327 1012.3 
8743.5 2
12150101 1288.85 2844.54 1809.31 -1018.36 500.078 1134.52 
12150002 1933.62 3486.31 1652.62 -757.189 756.527 1070.36 
8744 2
12150101 941 3047.85 1799 -683.391 399.426 791.558 
12150002 1503.92 3843.54 1643.15 -844.189 701.829 1097.82 
8744.5 2
12150101 471.231 3239.15 1803.38 -930.236 378.827 1004.41 
12150002 980.769 4003.85 1633.69 -1035.95 317.441 1083.49 
8745 2
12150101 -3.92308 3364.69 1728.54 -946.522 250.077 979 
12150002 394.385 4169 1623.08 -1168.1 328.992 1213.54 
8745.5 2
12150101 -610.769 3584.54 1621.31 -1213.69 439.692 1290.88 
12150002 -134.692 4328.08 1660.54 -1058.15 318.154 1104.95 
8746 2
12150101 -1078.31 3916.62 1736.23 -916.742 651.131 1124.45 
12150002 -687.462 4519.15 1703 -1083.86 374.661 1146.79 
8746.5 2
12150101 -1483.42 4600.08 1765.67 -828.444 1397.68 1624.76 
12150002 -1103.58 4849.17 1653.75 -850.965 674.873 1086.09 
8747 2
12150101 -2047.69 4391.85 1729.92 -1135.36 -418.988 1210.21 
12150002 -1621 5071.85 1631.62 -1041.08 448.047 1133.4 
8747.5 2
12150101 -2706.83 4136.92 1723 -1345.19 -520.264 1442.29 
12150002 -2239.42 5137.5 1637.92 -1262.07 133.987 1269.17 
8748 2
12150101 -3473.62 4358 1721.08 -1555.34 448.445 1618.7 
12150002 -2711.69 5332 1628.54 -957.963 394.523 1036.02 
8748.5 2
12150101 -3887.15 4667.23 1711.62 -799.881 598.125 998.781 
12150002 -3132.46 5537.85 1587.77 -813.867 398.155 906.039 
8749 2
12150101 -4082.33 5023.42 1657.33 -400.779 731.388 833.998 
12150002 -3681.33 5765.17 1529.75 -1127.05 466.777 1219.88 
8749.5 2
12150101 -4655.85 5479.92 1430.15 -1158.61 922.235 1480.84 
12150002 -4207.77 5987.15 1499 -1063.51 448.459 1154.19 
8750 2
12150101 -5492.31 5658.77 1127 -1666.26 356.267 1703.92 
12150002 -4720.85 6196.08 1460.38 -1022.07 416.181 1103.55 
8750.5 2
12150101 -6101.69 5796.77 1245.38 -1185.57 268.482 1215.59 
12150002 -5066 6563.23 1300.54 -671.506 714.307 980.385 
8751 2
12150101 -6637.62 6153.31 1403.62 -1057.05 703.232 1269.6 
12150002 -5379.15 6952.15 1254.08 -617.66 767.107 984.864 
8751.5 2
12150101 -7130.85 6539.23 1486.08 -976.695 764.204 1240.14 
12150002 -5897.23 7207.54 1242.85 -1025.89 505.712 1143.77 
8752 2
12150101 -7561 6973.83 1424.92 -879.66 888.758 1250.48 
12150002 -6795.75 7487.5 1301.17 -1837.46 572.518 1924.59 
8752.5 2
12150101 -8092.15 7310.15 1545.31 -1073.04 679.435 1270.06 
12150002 -7487.54 7884.77 1573.69 -1397.55 802.564 1611.6 
8753 2
12150101 -8597.54 7623.85 1509 -987.079 612.68 1161.77 
12150002 -7953.92 8245.23 1539.85 -910.907 704.026 1151.26 
8753.5 2
12150101 -9073.69 8103.38 1521.92 -931.808 938.431 1322.47 
12150002 -8428.15 8690.23 1443.54 -928.045 870.841 1272.65 
8754 2
12150101 -9498.85 8585.77 1504.46 -852.012 966.703 1288.58 
12150002 -8802.31 9013.85 1456.85 -749.807 648.528 991.362 
8754.5 2
12150101 -9836.67 9039.42 1377.33 -708.219 951.043 1185.77 
12150002 -9141 9377 1397.17 -710.047 761.329 1041.05 
8755 2
12150101 -10173.1 9681.93 1516.14 -674.301 1287.6 1453.48 
12150002 -9519.14 9838.5 1370.14 -757.801 924.85 1195.66 
8755.5 2
12150101 -10538.5 10273.4 1404.23 -713.513 1155.19 1357.78 
12150002 -9825.15 10259.5 1392 -597.678 822.191 1016.47 
8756 2
12150101 -10736.1 10837.3 1493.69 -395.231 1127.85 1195.09 
12150002 -10018.5 10773 1332 -386.769 1027.08 1097.49 
8756.5 2
12150101 -10941.5 11343.3 1400.08 -408.472 1005.96 1085.73 
12150002 -10160.6 11328 1267.69 -282.459 1103.38 1138.96 
8757 2
12150101 -10972.2 11854.5 1432.92 -60.9868 1018.39 1020.21 
12150002 -10129.8 11888.9 1199.23 61.4465 1117.38 1119.06 
8757.5 2
12150101 -11036.6 12431.7 1488.85 -130.754 1170.7 1177.98 
12150002 -10147.9 12472.1 1304.38 -36.8232 1182.87 1183.44 
8758 2
12150101 -10935.4 12907.6 1459.15 207.44 975.252 997.07 
12150002 -10119.5 12986.8 1256.38 58.1652 1054.85 1056.46 
8758.5 2
12150101 -10809.8 13355.1 1285.36 249.204 887.81 922.122 
12150002 -10007 13467.5 1310.5 223.291 953.678 979.47 
8759 2
12150101 -10873.3 13913.5 1722.54 -123.584 1086.36 1093.37 
12150002 -10047.2 13910.1 1450.54 -78.1203 861.045 864.581 
8759.5 2
12150101 -10776.2 14253.5 1629.69 197.713 692.464 720.137 
12150002 -9920.85 14271.8 1488.31 257.246 736.801 780.417 
8760 2
12150101 -10848.8 14722.1 1783.15 -145.66 940.995 952.202 
12150002 -9983.92 14701 1562.23 -126.66 861.755 871.013 
8760.5 2
12150101 -10911.5 15155.6 1840.14 -124.466 860.108 869.067 
12150002 -10049.1 15079.2 1612.14 -129.263 750.425 761.477 
8761 2
12150101 -10948.4 15609.4 1809.5 -74.6096 918.739 921.764 
12150002 -10052.6 15619.7 1842.14 -7.22961 1094.13 1094.15 
8761.5 2
12150101 -11005.4 16138.9 1839.93 -113.237 1050.45 1056.54 
12150002 -10129.6 16163.4 1792 -152.636 1078.8 1089.54 
8762 2
12150101 -11022.4 16796.7 1953.71 -33.6552 1307.87 1308.3 
12150002 -10194.9 16693.8 1677.43 -129.935 1054.39 1062.36 
8762.5 2
12150101 -11130.2 17366.2 1783.86 -219.668 1159.88 1180.5 
12150002 -10250.5 17184.1 1789.93 -113.18 998.691 1005.08 
8763 2
12150101 -11127 17920.4 1870.47 6.37755 1099.57 1099.59 
12150002 -10175.8 17811.1 1799.07 148.214 1243.9 1252.7 
8763.5 2
12150101 -11105 18283.4 1753.36 43.6508 720.153 721.475 
12150002 -10153.2 18197.8 1860.79 44.8129 767.3 768.607 
8764 2
12150101 -11216.6 18486.5 1610.86 -229.246 417.131 475.975 
12150002 -10179.9 18413.6 1734.57 -54.7081 443.092 446.456 
8764.5 2
12150101 -11313.4 18886.4 1593.21 -193.571 799.714 822.808 
12150002 -10281.5 18788.4 1621.79 -203.286 749.571 776.648 
8765 2
12150101 -11413.9 19459.1 1605.07 -198.868 1134.09 1151.39 
12150002 -10275.9 19359 1638.29 11.0325 1129.99 1130.04 
8765.5 2
12150101 -11159.1 20466.9 1704 515.616 2040.2 2104.34 
12150002 -10342 20341.4 1766.79 -133.748 1988.58 1993.07 
8766 2
12150101 -11052.9 21381.8 1667.27 210.448 1811.63 1823.81 
12150002 -10351.5 21347.8 1668.2 -18.8779 1992.96 1993.05 
8766.5 1
12150002 -10420.7 21790.5 1616.33 -138.677 887.241 898.014 
8767 1
12150002 -10516.9 22298.9 1542.27 -194.343 1027.07 1045.3 
