# Supplementary material for: Intrinsic group behaviour II: On the dependence of triad spatial dynamics on social and personal features; and on the effect of social interaction on small group dynamics
Source: PLoS One. 2019 Dec 3;14(12):e0225704. doi: 10.1371/journal.pone.0225704 (PMC6890182; doi:10.1371/journal.pone.0225704)
Supplement: S1 Data Set — (ZIP) [file pone.0225704.s001.zip › set_2_int/group_traj_dyad_int/traj_2_0109_34.dat]

2 12150100 12150201 0 1 0 0 0 0 1 20 20 20 1635.93 1647.81 1624.05 
8701 1
12150100 8286 1119 1432 0 0 0 
8701.5 1
12150100 8597.93 1026.43 1467.64 1186.04 -351.983 1237.17 
8702 2
12150201 8312 29.75 1477.5 0 0 0 
12150100 8954.71 711.214 1489.57 706.506 -624.187 942.741 
8702.5 2
12150201 8514.5 -188.143 1529.21 636.792 -685.198 935.415 
12150100 9068.57 48.5 1566.79 229.089 -1333.43 1352.97 
8703 2
12150201 8852.5 -623.929 1558.43 670.635 -864.654 1094.25 
12150100 9243.57 -382.5 1615.29 347.222 -855.159 922.962 
8703.5 2
12150201 8992.47 -1297.8 1603.53 274.984 -1323.91 1352.17 
12150100 9527.33 -877.6 1611.53 557.489 -972.692 1121.13 
8704 2
12150201 9354.86 -1673.79 1540.86 719.029 -746.003 1036.11 
12150100 10022 -1485.93 1578.64 981.481 -1207 1555.69 
8704.5 2
12150201 9823.21 -2144.64 1500.14 944.268 -949.309 1338.97 
12150100 10240.5 -1978.36 1619.93 440.524 -992.8 1086.15 
8705 2
12150201 10214.3 -2833.47 1595.33 775.898 -1366.71 1571.6 
12150100 10514.3 -2356.13 1658.47 543.188 -749.556 925.682 
8705.5 2
12150201 10463 -3209.57 1595.36 503.509 -761.346 912.781 
12150100 10797 -2737.29 1653.21 572.335 -771.564 960.665 
8706 2
12150201 10733.4 -3437.4 1620.33 555.236 -467.82 726.046 
12150100 11115.3 -3077.27 1631.87 653.662 -698.113 956.366 
8706.5 2
12150201 10996.1 -3783.33 1657.8 527.577 -694.645 872.278 
12150100 11377.1 -3398.4 1560.2 525.703 -644.846 831.979 
8707 2
12150201 11274 -4085.6 1605.6 561.347 -610.64 829.452 
12150100 11606.5 -3676.67 1580.27 463.434 -562.155 728.553 
8707.5 2
12150201 11499.3 -4436.73 1563.07 454.167 -707.93 841.09 
12150100 11756.8 -3952.8 1567.13 302.957 -556.72 633.814 
8708 2
12150201 11844.6 -4888.47 1604.27 692.051 -905.277 1139.5 
12150100 11920.3 -4336.73 1654.6 327.722 -769.405 836.293 
8708.5 2
12150201 12051.1 -5317.33 1476.87 403.385 -837.63 929.701 
12150100 12204.9 -4756.27 1645.67 555.729 -819.401 990.077 
8709 2
12150201 12427.7 -5815.6 1428.67 757.746 -1002.55 1256.7 
12150100 12648.7 -5266.07 1537.4 893.092 -1025.75 1360.07 
8709.5 2
12150201 12794.9 -6152.8 1484.2 737.349 -677.108 1001.08 
12150100 13087.1 -5686.07 1548.4 880.321 -843.373 1219.12 
8710 2
12150201 13123.1 -6507.67 1519.67 653.652 -706.906 962.796 
12150100 13508.1 -6113.8 1601.4 838.645 -852.058 1195.55 
8710.5 2
12150201 13518.6 -6857.07 1599.13 783.234 -691.881 1045.06 
12150100 13899.7 -6506.87 1567.73 775.446 -778.35 1098.7 
8711 2
12150201 13870.2 -7205.29 1571.93 689.44 -682.782 970.319 
12150100 14274.5 -6857.93 1540.86 734.837 -688.357 1006.89 
8711.5 2
12150201 14252.8 -7665.07 1610.29 763.616 -917.736 1193.88 
12150100 14687.6 -7244.79 1560.43 824.494 -772.17 1129.62 
8712 2
12150201 14584.2 -8060.85 1650.15 669.586 -799.545 1042.89 
12150100 15166.5 -7735.92 1575.77 967.61 -992.197 1385.9 
8712.5 2
12150201 15020.4 -8460.64 1633 899.377 -824.323 1219.99 
12150100 15535.4 -8122.07 1596.93 760.451 -796.182 1101 
8713 2
12150201 15430.3 -8817.93 1603 795.839 -693.759 1055.78 
12150100 15886.8 -8462.21 1609.93 682.386 -660.472 949.67 
8713.5 2
12150201 15769.4 -9184.15 1596.23 675.496 -729.532 994.239 
12150100 16175.5 -8858.38 1604.77 575.051 -789.184 976.471 
8714 2
12150201 16207.5 -9724.62 1525.62 903.41 -1114.35 1434.55 
12150100 16561.9 -9262.23 1619.15 796.828 -832.672 1152.51 
8714.5 2
12150201 16618.8 -10125.7 1527.08 825.765 -805.375 1153.48 
12150100 16905.1 -9583.38 1573.92 689.064 -644.887 943.763 
8715 2
12150201 16941.5 -10749.7 1665.64 627.881 -1214.05 1366.8 
12150100 17249.8 -10292.7 1644.14 670.64 -1380.02 1534.34 
8715.5 2
12150201 17280.2 -11202.5 1702.69 664.178 -887.74 1108.7 
12150100 17664.3 -10765.8 1656.92 812.788 -927.559 1233.28 
8716 2
12150201 17904.4 -11438.6 1630.21 1258.32 -476.172 1345.4 
12150100 18309.7 -11034.1 1607.36 1301.22 -541.076 1409.24 
8716.5 2
12150201 18170.8 -11674.7 1584 539.296 -477.833 720.53 
12150100 18569.5 -11306.5 1647 525.804 -551.252 761.807 
8717 2
12150201 18735.8 -12256.3 1542.5 1121.06 -1153.96 1608.85 
12150100 19207.8 -11737.5 1681.5 1266.52 -855.235 1528.23 
8717.5 2
12150201 19121.1 -12677.7 1518.23 769.044 -841.131 1139.71 
12150100 19579.4 -12055.6 1699.08 741.714 -634.961 976.379 
8718 2
12150201 19621.5 -12984 1641.07 998.848 -611.393 1171.11 
12150100 19853.2 -12423.4 1669.71 546.566 -734.158 915.272 
8718.5 2
12150201 19972.2 -13281.4 1645.69 705.541 -598.359 925.106 
12150100 20200.5 -12741.4 1614.69 698.841 -639.751 947.449 
8719 2
12150201 20375.3 -13481.1 1628.79 807.879 -400.317 901.622 
12150100 20625.1 -12989.4 1646.64 850.767 -497.082 985.34 
8719.5 2
12150201 20740.9 -13790.2 1563.08 734.212 -620.504 961.297 
12150100 21003.2 -13238 1617 759.202 -499.139 908.585 
8720 2
12150201 21089.5 -13935.9 1499.43 698.551 -292.134 757.176 
12150100 21346.4 -13487.3 1659.29 687.782 -499.571 850.068 
8720.5 2
12150201 21616.3 -14111.6 1432.69 1064.26 -354.923 1121.88 
12150100 21889.2 -13691.3 1673.46 1096.71 -412.166 1171.61 
8721 2
12150201 22177.6 -14275.5 1369 1150.28 -335.829 1198.3 
12150100 22364.6 -13805.4 1588.79 974.205 -233.708 1001.85 
8721.5 2
12150201 22732.7 -14421.4 1322.14 1075.72 -282.807 1112.27 
12150100 22836.8 -13958.4 1556.29 915.006 -296.512 961.849 
8722 2
12150201 23382.6 -14550.4 1430.62 1315.59 -261.045 1341.24 
12150100 23394.3 -14002.2 1537.92 1128.59 -88.6573 1132.06 
8722.5 2
12150201 23911.1 -14808.6 1573.21 1063.44 -519.634 1183.6 
12150100 24215.6 -14335.9 1548.71 1652.59 -671.435 1783.78 
8723 2
12150201 24390.8 -14974.8 1562.62 949.755 -328.963 1005.11 
12150100 24722.5 -14537.2 1571.62 1003.75 -398.607 1080 
8723.5 2
12150201 24844.6 -15122.2 1611.29 903.988 -293.715 950.507 
12150100 25119.7 -14642.7 1601.21 791.187 -210.28 818.654 
8724 2
12150201 25278.4 -15324 1695.46 862.452 -401.164 951.187 
12150100 25649.1 -14862.3 1588.15 1052.41 -436.567 1139.37 
8724.5 2
12150201 25833.6 -15518.4 1644.86 1106.09 -387.308 1171.94 
12150100 26075.7 -14954.4 1582.5 849.875 -183.365 869.431 
8725 2
12150201 26407.3 -15671.3 1530 1147.33 -305.758 1187.37 
12150100 26648.3 -15218.8 1614.38 1145.19 -528.978 1261.46 
8725.5 2
12150201 26953.9 -15904.8 1406.43 1088.74 -465.096 1183.92 
12150100 27196.8 -15455.6 1547.79 1092.59 -471.707 1190.06 
8726 2
12150201 27460.8 -16167.4 1359.62 1005.78 -521.03 1132.72 
12150100 27735.5 -15751 1608.62 1068.8 -586.026 1218.92 
8726.5 2
12150201 27940.9 -16397.5 1473.46 987.971 -473.409 1095.54 
12150100 28334.9 -15928.8 1779.62 1233.46 -365.78 1286.55 
8727 2
12150201 28501.3 -16491.8 1644.71 1116.26 -187.897 1131.96 
12150100 28886.4 -16040.9 1684.5 1098.47 -223.283 1120.94 
8727.5 2
12150201 29019.2 -16529.5 1686.69 1033.82 -75.2012 1036.55 
12150100 29371.1 -16152.3 1664.15 967.505 -222.456 992.75 
8728 2
12150201 29500.2 -16818.2 1634.08 979.633 -587.968 1142.54 
12150100 29835.3 -16381.1 1681.31 945.48 -465.925 1054.05 
8728.5 2
12150201 29948.8 -16887.4 1558.29 886.472 -136.765 896.96 
12150100 30353.1 -16526.9 1617.5 1023.39 -288.244 1063.21 
8729 2
12150201 30532.2 -17099.9 1486.77 1148.51 -418.437 1222.36 
12150100 30814.5 -16681.6 1590.08 908.108 -304.502 957.8 
8729.5 2
12150201 31010.8 -17350.8 1393.31 972.795 -510.006 1098.38 
12150100 31277.9 -16901.5 1555.92 941.995 -446.998 1042.67 
8730 1
12150201 31535.4 -17544.9 1346.5 1057.63 -391.295 1127.69 
8730.5 1
12150201 32279.7 -17832.2 1358.62 1503.56 -580.253 1611.64 
8731 1
12150201 32886.9 -17996 1509.64 1190.66 -321.267 1233.24 
8731.5 1
12150201 33556.3 -17941.5 1571.77 1328.13 108.059 1332.52 
8732 1
12150201 34166.5 -17820.9 1635.57 1213.11 239.781 1236.58 
8732.5 1
12150201 34729.5 -17919.6 1618.69 1110.53 -194.649 1127.46 
8733 1
12150201 35191.6 -18124.9 1631.08 950.776 -422.444 1040.4 
8733.5 1
12150201 35673.5 -18300 1614.08 983.516 -357.3 1046.41 
8734 1
12150201 36209 -18462.9 1589.14 1045.82 -318.08 1093.12 
8734.5 1
12150201 36643.9 -18644.6 1586.77 851.121 -355.691 922.455 
8735 1
12150201 37210 -18776.6 1563.69 1134.42 -264.529 1164.86 
8735.5 1
12150201 37664.9 -18976.2 1631.23 920.897 -404.08 1005.65 
8736 1
12150201 38128.8 -19136.4 1620 946.625 -326.845 1001.46 
8736.5 1
12150201 38711 -19388.5 1665.54 1169.14 -506.179 1274.01 
8737 1
12150201 39294.2 -19682.8 1630.08 1164.13 -587.594 1304.02 
8737.5 1
12150201 39645.8 -19919.2 1528.85 704.486 -473.717 848.945 
8738 1
12150201 39985.3 -20223.5 1449.77 687.325 -615.852 922.87 
8738.5 1
12150201 40518.7 -20191.3 1382.54 1066.77 64.3077 1068.71 
8739 1
12150201 40882.3 -20526.2 1385.31 728.688 -671.034 990.593 
8739.5 1
12150201 41404.1 -20733.2 1373.46 1043.54 -414 1122.66 
8740 1
12150201 42395.1 -20701.4 1521.29 1928 61.7223 1928.99 
8740.5 1
12150201 42855.5 -21019.7 1668.83 911.74 -630.174 1108.33 
8741 1
12150201 43258.8 -21374.5 1656.92 824.681 -725.709 1098.52 
8741.5 1
12150201 43696.5 -21706.4 1612.08 870.317 -659.734 1092.11 
8742 1
12150201 44182.9 -21927.8 1667.23 970.828 -441.885 1066.66 
8742.5 1
12150201 44645.2 -22227.8 1568.77 911.849 -591.868 1087.1 
8743 1
12150201 45187.5 -22289.2 1592.25 1099.94 -124.382 1106.95 
8743.5 1
12150201 45602.1 -22405.2 1621.08 839.225 -234.792 871.45 
8744 1
12150201 46030.6 -22532 1642.38 841.922 -249.207 878.03 
8744.5 1
12150201 46450.9 -22778.5 1656.15 832.292 -488.195 964.907 
8745 1
12150201 46757.2 -23104.5 1677.54 610.175 -649.402 891.087 
8745.5 1
12150201 47064.9 -23215.5 1633.77 615.385 -222 654.204 
