# Supplementary material for: Intrinsic group behaviour II: On the dependence of triad spatial dynamics on social and personal features; and on the effect of social interaction on small group dynamics
Source: PLoS One. 2019 Dec 3;14(12):e0225704. doi: 10.1371/journal.pone.0225704 (PMC6890182; doi:10.1371/journal.pone.0225704)
Supplement: S1 Data Set — (ZIP) [file pone.0225704.s001.zip › set_2_int/group_traj_dyad_int/traj_2_0109_33.dat]

2 12124500 12123001 0 0 0 0 2 0 1 40 30 50 1672.58 1672.78 1672.39 
8550 1
12123001 44589.6 -23502.3 1542.22 0 0 0 
8550.5 1
12123001 44191.2 -23369.5 1550.46 -909.593 303.36 958.847 
8551 1
12123001 43745.3 -23127.1 1582.85 -888.14 482.838 1010.9 
8551.5 1
12123001 43274.8 -22883.8 1508.46 -931.759 481.797 1048.95 
8552 1
12123001 42805.5 -22703.9 1497.42 -957.692 367.046 1025.62 
8552.5 1
12123001 42395.1 -22528.8 1603.54 -825.801 352.409 897.853 
8553 1
12123001 42045.7 -22379.1 1621.15 -681.062 291.798 740.939 
8553.5 1
12123001 41714.5 -22174.1 1646.38 -659.669 408.367 775.839 
8554 1
12123001 41470.5 -22079.1 1644 -492.013 191.519 527.974 
8554.5 1
12123001 41118.6 -22096.2 1663 -724.042 -35.1245 724.894 
8555 1
12123001 40940.4 -22198.9 1686.38 -353.632 -203.907 408.208 
8555.5 1
12123001 40652.1 -22227.6 1753 -582.44 -57.9643 585.317 
8556 1
12123001 40329.2 -22062.1 1744.79 -630.591 323.189 708.587 
8556.5 1
12123001 40162.2 -22211.7 1656.08 -330.007 -295.552 443.008 
8557 1
12123001 39998.7 -22357.1 1615.92 -331.05 -294.301 442.952 
8557.5 1
12123001 39841.5 -22632.4 1604.08 -318.281 -557.303 641.786 
8558 1
12123001 39783.4 -22952.3 1596.64 -115.286 -634.724 645.109 
8558.5 1
12123001 39848.4 -23089 1594.92 129.023 -271.259 300.38 
8559 1
12123001 39980.1 -23239.9 1564.08 266.584 -305.512 405.468 
8559.5 1
12123001 39971.9 -23432.6 1556.64 -15.9459 -377.003 377.34 
8560 1
12123001 40127.6 -23559.6 1519 314.454 -256.59 405.857 
8560.5 1
12123001 40289.9 -23600.2 1583.31 332.663 -83.1363 342.894 
8561 1
12123001 40339.7 -23670 1613 98.9448 -138.859 170.505 
8561.5 1
12123001 40442.8 -23777.5 1573.62 202.509 -211.123 292.545 
8562 1
12123001 40581.5 -23802.1 1539.23 274.247 -48.647 278.529 
8562.5 1
12123001 40654 -23825.7 1533.77 143.488 -46.7631 150.916 
8563 1
12123001 40481.9 -23910.5 1530.38 -341.422 -168.346 380.67 
8563.5 1
12123001 40406.8 -23990.7 1509.92 -155.961 -166.241 227.947 
8564 1
12123001 40404.9 -24047 1506.31 -3.7591 -115.912 115.973 
8564.5 1
12123001 40500.8 -24080.8 1453.54 191.082 -67.2694 202.577 
8565 2
12124500 40163.5 -23548.2 1601.92 0 0 0 
12123001 40521.5 -24039.5 1391.69 40.7419 81.6358 91.2376 
8565.5 2
12124500 40077.2 -23555.7 1563.92 -174.281 -15.035 174.929 
12123001 40414.5 -24045.3 1380.23 -208.022 -11.3738 208.332 
8566 2
12124500 39872.9 -23299.8 1551.17 -408.628 511.718 654.853 
12123001 40143.8 -24163.2 1417 -541.577 -235.718 590.651 
8566.5 2
12124500 39763.3 -23457.8 1533 -221.432 -319.062 388.372 
12123001 40103.1 -24113.7 1473.77 -82.1678 99.9482 129.388 
8567 2
12124500 39419.4 -24195.2 1496 -689.16 -1477.75 1630.55 
12123001 39921.9 -23790 1481.92 -363.047 648.682 743.365 
8567.5 1
12123001 39870 -23396.3 1480.38 -105.308 798.565 805.478 
8568 1
12123001 39948.6 -23260 1479.62 152.651 264.675 305.541 
8568.5 1
12123001 40053.3 -23163.6 1478.83 211.551 194.781 287.565 
8569 1
12123001 40025.4 -23075.4 1478 -57.7453 182.229 191.159 
8567.5 1
12124500 39599.8 -24506 1496.75 565.308 -974.399 1126.51 
8569.5 2
12124500 40217.8 -24494.3 1534.2 276.285 5.23022 276.335 
12123001 40041.8 -23094.8 1478 32.0638 -37.9347 49.6702 
8570 2
12124500 40397.6 -24522.7 1481.17 404.917 -63.8889 409.927 
12123001 39884.7 -23119 1478 -312.953 -48.2685 316.654 
8570.5 2
12124500 40367.3 -24613 1482.54 -61.1629 -182.492 192.468 
12123001 39764.8 -23458.2 1478 -242.217 -685.315 726.86 
8571 2
12124500 40493 -24696 1450.31 246.94 -163.065 295.921 
12123001 39685.9 -23602.1 1478 -154.904 -282.605 322.275 
8571.5 2
12124500 40400.6 -24758.2 1370.92 -184.097 -124.004 221.965 
12123001 39638.6 -23699.5 1476.92 -94.3023 -194.07 215.768 
8572 2
12124500 40251 -24958.1 1321 -305.272 -407.81 509.412 
12123001 39750.2 -23548.5 1476.54 227.852 308.085 383.188 
8572.5 2
12124500 39919.6 -25103.8 1303.43 -652.418 -286.828 712.685 
12123001 39758.2 -23466 1477 15.7156 162.477 163.236 
8573 2
12124500 39748.3 -25023.9 1295.92 -334.499 155.982 369.08 
12123001 39993.5 -23237.2 1477 459.467 446.815 640.901 
8573.5 2
12124500 39805.8 -24706.2 1316.62 115.539 637.936 648.315 
12123001 40007.5 -23058.2 1476.46 28.2669 359.438 360.548 
8574 2
12124500 39962.4 -24434.6 1352.62 313.704 544.319 628.247 
12123001 40106.8 -22996.2 1477 198.859 124.248 234.484 
8574.5 2
12124500 39980.2 -24099.5 1512.92 36.4952 685.229 686.2 
12123001 40160.6 -22801.2 1486.69 110.115 398.773 413.697 
8575 2
12124500 39774.8 -23712.6 1597.85 -419.152 789.639 893.99 
12123001 40061.1 -22669.2 1560.15 -203.14 269.545 337.521 
8575.5 2
12124500 39382.7 -23352.8 1603.14 -778.039 713.948 1055.97 
12123001 39752.5 -22548.9 1648.14 -612.256 238.684 657.136 
8576 2
12124500 38972.8 -22918 1604.15 -816.47 866.107 1190.28 
12123001 39519.2 -22134.8 1715.62 -464.68 824.876 946.757 
8576.5 2
12124500 38601.2 -22608.3 1692.15 -760.107 633.318 989.37 
12123001 39146.8 -21717.7 1761.85 -761.523 852.918 1143.41 
8577 2
12124500 38133.2 -22539.3 1716.07 -908.621 134.023 918.452 
12123001 38719.9 -21391.3 1773.43 -829.105 633.799 1043.61 
8577.5 2
12124500 37762.9 -22058.5 1783.23 -726.061 942.642 1189.85 
12123001 38247.1 -21053.1 1837.92 -927.02 663.154 1139.8 
8578 2
12124500 37438.5 -21820.9 1771.69 -666.245 487.917 825.8 
12123001 37814 -20851.2 1802.23 -889.275 414.468 981.119 
8578.5 2
12124500 37006.6 -21653 1735.15 -846.757 329.261 908.521 
12123001 37407.6 -20557.3 1794.85 -796.833 576.32 983.406 
8579 2
12124500 36539.6 -21417.1 1665.15 -934 471.846 1046.42 
12123001 36904 -20348.4 1713.15 -1007.23 417.846 1090.46 
8579.5 2
12124500 36154.8 -21253.8 1629.08 -794.978 337.413 863.618 
12123001 36343.9 -20057.2 1656.69 -1157.18 601.716 1304.28 
8580 2
12124500 35721.6 -21053.9 1641.93 -859.672 396.509 946.708 
12123001 35949.4 -19935.6 1603.57 -782.727 241.235 819.058 
8580.5 2
12124500 35219.2 -20854.1 1644.38 -994.886 395.746 1070.71 
12123001 35541.6 -19737.6 1577.77 -807.551 391.992 897.662 
8581 2
12124500 35055.4 -20881.3 1653.14 -336.338 -55.8702 340.947 
12123001 35176.4 -19574.2 1565.57 -749.87 335.526 821.513 
8581.5 2
12124500 34934.9 -21019.3 1649.8 -239.411 -274.316 364.097 
12123001 34716.5 -19442.1 1582.67 -914.305 262.719 951.301 
8582 2
12124500 34806 -21120.5 1648 -435.586 -342.005 553.807 
12123001 34113.4 -19292.5 1671.93 -1208.63 299.733 1245.24 
8582.5 2
12124500 33302.4 -20227.3 1730.57 -2148.06 1276.02 2498.48 
12123001 33541.4 -19364.5 1653.07 -1151.05 -144.869 1160.13 
8583 2
12124500 32837 -20031.4 1637.5 -910.679 383.282 988.05 
12123001 33069.2 -19210.1 1694 -923.959 302.209 972.126 
8583.5 2
12124500 32387.9 -19885.2 1550.14 -892.786 290.684 938.917 
12123001 32598.9 -19100.6 1653.29 -935.104 217.694 960.109 
8584 2
12124500 32002.9 -19662.6 1446.64 -773.092 447.074 893.055 
12123001 32029.7 -18886.8 1572.29 -1142.86 429.289 1220.82 
8584.5 2
12124500 31463.6 -19524.5 1387.71 -1055.49 270.198 1089.53 
12123001 31559.5 -18707.6 1475.07 -920.185 350.573 984.704 
8585 2
12124500 30808.5 -19277.8 1312.54 -1325.98 499.299 1416.87 
12123001 31068.6 -18475 1378.62 -993.694 470.937 1099.64 
8585.5 2
12124500 30282.6 -19113.3 1228.33 -1073.34 335.877 1124.67 
12123001 30367.6 -18111.3 1312.33 -1430.64 742.177 1611.7 
8586 2
12124500 29797.8 -18880.1 1251.71 -950.616 457.106 1054.81 
12123001 29849 -17849.6 1535.57 -1016.86 513.259 1139.05 
8586.5 2
12124500 29300 -18642.7 1357.87 -1026.36 489.642 1137.18 
12123001 29416.5 -17680.5 1620.27 -891.821 348.67 957.557 
8587 2
12124500 28741.9 -18450.6 1486.81 -1090.09 375.203 1152.85 
12123001 28845.8 -17644.2 1620.88 -1114.56 70.8577 1116.81 
8587.5 2
12124500 28164.7 -18402.1 1641.33 -1127.36 94.5882 1131.32 
12123001 28432.2 -17430.3 1697.53 -807.837 417.684 909.429 
8588 2
12124500 27519.8 -18292.7 1636.67 -1302.76 221.01 1321.37 
12123001 27877.8 -17389.3 1718.4 -1120 82.8283 1123.06 
8588.5 2
12124500 27117.9 -18249.6 1674.36 -823.653 88.3002 828.373 
12123001 27408.9 -17200.6 1717.14 -960.802 386.807 1035.74 
8589 2
12124500 26632.6 -18093.6 1624.73 -984.294 316.517 1033.93 
12123001 26884.1 -17072 1596.73 -1064.63 260.794 1096.11 
8589.5 2
12124500 26188.1 -17866 1594.8 -894.299 457.948 1004.73 
12123001 26393.5 -16830.5 1598.13 -986.989 485.983 1100.15 
8590 2
12124500 25697.7 -17706 1540.87 -982.899 320.641 1033.88 
12123001 26045.6 -16639.1 1601.27 -697.261 383.567 795.8 
8590.5 2
12124500 25120.6 -17398.3 1453.8 -1140.45 608.169 1292.47 
12123001 25503.1 -16494.9 1555.87 -1072.07 284.848 1109.27 
8591 2
12124500 24585.3 -17112.2 1575.07 -1062.13 567.564 1204.26 
12123001 25089.6 -16245.9 1512.71 -820.418 494.057 957.694 
8591.5 2
12124500 24147.1 -16996.3 1624.14 -864.328 228.656 894.062 
12123001 24621.9 -16049.2 1606.43 -922.513 387.997 1000.79 
8592 2
12124500 23736.7 -16745.8 1596 -814.201 497.024 953.916 
12123001 24140 -15829.8 1681.43 -956.207 435.374 1050.66 
8592.5 2
12124500 23208.7 -16485 1672.15 -1058.16 522.617 1180.18 
12123001 23723.3 -15604.9 1657.62 -835.055 450.627 948.884 
8593 2
12124500 22748 -16229.8 1657.77 -945.98 523.93 1081.38 
12123001 23289 -15423.3 1632.23 -891.802 372.927 966.636 
8593.5 2
12124500 22370.1 -16125.1 1615.57 -746.753 207.065 774.93 
12123001 22940.4 -15242.6 1638.79 -688.876 357.186 775.972 
8594 2
12124500 21914.9 -15957.7 1498.77 -890.841 327.552 949.151 
12123001 22529.9 -15078.8 1575.15 -803.338 320.402 864.875 
8594.5 2
12124500 21521.1 -15704.4 1475.85 -798.877 513.809 949.844 
12123001 22079.8 -14884.5 1501.69 -913.091 394.133 994.523 
8595 2
12124500 20967.4 -15485.5 1609.54 -1098.6 434.219 1181.3 
12123001 21598.3 -14606.5 1570.46 -955.281 551.74 1103.17 
8595.5 2
12124500 20472.1 -15249.5 1533 -1004.68 478.702 1112.9 
12123001 21150 -14248.5 1642.08 -909.346 726.166 1163.71 
8596 2
12124500 20048 -14911.1 1586.36 -836.444 667.447 1070.1 
12123001 20753.7 -14058.5 1651.64 -781.629 374.678 866.791 
8596.5 2
12124500 19640.6 -14707.4 1604.77 -806.702 403.482 901.979 
12123001 20357.4 -13795.6 1710 -784.811 520.564 941.762 
8597 2
12124500 19232.6 -14513.7 1572.62 -836.066 396.91 925.496 
12123001 19962 -13560.6 1702.23 -810.214 481.557 942.52 
8597.5 2
12124500 18827.3 -14107.5 1586.93 -797.893 799.591 1129.59 
12123001 19583 -13336.8 1617.64 -746.063 440.61 866.456 
8598 2
12124500 18533.6 -13719.6 1597.15 -582.679 769.612 965.307 
12123001 19267.8 -13023.5 1615.62 -625.305 621.675 881.752 
8598.5 2
12124500 18252.2 -13466.1 1529.85 -573.085 516.372 771.405 
12123001 18919 -12832.4 1671.69 -710.481 389.159 810.079 
8599 2
12124500 17922.2 -13204.4 1507.23 -666.667 528.671 850.845 
12123001 18547.4 -12524.6 1627.38 -750.738 621.756 974.776 
8599.5 2
12124500 17437.5 -12791.3 1462 -979.332 834.499 1286.65 
12123001 18092.6 -12254.5 1605.15 -918.726 545.765 1068.61 
8600 2
12124500 16965.2 -12521.8 1453.85 -950.163 542.176 1093.97 
12123001 17792.5 -11939.2 1519.46 -603.931 634.422 875.913 
8600.5 2
12124500 16543.5 -12005.3 1494.57 -830.179 1016.85 1312.7 
12123001 17376.6 -11429.9 1449.43 -818.681 1002.55 1294.35 
8601 2
12124500 15867 -11604.4 1664.46 -1329.08 787.625 1544.93 
12123001 16783.5 -11066.8 1564.31 -1165.09 713.336 1366.12 
8601.5 2
12124500 15537.1 -11301.3 1665.08 -669.215 614.76 908.724 
12123001 16423.2 -10856.9 1686.77 -731.003 425.651 845.899 
8602 2
12124500 15167.4 -10951.3 1675.79 -726.225 687.666 1000.14 
12123001 16070.8 -10577.2 1671.29 -692.275 549.526 883.869 
8602.5 2
12124500 14869.7 -10613.1 1675.62 -588.412 668.397 890.496 
12123001 15759.7 -10075.2 1614.31 -614.809 992.062 1167.12 
8603 2
12124500 14452.9 -10101.5 1671.54 -833.538 1023.23 1319.77 
12123001 15384.9 -9801.85 1651.23 -749.538 546.769 927.774 
8603.5 2
12124500 14129.5 -9666.08 1747.54 -651.985 877.792 1093.44 
12123001 15022.8 -9423.77 1640.31 -729.994 762.252 1055.42 
8604 2
12124500 13916.2 -9333.46 1702.08 -438.905 684.394 813.039 
12123001 14719.5 -8988.38 1623 -624.09 895.853 1091.81 
8604.5 2
12124500 13689.7 -8979.36 1676.07 -452.129 706.795 839.035 
12123001 14391.9 -8634.36 1658.29 -653.912 706.642 962.779 
8605 2
12124500 13352.8 -8653.23 1663.92 -663.126 641.981 922.971 
12123001 14045.3 -8233.15 1658.62 -682.325 789.77 1043.7 
8605.5 2
12124500 13029.4 -8310.79 1649.79 -645.687 683.523 940.274 
12123001 13720.1 -7936.64 1655.5 -649.174 591.838 878.464 
8606 2
12124500 12667 -7947.15 1674 -732.035 734.61 1037.08 
12123001 13451.9 -7576.31 1676.38 -541.714 727.95 907.395 
8606.5 2
12124500 12537.1 -7596.08 1692.77 -265.149 716.484 763.972 
12123001 13185.1 -7296 1699.77 -544.584 572.057 789.823 
8607 2
12124500 12164.4 -7224.5 1682.71 -732.119 730.014 1033.88 
12123001 12852.2 -6909.36 1685.5 -653.954 759.613 1002.33 
8607.5 2
12124500 11767.3 -6891.92 1726.15 -789.505 661.187 1029.8 
12123001 12467.4 -6586 1650.77 -765.069 642.857 999.298 
8608 2
12124500 11315.5 -6536.64 1666.64 -905.426 711.984 1151.83 
12123001 12064.3 -6291.36 1608.71 -807.813 590.467 1000.61 
8608.5 2
12124500 10834.8 -6085.31 1604.38 -957.631 899.074 1313.54 
12123001 11699.5 -5874.77 1577.77 -726.741 829.856 1103.09 
8609 2
12124500 10483 -5740 1631.29 -695.196 682.426 974.168 
12123001 11277.2 -5460.79 1589.57 -834.481 818.149 1168.64 
8609.5 2
12124500 10136.2 -5398.08 1612.69 -702.118 692.152 985.923 
12123001 10976.1 -5153.92 1623.77 -609.59 621.179 870.324 
8610 2
12124500 9812.43 -4862.36 1663.86 -650.051 1075.74 1256.9 
12123001 10552.1 -4911.29 1587.14 -851.273 487.224 980.843 
8610.5 2
12124500 9551.85 -4656.15 1661.31 -526.429 416.572 671.312 
12123001 10264.2 -4544.31 1569.15 -581.641 741.37 942.303 
8611 2
12124500 9311.5 -4147.21 1692.14 -479.733 1015.85 1123.43 
12123001 10019.1 -4195.07 1586.43 -489.34 697.078 851.688 
8611.5 2
12124500 8944.77 -3705.85 1726.46 -723.335 870.549 1131.84 
12123001 9738.38 -3884.15 1632.69 -553.623 613.25 826.18 
8612 2
12124500 8657.46 -3421.69 1689.54 -591.168 584.679 831.462 
12123001 9495.08 -3598.62 1663.31 -500.633 587.528 771.895 
8612.5 2
12124500 8432.29 -2980.07 1674.43 -450.352 883.242 991.43 
12123001 9113.79 -3261.14 1690.79 -762.582 674.945 1018.37 
8613 2
12124500 8071.5 -2582.43 1651.64 -703.286 775.132 1046.63 
12123001 8872.79 -2869.71 1657.57 -469.786 763.019 896.045 
8613.5 2
12124500 7787.62 -2215.54 1722.92 -571.196 738.209 933.391 
12123001 8575.62 -2523.31 1663.77 -597.928 696.995 918.325 
8614 2
12124500 7436 -1897.71 1712.79 -717.582 648.621 967.281 
12123001 8186.79 -2047.07 1704.57 -793.53 971.911 1254.71 
8614.5 2
12124500 7069.21 -1460.71 1699.21 -723.443 861.933 1125.3 
12123001 7819.5 -1552.71 1697.93 -724.429 975.063 1214.72 
8615 2
12124500 6840.69 -1022.15 1652.77 -455.223 873.626 985.115 
12123001 7587.62 -1105.46 1646.54 -461.922 890.942 1003.57 
8615.5 2
12124500 6570.71 -547.786 1664.64 -538.878 946.843 1089.45 
12123001 7249.71 -701.143 1646.29 -674.453 807.023 1051.75 
8616 2
12124500 6262.08 -129.692 1628 -616.043 834.518 1037.27 
12123001 7004.85 -234.231 1610.15 -488.759 931.96 1052.35 
8616.5 2
12124500 5952.38 317 1607.23 -630.738 909.76 1107.02 
12123001 6813.54 201.923 1574.38 -389.629 888.297 969.991 
8617 2
12124500 5654.31 729.846 1587.46 -599.752 830.676 1024.56 
12123001 6525.08 557.154 1575.69 -580.406 714.75 920.727 
8617.5 2
12124500 5381 1128.93 1567.79 -541.203 790.262 957.818 
12123001 6314.36 1051.93 1503.21 -417.267 979.752 1064.91 
8618 2
12124500 5123.54 1611.62 1473.46 -512.872 961.528 1089.76 
12123001 6197.54 1537 1449.38 -232.707 966.278 993.904 
8618.5 2
12124500 4867.23 1905.77 1454 -527.382 605.255 802.786 
12123001 6075.69 2000.77 1412.69 -250.712 954.258 986.643 
8619 2
12124500 4607.36 2299.93 1487 -507.566 769.842 922.106 
12123001 5953.57 2615.93 1435.29 -238.517 1201.48 1224.93 
8619.5 2
12124500 4444.23 2816.77 1476.62 -317.366 1005.53 1054.42 
12123001 5776.23 2959.08 1439.85 -345.021 667.604 751.488 
8620 2
12124500 4310 3271.54 1546 -275.628 933.818 973.646 
12123001 5764.62 3260.15 1440.62 -23.8509 618.228 618.688 
8620.5 2
12124500 4215.21 3662.71 1587.71 -189.571 782.352 804.992 
12123001 5686.36 3736.07 1462.79 -156.516 951.835 964.618 
8621 2
12124500 4180.54 4162.62 1580.77 -69.9109 1007.87 1010.29 
12123001 5464 4213 1601.23 -448.301 961.55 1060.92 
8621.5 2
12124500 4024.86 4585.36 1713.07 -312.613 848.879 904.612 
12123001 5459.36 4584.07 1610.93 -9.32301 745.123 745.182 
8622 2
12124500 4071.57 4996.36 1661.36 91.061 801.17 806.328 
12123001 5415.5 4834.71 1656.64 -85.4915 488.583 496.006 
8622.5 1
12124500 4000.23 5325.15 1656.85 -140.711 648.514 663.604 
