# Supplementary material for: Intrinsic group behaviour II: On the dependence of triad spatial dynamics on social and personal features; and on the effect of social interaction on small group dynamics
Source: PLoS One. 2019 Dec 3;14(12):e0225704. doi: 10.1371/journal.pone.0225704 (PMC6890182; doi:10.1371/journal.pone.0225704)
Supplement: S1 Data Set — (ZIP) [file pone.0225704.s001.zip › set_2_int/group_traj_dyad_int/traj_2_0109_32.dat]

2 12123301 12121000 0 0 1 0 1 1 0 15 0 30 1403.51 1588.25 1218.78 
8530.5 1
12121000 38423.1 -18845.5 1466.09 0 0 0 
8531 1
12121000 37976.7 -18755.9 1483.2 -1028.47 206.27 1048.95 
8531.5 1
12121000 37521.7 -18744.8 1503.07 -910.038 22.2952 910.311 
8532 1
12121000 36979.6 -18655.9 1495.93 -1124.63 184.499 1139.66 
8532.5 1
12121000 36512.6 -18576.5 1466.71 -947.407 160.968 960.984 
8533 1
12121000 35967.6 -18487.1 1460.07 -1076.93 176.736 1091.34 
8533.5 1
12121000 35518.9 -18344 1457 -881.701 281.083 925.421 
8534 1
12121000 35090.2 -18401.3 1535.62 -848.765 -113.481 856.318 
8534.5 1
12121000 34639.9 -18330.1 1556.79 -897.159 141.763 908.29 
8535 1
12121000 34286.1 -18079.3 1546.15 -701.945 497.689 860.477 
8535.5 1
12121000 33912.9 -17931.4 1494.15 -755.372 299.439 812.558 
8536 1
12121000 33393.1 -17781.4 1490.64 -1033.36 298.265 1075.54 
8536.5 1
12121000 32997.2 -17623.7 1480.85 -777.823 309.754 837.232 
8537 1
12121000 32445.1 -17731.9 1523.08 -1115.46 -218.648 1136.69 
8537.5 1
12121000 31926.2 -17941.9 1520.15 -1069.79 -432.99 1154.09 
8538 1
12121000 31460.5 -17933.7 1531.86 -911.411 16.0642 911.552 
8538.5 1
12121000 30747 -17549.2 1496.15 -1410.08 759.849 1601.78 
8539 1
12121000 30276.8 -17673.8 1451 -957.543 -253.642 990.568 
8539.5 1
12121000 29794.9 -17551.9 1458.54 -950.539 240.328 980.449 
8540 1
12121000 29554.7 -17183.5 1464.83 -492.329 754.965 901.31 
8540.5 1
12121000 29015.5 -17319.2 1541.23 -1089.3 -274.204 1123.29 
8541 1
12121000 28584.8 -16932.8 1601.77 -854.396 766.789 1148.02 
8541.5 1
12121000 28263.9 -16835.5 1634.54 -631.738 191.399 660.096 
8542 1
12121000 27823.5 -16760.7 1661.62 -872.049 148.21 884.554 
8542.5 1
12121000 27307.8 -16507.4 1599.62 -1027.43 504.597 1144.65 
8543 1
12121000 27001.6 -16395.8 1546.83 -618.557 225.356 658.33 
8543.5 1
12121000 26618.2 -16017.1 1465.31 -793.691 784.175 1115.74 
8544 1
12121000 26768.4 -15611.3 1408.31 298.517 806.698 860.159 
8544.5 1
12121000 26452.1 -15383.6 1344.15 -628.842 452.669 774.824 
8545 1
12121000 25842.9 -15161 1247.92 -1206.25 440.823 1284.27 
8545.5 1
12121000 25433.8 -14921.5 1250.46 -819.948 479.883 950.053 
8546 1
12121000 25073.1 -14663.5 1210.62 -719.945 514.97 885.164 
8546.5 1
12121000 24587.3 -14519.8 1262.85 -960.018 284.129 1001.18 
8547 1
12121000 24286.3 -14325.8 1277.25 -610.496 393.379 726.259 
8547.5 1
12121000 23829.3 -14215.5 1401.62 -934.613 225.552 961.444 
8548 1
12121000 23471.9 -14139.2 1442.38 -696.656 148.898 712.391 
8548.5 1
12121000 23016.7 -13917.7 1381.46 -903.236 439.408 1004.45 
8549 1
12121000 22514.1 -13732.2 1420 -1005.23 371.077 1071.53 
8549.5 1
12121000 22152.8 -13584.6 1457.15 -716.88 292.735 774.346 
8550 1
12121000 21803.1 -13338.6 1484.33 -712.191 501.084 870.805 
8550.5 1
12121000 21428.2 -13171.8 1549.38 -752.87 334.814 823.962 
8551 1
12121000 21070.4 -13019.5 1725.62 -712.688 303.402 774.581 
8551.5 1
12121000 20774.6 -12745.3 1622.62 -585.682 543.031 798.69 
8552 1
12121000 20513.4 -12578.9 1563.42 -533.059 339.574 632.03 
8552.5 1
12121000 20250.9 -12389.6 1536.69 -528.156 380.888 651.172 
8553 2
12123301 20363 -12072 1088 0 0 0 
12121000 19867.1 -12209.9 1565.77 -748.238 350.277 826.169 
8553.5 2
12123301 20291.4 -12174.5 1104.23 -266.228 -380.898 464.716 
12121000 19508.5 -12047.8 1570 -714.22 323.016 783.868 
8554 2
12123301 20034.2 -12137.8 1168.83 -518.417 73.8472 523.65 
12121000 19233.6 -11819.1 1589.67 -554.345 461.06 721.024 
8554.5 2
12123301 19762.4 -11812.9 1159.62 -559.394 668.54 871.703 
12121000 19085 -11721.7 1587.69 -305.727 200.393 365.549 
8555 2
12123301 19446.7 -11684 1180.54 -626.374 255.8 676.593 
12121000 18845.2 -11465.2 1599.38 -475.733 508.852 696.6 
8555.5 2
12123301 18914.5 -11470.3 1205.62 -1075.21 431.702 1158.64 
12121000 18422.4 -11080.5 1688.85 -854.235 777.312 1154.96 
8556 2
12123301 18142.8 -11215.1 1264.14 -1507.18 498.508 1587.48 
12121000 17578.1 -10824.6 1615.14 -1648.91 499.646 1722.95 
8556.5 2
12123301 17871.9 -10810.9 1405.46 -535.302 798.712 961.503 
12121000 17255.6 -10775.7 1613.38 -637.406 96.7402 644.705 
8557 2
12123301 17632.9 -10474.1 1376.77 -483.806 681.875 836.075 
12121000 16907 -10438.8 1594 -705.699 681.875 981.308 
8557.5 2
12123301 17546.5 -10127.5 1338.69 -175.023 701.495 722.999 
12121000 16552.2 -10298.3 1554.08 -718.156 284.491 772.453 
8558 2
12123301 17038.1 -9759.79 1223.07 -1008.57 729.668 1244.84 
12121000 16282.7 -10039.6 1568.93 -534.755 513.366 741.287 
8558.5 2
12123301 16569.6 -9577 1142.69 -929.618 362.67 997.857 
12121000 15946 -9847.54 1601.38 -668.084 381.018 769.097 
8559 2
12123301 16116.8 -9140.23 1175.54 -916.537 884.148 1273.48 
12121000 15536.2 -9408.92 1542.77 -829.492 887.885 1215.07 
8559.5 2
12123301 15768.4 -8791.43 1158 -681.975 682.587 964.891 
12121000 15242.6 -9046.29 1538.36 -574.536 709.662 913.078 
8560 2
12123301 15429.5 -8526.83 1205.25 -684.56 534.536 868.534 
12121000 14893.1 -8812.5 1552.08 -706.181 472.294 849.561 
8560.5 2
12123301 15125.1 -8286.92 1202.15 -623.818 491.619 794.253 
12121000 14613.8 -8522.38 1533.46 -572.207 594.499 825.136 
8561 2
12123301 14732.9 -7875.31 1235.54 -779.63 818.321 1130.25 
12121000 14244.2 -8191.23 1522.92 -734.822 658.358 986.609 
8561.5 2
12123301 14458.3 -7555.69 1196.85 -539.519 627.928 827.874 
12121000 13893.4 -7787.46 1555 -689.285 793.26 1050.89 
8562 2
12123301 14007.8 -7007 1182.38 -890.24 1084.37 1402.99 
12121000 13623.5 -7364.38 1553.15 -533.293 836.12 991.715 
8562.5 2
12123301 13741.8 -6732.15 1220.85 -526.885 544.25 757.506 
12121000 13302.8 -7099 1549.69 -635.187 525.514 824.395 
8563 2
12123301 13398.7 -6421.15 1232.23 -680.708 617.063 918.766 
12121000 13060.4 -6839.46 1568.08 -480.922 514.957 704.604 
8563.5 2
12123301 13098.7 -6118.5 1165.33 -622.46 627.913 884.155 
12121000 12750 -6515.83 1585.08 -643.951 671.428 930.317 
8564 2
12123301 12847.9 -5846.77 1143 -515.933 559.117 760.788 
12121000 12416.8 -6195.69 1573.38 -685.66 658.726 950.816 
8564.5 2
12123301 12579.6 -5554.23 1133.85 -534.477 582.746 790.733 
12121000 12216.3 -5924.85 1543.69 -399.326 539.534 671.236 
8565 2
12123301 12246.5 -5297.38 1091.38 -658.407 507.601 831.359 
12121000 11732.1 -5399.15 1488 -956.978 1038.92 1412.5 
8565.5 2
12123301 11911.7 -4923.92 1082.92 -651.302 726.579 975.762 
12121000 11432.1 -5043.54 1465.08 -583.658 691.859 905.166 
8566 2
12123301 11614.2 -4425.83 1110.33 -595.051 996.179 1160.37 
12121000 11187.4 -4739.25 1467.33 -489.321 608.577 780.897 
8566.5 2
12123301 11324.8 -4218.23 1100.62 -584.486 419.399 719.388 
12121000 10864 -4420.92 1505.92 -653.367 643.085 916.759 
8567 2
12123301 10951.7 -3768.75 1116.58 -747.855 900.763 1170.75 
12121000 10530.8 -4046.5 1508.83 -667.669 750.347 1004.39 
8567.5 2
12123301 10810.3 -3603.62 1158.85 -286.732 334.959 440.923 
12121000 10295.6 -3711 1551.85 -477.116 680.527 831.118 
8568 2
12123301 10568.1 -3345.85 1144.38 -470.351 500.523 686.843 
12121000 10034.1 -3364 1576.69 -507.842 673.786 843.737 
8568.5 2
12123301 10325.6 -3085.33 1149.92 -489.886 526.289 719.005 
12121000 9827.33 -3124.5 1600.75 -417.664 483.838 639.173 
8569 2
12123301 10075.8 -2952.54 1178.23 -516.145 274.37 584.538 
12121000 9555.31 -2841.15 1605.23 -562.036 585.426 811.547 
8569.5 2
12123301 9885.77 -2836.62 1249.54 -371.82 226.855 435.561 
12121000 9246.38 -2397.92 1620.38 -604.546 867.379 1057.27 
8570 2
12123301 9563.67 -2476.42 1219.5 -641.639 717.527 962.572 
12121000 9046.75 -2104.42 1607.17 -397.679 584.674 707.101 
8570.5 2
12123301 9368.08 -2156.23 1154.92 -395.131 646.84 757.978 
12121000 8918.92 -1795.08 1594.85 -258.236 624.929 676.182 
8571 2
12123301 9286.15 -1726.23 1182.54 -160.949 844.794 859.989 
12121000 8827.46 -1423.38 1548.38 -179.689 730.24 752.023 
8571.5 2
12123301 9213.75 -1316.67 1183.92 -144.231 815.865 828.515 
12121000 8721.42 -1006.33 1548.67 -211.245 830.779 857.216 
8572 2
12123301 9122.54 -923.846 1109 -186.146 801.675 823.002 
12121000 8681.54 -630.385 1554.31 -81.3841 767.242 771.547 
8572.5 2
12123301 9050.57 -519.071 1073.93 -141.667 796.801 809.297 
12121000 8593.5 -199.929 1563.93 -173.304 847.354 864.895 
8573 2
12123301 8925 -103.385 1147 -245.257 811.888 848.123 
12121000 8436.08 356.846 1506.85 -307.467 1087.45 1130.08 
8573.5 2
12123301 8805.54 264.923 1123.46 -239.883 739.574 777.504 
12121000 8523.54 721.769 1443.62 175.626 732.777 753.53 
8574 2
12123301 8598.46 646.692 1061.54 -414.984 765.069 870.369 
12121000 8523.54 1251.15 1427.23 0 1060.89 1060.89 
8574.5 2
12123301 8443.46 987.154 998.846 -316.973 696.24 764.999 
12121000 8199.31 1512.62 1396.08 -663.049 534.686 851.776 
8575 2
12123301 8314.85 1429.08 944.231 -262.48 901.884 939.303 
12121000 8006.62 1931.46 1351.62 -393.25 854.788 940.908 
8575.5 2
12123301 8291 1974.43 896.286 -47.3138 1082.05 1083.08 
12121000 7922.5 2511.71 1294.29 -166.896 1151.3 1163.33 
8576 2
12123301 8324.77 2631.85 852.231 67.2694 1309.6 1311.32 
12121000 7879.85 3082.23 1274.62 -84.9678 1136.49 1139.66 
8576.5 2
12123301 8282 3224.62 831.154 -87.4626 1212.21 1215.36 
12121000 7885.54 3464.92 1271 11.6407 782.602 782.688 
