# Supplementary material for: Intrinsic group behaviour II: On the dependence of triad spatial dynamics on social and personal features; and on the effect of social interaction on small group dynamics
Source: PLoS One. 2019 Dec 3;14(12):e0225704. doi: 10.1371/journal.pone.0225704 (PMC6890182; doi:10.1371/journal.pone.0225704)
Supplement: S1 Data Set — (ZIP) [file pone.0225704.s001.zip › set_2_int/group_traj_dyad_int/traj_2_0109_31.dat]

2 12120800 12120600 0 0 0 0 1 1 0 40 40 40 1661.21 1729.91 1592.51 
8526 1
12120600 8043 1511.5 1471 0 0 0 
8526.5 1
12120600 8104.2 1239.2 1495.67 217.794 -969.039 993.212 
8527 1
12120600 7988.33 680.067 1503.53 -234.074 -1129.56 1153.56 
8527.5 1
12120600 8215.87 169.133 1542.07 459.663 -1032.19 1129.91 
8528 1
12120600 8731.13 -622.467 1672.47 1038.84 -1595.97 1904.29 
8528.5 2
12120800 9245.6 -565.2 1328.6 0 0 0 
12120600 8933.87 -1169.6 1694.67 407.095 -1098.66 1171.66 
8529 2
12120800 9777.4 -1129 1356.07 1564.12 -1658.24 2279.52 
12120600 9364.8 -1579.67 1754.6 853.333 -812.013 1177.94 
8529.5 2
12120800 10170.7 -1907.93 1538.93 754.958 -1495.07 1674.88 
12120600 9688.93 -2090.53 1769.47 622.137 -980.55 1161.26 
8530 2
12120800 10555.8 -2281.6 1562.07 777.912 -754.882 1083.97 
12120600 10151.8 -2606.8 1727.27 935.084 -1042.96 1400.77 
8530.5 2
12120800 10979.1 -2779.07 1590.67 853.36 -1002.96 1316.87 
12120600 10514 -2975.73 1719.93 730.242 -743.817 1042.36 
8531 2
12120800 11249.4 -3151.33 1565.73 539.587 -743.047 918.299 
12120600 10764.1 -3434.53 1680.13 499.135 -915.768 1042.96 
8531.5 2
12120800 11614.9 -3664.5 1568.64 730.914 -1026.33 1260 
12120600 11114.9 -3839.79 1624.5 701.724 -810.505 1072.07 
8532 2
12120800 11957.6 -4044.64 1522.29 711.174 -788.678 1061.97 
12120600 11415.6 -4323.64 1608.86 623.74 -1003.85 1181.85 
8532.5 2
12120800 12277.2 -4501.64 1527.86 648.218 -926.978 1131.14 
12120600 11740.6 -4718.79 1626 659.374 -801.507 1037.88 
8533 2
12120800 12563.2 -5121.64 1462.43 565.217 -1225.3 1349.38 
12120600 11997.6 -5149.86 1593.71 507.905 -851.92 991.834 
8533.5 2
12120800 12956 -5666 1448.5 771.681 -1069.46 1318.8 
12120600 12402.4 -5765.21 1641.86 795.257 -1208.95 1447.07 
8534 2
12120800 13364.3 -6038.85 1577.54 808.53 -738.309 1094.91 
12120600 12859.9 -6171.23 1711.62 905.93 -803.993 1211.24 
8534.5 2
12120800 13719.7 -6462 1534.71 707.981 -842.936 1100.81 
12120600 13168.6 -6596.36 1734.79 614.98 -846.865 1046.6 
8535 2
12120800 14093.7 -6821.46 1518 742.02 -713.217 1029.21 
12120600 13535.4 -6983.31 1702.46 727.662 -767.759 1057.8 
8535.5 2
12120800 14448.4 -7231.85 1525.85 718.001 -830.738 1098.02 
12120600 13901.5 -7455.92 1665.23 741.202 -956.711 1210.24 
8536 2
12120800 14970.9 -7589.79 1559.71 1038.85 -711.609 1259.21 
12120600 14378.2 -7941.86 1656.14 947.666 -966.072 1353.28 
8536.5 2
12120800 15308.4 -8206.85 1522.85 662.978 -1212.3 1381.74 
12120600 14728.6 -8409.54 1641.38 688.411 -918.824 1148.11 
8537 2
12120800 15734.9 -8567.23 1559.38 861.694 -728.05 1128.08 
12120600 15164.8 -8921.46 1616.31 881.119 -1034.19 1358.64 
8537.5 2
12120800 16222.7 -8827 1575.31 1005.71 -535.607 1139.44 
12120600 15564.1 -9249 1632.69 823.315 -675.337 1064.86 
8538 2
12120800 16647.1 -9303.07 1531.14 830.627 -931.647 1248.16 
12120600 15904.2 -9820.14 1665.57 665.631 -1117.7 1300.89 
8538.5 2
12120800 16939.1 -9462.69 1526.77 576.945 -315.456 657.555 
12120600 16191 -10347.8 1726.23 566.77 -1042.89 1186.95 
8539 2
12120800 17395.1 -9960.62 1573.54 928.717 -1014.1 1375.11 
12120600 16610.8 -10723.2 1768.23 854.927 -764.374 1146.81 
8539.5 2
12120800 17615.7 -10743.7 1673.46 435.139 -1544.53 1604.66 
12120600 17043.6 -11057.3 1796.77 853.74 -659.081 1078.54 
8540 2
12120800 18165.2 -11150.8 1663.58 1126.14 -834.305 1401.52 
12120600 17474.6 -11351.1 1746.92 883.131 -601.999 1068.8 
8540.5 2
12120800 19047.3 -11218.3 1632.38 1781.93 -136.312 1787.14 
12120600 17947.6 -11617 1685.69 955.62 -537.205 1096.27 
8541 2
12120800 19426.1 -11522.2 1654.15 751.526 -603.022 963.549 
12120600 18236.7 -11856.8 1623.62 573.565 -475.733 745.184 
8541.5 1
12120800 19682 -12163.2 1692.31 503.786 -1261.81 1358.66 
8542 1
12120800 20013 -12410.2 1699.46 655.446 -489.109 817.824 
8542.5 1
12120800 20085.3 -12899.7 1707.08 144.039 -975.023 985.605 
8543 1
12120800 20463.1 -13278.5 1758.83 763.183 -765.268 1080.78 
8543.5 1
12120800 20762.8 -13598.5 1711.31 620.468 -662.446 907.643 
8544 1
12120800 21130.2 -13852.1 1699.69 730.387 -504.206 887.518 
8544.5 1
12120800 21401.9 -14186.1 1652.69 540.297 -664.016 856.059 
8545 1
12120800 21684.2 -14469.9 1619.31 558.873 -562.072 792.631 
8545.5 1
12120800 22155.5 -14813.6 1551.54 944.504 -688.762 1168.97 
8546 1
12120800 22633.1 -15180.9 1523.62 953.324 -733.149 1202.64 
8546.5 1
12120800 23099.5 -15552.8 1646.23 921.861 -734.874 1178.93 
8547 1
12120800 23381.1 -15761.3 1725.17 571.085 -423.051 710.711 
8547.5 1
12120800 23836.5 -16094.2 1694.69 931.401 -680.615 1153.58 
8548 1
12120800 24278.5 -16500.6 1688.62 861.448 -792.323 1170.41 
8548.5 1
12120800 24813.2 -16581.5 1702 1060.9 -160.562 1072.98 
8549 1
12120800 25236.9 -16710.2 1638.69 847.538 -257.231 885.714 
8549.5 1
12120800 25801.3 -16972.1 1541.77 1119.81 -519.689 1234.53 
8550 1
12120800 26430 -17285.4 1467.83 1280.43 -638.166 1430.65 
8550.5 1
12120800 26913.4 -17681 1467.08 970.652 -794.344 1254.25 
8551 1
12120800 27411.2 -17873.7 1533 991.572 -383.849 1063.28 
8551.5 1
12120800 28047.9 -17822.8 1615.77 1260.93 100.838 1264.95 
8552 1
12120800 28547.7 -18060.8 1606.58 1019.88 -485.675 1129.62 
8552.5 1
12120800 29018.5 -18270.3 1593.54 947.273 -421.645 1036.88 
8553 1
12120800 29614.4 -18480.6 1515 1161.64 -409.957 1231.86 
8553.5 1
12120800 30186.2 -18804.6 1413.31 1138.98 -645.418 1309.14 
8554 1
12120800 30777.3 -19017.2 1335.25 1191.89 -428.531 1266.59 
8554.5 1
12120800 31388.1 -19289.6 1275.69 1256.67 -560.594 1376.04 
8555 1
12120800 31930.5 -19454.8 1283.85 1076.16 -327.686 1124.94 
8555.5 1
12120800 32460.4 -19704.5 1325.38 1070.55 -504.584 1183.51 
8556 1
12120800 33213.1 -19928.5 1632.71 1470.23 -437.425 1533.92 
8556.5 1
12120800 33834.2 -19922 1718.08 1227.29 12.8459 1227.36 
8557 1
12120800 34367.5 -20004.8 1699.54 1079.73 -167.705 1092.67 
8557.5 1
12120800 34887.7 -20070.3 1633.54 1052.94 -132.513 1061.25 
8558 1
12120800 35440.5 -20270.5 1571.64 1096.84 -397.207 1166.55 
8558.5 1
12120800 36032.5 -20450 1526.38 1174.68 -356.151 1227.48 
8559 1
12120800 36572.5 -20682 1575 1093.12 -469.636 1189.73 
8559.5 1
12120800 37234.6 -20881.5 1664.86 1295.56 -390.411 1353.11 
8560 1
12120800 37926.7 -21039 1747.58 1398.17 -318.182 1433.92 
8560.5 1
12120800 38384.9 -21153.7 1778.77 939.05 -235.025 968.014 
8561 1
12120800 38861.1 -21333.3 1804.38 946.628 -357.088 1011.74 
8561.5 1
12120800 39370.6 -21571.4 1757.62 1001.06 -467.735 1104.94 
8562 1
12120800 39838.3 -21797.5 1699.54 924.293 -446.944 1026.68 
8562.5 1
12120800 40495.2 -22211.2 1644 1300.69 -819.04 1537.08 
8563 1
12120800 41001.1 -22515.5 1606.69 1003.82 -603.938 1171.49 
8563.5 1
12120800 41464.6 -22718.7 1704.75 961.632 -421.428 1049.92 
8564 1
12120800 42031.2 -22886.7 1574.46 1165.78 -345.732 1215.97 
8564.5 1
12120800 42616.5 -23157.1 1474.69 1166.1 -538.615 1284.49 
8565 1
12120800 43216.5 -23466.8 1481 1185.62 -612.192 1334.34 
8565.5 1
12120800 43737.7 -23825.7 1506.08 1014.07 -698.144 1231.15 
8566 1
12120800 44311.5 -24060.2 1523.83 1147.62 -469.115 1239.79 
8566.5 1
12120800 44686.6 -24191.8 1507.92 757.809 -265.695 803.037 
8567 1
12120800 45226.2 -24319.7 1594.33 1081.27 -256.307 1111.23 
8567.5 1
12120800 45837.6 -24595.3 1687.62 1240.26 -559.11 1360.46 
8568 1
12120800 46278.5 -24765.1 1734.23 856.161 -329.649 917.432 
8568.5 1
12120800 46601.8 -24657.8 1729.17 652.953 216.654 687.958 
