# Supplementary material for: Intrinsic group behaviour II: On the dependence of triad spatial dynamics on social and personal features; and on the effect of social interaction on small group dynamics
Source: PLoS One. 2019 Dec 3;14(12):e0225704. doi: 10.1371/journal.pone.0225704 (PMC6890182; doi:10.1371/journal.pone.0225704)
Supplement: S1 Data Set — (ZIP) [file pone.0225704.s001.zip › set_2_int/group_traj_dyad_int/traj_2_0109_30.dat]

2 12081600 12094500 0 0 1 0 1 1 0 50 50 50 1693.61 1717.83 1669.39 
8296 1
12081600 46594 -22835 1634 0 0 0 
8296.5 1
12081600 46376.8 -22731.5 1668.46 -770.322 366.885 853.229 
8297 1
12081600 45937.4 -22523.2 1673.38 -896.703 425.118 992.372 
8297.5 1
12081600 45453.3 -22435.8 1678.71 -951.078 171.798 966.47 
8298 1
12081600 44968 -22268.1 1634.69 -959.063 331.44 1014.72 
8298.5 1
12081600 44369.3 -22272.3 1598.5 -1195.04 -8.40078 1195.07 
8299 1
12081600 43933.2 -22227.2 1601.46 -873.858 90.4446 878.526 
8299.5 1
12081600 43441.5 -22054.2 1564.31 -1016.05 357.279 1077.04 
8300 1
12081600 43011.1 -21970.5 1577.71 -842.251 163.857 858.042 
8300.5 1
12081600 42686.5 -21918.6 1590.23 -635.094 101.535 643.159 
8301 1
12081600 42391.8 -22127.9 1650.77 -608.868 -432.454 746.818 
8301.5 1
12081600 42076 -21960.7 1682.93 -625.438 331.107 707.675 
8302 1
12081600 41573.7 -22002.5 1726.08 -998.624 -83.1495 1002.08 
8302.5 1
12081600 41113.6 -21915.8 1711.14 -927.663 174.905 944.008 
8303 1
12081600 40743 -21548.2 1689.69 -747.12 741.038 1052.3 
8303.5 1
12081600 40211.7 -21401.4 1695.36 -1064.7 294.193 1104.6 
8304 1
12081600 39725.5 -20990.8 1667.86 -951.496 803.606 1245.44 
8304.5 1
12081600 39287.1 -20777.8 1732.62 -882.139 428.45 980.683 
8305 1
12081600 38825.6 -20578.1 1729.71 -926.718 401.154 1009.82 
8305.5 1
12081600 38431.8 -20424.6 1743.69 -789.183 307.527 846.984 
8306 1
12081600 38101.5 -20256.9 1745.29 -655.296 332.854 734.986 
8306.5 1
12081600 37553.6 -20281.5 1740.23 -1093.58 -49.2641 1094.69 
8307 1
12081600 37130.2 -20237.7 1729.29 -851.914 88.1774 856.465 
8307.5 1
12081600 36867.9 -20094.2 1692.54 -519.389 284.126 592.024 
8308 1
12081600 36692.5 -20163.5 1676 -355.03 -140.299 381.746 
8308.5 1
12081600 36410.1 -20101.6 1698.14 -561.565 123.195 574.919 
8309 1
12081600 36296.6 -20132.2 1729.46 -223.339 -60.353 231.35 
8309.5 1
12081600 35919.6 -20525.5 1702.38 -766.26 -799.25 1107.23 
8310 1
12081600 35261.8 -20768.4 1635.23 -1318.33 -486.82 1405.34 
8310.5 1
12081600 34963.3 -21013.6 1655.38 -609.105 -500.471 788.34 
8311 1
12081600 34534.7 -21066.4 1645.57 -842.03 -103.618 848.382 
8311.5 1
12081600 34281.2 -21103.6 1620.62 -504.947 -74.2196 510.373 
8312 1
12081600 33996.3 -21253.3 1500.64 -567.62 -298.148 641.159 
8312.5 1
12081600 33793.6 -21417.1 1398.31 -402.923 -325.629 518.055 
8313 1
12081600 33771.4 -21433.6 1326.46 -45.4617 -33.821 56.6624 
8313.5 1
12081600 33681.7 -21447 1284.36 -181.152 -27.0396 183.159 
8314 1
12081600 33699.9 -21495.9 1245.86 35.8554 -96.5556 102.998 
8314.5 1
12081600 33755.1 -21458.1 1237.43 108.69 74.2407 131.625 
8315 1
12081600 33724.2 -21182.8 1238.62 -62.5862 557.281 560.784 
8315.5 1
12081600 33644.9 -21091.6 1212.43 -161.027 185.373 245.546 
8316 1
12081600 33579.4 -21094.3 1196.29 -128.937 -5.20247 129.042 
8316.5 1
12081600 33631.8 -21097.7 1218 106.818 -6.95223 107.044 
8317 1
12081600 33487.8 -21137.6 1279.57 -286.25 -79.4246 297.064 
8317.5 1
12081600 32917.8 -21365.9 1380.46 -1117.53 -447.608 1203.84 
8318 1
12081600 32819.3 -21471.2 1417.36 -199.515 -213.14 291.95 
8318.5 1
12081600 32781.4 -21504.6 1417.38 -75.8022 -66.8022 101.037 
8319 1
12081600 32714.2 -21476.5 1417 -137.61 57.5347 149.154 
8319.5 1
12081600 32733.7 -21141.4 1416.86 38.278 658.509 659.621 
8320 1
12081600 33051.3 -20753.9 1416.31 632.656 771.781 997.948 
8320.5 1
12081600 33692.6 -20362.8 1416 1295.63 790.176 1517.57 
8321 1
12081600 33952.6 -20340.5 1416 508.752 43.5367 510.612 
8321.5 1
12081600 33997.3 -20437.4 1416 88.2813 -191.482 210.853 
8322 1
12081600 33901.7 -20484.7 1416 -192.729 -95.2898 214.999 
8322.5 1
12081600 33693.2 -20750.1 1407.62 -429.091 -546.059 694.478 
8323 1
12081600 33570.1 -20980.9 1383 -241.338 -452.51 512.845 
8323.5 1
12081600 33526.8 -21029.2 1370.77 -85.0891 -95.0723 127.589 
8324 1
12081600 33555.8 -20997.7 1384.07 58.3459 63.3862 86.1513 
8324.5 1
12081600 33622.4 -20697.1 1350.77 132.403 597.689 612.178 
8325 1
12081600 33547.9 -20605.5 1333.79 -148.912 183.154 236.051 
8325.5 1
12081600 33431.9 -20502.2 1335.31 -233.411 207.94 312.602 
8326 1
12081600 33395.1 -20490.8 1337 -74.4478 22.9659 77.9096 
8326.5 1
12081600 33452.5 -20427.4 1337.85 115.164 127.056 171.482 
8327 1
12081600 33611.9 -20775.3 1348.07 318.78 -695.802 765.351 
8327.5 1
12081600 33742.2 -21086.4 1338.38 261.127 -623.445 675.922 
8328 1
12081600 33853.4 -21078.1 1306.79 223.594 16.7267 224.219 
8328.5 1
12081600 34042.1 -20966.6 1307.43 369.304 218.2 428.948 
8329 1
12081600 34190.1 -21039.3 1314.07 290.907 -142.857 324.091 
8329.5 1
12081600 34243.2 -21098.6 1328.46 108.186 -121.081 162.372 
8330 1
12081600 34226.1 -21048.2 1336 -34.8621 102.859 108.607 
8330.5 1
12081600 34165.9 -21131.3 1331.43 -117.836 -162.566 200.781 
8331 1
12081600 34190.8 -21126.1 1327.92 50.226 10.5016 51.3121 
8331.5 1
12081600 34182 -21077.4 1343.43 -17.8964 99.4281 101.026 
8332 1
12081600 34193.6 -20995.1 1361.57 22.919 161.839 163.454 
8332.5 1
12081600 34167 -21043 1359.23 -54.2624 -97.4687 111.555 
8333 1
12081600 34204.4 -21080 1354.64 75.1653 -74.4467 105.793 
8333.5 1
12081600 34236.1 -20977.1 1352.14 61.4811 198.95 208.233 
8334 1
12081600 34194.5 -21015.9 1347.38 -83.8798 -78.1859 114.669 
8334.5 1
12081600 34218.8 -21082.4 1326.29 48.9843 -134.21 142.87 
8335 1
12081600 34181.9 -21187.2 1307.85 -73.5781 -209.329 221.883 
8335.5 1
12081600 34194.2 -21154.9 1316 24.4845 64.4893 68.9809 
8336 1
12081600 34249.4 -21158.3 1344.15 109.032 -6.81927 109.245 
8336.5 1
12081600 34354.4 -21192 1400.69 214.724 -68.9004 225.508 
8337 1
12081600 34461 -21074.1 1557.93 214.95 237.759 320.52 
8337.5 1
12081600 34530.6 -21002.4 1579.43 138.589 142.715 198.933 
8338 1
12081600 34709.1 -21066.7 1584.53 348.624 -125.595 370.557 
8338.5 1
12081600 34901.4 -21422.6 1542.93 374.245 -692.431 787.096 
8339 1
12081600 35119.5 -21727.9 1485.71 443.235 -620.499 762.546 
8339.5 1
12081600 35461.5 -21886.7 1458.86 696.538 -323.392 767.95 
8340 1
12081600 35538.6 -21995.6 1449.57 157.434 -222.303 272.405 
8340.5 1
12081600 35462.6 -22002.7 1496.73 -149.397 -13.7992 150.033 
8341 1
12081600 35372.3 -21945.6 1510.43 -179.909 113.736 212.845 
8341.5 1
12081600 35334.4 -21713.1 1510.12 -76.0004 466.885 473.031 
8342 1
12081600 35314.8 -21630.1 1520.2 -38.3545 161.971 166.45 
8342.5 1
12081600 35352 -21661.9 1507.64 76.386 -65.288 100.486 
8343 1
12081600 35304.7 -21635.4 1494.2 -95.8756 53.8105 109.944 
8343.5 1
12081600 35390.1 -22013.6 1480.47 168.11 -744.488 763.232 
8344 1
12081600 35512.5 -22117.3 1479.73 239.869 -203.399 314.497 
8344.5 1
12081600 35463.9 -22031.4 1488.4 -96.1056 170.165 195.429 
8345 1
12081600 35261.4 -21632.7 1499.93 -407.512 802.28 899.844 
8345.5 1
12081600 35399.9 -21825.3 1491.47 276.933 -385.2 474.417 
8346 1
12081600 35505 -22046.3 1478 212.821 -447.407 495.445 
8346.5 1
12081600 35595.7 -22121.5 1476.2 188.105 -155.977 244.361 
8347 1
12081600 35540.4 -22228.6 1481 -107.992 -209.294 235.512 
8347.5 1
12081600 35513.5 -22140.4 1479.33 -52.6582 172.652 180.503 
8348 1
12081600 35684 -22005.1 1473 343.817 272.849 438.927 
8348.5 1
12081600 35628.7 -21901.9 1466.33 -110.755 206.814 234.603 
8349 1
12081600 35436.1 -21883.7 1459.27 -387.659 36.4856 389.372 
8349.5 1
12081600 35328.8 -21982.8 1457.87 -216.7 -200.135 294.98 
8350 1
12081600 35288.1 -22012.1 1463.6 -81.1421 -58.3001 99.9147 
8350.5 1
12081600 35101.5 -21995.9 1451.29 -373.881 32.3409 375.277 
8351 1
12081600 34998.4 -21713.6 1428 -206.143 564.714 601.163 
8351.5 1
12081600 35044.9 -21523.7 1430.93 95.532 390.653 402.164 
8352 1
12081600 35124.3 -21508.3 1472 155.227 30.1711 158.132 
8352.5 1
12081600 35129.4 -21437.4 1499.71 9.83133 138.626 138.975 
8353 1
12081600 34902.3 -21337.9 1501 -452.334 198.207 493.854 
8353.5 1
12081600 34629.3 -21550.9 1489.79 -539.526 -420.949 684.314 
8354 1
12081600 34548.1 -21755.7 1466.38 -167.096 -421.325 453.25 
8354.5 1
12081600 34455.1 -21751.6 1437.29 -190.049 8.28108 190.23 
8355 1
12081600 34459.4 -21791.3 1408.21 8.41987 -77.8838 78.3376 
8355.5 1
12081600 34445.6 -21718.2 1365.71 -27.4943 144.983 147.567 
8356 1
12081600 34484.6 -21616.5 1353.36 77.0751 201.016 215.286 
8356.5 1
12081600 34487.3 -21589.5 1369.31 5.47253 54.0769 54.3531 
8357 1
12081600 34620.9 -21433.1 1361.57 269.253 315.159 414.514 
8357.5 1
12081600 34723 -21280.8 1356 205.106 305.817 368.229 
8358 1
12081600 34683.7 -21293.1 1354.79 -78.7289 -24.4995 82.4528 
8358.5 1
12081600 34616.6 -21317.2 1350.38 -133.93 -48.0687 142.295 
8359 1
12081600 34471.7 -21534.9 1342.14 -289.224 -434.68 522.108 
8359.5 1
12081600 34414.9 -21853 1329.08 -113.81 -637.418 647.498 
8360 1
12081600 34478.6 -21894 1316.21 127.44 -82 151.542 
8360.5 1
12081600 34618.8 -21907.7 1301.69 279.693 -27.33 281.025 
8361 1
12081600 34699.1 -21851 1328.79 161.718 114.069 197.9 
8361.5 1
12081600 34884.5 -21859.7 1323.08 372.28 -17.4544 372.689 
8362 1
12081600 34981.1 -21843 1261.64 195.555 33.7901 198.453 
8362.5 1
12081600 34892 -21825.7 1270.29 -176.172 34.1615 179.453 
8363 1
12081600 34998.7 -22036.5 1268.07 214.717 -424.116 475.371 
8363.5 1
12081600 35166.4 -22092.9 1257.21 330.006 -111.08 348.199 
8364 1
12081600 35536.2 -22048.1 1298.92 732.271 88.8151 737.637 
8364.5 1
12081600 35656.5 -21989.4 1360.57 244.11 118.962 271.554 
8365 1
12081600 35675.2 -22012.9 1387.86 36.9118 -46.3511 59.2529 
8365.5 1
12081600 35582.2 -22107 1395.21 -184.524 -186.65 262.464 
8366 1
12081600 35347.6 -22035.5 1468.5 -470.083 143.287 491.436 
8366.5 1
12081600 35125.7 -21917.9 1467.46 -458.576 242.928 518.946 
8367 1
12081600 34608.6 -21725.6 1386.71 -1044.54 388.589 1114.48 
8367.5 1
12081600 34552.9 -21561.1 1322.07 -109.384 322.549 340.592 
8368 1
12081600 34446.5 -21595 1298.85 -213.063 -67.9931 223.65 
8368.5 1
12081600 34407.5 -21688.4 1293.79 -78.0769 -186.714 202.381 
8369 1
12081600 34442.1 -21717.6 1300.93 67.7942 -57.3106 88.7725 
8369.5 1
12081600 34426.8 -21613.5 1295.54 -31.3108 212.025 214.325 
8370 1
12081600 34247 -21265.3 1286.93 -367.626 712.173 801.461 
8370.5 1
12081600 33912.4 -21207.6 1273.79 -666.477 114.969 676.32 
8371 1
12081600 33691.7 -20864.1 1275.07 -443.201 689.759 819.875 
8371.5 1
12081600 33521.3 -20677.6 1275.64 -336.815 368.577 499.293 
8372 1
12081600 33302.1 -20580.6 1275 -435.672 192.843 476.443 
8372.5 1
12081600 33032.9 -20444.2 1275.29 -539.651 273.261 604.892 
8373 1
12081600 32688.6 -20355.6 1268.07 -684.323 176.086 706.614 
8373.5 1
12081600 32394.4 -20155.2 1251.79 -591.98 403.277 716.291 
8374 1
12081600 32055.9 -19934.6 1267.64 -675.649 440.405 806.51 
8374.5 1
12081600 31812.4 -19712.9 1246.29 -486.171 442.401 657.328 
8375 1
12081600 31592.5 -19537.3 1248.57 -438.837 350.585 561.682 
8375.5 1
12081600 31193.9 -19225.9 1267.29 -795.552 621.471 1009.52 
8376 1
12081600 30836.8 -18842 1261.07 -708.617 761.763 1040.39 
8376.5 1
12081600 30311.6 -18582.3 1259.36 -1040.03 514.286 1160.24 
8377 1
12081600 29779.7 -18597.3 1292.85 -1087.69 -30.7198 1088.12 
8377.5 1
12081600 29453.3 -18233.6 1509.14 -667.498 743.837 999.423 
8378 1
12081600 29172.4 -17950.9 1588.21 -544.435 547.757 772.3 
8378.5 1
12081600 28930.7 -17750.7 1630.62 -486.247 402.89 631.472 
8379 1
12081600 28666.2 -17645.9 1607.36 -535.381 212.072 575.853 
8379.5 1
12081600 28312.4 -17474 1707 -709.077 344.546 788.355 
8380 1
12081600 27796.5 -17491.5 1694.86 -1038 -35.2113 1038.59 
8380.5 1
12081600 27551.4 -17155.1 1727.79 -476.932 654.391 809.748 
8381 1
12081600 27175.2 -17120.5 1618.77 -750.751 69.0707 753.922 
8381.5 1
12081600 26755 -16987.2 1581.21 -838.784 266.116 879.987 
8382 1
12081600 26343.9 -16822.2 1527.69 -802.885 322.384 865.191 
8382.5 1
12081600 26001.8 -16585.5 1518.46 -695.435 481.082 845.618 
8383 1
12081600 25533.2 -16368.2 1643 -948.614 439.738 1045.58 
8383.5 1
12081600 25102.9 -16233.8 1721.85 -876.234 273.852 918.031 
8384 1
12081600 24786.7 -15924.7 1706.5 -633.685 619.349 886.087 
8384.5 1
12081600 24335.8 -15796.6 1702.15 -872.234 247.774 906.744 
8385 1
12081600 23997.2 -15701.3 1660.85 -678.588 190.997 704.955 
8385.5 2
12094500 23217.5 -16092.7 1695.83 0 0 0 
12081600 23708.2 -15642.4 1664.77 -586.207 119.519 598.267 
8386 2
12094500 22927.4 -15938 1718.23 -792.665 422.587 898.275 
12081600 23360.7 -15449.8 1652.38 -697.714 386.778 797.748 
8386.5 2
12094500 22531.7 -15738.7 1661 -797.767 401.83 893.252 
12081600 23028 -15306 1641.62 -670.751 289.857 730.701 
8387 2
12094500 22227.2 -15519.5 1645.15 -627.914 451.864 773.6 
12081600 22698.5 -15127.8 1646.08 -679.461 367.328 772.397 
8387.5 2
12094500 21825.6 -15436.6 1588.38 -796.703 164.53 813.515 
12081600 22240.1 -14917.8 1584.85 -909.493 416.819 1000.46 
8388 2
12094500 21441 -15295.4 1546.71 -749.738 275.218 798.656 
12081600 21830.2 -14752.3 1548.29 -798.953 322.58 861.616 
8388.5 2
12094500 20982.4 -15059.7 1570.15 -902.786 464.048 1015.07 
12081600 21421.6 -14696.7 1559.85 -804.329 109.436 811.739 
8389 2
12094500 20629.2 -14881.1 1618.85 -722.353 365.267 809.453 
12081600 21043.5 -14453.4 1611.08 -773.321 497.562 919.561 
8389.5 2
12094500 20251.3 -14678.9 1647.62 -772.692 413.403 876.33 
12081600 20699.5 -14306 1598.15 -703.476 301.4 765.324 
8390 2
12094500 19941.2 -14373.8 1704.69 -624.052 613.992 875.458 
12081600 20393.9 -14031.2 1633.23 -614.766 552.856 826.793 
8390.5 2
12094500 19611.2 -14112.2 1706.31 -659.846 523.077 842.025 
12081600 20114.8 -13832.2 1627 -558.154 398.154 685.611 
8391 2
12094500 19256.5 -13896 1665.69 -709.538 432.462 830.944 
12081600 19740.5 -13555.7 1693.15 -748.615 552.923 930.671 
8391.5 2
12094500 18917.6 -13631 1624.62 -661.809 517.578 840.166 
12081600 19440.5 -13382.2 1666.85 -586.088 338.792 676.963 
8392 2
12094500 18771.4 -13342.2 1620.92 -290.717 574.247 643.643 
12081600 19265.2 -13133.3 1639.46 -348.524 494.877 605.287 
8392.5 2
12094500 18420.9 -13169.5 1591.85 -683.161 336.482 761.531 
12081600 18973.4 -12837.9 1633.23 -568.751 575.798 809.334 
8393 2
12094500 17992.1 -12936.1 1578.92 -878.77 478.392 1000.55 
12081600 18582.4 -12730.7 1702 -801.164 219.788 830.765 
8393.5 2
12094500 17685.4 -12586.8 1609.85 -624.641 711.277 946.621 
12081600 18287.6 -12542.9 1681.15 -600.41 382.37 711.828 
8394 2
12094500 17248.1 -12480.2 1588.08 -876.368 213.812 902.074 
12081600 17956.5 -12369.1 1619 -663.635 348.389 749.524 
8394.5 2
12094500 16775.8 -12163.1 1563.36 -935.23 627.886 1126.45 
12081600 17699.6 -12231.6 1558.14 -508.552 272.288 576.859 
8395 2
12094500 16319.1 -11895.9 1688.31 -890.271 520.757 1031.39 
12081600 17624.3 -12289.4 1537.62 -146.852 -112.696 185.111 
8395.5 2
12094500 16123.8 -11689.2 1696.77 -394.561 417.56 574.487 
12081600 17588.5 -12396.8 1522 -72.2611 -217.094 228.804 
8396 2
12094500 15933 -11653.5 1718.38 -377.761 70.8302 384.344 
12081600 17620.8 -12334.5 1493.46 63.9756 123.534 139.117 
8396.5 2
12094500 15857 -11700.6 1689.15 -154.472 -95.8412 181.788 
12081600 17512.5 -11881.2 1486.46 -220.138 921.201 947.139 
8397 2
12094500 15856 -11813.2 1688.85 -2.0202 -227.35 227.359 
12081600 17165.8 -11559.3 1576.85 -700.389 650.35 955.771 
8397.5 2
12094500 15880.6 -11684.3 1722.93 48.9471 256.709 261.334 
12081600 16895.4 -11585.4 1638.21 -538.68 -52.0336 541.188 
8398 2
12094500 15897.7 -11496.5 1681.29 34.9142 382.456 384.046 
12081600 16658.6 -11410.1 1651.64 -482.252 357.143 600.098 
8398.5 2
12094500 15781.6 -11325.3 1654.71 -229.844 339.038 409.604 
12081600 16466.6 -11207.9 1620.14 -380.198 400.283 552.066 
8399 2
12094500 15610.9 -11066.2 1719.86 -334.219 506.989 607.24 
12081600 16215.6 -11084.2 1655.21 -491.194 242.102 547.617 
8399.5 2
12094500 15475.3 -10877.9 1726 -276.632 384.268 473.484 
12081600 16053.6 -10881 1635.15 -330.668 414.723 530.412 
8400 2
12094500 15063.3 -10627.8 1734.64 -827.353 502.284 967.886 
12081600 15841.9 -10580.3 1658.21 -425.074 603.844 738.455 
8400.5 2
12094500 14964.2 -10368.2 1749.79 -195.407 511.975 547.999 
12081600 15585.2 -10241.3 1664.71 -506.34 668.639 838.724 
8401 2
12094500 14699.1 -9910.14 1729.64 -524.894 907.072 1047.99 
12081600 15456.6 -9971.14 1666.29 -254.597 534.936 592.433 
8401.5 2
12094500 14445.2 -9616.14 1717.71 -514.025 595.142 786.394 
12081600 15349.2 -9769.57 1652.21 -217.467 408.039 462.372 
8402 2
12094500 14074 -9372.64 1690.5 -732.178 480.276 875.643 
12081600 15220.6 -9513.29 1660.5 -253.733 505.495 565.602 
8402.5 2
12094500 13764.9 -9131.73 1663.87 -607.204 473.3 769.876 
12081600 15071.7 -9460.27 1656.33 -292.413 104.163 310.411 
8403 2
12094500 13532.9 -8804.87 1687.67 -465.863 656.359 804.882 
12081600 14974.8 -9475.07 1651.67 -194.645 -29.7189 196.901 
8403.5 2
12094500 13219.8 -8565.14 1848.36 -649.684 497.352 818.198 
12081600 15011.4 -9516.64 1673 75.8447 -86.2577 114.86 
8404 2
12094500 12947.9 -8227 1689.33 -542.753 674.936 866.094 
12081600 15061.7 -9737.87 1700.73 100.551 -441.564 452.868 
8404.5 2
12094500 12694.9 -7862.43 1710.14 -489.242 705.167 858.265 
12081600 15275.2 -9938.14 1694.14 412.923 -387.381 566.188 
8405 2
12094500 12479.5 -7623.27 1703.07 -438.823 487.091 655.609 
12081600 15334.2 -9910.13 1689.8 120.134 57.0459 132.99 
8405.5 2
12094500 12301.7 -7326 1714.33 -352.646 589.815 687.197 
12081600 15276.8 -9873.6 1676.27 -113.889 72.4868 135 
8406 2
12094500 11967.5 -7171.8 1708.8 -664.414 306.561 731.727 
12081600 15244.3 -9790.67 1673.47 -64.5461 164.877 177.061 
8406.5 2
12094500 11809.2 -7262.73 1671.13 -319.865 -183.704 368.864 
12081600 15116.7 -9746.47 1671.53 -257.912 89.2929 272.932 
8407 1
12094500 11772 -7296.27 1680.73 -75.1515 -67.7441 101.178 
8407.5 1
12094500 11891.1 -7434.73 1707.47 240.673 -279.731 369.016 
8408 1
12094500 12176.7 -7598.13 1700 576.97 -330.101 664.726 
8408.5 1
12094500 12561.1 -7749.67 1724.2 773.307 -304.896 831.243 
8409 1
12094500 13117.8 -7861.44 1729.06 1087.27 -218.302 1108.97 
8409.5 1
12094500 13608.3 -7780.87 1729.8 960.046 157.673 972.907 
8410 1
12094500 13965.1 -7879.73 1688.73 719.22 -199.328 746.331 
8410.5 1
12094500 14369.3 -8063.33 1697.6 811.647 -368.675 891.455 
8411 1
12094500 14816.4 -8340.38 1697 890.673 -551.895 1047.8 
8411.5 1
12094500 15115.8 -8546.14 1682.43 611.023 -419.915 741.402 
8412 1
12094500 15394.6 -8651.14 1694.43 543.581 -204.678 580.839 
8412.5 1
12094500 15662.7 -8727.38 1675.85 540.422 -153.713 561.858 
8413 1
12094500 15932.5 -8812.15 1695.69 556.225 -174.782 583.04 
8413.5 1
12094500 16233.4 -8988.79 1790.57 598.202 -351.157 693.655 
8414 1
12094500 16417.3 -8951.57 1854.36 357.143 72.2607 364.38 
8414.5 1
12094500 16559.7 -8844.54 1849.15 287.11 215.792 359.164 
8415 1
12094500 16542.1 -8707.92 1824.62 -35.9498 278.807 281.115 
8415.5 1
12094500 16548.4 -8585.57 1816.21 12.4056 238.968 239.29 
8416 1
12094500 16532.4 -8523.62 1815 -31.5826 121.961 125.984 
8416.5 1
12094500 16330.6 -8436 1815 -405.159 175.935 441.709 
8417 1
12094500 16197.8 -8382.46 1815 -267.835 107.94 288.768 
8417.5 1
12094500 16052.8 -8379.67 1815 -292.377 5.63482 292.432 
8418 1
12094500 16386.8 -9018.38 1807.46 683.066 -1306.17 1474 
8418.5 1
12094500 16792.2 -9136.08 1767.23 794.872 -230.769 827.693 
8419 1
12094500 16907.6 -9188.38 1728.08 228.185 -103.375 250.509 
8419.5 1
12094500 16905.5 -9393.46 1719 -4.30769 -410.154 410.176 
8420 1
12094500 16780.2 -9442 1663.92 -251.118 -97.2715 269.299 
8420.5 1
12094500 16694.7 -9515.31 1737.92 -171.266 -146.909 225.642 
8421 1
12094500 16703 -9707.62 1693.69 16.5492 -383.083 383.44 
8421.5 1
12094500 16787.8 -9814.92 1742.17 173.483 -219.43 279.725 
8422 1
12094500 16833.1 -9796.23 1725.15 92.5227 38.2125 100.103 
8422.5 1
12094500 16822.8 -9828.92 1691.62 -20.7398 -65.7793 68.9714 
8423 1
12094500 16794.4 -9807.77 1700.31 -55.4387 41.3161 69.1409 
8423.5 1
12094500 16933.2 -9644.85 1702.85 276.433 324.548 426.317 
8424 1
12094500 17243.3 -9223.08 1709.08 611.743 831.892 1032.61 
