# Supplementary material for: Intrinsic group behaviour II: On the dependence of triad spatial dynamics on social and personal features; and on the effect of social interaction on small group dynamics
Source: PLoS One. 2019 Dec 3;14(12):e0225704. doi: 10.1371/journal.pone.0225704 (PMC6890182; doi:10.1371/journal.pone.0225704)
Supplement: S1 Data Set — (ZIP) [file pone.0225704.s001.zip › set_2_int/group_traj_dyad_int/traj_2_0109_29.dat]

2 12084201 12083400 0 0 1 0 1 1 0 40 40 40 1734.6 1758.53 1710.67 
8314 1
12083400 -16093 12662.2 1325.6 0 0 0 
8314.5 1
12083400 -16245 12225 1528.79 -443.149 -1274.64 1349.47 
8315 1
12083400 -16397.8 11588.8 1431.92 -309.405 -1287.92 1324.56 
8315.5 1
12083400 -16480.7 11163 1444.21 -168.431 -865.385 881.623 
8316 1
12083400 -16727.3 10786.4 1410.5 -485.377 -741.423 886.171 
8316.5 1
12083400 -16990.5 10237.6 1527.23 -537.094 -1119.88 1242.02 
8317 1
12083400 -17078.2 9804.29 1477.64 -174.459 -861.49 878.978 
8317.5 1
12083400 -17243.9 9419.08 1387.23 -324.919 -755.311 822.233 
8318 1
12083400 -17462.9 9026.79 1419.21 -443.186 -794.112 909.411 
8318.5 1
12083400 -18020.3 8719.62 1462.23 -1114.9 -614.341 1272.96 
8319 1
12083400 -18463.8 8397.38 1415.38 -908.733 -660.309 1123.3 
8319.5 1
12083400 -18951.3 8174.43 1428.5 -957.793 -438.028 1053.2 
8320 1
12083400 -19295.7 7842.23 1563.54 -686.069 -661.749 953.206 
8320.5 1
12083400 -19685.2 7588.5 1643.07 -786.913 -512.587 939.137 
8321 1
12083400 -19979.9 7438.31 1711.77 -576.73 -293.918 647.306 
8321.5 2
12084201 -19640 7035 1302 0 0 0 
12083400 -20360.6 7172.5 1740.71 -752.411 -525.312 917.646 
8322 2
12084201 -19780.1 6949.69 1259.69 -547.175 -333.233 640.66 
12083400 -20520.5 7014.38 1572.85 -322.37 -318.781 453.369 
8322.5 2
12084201 -20015.3 6867.54 1245.77 -484.014 -169.041 512.683 
12083400 -20642.8 6919.85 1512.85 -251.662 -194.524 318.077 
8323 2
12084201 -20079.8 6965.36 1259.43 -126.427 191.801 229.721 
12083400 -20767.9 6891.21 1640.36 -245.12 -56.1409 251.467 
8323.5 2
12084201 -20088.3 6889.69 1260.31 -16.7755 -148.947 149.888 
12083400 -20742.7 6865.15 1651.77 49.5371 -51.3001 71.3135 
8324 2
12084201 -20043.4 6855.21 1251.07 90.4821 -69.5121 114.101 
12083400 -20718.3 6804.14 1446.93 49.2068 -123.006 132.483 
8324.5 2
12084201 -19985.2 6750.38 1213.46 115.854 -208.409 238.446 
12083400 -20596 6625.31 1485.46 243.113 -355.537 430.709 
8325 2
12084201 -19727.6 6897.29 1265.14 515.022 293.802 592.931 
12083400 -20288.5 6397.79 1538.07 615 -455.044 765.042 
8325.5 2
12084201 -19367 7043.46 1279.54 725.64 294.116 782.98 
12083400 -19744.4 6203.92 1426.23 1094.8 -390.066 1162.21 
8326 2
12084201 -18933.9 7146.86 1285.29 874.892 208.88 899.481 
12083400 -19178.4 6152.5 1510.71 1143.49 -103.885 1148.2 
8326.5 2
12084201 -18618 6980.38 1284.77 633.123 -333.612 715.641 
12083400 -18826.9 5914.23 1396.23 704.277 -477.493 850.885 
8327 2
12084201 -18410.6 6660.14 1329.29 414.714 -640.484 763.025 
12083400 -18249.1 5717.93 1529.43 1155.56 -392.604 1220.43 
8327.5 2
12084201 -17980.4 6070.31 1438.15 862.241 -1182.03 1463.1 
12083400 -17706.9 5524.69 1529.85 1086.61 -387.247 1153.55 
8328 2
12084201 -17451.7 5945.64 1439 1063.72 -250.835 1092.9 
12083400 -17305 5383.71 1547.93 808.698 -283.658 857.003 
8328.5 2
12084201 -16883.4 5928.93 1480.57 1112.24 -32.709 1112.73 
12083400 -16824.2 5280 1514.14 940.872 -202.963 962.515 
8329 2
12084201 -16320.6 5741.14 1436.43 1105.53 -368.931 1165.46 
12083400 -16336.4 5143.29 1469.86 958.462 -268.594 995.385 
8329.5 2
12084201 -15921.2 5670.69 1451.85 815.127 -143.777 827.71 
12083400 -15803.6 5095.46 1493.46 1087.23 -97.6004 1091.6 
8330 2
12084201 -15413.6 5569.07 1456.64 1036.04 -207.39 1056.59 
12083400 -15257.6 5008.5 1533.93 1114.38 -177.473 1128.42 
8330.5 2
12084201 -14799.5 5452.79 1449.36 1201.71 -227.565 1223.06 
12083400 -14680.2 4922 1548.79 1129.86 -169.276 1142.47 
8331 2
12084201 -14276.4 5391.62 1466.15 1054.67 -123.327 1061.85 
12083400 -14096.1 4791.69 1614.23 1177.7 -262.717 1206.64 
8331.5 2
12084201 -13672.3 5236.29 1485.07 1232.85 -316.999 1272.96 
12083400 -13602.4 4699.14 1613.57 1007.45 -188.876 1025 
8332 2
12084201 -13190.4 5127.5 1491.71 948.678 -214.145 972.547 
12083400 -13049.3 4587.21 1580.71 1088.86 -220.332 1110.93 
8332.5 2
12084201 -12643.8 4983.77 1490.77 1113.06 -292.731 1150.91 
12083400 -12476.5 4425.23 1586 1166.49 -329.905 1212.25 
8333 2
12084201 -12043 4877.79 1514.21 1208.95 -213.247 1227.61 
12083400 -12002.5 4277.07 1580.36 953.8 -298.107 999.301 
8333.5 2
12084201 -11513.4 4729.64 1544.93 1024.45 -286.543 1063.77 
12083400 -11480.5 4117.71 1594.93 1009.67 -308.234 1055.67 
8334 2
12084201 -10945.7 4635.31 1504.77 1144.49 -190.192 1160.18 
12083400 -10886.3 4027.62 1603.23 1197.97 -181.651 1211.66 
8334.5 2
12084201 -10423.6 4483.71 1509.36 1054.65 -306.249 1098.21 
12083400 -10381.1 3880.14 1571.14 1020.54 -297.924 1063.13 
8335 2
12084201 -9916.69 4365.54 1514.23 1011.88 -235.88 1039.01 
12083400 -9823.08 3789.08 1588.15 1113.9 -181.768 1128.64 
8335.5 2
12084201 -9386.64 4267.5 1512.14 1055.88 -195.296 1073.78 
12083400 -9304.07 3696.86 1567.43 1033.88 -183.705 1050.07 
8336 2
12084201 -8910.46 4151.85 1540 941.07 -228.565 968.429 
12083400 -8779.62 3615.08 1526.85 1036.47 -161.621 1049 
8336.5 2
12084201 -8368.54 4066.62 1498 1108.23 -174.296 1121.85 
12083400 -8244.62 3516.38 1505.15 1094.07 -201.825 1112.53 
8337 2
12084201 -7803.57 3907.29 1476.21 1139.05 -321.229 1183.48 
12083400 -7532.36 3354.29 1610.86 1436 -326.812 1472.72 
8337.5 2
12084201 -7271 3798.64 1473.14 1060.9 -216.42 1082.75 
12083400 -7016.07 3292.71 1511.07 1028.46 -122.652 1035.75 
8338 2
12084201 -6720.73 3781.67 1440.67 1074.74 -33.1566 1075.25 
12083400 -6485.33 3287.07 1470.53 1036.6 -11.0305 1036.66 
8338.5 2
12084201 -6183.43 3718.79 1316.64 1045.34 -122.336 1052.47 
12083400 -6034.07 3166.21 1303.5 877.941 -235.121 908.88 
8339 2
12084201 -5664.5 3591.79 1110.29 1054.73 -258.13 1085.86 
12083400 -5668.71 3049.29 1030.71 742.596 -237.66 779.699 
8339.5 2
12084201 -4903.07 3431.93 1395.57 1550.77 -325.575 1584.58 
12083400 -4767.79 2906 1408.86 1834.89 -291.824 1857.95 
8340 2
12084201 -4429.86 3402.43 1723.36 965.743 -60.2041 967.618 
12083400 -4200.79 2917.93 1840.5 1157.14 24.344 1157.4 
8340.5 2
12084201 -3833.33 3335.87 1790.53 1171.95 -130.77 1179.23 
12083400 -3681.67 2844.4 1903.33 1019.88 -144.457 1030.06 
8341 2
12084201 -3413.36 3260.14 1849.79 836.606 -150.844 850.096 
12083400 -3132.21 2787.86 1810.57 1094.53 -112.635 1100.31 
8341.5 2
12084201 -2790.88 3168.31 1766.62 1249.96 -184.398 1263.49 
12083400 -2492.75 2642.62 1756.94 1284.06 -291.631 1316.77 
8342 2
12084201 -2165.07 3105.33 1710.73 1222.28 -123.006 1228.46 
12083400 -2007.53 2598.4 1760.73 947.689 -86.377 951.617 
8342.5 2
12084201 -1653.5 3026.43 1723.43 1050.44 -162.022 1062.87 
12083400 -1507.14 2507 1766.57 1027.5 -187.68 1044.5 
8343 2
12084201 -1232.53 2906.87 1729.73 853.888 -242.519 887.66 
12083400 -930.4 2446.93 1801.8 1169.86 -121.839 1176.19 
8343.5 2
12084201 -609.933 2824.93 1730.2 1225.59 -161.286 1236.16 
12083400 -363.933 2275.27 1752.93 1115.09 -337.927 1165.17 
8344 2
12084201 -50.0667 2756.2 1742 1097.78 -134.771 1106.02 
12083400 172.267 2249.33 1782 1051.37 -50.8497 1052.6 
8344.5 2
12084201 551.667 2689.67 1750.27 1191.55 -131.749 1198.81 
12083400 679.733 2103.53 1752.73 1004.88 -288.713 1045.54 
8345 2
12084201 1059.53 2606.07 1770.07 1021.86 -168.209 1035.62 
12083400 1209.6 1952.2 1758.73 1066.13 -304.494 1108.76 
8345.5 2
12084201 1487.4 2483.07 1771.33 855.733 -246 890.391 
12083400 1920.67 1915.33 1667.53 1422.13 -73.7333 1424.04 
8346 2
12084201 1862.5 2336.36 1752.57 759.312 -296.983 815.324 
12083400 2341.5 1777.71 1643.86 851.889 -278.581 896.283 
8346.5 2
12084201 2388.87 1993.4 1710.07 1092.05 -711.529 1303.4 
12083400 2775.6 1407.73 1666 900.622 -767.595 1183.35 
8347 2
12084201 3263.31 1501.81 1594.25 1707.9 -960.132 1959.28 
12083400 3410.88 878.438 1773.19 1240.77 -1033.78 1615 
8347.5 2
12084201 3848.2 1183.2 1633.93 1144.59 -623.508 1303.4 
12083400 3825.47 623.2 1792 811.334 -499.486 952.759 
8348 2
12084201 4225 842.533 1676.4 759.677 -686.828 1024.13 
12083400 4279.13 289.067 1755.87 914.651 -673.656 1135.96 
8348.5 2
12084201 4728.4 431.467 1652.6 1008.82 -823.781 1302.43 
12083400 4642.93 -147.867 1746.53 729.058 -875.618 1139.4 
8349 2
12084201 5174.2 33.4 1623.87 896.982 -800.939 1202.53 
12083400 5055.13 -518.467 1755.8 829.376 -745.674 1115.3 
8349.5 2
12084201 5544.8 -299.067 1639.13 748.687 -671.65 1005.81 
12083400 5427.73 -811.2 1717.2 752.727 -591.38 957.251 
8350 2
12084201 5974.27 -698.133 1664.4 855.511 -794.954 1167.84 
12083400 5820.8 -1240.53 1768.2 783.001 -855.246 1159.54 
8350.5 2
12084201 6367.07 -1183.21 1661.93 787.184 -972.106 1250.86 
12083400 6202.43 -1680.29 1799 764.787 -881.267 1166.85 
8351 2
12084201 6861.43 -1606.5 1668.43 988.714 -846.571 1301.63 
12083400 6792.64 -2096.57 1808 1180.43 -832.571 1444.5 
8351.5 2
12084201 7209.07 -1870.07 1671.43 715.315 -542.328 897.661 
12083400 7139.79 -2359.5 1673.29 714.286 -541.005 896.042 
8352 2
12084201 7631.2 -2176.93 1651.47 824.47 -599.34 1019.29 
12083400 7524.87 -2746.93 1629.07 752.111 -756.706 1066.9 
8352.5 2
12084201 8227.86 -2852.64 1658.64 1167.63 -1322.33 1764.06 
12083400 8073.64 -3417.07 1606.5 1073.93 -1311.42 1695.04 
8353 2
12084201 8746.57 -3357.14 1656.64 1033.3 -1004.98 1441.42 
12083400 8510.71 -3847.07 1712.43 870.66 -856.574 1221.38 
8353.5 2
12084201 9106.43 -3718.79 1680.71 711.18 -714.709 1008.26 
12083400 8893.57 -4257.71 1773.5 756.635 -811.547 1109.55 
8354 2
12084201 9405.08 -4173.85 1713.54 614.503 -936.338 1119.97 
12083400 9219 -4661.77 1717.38 669.606 -831.389 1067.51 
8354.5 2
12084201 9734.07 -4537.5 1672.5 672.79 -743.668 1002.84 
12083400 9594.29 -5021.86 1723.57 767.455 -736.376 1063.6 
8355 2
12084201 10083.4 -4940.57 1644.36 686.219 -791.889 1047.85 
12083400 9959.79 -5454.14 1719.57 718.075 -849.284 1112.17 
8355.5 2
12084201 10490.4 -5335.71 1650.71 807.681 -784.014 1125.62 
12083400 10445.3 -5843.43 1705.21 963.294 -772.392 1234.72 
8356 2
12084201 10877.5 -5705.86 1639.79 764.963 -731.508 1058.43 
12083400 10826 -6227.29 1659.29 752.4 -758.611 1068.45 
8356.5 2
12084201 11201.2 -6044.08 1643.31 647.308 -676.44 936.257 
12083400 11181.2 -6561.46 1666.69 710.462 -668.352 975.423 
8357 2
12084201 11746.4 -6414.71 1623.5 1099.2 -747.253 1329.15 
12083400 11642.4 -6910.36 1753.21 929.69 -703.419 1165.81 
8357.5 2
12084201 12210.2 -6771.85 1658.31 931.473 -717.132 1175.55 
12083400 12075.8 -7263.23 1753.38 870.46 -708.582 1122.4 
8358 2
12084201 12647.1 -7135.07 1696.64 875.575 -727.906 1138.63 
12083400 12509.6 -7761.86 1777.93 869.189 -999.251 1324.38 
8358.5 2
12084201 12914.7 -7535.54 1693.38 534.031 -799.335 961.315 
12083400 12887 -8103 1780.92 753.35 -680.924 1015.48 
8359 2
12084201 13314.5 -7968.71 1691.43 798.019 -864.622 1176.61 
12083400 13137.9 -8464 1755 500.713 -720.559 877.45 
8359.5 2
12084201 13755.8 -8349.92 1694.62 884.461 -763.945 1168.71 
12083400 13518.9 -8837.92 1738.38 763.659 -749.345 1069.9 
8360 2
12084201 14072.4 -8731 1723 633.165 -762.154 990.846 
12083400 13899.8 -9213.93 1744.5 761.725 -752.011 1070.4 
8360.5 2
12084201 14411.7 -9086.23 1708.31 677.173 -709.043 980.462 
12083400 14287.3 -9642.15 1762.15 773.497 -854.741 1152.77 
8361 2
12084201 14724.1 -9374.29 1687.07 628.673 -579.587 855.074 
12083400 14618.6 -9959.29 1797.93 666.527 -638.092 922.724 
8361.5 2
12084201 15083.7 -9837.77 1730 721.987 -930.69 1177.9 
12083400 15075.5 -10543.2 1878.23 917.604 -1172.43 1488.82 
8362 2
12084201 15407.3 -10394.5 1765.43 655.047 -1126.99 1303.53 
12083400 15337.7 -10981.7 1849.57 530.72 -887.774 1034.31 
8362.5 2
12084201 15739.4 -10733.2 1783.43 656.409 -669.396 937.53 
12083400 15614.3 -11234.5 1769.14 546.584 -499.577 740.493 
8363 2
12084201 16057.4 -11118.1 1754.36 639.839 -774.36 1004.5 
12083400 15923.4 -11635.9 1756.57 622.018 -807.56 1019.34 
8363.5 2
12084201 16429.1 -11512.3 1720.21 731.721 -776.012 1066.59 
12083400 16282.9 -11998.3 1744.86 707.537 -713.442 1004.79 
8364 2
12084201 16874.1 -11817.8 1749.15 881.058 -605.07 1068.82 
12083400 16846.8 -12403.2 1761.92 1116.66 -801.871 1374.74 
8364.5 2
12084201 17411.3 -12172.1 1667.86 1089.67 -718.51 1305.24 
12083400 17241.4 -12636.6 1670.36 800.526 -473.308 929.98 
8365 2
12084201 17793.9 -12431 1625.43 754.579 -510.707 911.159 
12083400 17856.8 -12935.1 1661.5 1213.72 -588.898 1349.05 
8365.5 2
12084201 18219.2 -12873.3 1681.71 843.963 -877.551 1217.53 
12083400 18303.7 -13395.9 1666.79 886.763 -914.116 1273.56 
8366 2
12084201 18683.1 -13129.6 1678.36 929.573 -513.742 1062.09 
12083400 18736.6 -13648.3 1699 867.449 -505.869 1004.18 
8366.5 2
12084201 19105.1 -13420.8 1686.38 871.912 -601.501 1059.26 
12083400 19117.2 -13928.8 1696.54 786.486 -579.511 976.931 
8367 2
12084201 19437.1 -13703.4 1749.07 670.696 -570.885 880.762 
12083400 19447.9 -14220.3 1706.29 668.076 -588.922 890.593 
8367.5 2
12084201 19790.6 -14064.9 1700.43 693.137 -708.824 991.398 
12083400 19903.4 -14583.9 1711.14 893.137 -712.885 1142.76 
8368 2
12084201 20331.6 -14356.5 1721.54 1084.26 -584.532 1231.78 
12083400 20271.7 -14848.6 1692.62 738.003 -530.578 908.934 
8368.5 2
12084201 20619.6 -14542.9 1682.21 576.055 -372.78 686.152 
12083400 20826.6 -15071.3 1662 1109.76 -445.341 1195.78 
8369 2
12084201 21077.1 -14943.1 1647.64 895.164 -783.198 1189.42 
12083400 21212.8 -15475.8 1609 755.801 -791.585 1094.46 
8369.5 2
12084201 21615 -15199.2 1598.92 1095.58 -521.407 1213.32 
12083400 21710.5 -15857.5 1593.08 1013.75 -777.344 1277.48 
8370 1
12084201 22049 -15473.4 1569.71 887.526 -560.889 1049.9 
8370.5 1
12084201 22572.8 -15675.7 1598.14 1043.4 -402.96 1118.51 
8371 1
12084201 23011.6 -16042.8 1692.29 881.096 -737.091 1148.75 
8371.5 1
12084201 23477 -16414.6 1695 919.819 -734.754 1177.26 
8372 1
12084201 23885.1 -16594.4 1691.86 811.275 -357.427 886.522 
8372.5 1
12084201 24472.9 -16746.5 1697.86 1178.07 -304.896 1216.89 
8373 1
12084201 24969.2 -16946.6 1580.21 986.652 -397.756 1063.81 
8373.5 1
12084201 25495.5 -17151.1 1578.93 1058.92 -411.469 1136.06 
8374 1
12084201 26038.5 -17244.8 1594.71 1083.83 -187.054 1099.86 
8374.5 1
12084201 26790.9 -17417.8 1793.5 1501.71 -345.309 1540.9 
8375 1
12084201 27290.6 -17580.6 1817.86 997.576 -324.922 1049.16 
8375.5 1
12084201 27751.2 -17536 1826.64 919.304 88.9649 923.599 
8376 1
12084201 28298.4 -17561.9 1765 1085.74 -51.4456 1086.96 
8376.5 1
12084201 28840.1 -17679.1 1767.36 1072.7 -231.966 1097.5 
8377 1
12084201 29265.8 -17784.4 1755.54 870.402 -215.364 896.65 
8377.5 1
12084201 29754.2 -17553.6 1687.64 998.865 471.865 1104.71 
8378 1
12084201 30291.2 -17655.9 1607.64 1040.7 -198.09 1059.38 
8378.5 1
12084201 30768 -17871.1 1551.23 959.327 -433.038 1052.54 
8379 1
12084201 31332.9 -18129.6 1488.36 1143.44 -523.268 1257.48 
8379.5 1
12084201 31947.2 -18488.3 1469.54 1231.06 -718.91 1425.6 
8380 1
12084201 32550 -19040.5 1719.36 1212.97 -1111.05 1644.91 
8380.5 1
12084201 33083.6 -19264.7 1783.57 1038.08 -436.215 1126 
8381 1
12084201 33512.6 -19402.6 1782.08 856.375 -275.252 899.523 
8381.5 1
12084201 34037.6 -19634.4 1803.79 1047.96 -462.558 1145.5 
8382 1
12084201 34573.5 -19770.9 1806.23 1046.52 -266.73 1079.98 
8382.5 1
12084201 35053.5 -19923.1 1788.31 975.766 -309.256 1023.6 
8383 1
12084201 35545.5 -20060 1770.85 995.951 -277.172 1033.8 
8383.5 1
12084201 36158.2 -20163.1 1746.85 1247.85 -209.933 1265.38 
8384 1
12084201 36727.7 -20414.1 1791.71 1141.25 -503.138 1247.24 
8384.5 1
12084201 37214.2 -20623.2 1817.46 941.038 -404.277 1024.2 
8385 1
12084201 37686.9 -20799.5 1863.54 947.279 -353.476 1011.08 
8385.5 1
12084201 38221.9 -20961.4 1859.23 1085.19 -328.288 1133.76 
8386 1
12084201 38673.2 -21093.9 1844.31 906.086 -266.141 944.364 
8386.5 1
12084201 39076.2 -21250.9 1864.15 812.655 -316.532 872.124 
8387 1
12084201 39455.8 -21310.1 1900.15 782.554 -121.967 792.001 
8387.5 1
12084201 39878.8 -21431.7 1872.38 839.286 -241.3 873.285 
8388 1
12084201 40357.2 -21585.9 1791.79 932.641 -300.655 979.905 
8388.5 1
12084201 40858.7 -21773.1 1733.23 987.161 -368.402 1053.66 
8389 1
12084201 41315.3 -22225.8 1729.23 933.774 -925.908 1315.01 
8389.5 1
12084201 41747.4 -22302.1 1699 883.593 -155.891 897.239 
8390 1
12084201 42216.6 -22230.9 1668.15 944.126 143.167 954.919 
8390.5 1
12084201 42618.5 -22155.2 1634.92 803.692 151.538 817.854 
8391 1
12084201 43096.5 -22290.1 1586.92 956 -269.846 993.354 
8391.5 1
12084201 43660.7 -22753.3 1639.77 1102.01 -904.748 1425.83 
8392 1
12084201 44225.3 -23145.2 1717.38 1122.5 -779.171 1366.42 
8392.5 1
12084201 44765.2 -23460.5 1707.92 1052.48 -614.635 1218.81 
8393 1
12084201 45188.1 -23563.9 1684 866.501 -211.841 892.021 
8393.5 1
12084201 45686.7 -23821.2 1739.69 1015.5 -524.061 1142.75 
8394 1
12084201 46138.9 -23918.6 1778.15 906.274 -195.16 927.049 
8394.5 1
12084201 46600.1 -24264.6 1730.57 913.165 -685.061 1141.57 
8395 1
12084201 46860.1 -23534.6 1687.46 506.833 1422.92 1510.49 
