# Supplementary material for: Intrinsic group behaviour II: On the dependence of triad spatial dynamics on social and personal features; and on the effect of social interaction on small group dynamics
Source: PLoS One. 2019 Dec 3;14(12):e0225704. doi: 10.1371/journal.pone.0225704 (PMC6890182; doi:10.1371/journal.pone.0225704)
Supplement: S1 Data Set — (ZIP) [file pone.0225704.s001.zip › set_2_int/group_traj_dyad_int/traj_2_0109_28.dat]

2 12070000 12071501 0 0 0 1 2 1 0 20 20 20 1635.64 1640.82 1630.45 
8219.5 1
12070000 -35747 -1787 1671 0 0 0 
8220 1
12070000 -35504.2 -1665.43 1685.36 916.173 458.76 1024.61 
8220.5 1
12070000 -34982.7 -1505.57 1690.36 1043 319.714 1090.9 
8221 1
12070000 -34547.6 -1245.6 1677.87 839.989 501.875 978.499 
8221.5 1
12070000 -34168.9 -890.5 1679.5 757.343 710.2 1038.24 
8222 1
12070000 -33953.1 -554.143 1701.64 446.909 696.392 827.459 
8222.5 1
12070000 -33472.2 -228.133 1639.67 959.823 650.718 1159.61 
8223 1
12070000 -33265.4 139.786 1652.14 414.372 737.313 845.774 
8223.5 1
12070000 -32971 508.357 1677 596.009 746.096 954.927 
8224 1
12070000 -32473.4 706 1599.57 987.387 392.149 1062.41 
8224.5 1
12070000 -32089.1 1014.87 1552.73 746.195 599.741 957.338 
8225 1
12070000 -31363.8 1582.5 1705.29 1439.05 1126.26 1827.38 
8225.5 1
12070000 -30962.9 2000.87 1686.33 804.924 840.094 1163.47 
8226 1
12070000 -30557 2298.07 1678.2 815.127 596.787 1010.24 
8226.5 1
12070000 -30185 2642.27 1676.4 751.515 695.354 1023.86 
8227 1
12070000 -29727.4 3034.67 1633.4 915.2 784.8 1205.61 
8227.5 1
12070000 -29374.5 3262.54 1645.92 695.979 449.451 828.489 
8228 1
12070000 -28939.8 3716.43 1569.79 881.851 920.67 1274.87 
8228.5 1
12070000 -28410.9 4063.57 1491 1031.05 676.692 1233.28 
8229 1
12070000 -28145.4 4589.08 1436.46 532.009 1053.12 1179.87 
8229.5 1
12070000 -27896.4 5381.31 1450.69 493.069 1568.77 1644.44 
8230 1
12070000 -27617.2 5669.77 1460.15 569.702 588.697 819.222 
8230.5 1
12070000 -27229.4 5988.07 1454.57 782.003 641.738 1011.61 
8231 1
12070000 -26691.8 6328.92 1446.92 1070.74 678.987 1267.87 
8231.5 1
12070000 -26379 6380.29 1491.71 632.012 103.763 640.474 
8232 1
12070000 -25494.7 6713.23 1573.62 1765.09 664.561 1886.05 
8232.5 1
12070000 -24856.3 6991.64 1630.57 1271.73 554.606 1387.4 
8233 1
12070000 -24291.1 7234.54 1601.62 1108.25 476.266 1206.26 
8233.5 1
12070000 -23750 7248.62 1594.31 1108.76 28.8462 1109.14 
8234 1
12070000 -23240.8 7155.85 1424.62 1039.25 -189.325 1056.35 
8234.5 1
12070000 -22544.4 6992.15 1217 1406.84 -330.692 1445.18 
8235 2
12071501 -21737.8 7713 1161.75 0 0 0 
12070000 -21676 6937.46 1366.46 1696.06 -106.821 1699.42 
8235.5 2
12071501 -21384.8 7760.92 1442.77 1069.41 145.221 1079.22 
12070000 -21171.8 6985.46 1388.38 998.324 95.0495 1002.84 
8236 2
12071501 -20927.1 7873.31 1304.85 922.922 226.582 950.328 
12070000 -20772.2 7019.08 1272.85 805.676 67.773 808.522 
8236.5 2
12071501 -20759.3 7899.92 1192 336.211 53.3374 340.415 
12070000 -20528.2 7033.77 1202.85 489.132 29.4435 490.017 
8237 2
12071501 -20407.8 7913.31 1391.69 700.276 26.6626 700.783 
12070000 -20231.4 6945.77 1355.54 591.174 -175.299 616.617 
8237.5 2
12071501 -19977.5 7890.38 1371.23 851.942 -45.3922 853.151 
12070000 -19966.6 7027.08 1320.62 524.296 161.005 548.46 
8238 2
12071501 -19000.9 7956.58 1348.92 1985 134.55 1989.56 
12070000 -19213.5 7073.92 1274.92 1530.72 95.2027 1533.68 
8238.5 2
12071501 -17634.5 7716.54 1413.31 2777.19 -487.896 2819.72 
12070000 -18089.3 7361.54 1264.69 2284.94 584.597 2358.54 
8239 2
12071501 -16865.2 7181.08 1344.15 1511.56 -1051.99 1841.6 
12070000 -17309.6 7491.38 1306.54 1531.81 255.1 1552.91 
8239.5 2
12071501 -16499.6 7031.33 1372.33 735.554 -301.295 794.87 
12070000 -16928.9 7542.67 1346.25 765.993 103.183 772.912 
8240 2
12071501 -15994.8 7159.23 1424.46 1013.68 256.822 1045.71 
12070000 -16395.8 7515.92 1351.85 1070.42 -53.702 1071.77 
8240.5 2
12071501 -15561.1 7316.54 1403.69 863.929 313.362 919.004 
12070000 -15856.8 7902.85 1310.69 1073.86 770.763 1321.83 
8241 2
12071501 -15010.1 7397.54 1425.46 1067.83 156.977 1079.31 
12070000 -15121 8147.46 1355.23 1425.91 474.061 1502.65 
8241.5 2
12071501 -14500.8 7417.92 1441.33 1033.12 41.3351 1033.94 
12070000 -14453.8 8107.58 1382.75 1353.28 -80.8889 1355.69 
8242 2
12071501 -13922.2 7376.85 1442.85 1185.49 -84.1609 1188.47 
12070000 -13974.7 8143.23 1389.85 981.846 73.048 984.56 
8242.5 2
12071501 -13478.6 7278.23 1418.85 883.696 -196.445 905.267 
12070000 -13531.1 8133.69 1377.23 883.696 -19.0009 883.9 
8243 2
12071501 -12947.8 7238 1410.15 1053.27 -79.823 1056.29 
12070000 -12957.2 8145.62 1375.38 1138.74 23.6569 1138.98 
8243.5 2
12071501 -12459.4 7265 1444.69 984.646 54.4355 986.15 
12070000 -12448.2 8193.54 1388.92 1026.21 96.6191 1030.75 
8244 2
12071501 -11994.4 7310.85 1421.77 928.144 91.5093 932.644 
12070000 -11852.6 8165.62 1368 1188.7 -55.7347 1190.01 
8244.5 2
12071501 -11442.2 7336.92 1458.46 1065.93 50.3415 1067.12 
12070000 -11199 8138.38 1391.31 1261.81 -52.5691 1262.9 
8245 2
12071501 -10913.2 7377 1434.75 1070.81 81.1274 1073.88 
12070000 -10651.5 8041.17 1368.33 1108.3 -196.797 1125.64 
8245.5 2
12071501 -10416.1 7433.62 1421.69 1002.37 114.144 1008.84 
12070000 -10154.4 7998.77 1404.62 1002.25 -85.4787 1005.89 
8246 2
12071501 -9906.33 7317.92 1320.67 1029.79 -233.735 1055.98 
12070000 -9764 7976.67 1384.08 788.656 -44.6516 789.919 
8246.5 2
12071501 -9335.5 7164.86 1390.07 1137.12 -304.899 1177.29 
12070000 -9367.14 7836.07 1399.93 790.552 -280.07 838.697 
8247 2
12071501 -8638.25 7048.58 1498.75 1380.69 -230.245 1399.76 
12070000 -8841.42 7775.75 1413.67 1041.04 -119.448 1047.87 
8247.5 2
12071501 -8238.77 6925.77 1492 815.267 -250.641 852.925 
12070000 -8291.77 7638.85 1434.38 1121.73 -279.396 1156 
8248 2
12071501 -7756.54 6946.85 1433.85 949.273 41.49 950.179 
12070000 -7722.15 7547.46 1431.69 1121.29 -179.891 1135.63 
8248.5 2
12071501 -7429.85 6946.08 1351.23 646.915 -1.52323 646.917 
12070000 -7408.77 7510 1366.08 620.564 -74.1813 624.982 
8249 2
12071501 -6951.69 6756.46 1455.23 944.968 -374.734 1016.56 
12070000 -6966.92 7437.77 1369.77 873.214 -142.749 884.805 
8249.5 2
12071501 -6458.33 6600.67 1292.83 1008.91 -318.599 1058.02 
12070000 -6253.67 7415.5 1299.92 1458.6 -45.5403 1459.31 
8250 2
12071501 -6064.46 6630.62 1419.38 810.436 61.6229 812.775 
12070000 -5323.46 7044.46 1330.38 1914 -763.454 2060.65 
8250.5 2
12071501 -5338.23 6503.62 1363.15 1429.59 -250 1451.28 
12070000 -5029.23 6847.77 1358.38 579.194 -387.19 696.694 
8251 2
12071501 -4567.54 6253.38 1300 1532.19 -497.477 1610.93 
12070000 -4538.08 6812.54 1474.69 976.449 -70.0413 978.958 
8251.5 2
12071501 -4258.77 6155.54 1346.85 616.306 -195.302 646.51 
12070000 -4109.23 6753.54 1472.08 855.98 -117.764 864.043 
8252 2
12071501 -3821.54 6066.23 1437.31 879.74 -179.694 897.904 
12070000 -3858.69 6789.38 1427.77 504.102 72.1251 509.235 
8252.5 2
12071501 -3337.54 5909 1455.69 950.884 -308.901 999.8 
12070000 -3405.77 6664.77 1568.77 889.829 -244.824 922.895 
8253 2
12071501 -2984.08 5848.15 1527.38 702.707 -120.967 713.043 
12070000 -2938.46 6576.08 1590.69 929.041 -176.327 945.626 
8253.5 2
12071501 -2538.38 5783.08 1561.62 891.385 -130.154 900.837 
12070000 -2573.31 6494.54 1647.54 730.308 -163.077 748.294 
8254 2
12071501 -2176.69 5676.85 1647.31 730.692 -214.608 761.555 
12070000 -2095.62 6298.46 1703.69 965.035 -396.115 1043.17 
8254.5 2
12071501 -1839.64 5593.5 1619.43 672.753 -166.36 693.017 
12070000 -1655.29 6307.93 1680.29 878.902 18.8963 879.105 
8255 2
12071501 -1509.38 5498.31 1559.92 665.843 -191.92 692.951 
12070000 -1342 6273.15 1572 631.624 -70.1103 635.504 
8255.5 2
12071501 -1080.08 5455.77 1587 870.807 -86.2849 875.071 
12070000 -768 6303.15 1553.62 1164.3 60.8519 1165.89 
8256 2
12071501 -720.231 5449.85 1630.85 721.135 -11.8699 721.232 
12070000 -318.692 6404.38 1586.62 900.416 202.867 922.987 
8256.5 2
12071501 -258.714 5311.71 1663.29 906.712 -271.379 946.453 
12070000 228.286 6271.36 1594 1074.61 -261.351 1105.94 
8257 2
12071501 217.692 5280.23 1651.23 960.497 -63.4748 962.592 
12070000 758.231 6039.46 1591.77 1068.44 -467.531 1166.25 
8257.5 2
12071501 679 5123.85 1651.69 928.184 -314.657 980.069 
12070000 1095.69 5744 1590.77 678.997 -594.49 902.472 
8258 2
12071501 1150.71 4969.43 1681.29 926.747 -303.374 975.139 
12070000 1690.79 5465.14 1574.36 1169.14 -547.853 1291.14 
8258.5 2
12071501 1679.77 4726.92 1675.15 1043.5 -478.315 1147.9 
12070000 2044.77 5184 1607.77 698.192 -554.522 891.61 
8259 2
12071501 2139.23 4363 1628.15 955.221 -756.597 1218.56 
12070000 2448.69 4887.23 1635.15 839.757 -616.984 1042.05 
8259.5 2
12071501 2550.57 4147 1636.57 812.926 -426.877 918.19 
12070000 2855.64 4775.71 1611.64 804.25 -220.388 833.9 
8260 2
12071501 2802.92 3752 1630.77 498.719 -780.632 926.341 
12070000 3082.62 4394.38 1622.08 448.562 -753.616 877.009 
8260.5 2
12071501 3174 3478.85 1593.77 745.134 -548.502 925.246 
12070000 3372.92 4019.77 1754.62 582.947 -752.24 951.679 
8261 2
12071501 3581.69 3278.23 1570.69 820.306 -403.653 914.242 
12070000 3777.77 3758.62 1694.38 814.58 -525.46 969.355 
8261.5 2
12071501 3882.92 2961.23 1538.85 617.276 -649.59 896.101 
12070000 4160.54 3445.23 1610.46 784.363 -642.182 1013.72 
8262 2
12071501 4214.07 2632.64 1460.29 653.153 -648.102 920.133 
12070000 4596.07 3106.71 1495.29 859.039 -667.685 1088 
8262.5 2
12071501 4624.77 2247.92 1436.31 808.46 -757.322 1107.77 
12070000 5051.08 2921.08 1445.23 895.68 -365.428 967.357 
8263 2
12071501 4964 1964 1408.62 696.572 -583.004 908.354 
12070000 5414.08 2625.92 1378.92 745.38 -606.065 960.68 
8263.5 2
12071501 5342.93 1756.93 1375.57 751.842 -410.856 856.779 
12070000 5824.21 2237.79 1376.5 813.765 -770.114 1120.4 
8264 2
12071501 5694.54 1464.69 1389.23 703.22 -584.473 914.399 
12070000 6136.77 1912.08 1408.77 625.11 -651.418 902.833 
8264.5 2
12071501 6071.21 929.143 1489 741.488 -1054.23 1288.88 
12070000 6439.57 1412.64 1471.79 596.067 -983.138 1149.72 
8265 2
12071501 6345.77 407.692 1552.77 542.599 -1030.53 1164.65 
12070000 6626.62 977 1531.08 369.652 -860.954 936.955 
8265.5 2
12071501 6702.85 -14.7692 1563.54 712.728 -843.237 1104.1 
12070000 6982.62 634.538 1568.69 710.579 -683.556 985.987 
8266 2
12071501 6992.92 -240.333 1577.42 593.191 -461.276 751.433 
12070000 7332.5 314.25 1573.92 715.51 -654.987 970.032 
8266.5 2
12071501 7240.31 -722.769 1638.46 503.851 -982.558 1104.21 
12070000 7678.31 -237.308 1645.46 704.293 -1123.34 1325.86 
8267 2
12071501 7701.38 -1119.08 1668.08 904.072 -777.074 1192.14 
12070000 8004.15 -635.154 1654 638.914 -780.09 1008.34 
8267.5 2
12071501 8120.77 -1487.69 1632.92 828.823 -728.489 1103.47 
12070000 8492.54 -1008.08 1664.77 965.187 -737.002 1214.4 
8268 2
12071501 8430.46 -1732.08 1647.15 616.917 -486.822 785.864 
12070000 8860 -1158.77 1669.69 731.995 -300.184 791.156 
8268.5 2
12071501 8751.46 -1961.31 1642.62 636.905 -454.823 782.631 
12070000 9222 -1421.92 1651 718.254 -522.131 887.98 
8269 2
12071501 9223.31 -2340.38 1673.23 953.225 -765.812 1222.74 
12070000 9677.23 -1637.62 1609.15 919.658 -435.742 1017.67 
8269.5 2
12071501 9729.15 -2626.31 1641 1019.85 -576.458 1171.49 
12070000 10133.7 -2116.08 1557.15 920.285 -964.64 1333.21 
8270 2
12071501 10045.1 -2906.31 1665.54 631.846 -560 844.292 
12070000 10464.6 -2485.46 1627.38 661.846 -738.769 991.877 
8270.5 2
12071501 10339.2 -3175.62 1602.77 590.516 -540.778 800.719 
12070000 10749.2 -2773.46 1640.77 571.517 -578.313 813.067 
8271 2
12071501 10645.3 -3463.62 1627.77 619.745 -582.996 850.863 
12070000 11075.5 -3073.08 1660.46 660.542 -606.509 896.754 
8271.5 2
12071501 10982.9 -3815.46 1643.85 675.231 -703.692 975.254 
12070000 11385 -3352.31 1601.77 618.923 -558.462 833.634 
8272 2
12071501 11343.3 -4044.31 1575.38 732.489 -465.134 867.693 
12070000 11759 -3629.46 1547.54 760.163 -563.321 946.138 
8272.5 2
12071501 11630.6 -4521.07 1573.14 553.495 -918.62 1072.48 
12070000 12093.4 -4001.86 1602.71 644.233 -717.525 964.302 
8273 2
12071501 11878 -4867.85 1583.54 487.064 -682.627 838.577 
12070000 12396.2 -4333.54 1588.85 596.208 -652.916 884.174 
8273.5 2
12071501 12236.8 -5211.69 1521.31 736.692 -706.05 1020.4 
12070000 12630.1 -4768.92 1645.77 480.177 -894.014 1014.81 
8274 2
12071501 12580.9 -5628.36 1589.43 681.504 -825.079 1070.14 
12070000 13004.4 -5218.64 1581.71 741.29 -890.534 1158.69 
8274.5 2
12071501 12915.5 -6011.92 1579.77 663.909 -761.044 1009.93 
12070000 13343 -5591.31 1560.08 671.769 -739.414 999.003 
8275 2
12071501 13159.8 -6394.38 1651.54 503.569 -788.58 935.65 
12070000 13669.2 -5954.38 1582.31 672.482 -748.612 1006.31 
8275.5 2
12071501 13441 -6712.79 1645.57 554.696 -628.01 837.905 
12070000 13949.8 -6254.79 1621.79 553.515 -592.507 810.829 
8276 2
12071501 13906.1 -6991.67 1648.83 919.137 -551.148 1071.72 
12070000 14295.2 -6639.25 1610.42 682.571 -759.811 1021.38 
8276.5 2
12071501 14189.4 -7447.38 1658.08 576.988 -928.142 1092.87 
12070000 14566 -6919.54 1586.85 551.595 -570.852 793.807 
8277 2
12071501 14452.3 -7784.29 1629.64 519.567 -665.812 844.545 
12070000 14889.5 -7364.5 1660.5 639.328 -879.371 1087.21 
8277.5 2
12071501 14726.2 -8244.69 1637.08 547.89 -920.813 1071.49 
12070000 15304.5 -7734.54 1637.85 829.923 -740.077 1111.97 
8278 2
12071501 14971.1 -8646.33 1624.4 490.787 -804.892 942.721 
12070000 15508.5 -8123.4 1591.93 408.962 -779.282 880.074 
8278.5 2
12071501 15303.6 -8869.57 1644.71 646.767 -434.315 779.062 
12070000 15782.2 -8480.86 1589.79 532.453 -695.442 875.869 
8279 2
12071501 15599.6 -9087.64 1625.64 593.186 -437.017 736.786 
12070000 16072.5 -8668.14 1613 581.735 -375.322 692.302 
8279.5 2
12071501 15974.4 -9301.93 1637.14 757.143 -432.9 872.163 
12070000 16419.9 -8873.36 1599.93 701.876 -414.574 815.17 
8280 2
12071501 16294.1 -9662.21 1625.07 644.729 -726.382 971.24 
12070000 16673.4 -9162.21 1585.86 510.945 -582.373 774.741 
8280.5 2
12071501 16638.4 -10042.6 1628.5 696.79 -769.954 1038.43 
12070000 16950.9 -9451.43 1587.86 561.741 -585.454 811.363 
8281 2
12071501 17017.4 -10353.3 1580.47 771.981 -632.781 998.182 
12070000 17441.5 -9818.33 1626.13 999.341 -747.26 1247.83 
8281.5 2
12071501 17240.1 -10722.6 1666.93 439.185 -728.468 850.617 
12070000 18049.6 -10185.7 1603.67 1199.34 -724.655 1401.27 
8282 2
12071501 17578.6 -11147.6 1726.07 662.436 -831.647 1063.23 
12070000 18414.9 -10529.6 1470.14 714.789 -672.873 981.673 
8282.5 2
12071501 17963.8 -11342.4 1670.67 775.108 -392.009 868.598 
12070000 18772.2 -10822.3 1470.07 719 -588.924 929.404 
8283 2
12071501 18613.1 -11678.3 1553.07 1309.01 -677.151 1473.78 
12070000 19071.9 -11104.2 1492.47 604.167 -568.414 829.525 
8283.5 2
12071501 19012.4 -11912.9 1586.53 806.734 -473.939 935.649 
12070000 19432.5 -11327.9 1555.53 728.62 -451.852 857.354 
8284 2
12071501 19474.7 -12108 1653.87 934.007 -394.209 1013.79 
12070000 19790.6 -11536.5 1564.27 723.367 -421.549 837.235 
8284.5 2
12071501 19848.7 -12425.6 1666.2 751.004 -637.751 985.258 
12070000 20119.9 -11861.7 1568.8 661.178 -653.012 929.291 
8285 2
12071501 20200.9 -12720.7 1720.47 700.066 -586.746 913.435 
12070000 20382.4 -12197.4 1593.93 521.935 -667.329 847.198 
8285.5 2
12071501 20556.1 -12964.1 1791.13 699.344 -479.134 847.733 
12070000 20807.9 -12475.7 1645.93 837.533 -547.9 1000.83 
8286 2
12071501 20918.5 -13229.4 1745 714.793 -523.208 885.819 
12070000 21191.2 -12798 1667.07 756.082 -635.634 987.77 
8286.5 2
12071501 21053.1 -13554.5 1716.4 270.147 -652.878 706.562 
12070000 21385.8 -13071.1 1651.27 390.763 -548.327 673.319 
8287 2
12071501 21395.6 -13888 1670.27 691.987 -673.67 965.752 
12070000 21727.4 -13340 1569.27 690.101 -543.3 878.302 
8287.5 2
12071501 21755.7 -14134.3 1626.4 727.407 -497.643 881.346 
12070000 22089.2 -13589.4 1620.07 730.909 -503.838 887.739 
8288 2
12071501 22224.5 -14393.9 1574.8 947.205 -524.31 1082.64 
12070000 22519.8 -13867.3 1508.13 869.899 -561.347 1035.29 
8288.5 2
12071501 22675.8 -14626.3 1518.2 911.65 -469.63 1025.5 
12070000 22970.9 -14113.1 1401.53 911.38 -496.566 1037.88 
8289 2
12071501 23046.1 -14878.4 1524.81 720.355 -490.353 871.411 
12070000 23409.2 -14328.8 1450 852.635 -419.617 950.297 
8289.5 2
12071501 23674.5 -15181.9 1671.73 1227.35 -592.887 1363.05 
12070000 23903.4 -14594.7 1629.73 965.259 -519.499 1096.18 
8290 2
12071501 24197.7 -15329.8 1678.73 1054.97 -298.118 1096.29 
12070000 24336.9 -14700.7 1875.53 873.925 -213.71 899.676 
8290.5 2
12071501 24568.8 -15346 1667.27 749.63 -32.7273 750.344 
12070000 24709.5 -14788.6 1729.87 752.862 -177.508 773.505 
8291 2
12071501 25097.8 -15395.3 1636.53 1064.39 -99.1281 1068.99 
12070000 25146.6 -14910.9 1602.8 879.41 -246.144 913.208 
8291.5 2
12071501 25507.9 -15610.5 1597.79 825.208 -433.065 931.941 
12070000 25546.1 -15073 1475.29 803.909 -326.09 867.528 
8292 2
12071501 25938.1 -15708.1 1558.79 862.153 -195.534 884.048 
12070000 25969 -15136.2 1443.71 847.409 -126.682 856.826 
8292.5 2
12071501 26442.1 -15857.7 1472.79 1005.85 -298.688 1049.26 
12070000 26422.5 -15231.1 1501.5 905.19 -189.478 924.808 
8293 2
12071501 26873.8 -16054.8 1450.43 859.989 -392.573 945.354 
12070000 26892.9 -15259.7 1480.71 936.966 -56.9152 938.693 
8293.5 2
12071501 27330.3 -16165.1 1477.71 907.555 -219.398 933.697 
12070000 27389.6 -15425.1 1423.07 987.504 -328.884 1040.83 
8294 2
12071501 27735.7 -16284.9 1492.77 823.997 -243.456 859.21 
12070000 27799.5 -15578 1489.85 833.266 -310.685 889.302 
8294.5 2
12071501 28010.2 -16372.1 1519.36 563.7 -179.096 591.467 
12070000 28275.9 -15693.6 1589 978.214 -237.46 1006.62 
8295 2
12071501 28516.2 -16520.5 1659.21 1000 -293.196 1042.1 
12070000 28668.7 -15859.5 1658.64 776.256 -327.781 842.623 
8295.5 2
12071501 28915.1 -16623.6 1743.86 796.122 -205.874 822.31 
12070000 29159.9 -16029.9 1750.71 980.325 -340.034 1037.62 
8296 2
12071501 29359.3 -16676.9 1708.36 872.72 -104.687 878.976 
12070000 29590.9 -16174 1733.93 846.758 -283.188 892.858 
8296.5 2
12071501 29845.5 -16774.1 1659.31 968.478 -193.523 987.623 
12070000 29901.8 -16189.1 1763.46 619.5 -30.0337 620.228 
8297 2
12071501 30235.8 -16789.6 1628.62 796.703 -31.7111 797.334 
12070000 30341 -16213.9 1741.31 896.232 -50.7064 897.666 
8297.5 2
12071501 30770.8 -16948.4 1573.71 1050.96 -312.01 1096.3 
12070000 30866.2 -16391.9 1643.29 1031.86 -349.716 1089.51 
8298 2
12071501 31282.8 -17167.8 1458.69 1011.98 -433.632 1100.97 
12070000 31357.8 -16572.4 1545.85 971.604 -356.632 1034.99 
8298.5 2
12071501 31687.9 -17288.1 1386 808.405 -239.971 843.27 
12070000 31822 -16740.4 1457.86 926.455 -335.417 985.304 
8299 2
12071501 32205.1 -17418.5 1325.31 1036.51 -261.303 1068.94 
12070000 32272.9 -16757.2 1605.85 903.653 -33.6717 904.281 
8299.5 2
12071501 32806.5 -17640.2 1476 1242.53 -458.042 1324.27 
12070000 32861.8 -16961.6 1602.23 1216.62 -422.282 1287.83 
8300 2
12071501 33392.4 -17810.8 1693.79 1146.57 -333.918 1194.2 
12070000 33408.4 -17175 1616.86 1069.64 -417.582 1148.27 
8300.5 2
12071501 33724.5 -17863.1 1664.77 650.061 -102.331 658.066 
12070000 33846.6 -17175.1 1612.38 857.648 -0.150534 857.648 
8301 2
12071501 34227.4 -17825.8 1638.92 1038.94 76.9231 1041.78 
12070000 34303.2 -17296.3 1607.85 943.42 -250.477 976.105 
8301.5 2
12071501 34699.4 -17823.6 1560.71 934.741 4.50441 934.751 
12070000 34808.1 -17298.6 1618.21 999.826 -4.62409 999.837 
8302 2
12071501 35208 -17902.8 1595.69 1011.08 -157.451 1023.26 
12070000 35277.3 -17294 1624.46 932.733 9.23033 932.779 
8302.5 2
12071501 35568.4 -17954.3 1588.36 726.526 -103.864 733.913 
12070000 35681.7 -17410.8 1640.86 815.336 -235.455 848.653 
8303 2
12071501 36110.4 -18038.1 1639.77 1092.8 -168.934 1105.78 
12070000 36169.4 -17420.3 1631.62 983.206 -19.1975 983.394 
8303.5 2
12071501 36526.1 -18071.3 1598.07 833.04 -66.5507 835.694 
12070000 36580.4 -17404.9 1598.86 823.592 30.8199 824.169 
8304 2
12071501 36966.9 -18161.9 1570.79 862.734 -177.383 880.781 
12070000 36982.4 -17483.2 1499.5 786.833 -153.201 801.608 
8304.5 2
12071501 37354.2 -18172.6 1540.69 779.125 -21.5026 779.422 
12070000 37529.6 -17541.6 1453.69 1100.98 -117.507 1107.23 
8305 2
12071501 38175.6 -18209 1577.29 1649.58 -73.0615 1651.19 
12070000 37974.1 -17549.3 1458.79 892.482 -15.4023 892.615 
8305.5 2
12071501 38726.6 -18364.1 1570.77 1104.15 -310.775 1147.06 
12070000 38701.5 -17761.5 1535.46 1457.7 -425.356 1518.49 
8306 2
12071501 39148.6 -18418.4 1545 837.356 -107.841 844.272 
12070000 39215.6 -17928.3 1531.5 1020.2 -330.848 1072.51 
8306.5 2
12071501 39619.3 -18484.4 1484.69 939.451 -131.649 948.63 
12070000 39629.5 -17984.8 1542 826.139 -112.742 833.796 
8307 2
12071501 40102.6 -18561.1 1442.71 972.362 -154.443 984.551 
12070000 40056.1 -18024.2 1505.14 858.215 -79.3663 861.877 
8307.5 2
12071501 40540.8 -18635.5 1411.77 867.871 -147.166 880.26 
12070000 40540.6 -18129.2 1443.46 959.493 -207.801 981.737 
8308 2
12071501 41111.3 -18601 1396.15 1154.78 69.7602 1156.89 
12070000 41006.4 -18087.5 1365.31 942.853 84.3974 946.622 
8308.5 2
12071501 41606.1 -18480.3 1379.21 983.768 239.989 1012.62 
12070000 41444.4 -17975.9 1355.36 870.863 221.736 898.648 
8309 2
12071501 41972.6 -18442.4 1411.46 721.403 74.6085 725.25 
12070000 41710.8 -17989.4 1374.38 524.444 -26.4883 525.113 
8309.5 2
12071501 42506.4 -18513.4 1439.23 1084.9 -144.309 1094.45 
12070000 42049.9 -18280.2 1393.85 689.181 -590.994 907.879 
8310 2
12071501 42988.5 -18300.3 1458.31 966.24 427.008 1056.39 
12070000 42663.1 -18593.5 1415.38 1228.77 -628.025 1379.96 
8310.5 1
12071501 43319.1 -18249.3 1450.77 674.568 104.082 682.551 
8311 1
12071501 43883.4 -18144.4 1446.92 1195.64 222.227 1216.11 
8312 1
12071501 42483 -17389.1 1443.75 -1297.88 700.031 1474.63 
8312.5 1
12071501 42558.2 -17417.8 1532.69 161.787 -61.8555 173.208 
8313 1
12071501 42637.8 -17372.1 1505.77 162.655 93.5976 187.663 
