# Supplementary material for: Intrinsic group behaviour II: On the dependence of triad spatial dynamics on social and personal features; and on the effect of social interaction on small group dynamics
Source: PLoS One. 2019 Dec 3;14(12):e0225704. doi: 10.1371/journal.pone.0225704 (PMC6890182; doi:10.1371/journal.pone.0225704)
Supplement: S1 Data Set — (ZIP) [file pone.0225704.s001.zip › set_2_int/group_traj_dyad_int/traj_2_0109_27.dat]

2 12065500 12065400 1 0 0 0 1 1 0 30 30 30 1702.59 1785.58 1619.6 
8214 1
12065400 7960.08 1319.75 1408.75 0 0 0 
8214.5 1
12065400 7785.14 638.214 1443.86 -354.131 -1379.63 1424.35 
8215 1
12065400 8035.46 -94.0769 1653.08 496.664 -1452.96 1535.5 
8215.5 2
12065500 8708.09 -80.0909 1467.73 0 0 0 
12065400 8452.92 -681.308 1660.46 841.656 -1183.93 1452.61 
8216 2
12065500 8949.92 -885.385 1524 525.722 -1750.64 1827.87 
12065400 8798.54 -1078 1766.85 689.851 -791.801 1050.16 
8216.5 2
12065500 9396.71 -1580.43 1638 890.022 -1384.55 1645.94 
12065400 9093.14 -1471.29 1751.14 586.861 -783.438 978.867 
8217 2
12065500 10197.2 -2016.38 1554.69 1604.09 -873.659 1826.58 
12065400 9840 -1803.38 1731.31 1496.71 -665.529 1638.01 
8217.5 2
12065500 10617 -2525.85 1587.08 858.581 -1041.84 1350.04 
12065400 10124 -2470.62 1717.62 580.777 -1364.48 1482.94 
8218 2
12065500 11023.7 -2831.5 1603.29 794.364 -596.98 993.68 
12065400 10378.9 -2953.43 1761.21 497.768 -942.995 1066.31 
8218.5 2
12065500 11326.5 -3215.15 1563 605.648 -767.308 977.533 
12065400 10817.2 -3423.62 1752 876.747 -940.374 1285.69 
8219 2
12065500 11792.4 -3479.29 1538.5 946.931 -536.853 1088.53 
12065400 11381.9 -3770 1748.57 1147.61 -704.034 1346.36 
8219.5 2
12065500 12029.9 -3879.43 1530.64 475.952 -801.889 932.5 
12065400 11469.6 -4419.57 1779.64 175.78 -1301.75 1313.56 
8220 2
12065500 12327.1 -4527.43 1534.29 597.873 -1303.82 1434.37 
12065400 11744.9 -4879.71 1734.36 554.039 -925.841 1078.95 
8220.5 2
12065500 12644.4 -5095.36 1499.21 634.571 -1135.86 1301.1 
12065400 12093.2 -5393.36 1697.5 696.571 -1027.29 1241.18 
8221 2
12065500 13018.9 -5526.2 1483.53 723.12 -831.743 1102.13 
12065400 12564.3 -6024.87 1692.8 909.368 -1219.13 1520.93 
8221.5 2
12065500 13456.1 -6001.5 1529.21 874.419 -950.6 1291.61 
12065400 13123.8 -6461.07 1812.21 1119.04 -872.41 1418.92 
8222 2
12065500 13877.2 -6346.71 1521.79 871.783 -714.729 1127.32 
12065400 13416.9 -6848.07 1761.36 606.921 -801.242 1005.16 
8222.5 2
12065500 14167.7 -6654.6 1487.4 579.878 -614.542 844.939 
12065400 13832.4 -7188.8 1800.93 829.284 -680.097 1072.49 
8223 2
12065500 14638.9 -7028.43 1506.71 944.136 -749.155 1205.25 
12065400 14179.9 -7542.43 1807.86 696.307 -708.674 993.51 
8223.5 2
12065500 15122.6 -7566.79 1552.64 979.323 -1089.79 1465.17 
12065400 14575 -7951.86 1773.43 799.884 -828.803 1151.84 
8224 2
12065500 15524.1 -7981.93 1548.36 796.485 -823.696 1145.8 
12065400 15047.1 -8436.57 1724.5 936.791 -961.735 1342.58 
8224.5 2
12065500 15807.2 -8274.93 1602.53 549.764 -568.941 791.16 
12065400 15417.9 -8708.87 1702.53 719.982 -528.729 893.268 
8225 2
12065500 16114.3 -8549.36 1636.79 609.297 -544.492 817.138 
12065400 15801.2 -9016.93 1723.86 760.478 -611.234 975.671 
8225.5 2
12065500 16398 -8950.73 1618.47 569.707 -805.976 986.998 
12065400 16213.3 -9557.53 1695.47 827.414 -1085.55 1364.93 
8226 2
12065500 16761.1 -9304.8 1613.13 729.05 -710.977 1018.33 
12065400 16634.3 -10017.5 1710.73 845.382 -923.695 1252.15 
8226.5 2
12065500 17194.2 -9894.73 1633.47 875.017 -1191.78 1478.51 
12065400 16986.7 -10531.7 1786.4 711.919 -1038.79 1259.33 
8227 2
12065500 17537.1 -10354.8 1640.33 685.867 -920.133 1147.63 
12065400 17433.2 -10977.5 1776.8 893.067 -891.467 1261.86 
8227.5 2
12065500 17947.1 -10673.4 1625 808.567 -628.372 1024.03 
12065400 17723.4 -11259.5 1806.54 572.356 -556.203 798.094 
8228 2
12065500 18144.6 -11081 1626.07 400.597 -826.806 918.742 
12065400 18398.7 -11582.3 1820.79 1369.84 -654.816 1518.3 
8228.5 2
12065500 18435.9 -11586.6 1613.57 567.948 -985.519 1137.46 
12065400 19069.3 -11827.2 1699.43 1307.16 -477.444 1391.62 
8229 2
12065500 19332.2 -11668.9 1596.46 1796.2 -165.033 1803.76 
12065400 19506.4 -12129.6 1665.46 875.95 -606.014 1065.15 
8229.5 2
12065500 19938.6 -11810.9 1592.08 1200.76 -281.188 1233.25 
12065400 19970.8 -12411.8 1753.23 919.726 -558.72 1076.13 
8230 2
12065500 20348 -11956.2 1614.38 835.479 -296.546 886.546 
12065400 20177.1 -12518.8 1712.08 420.879 -218.367 474.156 
8230.5 2
12065500 20706.1 -11902.9 1643.93 722.062 107.464 730.015 
12065400 20502 -12561 1757.79 655.087 -85.1427 660.597 
8231 2
12065500 21043.7 -11787.7 1618.46 672.409 229.554 710.513 
12065400 20718.4 -12448.5 1763.77 431.045 224.027 485.786 
8231.5 2
12065500 20845.9 -11288.1 1615.21 -399.667 1009.34 1085.58 
12065400 20859.4 -12241.6 1774.86 284.937 417.971 505.855 
8232 2
12065500 20532.7 -11126.3 1615 -625.08 322.882 703.546 
12065400 20699.8 -12042.9 1755.62 -318.528 396.646 508.712 
8232.5 2
12065500 20462.4 -11061.2 1615 -139.968 129.668 190.8 
12065400 20640.7 -11983 1764.71 -117.793 119.369 167.702 
8233 2
12065500 20560.8 -10863.8 1615 192.825 387.147 432.509 
12065400 20646.3 -12008.4 1806.46 10.9675 -49.7738 50.9678 
8233.5 2
12065500 20566.8 -10820.5 1615 12.2951 88.7453 89.5929 
12065400 20676.5 -12012.7 1789.38 61.9483 -8.82724 62.574 
8234 2
12065500 20836.7 -10903.9 1610.23 550.863 -170.33 576.596 
12065400 20589.2 -12046.1 1776.46 -178.179 -68.1319 190.761 
8234.5 2
12065500 20975.5 -11054.1 1610 280.342 -303.341 413.046 
12065400 20561.5 -12065.2 1806.54 -55.9441 -38.5392 67.9339 
8235 2
12065500 20954.5 -11212.5 1610 -41.0156 -309.345 312.052 
12065400 20607.6 -12114.7 1782.23 89.994 -96.7548 132.138 
8235.5 2
12065500 20954.8 -11225.6 1607.23 0.609292 -26.0472 26.0543 
12065400 20624.5 -12030.2 1778.23 33.511 167.403 170.724 
8236 2
12065500 20796.8 -11151.8 1586.23 -318.393 148.728 351.418 
12065400 20614.1 -12035.7 1815.38 -21.0918 -11.1663 23.8652 
8236.5 2
12065500 20600.8 -11239.9 1584.54 -392.94 -176.507 430.762 
12065400 20541.3 -12074.2 1791.69 -145.83 -77.0772 164.946 
8237 2
12065500 20639 -11271.1 1617.92 76.1569 -62.0595 98.2408 
12065400 20529.7 -12011.6 1758.46 -23.1382 124.579 126.709 
8237.5 2
12065500 20540.1 -11290.1 1634.15 -195.887 -37.6238 199.468 
12065400 20480.6 -12012.8 1712.23 -97.182 -2.28484 97.2089 
8238 2
12065500 21064 -11995.2 1617.42 1064.88 -1433.28 1785.57 
12065400 20571.4 -12043.1 1743.17 184.555 -61.614 194.569 
8238.5 2
12065500 21137.5 -12312.2 1597.92 149.312 -644.114 661.193 
12065400 20591.9 -12071.5 1790.46 41.6797 -57.6793 71.1625 
8239 2
12065500 21233.5 -12542 1583.38 188.605 -451.564 489.369 
12065400 20615.6 -11942 1772.38 46.5468 254.345 258.569 
8239.5 2
12065500 21244.9 -12819.9 1561.92 23.0485 -559.188 559.663 
12065400 20827.5 -11117.2 1744 426.327 1659.62 1713.51 
8240 2
12065500 21382.8 -12934 1592.38 276.967 -229.083 359.43 
12065400 20915.2 -10722.4 1744 176.012 792.735 812.04 
8240.5 1
12065500 21613.1 -13059.8 1557 458.627 -250.69 522.67 
8241 1
12065500 21796.6 -13311.4 1584.38 355.695 -487.478 603.451 
8241.5 1
12065500 21969.5 -13395 1562.83 350.679 -169.605 389.54 
8242 1
12065500 22049.1 -13406.7 1630.54 163.067 -23.9596 164.818 
8242.5 1
12065500 21996.8 -13387.3 1725.92 -104.199 38.6148 111.124 
8243 1
12065500 21947.2 -13314.2 1657.77 -98.2906 145.147 175.296 
8243.5 1
12065500 21867.3 -13278.9 1643.69 -161.135 71.0298 176.096 
8244 1
12065500 21919.2 -13300.6 1692.46 103.485 -43.298 112.178 
8244.5 1
12065500 21813.7 -13245.2 1889.69 -203.594 107.069 230.031 
8245 1
12065500 21982.1 -13235.2 1819.75 340.873 20.217 341.472 
8245.5 1
12065500 22151.8 -13371.8 1736.38 342.264 -275.408 439.311 
8246 1
12065500 22253.8 -13486.4 1659.92 206.035 -231.611 309.99 
8246.5 1
12065500 22195.3 -13475.8 1607.93 -116.629 21.1772 118.536 
8247 1
12065500 22355.4 -13688.2 1581.17 317.091 -420.556 526.701 
8247.5 1
12065500 22299.6 -13716.2 1564 -113.88 -57.1167 127.401 
8248 1
12065500 22382.1 -13689.9 1546.92 162.326 51.6354 170.341 
8248.5 1
12065500 22515.9 -13667.7 1535.69 265.042 44.0213 268.673 
8249 1
12065500 22680.8 -13584.8 1540.54 325.935 163.88 364.815 
8249.5 1
12065500 22740.4 -13453.4 1707.08 121.821 268.615 294.948 
8250 1
12065500 22828.1 -13248 1741.15 180.371 422.668 459.545 
8250.5 1
12065500 22740.5 -13503.8 1728.62 -172.32 -503.483 532.155 
8251 1
12065500 22527.2 -13781.6 1715.15 -424.224 -552.378 696.482 
8251.5 1
12065500 22529.6 -13590.5 1680.62 4.91325 381.545 381.576 
8252 1
12065500 22493.2 -13339.6 1648.92 -73.3633 504.721 510.025 
8252.5 1
12065500 22498.5 -13340.2 1668 10.4277 -1.20901 10.4975 
8253 1
12065500 22360.3 -13585.9 1655.15 -274.66 -488.454 560.379 
8253.5 1
12065500 22314.4 -13432.5 1610.08 -91.8462 306.923 320.371 
8254 1
12065500 22216.8 -13329.4 1542.92 -197.047 208.236 286.688 
8254.5 1
12065500 22191.7 -13322 1495.64 -50.1634 14.7398 52.2841 
8255 1
12065500 22200.8 -13619.9 1599.77 18.411 -600.651 600.933 
8255.5 1
12065500 22266.5 -13678.3 1574.08 133.094 -118.427 178.155 
8256 1
12065500 22318.8 -13783.9 1523.31 104.979 -211.654 236.258 
8256.5 1
12065500 22383.9 -13848.1 1585.71 127.723 -126.028 179.433 
8257 1
12065500 22523.5 -13714.1 1676.15 281.46 270.15 390.13 
8257.5 1
12065500 22631.4 -13698.1 1618.15 217.149 32.1932 219.522 
8258 1
12065500 22670.3 -13654.7 1557 76.4265 85.1918 114.449 
8258.5 1
12065500 22739.8 -13565.9 1513.85 137.2 175.131 222.474 
8259 1
12065500 22687.1 -13548.5 1486.23 -109.707 36.3026 115.558 
8259.5 1
12065500 22668.7 -13556.8 1441.64 -36.2898 -16.4509 39.8445 
8260 1
12065500 22688 -13581.3 1478.77 38.1141 -48.4624 61.6546 
8260.5 1
12065500 22686.2 -13800.5 1457.23 -3.55267 -440.068 440.082 
8261 1
12065500 22807.7 -13891.5 1454.62 244.389 -183.099 305.371 
8261.5 1
12065500 22843.2 -13915.9 1415.62 72.6671 -50.1261 88.2787 
8262 1
12065500 23018.5 -13968.4 1385.86 345.85 -103.561 361.023 
8262.5 1
12065500 23360.9 -13938.5 1369.23 674.061 58.9902 676.638 
8263 1
12065500 23399.7 -13857.2 1363.92 79.6083 166.956 184.964 
8263.5 1
12065500 23275.4 -13750.8 1320.21 -246.697 211.048 324.654 
8264 1
12065500 23135.5 -13627.1 1304.77 -279.791 247.418 373.495 
8264.5 1
12065500 23126.4 -13642.4 1386 -17.922 -30.0792 35.0137 
8265 1
12065500 23167.4 -13593.8 1340.62 81.082 95.8715 125.561 
8265.5 1
12065500 23057.2 -13435.3 1347.92 -220.021 316.444 385.417 
8266 1
12065500 22852.6 -13421.2 1380.25 -418.345 28.9183 419.343 
8266.5 1
12065500 22930.4 -13504 1373.69 158.455 -168.703 231.449 
8267 1
12065500 22947.6 -13491.1 1342.77 33.7858 25.3394 42.2323 
8267.5 1
12065500 22949.6 -13581.7 1353.46 3.95257 -179.082 179.125 
8268 1
12065500 23007.7 -13560.3 1347.85 115.691 42.5988 123.285 
8268.5 1
12065500 23016.3 -13531.1 1360.38 17.094 57.9976 60.4642 
8269 1
12065500 22969.8 -13437.4 1411.38 -93.8617 189.277 211.272 
8269.5 1
12065500 22948.1 -13329 1416.54 -43.8896 218.517 222.881 
8270 1
12065500 22795.8 -13267.7 1442.54 -304.462 122.615 328.225 
8270.5 1
12065500 22988.2 -13463.2 1452.54 386.16 -392.493 550.609 
8271 1
12065500 23008.8 -13524.9 1490.31 41.8873 -125.039 131.868 
8271.5 1
12065500 23042 -13507.2 1486.69 66.3077 35.3846 75.1584 
8272 1
12065500 23119.7 -13420.7 1450.62 157.911 175.891 236.376 
8272.5 1
12065500 23116.9 -13432.1 1468.64 -5.46274 -21.9251 22.5954 
8273 1
12065500 23215.2 -13604.2 1452.15 193.497 -338.896 390.246 
8273.5 1
12065500 23223.8 -13669.8 1440.15 17.8487 -134.576 135.754 
8274 1
12065500 22983.6 -13521.1 1423.43 -475.792 294.451 559.535 
8274.5 1
12065500 22958.6 -13392.6 1441.77 -49.516 254.873 259.638 
8275 1
12065500 22958.9 -13367.2 1423.85 0.634417 52.498 52.5019 
8275.5 1
12065500 22885.7 -13342 1402.86 -144.396 49.6131 152.682 
8276 1
12065500 22859.3 -13529.5 1403.92 -52.1363 -370.553 374.203 
8276.5 1
12065500 22804 -13432.8 1519 -112.695 196.851 226.827 
8277 1
12065500 22778.7 -13522.1 1471.07 -49.9718 -176.335 183.279 
8277.5 1
12065500 22811.5 -13457.8 1540.23 65.4945 128.451 144.184 
8278 1
12065500 22869.5 -13382.5 1524.4 116.376 150.927 190.585 
8278.5 1
12065500 22822.1 -13434.1 1443.79 -92.3383 -100.408 136.411 
8279 1
12065500 22891.4 -13405.4 1485.71 138.849 57.5437 150.301 
8279.5 1
12065500 22901 -13302.2 1624.64 19.4805 208.514 209.422 
8280 1
12065500 22905.9 -13316.6 1568.36 9.79263 -29.0899 30.6939 
8280.5 1
12065500 22850.5 -13255.7 1528.79 -112.059 123.337 166.641 
8281 1
12065500 23014.3 -13509.9 1525.6 333.673 -517.622 615.849 
8281.5 1
12065500 22974.9 -13617.8 1489.27 -77.712 -212.886 226.627 
8282 1
12065500 23045.6 -13656.7 1463.21 138.235 -76.1532 157.823 
8282.5 1
12065500 23255.9 -13680.8 1454.2 423.263 -48.4622 426.029 
8283 1
12065500 23267.3 -13616.9 1489.33 22.8495 128.763 130.775 
8283.5 1
12065500 23283.5 -13697.5 1453.4 32.7273 -162.828 166.085 
8284 1
12065500 23109.5 -13532.3 1433.2 -351.38 333.737 484.612 
8284.5 1
12065500 23094.4 -13492.3 1426.27 -30.3882 80.4552 86.0028 
8285 1
12065500 23070.9 -13367.8 1510.2 -46.786 247.449 251.833 
8285.5 1
12065500 23164.1 -13386.3 1531.8 183.596 -36.3517 187.16 
8286 1
12065500 23090.5 -13482.4 1459.6 -145.299 -189.612 238.882 
8286.5 1
12065500 22979.2 -13578.4 1443.4 -223.427 -192.771 295.094 
8287 1
12065500 23007.3 -13486.6 1436.13 56.835 185.455 193.968 
8287.5 1
12065500 23080.5 -13395.3 1410.33 147.744 184.377 236.269 
8288 1
12065500 23083.7 -13386.3 1468.47 6.46465 18.1818 19.2969 
8288.5 1
12065500 22985.7 -13312.5 1621.87 -197.98 149.091 247.839 
8289 1
12065500 22818.7 -13426.1 1509.19 -324.862 -220.995 392.905 
8289.5 1
12065500 22862.5 -13283.9 1646.33 85.5062 277.718 290.583 
8290 1
12065500 22911.7 -13251.6 1598.07 99.328 65.1882 118.809 
8290.5 1
12065500 22812.7 -13452.1 1547.33 -200 -404.983 451.676 
8291 1
12065500 22796.3 -13575 1484.73 -32.998 -247.351 249.542 
8291.5 1
12065500 22922.1 -13726.1 1446.86 252.994 -304.11 395.587 
8292 1
12065500 22903.1 -13768 1420.14 -37.933 -83.8821 92.0604 
8292.5 1
12065500 22910.4 -13823.5 1373.21 14.5423 -110.778 111.729 
8293 1
12065500 22917.3 -13791 1361.64 13.6596 64.741 66.1664 
8293.5 1
12065500 22800.1 -13730.6 1409.36 -233.03 120.136 262.175 
8294 1
12065500 22815.9 -13742.5 1422.54 32.2188 -24.3232 40.3692 
8294.5 1
12065500 22901.3 -13766.8 1435.5 175.283 -49.789 182.217 
8295 1
12065500 22914.8 -13860.7 1411.71 26.6798 -185.63 187.537 
8295.5 1
12065500 22869.9 -13838.4 1412.21 -89.5352 44.4825 99.9762 
8296 1
12065500 22749.8 -13822.8 1422.93 -236.037 30.7325 238.029 
8296.5 1
12065500 22814.8 -13705 1410.23 129.602 234.633 268.047 
8297 1
12065500 22823.3 -13551.8 1379 17.2684 312.559 313.036 
8297.5 1
12065500 22863.8 -13511.1 1409.21 79.5246 80.1075 112.878 
8298 1
12065500 22872.8 -13492.6 1473.23 17.754 36.4744 40.5658 
8298.5 1
12065500 22969.1 -13427.9 1458.71 192.22 129.115 231.558 
8299 1
12065500 23009.2 -13369.7 1460 80.4796 116.706 141.765 
8299.5 1
12065500 22911 -13401.5 1436.31 -202.956 -65.7978 213.355 
8300 1
12065500 22901.3 -13496.6 1449.21 -19.0103 -185.974 186.944 
8300.5 1
12065500 22929.1 -13428.4 1452 54.3859 133.438 144.096 
8301 1
12065500 22898.9 -13467.7 1424.08 -62.3013 -81.2142 102.358 
8301.5 1
12065500 22929.9 -13604.3 1426.21 61.397 -270.482 277.363 
8302 1
12065500 22959.5 -13735.9 1437.85 58.8666 -261.704 268.243 
8302.5 1
12065500 22968.9 -13688.3 1472.86 18.9317 96.0431 97.8912 
8303 1
12065500 23014.3 -13677.2 1504.31 91.4902 22.2882 94.1659 
8303.5 1
12065500 22984.6 -13644.9 1478.57 -59.4486 64.7339 87.8897 
8304 1
12065500 22963.4 -13675.9 1534.57 -41.5152 -60.5256 73.3952 
8304.5 1
12065500 22930.2 -13557.8 1615.85 -66.7964 237.601 246.812 
8305 1
12065500 22816.8 -13499.4 1548.43 -227.801 117.293 256.225 
8305.5 1
12065500 22546.4 -13357.4 1513 -541.886 284.514 612.036 
8306 1
12065500 22250.6 -13092.2 1537.86 -586.931 526.132 788.227 
8306.5 1
12065500 21873.2 -12851.7 1632.62 -753.329 480.084 893.3 
8307 1
12065500 21500.9 -12684.8 1614.36 -748.944 335.828 820.791 
8307.5 1
12065500 21018.5 -12529.7 1603.15 -955.228 307.116 1003.38 
8308 1
12065500 20753.7 -12323.2 1577.85 -536.126 418.094 679.878 
8308.5 1
12065500 20537.1 -12187.3 1547.5 -430.516 270.116 508.238 
8309 1
12065500 20307.9 -12043.8 1550 -451.22 282.513 532.365 
8309.5 1
12065500 20280.3 -12021.6 1592.31 -56.1288 45.0281 71.9582 
8310 1
12065500 20254.8 -12082.7 1557.23 -51.1793 -122.399 132.668 
8310.5 1
12065500 20395.2 -12143.5 1542.69 286.499 -124.176 312.252 
8311 1
12065500 20414.7 -12151.9 1537.79 38.4292 -16.3432 41.76 
8311.5 1
12065500 20482.8 -12168.8 1558.23 135.721 -33.6894 139.84 
8312 1
12065500 20752.6 -12048.2 1519 537.444 240.149 588.657 
8312.5 1
12065500 21032.4 -11968.6 1457.69 556.147 158.248 578.223 
