# Supplementary material for: Intrinsic group behaviour II: On the dependence of triad spatial dynamics on social and personal features; and on the effect of social interaction on small group dynamics
Source: PLoS One. 2019 Dec 3;14(12):e0225704. doi: 10.1371/journal.pone.0225704 (PMC6890182; doi:10.1371/journal.pone.0225704)
Supplement: S1 Data Set — (ZIP) [file pone.0225704.s001.zip › set_2_int/group_traj_dyad_int/traj_2_0109_26.dat]

2 12055700 12060501 0 0 1 0 0 1 0 10 0 20 1309.4 1712.6 906.198 
8156.5 1
12055700 4552 3973 839 0 0 0 
8157 1
12055700 4460 3968.29 826.857 -355.212 -18.2019 355.678 
8157.5 1
12055700 4370.93 3837.8 796.867 -174.984 -256.357 310.384 
8158 1
12055700 4313.21 3506.43 777.143 -112.513 -645.948 655.674 
8158.5 1
12055700 4728.14 3134.79 767.929 846.793 -758.455 1136.8 
8159 1
12055700 5009.27 2854.13 768.133 556.681 -555.747 786.606 
8159.5 1
12055700 5209.64 2625.79 767 397.572 -453.071 602.774 
8160 1
12055700 5415.27 2438.27 784.733 415.402 -378.826 562.199 
8160.5 1
12055700 5620.8 2184.6 1008.8 405.391 -500.329 643.949 
8161 1
12055700 5702.93 2027.07 1279.29 167.952 -322.144 363.297 
8161.5 1
12055700 5985.27 2073.4 1372.6 571.535 93.7825 579.178 
8162 1
12055700 6099.67 1813.27 1400.87 224.314 -510.065 557.21 
8162.5 1
12055700 6172.14 1589.21 1437.14 146.417 -452.631 475.723 
8163 1
12055700 6342.81 1126.31 1558.31 341.339 -925.804 986.724 
8163.5 1
12055700 6354.07 879.286 1618.57 22.563 -495.044 495.558 
8164 1
12055700 6208.33 685.533 1586.93 -291.476 -387.505 484.89 
8164.5 1
12055700 6298.13 290.467 1683 176.424 -776.162 795.961 
8165 1
12055700 6306.8 -33.6 1720.6 17.3333 -648.133 648.365 
8165.5 2
12060501 7227.71 -55.5714 851 0 0 0 
12055700 6382.33 -171.2 1581 152.593 -277.98 317.108 
8166 2
12060501 7350.2 -103.467 878.467 337.426 -131.943 362.306 
12055700 6632.07 -462.867 1621.93 504.512 -589.226 775.705 
8166.5 2
12060501 7584.6 -256.067 898.2 473.535 -308.283 565.043 
12055700 6810.4 -689.467 1609.33 360.269 -457.778 582.541 
8167 2
12060501 7828.93 -472.4 894.267 493.603 -437.037 659.276 
12055700 7033.87 -1022.53 1680.67 451.448 -672.862 810.277 
8167.5 2
12060501 7928.5 -741.562 882.562 194.466 -525.708 560.523 
12055700 7409.25 -1356.06 1694.25 733.171 -651.424 980.761 
8168 2
12060501 8206.07 -1002.73 857 541.066 -509.105 742.927 
12055700 7785.27 -1831.87 1684.67 732.976 -927.494 1182.16 
8168.5 2
12060501 8498.4 -1250.6 829.333 587.015 -497.724 769.62 
12055700 7948.8 -2090.2 1695.07 328.38 -518.742 613.943 
8169 2
12060501 8689.07 -1396.53 824.8 382.865 -293.039 482.138 
12055700 8210.07 -2329.47 1710.6 524.632 -480.455 711.39 
8169.5 2
12060501 8886.4 -1617.07 818.067 398.653 -445.522 597.841 
12055700 8453.2 -2672.4 1690.2 491.178 -692.795 849.247 
8170 2
12060501 9232.8 -1754.73 818.733 699.798 -278.114 753.037 
12055700 8701 -2858.07 1651.27 500.606 -375.084 625.535 
8170.5 2
12060501 9442.2 -1999.87 816.6 417.131 -488.313 642.222 
12055700 9038.13 -3141.6 1661.53 671.58 -564.807 877.512 
8171 2
12060501 9741.57 -2182.36 819.214 590.476 -359.942 691.535 
12055700 9271.57 -3407.14 1703.14 460.43 -523.753 697.362 
8171.5 2
12060501 9939.86 -2445.86 834.357 401.388 -533.401 667.554 
12055700 9518.71 -3648.21 1715.64 500.289 -487.999 698.879 
8172 2
12060501 10077.9 -2820.21 877.071 280.633 -760.889 810.991 
12055700 9863.86 -3928.93 1729.21 701.51 -570.557 904.241 
8172.5 2
12060501 10215.8 -3099.36 887 277.379 -561.656 626.415 
12055700 10100.3 -4223.71 1683.93 475.711 -593.13 760.332 
8173 2
12060501 10347.7 -3328.86 909.143 263.33 -458.084 528.378 
12055700 10350.4 -4425.21 1683.93 499.287 -402.196 641.131 
8173.5 2
12060501 10477.4 -3520.07 896.286 258.395 -380.905 460.279 
12055700 10573.4 -4658.57 1640.57 444.081 -464.855 642.882 
8174 2
12060501 10673.5 -3673.43 878.286 390.581 -305.492 495.862 
12055700 10767.1 -4950.93 1757.71 385.885 -582.385 698.627 
8174.5 2
12060501 10921 -3789.86 821 501.012 -235.685 553.679 
12055700 11040.1 -5161.21 1723.5 552.776 -425.68 697.685 
8175 2
12060501 11150.8 -3953 852.571 459.571 -326.286 563.621 
12055700 11275.5 -5466.29 1618.71 470.714 -610.143 770.614 
8175.5 2
12060501 11366.7 -4289.57 861.786 417.657 -651.009 773.466 
12055700 11435.4 -5829.57 1616.86 309.34 -702.68 767.757 
8176 2
12060501 11511.4 -4559.62 831.846 291.087 -543.348 616.408 
12055700 11668.4 -6124.15 1612 468.724 -592.721 755.659 
8176.5 2
12060501 11708.4 -4884.64 879 393.301 -648.757 758.665 
12055700 11955.7 -6393.93 1608.5 573.512 -538.473 786.682 
8177 2
12060501 11907.6 -5134.43 875.357 390.616 -489.776 626.467 
12055700 12236.1 -6741.36 1649.07 549.86 -681.232 875.456 
8177.5 2
12060501 12050.6 -5532.92 845 289.418 -806.669 857.017 
12055700 12530.5 -6977.31 1713.23 595.787 -477.633 763.607 
8178 2
12060501 12119.2 -5789.29 811.857 138.304 -516.86 535.044 
12055700 12784.5 -7213.64 1694 512.174 -476.482 699.541 
8178.5 2
12060501 12207.7 -5851.77 791.615 178.743 -126.229 218.822 
12055700 12960.9 -7491.46 1717.85 356.41 -561.25 664.853 
8179 2
12060501 12617.7 -6157.29 776.071 815.153 -607.389 1016.56 
12055700 13225.9 -7728.79 1719.71 526.85 -471.817 707.236 
8179.5 2
12060501 12799 -6274.38 810.154 355.462 -229.606 423.169 
12055700 13458.8 -7929.38 1688.08 456.55 -393.331 602.617 
8180 2
12060501 13060.4 -6413.85 851.538 532.352 -284.036 603.386 
12055700 13683.4 -8170.54 1660.46 457.465 -491.148 671.194 
8180.5 2
12060501 13250.4 -6571.15 879.769 386.965 -320.382 502.381 
12055700 13919.7 -8392.46 1661.38 481.278 -451.982 660.24 
8181 2
12060501 13458.8 -6783.57 871.357 421.865 -429.995 602.383 
12055700 14199.5 -8643.14 1670.14 566.412 -507.452 760.48 
8181.5 2
12060501 13797.4 -6996.71 887 661.272 -416.295 781.398 
12055700 14424.9 -8883.57 1656.57 440.29 -469.587 643.714 
8182 2
12060501 13988.3 -7236.38 874.385 384.981 -483.206 617.818 
12055700 14629.9 -9126.92 1652 413.295 -490.628 641.505 
8182.5 2
12060501 14246.3 -7521.79 904.786 524.346 -580.084 781.943 
12055700 14877.7 -9359.21 1631.86 503.641 -472.137 690.338 
8183 2
12060501 14540.9 -7898.79 906.714 574.353 -734.893 932.71 
12055700 15105.5 -9682.71 1671.64 444.027 -630.604 771.247 
8183.5 2
12060501 14790.8 -8199.38 982.462 491.812 -591.73 769.431 
12055700 15365.5 -10021.8 1715.62 511.887 -667.431 841.126 
8184 2
12060501 14982.6 -8524.92 911.846 389.931 -661.664 768.014 
12055700 15523.2 -10164.4 1714.85 320.513 -289.869 432.148 
8184.5 2
12060501 15178.3 -8931.08 895.385 401.832 -833.991 925.749 
12055700 15768.4 -10189 1746.08 503.396 -50.5449 505.927 
8185 2
12060501 15325 -9282.71 932.429 291.635 -699.08 757.472 
12055700 15923.4 -10286.6 1698.64 308.238 -193.979 364.196 
8185.5 2
12060501 15614.2 -9660.62 896.846 573.718 -749.804 944.118 
12055700 16123.6 -10408.9 1711.23 397.196 -242.761 465.508 
8186 2
12060501 15884.4 -9969.36 873.643 533.086 -608.958 809.327 
12055700 16287.4 -10663.8 1686.79 323.103 -502.688 597.57 
8186.5 2
12060501 16136.2 -10072.5 832.923 502.446 -205.797 542.959 
12055700 16552.9 -10851.8 1707.62 529.929 -375.217 649.317 
8187 2
12060501 16482.2 -10180.1 814.286 709.14 -220.512 742.634 
12055700 16817.6 -11104.1 1685.79 542.312 -517.013 749.269 
8187.5 2
12060501 16816.9 -10470.4 911.077 660.175 -572.61 873.907 
12055700 17016.3 -11401.4 1706.85 391.985 -586.417 705.363 
8188 2
12060501 17230.8 -10712.8 968.462 842.864 -493.655 976.788 
12055700 17246.8 -11635.9 1713 469.372 -477.675 669.689 
8188.5 2
12060501 17512.8 -10810.8 979.571 567.438 -197.216 600.733 
12055700 17519.3 -11808.6 1757.29 548.323 -347.381 649.101 
8189 2
12060501 17548.6 -10968.9 968.571 69.761 -307.532 315.345 
12055700 17998.6 -11812.1 1704.93 932.601 -6.80934 932.626 
8189.5 1
12055700 18480 -11930.8 1601 953.182 -235.197 981.771 
8190 1
12055700 18757.8 -12342 1585.77 577.643 -854.79 1031.67 
8190.5 1
12055700 19004.4 -12453.3 1611.14 491.058 -221.685 538.778 
8191 1
12055700 19245.1 -12604.1 1667.71 462.161 -289.553 545.375 
8191.5 1
12055700 19395.5 -12750.7 1723.69 302.607 -294.868 422.514 
8192 1
12055700 19694.6 -12895.8 1747.14 593.319 -287.884 659.473 
8192.5 1
12055700 19887.9 -13088.5 1699.46 391.4 -390.032 552.557 
8193 1
12055700 19918.9 -13225.9 1690.79 64.0609 -283.875 291.014 
8193.5 1
12055700 20048.4 -13274.3 1766.21 257.455 -96.2795 274.869 
8194 1
12055700 20158.9 -13200.8 1731.86 217.949 144.97 261.76 
8194.5 1
12055700 20297 -13076 1795.71 268.621 242.774 362.073 
8195 1
12055700 20276 -12714.8 1746.15 -42 722.462 723.681 
8195.5 1
12055700 20127.7 -12455 1680.93 -298.963 523.728 603.051 
8196 1
12055700 20004.7 -12101.5 1648.54 -250.554 720.038 762.385 
8196.5 1
12055700 19770.4 -11866.9 1663.21 -472.45 472.993 668.529 
8197 1
12055700 19686.4 -11659.1 1664.07 -163.424 404.252 436.036 
8197.5 1
12055700 19729.5 -11473.7 1697.54 88.3054 379.098 389.247 
8198 1
12055700 19668.5 -11217.7 1673.71 -123.061 516.085 530.554 
8198.5 1
12055700 19690.5 -11090.6 1635.93 42.885 247.842 251.525 
8199 1
12055700 19719.8 -11151.4 1622.92 59.2495 -123.104 136.62 
8199.5 1
12055700 19648.9 -11240.7 1600.21 -142.968 -180.1 229.948 
8200 1
12055700 19605.7 -11308.6 1595.23 -87.9121 -138.291 163.869 
8200.5 1
12055700 19689.4 -11799.2 1687.64 166.002 -973.411 987.464 
8201 1
12055700 19907.4 -12068 1718.08 424.178 -522.929 673.337 
8201.5 1
12055700 20314.3 -12311.8 1677.08 815.477 -488.67 950.684 
8202 1
12055700 20628.8 -12567.2 1695.62 631.449 -512.821 813.457 
8202.5 1
12055700 20787.6 -12813.1 1699.64 316.481 -489.865 583.205 
8203 1
12055700 21067.6 -13028.9 1661.36 548.88 -422.969 692.944 
8203.5 1
12055700 21287.6 -13153.6 1655.57 442.656 -251.078 508.905 
8204 1
12055700 21626.1 -13346.3 1689.29 677 -385.286 778.957 
8204.5 1
12055700 21888.6 -13540.2 1674.29 533.537 -394.164 663.345 
8205 1
12055700 22171.1 -13647.3 1648.21 567.269 -215.003 606.647 
8205.5 1
12055700 22541.9 -13854.8 1617.86 743.201 -415.832 851.624 
8206 1
12055700 22846.2 -14112.1 1587.07 604.942 -511.644 792.297 
8206.5 1
12055700 23281.7 -14375.4 1550.21 857.283 -518.138 1001.7 
8207 1
12055700 23807.5 -14609.4 1616 1073.11 -477.607 1174.6 
8207.5 1
12055700 24124.8 -14705.1 1620.43 654.118 -197.292 683.224 
8208 1
12055700 24423.1 -14769.9 1653 580.322 -126.042 593.852 
8208.5 1
12055700 24784.7 -15099.1 1711.79 709.104 -645.518 958.917 
8209 1
12055700 25160.1 -15191.5 1640 766.046 -188.551 788.91 
8209.5 1
12055700 25400.4 -15234.2 1656.36 489.515 -87.0728 497.198 
8210 1
12055700 25828.4 -15485.8 1635.46 850.807 -500.262 986.983 
8210.5 1
12055700 26238.4 -15593.1 1600.36 828.372 -216.761 856.262 
8211 1
12055700 26680.8 -15744.1 1540.64 872.499 -297.83 921.932 
8211.5 1
12055700 27091.6 -15870.1 1574.86 816.671 -250.355 854.184 
8212 1
12055700 27550.6 -15952.4 1543.71 896.484 -160.714 910.776 
8212.5 1
12055700 27957.2 -16074.4 1653.23 798.938 -239.74 834.132 
8213 1
12055700 28224.8 -16138.3 1727.08 547.113 -130.722 562.513 
8213.5 1
12055700 28660 -16135.5 1747.85 893.698 5.6863 893.716 
8214 1
12055700 28947.8 -16280.1 1721 588.642 -295.58 658.686 
8214.5 1
12055700 29259.4 -16437.9 1694.71 607.234 -307.703 680.745 
8215 1
12055700 29606.3 -16534.8 1691.62 688.394 -192.297 714.748 
8215.5 1
12055700 29853.4 -16720.9 1694.15 498.139 -375.155 623.605 
8216 1
12055700 30190.8 -16748.5 1650.38 673.422 -54.967 675.662 
8216.5 1
12055700 30482.1 -16795 1578.57 580.283 -92.7061 587.642 
8217 1
12055700 30846 -16916.3 1521.85 729.316 -243.102 768.765 
8217.5 1
12055700 31099.5 -17066.6 1518.23 518.484 -307.378 602.749 
8218 1
12055700 31430.3 -17247.6 1527.21 645.991 -353.43 736.354 
8218.5 1
12055700 31820.1 -17354.6 1498.15 779.582 -214.088 808.444 
8219 1
12055700 32267.1 -17440.9 1469.21 908.525 -175.433 925.308 
8219.5 1
12055700 32637.3 -17677.9 1606.79 741.912 -474.95 880.915 
8220 1
12055700 33051 -17767.5 1658.5 832.423 -180.224 851.709 
8220.5 1
12055700 33418 -17794.4 1643.71 734 -53.8571 735.973 
8221 1
12055700 33807.7 -17753 1611.47 752.381 79.9779 756.62 
8221.5 1
12055700 34211.7 -17791.4 1584.79 807.962 -76.8571 811.609 
8222 1
12055700 34564.1 -17897.6 1634.5 729.666 -219.757 762.04 
8222.5 1
12055700 34865.9 -17956.5 1630.33 602.376 -117.688 613.765 
8223 1
12055700 35194.1 -18055.6 1633.93 657.591 -198.473 686.89 
8223.5 1
12055700 35511.6 -18140.5 1641 642.713 -171.92 665.309 
8224 1
12055700 35801.1 -18238 1648.29 574.546 -193.452 606.24 
8224.5 1
12055700 36021.3 -18439.3 1622 427.425 -390.809 579.158 
8225 1
12055700 36337.5 -18605.1 1623.79 627.447 -328.978 708.46 
8225.5 1
12055700 36748.4 -18770.1 1600.73 825.1 -331.316 889.135 
8226 1
12055700 37073.9 -19029.6 1613.2 653.548 -521.151 835.897 
8226.5 1
12055700 37392.6 -19214.8 1636.93 643.906 -374.141 744.712 
8227 1
12055700 37717.1 -19360.7 1637.93 648.933 -291.733 711.493 
8227.5 1
12055700 38189.5 -19550.7 1669.85 931.897 -374.804 1004.45 
8228 1
12055700 38681.1 -19713.1 1688.36 997.169 -329.369 1050.16 
8228.5 1
12055700 39027.2 -19847.5 1704.5 674.603 -262.044 723.71 
8229 1
12055700 39425.1 -19889.1 1628.15 797.32 -83.3205 801.662 
8229.5 1
12055700 39751 -19914.5 1544.23 645.392 -50.4189 647.359 
8230 1
12055700 40293.7 -19849.7 1426.62 1107.54 132.339 1115.41 
8230.5 1
12055700 40805.4 -19957.4 1357.43 1031.73 -217.21 1054.34 
8231 1
12055700 40981.5 -20051.6 1359.54 350.663 -187.623 397.702 
8231.5 1
12055700 41305.3 -20401 1610.14 654.19 -705.828 962.371 
8232 1
12055700 41598.2 -20484.2 1664.69 584.721 -165.976 607.821 
8232.5 1
12055700 41789.9 -20610.3 1712.36 381.868 -251.259 457.115 
8233 1
12055700 42110.7 -20839.4 1669.54 628.949 -449.214 772.897 
8233.5 1
12055700 42630.5 -20683.7 1670.23 1065.26 319.042 1112.01 
8234 1
12055700 42702.2 -20681.2 1656.15 146.311 5.02355 146.397 
8234.5 1
12055700 43045.9 -20831.5 1695.85 694.328 -303.497 757.761 
8235 1
12055700 43397.4 -21020.8 1660.85 686.448 -369.742 779.692 
8235.5 1
12055700 43664.4 -21224.2 1628.54 528.713 -402.742 664.634 
8236 1
12055700 43888.2 -21405.3 1572.08 451.148 -365.23 580.454 
8236.5 1
12055700 44132.4 -21482.5 1513.92 489.44 -154.771 513.328 
8237 1
12055700 44493.4 -21466.6 1488.38 719.124 31.7193 719.823 
8237.5 1
12055700 44885.5 -21494.9 1553 776.39 -56.0548 778.411 
8238 1
12055700 45225.2 -21719.6 1516.25 690.458 -456.627 827.792 
8238.5 1
12055700 45506.5 -21939.8 1636.15 571.738 -447.689 726.16 
8239 1
12055700 45825.3 -22189.4 1640.31 626.417 -490.252 795.453 
8239.5 1
12055700 46098.8 -22500.8 1656.08 550.186 -626.657 833.909 
8240 1
12055700 46420.9 -22704 1674.62 646.934 -407.965 764.826 
8240.5 1
12055700 46712.5 -22979.2 1642.54 580.754 -548.115 798.565 
8241 1
12055700 46930.2 -23342.8 1619.69 421.884 -704.83 821.445 
8241.5 1
12055700 47094.4 -23683.9 1568.42 333.19 -691.827 767.88 
8242 1
12055700 47250.8 -24071.5 1564.23 320.395 -794.149 856.344 
8242.5 1
12055700 47297.8 -24331.8 1554.54 93.6255 -518.541 526.926 
