# Supplementary material for: Intrinsic group behaviour II: On the dependence of triad spatial dynamics on social and personal features; and on the effect of social interaction on small group dynamics
Source: PLoS One. 2019 Dec 3;14(12):e0225704. doi: 10.1371/journal.pone.0225704 (PMC6890182; doi:10.1371/journal.pone.0225704)
Supplement: S1 Data Set — (ZIP) [file pone.0225704.s001.zip › set_2_int/group_traj_dyad_int/traj_2_0109_25.dat]

2 12041501 12042000 0 0 0 1 0 1 0 50 50 50 1592.07 1602.41 1581.72 
8055.5 1
12041501 -19335.6 -9532.62 1230.38 0 0 0 
8056 1
12041501 -18846.8 -9236.69 1457 1237.61 749.197 1446.71 
8056.5 1
12041501 -18146.8 -9068.62 1482.15 1413.99 339.549 1454.18 
8057 1
12041501 -17589.5 -8971.54 1485.23 1110.33 193.38 1127.04 
8057.5 1
12041501 -17001.9 -8735.31 1547 1182.17 475.313 1274.15 
8058 1
12041501 -16485.8 -8470.38 1501.08 1051.23 539.558 1181.61 
8058.5 1
12041501 -15854.2 -8193.14 1558.71 1235.92 542.547 1349.76 
8059 1
12041501 -15371.5 -7982.62 1531.46 959.594 418.544 1046.9 
8059.5 1
12041501 -14779.1 -7586.64 1548.36 1170.74 782.554 1408.2 
8060 2
12042000 -14066.9 -7862.86 1484.57 0 0 0 
12041501 -14249.9 -7300.08 1560 1050.04 568.583 1194.1 
8060.5 2
12042000 -13627.1 -7729.69 1577.69 1154.28 349.514 1206.03 
12041501 -13709.7 -7004.38 1567.31 1091.38 597.358 1244.16 
8061 2
12042000 -13090.2 -7458.08 1523.92 1097.84 555.451 1230.36 
12041501 -13195.9 -6757.31 1518.38 1050.65 505.27 1165.83 
8061.5 2
12042000 -12541.1 -7137.86 1575.79 1091.63 636.62 1263.7 
12041501 -12606.9 -6422.36 1554.5 1170.96 665.906 1347.07 
8062 2
12042000 -12027.4 -6814.31 1542.15 1019.36 641.963 1204.66 
12041501 -12055.5 -6167.08 1564.46 1094.03 506.508 1205.59 
8062.5 2
12042000 -11584.1 -6593.62 1556.38 915.925 455.976 1023.15 
12041501 -11489 -5930.92 1542.15 1170.53 487.921 1268.15 
8063 2
12042000 -11140.1 -6378.07 1542.64 865.508 420.164 962.103 
12041501 -10940.6 -5681.86 1546.64 1068.92 485.509 1174.02 
8063.5 2
12042000 -10656.1 -6081 1559.77 947.152 581.353 1111.34 
12041501 -10518.6 -5477.31 1526.31 825.885 400.292 917.78 
8064 2
12042000 -10136.5 -5823.08 1521.77 1071.37 531.8 1196.1 
12041501 -10059.2 -5135.46 1451.54 947.185 704.837 1180.66 
8064.5 2
12042000 -9571.08 -5629.62 1542.38 1151.5 394.015 1217.04 
12041501 -9512.31 -4876.08 1471.54 1113.9 528.278 1232.82 
8065 2
12042000 -9104.36 -5314.21 1528.57 918.74 620.868 1108.86 
12041501 -8995 -4573.57 1476.79 1018.32 595.483 1179.65 
8065.5 2
12042000 -8463.69 -5038 1476.54 1256.21 541.597 1367.98 
12041501 -8396.54 -4360.85 1446.15 1173.45 417.108 1245.38 
8066 2
12042000 -7961.54 -4806.15 1416.08 1033.24 477.05 1138.05 
12041501 -7961.85 -4074.46 1455.31 894.429 589.269 1071.09 
8066.5 2
12042000 -7427.21 -4499 1440.36 1062.27 610.644 1225.28 
12041501 -7420.86 -3926 1461.57 1075.52 295.152 1115.29 
8067 2
12042000 -6885.85 -4342.38 1411 1076.28 311.363 1120.41 
12041501 -6802.85 -3731 1361.15 1228.65 387.674 1288.36 
8067.5 2
12042000 -6413.43 -4110.64 1467.36 935.48 458.895 1041.97 
12041501 -6324.93 -3438.93 1444.71 946.371 578.359 1109.11 
8068 2
12042000 -5823.92 -3765.77 1278.08 1174.31 686.999 1360.51 
12041501 -5830.54 -3159.46 1220.69 984.841 556.707 1131.3 
8068.5 2
12042000 -5287.07 -3361.64 1219.36 1084.55 816.417 1357.49 
12041501 -5361.36 -2831.71 1195.07 947.841 662.116 1156.2 
8069 2
12042000 -4833.31 -3024.08 1580 907.527 675.132 1131.11 
12041501 -4902.38 -2447.85 1583.23 917.945 767.736 1196.68 
8069.5 2
12042000 -4359.86 -2762.29 1617.36 956.466 528.871 1092.95 
12041501 -4430.5 -2192.57 1734 953.302 515.707 1083.85 
8070 2
12042000 -3907.31 -2506.38 1647.85 910.562 514.892 1046.06 
12041501 -3850.92 -1895.15 1704.46 1166.15 598.426 1310.73 
8070.5 2
12042000 -3352.86 -2240.5 1696.86 1111.12 532.835 1232.28 
12041501 -3383.5 -1612.5 1634.64 936.72 566.441 1094.67 
8071 2
12042000 -2689.69 -1983.85 1624.85 1315.8 509.234 1410.91 
12041501 -2853.15 -1426.77 1591.08 1052.27 368.513 1114.94 
8071.5 2
12042000 -2358.46 -1704.85 1558.08 671.868 565.923 878.45 
12041501 -2424.15 -1025.85 1574.31 870.183 813.231 1191.03 
8072 2
12042000 -1858.71 -1651.5 1550.57 987.643 105.427 993.254 
12041501 -1921.79 -329.857 1542.07 992.822 1375.47 1696.36 
8072.5 1
12041501 -1503.23 30 1514.08 835.439 718.278 1101.76 
8073 1
12041501 -1081.64 257.643 1509 844.866 456.198 960.164 
8073.5 1
12041501 -464.231 443.462 1454 1249.82 376.151 1305.2 
8074 1
12041501 33.5714 673 1398.64 979.926 451.847 1079.08 
8072.5 1
12042000 -1393 -1803.12 1551 1135.89 -369.817 1194.57 
8074.5 2
12042000 -396.889 -83.4444 1391.78 454.016 783.811 905.809 
12041501 302.071 969.214 1422.79 523.392 577.416 779.325 
8075 2
12042000 -42.2308 162.615 1350.08 869.26 603.088 1057.98 
12041501 610.615 1188.85 1425.62 620.813 441.915 762.035 
8075.5 2
12042000 301.769 402.846 1296 710.744 496.345 866.899 
12041501 927.846 1392.92 1349.92 655.435 421.647 779.347 
8076 2
12042000 469.714 424.929 1298 333.224 43.8143 336.092 
12041501 1284.86 1538.21 1499.71 708.355 288.276 764.768 
8076.5 2
12042000 566.571 385.786 1250.64 187.708 -75.8582 202.456 
12041501 1592.36 1708.93 1401.36 595.93 330.842 681.608 
8077 2
12042000 565.462 568 1319 -2.2422 368.11 368.116 
12041501 1763.46 1736.15 1446.23 345.665 55.0006 350.014 
8077.5 2
12042000 675.786 825.857 1356.29 219.769 513.66 558.699 
12041501 2009.5 1694.64 1432.57 490.116 -82.6912 497.043 
8078 2
12042000 1113.85 771.231 1349.92 876.121 -109.253 882.907 
12041501 2158.77 1769.77 1470.92 298.538 150.253 334.217 
8078.5 2
12042000 1558.21 794.643 1308 888.736 46.8242 889.969 
12041501 2350.29 1692.71 1449.79 383.033 -154.11 412.873 
8079 2
12042000 1906.23 1061.85 1324.15 697.428 535.478 879.285 
12041501 2704.77 1546.31 1433.77 710.388 -293.4 768.592 
8079.5 2
12042000 2475.07 1171.64 1376.86 1130.9 218.284 1151.77 
12041501 3175.14 1451.5 1391.57 935.136 -188.484 953.943 
8080 2
12042000 2987.54 1018.69 1453.54 1026.99 -306.514 1071.75 
12041501 3557.85 1345.08 1367.23 766.94 -213.273 796.042 
8080.5 2
12042000 3468.43 682.071 1465.93 969.537 -678.671 1183.47 
12041501 3934.43 1014.93 1367.07 759.239 -665.622 1009.7 
8081 2
12042000 3989.69 373.923 1506.08 1042.53 -616.297 1211.07 
12041501 4436.38 684.692 1362 1003.91 -660.473 1201.69 
8081.5 2
12042000 4325.62 154.154 1464.77 689.78 -451.272 824.283 
12041501 4864.15 326.692 1335.69 878.376 -735.113 1145.4 
8082 2
12042000 4828.85 -194.692 1495.08 1012.54 -701.904 1232.03 
12041501 5389.54 38.0769 1362.77 1057.11 -580.715 1206.12 
8082.5 2
12042000 5329.5 -628.143 1467.5 979.753 -848.24 1295.93 
12041501 5879.64 -376.286 1401.36 959.108 -810.886 1255.96 
8083 2
12042000 5752.62 -969.385 1419.23 841.184 -678.413 1080.66 
12041501 6353.46 -723.538 1473.08 941.985 -690.363 1167.88 
8083.5 2
12042000 6275 -1246.07 1450.86 1059.6 -561.231 1199.06 
12041501 6898.93 -1201.86 1559.64 1106.42 -970.22 1471.56 
8084 2
12042000 6780.54 -1508.92 1503.08 1005.05 -522.568 1132.78 
12041501 7569.15 -1631.77 1565.08 1332.46 -854.696 1583.02 
8084.5 2
12042000 7173.46 -1987.15 1601.23 806.824 -981.993 1270.93 
12041501 8006.62 -1918.31 1538.31 898.278 -588.375 1073.82 
8085 2
12042000 7784.79 -2425.86 1578.86 1217.78 -873.911 1498.9 
12041501 8399 -2162.64 1537.71 781.643 -486.723 920.796 
8085.5 2
12042000 8369.93 -2825.79 1623.5 1149.59 -785.714 1392.45 
12041501 8947.5 -2632.14 1616.14 1077.6 -922.397 1418.47 
8086 2
12042000 8956.71 -3225.5 1631.29 1155.09 -786.839 1397.62 
12041501 9459.93 -3099.21 1561.29 1008.72 -919.432 1364.87 
8086.5 2
12042000 9346.92 -3467.69 1595.92 789.896 -490.268 929.677 
12041501 9948.85 -3503.31 1646.15 989.712 -818.003 1284 
8087 2
12042000 9766.21 -3860.71 1591.07 847.053 -793.984 1160.99 
12041501 10414.4 -3892.29 1634.07 940.571 -785.814 1225.63 
8087.5 2
12042000 10147.6 -4106 1491.14 747.899 -480.952 889.195 
12041501 10807.9 -4110.21 1564.5 771.569 -427.311 881.994 
8088 2
12042000 10504.9 -4371.31 1440.85 729.143 -541.444 908.192 
12041501 11235.5 -4486.62 1553 872.673 -768.166 1162.6 
8088.5 2
12042000 10831.1 -4540.36 1423.64 647.12 -335.416 728.881 
12041501 11636.4 -4823.36 1545.14 795.417 -668.138 1038.8 
8089 2
12042000 11072.4 -4675.31 1345.69 475.026 -265.651 544.261 
12041501 12051.7 -5128 1558.08 817.448 -599.691 1013.83 
8089.5 2
12042000 11301.4 -4877.43 1346.43 457.945 -404.242 610.84 
12041501 12384.9 -5463.5 1510.57 666.473 -671 945.741 
8090 2
12042000 11589.1 -5235.15 1439.69 578.913 -719.769 923.693 
12041501 12743.8 -5686.54 1475.54 722.013 -448.77 850.116 
8090.5 2
12042000 11895.2 -5627.69 1459.69 627.207 -804.382 1020.01 
12041501 12933.9 -5837.54 1545.08 389.66 -309.426 497.573 
8091 2
12042000 12349.9 -6021.79 1519 891.715 -772.732 1179.95 
12041501 13239.7 -6022.29 1569.79 599.591 -362.25 700.524 
8091.5 2
12042000 12847.1 -6299.15 1596.62 988.367 -551.428 1131.79 
12041501 13572.7 -6195 1548.54 661.984 -343.368 745.738 
8092 2
12042000 13237.6 -6632.79 1611.64 785.703 -671.291 1033.42 
12041501 13931.7 -6482.71 1612.93 722.378 -578.902 925.72 
8092.5 2
12042000 13524.2 -6912.77 1600.77 583.828 -570.231 816.099 
12041501 14270 -6769.38 1538.77 688.973 -583.85 903.086 
8093 2
12042000 13812.5 -7143.64 1584.86 577.694 -462.673 740.132 
12041501 14605.1 -7137.79 1561.93 671.486 -738.279 997.972 
8093.5 2
12042000 14217 -7371.15 1649.62 810.621 -455.934 930.044 
12041501 15021.2 -7579.31 1592.46 833.987 -884.814 1215.91 
8094 2
12042000 14661.7 -7823.62 1606.92 902.013 -917.772 1286.83 
12041501 15399.2 -7965.31 1598.77 766.734 -782.961 1095.86 
8094.5 2
12042000 15090.9 -8298.38 1601.23 851.648 -942.002 1269.91 
12041501 15648.4 -8414.23 1592.38 494.353 -890.72 1018.71 
8095 2
12042000 15455.3 -8793.5 1590.36 715.84 -972.722 1207.73 
12041501 15958.6 -8768.43 1583.21 609.404 -695.87 924.991 
8095.5 2
12042000 15788.5 -9456.29 1579.71 657.227 -1307.27 1463.18 
12041501 16296.8 -9315.79 1519.14 667.089 -1079.6 1269.07 
8096 2
12042000 16136.3 -9866.46 1571.62 705.492 -832 1090.84 
12041501 16667.4 -9624.46 1499.77 751.722 -626.117 978.319 
8096.5 2
12042000 16535.1 -10528.9 1636.86 800.73 -1330.26 1552.66 
12041501 17098.8 -10161.8 1473.43 866.267 -1078.96 1383.68 
8097 2
12042000 16917.2 -10944.7 1624.15 756.599 -823.295 1118.15 
12041501 17390 -10789.9 1571.54 576.662 -1243.84 1371.01 
8097.5 2
12042000 17400.6 -11368.4 1594.64 955.371 -837.282 1270.34 
12041501 17895.9 -11093.4 1612.86 999.718 -599.813 1165.85 
8098 2
12042000 18025.8 -11671.5 1675.46 1263.18 -612.488 1403.84 
12041501 18632.8 -11566.8 1525 1488.87 -956.399 1769.58 
8098.5 2
12042000 18894.7 -12062.8 1635.87 1730.72 -779.405 1898.12 
12041501 19322.2 -11815.2 1486.53 1373.21 -494.729 1459.61 
8099 2
12042000 19467.1 -12474.9 1586.86 1113.77 -801.807 1372.36 
12041501 19905.8 -12182 1552.86 1135.38 -713.619 1341.02 
8099.5 2
12042000 19995.4 -12851.8 1589.23 1095.94 -781.987 1346.32 
12041501 20384.4 -12492.8 1622.69 992.944 -644.749 1183.91 
8100 2
12042000 20362.1 -13177.5 1639.86 756.203 -671.451 1011.28 
12041501 20690.1 -12773.9 1681.86 630.282 -579.71 856.341 
8100.5 2
12042000 20732.6 -13443.7 1723.67 716.552 -514.958 882.399 
12041501 21157.7 -13147.7 1598.53 904.568 -723.027 1158.02 
8101 2
12042000 21330.3 -13791.6 1751.64 1171.93 -682.035 1355.95 
12041501 21680.1 -13308.1 1617.71 1024.33 -314.388 1071.49 
8101.5 2
12042000 21930.9 -14185.9 1665.07 1240.85 -814.64 1484.37 
12041501 22261.5 -13625.5 1520.79 1201.15 -655.844 1368.54 
8102 2
12042000 22479 -14412.9 1589.47 1102.9 -456.76 1193.74 
12041501 22885.1 -14000 1430 1254.8 -753.521 1463.66 
8102.5 2
12042000 23154.4 -14634.1 1535.73 1324.31 -433.856 1393.57 
12041501 23555.5 -14269.6 1374.67 1314.38 -528.627 1416.7 
8103 2
12042000 23735.5 -14877.1 1562.47 1171.51 -489.919 1269.82 
12041501 24211.5 -14661.5 1479.07 1322.72 -790.188 1540.77 
8103.5 2
12042000 24287.7 -15178.2 1587.43 1120.18 -610.712 1275.84 
12041501 24756.1 -14813.4 1413.79 1104.54 -308.104 1146.71 
8104 2
12042000 24968.2 -15538.7 1510 1339.54 -709.552 1515.86 
12041501 25239 -15007.3 1507.8 950.647 -381.702 1024.41 
8104.5 2
12042000 25696.8 -15820.7 1443.07 1428.63 -552.941 1531.9 
12041501 25717.1 -15346.4 1487.53 937.516 -664.837 1149.32 
8105 2
12042000 26232.7 -15956.8 1369.4 1082.69 -275.017 1117.08 
12041501 26451.4 -15415.3 1371.13 1483.37 -139.125 1489.88 
8105.5 2
12042000 26864.8 -16213.9 1471.87 1276.9 -519.461 1378.52 
12041501 27166.7 -15639.1 1355.27 1444.98 -452.256 1514.1 
8106 2
12042000 27444.8 -16423.3 1450.47 1171.72 -422.896 1245.7 
12041501 27648.3 -15932.3 1415.53 972.929 -592.323 1139.05 
8106.5 2
12042000 27865.5 -16688.4 1476.73 849.832 -535.623 1004.54 
12041501 28113.5 -16201.4 1531.53 939.798 -543.569 1085.67 
8107 2
12042000 28764.6 -17065.9 1669.62 1756.05 -737.256 1904.53 
12041501 28926.2 -16471.3 1595.81 1587.35 -527.173 1672.6 
8107.5 2
12042000 29364.9 -17191.8 1620.27 1174.89 -246.429 1200.46 
12041501 29582.9 -16720.7 1631.73 1285.22 -488.103 1374.78 
8108 2
12042000 29901.6 -17303.8 1577.53 1081.99 -225.806 1105.3 
12041501 30108.9 -16760.1 1624.07 1060.35 -79.3011 1063.31 
8108.5 2
12042000 30560.7 -17394.5 1505.87 1328.9 -182.796 1341.41 
12041501 30835.5 -16887.9 1541.6 1465.05 -257.661 1487.54 
8109 2
12042000 31349.9 -17748.8 1456.8 1594.21 -715.825 1747.54 
12041501 31521.7 -17074.7 1478.4 1386.26 -377.374 1436.71 
8109.5 2
12042000 32265.1 -17888 1435.2 1841.58 -280.08 1862.76 
12041501 32317.3 -17261.4 1389.47 1600.8 -375.721 1644.31 
8110 2
12042000 33013.4 -18023.1 1518.8 1511.65 -272.997 1536.1 
12041501 33008.6 -17442.6 1391.27 1396.5 -366.061 1443.68 
8110.5 2
12042000 33411 -18338.5 1569.73 790.457 -626.905 1008.88 
12041501 33870.9 -17671.3 1448.27 1714.38 -454.606 1773.63 
8111 2
12042000 34099.4 -18484.6 1573.14 1341.97 -284.944 1371.88 
12041501 34517.1 -17877.6 1489.21 1259.53 -402.154 1322.17 
8111.5 2
12042000 34743.2 -18639.3 1577.79 1303.21 -313.042 1340.28 
12041501 35102.9 -18050.2 1508.57 1185.8 -349.479 1236.23 
8112 2
12042000 35186.3 -18805.6 1571.86 902.386 -338.813 963.895 
12041501 35570 -18336.7 1509.43 951.411 -583.503 1116.09 
8112.5 2
12042000 35843 -19053.1 1551.14 1337.5 -504.073 1429.34 
12041501 36248.6 -18595.6 1534.29 1382.16 -527.204 1479.3 
8113 2
12042000 36538.3 -19363.9 1484.4 1344.81 -601.013 1473 
12041501 36864.9 -18819.9 1542 1191.92 -433.969 1268.47 
8113.5 2
12042000 37233.3 -19572.5 1539 1362.78 -409.085 1422.86 
12041501 37540.7 -19027.4 1594.93 1325.19 -406.713 1386.2 
8114 2
12042000 37908.1 -19778.6 1629.43 1338.86 -409.014 1399.94 
12041501 38287.4 -19378.1 1553.57 1481.43 -696.003 1636.79 
8114.5 2
12042000 38467.6 -20016.6 1672.5 1114.54 -474.104 1211.19 
12041501 38883.5 -19682.7 1589.29 1187.54 -606.716 1333.55 
8115 2
12042000 39091.7 -20266.8 1650.57 1240.84 -497.302 1336.79 
12041501 39510.1 -19893.7 1598.71 1245.81 -419.483 1314.54 
8115.5 2
12042000 39621.9 -20489.1 1641.43 1073.16 -449.971 1163.68 
12041501 40070.4 -20380.9 1509 1134.04 -986.119 1502.82 
8116 2
12042000 40336.6 -20802.6 1585.93 1449.87 -636.048 1583.25 
12041501 40645.6 -20319 1402 1166.76 125.471 1173.49 
8116.5 2
12042000 41070.9 -21258.6 1556.21 1501.46 -932.369 1767.4 
12041501 41295.2 -20367.9 1358.57 1328.51 -99.9124 1332.26 
8117 2
12042000 41711 -21690.9 1586.29 1288.01 -869.79 1554.19 
12041501 42198.9 -20706.6 1463.07 1818.19 -681.661 1941.78 
8117.5 2
12042000 42373.5 -21868.2 1531.21 1314.48 -351.899 1360.77 
12041501 42862.1 -21096.4 1553.14 1315.9 -773.243 1526.27 
8118 2
12042000 42885.5 -22040.2 1444.5 1013.86 -340.594 1069.54 
12041501 43268.6 -21391.4 1461.71 804.95 -584.158 994.578 
8118.5 2
12042000 43505.1 -22206.1 1337.69 1256.75 -336.435 1301 
12041501 43861.9 -21701.5 1348.23 1203.55 -629.171 1358.09 
8119 2
12042000 43916.3 -22248.1 1361.71 824.066 -84.1573 828.352 
12041501 44479.5 -21955.6 1288.07 1237.63 -509.227 1338.3 
8119.5 2
12042000 44510.4 -22463.9 1338.79 1164.99 -423.109 1239.44 
12041501 44918.3 -22146 1356.36 860.364 -373.249 937.839 
8120 2
12042000 44987.2 -22714.2 1370.46 966.988 -507.701 1092.17 
12041501 45399.4 -22250 1434.69 975.86 -210.953 998.401 
8120.5 2
12042000 45417.8 -22538.8 1484.43 878.841 357.894 948.92 
12041501 45894.2 -22370.3 1507.79 1009.86 -245.481 1039.26 
8121 2
12042000 45794.7 -22528.7 1518 737.667 19.672 737.929 
12041501 46321 -22500.7 1667.33 835.197 -255.279 873.339 
8121.5 2
12042000 46247.4 -22751.1 1565.21 899.849 -442.166 1002.62 
12041501 46744.1 -22621.1 1625.93 841.096 -239.383 874.498 
8122 2
12042000 46644.5 -23003.8 1561.73 789.615 -502.3 935.84 
12041501 47082.5 -22750.3 1614.33 672.754 -256.707 720.067 
8122.5 2
12042000 46862.9 -23259.6 1504.21 438.545 -513.741 675.463 
12041501 47363.6 -23186.1 1597.43 564.611 -875.11 1041.44 
