# Supplementary material for: Intrinsic group behaviour II: On the dependence of triad spatial dynamics on social and personal features; and on the effect of social interaction on small group dynamics
Source: PLoS One. 2019 Dec 3;14(12):e0225704. doi: 10.1371/journal.pone.0225704 (PMC6890182; doi:10.1371/journal.pone.0225704)
Supplement: S1 Data Set — (ZIP) [file pone.0225704.s001.zip › set_2_int/group_traj_dyad_int/traj_2_0109_24.dat]

2 12032100 12033500 1 0 0 0 1 1 0 20 20 20 1646.1 1743.86 1548.35 
8001.5 1
12032100 -36494.3 -3505.43 1634.43 0 0 0 
8002 1
12032100 -36072.2 -3559.71 1620.43 1099.14 -141.369 1108.2 
8002.5 1
12032100 -35596 -3633.15 1584.85 962.049 -148.363 973.422 
8003 1
12032100 -35068.8 -3495.93 1598 1060.79 276.107 1096.14 
8003.5 1
12032100 -34590.5 -3262.15 1550 948.903 463.839 1056.2 
8004 1
12032100 -34017.7 -3027.85 1501.69 1171.46 479.157 1265.67 
8004.5 1
12032100 -33563.5 -2672.43 1532.93 908.385 710.835 1153.45 
8005 1
12032100 -33014.5 -2248.29 1577.71 1068.09 825.181 1349.72 
8005.5 1
12032100 -32562.1 -1417.69 1655.46 912.143 1674.58 1906.89 
8006 1
12032100 -32458.1 -1209.14 1812.86 210.537 422.165 471.751 
8006.5 1
12032100 -32149.1 -946.071 1791.5 602.339 512.81 791.067 
8007 1
12032100 -31580.2 -720.923 1762.46 1137.68 450.297 1223.55 
8007.5 1
12032100 -31035 -602.357 1723.43 1086.12 236.187 1111.5 
8008 1
12032100 -30439 -504 1702.31 1192 196.714 1208.12 
8008.5 1
12032100 -29849.4 -208.786 1621 1198.32 600.029 1340.15 
8009 1
12032100 -29443.1 277.643 1672.07 795.08 951.915 1240.28 
8009.5 1
12032100 -28986.6 619.231 1667.92 922.278 690.077 1151.87 
8010 1
12032100 -28463.4 1066.64 1689.79 1046.37 894.824 1376.81 
8010.5 1
12032100 -28058.6 1377.77 1663.62 812.878 624.752 1025.22 
8011 1
12032100 -27552.9 1742.36 1636 1011.37 729.176 1246.83 
8011.5 1
12032100 -27059 2138.23 1581 993.82 796.526 1273.63 
8012 1
12032100 -26591.9 2468.71 1647.29 945.633 668.995 1158.35 
8012.5 1
12032100 -26078.6 2857.79 1635.14 1012.4 767.399 1270.37 
8013 1
12032100 -25738.9 3147.71 1614.21 670.048 571.851 880.896 
8013.5 1
12032100 -25298.7 3395.93 1635.57 878.529 495.438 1008.6 
8014 1
12032100 -24905.7 3826.77 1613.54 800.452 877.476 1187.72 
8014.5 1
12032100 -24126 4196.36 1590.71 1565.65 742.144 1732.64 
8015 2
12033500 -23843 3936.5 1343 0 0 0 
12032100 -23376.8 4442.38 1717.15 1501.31 493.041 1580.2 
8015.5 2
12033500 -23584.1 4108.57 1319.36 871.813 579.365 1046.77 
12032100 -22859.4 4468.21 1722 1034.84 51.6593 1036.12 
8016 2
12033500 -22981.6 4103.64 1271.57 1172.04 -9.58866 1172.08 
12032100 -22521.7 4517.93 1396 657.032 96.7204 664.113 
8016.5 2
12033500 -22335.7 4110.38 1251.92 1294.49 13.5105 1294.56 
12032100 -21902.4 4579.31 1406.77 1241.14 123.004 1247.22 
8017 2
12033500 -21654.1 4284.5 1271.79 1374.09 351.039 1418.22 
12032100 -21195.8 4773.71 1440.36 1424.59 391.949 1477.53 
8017.5 2
12033500 -21099 4328.38 1339.08 1101.47 87.0726 1104.91 
12032100 -20687.5 4777.38 1524.15 1008.43 7.2824 1008.45 
8018 2
12033500 -20603.8 4257.92 1298.54 1012.74 -144.093 1022.94 
12032100 -20184.1 4679.69 1408 1029.57 -199.78 1048.78 
8018.5 2
12033500 -20053.9 4248.69 1208 1106.33 -18.573 1106.49 
12032100 -19613.8 4685.15 1402.15 1147.35 10.989 1147.4 
8019 2
12033500 -19414.8 4127.23 1188.77 1296.46 -246.372 1319.66 
12032100 -18961.3 4741.54 1460.77 1323.61 114.37 1328.54 
8019.5 2
12033500 -18711.8 4100.92 1232.54 1417.18 -53.0397 1418.18 
12032100 -18257.8 4797.38 1470.69 1418.27 112.593 1422.73 
8020 2
12033500 -18056.2 4178.36 1240.64 1273.07 150.357 1281.92 
12032100 -17787.6 4775.36 1547.64 913.016 -42.7718 914.017 
8020.5 2
12033500 -17504.2 4121.38 1301 1082.47 -111.711 1088.22 
12032100 -17208.7 4626 1569.38 1135.2 -292.857 1172.36 
8021 2
12033500 -16946.5 4085.08 1392.38 1133.36 -73.7961 1135.76 
12032100 -16542.8 4596.69 1611.77 1353.35 -59.5685 1354.66 
8021.5 2
12033500 -16403.8 4068.21 1373.93 1083.34 -33.658 1083.86 
12032100 -16059.6 4539.57 1596.64 964.62 -114.014 971.335 
8022 2
12033500 -15868.2 4027.08 1413.31 1046.01 -80.3464 1049.09 
12032100 -15495.2 4497.92 1611.46 1102.38 -81.3444 1105.38 
8022.5 2
12033500 -15361.5 3944.15 1394.92 1034.22 -169.231 1047.98 
12032100 -14906.5 4375.92 1608.08 1201.41 -248.98 1226.94 
8023 2
12033500 -14785.2 3848.71 1386 1143.35 -189.364 1158.92 
12032100 -14278.9 4301.86 1584 1245.25 -146.956 1253.89 
8023.5 2
12033500 -14194.3 3821.08 1382.38 1165.5 -54.5116 1166.77 
12032100 -13731.8 4228 1610.31 1079.07 -145.675 1088.86 
8024 2
12033500 -13651.8 3664.23 1375.85 1102.72 -318.793 1147.88 
12032100 -13207.5 4159.31 1585.92 1065.51 -139.619 1074.62 
8024.5 2
12033500 -13074.1 3566.64 1424.5 1160.04 -195.96 1176.47 
12032100 -12588.9 4068.14 1587.29 1242.33 -183.062 1255.75 
8025 2
12033500 -12491.7 3435.69 1406.54 1146.42 -257.777 1175.04 
12032100 -12024.6 4006 1592.77 1110.71 -122.328 1117.43 
8025.5 2
12033500 -11926.6 3375.77 1362.69 1165.11 -123.553 1171.64 
12032100 -11481.2 3952.31 1616.62 1120.38 -110.706 1125.84 
8026 2
12033500 -11410.8 3390.08 1393.15 1048.31 29.0807 1048.71 
12032100 -10869.5 4024.46 1656.69 1243.43 146.654 1252.05 
8026.5 2
12033500 -10817.7 3492.86 1386.21 1151.71 199.573 1168.88 
12032100 -10312.8 3989.57 1518.64 1080.92 -67.7478 1083.04 
8027 2
12033500 -10259.7 3449.77 1392.38 1109.39 -85.6619 1112.69 
12032100 -9737.62 4006.15 1491.92 1143.48 32.967 1143.95 
8027.5 2
12033500 -9669.69 3460.31 1370 1201.63 21.4633 1201.82 
12032100 -9182.23 4027.23 1574.38 1131.13 42.9265 1131.94 
8028 2
12033500 -9128.77 3486.23 1358.77 1106.18 53.0124 1107.45 
12032100 -8580.31 3957.46 1510.38 1230.93 -142.677 1239.17 
8028.5 2
12033500 -8641.86 3480 1351.93 954.73 -12.2172 954.808 
12032100 -8011.71 3975.14 1527.57 1114.89 34.6693 1115.43 
8029 2
12033500 -7982.31 3458.92 1407.77 1278.2 -40.8468 1278.85 
12032100 -7435.46 3955.85 1532.92 1116.77 -37.3967 1117.39 
8029.5 2
12033500 -7409.38 3407 1351.08 1162.12 -105.321 1166.88 
12032100 -6845 3965.08 1507.77 1197.69 18.7237 1197.84 
8030 2
12033500 -6892.08 3356.08 1308.62 1057.89 -104.137 1063 
12032100 -6180.15 3902.85 1360.38 1359.6 -127.261 1365.55 
8030.5 2
12033500 -6375.29 3286.93 1350.07 1023.35 -136.927 1032.47 
12032100 -5588.14 3835.64 1184.21 1172.3 -133.076 1179.83 
8031 2
12033500 -5761.31 3238.85 1111.15 1185.29 -92.8232 1188.91 
12032100 -4993.54 3778.62 1255.31 1147.88 -110.092 1153.15 
8031.5 2
12033500 -5046.15 3150.85 1156.62 1447.68 -178.138 1458.6 
12032100 -4381.92 3798.15 1575.85 1238.09 39.5515 1238.72 
8032 2
12033500 -4448.85 3002.38 1371.77 1197.01 -297.518 1233.43 
12032100 -3806.15 3777.62 1638.08 1153.85 -41.1592 1154.58 
8032.5 2
12033500 -3912 2893.54 1554.08 1082.35 -219.448 1104.37 
12032100 -3138.46 3715.62 1741.92 1346.15 -125 1351.94 
8033 2
12033500 -3193.23 2799.69 1574 1428.96 -186.573 1441.09 
12032100 -2928.92 3602 1763 416.577 -225.876 473.874 
8033.5 2
12033500 -2724.67 2653 1617.75 958.209 -299.984 1004.07 
12032100 -2244.25 3509.08 1720.25 1400.15 -190.014 1412.98 
8034 2
12033500 -2233.85 2504.08 1588.23 973.85 -295.482 1017.69 
12032100 -1473.38 3473 1767.92 1529.49 -71.5939 1531.17 
8034.5 2
12033500 -1628.77 2491.62 1563.31 1193.45 -24.579 1193.7 
12032100 -867 3415.46 1775.31 1196.02 -113.488 1201.4 
8035 2
12033500 -1175.77 2346.69 1590.85 926.38 -296.366 972.632 
12032100 -355.462 3157.38 1783.08 1046.09 -527.765 1171.68 
8035.5 2
12033500 -755.154 2046.23 1505.38 844.609 -603.336 1037.97 
12032100 225.615 3017.92 1761.54 1166.82 -280.043 1199.96 
8036 2
12033500 -108.154 1939.85 1482.92 1288.84 -211.922 1306.15 
12032100 964.077 2983.46 1743.46 1471.04 -68.6485 1472.64 
8036.5 2
12033500 438.5 1925.43 1478.86 1076.09 -28.3811 1076.46 
12032100 1727.79 2981 1791.36 1503.36 -4.84555 1503.37 
8037 2
12033500 1020.38 1916.38 1474.46 1154.53 -17.9444 1154.67 
12032100 2255.69 2865.08 1732.23 1047.43 -230.006 1072.39 
8037.5 2
12033500 1589.77 1770.46 1414.77 1176.41 -301.494 1214.43 
12032100 2591.15 2659.92 1727.77 693.102 -423.872 812.44 
8038 2
12033500 2166 1639.93 1423.29 1157.09 -262.114 1186.41 
12032100 3149.64 2336.29 1663.43 1121.46 -649.874 1296.15 
8038.5 2
12033500 2835.23 1491.46 1369.46 1325.21 -293.994 1357.43 
12032100 3641.31 2153.54 1581 973.594 -361.876 1038.67 
8039 2
12033500 3422.21 1400.79 1312.14 1164.65 -179.912 1178.46 
12032100 4255.14 1701.86 1580.14 1217.93 -896.193 1512.12 
8039.5 2
12033500 3929.62 1201.69 1287.85 1012.78 -397.392 1087.95 
12032100 4773.92 1552.15 1566.69 1035.49 -298.809 1077.74 
8040 2
12033500 4523.43 1106.79 1325.86 1211.86 -193.687 1227.24 
12032100 5241.43 1435.71 1555.64 954.093 -237.632 983.241 
8040.5 2
12033500 5040.07 1040.64 1372.36 1027.12 -131.497 1035.51 
12032100 5847.14 1025.36 1590.14 1204.2 -815.819 1454.53 
8041 2
12033500 5424.33 928.467 1386.47 754.935 -220.385 786.446 
12032100 6289.93 762.4 1660.47 869.922 -516.615 1011.76 
8041.5 2
12033500 5971.4 762.6 1478.6 1079.03 -327.153 1127.53 
12032100 6678.27 640.8 1670.4 765.943 -239.842 802.617 
8042 2
12033500 6212.93 747.571 1456.57 487.937 -30.3607 488.88 
12032100 7201.86 209.357 1642.57 1057.76 -871.602 1370.6 
8042.5 2
12033500 6505.71 800.857 1377.71 601.203 109.416 611.078 
12032100 7570.5 -222.5 1684.07 756.967 -886.77 1165.92 
8043 2
12033500 6981.13 632.2 1351.2 948.94 -336.641 1006.88 
12032100 8021.87 -600.133 1673.53 900.931 -753.759 1174.66 
8043.5 2
12033500 7489.4 467.533 1355.4 1012.48 -328.021 1064.29 
12032100 8390.13 -1065.67 1735.8 733.599 -927.357 1182.44 
8044 2
12033500 7931 31.5 1426.79 877.932 -866.865 1233.78 
12032100 8801 -1345.5 1684.14 816.832 -556.329 988.29 
8044.5 2
12033500 8602.21 -616 1489 1364.26 -1316.06 1895.57 
12032100 9193.14 -1661 1695.36 797.038 -641.26 1022.98 
8045 2
12033500 8990 -926.067 1512.73 775.571 -620.133 993.014 
12032100 9479.13 -2105.6 1759.8 571.981 -889.2 1057.28 
8045.5 2
12033500 9326.07 -1301.07 1490.4 670.792 -748.503 1005.1 
12032100 9844.6 -2367.27 1709.13 729.474 -522.289 897.172 
8046 2
12033500 9534.6 -1720.8 1496.67 421.279 -847.946 946.831 
12032100 10268.2 -2680.33 1659.8 855.758 -632.458 1064.11 
8046.5 2
12033500 10038.9 -2086.06 1536.5 984.912 -713.403 1216.14 
12032100 10523 -3124.31 1729.81 497.656 -867.147 999.803 
8047 2
12033500 10460.1 -2570 1537.47 824.25 -947.04 1255.5 
12032100 10821.4 -3405.67 1712.47 583.953 -550.595 802.593 
8047.5 2
12033500 10764.6 -2958.57 1573.86 612.686 -781.834 993.302 
12032100 11124.4 -3720.21 1686.86 609.715 -632.893 878.809 
8048 2
12033500 10960.5 -3283.69 1575.38 394.145 -654.167 763.731 
12032100 11220.1 -4184.77 1709.69 192.451 -934.718 954.325 
8048.5 2
12033500 11221.2 -3636.86 1607.36 537.635 -728.175 905.146 
12032100 11417.1 -4583.43 1689.86 406.174 -821.978 916.856 
8049 2
12033500 11370.6 -3977.14 1594.21 292.997 -667.227 728.724 
12032100 11629.1 -4962.43 1768.5 415.686 -743.137 851.498 
8049.5 2
12033500 11435.6 -4360.5 1564.57 130.904 -772.897 783.905 
12032100 11939.1 -5262.5 1724.5 625.144 -604.983 869.948 
8050 2
12033500 11528.1 -4700.71 1541.29 185.371 -681.792 706.543 
12032100 12262.9 -5564.21 1653.29 648.869 -604.638 886.915 
8050.5 2
12033500 11553 -5041.29 1527.29 48.8796 -667.787 669.574 
12032100 12559.5 -6011.29 1662.21 581.513 -876.611 1051.95 
8051 2
12033500 11605 -5402.23 1492.77 103.38 -717.585 724.993 
12032100 12755.7 -6408.77 1731.15 390.044 -790.226 881.244 
8051.5 2
12033500 11638.2 -5832 1471.46 67.6798 -875.294 877.906 
12032100 12978.8 -6767.62 1718 454.332 -730.848 860.555 
8052 2
12033500 11758.6 -6330.79 1445.21 240.201 -995.58 1024.15 
12032100 13125 -7146.29 1736.21 291.878 -755.829 810.228 
8052.5 2
12033500 12027.8 -6770.46 1523.92 530.962 -867.211 1016.85 
12032100 13370.1 -7502.15 1751.08 483.386 -701.91 852.255 
8053 2
12033500 12226 -7190.31 1571.31 412.122 -872.861 965.262 
12032100 13635.2 -7770.54 1783 551.095 -557.972 784.244 
8053.5 2
12033500 12507.9 -7441.64 1568.14 561.611 -500.668 752.379 
12032100 13859.3 -8034.86 1775.14 446.478 -526.531 690.346 
8054 2
12033500 12737.3 -7786.77 1637.92 456.022 -686.136 823.856 
12032100 14233.6 -8283.15 1782.23 744.194 -493.632 893.027 
8054.5 2
12033500 13026.7 -8034.79 1603.29 574.219 -492.096 756.232 
12032100 14514.4 -8570.21 1806.79 557.027 -569.564 796.67 
8055 2
12033500 13226.9 -8369 1544.85 398.822 -665.766 776.082 
12032100 14816.2 -8843.85 1802.23 601.189 -545.083 811.507 
8055.5 2
12033500 13594.6 -8636.64 1587.36 739.879 -538.517 915.107 
12032100 15182.9 -9138.43 1725.86 737.834 -592.721 946.423 
8056 2
12033500 13968.8 -8895.08 1554.46 738.074 -509.732 896.983 
12032100 15409.4 -9417.38 1748.08 446.8 -550.209 708.774 
8056.5 2
12033500 14209.8 -9162.15 1620.92 486.869 -539.549 726.742 
12032100 15624.2 -9743 1682.23 433.877 -657.809 788.011 
8057 2
12033500 14515.7 -9562.92 1573.08 609.255 -798.345 1004.26 
12032100 15886.2 -10112.8 1685.08 521.912 -736.592 902.752 
8057.5 2
12033500 14737.4 -9919.54 1567.46 446.061 -717.536 844.884 
12032100 15981.2 -10549.6 1691.62 191.302 -878.966 899.543 
8058 2
12033500 15161.2 -10568 1634.85 863.074 -1320.7 1577.7 
12032100 16191.1 -10957.2 1717.38 427.385 -830.017 933.588 
8058.5 2
12033500 15285.5 -10784 1608.79 243.339 -422.701 487.739 
12032100 16417.7 -11356.2 1767.71 443.517 -780.94 898.095 
8059 2
12033500 15464.5 -11000.5 1583.46 355.788 -430.494 558.489 
12032100 16593.8 -11675.9 1676.54 350.01 -635.604 725.603 
8059.5 2
12033500 15859.8 -11280.7 1569.14 781.273 -553.707 957.59 
12032100 16756.3 -12054.1 1747.14 321.179 -747.47 813.552 
8060 2
12033500 16166.2 -11564.2 1564.23 608.026 -562.533 828.335 
12032100 17102.5 -12269.3 1635.62 687.009 -426.914 808.85 
8060.5 2
12033500 16501.9 -11752.7 1527.62 678.166 -380.73 777.731 
12032100 17298.2 -12423.5 1501 395.183 -311.422 503.143 
8061 2
12033500 16761.7 -11906.2 1522.15 531.225 -313.985 617.079 
12032100 17196.5 -12506.2 1431.77 -207.96 -169.262 268.136 
8061.5 2
12033500 16838.2 -11893.4 1498.86 152.131 25.4517 154.246 
12032100 17058.8 -12440.5 1433.57 -273.709 130.677 303.304 
8062 2
12033500 16758.9 -11856.4 1522.08 -157.324 73.4999 173.646 
12032100 16960.7 -12377.3 1512 -194.63 125.382 231.52 
8062.5 2
12033500 16789 -11752.4 1479 62.1424 214.876 223.681 
12032100 16994.9 -12283.8 1486.85 70.7247 193.261 205.796 
8063 2
12033500 16761 -11504.1 1408.07 -54.5809 483.902 486.971 
12032100 16904.6 -12073 1510.93 -176.124 410.856 447.015 
8063.5 2
12033500 16695.8 -11251.5 1376.92 -127.653 494.484 510.695 
12032100 16543.5 -11750.5 1514.08 -706.673 631.04 947.417 
8064 2
12033500 16640.5 -11007.6 1390.54 -114.036 502.776 515.546 
12032100 15847.4 -11303.4 1675.54 -1435.21 921.967 1705.83 
8064.5 2
12033500 16367.1 -10564.6 1408.77 -556.791 902.24 1060.21 
12032100 15520.8 -10857.8 1700.31 -665.204 907.41 1125.12 
8065 2
12033500 15561.6 -9957.07 1573.57 -1585.5 1195.95 1985.98 
12032100 15270.3 -10393.2 1760.29 -493.078 914.63 1039.07 
8065.5 2
12033500 15304.8 -9297 1543 -503.523 1294.26 1388.75 
12032100 15109.3 -9914.54 1762.31 -315.643 938.58 990.234 
8066 2
12033500 15166.8 -9069.38 1524.85 -283.951 468.344 547.699 
12032100 14716.1 -9364.08 1742 -809.117 1132.64 1391.95 
8066.5 2
12033500 14989.4 -8921.43 1523.79 -352.861 294.147 459.384 
12032100 14464.5 -8949.07 1761.93 -500.153 825.061 964.82 
8067 2
12033500 14740.3 -8456.77 1510.54 -495.128 923.776 1048.1 
12032100 14270.2 -8648.31 1756.85 -386.221 597.94 711.828 
8067.5 2
12033500 14498.1 -8076 1562.29 -479.534 753.998 893.57 
12032100 14033.7 -8277.64 1745.71 -468.349 733.99 870.685 
8068 2
12033500 14318 -7808.92 1560.85 -358.85 532.026 641.736 
12032100 13861.1 -7935.46 1755.15 -343.899 681.636 763.475 
8068.5 2
12033500 14122 -7422.57 1548.57 -395.96 780.508 875.201 
12032100 13685.9 -7630.29 1797.79 -353.835 616.517 710.839 
8069 2
12033500 13905.5 -7055.69 1567.08 -432.923 733.758 851.953 
12032100 13461.4 -7325.08 1806.23 -449.088 610.418 757.819 
8069.5 2
12033500 13709.4 -6845.36 1558 -396.326 424.92 581.06 
12032100 13239.6 -6976.21 1736.07 -447.963 704.773 835.09 
8070 2
12033500 13548.8 -6563.46 1554 -323.115 567.194 652.773 
12032100 13076.8 -6690.08 1707 -327.559 575.729 662.389 
8070.5 2
12033500 13418.3 -6375.21 1523.57 -261.49 377.249 459.014 
12032100 12950.9 -6479.5 1723.64 -252.483 421.998 491.762 
8071 2
12033500 13222.5 -6024.54 1555.62 -388.387 695.785 796.845 
12032100 12773.2 -6260.15 1713.77 -352.433 435.211 560.016 
8071.5 2
12033500 13187.9 -5891.85 1534.85 -70.2138 269.153 278.16 
12032100 12741.2 -6078 1751.23 -64.9087 369.48 375.139 
8072 2
12033500 12968.2 -5807 1546.79 -434.207 167.68 465.459 
12032100 12425.1 -5832.14 1708.36 -624.821 485.884 791.507 
8072.5 2
12033500 12514.7 -5600.46 1553.46 -905.233 412.252 994.686 
12032100 12005.8 -5597.31 1673.85 -836.777 468.733 959.117 
8073 2
12033500 12085.9 -5298.93 1517.07 -859.246 604.274 1050.45 
12032100 11582.9 -5200.21 1759.93 -847.673 795.778 1162.68 
8073.5 2
12033500 11799 -4950.69 1498.92 -580.827 704.932 913.394 
12032100 11340.2 -4768.92 1791.23 -491.147 873.059 1001.73 
8074 2
12033500 11412.9 -4653.43 1545.64 -759.983 585.165 959.162 
12032100 10997 -4420.71 1745.07 -675.651 685.45 962.469 
8074.5 2
12033500 11159.2 -4268.71 1575.93 -494.57 749.93 898.329 
12032100 10641.8 -4192.64 1729.5 -692.426 444.584 822.866 
8075 2
12033500 10886.8 -3806.31 1589.15 -548.024 930.396 1079.8 
12032100 10342 -3895.31 1743.23 -603.191 598.26 849.561 
8075.5 2
12033500 10392.8 -3379.15 1564.92 -1020.82 882.549 1349.43 
12032100 9965.31 -3698.23 1719.23 -778.29 407.184 878.37 
8076 2
12033500 9958.57 -3187.71 1562 -861.504 379.84 941.524 
12032100 9603.5 -3560.64 1723 -717.872 272.992 768.027 
8076.5 2
12033500 9606.43 -2901.07 1551.36 -682.447 555.509 879.957 
12032100 9246.86 -3299.71 1789 -691.168 505.676 856.4 
8077 2
12033500 9260.38 -2625.85 1557.31 -699.079 556.011 893.229 
12032100 8949.15 -3061.38 1754.15 -601.421 481.474 770.405 
8077.5 2
12033500 8983.79 -2357.14 1533.5 -550.994 535.266 768.182 
12032100 8530.21 -2769.64 1766.79 -834.541 581.159 1016.96 
8078 2
12033500 8553.46 -1966.77 1627.77 -860.648 780.747 1162.02 
12032100 8155.54 -2350.46 1748.54 -749.352 838.363 1124.45 
8078.5 2
12033500 8126.57 -1477.29 1571.86 -853.78 978.967 1298.97 
12032100 7750.86 -1941.64 1737.93 -809.363 817.637 1150.48 
8079 2
12033500 7801.85 -1211.23 1559.54 -650.752 533.176 841.282 
12032100 7337.54 -1531.23 1764.31 -828.294 822.469 1167.27 
8079.5 2
12033500 7348.21 -770.786 1541.07 -901.853 875.636 1257.01 
12032100 6876.14 -1119.79 1751.36 -917.287 817.982 1229.03 
8080 2
12033500 6969 -432.769 1475.08 -759.948 677.388 1018.03 
12032100 6469.31 -671 1721.92 -815.301 899.37 1213.91 
8080.5 2
12033500 6577.71 87.2143 1453.21 -788.882 1048.35 1312.01 
12032100 6151.29 -228.786 1624.71 -641.173 891.561 1098.17 
8081 2
12033500 6146.15 663.538 1407.23 -863.121 1152.65 1439.99 
12032100 5788.08 216.692 1662.69 -726.418 890.956 1149.56 
8081.5 2
12033500 5861.23 952.692 1449.46 -585.058 593.745 833.562 
12032100 5453.62 653.615 1670 -686.779 897.173 1129.86 
8082 2
12033500 5562.31 1274.77 1412.08 -601.455 648.042 884.142 
12032100 5092.69 1151.62 1593.69 -726.203 1002.01 1237.5 
8082.5 2
12033500 5147.86 1818.36 1344 -811.058 1063.77 1337.69 
12032100 4735 1462.57 1513.36 -699.985 608.525 927.513 
8083 2
12033500 4846.69 2047.77 1343.31 -598.737 456.088 752.663 
12032100 4350.92 1792 1473.77 -763.572 654.928 1005.97 
8083.5 2
12033500 4451.79 2291.21 1351 -801.028 493.803 941.003 
12032100 3907.07 2137.64 1481.14 -900.308 701.101 1141.09 
8084 2
12033500 4059.31 2559.85 1406.23 -780.274 534.059 945.541 
12032100 3527.69 2571.08 1649.23 -754.233 861.698 1145.16 
8084.5 2
12033500 3727.15 2943.62 1459.46 -682.041 788.027 1042.19 
12032100 3201.38 2916.85 1691.31 -670.036 709.998 976.241 
8085 2
12033500 3379.5 3354.29 1489 -692.538 818.068 1071.84 
12032100 2872.93 3214.64 1716.79 -654.295 593.221 883.183 
8085.5 2
12033500 3117.43 3732.79 1498.21 -514.875 743.615 904.466 
12032100 2646.21 3567.21 1702.36 -445.411 692.675 823.523 
8086 2
12033500 2742.64 4070.93 1511 -737.767 665.636 993.665 
12032100 2217 3947.86 1782.71 -844.91 749.297 1129.3 
8086.5 2
12033500 2423.62 4445.38 1538.77 -645.805 758.008 995.811 
12032100 1917.77 4350.46 1821.15 -605.73 814.989 1015.44 
8087 2
12033500 1982.21 4802 1525.07 -891.719 720.435 1146.38 
12032100 1432.21 4673.57 1808.43 -980.919 652.747 1178.25 
8087.5 2
12033500 1381.64 5024 1545.57 -1177.59 435.294 1255.47 
12032100 869.071 4855.71 1811.14 -1104.2 357.143 1160.52 
8088 2
12033500 793.231 5226.69 1593.62 -1200.84 413.658 1270.09 
12032100 295.692 4912.62 1829.31 -1170.16 116.125 1175.91 
8088.5 2
12033500 120.929 5387.5 1626.29 -1333.93 319.063 1371.56 
12032100 -359 4962.93 1794.36 -1298.99 99.8278 1302.82 
8089 2
12033500 -433.538 5560.77 1569.46 -1091.47 341.081 1143.52 
12032100 -851.846 5172.38 1768.92 -970.17 412.315 1054.15 
8089.5 2
12033500 -1003.29 5776.71 1468.43 -1139.49 431.89 1218.6 
12032100 -1333.79 5334.43 1720.5 -963.879 324.088 1016.91 
8090 2
12033500 -1558.77 5925.15 1428.38 -1117.67 298.671 1156.89 
12032100 -1887.92 5414.31 1694.31 -1114.96 160.723 1126.49 
8090.5 2
12033500 -1967.77 5740.69 1465.69 -838.115 -377.995 919.411 
12032100 -2447.46 5349.92 1686.46 -1146.6 -131.936 1154.16 
8091 2
12033500 -2456.5 5944.29 1469.86 -958.296 399.203 1038.12 
12032100 -2883.93 5555.79 1708.21 -855.818 403.652 946.234 
8091.5 2
12033500 -3015.38 6138.31 1471 -1111.1 385.73 1176.15 
12032100 -3418.15 5792.23 1664.38 -1062.08 470.07 1161.45 
8092 2
12033500 -3536.43 6322.43 1418.43 -1048.38 370.465 1111.91 
12032100 -3948.64 5972.71 1564.29 -1067.38 363.146 1127.47 
8092.5 2
12033500 -4146 6488.92 1379.15 -1241.49 339.093 1286.97 
12032100 -4468.69 6045.77 1500.31 -1059.16 148.788 1069.56 
8093 2
12033500 -4693.07 6547.93 1279.43 -1096.34 118.247 1102.69 
12032100 -5180.86 6216.29 1256.43 -1427.18 341.716 1467.52 
8093.5 2
12033500 -5139.23 6616.23 1269.08 -894.107 136.878 904.524 
12032100 -5999.92 6470.46 1339.38 -1641.41 509.37 1718.63 
8094 2
12033500 -5685.38 6828.23 1225.69 -1107.82 430.02 1188.35 
12032100 -6489.31 6646.46 1427.77 -992.667 356.998 1054.91 
8094.5 2
12033500 -6247.62 7096.85 1234.54 -1115.54 532.967 1236.32 
12032100 -7066 6823.31 1515.77 -1144.23 350.885 1196.82 
8095 2
12033500 -6778.57 7303.86 1264.79 -1043.14 406.701 1119.62 
12032100 -7636.93 7052.36 1508.29 -1121.67 449.999 1208.57 
8095.5 2
12033500 -7725.14 7809.5 1486.29 -1867 997.323 2116.69 
12032100 -8093.5 7343.21 1583.79 -900.535 573.683 1067.74 
8096 2
12033500 -8293.77 7990.23 1436.62 -1153.4 366.594 1210.26 
12032100 -8559.77 7474.69 1591.77 -945.779 266.69 982.661 
8096.5 2
12033500 -8632.86 8153.64 1402.86 -680.899 328.137 755.842 
12032100 -9063.64 7803.79 1589.07 -1011.79 660.83 1208.48 
8097 2
12033500 -8996.92 8459.92 1339.31 -720.923 606.495 942.107 
12032100 -9591.69 8108.85 1462.46 -1045.64 604.08 1207.59 
8097.5 2
12033500 -9450 8842.57 1285.93 -895.409 756.222 1172.02 
12032100 -10082.5 8423.43 1490.93 -969.976 621.704 1152.12 
8098 2
12033500 -9948 9251.85 1261 -1006.06 826.818 1302.22 
12032100 -10344.8 8819.23 1461.46 -529.992 799.6 959.298 
8098.5 2
12033500 -10468.5 9626.67 1309.47 -1036.79 746.654 1277.66 
12032100 -10908.3 9130.47 1517.47 -1122.48 619.992 1282.33 
8099 2
12033500 -10920.3 9829.21 1297.86 -879.025 394.062 963.312 
12032100 -11356.9 9435.5 1538.43 -872.753 593.45 1055.41 
8099.5 2
12033500 -11382.5 10069.8 1246.85 -958.871 499.236 1081.05 
12032100 -11779 9732.77 1551.38 -875.667 616.741 1071.06 
8100 2
12033500 -11924.7 10468.8 1056.36 -1118.05 822.556 1388.03 
12032100 -12177.1 10037 1467.36 -820.913 627.28 1033.14 
8100.5 2
12033500 -12430.7 10771.4 1158.93 -978.631 585.327 1140.32 
12032100 -12682.9 10340.3 1461.07 -978.318 586.718 1140.76 
8101 2
12033500 -12948.4 10990.4 1280.86 -1015.22 429.468 1102.32 
12032100 -13134 10529.4 1639.86 -884.444 370.635 958.964 
8101.5 1
12032100 -13825.2 10680 1506.86 -1428.13 311.246 1461.65 
8102 1
12032100 -14616.1 10519.5 1513.73 -1591.25 -322.871 1623.68 
8102.5 1
12032100 -15231.2 10712.3 1490.93 -1206.14 377.908 1263.96 
8103 1
12032100 -15710.2 10725.2 1424.53 -965.726 26.0753 966.078 
8103.5 1
12032100 -16167.8 10803.8 1305.64 -928.166 159.403 941.754 
8104 1
12032100 -16344.3 10961.3 1454.2 -347.535 310.133 465.793 
8104.5 1
12032100 -17273.1 11639.5 1223.13 -1821.05 1329.8 2254.9 
8105 1
12032100 -17828.1 11949.9 1149.13 -1121.35 627.071 1284.77 
8105.5 1
12032100 -18280 12132.7 1148.73 -912.862 369.293 984.731 
8106 1
12032100 -18813.4 12417.2 1164.47 -1077.58 574.68 1221.24 
8106.5 1
12032100 -19250.9 12673.5 1217.27 -883.906 517.71 1024.36 
8107 1
12032100 -19813.9 12982.7 1203.5 -1099.5 603.947 1254.45 
8107.5 1
12032100 -20286.4 13239.1 1370.27 -924.706 501.72 1052.05 
8108 1
12032100 -20803 13147.5 1505.93 -1041.53 -184.677 1057.78 
8108.5 1
12032100 -21320.3 13476.2 1360.07 -1042.88 662.769 1235.66 
8109 1
12032100 -21852.2 13784.5 1605.4 -1074.61 622.761 1242.02 
8109.5 1
12032100 -22350.4 14236.1 1555.73 -1002.41 908.652 1352.95 
8110 1
12032100 -22911.6 14564.5 1514.8 -1133.74 663.434 1313.59 
8110.5 1
12032100 -23249.3 14950.9 1520.8 -671.438 768.323 1020.37 
8111 1
12032100 -23624.4 15195.9 1426.86 -731.041 477.574 873.211 
8111.5 1
12032100 -24026.6 15306.2 1309.36 -814.344 223.25 844.391 
8112 1
12032100 -24381.8 15760 1197.86 -723.305 924.207 1173.6 
