# Supplementary material for: Intrinsic group behaviour II: On the dependence of triad spatial dynamics on social and personal features; and on the effect of social interaction on small group dynamics
Source: PLoS One. 2019 Dec 3;14(12):e0225704. doi: 10.1371/journal.pone.0225704 (PMC6890182; doi:10.1371/journal.pone.0225704)
Supplement: S1 Data Set — (ZIP) [file pone.0225704.s001.zip › set_2_int/group_traj_dyad_int/traj_2_0109_23.dat]

2 12033300 12031700 0 1 0 0 0 0 1 20 20 20 1646.53 1665.21 1627.86 
7997.5 1
12031700 45450.5 -23446 1598.75 0 0 0 
7998 1
12031700 45066.6 -23266.5 1598.64 -1174.09 548.93 1296.08 
7998.5 1
12031700 44465.5 -22906.6 1553.5 -1190.24 712.73 1387.32 
7999 1
12031700 43956.5 -22760.1 1534.29 -1024.14 294.769 1065.72 
7999.5 1
12031700 43454 -22957.6 1537 -999.006 -392.644 1073.4 
8000 1
12031700 42794.5 -23140.1 1462.64 -1303.36 -360.672 1352.34 
8000.5 1
12031700 42164.7 -22739.5 1465.54 -1252.1 796.441 1483.94 
8001 1
12031700 41707.5 -22596.7 1501.79 -912.559 284.925 956.006 
8001.5 1
12031700 41226.1 -22354.5 1552.69 -962.846 484.352 1077.81 
8002 1
12031700 40641.1 -22238.5 1582.86 -1176.93 233.478 1199.86 
8002.5 1
12031700 40026.2 -21965.8 1610.08 -1242.25 550.816 1358.89 
8003 1
12031700 39587.1 -21781.6 1630.93 -883.62 370.63 958.202 
8003.5 1
12031700 39100.9 -21605.8 1699.69 -964.58 348.803 1025.71 
8004 1
12031700 38620.8 -21420.4 1654.54 -981.91 379.267 1052.61 
8004.5 1
12031700 38148.6 -21169.2 1711 -944.396 502.341 1069.69 
8005 1
12031700 37704.9 -20985 1709.93 -863.118 358.394 934.569 
8005.5 1
12031700 37233.8 -20862.5 1678.31 -949.763 246.898 981.33 
8006 1
12031700 36755.9 -20690.8 1611.86 -967.444 347.678 1028.02 
8006.5 1
12031700 36353.9 -20416.1 1604.36 -783.765 535.505 949.238 
8007 1
12031700 35739.3 -20311.6 1567.54 -1229.1 208.912 1246.73 
8007.5 1
12031700 34898.1 -20058.4 1593.36 -1675.63 504.498 1749.93 
8008 1
12031700 34513.4 -19834.5 1595.15 -769.516 447.791 890.322 
8008.5 1
12031700 33994.5 -19663.6 1559.64 -1054.64 347.338 1110.37 
8009 1
12031700 33446.8 -19552.4 1542.07 -1071.85 217.501 1093.69 
8009.5 1
12031700 32873.4 -19411.6 1475.15 -1158.39 284.471 1192.8 
8010 1
12031700 32272.6 -19278.1 1620.57 -1201.48 267.088 1230.81 
8010.5 1
12031700 31773.4 -19158.7 1552.15 -1002.53 239.717 1030.79 
8011 1
12031700 31244.4 -18956.4 1522.07 -1057.91 404.527 1132.62 
8011.5 1
12031700 30571.2 -18625.8 1494.69 -1354.52 665.311 1509.1 
8012 1
12031700 29838.3 -18683.4 1450.21 -1483.69 -116.719 1488.28 
8012.5 1
12031700 29379.7 -18767.7 1414.5 -904.48 -166.244 919.631 
8013 2
12033300 28910.4 -17765.6 1502.67 0 0 0 
12031700 28858.6 -18332.1 1510.36 -1027.9 859.115 1339.64 
8013.5 2
12033300 28516.4 -17584.1 1509.43 -847.286 390.348 932.88 
12031700 28284.6 -18171.6 1570.5 -1145.71 320.502 1189.69 
8014 2
12033300 28110.6 -17401.1 1479.62 -826.503 372.698 906.648 
12031700 27824.5 -17925.3 1615.92 -937.087 501.555 1062.87 
8014.5 2
12033300 27574.9 -17302.1 1477.43 -1075.82 198.806 1094.03 
12031700 27397.4 -17883.4 1646.79 -857.496 84.0946 861.61 
8015 2
12033300 27082.1 -17314.2 1696.23 -987.536 -24.2133 987.832 
12031700 26840.8 -17822.5 1664.46 -1115.55 122.178 1122.22 
8015.5 2
12033300 26597.5 -17080.6 1953.93 -969.154 467.022 1075.81 
12031700 26206.9 -17545.1 1637.57 -1267.68 554.637 1383.7 
8016 2
12033300 25950.8 -16848.1 1938.07 -1258.2 452.335 1337.04 
12031700 25747.4 -17417.9 1550.79 -893.969 247.499 927.597 
8016.5 2
12033300 25517.1 -16683.7 1906.46 -869.156 329.56 929.539 
12031700 25167.6 -17158.2 1459.92 -1161.95 520.436 1273.18 
8017 2
12033300 25008.9 -16486.9 1876.07 -1024.49 396.701 1098.62 
12031700 24677.6 -16939.6 1561 -987.848 440.845 1081.75 
8017.5 2
12033300 24374.4 -16144.3 1805.08 -1259.02 679.803 1430.82 
12031700 24158.2 -16647.7 1699.46 -1030.58 579.125 1182.15 
8018 2
12033300 24068.8 -16051.3 1732.38 -624.823 190.184 653.126 
12031700 23697.5 -16467.9 1654.69 -942.111 367.626 1011.3 
8018.5 2
12033300 23541.1 -15858.7 1777.92 -1061.91 387.556 1130.42 
12031700 23234 -16283.4 1629.08 -932.673 371.305 1003.87 
8019 2
12033300 23086.2 -15629 1744.54 -922.609 465.907 1033.57 
12031700 22779.1 -16038.5 1595.85 -922.765 496.801 1048 
8019.5 2
12033300 22503.3 -15376.8 1677.92 -1175.25 508.375 1280.49 
12031700 22316.6 -15960.9 1551.92 -932.382 156.328 945.397 
8020 2
12033300 21948.1 -15095.3 1608.64 -1078.13 546.719 1208.83 
12031700 21810.3 -15714.8 1495.29 -983.164 477.937 1093.18 
8020.5 2
12033300 21472.5 -14986.2 1738.31 -932.418 213.984 956.657 
12031700 21348.1 -15495.1 1439 -906.292 430.802 1003.47 
8021 2
12033300 21041.9 -14770.1 1632.08 -875.235 439.181 979.242 
12031700 20869.5 -15263 1389.77 -972.795 471.701 1081.13 
8021.5 2
12033300 20620.7 -14500.4 1550.43 -840.736 538.22 998.258 
12031700 20318.1 -14904.3 1535.64 -1100.58 715.997 1312.98 
8022 2
12033300 20186.9 -14189.7 1569.46 -847.248 606.907 1042.19 
12031700 19829.3 -14565.8 1594.38 -954.617 661.165 1161.22 
8022.5 2
12033300 19781.8 -13861.5 1595.62 -826.845 669.859 1064.13 
12031700 19425.8 -14282.3 1600.92 -823.548 578.493 1006.42 
8023 2
12033300 19407.9 -13580.8 1595.29 -741.889 556.896 927.649 
12031700 19037.9 -13957.5 1568.21 -769.667 644.46 1003.85 
8023.5 2
12033300 19111.9 -13283.1 1571.85 -583.696 587.197 827.95 
12031700 18620.4 -13692.6 1546.15 -823.417 522.455 975.179 
8024 2
12033300 18634.8 -12901.6 1516.46 -969.669 775.328 1241.53 
12031700 18307.5 -13443.2 1506.38 -635.866 507.036 813.272 
8024.5 2
12033300 18171.9 -12575.8 1495.64 -929.697 654.276 1136.84 
12031700 17889.6 -13064.8 1518.36 -839.148 759.775 1132 
8025 2
12033300 17801.2 -12204.5 1448.46 -729.731 730.953 1032.86 
12031700 17297 -12587.7 1479.85 -1166.62 939.16 1497.67 
8025.5 2
12033300 17144.2 -11838.8 1406.23 -1354.64 753.846 1550.27 
12031700 16709.8 -12186.7 1451.54 -1210.79 826.804 1466.15 
8026 2
12033300 16526.9 -11360.2 1573.62 -1254.53 972.795 1587.51 
12031700 16192.5 -11809.3 1614 -1051.28 767.042 1301.36 
8026.5 2
12033300 16173.4 -11020 1486.71 -686.536 660.642 952.775 
12031700 15770.1 -11351.1 1625.5 -820.324 889.779 1210.22 
8027 2
12033300 15866.4 -10585.4 1561.31 -610.283 864.046 1057.84 
12031700 15469.5 -10981.2 1632.54 -597.481 735.27 947.42 
8027.5 2
12033300 15509.8 -10117 1573.62 -726.304 953.94 1198.97 
12031700 15123.8 -10480.8 1630.23 -704.214 1019.11 1238.75 
8028 2
12033300 15144.6 -9607 1562.46 -746.736 1042.94 1282.71 
12031700 14710 -9905.38 1652.77 -846.154 1176.81 1449.44 
8028.5 2
12033300 14790.9 -9176.57 1553 -693.644 843.978 1092.45 
12031700 14438.6 -9554.36 1656.86 -532.213 688.289 870.053 
8029 2
12033300 14393.1 -8747.77 1617.23 -770.892 831.012 1133.51 
12031700 14057.8 -9156.15 1642.69 -737.989 771.712 1067.79 
8029.5 2
12033300 14055.9 -8335.85 1588.62 -683.882 835.544 1079.74 
12031700 13656.3 -8733.85 1611.54 -814.324 856.608 1181.91 
8030 2
12033300 13756.5 -7973.15 1603 -612.238 741.702 961.747 
12031700 13359.2 -8392.77 1609.08 -607.677 697.499 925.081 
8030.5 2
12033300 13423.4 -7638.07 1612 -659.624 663.53 935.615 
12031700 13002.2 -8007.36 1655 -706.811 763.192 1040.21 
8031 2
12033300 13057.5 -7286.69 1647.77 -706.5 678.338 979.431 
12031700 12633.5 -7557.92 1649.31 -711.878 867.633 1122.3 
8031.5 2
12033300 12718.5 -6914.92 1602 -686.079 752.569 1018.36 
12031700 12337.7 -7222.54 1636.23 -598.723 678.916 905.205 
8032 2
12033300 12288.1 -6440.31 1529.69 -862.648 951.133 1284.06 
12031700 12037.5 -6863.92 1646.15 -601.665 718.668 937.275 
8032.5 2
12033300 11893.8 -6102.85 1496.08 -794.82 680.366 1046.25 
12031700 11543 -6520 1593 -996.898 693.393 1214.33 
8033 2
12033300 11360.1 -5675 1488.38 -1061.17 850.589 1359.99 
12031700 11095.3 -6161.85 1564.08 -890.044 712.035 1139.81 
8033.5 2
12033300 11035 -5220.33 1582.33 -664.779 929.789 1143 
12031700 10575.7 -5762.17 1519.83 -1062.66 817.34 1340.63 
8034 2
12033300 10583.1 -4862.08 1591.62 -896.673 710.826 1144.24 
12031700 10190.8 -5395.31 1542.92 -763.685 727.895 1055.01 
8034.5 2
12033300 10134.5 -4531.31 1593.31 -884.843 652.405 1099.35 
12031700 9858.85 -5019.54 1567.23 -654.681 741.162 988.902 
8035 2
12033300 9820.38 -4208.38 1557.54 -642.284 660.374 921.207 
12031700 9506.46 -4728.31 1611.23 -720.623 595.564 934.876 
8035.5 2
12033300 9416.54 -3868.62 1566.23 -810.936 682.268 1059.77 
12031700 9068.23 -4294.92 1595.46 -879.981 870.25 1237.62 
8036 2
12033300 9087.69 -3499.23 1554.08 -655.072 735.826 985.17 
12031700 8705.62 -3989.54 1635 -722.341 608.336 944.378 
8036.5 2
12033300 8681.29 -3163.86 1603.86 -800.013 660.184 1037.24 
12031700 8426.79 -3682.93 1579.71 -548.877 603.563 815.815 
8037 2
12033300 8320.08 -2736.77 1636.31 -716.684 847.397 1109.83 
12031700 7947.85 -3251.38 1518.77 -950.277 856.238 1279.13 
8037.5 2
12033300 8003.62 -2290.54 1527.46 -653.846 921.964 1130.28 
12031700 7524.77 -2803.46 1476.85 -874.126 925.461 1273.02 
8038 2
12033300 7689.07 -1944.79 1522.5 -631.614 694.283 938.597 
12031700 7253.07 -2520.36 1451.14 -545.578 568.483 787.926 
8038.5 2
12033300 7285.77 -1531.54 1490 -798.618 818.311 1143.43 
12031700 6838.23 -2121.77 1555.54 -821.467 789.283 1139.2 
8039 2
12033300 6993.86 -1200.07 1413.86 -579.191 657.673 876.353 
12031700 6288.86 -1650.71 1632.64 -1090.03 934.633 1435.86 
8039.5 2
12033300 6428.38 -867.846 1520.69 -1128.69 663.124 1309.07 
12031700 5989.23 -1314.77 1606.69 -598.057 670.549 898.503 
8040 2
12033300 5986.36 -524.5 1436.5 -902.097 700.706 1142.26 
12031700 5637.43 -959.286 1610.93 -717.964 725.477 1020.68 
8040.5 2
12033300 5576.64 -170.929 1476.14 -814.541 702.925 1075.91 
12031700 5233.64 -671 1587.93 -802.755 573.133 986.355 
8041 2
12033300 5115.47 167.2 1490.53 -906.044 664.3 1123.48 
12031700 4771.53 -322.6 1604.8 -907.877 684.479 1136.99 
8041.5 2
12033300 4622.87 481.867 1402.93 -971.598 620.644 1152.91 
12031700 4253.8 13.5333 1645.73 -1021.17 662.985 1217.51 
8042 2
12033300 4158.79 871.071 1368.29 -937.537 786.272 1223.6 
12031700 3863.21 374.5 1625.79 -789.062 729.226 1074.42 
8042.5 2
12033300 3652.79 1327.64 1361.5 -1039.01 937.518 1399.46 
12031700 3568.93 619.643 1609.64 -604.283 503.373 786.475 
8043 2
12033300 3105.87 1787.2 1321.93 -1091.65 917.28 1425.87 
12031700 3057.73 943.133 1584.87 -1020.35 645.69 1207.49 
8043.5 2
12033300 2685.27 2090.13 1414.67 -837.849 603.453 1032.54 
12031700 2287.67 1446.87 1533.4 -1534 1003.45 1833.05 
8044 2
12033300 2277.14 2346.64 1453.5 -811.379 509.959 958.329 
12031700 1838.14 1756.93 1516.64 -893.686 616.425 1085.66 
8044.5 2
12033300 1764.14 2491.43 1494.36 -1042.68 294.28 1083.42 
12031700 1347.29 2005.86 1559.43 -997.677 505.952 1118.64 
8045 2
12033300 1253.73 2649.87 1596.47 -1020.82 316.876 1068.87 
12031700 939.933 2194.53 1603.13 -814.705 377.352 897.852 
8045.5 2
12033300 927.8 2742.87 1669.8 -650.566 185.629 676.531 
12031700 698.333 2242.27 1585 -482.236 95.2761 491.557 
8046 2
12033300 870.733 2743 1642.13 -115.286 0.26936 115.287 
12031700 539 2280.13 1591 -321.886 76.4983 330.851 
8046.5 2
12033300 789.125 2631.12 1544.56 -159.391 -218.506 270.463 
12031700 385.688 2321.5 1591.88 -299.438 80.7943 310.147 
8047 1
12031700 210.333 2439.33 1593 -560.237 376.464 674.975 
8047.5 1
12031700 -1337.82 3618.55 1554.82 -2064.2 1572.28 2594.8 
8048 1
12031700 -1634.92 4047.92 1632.77 -672.183 971.443 1181.33 
8048.5 1
12031700 -2145 4210.57 1641.71 -1051.7 335.357 1103.88 
8049 1
12031700 -2678.14 4380.29 1570.43 -1045.38 332.773 1097.07 
8049.5 1
12031700 -3107.36 4509.29 1570.86 -865.351 260.081 903.59 
8050 1
12031700 -3674.71 4758.14 1487.57 -1136.99 498.712 1241.55 
8050.5 1
12031700 -4342.79 4947.21 1444.5 -1309.94 370.728 1361.39 
8051 1
12031700 -4879.08 5043.85 1325.23 -1066.19 192.111 1083.35 
8051.5 1
12031700 -5529.54 4997 1275.38 -1324.77 -95.4097 1328.2 
8052 1
12031700 -6253.86 5422.21 1366.07 -1445.75 848.731 1676.46 
8052.5 1
12031700 -6806.23 5670.92 1269.23 -1089.49 490.55 1194.84 
8053 1
12031700 -7175.15 6054.15 1444.85 -766.992 796.738 1105.92 
8053.5 1
12031700 -7603.86 6431.79 1355.64 -853.991 752.255 1138.06 
8054 1
12031700 -7912.38 6912.38 1262.46 -613.375 955.465 1135.4 
8054.5 1
12031700 -8291.21 7241.43 1437.71 -751.646 652.865 995.593 
8055 1
12031700 -8740.69 7632 1435.38 -895.375 778.031 1186.18 
8055.5 1
12031700 -9076.86 8011.14 1428.86 -676.388 762.863 1019.54 
8056 1
12031700 -9464.69 8391.54 1440.23 -764.961 750.287 1071.49 
8056.5 1
12031700 -9828.77 8848.31 1426.62 -735.509 922.766 1180.03 
8057 1
12031700 -10143.9 9201.92 1423.08 -627.797 704.413 943.571 
8057.5 1
12031700 -10550.4 9572.08 1401.62 -817.83 744.776 1106.14 
8058 1
12031700 -10963.2 9989.38 1395.38 -840.671 849.914 1195.44 
8058.5 1
12031700 -11281.9 10443.3 1417.71 -623.825 888.26 1085.43 
8059 1
12031700 -11757.5 10924.1 1393.15 -945.394 955.847 1344.4 
8059.5 1
12031700 -12132.3 11363.4 1330.79 -740.759 868.143 1141.23 
8060 1
12031700 -12511.3 11676.6 1344.23 -752.028 621.544 975.635 
8060.5 1
12031700 -12976.1 12045.2 1293.62 -938.928 744.678 1198.39 
8061 1
12031700 -13331.5 12464.4 1294.92 -726.915 857.165 1123.89 
8061.5 1
12031700 -13714.8 12821 1268 -761.923 708.977 1040.76 
8062 1
12031700 -14114.5 13317.2 1300.08 -793.008 984.432 1264.11 
8062.5 1
12031700 -14457.8 13729.8 1271.92 -709.313 852.511 1109.01 
8063 1
12031700 -14813 14047.5 1386.43 -692.458 619.358 929.033 
8063.5 1
12031700 -15066.2 14457.2 1474.15 -495.409 801.671 942.394 
8064 1
12031700 -15293.5 14774.2 1441.62 -468.834 653.608 804.369 
8064.5 1
12031700 -15510.3 15163.3 1728.92 -441.485 792.574 907.239 
8065 1
12031700 -15676.1 15495 1579.79 -326.307 652.938 729.934 
8065.5 1
12031700 -15920.5 16001.7 1632 -479.196 993.514 1103.04 
8066 1
12031700 -16318.1 16500.6 1759.46 -818.139 1026.59 1312.72 
8066.5 1
12031700 -16638.9 16961.1 1580.71 -637.734 915.42 1115.66 
8067 1
12031700 -16882.1 17432.6 1646.54 -483.538 937.463 1054.82 
8067.5 1
12031700 -17300.3 17938.8 1757.64 -828.136 1002.32 1300.17 
8068 1
12031700 -17626.5 18508.2 1715.62 -649.753 1134.35 1307.26 
8068.5 1
12031700 -17792.5 18929.4 1542.29 -335.431 850.76 914.498 
8069 1
12031700 -18025.1 19408 1510 -465.154 957.286 1064.31 
8069.5 1
12031700 -18295.6 19951 1484.07 -546.598 1096.97 1225.61 
