# Supplementary material for: Intrinsic group behaviour II: On the dependence of triad spatial dynamics on social and personal features; and on the effect of social interaction on small group dynamics
Source: PLoS One. 2019 Dec 3;14(12):e0225704. doi: 10.1371/journal.pone.0225704 (PMC6890182; doi:10.1371/journal.pone.0225704)
Supplement: S1 Data Set — (ZIP) [file pone.0225704.s001.zip › set_2_int/group_traj_dyad_int/traj_2_0109_22.dat]

2 12023301 12023300 0 0 0 0 2 0 1 40 40 40 1721.08 1753.14 1689.02 
7953.5 2
12023301 44704 -22132.3 1559.67 0 0 0 
12023300 44521.4 -22857.1 1491.29 0 0 0 
7954 2
12023301 44464 -22028.3 1532.07 -761.905 330.31 830.424 
12023300 44194.2 -22676.9 1492.57 -845.515 465.67 965.269 
7954.5 2
12023301 43969.8 -21724.5 1439.54 -984.37 605.074 1155.47 
12023300 43647.2 -22568.1 1470.69 -1089.61 216.836 1110.97 
7955 2
12023301 43473.5 -21527 1557.64 -998.684 397.462 1074.87 
12023300 43032.4 -22304.6 1556.93 -1237.17 530.192 1345.99 
7955.5 2
12023301 43031.6 -21279.4 1833.62 -887.319 497.22 1017.13 
12023300 42615.8 -22178.3 1589.31 -836.367 253.542 873.953 
7956 2
12023301 42616.4 -21081.6 1791.29 -833.852 397.215 923.628 
12023300 42163.6 -22221.9 1548.93 -908.182 -87.5921 912.396 
7956.5 2
12023301 42307.6 -20804.1 1731 -606.565 545.176 815.56 
12023300 41710.9 -22035.6 1686.46 -889.289 366.038 961.675 
7957 2
12023301 41893.6 -20563.6 1686.5 -834.622 484.89 965.252 
12023300 41337.6 -21918.3 1719.43 -752.581 236.552 788.882 
7957.5 2
12023301 41183.2 -20649.8 1691.62 -1406.91 -170.841 1417.24 
12023300 41045.1 -21713.9 1698.62 -579.338 404.678 706.681 
7958 2
12023301 40750.9 -20536.6 1704.77 -883.908 231.556 913.734 
12023300 40712.9 -21262.9 1605.62 -679.251 922.29 1145.43 
7958.5 2
12023301 40512.7 -20268.7 1607.23 -480.304 540.167 722.823 
12023300 40233 -21172.7 1620.38 -967.587 181.917 984.54 
7959 2
12023301 40171.8 -20054.3 1527.77 -691.528 434.857 816.891 
12023300 39500.5 -21051.5 1761.23 -1485.88 245.748 1506.06 
7959.5 2
12023301 39406.3 -19931.7 1584.93 -1495.08 239.44 1514.14 
12023300 39096.3 -20761.6 1786.93 -789.406 566.342 971.548 
7960 2
12023301 38834.8 -19738 1700.23 -1138.48 385.885 1202.1 
12023300 38752.8 -20563.1 1803.38 -684.296 395.407 790.321 
7960.5 2
12023301 38401.8 -19585.8 1754.85 -885.323 311.31 938.462 
12023300 38297.1 -20442.3 1888.85 -931.886 246.972 964.057 
7961 2
12023301 38012.2 -19394.5 1714.92 -788.695 387.263 878.642 
12023300 37845.9 -20241.1 1890.15 -913.267 407.35 999.995 
7961.5 2
12023301 37515.4 -19210.7 1654.14 -960.933 355.411 1024.55 
12023300 37425.1 -20107.6 1861 -814.026 258.093 853.962 
7962 2
12023301 36899.2 -19082.3 1607.38 -1213.14 252.769 1239.19 
12023300 37046.8 -19999.8 1848.69 -744.538 212.198 774.187 
7962.5 2
12023301 36496.2 -18963.5 1632.23 -802.789 236.592 836.926 
12023300 36646.4 -19819.7 1808.92 -797.732 358.872 874.738 
7963 2
12023301 36084.8 -18773.5 1625.54 -809.661 374.016 891.874 
12023300 36182.4 -19753.1 1753.54 -913.386 131.133 922.751 
7963.5 2
12023301 35615.8 -18595.3 1652.75 -973.229 369.72 1041.09 
12023300 35551.8 -19616.3 1701.75 -1308.37 283.7 1338.78 
7964 2
12023301 35244.1 -18490 1650.36 -743.214 210.667 772.495 
12023300 35003.2 -19408.6 1694.07 -1097.07 415.524 1173.13 
7964.5 2
12023301 34759.2 -18310.5 1664.69 -937.934 347.27 1000.16 
12023300 34481.9 -19263.4 1744.85 -1008.3 280.826 1046.68 
7965 2
12023301 34347.9 -18227.1 1667.67 -846.325 171.56 863.539 
12023300 33979.2 -19106.4 1772.08 -1034.31 322.979 1083.56 
7965.5 2
12023301 34120.3 -18049.4 1609.62 -469.297 366.389 595.383 
12023300 33584.2 -19001.8 1790.46 -814.473 215.768 842.568 
7966 2
12023301 33550 -18053.5 1641 -1142.9 -8.17019 1142.93 
12023300 33150.2 -18836 1778.38 -869.739 332.203 931.024 
7966.5 2
12023301 32954.5 -17875.1 1646.92 -1179.28 353.237 1231.05 
12023300 32683.1 -18798.4 1784 -925.057 74.4859 928.051 
7967 2
12023301 32420.2 -17754 1601.92 -1058.04 239.756 1084.86 
12023300 32216.8 -18633 1725.15 -923.229 327.494 979.594 
7967.5 2
12023301 31861.5 -17836.5 1543.69 -1119.62 -165.254 1131.75 
12023300 31701.8 -18615.8 1674.08 -1032.22 34.3764 1032.79 
7968 2
12023301 31303.4 -17609.5 1569.85 -1116.15 454 1204.95 
12023300 31121.6 -18330.3 1628.08 -1160.31 571.077 1293.23 
7968.5 2
12023301 30662.4 -17413.5 1478.15 -1284.57 392.631 1343.23 
12023300 30503 -18276.1 1535.92 -1239.71 108.679 1244.46 
7969 2
12023301 30137.3 -17249.3 1524.15 -1045.97 327.153 1095.94 
12023300 29944.5 -18040.5 1483 -1112.63 469.353 1207.57 
7969.5 2
12023301 29665 -17154.2 1630.15 -938.981 189.173 957.848 
12023300 29562.5 -18089.6 1446.08 -759.29 -97.7214 765.553 
7970 1
12023301 29184.5 -17162.9 1708.92 -968.672 -17.6799 968.834 
7970.5 1
12023301 28691.1 -17169.6 1793.31 -988.901 -13.4114 988.992 
7971 1
12023301 28319.5 -16983.5 1775.54 -741.747 371.411 829.539 
7970 1
12023300 29285.7 -18139.3 1472 -764.839 -137.342 777.073 
7971.5 2
12023301 27846.7 -16756.3 1755.62 -934.327 449.073 1036.64 
12023300 27791.3 -17603.3 1685.2 -880.075 315.685 934.98 
7972 2
12023301 27526.6 -16599.3 1699.69 -637.603 312.749 710.176 
12023300 27344.6 -17453.1 1683.15 -1006.05 338.34 1061.42 
7972.5 2
12023301 27156.6 -16403.3 1522 -741.483 392.786 839.093 
12023300 26946.9 -17251 1695.23 -796.979 404.964 893.963 
7973 2
12023301 26731.5 -16199.7 1459.31 -845.083 404.802 937.033 
12023300 26532.6 -16937.6 1636 -823.673 623.031 1032.77 
7973.5 2
12023301 26254.2 -15954 1549.17 -966.171 497.353 1086.67 
12023300 26081.9 -16581 1564.83 -912.346 721.893 1163.4 
7974 2
12023301 25841.6 -15697.6 1542.71 -831.869 516.993 979.433 
12023300 25532.5 -16201.2 1508 -1107.69 765.697 1346.58 
7974.5 2
12023301 25465.4 -15313.8 1586.08 -754.025 768.989 1076.98 
12023300 25067.8 -16102.1 1507.38 -931.324 198.672 952.279 
7975 2
12023301 24930.4 -15090.2 1656.07 -1074.21 449.06 1164.29 
12023300 24753.9 -15889.4 1652.43 -630.202 427.148 761.321 
7975.5 2
12023301 24540.5 -14901.8 1602.62 -775.282 374.489 860.991 
12023300 24254.7 -15655.8 1737 -992.517 464.237 1095.72 
7976 2
12023301 24143.2 -14649.2 1636.15 -791.296 503.371 937.834 
12023300 23775 -15350.5 1699.38 -955.562 608.336 1132.77 
7976.5 2
12023301 23709.2 -14510.8 1591.46 -882.27 281.27 926.02 
12023300 23302.8 -15078.8 1792.69 -959.819 552.064 1107.26 
7977 2
12023301 23423.8 -14294.4 1478.62 -578.873 438.914 726.457 
12023300 22939.9 -14879.7 1812.54 -735.996 403.963 839.569 
7977.5 2
12023301 22885.9 -14173.8 1410.21 -1052.67 236.006 1078.8 
12023300 22439.4 -14768.9 1787.29 -979.581 216.899 1003.31 
7978 2
12023301 22413.2 -13854.4 1527.46 -934.196 631.227 1127.46 
12023300 21953.7 -14495.9 1702.69 -959.812 539.395 1100.99 
7978.5 2
12023301 21922.8 -13542.7 1650.85 -998.747 634.811 1183.42 
12023300 21606.5 -14192.7 1668 -707.191 617.578 938.894 
7979 2
12023301 21501.4 -13316.1 1688.64 -826.298 444.355 938.2 
12023300 21269.2 -13908.5 1627 -661.269 557.24 864.75 
7979.5 2
12023301 21101.2 -13056.8 1732.62 -790.916 512.455 942.421 
12023300 20936.2 -13633.4 1722.31 -658.222 543.706 853.741 
7980 2
12023301 20770.5 -12869.2 1726.69 -667.91 379.021 767.959 
12023300 20501.8 -13367.4 1766.54 -877.389 537.374 1028.87 
7980.5 2
12023301 20497.1 -12683 1743.79 -539.242 367.167 652.375 
12023300 20003.4 -13204.3 1683.57 -983.213 321.694 1034.5 
7981 2
12023301 20185.6 -12422.6 1713.64 -615.613 514.54 802.328 
12023300 19804.1 -12952.4 1758.14 -393.845 497.883 634.824 
7981.5 2
12023301 19783 -12138.6 1698.79 -838.839 591.815 1026.59 
12023300 19471.1 -12731.9 1718.07 -693.75 459.226 831.972 
7982 2
12023301 19425.9 -11913.3 1685.8 -708.598 446.901 837.754 
12023300 19136.7 -12505.9 1703.93 -663.369 448.536 800.776 
7982.5 2
12023301 19064.6 -11623.4 1673.79 -716.714 575.208 918.99 
12023300 18701.9 -12263.9 1741 -862.85 480.036 987.392 
7983 2
12023301 18623.9 -11440.9 1706 -890.457 368.812 963.813 
12023300 18220.5 -11964.1 1654.13 -972.506 605.782 1145.75 
7983.5 2
12023301 18231.4 -11233.9 1615.29 -792.804 418.201 896.343 
12023300 17650.6 -11689.9 1589.43 -1151.16 553.814 1277.45 
7984 2
12023301 17726.5 -10997.9 1562.21 -1028.37 480.652 1135.15 
12023300 16956.5 -11342.9 1754.79 -1413.73 706.721 1580.54 
7984.5 2
12023301 16937.9 -10706.6 1768.36 -1580.3 583.739 1684.67 
12023300 16612.5 -11158.6 1737.93 -689.379 369.453 782.137 
7985 2
12023301 16637.4 -10415.1 1723.4 -592.759 574.829 825.706 
12023300 16209.1 -10806.7 1697.87 -795.726 693.961 1055.82 
7985.5 2
12023301 16321.5 -10030.2 1667.87 -635.681 774.514 1001.98 
12023300 15918.4 -10497.1 1662.13 -584.842 622.938 854.454 
7986 2
12023301 16149.4 -9820 1709.25 -335.994 410.547 530.51 
12023300 15689.2 -10239.7 1721.94 -447.681 502.824 673.238 
7986.5 2
12023301 15752.1 -9212.21 1705.43 -777.624 1189.4 1421.05 
12023300 15386.8 -9607 1666.64 -591.784 1238.14 1372.29 
7987 2
12023301 15435.1 -8503.21 1658.57 -641.7 1435.22 1572.15 
12023300 15013.8 -9016 1678.71 -755.061 1196.36 1414.7 
7987.5 2
12023301 15218.6 -8155.64 1659 -436.348 700.749 825.499 
12023300 14918.5 -8633.07 1737.29 -192.108 772.033 795.576 
7988 2
12023301 14978.1 -7749.36 1664.93 -477.183 806.122 936.769 
12023300 14536.4 -8280.79 1748.29 -758.22 698.98 1031.25 
7988.5 2
12023301 14641.3 -7365.71 1690.36 -671.03 764.229 1017.02 
12023300 14220.1 -7935.86 1713.43 -630.051 687.109 932.246 
7989 2
12023301 14344.6 -6999.57 1643.29 -589.747 727.918 936.839 
12023300 13807.4 -7515.71 1725.36 -820.364 835.274 1170.76 
7989.5 2
12023301 14021.8 -6674 1615.57 -649.612 655.073 922.56 
12023300 13543.8 -7334.64 1692.43 -530.469 364.329 643.531 
7990 2
12023301 13701.8 -6437.79 1643.43 -647.773 478.167 805.142 
12023300 13340.1 -6997.86 1674.29 -412.377 681.752 796.769 
7990.5 2
12023301 13277.4 -6055.36 1627 -848.714 764.857 1142.51 
12023300 13005.8 -6617.07 1748.14 -668.571 761.571 1013.4 
7991 2
12023301 12983.4 -5679.64 1636.07 -584.635 746.947 948.54 
12023300 12664.2 -6180.93 1688.07 -679.068 867.083 1101.35 
7991.5 2
12023301 12654.4 -5350.23 1654.23 -665.936 666.826 942.406 
12023300 12196.2 -5844.38 1648.85 -947.335 681.263 1166.86 
7992 2
12023301 12223.1 -4930.21 1589.5 -866.091 843.407 1208.9 
12023300 11811.6 -5285.21 1648.07 -772.408 1122.83 1362.85 
7992.5 2
12023301 11941.8 -4444.54 1638.77 -571.752 987.146 1140.77 
12023300 11505.8 -4850.31 1680.85 -621.393 883.956 1080.51 
7993 2
12023301 11630.2 -4076.5 1657.93 -620.627 733.144 960.562 
12023300 11240.6 -4563.21 1693 -528.293 571.899 778.564 
7993.5 2
12023301 11313.1 -3670.07 1676.07 -620.492 795.359 1008.76 
12023300 10977.5 -4235.07 1746.07 -514.957 642.158 823.133 
7994 2
12023301 11076.4 -3300.38 1652 -476.375 743.837 883.304 
12023300 10586.2 -3695.54 1738 -787.262 1085.58 1340.99 
7994.5 2
12023301 10741.7 -2959.57 1621.43 -668.005 680.266 953.411 
12023300 10298.1 -3394 1710.29 -575.026 601.873 832.41 
7995 2
12023301 10440.6 -2717.64 1583.21 -585.881 470.678 751.528 
12023300 9950.14 -3031.57 1760.43 -677.043 705.114 977.534 
7995.5 2
12023301 10192.8 -2409 1617.08 -503.663 627.323 804.494 
12023300 9660.38 -2593.23 1745.46 -588.94 890.936 1068 
7996 2
12023301 9961.43 -2061.93 1665.5 -468.301 702.574 844.343 
12023300 9459 -2353.5 1681.86 -407.661 485.285 633.789 
7996.5 2
12023301 9704.31 -1719.46 1601.69 -509.15 678.153 848.012 
12023300 9131.15 -1993.15 1704.85 -649.2 713.557 964.689 
7997 2
12023301 9385.86 -1223.21 1627.5 -631.846 984.618 1169.92 
12023300 8766.71 -1578.86 1712.36 -723.094 822.017 1094.8 
7997.5 2
12023301 9016.69 -702.538 1609.62 -748.813 1056.14 1294.66 
12023300 8417.46 -1125.23 1684 -708.423 920.135 1161.25 
7998 2
12023301 8737.36 -382 1640.07 -570.072 654.16 867.702 
12023300 8283.14 -756.929 1687.29 -274.12 751.637 800.063 
7998.5 2
12023301 8552.36 120.429 1568.43 -366.337 994.908 1060.21 
12023300 8110.21 -267.5 1591.14 -342.433 969.165 1027.88 
7999 2
12023301 8503.21 489.857 1470.86 -98.879 743.317 749.865 
12023300 7950.21 119.571 1559.93 -321.932 778.816 842.73 
7999.5 2
12023301 8570.36 1000.93 1429.71 133.485 1016.05 1024.78 
12023300 7781.93 598.643 1645.43 -334.564 952.428 1009.48 
8000 2
12023301 8514.07 1501.07 1390.36 -111.237 988.425 994.664 
12023300 7829.21 1049.64 1600.86 93.45 891.304 896.19 
8000.5 2
12023301 8501.69 2039.77 1360.69 -24.6106 1070.97 1071.25 
12023300 7818.85 1435.31 1558.77 -20.6126 766.729 767.006 
8001 2
12023301 8480.5 2589 1345.64 -42.3 1096.27 1097.08 
12023300 7920.86 2226.29 1519.21 203.615 1578.8 1591.87 
8001.5 2
12023301 8470.15 2975.54 1345.08 -20.6923 773.077 773.354 
12023300 7976.23 2815.23 1512 110.747 1177.89 1183.08 
8002 2
12023301 8262.21 3484.14 1349.21 -418.389 1023.35 1105.57 
12023300 7802.36 3148.86 1512 -349.846 671.28 756.974 
8002.5 1
12023300 7446.62 3478.08 1512 -718.67 665.09 979.2 
8003 1
12023300 7231.14 4003.93 1512 -433.546 1058.05 1143.43 
8003.5 1
12023300 6881.23 4413.92 1512 -694.27 813.481 1069.47 
8004 1
12023300 6683.23 4863.46 1600.08 -404.908 919.302 1004.52 
