# Supplementary material for: Intrinsic group behaviour II: On the dependence of triad spatial dynamics on social and personal features; and on the effect of social interaction on small group dynamics
Source: PLoS One. 2019 Dec 3;14(12):e0225704. doi: 10.1371/journal.pone.0225704 (PMC6890182; doi:10.1371/journal.pone.0225704)
Supplement: S1 Data Set — (ZIP) [file pone.0225704.s001.zip › set_2_int/group_traj_dyad_int/traj_2_0109_21.dat]

2 12021200 12021400 0 1 0 0 2 0 1 30 20 40 1808.42 1808.75 1808.1 
7932 1
12021200 -17644.2 11857.9 1393.78 0 0 0 
7932.5 1
12021200 -17109.6 11791.4 1405.21 1291.25 -160.705 1301.22 
7933 1
12021200 -16634 11643.6 1379.14 934.465 -290.205 978.491 
7933.5 1
12021200 -16170.4 11435.9 1441.14 903.648 -405.04 990.271 
7934 1
12021200 -15680.4 11352.2 1472.77 962.758 -164.295 976.676 
7934.5 2
12021400 -18042.8 11730.2 1431.11 0 0 0 
12021200 -15183.5 11146.2 1468.62 995.684 -412.826 1077.87 
7935 2
12021400 -17651.2 11472.4 1455.38 934.663 -615.364 1119.05 
12021200 -14639.6 10927.4 1474.69 1094.41 -440.334 1179.68 
7935.5 2
12021400 -17072.6 11498.1 1508.36 1159.48 51.6197 1160.63 
12021200 -14251.1 10750.6 1419.29 778.645 -354.335 855.477 
7936 2
12021400 -16685.6 11584.1 1494.71 769.384 170.832 788.121 
12021200 -13813.1 10585.5 1378.71 870.775 -328.174 930.563 
7936.5 2
12021400 -16184.6 11660.4 1533.15 1020.28 155.424 1032.05 
12021200 -13198.8 10276.1 1391.46 1250.97 -630.19 1400.74 
7937 2
12021400 -15646.8 11590.9 1542.23 1111.25 -143.516 1120.48 
12021200 -12632.4 10084.2 1557.62 1170.38 -396.535 1235.73 
7937.5 2
12021400 -15153.4 11426.9 1466.57 986.824 -328.132 1039.95 
12021200 -12191.2 9990.93 1531.14 882.341 -186.451 901.825 
7938 2
12021400 -14519.8 11364.8 1459.77 1267.18 -124.176 1273.25 
12021200 -11757 9837.23 1484.23 868.429 -307.396 921.228 
7938.5 2
12021400 -13915.9 11191.5 1508.57 1212.53 -347.93 1261.46 
12021200 -11304.9 9775.14 1499.5 907.917 -124.675 916.438 
7939 2
12021400 -13308.8 11007.8 1555 1221.65 -369.68 1276.36 
12021200 -10890.9 9705.31 1561.54 832.865 -140.513 844.635 
7939.5 2
12021400 -12676.7 10674.1 1569 1232.08 -650.483 1393.25 
12021200 -10455.3 9647.64 1426.64 849.196 -112.407 856.603 
7940 2
12021400 -12310.9 10256.7 1536.85 715.834 -816.789 1086.08 
12021200 -9950.92 9438.85 1449 987.011 -408.604 1068.25 
7940.5 2
12021400 -11837.2 10048.5 1448.85 964.75 -424.095 1053.85 
12021200 -9288.54 9347 1571.31 1349.05 -187.059 1361.96 
7941 2
12021400 -11335.1 9824 1540.85 1006.32 -449.823 1102.28 
12021200 -8732.23 9158 1585.69 1114.85 -378.758 1177.43 
7941.5 2
12021400 -10846.1 9556.92 1549.08 987.879 -539.549 1125.62 
12021200 -8346.23 8970.77 1587.46 779.798 -378.244 866.691 
7942 2
12021400 -10494.2 9425.46 1522.46 710.8 -265.579 758.795 
12021200 -7893.46 8790.15 1523.46 914.685 -364.88 984.777 
7942.5 2
12021400 -10059.4 9219.08 1507.38 878.477 -416.939 972.399 
12021200 -7521.46 8465.92 1523.54 751.515 -655.012 996.903 
7943 2
12021400 -9604.43 9012.71 1442.93 888.586 -403.052 975.723 
12021200 -7213.21 8322.14 1360.43 602.045 -280.821 664.318 
7943.5 2
12021400 -9163.46 8647.23 1605 866.34 -718.042 1125.22 
12021200 -6878.31 8076.31 1445.77 657.97 -482.977 816.205 
7944 2
12021400 -8694.85 8380.77 1599.69 960.277 -546.028 1104.66 
12021200 -6668.23 7763.23 1428.77 430.485 -641.551 772.597 
7944.5 2
12021400 -8344.77 8060 1544.77 694.597 -636.447 942.088 
12021200 -6275.77 7549.62 1547.92 778.694 -423.84 886.569 
7945 2
12021400 -7986.08 7649.08 1568.54 721.715 -826.807 1097.49 
12021200 -5873.62 7370.23 1406.46 809.163 -360.935 886.013 
7945.5 2
12021400 -7529.08 7438.23 1464.85 919.517 -424.238 1012.66 
12021200 -5593.85 7227.31 1237.85 562.916 -287.572 632.117 
7946 2
12021400 -7150.62 7196.31 1624 769.231 -491.714 912.961 
12021200 -5144.92 7158.31 1089.69 912.445 -140.244 923.16 
7946.5 2
12021400 -6885.64 6799.86 1469.86 518.537 -775.833 933.165 
12021200 -4321.29 7089.29 1422.93 1611.81 -135.072 1617.46 
7947 2
12021400 -6474.92 6517.08 1608.23 813.306 -559.961 987.433 
12021200 -3597.15 6800.77 1704.69 1433.92 -571.32 1543.55 
7947.5 2
12021400 -6107.62 6280.23 1390.46 740.54 -477.512 881.145 
12021200 -3261.85 6648.77 1749.08 676.024 -306.452 742.24 
7948 2
12021400 -5656.07 6097.64 1284.71 894.146 -361.56 964.481 
12021200 -3048.64 6480.79 1766.43 422.185 -332.641 537.485 
7948.5 2
12021400 -4757.92 5801.38 1431.54 1807.14 -596.093 1902.91 
12021200 -2668.46 6420.23 1789.62 764.952 -121.841 774.595 
7949 2
12021400 -4330.43 5421 1602.79 849.89 -756.232 1137.63 
12021200 -2299.86 6213.93 1798.14 732.812 -410.144 839.78 
7949.5 2
12021400 -3845.38 5026.92 1671.46 973.984 -791.319 1254.92 
12021200 -1967.23 6154.23 1831.77 667.924 -119.875 678.596 
7950 2
12021400 -3436.79 4625.57 1758.07 817.198 -802.703 1145.49 
12021200 -1545.29 6163.07 1756.36 843.89 17.6813 844.075 
7950.5 2
12021400 -3109.85 4337.92 1825.85 655.189 -576.45 872.678 
12021200 -1183.38 6244.08 1740.46 725.253 162.336 743.199 
7951 2
12021400 -2638.36 4018.07 1816.36 935.494 -634.626 1130.44 
12021200 -850.786 6275.79 1761.64 659.918 62.9143 662.911 
7951.5 2
12021400 -2306 3749.62 1854.69 659.439 -532.651 847.689 
12021200 -470.462 6275.08 1788.31 754.611 -1.40633 754.613 
7952 2
12021400 -1974.31 3415.23 1871.31 681.093 -686.621 967.128 
12021200 -109.154 6215 1810.62 741.905 -123.361 752.091 
7952.5 2
12021400 -1712.29 2986.43 1813.71 520.918 -852.489 999.047 
12021200 115.143 5797.64 1809.07 445.918 -829.736 941.968 
7953 2
12021400 -1541.43 2587.5 1748.86 331.761 -774.619 842.674 
12021200 472.071 5571.43 1846.14 693.065 -439.251 820.537 
7953.5 2
12021400 -1199.92 2174.46 1745.08 689.91 -834.421 1082.7 
12021200 694.846 5359.54 1843 450.05 -428.061 621.113 
7954 2
12021400 -716.429 1691.43 1720.64 972.826 -971.897 1375.13 
12021200 1049 5206 1885 712.583 -308.931 776.668 
7954.5 2
12021400 -603.462 1337.08 1662.38 225.034 -705.88 740.882 
12021200 1237.92 4967.62 1876.85 376.341 -474.87 605.916 
7955 2
12021400 -359.429 989 1713.79 491.012 -700.356 855.331 
12021200 1622.71 4630.07 1894.36 774.228 -679.163 1029.9 
7955.5 2
12021400 -208.923 632.538 1664.23 302.22 -715.786 776.973 
12021200 2220 4343.62 1811.69 1199.37 -575.213 1330.17 
7956 2
12021400 305.357 299.071 1545.71 1032.69 -669.613 1230.79 
12021200 2266.29 4063.93 1813.79 92.9432 -561.62 569.259 
7956.5 2
12021400 540.077 -45.5385 1443.54 461.139 -677.033 819.16 
12021200 2447.31 3744.69 1788.85 355.642 -627.183 721 
7957 2
12021400 768.143 -447.214 1423 459.81 -809.83 931.263 
12021200 2637.07 3544.86 1779.36 382.588 -402.893 555.605 
7957.5 2
12021400 1049.92 -773.385 1362.31 557.981 -645.882 853.525 
12021200 2884.15 3250.69 1755.23 489.272 -582.505 760.723 
7958 2
12021400 1183.92 -922.923 1324.92 274.029 -305.805 410.619 
12021200 3045.23 3043.31 1764.92 329.401 -424.099 536.996 
7958.5 2
12021400 1372.85 -934 1311.08 380.893 -22.3325 381.547 
12021200 3115.08 2804 1786.77 140.819 -482.475 502.605 
7959 2
12021400 1415.92 -835.615 1354.92 87.3771 199.563 217.854 
12021200 3156.77 2580 1801.62 84.5686 -454.361 462.164 
7959.5 2
12021400 1475.71 -902.643 1348.64 116.78 -130.913 175.43 
12021200 3208.71 2384.79 1767.07 101.455 -381.278 394.545 
7960 2
12021400 1587 -955.923 1340.23 221.685 -106.136 245.782 
12021200 3266.69 2268.69 1762.54 115.494 -231.262 258.497 
7960.5 2
12021400 1454.15 -1159.46 1269.85 -271.669 -416.234 497.046 
12021200 3316.92 2237.77 1762.69 102.721 -63.2374 120.626 
7961 2
12021400 1462.23 -1313.54 1224.15 16.35 -311.897 312.325 
12021200 3280.23 2230.31 1767.15 -74.2759 -15.1043 75.7961 
7961.5 2
12021400 1496.64 -1347.36 1182.64 66.5611 -65.4133 93.3235 
12021200 3309.71 2210.43 1790.71 57.0281 -38.4509 68.7799 
7962 2
12021400 1443.38 -1273.77 1161.54 -104.839 144.858 178.816 
12021200 3336.69 2230.31 1798 53.1063 39.1321 65.9667 
7962.5 2
12021400 1308.69 -1393.92 1151.46 -268.311 -239.35 359.555 
12021200 3377.08 2290 1779.85 80.4474 118.909 143.566 
7963 2
12021400 1153.46 -1377.46 1097.38 -305.572 32.4046 307.286 
12021200 3337 2281.08 1785.15 -78.8916 -17.5651 80.8234 
7963.5 2
12021400 1175.08 -1382 1069.75 44.8585 -9.4159 45.8361 
12021200 3303.17 2261.83 1789.42 -70.1936 -39.9245 80.7534 
7964 2
12021400 1123.86 -1331.71 1037.86 -102.452 100.571 143.566 
12021200 3290.29 2225.5 1742.93 -25.7619 -72.6667 77.0981 
7964.5 2
12021400 1185 -690.769 1076.92 118.265 1239.74 1245.37 
12021200 3175.31 1980.15 1712.54 -222.395 -474.557 524.084 
7965 2
12021400 1182.17 -685.75 1076 -5.8299 10.3276 11.8595 
12021200 2999.08 1802.25 1753.42 -362.602 -366.057 515.245 
7965.5 2
12021400 1218.62 -686.308 1079.15 75.152 -1.14988 75.1608 
12021200 3035.92 1532.77 1760.69 75.9582 -555.63 560.798 
7966 2
12021400 1304.62 -722.385 1112.62 172.345 -72.2984 186.895 
12021200 3034.38 1251.31 1690.77 -3.08309 -564.051 564.06 
7966.5 2
12021400 1294.77 -621.462 1120.54 -19.4973 199.848 200.797 
12021200 3231 997.385 1591.15 389.337 -502.818 635.932 
7967 2
12021400 1335.31 -727.615 1155.54 80.2742 -210.206 225.012 
12021200 3523.23 692 1604.23 578.675 -604.722 836.991 
7967.5 2
12021400 1365.46 -695.923 1182.31 60.4285 63.5116 87.6661 
12021200 3964.23 485.769 1639.77 883.768 -413.288 975.629 
7968 2
12021400 1507.54 -703.385 1187.15 284.154 -14.9231 284.545 
12021200 4386.31 241.923 1617.38 844.154 -487.692 974.905 
7968.5 2
12021400 1525.23 -924.154 1182.46 35.4555 -442.423 443.842 
12021200 4669.38 -78.5385 1661.85 567.288 -642.207 856.882 
7969 2
12021400 1595.92 -1106.23 1154.77 140.821 -362.703 389.081 
12021200 4875.85 -443.692 1757 411.278 -727.398 835.618 
7969.5 2
12021400 1686.77 -1108.69 1167.85 180.609 -4.89372 180.675 
12021200 5215.46 -675.692 1740.23 675.18 -461.233 817.682 
7970 2
12021400 1667.85 -1100.62 1145.69 -38.1514 16.2841 41.4813 
12021200 5278.54 -849.308 1749.08 127.171 -350.031 372.417 
7970.5 2
12021400 1599 -1151.31 1171.31 -137.968 -101.588 171.334 
12021200 5366.77 -1068.23 1760.85 176.815 -438.724 473.014 
7971 2
12021400 1549.15 -1217.85 1180.31 -99.4933 -132.811 165.945 
12021200 5607.85 -1372.31 1762.62 481.191 -606.94 774.546 
7971.5 2
12021400 1750.15 -1346.31 1099.08 397.233 -253.877 471.431 
12021200 6065.23 -1669 1795.38 903.922 -586.348 1077.44 
7972 2
12021400 2230.77 -1400.77 1063.08 957.401 -108.489 963.528 
12021200 6490.54 -1838.15 1813.92 847.226 -336.96 911.776 
7972.5 2
12021400 3016.69 -1055.69 1034.31 1575 691.537 1720.13 
12021200 7115.46 -2177.23 1785.46 1252.35 -679.513 1424.82 
7973 2
12021400 3855.08 -1039.46 1212.77 1666.77 32.2679 1667.08 
12021200 7709.54 -2565.23 1778.69 1181.07 -771.372 1410.65 
7973.5 2
12021400 4525.17 -1204.83 1858.42 1356.46 -334.761 1397.15 
12021200 8177.5 -2713.67 1749.33 947.291 -300.478 993.804 
7974 2
12021400 5133.5 -1508 1819.14 1226.48 -611.223 1370.34 
12021200 8443.5 -2945.07 1776.29 536.29 -466.542 710.822 
7974.5 2
12021400 5639 -1753.23 1805.23 1013.03 -491.444 1125.94 
12021200 8902.46 -3329.08 1803.54 919.763 -769.55 1199.24 
7975 2
12021400 6214.5 -2026.71 1749.71 1155.62 -549.164 1279.47 
12021200 9334.57 -3754.64 1859.43 867.691 -854.55 1217.84 
7975.5 2
12021400 6843.62 -2293.54 1662.15 1250.73 -530.466 1358.57 
12021200 9776.46 -4017.46 1814.31 878.509 -522.502 1022.15 
7976 2
12021400 7452.31 -2571 1610.77 1212.53 -552.712 1332.57 
12021200 10171.4 -4114.15 1753.38 786.699 -192.614 809.936 
7976.5 2
12021400 7971.92 -2927.92 1733.85 1056.13 -725.453 1281.28 
12021200 10596.2 -4606.15 1738.69 863.352 -1000 1321.13 
7977 2
12021400 8596.69 -3326.15 1777.69 1267.28 -807.77 1502.83 
12021200 11103.4 -4766.31 1731.08 1028.87 -324.856 1078.93 
7977.5 2
12021400 9190.14 -3737.5 1785.71 1161.35 -804.983 1413.06 
12021200 11498.4 -5070.5 1751.86 772.94 -595.288 975.605 
7978 2
12021400 9645.54 -3972.15 1812.23 899.991 -463.743 1012.44 
12021200 11952.2 -5331.31 1728.15 896.983 -515.43 1034.53 
7978.5 2
12021400 10153.3 -4288.38 1772.46 1034.15 -644.055 1218.31 
12021200 12348.5 -5757.77 1683.77 806.987 -868.557 1185.59 
7979 2
12021400 10722.8 -4647.79 1796.21 1116.62 -704.708 1320.4 
12021200 12836.6 -6101.71 1704.86 957.218 -674.402 1170.93 
7979.5 2
12021400 11144 -4995.92 1764.69 832.439 -688.019 1079.97 
12021200 13306 -6393.54 1743.92 927.583 -576.728 1092.26 
7980 2
12021400 11536.5 -5271.46 1826.08 792.852 -556.643 968.744 
12021200 13739.2 -6679.46 1746.77 875.214 -577.622 1048.64 
7980.5 2
12021400 12074.9 -5731.86 1803.93 1061.92 -908.078 1397.24 
12021200 14179.9 -6858.43 1701.21 869.086 -352.992 938.037 
7981 2
12021400 12665.4 -6080.07 1789.79 1167.14 -688.171 1354.91 
12021200 14662.9 -7156.79 1716.57 954.545 -589.639 1121.98 
7981.5 2
12021400 13078 -6317.79 1810.64 859.524 -495.238 991.989 
12021200 15055.6 -7574.79 1768.93 818.304 -870.833 1194.98 
7982 2
12021400 13455.3 -6586.4 1812.8 748.677 -532.965 919.004 
12021200 15534 -7977.33 1751.87 949.121 -798.706 1240.47 
7982.5 2
12021400 13890.8 -6885.5 1795.07 863.993 -593.452 1048.17 
12021200 15868.1 -8254.29 1782.79 662.982 -549.509 861.107 
7983 2
12021400 14290.5 -7141.87 1843.4 807.436 -517.912 959.264 
12021200 16176.8 -8498.07 1811.07 623.55 -492.487 794.58 
7983.5 2
12021400 14714.9 -7489.5 1835.29 857.499 -702.29 1108.38 
12021200 16510.7 -8953.57 1805.71 674.574 -920.212 1140.98 
7984 2
12021400 15101 -7878.07 1766.43 786.296 -791.388 1115.6 
12021200 16843.5 -9424.93 1786.43 677.771 -959.994 1175.14 
7984.5 2
12021400 15520.8 -8260.57 1833.93 841.254 -766.533 1138.1 
12021200 17285.8 -9885 1842.14 886.344 -921.987 1278.93 
7985 2
12021400 15975 -8651.93 1713.4 895.886 -771.917 1182.57 
12021200 17526.9 -10330.1 1909.87 475.505 -877.975 998.471 
7985.5 2
12021400 16320.7 -8840.13 1748.27 695.641 -378.672 792.028 
12021200 17872.7 -10631 1913.07 695.909 -605.366 922.365 
7986 2
12021400 16454.2 -8931.88 1749.38 260.775 -179.183 316.402 
12021200 18194.2 -11052 1921.19 627.962 -822.266 1034.63 
7986.5 2
12021400 17026.3 -9557.5 1749.71 1119.44 -1224.32 1658.95 
12021200 18670.6 -11289.7 1868.29 932.276 -465.194 1041.89 
7987 2
12021400 17485.9 -10247.4 1826.5 930.307 -1396.47 1677.98 
12021200 19459.2 -11691.2 1857.36 1596.3 -812.753 1791.29 
7987.5 2
12021400 17916.1 -10692.9 1797.29 867.368 -898.185 1248.62 
12021200 19762.6 -12065.9 1891.93 611.751 -755.472 972.1 
7988 2
12021400 18428.6 -11062.4 1754.07 1017.01 -733.135 1253.71 
12021200 20076.6 -12352.2 1858.57 622.874 -568.027 842.987 
7988.5 2
12021400 18962.4 -11393.5 1715.93 1063.32 -659.647 1251.31 
12021200 20474.1 -12716.1 1825.86 791.975 -724.815 1073.58 
7989 2
12021400 19378.4 -11681.6 1763.5 826.896 -572.849 1005.94 
12021200 20807.4 -12959.4 1797.79 662.596 -483.811 820.431 
7989.5 2
12021400 19790.5 -12074.4 1757.21 829.261 -790.313 1145.54 
12021200 21086.9 -13257.4 1790.71 562.231 -599.598 821.961 
7990 2
12021400 20234.2 -12382.1 1842.21 898.207 -622.903 1093.06 
12021200 21456.2 -13521.9 1780.29 747.687 -535.425 919.628 
7990.5 2
12021400 20639.6 -12750.7 1885.43 810.714 -737.143 1095.74 
12021200 21884.4 -13720.6 1749.21 856.286 -397.429 944.02 
7991 2
12021400 20923.5 -13089.5 1860.21 564.47 -673.53 878.789 
12021200 22290.6 -14007.1 1723.14 807.583 -569.441 988.156 
7991.5 2
12021400 21337.4 -13300.1 1852.62 837.823 -426.269 940.028 
12021200 22822.6 -14253.9 1674.92 1077.01 -499.7 1187.29 
7992 2
12021400 21780.1 -13647.1 1811.14 888.929 -696.92 1129.55 
12021200 23409.6 -14596.5 1727.5 1178.63 -687.905 1364.69 
7992.5 2
12021400 22316.5 -13928.8 1721.92 1090.38 -572.568 1231.57 
12021200 23853.3 -14906.8 1739.08 901.903 -630.629 1100.51 
7993 2
12021400 22919.1 -14261.8 1619 1200.26 -663.226 1371.31 
12021200 24388.5 -15256.8 1737.86 1066.12 -697.244 1273.88 
7993.5 2
12021400 23471.1 -14462.7 1654.29 1080.23 -393.207 1149.57 
12021200 24755.4 -15415.9 1776.5 717.92 -311.294 782.505 
7994 2
12021400 24071.5 -14734.2 1710.46 1208.03 -546.311 1325.82 
12021200 25132.1 -15587.6 1738.69 757.987 -345.59 833.053 
7994.5 2
12021400 24679.3 -14994.3 1706 1213.22 -519.072 1319.6 
12021200 25746.4 -15805.4 1733.86 1226.11 -434.614 1300.86 
7995 2
12021400 25292.6 -15086.6 1610.71 1193.3 -179.683 1206.75 
12021200 26180.9 -15873.9 1693.64 845.331 -133.407 855.793 
7995.5 2
12021400 25795.5 -15180.9 1642.15 1021.99 -191.626 1039.8 
12021200 26739.2 -16142.3 1691.46 1134.75 -545.486 1259.05 
7996 2
12021400 26325.8 -15315.4 1615.71 1073.53 -272.278 1107.52 
12021200 27406.7 -16378.9 1825.64 1351.34 -478.99 1433.72 
7996.5 2
12021400 26961.5 -15449.5 1603.46 1258.92 -265.412 1286.59 
12021200 27801.8 -16501.1 1862.31 782.439 -241.878 818.973 
7997 2
12021400 27536.1 -15663.7 1645.5 1139.95 -425.105 1216.63 
12021200 28190.2 -16819.9 1894.43 770.572 -632.5 996.914 
7997.5 2
12021400 27988.8 -15931.2 1677.15 918.407 -542.63 1066.73 
12021200 28528.3 -16960.2 1885.77 685.788 -284.734 742.548 
7998 2
12021400 28534.1 -16289.3 1845.14 1112.85 -730.724 1331.31 
12021200 28820.6 -17141.9 1881.71 596.602 -370.666 702.373 
7998.5 2
12021400 28910.7 -16399.4 1859.21 745.686 -217.963 776.888 
12021200 28981.9 -17329.4 1882 319.378 -371.429 489.858 
7999 2
12021400 29226.7 -16554.2 1825.29 635.815 -311.584 708.057 
12021200 29114.5 -17397.6 1841.64 266.743 -137.252 299.984 
7999.5 2
12021400 29406.3 -16602.5 1867.36 357.001 -95.9955 369.682 
12021200 29439.5 -17430.9 1832.5 646.123 -66.0324 649.489 
8000 2
12021400 29428.4 -16639.4 1890.57 43.7606 -72.9814 85.0956 
12021200 29747.6 -17399.9 1755.43 608.837 61.2648 611.911 
8000.5 2
12021400 29497.5 -16697.5 1873.38 137.395 -115.374 179.412 
12021200 30047.5 -17310.2 1729.62 596.356 178.337 622.45 
8001 2
12021400 29565.6 -16634.5 1881.21 135.937 125.672 185.128 
12021200 30197.9 -17264 1753.07 300.18 92.1234 313.998 
8001.5 2
12021400 29600.6 -16683.5 1837.31 69.9451 -97.9231 120.338 
12021200 30337.4 -17305.5 1759.85 278.912 -83.0769 291.022 
8002 2
12021400 29401.7 -16597.9 1820.36 -400.203 172.099 435.638 
12021200 30353.4 -17409.9 1780.79 32.2816 -210.04 212.507 
8002.5 2
12021400 29281 -16577.8 1855.77 -243.867 40.7259 247.244 
12021200 30328.3 -17376.5 1778.31 -50.7493 67.4548 84.4135 
8003 2
12021400 29015.9 -16501.2 1856.36 -533.343 154.034 555.141 
12021200 30247.5 -17345.9 1772.14 -162.591 61.733 173.916 
8003.5 2
12021400 28880.6 -16509.3 1851.85 -268.479 -16.0583 268.958 
12021200 30148 -17379.8 1900.62 -197.421 -67.4385 208.621 
8004 2
12021400 28749.2 -16693.3 1821 -268.68 -376.278 462.357 
12021200 30115.3 -17354.2 1834.38 -66.8554 52.5405 85.0303 
8004.5 2
12021400 28707.5 -16913.5 1847.07 -83.4615 -440.385 448.224 
12021200 29889.6 -17368.6 1783.36 -451.33 -28.8352 452.25 
8005 2
12021400 28693.4 -16731.9 1895.07 -27.5153 353.252 354.322 
12021200 29396.6 -17225.6 1821.29 -959.144 278.071 998.639 
8005.5 2
12021400 28567.3 -16611.9 1903.23 -254.132 241.947 350.886 
12021200 28969.2 -17108.5 1847.77 -861.718 236.253 893.517 
8006 2
12021400 28424.4 -16309.9 1843.57 -289.229 611.325 676.293 
12021200 28618.7 -16914.1 1811.21 -709.548 393.502 811.358 
8006.5 2
12021400 28260.6 -16077.8 1856.93 -319.41 452.52 553.893 
12021200 28334.1 -16668.5 1856.07 -554.859 478.697 732.816 
8007 2
12021400 27956.2 -15930.2 1769.92 -608.681 295.264 676.516 
12021200 27876.9 -16600.8 1857.46 -914.297 135.462 924.277 
8007.5 2
12021400 27547.3 -15794.8 1707.93 -814.632 269.658 858.102 
12021200 27422.6 -16465.6 1759.21 -904.941 269.318 944.166 
8008 2
12021400 27171.1 -15598.9 1568.08 -752.418 391.725 848.281 
12021200 26908.2 -16280.8 1663.38 -1028.98 369.604 1093.34 
8008.5 2
12021400 26706.7 -15445.4 1593.64 -943.826 311.981 994.053 
12021200 26307.4 -16095.3 1585.64 -1220.99 376.999 1277.86 
8009 2
12021400 26297.6 -15186.2 1620.57 -800.531 507.269 947.719 
12021200 25681.4 -15916.4 1554.29 -1225.19 350.154 1274.24 
8009.5 2
12021400 25781.2 -14970.1 1660.08 -1043.41 436.641 1131.09 
12021200 25208.9 -15828.8 1585.08 -954.412 176.945 970.676 
8010 2
12021400 25312.7 -14909.2 1733.93 -936.879 121.725 944.754 
12021200 24603.3 -15610.6 1636.07 -1211.27 436.253 1287.44 
8010.5 2
12021400 24888.4 -15060.3 1726.92 -852.068 -303.4 904.473 
12021200 23935.4 -15419.8 1706.31 -1341.17 383.28 1394.86 
8011 2
12021400 24349.9 -14945.6 1740.57 -1077.05 229.33 1101.2 
12021200 23493.4 -15225.1 1646.5 -883.912 389.253 965.825 
8011.5 2
12021400 23886.2 -14986.2 1769.46 -932.85 -81.511 936.404 
12021200 22966.5 -14865.7 1677.62 -1060.14 723.241 1283.35 
8012 2
12021400 23379.2 -14567.5 1781 -1026.35 847.477 1331.02 
12021200 22619.4 -14602.1 1643.14 -702.796 533.501 882.352 
8012.5 2
12021400 23105.4 -14132.5 1665.79 -540.152 857.988 1013.86 
12021200 22203.4 -14316.8 1654.14 -820.513 562.835 995 
8013 2
12021400 22670.4 -13691.9 1693.93 -857.988 869.118 1221.27 
12021200 21651.1 -13986.7 1738.57 -1089.32 651.028 1269.04 
8013.5 2
12021400 22267.2 -13367.9 1646.79 -804.676 646.564 1032.25 
12021200 21237.4 -13650.9 1729.21 -825.634 670.231 1063.43 
8014 2
12021400 21827.1 -13033.9 1725.31 -896.41 680.256 1125.3 
12021200 20911.9 -13329.4 1758.38 -662.944 654.876 931.857 
8014.5 2
12021400 21365.7 -12767.6 1795.43 -926.431 534.843 1069.73 
12021200 20552.3 -12989.2 1767.79 -722.163 683.073 994.037 
8015 2
12021400 20989.8 -12584.4 1809.77 -753.397 367.108 838.078 
12021200 20200.5 -12690.5 1876.15 -705.058 598.703 924.961 
8015.5 2
12021400 20639.7 -12363.7 1782 -700.11 441.341 827.608 
12021200 19905.8 -12323.1 1824.36 -589.352 734.637 941.821 
8016 2
12021400 20362.8 -12069.2 1786 -538.772 572.957 786.482 
12021200 19662.3 -11941.4 1856.5 -473.735 742.635 880.87 
8016.5 2
12021400 19986.9 -11806.4 1784.69 -753.232 526.713 919.122 
12021200 19249.3 -11666.9 1839.31 -827.611 550.111 993.762 
8017 2
12021400 19621.1 -11648.6 1764.64 -737.46 318.172 803.169 
12021200 18726.2 -11302.3 1802.5 -1054.62 735.156 1285.57 
8017.5 2
12021400 19202.5 -11478.9 1741.31 -830.564 336.604 896.18 
12021200 18318.3 -10930.6 1719.31 -809.338 737.441 1094.92 
8018 2
12021400 18859.3 -11421.3 1787 -701.903 117.823 711.724 
12021200 17891.7 -10577.6 1666.08 -872.424 721.881 1132.36 
8018.5 2
12021400 18294 -11200.2 1741.31 -1137.44 444.823 1221.33 
12021200 17261.9 -10202.5 1748.77 -1267.14 754.682 1474.85 
8019 2
12021400 17367.2 -10994 1763.15 -1879.86 418.318 1925.84 
12021200 16814.7 -9794.77 1726.69 -907.162 827.118 1227.63 
8019.5 2
12021400 16855.7 -10817.5 1792.85 -1031.33 355.769 1090.97 
12021200 16474.3 -9581.85 1784.31 -686.259 429.28 809.465 
8020 2
12021400 16341 -10440.6 1742.43 -999.403 731.975 1238.79 
12021200 16021.2 -9037.64 1800.5 -879.793 1056.71 1375.01 
8020.5 2
12021400 15868.6 -10029 1754.62 -926.244 807.003 1228.49 
12021200 15642.2 -8594.23 1751.85 -743.105 869.435 1143.73 
8021 2
12021400 15350.8 -9495.54 1805.85 -1052.38 1084.27 1511.01 
12021200 15384.2 -8204.62 1759.77 -524.39 791.901 949.786 
8021.5 2
12021400 14908.6 -9096.36 1826.36 -882.784 796.769 1189.18 
12021200 14967.5 -7788.29 1762.57 -831.798 830.997 1175.77 
8022 2
12021400 14436.8 -8659.77 1797.85 -921.338 852.711 1255.38 
12021200 14622.2 -7420.08 1759.08 -674.354 719.158 985.871 
8022.5 2
12021400 14005.3 -8197.31 1805.08 -880.691 943.799 1290.88 
12021200 14289.2 -7103 1784.31 -679.592 647.096 938.391 
8023 2
12021400 13527.1 -7868.21 1830.57 -948.881 652.963 1151.84 
12021200 13945.4 -6805.43 1733.07 -682.289 590.42 902.282 
8023.5 2
12021400 13234.6 -7555.92 1786.77 -576.836 615.959 843.887 
12021200 13692 -6369.62 1688.38 -499.718 859.592 994.292 
8024 2
12021400 12865.6 -7182 1834.92 -750 760.006 1067.76 
12021200 13411.3 -6008.31 1802.31 -570.513 734.365 929.934 
8024.5 2
12021400 12418 -6889.07 1827.57 -898.826 588.21 1074.19 
12021200 13164.2 -5709.64 1775 -496.171 599.729 778.37 
8025 2
12021400 12031.4 -6477.77 1768.54 -761.054 809.65 1111.19 
12021200 12771.8 -5289.31 1702 -772.378 827.431 1131.91 
8025.5 2
12021400 11581.1 -6075.85 1730.77 -928.469 828.707 1244.51 
12021200 12337.9 -4699.92 1701.77 -894.687 1215.23 1509.05 
8026 2
12021400 11213.7 -5543.38 1780.85 -746.717 1082.24 1314.85 
12021200 11879.9 -4254.62 1746.77 -930.894 905.097 1298.37 
8026.5 2
12021400 10820.8 -5067.36 1778.86 -762.925 924.325 1198.51 
12021200 11521.9 -3906.5 1737.21 -695.135 675.952 969.6 
8027 2
12021400 10543.4 -4691.85 1737.38 -551.493 746.543 928.155 
12021200 11214.8 -3515.31 1755.31 -610.502 777.718 988.715 
8027.5 2
12021400 10201.2 -4199.85 1743.15 -696.851 1002.04 1220.52 
12021200 10934.7 -3117.62 1755.69 -570.578 809.964 990.758 
8028 2
12021400 9825.15 -3539.08 1799.08 -769.073 1351.27 1554.8 
12021200 10651.2 -2780.77 1822.69 -579.676 688.847 900.297 
8028.5 2
12021400 9622.21 -3200.57 1820.57 -397.921 663.736 773.878 
12021200 10379.9 -2352.71 1799 -531.965 839.323 993.706 
8029 2
12021400 9312.23 -2892.46 1782 -600.743 597.112 847.016 
12021200 10044.8 -2066.69 1791.31 -649.385 554.306 853.789 
8029.5 2
12021400 9088 -2598.77 1815.54 -454.829 595.725 749.505 
12021200 9723 -1808.85 1833.15 -652.832 523.015 836.501 
8030 2
12021400 8750 -2006.85 1833.92 -691.207 1210.48 1393.92 
12021200 9315.23 -1401.46 1793 -833.884 833.097 1178.73 
8030.5 2
12021400 8363.57 -1555.21 1856.14 -765.205 894.321 1177.01 
12021200 8881.64 -998.857 1820.86 -858.59 797.236 1171.65 
8031 2
12021400 8035.69 -1099.38 1772.92 -632.971 879.98 1083.98 
12021200 8578.38 -645.846 1813.62 -585.441 681.488 898.425 
8031.5 2
12021400 7624.77 -749.769 1729.23 -831.828 707.723 1092.16 
12021200 8236.92 -189.462 1738.31 -691.218 923.855 1153.82 
8032 2
12021400 7258.31 -362.846 1782.15 -734.392 775.397 1067.98 
12021200 7884.54 171.308 1750.62 -706.182 722.984 1010.64 
8032.5 2
12021400 6861.15 -54 1770.08 -800.713 622.674 1014.33 
12021200 7624.69 574.308 1745.46 -523.883 812.5 966.752 
8033 2
12021400 6405.15 450.385 1676.77 -906.561 1002.75 1351.8 
12021200 7217.38 996.308 1680.31 -809.757 838.966 1166.01 
8033.5 2
12021400 6034.67 759.333 1699.17 -757.642 631.797 986.504 
12021200 6879.25 1388.08 1671.92 -691.482 801.177 1058.32 
8034 2
12021400 5615.69 1198.08 1645.31 -831.298 870.523 1203.69 
12021200 6455.54 1891.62 1606.31 -840.697 999.072 1305.72 
8034.5 2
12021400 5324.92 1656.31 1558.31 -573.509 903.808 1070.41 
12021200 6060.08 2363.31 1580.62 -780.003 930.36 1214.07 
8035 2
12021400 4882.54 2048.08 1519.15 -904.672 801.164 1208.43 
12021200 5686.69 2718.31 1565.54 -763.568 725.971 1053.6 
8035.5 2
12021400 4554 2476.31 1519.15 -659.716 859.901 1083.81 
12021200 5326.46 3033.31 1565.08 -723.355 632.53 960.904 
8036 2
12021400 4099.92 2972.46 1592.23 -904.536 988.354 1339.79 
12021200 5089 3435.23 1573.54 -473.031 800.644 929.94 
8036.5 2
12021400 3808.79 3508.86 1709.57 -573.105 1055.9 1201.4 
12021200 4988.07 3941.36 1681.29 -198.678 996.312 1015.93 
8037 2
12021400 3546.08 4070.77 1782.54 -521.248 1114.9 1230.74 
12021200 5046.23 4240.23 1722 115.396 593.003 604.127 
8037.5 2
12021400 3431.08 4577.31 1772.54 -237.603 1046.57 1073.2 
12021200 5108 4698.46 1802 127.622 946.758 955.321 
8038 2
12021400 3438.21 5095.36 1741.93 14.3321 1040.26 1040.36 
12021200 5059.29 5008.93 1808 -97.8199 623.428 631.055 
8038.5 1
12021400 3260.77 5511.08 1732.38 -351.376 823.207 895.062 
