# Supplementary material for: Intrinsic group behaviour II: On the dependence of triad spatial dynamics on social and personal features; and on the effect of social interaction on small group dynamics
Source: PLoS One. 2019 Dec 3;14(12):e0225704. doi: 10.1371/journal.pone.0225704 (PMC6890182; doi:10.1371/journal.pone.0225704)
Supplement: S1 Data Set — (ZIP) [file pone.0225704.s001.zip › set_2_int/group_traj_dyad_int/traj_2_0109_20.dat]

2 12004401 12014401 0 0 0 1 0 1 0 50 50 50 1650.53 1674.8 1626.26 
7844.5 1
12004401 30015.4 -16107.3 1644.89 0 0 0 
7845 1
12004401 30135.6 -16072 1655.79 284.157 83.5303 296.18 
7845.5 1
12004401 30337.2 -15887 1629.36 393.694 361.328 534.372 
7846 1
12004401 29962.7 -15933.8 1598.54 -761.224 -95.2158 767.155 
7846.5 1
12004401 29615.4 -15953.9 1611.86 -700.273 -40.3447 701.434 
7847 1
12004401 29530 -16018 1686.86 -170.374 -128.03 213.117 
7847.5 1
12004401 29587.4 -16025.1 1647.21 112.605 -14.0056 113.473 
7848 1
12004401 29509.5 -16048 1643.15 -159.939 -46.9346 166.683 
7848.5 1
12004401 29408.9 -16098.8 1579.64 -200.961 -101.369 225.08 
7849 1
12004401 29402.1 -16116.2 1567.62 -13.5876 -34.8059 37.364 
7849.5 1
12004401 29434.9 -16125.1 1585.43 66.6265 -18.1252 69.0479 
7850 1
12004401 29608.4 -16189.6 1660.07 342.209 -127.36 365.14 
7850.5 1
12004401 30299.1 -16269.4 1668.21 1367.89 -157.85 1376.97 
7851 1
12004401 30340.1 -16244.5 1660 81.1881 49.2221 94.9438 
7851.5 1
12004401 30209 -16259.6 1653.85 -265.471 -30.5979 267.229 
7852 1
12004401 30225.5 -16326.9 1664.21 33 -134.484 138.473 
7852.5 1
12004401 30088.3 -15992.8 1633.46 -264.34 643.715 695.876 
7853 1
12004401 29459.9 -15912.5 1618.92 -1295.64 165.424 1306.16 
7853.5 1
12004401 29386.3 -16060.5 1593.93 -148.762 -298.912 333.884 
7854 1
12004401 29514.8 -16166.1 1586.08 261.677 -215.024 338.689 
7854.5 1
12004401 29540.4 -16194.6 1602.14 51.5885 -57.4486 77.2122 
7855 1
12004401 29498.6 -16088.3 1662.14 -80.9986 206.38 221.706 
7855.5 1
12004401 29514.1 -15906.4 1652.46 30.4419 358.779 360.068 
7856 1
12004401 29551.2 -15878.5 1713.69 76.6052 57.6923 95.8997 
7856.5 1
12004401 29555.5 -16043 1711.79 8.70973 -329.736 329.851 
7857 1
12004401 29409.2 -16042.3 1688.38 -292.108 1.38185 292.111 
7857.5 1
12004401 29482 -15995.3 1697.79 145.692 94.044 173.409 
7858 1
12004401 29416.9 -15992.2 1705.93 -128.093 6.04612 128.236 
7858.5 1
12004401 29335.8 -15935.1 1712.07 -159.416 112.265 194.979 
7859 1
12004401 29269.3 -15995.4 1706 -134.299 -121.845 181.335 
7859.5 1
12004401 29389.6 -15943.6 1702.21 247.095 106.393 269.026 
7860 1
12004401 29463.6 -15883.8 1718.07 147.857 119.571 190.155 
7860.5 1
12004401 30056.5 -16010.6 1731.47 1178.85 -252.116 1205.51 
7861 1
12004401 30090.3 -16084.8 1685.73 66.9312 -147.222 161.723 
7861.5 1
12004401 30000.9 -16171.6 1654 -181.213 -176.007 252.62 
7862 1
12004401 29812.6 -15956.7 1677.07 -377.412 430.671 572.641 
7862.5 1
12004401 29802.4 -15949.1 1672.67 -20.3593 15.0366 25.3101 
7863 1
12004401 29867 -16110.3 1666.4 128.685 -321.116 345.941 
7863.5 1
12004401 29886.2 -16033.6 1712.2 38.0952 152.249 156.942 
7864 1
12004401 29872.3 -15946.7 1702.6 -27.5132 172.487 174.667 
7864.5 1
12004401 29811.1 -15957.4 1665.4 -123.636 -21.6835 125.523 
7865 1
12004401 29942.7 -15965.3 1638.4 265.859 -16.0269 266.341 
7865.5 1
12004401 29903.1 -16152.1 1573.47 -79.8387 -376.478 384.851 
7866 1
12004401 29872 -16125.3 1580.62 -60.8073 52.2542 80.175 
7866.5 1
12004401 29856.4 -16182.3 1566.8 -30.5284 -111.587 115.687 
7867 1
12004401 29787.8 -16373.8 1593.33 -138.586 -386.801 410.879 
7867.5 1
12004401 29612.5 -16427.5 1593 -354.141 -108.485 370.385 
7868 1
12004401 29640.3 -16412.4 1593.07 54.9835 29.901 62.588 
7868.5 1
12004401 29422.3 -16277.1 1575.93 -437.713 271.744 515.206 
7869 1
12004401 29322.7 -16063.9 1557 -202.89 434.226 479.287 
7869.5 1
12004401 29255.5 -15932.5 1585.27 -131.12 256.641 288.196 
7870 1
12004401 29320.6 -15814 1717.21 130.599 237.885 271.376 
7870.5 1
12004401 29316.3 -15827.9 1800.73 -8.51023 -27.9786 29.2442 
7871 1
12004401 29300 -15914.3 1749.86 -32.4718 -171.675 174.719 
7871.5 1
12004401 29410.5 -15905.7 1738 222.334 17.2463 223.002 
7872 1
12004401 29249.8 -15852.6 1676.14 -319.512 105.652 336.526 
7872.5 1
12004401 29264.4 -15802.1 1658.57 28.9116 100.198 104.286 
7873 1
12004401 29300.2 -15758.2 1643.23 73.2039 89.6537 115.744 
7873.5 1
12004401 29367.1 -15690.9 1623.93 137.126 138.061 194.588 
7874 1
12004401 29465.2 -15933.8 1617.79 191.685 -474.47 511.727 
7874.5 1
12004401 29473.4 -16035.9 1649.07 16.2017 -201.465 202.116 
7875 1
12004401 29588.6 -16084.4 1651.43 227.106 -95.5199 246.376 
7875.5 1
12004401 29610.3 -16068.2 1638.08 44.633 33.2717 55.6696 
7876 1
12004401 29589.5 -15953.3 1625.79 -42.4647 234.425 238.24 
7876.5 1
12004401 29574.4 -15791 1676.57 -29.5518 318.207 319.577 
7877 1
12004401 29562.1 -15693.3 1694.69 -24.6049 194.606 196.155 
7877.5 1
12004401 29648.3 -15812.3 1885.46 176.702 -243.852 301.144 
7878 1
12004401 29550.6 -15903.9 1788.93 -192.394 -180.356 263.712 
7878.5 1
12004401 29494 -16008.6 1712.08 -110.924 -205.268 233.322 
7879 1
12004401 29415.5 -16068.4 1670 -158.508 -120.746 199.26 
7879.5 1
12004401 29335.2 -16101 1645.77 -162.896 -66.157 175.818 
7880 1
12004401 29404.3 -16127.5 1642.23 141.262 -54.1136 151.272 
7880.5 1
12004401 29326.2 -16143.8 1646.36 -151.933 -31.7591 155.217 
7881 1
12004401 29310.6 -16162.9 1682.85 -30.5861 -37.5242 48.4105 
7881.5 1
12004401 29258.4 -16069.8 1684.23 -107.471 191.516 219.61 
7882 1
12004401 29219.6 -15962.4 1632.31 -79.7721 221.114 235.064 
7882.5 1
12004401 29154.7 -15954.9 1613.57 -126.022 14.4778 126.85 
7883 1
12004401 29100.8 -15912.2 1623.92 -104.748 83.0577 133.681 
7883.5 1
12004401 29188.5 -15886.5 1626.69 175.035 51.2821 182.392 
7884 1
12004401 29289.8 -15827.8 1597.08 207.173 120.025 239.43 
7884.5 1
12004401 29294.4 -15816.2 1641.14 9.23121 23.2494 25.015 
7885 1
12004401 29357.8 -15803.2 1638.71 125.85 25.7937 128.466 
7885.5 1
12004401 29430 -15837.7 1581.31 145.593 -69.5121 161.336 
7886 1
12004401 29520 -15942.4 1833.71 181.452 -211.018 278.304 
7886.5 1
12004401 29610.7 -15987.2 1870.08 180.662 -89.2365 201.499 
7887 1
12004401 29648.4 -16022.4 1846.64 76.6997 -71.6966 104.992 
7887.5 1
12004401 29628.2 -16048.9 1751.15 -40.2347 -52.7779 66.3652 
7888 1
12004401 29706.7 -16100.3 1667.64 155.413 -101.708 185.736 
7888.5 1
12004401 30041.6 -15915.8 1651.92 665.807 366.832 760.174 
7889 1
12004401 30023.5 -15970.2 1665.5 -36.0864 -108.456 114.302 
7889.5 1
12004401 30019.9 -15962.5 1671.38 -7.18258 15.4133 17.0047 
7890 1
12004401 29983.3 -15864.1 1671.71 -74.3151 199.585 212.972 
7890.5 1
12004401 29864.4 -15653.8 1685.93 -230.929 408.46 469.221 
7891 1
12004401 29965.5 -15717.4 1669.38 202.768 -127.453 239.498 
7891.5 1
12004401 30056 -15779.8 1660.69 185.753 -128.258 225.73 
7892 1
12004401 29745.1 -15907.6 1679 -615.559 -252.921 665.494 
7892.5 1
12004401 29637.6 -15817.5 1658.92 -218.108 182.779 284.569 
7893 1
12004401 29398.6 -15773.6 1694.93 -473.354 86.7697 481.241 
7893.5 1
12004401 29368.8 -15667.2 1727.54 -58.5505 209.212 217.251 
7894 1
12004401 29283.2 -15710.4 1724.77 -175.284 -88.5876 196.398 
7894.5 1
12004401 29188.8 -15852.1 1756.36 -187.391 -281.266 337.974 
7895 1
12004401 29203.4 -15955.6 1801.86 28.7973 -204.545 206.563 
7895.5 1
12004401 29285.4 -16037.8 1761.57 163.164 -163.306 230.849 
7896 1
12004401 29199.9 -15960.4 1812.79 -169.113 153.021 228.067 
7896.5 1
12004401 29239.7 -15947.3 1750.31 81.4625 26.686 85.7221 
7897 1
12004401 29225.2 -16043.1 1788.79 -29.4868 -195.184 197.398 
7897.5 1
12004401 29223.4 -16102.9 1726.21 -3.64861 -117.457 117.514 
7898 1
12004401 29328.5 -16090.1 1658.85 209.943 25.652 211.504 
7898.5 1
12004401 29342.9 -16139.8 1567.21 28.8379 -99.6168 103.707 
7899 1
12004401 29311.2 -16179.4 1562.62 -63.5226 -79.3565 101.649 
7899.5 1
12004401 29261.5 -16124.6 1629.07 -101.285 111.636 150.735 
7900 1
12004401 29250.1 -16131.5 1627.5 -22.1819 -13.5324 25.9839 
7900.5 1
12004401 29299.1 -16112.9 1645.23 99.0568 37.6051 105.955 
7901 1
12004401 29601.4 -16070.2 1673.21 615.787 86.9833 621.901 
7901.5 1
12004401 29878.1 -15935.8 1648.93 546.866 265.669 607.982 
7902 1
12004401 29862.5 -15990.5 1618.64 -30.793 -107.705 112.021 
7902.5 1
12004401 29933 -16018.5 1592.23 141 -55.9231 151.685 
7903 1
12004401 30000.1 -15955.3 1617.57 135.225 127.371 185.766 
7903.5 1
12004401 29903.4 -15957.5 1616 -188.388 -4.31635 188.437 
7904 2
12014401 29202.9 -15617.9 1256.18 0 0 0 
12004401 29842.8 -15828.2 1644.23 -123.542 263.434 290.964 
7904.5 2
12014401 29189.9 -15638.9 1371.43 -28.8122 -46.2429 54.4844 
12004401 29750.8 -15775.4 1653.93 -188.105 107.969 216.889 
7905 2
12014401 29274.8 -15429.7 1384.07 164.59 405.316 437.459 
12004401 29693 -15795.3 1677.64 -111.988 -38.6213 118.46 
7905.5 2
12014401 29292.4 -15440.8 1371.85 35.1978 -22.2637 41.648 
12004401 29686.2 -15836 1686.62 -13.6923 -81.4286 82.5717 
7906 2
12014401 29328.9 -15415.3 1369.71 73.3814 51.3262 89.5501 
12004401 29564.4 -15851.5 1703.86 -244.572 -31.1245 246.544 
7906.5 2
12014401 29687 -15384.5 1351.38 719.019 61.8959 721.678 
12004401 29473.5 -15859.2 1734.15 -182.367 -15.3692 183.013 
7907 2
12014401 29769.1 -15414.9 1336.29 167.981 -62.3048 179.164 
12004401 29520.9 -15962.1 1688.36 96.9123 -210.611 231.839 
7907.5 2
12014401 29515.1 -15677.9 1414.57 -504.11 -521.684 725.452 
12004401 29815.1 -16205.7 1670.21 583.759 -483.277 757.846 
7908 2
12014401 29441.3 -15935.3 1547.79 -144.395 -503.774 524.059 
12004401 29928.4 -16189.1 1683.93 221.694 32.5692 224.074 
7908.5 2
12014401 29297.5 -16069.2 1569.46 -294.119 -273.916 401.916 
12004401 29954.8 -16093.5 1641.92 54.0237 195.521 202.848 
7909 2
12014401 29280.1 -16131.1 1577.71 -35.6351 -127.244 132.14 
12004401 29910.6 -16050.1 1649.29 -91.1003 89.1331 127.452 
7909.5 2
12014401 29387.8 -16231.4 1660.93 212.313 -197.802 290.177 
12004401 29840 -15904.1 1646.5 -139.194 288.109 319.972 
7910 2
12014401 29437.5 -16196.4 1651.5 96.7204 68.0934 118.286 
12004401 29600.7 -15649.4 1616.29 -465.536 495.414 679.823 
7910.5 2
12014401 29461.7 -16277.2 1613.62 48.4816 -161.917 169.02 
12004401 29622.2 -15568.4 1709.54 42.9651 162.413 168 
7911 2
12014401 29457.7 -16226 1585.07 -8.11841 104.396 104.711 
12004401 29425.5 -15710.5 1700.14 -401.334 -290.031 495.164 
7911.5 2
12014401 29439.3 -16211.9 1603.86 -35.6452 27.3556 44.9323 
12004401 29285.9 -15726.3 1657.79 -270.102 -30.5333 271.823 
7912 2
12014401 29464.3 -16227.1 1609.86 49.2126 -30.09 57.6826 
12004401 29168.6 -15838.4 1616.57 -230.737 -220.613 319.233 
7912.5 2
12014401 29689.1 -16203.9 1641.92 461.584 47.6792 464.04 
12004401 29178.3 -15993.9 1664.54 19.8457 -319.437 320.053 
7913 2
12014401 29742.2 -15751.8 1616.38 106.949 909.766 916.031 
12004401 29118.7 -16047.3 1624.23 -119.95 -107.414 161.015 
7913.5 2
12014401 29697.4 -15678.4 1596.21 -91.9542 150.288 176.188 
12004401 29218.2 -15998.1 1576.79 203.938 100.748 227.466 
7914 2
12014401 29634.4 -15663.6 1577.36 -125.107 29.3951 128.513 
12004401 29139.1 -15908.9 1573.5 -157.2 177.506 237.108 
7914.5 2
12014401 29521.3 -15661 1634.07 -223.161 5.21274 223.222 
12004401 29085.4 -15884.9 1592.5 -106.086 47.3373 116.168 
7915 2
12014401 29692.2 -15666.1 1657.14 335.154 -10.084 335.306 
12004401 29184 -15841.4 1554.86 193.417 85.2941 211.389 
7915.5 2
12014401 29739 -15712.9 1599.07 94.326 -94.182 133.295 
12004401 29227.3 -15809.4 1573.64 87.2696 64.5161 108.528 
7916 2
12014401 29740.8 -15949.4 1611.93 3.6075 -477.778 477.791 
12004401 29227.7 -15841.6 1614.79 0.865801 -65.0794 65.0851 
7916.5 2
12014401 29710.9 -15927.9 1603.14 -60.9543 43.6427 74.9674 
12004401 29238.9 -15767.4 1581.93 22.8397 151.149 152.865 
7917 2
12014401 29516.8 -16082.5 1570.93 -381.252 -303.611 487.373 
12004401 29144.8 -15681.9 1570.27 -184.928 167.827 249.729 
7917.5 2
12014401 29343.8 -16107.7 1559.43 -337.919 -49.3118 341.498 
12004401 29213.8 -15630.1 1572.14 134.738 101.153 168.482 
7918 2
12014401 29309.1 -16083.5 1548.29 -69.4246 48.5256 84.7025 
12004401 29079.3 -15660.2 1540.36 -269.539 -60.2634 276.194 
7918.5 2
12014401 29376.5 -16043.8 1562.46 137.385 81.0832 159.528 
12004401 29189.7 -15583.8 1542.77 225.32 155.853 273.969 
7919 2
12014401 29392.2 -15976.4 1588.21 32.0178 136.871 140.566 
12004401 29297.1 -15438.2 1541 218.25 296 367.762 
7919.5 2
12014401 29205.8 -15975.8 1566.86 -373.604 1.28829 373.607 
12004401 29471.2 -15453.2 1552.79 348.984 -30.0601 350.276 
7920 2
12014401 29215.7 -15975.5 1529.33 19.6051 0.633031 19.6153 
12004401 29707.7 -15621 1641.4 469.284 -332.908 575.374 
7920.5 2
12014401 29197.7 -16078.7 1518.5 -35.479 -204.047 207.108 
12004401 29590.7 -15657.8 1675.36 -231.263 -72.699 242.42 
7921 2
12014401 29230.1 -16231.5 1514.67 64.0641 -302.612 309.319 
12004401 29317.2 -15756.1 1792.53 -541.612 -194.616 575.517 
7921.5 2
12014401 29466.5 -16254.2 1572.73 469.18 -44.9735 471.33 
12004401 29153.8 -15805.1 1816.87 -324.206 -97.2222 338.47 
7922 2
12014401 29539.2 -16183.3 1571.73 146.505 142.876 204.64 
12004401 29151.1 -15831.2 1762.93 -5.51075 -52.6882 52.9756 
7922.5 2
12014401 29598.9 -15875.3 1619.47 120.673 622.222 633.816 
12004401 29143.1 -15921.5 1742.87 -16.1616 -182.357 183.072 
7923 2
12014401 29603 -15828 1727.67 8.21549 95.6229 95.9752 
12004401 29179.9 -16149.2 1626.27 74.3434 -460.067 466.035 
7923.5 2
12014401 29540.1 -15683.7 1717.87 -127.138 291.582 318.095 
12004401 29196.7 -16213.8 1590.8 33.9394 -130.505 134.846 
7924 2
12014401 29238.6 -15624.5 1679 -607.796 119.22 619.378 
12004401 29400 -16301.7 1665.4 409.946 -177.285 446.638 
7924.5 2
12014401 29164.7 -15845.5 1646.27 -147.572 -441.118 465.148 
12004401 29619.1 -16321.8 1661.2 437.259 -40.0532 439.089 
7925 2
12014401 29119.5 -15863.4 1582.75 -88.0442 -34.7791 94.6645 
12004401 29736.7 -16346.8 1657.94 229.28 -48.7573 234.407 
7925.5 2
12014401 29146.8 -15982.5 1524.47 53.3203 -232.601 238.634 
12004401 29766.5 -16315.5 1651.53 58.2926 61.2223 84.5352 
7926 2
12014401 29203.2 -15939.4 1528 113.939 87.0034 143.359 
12004401 29777.1 -16166.7 1614.13 21.4141 300.606 301.368 
7926.5 2
12014401 29242.1 -15969.5 1467.07 78.3602 -60.7527 99.1525 
12004401 29779.4 -15858.7 1575.07 4.56989 620.833 620.85 
7927 2
12014401 29378.2 -15989.9 1508.4 273.36 -40.9639 276.412 
12004401 29810.7 -15766.1 1615.07 62.7845 186.078 196.384 
7927.5 2
12014401 29411.9 -15972.8 1566.71 68.1385 34.6417 76.4389 
12004401 29799.2 -15657.2 1607.5 -23.1361 219.904 221.118 
7928 2
12014401 29412.2 -15900.1 1698.67 0.550565 147.368 147.369 
12004401 29856.9 -15735.4 1647.33 116.942 -158.592 197.045 
7928.5 2
12014401 29403.3 -16011.2 1664.73 -17.7601 -220.808 221.522 
12004401 29887.7 -15812.3 1607.33 61.3651 -152.816 164.677 
7929 2
12014401 29863.5 -16211.9 1625.8 924.23 -402.945 1008.25 
12004401 29927.8 -15767.3 1579.67 80.4552 90.3614 120.989 
7929.5 2
12014401 29876.5 -16311.6 1639.4 25.4593 -196.325 197.969 
12004401 29516.9 -15848.8 1608.73 -808.924 -160.499 824.692 
7930 2
12014401 29672.4 -16315.9 1629.71 -408.894 -8.67449 408.986 
12004401 29126 -16002.8 1641.36 -783.3 -308.589 841.894 
7930.5 2
12014401 29529.6 -16424.2 1599.5 -281.629 -213.581 353.457 
12004401 28956.2 -16200.5 1684.79 -334.883 -389.969 514.026 
7931 2
12014401 29259.3 -16617.4 1518.21 -545.075 -389.401 669.88 
12004401 28808.9 -16326 1707 -297.091 -253.024 390.236 
7931.5 2
12014401 28996.1 -16966.1 1606.93 -521.216 -690.523 865.153 
12004401 28667.6 -16555.5 1636.43 -279.774 -454.455 533.669 
7932 2
12014401 28775.9 -17234.9 1648 -445.644 -544.234 703.413 
12004401 28648.5 -16696.5 1650.23 -38.5283 -285.347 287.937 
7932.5 2
12014401 28543.8 -17441.8 1715.43 -477.649 -425.643 639.782 
12004401 28421.1 -16805.7 1709.43 -467.892 -224.8 519.094 
7933 2
12014401 28302.8 -17565.1 1671.36 -473.477 -242.352 531.898 
12004401 27964.7 -16920.1 1717.36 -896.716 -224.67 924.433 
7933.5 2
12014401 27793.5 -17518.6 1648.43 -992.76 90.6433 996.889 
12004401 27504.8 -17033.2 1618.86 -896.547 -220.551 923.276 
7934 2
12014401 27212 -17641.9 1621.08 -1142.44 -242.201 1167.83 
12004401 27001.7 -16917.9 1530.77 -988.396 226.505 1014.02 
7934.5 2
12014401 26675.6 -17489.2 1595.38 -1074.92 306.151 1117.67 
12004401 26369.4 -16685.7 1506.77 -1267.15 465.392 1349.91 
7935 2
12014401 26070.8 -17379.2 1523.77 -1216.84 221.173 1236.78 
12004401 25860.6 -16501.6 1476.62 -1023.68 370.376 1088.62 
7935.5 2
12014401 25347.4 -16965.9 1483.14 -1449.88 828.404 1669.85 
12004401 25223.1 -16297 1433.71 -1277.64 410.051 1341.83 
7936 2
12014401 24503.9 -16496 1473.86 -1676.94 934.11 1919.55 
12004401 24802.4 -16099.9 1408.86 -836.268 391.792 923.496 
7936.5 2
12014401 24288.6 -16240.2 1468.46 -438.374 520.915 680.826 
12004401 24110.5 -15765.1 1506.31 -1409.14 681.979 1565.5 
7937 2
12014401 23787.3 -16071.5 1456.08 -1035.76 348.697 1092.88 
12004401 23524.5 -15597.1 1564.85 -1210.74 347.107 1259.52 
7937.5 2
12014401 23014.1 -16059.3 1464.71 -1546.33 24.3516 1546.52 
12004401 23116.6 -15429.6 1563.64 -815.791 334.868 881.846 
7938 2
12014401 22311.2 -15949.2 1553.38 -1405.98 220.11 1423.1 
12004401 22493.4 -15129.1 1542.69 -1246.52 601.132 1383.89 
7938.5 2
12014401 21684.4 -15759.1 1539.14 -1258.48 381.703 1315.1 
12004401 21889.5 -14974.4 1427.29 -1212.62 310.682 1251.79 
7939 2
12014401 21019.2 -15540.8 1527.77 -1338.58 439.384 1408.85 
12004401 21217.3 -14736.9 1445.92 -1352.5 477.735 1434.39 
7939.5 2
12014401 20471.2 -15115.5 1497.86 -1068.11 828.985 1352.06 
12004401 20596.7 -14447.2 1508.43 -1209.73 564.734 1335.06 
7940 2
12014401 19937 -14715 1457.08 -1045.43 783.757 1306.6 
12004401 20149.3 -14187.9 1526.54 -875.551 507.419 1011.96 
7940.5 2
12014401 19476 -14376 1479.85 -938.9 690.428 1165.43 
12004401 19635.5 -13787.4 1591 -1046.37 815.761 1326.79 
7941 2
12014401 18901.5 -14035 1451.31 -1151.38 683.367 1338.9 
12004401 19178.8 -13374.1 1578.31 -915.215 828.272 1234.36 
7941.5 2
12014401 18315.3 -13666.8 1390.92 -1184.15 743.901 1398.43 
12004401 18694.9 -13031.6 1524.31 -977.622 691.841 1197.66 
7942 2
12014401 17767.2 -13105.9 1306.38 -1107.38 1133.02 1584.31 
12004401 18189.2 -12625.7 1550.46 -1021.76 820.047 1310.14 
7942.5 2
12014401 17345 -12181.6 1289.69 -852.836 1867.29 2052.83 
12004401 17809.8 -12300.8 1516.08 -766.434 656.41 1009.11 
7943 1
12014401 16500.3 -11672.6 1458.21 -1649.83 994.226 1926.25 
7943.5 1
12014401 16073 -11177.1 1539.85 -839.461 973.467 1285.43 
7944 1
12014401 15664.2 -10691.5 1564.38 -837.642 994.956 1300.61 
7944.5 1
12014401 15139.7 -10125.9 1566 -1040.75 1122.25 1530.56 
7945 1
12014401 14672.5 -9561.69 1653.92 -940.102 1135.27 1473.99 
7945.5 1
12014401 14233.1 -9001.23 1640.77 -884.074 1127.69 1432.92 
7946 1
12014401 13816.5 -8468.92 1585.31 -846.623 1081.93 1373.8 
7946.5 1
12014401 13443.3 -7931.71 1602.86 -730.436 1051.29 1280.14 
7947 1
12014401 12960.6 -7366.08 1551.85 -955.783 1120.07 1472.44 
7947.5 1
12014401 12532.2 -6944.77 1540.15 -863.834 849.411 1211.49 
7948 1
12014401 12063.6 -6521.79 1549.14 -927.886 837.591 1250.01 
7948.5 1
12014401 11472.9 -6039.38 1497.54 -1188.43 970.626 1534.43 
7949 1
12014401 10868.1 -5632.93 1495.57 -1202.49 808.064 1448.77 
7949.5 1
12014401 10441.5 -5247.15 1505.31 -856.646 774.648 1154.96 
7950 1
12014401 10048.1 -4816.57 1552.29 -786.78 861.165 1166.46 
7950.5 1
12014401 9616.92 -4266.85 1543.62 -864.025 1101.65 1400.06 
7951 1
12014401 9180.14 -3837.43 1592.5 -866.627 852.019 1215.31 
7951.5 1
12014401 8796.38 -3439.92 1547.31 -761.425 788.701 1096.27 
7952 1
12014401 8464.31 -3034.08 1543.92 -681.883 833.36 1076.78 
7952.5 1
12014401 7998.57 -2499.57 1580.5 -925.917 1062.64 1409.44 
7953 1
12014401 7532.93 -2025.43 1596.36 -904.161 920.666 1290.4 
7953.5 1
12014401 7151.31 -1678.69 1565.38 -770.951 700.477 1041.65 
7954 1
12014401 6704.5 -1198.5 1541.36 -899.009 966.182 1319.74 
7954.5 1
12014401 6211.15 -808.385 1528.54 -982.761 777.122 1252.89 
7955 1
12014401 5727.07 -320.643 1528.57 -974.009 981.372 1382.67 
7955.5 1
12014401 5199.92 142.154 1495.46 -1058.53 929.311 1408.58 
7956 1
12014401 4976.5 617 1458.71 -448.641 953.506 1053.78 
7956.5 1
12014401 4307.15 955.538 1415.54 -1315.02 665.105 1473.65 
7957 1
12014401 3593.36 1222.86 1382.36 -1439.11 538.949 1536.71 
7957.5 1
12014401 3115.08 1760.62 1378.23 -947.09 1064.87 1425.1 
7958 1
12014401 2611.15 2024.23 1425 -1030.52 539.091 1163.01 
7958.5 1
12014401 2025.15 2248.85 1481.23 -1181.45 452.854 1265.27 
7959 1
12014401 1496.38 2441.92 1515.15 -1072.55 391.637 1141.82 
7959.5 1
12014401 839.357 2358.14 1559.79 -1283.26 -163.633 1293.65 
7960 1
12014401 189.231 2532.31 1558.92 -1295.07 346.942 1340.74 
7960.5 1
12014401 -317.923 2731.08 1603.92 -1037.12 406.481 1113.94 
7961 1
12014401 -987.231 2771.62 1775.46 -1354.87 82.0617 1357.36 
7961.5 1
12014401 -1707.93 2909.93 1663.57 -1394 267.53 1419.44 
7962 1
12014401 -2248.31 2669.08 1593.62 -1063.74 -474.117 1164.61 
7962.5 1
12014401 -2685.85 2527.92 1581.38 -871.591 -281.183 915.824 
7963 1
12014401 -3376.08 2657.62 1526.85 -1358.72 255.3 1382.5 
7963.5 1
12014401 -3980.92 2829.25 1454.42 -1254.85 356.088 1304.4 
7964 1
12014401 -4628.57 2856.07 1374.79 -1295.31 53.6429 1296.42 
7964.5 1
12014401 -5244.23 2690.85 1152.15 -1190.83 -319.585 1232.97 
7965 1
12014401 -5803 2701.92 1277.92 -1149.73 22.7788 1149.96 
7965.5 1
12014401 -6457 2868.46 1342.08 -1348.45 343.391 1391.49 
7966 1
12014401 -7033.23 2702.92 1419 -1154.77 -331.74 1201.48 
7966.5 1
12014401 -7707.69 2556.69 1324 -1335.57 -289.566 1366.6 
7967 1
12014401 -8458.62 2450.54 1300.62 -1486.98 -210.206 1501.76 
7967.5 1
12014401 -8888.38 1943.08 1415.31 -861.261 -1016.96 1332.66 
7968 1
12014401 -9498.15 1709.69 1329.69 -1219.54 -466.769 1305.81 
7968.5 1
12014401 -10025.5 1424.38 1342.69 -1056.88 -571.759 1201.63 
7969 1
12014401 -10557.7 1419.77 1460.77 -1060.07 -9.19399 1060.11 
7969.5 1
12014401 -11093.3 1055.54 1460.69 -1064.84 -724.117 1287.72 
7970 1
12014401 -11717.1 777.615 1430.46 -1257.6 -560.329 1376.78 
7970.5 1
12014401 -12244.2 626.154 1442.85 -1056.27 -303.53 1099.01 
7971 1
12014401 -12807.6 413.923 1461.62 -1124.67 -423.614 1201.81 
7971.5 1
12014401 -13394.2 302.846 1447.92 -1159.32 -219.52 1179.92 
7972 1
12014401 -13870.2 237.538 1465.54 -948.207 -130.095 957.09 
7972.5 1
12014401 -14506.9 487.231 1450.08 -1275.94 500.385 1370.55 
7973 1
12014401 -15119.8 569.462 1409.23 -1218.53 163.481 1229.45 
7973.5 1
12014401 -15627.8 529.75 1426.33 -1028.31 -80.3877 1031.45 
7974 1
12014401 -16297.4 393.286 1422.93 -1349.85 -275.13 1377.6 
7974.5 1
12014401 -16939.8 510.769 1346.54 -1287.55 235.438 1308.9 
7975 1
12014401 -17335.1 722.714 1311.21 -793.625 425.592 900.539 
7975.5 1
12014401 -17835 1104.54 1336.31 -993.894 759.094 1250.62 
7976 1
12014401 -18330.5 1500.92 1302.62 -987.128 789.611 1264.08 
7976.5 1
12014401 -18826.2 1806.31 1273.62 -1007.35 620.7 1183.22 
7977 1
12014401 -19286.5 2283.54 1358.15 -933.843 968.014 1345.03 
7977.5 1
12014401 -19706.1 2701.07 1289.93 -821.004 817.09 1158.31 
7978 1
12014401 -20100.8 3171.08 1298.38 -780.187 928.865 1213.05 
7978.5 1
12014401 -20506.6 3402.62 1248.46 -826.414 471.565 951.49 
7979 1
12014401 -20967.5 3584 1176.71 -903.695 355.656 971.162 
7979.5 1
12014401 -21492.7 3635.15 1254 -1037.93 101.095 1042.84 
7980 1
12014401 -22247 4037.15 1196.77 -1523.85 812.121 1726.75 
7980.5 1
12014401 -22756.6 3619.79 1042 -1005.21 -823.211 1299.28 
7981 1
12014401 -23426.3 3690.5 1455.29 -1323.4 139.752 1330.76 
7981.5 1
12014401 -23924.3 3769 1471.86 -1037.5 163.542 1050.31 
7982 1
12014401 -24601.1 3720.73 1416.93 -1342.95 -95.7672 1346.36 
7982.5 1
12014401 -25289.1 3247.21 1366.86 -1364.96 -939.522 1657.05 
7983 1
12014401 -25488.6 2946.47 1339.6 -403.088 -607.571 729.124 
7983.5 1
12014401 -25777.2 2303 1387.07 -583.059 -1299.93 1424.7 
7984 1
12014401 -26174.4 1616.5 1481.71 -808.99 -1398.17 1615.34 
7984.5 1
12014401 -26743.4 1280.57 1562.86 -1140.28 -673.204 1324.18 
7985 1
12014401 -27319.6 993.467 1540 -1136.43 -566.282 1269.71 
7985.5 1
12014401 -27975.8 933.733 1498.47 -1320.32 -120.188 1325.78 
7986 1
12014401 -28519.3 741 1487.81 -1061.55 -376.432 1126.31 
7986.5 1
12014401 -28832.6 237.143 1520 -613.171 -986.022 1161.13 
7987 1
12014401 -29360.9 -226.286 1532.36 -1069.4 -938.115 1422.56 
7987.5 1
12014401 -29705.5 -624.786 1449.43 -694.7 -803.427 1062.12 
7988 1
12014401 -30215.1 -932.214 1429.43 -1011.2 -609.977 1180.93 
7988.5 1
12014401 -30827.2 -1291.93 1495.93 -1219.27 -716.562 1414.24 
7989 1
12014401 -31391.4 -1347.43 1538.86 -1121.56 -110.338 1126.97 
7989.5 1
12014401 -31885.7 -1522.5 1574.43 -994.682 -352.256 1055.21 
7990 1
12014401 -32382.3 -1656 1593.5 -1005.21 -270.243 1040.9 
7990.5 1
12014401 -32886.7 -1831.14 1612.5 -1008.86 -350.286 1067.94 
7991 1
12014401 -33397.1 -2042.29 1595.57 -1014.63 -419.767 1098.03 
7991.5 1
12014401 -33786.4 -2260.69 1605.77 -788.083 -442.119 903.628 
7992 1
12014401 -34136.9 -2525.57 1581.14 -703.76 -531.886 882.146 
7992.5 1
12014401 -34622.5 -2427.08 1545.69 -987.001 200.192 1007.1 
7993 1
12014401 -35042 -2434.14 1546.64 -835.734 -14.0756 835.853 
7993.5 1
12014401 -35541.4 -2923.07 1593.07 -977.355 -956.807 1367.74 
7994 1
12014401 -36014.9 -2823.77 1592.85 -952.705 199.803 973.431 
7994.5 1
12014401 -36407.2 -2858.5 1656.14 -783.016 -69.3229 786.079 
7995 1
12014401 -36805.4 -2558.93 1640.64 -774.736 582.824 969.484 
7995.5 1
12014401 -37324.8 -2389.77 1769.69 -1055.73 343.82 1110.3 
7996 1
12014401 -37109.3 -2191.21 1853.14 436.357 401.933 593.26 
7996.5 1
12014401 -36401.2 -1952.46 1852.38 1402.09 472.778 1479.65 
7997 1
12014401 -35472.6 -1867.71 1831.07 1842.44 168.149 1850.09 
7997.5 1
12014401 -34820 -1724.69 1773.46 1323.82 290.105 1355.23 
7998 1
12014401 -34157.3 -1667.14 1773.14 1352.48 117.448 1357.57 
7998.5 1
12014401 -33416.7 -1530.5 1738.93 1466.48 270.58 1491.23 
7999 1
12014401 -32712.7 -1348.07 1742 1416.5 367.06 1463.28 
7999.5 1
12014401 -32004.3 -1293 1763.43 1408.41 109.486 1412.66 
8000 1
12014401 -31340.3 -1152.5 1806.57 1312.25 277.668 1341.31 
8000.5 1
12014401 -30702.4 -878.154 1794.46 1268.19 545.42 1380.51 
8001 1
12014401 -29942.4 -599.214 1704.71 1517.02 556.766 1615.96 
8001.5 1
12014401 -29166.9 -295.308 1609.62 1550.87 607.813 1665.72 
8002 1
12014401 -28558.1 -61.2857 1573.86 1224.91 470.869 1312.3 
8002.5 1
12014401 -27984.1 344.846 1548.92 1159.73 820.468 1420.61 
8003 1
12014401 -27306.4 983 1515.79 1363.62 1284.01 1873.01 
8003.5 1
12014401 -26624.3 1238.77 1567.46 1353.27 507.479 1445.3 
8004 1
12014401 -25889.8 1464.62 1631.31 1502.12 461.853 1571.52 
8004.5 1
12014401 -25159.6 1912.21 1563.21 1460.4 895.198 1712.93 
8005 1
12014401 -24379 2297.86 1558.21 1518.62 750.278 1693.85 
8005.5 1
12014401 -23880.8 2497.38 1685.85 1004.34 402.273 1081.91 
8006 1
12014401 -23093.1 2623.36 1675.71 1594.69 255.005 1614.95 
8006.5 1
12014401 -22320.1 2831.5 1258.71 1506.68 405.737 1560.36 
8007 1
12014401 -21484.5 2977.15 1373.23 1671.21 291.308 1696.41 
8007.5 1
12014401 -20632.1 3058.64 1517.07 1698 162.329 1705.74 
8008 1
12014401 -20217.7 3130.15 1494.62 828.901 143.022 841.149 
8008.5 1
12014401 -19236.4 3234 1510.71 1994.44 211.069 2005.58 
8009 1
12014401 -18433.3 3232.5 1453.79 1571.71 -2.93542 1571.71 
8009.5 1
12014401 -17696.8 3328.77 1527.85 1487.91 194.483 1500.57 
8010 1
12014401 -16979.3 3363.5 1521.86 1434.97 69.4615 1436.65 
8010.5 1
12014401 -16202.5 3501.38 1580.23 1559.89 276.877 1584.27 
8011 1
12014401 -15483.9 3488 1582.57 1437.21 -26.7692 1437.46 
8011.5 1
12014401 -14652.5 3577.92 1583.62 1672.83 180.932 1682.58 
8012 1
12014401 -13989.1 3496.86 1595.64 1342.89 -164.101 1352.88 
8012.5 1
12014401 -13218.6 3526.71 1570.93 1519.72 58.8898 1520.86 
8013 1
12014401 -12432.5 3476.5 1529.57 1550.44 -99.042 1553.6 
8013.5 1
12014401 -11766.9 3502.36 1570.43 1328.49 51.6111 1329.49 
8014 1
12014401 -11011.7 3491.92 1573.23 1538.16 -21.2506 1538.31 
8014.5 1
12014401 -10253.2 3510.21 1538.36 1523.05 36.7293 1523.49 
8015 1
12014401 -9466.15 3494.23 1513.85 1577.28 -32.0311 1577.6 
8015.5 1
12014401 -8698 3465.57 1558.71 1536.31 -57.3187 1537.38 
8016 1
12014401 -7899.79 3451.86 1527.5 1552.95 -26.6815 1553.18 
8016.5 1
12014401 -7275.85 3415.08 1517.85 1250.38 -73.7079 1252.55 
8017 1
12014401 -6580.79 3391.43 1464 1401.33 -47.6781 1402.14 
8017.5 1
12014401 -5989.08 3040.85 1237.38 1174.03 -695.6 1364.62 
8018 1
12014401 -5069.38 3010 1148.69 1880.76 -63.0801 1881.82 
8018.5 1
12014401 -4159.15 3073.46 1830.69 1831.45 127.689 1835.9 
8019 1
12014401 -3443.31 3021.38 1903.85 1452.02 -105.633 1455.86 
8019.5 1
12014401 -2607 2976.08 1794 1686.1 -91.3462 1688.58 
8020 1
12014401 -1815.71 2829.93 1786.21 1536.48 -283.783 1562.46 
8020.5 1
12014401 -1248.38 2602.62 1755.23 1112.41 -445.712 1198.38 
8021 1
12014401 -451.154 2416.62 1775 1620.39 -378.049 1663.9 
8021.5 1
12014401 149.286 2176.57 1797.57 1198.48 -479.13 1290.71 
8022 1
12014401 844.692 2030.62 1761 1358.22 -285.07 1387.81 
8022.5 1
12014401 1514.77 1892.92 1712 1367.5 -281.005 1396.08 
8023 1
12014401 2155.86 1702.21 1689.93 1272 -378.39 1327.09 
8023.5 1
12014401 2949.38 1300.62 1600.08 1565.14 -792.108 1754.17 
8024 1
12014401 3563 861.538 1583.54 1247.19 -892.433 1533.59 
8024.5 1
12014401 4285.64 406.357 1566.29 1451.09 -914.019 1714.96 
8025 1
12014401 4903.69 -182.077 1706.92 1216.63 -1158.33 1679.86 
8025.5 1
12014401 5442.69 -695.385 1709.77 1111.34 -1058.37 1534.67 
8026 1
12014401 5928.69 -1237.31 1726.15 987.805 -1101.47 1479.52 
8026.5 1
12014401 6372.5 -1893.21 1786.93 861.763 -1273.61 1537.76 
8027 1
12014401 6876.15 -2406.85 1723.54 1001.3 -1021.14 1430.15 
8027.5 1
12014401 7448.08 -3024.62 1650.46 1164.81 -1258.19 1714.59 
8028 1
12014401 7890.31 -3601.23 1584.31 904.357 -1179.17 1486.04 
8028.5 1
12014401 8452.14 -3952.21 1605.21 1101.64 -688.203 1298.93 
8029 1
12014401 9018.38 -4393 1696.23 1097.37 -854.236 1390.66 
8029.5 1
12014401 9593.62 -4908 1710.85 1166.8 -1044.62 1566.1 
8030 1
12014401 10082.1 -5375.23 1699.54 998.899 -955.482 1382.3 
8030.5 1
12014401 10576.1 -5933.21 1681.86 978.348 -1104.92 1475.81 
8031 1
12014401 11047.6 -6418.08 1652.15 910.179 -936.028 1305.59 
8031.5 1
12014401 11568.7 -7074.85 1705.62 1054.81 -1329.49 1697.11 
8032 1
12014401 12053.5 -7506 1636.62 971.481 -864.036 1300.13 
8032.5 1
12014401 12755.7 -8067.15 1760.62 1415.79 -1131.36 1812.3 
8033 1
12014401 13161.6 -8580 1776.85 807.004 -1019.57 1300.3 
8033.5 1
12014401 13623.5 -9048.25 1746.42 944.549 -957.566 1345.03 
8034 1
12014401 14194.4 -9569.38 1744.23 1132.71 -1034 1533.68 
8034.5 1
12014401 14747.1 -9976.38 1721.38 1090.12 -802.761 1353.81 
8035 1
12014401 15315.4 -10314.2 1739.23 1162.18 -690.892 1352.04 
8035.5 1
12014401 15924.8 -10788.8 1765.15 1223.66 -953.043 1551.01 
8036 1
12014401 16576.6 -11361.6 1747.62 1298.5 -1140.97 1728.56 
8036.5 1
12014401 17200.9 -11731.7 1746.5 1228.96 -728.541 1428.68 
8037 1
12014401 18078.2 -12075.8 1738.54 1740.53 -682.649 1869.61 
8037.5 1
12014401 18924.4 -12546.1 1718.54 1748.41 -971.71 2000.29 
8038 1
12014401 19431.6 -13092.6 1739.21 1018.45 -1097.38 1497.16 
8038.5 1
12014401 19857.1 -13566 1758.08 842.585 -937.482 1260.49 
8039 1
12014401 20209.7 -14046.4 1788.64 699.677 -953.09 1182.34 
8039.5 1
12014401 20767.9 -14449.5 1701 1114.19 -804.6 1374.34 
8040 1
12014401 21213.5 -14847.1 1680.64 909.341 -811.449 1218.75 
8040.5 1
12014401 21768.9 -15255.2 1617.86 1104.23 -811.417 1370.3 
8041 1
12014401 22511.4 -15677.9 1636.4 1458.69 -830.358 1678.47 
8041.5 1
12014401 23345.1 -16177.7 1682.6 1644.31 -985.799 1917.18 
8042 1
12014401 23886.8 -16231.1 1650.64 1094.38 -107.888 1099.69 
8042.5 1
12014401 24354.7 -16539.4 1658.57 960.839 -633.177 1150.71 
8043 1
12014401 24964.1 -16765.1 1574.87 1216.41 -450.375 1297.1 
8043.5 1
12014401 25759 -17247.2 1540.8 1583.4 -960.425 1851.91 
8044 1
12014401 26584 -17495.4 1665.93 1640.16 -493.496 1712.79 
8044.5 1
12014401 27256.4 -17700.8 1653.57 1366.58 -417.393 1428.9 
8045 1
12014401 27905.7 -17698.7 1738.2 1298.62 4.2381 1298.63 
8045.5 1
12014401 28387.1 -18199.7 1752.2 960.878 -1000.13 1386.92 
8046 1
12014401 28881.8 -18150.3 1761.33 999.461 99.9327 1004.44 
8046.5 1
12014401 29653.3 -18454.2 1707.62 1506.86 -593.717 1619.61 
8047 1
12014401 30591.7 -18632.1 1616.4 1836.44 -347.978 1869.12 
8047.5 1
12014401 31569.4 -18919.8 1504.57 1967.19 -578.912 2050.61 
8048 1
12014401 32419.1 -19063.8 1686.23 1709.55 -289.86 1733.95 
8048.5 1
12014401 33070.9 -19168.7 1758.64 1344.02 -216.223 1361.31 
8049 1
12014401 33824.5 -19134.5 1752.57 1477.59 67.0868 1479.11 
8049.5 1
12014401 34549.9 -19236.9 1775.86 1462.56 -206.509 1477.06 
8050 1
12014401 35242.9 -19315.1 1717.14 1388.78 -156.599 1397.58 
8050.5 1
12014401 35925.8 -19508.4 1669.29 1338.94 -378.992 1391.54 
8051 1
12014401 36652.7 -19667.3 1711 1445.14 -316.005 1479.29 
8051.5 1
12014401 37344.8 -19932.4 1781.15 1409.53 -539.872 1509.38 
8052 1
12014401 38024.3 -20193.4 1838.07 1356.32 -520.903 1452.91 
8052.5 1
12014401 38741.8 -20513.3 1899.77 1415.31 -631.066 1549.62 
8053 1
12014401 39230.8 -20847.3 1818.23 1016.63 -694.387 1231.14 
8053.5 1
12014401 39875.1 -21214.8 1830.36 1283.32 -732.028 1477.42 
8054 1
12014401 40703.7 -21777.5 1758.54 1647.36 -1118.64 1991.27 
8054.5 1
12014401 41384 -22126.6 1724.64 1349.82 -692.82 1517.24 
8055 1
12014401 41915.9 -22205.6 1713.38 1059.61 -157.316 1071.22 
8055.5 1
12014401 42658.4 -22397.4 1650.36 1493.97 -385.942 1543.02 
8056 1
12014401 43362 -22642.2 1561.54 1387.71 -482.845 1469.32 
8056.5 1
12014401 44058.8 -22900.7 1610.46 1407.77 -522.145 1501.48 
8057 1
12014401 44804.6 -23154.8 1635.31 1485.6 -506.283 1569.5 
8057.5 1
12014401 45418.1 -23364.4 1660.23 1234.33 -421.607 1304.35 
8058 1
12014401 45857.7 -23702.6 1666.54 895.347 -688.861 1129.68 
8058.5 1
12014401 46282.3 -23506.1 1664.93 830.907 384.486 915.552 
8059 1
12014401 46965.2 -23387.1 1641.15 1357.59 236.712 1378.07 
8059.5 1
12014401 47353.9 -23453.6 1632 768.329 -131.412 779.487 
