# Supplementary material for: Intrinsic group behaviour II: On the dependence of triad spatial dynamics on social and personal features; and on the effect of social interaction on small group dynamics
Source: PLoS One. 2019 Dec 3;14(12):e0225704. doi: 10.1371/journal.pone.0225704 (PMC6890182; doi:10.1371/journal.pone.0225704)
Supplement: S1 Data Set — (ZIP) [file pone.0225704.s001.zip › set_2_int/group_traj_dyad_int/traj_2_0109_19.dat]

2 12015900 12015800 0 0 0 1 0 1 0 20 20 20 1638.74 1703.28 1574.2 
7918.5 1
12015800 3434.7 4010.2 1547.9 0 0 0 
7919 2
12015900 4043.4 4395 1650.6 0 0 0 
12015800 3647.86 3755.36 1503.43 487.774 -583.164 760.266 
7919.5 2
12015900 4182.64 4276.36 1642.86 410.746 -349.979 539.627 
12015800 3821.79 3608.93 1530.5 348.554 -293.444 455.631 
7920 2
12015900 4674.8 4114.4 1634.73 976.502 -321.344 1028.02 
12015800 3991.13 3437.73 1483.4 336.007 -339.673 477.785 
7920.5 2
12015900 4735.21 3904.79 1581.07 119.396 -414.257 431.12 
12015800 4107.57 3158.29 1492.43 230.115 -552.268 598.292 
7921 2
12015900 4847.4 3605.8 1578.27 222.15 -592.051 632.357 
12015800 4332.33 2942.13 1427.07 445.073 -428.025 617.491 
7921.5 2
12015900 5091.47 3232.67 1503.47 484.259 -740.344 884.656 
12015800 4486.73 2720.6 1366.47 306.349 -439.55 535.774 
7922 2
12015900 5375 3027.33 1446.27 571.64 -413.978 705.798 
12015800 4753.4 2414.6 1325.27 537.634 -616.935 818.328 
7922.5 2
12015900 5574.07 2798.6 1433.67 402.155 -462.088 612.579 
12015800 4916.73 2201.07 1280.47 329.966 -431.38 543.109 
7923 2
12015900 5767.27 2609.87 1426.67 390.303 -381.279 545.629 
12015800 5072 2003.67 1310.67 313.67 -398.788 507.366 
7923.5 2
12015900 6070.2 2536.93 1389.47 611.987 -147.34 629.473 
12015800 5335.13 1728.8 1376.2 531.582 -555.286 768.715 
7924 2
12015900 6427.87 2201.53 1372.07 721.102 -676.21 988.558 
12015800 5588 1529.6 1350.33 509.812 -401.613 649 
7924.5 2
12015900 6562.6 1845.53 1456.6 268.929 -710.579 759.766 
12015800 5809.13 1237.73 1381.67 441.384 -582.568 730.894 
7925 2
12015900 6674.12 1540.94 1601.38 217.398 -593.754 632.302 
12015800 6021.5 1110.75 1410.94 413.97 -247.531 482.331 
7925.5 2
12015900 6816.6 1329 1599.93 278.271 -413.94 498.78 
12015800 6203.93 961.267 1447.2 356.315 -291.96 460.653 
7926 2
12015900 7123.07 1057.87 1569.8 619.125 -547.744 826.643 
12015800 6411 605.8 1522.2 418.316 -718.114 831.07 
7926.5 2
12015900 7327.53 755.133 1565.67 412.231 -610.349 736.52 
12015800 6660.2 277 1584.53 502.419 -662.903 831.785 
7927 2
12015900 7532.67 527.6 1663.6 411.914 -456.894 615.163 
12015800 6823.73 -29.8667 1605.4 328.38 -616.198 698.236 
7927.5 2
12015900 7785.71 214.5 1663.14 511.207 -632.525 813.278 
12015800 7084.57 -211.357 1568.93 526.946 -366.647 641.952 
7928 2
12015900 7931.93 156.467 1598.73 296.59 -117.715 319.097 
12015800 7174.47 -429.533 1549.07 182.343 -442.548 478.642 
7928.5 2
12015900 8107.27 44.9333 1659.2 348.575 -221.736 413.124 
12015800 7402.2 -507.533 1554.2 452.75 -155.07 478.57 
7929 2
12015900 8261.6 -242 1652.53 309.906 -576.171 654.229 
12015800 7664.53 -608.267 1535.87 526.774 -202.276 564.275 
7929.5 2
12015900 8466 -341.4 1640.4 402.362 -195.669 447.417 
12015800 7926.13 -904.2 1563.4 514.961 -582.546 777.524 
7930 2
12015900 8629.64 -538.214 1663.29 327.942 -394.417 512.943 
12015800 8134.93 -1089.86 1544.71 418.427 -372.058 559.919 
7930.5 2
12015900 8944.07 -750.286 1664.5 620.175 -418.287 748.051 
12015800 8257.36 -1293 1548.07 241.476 -400.676 467.817 
7931 2
12015900 9151.29 -962.286 1597.07 417.771 -427.419 597.679 
12015800 8551.07 -1373.07 1576.36 592.166 -161.434 613.776 
7931.5 2
12015900 9344.93 -1205.43 1620.07 383.451 -481.471 615.507 
12015800 8734.64 -1644.57 1594.21 363.508 -537.624 648.982 
7932 2
12015900 9606 -1468.54 1606.23 528.485 -532.611 750.314 
12015800 8919.54 -1898.85 1583.54 374.283 -514.726 636.42 
7932.5 2
12015900 9975.21 -1647.36 1587.07 759.7 -367.94 844.111 
12015800 9161.71 -2109.64 1609.79 498.304 -433.738 660.633 
7933 2
12015900 10226.1 -2008.71 1635.43 492.843 -709.935 864.235 
12015800 9428.93 -2386.57 1589.86 524.979 -544.064 756.048 
7933.5 2
12015900 10451.7 -2277.93 1711.36 439.85 -524.784 684.738 
12015800 9761.71 -2607.57 1589.79 648.705 -430.799 778.721 
7934 2
12015900 10612.7 -2432.38 1727.08 316.263 -303.45 438.297 
12015800 10028.5 -2908.23 1584.31 524.213 -590.686 789.753 
7934.5 2
12015900 10771.5 -2609.77 1693.62 318.175 -355.48 477.076 
12015800 10275.3 -3136.77 1631.08 494.528 -457.993 674.029 
7935 2
12015900 10945.4 -2833.08 1697.69 349.946 -449.311 569.511 
12015800 10438.5 -3324.54 1628.38 328.277 -377.805 500.503 
7935.5 2
12015900 11155.1 -3015.29 1676.43 420.357 -365.148 556.806 
12015800 10625.9 -3507.57 1579.86 375.685 -366.8 525.054 
7936 2
12015900 11412.9 -3229.43 1679.57 512.496 -425.731 666.258 
12015800 10880.9 -3712.64 1557.29 506.958 -407.697 650.556 
7936.5 2
12015900 11625.8 -3409.69 1662.69 433.484 -367.136 568.064 
12015800 11069.8 -3937.38 1572.54 384.761 -457.723 597.956 
7937 2
12015900 11861.1 -3623.46 1654.92 486.173 -441.672 656.84 
12015800 11262.4 -4179.92 1534.92 397.807 -501.113 639.816 
7937.5 2
12015900 11958.8 -3883.21 1638.14 195.418 -519.505 555.044 
12015800 11459.6 -4413.5 1532.43 394.374 -467.154 611.362 
7938 2
12015900 12079.2 -4193.31 1621.92 240.736 -620.187 665.271 
12015800 11628.8 -4657.92 1523.62 338.396 -488.846 594.544 
7938.5 2
12015900 12314.6 -4434.29 1653.57 472.726 -483.892 676.477 
12015800 11785.3 -4872.57 1514.64 314.29 -431.021 533.439 
7939 2
12015900 12453.2 -4690.85 1637.92 278.838 -516.218 586.713 
12015800 11953.5 -5071.62 1509.77 338.382 -400.491 524.305 
7939.5 2
12015900 12659.3 -5015 1598.29 401.817 -631.879 748.817 
12015800 12076.8 -5466.79 1414.71 240.398 -770.313 806.953 
7940 2
12015900 12949.2 -5283 1603.69 567.257 -524.462 772.554 
12015800 12283.6 -5768 1457.62 404.755 -589.46 715.045 
7940.5 2
12015900 13151.3 -5518.46 1594.15 411.719 -479.555 632.048 
12015800 12525.2 -6047.08 1537.38 492.088 -568.385 751.806 
7941 2
12015900 13439.9 -5730.23 1641 578.388 -424.387 717.382 
12015800 12744.5 -6196.46 1497.54 439.34 -299.368 531.64 
7941.5 2
12015900 13606 -5924.31 1633.31 335.509 -392.075 516.032 
12015800 12915.5 -6495.38 1522.23 345.455 -603.885 695.713 
7942 2
12015900 13854.4 -6146.77 1598.08 501.787 -449.417 673.622 
12015800 13114.4 -6677.08 1546.92 401.865 -367.055 544.265 
7942.5 2
12015900 14115.1 -6307.62 1627.38 526.651 -324.942 618.828 
12015800 13406.6 -6937.15 1597.54 590.365 -525.408 790.307 
7943 2
12015900 14342.4 -6496.21 1601.5 444.046 -368.357 576.944 
12015800 13639.5 -7163.79 1629.29 454.853 -442.64 634.682 
7943.5 2
12015900 14499.2 -6710.85 1603.62 307.908 -421.674 522.127 
12015800 13810.2 -7268 1563.92 335.424 -204.743 392.975 
7944 2
12015900 14709.2 -6883.15 1582.54 430.485 -353.09 556.767 
12015800 14057.5 -7487.46 1602.38 506.778 -449.716 677.546 
7944.5 2
12015900 14918.8 -7195.38 1671.38 415.904 -619.505 746.165 
12015800 14361.2 -7734.69 1534.15 602.564 -490.537 776.988 
7945 2
12015900 15189.8 -7552.31 1658.23 545.117 -718.155 901.609 
12015800 14622.5 -7982.46 1550.08 525.77 -498.53 724.545 
7945.5 2
12015900 15421.8 -7909.46 1638.15 466.801 -718.619 856.923 
12015800 14824.1 -8199.46 1476.85 405.51 -436.62 595.882 
7946 2
12015900 15638.8 -8128.38 1681.15 441.213 -444.966 626.629 
12015800 15067.8 -8343.92 1524.46 495.466 -293.621 575.934 
7946.5 2
12015900 15926.6 -8355.43 1640.5 563.063 -444.313 717.255 
12015800 15265.3 -8634 1486.14 386.379 -567.665 686.682 
7947 2
12015900 16116.5 -8480.46 1633.54 376.02 -247.59 450.213 
12015800 15512.2 -8820.08 1505.77 489 -368.469 612.283 
7947.5 2
12015900 16346.9 -8726.38 1694.15 464.64 -495.813 679.5 
12015800 15762.2 -9024.08 1535.62 503.877 -411.29 650.424 
7948 2
12015900 16587.1 -8945.57 1681.57 475.683 -434.033 643.94 
12015800 15979.6 -9288.36 1529.43 430.671 -523.327 677.753 
7948.5 2
12015900 16823.5 -9336 1667.46 475.645 -785.571 918.346 
12015800 16222.8 -9612.92 1516.38 489.188 -653.05 815.953 
7949 2
12015900 16985.6 -9595.14 1710.64 322.133 -515.195 607.614 
12015800 16403.6 -9884.93 1588.14 359.59 -540.766 649.41 
7949.5 2
12015900 17237.4 -9838.77 1766.08 505.649 -489.21 703.567 
12015800 16622.8 -10126.3 1580.23 440.013 -484.697 654.632 
7950 2
12015900 17500.4 -10154.4 1773.93 525.945 -631.319 821.694 
12015800 16990.2 -10348.9 1498.64 734.89 -445.242 859.246 
7950.5 2
12015900 17640.2 -10319.2 1740.08 280.154 -330.111 432.966 
12015800 17117.8 -10591.5 1598.08 255.775 -486.192 549.367 
7951 2
12015900 18077.2 -10491 1752.86 867.183 -340.965 931.807 
12015800 17390.9 -10854.1 1649.36 541.688 -521.04 751.605 
7951.5 2
12015900 18574.5 -10835.8 1751.69 986.602 -684.066 1200.55 
12015800 17659.4 -11026.2 1553.08 532.793 -341.444 632.813 
7952 2
12015900 18897.4 -10976 1726.15 663.086 -287.948 722.909 
12015800 18122 -11192.9 1499.46 949.929 -342.284 1009.71 
7952.5 2
12015900 19173.8 -11177 1671.07 549.505 -399.602 679.439 
12015800 18522.3 -11442.4 1435.5 795.797 -495.893 937.658 
7953 2
12015900 19398.9 -11381.3 1696.43 437.171 -396.671 590.31 
12015800 18723.1 -11768.1 1428.14 390.014 -632.455 743.041 
7953.5 2
12015900 19546.3 -11504.8 1648.46 297.736 -249.462 388.43 
12015800 18967.5 -11967.4 1477.46 493.728 -402.653 637.101 
7954 2
12015900 19856.8 -11569.2 1693.21 624.704 -129.668 638.02 
12015800 19218.6 -12091.9 1466.93 505.24 -250.448 563.908 
7954.5 2
12015900 20310.5 -11523.9 1746.15 903.89 90.2215 908.381 
12015800 19421.2 -12163.2 1430.69 403.562 -142.025 427.824 
7955 2
12015900 20819.7 -11352.6 1745.21 1024.5 344.628 1080.91 
12015800 19689.4 -12300.6 1559.79 539.633 -276.494 606.344 
7955.5 2
12015900 20801.4 -11225.1 1740.15 -36.8066 256.156 258.787 
12015800 19840.1 -12354.1 1555.69 302.507 -107.441 321.02 
7956 2
12015900 20539.2 -11016.9 1725 -526.446 417.969 672.193 
12015800 19910.6 -12454.4 1482.93 141.699 -201.509 246.342 
7956.5 2
12015900 20563.1 -11060.1 1713.38 46.8814 -84.7708 96.8708 
12015800 19999.8 -12678.1 1425.69 175.101 -439.388 472.993 
7957 2
12015900 20416.8 -11211.3 1712.43 -294.942 -304.856 424.179 
12015800 20201.8 -12863.1 1496.14 407.291 -372.973 552.263 
7957.5 2
12015900 20432.9 -11355.9 1715.85 31.9552 -286.411 288.188 
12015800 20399.5 -13001.2 1522.92 391.437 -273.583 477.568 
7958 2
12015900 20617.2 -11574.8 1715 376.907 -447.538 585.106 
12015800 20662.2 -13274.5 1532.31 537.36 -558.754 775.218 
7958.5 2
12015900 20632.8 -11573.8 1715 31.3275 1.86104 31.3828 
12015800 20822.3 -13403.6 1560.92 322.736 -260.391 414.683 
7959 2
12015900 20680.3 -11650.8 1715 96.4269 -156.031 183.422 
12015800 21010.8 -13611.6 1569.62 382.275 -421.907 569.332 
7959.5 2
12015900 20612.5 -11415.2 1715 -132.437 460.068 478.751 
12015800 21231.9 -13826.6 1576.86 431.812 -419.976 602.363 
7960 2
12015900 20513.6 -11105.4 1715 -196.981 617.191 647.863 
12015800 21557.5 -14010.1 1565 648.768 -365.407 744.595 
7960.5 2
12015900 20623.3 -11036.1 1711.54 224.32 141.734 265.344 
12015800 21771.2 -14246.5 1584.62 436.841 -483.561 651.661 
7961 2
12015900 20654.3 -11069.5 1707.31 62.753 -67.5802 92.2227 
12015800 22180 -14453.5 1540.23 827.624 -418.873 927.586 
7961.5 2
12015900 20755.7 -11334.5 1699.21 196.144 -512.647 548.889 
12015800 22586.9 -14661.7 1478.79 786.958 -402.81 884.058 
7962 2
12015900 20813 -11171 1697.23 112.767 321.85 341.034 
12015800 22942.9 -14749.6 1424 700.917 -173.034 721.96 
7962.5 2
12015900 20870.8 -11454.4 1694.31 115.231 -564.511 576.152 
12015800 23517.5 -14868.2 1437.77 1144.5 -236.286 1168.64 
7963 2
12015900 20849.4 -11585.5 1693 -42.2471 -258.177 261.611 
12015800 23994.1 -15097 1482.62 938.219 -450.333 1040.7 
7963.5 2
12015900 20689.6 -11496 1693 -331.538 185.764 380.034 
12015800 24348.6 -15162.8 1528 735.49 -136.411 748.034 
7964 2
12015900 20753.4 -11054.4 1693 127.69 883.286 892.468 
12015800 24631.2 -15258.9 1502.79 565.262 -192.214 597.049 
7964.5 2
12015900 20766.5 -11081.8 1692 25.3576 -53.1702 58.9074 
12015800 24942.9 -15346.8 1515.92 602.918 -170.192 626.479 
7965 2
12015900 20865.9 -11016.2 1685.42 204.482 135.143 245.105 
12015800 25296.3 -15389.7 1581.5 727.182 -88.1081 732.5 
7965.5 2
12015900 20868.1 -11033.5 1684.85 4.45414 -35.8181 36.094 
12015800 25634.8 -15562.4 1537.38 697.806 -356.119 783.425 
7966 2
12015900 20751.7 -10949.7 1681.69 -233.236 168.028 287.459 
12015800 26006 -15733.9 1482.08 743.949 -343.764 819.533 
7966.5 2
12015900 20678.6 -10942.6 1664.38 -144.707 14.0137 145.384 
12015800 26407.6 -15847.5 1462.69 795.278 -224.981 826.489 
7967 2
12015900 20534.3 -11031.9 1666.15 -285.758 -176.847 336.054 
12015800 26843.8 -16040.7 1390.38 863.823 -382.483 944.714 
7967.5 2
12015900 20403.1 -11183.8 1668.23 -262.988 -304.301 402.196 
12015800 27233.2 -16167.5 1411.85 780.33 -254.047 820.643 
7968 2
12015900 20449.4 -11320.6 1666.62 92.6154 -273.692 288.938 
12015800 27602.5 -16339 1521.92 738.462 -343.077 814.265 
7968.5 2
12015900 20595 -11467.5 1672.54 291.814 -294.435 414.545 
12015800 27933.5 -16503.4 1523.77 663.327 -329.428 740.625 
7969 2
12015900 20714.8 -11520.8 1673 238.737 -106.191 261.289 
12015800 28455.5 -16418.5 1634.23 1039.99 169.016 1053.64 
7969.5 2
12015900 20677.4 -11166.8 1684.08 -74.4762 703.93 707.859 
12015800 28699.8 -16524.3 1600.92 485.701 -210.277 529.265 
7970 2
12015900 20647.2 -10881.7 1708.77 -60.794 574.752 577.958 
12015800 29060.1 -16586.2 1576.08 726.272 -124.69 736.898 
7970.5 2
12015900 20590.5 -10980.9 1709.92 -113.766 -198.859 229.102 
12015800 29378.3 -16651.6 1570.46 637.737 -131.185 651.09 
7971 2
12015900 20599.2 -10981 1708.77 17.3499 -0.153539 17.3506 
12015800 29643.3 -16911.2 1575.54 528.942 -518.041 740.369 
7971.5 2
12015900 20598.1 -11056 1706.54 -2.12831 -148.221 148.237 
12015800 29966.5 -17005.9 1561.15 638.644 -187.291 665.54 
7972 2
12015900 20580.5 -10949.3 1705 -35.0904 212.534 215.412 
12015800 30372.1 -16995.3 1524.08 807.999 21.1462 808.275 
7972.5 2
12015900 20518.8 -10908.1 1706 -123.478 82.6268 148.573 
12015800 30680.1 -17265.3 1480.23 617.234 -541.082 820.822 
7973 2
12015900 20615.9 -11086.5 1705.77 192.996 -354.641 403.755 
12015800 31103.5 -17420.7 1429.69 841.872 -308.916 896.759 
7973.5 2
12015900 20575.6 -11001.2 1706 -81.6594 172.493 190.846 
12015800 31557.6 -17613.8 1413.83 919.119 -390.805 998.754 
7974 2
12015900 20731.5 -10970.1 1699.14 314.348 62.716 320.543 
12015800 31890.6 -17705.8 1371.43 671.347 -185.556 696.518 
7974.5 2
12015900 20683.2 -11058.5 1696.23 -96.8861 -177.145 201.909 
12015800 32442.8 -17810.5 1368.23 1106.76 -209.771 1126.47 
7975 2
12015900 20755.5 -11077.7 1695.93 145.273 -38.5057 150.29 
12015800 32921.5 -17910 1506.93 961.152 -199.876 981.715 
7975.5 2
12015900 20729.1 -11280.5 1694 -52.531 -403.076 406.485 
12015800 33279.5 -18018.9 1564.46 711.653 -216.547 743.87 
7976 2
12015900 20864.2 -11315.2 1694 269.231 -69.2614 277.997 
12015800 33733.2 -18012 1529.23 903.923 13.791 904.028 
7976.5 2
12015900 20894.8 -11242.4 1694 62.2264 148.061 160.606 
12015800 34072.2 -18256.6 1525.31 689.024 -497.186 849.675 
7977 2
12015900 20924.1 -11216.2 1694 59.2916 53.0504 79.5603 
12015800 34522.2 -18321.5 1680.77 912.623 -131.69 922.075 
7977.5 2
12015900 20964.6 -11230.8 1694 79.2456 -28.4833 84.209 
12015800 34850.9 -18417.9 1578.21 643.255 -188.491 670.303 
7978 2
12015900 20718.6 -11136.8 1694 -486.079 185.651 520.326 
12015800 35231.1 -18556.5 1563.62 751.422 -273.922 799.793 
7978.5 2
12015900 20672.5 -11082.8 1684.15 -93.9997 109.98 144.677 
12015800 35638.5 -18580.5 1540.92 829.704 -49.0365 831.152 
7979 2
12015900 20479.9 -11096.4 1678.29 -377.656 -26.6322 378.594 
12015800 36014.9 -18692.9 1522.57 738.171 -220.233 770.324 
7979.5 2
12015900 20556.5 -11209.9 1680.62 151.392 -224.297 270.608 
12015800 36464 -18949.2 1508.08 887.493 -506.667 1021.94 
7980 1
12015800 36841 -19068.8 1492.54 761.616 -241.492 798.985 
7980.5 1
12015800 37281.8 -19214.3 1483.5 869.4 -287.015 915.551 
7981 1
12015800 37659.1 -19352.1 1489.57 745.624 -272.445 793.84 
7981.5 1
12015800 38193.8 -19536.6 1469.43 1113.99 -384.226 1178.39 
7982 1
12015800 38596.2 -19778.3 1581.33 798.441 -479.554 931.386 
7982.5 1
12015800 38915.6 -19881.8 1537.86 633.673 -205.395 666.13 
7983 1
12015800 39189.9 -19974.2 1545.4 554.266 -186.696 584.865 
7983.5 1
12015800 39471.6 -20180.1 1562.21 569.11 -416.046 704.969 
7984 1
12015800 39764.2 -20417.2 1517.71 595.868 -482.834 766.934 
7984.5 1
12015800 39835.7 -20805 1491.93 143.287 -777.126 790.225 
7985 1
12015800 40036.3 -21014.5 1494.8 395.567 -413.149 571.984 
7985.5 1
12015800 40609.9 -21148.1 1487.4 1154.26 -268.947 1185.18 
7986 1
12015800 41216.2 -21301.9 1520.69 1184.21 -300.399 1221.72 
7986.5 1
12015800 41742.7 -21516.9 1586.86 1030.26 -420.586 1112.8 
7987 1
12015800 42079 -21568.9 1617.79 680.74 -105.408 688.853 
7987.5 1
12015800 42521.6 -21612.4 1586.93 892.425 -87.5576 896.71 
7988 1
12015800 42828.8 -21730.4 1629.57 609.41 -234.269 652.888 
7988.5 1
12015800 43132.6 -21981.9 1519.79 605.293 -500.996 785.733 
7989 1
12015800 43492.7 -22153.4 1375.07 715.848 -340.812 792.837 
7989.5 1
12015800 43932.4 -22335.1 1357.07 884.593 -365.766 957.23 
7990 1
12015800 44281.7 -22306.8 1330.29 707.201 57.4031 709.527 
7990.5 1
12015800 44719.7 -22350.8 1380.29 876 -88 880.409 
7991 1
12015800 45079.1 -22463.1 1439.21 714.428 -223.232 748.491 
7991.5 1
12015800 45442.3 -22493.6 1450.31 735.296 -61.8299 737.891 
7992 1
12015800 45777 -22641.6 1465.29 672.073 -297.1 734.813 
7992.5 1
12015800 46093.4 -22847.4 1510.92 643.058 -418.319 767.147 
7993 1
12015800 46354.5 -22977.6 1519.36 520.15 -259.479 581.279 
7993.5 1
12015800 46643.4 -23088.7 1497.79 565.418 -217.361 605.758 
7994 1
12015800 46888.2 -23320.9 1457.31 492.56 -467.221 678.904 
7994.5 1
12015800 47106.3 -23369.6 1448.14 435.239 -97.1025 445.94 
7995 1
12015800 47269.5 -23443.1 1441.71 317.538 -142.996 348.25 
7995.5 1
12015800 47323.1 -23593 1438.54 108.896 -304.733 323.605 
7996 1
12015800 46802.6 -23761.4 1466.86 -1053.51 -340.949 1107.31 
7996.5 1
12015800 46283.7 -23751.8 1562.62 -1027.62 18.9751 1027.8 
7997 1
12015800 45726.6 -24324.1 1580.64 -1105.26 -1135.51 1584.61 
7997.5 1
12015800 45272.2 -24226.5 1588.31 -921.884 198.137 942.936 
7998 1
12015800 44912.3 -23886.9 1589 -734.425 693.07 1009.81 
7998.5 1
12015800 44465.9 -23394.3 1544.93 -883.876 975.389 1316.29 
7999 1
12015800 43913.6 -23253.9 1463.5 -1111.24 282.409 1146.56 
7999.5 1
12015800 43298.3 -23551.4 1492.29 -1223.37 -591.451 1358.84 
8000 1
12015800 42630.8 -23713.8 1506.36 -1319.17 -320.864 1357.63 
8000.5 1
12015800 41897.8 -23413.5 1618.92 -1457.14 596.913 1574.66 
8001 1
12015800 41323.2 -23150.2 1684.79 -1146.97 525.597 1261.66 
8001.5 1
12015800 40870.8 -22934.8 1702.15 -904.736 430.89 1002.1 
8002 1
12015800 40413.3 -22753.4 1689.07 -920.645 364.871 990.312 
8002.5 1
12015800 39955.1 -22521.5 1629.69 -925.674 468.465 1037.46 
8003 1
12015800 39444.2 -22292.6 1635.43 -1027.89 460.555 1126.35 
8003.5 1
12015800 38914.6 -22075.2 1678.92 -1050.79 431.526 1135.95 
8004 1
12015800 38428.8 -21897.7 1712.46 -993.393 362.907 1057.61 
8004.5 1
12015800 37993.5 -21682.9 1729.57 -870.692 429.527 970.875 
8005 1
12015800 37498.5 -21495.1 1737.93 -963.035 365.342 1030.01 
8005.5 1
12015800 37001.9 -21341.7 1667.77 -1001.16 309.376 1047.87 
8006 1
12015800 36507.7 -21212.7 1633.07 -1000.42 261.089 1033.93 
8006.5 1
12015800 36022.8 -21035.1 1630.29 -945.28 346.282 1006.71 
8007 1
12015800 35397.8 -20881.9 1602.92 -1250.03 306.297 1287.01 
8007.5 1
12015800 34764.6 -20684.9 1588.57 -1261.35 392.419 1320.98 
8008 1
12015800 34241.2 -20594.9 1586 -1046.68 180.011 1062.05 
8008.5 1
12015800 33701.8 -20409.9 1657.29 -1096.43 376.005 1159.11 
8009 1
12015800 33166.6 -20128 1669.71 -1047.39 551.719 1183.81 
8009.5 1
12015800 32638.4 -19929.5 1696.15 -1067.04 401.088 1139.94 
8010 1
12015800 32235.1 -19772.2 1664.71 -806.626 314.495 865.767 
8010.5 1
12015800 31755.9 -19625.8 1620.69 -962.145 294.066 1006.08 
8011 1
12015800 31483.5 -19363 1593.79 -544.846 525.538 756.999 
