# Supplementary material for: Intrinsic group behaviour II: On the dependence of triad spatial dynamics on social and personal features; and on the effect of social interaction on small group dynamics
Source: PLoS One. 2019 Dec 3;14(12):e0225704. doi: 10.1371/journal.pone.0225704 (PMC6890182; doi:10.1371/journal.pone.0225704)
Supplement: S1 Data Set — (ZIP) [file pone.0225704.s001.zip › set_2_int/group_traj_dyad_int/traj_2_0109_18.dat]

2 12012200 12020800 0 0 1 0 0 1 0 25 0 50 1553.59 1616.38 1490.8 
7882 1
12012200 46341 -23518.5 1506.5 0 0 0 
7882.5 1
12012200 46071.1 -23389.2 1538.79 -784.468 375.831 869.85 
7883 1
12012200 45517.5 -23467.4 1575.69 -1075.11 -151.787 1085.77 
7883.5 1
12012200 45104.9 -23396.8 1601 -823.43 140.949 835.406 
7884 1
12012200 44604.1 -23421.1 1532.92 -1024.23 -49.709 1025.43 
7884.5 1
12012200 44252 -23347.1 1520.93 -708.404 148.761 723.855 
7885 1
12012200 43713.7 -23099.4 1524.43 -1068.03 491.497 1175.69 
7885.5 1
12012200 42881.6 -22947.7 1490.77 -1677.62 305.92 1705.28 
7886 1
12012200 42083.3 -22745.1 1620.79 -1609.54 408.51 1660.57 
7886.5 1
12012200 41580.5 -22602.5 1678.31 -1001.49 283.93 1040.96 
7887 1
12012200 41275.4 -22502.3 1661.21 -620.287 203.766 652.899 
7887.5 1
12012200 40967.9 -22347.2 1595.77 -612.418 308.874 685.901 
7888 1
12012200 40409.8 -22276.5 1689.71 -1105.22 140.061 1114.06 
7888.5 1
12012200 40039.6 -22320.2 1699 -735.925 -86.9399 741.043 
7889 1
12012200 39736.6 -22528.6 1648.07 -603.673 -415.021 732.574 
7889.5 1
12012200 39548.5 -22743.5 1652.92 -377.576 -431.661 573.493 
7890 1
12012200 39650.6 -22764.8 1640.14 206.963 -43.0979 211.403 
7890.5 1
12012200 39540.6 -22673.2 1571.07 -213.592 177.809 277.916 
7891 1
12012200 39437.1 -22801.5 1559.15 -207.404 -257.163 330.377 
7891.5 1
12012200 39179.3 -22865.1 1558.54 -529.3 -130.469 545.143 
7892 1
12012200 39055.4 -23099.3 1558 -245.305 -463.78 524.658 
7892.5 1
12012200 39043.8 -23335.8 1558 -23.6498 -479.683 480.265 
7893 1
12012200 39095.1 -23426.2 1558 101.589 -179.099 205.905 
7893.5 1
12012200 39059.5 -23375.2 1558 -69.9605 100.164 122.177 
7894 1
12012200 39211.6 -23438.2 1556.62 311.791 -129.098 337.461 
7894.5 1
12012200 39330.9 -23507.4 1554 236.591 -137.156 273.472 
7895 1
12012200 39397.1 -23381.1 1553.79 130.858 249.435 281.677 
7895.5 1
12012200 39733.5 -23510.8 1553.15 693.588 -267.271 743.302 
7896 1
12012200 38818.2 -22472 1638.8 -1334.2 1514.24 2018.17 
7896.5 1
12012200 38578 -22194.8 1662.77 -734.557 847.565 1121.58 
7897 1
12012200 38199.1 -21861.1 1715.86 -771.749 679.786 1028.45 
7897.5 1
12012200 37795.1 -21706.9 1672.64 -793.573 302.835 849.392 
7898 1
12012200 37316.5 -21423.8 1626.92 -955.452 565.188 1110.1 
7898.5 1
12012200 36802.2 -21089.6 1632.5 -1030.56 669.592 1228.98 
7899 1
12012200 36363.5 -20824.3 1612.77 -879.11 531.734 1027.41 
7899.5 1
12012200 35787.4 -20544.4 1540.29 -1173.49 570.019 1304.6 
7900 1
12012200 35172.1 -20129.8 1568 -1201.59 809.849 1449.03 
7900.5 1
12012200 34674.8 -19946.6 1659.08 -1006.67 370.79 1072.79 
7901 1
12012200 34177.5 -19746.3 1629.57 -1012.92 408.003 1092.01 
7901.5 1
12012200 33618.1 -19489.3 1662.71 -1105.45 507.905 1216.55 
7902 1
12012200 33088.9 -19257.3 1638.21 -1041.9 456.693 1137.6 
7902.5 1
12012200 32617.9 -19116.8 1648.46 -941.868 280.879 982.857 
7903 1
12012200 32112.6 -18803.8 1569.5 -1018.85 631.17 1198.52 
7903.5 1
12012200 31530.6 -18431.5 1427.07 -1134.5 725.703 1346.75 
7904 1
12012200 31099.5 -18152.3 1304.85 -877.868 568.62 1045.93 
7904.5 1
12012200 30932.9 -18068.6 1226.43 -340.862 171.24 381.457 
7905 1
12012200 30079.9 -17968.6 1396.64 -1653.1 193.798 1664.42 
7905.5 1
12012200 29424.5 -17570.2 1540.08 -1310.64 796.681 1533.78 
7906 1
12012200 28958.6 -17378.5 1618.29 -935.677 385.002 1011.79 
7906.5 1
12012200 28477.8 -17237.2 1638.23 -965.312 283.828 1006.17 
7907 1
12012200 28036.3 -17280.1 1645.93 -902.987 -87.9121 907.256 
7907.5 1
12012200 27612.6 -17000.6 1659 -840.561 554.705 1007.1 
7908 1
12012200 27132.7 -16938.3 1628.07 -939.195 121.89 947.071 
7908.5 1
12012200 26622 -16619.7 1549.08 -1044.41 651.52 1230.96 
7909 1
12012200 26183.1 -16417.1 1497.71 -903.145 416.768 994.669 
7909.5 1
12012200 25742.9 -16314.2 1487.86 -868.132 203.015 891.554 
7910 1
12012200 25132.8 -16084.9 1582.71 -1187.05 446.081 1268.1 
7910.5 1
12012200 24630.4 -15808.2 1657.77 -1006.82 554.659 1149.49 
7911 1
12012200 24284.6 -15650.4 1611.71 -705.741 321.888 775.682 
7911.5 1
12012200 23956.1 -15472 1684.5 -635.258 345.123 722.954 
7912 1
12012200 23496.1 -15341.6 1884.36 -905.652 256.749 941.343 
7912.5 1
12012200 23077.8 -15171.9 1729.77 -858.937 348.354 926.889 
7913 1
12012200 22579.2 -14965.8 1600.69 -1003.1 414.796 1085.48 
7913.5 1
12012200 22129.9 -14776.4 1487.5 -920.701 388.14 999.171 
7914 1
12012200 21651.4 -14536.9 1625.93 -951.434 476.143 1063.93 
7914.5 1
12012200 21285.6 -14272.3 1597.29 -721.33 521.837 890.298 
7915 1
12012200 20938.9 -14051.6 1558 -679.832 432.773 805.893 
7915.5 1
12012200 20659.7 -13810.9 1580.36 -562.932 485.311 743.249 
7916 1
12012200 20377.4 -13565.5 1594.21 -570.274 495.671 755.581 
7916.5 1
12012200 20007.6 -13365.8 1584.86 -753.128 406.75 855.948 
7917 1
12012200 19726.7 -13104.3 1597.73 -551.885 513.79 754.027 
7917.5 1
12012200 19560.9 -12829.8 1666.86 -323.977 536.096 626.386 
7918 1
12012200 19454.6 -12501.9 1668 -212.997 657.028 690.691 
7918.5 1
12012200 19473 -12102.1 1588.08 37.6093 816.024 816.89 
7919 1
12012200 18974 -11894.9 1516.93 -1014.23 421.178 1098.2 
7919.5 1
12012200 18340.5 -11643 1458.36 -1269.54 504.724 1366.19 
7920 1
12012200 17615.8 -11360.9 1395.8 -1437.9 559.656 1542.97 
7920.5 1
12012200 17005.4 -10998.6 1503.93 -1206.27 716.13 1402.83 
7921 1
12012200 16517.1 -10565.8 1589 -966.921 856.973 1292.03 
7921.5 1
12012200 16204 -10181.7 1629.8 -621.296 762.169 983.316 
7922 1
12012200 15827 -9694.67 1580.8 -760.081 981.855 1241.68 
7922.5 1
12012200 15463.5 -9223.93 1566.33 -734.276 950.976 1201.46 
7923 1
12012200 15083.2 -8815.6 1579.93 -768.35 824.916 1127.32 
7923.5 1
12012200 14822.8 -8449.6 1577.53 -526.061 739.394 907.438 
7924 1
12012200 14484.9 -7982.07 1557.93 -681.317 942.608 1163.06 
7924.5 1
12012200 14093.2 -7595 1574.8 -781.77 772.588 1099.12 
7925 1
12012200 13679.2 -7225.62 1573.25 -807.042 720.029 1081.55 
7925.5 1
12012200 13228.3 -6968.73 1609.67 -880.705 501.742 1013.6 
7926 1
12012200 13004.8 -6741.27 1617.87 -451.448 459.529 644.183 
7926.5 1
12012200 12750.9 -6411.8 1635.73 -511.962 664.247 838.648 
7927 1
12012200 12379.1 -6124.87 1579.4 -746.452 576.171 942.955 
7927.5 1
12012200 12120.1 -5890.79 1535.79 -523.357 472.891 705.357 
7928 2
12020800 11195.1 -4855.57 1590.57 0 0 0 
12012200 12002.5 -5391.93 1494.73 -238.549 1011.87 1039.61 
7928.5 2
12020800 10848.8 -4606.67 1564.4 -936.062 672.716 1152.72 
12012200 11515.2 -5042.47 1469 -968.721 694.765 1192.11 
7929 2
12020800 10456.7 -4411.8 1642.2 -787.282 391.299 879.163 
12012200 11170.9 -5022 1486.87 -691.432 41.0977 692.653 
7929.5 1
12020800 10053.7 -4018.07 1606.33 -793.307 775.066 1109.08 
7930 1
12020800 9564.36 -3755.14 1659.43 -980.714 526.901 1113.29 
7930.5 1
12020800 9183.79 -3419.93 1635.5 -750.634 661.172 1000.3 
7931 1
12020800 8790.36 -3146.21 1607.36 -793.203 551.843 966.282 
7931.5 1
12020800 8458.5 -2725.14 1589.5 -657.143 833.805 1061.63 
7932 1
12020800 8132.77 -2343.92 1607.54 -659.374 771.7 1015.03 
7932.5 1
12020800 7742.36 -1883.93 1600.36 -803.317 946.491 1241.44 
7933 1
12020800 7449.36 -1492.57 1623.93 -575.639 768.875 960.483 
7933.5 1
12020800 7113.57 -941.929 1607.14 -654.553 1073.38 1257.21 
7934 1
12020800 6521.54 -227.308 1556.38 -1163.13 1403.97 1823.18 
7934.5 1
12020800 6196.54 37.2308 1548.08 -651.303 530.137 839.786 
7935 1
12020800 5927.46 460.462 1515.46 -541.402 851.571 1009.1 
7935.5 1
12020800 5523.14 907.214 1513 -810.258 895.296 1207.51 
7936 1
12020800 5195.5 1370.29 1453 -651.377 920.619 1127.76 
7936.5 1
12020800 4899 1800.77 1381.54 -603.87 876.749 1064.59 
7937 1
12020800 4470.15 2191.77 1339.15 -886.046 807.851 1199.04 
7937.5 1
12020800 3976.57 2656.36 1468.71 -987.165 929.176 1355.68 
7938 1
12020800 3535.38 3089.08 1602.38 -882.374 865.44 1235.95 
7938.5 1
12020800 3340.93 3431 1549.57 -390.474 686.593 789.86 
7939 1
12020800 3207.69 3895.54 1580.85 -268.081 934.685 972.37 
7939.5 1
12020800 2949.29 4438.86 1576.29 -503.717 1059.1 1172.79 
7940 1
12020800 2819.15 5024.92 1572.46 -254.661 1146.9 1174.83 
7940.5 1
12020800 2813.69 5463.85 1570.77 -11.1233 893.937 894.006 
7941 1
12020800 2850.92 5611.15 1572.31 74.6108 295.206 304.488 
7941.5 1
12020800 2740.31 5806.85 1573.54 -223.465 395.338 454.124 
7942 1
12020800 2244.62 6411.46 1632.38 -1001.4 1221.45 1579.47 
7942.5 1
12020800 1526.77 6814.15 1798.69 -1450.19 813.52 1662.79 
7943 1
12020800 1381.29 7069.29 1758.64 -284.147 498.304 573.626 
7943.5 1
12020800 1183 7283.08 1694.15 -389.559 420.022 572.866 
7944 1
12020800 952.615 7556 1659.23 -472.1 559.269 731.888 
7944.5 1
12020800 677.769 7840.92 1652.15 -545.33 565.324 785.478 
7945 1
12020800 578 8053.77 1606.31 -200.743 428.262 472.976 
7945.5 1
12020800 377.308 8416.77 1587 -403.807 730.382 834.577 
7946 1
12020800 287.077 8837.31 1619.38 -183.396 854.753 874.206 
7946.5 1
12020800 265.857 9370.71 1688.43 -41.526 1043.85 1044.67 
7947 1
12020800 344.615 9873.31 1797.77 155.957 995.234 1007.38 
7947.5 1
12020800 184.385 10322.8 1850.23 -323.046 906.172 962.033 
7948 1
12020800 125.714 10895.9 1836.57 -116.179 1134.83 1140.76 
