# Supplementary material for: Intrinsic group behaviour II: On the dependence of triad spatial dynamics on social and personal features; and on the effect of social interaction on small group dynamics
Source: PLoS One. 2019 Dec 3;14(12):e0225704. doi: 10.1371/journal.pone.0225704 (PMC6890182; doi:10.1371/journal.pone.0225704)
Supplement: S1 Data Set — (ZIP) [file pone.0225704.s001.zip › set_2_int/group_traj_dyad_int/traj_2_0109_17.dat]

2 12002200 12001901 0 0 0 1 2 0 1 20 20 20 1747.65 1774.02 1721.27 
7819.5 1
12001901 -36402.5 -3627.5 1687 0 0 0 
7820 1
12001901 -36141.9 -3504.54 1751.23 819.424 386.672 906.075 
7820.5 1
12001901 -35508.6 -3447.79 1817.07 1236.88 110.845 1241.83 
7821 1
12001901 -34716.9 -3573.23 1812.69 1574 -249.394 1593.63 
7821.5 1
12001901 -34025.2 -3621.36 1699.5 1383.42 -96.2527 1386.76 
7822 1
12001901 -33539.2 -3452.31 1655.15 964.253 335.416 1020.92 
7822.5 2
12002200 -33343.9 -2273.29 1806.29 0 0 0 
12001901 -32924.1 -3232.08 1641.08 1263.15 452.219 1341.66 
7823 2
12002200 -32858.5 -2052.38 1857.46 1270.67 578.275 1396.07 
12001901 -32407.1 -2919.92 1606.38 1052.95 635.751 1230 
7823.5 2
12002200 -32330.4 -1976.43 1804.64 1037.39 149.226 1048.07 
12001901 -31909.6 -2510.14 1661.43 977.277 805.069 1266.18 
7824 2
12002200 -31828.2 -1770.69 1774.77 1012.65 414.791 1094.31 
12001901 -31342.8 -2204.69 1676.69 1142.74 615.828 1298.11 
7824.5 2
12002200 -31240.7 -1475.29 1686.36 1181.97 594.379 1323.01 
12001901 -30921.6 -1911.07 1650 847.635 590.786 1033.21 
7825 2
12002200 -30696.5 -1135.43 1633 1058.78 661.201 1248.28 
12001901 -30315 -1594.29 1574.36 1180.1 616.315 1331.35 
7825.5 2
12002200 -30100 -848.077 1581.23 1209.94 582.863 1343.01 
12001901 -29574.8 -1284.46 1505.31 1501.48 628.447 1627.7 
7826 2
12002200 -29558.2 -471 1600.79 1098.96 764.862 1338.92 
12001901 -29117.4 -908.214 1427.93 927.814 763.179 1201.37 
7826.5 2
12002200 -29087.4 -87.1429 1704.57 928.712 757.115 1198.22 
12001901 -28692.8 -558 1463.93 837.419 690.758 1085.55 
7827 2
12002200 -28376.2 296.5 1660.29 1413.8 762.709 1606.41 
12001901 -28369.4 -209.929 1515.57 642.999 691.991 944.616 
7827.5 2
12002200 -27769.9 675.929 1597.93 1212.57 758.857 1430.45 
12001901 -27999.2 188.786 1518.07 740.286 797.429 1088.08 
7828 2
12002200 -26925.2 653.571 1557.79 1679.35 -44.4476 1679.94 
12001901 -27616.1 760.857 1532.79 761.573 1137.32 1368.75 
7828.5 2
12002200 -26482.1 874.286 1498.79 870.474 433.623 972.499 
12001901 -26930.3 1407.21 1675.29 1347.46 1269.86 1851.54 
7829 2
12002200 -26097.1 1105 1545.15 782.654 468.931 912.384 
12001901 -26357.5 1697.23 1673.62 1164.12 589.464 1304.85 
7829.5 2
12002200 -25597.6 1464.29 1612.64 1011 727.299 1245.43 
12001901 -25860.7 2017.29 1611.64 1005.72 647.885 1196.34 
7830 2
12002200 -24745.6 1646.64 1632.43 1683.94 360.39 1722.07 
12001901 -25359.2 2291.93 1599.36 991.107 542.772 1130 
7830.5 2
12002200 -24173 1851.64 1698.21 1129.33 404.339 1199.53 
12001901 -24765.4 2609.07 1597.43 1171.17 625.528 1327.76 
7831 2
12002200 -23630.6 2249.77 1670.46 1122.95 824.278 1393 
12001901 -24196.8 2888.15 1603.23 1177.19 577.81 1311.35 
7831.5 2
12002200 -23098.5 2520.07 1653.71 1083.74 550.514 1215.55 
12001901 -23542.6 3196.43 1661.29 1332.39 627.851 1472.91 
7832 2
12002200 -22414.2 2833.21 1652.29 1363.12 623.791 1499.07 
12001901 -22870.6 3445.21 1646.57 1338.65 495.589 1427.44 
7832.5 2
12002200 -21774.6 3165 1455.07 1254.06 650.56 1412.76 
12001901 -22244.5 3578.86 1268.14 1227.73 262.045 1255.38 
7833 2
12002200 -21125.3 3215.64 1440 1275.75 99.4948 1279.62 
12001901 -21554.3 3682.86 1497.21 1356.02 204.322 1371.33 
7833.5 2
12002200 -20590.7 3320.64 1492 1060.66 208.333 1080.92 
12001901 -20925.9 3748.07 1523.07 1246.88 129.393 1253.58 
7834 2
12002200 -19885.2 3210.23 1430.92 1445.82 -226.254 1463.42 
12001901 -20259.1 3759.92 1355.92 1366.35 24.2862 1366.57 
7834.5 2
12002200 -19297.3 3115.2 1389.47 1170.96 -189.304 1186.16 
12001901 -19562.8 3801.2 1433.87 1387.01 82.2249 1389.44 
7835 2
12002200 -18633.2 3034.46 1387.15 1310.02 -159.247 1319.66 
12001901 -18754.2 3674.46 1473.23 1594.81 -249.977 1614.28 
7835.5 2
12002200 -17925.4 2985.5 1448.43 1471.36 -101.791 1474.88 
12001901 -18228.6 3597.5 1549.64 1092.7 -160.003 1104.35 
7836 2
12002200 -17272.9 2914.29 1472.64 1315.52 -143.577 1323.34 
12001901 -17535.9 3531.14 1567.71 1396.75 -133.785 1403.14 
7836.5 2
12002200 -16767.4 2816.07 1519.5 1005.11 -195.257 1023.9 
12001901 -16922.6 3430.5 1610.43 1219.11 -200.085 1235.42 
7837 2
12002200 -16179.1 2799.53 1528.87 1148.87 -32.301 1149.33 
12001901 -16356.5 3337.27 1586.13 1105.81 -182.096 1120.71 
7837.5 2
12002200 -15564.9 2677.36 1510 1209.21 -240.504 1232.89 
12001901 -15702.9 3198.29 1622 1286.63 -273.585 1315.4 
7838 2
12002200 -14923.1 2551.14 1521.86 1270.86 -249.929 1295.21 
12001901 -15061.4 3162 1606.93 1270.16 -71.8529 1272.19 
7838.5 2
12002200 -14277.3 2349.57 1542.5 1283.87 -400.738 1344.96 
12001901 -14440.1 3083.29 1628.29 1235.16 -156.49 1245.03 
7839 2
12002200 -13728 2215.38 1546.62 1132.55 -276.674 1165.85 
12001901 -13893.8 2985.31 1610.69 1126.38 -202.017 1144.36 
7839.5 2
12002200 -13093.8 2054.36 1557.21 1286.44 -326.628 1327.26 
12001901 -13250.1 2864 1621 1305.83 -246.06 1328.81 
7840 2
12002200 -12530 2021.79 1537.36 1094.73 -63.2455 1096.55 
12001901 -12613.8 2765.14 1644.07 1235.51 -191.956 1250.33 
7840.5 2
12002200 -11932.1 1886.07 1544 1179.35 -267.681 1209.34 
12001901 -12023.7 2660 1635.57 1163.85 -207.382 1182.18 
7841 2
12002200 -11248.4 1804.54 1554.85 1392.44 -166.055 1402.3 
12001901 -11409.3 2611.38 1643.15 1251.34 -99.013 1255.25 
7841.5 2
12002200 -10610.3 1659.43 1593.43 1281.32 -291.385 1314.04 
12001901 -10767.7 2481.14 1651.86 1288.34 -261.53 1314.62 
7842 2
12002200 -10131.8 1639.15 1450.31 955.123 -40.4685 955.98 
12001901 -10140.5 2392.08 1490.38 1251.85 -177.776 1264.41 
7842.5 2
12002200 -9464 1652.43 1513.29 1354.5 26.9264 1354.77 
12001901 -9578.5 2377.14 1606.71 1140.04 -30.2922 1140.44 
7843 2
12002200 -8822.64 1526.36 1512.43 1267.5 -249.153 1291.76 
12001901 -8947.14 2311.43 1599.21 1247.74 -129.87 1254.48 
7843.5 2
12002200 -8244.14 1478.5 1509.57 1141.03 -94.3928 1144.92 
12001901 -8332.5 2304.43 1591.07 1212.31 -13.8067 1212.39 
7844 2
12002200 -7642.62 1548.15 1495.23 1255.8 145.415 1264.19 
12001901 -7729.62 2338.85 1630 1258.63 71.853 1260.68 
7844.5 2
12002200 -7067.07 1599.86 1444.93 1155.71 103.822 1160.36 
12001901 -7154.29 2412.86 1548.07 1155.28 148.616 1164.8 
7845 2
12002200 -6434.79 1588.43 1369.86 1232.53 -22.2779 1232.73 
12001901 -6602.07 2444.79 1408.86 1076.44 62.2389 1078.24 
7845.5 2
12002200 -5750.86 1633.14 1111.86 1335.8 87.3326 1338.65 
12001901 -5916.71 2417.43 1173.93 1338.59 -53.4319 1339.65 
7846 2
12002200 -5027.69 1636 935.615 1469.85 5.8072 1469.86 
12001901 -5160.62 2416.54 1021.08 1536.79 -1.80917 1536.79 
7846.5 2
12002200 -4044.21 1629.86 1673.29 1982.82 -12.3848 1982.86 
12001901 -4272.36 2292.79 1811.21 1790.84 -249.502 1808.14 
7847 2
12002200 -3539.43 1497.79 1765.71 1007.56 -263.616 1041.47 
12001901 -3754.86 2225.21 1902.5 1032.93 -134.873 1041.7 
7847.5 2
12002200 -3098.57 1320.71 1719 864.426 -347.199 931.547 
12001901 -3188.14 2122.64 1842.21 1111.2 -201.12 1129.26 
7848 2
12002200 -2550.54 1335.23 1701.62 1125.32 29.808 1125.72 
12001901 -2653.54 2111.23 1809.92 1097.75 -23.4334 1098 
7848.5 2
12002200 -1934.57 1438.36 1713.43 1229.48 205.841 1246.59 
12001901 -2084.07 2274.14 1817.93 1136.66 325.174 1182.26 
7849 2
12002200 -1338.38 1546.23 1692.08 1194.76 216.18 1214.16 
12001901 -1589.38 2114.77 1789.92 991.356 -319.386 1041.53 
7849.5 2
12002200 -865 1453.36 1670.21 962.164 -188.768 980.506 
12001901 -1078.36 2089.86 1724.86 1038.67 -50.6343 1039.91 
7850 2
12002200 -111 1368.43 1724.93 1487.18 -167.512 1496.58 
12001901 -494.214 2049 1720.21 1152.16 -80.5861 1154.97 
7850.5 2
12002200 531.357 1453.93 1617.29 1271.99 169.307 1283.21 
12001901 277.571 1994.36 1759.07 1528.29 -108.204 1532.11 
7851 2
12002200 1099.36 1809.93 1590.93 1124.75 704.95 1327.41 
12001901 605.857 1820.64 1765.57 650.071 -343.989 735.473 
7851.5 2
12002200 1618.08 2197 1618.69 1050.04 783.545 1310.16 
12001901 1249.15 1725.46 1765.38 1302.22 -192.675 1316.4 
7852 2
12002200 2244 2029.93 1604.79 1251.85 -334.143 1295.67 
12001901 2235.93 1304.07 1698.36 1973.55 -842.78 2145.97 
7852.5 2
12002200 2988.31 1817.85 1581.54 1434.12 -408.637 1491.2 
12001901 3134.38 940.308 1610.23 1731.13 -700.894 1867.63 
7853 2
12002200 3396.85 1569.85 1548.77 842.347 -511.34 985.402 
12001901 3644.15 657.769 1584.92 1051.07 -582.554 1201.71 
7853.5 2
12002200 3952.5 1294 1539.14 1122.53 -557.265 1253.25 
12001901 4085.64 536.143 1528.71 891.897 -245.71 925.124 
7854 2
12002200 4672 1169.08 1537.46 1465.38 -254.426 1487.3 
12001901 4590.92 311.462 1505.31 1029.08 -457.599 1126.24 
7854.5 2
12002200 5325 688.929 1605.79 1316.53 -968.041 1634.12 
12001901 5162.86 13 1539.93 1153.09 -601.737 1300.66 
7855 2
12002200 5797.29 375.714 1684.07 917.06 -608.183 1100.4 
12001901 5688.57 -346.071 1546.57 1020.8 -697.226 1236.19 
7855.5 2
12002200 6230 73.4615 1630.85 853.48 -596.159 1041.07 
12001901 6136.23 -654.462 1555.92 882.957 -608.265 1072.19 
7856 2
12002200 6756.15 -333.154 1702.15 1087.09 -840.114 1373.89 
12001901 6641.31 -965.846 1620.62 1043.55 -643.357 1225.93 
7856.5 2
12002200 7175.71 -929.857 1757 840.802 -1195.8 1461.81 
12001901 7187.5 -1546.71 1678.14 1094.57 -1164.06 1597.85 
7857 2
12002200 7610.62 -1508.38 1880.23 868.066 -1154.75 1444.64 
12001901 7493.92 -1996.54 1733.92 611.623 -897.853 1086.38 
7857.5 2
12002200 7807.29 -1946.86 1865.29 393.341 -876.945 961.119 
12001901 8019.36 -2491.07 1677.29 1050.87 -989.066 1443.11 
7858 2
12002200 8403.79 -2366.93 1848.79 1174.21 -826.912 1436.16 
12001901 8314.07 -2933.21 1666.79 580.146 -870.36 1045.99 
7858.5 2
12002200 9029.93 -2685.29 1834.93 1230.14 -625.456 1380.02 
12001901 8769.79 -3396.29 1677.86 895.313 -909.767 1276.43 
7859 2
12002200 9452.62 -3116.15 1783.85 853.913 -870.441 1219.36 
12001901 9205.77 -3817.62 1726.54 880.775 -851.171 1224.85 
7859.5 2
12002200 9857.71 -3641.71 1751.86 831.825 -1079.18 1362.56 
12001901 9582.64 -4191.79 1707 773.868 -768.317 1090.5 
7860 2
12002200 10138.4 -4037.79 1744.64 561.286 -792.143 970.841 
12001901 9874.86 -4542.71 1657.64 584.429 -701.857 913.324 
7860.5 2
12002200 10428.4 -4235.4 1707.53 576.626 -392.871 697.743 
12001901 10183.9 -4736.67 1568.13 614.333 -385.591 725.318 
7861 2
12002200 10646.1 -4526.87 1674.47 431.878 -578.307 721.774 
12001901 10436.5 -4971.87 1534.27 501.323 -466.667 684.91 
7861.5 2
12002200 11358.7 -5186 1797.29 1445.53 -1336.98 1969.03 
12001901 11188.3 -5733.79 1643.43 1524.85 -1545.47 2171.1 
7862 2
12002200 11861.9 -5729.47 1827.53 1008.32 -1089.11 1484.21 
12001901 11612.2 -6286.27 1660.2 849.528 -1107.18 1395.54 
7862.5 2
12002200 12307.7 -6260 1784.53 889.953 -1058.95 1383.25 
12001901 12146.7 -6815.27 1684.07 1066.93 -1055.89 1501.08 
7863 2
12002200 12833.3 -6718.67 1831.2 1047.01 -913.679 1389.62 
12001901 12557.7 -7222.27 1704 818.592 -810.757 1152.14 
7863.5 2
12002200 13160.8 -7137.33 1887.33 649.735 -830.688 1054.61 
12001901 12902.9 -7611.93 1689.53 684.921 -773.148 1032.9 
7864 2
12002200 13559.9 -7480.6 1853.4 791.799 -681.085 1044.42 
12001901 13249.7 -8016 1686.8 688.095 -801.72 1056.52 
7864.5 2
12002200 13860.4 -7898.67 1782.4 607.138 -844.579 1040.16 
12001901 13659.1 -8504.27 1711.47 827.205 -986.397 1287.34 
7865 2
12002200 14201.3 -8337.13 1762.2 688.62 -885.791 1121.97 
12001901 14021.3 -8872 1695.73 731.582 -742.896 1042.64 
7865.5 2
12002200 14448.7 -8721.33 1752.87 498.925 -774.597 921.372 
12001901 14335.9 -9306.4 1682.8 634.409 -875.806 1081.44 
7866 2
12002200 14780.2 -9151.5 1737.25 647.493 -840.169 1060.72 
12001901 14726.6 -9750 1707.81 763.07 -866.406 1154.53 
7866.5 2
12002200 15242.8 -9620.67 1702.87 905.186 -918.134 1289.31 
12001901 15196.2 -10489.5 1717.87 918.933 -1447.23 1714.32 
7867 2
12002200 15639.9 -9920.73 1726.13 802.155 -606.195 1005.45 
12001901 15635.9 -10905.3 1784.73 888.35 -840 1222.61 
7867.5 2
12002200 16082.7 -10442.6 1833.43 894.642 -1054.22 1382.66 
12001901 15974.5 -11190 1745.07 683.973 -575.084 893.611 
7868 2
12002200 16530.1 -10991.7 1891.8 885.978 -1087.32 1402.57 
12001901 16339.4 -11598.3 1713.07 722.574 -808.581 1084.4 
7868.5 2
12002200 17100.7 -11222.2 1849.21 1145.74 -462.947 1235.74 
12001901 16753.9 -12150.6 1761.43 832.243 -1108.91 1386.48 
7869 2
12002200 17577.8 -11505.2 1752.87 971.661 -576.346 1129.73 
12001901 17485.1 -12402.6 1695.2 1489.23 -513.296 1575.2 
7869.5 2
12002200 18293.8 -11853.8 1646.27 1398.44 -680.859 1555.38 
12001901 18052.9 -12682.5 1563.47 1109.11 -546.615 1236.5 
7870 2
12002200 18767.9 -12280.3 1668.14 952.065 -856.397 1280.56 
12001901 18628.1 -13045.3 1572.29 1154.9 -728.552 1365.49 
7870.5 2
12002200 19337 -12687.8 1821.53 1142.71 -818.302 1405.49 
12001901 19210.7 -13489.1 1706.53 1170 -891.26 1470.8 
7871 2
12002200 19845.8 -12963.4 1891.29 1011.5 -547.969 1150.39 
12001901 19689.9 -13787.1 1716.57 952.674 -592.464 1121.87 
7871.5 2
12002200 20197.6 -13218.1 1826.21 707.962 -512.504 873.997 
12001901 20040.9 -14021.7 1672.29 706.094 -471.975 849.311 
7872 2
12002200 20674.3 -13585.2 1798.79 947.6 -729.764 1196.04 
12001901 20565.1 -14278.6 1699.21 1042.32 -510.65 1160.68 
7872.5 2
12002200 21035 -13822.3 1753.79 715.703 -470.38 856.439 
12001901 21038.5 -14490.6 1638 939.201 -420.635 1029.09 
7873 2
12002200 21485.1 -14080.5 1676.62 920.403 -528.124 1061.16 
12001901 21533.8 -14654.9 1588 1012.82 -336.097 1067.13 
7873.5 2
12002200 21977.9 -14384.6 1633.93 1009.8 -623.018 1186.52 
12001901 22074.8 -15116.1 1539.14 1108.64 -944.976 1456.73 
7874 2
12002200 22610.9 -14876.7 1542.86 1236.47 -961.217 1566.14 
12001901 22653 -15598.9 1551.21 1129.32 -943.08 1471.32 
7874.5 2
12002200 23182.7 -15184.6 1714.93 1127.78 -607.213 1280.86 
12001901 23081 -15808.5 1670.36 844.181 -413.356 939.95 
7875 2
12002200 23759.2 -15440.8 1646.14 1137.08 -505.354 1244.32 
12001901 23566.6 -15965.6 1696.14 957.875 -309.806 1006.73 
7875.5 2
12002200 24306.9 -15723.7 1618.69 1124.66 -580.917 1265.83 
12001901 24059.3 -16202.2 1664.92 1011.63 -485.796 1122.23 
7876 2
12002200 24809.4 -15909.5 1700.71 1025.52 -379.199 1093.38 
12001901 24553.7 -16445.1 1667.21 1008.99 -495.75 1124.2 
7876.5 2
12002200 25323.5 -16146.3 1776.57 1007.98 -464.286 1109.77 
12001901 25231 -16781.6 1600.79 1328.01 -659.944 1482.95 
7877 2
12002200 25942.8 -16451.6 1633.15 1233.76 -608.226 1375.53 
12001901 25851.9 -17131.7 1473.46 1236.9 -697.31 1419.92 
7877.5 2
12002200 26557.8 -16734.5 1602.08 1260.25 -579.603 1387.14 
12001901 26509.5 -17432 1536.85 1347.57 -615.385 1481.44 
7878 2
12002200 27171.9 -16902.8 1674.57 1208.68 -331.347 1253.28 
12001901 27163.8 -17702.8 1683.07 1287.89 -533.043 1393.84 
7878.5 2
12002200 27926.5 -17085.1 1801.54 1479.62 -357.434 1522.18 
12001901 27748.2 -18007.3 1747.15 1145.97 -597.102 1292.2 
7879 2
12002200 28479.1 -17431.8 1828.85 1116.39 -700.544 1317.99 
12001901 28261.3 -18159.8 1741.46 1036.52 -308.003 1081.31 
7879.5 2
12002200 29044.2 -17743.7 1843.46 1146.36 -632.548 1309.29 
12001901 28812.4 -18284.8 1739.23 1117.8 -253.55 1146.2 
7880 2
12002200 29534.8 -17800.7 1785.23 1003.3 -116.564 1010.05 
12001901 29416.3 -18279.7 1720 1235.02 10.3823 1235.06 
7880.5 2
12002200 30176.4 -17918.4 1727.5 1248.21 -229.059 1269.06 
12001901 30014.9 -18509.1 1629.71 1164.63 -446.402 1247.25 
7881 2
12002200 30844.8 -18127.2 1722.46 1310.47 -409.265 1372.89 
12001901 31087.5 -18669.6 1582.62 2103.16 -314.652 2126.56 
7881.5 2
12002200 31518.3 -18332.9 1652.62 1385.88 -423.393 1449.11 
12001901 31596.5 -19028.3 1554.92 1047.33 -738.05 1281.25 
7882 2
12002200 32313 -18688.8 1688.46 1635.17 -732.194 1791.62 
12001901 32107.1 -19471.6 1489.69 1050.49 -912.156 1391.24 
7882.5 2
12002200 32859.7 -18983.2 1806.36 1061.58 -571.738 1205.75 
12001901 32759.1 -19616.7 1670.29 1266.15 -281.745 1297.12 
7883 2
12002200 33548.8 -19096.8 1740.23 1337.97 -220.495 1356.02 
12001901 33420.3 -19754.2 1707.38 1283.82 -267.022 1311.29 
7883.5 2
12002200 34160.8 -19354.7 1729.46 1221.71 -514.817 1325.75 
12001901 34009 -19967.8 1728.23 1175.03 -426.224 1249.95 
7884 2
12002200 34725.5 -19523.5 1723.85 1154.79 -345.289 1205.31 
12001901 34548.4 -20124.6 1778.46 1103.04 -320.749 1148.72 
7884.5 2
12002200 35183.1 -19762.6 1699.21 920.733 -481.095 1038.85 
12001901 35176.5 -20383.3 1674.21 1263.81 -520.463 1366.79 
7885 2
12002200 35757.9 -19923.8 1704.71 1140.45 -319.728 1184.42 
12001901 35882.5 -20533.6 1625.5 1400.79 -298.186 1432.18 
7885.5 2
12002200 36456.2 -20108.5 1730.08 1407.87 -372.33 1456.27 
12001901 36480.2 -20709.8 1673.31 1204.95 -355.393 1256.27 
7886 2
12002200 37010.4 -20264.3 1774.07 1117.19 -314.162 1160.52 
12001901 37082.1 -20847.7 1769.79 1213.69 -277.96 1245.11 
7886.5 2
12002200 37663 -20347.2 1820.31 1300.09 -165.229 1310.54 
12001901 37679.2 -20938 1849.85 1189.42 -179.852 1202.94 
7887 2
12002200 38356.4 -20488.4 1880.07 1409.26 -286.842 1438.16 
12001901 38307.1 -21139.4 1841 1276.1 -409.262 1340.12 
7887.5 2
12002200 38930.5 -20594.4 1905.92 1143.63 -211.21 1162.97 
12001901 38882.3 -21173.5 1896.92 1145.89 -67.937 1147.9 
7888 2
12002200 39547.6 -20665.8 1823.71 1222.14 -141.388 1230.29 
12001901 39494.9 -21219.1 1852.71 1212.97 -90.4581 1216.34 
7888.5 2
12002200 40115.2 -20943.5 1707 1128.41 -552.039 1256.2 
12001901 39949.8 -21500.6 1706.85 904.551 -559.588 1063.65 
7889 2
12002200 40835 -21191.3 1672.43 1433.8 -493.674 1516.41 
12001901 40609.6 -21922.4 1671.57 1314.19 -840.265 1559.86 
7889.5 2
12002200 41702.4 -21745.5 1722.54 1741.74 -1112.96 2066.96 
12001901 41307 -22244.8 1656.92 1400.46 -647.27 1542.8 
7890 2
12002200 42316.7 -22014 1737.29 1246.1 -544.547 1359.89 
12001901 41825.3 -22521.4 1584.79 1051.29 -561.175 1191.69 
7890.5 2
12002200 42757 -22257.6 1609.29 854.924 -472.954 977.026 
12001901 42411.2 -22792.9 1599.14 1137.73 -527.184 1253.93 
7891 2
12002200 43312.9 -22517.6 1560.69 1114.07 -521.13 1229.93 
12001901 42962.3 -23046.1 1593.69 1104.4 -507.311 1215.34 
7891.5 2
12002200 43884.2 -22731.6 1680.46 1173.12 -439.425 1252.72 
12001901 43752.7 -23302.5 1554.46 1622.97 -526.457 1706.22 
7892 2
12002200 44554.9 -22882.4 1695.71 1327.97 -298.64 1361.14 
12001901 44418.4 -23584.4 1564.14 1318.15 -558.209 1431.47 
7892.5 2
12002200 45137.1 -23020.7 1711.31 1180.97 -280.454 1213.82 
12001901 45056 -23723.4 1590.85 1293.39 -282.003 1323.78 
7893 2
12002200 45747.9 -23259.3 1741.57 1209.47 -472.462 1298.47 
12001901 45647.9 -23920.1 1672.43 1171.99 -389.479 1235.02 
7893.5 2
12002200 46338.8 -23303.3 1783.69 1160.93 -86.4872 1164.14 
12001901 46286.6 -24027.5 1788.38 1254.93 -211.134 1272.56 
7894 1
12002200 46817.4 -23398.8 1765.92 980.769 -195.776 1000.12 
