# Supplementary material for: Intrinsic group behaviour II: On the dependence of triad spatial dynamics on social and personal features; and on the effect of social interaction on small group dynamics
Source: PLoS One. 2019 Dec 3;14(12):e0225704. doi: 10.1371/journal.pone.0225704 (PMC6890182; doi:10.1371/journal.pone.0225704)
Supplement: S1 Data Set — (ZIP) [file pone.0225704.s001.zip › set_2_int/group_traj_dyad_int/traj_2_0109_16.dat]

2 11594200 11592800 0 0 0 1 0 1 0 20 20 20 1746.78 1809.38 1684.18 
7768 1
11592800 39934 -22076 1276 0 0 0 
7768.5 1
11592800 39888.9 -22026.5 1415.23 -170.746 187.646 253.703 
7769 1
11592800 40101.4 -22094.6 1479.07 419.143 -134.48 440.188 
7769.5 1
11592800 40641.2 -22208.6 1440.92 1071.04 -226.136 1094.65 
7770 1
11592800 41024 -22352.2 1391.77 768.613 -288.23 820.879 
7770.5 1
11592800 41264.9 -22435.7 1535.92 485.732 -168.424 514.103 
7771 1
11592800 41304.8 -22521.5 1735.77 80.6527 -173.271 191.122 
7771.5 1
11592800 41105.7 -22416.5 1811.92 -401.52 211.694 453.908 
7772 1
11592800 40767.6 -22191.9 1811 -681.607 452.699 818.244 
7772.5 1
11592800 40113.7 -21740.7 1811 -1274.66 879.549 1548.67 
7773 1
11592800 39106.2 -20812.6 1802.38 -1956.28 1802.13 2659.83 
7773.5 1
11592800 38546.1 -20438.9 1830.92 -1140.84 761.084 1371.41 
7774 1
11592800 37915.3 -20289.2 1827.92 -1256.51 298.345 1291.45 
7774.5 1
11592800 37278.3 -20169.5 1780.69 -1261.39 236.862 1283.43 
7775 1
11592800 36895.7 -20088.6 1730.62 -754.665 159.612 771.36 
7775.5 1
11592800 36560.3 -20074.1 1693.5 -691.462 29.963 692.111 
7776 1
11592800 36275 -19667.7 1714.62 -590.752 841.389 1028.07 
7776.5 1
11592800 35284.5 -19618.5 1680.31 -1957.59 97.142 1959.99 
7777 1
11592800 34627.5 -19691 1724 -1278.21 -140.976 1285.96 
7777.5 1
11592800 33987.7 -19261.6 1707.92 -1254.45 841.931 1510.79 
7778 1
11592800 33510.6 -19104.5 1687.92 -950.352 312.902 1000.54 
7778.5 1
11592800 32977.5 -19076.7 1725.92 -1079.1 56.3687 1080.57 
7779 1
11592800 32595.2 -19004.8 1751.54 -766.302 144.134 779.739 
7779.5 1
11592800 32104.2 -19001.2 1700.69 -980.04 7.21634 980.066 
7780 1
11592800 31633.5 -18950.4 1635.46 -960.597 103.611 966.168 
7780.5 1
11592800 31019.5 -18950.2 1613.46 -1240.25 0.3108 1240.25 
7781 1
11592800 30236.5 -18822.7 1591.92 -1581.82 257.653 1602.66 
7781.5 1
11592800 29482.3 -19020.8 1566.46 -1520.63 -399.349 1572.19 
7782 1
11592800 28879.4 -18526.6 1577.71 -1179.94 966.979 1525.55 
7782.5 2
11594200 28921.2 -17648 1787.42 0 0 0 
11592800 28392 -18594.9 1719.77 -953.732 -133.621 963.047 
7783 2
11594200 28310 -17728.5 1763.31 -1284.14 -169.037 1295.22 
11592800 27834.8 -18608.6 1805.54 -1125.72 -27.6612 1126.06 
7783.5 2
11594200 27785.6 -17380.6 1765.62 -1055.1 699.892 1266.13 
11592800 27366.2 -18346.8 1835.23 -942.888 526.699 1080.02 
7784 2
11594200 27334.2 -17305.5 1791.23 -901.121 149.854 913.496 
11592800 26880.8 -18090 1906.69 -968.832 512.667 1096.11 
7784.5 2
11594200 26891.6 -17256.1 1768.46 -886.851 99.1213 892.373 
11592800 26339.5 -17962.1 1865.69 -1084.63 256.359 1114.52 
7785 2
11594200 26209.2 -16942.5 1719.31 -1373.16 631.017 1511.21 
11592800 25728.8 -17652.9 1835.38 -1228.76 622.04 1377.24 
7785.5 2
11594200 25743.2 -16815.9 1688.08 -952.808 258.77 987.322 
11592800 24935.1 -17466.9 1799.23 -1623.25 380.368 1667.22 
7786 2
11594200 24960.2 -16777.1 1637.79 -1547.46 76.7819 1549.37 
11592800 24411.4 -17282.6 1729.14 -1035.02 364.331 1097.27 
7786.5 2
11594200 24367.8 -16727.4 1591.46 -1175.33 98.5849 1179.46 
11592800 23811.3 -17026.3 1685 -1190.57 508.46 1294.6 
7787 2
11594200 23870.8 -16698.4 1600 -990.16 57.6814 991.839 
11592800 23300.1 -16938.4 1684.57 -1018.4 175.058 1033.34 
7787.5 2
11594200 23345.5 -16368.6 1596.92 -1048.55 658.31 1238.08 
11592800 22834.9 -16632.3 1666.46 -928.44 611.02 1111.46 
7788 2
11594200 22917.3 -16037.1 1680.77 -870.231 673.859 1100.63 
11592800 22507.6 -16633.2 1603.31 -665.26 -1.71982 665.262 
7788.5 2
11594200 22535.5 -15884.4 1664.5 -763.615 305.297 822.383 
11592800 22193.9 -16616.6 1593.71 -627.374 33.1648 628.25 
7789 2
11594200 22071.2 -15699.2 1618.46 -924.839 369.073 995.762 
11592800 21660.2 -16233.4 1599.15 -1063.3 763.32 1308.91 
7789.5 2
11594200 21511.9 -15578.6 1588.64 -1112.07 239.726 1137.62 
11592800 21015.6 -15840 1555.71 -1281.48 782.077 1501.27 
7790 2
11594200 21019.7 -15307.2 1551.15 -982.365 541.752 1121.84 
11592800 20582.8 -15708 1621.15 -863.877 263.473 903.162 
7790.5 2
11594200 20370.8 -14840.2 1561.85 -1313.45 945.188 1618.19 
11592800 20224.1 -15516.4 1716.08 -726.098 387.885 823.209 
7791 2
11594200 19944.3 -14541.3 1561.46 -858.226 601.455 1048 
11592800 19541.2 -15022.9 1687.23 -1374.09 992.88 1695.27 
7791.5 2
11594200 19565.6 -14287.5 1628.92 -758.902 508.71 913.629 
11592800 19145.6 -14525.6 1659.31 -792.662 996.609 1273.4 
7792 2
11594200 19321.1 -14035.9 1590.85 -479.487 493.213 687.871 
11592800 18877.6 -14201.5 1668.46 -525.49 635.445 824.579 
7792.5 2
11594200 19073.7 -13618.1 1633.21 -505.854 854.356 992.881 
11592800 18591.5 -13962.5 1674.71 -585.103 488.831 762.431 
7793 2
11594200 18513.9 -13279 1636.79 -1121.82 679.645 1311.63 
11592800 18025 -13656.2 1638.86 -1135.27 613.799 1290.58 
7793.5 2
11594200 18182.8 -13002.4 1604.54 -656.91 548.84 856.011 
11592800 17605.3 -13119.9 1621.92 -832.723 1064.07 1351.17 
7794 2
11594200 17592.6 -12678.9 1583 -1157.26 634.368 1319.73 
11592800 17015.9 -12878.6 1605 -1155.65 473.239 1248.79 
7794.5 2
11594200 16955.9 -12027.5 1548.69 -1253.39 1282.27 1793.1 
11592800 16563.7 -12410.7 1575.54 -890.229 921.022 1280.93 
7795 2
11594200 16433.8 -11663.4 1636.38 -1067.8 744.534 1301.74 
11592800 16002.8 -11957.2 1785.54 -1147.08 927.324 1475.03 
7795.5 2
11594200 16077.1 -11237.6 1671.08 -729.432 870.694 1135.86 
11592800 15565.8 -11533.1 1832.23 -893.661 867.39 1245.39 
7796 2
11594200 15796.2 -10785 1707.31 -563.948 908.866 1069.61 
11592800 15336.2 -11196.8 1874 -460.921 675.162 817.491 
7796.5 2
11594200 15436.8 -9909.29 1631.43 -697.952 1700.42 1838.08 
11592800 14980.9 -10560.8 1864.29 -690.046 1235.07 1414.76 
7797 2
11594200 15168 -9206.08 1604.15 -543.001 1420.62 1520.86 
11592800 14628.5 -9756.92 1842.31 -711.91 1623.96 1773.15 
7797.5 2
11594200 14875.1 -8832.77 1616.15 -602.722 768.123 976.364 
11592800 14182.6 -8958.85 1721 -917.379 1642.13 1881.01 
7798 2
11594200 14556.8 -8382.29 1610.71 -629.034 890.284 1090.09 
11592800 13949.6 -8547.93 1740.5 -460.561 812.09 933.599 
7798.5 2
11594200 14241.9 -7877.86 1612.21 -612.702 981.379 1156.94 
11592800 13685.2 -8231.14 1770.43 -514.314 616.315 802.722 
7799 2
11594200 13837.8 -7481.38 1632.92 -806.409 791.362 1129.85 
11592800 13330.3 -7865.31 1756.31 -708.396 730.21 1017.37 
7799.5 2
11594200 13426.6 -7012.43 1638.21 -829.183 945.476 1257.56 
11592800 13052.4 -7459.5 1786.64 -560.384 818.161 991.674 
7800 2
11594200 13016.5 -6569 1675.08 -813.557 879.819 1198.31 
11592800 12657.9 -6958.69 1824.54 -782.607 993.666 1264.85 
7800.5 2
11594200 12586.9 -6127.14 1679.86 -855.939 880.194 1227.75 
11592800 12178.9 -6562.71 1840.86 -954.315 788.801 1238.11 
7801 2
11594200 12119.1 -5638.43 1632.43 -918.889 960.146 1329 
11592800 11727.4 -6084.14 1813.79 -887.033 940.219 1292.61 
7801.5 2
11594200 11598 -5062.43 1606.86 -1054.95 1165.99 1572.4 
11592800 11187.9 -5598.43 1795.29 -1091.96 983.227 1469.39 
7802 2
11594200 11161.4 -4690.5 1595.79 -857.704 730.704 1126.76 
11592800 10823.1 -5184.57 1771.79 -716.812 813.079 1083.94 
7802.5 2
11594200 10996.1 -4616.43 1597 -333.381 149.338 365.301 
11592800 10631.6 -5000.71 1776.07 -385.945 370.68 535.123 
7803 2
11594200 10424.1 -4180.13 1606.27 -1155.43 881.405 1453.24 
11592800 9887.4 -4339.4 1757.87 -1503.52 1335.99 2011.33 
7803.5 2
11594200 9895.14 -3582.86 1659.5 -1051.67 1187.43 1586.19 
11592800 9396.36 -3919 1798.29 -976.228 835.785 1285.13 
7804 2
11594200 9479.71 -3261.71 1674.64 -822.631 635.926 1039.77 
11592800 9124.07 -3675.64 1836.29 -539.18 481.895 723.144 
7804.5 2
11594200 9154.29 -2978.64 1680.79 -661.44 575.348 876.658 
11592800 8646.21 -3290.71 1812.64 -971.254 782.375 1247.18 
7805 2
11594200 8623.8 -2351 1674.2 -1073.86 1270.53 1663.56 
11592800 8146.47 -2903.4 1761.4 -1011.63 784.037 1279.89 
7805.5 2
11594200 8187.2 -1936.47 1733.2 -874.95 830.728 1206.5 
11592800 7785.87 -2618.53 1769.53 -722.645 570.875 920.931 
7806 2
11594200 7689.73 -1478.53 1695.47 -1004.98 925.118 1365.96 
11592800 7408.13 -2134.27 1786.53 -763.098 978.316 1240.73 
7806.5 2
11594200 7251.2 -1024.47 1642 -885.926 917.306 1275.27 
11592800 6850.6 -1692.67 1814.73 -1126.33 892.121 1436.84 
7807 2
11594200 6873 -929.667 1660.33 -760.966 190.744 784.508 
11592800 6152.07 -1025.33 1782.07 -1405.5 1342.72 1943.79 
7807.5 2
11594200 6286.57 -415.071 1640.29 -1149.86 1009.01 1529.8 
11592800 5810.64 -798.286 1761.29 -669.458 445.191 803.971 
7808 2
11594200 5766 137 1596.43 -1058.07 1122.1 1542.28 
11592800 5407.21 -454.214 1795.86 -819.977 699.332 1077.7 
7808.5 2
11594200 5292.33 538.333 1579.93 -930.583 788.474 1219.7 
11592800 4942.07 -89.3333 1770.8 -913.846 716.858 1161.46 
7809 2
11594200 4763.07 812.714 1592.43 -1037.77 538.002 1168.94 
11592800 4346.07 203.357 1827 -1168.62 573.903 1301.93 
7809.5 2
11594200 4146.46 1303.08 1610.92 -1268.74 1008.98 1621.03 
11592800 3830 486.538 1842.31 -1061.88 582.678 1211.24 
7810 2
11594200 3504.21 1676.71 1526.43 -1310.71 762.525 1516.38 
11592800 3361.43 734.5 1808.86 -956.268 506.044 1081.91 
7810.5 2
11594200 2940.64 2101.5 1523.79 -1098.58 828.042 1375.69 
11592800 2839.79 949.929 1756.36 -1016.85 419.939 1100.15 
7811 2
11594200 2490.38 2363.15 1569.62 -900.516 523.308 1041.53 
11592800 1973.38 1513.69 1605.69 -1732.8 1127.53 2067.35 
7811.5 2
11594200 1917 2606.29 1644.21 -1160.7 492.17 1260.73 
11592800 1472.79 1931.93 1618.29 -1013.36 846.632 1320.48 
7812 2
11594200 1552.62 2748.08 1640.15 -730.23 284.151 783.567 
11592800 1092.54 2102 1684.69 -762.019 340.825 834.766 
7812.5 2
11594200 1022 2952.21 1614.79 -1038.39 399.486 1112.58 
11592800 628.429 2430.29 1742.57 -908.239 642.438 1112.49 
7813 2
11594200 438.154 3227.38 1674.62 -1147.05 540.61 1268.06 
11592800 96.3077 2471.23 1764.08 -1045.42 80.4422 1048.51 
7813.5 2
11594200 264.231 3384.85 1617.15 -350.651 317.463 473.011 
11592800 -373 2580.92 1796.31 -946.185 221.154 971.687 
7814 2
11594200 -311.385 3544.69 1586.23 -1179.54 327.554 1224.18 
11592800 -879.692 2888.54 1797.85 -1038.3 630.359 1214.67 
7814.5 2
11594200 -1107.54 3899.46 1650.62 -1589.13 708.122 1739.76 
11592800 -1466 3277.31 1774.69 -1170.27 775.986 1404.17 
7815 2
11594200 -1702.08 4104.23 1637.69 -1198.67 412.841 1267.77 
11592800 -2036.08 3567.08 1786.08 -1149.35 584.212 1289.3 
7815.5 2
11594200 -2290.57 4380.5 1661.5 -1156.18 542.769 1277.24 
11592800 -2542.93 3755.5 1809.93 -995.779 370.183 1062.36 
7816 2
11594200 -2664.08 4617.08 1702.15 -741.082 469.399 877.233 
11592800 -3035.38 3917.54 1813.69 -977.095 321.505 1028.63 
7816.5 2
11594200 -3135.69 4828.31 1685.92 -968.409 433.739 1061.11 
11592800 -3680.85 4239.85 1870.31 -1325.38 661.823 1481.43 
7817 2
11594200 -3707.14 5113.64 1650.36 -1124.9 561.683 1257.34 
11592800 -4182.43 4514.93 1836.29 -987.367 541.501 1126.11 
7817.5 2
11594200 -4318.92 5278.38 1607.62 -1178.77 317.421 1220.76 
11592800 -4785.38 4918.69 1595.77 -1161.77 777.965 1398.19 
7818 2
11594200 -4836.23 5633.08 1559.38 -1073.25 735.876 1301.3 
11592800 -5663.69 5303.54 1165.08 -1822.22 798.436 1989.46 
7818.5 2
11594200 -5205.36 6031.21 1529 -733.85 791.526 1079.37 
11592800 -6327.14 5712.93 1376.64 -1318.99 813.897 1549.89 
7819 2
11594200 -5704.08 6441.92 1493.08 -977.882 805.311 1266.8 
11592800 -6768.77 6030.38 1298.92 -865.934 622.463 1066.44 
7819.5 2
11594200 -6152.85 6857.62 1407.31 -915.856 848.352 1248.4 
11592800 -7171.38 6299 1429.77 -821.664 548.195 987.75 
7820 2
11594200 -6847.54 7241.38 1453.38 -1423.55 786.412 1626.33 
11592800 -7547.46 6749.54 1423.69 -770.649 923.235 1202.61 
7820.5 2
11594200 -7606.36 7755.21 1477.93 -1482.07 1003.57 1789.88 
11592800 -7890.07 7121.5 1533.93 -669.16 726.487 987.704 
7821 2
11594200 -7967.23 8193.15 1512.77 -717.443 870.655 1128.17 
11592800 -8184.38 7546 1578.54 -585.116 843.936 1026.93 
7821.5 2
11594200 -8362.5 8504.71 1502.86 -790.538 623.121 1006.59 
11592800 -8552.93 7945.07 1594 -737.088 798.143 1086.43 
7822 2
11594200 -8804.38 8828.62 1523.46 -876.755 642.661 1087.07 
11592800 -9104 8339.31 1603.31 -1093.4 782.215 1344.39 
7822.5 2
11594200 -9132.92 9210.23 1378.69 -674.617 783.604 1033.99 
11592800 -9570 8737.15 1574.15 -956.879 816.933 1258.17 
7823 2
11594200 -9644.31 9658.15 1386.92 -1041.52 912.267 1384.55 
11592800 -10164.5 9233.62 1546.08 -1210.72 1011.12 1577.4 
7823.5 2
11594200 -10048.4 10203.8 1435.14 -793.951 1071.97 1333.97 
11592800 -10488.7 9667.86 1525.14 -637.039 853.127 1064.73 
7824 2
11594200 -10369.4 10644.2 1290.54 -647.089 887.839 1098.63 
11592800 -10923.4 10126.2 1493.46 -876.351 923.985 1273.48 
7824.5 2
11594200 -10815.2 11006.2 1432.71 -897.042 728.492 1155.59 
11592800 -11251.5 10616 1511.79 -660.192 985.606 1186.29 
7825 2
11594200 -11228.4 11633.6 1390.64 -803.78 1220.68 1461.55 
11592800 -11707.7 11066.6 1458.93 -887.576 876.737 1247.58 
7825.5 2
11594200 -11497.2 12135.5 1335.15 -545.383 1017.89 1154.79 
11592800 -12157.2 11649.3 1382.31 -911.798 1181.88 1492.72 
7826 2
11594200 -11805.4 12593.4 1356.64 -625.148 928.939 1119.7 
11592800 -12485.2 12038.1 1467.64 -665.281 788.567 1031.72 
7826.5 2
11594200 -12248.3 13073.5 1208.36 -873.485 946.886 1288.24 
11592800 -12830.4 12492.1 1438.5 -680.755 895.464 1124.85 
7827 2
11594200 -12623.1 13520.3 1328.57 -745.243 888.242 1159.47 
11592800 -13213.5 12982.7 1415.07 -761.715 975.433 1237.61 
7827.5 2
11594200 -12862.3 14000.9 1383.93 -478.286 961.286 1073.7 
11592800 -13546.7 13451.4 1439.86 -666.429 937.429 1150.17 
7828 2
11594200 -13272.4 14449.1 1331.29 -815.251 890.94 1207.65 
11592800 -13901.6 13841.6 1637.29 -705.481 775.632 1048.48 
7828.5 2
11594200 -13435.3 14734.7 1497.5 -320.095 561.184 646.057 
11592800 -14233.6 14162.8 1650.57 -652.259 631.069 907.574 
7829 2
11594200 -13898.9 15107.6 1620 -942.352 757.929 1209.33 
11592800 -14520.5 14468.7 1634.31 -583.11 621.761 852.411 
7829.5 2
11594200 -14142.6 15454.5 1694.14 -493.36 702.196 858.186 
11592800 -14769.9 14959.2 1797.36 -504.994 992.959 1114 
7830 2
11594200 -14350.6 15816.1 1730.71 -410.926 714.709 824.421 
11592800 -15025.4 15307.4 1940.21 -504.941 688.171 853.548 
7830.5 2
11594200 -14635.2 16191.1 1727.29 -561.426 739.645 928.587 
11592800 -15291.4 15669.4 1833.36 -524.514 713.863 885.842 
7831 2
11594200 -14888.1 16595.2 1554.15 -523.525 836.462 986.786 
11592800 -15616 16119.8 1706 -672.138 932.53 1149.51 
7831.5 2
11594200 -15363.5 17004.8 1693.64 -968.275 834.281 1278.12 
11592800 -15947.6 16545.6 1904.86 -675.444 867.214 1099.22 
7832 2
11594200 -15787.8 17507.6 1679.14 -845.191 1001.57 1310.53 
11592800 -16364.6 17004.1 1718.57 -830.677 913.347 1234.6 
7832.5 2
11594200 -16268.2 17993.2 1679.07 -942.017 952.241 1339.46 
11592800 -16863.6 17476.4 1855.43 -978.291 926.19 1347.18 
7833 2
11594200 -17446.1 18310.9 1669.14 -2314.2 624.053 2396.87 
11592800 -17078.3 18012.4 1767.86 -421.836 1052.9 1134.26 
7833.5 2
11594200 -17914.9 18510.3 1770.36 -930.13 395.692 1010.8 
11592800 -17177.3 18776.8 1681.71 -196.429 1516.72 1529.39 
7834 2
11594200 -18037.5 19091.6 1896.92 -251.25 1191.25 1217.46 
11592800 -16923.6 19468.3 1742.46 519.816 1417.05 1509.39 
7834.5 2
11594200 -18139.4 19506.3 1787.67 -202.911 826.131 850.686 
11592800 -17451.5 20018.3 1618.73 -1051.63 1095.54 1518.59 
7835 1
11594200 -18374.8 20011.4 1654.31 -464.391 996.156 1099.08 
