# Supplementary material for: Intrinsic group behaviour II: On the dependence of triad spatial dynamics on social and personal features; and on the effect of social interaction on small group dynamics
Source: PLoS One. 2019 Dec 3;14(12):e0225704. doi: 10.1371/journal.pone.0225704 (PMC6890182; doi:10.1371/journal.pone.0225704)
Supplement: S1 Data Set — (ZIP) [file pone.0225704.s001.zip › set_2_int/group_traj_dyad_int/traj_2_0109_15.dat]

2 10574900 10575000 0 1 0 0 2 0 1 35 30 40 1708.28 1714.69 1701.86 
4069 1
10574900 8477.4 2301.2 1381.6 0 0 0 
4069.5 2
10575000 7588 1301 1276 0 0 0 
10574900 8557.79 1993.71 1367.79 233.679 -893.854 923.894 
4070 2
10575000 7606.62 1033 1364.15 71.5976 -1030.77 1033.25 
10574900 8423.77 1369.38 1477.46 -272.391 -1268.96 1297.87 
4070.5 2
10575000 7661.57 500.143 1500.93 111.473 -1080.85 1086.58 
10574900 8523.07 916.071 1421.64 201.424 -919.499 941.303 
4071 2
10575000 8087.71 -100.571 1634.43 829.072 -1168.7 1432.91 
10574900 8722.43 282.929 1513.79 387.854 -1231.8 1291.41 
4071.5 2
10575000 8275.23 -760.462 1751.54 374.284 -1317.15 1369.29 
10574900 9013.23 -228 1637 580.444 -1019.82 1173.43 
4072 2
10575000 8602.64 -1204.29 1814.07 656.136 -889.427 1105.26 
10574900 9296.36 -595 1619.79 567.388 -735.471 928.895 
4072.5 2
10575000 8980.07 -1630.64 1813.64 744.435 -840.941 1123.11 
10574900 9573.71 -1089.64 1666.79 547.056 -975.627 1118.53 
4073 2
10575000 9270.23 -2239.15 1811.08 590.956 -1239.33 1373.01 
10574900 9958.38 -1639.15 1589.31 783.443 -1119.17 1366.13 
4073.5 2
10575000 9731.64 -2616.43 1738.71 939.739 -768.38 1213.89 
10574900 10266.7 -2190.79 1617.93 627.963 -1123.49 1287.07 
4074 2
10575000 10157.6 -3101.86 1734.29 838.583 -955.568 1271.35 
10574900 10732.9 -2692.29 1769.5 917.745 -987.205 1347.9 
4074.5 2
10575000 10571.9 -3537.86 1774.64 840.191 -884.381 1219.86 
10574900 10996.9 -2999.86 1737.43 535.497 -623.877 822.18 
4075 2
10575000 10860.9 -3968.36 1669.29 586.207 -873.225 1051.74 
10574900 11391.1 -3383.64 1665.79 799.623 -778.47 1115.98 
4075.5 2
10575000 11186.5 -4288.2 1649.27 637.201 -625.916 893.194 
10574900 11763.2 -3822.53 1643.47 728.096 -858.885 1125.97 
4076 2
10575000 11549.7 -4792 1680.79 713.65 -989.784 1220.23 
10574900 12062.3 -4197.36 1630.86 587.595 -736.393 942.094 
4076.5 2
10575000 11909.9 -5277.64 1684.29 731.998 -987.079 1228.88 
10574900 12395.1 -4630.29 1624 676.539 -879.936 1109.95 
4077 2
10575000 12202.7 -5894 1637.64 600.117 -1263.03 1398.35 
10574900 12797.5 -5266.43 1598.93 824.502 -1303.57 1542.43 
4077.5 2
10575000 12651.5 -6335.93 1640.4 876.469 -863.151 1230.13 
10574900 13289.9 -5670.93 1651.6 961.784 -790.048 1244.67 
4078 2
10575000 13161.4 -6774.21 1700.07 990.217 -851.031 1305.67 
10574900 13629.4 -6220.93 1598.64 659.214 -1067.95 1255.02 
4078.5 2
10575000 13515.2 -7230.29 1737.57 710.413 -915.806 1159.05 
10574900 14001.4 -6584.86 1595.43 746.845 -730.78 1044.9 
4079 2
10575000 13866.6 -7596.21 1718.86 712.692 -742.249 1029.01 
10574900 14385.2 -7076.93 1626.79 778.615 -998.116 1265.89 
4079.5 2
10575000 14301.2 -7985.21 1721.93 871.028 -779.559 1168.93 
10574900 14836.4 -7490.07 1679.86 904.237 -827.942 1226.02 
4080 2
10575000 14789.4 -8387.86 1712.5 988.288 -815.067 1281.03 
10574900 15259.4 -7950.79 1645.43 856.131 -932.62 1265.99 
4080.5 2
10575000 15140.1 -8713.53 1689.47 706.932 -656.605 964.823 
10574900 15631.1 -8280.27 1579.2 749.414 -664.276 1001.44 
4081 2
10575000 15177.4 -8834 1584.6 75.1174 -242.388 253.761 
10574900 15981.7 -8569.73 1533.33 705.567 -582.428 914.903 
4081.5 2
10575000 15433.2 -8770.12 1534.56 499.585 124.756 514.926 
10574900 16298.4 -8878.12 1558.25 618.563 -602.327 863.376 
4082 2
10575000 16031.7 -8831.53 1546.67 1171.19 -120.173 1177.34 
10574900 16583.6 -9224.2 1565.93 558.048 -677.25 877.545 
4082.5 2
10575000 16470.5 -9585.8 1587.8 886.465 -1523.77 1762.87 
10574900 16763.1 -10002.9 1583.2 362.559 -1573.2 1614.44 
4083 2
10575000 16723.1 -10478.2 1661.27 510.438 -1802.83 1873.7 
10574900 16776.3 -11100.3 1684.27 26.8013 -2216.97 2217.13 
4083.5 2
10575000 17090.9 -10908.3 1751.2 731.213 -855.136 1125.14 
10574900 17076.4 -11658.6 1754.8 596.554 -1109.87 1260.04 
4084 2
10575000 17496.1 -11420.1 1791.36 815.311 -1029.65 1313.36 
10574900 17483.2 -12056.4 1759.79 818.54 -800.46 1144.88 
4084.5 2
10575000 18036.1 -11622.4 1782.6 1069.29 -400.651 1141.88 
10574900 18251.8 -12294.3 1664.33 1521.95 -471.099 1593.2 
4085 1
10574900 18785.6 -12735.6 1570.93 1084.9 -896.971 1407.68 
4085.5 1
10574900 19270.4 -13060.8 1625.07 987.344 -662.205 1188.85 
4085 1
10575000 18235.3 -11793.6 1759 471.959 -405.687 622.356 
4086 2
10575000 19988.7 -12473.9 1938.83 1561.32 -605.803 1674.73 
10574900 19747.7 -13278.6 1728.27 939.717 -428.768 1032.91 
4086.5 2
10575000 20441.3 -12719.8 1801.79 1014.84 -551.276 1154.91 
10574900 20194.8 -13602.4 1736.86 894.105 -647.514 1103.95 
4087 2
10575000 20936.9 -13056.7 1756.4 985.25 -669.743 1191.33 
10574900 20690.5 -13769.7 1776.53 985.582 -332.756 1040.24 
4087.5 2
10575000 21341.1 -13335.5 1692.21 787.924 -543.535 957.211 
10574900 21120.9 -14022.6 1717.57 838.838 -492.862 972.914 
4088 2
10575000 21904.3 -13614.7 1676.46 1166.12 -578.038 1301.52 
10574900 21580.8 -14274.3 1650.31 952.199 -521.193 1085.51 
4088.5 2
10575000 22473.2 -13829.3 1563.14 1163.41 -438.841 1243.42 
10574900 22092.8 -14696.6 1571.14 1047.07 -863.525 1357.21 
4089 2
10575000 23081.5 -14079.4 1485.71 1178.85 -484.773 1274.63 
10574900 22687.9 -14889.4 1534.57 1153.38 -373.754 1212.42 
4089.5 2
10575000 23791.6 -14388.2 1512.92 1440.4 -626.374 1570.7 
10574900 23482.8 -15041.1 1678.46 1612.41 -307.603 1641.49 
4090 2
10575000 24407.1 -14597.9 1507.57 1246.01 -424.489 1316.33 
10574900 24033.1 -15311.9 1628.36 1113.82 -548.283 1241.45 
4090.5 2
10575000 24950 -14798.9 1468.64 1062.34 -393.346 1132.83 
10574900 24556.4 -15594.4 1661 1024.18 -552.838 1163.86 
4091 2
10575000 25557.9 -15043.3 1467.07 1203.68 -483.876 1297.3 
10574900 25118.1 -15871.2 1644.5 1112.16 -548.091 1239.88 
4091.5 2
10575000 26143.9 -15286.8 1464.29 1155.96 -480.276 1251.76 
10574900 25693.9 -16160.3 1663.57 1135.67 -570.161 1270.76 
4092 2
10575000 26743.5 -15372.6 1445.23 1238.86 -177.334 1251.49 
10574900 26383.6 -16446.5 1598.62 1425.12 -591.431 1542.97 
4092.5 2
10575000 27365.6 -15625.4 1481.07 1254.1 -509.56 1353.67 
10574900 27070.5 -16667.2 1516 1384.85 -444.911 1454.56 
4093 2
10575000 28007.9 -15999.8 1615.15 1282.14 -747.483 1484.12 
10574900 27764.5 -16829.8 1611.77 1385.15 -324.461 1422.65 
4093.5 2
10575000 28520.5 -16191.4 1621.21 1031.34 -385.478 1101.03 
10574900 28459.4 -16906.8 1814 1398.18 -154.963 1406.74 
4094 2
10575000 29150.5 -16395.1 1704.57 1240.16 -400.872 1303.34 
10574900 29093.9 -17366.4 1847.93 1249.02 -904.668 1542.23 
4094.5 2
10575000 29741.3 -16614.8 1669.23 1172.24 -435.908 1250.66 
10574900 29676.7 -17440.2 1789.85 1156.42 -146.422 1165.65 
4095 2
10575000 30328.5 -16649.3 1591.36 1186.25 -69.7303 1188.29 
10574900 30153.1 -17352.4 1734.86 962.526 177.367 978.732 
4095.5 2
10575000 31006.2 -16821.8 1501.38 1363.49 -347.204 1407 
10574900 30875.9 -17689.5 1640.15 1454.29 -678.433 1604.75 
4096 2
10575000 31655.8 -16930.3 1506.21 1278.8 -213.464 1296.5 
10574900 31645.5 -18016.6 1604.57 1514.92 -643.906 1646.08 
4096.5 2
10575000 32478.6 -17219.8 1513.86 1626.2 -572.134 1723.91 
10574900 32342.4 -18184.8 1632.71 1377.19 -332.298 1416.71 
4097 2
10575000 33336.6 -17451.7 1607.08 1747.4 -472.315 1810.11 
10574900 33129.8 -18267.9 1688.54 1603.69 -169.323 1612.6 
4097.5 2
10575000 33966.9 -17534.2 1613.69 1288.97 -168.633 1299.96 
10574900 33698.7 -18424.5 1675.23 1163.44 -320.12 1206.68 
4098 2
10575000 34652.4 -17449.1 1591.21 1362.83 169.008 1373.27 
10574900 34501.1 -18412.3 1713.14 1595.33 24.2064 1595.51 
4098.5 2
10575000 35235 -17670.5 1601.21 1151.33 -437.465 1231.64 
10574900 35361.3 -18503.5 1730.86 1699.89 -180.265 1709.42 
4099 2
10575000 35700.3 -17858.6 1598.93 908.761 -367.467 980.244 
10574900 35842.2 -18651 1709.21 939.314 -288.086 982.499 
4099.5 2
10575000 36372.4 -18003.6 1623.77 1374.44 -296.467 1406.05 
10574900 36315.8 -18815.2 1652.54 968.415 -335.693 1024.95 
4100 2
10575000 36978.7 -18161.9 1579.6 1217.57 -317.774 1258.35 
10574900 36979.4 -18865.6 1668.73 1332.59 -101.297 1336.44 
4100.5 2
10575000 37501.9 -18184.4 1556 1031.93 -44.4141 1032.89 
10574900 37678.3 -19036.5 1671 1378.52 -337.157 1419.15 
4101 2
10575000 38182 -18308 1569.86 1368.36 -248.723 1390.79 
10574900 38503.6 -19109 1648.93 1660.63 -145.798 1667.02 
4101.5 2
10575000 38865.4 -18382.1 1557.71 1414.82 -153.357 1423.11 
10574900 39034.6 -19113.7 1576.14 1099.38 -9.76043 1099.42 
4102 2
10575000 39419 -18370 1521.47 1085.57 23.6695 1085.83 
10574900 39614.6 -19130.9 1524.4 1137.17 -33.6321 1137.67 
4102.5 2
10575000 39989.1 -18292.6 1400.86 1126.62 153.021 1136.97 
10574900 40217 -19059.6 1451.5 1190.51 140.759 1198.81 
4103 2
10575000 40495.7 -18145.9 1353.93 1017.36 294.607 1059.15 
10574900 40699.9 -19049.9 1422.29 969.593 19.5066 969.789 
4103.5 1
10574900 41025.1 -18678.3 1414.07 645.408 737.387 979.944 
4104 1
10574900 41629.9 -18377.7 1404.64 1224.12 608.444 1366.99 
4104.5 1
10574900 41967.1 -18235.6 1463.93 678.5 285.858 736.258 
4103.5 1
10575000 40752.5 -18036.5 1351 870.46 370.702 946.108 
4105 2
10575000 42292.5 -17301 1492 805.018 384.475 892.118 
10574900 42393.4 -18112.1 1480.21 854.423 247.495 889.546 
4105.5 2
10575000 42441.6 -17258.7 1480.07 528.622 149.949 549.478 
10574900 42743.7 -17835.3 1492.93 706.221 558.18 900.174 
