# Supplementary material for: Intrinsic group behaviour II: On the dependence of triad spatial dynamics on social and personal features; and on the effect of social interaction on small group dynamics
Source: PLoS One. 2019 Dec 3;14(12):e0225704. doi: 10.1371/journal.pone.0225704 (PMC6890182; doi:10.1371/journal.pone.0225704)
Supplement: S1 Data Set — (ZIP) [file pone.0225704.s001.zip › set_2_int/group_traj_dyad_int/traj_2_0109_14.dat]

2 10564400 10562901 0 0 0 0 1 1 0 35 20 50 1680.34 1752.77 1607.91 
3989 1
10562901 -28121 1092 1623 0 0 0 
3989.5 1
10562901 -27889.7 1185.15 1680.77 841.119 338.741 906.767 
3990 1
10562901 -27121.9 1410.15 1655.31 1538.62 450.902 1603.32 
3990.5 1
10562901 -26353.3 1101.67 1633.25 1574.98 -632.146 1697.11 
3991 1
10562901 -26088.8 994.385 1594.69 533.395 -216.294 575.581 
3991.5 1
10562901 -25824.5 1218.77 1598.38 530.584 450.572 696.085 
3992 1
10562901 -25039.8 1522.15 1514.69 1544.82 597.214 1656.24 
3992.5 1
10562901 -24497.2 1749.92 1422.15 1066.04 447.484 1156.15 
3993 1
10562901 -24037.8 1952.5 1434.83 943.163 415.969 1030.82 
3993.5 1
10562901 -23535.8 2160.15 1567.46 1028.82 425.52 1113.35 
3994 1
10562901 -23004 2365.86 1581.29 1030.56 398.65 1104.98 
3994.5 1
10562901 -22496.9 2519.92 1125.08 1020.29 309.979 1066.34 
3995 1
10562901 -22084.2 2728.69 1053 847.404 428.697 949.671 
3995.5 1
10562901 -21562.1 2951.31 1278.31 1021.83 435.647 1110.82 
3996 1
10562901 -21126.8 3035.31 1160.23 870.615 168 886.676 
3996.5 1
10562901 -20510.9 3113.85 1334.77 1217.09 155.214 1226.94 
3997 1
10562901 -20369.8 3220.43 1402.79 280.591 211.893 351.611 
3997.5 1
10562901 -19824.9 3153.46 1257.54 1083.23 -133.135 1091.38 
3998 1
10562901 -19108.8 3106.08 1335.77 1446.78 -95.7265 1449.94 
3998.5 1
10562901 -18573.3 2994.46 1336 1077.39 -224.578 1100.54 
3999 1
10562901 -18067.5 2960.15 1341.85 1017.8 -69.0296 1020.14 
3999.5 1
10562901 -17591.3 2893.69 1340.62 961.927 -134.266 971.252 
4000 1
10562901 -17013.8 2896.46 1406.38 1166.74 5.59441 1166.76 
4000.5 1
10562901 -16540.4 2875.08 1405.54 946.769 -42.7692 947.735 
4001 1
10562901 -16084.5 2850.85 1399.69 922.765 -49.0501 924.068 
4001.5 1
10562901 -15526.7 2771.62 1399.85 1106.84 -157.204 1117.95 
4002 1
10562901 -14973.7 2646.71 1360 1082.15 -244.425 1109.41 
4002.5 1
10562901 -14485.2 2540.92 1397.38 961.733 -208.25 984.022 
4003 1
10562901 -14022.2 2510 1435 939.148 -62.7243 941.24 
4003.5 1
10562901 -13519.2 2452.38 1421.38 991.959 -113.64 998.447 
4004 1
10562901 -13063.3 2352.15 1449.46 906.408 -199.266 928.053 
4004.5 2
10564400 -36129.6 -2445.38 1785.5 0 0 0 
10562901 -12562.5 2420.31 1391.62 1013.7 137.963 1023.05 
4005 2
10564400 -35082 -2294.54 1781.23 2638.85 379.941 2666.07 
10562901 -12019.5 2448.85 1443.46 1101.58 57.8873 1103.1 
4005.5 2
10564400 -33923 -1861.71 1717.79 2281.5 852.016 2435.4 
10562901 -11449.6 2495.79 1423.93 1121.83 92.4007 1125.63 
4006 2
10564400 -32527.2 -1239.77 1734.69 2726.26 1214.74 2984.64 
10562901 -10907.8 2481 1391.46 1058.21 -28.8783 1058.6 
4006.5 2
10564400 -31452.4 -823.769 1721.08 2193.41 848.98 2351.98 
10562901 -10279.3 2507.77 1394.38 1282.57 54.6311 1283.74 
4007 2
10564400 -30324.2 -403.769 1696.77 2288.5 851.927 2441.93 
10562901 -9747.62 2509 1402.15 1078.48 2.49649 1078.49 
4007.5 2
10564400 -28831.2 95.8462 1642.62 3040.58 1017.55 3206.32 
10562901 -9148.85 2473 1411.15 1219.49 -73.3198 1221.69 
4008 2
10564400 -27638.9 775.231 1577.62 2408.7 1372.49 2772.29 
10562901 -8638.15 2430.85 1401.85 1031.7 -85.1593 1035.21 
4008.5 2
10564400 -26357.8 1274.93 1557.79 2497.34 974.07 2680.59 
10562901 -8098 2319.57 1392.5 1052.93 -216.91 1075.04 
4009 2
10564400 -24940 1722.08 1551.77 2769.11 873.337 2903.57 
10562901 -7541 2187.62 1391.85 1087.89 -257.727 1118 
4009.5 2
10564400 -23540.3 2214.54 1680.85 2788.23 980.999 2955.77 
10562901 -7038.15 2140.69 1310.23 1001.69 -93.4723 1006.04 
4010 2
10564400 -22225.5 2776.54 1379.85 2640.1 1128.51 2871.18 
10562901 -6425.31 2104.38 1356.92 1230.61 -72.907 1232.77 
4010.5 2
10564400 -20972.5 3170.23 1379.85 2521.13 792.137 2642.64 
10562901 -5850.15 2038 1165.85 1157.25 -133.571 1164.93 
4011 2
10564400 -19832.4 3550 1353.38 2322.11 773.461 2447.53 
10562901 -5315.62 2013.69 1181.38 1088.67 -49.5065 1089.8 
4011.5 2
10564400 -18513.5 3734.77 1452.54 2669.88 374.027 2695.96 
10562901 -4599.92 1940 1555.85 1448.77 -149.175 1456.43 
4012 2
10564400 -17251.3 3778.69 1475.31 2534.45 88.1989 2535.98 
10562901 -3994.46 1949.62 1710.62 1215.79 19.308 1215.94 
4012.5 2
10564400 -15978.7 3734.38 1591.38 2540.15 -88.4385 2541.69 
10562901 -3510.69 1869 1714.08 965.607 -160.909 978.922 
4013 2
10564400 -14668.2 3692.08 1536.69 2589.84 -83.612 2591.19 
10562901 -3098.77 1584.31 1626.85 814.077 -562.633 989.585 
4013.5 2
10564400 -13367.5 3548.69 1607.92 2545.54 -280.596 2560.96 
10562901 -2586.23 1398 1604.92 1003.01 -364.594 1067.22 
4014 2
10564400 -12138 3416.33 1565.83 2514.24 -270.673 2528.76 
10562901 -2004.08 1426.25 1571 1190.49 57.771 1191.89 
4014.5 2
10564400 -10893.2 3286.54 1593.38 2550.91 -265.973 2564.74 
10562901 -1621.77 1272.23 1593.31 783.431 -315.613 844.615 
4015 2
10564400 -9680.62 3164.08 1507.54 2429.94 -245.414 2442.3 
10562901 -1182.08 1265.54 1584.92 881.147 -13.4114 881.249 
4015.5 2
10564400 -8413.62 2999.77 1491.23 2518.89 -326.655 2539.98 
10562901 -367.385 1223.69 1571.62 1619.67 -83.1931 1621.8 
4016 2
10564400 -7115.36 2773.93 1496.29 2545.6 -442.825 2583.83 
10562901 211.571 1403 1532.71 1135.21 351.584 1188.41 
4016.5 2
10564400 -5847.77 2603.69 1240 2500.17 -335.772 2522.62 
10562901 659.462 1511.08 1507.31 883.412 213.169 908.768 
4017 2
10564400 -4514.15 2483.31 1536.69 2705.1 -244.188 2716.1 
10562901 1115.15 1610.08 1456.69 924.325 200.811 945.887 
4017.5 2
10564400 -3209.69 2417.31 1820.62 2624.67 -132.797 2628.03 
10562901 1624.77 1572.31 1433.85 1025.38 -75.9944 1028.2 
4018 2
10564400 -2035 2272 1754.23 2387.59 -295.341 2405.78 
10562901 2180.08 1475.69 1520.85 1128.67 -196.373 1145.63 
4018.5 2
10564400 -882.643 2095.64 1696.79 2237.59 -342.441 2263.64 
10562901 2626.36 1231.14 1511.43 866.564 -474.853 988.139 
4019 2
10564400 296.231 1992.62 1666.92 2316.06 -202.412 2324.89 
10562901 3111.62 940.308 1501.46 953.356 -571.385 1111.47 
4019.5 2
10564400 1234 1817.62 1572.15 1929.57 -360.082 1962.88 
10562901 3510.77 547.692 1553.92 821.304 -807.851 1152.03 
4020 2
10564400 2008.43 1622 1480.07 1530.49 -386.592 1578.56 
10562901 4033.57 354.071 1535.71 1033.21 -382.65 1101.79 
4020.5 2
10564400 2850.69 1190.77 1492.54 1684.53 -862.462 1892.48 
10562901 4317.54 140.615 1448.46 567.934 -426.912 710.495 
4021 2
10564400 3438.6 864.933 1564.93 1197.37 -663.617 1368.97 
10562901 4703.13 -287.733 1508.87 785.326 -872.401 1173.81 
4021.5 2
10564400 3996.87 708.667 1531.2 1127.81 -315.69 1171.16 
10562901 4925.73 -636.333 1578.6 449.697 -704.242 835.575 
4022 2
10564400 4487.38 375.875 1493.69 958.024 -649.984 1157.71 
10562901 5249.38 -848.75 1546.75 632.113 -414.876 756.101 
4022.5 2
10564400 4921.13 -79.5333 1632.33 848.842 -891.21 1230.77 
10562901 5557.73 -1197.2 1543.2 603.441 -681.898 910.564 
4023 2
10564400 5373.29 -455.786 1643.93 941.984 -783.859 1225.47 
10562901 5932 -1586.14 1610.21 779.722 -810.298 1124.52 
4023.5 2
10564400 5873.36 -907.643 1652.64 1004.16 -907.344 1353.37 
10562901 6172.57 -1943.21 1566.29 483.075 -717.011 864.561 
4024 2
10564400 6270.85 -1291.31 1751.15 784.002 -756.735 1089.64 
10562901 6558.85 -2226.46 1507.92 761.883 -558.673 944.765 
4024.5 2
10564400 6654.36 -1637.57 1717.93 754.943 -681.622 1017.13 
10562901 6979.29 -2649.21 1442.36 827.637 -832.19 1173.68 
4025 2
10564400 7224.31 -2165.08 1660.31 1144.48 -1059.25 1559.44 
10562901 7367 -2921.46 1404 778.543 -546.681 951.309 
4025.5 2
10564400 7864.77 -2770.15 1773.38 1304.4 -1232.34 1794.47 
10562901 7643.38 -3316.54 1443.54 562.901 -804.637 981.987 
4026 2
10564400 8073.14 -3048.79 1729.71 414.262 -553.94 691.71 
10562901 7945.93 -3667.79 1388.71 601.479 -698.305 921.632 
4026.5 2
10564400 8246.38 -3320.08 1651.85 341.027 -534.038 633.637 
10562901 8255.85 -3964.31 1443.08 610.074 -583.705 844.335 
4027 2
10564400 8671.31 -3714.85 1691.31 838.113 -778.638 1143.99 
10562901 8569.54 -4474.15 1528 618.722 -1005.61 1180.71 
4027.5 2
10564400 8934.46 -3985.54 1725.08 528.421 -543.559 758.08 
10562901 8916.77 -4844.15 1547.15 697.251 -742.972 1018.9 
4028 2
10564400 9340.5 -4335.33 1684.25 837.193 -721.227 1105.02 
10562901 9134.83 -5107.75 1472.92 449.617 -543.497 705.368 
4028.5 2
10564400 9691.69 -4716.38 1712.15 713.806 -774.494 1053.26 
10562901 9494.15 -5542.46 1502.15 730.326 -883.56 1146.32 
4029 2
10564400 10130.9 -5017.08 1683.23 874.962 -598.989 1060.35 
10562901 9827.69 -5860.08 1508.38 664.419 -632.7 917.476 
4029.5 2
10564400 10522.2 -5250 1668.54 771.81 -459.414 898.194 
10562901 10278.2 -6148.31 1559.54 888.636 -568.503 1054.93 
4030 2
10564400 10974.9 -5477.85 1668 899.985 -452.974 1007.55 
10562901 10504.2 -6434 1452.08 449.304 -567.977 724.204 
4030.5 2
10564400 11387.5 -5893.77 1699.31 830.212 -836.867 1178.81 
10562901 10882.4 -6775.69 1428.62 760.873 -687.51 1025.47 
4031 2
10564400 11717.5 -6384.31 1683.38 661.168 -983.043 1184.7 
10562901 11467.8 -7114.85 1563.77 1173.12 -679.667 1355.78 
4031.5 2
10564400 12208 -6752.08 1688.46 971.363 -728.256 1214.04 
10562901 11928.5 -7329.23 1582.77 912.262 -424.524 1006.2 
4032 2
10564400 12546.9 -7038 1684.77 687.471 -579.966 899.431 
10562901 12334.2 -7570.46 1506.92 823.061 -489.312 957.526 
4032.5 2
10564400 12910.1 -7375.43 1766.86 710.802 -660.33 970.193 
10562901 12709.9 -8104.07 1615.71 735.221 -1044.25 1277.11 
4033 2
10564400 13282.3 -7748.92 1767.23 734.053 -736.676 1039.96 
10562901 12931.2 -8534.46 1612.92 436.493 -848.896 954.542 
4033.5 2
10564400 13638 -8089 1736 715.679 -684.259 990.155 
10562901 13279.9 -8829 1638.69 701.594 -592.633 918.394 
4034 2
10564400 14059.5 -8391.85 1784.08 842.923 -605.692 1037.97 
10562901 13525.2 -9171.31 1551 490.462 -684.615 842.17 
4034.5 2
10564400 14443.5 -8798.77 1833 766.467 -812.222 1116.77 
10562901 13907.4 -9489.08 1607.77 762.936 -634.27 992.154 
4035 2
10564400 14858.4 -9323.38 1694.38 826.54 -1045.05 1332.4 
10562901 14282.2 -9999.54 1618.46 746.552 -1016.86 1261.48 
4035.5 2
10564400 15178.4 -9723.69 1570.38 643.863 -805.448 1031.17 
10562901 14681.9 -10430.2 1595 804.365 -866.584 1182.36 
4036 2
10564400 15565.3 -10105.5 1623.54 780.087 -769.851 1096 
10562901 15013.3 -10840.7 1538.15 668.114 -827.543 1063.58 
4036.5 2
10564400 15889.8 -10584.8 1659.23 651.529 -962.311 1162.12 
10562901 15400 -11184.1 1546.77 776.491 -689.527 1038.45 
4037 2
10564400 16208.2 -10961.8 1705.15 638.045 -755.665 989.005 
10562901 15712.7 -11578.4 1600.85 626.638 -790.196 1008.51 
4037.5 2
10564400 16622.7 -11457.8 1742.85 839.147 -1004.05 1308.54 
10562901 16115.1 -11905.5 1583.08 814.544 -662.099 1049.69 
4038 2
10564400 17154.3 -11930.8 1847.38 1073.97 -955.4 1437.43 
10562901 16599.9 -12303.5 1509.85 979.487 -804.04 1267.23 
4038.5 2
10564400 17840.6 -12150.2 1895.5 1332.69 -426.107 1399.15 
10562901 17126.5 -12385.9 1495.14 1022.48 -160.13 1034.94 
4039 2
10564400 18492.9 -12369.8 1843.15 1296.78 -436.644 1368.32 
10562901 17794.2 -12660.9 1467.31 1327.34 -546.709 1435.52 
4039.5 2
10564400 19021.5 -12664.8 1791.85 1074.42 -599.437 1230.33 
10562901 18366.3 -13023.8 1499.69 1162.91 -737.649 1377.13 
4040 2
10564400 19329.8 -12933.6 1739.15 616.462 -537.692 818.008 
10562901 18816.5 -13343.7 1546.31 900.462 -639.692 1104.55 
4040.5 2
10564400 19743.2 -13203.8 1696.62 798.188 -521.533 953.468 
10562901 19290.8 -13657.5 1601.92 915.503 -605.732 1097.75 
4041 2
10564400 20091.5 -13603.5 1700.77 702.233 -805.986 1068.99 
10562901 19679.8 -13995.9 1656 784.274 -682.382 1039.58 
4041.5 2
10564400 20404.3 -13831 1750.62 634.42 -461.382 784.451 
10562901 19986.5 -14223.2 1604.54 622.094 -460.914 774.237 
4042 2
10564400 20855 -14073.2 1720.71 894.231 -480.584 1015.19 
10562901 20375.6 -14399.3 1583.86 772.043 -349.468 847.454 
4042.5 2
10564400 21280.2 -14395.8 1680.77 852.012 -646.403 1069.47 
10562901 20796.5 -14847 1545.69 843.467 -897.223 1231.44 
4043 2
10564400 21757.4 -14570.3 1651.93 956.462 -349.732 1018.4 
10562901 21272.5 -15107 1525.43 953.985 -521.042 1087 
4043.5 2
10564400 22374.2 -14777.5 1574.62 1226.25 -412.033 1293.62 
10562901 21704.8 -15510.1 1447 859.535 -801.346 1175.14 
4044 2
10564400 22883.8 -14925 1593.85 1027.3 -297.301 1069.45 
10562901 22116.5 -15582.9 1405.92 829.87 -146.867 842.766 
4044.5 2
10564400 23390.6 -15128.6 1728.08 1051.55 -422.439 1133.23 
10562901 22687.2 -15921.8 1462.85 1184.01 -703 1376.98 
4045 2
10564400 23815.3 -15397.6 1773.5 834.323 -528.541 987.649 
10562901 23125.6 -16049.3 1505.64 861.472 -250.524 897.16 
4045.5 2
10564400 24300 -15722 1723 930.354 -622.566 1119.44 
10562901 23667.2 -16240.5 1563.77 1039.52 -367.088 1102.43 
4046 2
10564400 24833 -15862.6 1662.08 1089.98 -287.557 1127.27 
10562901 24143.8 -16409.3 1663.23 974.674 -345.131 1033.97 
4046.5 2
10564400 25332 -16091.4 1600.77 1020.45 -467.831 1122.58 
10562901 24593.9 -16571.5 1557 920.403 -331.76 978.369 
4047 2
10564400 25848 -16234.9 1572.92 1044.53 -290.564 1084.2 
10562901 25294.2 -16754.8 1496.77 1417.63 -370.912 1465.35 
4047.5 2
10564400 26533.9 -16487.6 1580.62 1355.58 -499.392 1444.64 
10562901 25856.8 -16915.7 1420.38 1111.89 -318.03 1156.48 
4048 2
10564400 27113.7 -16702.7 1537.15 1159.54 -430.154 1236.75 
10562901 26448.2 -17174.2 1439.54 1182.62 -516.923 1290.65 
4048.5 2
10564400 27886.2 -17152.2 1712.69 1541.99 -897.282 1784.06 
10562901 27054.2 -17491.5 1632.62 1209.58 -633.502 1365.43 
4049 2
10564400 28296.6 -17041.2 1840.38 815.874 220.676 845.191 
10562901 27524.2 -17632.1 1643 934.394 -279.401 975.272 
4049.5 2
10564400 28790.8 -17137.7 1846.23 974.814 -190.259 993.208 
10562901 28099.7 -17889.5 1629.23 1135.18 -507.662 1243.53 
4050 2
10564400 29352.1 -17384.8 1777.46 1115.77 -491.36 1219.17 
10562901 28619.5 -18186.9 1668.38 1033.34 -591.375 1190.59 
4050.5 2
10564400 29786 -17536.8 1730.75 887.368 -310.642 940.171 
10562901 29114.2 -18155.8 1593.75 1011.84 63.5782 1013.83 
4051 2
10564400 30402.1 -17758.2 1610.54 1262.45 -453.696 1341.5 
10562901 29700.2 -18171.4 1526.08 1200.62 -31.8674 1201.05 
4051.5 2
10564400 31052.4 -18033.2 1488.46 1298.02 -548.902 1409.31 
10562901 30224.3 -18352.6 1458.38 1046.22 -361.738 1106.99 
4052 2
10564400 31600.8 -18135.5 1445.92 1092.55 -203.8 1111.4 
10562901 30943.2 -18602.6 1373.31 1432.12 -498.008 1516.24 
4052.5 2
10564400 32178.9 -18483.2 1480.92 1158.47 -696.932 1351.95 
10562901 31617.6 -18861.4 1318 1351.47 -518.576 1447.55 
4053 2
10564400 32860.1 -18673.5 1736.85 1367.78 -381.989 1420.12 
10562901 32194.5 -19056.7 1352.54 1158.48 -392.184 1223.06 
4053.5 2
10564400 33500.4 -18737.3 1712.31 1275.51 -127.184 1281.84 
10562901 32922.6 -19408.3 1548.31 1450.35 -700.429 1610.63 
4054 2
10564400 33993.4 -18755.1 1736.62 984.032 -35.4675 984.671 
10562901 33443.4 -19425.8 1587.46 1039.46 -34.8534 1040.04 
4054.5 2
10564400 34514.5 -18796.8 1687.85 1035.94 -82.8873 1039.25 
10562901 34014.1 -19502.8 1575.69 1134.58 -153.234 1144.88 
4055 2
10564400 35032.9 -19027.5 1690.31 1034.85 -460.464 1132.67 
10562901 34539.5 -19638 1625.46 1048.67 -269.768 1082.81 
4055.5 2
10564400 35666 -19130.3 1678.15 1276.36 -207.351 1293.1 
10562901 35112.6 -19700.3 1595.92 1155.55 -125.62 1162.36 
4056 2
10564400 36124.8 -19420.2 1666.62 926.807 -585.548 1096.28 
10562901 35634.8 -19873 1597.69 1054.86 -348.873 1111.05 
4056.5 2
10564400 36631.8 -19566 1686.29 986.413 -283.747 1026.41 
10562901 36235.6 -20103.1 1606.93 1168.88 -447.61 1251.65 
4057 2
10564400 37304.7 -19822.9 1773.31 1311.71 -500.825 1404.07 
10562901 36833.8 -20477.1 1613.31 1166.08 -729.056 1375.23 
4057.5 2
10564400 37796.2 -20003.7 1830.08 1005.19 -369.671 1071.01 
10562901 37405.2 -20664.4 1677 1168.63 -383.042 1229.81 
4058 2
10564400 38448.5 -20265.3 1838.77 1315.14 -527.45 1416.96 
10562901 37973.5 -20943.5 1717.77 1145.78 -562.655 1276.48 
4058.5 2
10564400 38976.2 -20526.7 1814.46 1044.94 -517.593 1166.1 
10562901 38466.9 -21218.8 1720.08 976.999 -545.316 1118.88 
4059 2
10564400 39517.3 -20761.6 1757 1106.5 -480.415 1206.29 
10562901 38905.8 -21525.9 1708.46 897.436 -627.969 1095.32 
4059.5 2
10564400 40038.7 -21054.3 1676.77 1059.72 -594.903 1215.29 
10562901 39426.8 -21531.8 1722.62 1058.94 -12.0388 1059.01 
4060 2
10564400 40652.1 -21320.4 1669.43 1207.44 -523.86 1316.18 
10562901 39945 -21918.5 1636.64 1020.14 -761.13 1272.79 
4060.5 2
10564400 41220.2 -21701.9 1701.23 1127.3 -756.934 1357.85 
10562901 40543.5 -22318.7 1590.77 1187.58 -794.032 1428.57 
4061 2
10564400 41765.6 -21865.9 1725.85 1095.15 -329.317 1143.59 
10562901 41104.2 -22609.5 1602.85 1125.73 -584.028 1268.21 
4061.5 2
10564400 42418.7 -21979.1 1572.46 1324.7 -229.521 1344.44 
10562901 41696.1 -22691.9 1510 1200.66 -167.109 1212.23 
4062 2
10564400 42993.2 -22273.6 1530 1128.73 -578.575 1268.37 
10562901 42278.6 -22810.7 1457.57 1144.53 -233.382 1168.08 
4062.5 2
10564400 43518.5 -22527.4 1556.92 1035.99 -500.618 1150.61 
10562901 42702.8 -23002.4 1456.08 836.693 -378.048 918.137 
4063 2
10564400 44133 -22814.4 1621.46 1236.5 -577.465 1364.69 
10562901 43347.1 -23415.5 1412.77 1296.24 -831.141 1539.82 
4063.5 2
10564400 44694.9 -23022.5 1702.36 1112.59 -412.11 1186.46 
10562901 43913.6 -23568.7 1442.36 1121.91 -303.471 1162.23 
4064 2
10564400 45145.9 -23021.5 1689.31 903.94 1.92693 903.942 
10562901 44438.7 -23513.1 1503.92 1052.2 111.498 1058.09 
4064.5 2
10564400 45610.1 -23324.2 1735.79 945.312 -616.448 1128.55 
10562901 44900.6 -23476.1 1437.29 940.836 75.2221 943.838 
4065 2
10564400 46058.1 -23452.5 1746.29 880.157 -252.035 915.532 
10562901 45423.2 -23778.5 1443.79 1026.66 -594.022 1186.13 
4065.5 2
10564400 46545.9 -23244.8 1728.57 962.102 409.693 1045.7 
10562901 46027.6 -24194.7 1533 1192.17 -820.935 1447.48 
4066 2
10564400 47096.2 -23394.3 1701.92 1127.81 -306.397 1168.69 
10562901 46398.7 -24492.3 1638 760.347 -609.823 974.685 
4066.5 1
10562901 46769.6 -24153 1643.79 749.251 685.47 1015.5 
4067 1
10562901 47245.4 -23816.1 1614.79 927.458 656.642 1136.38 
