# Supplementary material for: Intrinsic group behaviour II: On the dependence of triad spatial dynamics on social and personal features; and on the effect of social interaction on small group dynamics
Source: PLoS One. 2019 Dec 3;14(12):e0225704. doi: 10.1371/journal.pone.0225704 (PMC6890182; doi:10.1371/journal.pone.0225704)
Supplement: S1 Data Set — (ZIP) [file pone.0225704.s001.zip › set_2_int/group_traj_dyad_int/traj_2_0109_13.dat]

2 10560700 10560800 0 1 0 0 0 0 1 20 20 20 1661.11 1680.27 1641.94 
3967 1
10560700 -36408.5 -3193.75 1718.25 0 0 0 
3967.5 1
10560700 -36139.6 -3111.86 1735.64 837.561 255.118 875.553 
3968 1
10560700 -35637.9 -3009.36 1721.43 1003.43 205 1024.16 
3968.5 2
10560800 -36162.7 -3815.86 1565.57 0 0 0 
10560700 -35111.1 -2906.29 1711.93 1059.93 207.387 1080.03 
3969 2
10560800 -35794.9 -3741.36 1626.57 967.857 196.053 987.514 
10560700 -34587.8 -2790.07 1641.79 1034.3 229.673 1059.5 
3969.5 2
10560800 -35142.3 -3569.79 1653.79 1294.93 340.42 1338.92 
10560700 -33926.8 -2444.29 1650.86 1311.51 686.083 1480.12 
3970 2
10560800 -34534.9 -3373.5 1623.64 1207.61 390.23 1269.1 
10560700 -33447.6 -2151.86 1671 952.712 581.369 1116.09 
3970.5 2
10560800 -33948.3 -3172.23 1569.23 1194.6 409.917 1262.97 
10560700 -32825.9 -1777.23 1689.54 1266.09 762.987 1478.22 
3971 2
10560800 -33534.6 -2944.64 1607.29 839.222 461.639 957.812 
10560700 -32398.4 -1659.14 1667.14 867.274 239.529 899.743 
3971.5 2
10560800 -32966.6 -2685.79 1612.86 1100.64 501.661 1209.57 
10560700 -32036.2 -1402.21 1736.86 701.827 497.924 860.517 
3972 2
10560800 -32528.9 -2446.69 1667.08 870.218 475.335 991.576 
10560700 -31540.5 -1118.46 1687.77 985.439 564.121 1135.48 
3972.5 2
10560800 -32067.6 -2239.83 1672.25 959.126 430.06 1051.13 
10560700 -31017.5 -903.583 1698.25 1087.4 446.732 1175.59 
3973 2
10560800 -31653.1 -1921.5 1667.5 819.052 629.117 1032.78 
10560700 -30477.3 -524.143 1609.07 1067.62 749.882 1304.66 
3973.5 2
10560800 -31151.2 -1668.08 1631.75 1007.82 508.869 1129 
10560700 -29935.8 -253.167 1569.08 1087.25 544.129 1215.81 
3974 2
10560800 -30557.1 -1429.23 1575.77 1188.35 477.705 1280.77 
10560700 -29411.6 196.308 1557.38 1048.44 898.949 1381.06 
3974.5 2
10560800 -30070.2 -1136.58 1507 991.501 596.023 1156.86 
10560700 -28900.5 480.75 1601.58 1040.97 579.312 1191.31 
3975 2
10560800 -29566.4 -848.571 1441.5 986.092 563.624 1135.8 
10560700 -28427.9 870.929 1576.57 924.797 763.559 1199.28 
3975.5 2
10560800 -29097.6 -496.846 1415 901.426 676.395 1126.98 
10560700 -28063.8 1153.62 1607.46 700.158 543.628 886.428 
3976 2
10560800 -28590.8 -177.769 1415.08 1023.93 644.6 1209.94 
10560700 -27517.8 1497.77 1670.85 1103.19 695.26 1304 
3976.5 2
10560800 -28173.1 97.4615 1400 842.122 554.901 1008.51 
10560700 -27074.1 1730.92 1654.69 894.541 470.068 1010.53 
3977 2
10560800 -27416.7 541.231 1344.92 1543.64 905.651 1789.7 
10560700 -26658.5 1883.62 1620.23 848.038 311.617 903.478 
3977.5 2
10560800 -27233.6 775.818 1322.55 406.791 521.305 661.24 
10560700 -26517.9 2040.64 1600.55 312.51 348.936 468.421 
3978 2
10560800 -26994.3 1084.8 1412.9 416.237 537.36 679.712 
10560700 -26031.1 2329.2 1581.9 846.625 501.85 984.188 
3978.5 2
10560800 -26412.5 1392.23 1547.38 1264.87 668.328 1430.58 
10560700 -25758.1 2662.15 1568.54 593.528 723.813 936.045 
3979 2
10560800 -26165.5 1587.15 1571.46 496.827 392.199 632.975 
10560700 -25493.8 3114.23 1562.08 531.806 909.612 1053.67 
3979.5 2
10560800 -25912.5 1797.77 1554.08 508.187 422.922 661.148 
10560700 -25221.8 3489.23 1616.08 546.03 753.012 930.148 
3980 2
10560800 -25670.2 2017.23 1501.38 476.047 431.162 642.278 
10560700 -24792.2 3610.69 1534.23 844.189 238.628 877.268 
3980.5 2
10560800 -25354.6 2366.38 1441.08 636.166 703.939 948.809 
10560700 -24463.7 3727.38 1502.23 662.221 235.267 702.771 
3981 2
10560800 -25209 2647.77 1441 287.777 556.096 626.146 
10560700 -24340.2 4110.69 1549.85 244.147 757.525 795.897 
3981.5 2
10560800 -24778.1 3016.38 1430.77 849.947 727.052 1118.49 
10560700 -24239.5 4442.85 1558.08 198.604 655.136 684.578 
3982 2
10560800 -24388.4 3117.08 1405.85 767.111 198.213 792.305 
10560700 -23858.4 4755.54 1551.23 750.151 615.536 970.367 
3982.5 2
10560800 -23724.2 3530.08 1440.62 1336.33 830.986 1573.63 
10560700 -23319.9 4883.77 1525 1083.42 258.01 1113.72 
3983 2
10560800 -23112.5 3647.42 1637.08 1253.55 240.45 1276.4 
10560700 -22595.8 4988.33 1215.75 1483.96 214.271 1499.35 
3983.5 2
10560800 -22636.2 3867.15 1507 947.01 436.853 1042.91 
10560700 -21748.7 5241.08 1117.85 1684.01 502.472 1757.38 
3984 2
10560800 -22123.8 3724.67 1012.25 1028.92 -286.119 1067.96 
10560700 -21284.2 5110.75 1300.25 932.615 -261.701 968.637 
3984.5 2
10560800 -21652.8 3820.08 1230 961.028 194.715 980.556 
10560700 -20944.9 5055.85 1358.62 692.504 -112.049 701.51 
3985 2
10560800 -21225.8 4022.69 1394.85 842.209 399.636 932.215 
10560700 -20483.9 4974.23 1358.15 909.27 -160.977 923.41 
3985.5 2
10560800 -20882.8 4103.23 1329.46 674.021 158.229 692.345 
10560700 -20001.5 4924.46 1374.08 947.862 -97.7784 952.891 
3986 2
10560800 -20387.3 4231.5 1240.75 996.853 258.087 1029.72 
10560700 -19418.8 4905.67 1296.25 1172.29 -37.8166 1172.9 
3986.5 2
10560800 -19887.3 4362.38 1314.31 1018.38 266.567 1052.69 
10560700 -18974.6 4869.69 1246.23 904.721 -73.2675 907.683 
3987 2
10560800 -19370.2 4116.31 1309.31 1036.38 -493.14 1147.72 
10560700 -18459.5 4681.15 1340.54 1032.37 -377.833 1099.34 
3987.5 2
10560800 -18891.3 3844.86 1363.93 935.289 -530.177 1075.11 
10560700 -17828.4 4658.57 1374.64 1232.49 -44.1063 1233.28 
3988 2
10560800 -18364.9 3808.92 1303.77 1034.11 -70.5974 1036.52 
10560700 -17208.3 4484.31 1377 1218.31 -342.365 1265.5 
3988.5 2
10560800 -17730.9 3755.85 1389.85 1262.95 -105.731 1267.37 
10560700 -16696.9 4420.92 1351.69 1018.69 -126.264 1026.49 
3989 2
10560800 -17288.8 3724.69 1411.38 887.859 -62.5579 890.06 
10560700 -16126.7 4416.92 1329.08 1145.04 -8.03213 1145.07 
3989.5 2
10560800 -16760.4 3640.69 1431.77 1044.24 -166.008 1057.35 
10560700 -15492.3 4340.15 1432.08 1253.72 -151.718 1262.87 
3990 2
10560800 -16233.8 3507 1467 1055.19 -267.92 1088.67 
10560700 -14999.6 4163.62 1468.15 987.359 -353.784 1048.83 
3990.5 2
10560800 -15735.5 3339.67 1465.33 1021.2 -342.896 1077.23 
10560700 -14588.9 4218.25 1440.92 841.596 111.956 849.01 
3991 2
10560800 -15182.5 3265.38 1469.62 1114.84 -149.762 1124.86 
10560700 -14096.9 4126.31 1457.31 991.923 -185.368 1009.09 
3991.5 2
10560800 -14654.6 3157.31 1457.92 1060.09 -217.022 1082.07 
10560700 -13554.3 3956.54 1444.38 1089.59 -340.902 1141.67 
3992 2
10560800 -14090.2 3019.15 1501.31 1111.14 -271.956 1143.94 
10560700 -13039.9 3786.69 1485.85 1012.57 -334.343 1066.34 
3992.5 2
10560800 -13570.5 2948.38 1482.46 1020.86 -139.036 1030.28 
10560700 -12554.2 3669.15 1480.46 954.36 -230.92 981.9 
3993 2
10560800 -13103.4 2943.17 1453.33 959.182 -10.7145 959.242 
10560700 -12122.5 3494.42 1503.33 886.353 -358.803 956.222 
3993.5 2
10560800 -12522.8 2938.38 1476.46 1189.85 -9.79928 1189.89 
10560700 -11613.8 3446.23 1519.92 1042.48 -98.7416 1047.15 
3994 2
10560800 -11955.8 2903.86 1504.86 1098.81 -66.9137 1100.84 
10560700 -11026.9 3450.93 1515.21 1137.29 9.10427 1137.32 
3994.5 2
10560800 -11456.2 2954.25 1494.25 1005.1 101.394 1010.2 
10560700 -10430.8 3457.42 1552 1199.39 13.0545 1199.46 
3995 2
10560800 -10957.3 2965.31 1490.31 1024.52 22.7057 1024.77 
10560700 -9954.31 3418.23 1488.62 978.492 -80.4639 981.795 
3995.5 2
10560800 -10416.7 3011.38 1482.38 1057.96 90.1701 1061.79 
10560700 -9385.54 3539.23 1510.46 1113.05 236.791 1137.96 
3996 2
10560800 -9848.23 3041.08 1430.62 1136.92 59.3846 1138.47 
10560700 -8832.46 3514.77 1471.46 1106.15 -48.9231 1107.24 
3996.5 2
10560800 -9305.92 2972.46 1473 1071.75 -135.604 1080.3 
10560700 -8260.92 3563.46 1465 1129.52 96.2299 1133.61 
3997 2
10560800 -8687.29 2943.43 1453.36 1229.9 -57.7196 1231.25 
10560700 -7597.86 3591.36 1354.14 1318.22 55.4585 1319.39 
3997.5 2
10560800 -8154.92 2920.54 1450.38 1058.38 -45.5072 1059.35 
10560700 -7075.77 3604.85 1425.38 1037.95 26.8171 1038.29 
3998 2
10560800 -7688.31 2827 1414 942.657 -188.967 961.411 
10560700 -6661.92 3561.92 1425.38 836.053 -86.7133 840.538 
3998.5 2
10560800 -7186.92 2742.85 1398.54 1008.82 -169.324 1022.93 
10560700 -6205.31 3523.38 1339.46 918.743 -77.5422 922.01 
3999 2
10560800 -6666.08 2740.77 1450.15 1047.98 -4.17892 1047.99 
10560700 -5706.31 3489.31 1184.08 1004.02 -68.5652 1006.36 
3999.5 2
10560800 -6007.92 2580.08 1243.62 1329.6 -324.631 1368.66 
10560700 -5079.31 3392.54 1219.62 1266.67 -195.493 1281.66 
4000 2
10560800 -5399.69 2427.08 1199.85 1228.75 -309.091 1267.03 
10560700 -4509.54 3261.08 1464.69 1151.05 -265.579 1181.29 
4000.5 2
10560800 -4723.15 2338.46 1604.62 1353.08 -177.231 1364.63 
10560700 -3894.46 3262.69 1564.85 1230.15 3.23077 1230.16 
4001 2
10560800 -4217.15 2288.46 1727.62 1024.29 -101.215 1029.28 
10560700 -3368.92 3217.23 1641.38 1063.84 -92.0274 1067.82 
4001.5 2
10560800 -3644.08 2112.46 1796.92 1137.06 -349.206 1189.47 
10560700 -2808.85 3102.15 1706.31 1111.26 -228.327 1134.48 
4002 2
10560800 -3183.43 2123.71 1727.43 901.464 22.021 901.733 
10560700 -2356.79 3040.86 1717.14 884.658 -119.954 892.754 
4002.5 2
10560800 -2609.08 2216.77 1697.69 1130.61 183.179 1145.36 
10560700 -1920.23 2913.85 1659.15 859.36 -250.022 894.992 
4003 2
10560800 -2129.31 2159 1686.15 973.163 -117.179 980.192 
10560700 -1407.38 2898.92 1664.69 1040.26 -30.2699 1040.7 
4003.5 2
10560800 -1713.92 1695.08 1608.85 819.299 -915.036 1228.23 
10560700 -909.846 2840.54 1721.23 981.338 -115.157 988.072 
4004 2
10560800 -1114.46 1708.77 1660.85 1191.77 27.2213 1192.08 
10560700 -471 2806.92 1768.23 872.458 -66.8298 875.013 
4004.5 2
10560800 -447.308 1800.46 1705.62 1350.51 185.612 1363.21 
10560700 55.8462 2835 1689.38 1066.49 56.8359 1068 
4005 2
10560800 51.1538 1812.92 1613.54 1011.08 25.277 1011.39 
10560700 735.538 2651.15 1645.54 1378.69 -372.913 1428.23 
4005.5 2
10560800 547.143 1877.5 1596.86 976.356 127.12 984.597 
10560700 1257.71 2574.93 1613.5 1027.91 -150.05 1038.8 
4006 2
10560800 1211 1824.23 1585.92 1296.6 -104.041 1300.76 
10560700 1849.69 2522.38 1673.15 1156.21 -102.625 1160.75 
4006.5 2
10560800 1648.38 1834.08 1564.38 892.622 20.0942 892.848 
10560700 2230.69 2460.15 1671 777.551 -127.002 787.855 
4007 2
10560800 2131.69 1621.08 1562 980.34 -432.049 1071.32 
10560700 2639.77 2356.54 1651.54 829.771 -210.173 855.974 
4007.5 2
10560800 2676.08 1320.92 1538.77 1108.73 -611.311 1266.09 
10560700 3098.85 2045.08 1632.15 934.984 -634.341 1129.86 
4008 2
10560800 3176.92 1019.92 1525 1011.81 -608.081 1180.48 
10560700 3650.15 1634.23 1488.08 1113.75 -829.992 1389 
4008.5 2
10560800 3580.21 696.357 1457.36 786.143 -630.733 1007.89 
10560700 4012.86 1213.43 1438.93 707.024 -820.277 1082.93 
4009 2
10560800 3988.31 405.538 1424.85 797.057 -568.005 978.739 
10560700 4663.62 1126 1410.23 1271.01 -170.759 1282.43 
4009.5 2
10560800 4457 156.231 1415.31 933.65 -496.629 1057.52 
10560700 5182.23 832.154 1454.69 1033.1 -585.351 1187.4 
4010 2
10560800 4849.92 -288.923 1557.31 789.002 -893.883 1192.29 
10560700 5670.46 351.385 1569.38 980.383 -965.4 1375.92 
4010.5 2
10560800 5232.92 -675.846 1578.62 770.624 -778.517 1095.42 
10560700 6058.23 -20.2308 1578.85 780.22 -747.717 1080.66 
4011 2
10560800 5617.38 -998 1544.38 783.017 -656.118 1021.57 
10560700 6406.15 -296.923 1560.85 708.601 -563.528 905.361 
4011.5 2
10560800 6014.77 -1447.38 1606.85 804.422 -909.685 1214.34 
10560700 6775.38 -861.077 1654.31 747.431 -1142.01 1364.86 
4012 2
10560800 6411.85 -1858.31 1585.15 797.343 -825.147 1147.44 
10560700 7040.62 -1217.77 1658.77 532.592 -716.25 892.562 
4012.5 2
10560800 6779.31 -2186.54 1478.85 733.456 -655.151 983.454 
10560700 7473.38 -1676.85 1691.31 863.811 -916.321 1259.29 
4013 2
10560800 7136.46 -2563.77 1428 705.838 -745.515 1026.64 
10560700 7767.77 -2019.69 1673.38 581.788 -677.562 893.066 
4013.5 2
10560800 7557.54 -3058.46 1402.62 824.025 -968.087 1271.3 
10560700 8124.77 -2439.23 1565.92 698.63 -821.015 1078.03 
4014 2
10560800 7920.25 -3517.08 1388.17 741.741 -937.877 1195.74 
10560700 8409.08 -2998.5 1634.92 581.419 -1143.7 1283 
4014.5 2
10560800 8152.46 -3936.15 1437.15 475.843 -858.751 981.774 
10560700 8781.31 -3323.62 1709.62 762.755 -666.22 1012.74 
4015 2
10560800 8433.23 -4371.08 1470.23 562.664 -871.589 1037.43 
10560700 9165.77 -3664.92 1661.08 770.464 -683.983 1030.27 
4015.5 2
10560800 8845.54 -4790.85 1553.31 819.697 -834.531 1169.76 
10560700 9500.69 -4084.69 1625.85 665.851 -834.531 1067.61 
4016 2
10560800 9239.93 -5055.57 1603.71 773.314 -519.069 931.368 
10560700 9850.64 -4486.36 1621.64 686.178 -787.578 1044.57 
4016.5 2
10560800 9630 -5402.15 1531.92 769.372 -683.595 1029.19 
10560700 10245.5 -4885.69 1630.15 778.887 -787.643 1107.72 
4017 2
10560800 10052 -5648.08 1493.54 855.984 -498.83 990.727 
10560700 10554.3 -5243.23 1612.31 626.307 -725.23 958.237 
4017.5 2
10560800 10403.6 -5967.92 1520.92 707.476 -643.554 956.391 
10560700 10955.1 -5535.62 1644.15 806.377 -588.299 998.168 
4018 2
10560800 10738.6 -6381.54 1489.77 680.894 -840.682 1081.83 
10560700 11377.8 -5895.23 1661.31 859.131 -730.926 1127.99 
4018.5 2
10560800 11167.4 -6740.5 1549.07 832.508 -697.013 1085.77 
10560700 11807 -6352.36 1604.93 833.458 -887.624 1217.59 
4019 2
10560800 11641.1 -7161.92 1590.77 930.687 -827.943 1245.66 
10560700 12464.3 -6745.08 1713.15 1291.37 -771.552 1504.3 
4019.5 2
10560800 11992 -7471 1557.54 722.064 -635.961 962.197 
10560700 12785.7 -7035 1677.85 661.285 -596.55 890.601 
4020 2
10560800 12404.4 -7932 1586.29 814.935 -911.067 1222.36 
10560700 13218.6 -7350.21 1761 855.633 -622.953 1058.39 
4020.5 2
10560800 12868.8 -8271 1609 928.978 -678 1150.08 
10560700 13569.8 -7695.23 1704.31 702.407 -690.033 984.642 
4021 2
10560800 13173.9 -8658.67 1616.4 621.223 -789.545 1004.64 
10560700 13998.5 -8050.27 1696.93 873.09 -723.087 1133.64 
4021.5 2
10560800 13451.3 -8907.4 1599.27 560.404 -502.492 752.695 
10560700 14199.7 -8227 1738 406.33 -357.037 540.906 
4022 2
10560800 13868.9 -9244.62 1700.62 815.641 -658.643 1048.37 
10560700 14598.2 -8626.5 1747.38 778.483 -780.273 1102.21 
4022.5 2
10560800 14340.9 -9685.47 1666.6 923.663 -862.704 1263.89 
10560700 15016.3 -9069.8 1713.27 818.037 -867.515 1192.38 
4023 2
10560800 14671.1 -9950.79 1602.93 688.075 -552.748 882.597 
10560700 15321 -9565.07 1574.43 634.861 -1031.82 1211.48 
4023.5 2
10560800 15093.9 -10278.3 1595.86 848.824 -657.631 1073.77 
10560700 15739.3 -10024 1632.43 839.931 -921.543 1246.89 
4024 2
10560800 15561.6 -10784.6 1642.23 922.6 -998.678 1359.61 
10560700 16150.9 -10519.2 1617.38 811.908 -976.787 1270.16 
4024.5 2
10560800 15960.4 -11153.1 1589.5 784.925 -725.307 1068.73 
10560700 16590.1 -10679.5 1635.64 864.606 -315.491 920.368 
4025 2
10560800 16404.3 -11582.5 1662.31 891.467 -862.384 1240.33 
10560700 16891.5 -11016.9 1726.31 605.212 -677.556 908.496 
4025.5 2
10560800 16686.7 -11885 1635.46 575.121 -616.011 842.754 
10560700 17186.5 -11388.2 1789.92 600.658 -756.227 965.748 
4026 2
10560800 17181.1 -12181.9 1635.14 983.003 -590.173 1146.56 
10560700 17842.9 -11783.2 1741.29 1304.96 -785.255 1523.01 
4026.5 2
10560800 17957.2 -12673.3 1598.46 1527.58 -967.422 1808.15 
10560700 18677 -12223.8 1661.08 1642.01 -867.234 1856.96 
4027 2
10560800 18511.9 -12981.1 1605 1094.22 -607.04 1251.32 
10560700 19072.8 -12481.6 1690.38 780.762 -508.572 931.791 
4027.5 2
10560800 18938.3 -13443.8 1687.77 856.194 -929.101 1263.45 
10560700 19423.6 -12766.8 1664 704.356 -572.598 907.737 
4028 2
10560800 19199.6 -13762.1 1661.75 538.713 -656.318 849.096 
10560700 19712 -13135.6 1635.42 594.607 -760.441 965.313 
4028.5 2
10560800 19489.6 -14054.5 1615.31 589.496 -594.265 837.052 
10560700 20029.2 -13399.5 1774.62 644.622 -536.494 838.667 
4029 2
10560800 19911.8 -14294.8 1611.31 841.097 -478.854 967.856 
10560700 20418.8 -13679.4 1779.69 776.126 -557.462 955.582 
4029.5 2
10560800 20379.7 -14594.7 1567.77 922.773 -591.413 1096.03 
10560700 20818.9 -13894.5 1710.08 789.258 -424.215 896.039 
4030 2
10560800 20698.1 -14920.5 1539.62 632.971 -647.653 905.597 
10560700 21216 -14076.5 1654.92 789.417 -361.982 868.453 
4030.5 2
10560800 21309.7 -15192.9 1499.23 1230.61 -548.212 1347.2 
10560700 21630.6 -14328.8 1581.31 834.236 -507.661 976.56 
4031 2
10560800 21852.4 -15470.5 1410.69 1087.56 -556.343 1221.6 
10560700 22182.4 -14558.2 1576 1105.75 -459.534 1197.44 
4031.5 2
10560800 22449 -15699.9 1401.92 1181.42 -454.227 1265.73 
10560700 22700.5 -14660.8 1528.54 1025.89 -203.199 1045.83 
4032 2
10560800 22947.6 -15822.9 1595.92 1011.39 -249.493 1041.71 
10560700 23159.2 -14793 1495.08 930.566 -268.217 968.449 
4032.5 2
10560800 23435.6 -16011.9 1540.07 955.044 -369.874 1024.17 
10560700 23726.8 -15142.3 1558.43 1110.68 -683.534 1304.15 
4033 2
10560800 23874.5 -16204.3 1607.15 865.52 -379.446 945.042 
10560700 24253.6 -15213.2 1662.54 1039.11 -139.779 1048.47 
4033.5 2
10560800 24293.6 -16263 1651.46 843.368 -118.093 851.596 
10560700 24605.5 -15437.5 1757.85 708.095 -451.478 839.78 
4034 2
10560800 24745.3 -16425.9 1776.31 903.385 -325.846 960.354 
10560700 25194.6 -15678.8 1767.62 1178.15 -482.462 1273.11 
4034.5 2
10560800 25213.7 -16703.4 1834.69 934.899 -553.815 1086.62 
10560700 25595.1 -15813.2 1709.92 799.324 -268.386 843.179 
4035 2
10560800 25783.9 -16861.1 1747.31 1135.92 -314.128 1178.55 
10560700 26265.8 -16062.3 1568 1336.19 -496.169 1425.34 
4035.5 2
10560800 26410 -17279.3 1609.92 1259.71 -841.511 1514.93 
10560700 26806 -16270.4 1524.92 1086.83 -418.666 1164.68 
4036 2
10560800 26928.2 -17316.2 1486.46 1044.82 -74.4417 1047.47 
10560700 27271.5 -16478.2 1445.15 938.586 -419.045 1027.88 
4036.5 2
10560800 27477.5 -17407.8 1609.92 1102.87 -183.812 1118.09 
10560700 27863.6 -16738.3 1446.85 1188.91 -522.243 1298.55 
4037 2
10560800 28055.8 -17600.8 1691.08 1159.09 -386.774 1221.92 
10560700 28443.1 -16727.6 1638.15 1161.25 21.4275 1161.44 
4037.5 2
10560800 28507 -17729.7 1703.62 913.267 -260.978 949.824 
10560700 28874.5 -16971.3 1722.77 873.404 -493.304 1003.09 
4038 2
10560800 29001.5 -17820.8 1668.54 998.912 -184.149 1015.74 
10560700 29338.5 -17231.5 1672.85 937.374 -525.563 1074.66 
4038.5 2
10560800 29533.1 -17962.4 1607.43 1032.25 -274.779 1068.2 
10560700 29781.9 -17256.3 1681.79 860.952 -48.2023 862.3 
4039 2
10560800 30036.6 -18114.2 1534.38 1001.08 -301.936 1045.62 
10560700 30370.7 -17432.1 1621.62 1170.5 -349.486 1221.56 
4039.5 2
10560800 30512.8 -18355.3 1448.38 967.792 -489.994 1084.77 
10560700 30933.1 -17686.5 1546.92 1143.06 -517.198 1254.62 
4040 2
10560800 31145.2 -18533.8 1366.69 1264.92 -357.077 1314.36 
10560700 31614.3 -17913.4 1518.77 1362.46 -453.692 1436.01 
4040.5 2
10560800 31688.9 -18713.4 1306.69 1049.6 -346.599 1105.35 
10560700 32111.8 -18015.1 1490.23 960.499 -196.317 980.356 
4041 2
10560800 32578.9 -19096.2 1506.15 1794.35 -771.867 1953.33 
10560700 32834.6 -18304.9 1655.69 1457.2 -584.367 1570 
4041.5 2
10560800 33196.5 -19345.8 1571.46 1252.61 -506.319 1351.07 
10560700 33369.3 -18417.5 1646 1084.57 -228.429 1108.36 
4042 2
10560800 33591.6 -19424.7 1557.43 784.09 -156.484 799.553 
10560700 33953.7 -18607.8 1645.64 1159.54 -377.475 1219.43 
4042.5 2
10560800 34049.6 -19528.2 1573.31 917.781 -207.294 940.9 
10560700 34428.5 -18785.4 1658.92 951.397 -355.91 1015.79 
4043 2
10560800 34593.1 -19699.4 1631.5 1089.23 -343.093 1141.99 
10560700 35003.6 -18847.6 1653.57 1152.52 -124.623 1159.24 
4043.5 2
10560800 35129.6 -19891.6 1592.62 1066.55 -382.223 1132.97 
10560700 35537.9 -18993.7 1621.54 1062.33 -290.499 1101.33 
4044 2
10560800 35643.2 -20020.8 1630.54 1035.51 -260.391 1067.75 
10560700 35873.2 -19240.8 1595.77 676.024 -498.294 839.824 
4044.5 2
10560800 36294.9 -20231 1639.85 1352.06 -436.163 1420.67 
10560700 36392.2 -19376.1 1585.54 1076.76 -280.562 1112.71 
4045 2
10560800 36822.9 -20454.6 1704.07 1037.34 -439.237 1126.5 
10560700 36948.2 -19588.5 1587.21 1092.31 -417.334 1169.32 
4045.5 2
10560800 37328.5 -20580.9 1744.23 970.46 -242.518 1000.3 
10560700 37558.7 -19779.8 1717.38 1171.74 -367.267 1227.95 
4046 2
10560800 37747.8 -20650.7 1758.08 857.48 -142.677 869.269 
10560700 38073.8 -19932.4 1784.54 1053.48 -311.94 1098.7 
4046.5 2
10560800 38268.3 -20731.5 1768.08 1064.34 -165.172 1077.08 
10560700 38449.5 -20131.2 1773.69 768.287 -406.481 869.19 
4047 2
10560800 38684 -20915.2 1769.15 841.482 -372.002 920.043 
10560700 39055.8 -20373.5 1757.77 1227.34 -490.657 1321.79 
4047.5 2
10560800 39079.4 -21066.9 1693.62 781.393 -299.787 836.927 
10560700 39497.3 -20548.1 1714.38 872.454 -344.938 938.167 
4048 2
10560800 39521.7 -21204.5 1703.15 884.615 -275.231 926.443 
10560700 39997.8 -20729.3 1613.15 1001.08 -362.462 1064.68 
4048.5 2
10560800 40036.2 -21536.2 1709.31 1026.87 -662.06 1221.8 
10560700 40518 -20853.8 1549.46 1038.23 -248.426 1067.54 
4049 2
10560800 40474.8 -21920.6 1685.46 872.152 -764.184 1159.58 
10560700 41065.2 -21259.1 1615.46 1087.78 -805.781 1353.72 
4049.5 2
10560800 40964.1 -22258.5 1609 964.952 -666.363 1172.68 
10560700 41513.1 -21666.5 1710.23 883.477 -803.672 1194.33 
4050 2
10560800 41389.8 -22401.6 1607.69 846.307 -284.6 892.879 
10560700 41976.9 -21747.9 1575.85 922.159 -161.798 936.246 
4050.5 2
10560800 41888.8 -22609.8 1550.25 1020.58 -425.804 1105.85 
10560700 42448.8 -21880.8 1474.42 964.881 -271.63 1002.39 
4051 2
10560800 42392.9 -22850.9 1510.15 1032.97 -494.036 1145.03 
10560700 42809.8 -22253.2 1530.77 739.794 -763.123 1062.85 
4051.5 2
10560800 42875.7 -23124 1527.85 963.611 -545.064 1107.09 
10560700 43303.4 -22492.9 1465.46 985.26 -478.581 1095.34 
4052 2
10560800 43302.2 -23401.4 1495.69 849.525 -552.559 1013.42 
10560700 43792.6 -22679.3 1551.31 974.563 -371.284 1042.89 
4052.5 2
10560800 43796.3 -23349.3 1580.15 990.288 104.363 995.772 
10560700 44317.9 -22834.4 1508.38 1052.72 -310.775 1097.63 
4053 2
10560800 44329 -23436.5 1570.31 1069.66 -175.008 1083.89 
10560700 44802.5 -23061.7 1576.08 972.969 -456.441 1074.71 
4053.5 2
10560800 44805.9 -23609.6 1562.54 950.046 -344.928 1010.72 
10560700 45237.9 -23194.3 1605.62 867.453 -264.174 906.787 
4054 2
10560800 45365.7 -23736.9 1567.46 1117.3 -254.107 1145.84 
10560700 45694.6 -23247.3 1674.46 911.561 -105.788 917.679 
4054.5 2
10560800 45921.1 -23825.1 1647.38 1104.14 -175.256 1117.97 
10560700 46168.7 -23255.5 1663 942.499 -16.3634 942.641 
4055 2
10560800 46224.8 -23894 1680.08 606.326 -137.571 621.737 
10560700 46537.2 -23309.5 1656.15 735.606 -107.631 743.438 
4055.5 2
10560800 46498.3 -24029.2 1624 551.334 -272.643 615.063 
10560700 46949 -23349.5 1624.54 830.18 -80.6452 834.088 
4056 2
10560800 46877.7 -24068.8 1635.92 766.434 -79.8757 770.585 
10560700 47265.8 -23613.4 1617.46 640.093 -533.178 833.065 
4056.5 2
10560800 47169 -24339.9 1620.64 566.746 -527.547 774.279 
10560700 47507.8 -24027.9 1616 470.7 -806.506 933.815 
