# Supplementary material for: Intrinsic group behaviour II: On the dependence of triad spatial dynamics on social and personal features; and on the effect of social interaction on small group dynamics
Source: PLoS One. 2019 Dec 3;14(12):e0225704. doi: 10.1371/journal.pone.0225704 (PMC6890182; doi:10.1371/journal.pone.0225704)
Supplement: S1 Data Set — (ZIP) [file pone.0225704.s001.zip › set_2_int/group_traj_dyad_int/traj_2_0109_12.dat]

2 10564700 10562700 0 1 0 0 2 0 1 45 40 50 1709.14 1716.92 1701.35 
3987.5 1
10562700 46448.2 -23233.8 1914.75 0 0 0 
3988 1
10562700 46100.5 -23143.9 1794.46 -1090.25 281.589 1126.02 
3988.5 1
10562700 45476.5 -23010.1 1665.15 -1243.03 266.626 1271.3 
3989 1
10562700 44827.2 -22919.5 1640.54 -1303.83 181.804 1316.44 
3989.5 1
10562700 44054 -22945.5 1619.54 -1527.97 -51.2314 1528.83 
3990 1
10562700 43442.6 -22797.3 1620.69 -1225.22 296.901 1260.68 
3990.5 1
10562700 42806.9 -22609.4 1557.42 -1302.66 385.023 1358.37 
3991 1
10562700 42083.2 -22297.4 1601.46 -1459.04 629.097 1588.89 
3991.5 1
10562700 41734.6 -21927.5 1502.15 -700.031 742.663 1020.58 
3992 1
10562700 41086.7 -21693.6 1612.92 -1275.44 460.478 1356.02 
3992.5 1
10562700 40376 -21444.1 1623.85 -1396.25 490.252 1479.82 
3993 1
10562700 39631.6 -20995.9 1659.58 -1528.58 920.247 1784.21 
3993.5 1
10562700 39054.8 -20719.9 1740 -1182 565.561 1310.33 
3994 1
10562700 38608.7 -20449.3 1808.71 -864.448 524.491 1011.12 
3994.5 1
10562700 37960.6 -20163.8 1808.17 -1304.09 574.519 1425.03 
3995 1
10562700 37112.2 -20021.7 1744.38 -1742 291.7 1766.25 
3995.5 1
10562700 36349.8 -19800.8 1709.15 -1491.95 432.335 1553.32 
3996 1
10562700 35636.4 -19563.3 1723.69 -1426.92 474.923 1503.88 
3996.5 1
10562700 35061.2 -19384.4 1685.85 -1136.82 353.603 1190.54 
3997 1
10562700 34342.1 -19125.5 1741.93 -1429.59 514.681 1519.41 
3997.5 1
10562700 33757.6 -18941.9 1739.23 -1161.94 364.964 1217.91 
3998 1
10562700 33143.8 -18788.1 1687.92 -1240.09 310.8 1278.45 
3998.5 1
10562700 32618.1 -18621.1 1659.54 -1057.73 336.016 1109.82 
3999 1
10562700 31703.9 -18242.5 1640.69 -1839.34 761.647 1990.8 
3999.5 1
10562700 31035.8 -17953.7 1591.85 -1349.81 583.528 1470.54 
4000 1
10562700 30360.8 -17777.8 1571.69 -1363.64 355.4 1409.19 
4000.5 1
10562700 29505.3 -17644 1615.85 -1710.92 267.538 1731.71 
4001 1
10562700 28957.9 -17359.7 1688.46 -1108.07 575.522 1248.61 
4001.5 1
10562700 28423.8 -17050.4 1748.31 -1059.68 613.706 1224.56 
4002 1
10562700 27466.6 -17098.7 1764.21 -1873.2 -94.5786 1875.58 
4002.5 1
10562700 26904.8 -16915.7 1792.54 -1106.05 360.279 1163.25 
4003 1
10562700 26324.1 -16583.2 1713.62 -1177.87 674.52 1357.34 
4003.5 1
10562700 25593.4 -16372.5 1722.46 -1441.21 415.567 1499.93 
4004 1
10562700 25005.1 -16105.8 1688.77 -1169.6 530.05 1284.1 
4004.5 1
10562700 24510.4 -15913.2 1683.46 -1001.4 390.065 1074.69 
4005 1
10562700 24261.4 -15594.8 1661 -505.071 645.655 819.736 
4005.5 1
10562700 23904.6 -15259.2 1654.07 -702.388 660.693 964.295 
4006 1
10562700 23379.3 -14910.5 1624.85 -1025.91 681.007 1231.36 
4006.5 1
10562700 22841.7 -14722.4 1550.23 -1097.17 383.987 1162.43 
4007 2
10564700 21545.9 -14738.9 1474.42 0 0 0 
10562700 22187.7 -14324.4 1570.08 -1326.57 807.302 1552.91 
4007.5 2
10564700 20918.1 -14389.5 1579.15 -1330.17 740.208 1522.25 
10562700 21578.6 -13994.2 1595.38 -1240.48 672.568 1411.08 
4008 2
10564700 20357.8 -14055.5 1632.08 -1131.93 674.903 1317.87 
10562700 21044.2 -13709.8 1590.54 -1079.56 574.359 1222.84 
4008.5 2
10564700 19781.6 -13771.8 1660.86 -1123.05 552.974 1251.81 
10562700 20483.7 -13429.4 1617.21 -1092.62 546.623 1221.73 
4009 2
10564700 19234.3 -13416.4 1683.62 -1069.01 694.143 1274.61 
10562700 19971.3 -13121.2 1623.62 -1000.79 602.099 1167.95 
4009.5 2
10564700 18880.4 -13070.2 1701.08 -705.026 689.549 986.175 
10562700 19433.4 -12844.7 1651.08 -1071.56 550.72 1204.8 
4010 2
10564700 18454.1 -12605.1 1707.46 -856.04 934.044 1266.98 
10562700 19014.5 -12528.4 1704.77 -841.057 635.156 1053.94 
4010.5 2
10564700 18185.3 -12334.2 1696.69 -540.783 544.962 767.744 
10562700 18711.2 -12253.5 1708.85 -610.277 553.165 823.668 
4011 2
10564700 17721.7 -11794.5 1690.85 -944.227 1099.33 1449.17 
10562700 18340.5 -11869.7 1718.15 -754.974 781.607 1086.69 
4011.5 2
10564700 16687.4 -11197.8 1691.92 -2093.74 1207.72 2417.09 
10562700 17495.2 -11330.5 1688.77 -1711.3 1091.4 2029.71 
4012 2
10564700 16237.8 -10821.8 1747.23 -902.688 755.02 1176.82 
10562700 16899.7 -10828.6 1756 -1195.71 1007.88 1563.82 
4012.5 2
10564700 15868.8 -10380.2 1777.92 -736.68 881.621 1148.89 
10562700 16559.9 -10429.5 1764.23 -678.182 796.714 1046.27 
4013 2
10564700 15484 -9848.31 1787.46 -760.413 1051.08 1297.3 
10562700 16192.1 -10037 1779.85 -726.969 775.616 1063.04 
4013.5 2
10564700 15124.5 -9296.85 1748.62 -703.598 1079.18 1288.29 
10562700 15830.9 -9650.62 1829.31 -706.759 756.134 1035.01 
4014 2
10564700 14698.4 -8707.83 1695.25 -871.257 1204.53 1486.6 
10562700 15531.8 -9170.08 1809.83 -611.806 982.683 1157.57 
4014.5 2
10564700 14237.6 -8169.92 1635.77 -944.265 1102.28 1451.43 
10562700 15084.4 -8473.08 1705.31 -916.732 1428.29 1697.18 
4015 2
10564700 13802.4 -7652.62 1629.15 -872.206 1036.69 1354.79 
10562700 14687.1 -7956.85 1644.92 -796.208 1034.53 1305.45 
4015.5 2
10564700 13326.5 -7190.23 1688.31 -946.169 919.254 1319.19 
10562700 14229.8 -7429.77 1609.31 -909.16 1047.87 1387.3 
4016 2
10564700 12913.9 -6740.07 1739.57 -808.888 882.665 1197.25 
10562700 13783.6 -6987 1623.86 -874.898 868.175 1232.55 
4016.5 2
10564700 12534.7 -6331.54 1755 -748.001 805.785 1099.45 
10562700 13400.5 -6556.46 1661.23 -755.641 849.188 1136.71 
4017 2
10564700 12116 -5728.23 1700.23 -849.274 1223.75 1489.57 
10562700 12984.8 -6201.69 1676.31 -843.033 719.613 1108.4 
4017.5 2
10564700 11676.5 -5144.08 1645.69 -884.228 1175.36 1470.83 
10562700 12584.2 -5854.92 1652.46 -806.067 697.725 1066.1 
4018 2
10564700 11314.8 -4607.69 1641.23 -735.147 1090.21 1314.92 
10562700 12181.5 -5424 1608.77 -818.637 875.86 1198.87 
4018.5 2
10564700 10963.8 -4051.07 1628.29 -681.671 1080.82 1277.83 
10562700 11708.3 -4854.93 1609.71 -918.788 1104.99 1437.07 
4019 2
10564700 10624.5 -3567.23 1658.77 -666.649 950.571 1161.04 
10562700 11282.8 -4384.77 1598.23 -835.834 923.692 1245.72 
4019.5 2
10564700 10333.7 -3156.62 1687.46 -598.291 844.888 1035.27 
10562700 10953.3 -3980.77 1597.92 -678.063 831.276 1072.75 
4020 2
10564700 10021.9 -2716.79 1729.29 -616.134 869.229 1065.45 
10562700 10662.5 -3433.29 1624.5 -574.719 1081.98 1225.15 
4020.5 2
10564700 9674.54 -2308.77 1702.85 -694.78 816.033 1071.74 
10562700 10314.9 -3042.31 1646.62 -695.154 781.956 1046.28 
4021 2
10564700 9505.2 -2014.07 1699.8 -344.885 600.209 692.24 
10562700 10024.7 -2709.93 1650.27 -591.154 676.934 898.722 
4021.5 2
10564700 9121.4 -1278.33 1707.73 -775.354 1486.33 1676.41 
10562700 9869.87 -2500.27 1649.93 -312.727 423.569 526.506 
4022 2
10564700 8868.88 -536.812 1677.12 -493.213 1448.28 1529.96 
10562700 9654.19 -2137.88 1633.81 -421.248 707.796 823.666 
4022.5 2
10564700 8653 58.6667 1661.67 -422.456 1165.32 1239.53 
10562700 9169.6 -1502.4 1651.2 -948.312 1243.59 1563.91 
4023 2
10564700 8513.93 597.286 1635.07 -289.732 1122.12 1158.92 
10562700 8930.36 -590.286 1678 -498.423 1900.24 1964.52 
4023.5 2
10564700 8140.64 970.357 1607.5 -749.57 749.139 1059.75 
10562700 8728.07 52.9286 1619.14 -406.196 1291.59 1353.96 
4024 2
10564700 8116.23 1526.23 1545.54 -48.1501 1096.4 1097.45 
10562700 8464.85 491.308 1559.31 -519.182 864.653 1008.55 
4024.5 2
10564700 8007.86 2110.21 1502.36 -213.334 1149.57 1169.2 
10562700 8314.93 1076.79 1531.14 -295.113 1152.52 1189.7 
4025 2
10564700 7884.85 2652.54 1502.15 -247.01 1089 1116.67 
10562700 8019.23 1692.77 1524.92 -593.771 1236.91 1372.05 
4025.5 2
10564700 7791.31 3164.31 1501 -190.506 1042.3 1059.57 
10562700 7890.23 2314.85 1474.54 -262.729 1266.96 1293.91 
4026 1
10564700 7712.14 3269.71 1501 -157.385 209.556 262.076 
4026.5 1
10564700 7633.23 3457.23 1501 -155.339 369.127 400.481 
