# Supplementary material for: Intrinsic group behaviour II: On the dependence of triad spatial dynamics on social and personal features; and on the effect of social interaction on small group dynamics
Source: PLoS One. 2019 Dec 3;14(12):e0225704. doi: 10.1371/journal.pone.0225704 (PMC6890182; doi:10.1371/journal.pone.0225704)
Supplement: S1 Data Set — (ZIP) [file pone.0225704.s001.zip › set_2_int/group_traj_dyad_int/traj_2_0109_11.dat]

2 10550400 10545500 0 1 0 0 2 0 1 45 40 50 1811.17 1824.23 1798.11 
3895.5 1
10545500 40281.4 -18035.4 1647.57 0 0 0 
3896 1
10545500 39901.5 -18134 1621.54 -1041.01 -270.059 1075.46 
3896.5 1
10545500 39184.9 -18206.3 1631.43 -1441.86 -145.444 1449.18 
3897 1
10545500 38544 -18118.8 1659.08 -1264.02 172.465 1275.73 
3897.5 1
10545500 37933 -18081 1674.62 -1252.05 77.5536 1254.45 
3898 1
10545500 37097 -18071.6 1703.77 -1699.19 19.0744 1699.29 
3898.5 1
10545500 36247.8 -18103.9 1707.43 -1674.98 -63.5932 1676.19 
3899 1
10545500 35623.7 -18044.7 1706.77 -1253.2 118.805 1258.82 
3899.5 1
10545500 35103 -17870.9 1691.36 -1045.57 348.923 1102.25 
3900 1
10545500 34580.1 -17740.4 1706.79 -1019.21 254.386 1050.48 
3900.5 1
10545500 33957.7 -17658.1 1701.86 -1237.43 163.59 1248.2 
3901 1
10545500 33121.3 -17664.1 1749.93 -1679.48 -11.8952 1679.52 
3901.5 1
10545500 32340.7 -17384.7 1710.07 -1570.76 562.039 1668.28 
3902 1
10545500 31940.2 -17206.5 1599 -809.024 360 885.505 
3902.5 1
10545500 31225.1 -16873.7 1596.33 -1444.71 672.458 1593.55 
3903 1
10545500 30168.1 -16511.5 1728.33 -2135.22 731.717 2257.12 
3903.5 1
10545500 29478.1 -16311.1 1822.38 -1347.67 391.414 1403.36 
3904 2
10550400 28755.4 -17016.7 1699.31 0 0 0 
10545500 28885.2 -16215.3 1819.2 -1160.32 187.337 1175.35 
3904.5 2
10550400 28098.4 -16802.3 1782.93 -1422.04 464.125 1495.87 
10545500 28290.5 -16077.9 1788 -1201.48 277.71 1233.16 
3905 2
10550400 27369.8 -16519.7 1776.33 -1468.95 569.624 1575.53 
10545500 27656.9 -15858.8 1732.67 -1277.28 441.667 1351.49 
3905.5 2
10550400 26747.9 -16432.4 1679.2 -1256.3 176.431 1268.62 
10545500 27079.8 -15472.4 1650.4 -1165.93 780.606 1403.11 
3906 2
10550400 26107.3 -16080.3 1582.8 -1286.48 707.095 1468 
10545500 26418.3 -15256.1 1641.33 -1328.25 434.404 1397.48 
3906.5 2
10550400 25489.8 -15770.3 1553.07 -1225.13 614.947 1370.81 
10545500 25701.1 -15039.7 1718.87 -1423.02 429.233 1486.34 
3907 2
10550400 24909.9 -15521.3 1583.07 -1117.29 479.861 1215.97 
10545500 25150.8 -14819.4 1733.43 -1060.4 424.617 1142.26 
3907.5 2
10550400 24316.6 -15221.2 1720.86 -1181.84 597.752 1324.41 
10545500 24514 -14581.6 1744.79 -1268.5 473.677 1354.05 
3908 2
10550400 23759.2 -14994.2 1871.15 -1142.24 465.288 1233.37 
10545500 24000.6 -14338.8 1738.23 -1052.02 497.545 1163.74 
3908.5 2
10550400 23188.8 -14919.7 1835.93 -1195.9 156.058 1206.04 
10545500 23390.1 -14016.9 1711.07 -1279.82 674.718 1446.78 
3909 2
10550400 22539.7 -14689.5 1758.79 -1277.7 453.178 1355.69 
10545500 22750.8 -13761.8 1660.71 -1258.58 502.25 1355.09 
3909.5 2
10550400 21985.1 -14348.6 1685.21 -1089.67 669.801 1279.07 
10545500 22120.6 -13426.8 1709.5 -1238 658.153 1402.07 
3910 2
10550400 21448.1 -13952.8 1758.62 -1082.65 797.833 1344.87 
10545500 21671.4 -13138.8 1735.23 -905.763 580.678 1075.92 
3910.5 2
10550400 20981.6 -13771.9 1800.64 -921.948 357.686 988.902 
10545500 21119 -12825.5 1779.21 -1091.67 619.109 1255.01 
3911 2
10550400 20525.3 -13559 1855.62 -916.192 427.424 1010.99 
10545500 20767.7 -12546 1760.46 -705.437 561.245 901.464 
3911.5 2
10550400 20089.9 -13270.1 1856.79 -881.479 584.876 1057.87 
10545500 20355.1 -12220.4 1747.21 -835.12 659.196 1063.94 
3912 2
10550400 19778.1 -13213.4 1869.54 -624.81 113.601 635.053 
10545500 19979.8 -11841.8 1747.69 -752.098 758.693 1068.3 
3912.5 2
10550400 19432.6 -12750.6 1854.93 -686.89 919.964 1148.11 
10545500 19644 -11496.8 1738.07 -667.686 685.852 957.182 
3913 2
10550400 18930.6 -12228.5 1795.43 -970.986 1009.95 1401 
10545500 19275.9 -11295.4 1714.71 -711.937 389.472 811.507 
3913.5 2
10550400 18673.8 -11838.7 1733.31 -529.489 803.727 962.464 
10545500 18699.3 -11033 1685 -1188.91 541.09 1306.25 
3914 2
10550400 18389.5 -11000.1 1688.29 -573.123 1690.77 1785.26 
10545500 17650.5 -11295.9 1803.07 -2114.53 -530.098 2179.97 
3914.5 2
10550400 17576.3 -10328.3 1806.57 -1597.67 1319.81 2072.31 
10545500 17037.9 -10953.4 1870.57 -1203.48 672.888 1378.82 
3915 2
10550400 17096 -10124.3 1794.36 -954.842 405.567 1037.4 
10545500 16827.6 -10622.9 1877.64 -418.205 657.058 778.858 
3915.5 2
10550400 16659 -9692.92 1799.77 -891.837 880.332 1253.14 
10545500 16480.8 -10357.1 1926 -707.76 542.554 891.79 
3916 2
10550400 16144.6 -9044.64 1759.79 -1047.72 1320.33 1685.52 
10545500 15925.1 -10022.4 1879.79 -1131.77 681.565 1321.15 
3916.5 2
10550400 15548.4 -8638.71 1794.21 -1178.15 802.23 1425.34 
10545500 15308.3 -9415.64 1861.14 -1218.94 1199.18 1709.93 
3917 2
10550400 15000.5 -8208.29 1757.21 -1063.94 835.784 1352.96 
10545500 14517.6 -8548.79 1803.71 -1535.23 1683.22 2278.19 
3917.5 2
10550400 14405.5 -7744 1738.77 -1189.92 928.571 1509.36 
10545500 13912 -8076.92 1780.77 -1211.29 943.725 1535.52 
3918 2
10550400 13802.9 -7181.64 1732.93 -1222.48 1140.68 1672.01 
10545500 13460.7 -7660.71 1806.79 -915.387 844.237 1245.26 
3918.5 2
10550400 13166.2 -6743.31 1753.31 -1268.33 873.178 1539.84 
10545500 12922.8 -7270.92 1811.92 -1071.45 776.477 1323.22 
3919 2
10550400 12708 -6319.92 1788.77 -923.697 853.598 1257.71 
10545500 12357.1 -6821.69 1773.46 -1140.66 905.707 1456.51 
3919.5 2
10550400 12232.1 -5744.5 1784.5 -922.204 1115.16 1447.08 
10545500 11749.7 -6111.79 1701.21 -1177.06 1375.79 1810.6 
3920 2
10550400 11618.7 -5126.62 1737.62 -1262.24 1271.37 1791.55 
10545500 11125.5 -5526.38 1789.77 -1284.31 1204.53 1760.78 
3920.5 2
10550400 11048.7 -4606.07 1704.71 -1172.79 1071.08 1588.29 
10545500 10670.1 -5065.14 1793.71 -937.028 949.057 1333.69 
3921 2
10550400 10508.6 -4080.14 1707.71 -1063.27 1035.29 1484.04 
10545500 10169.5 -4542.29 1713.21 -985.517 1029.25 1424.99 
3921.5 2
10550400 10082.7 -3437.54 1751.23 -843.325 1272.48 1526.57 
10545500 9783.08 -3999.31 1783.69 -765.194 1075.2 1319.69 
3922 2
10550400 9682.08 -2888.31 1781.54 -814.259 1116.32 1381.74 
10545500 9390.62 -3496.85 1766.08 -797.686 1021.26 1295.87 
3922.5 2
10550400 9230.43 -2272.36 1776.36 -899.698 1226.99 1521.5 
10545500 8960.71 -2981.29 1776.21 -856.377 1027.01 1337.21 
3923 2
10550400 8912.71 -1704.79 1773.64 -620.536 1108.54 1270.4 
10545500 8561.5 -2392.93 1829.07 -779.715 1149.14 1388.69 
3923.5 2
10550400 8618.92 -925.769 1765.92 -587.582 1558.03 1665.15 
10545500 8065.54 -1691.08 1854.77 -991.923 1403.7 1718.81 
3924 2
10550400 8353.86 -147.5 1723 -535.487 1572.26 1660.95 
10545500 7969 -1006.64 1824.64 -195.027 1382.7 1396.38 
3924.5 2
10550400 8120.43 461.071 1688.79 -459.505 1197.98 1283.08 
10545500 7821.21 -173.714 1814.21 -290.917 1639.62 1665.23 
3925 2
10550400 7684.77 787.615 1656.23 -889.101 666.416 1111.13 
10545500 7617.62 339.231 1812.23 -415.508 1046.83 1126.27 
3925.5 2
10550400 7446.86 1417 1629.64 -483.561 1279.24 1367.58 
10545500 7713.79 1003.64 1808.71 195.468 1350.43 1364.5 
3926 2
10550400 7592.79 2203.36 1607.14 283.908 1529.88 1556 
10545500 7704.43 1732.71 1806.86 -18.2046 1418.43 1418.54 
3926.5 2
10550400 7622.69 2991.85 1603.69 60.1742 1586.5 1587.64 
10545500 7269.62 2675.38 1807 -874.876 1896.72 2088.77 
3927 2
10550400 7538.43 3586.79 1602.14 -169.545 1197.06 1209.01 
10545500 6949 3863.14 1807 -645.101 2389.86 2475.39 
3927.5 2
10550400 7107.86 4222.71 1600.79 -854.308 1261.76 1523.77 
10545500 6702.5 4499.07 1807 -489.087 1261.76 1353.24 
3928 2
10550400 6737.14 4663.86 1610.5 -751.956 894.813 1168.81 
10545500 6559.79 5136.86 1819.29 -289.481 1293.68 1325.68 
