# Supplementary material for: Intrinsic group behaviour II: On the dependence of triad spatial dynamics on social and personal features; and on the effect of social interaction on small group dynamics
Source: PLoS One. 2019 Dec 3;14(12):e0225704. doi: 10.1371/journal.pone.0225704 (PMC6890182; doi:10.1371/journal.pone.0225704)
Supplement: S1 Data Set — (ZIP) [file pone.0225704.s001.zip › set_2_int/group_traj_dyad_int/traj_2_0109_10.dat]

2 10523700 10523601 0 0 0 1 2 1 0 55 50 60 1679.09 1753.19 1605 
3756.5 1
10523601 -13874.2 13215.2 1059.2 0 0 0 
3757 2
10523700 -13936 13532 1595 0 0 0 
10523601 -14014.3 12959.5 1209.85 -416.987 -761.126 867.866 
3757.5 2
10523700 -13752.8 13468.4 1489.62 694.056 -240.967 734.696 
10523601 -13908.8 12724.2 1274.92 216.267 -482.03 528.323 
3758 2
10523700 -13346.5 13135.1 1354.85 815.879 -669.293 1055.28 
10523601 -13669.2 12492.7 1146.77 481.155 -464.937 669.086 
3758.5 2
10523700 -12894.4 12844.6 1287.93 893.346 -573.98 1061.85 
10523601 -13385.2 12316.1 1235.71 561.145 -348.912 660.775 
3759 2
10523700 -12695.3 12652.7 1387.31 394.299 -380.1 547.675 
10523601 -13085.3 12118.7 1155.69 593.874 -390.991 711.028 
3759.5 2
10523700 -12428.5 12414.3 1380.23 536.759 -479.647 719.841 
10523601 -12789.1 11944.3 1278.23 596.038 -350.874 691.646 
3760 2
10523700 -12183 12198.2 1227.92 493.049 -433.889 656.778 
10523601 -12436.3 11763 1218.31 708.372 -364.072 796.454 
3760.5 2
10523700 -11918.7 11959.5 1338.08 532.878 -481.234 718.015 
10523601 -12220.2 11471.1 1285.77 435.794 -588.555 732.334 
3761 2
10523700 -11778.1 11690.1 1425 285.804 -547.686 617.773 
10523601 -12048.5 11157.2 1244.38 348.812 -638.055 727.175 
3761.5 2
10523700 -11529 11469.9 1413.14 485.53 -429.278 648.089 
10523601 -11698.9 10968.7 1202.79 681.64 -367.329 774.315 
3762 2
10523700 -11317.9 11265.3 1363 409.064 -396.414 569.629 
10523601 -11513.5 10684 1310.31 359.294 -551.772 658.441 
3762.5 2
10523700 -11123.8 10999 1248.31 387.379 -531.552 657.731 
10523601 -11300.1 10469.9 1219.85 425.917 -427.299 603.316 
3763 2
10523700 -10711.1 10884.4 1516.77 851.071 -236.32 883.271 
10523601 -10972.8 10363.7 1320.62 674.861 -219.033 709.516 
3763.5 2
10523700 -10549.5 10719.2 1402.85 331.701 -339.125 474.375 
10523601 -10762.3 10202.2 1372.08 432.159 -331.543 544.686 
3764 2
10523700 -10371.1 10521.8 1449.38 358.357 -396.355 534.337 
10523601 -10644.5 9921 1376.46 236.639 -564.72 612.297 
3764.5 2
10523700 -10186.8 10439.6 1472.23 368.462 -164.462 403.499 
10523601 -10433.7 9752.15 1371.69 421.538 -337.692 540.121 
3765 2
10523700 -9945.85 10188.8 1495.46 478.175 -497.558 690.083 
10523601 -10281.7 9526.85 1404.08 301.587 -447.039 539.258 
3765.5 2
10523700 -9748.31 9990.69 1450.15 399.875 -401.121 566.391 
10523601 -10119.5 9301.15 1378.38 328.247 -456.867 562.56 
3766 2
10523700 -9537.36 9811.71 1486.5 412.819 -350.251 541.383 
10523601 -9886.57 9241.86 1374.29 455.904 -116.041 470.44 
3766.5 2
10523700 -9333.23 9611.23 1509.77 401.824 -394.653 563.217 
10523601 -9675.69 9080.92 1384.77 415.116 -316.799 522.191 
3767 2
10523700 -9143.69 9321.77 1551.31 380.599 -581.248 694.77 
10523601 -9568.15 8817.85 1301.54 215.941 -528.267 570.698 
3767.5 2
10523700 -8924.08 9101.69 1482 440.995 -441.922 624.316 
10523601 -9311.54 8626.15 1320.31 515.292 -384.924 643.189 
3768 2
10523700 -8709.69 8878.08 1501.77 433.977 -452.663 627.088 
10523601 -9006.46 8338.85 1314.77 617.565 -581.595 848.315 
3768.5 2
10523700 -8474.23 8650.92 1553.85 475.68 -458.897 660.952 
10523601 -8738.69 8108.38 1366.31 540.948 -465.579 713.714 
3769 2
10523700 -8183.54 8462.69 1544.85 587.257 -380.264 699.623 
10523601 -8444.85 7929 1298.54 593.629 -362.393 695.502 
3769.5 2
10523700 -7923.23 8279.31 1537.38 521.659 -367.504 638.112 
10523601 -8136 7705.54 1328.31 618.93 -447.819 763.948 
3770 2
10523700 -7642.43 8078.86 1533.43 545.247 -389.224 669.918 
10523601 -7862.14 7489.86 1262.29 531.761 -418.799 676.877 
3770.5 2
10523700 -7473.54 7984.46 1435.23 326.673 -182.583 374.235 
10523601 -7467 7370.77 1346.85 764.3 -230.344 798.256 
3771 2
10523700 -7119.46 7827.38 1498.92 705.333 -312.902 771.623 
10523601 -7206.92 7207.08 1228.46 518.082 -326.08 612.158 
3771.5 2
10523700 -6835.15 7666.54 1490.08 570.899 -322.984 655.93 
10523601 -6861.08 7057.38 1310.92 694.47 -300.587 756.731 
3772 2
10523700 -6513.85 7492.15 1354.69 638.783 -346.689 726.799 
10523601 -6620.38 6890.85 1280.23 478.514 -331.09 581.89 
3772.5 2
10523700 -6142.08 7265.23 1508 749.535 -457.506 878.131 
10523601 -6296.85 6681.23 1265.85 652.295 -422.612 777.232 
3773 2
10523700 -5958.46 7257.54 1384.92 370.192 -15.5087 370.517 
10523601 -5996.31 6664.77 1341.62 605.924 -33.1886 606.833 
3773.5 2
10523700 -5659.38 7141.08 1248.31 607.88 -236.71 652.342 
10523601 -5547.54 6474.92 1220.62 912.133 -385.866 990.393 
3774 2
10523700 -5157.08 6814.15 1176.69 1029.32 -669.924 1228.13 
10523601 -4944.77 6217.54 1253 1235.18 -527.427 1343.08 
3774.5 2
10523700 -4258.07 6617.79 1506.93 1762.76 -385.036 1804.32 
10523601 -4469.14 6023.21 1391.5 932.601 -381.028 1007.44 
3775 2
10523700 -4049 6387.77 1536.54 416.477 -458.2 619.193 
10523601 -4239.54 5833.54 1415.92 457.379 -377.84 593.261 
3775.5 2
10523700 -3797.15 6303.54 1574.85 510.844 -170.853 538.658 
10523601 -3876.38 5729.77 1448 736.62 -210.485 766.103 
3776 2
10523700 -3471 6278.23 1618.77 657.568 -51.0236 659.545 
10523601 -3437.38 5621.69 1551.38 885.081 -217.897 911.508 
3776.5 2
10523700 -3142.86 6107.64 1641 643.417 -334.486 725.167 
10523601 -3143.71 5504.79 1585.36 575.824 -229.229 619.774 
3777 2
10523700 -2784.62 5983.62 1741.85 698.327 -241.769 738.994 
10523601 -2859.85 5472.31 1574.77 553.349 -63.31 556.959 
3777.5 2
10523700 -2541.92 5884.46 1734.85 491.28 -200.716 530.701 
10523601 -2505.85 5372.92 1580.46 716.599 -201.183 744.304 
3778 2
10523700 -2296.69 5821 1727.23 491.444 -127.177 507.633 
10523601 -2150.15 5274.77 1626.92 712.81 -196.701 739.452 
3778.5 2
10523700 -1955.57 5769.21 1768 684.982 -103.987 692.83 
10523601 -1788.07 5241.21 1663.57 727.073 -67.3794 730.189 
3779 2
10523700 -1535.85 5697.15 1759.38 847.93 -145.577 860.336 
10523601 -1549.23 5169.46 1654 482.506 -144.955 503.81 
3779.5 2
10523700 -1220 5487.71 1799.64 641.964 -425.69 770.279 
10523601 -1152.5 4918.36 1733.5 806.363 -510.375 954.308 
3780 2
10523700 -786.571 5296.29 1844.79 854.889 -377.571 934.556 
10523601 -891.929 4767.79 1650.5 513.948 -296.985 593.584 
3780.5 2
10523700 -479.467 5185.8 1890.8 617.917 -222.305 656.689 
10523601 -594.467 4632.13 1725.47 598.515 -272.942 657.813 
3781 2
10523700 -137.333 5056.73 1920.67 691.178 -260.741 738.724 
10523601 -242.067 4563.67 1686.33 711.919 -138.316 725.231 
3781.5 2
10523700 53.375 4962.44 1797.12 371.751 -183.813 414.712 
10523601 31.25 4432.25 1647.94 532.781 -256.173 591.168 
3782 2
10523700 402.933 4832.27 1824.27 684.067 -254.737 729.958 
10523601 270.867 4326.67 1567.8 468.917 -206.621 512.421 
3782.5 2
10523700 786.6 4768.87 1723.73 773.522 -127.823 784.012 
10523601 732.2 4146.13 1519.6 930.108 -363.978 998.789 
3783 2
10523700 1218.6 4520.73 1639.8 872.727 -501.279 1006.45 
10523601 1060.93 3917.53 1552.53 664.108 -461.818 808.897 
3783.5 2
10523700 1540.14 4338 1729.07 656.21 -372.925 754.775 
10523601 1388.43 3709.21 1530.21 668.358 -425.141 792.115 
3784 2
10523700 1866.47 4073.4 1705.87 652.648 -529.2 840.239 
10523601 1718.07 3539.73 1513.53 659.276 -338.962 741.31 
3784.5 2
10523700 2162.71 3856.86 1733.29 591.313 -432.221 732.438 
10523601 1930 3267 1536.57 423.021 -544.378 689.416 
3785 2
10523700 2445.21 3655.71 1737.14 576.531 -410.496 707.739 
10523601 2223.57 3100.36 1567.07 599.125 -340.087 688.92 
3785.5 2
10523700 2700.5 3373.93 1756 500.56 -552.521 745.547 
10523601 2530.36 2915.79 1652.43 601.541 -361.905 702.016 
3786 2
10523700 2924.5 3129.79 1746.79 448 -488.286 662.667 
10523601 2710.64 2672 1700.14 360.571 -487.571 606.414 
3786.5 2
10523700 3211 2911.79 1690.5 556.311 -423.301 699.046 
10523601 3030.14 2415.29 1655.43 620.388 -498.474 795.838 
3787 2
10523700 3436.93 2620.14 1645.5 447.383 -577.511 730.527 
10523601 3281.36 2113.36 1553.29 497.454 -597.878 777.765 
3787.5 2
10523700 3636.38 2386.38 1630 414.67 -485.984 638.851 
10523601 3591.38 1788.15 1483.54 644.548 -676.098 934.104 
3788 2
10523700 3961.57 2118.07 1550.86 658.273 -543.144 853.422 
10523601 3927.64 1479.43 1418.43 680.685 -624.95 924.064 
3788.5 2
10523700 4407.29 1756.14 1506.07 860.452 -698.704 1108.41 
10523601 4108.64 1102.86 1394.07 349.421 -726.972 806.587 
3789 2
10523700 4684.77 1587.92 1467.92 566.293 -343.306 662.228 
10523601 4385.77 916.923 1387.15 565.564 -379.457 681.066 
3789.5 2
10523700 4966 1374.86 1462.64 568.143 -430.436 712.785 
10523601 4734.43 793.571 1375.57 704.362 -249.195 747.144 
3790 2
10523700 5318.71 1162.79 1549.64 680.916 -409.404 794.517 
10523601 5237.93 586.071 1477.5 972.008 -400.579 1051.31 
3790.5 2
10523700 5611.15 886.154 1555.38 584.879 -553.264 805.099 
10523601 5568.08 246.462 1557 660.297 -679.22 947.276 
3791 2
10523700 5874.5 620.357 1586.93 529.872 -534.802 752.846 
10523601 5672.93 72 1565.93 210.969 -351.029 409.548 
3791.5 2
10523700 6101.31 538.308 1658.62 456.354 -165.089 485.297 
10523601 5957.46 -162.846 1543.77 572.501 -472.527 742.32 
3792 2
10523700 6436.85 297.077 1649.15 677.855 -487.335 834.855 
10523601 6280.31 -309.769 1516.38 652.214 -296.814 716.577 
3792.5 2
10523700 6693.92 59.5385 1603.31 518.3 -478.908 705.683 
10523601 6592 -526.308 1527.23 628.412 -436.569 765.176 
3793 2
10523700 7022.36 -170.5 1661.57 655.557 -459.159 800.363 
10523601 6873.07 -724.357 1532.71 561.021 -395.308 686.304 
3793.5 2
10523700 7277.23 -383.846 1580.46 509.747 -426.692 664.762 
10523601 7185.54 -1007.31 1515.62 624.934 -565.901 843.082 
3794 2
10523700 7701.07 -733.214 1670.21 840.954 -693.191 1089.82 
10523601 7591.07 -1283.5 1520.5 804.629 -548.001 973.515 
3794.5 2
10523700 7919.69 -867.308 1700.46 429.511 -263.445 503.868 
10523601 7994.31 -1619.69 1545.38 792.213 -660.496 1031.43 
3795 2
10523700 8089.07 -1187.71 1680.29 341.49 -645.981 730.689 
10523601 8206.36 -1867.57 1561.5 427.519 -499.756 657.669 
3795.5 2
10523700 8498.92 -1592.54 1725 811.587 -801.632 1140.74 
10523601 8509.85 -2125.85 1603.62 600.968 -511.435 789.132 
3796 2
10523700 8840 -1779.54 1785.38 698.928 -383.197 797.082 
10523601 8735.31 -2322 1593.77 462.011 -401.955 612.39 
3796.5 2
10523700 9109.14 -2082.21 1812.57 545.929 -613.947 821.565 
10523601 8998.21 -2597.29 1595.29 533.279 -558.389 772.13 
3797 2
10523700 9431.85 -2186.62 1785.69 639.016 -206.735 671.626 
10523601 9268.85 -2788.54 1625.77 535.905 -378.718 656.217 
3797.5 2
10523700 9753.14 -2450.79 1767.14 638.761 -525.19 826.946 
10523601 9566.43 -3005.36 1624.36 591.615 -431.051 731.993 
3798 2
10523700 10042.5 -2671.46 1737.85 567.292 -432.698 713.475 
10523601 9796.46 -3276.31 1605.15 451.045 -531.276 696.918 
3798.5 2
10523700 10396.5 -2934.62 1737.15 710.843 -528.421 885.736 
10523601 10085.5 -3492.08 1623.46 580.321 -433.272 724.222 
3799 2
10523700 10575.4 -3160.64 1767 361.55 -456.621 582.427 
10523601 10271.8 -3750.71 1602.14 376.412 -522.5 643.966 
3799.5 2
10523700 10735.8 -3375.38 1716.69 316.405 -423.554 528.687 
10523601 10541.6 -3947.08 1599.92 532.208 -387.303 658.217 
3800 2
10523700 10954.7 -3665.23 1733.31 443.008 -586.733 735.195 
10523601 10791.2 -4231.69 1554.92 505.294 -576.145 766.332 
3800.5 2
10523700 11065.5 -3822.77 1658.31 224.229 -318.904 389.844 
10523601 10976.1 -4441 1521 374.182 -423.7 565.273 
3801 2
10523700 11325.9 -4078.86 1616.14 517.685 -509.121 726.087 
10523601 11228.4 -4642.57 1506.64 501.551 -400.738 641.985 
3801.5 2
10523700 11590.8 -4302.23 1662.31 524.731 -442.324 686.289 
10523601 11438.2 -4854.46 1501.08 415.591 -419.584 590.565 
3802 2
10523700 11823.3 -4540.77 1705.15 476.356 -488.808 682.531 
10523601 11663 -5067.15 1505.46 460.593 -435.845 634.119 
3802.5 2
10523700 12030.2 -4773.85 1698.31 422.135 -475.667 635.97 
10523601 11945.7 -5346.62 1523.92 576.923 -570.33 811.244 
3803 2
10523700 12296.4 -4904.5 1653.64 519.054 -254.686 578.171 
10523601 12214.6 -5751.43 1589.14 524.27 -789.11 947.393 
3803.5 2
10523700 12481.8 -5335.08 1620.15 370.835 -861.154 937.606 
10523601 12511.9 -5944 1565.15 594.56 -385.143 708.405 
3804 2
10523700 12740.9 -5519.29 1616.93 520.102 -369.897 638.224 
10523601 12777.6 -6096.71 1617 533.574 -306.655 615.417 
3804.5 2
10523700 13064.5 -5743.77 1673.08 644.784 -447.178 784.675 
10523601 13003.1 -6338.23 1641.77 449.072 -481.109 658.127 
3805 2
10523700 13252.5 -6010.21 1707.14 367.831 -521.419 638.104 
10523601 13166.6 -6516.07 1631.93 320.09 -348.025 472.841 
3805.5 2
10523700 13555.2 -6146.77 1672.15 606.521 -273.657 665.399 
10523601 13330.3 -6664.54 1611.85 327.986 -297.529 442.83 
3806 2
10523700 13789.1 -6382.77 1722.38 486.327 -490.644 690.83 
10523601 13580.9 -6906.15 1635.62 521.03 -502.319 723.738 
3806.5 2
10523700 13934.8 -6599.14 1685.14 289.105 -429.313 517.582 
10523601 13735.5 -7090.14 1600.43 306.7 -365.058 476.794 
3807 2
10523700 14171.3 -6797.62 1728.69 468.36 -393.015 611.41 
10523601 13940.1 -7242.69 1564.38 405.103 -302.078 505.331 
3807.5 2
10523700 14318.6 -6969.43 1723.86 291.035 -339.552 447.21 
10523601 14127.4 -7441.86 1545.57 370.26 -393.606 540.387 
3808 2
10523700 14449.4 -7123.62 1700.62 261.626 -308.374 404.404 
10523601 14281 -7621.85 1546.69 307.143 -359.978 473.203 
3808.5 2
10523700 14622.3 -7211.29 1706.21 342.378 -173.605 383.877 
10523601 14457.4 -7727.57 1539.57 349.364 -209.357 407.29 
3809 2
10523700 14771.8 -7316.23 1691 299.121 -209.89 365.414 
10523601 14587.3 -7843.62 1534.46 259.758 -232.088 348.338 
3809.5 2
10523700 14629.2 -7258.69 1730.23 -284.815 114.847 307.098 
10523601 14623.6 -7839.38 1542.23 72.4704 8.44465 72.9608 
3810 2
10523700 14508.7 -7140.77 1726.31 -246.343 241.151 344.73 
10523601 14622.9 -7872.15 1531.31 -1.41576 -67.0127 67.0277 
3810.5 2
10523700 14507.5 -7079.31 1685.15 -2.4864 124.165 124.19 
10523601 14731.8 -7916.08 1537.92 220.047 -88.7335 237.264 
3811 2
10523700 14718.5 -7123.31 1718.31 431.493 -89.9796 440.775 
10523601 14746.1 -7925.62 1511 29.1018 -19.5061 35.0343 
3811.5 2
10523700 14831.4 -7311.77 1753.54 226.753 -378.437 441.171 
10523601 14735.9 -7921.85 1521.77 -20.3892 7.56874 21.7487 
3812 2
10523700 14751.2 -7494.29 1767.36 -156.277 -355.783 388.592 
10523601 14735.8 -7996.43 1522.93 -0.267763 -145.385 145.385 
3812.5 2
10523700 14717.5 -7540 1782.46 -65.2632 -88.5936 110.037 
10523601 14763.9 -8048.46 1524 54.5298 -100.839 114.639 
3813 2
10523700 14685 -7530.31 1760.92 -66.2698 19.7399 69.1473 
10523601 14660.7 -8113.08 1521.46 -210.246 -131.6 248.036 
3813.5 2
10523700 14685.2 -7506.08 1756.85 0.313972 49.4505 49.4515 
10523601 14659.8 -8068.08 1516.77 -1.88383 91.8367 91.8561 
3814 2
10523700 14747.1 -7519.64 1736.79 121.547 -26.5999 124.424 
10523601 14615.4 -8064.21 1532.29 -86.9425 7.5738 87.2717 
3814.5 2
10523700 14806 -7499.08 1752.31 115.18 40.2464 122.009 
10523601 14629.7 -7983 1524.77 27.9134 158.932 161.365 
3815 2
10523700 14833.4 -7548.46 1730.15 55.3225 -99.7669 114.079 
10523601 14552.6 -7960.77 1533.62 -155.711 44.9106 162.058 
3815.5 2
10523700 14825 -7575.38 1744.31 -17.2169 -55.2835 57.9024 
10523601 14667.2 -8073.54 1520.23 235.35 -231.559 330.165 
3816 2
10523700 14829.4 -7556.85 1701.62 8.87574 37.5273 38.5626 
10523601 14650.6 -8115.69 1538.46 -33.6344 -85.3317 91.7211 
3816.5 2
10523700 14793.7 -7582.38 1743.54 -71.8155 -51.3852 88.3058 
10523601 14681.1 -8182.85 1535.77 61.2908 -135.118 148.37 
3817 2
10523700 14772.3 -7579.31 1750.38 -42.5988 6.12933 43.0375 
10523601 14734.5 -8261 1516.77 106.497 -155.685 188.625 
3817.5 2
10523700 14832.3 -7621.77 1726.77 121.457 -85.9545 148.796 
10523601 14773.6 -8286.69 1509.23 79.1031 -52.0087 94.6689 
3818 2
10523700 15042.9 -7818 1651.29 408.973 -381.031 558.966 
10523601 14823.1 -8283.21 1518.79 96.1698 6.75344 96.4067 
3818.5 2
10523700 15171.5 -7936.46 1658.54 254.018 -234.114 345.448 
10523601 15009.5 -8376.46 1549.54 368.371 -184.283 411.895 
3819 2
10523700 15325.6 -8035.64 1751.14 310.224 -199.56 368.867 
10523601 15207.3 -8554.14 1552.71 397.882 -357.508 534.903 
3819.5 2
10523700 15621.5 -8293.15 1697.92 588.109 -511.95 779.721 
10523601 15414.6 -8754.31 1532.23 412.186 -397.942 572.936 
3820 2
10523700 15825.3 -8490.07 1652.14 403.612 -389.936 561.207 
10523601 15724.5 -8999.21 1596.93 613.633 -484.964 782.135 
3820.5 2
10523700 16121.6 -8744.54 1644.38 592.659 -508.934 781.191 
10523601 15906.1 -9232.08 1593.38 363.154 -465.725 590.577 
3821 2
10523700 16263.7 -8840.07 1666.5 285.339 -191.833 343.829 
10523601 16121.6 -9352.43 1583.43 432.863 -241.67 495.757 
3821.5 2
10523700 16433.2 -8952.31 1740.23 342.995 -227.199 411.418 
10523601 16374 -9522.92 1614.15 510.844 -345.131 616.504 
3822 2
10523700 16688.8 -9072.31 1743.46 523.96 -245.902 578.793 
10523601 16479.6 -9649.08 1617 216.425 -258.512 337.147 
3822.5 2
10523700 16909.6 -9301.21 1734.64 431.104 -447.083 621.075 
10523601 16649.1 -10025.1 1679.36 330.969 -734.504 805.628 
3823 2
10523700 17213.1 -9768.23 1694.85 604.593 -930.312 1109.51 
10523601 16901.5 -10264.6 1657.77 502.769 -477.037 693.066 
3823.5 2
10523700 17331.8 -9889.21 1735.29 239.816 -244.411 342.416 
10523601 17050.7 -10368.1 1642.21 301.521 -209.146 366.956 
3824 2
10523700 17465.6 -10116.2 1730.36 263.877 -447.732 519.707 
10523601 17210.8 -10555.2 1598.43 315.723 -368.977 485.618 
3824.5 2
10523700 17626.9 -10279.6 1760.14 317.632 -321.71 452.092 
10523601 17479.6 -10775.3 1558.71 529.246 -433.211 683.94 
3825 2
10523700 17755.4 -10410.8 1737.38 259.507 -265.057 370.944 
10523601 17781.5 -10910.4 1578.08 609.735 -272.927 668.031 
3825.5 2
10523700 18092.3 -10600.6 1729.07 677.869 -381.885 778.038 
10523601 18078.7 -11079.9 1777.14 598.094 -340.991 688.47 
3826 2
10523700 18647.5 -10767.1 1597.86 1103.81 -330.872 1152.33 
10523601 18326.1 -11221.2 1685.43 491.906 -281.028 566.523 
3826.5 2
10523700 18949.8 -10903.2 1613.92 609.569 -274.515 668.53 
10523601 18581.8 -11425.5 1562.92 515.531 -411.944 659.901 
3827 2
10523700 19168.2 -11103.6 1698.07 436.736 -400.824 592.789 
10523601 18834.2 -11635.5 1540.07 504.736 -419.923 656.578 
3827.5 2
10523700 19316.7 -11201.3 1608.69 298.749 -196.509 357.584 
10523601 19126.2 -11742.5 1493.08 587.558 -215.369 625.786 
3828 2
10523700 19583.2 -11332.2 1610.07 543.922 -267.156 605.99 
10523601 19338.3 -11944.5 1547 432.765 -412.166 597.634 
3828.5 2
10523700 19855.6 -11537.8 1759.14 534.034 -403.081 669.079 
10523601 19756.5 -12066.5 1545.57 820.028 -239.216 854.207 
3829 2
10523700 20087.2 -11705.7 1751.36 463.286 -335.857 572.218 
10523601 19883.9 -12162.1 1691.64 254.857 -191.286 318.657 
3829.5 2
10523700 20381.9 -11894.5 1776.86 580.006 -371.625 688.848 
10523601 19990.5 -12404.9 1605.57 209.786 -477.784 521.812 
3830 2
10523700 20294.4 -11903.6 1799 -172.443 -17.8924 173.369 
10523601 20170.8 -12445.6 1536.29 355.593 -80.4452 364.579 
3830.5 2
10523700 20237.8 -11934.6 1765.23 -114.463 -62.7151 130.518 
10523601 20332.1 -12429.4 1506.69 325.841 32.8449 327.492 
3831 2
10523700 20240.7 -11992.4 1731.57 5.87835 -115.396 115.545 
10523601 20546.2 -12527.2 1493.93 427.42 -195.269 469.912 
3831.5 2
10523700 20252.7 -12118 1748.38 23.7659 -249.15 250.281 
10523601 20576.2 -12611.2 1535.23 59.4039 -166.699 176.968 
3832 2
10523700 20357.5 -12078.6 1777.69 213.815 80.3768 228.423 
10523601 20492 -12836.8 1581.77 -171.743 -460.283 491.28 
3832.5 2
10523700 20397.4 -12289.7 1804.57 79.7745 -421.355 428.84 
10523601 20415.6 -12821.4 1560.79 -152.552 30.6201 155.595 
3833 2
10523700 20404.4 -12263.5 1800.31 13.8017 52.0888 53.8862 
10523601 20316.8 -12786.3 1582.38 -196.036 69.6843 208.053 
3833.5 2
10523700 20319.8 -12139.6 1799.5 -170.562 249.778 302.458 
10523601 20290.8 -12777.1 1647.29 -52.3861 18.6215 55.5974 
3834 2
10523700 20239.4 -11994.9 1824.64 -159.439 286.99 328.305 
10523601 20376.5 -12705.4 1583.71 170.068 142.149 221.651 
3834.5 2
10523700 20244.2 -11941.3 1793.62 9.46949 107.457 107.873 
10523601 20382.1 -12590.9 1537.69 11.1762 229.47 229.742 
3835 2
10523700 20330.9 -11910.9 1768.57 174.453 61.2687 184.899 
10523601 20572.3 -12530.6 1560.43 382.714 121.288 401.473 
3835.5 2
10523700 20367.2 -11832.6 1717.14 71.7103 154.269 170.121 
10523601 20707.7 -12598.4 1587 267.117 -133.559 298.646 
3836 2
10523700 20417.9 -11870.3 1683.31 103.911 -77.182 129.44 
10523601 20736.8 -12604.9 1568.08 59.6965 -13.4548 61.1939 
3836.5 2
10523700 20768.6 -12092.6 1691.71 702.845 -445.561 832.176 
10523601 20844.4 -12631.9 1548.93 215.596 -54.1192 222.285 
3837 2
10523700 20943.5 -12217.8 1719.15 345.491 -247.285 424.87 
10523601 20973.8 -12704.6 1552.08 255.614 -143.65 293.213 
3837.5 2
10523700 21181.5 -12390.8 1777.07 475.127 -345.342 587.373 
10523601 21132.6 -12892.6 1510.36 316.97 -375.162 491.138 
3838 2
10523700 21296.8 -12549.7 1757.54 228.408 -314.667 388.826 
10523601 21350.8 -13069.5 1490.62 432.075 -350.43 556.318 
3838.5 2
10523700 21476.4 -12686.8 1760.77 370.182 -282.791 465.839 
10523601 21523 -13291 1518.77 355.115 -456.622 578.455 
3839 2
10523700 21776.1 -12778.2 1781.21 601.924 -183.47 629.265 
10523601 21743.3 -13391.1 1503.07 442.341 -201.09 485.904 
3839.5 2
10523700 22067.2 -13043.1 1720.57 578.671 -526.555 782.381 
10523601 22004.9 -13542.9 1568.5 520.165 -301.761 601.358 
3840 2
10523700 22342.8 -13127.3 1663.14 552.247 -168.766 577.459 
10523601 22212.2 -13682 1534.07 415.402 -278.7 500.233 
3840.5 2
10523700 22606.7 -13245.9 1614 511.397 -229.808 560.659 
10523601 22533.3 -13842.4 1496 622.324 -310.853 695.641 
3841 2
10523700 22866.1 -13367.1 1542 517.898 -241.916 571.613 
10523601 22771.3 -13956.9 1508.27 474.917 -228.609 527.075 
3841.5 2
10523700 23066.6 -13466.1 1499.73 397.751 -196.429 443.611 
10523601 23070 -14147.8 1468.47 592.725 -378.704 703.377 
3842 2
10523700 23181.6 -13575.2 1495.6 231.855 -220.027 319.638 
10523601 23262.4 -14121.3 1425.33 387.903 53.3602 391.556 
3842.5 2
10523700 23476.4 -13676.7 1505.07 611.678 -210.611 646.921 
10523601 23551.4 -14205.3 1407.93 599.496 -174.175 624.286 
3843 2
10523700 23981.4 -13849.9 1662.21 1013.91 -347.82 1071.91 
10523601 24016.7 -14405.9 1456.29 934.452 -402.897 1017.61 
3843.5 2
10523700 24178.1 -14058.9 1724.8 388.119 -412.238 566.195 
10523601 24304.4 -14621.5 1437.93 567.427 -425.256 709.096 
3844 2
10523700 24443.7 -14095.7 1735.64 514.692 -71.2809 519.604 
10523601 24489.1 -14668.9 1442 358.029 -91.7128 369.589 
3844.5 2
10523700 24933.5 -14295.7 1654.54 1012.03 -413.178 1093.13 
10523601 24744.7 -14909.5 1497.69 527.995 -497.117 725.192 
3845 2
10523700 25169.9 -14457.5 1624.47 470.773 -322.26 570.508 
10523601 24956.3 -15100.2 1489.13 421.596 -379.957 567.548 
3845.5 2
10523700 25531.1 -14464.3 1531.92 720.979 -13.6547 721.108 
10523601 25171.5 -15149.7 1650.38 429.551 -98.787 440.764 
3846 2
10523700 25805.3 -14580.8 1536.07 560.754 -238.196 609.248 
10523601 25429.6 -15236.4 1686.57 527.821 -177.375 556.827 
3846.5 2
10523700 26008.1 -14799.9 1520.5 400.113 -432.234 588.996 
10523601 25772.6 -15390.1 1602.43 676.529 -303.043 741.3 
3847 2
10523700 26275.8 -14910.1 1577.15 534.184 -219.857 577.659 
10523601 26055.9 -15401.3 1582.92 565.43 -22.4277 565.874 
3847.5 2
10523700 26546.9 -15080.8 1512.5 548.906 -345.564 648.623 
10523601 26362.7 -15624.3 1514.71 621.035 -451.373 767.738 
3848 2
10523700 26821.4 -15329.3 1505.08 542.403 -491.15 731.731 
10523601 26652.7 -15809.4 1522.62 573.079 -365.808 679.879 
3848.5 2
10523700 27152.9 -15442.4 1506.43 671.142 -228.845 709.085 
10523601 26992.5 -15934.6 1510.36 687.87 -253.559 733.115 
3849 2
10523700 27463.1 -15539.6 1489.15 619.059 -194.128 648.783 
10523601 27340.2 -16072.5 1539.23 694.073 -275.241 746.656 
3849.5 2
10523700 27840.5 -15721.7 1693.69 754.769 -364.154 838.024 
10523601 27759.7 -16262.5 1613.23 838.923 -379.846 920.91 
3850 2
10523700 28154.8 -15814 1829.54 628.769 -184.615 655.312 
10523601 28105.5 -16422.5 1658.08 691.692 -320.154 762.192 
3850.5 2
10523700 28565 -16004.2 1805.38 796.415 -369.38 877.906 
10523601 28346.6 -16503.7 1619.15 468.111 -157.58 493.922 
3851 2
10523700 28949.4 -16076.5 1853.5 779.75 -146.591 793.41 
10523601 28775.2 -16555 1590.42 869.441 -104.072 875.648 
3851.5 2
10523700 29198 -16196.4 1843.69 505.251 -243.668 560.939 
10523601 29136.9 -16703.7 1531.38 735.108 -302.22 794.809 
3852 2
10523700 29594.9 -16388.5 1820.69 806.754 -390.4 896.25 
10523601 29488.2 -16856.3 1517.62 714.04 -310.194 778.507 
3852.5 2
10523700 29899.7 -16470.7 1773.23 608.322 -164.133 630.076 
10523601 29821 -16993.5 1495.62 664.21 -273.76 718.415 
3853 2
10523700 30241.3 -16576.6 1746.5 669.791 -207.746 701.269 
10523601 30051.4 -17088.6 1468.79 451.681 -186.63 488.719 
3853.5 2
10523700 30602.2 -16729.9 1691.58 707.61 -300.537 768.787 
10523601 30506.7 -17227.7 1478.33 892.764 -272.596 933.454 
3854 2
10523700 30997.1 -16768.8 1619.15 817.62 -80.4401 821.567 
10523601 30981 -17422.6 1453.08 982.057 -403.621 1061.76 
3854.5 2
10523700 31434.8 -16923.2 1541.92 858.22 -302.866 910.093 
10523601 31321.8 -17585.5 1430 668.326 -319.457 740.751 
3855 2
10523700 31900.3 -17125.8 1501 916.414 -398.698 999.387 
10523601 31699.5 -17737.8 1387.54 743.489 -299.667 801.608 
3855.5 2
10523700 32227.5 -17284.4 1439.77 658.412 -319.146 731.683 
10523601 32132.6 -17899.1 1293.23 871.382 -324.563 929.864 
3856 2
10523700 32500.5 -17582.1 1435.23 542.744 -591.834 803.018 
10523601 32792.8 -18285.7 1400 1312.43 -768.619 1520.94 
3856.5 2
10523700 33100.9 -17739.4 1652.5 1215.34 -318.502 1256.38 
10523601 33206.4 -18390.2 1431.17 837.343 -211.487 863.638 
3857 2
10523700 33425.6 -17865.8 1712.08 645.524 -251.198 692.677 
10523601 33498.3 -18569.1 1501.23 580.3 -355.686 680.633 
3857.5 2
10523700 33937.8 -18027.1 1680.75 1036.88 -326.547 1087.08 
10523601 33810.1 -18607 1548.5 631.125 -76.7674 635.776 
3858 2
10523700 34243.2 -18233.2 1682.62 616.965 -416.304 744.281 
10523601 34129.5 -18797.6 1618.77 645.364 -385.082 751.52 
3858.5 2
10523700 34467.8 -18473.8 1718 446.526 -478.488 654.474 
10523601 34450.7 -18984.5 1643.33 638.426 -371.54 738.667 
3859 2
10523700 34960 -18575.3 1736.77 1004.42 -207.091 1025.55 
10523601 34803.2 -19118.6 1681.54 719.519 -273.705 769.819 
3859.5 2
10523700 35110.1 -18695.8 1726.21 296.584 -238.099 380.333 
10523601 35151.8 -19328.2 1653.43 688.844 -414.227 803.797 
3860 2
10523700 35505.6 -18810.6 1716.62 771.041 -223.84 802.875 
10523601 35589.6 -19492.2 1646.92 853.469 -319.72 911.389 
3860.5 2
10523700 36033.8 -18929.9 1699.38 1056.46 -238.615 1083.07 
10523601 36013.8 -19717.6 1578.46 848.462 -450.769 960.77 
3861 2
10523700 36402.3 -19035.4 1723.15 748.906 -214.353 778.978 
10523601 36527.4 -19769.8 1580.85 1043.78 -106.16 1049.16 
3861.5 2
10523700 36733.8 -19226.2 1703.85 675.074 -388.532 778.898 
10523601 36914.8 -19833.2 1607.31 789.127 -128.936 799.591 
3862 2
10523700 37104.8 -19258.9 1734.54 744.98 -65.8017 747.88 
10523601 37322.4 -19959.8 1601.23 818.35 -254.248 856.936 
3862.5 2
10523700 37509 -19425.5 1724.85 811.708 -334.569 877.956 
10523601 37637.6 -20025.4 1603.62 632.994 -131.758 646.561 
3863 2
10523700 37875.3 -19613.8 1787.38 737.038 -378.734 828.652 
10523601 38001.2 -20224.1 1662.54 731.466 -399.783 833.588 
3863.5 2
10523700 38328.8 -19784.5 1744.71 875.44 -329.596 935.43 
10523601 38410.1 -20323.1 1768.36 789.416 -191.247 812.252 
3864 2
10523700 38752.2 -19916.2 1801.15 845.2 -262.936 885.154 
10523601 38828.1 -20462.8 1692.38 834.342 -278.849 879.707 
3864.5 2
10523700 39133.1 -20042 1786.43 761.681 -251.538 802.141 
10523601 39295.1 -20578.3 1660.29 934.132 -230.879 962.241 
3865 2
10523700 39504.3 -20191.1 1719.85 727.914 -292.308 784.412 
10523601 39670.4 -20728.8 1615.62 735.768 -295.217 792.785 
3865.5 2
10523700 39979.5 -20390.5 1638.38 946.675 -397.334 1026.68 
10523601 40089.6 -20953.7 1533 835.121 -447.901 947.651 
3866 2
10523700 40678.6 -20611 1633.08 1426.69 -449.922 1495.95 
10523601 40701.5 -21170.2 1535.69 1248.82 -441.915 1324.71 
3866.5 2
10523700 40945.5 -20805.9 1754.08 544.584 -397.802 674.402 
10523601 41176.7 -21406.6 1560.69 969.702 -482.418 1083.07 
3867 2
10523700 41172.4 -20757.4 1720 449.44 96.0287 459.584 
10523601 41372.2 -21527.1 1685.21 387.172 -238.527 454.75 
3867.5 2
10523700 41555 -20846.5 1680.54 756.07 -176.107 776.309 
10523601 41767.8 -21621.6 1596.77 781.729 -186.846 803.749 
3868 2
10523700 42022.5 -20896.2 1641.62 946.434 -100.592 951.765 
10523601 42094.8 -21824.5 1550.77 662.099 -410.775 779.174 
3868.5 2
10523700 42342.6 -20944 1596.36 642.636 -95.9222 649.756 
10523601 42448.1 -21842.7 1543.57 709.288 -36.4976 710.226 
3869 2
10523700 42796.4 -21371.5 1609.54 904.01 -851.517 1241.9 
10523601 42821.8 -21950.1 1624.46 744.571 -213.87 774.678 
3869.5 2
10523700 42999.8 -21472.7 1768.54 406.111 -202.057 453.6 
10523601 43252.1 -21929.8 1637.08 858.744 40.5343 859.7 
3870 2
10523700 43613.8 -21501.9 1789.15 1210.89 -57.6544 1212.27 
10523601 43637.3 -22013 1474.77 759.824 -164.163 777.356 
3870.5 2
10523700 43969.3 -21704.2 1714.31 715.369 -407.058 823.073 
10523601 44118 -22248 1528.92 967.188 -472.837 1076.58 
3871 2
10523700 44403.3 -21769.7 1615.17 887.578 -133.816 897.609 
10523601 44554.4 -22404.5 1509 892.468 -320.041 948.116 
3871.5 2
10523700 44728.9 -21826.6 1592.57 640.795 -112.158 650.536 
10523601 45008.6 -22380 1562.5 894.146 48.2283 895.446 
3872 2
10523700 45180.3 -21868.2 1667.08 874.904 -80.5967 878.609 
10523601 45489.1 -22399.6 1545.31 931.074 -38.0143 931.849 
3872.5 2
10523700 45622.2 -22064.6 1634.92 912.932 -405.687 999.013 
10523601 45865.6 -22581.9 1572.25 777.906 -376.656 864.296 
3873 2
10523700 46082.6 -22202 1771.15 947.425 -282.75 988.718 
10523601 46240.1 -22741.6 1546.15 770.563 -328.598 837.702 
3873.5 2
10523700 46572.6 -22385.2 1763.93 953.361 -356.448 1017.82 
10523601 46545.6 -22967.9 1598.07 594.486 -440.298 739.781 
3874 2
10523700 46922.5 -22689.8 1760.31 687.267 -598.491 911.332 
10523601 46822.5 -23263.8 1634.85 543.848 -581.219 795.982 
3874.5 2
10523700 47126.6 -23054.5 1751.15 415.792 -742.754 851.215 
10523601 47211.4 -23470.3 1612.62 792.104 -420.649 896.869 
3875 1
10523700 46936 -23442 1750 -698.225 -1419.27 1581.72 
3876.5 1
10523700 46198.7 -24252 1787.67 -383.229 -420.998 569.301 
3877 1
10523700 45952.5 -24407.4 1795 -812.558 -512.821 960.852 
3877.5 1
10523700 45387.7 -24597.4 1789.31 -1150.24 -386.965 1213.59 
3878 1
10523700 44899.5 -24518.9 1782.86 -964.807 155.193 977.209 
3878.5 1
10523700 44018.7 -24377.6 1742.92 -1713.63 274.789 1735.53 
3879 1
10523700 43118.2 -24117.2 1612.23 -1822.8 527.25 1897.52 
3879.5 1
10523700 42567.2 -23849.2 1586.08 -1108.81 539.081 1232.91 
3880 1
10523700 41871.8 -23603.9 1620.62 -1416.26 499.608 1501.8 
3880.5 1
10523700 41255.2 -23420.7 1672.15 -1240.67 368.674 1294.29 
3881 1
10523700 40781.4 -23146.9 1688.85 -949.437 548.636 1096.55 
3881.5 1
10523700 40170.7 -22719.1 1748.29 -1192.72 835.508 1456.24 
3882 1
10523700 39545.6 -22263.5 1809.15 -1252.7 913.189 1550.22 
3882.5 1
10523700 38962.9 -21644.2 1924.71 -1165.52 1238.49 1700.68 
3883 1
10523700 38506.1 -21347.8 2012.23 -904.515 587.02 1078.3 
3883.5 1
10523700 38023.1 -21000.2 1935.5 -960.107 690.964 1182.89 
3884 1
10523700 37400.4 -20696 1856.85 -1250.52 610.872 1391.75 
3884.5 1
10523700 36867.3 -20469.5 1793.15 -1101.4 467.896 1196.66 
3885 1
10523700 36353.1 -20231.2 1764.43 -1016.28 470.996 1120.11 
3885.5 1
10523700 35614.1 -19877.7 1682.29 -1434.95 686.408 1590.67 
3886 1
10523700 34946.6 -19622.8 1683.38 -1337.59 510.912 1431.84 
3886.5 1
10523700 34354.6 -19417.3 1720.62 -1208.16 419.309 1278.86 
3887 1
10523700 33749.8 -19192.5 1643.38 -1234.38 458.713 1316.86 
3887.5 1
10523700 32980.4 -19039.4 1721.29 -1535.75 305.609 1565.86 
3888 1
10523700 32191.6 -18892.5 1804.43 -1540.46 286.97 1566.96 
3888.5 1
10523700 31597.8 -18631.5 1679.69 -1202.17 528.262 1313.12 
3889 1
10523700 30860 -18322.5 1509.14 -1478.5 619.316 1602.97 
3889.5 1
10523700 30034.2 -17880.4 1539.77 -1658.17 887.782 1880.87 
3890 1
10523700 29404.7 -17698.1 1587.21 -1249.04 361.733 1300.37 
3890.5 1
10523700 28684.6 -17530.7 1756.92 -1437.32 334.09 1475.64 
3891 1
10523700 28077.9 -17428.2 1783.29 -1211.09 204.547 1228.25 
3891.5 1
10523700 27557.2 -17222.8 1701.31 -1033.14 407.629 1110.65 
3892 1
10523700 26967.6 -17039.6 1663.29 -1193.49 370.701 1249.73 
3892.5 1
10523700 26325.6 -16640.1 1562.07 -1258.82 783.333 1482.65 
3893 1
10523700 25738 -16339.8 1556.38 -1177.5 601.951 1322.44 
3893.5 1
10523700 25045.8 -15998 1592.54 -1430.07 706.135 1594.91 
3894 1
10523700 24579.6 -15632.4 1649.57 -917.864 719.629 1166.34 
3894.5 1
10523700 24106.6 -15232.8 1650 -944.024 797.57 1235.84 
3895 1
10523700 23529.1 -14815.1 1782.5 -1164.26 842.288 1436.99 
3895.5 1
10523700 23047.3 -14480.8 1726.64 -941.127 652.902 1145.43 
3896 1
10523700 22508.4 -14126.1 1617.31 -1088.69 716.583 1303.36 
3896.5 1
10523700 21944.8 -13785 1573 -1134 686.271 1325.49 
3897 1
10523700 21417.9 -13383.1 1657.92 -1039.18 792.748 1307.03 
3897.5 1
10523700 20833.4 -12881.5 1803.08 -1197.82 1027.9 1578.41 
3898 1
10523700 20531.4 -12549.4 1802.38 -613.821 674.953 912.326 
3898.5 1
10523700 20152.4 -12215.9 1793.43 -747.448 657.845 995.71 
3899 1
10523700 19689.9 -11795.8 1807.85 -928.726 843.55 1254.63 
3899.5 1
10523700 19139.1 -11496.5 1738.86 -1106.13 600.942 1258.83 
3900 1
10523700 18110.8 -11022.4 1757.07 -2004.46 924.255 2207.28 
3900.5 1
10523700 17631.6 -10599.3 1857.86 -952.57 841.096 1270.76 
3901 1
10523700 17319.8 -10211.1 1855.93 -626.19 779.422 999.807 
3901.5 1
10523700 17299.7 -10147.5 1818.8 -40.3756 128.102 134.314 
3902 1
10523700 16963.6 -9908.2 1679.47 -679.057 483.367 833.524 
3902.5 1
10523700 16580.3 -9626.73 1612.4 -774.411 568.62 960.75 
3903 1
10523700 16264.5 -9235.07 1732.73 -637.845 791.246 1016.32 
