# Supplementary material for: Intrinsic group behaviour II: On the dependence of triad spatial dynamics on social and personal features; and on the effect of social interaction on small group dynamics
Source: PLoS One. 2019 Dec 3;14(12):e0225704. doi: 10.1371/journal.pone.0225704 (PMC6890182; doi:10.1371/journal.pone.0225704)
Supplement: S1 Data Set — (ZIP) [file pone.0225704.s001.zip › set_2_int/group_traj_dyad_int/traj_2_0109_9.dat]

2 10514200 10522700 0 1 0 0 0 0 1 25 20 30 1310.24 1548.98 1071.5 
3702.5 1
10514200 45239.1 -23579.2 1538.36 0 0 0 
3703 1
10514200 44648.2 -23580.2 1578.62 -1358.48 -2.23455 1358.48 
3703.5 1
10514200 43864.9 -23431.7 1522.07 -1621.73 307.328 1650.6 
3704 1
10514200 43159.4 -23150.1 1512.14 -1397.03 557.709 1504.24 
3704.5 1
10514200 42450.8 -23026.3 1394.64 -1389.36 242.717 1410.4 
3705 1
10514200 41652.3 -22963.3 1455.15 -1606.6 126.716 1611.59 
3705.5 1
10514200 40797.9 -22739 1633.36 -1708.9 448.615 1766.8 
3706 1
10514200 40121.6 -22549.2 1652.54 -1366.14 383.372 1418.92 
3706.5 1
10514200 39507.7 -22194.5 1611.71 -1222.91 706.635 1412.39 
3707 1
10514200 38860.9 -21802.1 1656.21 -1268.21 769.328 1483.31 
3707.5 1
10514200 38142.4 -21365.3 1766 -1414.51 859.955 1655.4 
3708 1
10514200 37613 -21042.7 1763.31 -1069.41 651.704 1252.34 
3708.5 1
10514200 37036.2 -20767.1 1738.23 -1165.35 556.799 1291.53 
3709 1
10514200 36369.6 -20453 1679.85 -1341.12 631.946 1482.55 
3709.5 1
10514200 35800.6 -20160.8 1609.43 -1156.59 593.931 1300.18 
3710 1
10514200 34941.9 -19856 1586.57 -1703.66 604.734 1807.8 
3710.5 1
10514200 34193.9 -19621.6 1597.14 -1487.22 466.061 1558.54 
3711 1
10514200 33330.3 -19560.9 1697.07 -1716.84 120.562 1721.07 
3711.5 1
10514200 32640.1 -19276 1610.79 -1380.43 569.857 1493.43 
3712 1
10514200 31972 -18900.9 1662.07 -1328.17 745.669 1523.18 
3712.5 1
10514200 31222.2 -18588.6 1641.79 -1473.06 613.528 1595.72 
3713 1
10514200 30335.7 -18107.4 1552 -1758.93 954.932 2001.43 
3713.5 1
10514200 29631.3 -17683.3 1565.38 -1440.5 867.177 1681.38 
3714 1
10514200 28967.1 -17408.7 1680.07 -1358.36 561.541 1469.85 
3714.5 1
10514200 28219.4 -17108.6 1846.86 -1483.56 595.38 1598.57 
3715 1
10514200 27660.3 -17018.1 1799.14 -1098.37 177.94 1112.69 
3715.5 1
10514200 26930.6 -16885 1657.07 -1441.98 262.987 1465.77 
3716 1
10514200 26135.6 -16488.6 1489.64 -1583.67 789.698 1769.64 
3716.5 1
10514200 25540.9 -16171.9 1443.57 -1196.61 637.108 1355.65 
3717 1
10514200 24844.8 -15919.8 1523.79 -1392.29 504.286 1480.8 
3717.5 1
10514200 24247.2 -15602.1 1589.79 -1202.36 639.264 1361.73 
3718 1
10514200 23541.6 -15413.4 1646.64 -1439.94 385.131 1490.56 
3718.5 1
10514200 23046.6 -15105.1 1674.93 -1008.15 627.873 1187.68 
3719 1
10514200 22409.9 -14995.2 1566.13 -1268.48 218.867 1287.22 
3719.5 1
10514200 21803.7 -14759.6 1511.36 -1209.88 470.174 1298.03 
3720 1
10514200 21178.6 -14449.1 1482.67 -1257.78 624.902 1404.46 
3720.5 1
10514200 20663.5 -14085.1 1520.87 -1023.99 723.658 1253.89 
3721 1
10514200 20393.7 -13923.5 1534.67 -545.051 326.465 635.342 
3721.5 1
10514200 20151.9 -13651.2 1544.38 -472.257 531.795 711.22 
3722 1
10514200 19830.7 -13386.1 1623.33 -628.71 518.827 815.143 
3722.5 1
10514200 19660.1 -13129.9 1617.6 -344.512 517.576 621.75 
3723 1
10514200 19320.7 -12802.1 1620.73 -685.791 662.222 953.335 
3723.5 1
10514200 18994.1 -12567 1631.73 -657.009 472.971 809.544 
3724 1
10514200 18673.1 -12469 1574.27 -645.875 197.183 675.304 
3724.5 1
10514200 18502.2 -12274.6 1591.73 -345.32 392.727 522.954 
3725 1
10514200 18332.3 -12342.4 1544.67 -341.918 -136.419 368.128 
3725.5 1
10514200 18205.3 -12377.2 1500.67 -247.563 -67.8363 256.689 
3726 1
10514200 18174.3 -12362 1461.92 -62.4173 30.6452 69.5345 
3726.5 1
10514200 18217.1 -12330.3 1497.36 87.2729 64.723 108.654 
3727 1
10514200 18412 -12140.6 1494.21 377.038 366.952 526.129 
3727.5 1
10514200 18314.8 -11843.3 1513.85 -193.687 592.159 623.03 
3728 1
10514200 17932.5 -11574.1 1495.15 -786.483 553.973 961.999 
3728.5 1
10514200 17631.1 -11347.5 1421.64 -595.785 447.78 745.296 
3729 1
10514200 17277.5 -11192.2 1357 -697.304 306.403 761.653 
3729.5 1
10514200 16840.5 -11110 1462.62 -875.752 164.637 891.093 
3730 1
10514200 16651.2 -11326.2 1670.77 -384.928 -439.337 584.112 
3730.5 1
10514200 16515.3 -11572.8 1745.46 -273.332 -496.208 566.509 
3731 1
10514200 16488.2 -11581.4 1732.31 -54.5258 -17.3 57.2045 
3731.5 1
10514200 16493.4 -11356.2 1739.5 10.3629 442.378 442.499 
3732 1
10514200 16659.9 -11214.5 1718.54 323.29 275.248 424.592 
3732.5 1
10514200 16694.2 -11220.6 1667.15 68.8909 -12.3571 69.9904 
3733 1
10514200 16646.4 -11211.9 1600.15 -96.0766 17.4544 97.6492 
3733.5 1
10514200 16573.8 -11397.2 1653.69 -146.542 -374.359 402.019 
3734 1
10514200 16536 -11508.2 1661.23 -76.6116 -224.696 237.398 
3734.5 1
10514200 16618.2 -11565.5 1725.08 165.788 -115.385 201.988 
3735 1
10514200 16896.5 -11517.8 1712.85 558.851 95.7677 566.997 
3735.5 1
10514200 16860.6 -11502.8 1709.93 -70.3856 29.322 76.249 
3736 1
10514200 16769.3 -11463.8 1739.31 -178.949 76.3521 194.556 
3736.5 1
10514200 16875.8 -11526.3 1630.85 222.723 -130.673 258.226 
3737 1
10514200 16880.8 -11448.4 1566 10.0531 156.214 156.537 
3737.5 1
10514200 16556.8 -11418.5 1610.46 -642.89 59.3167 645.62 
3738 1
10514200 16384.4 -11444.5 1713.43 -346.906 -52.3913 350.839 
3738.5 1
10514200 16420.5 -11483.2 1718.43 71.712 -76.8141 105.086 
3739 1
10514200 16471.8 -11470.8 1709.86 100.56 24.3697 103.471 
3739.5 1
10514200 16438.6 -11337.8 1649.92 -66.7411 267.639 275.835 
3740 1
10514200 16379.7 -11350.3 1650.64 -118.513 -25.1841 121.16 
3740.5 1
10514200 16303.4 -11354.4 1637.07 -149.287 -8.10735 149.507 
3741 1
10514200 16281.6 -11460 1693.69 -43.8016 -211.991 216.469 
3741.5 1
10514200 16254.3 -11407.7 1715.5 -55.4354 106.056 119.67 
3742 1
10514200 16286.5 -11287 1696.62 63.7145 239.038 247.384 
3742.5 1
10514200 16311.8 -11229.4 1653.77 51.2301 116.63 127.386 
3743 1
10514200 16140.8 -11328.2 1623.23 -344.758 -199.287 398.213 
3743.5 1
10514200 16071.4 -11452.6 1658.36 -135.043 -242.047 277.17 
3744 1
10514200 15924.5 -11589.4 1709.15 -294.226 -274.032 402.072 
3744.5 1
10514200 15895.4 -11567.1 1718.15 -60.3599 46.1857 76.0029 
3745 1
10514200 15849.7 -11357 1696.5 -89.7256 412.725 422.365 
3745.5 1
10514200 15960.2 -11356.6 1682.54 218.26 0.760109 218.261 
3746 1
10514200 15955.5 -11355.8 1622.46 -9.47718 1.73748 9.63513 
3746.5 1
10514200 16038.8 -11312.4 1607.36 164.52 85.7946 185.547 
3747 2
10522700 16913.1 -13035.7 787 0 0 0 
10514200 16040.9 -11298.2 1626 4.19091 27.6988 28.014 
3747.5 2
10522700 17261.3 -13013.4 800.714 901.924 57.9201 903.782 
10514200 15997.9 -11291.2 1605.79 -86.4778 14.0893 87.618 
3748 2
10522700 17306.4 -13070.6 814.462 90.3786 -114.746 146.065 
10514200 15973.8 -11441.7 1653.38 -48.1182 -301.559 305.374 
3748.5 2
10522700 17322.1 -13100.4 824.231 32.6243 -61.8903 69.9625 
10514200 15874 -11627.8 1662.23 -207.58 -387.014 439.169 
3749 2
10522700 17367.3 -13007.7 865.357 88.2984 180.997 201.386 
10514200 15841.6 -11495.3 1654.21 -63.3371 258.907 266.542 
3749.5 2
10522700 17258.1 -12979.5 849.462 -215.828 55.8355 222.933 
10514200 16131.9 -11491.2 1693.69 573.817 8.01373 573.873 
3750 2
10522700 16896.7 -13001.9 855.538 -733.032 -45.5609 734.446 
10514200 16215.9 -11568.8 1681.62 170.385 -157.435 231.985 
3750.5 2
10522700 16902.6 -13000.5 841.214 11.6649 2.82356 12.0018 
10514200 16155.9 -11626.2 1701.86 -119.037 -113.826 164.7 
3751 2
10522700 16897.2 -13108.2 818.385 -10.5965 -213.752 214.014 
10514200 16034.9 -11435.5 1724.15 -240.09 378.325 448.077 
3751.5 2
10522700 16790.3 -12941.3 914.769 -222.756 347.756 412.983 
10514200 15937.6 -11269.8 1673.85 -202.724 345.192 400.318 
3752 2
10522700 16725.8 -12921.4 1046.29 -127.766 39.506 133.735 
10514200 15788.3 -11583.4 1687.57 -295.702 -620.955 687.768 
3752.5 2
10522700 16655.3 -12837.5 1035.85 -140.115 166.638 217.716 
10514200 15703 -11532 1650.15 -169.554 102.244 197.996 
3753 2
10522700 16725.9 -12940.8 1011.36 139.979 -204.856 248.113 
10514200 15732.9 -11759.5 1714.29 59.2404 -451.389 455.26 
3753.5 2
10522700 16833.7 -12886.5 996.154 216.972 109.149 242.88 
10514200 15519.8 -11905.2 1693.92 -428.594 -293.221 519.298 
3754 2
10522700 16854.1 -12828.4 1064.14 40.9011 116.22 123.207 
10514200 15437.9 -11805 1660 -163.835 200.462 258.895 
3754.5 2
10522700 16844.6 -12900.6 1017.08 -19.1315 -144.953 146.211 
10514200 15366.2 -11714.5 1673.08 -144.126 181.65 231.881 
3755 2
10522700 16813.1 -12954 1009.86 -61.4698 -104.267 121.038 
10514200 15223.7 -11697.6 1660.86 -278.202 33.1387 280.169 
3755.5 2
10522700 16823.4 -12907.5 1018.23 20.2406 91.8212 94.0256 
10514200 15002.2 -11660.9 1660.85 -437.866 72.4276 443.816 
3756 2
10522700 16852.1 -12830.2 989.692 59.1594 159.397 170.022 
10514200 14921.9 -11488.8 1583.54 -165.424 354.956 391.611 
3756.5 2
10522700 16775.9 -12831.7 1026.93 -151.088 -2.94348 151.117 
10514200 15003.6 -11424.6 1587.43 162.001 127.377 206.08 
3757 2
10522700 16766.9 -12884.5 1042.69 -17.868 -104.81 106.322 
10514200 15115 -11419.8 1582.62 221.088 9.52817 221.294 
3757.5 2
10522700 16814.7 -12930.1 993.923 97.8878 -93.3165 135.24 
10514200 15233.5 -11586.5 1627 242.749 -341.583 419.053 
3758 2
10522700 16746.2 -13099.5 997.308 -137.473 -340.284 367.004 
10514200 15213.2 -11699.8 1631.08 -40.624 -227.525 231.124 
3758.5 2
10522700 16526.4 -13151.1 1013.5 -434.392 -101.985 446.203 
10514200 15310.7 -11601.5 1616.29 192.655 194.208 273.556 
3759 2
10522700 16588.4 -12904.8 1022.38 122.685 487.716 502.91 
10514200 15217.2 -11600.3 1578.38 -185.268 2.36101 185.283 
3759.5 2
10522700 16716.1 -12830 1018.15 256.926 150.596 297.809 
10514200 15227.7 -11698 1669.08 21.2041 -196.564 197.704 
3760 2
10522700 16747.8 -12790.8 1031.08 63.6392 78.7766 101.27 
10514200 15291 -11759.8 1630.85 127.124 -124.035 177.609 
3760.5 2
10522700 16590.8 -12772.1 1042.38 -316.532 37.6861 318.768 
10514200 15303.8 -11762.5 1647.54 25.7444 -5.42804 26.3104 
3761 2
10522700 16634.1 -12838.5 1051.15 88.0238 -134.928 161.102 
10514200 15331.8 -11581.2 1673.15 56.9106 368.512 372.88 
3761.5 2
10522700 16702.7 -12794.2 1043.64 133.796 86.252 159.188 
10514200 15172.1 -11523.9 1691 -311.163 111.55 330.553 
3762 2
10522700 16683 -12804.8 1075 -38.206 -20.6044 43.4078 
10514200 15143.2 -11491.2 1686.54 -56.0312 63.3678 84.5871 
3762.5 2
10522700 16625.8 -12987.2 1027.85 -114.233 -364.041 381.543 
10514200 15153.8 -11553.4 1671.31 21.0349 -124.06 125.83 
3763 2
10522700 16610.3 -13069.3 1021.62 -31.8795 -169.231 172.207 
10514200 15154.1 -11579.1 1645.08 0.634417 -52.9738 52.9776 
3763.5 2
10522700 16739 -13149.2 1013.85 264.255 -163.955 310.986 
10514200 15070.2 -11628.4 1649.38 -172.327 -101.248 199.869 
3764 2
10522700 16811.1 -13132.6 1001.62 144.733 33.2098 148.494 
10514200 15062 -11637.1 1671.69 -16.3732 -17.4544 23.932 
3764.5 2
10522700 16800.2 -12876.5 1012.92 -21.6923 512.154 512.613 
10514200 15060.2 -11545.3 1624.92 -3.53846 183.538 183.573 
3765 2
10522700 16733.2 -12815.2 1033.31 -132.937 121.642 180.191 
10514200 15046.4 -11513.8 1645.54 -27.4725 62.4237 68.2016 
3765.5 2
10522700 16671 -12753.4 1035.31 -125.973 125.195 177.603 
10514200 15045.2 -11502.9 1620 -2.49144 22.1115 22.2514 
3766 2
10522700 16535.9 -13018.1 1039.79 -264.467 -518.118 581.712 
10514200 14908.4 -11457.2 1558.64 -267.704 89.4497 282.253 
3766.5 2
10522700 16654.7 -13224.6 1026.15 233.927 -406.442 468.953 
10514200 14698.9 -11300.8 1509.23 -412.272 307.963 514.596 
3767 2
10522700 16827 -13205.6 1004.46 345.999 38.1526 348.097 
10514200 14746.9 -11251.5 1478.85 96.3855 98.857 138.068 
3767.5 2
10522700 16845.8 -13206.7 1014.92 37.8437 -2.1625 37.9054 
10514200 14778.2 -11221.3 1516.69 62.7124 60.7044 87.2804 
3768 2
10522700 16846.5 -13122.3 1025.46 1.40143 170.819 170.825 
10514200 14749.9 -11206.7 1530.77 -57.1473 29.5858 64.3516 
3768.5 2
10522700 16918.8 -13175 1007 145.921 -106.449 180.622 
10514200 14811 -11213.5 1533.54 123.388 -13.6752 124.143 
3769 2
10522700 16905 -13201 988.462 -27.8166 -52.5253 59.4362 
10514200 14774.4 -11141.1 1510.15 -73.9705 146.232 163.876 
3769.5 2
10522700 16872 -13164.5 993.846 -66.1323 73.2234 98.6668 
10514200 14834.2 -11237.7 1531.46 119.932 -193.618 227.754 
3770 2
10522700 16881.1 -13252.6 985.5 17.7531 -171.226 172.144 
10514200 14680.4 -11608.4 1537.43 -298.645 -719.738 779.237 
3770.5 2
10522700 17075.5 -13284.7 976.846 375.858 -61.9912 380.936 
10514200 14632.8 -11844.2 1526.92 -92.1844 -456.086 465.309 
3771 2
10522700 17141.1 -13172.2 941.923 130.708 224.027 259.37 
10514200 14742.2 -11838 1523.08 217.898 12.2587 218.242 
3771.5 2
10522700 17263.9 -13038.3 919.538 246.679 268.922 364.924 
10514200 14909.7 -11855.6 1530.15 336.423 -35.3723 338.277 
3772 2
10522700 16954.5 -13220.1 920.462 -615.232 -361.37 713.511 
10514200 15150.5 -12102.5 1537.15 478.819 -490.748 685.639 
3772.5 2
10522700 16745.5 -13055.4 1006.31 -421.216 332.041 536.353 
10514200 15123.1 -11978.9 1537 -55.366 249.069 255.149 
3773 2
10522700 16633.2 -12940.6 1033.15 -226.427 231.39 323.744 
10514200 15094.5 -11956.5 1537 -57.6923 45.2854 73.3428 
3773.5 2
10522700 16609.7 -12789.3 1026.46 -47.8424 307.536 311.235 
10514200 15089.5 -11965.4 1536.77 -10.0063 -18.1363 20.7136 
3774 2
10522700 16589.3 -12962.2 1029.77 -41.7718 -354.193 356.648 
10514200 15020.5 -11950.2 1533.08 -141.393 31.2106 144.797 
3774.5 2
10522700 16723 -13013 1012.5 262.142 -99.6983 280.46 
10514200 15115 -11933.8 1528.64 185.219 32.0944 187.979 
3775 2
10522700 17015.8 -12936.1 979.846 583.359 153.233 603.148 
10514200 14812.9 -11941.2 1527 -601.747 -14.6776 601.926 
3775.5 2
10522700 17068.9 -12959.1 972.308 107.661 -46.6531 117.335 
10514200 14606.8 -11798.4 1527 -418.006 289.593 508.52 
3776 2
10522700 17056.8 -13069.7 978.385 -24.5037 -223.015 224.357 
10514200 14506.1 -11640.8 1526.92 -203.164 317.618 377.037 
3776.5 2
10522700 17039.1 -13049.9 981 -34.7016 38.7524 52.0187 
10514200 14487.5 -11460.2 1527.07 -36.4253 354.18 356.048 
3777 2
10522700 16988 -12832 985.846 -99.5544 424.812 436.321 
10514200 14537.8 -11443.6 1522.62 98.1407 32.3565 103.337 
3777.5 2
10522700 17268.8 -12986.9 1079.62 568.359 -313.609 649.14 
10514200 14513.1 -11405.2 1519.23 -50.1401 77.7017 92.4748 
3778 2
10522700 17233.8 -13057 1043.92 -70.1403 -140.435 156.976 
10514200 14506.8 -11534.5 1514.54 -12.6407 -259.134 259.442 
3778.5 2
10522700 17214.1 -13044.4 1000.93 -39.5538 25.2438 46.9229 
10514200 14531.7 -11455.4 1505.21 50.0905 158.855 166.565 
3779 2
10522700 17197.5 -13034.2 953.538 -33.5553 20.757 39.4565 
10514200 14598 -11368.1 1482.69 133.911 176.468 221.524 
3779.5 2
10522700 17144.4 -13059.3 973.071 -107.791 -51.081 119.282 
10514200 14661.1 -11410 1467 128.339 -85.2095 154.051 
3780 2
10522700 17150.7 -13103.6 948.286 12.3979 -87.3485 88.224 
10514200 14710.9 -11513.7 1444.5 98.1967 -204.565 226.913 
3780.5 2
10522700 17070.2 -13077.3 930 -162.001 52.7929 170.386 
10514200 14669.7 -11664.9 1416 -82.8878 -304.13 315.222 
3781 2
10522700 17050.6 -13106.3 931.2 -39.596 -58.5859 70.7117 
10514200 14669.5 -11766 1387.47 -0.538721 -204.31 204.31 
3781.5 2
10522700 17148.2 -13022.1 928.812 190.229 164.271 251.34 
10514200 14735.3 -11935.1 1372.88 128.354 -329.557 353.67 
3782 2
10522700 17141.5 -13003.5 918.6 -13.1523 36.2606 38.5722 
10514200 14797.3 -12039.6 1365.4 121.371 -204.574 237.869 
3782.5 2
10522700 17234 -13103.9 898.067 186.559 -202.419 275.278 
10514200 14804.5 -11949.3 1382.53 14.3817 182.124 182.691 
3783 2
10522700 17242.4 -13120.1 992.133 16.9697 -32.5926 36.7457 
10514200 14873.1 -11962.4 1385.8 138.586 -26.532 141.103 
3783.5 2
10522700 17188.1 -13136 972.357 -110.729 -32.517 115.405 
10514200 14907.3 -12067.6 1385.29 69.8348 -214.636 225.711 
3784 2
10522700 17254.4 -12986.6 945.133 132.514 298.8 326.866 
10514200 15082.9 -11872.7 1373.93 351.162 389.81 524.658 
3784.5 2
10522700 17227.9 -12920.7 925.357 -52.9798 131.508 141.779 
10514200 15108.2 -11629.2 1365.86 50.5941 485.933 488.56 
3785 2
10522700 17233.2 -12937.5 959.786 10.9329 -34.2566 35.9589 
10514200 14973.9 -11395.9 1389.14 -274.198 476.239 549.535 
3785.5 2
10522700 16984.3 -13128.4 968.929 -488.095 -374.23 615.049 
10514200 14912.9 -11386.3 1392.5 -119.608 18.7675 121.071 
3786 2
10522700 16761.2 -13125.1 970.786 -446.143 6.42857 446.189 
10514200 14865.4 -11414.8 1420.43 -94.8571 -57 110.666 
3786.5 2
10522700 16738.3 -13144.7 995 -44.5215 -38.0028 58.5352 
10514200 14819.8 -11436.1 1430.79 -88.6269 -41.4702 97.8494 
3787 2
10522700 16728.1 -13113.2 1005.07 -20.2263 62.3762 65.5736 
10514200 14733.8 -11364.6 1404.79 -170.297 141.726 221.556 
3787.5 2
10522700 16874.2 -13117.6 1005.85 303.706 -9.14989 303.843 
10514200 14755.3 -11455.3 1478 44.7442 -188.641 193.875 
3788 2
10522700 17147.1 -13083.1 979.786 552.609 69.927 557.016 
10514200 14950.6 -11676.5 1467.71 395.271 -447.758 597.265 
3788.5 2
10522700 17199.6 -13041.8 986.786 101.213 79.7022 128.828 
10514200 15063.9 -11790.3 1462.07 218.698 -219.664 309.969 
3789 2
10522700 17181.5 -13021.1 1030.08 -36.802 42.2628 56.0405 
10514200 15054.5 -11879.8 1460 -19.0177 -182.619 183.607 
3789.5 2
10522700 16707.4 -12896.7 1040.21 -957.798 251.238 990.2 
10514200 15063.5 -11847 1452 18.1041 66.2005 68.6313 
3790 2
10522700 16748.6 -12825.9 1051.21 79.5643 136.79 158.246 
10514200 14916.4 -11911.5 1445.07 -284.06 -124.517 310.152 
3790.5 2
10522700 16787.6 -12802 1042.62 77.9451 47.7143 91.3897 
10514200 14693.9 -11937.8 1447.69 -444.868 -52.5385 447.96 
3791 2
10522700 16791.9 -12818.6 1044.86 8.53472 -33.3429 34.4179 
10514200 14643.4 -11827.8 1445.14 -101.742 221.295 243.563 
3791.5 2
10522700 16638.9 -12970.5 1041.69 -307.714 -305.614 433.691 
10514200 14647.4 -11614.9 1427.54 8.10357 428.295 428.372 
3792 2
10522700 16528.6 -12964.3 1043.62 -222.844 12.432 223.19 
10514200 14596.4 -11620 1420.85 -103.03 -10.2564 103.54 
3792.5 2
10522700 16583.4 -13035.4 1026.54 110.422 -143.3 180.909 
10514200 14536.5 -11539.8 1408.46 -120.813 161.6 201.768 
3793 2
10522700 16765.8 -13095.7 1012.5 364.074 -120.419 383.472 
10514200 14588.6 -11477.3 1383.29 104.012 124.871 162.515 
3793.5 2
10522700 16824.8 -13175.2 998.692 118.121 -159.033 198.101 
10514200 14599.2 -11350.9 1374.15 21.3187 252.725 253.623 
3794 2
10522700 16688.9 -13123.1 1006 -269.819 103.349 288.935 
10514200 14587.9 -11317.7 1430 -22.5667 65.8905 69.6478 
3794.5 2
10522700 16708.7 -12955.4 1002.23 38.9689 329.584 331.88 
10514200 14574.9 -11342.5 1429.46 -25.4107 -48.6194 54.8593 
3795 2
10522700 16654.2 -12880.1 1010.29 -109.835 151.697 187.285 
10514200 14666.5 -11420.9 1400.5 184.631 -158.056 243.044 
3795.5 2
10522700 16648.1 -12782.3 1011.85 -12.1532 193.733 194.114 
10514200 14585.9 -11519.5 1363.23 -159.558 -195.256 252.158 
3796 2
10522700 16636.7 -12873.8 1005.69 -23.3291 -187.421 188.868 
10514200 14624.5 -11471.9 1382.46 78.9723 97.4149 125.404 
3796.5 2
10522700 16587.6 -12782.8 1023.36 -99.4918 184.551 209.661 
10514200 14542.4 -11513.1 1409.5 -166.54 -83.6101 186.35 
3797 2
10522700 16538.4 -13024.7 1035.46 -97.5411 -479.023 488.853 
10514200 14398.8 -11692.8 1445.31 -284.332 -355.696 455.373 
3797.5 2
10522700 16572.9 -13392.6 1025.79 68.5339 -731.37 734.574 
10514200 14449.4 -11862.4 1458.5 100.572 -337.153 351.834 
3798 2
10522700 16591.2 -14337.3 1036.62 36.0267 -1852.42 1852.77 
10514200 14538 -11870.3 1451.77 173.81 -15.5893 174.507 
3798.5 2
10522700 16747.6 -14651 1036.38 314.025 -629.904 703.84 
10514200 14509.3 -11915.5 1444 -57.6151 -90.8248 107.558 
3799 2
10522700 16541.9 -14281.8 1080.29 -415.529 745.887 853.822 
10514200 14511.3 -11892 1434.86 3.996 47.5524 47.7201 
3799.5 2
10522700 16412.2 -14023.3 1066.92 -255.966 509.819 570.468 
10514200 14495.8 -11603.9 1428.92 -30.4528 568.199 569.015 
3800 2
10522700 16616.8 -14281.8 1087.38 414.357 -523.357 667.529 
10514200 14672.2 -11415.8 1415.38 357.054 380.878 522.069 
3800.5 2
10522700 16373.5 -14307.7 1041.85 -492.681 -52.3201 495.452 
10514200 14809.2 -11404.3 1377.85 277.328 23.2015 278.297 
3801 2
10522700 16391 -14317.8 1043.57 34.8677 -20.0664 40.2296 
10514200 14848.9 -11323 1360 78.7801 161.646 179.821 
3801.5 2
10522700 16336.8 -14261.2 1118.23 -107.235 111.99 155.052 
10514200 14666.7 -11227.8 1358.31 -360.722 188.576 407.04 
3802 2
10522700 16223.5 -14310.2 1111.54 -232.188 -100.41 252.969 
10514200 14643.5 -11291.7 1345.77 -47.4464 -130.99 139.318 
3802.5 2
10522700 16310.4 -14279.7 1184.08 177.237 62.3234 187.875 
10514200 14476.6 -11706.7 1336.46 -340.659 -846.939 912.882 
3803 2
10522700 16513.1 -14371.8 1184.29 395.24 -179.519 434.099 
10514200 14514.6 -11795 1330.29 73.9884 -172.14 187.367 
3803.5 2
10522700 16645.8 -14390.7 1166.15 265.253 -37.8132 267.934 
10514200 14578.1 -11824 1356.15 127.011 -58 139.627 
3804 2
10522700 16676.4 -14511.5 1156.86 61.5649 -242.586 250.276 
10514200 14635.6 -11943.1 1357 115.451 -239.099 265.513 
3804.5 2
10522700 16551.8 -14505.5 1147.77 -248.325 11.8756 248.609 
10514200 14475.8 -11816.1 1354.38 -318.331 252.977 406.61 
3805 2
10522700 16593.4 -14222.7 1121.5 81.5251 553.472 559.444 
10514200 14399.4 -11489.6 1354.79 -149.395 638.954 656.187 
3805.5 2
10522700 16501.5 -14289.1 1106 -184.149 -132.991 227.151 
10514200 14499.6 -11407.2 1352.62 200.775 165.011 259.883 
3806 2
10522700 16435.8 -14053.5 1081 -136.574 489.845 508.528 
10514200 14532.5 -11310.3 1354.15 68.4471 201.503 212.811 
3806.5 2
10522700 16548.3 -14186.4 1048.07 223.094 -263.823 345.505 
10514200 14459.5 -11327.1 1375.64 -144.918 -33.2614 148.686 
3807 2
10522700 16738.5 -14255.5 1075.54 376.738 -136.851 400.824 
10514200 14366.1 -11534.3 1380.31 -184.996 -410.369 450.14 
3807.5 2
10522700 16456.6 -14039.4 1055.21 -557.247 427.236 702.179 
10514200 14352.8 -11686.9 1379 -26.2672 -301.622 302.764 
3808 2
10522700 16464.1 -13894 1041.77 15.011 290.714 291.102 
10514200 14383.7 -11818.7 1374.85 61.8132 -263.527 270.68 
3808.5 2
10522700 16535.6 -13897.1 1015.43 141.573 -6.08204 141.704 
10514200 14450.8 -11892.6 1383.29 132.858 -146.295 197.62 
3809 2
10522700 16528.1 -13838.2 1031.38 -14.989 117.835 118.785 
10514200 14666.2 -11974.1 1403.92 430.89 -163.011 460.694 
3809.5 2
10522700 16482.7 -13945.3 1043.85 -90.5881 -213.88 232.273 
10514200 14710.4 -12053.8 1396.62 88.1314 -159.22 181.984 
3810 2
10522700 16454.6 -14227.4 1080.31 -57.417 -576.844 579.695 
10514200 14726.5 -12039 1393 32.8771 30.3602 44.751 
3810.5 2
10522700 16450 -14280.2 1052.23 -9.32401 -106.605 107.011 
10514200 14779.7 -12011.5 1390.77 107.537 55.4779 121.004 
3811 2
10522700 16508.2 -14457.6 1029.54 118.924 -362.907 381.896 
10514200 14818.9 -11943.8 1386.15 80.2265 138.587 160.134 
3811.5 2
10522700 16683.5 -14433.7 1050.08 352.178 48.0383 355.439 
10514200 14593.6 -11644.9 1373.46 -452.425 600.093 751.532 
3812 2
10522700 16677.6 -14447.1 1023 -11.6316 -26.0802 28.5564 
10514200 14584.9 -11425.9 1370.57 -17.0726 426.89 427.231 
3812.5 2
10522700 16662.9 -14420.3 1021.62 -28.3883 51.8677 59.1283 
10514200 14544.8 -11497.5 1362.85 -77.6898 -138.779 159.045 
3813 2
10522700 16705.7 -14323.8 1020.08 87.1064 196.459 214.904 
10514200 14615.6 -11731.8 1355.92 144.29 -477.205 498.542 
3813.5 2
10522700 16380.3 -14008.6 1022.08 -664.05 643.328 924.572 
10514200 14541.5 -11596.3 1352.38 -151.177 276.609 315.226 
3814 2
10522700 16362.2 -13904.4 1003.43 -35.4773 204.288 207.346 
10514200 14554.4 -11489.5 1352.07 25.2747 209.427 210.946 
3814.5 2
10522700 16318.2 -14009.4 993.308 -86.224 -205.393 222.758 
10514200 14502.2 -11612.8 1365.31 -102.148 -241.231 261.967 
3815 2
10522700 16210.7 -14246.9 983.615 -217.094 -479.876 526.698 
10514200 14467.5 -11534.8 1384.54 -70.2409 157.576 172.522 
3815.5 2
10522700 16271.3 -14238.5 1011.38 124.467 17.3748 125.674 
10514200 14445 -11339 1385.69 -46.1223 401.99 404.627 
3816 2
10522700 16404.9 -14094.2 991.385 270.476 292.121 398.111 
10514200 14458.7 -11244.5 1387 27.7172 191.218 193.216 
3816.5 2
10522700 16582.6 -13993.6 1036.54 357.53 202.291 410.791 
10514200 14572 -11403.5 1384 227.983 -319.92 392.842 
3817 2
10522700 16726.2 -13974.5 1108.46 286.086 38.1551 288.62 
10514200 14679 -11379.5 1369.23 213.147 47.962 218.477 
3817.5 2
10522700 16713.3 -14031.3 1087.69 -26.1601 -115.073 118.009 
10514200 14657.2 -11314.8 1348.54 -44.0673 130.956 138.172 
3818 2
10522700 16604.7 -13932.8 1080.14 -210.861 191.305 284.71 
10514200 14717.6 -11239.4 1364.5 117.166 146.431 187.537 
3818.5 2
10522700 16358.5 -13962.7 1076.23 -486.513 -59.1039 490.09 
10514200 14559 -11562.8 1412.62 -313.382 -639.154 711.847 
3819 2
10522700 16640.1 -14121.6 1100.07 566.465 -319.82 650.513 
10514200 14586.9 -11762.6 1412.71 56.0506 -402.16 406.047 
3819.5 2
10522700 16705.3 -14293.8 1093 129.694 -342.352 366.095 
10514200 14707.2 -11741.1 1428.77 239.311 42.8746 243.122 
3820 2
10522700 16630 -14371.4 1088.29 -149.124 -153.629 214.102 
10514200 14613.9 -11735.5 1428.14 -184.898 11.0434 185.228 
3820.5 2
10522700 16749.9 -14354.8 1156.08 239.846 33.3187 242.149 
10514200 14636.5 -11762.6 1432.54 45.3626 -54.2308 70.7018 
3821 2
10522700 16640.3 -14300.6 1139.79 -220.155 108.687 245.523 
10514200 14623.8 -11790.4 1436.93 -25.6079 -55.8498 61.4407 
3821.5 2
10522700 16441.8 -14242.8 1148.69 -401.7 117.153 418.434 
10514200 14582.9 -11738.7 1430.69 -82.7179 104.729 133.456 
3822 2
10522700 16444.9 -14295.8 1168.08 6.30517 -108.607 108.789 
10514200 14562.8 -11737.3 1414.46 -41.2989 2.83733 41.3962 
3822.5 2
10522700 16495.5 -14316.1 1156.79 98.7831 -39.6527 106.444 
10514200 14514.1 -11732.9 1409.86 -94.9734 8.69248 95.3703 
3823 2
10522700 16644.1 -14506.3 1120.54 295.97 -378.957 480.839 
10514200 14528.8 -11689.8 1400.92 29.1362 85.6793 90.4978 
3823.5 2
10522700 16456.4 -14322.1 1096.79 -379.088 372.05 531.158 
10514200 14592.6 -11512.3 1393.21 128.893 358.708 381.163 
3824 2
10522700 16386.1 -13933.5 1053.29 -138.631 766.554 778.989 
10514200 14585.8 -11366.9 1381.07 -13.3841 286.841 287.153 
3824.5 2
10522700 16465 -13878.8 1047.14 155.231 107.705 188.936 
10514200 14647.6 -11400.7 1366.57 121.766 -66.6479 138.813 
3825 2
10522700 16379.8 -13852.1 1055.23 -172.183 53.9572 180.44 
10514200 14717.4 -11230.9 1366 140.892 343.013 370.821 
3825.5 2
10522700 16302.1 -13889.3 1008.43 -156.19 -74.8668 173.206 
10514200 14794.9 -11226.4 1365.93 155.88 9.04327 156.142 
3826 2
10522700 16354.2 -13954.1 998.214 103.522 -128.799 165.245 
10514200 14722.3 -11314.4 1365.64 -144.277 -174.95 226.768 
3826.5 2
10522700 16355.7 -14053.9 1020 2.97988 -201.314 201.336 
10514200 14672.8 -11249.6 1359.46 -99.8316 130.672 164.443 
3827 2
10522700 16417.4 -14240.2 1060.43 123.33 -372.582 392.464 
10514200 14623.8 -11217.6 1352.43 -97.967 64.0879 117.068 
3827.5 2
10522700 16480.6 -14375.3 1106.92 127.28 -271.818 300.142 
10514200 14705.9 -11184.9 1352.62 165.266 65.6908 177.843 
3828 2
10522700 16380.5 -14066.2 1096.57 -204.317 630.803 663.067 
10514200 14886.4 -11281.6 1367.64 368.233 -197.387 417.8 
3828.5 2
10522700 16636.8 -13935.5 1091.86 502.521 256.303 564.108 
10514200 14948.9 -11327.3 1356.07 122.549 -89.4958 151.749 
3829 2
10522700 16626.4 -13855.9 1072.21 -20.7143 159.286 160.627 
10514200 14912.5 -11263.6 1351.71 -72.7143 127.429 146.715 
3829.5 2
10522700 16641.5 -13884.2 1055.21 29.6682 -55.8211 63.2155 
10514200 14867.3 -11244.8 1356.07 -89.0045 36.9798 96.381 
3830 2
10522700 16656.9 -13969.1 1056.36 30.2902 -167.371 170.09 
10514200 14618.4 -11091.3 1355.21 -490.983 302.761 576.827 
3830.5 2
10522700 16724.2 -14030.7 1048.85 135.953 -124.487 184.337 
10514200 14528.8 -11126.9 1356.46 -180.83 -71.9947 194.635 
3831 2
10522700 16525.5 -14247.8 1042.71 -396.515 -433.32 587.359 
10514200 14432.1 -11204 1373 -193.021 -153.846 246.831 
3831.5 2
10522700 16411.5 -14384.8 1041 -226.114 -271.945 353.669 
10514200 14322.8 -11466.5 1372.69 -217.011 -520.757 564.165 
3832 2
10522700 16390.9 -14312.2 1064.23 -42.0722 148.352 154.202 
10514200 14415.8 -11645.2 1359.85 189.953 -364.835 411.323 
3832.5 2
10522700 16508.5 -14639.1 1026.21 234.684 -652.53 693.45 
10514200 14622.5 -11738.9 1353.36 412.483 -187.022 452.901 
3833 2
10522700 16535.4 -14414.3 1047.15 53.3425 445.96 449.139 
10514200 14586 -11640.1 1352.62 -72.4206 196.134 209.077 
3833.5 2
10522700 16621.1 -14383.5 1070.07 172.9 62.1123 183.718 
10514200 14548.8 -11700.4 1371.93 -75.0288 -121.533 142.827 
3834 2
10522700 16656 -14581.8 1067.36 69.161 -393.424 399.457 
10514200 14626 -11768.1 1352.86 153.203 -134.495 203.863 
3834.5 2
10522700 16535.5 -14360.2 1040.77 -241.406 444.152 505.517 
10514200 14603.9 -11837.8 1346.31 -44.2423 -139.686 146.525 
3835 2
10522700 16465.9 -13926.4 1058.64 -140.06 872.83 883.996 
10514200 14662.1 -11751.5 1301.86 116.999 173.735 209.458 
3835.5 2
10522700 16627.9 -13834.4 1036.43 319.527 181.46 367.457 
10514200 14743.1 -11702.1 1289 159.904 97.3514 187.207 
3836 2
10522700 16738.7 -13965.8 1020.62 226.975 -269.287 352.183 
10514200 14806 -11725.5 1291 128.806 -47.9418 137.438 
3836.5 2
10522700 16755.1 -13949.2 1039.79 32.8239 33.1762 46.6698 
10514200 14962.3 -11601.1 1282.64 313.198 249.433 400.387 
3837 2
10522700 16588.2 -13898.8 1060.62 -329.877 99.5418 344.568 
10514200 15038.3 -11573.5 1282.08 150.241 54.413 159.791 
3837.5 2
10522700 16640.2 -13884.4 1107.29 103.913 28.7776 107.824 
10514200 15053.1 -11528.9 1285.07 29.4685 89.0417 93.7914 
3838 2
10522700 16739 -14025.2 1108.08 195.615 -278.664 340.469 
10514200 15034.8 -11525.3 1284.15 -36.242 7.17006 36.9444 
3838.5 2
10522700 16703.2 -14361.2 1080.85 -73.751 -692.784 696.698 
10514200 14834.9 -11627.2 1295 -412.054 -210.151 462.549 
3839 2
10522700 16607.1 -14192.4 1056.79 -192.948 338.949 390.02 
10514200 14530.5 -11481.4 1363.64 -611.291 292.775 677.787 
3839.5 2
10522700 16473.9 -14200.4 1055.43 -264.982 -15.9046 265.458 
10514200 14306.8 -11404.9 1385.86 -444.76 152.229 470.091 
3840 2
10522700 16385.6 -14094.1 1050.79 -176.925 212.854 276.784 
10514200 14259.3 -11612.1 1343.71 -95.1904 -415.402 426.169 
3840.5 2
10522700 16378.7 -14046.3 1020.73 -13.3813 92.7833 93.7433 
10514200 14287.9 -11532.5 1329.93 55.5186 154.411 164.089 
3841 2
10522700 16351.1 -14449.6 1008.4 -54.9568 -805.057 806.93 
10514200 14359.7 -11435.9 1308.13 143.313 192.681 240.135 
3841.5 1
10514200 14316.1 -11335.5 1388.2 -86.6402 199.206 217.232 
3842 1
10514200 14188.5 -11271.5 1460.73 -257.124 129.167 287.744 
3842.5 1
10514200 14204.1 -11316.9 1456.79 32.2367 -94.1711 99.5359 
3843 1
10514200 14216.4 -11412.1 1442.36 24.8135 -191.337 192.939 
3843.5 1
10514200 14276.2 -11527 1405.53 117.892 -226.543 255.382 
3844 1
10514200 14219.8 -11385.3 1387.14 -109.33 274.64 295.601 
3844.5 1
10514200 14203.6 -11499.5 1362.46 -33.4098 -235.9 238.255 
3845 1
10514200 14196.9 -11506.1 1339 -13.3109 -13.2904 18.81 
3845.5 1
10514200 14240.5 -11387.3 1336.38 86.8826 237.177 252.59 
3846 1
10514200 14472.4 -11523.9 1333.5 474.224 -279.388 550.406 
3846.5 1
10514200 14504.6 -11254.2 1329.29 63.6799 531.981 535.779 
3847 1
10514200 14481.4 -11194.5 1335.85 -46.4236 119.267 127.983 
3847.5 1
10514200 14380.8 -11325.6 1337.43 -203.642 -265.405 334.529 
3848 1
10514200 14275.7 -11484 1336 -207.694 -313.1 375.724 
3848.5 1
10514200 14575.1 -11628 1332.93 606.175 -291.498 672.621 
3849 1
10514200 14719.3 -11499.8 1334.62 287.754 255.796 385.012 
3849.5 1
10514200 14659.9 -11426.9 1325.08 -118.769 145.846 188.088 
3850 1
10514200 14500.3 -11318.8 1319.92 -319.231 216.308 385.613 
3850.5 1
10514200 14155.8 -11318.8 1347.85 -668.857 -0.149365 668.857 
3851 1
10514200 14289.5 -11735.1 1351.08 271.103 -844.294 886.753 
