# Supplementary material for: Intrinsic group behaviour II: On the dependence of triad spatial dynamics on social and personal features; and on the effect of social interaction on small group dynamics
Source: PLoS One. 2019 Dec 3;14(12):e0225704. doi: 10.1371/journal.pone.0225704 (PMC6890182; doi:10.1371/journal.pone.0225704)
Supplement: S1 Data Set — (ZIP) [file pone.0225704.s001.zip › set_2_int/group_traj_dyad_int/traj_2_0109_8.dat]

2 10453600 10454600 0 0 0 0 0 1 0 40 40 40 1661.29 1720.14 1602.44 
3336.5 1
10453600 34579.7 -17619 1700.09 0 0 0 
3337 1
10453600 34194.8 -17496.9 1670.46 -878.724 278.714 921.866 
3337.5 1
10453600 33643.3 -17474.1 1659.43 -1109.78 45.8355 1110.73 
3338 1
10453600 33113.6 -17350 1680.07 -1022.48 239.658 1050.19 
3338.5 1
10453600 32566.1 -17250.8 1695.92 -1086.44 196.734 1104.11 
3339 1
10453600 31961.9 -16988.6 1657 -1245.68 540.682 1357.96 
3339.5 1
10453600 31463.4 -16953.9 1581.36 -985.167 68.6922 987.559 
3340 1
10453600 30830.9 -16821.2 1669.31 -1257.47 263.824 1284.84 
3340.5 1
10453600 30261.3 -16660.7 1645.79 -1127.99 317.702 1171.88 
3341 1
10453600 29715.8 -16540.2 1723.15 -1084.37 239.53 1110.51 
3341.5 1
10453600 29224 -16430.4 1757.43 -991.625 221.519 1016.07 
3342 1
10453600 28808.4 -16258.6 1787.62 -837.934 346.254 906.656 
3342.5 1
10453600 28374.5 -16123.6 1773.71 -859.177 267.272 899.789 
3343 1
10453600 27981.8 -16195.3 1726.08 -788.616 -143.905 801.638 
3343.5 1
10453600 27509.5 -15884.2 1633.36 -942.653 620.945 1128.79 
3344 1
10453600 26992.2 -15612.5 1582.85 -1042.88 547.734 1177.97 
3344.5 1
10453600 26568.9 -15410.4 1559.36 -850.148 405.987 942.113 
3345 1
10453600 26163.8 -15159 1590.92 -810.176 502.714 953.471 
3345.5 1
10453600 25638.1 -14908.9 1595.57 -1045.12 497.16 1157.35 
3346 2
10454600 24576.6 -15482.8 1526.2 0 0 0 
10453600 25220.2 -14767.5 1539.31 -842.421 285.061 889.344 
3346.5 2
10454600 24158.2 -15307.6 1571.64 -1212.71 507.702 1314.7 
10453600 24665.5 -14551.6 1614 -1127.5 438.957 1209.94 
3347 2
10454600 23711.6 -15164.9 1543.57 -893.143 285.571 937.686 
10453600 24227 -14342.1 1685.14 -877 419 971.952 
3347.5 2
10454600 23254.1 -14901.1 1521.64 -906.082 522.207 1045.79 
10453600 23830.1 -14150.3 1699 -785.997 379.774 872.937 
3348 1
10453600 23096.8 -13930.4 1602.71 -1472.46 441.48 1537.22 
3348.5 1
10453600 22507.4 -13678 1593.36 -1176.36 503.849 1279.72 
3349 1
10453600 22113.3 -13474.9 1607.36 -793.044 408.738 892.18 
3348 1
10454600 22862 -14725.8 1518 -916.055 409.68 1003.49 
3349.5 2
10454600 20975 -13740.5 1576.5 -1060.11 553.539 1195.93 
10453600 21598.6 -13173.6 1695.21 -1031.49 603.779 1195.21 
3350 2
10454600 20687.1 -13679.4 1588.36 -976.029 207.264 997.793 
10453600 21147.2 -12991.1 1767.64 -888.498 359.252 958.379 
3350.5 2
10454600 20241.9 -13449.5 1605.29 -879.729 454.263 990.09 
10453600 20768.2 -12764.9 1742.93 -749.012 446.923 872.215 
3351 2
10454600 19903.8 -13266 1581.57 -685.888 372.211 780.374 
10453600 20402.5 -12457.3 1762.43 -741.814 624.022 969.377 
3351.5 2
10454600 19694.1 -12953.7 1560 -420.269 625.823 753.844 
10453600 20189.5 -12216.9 1778.86 -426.854 481.678 643.597 
3352 2
10454600 19154.2 -12668.4 1622.14 -1090.62 576.479 1233.6 
10453600 19809 -12013.6 1843.86 -768.687 410.678 871.514 
3352.5 2
10454600 18771.4 -12386.6 1566.86 -773.449 569.264 960.356 
10453600 19406.7 -11735.2 1811.64 -812.698 562.482 988.365 
3353 2
10454600 18384.7 -11917.2 1570.8 -753.783 914.954 1185.47 
10453600 18883.5 -11485.6 1746.47 -1019.98 486.578 1130.09 
3353.5 2
10454600 17586.4 -11412.2 1698.08 -1583.89 1001.92 1874.18 
10453600 18438.5 -11216.8 1712.77 -882.947 533.394 1031.55 
3354 2
10454600 16895.7 -11350.3 1628.73 -1373.06 123.189 1378.58 
10453600 17637.3 -10838.1 1666.8 -1592.83 752.755 1761.75 
3354.5 2
10454600 16538.9 -10918 1579.64 -699.617 847.582 1099.03 
10453600 17208.4 -10513.9 1716.57 -840.859 635.696 1054.11 
3355 2
10454600 16260.9 -10580.7 1577.57 -574.38 696.871 903.074 
10453600 16904.4 -10045.4 1652.21 -628.247 967.975 1153.98 
3355.5 2
10454600 15852.1 -10084.1 1574.71 -839.542 1019.8 1320.92 
10453600 16376.9 -9596.07 1665.07 -1083.16 922.705 1422.89 
3356 2
10454600 15508.5 -9726.27 1596.73 -673.604 701.578 972.602 
10453600 15958.7 -9080.67 1675.93 -819.981 1010.6 1301.41 
3356.5 2
10454600 15198.4 -9196.93 1562.86 -620.21 1058.68 1226.97 
10453600 15604.2 -8768.07 1685.21 -708.905 625.19 945.203 
3357 2
10454600 14823.2 -8758.4 1543.2 -747.467 873.563 1149.7 
10453600 15284 -8336.27 1709.07 -637.877 860.169 1070.88 
3357.5 2
10454600 14511.9 -8340.86 1587.5 -626.444 840.126 1047.97 
10453600 14987.4 -7936.14 1718.43 -596.723 805.078 1002.11 
3358 2
10454600 14035.9 -7894.13 1552.07 -955.804 897.036 1310.81 
10453600 14611.1 -7516.67 1696.73 -755.747 842.322 1131.66 
3358.5 2
10454600 13632.1 -7478 1537.07 -787.135 811.176 1130.3 
10453600 14256.1 -7139.87 1731.87 -691.878 734.503 1009.05 
3359 2
10454600 13313.7 -7128.36 1607.21 -649.699 713.557 965.024 
10453600 13856.3 -6776.57 1698 -816.016 741.419 1102.53 
3359.5 2
10454600 12964.1 -6801.4 1603.6 -709.089 663.199 970.897 
10453600 13588 -6380.87 1685.73 -544.19 802.647 969.734 
3360 2
10454600 12625.5 -6458.2 1683.6 -679.92 689.157 968.105 
10453600 13203.7 -6041.07 1741.2 -771.62 682.329 1030.03 
3360.5 2
10454600 12212.5 -6040.73 1602.8 -829.317 838.286 1179.19 
10453600 12840.9 -5583.2 1671.87 -728.648 919.411 1173.13 
3361 2
10454600 11756.4 -5399.75 1525.31 -887.468 1247.05 1530.6 
10453600 12410.1 -5207.81 1614.38 -838.14 730.326 1111.69 
3361.5 2
10454600 11367.5 -4907.53 1529.13 -760.943 963.242 1227.55 
10453600 11957.5 -4661.87 1670.6 -885.706 1068.39 1387.78 
3362 2
10454600 11050.3 -4489.4 1505.2 -640.808 844.714 1060.27 
10453600 11622.1 -4218.93 1669.8 -677.441 894.815 1122.33 
3362.5 2
10454600 10671.2 -4056 1537.53 -765.926 875.556 1163.29 
10453600 11240.5 -3783.6 1654.33 -771.044 879.461 1169.6 
3363 2
10454600 10370.2 -3674.67 1578.73 -603.206 764.195 973.577 
10453600 11008.7 -3281.2 1646 -464.529 1006.81 1108.81 
3363.5 2
10454600 10111.1 -3379.27 1611.27 -522.446 595.565 792.242 
10453600 10710.9 -3011 1674.67 -600.269 544.758 810.607 
3364 2
10454600 9718.33 -2881.13 1600.33 -793.401 1006.33 1281.48 
10453600 10290.9 -2554.07 1694 -848.62 923.098 1253.9 
3364.5 2
10454600 9451.13 -2501.8 1580.4 -539.798 766.33 937.36 
10453600 9982.07 -2177.67 1649.27 -623.838 760.404 983.559 
3365 2
10454600 9017.75 -1984.31 1616.75 -846.452 1010.72 1318.34 
10453600 9633.81 -1740.25 1686.56 -680.184 854.329 1092.03 
3365.5 2
10454600 8715.4 -1518.6 1607.73 -589.376 907.822 1082.36 
10453600 9297.47 -1290.2 1691.87 -655.645 877.29 1095.22 
3366 2
10454600 8370.47 -1120.2 1602.53 -692.637 800 1058.18 
10453600 8825.67 -918.8 1620.73 -947.39 745.783 1205.71 
3366.5 2
10454600 8130.64 -652.5 1609.29 -488.44 952.546 1070.47 
10453600 8585.64 -426.857 1633.79 -488.847 1001.92 1114.82 
3367 2
10454600 7906.67 -215.6 1566.27 -450.656 879.074 987.858 
10453600 8407.47 32.8 1580.13 -358.503 924.863 991.916 
3367.5 2
10454600 7812.33 62.0667 1540.67 -184.967 544.444 575.007 
10453600 8312.13 640.267 1553.87 -186.928 1191.11 1205.69 
3368 2
10454600 7546.21 380.786 1554.79 -538.703 645.18 840.511 
10453600 8208 972.643 1547 -210.796 672.826 705.075 
3368.5 2
10454600 7407.2 664.867 1514.27 -276.921 565.898 630.021 
10453600 7796.2 1336.53 1530.2 -820.319 724.881 1094.7 
3369 2
10454600 7319.29 982.929 1426.29 -176.89 639.964 663.96 
10453600 7560.57 1618 1520.43 -474.102 566.331 738.582 
3369.5 2
10454600 6888.2 1210.93 1439 -860.451 455.099 973.391 
10453600 7034.4 2029 1520 -1050.24 820.359 1332.67 
3370 2
10454600 6504.5 1607.5 1412.71 -755.315 780.643 1086.23 
10453600 6762 2282.43 1525.29 -536.22 498.875 732.399 
3370.5 2
10454600 6034.43 2024.07 1328.07 -945.818 838.172 1263.77 
10453600 6405.21 2618.93 1534.07 -717.879 677.062 986.794 
3371 2
10454600 6077.5 2619.79 1299.29 86.8376 1201.04 1204.17 
10453600 6259.57 3136.71 1527.21 -293.635 1043.92 1084.43 
3371.5 2
10454600 6266.07 3183.93 1298 380.952 1139.68 1201.67 
10453600 6205.64 3685.64 1540.64 -108.947 1108.95 1114.29 
3372 2
10454600 5983.73 3541.47 1298 -561.308 710.811 905.715 
10453600 5949.73 4048.67 1545.73 -508.766 721.717 883.017 
3372.5 1
10453600 5673.79 4395.93 1608.86 -554.112 697.313 890.666 
3373 1
10453600 5599.53 4507.47 1643.33 -146.744 220.431 264.809 
3373.5 1
10453600 5363.86 4762.5 1644 -465.763 504.018 686.273 
3374 1
10453600 4764.14 5044.93 1644.86 -1249.4 588.393 1381.02 
