# Supplementary material for: Intrinsic group behaviour II: On the dependence of triad spatial dynamics on social and personal features; and on the effect of social interaction on small group dynamics
Source: PLoS One. 2019 Dec 3;14(12):e0225704. doi: 10.1371/journal.pone.0225704 (PMC6890182; doi:10.1371/journal.pone.0225704)
Supplement: S1 Data Set — (ZIP) [file pone.0225704.s001.zip › set_2_int/group_traj_dyad_int/traj_2_0109_7.dat]

2 10394302 10394300 0 1 0 0 2 0 1 30 30 30 1720.44 1722.96 1717.92 
2983 1
10394300 -36800.2 -3368.75 1835 0 0 0 
2983.5 2
10394302 -36251.5 -2420.5 1836 0 0 0 
10394300 -36409.9 -3325.15 1796.15 1212.2 135.392 1219.73 
2984 2
10394302 -35873.4 -2335 1849.92 1163.43 263.077 1192.8 
10394300 -35886.2 -3170.38 1746.23 1051.59 310.782 1096.55 
2984.5 2
10394302 -35380.2 -2126.85 1796.62 1006.59 424.804 1092.56 
10394300 -35374.8 -3048.15 1739.15 1043.64 249.451 1073.04 
2985 2
10394302 -34856.6 -1878.57 1752.79 1024.48 485.861 1133.85 
10394300 -34707.1 -2904.57 1770.07 1306.8 280.983 1336.67 
2985.5 2
10394302 -34310.1 -1684.77 1767.77 1073.8 380.751 1139.31 
10394300 -34163.8 -2623.08 1734.92 1067.39 553.034 1202.15 
2986 2
10394302 -33851.3 -1428.54 1781.38 949.833 530.498 1087.94 
10394300 -33745.1 -2326.54 1686.31 866.858 613.951 1062.25 
2986.5 2
10394302 -33210.6 -1033.07 1755.07 1251.44 772.397 1470.61 
10394300 -33213.9 -1962.64 1748.93 1037.54 710.734 1257.63 
2987 2
10394302 -32731.5 -863.923 1715.54 952.352 336.279 1009.98 
10394300 -32627.7 -1752 1733.85 1165.34 418.773 1238.3 
2987.5 2
10394302 -32330.4 -743.071 1691.71 802.363 241.703 837.977 
10394300 -32058.8 -1664.36 1749.43 1137.81 175.286 1151.24 
2988 2
10394302 -31843.6 -568.538 1687.31 973.484 349.066 1034.17 
10394300 -31395 -1546.54 1707 1327.57 235.637 1348.32 
2988.5 2
10394302 -31217.9 -389 1668.71 1236.54 354.819 1286.44 
10394300 -30733 -1368.93 1643.93 1308.3 351.008 1354.57 
2989 2
10394302 -30543.8 -264.231 1665.54 1337.62 247.558 1360.33 
10394300 -30081 -1116.08 1593.08 1293.65 501.69 1387.52 
2989.5 2
10394302 -29830.1 -42 1663.77 1456.51 453.532 1525.49 
10394300 -29548 -784.846 1563.69 1087.76 675.981 1280.69 
2990 2
10394302 -29284.1 433.929 1680.93 1100.67 959.533 1460.2 
10394300 -29122.2 -394.286 1578.79 858.439 787.42 1164.88 
2990.5 2
10394302 -28632.3 746.643 1642.64 1275.65 611.965 1414.84 
10394300 -28549.9 -87.0714 1541.64 1119.93 601.202 1271.1 
2991 2
10394302 -28136.4 1130 1599.85 978.109 756.128 1236.3 
10394300 -28089.8 97.3077 1527.77 907.46 363.667 977.619 
2991.5 2
10394302 -27552.3 1508.31 1605.69 1206.77 781.627 1437.79 
10394300 -27354.4 662.385 1510.23 1519.55 1167.51 1916.28 
2992 2
10394302 -26988.1 1771.29 1644.79 1130.59 527.01 1247.39 
10394300 -26815.5 969.857 1484.86 1079.93 616.177 1243.35 
2992.5 2
10394302 -26491.5 2080.46 1575.62 977.568 608.614 1151.54 
10394300 -26293.6 1192.31 1608.46 1027.33 437.895 1116.76 
2993 2
10394302 -25879.9 2335.92 1556 1250.75 522.416 1355.47 
10394300 -25590.6 1393.15 1570.92 1437.63 410.728 1495.15 
2993.5 2
10394302 -25407.5 2724.86 1563.79 942.96 776.316 1221.41 
10394300 -25172.2 1626.64 1569 835.132 466.046 956.37 
2994 2
10394302 -24940.8 2949 1563.85 922.241 442.97 1023.11 
10394300 -24551.9 1902.62 1552 1225.87 545.4 1341.72 
2994.5 2
10394302 -24254.8 3117.77 1487.38 1388.66 341.638 1430.07 
10394300 -23994 2192.23 1511.38 1129.4 586.266 1272.5 
2995 2
10394302 -23548.7 3283.36 1513.79 1398.28 327.897 1436.21 
10394300 -23495.6 2422.64 1519.43 986.846 456.262 1087.22 
2995.5 2
10394302 -22879.3 3490 1539.54 1338.81 413.286 1401.15 
10394300 -22879.9 2641.62 1455.46 1231.44 437.945 1307 
2996 2
10394302 -22115.5 3742 1186 1521.53 501.992 1602.2 
10394300 -22233.8 2890.43 1292.5 1287.13 495.644 1379.26 
2996.5 2
10394302 -21453.7 3824.69 1413.38 1305.34 163.101 1315.49 
10394300 -21453.9 3156.85 1522.15 1538.19 525.478 1625.47 
2997 2
10394302 -20920.8 3978.31 1446.54 1072.28 309.085 1115.94 
10394300 -20865.2 3228.69 1554.85 1184.65 144.56 1193.43 
2997.5 2
10394302 -20414.9 3967.86 1473.79 1013.71 -20.943 1013.93 
10394300 -20476.2 3121.43 1535.21 779.438 -214.957 808.536 
2998 2
10394302 -19833.1 4045.31 1512.69 1168.38 155.523 1178.68 
10394300 -19661.1 3040.77 1546.85 1636.82 -161.967 1644.82 
2998.5 2
10394302 -19310.3 4017.5 1587 1080.15 -57.4539 1081.67 
10394300 -19371.5 3089.21 1578 598.299 100.093 606.614 
2999 1
10394302 -19226.2 3997.14 1587 169.499 -41.0426 174.397 
2999 1
10394300 -19313.1 3091.29 1578 117.8 4.17627 117.874 
2999.5 2
10394302 -17647.2 4128.17 1524.33 2414.45 200.342 2422.74 
10394300 -17431.5 3219.5 1499.5 2734.84 186.358 2741.18 
3000 2
10394302 -17206.5 4085.27 1560.73 1269.84 -123.631 1275.84 
10394300 -17238.1 3227.67 1512.27 617.998 26.0916 618.548 
3000.5 2
10394302 -16456.2 4080.88 1548.75 1462.54 -8.56075 1462.57 
10394300 -16682.4 3163.69 1453.25 1083.22 -124.716 1090.38 
3001 2
10394302 -15531.3 4043.13 1575.8 1806.48 -73.7142 1807.98 
10394300 -15730.5 3058.13 1463.07 1859.07 -206.16 1870.46 
3001.5 2
10394302 -14970.3 4094.13 1530.8 1133.47 103.03 1138.14 
10394300 -15003.2 3065.87 1424.93 1469.36 15.6229 1469.44 
3002 2
10394302 -14218.5 4005.6 1462.87 1518.79 -178.855 1529.28 
10394300 -14425.5 3118.87 1517.93 1167.14 107.071 1172.04 
3002.5 2
10394302 -13644.5 3940.27 1545.13 1152.61 -131.191 1160.05 
10394300 -13703.7 3085.13 1486.73 1449.26 -67.7376 1450.85 
3003 2
10394302 -12974.4 3792.53 1561.27 1348.22 -297.25 1380.6 
10394300 -13080.9 3058 1406.73 1253.12 -54.5942 1254.31 
3003.5 2
10394302 -12342.1 3881.73 1582.4 1277.31 180.202 1289.96 
10394300 -12398.5 2972.47 1518.47 1378.59 -172.795 1389.37 
3004 2
10394302 -11684.3 3929.56 1597.88 1284.81 93.4163 1288.2 
10394300 -11726.6 2897.06 1508.06 1312.32 -147.274 1320.56 
3004.5 2
10394302 -11064.9 3938.73 1549.4 1212.09 17.9468 1212.23 
10394300 -10945.9 2843.33 1473.8 1527.9 -105.145 1531.52 
3005 2
10394302 -10388.4 3892.53 1538.4 1366.73 -93.3333 1369.92 
10394300 -10437.1 2759 1446 1027.74 -170.37 1041.77 
3005.5 2
10394302 -9791.93 3875.29 1489 1192.94 -34.4952 1193.44 
10394300 -9852.93 2814.43 1408.79 1168.41 110.857 1173.66 
3006 2
10394302 -9168.14 3795.64 1545.86 1257.63 -160.57 1267.84 
10394300 -9226.64 2866.86 1319.57 1262.67 105.703 1267.09 
3006.5 2
10394302 -8529.23 3783.77 1524.77 1301.25 -24.1825 1301.47 
10394300 -8487.77 2888.38 1348 1504.83 43.8441 1505.47 
3007 2
10394302 -7983.29 3715.64 1529.43 1100.7 -137.352 1109.23 
10394300 -7903.29 2845 1411.5 1178.39 -87.469 1181.64 
3007.5 2
10394302 -7310.64 3751.5 1478.21 1334.61 71.1451 1336.5 
10394300 -7285.93 2823 1502.86 1224.91 -43.6508 1225.69 
3008 2
10394302 -6726.29 3731 1513.29 1150.31 -40.3543 1151.02 
10394300 -6685.57 2742.29 1449.43 1181.81 -158.886 1192.44 
3008.5 2
10394302 -6059.57 3725.57 1222 1315.02 -10.7072 1315.06 
10394300 -5973.86 2638.86 1291.07 1403.78 -204.001 1418.52 
3009 2
10394302 -5266.15 3686.23 1086.15 1586.84 -78.6813 1588.78 
10394300 -5110.15 2580.54 1425.23 1727.41 -116.637 1731.34 
3009.5 2
10394302 -4282.36 3581.64 1534.71 2015.98 -214.319 2027.34 
10394300 -4480.79 2544.21 1673.93 1289.69 -74.4348 1291.84 
3010 2
10394302 -3610.93 3555.57 1634.93 1329.56 -51.6266 1330.56 
10394300 -3813.14 2503.79 1780.71 1322.07 -80.0566 1324.49 
3010.5 2
10394302 -3133.38 3485.62 1730 960.853 -140.757 971.108 
10394300 -3316 2414.77 1713.38 1000.29 -179.108 1016.2 
3011 2
10394302 -2331.79 3413.79 1728.93 1619.39 -145.11 1625.88 
10394300 -2663.71 2148 1678.86 1317.75 -538.928 1423.69 
3011.5 2
10394302 -1603.85 3276 1767.46 1427.33 -270.168 1452.68 
10394300 -1979.31 2299.46 1703.46 1341.97 296.983 1374.44 
3012 2
10394302 -1120.79 3046.71 1838.07 975.88 -463.203 1080.23 
10394300 -1322.5 2225.86 1776.57 1326.88 -148.696 1335.19 
3012.5 2
10394302 -546.786 2750 1829.93 1171.43 -605.539 1318.68 
10394300 -667.643 2054.57 1747.14 1336.44 -349.563 1381.4 
3013 2
10394302 115.133 2648.8 1766.87 1300.43 -198.821 1315.54 
10394300 -219.267 1994.13 1705.87 880.896 -118.739 888.863 
3013.5 2
10394302 768 2643.38 1740.08 1297.95 -10.7662 1297.99 
10394300 451.846 1826.62 1691.08 1334.22 -333.038 1375.16 
3014 2
10394302 1366.57 2499.07 1672.43 1224.07 -295.119 1259.15 
10394300 1086.86 1751.93 1615.29 1298.59 -152.734 1307.54 
3014.5 2
10394302 1933.93 2423.29 1677 1134.71 -151.571 1144.79 
10394300 1594 1617.57 1542.57 1014.29 -268.714 1049.28 
3015 2
10394302 2583.71 2176.86 1610.64 1307.42 -495.832 1398.28 
10394300 2224.36 1442.79 1560.57 1268.32 -351.682 1316.18 
3015.5 2
10394302 3142.57 2008.14 1559.29 1111.05 -335.416 1160.57 
10394300 2839.14 1204.5 1573.93 1222.24 -473.729 1310.83 
3016 2
10394302 3730.71 1732.71 1537.57 1164.64 -545.403 1286.02 
10394300 3486.29 825 1593.93 1281.47 -751.485 1485.56 
3016.5 2
10394302 4405.14 1454.21 1507.79 1330.23 -549.31 1439.19 
10394300 4020.64 578.571 1572.57 1053.96 -486.052 1160.64 
3017 2
10394302 4923 851.714 1475.71 1039.87 -1209.84 1595.32 
10394300 4526.64 278.929 1573.07 1016.06 -601.692 1180.86 
3017.5 2
10394302 5226.21 79.2857 1507.21 618.805 -1576.38 1693.49 
10394300 4723.86 -142.571 1566 402.478 -860.204 949.705 
3018 2
10394302 5528.8 -261.067 1584.8 599.18 -673.965 901.801 
10394300 5330.67 -751.667 1557.93 1201.6 -1206.13 1702.53 
3018.5 2
10394302 6032.29 -638.286 1597.64 968.242 -725.421 1209.85 
10394300 5969.14 -1168.86 1615.21 1227.84 -802.289 1466.72 
3019 2
10394302 6923.46 -814.077 1647.38 1826.18 -360.228 1861.37 
10394300 6523.54 -1518.54 1732.69 1136.06 -716.56 1343.16 
3019.5 2
10394302 7618.86 -1055.64 1728 1439.74 -500.137 1524.14 
10394300 6966.64 -1931.43 1796.14 917.4 -854.845 1253.95 
3020 2
10394302 8077.07 -1367 1685.64 918.265 -623.962 1110.2 
10394300 7529.64 -2457.86 1745.93 1128.26 -1054.97 1544.64 
3020.5 2
10394302 8482.71 -1901.71 1702 790.727 -1042.33 1308.32 
10394300 8060.93 -2951.64 1787.21 1035.64 -962.545 1413.88 
3021 2
10394302 9056.21 -2281.57 1689.21 1149.3 -761.237 1378.54 
10394300 8505.93 -3282.71 1662.14 891.784 -663.47 1111.52 
3021.5 2
10394302 9593.38 -3001 1682.46 1087.39 -1456.33 1817.5 
10394300 8961.15 -3748 1736.77 921.509 -941.874 1317.69 
3022 2
10394302 9933.29 -3440 1712.64 689.455 -890.467 1126.18 
10394300 9436.93 -4151.79 1727.36 965.06 -819.038 1265.77 
3022.5 2
10394302 10391.8 -3839.57 1708.57 899.02 -783.473 1192.5 
10394300 9957.71 -4472.43 1715.86 1021.15 -628.711 1199.18 
3023 2
10394302 10758.3 -4311.29 1687.29 711.65 -915.95 1159.92 
10394300 10559.7 -5110.36 1739.86 1168.93 -1238.7 1703.16 
3023.5 2
10394302 11109.3 -4959.62 1679.46 706.282 -1304.49 1483.41 
10394300 10995.9 -5580.38 1745.54 877.684 -945.729 1290.25 
3024 2
10394302 11500.6 -5107.5 1672.07 792.032 -299.362 846.718 
10394300 11318.7 -6029.79 1663.43 653.423 -909.719 1120.07 
3024.5 2
10394302 12237.9 -5666.43 1672.5 1459.97 -1106.79 1832.08 
10394300 11718.9 -6549.21 1695.57 792.504 -1028.57 1298.47 
3025 2
10394302 12892.8 -6277.54 1682.69 1325.73 -1237.06 1813.26 
10394300 12222.5 -7197 1728.92 1019.45 -1311.31 1660.97 
3025.5 2
10394302 13412.4 -6692.5 1755.5 1045.59 -834.933 1338.05 
10394300 12792.6 -7513.21 1751.07 1147.09 -636.246 1311.73 
3026 2
10394302 13795.1 -7031.07 1804.14 753.234 -666.479 1005.76 
10394300 13303 -7906.79 1817.14 1004.64 -774.747 1268.67 
3026.5 2
10394302 14359.2 -7439.31 1807.54 1141.87 -826.389 1409.53 
10394300 13799.8 -8282.08 1731.23 1005.61 -759.699 1260.31 
3027 2
10394302 14801 -7891.29 1850.93 881.928 -902.152 1261.62 
10394300 14250.6 -8736.5 1700.71 899.947 -907.032 1277.74 
3027.5 2
10394302 15396.1 -8272.31 1730.85 1190.15 -762.044 1413.22 
10394300 14650.4 -9132.38 1686.54 799.484 -791.769 1125.2 
3028 2
10394302 15871.9 -8697 1645.07 959.378 -856.234 1285.9 
10394300 15230.1 -9563.57 1695.93 1168.72 -869.328 1456.59 
3028.5 2
10394302 16327.4 -9054.5 1637.5 909.039 -713.573 1155.65 
10394300 15682.1 -10062.2 1716.64 902.196 -995.295 1343.34 
3029 2
10394302 16780.7 -9445.36 1572.71 895.963 -772.445 1182.97 
10394300 16200.5 -10505.9 1749.14 1024.56 -876.765 1348.5 
3029.5 2
10394302 17172.6 -9996.43 1577.36 787.005 -1106.57 1357.89 
10394300 16677.4 -10757.8 1696.57 957.688 -505.881 1083.09 
3030 2
10394302 17527.6 -10479.4 1668.21 692.008 -941.381 1168.36 
10394300 17288.7 -11195.2 1667.21 1191.59 -852.687 1465.25 
3030.5 2
10394302 17941.8 -10963.2 1719.14 828.286 -967.714 1273.78 
10394300 17865.8 -11736.4 1744.07 1154.14 -1082.29 1582.21 
3031 2
10394302 18835.8 -11378.9 1721.79 1773.81 -824.688 1956.15 
10394300 18716.1 -12105.4 1671.93 1687.07 -732.143 1839.09 
3031.5 2
10394302 19488.7 -11743.3 1677.43 1327.09 -740.708 1519.81 
10394300 19124.2 -12424.9 1651.79 829.559 -649.535 1053.6 
3032 2
10394302 19878.9 -11947.6 1690.64 802.763 -420.341 906.154 
10394300 19549.8 -12808.9 1710.43 875.661 -790.123 1179.44 
3032.5 2
10394302 20306.3 -12413.7 1769.6 854.952 -932.19 1264.88 
10394300 19980.6 -13178.6 1711.47 861.629 -739.343 1135.36 
3033 2
10394302 20788.8 -12797.1 1780.5 966.838 -768.346 1234.96 
10394300 20505.8 -13483.1 1700.29 1052.48 -610.163 1216.55 
3033.5 2
10394302 21096.4 -13116.7 1760.07 616.461 -640.605 889.044 
10394300 21013.9 -13783.6 1716.87 1018.2 -602.262 1182.98 
3034 2
10394302 21606.9 -13354.5 1746.73 1010.96 -470.759 1115.19 
10394300 21563.4 -14052.3 1691.4 1088.18 -532.013 1211.27 
3034.5 2
10394302 22342.3 -13614.9 1723.8 1462.03 -517.694 1550.98 
10394300 22176.1 -14286.6 1654.8 1218.03 -465.871 1304.08 
3035 2
10394302 22974.9 -13866.7 1608.29 1277.83 -508.783 1375.39 
10394300 22794.6 -14606.5 1585.71 1249.65 -646.263 1406.87 
3035.5 2
10394302 23621.2 -14102.2 1776.2 1313.7 -478.63 1398.18 
10394300 23418.1 -14940.9 1639.87 1267.26 -679.607 1437.99 
3036 2
10394302 24241.7 -14313.5 1641.13 1204.79 -410.227 1272.72 
10394300 24038.5 -15210.7 1661 1204.66 -523.883 1313.64 
3036.5 2
10394302 24881.5 -14608.7 1583.14 1287.39 -594.06 1417.84 
10394300 24586.6 -15462.9 1678.79 1102.84 -507.569 1214.03 
3037 2
10394302 25400.4 -14867.8 1707.87 1044.06 -521.299 1166.97 
10394300 25153.1 -15640.9 1698.67 1139.82 -358.024 1194.73 
3037.5 2
10394302 26004.9 -15151.7 1669.2 1190.03 -558.793 1314.69 
10394300 25671 -16006.9 1624.73 1019.42 -720.604 1248.4 
3038 2
10394302 26674.3 -15431.3 1545.79 1328.08 -554.8 1439.31 
10394300 26336.1 -16307.9 1592.29 1319.73 -597.071 1448.51 
3038.5 2
10394302 27249.8 -15713.4 1556.5 1181.72 -579.349 1316.1 
10394300 27083.1 -16569.8 1668.64 1533.73 -537.841 1625.3 
3039 2
10394302 27852.3 -15994.3 1636.6 1209.8 -564.066 1334.84 
10394300 27707.7 -16755.4 1713.6 1254.34 -372.719 1308.55 
3039.5 2
10394302 28460.4 -16231.3 1735.79 1201.76 -468.285 1289.77 
10394300 28341.1 -16881.6 1820.5 1251.66 -249.492 1276.28 
3040 2
10394302 29018.9 -16336.3 1802.47 1114.79 -209.676 1134.34 
10394300 28956 -16994.5 1858.67 1227.4 -225.197 1247.89 
3040.5 2
10394302 29511.8 -16590.9 1796.54 993.755 -513.286 1118.49 
10394300 29559.8 -17333 1737.23 1217.43 -682.527 1395.7 
3041 2
10394302 30199.8 -16621.5 1732.13 1381.59 -61.3325 1382.95 
10394300 30083.6 -17426 1670.73 1051.71 -186.747 1068.17 
3041.5 2
10394302 30862.6 -16714.1 1642.29 1309.97 -183.155 1322.71 
10394300 30785.8 -17706.1 1609.21 1387.72 -553.501 1494.03 
3042 2
10394302 31568.1 -16827.2 1546.36 1425.11 -228.427 1443.3 
10394300 31575.7 -17944.4 1538.5 1595.82 -481.53 1666.88 
3042.5 2
10394302 32229.9 -17102.4 1513.93 1350.73 -561.662 1462.85 
10394300 32352.2 -18151.1 1671.86 1584.69 -421.866 1639.89 
3043 2
10394302 33057.2 -17317.3 1672.2 1615.76 -419.736 1669.39 
10394300 33022.9 -18372.8 1706.8 1309.87 -432.924 1379.56 
3043.5 2
10394302 33669.9 -17537.5 1754.79 1206.02 -433.399 1281.53 
10394300 33680.9 -18491.8 1720.5 1295.4 -234.224 1316.4 
3044 2
10394302 34352.9 -17497.2 1725.71 1352.48 79.7737 1354.83 
10394300 34292.9 -18569.5 1717.5 1211.88 -153.89 1221.61 
3044.5 2
10394302 34915.7 -17664.4 1678.43 1132.51 -336.304 1181.39 
10394300 34802.2 -18635.9 1721.14 1024.72 -133.515 1033.38 
3045 2
10394302 35530.7 -17768.4 1650.71 1247.46 -211.098 1265.2 
10394300 35535.9 -18783.6 1748.5 1488.12 -299.768 1518.01 
3045.5 2
10394302 36153.6 -17774.3 1723.57 1268.69 -11.929 1268.75 
10394300 36084.3 -18890.8 1697.86 1116.96 -218.214 1138.08 
3046 2
10394302 36751.4 -17815.2 1684 1193.13 -81.6652 1195.92 
10394300 36620.2 -18920.9 1638.13 1069.69 -60.1749 1071.38 
3046.5 2
10394302 37349.4 -18002.5 1665.86 1174.91 -367.976 1231.19 
10394300 37223.5 -18858.7 1650.14 1185.27 122.238 1191.55 
3047 2
10394302 38050.4 -18138.3 1664.64 1439.28 -278.821 1466.04 
10394300 37826.9 -18887.1 1642.57 1239.07 -58.2282 1240.44 
3047.5 2
10394302 38699.7 -18146.6 1648.13 1278.3 -16.3667 1278.4 
10394300 38408.7 -18889.6 1572.2 1145.28 -4.9775 1145.3 
3048 2
10394302 39352.9 -18146.3 1589.71 1303.64 0.627317 1303.64 
10394300 39113.9 -18986.1 1545.86 1407.43 -192.7 1420.56 
3048.5 2
10394302 39937.3 -18012.8 1486 1173.65 268.044 1203.87 
10394300 39661.8 -18910 1531.2 1100.29 152.897 1110.86 
3049 2
10394302 40484.4 -17954.5 1421.86 1091.86 116.367 1098.05 
10394300 40184.9 -18748.8 1445.71 1044.17 321.785 1092.63 
3049.5 2
10394302 41058.1 -17751.2 1465.13 1138.31 403.373 1207.67 
10394300 40758.6 -18558 1415.67 1138.24 378.543 1199.53 
3050 2
10394302 41595.4 -17770.1 1481.43 1063.94 -37.3692 1064.6 
10394300 41433.4 -19088.1 1411 1336.15 -1049.79 1699.22 
3050.5 2
10394302 42086.7 -17887 1560.73 974.82 -232.001 1002.05 
10394300 41519.5 -19438.6 1411 170.852 -695.351 716.034 
3051 2
10394302 42620.2 -17918.6 1572.57 1069.23 -63.2694 1071.1 
10394300 41442 -19611.7 1411 -155.244 -346.922 380.073 
3051.5 2
10394302 43062.3 -18060.8 1561.14 907.744 -292.021 953.56 
10394300 41484.4 -19493.9 1411 87.1223 241.86 257.073 
3052 2
10394302 43829.4 -18979.5 1605.4 1528.12 -1830.04 2384.15 
10394300 41402.3 -19491.7 1411 -163.536 4.50579 163.598 
3052.5 2
10394302 44589.6 -19272.6 1653.57 1487.62 -573.591 1594.37 
10394300 41251 -19394.6 1411 -296.151 190.01 351.866 
3053 2
10394302 45345.6 -19047.5 1695.86 1515.17 451.045 1580.88 
10394300 41181.3 -19231.3 1411 -139.708 327.226 355.802 
3053.5 1
10394300 41170.8 -19154.4 1411 -21.1694 155.098 156.536 
3054 1
10394300 41189.4 -19038.3 1411 37.2113 231.679 234.649 
3054.5 1
10394300 41204.1 -19072.8 1412.36 29.786 -69.8381 75.9247 
3055 1
10394300 41338.8 -18971.1 1443.64 273.109 206.317 342.28 
3055.5 1
10394300 41353.2 -18898.6 1455.79 29.0313 145.875 148.736 
3056 1
10394300 41425.6 -18898.1 1456 147.512 1.01833 147.516 
3056.5 1
10394300 41478.6 -18890.5 1456 102.432 14.5805 103.464 
3057 1
10394300 41431.3 -18806.6 1456 -92.4107 163.988 188.233 
3057.5 1
10394300 41299.4 -18887.7 1456 -265.306 -163.265 311.517 
3058 1
10394300 41221.8 -19251.1 1456 -157.811 -738.531 755.203 
3058.5 1
10394300 41162.7 -19414.9 1456 -116.147 -321.929 342.241 
3059 1
10394300 41245.5 -19481.1 1456 167.003 -133.487 213.796 
3059.5 1
10394300 41302.6 -19474.5 1456 117.975 13.7938 118.779 
3060 1
10394300 41287.2 -19556.8 1456 -29.9854 -160.206 162.988 
3060.5 1
10394300 41284.8 -19634.5 1456 -4.67221 -152.096 152.167 
3061 1
10394300 41197.9 -19635.6 1456 -175.623 -2.15488 175.636 
3061.5 1
10394300 41193.9 -19609.2 1456 -8.08081 53.3333 53.942 
3062 1
10394300 41164.1 -19601.6 1456 -60.0673 15.3535 61.9985 
3062.5 1
10394300 41187.4 -19642.1 1456 47.0034 -81.7508 94.3001 
3063 1
10394300 41298.3 -19624.9 1456 224.108 34.6128 226.765 
3063.5 1
10394300 41248.2 -19582.1 1456 -97.9411 83.61 128.775 
3064 1
10394300 41200.6 -19660.7 1456 -93.1262 -153.832 179.825 
3064.5 1
10394300 41248.2 -19678.4 1456 96.1616 -35.6902 102.571 
3065 1
10394300 41321.9 -19618.1 1456 148.956 121.886 192.468 
3065.5 1
10394300 41337.7 -19568.7 1456 31.6 98.6667 103.603 
3066 1
10394300 41368.5 -19609.9 1456 61.7805 -82.7214 103.246 
3066.5 1
10394300 41258.5 -19556.5 1456 -223.577 108.595 248.555 
3067 1
10394300 41164.1 -19164.1 1456 -189.092 786.43 808.844 
3067.5 1
10394300 41254.5 -18977.9 1456 178.153 367.136 408.078 
3068 1
10394300 41395.3 -18881.1 1456 273.435 187.943 331.797 
3068.5 1
10394300 41442.8 -18853.6 1456 94.0594 54.5969 108.757 
3069 1
10394300 41509.9 -18908.8 1456 138.143 -113.734 178.938 
3069.5 1
10394300 41471.3 -18875.2 1456 -78.2753 68.2478 103.85 
3070 1
10394300 41400.5 -18845.9 1456 -137.808 57.0873 149.164 
3070.5 1
10394300 41340.1 -18925.4 1456 -120.473 -158.825 199.347 
3071 1
10394300 41304.1 -18977.2 1456 -74.2097 -106.589 129.878 
3071.5 1
10394300 41119.8 -19375.8 1456 -376.105 -813.377 896.124 
3072 1
10394300 41068.6 -19430.3 1456 -101.127 -107.751 147.773 
3072.5 1
10394300 41165.6 -19521.9 1456 192.049 -181.437 264.201 
3073 1
10394300 41157.6 -19597.5 1456 -15.5642 -146.952 147.774 
3073.5 1
10394300 41139.5 -19454.6 1456 -37.1663 293.273 295.618 
3074 1
10394300 41281.4 -19110.2 1456 284.854 691.624 747.987 
3074.5 1
10394300 41252.7 -19097.1 1456 -56.1251 25.6489 61.7082 
3075 1
10394300 41166.7 -19320.8 1456 -170.673 -443.755 475.444 
3075.5 1
10394300 41155.2 -19371.5 1456 -23.4216 -103.288 105.91 
3076 1
10394300 41157.6 -19455.6 1456 4.89631 -169.499 169.57 
3076.5 1
10394300 41064.6 -19540.1 1456 -184.243 -167.449 248.968 
3077 1
10394300 41086.4 -19570.8 1456 42.8852 -60.2208 73.9303 
3077.5 1
10394300 41161 -19385.9 1456 153.439 380.511 410.283 
3078 1
10394300 41141 -19343.7 1456 -40 84.381 93.3817 
3078.5 1
10394300 41198.1 -19159 1456 113.83 367.862 385.071 
3079 1
10394300 41312.6 -18996.1 1456 230.76 328.36 401.336 
3079.5 1
10394300 41413.6 -18848.1 1456 203.983 298.971 361.929 
3080 1
10394300 41405.7 -18899.1 1456 -15.7152 -101.24 102.453 
3080.5 1
10394300 41438.7 -18890.5 1456 63.6756 16.5061 65.7802 
3081 1
10394300 41524.9 -18830.5 1456 174.026 121.212 212.079 
3081.5 1
10394300 41541.6 -18845.1 1456 34.1868 -29.8225 45.3665 
3082 1
10394300 41538.6 -18871.1 1456 -6.10998 -52.9532 53.3045 
3082.5 1
10394300 41523.9 -18803.1 1456 -29.3018 135.61 138.74 
3083 1
10394300 41439.9 -18795.4 1456 -167.674 15.2457 168.366 
3083.5 1
10394300 41477.3 -18849 1456 75.3168 -108.007 131.674 
3084 1
10394300 41461.2 -18908.1 1456 -31.2344 -114.822 118.994 
3084.5 1
10394300 41432.9 -18946.6 1456 -55.3257 -75.2213 93.3765 
3085 1
10394300 41312.6 -19030.3 1456 -241.054 -167.764 293.686 
3085.5 1
10394300 41325.7 -18933.2 1456 27.063 200.976 202.79 
3086 1
10394300 41404.7 -18923.1 1456 158.221 20.2023 159.506 
3086.5 1
10394300 41337.3 -18961.2 1456 -133.958 -75.7077 153.871 
3087 1
10394300 41372.7 -18960.2 1456 71.467 2.04493 71.4962 
3087.5 1
10394300 41373.6 -19019.8 1456 1.80461 -118.226 118.239 
3088 1
10394300 41228.6 -19431.3 1456 -293.522 -832.996 883.197 
3088.5 1
10394300 41263.5 -19548.1 1456 70.561 -236.408 246.714 
3089 1
10394300 41189.1 -19455.2 1456 -147.846 184.635 236.535 
3089.5 1
10394300 41196.1 -19477.6 1456 13.7983 -44.0382 46.1493 
3090 1
10394300 41257.7 -19497.5 1456 126.171 -40.8372 132.615 
3090.5 1
10394300 41202.7 -19538.7 1456 -107.937 -80.719 134.781 
3091 1
10394300 41216.3 -19635.4 1456 26.862 -190.711 192.593 
3091.5 1
10394300 41252.1 -19593.7 1456 73.0321 84.9854 112.054 
3092 1
10394300 41268.1 -19623.3 1456 32.0597 -58.9868 67.1362 
3092.5 1
10394300 41252.7 -19652.6 1456 -30.3525 -57.8271 65.3089 
3093 1
10394300 41308.8 -19628.6 1456 114.198 49.0253 124.277 
3093.5 1
10394300 41355.6 -19562.9 1456 93.0702 130.626 160.391 
3094 1
10394300 41262.2 -19583.5 1456 -180.281 -39.8327 184.629 
3094.5 1
10394300 41249.9 -19181.2 1456 -24.7638 806.184 806.564 
3095 1
10394300 41262.3 -19162.1 1456 25.3644 38.9213 46.4567 
3095.5 1
10394300 41273.4 -19029.8 1456 22.5948 270.117 271.06 
3096 1
10394300 41410.9 -18833.4 1456 278.905 398.435 486.352 
3096.5 1
10394300 41549.7 -18777.1 1456 270.714 109.598 292.058 
3097 1
10394300 41579.7 -18799.5 1456 58.2154 -43.4304 72.6308 
3097.5 1
10394300 41574.9 -18865.9 1456 -9.78674 -135.7 136.052 
3098 1
10394300 41623.9 -18947.3 1456 97.4155 -161.886 188.936 
3098.5 1
10394300 41557.4 -19048.6 1456 -131.046 -199.381 238.592 
3099 1
10394300 41451.1 -19304.6 1456 -212.571 -512 554.374 
3099.5 1
10394300 41284.9 -19284.9 1456 -334.435 39.5229 336.762 
3100 1
10394300 41176.4 -19118.6 1456 -220.978 338.813 404.506 
3100.5 1
10394300 41340 -18931.9 1456 324.045 369.59 491.53 
3101 1
10394300 41392.7 -18922.4 1456 106.279 19.1532 107.991 
3101.5 1
10394300 41447.1 -18851.2 1456 110.403 144.451 181.81 
3102 1
10394300 41211.3 -19100.4 1456 -466.121 -492.377 678.015 
3102.5 1
10394300 41137.8 -19254.2 1456 -149.877 -314.028 347.96 
3103 1
10394300 41184.1 -19271.3 1456 92.0412 -33.9065 98.0878 
3103.5 1
10394300 41298.2 -19026.5 1456 228.633 490.475 541.146 
3104 1
10394300 41362.9 -18814.3 1456 127.72 419.472 438.485 
3104.5 1
10394300 41321 -18918.2 1456 -82.8854 -205.832 221.893 
3105 1
10394300 41367.2 -18894.1 1456 95.3592 49.9046 107.628 
3105.5 1
10394300 41473.2 -18738.4 1456 205.943 302.23 365.726 
3106 1
10394300 41449.5 -18766.9 1456 -46.6655 -55.9813 72.8806 
3106.5 1
10394300 41510.1 -18791.8 1456 123.705 -50.8634 133.753 
3107 1
10394300 41413.7 -18740.4 1456 -190.483 101.703 215.934 
3107.5 1
10394300 41358.8 -18857.5 1456 -113.345 -241.974 267.205 
3108 1
10394300 41442.3 -18884.4 1456 166.24 -53.5003 174.637 
3108.5 1
10394300 41513.3 -18808.1 1456 137.597 147.702 201.863 
3109 1
10394300 41504.6 -18719.6 1456 -17.6226 179.934 180.795 
3109.5 1
10394300 41541.1 -18736.1 1456 74.0977 -33.5924 81.3567 
3110 1
10394300 41439 -18898.8 1456 -205.789 -327.876 387.107 
3110.5 1
10394300 41271.9 -19061.3 1456 -339.576 -330.318 473.732 
3111 1
10394300 41438.9 -18920.9 1457 325.397 273.601 425.136 
3111.5 1
10394300 41356.6 -18936.1 1456 -160.401 -29.5182 163.094 
3112 1
10394300 41357.8 -18921.1 1456 2.59618 30.5387 30.6489 
3112.5 1
10394300 41447.7 -18873.1 1456 180.096 96.0603 204.113 
3113 1
10394300 41490.5 -18864.9 1456 85.1539 16.3741 86.7139 
3113.5 1
10394300 41462 -18844.2 1456 -58.0848 42.2628 71.8331 
3114 1
10394300 41388.5 -19055.5 1456 -144.118 -414.286 438.637 
3114.5 1
10394300 41579 -18818 1456 373.529 465.686 596.982 
3115 1
10394300 41645.3 -18901.6 1456 133.955 -168.92 215.587 
3115.5 1
10394300 41681.2 -18804.7 1456 73.2788 197.757 210.897 
3116 1
10394300 41564.6 -18757.4 1456 -228.711 92.8571 246.843 
3116.5 1
10394300 41461.1 -18781.6 1456 -209.08 -49.0065 214.746 
3117 1
10394300 41458.7 -18801.6 1456 -4.71584 -39.975 40.2522 
3117.5 1
10394300 41495.1 -18815.6 1456 73.9078 -28.3994 79.1763 
3118 1
10394300 41425.2 -18885.9 1456 -142.868 -143.644 202.595 
3118.5 1
10394300 41260.4 -19121.6 1456 -327.606 -468.617 571.776 
3119 1
10394300 41237.3 -19281.1 1456 -45.4673 -313.5 316.78 
3119.5 1
10394300 41366.3 -19180.1 1456 259.036 202.955 329.075 
3120 1
10394300 41475.8 -18959.4 1456 215.481 434.442 484.945 
3120.5 1
10394300 41293.6 -19253 1456 -356.458 -574.609 676.193 
3121 1
10394300 41277.6 -19296.2 1456 -32.3232 -87.2727 93.0662 
3121.5 1
10394300 41294.1 -19279.3 1497.73 33.266 34.0741 47.62 
3122 1
10394300 41317.2 -19318.5 1557 46.734 -79.1919 91.9534 
3122.5 1
10394300 41356.2 -19374.1 1605.73 78.629 -112.097 136.924 
3123 1
10394300 41452.6 -19317.1 1629.67 192.8 114.133 224.05 
3123.5 1
10394300 41553.5 -19254.9 1628 202.951 125.151 238.436 
3124 1
10394300 41423.9 -19199.7 1628 -259.067 110.267 281.557 
3124.5 1
10394300 41277.1 -19315.4 1628 -287.974 -226.797 366.56 
3125 1
10394300 41220.5 -19406.6 1628 -112.525 -181.312 213.391 
3125.5 1
10394300 41194.8 -19417.1 1628 -51.5395 -21.0174 55.6601 
3126 1
10394300 41095.4 -19339.8 1628 -199.141 154.872 252.274 
3126.5 1
10394300 41112.8 -19115.9 1628 35.2787 455.139 456.505 
3127 1
10394300 41328.3 -18730.3 1628 420.078 751.601 861.028 
3127.5 1
10394300 41341.2 -18765.6 1628 25.5505 -69.7346 74.2681 
3128 1
10394300 41267 -18803.4 1628 -152.391 -77.6451 171.031 
3128.5 1
10394300 41222.2 -18822.4 1628 -90.4762 -38.3283 98.2599 
3129 1
10394300 41180.5 -18888.6 1628 -82.8428 -131.465 155.39 
3129.5 1
10394300 41262.7 -18866.8 1628 165.832 44.0114 171.573 
3130 1
10394300 41265.3 -18822.5 1628 5.00278 86.159 86.3041 
3130.5 1
10394300 41394 -18737.4 1628 262.682 173.705 314.921 
3131 1
10394300 41438.5 -18827.3 1628 89.3574 -180.524 201.429 
3131.5 1
10394300 41496.1 -18831.2 1628 111.928 -7.62829 112.188 
3132 1
10394300 41535.5 -18824.1 1628 78.795 14.3033 80.0826 
3132.5 1
10394300 41609.2 -18807.4 1628 149.477 33.8586 153.264 
3133 1
10394300 41439.1 -18916.2 1628 -342.218 -218.973 406.279 
3133.5 1
10394300 41193 -19095.5 1628 -489.208 -356.433 605.284 
3134 1
10394300 41201.9 -19272.4 1628 18.0375 -357.431 357.886 
3134.5 1
10394300 41181.5 -19333.5 1628 -41.4373 -123.877 130.624 
3135 1
10394300 41188.7 -19372.1 1628 14.5157 -77.6085 78.9543 
3135.5 1
10394300 41243.4 -19325.9 1628 110.311 93.174 144.395 
3136 1
10394300 41239.7 -19380.4 1628 -7.31159 -107.424 107.673 
3136.5 1
10394300 41194.4 -19321.4 1628 -89.9398 117.151 147.694 
3137 1
10394300 41263.6 -18971.1 1628 140.769 712.019 725.801 
3137.5 1
10394300 41305 -18955.4 1628 80.6182 30.6321 86.2417 
3138 1
10394300 41455.4 -18794.1 1628 294.958 316.246 432.449 
3138.5 1
10394300 41494.4 -18812.4 1628 79.3402 -37.2977 87.6698 
3139 1
10394300 41428.6 -18887.9 1628 -132.688 -152.306 201.998 
3139.5 1
10394300 41185.1 -19141.8 1628 -486.017 -506.668 702.086 
3140 1
10394300 41165.5 -19193.1 1628 -38.9979 -102.196 109.384 
3140.5 1
10394300 41293.8 -19018.1 1628 258.087 352.102 436.56 
3141 1
10394300 41475.7 -18832.2 1628 359.575 367.317 514.02 
3141.5 1
10394300 41600.2 -18916 1628 254.115 -170.991 306.288 
3142 1
10394300 41603.7 -19024.6 1628 6.96703 -217.286 217.397 
3142.5 1
10394300 41508.5 -19162.4 1628 -188.095 -272.217 330.88 
3143 1
10394300 41420.6 -19203.8 1628 -177.711 -83.6386 196.409 
3143.5 1
10394300 41276.9 -19166.8 1628 -289.031 74.4798 298.473 
3144 1
10394300 41150.8 -19083.4 1628 -248.302 164.197 297.682 
3144.5 1
10394300 41179.8 -19165.8 1628 56.2787 -160.023 169.631 
3145 1
10394300 41229 -18954.8 1628 100.063 428.705 440.228 
3145.5 1
10394300 41229 -18954.7 1628 0 0.318522 0.318522 
3146 1
10394300 41310.8 -18861.2 1628 166.57 190.383 252.965 
3146.5 1
10394300 41361.6 -19121.1 1628 99.5798 -509.664 519.301 
3147 1
10394300 41403.2 -19280.6 1628 81.9741 -313.976 324.501 
3147.5 1
10394300 41501.3 -19173.9 1628 197.769 215.161 292.244 
3148 1
10394300 41581.9 -19215.8 1628 163.864 -85.0867 184.638 
3148.5 1
10394300 41584.5 -19167.9 1628 5.00278 93.1073 93.2416 
3149 1
10394300 41587.2 -19125.5 1628 5.21384 83.4323 83.595 
3149.5 1
10394300 41581.5 -19204.5 1628 -11.6407 -161.554 161.973 
3150 1
10394300 41608.4 -19108.7 1628 54.0072 192.264 199.705 
3150.5 1
10394300 41616.9 -19076.9 1628 17.3049 64.2247 66.5152 
3151 1
10394300 41581.9 -18883.9 1628 -69.7102 384.593 390.86 
3151.5 1
10394300 41393 -19057.9 1628 -377.103 -347.437 512.756 
3152 1
10394300 41356.6 -19231.9 1628 -72.4246 -346.482 353.971 
3152.5 1
10394300 41368.5 -19421.5 1628 23.1739 -371.773 372.495 
3153 1
10394300 41291.6 -19513.9 1628 -156.191 -187.93 244.363 
3153.5 1
10394300 41198.4 -19480.9 1628 -189.02 66.926 200.518 
3154 1
10394300 41296.9 -19186.5 1628 191.123 571.706 602.807 
3154.5 1
10394300 41411.5 -18879 1628 229.363 615 656.378 
3155 1
10394300 41323.9 -18900.3 1628 -179.161 -43.5291 184.373 
3155.5 1
10394300 41303.3 -18936.3 1628 -40.3181 -70.3125 81.0518 
3156 1
10394300 41239.9 -18896.8 1628 -126.101 78.5288 148.553 
3156.5 1
10394300 41123.8 -19022 1628 -234.048 -252.448 344.251 
3157 1
10394300 41131.3 -19236 1628 15.4979 -441.237 441.509 
3157.5 1
10394300 41222.4 -19156.9 1628 179.415 155.652 237.524 
3158 1
10394300 41450.7 -18788.3 1628 454.709 734.305 863.692 
3158.5 1
10394300 41468.9 -18756.9 1628 36.6927 63.1371 73.0249 
3159 1
10394300 41462.1 -18732.2 1628 -13.7308 49.6487 51.5124 
3159.5 1
10394300 41600.4 -18721.2 1628 277.258 21.923 278.123 
3160 1
10394300 41595.5 -18776.5 1628 -9.78022 -110.495 110.927 
3160.5 1
10394300 41702.2 -18837.1 1628 214.639 -121.951 246.865 
3161 1
10394300 41683.7 -18956.2 1628 -36.9261 -237.81 240.66 
3161.5 1
10394300 41411.7 -19370.9 1628 -537.549 -819.452 980.031 
3162 1
10394300 41300.5 -19424.9 1628 -217.64 -105.675 241.939 
3162.5 1
10394300 41278.6 -19268 1631.5 -44.335 318.169 321.243 
3163 1
10394300 41309.4 -18950.3 1630.79 61.2042 631.639 634.597 
3163.5 1
10394300 41260.6 -18833.5 1628 -96.9388 231.718 251.178 
3164 1
10394300 41351.1 -18781 1628 179.92 104.374 208.003 
3164.5 1
10394300 41415.6 -18886 1628 129.402 -210.421 247.026 
3165 1
10394300 41306.8 -19283.6 1628 -218.589 -798.48 827.859 
3165.5 1
10394300 41253 -19231.4 1628 -108.658 105.628 151.538 
3166 1
10394300 41209.9 -19033.6 1628 -86.9816 398.762 408.138 
3166.5 1
10394300 41248.6 -18959.7 1628 77.1088 146.833 165.849 
3167 1
10394300 41260.1 -18897.1 1628 23.3348 127.831 129.944 
3167.5 1
10394300 41281 -18833.9 1628 42.7002 128.874 135.764 
3168 1
10394300 41261.4 -18830.9 1628 -38.8199 6.07002 39.2916 
3168.5 1
10394300 41210.6 -19167.1 1630.14 -99.8313 -661.98 669.465 
3169 1
10394300 41239.7 -19287.8 1628.77 58.4496 -242.709 249.648 
3169.5 1
10394300 41213.4 -19322.3 1628 -52.8445 -69.4497 87.2686 
3170 1
10394300 41221.9 -19373 1628 16.6886 -99.6351 101.023 
3170.5 1
10394300 41261 -19335.6 1628 80.0757 76.6078 110.819 
3171 1
10394300 41352.9 -19318 1628 181.895 34.882 185.21 
3171.5 1
10394300 41465.5 -19230 1628 220.944 172.549 280.338 
3172 1
10394300 41579.2 -19014.3 1628 228.265 433.161 489.626 
3172.5 1
10394300 41584.1 -18930.3 1628 9.84339 169.996 170.281 
3173 1
10394300 41699.5 -18966.7 1628 231.773 -73.1056 243.029 
3173.5 1
10394300 41752.4 -18981.3 1628 105.084 -28.969 109.004 
3174 1
10394300 41661.5 -18899 1628 -176.422 159.778 238.02 
3174.5 1
10394300 41656.8 -18929.8 1628 -9.49765 -62.9513 63.6638 
3175 1
10394300 41562.4 -19029.6 1628.29 -194.275 -205.196 282.574 
3175.5 1
10394300 41593.7 -19041.1 1628 61.9519 -22.7723 66.0047 
3176 1
10394300 41608.4 -19082.5 1628 29.111 -82.363 87.3562 
3176.5 1
10394300 41616.1 -19007.6 1652.43 15.2156 147.788 148.569 
3177 1
10394300 41553.1 -18875.8 1700.21 -124.365 260.446 288.615 
3177.5 1
10394300 41545 -18748.5 1715 -16.3511 255.671 256.193 
3178 1
10394300 41503.7 -18750.7 1715 -82.5714 -4.50549 82.6943 
3178.5 1
10394300 41418.7 -18776.8 1715 -174.583 -53.5009 182.597 
3179 1
10394300 41274.8 -18895.4 1715 -294.288 -242.511 381.335 
3179.5 1
10394300 41270.7 -19078.8 1716 -7.99286 -361.82 361.909 
3180 1
10394300 41273.3 -19064.4 1715 5.09725 28.9738 29.4188 
3180.5 1
10394300 41317.6 -18968.9 1715 86.6374 186.572 205.707 
3181 1
10394300 41302.3 -18887 1715 -29.925 160.225 162.996 
3181.5 1
10394300 41325.8 -18842.5 1715 47.4074 89.9663 101.693 
3182 1
10394300 41317.5 -18932.5 1715 -16.835 -181.953 182.73 
3182.5 1
10394300 41287.9 -18971.3 1715 -59.6633 -78.2492 98.4004 
3183 1
10394300 41375.6 -18941.5 1715 177.104 60.202 187.057 
3183.5 1
10394300 41360.3 -18929.9 1715 -30.8418 23.4343 38.7348 
3184 1
10394300 41335 -18824.1 1715 -49.4792 206.527 212.371 
3184.5 1
10394300 41362.2 -18806.1 1715 53.125 35.2702 63.7672 
3185 1
10394300 41298 -19047.4 1715 -129.175 -485.58 502.468 
3185.5 1
10394300 41238.4 -19246.6 1736.07 -118.197 -395.181 412.479 
3186 1
10394300 41232.6 -19164.5 1715.08 -11.6264 164.066 164.477 
3186.5 1
10394300 41229.8 -19110.9 1715 -5.68207 107.794 107.943 
3187 1
10394300 41293.5 -18957.9 1715 128.638 308.958 334.668 
3187.5 1
10394300 41244.5 -18995.5 1715 -100.872 -77.3989 127.145 
3188 1
10394300 41330.5 -18892.2 1715 173.66 208.58 271.41 
3188.5 1
10394300 41288.9 -18835.1 1715 -80.409 110.528 136.682 
3189 1
10394300 41300.2 -18773.7 1715 22.5593 122.513 124.573 
3189.5 1
10394300 41276.2 -18965.4 1715 -48.6402 -387.257 390.3 
3190 1
10394300 41331.1 -19301.6 1715 109.18 -668.505 677.362 
3190.5 1
10394300 41304.4 -19283 1715 -53.4806 37.3604 65.2378 
3191 1
10394300 41249 -19313.2 1715 -113.493 -61.9483 129.299 
3191.5 1
10394300 41115.3 -19292.4 1723.29 -264.257 41.1111 267.436 
3192 1
10394300 41215.5 -19284.3 1757.23 194.288 15.7381 194.925 
3192.5 1
10394300 41295.4 -19255.3 1759 163.955 59.5483 174.434 
3193 1
10394300 41248.3 -19330.1 1759 -95.6848 -151.97 179.584 
3193.5 1
10394300 41263.5 -19353.8 1759 30.3846 -47.4176 56.3174 
3194 1
10394300 41325.2 -19316.4 1759 121.246 73.3932 141.729 
3194.5 1
10394300 41615.4 -19015.4 1759 580.341 602.088 836.245 
3195 1
10394300 41760.6 -18677.1 1759 291.54 679.2 739.127 
3195.5 1
10394300 41752.4 -18633.2 1759 -15.904 85.798 87.2596 
3196 1
10394300 41575.5 -18625.8 1759 -358.803 14.9455 359.115 
3196.5 1
10394300 41534.7 -18705.1 1759 -81.9074 -158.759 178.642 
3197 1
10394300 41289.2 -19018.5 1759.69 -489.892 -625.692 794.66 
3197.5 1
10394300 41246.5 -19173.2 1759 -87.2057 -315.665 327.489 
3198 1
10394300 41194.1 -19264.6 1763.93 -104.232 -181.767 209.531 
3198.5 1
10394300 41230.4 -19250.8 1773.79 72.4246 27.6039 77.5067 
3199 1
10394300 41285 -19262.1 1790.86 108.062 -22.3479 110.349 
3199.5 1
10394300 41244.6 -19273.9 1787.36 -80.3927 -23.4775 83.7507 
3200 1
10394300 41242.6 -19195.5 1796.79 -3.9604 155.163 155.213 
3200.5 1
10394300 41308.2 -19315.8 1797 132.613 -243.616 277.371 
3201 1
10394300 41358.9 -19312.8 1797 102.431 6.18271 102.617 
3201.5 1
10394300 41417.4 -19249.5 1797.43 113.372 122.647 167.019 
3202 1
10394300 41444.3 -19279.6 1797.92 54.8891 -61.3348 82.309 
3202.5 1
10394300 41354.2 -19278.6 1796.93 -185.377 2.14806 185.39 
3203 1
10394300 41348 -19198.8 1797 -12.5541 161.183 161.671 
3203.5 1
10394300 41374.9 -18863.5 1797 52.9727 661.313 663.431 
3204 1
10394300 41606.2 -18735.3 1797 457.228 253.388 522.745 
3204.5 1
10394300 41515.6 -18685.4 1797 -179.491 98.8685 204.919 
3205 1
10394300 41399.5 -18726 1797 -228.038 -79.8484 241.614 
3205.5 1
10394300 41416.4 -18708.9 1797 33.9731 34.36 48.3196 
3206 1
10394300 41447.1 -18723.1 1797 62.0126 -28.6689 68.3189 
3206.5 1
10394300 41516.6 -18759.4 1797 136.275 -71.1485 153.73 
3207 1
10394300 41498.1 -18775.2 1797 -38.2803 -32.4232 50.1662 
3207.5 1
10394300 41224 -18917.5 1797 -545.97 -283.558 615.214 
3208 1
10394300 41148.2 -19083.5 1797 -150.635 -330.096 362.842 
3208.5 1
10394300 41198.4 -19140.2 1797 101.615 -114.728 153.259 
3209 1
10394300 41193.7 -19216.8 1797 -9.26186 -150.435 150.72 
3209.5 1
10394300 41462.5 -19119.5 1797 538.726 195.038 572.945 
3210 1
10394300 41657.6 -18934.9 1797 388.512 367.738 534.951 
3210.5 1
10394300 41277.1 -18985.8 1797 -768.676 -102.853 775.526 
3211 1
10394300 41171.7 -19077.2 1797 -218.188 -189.202 288.796 
3211.5 1
10394300 41080 -19119.8 1797 -180.497 -83.921 199.052 
3212 1
10394300 41130.4 -19066.9 1798.43 98.4933 103.376 142.785 
3212.5 1
10394300 41103.8 -18980.6 1797 -54.2498 176.004 184.175 
3213 1
10394300 41096.6 -19349.6 1797 -14.6668 -743.863 744.008 
3213.5 1
10394300 41168 -19371.4 1797 141.443 -43.2815 147.917 
3214 1
10394300 41268.5 -19345.7 1797 197.059 50.4202 203.407 
3214.5 1
10394300 41287.6 -19309 1797 38.0667 73.282 82.5792 
3215 1
10394300 41230.6 -19338.4 1797 -117.678 -60.712 132.416 
3215.5 1
10394300 41152.6 -19170.7 1797 -157.984 339.414 374.38 
3216 1
10394300 41135.3 -19275.6 1797 -33.5645 -203.606 206.354 
3216.5 1
10394300 41232.9 -19271.5 1797 191.457 7.98319 191.623 
3217 1
10394300 41265.4 -19275.8 1796.85 65.4356 -8.76241 66.0196 
3217.5 1
10394300 41330.9 -19294.9 1796.93 133.763 -38.9437 139.317 
3218 1
10394300 41276.4 -19308.6 1797 -107.495 -27.0499 110.846 
3218.5 1
10394300 41236.2 -19270.8 1797 -81.199 76.3581 111.462 
3219 1
10394300 41248.6 -19178.9 1797 25.1368 185.912 187.604 
3219.5 1
10394300 41383.5 -18974.5 1797 271.409 411.402 492.864 
3220 1
10394300 41535.3 -18802.9 1797 306.097 345.833 461.839 
3220.5 1
10394300 41553.1 -18762.6 1797 35.014 79.1317 86.5321 
3221 1
10394300 41352.5 -18818.3 1797 -400.408 -111.25 415.576 
3221.5 1
10394300 41120.1 -19101.9 1797 -468.684 -571.816 739.35 
3222 1
10394300 41154.1 -19072.5 1797 68.2841 59.0163 90.2532 
3222.5 1
10394300 41242.2 -19175.6 1797 178.055 -208.292 274.024 
3223 1
10394300 41316.5 -19291 1797 144.806 -224.868 267.459 
3223.5 1
10394300 41382.7 -19319.7 1798.38 133.993 -58.0816 146.039 
3224 1
10394300 41398.4 -19304.7 1804.57 32.0344 30.6299 44.3215 
3224.5 1
10394300 41435.9 -19311.5 1815.5 74.1054 -13.3841 75.3043 
3225 1
10394300 41411.4 -19253 1813 -48.3235 115.385 125.095 
3225.5 1
10394300 41406.6 -19310.7 1812.5 -9.43928 -113.835 114.226 
3226 1
10394300 41390.1 -19344.7 1812.08 -33.3319 -68.3662 76.0589 
3226.5 1
10394300 41243.5 -19278.1 1826.15 -300.9 136.787 330.533 
3227 1
10394300 41177.5 -19095.9 1829 -131.366 362.135 385.225 
3227.5 1
10394300 41263.7 -18961.9 1828.86 171.136 266.004 316.3 
3228 1
10394300 41357.8 -18770.4 1829 186.77 379.906 423.334 
3228.5 1
10394300 41551.5 -18695.9 1829 381.208 146.567 408.414 
3229 1
10394300 41604.6 -18732.3 1829 105.808 -72.4684 128.245 
3229.5 1
10394300 41659.8 -18843.2 1829 112.258 -225.453 251.855 
3230 1
10394300 41691.4 -19011.9 1829 63.2914 -337.929 343.805 
3230.5 1
10394300 41738.8 -19058.5 1829 94.4923 -93.1763 132.705 
3231 1
10394300 41705.5 -19027.6 1829 -67.2106 62.4154 91.7221 
3231.5 1
10394300 41663.8 -19013.7 1829 -83.129 27.7899 87.6511 
3232 1
10394300 41440.8 -19206.6 1829 -441.552 -382.08 583.912 
3232.5 1
10394300 41216 -19227.2 1829 -444.241 -40.6876 446.1 
3233 1
10394300 41083.2 -19165.2 1832.08 -274.885 128.524 303.447 
3233.5 1
10394300 41231.3 -19066.6 1836.14 300.925 200.371 361.53 
3234 1
10394300 41450.2 -18837.2 1842.92 437.016 457.919 632.987 
3234.5 1
10394300 41414.2 -18743.6 1843 -71.0384 184.44 197.647 
3235 1
10394300 41470.4 -18755.2 1843 110.084 -22.6891 112.398 
3235.5 1
10394300 41340.8 -19132.6 1843 -263.234 -767.075 810.985 
3236 1
10394300 41338.2 -19318.7 1843 -5.30619 -375.199 375.237 
3236.5 1
10394300 41279.9 -19280.2 1843 -113.396 74.9027 135.901 
3237 1
10394300 41319.5 -19361.4 1843 80.6719 -165.316 183.95 
3237.5 1
10394300 41491.7 -19333.7 1843.64 347.83 55.8997 352.293 
3238 1
10394300 41522.1 -19358.4 1849.29 59.2913 -48.2701 76.4556 
3238.5 1
10394300 41505.9 -19306.1 1850 -31.8552 102.722 107.548 
3239 1
10394300 41399.8 -19288 1850 -211.719 36.2133 214.794 
3239.5 1
10394300 41137.2 -19210.4 1850 -526.195 155.597 548.718 
3240 1
10394300 41231.6 -19111 1850 192.319 202.357 279.168 
3240.5 1
10394300 41421.3 -18865.7 1850 390.977 505.704 639.218 
3241 1
10394300 41511.4 -18788 1850 176.115 151.823 232.522 
3241.5 1
10394300 41599.1 -18784.9 1850 170.817 5.97791 170.922 
3242 1
10394300 41613.2 -18849.3 1850 28.986 -132.458 135.592 
3242.5 1
10394300 41543.9 -18817 1850 -139.15 64.8749 153.53 
3243 1
10394300 41455.1 -18674.3 1850 -175.325 282.044 332.096 
3243.5 1
10394300 41512.1 -18700.8 1850 115.619 -53.7525 127.503 
3244 1
10394300 41503.8 -18730.2 1850 -17.0903 -60.1811 62.5607 
3244.5 1
10394300 41540.4 -18649.9 1850 71.5684 157.115 172.647 
3245 1
10394300 41514.5 -18653.4 1863.79 -50.5022 -6.83594 50.9628 
3245.5 1
10394300 41404.9 -18806.8 1873.57 -217.836 -304.885 374.71 
3246 1
10394300 41554.6 -18874.4 1875.93 298.688 -135.016 327.786 
3246.5 1
10394300 41335.4 -19213.3 1876 -440.189 -680.436 810.407 
3247 1
10394300 41266.8 -19357.1 1876 -137.143 -287.714 318.728 
3247.5 1
10394300 41298.3 -19383.7 1876 62.6679 -52.7822 81.9343 
3248 1
10394300 41241.5 -19266.8 1876 -117.209 241.079 268.061 
3248.5 1
10394300 41235.1 -19221.4 1876 -12.9505 92.058 92.9645 
3249 1
10394300 41290.4 -19336.6 1870 107.549 -224.099 248.57 
3249.5 1
10394300 41209.4 -19304.9 1860.21 -158.513 62.0632 170.23 
3250 1
10394300 41166.2 -19235.8 1862.54 -89.8466 143.933 169.674 
3250.5 1
10394300 41181 -19349.6 1863 30.2648 -233.201 235.157 
3251 1
10394300 41326.2 -19421.5 1863 281.969 -139.667 314.664 
3251.5 1
10394300 41338.4 -19376.6 1863 23.9027 87.9228 91.114 
3252 1
10394300 41333.2 -19389.3 1863 -10.7428 -25.9394 28.076 
3252.5 1
10394300 41361.9 -19371.9 1863 59.4519 36.0549 69.5304 
3253 1
10394300 41252 -19337 1863 -218.981 69.4365 229.726 
3253.5 1
10394300 41173.7 -19220.1 1863 -150.26 224.294 269.974 
3254 1
10394300 41171.1 -19009.3 1863 -5.10204 418.367 418.398 
3254.5 1
10394300 41286.5 -18911.5 1863 231.574 196.29 303.572 
3255 1
10394300 41361 -18800.7 1863 147.884 219.879 264.984 
3255.5 1
10394300 41285.4 -18833.9 1863 -154.373 -67.6385 168.541 
3256 1
10394300 41118.4 -18859.4 1863 -335.341 -51.2048 339.228 
3256.5 1
10394300 41260 -18727.8 1863 283.286 263.143 386.646 
3257 1
10394300 41250.6 -18832 1863 -18.4196 -205.146 205.971 
3257.5 1
10394300 41204.6 -18926.1 1863 -93.7423 -191.603 213.305 
3258 1
10394300 41269 -18961.7 1863 132.207 -73.1773 151.108 
3258.5 1
10394300 41233.8 -19057.9 1863 -70.0085 -191.139 203.557 
3259 1
10394300 41237.1 -19019.2 1863 6.55692 75.4743 75.7586 
3259.5 1
10394300 41244.6 -18895.5 1863 15.0656 249.346 249.801 
3260 1
10394300 41162.3 -18855.1 1863 -167.337 82.2501 186.458 
3260.5 1
10394300 41125.9 -18839.5 1863 -71.0109 30.3537 77.2262 
3261 1
10394300 41058.8 -19157.1 1863 -134.986 -638.988 653.09 
3261.5 1
10394300 41114.1 -19234.6 1863 111.496 -156.383 192.06 
3262 1
10394300 41040.9 -19075.6 1863 -143.417 311.765 343.17 
3262.5 1
10394300 41096.4 -18913.5 1863 113.407 331.502 350.364 
3263 1
10394300 41236.6 -18801 1863 281.5 225.981 360.984 
3263.5 1
10394300 41285.1 -19030.8 1863 96.0505 -455.141 465.165 
3264 1
10394300 41400.4 -19261 1862.43 228.731 -456.654 510.736 
3264.5 1
10394300 41316.8 -19335.5 1858.15 -165.696 -147.741 221.997 
3265 1
10394300 41132.7 -19115 1858 -372.028 445.377 580.315 
3265.5 1
10394300 41058.1 -19031.2 1858 -151.35 169.917 227.549 
3266 1
10394300 41053.2 -19055.5 1858 -9.59634 -47.9817 48.9319 
3266.5 1
10394300 41125.9 -18965.3 1857.92 143.661 178.17 228.873 
3267 1
10394300 41167.9 -18848.8 1858 83.8323 232.458 247.113 
3267.5 1
10394300 41202.5 -18816.2 1858 67.4764 63.5777 92.7103 
3268 1
10394300 41229.9 -18761 1858 55.4344 111.803 124.792 
3268.5 1
10394300 41310 -18685.9 1858 164.429 154.175 225.404 
3269 1
10394300 41359.4 -18636.1 1858 98.5173 99.4915 140.015 
3269.5 1
10394300 41369.2 -18655 1858 19.3601 -37.1148 41.8608 
3270 1
10394300 41502.2 -18606.5 1858 271.429 98.9011 288.886 
3270.5 1
10394300 41670.4 -18575.9 1858 338.426 61.5893 343.985 
3271 1
10394300 41540.2 -18752 1858 -262.651 -354.983 441.586 
3271.5 1
10394300 41273.9 -19099.8 1858 -520.989 -680.598 857.113 
3272 1
10394300 41191.6 -19297.2 1858 -161.715 -387.757 420.127 
3272.5 1
10394300 41222.5 -19366.5 1858 61.6923 -138.615 151.724 
3273 1
10394300 41316.5 -19307.4 1858 190.825 119.831 225.331 
3273.5 1
10394300 41434.5 -19283.7 1858 244.306 49.0524 249.182 
3274 1
10394300 41486.4 -19326.5 1858 104.197 -85.9592 135.078 
3274.5 1
10394300 41473.6 -19349.6 1858 -25.2596 -45.4673 52.0127 
3275 1
10394300 41672.6 -19069.2 1858 404.561 569.943 698.931 
3275.5 1
10394300 41647.4 -18868 1857.36 -49.9175 397.689 400.81 
3276 1
10394300 41661.1 -18770.3 1857 27.2759 194.219 196.125 
3276.5 1
10394300 41642.9 -18694.8 1857 -35.7251 148.665 152.898 
3277 1
10394300 41214.2 -18945.5 1857 -850.744 -497.525 985.543 
3277.5 1
10394300 41065.8 -19204.5 1857 -299.611 -523.077 602.807 
3278 1
10394300 41082.4 -19337.4 1857 33.2766 -267.451 269.513 
3278.5 1
10394300 41115.5 -19398.4 1857 67.2492 -123.732 140.827 
3279 1
10394300 41170.2 -19430 1857 109.166 -63.1046 126.093 
3279.5 1
10394300 41338.5 -19400.5 1857 342.629 60.1598 347.87 
3280 1
10394300 41526.4 -19308.8 1857 369.873 180.464 411.55 
3280.5 1
10394300 41566.8 -19280.5 1857 80.5022 56.4227 98.3062 
3281 1
10394300 41622.3 -19234.3 1857 114.277 94.9668 148.586 
3281.5 1
10394300 41590.6 -19265.6 1857 -61.6047 -60.8244 86.5722 
3282 1
10394300 41345.2 -19325.6 1857 -476.528 -116.59 490.584 
3282.5 1
10394300 41290.2 -19367.6 1857 -112.016 -85.5397 140.942 
3283 1
10394300 41356.6 -19393.6 1857 133.09 -52.0161 142.894 
3283.5 1
10394300 41426.3 -19348.4 1857 139.609 90.5547 166.406 
3284 1
10394300 41436.1 -19217.9 1857.36 19.829 263.16 263.906 
3284.5 1
10394300 41498.8 -19253 1854.92 123.675 -69.3153 141.775 
3285 1
10394300 41501.5 -19291.2 1860.21 5.30769 -76.4286 76.6127 
3285.5 1
10394300 41317.9 -19039.5 1876 -370.115 507.411 628.053 
3286 1
10394300 41235.5 -19289.9 1875.92 -167.109 -507.88 534.665 
3286.5 1
10394300 41141.3 -19070.6 1875.93 -183.729 427.586 465.388 
3287 1
10394300 41158.8 -18993.2 1876 34.7044 152.847 156.738 
3287.5 1
10394300 41190.8 -18960.1 1876 66.1157 68.4997 95.2024 
3288 1
10394300 41196.9 -18931.4 1876 12.0683 56.9837 58.2476 
3288.5 1
10394300 41236.7 -19126.9 1876 79.6868 -391.916 399.935 
3289 1
10394300 41187.6 -19335.7 1876 -99.1453 -421.756 433.253 
3289.5 1
10394300 41131.9 -19271.4 1876 -109.545 126.395 167.26 
3290 1
10394300 41133.7 -19388.2 1875.69 3.71491 -236.431 236.46 
3290.5 1
10394300 41078.4 -19465.8 1872 -111.338 -156.201 191.82 
3291 1
10394300 41118.5 -19474.6 1868 79.5722 -17.5192 81.478 
3291.5 1
10394300 41180.2 -19460.3 1864 125.293 29.0217 128.61 
3292 1
10394300 41187.4 -19438.8 1864 14.2531 42.6178 44.938 
3292.5 1
10394300 41189.3 -19105.6 1864 3.75074 665.011 665.021 
3293 1
10394300 41205.2 -18952.4 1864 32.364 311.445 313.122 
3293.5 1
10394300 41194 -18868 1864 -22.5066 169.107 170.599 
3294 1
10394300 41203 -18830.4 1864 17.4419 72.9513 75.0074 
3294.5 1
10394300 41090.6 -19148.2 1864.85 -221.666 -626.818 664.858 
3295 1
10394300 41109.1 -19307.4 1864 37.3538 -320.974 323.141 
3295.5 1
10394300 41265.5 -19394.8 1864 314.679 -176.034 360.571 
3296 1
10394300 41411.1 -19354.3 1864 291.649 81.2834 302.764 
3296.5 1
10394300 41589.9 -19291.1 1864 356.989 126.165 378.628 
3297 1
10394300 41652.5 -19107.9 1864 129.907 379.987 401.58 
3297.5 1
10394300 41639.2 -19048.4 1864 -26.3845 117.952 120.867 
3298 1
10394300 41698.3 -19014 1864 117.249 68.1689 135.626 
3298.5 1
10394300 41628.5 -18810.4 1864 -137.417 400.872 423.771 
3299 1
10394300 41629.1 -18751.5 1864 1.14925 117.169 117.174 
3299.5 1
10394300 41559.1 -18714.4 1864 -140.712 74.6678 159.296 
3300 1
10394300 41536.3 -18729.1 1864 -44.9944 -28.8245 53.4354 
3300.5 1
10394300 41525.7 -18749 1864 -21.2807 -39.937 45.253 
3301 1
10394300 41485.3 -18759 1864 -81.1245 -20.0803 83.5727 
3301.5 1
10394300 41209.9 -19087.8 1864 -555.242 -662.903 864.716 
3302 1
10394300 41106.1 -19251.8 1864 -209.265 -330.616 391.278 
3302.5 1
10394300 41169.2 -19255.6 1864 127.048 -7.76085 127.285 
3303 1
10394300 41199.1 -19020.7 1864 60.4618 474.603 478.439 
3303.5 1
10394300 41236.5 -18907.4 1864 75.469 229.004 241.119 
3304 1
10394300 41159.1 -18833.7 1864 -154.714 147.286 213.611 
3304.5 1
10394300 41230.6 -18926.6 1864 140.472 -182.571 230.357 
3305 1
10394300 41423.1 -19149.3 1864 374.375 -433.157 572.522 
3305.5 1
10394300 41561.5 -19151.7 1864 277.892 -4.83252 277.934 
3306 1
10394300 41659.2 -18959.9 1864 201.844 396.217 444.667 
3306.5 1
10394300 41639.6 -18817.4 1864 -39.576 289.18 291.876 
3307 1
10394300 41621.4 -18914.6 1864 -36.3533 -193.411 196.798 
3307.5 1
10394300 41660.1 -19011.6 1864 74.8759 -187.121 201.546 
3308 1
10394300 41712.2 -18947.6 1864 105.073 129.204 166.535 
3308.5 1
10394300 41669.7 -18789.9 1864 -86.435 321.154 332.583 
3309 1
10394300 41612.7 -18774.9 1864 -111.328 29.2969 115.118 
3309.5 1
10394300 41555.1 -18764.7 1864 -116.204 20.6376 118.023 
3310 1
10394300 41545.8 -18747.4 1864 -18.5084 34.3899 39.0541 
3310.5 1
10394300 41418.2 -18706.2 1864 -256.134 82.7265 269.163 
3311 1
10394300 41306.5 -18763.4 1864 -227.095 -116.256 255.123 
3311.5 1
10394300 41073.5 -18826.3 1864 -455.078 -122.768 471.347 
3312 1
10394300 41143.8 -18819.8 1864 140.132 12.981 140.732 
3312.5 1
10394300 41131.5 -19014.5 1864 -25.588 -402.416 403.228 
3313 1
10394300 41055.4 -19220.9 1864 -150.263 -407.744 434.551 
3313.5 1
10394300 41183.9 -19045.5 1869.85 253.942 346.632 429.697 
3314 1
10394300 41263.3 -19007.3 1869 159.728 76.7683 177.218 
3314.5 1
10394300 41258.5 -18927.2 1869 -9.59604 161.275 161.561 
3315 1
10394300 41218.4 -18706.5 1869 -80.2022 440.427 447.67 
3315.5 1
10394300 41172.7 -18873.1 1869 -88.7993 -324.208 336.149 
3316 1
10394300 41083.8 -19226.2 1869 -179.325 -711.716 733.96 
3316.5 1
10394300 41162.3 -19446.2 1869 161.89 -453.733 481.749 
3317 1
10394300 41242.5 -19384.4 1869 160.75 123.962 202.996 
3317.5 1
10394300 41232.8 -19305.9 1869 -19.2744 155.754 156.942 
3318 1
10394300 41195.2 -19289.9 1869 -75.1429 31.8571 81.617 
3318.5 1
10394300 41191.1 -19292.1 1870.93 -8.21996 -4.2517 9.25444 
3319 1
10394300 41159 -19281.5 1875.29 -63.7603 21.0168 67.1348 
3319.5 1
10394300 41104.1 -19075.8 1876 -108.628 407.355 421.59 
3320 1
10394300 41125.8 -19023.8 1876 44.2924 106.156 115.026 
3320.5 1
10394300 41169.6 -18971.1 1876 88.6922 106.892 138.896 
3321 1
10394300 41187.8 -19022.6 1876 35.7845 -101.179 107.32 
3321.5 1
10394300 41214.6 -19237.5 1876 52.9727 -423.922 427.219 
3322 1
10394300 41225.8 -19152 1876 22.0215 168.972 170.401 
3322.5 1
10394300 41136 -18947.1 1876 -182.121 415.665 453.813 
3323 1
10394300 41250.4 -18759.5 1876 233.382 382.81 448.342 
3323.5 1
10394300 41447.5 -18679.4 1876 392.715 159.505 423.871 
3324 1
10394300 41457.9 -18680.4 1876 20.4687 -1.97629 20.5638 
3324.5 1
10394300 41377.4 -18719.3 1876 -159.898 -77.2508 177.581 
3325 1
10394300 41422.8 -18821.8 1876 89.8161 -202.97 221.955 
3325.5 1
10394300 41487.4 -18736.7 1876 128.771 169.465 212.839 
3326 1
10394300 41539.9 -18757.1 1876 107.792 -41.8124 115.617 
3326.5 1
10394300 41612.4 -18702.4 1876 146.036 110.322 183.024 
3327 1
10394300 41403.4 -18715.4 1879.5 -413.72 -25.884 414.529 
3327.5 1
10394300 41242.4 -19003.9 1882 -316.447 -566.798 649.152 
3328 1
10394300 41220.7 -19115.8 1882 -42.7724 -221.062 225.161 
3328.5 1
10394300 41160.3 -19204.8 1882 -122.778 -180.861 218.598 
3329 1
10394300 41141.5 -19114.4 1882 -37.6154 180.681 184.555 
3329.5 1
10394300 41196.5 -19103.3 1882 112.095 22.6494 114.36 
3330 1
10394300 41134.6 -19210.2 1882 -126.206 -217.732 251.665 
3330.5 1
10394300 41069.1 -19293.6 1882 -124.864 -159.079 202.23 
3331 1
10394300 41105.6 -19287.8 1882 74.4337 11.6842 75.3452 
3331.5 1
10394300 41131.2 -19304.8 1882 52.4568 -34.7122 62.9019 
3332 1
10394300 41151.7 -19131.7 1882 40.1961 339.356 341.728 
3332.5 1
10394300 41155.3 -19061.2 1882 7.18681 141.121 141.304 
3333 1
10394300 41318.5 -18820.4 1882 333.727 492.281 594.738 
3333.5 1
10394300 41318.1 -18714.5 1882 -0.70028 207.703 207.704 
3334 1
10394300 41251.7 -18849.9 1882 -133.703 -272.481 303.517 
3334.5 1
10394300 41436.2 -18708.5 1882 370.526 283.982 466.836 
3335 1
10394300 41692.6 -18604.8 1882 512.802 207.308 553.121 
3335.5 1
10394300 41684.7 -18708.1 1882 -16.0266 -209.382 209.994 
3336 1
10394300 41678.2 -18827.5 1882 -12.991 -236.568 236.925 
3336.5 1
10394300 41571.4 -18817.8 1882 -213.024 19.4666 213.912 
3337 1
10394300 41586.5 -18748.5 1882 30.4311 140.332 143.594 
3337.5 1
10394300 41483.6 -18705.4 1882 -207.022 86.5854 224.4 
3338 1
10394300 41482.7 -18688.4 1882 -1.65472 32.8185 32.8602 
3338.5 1
10394300 41393.7 -18936 1882 -176.631 -491.213 522.005 
3339 1
10394300 41254.2 -19289.8 1882 -287.55 -729.421 784.053 
3339.5 1
10394300 41279.3 -19388.7 1882 49.5157 -195.544 201.715 
3340 1
10394300 41246.4 -19373.1 1882 -65.4097 31.0882 72.4218 
3340.5 1
10394300 41390.5 -19432.7 1876.29 285.377 -118.094 308.847 
3341 1
10394300 41475.1 -19410.2 1872 168.145 44.8518 174.024 
3341.5 1
10394300 41480.6 -19366.4 1872 11.2216 88.1558 88.8671 
3342 1
10394300 41331.8 -19413.1 1872 -300.148 -94.0491 314.538 
3342.5 1
10394300 41256.1 -19425.9 1872 -149.897 -25.3074 152.018 
3343 1
10394300 41272.1 -19353.3 1872 32.1395 145.682 149.185 
3343.5 1
10394300 41205.1 -19440.6 1872 -133.601 -174.322 219.63 
3344 1
10394300 41255.7 -19438 1872 101.914 5.32834 102.053 
3344.5 1
10394300 41411.1 -19081.3 1872 312.15 716.294 781.354 
3345 1
10394300 41476.9 -18871.2 1872 131.56 420.11 440.228 
3345.5 1
10394300 41607.9 -18773.9 1872 260.306 193.444 324.314 
3346 1
10394300 41692.4 -18976.2 1872 170.418 -407.867 442.039 
3346.5 1
10394300 41683.4 -19064.1 1872 -18.2033 -178.538 179.464 
3347 1
10394300 41629.1 -19064.1 1872 -108.714 -0.142857 108.714 
3347.5 1
10394300 41564.2 -19034.9 1872 -128.43 57.9915 140.916 
3348 1
10394300 41415 -19039.2 1872 -299.627 -8.74928 299.755 
3348.5 1
10394300 41250.8 -19401.4 1869.57 -327.773 -722.983 793.813 
3349 1
10394300 41350 -19402.4 1866.71 199.626 -1.86835 199.635 
3349.5 1
10394300 41398.7 -19431.2 1866 97.6238 -57.8299 113.467 
3350 1
10394300 41363.7 -19455.7 1866 -68.8976 -48.2283 84.1003 
3350.5 1
10394300 41410.1 -19368.6 1866 91.7561 172.219 195.137 
3351 1
10394300 41388.1 -19405.4 1866 -44.6247 -74.6161 86.9421 
3351.5 1
10394300 41448.3 -19146.1 1865.5 120.527 519.611 533.406 
3352 1
10394300 41583.4 -18764.3 1866 273.016 771.284 818.179 
3352.5 1
10394300 41556.6 -18767.6 1866 -54.2569 -6.63781 54.6614 
3353 1
10394300 41392.6 -19093.7 1866 -319.632 -635.793 711.616 
3353.5 1
10394300 41463.5 -19290.9 1866 140.751 -391.249 415.797 
3354 1
10394300 41412.3 -19360.3 1866 -101.932 -137.993 171.558 
3354.5 1
10394300 41377.1 -19317.1 1866 -69.0103 84.8273 109.353 
3355 1
10394300 41482.3 -19257.5 1866 217.385 123.081 249.81 
3355.5 1
10394300 41630.6 -19207.8 1866 304.488 102.083 321.145 
3356 1
10394300 41612.8 -19277.4 1866 -34.8459 -136.499 140.876 
3356.5 1
10394300 41305.7 -19274.6 1866 -614.171 5.51429 614.196 
3357 1
10394300 41160.1 -19145.2 1866 -290.002 257.854 388.059 
3357.5 1
10394300 41125.8 -19047.3 1866 -69.1099 197.011 208.781 
3358 1
10394300 41133.6 -19041 1866 15.6913 12.6219 20.1378 
3358.5 1
10394300 41131.9 -18846.1 1866 -3.24886 379.857 379.871 
3359 1
10394300 41234.4 -18661.1 1866 209.174 377.677 431.734 
3359.5 1
10394300 41239.4 -18662.5 1866 10.084 -2.8301 10.4736 
3360 1
10394300 41289.1 -18692.9 1866 99.8661 -61.0442 117.045 
3360.5 1
10394300 41400.9 -18751 1866 224.498 -116.734 253.034 
3361 1
10394300 41549 -18760.9 1866 288.067 -19.2121 288.707 
3361.5 1
10394300 41654.5 -18807.2 1866 206.523 -90.6556 225.544 
3362 1
10394300 41737.1 -18928.9 1866 166.869 -245.926 297.195 
3362.5 1
10394300 41674.4 -18832.6 1866 -126.734 194.613 232.24 
3363 1
10394300 41663 -18841.9 1865.87 -22.8457 -18.5705 29.4413 
3363.5 1
10394300 41674.1 -18856 1865 22.4462 -28.4946 36.2736 
3364 1
10394300 41691.4 -18814.3 1865 34.8822 84.3098 91.2409 
3364.5 1
10394300 41604.7 -18875.9 1865 -175.084 -124.444 214.804 
3365 1
10394300 41636.1 -18987.4 1865 61.3118 -217.912 226.373 
3365.5 1
10394300 41482.8 -19227.1 1865 -298.879 -467.113 554.548 
3366 1
10394300 41262.3 -19312.7 1865 -442.838 -172.021 475.076 
3366.5 1
10394300 41215.9 -18983 1864.57 -94.5204 671.555 678.174 
3367 1
10394300 41236.5 -18873.2 1864.93 41.4679 220.926 224.784 
3367.5 1
10394300 41247 -18916.7 1865 20.6536 -85.3595 87.8226 
3368 1
10394300 41260 -19001 1865 26.3158 -170.58 172.598 
3368.5 1
10394300 41391.3 -19234.3 1865 261.487 -464.675 533.196 
3369 1
10394300 41431.9 -19300.1 1865 81.8147 -132.404 155.642 
3369.5 1
10394300 41428.7 -19317.2 1865 -6.51079 -34.1888 34.8032 
3370 1
10394300 41506.7 -19381.2 1865 153.637 -126.012 198.704 
3370.5 1
10394300 41476.4 -19372.3 1865 -60.9371 17.9649 63.53 
3371 1
10394300 41391.1 -19358.1 1865 -172.091 28.6578 174.461 
3371.5 1
10394300 41374.1 -19298.4 1865 -34.1991 120.491 125.25 
3372 1
10394300 41276.7 -19335.7 1865 -193.79 -74.1645 207.497 
3372.5 1
10394300 41168.8 -19363.7 1862.29 -216.628 -56.1867 223.796 
3373 1
10394300 41161.3 -18957.9 1858.13 -14.728 801.939 802.074 
3373.5 1
10394300 41157 -18890.4 1858 -8.5639 133.55 133.824 
3374 1
10394300 41217.7 -19329.6 1858 126.488 -915.03 923.731 
3374.5 1
10394300 41368.4 -19251.5 1858 299.489 155.212 337.319 
3375 1
10394300 41581.2 -19144.2 1858 418.159 210.806 468.29 
3375.5 1
10394300 41670.9 -18966.9 1858 180.904 357.546 400.706 
3376 1
10394300 41644.7 -18888.8 1858 -53.2696 158.331 167.052 
3376.5 1
10394300 41220.3 -19151.3 1858 -822.351 -508.786 967.018 
3377 1
10394300 41174 -19310.6 1858 -93.414 -321.189 334.497 
3377.5 1
10394300 41200.1 -19072.6 1858 52.9015 481.868 484.763 
3378 1
10394300 41235.9 -18941.8 1862.79 72.7545 265.883 275.657 
3378.5 1
10394300 41263.4 -18868.4 1868.73 54.6152 145.896 155.783 
3379 1
10394300 41324.7 -19005.6 1867.36 123.121 -275.588 301.84 
3379.5 1
10394300 41350.7 -18901.9 1868.73 51.0874 204.284 210.575 
3380 1
10394300 41426.1 -18788.9 1869 147.684 221.135 265.916 
3380.5 1
10394300 41408.7 -18727.5 1869 -35.0484 123.474 128.352 
3381 1
10394300 41332.4 -18722.9 1869 -156.966 9.40623 157.248 
3381.5 1
10394300 41144.4 -18986.2 1869 -372.334 -521.33 640.638 
3382 1
10394300 41125.4 -19225.1 1864.29 -37.4123 -469.296 470.784 
3382.5 1
10394300 41078 -19095.5 1864 -94.9041 259.662 276.462 
3383 1
10394300 41120.3 -18875.4 1866 85.7722 446.537 454.7 
3383.5 1
10394300 41096.6 -18827.6 1866 -47.5711 96.0046 107.144 
3384 1
10394300 41074.8 -18818.1 1866 -44.1558 19.3362 48.204 
3384.5 1
10394300 41111.6 -18873.3 1866 73.6286 -110.39 132.692 
3385 1
10394300 41221.9 -18800.8 1866 220.074 144.673 263.368 
3385.5 1
10394300 41321.3 -18801.1 1871.21 200.057 -0.718597 200.059 
3386 1
10394300 41423.9 -18853.8 1877 207.779 -106.564 233.513 
3386.5 1
10394300 41494.7 -18812.4 1877 140.448 82.1995 162.734 
3387 1
10394300 41560.7 -18718.1 1877 131.474 187.678 229.147 
3387.5 1
10394300 41636.5 -18802.2 1877 150.667 -167.14 225.025 
3388 1
10394300 41674.4 -18740.6 1877 76.6339 124.783 146.436 
3388.5 1
10394300 41530 -18704.3 1877 -288.714 72.5714 297.695 
3389 1
10394300 41493.7 -18686.3 1877 -70.8252 34.9949 78.9991 
3389.5 1
10394300 41388.4 -18997.7 1877 -206.085 -609.356 643.262 
3390 1
10394300 41234.7 -19245.6 1877 -306.061 -493.882 581.027 
3390.5 1
10394300 41156.6 -19132.4 1877 -156.456 227.025 275.715 
3391 1
10394300 41095 -19091.6 1877 -122.55 80.9429 146.869 
3391.5 1
10394300 41129.9 -19034.3 1877 69.4405 114.03 133.51 
3392 1
10394300 41135.3 -18937.1 1877 10.8444 196.645 196.944 
3392.5 1
10394300 41210.4 -18783.6 1877 151.659 310.245 345.33 
3393 1
10394300 41301.7 -18687.2 1877 181.986 191.946 264.504 
3393.5 1
10394300 41318.3 -18699.1 1877 33.0767 -23.8095 40.7549 
3394 1
10394300 41321.4 -18921.7 1877 6.24822 -442.488 442.532 
3394.5 1
10394300 41216.5 -19349.1 1877 -209.857 -854.857 880.239 
3395 1
10394300 41184.2 -19204.3 1877 -64.059 287.415 294.467 
3395.5 1
10394300 41161.1 -18893.2 1877 -46.9429 630.977 632.72 
3396 1
10394300 41380.2 -18762.8 1877 447.23 266.181 520.449 
3396.5 1
10394300 41612 -18718.4 1877 467.31 89.5737 475.817 
3397 1
10394300 41724.9 -18897.4 1877 227.679 -361.031 426.827 
3397.5 1
10394300 41736.4 -18997.9 1877 22.8628 -199.659 200.964 
3398 1
10394300 41696.7 -18956.9 1877 -79.27 81.8363 113.934 
3398.5 1
10394300 41653.4 -18813.7 1877 -85.7709 283.413 296.108 
3399 1
10394300 41555.4 -18720.8 1877 -193.619 183.691 266.891 
3399.5 1
10394300 41435.7 -19033.6 1877 -238.951 -624.323 668.488 
3400 1
10394300 41291.9 -19326.6 1877 -287.571 -586.143 652.886 
3400.5 1
10394300 41245.1 -19395.2 1877 -94.0906 -137.694 166.771 
3401 1
10394300 41356.9 -19434.3 1877 222.681 -77.8315 235.891 
3401.5 1
10394300 41327.7 -19458.9 1877 -58.5198 -49.4836 76.6368 
3402 1
10394300 41395.4 -19307.5 1877 135.972 304.073 333.09 
3402.5 1
10394300 41285.6 -19063.2 1877 -219.276 487.596 534.633 
3403 1
10394300 41180.1 -18898 1877 -209.742 328.458 389.713 
3403.5 1
10394300 41078.1 -18939.4 1877 -201.44 -81.7335 217.39 
3404 1
10394300 41064.9 -19223.4 1877 -26.1669 -562.376 562.985 
3404.5 1
10394300 41064.9 -19155.2 1877 -0.011376 141.208 141.208 
3405 1
10394300 41075.9 -19197.2 1877 22.6848 -87.2623 90.1627 
3405.5 1
10394300 41123.9 -19181.9 1877 95.0028 30.3501 99.733 
3406 1
10394300 41129.3 -19136.1 1877 10.7358 91.7549 92.3809 
3406.5 1
10394300 41110.5 -18889.3 1877 -37.7982 496.551 497.987 
3407 1
10394300 41297 -18684.1 1877 360.735 396.942 536.37 
3407.5 1
10394300 41229.2 -18681.7 1877 -136.237 4.76779 136.321 
3408 1
10394300 41244.9 -18719.2 1877 32.4448 -77.5247 84.0402 
3408.5 1
10394300 41369.4 -18676.7 1877 250 85.3414 264.165 
3409 1
10394300 41334.1 -18865.7 1877 -69.8727 -374.257 380.724 
3409.5 1
10394300 41185.6 -19234.1 1877 -292.759 -726.684 783.439 
3410 1
10394300 41219.1 -19390.4 1877 65.9341 -308.115 315.091 
3410.5 1
10394300 41394.3 -19406.3 1877 346.959 -31.5417 348.39 
3411 1
10394300 41614.1 -19376.4 1877 445.958 60.707 450.071 
3411.5 1
10394300 41658.3 -19289.6 1877 87.934 172.738 193.832 
3412 1
10394300 41666.8 -19227.2 1877 17.2414 126.63 127.798 
3412.5 1
10394300 41599.4 -19248.3 1877 -136.772 -42.7412 143.295 
3413 1
10394300 41371.6 -18806.3 1877 -460.029 892.929 1004.46 
3413.5 1
10394300 41337.9 -18765.9 1877 -64.9542 77.6007 101.197 
3414 1
10394300 41352.8 -18801.2 1877 29.5686 -69.882 75.8801 
3414.5 1
10394300 41361.1 -18777.9 1877 16.9088 47.4475 50.3703 
3415 1
10394300 41358.9 -18740.3 1877 -4.26864 74.8435 74.9651 
3415.5 1
10394300 41350 -18742.3 1877 -18.0375 -4.1366 18.5058 
3416 1
10394300 41287.6 -18939.6 1877 -124.112 -392.265 411.432 
3416.5 1
10394300 41294.9 -18847.3 1877 14.3607 181.843 182.409 
3417 1
10394300 41459.2 -18849.4 1877 322.883 -4.10703 322.909 
3417.5 1
10394300 41649.6 -19232.3 1877 388.63 -781.487 872.786 
3418 1
10394300 41602.7 -19319.7 1877 -96.5608 -179.894 204.171 
3418.5 1
10394300 41498.1 -19364.3 1877 -206.274 -88.006 224.263 
3419 1
10394300 41151.9 -19179.5 1877 -689.793 368.194 781.909 
3419.5 1
10394300 41136.5 -19043.1 1877 -30.356 269.099 270.806 
3420 1
10394300 41171.4 -18930.6 1877 68.6874 221.012 231.44 
3420.5 1
10394300 41385.6 -18745.6 1877 438.817 379.098 579.893 
3421 1
10394300 41511.6 -18714.3 1877 260.39 64.6793 268.302 
3421.5 1
10394300 41502.6 -18745.6 1877 -17.5293 -61.2467 63.7059 
3422 1
10394300 41481.9 -18773.4 1877 -40.623 -54.3542 67.8572 
3422.5 1
10394300 41480.7 -18749.7 1877 -2.42424 47.8114 47.8729 
3423 1
10394300 41321 -18756.6 1877 -321.909 -13.8441 322.206 
3423.5 1
10394300 41261.6 -18803.5 1877 -119.758 -94.6237 152.629 
3424 1
10394300 41336.7 -18811.7 1891.93 151.785 -16.431 152.671 
3424.5 1
10394300 41341.2 -18875.5 1893 9.02357 -128.889 129.204 
3425 1
10394300 41323.2 -19018.7 1893 -34.9903 -279.183 281.367 
3425.5 1
10394300 41382.7 -19070.2 1893 116.275 -100.807 153.89 
3426 1
10394300 41476 -18844.6 1893 191.257 462.207 500.215 
3426.5 1
10394300 41445.4 -18655.7 1893 -62.6643 386.357 391.406 
3427 1
10394300 41507.1 -18710.7 1893 119.824 -106.833 160.534 
3427.5 1
10394300 41505.4 -18770.5 1893 -3.39866 -118.82 118.869 
3428 1
10394300 41475.9 -18669.4 1893 -59 202.143 210.577 
3428.5 1
10394300 41461.2 -18703.4 1893 -29.4033 -68.1297 74.2038 
3429 1
10394300 41511.9 -18693.1 1893 101.632 20.6127 103.701 
3429.5 1
10394300 41525.1 -18720.4 1893 26.4977 -55.0115 61.0606 
3430 1
10394300 41622.6 -18773.8 1893 194.223 -106.431 221.473 
3430.5 1
10394300 41619.3 -18875.9 1893 -6.5846 -204.695 204.801 
3431 1
10394300 41570.3 -18839.7 1893 -98.5915 72.8658 122.596 
3431.5 1
10394300 41429.4 -18712.9 1893 -280.592 252.703 377.612 
3432 1
10394300 41287.6 -18687.4 1893 -282.022 50.5538 286.517 
3432.5 1
10394300 41264.9 -18748.5 1893 -45.0156 -121.414 129.491 
3433 1
10394300 41315.5 -18767 1893 101.881 -37.2984 108.494 
3433.5 1
10394300 41442.4 -18753.2 1893 250.923 27.2445 252.398 
3434 1
10394300 41470.2 -18752.4 1893 55.4934 1.65603 55.5181 
3434.5 1
10394300 41119.2 -18934.3 1893 -704.974 -365.307 794.001 
3435 1
10394300 41011.9 -19143.7 1893 -216.191 -422.146 474.285 
3435.5 1
10394300 41021 -19098.1 1893 18.3743 92.35 94.1601 
3436 1
10394300 41111.1 -19060.6 1893 180.504 75.1503 195.523 
3436.5 1
10394300 41187 -19213.7 1893 152.161 -306.9 342.55 
3437 1
10394300 41314.2 -19318.6 1893 253.415 -209.021 328.495 
3437.5 1
10394300 41343.4 -19319.1 1893 58.7813 -0.862317 58.7876 
3438 1
10394300 41446.1 -19386.1 1893 199.445 -130.236 238.201 
3438.5 1
10394300 41592.7 -19388.1 1893 295.463 -3.89933 295.488 
3439 1
10394300 41548.9 -19392 1893 -89.1318 -7.98997 89.4892 
3439.5 1
10394300 41608.1 -19280 1893 114.979 217.476 246 
3440 1
10394300 41641.3 -19327.7 1893 68.2404 -98.1323 119.527 
3440.5 1
10394300 41541.6 -19355.3 1892.71 -202.716 -56.0842 210.331 
3441 1
10394300 41590.1 -19326.6 1893 96.5635 56.944 112.103 
3441.5 1
10394300 41673.5 -19281.1 1893 164.089 89.7075 187.01 
3442 1
10394300 41681.2 -19206.5 1893 15.3366 148.253 149.044 
3442.5 1
10394300 41632.6 -19167.1 1893 -97.9263 79.3491 126.039 
3443 1
10394300 41628.1 -19111.1 1893 -9.09779 111.483 111.854 
3443.5 1
10394300 41688.6 -19004.1 1893 119.339 211.036 242.442 
3444 1
10394300 41707.4 -18865.4 1893 37.4964 276.732 279.261 
3444.5 1
10394300 41598.7 -18842 1893 -216.42 46.6705 221.395 
3445 1
10394300 41496 -18849.7 1893 -207.085 -15.553 207.668 
3445.5 1
10394300 41514.8 -18807.6 1893 38.1823 85.511 93.6484 
3446 1
10394300 41502.3 -18753.6 1893 -25.2525 109.091 111.976 
3446.5 1
10394300 41447.1 -18752.3 1893 -108.123 2.66106 108.156 
3447 1
10394300 41420 -18701.9 1893 -53.8549 99.915 113.505 
3447.5 1
10394300 41376.3 -18623.7 1893 -88.9864 159.341 182.505 
3448 1
10394300 41328.4 -18656.1 1893 -95.5671 -64.629 115.369 
3448.5 1
10394300 41214 -18731.2 1893 -230.703 -151.376 275.932 
3449 1
10394300 41180 -19148.9 1893 -68.4105 -840.449 843.229 
3449.5 1
10394300 41127.5 -19195 1893 -102.941 -90.4762 137.05 
3450 1
10394300 41087.3 -19211.3 1893 -80.7074 -32.7464 87.0977 
3450.5 1
10394300 41058.6 -19209.9 1893 -58.0531 2.7861 58.1199 
3451 1
10394300 41068.2 -19267.8 1893 18.6877 -112.126 113.673 
3451.5 1
10394300 41083.8 -19321.4 1893 31.7448 -109.386 113.899 
3452 1
10394300 41075.4 -19218.7 1893 -16.9941 207.415 208.11 
3452.5 1
10394300 41116.1 -19061.9 1893 79.3651 305.764 315.897 
3453 1
10394300 41161.5 -18930.8 1893 90.4185 261.131 276.342 
3453.5 1
10394300 41164.7 -18868.3 1893 6.55328 126.697 126.866 
3454 1
10394300 41189.4 -18869.2 1893 48.7447 -1.79169 48.7777 
3454.5 1
10394300 41244 -18797.5 1893 110.167 144.663 181.835 
3455 1
10394300 41398.6 -18686.9 1893 312.898 223.896 384.752 
3455.5 1
10394300 41498 -18643.3 1893 198.46 86.9251 216.662 
3456 1
10394300 41625.1 -18750.3 1893 260.938 -219.713 341.119 
3456.5 1
10394300 41702.9 -18703.4 1893 151.168 91.0274 176.459 
3457 1
10394300 41707.2 -18711.5 1893 8.38348 -15.9384 18.0088 
3457.5 1
10394300 41363.3 -18779 1893 -686.364 -134.807 699.477 
3458 1
10394300 41153.5 -18974.2 1893 -425.451 -395.85 581.124 
3458.5 1
10394300 41029.7 -19125.1 1893 -251.165 -306.266 396.084 
3459 1
10394300 41103.3 -19171.2 1893 147.482 -92.2064 173.934 
3459.5 1
10394300 41104.6 -19283.4 1893 2.68105 -225.451 225.467 
3460 1
10394300 41225.8 -19340.7 1893 237.07 -112.105 262.24 
3460.5 1
10394300 41403 -19408 1893 349.535 -132.713 373.882 
3461 1
10394300 41539.6 -19294.4 1893 272.598 226.689 354.539 
3461.5 1
10394300 41581.6 -18990.4 1893 84.1429 608 613.795 
3462 1
10394300 41599.6 -18874.2 1893 35.8566 231.503 234.263 
3462.5 1
10394300 41667.6 -19109.1 1893 135.189 -467.055 486.227 
3463 1
10394300 41720.8 -19230.9 1893 109.089 -250.062 272.821 
3463.5 1
10394300 41629.2 -19305.4 1893 -186.466 -151.597 240.315 
3464 1
10394300 41534.6 -19173 1893 -187.783 262.613 322.844 
3464.5 1
10394300 41253 -19076.4 1893 -559.784 191.991 591.793 
3465 1
10394300 41070.5 -19162 1893 -367.944 -172.523 406.382 
3465.5 1
10394300 41091.7 -19097.9 1893 42.4286 128.286 135.12 
3466 1
10394300 41035.9 -18980.9 1893 -111.349 233.533 258.72 
3466.5 1
10394300 41065.9 -18933.6 1893 59.7377 94.2401 111.579 
3467 1
10394300 41180.1 -18798.4 1893 225.275 266.836 349.213 
3467.5 1
10394300 41330.7 -18663.3 1893 295.958 265.366 397.506 
3468 1
10394300 41405.5 -18726.5 1893 152.857 -129.194 200.141 
3468.5 1
10394300 41549.8 -18775.4 1893 293.342 -99.5265 309.766 
3469 1
10394300 41541.1 -18743.9 1893 -16.7497 61.1849 63.4362 
3469.5 1
10394300 41385.1 -18758.5 1893 -317.853 -29.7442 319.242 
3470 1
10394300 41140.1 -18962.5 1893 -498.847 -415.557 649.258 
3470.5 1
10394300 41136.2 -19188.8 1893 -7.90321 -457.265 457.333 
3471 1
10394300 41212.1 -19390.3 1893 149.414 -396.628 423.838 
3471.5 1
10394300 41256.7 -19414.9 1893 89.1179 -49.1795 101.787 
3472 1
10394300 41208.9 -19333.4 1893 -97.2259 165.639 192.066 
3472.5 1
10394300 41360 -19288.1 1893 296.941 89.1103 310.023 
3473 1
10394300 41618.6 -19073.5 1893 504.177 418.268 655.09 
3473.5 1
10394300 41587.6 -19050 1893 -62.6818 47.4747 78.6311 
3474 1
10394300 41484.1 -18921.6 1893 -208.338 258.264 331.821 
3474.5 1
10394300 41492.8 -18806.9 1893 17.0868 224.93 225.578 
3475 1
10394300 41452.7 -18736 1893 -81.8233 144.752 166.278 
3475.5 1
10394300 41429.9 -18677.4 1893 -45.946 117.994 126.624 
3476 1
10394300 41421.4 -18639.2 1893 -16.9451 76.4066 78.263 
3476.5 1
10394300 41647.1 -18722.9 1893 455.933 -169.242 486.331 
3477 1
10394300 41576.2 -18735.5 1893 -138.393 -24.5536 140.554 
3477.5 1
10394300 41646.2 -18764.1 1893 139.879 -57.1538 151.105 
3478 1
10394300 41644.4 -18820.3 1893 -3.4854 -113.553 113.607 
3478.5 1
10394300 41653.7 -18812.6 1893 18.2431 15.0154 23.6278 
3479 1
10394300 41717.1 -18914.5 1893 126.604 -203.308 239.505 
3479.5 1
10394300 41710.6 -18929.5 1893 -13.1692 -30.0601 32.8183 
3480 1
10394300 41607.4 -18834.8 1893 -212.228 194.885 288.134 
3480.5 1
10394300 41571 -18768.4 1893 -74.6487 136.036 155.172 
3481 1
10394300 41487.8 -18759.6 1893.88 -161.65 17.1602 162.559 
3481.5 1
10394300 41371.7 -18680.7 1896.8 -227.169 154.395 274.67 
3482 1
10394300 41398.5 -18681.2 1897 54.2761 -1.07744 54.2868 
3482.5 1
10394300 41336.2 -18670.6 1897 -125.672 21.371 127.476 
3483 1
10394300 41223.6 -18760.3 1897 -227.475 -181.279 290.873 
3483.5 1
10394300 41209.9 -18900 1897 -27.5538 -281.586 282.931 
3484 1
10394300 41171.5 -19030.6 1897 -77.5758 -263.838 275.007 
3484.5 1
10394300 41139.5 -19025.6 1897 -62.5651 9.83887 63.334 
3485 1
10394300 41190.1 -19137.9 1897 98.9563 -219.904 241.143 
3485.5 1
10394300 41137.1 -19155.7 1897 -106.72 -35.7527 112.55 
3486 1
10394300 41114.9 -19192.6 1897 -44.7581 -74.4624 86.8788 
3486.5 1
10394300 41098.5 -19180.1 1897 -33.8134 25.779 42.5194 
3487 1
10394300 41125.8 -19288.7 1897 55.0115 -219.038 225.84 
3487.5 1
10394300 41226 -19349.1 1895.29 196.885 -118.58 229.836 
3488 1
10394300 41428.2 -19298.2 1877.64 405.239 101.918 417.859 
3488.5 1
10394300 41505.6 -19245.7 1878 152.88 103.755 184.763 
3489 1
10394300 41476.8 -19283.8 1878 -57.1472 -75.6585 94.8157 
3489.5 1
10394300 41477.1 -19368.8 1878 0.606823 -170.561 170.562 
3490 1
10394300 41412.1 -19363.8 1877.31 -129.989 10.033 130.376 
3490.5 1
10394300 41307.1 -19414.9 1877.71 -211.705 -103.144 235.494 
3491 1
10394300 41220 -19412.8 1878 -175.902 4.2069 175.952 
3491.5 1
10394300 41262.4 -19007.1 1878 84.209 806.709 811.092 
3492 1
10394300 41351 -18842.9 1878 177.641 328.955 373.855 
3492.5 1
10394300 41421.6 -18878.6 1878 140.723 -71.0127 157.625 
3493 1
10394300 41443.2 -18884.4 1878 41.9678 -11.2563 43.4511 
3493.5 1
10394300 41238.2 -19005.5 1878 -406.713 -240.439 472.469 
3494 1
10394300 41080.1 -18957.6 1878 -326.764 99.0146 341.436 
3494.5 1
10394300 41039.1 -18791.4 1878 -81.199 329.083 338.952 
3495 1
10394300 40995.4 -18858.6 1878 -85.7424 -131.911 157.329 
3495.5 1
10394300 41005.3 -19008.5 1878 19.524 -296.378 297.02 
3496 1
10394300 41144.2 -18904.6 1878 281.187 210.46 351.226 
3496.5 1
10394300 41481.1 -18726.5 1878 688.881 364.076 779.171 
3497 1
10394300 41545.1 -18825.1 1882.29 126.222 -194.345 231.737 
3497.5 1
10394300 41646.2 -18937.5 1882.92 202.57 -225.385 303.039 
3498 1
10394300 41534.6 -19135.7 1883.93 -226.189 -401.979 461.247 
3498.5 1
10394300 41356.8 -19302.8 1885 -357.74 -336.281 490.982 
3499 1
10394300 41281.8 -19304 1885 -148.635 -2.28484 148.652 
3499.5 1
10394300 41376.5 -19238.2 1885 186.737 129.874 227.46 
3500 1
10394300 41364.4 -19142.2 1885 -24.6468 195.761 197.307 
3500.5 1
10394300 41501.6 -19190.9 1885 272.737 -96.8147 289.411 
3501 1
10394300 41618.3 -19336.3 1885 227.556 -283.39 363.444 
3501.5 1
10394300 41626.8 -19278 1885 17.0252 117.319 118.548 
3502 1
10394300 41641.5 -19252.1 1885 29.7767 52.2643 60.1515 
3502.5 1
10394300 41655.2 -19281.2 1885 27.7865 -59.4976 65.6663 
3503 1
10394300 41735.9 -19144.8 1885 164.835 278.493 323.619 
3503.5 1
10394300 41410 -19115.4 1885 -637.814 57.5579 640.406 
3504 1
10394300 41210 -19164.1 1885 -396.04 -96.4748 407.621 
3504.5 1
10394300 41209.2 -19109 1885 -1.56986 112.402 112.413 
3505 1
10394300 41247.9 -18950.5 1885 78.4834 321.423 330.866 
3505.5 1
10394300 41204.1 -18914.9 1885 -85.1755 69.4189 109.881 
3506 1
10394300 41136.1 -18756.7 1885 -131.656 305.928 333.054 
3506.5 1
10394300 41146.3 -18720.7 1885 20.8366 73.3198 76.223 
3507 1
10394300 41219.1 -18714.9 1885 146.701 11.6204 147.161 
3507.5 1
10394300 41519.1 -18716 1885 600.011 -2.14286 600.015 
3508 1
10394300 41650.5 -18795.2 1885 267.198 -160.882 311.894 
3508.5 1
10394300 41585.9 -18998.9 1885 -129.479 -408.223 428.265 
3509 1
10394300 41336.1 -19336.5 1882.23 -488.946 -660.824 822.045 
3509.5 1
10394300 41432.4 -19285.5 1884.54 194.561 103.186 220.23 
3510 1
10394300 41604.3 -19256.9 1885 346.619 57.5372 351.362 
3510.5 1
10394300 41620.5 -19225.3 1885 32.6575 63.6124 71.5056 
3511 1
10394300 41606.4 -19301.3 1885 -27.6979 -148.395 150.957 
3511.5 1
10394300 41795.5 -19117.9 1885 375.36 363.815 522.739 
3512 1
10394300 41697.7 -18806.9 1885 -199.686 634.694 665.365 
3512.5 1
10394300 41284.4 -19021.1 1885 -818.485 -424.056 921.815 
3513 1
10394300 41224.4 -19102.8 1885 -119.706 -163.223 202.413 
3513.5 1
10394300 41263.6 -18883.3 1885 79.3096 443.556 450.591 
3514 1
10394300 41271.6 -18880.7 1888.23 15.9132 5.17646 16.734 
3514.5 1
10394300 41350.2 -18771.6 1886.29 158.147 219.415 270.469 
3515 1
10394300 41290.3 -18767.7 1885 -120.294 7.93283 120.556 
3515.5 1
10394300 41156.2 -18821.9 1885 -269.806 -109.127 291.039 
3516 1
10394300 41027.4 -19166.2 1885 -249.723 -667.22 712.422 
3516.5 1
10394300 41071.5 -19205.1 1885 89.6173 -78.8289 119.353 
3517 1
10394300 41212.1 -19330.6 1885 281.209 -251.132 377.022 
3517.5 1
10394300 41280.1 -19357.9 1885 136.414 -54.7796 147.002 
3518 1
10394300 41335.6 -19350 1885 111.803 15.9418 112.934 
3518.5 1
10394300 41457.7 -19052.4 1885 244.588 596.424 644.627 
3519 1
10394300 41470.4 -18835.6 1885 25.7819 438.893 439.65 
3519.5 1
10394300 41542.8 -18738.1 1885 141.599 190.663 237.492 
3520 1
10394300 41613 -18798.9 1884.93 137.946 -119.422 182.457 
3520.5 1
10394300 41647.8 -18738.1 1884 71.5527 124.952 143.989 
3521 1
10394300 41746.4 -18905.1 1884 201.189 -340.805 395.759 
3521.5 1
10394300 41681.6 -18898.4 1884 -128.543 13.1803 129.217 
3522 1
10394300 41711.5 -18905.9 1884 59.5951 -14.8275 61.412 
3522.5 1
10394300 41727.5 -18877 1884 31.4342 56.6938 64.8251 
3523 1
10394300 41764.9 -18931.9 1884 74.5589 -109.419 132.407 
3523.5 1
10394300 41693.5 -18978.9 1884 -141.723 -93.1122 169.574 
3524 1
10394300 41701.6 -19100.2 1884 16.0926 -239.836 240.376 
3524.5 1
10394300 41656.6 -18948.9 1884 -91.7952 308.263 321.64 
3525 1
10394300 41591.6 -18943 1884 -131.313 11.8326 131.845 
3525.5 1
10394300 41532.6 -18972.2 1884 -116.922 -57.9649 130.501 
3526 1
10394300 41586.5 -18917.7 1884 110.442 111.725 157.099 
3526.5 1
10394300 41616 -18978.8 1884 59.8812 -124.174 137.858 
3527 1
10394300 41618.9 -18959.4 1884 5.63539 38.1798 38.5934 
3527.5 1
10394300 41638.1 -18812.6 1884 38.0389 289.518 292.006 
3528 1
10394300 41473.3 -18725.9 1884 -323.249 170.168 365.304 
3528.5 1
10394300 41410.4 -18762.6 1884 -127.588 -74.5603 147.777 
3529 1
10394300 41268.5 -19112.8 1883.29 -287.798 -710.285 766.376 
3529.5 1
10394300 41260.6 -19258.6 1884 -15.4252 -283.769 284.188 
3530 1
10394300 41308.8 -19395.3 1884 96.5888 -273.877 290.41 
3530.5 1
10394300 41268.4 -19387.4 1884 -80.843 15.933 82.3981 
3531 1
10394300 41185.1 -19115.4 1884 -164.596 537.408 562.049 
3531.5 1
10394300 41101.5 -18932.8 1883.77 -169.583 370.35 407.329 
3532 1
10394300 41258 -18914.1 1883 318.011 38.0148 320.275 
3532.5 1
10394300 41388.9 -18807.4 1883 263.427 214.805 339.904 
3533 1
10394300 41381.4 -18788.1 1883 -15.0716 38.3302 41.1868 
3533.5 1
10394300 41572.9 -18805.3 1883 374.023 -33.4821 375.519 
3534 1
10394300 41627.9 -18813.2 1883 111.47 -15.9274 112.602 
3534.5 1
10394300 41549.3 -18752.5 1883 -160.484 123.783 202.676 
3535 1
10394300 41596.1 -18853.5 1883 91.5179 -197.266 217.461 
3535.5 1
10394300 41434.8 -19137.4 1883 -330.526 -581.731 669.073 
3536 1
10394300 41832.9 -18911.1 1883 802.442 456.277 923.093 
3536.5 1
10394300 41777 -18924.1 1883 -109.739 -25.5403 112.672 
3537 1
10394300 41725.2 -18873.2 1883 -102.343 100.508 143.444 
3537.5 1
10394300 41549.3 -18862.2 1883 -358.262 22.3697 358.96 
3538 1
10394300 41260.9 -18805.9 1883 -583.763 113.972 594.785 
3538.5 1
10394300 41231.2 -18741.7 1883 -59.0741 127.663 140.668 
3539 1
10394300 41184.7 -18709.9 1883 -93.3735 63.8267 113.104 
3539.5 1
10394300 41061.6 -18815.4 1883 -242.829 -208.03 319.754 
3540 1
10394300 41009.5 -18936.3 1883 -102.625 -238.058 259.236 
3540.5 1
10394300 40962.3 -19044.3 1883 -94.7791 -216.734 236.551 
3541 1
10394300 41021.7 -19238.1 1883 120.135 -391.65 409.661 
3541.5 1
10394300 41068.3 -19253.4 1883 94.1414 -30.8418 99.0647 
3542 1
10394300 41111.3 -19022.7 1883 86.734 465.993 473.996 
3542.5 1
10394300 41087.7 -18920.8 1883 -46.0531 199.186 204.441 
3543 1
10394300 41129.7 -18808 1883 82.151 220.646 235.443 
3543.5 1
10394300 41298.7 -18741.4 1883 336.786 132.669 361.975 
3544 1
10394300 41322.1 -18795 1883 47.7745 -109.388 119.365 
3544.5 1
10394300 41439.7 -18860.5 1883 235.519 -131.196 269.595 
3545 1
10394300 41529.5 -18922.7 1883 181.481 -125.753 220.792 
3545.5 1
10394300 41615.3 -18840.2 1883 173.752 167.033 241.018 
3546 1
10394300 41582.6 -18758.6 1883 -65.2628 162.607 175.215 
3546.5 1
10394300 41538.6 -18792.3 1883 -87.5071 -67.1599 110.308 
3547 1
10394300 41524.8 -18762.9 1883 -27.3857 58.0181 64.1566 
3547.5 1
10394300 41540.5 -18782 1883 30.8123 -37.395 48.4539 
3548 1
10394300 41510 -18754.5 1883 -61 55.0769 82.1856 
3548.5 1
10394300 41561 -18732.5 1883 101.594 43.7481 110.613 
3549 1
10394300 41489.9 -18692.5 1883 -142.154 80.0769 163.156 
3549.5 1
10394300 41554.2 -18741.4 1883 130.286 -99.2355 163.774 
3550 1
10394300 41578.1 -18744 1883 49.5302 -5.41488 49.8253 
3550.5 1
10394300 41432.5 -18709.2 1883 -289.417 69.1565 297.565 
3551 1
10394300 41364.1 -18674.2 1883 -136.846 70.1209 153.765 
3551.5 1
10394300 41314.1 -18690.3 1883 -101.906 -32.9222 107.092 
3552 1
10394300 41196.4 -18735.3 1883 -229.911 -87.8906 246.138 
3552.5 1
10394300 41122 -18858.9 1883 -145.653 -241.963 282.419 
3553 1
10394300 41227.1 -19222 1883 207.651 -717.532 746.975 
3553.5 1
10394300 41263.5 -19379.1 1883 75.0312 -323.87 332.448 
3554 1
10394300 41265.2 -19463.2 1883 3.51252 -168.612 168.649 
3554.5 1
10394300 41235.4 -19374.6 1883 -57.7243 171.65 181.096 
3555 1
10394300 41225.7 -19130.8 1883 -19.9514 499.583 499.982 
3555.5 1
10394300 41195.5 -19018.9 1883 -61.9965 229.81 238.026 
3556 1
10394300 41139.5 -18881.4 1883 -108.108 265.582 286.742 
3556.5 1
10394300 41125.1 -18790.9 1883 -28.915 181.22 183.512 
3557 1
10394300 41308.1 -18831.1 1883 365.393 -80.249 374.102 
3557.5 1
10394300 41537.4 -18942.4 1883 455.713 -221.121 506.527 
3558 1
10394300 41660.6 -18923.2 1883 250.072 38.8293 253.069 
3558.5 1
10394300 41708.8 -18901.3 1883 95.9306 43.5876 105.369 
3559 1
10394300 41615.1 -18917.5 1883 -184.002 -31.7616 186.723 
3559.5 1
10394300 41628.9 -18864.9 1883 27.9629 106.781 110.381 
3560 1
10394300 41627.5 -18959.6 1883 -2.9036 -192.654 192.676 
3560.5 1
10394300 41559.3 -18845.7 1883 -136.061 227.364 264.966 
3561 1
10394300 41508.6 -18825.7 1883 -101.381 40.0381 109.001 
3561.5 1
10394300 41442.1 -18871.9 1883 -132.358 -91.8868 161.127 
3562 1
10394300 41368.4 -18849.9 1883 -148.309 44.2752 154.777 
3562.5 1
10394300 41354.9 -18825.3 1883 -27.1438 49.6215 56.5604 
3563 1
10394300 41316.4 -18729.2 1883 -76.5597 190.959 205.735 
3563.5 1
10394300 41255.5 -18699.7 1883 -120.682 58.494 134.111 
3564 1
10394300 41234.8 -18771.4 1883 -41.0032 -141.69 147.504 
3564.5 1
10394300 41263.4 -18795.5 1883 58.0991 -48.8264 75.8915 
3565 1
10394300 41026.2 -19089.9 1883 -482.143 -598.287 768.381 
3565.5 1
10394300 41137 -19054.6 1883 221.129 70.3735 232.057 
3566 1
10394300 41538.9 -18969.6 1883 808.566 171.084 826.467 
3566.5 1
10394300 41598.7 -19008.6 1883 116.815 -76.2277 139.487 
3567 1
10394300 41660.1 -19028.1 1883 121.977 -38.6338 127.949 
3567.5 1
10394300 41711.5 -18945.7 1883 104.173 167.053 196.872 
3568 1
10394300 41649.3 -19012.5 1883 -124.716 -133.906 182.989 
3568.5 1
10394300 41640.9 -18996.4 1883 -16.5438 32.0956 36.1085 
3569 1
10394300 41661.3 -18920.3 1883 40.1146 150.08 155.348 
3569.5 1
10394300 41650.6 -19068.4 1883 -21.2476 -296.181 296.942 
3570 1
10394300 41480.5 -19408.3 1883 -348.653 -696.575 778.958 
3570.5 1
10394300 41357.7 -19398.5 1883 -245.043 19.5989 245.826 
3571 1
10394300 41270.4 -19386.2 1883 -170.24 23.9116 171.912 
3571.5 1
10394300 41235.9 -19337.9 1883 -68.6737 96.1091 118.123 
3572 1
10394300 41249.4 -19318.5 1883 27.7778 39.8295 48.5592 
3572.5 1
10394300 41132.4 -19197.6 1883 -242.088 250.222 348.163 
3573 1
10394300 41229.5 -19018.1 1883 189.528 350.605 398.553 
3573.5 1
10394300 41307.9 -18927.5 1883 154.453 178.412 235.98 
3574 1
10394300 41332.6 -18882.7 1883 50.4977 91.774 104.75 
3574.5 1
10394300 41271.2 -18763.1 1883 -121.048 235.86 265.109 
3575 1
10394300 41246.9 -18792.1 1883 -47.2114 -56.2905 73.468 
3575.5 1
10394300 41195.8 -19034.4 1883 -103.538 -490.611 501.417 
3576 1
10394300 41234.3 -19394.4 1883 78.4114 -733.198 737.378 
3576.5 1
10394300 41268.7 -19461 1883 67.9465 -131.564 148.074 
3577 1
10394300 41295.2 -19399.1 1883 52.7786 122.976 133.824 
3577.5 1
10394300 41356.5 -19336.9 1883 122.571 124.571 174.762 
3578 1
10394300 41313 -19202.6 1883 -88.4146 272.849 286.817 
3578.5 1
10394300 41287.6 -19331.8 1883 -52.2828 -266.331 271.414 
3579 1
10394300 41289.3 -19401.1 1883 3.27262 -138.019 138.058 
3579.5 1
10394300 41397.7 -19473.1 1883 184.321 -122.516 221.325 
3580 1
10394300 41429.4 -19424.6 1883 72.9148 111.484 133.212 
3580.5 1
10394300 41245.8 -19189.5 1883 -373.805 478.928 607.538 
3581 1
10394300 41024.9 -19083.4 1883 -437.602 210.108 485.428 
3581.5 1
10394300 41115.9 -18950.2 1883 179.134 262.092 317.461 
3582 1
10394300 41105.4 -19007.7 1883 -21.4162 -117.542 119.477 
3582.5 1
10394300 41088 -19195.4 1883 -35.4788 -383.135 384.774 
3583 1
10394300 41169.8 -19155.1 1883 161.952 79.9151 180.596 
3583.5 1
10394300 41280.9 -18850.2 1883 218.785 600.112 638.75 
3584 1
10394300 41370.6 -18852.9 1883 181.185 -5.47231 181.268 
3584.5 1
10394300 41321.4 -19182.9 1883 -99.7704 -669.237 676.634 
3585 1
10394300 41255.4 -19322 1883 -129.298 -272.295 301.434 
3585.5 1
10394300 41157.1 -19448.3 1883 -200.163 -257.246 325.946 
3586 1
10394300 41149.8 -19095.2 1883 -14.8195 717.67 717.823 
3586.5 1
10394300 41147.6 -18907 1883 -4.28571 376.429 376.453 
3587 1
10394300 41109.9 -18997.4 1883 -74.8232 -178.925 193.94 
3587.5 1
10394300 41221.7 -19251.3 1883 219.328 -497.899 544.066 
3588 1
10394300 41316.1 -19404.2 1883 189.864 -307.737 361.594 
3588.5 1
10394300 41384.7 -19404.2 1883 138.103 0.033166 138.103 
3589 1
10394300 41473.9 -19436.4 1883 174.588 -63.0417 185.621 
3589.5 1
10394300 41361 -19402.8 1883 -224.065 66.6318 233.762 
3590 1
10394300 41283.8 -19339.5 1883 -160.23 131.503 207.284 
3590.5 1
10394300 41191.5 -19119.5 1883 -181.276 432.144 468.625 
3591 1
10394300 41250 -19275.6 1883 117.47 -313.485 334.771 
3591.5 1
10394300 41374.9 -19369.3 1883 252.381 -189.233 315.445 
3592 1
10394300 41445.1 -19442.7 1881.71 137.266 -143.696 198.722 
3592.5 1
10394300 41431.2 -19445.3 1879.08 -27.8484 -5.21812 28.3331 
3593 1
10394300 41374.8 -19503.6 1879 -115.779 -119.728 166.553 
3593.5 1
10394300 41309.1 -19126.4 1879 -129.083 741.175 752.332 
3594 1
10394300 41362 -18876.5 1879.46 105.714 499.791 510.849 
3594.5 1
10394300 41340.4 -18870.4 1879 -43.547 12.2825 45.246 
3595 1
10394300 41265.8 -18829.1 1879 -149.62 82.892 171.048 
3595.5 1
10394300 41272 -18881 1879 12.382 -104.473 105.204 
3596 1
10394300 41417.5 -18752.6 1878.57 285.294 251.821 380.534 
3596.5 1
10394300 41368.9 -18760.2 1879 -98.3339 -15.5047 99.5487 
3597 1
10394300 41339.3 -18781.4 1879 -60.3612 -43.0272 74.1271 
3597.5 1
10394300 41376.9 -18795.3 1879 74.2463 -27.4725 79.166 
3598 1
10394300 41343.6 -18731.9 1879 -65.0237 123.642 139.698 
3598.5 1
10394300 41399.9 -18788.4 1879 111.9 -112.326 158.552 
3599 1
10394300 41490.2 -18799.1 1879 181.805 -21.5579 183.079 
3599.5 1
10394300 41504.4 -18764.6 1879 28.117 68.5885 74.1279 
3600 1
10394300 41304.9 -18800.3 1879 -410.347 -73.4862 416.875 
3600.5 1
10394300 41136.7 -18976.8 1879 -333.721 -350.227 483.765 
3601 1
10394300 41074.2 -19024.1 1879 -125.067 -94.5333 156.774 
3601.5 1
10394300 40942.9 -19476.5 1879 -265.185 -914.074 951.764 
3602 1
10394300 40866.5 -19170.4 1879 -154.478 618.451 637.452 
3602.5 1
10394300 40895.7 -18981.4 1879 59.1246 381.818 386.369 
3603 1
10394300 41000.4 -18896 1879 204.827 167.123 264.356 
3603.5 1
10394300 41124.9 -18861.1 1879 248.57 69.5941 258.128 
3604 1
10394300 41155.7 -19083.9 1879 61.1111 -442.063 446.268 
3604.5 1
10394300 41169.5 -19004.9 1879 27.49 157.371 159.754 
3605 1
10394300 41250.3 -18976.1 1879 158.924 56.6929 168.733 
3605.5 1
10394300 41194.4 -18970.6 1879 -113.407 11.1369 113.952 
3606 1
10394300 41189.8 -18863.1 1879 -9.42563 221.649 221.85 
3606.5 1
10394300 41259.9 -18958.4 1879 140.849 -191.337 237.588 
3607 1
10394300 41291.6 -18858.7 1879 61.942 194.754 204.368 
3607.5 1
10394300 41252.6 -18789.9 1879 -77.5348 136.893 157.326 
3608 1
10394300 41321.3 -18881.8 1879 135.39 -181.319 226.29 
3608.5 1
10394300 41438.2 -18826.5 1879 238.506 112.749 263.814 
3609 1
10394300 41626.5 -18793.4 1879 372.963 65.7056 378.706 
3609.5 1
10394300 41694.5 -18747.8 1879 132.888 88.8886 159.876 
3610 1
10394300 41712.7 -18802.9 1879 36.6744 -111.267 117.155 
3610.5 1
10394300 41670.3 -18759.8 1879 -84.9391 86.4807 121.217 
3611 1
10394300 41674.2 -18787.5 1879 7.79936 -55.2072 55.7554 
3611.5 1
10394300 41618.7 -18762.8 1879 -112.199 50.0388 122.851 
3612 1
10394300 41253.1 -18841.9 1879 -732.696 -158.625 749.67 
3612.5 1
10394300 41100.1 -18976.2 1879 -302.372 -265.278 402.245 
3613 1
10394300 41094.6 -19054.2 1879 -10.8796 -155.532 155.912 
3613.5 1
10394300 41192.7 -19290.5 1879 200.157 -482.261 522.148 
3614 1
10394300 41277.5 -19387.8 1879 172.803 -198.026 262.821 
3614.5 1
10394300 41267.3 -19489.4 1879 -20.6682 -205.284 206.321 
3615 1
10394300 41257.8 -19508.7 1879 -19.0373 -38.8485 43.2623 
3615.5 1
10394300 41105.5 -19205.5 1879 -303.402 604.045 675.961 
3616 1
10394300 41101.3 -19186.8 1879 -8.46154 37.3846 38.3302 
3616.5 1
10394300 41110.8 -19169.5 1879 18.552 33.9367 38.6765 
3617 1
10394300 41235.1 -19024.7 1879 243.393 283.263 373.467 
3617.5 1
10394300 41432 -18815.9 1879 395.295 419.259 576.227 
3618 1
10394300 41481.8 -18773.1 1879 100.577 86.569 132.703 
3618.5 1
10394300 41591.5 -18696.2 1879 217.763 152.614 265.917 
3619 1
10394300 41546.3 -18745.4 1879 -90.5055 -98.4066 133.698 
3619.5 1
10394300 41446.9 -19186.8 1879 -197.934 -879.46 901.459 
3620 1
10394300 41348.7 -19401.3 1879 -200.471 -437.677 481.404 
3620.5 1
10394300 41372.9 -19413.6 1879 47.8512 -24.2846 53.6608 
3621 1
10394300 41218.2 -19121.2 1879 -302.596 572.095 647.192 
3621.5 1
10394300 41234.3 -18829.5 1879 33.0801 600.19 601.101 
3622 1
10394300 41065.9 -19143.9 1879 -337.576 -630.04 714.779 
3622.5 1
10394300 41092.1 -19386.1 1879 51.1395 -471.095 473.863 
3623 1
10394300 41052.8 -19274.1 1879 -80.0277 227.631 241.289 
3623.5 1
10394300 40994 -19203 1879 -118.726 143.59 186.316 
3624 1
10394300 41251.5 -18918.4 1879 502.93 555.943 749.674 
3624.5 1
10394300 41507.2 -18727.3 1879 520.68 389.103 650.007 
3625 1
10394300 41684.4 -18745.6 1878.93 356.546 -36.748 358.435 
3625.5 1
10394300 41762.9 -18885 1879 155.28 -275.551 316.291 
3626 1
10394300 41524.9 -19136.1 1879 -474.104 -500.285 689.245 
3626.5 1
10394300 41293.5 -19354.1 1879 -458.274 -431.683 629.576 
3627 1
10394300 41203 -19378.9 1879 -183.198 -50.1624 189.942 
3627.5 1
10394300 41328.2 -19380.6 1879 255.019 -3.35713 255.041 
3628 1
10394300 41462.9 -19431.4 1879 267.149 -100.907 285.571 
3628.5 1
10394300 41503.2 -19365.7 1879 81.2015 132.222 155.165 
3629 1
10394300 41429.4 -19394.1 1879 -145.675 -55.9312 156.043 
3629.5 1
10394300 41478.1 -19361.3 1879 98.623 66.3234 118.85 
3630 1
10394300 41566.9 -19325.1 1879 182.822 74.4132 197.386 
3630.5 1
10394300 41486 -19308.6 1879 -159.622 32.5444 162.906 
3631 1
10394300 41485.9 -19355.7 1879 -0.139782 -92.1163 92.1164 
3631.5 1
10394300 41568.6 -19362.8 1879 164.715 -14.0537 165.313 
3632 1
10394300 41671.2 -19421.1 1879 207.989 -118.271 239.264 
3632.5 1
10394300 41694.6 -19432.5 1879 47.7832 -23.3433 53.1803 
3633 1
10394300 41797.7 -19241.4 1879 201.759 374.132 425.066 
3633.5 1
10394300 41808.7 -19178.5 1879 21.8686 125.29 127.184 
3634 1
10394300 41782.5 -19128 1879 -53.2665 102.773 115.757 
3634.5 1
10394300 41790.3 -19036.4 1879 15.2505 180.399 181.043 
3635 1
10394300 41724.4 -18996.7 1879 -129.982 78.2344 151.71 
3635.5 1
10394300 41802.7 -18952.4 1879 159.162 90.0563 182.873 
3636 1
10394300 41823.9 -19006 1879 42.3033 -106.804 114.876 
3636.5 1
10394300 41811.8 -19028.8 1879 -24.5643 -45.9984 52.1466 
3637 1
10394300 41688.8 -19027.9 1879 -249.459 1.70519 249.465 
3637.5 1
10394300 41556 -18812.1 1879 -258.338 419.956 493.053 
3638 1
10394300 41341.9 -18781.2 1879 -429.873 62.0835 434.333 
3638.5 1
10394300 41336.6 -18729.6 1879 -10.6887 104.418 104.963 
3639 1
10394300 41204.3 -18817.5 1879 -263.092 -174.885 315.914 
3639.5 1
10394300 41160.3 -18978 1879 -89.1133 -324.821 336.823 
3640 1
10394300 41145.5 -18998.1 1879 -29.1448 -39.6777 49.2315 
3640.5 1
10394300 41176.4 -19214.6 1879 61.4117 -430.407 434.766 
3641 1
10394300 41200.5 -19392.6 1879 47.648 -351.866 355.077 
3641.5 1
10394300 41211.9 -19383.1 1879 23.1866 19.4266 30.2491 
3642 1
10394300 41232.7 -19475.6 1879 41.7053 -185.82 190.443 
3642.5 1
10394300 41164.7 -19499.2 1879 -134.921 -46.7033 142.775 
3643 1
10394300 41157.7 -19528.1 1879 -14.0281 -57.9621 59.6355 
3643.5 1
10394300 41191.2 -19524 1879 67.327 8.20307 67.8249 
3644 1
10394300 41205.2 -19501.8 1879 28.6699 45.1198 53.4581 
3644.5 1
10394300 41199.8 -19544.7 1879 -10.8037 -85.0558 85.7392 
3645 1
10394300 41277.9 -19493.7 1879 153.512 100.24 183.341 
3645.5 1
10394300 41387.1 -19443.4 1879 219.758 101.134 241.913 
3646 1
10394300 41422.5 -19327.2 1879 70.9331 232.861 243.425 
3646.5 1
10394300 41489.4 -19093.8 1879 135.316 472.594 491.585 
3647 1
10394300 41553.5 -19269.2 1879 129.187 -353.753 376.604 
3647.5 1
10394300 41612.8 -19277.9 1879 117.707 -17.1158 118.945 
3648 1
10394300 41610.1 -19001.2 1879 -5.30096 541.494 541.52 
3648.5 1
10394300 41474.7 -18870.9 1879 -273.504 263.092 379.503 
3649 1
10394300 41360.6 -18823.2 1879 -231.393 96.739 250.801 
3649.5 1
10394300 41228.6 -18836.6 1879 -265.594 -26.9308 266.955 
3650 1
10394300 41212.2 -18785.6 1879 -32.7267 101.392 106.543 
3650.5 1
10394300 41091.5 -18980 1879 -238.37 -384.159 452.105 
3651 1
10394300 41166.8 -19256.9 1879 148.829 -547.279 567.155 
3651.5 1
10394300 41335.1 -19393.8 1879 331.816 -270.065 427.828 
3652 1
10394300 41327.1 -19458 1878.67 -16.2471 -130.394 131.402 
3652.5 1
10394300 41306.6 -19449.2 1878.92 -42.202 18.2395 45.9748 
3653 1
10394300 41179.2 -19520.2 1879 -248.313 -138.402 284.279 
3653.5 1
10394300 41184.8 -19600.7 1879 10.989 -159.799 160.176 
3654 1
10394300 41188.2 -19634.4 1879 6.82749 -66.4543 66.8041 
3654.5 1
10394300 41220.5 -19617.2 1879 63.8233 33.968 72.2997 
3655 1
10394300 41258.7 -19599.5 1879 77.2339 35.8974 85.1686 
3655.5 1
10394300 41309.5 -19549.2 1879 102.512 101.427 144.209 
3656 1
10394300 41335.4 -19435.9 1879 52.2145 228.749 234.633 
3656.5 1
10394300 41223.5 -19133.7 1879 -229.351 619.325 660.428 
3657 1
10394300 41218.1 -19006.1 1879 -10.4493 250.729 250.946 
3657.5 1
10394300 41134.8 -18946.5 1879 -165.134 117.963 202.94 
3658 1
10394300 41037.6 -19171.9 1878.57 -196.573 -456.189 496.738 
3658.5 1
10394300 40979.7 -19303.7 1877.15 -115.67 -263.144 287.444 
3659 1
10394300 40879.2 -19332.9 1877 -199.361 -57.8667 207.59 
3659.5 1
10394300 40880.5 -19170.9 1876 2.60152 318.142 318.152 
3660 1
10394300 40959.4 -19191.5 1876 157.953 -41.2363 163.247 
3660.5 1
10394300 41112.3 -19273.9 1876 302.791 -163.102 343.926 
3661 1
10394300 41349.9 -19361.5 1876 479.032 -176.613 510.553 
3661.5 1
10394300 41337.9 -19608.1 1876 -24.6602 -506.375 506.975 
3662 1
10394300 41327.5 -19555.7 1876 -21.2862 107.914 109.993 
3662.5 1
10394300 41388.1 -19468.2 1876 118.926 171.971 209.087 
3663 1
10394300 41463.4 -19030.7 1876 148.795 864.596 877.307 
3663.5 1
10394300 41456.6 -18933.7 1876 -13.7363 196.356 196.836 
3664 1
10394300 41599.4 -18846 1876 289.771 177.919 340.033 
3664.5 1
10394300 41634.1 -18867.4 1876 68.3165 -42.126 80.2604 
3665 1
10394300 41687.5 -18866.7 1876 103.891 1.42672 103.901 
3665.5 1
10394300 41722.6 -18845.9 1876 71.0719 41.98 82.5441 
3666 1
10394300 41719.2 -18954.2 1876 -7.11322 -224.659 224.772 
3666.5 1
10394300 41577.6 -19000 1878.79 -282.72 -91.3887 297.124 
3667 1
10394300 41579.7 -19059.9 1879 4.10831 -117.516 117.588 
3667.5 1
10394300 41692.3 -19196.2 1879 225.282 -272.441 353.52 
3668 1
10394300 41650.5 -19331.2 1879 -83.2823 -269.045 281.64 
3668.5 1
10394300 41563.3 -19551.4 1879 -176.146 -444.789 478.398 
3669 1
10394300 41502.3 -19656.8 1879 -123.277 -212.932 246.043 
3669.5 1
10394300 41394.1 -19550.5 1879 -211.63 207.996 296.731 
3670 1
10394300 41179.1 -19183.8 1879 -428.418 730.386 846.762 
3670.5 1
10394300 41253.6 -18897.2 1879 149.587 575.566 594.687 
3671 1
10394300 41392.9 -18752.9 1879 277.041 286.861 398.8 
3671.5 1
10394300 41576.9 -18715.3 1879 364.367 74.5294 371.912 
3672 1
10394300 41534.9 -18766.7 1879 -84.1793 -103.019 133.038 
3672.5 1
10394300 41187.9 -18948.7 1879 -702.563 -368.466 793.323 
3673 1
10394300 41104.3 -19222.6 1879 -168.446 -552.22 577.34 
3673.5 1
10394300 41238.3 -19382.2 1879 273.425 -325.712 425.264 
3674 1
10394300 41319.1 -19488.2 1879 159.027 -208.661 262.353 
3674.5 1
10394300 41340.9 -19546.7 1879 42.4673 -114.035 121.686 
3675 1
10394300 41258.5 -19495.9 1879 -165.453 101.99 194.362 
3675.5 1
10394300 41194.5 -19580.4 1879 -130.268 -172.109 215.85 
3676 1
10394300 41132.4 -19531.6 1879 -122.328 96.1755 155.608 
3676.5 1
10394300 41077.8 -19510.5 1879 -108.277 41.8084 116.068 
3677 1
10394300 41039.6 -19535.1 1879 -76.0365 -48.958 90.4347 
3677.5 1
10394300 41127.9 -19594.6 1879 175.573 -118.279 211.698 
3678 1
10394300 41238.1 -19581.8 1879 224.793 25.9699 226.288 
3678.5 1
10394300 41232.1 -19640.3 1879 -12.2561 -119.264 119.892 
3679 1
10394300 41307.6 -19629.8 1879 147.889 20.5479 149.31 
3679.5 1
10394300 41446.5 -19613.9 1879 281.579 32.1757 283.412 
3680 1
10394300 41497.1 -19548.1 1879 102.866 133.845 168.807 
3680.5 1
10394300 41556.4 -19433.2 1879 117.864 228.344 256.969 
3681 1
10394300 41397.7 -19002.5 1879 -312.289 847.863 903.546 
3681.5 1
10394300 41263.9 -18891.6 1879 -269.187 223.196 349.683 
3682 1
10394300 41145.7 -18961.4 1879 -239.786 -141.698 278.524 
3682.5 1
10394300 41094.1 -19145.4 1879 -103.765 -370.221 384.488 
3683 1
10394300 41252.9 -19398.1 1879 312.57 -497.469 587.517 
3683.5 1
10394300 41305.8 -19499.9 1879 104.255 -200.62 226.092 
3684 1
10394300 41269.8 -19567.2 1879 -72.3223 -135.288 153.406 
3684.5 1
10394300 41221.7 -19317.2 1879 -97.2772 506.106 515.37 
3685 1
10394300 41178.6 -19032.3 1879 -85.0944 561.989 568.395 
3685.5 1
10394300 41181.6 -18981.5 1879 5.92885 100.367 100.542 
3686 1
10394300 41215.2 -18948.8 1879 67.725 65.8567 94.4658 
3686.5 1
10394300 41248.1 -19178.5 1879 67.7127 -473.672 478.487 
3687 1
10394300 41451.1 -19017.1 1879 390.385 310.44 498.771 
3687.5 1
10394300 41597.8 -18744.7 1879 298.93 554.744 630.159 
3688 1
10394300 41554 -18753.4 1879 -89.4819 -17.8291 91.2409 
3688.5 1
10394300 41460.5 -18728.7 1879 -186.255 49.2316 192.652 
3689 1
10394300 41412.8 -18728.4 1879 -95.6198 0.572574 95.6215 
3689.5 1
10394300 41369 -18730.5 1879 -86.3624 -4.08566 86.4589 
3690 1
10394300 41268.9 -18719.7 1879 -196.218 21.1485 197.355 
3690.5 1
10394300 41115.9 -18778.7 1879 -303.112 -116.832 324.848 
3691 1
10394300 41043.5 -18869.3 1879 -149.578 -187.176 239.601 
3691.5 1
10394300 41166.8 -19034.1 1879 252.713 -337.631 421.733 
3692 1
10394300 41214.4 -19141.4 1879 92.7318 -209.273 228.898 
3692.5 1
10394300 41188.5 -19373.8 1879 -50.5774 -453.79 456.6 
3693 1
10394300 41203.8 -19506.7 1879 31.4665 -272.988 274.795 
3693.5 1
10394300 41218.6 -19531.6 1879 29.8936 -50.0144 58.2672 
3694 1
10394300 40899.1 -19163.8 1879 -632.824 728.26 964.795 
3694.5 1
10394300 41020.6 -19088.4 1879 242.184 150.142 284.948 
3695 1
10394300 41107.3 -19069 1879 177.184 39.7312 181.584 
3695.5 1
10394300 41087.5 -18973.4 1879 -39.4924 190.761 194.806 
3696 1
10394300 41137.9 -18882.5 1879 99.6612 179.701 205.487 
3696.5 1
10394300 41183.9 -18819.4 1879 91.6335 125.783 155.621 
3697 1
10394300 41236.9 -18775.9 1879 107.943 88.5947 139.645 
3697.5 1
10394300 41222 -18839.5 1879 -29.2717 -124.79 128.177 
3698 1
10394300 41302.3 -18863.1 1879 158.982 -46.6761 165.692 
3698.5 1
10394300 41308 -18808.6 1879 11.2708 107.354 107.944 
3699 1
10394300 41296.3 -18952.1 1879 -23.5227 -288.009 288.968 
3699.5 1
10394300 41286 -19397.2 1879 -20.8213 -901.099 901.339 
3700 1
10394300 41250.9 -19497 1879 -68.7675 -195.658 207.391 
3700.5 1
10394300 41320.7 -19511.5 1879 142.085 -29.4532 145.106 
3701 1
10394300 41485.9 -19463.9 1879 333.666 96.0262 347.209 
3701.5 1
10394300 41403.8 -19444.6 1879 -164.143 38.5714 168.614 
3702 1
10394300 41280.2 -19526.7 1879 -241.823 -160.609 290.299 
3702.5 1
10394300 41270.6 -19487.4 1879 -19.1046 78.4146 80.7083 
3703 1
10394300 41295.5 -19537.8 1879 50.6504 -102.893 114.684 
3703.5 1
10394300 41236.9 -19595.8 1879 -121.186 -119.958 170.517 
3704 1
10394300 41185.5 -19559.4 1879 -101.839 71.9943 124.717 
3704.5 1
10394300 41132.3 -19583 1879 -104.342 -46.2185 114.12 
3705 1
10394300 40978.7 -19382.2 1879 -309.041 404.117 508.741 
3705.5 1
10394300 40955 -19127.5 1879 -47.3846 509.308 511.507 
3706 1
10394300 41012.8 -19040.5 1879 116.861 175.835 211.127 
3706.5 1
10394300 41034.4 -19208.2 1879 42.9929 -334.169 336.923 
3707 1
10394300 41066.3 -19163.9 1879 62.465 86.9748 107.082 
3707.5 1
10394300 41079.4 -19124.1 1879 25.7312 78.1777 82.3034 
3708 1
10394300 41135.2 -18983.7 1879 112.721 283.738 305.309 
3708.5 1
10394300 41144.5 -18882.1 1879 18.9588 205.284 206.157 
3709 1
10394300 41174.5 -18984.2 1879 60.2074 -205.541 214.178 
3709.5 1
10394300 41181.5 -18856 1879 14.3058 260.632 261.024 
3710 1
10394300 41205.4 -18776.9 1879 47.3356 156.888 163.873 
3710.5 1
10394300 41278.5 -18747.9 1879 145.413 57.7961 156.478 
3711 1
10394300 41374.2 -18713.3 1879 190.287 68.7305 202.319 
3711.5 1
10394300 41297.7 -18682.4 1879 -153 61.8571 165.031 
3712 1
10394300 41232.3 -18764.7 1879 -130.077 -163.732 209.113 
3712.5 1
10394300 41141.9 -19223.8 1879 -177.659 -901.909 919.24 
3713 1
10394300 41312.1 -19497.4 1879 337.727 -542.942 639.41 
3713.5 1
10394300 41429.8 -19438.7 1879 240.691 120.115 268.998 
3714 1
10394300 41428.9 -19315 1879 -1.86521 252.95 252.956 
3714.5 1
10394300 41445.9 -19164.5 1879 33.8719 298.611 300.526 
3715 1
10394300 41531.5 -18989.2 1879 168.117 344.373 383.218 
3715.5 1
10394300 41497.9 -18869.2 1879 -66.4879 237.154 246.298 
3716 1
10394300 41481.2 -18864.3 1879 -33.1531 9.81787 34.5763 
3716.5 1
10394300 41573 -18874.6 1879 184.68 -20.6956 185.835 
3717 1
10394300 41597.4 -18929.8 1879 48.7143 -110.429 120.696 
3717.5 1
10394300 41657 -19053.1 1879 120.006 -248.06 275.563 
3718 1
10394300 41633.1 -19152.9 1879 -48.688 -203.644 209.384 
3718.5 1
10394300 41621.9 -19116.3 1879 -22.8397 74.4836 77.9067 
3719 1
10394300 41569.9 -19179.8 1879 -103.576 -126.522 163.511 
3719.5 1
10394300 41460.5 -19378.8 1879 -218.43 -397.177 453.278 
3720 1
10394300 41434.7 -19475.5 1879 -51.8444 -194.663 201.449 
3720.5 1
10394300 41243.4 -19477 1879 -380.384 -2.91584 380.396 
3721 1
10394300 41242.3 -19501.3 1879 -2.15488 -49.0236 49.0709 
3721.5 1
10394300 41195.2 -19536 1879 -91.9596 -67.8385 114.274 
3722 1
10394300 41159.9 -19535.3 1879 -69.2433 1.4351 69.2582 
3722.5 1
10394300 41220.5 -19460.5 1879 122.424 150.976 194.375 
3723 1
10394300 41158.3 -19480.9 1879 -125.522 -41.2121 132.114 
3723.5 1
10394300 41184.9 -19481.8 1879 53.5211 -1.7438 53.5495 
3724 1
10394300 41196.9 -19501.3 1879 24.1449 -39.3025 46.1266 
3724.5 1
10394300 41168.1 -19515 1879 -58.3165 -27.6094 64.522 
3725 1
10394300 41205.2 -19236 1879 74.715 561.368 566.318 
3725.5 1
10394300 41316.8 -18957.5 1879 217.544 542.95 584.91 
3726 1
10394300 41437.3 -18862.4 1879 242.959 191.698 309.479 
3726.5 1
10394300 41532.2 -18910.2 1879 193.687 -97.6116 216.893 
3727 1
10394300 41598.2 -18930.6 1879 127.66 -39.5137 133.635 
3727.5 1
10394300 41631.2 -18886.5 1879 65.6167 87.8574 109.656 
3728 1
10394300 41659.5 -19023.5 1879 58.4046 -281.893 287.88 
3728.5 1
10394300 41535.7 -19272.1 1879 -244.712 -491.313 548.883 
3729 1
10394300 41272.8 -19481.3 1879 -518.478 -412.554 662.586 
3729.5 1
10394300 41244.7 -19500.8 1879 -56.4205 -39.0011 68.5883 
3730 1
10394300 41220.5 -19520.5 1879 -49.0932 -40.1814 63.4404 
3730.5 1
10394300 41179.3 -19513.7 1879 -82.9593 13.775 84.0951 
3731 1
10394300 41362.2 -19019.8 1879 367.161 991.659 1057.45 
3731.5 1
10394300 41436.9 -18862.1 1879 146.765 309.97 342.96 
3732 1
10394300 41509.4 -18842.7 1879 140.83 37.6294 145.771 
3732.5 1
10394300 41580.5 -18792.1 1879 142.879 101.637 175.341 
3733 1
10394300 41608.6 -18793.8 1879 56.3794 -3.39821 56.4817 
3733.5 1
10394300 41691.2 -18796.5 1879 166.9 -5.439 166.988 
3734 1
10394300 41687.8 -18821.2 1879 -6.85145 -50.1401 50.6061 
3734.5 1
10394300 41546.6 -18798.2 1878.08 -284.739 46.371 288.491 
3735 1
10394300 41316.3 -18838.6 1878.92 -462.465 -81.0936 469.521 
3735.5 1
10394300 41210.6 -19275.7 1879 -206.92 -855.379 880.051 
3736 1
10394300 41138.4 -19422.6 1879 -141.543 -288.041 320.94 
3736.5 1
10394300 41154.7 -19486.5 1879 34.1165 -133.569 137.858 
3737 1
10394300 41189.6 -19507.7 1879 70.0412 -42.5907 81.974 
3737.5 1
10394300 41202.2 -19492.8 1879 24.8234 29.5003 38.5547 
3738 1
10394300 41162.6 -19434.2 1879 -79.499 117.972 142.258 
3738.5 1
10394300 41416.1 -19433.1 1879 502.976 2.26757 502.981 
3739 1
10394300 41456.5 -19440.1 1879 79.1317 -13.7255 80.3132 
3739.5 1
10394300 41743.5 -19147.3 1879 577.387 589.062 824.845 
3740 1
10394300 41628.2 -18822.4 1879 -231.886 653.824 693.727 
3740.5 1
10394300 41489.9 -18745.3 1879 -270.618 150.825 309.81 
3741 1
10394300 41450.7 -18699.2 1879 -78.7877 92.6343 121.608 
3741.5 1
10394300 41432.9 -18694.7 1879 -36.0319 9.00519 37.1402 
3742 1
10394300 41471.5 -18598.2 1879 76.4552 191.056 205.786 
3742.5 1
10394300 41493.6 -18632.8 1879 44.6901 -69.9159 82.9786 
3743 1
10394300 41472.2 -18685.7 1879 -43.2692 -106.7 115.139 
3743.5 1
10394300 41448.5 -18724 1879 -46.0192 -74.5286 87.5915 
3744 1
10394300 41486.3 -18682.1 1879 75.7669 84.0142 113.133 
3744.5 1
10394300 41558.8 -18743.9 1879 150.024 -128.046 197.238 
3745 1
10394300 41671.8 -18900.1 1879 222.036 -306.775 378.696 
3745.5 1
10394300 41741.2 -18945.5 1879 137.091 -89.7038 163.831 
3746 1
10394300 41505.3 -18839.3 1879 -484.284 217.975 531.078 
3746.5 1
10394300 41316.4 -18760.9 1879 -373.279 154.899 404.142 
3747 1
10394300 41246.2 -18726.3 1879 -137.643 67.8841 153.472 
3747.5 1
10394300 41511 -18897.8 1879 531.665 -344.333 633.43 
3748 1
10394300 41544.5 -19368.1 1879 67.0572 -942.467 944.85 
3748.5 1
10394300 41464.5 -19466.8 1879 -166.16 -205.182 264.024 
3749 1
10394300 41273.7 -19439.3 1879 -372.703 53.6787 376.549 
3749.5 1
10394300 41206.3 -19452.4 1879 -133.215 -25.8872 135.707 
3750 1
10394300 41207.4 -19516.2 1879 2.18443 -129.505 129.524 
3750.5 1
10394300 41201.5 -19539.6 1879 -11.6758 -46.3108 47.76 
3751 1
10394300 41198.2 -19536.6 1879 -6.63919 5.86517 8.85884 
3751.5 1
10394300 41278.5 -19524.5 1879 167.468 25.3205 169.371 
3752 1
10394300 41305.9 -19524.9 1879 54.0964 -0.783375 54.1021 
3752.5 1
10394300 41456.5 -19179.5 1879 299.565 686.518 749.03 
3753 1
10394300 41569.3 -18752.3 1879 223.705 847.724 876.744 
3753.5 1
10394300 41747.5 -18816.5 1879 358.657 -129.126 381.194 
3754 1
10394300 41746.5 -18900.5 1879 -2.07692 -168.077 168.09 
3754.5 1
10394300 41738.5 -18938.8 1879 -16.1415 -76.8458 78.5228 
3755 1
10394300 41661.4 -18940.4 1879 -150.455 -3.2409 150.49 
3755.5 1
10394300 41686.8 -18996.3 1879 50.0804 -110.433 121.258 
3756 1
10394300 41448.5 -18751.9 1879 -491.197 503.886 703.687 
3756.5 1
10394300 41185.3 -18823.9 1879 -522.327 -142.868 541.513 
3757 1
10394300 41165.3 -19035.5 1879 -39.6389 -419.861 421.728 
3757.5 1
10394300 41164.9 -19414.5 1879 -0.788146 -776.482 776.482 
3758 1
10394300 41208.9 -19512 1879 88.3534 -195.86 214.866 
3758.5 1
10394300 41286.6 -19531.9 1879 153.596 -39.3845 158.565 
3759 1
10394300 41433.2 -19487.9 1879 290.273 87.1396 303.071 
3759.5 1
10394300 41590.7 -19438.6 1879 316.824 99.2106 331.994 
3760 1
10394300 41643.1 -19320.8 1879 105.19 236.639 258.965 
3760.5 1
10394300 41730.7 -19013.2 1879 176.644 620.192 644.858 
3761 1
10394300 41650.4 -18857.2 1879 -163.227 317.073 356.621 
3761.5 1
10394300 41547.6 -18769.2 1881.5 -200.416 171.422 263.727 
3762 1
10394300 41471.4 -19182.3 1879 -147.649 -800.569 814.07 
3762.5 1
10394300 41402.3 -19402.3 1879 -137.878 -439.122 460.259 
3763 1
10394300 41363.7 -19489.8 1879 -79.6193 -180.333 197.128 
3763.5 1
10394300 41331.5 -19578.6 1879 -66.1823 -182.436 194.069 
3764 1
10394300 41126.3 -19479.6 1879 -411.956 198.795 457.413 
3764.5 1
10394300 41087.7 -19511.3 1879 -77.2308 -63.3846 99.911 
3765 1
10394300 41118.8 -19440.9 1879 61.8132 139.652 152.721 
3765.5 1
10394300 41077.6 -19444 1879 -83.4631 -6.22859 83.6952 
3766 1
10394300 41010.1 -19447 1879 -132.18 -5.87084 132.31 
3766.5 1
10394300 41056.3 -19124 1879 91.0163 635.827 642.308 
3767 1
10394300 41426.6 -18995.8 1879 743.59 257.492 786.91 
3767.5 1
10394300 41596.8 -18941.1 1879 341.674 109.824 358.891 
3768 1
10394300 41619.5 -18831.3 1879 45.9358 222.205 226.903 
3768.5 1
10394300 41559.8 -18774.5 1879 -120.435 114.841 166.412 
3769 1
10394300 41559.3 -18775.3 1883.54 -1.0878 -1.7094 2.02617 
3769.5 1
10394300 41464.2 -18690.6 1894.85 -190.689 169.724 255.281 
3770 1
10394300 41385.9 -18737.1 1895 -151.894 -90.2059 176.66 
3770.5 1
10394300 41456.8 -18779.1 1895 137.171 -81.2485 159.428 
3771 1
10394300 41610.5 -18880.7 1895 306.16 -202.421 367.026 
3771.5 1
10394300 41662 -18857.4 1895 103.336 46.8026 113.441 
3772 1
10394300 41700.3 -18922.5 1895 76.1584 -129.531 150.261 
3772.5 1
10394300 41640.8 -18865.4 1895 -120.037 115.23 166.393 
3773 1
10394300 41592.9 -18798.4 1895 -96.464 135.081 165.988 
3773.5 1
10394300 41480.8 -18719.8 1895 -227.799 159.631 278.162 
3774 1
10394300 41533.5 -18713.6 1895 107.976 12.768 108.728 
3774.5 1
10394300 41509.2 -18736.8 1895 -47.6945 -45.432 65.8698 
3775 1
10394300 41386.3 -18754.1 1895 -244.834 -34.4446 247.245 
3775.5 1
10394300 41350.8 -18805.3 1895 -72.0861 -103.916 126.471 
3776 1
10394300 41391.7 -18731.5 1895 82.5062 148.883 170.216 
3776.5 1
10394300 41335.6 -18740.4 1895 -110.041 -17.4424 111.415 
3777 1
10394300 41086.2 -19051 1895 -486.044 -605.542 776.479 
3777.5 1
10394300 41068.9 -19353.5 1895 -35.0358 -612.426 613.427 
3778 1
10394300 41120.3 -19382 1895 102.975 -57.0372 117.716 
3778.5 1
10394300 41177.4 -19462.7 1895 114.557 -162.077 198.475 
3779 1
10394300 41198.5 -19421.5 1895 42.7905 83.3389 93.6824 
3779.5 1
10394300 41280.4 -19410.9 1890.14 166.443 21.4085 167.814 
3780 1
10394300 41391.5 -19344.6 1877.21 219.076 130.882 255.195 
3780.5 1
10394300 41396.1 -19309.6 1876.67 9.18846 70.365 70.9624 
3781 1
10394300 41402.2 -19334.2 1877 12.3906 -49.697 51.2183 
3781.5 1
10394300 41498.3 -19251.2 1877 187.354 161.696 247.481 
3782 1
10394300 41436.6 -19169.6 1877 -120.768 159.785 200.29 
3782.5 1
10394300 41510.3 -19109.9 1877 148.522 120.296 191.127 
3783 1
10394300 41468.9 -19101.4 1877.27 -83.5017 17.2391 85.2626 
3783.5 1
10394300 41573.6 -19252.9 1877.93 213.693 -309.096 375.773 
3784 1
10394300 41614.9 -19258.3 1877 82.4476 -10.9524 83.1719 
3784.5 1
10394300 41432.1 -19398.9 1877 -364.718 -280.629 460.187 
3785 1
10394300 41499.9 -19377.1 1877 138.192 44.4606 145.168 
3785.5 1
10394300 41569.4 -19447.9 1877 136.415 -138.796 194.61 
3786 1
10394300 41439.1 -19440.7 1877 -260.714 14.4286 261.113 
3786.5 1
10394300 41340.8 -19028.4 1877 -190.846 800.555 822.989 
3787 1
10394300 41226.8 -18959.1 1877 -225.743 137.199 264.165 
3787.5 1
10394300 41262.3 -18987.5 1877 73.8503 -58.8746 94.4462 
3788 1
10394300 41184.1 -18912.7 1877 -158.228 151.31 218.932 
3788.5 1
10394300 41224.7 -18813.9 1877 78.3232 190.844 206.291 
3789 1
10394300 41178.6 -18802 1877 -94.0794 24.1983 97.1416 
3789.5 1
10394300 41091.6 -19094.4 1877 -175.846 -590.765 616.381 
3790 1
10394300 41159.1 -19258.6 1877 130.309 -316.878 342.625 
3790.5 1
10394300 41194.3 -19115.2 1876.92 70.4725 286.681 295.216 
3791 1
10394300 41266.4 -18951.4 1877 144.969 329.582 360.056 
3791.5 1
10394300 41297.3 -18907.5 1877 62.2747 88.3101 108.059 
3792 1
10394300 41272.2 -18976.5 1877 -50.6605 -139.239 148.168 
3792.5 1
10394300 41162.5 -19200.7 1877 -221.154 -452.078 503.273 
3793 1
10394300 41279.9 -19302 1877 234.312 -202.211 309.502 
3793.5 1
10394300 41311.2 -19313.9 1877 62.6044 -23.8462 66.9922 
3794 1
10394300 41347.5 -19404.1 1877 71.9628 -178.866 192.799 
3794.5 1
10394300 41398.6 -19386.5 1877 100.423 34.597 106.216 
3795 1
10394300 41243.6 -19007.7 1877 -312.445 763.603 825.053 
3795.5 1
10394300 41291.7 -18805.4 1877 95.1474 400.653 411.796 
3796 1
10394300 41322.6 -18801.5 1877 63.367 8.03909 63.8749 
3796.5 1
10394300 41345.1 -18676.4 1877 45.5498 253.761 257.817 
3797 1
10394300 41311.2 -18763.5 1877 -67.1635 -172.484 185.099 
3797.5 1
10394300 41190.9 -19160.9 1877 -239.016 -790.051 825.415 
3798 1
10394300 41138.9 -19393.7 1877 -101.972 -456.54 467.789 
3798.5 1
10394300 41136.4 -19422.2 1877 -5.09731 -57.1517 57.3785 
3799 1
10394300 41182 -19011.1 1877 92.1523 830.47 835.567 
3799.5 1
10394300 41265.5 -18883 1877 164.77 252.606 301.594 
3800 1
10394300 41325.5 -18809.3 1877 121.457 149.175 192.367 
3800.5 1
10394300 41156.2 -18881.1 1877 -342.884 -145.282 372.392 
3801 1
10394300 41171.5 -19194.4 1877 30.5093 -622.966 623.712 
3801.5 1
10394300 41463.2 -19273.9 1877 577.685 -157.415 598.748 
3802 1
10394300 41583 -19216 1877 245.429 118.695 272.624 
3802.5 1
10394300 41507 -19198.3 1877 -155.102 36.1067 159.249 
3803 1
10394300 41586.2 -19206.4 1877 154.414 -15.8302 155.223 
3803.5 1
10394300 41554.1 -19141.4 1877 -64.2747 130.088 145.1 
3804 1
10394300 41508.5 -18858 1877 -91.5199 569.045 576.358 
3804.5 1
10394300 41455.4 -18791.4 1877 -105.808 132.7 169.719 
3805 1
10394300 41373.1 -18808.5 1877 -160.943 -33.4939 164.391 
3805.5 1
10394300 41180.2 -18997.2 1877 -386.752 -378.064 540.841 
3806 1
10394300 41109.8 -18967.2 1877 -146.33 62.2101 159.005 
3806.5 1
10394300 41135.2 -19166.9 1877 50.4862 -396.226 399.429 
3807 1
10394300 41154.8 -19253.8 1877 38.7227 -172.114 176.416 
3807.5 1
10394300 41146.5 -19364.9 1877 -16.3424 -219.53 220.138 
3808 1
10394300 41300.5 -19350.7 1877 308.077 28.4725 309.39 
3808.5 1
10394300 41360.4 -19394.9 1877 118.594 -87.4551 147.353 
3809 1
10394300 41443.2 -19464.1 1877 165.604 -138.44 215.848 
3809.5 1
10394300 41378.8 -19212.6 1877 -128.666 501.919 518.148 
3810 1
10394300 41303.5 -18934.8 1877 -154.003 568.035 588.541 
3810.5 1
10394300 41213.5 -18931.5 1877 -181.818 6.68221 181.941 
3811 1
10394300 41223.3 -18866.8 1877 20.1353 132.452 133.974 
3811.5 1
10394300 41123.9 -18911.1 1877 -199.568 -88.9713 218.502 
3812 1
10394300 41043.6 -19027.2 1877 -156.492 -226.389 275.212 
3812.5 1
10394300 41131.5 -18924.7 1877 170.34 198.686 261.71 
3813 1
10394300 41219.8 -18964.7 1877 179.696 -81.4664 197.3 
3813.5 1
10394300 41134.5 -18911.8 1877 -174.097 108.006 204.879 
3814 1
10394300 40994.1 -19152.1 1877 -275.135 -471.321 545.749 
3814.5 1
10394300 40957.1 -18952.8 1877 -72.5361 390.013 396.701 
3815 1
10394300 41000.2 -18856.2 1877 87.1795 195.183 213.767 
3815.5 1
10394300 41120 -18926.1 1877 245.933 -143.421 284.697 
3816 1
10394300 41274.3 -19096.5 1877 312.364 -345.064 465.446 
3816.5 1
10394300 41294.3 -19471.2 1877 40.2414 -753.753 754.827 
3817 1
10394300 41365.2 -19466.9 1877 141.128 8.42783 141.379 
3817.5 1
10394300 41281.8 -19534.8 1877.46 -168.795 -137.34 217.61 
3818 1
10394300 41228.4 -19478 1880 -103.713 110.232 151.352 
3818.5 1
10394300 41222.4 -19404.5 1880 -11.8034 145.181 145.66 
3819 1
10394300 41307 -19445.6 1880.86 170.252 -82.705 189.277 
3819.5 1
10394300 41360.2 -19411.8 1881 105.827 67.1903 125.355 
3820 1
10394300 41323.1 -19409.4 1881 -73.4414 4.78729 73.5973 
3820.5 1
10394300 41377.2 -19354.4 1881 108.176 110.088 154.342 
3821 1
10394300 41443.9 -19294.4 1881 133.931 120.537 180.185 
3821.5 1
10394300 41510.5 -19252.5 1881 134.838 84.6532 159.209 
3822 1
10394300 41480.1 -19268.3 1881 -62.4212 -32.314 70.2894 
3822.5 1
10394300 41571.4 -19272.9 1881 178.421 -8.88565 178.642 
3823 1
10394300 41609.6 -19286.1 1881 76.0693 -26.3342 80.4987 
3823.5 1
10394300 41566.7 -19424.4 1881 -86.6689 -279.354 292.49 
3824 1
10394300 41437.5 -19403.9 1881 -254.861 40.4339 258.048 
3824.5 1
10394300 41263.4 -19387.3 1881 -342.66 32.6209 344.21 
3825 1
10394300 41084.6 -19227.1 1881 -361.239 323.654 485.021 
3825.5 1
10394300 41036.2 -19105.8 1881 -97.3865 244.047 262.76 
3826 1
10394300 41157.4 -19065.1 1881 240.841 80.9429 254.079 
3826.5 1
10394300 41083.3 -18960.7 1881 -149.293 210.442 258.02 
3827 1
10394300 41015.1 -19086.1 1881 -136.33 -250.901 285.547 
3827.5 1
10394300 40994.2 -18887.3 1881 -42.0766 400.071 402.277 
3828 1
10394300 41024.9 -18856.8 1881 62.5028 62.2898 88.2418 
3828.5 1
10394300 41030.6 -19069.9 1881 11.2045 -417.787 417.937 
3829 1
10394300 41059 -19147.8 1881 56.8571 -155.857 165.904 
3829.5 1
10394300 41170.9 -19130.1 1881 220.191 34.8706 222.935 
3830 1
10394300 41179.4 -19215.9 1881 16.7653 -169.343 170.171 
3830.5 1
10394300 41201.5 -19358.7 1881 44.8107 -288.412 291.872 
3831 1
10394300 41237.6 -19377.1 1881 71.9221 -36.6849 80.7376 
3831.5 1
10394300 41206.6 -19227.4 1881 -61.4207 296.998 303.282 
3832 1
10394300 41208.4 -18992.8 1881 3.61068 478.65 478.664 
3832.5 1
10394300 41396.9 -18790.2 1881 376.335 404.455 552.46 
3833 1
10394300 41545.1 -18856.4 1881 293.945 -131.29 321.933 
3833.5 1
10394300 41632.5 -18864.5 1881 176.256 -16.3617 177.014 
3834 1
10394300 41575.7 -18815.6 1881 -112.67 96.9388 148.633 
3834.5 1
10394300 41424.4 -18772.7 1881 -303.266 86.0732 315.244 
3835 1
10394300 41462.1 -18791.3 1881 75.9723 -37.4113 84.6841 
3835.5 1
10394300 41432.5 -18857.4 1881 -58.4672 -130.459 142.962 
3836 1
10394300 41398.8 -18844.7 1881 -68.9628 26.0989 73.7362 
3836.5 1
10394300 41434.1 -18759.6 1881 70.5917 170.44 184.48 
3837 1
10394300 41438.5 -18708.4 1881 8.67611 101.301 101.672 
3837.5 1
10394300 41475.1 -18695.4 1881 73.0736 26.0029 77.5623 
3838 1
10394300 41375.8 -18797.8 1881 -196.486 -202.796 282.37 
3838.5 1
10394300 41291.5 -19232.9 1881 -173.989 -897.224 913.939 
3839 1
10394300 41223.4 -19270.8 1881 -136.612 -76.0294 156.344 
3839.5 1
10394300 41187.5 -19196.7 1881 -71.4286 147.259 163.668 
3840 1
10394300 41242.1 -19117.6 1881 109.505 158.46 192.616 
3840.5 1
10394300 41209.6 -19056.2 1881 -63.0676 119.075 134.746 
3841 1
10394300 41222.6 -19146.7 1881 25.9481 -180.705 182.559 
3841.5 1
10394300 41170.1 -19195.8 1881 -104.233 -97.3545 142.627 
3842 1
10394300 41195.7 -19005.4 1881 51.6129 383.871 387.325 
3842.5 1
10394300 41316.6 -18834.2 1881 250.84 355.157 434.807 
3843 1
10394300 41293.6 -18732.9 1881 -46.1847 203.528 208.703 
3843.5 1
10394300 41317.1 -18751.5 1884.6 46.3417 -36.8367 59.1988 
3844 1
10394300 41317.7 -18786.1 1889.86 1.25508 -66.9343 66.9461 
3844.5 1
10394300 41455.7 -18849.5 1890.85 285.079 -131.13 313.791 
3845 1
10394300 41461.5 -18778.9 1891 11.5027 140.78 141.25 
3845.5 1
10394300 41447.8 -18741.1 1891 -27.1867 75.4286 80.1785 
3846 1
10394300 41559.6 -18760.9 1891 228.623 -40.4503 232.174 
3846.5 1
10394300 41570 -18792.5 1891 20.4283 -62.4119 65.6701 
3847 1
10394300 41479.9 -19205.8 1891 -179.794 -824.889 844.255 
3847.5 1
10394300 41296.9 -19319.1 1891 -370.434 -229.501 435.766 
3848 1
10394300 41274.6 -19324.3 1891 -44.0972 -10.2072 45.2631 
3848.5 1
10394300 41399.7 -19332.9 1891 253.237 -17.3066 253.827 
3849 1
10394300 41516.6 -19339.4 1891 233.336 -13.0289 233.699 
3849.5 1
10394300 41574.2 -19321.4 1891 115.231 36 120.723 
3850 1
10394300 41349.1 -19202.5 1891 -450.308 237.692 509.19 
3850.5 1
10394300 41157.7 -19082.2 1891 -371.621 233.607 438.947 
3851 1
10394300 40939.8 -19063.8 1891 -441.905 37.3173 443.477 
3851.5 1
10394300 40951.3 -18866.3 1891 23.3219 401.475 402.152 
3852 1
10394300 41291.3 -18816.4 1891 691.057 101.47 698.467 
3852.5 1
10394300 41511.9 -18962.7 1891 440.35 -292.031 528.385 
3853 1
10394300 41599.4 -19012.5 1891 171.579 -97.6621 197.427 
3853.5 1
10394300 41665.8 -19011.5 1891 130.042 1.96078 130.057 
3854 1
10394300 41709.2 -18913.3 1891 89.863 203.297 222.272 
3854.5 1
10394300 41732.3 -18833.2 1891 45.3997 157.014 163.445 
3855 1
10394300 41580.6 -18770.5 1891 -298.607 123.41 323.104 
3855.5 1
10394300 41525.8 -18768.9 1891 -110.354 3.25027 110.402 
3856 1
10394300 41420.5 -18869.4 1891 -209.359 -199.725 289.346 
3856.5 1
10394300 41258.2 -19124.5 1891 -328.532 -516.428 612.071 
3857 1
10394300 41168.3 -19282.2 1891 -178.646 -313.427 360.764 
3857.5 1
10394300 41228.8 -19413.6 1891 122.522 -266.052 292.908 
3858 1
10394300 41283.6 -19464.5 1891 110.671 -102.94 151.144 
3858.5 1
10394300 41317.3 -19429.2 1891 67.0337 70.156 97.0329 
3859 1
10394300 41422.2 -19431 1891 213.919 -3.57143 213.949 
3859.5 1
10394300 41534.1 -19444.3 1891 221.181 -26.2564 222.734 
3860 1
10394300 41440.2 -19485.9 1891 -183.075 -81.1645 200.26 
3860.5 1
10394300 41373.5 -19406.1 1891 -133.231 159.692 207.971 
3861 1
10394300 41249.5 -19121.4 1891 -252.033 578.643 631.148 
3861.5 1
10394300 41249.1 -18961.2 1891 -0.939997 326.179 326.18 
3862 1
10394300 41248.5 -18989.5 1891 -1.08125 -56.6883 56.6986 
3862.5 1
10394300 41354.7 -18889.4 1891 213.16 200.958 292.953 
3863 1
10394300 41239.5 -18908.3 1891 -231.853 -38.0746 234.958 
3863.5 1
10394300 41196.6 -18918.8 1891 -82.6615 -20.2278 85.1005 
3864 1
10394300 41124.6 -18985.1 1891 -143.767 -132.318 195.39 
3864.5 1
10394300 41148.3 -18881.3 1891 47.3407 207.582 212.912 
3865 1
10394300 41162.1 -18831.2 1891 27.0416 98.147 101.804 
3865.5 1
10394300 41172.2 -18776.5 1891 20.0736 109.102 110.933 
3866 1
10394300 41277 -18674.2 1891 213.972 208.791 298.961 
3866.5 1
10394300 41383.8 -18703.5 1891 217.896 -59.8116 225.956 
3867 1
10394300 41474.4 -18677.2 1891 179.523 51.9748 186.896 
3867.5 1
10394300 41507.1 -18634.5 1891 64.5224 84.4916 106.311 
3868 1
10394300 41529.3 -18688.2 1891 45.0016 -108.689 117.637 
3868.5 1
10394300 41615.1 -18774 1891 172.216 -172.382 243.668 
3869 1
10394300 41563.1 -18777 1891 -103.575 -5.9761 103.747 
3869.5 1
10394300 41561.5 -18830.3 1891 -3.07078 -106.403 106.447 
3870 1
10394300 41592.3 -18848.4 1891 60.6888 -35.6547 70.3874 
3870.5 1
10394300 41561.1 -18850.8 1891 -62.8386 -4.79802 63.0215 
3871 1
10394300 41328.2 -19060.2 1891 -476.129 -428.386 640.479 
3871.5 1
10394300 41254.4 -19089.4 1891 -145.458 -57.2975 156.337 
3872 1
10394300 41141.6 -19202.2 1891 -218.492 -218.747 309.175 
3872.5 1
10394300 41133.1 -19192 1891 -17.6282 21.138 27.5239 
3873 1
10394300 40998.1 -19099.9 1891 -277.791 189.459 336.248 
3873.5 1
10394300 40998.4 -18976.4 1891 0.684141 240.401 240.402 
3874 1
10394300 41085.2 -18872.1 1891 170.384 204.873 266.465 
3874.5 1
10394300 41142.2 -18880.1 1891 116.09 -16.2933 117.227 
3875 1
10394300 41197.5 -18778 1891 110.769 204.154 232.268 
3875.5 1
10394300 41330.9 -18735.8 1891 271.659 86.0097 284.95 
3876 1
10394300 41461.1 -18699.9 1891 256.338 70.6931 265.907 
3876.5 1
10394300 41484.6 -18732.8 1891 46.2969 -65.0671 79.8569 
3877 1
10394300 41538.9 -18748.2 1891 109.935 -30.9872 114.218 
3877.5 1
10394300 41469.1 -18736.2 1891 -142.253 24.4399 144.337 
3878 1
10394300 41476.6 -18719.8 1891 14.9524 32.3481 35.6367 
3878.5 1
10394300 41465.6 -18694.1 1891 -21.4542 50.0171 54.4242 
3879 1
10394300 41405.2 -18668.2 1891 -122.392 52.3201 133.106 
3879.5 1
10394300 41420.5 -18630.2 1891 30.8002 76.4588 82.4293 
3880 1
10394300 41228.3 -19078.2 1891 -391.352 -912.424 992.811 
3880.5 1
10394300 41272.5 -19331.5 1891 88.9955 -509.673 517.385 
3881 1
10394300 41407.6 -19246.2 1891 270.695 170.957 320.16 
3881.5 1
10394300 41503.4 -19140.6 1891 187.135 206.226 278.476 
3882 1
10394300 41566.3 -19130.9 1891 126.01 19.4785 127.507 
3882.5 1
10394300 41579.7 -19176.2 1891 26.8132 -90.5824 94.4676 
3883 1
10394300 41362.4 -19294.5 1891 -430.356 -234.305 490.005 
3883.5 1
10394300 41203.6 -19302.6 1891 -315.59 -15.9701 315.994 
3884 1
10394300 41214 -19263.2 1891 20.7975 79.1518 81.8385 
3884.5 1
10394300 41235.6 -19227 1891 44.6599 74.698 87.0305 
3885 1
10394300 41388 -18982.4 1891 301.155 483.343 569.486 
3885.5 1
10394300 41529.5 -18882.5 1891 274.757 194.036 336.365 
3886 1
10394300 41522.2 -18916.8 1891 -14.7218 -68.83 70.3867 
3886.5 1
10394300 41537.5 -18946.1 1891 31.3972 -59.6546 67.4126 
3887 1
10394300 41632.8 -18881.5 1891 194.349 131.868 234.863 
3887.5 1
10394300 41662.8 -18802.6 1891 59.9131 157.323 168.345 
3888 1
10394300 41671.7 -18826.4 1891 17.4386 -46.4565 49.6217 
3888.5 1
10394300 41661.2 -18802.1 1891 -21.2217 49.2948 53.6688 
3889 1
10394300 41665.4 -18813 1891 8.26929 -21.8899 23.3998 
3889.5 1
10394300 41644.8 -18947.6 1891 -41.1867 -270.312 273.432 
3890 1
10394300 41666.7 -19098.6 1891 43.3892 -299.516 302.642 
3890.5 1
10394300 41647.1 -19098.2 1891 -39.1963 0.679959 39.2022 
3891 1
10394300 41419.1 -19155.8 1891 -455.101 -114.88 469.376 
3891.5 1
10394300 41289.5 -19192.4 1891 -257.162 -72.6169 267.219 
3892 1
10394300 41329.1 -19316.9 1891 80.3266 -251.969 264.463 
3892.5 1
10394300 41369.1 -19342.1 1891 78.4314 -49.4398 92.7134 
3893 1
10394300 41405.8 -19318.2 1891 73.3995 47.931 87.6634 
3893.5 1
10394300 41122.4 -19276.8 1891 -585.505 85.3465 591.693 
3894 1
10394300 41090.4 -18975.9 1891 -62.9056 592.498 595.828 
3894.5 1
10394300 41251.5 -18848.5 1891 321.577 254.283 409.965 
3895 1
10394300 41553.2 -18664 1883.71 608.217 371.898 712.907 
3895.5 1
10394300 41655.5 -18716.6 1891 199.777 -102.679 224.619 
3896 1
10394300 41637.3 -18735.1 1890.92 -36.7521 -37.3848 52.4247 
3896.5 1
10394300 41641.1 -18762.3 1891 7.57291 -54.7461 55.2673 
3897 1
10394300 41699.8 -18778.6 1891 115.775 -32.2084 120.171 
3897.5 1
10394300 41685.5 -18772.8 1891 -29.319 11.9798 31.6721 
3898 1
10394300 41691.8 -18841.4 1891 12.9769 -139.462 140.065 
3898.5 1
10394300 41659.9 -19150.4 1891 -63.0947 -609.413 612.671 
3899 1
10394300 41646 -19202.3 1891 -27.8256 -104.318 107.966 
3899.5 1
10394300 41581.1 -19278.2 1891 -130.235 -152.423 200.484 
3900 1
10394300 41568.4 -19261.1 1891 -24.7842 33.4169 41.6046 
3900.5 1
10394300 41601.9 -19208.1 1891 66.6004 105.368 124.651 
3901 1
10394300 41657.4 -19184.1 1891 111.388 48.2023 121.371 
3901.5 1
10394300 41623.5 -18986.3 1891 -68.1422 397.988 403.779 
3902 1
10394300 41645.2 -18954 1891 43.771 65.1852 78.5176 
3902.5 1
10394300 41633.1 -18818.5 1891 -24.3771 273.67 274.754 
3903 1
10394300 41557.3 -18756.1 1891 -153.131 126.061 198.344 
3903.5 1
10394300 41437.6 -18693.9 1891 -233.805 121.476 263.479 
3904 1
10394300 41440.9 -18645.7 1891 6.34377 94.333 94.5461 
3904.5 1
10394300 41492.3 -18711.7 1891 103.973 -133.333 169.08 
3905 1
10394300 41562.3 -18682.9 1891 141.129 58.1989 152.658 
3905.5 1
10394300 41573.6 -18711.4 1891 22.7609 -57.6431 61.9741 
3906 1
10394300 41472.9 -18726.5 1891 -202.142 -30.2544 204.393 
3906.5 1
10394300 41402.5 -18748.9 1891 -139.683 -44.4444 146.583 
3907 1
10394300 41140.3 -18985.1 1891 -505.294 -455.115 680.038 
3907.5 1
10394300 41094.9 -19137.6 1891 -90.3529 -303.785 316.937 
3908 1
10394300 41228.8 -19251.7 1891 274.421 -233.854 360.548 
3908.5 1
10394300 41330.1 -19340.6 1891 212.362 -186.329 282.518 
3909 1
10394300 41348.8 -19397.4 1891 36.6985 -111.783 117.653 
3909.5 1
10394300 41329.1 -19417.2 1891 -38.5911 -39.0121 54.8745 
3910 1
10394300 41258.9 -19390.8 1891 -141.572 53.3166 151.279 
3910.5 1
10394300 41484.7 -19321.4 1891 446.228 137.037 466.796 
3911 1
10394300 41644.7 -19223.5 1891 321.241 196.566 376.609 
3911.5 1
10394300 41692.2 -19113.8 1891 96.1983 222.172 242.104 
3912 1
10394300 41646.1 -19016.1 1891 -92.4596 195.809 216.541 
3912.5 1
10394300 41579.5 -19108.2 1891 -132.36 -183.176 225.992 
3913 1
10394300 41419 -19234.1 1891 -310.445 -243.437 394.51 
3913.5 1
10394300 41407.5 -19330.1 1891 -23.7906 -197.949 199.374 
3914 1
10394300 41444 -19361.1 1891 73.6663 -62.6329 96.6933 
3914.5 1
10394300 41527.8 -19327.3 1891 164.608 66.517 177.54 
3915 1
10394300 41649.9 -19175.1 1891 242.687 302.471 387.796 
3915.5 1
10394300 41706.3 -18977.6 1891 115.205 403.117 419.256 
3916 1
10394300 41746.9 -18983.7 1891 82.7309 -12.4214 83.6582 
3916.5 1
10394300 41699.4 -18917.2 1891 -94.0147 131.423 161.588 
3917 1
10394300 41629.6 -18822.1 1891 -135.368 184.605 228.918 
3917.5 1
10394300 41384.5 -18814.3 1891 -490.363 15.6703 490.613 
3918 1
10394300 41238.9 -19029.7 1891 -295.199 -436.93 527.305 
3918.5 1
10394300 41180.4 -19137.8 1891 -116.621 -215.249 244.811 
3919 1
10394300 41206.8 -19252.8 1891 53.1948 -231.855 237.879 
3919.5 1
10394300 41432.1 -19360 1891 436.632 -207.812 483.563 
3920 1
10394300 41462.4 -19300.6 1891 62.3728 122.191 137.189 
3920.5 1
10394300 41570.2 -19197 1891 221.872 213.2 307.704 
3921 1
10394300 41692 -19082.9 1891 239.736 224.55 328.475 
3921.5 1
10394300 41675.5 -18901.8 1891 -32.7494 358.731 360.223 
3922 1
10394300 41561.1 -18792.8 1891 -232.489 221.545 321.144 
3922.5 1
10394300 41354.6 -18781.1 1891 -411.366 23.1601 412.017 
3923 1
10394300 41253.6 -19109.7 1891 -197.266 -641.741 671.376 
3923.5 1
10394300 41153.8 -19173 1891 -199.604 -126.571 236.352 
3924 1
10394300 41165.7 -19245.6 1891 24.1314 -146.609 148.582 
3924.5 1
10394300 41169.7 -19158.2 1891 7.87402 171.963 172.143 
3925 1
10394300 41125 -18847.2 1891 -91.2536 634.66 641.187 
3925.5 1
10394300 41247.8 -18767.6 1891 249.564 161.764 297.405 
3926 1
10394300 41362 -18733.5 1891 222.207 66.4258 231.923 
3926.5 1
10394300 41416.1 -18739.8 1891 108.807 -12.7689 109.553 
3927 1
10394300 41332.9 -18727.5 1891 -167.444 24.8414 169.277 
3927.5 1
10394300 41276.4 -18837.6 1891 -111.961 -218.537 245.548 
3928 1
10394300 41259.4 -19201 1891 -34.6276 -737.033 737.846 
3928.5 1
10394300 41271.2 -19373.4 1891 23.9055 -347.494 348.316 
3929 1
10394300 41285.4 -19394.2 1891 28.863 -42.5656 51.4286 
3929.5 1
10394300 41281.8 -19406.4 1891 -7.07214 -24.0453 25.0637 
3930 1
10394300 41251.1 -19197.3 1891 -61.7994 420.667 425.182 
3930.5 1
10394300 41276.9 -18863 1891 51.2638 664.584 666.558 
3931 1
10394300 41343.9 -18754.9 1891 132.937 214.427 252.292 
3931.5 1
10394300 41388.9 -18725.6 1891 88.0394 57.2824 105.034 
3932 1
10394300 41635.7 -18776 1891 488.675 -99.802 498.762 
3932.5 1
10394300 41669.6 -18759.9 1891 69.3836 32.8659 76.774 
3933 1
10394300 41608.3 -18819.2 1891 -121.537 -117.369 168.958 
3933.5 1
10394300 41447.5 -18729.4 1891 -315.848 176.368 361.754 
3934 1
10394300 41455.6 -18681 1891 16.5738 99.4427 100.814 
3934.5 1
10394300 41229.9 -18660.9 1891 -460.496 40.9621 462.314 
3935 1
10394300 41191.4 -18692.7 1891 -75.5462 -62.3623 97.9606 
3935.5 1
10394300 41298.9 -18655.1 1891 210.288 73.7024 222.83 
3936 1
10394300 41412.4 -18630.9 1891 227 48.4286 232.108 
3936.5 1
10394300 41526 -18721.2 1891 227.741 -181.076 290.955 
3937 1
10394300 41510.8 -19083.9 1891 -30.5508 -728.199 728.839 
3937.5 1
10394300 41420.9 -19179.4 1891 -176.677 -187.623 257.715 
3938 1
10394300 41325.6 -19065.9 1891 -192.108 228.831 298.779 
3938.5 1
10394300 41261.8 -19290 1891 -126.559 -444.728 462.385 
3939 1
10394300 41213.7 -19263.3 1891 -96.1429 53.4286 109.991 
3939.5 1
10394300 41163 -18941 1891 -105.655 671.429 679.691 
3940 1
10394300 41147.9 -18852.7 1891 -30.9038 180.175 182.806 
3940.5 1
10394300 41211.1 -18814.8 1891 125.925 75.5549 146.852 
3941 1
10394300 41116.4 -18832.3 1891 -188.532 -34.8606 191.727 
3941.5 1
10394300 40998.4 -18929.2 1891 -230.525 -189.286 298.279 
3942 1
10394300 41011.3 -19150.7 1891 25.7125 -441.22 441.968 
3942.5 1
10394300 41138.8 -19202.2 1891 258.082 -104.267 278.348 
3943 1
10394300 41229.4 -19209.1 1891 176.664 -13.5338 177.182 
3943.5 1
10394300 41361.3 -19251 1891 264.773 -84.0505 277.794 
3944 1
10394300 41379.1 -19328.8 1891 36.7431 -160.053 164.216 
3944.5 1
10394300 41365.1 -19288.5 1891 -27.9195 79.932 84.6677 
3945 1
10394300 41480.1 -19142.1 1891 230.924 293.89 373.761 
3945.5 1
10394300 41658.6 -18959.9 1891 355.013 362.255 507.211 
3946 1
10394300 41670.9 -18875.4 1891 25.0218 172.243 174.051 
3946.5 1
10394300 41661.5 -18858.8 1891 -18.7364 32.7864 37.7625 
3947 1
10394300 41606.1 -18742.9 1891 -109.769 229.904 254.765 
3947.5 1
10394300 41656.8 -18672.6 1891 99.8873 138.771 170.982 
3948 1
10394300 41669.3 -18727.5 1891 25.1509 -110.52 113.346 
3948.5 1
10394300 41544.9 -18707.4 1891 -250.216 40.3852 253.454 
3949 1
10394300 41448.6 -18705.2 1891 -193.345 4.44636 193.396 
3949.5 1
10394300 41296.2 -18833.8 1891 -307.937 -259.74 402.852 
3950 1
10394300 41331.4 -18773 1891 71.14 122.799 141.918 
3950.5 1
10394300 41422.1 -18746.7 1891 178.071 51.6045 185.398 
3951 1
10394300 41434.9 -18718.3 1891 25.2278 56.1097 61.5202 
3951.5 1
10394300 41285.6 -18719 1891 -300.835 -1.44009 300.839 
3952 1
10394300 41128.6 -18787.1 1891 -314.629 -136.416 342.93 
3952.5 1
10394300 41131.9 -19018.5 1891 6.45523 -454.673 454.719 
3953 1
10394300 41111.2 -19190 1891 -41.595 -344.378 346.88 
3953.5 1
10394300 41069.2 -19255.9 1891 -84.1683 -131.978 156.533 
3954 1
10394300 41211.8 -19282.4 1891 282.88 -52.5794 287.725 
3954.5 1
10394300 41216.1 -19291.7 1891 8.52031 -18.6027 20.4611 
3955 1
10394300 41311.1 -19322.9 1891 191.919 -63.0592 202.013 
3955.5 1
10394300 41350.1 -19368.7 1891 78.1429 -91.5714 120.381 
3956 1
10394300 41255.9 -19399.9 1891 -189.329 -62.5359 199.389 
3956.5 1
10394300 41209.6 -19102.2 1891 -93.7409 603.738 610.972 
3957 1
10394300 41280.1 -18884.6 1891 140.576 434.417 456.596 
3957.5 1
10394300 41233.6 -18764.8 1891 -92.4872 238.617 255.914 
3958 1
10394300 41172.4 -18688.9 1891 -124.312 154.013 197.923 
3958.5 1
10394300 41129.9 -18745.8 1891 -85 -113.857 142.086 
3959 1
10394300 41087 -18777.4 1891 -85.7143 -63.2857 106.546 
3959.5 1
10394300 41077.7 -18823.7 1891 -18.5923 -92.2406 94.0957 
3960 1
10394300 41159.6 -18752.8 1891 162.188 140.49 214.575 
3960.5 1
10394300 41277.7 -18701.8 1891 241.011 104.052 262.513 
3961 1
10394300 41350.5 -18763.3 1891 147.205 -124.31 192.672 
3961.5 1
10394300 41339.8 -18703.7 1891 -21.0612 116.496 118.384 
3962 1
10394300 41402.4 -18658.4 1891 122.603 88.6252 151.281 
3962.5 1
10394300 41363.6 -18655.7 1891 -78.3838 5.3872 78.5687 
3963 1
10394300 41248.7 -19012.5 1891 -232.054 -720.673 757.112 
3963.5 1
10394300 41221.2 -19081.5 1891 -55.5108 -139.247 149.904 
3964 1
10394300 41163.7 -18861.8 1891 -116.094 443.906 458.836 
3964.5 1
10394300 41219.8 -18831.5 1891 112.81 60.8987 128.198 
3965 1
10394300 41237.9 -18830.1 1891 35.287 2.86154 35.4028 
3965.5 1
10394300 41303.1 -18654.1 1891 127.087 343.072 365.854 
3966 1
10394300 41355.5 -18653.8 1891 105.724 0.538721 105.725 
3966.5 1
10394300 41365.3 -18621.1 1891 19.8126 65.5957 68.5225 
3967 1
10394300 41388.1 -18624.5 1891 46.0798 -6.80135 46.5791 
3967.5 1
10394300 41412.1 -18655.9 1891 47.953 -62.9831 79.1604 
3968 1
10394300 41427.4 -18628.3 1891 30.7143 55.2857 63.2446 
3968.5 1
10394300 41264.2 -18744.6 1891 -328.399 -234.119 403.308 
3969 1
10394300 41131.5 -19031.4 1891 -262.281 -566.77 624.516 
3969.5 1
10394300 41181.4 -19174 1891 98.9229 -282.88 299.678 
3970 1
10394300 41324.4 -19270.3 1891 284.294 -191.423 342.733 
3970.5 1
10394300 41255.9 -19343.4 1891 -139.377 -148.878 203.937 
3971 1
10394300 41332.2 -19318.9 1891 154.749 49.7515 162.55 
3971.5 1
10394300 41500 -18934.1 1891 325.166 745.57 813.393 
3972 1
10394300 41544.2 -18790 1891 87.781 286.566 299.709 
3972.5 1
10394300 41572.3 -18698.2 1891 58.5852 190.922 199.708 
3973 1
10394300 41484.2 -18693.6 1891 -174.148 9.0815 174.385 
3973.5 1
10394300 41397.2 -18737.5 1891 -174.794 -88.21 195.791 
3974 1
10394300 41331.8 -18916.6 1891 -130.641 -358.231 381.309 
3974.5 1
10394300 41203.2 -19104.6 1891 -261.907 -382.827 463.844 
3975 1
10394300 41198.1 -19050 1891 -10.1342 106.817 107.296 
3975.5 1
10394300 41185.2 -19203.3 1891 -24.6936 -294.822 295.855 
3976 1
10394300 41180.2 -19255.4 1891 -10.101 -105.206 105.69 
3976.5 1
10394300 41181.9 -19272.2 1891 3.41191 -33.8089 33.9807 
3977 1
10394300 41166.8 -19282.5 1891 -30.7692 -21.0361 37.2728 
3977.5 1
10394300 41146.6 -19332.5 1891 -44.9106 -111.096 119.83 
3978 1
10394300 41245.7 -19473.9 1891 172.285 -245.992 300.323 
3978.5 1
10394300 41355.5 -19472.3 1891 238.612 3.46154 238.637 
3979 1
10394300 41456 -19408.8 1891 202.291 127.689 239.22 
3979.5 1
10394300 41583 -19252 1891 255.02 314.952 405.253 
3980 1
10394300 41558.2 -19065.1 1891 -48.6625 367.236 370.446 
3980.5 1
10394300 41562.5 -18919.5 1891 8.52978 293.424 293.548 
3981 1
10394300 41428.5 -19175.5 1891 -264.822 -505.777 570.912 
3981.5 1
10394300 41450.5 -19265.8 1891 43.3925 -178.273 183.478 
3982 1
10394300 41541.2 -19279.4 1891 178.528 -26.6505 180.506 
3982.5 1
10394300 41530 -19184.3 1891 -22.4423 191.302 192.614 
3983 1
10394300 41555.1 -19159.8 1891 51.4003 50.3231 71.9333 
3983.5 1
10394300 41637.8 -19201.8 1891 164.385 -83.6902 184.463 
3984 1
10394300 41539.8 -19350.6 1891 -196.658 -298.669 357.6 
3984.5 1
10394300 41487.5 -19392.1 1891 -106.881 -84.6808 136.361 
3985 1
10394300 41447.6 -19334.5 1891 -78.592 113.64 138.169 
3985.5 1
10394300 41422.6 -19360.5 1891 -49.1159 -51.2317 70.9722 
3986 1
10394300 41386.7 -19332.1 1891 -72.3314 57.2538 92.2487 
3986.5 1
10394300 41363.3 -19369.1 1891 -47.5743 -75.3434 89.1063 
3987 1
10394300 41399.8 -19255.6 1891 73.0692 227.378 238.83 
3987.5 1
10394300 41400.1 -19281.3 1891 0.59023 -50.1374 50.1408 
3988 1
10394300 41420.9 -19329.2 1891 40.9659 -94.1946 102.717 
3988.5 1
10394300 41472.8 -19279.7 1891 103.432 98.6822 142.956 
3989 1
10394300 41444.8 -19328.5 1891 -56.2249 -97.9302 112.923 
3989.5 1
10394300 41428.3 -19386.7 1891 -32.6847 -115.081 119.632 
3990 1
10394300 41466.5 -19325.6 1891 76.6148 122.399 144.4 
3990.5 1
10394300 41462.2 -19343 1891 -8.78783 -35.6242 36.6921 
3991 1
10394300 41367.3 -19119.2 1891 -191.416 451.303 490.219 
3991.5 1
10394300 41258 -18927 1891 -219.493 385.851 443.913 
3992 1
10394300 41205.3 -19119 1891 -103.725 -377.953 391.927 
3992.5 1
10394300 41261.4 -19288.7 1891 110.171 -333.384 351.116 
3993 1
10394300 41266.1 -19281.9 1891 9.64829 13.913 16.9311 
3993.5 1
10394300 41394.5 -19350.1 1891 263.07 -139.673 297.849 
3994 1
10394300 41542.8 -19240.6 1891 287.45 212.22 357.302 
3994.5 1
10394300 41618.7 -19282 1891 152.678 -83.3573 173.951 
3995 1
10394300 41490.1 -19341.5 1891 -264.045 -122.256 290.974 
3995.5 1
10394300 41239.8 -19302.1 1891 -489.688 77.2241 495.74 
3996 1
10394300 41171 -19262.8 1891 -137.692 78.4615 158.478 
3996.5 1
10394300 41050.8 -19071.6 1891 -237.458 377.926 446.335 
3997 1
10394300 41029.6 -19042.8 1891 -42.1537 57.3154 71.1477 
3997.5 1
10394300 41060.2 -18942 1891 60.658 200.369 209.35 
3998 1
10394300 41198.6 -18763 1891 279.72 361.616 457.176 
3998.5 1
10394300 41423.8 -18701.5 1891 453.026 123.82 469.642 
3999 1
10394300 41645.9 -18849.7 1891 446.99 -298.251 537.358 
3999.5 1
10394300 41659 -18893.5 1891 26.418 -88.4227 92.2848 
4000 1
10394300 41564.5 -18846.8 1891 -190.987 94.3279 213.011 
4000.5 1
10394300 41165.7 -19036.2 1891 -797.538 -378.769 882.912 
4001 1
10394300 41177.2 -19155.1 1891 23.3572 -240.735 241.865 
4001.5 1
10394300 41238.2 -19162.9 1891 121.032 -15.5678 122.029 
4002 1
10394300 41458.7 -19055.2 1891 431.475 210.78 480.207 
4002.5 1
10394300 41561 -18975.5 1891 201.35 156.994 255.321 
4003 1
10394300 41563.3 -18885 1891 4.68092 183.492 183.552 
4003.5 1
10394300 41586.9 -18854.5 1891 46.5787 60.2337 76.1424 
4004 1
10394300 41561.9 -18910.3 1891 -49.7018 -111.026 121.643 
4004.5 1
10394300 41322.5 -19123.8 1891 -484.74 -432.108 649.377 
4005 1
10394300 41199.3 -19192.4 1891 -249.805 -139.179 285.96 
4005.5 1
10394300 41204.6 -19276.1 1891 10.3617 -164.878 165.204 
4006 1
10394300 41197.2 -19299.2 1891 -14.4875 -45.0936 47.3637 
4006.5 1
10394300 41209.2 -19137.5 1891 24.6468 329.984 330.903 
4007 1
10394300 41048.9 -18984.9 1891 -325.168 309.565 448.959 
4007.5 1
10394300 40967.9 -19285.5 1891 -164.969 -612.251 634.087 
4008 1
10394300 41039.5 -19293.8 1891 144.522 -16.7832 145.493 
4008.5 1
10394300 41068.6 -19245.6 1891 56.8837 94.1028 109.959 
4009 1
10394300 41191.2 -19298.2 1891 239.279 -102.7 260.388 
4009.5 1
10394300 41324 -19300.4 1891 264.634 -4.44376 264.671 
4010 1
10394300 41257.4 -19195 1891 -133.766 211.616 250.349 
4010.5 1
10394300 41298.5 -19205.2 1891 82.8045 -20.585 85.3249 
4011 1
10394300 41322 -19306.5 1891 47.7832 -206.173 211.637 
4011.5 1
10394300 41401.8 -19295.6 1891 161.632 21.9558 163.116 
4012 1
10394300 41413.2 -19288.7 1891 22.7062 13.9018 26.6239 
4012.5 1
10394300 41378.7 -19399.2 1891 -68.7855 -220.636 231.109 
4013 1
10394300 41340.5 -19435.3 1891 -75.4029 -71.2983 103.774 
4013.5 1
10394300 41345.2 -19182.8 1891 9.03206 494.204 494.287 
4014 1
10394300 41347.4 -18814 1891 4.62744 754.129 754.144 
4014.5 1
10394300 41419 -18680.1 1891 146.687 274.433 311.176 
4015 1
10394300 41494.2 -18716.1 1891 150.609 -72.1443 166.997 
4015.5 1
10394300 41545.2 -18752.5 1891 101.392 -72.4881 124.639 
4016 1
10394300 41657.5 -18775.8 1891 220.287 -45.5828 224.953 
4016.5 1
10394300 41615.5 -19078.8 1891 -82.9161 -597.752 603.476 
4017 1
10394300 41490.9 -19285.2 1891 -252.614 -418.63 488.942 
4017.5 1
10394300 41566.8 -19272.8 1891 152.608 25.0735 154.654 
4018 1
10394300 41651.8 -19173.6 1891 172.921 201.532 265.55 
4018.5 1
10394300 41599.7 -19151.6 1891 -101.227 42.8038 109.905 
4019 1
10394300 41583.8 -19095.6 1891 -31.1751 109.933 114.268 
4019.5 1
10394300 41594.1 -19127.8 1891 21.051 -66.1602 69.4285 
4020 1
10394300 41617.4 -19103.6 1891 46.1495 47.6806 66.3567 
4020.5 1
10394300 41561.1 -19208.1 1891 -112.703 -208.868 237.335 
4021 1
10394300 41516.9 -19260.9 1891 -90.0413 -107.515 140.239 
4021.5 1
10394300 41538.1 -19115.7 1891 42.963 293.333 296.463 
4022 1
10394300 41537.6 -18876.1 1891 -1.11491 467.855 467.856 
4022.5 1
10394300 41599.3 -18670.5 1891 120.882 402.462 420.224 
4023 1
10394300 41568.6 -18687 1891 -63.9385 -34.4444 72.6261 
4023.5 1
10394300 41657.2 -18763.6 1891 177.854 -153.901 235.197 
4024 1
10394300 41646.2 -18770.8 1891 -21.6637 -14.056 25.8242 
4024.5 1
10394300 41624.4 -18947.8 1891 -42.9177 -348.458 351.091 
4025 1
10394300 41481.8 -19210.7 1891 -286.465 -527.925 600.639 
4025.5 1
10394300 41451.9 -19311.1 1891 -60.7865 -204.449 213.294 
4026 1
10394300 41448.1 -19399.7 1891 -7.51535 -176.217 176.378 
4026.5 1
10394300 41420.9 -19358 1891 -53.5822 82.1147 98.0504 
4027 1
10394300 41350.5 -19187.6 1891 -138.977 336.064 363.667 
4027.5 1
10394300 41329.5 -18861 1891 -42.0142 655.854 657.199 
4028 1
10394300 41423.4 -18800.8 1891 193.563 124.055 229.905 
4028.5 1
10394300 41431.6 -18757.6 1891 16.6641 87.8414 89.408 
4029 1
10394300 41311 -18756.8 1891 -240.27 1.68556 240.276 
4029.5 1
10394300 41274.8 -18744.4 1891 -71.4611 24.4272 75.5207 
4030 1
10394300 41244 -18853.4 1891 -61.1714 -216.7 225.168 
4030.5 1
10394300 41146 -18924.9 1891 -197.183 -143.941 244.131 
4031 1
10394300 41115.3 -18986.5 1891 -61.5076 -123.478 137.949 
4031.5 1
10394300 41120.7 -18987.8 1891 10.6626 -2.43717 10.9376 
4032 1
10394300 41124.2 -18995.6 1891 7.02138 -15.9151 17.3951 
4032.5 1
10394300 41205.1 -18959.3 1891 158.351 71.0952 173.579 
4033 1
10394300 41293.2 -18915.5 1891 173.733 86.4382 194.048 
4033.5 1
10394300 41335.6 -18894.6 1891 85.4357 41.944 95.1764 
4034 1
10394300 41352.2 -18828.9 1891 33.2308 131.385 135.522 
4034.5 1
10394300 41205.3 -18848.7 1891 -293.26 -39.4595 295.902 
4035 1
10394300 41114.8 -18870.5 1891 -180.202 -43.365 185.347 
4035.5 1
10394300 41153.9 -18830.6 1891 78.6256 80.1733 112.293 
4036 1
10394300 41162.2 -18728 1891 16.5943 206.886 207.55 
4036.5 1
10394300 41188.1 -18720.7 1891 52.0544 14.6741 54.0831 
4037 1
10394300 41179.2 -18743.2 1892.23 -17.7278 -45.0131 48.3782 
4037.5 1
10394300 41178.4 -18783.5 1891 -1.71286 -81.7502 81.7682 
4038 1
10394300 41103.8 -18918.8 1891 -150.738 -273.193 312.02 
4038.5 1
10394300 41188.9 -19192.7 1891 165.358 -531.932 557.041 
4039 1
10394300 41311.7 -19255.4 1891 244.063 -124.593 274.026 
4039.5 1
10394300 41399.8 -19327.5 1891 179.018 -146.654 231.419 
4040 1
10394300 41509.1 -19304.2 1891 218.615 46.6154 223.53 
4040.5 1
10394300 41622.5 -19120.8 1891 218.889 354.173 416.354 
4041 1
10394300 41623.1 -18987.8 1891 1.2407 267.99 267.993 
4041.5 1
10394300 41707.2 -19007.9 1891 170.697 -40.724 175.488 
4042 1
10394300 41748.1 -19022.4 1891 81.0331 -28.639 85.945 
4042.5 1
10394300 41679.3 -19049.1 1891 -137.803 -53.5467 147.841 
4043 1
10394300 41345.9 -19198.9 1891 -668.238 -300.161 732.556 
4043.5 1
10394300 41195.8 -18952.6 1891 -298.233 489.546 573.235 
4044 1
10394300 41137.4 -18884.8 1891 -117.866 136.632 180.445 
4044.5 1
10394300 41205.6 -18788 1891 141.558 200.926 245.784 
4045 1
10394300 41335.9 -18696.7 1891 256.018 179.343 312.585 
4045.5 1
10394300 41413.3 -18635.5 1891 148.52 117.568 189.421 
4046 1
10394300 41315.5 -18666.8 1891 -200.094 -64.0239 210.088 
4046.5 1
10394300 41225.3 -18669.2 1891 -184.364 -4.87651 184.428 
4047 1
10394300 41166.2 -18858.3 1891 -119.589 -382.903 401.143 
4047.5 1
10394300 41077.4 -19125.2 1891 -175.585 -527.516 555.971 
4048 1
10394300 41256.2 -19271.1 1891 357.538 -291.692 461.431 
4048.5 1
10394300 41333.3 -19309.5 1891 154 -76.616 172.006 
4049 1
10394300 41338.5 -19374.1 1891 10.3991 -128.46 128.88 
4049.5 1
10394300 41265.5 -19200.8 1891 -143.984 341.678 370.777 
4050 1
10394300 41296.2 -18913 1891 61.0185 572.259 575.503 
4050.5 1
10394300 41441.2 -18809.2 1891 296.563 212.338 364.742 
4051 1
10394300 41588.5 -18723.5 1891 301.663 175.468 348.983 
4051.5 1
10394300 41396.8 -18693.1 1891 -382.466 60.8015 387.269 
4052 1
10394300 41398.8 -18716.5 1891 3.98406 -46.7361 46.9056 
4052.5 1
10394300 41450.1 -18737.3 1891 102.667 -41.6217 110.783 
4053 1
10394300 41380.2 -18823.8 1891 -140.253 -173.618 223.191 
4053.5 1
10394300 41242 -18791.4 1891 -275.36 64.5112 282.816 
4054 1
10394300 41220.1 -18760.8 1891 -43.7586 60.955 75.0355 
4054.5 1
10394300 41219.5 -18752.3 1891 -1.22343 16.9751 17.0191 
4055 1
10394300 41247.7 -18675.5 1891 56.3488 153.232 163.264 
4055.5 1
10394300 41186.8 -18858.7 1891 -122.829 -369.262 389.154 
4056 1
10394300 41173.9 -19225.8 1891 -25.9518 -741.725 742.179 
4056.5 1
10394300 41324.4 -19256.2 1891 292.812 -59.082 298.713 
4057 1
10394300 41367.2 -19241.3 1891 83.4351 29.0577 88.3502 
4057.5 1
10394300 41484.8 -19229.4 1893 240.522 24.3826 241.755 
4058 1
10394300 41649.7 -19156.3 1898.92 332.351 147.333 363.544 
4058.5 1
10394300 41678 -19177.2 1899 56.0548 -41.4318 69.7047 
4059 1
10394300 41536.2 -19176.2 1899 -289.917 2.2023 289.925 
4059.5 1
10394300 41525.9 -19249 1899 -20.9506 -148.061 149.536 
4060 1
10394300 41486.4 -19309.4 1899 -77.7451 -118.813 141.989 
4060.5 1
10394300 41573.8 -19280.6 1899 173.448 57.0273 182.582 
4061 1
10394300 41674.1 -19132.2 1899 201.267 298.116 359.696 
4061.5 1
10394300 41624.9 -18959.8 1899 -99.7035 349.665 363.602 
4062 1
10394300 41606.9 -18756.3 1899 -35.3527 399.771 401.331 
4062.5 1
10394300 41617.6 -18869.8 1899 21.0785 -223.985 224.975 
4063 1
10394300 41619.6 -18989.4 1899 4.02414 -240.52 240.554 
4063.5 1
10394300 41334.2 -19025.1 1899 -565.151 -70.667 569.552 
4064 1
10394300 41228 -18938.5 1899 -212.854 173.567 274.65 
4064.5 1
10394300 41247.3 -18879.7 1899 39.2784 119.648 125.93 
4065 1
10394300 41203.9 -18913.1 1899 -85.3214 -65.5347 107.585 
4065.5 1
10394300 41134.9 -18915.4 1899 -135.954 -4.50831 136.029 
4066 1
10394300 41178 -19032.1 1899 88.2611 -239.18 254.945 
4066.5 1
10394300 41201.2 -19155.9 1899 46.8975 -250.205 254.563 
4067 1
10394300 41211.9 -19108.8 1899 20.7463 91.8964 94.2091 
4067.5 1
10394300 41144 -19099.4 1899 -138.767 19.2252 140.093 
4068 1
10394300 41170.6 -19115.5 1899 54.2624 -32.8216 63.4166 
4068.5 1
10394300 41108.8 -19174.1 1899 -122.489 -116.124 168.785 
4069 1
10394300 41042.8 -19156.6 1899 -130.693 34.6535 135.209 
4069.5 1
10394300 41021.9 -18950.7 1899 -41.2792 406.171 408.263 
4070 1
10394300 41035.8 -18864.1 1899 28.4329 176.092 178.373 
4070.5 1
10394300 41198.6 -18920.9 1899 330.072 -115.173 349.588 
4071 1
10394300 41537.7 -18958 1899 659.811 -72.2624 663.756 
4071.5 1
10394300 41615.9 -18883.5 1899 156.105 148.779 215.648 
4072 1
10394300 41485.1 -18930.1 1899 -262.228 -93.4066 278.367 
4072.5 1
10394300 41176.4 -19158.1 1899 -608.904 -449.704 756.966 
4073 1
10394300 41186.5 -19176 1899 20.7359 -36.5144 41.9914 
4073.5 1
10394300 41187.6 -19177.6 1899 2.1038 -3.34594 3.95238 
4074 1
10394300 41216.7 -19353.2 1899 57.3678 -345.613 350.342 
4074.5 1
10394300 41161.9 -19278.9 1899 -111.272 150.826 187.43 
4075 1
10394300 41041.5 -19039.5 1899 -244.132 485.511 543.435 
4075.5 1
10394300 41058.5 -18892.7 1899 33.2029 287.215 289.127 
4076 1
10394300 41151.6 -18812.9 1899 182.917 156.787 240.917 
4076.5 1
10394300 41267.2 -18814 1899 235.046 -2.1777 235.057 
4077 1
10394300 41336.1 -18806.1 1899 141.247 16.2471 142.178 
4077.5 1
10394300 41335.7 -18801.1 1899 -0.799851 9.64472 9.67783 
4078 1
10394300 41354.2 -18778.9 1899 35.8853 43.2547 56.2026 
4078.5 1
10394300 41354.3 -18693.1 1899 0.143431 172.26 172.261 
4079 1
10394300 41375.7 -18728.9 1899 43.4657 -72.5877 84.6063 
4079.5 1
10394300 41373.9 -18831 1899 -3.57859 -204.695 204.726 
4080 1
10394300 41448.2 -19175.4 1899 150.376 -697.224 713.256 
4080.5 1
10394300 41420.8 -19290.5 1899 -55.2707 -232.066 238.557 
4081 1
10394300 41356.1 -19312.3 1899 -130.248 -43.729 137.393 
4081.5 1
10394300 41465.3 -18925.1 1899 213.371 756.258 785.782 
4082 1
10394300 41465.1 -18821.7 1899 -0.481083 202.34 202.341 
4082.5 1
10394300 41554.9 -18866.8 1899 181.549 -91.1785 203.159 
4083 1
10394300 41592.7 -18763.9 1899 76.229 207.811 221.351 
4083.5 1
10394300 41445.6 -18714.4 1899 -292.379 98.4758 308.517 
4084 1
10394300 41343.6 -18841.4 1899 -205.289 -255.591 327.826 
4084.5 1
10394300 41214.7 -19163.6 1899 -255.125 -637.963 687.085 
4085 1
10394300 41242.1 -19135.8 1899 55.5652 56.5331 79.2684 
4085.5 1
10394300 41309.9 -18879 1899 138.202 522.985 540.937 
4086 1
10394300 41512 -18775.5 1899 397.778 203.806 446.95 
4086.5 1
10394300 41541.5 -18779.6 1899 59 -8.20952 59.5684 
4087 1
10394300 41624.7 -18807.9 1899 165.474 -56.3855 174.817 
4087.5 1
10394300 41683.6 -18938.4 1899 114.833 -254.377 279.095 
4088 1
10394300 41675.4 -19069.2 1899 -17.0978 -270.653 271.192 
4088.5 1
10394300 41627.9 -19130.1 1899 -97.1932 -124.576 158.005 
4089 1
10394300 41695.5 -19067.4 1899 131.091 121.539 178.764 
4089.5 1
10394300 41639.5 -19233.8 1899 -113.512 -337.55 356.125 
4090 1
10394300 41503.3 -19375.6 1899 -275.815 -287.049 398.084 
4090.5 1
10394300 41332.5 -19400.9 1899 -334.219 -49.4828 337.862 
4091 1
10394300 41331.6 -19245.1 1899 -1.83875 308.345 308.351 
4091.5 1
10394300 41186.9 -19050.4 1899 -285.433 384.052 478.506 
4092 1
10394300 41203.1 -18979.8 1899 33.5119 145.99 149.787 
4092.5 1
10394300 41277.6 -18874.7 1899 150.335 211.804 259.734 
4093 1
10394300 41243.5 -18801 1899 -68.2262 147.134 162.183 
4093.5 1
10394300 41302.9 -18774.4 1899 119.652 53.6074 131.112 
4094 1
10394300 41304.2 -18834.4 1899 2.53093 -118.251 118.278 
4094.5 1
10394300 41288.6 -18832.5 1899 -30.9502 3.75022 31.1766 
4095 1
10394300 41264.8 -18804.5 1899 -48.1407 56.6434 74.3371 
4095.5 1
10394300 41177.7 -18799 1899 -175.238 11.0664 175.587 
4096 1
10394300 41184.9 -18835.9 1899 14.2446 -72.694 74.0765 
4096.5 1
10394300 41104.1 -18998.9 1899 -159.656 -322.134 359.528 
4097 1
10394300 41092.8 -19031.4 1899 -23.1642 -66.1019 70.0432 
4097.5 1
10394300 41123.3 -18876.2 1899 62.4508 317.445 323.53 
4098 1
10394300 41258.3 -18873.1 1899 268.346 5.98606 268.413 
4098.5 1
10394300 41309 -18819.7 1899 100.226 105.59 145.583 
4099 1
10394300 41422.6 -18768.8 1899 221.959 99.4699 243.228 
4099.5 1
10394300 41541.7 -18806.9 1899 243.455 -77.9905 255.642 
4100 1
10394300 41596.3 -18782.1 1899 109.587 49.7786 120.363 
4100.5 1
10394300 41682.6 -18729.8 1899 170.313 103.282 199.183 
4101 1
10394300 41544.1 -18748.6 1899 -278.617 -37.9751 281.193 
4101.5 1
10394300 41511.1 -18731.1 1899 -68.323 36.2319 77.3355 
4102 1
10394300 41319.5 -18967.9 1899 -375.836 -464.295 597.346 
4102.5 1
10394300 41244.4 -19084.9 1899 -148.438 -231.216 274.763 
4103 1
10394300 41253.1 -19124.1 1899 17.4986 -78.7435 80.6644 
4103.5 1
10394300 41366 -19016.4 1899 224.065 213.719 309.646 
4104 1
10394300 41237.7 -19163.9 1899 -259.688 -298.583 395.714 
4104.5 1
10394300 41191.6 -19215.7 1899 -92.8428 -104.197 139.559 
4105 1
10394300 41187.8 -19181.3 1899 -7.5866 68.9951 69.411 
4105.5 1
10394300 41206.3 -19043.6 1899 37.2984 277.65 280.144 
4106 1
10394300 41218.8 -18995.1 1899 25.1004 97.2461 100.433 
4106.5 1
10394300 41240.1 -18839.4 1899 42.4865 310.807 313.697 
4107 1
10394300 41296.3 -18849.7 1899 110.839 -20.1935 112.663 
4107.5 1
10394300 41314.3 -18836.8 1899 35.9383 25.6921 44.1774 
4108 1
10394300 41218.2 -18803.6 1899 -195.312 67.33 206.591 
4108.5 1
10394300 41266.5 -18727.1 1899 95.805 151.927 179.612 
4109 1
10394300 41271.6 -18747.9 1899 10.2247 -41.9067 43.136 
4109.5 1
10394300 41231 -18693.6 1899 -81.9625 109.579 136.841 
4110 1
10394300 41254.8 -18700.9 1899 47.1004 -14.3401 49.235 
4110.5 1
10394300 41431.3 -18679.5 1899 344.727 41.7132 347.241 
4111 1
10394300 41723.4 -18767.6 1899 590.099 -178.011 616.364 
4111.5 1
10394300 41765.6 -18874.9 1899 83.704 -212.781 228.653 
4112 1
10394300 41748.2 -18827.4 1899 -33.508 91.5609 97.4997 
4112.5 1
10394300 41469.2 -18753.5 1899 -577.606 153.141 597.562 
4113 1
10394300 41165 -19110.3 1899 -607.247 -712.319 936.027 
4113.5 1
10394300 41149.8 -19197.2 1899 -30.2472 -173.448 176.066 
4114 1
10394300 41199.7 -19200.5 1899 100.041 -6.49779 100.252 
4114.5 1
10394300 41214.9 -19320.3 1899 30.151 -236.84 238.751 
4115 1
10394300 41178.7 -18946.1 1899 -73.1491 755.889 759.42 
4115.5 1
10394300 41224.8 -18707.6 1899 90.3361 467.647 476.292 
4116 1
10394300 41052.5 -18806.1 1899 -349.542 -199.663 402.548 
4116.5 1
10394300 41050.5 -18940.6 1899 -3.94676 -270.756 270.785 
4117 1
10394300 41044.9 -19063.6 1899 -11.0428 -240.705 240.958 
4117.5 1
10394300 41097 -19153.4 1899 107.511 -185.035 214.001 
4118 1
10394300 41188 -19220.9 1899 181.637 -134.695 226.13 
4118.5 1
10394300 41309.4 -19395.1 1899 241.321 -346.342 422.124 
4119 1
10394300 41419.3 -19434.6 1899 225.67 -81.2442 239.849 
4119.5 1
10394300 41474.3 -19432.1 1899 108.055 5.05192 108.173 
4120 1
10394300 41383.7 -19284 1899 -178.642 292.054 342.357 
4120.5 1
10394300 41466.8 -18889.5 1899 164.498 781.188 798.32 
4121 1
10394300 41457.6 -18807.4 1899 -18.5026 164.802 165.837 
4121.5 1
10394300 41469.1 -18759.4 1899 22.7784 94.4882 97.195 
4122 1
10394300 41522.2 -18737.3 1899 109.686 45.7043 118.827 
4122.5 1
10394300 41632.3 -18733.6 1899 223.235 7.43374 223.359 
4123 1
10394300 41606 -18744.6 1899 -51.9481 -21.598 56.259 
4123.5 1
10394300 41657.4 -18815.1 1899 100.056 -137.16 169.776 
4124 1
10394300 41570.4 -18739.6 1899 -172.962 150.099 229.01 
4124.5 1
10394300 41544.8 -18710.2 1899 -52.9059 60.6548 80.4862 
4125 1
10394300 41504.8 -18644.2 1899 -81.599 134.571 157.377 
4125.5 1
10394300 41490 -18684.8 1899 -28.766 -78.9327 84.0111 
4126 1
10394300 41292.9 -18821.9 1899 -389.48 -271.022 474.498 
4126.5 1
10394300 41149.8 -19060.5 1899 -293.348 -488.966 570.211 
4127 1
10394300 41126.4 -19235.8 1899 -47.3373 -354.718 357.863 
4127.5 1
10394300 41198.3 -19303.8 1899 146.185 -138.368 201.285 
4128 1
10394300 41229.2 -19274.7 1899 60.1296 56.6768 82.6306 
4128.5 1
10394300 41138.8 -19226.6 1899 -176.618 94.029 200.089 
4129 1
10394300 41122.6 -19264.2 1899 -32.4705 -75.6212 82.2976 
4129.5 1
10394300 41162.7 -19403.4 1899 81.3365 -282.348 293.83 
4130 1
10394300 41133.2 -19369.2 1899 -58.4198 67.7366 89.449 
4130.5 1
10394300 41160.5 -19044.1 1899 56.0013 664.779 667.134 
4131 1
10394300 41227.1 -18834.4 1899 132.152 416.111 436.591 
4131.5 1
10394300 41200.6 -18927 1899 -52.3224 -182.728 190.071 
4132 1
10394300 41288.4 -18886.5 1899 177.975 82.1501 196.02 
4132.5 1
10394300 41387.7 -18757.6 1899 197.094 255.723 322.863 
4133 1
10394300 41454.8 -18797.8 1899 137.049 -82.1036 159.76 
4133.5 1
10394300 41562.9 -18684 1899 216.598 228.149 314.589 
4134 1
10394300 41435.6 -18678.9 1899 -248.26 10.0251 248.462 
4134.5 1
10394300 41261.9 -18751.9 1899 -349.393 -147.014 379.063 
4135 1
10394300 41140.6 -18820.5 1899 -243.047 -137.429 279.21 
4135.5 1
10394300 41140.7 -18829.2 1899 0.098704 -17.4267 17.427 
4136 1
10394300 41146.6 -19171.4 1899 11.9011 -692.708 692.81 
4136.5 1
10394300 41185.1 -19341.6 1899 75.4902 -333.613 342.048 
4137 1
10394300 41264.2 -19403.5 1899 159.595 -124.778 202.584 
4137.5 1
10394300 41442.1 -19382.9 1899 353.702 40.821 356.05 
4138 1
10394300 41571.1 -19294 1899 258.385 178.214 313.883 
4138.5 1
10394300 41670.8 -19244.9 1899 204.707 100.774 228.167 
4139 1
10394300 41684.4 -19130.6 1899 27.285 229.622 231.237 
4139.5 1
10394300 41647.5 -18855.2 1899 -71.2904 532.606 537.356 
4140 1
10394300 41523.2 -18765.5 1899 -250.543 180.953 309.056 
4140.5 1
10394300 41569.4 -18692 1899 92.3385 146.923 173.53 
4141 1
10394300 41598.5 -18769.9 1899 57.4622 -153.715 164.104 
4141.5 1
10394300 41612.3 -18780.1 1899 27.6882 -20.5645 34.4896 
4142 1
10394300 41620 -18727.5 1899 15.6229 106.397 107.538 
4142.5 1
10394300 41633.4 -18760.9 1899 27.0707 -67.4747 72.7026 
4143 1
10394300 41587.7 -18734.3 1899 -92.3906 53.6027 106.814 
4143.5 1
10394300 41479.6 -18705.1 1899 -217.876 58.871 225.69 
4144 1
10394300 41291.8 -18718.5 1899 -374.85 -26.7465 375.803 
4144.5 1
10394300 41191.4 -18775.7 1899 -196.863 -112.026 226.506 
4145 1
10394300 41219.3 -19171.7 1899 55.1815 -784.158 786.098 
4145.5 1
10394300 41283.9 -19324.3 1899 127.668 -301.581 327.491 
4146 1
10394300 41389.7 -19336.9 1899 213.402 -25.528 214.924 
4146.5 1
10394300 41455.1 -19297.4 1899 131.383 79.3173 153.469 
4147 1
10394300 41468 -19304.1 1899 25.7658 -13.4555 29.0676 
4147.5 1
10394300 41485.3 -19370.9 1899 33.8936 -130.812 135.132 
4148 1
10394300 41689.2 -19304 1899 418.62 137.284 440.556 
4148.5 1
10394300 41713 -19300.9 1899 48.5665 6.40093 48.9865 
4149 1
10394300 41531.9 -19308.8 1899 -357.99 -15.6691 358.333 
4149.5 1
10394300 41354.4 -19318.1 1899 -357.808 -18.7323 358.298 
4150 1
10394300 41263.5 -19239.2 1899 -179.614 155.855 237.806 
4150.5 1
10394300 41160.2 -19043.5 1899 -204.899 388.246 438.997 
4151 1
10394300 41132.1 -18948.9 1899 -56.5149 190.506 198.712 
4151.5 1
10394300 41077.2 -18961.8 1899 -110.71 -26.1875 113.765 
4152 1
10394300 41061.2 -19038.2 1899 -31.8419 -151.825 155.128 
4152.5 1
10394300 41053.2 -19127.3 1899 -16.0247 -177.124 177.847 
4153 1
10394300 41173.8 -19134.6 1899 239.825 -14.4408 240.259 
4153.5 1
10394300 41275.2 -19254.3 1899 202.736 -239.473 313.766 
4154 1
10394300 41369.9 -19293.2 1899 193.013 -79.1164 208.598 
4154.5 1
10394300 41390.9 -19278.7 1899 41.5358 28.6499 50.4583 
4155 1
10394300 41381.2 -19278.9 1899 -19.2913 -0.418419 19.2959 
4155.5 1
10394300 41425.4 -19335.5 1899 89.6507 -114.76 145.627 
4156 1
10394300 41438.7 -19330.6 1899 25.5987 9.35866 27.2558 
4156.5 1
10394300 41550.3 -19362 1899 226.356 -63.6048 235.122 
4157 1
10394300 41630.3 -19334.9 1899 160.598 54.3603 169.549 
4157.5 1
10394300 41547.2 -19379.9 1899 -166.931 -90.3504 189.814 
4158 1
10394300 41253.4 -19418.8 1899 -594.586 -78.6693 599.767 
4158.5 1
10394300 41123.2 -19099.4 1899 -262.496 643.954 695.399 
4159 1
10394300 41035.7 -18899.3 1899 -173.989 397.811 434.195 
4159.5 1
10394300 41089.6 -18808.9 1899 104.78 175.931 204.77 
4160 1
10394300 41204.8 -18738.2 1899 231.321 141.82 271.334 
4160.5 1
10394300 41338.2 -18651.5 1899 270.132 175.568 322.173 
4161 1
10394300 41649.2 -18941.6 1899 627.049 -584.91 857.503 
4161.5 1
10394300 41616.2 -19138.6 1899 -64.3596 -383.93 389.287 
4162 1
10394300 41524.6 -19286.6 1899 -180.259 -291.479 342.715 
4162.5 1
10394300 41150.6 -19114.6 1899 -749.642 344.833 825.15 
4163 1
10394300 41089.9 -19193.3 1899 -121.529 -157.744 199.129 
4163.5 1
10394300 41080.2 -19218.4 1899 -19.6312 -50.8075 54.4682 
4164 1
10394300 41074.9 -19008 1899 -10.7661 426.744 426.879 
4164.5 1
10394300 41174 -19079 1899 200.967 -144.016 247.242 
4165 1
10394300 41327 -19317.5 1899 301.181 -469.488 557.79 
4165.5 1
10394300 41341.5 -19334.5 1899 29.2524 -34.1278 44.949 
4166 1
10394300 41361.5 -19354.5 1899 40.9836 -41.1412 58.0711 
4166.5 1
10394300 41347.1 -19341.5 1899 -28.9231 26.1538 38.9945 
4167 1
10394300 41375.5 -19317.4 1899 57.0372 48.2503 74.7083 
4167.5 1
10394300 41342.9 -19383.7 1899 -63.0752 -128.297 142.964 
4168 1
10394300 41387.8 -19482.1 1899 89.9895 -197.132 216.701 
4168.5 1
10394300 41385.2 -19476.8 1899 -5.42201 11.071 12.3275 
4169 1
10394300 41262.6 -19306.9 1899 -236.794 327.878 404.444 
4169.5 1
10394300 41142 -19241.5 1899 -237.345 128.796 270.039 
4170 1
10394300 41043.6 -19127.8 1899 -206.257 238.429 315.263 
4170.5 1
10394300 41066.5 -19038.9 1899 45.7546 177.338 183.145 
4171 1
10394300 41252 -18902.6 1899 362.938 266.693 450.388 
4171.5 1
10394300 41370.4 -18844.8 1899 238.679 116.681 265.673 
4172 1
10394300 41284.4 -19146.4 1899 -168.681 -591.349 614.936 
4172.5 1
10394300 41244.5 -19350.9 1899 -78.2292 -401.898 409.441 
4173 1
10394300 41310.5 -19348.8 1899 133.99 4.37774 134.061 
4173.5 1
10394300 41330.9 -19324.6 1899 41.6732 49.1932 64.4719 
4174 1
10394300 41236.2 -19385.1 1899 -186.802 -119.384 221.692 
4174.5 1
10394300 41333.9 -19377.6 1899 190.337 14.6199 190.898 
4175 1
10394300 41422.8 -19405.2 1899 182.729 -56.6487 191.309 
4175.5 1
10394300 41398.6 -19407.4 1899 -49.1937 -4.3219 49.3832 
4176 1
10394300 41463.1 -19376.6 1899 125.977 60.1283 139.591 
4176.5 1
10394300 41478.2 -19346.2 1899 30.4483 61.5429 68.6631 
4177 1
10394300 41572.6 -19300.9 1899 190.887 91.6639 211.755 
4177.5 1
10394300 41556.4 -19384 1899 -32.5816 -166.619 169.775 
4178 1
10394300 41558.8 -19302.9 1899 4.78307 161.639 161.71 
4178.5 1
10394300 41519.3 -19351.2 1899 -79.2731 -97.1358 125.378 
4179 1
10394300 41499.1 -19266.6 1899 -41.2873 172.684 177.552 
4179.5 1
10394300 41560.7 -19115.9 1899 121.813 297.8 321.75 
4180 1
10394300 41525.5 -19004.8 1899 -68.853 216.958 227.621 
4180.5 1
10394300 41535.2 -18936.8 1899 19.7802 138.776 140.178 
4181 1
10394300 41507.3 -18932.6 1899 -55.8039 8.4785 56.4443 
4181.5 1
10394300 41602.2 -18902 1899 185.727 59.9127 195.152 
4182 1
10394300 41557 -18992.7 1899 -89.7109 -179.945 201.068 
4182.5 1
10394300 41456.4 -19027.9 1899 -201.286 -70.3297 213.219 
4183 1
10394300 41509.7 -19062.9 1899 105.824 -69.5753 126.647 
4183.5 1
10394300 41601.2 -19003.2 1899 188.192 122.824 224.727 
4184 1
10394300 41605.6 -19185.9 1899 8.78247 -363.216 363.322 
4184.5 1
10394300 41628 -19102.1 1899 44.5011 166.372 172.221 
4185 1
10394300 41711.5 -19031.9 1899 167 140.297 218.11 
4185.5 1
10394300 41729.3 -19038.2 1899 35.4735 -12.4009 37.5786 
4186 1
10394300 41757.4 -19023.1 1899 56.6953 30.4081 64.3352 
4186.5 1
10394300 41707.5 -19059.8 1899 -100.944 -74.2924 125.335 
4187 1
10394300 41704.6 -19120.6 1899 -5.60374 -120.868 120.998 
4187.5 1
10394300 41699.1 -19168.2 1899 -10.8287 -92.5835 93.2146 
4188 1
10394300 41703.2 -19147.8 1899 8.54701 42.1019 42.9607 
4188.5 1
10394300 41662.2 -19050.7 1899 -81.2208 192.188 208.646 
4189 1
10394300 41676.4 -19017 1899 28.1716 67.0264 72.7061 
4189.5 1
10394300 41658.8 -19056.4 1899 -35.7199 -80.2131 87.8069 
4190 1
10394300 41631.9 -19140.5 1899 -54.489 -170.274 178.78 
4190.5 1
10394300 41492.3 -19305.3 1899 -278.129 -328.302 430.277 
4191 1
10394300 41418.1 -19324.1 1899 -147.294 -37.3714 151.961 
4191.5 1
10394300 41419.5 -19355.8 1899 2.76914 -63.154 63.2147 
4192 1
10394300 41327.2 -19113.8 1899 -188.997 495.902 530.696 
4192.5 1
10394300 41240.7 -18890.4 1899 -169.308 437.216 468.853 
4193 1
10394300 41265.3 -18764.5 1899 48.2224 246.994 251.658 
4193.5 1
10394300 41189.4 -18744.7 1899 -157.191 40.9301 162.432 
4194 1
10394300 41156.2 -18790.1 1899 -65.554 -89.8232 111.2 
4194.5 1
10394300 41254.2 -18586.8 1899 196.033 406.593 451.384 
4195 1
10394300 41350.2 -18578.9 1899 193.126 16.0745 193.794 
4195.5 1
10394300 41333.1 -18634.5 1899 -33.6715 -109.749 114.798 
4196 1
10394300 41269.4 -18705.7 1899 -126.669 -141.579 189.973 
4196.5 1
10394300 41113 -18990.8 1899 -316.017 -576.024 657.016 
4197 1
10394300 41054.6 -19111.4 1899 -118.276 -244.094 271.24 
4197.5 1
10394300 41195.7 -19236.6 1899 276.751 -245.518 369.96 
4198 1
10394300 41373.5 -19263.4 1899 347.238 -52.3158 351.157 
4198.5 1
10394300 41342.2 -19220.6 1899 -63.6848 87.1959 107.976 
4199 1
10394300 41450.6 -19221.3 1899 219.014 -1.3542 219.019 
4199.5 1
10394300 41541.6 -19094.8 1899 182.365 253.507 312.286 
4200 1
10394300 41739.3 -18997.1 1899 399.278 197.258 445.347 
4200.5 1
10394300 41740.9 -18986.3 1899 3.09991 21.3259 21.55 
4201 1
10394300 41700.7 -19170.7 1899 -80.2667 -368.8 377.434 
4201.5 1
10394300 41570.9 -19198.7 1899 -262.222 -56.5657 268.254 
4202 1
10394300 41485.7 -19207.9 1899 -172.256 -18.7205 173.27 
4202.5 1
10394300 41292.5 -19171.7 1899 -390.303 73.266 397.12 
4203 1
10394300 41165.7 -19187.9 1899 -247.616 -31.779 249.646 
4203.5 1
10394300 41191.9 -19345.6 1899 51.2614 -307.935 312.172 
4204 1
10394300 41166.7 -19054.7 1899 -50.9091 587.609 589.811 
4204.5 1
10394300 41340.6 -18880.1 1899 346.348 347.942 490.938 
4205 1
10394300 41517.5 -18938.8 1899 353.867 -117.467 372.854 
4205.5 1
10394300 41605.9 -18939.9 1899 178.091 -2.28495 178.106 
4206 1
10394300 41628.1 -19118.8 1899 44.3209 -356.991 359.732 
4206.5 1
10394300 41410.7 -19333.6 1899 -450.948 -445.762 634.08 
4207 1
10394300 41314.4 -19424.3 1899 -191.565 -180.204 263.003 
4207.5 1
10394300 41372.8 -19408.5 1899 115.7 31.2588 119.848 
4208 1
10394300 41379.4 -19394 1899 13.3123 29.0581 31.9624 
4208.5 1
10394300 41303.8 -19295 1899 -149.492 195.652 246.227 
4209 1
10394300 41224.2 -19277.1 1899 -160.872 36.2082 164.897 
4209.5 1
10394300 41212 -19268.9 1899 -24.6528 16.673 29.7616 
4210 1
10394300 41237.1 -19201.1 1899 49.2997 132.913 141.762 
4210.5 1
10394300 41268 -19166.5 1899 61.5911 69.0816 92.5512 
4211 1
10394300 41281.1 -19255.8 1899 26.1289 -177.583 179.495 
4211.5 1
10394300 41272.2 -19341.6 1899 -18.1596 -173.393 174.342 
4212 1
10394300 41147.1 -19236.6 1899 -250.666 210.509 327.334 
4212.5 1
10394300 41166.8 -19046.2 1899 39.1606 378.411 380.432 
4213 1
10394300 41100.9 -18903.8 1899 -133.834 289.4 318.847 
4213.5 1
10394300 41147.3 -18799.7 1899 91.265 204.984 224.383 
4214 1
10394300 41225.8 -18725.5 1899 156.184 147.467 214.802 
4214.5 1
10394300 41188.4 -18776.9 1899 -75.1357 -103.05 127.533 
4215 1
10394300 41241.2 -18787.3 1899 104.975 -20.7764 107.011 
4215.5 1
10394300 41270.4 -18786.1 1899 58.7481 2.34373 58.7948 
4216 1
10394300 41218.1 -18763.7 1899 -102.722 44.064 111.774 
4216.5 1
10394300 41266.6 -18947.1 1899 96.9451 -366.725 379.323 
4217 1
10394300 41253.4 -19202 1899 -27.1685 -522.383 523.089 
4217.5 1
10394300 41297.7 -19210.9 1899 87.6623 -17.5042 89.3929 
4218 1
10394300 41199.1 -19210.5 1899 -201.712 0.6517 201.713 
4218.5 1
10394300 41131.8 -19245.6 1899 -133.78 -69.648 150.824 
4219 1
10394300 41081.7 -19243.2 1899 -98.8036 4.76841 98.9186 
4219.5 1
10394300 41103.2 -19267.8 1899 43.7099 -50.1332 66.5123 
4220 1
10394300 41122.5 -19323.1 1899 38.0082 -108.649 115.105 
4220.5 1
10394300 41161.6 -19265.2 1899 78.0746 115.604 139.499 
4221 1
10394300 41154.7 -19276.3 1899 -14.245 -22.9503 27.0118 
4221.5 1
10394300 41247.2 -19467.1 1899 183.212 -377.891 419.962 
4222 1
10394300 41421.1 -19481.3 1899 338.254 -27.558 339.375 
4222.5 1
10394300 41570.2 -19381 1899 305.609 205.549 368.303 
4223 1
10394300 41634.9 -19041.7 1899 128.657 674.524 686.684 
4223.5 1
10394300 41625.5 -18762.5 1899 -19.2811 568.586 568.913 
4224 1
10394300 41614.1 -18728.4 1899 -22.9177 68.6316 72.3569 
4224.5 1
10394300 41677.9 -18648.5 1899 126.059 157.962 202.096 
4225 1
10394300 41688.8 -18709.7 1899 21.5554 -120.738 122.647 
4225.5 1
10394300 41670.5 -18780.2 1899 -36.1378 -139.328 143.938 
4226 1
10394300 41635.9 -18791.4 1899 -69.4246 -22.3304 72.9275 
4226.5 1
10394300 41688.2 -18850.8 1899 104.297 -118.384 157.774 
4227 1
10394300 41681.5 -18968.6 1899 -13.322 -233.702 234.081 
4227.5 1
10394300 41692.7 -19068.4 1899 22.9822 -204.955 206.24 
4228 1
10394300 41597.1 -19153.8 1899 -196.2 -175.362 263.147 
4228.5 1
10394300 41672.4 -19107.5 1899 147.479 90.7563 173.167 
4229 1
10394300 41673 -19085.2 1899 1.30133 45.1128 45.1315 
4229.5 1
10394300 41720.7 -19095.2 1899 95.0484 -19.9203 97.1134 
4230 1
10394300 41628.4 -19344.9 1899 -185.313 -501.291 534.447 
4230.5 1
10394300 41453.4 -19366.4 1899 -345.309 -42.5472 347.92 
4231 1
10394300 41289.6 -19187.1 1899 -327.571 358.714 485.777 
4231.5 1
10394300 41276 -18954.8 1899 -26.7681 458.129 458.91 
4232 1
10394300 41219.2 -18970.4 1899 -112.225 -30.7453 116.36 
4232.5 1
10394300 41107.5 -18997.4 1899 -224.777 -54.326 231.249 
4233 1
10394300 41093.4 -19156.6 1899 -28.1429 -318.571 319.812 
4233.5 1
10394300 41175.4 -19518.8 1899 164.846 -728.658 747.072 
4234 1
10394300 41287.9 -19338.9 1899 229.27 366.453 432.265 
4234.5 1
10394300 41328.3 -18931.6 1899 81.3652 821.141 825.162 
4235 1
10394300 41302.6 -18892.6 1899 -51.8038 78.7879 94.2929 
4235.5 1
10394300 41255.8 -18860.3 1899 -94.28 64.9612 114.493 
4236 1
10394300 41250.9 -19007.6 1899 -9.71429 -294.714 294.874 
4236.5 1
10394300 41323.5 -18923.4 1899 144.277 167.424 221.013 
4237 1
10394300 41321.4 -19110.3 1899 -4.2349 -369.283 369.307 
4237.5 1
10394300 41291.5 -19439.4 1899 -60.1959 -663.594 666.319 
4238 1
10394300 41355.1 -19392.2 1899 126.385 93.8654 157.429 
4238.5 1
10394300 41446.1 -19396.1 1899 182.508 -7.72975 182.671 
4239 1
10394300 41401.4 -19400.6 1899 -89.6078 -9.01804 90.0604 
4239.5 1
10394300 41422.9 -19387.8 1899 41.8288 24.8749 48.6663 
4240 1
10394300 41428.1 -19349 1899 10.3797 78.197 78.8829 
4240.5 1
10394300 41334.4 -19365.8 1899 -188.049 -33.7063 191.046 
4241 1
10394300 41282.7 -19418.1 1899 -103.636 -104.781 147.375 
4241.5 1
10394300 41363 -19460.2 1899 156.808 -82.3103 177.098 
4242 1
10394300 41451.6 -19503.8 1899 180.479 -88.8633 201.17 
4242.5 1
10394300 41309.5 -19405.2 1899 -285.372 198.056 347.367 
4243 1
10394300 41234.4 -19018.9 1899 -149.687 769.493 783.917 
4243.5 1
10394300 41357.4 -18850.2 1899 247.131 338.784 419.343 
4244 1
10394300 41562.1 -18817.6 1899 407.797 64.8833 412.927 
4244.5 1
10394300 41564.8 -18918.6 1899 5.26466 -201.195 201.264 
4245 1
10394300 41606.1 -18866.5 1899 82.079 103.664 132.224 
4245.5 1
10394300 41385.6 -18999 1899 -443.662 -266.6 517.601 
4246 1
10394300 41251.8 -19233.5 1899 -265.42 -465.212 535.602 
4246.5 1
10394300 41303.1 -19392.2 1899 100.87 -311.881 327.788 
4247 1
10394300 41429.9 -19401.1 1899 253.936 -17.7498 254.556 
4247.5 1
10394300 41420.7 -19375.8 1899 -18.8577 52.0621 55.3722 
4248 1
10394300 41431.1 -19370.6 1899 21.2687 10.6512 23.7867 
4248.5 1
10394300 41394.4 -19286.6 1899 -73.4326 168.337 183.656 
4249 1
10394300 41518.2 -19230.2 1899 241.298 109.858 265.129 
4249.5 1
10394300 41487.3 -19019.9 1899 -61.2447 416.407 420.887 
4250 1
10394300 41705 -18925.9 1899 447.972 193.427 487.947 
4250.5 1
10394300 41665.9 -18759.2 1899 -77.5227 330.771 339.734 
4251 1
10394300 41656 -18743.1 1899 -19.3917 31.529 37.0151 
4251.5 1
10394300 41665.8 -18831.9 1899 19.8511 -179.136 180.233 
4252 1
10394300 41680.5 -18884.8 1899 30.2311 -108.895 113.014 
4252.5 1
10394300 41736.3 -18946.9 1899 111.942 -124.663 167.547 
4253 1
10394300 41723 -18917.9 1899 -25.7475 56.2015 61.8187 
4253.5 1
10394300 41654.3 -18903.8 1899 -139.053 28.5069 141.945 
4254 1
10394300 41650.6 -19101.3 1899 -7.41869 -399.675 399.744 
4254.5 1
10394300 41474.6 -19246.6 1899 -343.08 -283.347 444.96 
4255 1
10394300 41365.1 -19258.8 1899 -213.579 -23.7881 214.899 
4255.5 1
10394300 41339.5 -19278.2 1899 -52.1698 -39.4799 65.4244 
4256 1
10394300 41364.3 -19295.8 1899 50.9143 -35.9395 62.321 
4256.5 1
10394300 41403.1 -19288.6 1899 77.0539 14.1396 78.3405 
4257 1
10394300 41401 -19335.7 1899 -4.24328 -93.1672 93.2638 
4257.5 1
10394300 41409.3 -19328.9 1899 17.1293 13.9572 22.0956 
4258 1
10394300 41580.5 -19193.1 1899 338.995 269.013 432.765 
4258.5 1
10394300 41622.2 -19113.2 1899 82.4829 158.253 178.458 
4259 1
10394300 41663.6 -18965.2 1899 83.9859 299.473 311.027 
4259.5 1
10394300 41586.3 -19014.1 1899 -150.794 -95.3773 178.425 
4260 1
10394300 41530.4 -18853.5 1899 -111.802 321.363 340.255 
4260.5 1
10394300 41614.1 -18789.7 1899 170.24 129.568 213.938 
4261 1
10394300 41595.9 -18712.1 1899 -35.8455 152.718 156.869 
4261.5 1
10394300 41509.2 -18696.9 1899 -172.776 30.4117 175.432 
4262 1
10394300 41336.5 -18756.1 1899 -348.253 -119.355 368.138 
4262.5 1
10394300 41127.7 -18908.9 1899 -421.818 -308.687 522.703 
4263 1
10394300 41033.7 -19056.1 1899 -188.243 -294.99 349.935 
4263.5 1
10394300 41097.8 -19050.9 1899 128.741 10.3285 129.154 
4264 1
10394300 41144.7 -18824.7 1899 93.7363 452.418 462.026 
4264.5 1
10394300 41355 -18636.4 1899 412.325 369.328 553.547 
4265 1
10394300 41530.6 -18610.6 1899 354.779 52.0036 358.57 
4265.5 1
10394300 41575.9 -18647.6 1899 90.2653 -73.6176 116.479 
4266 1
10394300 41506.2 -18705.2 1899 -167.563 -138.584 217.446 
4266.5 1
10394300 41389.7 -18854.7 1899 -202.661 -259.948 329.612 
4267 1
10394300 41301.1 -19163.6 1899 -170.753 -595.28 619.286 
4267.5 1
10394300 41294.3 -19315.1 1899 -13.5032 -303.488 303.788 
4268 1
10394300 41226.4 -19264.6 1899 -141.913 105.453 176.804 
4268.5 1
10394300 41228.6 -18951.1 1899 4.42378 618.221 618.237 
4269 1
10394300 41363.4 -18888.9 1899 264.23 122.11 291.081 
4269.5 1
10394300 41427.5 -18794.6 1899 133.353 196.02 237.08 
4270 1
10394300 41548.6 -18762 1899 244.589 65.8009 253.285 
4270.5 1
10394300 41546 -18800.9 1899 -5.02232 -75.8929 76.0589 
4271 1
10394300 41686.8 -18831.2 1899 279.304 -60.2651 285.732 
4271.5 1
10394300 41634.7 -18825.1 1899 -104.11 12.3187 104.836 
4272 1
10394300 41396.8 -18996 1899 -480.697 -345.31 591.869 
4272.5 1
10394300 41194.1 -19250.6 1899 -409.491 -514.286 657.398 
4273 1
10394300 41332.9 -19331.4 1899 271.205 -157.785 313.765 
4273.5 1
10394300 41608.2 -19239.8 1899 546.082 181.722 575.524 
4274 1
10394300 41514.6 -19269.8 1899 -193.261 -62.1424 203.006 
4274.5 1
10394300 41374 -19386.8 1899 -284.647 -236.686 370.195 
4275 1
10394300 41243.1 -19397.5 1899 -255.221 -20.9177 256.077 
4275.5 1
10394300 41293.8 -19299.8 1899 100.744 193.758 218.383 
4276 1
10394300 41528.1 -19111 1899 465.799 375.44 598.267 
4276.5 1
10394300 41597 -19006.7 1899 136.081 206.142 247.007 
4277 1
10394300 41591.7 -18873.9 1899 -10.832 270.958 271.174 
4277.5 1
10394300 41638.1 -18851.8 1899 93.2742 44.4525 103.325 
4278 1
10394300 41618.8 -18986.9 1899 -37.6919 -262.913 265.601 
4278.5 1
10394300 41627.1 -18878.7 1899 16.8513 219.535 220.181 
4279 1
10394300 41532.5 -18761.2 1899 -193.093 239.874 307.936 
4279.5 1
10394300 41481.7 -18673.5 1899 -101.09 174.609 201.761 
4280 1
10394300 41506.8 -18691.9 1899 49.3532 -36.1361 61.1683 
4280.5 1
10394300 41351.4 -18781.6 1899 -313.364 -180.876 361.819 
4281 1
10394300 41271.6 -19080.1 1899 -163.161 -610.576 632 
4281.5 1
10394300 41183.1 -19259.9 1899 -177.212 -360.292 401.515 
4282 1
10394300 41124.9 -19288 1899 -113.478 -54.7201 125.982 
4282.5 1
10394300 41147.5 -19280.5 1899 44.6836 14.7461 47.0539 
4283 1
10394300 41148.8 -19301.5 1899 2.55062 -42.8661 42.9419 
4283.5 1
10394300 41209.7 -19312 1899 121.13 -20.8748 122.916 
4284 1
10394300 41193.7 -19122.4 1899 -31.746 376.134 377.471 
4284.5 1
10394300 41188.2 -19032.9 1899 -11.0442 179.862 180.201 
4285 1
10394300 41218.6 -19205.1 1899 61.4517 -348.612 353.987 
4285.5 1
10394300 41229.6 -19321.9 1899 22.2318 -234.509 235.561 
4286 1
10394300 41158.9 -19337.9 1899 -139.617 -31.5582 143.139 
4286.5 1
10394300 41183.4 -19445.4 1899 48.5149 -212.871 218.33 
4287 1
10394300 41077.2 -19352.5 1899 -217.63 190.202 289.032 
4287.5 1
10394300 41232.5 -19344.2 1899 318.986 17.0928 319.444 
4288 1
10394300 41341.3 -19393.4 1899 213.724 -96.5479 234.52 
4288.5 1
10394300 41439.9 -19286.6 1899 191.773 207.615 282.632 
4289 1
10394300 41591.3 -18985.6 1899 308.453 613.091 686.311 
4289.5 1
10394300 41633.5 -18801.8 1899 85.5828 372.88 382.575 
4290 1
10394300 41682.3 -18935.5 1899 97.2265 -266.287 283.481 
4290.5 1
10394300 41681.9 -19020.9 1899 -0.746301 -168.242 168.244 
4291 1
10394300 41584.6 -19112.2 1899 -195.016 -182.97 267.413 
4291.5 1
10394300 41366.3 -19211.4 1899 -444.663 -201.887 488.348 
4292 1
10394300 41262.6 -19295.5 1899 -199.835 -162.125 257.329 
4292.5 1
10394300 41300.1 -19356.7 1899 75.7687 -123.621 144.993 
4293 1
10394300 41291.1 -19429.1 1899 -18.1929 -146.365 147.491 
4293.5 1
10394300 41294.5 -19415.8 1899 6.82115 26.9087 27.7598 
4294 1
10394300 41277.4 -19358.4 1899 -34.0048 114.139 119.097 
4294.5 1
10394300 41215.8 -19017.8 1898.62 -123.022 681.022 692.044 
4295 1
10394300 41170.2 -18935.5 1899 -91.4466 165.022 188.666 
4295.5 1
10394300 41105.2 -18990.4 1899 -126.706 -107.073 165.889 
4296 1
10394300 41077.6 -18974.7 1899 -55.6429 31.7263 64.0523 
4296.5 1
10394300 41265.6 -18751.6 1899 384.514 456.134 596.581 
4297 1
10394300 41560.6 -18715.1 1899 579.427 71.8496 583.865 
4297.5 1
10394300 41624.3 -18818.4 1899 125.669 -203.719 239.362 
4298 1
10394300 41616.1 -18783.2 1899 -16.8558 72.1281 74.0714 
4298.5 1
10394300 41591.9 -18690.7 1899 -49.082 188.042 194.342 
4299 1
10394300 41505.1 -18647.9 1899 -169.975 83.8692 189.54 
4299.5 1
10394300 41360.5 -18711 1899 -289.143 -126.286 315.518 
4300 1
10394300 41268.9 -18773.4 1899 -183.143 -124.857 221.654 
4300.5 1
10394300 41080.2 -18933.2 1899 -380.439 -322.027 498.433 
4301 1
10394300 41096.5 -19118.8 1899 32.5385 -371.264 372.687 
4301.5 1
10394300 41174.9 -19357.2 1899 156.846 -476.89 502.021 
4302 1
10394300 41260.5 -19464.1 1899 169.795 -212.127 271.714 
4302.5 1
10394300 41352.3 -19542.8 1899 183.983 -157.568 242.234 
4303 1
10394300 41435.3 -19518.7 1899 169.734 49.2371 176.731 
4303.5 1
10394300 41519.6 -19515.3 1899 165.688 6.69272 165.823 
4304 1
10394300 41599.8 -19428.7 1899 156.954 169.459 230.978 
4304.5 1
10394300 41634.6 -19338.2 1899 70.2409 182.751 195.784 
4305 1
10394300 41610.9 -19335.2 1899 -47.4796 6.16618 47.8783 
4305.5 1
10394300 41575.4 -19293.5 1899 -71.2194 83.3976 109.669 
4306 1
10394300 41589.8 -19281.5 1899 28.5801 23.8674 37.2354 
4306.5 1
10394300 41679.1 -19013.8 1899 178.819 536.303 565.33 
4307 1
10394300 41573.5 -18784.5 1899 -213.364 463.403 510.164 
4307.5 1
10394300 41441.4 -18709.1 1899 -266.822 152.292 307.225 
4308 1
10394300 41328.9 -18871.5 1899 -226.281 -326.73 397.436 
4308.5 1
10394300 41170.6 -19117.1 1899 -323.738 -502.281 597.572 
4309 1
10394300 41188.9 -19252.3 1899 35.9788 -265.636 268.062 
4309.5 1
10394300 41108.7 -19295.3 1899 -157.635 -84.5225 178.866 
4310 1
10394300 41040 -19317.1 1899 -138.214 -43.8142 144.992 
4310.5 1
10394300 41003.7 -19009.8 1899 -73.4974 621.938 626.265 
4311 1
10394300 41127.5 -19018.3 1899 242.685 -16.5913 243.251 
4311.5 1
10394300 41493.9 -19076.7 1899 725.536 -115.657 734.696 
4312 1
10394300 41568.8 -19037.1 1899 148.635 78.6456 168.159 
4312.5 1
10394300 41650.2 -18830.8 1899 164.569 416.628 447.953 
4313 1
10394300 41538 -18941.1 1899 -226.729 -222.688 317.799 
4313.5 1
10394300 41335.2 -19083.8 1899 -412.133 -290.025 503.952 
4314 1
10394300 41240.6 -19080.2 1899 -187.303 7.03949 187.435 
4314.5 1
10394300 41102.7 -18952.6 1899 -269.435 249.217 367.02 
4315 1
10394300 41075.4 -18854.6 1899 -55.6165 199.593 207.197 
4315.5 1
10394300 41141.5 -18861.6 1899 133.375 -14.1129 134.119 
4316 1
10394300 41115.5 -19028.2 1899 -52.7873 -337.278 341.384 
4316.5 1
10394300 41179.4 -19188.4 1899 128.047 -320.895 345.499 
4317 1
10394300 41238.4 -19368.5 1899 114.786 -350.472 368.791 
4317.5 1
10394300 41286.6 -19452.2 1899 95.7505 -165.98 191.618 
4318 1
10394300 41297.2 -19461.1 1899 21.6841 -18.3602 28.413 
4318.5 1
10394300 41370.4 -19402.9 1899 148.24 117.72 189.297 
4319 1
10394300 41520.6 -19416.9 1899 292.331 -27.1091 293.585 
4319.5 1
10394300 41624.8 -19345 1899 204.169 140.896 248.066 
4320 1
10394300 41398.9 -19167.8 1899 -459.972 360.802 584.596 
4320.5 1
10394300 41133.3 -19194 1899 -537.727 -52.943 540.327 
4321 1
10394300 41100.4 -19176.9 1899 -66.0356 34.2704 74.3986 
4321.5 1
10394300 41076 -19144.8 1899 -47.5634 62.6381 78.6499 
4322 1
10394300 41179.6 -19007 1899 206.786 275.05 344.112 
4322.5 1
10394300 41304.5 -18787 1899 249.733 440 505.932 
4323 1
10394300 41441.4 -18639.7 1899 279.514 300.583 410.461 
4323.5 1
10394300 41527.6 -18663.7 1899 177.981 -49.5868 184.76 
4324 1
10394300 41405.1 -18604.1 1899 -237.744 115.821 264.455 
4324.5 1
10394300 41171.3 -19066.6 1899 -465.832 -921.467 1032.52 
4325 1
10394300 41236.5 -19253.3 1899 131.746 -377.056 399.41 
4325.5 1
10394300 41252.7 -19356.9 1899 32.8224 -209.659 212.212 
4326 1
10394300 41377.7 -19391.5 1899 248.909 -68.9433 258.281 
4326.5 1
10394300 41451.7 -19410 1892.31 144.581 -36.1979 149.044 
4327 1
10394300 41294.7 -19245.6 1891.36 -318.414 333.527 461.115 
4327.5 1
10394300 41128.6 -19059.6 1891 -323.096 361.868 485.118 
4328 1
10394300 41068.8 -18969.5 1891 -119.987 180.427 216.681 
4328.5 1
10394300 41081.9 -18897.9 1891 26.5309 144.519 146.934 
4329 1
10394300 41104.8 -18879.9 1891 46.0497 36.1574 58.5486 
4329.5 1
10394300 41048.9 -18954.6 1891 -112.954 -150.949 188.532 
4330 1
10394300 41221.7 -18934 1891 347.757 41.5349 350.228 
4330.5 1
10394300 41518.4 -18920.6 1891 589.933 26.555 590.53 
4331 1
10394300 41618.4 -18802.7 1891 195.992 231.276 303.152 
4331.5 1
10394300 41649.2 -18827.2 1891 62.6665 -49.9765 80.1544 
4332 1
10394300 41620.4 -18727 1891 -56.6573 197.694 205.652 
4332.5 1
10394300 41590.4 -18742.1 1891 -59.611 -29.9145 66.696 
4333 1
10394300 41645.7 -18686.5 1891 114.272 114.749 161.943 
4333.5 1
10394300 41571.8 -18655.3 1891 -148.407 62.7565 161.13 
4334 1
10394300 41498.3 -18855.7 1891 -144.118 -392.997 418.589 
4334.5 1
10394300 41262.2 -19154 1891 -476.072 -601.382 767.011 
4335 1
10394300 41246 -19171.6 1891 -33.2384 -36.2456 49.1786 
4335.5 1
10394300 41160.2 -19189.3 1891 -167.55 -34.5124 171.068 
4336 1
10394300 41087.4 -19106.6 1891 -143.365 162.737 216.88 
4336.5 1
10394300 41117.3 -19036.3 1891 61.5249 144.711 157.247 
4337 1
10394300 41176 -19067.1 1891 114.453 -60.0111 129.231 
4337.5 1
10394300 41126.9 -19219.4 1891 -96.4075 -299.186 314.335 
4338 1
10394300 41081.2 -19245.6 1891 -92.3188 -53.047 106.474 
4338.5 1
10394300 41135.6 -19288.9 1891 109.481 -87.0055 139.843 
4339 1
10394300 41166.2 -19310.2 1891 62.6801 -43.7984 76.4663 
4339.5 1
10394300 41160.4 -19362.9 1891 -11.7473 -105.396 106.048 
4340 1
10394300 41209.9 -19258.9 1891 95.9302 201.55 223.216 
4340.5 1
10394300 41160.3 -19098.2 1891 -98.7041 320.115 334.987 
