# Supplementary material for: Intrinsic group behaviour II: On the dependence of triad spatial dynamics on social and personal features; and on the effect of social interaction on small group dynamics
Source: PLoS One. 2019 Dec 3;14(12):e0225704. doi: 10.1371/journal.pone.0225704 (PMC6890182; doi:10.1371/journal.pone.0225704)
Supplement: S1 Data Set — (ZIP) [file pone.0225704.s001.zip › set_2_int/group_traj_dyad_int/traj_2_0109_6.dat]

2 10331800 10331900 1 0 0 0 1 1 0 20 20 20 1704.01 1756.59 1651.43 
2598.5 1
10331800 45833 -19517.5 1290 0 0 0 
2599 1
10331800 45641.9 -19552.4 1324.62 -694.825 -126.853 706.31 
2599.5 2
10331900 45188.5 -20558.2 1381.5 0 0 0 
10331800 45561.4 -19665 1703.57 -160.81 -224.781 276.381 
2600 2
10331900 44865.8 -20768.5 1456.23 -1014.88 -661.043 1211.18 
10331800 45062.5 -20043.4 1647.77 -984.015 -746.321 1235.02 
2600.5 2
10331900 44222.1 -20918.4 1437.31 -1319.04 -307.219 1354.35 
10331800 44528.1 -20241.2 1549.69 -1095.05 -405.422 1167.69 
2601 2
10331900 43473.9 -20957 1414.21 -1502.45 -77.5409 1504.45 
10331800 43881.1 -20440.9 1610.43 -1299.06 -401 1359.55 
2601.5 2
10331900 43059.1 -21293.4 1454.14 -811.714 -658.233 1045.06 
10331800 43281.7 -20643.4 1651.71 -1173.05 -396.142 1238.13 
2602 2
10331900 42441.4 -21246.7 1640.79 -1206.33 91.0993 1209.77 
10331800 42822.6 -20692.9 1655.21 -896.624 -96.8192 901.836 
2602.5 2
10331900 41941.5 -21178.2 1631.62 -997.938 136.694 1007.26 
10331800 42302.8 -20680.1 1692.85 -1037.52 25.652 1037.84 
2603 2
10331900 41364.5 -21336.7 1673.38 -1160.97 -318.836 1203.95 
10331800 41775.5 -20755.4 1677.85 -1061.14 -151.525 1071.9 
2603.5 2
10331900 40793.6 -21476.5 1655.85 -1157.9 -283.508 1192.11 
10331800 41012.2 -20880.9 1737.77 -1548.14 -254.642 1568.94 
2604 2
10331900 40142.1 -21327.7 1745 -1321.58 301.763 1355.59 
10331800 40408.2 -20418.5 1657.08 -1225.15 938.056 1543.03 
2604.5 2
10331900 39580.5 -20909 1688.46 -1134.42 845.843 1415.05 
10331800 39802 -20284.7 1568 -1224.71 270.241 1254.17 
2605 2
10331900 39065.6 -20690.3 1602.57 -1013.57 430.54 1101.23 
10331800 39269.4 -20179.1 1791.71 -1048.37 207.775 1068.76 
2605.5 2
10331900 38482.3 -20540.3 1691.46 -1150.56 295.815 1187.98 
10331800 38751.2 -20117.3 1805.46 -1022.24 121.963 1029.49 
2606 2
10331900 37996.4 -20450.5 1728.92 -993.708 183.577 1010.52 
10331800 38219.5 -19946.1 1879.54 -1087.15 350.165 1142.15 
2606.5 2
10331900 37385.7 -20305.6 1719.14 -1206.86 286.355 1240.37 
10331800 37633.2 -19779 1870 -1158.74 330.192 1204.87 
2607 2
10331900 36990.5 -20139.5 1656.54 -787.356 330.885 854.058 
10331800 37099.8 -19651.8 1898.15 -1062.64 253.295 1092.41 
2607.5 2
10331900 36562.3 -20035.5 1652.77 -870.231 211.538 895.573 
10331800 36586.7 -19558.6 1778.54 -1042.84 189.493 1059.92 
2608 2
10331900 35777.9 -19956.2 1692.69 -1597.52 161.366 1605.65 
10331800 35869.6 -19475.8 1754.77 -1460.44 168.729 1470.16 
2608.5 2
10331900 34786.2 -19812.9 1663.5 -1971.59 284.895 1992.07 
10331800 35201.8 -19330.4 1710.86 -1327.69 288.948 1358.77 
2609 2
10331900 34270.9 -19744.9 1688.15 -1022.4 134.932 1031.27 
10331800 34708.3 -19150.6 1707.46 -979.123 356.772 1042.1 
2609.5 2
10331900 33633.1 -19575.8 1666.21 -1245.66 330.346 1288.72 
10331800 34245.8 -18880 1639.57 -903.363 528.546 1046.63 
2610 2
10331900 33068.2 -19413.1 1650.31 -1125.32 324.121 1171.07 
10331800 33477.6 -18781.8 1732.08 -1530.22 195.526 1542.66 
2610.5 2
10331900 32567.4 -19539.1 1642.71 -1026.38 -258.185 1058.36 
10331800 32781.2 -18749.4 1834.07 -1427.05 66.4295 1428.6 
2611 2
10331900 31949.4 -19402.7 1632.15 -1240.91 273.854 1270.77 
10331800 32310.9 -18667.2 1803.69 -944.36 165.056 958.676 
2611.5 2
10331900 31293 -19123.2 1597.64 -1323.36 563.464 1438.32 
10331800 31391.9 -18415.5 1774.86 -1852.81 507.522 1921.06 
2612 2
10331900 30258.3 -18686.4 1553.64 -2086.12 880.616 2264.37 
10331800 30680.1 -18150.5 1680.71 -1435.2 534.274 1531.42 
2612.5 2
10331900 29682 -18537.4 1502.71 -1157.2 299.34 1195.29 
10331800 30114.6 -17911.2 1559.5 -1135.4 480.493 1232.88 
2613 2
10331900 29290.4 -18273.8 1403.14 -773.857 520.892 932.836 
10331800 29509.1 -17659.1 1523.64 -1196.64 498.306 1296.25 
2613.5 2
10331900 28714.6 -18199.4 1471.14 -1149.42 148.417 1158.96 
10331800 28727.3 -17671.6 1721.79 -1560.59 -25.0927 1560.79 
2614 2
10331900 28117.9 -18063.3 1519.8 -1174.62 267.904 1204.78 
10331800 28162.3 -17415.7 1713.6 -1112.11 503.89 1220.94 
2614.5 2
10331900 27464 -18038.2 1569.79 -1292.23 49.6424 1293.18 
10331800 27739.1 -17296.1 1745.07 -836.345 236.213 869.062 
2615 2
10331900 27009.6 -17793.7 1509.4 -894.488 481.393 1015.8 
10331800 27166.2 -17093.7 1666 -1127.84 398.444 1196.15 
2615.5 2
10331900 26404.8 -17690.3 1463.79 -1207.21 206.349 1224.72 
10331800 26488.4 -17023.4 1603.5 -1352.84 140.471 1360.11 
2616 2
10331900 25589.6 -17327.4 1415.86 -1660.31 739.162 1817.42 
10331800 25570.9 -16752.4 1571.79 -1868.64 551.789 1948.4 
2616.5 2
10331900 25012.1 -17037.9 1429.67 -1152.57 577.825 1289.3 
10331800 25131.8 -16401.5 1594.6 -876.504 700.523 1122.05 
2617 2
10331900 24287.6 -16771 1498.93 -1426.16 525.328 1519.84 
10331800 24509.3 -16252.1 1585.21 -1225.42 293.945 1260.18 
2617.5 2
10331900 23787.5 -16559.4 1534.29 -1006.32 425.697 1092.66 
10331800 23855.7 -16039.4 1677.79 -1315.03 428.14 1382.97 
2618 2
10331900 23153.7 -16143.4 1609.79 -1270.11 833.81 1519.35 
10331800 23400.6 -15629.9 1747.64 -912.11 820.498 1226.85 
2618.5 2
10331900 22631.1 -16059.4 1581.29 -1073.19 172.485 1086.96 
10331800 22984.6 -15482 1710.5 -854.209 303.755 906.609 
2619 2
10331900 22080.3 -15934.3 1498.8 -1101.48 250.181 1129.53 
10331800 22242.5 -15345.7 1680.47 -1484.21 272.533 1509.02 
2619.5 2
10331900 21455.8 -15694.5 1439.5 -1249.1 479.533 1337.98 
10331800 21669.4 -15158.1 1638.86 -1146.22 375.324 1206.1 
2620 2
10331900 20897.6 -15236.8 1375.36 -1125.29 922.811 1455.28 
10331800 21160.4 -14784.6 1605.5 -1026.21 752.88 1272.77 
2620.5 2
10331900 20288.4 -14835.6 1403.53 -1208.82 796.003 1447.36 
10331800 20626.5 -14422.9 1585.2 -1059.17 717.678 1279.42 
2621 2
10331900 19705 -14627.7 1488.64 -1139.45 406.027 1209.63 
10331800 19926.6 -14121.7 1682.93 -1367.11 588.318 1488.33 
2621.5 2
10331900 19310.1 -14368.8 1535.57 -815.968 534.976 975.707 
10331800 19392.2 -13858.6 1649.5 -1104.04 543.536 1230.59 
2622 2
10331900 18862.3 -14061.2 1529.4 -890.135 611.502 1079.94 
10331800 18996.6 -13550.8 1631.87 -786.51 612.014 996.573 
2622.5 2
10331900 18269.4 -13634.6 1540.71 -1164.98 838.03 1435.09 
10331800 18477.9 -13178.2 1653.5 -1019 731.996 1254.66 
