# Supplementary material for: Intrinsic group behaviour II: On the dependence of triad spatial dynamics on social and personal features; and on the effect of social interaction on small group dynamics
Source: PLoS One. 2019 Dec 3;14(12):e0225704. doi: 10.1371/journal.pone.0225704 (PMC6890182; doi:10.1371/journal.pone.0225704)
Supplement: S1 Data Set — (ZIP) [file pone.0225704.s001.zip › set_2_int/group_traj_dyad_int/traj_2_0109_5.dat]

2 10305700 10310000 0 1 0 0 2 0 1 30 30 30 1682.56 1721.28 1643.84 
2457 1
10305700 41770.7 -20552.8 1271.83 0 0 0 
2457.5 1
10305700 40963.5 -20434.4 1600 -1702.81 249.859 1721.05 
2458 1
10305700 40284.4 -20271.9 1539.5 -1358.21 325.086 1396.57 
2458.5 1
10305700 39543.1 -20269.7 1533.4 -1497.57 4.29052 1497.57 
2459 1
10305700 39109.8 -19482.3 1445.53 -859.788 1562.3 1783.26 
2459.5 1
10305700 38404.6 -19168.3 1579.6 -1424.65 634.478 1559.54 
2460 1
10305700 37862.9 -18911.8 1631.2 -1094.28 518.114 1210.74 
2460.5 2
10310000 36826.7 -19410.7 1533 0 0 0 
10305700 37209.7 -18619.6 1638.8 -1319.6 590.303 1445.61 
2461 2
10310000 36492.8 -19200.7 1661 -1124.13 707.071 1328.01 
10305700 36539.7 -18427.2 1648.67 -1353.67 388.687 1408.37 
2461.5 2
10310000 35800.2 -18878.8 1682.56 -1352.76 628.743 1491.74 
10305700 35944.8 -18291.9 1614 -1161.82 264.307 1191.51 
2462 2
10310000 35152.4 -18674.3 1635.6 -1265.21 399.251 1326.71 
10305700 35298.5 -18084.5 1589.87 -1262.26 405.094 1325.67 
2462.5 2
10310000 34542.7 -18483.3 1668.73 -1231.78 385.859 1290.81 
10305700 34760.7 -17877.3 1602.4 -1086.46 418.451 1164.26 
2463 2
10310000 33748.5 -18359.6 1715 -1591.58 247.963 1610.78 
10305700 34191.3 -17697.3 1691.13 -1141.22 360.855 1196.91 
2463.5 2
10310000 33236.7 -18232.1 1698.47 -1019.39 253.918 1050.54 
10305700 33613.9 -17587.7 1629.33 -1150.2 218.327 1170.74 
2464 2
10310000 32654 -18206.7 1727.93 -1163.14 50.7366 1164.25 
10305700 32822 -17482.3 1641.36 -1580.57 210.341 1594.51 
2464.5 2
10310000 32061.1 -17868.7 1713 -1217.52 694.143 1401.5 
10305700 32099.5 -17082.9 1509.47 -1483.5 820.162 1695.13 
2465 2
10310000 31299.7 -17512.1 1643.2 -1484.21 695.127 1638.93 
10305700 31414.7 -16755.3 1361.73 -1334.89 638.467 1479.72 
2465.5 2
10310000 30578.6 -17232.6 1564.29 -1474.49 571.565 1581.39 
10305700 30800.8 -16512.1 1440.14 -1255.52 497.468 1350.48 
2466 2
10310000 29977.8 -17062.5 1673.33 -1211.38 342.819 1258.95 
10305700 30180.6 -16294.3 1554.8 -1250.37 439.123 1325.24 
2466.5 2
10310000 29388.2 -16935.4 1679.21 -1186.29 255.744 1213.54 
10305700 29533.1 -16157.4 1642.5 -1302.87 275.328 1331.65 
2467 2
10310000 28708.5 -16822.1 1752.67 -1340.59 223.462 1359.09 
10305700 28989.3 -15980.9 1673.13 -1072.46 348.248 1127.59 
2467.5 2
10310000 28131.5 -16535.9 1883.33 -1140.32 565.613 1272.89 
10305700 28303.5 -15832.1 1712.07 -1355.34 294.071 1386.87 
2468 2
10310000 27572.5 -16553.8 1887 -1113.68 -35.591 1114.25 
10305700 27684 -15703.1 1543.6 -1234.13 256.839 1260.57 
2468.5 2
10310000 26939.9 -16288.4 1764.93 -1272.86 534.09 1380.37 
10305700 27107.9 -15444.9 1461.93 -1159.1 519.527 1270.2 
2469 2
10310000 26223.8 -15984.6 1623.4 -1437.87 609.954 1561.89 
10305700 26389.5 -15223.9 1422.8 -1442.69 443.766 1509.4 
2469.5 2
10310000 25603.9 -15581.9 1611 -1227.47 797.511 1463.8 
10305700 25893.8 -14939.5 1438.43 -981.546 563.234 1131.67 
2470 2
10310000 25007.9 -15363.6 1637.07 -1226.48 449.148 1306.14 
10305700 25307.4 -14701.2 1612.57 -1206.5 490.3 1302.32 
2470.5 2
10310000 24456.1 -15137.3 1611.87 -1086.07 445.482 1173.88 
10305700 24779.5 -14445.7 1615.33 -1039.16 502.915 1154.46 
2471 2
10310000 23932 -14799 1684.07 -1052.48 679.25 1252.63 
10305700 24125.1 -14223.6 1626.79 -1314.18 445.965 1387.79 
2471.5 2
10310000 23365.6 -14495.4 1787.33 -1123.81 602.381 1275.07 
10305700 23367.3 -13921 1630.47 -1503.58 600.482 1619.05 
2472 2
10310000 22805.3 -14308.6 1659.29 -1096.51 365.474 1155.81 
10305700 22814.1 -13687.9 1487.79 -1082.57 456.108 1174.73 
2472.5 2
10310000 22112.6 -14091.4 1682.5 -1402.11 439.705 1469.44 
10305700 22210.6 -13400.4 1557.71 -1221.66 581.984 1353.2 
2473 2
10310000 21552.9 -13898.7 1643 -1130.88 389.322 1196.02 
10305700 21636.6 -13098.1 1646.14 -1159.45 610.678 1310.44 
2473.5 2
10310000 20970.7 -13611 1665.79 -1157.34 571.997 1290.98 
10305700 21118.9 -12772.6 1746.5 -1029.4 647.117 1215.9 
2474 2
10310000 20511.1 -13309.9 1729.07 -934.088 611.934 1116.68 
10305700 20747.9 -12469 1745 -754.065 617.16 974.423 
2474.5 2
10310000 20101.3 -13016 1788.47 -808.434 579.741 994.819 
10305700 20420.8 -12147.5 1722.4 -645.083 634.188 904.614 
2475 2
10310000 19583.5 -12700.8 1802 -1011.26 615.653 1183.93 
10305700 20052.6 -11828.4 1696.5 -719.057 623.261 951.576 
2475.5 2
10310000 19145.4 -12306.1 1760.93 -888.728 800.493 1196.09 
10305700 19673.2 -11485.9 1695.43 -769.632 694.581 1036.71 
2476 2
10310000 18637.2 -11866.1 1703 -1018.32 881.907 1347.12 
10305700 19293.6 -11103.3 1693.57 -760.664 766.819 1080.1 
2476.5 2
10310000 18235.2 -11511.3 1627.57 -813.765 718.19 1085.36 
10305700 18772.1 -10647.8 1662.36 -1055.67 922.065 1401.66 
2477 2
10310000 17545.2 -11179.4 1651 -1374.5 661.07 1525.21 
10305700 18227.1 -10197 1615.79 -1085.8 897.98 1409.02 
2477.5 2
10310000 16928.4 -10566.4 1704.14 -1241.16 1233.54 1749.89 
10305700 17343.7 -9793.5 1591.93 -1777.38 811.871 1954.02 
2478 2
10310000 16517.4 -10098.1 1618.6 -810.566 923.518 1228.78 
10305700 16859.1 -9467.87 1570.13 -955.781 642.275 1151.54 
2478.5 2
10310000 16099.8 -9583.29 1646.93 -825.325 1017.49 1310.13 
10305700 16457.7 -9013.57 1545.79 -793.318 897.817 1198.09 
2479 2
10310000 15650.5 -9021.93 1633.14 -898.571 1122.71 1438.03 
10305700 15944.9 -8308.5 1570.07 -1025.71 1410.14 1743.73 
2479.5 2
10310000 15294.8 -8343.29 1687.93 -710.009 1354.58 1529.38 
10305700 15620.1 -7825.93 1661.64 -648.275 963.216 1161.05 
2480 2
10310000 14939.1 -7882.86 1704.29 -718.615 930.159 1175.42 
10305700 15260.3 -7398 1673.57 -726.84 864.502 1129.45 
2480.5 2
10310000 14580.3 -7481.29 1724.29 -711.876 796.769 1068.46 
10305700 14783.5 -6893.36 1683.14 -946.003 1001.28 1377.49 
2481 2
10310000 14060.9 -7023.79 1734.43 -1032.66 909.543 1376.1 
10305700 14365.1 -6516.64 1678.29 -831.724 748.935 1119.23 
2481.5 2
10310000 13709.1 -6656 1733.15 -726.819 759.888 1051.52 
10305700 13931.4 -6176.62 1643.85 -896.195 702.536 1138.74 
2482 2
10310000 13259.5 -6340.71 1723.93 -904.581 634.378 1104.85 
10305700 13478.7 -5778.57 1607.07 -910.805 800.893 1212.85 
2482.5 2
10310000 12801.1 -5892 1658.86 -920.396 901.033 1288.02 
10305700 13057.2 -5399.86 1585.21 -846.386 760.47 1137.84 
2483 2
10310000 12285.3 -5408.79 1674.64 -1031.71 966.429 1413.65 
10305700 12548.3 -4826.86 1560.21 -1017.86 1146 1532.76 
2483.5 2
10310000 11726.4 -4774.79 1683.71 -1108.99 1257.94 1676.98 
10305700 12080.6 -4261.29 1651.93 -927.863 1122.17 1456.09 
2484 2
10310000 11273.6 -4333.57 1671.93 -887.675 865.126 1239.52 
10305700 11728.5 -3801.07 1598.93 -690.476 902.381 1136.24 
2484.5 2
10310000 10854.6 -3815.64 1654.07 -843.202 1042.11 1340.52 
10305700 11317 -3380.71 1641 -827.968 845.789 1183.59 
2485 2
10310000 10389.7 -3309.93 1691.93 -939.105 1021.65 1387.69 
10305700 10869.2 -2939.07 1669.14 -904.618 892.208 1270.58 
2485.5 2
10310000 9936.29 -2885.07 1768.43 -912.331 854.843 1250.24 
10305700 10341.6 -2497.71 1674.93 -1061.51 888.043 1383.99 
2486 2
10310000 9611.5 -2507 1776.07 -636.835 741.317 977.297 
10305700 9881.57 -1902.64 1691.64 -902.101 1166.81 1474.86 
2486.5 2
10310000 9346.15 -2227.77 1785.85 -540.42 568.698 784.52 
10305700 9772.92 -1601.62 1667.23 -221.28 613.091 651.801 
2487 2
10310000 8940.07 -1693.43 1768.57 -828.74 1090.49 1369.66 
10305700 9321.93 -1044.93 1686.21 -920.397 1136.1 1462.14 
2487.5 2
10310000 8546.21 -1115.86 1713.71 -767.753 1125.87 1362.73 
10305700 8621.71 -261.429 1615.21 -1364.94 1527.29 2048.34 
2488 2
10310000 8359.71 -574.5 1687.36 -366.405 1063.57 1124.91 
10305700 8070.57 472 1548.14 -1082.8 1440.92 1802.41 
2488.5 2
10310000 7907.23 -112.308 1711.92 -929.124 949.06 1328.15 
10305700 7711.85 795 1521.92 -736.602 663.244 991.199 
2489 2
10310000 7626.5 444.714 1648.43 -565.989 1123.03 1257.59 
10305700 7605.29 1066.64 1507.07 -214.84 547.667 588.299 
2489.5 2
10310000 7197.79 970.643 1581.07 -838.971 1029.21 1327.84 
10305700 7390 1556.21 1482.21 -421.303 958.065 1046.61 
2490 2
10310000 6767.36 1556.5 1530.29 -848.972 1155.54 1433.88 
10305700 6888 2077.93 1395.21 -990.138 1029.02 1428.03 
2490.5 2
10310000 6265.54 1987.31 1515.23 -1030.43 884.615 1358.06 
10305700 6403.23 2519.38 1383.85 -995.419 906.481 1346.32 
2491 2
10310000 5706.71 2452.64 1432.14 -1131.22 941.974 1472.07 
10305700 5886.21 3002.5 1400.57 -1046.59 977.966 1432.4 
2491.5 2
10310000 5112 2460.93 1402.29 -1175.32 16.3749 1175.44 
10305700 5321 3235.57 1396.5 -1117.02 460.615 1208.27 
2492 2
10310000 4524.36 2724.29 1429.07 -1145.5 513.367 1255.28 
10305700 4747.43 3211.29 1411.57 -1118.07 -47.3406 1119.07 
2492.5 2
10310000 3793.43 3003.43 1589.71 -1436.01 548.414 1537.17 
10305700 3986 3578.79 1468.79 -1495.93 722.004 1661.05 
2493 2
10310000 3123.57 3276.43 1663.57 -1353.25 551.515 1461.32 
10305700 3444.36 3866.64 1542.14 -1094.23 581.53 1239.16 
2493.5 2
10310000 2582.29 3477.86 1687.36 -1078.26 401.252 1150.5 
10305700 2913.57 4123.43 1605.5 -1057.34 511.525 1174.58 
2494 2
10310000 2042.14 3690.71 1666.07 -1089 429.147 1170.51 
10305700 2312.86 4415.5 1620.43 -1211.12 588.854 1346.68 
2494.5 2
10310000 1437.86 3917.29 1668.36 -1206.16 452.238 1288.15 
10305700 1754.14 4750.21 1590.43 -1115.2 668.092 1300.01 
2495 2
10310000 770.571 4165.43 1642.43 -1353.52 503.332 1444.08 
10305700 1092.36 4811.86 1527 -1342.36 125.036 1348.18 
2495.5 2
10310000 97.5 4217.29 1552.07 -1362.49 104.974 1366.53 
10305700 319.571 5058.36 1592.29 -1564.34 498.988 1642 
2496 2
10310000 -561 4532.43 1598.43 -1311.75 627.775 1454.23 
10305700 -430.143 5229.5 1560.79 -1493.45 340.922 1531.87 
2496.5 2
10310000 -1127.36 4757.43 1711 -1141.85 453.629 1228.66 
10305700 -1071.79 5526.86 1532.79 -1293.63 599.51 1425.8 
2497 2
10310000 -1700.57 4870.5 1729.07 -1169.83 230.758 1192.37 
10305700 -1670.64 5735.5 1452.64 -1222.16 425.802 1294.21 
2497.5 2
10310000 -2170.33 4968.87 1784.6 -924.728 193.635 944.784 
10305700 -2203.87 5721.8 1485.4 -1049.65 -26.9685 1050 
2498 2
10310000 -2674.93 5115.07 1752 -1007.18 291.826 1048.6 
10305700 -2719.5 5943.36 1601.21 -1029.21 442.23 1120.2 
2498.5 2
10310000 -3273.73 5235.4 1686.27 -1192.84 239.698 1216.68 
10305700 -3208.87 6036.8 1597.07 -974.834 186.141 992.446 
2499 2
10310000 -3939.86 5427.21 1615 -1308.69 376.845 1361.87 
10305700 -3825.79 6395.71 1527.79 -1212.02 705.136 1402.22 
2499.5 2
10310000 -4604.93 5703.71 1500.64 -1346.3 559.717 1458.01 
10305700 -4325.64 6551.71 1464.29 -1011.86 315.789 1059.99 
2500 2
10310000 -5326.79 5974.64 1264.71 -1485.3 557.466 1586.47 
10305700 -4717.5 6749 1429.64 -806.29 405.938 902.712 
2500.5 2
10310000 -6122.2 6287.73 1407.27 -1571.96 618.756 1689.36 
10305700 -5242.33 7014.27 1402.73 -1037.22 524.242 1162.18 
2501 2
10310000 -6720.71 6589.36 1381.79 -1180.5 594.919 1321.94 
10305700 -5759.64 7174.36 1385.14 -1020.33 315.76 1068.08 
2501.5 2
10310000 -7288.93 6938.36 1467.36 -1152.56 707.911 1352.61 
10305700 -6354.86 7434.36 1365.29 -1207.33 527.383 1317.49 
2502 2
10310000 -7643.43 7283 1481.07 -716.162 696.248 998.824 
10305700 -7355.14 7859.36 1322 -2020.78 858.586 2195.61 
2502.5 2
10310000 -8187.13 7712 1448.13 -1059.85 836.257 1350.04 
10305700 -7659.27 8253.4 1631.73 -592.834 768.115 970.285 
2503 2
10310000 -8471.07 8272.93 1493.5 -554.567 1095.56 1227.93 
10305700 -7835.5 8677.21 1552.57 -344.206 827.762 896.475 
2503.5 2
10310000 -8832.86 8783.43 1546.43 -727.939 1027.16 1258.95 
10305700 -8076.43 9084.79 1492.43 -484.766 820.063 952.629 
2504 2
10310000 -9101.86 9269.14 1439.43 -551.23 995.316 1137.76 
10305700 -8254.43 9495.43 1426.29 -364.754 841.481 917.135 
2504.5 2
10310000 -9248.36 9930.29 1356.86 -296.559 1338.35 1370.81 
10305700 -8375.93 9854.36 1461.93 -245.951 726.576 767.076 
2505 2
10310000 -9172.86 10505.8 1292.57 150.699 1148.7 1158.55 
10305700 -8572.43 10230 1410.43 -392.216 749.786 846.175 
2505.5 2
10310000 -8978.38 11042.5 1283.46 385.858 1064.99 1132.73 
10305700 -8691.54 10535.4 1457.54 -236.329 605.922 650.379 
2506 2
10310000 -8703.86 11596.9 1473.57 543.619 1097.8 1225.03 
10305700 -8612.57 10946.7 1404.36 156.37 814.514 829.388 
2506.5 2
10310000 -8283.43 12053.2 1413.36 830.887 901.75 1226.18 
10305700 -8432.71 11299.6 1379.14 355.449 697.346 782.71 
2507 2
10310000 -8006.21 12342.1 1539.79 558.9 582.517 807.276 
10305700 -8244.71 11615.8 1310 379.032 637.529 741.693 
2507.5 2
10310000 -7867.57 12415.1 1223 281.794 148.374 318.47 
10305700 -8225.71 11810.3 1212.93 38.6179 395.325 397.207 
2508 2
10310000 -7718.64 12644.8 1226.93 301.475 464.864 554.063 
10305700 -8071.93 12016.1 1365.36 311.307 416.57 520.041 
2508.5 2
10310000 -7604.36 12662.6 1285 231.348 36.1481 234.155 
10305700 -7891.36 12190.3 1170.64 365.529 352.66 507.918 
2509 2
10310000 -7574.47 13009.5 1275.6 57.9273 672.268 674.759 
10305700 -7672.8 12286.7 1068.73 423.56 186.914 462.969 
2509.5 1
10305700 -7558 12509.8 1026.69 228.231 443.411 498.701 
2510 1
10305700 -7302.36 12807.5 1110 533.701 621.567 819.258 
2510.5 1
10305700 -7038.57 13370 968.643 523.384 1116.07 1232.7 
2511 1
10305700 -6788.07 13226.4 926.071 497.024 -284.864 572.87 
