# Supplementary material for: Intrinsic group behaviour II: On the dependence of triad spatial dynamics on social and personal features; and on the effect of social interaction on small group dynamics
Source: PLoS One. 2019 Dec 3;14(12):e0225704. doi: 10.1371/journal.pone.0225704 (PMC6890182; doi:10.1371/journal.pone.0225704)
Supplement: S1 Data Set — (ZIP) [file pone.0225704.s001.zip › set_2_int/group_traj_dyad_int/traj_2_0109_4.dat]

2 10271000 10271200 0 1 0 0 2 0 1 45 40 50 1675.43 1691 1659.86 
2230 1
10271000 1851 7534.5 1817.5 0 0 0 
2230.5 1
10271000 1971.67 7245.67 1941.6 416.092 -995.977 1079.4 
2231 1
10271000 2059.71 6711.71 1932.57 177.515 -1076.52 1091.05 
2231.5 1
10271000 2233.67 6429.6 1924 359.406 -582.881 684.779 
2232 2
10271200 1510.78 6195.44 1971.44 0 0 0 
10271000 2407.6 6101.07 1922.4 347.867 -657.067 743.47 
2232.5 1
10271200 1741.73 5814.8 1926.4 566.068 -932.952 1091.25 
2232.5 1
10271000 2414 5877.5 1921 22.2222 -776.273 776.591 
2233 2
10271200 2263.64 5503.64 1790.14 1045.91 -623.561 1217.69 
10271000 3631.17 4886.83 1558.83 1421.92 -1157.32 1833.37 
2233.5 2
10271200 2641.8 4934.73 1659.8 756.314 -1137.82 1366.25 
10271000 3932.93 4486.2 1724.2 833.61 -1106.72 1385.55 
2234 2
10271200 2919.71 4142.64 1632.43 554.719 -1581.02 1675.51 
10271000 4279.79 3939.64 1657.93 692.32 -1090.93 1292.07 
2234.5 2
10271200 3403.47 3348.87 1625.6 959.826 -1574.95 1844.38 
10271000 4670.33 3411.13 1570.4 774.896 -1048.63 1303.87 
2235 1
10271200 3735.29 2862.57 1608.57 658.371 -964.872 1168.09 
2235.5 1
10271200 4102.29 2470.93 1560.36 745.935 -796.022 1090.9 
2236 1
10271200 4704.73 1864.8 1517.53 1207.31 -1214.69 1712.62 
2235 1
10271000 5027.88 2968.88 1512.75 896.094 -1108.42 1425.33 
2236.5 2
10271200 5129.21 1126.07 1510.07 847.267 -1474.51 1700.6 
10271000 6237.83 1600 1395.33 741.851 -839.286 1120.15 
2237 2
10271200 5590.27 681.667 1580.27 922.105 -888.81 1280.73 
10271000 6517.93 1144.4 1384.07 601.073 -977.682 1147.67 
2237.5 2
10271200 5775.64 475.571 1553 370.752 -412.19 554.399 
10271000 7039.71 620.357 1403.79 1043.56 -1048.09 1479.02 
2238 2
10271200 6359.13 -108.933 1536.67 1150.87 -1152.87 1628.99 
10271000 7575.67 182.867 1411.2 1057.11 -862.9 1364.58 
2238.5 2
10271200 6953.79 -781.286 1611.5 1191.69 -1347.4 1798.78 
10271000 8105.71 -321.714 1387.64 1062.22 -1011.18 1466.56 
2239 2
10271200 7580.6 -1633.27 1661.07 1251.13 -1700.56 2111.21 
10271000 8337.2 -847 1386 462.047 -1048.47 1145.77 
2239.5 2
10271200 8011.5 -2187.64 1680.5 860.08 -1106.54 1401.49 
10271000 8759.21 -1553.86 1416.5 842.344 -1410.89 1643.22 
2240 2
10271200 8454.21 -2829.21 1665.93 899.826 -1304.01 1584.34 
10271000 9392.07 -2467.07 1684.86 1286.3 -1856.13 2258.26 
2240.5 2
10271200 8796.27 -3234.6 1654.13 682.739 -809.153 1058.71 
10271000 9673 -2970.13 1738.2 560.736 -1004.12 1150.08 
2241 2
10271200 9238.93 -3664.57 1683.29 867.965 -843.081 1210.02 
10271000 10098.4 -3442.64 1710.36 834.034 -926.489 1246.59 
2241.5 2
10271200 9721.33 -4122.33 1673.73 959.055 -910.063 1322.12 
10271000 10491.2 -3790.93 1699.93 781 -692.426 1043.75 
2242 2
10271200 10215.3 -4669.92 1689.08 1001.98 -1110.73 1495.89 
10271000 10881.4 -4349.54 1697.15 791.45 -1133.07 1382.12 
2242.5 2
10271200 10594.5 -5121.33 1640.27 758.318 -902.821 1179.04 
10271000 11369.5 -4823.07 1737.2 976.164 -947.056 1360.08 
2243 2
10271200 11088.1 -5637.07 1578.5 965.958 -1009.27 1397.03 
10271000 11762.2 -5314.57 1717.43 768.586 -961.849 1231.21 
2243.5 2
10271200 11600.7 -6212.21 1557.86 1061.37 -1190.77 1595.13 
10271000 12181.4 -5823.57 1642.14 867.938 -1053.83 1365.24 
2244 2
10271200 12116.2 -6746.6 1636.67 1030.97 -1068.77 1484.98 
10271000 12703.3 -6304.47 1641.8 1043.68 -961.79 1419.26 
2244.5 2
10271200 12582.9 -7131 1673.53 904.393 -744.961 1171.71 
10271000 13000 -6567.27 1678.53 575.065 -509.302 768.172 
2245 2
10271200 12927.6 -7375.36 1713.07 688.033 -487.739 843.374 
10271000 13127.8 -6618.36 1667.86 255.061 -101.977 274.692 
2245.5 2
10271200 12896.9 -7412.86 1696.29 -62.5364 -76.5306 98.8319 
10271000 13066.4 -6678 1621.21 -125.219 -121.72 174.63 
2246 1
10271200 12629.1 -7209.71 1665.93 -537.722 407.917 674.938 
2246 1
10271000 13082.2 -6594.5 1624 48.9828 258.514 263.114 
2246.5 2
10271200 12213.2 -6732.43 1644.14 -852.313 978.044 1297.31 
10271000 11958.2 -5685.38 1427.25 -1467.36 1186.85 1887.26 
2247 2
10271200 11580.5 -5803.87 1613.6 -1245.57 1827.88 2211.92 
10271000 11418.5 -5164.2 1578.73 -1332.63 1286.85 1852.54 
2247.5 2
10271200 11008 -5101.29 1563.21 -1129.13 1385.76 1787.53 
10271000 10761 -4536.64 1592.71 -1296.91 1237.79 1792.79 
2248 2
10271200 10516.4 -4655.71 1561.79 -1005.26 911.189 1356.76 
10271000 10397.7 -3972.86 1644.21 -742.916 1152.94 1371.56 
2248.5 2
10271200 10152.9 -4374.21 1584.64 -734.488 568.687 928.912 
10271000 9934.29 -3458.93 1657.79 -936.219 1038.24 1398.02 
2249 2
10271200 9679.2 -3757.07 1650.73 -921.512 1200.68 1513.54 
10271000 9388.07 -2787.6 1694.67 -1062.68 1306.09 1683.79 
2249.5 2
10271200 9323.31 -3221.69 1615.85 -713.211 1072.89 1288.32 
10271000 8852.92 -2306.31 1701.08 -1072.43 964.514 1442.36 
2250 2
10271200 8883.6 -2746.67 1633.73 -884.724 955.786 1302.41 
10271000 8307.07 -1798.47 1732.2 -1098.3 1021.81 1500.12 
2250.5 2
10271200 8416.5 -2270.64 1647.64 -914.09 931.553 1305.13 
10271000 7704.93 -1241.5 1694.43 -1178.35 1089.95 1605.15 
2251 2
10271200 7731.79 -1702.43 1637.71 -1380.47 1145.59 1793.9 
10271000 7335.86 -679.571 1609.57 -744.096 1132.92 1355.43 
2251.5 2
10271200 7232.14 -1186.43 1632 -1011.42 1044.53 1453.97 
10271000 6775.21 -69.5 1533.71 -1134.9 1234.96 1677.24 
2252 2
10271200 6771.14 -714.071 1608.29 -925.703 948.508 1325.37 
10271000 6288.93 304.571 1522.36 -976.477 751.147 1231.96 
2252.5 2
10271200 6296.6 -259.8 1580.8 -934.139 894.235 1293.16 
10271000 5720.47 872.133 1570.6 -1119.02 1117.25 1581.28 
2253 2
10271200 5727.5 292 1566 -1107.2 1073.54 1542.2 
10271000 5276.93 1340.71 1458.5 -862.915 911.636 1255.27 
2253.5 2
10271200 5200.79 771.071 1525.21 -1068.39 971.747 1444.21 
10271000 4745.71 1668.93 1412.43 -1077.51 665.749 1266.59 
2254 2
10271200 4662.31 1130.15 1454.23 -1092.25 728.362 1312.83 
10271000 4204.54 1907.54 1415.46 -1097.72 483.996 1199.68 
2254.5 2
10271200 4065.93 1369.71 1438.64 -1237.3 497.013 1333.39 
10271000 3610.93 2288.43 1574.64 -1231.56 790.228 1463.28 
2255 2
10271200 3424.21 1786 1481.36 -1278.32 829.254 1523.73 
10271000 3026.79 2659.64 1722.14 -1163.63 739.471 1378.71 
2255.5 2
10271200 2677.79 2185.57 1633.93 -1501.87 803.967 1703.52 
10271000 2594.43 2991.93 1697.93 -869.934 668.583 1097.17 
2256 2
10271200 2061.43 2512 1625 -1208.54 640.056 1367.57 
10271000 2011.86 3389.07 1713.57 -1142.3 778.711 1382.47 
2256.5 2
10271200 1513.57 2855.71 1573.86 -1087.02 681.973 1283.24 
10271000 1560.93 3773.5 1659.57 -894.7 762.755 1175.71 
2257 2
10271200 927.786 3120.14 1547.36 -1166.9 526.75 1280.29 
10271000 1014.86 4102.71 1588.57 -1087.79 655.805 1270.19 
2257.5 2
10271200 314.571 3348.64 1499.21 -1211.89 451.581 1293.29 
10271000 396.143 4447.86 1492.5 -1222.76 682.101 1400.14 
2258 2
10271200 -345.929 3555.36 1425.14 -1302.76 407.72 1365.07 
10271000 -335.643 4739.57 1492.79 -1443.36 575.373 1553.82 
2258.5 2
10271200 -1122.29 3878.71 1542.21 -1543.45 642.857 1671.98 
10271000 -745.929 4741.57 1614.64 -815.677 3.97614 815.687 
2259 2
10271200 -1658.79 4118.07 1669.21 -1073 478.714 1174.95 
10271000 -1547.64 5130.79 1685.57 -1603.43 778.429 1782.4 
2259.5 2
10271200 -2328.5 4023.21 1645 -1352.96 -191.631 1366.46 
10271000 -2172.64 5515.5 1606.57 -1262.63 777.201 1482.65 
2260 2
10271200 -2961.71 4353.57 1608.57 -1276.64 666.043 1439.94 
10271000 -2834.29 5758.93 1603.29 -1333.96 490.783 1421.38 
2260.5 2
10271200 -3484.57 4625.71 1541.29 -1035.36 538.897 1167.21 
10271000 -3262.36 6014.86 1598.57 -847.666 506.789 987.61 
2261 2
10271200 -4108.14 4895.64 1558.29 -1234.79 534.512 1345.52 
10271000 -4059.71 6266.64 1539 -1578.93 498.586 1655.78 
2261.5 2
10271200 -5050.93 5280.5 1211.21 -1885.57 769.714 2036.62 
10271000 -4557.21 6532.64 1469 -995 532 1128.29 
2262 2
10271200 -5652.64 5770.71 1149.21 -1203.43 980.429 1552.25 
10271000 -5047.29 6841.43 1437.79 -980.143 617.571 1158.48 
2262.5 2
10271200 -6369.15 6227.62 1377.38 -1474.3 940.126 1748.54 
10271000 -5759.23 7136.62 1384.31 -1464.91 607.38 1585.83 
2263 2
10271200 -6866 6668 1330.93 -1026.54 909.886 1371.74 
10271000 -6750.36 7642.07 1376 -2047.78 1044.33 2298.7 
2263.5 2
10271200 -7277.07 7081.57 1298.36 -820.502 825.492 1163.9 
10271000 -7510 8086.5 1332.71 -1516.25 887.083 1756.68 
2264 2
10271200 -7727.64 7602.14 1443.71 -892.221 1030.83 1363.33 
10271000 -8036.93 8459.5 1352.21 -1043.42 738.614 1278.39 
2264.5 2
10271200 -8308.86 8066.07 1426.57 -1167.1 931.583 1493.31 
10271000 -8305 9114.93 1442.79 -538.296 1316.12 1421.95 
2265 2
10271200 -8756.07 8549.86 1441.79 -898.021 971.457 1322.94 
10271000 -8698.5 9593.07 1465.5 -790.161 960.126 1243.46 
2265.5 2
10271200 -9214.14 9031.29 1428.07 -919.822 966.724 1334.4 
10271000 -9222.21 10060.9 1420.64 -1051.64 939.472 1410.16 
2266 2
10271200 -9720.29 9594.79 1376.07 -1016.35 1131.53 1520.96 
10271000 -9601.07 10594.9 1377.64 -760.757 1072.29 1314.75 
2266.5 2
10271200 -10245.9 10212.9 1327.43 -1038.82 1221.49 1603.49 
10271000 -9944.79 11246.2 1382.43 -679.277 1287.13 1455.37 
2267 2
10271200 -10523.8 10819.1 1368.29 -548.042 1195.69 1315.3 
10271000 -10257.6 11886.2 1392.07 -617.075 1262.33 1405.08 
2267.5 2
10271200 -10760 11436.8 1301.5 -474.326 1240.39 1327.99 
10271000 -10527.4 12500.7 1362.57 -541.738 1233.94 1347.62 
2268 2
10271200 -10994.6 12138.2 1296.07 -464.498 1388.97 1464.58 
10271000 -10660.2 13215.1 1371.86 -262.942 1414.71 1438.94 
2268.5 2
10271200 -11169.4 12826.4 1227.5 -351.825 1384.74 1428.73 
10271000 -10789.4 13801.5 1419.71 -259.845 1179.79 1208.07 
2269 2
10271200 -11396.4 13497.9 1247.21 -451.15 1334.85 1409.03 
10271000 -10864.9 14365.9 1589.93 -150.099 1121.98 1131.98 
2269.5 2
10271200 -11519.8 14037 1321.92 -247.815 1082.62 1110.62 
10271000 -10895 14760.6 1585.85 -60.5278 792.687 794.995 
2270 2
10271200 -11655.6 14673.3 1424.5 -275.461 1290.64 1319.71 
10271000 -11002.4 15290.4 1827.43 -217.908 1074.53 1096.4 
2270.5 2
10271200 -11709.7 15295.1 1496.21 -106.371 1221.72 1226.35 
10271000 -10987.2 15822.9 1797.57 29.8905 1046.17 1046.6 
2271 2
10271200 -11706.5 15900.8 1661.23 6.38999 1218.72 1218.74 
10271000 -10923.5 16487.9 1718.77 128.12 1338.16 1344.28 
2271.5 2
10271200 -11572.7 16561.4 1683.43 272 1342.5 1369.78 
10271000 -10902.1 17133.2 1792.64 43.487 1311.57 1312.29 
2272 2
10271200 -11541.5 17245 1689.79 61.6883 1351.07 1352.48 
10271000 -10888.5 17759.9 1852.71 26.9622 1238.57 1238.86 
2272.5 2
10271200 -11391.5 18031.8 1594.38 304.182 1596.04 1624.76 
10271000 -10861.2 18457.8 1823.23 55.4689 1415.65 1416.74 
2273 2
10271200 -11506.3 18815.7 1559.93 -228.675 1561.53 1578.18 
10271000 -10867.5 19182.9 1665.67 -12.7081 1444.26 1444.32 
2273.5 2
10271200 -11557.3 19637.7 1633.36 -100.696 1624.47 1627.59 
10271000 -10807.6 19819.3 1595.93 118.502 1257.75 1263.32 
2274 2
10271200 -11603.1 20271 1518.14 -91.8981 1269.11 1272.43 
10271000 -10812.6 20556.2 1504.86 -10.1632 1476.81 1476.85 
2274.5 2
10271200 -11734.9 20998.5 1755.13 -260.455 1437.68 1461.08 
10271000 -10723.2 21266.4 1412.93 176.765 1403.53 1414.62 
2275 2
10271200 -11854.5 21661.5 1727.08 -240.499 1333.99 1355.5 
10271000 -10639.2 22032.6 1328.69 168.952 1541.68 1550.91 
