# Supplementary material for: Intrinsic group behaviour II: On the dependence of triad spatial dynamics on social and personal features; and on the effect of social interaction on small group dynamics
Source: PLoS One. 2019 Dec 3;14(12):e0225704. doi: 10.1371/journal.pone.0225704 (PMC6890182; doi:10.1371/journal.pone.0225704)
Supplement: S1 Data Set — (ZIP) [file pone.0225704.s001.zip › set_2_int/group_traj_dyad_int/traj_2_0109_3.dat]

2 10080101 10075700 0 1 0 0 2 0 1 30 30 30 1688.75 1709.68 1667.81 
1077.5 1
10075700 -7804.12 9561.5 1370.88 0 0 0 
1078 1
10075700 -7770.87 9249.27 1537.67 87.7529 -823.835 828.495 
1078.5 1
10075700 -7704.93 8835.07 1401.13 133.199 -836.768 847.303 
1079 1
10075700 -7854.75 8518.56 1280.75 -292.611 -618.172 683.928 
1079.5 1
10075700 -7815 7463 1376.33 77.7887 -2065.68 2067.14 
1080 1
10075700 -7077.87 6577.27 1344.2 1489.16 -1789.36 2327.96 
1080.5 1
10075700 -6187.87 5933.93 1421.73 1797.98 -1299.66 2218.53 
1081 1
10075700 -5678.53 5638 1217.27 1028.96 -597.845 1190.03 
1081.5 2
10080101 -3869.91 6012.82 1506.82 0 0 0 
10075700 -4768.67 5278.93 1224.87 1838.11 -725.387 1976.07 
1082 2
10080101 -3430.53 5736.27 1532.87 1024.19 -644.642 1210.17 
10075700 -3991 5044.6 1308.6 1571.04 -473.401 1640.82 
1082.5 2
10080101 -3048.56 5276.69 1533.75 744.583 -895.866 1164.89 
10075700 -3455.56 4623.69 1437 1043.74 -820.492 1327.63 
1083 2
10080101 -2515.07 5009.6 1725.53 1044.02 -522.676 1167.55 
10075700 -2776.47 4293.33 1578.53 1328.95 -646.486 1477.86 
1083.5 2
10080101 -1834.53 4688.73 1753.6 1372.04 -646.909 1516.9 
10075700 -2217.8 3981.93 1717 1126.34 -627.823 1289.5 
1084 2
10080101 -1311.5 4473.21 1712.21 1076.2 -443.455 1163.98 
10075700 -1759.64 3755.36 1720.93 942.71 -466.206 1051.69 
1084.5 2
10080101 -965.2 4212.6 1710.13 703.862 -529.704 880.913 
10075700 -1253.4 3471.33 1663.07 1028.95 -577.284 1179.83 
1085 2
10080101 -328 3866.73 1614.53 1239.69 -672.892 1410.54 
10075700 -762.133 3038.27 1640.73 955.772 -842.542 1274.12 
1085.5 2
10080101 345.714 3345.5 1583.29 1336.73 -1034.19 1690.09 
10075700 -145.5 2771.43 1732.57 1223.48 -529.441 1333.12 
1086 2
10080101 1091.2 3205.2 1711.93 1485.03 -279.482 1511.1 
10075700 576.6 2567.6 1729 1438.45 -406.033 1494.65 
1086.5 2
10080101 1630.86 3020.86 1739.21 1070.75 -365.76 1131.5 
10075700 1065.71 2360.64 1673.07 970.465 -410.629 1053.76 
1087 2
10080101 2090.43 2878.21 1748.21 941.745 -292.301 986.064 
10075700 1619 2111.71 1645.57 1133.78 -510.1 1243.25 
1087.5 2
10080101 2603.13 2489.93 1737.47 1015.26 -768.873 1273.54 
10075700 2106.53 1847.8 1613.93 965.413 -522.603 1097.79 
1088 2
10080101 3149.57 2182.79 1638.36 1079.92 -607.011 1238.82 
10075700 2645.79 1466.5 1548 1065.72 -753.557 1305.22 
1088.5 2
10080101 3578.93 1910.5 1550.64 869.144 -551.186 1029.18 
10075700 3172 1068.07 1466.64 1065.21 -806.536 1336.1 
1089 2
10080101 4104.6 1638.07 1506.73 1053.45 -545.959 1186.52 
10075700 3568.07 629.2 1401.93 793.721 -879.502 1184.7 
1089.5 2
10080101 4764 1329.86 1461.71 1305.74 -610.316 1441.34 
10075700 4133.57 304.571 1409.57 1119.81 -642.829 1291.2 
1090 2
10080101 5441.47 1024.8 1552.73 1368.62 -616.277 1500.97 
10075700 4685.2 47.2 1475.67 1114.4 -519.942 1229.73 
1090.5 2
10080101 5844 891.286 1546 803.46 -266.496 846.503 
10075700 5217.93 -381.357 1631.5 1063.33 -855.403 1364.69 
1091 2
10080101 6017.93 818.067 1643.8 350.672 -147.619 380.476 
10075700 5647.07 -707 1572.4 865.198 -656.538 1086.1 
1091.5 2
10080101 5893 708.733 1686.07 -244.488 -213.96 324.889 
10075700 5958.8 -1033.47 1538.4 610.046 -638.878 883.358 
1092 1
10075700 6368.14 -1173.14 1616.36 821.974 -280.474 868.508 
1092.5 1
10075700 6764 -1425.2 1613.8 788.56 -502.106 934.846 
1093 1
10075700 7273.93 -1820.21 1635.71 1019.86 -790.029 1290.06 
1093.5 1
10075700 7604.33 -2194.33 1660.07 675.674 -765.07 1020.72 
1094 1
10075700 7620.5 -2364 1727.93 32.6599 -342.761 344.313 
1094.5 1
10075700 7650 -2396.13 1727.67 58.8822 -64.1384 87.0681 
1095 1
10075700 7908.07 -2474.29 1721.71 510.023 -154.451 532.896 
1095.5 1
10075700 8130.79 -2718.14 1751.93 444.539 -486.741 659.19 
1096 1
10075700 8479.14 -2943.43 1759.64 706.607 -456.969 841.495 
1096.5 1
10075700 9035.87 -3231.13 1686.07 1109.01 -573.117 1248.35 
1097 1
10075700 9566.33 -3643.67 1611.6 1046.29 -813.675 1325.44 
1097.5 1
10075700 10030.3 -4086.6 1576.6 911.46 -870.203 1260.16 
1098 1
10075700 10529.4 -4677.93 1601.64 1016.62 -1204.34 1576.05 
1098.5 1
10075700 10923.9 -5238.07 1652.4 795.238 -1129.31 1381.21 
1099 1
10075700 11505.8 -5670.8 1553.73 1156.93 -860.305 1441.74 
1099.5 1
10075700 12090.3 -6259.6 1522.93 1150.66 -1159.06 1633.22 
1100 1
10075700 12717.4 -6732.4 1576.87 1244.18 -938.095 1558.21 
1100.5 1
10075700 13130.9 -7237.36 1568.57 843.936 -1030.52 1331.99 
1101 1
10075700 13673.7 -7737.8 1632.47 1103.26 -1017.16 1500.6 
1101.5 1
10075700 14205.7 -8213 1666.43 1068.23 -954.217 1432.36 
1102 1
10075700 14834.2 -8599.73 1690.87 1259.49 -775.017 1478.84 
1102.5 1
10075700 15296.6 -9062.87 1659.4 917.46 -918.915 1298.51 
1103 1
10075700 15806.8 -9560.64 1595.86 1022.42 -997.547 1428.44 
1103.5 1
10075700 16336.4 -10213.3 1598.33 1074.27 -1323.92 1704.94 
1104 1
10075700 16937.3 -10854.3 1646.6 1162.35 -1239.72 1699.4 
1104.5 1
10075700 17483.5 -11510.6 1699.93 1101.14 -1323.2 1721.44 
1105 1
10075700 18283.1 -11859.8 1712.47 1608.92 -702.673 1755.67 
1105.5 1
10075700 19003.2 -12200.6 1623.29 1451.78 -687.039 1606.14 
1106 1
10075700 19518.2 -12707.1 1581.47 1034.11 -1017.19 1450.54 
1106.5 1
10075700 20086.4 -13044.1 1723.13 1118.5 -663.255 1300.37 
1107 1
10075700 20735.1 -13322.7 1800.57 1302.7 -559.533 1417.78 
1107.5 1
10075700 21165.6 -13530.5 1794.93 882.084 -425.722 979.445 
1108 1
10075700 21843.6 -13850.4 1741.4 1319.07 -622.438 1458.55 
1108.5 1
10075700 22524.2 -14082.6 1638.86 1374.98 -469.177 1452.82 
1109 1
10075700 23221.1 -14157.5 1559.27 1402.25 -150.551 1410.31 
1109.5 1
10075700 23950.6 -14509 1629.86 1447.44 -697.487 1606.73 
1110 1
10075700 24562.2 -14818 1624.67 1240.48 -626.775 1389.83 
1110.5 1
10075700 25225.6 -14995.3 1604.6 1308.48 -349.77 1354.42 
1111 1
10075700 25826.2 -15277.7 1665.6 1184.62 -556.87 1308.98 
1111.5 1
10075700 26515.1 -15582.5 1633.14 1383.42 -612.115 1512.79 
1112 1
10075700 27373.6 -15956.8 1605.87 1716.91 -748.6 1873.02 
1112.5 1
10075700 27899.5 -16207.8 1580.73 1041.32 -497.03 1153.86 
1113 1
10075700 28586.2 -16470.1 1809.93 1376.22 -525.718 1473.21 
1113.5 1
10075700 29218.1 -16716.4 1725.27 1261.34 -491.55 1353.74 
1114 1
10075700 29908 -16828.1 1675.33 1368.78 -221.693 1386.62 
1114.5 1
10075700 30556.4 -16893.4 1625.93 1326.03 -133.528 1332.74 
1115 1
10075700 31277.6 -17118.9 1490.13 1462.82 -457.413 1532.67 
1115.5 1
10075700 31961.4 -17385.6 1425.73 1335.55 -520.833 1433.51 
1116 1
10075700 32710.2 -17814.1 1655.86 1506.67 -862.259 1735.96 
1116.5 1
10075700 33488.2 -18052.5 1712.27 1594.23 -488.505 1667.4 
1117 1
10075700 34288.1 -18139.7 1638.2 1587.04 -172.884 1596.43 
1117.5 1
10075700 34989.2 -18173.1 1659.07 1374.77 -65.4902 1376.33 
1118 1
10075700 35662.8 -18370.7 1638.79 1347.17 -395.295 1403.97 
1118.5 1
10075700 36295.3 -18529.2 1656.33 1267.5 -317.607 1306.68 
1119 1
10075700 36965.2 -18695 1671.14 1326.63 -328.317 1366.65 
1119.5 1
10075700 37677.9 -18888.3 1653.8 1448.48 -392.818 1500.8 
1120 1
10075700 38332.5 -19158 1644.67 1278.52 -526.823 1382.8 
1120.5 1
10075700 39053.1 -19444.4 1583.86 1441.35 -572.857 1551.02 
1121 1
10075700 39659.4 -19725.3 1457.07 1229.73 -569.651 1355.26 
1121.5 1
10075700 40365.7 -20003.8 1410.5 1409.81 -555.926 1515.46 
1122 1
10075700 40981.6 -20366.7 1413.53 1231.77 -725.762 1429.68 
1122.5 1
10075700 41511.4 -20572.1 1395.86 1057.4 -410.132 1134.15 
1123 1
10075700 42314.5 -20936.5 1506.67 1606.35 -728.648 1763.89 
1123.5 1
10075700 42679.6 -21376.6 1550.79 746.499 -900.01 1169.31 
1124 1
10075700 43277.6 -21885 1537.87 1205.7 -1025.06 1582.55 
1124.5 1
10075700 44050.8 -22225.1 1420.13 1522.05 -669.423 1662.76 
1125 1
10075700 44628.6 -22633.2 1563.33 1139.64 -804.997 1395.28 
1125.5 1
10075700 45263.6 -22898.7 1627.4 1259.92 -526.72 1365.59 
1126 1
10075700 45809.4 -23231.9 1671.43 1122.96 -685.577 1315.69 
1126.5 1
10075700 46263 -23188.4 1681.93 914.603 87.6152 918.79 
1127 1
10075700 46743.6 -23412.2 1662.47 957.371 -445.817 1056.08 
1127.5 1
10075700 47150.7 -23601.1 1660.47 817.403 -379.25 901.098 
