# Supplementary material for: Intrinsic group behaviour II: On the dependence of triad spatial dynamics on social and personal features; and on the effect of social interaction on small group dynamics
Source: PLoS One. 2019 Dec 3;14(12):e0225704. doi: 10.1371/journal.pone.0225704 (PMC6890182; doi:10.1371/journal.pone.0225704)
Supplement: S1 Data Set — (ZIP) [file pone.0225704.s001.zip › set_2_int/group_traj_dyad_int/traj_2_0109_2.dat]

2 10064801 10064800 0 0 0 0 2 0 1 50 50 50 1754.7 1761.78 1747.62 
1008.5 2
10064801 8205.5 1913.5 1467 0 0 0 
10064800 7621.5 1084.25 1554.75 0 0 0 
1009 2
10064801 8229.64 1485.79 1547.14 82.3988 -1459.78 1462.1 
10064800 7596.36 725.5 1568 -75.7315 -1080.57 1083.22 
1009.5 2
10064801 8532.23 651.462 1658.31 605.176 -1668.65 1775 
10064800 7902.08 -76.7692 1647.62 611.44 -1604.54 1717.09 
1010 2
10064801 8699.85 86.6923 1670.85 349.199 -1176.6 1227.33 
10064800 8310.92 -738.385 1709.23 851.763 -1378.37 1620.31 
1010.5 2
10064801 9061.71 -443.071 1687.64 713.744 -1044.9 1265.4 
10064800 8650.93 -1171.57 1724.93 670.622 -854.412 1086.16 
1011 2
10064801 9390.62 -1013.54 1721.38 661.773 -1147.82 1324.93 
10064800 9038.54 -1590.23 1742.31 779.899 -842.373 1147.97 
1011.5 2
10064801 9869.07 -1625.86 1763.07 941.843 -1205.35 1529.69 
10064800 9419.79 -2025.43 1766.36 750.487 -856.689 1138.92 
1012 2
10064801 10271.2 -2111.85 1768.54 797.783 -964.264 1251.5 
10064800 9846.15 -2381.77 1772.85 845.969 -707.025 1102.52 
1012.5 2
10064801 10676.1 -2445.79 1764.07 821.479 -677.362 1064.73 
10064800 10170.2 -2909.36 1794.71 657.323 -1070.16 1255.91 
1013 2
10064801 11013.2 -2944.15 1778.46 676.729 -1000.74 1208.07 
10064800 10560.7 -3329.85 1745.54 784.092 -844.355 1152.27 
1013.5 2
10064801 11419.7 -3355.86 1734.5 813.121 -823.407 1157.22 
10064800 10888.2 -3751.5 1701.79 655.044 -843.308 1067.83 
1014 2
10064801 11707.9 -3657.21 1711 564.02 -589.74 816.034 
10064800 11316.1 -4242.71 1708.29 837.294 -961.28 1274.8 
1014.5 2
10064801 11998.8 -4276.46 1685.31 588.902 -1253.54 1384.98 
10064800 11684.1 -4755.77 1714.85 744.95 -1038.57 1278.12 
1015 2
10064801 12367.7 -4668.93 1690 739.215 -786.507 1079.37 
10064800 12095.2 -5300.07 1656.64 823.923 -1090.79 1366.99 
1015.5 2
10064801 12825.4 -5224.57 1649 911.781 -1106.86 1434.04 
10064800 12538.5 -5706.57 1604.07 883.039 -809.761 1198.11 
1016 2
10064801 13207 -5705.21 1756.5 763.143 -961.286 1227.38 
10064800 12942.7 -6336.14 1741.71 808.429 -1259.14 1496.33 
1016.5 2
10064801 13574.4 -6116.5 1764.64 733.39 -820.93 1100.81 
10064800 13410.1 -6731.93 1816.86 932.849 -789.991 1222.41 
1017 2
10064801 13938.6 -6515.6 1750.53 734.217 -804.637 1089.27 
10064800 13746.4 -7091.4 1812.87 678.082 -724.741 992.494 
1017.5 2
10064801 14290.1 -6838.67 1711.13 703.067 -646.133 954.877 
10064800 14070.4 -7481.67 1746.6 648 -780.533 1014.46 
1018 2
10064801 14642.3 -7219.8 1696.8 704.267 -762.267 1037.81 
10064800 14431 -7915.47 1712.2 721.2 -867.6 1128.21 
1018.5 2
10064801 14905.9 -7430 1706.67 529.451 -422.088 677.109 
10064800 14636.3 -8182.4 1678.73 412.182 -536.011 676.167 
1019 1
10064800 14653 -8229.87 1669.6 33.8047 -95.8923 101.676 
1019.5 1
10064800 15923 -8915.78 1755.44 2138.05 -1154.73 2429.95 
1020 1
10064800 16313.5 -9227.38 1828.88 945.521 -754.473 1209.64 
1020.5 1
10064800 16791.8 -9328.93 1829.33 936.008 -198.744 956.875 
1021 1
10064800 16987.9 -9429.6 1726.13 396.094 -203.367 445.251 
1021.5 1
10064800 17180.3 -9672.67 1577.47 388.822 -491.044 626.344 
1022 1
10064800 17607.4 -10166.7 1557.93 862.761 -997.98 1319.21 
1022.5 1
10064800 18699.1 -10842.1 1585.73 2205.52 -1364.44 2593.46 
1023 1
10064800 19237.2 -11474.5 1625.19 1050.89 -1235.22 1621.77 
1023.5 1
10064800 19873.3 -12440 1747.5 1269.66 -1927.15 2307.8 
1024 1
10064800 20433.7 -12741.6 1732.64 1123.1 -604.495 1275.45 
1024.5 1
10064800 20735.6 -13091.5 1716.21 616.035 -713.994 943.02 
1025 1
10064800 20945.3 -13281.3 1727.27 411.167 -372.092 554.536 
1025.5 1
10064800 21310.9 -13512.9 1721.29 710.023 -449.69 840.449 
1026 1
10064800 21913.1 -13816.8 1678.29 1218.91 -615.24 1365.38 
1026.5 1
10064800 22438.9 -14121.5 1618.43 1077.43 -624.415 1245.29 
1027 1
10064800 23000.1 -14371.5 1562.14 1145.48 -510.204 1253.97 
1027.5 1
10064800 23771 -14661.3 1699.2 1514.45 -569.417 1617.96 
1028 1
10064800 24460.8 -14986.9 1645.14 1382.34 -652.495 1528.6 
1028.5 1
10064800 24821.5 -15193.5 1662.93 708.607 -405.903 816.628 
1029 1
10064800 25405.6 -15334.6 1671.93 1152.22 -278.182 1185.33 
1029.5 1
10064800 25776.9 -15575.3 1686.79 759.275 -492.258 904.885 
1030 1
10064800 26432.7 -15777.1 1608.87 1335.52 -410.959 1397.31 
1030.5 1
10064800 27090 -15830.6 1566.93 1301.65 -106.091 1305.97 
1031 1
10064800 27861.2 -16115.5 1557.43 1573.91 -581.341 1677.84 
1031.5 1
10064800 28433.1 -16458.6 1723.86 1150.76 -690.285 1341.92 
1032 1
10064800 29024.6 -16714.7 1743.14 1182.86 -512.286 1289.03 
1032.5 1
10064800 29570.6 -16923.8 1723.64 1068.63 -409.142 1144.28 
1033 1
10064800 30147.8 -17075.1 1704.57 1149.69 -301.366 1188.53 
1033.5 1
10064800 30685.5 -17194.4 1619.57 1088.49 -241.469 1114.95 
1034 1
10064800 31206.6 -17481.3 1576.43 1048.43 -577.321 1196.88 
1034.5 1
10064800 31822.4 -17656.6 1565.07 1214.71 -345.872 1262.99 
1035 1
10064800 32774.6 -17994.8 1655.86 1885.57 -669.59 2000.93 
1035.5 1
10064800 33479.3 -18182.9 1663.43 1387.09 -370.36 1435.68 
1036 1
10064800 34124.9 -18348 1660.93 1275.97 -326.228 1317.02 
1036.5 1
10064800 34663.4 -18506.6 1691.14 1087.88 -320.346 1134.06 
1037 1
10064800 35211 -18725.5 1718.29 1090.78 -436.113 1174.73 
1037.5 1
10064800 35733.2 -18913.4 1712.71 1040.27 -374.36 1105.58 
1038 1
10064800 36344.7 -19165.6 1696.93 1223 -504.286 1322.89 
1038.5 1
10064800 37034.6 -19288.6 1681.79 1385.4 -247.131 1407.27 
1039 1
10064800 37672 -19515.4 1706.38 1319.58 -469.445 1400.6 
1039.5 1
10064800 38333.8 -19839.9 1772.57 1347.83 -660.986 1501.18 
1040 1
10064800 38888.6 -20186 1771.79 1089.95 -679.905 1284.63 
1040.5 1
10064800 39391.2 -20473.6 1763.86 983.646 -562.762 1133.25 
1041 1
10064800 39773.6 -20839 1653.93 757.143 -723.621 1047.33 
1041.5 1
10064800 40381.7 -21028.5 1588.08 1251.28 -389.839 1310.6 
1042 1
10064800 41157.4 -21542.6 1609 1596.17 -1057.84 1914.88 
1042.5 1
10064800 41713.4 -22048.4 1694.64 1100.85 -1001.7 1488.38 
1043 1
10064800 42296.5 -22150.1 1630.93 1161.64 -202.476 1179.15 
1043.5 1
10064800 42906.2 -22203.9 1553.57 1193.18 -105.256 1197.81 
1044 1
10064800 43481.8 -22428.9 1528.14 1139.75 -445.686 1223.79 
1044.5 1
10064800 44145.4 -22673 1619.77 1351.53 -497.09 1440.04 
1045 1
10064800 44699.7 -23002.7 1698.79 1113.11 -662.077 1295.13 
1045.5 1
10064800 45147.2 -23205.2 1712.57 879.175 -397.839 965 
1046 1
10064800 45647.4 -23390.4 1700.93 986.475 -365.173 1051.9 
1046.5 1
10064800 46101.7 -23908.1 1687.93 912.364 -1039.59 1383.17 
