# Supplementary material for: Intrinsic group behaviour II: On the dependence of triad spatial dynamics on social and personal features; and on the effect of social interaction on small group dynamics
Source: PLoS One. 2019 Dec 3;14(12):e0225704. doi: 10.1371/journal.pone.0225704 (PMC6890182; doi:10.1371/journal.pone.0225704)
Supplement: S1 Data Set — (ZIP) [file pone.0225704.s001.zip › set_2_int/group_traj_dyad_int/traj_2_0109_1.dat]

2 10050200 10045600 0 1 0 0 2 0 1 35 30 40 1738.15 1749.25 1727.05 
896.5 1
10045600 7122.5 3398 1570 0 0 0 
897 1
10045600 7486.8 2972.07 1570 1149.21 -1343.64 1768.06 
897.5 1
10045600 7650.33 2164.67 1510.33 325.764 -1608.37 1641.03 
898 1
10045600 7698.33 1368.67 1474.53 96.9697 -1608.08 1611 
898.5 1
10045600 7768.07 675.467 1461.8 140.875 -1400.4 1407.47 
899 1
10045600 7966.19 75.9375 1432.75 386.955 -1170.96 1233.24 
899.5 1
10045600 8291.07 -432.733 1405.47 635.771 -995.442 1181.15 
900 1
10045600 8798.2 -1141 1399.4 1022.45 -1427.96 1756.26 
900.5 1
10045600 9293.47 -2119.47 1674.2 996.512 -1968.75 2206.58 
901 1
10045600 9683.27 -2842.33 1714.13 787.475 -1460.34 1659.13 
901.5 2
10050200 11212 -3176 1415 0 0 0 
10045600 9948.53 -3087.33 1736 533.736 -492.958 726.554 
902 2
10050200 11392.1 -3387.4 1510.4 669.641 -785.874 1032.48 
10045600 10320.5 -3594.47 1673.93 732.152 -998.294 1238 
902.5 2
10050200 11773.5 -4134.71 1599.5 773.563 -1515.85 1701.82 
10045600 10728.4 -4055 1707.36 827.364 -934.145 1247.86 
903 2
10050200 12109.9 -4663.47 1642.8 674.081 -1059.62 1255.86 
10045600 11251 -4900.2 1709.47 1047.38 -1693.79 1991.46 
903.5 2
10050200 12751.9 -5312.5 1564.29 1239.36 -1252.96 1762.37 
10045600 11839 -5507.64 1702.79 1135.14 -1172.67 1632.08 
904 2
10050200 13192.6 -5842.5 1573.14 892.279 -1072.87 1395.43 
10045600 12309.3 -6133.21 1691.79 951.995 -1266.34 1584.27 
904.5 2
10050200 13647.5 -6329.64 1567.36 926.389 -992.144 1357.4 
10045600 12810.9 -6711.21 1787.07 1021.53 -1177.19 1558.62 
905 2
10050200 14153.9 -6870.93 1724.5 1029.33 -1100.17 1506.62 
10045600 13213.4 -7158.71 1797.21 818.235 -909.553 1223.44 
905.5 2
10050200 14597.5 -7334.5 1737.5 887.143 -927.143 1283.21 
10045600 13648.7 -7711.29 1805.64 870.571 -1105.14 1406.85 
906 2
10050200 15053.9 -7831.71 1759.29 910.893 -992.444 1347.1 
10045600 14142.6 -8235.21 1799.5 985.743 -1045.77 1437.12 
906.5 2
10050200 15498 -8465.71 1629.07 891.853 -1273.09 1554.4 
10045600 14644.7 -8747.43 1686.79 1008.32 -1028.54 1440.35 
907 2
10050200 15941.3 -9041.5 1612.36 883.039 -1146.98 1447.53 
10045600 15154.6 -9265 1665.07 1015.65 -1031.02 1447.26 
907.5 2
10050200 16414.1 -9836.64 1629.57 947.61 -1593.47 1853.95 
10045600 15659 -9820.14 1638.07 1010.88 -1112.51 1503.18 
908 2
10050200 16771.7 -10225.6 1655.86 725.297 -788.902 1071.64 
10045600 16112.9 -10277.4 1634.86 920.748 -927.557 1306.96 
908.5 2
10050200 17543.2 -10510.4 1704.5 1543 -569.714 1644.82 
10045600 16667.4 -10982.6 1731.5 1108.86 -1410.29 1794.01 
909 2
10050200 18225.2 -10936.3 1731.93 1345.17 -839.955 1585.88 
10045600 17239.8 -11532.9 1803.64 1129.05 -1085.52 1566.24 
909.5 2
10050200 18752.2 -11383.1 1668.71 1039.45 -881.375 1362.82 
10045600 17870.6 -11890.1 1749.14 1244.29 -704.565 1429.92 
910 2
10050200 19536.7 -11735.6 1572.07 1588.06 -713.563 1741 
10045600 18929.6 -12157.9 1707.29 2143.58 -541.932 2211.02 
910.5 2
10050200 20148.3 -12076 1644.71 1220.7 -679.356 1397.01 
10045600 19501.2 -12712.8 1715.79 1141 -1107.64 1590.21 
911 2
10050200 20796.9 -12480.9 1712.93 1297.14 -809.714 1529.12 
10045600 19895.1 -13027.8 1728.21 787.857 -630 1008.77 
911.5 2
10050200 21276.1 -12797.4 1737.14 952.712 -629.225 1141.75 
10045600 20534.6 -13362.4 1791.07 1271.37 -665.294 1434.92 
912 2
10050200 21716.9 -13137.2 1732.43 885.112 -682.444 1117.66 
10045600 21069 -13672.3 1737.29 1073.01 -622.203 1240.35 
912.5 2
10050200 22308.1 -13475.1 1701.43 1154.72 -660.017 1330.03 
10045600 21650.6 -13939.7 1652.5 1136.02 -522.321 1250.35 
913 2
10050200 22978.2 -13748.2 1583.92 1359.35 -553.931 1467.88 
10045600 22344 -14228.5 1512.31 1406.4 -585.85 1523.55 
913.5 2
10050200 23654 -14115.7 1536 1370.73 -745.403 1560.3 
10045600 23052.8 -14629.5 1452.29 1437.7 -813.309 1651.8 
914 2
10050200 24375.1 -14443.8 1533.36 1445.03 -657.458 1587.57 
10045600 23720.8 -15022.2 1582.36 1338.68 -787.003 1552.88 
914.5 2
10050200 24948.9 -14695.4 1538.5 1154.64 -506.324 1260.78 
10045600 24311.9 -15290.9 1651.5 1189.28 -540.529 1306.35 
915 2
10050200 25631.4 -14955.2 1507.6 1317.51 -501.489 1409.73 
10045600 24957.1 -15691 1713.6 1245.71 -772.477 1465.78 
915.5 2
10050200 26286.5 -15195.1 1483.14 1292.11 -473.26 1376.05 
10045600 25601.4 -15967 1613 1270.8 -544.379 1382.49 
916 2
10050200 27062.6 -15531 1459.36 1564.66 -677.131 1704.9 
10045600 26374.7 -16286.2 1511 1559.04 -643.577 1686.66 
916.5 2
10050200 27771.9 -15885.4 1487.71 1433.04 -716.017 1601.97 
10045600 27077.1 -16530.4 1542.57 1419.05 -493.218 1502.32 
917 2
10050200 28454.4 -16187.4 1582.79 1384.38 -612.431 1513.8 
10045600 27717.8 -16955 1613 1299.48 -861.345 1559.02 
917.5 2
10050200 29212.4 -16526.2 1751.14 1516 -677.714 1660.59 
10045600 28362.3 -17230.9 1701 1289 -551.714 1402.11 
918 2
10050200 29766.9 -16591.1 1731.57 1115.69 -130.497 1123.3 
10045600 29130 -17512.2 1752.57 1544.7 -566.111 1645.17 
918.5 2
10050200 30477.9 -16632.2 1691.79 1396.86 -80.8308 1399.19 
10045600 29685.1 -17460.6 1760.57 1090.65 101.319 1095.35 
919 2
10050200 31252.7 -16848.6 1914.79 1537.27 -429.28 1596.09 
10045600 30429.9 -17606.9 1685.07 1477.75 -290.108 1505.96 
919.5 2
10050200 31809.4 -17710.4 1941.43 1106.65 -1713.43 2039.74 
10045600 31277.4 -17982.8 1622 1684.75 -747.373 1843.08 
920 1
10050200 32394.9 -18303.2 1938.62 1185.36 -1200 1686.74 
920.5 1
10050200 33023.1 -18434.8 1778.5 1269.13 -265.768 1296.66 
921 1
10050200 33738.8 -18397.1 1768.07 1417.11 74.6818 1419.08 
921.5 1
10050200 34436.1 -18498.8 1695.07 1386.25 -202.215 1400.93 
922 1
10050200 35194.3 -18495.4 1765.07 1528.66 6.91244 1528.67 
922.5 1
10050200 35904.3 -18564.9 1732.36 1437.25 -140.688 1444.12 
923 1
10050200 36595.9 -18565 1728.57 1408.64 -0.290951 1408.64 
923.5 1
10050200 37374.1 -18664.7 1701.07 1556.29 -199.429 1569.01 
924 1
10050200 38131.9 -18772.8 1661.43 1509.68 -215.282 1524.95 
924.5 1
10050200 38985.1 -18858.4 1588.29 1713.28 -171.83 1721.88 
925 1
10050200 39774.5 -18735.9 1525.6 1544.8 239.707 1563.28 
925.5 1
10050200 40441.4 -18599.6 1446.71 1323.06 270.427 1350.42 
926 1
10050200 40994.4 -18267.4 1391.29 1135.52 682.165 1324.67 
926.5 1
10050200 41877.4 -18365.1 1440.33 1738.27 -192.473 1748.9 
927 1
10050200 42564.9 -18458.1 1526.29 1353.4 -182.949 1365.71 
927.5 1
10050200 43402.4 -18811.5 1523.67 1671.6 -705.513 1814.39 
928 1
10050200 44482.5 -19205.4 1617.79 2147.32 -782.95 2285.6 
