# Supplementary material for: Intrinsic group behaviour II: On the dependence of triad spatial dynamics on social and personal features; and on the effect of social interaction on small group dynamics
Source: PLoS One. 2019 Dec 3;14(12):e0225704. doi: 10.1371/journal.pone.0225704 (PMC6890182; doi:10.1371/journal.pone.0225704)
Supplement: S1 Data Set — (ZIP) [file pone.0225704.s001.zip › set_2_int/group_traj_dyad_int/traj_2_0217_66.dat]

2 10291502 10290302 0 0 0 1 0 1 0 20 20 20 1604.27 1621.08 1587.46 
2343.5 1
10290302 45876.4 -20994.8 1649 0 0 0 
2344 1
10290302 45331 -21378.8 1621.11 -1363.5 -959.944 1667.52 
2344.5 1
10290302 44585.4 -21645.3 1579.67 -1442.08 -515.581 1531.48 
2345 1
10290302 43822.7 -21855 1574 -1510.45 -415.182 1566.47 
2345.5 1
10290302 43147.3 -21566.3 1665.67 -1350.67 577.333 1468.88 
2346 1
10290302 42542 -21531.4 1664.62 -1237.9 71.4894 1239.96 
2346.5 1
10290302 41947.6 -21478.6 1696.33 -1256.75 111.669 1261.71 
2347 1
10290302 41320.4 -21231 1698.33 -1201.36 474.244 1291.58 
2347.5 1
10290302 40722.6 -20858.9 1646.11 -1188.65 739.784 1400.06 
2348 1
10290302 40158.2 -20620.6 1621.67 -1115.28 471.014 1210.67 
2348.5 1
10290302 39459.8 -20539.6 1697.5 -1408.21 163.166 1417.63 
2349 1
10290302 38771.2 -20405.3 1714 -1440.43 280.945 1467.58 
2349.5 1
10290302 38255.3 -20174.4 1721.33 -1009.57 451.837 1106.07 
2350 1
10290302 37626.3 -19983.4 1711.11 -1198.1 363.81 1252.11 
2350.5 1
10290302 36970.6 -19799.2 1682.75 -1374.65 386.152 1427.86 
2351 1
10290302 36407.2 -19571.1 1669.88 -1183.56 479.254 1276.91 
2351.5 1
10290302 35624.4 -19341.6 1653.33 -1540.96 451.908 1605.85 
2352 1
10290302 34850.2 -19083.6 1702.44 -1506.27 501.946 1587.7 
2352.5 1
10290302 34340 -18942 1647 -962.683 267.086 999.047 
2353 1
10290302 33749.6 -18813.6 1615.62 -1256.12 273.138 1285.47 
2353.5 1
10290302 33074 -18805.1 1596.44 -1359.41 17.1306 1359.51 
2354 1
10290302 32469.3 -18594 1539 -1153.94 402.884 1222.25 
2354.5 1
10290302 31540.6 -18294.6 1475.38 -1930.79 622.401 2028.63 
2355 2
10291502 30650.3 -17051 1475 0 0 0 
10290302 31088.6 -18013 1427.56 -943.778 587.944 1111.93 
2355.5 2
10291502 30301.1 -16827.6 1494.56 -1024.11 655.262 1215.8 
10290302 30421.4 -17767.7 1436 -1315.8 483.892 1401.96 
2356 2
10291502 29763.8 -16630.3 1547.89 -1081.15 396.825 1151.68 
10290302 29512.1 -17440.3 1554.56 -1829.64 658.618 1944.58 
2356.5 2
10291502 29231.1 -16492.1 1583.89 -1028.31 266.838 1062.37 
10290302 28904.4 -17277.9 1576.22 -1173.1 313.599 1214.29 
2357 2
10291502 28635 -16266.4 1655.25 -1211.61 458.813 1295.57 
10290302 28329.1 -17067.1 1579.12 -1169.35 428.382 1245.35 
2357.5 2
10291502 28119.8 -16174.8 1661.11 -1032.51 183.562 1048.7 
10290302 27795.6 -16839.8 1616.67 -1069.28 455.606 1162.3 
2358 2
10291502 27598.7 -16081.8 1597.56 -1015.81 181.287 1031.86 
10290302 27194.8 -16599.1 1631.78 -1171.11 469.136 1261.58 
2358.5 2
10291502 27109.7 -15905.7 1581 -958.824 345.316 1019.11 
10290302 26554.2 -16382.4 1625.56 -1255.99 424.837 1325.9 
2359 2
10291502 26193.1 -15315.6 1552.25 -1862.89 1199.27 2215.54 
10290302 25917.4 -16080.2 1609.88 -1294.4 614.216 1432.74 
2359.5 2
10291502 25564.6 -15055.8 1583.33 -1288.05 532.474 1393.77 
10290302 25259.4 -15793 1660.56 -1348.22 588.627 1471.11 
2360 2
10291502 25001.2 -14818.6 1577.44 -1091.73 459.733 1184.58 
10290302 24675.9 -15579 1602.11 -1130.92 414.729 1204.57 
2360.5 2
10291502 24476.8 -14567.8 1578.62 -1072.54 512.895 1188.87 
10290302 24142.8 -15445.2 1572 -1090.26 273.517 1124.05 
2361 2
10291502 24002.7 -14355.4 1558.22 -981.539 439.556 1075.47 
10290302 23518.1 -15148.3 1527.56 -1293.25 614.734 1431.92 
2361.5 2
10291502 23395.5 -14161.4 1508.38 -1207.09 385.824 1267.25 
10290302 22899.2 -14862.1 1507.88 -1230.34 569.003 1355.54 
2362 2
10291502 22672.2 -13849.1 1475.44 -1437.93 620.803 1566.22 
10290302 22204.3 -14545.8 1519.67 -1381.54 628.921 1517.96 
2362.5 2
10291502 22130.8 -13484.8 1493.75 -1051.4 707.497 1267.28 
10290302 21621.9 -14190.4 1565.88 -1130.99 690.102 1324.9 
2363 2
10291502 21572.9 -13163.7 1575.78 -1150.23 662.027 1327.14 
10290302 21095.2 -13905.4 1593 -1085.88 587.486 1234.62 
2363.5 2
10291502 21055.3 -12831.2 1578.78 -1008.88 648.04 1199.08 
10290302 20596.9 -13621.8 1590.78 -971.41 552.956 1117.76 
2364 2
10291502 20596.3 -12643.9 1608 -901.768 368.042 973.982 
10290302 20111.3 -13315.7 1562.78 -953.94 601.397 1127.69 
2364.5 2
10291502 20296.9 -12337 1573.12 -607.421 622.493 869.745 
10290302 19694.9 -12967 1586.25 -844.743 707.235 1101.71 
2365 2
10291502 19888.7 -12030.4 1545.89 -848.666 637.33 1061.33 
10290302 19309.7 -12607.4 1631.67 -800.849 747.517 1095.51 
2365.5 2
10291502 19469.2 -11684.8 1541.89 -852.529 702.575 1104.72 
10290302 18818.9 -12262.4 1615.67 -997.516 701.22 1219.32 
2366 2
10291502 19084.8 -11308.3 1567.22 -739.316 723.932 1034.73 
10290302 18360 -11878.6 1616 -882.479 738.248 1150.56 
2366.5 2
10291502 18596.1 -10938.4 1558.67 -958.17 725.272 1201.71 
10290302 17765.9 -11440.3 1566.56 -1164.92 859.259 1447.54 
2367 2
10291502 17685.1 -10382.5 1563.5 -1862.96 1136.9 2182.46 
10290302 17237.5 -10950.1 1564.5 -1080.55 1002.47 1473.95 
2367.5 2
10291502 17225.3 -10022.6 1589.22 -912.285 714.175 1158.58 
10290302 16654.9 -10516.8 1608.11 -1155.97 859.816 1440.68 
2368 2
10291502 16785.4 -9449.11 1593 -867.631 1131.05 1425.51 
10290302 16149.8 -10122.2 1617.44 -996.274 778.216 1264.19 
2368.5 2
10291502 16314.2 -8776.78 1590.67 -940.563 1341.98 1638.77 
10290302 15725 -9717.89 1656.11 -847.86 807.053 1170.56 
2369 2
10291502 15990.9 -8467.78 1605.56 -658.52 629.328 910.88 
10290302 15326.6 -9238.89 1653.44 -811.496 975.56 1268.95 
2369.5 2
10291502 15672.6 -8114.56 1594.44 -649.66 720.862 970.412 
10290302 14995.6 -8823.44 1653.44 -675.51 847.846 1084.05 
2370 2
10291502 15195.8 -7790.33 1554.44 -965.137 656.32 1167.15 
10290302 14555.1 -8368 1633.78 -891.588 921.952 1282.55 
2370.5 2
10291502 14700.2 -7436.22 1524.22 -973.587 695.7 1196.61 
10290302 14058.2 -7920.89 1561.89 -976.206 878.411 1313.23 
2371 2
10291502 14193.6 -6946.78 1511.89 -1005.29 971.12 1397.74 
10290302 13547.7 -7521 1561.11 -1013.01 793.43 1286.75 
2371.5 2
10291502 13709.2 -6586.4 1539.5 -949.717 706.623 1183.76 
10290302 13046.9 -7186 1587.8 -981.895 656.863 1181.35 
2372 2
10291502 13215.8 -6355.33 1567.22 -950.717 445.215 1049.8 
10290302 12567.1 -6840.78 1631.22 -924.449 665.168 1138.88 
2372.5 2
10291502 12803.8 -6069 1612.56 -849.485 590.378 1034.49 
10290302 12147.4 -6454 1625.11 -865.292 797.48 1176.73 
2373 2
10291502 12484.9 -5909.11 1602.89 -648.148 324.977 725.056 
10290302 11655.8 -5983.56 1585.11 -999.322 956.188 1383.09 
2373.5 2
10291502 11848 -5298.56 1565.67 -1324.09 1269.35 1834.25 
10290302 11131.2 -5458.89 1536.33 -1090.55 1090.78 1542.44 
2374 2
10291502 11311 -4593 1501.67 -1093.69 1436.98 1805.84 
10290302 10810.6 -5113.78 1521.11 -653.089 702.874 959.457 
2374.5 2
10291502 10893.9 -4215.1 1483.3 -799.042 723.946 1078.22 
10290302 10468 -4746.8 1524.5 -656.237 703.023 961.711 
2375 2
10291502 10572.7 -3888 1500.67 -623.754 635.146 890.213 
10290302 10075.7 -4340.22 1554.67 -761.812 789.471 1097.1 
2375.5 2
10291502 10357.6 -3509.11 1542.78 -443.528 781.214 898.339 
10290302 9698.78 -3995.67 1591.89 -777.09 710.424 1052.89 
2376 2
10291502 9914.2 -3240.4 1594.4 -872.747 528.959 1020.53 
10290302 9338.5 -3689.7 1607.7 -709.208 602.297 930.45 
2376.5 2
10291502 9550.36 -3017.73 1591 -707.853 433.215 829.898 
10290302 8955.18 -3291.45 1601.73 -745.755 774.797 1075.39 
2377 2
10291502 9333.33 -2783.83 1564.58 -442.017 476.362 649.846 
10290302 8741.42 -2949.42 1598.75 -435.367 696.615 821.472 
2377.5 2
10291502 9118.09 -2450.27 1559.91 -443.799 687.754 818.513 
10290302 8523.09 -2695.82 1609 -450.156 522.883 689.962 
2378 2
10291502 8890.55 -1906.09 1576.36 -454.183 1086.19 1177.32 
10290302 8304.27 -2178 1611.91 -436.763 1033.57 1122.06 
2378.5 2
10291502 8660.1 -1196.2 1573.2 -450.089 1386.51 1457.73 
10290302 8153.1 -1620.4 1626.9 -295.259 1089.06 1128.38 
2379 2
10291502 8574.44 -553.667 1538.22 -176.974 1327.55 1339.29 
10290302 8000.78 -1016.44 1644.22 -314.715 1247.84 1286.92 
2379.5 2
10291502 8335.5 54.7 1497.6 -470.363 1197.57 1286.63 
10290302 7756.1 -339.1 1619.3 -481.649 1333.36 1417.68 
2380 2
10291502 8209.89 783.222 1449.22 -248.735 1442.62 1463.9 
10290302 7707.78 335.222 1635.11 -95.6876 1335.29 1338.72 
2380.5 2
10291502 8140.5 1407.8 1423.2 -136.862 1231.91 1239.49 
10290302 7664.6 1006.4 1613.7 -85.1633 1323.82 1326.56 
2381 2
10291502 8021.89 1825.67 1416.33 -239.135 842.473 875.755 
10290302 7561 1592.11 1551.89 -208.871 1180.87 1199.2 
2381.5 2
10291502 7673.5 2543.7 1416.3 -689.879 1421.85 1580.38 
10290302 7493.4 2118.3 1536.3 -133.861 1041.96 1050.52 
2382 2
10291502 7358.22 3091.44 1417 -629.297 1093.3 1261.48 
10290302 7536.67 2622.11 1540.33 86.3606 1005.61 1009.31 
2382.5 2
10291502 7099.33 3489.89 1417 -545.029 838.83 1000.35 
10290302 7517.33 3156 1540 -40.7018 1123.98 1124.71 
2383 2
10291502 6847.7 4183.8 1417 -498.284 1374.08 1461.64 
10290302 7325.2 3967.3 1540 -380.462 1606.53 1650.97 
2383.5 2
10291502 6575.22 4891.67 1466.89 -540.631 1404.5 1504.96 
10290302 6952.44 4645.33 1553.44 -739.594 1345.3 1535.2 
2384 1
10291502 6505 5500.4 1516.9 -136.354 1182.01 1189.85 
2384.5 1
10291502 6395.44 5942.89 1543.56 -213.143 860.873 886.867 
