# Supplementary material for: Intrinsic group behaviour II: On the dependence of triad spatial dynamics on social and personal features; and on the effect of social interaction on small group dynamics
Source: PLoS One. 2019 Dec 3;14(12):e0225704. doi: 10.1371/journal.pone.0225704 (PMC6890182; doi:10.1371/journal.pone.0225704)
Supplement: S1 Data Set — (ZIP) [file pone.0225704.s001.zip › set_2_int/group_traj_dyad_int/traj_2_0217_65.dat]

2 10265002 10282201 0 1 0 0 2 0 1 20 20 20 1737.11 1742.48 1731.75 
2210 1
10265002 -28016 5024 1462 0 0 0 
2210.5 1
10265002 -28008.5 4956.9 1493.8 25.8621 -231.379 232.82 
2211 1
10265002 -28209.9 4804.78 1619.89 -406.846 -307.318 509.871 
2211.5 1
10265002 -28229.6 4754.6 1670.6 -39.7401 -101.165 108.69 
2212 1
10265002 -28178.1 4717.5 1719 97.5379 -70.2652 120.212 
2212.5 1
10265002 -28071.4 4637.89 1731.44 214.168 -159.862 267.252 
2213 1
10265002 -27942.7 4636.33 1728.56 267.729 -3.234 267.749 
2213.5 1
10265002 -28108.8 4738.3 1719.6 -334.946 205.578 393.003 
2214 1
10265002 -28163 4831.6 1711.5 -104.633 180.116 208.302 
2214.5 1
10265002 -28253.9 5001 1698.44 -182.508 340.161 386.029 
2215 1
10265002 -28186.3 4996.2 1706.6 137.937 -9.79592 138.284 
2215.5 1
10265002 -28158 5168.4 1675.3 54.5279 331.792 336.243 
2216 1
10265002 -28210.1 5214.11 1716.11 -105.063 92.1595 139.755 
2216.5 1
10265002 -28280.1 5215 1727.7 -140.54 1.78492 140.551 
2217 1
10265002 -28275.6 5201.89 1714.56 9.19928 -26.5407 28.0898 
2217.5 1
10265002 -28324.5 5211.7 1726.1 -99.2788 19.9008 101.254 
2218 1
10265002 -28389.6 5076.8 1745.1 -125.192 -259.423 288.051 
2218.5 1
10265002 -28327.6 5182 1732.44 124.838 211.67 245.741 
2219 1
10265002 -28356.3 5146.89 1713.67 -59.8291 -72.9961 94.3819 
2219.5 1
10265002 -28334 4880.5 1701.2 44.05 -525.422 527.265 
2220 1
10265002 -28366.3 4943.78 1733 -64.0264 125.303 140.713 
2220.5 1
10265002 -28418.3 4991.6 1763.2 -104.772 96.4158 142.384 
2221 1
10265002 -28175.3 4961.4 1744.8 478.346 -59.4488 482.026 
2221.5 1
10265002 -28040.3 4898.89 1709.44 274.881 -127.314 302.933 
2222 1
10265002 -27944.2 4877.1 1723.8 193.039 -43.7528 197.935 
2222.5 1
10265002 -27932.9 4832 1729.56 22.9434 -91.4807 94.314 
2223 1
10265002 -27926.9 4828.6 1729.7 11.9778 -6.8 13.7734 
2223.5 1
10265002 -27899.8 4882.4 1746.5 53.7698 106.746 119.524 
2224 1
10265002 -27890.7 4858.67 1777.33 18.4885 -48.0432 51.4779 
2224.5 1
10265002 -27913.1 4949.3 1763.6 -44.5991 180.186 185.623 
2225 1
10265002 -28085.1 5139.22 1735.22 -341.97 377.579 509.421 
2225.5 1
10265002 -28199.8 5260.3 1706.2 -231.695 244.602 336.916 
2226 1
10265002 -28291.1 5285.56 1678 -182.622 50.5111 189.479 
2226.5 1
10265002 -28391.9 5204.3 1653.8 -199.978 -161.221 256.873 
2227 1
10265002 -28496.1 5073.89 1691.22 -207.179 -259.267 331.877 
2227.5 1
10265002 -28358.3 4836.7 1696.6 275.622 -474.378 548.636 
2228 1
10265002 -28326.3 4866.89 1710.89 63.8057 60.2573 87.7617 
2228.5 1
10265002 -28367 5031.56 1710.44 -82.9932 336.054 346.151 
2229 1
10265002 -28298.4 5086.78 1691.33 140.483 113.16 180.39 
2229.5 1
10265002 -28375.2 5210.2 1678.5 -146.76 235.989 277.902 
2230 1
10265002 -28460.9 5201.33 1710 -169.346 -17.5231 170.25 
2230.5 1
10265002 -28441.7 5059.11 1728.22 40.8115 -301.958 304.703 
2231 1
10265002 -28348.4 5030.8 1718.7 183.596 -55.7305 191.868 
2231.5 1
10265002 -28104.6 5212.2 1706.8 462.619 344.213 576.627 
2232 1
10265002 -27699.6 5647 1690.11 823.261 883.74 1207.79 
2232.5 1
10265002 -27620.8 5735.44 1669.33 160.444 180.131 241.225 
2233 1
10265002 -27651.1 5663.2 1653.3 -61.257 -145.948 158.282 
2233.5 1
10265002 -27553.8 5764.2 1625.7 188.566 195.736 271.79 
2234 1
10265002 -27615.7 6020.89 1594.78 -127.824 530.349 545.535 
2234.5 1
10265002 -27605.9 6068.5 1571.2 19.3399 94.2794 96.2426 
2235 1
10265002 -27716.9 5775.44 1550.78 -221.978 -586.111 626.738 
2235.5 1
10265002 -27806 5598.3 1538.3 -177.159 -352.176 394.225 
2236 1
10265002 -27757.9 5596.22 1523.78 93.4196 -4.03452 93.5067 
2236.5 1
10265002 -27830.9 5615.22 1514 -151.139 39.3375 156.174 
2237 1
10265002 -27815.6 5709.5 1514.5 30.1556 185.952 188.382 
2237.5 1
10265002 -27814.3 5860.89 1515.11 2.50329 299.188 299.198 
2238 1
10265002 -27890.3 5905.44 1506.56 -156.057 91.4898 180.899 
2238.5 1
10265002 -27900 5839.6 1533.3 -19.218 -130.903 132.307 
2239 1
10265002 -27879.8 6040.89 1555.22 38.7399 385.611 387.552 
2239.5 1
10265002 -27816.4 6031.56 1570.89 133.053 -19.6078 134.49 
2240 1
10265002 -27834.1 6013.9 1573 -35.2406 -35.2406 49.8378 
2240.5 1
10265002 -27631 5847.33 1544.22 395.136 -324.06 511.026 
2241 1
10265002 -27651.3 5725.22 1532.33 -41.6667 -250.228 253.673 
2241.5 1
10265002 -27805.2 5820.8 1518.3 -305.898 190.015 360.11 
2242 1
10265002 -27840 5763.22 1550.78 -67.4419 -111.585 130.382 
2242.5 1
10265002 -27671.9 5523.78 1544 353.175 -503.035 614.635 
2243 1
10265002 -27650.4 5587.1 1534.2 42.2179 124.405 131.373 
2243.5 1
10265002 -27633.9 5902.67 1539.44 32.5663 622.419 623.271 
2244 1
10265002 -27646.4 5919.11 1539.89 -25.8345 33.8363 42.5713 
2244.5 1
10265002 -27691 5903.5 1542.9 -89.649 -31.4107 94.9925 
2245 1
10265002 -27701.3 5914.67 1529.67 -20.2218 21.8526 29.7734 
2245.5 1
10265002 -27527.9 5948 1522.8 343.432 66.0066 349.718 
2246 1
10265002 -27451.6 5982.11 1516 152.081 67.9504 166.571 
2246.5 1
10265002 -27549.2 5969.7 1534.8 -195.289 -24.8222 196.86 
2247 1
10265002 -27831.6 5853.33 1638.22 -562.461 -231.806 608.356 
2247.5 1
10265002 -27895.8 5777.44 1636.67 -133.241 -157.446 206.258 
2248 1
10265002 -27885.4 5648.11 1627.44 21.4385 -268.326 269.181 
2248.5 1
10265002 -27860.9 5546.4 1600.5 47.02 -194.849 200.442 
2249 1
10265002 -27866.4 5550.33 1601.67 -10.7036 7.59331 13.1234 
2249.5 1
10265002 -27841.6 5513.78 1594.33 51.7441 -75.9991 91.9419 
2250 1
10265002 -27791.7 5460.2 1595.9 99.3139 -106.729 145.788 
2250.5 1
10265002 -27872.3 5405.78 1611.44 -158.727 -107.13 191.497 
2251 1
10265002 -27843.4 5492.5 1637.4 58.4512 175.196 184.69 
2251.5 1
10265002 -27503.4 5431.33 1644.56 669.204 -120.407 679.95 
2252 1
10265002 -27467.3 5462.56 1661.78 75.5463 65.3185 99.8686 
2252.5 1
10265002 -27469.3 5651.9 1652.3 -3.94122 379.448 379.468 
2253 1
10265002 -27697 5786.3 1642.7 -435.373 256.979 505.557 
2253.5 1
10265002 -27814.6 5570.67 1631.44 -236.055 -432.999 493.163 
2254 1
10265002 -27612.4 5527.2 1599.7 406.752 -87.4581 416.048 
2254.5 1
10265002 -27477 5499.78 1603 279.175 -56.5407 284.843 
2255 1
10265002 -27474.1 5540.7 1589.6 5.70866 80.5556 80.7576 
2255.5 1
10265002 -27594.2 5520.56 1574.67 -236.461 -39.6544 239.763 
2256 1
10265002 -27627.5 5506.18 1560.91 -64.5799 -27.8561 70.3315 
2256.5 1
10265002 -27836.7 5227.23 1552.54 -428.58 -571.621 714.445 
2257 1
10265002 -27887.1 4812.07 1534.2 -104.728 -863.127 869.457 
2257.5 1
10265002 -28104.1 4762 1539.87 -438.519 -101.145 450.032 
2258 1
10265002 -28196.2 4745.46 1572.54 -189.501 -34.0298 192.532 
2258.5 1
10265002 -28221.7 4746.67 1580.75 -50.2686 2.38168 50.325 
2259 1
10265002 -28197.1 4762.45 1586.91 49.1515 31.5758 58.42 
2259.5 1
10265002 -28238.7 4724.55 1605.55 -80.5346 -73.3251 108.915 
2260 1
10265002 -28245.5 4729 1607 -13.7741 8.99908 16.4533 
2260.5 1
10265002 -28321.5 4737.18 1616.09 -150.315 16.2016 151.186 
2261 1
10265002 -28385.5 4890.27 1658 -126.662 302.551 327.995 
2261.5 1
10265002 -28409.4 5036.64 1691.73 -46.8862 288.117 291.907 
2262 1
10265002 -28278.9 4956.6 1725.7 258.344 -158.488 303.084 
2262.5 1
10265002 -28091.3 4773.22 1686 385.147 -376.546 538.633 
2263 1
10265002 -28088.1 4746.1 1667 6.61213 -55.4647 55.8574 
2263.5 1
10265002 -28131.7 4818.9 1710.6 -85.8268 143.307 167.042 
2264 1
10265002 -28102.6 4794.6 1676.2 58.7879 -49.0909 76.5894 
2264.5 1
10265002 -28130.6 4695.6 1638.1 -54.7945 -193.738 201.337 
2265 1
10265002 -28128.6 4691 1607.9 3.92927 -9.03733 9.85457 
2265.5 1
10265002 -28125.2 4709.89 1716.11 6.96449 38.9462 39.564 
2266 1
10265002 -28122.2 4792.5 1742.7 6.32264 172.827 172.942 
2266.5 1
10265002 -28089.9 5087.5 1715.9 63.5827 580.709 584.179 
2267 1
10265002 -28188.3 5211.2 1723.9 -188.868 237.428 303.386 
2267.5 1
10265002 -28115.3 4988.2 1684.8 142.857 -436.399 459.187 
2268 1
10265002 -28116 4854 1690.89 -1.42857 -273.878 273.881 
2268.5 1
10265002 -27954.6 4750.8 1674.6 334.855 -214.108 397.454 
2269 1
10265002 -27875.3 4754.4 1692.1 161.507 7.33198 161.673 
2269.5 1
10265002 -27884.7 4804.3 1704.7 -19.0283 101.012 102.789 
2270 1
10265002 -27832.2 4761.7 1682.2 101.942 -82.7184 131.28 
2270.5 1
10265002 -27882.7 5026.3 1707.7 -99.4094 520.866 530.268 
2271 1
10265002 -27895.7 5141.4 1688 -26.4766 234.42 235.91 
2271.5 1
10265002 -27983.1 5217.1 1691.5 -172.387 149.31 228.058 
2272 1
10265002 -27946.5 5291.3 1686.9 72.7634 147.515 164.485 
2272.5 1
10265002 -27965.5 5269.8 1701.2 -37.4753 -42.4063 56.5924 
2273 1
10265002 -28003.3 5294.5 1692.2 -74.8515 48.9109 89.4149 
2273.5 1
10265002 -28012.7 5060.6 1701.3 -18.5039 -460.433 460.805 
2274 1
10265002 -28033.3 4926.11 1714.56 -42.8077 -279.023 282.287 
2274.5 1
10265002 -27998 5019.1 1686.7 71.962 189.387 202.598 
2275 1
10265002 -27949.9 4957 1641.1 96.5863 -124.699 157.73 
2275.5 1
10265002 -28000.6 4886.1 1608.8 -99.8032 -139.567 171.58 
2276 1
10265002 -28007.2 5013.2 1591.2 -13.2265 254.709 255.053 
2276.5 1
10265002 -27760.7 4994.55 1560.27 486.14 -36.794 487.53 
2277 1
10265002 -27733.2 5043.1 1593.3 53.7642 94.8331 109.013 
2277.5 1
10265002 -27853 5238.4 1683.9 -237.698 387.5 454.595 
2278 1
10265002 -27840.7 5165.7 1708.9 25.0509 -148.065 150.169 
2278.5 1
10265002 -27815.3 5124.1 1703.4 52.0492 -85.2459 99.8798 
2279 1
10265002 -27723.4 5076.6 1684.2 181.621 -93.8735 204.446 
2279.5 1
10265002 -27664.7 5024.6 1656 117.166 -103.792 156.527 
2280 1
10265002 -27674.6 5073.8 1607.3 -19.6429 97.619 99.5757 
2280.5 1
10265002 -27927 4958.5 1632.4 -505.812 -231.062 556.089 
2281 1
10265002 -28048 4902 1806.3 -248.971 -116.255 274.776 
2281.5 1
10265002 -27991.3 4893.36 1759.18 113.455 -17.2727 114.762 
2282 1
10265002 -27950.6 4769.1 1690 79.7504 -243.654 256.374 
2282.5 1
10265002 -27865.5 4690.8 1648.9 170.2 -156.6 231.283 
2283 1
10265002 -27866.6 4663.3 1610.2 -2.17822 -54.4554 54.499 
2283.5 1
10265002 -27986.3 4728.89 1565.11 -245.355 134.403 279.756 
2284 1
10265002 -27955.7 4737.7 1552.4 63.4231 18.2425 65.9945 
2284.5 1
10265002 -27973.1 4729 1623.5 -34.1847 -17.0923 38.2196 
2285 1
10265002 -27947.3 4851.5 1710.5 50.4892 239.726 244.985 
2285.5 1
10265002 -27923.1 5073.3 1711.4 48.1113 440.954 443.571 
2286 1
10265002 -27922.3 5130.22 1700.78 1.57104 116.644 116.654 
2286.5 1
10265002 -28036.1 5155.4 1729.4 -233.128 51.5938 238.769 
2287 1
10265002 -28065 5158.1 1729.2 -57.002 5.32544 57.2502 
2287.5 1
10265002 -27868.3 5064.11 1719 390.212 -186.486 432.484 
2288 1
10265002 -27748.1 5028.1 1723.6 239.509 -71.7353 250.021 
2288.5 1
10265002 -27825.9 5064.4 1744 -152.549 71.1765 168.337 
2289 1
10265002 -27810.1 5022.7 1738 30.7393 -81.1284 86.7567 
2289.5 1
10265002 -27696 5031.11 1717.22 235.258 17.3425 235.896 
2290 1
10265002 -27724.3 5154.3 1724 -57.1717 248.866 255.349 
2290.5 1
10265002 -27726.2 5148.3 1719.8 -3.63985 -11.4943 12.0568 
2291 1
10265002 -27898.9 5230.22 1720.44 -354.597 168.218 392.475 
2291.5 1
10265002 -27770.1 5235.1 1718 260.18 9.8541 260.366 
2292 1
10265002 -27763.9 5183.78 1706 12.3236 -101.83 102.573 
2292.5 1
10265002 -27811.1 5189.5 1693.2 -94.6114 11.4674 95.3039 
2293 1
10265002 -27826.2 5198.11 1683.67 -29.7682 16.951 34.2561 
2293.5 1
10265002 -27966.7 5190.33 1718.11 -290.174 -16.0698 290.619 
2294 1
10265002 -27952.1 5181.78 1702.67 29.766 -17.496 34.5271 
2294.5 1
10265002 -27995.7 5145 1704.3 -86.6578 -73.1169 113.383 
2295 1
10265002 -27955.1 5145.8 1684.9 77.0398 1.51803 77.0548 
2295.5 1
10265002 -28034.3 5150.89 1715.78 -157.522 10.1171 157.846 
2296 1
10265002 -28051.8 5060.11 1719.78 -36.9586 -192.326 195.845 
2296.5 1
10265002 -28121.6 4961 1727.7 -138.812 -197.04 241.026 
2297 1
10265002 -28161.7 4995.11 1757.67 -78.1027 66.4934 102.574 
2297.5 1
10265002 -28054.1 5007.33 1741.33 218.165 24.7915 219.57 
2298 1
10265002 -28072.9 5132.6 1717.8 -36.986 246.588 249.346 
2298.5 1
10265002 -28111.3 5275.67 1711.44 -75.0651 279.427 289.334 
2299 1
10265002 -28104.3 5298.33 1729.89 14.4928 46.9289 49.1158 
2299.5 1
10265002 -28098 5394.56 1731.44 12.7946 194.388 194.809 
2300 1
10265002 -28145.6 5503.2 1729.6 -93.7008 213.867 233.493 
2300.5 1
10265002 -28354.9 5387.44 1760.89 -415.256 -229.674 474.539 
2301 1
10265002 -28500.8 5370.11 1786.56 -297.126 -35.3021 299.216 
2301.5 1
10265002 -28638.1 5630.22 1773.89 -276.882 524.418 593.024 
2302 1
10265002 -28620.5 5695 1761.3 34.5316 127.015 131.626 
2302.5 2
10282201 -27408.6 5680 1633.8 0 0 0 
10265002 -28495.7 5585.22 1765.11 247.685 -217.813 329.834 
2303 2
10282201 -27576.1 5647.67 1699.33 -438.511 -84.6422 446.605 
10265002 -28269.7 5187.67 1766.11 462.168 -812.997 935.181 
2303.5 2
10282201 -27631.8 5308.78 1736.67 -109.365 -665.793 674.716 
10265002 -27971 4916 1735.89 586.771 -533.726 793.199 
2304 2
10282201 -27306.7 5205.22 1730.67 666.211 -212.204 699.191 
10265002 -27865.2 4705.89 1713.89 216.758 -430.556 482.039 
2304.5 2
10282201 -27151.2 5102.56 1723.56 312.765 -206.573 374.826 
10265002 -27760.4 4445.56 1695 210.82 -523.81 564.643 
2305 2
10282201 -27124.9 4771.89 1744.67 53.4145 -670.723 672.847 
10265002 -27753 4095.56 1693.11 15.1003 -709.939 710.1 
2305.5 2
10282201 -27209.2 4287.89 1704.78 -167.328 -960.317 974.786 
10265002 -27880.7 3713.89 1738.67 -253.307 -757.275 798.517 
2306 2
10282201 -27189.1 3696.67 1680 40.2222 -1182.44 1183.13 
10265002 -27942.7 3402.11 1725.56 -124 -623.556 635.765 
2306.5 2
10282201 -27216.6 3290 1688.44 -54.6702 -810.093 811.936 
10265002 -27950.3 3144 1720.22 -15.2722 -514.166 514.392 
2307 2
10282201 -27347 2983.22 1724.33 -269.513 -633.838 688.759 
10265002 -28191.9 2800.67 1724.67 -499.082 -709.366 867.343 
2307.5 2
10282201 -27350.7 2638.11 1729.33 -7.36278 -692.994 693.033 
10265002 -28315.7 2556.89 1704.11 -248.55 -489.514 549 
2308 2
10282201 -27478 2278 1731.89 -246.77 -697.89 740.233 
10265002 -28293 2253.11 1712.56 43.9276 -588.717 590.353 
2308.5 2
10282201 -27614.7 1920.22 1767.67 -268.5 -702.903 752.44 
10265002 -28470.2 1980.67 1768.22 -348.177 -535.254 638.533 
2309 2
10282201 -27759.3 1537.78 1816.56 -291.08 -769.506 822.719 
10265002 -28576.8 1691.78 1782 -214.397 -581.265 619.545 
2309.5 2
10282201 -27986.4 1197 1775.44 -457.885 -687.052 825.651 
10265002 -28711.6 1369.78 1783 -271.729 -649.194 703.768 
2310 2
10282201 -28225.1 965.111 1757.44 -474.486 -461.012 661.566 
10265002 -28916.2 1163.44 1804.67 -406.892 -410.205 577.78 
2310.5 2
10282201 -28351 769.556 1754.67 -253.808 -394.265 468.896 
10265002 -28994.9 967.556 1747.44 -158.602 -394.937 425.594 
2311 2
10282201 -28411.1 565.889 1742 -122.426 -414.8 432.489 
10265002 -29041.4 664 1727.22 -94.8178 -618.239 625.468 
2311.5 2
10282201 -28460.4 346 1712.44 -98.0782 -437.155 448.022 
10265002 -29346.7 521.667 1824.56 -606.804 -282.969 669.539 
2312 2
10282201 -28650.9 122.444 1666.67 -366.239 -429.915 564.763 
10265002 -29480.6 268.778 1808.33 -257.479 -486.325 550.279 
2312.5 2
10282201 -28968.3 50.5556 1625.11 -647.846 -146.712 664.25 
10265002 -29621.8 31.2222 1754.89 -288.209 -484.807 564.006 
2313 2
10282201 -29334.3 -30.1111 1614 -746.939 -164.626 764.865 
10265002 -29905.3 -223.889 1680.78 -578.685 -520.635 778.419 
2313.5 2
10282201 -29513.8 -392.7 1604.7 -346.461 -699.979 781.028 
10265002 -30101.7 -611 1656.9 -379.086 -747.319 837.969 
2314 2
10282201 -29638.2 -877.667 1598.67 -237.447 -925.509 955.483 
10265002 -30301.8 -758.667 1648.33 -381.828 -281.807 474.56 
2314.5 2
10282201 -29740.1 -1362.67 1599.22 -205.008 -975.855 997.157 
10265002 -30670.4 -996.111 1677 -741.784 -477.755 882.323 
2315 2
10282201 -30184.6 -1753.67 1600 -896.057 -788.306 1193.46 
10265002 -31056.7 -1207.78 1727.78 -778.674 -426.747 887.945 
2315.5 1
10265002 -31243.4 -1467.22 1727.22 -385.109 -534.937 659.141 
2316 1
10265002 -31278.8 -1681 1716.11 -73.1539 -442.604 448.609 
2315.5 1
10282201 -30286 -1976 1600 -378.524 -829.602 911.877 
2316.5 2
10282201 -30415 -2526 1382 -90.4628 -385.694 396.161 
10265002 -31343.5 -1741.64 1759.91 -127.747 -119.598 174.994 
2317 2
10282201 -30390 -2572.92 1373.54 91.9118 -172.511 195.468 
10265002 -31132.9 -1717.23 1714.23 428.966 49.7059 431.836 
2317.5 2
10282201 -30258.6 -2681.29 1451.93 259.228 -213.733 335.978 
10265002 -30959.1 -1687.43 1688.29 342.762 58.7815 347.766 
2318 2
10282201 -30113.3 -2776.38 1506.46 279.353 -182.883 333.893 
10265002 -30845 -1626.23 1656.38 219.505 117.688 249.065 
2318.5 2
10282201 -29902 -2507 1506.27 445.797 568.322 722.305 
10265002 -30640.9 -1628.36 1611.82 430.572 -4.49972 430.595 
2319 2
10282201 -29753.3 -2339.7 1514.7 301.012 338.664 453.102 
10265002 -30323.3 -1534.2 1560 642.933 190.615 670.595 
2319.5 2
10282201 -30007.1 -2315 1509.3 -507.6 49.4 509.998 
10265002 -30056 -1346.6 1567.5 534.6 375.2 653.125 
2320 2
10282201 -30195.4 -2235.2 1513.1 -367.057 155.556 398.658 
10265002 -30060.3 -1204.3 1559.4 -8.38207 277.388 277.515 
2320.5 2
10282201 -30085.9 -2220.7 1520.6 221.66 29.3522 223.595 
10265002 -30178.1 -1195.1 1552.1 -238.462 18.6235 239.188 
2321 2
10282201 -29940.4 -2049.2 1513.5 282.524 333.01 436.71 
10265002 -30292.8 -1276.3 1563.8 -222.718 -157.67 272.88 
2321.5 2
10282201 -29750.3 -1984.11 1501.56 371.224 127.127 392.388 
10265002 -30250.9 -1271.33 1570.33 81.8576 9.70052 82.4304 
2322 2
10282201 -29767 -1570.67 1514.67 -34.7947 863.141 863.842 
10265002 -30307 -1359.44 1559.78 -117.142 -183.948 218.081 
2322.5 2
10282201 -29635.6 -1306.1 1569.3 265.455 534.478 596.769 
10265002 -30297.5 -1402.8 1557.1 19.1919 -87.587 89.665 
2323 2
10282201 -29392.4 -1178.3 1544.5 479.684 252.071 541.883 
10265002 -30300 -1295.6 1561.2 -4.93097 211.44 211.497 
2323.5 2
10282201 -29209.5 -908.5 1500.2 353.089 520.849 629.25 
10265002 -30306 -856 1552.7 -11.583 848.649 848.728 
2324 2
10282201 -28995.9 -688.222 1468.67 432.411 445.906 621.138 
10265002 -30129.3 -614.667 1552.22 357.625 488.529 605.439 
2324.5 2
10282201 -28792.1 -375.6 1459.5 409.215 627.755 749.355 
10265002 -29722.7 -449.9 1550.2 816.533 330.857 881.018 
2325 2
10282201 -28488.1 -15.4444 1457.11 604.352 716.015 936.973 
10265002 -29089.4 -23.4444 1635.22 1258.96 847.824 1517.82 
2325.5 2
10282201 -28192.7 241.9 1483.4 597.998 520.94 793.083 
10265002 -28722.2 340.4 1670.1 743.41 736.527 1046.48 
2326 2
10282201 -28034.3 457.667 1493.56 319.933 435.892 540.702 
10265002 -28281.6 879.111 1661 890.191 1088.31 1406 
2326.5 2
10282201 -27809.3 738.6 1497.8 447.382 558.516 715.605 
10265002 -27824.3 1302.5 1653 909.057 841.727 1238.91 
2327 2
10282201 -27174.6 1151.67 1541.33 1211.34 788.295 1445.26 
10265002 -27627.4 1446.11 1691.33 375.679 274.067 465.024 
2327.5 2
10282201 -26627.9 1336 1561.78 1117.93 376.96 1179.77 
10265002 -27124.8 1667.33 1784.22 1027.95 452.397 1123.09 
2328 2
10282201 -25838.1 1179.33 1718.56 1579.56 -313.333 1610.33 
10265002 -26382.2 1826.33 1781.44 1485.11 318 1518.78 
2328.5 2
10282201 -25146.4 1281.11 1742.89 1388.89 204.373 1403.84 
10265002 -25625.9 1890.11 1722.22 1518.74 128.068 1524.13 
2329 2
10282201 -24559.6 1425.89 1757.67 1222.69 301.62 1259.34 
10265002 -25058.6 1910.11 1805 1181.94 41.6667 1182.68 
2329.5 2
10282201 -24112.7 1603.44 1792.78 908.311 360.885 977.377 
10265002 -24508.7 2018.44 1797.11 1117.66 220.19 1139.14 
2330 2
10282201 -23543.1 1827.44 1807.89 1093.2 429.942 1174.7 
10265002 -23942.9 2563 1738.56 1085.95 1045.21 1507.23 
2330.5 2
10282201 -23121.1 2137 1836.33 837.302 614.198 1038.42 
10265002 -23472.4 3090.67 1708.89 933.422 1046.96 1402.64 
2331 2
10282201 -22727.7 2454 1704.33 801.313 645.621 1029.04 
10265002 -23010.3 3352.56 1713.11 941.163 533.379 1081.8 
2331.5 2
10282201 -22139 2610.44 1115.67 1184.44 314.778 1225.55 
10265002 -22470.3 3566.78 1584.78 1086.52 431.031 1168.89 
2332 2
10282201 -21608.7 2767.2 1178.5 1048.02 309.794 1092.85 
10265002 -21990.9 3630.3 1477.4 947.497 125.538 955.777 
2332.5 2
10282201 -21304 2996.33 1345.78 587.091 441.49 734.567 
10265002 -21512.1 3860.56 1587.78 922.522 443.652 1023.66 
2333 2
10282201 -20937.5 3093 1570.12 765.136 201.809 791.302 
10265002 -21066 3895.5 1547.62 931.338 72.9529 934.191 
2333.5 2
10282201 -20449.9 3071.33 1466.33 1013.74 -45.045 1014.74 
10265002 -20610.1 4070.89 1567.11 947.794 364.634 1015.52 
2334 2
10282201 -19995.1 3079.33 1484.89 891.721 15.6863 891.859 
10265002 -20141.2 4212.22 1458 919.39 277.124 960.248 
2334.5 2
10282201 -19520.3 3177.44 1570.44 955.287 197.407 975.471 
10265002 -19413.8 4220.78 1385.89 1463.67 17.2144 1463.77 
2335 2
10282201 -19079.1 3257 1480.22 889.561 160.394 903.905 
10265002 -18899.7 4164.33 1463.89 1036.51 -113.799 1042.74 
2335.5 2
10282201 -18641.2 3405.67 1525 870.554 295.56 919.359 
10265002 -18397.6 4220.89 1461.22 998.233 112.436 1004.55 
2336 2
10282201 -18151.9 3495.44 1559.67 946.486 173.651 962.284 
10265002 -17860.7 4098.22 1485 1038.47 -237.266 1065.23 
2336.5 2
10282201 -17671.3 3514.33 1607.44 944.117 37.1098 944.846 
10265002 -17433 4142.44 1564.11 840.21 86.8806 844.689 
2337 2
10282201 -17322.8 3601.89 1640.22 695.72 174.762 717.334 
10265002 -16969.8 4181.67 1549.33 924.595 78.2879 927.904 
2337.5 2
10282201 -16860 3626.56 1641.44 929.273 49.5315 930.592 
10265002 -16448 4320.56 1541.89 1047.75 278.893 1084.23 
2338 2
10282201 -16310.6 3698.75 1658.5 1139.78 149.781 1149.58 
10265002 -15972.8 4397.75 1508.88 985.996 160.154 998.918 
2338.5 2
10282201 -15728.1 3755.33 1618.22 1211.05 117.637 1216.75 
10265002 -15458.9 4581.11 1518.78 1068.32 381.208 1134.29 
2339 2
10282201 -15240.7 3891.33 1613.89 961.429 268.245 998.149 
10265002 -14987.7 4709.22 1470.33 929.432 252.685 963.169 
2339.5 2
10282201 -14761.9 3998.89 1579.44 951.844 213.828 975.567 
10265002 -14444.2 4885.89 1547.44 1080.41 351.226 1136.06 
2340 2
10282201 -14173.2 4107.67 1558.56 1165.68 215.402 1185.41 
10265002 -13815 5071.44 1519.78 1245.98 367.437 1299.03 
2340.5 2
10282201 -13555.6 4266.22 1609.44 1237.81 317.747 1277.94 
10265002 -13287.6 5028.44 1541 1057 -86.1723 1060.51 
2341 2
10282201 -12968.9 4364.89 1584.56 1199.73 201.772 1216.58 
10265002 -12790.2 5051.11 1540 1017.04 46.3531 1018.1 
2341.5 2
10282201 -12466.8 4402.7 1654 961.856 72.4351 964.58 
10265002 -12278.9 5120 1563.5 979.544 131.971 988.395 
2342 2
10282201 -12043 4549.33 1630.11 808.779 279.835 855.821 
10265002 -11857.8 5280.89 1484.22 803.668 307.04 860.323 
2342.5 2
10282201 -11640.2 4624.78 1635.78 832.185 155.877 846.658 
10265002 -11304 5458.22 1479.78 1144.17 366.391 1201.4 
2343 2
10282201 -11292.3 4800.78 1594.56 714.351 361.396 800.565 
10265002 -10754.1 5607.22 1550.78 1129.14 305.955 1169.85 
2343.5 2
10282201 -10880.8 5047.22 1602.89 838.199 501.924 976.987 
10265002 -10212.4 5700.67 1538.78 1103.19 190.315 1119.49 
2344 2
10282201 -10453.1 5221.11 1628 838.562 340.959 905.229 
10265002 -9749.22 5763.56 1516.44 908.279 123.312 916.611 
2344.5 2
10282201 -9958.56 5267.89 1446 956.587 90.4793 960.857 
10265002 -9199.11 5887.67 1492.56 1064.04 240.06 1090.79 
2345 2
10282201 -9386.44 5297.78 1594.67 1132.89 59.1859 1134.44 
10265002 -8666 6006.56 1502.89 1055.67 235.424 1081.6 
2345.5 2
10282201 -8758.56 5309 1572.22 1255.78 22.4444 1255.98 
10265002 -8247 6072 1459.44 838 130.889 848.16 
2346 2
10282201 -8152.5 5350.88 1577.88 1239.38 85.6339 1242.33 
10265002 -7736.62 6251.12 1449.5 1043.71 366.309 1106.13 
2346.5 2
10282201 -7559.44 5366.78 1554.44 1253.82 33.6211 1254.27 
10265002 -7276.11 6309.22 1541.67 973.602 122.827 981.319 
2347 2
10282201 -6989.56 5458 1468.22 1091.74 174.755 1105.64 
10265002 -6709.56 6389.22 1329.22 1085.36 153.257 1096.12 
2347.5 2
10282201 -6379.11 5599.89 1489.22 1213.61 282.085 1245.96 
10265002 -6131.33 6386 1373.11 1149.55 -6.40601 1149.57 
2348 2
10282201 -5777.56 5658.56 1291.67 1188.84 115.942 1194.49 
10265002 -5676.33 6413.78 1225.56 899.209 54.8968 900.884 
2348.5 2
10282201 -5233.62 5590.88 1126 1096.63 -136.453 1105.09 
10265002 -4927.88 6275.62 1039.25 1508.99 -278.534 1534.48 
2349 2
10282201 -4511.44 5395.11 1287.78 1510.84 -409.548 1565.36 
10265002 -3930.22 6035 1410.89 2087.14 -503.4 2146.99 
2349.5 2
10282201 -3805.67 5272 1530.22 1381.17 -240.922 1402.02 
10265002 -3178.44 6060.11 1608.78 1471.19 49.1411 1472.01 
2350 2
10282201 -3206.22 5165.33 1653.56 1141.8 -203.175 1159.73 
10265002 -2627.78 5812.22 1648.78 1048.89 -472.169 1150.27 
2350.5 2
10282201 -2722.5 5168.88 1691.75 1014.09 7.42488 1014.12 
10265002 -2217.25 5668 1684.25 860.645 -302.353 912.21 
2351 2
10282201 -2085 4988.75 1747.75 1339.29 -378.414 1391.72 
10265002 -1848.12 5601.12 1747.12 775.473 -140.494 788.097 
2351.5 2
10282201 -1565.89 4627.56 1794.22 1021.87 -711.013 1244.89 
10265002 -1287.44 5367.89 1751.22 1103.7 -459.126 1195.39 
2352 2
10282201 -1152.22 4354.44 1815.67 804.799 -531.345 964.38 
10265002 -663.556 5069.33 1761.33 1213.79 -580.847 1345.61 
2352.5 2
10282201 -533.111 4147.89 1842.67 1168.13 -389.727 1231.43 
10265002 -88 4791.22 1754.56 1085.95 -524.738 1206.09 
2353 2
10282201 -139.25 3734.75 1792.5 838.002 -879.019 1214.46 
10265002 463.125 4582.5 1809.88 1172.61 -444.09 1253.88 
2353.5 2
10282201 431.222 3502.89 1763.67 1147.83 -466.521 1239.02 
10265002 1033 4257 1771.33 1146.63 -654.93 1320.49 
2354 2
10282201 1022 3231.44 1770 1127.44 -518.024 1240.75 
10265002 1606.89 3869.89 1752.56 1095.21 -738.762 1321.08 
2354.5 2
10282201 1716 3150.25 1777.12 1442.83 -168.803 1452.67 
10265002 2067.62 3644.5 1743.5 957.871 -468.584 1066.34 
2355 2
10282201 1871.22 3050.33 1809.78 324.055 -208.594 385.387 
10265002 2451.67 3215.78 1740 801.757 -895.036 1201.63 
2355.5 2
10282201 2209.11 2626 1784.89 666.448 -836.949 1069.88 
10265002 2840 2896.67 1705.67 765.943 -629.41 991.376 
2356 2
10282201 2624.89 2217.89 1772.67 836.575 -821.149 1172.24 
10265002 3141.67 2596.78 1707.11 606.975 -603.398 855.867 
2356.5 2
10282201 3176.78 1921.44 1772.11 1065.42 -572.287 1209.4 
10265002 3703.56 2097 1704.44 1084.73 -964.822 1451.73 
2357 2
10282201 3771.25 1223.25 1763.25 1208.28 -1419.09 1863.8 
10265002 4176.62 1608.38 1692.12 961.523 -993.14 1382.34 
2357.5 2
10282201 4003.56 415.333 1764.67 465.542 -1619.07 1684.67 
10265002 4442.22 1103.44 1668.11 532.259 -1011.88 1143.33 
2358 2
10282201 4349.89 -48.8889 1738.44 675.114 -904.917 1129.01 
10265002 4822.67 501.556 1670 741.607 -1173.27 1388 
2358.5 2
10282201 4725.78 -457.222 1777.89 737.037 -800.654 1088.24 
10265002 5082.22 16.3333 1703.33 508.932 -951.416 1078.98 
2359 2
10282201 5033.25 -899.25 1767 624.944 -898.43 1094.41 
10265002 5464.25 -418.75 1698.5 776.479 -884.316 1176.83 
2359.5 2
10282201 5412.89 -1425.33 1779.33 777.949 -1078.04 1329.43 
10265002 5888.44 -969.556 1691.44 869.251 -1128.7 1424.63 
2360 2
10282201 5754.67 -1927.78 1786.33 662.36 -973.73 1177.65 
10265002 6294.67 -1497.67 1712.11 787.252 -1023.47 1291.22 
2360.5 2
10282201 6217 -2284.12 1723.75 945.467 -728.726 1193.71 
10265002 6719.12 -1974.5 1704.25 868.013 -975.119 1305.49 
2361 2
10282201 6615.44 -2650.67 1671.11 824.937 -758.885 1120.9 
10265002 7152.22 -2424.11 1657.89 896.682 -930.872 1292.5 
2361.5 2
10282201 7048.25 -3220.25 1651.38 860.448 -1132.37 1422.2 
10265002 7641.38 -2955.12 1638 972.471 -1055.69 1435.34 
2362 2
10282201 7494.78 -3668.89 1618 887.729 -891.926 1258.41 
10265002 8006.56 -3447.33 1599.78 726.005 -978.545 1218.46 
2362.5 2
10282201 8093.62 -4174.88 1596.62 1162.81 -982.497 1522.31 
10265002 8533.38 -3800.38 1702.25 1022.95 -685.518 1231.41 
2363 2
10282201 8496.78 -4604.11 1598.11 831.243 -885.023 1214.18 
10265002 8981.44 -4243.22 1712.89 923.855 -913.087 1298.94 
2363.5 2
10282201 8907.33 -5028.44 1623.89 800.303 -827.16 1150.95 
10265002 9458.78 -4510.33 1658.56 930.474 -520.684 1066.25 
2364 2
10282201 9364.56 -5246.33 1640.11 898.275 -428.072 995.06 
10265002 9914.78 -4996.67 1657.67 895.874 -955.468 1309.77 
2364.5 2
10282201 9785.38 -5491.88 1693.62 853.589 -498.056 988.268 
10265002 10366.1 -5315.75 1620 915.512 -647.228 1121.19 
2365 2
10282201 10196 -5822.11 1666.56 853.69 -686.562 1095.52 
10265002 10766.7 -5645.89 1628.56 832.727 -686.359 1079.13 
2365.5 2
10282201 10583.9 -6117.33 1625.78 788.392 -600.045 990.765 
10265002 11269.8 -5967.11 1691.67 1022.58 -652.891 1213.24 
2366 2
10282201 11015.8 -6384.89 1621.67 830.556 -514.53 977.018 
10265002 11757.9 -6427.11 1665.56 938.675 -884.615 1289.83 
2366.5 2
10282201 11496.2 -6820.22 1685.22 942.048 -853.595 1271.25 
10265002 12237.2 -6978.11 1704.33 939.869 -1080.39 1431.99 
2367 2
10282201 11931.8 -7070.88 1711.25 890.65 -512.582 1027.62 
10265002 12745 -7280.25 1721.88 1038.4 -617.871 1208.32 
2367.5 2
10282201 12311.1 -7413.44 1746.44 752.701 -679.701 1014.18 
10265002 13139.6 -7807.11 1697.33 782.848 -1045.36 1306 
2368 2
10282201 12779.6 -7637.89 1729.22 923.954 -442.691 1024.53 
10265002 13653.8 -8192.78 1698.44 1014.25 -760.684 1267.81 
2368.5 2
10282201 13209.8 -7940.33 1767.11 858.727 -603.682 1049.69 
10265002 14061 -8657.11 1693.22 812.819 -926.813 1232.74 
2369 2
10282201 13644 -8218 1741.56 884.363 -565.513 1049.72 
10265002 14389.2 -9084.22 1715.78 668.477 -869.88 1097.07 
2369.5 2
10282201 14044.3 -8639.22 1799.33 817.007 -859.637 1185.95 
10265002 14608.6 -9609.67 1750.11 447.619 -1072.34 1162.01 
2370 2
10282201 14531 -9047.78 1791.78 985.155 -827.036 1286.28 
10265002 14793.1 -10153 1746.33 373.594 -1099.87 1161.58 
2370.5 2
10282201 14959.6 -9504.44 1801.56 841.956 -897.184 1230.38 
10265002 14972.1 -10643.6 1724.56 351.67 -963.763 1025.92 
2371 2
10282201 15386.6 -10254.4 1785.33 847.222 -1488.1 1712.37 
10265002 15083.9 -11235.4 1723.33 221.781 -1174.38 1195.14 
2371.5 2
10282201 15794.3 -10954.9 1769 799.499 -1373.44 1589.2 
10265002 15307.6 -11717.9 1702.5 438.649 -945.991 1042.74 
2372 2
10282201 16100.2 -11494.6 1791.89 589.446 -1039.8 1195.25 
10265002 15453.9 -12164.1 1718.22 281.867 -859.752 904.777 
2372.5 2
10282201 16345.8 -12012.2 1800.67 506.3 -1067.35 1181.35 
10265002 15665 -12517.3 1642.44 435.281 -728.293 848.458 
2373 1
10265002 15964.4 -13053.6 1604.89 608.627 -1089.88 1248.31 
2373.5 1
10265002 16381.7 -13536.3 1582 867.406 -1003.7 1326.57 
2374 1
10265002 17156.8 -13824.2 1547.78 1578.64 -586.332 1684.01 
2374.5 1
10265002 17715.3 -14388.7 1515.8 1069.97 -1081.38 1521.25 
2375 1
10265002 18340.7 -14529 1548.44 1214.3 -272.427 1244.49 
2375.5 1
10265002 18879.3 -14818.6 1590 1110.65 -597.022 1260.95 
2376 1
10265002 19443 -15001 1606.7 1109.58 -359.143 1166.26 
2376.5 1
10265002 19986.5 -15214.6 1584.27 1057.48 -415.635 1136.23 
2377 1
10265002 20358.3 -15378 1647.5 757.205 -332.716 827.079 
2377.5 1
10265002 21004.8 -15738.4 1575.82 1332.96 -743.018 1526.06 
2378 1
10265002 21664.4 -16072.9 1519.27 1316.46 -667.755 1476.13 
2378.5 1
10265002 22302.1 -16333 1499.6 1245.58 -507.99 1345.18 
2379 1
10265002 22959.2 -16587.3 1636.67 1357.69 -525.482 1455.83 
2379.5 1
10265002 23444.7 -16588.3 1696.5 955.665 -1.90289 955.667 
2380 1
10265002 23874.6 -16810.2 1720.89 851.199 -439.45 957.944 
2380.5 1
10265002 24467.3 -17074.9 1692.6 1169.12 -522.047 1280.38 
2381 1
10265002 25023.2 -17377.8 1653 1120.81 -610.641 1276.36 
2381.5 1
10265002 25541.9 -17623.9 1644.6 1027.08 -487.371 1136.85 
2382 1
10265002 26120.8 -17940 1684.67 1155.44 -630.938 1316.49 
2382.5 1
10265002 26669.2 -18217.1 1773 1154.62 -583.392 1293.64 
2383 1
10265002 27168.5 -18316.9 1710 988.669 -197.602 1008.22 
2383.5 1
10265002 27810.1 -18366 1689 1273.04 -97.4206 1276.76 
2384 1
10265002 28457.2 -18295.9 1714.1 1256.48 136.117 1263.83 
2384.5 1
10265002 29192.6 -18226.8 1649.56 1430.65 134.479 1436.96 
2385 1
10265002 29811.4 -18104.3 1586.67 1292.04 255.625 1317.09 
2385.5 1
10265002 30274.2 -18131.7 1531.78 964.12 -56.9444 965.801 
2386 1
10265002 30711.7 -18044.3 1528.89 878.402 175.368 895.737 
2386.5 1
10265002 31360.1 -17970.2 1539 1266.47 144.792 1274.72 
2387 1
10265002 31764.2 -17860.9 1534.78 790.846 213.916 819.266 
2387.5 1
10265002 32715.2 -17924.3 1594.22 1981.25 -132.176 1985.65 
2388 1
10265002 33737 -18216 1714.6 1976.36 -564.152 2055.3 
2388.5 1
10265002 34342.9 -18460.2 1743.33 1190.35 -479.808 1283.41 
2389 1
10265002 34959.8 -18733.4 1752.78 1295.99 -573.996 1417.41 
2389.5 1
10265002 35609.8 -18927 1762 1305.27 -388.666 1361.9 
2390 1
10265002 36207.7 -19141.7 1731.11 1186.24 -425.926 1260.39 
2390.5 1
10265002 36780.7 -19424.6 1742.3 1148.36 -567.001 1280.71 
2391 1
10265002 37370.7 -19825.7 1795.7 1121.67 -762.548 1356.33 
2391.5 1
10265002 37859.4 -20500.7 1803.33 983.389 -1358.08 1676.74 
2392 1
10265002 38467.7 -20835.6 1842.22 1275.1 -702.073 1455.6 
2392.5 1
10265002 38883.8 -21144.4 1839.3 819.16 -607.962 1020.12 
2393 1
10265002 39312.6 -21276.9 1841 864.427 -267.115 904.756 
2393.5 1
10265002 39846.5 -21538.7 1809.3 1038.8 -509.36 1156.96 
2394 1
10265002 40249.9 -21634.8 1794.67 810.018 -192.927 832.676 
2394.5 1
10265002 40839.6 -21763.8 1814.8 1198.6 -262.24 1226.95 
2395 1
10265002 41471.3 -22159 1776.33 1258.43 -787.251 1484.39 
2395.5 1
10265002 41957.3 -22457.3 1736.8 983.738 -603.846 1154.28 
2396 1
10265002 42602.4 -22647.6 1767.56 1308.61 -385.914 1364.33 
2396.5 1
10265002 43325.6 -22823.2 1672 1469.74 -357.046 1512.49 
2397 1
10265002 44024.8 -22960.2 1697.7 1360.4 -266.494 1386.25 
2397.5 1
10265002 44775 -23103.1 1726.11 1451.06 -276.424 1477.16 
2398 1
10265002 45505.6 -23183.1 1763.78 1509.41 -165.289 1518.44 
2398.5 1
10265002 46046 -23305.4 1783.2 1074.44 -243.119 1101.6 
2399 1
10265002 46677.1 -23647.6 1784.33 1227.84 -665.672 1396.68 
