# Supplementary material for: Intrinsic group behaviour II: On the dependence of triad spatial dynamics on social and personal features; and on the effect of social interaction on small group dynamics
Source: PLoS One. 2019 Dec 3;14(12):e0225704. doi: 10.1371/journal.pone.0225704 (PMC6890182; doi:10.1371/journal.pone.0225704)
Supplement: S1 Data Set — (ZIP) [file pone.0225704.s001.zip › set_2_int/group_traj_dyad_int/traj_2_0217_64.dat]

2 10290500 10290400 0 0 0 1 0 1 0 20 20 20 1733.69 1780.7 1686.68 
2344 1
10290400 23039.4 -14085.6 1551.8 0 0 0 
2344.5 1
10290400 22527.9 -13852.7 1600.22 -1266.12 576.568 1391.22 
2345 2
10290500 21549.2 -14593.3 1512.33 0 0 0 
10290400 21888.8 -13638.8 1643.44 -1265.57 423.542 1334.56 
2345.5 2
10290500 21047.4 -14408.8 1570.33 -1200.29 441.52 1278.92 
10290400 21313.6 -13491.9 1648.78 -1150.44 293.778 1187.36 
2346 2
10290500 20513.2 -14139.8 1593 -1092.42 550.159 1223.14 
10290400 20772.9 -13368 1684.38 -1105.69 253.352 1134.34 
2346.5 2
10290500 20043.8 -13890.3 1624 -992.542 527.308 1123.92 
10290400 20317.9 -13241.4 1705.11 -961.916 267.559 998.434 
2347 2
10290500 19611 -13628.3 1619.89 -829.076 501.916 969.168 
10290400 19800.4 -12972.3 1710.33 -991.273 515.539 1117.32 
2347.5 2
10290500 19154.2 -13235.2 1616.33 -908.107 781.533 1198.1 
10290400 19407 -12707.1 1652.33 -782.196 527.281 943.321 
2348 2
10290500 18722.4 -12761.4 1591 -853.316 936.32 1266.82 
10290400 18930.4 -12380.4 1646.11 -941.809 645.586 1141.83 
2348.5 2
10290500 18323.8 -12499.1 1578 -803.819 528.87 962.2 
10290400 18431.1 -12005.5 1624.62 -1006.69 755.936 1258.92 
2349 2
10290500 17711.8 -11877.1 1593.89 -1280.28 1301.28 1825.5 
10290400 17879.2 -11620.3 1627.33 -1154.61 805.788 1407.98 
2349.5 2
10290500 17086.6 -11020.1 1630.44 -1223.53 1677.1 2075.98 
10290400 17253 -11131 1606.89 -1225.48 957.599 1555.25 
2350 2
10290500 16503.6 -9928.44 1685.67 -1110.48 2079.37 2357.31 
10290400 16679.9 -10665.2 1652.11 -1091.64 887.196 1406.7 
2350.5 2
10290500 16325.4 -9598.88 1711.75 -373.544 690.921 785.435 
10290400 16221.6 -10312.6 1656.12 -960.721 739.198 1212.19 
2351 2
10290500 16620.9 -9411.12 1807.38 620.798 394.433 735.505 
10290400 15853.2 -9930.25 1685.75 -773.897 803.309 1115.45 
2351.5 2
10290500 17069.6 -9219.89 1868.33 883.229 376.449 960.108 
10290400 15527.6 -9408.89 1696.11 -641.131 1026.3 1210.1 
2352 2
10290500 17218.8 -9171.89 1844.44 290.316 93.3852 304.965 
10290400 15245.7 -8911.67 1691.67 -548.422 967.358 1112 
2352.5 2
10290500 16881.1 -9528.56 1862.22 -637.107 -672.956 926.701 
10290400 14875.2 -8267.67 1686.22 -698.952 1215.09 1401.78 
2353 2
10290500 16659 -9834.75 1884.25 -472.577 -651.478 804.83 
10290400 14578.9 -7783.5 1673 -630.526 1030.14 1207.79 
2353.5 2
10290500 16477.4 -10067.6 1888.56 -365.303 -468.422 594.024 
10290400 14183.4 -7296.22 1678.11 -795.635 980.438 1262.65 
2354 2
10290500 16233.1 -10318.9 1875.67 -466.285 -479.644 668.939 
10290400 13836.3 -6751 1649.22 -662.426 1040.5 1233.47 
2354.5 2
10290500 16071.5 -10492.1 1887.75 -335.99 -360.158 492.548 
10290400 13550 -6355 1649.75 -595.288 823.285 1015.96 
2355 2
10290500 15996.7 -10633.7 1888.11 -156.228 -295.494 334.251 
10290400 13282.1 -6017.56 1667.56 -559.267 704.477 899.482 
2355.5 2
10290500 15913.9 -10798.3 1879.11 -163.27 -324.786 363.515 
10290400 12846.2 -5517.33 1672.78 -859.741 986.632 1308.66 
2356 2
10290500 15864.2 -11035.1 1888.56 -99.9329 -476.414 486.782 
10290400 12325.8 -4957.78 1618.11 -1047.17 1125.87 1537.58 
2356.5 2
10290500 15822.3 -11298.7 1855.11 -80.8666 -508.795 515.181 
10290400 11838.2 -4301.67 1616.22 -941.227 1266.62 1578.05 
2357 2
10290500 15822.4 -11577.2 1821.38 0.084688 -566.226 566.226 
10290400 11562.1 -3841.38 1623.62 -561.173 935.552 1090.95 
2357.5 2
10290500 15693.1 -11954.1 1803.78 -259.046 -755.233 798.424 
10290400 11167.1 -3327.67 1613.22 -791.611 1029.48 1298.64 
2358 2
10290500 15723.8 -12235.9 1794.22 59.7791 -549.274 552.518 
10290400 10764.4 -2919.56 1628.56 -784.925 795.538 1117.58 
2358.5 2
10290500 15602.1 -12527.9 1788.78 -238.562 -572.549 620.261 
10290400 10378 -2507.89 1675.78 -757.734 807.19 1107.12 
2359 2
10290500 15360.9 -12665.5 1788 -490.317 -279.697 564.484 
10290400 10000.6 -2073.12 1674.75 -767.022 883.666 1170.12 
2359.5 2
10290500 15127.3 -12764.8 1786.67 -478.569 -203.438 520.015 
10290400 9646 -1536.33 1676.67 -726.691 1099.98 1318.35 
2360 2
10290500 14967.9 -12880 1777.78 -309.001 -223.299 381.24 
10290400 9120 -943.333 1671.33 -1019.38 1149.22 1536.18 
2360.5 2
10290500 14914.9 -12980.2 1763.12 -108.413 -205.01 231.911 
10290400 8659.5 -470.75 1678.25 -941.718 966.428 1349.38 
2361 2
10290500 14859.8 -13225.4 1762 -114.073 -507.649 520.308 
10290400 8594.56 -76.2222 1636.44 -134.461 816.828 827.821 
2361.5 2
10290500 14362 -13598.5 1762 -989.618 -741.661 1236.69 
10290400 8255.75 429.375 1615.75 -673.57 1005.16 1209.98 
2362 2
10290500 13969.1 -14147.3 1762 -781.091 -1091.12 1341.88 
10290400 7885.56 816.111 1601.11 -735.973 768.859 1064.33 
2362.5 2
10290500 13828.4 -14549.6 1762 -273.274 -781.149 827.57 
10290400 7555.75 1253.88 1620.88 -640.399 850.027 1064.26 
2363 2
10290500 13684.9 -14220.2 1762 -295.848 679.181 740.819 
10290400 7159.67 1736.22 1675.89 -816.667 994.53 1286.87 
2363.5 1
10290400 6727.56 2249.89 1651.67 -842.322 1001.3 1308.48 
2364 1
10290400 6395.33 2861.89 1695.44 -652.696 1202.36 1368.09 
2364.5 1
10290400 6317.62 3230.38 1703.88 -157.623 747.436 763.876 
2365 1
10290400 6155.67 3600.78 1695.22 -336.712 770.068 840.464 
2365.5 1
10290400 5990.67 4166.56 1685.56 -335.366 1149.95 1197.86 
2366 1
10290400 5656.11 4800.78 1688 -643.376 1219.66 1378.95 
2366.5 1
10290400 5271.89 5604.56 1695 -753.377 1576.03 1746.84 
