# Supplementary material for: Intrinsic group behaviour II: On the dependence of triad spatial dynamics on social and personal features; and on the effect of social interaction on small group dynamics
Source: PLoS One. 2019 Dec 3;14(12):e0225704. doi: 10.1371/journal.pone.0225704 (PMC6890182; doi:10.1371/journal.pone.0225704)
Supplement: S1 Data Set — (ZIP) [file pone.0225704.s001.zip › set_2_int/group_traj_dyad_int/traj_2_0217_63.dat]

2 10284302 10284902 0 0 0 1 0 1 0 20 20 20 1636.74 1657.22 1616.27 
2323.5 1
10284302 45173 -19788.3 1484.5 0 0 0 
2324 1
10284302 44741.3 -19625.4 1578.78 -1104.01 416.596 1179.99 
2324.5 1
10284302 44135.9 -19274.5 1669.2 -1215.73 704.708 1405.21 
2325 1
10284302 43505 -18983.9 1705.44 -1254.27 577.756 1380.94 
2325.5 1
10284302 42663.2 -18436.8 1669.2 -1704.05 1107.47 2032.31 
2326 1
10284302 42038 -17869.8 1618.33 -1263.03 1145.5 1705.11 
2326.5 1
10284302 41588.1 -17813.7 1570.3 -894.433 111.487 901.355 
2327 1
10284302 41094.4 -17948.9 1527.56 -942.091 -257.994 976.778 
2327.5 1
10284302 40412.1 -18019.9 1507.67 -1395.36 -145.194 1402.9 
2328 1
10284302 39853.6 -18012 1477.22 -1117.11 15.7778 1117.22 
2328.5 1
10284302 39274.9 -18088.3 1457.22 -1161.98 -153.28 1172.05 
2329 2
10284902 38417 -18963 1615 0 0 0 
10284302 38716.7 -18243.1 1489.11 -1162.96 -322.454 1206.84 
2329.5 2
10284902 38124.4 -18998.1 1616 -1067.72 -128.143 1075.38 
10284302 38097.2 -18233.8 1526.56 -1259.03 18.9702 1259.18 
2330 2
10284902 37362.4 -19120.4 1640.33 -1462.57 -234.805 1481.3 
10284302 37355.1 -18431.3 1552.89 -1424.4 -379.185 1474 
2330.5 2
10284902 36745.8 -19241.6 1608.11 -1223.54 -240.3 1246.92 
10284302 36702.3 -18560.4 1568.22 -1295.19 -256.173 1320.28 
2331 2
10284902 36059.2 -19240.7 1650.78 -1398.28 1.81036 1398.28 
10284302 36170.9 -18638.9 1525.22 -1082.37 -159.765 1094.1 
2331.5 2
10284902 35394.7 -19252.7 1661.44 -1337.13 -24.1449 1337.35 
10284302 35562 -18694.9 1581.56 -1225.13 -112.676 1230.3 
2332 2
10284902 34782.2 -19109.3 1640 -1210.41 283.333 1243.13 
10284302 34896.1 -18480.5 1626.9 -1316.01 423.693 1382.53 
2332.5 2
10284902 34228.7 -18971.6 1664.56 -1066.54 265.404 1099.06 
10284302 34434 -18363.1 1631.78 -890.366 226.183 918.646 
2333 2
10284902 33707.2 -18827 1633.75 -1088.55 301.786 1129.61 
10284302 33921.5 -18223.8 1605.12 -1069.94 290.942 1108.79 
2333.5 2
10284902 33206.7 -18727.4 1662.11 -1040.71 206.976 1061.1 
10284302 33331.3 -18219.4 1580.78 -1226.96 8.95126 1226.99 
2334 2
10284902 32689 -18566.9 1632.11 -1015.03 314.815 1062.73 
10284302 32773.3 -17970 1553.56 -1094.12 489.107 1198.47 
2334.5 2
10284902 31766.8 -18240.6 1463.56 -1855.58 656.606 1968.32 
10284302 32068.8 -17679.2 1509 -1417.62 585.066 1533.6 
2335 2
10284902 31219.2 -18011.2 1372.22 -1103.94 462.366 1196.86 
10284302 31388.2 -17229.9 1451.67 -1372.09 905.914 1644.17 
2335.5 2
10284902 30612.7 -17776.7 1416.11 -1205.88 466.313 1292.9 
10284302 30678.1 -17088.6 1470.78 -1411.75 280.981 1439.44 
2336 2
10284902 29890.4 -17419.3 1587.44 -1396.95 691.167 1558.58 
10284302 30127.4 -16896 1546.78 -1065.12 372.448 1128.36 
2336.5 2
10284902 29290.9 -17180.3 1656.78 -1177.91 469.548 1268.05 
10284302 29642.9 -16637.1 1613.33 -951.976 508.623 1079.33 
2337 2
10284902 28771 -16950.7 1689.56 -1037.7 458.416 1134.45 
10284302 29089.7 -16405.2 1671.44 -1104.24 462.852 1197.32 
2337.5 2
10284902 28213 -16858.2 1689.33 -1120.48 185.631 1135.75 
10284302 28444.9 -16184.3 1757.22 -1294.73 443.552 1368.6 
2338 2
10284902 27682.1 -16695.6 1671.25 -1101.4 337.339 1151.9 
10284302 27913.5 -16219.4 1815.88 -1102.47 -72.7006 1104.86 
2338.5 2
10284902 27098.1 -16511.3 1671.89 -1214.17 383.143 1273.18 
10284302 27308.3 -15849.6 1752.11 -1258.14 768.855 1474.47 
2339 2
10284902 26407.8 -16209.6 1597.33 -1361.6 595.222 1486.02 
10284302 26637.3 -15593 1600.67 -1323.47 506.027 1416.91 
2339.5 2
10284902 25751.4 -15895.8 1600.11 -1304.84 623.813 1446.29 
10284302 25993.8 -15311.3 1574.78 -1279.43 559.973 1396.61 
2340 2
10284902 25089.4 -15603 1639.56 -1310.89 579.758 1433.37 
10284302 25386.3 -15053 1604.89 -1202.86 511.551 1307.12 
2340.5 2
10284902 24547.3 -15385.6 1648.44 -1086.4 435.76 1170.53 
10284302 24818.1 -14831.6 1570.11 -1138.72 443.776 1222.14 
2341 2
10284902 24099.2 -15234.8 1637.33 -916.383 308.339 966.866 
10284302 24397.9 -14668 1581 -859.35 334.469 922.146 
2341.5 2
10284902 23502.5 -15050.4 1649.8 -1143.15 353.214 1196.47 
10284302 23783.8 -14534 1542.5 -1176.42 256.705 1204.1 
2342 2
10284902 22871.4 -14847.2 1647.22 -1204.3 387.744 1265.19 
10284302 23105.6 -14302.7 1506.78 -1294.36 441.476 1367.58 
2342.5 2
10284902 22272.6 -14579 1576.22 -1237.37 554.178 1355.8 
10284302 22459 -14003.1 1530.33 -1335.86 618.916 1472.27 
2343 2
10284902 21730.1 -14294 1602.22 -1113.85 585.216 1258.23 
10284302 21881.2 -13669.6 1565.89 -1186.4 684.919 1369.91 
2343.5 2
10284902 21220.1 -13982.3 1660.44 -1038.7 634.759 1217.3 
10284302 21386.6 -13236.2 1590.89 -1007.47 882.553 1339.36 
2344 2
10284902 20726.9 -13707.4 1674 -967.102 538.998 1107.16 
10284302 21007.8 -13191 1626.33 -742.702 88.671 747.976 
2344.5 2
10284902 20305.1 -13475.4 1679.44 -815.818 448.743 931.09 
10284302 20614.3 -12929.1 1631 -761.014 506.555 914.189 
2345 2
10284902 19716.7 -13259 1653.56 -1165.24 428.603 1241.56 
10284302 20183.4 -12610.4 1602 -853.245 631.023 1061.23 
2345.5 2
10284902 19220.7 -12948.8 1621 -992 620.444 1170.05 
10284302 19690.8 -12286.4 1585.22 -985.333 648 1179.32 
2346 2
10284902 18773.9 -12703 1582.38 -913.684 502.613 1042.8 
10284302 19215.1 -11977.1 1565.62 -972.705 632.555 1160.29 
2346.5 2
10284902 18512.1 -12400.9 1563.11 -553.412 638.713 845.115 
10284302 18789.2 -11719 1573 -900.429 545.719 1052.89 
2347 2
10284902 17993.2 -11993 1543.44 -994.04 781.396 1264.4 
10284302 18149.1 -11384 1543 -1226.27 641.762 1384.05 
2347.5 2
10284902 17206.3 -11466.1 1558.67 -1564.39 1047.49 1882.7 
10284302 17469.1 -10889.2 1548.67 -1351.89 983.654 1671.88 
2348 2
10284902 16444.3 -10999.7 1580.44 -1505.93 921.827 1765.67 
10284302 16840.1 -10497.2 1593 -1243.08 774.704 1464.73 
2348.5 2
10284902 16023.6 -10595.4 1619.75 -848.202 815.104 1176.37 
10284302 16311.8 -10078.1 1635.5 -1065.24 844.954 1359.67 
2349 2
10284902 15609.6 -10210.3 1665.67 -866.254 805.526 1182.91 
10284302 15971.8 -9566.33 1625.44 -711.239 1070.69 1285.4 
2349.5 2
10284902 15273.1 -9751.44 1691.22 -658.404 898.021 1113.53 
10284302 15636.7 -9094.44 1628.33 -655.795 923.462 1132.63 
2350 2
10284902 14933.9 -9241 1668.89 -646.138 972.275 1167.4 
10284302 15354.3 -8818.33 1612.33 -537.778 525.926 752.199 
2350.5 2
10284902 14648.8 -8906.38 1619.62 -597.775 701.52 921.665 
10284302 15164.8 -8432.38 1591 -397.449 809.137 901.481 
2351 2
10284902 14268.8 -8423.25 1615.62 -798.319 1014.97 1291.31 
10284302 14814.9 -7866.12 1586.25 -735.032 1189.6 1398.36 
2351.5 2
10284902 13876.1 -7866.22 1631.22 -772.911 1096.51 1341.54 
10284302 14416.4 -7397.44 1632.67 -784.312 922.6 1210.92 
2352 2
10284902 13487.9 -7306.89 1627.33 -755.296 1088.2 1324.63 
10284302 13985.1 -6894.56 1583.33 -839.17 978.383 1288.97 
2352.5 2
10284902 13225.3 -6906.11 1630.89 -495.388 756.184 904.004 
10284302 13618 -6448.67 1576.11 -692.662 841.3 1089.76 
2353 2
10284902 12975 -6536.75 1658.88 -532.624 785.875 949.362 
10284302 13326.5 -6121.75 1614.88 -620.213 695.567 931.922 
2353.5 2
10284902 12380.9 -6065.11 1592 -1195.39 948.972 1526.27 
10284302 12974.3 -5699.67 1630.11 -708.585 849.262 1106.05 
2354 2
10284902 11881.4 -5553.44 1538.78 -953.138 976.463 1364.53 
10284302 12571.6 -5159.78 1592.78 -768.66 1030.32 1285.46 
2354.5 2
10284902 11536.2 -4983.25 1604.12 -717.66 1185.44 1385.75 
10284302 12001.1 -4563.25 1513.38 -1185.93 1240.18 1715.95 
2355 2
10284902 11155.8 -4506.56 1586.89 -794.305 995.187 1273.31 
10284302 11613 -4084.11 1492.11 -810.282 1000.29 1287.3 
2355.5 2
10284902 10840.1 -3959.78 1559.89 -622.617 1078.46 1245.28 
10284302 11335.8 -3617.67 1552 -546.789 920.009 1070.23 
2356 2
10284902 10463.4 -3595.22 1584 -757.881 733.512 1054.71 
10284302 10964.8 -3163.67 1587 -746.479 913.481 1179.69 
2356.5 2
10284902 10082 -3186.89 1669.33 -736.379 788.288 1078.73 
10284302 10655.2 -2727.44 1568.89 -597.598 842.128 1032.62 
2357 2
10284902 9731.5 -2756.5 1667.88 -712.398 874.774 1128.16 
10284302 10377.8 -2333.12 1538.88 -563.968 801.462 980.001 
2357.5 2
10284902 9399.89 -2272 1654.11 -664.551 970.942 1176.59 
10284302 10134.2 -1984.67 1518.78 -488.032 698.313 851.949 
2358 2
10284902 9048.56 -1777.33 1697.67 -684.86 964.263 1182.72 
10284302 9724.11 -1514.22 1492.33 -799.437 917.046 1216.58 
2358.5 2
10284902 8865.67 -1208.67 1697.33 -358.606 1115.03 1171.28 
10284302 9365.44 -848.889 1507.11 -703.268 1304.58 1482.06 
2359 2
10284902 8686.62 -679.5 1649.12 -363.906 1075.54 1135.44 
10284302 9003.12 -130.875 1490.62 -736.422 1459.38 1634.66 
2359.5 2
10284902 8461.22 -213.667 1632.78 -461.891 954.577 1060.45 
10284302 8426.11 374.333 1506.56 -1182.41 1035.26 1571.58 
2360 2
10284902 8376.44 261.333 1581.33 -164.298 920.543 935.09 
10284302 7980.11 519.111 1514.89 -864.341 280.577 908.74 
2360.5 2
10284902 8239.62 848.25 1572.38 -279.794 1200.24 1232.42 
10284302 7766.75 769.125 1524 -436.321 511.276 672.145 
2361 2
10284902 7991.89 1494.78 1548.33 -512.911 1338.57 1433.47 
10284302 7582.11 1429.67 1522.67 -382.275 1367.58 1420 
2361.5 2
10284902 8015.25 2127.12 1536 46.4436 1257.15 1258.01 
10284302 7558 2076.88 1515.88 -47.9346 1286.7 1287.59 
2362 2
10284902 8140 2991.33 1505.56 248.012 1718.11 1735.92 
10284302 7467.78 2537 1506.33 -179.368 914.761 932.181 
2362.5 2
10284902 7832.88 3336.25 1499.75 -596.359 669.741 896.771 
10284302 7378 2995.75 1506.25 -174.326 890.777 907.674 
2363 2
10284902 7528.78 3591.11 1500 -627.005 525.487 818.09 
10284302 7106.11 3390.78 1507 -560.596 814.49 988.768 
2363.5 2
10284902 7347.56 3960.67 1500 -353.26 720.381 802.335 
10284302 6850.78 3906.44 1507 -497.726 1005.2 1121.67 
2364 2
10284902 7128.44 4778.33 1500 -430.474 1606.42 1663.1 
10284302 6720.89 4466 1507 -255.184 1099.32 1128.55 
2364.5 2
10284902 6897.38 5373 1499 -468.701 1206.22 1294.08 
10284302 6412.25 5289.5 1507 -626.042 1670.39 1783.85 
2365 1
10284302 6290.89 5968.11 1507 -252.31 1410.83 1433.22 
2365.5 1
10284302 6782.78 6463.67 1507 999.774 1007.23 1419.17 
2366 1
10284302 6549.56 6949.22 1507 -448.504 933.761 1035.89 
