# Supplementary material for: Intrinsic group behaviour II: On the dependence of triad spatial dynamics on social and personal features; and on the effect of social interaction on small group dynamics
Source: PLoS One. 2019 Dec 3;14(12):e0225704. doi: 10.1371/journal.pone.0225704 (PMC6890182; doi:10.1371/journal.pone.0225704)
Supplement: S1 Data Set — (ZIP) [file pone.0225704.s001.zip › set_2_int/group_traj_dyad_int/traj_2_0217_62.dat]

2 10285200 10284701 0 0 0 1 0 1 0 20 20 20 1625.67 1636.13 1615.22 
2327 1
10284701 39228.4 -18823.6 1437.89 0 0 0 
2327.5 1
10284701 38786.1 -19172.3 1556.67 -904.567 -713.247 1151.94 
2328 1
10284701 38161.8 -19517.9 1622.67 -1248.67 -691.111 1427.17 
2328.5 1
10284701 37667.9 -19941.4 1684.67 -991.745 -850.513 1306.5 
2329 1
10284701 37254.8 -19830.8 1687.44 -860.648 230.556 890.994 
2329.5 1
10284701 36776.4 -19609.9 1690.67 -972.222 448.961 1070.88 
2330 1
10284701 35966.2 -19636.3 1653.56 -1555.13 -50.7571 1555.96 
2330.5 1
10284701 35026.4 -19433 1639.56 -1864.64 403.439 1907.78 
2331 1
10284701 34582.7 -19318.1 1632.78 -903.824 233.99 933.622 
2331.5 1
10284701 34077.4 -19225.1 1612 -1016.54 187.123 1033.62 
2332 2
10285200 33131 -18086.5 1089.75 0 0 0 
10284701 33443.9 -19128.6 1597.6 -1252.06 190.733 1266.51 
2332.5 2
10285200 32650.1 -18035.2 1372.78 -1029.74 109.803 1035.58 
10284701 32733.7 -19013.6 1555.56 -1368.46 221.666 1386.3 
2333 2
10285200 32265.4 -17970.4 1499 -803.207 135.38 814.536 
10284701 32237.6 -18921.1 1527.25 -1035.58 192.966 1053.4 
2333.5 2
10285200 31662.7 -17782.8 1406.33 -1253.03 390.015 1312.33 
10284701 31564.2 -18689.7 1411.33 -1400.01 481.202 1480.4 
2334 2
10285200 30884.7 -17413.6 1412 -1525.49 723.965 1688.56 
10284701 30862.6 -18403.3 1316 -1375.82 561.438 1485.96 
2334.5 2
10285200 30245.3 -17129.6 1471.78 -1286.38 571.429 1407.59 
10284701 30083.7 -18071.4 1382.22 -1567.18 667.784 1703.52 
2335 2
10285200 29636.6 -16946.6 1555.11 -1227.37 368.952 1281.63 
10284701 29463.2 -17805.8 1454 -1250.9 535.618 1360.75 
2335.5 2
10285200 29045.1 -16797.3 1593.89 -1175.83 296.664 1212.68 
10284701 28912.2 -17588.9 1548.33 -1095.43 431.191 1177.24 
2336 2
10285200 28458.2 -16612.2 1612.56 -1135.18 358.049 1190.31 
10284701 28315.1 -17336.3 1601.11 -1154.95 488.502 1254.01 
2336.5 2
10285200 27919.3 -16462.7 1645.56 -1058.72 293.822 1098.74 
10284701 27720.8 -17146.3 1651.56 -1167.65 373.281 1225.86 
2337 2
10285200 27343.2 -16246.4 1638.33 -1149.92 431.581 1228.24 
10284701 27131.9 -17012.7 1687.56 -1175.43 266.8 1205.33 
2337.5 2
10285200 26758.1 -16022 1659 -1174.92 450.692 1258.4 
10284701 26510.6 -16862.1 1606.89 -1247.66 302.32 1283.76 
2338 2
10285200 26059.2 -15745.8 1609.12 -1449.92 573.133 1559.09 
10284701 25932 -16620 1555.88 -1200.32 502.305 1301.19 
2338.5 2
10285200 25429.6 -15598.4 1600.44 -1309.14 306.249 1344.48 
10284701 25311 -16345.3 1586 -1291.06 571.033 1411.71 
2339 2
10285200 24923.6 -15423.7 1612.56 -998.028 344.729 1055.89 
10284701 24733.4 -16137.3 1649.89 -1139.16 410.256 1210.79 
2339.5 2
10285200 24410.3 -15241.3 1617.56 -1020.32 362.492 1082.8 
10284701 24249.3 -16080.6 1598.22 -962.448 112.878 969.044 
2340 2
10285200 23928.3 -15031 1568.44 -954.455 416.502 1041.37 
10284701 23776.7 -15900 1587 -935.974 357.536 1001.94 
2340.5 2
10285200 23338.2 -14890.4 1549.89 -1182.59 281.674 1215.67 
10284701 23200.3 -15750.2 1554.11 -1154.98 300.156 1193.34 
2341 2
10285200 22739.1 -14667 1520.78 -1225.18 456.942 1307.61 
10284701 22633.9 -15552.3 1539.44 -1158.37 404.681 1227.03 
2341.5 2
10285200 22134.6 -14444.1 1550.1 -1158.07 427.011 1234.28 
10284701 22063.4 -15331.2 1531.8 -1092.89 423.627 1172.12 
2342 2
10285200 21584.6 -14116.3 1621.67 -1049.7 625.509 1221.94 
10284701 21496.6 -14911.4 1528.56 -1081.76 801.06 1346.07 
2342.5 2
10285200 21110.4 -13880.1 1637.78 -979.568 488.062 1094.42 
10284701 21055.4 -14575.6 1531.67 -911.387 693.985 1145.53 
2343 2
10285200 20674.2 -13634.3 1597.78 -895.734 504.677 1028.12 
10284701 20523.6 -14412 1556.67 -1092.17 335.843 1142.64 
2343.5 2
10285200 20211.1 -13326.7 1578.89 -943.2 626.612 1132.37 
10284701 19970.8 -14105 1544.67 -1125.82 625.255 1287.79 
2344 2
10285200 19695.2 -13003.2 1599.44 -1011.55 634.205 1193.92 
10284701 19417 -13726.4 1566.56 -1085.84 742.266 1315.3 
2344.5 2
10285200 19234.3 -12582.1 1649.78 -891.468 814.528 1207.55 
10284701 18938.1 -13385.8 1563.33 -926.284 658.93 1136.75 
2345 2
10285200 18801.1 -12219.4 1671.78 -857.866 718.152 1118.78 
10284701 18560.7 -13000 1583.33 -747.415 763.916 1068.74 
2345.5 2
10285200 18200.1 -11865.3 1683.89 -1202 708.222 1395.13 
10284701 17998.8 -12520 1541.44 -1123.78 960 1478 
2346 2
10285200 17567.4 -11415.9 1624.5 -1293.94 919.138 1587.16 
10284701 17444.5 -12172.4 1502 -1133.49 710.89 1337.97 
2346.5 2
10285200 17041.3 -10971.9 1590.78 -1112.14 938.66 1455.31 
10284701 16791.2 -11835.1 1542.33 -1381.14 713.031 1554.33 
2347 2
10285200 16598.9 -10640.2 1615.67 -847.595 635.377 1059.3 
10284701 16123.7 -11502.2 1598.56 -1278.84 637.718 1429.03 
2347.5 2
10285200 16171.3 -10254.8 1637.11 -850.011 766.291 1144.43 
10284701 15683.7 -11109.7 1602.11 -874.751 780.429 1172.29 
2348 2
10285200 15698.8 -9848.67 1662.22 -933.904 802.591 1231.39 
10284701 15298.7 -10667 1622.67 -760.87 874.835 1159.42 
2348.5 2
10285200 15308.5 -9567.5 1689.38 -786.85 566.868 969.78 
10284701 14946.8 -10301 1657 -709.509 737.903 1023.67 
2349 2
10285200 14950.1 -9152.89 1699 -749.768 867.387 1146.52 
10284701 14656.1 -9813.22 1647.56 -608.031 1020.46 1187.87 
2349.5 2
10285200 14618.9 -8743.56 1672.22 -648.184 801.044 1030.44 
10284701 14321 -9310.89 1626.56 -655.795 983.04 1181.71 
2350 2
10285200 14221.7 -8070.78 1603 -756.614 1281.48 1488.17 
10284701 13994.3 -8829.67 1575.78 -622.222 916.614 1107.85 
2350.5 2
10285200 13866.8 -7675.38 1580.62 -744.06 828.937 1113.89 
10284701 13628 -8461 1549.62 -767.994 772.886 1089.57 
2351 2
10285200 13463.5 -7245.25 1605.75 -847.164 903.624 1238.64 
10284701 13185.9 -8036 1544.25 -928.834 892.857 1288.38 
2351.5 2
10285200 13036.3 -6780.56 1633.44 -840.879 914.753 1242.52 
10284701 12740.6 -7584.56 1608.56 -876.613 888.67 1248.27 
2352 2
10285200 12659.1 -6390.89 1641.56 -733.895 758.106 1055.14 
10284701 12423.7 -7131.11 1641.89 -616.515 882.188 1076.26 
2352.5 2
10285200 12173.8 -5915 1619.78 -915.723 897.904 1282.49 
10284701 12001 -6644.44 1635.11 -797.484 918.239 1216.2 
2353 2
10285200 11641 -5393.38 1579.38 -1133.57 1109.84 1586.42 
10284701 11578.5 -6229.25 1619.12 -898.936 883.392 1260.34 
2353.5 2
10285200 11292.8 -4784.22 1559.33 -700.648 1225.66 1411.79 
10284701 11123.3 -5704.56 1544.44 -915.828 1055.72 1397.6 
2354 2
10285200 10946.4 -4237.78 1561.33 -660.941 1042.83 1234.64 
10284701 10730.4 -5174.78 1500 -749.788 1011.03 1258.71 
2354.5 2
10285200 10648.1 -3697.38 1582.5 -620.207 1123.5 1283.32 
10284701 10454.2 -4708.5 1520.88 -574.209 969.392 1126.69 
2355 2
10285200 10383.2 -3284.89 1611.33 -553.033 861.14 1023.43 
10284701 10021.6 -4248.11 1548.78 -903.329 961.146 1319.02 
2355.5 2
10285200 10132.1 -2737.67 1633.78 -495.288 1079.33 1187.55 
10284701 9542.22 -3674.22 1616.33 -945.431 1131.93 1474.82 
2356 2
10285200 9844.33 -2222 1635.33 -579.03 1037.56 1188.19 
10284701 9203.78 -3137 1633.22 -680.975 1080.93 1277.55 
2356.5 2
10285200 9588.33 -1623.78 1639 -494.208 1154.87 1256.17 
10284701 9058.56 -2524.33 1663.78 -280.352 1182.75 1215.53 
2357 2
10285200 9255.88 -1025.5 1633.25 -675.728 1216.01 1391.15 
10284701 8815.38 -1895 1678.38 -494.269 1279.13 1371.31 
2357.5 2
10285200 8953.78 -480.667 1603.56 -605.405 1091.85 1248.46 
10284701 8524.22 -1311.33 1638.11 -583.473 1169.67 1307.12 
2358 2
10285200 8638.44 106 1574.33 -614.685 1143.6 1298.33 
10284701 8217.67 -681.444 1591.67 -597.574 1227.85 1365.55 
2358.5 2
10285200 8287.44 661.111 1544.89 -688.235 1088.45 1287.79 
10284701 8008.44 -39.3333 1557.89 -410.24 1259.04 1324.19 
2359 2
10285200 8157.75 1315.75 1510.88 -263.607 1330.57 1356.43 
10284701 7872.62 442.75 1578.5 -276.056 979.844 1017.99 
2359.5 2
10285200 8035.56 2046.22 1462.78 -250.398 1496.87 1517.67 
10284701 7815.22 979 1530.11 -117.629 1098.87 1105.15 
2360 2
10285200 7866.22 2706.11 1452.33 -328.165 1278.85 1320.29 
10284701 7708 1580 1463.22 -207.795 1164.73 1183.12 
2360.5 2
10285200 7767.75 3127.62 1453.38 -201.375 861.992 885.201 
10284701 7654.88 2262 1407.88 -108.64 1394.68 1398.91 
2361 2
10285200 7477.89 3003.11 1454 -600.127 -257.793 653.153 
10284701 7769 2540.33 1401.89 236.284 576.259 622.82 
2361.5 2
10285200 7001.62 2879.25 1454 -946.847 -246.245 978.343 
10284701 7639.75 3099.88 1402 -256.958 1112.41 1141.7 
2362 1
10284701 7160.11 3774.33 1405.44 -953.556 1340.87 1645.36 
2362.5 1
10284701 6821.25 4763.5 1437 -657.983 1920.71 2030.29 
2363 1
10284701 6677 5373.44 1441.22 -297.423 1257.62 1292.31 
