# Supplementary material for: Intrinsic group behaviour II: On the dependence of triad spatial dynamics on social and personal features; and on the effect of social interaction on small group dynamics
Source: PLoS One. 2019 Dec 3;14(12):e0225704. doi: 10.1371/journal.pone.0225704 (PMC6890182; doi:10.1371/journal.pone.0225704)
Supplement: S1 Data Set — (ZIP) [file pone.0225704.s001.zip › set_2_int/group_traj_dyad_int/traj_2_0217_61.dat]

2 10284103 10274700 0 0 0 1 0 1 0 20 20 20 1649.72 1693.64 1605.79 
2267 1
10274700 39957.3 -23160.3 1514.33 0 0 0 
2267.5 1
10274700 39973.7 -23019.9 1505.7 49.002 420.459 423.305 
2268 1
10274700 39901 -22755.4 1501.11 -148.367 539.705 559.727 
2268.5 1
10274700 39878.7 -22800.3 1500.1 -46.2656 -93.0613 103.927 
2269 1
10274700 39732.2 -23311.5 1497.7 -298.371 -1041.14 1083.05 
2269.5 1
10274700 39702.1 -23635.2 1495.6 -60.9312 -655.263 658.09 
2270 1
10274700 39648.4 -23629.5 1495 -104.272 11.068 104.858 
2270.5 1
10274700 39526.6 -23802.1 1495 -239.764 -339.764 415.844 
2271 1
10274700 39441.7 -23881 1495 -172.912 -160.692 236.052 
2271.5 1
10274700 39356.7 -23909.9 1495 -167.653 -57.002 177.078 
2272 1
10274700 39364.2 -23939.6 1495 14.9105 -59.0457 60.8993 
2272.5 1
10274700 39386.4 -23925.8 1495 43.787 27.2189 51.5574 
2273 1
10274700 39283.3 -23902.3 1495 -204.158 46.5347 209.395 
2273.5 1
10274700 39095.3 -23884.6 1495 -370.079 34.8425 371.715 
2274 1
10274700 39082.1 -23831.7 1495 -27.3628 109.82 113.178 
2274.5 1
10274700 39101.7 -23825.5 1495 39.8959 12.5594 41.8261 
2275 1
10274700 39122.2 -23747.6 1495 41.1647 156.426 161.751 
2275.5 1
10274700 39132.8 -23438 1495 20.8661 609.449 609.806 
2276 1
10274700 39237.5 -23254.3 1495 209.82 368.136 423.732 
2276.5 1
10274700 39260.4 -23306.2 1494.55 45.0959 -102.331 111.827 
2277 1
10274700 39208.9 -23297 1495 -100.515 17.9332 102.102 
2277.5 1
10274700 39322.5 -23242.5 1495 225.397 108.135 249.994 
2278 1
10274700 39395.2 -23057 1493.7 148.065 377.8 405.779 
2278.5 1
10274700 39704.4 -22744 1494 633.607 641.393 901.578 
2279 1
10274700 39902.2 -22644.1 1494 390.909 197.431 437.937 
2279.5 1
10274700 40063.7 -22629.6 1494 322.355 28.9421 323.652 
2280 1
10274700 40175.9 -22717 1493.2 222.619 -173.413 282.19 
2280.5 1
10274700 40055.4 -22736.2 1493 -241.483 -38.477 244.529 
2281 1
10274700 39704.4 -22837.8 1491.8 -722.222 -209.053 751.87 
2281.5 1
10274700 39611.1 -23038.7 1485.82 -186.618 -401.855 443.073 
2282 1
10274700 39582.4 -23199 1483.1 -56.2567 -314.26 319.256 
2282.5 1
10274700 39723.8 -23316.2 1485.3 282.8 -234.4 367.313 
2283 1
10274700 39692.2 -23633.8 1487.9 -62.5743 -628.911 632.016 
2283.5 1
10274700 39453.6 -23866.6 1487.78 -489.026 -476.958 683.107 
2284 1
10274700 39217.8 -23889.1 1487 -488.107 -46.6759 490.333 
2284.5 1
10274700 39019.3 -23719.3 1487 -389.98 333.595 513.196 
2285 1
10274700 38957.4 -23616.1 1487 -121.135 201.957 235.5 
2285.5 1
10274700 39126.6 -23593.4 1487 336.382 45.1292 339.395 
2286 1
10274700 39426.2 -23700.1 1487 613.98 -218.67 651.758 
2286.5 1
10274700 39443.3 -23766.6 1487 34.9954 -136.248 140.67 
2287 1
10274700 39471.6 -23895 1487 55.8185 -253.254 259.333 
2287.5 1
10274700 39440.3 -23984.1 1487 -62.037 -176.808 187.375 
2288 1
10274700 39441 -23791.7 1487 1.32802 383.289 383.291 
2288.5 1
10274700 39383.7 -23684.2 1487 -112.353 210.784 238.858 
2289 1
10274700 39044.3 -23610.6 1487 -660.311 143.191 675.659 
2289.5 1
10274700 38955.4 -23576 1487 -183.207 71.3402 196.607 
2290 1
10274700 38279.9 -23408.8 1487 -1364.74 337.778 1405.92 
2290.5 1
10274700 37948.9 -23256.2 1464.2 -634.1 292.337 698.243 
2291 1
10274700 38013.6 -23489.7 1456 132.763 -479.398 497.442 
2291.5 1
10274700 37873.9 -23421.2 1456 -282.132 138.316 314.214 
2292 1
10274700 37790.8 -23069.2 1453.33 -164.925 698.369 717.579 
2292.5 1
10274700 37699.3 -22833.9 1437.2 -183.322 471.588 505.966 
2293 1
10274700 37689.4 -22831.8 1435.67 -19.4007 4.1776 19.8454 
2293.5 1
10274700 38110.3 -23136.8 1435.56 869.605 -630.165 1073.93 
2294 1
10274700 38575 -23231.7 1439.11 950.239 -194.047 969.849 
2294.5 1
10274700 38929 -22791.3 1496.6 703.777 875.48 1123.28 
2295 1
10274700 38910.5 -22882.2 1544 -35.1044 -172.486 176.022 
2295.5 1
10274700 38862.4 -22873.7 1569.78 -95.5379 16.9649 97.0324 
2296 1
10274700 38889.7 -22847 1578 57.6742 56.4972 80.7356 
2296.5 1
10274700 38940.3 -22734.3 1583.9 100.663 224.056 245.63 
2297 1
10274700 39387.4 -22361.9 1617.11 871.627 725.948 1134.34 
2297.5 1
10274700 39477.7 -22215.3 1704.33 183.007 297.273 349.088 
2298 1
10274700 39611.9 -22120.5 1719.8 264.239 186.68 323.53 
2298.5 1
10274700 39612.1 -21903.7 1708.89 0.412326 423.503 423.503 
2299 1
10274700 39307.9 -21875.6 1688.89 -629.86 58.2011 632.543 
2299.5 1
10274700 39200.9 -21883.8 1688.11 -216.162 -16.6105 216.799 
2300 1
10274700 39136.1 -21861.6 1696.8 -127.537 43.657 134.802 
2300.5 1
10274700 39123.3 -21860.7 1695.33 -25.3307 1.85185 25.3983 
2301 1
10274700 39023.3 -22072 1681.22 -203.666 -430.414 476.168 
2301.5 1
10274700 38991.8 -22203.7 1688.22 -63.6201 -265.457 272.974 
2302 1
10274700 39231.8 -22251.9 1681.3 470.632 -94.5752 480.04 
2302.5 1
10274700 39387.4 -22384.9 1663.67 308.818 -263.867 406.195 
2303 1
10274700 39408.8 -22362.2 1651.11 43.6264 46.3531 63.6544 
2303.5 1
10274700 39477.8 -22338.8 1657.33 135.56 46.0598 143.171 
2304 1
10274700 39511.7 -22327.1 1679.44 69.4444 23.9071 73.4444 
2304.5 1
10274700 39522.8 -22325 1688 22.3564 4.24771 22.7563 
2305 1
10274700 39486.3 -22282.2 1702.78 -73.9238 86.7703 113.99 
2305.5 1
10274700 39263.7 -22017.8 1723.56 -441.799 524.691 685.921 
2306 1
10274700 39201.3 -21968.3 1721.33 -124.667 98.8889 159.125 
2306.5 1
10274700 39163.3 -22034.2 1731.67 -75.6972 -131.253 151.517 
2307 1
10274700 39322 -22317.8 1715.33 327.824 -585.859 671.341 
2307.5 1
10274700 39315.9 -22322.6 1698.33 -12.2713 -9.59393 15.5765 
2308 1
10274700 39308.8 -22377.3 1699.11 -13.7812 -106.158 107.049 
2308.5 1
10274700 39343.7 -22276.2 1700.44 68.544 198.647 210.14 
2309 1
10274700 39431.7 -22155.7 1705.11 177.062 242.567 300.316 
2309.5 1
10274700 39482.3 -22062.6 1724 102.151 187.724 213.717 
2310 1
10274700 39569.4 -22070.4 1722.11 173.183 -15.6837 173.892 
2310.5 1
10274700 39516.9 -22224.3 1727.78 -105.959 -310.26 327.854 
2311 1
10274700 39566 -22165.4 1732.78 100.023 119.937 156.171 
2311.5 1
10274700 39631.3 -22016.1 1730.11 129.887 296.885 324.055 
2312 1
10274700 39576.3 -21852.2 1727.22 -105.769 315.171 332.445 
2312.5 1
10274700 39480.7 -21777.7 1723.67 -195.238 152.154 247.525 
2313 1
10274700 39420.9 -21725.4 1719.33 -121.995 106.576 161.992 
2313.5 1
10274700 39388 -21181.6 1722.3 -63.4921 1049.89 1051.81 
2314 1
10274700 39130.8 -20734.1 1727.56 -490.882 853.986 985.017 
2314.5 1
10274700 38714.8 -20486 1739.67 -837.022 499.218 974.589 
2315 1
10274700 37864.2 -20406.4 1734.67 -1714.83 160.394 1722.31 
2315.5 1
10274700 37141.7 -20410.6 1720.11 -1489.81 -8.47652 1489.83 
2316 1
10274700 36484.2 -20057.8 1714.89 -1361.17 730.389 1544.75 
2316.5 1
10274700 35846.7 -20113.2 1700 -1257.39 -109.278 1262.13 
2317 1
10274700 35075.6 -19988.1 1669.38 -1570.49 254.796 1591.03 
2317.5 1
10274700 34029.6 -19586.9 1661.21 -2063.06 791.22 2209.58 
2318 1
10274700 33414 -19395.6 1603.85 -1183.93 367.91 1239.78 
2318.5 1
10274700 32851.5 -19317 1592.09 -1186.8 165.855 1198.34 
2319 1
10274700 32091.8 -19107.4 1543.4 -1537.76 424.291 1595.22 
2319.5 1
10274700 31184.9 -18908.5 1412.6 -1813.8 397.8 1856.91 
2320 1
10274700 30393.2 -18707.4 1322.6 -1543.27 392.008 1592.28 
2320.5 1
10274700 29779.8 -18442 1336.9 -1241.7 537.247 1352.94 
2321 2
10284103 28960 -17575 1310 0 0 0 
10274700 29181.5 -18274.7 1410.9 -1161.75 324.854 1206.31 
2321.5 2
10284103 28697.2 -17486.4 1623.22 -976.869 329.203 1030.85 
10274700 28444.9 -18148.2 1501 -1438.69 247.027 1459.75 
2322 2
10284103 28117.7 -17206.6 1705.78 -1209.93 584.319 1343.63 
10274700 27730.7 -17913.3 1552.33 -1491.07 490.373 1569.63 
2322.5 2
10284103 27649.9 -17028.8 1749.5 -944.983 359.102 1010.91 
10274700 27028.1 -17703.7 1623.3 -1419.33 423.502 1481.16 
2323 2
10284103 26983.6 -16864.8 1720.2 -1314.2 323.471 1353.42 
10274700 26367.3 -17502.4 1641.4 -1303.35 397.041 1362.49 
2323.5 2
10284103 26282.2 -16609.5 1696.2 -1354.05 492.857 1440.96 
10274700 25770.1 -17370.8 1634.5 -1152.9 254.054 1180.56 
2324 2
10284103 25737.9 -16394.8 1688.11 -1101.84 434.66 1184.48 
10274700 25091.6 -17133.7 1703.67 -1373.57 480.027 1455.03 
2324.5 2
10284103 24963.9 -16119.7 1696.8 -1554.19 552.365 1649.43 
10274700 24430.6 -16659.4 1615.1 -1327.22 952.343 1633.55 
2325 2
10284103 24335 -15806 1704 -1250.3 623.658 1397.21 
10274700 23843 -16395.9 1565.11 -1168.19 523.879 1280.28 
2325.5 2
10284103 23804.3 -15531.9 1682.8 -1074.29 554.858 1209.12 
10274700 23228 -16256.1 1532.6 -1244.94 282.973 1276.69 
2326 2
10284103 23287.1 -15289.6 1639.22 -1044.83 489.585 1153.84 
10274700 22568.2 -15917.7 1515.22 -1332.88 683.704 1498.01 
2326.5 2
10284103 22714.4 -14984.9 1633.8 -1138.59 605.677 1289.66 
10274700 21921 -15670.4 1522.6 -1286.72 491.584 1377.43 
2327 2
10284103 21896 -14721.6 1615.67 -1561.83 502.566 1640.7 
10274700 21207.6 -15434.3 1462.78 -1361.54 450.509 1434.13 
2327.5 2
10284103 21293.7 -14517.2 1646 -1231.77 417.86 1300.71 
10274700 20630 -15009.4 1510.11 -1181.1 868.893 1466.27 
2328 2
10284103 20742.6 -14237.9 1671.56 -1102.22 558.667 1235.72 
10274700 20038.2 -14613.6 1543.11 -1183.56 791.778 1423.98 
2328.5 2
10284103 20208.6 -13949.6 1691.78 -1072.29 578.983 1218.62 
10274700 19454.2 -14281 1553.89 -1172.69 667.782 1349.49 
2329 2
10284103 19735.4 -13603.2 1678.11 -985.648 721.528 1221.52 
10274700 18958.6 -13932.6 1583.33 -1032.64 725.926 1262.26 
2329.5 2
10284103 19292.4 -13168.1 1663.44 -900.407 884.372 1262.08 
10274700 18278.1 -13553 1555.11 -1383.02 771.454 1583.63 
2330 2
10284103 18849.3 -12699.3 1660.78 -850.501 899.765 1238.12 
10274700 17669.4 -13125.2 1510 -1168.27 821.071 1427.94 
2330.5 2
10284103 18394.7 -12319.8 1678 -902.116 753.086 1175.14 
10274700 17025.3 -12611 1449.89 -1278 1020.28 1635.32 
2331 2
10284103 17739 -11823.2 1653.33 -1335.37 1011.31 1675.1 
10274700 16558.8 -12139.8 1390.33 -950.215 959.719 1350.54 
2331.5 2
10284103 16936.9 -11294.4 1654.56 -1613.91 1063.94 1933.04 
10274700 16152 -11678.2 1542.89 -818.466 928.683 1237.88 
2332 2
10284103 16436.4 -10773.4 1689.6 -989.108 1029.73 1427.82 
10274700 15843.2 -11164.9 1569.3 -610.277 1014.47 1183.89 
2332.5 2
10284103 16012 -10300.6 1712.89 -817.726 911.068 1224.22 
10274700 15357 -10654.9 1610.44 -936.802 982.68 1357.67 
2333 2
10284103 15660 -9636.5 1720.25 -734.864 1386.34 1569.06 
10274700 14982.6 -10175.4 1624.38 -781.576 1001.07 1270.04 
2333.5 2
10284103 15277.2 -9224.78 1719.44 -795.796 855.971 1168.75 
10274700 14576.1 -9661.89 1621.11 -845.143 1067.54 1361.58 
2334 2
10284103 14922.8 -8805 1723.67 -694.989 823.094 1077.26 
10274700 14073.8 -9109.67 1594.56 -984.967 1082.79 1463.76 
2334.5 2
10284103 14390 -8281.33 1684.78 -1071.99 1053.66 1503.11 
10274700 13577.3 -8576 1574.67 -998.882 1073.78 1466.55 
2335 2
10284103 14014.6 -7820.11 1650.11 -756.944 929.884 1199.02 
10274700 13173.3 -8055.67 1569.56 -814.516 1049.06 1328.14 
2335.5 2
10284103 13522.8 -7386.33 1668.67 -977.689 862.381 1303.68 
10274700 12660.1 -7577.56 1599.33 -1020.32 950.519 1394.47 
2336 2
10284103 13017.2 -6936.78 1693.33 -977.864 869.547 1308.56 
10274700 12226.3 -7117.67 1615 -839.029 889.534 1222.8 
2336.5 2
10284103 12575.9 -6481 1715.56 -867.06 895.438 1246.44 
10274700 11753.6 -6622.78 1601.44 -928.836 972.277 1344.64 
2337 2
10284103 12186.1 -6039.56 1708.11 -778 881.127 1175.44 
10274700 11271.3 -5965.67 1569.22 -962.519 1311.6 1626.88 
2337.5 2
10284103 11602.9 -5469 1664.11 -1171.13 1145.69 1638.34 
10274700 10783.7 -5415.67 1536.56 -979.25 1104.42 1476.03 
2338 2
10284103 11042.1 -4846.12 1639 -1163.41 1292.27 1738.82 
10274700 10349.5 -4928.75 1536.62 -900.761 1010.2 1353.47 
2338.5 2
10284103 10653.9 -4257.67 1645.89 -807.144 1223.41 1465.68 
10274700 10075.8 -4477.89 1538.78 -569.069 937.341 1096.56 
2339 2
10284103 10313.3 -3675.33 1664.89 -671.707 1148.59 1330.58 
10274700 9783.44 -4082.11 1571.11 -576.594 780.627 970.484 
2339.5 2
10284103 10052.4 -3198 1653.67 -518.666 948.973 1081.46 
10274700 9564.78 -3704.11 1607.11 -434.725 751.491 868.173 
2340 2
10284103 9835.89 -2773.11 1644.56 -428.823 841.364 944.342 
10274700 9244.89 -3180.33 1614.67 -633.443 1037.18 1215.32 
2340.5 2
10284103 9505.11 -2222.11 1675.89 -662.881 1104.21 1287.9 
10274700 8947.78 -2625.11 1610.44 -595.413 1112.67 1261.96 
2341 2
10284103 9177.89 -1597.44 1632 -669.166 1277.44 1442.09 
10274700 8639.78 -2170.11 1627.44 -629.857 930.47 1123.61 
2341.5 2
10284103 8962.7 -1001.3 1602.3 -412.239 1142.04 1214.16 
10274700 8338 -1633.9 1629 -578.118 1027.22 1178.73 
2342 2
10284103 8686.22 -383.778 1557.33 -527.629 1178.48 1291.2 
10274700 8152.22 -1073.22 1610.33 -354.538 1070 1127.2 
2342.5 2
10284103 8341.44 277.222 1504.22 -712.351 1365.7 1540.32 
10274700 7998.89 -452.667 1586.78 -316.804 1282.14 1320.7 
2343 2
10284103 7946.67 711.667 1493.78 -810.632 892.083 1205.38 
10274700 7931.33 92.5556 1568.78 -138.718 1119.55 1128.11 
2343.5 2
10284103 7466.56 908.222 1525.67 -977.823 400.317 1056.59 
10274700 7899.11 320 1577.44 -65.6257 463.227 467.853 
2344 2
10284103 7416.67 1203.78 1519.33 -97.8214 579.521 587.719 
10274700 7989.56 673.222 1571.78 177.342 692.593 714.937 
2344.5 2
10284103 7330.67 1570.89 1511.89 -166.344 710.08 729.303 
10274700 7988.22 1339 1567.56 -2.57898 1287.77 1287.77 
2345 2
10284103 7487.89 2207.44 1511.33 311.331 1260.51 1298.38 
10274700 7968.22 1996.67 1558.11 -39.604 1302.31 1302.91 
2345.5 2
10284103 7530.78 2619.11 1510.89 85.7778 823.333 827.79 
10274700 8046.78 2773.78 1551.56 157.111 1554.22 1562.14 
2346 2
10284103 7404.25 2984.12 1509.75 -258.748 746.45 790.024 
10274700 7889.62 3189.12 1549 -321.376 849.381 908.147 
2346.5 2
10284103 7241.67 3484.56 1509 -343.728 1057.99 1112.43 
10274700 7751.44 3438.22 1549 -292.136 526.633 602.234 
2347 1
10284103 7199.56 3986.67 1510 -80.6726 961.899 965.276 
2347.5 1
10284103 6936.11 4628.89 1511 -523.746 1276.78 1380.03 
2348 1
10284103 6767.33 5267.89 1511 -333.553 1262.85 1306.15 
