# Supplementary material for: Intrinsic group behaviour II: On the dependence of triad spatial dynamics on social and personal features; and on the effect of social interaction on small group dynamics
Source: PLoS One. 2019 Dec 3;14(12):e0225704. doi: 10.1371/journal.pone.0225704 (PMC6890182; doi:10.1371/journal.pone.0225704)
Supplement: S1 Data Set — (ZIP) [file pone.0225704.s001.zip › set_2_int/group_traj_dyad_int/traj_2_0217_60.dat]

2 10282300 10284100 0 0 1 0 1 1 0 60 60 60 1641.02 1702.07 1579.97 
2303 1
10282300 16533 -9506 1650 0 0 0 
2303.5 1
10282300 16486.6 -9506.33 1642.22 -160.707 -1.1534 160.712 
2304 1
10282300 16777 -9332.22 1650.22 595.173 356.785 693.921 
2304.5 1
10282300 16884.7 -9249.11 1657.22 216.633 167.226 273.668 
2305 1
10282300 16850.2 -9221.78 1651.78 -69.867 55.4429 89.1926 
2305.5 1
10282300 16804.3 -9111 1649.56 -91.0494 219.797 237.909 
2306 1
10282300 16848 -8943.78 1645.56 87.3333 334.444 345.659 
2306.5 1
10282300 17016.2 -8979.44 1647.44 335.104 -71.0491 342.553 
2307 1
10282300 17262.4 -9121.78 1671.78 508.724 -294.077 587.606 
2307.5 1
10282300 17414.4 -9310 1704 305.221 -377.956 485.809 
2308 1
10282300 17543 -9338.22 1707.56 249.139 -54.6942 255.072 
2308.5 1
10282300 17574 -9383.44 1713.78 60.9037 -88.8452 107.716 
2309 1
10282300 17427.8 -9459.22 1700.78 -294.21 -152.47 331.371 
2309.5 1
10282300 17192.4 -9681.56 1705.89 -474.462 -448.253 652.721 
2310 1
10282300 16969 -9976.67 1692.89 -444.224 -586.702 735.903 
2310.5 1
10282300 16871.1 -10064.7 1645 -197.357 -177.419 265.381 
2311 1
10282300 16917.9 -10071.6 1702.11 95.2704 -14.0303 96.298 
2311.5 1
10282300 17010.9 -10099.9 1725 184.891 -56.3287 193.281 
2312 1
10282300 17320.1 -9866 1729.33 594.658 449.786 745.604 
2312.5 1
10282300 17377.4 -9730.89 1729.11 117.007 275.737 299.535 
2313 1
10282300 17285.4 -9607.11 1721 -187.755 252.608 314.742 
2313.5 1
10282300 17096.7 -9575.2 1726.1 -364.372 61.6045 369.543 
2314 1
10282300 16924.4 -9336.78 1721.67 -328.732 455.004 561.332 
2314.5 1
10282300 16939.6 -9367.33 1715.11 30.4047 -61.48 68.5874 
2315 1
10282300 16667.2 -9676.56 1692.33 -549.059 -623.432 830.743 
2315.5 1
10282300 16499 -9965.33 1711.44 -346.85 -595.418 689.077 
2316 1
10282300 16405.7 -10140.8 1733 -193.237 -363.239 411.44 
2316.5 1
10282300 16269.8 -10190.5 1754.18 -267.946 -97.9818 285.299 
2317 1
10282300 15979.6 -9965.08 1724.38 -591.044 459.018 748.352 
2317.5 1
10282300 15826.1 -10012.4 1680.93 -302.848 -93.2549 316.881 
2318 1
10282300 15770.3 -10285.4 1673 -107.238 -525.053 535.892 
2318.5 1
10282300 15888.8 -10693.5 1680.45 250.022 -860.907 896.478 
2319 1
10282300 15939 -10713.6 1649.9 101.583 -40.7803 109.463 
2319.5 1
10282300 15942.1 -10780.4 1619.8 6.2 -133.6 133.744 
2320 1
10282300 15996.6 -10828.1 1577.6 106.238 -92.9825 141.181 
2320.5 1
10282300 15970.4 -10868.4 1557.2 -53.0364 -81.5789 97.3036 
2321 2
10284100 15371.8 -11481.5 1521 0 0 0 
10282300 15847.4 -11050.8 1609.7 -238.835 -354.175 427.179 
2321.5 2
10284100 14861.7 -11067.1 1598.67 -996.354 809.353 1283.66 
10282300 15661.6 -10813.7 1649.89 -362.977 463.151 588.44 
2322 2
10284100 14576.1 -10571.8 1558.89 -596.149 1034.1 1193.63 
10282300 15376.6 -10332.3 1666.89 -594.99 1004.87 1167.81 
2322.5 2
10284100 14161.4 -9936.7 1581.5 -837.8 1282.99 1532.31 
10282300 14772.4 -9750.1 1701.3 -1220.52 1176.23 1695.04 
2323 2
10284100 13890.9 -9413.7 1619.6 -533.531 1031.56 1161.36 
10282300 14521.8 -9143.6 1689.8 -494.28 1196.25 1294.35 
2323.5 2
10284100 13600.1 -8969.5 1613.9 -561.39 857.529 1024.95 
10282300 14205.4 -8671.5 1656.6 -610.811 911.39 1097.14 
2324 2
10284100 13328.6 -8496 1594.44 -549.685 958.502 1104.93 
10282300 13908.8 -8223.56 1642.67 -600.45 906.77 1087.55 
2324.5 2
10284100 13000.5 -8037.9 1527.3 -658.746 919.88 1131.43 
10282300 13568.6 -7773.4 1639.5 -683.088 903.927 1133 
2325 2
10284100 12634.7 -7553.44 1586.67 -727.303 963.132 1206.89 
10282300 13163.8 -7277.89 1673 -804.816 985.112 1272.07 
2325.5 2
10284100 12286.8 -7089.9 1553.4 -704.184 938.349 1173.19 
10282300 12832.2 -6871.4 1703.1 -671.21 822.852 1061.89 
2326 2
10284100 11866 -6644.11 1516.11 -850.101 900.584 1238.44 
10282300 12529.7 -6518.67 1744.11 -611.178 712.593 938.79 
2326.5 2
10284100 11433.6 -6228.2 1489.3 -859.642 826.861 1192.76 
10282300 12117.2 -6113.5 1722.3 -820.013 805.5 1149.46 
2327 2
10284100 10961.4 -5746.78 1476.67 -901.06 918.745 1286.86 
10282300 11522.3 -5403.22 1663.33 -1135.24 1355.49 1768.09 
2327.5 2
10284100 10583.7 -5335.11 1459 -772.552 841.854 1142.61 
10282300 11124.2 -5024 1639.11 -814.133 775.506 1124.38 
2328 2
10284100 10268.1 -4942.22 1524.78 -631.111 785.778 1007.84 
10282300 10784.8 -4639.33 1629.11 -678.889 769.333 1026.04 
2328.5 2
10284100 9895.22 -4608.11 1489.22 -748.773 670.906 1005.37 
10282300 10412.3 -4212.11 1633.11 -747.88 857.876 1138.1 
2329 2
10284100 9600.89 -4187.44 1492.89 -613.194 876.389 1069.61 
10282300 9959.89 -3749.89 1684 -942.593 962.963 1347.51 
2329.5 2
10284100 9173.56 -3694.22 1530.89 -868.564 1002.48 1326.42 
10282300 9533.56 -3270.78 1719.11 -866.531 973.803 1303.52 
2330 2
10284100 8777.11 -3203 1490.44 -760.93 942.845 1211.6 
10282300 9169.89 -2884.56 1690.67 -698.017 741.309 1018.22 
2330.5 2
10284100 8273.11 -2750.11 1490.67 -1000 898.589 1344.42 
10282300 8759 -2502.78 1701.67 -815.256 757.496 1112.85 
2331 2
10284100 7918.11 -2344.44 1501.67 -723.014 826.205 1097.89 
10282300 8486.44 -2152.67 1670 -555.103 713.057 903.654 
2331.5 2
10284100 7571.22 -1937.89 1519.22 -697.966 818.019 1075.32 
10282300 8116.11 -1727.56 1704.67 -745.137 855.354 1134.4 
2332 2
10284100 7146.4 -1503.5 1525.5 -839.57 858.476 1200.77 
10282300 7668.5 -1289.8 1715.8 -884.607 865.13 1237.33 
2332.5 2
10284100 6630.67 -912.889 1544.44 -993.706 1137.98 1510.78 
10282300 7232.56 -800.222 1696.78 -839.97 943.31 1263.08 
2333 2
10284100 6247.38 -553.75 1489.38 -800.191 749.768 1096.57 
10282300 6819.25 -356.125 1649.88 -862.851 927.134 1266.53 
2333.5 2
10284100 5875.67 -158.556 1494.89 -772.782 821.61 1127.93 
10282300 6338.56 174.667 1631.89 -999.365 1103.52 1488.78 
2334 2
10284100 5504.11 298.444 1502.33 -728.54 896.078 1154.87 
10282300 5850.56 694 1600.78 -956.863 1018.3 1397.33 
2334.5 2
10284100 5122.89 605.556 1448.78 -767.047 617.93 984.986 
10282300 5635.44 888.667 1526.78 -432.819 391.683 583.737 
2335 2
10284100 4734.22 1043.56 1415.22 -783.602 883.065 1180.61 
10282300 5336.11 1296.11 1458.22 -603.495 821.461 1019.32 
2335.5 2
10284100 4328.11 1726.44 1369.44 -807.378 1357.63 1579.56 
10282300 4839.56 1858.78 1428.33 -987.188 1118.62 1491.93 
2336 2
10284100 3848.67 2361.56 1391.89 -927.359 1228.45 1539.19 
10282300 4406.33 2335.44 1419.56 -837.954 921.986 1245.88 
2336.5 2
10284100 3446.78 2978.89 1404.44 -789.566 1212.84 1447.2 
10282300 4056.67 2764.44 1534.22 -686.968 842.829 1087.33 
2337 2
10284100 3035.67 3550.44 1507.89 -820.581 1140.83 1405.29 
10282300 3671.33 3087 1618.44 -769.128 643.823 1003.03 
2337.5 2
10284100 2716.44 3896.89 1519.56 -641.008 695.672 945.966 
10282300 3313.33 3476 1627.22 -718.876 781.124 1061.57 
2338 2
10284100 2547.5 4263.75 1573.62 -350.507 761.123 837.952 
10282300 3194 4065.88 1650.38 -247.58 1223.81 1248.6 
2338.5 2
10284100 2490.33 4670 1552.33 -118.85 844.595 852.916 
10282300 3030.78 4499.33 1644 -339.339 901.161 962.934 
2339 2
10284100 2275.67 4963.33 1542.89 -423.406 578.567 716.946 
10282300 2828.44 4805.11 1662.11 -399.08 603.112 723.193 
2339.5 2
10284100 1941 5257.56 1660.11 -665.341 584.935 885.905 
10282300 2587.56 5400.78 1662.44 -478.904 1184.23 1277.4 
2340 2
10284100 1581.11 5614.44 1675.56 -712.651 706.711 1003.65 
10282300 2322.22 5870 1665.11 -525.413 929.153 1067.42 
2340.5 2
10284100 1344.22 5993 1662.78 -474.727 758.628 894.921 
10282300 2071.67 6189.44 1664.56 -502.115 640.169 813.595 
2341 2
10284100 833.222 6309.44 1647.78 -1044.99 647.126 1229.14 
10282300 1642.78 6559.56 1726.89 -877.073 756.873 1158.5 
2341.5 2
10284100 764.7 6840.1 1565.8 -131.269 1016.58 1025.02 
10282300 1456.6 6900 1791.1 -356.662 652.192 743.346 
2342 2
10284100 771.778 7286.56 1546.67 13.5072 852.014 852.121 
10282300 1316.33 7276.67 1728 -267.684 718.83 767.053 
2342.5 2
10284100 760.778 7765.22 1531.22 -22.7273 988.981 989.242 
10282300 1260.33 7802.11 1750.78 -115.702 1085.63 1091.78 
2343 2
10284100 786.667 8072 1556 53.1599 629.934 632.173 
10282300 1299 8029.56 1706.89 79.3977 467.032 473.733 
2343.5 2
10284100 752.889 8117.22 1555.56 -68.7938 92.1023 114.958 
10282300 1220.78 7948.89 1669.78 -159.312 -164.291 228.849 
2344 2
10284100 976.333 8784.67 1539.33 438.126 1308.71 1380.1 
10282300 1077.78 8015 1658 -280.392 129.63 308.907 
2344.5 1
10284100 1081.44 9836.22 1594.67 203.31 2033.96 2044.09 
2345 1
10284100 1031.33 10488.3 1607.44 -99.2299 1291.31 1295.12 
2345.5 1
10284100 942 10773.8 1600 -178.667 570.889 598.194 
2346 1
10284100 972 11147.4 1600 61.3497 764.002 766.462 
