# Supplementary material for: Intrinsic group behaviour II: On the dependence of triad spatial dynamics on social and personal features; and on the effect of social interaction on small group dynamics
Source: PLoS One. 2019 Dec 3;14(12):e0225704. doi: 10.1371/journal.pone.0225704 (PMC6890182; doi:10.1371/journal.pone.0225704)
Supplement: S1 Data Set — (ZIP) [file pone.0225704.s001.zip › set_2_int/group_traj_dyad_int/traj_2_0217_59.dat]

2 10281100 10280900 0 0 1 0 1 1 0 30 30 30 1674.62 1689.03 1660.21 
2289.5 1
10280900 45837.4 -20228.9 1738.89 0 0 0 
2290 1
10280900 45179.6 -20516 1712.7 -1328.98 -580.022 1450.04 
2290.5 2
10281100 44538 -19937 1675.5 0 0 0 
10280900 44451.9 -20899.7 1679.8 -1394.06 -735.057 1575.98 
2291 2
10281100 44218 -20101.6 1646.89 -1122.81 -577.388 1262.57 
10280900 43901.1 -21057 1646 -1130.98 -322.998 1176.2 
2291.5 2
10281100 43608.5 -20486.2 1640.5 -1231.31 -777.059 1456.01 
10280900 43269.3 -21095.1 1694.2 -1276.39 -76.9697 1278.7 
2292 2
10281100 43005.6 -20705.9 1650.89 -1196.32 -435.891 1273.25 
10280900 42468 -20951.9 1754.22 -1589.88 284.149 1615.07 
2292.5 2
10281100 42240.5 -20511.5 1789.9 -1533.18 389.557 1581.89 
10280900 41774.5 -20754.3 1737.7 -1389.78 395.97 1445.09 
2293 2
10281100 41305.7 -20601.9 1762.11 -1840.22 -177.931 1848.81 
10280900 41148 -20528.2 1713.44 -1233.27 445.035 1311.11 
2293.5 2
10281100 41017.6 -20568.4 1701.78 -595.271 69.1001 599.268 
10280900 40520.9 -20532.2 1663.67 -1295.68 -8.26446 1295.71 
2294 2
10281100 40246.2 -20095.6 1630 -1577.37 967.053 1850.21 
10280900 39920.1 -20311.3 1662.89 -1228.58 451.716 1308.99 
2294.5 2
10281100 39529.6 -19728.9 1578.9 -1424.7 728.937 1600.35 
10280900 39223.9 -20065.3 1722.3 -1384.12 489.132 1468 
2295 2
10281100 39050.6 -19369.2 1618.7 -908.918 682.543 1136.66 
10280900 38522.2 -19772.9 1737.3 -1331.5 554.839 1442.48 
2295.5 2
10281100 38383.1 -19141.4 1607.56 -1327.02 452.794 1402.14 
10280900 37879.7 -19640.4 1742.56 -1277.4 263.331 1304.26 
2296 2
10281100 37709.2 -18883.7 1627.11 -1427.73 546.139 1528.62 
10280900 37385.9 -19436.3 1731.67 -1046.14 432.439 1131.99 
2296.5 2
10281100 37008.6 -18620.4 1613 -1392.89 523.393 1487.98 
10280900 36516.6 -19237.2 1684.9 -1728.21 395.891 1772.97 
2297 2
10281100 36138.3 -18447.3 1573.78 -1696.43 337.362 1729.65 
10280900 35688.1 -18988.7 1666.33 -1614.99 484.47 1686.09 
2297.5 2
10281100 35389 -18320.4 1584 -1519.95 257.381 1541.58 
10280900 35096.2 -18911.9 1687.89 -1200.59 155.736 1210.64 
2298 2
10281100 34809.8 -18157 1595.2 -1140.16 321.741 1184.68 
10280900 34522.1 -18832.6 1670 -1130.16 156.08 1140.89 
2298.5 2
10281100 34192.4 -17960.3 1594.56 -1205.77 384.115 1265.48 
10280900 33885.8 -18764.3 1641.78 -1242.82 133.333 1249.95 
2299 2
10281100 33544.8 -17819.9 1595.11 -1340.92 290.775 1372.09 
10280900 33212.2 -18778.3 1631.78 -1394.52 -28.9855 1394.83 
2299.5 2
10281100 32825 -17782.6 1574.67 -1454.1 75.4209 1456.05 
10280900 32551.6 -18918.7 1640.89 -1334.68 -283.502 1364.46 
2300 2
10281100 32103.7 -17732.7 1564.5 -1419.88 98.1409 1423.27 
10280900 31570.8 -18482.1 1606.3 -1930.62 859.383 2113.25 
2300.5 2
10281100 31191.9 -17444.9 1543.33 -1809.15 571.054 1897.14 
10280900 30855.2 -18259.6 1525 -1419.8 441.556 1486.87 
2301 2
10281100 30430.8 -17259.4 1496.44 -1550.12 377.687 1595.47 
10280900 30040 -17989.9 1493.67 -1660.33 549.219 1748.81 
2301.5 2
10281100 29803.7 -17052.6 1591.78 -1264.34 417.115 1331.36 
10280900 29522.4 -17855 1536.56 -1043.46 271.953 1078.32 
2302 2
10281100 29166.2 -16782.3 1676.4 -1249.93 529.913 1357.62 
10280900 28852.7 -17603 1610.6 -1313.22 494.118 1403.11 
2302.5 2
10281100 28602 -16458.6 1707.44 -1119.44 642.35 1290.65 
10280900 28112.7 -17396.4 1675.44 -1468.32 409.832 1524.44 
2303 2
10281100 28048.2 -16257.2 1739.78 -1132.47 411.725 1204.99 
10280900 27569.3 -17282.8 1711.67 -1111.11 232.447 1135.17 
2303.5 2
10281100 27428.7 -15994.8 1696.44 -1217.2 515.608 1321.9 
10280900 26850 -17233.8 1694 -1413.23 96.2672 1416.5 
2304 2
10281100 26821 -15767.2 1637.67 -1245.22 466.302 1329.66 
10280900 26272.8 -16915.2 1676.11 -1182.83 652.778 1351 
2304.5 2
10281100 26089.3 -15478.7 1606.89 -1472.17 580.595 1582.52 
10280900 25546.3 -16610.8 1676.33 -1461.66 612.564 1584.83 
2305 2
10281100 25378.3 -15298.1 1616.89 -1442.19 366.238 1487.97 
10280900 24938.1 -16388.7 1671.67 -1233.72 450.53 1313.41 
2305.5 2
10281100 24765.7 -15044.7 1640.89 -1215.61 502.866 1315.51 
10280900 24380.7 -16151.4 1645 -1106.04 470.679 1202.03 
2306 2
10281100 24229.8 -15021.9 1608.33 -1071.78 45.5556 1072.75 
10280900 23837 -15907.1 1617.56 -1087.33 488.667 1192.09 
2306.5 2
10281100 23481.6 -14861 1646.22 -1490.48 320.496 1524.55 
10280900 23260.4 -15715 1607.89 -1148.52 382.691 1210.6 
2307 2
10281100 22833.1 -14845.2 1643.33 -1339.76 32.5987 1340.16 
10280900 22649.3 -15519 1605.56 -1262.63 404.959 1325.98 
2307.5 2
10281100 22211.7 -14803.7 1573.89 -1247.88 83.4449 1250.67 
10280900 21938.6 -15346.6 1558.56 -1427.26 346.274 1468.67 
2308 2
10281100 21407.4 -14593.1 1577.11 -1558.57 408.053 1611.1 
10280900 21321.9 -15184.8 1530.56 -1195.09 313.523 1235.53 
2308.5 2
10281100 20818.8 -14406.2 1603.22 -1156.52 367.169 1213.4 
10280900 20629.7 -15030.2 1580.89 -1359.97 303.645 1393.45 
2309 2
10281100 20272.4 -14314.7 1643.44 -1099.26 184.216 1114.59 
10280900 19998.4 -14859.8 1594.22 -1270.06 342.947 1315.55 
2309.5 2
10281100 19822 -14182.4 1584.11 -908.154 266.577 946.471 
10280900 19487.6 -14771.4 1590.22 -1030.02 178.091 1045.3 
2310 2
10281100 19244.1 -14019.8 1632.33 -1148.88 323.393 1193.53 
10280900 18931.9 -14657.1 1583.44 -1104.71 227.303 1127.85 
2310.5 2
10281100 18781.4 -13797.8 1601.33 -932.796 447.581 1034.62 
10280900 18237.7 -14435.3 1571.67 -1399.64 447.133 1469.33 
2311 2
10281100 18130.7 -13625.7 1534.56 -1325.41 350.532 1370.98 
10280900 17516.3 -14079.4 1533.33 -1469.11 724.825 1638.19 
2311.5 2
10281100 17588.6 -13392.6 1452.44 -1077.76 463.442 1173.17 
10280900 17030 -13639 1500.11 -966.865 875.635 1304.44 
2312 2
10281100 17031.4 -13001.3 1420.33 -1071.37 752.35 1309.14 
10280900 16466.6 -13280.3 1497.11 -1083.55 689.744 1284.45 
2312.5 2
10281100 16518 -12433.6 1374.11 -1047.85 1158.73 1562.25 
10280900 15938.7 -12766.8 1438.11 -1077.32 1048.07 1503.02 
2313 2
10281100 15939.3 -11948 1493.56 -1180.95 990.93 1541.62 
10280900 15443.9 -12359.6 1538.89 -1009.75 831.066 1307.77 
2313.5 2
10281100 15610.2 -11612.5 1554 -635.393 647.683 907.313 
10280900 15145.7 -12021.3 1553.6 -575.654 653.003 870.512 
2314 2
10281100 15174.9 -11045.4 1581.22 -830.746 1082.17 1364.27 
10280900 14784.3 -11648.2 1562.11 -689.631 711.98 991.215 
2314.5 2
10281100 14922.6 -10529.3 1668.11 -507.713 1038.45 1155.92 
10280900 14546.6 -11225.2 1587.78 -478.426 851.107 976.358 
2315 2
10281100 14617.7 -9990.33 1667.56 -614.695 1086.69 1248.5 
10280900 14337.9 -10840.9 1617.44 -420.699 774.866 881.705 
2315.5 2
10281100 14290.3 -9357.44 1690.22 -674.914 1304.93 1469.13 
10280900 14025.4 -10206.3 1667.44 -644.215 1308.36 1458.36 
2316 2
10281100 13965 -8839.89 1606.44 -673.568 1071.54 1265.66 
10280900 13746.7 -9674.44 1667.89 -577.18 1101.22 1243.31 
2316.5 2
10281100 13606.3 -8422.91 1597.27 -707.549 822.445 1084.92 
10280900 13541.1 -9285.18 1635.36 -405.475 767.776 868.269 
2317 2
10281100 13422.1 -8186.38 1560 -375.144 481.72 610.563 
10280900 13515.6 -9105.08 1696.92 -51.885 366.812 370.464 
2317.5 2
10281100 13427.6 -8136.64 1547.86 10.9782 98.11 98.7223 
10280900 13492.6 -8931.29 1673.79 -45.4516 342.783 345.784 
2318 1
10281100 13011.8 -7955.46 1590.08 -799.609 348.426 872.224 
2318.5 1
10281100 12198 -7277.64 1679.18 -1716.98 1430.01 2234.49 
2319 1
10281100 11767.3 -6753 1678.6 -871.862 1062.02 1374.05 
2319.5 1
10281100 11297.7 -6408.8 1637.1 -939.2 688.4 1164.47 
2320 1
10281100 10841.3 -5991.2 1581.1 -889.669 814.035 1205.89 
2320.5 1
10281100 10468.4 -5583.6 1569.2 -754.858 825.101 1118.3 
2321 1
10281100 10133.5 -5223 1571.4 -650.291 700.194 955.589 
2321.5 1
10281100 9814 -4882.22 1592.56 -624.023 665.582 912.362 
2322 1
10281100 9537.56 -4565.56 1615.78 -577.128 661.1 877.57 
2322.5 1
10281100 9121 -4166.7 1660.9 -841.526 805.769 1165.09 
2323 1
10281100 8699.5 -3863.5 1706.1 -831.361 598.028 1024.11 
2323.5 1
10281100 8295.3 -3495.8 1657.1 -780.309 709.846 1054.88 
2324 1
10281100 7873.78 -2871 1627.78 -853.284 1264.78 1525.7 
2324.5 1
10281100 7534.4 -2349 1638.2 -681.481 1048.19 1250.25 
2325 1
10281100 7048.56 -1930.67 1638 -965.894 831.677 1274.61 
2325.5 1
10281100 6362.8 -1387.4 1619.8 -1388.17 1099.73 1770.99 
2326 1
10281100 5915.44 -1012.67 1622.78 -903.749 757.037 1178.93 
2326.5 1
10281100 5461.7 -466.4 1629 -902.076 1086.02 1411.8 
2327 1
10281100 4960.67 -150 1652.56 -956.17 603.817 1130.87 
2327.5 1
10281100 4522.33 278.222 1675.56 -896.387 875.71 1253.15 
2328 1
10281100 3917.89 734.889 1680.44 -1208.89 913.333 1515.12 
2328.5 1
10281100 3267.89 1098.67 1716.33 -1305.22 730.477 1495.73 
2329 1
10281100 2768.67 1352.78 1718.78 -1040.05 529.398 1167.03 
2329.5 1
10281100 2146.56 1700.44 1741.11 -1264.45 706.64 1448.51 
2330 1
10281100 1365 2172.67 1681 -1500.11 906.377 1752.67 
2330.5 1
10281100 756.556 2622 1691.67 -1207.23 891.534 1500.75 
2331 1
10281100 201 2889 1695.89 -1131.48 543.788 1255.37 
2331.5 1
10281100 -349.667 3192 1705.67 -1107.98 609.658 1264.64 
2332 1
10281100 -863.9 3493.7 1701.1 -1016.27 596.245 1178.27 
2332.5 1
10281100 -1352.56 3752.89 1664.56 -941.533 499.401 1065.78 
2333 1
10281100 -1829.75 3838.88 1633.12 -996.231 179.512 1012.27 
2333.5 1
10281100 -2241.33 3877.67 1638.33 -855.683 80.648 859.475 
2334 1
10281100 -2607.89 3815.89 1626.56 -718.736 -121.133 728.873 
2334.5 1
10281100 -3045.89 3528 1652.56 -881.288 -579.253 1054.61 
2335 1
10281100 -3406.56 3412.22 1893.22 -727.151 -233.423 763.698 
2335.5 1
10281100 -3608.44 3315.56 1921.56 -401.37 -192.18 445.006 
2336 1
10281100 -3709.44 3209 1904.22 -195.358 -206.104 283.978 
2336.5 1
10281100 -3767.22 3160.56 1879.56 -113.512 -95.1757 148.133 
2337 1
10281100 -3858.67 3145.89 1868.56 -182.524 -29.2748 184.857 
