# Supplementary material for: Intrinsic group behaviour II: On the dependence of triad spatial dynamics on social and personal features; and on the effect of social interaction on small group dynamics
Source: PLoS One. 2019 Dec 3;14(12):e0225704. doi: 10.1371/journal.pone.0225704 (PMC6890182; doi:10.1371/journal.pone.0225704)
Supplement: S1 Data Set — (ZIP) [file pone.0225704.s001.zip › set_2_int/group_traj_dyad_int/traj_2_0217_58.dat]

2 10274602 10274000 0 1 0 0 2 0 1 20 20 20 1691.69 1728.89 1654.5 
2260.5 1
10274000 -3766.91 4636.91 1703.36 0 0 0 
2261 1
10274000 -4238.27 4465.18 1620.82 -931.549 -339.382 991.445 
2261.5 1
10274000 -4677.27 4669.27 1508.45 -864.173 401.754 952.996 
2262 1
10274000 -5112 4824.4 1102.3 -860.846 307.183 914.012 
2262.5 1
10274000 -5707.44 5123.89 1103.44 -1222.68 614.967 1368.62 
2263 1
10274000 -6072.2 5503.8 1303.6 -745.921 776.914 1077.03 
2263.5 1
10274000 -6408.3 5497.1 1497.8 -661.614 -13.189 661.746 
2264 1
10274000 -6792.6 5529.3 1375 -776.364 65.0505 779.084 
2264.5 1
10274000 -7210.6 5676.1 1502.5 -818.004 287.28 866.983 
2265 1
10274000 -7561.8 5830.6 1513.1 -689.98 303.536 753.795 
2265.5 1
10274000 -7777.33 6022.33 1414.89 -444.399 395.326 594.788 
2266 2
10274602 -8345 5320 1335 0 0 0 
10274000 -8035.4 6225.1 1529.4 -539.888 424.198 686.603 
2266.5 2
10274602 -8548.1 5427.1 1424.6 -715.141 377.113 808.48 
10274000 -8309.2 6352.1 1380 -538.976 250 594.134 
2267 2
10274602 -8849.3 5550.1 1419 -578.119 236.084 624.466 
10274000 -8595 6631.8 1555.4 -548.56 536.852 767.547 
2267.5 2
10274602 -9046.5 5621.2 1327.7 -385.91 139.139 410.227 
10274000 -8860.9 6812.2 1544.9 -520.352 353.033 628.808 
2268 2
10274602 -9217.56 5740.67 1530.44 -349.093 243.81 425.804 
10274000 -9233.22 6945.44 1590.56 -759.841 271.927 807.034 
2268.5 2
10274602 -9363 5889.9 1472.7 -301.752 309.613 432.336 
10274000 -9426.4 7096.4 1479.5 -400.784 313.186 508.638 
2269 2
10274602 -9546.6 6137.8 1490.3 -373.931 504.888 628.28 
10274000 -9667.4 7173.7 1527.9 -490.835 157.434 515.465 
2269.5 2
10274602 -9807.4 6291.5 1432.4 -527.935 311.134 612.797 
10274000 -9926 7139.4 1466.6 -523.482 -69.4332 528.066 
2270 2
10274602 -10047.2 6443 1476.3 -465.631 294.175 550.773 
10274000 -10106.1 7199.6 1467.2 -349.709 116.893 368.728 
2270.5 2
10274602 -10245.7 6609.3 1498.5 -390.748 327.362 509.755 
10274000 -10369.5 7326 1574.8 -518.504 248.819 575.115 
2271 2
10274602 -10461.1 6588.1 1494.1 -438.697 -43.1772 440.816 
10274000 -10586.2 7104.2 1561.9 -441.344 -451.731 631.542 
2271.5 2
10274602 -10731.9 6412.6 1468.5 -534.122 -346.154 636.482 
10274000 -10777.9 7141.3 1522 -378.107 73.1755 385.122 
2272 2
10274602 -10932.7 6407.6 1520.1 -399.205 -9.94036 399.329 
10274000 -11033.2 7121.9 1554.4 -507.555 -38.5686 509.018 
2272.5 2
10274602 -11043.2 6527.6 1461.7 -217.949 236.686 321.748 
10274000 -11253.7 7047.1 1437.4 -434.911 -147.535 459.254 
2273 2
10274602 -11364.8 6482.4 1497.3 -636.832 -89.5049 643.091 
10274000 -11420.8 7056.8 1557.8 -330.891 19.2079 331.448 
2273.5 2
10274602 -11520.5 6430.3 1482.3 -306.496 -102.559 323.2 
10274000 -11623.3 7161.3 1571.8 -398.622 205.709 448.571 
2274 2
10274602 -11667.4 6358.33 1422.44 -304.864 -149.308 339.463 
10274000 -11697 7228.56 1491.89 -152.905 139.534 207.002 
2274.5 2
10274602 -11836.6 6543.4 1442.1 -344.512 376.918 510.643 
10274000 -11829.3 7223.5 1510.7 -269.45 -10.2964 269.647 
2275 2
10274602 -11892.4 6525 1494.1 -112.048 -36.9478 117.983 
10274000 -11824 7358.8 1510.6 10.6426 271.687 271.895 
2275.5 2
10274602 -11935.8 6580.9 1527.6 -85.4331 110.039 139.311 
10274000 -11705.2 7498.3 1514 233.858 274.606 360.691 
2276 2
10274602 -11905.1 6615.5 1425.4 61.523 69.3387 92.6981 
10274000 -11409.8 7579.5 1502.2 591.984 162.725 613.942 
2276.5 2
10274602 -11743 6836.73 1444 319.724 436.346 540.944 
10274000 -11180.4 7548.55 1568.36 452.537 -61.0543 456.637 
2277 2
10274602 -11535.9 7012.8 1530.3 404.492 343.892 530.92 
10274000 -11125.6 7467.9 1613.7 106.96 -157.511 190.395 
2277.5 2
10274602 -11477.7 7103 1607.1 115.476 178.968 212.989 
10274000 -10989.5 7339.1 1607.1 270.04 -255.556 371.793 
2278 2
10274602 -11415 7284 1562.2 127.699 368.635 390.127 
10274000 -10673 6764.2 1526.3 644.603 -1170.88 1336.59 
2278.5 2
10274602 -11044 7417.6 1485.1 760.246 273.77 808.037 
10274000 -10528.5 6566.5 1487 296.107 -405.123 501.8 
2279 2
10274602 -10680.7 7362.9 1539.8 717.984 -108.103 726.077 
10274000 -10350.7 6488.8 1498.7 351.383 -153.557 383.471 
2279.5 2
10274602 -10320 7314.1 1523.5 719.96 -97.4052 726.519 
10274000 -9912.4 6565 1510.3 874.85 152.096 887.973 
2280 2
10274602 -10034.7 7354.7 1448.7 566.071 80.5556 571.774 
10274000 -9699.5 6657.3 1382.3 422.421 183.135 460.41 
2280.5 2
10274602 -9666.5 7313.4 1469.2 737.876 -82.7655 742.503 
10274000 -9535.5 6634.7 1260.3 328.657 -45.2906 331.763 
2281 2
10274602 -9229.4 7214.3 1502.8 899.383 -203.909 922.208 
10274000 -9204.3 6600.2 1498.6 681.481 -70.9877 685.169 
2281.5 2
10274602 -8861.82 7139.27 1439 735.164 -150.055 750.321 
10274000 -8824.27 6495.36 1357.18 760.055 -209.673 788.445 
2282 2
10274602 -8474.7 7017.5 1532.7 759.055 -238.77 795.724 
10274000 -8412.8 6370.9 1487 806.809 -244.046 842.912 
2282.5 2
10274602 -8026.9 6919.6 1400.7 895.6 -195.8 916.754 
10274000 -8110.9 6173.7 1427.4 603.8 -394.4 721.197 
2283 2
10274602 -7658.6 6705.3 1406.3 729.307 -424.356 843.781 
10274000 -7721.7 5980 1386.8 770.693 -383.564 860.866 
2283.5 2
10274602 -7380.78 6499.22 1416 569.308 -422.291 708.831 
10274000 -7286.56 5689.33 1445.44 891.689 -595.628 1072.33 
2284 2
10274602 -7013.5 6376.3 1464.2 760.409 -254.497 801.867 
10274000 -6738.6 5499.6 1342.9 1134.48 -392.823 1200.57 
2284.5 2
10274602 -6653.3 6200.2 1403.8 707.662 -345.972 787.707 
10274000 -6245.2 5341.1 1454.4 969.352 -311.395 1018.14 
2285 2
10274602 -6132.7 6107.7 1436.6 1018.79 -181.018 1034.74 
10274000 -5944.9 5261.3 1300.2 587.671 -156.164 608.066 
2285.5 2
10274602 -5846.2 6113.6 1278.4 569.583 11.7296 569.703 
10274000 -5349.8 5086 1299 1183.1 -348.509 1233.36 
2286 2
10274602 -5346.56 6072.56 1154 1023.86 -84.1075 1027.31 
10274000 -4692.56 4990.33 1352.78 1346.81 -196.038 1361 
2286.5 2
10274602 -4609.8 5910.7 1221.3 1509.74 -331.671 1545.75 
10274000 -4264.3 4959.5 1497.4 877.573 -63.1831 879.844 
2287 2
10274602 -3826.1 5664.8 1483.3 1545.76 -485.01 1620.06 
10274000 -3780.9 4945.9 1546.4 953.452 -26.8245 953.829 
2287.5 2
10274602 -3260.22 5535.22 1553.44 1122.77 -257.099 1151.83 
10274000 -3127.33 4936.44 1624.78 1296.76 -18.761 1296.89 
2288 2
10274602 -2802.3 5394.9 1620.1 912.196 -279.526 954.063 
10274000 -2679.3 4778.4 1647.2 892.497 -314.83 946.397 
2288.5 2
10274602 -2286.4 5284.6 1723.5 1011.57 -216.275 1034.43 
10274000 -2335.6 4643.1 1663.6 673.922 -265.294 724.259 
2289 2
10274602 -1834.1 5192.4 1791.1 879.961 -179.377 898.058 
10274000 -1892.5 4536.7 1657.4 862.062 -207.004 886.568 
2289.5 2
10274602 -1530.67 5251.89 1759.78 625.636 122.658 637.546 
10274000 -1533.22 4370 1674.89 740.779 -343.711 816.634 
2290 2
10274602 -1068.4 5262 1752.9 933.872 20.4265 934.095 
10274000 -1113.7 4340.1 1698.5 847.52 -60.404 849.669 
2290.5 2
10274602 -627.7 5163.8 1746.7 844.253 -188.123 864.958 
10274000 -693.2 4253.5 1700.6 805.556 -165.9 822.461 
2291 2
10274602 -214.889 5179.89 1839.22 847.661 33.0367 848.305 
10274000 -233.444 4220.78 1651.11 944.057 -67.1914 946.445 
2291.5 2
10274602 257 5094.3 1791.2 953.311 -172.907 968.865 
10274000 282.8 4128.1 1618 1042.92 -187.228 1059.59 
2292 2
10274602 828 4946.56 1800.89 1132.94 -293.144 1170.25 
10274000 764.444 3964.67 1626.11 955.644 -324.272 1009.16 
2292.5 2
10274602 1458.2 4670.3 1816.8 1262.93 -553.618 1378.94 
10274000 1287.2 3868.1 1647.1 1047.61 -193.52 1065.33 
2293 2
10274602 2008.67 4448.67 1796.56 1083.6 -436.286 1168.13 
10274000 1737.33 3574.33 1647.56 886.089 -578.281 1058.09 
2293.5 2
10274602 2461.33 4247 1722.78 935.262 -416.667 1023.88 
10274000 2076.89 3363.44 1668.89 701.561 -435.721 825.857 
2294 2
10274602 2769.78 3799.33 1771.33 630.766 -915.474 1111.74 
10274000 2244 3024.22 1677.67 341.741 -693.706 773.314 
2294.5 2
10274602 3092.5 3332.4 1764.1 641.595 -928.297 1128.44 
10274000 2372.7 2654.7 1735.6 255.865 -734.637 777.919 
2295 2
10274602 3402.1 3003.1 1748.4 587.476 -624.858 857.657 
10274000 2778.7 2378.9 1654.8 770.398 -523.34 931.342 
2295.5 2
10274602 3721.56 2675.89 1660.67 635.101 -650.519 909.136 
10274000 3158.33 2054.56 1566.78 754.738 -644.82 992.685 
2296 2
10274602 4008.78 2357 1602 608.522 -675.612 909.258 
10274000 3458 1805.11 1509.67 634.887 -528.484 826.061 
2296.5 2
10274602 4500.7 2240 1546.3 977.977 -232.604 1005.26 
10274000 3868.1 1584.5 1548.1 815.308 -438.591 925.791 
2297 2
10274602 4956.22 1668.56 1532.89 887.958 -1113.93 1424.54 
10274000 4327 1152 1579.44 894.542 -843.08 1229.22 
2297.5 2
10274602 5251.22 1183.33 1513.11 598.377 -984.224 1151.85 
10274000 4790.67 750.667 1590.11 940.5 -814.064 1243.88 
2298 2
10274602 5544.6 891.3 1563.7 577.515 -574.869 814.861 
10274000 5085.5 377.8 1581.4 580.381 -733.99 935.725 
2298.5 2
10274602 5787 516.222 1616.11 473.438 -732.574 872.243 
10274000 5468.56 -45.4444 1602.78 748.155 -826.649 1114.94 
2299 2
10274602 6209.22 135.889 1626.11 874.166 -787.44 1176.53 
10274000 5717.44 -510.333 1613.78 515.298 -962.503 1091.76 
2299.5 2
10274602 6626.44 -399.333 1671.89 842.873 -1081.26 1370.97 
10274000 6031.44 -910.778 1624.11 634.343 -808.979 1028.03 
2300 2
10274602 6975.5 -896.1 1710.7 687.117 -977.887 1195.15 
10274000 6350.9 -1286.3 1632.8 628.85 -739.217 970.512 
2300.5 2
10274602 7249.44 -1288.11 1729.11 543.541 -777.8 948.899 
10274000 6668.22 -1814 1748.11 629.608 -1047.02 1221.75 
2301 2
10274602 7656.78 -1752.78 1716.44 829.599 -946.368 1258.51 
10274000 7128.89 -2312.33 1737.56 938.221 -1014.94 1382.16 
2301.5 2
10274602 8041.33 -2068.78 1741.33 775.314 -637.097 1003.5 
10274000 7466.22 -2634.22 1685.33 680.108 -648.97 940.057 
2302 2
10274602 8378 -2429.4 1736.6 660.131 -707.102 967.35 
10274000 7679.1 -2863.8 1556.9 417.407 -450.153 613.894 
2302.5 2
10274602 8735.89 -2767 1725.11 710.097 -669.841 976.179 
10274000 8015.89 -3278.89 1476 668.232 -823.589 1060.58 
2303 2
10274602 9068.33 -3109.56 1711.56 679.845 -700.523 976.177 
10274000 8384.56 -3657 1514.22 753.92 -773.233 1079.95 
2303.5 2
10274602 9431.78 -3507.78 1659.11 714.036 -782.362 1059.22 
10274000 8781.89 -3871.44 1665.44 780.616 -421.305 887.051 
2304 2
10274602 9775.67 -3874.89 1701.78 704.69 -752.277 1030.78 
10274000 9140.67 -4141.89 1670 735.2 -554.189 920.677 
2304.5 2
10274602 10165.2 -4146.89 1641.89 783.814 -547.284 955.973 
10274000 9526.44 -4433.56 1599.33 776.213 -586.854 973.09 
2305 2
10274602 10478.9 -4491.22 1690.33 636.241 -698.445 944.79 
10274000 9866.67 -4892.22 1581.67 690.106 -930.358 1158.37 
2305.5 2
10274602 10855.1 -4771.67 1673.11 746.473 -556.437 931.045 
10274000 10283 -5131.44 1601.22 826.058 -474.647 952.713 
2306 2
10274602 11311.4 -4995.56 1693.22 912.667 -447.778 1016.59 
10274000 10682.7 -5319.78 1579.56 799.333 -376.667 883.635 
2306.5 2
10274602 11621 -5238.11 1687.33 616.645 -483.178 783.398 
10274000 11076.8 -5481 1580.67 785.082 -321.16 848.232 
2307 2
10274602 11966.1 -5494.67 1701 713.039 -530.073 888.484 
10274000 11434.6 -5655.89 1595.78 739.21 -361.341 822.799 
2307.5 2
10274602 12332.7 -5839.67 1652.89 736.055 -692.771 1010.8 
10274000 11714.1 -5906.22 1612.11 561.357 -502.677 753.529 
2308 2
10274602 12718.8 -6168.67 1680.78 748.277 -637.597 983.081 
10274000 12083.4 -6171.56 1639.44 715.762 -514.212 881.323 
2308.5 2
10274602 13142 -6457.11 1742.33 831.478 -566.688 1006.23 
10274000 12487.6 -6607.44 1654.67 793.931 -856.363 1167.77 
2309 2
10274602 13418.6 -6724.44 1740.67 556.45 -537.894 773.929 
10274000 12755.3 -6994.78 1665 538.788 -779.343 947.453 
2309.5 2
10274602 13749.8 -7015 1752.67 667.787 -585.797 888.312 
10274000 13017.3 -7443.44 1653.22 528.226 -904.57 1047.51 
2310 2
10274602 14089.2 -7276.89 1743.33 674.84 -520.654 852.343 
10274000 13279.9 -7870.89 1656.78 521.979 -849.79 997.299 
2310.5 2
10274602 14501.2 -7636.56 1754.78 830.645 -725.134 1102.63 
10274000 13633.4 -8235.11 1628.56 712.814 -734.319 1023.39 
2311 2
10274602 14823.4 -7992.22 1747.44 656.257 -724.372 977.44 
10274000 14022.9 -8640.56 1641.78 793.166 -825.752 1144.98 
2311.5 2
10274602 15069 -8407.22 1738.56 488.182 -825.05 958.66 
10274000 14323.4 -8987.22 1649.67 597.526 -689.198 912.158 
2312 2
10274602 15355.6 -9006.33 1717.44 551.068 -1152.14 1277.14 
10274000 14651.9 -9474.56 1639.78 631.624 -937.179 1130.16 
2312.5 2
10274602 15491.6 -9424.78 1721.89 277.551 -853.968 897.94 
10274000 14979.7 -9797.11 1623.11 668.934 -658.277 938.51 
2313 2
10274602 15771.9 -10126.4 1768.67 572.109 -1431.97 1542.03 
10274000 15280.1 -10374.6 1684.11 613.152 -1178.46 1328.43 
2313.5 2
10274602 16045.9 -10555.5 1785.6 528.979 -828.293 982.796 
10274000 15661.3 -10927.4 1706.1 735.886 -1067.27 1296.37 
2314 2
10274602 16377.6 -10819.9 1753.11 632.93 -504.559 809.432 
10274000 16086 -11340.8 1710 810.496 -788.889 1131.04 
2314.5 2
10274602 16881.7 -11047.1 1737 1014.31 -457.188 1112.58 
10274000 16513.3 -11696.9 1714.56 859.826 -716.521 1119.24 
2315 2
10274602 17363.8 -11245.4 1758.22 971.998 -399.866 1051.03 
10274000 17020 -12011.6 1721.78 1021.51 -634.409 1202.48 
2315.5 2
10274602 17757 -11473.3 1741.67 810.767 -469.874 937.083 
10274000 17840 -12220.9 1722.22 1690.72 -431.615 1744.94 
2316 2
10274602 18471.2 -11770.6 1706.56 1478.72 -615.367 1601.65 
10274000 18519.7 -12373.2 1709 1407.18 -315.39 1442.09 
2316.5 2
10274602 19278.2 -12004.8 1678.27 1591.64 -462.056 1657.35 
10274000 18880.5 -12582.9 1648.73 711.792 -413.584 823.225 
2317 2
10274602 19358.8 -12040.8 1677.62 164.129 -73.2201 179.721 
10274000 18959.5 -12544 1570.46 160.882 79.2446 179.34 
