# Supplementary material for: Intrinsic group behaviour II: On the dependence of triad spatial dynamics on social and personal features; and on the effect of social interaction on small group dynamics
Source: PLoS One. 2019 Dec 3;14(12):e0225704. doi: 10.1371/journal.pone.0225704 (PMC6890182; doi:10.1371/journal.pone.0225704)
Supplement: S1 Data Set — (ZIP) [file pone.0225704.s001.zip › set_2_int/group_traj_dyad_int/traj_2_0217_57.dat]

2 10265000 10280600 0 0 0 1 2 1 0 30 30 30 1748.98 1785.91 1712.05 
2209.5 1
10265000 -22011 2006 977.5 0 0 0 
2210 1
10265000 -21973.2 2039.11 991 133.49 117 177.507 
2210.5 1
10265000 -21888.6 2093.9 973.3 172.698 111.814 205.736 
2211 1
10265000 -21876 2113.22 1018.33 25.4545 39.0348 46.601 
2211.5 1
10265000 -22106.4 1909.6 1038.7 -464.516 -410.529 619.927 
2212 1
10265000 -22102.3 1801.9 1021.2 7.76515 -203.977 204.125 
2212.5 1
10265000 -22085.4 1846.11 1036.89 33.8465 88.7773 95.0105 
2213 1
10265000 -21970.6 1761.89 975.556 238.854 -175.098 296.16 
2213.5 1
10265000 -21923.3 1851.9 935.1 95.2733 181.474 204.963 
2214 1
10265000 -22115.6 1920.8 986.8 -371.236 133.012 394.345 
2214.5 1
10265000 -22133.4 1936.11 1008.56 -35.8322 30.7452 47.2146 
2215 1
10265000 -22206.9 2003.4 993.2 -149.909 137.324 203.3 
2215.5 1
10265000 -22240.7 1844.7 1019 -65.1252 -305.78 312.639 
2216 1
10265000 -22221.7 1848.22 1043.78 38.3737 7.10125 39.0252 
2216.5 1
10265000 -22213.3 1842.2 1017 16.8005 -12.0928 20.7001 
2217 1
10265000 -22174 1873.44 1033.89 79.5547 63.2479 101.633 
2217.5 1
10265000 -22216.3 1918.6 1141.8 -85.8012 91.5934 125.504 
2218 1
10265000 -22170.7 1932.9 1081.8 87.6923 27.5 91.9032 
2218.5 1
10265000 -22150.6 1864.89 1027.67 40.5321 -136.843 142.72 
2219 1
10265000 -22176.9 1922.89 1011.22 -54.7471 120.582 132.428 
2219.5 1
10265000 -22085 2027.9 1011.9 181.24 207.123 275.223 
2220 1
10265000 -22061.8 1886.22 1012.78 45.9846 -280.55 284.294 
2220.5 1
10265000 -22118.9 1937.1 1024.4 -115.166 102.576 154.224 
2221 1
10265000 -22102.1 2073.6 1130.2 33.0709 268.701 270.728 
2221.5 1
10265000 -21994.2 2122.44 1096.56 219.71 99.4795 241.182 
2222 1
10265000 -21966.1 2189.8 1050.5 56.4703 135.252 146.568 
2222.5 1
10265000 -21926 2244.56 1047.78 81.3387 111.066 137.665 
2223 1
10265000 -22157.1 2025.6 1037.5 -462.2 -437.911 636.706 
2223.5 1
10265000 -22127.6 1835.9 1043.8 58.5317 -376.389 380.913 
2224 1
10265000 -22128.8 1895.11 1061.44 -2.38417 119.861 119.884 
2224.5 1
10265000 -22032.3 1899.8 1072.2 191.805 9.32185 192.031 
2225 1
10265000 -21787 1929.11 1058.89 487.674 58.2726 491.143 
2225.5 1
10265000 -21739.9 1950.5 1014.9 95.1515 43.2099 104.503 
2226 1
10265000 -21730.8 2072.11 1006.89 18.2444 243.222 243.906 
2226.5 1
10265000 -21832 2178.8 1005.1 -200.838 211.684 291.798 
2227 1
10265000 -21924 2223.89 1021.56 -182.903 89.6399 203.688 
2227.5 1
10265000 -22095 2046.9 1097.4 -342 -353.978 492.203 
2228 1
10265000 -21770.6 1986.67 1085.44 647.594 -120.226 658.659 
2228.5 1
10265000 -21687.6 1982 1064.89 169.388 -9.52381 169.655 
2229 1
10265000 -21691.9 1946.22 1028.33 -8.87978 -73.3151 73.8509 
2229.5 1
10265000 -21624.9 1940.1 1034.1 128.086 -11.706 128.62 
2230 1
10265000 -21646.3 1998.67 1099 -42.3584 115.744 123.252 
2230.5 1
10265000 -21794.9 1920.89 1089.44 -315.405 -165.133 356.018 
2231 1
10265000 -22143 1986 1102.2 -685.258 128.171 697.142 
2231.5 1
10265000 -22137.3 2098.5 1134 10.8159 213.472 213.746 
2232 1
10265000 -22094 1982.44 1068.78 88.0081 -235.885 251.768 
2232.5 1
10265000 -22028.7 1985 1074 133.062 5.2048 133.164 
2233 1
10265000 -22029.5 1999.8 1089.3 -1.6835 29.899 29.9463 
2233.5 1
10265000 -22073.6 2023.8 1164.1 -85.4651 46.5116 97.3017 
2234 1
10265000 -22122.9 2012.22 1150.44 -101.837 -23.921 104.608 
2234.5 1
10265000 -22041.3 1935.6 1109.6 161.562 -151.727 221.638 
2235 1
10265000 -22024.9 1787.78 1088 32.8222 -295.644 297.461 
2235.5 1
10265000 -22096.3 1792.7 1180.1 -141.97 9.78573 142.307 
2236 1
10265000 -22081.9 2103.22 1154.11 27.9827 602.956 603.605 
2236.5 1
10265000 -21885.2 2176.67 1153.11 407.177 152.059 434.644 
2237 1
10265000 -21801.1 2172 1119.4 165.922 -9.20447 166.177 
2237.5 1
10265000 -21777.6 2026.11 1155.11 46.5305 -288.318 292.049 
2238 1
10265000 -21754.3 1919.67 1166.11 47.6842 -218.572 223.713 
2238.5 1
10265000 -21724.6 1925 1123.4 59.112 10.603 60.0554 
2239 1
10265000 -21691.4 1845.56 1091.22 63.5164 -152.192 164.915 
2239.5 1
10265000 -21880.6 1719.11 1085.11 -397.292 -265.64 477.918 
2240 1
10265000 -21902.3 1720.6 1058.1 -43.4021 2.97183 43.5037 
2240.5 1
10265000 -22026 1764.11 1036.56 -240.661 84.652 255.115 
2241 1
10265000 -22134.9 2018 1055.67 -223.133 520.264 566.095 
2241.5 1
10265000 -22099.6 2089.2 1034.9 70.1568 141.551 157.983 
2242 1
10265000 -22080.3 1777.22 1014 37.3385 -604.608 605.76 
2242.5 1
10265000 -22033.1 1916.22 1008.67 99.2063 292.017 308.408 
2243 1
10265000 -22134.9 2067 988.3 -199.978 296.224 357.407 
2243.5 1
10265000 -22140.4 2123.78 975.444 -10.9358 111.988 112.52 
2244 1
10265000 -22191.9 1994.11 951.333 -105.853 -266.804 287.035 
2244.5 1
10265000 -22125.9 2018.3 964.7 132.774 48.6698 141.414 
2245 1
10265000 -22167.2 1969.78 952 -80.8654 -94.9554 124.723 
2245.5 1
10265000 -22125.1 1989.7 944.2 83.4103 39.4499 92.2691 
2246 1
10265000 -21967 1854.78 977.556 314.94 -268.769 414.034 
2246.5 1
10265000 -21942.8 1968.9 996.1 48.4 228.244 233.32 
2247 1
10265000 -21938.9 2165.44 1023 7.79106 391.523 391.6 
2247.5 1
10265000 -21955.8 2127.67 1019.56 -35.0392 -78.3771 85.8529 
2248 1
10265000 -22020.2 1917.11 1059.56 -133.702 -436.837 456.84 
2248.5 1
10265000 -21964.3 1786 1050.8 107.131 -251.171 273.064 
2249 1
10265000 -22056.4 1876.22 1054.89 -177.885 174.174 248.957 
2249.5 1
10265000 -22142.7 2042.11 1036.89 -179.256 344.883 388.687 
2250 1
10265000 -22128.3 2113.8 1014.9 28.6189 142.807 145.646 
2250.5 1
10265000 -21933 2022.22 977.444 384.449 -180.271 424.616 
2251 1
10265000 -21887.3 2013.6 1007.3 92.3232 -17.4186 93.9521 
2251.5 1
10265000 -21766.4 1935.22 996.111 237.905 -154.287 283.554 
2252 1
10265000 -21726.9 1772.22 970.667 82.7522 -341.004 350.901 
2252.5 1
10265000 -21694.3 1716.7 990.2 65.3084 -111.267 129.018 
2253 1
10265000 -21890.2 1793.2 1036.1 -374.57 146.272 402.117 
2253.5 1
10265000 -21991 1970.89 1038.44 -202.41 356.805 410.219 
2254 1
10265000 -21776.9 2116.9 990.7 430.785 293.785 521.426 
2254.5 1
10265000 -21836.6 2266.67 1014.67 -123.001 308.797 332.393 
2255 1
10265000 -21909.4 2267.4 1056.9 -143.395 1.44357 143.402 
2255.5 1
10265000 -21733.6 2232.78 1034.44 346.15 -68.154 352.796 
2256 1
10265000 -21998.8 2244.55 999.455 -514.075 22.8056 514.58 
2256.5 1
10265000 -22135.6 2167.69 980.923 -280.322 -157.486 321.531 
2257 1
10265000 -22191.5 2023.33 988.933 -116.254 -300.123 321.852 
2257.5 1
10265000 -22163.7 2000.4 981.267 56.1616 -46.33 72.8052 
2258 1
10265000 -22125.2 1886.23 979.692 79.2234 -234.916 247.915 
2258.5 1
10265000 -22220.7 2022.58 968.833 -188.608 269.471 328.919 
2259 1
10265000 -22246 2033 935.727 -50.6667 20.8333 54.7827 
2259.5 1
10265000 -22287.5 2034.09 990.727 -80.1829 2.11008 80.2106 
2260 1
10265000 -22463.5 2164.27 1168.73 -355.739 262.994 442.398 
2260.5 1
10265000 -22453.6 2251.27 1314.82 19.622 172.277 173.391 
2261 1
10265000 -22391.5 2404.09 1409.27 122.709 302.012 325.989 
2261.5 1
10265000 -22225.6 2690.55 1372.64 326.593 563.887 651.637 
2262 1
10265000 -21865.3 3181.5 1409.7 713.537 972.187 1205.94 
2262.5 1
10265000 -21439 3522.78 1655 875.359 700.776 1121.31 
2263 1
10265000 -21000.1 3665.6 1613.5 897.546 292.07 943.872 
2263.5 1
10265000 -20487.2 3738.8 1435.7 1009.65 144.094 1019.88 
2264 1
10265000 -20002.4 3783.9 1424 979.394 91.1111 983.623 
2264.5 1
10265000 -19484.2 3978.3 1267.1 1014.09 380.431 1083.1 
2265 1
10265000 -19152.2 4010.1 1445.1 652.259 62.4754 655.245 
2265.5 1
10265000 -18695.7 4189.78 1348.56 941.306 370.47 1011.59 
2266 1
10265000 -18348.1 4198.4 1468.8 727.127 18.0381 727.351 
2266.5 1
10265000 -18202.7 4244.7 1375.3 286.22 91.1417 300.381 
2267 1
10265000 -17853.8 4187.1 1509.2 669.674 -110.557 678.738 
2267.5 1
10265000 -17482.5 4136.9 1492.3 726.614 -98.2387 733.225 
2268 1
10265000 -17093.1 4206.22 1480.89 794.671 141.474 807.166 
2268.5 1
10265000 -16694.4 4217 1499.2 827.201 22.3605 827.504 
2269 1
10265000 -16230.2 4201.6 1503.1 945.418 -31.3646 945.938 
2269.5 1
10265000 -15750.2 4182.3 1515.9 971.66 -39.0688 972.445 
2270 1
10265000 -15241.8 4214.3 1494.6 987.184 62.1359 989.138 
2270.5 1
10265000 -14673.1 4338 1520.4 1119.49 243.504 1145.66 
2271 1
10265000 -14266.8 4357.7 1490.8 827.495 40.1222 828.467 
2271.5 1
10265000 -13838.9 4360.5 1494.6 843.984 5.52268 844.002 
2272 1
10265000 -13365.4 4400.5 1497.4 941.352 79.5229 944.705 
2272.5 1
10265000 -12851.4 4438.5 1509.1 1013.81 74.9507 1016.57 
2273 1
10265000 -12409.5 4560.9 1509.5 875.05 242.376 907.997 
2273.5 1
10265000 -11922.7 4537.1 1538.3 958.268 -46.8504 959.412 
2274 1
10265000 -11498.6 4493.67 1516.44 879.968 -90.1107 884.569 
2274.5 1
10265000 -11073.7 4526.8 1500.9 865.286 67.4813 867.914 
2275 1
10265000 -10660 4645.4 1502.8 830.723 238.153 864.186 
2275.5 1
10265000 -10168.9 4773.1 1441.1 966.732 251.378 998.88 
2276 1
10265000 -9624.8 4816.9 1437.6 1090.38 87.7756 1093.91 
2276.5 1
10265000 -9133.45 4847.64 1475.82 969.123 60.624 971.018 
2277 1
10265000 -8628.1 4894.8 1515.2 987.021 92.1165 991.31 
2277.5 1
10265000 -8157.7 4900.2 1454.7 933.333 10.7143 933.395 
2278 1
10265000 -7694.4 4980.1 1386.7 943.585 162.729 957.514 
2278.5 1
10265000 -7135.7 4947.1 1460.8 1144.88 -67.623 1146.87 
2279 1
10265000 -6629.2 4898.3 1410.6 1000.99 -96.4427 1005.62 
2279.5 1
10265000 -6188.5 4875.1 1415.8 879.641 -46.3074 880.859 
2280 1
10265000 -5725.8 4994 1241.1 918.056 235.913 947.882 
2280.5 1
10265000 -5249.4 5114.3 1159 954.709 241.082 984.678 
2281 1
10265000 -4577.7 5040.6 1387.6 1382.1 -151.646 1390.39 
2281.5 1
10265000 -3972.18 4847.73 1527.18 1211.04 -385.745 1270.99 
2282 1
10265000 -3385.6 4766.1 1627.5 1150.16 -160.053 1161.24 
2282.5 1
10265000 -2933.1 4682.1 1647.3 905 -168 920.461 
2283 1
10265000 -2460.9 4663 1679.3 935.05 -37.8218 935.814 
2283.5 1
10265000 -2030.67 4564.78 1689.22 881.626 -201.275 904.309 
2284 1
10265000 -1707.9 4436.5 1650.6 668.254 -265.585 719.096 
2284.5 1
10265000 -1256.1 4286 1647.1 887.623 -295.678 935.574 
2285 1
10265000 -854.4 4057.9 1668.3 786.106 -446.38 904.001 
2285.5 1
10265000 -483.2 3899.1 1657.9 737.972 -315.706 802.666 
2286 2
10280600 -109 2914.5 1774 0 0 0 
10265000 -17.5556 3644.89 1654.78 954.189 -520.924 1087.12 
2286.5 2
10280600 264 2878.3 1761.2 1033.24 -100.277 1038.1 
10265000 756.2 3499 1703.1 1585.56 -298.953 1613.5 
2287 2
10280600 797.7 2714.6 1773.3 1052.66 -322.88 1101.07 
10265000 1382.6 3386.6 1709.3 1235.5 -221.696 1255.24 
2287.5 2
10280600 1253.33 2583 1779.22 904.034 -261.111 940.987 
10265000 1978.89 3186.44 1701.67 1183.11 -397.134 1247.99 
2288 2
10280600 1672.5 2312.9 1759.5 834.993 -538.048 993.332 
10265000 2241.9 3068.5 1601.8 523.927 -234.949 574.195 
2288.5 2
10280600 2151.7 2165 1749.6 939.608 -290 983.343 
10265000 2563.4 2794 1594.7 630.392 -538.235 828.91 
2289 2
10280600 2612.7 1985.2 1744.6 896.887 -349.805 962.689 
10265000 3058 2542.1 1597.6 962.257 -490.078 1079.87 
2289.5 2
10280600 3133.11 1787.67 1767.44 1073.01 -407.285 1147.71 
10265000 3496.56 2335.11 1578.22 904.238 -426.781 999.895 
2290 2
10280600 3596.8 1478.4 1784 936.745 -624.781 1125.99 
10265000 3927.6 2104.1 1513.8 870.797 -466.689 987.971 
2290.5 2
10280600 3956.1 1201.4 1772.8 688.314 -530.651 869.119 
10265000 4528.7 1788.3 1526.9 1151.53 -604.981 1300.78 
2291 2
10280600 4405.89 945.111 1783.89 923.591 -526.261 1063 
10265000 4971.22 1504.33 1558.11 908.67 -583.094 1079.67 
2291.5 2
10280600 4912.3 611.5 1804.7 1023.05 -673.962 1225.1 
10265000 5455.9 1247.1 1548.3 979.147 -519.663 1108.5 
2292 2
10280600 5314.56 311.333 1776.67 798.126 -595.569 995.845 
10265000 5797.22 910.889 1581.78 677.227 -667.086 950.599 
2292.5 2
10280600 5674 -11.1 1738.1 720.33 -646.159 967.676 
10265000 6159.8 546 1616.5 726.609 -731.24 1030.86 
2293 2
10280600 6068.89 -324.889 1731.56 777.34 -617.695 992.877 
10265000 6576.44 279.889 1607.11 820.166 -523.841 973.181 
2293.5 2
10280600 6450.78 -786.111 1746.89 789.027 -952.938 1237.2 
10265000 6989.56 -121.111 1611 853.535 -828.512 1189.52 
2294 2
10280600 6844.78 -1103.22 1739.56 805.726 -648.489 1034.28 
10265000 7349 -543.444 1669.22 735.06 -863.667 1134.12 
2294.5 2
10280600 7228.7 -1330 1793.1 763.265 -450.85 886.476 
10265000 7726.4 -967.8 1670.2 750.298 -843.649 1129.02 
2295 2
10280600 7601.6 -1596.7 1747.5 707.59 -506.072 869.938 
10265000 8179.4 -1329 1671.7 859.583 -685.389 1099.38 
2295.5 2
10280600 8002.44 -1978.44 1742.44 796.907 -758.935 1100.47 
10265000 8445 -1602.67 1653.22 528.032 -544.069 758.175 
2296 2
10280600 8328.67 -2372.89 1741.11 691.149 -835.687 1084.46 
10265000 8739.89 -1922.89 1692.22 624.765 -678.437 922.284 
2296.5 2
10280600 8730.8 -2735.7 1751.4 799.47 -721.294 1076.76 
10265000 9063.7 -2197.3 1706.3 643.76 -545.549 843.831 
2297 2
10280600 8982.56 -3124.33 1755.44 490.752 -757.57 902.635 
10265000 9355 -2610.22 1799.78 567.836 -804.917 985.053 
2297.5 2
10280600 9282.78 -3411.67 1755.11 608.97 -582.826 842.93 
10265000 9588.78 -2874.89 1727.33 474.194 -536.849 716.287 
2298 2
10280600 9610.1 -3708.4 1762 644.335 -584.121 869.692 
10265000 9867.8 -3171.9 1746.9 549.256 -584.668 802.196 
2298.5 2
10280600 9807.56 -3985.89 1761.78 385.655 -541.97 665.178 
10265000 10233.7 -3615.89 1639.89 714.583 -867.166 1123.66 
2299 2
10280600 10072.4 -4331.44 1736.22 548.424 -715.436 901.453 
10265000 10541.7 -3996.11 1619.67 637.681 -787.21 1013.08 
2299.5 2
10280600 10372.3 -4878.67 1712.89 605.836 -1105.5 1260.62 
10265000 10802.2 -4347.11 1614.33 526.375 -709.091 883.108 
2300 2
10280600 10581.1 -5061.9 1702.5 410.958 -360.696 546.798 
10265000 11137.7 -4619.7 1604.5 660.389 -536.592 850.909 
2300.5 2
10280600 10873.8 -5365.67 1723.56 580.71 -602.712 836.95 
10265000 11407.7 -4860.11 1694.22 535.648 -477.006 717.254 
2301 2
10280600 11157.9 -5582.78 1712.33 578.638 -442.181 728.249 
10265000 11576.7 -5182.44 1702.22 344.196 -656.483 741.243 
2301.5 2
10280600 11444.7 -5777.67 1721.44 578.181 -392.921 699.057 
10265000 11828.6 -5377.11 1667.78 507.841 -392.473 641.823 
2302 2
10280600 11598.9 -6098 1759.4 302.418 -628.105 697.117 
10265000 12099.1 -5834.2 1627.8 530.479 -896.253 1041.48 
2302.5 2
10280600 11904.4 -6424.44 1794.67 606.239 -647.707 887.159 
10265000 12508.6 -6297.22 1655.33 812.412 -918.695 1226.38 
2303 2
10280600 12203.3 -6683.56 1811.78 611.225 -529.88 808.93 
10265000 12905 -6624.56 1663.56 810.725 -669.393 1051.36 
2303.5 2
10280600 12496.4 -6976.67 1797 575.857 -575.857 814.384 
10265000 13161.3 -6947.33 1640.56 503.602 -634.141 809.784 
2304 2
10280600 12890.7 -7142.89 1791.22 807.832 -340.619 876.707 
10265000 13599.3 -7245.22 1662.44 897.541 -610.428 1085.45 
2304.5 2
10280600 13174 -7320.44 1784 570.087 -357.255 672.778 
10265000 14017 -7603.33 1672.22 840.376 -720.545 1106.99 
2305 2
10280600 13542.1 -7555.33 1762.89 746.676 -476.448 885.735 
10265000 14396.4 -7914 1645.56 769.664 -630.156 994.726 
2305.5 2
10280600 13912.2 -7842.11 1748.78 734.347 -569.004 928.995 
10265000 14710.3 -8296.44 1657.67 622.795 -758.818 981.672 
2306 2
10280600 14202.8 -8098.56 1743.56 581.111 -512.889 775.078 
10265000 14948.9 -8814.56 1634.44 477.111 -1036.22 1140.79 
2306.5 2
10280600 14587.1 -8505.67 1748 765.604 -810.978 1115.27 
10265000 15240.1 -9200.11 1702.44 580.124 -768.039 962.511 
2307 2
10280600 14789.6 -8944.44 1762.44 418.274 -906.566 998.406 
10265000 15471.7 -9624.56 1708.33 478.421 -876.951 998.964 
2307.5 2
10280600 15124 -9349.67 1819.44 671.575 -813.699 1055.04 
10265000 15743.7 -10044.6 1701.89 546.185 -843.373 1004.79 
2308 2
10280600 15301.1 -9773.89 1827.89 343.239 -822.136 890.91 
10265000 16060.1 -10449.8 1755.78 613.264 -785.314 996.399 
2308.5 2
10280600 15549.9 -10159.3 1815.33 488.758 -757.258 901.29 
10265000 16282.3 -10710.7 1742.67 436.586 -512.552 673.288 
2309 2
10280600 15859.3 -10625.8 1794.78 622.625 -938.52 1126.27 
10265000 16619.7 -10883.2 1733.22 678.739 -347.194 762.385 
2309.5 2
10280600 16156.1 -10977.9 1771.67 598.342 -709.901 928.425 
10265000 17161.1 -11113.8 1730.67 1091.62 -464.83 1186.47 
2310 2
10280600 16571.1 -11364.4 1764.22 825.05 -768.5 1127.52 
10265000 17844.3 -11057.1 1708.33 1358.29 112.657 1362.96 
2310.5 2
10280600 16936.3 -11728.2 1760.22 736.335 -733.423 1039.28 
10265000 18482.9 -11096.8 1667.89 1287.41 -79.9731 1289.89 
2311 2
10280600 17555.3 -12047.1 1778.89 1260.69 -649.468 1418.15 
10265000 18932.1 -11267.4 1661.22 914.913 -347.59 978.716 
2311.5 2
10280600 18159.3 -12322.4 1750.22 1200.8 -547.382 1319.67 
10265000 19547.1 -11385.1 1735.67 1222.66 -233.93 1244.84 
2312 2
10280600 18803.7 -12490 1814.33 1239.1 -322.222 1280.31 
10265000 19917.9 -11554.3 1720.89 713.034 -325.427 783.786 
2312.5 2
10280600 19220.3 -12660.2 1818.44 850.34 -347.392 918.564 
10265000 20313 -11716.6 1734.89 806.349 -331.066 871.667 
2313 2
10280600 19679.7 -12730.4 1805.22 937.415 -143.311 948.306 
10265000 20705.3 -11967.9 1724 800.68 -512.925 950.884 
2313.5 2
10280600 20177.8 -12917.2 1782.6 961.647 -360.532 1027.01 
10265000 21069.5 -12190.4 1723.1 703.024 -429.558 823.871 
2314 2
10280600 20675 -12993.9 1756.44 948.855 -146.353 960.075 
10265000 21318.2 -12459.3 1750.11 474.661 -513.232 699.078 
2314.5 2
10280600 21094.8 -13158 1778.11 844.623 -330.203 906.875 
10265000 21655.7 -12802.6 1731.67 678.963 -690.588 968.453 
2315 2
10280600 21504.3 -13377.6 1766 825.717 -442.652 936.883 
10265000 22058.6 -12999.1 1728.44 812.276 -396.281 903.787 
2315.5 2
10280600 21956.7 -13536.2 1744.56 932.646 -327.148 988.359 
10265000 22572.7 -13207.8 1656.33 1060.02 -430.241 1144.01 
2316 2
10280600 22354.9 -13723.8 1739.22 824.477 -388.314 911.345 
10265000 22988.1 -13329.6 1628.89 860.133 -252.128 896.325 
2316.5 2
10280600 22711.9 -13807.5 1724 704.182 -165.043 723.264 
10265000 23406.7 -13424.5 1654.18 825.673 -187.177 846.623 
2317 2
10280600 22812.5 -13862 1722.31 204.948 -111.091 233.12 
10265000 23524 -13469.5 1589.23 238.845 -91.8206 255.886 
2317.5 2
10280600 23080.5 -14009.8 1704.57 528.524 -291.491 603.576 
10265000 23642.7 -13568.1 1520.07 234.15 -194.486 304.387 
2318 1
10265000 24264.5 -14253.8 1576.23 1195.82 -1318.51 1780.01 
2318.5 1
10265000 24923.1 -14823.1 1716.09 1389.35 -1201.1 1836.56 
2319 1
10265000 25472 -15103.7 1758.8 1111.15 -568.035 1247.93 
2319.5 1
10265000 25779.2 -15254.1 1741.2 614.4 -300.8 684.082 
2320 1
10265000 26260 -15445.8 1775.8 937.232 -373.684 1008.98 
2320.5 1
10265000 26752.6 -15728 1775.5 997.166 -571.255 1149.21 
2321 1
10265000 27367 -15981.2 1816.7 1193.01 -491.65 1290.35 
2321.5 1
10265000 27740.8 -16114.2 1813.33 730.035 -259.809 774.888 
2322 1
10265000 28311 -16255.8 1768.78 1190.44 -295.523 1226.58 
2322.5 1
10265000 28791.1 -16425.6 1760.6 969.899 -343.075 1028.79 
2323 1
10265000 29218.2 -16563 1736.5 842.406 -271.006 884.925 
2323.5 1
10265000 29745.1 -16801.3 1744.2 1017.18 -460.039 1116.38 
2324 1
10265000 30172.4 -17066.3 1712.78 865.07 -536.505 1017.93 
2324.5 1
10265000 30691.8 -17161.7 1669.1 1042.88 -191.499 1060.32 
2325 1
10265000 30997.3 -17191.9 1635.44 607.422 -60.0177 610.38 
2325.5 1
10265000 31599.8 -17175.8 1630.9 1219.57 32.5686 1220 
2326 1
10265000 32540.1 -17341 1672.33 1899.62 -333.737 1928.71 
2326.5 1
10265000 33137 -17854.5 1699.8 1186.66 -1020.87 1565.36 
2327 1
10265000 33612.9 -18044.8 1713.33 908.185 -363.126 978.09 
2327.5 1
10265000 33948 -18139.4 1705.89 685.299 -193.592 712.118 
2328 1
10265000 34352.3 -17940.1 1722.56 808.667 398.667 901.597 
2328.5 1
10265000 34697 -17887.1 1737.56 692.102 106.426 700.237 
2329 1
10265000 35092.4 -17776.6 1744.33 823.843 230.324 855.433 
2329.5 1
10265000 35604.7 -17700.6 1751.78 1041.1 154.472 1052.5 
2330 1
10265000 35971.2 -17692.4 1764.33 703.562 15.5684 703.734 
2330.5 1
10265000 36447.2 -17642 1748 944.444 100.088 949.733 
2331 1
10265000 36970.3 -17619.1 1748.22 1065.4 46.6169 1066.42 
2331.5 1
10265000 37433.3 -17594.8 1747 931.59 48.9604 932.875 
2332 1
10265000 37939.7 -17728.9 1736.2 1000.72 -265.064 1035.23 
2332.5 1
10265000 38635.9 -17776.8 1703.44 1341.4 -92.2501 1344.57 
2333 1
10265000 39134 -17906.5 1689.5 1039.9 -270.819 1074.58 
2333.5 1
10265000 39504.9 -17908.6 1685.67 771.079 -4.2735 771.091 
2334 1
10265000 39877.2 -17892.1 1692.44 730.065 32.244 730.777 
2334.5 1
10265000 40312.3 -17919.7 1689.44 875.475 -55.4438 877.229 
2335 1
10265000 40757.7 -17964.6 1714.78 897.849 -90.5018 902.399 
2335.5 1
10265000 41186 -18117.6 1721.22 851.557 -304.175 904.252 
2336 1
10265000 41676.3 -18214.7 1741.56 948.42 -187.836 966.842 
2336.5 1
10265000 42093.8 -18321.1 1775.22 820.127 -209.125 846.369 
2337 1
10265000 42525.6 -18378.9 1779.78 861.832 -115.325 869.514 
2337.5 1
10265000 43012.7 -18458.1 1778 978.135 -159.081 990.987 
2338 1
10265000 43491.6 -18703.5 1778 993.689 -509.106 1116.52 
2338.5 1
10265000 44269.1 -18991.3 1800.56 1616.4 -598.406 1723.61 
2339 1
10265000 44901.6 -19145.1 1813.44 1247.42 -303.309 1283.77 
2339.5 1
10265000 45352.2 -19169.4 1806.33 895.958 -48.3764 897.263 
2340 1
10265000 45702.1 -19269.2 1808 692.849 -197.58 720.471 
