# Supplementary material for: Intrinsic group behaviour II: On the dependence of triad spatial dynamics on social and personal features; and on the effect of social interaction on small group dynamics
Source: PLoS One. 2019 Dec 3;14(12):e0225704. doi: 10.1371/journal.pone.0225704 (PMC6890182; doi:10.1371/journal.pone.0225704)
Supplement: S1 Data Set — (ZIP) [file pone.0225704.s001.zip › set_2_int/group_traj_dyad_int/traj_2_0217_56.dat]

2 10273401 10275900 0 0 1 0 1 1 0 40 40 40 1666.6 1725.8 1607.41 
2254.5 1
10273401 47194.4 -22541.8 1612 0 0 0 
2255 1
10273401 47088.1 -22972.2 1610.8 -263.119 -1065.35 1097.36 
2255.5 1
10273401 47028.1 -23266.7 1608 -118.088 -579.659 591.565 
2256 1
10273401 47052.2 -23458.7 1610.36 46.6487 -372.21 375.122 
2256.5 1
10273401 46758.6 -23555.7 1625.46 -601.571 -198.699 633.536 
2257 1
10273401 46509.5 -23577.1 1743.67 -517.981 -44.4373 519.883 
2257.5 1
10273401 46348.8 -23498 1834.33 -324.579 159.731 361.753 
2258 1
10273401 46234.8 -23076.7 1840 -234.473 866.888 898.038 
2258.5 1
10273401 46258.7 -22525.9 1816.17 47.0761 1088.49 1089.51 
2259 1
10273401 46113 -22268.6 1816.73 -291.333 514.561 591.31 
2259.5 1
10273401 45721.2 -22018.5 1787.36 -757.869 483.735 899.091 
2260 1
10273401 45345.6 -21914.4 1745.73 -758.678 210.468 787.33 
2260.5 1
10273401 44953.5 -21648.4 1711 -776.598 526.733 938.377 
2261 1
10273401 44562.4 -21338.2 1690.45 -772.907 613.008 986.49 
2261.5 1
10273401 43878.5 -21218.5 1667.82 -1346.28 235.684 1366.75 
2262 1
10273401 43391.2 -21022.2 1695.3 -964.86 388.623 1040.18 
2262.5 1
10273401 42663.1 -20737.9 1723.78 -1495.05 583.801 1604.99 
2263 1
10273401 42320.3 -20585.4 1784.5 -701.045 311.838 767.273 
2263.5 1
10273401 41916.4 -20366 1784.9 -795.079 431.89 904.809 
2264 1
10273401 41160.3 -20044.2 1789.9 -1527.47 650.101 1660.06 
2264.5 1
10273401 40219 -19788 1752.7 -1842.07 501.37 1909.09 
2265 1
10273401 39494 -19646.6 1717.2 -1424.36 277.8 1451.2 
2265.5 1
10273401 39019.7 -19508.6 1729.11 -978.007 284.628 1018.58 
2266 1
10273401 38522.4 -19332.1 1716.2 -1040.31 369.154 1103.86 
2266.5 1
10273401 37996.5 -19078.4 1699.5 -1035.24 499.409 1149.4 
2267 1
10273401 37419.2 -18893.1 1689.5 -1108.06 355.662 1163.74 
2267.5 1
10273401 36863.9 -18828.7 1672.1 -1086.69 126.027 1093.98 
2268 1
10273401 36353.4 -18805.8 1677.22 -1041.75 46.78 1042.8 
2268.5 1
10273401 35840.9 -18893.3 1686.4 -1063.37 -181.581 1078.76 
2269 1
10273401 35301.5 -18709 1718.6 -1098.57 375.356 1160.93 
2269.5 1
10273401 34791.5 -18706.2 1739.8 -1032.39 5.66802 1032.4 
2270 1
10273401 34189.9 -18742.8 1741.4 -1168.16 -71.068 1170.32 
2270.5 1
10273401 33751.3 -18553 1711.8 -863.386 373.622 940.76 
2271 1
10273401 33457.4 -18599.9 1694.7 -598.574 -95.5193 606.148 
2271.5 1
10273401 33328.7 -18527.9 1692.5 -253.846 142.012 290.87 
2272 1
10273401 33279.8 -18520 1701.1 -97.2167 15.7058 98.4772 
2272.5 1
10273401 33288.2 -18441.8 1694.6 16.568 154.241 155.128 
2273 1
10273401 33489.7 -18367.6 1692.9 399.01 146.931 425.203 
2273.5 1
10273401 33889.6 -18247.3 1693.6 787.205 236.811 822.053 
2274 1
10273401 33995.1 -18237.2 1703.78 218.903 20.9083 219.899 
2274.5 1
10273401 33933.4 -18271.3 1700.8 -125.685 -69.4048 143.574 
2275 1
10273401 33665.6 -18449.7 1691.4 -537.751 -358.233 646.148 
2275.5 1
10273401 33178.3 -18583.2 1686.9 -959.252 -262.795 994.598 
2276 1
10273401 32576.8 -18538.4 1692.3 -1205.41 89.7796 1208.75 
2276.5 1
10273401 31627.6 -18258.9 1684.64 -1872.12 551.264 1951.59 
2277 1
10273401 30818 -17952.4 1639.8 -1581.32 598.651 1690.85 
2277.5 1
10273401 30164.5 -17751.6 1593 -1296.63 398.413 1356.46 
2278 1
10273401 29471.5 -17495.3 1633.2 -1411.41 521.996 1504.84 
2278.5 1
10273401 28850.4 -17247.9 1694.3 -1272.75 506.967 1370 
2279 1
10273401 28323.1 -17103.1 1726.1 -1042.09 286.166 1080.67 
2279.5 2
10275900 28958.2 -17534.6 1572.67 0 0 0 
10273401 27918.1 -16835.4 1760.9 -808.383 534.331 969.017 
2280 2
10275900 28333.4 -17293.8 1573.6 -1307.16 503.673 1400.84 
10273401 27594.7 -16658.5 1787.4 -641.667 350.992 731.39 
2280.5 2
10275900 27925 -17207.7 1609.4 -818.437 172.545 836.427 
10273401 27259.5 -16640.1 1740.4 -671.743 36.8737 672.755 
2281 2
10275900 27383.1 -17112.4 1636.3 -1115.02 196.091 1132.13 
10273401 26901.2 -16370.4 1733.4 -737.243 554.938 922.759 
2281.5 2
10275900 26764.2 -16902.9 1594.73 -1237.84 418.982 1306.82 
10273401 26410.3 -16214.6 1738.64 -981.855 311.527 1030.09 
2282 2
10275900 26054.9 -16609.8 1567 -1390.75 574.724 1504.82 
10273401 25677.5 -16133.7 1711.7 -1436.81 158.699 1445.55 
2282.5 2
10275900 25474.5 -16375.5 1572.7 -1160.8 468.6 1251.82 
10273401 25193.2 -15902.4 1734.4 -968.6 462.6 1073.4 
2283 2
10275900 24829.7 -16409.4 1586.5 -1276.83 -67.1287 1278.6 
10273401 24658.5 -15759.4 1733.2 -1058.81 283.168 1096.02 
2283.5 2
10275900 24295 -16047.4 1589.78 -1095.7 741.712 1323.14 
10273401 24082.9 -15460.2 1707.67 -1179.53 613.069 1329.34 
2284 2
10275900 23716.4 -15788.7 1553.3 -1197.93 535.703 1312.25 
10273401 23668.5 -15212.4 1681 -857.948 513.089 999.668 
2284.5 2
10275900 23129.5 -15574.2 1519.3 -1153.05 421.415 1227.64 
10273401 23115.1 -14881.8 1670.3 -1087.23 649.509 1266.46 
2285 2
10275900 22536.3 -15301.7 1502.5 -1160.86 533.268 1277.49 
10273401 22395.8 -14521.1 1664.5 -1407.63 705.871 1574.7 
2285.5 2
10275900 21832.6 -15040.1 1470 -1399.01 520.08 1492.55 
10273401 21806.9 -14183.1 1654.3 -1170.78 671.968 1349.91 
2286 2
10275900 21262.9 -14705.1 1480.56 -1167.44 686.453 1354.3 
10273401 21249.8 -13913.3 1671.11 -1141.64 552.801 1268.44 
2286.5 2
10275900 20760.3 -14407.5 1505.6 -1029.9 609.859 1196.92 
10273401 20805.8 -13685.4 1689.8 -909.791 467.077 1022.68 
2287 2
10275900 20197.8 -14122.6 1529.2 -1109.47 561.933 1243.66 
10273401 20293.8 -13388.8 1701.7 -1009.86 585.01 1167.07 
2287.5 2
10275900 19725.7 -13743.6 1548.33 -936.772 752.072 1201.31 
10273401 19746 -13116.8 1704.11 -1086.9 539.727 1213.53 
2288 2
10275900 19217.1 -13328.3 1526.7 -1013.08 827.202 1307.9 
10273401 19464.6 -12773.2 1696.3 -560.558 684.418 884.677 
2288.5 2
10275900 18789.3 -12938.3 1557 -838.824 764.706 1135.08 
10273401 19116.1 -12447 1708.1 -683.333 639.608 935.971 
2289 2
10275900 18277.4 -12481.5 1551.4 -995.914 888.716 1334.79 
10273401 18819.9 -11995.3 1731.8 -576.265 878.794 1050.89 
2289.5 2
10275900 17718.9 -12052.6 1533.89 -1151.57 884.422 1452 
10273401 18224.9 -11649.9 1729.78 -1226.83 712.188 1418.56 
2290 2
10275900 17010.2 -11534.3 1548.1 -1431.69 1046.98 1773.67 
10273401 17814.2 -11389.4 1714.5 -829.675 526.24 982.491 
2290.5 2
10275900 16603.7 -11068.8 1581 -778.736 891.762 1183.92 
10273401 17254.7 -11149.7 1701.1 -1071.84 459.195 1166.06 
2291 2
10275900 16267.9 -10528.6 1599.89 -689.551 1109.33 1306.18 
10273401 16797.3 -10857.9 1714.56 -939.151 599.201 1114.02 
2291.5 2
10275900 15953 -10235.1 1622.8 -636.139 592.84 869.558 
10273401 16524.5 -10416.9 1723.9 -551.178 890.887 1047.61 
2292 2
10275900 15638.1 -9829.78 1619.33 -624.78 804.211 1018.38 
10273401 16146.6 -9946.33 1720.22 -749.89 933.664 1197.52 
2292.5 2
10275900 15256.9 -9499.5 1633.5 -763.95 661.879 1010.79 
10273401 15728.3 -9235.9 1708.8 -838.187 1423.71 1652.13 
2293 2
10275900 14869.2 -8936.11 1626.89 -763.145 1109.03 1346.23 
10273401 15392.4 -8999.33 1710.78 -661.133 465.682 808.676 
2293.5 2
10275900 14436.2 -8465.67 1589.89 -894.628 971.993 1321.03 
10273401 15037 -8731.56 1694.11 -734.389 553.26 919.47 
2294 2
10275900 14155.1 -8073.11 1537.33 -574.869 802.772 987.379 
10273401 14689.9 -8395.56 1685 -709.839 687.117 987.927 
2294.5 2
10275900 13922.1 -7718.4 1518 -463.243 705.191 843.735 
10273401 14404.8 -8045.3 1672.3 -566.777 696.333 897.84 
2295 2
10275900 13693.1 -7276.9 1534 -434.535 837.761 943.75 
10273401 14222.4 -7561.7 1679.9 -346.11 917.647 980.749 
2295.5 2
10275900 13447.9 -6911.56 1557.11 -487.497 726.331 874.763 
10273401 14017.8 -7176.78 1672.56 -406.804 765.253 866.661 
2296 2
10275900 13268.9 -6561.56 1571.44 -379.237 741.525 832.875 
10273401 13843.3 -6733.56 1668.56 -369.586 939.03 1009.14 
2296.5 2
10275900 13019.9 -6280.2 1580.7 -495.008 559.355 746.934 
10273401 13728.1 -6385.8 1669.2 -229.092 691.363 728.331 
2297 2
10275900 13085.2 -5908.11 1620.67 127.334 725.319 736.412 
10273401 13550.1 -6117.44 1689.22 -346.957 523.11 627.713 
2297.5 2
10275900 13056 -5613.89 1672.44 -59.2743 596.8 599.736 
10273401 13425.6 -5914.78 1686 -252.648 411.089 482.519 
2298 2
10275900 12981.3 -5277.5 1694 -147.047 662.183 678.313 
10273401 13311.4 -5642.7 1684.9 -224.716 535.586 580.818 
2298.5 1
10275900 12904.7 -4893.67 1692.67 -149.674 749.674 764.47 
2299 1
10275900 12431.6 -4399.67 1665.67 -979.526 1022.77 1416.17 
2299.5 1
10275900 12266 -4116.22 1600.22 -334.456 572.615 663.135 
2300 1
10275900 12288.5 -4036.7 1563 44.2913 156.54 162.685 
2300.5 1
10275900 12441.3 -3938.44 1547.44 303.241 194.951 360.501 
2301 1
10275900 12521.8 -3869 1535.89 163.838 141.435 216.441 
2301.5 1
10275900 12492.9 -3977.89 1526.67 -58.2437 -219.534 227.129 
2302 1
10275900 12507 -3983.9 1529 27.6688 -11.7865 30.0747 
2302.5 1
10275900 12455.6 -3931.22 1539.78 -102.072 104.519 146.093 
2303 1
10275900 12270.1 -3877.78 1531.11 -379.232 109.293 394.667 
2303.5 1
10275900 12016.8 -3921.44 1522.89 -497.708 -85.7891 505.047 
2304 1
10275900 11903.1 -4044.56 1524.67 -232.923 -252.277 343.361 
2304.5 1
10275900 11935.6 -3902.67 1515.67 65.2806 285.491 292.859 
2305 1
10275900 11933.6 -3722.44 1513.11 -4.0568 365.562 365.585 
2305.5 1
10275900 11971.8 -3535.56 1515.56 75.8377 370.811 378.487 
2306 1
10275900 12084.9 -3368.78 1524 226.222 333.556 403.033 
2306.5 1
10275900 12031.8 -3340.22 1537.56 -105.799 56.8836 120.122 
2307 1
10275900 11918.6 -3257.44 1521.44 -233.93 171.028 289.783 
2307.5 1
10275900 11786.2 -3199.22 1514.33 -265.73 116.912 290.311 
2308 1
10275900 11623.7 -3051.44 1509.78 -315.03 286.391 425.751 
2308.5 1
10275900 11324.3 -3065.67 1533.22 -588.081 -27.9415 588.745 
2309 1
10275900 11132.7 -3109.89 1552.11 -385.647 -88.9783 395.779 
2309.5 1
10275900 11103.6 -3094.67 1557.89 -58.6918 30.69 66.2314 
2310 1
10275900 11262.2 -3133.11 1553 315.441 -76.4303 324.568 
2310.5 1
10275900 11340.9 -3015.11 1544.78 158.602 237.903 285.924 
2311 1
10275900 11455 -2931.89 1550.89 232.406 169.495 287.647 
2311.5 1
10275900 11618.9 -3059.22 1545.67 325.823 -253.148 412.607 
2312 1
10275900 11957.6 -3743.33 1545.33 651.282 -1315.6 1467.98 
2312.5 1
10275900 12078.6 -4039.56 1547 246.939 -604.535 653.025 
