# Supplementary material for: Intrinsic group behaviour II: On the dependence of triad spatial dynamics on social and personal features; and on the effect of social interaction on small group dynamics
Source: PLoS One. 2019 Dec 3;14(12):e0225704. doi: 10.1371/journal.pone.0225704 (PMC6890182; doi:10.1371/journal.pone.0225704)
Supplement: S1 Data Set — (ZIP) [file pone.0225704.s001.zip › set_2_int/group_traj_dyad_int/traj_2_0217_55.dat]

2 10271300 10273200 0 0 0 1 0 1 0 20 20 20 1177.2 1585.86 768.531 
2233 1
10271300 29910.5 -16889.9 1152.7 0 0 0 
2233.5 1
10271300 29128.3 -16776.9 1173.4 -1515.89 218.992 1531.63 
2234 1
10271300 28564.4 -16563.3 1233.56 -1164.99 441.253 1245.76 
2234.5 1
10271300 27544.6 -16553.3 1606.9 -2019.49 19.868 2019.59 
2235 1
10271300 26909.9 -16396.1 1593.44 -1269.42 314.378 1307.77 
2235.5 1
10271300 26264.2 -16027.3 1566.8 -1283.68 733.223 1478.32 
2236 1
10271300 25510.7 -15645.4 1571.78 -1463.17 741.467 1640.32 
2236.5 1
10271300 24872.9 -15305.9 1559.11 -1320.45 703.014 1495.93 
2237 1
10271300 24343.7 -15057.8 1552 -1043.77 489.327 1152.77 
2237.5 1
10271300 23748.9 -14875.6 1552.22 -1175.52 360.167 1229.45 
2238 1
10271300 23267.3 -14557.6 1550.89 -988.82 652.977 1184.97 
2238.5 1
10271300 22833.7 -13647.7 1530.7 -862.094 1808.86 2003.79 
2239 1
10271300 22206.8 -13438.9 1545.22 -1201 400.021 1265.87 
2239.5 1
10271300 21723.4 -13244.6 1605.11 -1015.41 408.263 1094.41 
2240 1
10271300 21140.4 -13036.4 1621.1 -1163.76 415.48 1235.7 
2240.5 1
10271300 20576.6 -12659.1 1623.11 -1096.97 734.025 1319.9 
2241 1
10271300 20082.9 -12333.7 1611 -1011.61 666.894 1211.65 
2241.5 1
10271300 19466.4 -12097.6 1619.1 -1225.62 469.317 1312.41 
2242 1
10271300 18916.2 -11795.4 1637 -1066.24 585.573 1216.45 
2242.5 1
10271300 18116.6 -11241.3 1635.22 -1679.97 1164.1 2043.88 
2243 1
10271300 17642.8 -10587.3 1643.4 -930.757 1284.94 1586.62 
2243.5 1
10271300 17209 -10013 1658.67 -855.621 1132.74 1419.57 
2244 1
10271300 16767.2 -9469.22 1685.44 -909.008 1118.88 1441.6 
2244.5 1
10271300 16327.4 -8982.7 1703.7 -884.954 978.918 1319.63 
2245 1
10271300 15950.6 -8591.89 1659.89 -737.465 764.797 1062.43 
2245.5 1
10271300 15531.9 -8147.9 1644.5 -829.021 879.186 1208.41 
2246 1
10271300 14987.4 -7538.22 1622.56 -1084.57 1214.5 1628.28 
2246.5 1
10271300 14441 -6874.2 1591.7 -1092.89 1328.04 1719.92 
2247 1
10271300 13892.2 -6461.11 1576.33 -1093.18 822.886 1368.28 
2247.5 1
10271300 13492.2 -6057 1593.11 -829.876 838.405 1179.67 
2248 1
10271300 13071 -5650.78 1590.11 -873.905 842.785 1214.08 
2248.5 1
10271300 12605.5 -5145.9 1562.7 -891.762 967.199 1315.57 
2249 1
10271300 11915 -4481.67 1600.44 -1333.01 1282.3 1849.65 
2249.5 1
10271300 11424.8 -3945.89 1589 -1019.17 1113.88 1509.78 
2250 1
10271300 10997.7 -3403.8 1601.6 -850.753 1079.86 1374.73 
2250.5 1
10271300 10594.7 -2872.33 1616.67 -793.373 1046.19 1313 
2251 1
10271300 10232.8 -2403.9 1624.6 -731.044 946.33 1195.81 
2251.5 1
10271300 9794.33 -1892.78 1657.78 -863.123 1006.15 1325.64 
2252 2
10273200 8846.33 -2036.67 633 0 0 0 
10271300 9400 -1364.11 1660.89 -824.965 1106 1379.78 
2252.5 2
10273200 8650.3 -1729.8 739.5 -579.98 907.89 1077.33 
10271300 9075.2 -769.4 1638 -650.902 1191.81 1357.97 
2253 2
10273200 8316.5 -1055.2 765.3 -638.241 1289.87 1439.13 
10271300 8810.4 -190.6 1588.9 -506.31 1106.69 1217.01 
2253.5 2
10273200 8006.33 -458.333 746.778 -622.825 1198.53 1350.7 
10271300 8541.44 463.222 1540.22 -540.071 1312.9 1419.64 
2254 2
10273200 7751.1 176.6 723.8 -513.548 1277.53 1376.89 
10271300 8461.5 1050.6 1501.3 -160.854 1181.85 1192.74 
2254.5 2
10273200 7663.44 887.444 749.556 -180.733 1465.66 1476.76 
10271300 8331.44 1741.56 1471.56 -268.156 1424.65 1449.67 
2255 2
10273200 7738.3 1799.9 779.8 147.353 1796.17 1802.21 
10271300 8343.9 2574.9 1436.2 24.5188 1640.44 1640.63 
2255.5 2
10273200 7695.11 2377.78 776 -85.0175 1137.55 1140.73 
10271300 8106.22 3008.67 1438.67 -467.87 853.871 973.652 
2256 2
10273200 6961.36 3557.91 772 -1421.99 2287.08 2693.1 
10271300 7403.09 3494 1432 -1362.66 940.568 1655.75 
2256.5 1
10271300 6966.62 3801 1478.46 -894.417 629.098 1093.5 
2257 1
10271300 6742.73 4049.87 1605 -465.451 517.394 695.947 
2257.5 1
10271300 6606.93 4436.2 1625.67 -274.343 780.471 827.285 
