# Supplementary material for: Intrinsic group behaviour II: On the dependence of triad spatial dynamics on social and personal features; and on the effect of social interaction on small group dynamics
Source: PLoS One. 2019 Dec 3;14(12):e0225704. doi: 10.1371/journal.pone.0225704 (PMC6890182; doi:10.1371/journal.pone.0225704)
Supplement: S1 Data Set — (ZIP) [file pone.0225704.s001.zip › set_2_int/group_traj_dyad_int/traj_2_0217_54.dat]

2 10265900 10270701 0 0 0 1 0 1 0 20 20 20 1580.94 1604.77 1557.11 
2219.5 1
10265900 44963.6 -20129.6 1420 0 0 0 
2220 1
10265900 44626.4 -20461.2 1543.22 -911.231 -896.276 1278.14 
2220.5 1
10265900 43961.8 -20729.4 1543.5 -1340.01 -540.681 1444.98 
2221 1
10265900 43341.5 -20955.2 1574.3 -1221.06 -444.488 1299.45 
2221.5 1
10265900 42730.2 -20994.9 1635.44 -1244.96 -80.8328 1247.59 
2222 1
10265900 42167 -20670.5 1645.6 -1130.97 651.383 1305.14 
2222.5 1
10265900 41647.4 -20727.8 1628.56 -1053.87 -116.182 1060.25 
2223 1
10265900 41137.1 -20297.8 1611.7 -1020.69 859.956 1334.66 
2223.5 1
10265900 40505.1 -20082.4 1605.7 -1253.97 427.381 1324.8 
2224 1
10265900 39625.4 -19725.4 1536.78 -1780.68 722.582 1921.7 
2224.5 1
10265900 39021.4 -19524.4 1592.2 -1200.88 399.691 1265.65 
2225 1
10265900 38521.2 -19340.8 1574.67 -994.389 365.054 1059.28 
2225.5 1
10265900 37827.7 -18991.6 1554.1 -1401.05 705.41 1568.62 
2226 1
10265900 37153.6 -18745.7 1536.33 -1348.29 491.867 1435.21 
2226.5 1
10265900 36489.5 -18543.7 1530.3 -1317.57 400.728 1377.16 
2227 1
10265900 35925.7 -18342.6 1556.89 -1120.94 399.89 1190.13 
2227.5 2
10270701 34687.2 -18632.8 1442.6 0 0 0 
10265900 35346.9 -18171.8 1584 -1157.53 341.511 1206.86 
2228 2
10270701 34299.8 -18614.3 1573.78 -1035.89 49.3761 1037.06 
10265900 34803.8 -18079.9 1574.11 -1084.08 183.455 1099.49 
2228.5 2
10270701 33813.8 -18488.2 1591.11 -991.837 257.37 1024.68 
10265900 34276.2 -17857.4 1513 -1076.64 453.968 1168.44 
2229 2
10270701 33318.2 -18270.9 1552.67 -1015.48 445.355 1108.85 
10265900 33716 -17657.4 1460.22 -1148 409.836 1218.96 
2229.5 2
10270701 32597.3 -18107.5 1573.2 -1378.44 312.407 1413.39 
10265900 33025.1 -17521.3 1426.2 -1321.03 260.314 1346.44 
2230 2
10270701 31810.9 -17845.2 1493.67 -1554.17 518.336 1638.33 
10265900 32080.7 -17193 1353.78 -1866.47 648.814 1976.02 
2230.5 2
10270701 31038.7 -17542.6 1413.11 -1639.54 642.604 1760.97 
10265900 31448.1 -16929.2 1312.11 -1343.01 560.038 1455.1 
2231 2
10270701 30362.9 -17197.1 1460.3 -1330.25 680.031 1493.99 
10265900 30694.3 -16682.8 1453.4 -1483.88 485.083 1561.16 
2231.5 2
10270701 29668.7 -16942.3 1579.7 -1317.27 483.491 1403.2 
10265900 30006.6 -16448.1 1549.4 -1304.93 445.351 1378.84 
2232 2
10270701 29102.7 -16763.9 1630.56 -1150.47 362.624 1206.27 
10265900 29444.8 -16246 1565 -1141.92 410.772 1213.55 
2232.5 2
10270701 28525.6 -16572 1641.67 -1175.38 390.812 1238.65 
10265900 28853 -16075.4 1570.78 -1205.25 347.364 1254.31 
2233 2
10270701 27971.5 -16399.1 1654 -1119.3 349.293 1172.54 
10265900 28280.6 -15774.3 1548 -1156.36 608.373 1306.63 
2233.5 2
10270701 27246.2 -16109.2 1582.2 -1405.62 561.822 1513.74 
10265900 27611.3 -15526.3 1503.9 -1297.09 480.62 1383.27 
2234 2
10270701 26626.3 -15818.1 1541.44 -1280.72 601.423 1414.9 
10265900 26990.8 -15231 1512.56 -1282.07 610.124 1419.84 
2234.5 2
10270701 26028.1 -15463.7 1578.3 -1184.62 701.804 1376.9 
10265900 26390.9 -14893.1 1497.7 -1187.88 669.109 1363.36 
2235 2
10270701 25435 -15192.8 1614 -1186.2 541.844 1304.1 
10265900 25754.6 -14581.3 1524.33 -1272.69 623.533 1417.23 
2235.5 2
10270701 24830.9 -15008.4 1595.3 -1200.99 366.556 1255.69 
10265900 25208.3 -14344.8 1512 -1086 470.245 1183.43 
2236 2
10270701 24287.9 -14734.2 1588.56 -1054.39 532.384 1181.17 
10265900 24585.9 -14139.9 1490 -1208.57 397.886 1272.38 
2236.5 2
10270701 23629.2 -14489 1572 -1363.7 507.706 1455.14 
10265900 23888 -13889.3 1456.78 -1444.9 518.749 1535.2 
2237 2
10270701 22835.2 -14301.1 1484.2 -1566.12 370.611 1609.37 
10265900 23239.6 -13659.8 1447.9 -1278.9 452.728 1356.66 
2237.5 2
10270701 22111.6 -13994.6 1513.56 -1430.13 605.819 1553.15 
10265900 22527.3 -13395.1 1519.22 -1407.64 523.101 1501.7 
2238 2
10270701 21449.1 -13770.4 1531.56 -1360.26 460.187 1435.99 
10265900 21924.1 -13131.6 1574.22 -1238.65 541.182 1351.71 
2238.5 2
10270701 20833.7 -13481.6 1582.1 -1223.48 574.243 1351.54 
10265900 21328.7 -12887.6 1557.4 -1183.72 485.001 1279.23 
2239 2
10270701 20369 -13178.4 1648.11 -890.23 580.758 1062.92 
10265900 20690.1 -12630.9 1528 -1223.35 491.784 1318.5 
2239.5 2
10270701 19915 -12840.4 1665.89 -953.782 710.084 1189.08 
10265900 20231 -12348.7 1510 -964.519 592.904 1132.18 
2240 2
10270701 19425.7 -12494 1654.6 -976.647 691.506 1196.67 
10265900 19774.9 -12018.2 1535.4 -910.379 659.614 1124.22 
2240.5 2
10270701 18847.4 -11982.7 1634.56 -1125.01 994.812 1501.77 
10265900 19387.6 -11752 1576.11 -753.588 517.899 914.393 
2241 2
10270701 18336 -11523 1619.44 -1048.04 941.94 1409.13 
10265900 18872.6 -11330.4 1587.33 -1055.33 863.843 1363.8 
2241.5 2
10270701 17799.4 -10811.7 1567.6 -1066.8 1414.12 1771.38 
10265900 18323.2 -10782.1 1536.3 -1092.16 1090.15 1543.12 
2242 2
10270701 17217.2 -10142 1558.78 -1128.25 1297.87 1719.71 
10265900 17857.7 -10279 1486.67 -902.196 975 1328.38 
2242.5 2
10270701 16416.8 -9743.22 1588.89 -1681.61 837.768 1878.74 
10265900 17184.8 -9745.44 1541.11 -1413.63 1120.92 1804.11 
2243 2
10270701 15950.1 -9092.7 1607.6 -916.852 1278.04 1572.9 
10265900 16522.8 -9014.2 1633.1 -1300.55 1436.63 1937.87 
2243.5 2
10270701 15537.9 -8718.56 1601.44 -813.04 737.957 1098 
10265900 16091.7 -8541.11 1638.11 -850.362 933.114 1262.46 
2244 2
10270701 15174.9 -8321.89 1594.11 -746.914 816.187 1106.36 
10265900 15741.7 -8215.22 1611.22 -720.165 670.553 984.012 
2244.5 2
10270701 14716 -7755.9 1611.2 -923.318 1138.81 1466.08 
10265900 15378 -7752.2 1568.6 -731.724 931.634 1184.64 
2245 2
10270701 14107.7 -7124.11 1614.78 -1190.48 1236.38 1716.35 
10265900 14854.7 -7137.44 1528.78 -1024.14 1203.04 1579.93 
2245.5 2
10270701 13603.8 -6663.9 1581.3 -997.756 911.309 1351.3 
10265900 14223 -6390 1499.6 -1250.83 1480.09 1937.84 
2246 2
10270701 13180.4 -6300.67 1575.56 -843.338 723.572 1111.2 
10265900 13831 -6068.56 1529.67 -780.876 640.328 1009.85 
2246.5 2
10270701 12706.5 -5830.4 1557 -947.889 940.533 1335.33 
10265900 13368.5 -5666.8 1545.5 -925 803.511 1225.26 
2247 2
10270701 12136.8 -5258.67 1527 -1134.9 1138.91 1607.83 
10265900 12900.8 -5193.78 1545.78 -931.718 942.275 1325.13 
2247.5 2
10270701 11730 -4596.44 1557.78 -843.937 1373.91 1612.4 
10265900 12429.9 -4449.11 1514 -976.948 1544.95 1827.92 
2248 2
10270701 11188 -4069.22 1556.78 -1124.48 1093.82 1568.73 
10265900 11968.2 -3859.89 1508.56 -957.815 1222.45 1553 
2248.5 2
10270701 10845.6 -3520.4 1560.8 -655.939 1051.38 1239.22 
10265900 11553.8 -3332.2 1500.6 -793.912 1010.9 1285.38 
2249 2
10270701 10486.9 -3028.22 1586.11 -692.492 950.15 1175.73 
10265900 11069.7 -2780.33 1537.33 -934.62 1065.38 1417.23 
2249.5 2
10270701 10077.9 -2418.78 1594.78 -850.312 1267.04 1525.91 
10265900 10617.8 -2287.67 1538.89 -939.478 1024.26 1389.86 
2250 2
10270701 9510.4 -1846.7 1569 -1130.46 1139.6 1605.18 
10265900 10247.9 -1770.7 1556.3 -736.808 1029.81 1266.26 
2250.5 2
10270701 9116.33 -1241.11 1575.44 -775.722 1192.1 1422.27 
10265900 9851 -1148.44 1532.11 -781.299 1224.91 1452.87 
2251 2
10270701 8746.8 -627.9 1537.6 -746.532 1238.81 1446.36 
10265900 9443.7 -629.9 1520 -822.828 1047.56 1332.08 
2251.5 2
10270701 8463.78 3.33333 1510.78 -557.13 1242.59 1361.77 
10265900 9087.22 49 1492.44 -701.728 1336.42 1509.45 
2252 2
10270701 8208.33 624.333 1502.67 -534.403 1299.16 1404.78 
10265900 8784.78 522.444 1449.11 -632.729 990.47 1175.32 
2252.5 2
10270701 7937.5 1205.1 1460.8 -542.752 1163.86 1284.19 
10265900 8556.9 1208.3 1398 -456.669 1374.46 1448.34 
2253 2
10270701 7726.4 2004.9 1388.6 -403.633 1529.25 1581.63 
10265900 8327 1851.7 1359.6 -439.579 1230.21 1306.39 
2253.5 2
10270701 7525.33 2678.89 1359.11 -403.748 1353.39 1412.33 
10265900 8217 2543.78 1327.44 -220.884 1389.71 1407.16 
2254 2
10270701 7352.2 3250.5 1357.2 -348.357 1150.12 1201.72 
10265900 8190.5 3261.8 1327 -53.3199 1444.71 1445.7 
2254.5 2
10270701 7106.89 3764.44 1352.33 -505.796 1059.68 1174.2 
10265900 7927.11 3651.78 1325.67 -543.07 804.078 970.292 
2255 2
10270701 6927.9 4431.5 1353.8 -352.34 1313.1 1359.55 
10265900 7570.1 3854.7 1325 -702.778 399.453 808.368 
2255.5 1
10270701 6709 5059.78 1470.11 -430.906 1236.77 1309.68 
2256 1
10270701 6581.82 5594.55 1620 -246.476 1036.37 1065.28 
