# Supplementary material for: Intrinsic group behaviour II: On the dependence of triad spatial dynamics on social and personal features; and on the effect of social interaction on small group dynamics
Source: PLoS One. 2019 Dec 3;14(12):e0225704. doi: 10.1371/journal.pone.0225704 (PMC6890182; doi:10.1371/journal.pone.0225704)
Supplement: S1 Data Set — (ZIP) [file pone.0225704.s001.zip › set_2_int/group_traj_dyad_int/traj_2_0217_53.dat]

2 10264701 10261000 0 0 1 0 1 1 0 50 50 50 1609.6 1675.3 1543.89 
2170 1
10261000 30359 -18911 1066 0 0 0 
2170.5 1
10261000 30788.4 -18975.8 1118 1073.5 -162 1085.65 
2171 1
10261000 31291.6 -19109 1171.56 1000.31 -264.811 1034.77 
2171.5 1
10261000 31705.8 -19232.7 1169.11 883.203 -263.682 921.724 
2172 1
10261000 32204.5 -19330.5 1289.1 968.393 -189.968 986.85 
2172.5 1
10261000 32868.4 -19478.8 1512.44 1309.56 -292.461 1341.82 
2173 1
10261000 33178.4 -19505 1520.1 617.441 -52.2355 619.647 
2173.5 1
10261000 33651.8 -19565.3 1548.78 952.47 -121.395 960.175 
2174 1
10261000 34090.1 -19547.2 1563.89 909.405 37.5749 910.181 
2174.5 1
10261000 34495.5 -19478 1588.5 805.942 137.619 817.607 
2175 1
10261000 34934 -19495.4 1584.67 854.776 -34.0048 855.452 
2175.5 1
10261000 35449.6 -19470.7 1581.1 1018.97 48.9021 1020.15 
2176 1
10261000 35885.6 -19479.2 1527.33 884.291 -17.2865 884.46 
2176.5 1
10261000 36388 -19558.5 1522.9 1008.92 -159.192 1021.41 
2177 1
10261000 36862.1 -19681.2 1571.33 940.697 -243.496 971.7 
2177.5 1
10261000 37272.4 -19769.4 1582.4 822.222 -176.709 840.997 
2178 1
10261000 37663.3 -19787.7 1616.44 765.036 -35.7469 765.871 
2178.5 1
10261000 38137.8 -19828 1631.3 950.835 -80.8283 954.264 
2179 1
10261000 38607.7 -19944.7 1629.33 945.406 -234.742 974.113 
2179.5 1
10261000 39049.3 -20164.1 1634.11 899.525 -446.934 1004.44 
2180 1
10261000 39410.6 -20390.4 1659 744.788 -466.667 878.912 
2180.5 1
10261000 39776.9 -20618.7 1635.2 700.467 -436.435 825.306 
2181 1
10261000 40215.2 -20839.4 1566.67 878.401 -442.374 983.506 
2181.5 1
10261000 40801.1 -21029.7 1544 1236.05 -401.313 1299.57 
2182 1
10261000 41261.8 -21081.4 1530.6 887.647 -99.6789 893.226 
2182.5 1
10261000 41674.1 -21009.1 1550.67 816.458 143.146 828.911 
2183 1
10261000 42070.3 -20915.1 1600.2 793.966 188.399 816.012 
2183.5 1
10261000 42564.4 -20543.1 1676.78 972.725 732.262 1217.54 
2184 1
10261000 42802.7 -20346.7 1660.7 483.277 398.4 626.322 
2184.5 1
10261000 42994.4 -20138.4 1645.89 381.961 414.852 563.911 
2185 1
10261000 43236.4 -20018.6 1639.1 480.071 237.787 535.733 
2185.5 1
10261000 43486.8 -19939.1 1604.67 510.975 162.222 536.108 
2186 1
10261000 43706.7 -19973.5 1588.4 444.287 -69.4725 449.686 
2186.5 1
10261000 43835.4 -20046.9 1573.44 253.934 -144.751 292.293 
2187 1
10261000 43823.4 -20154.1 1575.89 -24.8447 -221.992 223.378 
2187.5 1
10261000 43834.2 -20150.1 1588.9 21.6846 8.08692 23.1435 
2188 1
10261000 43879.7 -20128 1568.2 87.6686 42.5819 97.4628 
2188.5 1
10261000 43782.1 -19769.1 1531.67 -197.149 725.028 751.354 
2189 1
10261000 43839 -19567.5 1490.6 113.551 402.417 418.131 
2189.5 1
10261000 44104.6 -19633.7 1472.9 513.733 -128.046 529.45 
2190 1
10261000 44407.6 -19623.3 1455.33 607.125 20.7749 607.481 
2190.5 1
10261000 44430.6 -19473.4 1450 49.4624 322.342 326.115 
2191 1
10261000 44822.5 -20684.5 1569.67 611.458 -1889.32 1985.8 
2191.5 1
10261000 44737.7 -20981.9 1549.22 -220.92 -774.45 805.344 
2192 1
10261000 44698.1 -21241 1543.5 -81.5808 -534.25 540.443 
2192.5 1
10261000 44757.6 -21351.9 1558.3 115.31 -214.922 243.902 
2193 1
10261000 44706.5 -21451.3 1573.8 -100 -194.521 218.72 
2193.5 1
10261000 44589.9 -21552 1537.6 -231.349 -199.802 305.685 
2194 1
10261000 44543.3 -21759.7 1521.22 -97.4198 -434.449 445.238 
2194.5 1
10261000 44451.1 -22038.7 1511.18 -185.226 -560.363 590.182 
2195 1
10261000 44418.1 -22247.3 1533.56 -64.6663 -409.031 414.112 
2195.5 1
10261000 44398.4 -22516.9 1555 -39.8939 -544.597 546.057 
2196 1
10261000 44476.5 -22571.6 1546.45 150.93 -105.651 184.234 
2196.5 1
10261000 44515.4 -22642.5 1527.29 80.1894 -146.412 166.934 
2197 1
10261000 44359.5 -22744.9 1514.4 -317.36 -208.622 379.79 
2197.5 1
10261000 44259.2 -22668.9 1541.47 -198.287 150.329 248.831 
2198 1
10261000 44120.9 -22481.8 1567.92 -281.064 380.318 472.905 
2198.5 1
10261000 43833.2 -22009.5 1532.08 -565.16 927.8 1086.38 
2199 1
10261000 43560.9 -21621.9 1582.5 -532.975 758.513 927.04 
2199.5 1
10261000 43164.5 -21323.4 1723.2 -836.287 629.747 1046.88 
2200 1
10261000 42737 -21077.5 1588.73 -860.161 494.677 992.261 
2200.5 1
10261000 42292.5 -20616.4 1613.55 -874.911 907.838 1260.81 
2201 1
10261000 41867.6 -20413.5 1606.5 -841.476 401.71 932.445 
2201.5 1
10261000 41147.4 -20074.3 1546.5 -1428.94 672.95 1579.47 
2202 1
10261000 40745.3 -19938.9 1524.11 -799.37 269.273 843.505 
2202.5 1
10261000 40346.8 -19706.2 1508.1 -821.718 479.771 951.526 
2203 1
10261000 39910.7 -19469.5 1494.6 -863.564 468.713 982.566 
2203.5 1
10261000 39561.3 -19206.1 1491.7 -691.881 521.584 866.458 
2204 1
10261000 39111.9 -19008.3 1471.8 -913.415 402.033 997.976 
2204.5 1
10261000 38664.1 -18758.4 1459 -881.514 492.001 1009.52 
2205 1
10261000 38447.5 -18589 1450.1 -411.77 321.984 522.712 
2205.5 1
10261000 38541.6 -18421.3 1447.33 196.769 350.767 402.188 
2206 1
10261000 38417.2 -18537.4 1464.3 -254.827 -237.842 348.576 
2206.5 1
10261000 38678 -18710.2 1542.4 510.372 -338.16 612.235 
2207 2
10264701 40467.4 -17872.7 1442.86 0 0 0 
10261000 39407.6 -18657.4 1571.2 1439.05 104.142 1442.82 
2207.5 2
10264701 40779 -17898.9 1455.56 756.241 -63.5306 758.905 
10261000 39754.2 -18586.4 1569.44 710.291 145.401 725.021 
2208 2
10264701 40943.4 -17980.8 1474.8 332.794 -165.812 371.813 
10261000 39859.4 -18611.3 1560.7 212.91 -50.3149 218.775 
2208.5 2
10264701 40668.4 -17866.9 1481.1 -547.809 226.892 592.937 
10261000 39618.5 -18765.6 1546.4 -479.88 -307.371 569.879 
2209 2
10264701 40113.7 -17980.2 1459.6 -1087.65 -222.157 1110.1 
10261000 39064.2 -18548.6 1550.4 -1086.86 425.49 1167.18 
2209.5 2
10264701 39488.9 -18109 1455.6 -1220.31 -251.562 1245.97 
10261000 38514 -18330.3 1572.5 -1074.61 426.367 1156.1 
2210 2
10264701 39014.9 -18132.6 1445.44 -963.437 -47.8771 964.626 
10261000 38094.3 -18469.8 1596.33 -852.981 -283.491 898.857 
2210.5 2
10264701 38362.2 -17929.8 1440.1 -1332.02 413.787 1394.81 
10261000 37643.8 -18446.2 1617.5 -919.456 48.1179 920.714 
2211 2
10264701 37576.7 -17800.7 1444 -1586.94 260.875 1608.24 
10261000 37167.9 -18607.8 1629.22 -961.437 -326.42 1015.34 
2211.5 2
10264701 36995.1 -17845.7 1448.2 -1172.51 -90.793 1176.02 
10261000 36614.9 -18383.2 1624.9 -1114.9 452.778 1203.33 
2212 2
10264701 36366.3 -17849.2 1504.4 -1190.91 -6.62879 1190.93 
10261000 35996.7 -18344.3 1620.7 -1170.83 73.6742 1173.15 
2212.5 2
10264701 35871.7 -17687.9 1518 -993.24 323.918 1044.72 
10261000 35504.8 -18118.1 1636.33 -987.796 454.195 1087.21 
2213 2
10264701 35458.3 -17608.8 1505.78 -859.321 164.472 874.919 
10261000 35039.8 -18034.3 1625.89 -966.736 174.174 982.301 
2213.5 2
10264701 35112 -17553.8 1524.5 -698.253 110.842 706.996 
10261000 34630.3 -18005.7 1613.2 -825.56 57.7285 827.576 
2214 2
10264701 34830.9 -17666 1540.4 -542.664 -216.602 584.295 
10261000 34241.6 -17949.7 1632.4 -750.386 108.108 758.134 
2214.5 2
10264701 34567.2 -17699.9 1511.56 -529.473 -68.05 533.829 
10261000 34001.2 -17861.7 1623.22 -482.686 176.774 514.038 
2215 2
10264701 34298 -17587.9 1491.4 -549.433 228.549 595.072 
10261000 33703 -17743.3 1625.4 -608.617 241.565 654.804 
2215.5 2
10264701 33918 -17598 1490.3 -732.177 -19.4605 732.436 
10261000 33252.9 -17734.6 1597.4 -867.245 16.763 867.407 
2216 2
10264701 33474.1 -17642 1470.78 -894.937 -88.7097 899.323 
10261000 32789.8 -17842.7 1639 -933.714 -217.876 958.797 
2216.5 2
10264701 33056.2 -17649.5 1465.6 -839.179 -15.0602 839.314 
10261000 32343.1 -17890.4 1647.7 -896.943 -95.8501 902.05 
2217 2
10264701 32527.8 -17454.3 1438.44 -1069.68 395.074 1140.31 
10261000 31696.1 -17490.2 1581.11 -1309.69 810.076 1539.97 
2217.5 2
10264701 31985.7 -17177.4 1411 -1099.55 561.731 1234.73 
10261000 31403.2 -17269.3 1572.5 -594.14 448.118 744.186 
2218 2
10264701 31590.7 -16841.8 1402.5 -759.615 645.385 996.763 
10261000 30990.1 -17082.6 1527.7 -794.423 359.038 871.789 
2218.5 2
10264701 31118.8 -16578.1 1419.78 -949.542 530.561 1087.72 
10261000 30638.7 -16896.2 1540.56 -707.109 375.006 800.395 
2219 2
10264701 30676.1 -16292.2 1477.89 -920.305 594.364 1095.55 
10261000 30275.4 -16749.8 1612.44 -755.14 304.458 814.206 
2219.5 2
10264701 30283.6 -16047.2 1535 -774.184 483.279 912.644 
10261000 29821.9 -16626.6 1637.6 -894.565 242.954 926.97 
2220 2
10264701 29832.9 -15850.6 1572.89 -892.497 389.395 973.745 
10261000 29463.2 -16478.7 1701.89 -710.253 292.937 768.291 
2220.5 2
10264701 29355.1 -15729.9 1579.4 -963.284 243.257 993.524 
10261000 29062.9 -16416.8 1741 -807.101 124.731 816.682 
2221 2
10264701 28842.4 -15693.3 1594.5 -1009.25 72.0472 1011.82 
10261000 28664.2 -16286.6 1706.7 -784.843 256.299 825.631 
2221.5 2
10264701 28310.8 -15649.7 1506.67 -1082.73 88.8663 1086.37 
10261000 28292.8 -16220.6 1734.89 -756.461 134.51 768.327 
2222 2
10264701 27845.5 -15580.2 1487.1 -934.293 139.491 944.648 
10261000 27957.5 -16136 1662.6 -673.249 169.79 694.329 
2222.5 2
10264701 27380.6 -15445 1476.44 -943.092 274.239 982.156 
10261000 27673.3 -15993.3 1671 -576.403 289.385 644.968 
2223 2
10264701 26939.9 -15231.3 1492.3 -881.311 427.4 979.479 
10261000 27271 -15835.8 1645.2 -804.667 315.067 864.15 
2223.5 2
10264701 26542.6 -15038.8 1524.5 -788.294 381.944 875.95 
10261000 26758.9 -15627.6 1580.9 -1016.07 413.095 1096.84 
2224 2
10264701 25961.9 -14860.7 1547.56 -1175.53 360.594 1229.59 
10261000 26258.8 -15394.3 1577.78 -1012.39 472.2 1117.1 
2224.5 2
10264701 25623.8 -14615.1 1512.3 -672.145 488.204 830.736 
10261000 25736.9 -15264.5 1656.4 -1037.53 258.118 1069.16 
2225 2
10264701 25249.1 -14385.3 1487.11 -744.908 456.793 873.812 
10261000 25241.9 -15074.1 1692 -984.118 378.507 1054.4 
2225.5 2
10264701 24870.4 -14183.2 1492.1 -765.073 408.35 867.229 
10261000 24751.8 -14876 1677 -990.079 400.224 1067.91 
2226 2
10264701 24388.7 -13988.6 1476.44 -963.467 389.289 1039.14 
10261000 24415.4 -14700.7 1639.11 -672.711 350.667 758.622 
2226.5 2
10264701 23882.1 -13784.9 1494.6 -1005.09 404.078 1083.28 
10261000 24015.9 -14452.5 1605.4 -792.747 492.394 933.22 
2227 2
10264701 23312.9 -13572 1486.78 -1131.63 423.26 1208.2 
10261000 23505.7 -14211.8 1581.33 -1014.38 478.573 1121.61 
2227.5 2
10264701 22834.4 -13469.6 1452.6 -956.978 204.8 978.647 
10261000 22994.1 -14004.4 1507.7 -1023.13 414.756 1104 
2228 2
10264701 22396 -13330.2 1525.56 -875.05 278.199 918.209 
10261000 22453.7 -13849 1546.33 -1078.71 310.18 1122.42 
2228.5 2
10264701 21979.4 -13120.8 1533.44 -850.113 427.438 951.523 
10261000 22009.2 -13717.3 1621.33 -907.029 268.707 945.995 
2229 2
10264701 21619.3 -12910.7 1520 -737.933 430.556 854.355 
10261000 21552.8 -13503.3 1692 -935.337 438.525 1033.03 
2229.5 2
10264701 21260.3 -12759.1 1522 -686.488 289.802 745.152 
10261000 21186.6 -13337.5 1700.3 -700.149 317.081 768.602 
2230 2
10264701 20907.2 -12452.2 1520.67 -697.782 606.478 924.508 
10261000 20911 -13092.9 1689.22 -544.664 483.421 728.255 
2230.5 2
10264701 20552 -12206 1499.56 -754.187 522.765 917.65 
10261000 20675.3 -12836.7 1676.67 -500.354 543.996 739.112 
2231 2
10264701 20219.5 -11901.6 1503.2 -654.528 599.213 887.391 
10261000 20412.7 -12609.3 1693.9 -516.995 447.572 683.816 
2231.5 2
10264701 19833.3 -11687.6 1511.5 -732.827 406.072 837.813 
10261000 20155.7 -12330.3 1665.9 -487.666 529.412 719.788 
2232 2
10264701 19544.7 -11526.7 1541.11 -586.653 327.1 671.682 
10261000 19809.9 -12181.1 1669.56 -702.868 303.229 765.488 
2232.5 2
10264701 19219.4 -11274.1 1538.56 -662.367 514.37 838.634 
10261000 19494.3 -11974.8 1679.44 -642.679 420.231 767.874 
2233 2
10264701 18956.8 -10985.5 1523.5 -530.595 583.053 788.341 
10261000 19131.7 -11870 1655.7 -732.593 211.672 762.56 
2233.5 2
10264701 18525.6 -10677.1 1498.9 -835.659 597.674 1027.4 
10261000 18729.7 -11654.2 1637.6 -779.07 418.217 884.226 
2234 2
10264701 17969.1 -10341.2 1558.22 -1149.77 693.962 1342.97 
10261000 18199.9 -11388.6 1630.44 -1094.65 548.852 1224.54 
2234.5 2
10264701 17529.8 -10044.6 1587 -869.923 587.371 1049.65 
10261000 17562.7 -11104.8 1635.5 -1261.76 561.892 1381.22 
2235 2
10264701 17300.8 -9816.22 1587 -458.044 456.756 646.862 
10261000 17170.3 -10811.9 1636.44 -784.733 585.822 979.282 
2235.5 2
10264701 16959.9 -9500.6 1595.9 -677.689 627.48 923.577 
10261000 16812.9 -10647.6 1655.4 -710.603 326.618 782.072 
2236 2
10264701 16590.2 -9155.33 1612.67 -717.821 670.421 982.207 
10261000 16395.4 -10344.2 1703.11 -810.593 589.083 1002.04 
2236.5 2
10264701 16216 -8814.67 1629.22 -774.787 705.314 1047.74 
10261000 15973.7 -10021.2 1677.67 -873.246 668.737 1099.89 
2237 2
10264701 15876.7 -8800.7 1581.4 -669.231 27.5477 669.798 
10261000 15616.8 -9680.5 1685.5 -703.879 672.036 973.179 
2237.5 2
10264701 15505.6 -8790.22 1558.78 -733.487 20.7071 733.779 
10261000 15257.9 -9344.11 1701.22 -709.31 664.8 972.153 
2238 2
10264701 15178.4 -8557.11 1553.89 -671.686 478.668 824.794 
10261000 14929 -9129.67 1680.78 -675.337 440.338 806.211 
2238.5 2
10264701 14846.3 -8266.1 1540.5 -660.327 578.551 877.925 
10261000 14624.1 -8854.6 1715 -606.163 546.852 816.383 
2239 2
10264701 14502.9 -7954.78 1494.44 -657.876 596.403 887.973 
10261000 14291.4 -8557.44 1683.67 -637.271 569.264 854.503 
2239.5 2
10264701 14174.2 -7606.33 1485.22 -690.476 732.026 1006.29 
10261000 13979.4 -8246.44 1645.78 -655.462 653.361 925.479 
2240 2
10264701 13843.1 -7103.5 1500.6 -660.923 1003.66 1201.73 
10261000 13551.4 -8002.4 1678.1 -854.38 487.115 983.487 
2240.5 2
10264701 13538 -6790.44 1516.22 -593.58 609.058 850.463 
10261000 13130.1 -7762.33 1653.78 -819.628 467.056 943.362 
2241 2
10264701 13339.9 -6534.78 1528.56 -405.965 523.907 662.787 
10261000 12779.6 -7521.44 1673.56 -718.352 493.625 871.604 
2241.5 2
10264701 13060.2 -6161.4 1545.3 -556.042 742.302 927.466 
10261000 12450.2 -7246.4 1682.8 -654.782 546.808 853.076 
2242 2
10264701 12848.6 -5779.56 1556.22 -410.164 740.009 846.077 
10261000 12134.7 -6903.67 1651.56 -611.499 664.212 902.833 
2242.5 2
10264701 12596.9 -5423.89 1538.67 -528.711 747.199 915.337 
10261000 11723.6 -6556.89 1595.78 -863.679 728.525 1129.91 
2243 2
10264701 12341.9 -4868.7 1508.4 -500.96 1090.74 1200.29 
10261000 11379.2 -6108.5 1566.6 -676.534 880.921 1110.73 
2243.5 2
10264701 12103.9 -4374.56 1494.67 -469.45 974.644 1081.81 
10261000 11004.2 -5644.33 1575.33 -739.601 915.516 1176.94 
2244 2
10264701 12169.6 -3998.89 1487.78 135.117 772.977 784.697 
10261000 10723 -5293.56 1589.89 -578.647 721.765 925.082 
2244.5 2
10264701 12418 -3618.8 1495.8 499.888 764.766 913.65 
10261000 10384.4 -5009.1 1586.3 -681.288 572.345 889.793 
2245 2
10264701 12558.9 -3382.22 1492.78 275.712 462.97 538.849 
10261000 10085 -4743.22 1589.11 -585.91 520.309 783.589 
2245.5 1
10261000 9763.1 -4463.7 1576 -637.426 553.509 844.206 
2246 1
10261000 9376.44 -4035.67 1599.67 -770.23 852.656 1149.03 
2246.5 1
10261000 9122.3 -3708 1619.8 -508.289 655.333 829.349 
2247 1
10261000 8841.22 -3441.78 1613.67 -559.916 530.323 771.199 
2247.5 1
10261000 8569.22 -3146 1662 -564.315 613.647 833.675 
2248 1
10261000 8306.78 -2738.33 1688.22 -544.491 845.781 1005.89 
2248.5 1
10261000 8196.7 -2313.9 1711.2 -210.877 813.091 839.991 
2249 1
10261000 8065.11 -2057.11 1703.44 -254.033 495.731 557.03 
2249.5 1
10261000 7949.67 -1838.67 1718.11 -240.009 454.146 513.667 
2250 1
10261000 7757.7 -1671.9 1691.1 -382.404 332.205 506.55 
2250.5 1
10261000 7688.89 -1670.89 1676.78 -135.455 1.99038 135.47 
2251 1
10261000 7732.7 -1645.9 1642.2 88.5073 50.4826 101.892 
2251.5 1
10261000 7904.33 -2008.89 1621.67 337.861 -714.545 790.395 
2252 1
10261000 8271.67 -2594.56 1639 768.48 -1225.24 1446.3 
2252.5 1
10261000 8927.3 -2861.6 1676.2 1313.89 -535.159 1418.7 
2253 1
10261000 9545 -3039.5 1699.3 1181.07 -340.153 1229.08 
2253.5 1
10261000 9964.11 -3186.11 1654.56 841.589 -294.4 891.596 
2254 1
10261000 10496.1 -3328.9 1634.4 1070.4 -287.302 1108.29 
2254.5 1
10261000 10923.2 -3429.56 1589.89 880.664 -207.537 904.788 
2255 1
10261000 11419.6 -3433.8 1592.2 977.122 -8.35521 977.157 
2255.5 1
10261000 11913.3 -3402.11 1608.33 971.916 62.3797 973.916 
2256 1
10261000 12250.5 -3422.55 1595.55 653.336 -39.6014 654.535 
2256.5 1
10261000 12445.2 -3488.85 1599.62 398.974 -135.862 421.472 
2257 1
10261000 12516.1 -3551.87 1587.07 147.428 -131.02 197.234 
2257.5 1
10261000 12552.9 -3565.53 1584 74.4781 -27.6094 79.4309 
2258 1
10261000 12496.8 -3632.15 1584 -115.564 -137.079 179.292 
2258.5 1
10261000 12555.4 -3612.25 1584 115.904 39.3357 122.397 
2259 1
10261000 12657.1 -3572.09 1584 203.348 80.3182 218.636 
2259.5 1
10261000 12692.1 -3414.18 1584 67.6983 305.433 312.846 
2260 1
10261000 12667.6 -3372.09 1584 -49.4031 85.0321 98.3419 
2260.5 1
10261000 12574.8 -3376.73 1584 -183.798 -9.18092 184.028 
2261 1
10261000 12484.5 -3334.91 1584 -178.405 82.6446 196.617 
2261.5 1
10261000 12441.2 -3289.45 1584 -85.3615 89.4775 123.664 
2262 1
10261000 12512.1 -3229.3 1584 140.432 119.118 184.147 
2262.5 1
10261000 12612.9 -3290.89 1584 206.959 -126.466 242.54 
2263 1
10261000 12496.2 -3579.6 1584 -238.628 -590.411 636.811 
2263.5 1
10261000 12280.9 -3503.5 1584 -423.819 149.803 449.515 
2264 1
10261000 12135.1 -3286.8 1566.6 -294.545 437.778 527.642 
2264.5 1
10261000 11974 -2851.1 1541.1 -315.264 852.642 909.06 
2265 1
10261000 11674.9 -2662.6 1555.3 -587.623 370.334 694.585 
2265.5 1
10261000 11283.6 -2588.67 1572.56 -806.896 152.44 821.169 
2266 1
10261000 10653 -2533.1 1633.9 -1319.15 116.248 1324.27 
2266.5 1
10261000 10173.4 -2494.4 1629.3 -944.094 76.1811 947.163 
2267 1
10261000 9737.3 -2269.9 1639.7 -837.044 430.902 941.445 
2267.5 1
10261000 9298.8 -2051.9 1679.4 -858.121 426.614 958.317 
2268 1
10261000 8913.22 -1632.78 1687.78 -786.893 855.351 1162.25 
2268.5 1
10261000 8442.3 -1428.7 1713.9 -977.017 423.398 1064.81 
2269 1
10261000 8073.8 -1154.5 1700.2 -750.509 558.452 935.485 
2269.5 1
10261000 7626.3 -845.3 1655.9 -905.87 625.911 1101.07 
2270 1
10261000 7248.4 -582.2 1630.6 -733.786 510.874 894.111 
2270.5 1
10261000 6768 -274.5 1612 -945.669 605.709 1123.02 
2271 1
10261000 6326.4 31.2 1632.3 -899.389 622.607 1093.86 
2271.5 1
10261000 5996.1 369.6 1626.8 -651.479 667.456 932.696 
2272 1
10261000 5588.1 555.3 1583.2 -811.133 369.185 891.198 
2272.5 1
10261000 5191.4 741.5 1595.7 -782.446 367.258 864.35 
2273 1
10261000 4764.1 956.4 1527.7 -846.139 425.545 947.121 
2273.5 1
10261000 4117.6 1187 1518.1 -1272.64 453.937 1351.17 
2274 1
10261000 3593.33 1412.22 1611.11 -1087.69 467.266 1183.81 
2274.5 1
10261000 3046.4 1770.4 1565.3 -1113.92 729.486 1331.53 
2275 1
10261000 2564.9 2022.8 1592 -966.867 506.827 1091.65 
2275.5 1
10261000 1994.7 2351.5 1618.4 -1122.44 647.047 1295.59 
2276 1
10261000 1551.4 2641.5 1623.4 -888.377 581.162 1061.59 
2276.5 1
10261000 1101 2869.73 1707 -888.363 450.152 995.905 
2277 1
10261000 629.5 3117.2 1733.4 -920.898 483.345 1040.04 
2277.5 1
10261000 270.5 3351.6 1708.9 -712.302 465.079 850.689 
2278 1
10261000 -298.9 3583.3 1654.1 -1159.67 471.894 1252.01 
2278.5 1
10261000 -741.8 3915.4 1652.4 -907.582 680.533 1134.39 
2279 1
10261000 -1292.2 4297.7 1675.9 -1087.75 755.534 1324.4 
2279.5 1
10261000 -1763.4 4637.2 1666.6 -940.519 677.645 1159.21 
2280 1
10261000 -2156 4807.5 1683.8 -778.968 337.897 849.097 
2280.5 1
10261000 -2624.5 5014.9 1658.9 -938.878 415.631 1026.76 
2281 1
10261000 -2978.1 5348.2 1614.7 -727.572 685.802 999.843 
2281.5 1
10261000 -3394.45 5529 1596.27 -832.709 361.6 907.832 
2282 1
10261000 -3976.4 5774.2 1485.2 -1141.07 480.784 1238.22 
2282.5 1
10261000 -4558.1 6013.4 1409.3 -1163.4 478.4 1257.92 
2283 1
10261000 -5019.3 6273.8 1187.2 -913.267 515.644 1048.78 
2283.5 1
10261000 -5173.33 6536 1299.56 -315.642 537.295 623.15 
2284 1
10261000 -5546.2 6770.6 1325.4 -771.981 485.714 912.07 
2284.5 1
10261000 -5957.4 6934.2 1329.3 -807.859 321.415 869.45 
2285 1
10261000 -6393.4 7212.1 1330.5 -853.229 543.836 1011.81 
2285.5 1
10261000 -7067.8 7595.9 1393.2 -1340.76 763.022 1542.67 
2286 1
10261000 -7900.22 8031.44 1453.89 -1705.78 892.509 1925.17 
2286.5 1
10261000 -8316 8294 1475.7 -852.004 538.024 1007.66 
2287 1
10261000 -8775 8560.6 1449.5 -905.325 525.838 1046.96 
2287.5 1
10261000 -9288.44 8790.78 1417.67 -1018.74 456.702 1116.43 
2288 1
10261000 -9753.6 9068.5 1439.7 -926.605 553.232 1079.19 
2288.5 1
10261000 -10198.1 9330.2 1399.4 -871.569 513.137 1011.41 
2289 1
10261000 -10708.5 9610.7 1411.2 -992.996 545.72 1133.07 
2289.5 1
10261000 -11348.3 9917.78 1411 -1319.24 633.15 1463.31 
2290 1
10261000 -11710.8 10088.9 1390.7 -732.256 345.701 809.758 
2290.5 1
10261000 -12159.1 10230.2 1452.2 -858.812 270.69 900.462 
2291 1
10261000 -12636.6 10426.3 1432.11 -980.402 402.738 1059.9 
2291.5 1
10261000 -12974.6 10648.2 1331.3 -682.918 448.215 816.869 
2292 1
10261000 -13111.2 11133.2 1317.67 -271.076 962.346 999.796 
2292.5 1
10261000 -13286 11457.1 1177.9 -350.256 649.054 737.53 
2293 1
10261000 -13818.1 11292.7 1154.89 -1047.46 -323.688 1096.34 
2293.5 1
10261000 -14273.4 11123.2 1205.22 -940.771 -350.092 1003.8 
