# Supplementary material for: Intrinsic group behaviour II: On the dependence of triad spatial dynamics on social and personal features; and on the effect of social interaction on small group dynamics
Source: PLoS One. 2019 Dec 3;14(12):e0225704. doi: 10.1371/journal.pone.0225704 (PMC6890182; doi:10.1371/journal.pone.0225704)
Supplement: S1 Data Set — (ZIP) [file pone.0225704.s001.zip › set_2_int/group_traj_dyad_int/traj_2_0217_52.dat]

2 10265300 10271200 0 1 0 0 2 0 1 20 20 20 1692.58 1752.52 1632.65 
2213 1
10265300 35578.5 -19692.5 1689 0 0 0 
2213.5 1
10265300 35292.8 -19529.9 1670.5 -909.873 517.834 1046.91 
2214 1
10265300 34825.4 -19306.7 1672.4 -902.317 430.888 999.92 
2214.5 1
10265300 34402.9 -19136.3 1676.22 -848.416 342.102 914.791 
2215 1
10265300 34014.1 -18912.2 1688.7 -793.447 457.415 915.853 
2215.5 1
10265300 33671.2 -18610.1 1707.6 -660.694 582.081 880.531 
2216 1
10265300 33373.4 -18504.3 1698.11 -600.314 213.239 637.062 
2216.5 1
10265300 33006.5 -18390.3 1708.2 -736.836 228.983 771.596 
2217 1
10265300 32506.8 -18521.7 1736.89 -1011.58 -265.924 1045.95 
2217.5 1
10265300 32020.2 -18434.7 1671.5 -986.973 176.403 1002.61 
2218 1
10265300 31274.2 -18581.3 1556.4 -1434.62 -281.923 1462.05 
2218.5 1
10265300 30862.1 -18138.2 1510.11 -829.153 891.505 1217.49 
2219 1
10265300 30341.9 -18402.2 1417.89 -1081.54 -548.857 1212.84 
2219.5 1
10265300 29759 -18037.7 1526.1 -1149.68 718.979 1355.99 
2220 1
10265300 29219.8 -17731 1668 -1067.77 607.327 1228.4 
2220.5 1
10265300 28773.2 -17703.4 1686.4 -900.358 55.6452 902.076 
2221 1
10265300 28236.7 -17597.4 1736.2 -1056.1 208.661 1076.52 
2221.5 1
10265300 27736 -17694 1728.56 -1019.76 -196.741 1038.56 
2222 1
10265300 27368.5 -17629.5 1713.6 -737.952 129.518 749.231 
2222.5 1
10265300 26823.9 -17475.2 1678.67 -1104.69 312.937 1148.16 
2223 1
10265300 26408.6 -17538.2 1614.9 -830.578 -125.956 840.074 
2223.5 1
10265300 25960.5 -17263.4 1579.3 -889.087 545.238 1042.96 
2224 1
10265300 25411 -16985.8 1556.67 -1112.35 561.988 1246.25 
2224.5 1
10265300 24784.3 -16774.1 1609 -1245.92 420.831 1315.08 
2225 1
10265300 24211.8 -16551.4 1698.56 -1138.22 442.655 1221.26 
2225.5 1
10265300 23675.1 -16582.9 1704.9 -1084.2 -63.5466 1086.06 
2226 1
10265300 23167 -16531.7 1682.67 -1016.2 102.467 1021.35 
2226.5 1
10265300 22647.1 -16355.6 1724.1 -1031.55 349.339 1089.1 
2227 1
10265300 22251 -15980.3 1711.44 -787.475 746.057 1084.77 
2227.5 1
10265300 21809.9 -15396.1 1645.4 -882.2 1168.47 1464.1 
2228 1
10265300 21357.8 -15033 1604.89 -902.44 724.75 1157.44 
2228.5 1
10265300 20936.8 -14829 1592.33 -859.184 416.327 954.738 
2229 1
10265300 20380 -14633.3 1625.67 -1140.94 400.956 1209.34 
2229.5 1
10265300 19946.7 -14366.3 1696.1 -828.489 510.58 973.184 
2230 1
10265300 19561.3 -14107.4 1726.22 -761.594 511.572 917.459 
2230.5 1
10265300 19204.6 -13840.1 1721.22 -757.49 567.587 946.544 
2231 1
10265300 18832.1 -13532.4 1683 -733.18 605.731 951.032 
2231.5 1
10265300 18480.5 -13145.6 1728 -667.173 733.966 991.88 
2232 2
10271200 17423.6 -13489.6 1298.2 0 0 0 
10265300 18044.3 -12864.7 1710.11 -886.518 571.003 1054.49 
2232.5 2
10271200 16923.3 -13297.2 1286.67 -1289.35 495.819 1381.4 
10265300 17502.2 -12538.6 1682.11 -1104.1 664.177 1288.47 
2233 2
10271200 16488.2 -12835.7 1322.1 -879.057 932.368 1281.43 
10265300 16859.3 -12060.4 1678 -1298.83 965.971 1618.66 
2233.5 2
10271200 15977.9 -12348.8 1432.5 -988.953 943.605 1366.9 
10265300 16311.1 -11741.8 1786 -1062.4 617.442 1228.79 
2234 2
10271200 15539.7 -12062.1 1586.33 -905.441 592.332 1081.98 
10265300 15837.9 -11423.7 1760 -977.709 657.3 1178.12 
2234.5 2
10271200 15178.2 -11705.7 1566.4 -715.776 705.765 1005.21 
10265300 15495 -11278.9 1778.9 -678.988 286.667 737.023 
2235 2
10271200 14772.3 -11369 1576.11 -811.733 673.4 1054.69 
10265300 15239.4 -11003.4 1772.33 -511.111 550.911 751.49 
2235.5 2
10271200 14441.5 -10903.8 1590 -657.72 924.851 1134.88 
10265300 14871 -10607.6 1772.1 -732.494 786.967 1075.11 
2236 2
10271200 14106.2 -10481.1 1613.78 -651.025 820.755 1047.6 
10265300 14679.7 -10350.7 1752.22 -371.521 498.9 622.036 
2236.5 2
10271200 13797.4 -10133.7 1647.44 -639.291 719.347 962.369 
10265300 14240.4 -9738.33 1776.11 -909.363 1267.77 1560.19 
2237 2
10271200 13463.2 -9633.3 1678.2 -659.259 986.917 1186.86 
10265300 13891.4 -9156.9 1778.3 -688.451 1146.81 1337.59 
2237.5 2
10271200 13210 -9268.44 1627 -500.395 721.058 877.679 
10265300 13708.4 -8917.56 1734.11 -361.572 473.013 595.378 
2238 2
10271200 13097.6 -8905.56 1592 -230.892 745.152 780.104 
10265300 13403.2 -8391.89 1765.56 -626.74 1079.4 1248.16 
2238.5 2
10271200 13001.2 -8404.3 1579.8 -191.562 996.532 1014.78 
10265300 13266.9 -7898.6 1747 -271.018 980.694 1017.45 
2239 2
10271200 12621.6 -7883.56 1683.11 -727.288 997.595 1234.56 
10265300 13041.2 -7521.56 1731.89 -432.333 722.307 841.807 
2239.5 2
10271200 12165.2 -7611 1663.56 -958.683 572.596 1116.66 
10265300 12671.7 -7269.89 1766.11 -776.377 528.711 939.307 
2240 2
10271200 11856.2 -7043.5 1611.4 -616.811 1132.73 1289.78 
10265300 12410.7 -7003.8 1730.3 -520.892 531.116 743.916 
2240.5 2
10271200 11258.8 -6719.56 1547.56 -1162.3 630.242 1322.17 
10265300 11946.4 -6546.33 1709.56 -903.221 890.013 1268.04 
2241 2
10271200 10810.2 -6496.78 1465.67 -919.171 456.512 1026.29 
10265300 11401.8 -6187.33 1682.22 -1116.12 735.656 1336.75 
2241.5 2
10271200 10514.3 -6063.7 1474.4 -588.315 860.99 1042.79 
10265300 10921.5 -5631.4 1685.8 -954.827 1105.24 1460.56 
2242 2
10271200 10048.4 -5799.78 1406.22 -902.821 511.477 1037.64 
10265300 10614.7 -5242.11 1705.78 -594.638 754.436 960.608 
2242.5 2
10271200 9757.89 -5469.11 1485.89 -610.411 694.678 924.759 
10265300 10253.1 -4976.78 1724.67 -759.57 557.423 942.161 
2243 2
10271200 9470.8 -5149.5 1444.6 -564.025 627.92 844.042 
10265300 9940.2 -4654.2 1675 -614.757 633.748 882.928 
2243.5 2
10271200 9155.44 -4833.11 1524.11 -622.003 624.041 881.088 
10265300 9628.56 -4409.56 1658.56 -614.683 482.533 781.456 
2244 2
10271200 8881.78 -4440.22 1503.78 -563.1 808.413 985.197 
10265300 9314.44 -4135.11 1656.78 -646.319 564.701 858.263 
2244.5 2
10271200 8488.9 -4116.8 1446.5 -790.499 650.749 1023.9 
10265300 8964.1 -3858 1684.8 -704.918 557.568 898.772 
2245 2
10271200 8115.44 -3759.89 1457.11 -730.833 698.456 1010.92 
10265300 8646.67 -3631.78 1618.56 -621.2 442.705 762.809 
2245.5 2
10271200 7754.6 -3368.7 1502.6 -714.543 774.631 1053.86 
10265300 8342.9 -3318.5 1668.1 -601.518 620.352 864.095 
2246 2
10271200 7385.11 -3037.44 1522.22 -736.034 659.872 988.522 
10265300 7902.67 -2952.22 1703 -876.959 729.637 1140.8 
2246.5 2
10271200 7120.3 -2629.1 1501.2 -529.622 816.689 973.386 
10265300 7546 -2358 1691.5 -713.333 1188.44 1386.09 
2247 2
10271200 6702 -2302.78 1508 -833.267 650.044 1056.83 
10265300 7007.33 -1839.89 1705.89 -1073.04 1032.09 1488.84 
2247.5 2
10271200 6339.78 -1923.78 1579.22 -751.498 786.307 1087.67 
10265300 6604.11 -1400.67 1710.89 -836.561 911.249 1237.02 
2248 2
10271200 5986.89 -1591 1672.78 -732.135 690.41 1006.32 
10265300 6246.22 -1098.67 1714.67 -742.508 626.556 971.54 
2248.5 2
10271200 5589.6 -1229.2 1620 -761.09 693.103 1029.39 
10265300 5913.2 -842 1702 -637.974 491.699 805.467 
2249 2
10271200 5246.11 -848 1582.78 -663.106 735.907 990.59 
10265300 5552 -452 1648.44 -697.297 752.896 1026.19 
2249.5 2
10271200 4890.11 -542.444 1656.89 -740.125 635.251 975.36 
10265300 5157.89 -91.3333 1633.56 -819.358 749.827 1110.67 
2250 2
10271200 4526 -173.3 1659.2 -725.321 735.347 1032.87 
10265300 4897.8 209.7 1613.7 -518.105 599.668 792.487 
2250.5 2
10271200 4206.22 126.556 1566.78 -629.484 590.267 862.94 
10265300 4617.11 553.111 1573 -552.537 676.006 873.087 
2251 2
10271200 3909.3 353.9 1515 -599.843 459.282 755.481 
10265300 4153.6 877.3 1544 -936.386 654.927 1142.69 
2251.5 2
10271200 3534.44 674.444 1503.33 -737.905 630.993 970.904 
10265300 3774.44 1276.22 1531 -746.369 785.28 1083.39 
2252 2
10271200 3046.33 1103.67 1477.56 -1021.15 897.954 1359.81 
10265300 3444.22 1659.56 1534.44 -690.841 801.953 1058.48 
2252.5 2
10271200 2644.4 1496.9 1523.4 -805.478 788.043 1126.86 
10265300 2898.7 2006.8 1589.1 -1093.23 695.881 1295.92 
2253 2
10271200 2111.4 1780.7 1629.1 -1019.12 542.639 1154.58 
10265300 2448.3 2261.1 1634.3 -861.185 486.233 988.971 
2253.5 2
10271200 1699 2013.89 1625.78 -828.112 468.251 951.33 
10265300 2001 2550.33 1686 -898.193 580.79 1069.61 
2254 2
10271200 1288.4 2192.7 1627.7 -826.157 359.781 901.098 
10265300 1458.5 2753.9 1792 -1091.55 409.591 1165.87 
2254.5 2
10271200 839.778 2406.22 1640.56 -924.994 440.252 1024.42 
10265300 1233.56 2888.67 1785.89 -463.803 277.869 540.671 
2255 2
10271200 396.6 2634 1701.4 -872.397 448.381 980.879 
10265300 842.5 3044 1784.1 -769.794 305.774 828.3 
2255.5 2
10271200 -80.2222 2726.67 1688.78 -938.626 182.415 956.188 
10265300 335.667 3258.11 1789.22 -997.703 421.479 1083.08 
2256 2
10271200 -492 3317.27 1683.27 -798.019 1144.59 1395.32 
10265300 -10.3636 3483.73 1735 -670.601 437.241 800.553 
