# Supplementary material for: Intrinsic group behaviour II: On the dependence of triad spatial dynamics on social and personal features; and on the effect of social interaction on small group dynamics
Source: PLoS One. 2019 Dec 3;14(12):e0225704. doi: 10.1371/journal.pone.0225704 (PMC6890182; doi:10.1371/journal.pone.0225704)
Supplement: S1 Data Set — (ZIP) [file pone.0225704.s001.zip › set_2_int/group_traj_dyad_int/traj_2_0217_51.dat]

2 10264800 10265301 0 0 1 0 2 1 0 25 10 40 1627.68 1685.77 1569.6 
2208.5 1
10264800 41344.1 -21319.9 1565.75 0 0 0 
2209 1
10264800 40903.3 -21004.1 1640.3 -962.5 689.465 1183.96 
2209.5 1
10264800 40339.1 -20871.4 1659.6 -1101.95 259.18 1132.02 
2210 1
10264800 39680.8 -20650.7 1652.67 -1338.05 448.645 1411.27 
2210.5 1
10264800 39164.3 -20547.7 1729.3 -1054.04 210.136 1074.78 
2211 1
10264800 38621.9 -20442.7 1771.67 -1095.78 212.189 1116.14 
2211.5 1
10264800 38030 -20420.8 1791.2 -1193.32 44.086 1194.14 
2212 1
10264800 37416.3 -20529.3 1766.2 -1162.31 -205.492 1180.34 
2212.5 1
10264800 36860.1 -20347.9 1717.56 -1116.85 364.279 1174.75 
2213 2
10265301 35895.5 -20877 1539.5 0 0 0 
10264800 36354.4 -20267.1 1624.56 -1051.28 167.937 1064.61 
2213.5 2
10265301 35536.2 -20802.5 1533.5 -1144.27 237.261 1168.61 
10264800 35753.4 -20175.1 1628.3 -1211.78 185.506 1225.9 
2214 2
10265301 34903.4 -20716.9 1545.5 -1221.62 165.251 1232.75 
10264800 35154.6 -20240 1643.6 -1155.98 -125.29 1162.75 
2214.5 2
10265301 34302.8 -20557.9 1579.44 -1206.07 319.299 1247.62 
10264800 34571.6 -20106.2 1697.44 -1170.77 268.63 1201.19 
2215 2
10265301 33778.6 -20466.8 1579.1 -1069.75 185.896 1085.78 
10264800 34007.6 -19929.1 1676.3 -1150.93 361.474 1206.36 
2215.5 2
10265301 33266.2 -20319.2 1537.1 -987.283 284.393 1027.43 
10264800 33428.9 -19773.6 1673.8 -1115.03 299.615 1154.58 
2216 2
10265301 32695.1 -20188 1503.78 -1151.39 264.516 1181.38 
10264800 32876.1 -19619.4 1656.56 -1114.49 310.797 1157.02 
2216.5 2
10265301 32126 -19977.9 1482.2 -1142.79 421.888 1218.18 
10264800 32296.7 -19483.6 1621.8 -1163.48 272.78 1195.03 
2217 2
10265301 31335.7 -19726.7 1490.44 -1599.87 508.57 1678.75 
10264800 31383.3 -19167.6 1562.78 -1848.92 639.766 1956.48 
2217.5 2
10265301 30731.1 -19338.6 1417.1 -1226.3 787.153 1457.2 
10264800 30647.3 -18706.6 1459.8 -1492.97 935.001 1761.58 
2218 2
10265301 29939.1 -18965.6 1347.4 -1523.08 717.308 1683.54 
10264800 30044.2 -18313.3 1401 -1159.81 756.346 1384.63 
2218.5 2
10265301 29259.1 -18695.1 1317.22 -1368.19 544.243 1472.46 
10264800 29419.1 -17974.1 1469 -1257.72 682.473 1430.96 
2219 2
10265301 28594 -18578.1 1398.11 -1382.77 243.243 1404 
10264800 28808.1 -17661.8 1633.78 -1270.27 649.342 1426.62 
2219.5 2
10265301 27870.7 -18230.4 1510.7 -1426.63 685.821 1582.91 
10264800 28179 -17628.4 1635.8 -1240.85 65.8339 1242.6 
2220 2
10265301 27344.7 -18015.9 1522.44 -1041.65 424.774 1124.93 
10264800 27660.4 -17491.7 1678.44 -1026.84 270.759 1061.94 
2220.5 2
10265301 26778 -17803.5 1556 -1142.47 428.203 1220.08 
10264800 27173.9 -17301.2 1686.8 -980.936 384.005 1053.42 
2221 2
10265301 26177.8 -17585.2 1511.7 -1181.5 429.724 1257.22 
10264800 26478.2 -17037.4 1672.1 -1369.49 519.291 1464.64 
2221.5 2
10265301 25585.1 -17363.7 1510.67 -1207.11 451.188 1288.67 
10264800 25867.8 -16799.9 1609 -1243.22 483.729 1334.02 
2222 2
10265301 24891.9 -17049.8 1571.5 -1391.99 630.254 1528.02 
10264800 25266.9 -16482.3 1631.8 -1206.58 637.729 1364.75 
2222.5 2
10265301 24328.1 -16725 1537.44 -1143.59 658.824 1319.79 
10264800 24724.9 -16232.3 1646.78 -1099.41 507.032 1210.7 
2223 2
10265301 23841.5 -16421.5 1565.8 -973.222 607 1147 
10264800 24162.4 -15927.8 1668.7 -1124.98 609.067 1279.27 
2223.5 2
10265301 23324.5 -16077 1587 -1025.79 683.532 1232.67 
10264800 23769.7 -15645 1617.3 -779.167 561.111 960.18 
2224 2
10265301 22711.4 -15767 1583.22 -1241 627.53 1390.64 
10264800 23161.1 -15236.9 1583 -1231.96 826.136 1483.32 
2224.5 2
10265301 22195.6 -15594.3 1467.6 -1025.54 343.34 1081.48 
10264800 22571.7 -15005.2 1574.3 -1171.79 460.614 1259.07 
2225 2
10265301 21638 -15290.7 1399.56 -1108.55 603.645 1262.25 
10264800 21955.2 -14694 1566.22 -1225.6 618.688 1372.91 
2225.5 2
10265301 21072.2 -14919.4 1437.4 -1143.03 750.034 1367.14 
10264800 21363.1 -14418.3 1609.6 -1196.21 556.97 1319.52 
2226 2
10265301 20547.8 -14598.3 1496.44 -1048.84 642.133 1229.8 
10264800 20848.9 -14137.2 1650 -1028.42 562.156 1172.04 
2226.5 2
10265301 20027.9 -14284.9 1568.9 -1031.5 621.892 1204.47 
10264800 20362.7 -13829.8 1657.5 -964.66 609.965 1141.33 
2227 2
10265301 19409.1 -13982.4 1550.56 -1230.2 601.303 1369.29 
10264800 19841.7 -13522.3 1652.67 -1035.85 611.266 1202.76 
2227.5 2
10265301 18941.8 -13636.9 1577.5 -934.622 691.089 1162.38 
10264800 19421 -13175.9 1646.1 -841.333 692.867 1089.91 
2228 2
10265301 18426 -13237.7 1525.33 -1029.54 796.873 1301.91 
10264800 18967.8 -12799.4 1655.89 -904.635 751.408 1176 
2228.5 2
10265301 17982.2 -12869.1 1466 -905.669 752.154 1177.27 
10264800 18449.7 -12498.6 1638 -1057.37 614.059 1222.74 
2229 2
10265301 17443.4 -12374.3 1385.56 -1104.05 1013.89 1498.97 
10264800 17930 -12121.9 1589.33 -1064.89 771.858 1315.2 
2229.5 2
10265301 16714.5 -11872.6 1411.9 -1393.78 959.337 1692.02 
10264800 17304.5 -11626.3 1572.6 -1195.98 947.589 1525.88 
2230 2
10265301 16157.9 -11395.6 1505.44 -1100.02 942.776 1448.75 
10264800 16705.4 -11052.4 1595.22 -1183.9 1134.1 1639.46 
2230.5 2
10265301 15808 -11055 1511.78 -742.864 723.048 1036.65 
10264800 16287.6 -10538.7 1654.89 -887.238 1090.82 1406.09 
2231 2
10265301 15299.3 -10480.6 1532.7 -1001.38 1130.71 1510.38 
10264800 15828.7 -10095.7 1663.8 -903.259 871.982 1255.48 
2231.5 2
10265301 14842.1 -9983.8 1581.2 -867.552 942.694 1281.14 
10264800 15272.5 -9511.6 1717.3 -1055.41 1108.35 1530.47 
2232 2
10265301 14458.4 -9551.67 1583.89 -779.788 878.32 1174.53 
10264800 14785.8 -8985.56 1741.56 -989.273 1069.2 1456.65 
2232.5 2
10265301 13889.1 -8972.78 1576.22 -1159.54 1179 1653.65 
10264800 14356 -8669.11 1683.67 -875.311 644.49 1086.99 
2233 2
10265301 13489.7 -8589.4 1524.8 -806.891 774.501 1118.45 
10264800 13879.7 -8170.3 1680.7 -962.222 1007.7 1393.32 
2233.5 2
10265301 13025.6 -8059.3 1567.8 -899.419 1027.33 1365.41 
10264800 13465.9 -7722.3 1671.1 -801.938 868.217 1181.91 
2234 2
10265301 12621.2 -7592.78 1603.89 -835.491 963.889 1275.59 
10264800 13027.6 -7237 1684.22 -905.67 1002.69 1351.15 
2234.5 2
10265301 12170.8 -7158.4 1559.2 -891.925 860.154 1239.11 
10264800 12629.9 -6873 1711.8 -787.437 720.792 1067.52 
2235 2
10265301 11670.3 -6709.56 1517.44 -1000.93 897.689 1344.51 
10264800 12197.8 -6317.44 1673.78 -864.244 1111.11 1407.65 
2235.5 2
10265301 11129 -6152.5 1456.1 -1076.21 1107.47 1544.25 
10264800 11602.5 -5840.1 1648.1 -1183.45 948.995 1516.96 
2236 2
10265301 10697.9 -5633.56 1429.11 -837.109 1007.66 1310.01 
10264800 11244 -5270.44 1675.11 -696.117 1106.13 1306.94 
2236.5 2
10265301 10355.1 -5140.89 1458.78 -709.685 1020.01 1242.61 
10264800 10880.2 -4761.11 1630.78 -753.163 1054.52 1295.87 
2237 2
10265301 9985.1 -4749.9 1473 -729.805 771.181 1061.76 
10264800 10449.6 -4310 1595.9 -849.353 889.766 1230.07 
2237.5 2
10265301 9555 -4334.67 1480.78 -850 820.619 1181.49 
10264800 10001.7 -3788.22 1624.89 -885.244 1031.18 1359.04 
2238 2
10265301 9153.78 -3750.89 1482.78 -823.865 1198.72 1454.54 
10264800 9621.78 -3319.22 1658.89 -780.059 963.039 1239.33 
2238.5 2
10265301 8676.2 -3250 1522.8 -949.459 995.803 1375.9 
10264800 9146.6 -2863 1692.6 -944.687 907.002 1309.61 
2239 2
10265301 8321.44 -2831.89 1544 -679.608 800.979 1050.45 
10264800 8706.89 -2397.33 1676.78 -842.358 892.082 1226.94 
2239.5 2
10265301 7854.33 -2375.44 1592.11 -981.326 958.917 1372.05 
10264800 8253.11 -2015.33 1719.11 -953.315 802.521 1246.13 
2240 2
10265301 7402.4 -1956.6 1564.6 -902.063 836.017 1229.89 
10264800 7791.4 -1566.2 1678.9 -921.579 896.474 1285.68 
2240.5 2
10265301 6917.11 -1527.67 1537.67 -944.142 834.501 1260.08 
10264800 7206.78 -1023.22 1619.89 -1137.4 1056.38 1552.29 
2241 2
10265301 6374.33 -1103.78 1584.44 -1112.25 868.625 1411.24 
10264800 6783.33 -612.778 1579.56 -867.714 841.075 1208.44 
2241.5 2
10265301 5838.1 -743.9 1531.1 -1066.07 715.463 1283.9 
10264800 6332.5 -196.4 1600 -896.289 827.789 1220.07 
2242 2
10265301 5362.44 -387.889 1506 -921.813 689.944 1151.42 
10264800 5871.56 165.111 1586.78 -893.303 700.603 1135.27 
2242.5 2
10265301 4961.11 -17.7778 1482.67 -843.137 777.544 1146.93 
10264800 5304 500.111 1592.33 -1192.34 703.782 1384.55 
2243 2
10265301 4414.1 457.1 1426.7 -1074.68 932.962 1423.15 
10264800 4813.4 844.4 1536.5 -963.851 676.403 1177.51 
2243.5 2
10265301 3933.56 778.333 1425.89 -947.819 633.596 1140.09 
10264800 4189.78 1272 1485.11 -1230.02 843.393 1491.4 
2244 2
10265301 3424.44 1123.44 1380.78 -1047.55 710.105 1265.55 
10264800 3603 1680.44 1457.44 -1207.36 840.421 1471.06 
2244.5 2
10265301 2775.2 1480.4 1384.3 -1306.33 718.22 1490.75 
10264800 3066 2045.6 1536.6 -1080.48 734.719 1306.62 
2245 2
10265301 2191.67 1887.67 1389.78 -1141.94 796.999 1392.57 
10264800 2481.78 2416.67 1629 -1143.29 726.158 1354.41 
2245.5 2
10265301 1503.1 2209.4 1502.4 -1363.5 637.096 1505 
10264800 2006.2 2586 1615.2 -941.738 335.314 999.653 
2246 2
10265301 851.556 2415.11 1512.44 -1297.9 409.783 1361.05 
10264800 1440.44 2777.78 1691.33 -1127 382.027 1189.99 
2246.5 2
10265301 309.9 2557.1 1555.6 -1083.31 283.978 1119.91 
10264800 881.4 3073 1726.1 -1118.09 590.444 1264.42 
2247 2
10265301 -295.111 2772.56 1628.22 -1205.2 429.194 1279.34 
10264800 406.556 3434.67 1748.78 -945.905 720.452 1189.03 
2247.5 2
10265301 -749.333 3006.33 1634.11 -942.37 485.016 1059.86 
10264800 -229.333 3711 1690.22 -1319.27 573.306 1438.46 
2248 2
10265301 -1275.67 3326.56 1621.56 -1091.98 664.361 1278.2 
10264800 -866.222 3999 1645.22 -1321.35 597.51 1450.16 
2248.5 2
10265301 -1881.8 3662.5 1553.3 -1161.17 643.572 1327.6 
10264800 -1398.6 4433.5 1681.7 -1019.88 832.375 1316.44 
2249 2
10265301 -2455.22 3886.67 1538.78 -1106.99 432.754 1188.57 
10264800 -1885.11 4710.89 1700.89 -939.211 535.5 1081.15 
2249.5 2
10265301 -3104.78 4013 1570.11 -1350.43 262.647 1375.73 
10264800 -2322.44 4826.44 1739 -909.217 240.24 940.421 
2250 2
10265301 -3641.3 4277.6 1513.6 -1068.77 527.092 1191.68 
10264800 -2804.6 5037.3 1727.4 -960.469 420.031 1048.3 
2250.5 2
10265301 -4241.44 4528.89 1456.67 -1181.39 494.663 1280.77 
10264800 -3322.67 5262.56 1664.67 -1019.82 443.416 1112.04 
2251 2
10265301 -4800.6 4749.4 1401.3 -1129.61 445.477 1214.27 
10264800 -4053.5 5536.3 1611.8 -1476.43 553.019 1576.6 
2251.5 2
10265301 -5355.78 5069.67 1245.22 -1092.87 630.446 1261.68 
10264800 -4639.89 5848.44 1473.33 -1154.31 614.458 1307.66 
2252 2
10265301 -5975 5362.11 1341.89 -1295.44 611.808 1432.65 
10264800 -5129.56 6111.56 1322.11 -1024.41 550.442 1162.93 
2252.5 2
10265301 -6644.5 5789.5 1238.7 -1341.68 856.491 1591.76 
10264800 -5503.9 6425.9 1306.3 -750.189 629.949 979.602 
2253 2
10265301 -6836.7 6260.9 1277.8 -367.495 901.338 973.377 
10264800 -5953.7 6782.5 1299 -860.038 681.836 1097.53 
2253.5 2
10265301 -7473.11 6784.78 1262 -1277.93 1051.96 1655.22 
10264800 -6409.44 7156.33 1298.89 -915.149 750.669 1183.64 
2254 2
10265301 -8105.9 7265.8 1369 -1273.22 967.852 1599.32 
10264800 -7138.9 7641.7 1401.4 -1467.72 976.593 1762.93 
2254.5 2
10265301 -8509.22 7598.22 1349.89 -831.592 685.407 1077.65 
10264800 -7812.22 8167.56 1549.22 -1388.29 1084.24 1761.51 
2255 2
10265301 -8944 8045.6 1291.1 -855.862 880.665 1228.04 
10264800 -8262.4 8578.7 1561.4 -886.177 809.339 1200.14 
2255.5 2
10265301 -9260.78 8571.78 1323.33 -623.578 1035.78 1209.01 
10264800 -8592.78 9029 1539.22 -650.35 886.417 1099.4 
2256 2
10265301 -9598.55 8971.09 1317.45 -654.589 773.863 1013.58 
10264800 -9008.27 9430.91 1545.73 -805.223 778.894 1120.29 
2256.5 2
10265301 -9831.69 9347.23 1408.08 -477.76 770.778 906.837 
10264800 -9225.38 9760.08 1475.08 -444.901 674.524 808.035 
2257 2
10265301 -10156.5 9651.33 1317.67 -675.345 632.23 925.098 
10264800 -9470.6 10054.8 1555.53 -509.803 612.73 797.08 
2257.5 2
10265301 -10596 10260.5 1236.8 -887.811 1230.71 1517.51 
10264800 -9957.13 10484.8 1524.2 -982.896 868.687 1311.75 
2258 2
10265301 -11046.8 10791.7 1273.46 -927.509 1092.92 1433.44 
10264800 -10510.5 11150.2 1292.85 -1138.54 1369.04 1780.6 
2258.5 2
10265301 -11466.8 11336.1 1233 -830.166 1075.87 1358.92 
10264800 -10818.7 11726.9 1385.5 -609.101 1139.85 1292.38 
2259 2
10265301 -11956.9 11857.5 1228.09 -980.152 1042.92 1431.22 
10264800 -11400.3 12236.5 1370.36 -1163.21 1019.26 1546.59 
2259.5 2
10265301 -12386.3 12285.8 1224.09 -830.491 828.381 1173 
10264800 -11804.9 12627.4 1353.64 -782.662 755.935 1088.12 
2260 2
10265301 -12831.9 12745 1242.91 -900.275 927.64 1292.68 
10264800 -12224.8 13095.4 1351 -848.301 945.455 1270.24 
2260.5 2
10265301 -13311.5 13182.1 1172 -949.775 865.527 1284.99 
10264800 -12613.6 13545 1350.18 -769.937 890.369 1177.1 
2261 2
10265301 -13615.4 13655.1 1194.45 -600.431 934.783 1111.01 
10264800 -12870.7 13992.7 1349.55 -508.085 884.837 1020.34 
2261.5 2
10265301 -13848.7 14029.9 1271.64 -459.377 737.831 869.15 
10264800 -13143.4 14395.1 1443.18 -536.686 792.054 956.756 
2262 2
10265301 -13984.7 14364 1262.1 -269.253 661.566 714.26 
10264800 -13358.4 14723.6 1670.6 -425.815 650.513 777.487 
2262.5 2
10265301 -14186.3 14691.6 1481.78 -414.031 672.599 789.817 
10264800 -13556 15050 1758.56 -405.749 670.226 783.476 
2263 2
10265301 -14356.2 15084.8 1555.4 -347.376 804.181 876 
10264800 -13797.7 15396.5 1779.2 -494.274 708.589 863.947 
2263.5 2
10265301 -14532.5 15459.4 1529 -347.047 737.402 814.986 
10264800 -13992.6 15963 1719.5 -383.661 1115.16 1179.31 
2264 2
10265301 -14705 15977.5 1646.6 -348.485 1046.67 1103.16 
10264800 -14157.9 16479.6 1667.2 -333.939 1043.64 1095.76 
2264.5 2
10265301 -14835.3 16613.4 1578.8 -254.99 1244.42 1270.28 
10264800 -14339.1 17037.8 1644 -354.599 1092.37 1148.48 
2265 2
10265301 -15014.4 17356.1 1607.4 -351.866 1459.14 1500.96 
10264800 -14506.4 17518.2 1836.5 -328.684 943.811 999.406 
2265.5 2
10265301 -15202.8 17836.8 1638.89 -388.408 991.088 1064.48 
10264800 -14705 18104.9 1795.56 -409.485 1209.67 1277.1 
2266 2
10265301 -15481.3 18368.1 1727 -582.682 1111.55 1255.02 
10264800 -15019 18673.5 1582.1 -656.904 1189.56 1358.89 
2266.5 2
10265301 -15672.9 19013.9 1535.3 -377.165 1271.26 1326.03 
10264800 -14923.5 19236.6 1530.6 187.992 1108.46 1124.29 
2267 2
10265301 -15650.9 19818.9 1656.6 42.2265 1545.11 1545.68 
10264800 -14871.3 19776.2 1547 100.192 1035.7 1040.54 
2267.5 2
10265301 -15447.1 20423.6 1661.7 398.826 1183.37 1248.77 
10264800 -15000.9 20530.2 1603.5 -253.62 1475.54 1497.18 
2268 2
10265301 -15474.1 20859.9 1715.11 -55.1247 890.385 892.09 
10264800 -15257.3 21394.6 1751.56 -523.333 1763.99 1839.98 
2268.5 1
10265301 -15499.9 21364.2 1485.2 -53.5039 1046.29 1047.66 
