# Supplementary material for: Intrinsic group behaviour II: On the dependence of triad spatial dynamics on social and personal features; and on the effect of social interaction on small group dynamics
Source: PLoS One. 2019 Dec 3;14(12):e0225704. doi: 10.1371/journal.pone.0225704 (PMC6890182; doi:10.1371/journal.pone.0225704)
Supplement: S1 Data Set — (ZIP) [file pone.0225704.s001.zip › set_2_int/group_traj_dyad_int/traj_2_0217_50.dat]

2 10253103 10252500 0 0 0 1 0 1 0 20 20 20 1651.79 1691.43 1612.15 
2125 1
10252500 45471.7 -20174.7 1611.33 0 0 0 
2125.5 1
10252500 45221.4 -20372.7 1566.7 -742.631 -587.636 947.004 
2126 1
10252500 44878.8 -20630.9 1528.67 -694.974 -523.71 870.207 
2126.5 1
10252500 44407.6 -20919.6 1486.8 -949.955 -582.079 1114.11 
2127 1
10252500 44003.2 -21034.7 1514.89 -816.925 -232.458 849.354 
2127.5 1
10252500 43601.5 -21201.3 1560.9 -803.444 -333.267 869.822 
2128 1
10252500 43198.6 -21361.8 1590.3 -779.304 -310.445 838.862 
2128.5 1
10252500 42737.2 -21514.2 1629.22 -926.461 -306.069 975.709 
2129 1
10252500 42333.9 -21585.5 1621.8 -803.431 -141.988 815.881 
2129.5 1
10252500 41956.3 -21346 1637.11 -768.975 487.78 910.633 
2130 1
10252500 41490.5 -21280.8 1651.3 -931.667 130.4 940.748 
2130.5 1
10252500 41007.6 -21330.7 1647.9 -934.043 -96.5184 939.016 
2131 1
10252500 40646.6 -21036.3 1622 -707.93 577.19 913.407 
2131.5 2
10253103 40222.5 -19653.8 1383.75 0 0 0 
10252500 40230.4 -20801.9 1595.44 -842.33 474.584 966.825 
2132 2
10253103 40016 -19485.9 1373.22 -583.333 474.184 751.75 
10252500 39710.1 -20464.7 1545.78 -1064.08 689.616 1268 
2132.5 2
10253103 39650.6 -19208.3 1371.78 -744.286 565.286 934.618 
10252500 39335 -20184.3 1647.33 -763.974 570.944 953.747 
2133 2
10253103 39136.7 -19067.5 1401.2 -1009.54 276.686 1046.77 
10252500 38911.1 -19980.9 1765.9 -832.809 399.673 923.748 
2133.5 2
10253103 38659 -18754.4 1471.67 -934.834 612.633 1117.69 
10252500 38522.2 -19743.7 1757.67 -761.013 464.253 891.444 
2134 2
10253103 38215.7 -18579.9 1532.33 -923.611 363.657 992.625 
10252500 38156.4 -19580.4 1734.44 -762.037 340.046 834.465 
2134.5 2
10253103 37765.4 -18383.6 1549.3 -884.61 385.636 965.013 
10252500 37700.8 -19392.4 1708.9 -895.176 369.439 968.414 
2135 2
10253103 37308.2 -18167.4 1526.67 -889.451 420.536 983.856 
10252500 37286.9 -19190.8 1663.89 -805.275 392.261 895.732 
2135.5 2
10253103 36763.2 -17963.6 1525.11 -1123.71 420.389 1199.77 
10252500 36585.1 -19025 1631.78 -1446.96 341.81 1486.79 
2136 2
10253103 36289.2 -17856.5 1600.9 -948.044 214.111 971.922 
10252500 36131.1 -18979 1652.6 -908.022 92 912.671 
2136.5 2
10253103 35904.8 -17746.2 1518.31 -771.795 221.424 802.93 
10252500 35791.2 -18865 1655.77 -682.468 228.916 719.837 
2137 2
10253103 35493.6 -17718.3 1492.19 -817.661 55.5035 819.543 
10252500 35565.9 -18734 1663.19 -447.899 260.437 518.113 
2137.5 2
10253103 35254.1 -17657.3 1546 -468.55 119.333 483.508 
10252500 35179.3 -18770.7 1679.27 -756.694 -71.7547 760.089 
2138 2
10253103 34583.6 -17563.9 1594.07 -1385.46 192.985 1398.83 
10252500 34815.2 -18651.1 1691.57 -752.174 246.95 791.676 
2138.5 2
10253103 34018.3 -17489 1595.09 -1163.17 154.174 1173.34 
10252500 33914.2 -18263.4 1657.64 -1853.98 797.9 2018.38 
2139 2
10253103 33286.3 -17396.5 1563.45 -1426.9 180.4 1438.26 
10252500 32985.4 -18492.8 1627.73 -1810.56 -447.28 1864.99 
2139.5 2
10253103 32563.5 -17407.8 1563.36 -1425.5 -22.4135 1425.67 
10252500 32464.5 -18301.7 1629 -1027.25 376.905 1094.22 
2140 2
10253103 31977.1 -17143.5 1494.2 -1140.94 514.238 1251.48 
10252500 32183.8 -18110.2 1619.9 -546.197 372.621 661.194 
2140.5 2
10253103 31501.5 -16951.2 1427.2 -982.645 397.314 1059.93 
10252500 31399 -17862.3 1577.9 -1621.49 512.19 1700.46 
2141 2
10253103 30799.1 -16725.7 1566.27 -1404.82 450.945 1475.42 
10252500 30755 -17761.2 1557.18 -1288 202.236 1303.78 
2141.5 2
10253103 30363 -16622.1 1559.9 -855.08 203.191 878.891 
10252500 30159 -17768.5 1570 -1168.63 -14.3494 1168.72 
2142 2
10253103 29783.6 -16486.3 1650.78 -1182.54 277.075 1214.57 
10252500 29672.2 -17679.1 1597.89 -993.424 182.426 1010.03 
2142.5 2
10253103 29233.9 -16440.5 1657.3 -1094.93 91.3015 1098.73 
10252500 29171.3 -17521.7 1629.5 -997.853 313.568 1045.96 
2143 2
10253103 28891.6 -16501.7 1609.89 -683.322 -122.089 694.143 
10252500 28590.8 -17413.6 1671.67 -1158.73 215.857 1178.66 
2143.5 2
10253103 28464.9 -16368.2 1689.22 -887.041 277.431 929.414 
10252500 28104.9 -17316.1 1700.11 -1010.16 202.587 1030.28 
2144 2
10253103 27974.4 -16315.6 1661.44 -965.442 103.675 970.992 
10252500 27692.6 -17173.8 1746.44 -811.68 280.184 858.677 
2144.5 2
10253103 27477.9 -16180.7 1570.78 -1005.17 273.054 1041.6 
10252500 27320.2 -17072.1 1725.22 -753.711 205.803 781.304 
2145 2
10253103 27079.7 -16121.2 1541.7 -791.628 118.224 800.407 
10252500 26939.3 -16953 1665.7 -757.301 236.801 793.46 
2145.5 2
10253103 26765.7 -16018.4 1549.3 -609.709 199.612 641.552 
10252500 26471.4 -16792.9 1611.9 -908.544 310.874 960.257 
2146 2
10253103 26348.3 -15707.6 1541.78 -846.586 630.516 1055.58 
10252500 26020.1 -16666 1619.44 -915.393 257.404 950.895 
2146.5 2
10253103 25921.7 -15507.3 1530.7 -860.148 403.741 950.19 
10252500 25633 -16481 1645 -780.466 372.984 865.011 
2147 2
10253103 25530.4 -15272.4 1519.67 -785.654 471.598 916.327 
10252500 25194.4 -16172.3 1680.11 -880.634 619.813 1076.89 
2147.5 2
10253103 25097.9 -15006.6 1599.1 -861.642 529.571 1011.37 
10252500 24769.8 -15999 1712 -845.905 345.286 913.662 
2148 2
10253103 24741.6 -14909.3 1627 -704.238 192.227 730.002 
10252500 24390.8 -15914.2 1668.11 -749.056 167.545 767.565 
2148.5 2
10253103 24393.9 -14769.6 1612.2 -687.066 276.153 740.487 
10252500 24006 -15839.5 1656.6 -760.43 147.672 774.636 
2149 2
10253103 23909.3 -14672.6 1625.6 -946.484 189.453 965.259 
10252500 23607.2 -15599.4 1650.6 -778.906 468.945 909.178 
2149.5 2
10253103 23524.4 -14573 1617.3 -762.178 197.228 787.283 
10252500 23226.6 -15403.9 1618.8 -753.663 387.129 847.276 
2150 2
10253103 23163.1 -14495.3 1507 -738.832 158.828 755.711 
10252500 22855.1 -15257.2 1631.44 -759.691 299.955 816.764 
2150.5 2
10253103 22709.2 -14345.9 1430.5 -930.146 306.216 979.254 
10252500 22527 -15048.5 1623.9 -672.359 427.709 796.87 
2151 2
10253103 22281.3 -14112.3 1471.1 -832.49 454.475 948.466 
10252500 22015.8 -14953.7 1590.5 -994.553 184.436 1011.51 
2151.5 2
10253103 21903.9 -13930.7 1542.7 -748.81 360.317 830.99 
10252500 21568.7 -14564.3 1583.9 -887.103 772.619 1176.39 
2152 2
10253103 21578.7 -13671.1 1623.44 -647.875 517.109 828.942 
10252500 21311.7 -14272.1 1611 -512.019 582.05 775.206 
2152.5 2
10253103 21255 -13441.4 1623.67 -660.544 468.707 809.942 
10252500 20967 -14130.6 1635.89 -703.401 288.889 760.415 
2153 2
10253103 20962.9 -13271.1 1653.3 -591.296 344.827 684.497 
10252500 20726.7 -13885.7 1674.3 -486.437 495.659 694.478 
2153.5 2
10253103 20777 -13090.3 1627.22 -375.556 365.185 523.834 
10252500 20507.7 -13725.9 1670.33 -442.492 322.851 547.751 
2154 2
10253103 20460.6 -12851 1649.4 -635.341 480.589 796.633 
10252500 20251.4 -13479.9 1668.4 -514.592 493.954 713.299 
2154.5 2
10253103 20316.7 -12545.7 1650.11 -291.363 618.084 683.315 
10252500 19954.9 -13253.4 1686.78 -600.225 458.412 755.256 
2155 2
10253103 20066.6 -12276.6 1596.7 -496.164 533.862 728.826 
10252500 19579.7 -13017.8 1657.2 -744.422 467.549 879.071 
2155.5 2
10253103 19719.6 -12097.1 1578.6 -671.18 347.195 755.663 
10252500 19294.5 -12815.3 1641.7 -551.644 391.683 676.555 
2156 2
10253103 19482.2 -11851.6 1586 -480.522 497.054 691.349 
10252500 19021.8 -12583.2 1657.33 -552.069 469.793 724.904 
2156.5 2
10253103 19226.8 -11637.4 1635.8 -501.812 420.738 654.855 
10252500 18645 -12381.9 1617.5 -740.231 395.525 839.275 
2157 2
10253103 18666.3 -11334.1 1609.44 -1116.47 604.161 1269.45 
10252500 18280.2 -12118.6 1600.44 -726.649 524.591 896.222 
2157.5 2
10253103 18224.6 -11094.1 1575.33 -899.751 488.798 1023.95 
10252500 17836.1 -11837.7 1588.56 -904.503 572.075 1070.23 
2158 2
10253103 17574.1 -10765.9 1620.56 -1338.36 675.354 1499.11 
10252500 17113.7 -11454.9 1643.22 -1486.51 787.609 1682.27 
2158.5 2
10253103 17341.2 -10418.5 1586.3 -461.21 687.899 828.203 
10252500 16705.5 -11190.4 1671.1 -808.251 523.74 963.106 
2159 2
10253103 16933.8 -10156 1581.67 -802.012 516.732 954.063 
10252500 16451.1 -10920 1695.56 -500.766 532.283 730.816 
2159.5 2
10253103 16762.3 -9874.11 1599.89 -357.176 587.269 687.356 
10252500 16238.6 -10492.2 1704.33 -442.824 891.204 995.157 
2160 2
10253103 16418.7 -9527.2 1626.2 -683.168 689.684 970.764 
10252500 15939.4 -10148.4 1697.7 -594.743 683.543 906.063 
2160.5 2
10253103 15910.3 -9108.9 1606.5 -975.816 802.879 1263.66 
10252500 15420.1 -9776.1 1702.8 -996.737 714.587 1226.43 
2161 2
10253103 15642.2 -8759.44 1601.11 -532.958 694.743 875.621 
10252500 15030.6 -9537.56 1736.44 -774.442 474.243 908.112 
2161.5 2
10253103 15322.1 -8577.2 1627.3 -648.021 368.916 745.674 
10252500 14711.2 -9241.1 1712.3 -646.469 600.112 882.075 
2162 2
10253103 14919.2 -8335.8 1615.9 -790 473.333 920.948 
10252500 14405.5 -8850.4 1684.6 -599.412 766.078 972.713 
2162.5 2
10253103 14600 -8017.6 1612.6 -654.098 652.049 923.587 
10252500 14090.3 -8549.3 1663.1 -645.902 617.008 893.246 
2163 2
10253103 14278.3 -7623.22 1628.56 -649.832 796.723 1028.13 
10252500 13794 -8198.89 1653.44 -598.586 707.901 927.054 
2163.5 2
10253103 14049.7 -7378.8 1628.3 -463.759 495.785 678.878 
10252500 13449.7 -7961.4 1655.3 -698.377 481.722 848.403 
2164 2
10253103 13685.9 -7153 1605.89 -718.994 446.245 846.22 
10252500 13116.9 -7698.78 1691 -657.729 519.016 837.846 
2164.5 2
10253103 13374.3 -6925.5 1596.4 -613.364 447.835 759.455 
10252500 12754.5 -7442.5 1693.5 -713.364 504.484 873.723 
2165 2
10253103 13088.6 -6688.25 1631.62 -581.823 483.198 756.305 
10252500 12509.1 -7135.5 1716.12 -499.745 625.255 800.43 
2165.5 2
10253103 12804 -6429.3 1632.9 -578.506 526.321 782.102 
10252500 12257.9 -6911 1743.2 -510.62 456.301 684.794 
2166 2
10253103 12458.8 -6174 1576.89 -655.071 484.44 814.739 
10252500 11819.9 -6615 1667.78 -831.141 561.67 1003.13 
2166.5 2
10253103 12142.1 -5920.67 1530.67 -646.259 517.007 827.615 
10252500 11525.2 -6245.89 1620.22 -601.361 753.288 963.887 
2167 2
10253103 11810.4 -5562.78 1476.33 -695.318 750.291 1022.94 
10252500 11156.3 -5839.11 1622.78 -773.352 852.784 1151.22 
2167.5 2
10253103 11498.4 -5012.4 1565.2 -617.91 1089.86 1252.84 
10252500 10841.5 -5450.8 1603.2 -623.432 768.933 989.912 
2168 2
10253103 11335.8 -4528.22 1577.89 -323.305 962.58 1015.42 
10252500 10626.9 -5086.22 1606.78 -426.662 724.807 841.062 
2168.5 2
10253103 11052.7 -4220.1 1519.4 -553.968 602.979 818.819 
10252500 10427.6 -4632.6 1623.5 -389.998 887.715 969.606 
2169 2
10253103 10789.4 -3718.33 1534.44 -524.413 999.535 1128.75 
10252500 10221.1 -4244.22 1651.67 -411.332 773.661 876.211 
2169.5 2
10253103 10496.5 -3254.1 1536.9 -593.005 939.744 1111.2 
10252500 9949.9 -3810.8 1673.4 -549.01 877.373 1034.99 
2170 2
10253103 10253.1 -2826.89 1554.44 -482.914 847.641 975.552 
10252500 9687.44 -3439.22 1692.78 -520.745 737.257 902.621 
2170.5 2
10253103 10177.3 -2404.3 1545 -149.529 833.509 846.815 
10252500 9417 -3070.1 1696.9 -533.421 728.052 902.55 
2171 2
10253103 10009.8 -2125.33 1562.33 -333.046 554.606 646.921 
10252500 9175.89 -2728.67 1695.56 -479.346 678.794 830.984 
2171.5 2
10253103 9796.89 -1725 1520.67 -453.921 853.589 966.777 
10252500 9046.78 -2406.11 1715.67 -275.29 687.752 740.802 
2172 2
10253103 9526.7 -1238.3 1515.9 -524.639 945.049 1080.91 
10252500 8863.6 -1742.8 1701.2 -355.685 1287.98 1336.19 
2172.5 2
10253103 9225 -768.556 1495.89 -595.069 926.518 1101.15 
10252500 8713.33 -1255.11 1668.33 -296.384 961.911 1006.54 
2173 2
10253103 8980.9 -347.5 1485.8 -486.255 838.756 969.513 
10252500 8513.1 -833.9 1655.3 -398.871 839.066 929.048 
2173.5 2
10253103 8792 193.556 1481.89 -380.08 1088.64 1153.08 
10252500 8256.44 -459.333 1638 -516.41 753.655 913.606 
2174 2
10253103 8683.89 620 1438.67 -224.297 884.74 912.728 
10252500 7956.11 -18.3333 1623.22 -623.098 914.938 1106.96 
2174.5 2
10253103 8467.5 1223.9 1400.9 -430.197 1200.6 1275.34 
10252500 7751 603.5 1626 -407.776 1236.25 1301.77 
2175 2
10253103 8267.56 1611 1352.22 -389.755 754.581 849.295 
10252500 7669.67 1129.89 1567 -158.545 1026.1 1038.28 
2175.5 2
10253103 8153.3 1852.3 1342 -225.801 476.877 527.635 
10252500 7584.1 1635.5 1499.3 -169.104 999.231 1013.44 
2176 2
10253103 8197 2704.89 1337.78 88.641 1729.39 1731.66 
10252500 7551.22 2034.89 1463.78 -66.6892 810.119 812.86 
2176.5 2
10253103 8158.6 3438 1337 -77.1084 1472.11 1474.13 
10252500 7464 2522.6 1425.7 -175.145 979.34 994.878 
2177 2
10253103 7999.33 3859.89 1337 -316.005 837.081 894.743 
10252500 7295.67 3009.44 1421 -333.995 965.961 1022.07 
2177.5 1
10252500 7333 3387.5 1413.9 74.8163 757.626 761.311 
2178 1
10252500 7178 3809.78 1416.44 -303.327 826.375 880.286 
2178.5 1
10252500 7175.6 4248.2 1417.9 -4.80962 878.602 878.615 
2179 1
10252500 6555.44 4890.56 1508.56 -1247.8 1292.47 1796.52 
