# Supplementary material for: Intrinsic group behaviour II: On the dependence of triad spatial dynamics on social and personal features; and on the effect of social interaction on small group dynamics
Source: PLoS One. 2019 Dec 3;14(12):e0225704. doi: 10.1371/journal.pone.0225704 (PMC6890182; doi:10.1371/journal.pone.0225704)
Supplement: S1 Data Set — (ZIP) [file pone.0225704.s001.zip › set_2_int/group_traj_dyad_int/traj_2_0217_49.dat]

2 10253302 10253100 0 0 1 0 1 1 0 30 30 30 1664.64 1727.32 1601.97 
2131 1
10253100 7903 1975.83 1582.83 0 0 0 
2131.5 1
10253100 7736.22 1604.67 1537.33 -403.82 -898.709 985.265 
2132 1
10253100 7714.11 1028.56 1531.56 -45.217 -1178.14 1179.01 
2132.5 1
10253100 7859.89 501.889 1597.56 296.9 -1072.64 1112.97 
2133 1
10253100 7977.3 85.5 1621.9 230.67 -818.053 849.952 
2133.5 2
10253302 8504.78 287.667 1486.89 0 0 0 
10253100 8255.67 -355.889 1634.56 544.749 -863.775 1021.2 
2134 2
10253302 8758.78 -366.111 1561 529.167 -1362.04 1461.22 
10253100 8615 -1150.33 1706.11 748.611 -1655.09 1816.52 
2134.5 2
10253302 9089.5 -847.9 1593.8 649.749 -946.54 1148.09 
10253100 8851.7 -1598 1728.1 465.029 -879.502 994.875 
2135 2
10253302 9386.22 -1339.22 1604.89 577.281 -955.88 1116.67 
10253100 9125.11 -2011.44 1766.78 531.928 -804.367 964.341 
2135.5 2
10253302 9854.78 -1806.89 1611.22 966.094 -964.261 1364.97 
10253100 9553.44 -2410.67 1741.78 883.162 -823.139 1207.28 
2136 2
10253302 10237.1 -2293.3 1625.3 764.644 -972.822 1237.36 
10253100 9995.4 -2757.8 1741 883.911 -694.267 1123.97 
2136.5 2
10253302 10665.5 -2723 1611.15 860.164 -862.851 1218.36 
10253100 10322.4 -3226.77 1699 656.596 -941.705 1148.01 
2137 2
10253302 10886.2 -2967.12 1549.12 438.819 -485.338 654.305 
10253100 10601.1 -3466.62 1661.31 554.156 -476.85 731.078 
2137.5 2
10253302 11048.8 -3118.07 1580.47 318.224 -295.385 434.187 
10253100 10751 -3662.53 1645.8 293.297 -383.382 482.706 
2138 2
10253302 11360.1 -3455.71 1603.07 643.123 -697.619 948.83 
10253100 10882.5 -4043.07 1628.71 271.694 -786.236 831.856 
2138.5 2
10253302 11573.1 -3747.18 1548.55 438.312 -599.727 742.826 
10253100 11184.8 -4391.91 1632.91 622.054 -717.773 949.815 
2139 2
10253302 11955.7 -4187.64 1568.82 745.88 -858.586 1137.32 
10253100 11626.5 -4890 1778.18 860.89 -970.937 1297.63 
2139.5 2
10253302 12176.1 -4551.45 1556.64 434.642 -717.59 838.957 
10253100 11809.5 -5208.82 1658.82 361.126 -628.833 725.15 
2140 2
10253302 12344.6 -4945.5 1560.4 327.839 -766.625 833.782 
10253100 12156.2 -5508.1 1621.2 674.425 -582.26 890.997 
2140.5 2
10253302 12680.5 -5507.9 1559.5 694.008 -1161.98 1353.46 
10253100 12678.2 -6210.8 1684.9 1078.51 -1451.86 1808.61 
2141 2
10253302 13181.4 -5599.45 1568.55 1001.73 -183.109 1018.33 
10253100 13079.5 -6264.73 1700 802.509 -107.855 809.724 
2141.5 2
10253302 13457.8 -5852.7 1619 542.032 -496.56 735.099 
10253100 13469.7 -6383.1 1684.4 765.187 -232.103 799.615 
2142 1
10253100 13837 -6676 1682.22 749.592 -597.755 958.749 
2142.5 1
10253100 13664.7 -7278.6 1672.2 -343.227 -1200.4 1248.5 
2143 1
10253100 13962.7 -7816.67 1687.89 594.744 -1073.99 1227.67 
2143.5 1
10253100 14651.8 -8367.89 1719.89 1432.66 -1145.99 1834.62 
2144 1
10253100 15079.9 -8873.67 1729 842.738 -995.626 1304.41 
2144.5 1
10253100 15364.9 -8965.78 1731.89 576.923 -186.46 606.306 
2145 1
10253100 15913.1 -9440 1728.1 1089.88 -942.788 1441.07 
2145.5 1
10253100 16420 -10095.4 1772.7 984.272 -1272.62 1608.84 
2146 1
10253100 16737.4 -10598.2 1858.33 643.904 -1019.92 1206.17 
2146.5 1
10253100 17002.8 -10920.3 1811.3 534.991 -649.35 841.351 
2147 1
10253100 17370.3 -11306 1818.67 738.019 -774.498 1069.82 
2147.5 1
10253100 17776.2 -11568.8 1750.8 808.499 -523.506 963.187 
2148 1
10253100 18374.6 -11742.1 1709.11 1182.52 -342.512 1231.13 
2148.5 1
10253100 19149.1 -11922.1 1722.7 1530.72 -355.709 1571.51 
2149 1
10253100 19630.4 -11982.6 1762 940.039 -118.164 947.437 
2149.5 1
10253100 20133.2 -12186.1 1795.3 995.644 -402.97 1074.1 
2150 1
10253100 20662.9 -12377.9 1776.44 1083.21 -392.206 1152.03 
2150.5 1
10253100 20975.3 -12513.7 1760.6 640.187 -278.301 698.062 
2151 1
10253100 21291.8 -12733.1 1751.5 615.759 -426.848 749.238 
2151.5 1
10253100 21782 -12985.3 1735.4 972.619 -500.397 1093.79 
2152 1
10253100 22190.6 -13239.4 1730.11 813.856 -506.264 958.47 
2152.5 1
10253100 22553.1 -13511.2 1690.22 739.909 -554.649 924.717 
2153 1
10253100 22998.1 -13865 1672.6 900.787 -716.149 1150.78 
2153.5 1
10253100 23694.7 -14239.9 1669.67 1407.21 -757.351 1598.06 
2154 1
10253100 24358 -14470.6 1707.1 1331.99 -463.275 1410.26 
2154.5 1
10253100 24811.8 -14625.4 1747.89 918.578 -313.45 970.586 
2155 1
10253100 25355.6 -14579.9 1703 1079.01 90.366 1082.79 
2155.5 1
10253100 25750.9 -14839.2 1655.8 764.603 -501.547 914.422 
2156 1
10253100 26300.4 -15066.2 1626.67 1112.44 -459.559 1203.63 
2156.5 1
10253100 26995.4 -15284.3 1599.8 1365.34 -428.444 1430.98 
2157 1
10253100 27650.2 -15774.4 1659 1304.43 -976.383 1629.37 
2157.5 1
10253100 28132.9 -15987 1701.33 983.028 -432.903 1074.13 
2158 1
10253100 28561.9 -16255.2 1770.11 882.716 -551.898 1041.05 
2158.5 1
10253100 29036.6 -16515 1803.2 940.022 -514.411 1071.57 
2159 1
10253100 29540.9 -16766 1737.11 992.695 -494.094 1108.86 
2159.5 1
10253100 30007.2 -16886.1 1687.11 971.528 -250.231 1003.24 
2160 1
10253100 30476.2 -16958.8 1640.4 932.361 -144.511 943.494 
2160.5 1
10253100 31079.4 -17017.1 1625 1157.77 -111.9 1163.17 
2161 1
10253100 31578.4 -17054.2 1607.33 992.136 -73.8016 994.877 
2161.5 1
10253100 31885.7 -16994.7 1600 789.774 153.099 804.477 
2162.5 1
10253100 34111.7 -17231.7 1467.33 1730.95 -184.292 1740.73 
2163 1
10253100 34560.8 -17168.8 1552.56 1439.46 201.567 1453.5 
2163.5 1
10253100 35186.1 -17270.8 1557.9 1268.4 -206.942 1285.17 
2164 1
10253100 35807.7 -17370.3 1576.78 1228.39 -196.706 1244.04 
2164.5 1
10253100 36480.2 -17489.2 1565.3 1323.88 -233.99 1344.4 
2165 1
10253100 37140.6 -17718 1544.38 1345.06 -465.988 1423.49 
2165.5 1
10253100 37835.7 -17726.9 1563.2 1412.75 -18.0894 1412.87 
2166 1
10253100 38595.7 -17764.6 1611.89 1442.06 -71.4527 1443.83 
2166.5 1
10253100 39233 -17847.3 1617.67 1300.68 -168.934 1311.61 
2167 1
10253100 39764.6 -17927.9 1602.44 1114.37 -168.88 1127.1 
2167.5 1
10253100 40397.4 -17999.9 1583.2 1253.16 -142.596 1261.24 
2168 1
10253100 41012.8 -18087 1521.44 1223.42 -173.161 1235.61 
2168.5 1
10253100 41505.9 -18158.6 1501.4 965.014 -140.117 975.133 
2169 1
10253100 41999.4 -18259.1 1502.56 983.156 -200.221 1003.34 
2169.5 1
10253100 42695.4 -18413.1 1488.5 1408.82 -311.718 1442.89 
2170 1
10253100 43202.6 -18412.8 1486.33 1006.26 0.63933 1006.26 
2170.5 1
10253100 43854.3 -18466.5 1473.2 1285.49 -105.961 1289.85 
2171 1
10253100 44484.2 -18606.3 1473.56 1252.33 -277.999 1282.82 
2171.5 1
10253100 44900 -18820 1471.33 886.52 -455.579 996.73 
