# Supplementary material for: Intrinsic group behaviour II: On the dependence of triad spatial dynamics on social and personal features; and on the effect of social interaction on small group dynamics
Source: PLoS One. 2019 Dec 3;14(12):e0225704. doi: 10.1371/journal.pone.0225704 (PMC6890182; doi:10.1371/journal.pone.0225704)
Supplement: S1 Data Set — (ZIP) [file pone.0225704.s001.zip › set_2_int/group_traj_dyad_int/traj_2_0217_48.dat]

2 10243400 10243900 0 0 0 1 2 1 0 20 20 20 1771.53 1793.49 1749.56 
2073.5 1
10243400 42575 -22945 1675 0 0 0 
2074 1
10243400 42341.7 -22797.9 1702.56 -870.647 548.922 1029.24 
2074.5 1
10243400 41768.9 -22500.7 1743 -1159.45 601.597 1306.23 
2075 1
10243400 41141.6 -22237.8 1728.4 -1218.06 510.485 1320.7 
2075.5 1
10243400 40588.3 -21935 1693.67 -1145.48 626.915 1305.81 
2076 1
10243400 39793.4 -21373 1796.8 -1642.42 1161.16 2011.43 
2076.5 1
10243400 39072.1 -21075.9 1803.91 -1389.81 572.429 1503.08 
2077 1
10243400 38493.8 -21172.3 1793.42 -1163.5 -194.013 1179.56 
2077.5 1
10243400 37991.1 -21025.2 1802.45 -964.957 282.441 1005.44 
2078 1
10243400 37581.4 -20887.2 1830.82 -831.09 279.919 876.963 
2078.5 1
10243400 37165.2 -20864.3 1823.7 -844.145 46.4134 845.42 
2079 2
10243900 35734.8 -19933.2 1717.5 0 0 0 
10243400 36665 -20551.2 1817.11 -1002.4 627.41 1182.56 
2079.5 2
10243900 35280.1 -19765.7 1726.5 -1273.53 469.328 1357.26 
10243400 35861.7 -20420.1 1803.6 -1636.05 267.051 1657.7 
2080 2
10243900 34654.3 -19506.5 1793.5 -1205.78 499.422 1305.12 
10243400 34830.3 -20092.2 1772.9 -1987.28 631.792 2085.3 
2080.5 2
10243900 34142.9 -19281.8 1795.78 -1035.25 454.903 1130.78 
10243400 34196 -19910.1 1769.22 -1284.01 368.601 1335.87 
2081 2
10243900 33563.3 -19144.8 1801.7 -1185.25 280.118 1217.9 
10243400 33693.4 -19711.6 1770 -1027.81 405.953 1105.08 
2081.5 2
10243900 33043.4 -19044.6 1775.7 -1021.41 196.857 1040.21 
10243400 33210 -19584.1 1710.9 -949.705 250.491 982.184 
2082 2
10243900 32380.9 -18861.7 1782.33 -1338.41 369.562 1388.49 
10243400 32535.8 -19405.2 1711 -1362.07 361.369 1409.19 
2082.5 2
10243900 31699.6 -18635 1694.44 -1422.41 473.208 1499.06 
10243400 32101.7 -19257.9 1677.78 -906.286 307.585 957.06 
2083 2
10243900 31062.3 -18267.4 1627.1 -1256.91 725.049 1451.04 
10243400 31400.2 -19042.7 1563.9 -1383.56 424.436 1447.2 
2083.5 2
10243900 30399.4 -18057.7 1642.6 -1267.5 400.956 1329.4 
10243400 30785.6 -18691.7 1541.3 -1175.14 671.128 1353.28 
2084 2
10243900 29612 -17831.7 1667.67 -1571.66 451.164 1635.13 
10243400 30012.4 -18671 1509.78 -1543.22 41.3174 1543.78 
2084.5 2
10243900 29017.4 -17937.1 1685.11 -1259.65 -223.399 1279.31 
10243400 29250.9 -19025.7 1513.78 -1613.47 -751.412 1779.86 
2085 2
10243900 28534.8 -17868.1 1742.2 -955.732 136.656 965.452 
10243400 28411.9 -18927.4 1637.4 -1661.36 194.587 1672.72 
2085.5 2
10243900 27993.6 -17526.9 1798.7 -1046.81 659.961 1237.48 
10243400 27702.1 -18038.9 1664.3 -1372.92 1718.57 2199.63 
2086 2
10243900 27700.8 -17257.6 1774 -593.96 546.338 807.015 
10243400 27122.1 -17456.9 1709.89 -1176.45 1180.55 1666.65 
2086.5 2
10243900 27211.9 -17129 1749 -1093.74 287.596 1130.92 
10243400 26725.8 -17238.4 1721.3 -815.455 449.566 931.169 
2087 2
10243900 25847.8 -17860.5 1644.2 -2414.29 -1294.69 2739.53 
10243400 26010.2 -17015.2 1689.9 -1360.46 424.335 1425.1 
2087.5 2
10243900 25225.2 -17433 1674.78 -1247.65 856.713 1513.47 
10243400 25227.7 -16726.2 1696.11 -1568.2 579.114 1671.72 
2088 2
10243900 24594.2 -17041.2 1707.9 -1301.08 807.835 1531.47 
10243400 24620.6 -16381.3 1822.3 -1251.68 711.18 1439.61 
2088.5 2
10243900 24083.1 -16724 1704.9 -984.778 611.175 1159.02 
10243400 24114.4 -16038.3 1786.1 -975.337 660.886 1178.16 
2089 2
10243900 23435.4 -16518.7 1693.33 -1292.73 409.847 1356.14 
10243400 23522.8 -15778.2 1775.22 -1180.88 519.117 1289.95 
2089.5 2
10243900 22955.2 -16197.7 1666.33 -1017.42 680.085 1223.79 
10243400 23082.8 -15491.3 1743.67 -932.203 607.815 1112.85 
2090 2
10243900 22376 -15946 1638.2 -1151.54 500.331 1255.53 
10243400 22506.7 -15189.1 1681.5 -1145.28 600.861 1293.33 
2090.5 2
10243900 21821 -15553.4 1618.8 -1073.5 759.381 1314.94 
10243400 21780.1 -14686.1 1656.8 -1405.42 972.921 1709.32 
2091 2
10243900 21224.9 -15198.6 1609 -1197.01 712.539 1393.03 
10243400 21186.1 -14281.6 1714.67 -1192.75 812.338 1443.1 
2091.5 2
10243900 20615.1 -14744.1 1639.1 -1229.41 916.241 1533.28 
10243400 20748.8 -13923.7 1768.3 -881.676 721.483 1139.25 
2092 2
10243900 20061.6 -14287.7 1677.67 -1102.68 909.23 1429.19 
10243400 20266.8 -13632.1 1768.11 -960.204 580.854 1122.22 
2092.5 2
10243900 19545.4 -13872.5 1677.1 -1046.97 842.123 1343.62 
10243400 19771.7 -13210.9 1821.9 -1004.21 854.384 1318.49 
2093 2
10243900 19105.9 -13415.9 1696.5 -870.297 904.158 1254.96 
10243400 19404.8 -12824.5 1821.9 -726.535 765.149 1055.13 
2093.5 2
10243900 18653.8 -12953.9 1711.6 -889.961 909.449 1272.45 
10243400 19022.5 -12440.8 1792.3 -752.559 755.315 1066.23 
2094 2
10243900 18165.7 -12477.7 1696.89 -996.19 971.905 1391.76 
10243400 18537.1 -12030.3 1777.44 -990.59 837.687 1297.3 
2094.5 2
10243900 17484.3 -12033.1 1665.6 -1390.54 907.279 1660.35 
10243400 17883.2 -11544.5 1746.9 -1334.51 991.497 1662.52 
2095 2
10243900 16741.7 -11569.2 1666.4 -1428.08 892.115 1683.83 
10243400 16924.2 -10976.3 1726 -1844.23 1092.69 2143.63 
2095.5 2
10243900 16300 -11151.3 1711.67 -894.13 845.884 1230.85 
10243400 16432.7 -10440.8 1720 -995.007 1084.05 1471.47 
2096 2
10243900 15937.3 -10686.3 1715 -722.51 926.361 1174.8 
10243400 15993.1 -9924 1746.1 -875.631 1029.44 1351.47 
2096.5 2
10243900 15387.8 -10132.5 1755 -1073.24 1081.64 1523.74 
10243400 15540.4 -9275.3 1754.9 -884.18 1266.99 1545.01 
2097 2
10243900 14930.6 -9518.1 1755.5 -896.471 1204.71 1501.66 
10243400 15082.3 -8792 1743.3 -898.235 947.647 1305.7 
2097.5 2
10243900 14492.4 -8937 1722.22 -912.824 1210.62 1516.2 
10243400 14681.2 -8324 1745.11 -835.579 975 1284.06 
2098 2
10243900 13956.6 -8417.64 1692.09 -1075.92 1042.9 1498.41 
10243400 14228.3 -7858.82 1760.45 -909.537 934.1 1303.76 
2098.5 2
10243900 13390.9 -7927 1708 -1129.24 979.314 1494.73 
10243400 13637 -7376.78 1777.33 -1180.19 962.156 1522.69 
2099 2
10243900 12814.7 -7467.4 1715.3 -1166.37 930.364 1491.98 
10243400 13159.6 -6935.1 1763 -966.397 894.085 1316.55 
2099.5 2
10243900 12358.4 -6969.5 1736.5 -903.564 985.941 1337.35 
10243400 12806 -6535.8 1790.7 -700.198 790.693 1056.16 
2100 2
10243900 11835.5 -6491.8 1728.4 -1029.33 940.354 1394.2 
10243400 12336.1 -6125.9 1809.8 -925 806.89 1227.48 
2100.5 2
10243900 11263.4 -5898.7 1700.4 -1113.04 1153.89 1603.22 
10243400 11749.3 -5506.3 1735.4 -1141.63 1205.45 1660.25 
2101 2
10243900 10707.1 -5353.7 1658.5 -1135.31 1112.24 1589.34 
10243400 11270.9 -4833.3 1728.7 -976.327 1373.47 1685.12 
2101.5 2
10243900 10281.6 -4862.6 1644.8 -880.952 1016.77 1345.32 
10243400 10797.3 -4328.8 1724.2 -980.538 1044.51 1432.64 
2102 2
10243900 9913.1 -4365.7 1637.4 -710.019 957.418 1191.96 
10243400 10342.3 -3715.2 1706.4 -876.686 1182.27 1471.85 
2102.5 2
10243900 9385.11 -3840.44 1682.11 -1088.64 1083 1535.59 
10243400 9826.22 -3245.33 1770.56 -1064.08 968.797 1439.04 
2103 2
10243900 8941.2 -3471.8 1687.6 -896.79 744.736 1165.7 
10243400 9617.4 -2885.1 1786.2 -421.863 727.744 841.178 
2103.5 2
10243900 8518.4 -3005.1 1711 -845.6 933.4 1259.47 
10243400 9351.3 -2427.1 1796 -532.2 916 1059.38 
2104 2
10243900 8221 -2388.7 1710.3 -595.992 1235.27 1371.53 
10243400 8949.2 -1906.7 1775.8 -805.812 1042.89 1317.93 
2104.5 2
10243900 7774.11 -1841 1709.44 -902.806 1106.46 1428.05 
10243400 8520.33 -1409.78 1796.67 -866.397 1003.88 1326.06 
2105 2
10243900 7514.8 -1347 1727.3 -524.921 1000 1129.4 
10243400 8141.4 -869.8 1747.2 -767.072 1093.07 1335.37 
2105.5 2
10243900 7145.7 -654.3 1681.8 -715.31 1342.44 1521.12 
10243400 7699.6 -344.8 1746.8 -856.202 1017.44 1329.76 
2106 2
10243900 6814.89 -88.7778 1654.22 -662.948 1133.31 1312.97 
10243400 7283.44 253.667 1745.89 -833.979 1199.33 1460.79 
2106.5 2
10243900 6414.5 376.1 1648.5 -805.611 935.368 1234.47 
10243400 6874.3 834.3 1735.3 -823.228 1168.28 1429.19 
2107 2
10243900 5905.67 860.222 1611.78 -999.673 951.124 1379.85 
10243400 6488.56 1279.89 1683.33 -757.848 875.42 1157.88 
2107.5 2
10243900 5443.1 1273.8 1602.1 -942.091 842.317 1263.74 
10243400 6109 1776.3 1692.4 -773.026 1011.02 1272.69 
2108 2
10243900 5185.44 1655.89 1620.78 -519.467 770.341 929.123 
10243400 5704.89 2418.33 1648.33 -814.74 1294.42 1529.49 
2108.5 2
10243900 4644.7 2172.4 1634 -1110.36 1060.6 1535.5 
10243400 5315.4 2805.4 1577.8 -799.772 794.798 1127.54 
2109 2
10243900 4125.1 2688.9 1642 -1020.83 1014.73 1439.36 
10243400 4819.5 3147.5 1546 -974.263 672.102 1183.6 
2109.5 2
10243900 3943.11 3262.11 1643.44 -362.528 1141.85 1198.02 
10243400 4423.56 3515.67 1632.33 -788.734 733.4 1077.02 
2110 2
10243900 3669.6 3447.5 1674.5 -558.186 378.345 674.327 
10243400 3923.2 3975.4 1716.6 -1021.13 938.231 1386.72 
2110.5 2
10243900 3379 3768 1688.5 -569.804 628.431 848.294 
10243400 3925.5 4505.4 1722.8 4.5098 1039.22 1039.23 
2111 2
10243900 3064.2 4147.4 1679 -617.255 743.922 966.656 
10243400 3627.6 4908.5 1845 -584.118 790.392 982.809 
2111.5 2
10243900 2757.7 4552.2 1668.6 -608.135 803.175 1007.43 
10243400 3391.2 5213.1 1848 -469.048 604.365 765.025 
2112 2
10243900 2675 5089.33 1693.22 -165.731 1076.42 1089.1 
10243400 3218.89 5421.89 1845.11 -345.313 418.415 542.505 
2112.5 2
10243900 2371 5491.6 1703.1 -625.514 827.709 1037.48 
10243400 3029.7 5617.5 1846.7 -389.278 402.492 559.944 
2113 2
10243900 2174.4 5962.2 1709.3 -385.49 922.745 1000.03 
10243400 2657.8 5911.4 1847 -729.216 576.275 929.434 
2113.5 2
10243900 2020.89 6422.78 1710.67 -310.123 930.46 980.782 
10243400 2260.89 6007.67 1846.44 -801.841 194.478 825.088 
2114 2
10243900 2072.3 6814.6 1721.4 102.413 780.522 787.212 
10243400 1682.7 6178.8 1840.7 -1151.77 340.903 1201.16 
2114.5 2
10243900 1956.4 7166 1965 -223.745 678.378 714.324 
10243400 1558.1 6407.1 1824.7 -240.541 440.734 502.101 
2115 2
10243900 1822.89 7752.78 1893.33 -267.022 1173.56 1203.55 
10243400 1461.22 6764.44 1799.11 -193.756 714.689 740.487 
2115.5 2
10243900 1627.89 8148.78 1809.33 -409.664 831.933 927.328 
10243400 1304.22 7298.33 1773.89 -329.832 1121.62 1169.11 
2116 2
10243900 1585.9 8746.1 1781 -84.1461 1197.04 1199.99 
10243400 1261.1 7970.6 1775.3 -86.4173 1347.23 1350 
2116.5 2
10243900 1386.2 9450.6 1768.7 -384.038 1354.81 1408.19 
10243400 1241.1 8606.5 1759.1 -38.4615 1222.88 1223.49 
2117 2
10243900 956 9809.89 1745.22 -885.185 739.278 1153.29 
10243400 1177.78 9227.22 1741.67 -130.293 1277.21 1283.83 
2117.5 2
10243900 631.3 9569.8 1744 -654.637 -484.05 814.159 
10243400 1955.5 10004.1 1735.4 1567.99 1566.29 2216.27 
2118 2
10243900 592.6 9102.7 1744 -76.3314 -921.302 924.458 
10243400 2175.5 10648.1 1734.9 433.925 1270.22 1342.29 
2118.5 1
10243900 669.2 8704.1 1744 150.491 -783.104 797.433 
2119 1
10243900 917.889 8336.44 1743.11 499.375 -738.264 891.297 
2119.5 1
10243900 1315.2 7828.9 1714.9 796.215 -1017.12 1291.7 
2120 1
10243900 1509.44 7432.11 1781 379.384 -774.978 862.858 
2120.5 1
10243900 1704.44 6976.44 1878.78 407.098 -951.287 1034.74 
2121 1
10243900 1796.6 6570.3 1862 186.173 -820.494 841.35 
2121.5 1
10243900 1974.33 6193.33 1872.56 349.869 -742.06 820.403 
2122 1
10243900 2057.9 5820.3 1875.7 170.893 -762.849 781.757 
2122.5 1
10243900 2390.1 5389.2 1895.7 641.313 -832.239 1050.67 
2123 1
10243900 2940.78 5054.89 1791.44 1123.83 -682.268 1314.72 
2123.5 1
10243900 3093.3 4516.8 1711.2 306.886 -1082.67 1125.33 
2124 1
10243900 3251.8 4023.1 1650.9 306.576 -954.932 1002.94 
2124.5 1
10243900 3506.4 3636.4 1634.3 500.196 -759.725 909.603 
2125 1
10243900 3819.22 3252.22 1655.56 641.029 -787.25 1015.22 
2125.5 1
10243900 4172.5 2864.7 1612.1 716.588 -786.049 1063.66 
2126 1
10243900 4604.44 2377.67 1530.78 876.155 -987.897 1320.45 
2126.5 1
10243900 4967 1969.5 1544.1 730.959 -822.917 1100.68 
2127 1
10243900 5359.11 1662.56 1571.89 792.144 -620.09 1005.98 
2127.5 1
10243900 5571.8 1088.5 1570.3 425.378 -1148.11 1224.38 
2128 1
10243900 5836.8 575.6 1602.6 512.573 -992.07 1116.66 
2128.5 1
10243900 6102.33 69.7778 1623.67 533.199 -1015.71 1147.15 
2129 1
10243900 6428.2 -422.1 1601.9 649.137 -979.836 1175.35 
2129.5 1
10243900 6722.44 -891.222 1613.67 599.276 -955.442 1127.83 
2130 1
10243900 7041.4 -1261 1598.9 637.911 -739.556 976.664 
2130.5 1
10243900 7303.5 -1702.6 1643.1 506.963 -854.159 993.277 
2131 1
10243900 7550.56 -2047.22 1636 484.423 -675.73 831.43 
2131.5 1
10243900 7835.56 -2346.67 1631.44 576.923 -606.163 836.824 
2132 1
10243900 8130.67 -2675.44 1627.11 603.499 -672.347 903.472 
2132.5 1
10243900 8490.89 -3161.78 1640.67 733.65 -990.496 1232.61 
2133 1
10243900 8807.8 -3556.5 1646.7 622.615 -775.486 994.499 
2133.5 1
10243900 9180.56 -3964.22 1699.67 729.463 -797.891 1081.09 
2134 1
10243900 9496.78 -4388.89 1649.44 658.796 -884.722 1103.06 
2134.5 1
10243900 9843.6 -4760.4 1585.2 681.38 -729.884 998.504 
2135 1
10243900 10024.2 -5104.67 1571.89 351.405 -669.78 756.366 
2135.5 1
10243900 10238.6 -5454.56 1564.89 441.924 -721.42 846.017 
2136 1
10243900 10546 -5895.7 1565.6 614.889 -882.289 1075.42 
2136.5 1
10243900 10850.3 -6319 1566.85 611.06 -850 1046.85 
2137 1
10243900 11175.4 -6587.5 1531.38 646.257 -533.797 838.205 
2137.5 1
10243900 11421.5 -6866.33 1518.8 481.719 -545.662 727.874 
2138 1
10243900 11577.9 -7111.29 1522.93 323.131 -506.1 600.459 
2138.5 1
10243900 11962.4 -7351.09 1600.91 791.019 -493.426 932.298 
2139 1
10243900 12479.3 -7578.36 1609.55 1007.62 -443.027 1100.71 
2139.5 1
10243900 12775.2 -7877.82 1665 583.647 -590.64 830.361 
2140 1
10243900 12920.5 -8000.1 1696.7 282.72 -237.902 369.497 
2140.5 1
10243900 13159 -8288.4 1654 492.769 -595.661 773.067 
2141 1
10243900 13284.8 -8610.64 1632.45 251.636 -644.473 691.857 
2141.5 1
10243900 13493.1 -8827.1 1613.1 408.396 -424.439 589.012 
2142 1
10243900 13652.1 -9332.56 1603.67 324.512 -1031.54 1081.38 
2142.5 1
10243900 13788.1 -9927.8 1571.6 270.894 -1185.75 1216.3 
2143 1
10243900 14029.2 -10507.6 1531.78 481.282 -1157.2 1253.29 
2143.5 1
10243900 14273.4 -11005.8 1511.67 507.739 -1035.81 1153.56 
2144 1
10243900 14550.2 -11547.6 1495.33 544.838 -1066.49 1197.6 
2144.5 1
10243900 14826 -12024.7 1470.11 558.255 -965.812 1115.55 
2145 1
10243900 15197 -12468.8 1459.9 737.575 -882.969 1150.5 
2145.5 1
10243900 15512.4 -12947 1445.5 612.427 -928.544 1112.32 
2146 1
10243900 15770.8 -13217 1422.44 524.093 -547.667 758.032 
2146.5 1
10243900 16341.1 -13656.9 1388.7 1149.84 -886.895 1452.14 
2147 1
10243900 16789.7 -13975 1336.89 900.736 -638.755 1104.23 
2147.5 1
10243900 17214.8 -14249.2 1308.4 846.879 -546.215 1007.75 
2148 1
10243900 17684.4 -14477 1333.44 928.151 -450.198 1031.57 
2148.5 1
10243900 18425.9 -14517.4 1387.4 1465.33 -79.8419 1467.5 
2149 1
10243900 18867.3 -14723 1465.4 862.109 -401.562 951.044 
2149.5 1
10243900 19366.2 -14980.6 1452.4 987.921 -510.099 1111.84 
2150 1
10243900 19832.7 -15242 1449.44 953.92 -534.56 1093.49 
2150.5 1
10243900 20296.5 -15446.6 1464.2 950.478 -419.262 1038.84 
2151 1
10243900 20775.5 -15668.9 1447.1 931.907 -432.49 1027.37 
2151.5 1
10243900 21238.8 -15943.9 1420.3 919.246 -545.635 1068.99 
2152 1
10243900 21631.4 -16172 1444.67 782.16 -454.382 904.565 
2152.5 1
10243900 22132.9 -16379.7 1359.56 1023.36 -423.81 1107.64 
2153 1
10243900 22561.7 -16513.8 1395.5 868.039 -271.525 909.515 
2153.5 1
10243900 22884.2 -16691.2 1501.78 651.56 -358.429 743.641 
2154 1
10243900 23203.6 -16926.5 1533.4 641.321 -472.445 796.553 
2154.5 1
10243900 23462.3 -17264.2 1523.89 523.752 -683.648 861.215 
2155 1
10243900 23758.4 -17605 1487.1 587.434 -676.146 895.685 
2155.5 1
10243900 24118.6 -17817.7 1438.1 696.712 -411.412 809.115 
2156 1
10243900 24446.9 -17991 1416.56 664.552 -350.81 751.463 
2156.5 1
10243900 24707.3 -18218 1430.4 511.613 -445.972 678.704 
2157 1
10243900 24909.9 -18458.3 1435.67 403.564 -478.752 626.152 
2157.5 1
10243900 25084.8 -18561.6 1436 356.189 -210.229 413.602 
2158 1
10243900 25126.2 -18549.2 1436 85.2766 25.3772 88.9725 
2158.5 1
10243900 25112.2 -18301.9 1442.8 -27.7668 489.747 490.533 
2159 1
10243900 24962.1 -18131.7 1451.33 -295.451 335.105 446.751 
2159.5 1
10243900 24955.4 -18276.8 1449.22 -13.8889 -302.315 302.634 
2160 1
10243900 24853 -18172.4 1449 -203.667 207.51 290.759 
