# Supplementary material for: Intrinsic group behaviour II: On the dependence of triad spatial dynamics on social and personal features; and on the effect of social interaction on small group dynamics
Source: PLoS One. 2019 Dec 3;14(12):e0225704. doi: 10.1371/journal.pone.0225704 (PMC6890182; doi:10.1371/journal.pone.0225704)
Supplement: S1 Data Set — (ZIP) [file pone.0225704.s001.zip › set_2_int/group_traj_dyad_int/traj_2_0217_47.dat]

2 10240101 10240200 0 0 0 1 0 1 0 20 20 20 1651.55 1664.19 1638.91 
2041.5 1
10240101 43159 -18139.3 1541 0 0 0 
2042 2
10240200 43230.2 -18915.2 1135 0 0 0 
10240101 43034 -18107.9 1532.22 -411.184 103.436 423.995 
2042.5 2
10240200 42738.5 -18759 1135 -1087.94 345.686 1141.54 
10240101 42622 -18175.7 1544.9 -861.925 -141.864 873.521 
2043 2
10240200 42323.5 -18650.5 1398.27 -796.458 208.341 823.256 
10240101 42052.2 -17927.5 1521.73 -1093.7 476.304 1192.92 
2043.5 2
10240200 41996.8 -18553.1 1578.4 -638.175 190.146 665.9 
10240101 41291.6 -17586.7 1447.7 -1485.51 665.714 1627.86 
2044 2
10240200 41492.6 -18448.8 1564.67 -1000.49 206.989 1021.67 
10240101 40756.7 -17570.1 1504.89 -1061.38 32.9145 1061.89 
2044.5 2
10240200 40885.8 -18443.3 1554.6 -1213.51 10.9556 1213.56 
10240101 40332.1 -17601.4 1535.3 -849.133 -62.5778 851.436 
2045 2
10240200 40104.4 -18643.2 1527.78 -1578.5 -403.883 1629.35 
10240101 39698.7 -17519 1530.67 -1279.66 166.465 1290.45 
2045.5 2
10240200 39354 -18659.2 1548.7 -1522.2 -32.4093 1522.54 
10240101 39018.4 -17658.7 1531.3 -1379.85 -283.367 1408.65 
2046 2
10240200 38546.9 -18633.3 1568.33 -1607.79 51.5272 1608.62 
10240101 38262.7 -17520.1 1534.89 -1505.44 276.073 1530.55 
2046.5 2
10240200 37736.6 -18664.9 1627.22 -1677.71 -65.3324 1678.98 
10240101 37520.7 -17681.9 1535 -1536.23 -334.944 1572.32 
2047 2
10240200 36858.2 -18551.9 1624 -1708.86 219.823 1722.94 
10240101 36732.1 -17772.4 1570.6 -1534.18 -176.092 1544.25 
2047.5 2
10240200 36064.2 -18618.3 1608.11 -1594.33 -133.4 1599.9 
10240101 35946.8 -17626 1599.78 -1576.95 293.976 1604.12 
2048 2
10240200 35474.9 -18624.2 1617.67 -1215.12 -12.142 1215.18 
10240101 35242.8 -17654.9 1611.44 -1451.55 -59.5647 1452.77 
2048.5 2
10240200 34727.9 -18576.4 1685.1 -1417.44 90.7443 1420.34 
10240101 34652.5 -17646.9 1603.7 -1120.07 15.1592 1120.17 
2049 2
10240200 34153.7 -18523.4 1655.22 -1117.19 103.026 1121.93 
10240101 34224.7 -17455.8 1575.89 -832.361 371.833 911.638 
2049.5 2
10240200 33689.4 -18552.7 1621.11 -969.149 -61.0067 971.067 
10240101 33677.6 -17373.3 1565.78 -1142.19 172.118 1155.09 
2050 2
10240200 33167.2 -18480.8 1586.6 -1040.33 143.161 1050.13 
10240101 32854.5 -17526 1579.1 -1639.55 -304.117 1667.52 
2050.5 2
10240200 32678.7 -18535.7 1592 -990.94 -111.291 997.17 
10240101 32194.2 -17243.1 1556.89 -1339.31 573.811 1457.05 
2051 2
10240200 32135.3 -18562.4 1578.6 -1084.56 -53.3599 1085.88 
10240101 31552.4 -17173.4 1483.7 -1281.08 139.144 1288.62 
2051.5 2
10240200 31334.4 -18450.6 1506.56 -1589 221.914 1604.42 
10240101 31115.7 -17232.7 1444 -866.534 -117.593 874.477 
2052 2
10240200 30601.3 -18242.5 1431.7 -1463.36 415.281 1521.15 
10240101 30522.3 -17097.4 1527.9 -1184.36 269.993 1214.75 
2052.5 2
10240200 29776.2 -17955 1515.78 -1624.17 565.945 1719.95 
10240101 29841.3 -16978.6 1621.44 -1340.49 233.946 1360.75 
2053 2
10240200 29125.7 -17745.9 1564.11 -1358.15 436.558 1426.59 
10240101 29303.1 -16812.2 1691.89 -1123.64 347.251 1176.07 
2053.5 2
10240200 28417.2 -17620.4 1628.2 -1411.29 249.978 1433.26 
10240101 28650.5 -16812.6 1628 -1300.02 -0.752545 1300.02 
2054 2
10240200 27762.5 -17454.9 1638.8 -1271.26 321.359 1311.25 
10240101 28014.5 -16590 1736.6 -1234.95 432.233 1308.41 
2054.5 2
10240200 27172.3 -17376 1656.67 -1168.65 156.238 1179.04 
10240101 27268 -16425.6 1682.89 -1478.22 325.633 1513.66 
2055 2
10240200 26405.2 -17218 1634.33 -1601.48 329.854 1635.1 
10240101 26652.8 -16302.3 1609.67 -1284.39 257.249 1309.9 
2055.5 2
10240200 25613.7 -16895.2 1637.2 -1573.6 641.75 1699.43 
10240101 25614.9 -15860.1 1637.7 -2063.38 879.192 2242.88 
2056 2
10240200 24757.7 -16561.9 1674.89 -1688.43 657.418 1811.9 
10240101 25006.2 -15656.8 1683.67 -1200.55 401.03 1265.76 
2056.5 2
10240200 24165.2 -16272.4 1651.89 -1199.28 585.92 1334.76 
10240101 24362.2 -15522.6 1644.67 -1303.64 271.705 1331.66 
2057 2
10240200 23559.9 -16004.1 1646.3 -1177.67 522.071 1288.2 
10240101 23842.9 -15238.5 1596 -1010.35 552.637 1151.62 
2057.5 2
10240200 22899 -15680 1600.89 -1343.29 658.74 1496.12 
10240101 23285.1 -14962.6 1617.44 -1133.72 560.863 1264.86 
2058 2
10240200 22362.5 -15458.7 1651 -1068.73 440.837 1156.08 
10240101 22465.8 -14674.7 1587.5 -1632.09 573.417 1729.9 
2058.5 2
10240200 21654.8 -15199 1613.78 -1393.15 511.22 1483.99 
10240101 21699.9 -14354.9 1547.33 -1507.7 629.549 1633.86 
2059 2
10240200 21087.2 -14841.9 1584.33 -1172.64 737.833 1385.45 
10240101 21233.4 -13922.4 1660.33 -963.728 893.48 1314.18 
2059.5 2
10240200 20556.4 -14562.1 1588 -1065.82 561.803 1204.82 
10240101 20831.4 -13645 1694.33 -807.229 557.117 980.815 
2060 2
10240200 19980.5 -14199.3 1658.3 -1120.51 705.858 1324.31 
10240101 20459.3 -13366.7 1703.5 -724.016 541.44 904.078 
2060.5 2
10240200 19392.6 -13862.4 1642.56 -1178.25 675.061 1357.93 
10240101 19927.8 -13043.1 1656 -1065.17 648.475 1247.04 
2061 2
10240200 18875.9 -13354.2 1633.78 -1080.89 1063.23 1516.17 
10240101 19595.9 -12736.3 1650.44 -694.328 641.795 945.511 
2061.5 2
10240200 18408.2 -12965.2 1632.89 -954.422 793.878 1241.44 
10240101 19024.3 -12302.9 1634.56 -1166.44 884.58 1463.92 
2062 2
10240200 17803.2 -12450.7 1602 -1161.23 987.631 1524.42 
10240101 18576.4 -11828.4 1663.67 -859.672 910.642 1252.32 
2062.5 2
10240200 17045.6 -11846.6 1589.44 -1524.48 1215.52 1949.75 
10240101 17956.3 -11335.2 1600.22 -1247.71 992.399 1594.25 
2063 2
10240200 16288.8 -11294.8 1647.4 -1472.29 1073.45 1822.07 
10240101 17133.5 -10759 1560.7 -1600.84 1121.05 1954.34 
2063.5 2
10240200 15843.7 -10731.1 1650.33 -879.71 1114.01 1419.47 
10240101 16532.3 -9998.89 1635.89 -1188.08 1502.2 1915.23 
2064 2
10240200 15467.3 -10182 1675.33 -763.354 1113.82 1350.29 
10240101 16143.8 -9318.33 1637.89 -788.145 1380.44 1589.58 
2064.5 2
10240200 15007.1 -9514.78 1691.11 -945.015 1370.07 1664.37 
10240101 15689.4 -8815.11 1666.89 -932.923 1033.31 1392.15 
2065 2
10240200 14533.6 -8785.8 1740.3 -935.793 1440.67 1717.91 
10240101 15315 -8296.4 1633.5 -740.009 1025.12 1264.31 
2065.5 2
10240200 14062 -8205.78 1707.78 -906.923 1115.43 1437.6 
10240101 14965.2 -7725.11 1638.44 -672.65 1098.63 1288.2 
2066 2
10240200 13680.2 -7609.67 1644.67 -788.797 1231.63 1462.57 
10240101 14489.1 -7107 1623.89 -983.701 1277.09 1612.02 
2066.5 2
10240200 13184.2 -7028.33 1658.67 -1031.19 1208.59 1588.72 
10240101 14041.7 -6609.89 1610.33 -930.238 1033.5 1390.49 
2067 2
10240200 12804.3 -6560.5 1663.2 -747.878 920.932 1186.35 
10240101 13731.6 -6198 1616.1 -610.367 810.805 1014.87 
2067.5 2
10240200 12406.4 -6040.44 1644 -783.18 1023.73 1288.95 
10240101 13373.3 -5934.11 1607.56 -705.249 519.466 875.912 
2068 2
10240200 11969.5 -5422.5 1644 -873.889 1235.89 1513.64 
10240101 13139.8 -5688 1615.6 -467.067 492.222 678.553 
2068.5 2
10240200 11251.8 -4655.78 1634.67 -1410.06 1506.33 2063.33 
10240101 12739.6 -5233.78 1616.33 -786.335 892.382 1189.4 
2069 2
10240200 11037.8 -4451.44 1634.22 -447.699 427.476 619.007 
10240101 12285 -4590.67 1616 -950.953 1345.42 1647.56 
2069.5 2
10240200 10563.7 -4127.8 1617 -933.224 637.095 1129.95 
10240101 11717.5 -3578 1615.1 -1117.13 1993.44 2285.12 
2070 2
10240200 9910.89 -3648.22 1669.44 -1262.69 927.617 1566.8 
10240101 11112.1 -2949.56 1596.44 -1170.96 1215.56 1687.82 
2070.5 2
10240200 9438.2 -3199.3 1716.9 -956.86 908.749 1319.62 
10240101 10614 -2610.1 1596.1 -1008.32 687.157 1220.2 
2071 2
10240200 9084.56 -2754.44 1683.78 -732.183 921.026 1176.6 
10240101 10142.8 -2095.33 1567.44 -975.615 1065.77 1444.88 
2071.5 2
10240200 8634.6 -2259.5 1675.5 -899.911 989.889 1337.8 
10240101 9609.1 -1633.9 1496.2 -1067.36 922.867 1411 
2072 2
10240200 8203.1 -1779.5 1684.5 -842.773 937.5 1260.62 
10240101 9040.8 -1155 1525.1 -1109.96 935.352 1451.52 
2072.5 2
10240200 7947.44 -1374.44 1681.11 -519.625 823.284 973.553 
10240101 8754.22 -774.222 1571.56 -582.475 773.939 968.637 
2073 2
10240200 7742 -878.6 1678.3 -420.993 1016.07 1099.84 
10240101 8369.5 -275.3 1583.7 -788.365 1022.38 1291.04 
2073.5 2
10240200 7473.1 -338.3 1650.9 -521.124 1047.09 1169.6 
10240101 8403.9 463 1495.1 66.6667 1430.81 1432.37 
2074 2
10240200 7474.22 266.778 1670.11 2.2091 1191.1 1191.1 
10240101 8338.78 1267 1441.89 -128.193 1582.68 1587.86 
2074.5 2
10240200 7488.2 962.9 1668 28.2951 1409.15 1409.44 
10240101 8214.3 2055.6 1358 -251.979 1596.36 1616.12 
2075 2
10240200 7540.1 1728.9 1605.5 100.777 1487.38 1490.79 
10240101 8154.8 2879.5 1297 -115.534 1599.81 1603.97 
2075.5 2
10240200 7525 2400.33 1565.56 -31.2629 1390.13 1390.48 
10240101 8136.89 3391.67 1294.78 -37.083 1060.39 1061.03 
2076 2
10240200 7442.4 2937.5 1566.7 -170.661 1109.85 1122.89 
10240101 7905.4 3692.7 1299 -478.283 621.97 784.602 
2076.5 1
10240200 7285 3363.18 1568 -303.276 820.196 874.47 
2077 1
10240200 7151.17 3788.92 1568 -269.282 856.609 897.938 
2077.5 1
10240200 6700.64 4750 1599.36 -864.741 1844.69 2037.32 
