# Supplementary material for: Intrinsic group behaviour II: On the dependence of triad spatial dynamics on social and personal features; and on the effect of social interaction on small group dynamics
Source: PLoS One. 2019 Dec 3;14(12):e0225704. doi: 10.1371/journal.pone.0225704 (PMC6890182; doi:10.1371/journal.pone.0225704)
Supplement: S1 Data Set — (ZIP) [file pone.0225704.s001.zip › set_2_int/group_traj_dyad_int/traj_2_0217_46.dat]

2 10230700 10234000 0 0 0 1 2 1 0 60 60 60 1671.65 1705.73 1637.57 
1987 1
10230700 -23902.5 1498 1426.25 0 0 0 
1987.5 1
10230700 -23947.1 1542 1465 -129.275 127.536 181.597 
1988 1
10230700 -24102.7 1560.1 1479.9 -316.904 36.8635 319.041 
1988.5 1
10230700 -24100 1696.6 1473 5.30452 268.173 268.225 
1989 1
10230700 -24124.2 1617.7 1492.7 -48.6922 -158.753 166.052 
1989.5 1
10230700 -24161.8 1426.4 1476.8 -76.7347 -390.408 397.878 
1990 1
10230700 -24167.2 1494.1 1489.2 -10.6931 134.059 134.485 
1990.5 1
10230700 -24189.1 1553.5 1490.5 -43.8 118.8 126.617 
1991 1
10230700 -24175.4 1622.8 1490 27.621 139.718 142.422 
1991.5 1
10230700 -24239.9 1637 1483.8 -124.758 27.4662 127.746 
1992 1
10230700 -24197.1 1640.89 1487.11 87.8622 7.9854 88.2243 
1992.5 1
10230700 -24067.3 1685.82 1477.27 257.106 88.9689 272.064 
1993 1
10230700 -24006.3 1767.9 1456.4 120.025 161.578 201.28 
1993.5 1
10230700 -23770.4 1715.3 1440.7 475.605 -106.048 487.285 
1994 1
10230700 -23592.5 1553.5 1436.6 363.061 -330.204 490.763 
1994.5 1
10230700 -23764.7 1240.5 1450.1 -340.316 -618.577 706.012 
1995 1
10230700 -23836 1292.7 1456 -144.332 105.668 178.878 
1995.5 1
10230700 -24001.2 1536.1 1461.9 -327.129 481.98 582.51 
1996 1
10230700 -24047.9 1341.3 1442.3 -96.6874 -403.313 414.74 
1996.5 1
10230700 -24059.5 1464.6 1435.8 -23.3871 248.589 249.686 
1997 1
10230700 -24138.5 1491.9 1456.2 -156.746 54.1667 165.841 
1997.5 1
10230700 -24170.3 1305 1437.4 -63.2207 -371.571 376.911 
1998 1
10230700 -24119.3 1314.4 1442.1 101.19 18.6508 102.895 
1998.5 1
10230700 -24076.6 1242 1470.4 82.7519 -140.31 162.895 
1999 1
10230700 -24091.3 1280.44 1479 -29.9458 78.1391 83.6808 
1999.5 1
10230700 -24014.5 1263 1483.27 155.311 -35.2413 159.259 
2000 1
10230700 -23730.5 1462.6 1471.2 548.175 385.328 670.055 
2000.5 1
10230700 -23655 1513.9 1461.2 148.915 101.183 180.038 
2001 1
10230700 -23892.3 1612.6 1505.1 -476.506 198.193 516.08 
2001.5 1
10230700 -24051.1 1561.2 1506.1 -319.517 -103.421 335.838 
2002 1
10230700 -24200.1 1493.7 1503.1 -302.846 -137.195 332.472 
2002.5 1
10230700 -24197.1 1397.7 1478.1 6.06061 -193.939 194.034 
2003 1
10230700 -24034.9 1532.4 1460.8 319.291 265.157 415.037 
2003.5 1
10230700 -24072.2 1583.33 1441.89 -75.8582 103.523 128.341 
2004 1
10230700 -24124 1644.91 1425 -104.813 124.647 162.858 
2004.5 1
10230700 -24097 1666.2 1427.7 52.4272 41.3416 66.7663 
2005 1
10230700 -24107.7 1643.1 1475.9 -21.8814 -47.2393 52.061 
2005.5 1
10230700 -24085.4 1683 1489.2 44.511 79.6407 91.2353 
2006 1
10230700 -23931.3 1721.2 1534.5 300.977 74.6094 310.086 
2006.5 1
10230700 -23905.7 1659.8 1528.6 52.5667 -126.078 136.598 
2007 1
10230700 -23910.8 1645.1 1506.1 -10.2823 -29.6371 31.3701 
2007.5 1
10230700 -23986.4 1652 1500.4 -153.347 13.9959 153.984 
2008 1
10230700 -24036 1710 1489.2 -96.6862 113.06 148.764 
2008.5 1
10230700 -24080.9 1458.6 1515.4 -89.4422 -500.797 508.721 
2009 1
10230700 -24165.2 1298.6 1498.8 -167.928 -318.725 360.258 
2009.5 1
10230700 -24210.9 1344.5 1472.3 -91.9517 92.3541 130.324 
2010 1
10230700 -24282.8 1425.4 1452.9 -144.088 162.124 216.9 
2010.5 1
10230700 -24241.9 1433 1437.5 80.9901 15.0495 82.3765 
2011 1
10230700 -24012.7 1372.2 1423.3 452.071 -119.921 467.706 
2011.5 1
10230700 -23995.1 1472.2 1434.6 35.6998 202.84 205.957 
2012 1
10230700 -24054.9 1570.6 1466.1 -120.808 198.788 232.618 
2012.5 1
10230700 -24140 1466.8 1481.8 -176.556 -215.353 278.476 
2013 1
10230700 -24122.2 1413 1504.18 35.0063 -105.697 111.344 
2013.5 1
10230700 -24084.3 1441.6 1530.3 72.2935 54.5802 90.5834 
2014 1
10230700 -24106.6 1578.4 1556.3 -45.5102 279.184 282.869 
2014.5 1
10230700 -23985.7 1567.55 1535.73 241.263 -21.6658 242.234 
2015 1
10230700 -23909.1 1580 1495.4 153.255 24.9091 155.266 
2015.5 1
10230700 -23878.5 1638.5 1476 61.6935 117.944 133.104 
2016 1
10230700 -23887.4 1544.36 1483 -17.6566 -187.523 188.352 
2016.5 1
10230700 -24061 1353.07 1444.87 -356.543 -392.807 530.49 
2017 1
10230700 -23982.6 1510.33 1462 157.114 315.164 352.155 
2017.5 1
10230700 -23850.5 1600.93 1500.47 265.194 181.928 321.599 
2018 1
10230700 -23963.1 1414.42 1461.5 -224.651 -372.289 434.818 
2018.5 1
10230700 -23977.9 1347 1457.3 -28.9954 -131.931 135.08 
2019 1
10230700 -23886.4 1300.1 1457.5 186.354 -95.5193 209.408 
2019.5 1
10230700 -23858.9 1261 1458.6 55.7809 -79.3103 96.9621 
2020 1
10230700 -23999.5 1283.4 1450.2 -284.615 45.3441 288.205 
2020.5 2
10234000 -34938.3 -2713.9 1640.2 0 0 0 
10230700 -24189.5 1371.8 1445.8 -380 176.8 419.116 
2021 2
10234000 -34416.9 -2614.8 1609.5 1030.43 195.85 1048.88 
10230700 -24318 1495 1465.2 -253.953 243.478 351.815 
2021.5 2
10234000 -33880.1 -2662.1 1615.1 1075.75 -94.7896 1079.92 
10230700 -24257.4 1580.1 1459.1 121.443 170.541 209.362 
2022 2
10234000 -33368.6 -2684.8 1614.7 1016.9 -45.1292 1017.9 
10230700 -24075.6 1652.5 1447.5 361.431 143.936 389.038 
2022.5 2
10234000 -32876.7 -2784.73 1622.45 955.093 -194.034 974.603 
10230700 -23916 1648.18 1427.27 309.903 -8.38482 310.016 
2023 2
10234000 -32333.9 -2729.6 1639 1054.03 107.043 1059.46 
10230700 -23815.5 1711 1417.8 195.146 121.977 230.131 
2023.5 2
10234000 -31782.9 -2498.56 1654.67 1140.81 478.353 1237.04 
10230700 -23935.2 1766 1447.56 -247.872 113.872 272.777 
2024 2
10234000 -31273.4 -2279 1648.7 1061.44 457.407 1155.8 
10230700 -24017.9 1604 1448 -172.245 -337.5 378.913 
2024.5 2
10234000 -30737.1 -2186.8 1604.3 1070.46 184.032 1086.16 
10230700 -23865 1485.2 1437.1 305.19 -237.126 386.483 
2025 2
10234000 -30243.2 -2022.1 1546.3 983.865 328.088 1037.13 
10230700 -23797.3 1408.1 1410.5 134.861 -153.586 204.392 
2025.5 2
10234000 -29769.4 -1775.2 1520.1 940.079 489.881 1060.06 
10230700 -23770.2 1408.1 1393.7 53.7698 0 53.7698 
2026 2
10234000 -29324 -1339.27 1481.09 859.846 841.558 1203.14 
10230700 -23586.4 1357.18 1385.55 354.896 -98.2976 368.258 
2026.5 2
10234000 -28906 -1007.6 1435 827.723 656.778 1056.64 
10230700 -23607 1375.6 1380.6 -40.8641 36.4716 54.7728 
2027 2
10234000 -28524 -710.9 1469.6 784.394 609.24 993.201 
10230700 -23867.5 1376.5 1396.2 -534.908 1.84805 534.911 
2027.5 2
10234000 -28222.5 -329.7 1479.3 619.097 782.752 997.988 
10230700 -24069.3 1579.5 1461.6 -414.374 416.838 587.758 
2028 2
10234000 -27648 41.6 1467.3 1160.61 750.101 1381.9 
10230700 -24071.7 1546.3 1439.9 -4.84849 -67.0707 67.2457 
2028.5 2
10234000 -27004.1 469.4 1422.9 1270.02 843.787 1524.77 
10230700 -24072 1542.7 1422.5 -0.591716 -7.10059 7.1252 
2029 2
10234000 -26506.8 778.909 1415.55 963.724 599.824 1135.14 
10230700 -24082 1557.55 1424.82 -19.3798 28.7703 34.6887 
2029.5 2
10234000 -26080.3 1017.67 1413.44 859.848 481.366 985.42 
10230700 -24152.4 1378 1421.78 -142.025 -361.987 388.852 
2030 2
10234000 -25619.8 1281.5 1432.5 955.463 547.372 1101.15 
10230700 -24203.8 1274.3 1419 -106.547 -215.145 240.083 
2030.5 2
10234000 -25225 1495.7 1429.4 783.333 425 891.199 
10230700 -24017.5 1601.5 1403.9 369.643 649.206 747.064 
2031 2
10234000 -24762.3 1736.7 1618.9 916.238 477.228 1033.07 
10230700 -24047.8 1650.9 1394.4 -60 97.8218 114.757 
2031.5 2
10234000 -24341.5 2032.6 1709.6 836.581 588.27 1022.71 
10230700 -23986.5 1653.6 1380.5 121.869 5.36779 121.987 
2032 2
10234000 -23995.5 2579.2 1649.5 662.835 1047.13 1239.28 
10230700 -23689.9 2143.2 1410.3 568.199 937.931 1096.62 
2032.5 2
10234000 -23505.6 3016.11 1633.44 1020.72 910.231 1367.62 
10230700 -23327.7 2519.33 1542.33 754.653 783.611 1087.91 
2033 2
10234000 -22725.8 3260.8 1517.6 1604.44 503.475 1681.58 
10230700 -22873.5 2786.7 1587.9 934.499 550.137 1084.41 
2033.5 2
10234000 -22159 3353.4 1383.5 1079.62 176.381 1093.93 
10230700 -22368.8 2858.6 1511.3 961.333 136.952 971.04 
2034 2
10234000 -21687.9 3454.33 1405.44 955.601 204.733 977.286 
10230700 -21745.4 2925.78 1374.11 1264.41 136.263 1271.73 
2034.5 2
10234000 -21043.7 3425.6 1436.4 1268.09 -56.5617 1269.35 
10230700 -21258.4 2966.2 1315.8 958.749 79.5713 962.045 
2035 2
10234000 -20517.2 3461.89 1498.33 1055.07 72.7232 1057.57 
10230700 -20665.4 2955.67 1323.56 1188.29 -21.1089 1188.48 
2035.5 2
10234000 -20073.3 3461.67 1433.78 900.383 -0.450755 900.383 
10230700 -20084.1 2940.56 1340.56 1179.18 -30.6513 1179.57 
2036 2
10234000 -19425.9 3510.9 1423.2 1266.99 96.347 1270.65 
10230700 -19438.3 2973 1296.8 1263.82 63.4921 1265.41 
2036.5 2
10234000 -18729 3544 1327.89 1393.8 66.2 1395.37 
10230700 -18802.2 2991.78 1420.11 1272.16 37.5556 1272.71 
2037 2
10234000 -18219.7 3586.9 1385 1028.89 86.6667 1032.53 
10230700 -18332 3056.7 1383.2 949.944 131.156 958.955 
2037.5 2
10234000 -17717.4 3665.44 1414.67 1025.01 160.295 1037.47 
10230700 -17823 3153.78 1333.44 1038.78 198.118 1057.5 
2038 2
10234000 -17044.4 3687.5 1412.4 1356.94 44.4668 1357.67 
10230700 -17302.5 3236 1380.1 1049.4 165.771 1062.41 
2038.5 2
10234000 -16457.9 3616.4 1431.4 1152.26 -139.686 1160.7 
10230700 -16925.2 3391.8 1249 741.257 306.09 801.969 
2039 2
10234000 -16018.9 3639.1 1415.3 869.307 44.9505 870.468 
10230700 -16536.9 3662 1263.5 768.911 535.05 936.751 
2039.5 2
10234000 -15506.6 3729.67 1434.78 1060.75 187.509 1077.2 
10230700 -16048.4 3751 1265.33 1011.3 184.265 1027.95 
2040 2
10234000 -15026.5 3694.7 1424.2 963.967 -70.2142 966.521 
10230700 -15520 3865.9 1190 1061.13 230.723 1085.93 
2040.5 2
10234000 -14582.9 3629.1 1297.9 843.346 -124.715 852.518 
10230700 -14968.9 3964.7 1265.8 1047.72 187.833 1064.42 
2041 2
10234000 -14015.7 3529.4 1375.1 1155.19 -203.055 1172.9 
10230700 -14239.8 3970.4 1354.3 1484.93 11.609 1484.97 
2041.5 2
10234000 -13553.3 3391.3 1405.3 913.834 -272.925 953.719 
10230700 -13559.8 3870.7 1334.6 1343.87 -197.036 1358.24 
2042 2
10234000 -13169.1 3213.33 1465.11 787.272 -364.686 867.637 
10230700 -12907.7 3631.78 1440.67 1336.34 -489.595 1423.2 
2042.5 2
10234000 -12749.7 3111.8 1344.2 877.429 -212.413 902.774 
10230700 -12417.2 3498.2 1427.5 1026.08 -279.451 1063.45 
2043 2
10234000 -12063.3 2986.45 1461.45 1317.52 -240.586 1339.3 
10230700 -11945 3456.73 1411.18 906.334 -79.6022 909.823 
2043.5 2
10234000 -11327.4 3065 1462.8 1437.25 153.409 1445.42 
10230700 -11476.6 3508.8 1446 914.844 101.705 920.48 
2044 2
10234000 -10746.2 3321.78 1422.78 1153.13 509.48 1260.67 
10230700 -11045.4 3664.44 1505.78 855.467 308.818 909.502 
2044.5 2
10234000 -10287.9 3639.8 1437.8 916.644 636.044 1115.7 
10230700 -10772.5 3624.8 1502.7 545.889 -79.2889 551.617 
2045 2
10234000 -9967 3885.89 1353.56 648.283 497.149 816.963 
10230700 -10236.9 3483.44 1342.89 1082.04 -285.567 1119.09 
2045.5 2
10234000 -9456.4 4050.6 1326.6 1035.7 334.1 1088.25 
10230700 -9355.5 3582.3 1415.1 1787.81 200.518 1799.02 
2046 2
10234000 -8991.44 4344.33 1333.22 926.206 585.126 1095.55 
10230700 -8694.44 3930.22 1409 1316.84 693.072 1488.09 
2046.5 2
10234000 -8593.33 4248.11 1374.22 824.247 -199.218 847.98 
10230700 -8098.22 4222.11 1424.89 1234.41 604.325 1374.4 
2047 2
10234000 -7795.3 3804.7 1420.4 1552.59 -862.668 1776.16 
10230700 -7581.4 4320.4 1350.8 1005.49 191.224 1023.51 
2047.5 2
10234000 -7143.44 4007 1500.78 1308.95 406.225 1370.53 
10230700 -7165.33 4607.11 1346.33 835.475 575.725 1014.63 
2048 2
10234000 -6561.89 4181.78 1381 1199.08 360.367 1252.06 
10230700 -6769 4647 1257.56 817.182 82.2451 821.31 
2048.5 2
10234000 -6012.4 4263.5 1356.3 1042.67 155.071 1054.14 
10230700 -6235.5 4777.7 1347 1012.33 248.008 1042.27 
2049 2
10234000 -5515.11 4252.33 1283.33 967.488 -21.725 967.732 
10230700 -5781.22 4825.56 1511.56 883.809 93.1042 888.699 
2049.5 2
10234000 -4900.56 4230.56 1621.89 1283 -45.4651 1283.8 
10230700 -5195.33 4888.33 1578.44 1223.15 131.06 1230.15 
2050 2
10234000 -4342.2 4200 1694.5 1112.26 -60.8676 1113.93 
10230700 -4601 4875.9 1699.9 1183.93 -24.7676 1184.19 
2050.5 2
10234000 -3754.89 4004.56 1752.11 1191.3 -396.439 1255.53 
10230700 -4161.67 4822.22 1801.89 891.143 -108.88 897.769 
2051 2
10234000 -3217 3943.1 1798.6 1073.63 -122.666 1080.62 
10230700 -3692.1 4552.2 1871.7 937.259 -538.967 1081.17 
2051.5 2
10234000 -2711 3829.67 1775.78 1003.97 -225.066 1028.89 
10230700 -3170.78 4449 1903.44 1034.37 -204.762 1054.44 
2052 2
10234000 -2098.9 3817.7 1690.3 1221.76 -23.8856 1221.99 
10230700 -2842.3 4321 1889.9 655.644 -255.489 703.665 
2052.5 2
10234000 -1648 3572.11 1630.78 887.598 -483.443 1010.72 
10230700 -2059.56 4332.78 1867 1540.84 23.1846 1541.01 
2053 2
10234000 -1174.56 3377.89 1594.11 988.402 -405.474 1068.34 
10230700 -1297.67 4316.22 1791.22 1590.58 -34.5627 1590.96 
2053.5 2
10234000 -746.4 3060.8 1587.7 852.9 -631.651 1061.33 
10230700 -751.4 4032.4 1706.3 1088.18 -565.383 1226.29 
2054 2
10234000 -207 2733.7 1632 1047.38 -635.146 1224.91 
10230700 -374 3658.8 1691.6 732.816 -725.437 1031.15 
2054.5 2
10234000 233.333 2481.67 1608.44 871.947 -499.076 1004.67 
10230700 96.7778 3370.44 1684.22 932.233 -571.001 1093.21 
2055 2
10234000 753.889 2259.78 1586.22 1086.75 -463.234 1181.36 
10230700 663.222 3130.22 1679.67 1182.56 -501.508 1284.5 
2055.5 2
10234000 1231.8 2109 1572.6 950.121 -299.757 996.286 
10230700 1179.5 2936.3 1687.5 1026.4 -385.531 1096.41 
2056 2
10234000 1553.22 1940.56 1554.89 633.969 -332.238 715.75 
10230700 1687.67 2721.89 1685 1002.3 -422.902 1087.87 
2056.5 2
10234000 2042.33 1675 1537.44 990.103 -537.562 1126.62 
10230700 2123.33 2491 1668.78 881.916 -467.386 998.111 
2057 2
10234000 2550 1429.8 1539.2 987.678 -477.043 1096.85 
10230700 2580.2 2207.8 1634.8 888.846 -550.973 1045.76 
2057.5 2
10234000 3015.67 1084.89 1568.78 946.477 -701.039 1177.83 
10230700 3032.67 1862.78 1623.78 919.648 -701.265 1156.51 
2058 2
10234000 3492.9 776 1608.4 950.664 -615.317 1132.42 
10230700 3527.7 1498.6 1635.6 986.122 -725.454 1224.22 
2058.5 2
10234000 3908.56 428.222 1635.56 818.22 -684.602 1066.85 
10230700 4006.44 1195 1640.89 942.41 -597.638 1115.93 
2059 2
10234000 4226.11 96.4444 1639.44 656.107 -685.491 948.88 
10230700 4430.56 858.778 1638.44 876.263 -694.674 1118.22 
2059.5 2
10234000 4559.22 -258.889 1630.67 668.898 -713.521 978.027 
10230700 4931.67 476.667 1631.56 1006.25 -767.291 1265.41 
2060 2
10234000 4943.5 -599.7 1636.4 747.622 -663.057 999.291 
10230700 5340.7 163.1 1666.2 795.785 -610.052 1002.71 
2060.5 2
10234000 5314.11 -921 1604.78 742.708 -643.888 982.958 
10230700 5730.22 -210.222 1629.89 780.606 -748.141 1081.23 
2061 2
10234000 5777 -1298.78 1596.44 968.387 -790.33 1249.96 
10230700 6153.89 -505.889 1617.44 886.332 -618.55 1080.83 
2061.5 2
10234000 6174.44 -1672.11 1597.78 811.111 -761.905 1112.83 
10230700 6543.56 -929.111 1639.22 795.238 -863.719 1174.06 
2062 2
10234000 6520.89 -2060.89 1576.11 664.961 -746.215 999.504 
10230700 6977.89 -1282.67 1633.11 833.653 -678.61 1074.94 
2062.5 2
10234000 6990.89 -2375.67 1554.78 945.674 -633.356 1138.17 
10230700 7342.78 -1700.56 1642.22 734.183 -840.823 1116.25 
2063 2
10234000 7436.8 -2824.3 1568.2 867.531 -872.827 1230.63 
10230700 7801.6 -2036.5 1656.1 892.65 -653.588 1106.35 
2063.5 2
10234000 7767.56 -3278.78 1561.78 653.667 -898.177 1110.86 
10230700 8288.22 -2393.89 1657.56 961.704 -706.302 1193.2 
2064 2
10234000 8081.89 -3683.22 1569.89 637.593 -820.374 1039.01 
10230700 8728.33 -2637 1668.56 892.72 -493.126 1019.86 
2064.5 2
10234000 8520.67 -4025.22 1564.22 900.981 -702.259 1142.34 
10230700 9067.67 -2994.89 1656.78 696.783 -734.885 1012.7 
2065 2
10234000 8891.9 -4335.6 1594.2 733.663 -613.395 956.302 
10230700 9442.7 -3355 1685.9 741.173 -711.682 1027.53 
2065.5 2
10234000 9317.22 -4780 1560.67 817.927 -854.615 1182.95 
10230700 9678.11 -3843.11 1683.78 452.714 -938.675 1042.14 
2066 2
10234000 9608.67 -5274 1537.11 602.158 -1020.66 1185.05 
10230700 9958.22 -4121.89 1647.78 578.742 -575.987 816.519 
2066.5 2
10234000 9883.33 -5643.78 1537.89 571.033 -768.769 957.645 
10230700 10308.2 -4569.33 1605.56 727.651 -930.238 1181.02 
2067 2
10234000 10275.8 -5990.7 1515.7 772.572 -682.918 1031.14 
10230700 10614 -5001.9 1583.2 601.925 -851.509 1042.78 
2067.5 2
10234000 10672.4 -6256.89 1486.22 780.796 -523.994 940.326 
10230700 10892 -5394.33 1592.22 547.244 -772.507 946.701 
2068 2
10234000 10942.8 -6599.2 1496.1 540.711 -684.622 872.397 
10230700 11325.9 -5817.7 1590.8 867.8 -846.733 1212.45 
2068.5 2
10234000 11371.3 -7090 1574.44 841.912 -964.244 1280.07 
10230700 11751 -6321.78 1638.78 835.167 -990.33 1295.48 
2069 2
10234000 11868.8 -7432.22 1532.44 1040.68 -715.946 1263.17 
10230700 12145 -6729.89 1660.78 824.268 -853.789 1186.75 
2069.5 2
10234000 12289.9 -7858 1580.2 828.981 -838.145 1178.85 
10230700 12512.5 -7158.4 1685.5 723.425 -843.526 1111.25 
2070 2
10234000 12578.6 -8249.67 1608.11 558.328 -757.576 941.09 
10230700 12831.8 -7582.67 1708.78 617.559 -820.632 1027.04 
2070.5 2
10234000 12873 -8532.1 1600.7 596.041 -571.727 825.916 
10230700 13156.4 -8012.6 1676.6 657.13 -870.31 1090.53 
2071 2
10234000 13296.1 -8939 1587.67 876.006 -842.443 1215.36 
10230700 13509.3 -8413.56 1629.56 730.711 -830.136 1105.92 
2071.5 2
10234000 13672.1 -9370.1 1588.3 751.978 -862.2 1144.05 
10230700 13871.5 -8766.6 1626.8 724.333 -706.089 1011.54 
2072 2
10234000 14121 -9716.8 1623.6 876.758 -677.148 1107.81 
10230700 14256.5 -9115.3 1646.3 751.953 -681.055 1014.53 
2072.5 2
10234000 14584.4 -10154.4 1648.89 941.96 -889.521 1295.58 
10230700 14672.4 -9417.56 1653.33 845.416 -614.341 1045.06 
2073 2
10234000 15004.3 -10597 1638.1 860.36 -906.876 1250.06 
10230700 15094.5 -9802.2 1697.2 864.868 -788.206 1170.16 
2073.5 2
10234000 15405.9 -10924.1 1603.7 778.295 -633.915 1003.79 
10230700 15547.7 -10157.4 1731.7 878.295 -688.372 1115.91 
2074 2
10234000 15725.6 -11255.1 1586 629.243 -651.597 905.828 
10230700 15950.2 -10538.6 1693.44 792.367 -750.306 1091.24 
2074.5 2
10234000 16173.9 -11627.2 1580.3 907.58 -753.216 1179.42 
10230700 16365.7 -10944.5 1690.3 841.048 -821.75 1175.85 
2075 2
10234000 16714.8 -11983.8 1567.8 1050.29 -692.427 1258 
10230700 16734.4 -11267.6 1664.3 715.922 -627.379 951.918 
2075.5 2
10234000 17231.9 -12296 1553.33 1070.58 -646.377 1250.58 
10230700 17073.6 -11552.3 1676.78 702.185 -589.51 916.835 
2076 2
10234000 17763.5 -12620.6 1542.6 1098.37 -670.661 1286.94 
10230700 17491.1 -11870.4 1674.5 862.695 -657.163 1084.48 
2076.5 2
10234000 18294.6 -13013.7 1566.45 1023.38 -757.471 1273.22 
10230700 18226.7 -12354.7 1655.64 1417.39 -933.193 1697.01 
2077 2
10234000 18627.3 -13330.1 1594.08 669.41 -636.531 923.733 
10230700 18720.6 -12677.6 1658.25 993.674 -649.61 1187.17 
2077.5 2
10234000 19066.5 -13731.1 1597.27 842.843 -769.688 1141.4 
10230700 19149.5 -13059.2 1680.09 823.169 -732.435 1101.85 
2078 2
10234000 19423.8 -14166 1567.18 724.876 -882.169 1141.78 
10230700 19510 -13470.7 1666.09 731.33 -834.778 1109.82 
2078.5 2
10234000 19933.1 -14496.1 1561.7 1033.03 -669.574 1231.05 
10230700 19886.8 -13793.2 1633.8 764.3 -654.103 1005.98 
2079 2
10234000 20477.6 -14737.1 1542.56 1091.09 -482.988 1193.22 
10230700 20385 -14097.6 1621.78 998.397 -609.931 1169.96 
2079.5 2
10234000 21023.6 -15009.6 1535.9 1112.11 -554.967 1242.89 
10230700 20954.3 -14210.9 1618.3 1159.47 -230.844 1182.23 
2080 2
10234000 21584.1 -15272.7 1507.2 1079.96 -506.936 1193.02 
10230700 21554.5 -14338.4 1607.6 1156.45 -245.665 1182.26 
2080.5 2
10234000 22135.2 -15447.2 1462.44 1115.63 -353.284 1170.23 
10230700 22074.1 -14505.6 1588.11 1051.84 -338.372 1104.93 
2081 2
10234000 22657.3 -15565.4 1521.4 1067.64 -241.672 1094.65 
10230700 22584.4 -14785.3 1561.1 1043.54 -572.075 1190.06 
2081.5 2
10234000 23231.5 -15709.5 1541.4 1128.09 -283.104 1163.08 
10230700 23214.4 -15029.7 1601 1237.72 -480.157 1327.59 
2082 2
10234000 23787.1 -15833.2 1576.78 1122.45 -249.944 1149.94 
10230700 23652.3 -15260.4 1604.67 884.714 -466.15 1000.01 
2082.5 2
10234000 24311.4 -16001.2 1591.89 1094.64 -350.731 1149.46 
10230700 24147.2 -15425.1 1634 1033.17 -343.772 1088.86 
2083 2
10234000 24723.4 -16112.8 1591.4 812.536 -220.075 841.812 
10230700 24576.8 -15522.5 1644.1 847.293 -192.089 868.795 
2083.5 2
10234000 25247.2 -16191.2 1591.8 1001.53 -149.904 1012.69 
10230700 25129 -15639.2 1661.1 1055.83 -223.136 1079.15 
2084 2
10234000 25915 -16390.6 1606.22 1332.93 -397.915 1391.06 
10230700 25770.2 -15795.9 1679.67 1279.88 -312.752 1317.54 
2084.5 2
10234000 26548 -16649.3 1613.44 1341.1 -548.258 1448.84 
10230700 26475.2 -16024.4 1659.89 1493.64 -484.228 1570.17 
2085 2
10234000 27249.9 -16840.2 1677.4 1389.9 -377.954 1440.37 
10230700 27101.3 -16279 1681.6 1239.76 -504.07 1338.31 
2085.5 2
10234000 27685.6 -16946.3 1655.5 842.747 -205.222 867.374 
10230700 27686.4 -16393 1768.6 1131.72 -220.503 1153 
2086 2
10234000 28294 -17039.8 1617.78 1234.08 -189.61 1248.56 
10230700 28279 -16492.6 1754.56 1202.03 -201.938 1218.87 
2086.5 2
10234000 28840.5 -17366 1630.7 1124.49 -671.239 1309.59 
10230700 28812.5 -16724.9 1688.6 1097.74 -478.075 1197.32 
2087 2
10234000 29275.7 -17642 1568.6 827.376 -524.715 979.733 
10230700 29301.2 -16959 1651.9 929.087 -445.057 1030.18 
2087.5 2
10234000 29852.7 -17807 1501 1156.25 -330.661 1202.6 
10230700 29795.2 -17217.6 1611.78 990.024 -518.147 1117.42 
2088 2
10234000 30409.6 -18007.6 1445.1 1148.32 -413.608 1220.53 
10230700 30338.5 -17378.5 1600.9 1120.16 -331.844 1168.28 
2088.5 2
10234000 30886.7 -18225.6 1380.1 919.268 -420.039 1010.69 
10230700 30930.5 -17598 1543.9 1140.66 -422.929 1216.54 
2089 2
10234000 31547.9 -18542.7 1341.56 1319.74 -632.868 1463.64 
10230700 31656.8 -17881.6 1515.56 1449.66 -565.979 1556.22 
2089.5 2
10234000 32076.3 -18791.8 1396.22 1119.59 -527.778 1237.75 
10230700 32337.2 -18092 1527.56 1441.62 -445.857 1508.99 
2090 2
10234000 32921.5 -19078.3 1501.8 1680.25 -569.627 1774.18 
10230700 32784.1 -18464.5 1611.7 888.425 -740.557 1156.6 
2090.5 2
10234000 33355.4 -19171.7 1561.5 839.265 -180.658 858.489 
10230700 33242.5 -18642.1 1645.3 886.654 -343.52 950.874 
2091 2
10234000 33929.3 -19279.6 1528.67 1152.48 -216.577 1172.65 
10230700 33839.1 -18767.7 1636.78 1198.01 -252.142 1224.26 
2091.5 2
10234000 34370 -19394.1 1578.4 888.441 -230.936 917.964 
10230700 34491.4 -18874 1668.9 1315.1 -214.382 1332.46 
2092 2
10234000 34986.3 -19662.1 1615.67 1227.76 -533.887 1338.81 
10230700 34973.4 -19081.2 1683.11 960.248 -412.793 1045.21 
2092.5 2
10234000 35447.2 -19775.4 1648.3 934.821 -229.795 962.65 
10230700 35442.6 -19212.5 1712.1 951.634 -266.284 988.187 
2093 2
10234000 36040.5 -19981 1620.3 1174.85 -407.129 1243.39 
10230700 36010.1 -19405.9 1680.8 1123.76 -382.97 1187.23 
2093.5 2
10234000 36692.4 -20226.7 1659.2 1283.27 -483.661 1371.39 
10230700 36696.8 -19585.7 1696.3 1351.77 -353.937 1397.34 
2094 2
10234000 37231.4 -20481.9 1663.33 1100.09 -520.794 1217.14 
10230700 37328.8 -19758.1 1739.44 1289.75 -351.859 1336.89 
2094.5 2
10234000 37719.5 -20576.3 1700.4 996.032 -192.676 1014.5 
10230700 37730.4 -19807.9 1763.9 819.637 -101.61 825.911 
2095 2
10234000 38242.2 -20744.3 1733 1005.19 -323.077 1055.84 
10230700 38269.7 -20029.4 1769 1037.12 -425.962 1121.18 
2095.5 2
10234000 38831.3 -20907.8 1745.44 1192.58 -330.927 1237.64 
10230700 38692 -20155.1 1754.78 854.858 -254.476 891.931 
2096 2
10234000 39372.7 -21159.4 1752.9 1078.42 -501.239 1189.21 
10230700 39185.2 -20240.4 1754.7 982.47 -169.898 997.052 
2096.5 2
10234000 39954.7 -21478.2 1731.3 1136.72 -622.656 1296.08 
10230700 39593.5 -20378.5 1706 797.461 -269.727 841.841 
2097 2
10234000 40508.9 -21728.7 1688.4 1086.67 -491.176 1192.52 
10230700 40085.8 -20634.7 1669.2 965.294 -502.353 1088.19 
2097.5 2
10234000 41222.8 -22000.1 1650.11 1487.25 -565.44 1591.11 
10230700 40667.4 -20765.1 1661.44 1211.76 -271.69 1241.84 
2098 2
10234000 41846.1 -22476.2 1650.36 1251.63 -955.965 1574.95 
10230700 40978.9 -20938.6 1646.55 625.431 -348.444 715.945 
2098.5 2
10234000 42239.9 -22768.2 1604.89 786.024 -582.915 978.582 
10230700 41179.4 -21187.6 1665.89 400.27 -496.845 638.021 
2099 2
10234000 42697.4 -23139.7 1592.6 926.136 -751.979 1192.98 
10230700 41376.6 -21487.4 1654.5 399.1 -606.973 726.427 
2099.5 2
10234000 43324.4 -23359.5 1608.1 1241.58 -435.248 1315.66 
10230700 41654.5 -21788.8 1681.6 550.297 -596.832 811.81 
2100 2
10234000 43926 -23467.5 1589.7 1184.25 -212.598 1203.18 
10230700 41868.1 -22186.2 1695.8 420.472 -782.283 888.124 
2100.5 2
10234000 44543.3 -23294.9 1611.6 1200.97 335.798 1247.03 
10230700 42189.7 -22458.8 1683.3 625.681 -530.35 820.212 
2101 2
10234000 45005.2 -23339.8 1634.4 942.653 -91.6327 947.096 
10230700 42473.5 -22791.9 1661.4 579.184 -679.796 893.071 
2101.5 2
10234000 45381.7 -23469 1645.9 779.503 -267.495 824.123 
10230700 42805.7 -23055.6 1813.4 687.785 -545.963 878.136 
2102 2
10234000 45949.1 -23668 1691.4 1093.26 -383.43 1158.55 
10230700 43259.2 -23364.6 1873.9 873.796 -595.376 1057.35 
2102.5 2
10234000 46413.4 -23877.6 1751.56 957.411 -432.073 1050.39 
10230700 43559.1 -23709.8 1838 618.373 -711.707 942.821 
2103 2
10234000 46827.7 -23994.9 1762.4 836.88 -237.059 869.808 
10230700 43937.5 -23835.4 1829.7 764.422 -253.782 805.448 
2103.5 2
10234000 47295.9 -24081.6 1753.1 936.4 -173.4 952.32 
10230700 44323 -24000.4 1809.6 771 -330 838.654 
2104 1
10230700 44748.1 -23947.2 1800.7 851.904 106.613 858.549 
2104.5 1
10230700 45380.9 -24113.1 1787.33 1278.36 -335.174 1321.57 
2105 1
10230700 45661.2 -24308.5 1762.4 567.431 -395.524 691.677 
2105.5 1
10230700 45926.9 -24371.5 1756.3 514.922 -122.093 529.199 
2106 1
10230700 46291.6 -24065.7 1760.56 730.773 612.892 953.764 
2106.5 1
10230700 46633 -24128.3 1760.8 687.011 -126.023 698.474 
2107 1
10230700 47099.1 -24355.1 1758.67 915.739 -445.601 1018.4 
