# Supplementary material for: Intrinsic group behaviour II: On the dependence of triad spatial dynamics on social and personal features; and on the effect of social interaction on small group dynamics
Source: PLoS One. 2019 Dec 3;14(12):e0225704. doi: 10.1371/journal.pone.0225704 (PMC6890182; doi:10.1371/journal.pone.0225704)
Supplement: S1 Data Set — (ZIP) [file pone.0225704.s001.zip › set_2_int/group_traj_dyad_int/traj_2_0217_45.dat]

2 10220000 10212201 0 0 0 1 0 1 0 20 20 20 1679.01 1736.33 1621.69 
1882.5 1
10212201 44918.7 -20581.7 1617.33 0 0 0 
1883 1
10212201 44643.6 -20782.8 1599.56 -870.605 -636.428 1078.42 
1883.5 1
10212201 44311.9 -21144.7 1566 -674.097 -735.614 997.765 
1884 1
10212201 43846.6 -21387.7 1557.11 -940.09 -490.842 1060.52 
1884.5 1
10212201 43305.1 -21380.7 1621.78 -1104.99 14.2857 1105.08 
1885 1
10212201 42849 -21349.3 1651.22 -927.055 63.6856 929.24 
1885.5 1
10212201 42663.5 -21804.2 1625.1 -358.801 -879.819 950.169 
1886 1
10212201 42254.3 -22069.6 1635.56 -810.231 -525.457 965.701 
1886.5 1
10212201 41751.7 -21673.9 1584 -1001.26 788.158 1274.25 
1887 1
10212201 41281 -21250.4 1624.33 -917.544 825.449 1234.2 
1887.5 1
10212201 40915.1 -21135 1660.44 -730.317 230.428 765.807 
1888 1
10212201 40456.8 -21090.8 1633 -907.591 87.5688 911.806 
1888.5 1
10212201 40085.2 -21292.8 1720.78 -749.104 -407.258 852.652 
1889 1
10212201 39865 -21603 1765.89 -457.842 -644.953 790.938 
1889.5 1
10212201 39711 -21881.8 1815.11 -318.182 -575.987 658.028 
1890 1
10212201 39605.1 -22152.9 1818.5 -202.874 -519.391 557.606 
1890.5 1
10212201 39659.3 -22373.6 1785.22 106.549 -433.508 446.41 
1891 1
10212201 39626.9 -22530.7 1752.33 -67.4521 -326.634 333.526 
1891.5 1
10212201 39549.9 -22663.2 1734.7 -148.627 -255.856 295.892 
1892 1
10212201 39592.8 -22838.8 1711.56 84.0741 -344.27 354.387 
1892.5 1
10212201 39494.3 -22825.1 1684.44 -205.521 28.5317 207.492 
1893 1
10212201 39350 -22979.3 1682.4 -280.804 -299.978 410.899 
1893.5 1
10212201 39306.6 -22998.4 1680.78 -87.063 -38.3656 95.1414 
1894 1
10212201 39354.8 -22931.9 1687.2 98.0578 135.253 167.059 
1894.5 1
10212201 39322.3 -22833.7 1687.89 -64.8037 196.075 206.506 
1895 1
10212201 39282.9 -22897.9 1686.2 -79.8246 -130.027 152.575 
1895.5 1
10212201 39304.2 -22950.8 1680.78 43.1624 -107.04 115.415 
1896 1
10212201 39335.5 -22838.2 1673.42 60.9703 219.515 227.825 
1896.5 1
10212201 39368 -22809.1 1689.57 63.7255 56.9094 85.4378 
1897 1
10212201 39399.1 -22903.7 1684.38 64.4749 -196.161 206.485 
1897.5 1
10212201 39439.5 -22965.8 1674.08 80.9311 -124.557 148.54 
1898 1
10212201 39335.5 -22975.9 1677.83 -206.683 -20.0209 207.65 
1898.5 1
10212201 39369.3 -22765.4 1692.3 65.5039 407.978 413.203 
1899 1
10212201 39366.6 -22500.8 1738.11 -5.68208 547.872 547.902 
1899.5 1
10212201 39303 -22296.8 1742.6 -132.961 426.732 446.966 
1900 1
10212201 39515.3 -22223.8 1749.9 406.705 139.847 430.077 
1900.5 1
10212201 39513 -22405.5 1762.6 -4.47471 -353.502 353.53 
1901 1
10212201 39470.6 -22786.8 1749.89 -87.3342 -784.522 789.368 
1901.5 1
10212201 39553.9 -22951 1727.7 173.273 -341.418 382.871 
1902 1
10212201 39766.8 -22914 1694.1 419.921 72.9783 426.215 
1902.5 1
10212201 39953.3 -22975.1 1646.9 369.307 -120.99 388.621 
1903 1
10212201 40205.6 -23184.3 1625.78 511.675 -424.408 664.781 
1903.5 1
10212201 40500.4 -23371.9 1633.9 596.851 -379.69 707.386 
1904 1
10212201 40813.4 -23664.6 1603.1 593.928 -555.408 813.159 
1904.5 1
10212201 41191.2 -23878.4 1605.89 754.136 -426.835 866.55 
1905 1
10212201 41666.4 -24098.4 1576 961.898 -445.254 1059.95 
1905.5 1
10212201 42048.1 -24326.5 1533.3 748.431 -447.255 871.887 
1906 1
10212201 42369.7 -24477.8 1507.56 656.259 -308.73 725.251 
1906.5 1
10212201 42635.9 -24619.2 1564.9 540.027 -286.86 611.488 
1907 1
10212201 43038.3 -24833.9 1648.44 826.352 -440.84 936.588 
1907.5 1
10212201 43232.2 -24967.4 1701.5 388.51 -267.557 471.728 
1908 1
10212201 43389.9 -25094.9 1708.2 305.029 -246.615 392.252 
1908.5 1
10212201 43335.1 -25117.3 1716.7 -108.3 -44.2688 116.999 
1909 1
10212201 43332.5 -25049.3 1719.7 -5.21042 136.273 136.372 
1909.5 1
10212201 43368.8 -24982.1 1689.9 72.7455 134.669 153.061 
1910 1
10212201 43373.9 -25019.6 1699.78 10.2806 -75.6678 76.363 
1910.5 1
10212201 43271.4 -24993.2 1685.55 -205.051 52.7475 211.726 
1911 1
10212201 43116 -25040.5 1668.8 -301.092 -91.7019 314.747 
1911.5 1
10212201 42790.7 -24641.6 1642 -648.008 794.622 1025.35 
1912 1
10212201 42564.9 -24358.6 1603.2 -456.162 571.717 731.399 
1912.5 1
10212201 42515.2 -24350.6 1591.22 -104.585 16.9357 105.947 
1913 1
10212201 42435 -24382 1607.2 -163.053 -63.9115 175.132 
1913.5 1
10212201 42390.4 -24508.6 1626.4 -87.7953 -249.213 264.225 
1914 1
10212201 42614.4 -24677.2 1624 432.432 -325.483 541.236 
1914.5 1
10212201 43314.1 -24760.4 1627.44 1388.32 -165.168 1398.11 
1915 1
10212201 43441.6 -24677.8 1632.1 262.323 170.05 312.619 
1915.5 1
10212201 43418.5 -24685.2 1662.7 -45.2941 -14.5098 47.5615 
1916 1
10212201 43492.7 -24825.8 1719.6 148.697 -281.764 318.593 
1916.5 1
10212201 43453.9 -25006.6 1709.6 -75.9296 -353.816 361.872 
1917 1
10212201 43412.1 -25109.3 1698.33 -83.2448 -204.648 220.931 
1917.5 1
10212201 43446.1 -25111.4 1766.4 68.3881 -4.15828 68.5144 
1918 1
10212201 43427.4 -25171.4 1761.67 -38.2286 -123.042 128.844 
1918.5 1
10212201 43268.8 -24971.9 1732.8 -331.892 417.457 533.313 
1919 1
10212201 43205.3 -24765 1657.5 -124.266 404.892 423.533 
1919.5 1
10212201 43190.5 -24772.9 1642.3 -29.9595 -15.9919 33.9605 
1920 1
10212201 43422.1 -24884.1 1661.4 459.524 -220.635 509.747 
1920.5 2
10220000 39951.9 -24151.1 1083.71 0 0 0 
10212201 43067.5 -24481.6 1616.5 -716.364 813.131 1083.68 
1921 2
10220000 39898.4 -24401.8 1090.64 -119.139 -558.297 570.867 
10212201 42693.4 -24135.5 1598 -714.001 660.409 972.593 
1921.5 2
10220000 39702 -24277.8 1081.9 -395.098 249.534 467.3 
10212201 42582.5 -24228.3 1687.5 -223.066 -186.629 290.841 
1922 2
10220000 39665.3 -23976.3 1082 -73.7495 605.476 609.951 
10212201 42433.9 -24258.9 1951.64 -298.375 -61.464 304.64 
1922.5 2
10220000 39845.5 -23612 1082 361.177 730.005 814.467 
10212201 42288.2 -24322.8 1922.7 -292.002 -128.038 318.84 
1923 2
10220000 39961.4 -23361.6 1082 239.463 517.355 570.087 
10212201 42143.4 -24273.9 1894.7 -299.174 101.033 315.773 
1923.5 2
10220000 40111.8 -22757.9 1069.6 303.838 1219.6 1256.87 
10212201 41953.8 -24177.5 1885.5 -383.03 194.747 429.696 
1924 2
10220000 40188.7 -22330.5 1062.18 148.222 823.594 836.826 
10212201 41795.4 -24069.9 1875.55 -305.272 207.304 369.007 
1924.5 2
10220000 39998.1 -22063.7 1109.33 -382.763 535.719 658.409 
10212201 41705.9 -24264.6 1870.11 -179.668 -390.856 430.174 
1925 2
10220000 40196.7 -21819 1371.64 398.028 490.314 631.533 
10212201 41564.3 -24278.9 1864.64 -283.8 -28.7646 285.254 
1925.5 2
10220000 40263.8 -21861 1566.11 134.101 -84 158.237 
10212201 41501.1 -24179.3 1862.67 -126.323 199.152 235.837 
1926 2
10220000 40255 -21895.3 1635.6 -17.8773 -69.8574 72.1087 
10212201 41404.4 -23916 1864.8 -196.968 536.32 571.346 
1926.5 2
10220000 40275 -21954.7 1643.5 38.835 -115.34 121.702 
10212201 41312.8 -23817.6 1821.7 -177.864 191.068 261.041 
1927 2
10220000 40248.8 -22120.3 1674.78 -52.8674 -333.938 338.097 
10212201 41318.9 -23599.2 1723.22 12.276 440.278 440.449 
1927.5 2
10220000 40352.8 -22324.8 1733.9 210.571 -413.9 464.385 
10212201 41427.5 -23335.7 1671.8 219.861 533.446 576.978 
1928 2
10220000 40469.5 -22425.8 1764.6 225.29 -194.981 297.948 
10212201 41224 -22977.2 1689.5 -392.857 692.085 795.813 
1928.5 2
10220000 40881.2 -22328.8 1754.22 845.426 199.224 868.582 
10212201 40993.3 -22802.2 1684.44 -473.648 359.297 594.506 
1929 2
10220000 41165 -22115.7 1752.1 585.109 439.336 731.689 
10212201 40734.8 -22564.8 1649 -533.058 489.53 723.734 
1929.5 2
10220000 41266.9 -21912.3 1728.9 198.249 395.72 442.602 
10212201 40444.4 -22196.4 1656 -564.981 716.732 912.637 
1930 2
10220000 41268.5 -21925.6 1667.1 3.04762 -25.3333 25.516 
10212201 40156 -21956.5 1664.5 -549.333 456.952 714.544 
1930.5 2
10220000 41170.8 -22001.6 1644 -197.021 -153.136 249.535 
10212201 39852.1 -21679.9 1737.67 -612.679 557.684 828.485 
1931 2
10220000 41223 -22011 1644 144.66 -26.1619 147.007 
10212201 39544.3 -21404.7 1746.9 -625.632 559.327 839.204 
1931.5 2
10220000 40102.4 -20562 1561 -1792.89 2318.4 2930.77 
10212201 39219.1 -21308.6 1778.56 -658.277 194.624 686.445 
1932 2
10220000 39700 -20380.3 1561 -804.889 363.4 883.123 
10212201 38758.8 -21504.9 1820.4 -920.622 -392.689 1000.87 
1932.5 2
10220000 39382 -20161.1 1605.44 -651.639 449.158 791.439 
10212201 38452.7 -21650.7 1801.67 -627.322 -298.702 694.807 
1933 2
10220000 39071.8 -19961.2 1657.2 -634.356 408.816 754.677 
10212201 38116 -21642.2 1788.1 -688.48 17.3142 688.698 
1933.5 2
10220000 38620.6 -19737.5 1680.7 -893.465 442.97 997.248 
10212201 37704.8 -21314.7 1776.4 -814.257 648.515 1040.95 
1934 2
10220000 38146.6 -19719.1 1683.3 -961.46 37.3225 962.185 
10212201 37361.7 -21120.1 1770 -695.943 394.726 800.091 
1934.5 2
10220000 37646 -19877.6 1669.55 -972.039 -307.838 1019.62 
10212201 37039.5 -20879.9 1751.73 -625.719 466.39 780.413 
1935 2
10220000 36974.1 -19854.2 1612.8 -1265.35 44.1363 1266.12 
10212201 36672.5 -20682.2 1736.2 -691.063 372.334 784.984 
1935.5 2
10220000 36510.1 -19739.8 1584.8 -937.374 231.111 965.444 
10212201 36234.3 -20496.7 1675.7 -885.253 374.747 961.305 
1936 2
10220000 36040.3 -19604.9 1564.9 -952.941 273.631 991.449 
10212201 35795.5 -20341.6 1656.3 -890.061 314.604 944.026 
1936.5 2
10220000 35564 -19527.8 1588.5 -966.126 156.389 978.702 
10212201 35177.4 -20205.9 1676.5 -1253.75 275.254 1283.61 
1937 2
10220000 35136.6 -19406 1590.2 -856.513 244.088 890.614 
10212201 34777.1 -20177.9 1721.6 -802.204 56.1122 804.164 
1937.5 2
10220000 34710.3 -19384 1578.4 -852.6 44 853.735 
10212201 34324.9 -20033 1700 -904.4 289.8 949.696 
1938 2
10220000 34233.6 -19187.1 1574.78 -951.586 392.992 1029.54 
10212201 33888.8 -19935.6 1712.22 -870.503 194.5 891.968 
1938.5 2
10220000 33820 -19087.4 1566.1 -843.991 203.492 868.176 
10212201 33444.6 -19861.5 1692.5 -906.485 151.134 918.998 
1939 2
10220000 33289.3 -19019.5 1584.5 -1061.4 135.8 1070.05 
10212201 33037.8 -19768.8 1677.8 -813.6 185.4 834.457 
1939.5 2
10220000 32809.5 -18895.9 1601.1 -965.392 248.692 996.91 
10212201 32654.5 -19609.5 1676.2 -771.227 320.523 835.181 
1940 2
10220000 32323.5 -18777.8 1527.9 -991.837 241.02 1020.7 
10212201 32234.5 -19472.5 1668.6 -857.143 279.592 901.591 
1940.5 2
10220000 31723.1 -18439.3 1407.64 -1154.63 651.014 1325.52 
10212201 31440.5 -19204.9 1545.82 -1527.01 514.598 1611.39 
1941 2
10220000 31064.4 -18256.7 1383.2 -1261.86 349.756 1309.43 
10212201 30795.5 -18984 1398.2 -1235.55 423.197 1306.01 
1941.5 2
10220000 30682.2 -18134.9 1358.33 -802.894 255.906 842.691 
10212201 30360.2 -18845.7 1337.44 -914.449 290.616 959.518 
1942 2
10220000 30165.1 -17930.9 1370 -1046.82 412.915 1125.32 
10212201 29864 -18542.2 1376.27 -1004.5 614.342 1177.47 
1942.5 2
10220000 29617.6 -17727 1481.67 -1079.95 402.188 1152.41 
10212201 29340.8 -18399.3 1466.67 -1032 281.752 1069.77 
1943 2
10220000 29189.8 -17550 1524.55 -857.189 354.709 927.681 
10212201 28902.5 -18281.9 1560 -878.403 235.319 909.377 
1943.5 2
10220000 28722.3 -17415.7 1566.2 -900.806 258.767 937.236 
10212201 28397.4 -18038.8 1678.8 -973.13 468.418 1080 
1944 2
10220000 28283 -17233.6 1609.5 -889.271 368.623 962.646 
10212201 27959.7 -17827.3 1682.2 -886.032 428.138 984.05 
1944.5 2
10220000 27819 -17159.1 1619 -950.82 152.664 962.998 
10212201 27485.6 -17713.5 1661.6 -971.516 233.197 999.112 
1945 2
10220000 27318.4 -17031.8 1621.2 -1013.36 257.692 1045.61 
10212201 26990.9 -17648.2 1704.8 -1001.42 132.186 1010.1 
1945.5 2
10220000 26786.7 -16979 1525.9 -1078.5 107.099 1083.8 
10212201 26580.8 -17459.7 1656 -831.846 382.353 915.511 
1946 2
10220000 26306.6 -16778.1 1506.5 -956.375 400.199 1036.73 
10212201 26092.5 -17258.8 1630.9 -972.709 400.199 1051.82 
1946.5 2
10220000 25808 -16527.3 1548.3 -1005.24 505.645 1125.25 
10212201 25550.4 -17029.1 1622.1 -1092.94 463.105 1187.01 
1947 2
10220000 25300.8 -16230.6 1587.4 -1016.43 594.589 1177.57 
10212201 25016.9 -16831.9 1606.3 -1069.14 395.19 1139.84 
1947.5 2
10220000 24917.8 -16033.3 1605.1 -758.416 390.693 853.133 
10212201 24595.8 -16671.2 1649.8 -833.861 318.218 892.517 
1948 2
10220000 24506.7 -15866.5 1570.6 -801.365 325.146 864.815 
10212201 24099.9 -16458.7 1690.2 -966.667 414.23 1051.68 
1948.5 2
10220000 24103.5 -15652 1619.7 -785.965 418.129 890.265 
10212201 23731.3 -16377 1648.7 -718.519 159.259 735.957 
1949 2
10220000 23796.2 -15467.3 1568.44 -625.82 376.103 730.14 
10212201 23258.9 -16185.2 1652.22 -962.141 390.586 1038.4 
1949.5 2
10220000 23350.6 -15353.1 1500.3 -918.809 235.533 948.517 
10212201 22764.4 -15909.7 1630.4 -1019.56 568.087 1167.15 
1950 2
10220000 22884 -15076.8 1467.4 -899.037 532.37 1044.84 
10212201 22388.7 -15832.8 1617.6 -723.892 148.17 738.901 
1950.5 2
10220000 22371.9 -14794.8 1444.89 -1045.12 575.556 1193.13 
10212201 21980.8 -15579 1563.89 -832.494 517.959 980.474 
1951 2
10220000 21900 -14528.6 1462.9 -963.039 543.22 1105.68 
10212201 21562.9 -15308.9 1512.3 -852.812 551.224 1015.45 
1951.5 2
10220000 21466.5 -14277.1 1501.7 -832.054 482.726 961.945 
10212201 21160.7 -15015.7 1546.4 -771.977 562.764 955.328 
1952 2
10220000 21165.3 -13974.3 1562.8 -597.619 600.794 847.409 
10212201 20696 -14630.2 1606.6 -922.024 764.881 1197.99 
1952.5 2
10220000 20757 -13715.4 1624.78 -838.398 531.531 992.692 
10212201 20321 -14330.6 1642.89 -770.021 615.286 985.652 
1953 2
10220000 20455.5 -13470.1 1608.9 -617.828 502.755 796.539 
10212201 19947.9 -14078.7 1670.8 -764.549 516.097 922.438 
1953.5 2
10220000 20034.8 -13207.6 1627.56 -849.944 530.393 1001.86 
10212201 19577.3 -13809.9 1707.78 -748.62 543.053 924.845 
1954 2
10220000 19789.5 -12937.4 1606.3 -492.526 542.481 732.712 
10212201 19182.3 -13484.1 1670.3 -793.24 654.195 1028.2 
1954.5 2
10220000 19449.1 -12663.9 1585.22 -666.123 535.247 854.523 
10212201 18838.2 -13142.6 1664.89 -673.342 668.384 948.75 
1955 2
10220000 19128.1 -12397.6 1584.6 -661.879 549.049 859.964 
10212201 18426.1 -12878.7 1653.7 -849.737 544.032 1008.97 
1955.5 2
10220000 18765.3 -12102.7 1571.6 -715.582 581.657 922.162 
10212201 18015.5 -12588.8 1620.2 -809.862 571.795 991.376 
1956 2
10220000 18404.8 -11851.5 1604.45 -709.61 494.399 864.856 
10212201 17532.6 -12279.3 1549.64 -950.519 609.306 1129.04 
1956.5 2
10220000 17923.6 -11540.4 1562.54 -956.666 618.61 1139.25 
10212201 17124.4 -12004.7 1538.62 -811.634 545.886 978.131 
1957 2
10220000 17127.3 -11107.1 1568.82 -1534.38 834.863 1746.8 
10212201 16523.3 -11624.6 1595.91 -1158.21 732.285 1370.29 
1957.5 2
10220000 16881.7 -10794.7 1579.55 -509.43 648.057 824.316 
10212201 16215.6 -11270.5 1604.45 -638.25 734.817 973.303 
1958 2
10220000 16561.8 -10345.9 1549.08 -658.389 923.479 1134.15 
10212201 15922.4 -10898.8 1664.67 -603.333 764.824 974.149 
1958.5 2
10220000 16024 -9787.8 1620.9 -1056.48 1096.5 1522.65 
10212201 15531.8 -10429.2 1669.3 -767.42 922.495 1199.97 
1959 2
10220000 15573 -9433.3 1637.8 -889.546 699.211 1131.45 
10212201 15190.2 -10128.3 1685.3 -673.767 593.491 897.883 
1959.5 2
10220000 15274.7 -9175.4 1589.3 -581.481 502.729 768.672 
10212201 14838.1 -9938.9 1724.6 -686.355 369.201 779.354 
1960 2
10220000 14937.9 -8810.5 1650.4 -687.347 744.694 1013.42 
10212201 14453.7 -9316.5 1695.9 -784.49 1270.2 1492.93 
1960.5 2
10220000 14638.3 -8488.2 1602 -604.032 649.798 887.183 
10212201 14142.1 -8907.2 1697.9 -628.226 825.202 1037.12 
1961 2
10220000 14240 -8185.9 1555.6 -787.154 597.431 988.198 
10212201 13758.2 -8586.6 1682.7 -758.696 633.597 988.466 
1961.5 2
10220000 13828.8 -7819 1553.3 -815.873 727.976 1093.43 
10212201 13411 -8240.5 1654.7 -688.889 686.706 972.694 
1962 2
10220000 13468.3 -7446.89 1580.89 -735.646 759.41 1057.3 
10212201 13101.6 -7934.89 1693.11 -631.519 623.696 887.589 
1962.5 2
10220000 13184.6 -7138.9 1592.8 -589.882 640.31 870.607 
10212201 12806.8 -7530.5 1708.9 -612.797 840.725 1040.36 
1963 2
10220000 12842.7 -6785.8 1612.9 -677.03 699.208 973.273 
10212201 12380.6 -7120.9 1724.9 -843.96 811.089 1170.53 
1963.5 2
10220000 12476.7 -6414.8 1618.4 -723.32 733.202 1029.94 
10212201 11989.8 -6829.3 1683.6 -772.332 576.285 963.639 
1964 2
10220000 12034.4 -6078.4 1582.4 -865.558 658.317 1087.46 
10212201 11541.3 -6394.9 1677 -877.691 850.098 1221.89 
1964.5 2
10220000 11540.3 -5568.5 1526.6 -976.482 1007.71 1403.21 
10212201 11082.2 -5912.7 1644.7 -907.312 952.964 1315.81 
1965 2
10220000 11265.7 -5175.22 1538.22 -563.929 807.552 984.965 
10212201 10707.1 -5552.78 1596.33 -770.203 739.06 1067.44 
1965.5 2
10220000 10942.7 -4796.9 1501.4 -651.142 762.746 1002.88 
10212201 10393.3 -5215.9 1563.6 -632.684 679.189 928.217 
1966 2
10220000 10613.7 -4462.1 1483.6 -633.911 645.087 904.423 
10212201 10069 -4774.4 1603.2 -624.855 850.674 1055.51 
1966.5 2
10220000 10391.9 -4161.22 1443.33 -460.189 624.228 775.522 
10212201 9843.78 -4418.67 1640.56 -467.266 738.036 873.519 
1967 2
10220000 10160.4 -3692.9 1537.7 -469.551 949.944 1059.66 
10212201 9561.4 -3892.1 1643.7 -572.774 1068.09 1211.97 
1967.5 2
10220000 9861.8 -3224.2 1595.1 -582.066 913.645 1083.3 
10212201 9266.8 -3503.9 1680.6 -574.269 756.725 949.957 
1968 2
10220000 9604.5 -2910.8 1534.1 -509.505 620.594 802.952 
10212201 8910.5 -3052.9 1688.6 -705.545 893.069 1138.14 
1968.5 2
10220000 9275.11 -2556.67 1580.33 -669.49 719.783 983.008 
10212201 8576.11 -2667.11 1696.56 -679.652 784.124 1037.68 
1969 2
10220000 8979.3 -2185.3 1568.1 -597.598 750.236 959.154 
10212201 8272.1 -2312.1 1705.7 -614.164 717.194 944.227 
1969.5 2
10220000 8707.33 -1849.56 1604.78 -545.023 672.835 865.885 
10212201 7981.22 -1948.11 1696.56 -582.921 729.437 933.743 
1970 2
10220000 8391.2 -1402.1 1571.3 -626.007 886.051 1084.88 
10212201 7645.2 -1510.8 1669.2 -665.391 865.963 1092.08 
1970.5 2
10220000 8178.89 -1071.67 1540.89 -427.185 664.856 790.266 
10212201 7335.67 -1275.22 1663.78 -622.803 474 782.662 
1971 2
10220000 7815.6 -682.4 1517.7 -726.578 778.533 1064.91 
10212201 7090.2 -873.8 1656.9 -490.933 802.844 941.05 
1971.5 2
10220000 7470.22 -261.778 1505.89 -693.53 844.623 1092.87 
10212201 6756.89 -498.333 1639 -669.299 753.949 1008.17 
1972 2
10220000 7205 101.1 1555.8 -522.091 714.326 884.783 
10212201 6478.7 -117.6 1633.9 -547.616 749.475 928.222 
1972.5 2
10220000 6830.78 585.667 1498.78 -735.211 951.997 1202.84 
10212201 6240.67 236.444 1609.33 -467.649 695.569 838.159 
1973 2
10220000 6512.6 982 1488.1 -644.085 802.294 1028.84 
10212201 5974.9 639.6 1612.9 -537.989 816.104 977.476 
1973.5 2
10220000 6229.56 1367.44 1446.33 -576.465 785.019 973.944 
10212201 5761.78 1028.22 1614.67 -434.057 791.491 902.698 
1974 2
10220000 5981.4 1737.6 1414 -507.476 756.964 911.332 
10212201 5517.3 1369.1 1519 -499.955 697.092 857.841 
1974.5 2
10220000 5755.1 2121.1 1411.8 -441.992 749.023 869.709 
10212201 5204 1861.3 1523.4 -611.914 961.328 1139.56 
1975 2
10220000 5537.11 2462.56 1365.89 -437.729 685.654 813.466 
10212201 4910.89 2170.56 1475.67 -588.577 620.995 855.603 
1975.5 2
10220000 5395.1 2762.5 1387.8 -285.737 603.51 667.735 
10212201 4712.9 2504.9 1443.4 -398.368 672.725 781.829 
1976 2
10220000 5280.2 3065.6 1367.1 -220.962 582.885 623.361 
10212201 4458 2944 1498.3 -490.192 844.423 976.391 
1976.5 2
10220000 5167.22 3459.33 1360.78 -227.319 792.22 824.188 
10212201 4147.33 3346.44 1607.22 -625.084 809.747 1022.95 
1977 2
10220000 5106.9 3951.4 1456.1 -121.373 990.074 997.486 
10212201 4003.1 3853.5 1649 -290.208 1020.23 1060.7 
1977.5 2
10220000 5039.89 4346 1549.89 -136.201 802.033 813.515 
10212201 4004.22 4266.22 1659.33 2.28094 838.866 838.869 
1978 2
10220000 5050.9 4763.6 1624.6 22.3803 848.78 849.075 
10212201 4007 4790.3 1687.8 5.64589 1065.2 1065.21 
1978.5 2
10220000 4824.8 5119.2 1620.9 -437.331 687.814 815.075 
10212201 4091.4 5168.2 1702.9 163.25 730.948 748.956 
1979 2
10220000 4499.5 5408.1 1632 -639.096 567.583 854.749 
10212201 4094.5 5380.9 1693.1 6.09037 417.878 417.923 
