# Supplementary material for: Intrinsic group behaviour II: On the dependence of triad spatial dynamics on social and personal features; and on the effect of social interaction on small group dynamics
Source: PLoS One. 2019 Dec 3;14(12):e0225704. doi: 10.1371/journal.pone.0225704 (PMC6890182; doi:10.1371/journal.pone.0225704)
Supplement: S1 Data Set — (ZIP) [file pone.0225704.s001.zip › set_2_int/group_traj_dyad_int/traj_2_0217_44.dat]

2 10221501 10222000 0 0 0 1 0 1 0 20 20 20 1675.29 1760.82 1589.76 
1935.5 1
10221501 8093 1507.5 1573.83 0 0 0 
1936 1
10221501 7983.2 1021.6 1597.3 -280.102 -1239.54 1270.79 
1936.5 1
10221501 7817 496.2 1688.6 -337.12 -1065.72 1117.77 
1937 1
10221501 7841.7 284.5 1679.4 49.499 -424.248 427.126 
1937.5 1
10221501 7862.3 -1.7 1706.7 41.2 -572.4 573.881 
1938 1
10221501 8035.11 -307 1678.56 344.932 -609.381 700.231 
1938.5 1
10221501 8083.4 -765.7 1735.7 98.5488 -936.122 941.295 
1939 1
10221501 8152.7 -1136.9 1740.8 138.6 -742.4 755.227 
1939.5 1
10221501 8378.5 -1444.3 1723.8 454.326 -618.511 767.443 
1940 2
10222000 8825.12 -878.875 1357.5 0 0 0 
10221501 8443.1 -1883.8 1726.8 131.837 -896.939 906.576 
1940.5 2
10222000 9140 -1321.91 1439.91 667.108 -938.632 1151.55 
10221501 8627.18 -2254.64 1767.18 354.003 -713.147 796.176 
1941 2
10222000 9596.6 -1893.2 1494.1 874.713 -1094.43 1401.03 
10221501 9027.4 -2852.4 1783.3 766.701 -1145.14 1378.11 
1941.5 2
10222000 9838.22 -2300 1515.33 507.61 -854.622 994.005 
10221501 9302.44 -3165 1775.11 577.824 -656.723 874.738 
1942 2
10222000 9968.18 -2708.27 1535.64 263.076 -826.463 867.324 
10221501 9644.64 -3463.45 1741.55 692.696 -604.159 919.15 
1942.5 2
10222000 10178.9 -3042.44 1555.22 415.596 -659.116 779.201 
10221501 10070.8 -3940 1706.56 840.516 -939.932 1260.93 
1943 2
10222000 10311.5 -3434.36 1568.27 265.663 -785.409 829.123 
10221501 10410.8 -4354.64 1653.27 681.444 -830.935 1074.62 
1943.5 2
10222000 10536.1 -3823.3 1555.2 432.843 -749.396 865.417 
10221501 10865.8 -4829.8 1663.4 876.651 -915.537 1267.57 
1944 2
10222000 10857.2 -4254.7 1503.2 650 -873.279 1088.63 
10221501 11304 -5339.1 1669.3 887.045 -1030.97 1360.06 
1944.5 2
10222000 11139 -4752.2 1487.6 577.459 -1019.47 1171.65 
10221501 11755.3 -5975.2 1717.7 924.795 -1303.48 1598.22 
1945 2
10222000 11362.9 -5230.6 1494.7 453.239 -968.421 1069.24 
10221501 12239.4 -6600.4 1745.4 979.96 -1265.59 1600.63 
1945.5 2
10222000 11682.4 -5831.8 1513 648.073 -1219.47 1380.98 
10221501 12580.7 -7133.2 1743.7 692.292 -1080.73 1283.45 
1946 2
10222000 12010.7 -6465.5 1549.2 653.984 -1262.35 1421.7 
10221501 12914.6 -7590.9 1722.9 665.139 -911.753 1128.58 
1946.5 2
10222000 12355.5 -7002.6 1579.5 695.161 -1082.86 1286.79 
10221501 13279.6 -8186.8 1686.2 735.887 -1201.41 1408.87 
1947 2
10222000 12682.1 -7460.5 1570.3 654.509 -917.635 1127.14 
10221501 13673.5 -8739.8 1693.1 789.379 -1108.22 1360.61 
1947.5 2
10222000 13093.3 -7960.7 1555.7 814.257 -990.495 1282.22 
10221501 14014.8 -9188.4 1720.2 675.842 -888.317 1116.18 
1948 2
10222000 13455.4 -8462.9 1552.9 705.848 -978.947 1206.88 
10221501 14464.4 -9739.3 1719.8 876.413 -1073.88 1386.12 
1948.5 2
10222000 13933.9 -8981.3 1541.4 932.749 -1010.53 1375.2 
10221501 14880.6 -10426.2 1774.6 811.306 -1338.99 1565.6 
1949 2
10222000 14353.7 -9453 1571.67 854.922 -960.692 1286.01 
10221501 15257.8 -10836.4 1755.89 768.183 -835.528 1134.99 
1949.5 2
10222000 14728.6 -10055.5 1598.6 773.058 -1242.27 1463.16 
10221501 15591.5 -11368.4 1742.4 688.087 -1096.82 1294.79 
1950 2
10222000 15161.8 -10906.5 1645.4 834.682 -1639.69 1839.91 
10221501 15968.2 -11801.9 1703.5 725.819 -835.26 1106.56 
1950.5 2
10222000 15445.6 -11331.3 1594.44 579.093 -867.007 1042.62 
10221501 16413.6 -12231.6 1678.44 908.889 -876.848 1262.91 
1951 2
10222000 15871.2 -11739 1585.9 868.662 -831.973 1202.81 
10221501 17003.4 -12665.7 1631.4 1203.76 -886.009 1494.68 
1951.5 2
10222000 16386 -12248.4 1538.8 988.1 -977.735 1390.07 
10221501 17611.7 -13109.8 1605.3 1167.56 -852.399 1445.61 
1952 2
10222000 17108.7 -12802.6 1422 1433.93 -1099.6 1807.01 
10221501 18009.4 -13633.2 1587.3 789.087 -1038.49 1304.27 
1952.5 2
10222000 17439.1 -13250.2 1366.56 678.462 -919.142 1142.42 
10221501 18442.8 -14140.9 1768.89 889.893 -1042.48 1370.65 
1953 2
10222000 17716.5 -13710.3 1367 568.42 -942.782 1100.88 
10221501 18781.4 -14582.8 1745.2 693.898 -905.556 1140.84 
1953.5 2
10222000 17991.3 -14129.1 1397.11 555.219 -846.083 1011.99 
10221501 19161 -14887 1712.33 766.869 -614.545 982.728 
1954 2
10222000 18450.6 -14470.8 1422.6 922.222 -686.122 1149.46 
10221501 19669.6 -15152.5 1713.9 1021.29 -533.133 1152.06 
1954.5 2
10222000 18979.7 -14761.3 1443.78 1035.36 -568.558 1181.19 
10221501 20276.4 -15400.7 1681.11 1187.56 -485.649 1283.03 
1955 2
10222000 19453.5 -15042.3 1466.9 976.976 -579.313 1135.82 
10221501 20768.8 -15525.4 1623.3 1015.17 -257.182 1047.24 
1955.5 2
10222000 19897.5 -15129.4 1515 875.74 -171.795 892.431 
10221501 21297.1 -15859.8 1577.3 1042.01 -659.566 1233.21 
1956 2
10222000 20454.8 -15577.6 1503 1097.08 -882.355 1407.89 
10221501 21695.2 -16051.6 1524.73 783.626 -377.631 869.87 
1956.5 2
10222000 20754.8 -15656.5 1471.38 596.477 -156.863 616.758 
10221501 21926.1 -16169.4 1470.77 459.036 -234.092 515.28 
1957 2
10222000 21103.6 -15852.5 1404.82 672.043 -377.488 770.804 
10221501 22372.7 -16379.3 1469 860.598 -404.409 950.881 
1957.5 2
10222000 21517.6 -16405.9 1319.64 858.921 -1148.25 1433.95 
10221501 22789.5 -16625.7 1589.09 864.768 -511.316 1004.62 
1958 2
10222000 21804.2 -16685.2 1259.25 589.74 -574.776 823.505 
10221501 23140.9 -16984.2 1713.67 722.986 -737.701 1032.91 
1958.5 2
10222000 22193.4 -17216.4 1226.8 764.538 -1043.52 1293.62 
10221501 23658.5 -17176.4 1663.3 1016.86 -377.505 1084.68 
1959 2
10222000 22557 -17566.3 1207.8 717.16 -690.138 995.293 
10221501 24200 -17365.8 1632.4 1068.05 -373.57 1131.49 
1959.5 2
10222000 23160.7 -17695.2 1373.7 1176.8 -251.267 1203.33 
10221501 24697.9 -17532.1 1648.3 970.565 -324.172 1023.27 
1960 2
10222000 23637.4 -17756 1509.7 972.857 -124.082 980.738 
10221501 25156.9 -17595.5 1648.5 936.735 -129.388 945.628 
1960.5 2
10222000 24141.5 -17733.2 1704.2 1016.33 45.9677 1017.37 
10221501 25641.7 -17639.2 1682.3 977.419 -88.1048 981.382 
1961 2
10222000 24731.6 -17639.9 1605.5 1166.21 184.387 1180.69 
10221501 26248.4 -17637.6 1750.6 1199.01 3.16206 1199.02 
1961.5 2
10222000 25464.5 -17654 1518.5 1454.17 -27.9762 1454.44 
10221501 26953.6 -17551.3 1738.2 1399.21 171.23 1409.64 
1962 2
10222000 26091.2 -17588.6 1513.44 1279.02 133.56 1285.98 
10221501 27587.8 -17529.1 1734.89 1294.24 45.2834 1295.03 
1962.5 2
10222000 26696.6 -17565.3 1544.9 1258.58 48.3483 1259.51 
10221501 28108.3 -17594.3 1746 1082.17 -135.528 1090.62 
1963 2
10222000 27261.6 -17648.4 1549.6 1118.81 -164.554 1130.85 
10221501 28656.7 -17607.1 1724.8 1085.94 -25.3465 1086.24 
1963.5 2
10222000 27794.3 -17843.4 1551.8 1052.77 -385.375 1121.09 
10221501 29220.6 -17791.2 1656.8 1114.43 -363.834 1172.31 
1964 2
10222000 28378.4 -18050.3 1524.8 1143.05 -404.892 1212.64 
10221501 29752.8 -17934.4 1596 1041.49 -280.235 1078.53 
1964.5 2
10222000 28942 -18218.2 1484.8 1113.83 -331.818 1162.21 
10221501 30243.5 -18162 1537.7 969.763 -449.802 1069 
1965 2
10222000 29382 -18417.6 1462.67 903.491 -409.354 991.9 
10221501 30690.7 -18379.6 1453 918.207 -446.726 1021.11 
1965.5 2
10222000 29854.6 -18756.5 1397.8 952.823 -683.356 1172.54 
10221501 31198.5 -18548 1401.4 1023.86 -339.606 1078.71 
1966 2
10222000 30450.5 -19218.9 1272.2 1148.17 -890.944 1453.3 
10221501 31674.2 -18835.9 1348.5 916.57 -554.721 1071.36 
1966.5 2
10222000 30912.3 -19468.8 1181.22 958.16 -518.419 1089.42 
10221501 32118.7 -19119.8 1394.44 922.13 -588.958 1094.16 
1967 2
10222000 31396.8 -19617.4 1087 982.691 -301.465 1027.89 
10221501 32952.4 -19494.4 1688.4 1691.14 -759.883 1854.02 
1967.5 2
10222000 32097.5 -19812.1 1148.4 1365.89 -379.532 1417.64 
10221501 33445.9 -19609.3 1687.5 961.988 -223.977 987.718 
1968 2
10222000 32874.2 -20124 1300.2 1538.02 -617.624 1657.4 
10221501 33842.7 -19648.4 1719.3 785.743 -77.4257 789.548 
1968.5 2
10222000 33278.7 -20270.9 1539.56 822.087 -298.555 874.621 
10221501 34257.4 -19626 1740 842.977 45.5285 844.205 
1969 2
10222000 33648.7 -20315.3 1589 747.542 -89.7194 752.907 
10221501 34715.1 -19681.7 1731.3 924.557 -112.525 931.379 
1969.5 2
10222000 34168.2 -20356 1602.56 1041.13 -81.5631 1044.32 
10221501 35107 -19785.9 1737.11 785.371 -208.795 812.652 
1970 2
10222000 34720.1 -20344.3 1583.9 1092.83 23.1683 1093.07 
10221501 35511.7 -19950.1 1718.4 801.386 -325.171 864.844 
1970.5 2
10222000 35116.1 -20521.2 1540.78 796.803 -355.98 872.707 
10221501 35982.9 -20055.9 1702.67 948.066 -212.855 971.667 
1971 2
10222000 35590 -20662.2 1530.9 947.778 -281.956 988.828 
10221501 36488 -20036.2 1749 1010.22 39.3778 1010.99 
1971.5 2
10222000 36148.9 -20837.7 1496.56 1122.27 -352.343 1176.28 
10221501 37028.3 -20095.8 1795.56 1085.01 -119.634 1091.58 
1972 2
10222000 36690.7 -20856.5 1569.8 1066.56 -37.0735 1067.2 
10221501 37367.2 -20275.9 1791 667.06 -354.571 755.44 
1972.5 2
10222000 37247.3 -20978.7 1612.11 1093.58 -240.013 1119.61 
10221501 37848 -20286 1808.22 944.597 -19.8428 944.806 
1973 2
10222000 37735.7 -21139.5 1657 988.596 -325.574 1040.83 
10221501 38312.9 -20389.2 1823.8 941.093 -208.907 964.001 
1973.5 2
10222000 38238.7 -21159.3 1725.89 1024.37 -40.3938 1025.17 
10221501 38835.6 -20461.7 1825.44 1064.47 -147.59 1074.65 
1974 2
10222000 38702.6 -21268.7 1707 948.739 -223.654 974.744 
10221501 39280.6 -20534.5 1824.6 910.111 -148.943 922.218 
1974.5 2
10222000 39245.2 -21441.1 1667.6 1059.77 -336.719 1111.97 
10221501 39648.8 -20619.1 1823.2 719.141 -165.234 737.879 
1975 2
10222000 39606.9 -21469.6 1658.67 726.283 -57.1397 728.527 
10221501 40182.2 -20900.9 1772.33 1071.13 -565.841 1211.4 
1975.5 2
10222000 40087.2 -21703.1 1648.5 966.421 -469.908 1074.61 
10221501 41012.9 -21302.5 1735.9 1671.38 -808.071 1856.48 
1976 2
10222000 40767.7 -22200.9 1579.4 1308.65 -957.308 1621.42 
10221501 41619 -21489.2 1726.4 1165.58 -359.038 1219.62 
1976.5 2
10222000 41254.1 -22474.1 1568.89 978.694 -549.721 1122.51 
10221501 41982.1 -21370.3 1771.67 730.606 239.168 768.756 
1977 2
10222000 41735.7 -22501.3 1557 968.992 -54.706 970.535 
10221501 42342.8 -21413 1809.9 725.732 -85.8484 730.792 
1977.5 2
10222000 42240.2 -22589 1572 1025.45 -178.252 1040.83 
10221501 42700.8 -21478.7 1763.33 727.597 -133.469 739.737 
1978 2
10222000 42738.3 -22544.2 1561.1 1012.35 91.0569 1016.44 
10221501 43037 -21469.3 1780.1 683.379 19.0379 683.644 
1978.5 2
10222000 43358.9 -22428.9 1519.1 1200.39 223.017 1220.93 
10221501 43416.9 -21483.5 1703.9 734.816 -27.4662 735.329 
1979 2
10222000 43834.3 -22243.9 1511.7 933.988 363.458 1002.22 
10221501 43834.2 -21353.2 1682.6 819.843 255.992 858.88 
1979.5 2
10222000 44324.1 -22057.2 1489.78 1005.77 383.322 1076.34 
10221501 44336.8 -21289.2 1684.22 1031.99 131.371 1040.32 
1980 2
10222000 44797 -21827.8 1527.6 977.043 474.013 1085.96 
10221501 44668.6 -21067.9 1673.1 685.583 457.277 824.091 
1980.5 2
10222000 45329.1 -21631.2 1572.7 1047.44 387.008 1116.65 
10221501 45139.8 -20868.2 1722 927.559 393.11 1007.42 
1981 2
10222000 45784.5 -21347.7 1583.9 894.695 556.974 1053.9 
10221501 45570 -20580.5 1723.5 845.187 565.226 1016.77 
1981.5 2
10222000 46198.7 -21120.3 1603 796.538 437.308 908.687 
10221501 46032.2 -20329.5 1772.9 888.846 482.692 1011.45 
1982 2
10222000 46658.8 -20772.2 1616.1 927.621 701.815 1163.2 
10221501 46419.6 -20008.7 1792.4 781.048 646.774 1014.08 
1982.5 2
10222000 46967.5 -20467 1561.5 630 622.857 885.918 
10221501 46692.2 -19602 1770.2 556.327 830 999.199 
1983 2
10222000 47356 -20208.7 1552.9 772.366 513.519 927.497 
10221501 46941.9 -19308.7 1758.8 496.421 583.101 765.795 
