# Supplementary material for: Intrinsic group behaviour II: On the dependence of triad spatial dynamics on social and personal features; and on the effect of social interaction on small group dynamics
Source: PLoS One. 2019 Dec 3;14(12):e0225704. doi: 10.1371/journal.pone.0225704 (PMC6890182; doi:10.1371/journal.pone.0225704)
Supplement: S1 Data Set — (ZIP) [file pone.0225704.s001.zip › set_2_int/group_traj_dyad_int/traj_2_0217_43.dat]

2 10205300 10220300 0 0 0 1 0 1 0 20 20 20 1613.89 1654.26 1573.52 
1853 1
10205300 41990.5 -17439 1704.5 0 0 0 
1853.5 1
10205300 42098.5 -17405.2 1674.5 282.723 88.4817 296.245 
1854 1
10205300 42180.6 -17439 1644.33 161.845 -66.6667 175.038 
1854.5 1
10205300 42319 -17337 1637.44 278.56 205.231 346 
1855 1
10205300 42067 -17254.3 1634.56 -512.195 168.022 539.05 
1855.5 1
10205300 42010.4 -17257.2 1634.89 -113.111 -5.77778 113.259 
1856 1
10205300 42076.9 -17236.9 1618.6 130.305 39.8475 136.262 
1856.5 1
10205300 42131.6 -17122.6 1613.67 106.541 222.894 247.048 
1857 1
10205300 42199.8 -17107.3 1651.67 138.102 30.8142 141.498 
1857.5 1
10205300 41995.8 -16953.4 1649.33 -412.121 310.887 516.231 
1858 1
10205300 41622.1 -16678.4 1648 -761.032 560.081 944.913 
1858.5 1
10205300 41403.7 -16659.4 1648 -429.098 37.4154 430.727 
1859 1
10205300 41284.2 -16867.4 1648 -231.098 -402.407 464.045 
1859.5 1
10205300 41287.2 -17076.3 1648 5.85938 -407.986 408.028 
1860 1
10205300 41310.4 -17202.6 1648 48.3796 -262.963 267.376 
1860.5 1
10205300 41364.8 -17282.6 1648 109.103 -160.643 194.189 
1861 1
10205300 41561.4 -17313.2 1648 390.123 -60.8025 394.833 
1861.5 1
10205300 41785.8 -17111.4 1648 448.756 403.511 603.492 
1862 1
10205300 41804 -16972.2 1648 37.1882 284.172 286.595 
1862.5 1
10205300 41854.1 -16934.8 1648 101.439 75.7535 126.604 
1863 1
10205300 41808.4 -16854 1648 -89.9825 159.011 182.706 
1863.5 1
10205300 41644.7 -16724.9 1648 -326.162 257.193 415.367 
1864 1
10205300 41462.8 -16927.3 1648 -375.803 -418.274 562.3 
1864.5 1
10205300 41363 -16851.6 1648 -192.25 145.922 241.357 
1865 1
10205300 41335.8 -16834.5 1648 -55.499 34.8269 65.5214 
1865.5 1
10205300 41361 -16915.7 1648 49.6071 -159.528 167.063 
1866 1
10205300 41465.6 -17154 1648 203.02 -462.718 505.298 
1866.5 1
10205300 41476.8 -17274 1648 23.091 -246.914 247.991 
1867 1
10205300 41495.4 -17373.1 1648 37.8634 -201.037 204.571 
1867.5 1
10205300 41584.9 -17373.2 1648 185.955 -0.231 185.955 
1868 1
10205300 41637.3 -17328.7 1648 102.365 86.9575 134.314 
1868.5 1
10205300 41731.3 -17252.8 1648 179.453 144.89 230.643 
1869 1
10205300 41836.7 -17155.7 1648 210.246 193.835 285.964 
1869.5 1
10205300 41899.9 -17010.1 1648 127.722 294.052 320.592 
1870 1
10205300 41908.4 -16888.8 1648 17.496 248.125 248.742 
1870.5 1
10205300 41803.3 -16788.1 1648 -215.834 206.708 298.852 
1871 1
10205300 41709.1 -16699.1 1648 -184.771 174.532 254.169 
1871.5 1
10205300 41607.3 -16730.1 1648 -196.461 -59.867 205.38 
1872 1
10205300 41557.4 -17161.3 1648 -101.195 -874.69 880.524 
1872.5 1
10205300 41446.1 -17129 1648 -228.611 66.3929 238.056 
1873 1
10205300 41338.2 -16899.1 1648 -226.657 482.96 533.501 
1873.5 1
10205300 41319.5 -16872.4 1648 -36.2834 51.7657 63.2153 
1874 1
10205300 41257 -16785.4 1648 -122.79 170.836 210.386 
1874.5 1
10205300 41225 -16768.3 1648 -66.1157 35.3535 74.9744 
1875 1
10205300 41159 -16743.3 1648 -129.921 49.2782 138.953 
1875.5 1
10205300 41145.8 -16727.4 1648 -25.8752 31.0285 40.4016 
1876 1
10205300 41020.8 -16870.8 1648 -253.55 -290.737 385.766 
1876.5 1
10205300 41063.1 -16791 1648 85.695 161.493 182.822 
1877 1
10205300 41006.3 -16824 1648 -115.168 -66.9371 133.207 
1877.5 1
10205300 41318.8 -16705.4 1648 632.479 239.991 676.48 
1878 1
10205300 41582.6 -16605.7 1648 508.328 192.186 543.445 
1878.5 1
10205300 41701.1 -16593.6 1648 225.735 23.1323 226.918 
1879 1
10205300 41784.2 -16659.4 1648 172.788 -136.983 220.5 
1879.5 1
10205300 41832.5 -16723.5 1648 96.3628 -127.855 160.102 
1880 1
10205300 41923.7 -16867.2 1648 176.68 -278.531 329.842 
1880.5 1
10205300 41922.6 -16997.8 1648 -2.29568 -269.743 269.753 
1881 1
10205300 41854.6 -16990.3 1648 -134.3 14.7782 135.11 
1881.5 1
10205300 41809.2 -16957.3 1648 -88.8019 64.514 109.763 
1882 1
10205300 41763.9 -16801.3 1648 -93.0869 320.329 333.58 
1882.5 1
10205300 41691.8 -16655.2 1648 -143.318 290.524 323.951 
1883 1
10205300 41598 -16600.7 1648 -187.226 108.849 216.568 
1883.5 1
10205300 41391.1 -16883.6 1648 -420.528 -575.068 712.423 
1884 1
10205300 41396.1 -17075 1648 10.1235 -386.667 386.799 
1884.5 1
10205300 41586 -17249.2 1648 387.528 -355.556 525.926 
1885 1
10205300 41565.2 -17303.3 1648 -42.2313 -109.982 117.811 
1885.5 1
10205300 41393.3 -17148.9 1648 -332.538 298.711 447.001 
1886 1
10205300 40999 -16726 1648 -780.792 837.426 1144.95 
1886.5 1
10205300 40659.3 -16601.1 1648 -676.693 248.805 720.984 
1887 1
10205300 40309.1 -16612.7 1640.78 -682.629 -22.5471 683.002 
1887.5 1
10205300 39997.9 -16767.4 1631.33 -621.202 -308.938 693.783 
1888 1
10205300 40273 -16814.2 1627.44 544.774 -92.6293 552.593 
1888.5 1
10205300 40400.7 -16857.1 1627 257.392 -86.4695 271.529 
1889 1
10205300 40342.3 -16668.2 1622.33 -121.275 392.7 411 
1889.5 1
10205300 40542.1 -16722.2 1620 412.764 -111.57 427.577 
1890 1
10205300 40837.7 -16769.9 1620 566.262 -91.3367 573.581 
1890.5 1
10205300 40998.9 -16717.8 1620 316.678 102.401 332.822 
1891 1
10205300 41182.4 -16794 1620 381.612 -158.466 413.206 
1891.5 1
10205300 41493 -17116.6 1620 599.528 -622.78 864.459 
1892 1
10205300 41696.7 -17252.2 1620 399.346 -265.926 479.786 
1892.5 1
10205300 41659.4 -17148.1 1620 -77.7082 217.351 230.825 
1893 1
10205300 41300.1 -16857.7 1620 -699.114 565.002 898.881 
1893.5 1
10205300 41253 -16783.1 1620 -94.3888 149.477 176.784 
1894 1
10205300 41271.8 -16741 1620 38.2114 85.5917 93.7339 
1894.5 1
10205300 41265.2 -16723 1620 -13.1293 35.9281 38.2519 
1895 1
10205300 41320.7 -16611 1620 112.303 226.721 253.01 
1895.5 1
10205300 41295.2 -16600 1620 -51.5744 22.2672 56.1761 
1896 1
10205300 41160.8 -16884.2 1620 -261.967 -554.094 612.9 
1896.5 1
10205300 41199.1 -17079.8 1620 75.1167 -383.403 390.693 
1897 1
10205300 41269.5 -17153.9 1620 146.049 -153.812 212.105 
1897.5 1
10205300 41301.6 -17186.6 1620 64.2824 -65.5156 91.7852 
1898 1
10205300 41249.6 -17178.4 1620 -103.443 16.2996 104.72 
1898.5 1
10205300 41177.1 -17116.3 1620 -140.472 120.381 184.997 
1899 1
10205300 41208.1 -16748.8 1620 64.2052 760.916 763.62 
1899.5 1
10205300 41312.3 -16668.2 1620 217.968 168.573 275.549 
1900 1
10205300 41334.5 -16558.9 1620 42.5287 209.387 213.662 
1900.5 1
10205300 41374.8 -16546.7 1620 78.4047 23.7354 81.9186 
1901 1
10205300 41417 -16503.2 1620 86.8313 89.4604 124.671 
1901.5 1
10205300 41456.8 -16518.7 1620 82.7443 -32.1783 88.781 
1902 1
10205300 41549.7 -16541.6 1620 183.235 -45.1677 188.72 
1902.5 1
10205300 41661.7 -16601.6 1620 221.782 -118.812 251.602 
1903 1
10205300 41746.6 -16665.9 1620 172.121 -130.403 215.941 
1903.5 1
10205300 41768.5 -16655.8 1620 44.422 20.4229 48.8917 
1904 1
10205300 41717.8 -16692.2 1620 -96.2049 -69.0702 118.432 
1904.5 1
10205300 41643.1 -16665 1620 -149.08 54.2914 158.658 
1905 1
10205300 41609.8 -16602.5 1620 -67.4314 126.518 143.366 
1905.5 1
10205300 41559.9 -16585.6 1620 -97.8431 33.1373 103.302 
1906 1
10205300 41630 -16563.3 1620 143.061 45.4422 150.105 
1906.5 1
10205300 41599.9 -16589.5 1620 -61.0548 -53.0764 80.8999 
1907 1
10205300 41598.1 -16554.2 1620 -3.67328 72.439 72.532 
1907.5 1
10205300 41637 -16549.2 1620 77.9336 10.0646 78.5808 
1908 1
10205300 41742.2 -16583.2 1620 203.482 -65.764 213.845 
1908.5 1
10205300 41796.4 -16646.2 1620 107.115 -124.506 164.241 
1909 1
10205300 41911 -16893.1 1620 229.659 -494.79 545.491 
1909.5 1
10205300 41747.4 -16796.1 1620 -327.856 194.389 381.151 
1910 1
10205300 41386.6 -16666.6 1620 -728.979 261.706 774.532 
1910.5 1
10205300 41284 -16947.7 1620 -205.111 -562.343 598.582 
1911 1
10205300 41311.4 -17146.5 1620 53.1008 -385.218 388.861 
1911.5 1
10205300 41318 -17240.5 1620 13.1474 -187.251 187.712 
1912 1
10205300 41464.9 -16982.6 1620 296.768 521.01 599.602 
1912.5 1
10205300 41629.3 -16828.6 1620 346.175 324.304 474.353 
1913 1
10205300 41666.4 -16894.5 1620 75.3388 -134.033 153.756 
1913.5 1
10205300 41734.6 -16760.9 1620 134.252 262.992 295.277 
1914 1
10205300 41725 -16635.5 1620 -18.5328 242.085 242.793 
1914.5 1
10205300 41682.7 -16628.6 1620 -83.9947 13.7787 85.1173 
1915 1
10205300 41490.3 -16828.1 1620 -395.816 -410.585 570.308 
1915.5 1
10205300 41348 -17002.4 1620 -279.02 -341.765 441.197 
1916 1
10205300 41229 -17051.4 1620 -238.477 -98.1964 257.903 
1916.5 1
10205300 41279.6 -16938.7 1620 99.0215 220.548 241.757 
1917 1
10205300 41311.9 -16820.2 1620 64.3205 236.012 244.619 
1917.5 1
10205300 41253.7 -16830.9 1620 -117.08 -21.4845 119.035 
1918 1
10205300 41269 -16948.2 1620 31.3525 -240.414 242.45 
1918.5 1
10205300 41280.5 -17012.8 1620 24.0586 -135.1 137.225 
1919 1
10205300 41283.4 -17100.1 1620 5.67515 -170.841 170.936 
1919.5 1
10205300 41214 -17096.5 1620 -140.486 7.28745 140.675 
1920 1
10205300 41139.7 -17101 1620 -147.421 -8.92857 147.691 
1920.5 1
10205300 41243.5 -17154.8 1620 209.697 -108.687 236.19 
1921 1
10205300 41182.4 -17161.6 1619.73 -116.672 -13.0465 117.4 
1921.5 1
10205300 40833.4 -17692.7 1598.6 -702.14 -1068.54 1278.58 
1922 1
10205300 40316.1 -17691.1 1568.09 -1038.77 3.23111 1038.78 
1922.5 1
10205300 39718.8 -17541.9 1589.1 -1196.98 298.98 1233.75 
1923 2
10220300 39177.6 -18358 1417.71 0 0 0 
10205300 39141.4 -17645.4 1568.7 -1192.98 -213.843 1211.99 
1923.5 2
10220300 38595.3 -18262.8 1436.2 -1383.07 226.128 1401.43 
10205300 38666.1 -17441.6 1590.4 -960.202 411.717 1044.75 
1924 2
10220300 37981.3 -18208 1475.18 -1183.1 105.588 1187.8 
10205300 38057.1 -17443.7 1625.82 -1173.43 -4.09879 1173.44 
1924.5 2
10220300 37281.1 -18256.7 1481.89 -1405.95 -97.7242 1409.34 
10205300 37272.2 -17447.3 1620.33 -1576.04 -7.24109 1576.06 
1925 2
10220300 36601.7 -18241.6 1510.82 -1361.49 30.1208 1361.82 
10205300 36505.2 -17534.9 1610.73 -1537.16 -175.503 1547.14 
1925.5 2
10220300 35994.9 -18177.3 1519.22 -1213.68 128.606 1220.47 
10205300 35823.4 -17300.3 1634.89 -1363.47 469.152 1441.93 
1926 2
10220300 35344.5 -18071.1 1521 -1324.62 216.361 1342.17 
10205300 35335.8 -17234 1633.2 -993.166 135.098 1002.31 
1926.5 2
10220300 34715.8 -18062.8 1530.9 -1220.78 16.1165 1220.88 
10205300 34770.9 -17177.9 1613.6 -1096.89 108.932 1102.29 
1927 2
10220300 34270.9 -18004.3 1529.22 -896.998 117.876 904.71 
10205300 34187.9 -17370 1586.56 -1175.43 -387.298 1237.59 
1927.5 2
10220300 33702.9 -17927.3 1493.8 -1149.78 155.938 1160.3 
10205300 33641.7 -17210.7 1597.3 -1105.65 322.47 1151.71 
1928 2
10220300 32995.4 -17860.2 1519.3 -1365.83 129.537 1371.96 
10205300 32936.9 -17103.4 1543.7 -1360.62 207.143 1376.3 
1928.5 2
10220300 32299.4 -17683.9 1539.89 -1429.07 362.035 1474.21 
10205300 32313.2 -16874.6 1486.78 -1280.65 469.906 1364.14 
1929 2
10220300 31460.3 -17534 1571.3 -1730.19 309.049 1757.58 
10205300 31643.6 -16751.6 1480.9 -1380.66 253.517 1403.75 
1929.5 2
10220300 30838 -17372.8 1640.6 -1210.7 313.619 1250.66 
10205300 30919.1 -16550.5 1578.4 -1409.53 391.245 1462.82 
1930 2
10220300 30190.7 -17027.9 1562.4 -1232.95 656.952 1397.05 
10205300 30244.2 -16368.1 1672.6 -1285.52 347.429 1331.64 
1930.5 2
10220300 29621 -16899.3 1546.11 -1148.59 259.207 1177.47 
10205300 29739.7 -16180.8 1685.33 -1017.2 377.666 1085.05 
1931 2
10220300 29048.6 -16770.6 1611.4 -1163.41 261.653 1192.47 
10205300 29260.2 -16077.2 1670.8 -974.526 210.524 997.006 
1931.5 2
10220300 28560.3 -16586.1 1613.33 -988.394 373.459 1056.6 
10205300 28788.1 -15924.6 1740.89 -955.646 308.997 1004.36 
1932 2
10220300 28056.5 -16527.6 1656.5 -1007.67 117.022 1014.44 
10205300 28316.5 -15846 1674 -943.222 157.111 956.218 
1932.5 2
10220300 27528.6 -16443 1662.11 -1081.85 173.361 1095.66 
10205300 27603.8 -15735.3 1642.11 -1460.5 226.776 1478 
1933 2
10220300 26946.6 -16306 1579.3 -1190.09 280.164 1222.63 
10205300 27023.4 -15498.5 1623.6 -1186.87 484.322 1281.88 
1933.5 2
10220300 26220.2 -16042.5 1527.7 -1438.42 521.782 1530.13 
10205300 26435.4 -15239.9 1621.3 -1164.36 512.079 1271.99 
1934 2
10220300 25343.2 -15705.8 1575 -1778.9 682.961 1905.5 
10205300 25861.4 -14978.5 1619 -1164.3 530.223 1279.35 
1934.5 2
10220300 24799.5 -15492.4 1595.64 -1055.64 414.44 1134.08 
10205300 25354.2 -14682.1 1579.27 -984.89 575.552 1140.73 
1935 2
10220300 24357.2 -15278.3 1564.8 -833.042 403.133 925.46 
10205300 24735.9 -14404.6 1632.5 -1164.37 522.582 1276.27 
1935.5 2
10220300 23778.4 -15040.8 1559.4 -1169.29 479.798 1263.9 
10205300 24137.8 -14196.7 1608.3 -1208.28 420 1279.2 
1936 2
10220300 23171.1 -14773.9 1532.4 -1231.85 541.379 1345.56 
10205300 23580.6 -13954.6 1612.5 -1130.22 491.075 1232.3 
1936.5 2
10220300 22484.5 -14539 1480.4 -1392.7 476.471 1471.95 
10205300 22887.1 -13746.7 1580.2 -1406.69 421.704 1468.54 
1937 2
10220300 21876.8 -14247 1511.6 -1217.84 585.17 1351.13 
10205300 22318.6 -13484.8 1629.1 -1139.28 524.85 1254.36 
1937.5 2
10220300 21396.6 -13969.2 1536 -960.4 555.6 1109.53 
10205300 21776 -13268.1 1640.8 -1085.2 433.4 1168.54 
1938 2
10220300 20862 -13738 1533.44 -1067.07 461.477 1162.58 
10205300 21277 -13032.2 1719.11 -996.008 470.814 1101.68 
1938.5 2
10220300 20436.3 -13372.4 1552.8 -868.776 746.122 1145.19 
10205300 20818.4 -12769.7 1700.2 -935.918 535.76 1078.42 
1939 2
10220300 19975.3 -13059.2 1528.2 -922 626.4 1114.66 
10205300 20503.2 -12368.1 1664.2 -630.4 803.2 1021.05 
1939.5 2
10220300 19633 -12736.9 1552.7 -688.732 648.491 945.988 
10205300 20040.3 -12067 1633.7 -931.388 605.835 1111.09 
1940 2
10220300 19280.8 -12361.9 1607 -718.776 765.306 1049.92 
10205300 19607 -11661 1637.2 -884.286 828.571 1211.81 
1940.5 2
10220300 18848.1 -11906.8 1567.73 -832.133 875.157 1207.62 
10205300 19131.5 -11341.5 1626.64 -914.336 614.51 1101.65 
1941 2
10220300 18421.1 -11543.4 1544.4 -817.99 696.203 1074.15 
10205300 18616.2 -10987.2 1622.2 -987.252 678.649 1198.01 
1941.5 2
10220300 17575.8 -11018 1535.89 -1775.89 1103.78 2090.96 
10205300 17818.1 -10515.8 1644.89 -1676.66 990.383 1947.32 
1942 2
10220300 17000.6 -10624.8 1561 -1164.25 795.915 1410.31 
10205300 17446.2 -10142.8 1672.27 -752.893 754.979 1066.23 
1942.5 2
10220300 16556.2 -10213.6 1571.67 -876.556 811.169 1194.3 
10205300 17141.2 -9778.33 1707.89 -601.498 718.905 937.35 
1943 2
10220300 16086.3 -9683.55 1607.73 -941.783 1062.14 1419.54 
10205300 16726 -9348.55 1710.73 -832.109 861.298 1197.6 
1943.5 2
10220300 15677.7 -9114.4 1596.7 -787.231 1096.62 1349.93 
10205300 16284.8 -8755.9 1707.8 -850.096 1141.9 1423.59 
1944 2
10220300 15298.5 -8807.1 1568.8 -767.611 622.065 988.024 
10205300 16047.1 -8383.7 1706.4 -481.174 753.441 893.981 
1944.5 2
10220300 14932.6 -8391 1582.9 -749.795 852.664 1135.44 
10205300 15722.7 -8048.4 1671.3 -664.754 687.09 956.029 
1945 2
10220300 14590.2 -7896.2 1565.3 -693.117 1001.62 1218.05 
10205300 15408.3 -7632 1641.9 -636.437 842.915 1056.2 
1945.5 2
10220300 14171 -7401.6 1526.1 -850.304 1003.25 1315.11 
10205300 14989.5 -7081.4 1586.2 -849.493 1116.84 1403.2 
1946 2
10220300 13789.8 -6982.5 1504.9 -759.363 834.861 1128.55 
10205300 14547 -6569.8 1588.7 -881.474 1019.12 1347.45 
1946.5 2
10220300 13364.7 -6657.7 1513.6 -857.056 654.839 1078.59 
10205300 14099.3 -6243.6 1624.9 -902.621 657.661 1116.8 
1947 2
10220300 13021 -6323.2 1548.8 -688.778 670.341 961.13 
10205300 13693 -5915.3 1623.8 -814.228 657.916 1046.81 
1947.5 2
10220300 12633.8 -5963.1 1582.4 -766.733 713.069 1047.07 
10205300 13282.9 -5577.9 1632.8 -812.079 668.119 1051.6 
1948 2
10220300 12285.2 -5573.1 1536.8 -679.532 760.234 1019.67 
10205300 13030.1 -5194.3 1617.5 -492.788 747.758 895.534 
1948.5 2
10220300 11807.2 -5021.7 1510.4 -931.774 1074.85 1422.5 
10205300 12538.4 -4646.3 1604.8 -958.48 1068.23 1435.2 
1949 2
10220300 11425 -4524.67 1484.44 -778.411 1012.29 1276.97 
10205300 12200.8 -4167.11 1582.22 -687.622 975.945 1193.86 
1949.5 2
10220300 11032.1 -4135.6 1504 -810.103 802.199 1140.08 
10205300 11990.4 -3780.2 1613.4 -433.769 797.755 908.057 
1950 2
10220300 10728.6 -3718 1541.1 -584.778 804.624 994.679 
10205300 11586.9 -3431.1 1602.1 -777.457 672.64 1028.05 
1950.5 2
10220300 10435.4 -3358.33 1550 -598.277 734.014 946.948 
10205300 11250.3 -3103.33 1623.11 -686.871 668.912 958.767 
1951 2
10220300 10173.1 -2957.9 1541.1 -535.397 817.211 976.977 
10205300 10968 -2798 1617.2 -576.19 623.129 848.696 
1951.5 2
10220300 9868.9 -2522.9 1580.2 -583.877 834.933 1018.84 
10205300 10727.5 -2436.5 1632.8 -461.612 693.858 833.382 
1952 2
10220300 9474.1 -2047.4 1573.3 -783.333 943.452 1226.26 
10205300 10529.7 -2164 1637.5 -392.46 540.675 668.097 
1952.5 2
10220300 9275.22 -1662.44 1497.33 -408.373 790.463 889.719 
10205300 10467.8 -1927.44 1612.11 -127.15 485.74 502.106 
1953 2
10220300 8942.8 -1182.3 1506.1 -681.193 983.903 1196.7 
10205300 10290.9 -1612.1 1616.6 -362.454 646.198 740.908 
1953.5 2
10220300 8780.56 -845.556 1538.22 -327.767 680.292 755.134 
10205300 10054.6 -1228.33 1599.78 -477.464 775.286 910.516 
1954 2
10220300 8447.4 -418.6 1528.6 -668.987 857.34 1087.46 
10205300 9707.6 -943.7 1595.2 -696.698 571.553 901.144 
1954.5 2
10220300 8334.11 116.889 1506.78 -221.7 1047.92 1071.12 
10205300 9411.67 -653.111 1573.11 -579.126 568.667 811.646 
1955 2
10220300 8039.3 556.7 1500.8 -607.858 906.827 1091.71 
10205300 9129.7 -208.3 1535 -581.375 917.136 1085.88 
1955.5 2
10220300 7875.7 1048.8 1465.1 -322.682 970.611 1022.84 
10205300 8789.3 239.4 1535.1 -671.4 883.037 1109.29 
1956 2
10220300 7729.18 1297.45 1440.91 -288.422 489.477 568.133 
10205300 8605.36 600.545 1481 -362.079 710.916 797.812 
1956.5 2
10220300 7505.62 2341.85 1412.85 -444.466 2076.33 2123.36 
10205300 8491.62 1045.92 1451.38 -226.14 885.443 913.864 
1957 2
10220300 7414.27 2670.09 1410.27 -175.997 632.456 656.488 
10205300 8290.82 1560.09 1467.64 -386.892 990.689 1063.56 
1957.5 2
10220300 7324.27 2607.18 1410 -186.722 -130.517 227.815 
10205300 8196.36 2118.64 1441.18 -195.964 1158.81 1175.26 
1958 2
10220300 7442.33 3020.5 1410 242.923 850.449 884.463 
10205300 8175.58 2634.75 1400.75 -42.7578 1061.96 1062.82 
1958.5 2
10220300 7901.6 3438.3 1410 902.292 820.825 1219.79 
10205300 8045.1 2998.6 1383.9 -256.352 714.833 759.409 
1959 1
10205300 7653.9 3351 1385.8 -771.598 695.069 1038.5 
