# Supplementary material for: Intrinsic group behaviour II: On the dependence of triad spatial dynamics on social and personal features; and on the effect of social interaction on small group dynamics
Source: PLoS One. 2019 Dec 3;14(12):e0225704. doi: 10.1371/journal.pone.0225704 (PMC6890182; doi:10.1371/journal.pone.0225704)
Supplement: S1 Data Set — (ZIP) [file pone.0225704.s001.zip › set_2_int/group_traj_dyad_int/traj_2_0217_42.dat]

2 10205502 10210100 0 1 0 0 2 0 1 20 20 20 1758.8 1759.86 1757.75 
1855.5 1
10205502 45026 -19915.8 1747.11 0 0 0 
1856 1
10205502 44564.2 -20003.7 1712.7 -905.49 -172.397 921.755 
1856.5 1
10205502 44142.7 -19965.6 1716.44 -821.702 74.3556 825.06 
1857 1
10205502 43820.9 -20000.7 1737.11 -651.372 -71.0751 655.238 
1857.5 1
10205502 43674.1 -19774.7 1770.22 -296.521 456.566 544.405 
1858 1
10205502 43461.3 -19608.3 1769.22 -433.356 338.764 550.053 
1858.5 1
10205502 43220 -19503.8 1794.1 -474.132 205.37 516.699 
1859 1
10205502 43095.3 -19300.6 1789.33 -241.135 393.123 461.185 
1859.5 1
10205502 42824.1 -19012.7 1783.67 -529.731 562.283 772.513 
1860 1
10205502 42328.4 -18607.9 1725.44 -1032.64 843.287 1333.22 
1860.5 1
10205502 41866.1 -18403.7 1689.78 -928.38 410.085 1014.92 
1861 2
10210100 40788.6 -17939.8 1659.8 0 0 0 
10205502 41574.3 -18382.7 1636.3 -578.99 41.6005 580.483 
1861.5 2
10210100 40428.2 -17998.8 1673.78 -966.16 -158.117 979.013 
10205502 41171.6 -18361.3 1597.22 -805.489 42.7333 806.622 
1862 2
10210100 40058.2 -18070.8 1664.4 -755.147 -146.984 769.319 
10205502 40854.7 -18298.1 1625.9 -646.644 129.048 659.395 
1862.5 2
10210100 39703.6 -18078.1 1634.11 -717.904 -14.7998 718.056 
10205502 40587.4 -18343.8 1649.78 -541.003 -92.4651 548.848 
1863 2
10210100 39332.4 -18271.6 1652.6 -730.621 -380.884 823.942 
10205502 40388.3 -18352.1 1659.6 -392.017 -16.3823 392.359 
1863.5 2
10210100 39137.9 -18493.3 1679.22 -387.472 -441.7 587.566 
10205502 40293.3 -18450.3 1648 -189.177 -195.684 272.176 
1864 2
10210100 39206.8 -18695.4 1682.56 142.332 -417.585 441.175 
10205502 40200.2 -18521.8 1639.33 -192.378 -147.612 242.485 
1864.5 2
10210100 39507.8 -19135.8 1711.8 580.004 -848.469 1027.77 
10205502 40224.5 -18638.3 1639.6 46.778 -224.513 229.334 
1865 2
10210100 39855.1 -19435.2 1701.62 707.383 -609.878 933.992 
10205502 40378.4 -18980.1 1620.5 313.391 -696.181 763.467 
1865.5 2
10210100 40162.8 -19746.9 1612.6 604.47 -612.279 860.389 
10205502 40634.1 -19343.2 1622.4 502.407 -713.31 872.482 
1866 2
10210100 40464.6 -20222.6 1571.22 585.933 -923.603 1093.78 
10205502 40970.4 -19690.4 1577 653.096 -674.261 938.702 
1866.5 2
10210100 40836.9 -20809 1658.67 766.118 -1206.68 1429.34 
10205502 41162.7 -20028.4 1536.56 395.519 -695.473 800.074 
1867 2
10210100 41261.8 -21201.8 1675.56 861.844 -796.709 1173.68 
10205502 41417.3 -20291.6 1526.89 516.565 -533.694 742.744 
1867.5 2
10210100 41621.2 -21644.9 1749.33 747.286 -921.229 1186.21 
10205502 41678 -20629 1541.89 541.927 -701.548 886.484 
1868 2
10210100 42040.6 -22180.2 1720.8 819.097 -1045.53 1328.18 
10205502 41872.7 -20933.4 1540 380.273 -594.531 705.744 
1868.5 2
10210100 42517.6 -22477.8 1669.22 910.221 -567.897 1072.85 
10205502 41972.4 -21148.1 1531.44 190.352 -409.754 451.81 
1869 2
10210100 42801.4 -22680.1 1653 566.644 -403.859 695.836 
10205502 42033.3 -21411.1 1527.67 121.535 -524.95 538.835 
1869.5 2
10210100 42881.3 -22857 1625.56 161.392 -357.351 392.106 
10205502 41967.2 -21895.7 1525.89 -133.558 -978.9 987.969 
1870 2
10210100 42813.7 -23199.7 1634.11 -138.378 -700.75 714.282 
10205502 41736.9 -22300.3 1525.67 -471.029 -827.539 952.203 
1870.5 2
10210100 42341.6 -23514.4 1680.22 -969.427 -646.361 1165.15 
10205502 41672.9 -22929.6 1571.22 -131.417 -1292.04 1298.7 
1871 2
10210100 41932.2 -23943.4 1700.7 -802.658 -841.089 1162.62 
10205502 41675.9 -23492.5 1658.6 5.90414 -1103.81 1103.83 
1871.5 2
10210100 41687.2 -24254.1 1728.67 -472.93 -599.828 763.844 
10205502 41362.9 -23815.6 1684.33 -604.269 -623.659 868.384 
1872 2
10210100 41537.3 -24329.3 1728.22 -304.034 -152.581 340.173 
10205502 41052.9 -24048.7 1672 -628.803 -472.842 786.748 
1872.5 2
10210100 41353.2 -24138.6 1708.22 -378.052 391.741 544.411 
10205502 40863 -24018.8 1671.11 -389.916 61.3735 394.716 
1873 2
10210100 41146.8 -24064.9 1688.78 -433.707 154.762 460.492 
10205502 40911.8 -23594.4 1690.22 102.474 891.457 897.327 
1873.5 2
10210100 40974.5 -24144.6 1672.5 -333.872 -154.479 367.878 
10205502 41015.7 -23534.3 1690 201.4 116.559 232.697 
1874 2
10210100 40952.7 -24210.9 1615.33 -42.8946 -130.234 137.116 
10205502 40875.7 -23482 1690 -275.115 102.75 293.676 
1874.5 2
10210100 40869 -24318.3 1580.11 -172.865 -221.993 281.359 
10205502 41025.6 -23581.9 1689.33 309.688 -206.382 372.156 
1875 2
10210100 40832.8 -24121.4 1561.6 -71.2598 387.664 394.159 
10205502 41468.3 -24009.5 1683.7 871.544 -841.754 1211.67 
1875.5 2
10210100 40891.2 -24284 1520.67 114.329 -318.2 338.116 
10205502 41371.1 -24011.8 1683.78 -190.194 -4.45749 190.246 
1876 2
10210100 40799.4 -24220.3 1511.11 -186.162 129.141 226.569 
10205502 41296.9 -24020.7 1676.78 -150.552 -18.0302 151.628 
1876.5 2
10210100 40804.2 -24223.7 1506 9.67161 -6.74764 11.7928 
10205502 41300.2 -24046.7 1661.33 6.74764 -52.6316 53.0624 
1877 2
10210100 40636.4 -24300.7 1505 -340.32 -156.187 374.449 
10205502 41219 -24134.1 1628.67 -164.751 -177.372 242.082 
1877.5 2
10210100 40511.1 -24075.2 1505 -253.711 456.365 522.148 
10205502 41132.6 -24311.8 1598.11 -174.989 -359.649 399.961 
1878 2
10210100 40546.2 -23676 1505 67.6086 769.214 772.18 
10205502 41141.1 -24624.6 1555 16.4633 -602.74 602.965 
1878.5 2
10210100 40677.8 -23608.8 1505.22 250.624 128.042 281.438 
10205502 41094 -24757.7 1548.56 -89.7143 -253.46 268.869 
1879 2
10210100 40732.9 -23848 1506.78 114.576 -497.343 510.371 
10205502 40772.9 -25027.9 1581.33 -667.591 -561.793 872.518 
1879.5 2
10210100 40591.1 -24081.7 1505.4 -283.012 -466.467 545.607 
10205502 40279.5 -24826.4 1595.2 -984.808 402.173 1063.76 
1880 2
10210100 40582.6 -24172.3 1505 -16.559 -175.646 176.425 
10205502 40061.1 -24846.3 1593.33 -423.234 -38.6305 424.994 
1880.5 2
10210100 40591.3 -24275.6 1516.89 18.1359 -213.269 214.039 
10205502 40042.7 -24744.9 1592.78 -38.1084 209.596 213.032 
1881 2
10210100 40552.8 -24348.4 1560.7 -76.1528 -143.961 162.862 
10205502 40073.4 -24886.2 1634 60.7378 -279.271 285.8 
1881.5 2
10210100 40518.1 -24447.3 1534.33 -67.8843 -193.607 205.164 
10205502 40124.1 -24854.3 1612.22 99.239 62.3614 117.206 
1882 2
10210100 40438 -24605 1534.78 -164.499 -323.751 363.145 
10205502 39976.8 -24812.2 1604.89 -302.533 86.4705 314.648 
1882.5 2
10210100 40328.3 -24802.1 1577.1 -218.091 -391.849 448.452 
10205502 39793.5 -24556 1602.2 -364.369 509.388 626.292 
1883 2
10210100 40166 -25044.3 1613.33 -323.952 -483.5 581.994 
10205502 39742.3 -24508.2 1601 -102.129 95.3648 139.731 
1883.5 2
10210100 40107.9 -25126.2 1597.5 -118.089 -166.396 204.041 
10205502 39706.3 -24557.1 1604.8 -73.2385 -99.3451 123.423 
1884 2
10210100 40103.9 -25102.8 1587.56 -8.10326 47.3176 48.0065 
10205502 39613.4 -24701.2 1608.33 -187.587 -291.156 346.353 
1884.5 2
10210100 40013.9 -25031.4 1591.56 -183.673 145.578 234.369 
10205502 39655.9 -24584.8 1617.78 86.6213 237.642 252.936 
1885 2
10210100 40077.9 -24756.9 1616.22 130.081 558.04 573 
10205502 39794.4 -24325.3 1613.33 281.617 527.326 597.813 
1885.5 2
10210100 40188.6 -24482.9 1622.6 214.141 529.959 571.588 
10205502 40069.8 -23902.8 1617.4 532.603 817.279 975.505 
1886 2
10210100 40273.6 -24154.2 1629.78 168.229 650.847 672.237 
10205502 40247.9 -23282.9 1638.89 352.651 1227.55 1277.2 
1886.5 2
10210100 40146.2 -24003 1653.1 -253.696 301.239 393.836 
10205502 39879.9 -22764.2 1688.1 -733.046 1033.24 1266.87 
1887 2
10210100 39865.7 -23488.7 1680.44 -546.849 1002.6 1142.04 
10205502 39431.8 -22162.7 1801.56 -873.533 1172.58 1462.19 
1887.5 2
10210100 39442.9 -22734.8 1725.89 -843.868 1504.77 1725.24 
10205502 38851.9 -21519.7 1869.78 -1157.46 1283.43 1728.27 
1888 2
10210100 38889.9 -22002.6 1820.33 -1095.05 1449.94 1817 
10205502 38369.1 -21133 1842.67 -955.996 765.677 1224.82 
1888.5 2
10210100 38238.7 -21542.3 1810.67 -1312.95 927.867 1607.72 
10205502 37846.3 -20733.4 1842.67 -1053.99 805.556 1326.58 
1889 2
10210100 37572.7 -21288.9 1759.11 -1384.62 526.912 1481.48 
10205502 37301.6 -20353.2 1816.89 -1132.59 790.483 1381.17 
1889.5 2
10210100 36891.8 -21070.6 1733.67 -1406.8 451.102 1477.35 
10205502 36652.1 -19981.6 1776.89 -1341.83 767.906 1546.02 
1890 2
10210100 36400.6 -20832.6 1708.9 -940.954 455.854 1045.56 
10205502 35975.7 -19564.2 1702.9 -1295.81 799.532 1522.62 
1890.5 2
10210100 35631.7 -20395.7 1713.78 -1510.67 858.415 1737.53 
10205502 35213.7 -19265.3 1743.67 -1497.12 587.164 1608.14 
1891 2
10210100 34876.3 -19927.8 1721.67 -1570.34 972.742 1847.21 
10205502 34768.1 -19014.6 1711.56 -926.311 521.368 1062.96 
1891.5 2
10210100 34221.9 -19521.1 1792 -1263.38 785.092 1487.45 
10205502 34212.4 -18795.1 1678.6 -1072.8 423.659 1153.43 
1892 2
10210100 33600.6 -19300 1795 -1218.32 433.529 1293.16 
10205502 33492.9 -18655.6 1703.67 -1410.81 273.617 1437.09 
1892.5 2
10210100 32903.6 -19200.9 1749.11 -1455.11 206.913 1469.75 
10205502 32771.2 -18532.9 1712.44 -1506.61 256.089 1528.22 
1893 2
10210100 32199 -19097.4 1776.5 -1370.73 201.34 1385.44 
10205502 32083.6 -18307.2 1701.4 -1337.79 439.083 1408 
1893.5 2
10210100 31299.6 -18819.1 1728.56 -1802.49 557.693 1886.8 
10205502 31156.9 -18007 1697.56 -1857.14 601.603 1952.15 
1894 2
10210100 30639.4 -18553.6 1668.6 -1341.78 539.657 1446.24 
10205502 30443.6 -17834.8 1608.7 -1449.77 350 1491.42 
1894.5 2
10210100 29998.9 -18345.6 1634.11 -1278.47 415.258 1344.21 
10205502 29762.7 -17620.1 1658.67 -1359.15 428.521 1425.1 
1895 2
10210100 29388 -18119.1 1625.4 -1236.62 458.412 1318.85 
10205502 29098.9 -17491.6 1711.2 -1343.66 260.144 1368.61 
1895.5 2
10210100 28782.3 -17981.6 1695.56 -1226.05 278.43 1257.26 
10205502 28469.2 -17349.9 1738.44 -1274.65 286.865 1306.53 
1896 2
10210100 28124.8 -18000.6 1742.92 -1281.68 -37.0912 1282.21 
10205502 27938.8 -17443.9 1790.75 -1033.9 -183.29 1050.02 
1896.5 2
10210100 27676 -17991.4 1787.93 -880.065 18.0906 880.251 
10205502 27587.4 -17341.6 1756 -689.029 200.677 717.657 
1897 2
10210100 27129.5 -17901.2 1799.85 -1133.74 187.144 1149.08 
10205502 27077.5 -17240.5 1731.23 -1057.86 209.612 1078.43 
1897.5 2
10210100 26511.9 -17657.6 1737.54 -1237.71 488.053 1330.46 
10205502 26437.4 -17004 1717.31 -1282.87 474.025 1367.65 
1898 2
10210100 25997.2 -17467.5 1705.92 -1023.21 377.963 1090.78 
10205502 25880.8 -16705.8 1694.92 -1106.63 592.942 1255.47 
1898.5 2
10210100 25429.4 -17111.6 1676 -1100.48 689.729 1298.77 
10205502 25178.9 -16328.1 1705.6 -1360.17 731.88 1544.58 
1899 2
10210100 24843.2 -16498.7 1685 -1213.62 1269.01 1755.92 
10205502 24666.3 -16005.6 1775.67 -1061.21 667.794 1253.84 
1899.5 2
10210100 24404.1 -16289.9 1778.6 -918.666 436.75 1017.2 
10205502 24269.7 -15798.4 1773.2 -829.777 433.38 936.134 
1900 2
10210100 23911.5 -16242.4 1831.8 -943.678 90.9962 948.055 
10205502 23881.1 -15623.4 1770 -744.444 335.249 816.449 
1900.5 2
10210100 23597.9 -15978.5 1780 -610.117 513.424 797.4 
10205502 23418.1 -15413.9 1732.7 -900.778 407.588 988.701 
1901 2
10210100 23171.8 -15845.2 1736.67 -876.795 274.234 918.68 
10205502 23054.4 -15139.1 1732.78 -748.262 565.409 937.862 
1901.5 2
10210100 22687.2 -15523.5 1746.5 -1007.44 668.861 1209.26 
10205502 22666.1 -14803.3 1706.5 -807.369 698.152 1067.36 
1902 2
10210100 22126 -15372.9 1734.6 -1106.9 297.041 1146.07 
10205502 22259.2 -14566.1 1632.9 -802.564 467.85 928.974 
1902.5 2
10210100 21501 -15050.6 1691.1 -1237.62 638.218 1392.49 
10205502 21745.1 -14095.3 1657.3 -1018.02 932.277 1380.4 
1903 2
10210100 21036.6 -14480.9 1673.33 -942.078 1155.6 1490.95 
10205502 21186 -13752.9 1718.11 -1134.08 694.546 1329.86 
1903.5 2
10210100 20709.3 -14090.8 1709 -662.461 789.654 1030.73 
10205502 20818.2 -13541.5 1703.3 -744.534 427.913 858.744 
1904 2
10210100 20255.8 -13822.3 1785.9 -860.531 509.488 1000.05 
10205502 20334.3 -13264.2 1762.4 -918.216 526.186 1058.3 
1904.5 2
10210100 19842 -13529.3 1796.56 -825.948 584.764 1012 
10205502 19844.9 -12895.6 1748.11 -976.868 735.817 1222.99 
1905 2
10210100 19403.8 -13241.7 1797.2 -887.045 582.254 1061.07 
10205502 19452.6 -12583.8 1731.6 -794.107 631.084 1014.33 
1905.5 2
10210100 18963.4 -12880.6 1828.6 -863.529 708.039 1116.69 
10205502 19140.8 -12201.7 1713.8 -611.373 749.216 967.006 
1906 2
10210100 18526 -12566.7 1790.56 -892.653 640.68 1098.77 
10205502 18703.9 -11929.2 1709 -891.655 556.077 1050.84 
1906.5 2
10210100 17952.5 -12341.7 1772.7 -1163.29 456.322 1249.59 
10205502 18379.1 -11598.1 1689.3 -658.801 671.648 940.813 
1907 2
10210100 17197 -11857.9 1769.44 -1551.33 993.452 1842.17 
10205502 17624.4 -11029.8 1676.22 -1549.6 1166.99 1939.88 
1907.5 2
10210100 16656.6 -11442.9 1825.6 -1082.97 831.641 1365.45 
10205502 16986.6 -10542.7 1696 -1278.25 976.108 1608.32 
1908 2
10210100 16346 -10820.6 1756.1 -600.774 1203.68 1345.27 
10205502 16566.6 -10173.6 1732.3 -812.379 713.926 1081.5 
1908.5 2
10210100 15868.1 -10329.2 1734.3 -944.466 971.146 1354.67 
10205502 16105.3 -9823.5 1761.1 -911.66 691.897 1144.48 
1909 2
10210100 15404.1 -10000.3 1744.4 -929.86 659.118 1139.77 
10205502 15682.5 -9337.2 1744.9 -847.295 974.549 1291.38 
1909.5 2
10210100 14883.1 -9351 1753.8 -1044.09 1301.2 1668.31 
10205502 15187.7 -8751.8 1722.9 -991.583 1173.15 1536.07 
1910 2
10210100 14377.8 -8815.89 1741.67 -1020.85 1081.03 1486.87 
10205502 14702.8 -8252.22 1706.56 -979.641 1009.25 1406.51 
1910.5 2
10210100 13864.9 -8434.27 1795.27 -1025.74 763.232 1278.54 
10205502 14170.5 -7867.73 1704.91 -1064.46 768.99 1313.18 
1911 2
10210100 13404.2 -7937.6 1782.1 -892.847 962.544 1312.88 
10205502 13677.3 -7417.4 1699.5 -955.902 872.727 1294.37 
1911.5 2
10210100 12870.6 -7572.9 1802.1 -1062.95 726.494 1287.5 
10205502 13141.6 -7022.8 1703.9 -1067.13 786.056 1325.39 
1912 2
10210100 12503 -7207.9 1818.2 -742.626 737.374 1046.52 
10205502 12727.3 -6621.5 1722.1 -836.97 810.707 1165.23 
1912.5 2
10210100 12030.4 -6833.67 1792.11 -994.854 787.86 1269.04 
10205502 12315.6 -6280.78 1760.89 -866.83 717.31 1125.13 
1913 2
10210100 11467.5 -6420 1770.6 -1144.2 840.786 1419.9 
10205502 11709.9 -5827.7 1736.9 -1231.01 920.89 1537.34 
1913.5 2
10210100 10972.6 -5929 1751.9 -974.213 966.535 1372.33 
10205502 11114.8 -5178 1684.7 -1171.46 1278.94 1734.36 
1914 2
10210100 10367.8 -5313.6 1717.2 -1167.57 1188.03 1665.72 
10205502 10672.9 -4710.9 1663.5 -853.089 901.737 1241.33 
1914.5 2
10210100 9980.11 -4948.78 1727.89 -769.224 723.854 1056.25 
10205502 10248.1 -4208.56 1644.44 -842.835 996.715 1305.3 
1915 2
10210100 9498.9 -4543.1 1690.6 -990.146 834.728 1295.05 
10205502 9760.6 -3794.2 1700.7 -1003.11 852.583 1316.48 
1915.5 2
10210100 9025.2 -4102.8 1726.6 -928.824 863.333 1268.09 
10205502 9329.4 -3392.6 1710.1 -845.49 787.451 1155.39 
1916 2
10210100 8634 -3580.6 1795.4 -783.968 1046.49 1307.58 
10205502 8819 -2972.8 1731.5 -1022.85 841.283 1324.38 
1916.5 2
10210100 8269 -3193.8 1769.5 -714.286 756.947 1040.76 
10205502 8414.5 -2447 1696.1 -791.585 1028.96 1298.22 
1917 2
10210100 7777 -2726.56 1762.78 -980.08 930.766 1351.62 
10205502 7892.44 -1959.44 1718.56 -1039.95 971.226 1422.95 
1917.5 2
10210100 7307.6 -2230 1709.5 -944.467 999.106 1374.86 
10205502 7395.4 -1476.2 1668.6 -1000.09 972.323 1394.84 
1918 2
10210100 6809.56 -1744.67 1699 -1020.58 994.536 1425.02 
10205502 6897 -908.111 1675.67 -1021.31 1164.12 1548.63 
1918.5 2
10210100 6230.1 -1178.2 1754.5 -1212.25 1185.08 1695.27 
10205502 6486.4 -409.3 1669.8 -858.996 1043.54 1351.61 
1919 2
10210100 5797.6 -672 1735.1 -846.38 990.607 1302.94 
10205502 6125.9 29.8 1677.1 -705.479 859.295 1111.8 
1919.5 2
10210100 5346.5 -108.9 1720.8 -913.158 1139.88 1460.54 
10205502 5595.4 485.4 1668.2 -1073.89 922.267 1415.56 
1920 2
10210100 4901.5 243.2 1695.2 -882.937 698.611 1125.89 
10205502 5154.7 881.9 1599.3 -874.405 786.706 1176.22 
1920.5 2
10210100 4502.4 737.7 1655.8 -806.263 998.99 1283.76 
10205502 4621.6 1370.4 1697.6 -1076.97 986.869 1460.74 
1921 2
10210100 3896.73 1486.45 1658.09 -1155.86 1428.92 1837.89 
10205502 4016.55 1963.45 1698.09 -1154.68 1131.78 1616.86 
1921.5 2
10210100 3140 1985.8 1659.2 -1522.59 1004.72 1824.21 
10205502 3349.9 2386.1 1683.8 -1341.34 850.393 1588.19 
1922 2
10210100 2786.18 2252.18 1663.64 -710.478 534.903 889.326 
10205502 2798.55 2794.73 1705.55 -1107.14 820.537 1378.05 
1922.5 2
10210100 2259.5 2131.5 1655.5 -1055.47 -241.847 1082.83 
10205502 2306.2 2897.5 1681 -986.664 205.957 1007.93 
1923 2
10210100 1670 2350.4 1680.9 -1217.98 452.273 1299.24 
10205502 1912.5 3210 1700.5 -813.43 645.661 1038.53 
1923.5 2
10210100 1263 2621.6 1775.9 -822.222 547.879 988.039 
10205502 1371.9 3547.7 1755.1 -1092.12 682.222 1287.69 
1924 2
10210100 807.727 2897.73 1782.27 -877.211 532.037 1025.95 
10205502 845.545 3914 1717.45 -1014.17 705.78 1235.58 
1924.5 2
10210100 158.444 3233.11 1754 -1303.78 673.462 1467.44 
10205502 276.778 4276.11 1713.22 -1142.1 727.131 1353.93 
1925 2
10210100 -525.273 3442.82 1709.91 -1370.17 420.255 1433.18 
10205502 -387 4555.18 1761.82 -1330.22 559.26 1443 
1925.5 2
10210100 -955.444 3779.22 1727.33 -860.343 672.808 1092.18 
10205502 -963.667 4809 1735.78 -1153.33 507.636 1260.11 
1926 2
10210100 -1415.8 4122.4 1832.6 -937.588 698.936 1169.44 
10205502 -1485.9 5012.8 1753.6 -1063.61 415.071 1141.73 
1926.5 2
10210100 -1905.9 4365 1831.2 -951.65 471.068 1061.86 
10205502 -2144.7 5149.1 1762 -1279.22 264.66 1306.31 
1927 2
10210100 -2385 4504.11 1839.89 -965.927 280.466 1005.82 
10205502 -2858.56 5127.67 1761.22 -1439.22 -43.2124 1439.87 
1927.5 2
10210100 -2873.9 4562.8 1797.6 -989.676 118.803 996.781 
10205502 -3175.5 5352.1 1670.7 -641.588 454.318 786.155 
1928 2
10210100 -3428.3 4741.8 1775.8 -1070.27 345.56 1124.67 
10205502 -3784.6 5400.5 1648.4 -1175.87 93.4363 1179.58 
1928.5 2
10210100 -4301.78 4687.33 1743.78 -1793.59 -111.841 1797.07 
10205502 -4488.67 5508.22 1634.78 -1445.72 221.196 1462.55 
1929 2
10210100 -4902.5 4939.6 1568.1 -1238.6 520.137 1343.38 
10205502 -5219.1 5473 1353.7 -1506.05 -72.6231 1507.8 
1929.5 2
10210100 -5738.1 5012.3 1220.6 -1625.68 141.44 1631.82 
10205502 -6039.1 5720.7 1326.8 -1595.33 481.907 1666.53 
1930 2
10210100 -6333.1 5403.5 1365.4 -1133.33 745.143 1356.35 
10205502 -6583.8 5971.8 1474.6 -1037.52 478.286 1142.46 
1930.5 2
10210100 -6705.89 5435.44 1569.33 -751.591 64.4041 754.345 
10205502 -7046.67 5883.67 1458.78 -933.199 -177.688 949.965 
1931 2
10210100 -7182.9 5356.7 1518.5 -969.535 -160.05 982.656 
10205502 -7549.5 5869.8 1402.1 -1022.02 -28.1843 1022.41 
1931.5 2
10210100 -7747.67 5093.78 1575 -1143.25 -532.231 1261.07 
10205502 -8032.22 6009.33 1526.22 -977.17 282.456 1017.17 
1932 2
10210100 -8175.8 5247.7 1574.7 -856.267 307.844 909.924 
10205502 -8504 5921.4 1473.3 -943.556 -175.867 959.805 
1932.5 2
10210100 -8614.44 5275.22 1500.78 -898.862 56.398 900.629 
10205502 -8982 5970.78 1567.33 -979.508 101.184 984.721 
1933 2
10210100 -8946.8 5156.7 1637.1 -679.664 -242.377 721.588 
10205502 -9276 6079.3 1590 -601.227 221.927 640.879 
1933.5 2
10210100 -9249.6 5218.8 1590.8 -599.604 122.97 612.084 
10205502 -9590.5 6147.5 1544 -622.772 135.05 637.247 
1934 2
10210100 -9549.2 5218.5 1642.3 -607.708 -0.608519 607.708 
10205502 -10019.5 6014.3 1544.7 -870.183 -270.183 911.162 
1934.5 2
10210100 -9923.91 5182.45 1602.18 -727.59 -69.9912 730.949 
10205502 -10482.3 5848 1577.82 -898.588 -322.913 954.847 
1935 2
10210100 -10279.8 5086.6 1523 -670.228 -180.517 694.112 
10205502 -10775.5 5773.8 1523 -552.217 -139.736 569.623 
1935.5 2
10210100 -10552.4 5006.2 1648.5 -550.707 -162.424 574.16 
10205502 -10960.2 5776.9 1596.5 -373.131 6.26263 373.184 
1936 2
10210100 -10781.6 4977.4 1559.9 -464.909 -58.4179 468.565 
10205502 -11081.6 5630 1473.2 -246.247 -297.972 386.555 
1936.5 2
10210100 -11051.7 5047.1 1668.9 -547.87 141.379 565.818 
10205502 -11360.7 5646.6 1544.7 -566.126 33.6714 567.126 
1937 2
10210100 -11404.1 5112.6 1599.2 -706.212 131.263 718.308 
10205502 -11465.2 5790.4 1567.3 -209.419 288.176 356.233 
1937.5 2
10210100 -11792.8 5183.7 1573.1 -777.4 142.2 790.298 
10205502 -11120.9 5711.4 1562.3 688.6 -158 706.494 
1938 2
10210100 -12303.6 5294 1641.67 -1019.47 220.16 1042.97 
10205502 -11226.4 5821.89 1579.56 -210.668 220.537 304.987 
1938.5 2
10210100 -12774.6 5377.1 1583.1 -961.315 169.592 976.16 
10205502 -11655.8 5912.8 1547.3 -876.236 185.533 895.663 
1939 2
10210100 -13211.9 5330.5 1553.4 -874.6 -93.2 879.552 
10205502 -11967.9 5855.4 1541.3 -624.2 -114.8 634.669 
1939.5 2
10210100 -13672.1 5415.2 1613.2 -925.956 170.423 941.508 
10205502 -12347.4 6037.4 1508.4 -763.581 366.197 846.851 
1940 2
10210100 -14081.5 5529.4 1615.4 -835.51 233.061 867.407 
10205502 -12916.8 6191.4 1539.9 -1162.04 314.286 1203.79 
1940.5 2
10210100 -14540.6 5497.91 1595.64 -882.955 -60.5594 885.029 
10205502 -13609.7 6149.91 1536.73 -1332.55 -79.7902 1334.94 
1941 2
10210100 -14965.6 5564.6 1593.1 -814.107 127.76 824.071 
10205502 -14181.4 6247.2 1517.9 -1095.16 186.381 1110.91 
1941.5 2
10210100 -15296.1 5491.44 1564 -694.351 -153.688 711.156 
10205502 -14669 6296.78 1460.44 -1024.37 104.155 1029.65 
1942 2
10210100 -15764.3 5611.18 1573.09 -947.696 242.383 978.201 
10205502 -15252.9 6424.36 1487.64 -1182 258.271 1209.89 
1942.5 2
10210100 -16189.9 5695.44 1592.44 -839.48 166.198 855.773 
10205502 -15830.1 6550 1463.44 -1138.47 247.803 1165.12 
1943 2
10210100 -16563.3 5552.36 1592.27 -748.264 -286.735 801.322 
10205502 -16388.3 6388.91 1481.73 -1118.56 -322.827 1164.21 
1943.5 2
10210100 -16940.1 5674 1536.3 -726.064 234.367 762.953 
10205502 -16881.4 6337.6 1523.3 -950.149 -98.8614 955.278 
1944 2
10210100 -17366.6 5669.1 1586.6 -863.36 -9.91903 863.417 
10205502 -17457.8 6535.7 1526.7 -1166.8 401.012 1233.79 
1944.5 2
10210100 -17762.5 5545.8 1537.7 -811.27 -252.664 849.705 
10205502 -17891.9 6658.1 1494.1 -889.549 250.82 924.234 
1945 2
10210100 -18123.2 5532 1496.8 -730.162 -27.9352 730.696 
10205502 -18513.4 6589.3 1467.1 -1258.1 -139.271 1265.78 
1945.5 2
10210100 -18546.8 5515.1 1511.4 -859.229 -34.2799 859.913 
10205502 -18995.2 6852 1415.3 -977.282 532.86 1113.11 
1946 2
10210100 -18925.9 5485.9 1468.9 -755.179 -58.1673 757.416 
10205502 -19456.5 6902 1420.6 -918.924 99.6016 924.306 
1946.5 2
10210100 -19313 5372.7 1433.2 -780.444 -228.226 813.129 
10205502 -19999.3 6460.8 1411.7 -1094.35 -889.516 1410.27 
1947 2
10210100 -19694.9 5251.3 1513.2 -765.331 -243.287 803.069 
10205502 -20467.9 6416.6 1348.4 -939.078 -88.5772 943.246 
1947.5 2
10210100 -20152.8 5126.6 1393.2 -906.733 -246.931 939.755 
10205502 -20897.2 6297.3 1407 -850.099 -236.238 882.313 
1948 2
10210100 -20514.5 4946.9 1535.8 -705.068 -350.292 787.29 
10205502 -21326.6 6135.6 1372.5 -837.037 -315.205 894.419 
1948.5 2
10210100 -20813.6 4801.7 1371.6 -583.041 -283.041 648.112 
10205502 -21846.5 6033.5 1379.9 -1013.45 -199.025 1032.81 
1949 2
10210100 -21259.4 4767.44 1539.44 -908.033 -69.7669 910.71 
10205502 -22257.1 5799.33 1235.11 -836.275 -476.918 962.708 
1949.5 2
10210100 -21648.3 4696.2 1352.7 -801.764 -146.896 815.11 
10205502 -22793.9 5654.8 1574.3 -1106.78 -298.007 1146.2 
1950 2
10210100 -21957.1 4569.7 1213.8 -594.99 -243.738 642.979 
10205502 -23424.4 5452.9 1747 -1214.84 -389.017 1275.6 
1950.5 2
10210100 -22340.7 4430.44 1029.44 -782.789 -284.195 832.782 
10205502 -24124.4 5256.56 1761.89 -1428.66 -400.703 1483.79 
1951 2
10210100 -22909.3 4304.8 933.3 -1160.48 -256.417 1188.47 
10205502 -24714.4 5121.5 1725.4 -1203.99 -275.624 1235.14 
1951.5 2
10210100 -23651.3 4058.7 1515.1 -1424.18 -472.361 1500.48 
10205502 -25087.2 4965 1704.3 -715.547 -300.384 776.04 
1952 2
10210100 -24146.8 3877.6 1579.1 -983.135 -359.325 1046.74 
10205502 -25538.7 4823.2 1718.7 -895.833 -281.349 938.975 
1952.5 2
10210100 -24756.3 3858.67 1604.11 -1251.61 -38.8775 1252.21 
10205502 -25887.4 4679.33 1683.56 -716.108 -295.414 774.648 
1953 2
10210100 -25532.3 3958.6 1709.4 -1590.1 204.781 1603.23 
10205502 -26307.8 4467 1698.9 -861.384 -435.109 965.04 
1953.5 2
10210100 -25882.8 3711.89 1730.89 -708.036 -498.406 865.866 
10205502 -26597.3 4283.67 1705.11 -584.916 -370.37 692.315 
1954 2
10210100 -26282.5 3634.2 1740 -802.655 -156.002 817.675 
10205502 -26748.2 4113.9 1642.9 -302.945 -340.897 456.055 
1954.5 2
10210100 -26480.6 3528.56 1740.33 -387.584 -206.741 439.276 
10205502 -27022.1 3952.44 1691.67 -536.03 -315.96 622.221 
1955 2
10210100 -26581.7 3422.8 1733.5 -208.545 -218.053 301.725 
10205502 -27206.4 3804.9 1685.6 -379.977 -304.215 486.754 
1955.5 2
10210100 -26605.2 3419.4 1758.1 -46.3511 -6.70611 46.8337 
10205502 -27299 3511.2 1692.8 -182.643 -579.29 607.4 
1956 2
10210100 -26580.1 3634.91 1776 49.4273 424.23 427.1 
10205502 -27363.8 3319.45 1687.09 -127.595 -377.452 398.435 
1956.5 2
10210100 -26480 3876.15 1707.38 198.988 479.612 519.253 
10205502 -27548.5 3269.69 1704.08 -367.237 -98.9309 380.329 
1957 2
10210100 -26469 4138.55 1669.27 21.1946 505.572 506.016 
10205502 -27606.3 3141.45 1731.09 -111.241 -247.086 270.973 
1957.5 2
10210100 -26622.5 4341.09 1664.09 -318.37 420.219 527.204 
10205502 -27646.2 3017.64 1703.36 -82.7989 -256.884 269.898 
1958 2
10210100 -26733.9 4415.58 1659.83 -229.346 153.277 275.85 
10205502 -27802.1 2925.5 1711.83 -320.785 -189.581 372.618 
1958.5 1
10205502 -27892.8 2903 1744.4 -178.225 -44.2043 183.625 
1958.5 1
10210100 -26788.4 4544.22 1660 -112.661 265.783 288.674 
1959 2
10210100 -26803 3636 1707 -18.9279 -1181.04 1181.19 
10205502 -27901.1 2890.5 1724.6 -16.3708 -24.6548 29.595 
1959.5 2
10210100 -26820.1 3607.5 1675.9 -61.9565 -103.261 120.422 
10205502 -27759.6 2929.5 1742.6 275.828 76.0234 286.113 
1960 2
10210100 -27006.2 3619 1642.2 -379.796 23.4694 380.52 
10205502 -27632.9 3001.7 1726.9 258.571 147.347 297.608 
1960.5 2
10210100 -27108.4 3613.7 1669.8 -206.048 -10.6855 206.325 
10205502 -27597.5 2978.6 1740.2 71.371 -46.5726 85.2222 
1961 2
10210100 -27110.7 3447 1726 -4.54545 -329.447 329.478 
10205502 -27589.5 2970.5 1756.9 15.8103 -16.0079 22.4993 
1961.5 2
10210100 -27190.9 3398 1754.7 -159.127 -97.2222 186.477 
10205502 -27634 2962.8 1765.9 -88.2937 -15.2778 89.6057 
1962 2
10210100 -27150.6 3373.44 1710.78 82.3356 -50.1134 96.3872 
10205502 -27668.1 2986.33 1805.11 -69.6145 48.0272 84.5742 
1962.5 2
10210100 -27135.2 3350.8 1672.7 31.9242 -47.0778 56.8813 
10205502 -27566.7 2785.8 1763.3 210.834 -416.909 467.188 
1963 2
10210100 -27191.4 3317.3 1686.1 -111.287 -66.3366 129.558 
10205502 -27497.3 2576 1726 137.426 -415.446 437.585 
1963.5 2
10210100 -27230.1 3288.1 1725.4 -76.4822 -57.7075 95.8107 
10205502 -27468.5 2510.1 1716.1 56.917 -130.237 142.131 
1964 2
10210100 -27233.6 3316 1750.2 -6.84931 54.5988 55.0268 
10205502 -27472 2579.5 1715.7 -6.84931 135.812 135.985 
1964.5 2
10210100 -27205.7 3346.1 1739.7 55.1383 59.4862 81.1101 
10205502 -27594 2919.9 1736.2 -241.107 672.727 714.629 
1965 2
10210100 -27106.6 3297.89 1719.11 203.582 -98.9961 226.376 
10205502 -27628.1 2988.78 1739 -70.0433 141.433 157.827 
1965.5 2
10210100 -27110.2 3378.5 1743.9 -7.34767 162.522 162.688 
10205502 -27645.8 2994.6 1732.2 -35.6631 11.7384 37.5452 
1966 2
10210100 -27039.6 3731.6 1729.2 136.031 680.347 693.813 
10205502 -27730.3 2860.9 1763.4 -162.813 -257.611 304.748 
1966.5 2
10210100 -27066.1 3861.33 1737.56 -55.0023 269.156 274.719 
10205502 -27760.9 2664.56 1750.56 -63.4624 -407.354 412.267 
1967 2
10210100 -27138.6 3675.4 1747.4 -147.036 -377.147 404.795 
10205502 -27762.2 2672 1739.8 -2.65945 15.1003 15.3327 
1967.5 2
10210100 -27179.1 3391 1752.4 -78.9474 -554.386 559.979 
10205502 -27727 2779.3 1764.3 68.616 209.162 220.129 
1968 2
10210100 -27175.1 3360.9 1751.6 7.92079 -59.604 60.128 
10205502 -27675.7 2945.1 1745.8 101.584 328.317 343.673 
1968.5 2
10210100 -27230.4 3450.33 1751.78 -112.489 181.775 213.766 
10205502 -27655.8 2971.44 1808.56 40.4923 53.5456 67.1324 
1969 2
10210100 -27269 3472.8 1762.1 -77.89 45.3872 90.1491 
10205502 -27627.6 2895.6 1872.9 56.9248 -153.221 163.454 
1969.5 2
10210100 -27255.9 3495.11 1746.44 26.2748 44.7116 51.8603 
10205502 -27591.6 3001.11 1796.78 72.2334 211.445 223.443 
1970 2
10210100 -27248.8 3437.2 1744.3 14.0374 -114.675 115.531 
10205502 -27647.3 2984.1 1741.2 -110.385 -33.6854 115.41 
1970.5 2
10210100 -27236.2 3373 1737.44 25.3074 -129.175 131.631 
10205502 -27685.2 3009.44 1738.11 -76.3023 50.9949 91.7742 
1971 2
10210100 -27189.3 3310.5 1761.3 93.8444 -125 156.307 
10205502 -27652.6 3038.1 1732.8 65.2444 57.3111 86.8412 
1971.5 2
10210100 -27146.2 3303.56 1756.44 86.5016 -13.9447 87.6183 
10205502 -27660.7 3012 1768.44 -16.1981 -52.4096 54.8557 
1972 2
10210100 -27175.6 3385.7 1751.5 -57.8303 161.702 171.732 
10205502 -27649.8 3052.7 1781.2 21.3911 80.1181 82.9246 
1972.5 2
10210100 -27230 3653.89 1742.67 -106.876 526.894 537.624 
10205502 -27663.9 2980 1789.89 -27.6795 -142.829 145.486 
1973 2
10210100 -27147.8 3728.6 1794.5 166.397 151.237 224.857 
10205502 -27638.9 3052 1781.7 50.5848 145.749 154.278 
1973.5 2
10210100 -27085.7 3586.22 1844.67 126.544 -289.975 316.384 
10205502 -27613.9 3083.11 1770.56 50.9391 63.3628 81.2996 
1974 2
10210100 -27045.3 3501 1798.2 82.5494 -174.279 192.84 
10205502 -27584.1 3124.7 1761.5 60.918 85.0489 104.615 
1974.5 2
10210100 -27194.7 3487.3 1785.4 -291.797 -26.7578 293.021 
10205502 -27600.1 3097.8 1733.6 -31.25 -52.5391 61.1303 
1975 2
10210100 -27227.8 3636.78 1783 -66.4212 300.156 307.417 
10205502 -27640.4 3017.89 1731.11 -81.0129 -160.464 179.755 
1975.5 2
10210100 -27172.3 3519.5 1775.4 111.625 -235.971 261.042 
10205502 -27658.5 2804.6 1735.7 -36.3291 -429.153 430.688 
1976 2
10210100 -27194.5 3571.9 1847.9 -42.6923 100.769 109.44 
10205502 -27562.3 2705 1726.8 185 -191.538 266.293 
1976.5 2
10210100 -27178.2 3486.56 1799.44 32.7521 -171.719 174.815 
10205502 -27463.8 2700.67 1730.11 198.234 -8.71898 198.425 
1977 2
10210100 -27178.5 3603 1840.6 -0.558909 234.295 234.295 
10205502 -27367.7 2740.3 1723.1 193.315 79.7451 209.118 
1977.5 2
10210100 -27132.3 3668 1800.11 93.8347 132.114 162.046 
10205502 -27378.3 2890.33 1723.33 -21.6125 304.946 305.711 
1978 2
10210100 -27165.6 3712.7 1782 -67.6152 90.8537 113.253 
10205502 -27397.8 2953.7 1713.5 -39.5664 128.794 134.735 
1978.5 2
10210100 -27198.2 3676.2 1799.9 -63.0561 -70.5996 94.6593 
10205502 -27295.7 3056.3 1732.9 197.485 198.453 279.971 
1979 2
10210100 -27212.3 3616.4 1810.6 -27.7014 -117.485 120.707 
10205502 -27331.4 3137.7 1739.7 -70.1375 159.921 174.626 
1979.5 2
10210100 -27218.8 3584.11 1791.44 -13.3014 -66.3016 67.6227 
10205502 -27507.3 3187.56 1755 -361.259 102.373 375.484 
1980 2
10210100 -27173.9 3521.3 1763.4 92.7227 -129.775 159.496 
10205502 -27604.9 3189.5 1739.4 -201.584 4.01745 201.624 
1980.5 2
10210100 -26953.7 3611.4 1749.2 433.465 177.362 468.347 
10205502 -27652.3 3164 1725.3 -93.3071 -50.1968 105.953 
1981 2
10210100 -26731.6 3594.9 1766.1 436.346 -32.4165 437.548 
10205502 -27685.6 3095.8 1744.4 -65.4224 -133.988 149.107 
1981.5 2
10210100 -26761.3 3607.7 1752.7 -57.1154 24.6154 62.1939 
10205502 -27563.2 3114.8 1735.8 235.385 36.5385 238.204 
1982 2
10210100 -26698.9 3715.1 1719 125.806 216.532 250.427 
10205502 -27486.3 3165 1755.9 155.04 101.21 185.151 
1982.5 2
10210100 -26752 3765.4 1755.1 -108.367 102.653 149.269 
10205502 -27470.9 3132.9 1751.6 31.4286 -65.5102 72.6591 
1983 2
10210100 -26786.8 3828 1759.4 -69.1849 124.453 142.391 
10205502 -27422.7 3101.5 1733.5 95.8251 -62.4254 114.365 
1983.5 2
10210100 -26869 3756.7 1722.2 -165.392 -143.461 218.942 
10205502 -27378 3001.2 1732.4 89.9396 -201.811 220.945 
1984 2
10210100 -27020 3707.33 1730.89 -307.536 -100.543 323.554 
10205502 -27336.4 2858.89 1723.44 84.6345 -289.839 301.943 
1984.5 2
10210100 -27088.3 3740.5 1778.9 -139.388 67.6871 154.953 
10205502 -27262.6 2840.6 1725.5 150.703 -37.3243 155.256 
1985 2
10210100 -27083.3 3743 1758.2 9.84252 4.92126 11.0043 
10205502 -27245 2784.8 1710.4 34.6457 -109.843 115.177 
1985.5 2
10210100 -27041.8 3666 1787.44 84.3948 -156.504 177.809 
10205502 -27332.8 2727.78 1738.56 -178.41 -115.899 212.75 
1986 2
10210100 -27013.3 3582 1768.3 56.8419 -167.665 177.038 
10205502 -27454.9 2673.6 1755.3 -243.757 -108.139 266.667 
1986.5 2
10210100 -27088.7 3541.6 1807.3 -145.56 -77.9923 165.138 
10205502 -27541.6 2811.9 1769.1 -167.375 266.988 315.114 
1987 2
10210100 -27151.8 3568.7 1776.2 -124.458 53.4517 135.45 
10205502 -27522.9 3008.8 1762.1 36.8836 388.363 390.11 
1987.5 2
10210100 -27133.1 3619.4 1774.3 37.8543 102.632 109.39 
10205502 -27497.1 3088.3 1728.3 52.2267 160.931 169.194 
1988 2
10210100 -27180.5 3640.7 1748.1 -96.5377 43.3809 105.837 
10205502 -27560.7 3048 1723.5 -129.532 -82.0774 153.346 
1988.5 2
10210100 -27141.7 3657.3 1780.7 76.2279 32.613 82.9114 
10205502 -27576.6 2843.4 1706.2 -31.2377 -401.965 403.177 
1989 2
10210100 -26833.2 3858.3 1739.7 620.724 404.427 740.851 
10205502 -27580.1 2823.7 1719.2 -7.04225 -39.6378 40.2585 
1989.5 2
10210100 -26746.6 3834.5 1724.6 176.735 -48.5714 183.288 
10205502 -27597.1 2787.7 1732.1 -34.6939 -73.4694 81.2491 
1990 2
10210100 -26973.9 3607.8 1736.5 -450.099 -448.911 635.697 
10205502 -27575.3 2715.4 1736 43.1683 -143.168 149.535 
1990.5 2
10210100 -27215.7 3550.9 1696.1 -483.6 -113.8 496.809 
10205502 -27543.7 2730.6 1740.9 63.2 30.4 70.1313 
1991 2
10210100 -27301.1 3670.5 1685.3 -172.177 241.129 296.291 
10205502 -27570.1 2698.4 1756 -53.2258 -64.9194 83.9494 
1991.5 2
10210100 -27379.3 3735.2 1694.2 -151.257 125.145 196.316 
10205502 -27628.1 2788.5 1788.8 -112.186 174.275 207.261 
1992 2
10210100 -27404.3 3800 1748.33 -51.4031 133.06 142.643 
10205502 -27627.4 2844.33 1775.67 1.34611 114.648 114.655 
1992.5 2
10210100 -27364.2 3827.36 1723.91 79.508 54.1854 96.2163 
10205502 -27661.5 2937.82 1748.45 -67.5268 185.119 197.05 
1993 2
10210100 -27322.2 3697.9 1696 82.6414 -254.85 267.914 
10205502 -27612.2 2905.9 1770.3 97.1367 -62.8311 115.686 
1993.5 2
10210100 -27255.9 3631 1720.2 133.669 -134.879 189.894 
10205502 -27490.9 2816.2 1765.2 244.556 -180.847 304.16 
1994 2
10210100 -27275.2 3593.2 1642.3 -39.3878 -77.1429 86.6165 
10205502 -27504 2774.2 1730.9 -26.7347 -85.7143 89.7869 
1994.5 2
10210100 -27297.8 3563.5 1641.4 -44.664 -58.6957 73.7567 
10205502 -27555.4 2722.1 1744.7 -101.581 -102.964 144.639 
1995 2
10210100 -27304.7 3634 1625.7 -13.9676 142.713 143.394 
10205502 -27529.8 2694 1741.6 51.8219 -56.8826 76.9489 
1995.5 2
10210100 -27358.4 3574.8 1711.8 -106.337 -117.228 158.271 
10205502 -27516.8 2697.7 1738.9 25.7426 7.32673 26.7649 
1996 2
10210100 -27361 3583.3 1746.8 -5.38302 17.5983 18.4032 
10205502 -27475.5 2854.7 1732.3 85.5072 325.052 336.11 
1996.5 2
10210100 -27324.8 3601 1744.5 72.9839 35.6855 81.241 
10205502 -27520 2861 1718.9 -89.7177 12.7016 90.6124 
1997 2
10210100 -27102.1 3536.1 1758.3 441.865 -128.77 460.246 
10205502 -27556.4 2846.9 1726.2 -72.2222 -27.9762 77.4514 
1997.5 2
10210100 -27118.5 3402.4 1747.1 -32.6044 -265.805 267.797 
10205502 -27587.9 2836.6 1753.8 -62.6243 -20.4771 65.8871 
1998 2
10210100 -27206.2 3432 1781.3 -174.008 58.7302 183.652 
10205502 -27615.6 2820.2 1732.9 -54.9603 -32.5397 63.8707 
1998.5 2
10210100 -27297.9 3395.1 1768.5 -177.713 -71.5116 191.562 
10205502 -27612.6 2809.5 1764.1 5.81395 -20.7364 21.5361 
1999 2
10210100 -27340.8 3609.56 1792.78 -87.15 435.885 444.512 
10205502 -27724.8 2844.22 1746.78 -228.004 70.5736 238.676 
1999.5 2
10210100 -27405.5 3744.82 1795.27 -130.66 273.258 302.889 
10205502 -27748.1 2990.64 1767.64 -47.0972 295.786 299.512 
2000 2
10210100 -27185.4 3695.9 1762.9 424.816 -94.4366 435.186 
10205502 -27616 3043.3 1763 255.002 101.667 274.522 
2000.5 2
10210100 -27002.2 3686.3 1745.4 361.341 -18.9349 361.837 
10205502 -27586.1 3101.7 1749.4 58.9744 115.187 129.407 
2001 2
10210100 -27049.5 3863.1 1723.9 -94.9799 355.02 367.506 
10205502 -27569.6 3122.7 1754.6 33.1325 42.1687 53.628 
2001.5 2
10210100 -26960.5 3773.9 1701.4 179.074 -179.477 253.534 
10205502 -27544.6 3082.1 1768.3 50.3018 -81.6901 95.9351 
2002 2
10210100 -26901.4 3694.3 1715.6 120.122 -161.789 201.506 
10205502 -27594.1 3049.4 1727.7 -100.61 -66.4634 120.581 
2002.5 2
10210100 -26856.1 3689 1721.1 91.5152 -10.7071 92.1394 
10205502 -27586.3 3028.4 1738.6 15.7576 -42.4242 45.2561 
2003 2
10210100 -26863.6 3774 1725 -14.7638 167.323 167.973 
10205502 -27565 3088.8 1745 41.9291 118.898 126.074 
2003.5 2
10210100 -26881.8 3772.33 1720.11 -36.9467 -3.38753 37.1017 
10205502 -27517.8 3142.33 1723 95.9801 108.808 145.091 
2004 2
10210100 -26887.6 3760.45 1702 -11.8595 -24.0461 26.8116 
10205502 -27577.2 3083.09 1725.45 -120.251 -119.924 169.83 
2004.5 2
10210100 -27157.8 3815.1 1681.6 -524.59 106.108 535.213 
10205502 -27572 3023.4 1734 10.0618 -115.905 116.341 
2005 2
10210100 -27350.9 3667.3 1690.7 -394.888 -302.249 497.284 
10205502 -27514.7 3005.3 1746.4 117.178 -37.0143 122.885 
2005.5 2
10210100 -27399.6 3671.2 1725.4 -97.2056 7.78443 97.5168 
10205502 -27476.1 2918.6 1746.8 77.0459 -173.054 189.43 
2006 2
10210100 -27363.1 3578.2 1690.2 71.2891 -181.641 195.129 
10205502 -27514.6 2973.6 1781.6 -75.1953 107.422 131.125 
2006.5 2
10210100 -27349.4 3766.1 1756.9 28.1314 385.832 386.856 
10205502 -27468.2 3050.1 1713.8 95.2772 157.084 183.72 
2007 2
10210100 -27377.4 3753.8 1723.4 -56.4516 -24.7984 61.6583 
10205502 -27484.1 3030.7 1706.4 -32.0565 -39.1129 50.5711 
2007.5 2
10210100 -27318.5 3670.7 1713.2 119.473 -168.56 206.606 
10205502 -27529.8 3047.8 1718.1 -92.6978 34.6856 98.9746 
2008 2
10210100 -27332.9 3753.5 1739 -28.0702 161.404 163.826 
10205502 -27473.2 3155.3 1697.4 110.331 209.552 236.823 
2008.5 2
10210100 -27313.9 3716.4 1700.1 37.8486 -73.9044 83.0324 
10205502 -27508.9 3188.6 1744.4 -71.1155 66.3347 97.2507 
2009 2
10210100 -27247.7 3698.9 1657 131.873 -34.8606 136.402 
10205502 -27535.1 3045 1763.3 -52.1912 -286.056 290.778 
2009.5 2
10210100 -27248.4 3677.7 1630.1 -1.40845 -42.6559 42.6792 
10205502 -27557.2 2875.3 1748.7 -44.4668 -341.449 344.332 
2010 2
10210100 -27226.9 3629 1707.6 43.0862 -97.5952 106.683 
10205502 -27527.5 2898.1 1733.3 59.519 45.6914 75.0348 
2010.5 2
10210100 -27245.2 3617.6 1704.3 -36.2376 -22.5743 42.6938 
10205502 -27479.9 3023.4 1721.6 94.2574 248.119 265.419 
2011 2
10210100 -27226.4 3615.1 1714.4 37.0809 -4.93097 37.4073 
10205502 -27462 3091.2 1749 35.3057 133.728 138.31 
2011.5 2
10210100 -27220.7 3529.2 1655.4 11.5619 -174.239 174.623 
10205502 -27461.3 3120.3 1710.3 1.41988 59.0264 59.0434 
2012 2
10210100 -27216.5 3521.8 1639.5 8.48485 -14.9495 17.1895 
10205502 -27447.8 3099.5 1728.6 27.2727 -42.0202 50.0949 
2012.5 2
10210100 -27226.9 3484 1700.6 -21.5768 -78.4232 81.3373 
10205502 -27444.8 3061.5 1742.5 6.22407 -78.8382 79.0835 
2013 2
10210100 -27278.2 3593.27 1739.82 -100.75 214.681 237.147 
10205502 -27428.3 3094 1743.73 32.4701 63.8507 71.6325 
2013.5 2
10210100 -27198.3 3813.7 1670.1 152.446 420.663 447.434 
10205502 -27439.8 3179.3 1756.8 -21.9986 162.786 164.266 
2014 2
10210100 -27199 3837.1 1669.5 -1.42857 47.7551 47.7765 
10205502 -27450.9 3203.6 1746.1 -22.6531 49.5918 54.5207 
2014.5 2
10210100 -27256.4 3863.73 1628.18 -114.498 53.1482 126.232 
10205502 -27475.9 3166 1736.18 -49.9183 -75.0499 90.1351 
2015 2
10210100 -27261.5 3820.7 1690.4 -10.2727 -86.0545 86.6655 
10205502 -27534.6 3110 1733 -117.382 -112 162.242 
2015.5 2
10210100 -27282.3 3739.9 1698.7 -41.9355 -162.903 168.214 
10205502 -27390.2 3090.2 1718.9 291.129 -39.9194 293.853 
2016 2
10210100 -27288.7 3676.18 1721.55 -12.8033 -126.929 127.573 
10205502 -27378.1 3122.09 1739.55 24.1217 63.5277 67.9531 
2016.5 2
10210100 -27235.3 3619.93 1742.93 109.775 -115.5 159.345 
10205502 -27477.1 3136.2 1740.93 -203.236 28.9714 205.29 
2017 2
10210100 -27267.6 3563.8 1684.2 -64.7963 -112.492 129.819 
10205502 -27604.7 3190.07 1768.67 -255.711 107.949 277.563 
2017.5 2
10210100 -27245.8 3662.53 1628 43.7751 198.26 203.035 
10205502 -27761.1 3443.2 1689.87 -314.056 508.3 597.495 
2018 2
10210100 -27250.8 3617.83 1668.25 -10.0466 -89.2216 89.7854 
10205502 -27797.2 3862.83 1720.33 -72.2222 837.591 840.699 
2018.5 2
10210100 -27314.3 3557.8 1775.2 -124.201 -117.482 170.962 
10205502 -27745.9 4400.3 1706.6 100.489 1051.79 1056.58 
2019 2
10210100 -27348.7 3488.3 1727.2 -70.0611 -141.548 157.938 
10205502 -27659.1 4925.1 1667 176.782 1068.84 1083.36 
2019.5 2
10210100 -27413.1 3684.3 1689.6 -130.629 397.566 418.476 
10205502 -27518.6 5318.2 1648.2 284.99 797.363 846.763 
2020 2
10210100 -27345.2 4062.2 1694.5 137.449 764.98 777.23 
10205502 -27400.9 5609.2 1637.3 238.259 589.069 635.429 
2020.5 2
10210100 -27214.8 4314.6 1702.7 260.8 504.8 568.19 
10205502 -27305.6 5914.7 1628 190.6 611 640.039 
2021 2
10210100 -27074.4 4597.5 1742.8 277.47 559.091 624.157 
10205502 -27382.1 6043.3 1621.9 -151.186 254.15 295.719 
2021.5 2
10210100 -27001.3 4840.5 1725.1 146.493 486.974 508.531 
10205502 -27498.9 6058.9 1667.2 -234.068 31.2625 236.147 
2022 2
10210100 -27250.3 5065.5 1681.2 -495.03 447.316 667.193 
10205502 -27301.3 6016 1652.6 392.843 -85.2883 401.995 
2022.5 2
10210100 -27365.7 5046.27 1669.18 -224.131 -37.3345 227.219 
10205502 -27293.8 6142 1628.09 14.5278 244.66 245.091 
2023 2
10210100 -27556.7 5139.4 1658.6 -370.821 180.83 412.562 
10205502 -27227.1 6173.9 1600.5 129.55 61.9417 143.596 
2023.5 2
10210100 -27639.2 5014.56 1614.78 -170.853 -258.477 309.841 
10205502 -27250.4 5999.11 1583.33 -48.3322 -361.882 365.095 
2024 2
10210100 -27702.6 4901.5 1578 -132.037 -235.532 270.017 
10205502 -27295.6 5781.8 1586.4 -94.0741 -452.731 462.402 
2024.5 2
10210100 -27608.4 4956.1 1536.1 188.024 108.982 217.325 
10205502 -27352.2 5803.6 1602.1 -112.974 43.513 121.064 
2025 2
10210100 -27692.6 4884.1 1509.9 -167.729 -143.426 220.69 
10205502 -27281.4 5709.8 1591.9 141.036 -186.853 234.105 
2025.5 2
10210100 -27679.4 4900.7 1501.8 26.1905 32.9365 42.0803 
10205502 -27388.3 5718.3 1623.5 -212.103 16.8651 212.773 
2026 2
10210100 -27674.8 4870.09 1503.73 8.84521 -59.0909 59.7493 
10205502 -27441.1 5763.73 1660 -101.913 87.6974 134.451 
2026.5 2
10210100 -27793.8 4803.3 1586.8 -235.608 -132.259 270.191 
10205502 -27384 5830.5 1629.4 113.051 132.223 173.964 
2027 2
10210100 -27795.1 4894.5 1659.5 -2.6694 187.269 187.288 
10205502 -27458.2 6011.3 1680 -152.361 371.253 401.301 
2027.5 2
10210100 -27833.8 5060.6 1599.9 -79.4661 341.068 350.203 
10205502 -27481.7 6130.4 1668.2 -48.2546 244.559 249.274 
2028 2
10210100 -27781.2 5204.9 1611.7 106.263 291.515 310.279 
10205502 -27302.8 5869.7 1644.6 361.414 -526.667 638.747 
2028.5 2
10210100 -27602 5262.1 1595.2 353.452 112.821 371.021 
10205502 -27348.6 5814 1628.7 -90.3353 -109.862 142.233 
2029 2
10210100 -27530.8 5257.18 1577.55 137.949 -9.53136 138.278 
10205502 -27256.7 6003.91 1651.36 178.048 368.041 408.846 
2029.5 2
10210100 -27615.3 5127 1577 -170.393 -262.463 312.923 
10205502 -27199.6 6068.33 1717.56 115.266 129.888 173.658 
2030 2
10210100 -27709.3 5096.8 1606.5 -194.952 -62.6556 204.773 
10205502 -26991.5 6145 1708.7 431.651 159.059 460.024 
2030.5 2
10210100 -27640.2 4888.2 1585.1 137.103 -413.889 436.006 
10205502 -26918 6012.7 1686.4 145.833 -262.5 300.289 
2031 2
10210100 -27644.7 4844.3 1578.9 -8.91089 -86.9307 87.3862 
10205502 -26861.3 5842.5 1660.5 112.277 -337.03 355.24 
2031.5 2
10210100 -27610.3 4882.6 1546.2 68.3897 76.1431 102.347 
10205502 -26686.1 5702.8 1630.3 348.31 -277.734 445.484 
2032 2
10210100 -27627.8 4949.9 1600.1 -33.5249 128.927 133.215 
10205502 -26545.2 5645.7 1633.4 269.923 -109.387 291.246 
2032.5 2
10210100 -27664.1 5080.33 1603.44 -75.6481 271.736 282.069 
10205502 -26856.9 5829.89 1620.78 -649.352 383.727 754.257 
2033 2
10210100 -27735.3 5158.7 1564.2 -146.479 161.248 217.847 
10205502 -26890.7 5895.9 1597.7 -69.5702 135.825 152.606 
2033.5 2
10210100 -27728.7 5140.1 1580.3 12.5714 -35.4286 37.5929 
10205502 -26946.9 5799.9 1604.8 -107.048 -182.857 211.887 
2034 2
10210100 -27776.7 5131.56 1559.44 -97.2955 -17.3315 98.8271 
10205502 -27108.2 5634.89 1693.56 -327.226 -334.708 468.088 
2034.5 2
10210100 -27807.3 5055.7 1551.4 -60.3018 -149.322 161.038 
10205502 -27138.7 5808 1679.6 -59.9956 340.77 346.011 
2035 2
10210100 -27669 5073 1576.78 277.154 34.6693 279.314 
10205502 -27147.3 5815.56 1694.89 -17.3013 15.1414 22.9912 
2035.5 2
10210100 -27801.4 5164.78 1646.56 -268.65 186.162 326.847 
10205502 -27153.7 5570.89 1696 -12.8465 -496.281 496.448 
2036 2
10210100 -27651.4 4818.4 1620.1 293.629 -677.843 738.708 
10205502 -27137.3 5474 1711.5 32.0287 -189.606 192.293 
2036.5 2
10210100 -27606.6 4810.44 1612.67 89.6889 -15.9111 91.0893 
10205502 -27142.4 5369.89 1742.56 -10.2889 -208.222 208.476 
2037 2
10210100 -27526.1 4771.7 1644.4 162.536 -78.2716 180.401 
10205502 -27140.6 5392.3 1733 3.72615 45.275 45.428 
2037.5 2
10210100 -27635.9 4822.11 1648.89 -224.059 102.88 246.55 
10205502 -27124.7 5618.11 1725.11 32.517 460.839 461.985 
2038 2
10210100 -27773.3 4841.2 1636.7 -277.039 38.4857 279.699 
10205502 -27139.7 5781.5 1697 -30.3091 329.413 330.805 
2038.5 2
10210100 -27874 4824 1677.4 -197.839 -33.7917 200.704 
10205502 -27066.1 5911 1693.4 144.597 254.42 292.64 
2039 2
10210100 -27937.1 4967.6 1676.4 -124.95 284.356 310.598 
10205502 -27049.7 5788.7 1701.5 32.4752 -242.178 244.346 
2039.5 2
10210100 -27786.7 5239.67 1688.22 311.456 563.285 643.657 
10205502 -27191.9 5696.44 1698.44 -294.387 -191.005 350.923 
2040 2
10210100 -27741.2 5271.8 1693.5 91.2985 64.5248 111.798 
10205502 -27208.2 5501.3 1711.5 -32.7532 -391.856 393.223 
2040.5 2
10210100 -27721.4 5179.4 1698.7 37.6426 -175.665 179.653 
10205502 -27160.5 5495.3 1723.5 90.6844 -11.4068 91.399 
2041 2
10210100 -27737.6 5025 1681.1 -32.9939 -314.46 316.186 
10205502 -27194.7 5683.2 1688.9 -69.6538 382.688 388.976 
2041.5 2
10210100 -27713.8 5040.2 1659.2 47.0356 30.0395 55.8097 
10205502 -27112 5859.9 1688.5 163.439 349.209 385.564 
2042 2
10210100 -27702.6 5115.56 1762.67 23.0419 154.417 156.127 
10205502 -27109.8 5800.89 1676.78 4.55373 -120.924 121.01 
2042.5 2
10210100 -27724.8 5204.4 1764.7 -46.5365 185.867 191.604 
10205502 -27118.8 5854.7 1652.7 -18.8749 112.576 114.147 
2043 2
10210100 -27667.4 5246.73 1713.27 110.243 81.2424 136.944 
10205502 -27166.9 5735.09 1653.09 -92.3399 -229.576 247.451 
2043.5 2
10210100 -27654.7 5207.8 1715.7 24.7337 -76.0298 79.9518 
10205502 -26933.1 5873.5 1619.4 456.658 270.33 530.674 
2044 2
10210100 -27656.4 5225 1732.33 -3.4612 34.127 34.3021 
10205502 -26780.8 5712.33 1648.11 302.227 -319.775 439.997 
2044.5 2
10210100 -27657.4 5264.4 1751.3 -1.91111 78.8 78.8232 
10205502 -26769.9 5707.8 1641.8 21.7556 -9.06667 23.5692 
2045 2
10210100 -27605 5269.89 1720.67 105.859 11.0887 106.438 
10205502 -26738.2 5771 1611 63.9955 127.677 142.817 
2045.5 2
10210100 -27547.8 5261.4 1683 116.024 -17.2188 117.295 
10205502 -26965.8 5895.8 1621.3 -461.618 253.144 526.472 
2046 2
10210100 -27347.8 5488.78 1677.56 398.451 452.944 603.259 
10205502 -27067.8 5869.33 1632.89 -203.143 -52.7224 209.873 
2046.5 2
10210100 -27316.2 5387.89 1673.67 65.3324 -208.88 218.859 
10205502 -26969.4 5885.56 1630.11 203.589 33.5864 206.34 
2047 2
10210100 -27574.8 5060 1655 -503.07 -637.916 812.414 
10205502 -26852.9 5817.6 1613.8 226.74 -132.209 262.47 
2047.5 2
10210100 -27620.2 5074.33 1635.78 -91.2093 28.7818 95.6427 
10205502 -27088.1 5787.89 1650.22 -472.311 -59.6609 476.065 
2048 2
10210100 -27790.1 5268.89 1619.67 -350.286 401.145 532.558 
10205502 -27119.3 5790.56 1671.11 -64.3757 5.49828 64.6101 
2048.5 2
10210100 -28009 5393.4 1583.3 -415.349 236.264 477.845 
10205502 -27340.8 5564.3 1707.6 -420.24 -429.327 600.77 
2049 2
10210100 -28208.6 5592.11 1565.67 -388.24 386.597 547.894 
10205502 -27439.6 5417 1705.56 -192.131 -286.576 345.022 
2049.5 2
10210100 -28296.4 5714 1570.22 -183.484 254.465 313.718 
10205502 -27471.4 5390.78 1696.89 -66.5739 -54.7437 86.1914 
2050 2
10210100 -28417.2 5774.9 1599 -240.549 121.315 269.409 
10205502 -27526.5 5529.7 1735.2 -109.672 276.737 297.677 
2050.5 2
10210100 -28564.8 5747.44 1612.89 -299.346 -55.6908 304.483 
10205502 -27667.9 5736.11 1739.67 -286.793 418.684 507.49 
2051 2
10210100 -28396.2 5801.9 1597.3 336.483 108.694 353.603 
10205502 -27523.7 6114.2 1741.1 287.802 754.668 807.685 
2051.5 2
10210100 -28054.2 5630.56 1576.89 678.527 -339.969 758.932 
10205502 -27087.3 5965.78 1715.89 865.807 -294.489 914.519 
2052 2
10210100 -27760.1 5608.7 1574.2 587.07 -43.6239 588.689 
10205502 -27139.7 5825.7 1667.2 -104.524 -279.596 298.495 
2052.5 2
10210100 -27623.3 5686.33 1583.67 269.226 152.822 309.575 
10205502 -27053.6 5701.33 1646.78 169.576 -244.816 297.81 
2053 2
10210100 -27983.8 5573.44 1564.44 -752.494 -235.676 788.537 
10205502 -27369.1 5912.44 1683.78 -658.78 440.733 792.614 
2053.5 2
10210100 -28236.4 5558.9 1597.6 -503.232 -28.973 504.065 
10205502 -27448 5980.4 1705.5 -157.149 135.37 207.415 
2054 2
10210100 -28362.6 5594 1584.1 -245.049 68.1553 254.35 
10205502 -27488.6 5981.7 1737.4 -78.835 2.52427 78.8754 
2054.5 2
10210100 -28424.3 5591.56 1582.11 -122.244 -4.84048 122.34 
10205502 -27376.3 6038.56 1728.44 222.31 112.585 249.193 
2055 2
10210100 -28322.3 5561.22 1547.11 212.944 -63.3264 222.16 
10205502 -27235 6060.11 1672.11 295.059 45.0012 298.471 
2055.5 2
10210100 -28245.6 5465.9 1524.9 152.551 -189.507 243.28 
10205502 -27397.9 5852 1677.6 -323.857 -413.74 525.418 
2056 2
10210100 -28211.4 5451 1550.67 67.368 -29.3886 73.4992 
10205502 -27496.7 5646.11 1740 -194.806 -406.092 450.4 
2056.5 2
10210100 -28134 5410.22 1527.22 156.77 -82.5461 177.174 
10205502 -27523.8 5690.33 1741.22 -54.8808 89.5187 105.002 
2057 2
10210100 -28166.3 5231.2 1539.6 -62.8405 -348.292 353.916 
10205502 -27540.3 5533.5 1715 -32.1444 -305.123 306.812 
2057.5 2
10210100 -28212 5182.44 1526.67 -92.8862 -99.0967 135.823 
10205502 -27551 5362 1695.11 -21.748 -348.577 349.255 
2058 2
10210100 -28202.3 5125.1 1513.6 19.3227 -114.232 115.855 
10205502 -27604.7 5209.1 1692.3 -106.972 -304.582 322.82 
2058.5 2
10210100 -28375.2 5091 1516.67 -340.398 -67.126 346.954 
10205502 -27780.6 5031.89 1701.11 -346.172 -348.841 491.452 
2059 2
10210100 -28384.3 5121.89 1526.44 -18.8246 63.82 66.5384 
10205502 -27937.3 4832.22 1697.67 -323.921 -412.534 524.509 
2059.5 2
10210100 -27981.6 5843.44 1607.22 808.791 1448.91 1659.36 
10205502 -28171.3 4876.56 1708 -469.88 89.0228 478.238 
2060 2
10210100 -28155.4 6115.4 1724.7 -338.219 529.096 627.961 
10205502 -28402.3 5153.1 1737.3 -449.351 538.024 700.99 
2060.5 2
10210100 -28123.3 6039.78 1746.33 64.2619 -151.548 164.609 
10205502 -28656.7 5078.67 1749.78 -509.753 -149.165 531.129 
2061 2
10210100 -27972.9 6131.22 1738.11 314.737 191.306 368.317 
10205502 -28719.8 4934 1741.11 -132.032 -302.65 330.196 
2061.5 2
10210100 -27740.4 6241.11 1745 474.376 224.263 524.716 
10205502 -28621.6 4908.22 1749.89 200.454 -52.6077 207.242 
2062 2
10210100 -27573 6242.78 1718 321.39 3.19898 321.406 
10205502 -28558.1 4891.56 1778.89 121.774 -31.9898 125.906 
2062.5 2
10210100 -27732.7 6054.67 1658.11 -321.261 -378.493 496.453 
10205502 -28517.8 4924.44 1755.89 81.1536 66.1748 104.714 
2063 2
10210100 -27920.9 5944.1 1672.1 -366.213 -215.11 424.717 
10205502 -28505.6 4881 1754 23.6922 -84.5223 87.78 
2063.5 2
10210100 -27903 6019.78 1674.56 35.3755 149.561 153.688 
10205502 -28434.9 4872.89 1734.56 139.745 -16.0299 140.662 
2064 2
10210100 -27897 6135 1672.33 12.1704 233.716 234.033 
10205502 -28310.4 4908.56 1716.56 252.423 72.3462 262.586 
2064.5 2
10210100 -27816.7 6158.44 1694.22 164.956 48.1405 171.837 
10205502 -28218.8 4877 1695.33 188.227 -64.7958 199.068 
2065 2
10210100 -27908.3 6227.6 1766.8 -181.094 136.671 226.878 
10205502 -28190.4 4776.1 1708.4 56.0826 -199.407 207.144 
2065.5 2
10210100 -27885.9 6137.33 1768 43.0983 -173.59 178.86 
10205502 -28128.1 4689.33 1717.22 119.786 -166.859 205.404 
2066 2
10210100 -27870.2 6028.11 1733.22 32.3691 -225.666 227.975 
10205502 -28147.3 4677 1711.78 -39.7153 -25.4821 47.1873 
2066.5 2
10210100 -27840.7 6029.89 1722.22 61.4461 3.696 61.5571 
10205502 -28137.2 4649 1698.11 21.021 -58.2121 61.8913 
2067 2
10210100 -27694.8 6273.4 1716 287.139 479.353 558.773 
10205502 -28325.7 4780.5 1721.3 -371.019 258.858 452.397 
2067.5 2
10210100 -27684.3 6310.22 1756.78 20.6037 72.4847 75.3561 
10205502 -28742.2 5055.78 1750.33 -819.926 541.885 982.811 
2068 2
10210100 -27753.3 6331.1 1735.6 -137.933 41.7556 144.115 
10205502 -28885.7 5254.8 1742.4 -286.956 398.044 490.696 
2068.5 2
10210100 -27889.7 6312.33 1750.11 -267.911 -36.8697 270.436 
10205502 -29038.3 5416.67 1771.67 -299.869 318.009 437.094 
2069 2
10210100 -27940.3 6265.56 1757.11 -105.997 -97.8615 144.265 
10205502 -29193.2 5367.22 1812.56 -324.035 -103.44 340.145 
2069.5 2
10210100 -28056.5 6082 1781.6 -228.675 -361.33 427.611 
10205502 -29331.1 5300.3 1834.8 -271.413 -131.737 301.694 
2070 2
10210100 -28005.2 6140.89 1776.56 99.1833 113.905 151.035 
10205502 -29351.9 5385.78 1840.78 -40.2106 165.334 170.154 
2070.5 2
10210100 -28036.5 6144.8 1771.9 -63.3153 7.91723 63.8084 
10205502 -29345.3 5386.4 1803 13.3378 1.25956 13.3972 
2071 2
10210100 -27988.9 6208.11 1760.22 98.5737 131.079 164.007 
10205502 -29310.1 5245.78 1806.67 72.8548 -291.143 300.12 
2071.5 2
10210100 -27798.5 5922.6 1734.6 380.778 -571.022 686.337 
10205502 -29195.8 5175.1 1821.8 228.622 -141.356 268.793 
2072 2
10210100 -27934.2 5747 1732.7 -265.039 -342.969 433.444 
10205502 -29132.9 5106.5 1835 122.852 -133.984 181.781 
2072.5 2
10210100 -28016.8 5724.89 1713.78 -167.841 -44.9413 173.754 
10205502 -29118.1 5073.11 1877.67 30.0587 -67.8636 74.2226 
2073 2
10210100 -28242.3 5688.5 1713.1 -462.136 -74.5674 468.113 
10205502 -29091.8 5082.6 1871.7 53.9162 19.4444 57.3153 
2073.5 2
10210100 -28326.5 5662.6 1665.3 -163.178 -50.1938 170.724 
10205502 -29064.1 5117.7 1856.3 53.6822 68.0233 86.6541 
2074 2
10210100 -28362.9 5556.78 1696.33 -71.6317 -208.311 220.283 
10205502 -29167.7 5132.11 1854.67 -203.871 28.3683 205.836 
2074.5 2
10210100 -28435.1 5519 1712.7 -146.176 -76.4732 164.972 
10205502 -29331.3 5430.5 1852.9 -331.242 604.026 688.889 
2075 2
10210100 -28535.7 5562.3 1760.9 -195.34 84.0777 212.666 
10205502 -29311.9 5487.8 1837.5 37.6699 111.262 117.466 
2075.5 2
10210100 -28525 5741.22 1766.78 22.1532 370.439 371.101 
10205502 -29322.1 5529.56 1823.78 -21.141 86.4504 88.9979 
2076 2
10210100 -28554.5 5758.9 1776.1 -60.9504 36.5243 71.0562 
10205502 -29352 5517.6 1825.9 -61.7539 -24.7016 66.511 
2076.5 2
10210100 -28548.5 5682.73 1796.45 11.6483 -146.768 147.23 
10205502 -29314.3 5596.64 1820.82 72.6922 152.286 168.746 
2077 2
10210100 -28597.1 5633.5 1771.5 -97.8446 -99.0488 139.227 
10205502 -29232.2 5585 1816.58 165.203 -23.4132 166.854 
2077.5 2
10210100 -28582.1 5610 1792.82 28.7762 -45.1056 53.5031 
10205502 -29256.9 5533.64 1821 -47.4903 -98.5866 109.429 
2078 2
10210100 -28563.6 5615.36 1796.64 37.4332 10.8796 38.9821 
10205502 -29282.8 5448.18 1863.82 -52.5539 -173.336 181.128 
2078.5 2
10210100 -28536.5 5664.4 1797.7 55.0433 99.4652 113.68 
10205502 -29277.9 5415.5 1850.6 9.97603 -66.2917 67.0381 
2079 2
10210100 -28511.2 5606.89 1760.44 50.6569 -115.253 125.894 
10205502 -29227.3 5486.89 1830.11 101.336 143.064 175.318 
2079.5 2
10210100 -28571.3 5572.6 1766 -122.358 -69.8348 140.884 
10205502 -29141 5527.2 1842.6 175.832 82.1 194.055 
2080 2
10210100 -28578.7 5646.6 1757 -14.2582 142.582 143.293 
10205502 -29199.9 5596.6 1845.1 -113.487 133.719 175.386 
2080.5 2
10210100 -28600.4 5573.78 1746.22 -44.0171 -147.413 153.845 
10205502 -29307.9 5445.22 1876.33 -218.601 -306.433 376.414 
2081 2
10210100 -28642.8 5571.5 1757.7 -86.6167 -4.65803 86.7418 
10205502 -29267.4 5314.5 1855.3 82.7994 -267.326 279.855 
2081.5 2
10210100 -28626.9 5708.9 1800.5 31.2377 269.941 271.742 
10205502 -29192.6 5206 1824.9 146.955 -213.163 258.91 
2082 2
10210100 -28633 5669.11 1815.11 -12.3232 -80.3816 81.3207 
10205502 -28984.8 5156.56 1798.11 419.843 -99.8878 431.562 
2082.5 2
10210100 -28650.3 5708.33 1779.78 -36.1865 81.8836 89.5231 
10205502 -28928.4 5144.33 1779.22 117.606 -25.5161 120.342 
2083 2
10210100 -28691.2 5754.4 1756.4 -80.6049 90.8613 121.462 
10205502 -28951.3 5203.4 1812.7 -45.08 116.502 124.92 
2083.5 2
10210100 -28600.3 5786.6 1737.9 173.805 61.5679 184.388 
10205502 -29024.6 5433.5 1769.8 -140.153 439.962 461.746 
2084 2
10210100 -28612.8 5803.33 1743.44 -24.9057 33.3999 41.6635 
10205502 -28975.8 5411.67 1727.33 97.4495 -43.5795 106.75 
2084.5 2
10210100 -28616.8 5877.78 1726.89 -8.47458 157.721 157.949 
10205502 -28991.8 5470.44 1731.22 -33.8983 124.529 129.061 
2085 2
10210100 -28549.3 5858.8 1730.1 133.619 -37.5798 138.803 
10205502 -28983.4 5580.8 1732.8 16.5897 218.526 219.155 
2085.5 2
10210100 -28423.4 5815.2 1719.1 243.52 -84.3327 257.709 
10205502 -28987 5560.5 1737.1 -6.96325 -39.265 39.8776 
2086 2
10210100 -28447.1 5789.67 1741.89 -48.0956 -51.7918 70.6793 
10205502 -28925.2 5594.44 1745.89 125.31 68.8528 142.98 
2086.5 2
10210100 -28421.6 5687.5 1731.1 52.492 -210.219 216.674 
10205502 -28901.4 5592.2 1749.4 49.0169 -4.6182 49.234 
2087 2
10210100 -28361.2 5660.8 1719.3 114.829 -50.7605 125.548 
10205502 -28887.4 5617.8 1753.3 26.616 48.6692 55.4716 
2087.5 2
10210100 -28441.4 5694.22 1737.67 -160.811 66.9784 174.201 
10205502 -28945.2 5473 1770.22 -115.876 -290.18 312.461 
2088 2
10210100 -28495.7 5650.2 1734.3 -111.867 -90.7675 144.059 
10205502 -29022.9 5204.4 1791.2 -160.16 -553.814 576.508 
2088.5 2
10210100 -28452.2 5685.1 1769.6 83.815 67.2447 107.456 
10205502 -28975.8 5108.5 1803.6 90.7514 -184.778 205.861 
2089 2
10210100 -28307.3 5760.22 1763.44 289.155 149.945 325.721 
10205502 -29000.1 5180.11 1783.11 -48.5252 142.936 150.949 
2089.5 2
10210100 -28207.1 5792.56 1760.22 212.335 68.5028 223.112 
10205502 -29001.8 5445.33 1765.67 -3.53107 561.911 561.923 
2090 2
10210100 -28184 5881.5 1758.9 45.9465 176.828 182.7 
10205502 -28971.1 5547.4 1760.9 60.9896 202.916 211.883 
2090.5 2
10210100 -28083.7 5994.8 1753.5 194.004 219.149 292.684 
10205502 -28888.6 5567.2 1759.7 159.574 38.2979 164.106 
2091 2
10210100 -27996.7 6045 1731.89 174.766 100.803 201.753 
10205502 -28874.3 5485.67 1769 28.6479 -163.722 166.209 
2091.5 2
10210100 -28070.3 6035.4 1706.5 -148.454 -19.3548 149.711 
10205502 -28883.3 5579.3 1754.4 -18.078 188.777 189.641 
2092 2
10210100 -28169.7 5978.78 1692.33 -197.942 -112.793 227.823 
10205502 -28914.8 5612.56 1741.11 -62.7047 66.2461 91.2164 
2092.5 2
10210100 -28148 5912.2 1746.3 43.9486 -135.046 142.017 
10205502 -29016.4 5698.9 1742 -206.13 175.141 270.488 
2093 2
10210100 -28132.9 5899.9 1717.4 29.901 -24.3564 38.5656 
10205502 -28998.2 5626.1 1756.2 36.0396 -144.158 148.595 
2093.5 2
10210100 -28120.8 5807.9 1705.7 23.8189 -181.102 182.662 
10205502 -29045.8 5541.5 1768.7 -93.7008 -166.535 191.086 
2094 2
10210100 -28195.1 5736.56 1731.11 -151.655 -145.601 210.235 
10205502 -29119 5263.22 1789.78 -149.388 -567.914 587.233 
2094.5 2
10210100 -28114.3 5782.5 1728.3 164.921 93.7642 189.712 
10205502 -29171.2 5082.2 1811 -106.531 -369.433 384.486 
2095 2
10210100 -28154.5 5636.8 1750.2 -77.3077 -280.192 290.662 
10205502 -28996.7 4986 1806.5 335.577 -185 383.193 
2095.5 1
10210100 -28380.4 5157.33 1737.22 -457.377 -970.58 1072.95 
2096 1
10210100 -28458.9 5037.8 1738.2 -156.286 -238.114 284.822 
2096.5 1
10210100 -28724.4 4934.5 1775.6 -518.555 -201.758 556.422 
2097 1
10210100 -28811.2 4940.3 1803 -170.196 11.3725 170.576 
2095.5 1
10205502 -28776.6 4858.67 1799.89 445.637 -257.76 514.813 
2097.5 2
10210100 -28818.1 4956.11 1793.89 -14.3981 32.9398 35.9491 
10205502 -27960 5873 1728 397.157 493.353 633.349 
2098 2
10210100 -28669.2 5050.36 1762.27 299.055 189.262 353.912 
10205502 -27858.6 5968.73 1703.45 227.273 214.635 312.604 
2098.5 2
10210100 -28654.1 4951.11 1739.44 30.0813 -198.109 200.38 
10205502 -27853.7 6060 1683.89 9.91956 182.181 182.451 
2099 2
10210100 -28757.1 4927.8 1749.8 -208.48 -47.1885 213.753 
10205502 -27872 5947.2 1726.1 -37.112 -228.34 231.336 
2099.5 2
10210100 -28759.2 5007.7 1740.5 -4.15842 158.218 158.272 
10205502 -27820.1 5960.8 1737.7 102.772 26.9307 106.242 
2100 2
10210100 -28769 4964.3 1744.2 -19.2913 -85.4331 87.584 
10205502 -27816.8 5878.9 1743.2 6.49606 -161.22 161.351 
2100.5 2
10210100 -28790 4961.3 1762.3 -40.856 -5.83658 41.2708 
10205502 -27993.8 5682.7 1752.2 -344.358 -381.712 514.088 
2101 2
10210100 -28742 4804 1779.1 97.9592 -321.02 335.634 
10205502 -28074.7 5554.2 1751.5 -165.102 -262.245 309.889 
2101.5 2
10210100 -28728.8 4793.2 1736.6 27.3292 -22.3602 35.311 
10205502 -28058.7 5450.7 1770.1 33.1263 -214.286 216.831 
2102 2
10210100 -28730.9 4770 1709.1 -4.04624 -44.7013 44.8841 
10205502 -28582.3 5242 1758.9 -1008.86 -402.119 1086.05 
2102.5 2
10210100 -28750.2 4786.44 1708.33 -39.8396 33.9061 52.3146 
10205502 -28608.4 5245.89 1750 -53.9061 8.01833 54.4992 
2103 2
10210100 -28888.9 4772.5 1732.4 -280.157 -28.1706 281.57 
10205502 -28475.5 5099 1739.5 268.575 -296.745 400.238 
2103.5 2
10210100 -28918.3 4712.7 1729.5 -58.8 -119.6 133.273 
10205502 -28566.7 5091.6 1746.7 -182.4 -14.8 182.999 
2104 2
10210100 -28819.5 4675.5 1730 197.996 -74.5491 211.566 
10205502 -28707.9 5220.4 1753.8 -282.966 258.116 383.006 
2104.5 2
10210100 -28663 4721 1731.44 316.162 91.9192 329.253 
10205502 -28750.7 5299.67 1749.44 -86.3973 160.135 181.955 
2105 2
10210100 -28699.1 4731.2 1749.1 -73.0769 20.6478 75.9379 
10205502 -28780.5 5264.2 1763.1 -60.3914 -71.7949 93.817 
2105.5 2
10210100 -28736.4 4692.7 1770.5 -72.2868 -74.6124 103.886 
10205502 -28786.9 5210.8 1767.5 -12.4031 -103.488 104.229 
2106 2
10210100 -28713.8 4750.44 1780.44 45.3351 115.72 124.284 
10205502 -28677.6 5249.89 1758.33 219.127 78.3344 232.708 
2106.5 2
10210100 -28822.2 4729.7 1777.2 -218.153 -41.7393 222.11 
10205502 -28640.8 5207.7 1757.1 73.9548 -84.8871 112.584 
2107 2
10210100 -28846.9 4694.56 1771.67 -48.5047 -69.0461 84.3805 
10205502 -28686.8 5206.11 1749.67 -90.3296 -3.12159 90.3835 
2107.5 2
10210100 -28801.3 4790.5 1797.9 92.8491 195.406 216.344 
10205502 -28527.8 5270.9 1743.5 323.784 131.953 349.639 
2108 2
10210100 -28515.7 4804.22 1769.56 575.874 27.6658 576.538 
10205502 -28639.1 5329.33 1737.56 -224.418 117.809 253.461 
2108.5 2
10210100 -28519.7 4819.2 1772 -8.282 30.7552 31.8508 
10205502 -28806.4 5324.2 1744.9 -343.509 -10.5407 343.671 
2109 2
10210100 -28614.6 4839.1 1766.1 -186.444 39.0963 190.499 
10205502 -28857.5 5353.1 1747.5 -100.393 56.778 115.336 
2109.5 2
10210100 -28665.2 4888.22 1743.67 -100.841 97.853 140.514 
10205502 -28809.9 5337.44 1743.33 94.8429 -31.1864 99.8386 
2110 2
10210100 -28643.2 4781.4 1735.5 44.9433 -218.005 222.589 
10205502 -28704.3 5237.4 1738.8 215.488 -204.172 296.852 
2110.5 2
10210100 -28620.8 4793.7 1712.1 43.9216 24.1176 50.1075 
10205502 -28463 5194.7 1717.3 473.137 -83.7255 480.488 
2111 2
10210100 -28845.4 5071.4 1737.4 -440.392 544.51 700.311 
10205502 -28320.9 5023 1714.2 278.627 -336.667 437.01 
2111.5 2
10210100 -28864.9 5203.8 1743.6 -38.6905 262.698 265.532 
10205502 -28383.3 4896.1 1718.7 -123.81 -251.786 280.579 
2112 2
10210100 -28820.2 5227.11 1732.67 89.5346 46.7157 100.989 
10205502 -28545.7 4836.56 1715 -325.384 -119.328 346.574 
2112.5 2
10210100 -28753.5 5310.7 1756.8 137.289 171.994 220.068 
10205502 -28479.7 4914.5 1716.4 135.734 160.38 210.108 
2113 2
10210100 -28780.1 5489.2 1749.3 -52.1569 350 353.865 
10205502 -28524.8 5105.9 1721.2 -88.4314 375.294 385.572 
2113.5 2
10210100 -28906 5577.11 1751 -254.343 177.598 310.212 
10205502 -28670.3 5163.22 1726.78 -294.007 115.802 315.991 
2114 1
10205502 -28653.1 5262 1733.6 34.3293 196.768 199.741 
2114.5 1
10205502 -28593.2 5396.3 1742 115.637 259.266 283.886 
2115 1
10205502 -28474.1 5397.56 1731.11 238.178 2.51111 238.191 
2115.5 1
10205502 -28206.3 5630.22 1720.56 562.558 488.796 745.247 
2116 1
10205502 -28085.5 5909.3 1695.6 242.151 559.274 609.446 
2116.5 1
10205502 -28275.6 6037.7 1701.8 -365.577 246.923 441.155 
2117 1
10205502 -28201.1 5863 1708.44 153.269 -359.465 390.777 
2117.5 1
10205502 -28396.7 5701.8 1749 -394.332 -325 511.002 
2118 1
10205502 -28413.8 5611.8 1738.1 -33.7278 -177.515 180.691 
2118.5 1
10205502 -28405.5 5590.1 1739.7 16.3065 -42.6326 45.6447 
2119 1
10205502 -28507.3 5639.22 1773.33 -204.485 98.639 227.032 
2119.5 1
10205502 -28583.4 5744.3 1736 -152.438 210.577 259.961 
2120 1
10205502 -28598.4 5610.44 1787.56 -29.3837 -261.437 263.083 
2120.5 1
10205502 -28579.7 5627.44 1801.89 39.202 35.4906 52.8808 
2121 1
10205502 -28465.3 5733 1753.4 231.044 213.244 314.411 
2121.5 1
10205502 -28140.8 5767.44 1723.78 638.823 67.804 642.412 
2122 1
10205502 -28058.6 5744.9 1738.6 168.053 -46.1032 174.262 
2122.5 1
10205502 -27957.4 5691.4 1728.9 195.367 -103.282 220.987 
2123 1
10205502 -27914.6 5623.56 1727.67 87.4376 -138.458 163.756 
2123.5 1
10205502 -27980.3 5612.6 1722.3 -132.283 -22.0434 134.107 
2124 1
10205502 -28101.5 5907.6 1746.9 -234.429 570.6 616.88 
2124.5 1
10205502 -28024.6 6022.5 1780.6 151.081 225.737 271.629 
2125 1
10205502 -28076.6 6047.78 1764.67 -106.466 51.7987 118.398 
2125.5 1
10205502 -28109 5981.4 1749 -65.8102 -134.641 149.863 
2126 1
10205502 -28177.8 5687.22 1738 -139.509 -596.709 612.801 
2126.5 1
10205502 -28211.4 5585.2 1732.1 -67.7867 -205.69 216.572 
2127 1
10205502 -28166.4 5596 1730.78 90.8193 21.8182 93.4033 
2127.5 1
10205502 -28139.7 5549.5 1762.3 53.4889 -93 107.285 
2128 1
10205502 -28061.6 5685.8 1745.7 151.064 263.636 303.849 
2128.5 1
10205502 -28086 5871.67 1732.11 -48.996 373.226 376.429 
2129 1
10205502 -28207 5857.1 1739.9 -241.036 -29.0173 242.776 
2129.5 1
10205502 -28284.4 5744.11 1733.44 -157.728 -230.12 278.986 
2130 1
10205502 -28299.7 5675.7 1775.8 -30.5111 -136.822 140.183 
2130.5 1
10205502 -28227.3 5662 1761 140.039 -26.499 142.524 
2131 1
10205502 -28267.1 5596.44 1787 -78.061 -128.54 150.387 
2131.5 1
10205502 -28175.4 5746.78 1767.33 185.56 304.318 356.43 
2132 1
10205502 -28169.3 5688.78 1720.33 12.4972 -118.609 119.266 
2132.5 1
10205502 -28116.3 5704.56 1683.78 107.943 32.134 112.624 
2133 1
10205502 -28042.4 5624.3 1653.1 145.252 -157.673 214.38 
2133.5 1
10205502 -28003.2 5706 1623.33 76.6688 159.883 177.315 
2134 1
10205502 -27987.1 5854.78 1592.22 33.5648 309.954 311.766 
2134.5 1
10205502 -27929.2 5698.8 1571.5 113.774 -306.44 326.879 
2135 1
10205502 -27796.3 5554.44 1581.33 258.495 -280.847 381.7 
2135.5 1
10205502 -27768 5467.56 1550.22 58.4192 -179.152 188.437 
2136 1
10205502 -27860.1 5407.6 1526.4 -184.2 -119.911 219.792 
2136.5 1
10205502 -27789.2 5405.77 1517.62 142.308 -3.67624 142.355 
2137 1
10205502 -27751.9 5463.44 1583.75 74.1417 114.649 136.533 
2137.5 1
10205502 -27862.1 5547.87 1670.93 -215.517 165.223 271.563 
2138 1
10205502 -27986.8 5592.21 1752.64 -257.684 91.6273 273.49 
2138.5 1
10205502 -27939.5 5671.27 1692.45 97.2022 162.672 189.5 
2139 1
10205502 -27939.3 5638 1716.82 0.531632 -64.8591 64.8613 
2139.5 1
10205502 -27964.6 5645.09 1728.09 -50.0269 13.986 51.9452 
2140 1
10205502 -28005.7 5625.3 1739.4 -79.8903 -38.5037 88.6849 
2140.5 1
10205502 -27885 5654.9 1744.3 249.38 61.157 256.77 
2141 1
10205502 -27821.8 5686.45 1709.09 126.364 63.1091 141.246 
2141.5 1
10205502 -28006.8 5717.1 1671.1 -362.709 60.0891 367.653 
2142 1
10205502 -28033 5700.11 1659.67 -53.4694 -34.6712 63.7265 
2142.5 1
10205502 -28071.1 5643.8 1686.3 -75.8964 -112.174 135.437 
2143 1
10205502 -28125.4 5569.56 1710.33 -108.472 -148.193 183.65 
2143.5 1
10205502 -28068.3 5633.11 1700.11 118.734 132.132 177.642 
2144 1
10205502 -28006.6 5639.89 1706.89 121.61 13.3421 122.34 
2144.5 1
10205502 -28027.6 5631 1671.33 -42.5101 -17.9937 46.1615 
2145 1
10205502 -28066.3 5666.4 1653.5 -77.0267 70.3777 104.337 
2145.5 1
10205502 -27997.9 5585.8 1654.5 132.816 -156.505 205.265 
2146 1
10205502 -28043.3 5534.89 1640.33 -92.1569 -103.268 138.409 
2146.5 1
10205502 -28001.4 5574.9 1636.9 84.543 80.6676 116.854 
2147 1
10205502 -27933.1 5538.78 1624 137.126 -72.5346 155.129 
2147.5 1
10205502 -27877 5410.4 1593.4 111.775 -255.733 279.093 
2148 1
10205502 -27809 5335.89 1590.89 134.387 -147.255 199.359 
2148.5 1
10205502 -27846.1 5377.1 1607.2 -73.3202 81.4449 109.586 
2149 1
10205502 -27853.2 5366.7 1607.9 -13.8672 -20.3125 24.5946 
2149.5 1
10205502 -27689.7 5443.1 1575.6 323.762 151.287 357.365 
2150 1
10205502 -27525.8 5441.11 1559.11 335.219 -4.06726 335.244 
2150.5 1
10205502 -27553.2 5514.8 1550.4 -56.1931 151.002 161.119 
2151 1
10205502 -27595.3 5436.8 1549.8 -81.9066 -151.751 172.444 
2151.5 1
10205502 -27792.1 5374.9 1563.2 -390.476 -122.817 409.336 
2152 1
10205502 -27803.9 5371.22 1579.22 -23.4838 -7.32625 24.6001 
2152.5 1
10205502 -27679.4 5393.11 1585.78 253.968 44.6712 257.867 
2153 1
10205502 -27629.4 5394.6 1567.2 101.305 3.01395 101.349 
2153.5 1
10205502 -27543.3 5438 1566.44 173.872 87.6768 194.727 
2154 1
10205502 -27570.1 5450.4 1554.3 -53.7483 24.8996 59.2357 
2154.5 1
10205502 -27546.2 5397.78 1545.89 48.3356 -106.523 116.976 
2155 1
10205502 -27548.3 5382.5 1544 -4.12258 -30.3131 30.5921 
2155.5 1
10205502 -27740 5297.6 1594.9 -370.793 -164.217 405.53 
2156 1
10205502 -27824.3 5355.78 1599.11 -170.715 117.769 207.396 
2156.5 1
10205502 -27951 5528 1577.3 -248.854 338.354 420.014 
2157 1
10205502 -27983.3 5851.78 1593.89 -64.409 644.976 648.184 
2157.5 1
10205502 -27918.9 6025.44 1613.78 131.251 353.7 377.267 
2158 1
10205502 -27819.8 6080.56 1602.44 203.932 113.397 233.34 
2158.5 1
10205502 -27787.7 6114.8 1587.3 63.5204 67.8108 92.9147 
2159 1
10205502 -27710.1 6129.89 1573.11 152.734 29.7025 155.595 
2159.5 1
10205502 -27613.2 6082.56 1553.78 201.852 -98.6111 224.652 
2160 1
10205502 -27643.5 6067.8 1553.6 -60.1944 -29.3351 66.962 
2160.5 1
10205502 -27828.6 5905.2 1592.3 -355.278 -312.092 472.889 
2161 1
10205502 -27997.6 5731.67 1629.56 -335.896 -344.997 481.507 
2161.5 1
10205502 -27939.8 5869.3 1613.2 116.914 278.61 302.146 
2162 1
10205502 -28006.2 5780.8 1609.7 -130.196 -173.529 216.941 
2162.5 1
10205502 -27965.2 5708.7 1588.5 84.0164 -147.746 169.964 
2163 1
10205502 -27972.7 5659.44 1569.22 -15.0842 -99.5062 100.643 
2163.5 1
10205502 -27900.7 5765.6 1558 145.977 215.326 260.143 
2164 1
10205502 -27802.2 6039.56 1543.33 194.62 541.414 575.331 
2164.5 1
10205502 -27807.8 6105.7 1537 -10.9799 130.206 130.668 
2165 1
10205502 -27840.2 6100.62 1548.75 -66.0896 -10.336 66.893 
2165.5 1
10205502 -27786.9 5892.3 1566 108.435 -423.425 437.089 
2166 1
10205502 -27764.8 5663.33 1563.33 41.9777 -434.472 436.495 
2166.5 1
10205502 -27825.6 5667.11 1571.22 -124.036 7.70975 124.276 
2167 1
10205502 -27841.1 5702 1591.44 -32.6112 73.1423 80.083 
2167.5 1
10205502 -27839.1 5687.4 1578.1 3.9824 -28.9109 29.1839 
2168 1
10205502 -27677.7 5581 1578.22 320.941 -211.531 384.381 
2168.5 1
10205502 -27794.1 5566 1574.5 -227.854 -29.3542 229.737 
2169 1
10205502 -27815.6 6109.11 1564.67 -42.7402 1081.89 1082.74 
2169.5 1
10205502 -27792.4 6063.3 1563.9 46.8736 -92.735 103.908 
2170 1
10205502 -27781.7 5914.67 1541.67 21.2963 -294.907 295.675 
2170.5 1
10205502 -27892.8 5563.9 1579 -219.198 -691.847 725.741 
2171 1
10205502 -27909.8 5476.44 1594.44 -33.753 -173.868 177.114 
2171.5 1
10205502 -27837.6 5442.44 1595.11 153.992 -72.4947 170.203 
2172 1
10205502 -27833.6 5433.9 1601 7.68069 -16.5912 18.2828 
2172.5 1
10205502 -27838.3 5450.67 1576.44 -9.33596 33.0703 34.3629 
2173 1
10205502 -27928.2 5438.7 1621.4 -179.017 -23.838 180.597 
2173.5 1
10205502 -27745.2 5386.11 1596.11 368.165 -105.813 383.068 
2174 1
10205502 -27699.7 5379.67 1577.78 94.5136 -13.3702 95.4546 
2174.5 1
10205502 -27735.6 5449.8 1558.5 -71.438 139.43 156.666 
2175 1
10205502 -27926.2 5697.44 1587.89 -371.583 482.738 609.188 
2175.5 1
10205502 -27962 5700.6 1570 -70.7071 6.23628 70.9816 
2176 1
10205502 -27914.9 5681.33 1553.11 95.5601 -39.0805 103.242 
2176.5 1
10205502 -27960.9 5551 1534.9 -92.3918 -261.714 277.543 
2177 1
10205502 -27956.7 5541.22 1580.11 8.39947 -19.4004 21.1406 
2177.5 1
10205502 -27968.4 5518.7 1653.2 -23.5137 -45.1347 50.8924 
2178 1
10205502 -27955.9 5628.33 1608.67 24.4836 214.547 215.939 
2178.5 1
10205502 -27977.6 5600.9 1606.1 -43.5092 -54.9766 70.1105 
2179 1
10205502 -27925.2 5494.67 1585.11 105.388 -213.749 238.318 
2179.5 1
10205502 -27845.2 5302 1591.56 162.933 -392.396 424.879 
2180 1
10205502 -27825.8 5271.11 1609.78 40.0916 -63.6884 75.2566 
2180.5 1
10205502 -27752.9 5265.8 1622.6 139.346 -10.1551 139.715 
2181 1
10205502 -27862.8 5434.44 1654.67 -220.196 337.965 403.369 
2181.5 1
10205502 -27854 5594.44 1612.78 18.5185 337.553 338.06 
2182 1
10205502 -27810.8 5673.9 1556.5 83.237 153.094 174.259 
2182.5 1
10205502 -27817.8 5718.33 1545.56 -13.8174 87.9868 89.0651 
2183 1
10205502 -27854.7 5517.5 1606.1 -73.9924 -402.472 409.217 
2183.5 1
10205502 -27836.7 5352.44 1597 35.4987 -324.913 326.846 
2184 1
10205502 -27902 5353.3 1578 -132.522 1.73541 132.533 
2184.5 1
10205502 -27850.6 5477.33 1560.78 102.479 247.078 267.488 
2185 1
10205502 -27636.4 5560.5 1557.8 424.912 165.013 455.828 
2185.5 1
10205502 -27624.8 5498.56 1548.33 23.7188 -126.417 128.623 
2186 1
10205502 -27654.2 5337.3 1529.7 -59.4388 -325.769 331.147 
2186.5 1
10205502 -27816.7 5321.78 1530.11 -320.447 -30.6158 321.906 
2187 1
10205502 -27697.8 5273.89 1535.22 246.147 -99.1488 265.365 
2187.5 1
10205502 -27637.7 5326.9 1531.2 121.125 106.877 161.536 
2188 1
10205502 -27762.9 5362.4 1536.9 -241.233 68.4008 250.743 
2188.5 1
10205502 -27835.8 5442 1587.56 -147.228 160.808 218.026 
2189 1
10205502 -27920.8 5378.5 1593.6 -169.705 -126.747 211.812 
2189.5 1
10205502 -27960 5465.4 1568.8 -75.8221 168.085 184.395 
2190 1
10205502 -27997.9 5648.11 1552.78 -75.9296 366.155 373.944 
2190.5 1
10205502 -27941.6 5848.7 1543.5 114.875 409.365 425.178 
2191 1
10205502 -27918.2 5979.7 1594.6 45.7031 255.859 259.909 
2191.5 1
10205502 -27932.3 5926 1615.67 -28.9617 -110.041 113.788 
2192 1
10205502 -27966.4 5940.1 1625.4 -70.2405 29.0722 76.0192 
2192.5 1
10205502 -27885.9 5940.1 1622.7 156.008 0 156.008 
2193 1
10205502 -27938.9 5961.7 1606.3 -103.718 42.2701 112.001 
2193.5 1
10205502 -28028 5896.9 1600.7 -176.786 -128.571 218.595 
2194 1
10205502 -28052.9 5832.67 1669.56 -52.0688 -134.379 144.114 
2194.5 1
10205502 -27870.7 5997 1649.18 365.786 329.987 492.637 
2195 1
10205502 -27938.1 6005.11 1638.11 -132.125 15.9041 133.079 
2195.5 1
10205502 -27930.1 5870.82 1624.36 16.2024 -271.299 271.782 
2196 1
10205502 -27940.7 5901.64 1631.09 -20.5335 59.4946 62.9383 
2196.5 1
10205502 -27932.7 5781.79 1657.07 16.5558 -247.625 248.178 
2197 1
10205502 -27879.9 5759.2 1604.4 107.633 -45.9994 117.05 
2197.5 1
10205502 -27929.4 5564.07 1585.27 -97.892 -385.639 397.87 
2198 1
10205502 -27832.8 5412.75 1579.83 196.274 -307.554 364.846 
2198.5 1
10205502 -27827.7 5423 1618 10.1506 20.1375 22.5512 
2199 1
10205502 -27754.5 5480.2 1590.3 143.183 111.937 181.746 
2199.5 1
10205502 -27739 5413.8 1560.4 32.7004 -140.084 143.85 
2200 1
10205502 -27769.6 5369.55 1555.09 -61.6426 -89.0434 108.298 
2200.5 1
10205502 -27779.3 5474.91 1521.27 -18.9692 207.409 208.274 
2201 1
10205502 -27683.9 5484.8 1500 188.857 19.586 189.87 
2201.5 1
10205502 -27697.9 5376.58 1504.33 -27.8108 -214.716 216.509 
2202 1
10205502 -27745.6 5317.89 1513 -94.7095 -116.689 150.287 
2202.5 1
10205502 -27901.8 5872 1502.9 -322.153 1142.5 1187.05 
2203 1
10205502 -27891.6 5792.5 1501.3 20.198 -157.426 158.716 
2203.5 1
10205502 -28077.4 5542.9 1501 -367.921 -494.257 616.162 
2204 1
10205502 -27806.6 5462.3 1504.3 550.407 -163.821 574.269 
2204.5 1
10205502 -27635.9 5405 1522.09 336.006 -112.795 354.433 
2205 1
10205502 -27559.2 5291.8 1509.6 145.835 -215.209 259.967 
2205.5 1
10205502 -27575 5308.22 1502.56 -33.0544 34.3561 47.6753 
2206 1
10205502 -27231.7 5008.5 1516.1 703.484 -614.185 933.87 
2206.5 1
10205502 -26619.8 5370 1539.2 1197.46 707.436 1390.82 
2207 1
10205502 -25850.1 5886.4 1554.1 1518.15 1018.54 1828.17 
2207.5 1
10205502 -25143.9 6498.11 1715.67 1447.15 1253.51 1914.56 
2208 1
10205502 -24458.3 6771.3 1709.6 1387.83 553.014 1493.95 
2208.5 1
10205502 -23760.8 7084.9 1639.6 1389.44 624.701 1523.42 
2209 1
10205502 -22728.7 7433.2 1664.5 2023.73 682.941 2135.85 
2209.5 1
10205502 -21758.5 8050.5 1520.9 1894.92 1205.66 2245.96 
2210 1
10205502 -21200.1 8331 1658.33 1134.94 570.122 1270.09 
2210.5 1
10205502 -20834 8514.8 1701.1 747.166 375.102 836.037 
2211 1
10205502 -20287.8 8965.11 1605.22 1103.48 909.719 1430.12 
2211.5 1
10205502 -19516.9 9557.9 1393.9 1554.19 1195.14 1960.58 
2212 1
10205502 -18910 10144.6 1417 1149.43 1111.17 1598.72 
2212.5 1
10205502 -18337.6 10631.9 1254.44 1149.49 978.492 1509.56 
2213 1
10205502 -17864.2 11170.4 1364.67 984.061 1119.66 1490.64 
2213.5 1
10205502 -17396.2 11744.9 1299.4 943.593 1158.18 1493.9 
2214 1
10205502 -17005.2 12449.7 1293.6 754.826 1360.62 1555.97 
2214.5 1
10205502 -16814.6 13060.4 1280.11 382.82 1226.39 1284.75 
2215 1
10205502 -16627.7 13650.7 1319.4 381.338 1204.6 1263.52 
2215.5 1
10205502 -16723.1 14486.7 1590.3 -183.815 1610.79 1621.24 
2216 1
10205502 -16932.3 15191.9 1793.22 -421.841 1421.75 1483.01 
2216.5 1
10205502 -17211.1 15905 1842.3 -559.772 1431.95 1537.47 
2217 1
10205502 -17347.4 16574.6 1887.56 -276.001 1355.38 1383.19 
2217.5 1
10205502 -17477 17390.1 1837 -262.79 1654.25 1674.99 
2218 1
10205502 -17432.6 18354.8 1697.5 85.3846 1855.19 1857.16 
2218.5 1
10205502 -17320.2 19022.6 1622.89 226.112 1343.57 1362.47 
2219 1
10205502 -17277.3 19679.7 1632.44 89.1661 1366.14 1369.04 
2219.5 1
10205502 -17270.3 20605.1 1604.6 13.8725 1825.31 1825.37 
2220 1
10205502 -17585.4 21280 1453.44 -624.048 1336.44 1474.96 
