# Supplementary material for: Intrinsic group behaviour II: On the dependence of triad spatial dynamics on social and personal features; and on the effect of social interaction on small group dynamics
Source: PLoS One. 2019 Dec 3;14(12):e0225704. doi: 10.1371/journal.pone.0225704 (PMC6890182; doi:10.1371/journal.pone.0225704)
Supplement: S1 Data Set — (ZIP) [file pone.0225704.s001.zip › set_2_int/group_traj_dyad_int/traj_2_0217_41.dat]

2 10212700 10211100 0 0 0 1 2 1 0 30 30 30 1650.62 1673.09 1628.15 
1871 1
10211100 46440.9 -22142.8 1738.75 0 0 0 
1871.5 1
10211100 46121.1 -22433.3 1712.33 -689.146 -626.257 931.193 
1872 1
10211100 45762.9 -22691.7 1697.56 -726.617 -524.003 895.852 
1872.5 1
10211100 45469 -23046.3 1678.22 -603.468 -728.268 945.806 
1873 1
10211100 45160.1 -23494.6 1650.11 -648.926 -941.643 1143.59 
1873.5 1
10211100 44939.8 -23828.8 1670.4 -426.96 -647.761 775.815 
1874 1
10211100 44775.3 -24175.4 1645.89 -323.117 -681.03 753.795 
1874.5 1
10211100 44553.1 -24774.4 1658.11 -459.137 -1237.6 1320.03 
1875 1
10211100 44456.5 -25039.9 1682 -190.179 -522.55 556.082 
1875.5 1
10211100 44512.9 -25328.9 1743.89 110.35 -565.536 576.201 
1876 1
10211100 44276.6 -25638 1727.56 -479.378 -627 789.261 
1876.5 1
10211100 44154.9 -25807.1 1728.22 -246.289 -342.33 421.72 
1877 1
10211100 44133 -25898 1727.44 -44.3994 -184.359 189.63 
1877.5 1
10211100 44171.3 -25898.9 1740.56 77.5978 -1.79937 77.6187 
1878 1
10211100 43866.5 -25886.7 1695.3 -587.347 23.4853 587.817 
1878.5 1
10211100 43536.8 -26116.8 1635.56 -628.042 -438.243 765.829 
1879 1
10211100 43466.3 -26281.6 1629.78 -146.454 -342.573 372.566 
1879.5 1
10211100 43655.4 -25977.6 1623.8 377.379 606.698 714.491 
1880 1
10211100 43479.8 -25539.9 1588.78 -340.353 848.277 914.01 
1880.5 1
10211100 43054 -25098.6 1565.56 -879.706 911.846 1267.02 
1881 1
10211100 42762.1 -24735.6 1511.3 -576.877 717.303 920.495 
1881.5 1
10211100 42354.3 -24301.7 1431.33 -797.978 849.185 1165.28 
1882 1
10211100 41717.2 -23724.6 1452.67 -1308.24 1185.03 1765.16 
1882.5 1
10211100 40889.4 -23345 1557.9 -1645.77 754.584 1810.51 
1883 1
10211100 40276 -22808.4 1573.78 -1224.35 1070.97 1626.66 
1883.5 1
10211100 39537.9 -22300.9 1682.3 -1500.2 1031.59 1820.66 
1884 1
10211100 38819.8 -21773.1 1835.78 -1450.75 1066.24 1800.43 
1884.5 1
10211100 38287.1 -21433.6 1794.89 -1087.07 692.971 1289.16 
1885 1
10211100 37676.8 -21104.9 1778.33 -1240.51 668.022 1408.95 
1885.5 1
10211100 37035.7 -20931 1734.3 -1240 336.342 1284.8 
1886 1
10211100 36394.2 -20771.7 1666.56 -1270.25 315.512 1308.85 
1886.5 1
10211100 35657 -20422.6 1655.3 -1468.57 695.352 1624.87 
1887 2
10212700 35060.3 -19161.3 1690.56 0 0 0 
10211100 34640.1 -20142.2 1652.67 -1982.24 546.545 2056.21 
1887.5 2
10212700 34477.7 -18866.9 1622.78 -1163.01 587.713 1303.07 
10211100 34112.6 -19783.8 1668.78 -1053.01 715.458 1273.07 
1888 2
10212700 33914.1 -18635.1 1633.67 -1115.95 458.966 1206.65 
10211100 33504.8 -19489 1617.78 -1203.52 583.718 1337.61 
1888.5 2
10212700 33275.8 -18340.4 1603.11 -1286.96 594.086 1417.47 
10211100 32955.2 -19151 1634.44 -1107.97 681.452 1300.76 
1889 2
10212700 32527.2 -18138.6 1619 -1556.25 419.727 1611.86 
10211100 32432.4 -18906.4 1597.78 -1086.86 508.432 1199.9 
1889.5 2
10212700 31810.7 -17822.2 1772.67 -1480.49 653.581 1618.34 
10211100 31709.7 -18497.6 1550.44 -1493.34 844.812 1715.74 
1890 2
10212700 31004.2 -17396.1 1715 -1544.96 816.326 1747.36 
10211100 30654.9 -18012.3 1490.1 -2020.63 929.608 2224.21 
1890.5 2
10212700 30180.3 -16982.6 1622.56 -1618.6 812.465 1811.07 
10211100 29810.1 -17711.3 1481.22 -1659.7 591.29 1761.88 
1891 2
10212700 29544.6 -16699 1666.11 -1321.78 589.513 1447.29 
10211100 29131.3 -17583.9 1577.44 -1411.18 264.957 1435.84 
1891.5 2
10212700 28898.5 -16432.7 1695.8 -1247.21 514.093 1349.01 
10211100 28374.2 -17558.6 1614.1 -1461.65 48.8202 1462.46 
1892 2
10212700 28292.4 -16255.4 1832.11 -1188.34 347.56 1238.13 
10211100 27723.4 -17621 1625.56 -1275.99 -122.353 1281.84 
1892.5 2
10212700 27662.8 -16155.1 1793.89 -1314.54 209.464 1331.13 
10211100 27212.2 -17471.8 1635.22 -1067.27 311.529 1111.81 
1893 2
10212700 26959.2 -16011 1788.4 -1368.83 280.372 1397.25 
10211100 26507.1 -17237.9 1656 -1371.83 455.015 1445.33 
1893.5 2
10212700 26162.4 -15705.3 1721.89 -1596.7 612.558 1710.17 
10211100 25688.9 -16962.4 1619.89 -1639.7 552.015 1730.13 
1894 2
10212700 25553.8 -15490.3 1609.7 -1237.08 437.06 1312.02 
10211100 24903.3 -16701.1 1591 -1596.73 531.188 1682.76 
1894.5 2
10212700 24896.4 -15200.1 1595.56 -1312.09 579.219 1434.25 
10211100 24278.2 -16408 1623.33 -1247.66 585.03 1378.01 
1895 2
10212700 24254.4 -15000.1 1613.7 -1299.69 404.881 1361.29 
10211100 23712.3 -16111.2 1585.5 -1145.59 600.81 1293.58 
1895.5 2
10212700 23656 -14668 1598.56 -1211.34 672.267 1385.38 
10211100 23151.2 -15638.7 1568.44 -1135.78 956.545 1484.92 
1896 2
10212700 23005.7 -14356.9 1552.83 -1267.71 606.4 1405.28 
10211100 22822.1 -15175.1 1593.08 -641.596 903.671 1108.27 
1896.5 2
10212700 22378.2 -13946.8 1528.79 -1230.3 804.178 1469.81 
10211100 22708.5 -15084.3 1592.79 -222.712 178.035 285.127 
1897 2
10212700 22088.1 -13743.7 1589.31 -601.945 421.356 734.764 
10211100 22294.9 -14888.7 1591.38 -858.043 405.795 949.162 
1897.5 2
10212700 21724.2 -13604.3 1594.15 -729.305 279.328 780.967 
10211100 21363.6 -14409.1 1571.31 -1866.35 961.153 2099.3 
1898 2
10212700 21212.9 -13218.8 1624.83 -1016.38 766.351 1272.92 
10211100 20863.5 -14066.4 1548.67 -994.265 681.233 1205.26 
1898.5 2
10212700 20415.6 -12555.1 1623.2 -1545.19 1286.3 2010.52 
10211100 19890.8 -13309.5 1591.7 -1885.08 1466.89 2388.58 
1899 2
10212700 19549.6 -11908.6 1645.89 -1793.05 1338.6 2237.61 
10211100 18926.9 -12707.9 1603.67 -1995.68 1245.57 2352.48 
1899.5 2
10212700 19028.9 -11496.2 1622.1 -1089.24 862.669 1389.47 
10211100 18461.1 -12378.5 1592.7 -974.454 689.098 1193.49 
1900 2
10212700 18489.5 -11111.1 1583.6 -1033.33 737.739 1269.66 
10211100 18002.1 -11765.2 1598.4 -879.31 1174.9 1467.51 
1900.5 2
10212700 17749.1 -10584.6 1561.2 -1440.47 1024.32 1767.53 
10211100 17412.6 -11189.9 1562.3 -1146.89 1119.26 1602.53 
1901 2
10212700 17183.4 -10049.6 1583.67 -1163.9 1100.91 1602.09 
10211100 16868.3 -10638.4 1570.67 -1119.89 1134.68 1594.26 
1901.5 2
10212700 16633.6 -9563.4 1673.8 -1143.13 1010.72 1525.87 
10211100 16274.9 -10074.7 1603.3 -1233.75 1172.03 1701.7 
1902 2
10212700 16160.1 -9147.8 1644.5 -933.925 819.724 1242.64 
10211100 15714 -9542.8 1622.1 -1106.31 1049.11 1524.65 
1902.5 2
10212700 15665.1 -8529 1617.1 -980.198 1225.35 1569.16 
10211100 15098.6 -8943.7 1610.3 -1218.61 1186.34 1700.71 
1903 2
10212700 15158 -7906.89 1603.33 -1028.6 1261.89 1628 
10211100 14520.3 -8291.44 1635.33 -1172.95 1323.03 1768.12 
1903.5 2
10212700 14591.1 -7212.7 1665.1 -1147.57 1405.24 1814.28 
10211100 14003.9 -7774.3 1623.3 -1045.41 1046.85 1479.45 
1904 2
10212700 13963.8 -6755.2 1632.2 -1190.32 868.121 1473.26 
10211100 13472.2 -7363 1591.6 -1008.92 780.455 1275.55 
1904.5 2
10212700 13464.1 -6355.33 1612.11 -997.383 798.137 1277.42 
10211100 12873 -6899.89 1599.22 -1196.01 924.373 1511.59 
1905 2
10212700 12901.9 -5934.5 1594.7 -1138.08 851.889 1421.6 
10211100 12346.8 -6555.7 1634.5 -1065.18 696.739 1272.81 
1905.5 2
10212700 12321.9 -5515.6 1514.2 -1137.25 821.373 1402.85 
10211100 11606.9 -6077.5 1615.5 -1450.78 937.647 1727.41 
1906 2
10212700 11660.7 -4836 1614 -1349.46 1386.94 1935.1 
10211100 10952.6 -5500.78 1560.11 -1335.4 1176.98 1780.05 
1906.5 2
10212700 11081.5 -4311.8 1630.8 -1174.78 1063.29 1584.51 
10211100 10369.8 -4982.1 1529.2 -1182.06 1052.08 1582.45 
1907 2
10212700 10512.2 -3987.33 1633 -1168.95 666.256 1345.49 
10211100 9940.89 -4630.44 1582.44 -880.721 722.085 1138.89 
1907.5 2
10212700 9912 -3470.8 1612.1 -1202.85 1035.14 1586.93 
10211100 9474 -4149.7 1584.9 -935.649 963.416 1342.99 
1908 2
10212700 9360.6 -3218.3 1605.1 -1066.54 488.395 1173.04 
10211100 8888 -3638.8 1602 -1133.46 988.201 1503.75 
1908.5 2
10212700 8880.7 -2665.9 1647.2 -948.419 1091.7 1446.14 
10211100 8483.1 -3072.7 1626.5 -800.198 1118.77 1375.49 
1909 2
10212700 8470.4 -2242.2 1617.5 -822.244 849.098 1181.97 
10211100 8003.4 -2628.9 1598.7 -961.323 889.379 1309.63 
1909.5 2
10212700 8002.7 -1831.8 1656.7 -937.275 822.445 1246.96 
10211100 7383.5 -2115.7 1626.5 -1242.28 1028.46 1612.76 
1910 2
10212700 7602.11 -1213.44 1632.22 -809.27 1249.2 1488.43 
10211100 6810.33 -1642.67 1590.33 -1157.91 955.623 1501.32 
1910.5 2
10212700 7290.36 -624 1624.55 -623.495 1178.89 1333.61 
10211100 6266.91 -1250.27 1599.09 -1086.85 784.788 1340.57 
1911 2
10212700 6865.2 -122.3 1589.2 -823.961 972.287 1274.46 
10211100 5712.1 -797.8 1591.2 -1075.21 876.885 1387.45 
1911.5 2
10212700 6389.5 373.6 1556.5 -947.61 987.849 1368.87 
10211100 5222.5 -232.3 1568 -975.299 1126.49 1490.03 
1912 2
10212700 5922.4 756.3 1580.2 -943.636 773.131 1219.91 
10211100 4901.4 262.3 1542 -648.687 999.192 1191.29 
1912.5 2
10212700 5447.78 1207.44 1545.56 -999.205 949.778 1378.58 
10211100 4637 666.889 1519.67 -556.632 851.766 1017.52 
1913 2
10212700 4954.8 1615.4 1496.4 -1001.99 829.178 1300.58 
10211100 4045.3 1180.8 1531.6 -1202.64 1044.53 1592.92 
1913.5 2
10212700 4297.1 1931.3 1441.3 -1294.69 621.85 1436.28 
10211100 3481.8 1842.2 1526.3 -1109.25 1301.97 1710.43 
1914 2
10212700 3726.8 2365.3 1513.6 -1100.97 837.838 1383.51 
10211100 2960 2494.5 1590.8 -1007.34 1259.27 1612.6 
1914.5 2
10212700 3340.11 2801.89 1589.11 -767.24 866.248 1157.17 
10211100 2782.78 2878.78 1581.44 -351.631 762.456 839.633 
1915 2
10212700 3124.9 3096.7 1545.5 -442.821 606.607 751.041 
10211100 2504.2 3210.7 1587.4 -573.205 682.968 891.633 
1915.5 2
10212700 2929.9 3551.6 1587.1 -382.353 891.961 970.458 
10211100 2078.8 3623.7 1595.9 -834.118 809.804 1162.56 
1916 2
10212700 2651.1 3991.3 1563.6 -558.717 881.162 1043.37 
10211100 1538.9 3940.7 1608.1 -1081.96 635.271 1254.68 
1916.5 2
10212700 2287.2 4589.3 1637.9 -712.133 1170.25 1369.9 
10211100 903 4215.6 1604.1 -1244.42 537.965 1355.73 
1917 2
10212700 1623.78 5002.67 1665.22 -1321.56 823.44 1557.1 
10211100 27.3333 4451.44 1595.44 -1744.36 469.81 1806.52 
1917.5 2
10212700 928.3 5390 1685.8 -1399.35 779.343 1601.74 
10211100 -780.4 4584.5 1682.1 -1625.22 267.717 1647.12 
1918 2
10212700 177.222 5446.11 1710.11 -1539.09 114.982 1543.38 
10211100 -1511.22 4727.56 1671.67 -1497.59 293.147 1526.01 
1918.5 2
10212700 -668.9 5483.4 1697.5 -1770.13 78.0102 1771.85 
10211100 -2207.7 4826 1679.6 -1457.07 205.951 1471.55 
1919 2
10212700 -1422.8 5447.2 1666.8 -1475.34 -70.8415 1477.04 
10211100 -2906.4 4975.2 1661.2 -1367.32 291.977 1398.15 
1919.5 2
10212700 -2158.1 5479.8 1705.1 -1488.46 65.9919 1489.92 
10211100 -3538.7 5133.8 1604.8 -1279.96 321.053 1319.61 
1920 2
10212700 -2839.8 5359.3 1634 -1352.58 -239.087 1373.55 
10211100 -4295.3 5448.9 1588 -1501.19 625.198 1626.18 
1920.5 2
10212700 -3510.1 5563.5 1571.4 -1354.14 412.525 1415.58 
10211100 -5168.9 5730.8 1339.4 -1764.85 569.495 1854.46 
1921 2
10212700 -4219.18 5804.45 1454.27 -1353.21 459.837 1429.2 
10211100 -6230.18 6115.45 1324.91 -2025.35 734.074 2154.27 
1921.5 2
10212700 -5372.7 6094.5 1098.1 -2320.96 583.592 2393.21 
10211100 -7135.2 6686.9 1358.2 -1820.96 1149.79 2153.58 
1922 2
10212700 -6097.45 6585.18 1336.27 -1455.33 985.305 1757.5 
10211100 -7644.73 7187.18 1330.27 -1023.15 1004.58 1433.88 
1922.5 2
10212700 -6580.2 7026.4 1308.5 -967.426 884.205 1310.62 
10211100 -8134.6 7694 1403.4 -981.709 1015.67 1412.56 
1923 2
10212700 -6927.8 7394.7 1355.8 -718.182 760.95 1046.34 
10211100 -8514.5 8368.8 1398.8 -784.917 1394.21 1599.98 
1923.5 2
10212700 -7782.1 8063.5 1402.1 -1725.86 1351.11 2191.82 
10211100 -8965.9 9026.3 1383.6 -911.919 1328.28 1611.19 
1924 2
10212700 -8232.09 8613.91 1382.18 -867.035 1060.52 1369.84 
10211100 -9375.27 9766.09 1373.55 -788.772 1425.42 1629.1 
1924.5 2
10212700 -8720.22 9129.67 1275.11 -980.183 1035.66 1425.95 
10211100 -9760.22 10402.6 1331.56 -772.991 1278.04 1493.62 
1925 2
10212700 -9032.36 9758 1390.64 -625.534 1259.19 1406 
10211100 -10075.6 11209.5 1291.36 -632.092 1617.21 1736.35 
1925.5 2
10212700 -9443.78 10356.2 1330.22 -822.828 1196.44 1452.08 
10211100 -10351.8 11997.3 1340.22 -552.283 1575.58 1669.57 
1926 2
10212700 -9911.3 11037.1 1143.2 -952.184 1386.72 1682.15 
10211100 -10579 12675.9 1245.1 -462.774 1382.01 1457.43 
1926.5 2
10212700 -10106.4 12096.1 1165.7 -378.835 2056.31 2090.92 
10211100 -10595.9 13265.4 1181.4 -32.8155 1144.66 1145.13 
1927 2
10212700 -9845.89 13042.3 1181.67 525.224 1907.73 1978.71 
10211100 -10679.8 13970.6 1467.67 -169.108 1421.68 1431.71 
1927.5 2
10212700 -9722.4 13686.1 1285.4 249.978 1303.17 1326.93 
10211100 -10892.4 14722.7 1616.9 -430.409 1522.56 1582.23 
1928 2
10212700 -9734.4 14412 1369.7 -23.166 1401.35 1401.54 
10211100 -10937.3 15379.9 1820.5 -86.6795 1268.73 1271.68 
1928.5 2
10212700 -9718.11 15255.6 1786 33.4474 1732.15 1732.47 
10211100 -10901.8 16126.6 1666.67 72.9409 1533.17 1534.91 
1929 2
10212700 -9732.5 15945.7 1708 -29.6678 1422.98 1423.29 
10211100 -10960.8 16876.5 1746.8 -121.695 1546.28 1551.06 
1929.5 2
10212700 -9702.4 16758.4 1671.5 58.5603 1581.13 1582.21 
10211100 -10955.6 17495.5 1577.1 10.1167 1204.28 1204.32 
1930 2
10212700 -9865.5 17571.8 1694.4 -310.667 1549.33 1580.17 
10211100 -11158.2 18318.9 1584.8 -385.905 1568.38 1615.16 
1930.5 2
10212700 -9912.67 18340.3 1728.44 -95.0941 1549.46 1552.38 
10211100 -11137 19112 1574.78 42.7419 1598.99 1599.56 
1931 2
10212700 -9900 19079.1 1786.2 25.7453 1501.56 1501.78 
10211100 -11373.5 19855.7 1588.9 -480.691 1511.59 1586.18 
1931.5 2
10212700 -10004.4 19764.2 1653.22 -211.426 1386.89 1402.91 
10211100 -11337.1 20588.6 1679.11 73.6617 1483.51 1485.34 
1932 2
10212700 -9908.2 20595.9 1543.9 192.489 1663.36 1674.46 
10211100 -11269.1 21301 1593 136.022 1424.89 1431.37 
1932.5 2
10212700 -9841.44 21274.7 1464.44 136.794 1390.92 1397.63 
10211100 -10957.8 21813.3 1572 637.955 1049.86 1228.5 
1933 1
10211100 -10376.1 21955.8 1568 1189.53 291.343 1224.68 
