# Supplementary material for: Intrinsic group behaviour II: On the dependence of triad spatial dynamics on social and personal features; and on the effect of social interaction on small group dynamics
Source: PLoS One. 2019 Dec 3;14(12):e0225704. doi: 10.1371/journal.pone.0225704 (PMC6890182; doi:10.1371/journal.pone.0225704)
Supplement: S1 Data Set — (ZIP) [file pone.0225704.s001.zip › set_2_int/group_traj_dyad_int/traj_2_0217_40.dat]

2 10210101 10210001 0 0 0 1 0 1 0 20 20 20 1691.87 1769.62 1614.12 
1860.5 1
10210001 45788.5 -20443.7 1807 0 0 0 
1861 1
10210001 45179.6 -20789.5 1771.6 -1453.22 -825.378 1671.26 
1861.5 2
10210101 44409 -20107.9 1430.88 0 0 0 
10210001 44450.3 -21106.3 1727.22 -1458.53 -633.667 1590.24 
1862 2
10210101 43823.8 -20271.7 1546.6 -1261.21 -353.071 1309.7 
10210001 43828.5 -21308.9 1724.6 -1269.05 -413.401 1334.68 
1862.5 2
10210101 43209.2 -20509.4 1597.56 -1244.08 -481.264 1333.93 
10210001 43216.7 -21346.2 1757 -1238.53 -75.5511 1240.83 
1863 2
10210101 42602.6 -20623.6 1694.2 -1194.14 -224.716 1215.1 
10210001 42485.6 -21236.2 1778.8 -1439.11 216.579 1455.31 
1863.5 2
10210101 41928.6 -20707.1 1668.56 -1342.72 -166.357 1352.98 
10210001 41965.3 -21355.7 1806 -1036.39 -237.981 1063.36 
1864 2
10210101 41354.6 -21143.7 1708.67 -1185.95 -901.974 1489.98 
10210001 41396.1 -21105.6 1801 -1176.08 516.758 1284.6 
1864.5 2
10210101 40607.2 -20970.7 1712.9 -1439.99 333.269 1478.05 
10210001 40777.1 -20842.8 1777.2 -1192.7 506.273 1295.7 
1865 2
10210101 39877.6 -20756.9 1743.62 -1485.9 435.489 1548.4 
10210001 40039.2 -20612.2 1759 -1502.75 469.552 1574.4 
1865.5 2
10210101 39153.1 -20538.5 1793.8 -1423.43 429.028 1486.68 
10210001 39230.7 -20601.3 1807.3 -1588.51 21.5128 1588.65 
1866 2
10210101 38449 -19820.4 1637.89 -1367.18 1394.28 1952.75 
10210001 38583.1 -20439.7 1821.89 -1257.45 313.851 1296.03 
1866.5 2
10210101 38084.1 -19539.9 1642.22 -750.8 577.275 947.073 
10210001 37970 -20351 1821.44 -1261.55 182.442 1274.67 
1867 2
10210101 37696.9 -19394.7 1621.67 -785.441 294.568 838.861 
10210001 37375.2 -20178.8 1815.11 -1206.45 349.335 1256 
1867.5 2
10210101 37321.3 -19270.1 1616.89 -780.781 258.951 822.602 
10210001 36828.2 -19984.8 1798.44 -1137.21 403.326 1206.62 
1868 2
10210101 36487.9 -19174.4 1579.8 -1627.8 186.936 1638.5 
10210001 36254.9 -19785.1 1795.2 -1119.77 389.996 1185.74 
1868.5 2
10210101 35721.7 -19121 1588.56 -1462.28 101.908 1465.82 
10210001 35362.1 -19596.9 1788.78 -1703.8 359.182 1741.24 
1869 2
10210101 35066.4 -18899.2 1612.33 -1307.83 442.67 1380.71 
10210001 34883 -19528.7 1786.33 -956.31 136.172 965.956 
1869.5 2
10210101 34543.8 -18784 1614.78 -1055.89 232.772 1081.25 
10210001 34336.8 -19402.3 1791.11 -1103.48 255.219 1132.61 
1870 2
10210101 33999.8 -18697.3 1570.22 -1112.47 177.232 1126.5 
10210001 33733.1 -19239.6 1771.22 -1234.49 332.879 1278.58 
1870.5 2
10210101 33401.1 -18562.1 1523 -1229.3 277.664 1260.26 
10210001 33193.4 -19065.6 1710 -1108.15 357.29 1164.32 
1871 2
10210101 32631.5 -18383.3 1502.3 -1509.04 350.61 1549.24 
10210001 32638.6 -19019.9 1696.2 -1087.93 89.5207 1091.61 
1871.5 2
10210101 31540.2 -18163.7 1417.22 -2106.71 424.003 2148.96 
10210001 31808.1 -18905.4 1602.22 -1603.26 220.957 1618.41 
1872 2
10210101 31124.1 -17915.6 1415 -844.039 503.268 982.69 
10210001 31120 -18681 1487.78 -1395.76 455.263 1468.13 
1872.5 2
10210101 30318 -17676 1406.78 -1655.26 491.901 1726.8 
10210001 30361.2 -18382.3 1489.78 -1558.07 613.279 1674.42 
1873 2
10210101 29767.1 -17474.2 1464.11 -1157.33 423.903 1232.52 
10210001 29687.8 -18067.9 1534.89 -1414.8 660.598 1561.42 
1873.5 2
10210101 29152 -17258.8 1510.5 -1192.08 417.485 1263.07 
10210001 28943.8 -17832.2 1630.4 -1441.82 456.761 1512.44 
1874 2
10210101 28530.4 -17108 1532.11 -1221.13 296.267 1256.56 
10210001 28279.1 -17651.6 1674.56 -1305.87 354.901 1353.24 
1874.5 2
10210101 28040.2 -16970.1 1556.33 -1012.86 284.894 1052.16 
10210001 27763.2 -17445.9 1714.44 -1065.89 424.931 1147.47 
1875 2
10210101 27505.5 -16762.1 1624.6 -1052.6 409.471 1129.44 
10210001 27201.2 -17258.8 1734.5 -1106.34 368.285 1166.03 
1875.5 2
10210101 26872.6 -16549.3 1636.56 -1238.64 416.373 1306.75 
10210001 26559.1 -17057.1 1750.44 -1256.53 394.694 1317.07 
1876 2
10210101 26228.6 -16271.3 1607.89 -1306.29 563.895 1422.8 
10210001 25933.3 -16807.9 1743.33 -1269.33 505.522 1366.29 
1876.5 2
10210101 25496.8 -15924.8 1605.11 -1481.33 701.529 1639.05 
10210001 25280.9 -16545.1 1740.89 -1320.74 531.939 1423.84 
1877 2
10210101 24943.7 -15571.1 1610.11 -1121.93 717.377 1331.67 
10210001 24737 -16249.7 1843.11 -1103.22 599.279 1255.48 
1877.5 2
10210101 24459.9 -15345.7 1584.78 -979.307 456.365 1080.42 
10210001 24254.6 -16022.9 1726.67 -976.608 459.064 1079.12 
1878 2
10210101 23932.2 -15079.6 1530 -1016.74 512.653 1138.67 
10210001 23713.8 -15768 1675.6 -1041.92 491.115 1151.86 
1878.5 2
10210101 23335.8 -14717.4 1506 -1136.04 689.82 1329.08 
10210001 23029.4 -15364.4 1635.67 -1303.53 768.677 1513.3 
1879 2
10210101 22664.8 -14406.6 1480.22 -1395.01 646.339 1537.47 
10210001 22517.3 -15142 1646.89 -1064.68 462.462 1160.78 
1879.5 2
10210101 21998.2 -14119 1522.6 -1330.49 573.963 1449.02 
10210001 21899 -14723.2 1642.7 -1234.2 835.928 1490.64 
1880 2
10210101 21486.3 -13771.4 1537 -991.99 673.557 1199.05 
10210001 21284.9 -14358.7 1670.56 -1190.14 706.46 1384.02 
1880.5 2
10210101 21058.9 -13466.9 1545.78 -883.15 629.247 1084.39 
10210001 20755.3 -14099.2 1694.78 -1094.12 536.042 1218.38 
1881 2
10210101 20540.1 -13094.8 1528.9 -1025.27 735.354 1261.72 
10210001 20184.4 -13839.3 1694.7 -1128.33 513.68 1239.75 
1881.5 2
10210101 20048 -12691.7 1526.56 -963.014 788.911 1244.9 
10210001 19645.8 -13427 1693 -1054.06 806.849 1327.42 
1882 2
10210101 19644.3 -12178.3 1563.33 -828.884 1054.07 1340.94 
10210001 19194.8 -13011.3 1711.44 -926.078 853.525 1259.41 
1882.5 2
10210101 19194 -11773.4 1596.4 -895.295 805.036 1204.01 
10210001 18856.1 -12523.8 1743.9 -673.316 969.251 1180.17 
1883 2
10210101 18595.9 -11368.1 1595.78 -1193.83 808.96 1442.1 
10210001 18380.3 -12076.3 1717.44 -949.634 893.147 1303.66 
1883.5 2
10210101 18016.4 -10825.8 1563.6 -1177.82 1102.26 1613.15 
10210001 17755.3 -11579.3 1705.1 -1270.39 1010.23 1623.1 
1884 2
10210101 17455.1 -10390.4 1554 -1133.92 879.506 1435.03 
10210001 17246 -10981.9 1691.67 -1028.89 1206.89 1585.94 
1884.5 2
10210101 16982.1 -9787.67 1568 -965.306 1230.16 1563.68 
10210001 16899.2 -10461.2 1718.78 -707.71 1062.59 1276.69 
1885 2
10210101 16590.9 -9308.33 1595.11 -795.167 974.255 1257.56 
10210001 16492.4 -9942.89 1759.33 -826.784 1053.52 1339.21 
1885.5 2
10210101 16171.3 -8897.3 1596 -811.584 795.035 1136.11 
10210001 16063.5 -9488.3 1794.7 -829.68 879.282 1208.93 
1886 2
10210101 15682.8 -8430.22 1593.67 -967.371 924.906 1338.38 
10210001 15646.6 -9037.44 1804.44 -825.633 892.783 1216.03 
1886.5 2
10210101 15272 -8018.5 1584.7 -818.282 820.164 1158.56 
10210001 15157.3 -8629.9 1782.9 -974.613 811.842 1268.45 
1887 2
10210101 14808 -7505.22 1542.22 -904.483 1000.54 1348.77 
10210001 14515.1 -8109.56 1705.22 -1251.83 1014.32 1611.19 
1887.5 2
10210101 14240.7 -6921.67 1499.11 -1132.4 1164.78 1624.52 
10210001 13860.1 -7553.89 1695 -1307.39 1109.12 1714.47 
1888 2
10210101 13818 -6509.89 1515.89 -836.964 815.402 1168.5 
10210001 13395.1 -7192.44 1710.44 -920.792 715.732 1166.25 
1888.5 2
10210101 13453.3 -6151.44 1548.67 -735.215 722.67 1030.92 
10210001 12903.9 -6761.78 1737.56 -990.367 868.28 1317.09 
1889 2
10210101 13096.3 -5845.44 1574.22 -742.204 636.175 977.54 
10210001 12545.9 -6345 1758.78 -744.283 866.482 1142.26 
1889.5 2
10210101 12676.9 -5478 1566.78 -866.621 759.183 1152.12 
10210001 12054.7 -5839.22 1734.78 -1014.92 1045 1456.74 
1890 2
10210101 12109.2 -4981.2 1526.1 -1087.53 951.724 1445.16 
10210001 11545.6 -5257 1691.5 -975.223 1115.37 1481.59 
1890.5 2
10210101 11611.9 -4374.11 1497.22 -977.036 1192.71 1541.8 
10210001 11083.9 -4776.78 1672.78 -907.095 943.462 1308.79 
1891 2
10210101 11199.1 -3846.11 1497.78 -858.166 1097.71 1393.35 
10210001 10708.6 -4373.33 1657.56 -780.319 838.762 1145.61 
1891.5 2
10210101 10821.9 -3295.2 1520.4 -728.207 1063.53 1288.95 
10210001 10420.7 -3844.1 1669.4 -555.706 1021.69 1163.04 
1892 2
10210101 10424.8 -2794.67 1545 -778.671 981.438 1252.82 
10210001 10045.8 -3350.67 1738.11 -735.142 967.516 1215.12 
1892.5 2
10210101 10024 -2444.78 1562.22 -836.697 730.457 1110.69 
10210001 9703.56 -2877.67 1731.44 -714.451 987.474 1218.83 
1893 2
10210101 9698.8 -2035.8 1546.3 -632.685 795.677 1016.56 
10210001 9277.1 -2365.6 1748.1 -829.68 996.239 1296.48 
1893.5 2
10210101 9297.33 -1437 1578.33 -804.542 1200 1444.75 
10210001 8929 -1905.22 1744.11 -697.595 922.601 1156.65 
1894 2
10210101 8878.2 -872 1555.2 -851.897 1148.37 1429.86 
10210001 8530.1 -1339.4 1731.1 -810.772 1150.05 1407.11 
1894.5 2
10210101 8622.44 -289.556 1531.56 -510.49 1162.56 1269.71 
10210001 8228 -787.111 1721.56 -602.994 1102.37 1256.51 
1895 2
10210101 8418.3 240.6 1513.7 -413.248 1073.19 1150 
10210001 7986.1 -156 1687 -489.676 1277.55 1368.18 
1895.5 2
10210101 8474.67 895.556 1479.22 114.103 1325.82 1330.72 
10210001 7756 488.778 1673.78 -465.789 1305.22 1385.84 
1896 2
10210101 8337.75 1632.83 1433.42 -266.894 1437.19 1461.76 
10210001 7709.42 1122.58 1655.25 -90.8057 1235.49 1238.82 
1896.5 2
10210101 8262.07 1821.71 1387.86 -148.389 370.355 398.976 
10210001 7728.86 1480.21 1611 38.1186 701.237 702.272 
1897 2
10210101 8188.31 1795.54 1368.15 -153.037 -54.3067 162.387 
10210001 7796 1311.46 1583.85 139.301 -350.109 376.804 
1897.5 1
10210101 7774.46 2290.62 1367 -829.351 992.138 1293.12 
1898 1
10210101 7457.42 3058.17 1367 -630.308 1525.95 1651 
1898.5 1
10210101 7045.4 4072.3 1367 -798.482 1965.37 2121.38 
1899 1
10210101 6693.67 4962.56 1367 -728.226 1843.18 1981.82 
1899.5 1
10210101 6571.9 5410.4 1447.8 -254.742 936.913 970.927 
