# Supplementary material for: Intrinsic group behaviour II: On the dependence of triad spatial dynamics on social and personal features; and on the effect of social interaction on small group dynamics
Source: PLoS One. 2019 Dec 3;14(12):e0225704. doi: 10.1371/journal.pone.0225704 (PMC6890182; doi:10.1371/journal.pone.0225704)
Supplement: S1 Data Set — (ZIP) [file pone.0225704.s001.zip › set_2_int/group_traj_dyad_int/traj_2_0217_39.dat]

2 10205101 10204902 0 0 0 1 0 1 0 20 20 20 1669.67 1706.96 1632.38 
1849.5 1
10204902 41992 -18329.6 1445.38 0 0 0 
1850 1
10204902 41454.4 -18486.7 1513.78 -1184.04 -345.907 1233.54 
1850.5 1
10204902 40835.3 -18425.3 1466.22 -1245.7 123.407 1251.79 
1851 1
10204902 40183.9 -18505.1 1464.1 -1236.12 -151.36 1245.35 
1851.5 2
10205101 42753 -18413.2 1413 0 0 0 
10204902 39449.6 -18512.1 1464.33 -1439.89 -13.7473 1439.96 
1852 2
10205101 42001.8 -18296.9 1504.11 -1832.25 283.604 1854.07 
10204902 38755.9 -18508.6 1531.56 -1401.35 7.18294 1401.37 
1852.5 2
10205101 41319.2 -18190.9 1510 -1373.35 213.28 1389.81 
10204902 38102.2 -18404.4 1553.44 -1315.22 209.479 1331.8 
1853 2
10205101 40681.9 -18183.4 1519.5 -1341.78 15.8187 1341.88 
10204902 37503.1 -18410.2 1573.75 -1261.26 -12.2222 1261.32 
1853.5 2
10205101 39959.4 -18127.2 1551.2 -1450.75 112.801 1455.13 
10204902 36700.7 -18364.1 1568.2 -1611.3 92.6707 1613.96 
1854 2
10205101 39139.8 -18008.7 1536.67 -1616.61 233.794 1633.43 
10204902 35938.1 -18342.1 1618.44 -1504.12 43.3706 1504.75 
1854.5 2
10205101 38209.9 -17884.4 1526.22 -1871 249.944 1887.62 
10204902 35294.2 -18135.3 1621.78 -1295.55 416.052 1360.72 
1855 2
10205101 37556.1 -17705.1 1556.89 -1328.82 364.499 1377.9 
10204902 34583.6 -18140.7 1666.56 -1444.44 -10.8401 1444.49 
1855.5 2
10205101 36723.8 -17680.1 1554.56 -1664.67 50 1665.42 
10204902 34005.8 -18008.8 1659 -1155.56 263.778 1185.28 
1856 2
10205101 35953.9 -17537.2 1550.9 -1509.56 280.218 1535.35 
10204902 33153.6 -18001.1 1629.2 -1670.94 15.0545 1671 
1856.5 2
10205101 35166 -17600.1 1598.56 -1535.87 -122.634 1540.76 
10204902 32628.2 -18046.8 1621.11 -1024.13 -89.0405 1027.99 
1857 2
10205101 34538.8 -17456 1609.11 -1269.68 291.723 1302.76 
10204902 31861 -17765 1604.33 -1553.08 570.4 1654.51 
1857.5 2
10205101 33839.9 -17351.7 1572.33 -1411.9 210.774 1427.54 
10204902 31036 -17527.2 1671.56 -1666.67 480.359 1734.51 
1858 2
10205101 33080.7 -17212.1 1573 -1546.28 284.227 1572.18 
10204902 30324.4 -17306.6 1607.89 -1449.2 449.423 1517.28 
1858.5 2
10205101 32125.3 -16885.3 1488.1 -1876.95 642.065 1983.73 
10204902 29580.3 -17094.3 1651.5 -1461.97 417.005 1520.28 
1859 2
10205101 31354.6 -16582.8 1432.67 -1490.8 585.149 1601.53 
10204902 28940 -16818.1 1737.56 -1238.49 534.214 1348.79 
1859.5 2
10205101 30578.4 -16345.7 1543.22 -1515.84 463.108 1585.01 
10204902 28247.9 -16559.4 1760.11 -1351.78 505.208 1443.1 
1860 2
10205101 29845.8 -16132.9 1722.11 -1526.39 443.287 1589.45 
10204902 27805.2 -16530.9 1764.89 -922.222 59.4907 924.139 
1860.5 2
10205101 29270.8 -15851.7 1752.56 -1154.62 564.703 1285.31 
10204902 27057.1 -16279.3 1684.22 -1502.23 505.132 1584.88 
1861 2
10205101 28597.7 -15767.5 1781.6 -1335.47 166.997 1345.87 
10204902 26339.6 -15987.5 1580.3 -1423.63 579.034 1536.88 
1861.5 2
10205101 27861 -15730.7 1671 -1473.4 73.6667 1475.24 
10204902 25642.9 -15627.4 1656 -1393.42 720.111 1568.5 
1862 2
10205101 27181.1 -15393.5 1548.9 -1387.55 688.095 1548.8 
10204902 24925.6 -15426 1721.7 -1463.85 411.111 1520.49 
1862.5 2
10205101 26384.2 -15079.2 1560.78 -1613.11 636.19 1734.03 
10204902 24390.8 -15192.9 1710.78 -1082.64 471.885 1181.01 
1863 2
10205101 25932.7 -14947.9 1578.6 -888.823 258.508 925.653 
10204902 24182.5 -15064.7 1686.8 -409.996 252.34 481.427 
1863.5 2
10205101 25150.1 -14522.8 1610.33 -1558.94 846.857 1774.11 
10204902 23548.3 -14702.2 1685.33 -1263.28 722.067 1455.08 
1864 2
10205101 24364.9 -14164 1610.78 -1622.36 741.276 1783.69 
10204902 22652 -14475.6 1672.78 -1851.93 468.32 1910.23 
1864.5 2
10205101 23771.8 -13887.8 1524.5 -1142.75 532.177 1260.59 
10204902 21931.4 -13879 1636.7 -1388.44 1149.43 1802.49 
1865 2
10205101 22935.8 -13561.5 1511.5 -1702.75 664.562 1827.84 
10204902 21237.1 -13664.2 1640 -1414 437.373 1480.1 
1865.5 2
10205101 22216.1 -13157.8 1642.4 -1413.85 793.124 1621.12 
10204902 20616.9 -13441.8 1676.2 -1218.52 437.033 1294.52 
1866 2
10205101 21563.1 -12832.6 1715.11 -1267.94 631.543 1416.52 
10204902 20087.3 -13100 1673.89 -1028.28 663.689 1223.87 
1866.5 2
10205101 21101.7 -12525.3 1707.22 -949.474 632.144 1140.66 
10204902 19692.9 -12633.9 1636.22 -811.614 959.076 1256.4 
1867 2
10205101 20679 -12135.1 1689.89 -857.336 791.526 1166.85 
10204902 19309.3 -12227.9 1671.67 -778.003 823.529 1132.91 
1867.5 2
10205101 20286 -11801.8 1657.11 -817.048 693.001 1071.36 
10204902 18838 -11737.6 1635.33 -979.903 1019.4 1414 
1868 2
10205101 19815.4 -11434 1643 -919.141 718.316 1166.53 
10204902 18268.7 -11224.4 1573.6 -1111.91 1002.26 1496.95 
1868.5 2
10205101 19315.9 -11124.1 1619.67 -953.265 591.391 1121.81 
10204902 17284.7 -10535.4 1532.22 -1877.93 1314.8 2292.45 
1869 2
10205101 18880.3 -10728.4 1627.22 -869.372 789.754 1174.53 
10204902 16691.3 -10046.8 1614.56 -1184.3 975.383 1534.25 
1869.5 2
10205101 18286 -10262.8 1575.22 -1200.67 940.741 1525.32 
10204902 16274.6 -9577.89 1622.33 -841.975 947.25 1267.36 
1870 2
10205101 17465.9 -9887.78 1555.11 -1677.12 766.871 1844.13 
10204902 15783.8 -9067.22 1663.56 -1003.64 1044.31 1448.4 
1870.5 2
10205101 16913.1 -9538.56 1579.56 -1135.07 717.089 1342.61 
10204902 15374.9 -8569.89 1664.44 -839.608 1021.22 1322.05 
1871 2
10205101 16425.9 -8913.6 1592 -955.316 1225.4 1553.78 
10204902 14951.1 -8055.2 1618.9 -830.959 1009.19 1307.27 
1871.5 2
10205101 15977.4 -8262.44 1593.67 -865.744 1257.06 1526.34 
10204902 14450.2 -7497.22 1583.33 -966.946 1077.18 1447.51 
1872 2
10205101 15654.6 -8141.11 1602.56 -654.947 246.112 699.662 
10204902 13912.3 -6942.67 1554.78 -1091.05 1124.86 1567.07 
1872.5 2
10205101 15187.8 -7751.78 1653.56 -958.476 799.452 1248.12 
10204902 13542.8 -6556.56 1566.78 -758.841 792.836 1097.46 
1873 2
10205101 14691.2 -7258.33 1664.44 -1043.18 1036.65 1470.67 
10204902 13166 -6089.56 1639.33 -791.55 981.092 1260.59 
1873.5 2
10205101 14188.1 -6777.7 1581.8 -975.043 931.46 1348.45 
10204902 12179.1 -6155.1 1676.8 -1912.6 -127.024 1916.81 
1874 2
10205101 13690.4 -6395 1591.33 -977.712 751.866 1233.38 
10204902 11389 -5632.11 1684 -1552.26 1027.48 1861.51 
1874.5 2
10205101 13209.4 -6083.11 1572.89 -993.802 644.399 1184.44 
10204902 10924 -5002.44 1694 -960.744 1300.96 1617.26 
1875 2
10205101 12723.1 -5570.7 1571.6 -957.371 1008.68 1390.68 
10204902 10555.1 -4372.9 1664.4 -726.181 1239.26 1436.35 
1875.5 2
10205101 12230.1 -5056 1521.11 -964.753 1007.24 1394.73 
10204902 10144.9 -3879.78 1702.56 -802.761 965.014 1255.26 
1876 2
10205101 11686 -4534.22 1557 -1103.67 1058.37 1529.13 
10204902 9789 -3411.22 1736.56 -721.884 950.417 1193.49 
1876.5 2
10205101 11215.3 -4108.33 1538 -952.767 862.123 1284.92 
10204902 9363.22 -2920.33 1758.67 -861.898 993.702 1315.41 
1877 2
10205101 10751.4 -3623.11 1547.33 -940.951 984.224 1361.65 
10204902 9043.44 -2450.22 1787.11 -648.636 953.572 1153.27 
1877.5 2
10205101 10265.8 -3288 1618.89 -983.131 678.363 1194.45 
10204902 8731.67 -1928.33 1803.78 -631.129 1056.46 1230.62 
1878 2
10205101 9669.2 -2899.7 1611.8 -1149.48 748.17 1371.51 
10204902 8422.1 -1390.4 1769.6 -596.468 1036.48 1195.85 
1878.5 2
10205101 9180 -2637.44 1587 -931.81 499.534 1057.26 
10204902 7954.56 -947 1744.44 -890.561 844.571 1227.35 
1879 2
10205101 8657.33 -2267 1580.11 -1086.63 770.155 1331.88 
10204902 7756 -376.444 1713.78 -412.797 1186.19 1255.96 
1879.5 2
10205101 8085.7 -1843.3 1594.8 -1140.98 845.709 1420.24 
10204902 7767.3 -4 1732.9 22.5549 743.402 743.744 
1880 2
10205101 7421.89 -1376.33 1559.11 -1286.46 904.974 1572.88 
10204902 7645.33 628 1727 -236.37 1224.81 1247.41 
1880.5 2
10205101 6906.56 -1030.89 1570.33 -1064.74 713.728 1281.83 
10204902 7579.44 1136 1649.78 -136.134 1049.59 1058.38 
1881 2
10205101 6348.4 -584.7 1547.3 -1103.07 881.796 1412.21 
10204902 7598.1 1747.8 1608.7 36.8687 1209.09 1209.65 
1881.5 2
10205101 5750.44 -251.778 1529.67 -1170.17 651.511 1339.31 
10204902 7566.78 2451.11 1585.11 -61.2959 1376.34 1377.71 
1882 2
10205101 5197.22 70.6667 1530.56 -1135.98 662.104 1314.85 
10204902 7406.44 2871.67 1586.67 -329.227 863.564 924.193 
1882.5 2
10205101 4555.7 460.1 1492 -1275.39 774.221 1491.99 
10204902 7200.8 3422.4 1587 -408.836 1094.9 1168.74 
1883 2
10205101 3884.89 787.222 1448.22 -1338.94 652.939 1489.66 
10204902 7029.56 4030.78 1587 -341.805 1214.33 1261.52 
1883.5 2
10205101 3265.9 1079 1419.4 -1258.11 593.044 1390.88 
10204902 6844.6 4570.1 1615 -375.926 1096.18 1158.85 
1884 2
10205101 2622.33 1369.67 1479.22 -1300.13 587.205 1426.59 
10204902 6650.33 5297.33 1655.11 -392.458 1469.16 1520.67 
1884.5 2
10205101 2033.33 1830.33 1542 -1202.04 940.136 1526.03 
10204902 6393.33 5821.44 1671.67 -524.49 1069.61 1191.29 
1885 2
10205101 1511 2219 1605.44 -1061.65 789.973 1323.32 
10204902 6343.89 6447.44 1673.56 -100.497 1272.36 1276.32 
1885.5 1
10205101 987.4 2600.2 1643 -1012.77 737.331 1252.74 
1886 1
10205101 471.333 2982.67 1720.56 -1021.91 757.36 1271.97 
1886.5 1
10205101 -80.9 3380.4 1693.4 -1100.07 792.297 1355.68 
1887 1
10205101 -724.667 3780.78 1657.11 -1254.91 780.464 1477.81 
1887.5 1
10205101 -1252.89 4288.67 1680 -1054.34 1013.75 1462.64 
1888 1
10205101 -1738.33 4569.67 1720 -961.276 556.436 1110.71 
1888.5 1
10205101 -2445.89 4904.44 1669.33 -1426.52 674.955 1578.14 
1889 1
10205101 -2965.22 5162.78 1611 -1079.7 537.076 1205.9 
1889.5 1
10205101 -3599.78 5465.56 1530.56 -1311.07 625.574 1452.66 
1890 1
10205101 -4321.1 5852.9 1456.6 -1381.84 742.039 1568.47 
1890.5 1
10205101 -4805.67 6168.67 1431.67 -951.997 620.367 1136.29 
1891 1
10205101 -5281.11 6468.67 1436.44 -988.45 623.701 1168.78 
1891.5 1
10205101 -5900.4 6886.7 1429.9 -1195.54 807.014 1442.42 
1892 1
10205101 -6660.56 7247.33 1394.22 -1490.5 707.124 1649.73 
1892.5 1
10205101 -7845.89 7821 1370.78 -2474.6 1197.63 2749.18 
1893 1
10205101 -8498.6 8329.1 1358.5 -1269.87 988.521 1609.27 
1893.5 1
10205101 -8930 8668.11 1373.78 -864.529 679.381 1099.53 
1894 1
10205101 -9381.5 9035.8 1353.8 -917.683 747.335 1183.49 
1894.5 1
10205101 -9916.44 9573.67 1390.56 -1067.75 1073.59 1514.16 
1895 1
10205101 -10382.6 10207 1378.8 -943.635 1282.05 1591.89 
1895.5 1
10205101 -10819.6 10784.6 1306.44 -884.525 1169.14 1466.04 
1896 1
10205101 -11163.1 11518.4 1313.17 -669.645 1430.53 1579.5 
1896.5 1
10205101 -11439.1 12220.2 1281.79 -541.293 1376.07 1478.71 
1897 1
10205101 -11554.2 12992.2 1218 -238.772 1601.69 1619.39 
1897.5 1
10205101 -11634.8 13678.2 1495.08 -161.4 1374.6 1384.04 
1898 1
10205101 -11689.8 14156.5 1459.83 -109.471 950.986 957.266 
1898.5 1
10205101 -11729 14765.5 1522.8 -75.9044 1180.23 1182.67 
1899 1
10205101 -11719.4 15323.7 1772.67 19.7838 1155.62 1155.79 
1899.5 1
10205101 -11678 15831.7 1666 86.7039 1062.83 1066.36 
1900 1
10205101 -11763.4 16619.2 1720.8 -163.602 1508.62 1517.47 
1900.5 1
10205101 -11842.1 17366.1 1619.7 -153.113 1453.11 1461.16 
1901 1
10205101 -11889.7 18170.3 1583.89 -97.8738 1654.8 1657.69 
1901.5 1
10205101 -11907.1 18879 1525.8 -36.2439 1473.32 1473.77 
1902 1
10205101 -11869.1 19646.9 1694.3 74.9507 1514.6 1516.45 
1902.5 1
10205101 -11903.1 20346.6 1820 -67.3267 1385.54 1387.18 
1903 1
10205101 -12005 21130.4 1710.11 -206.694 1589.95 1603.33 
