# Supplementary material for: Intrinsic group behaviour II: On the dependence of triad spatial dynamics on social and personal features; and on the effect of social interaction on small group dynamics
Source: PLoS One. 2019 Dec 3;14(12):e0225704. doi: 10.1371/journal.pone.0225704 (PMC6890182; doi:10.1371/journal.pone.0225704)
Supplement: S1 Data Set — (ZIP) [file pone.0225704.s001.zip › set_2_int/group_traj_dyad_int/traj_2_0217_38.dat]

2 10202600 10202902 0 0 0 1 2 1 0 60 60 60 1673.78 1675.24 1672.32 
1826.5 1
10202600 -19166.8 -4647.33 1467 0 0 0 
1827 1
10202600 -18822 -4402.22 1521.22 727.379 517.112 892.46 
1827.5 1
10202600 -18425.6 -4150 1486.89 820.796 522.199 972.83 
1828 1
10202600 -17907.2 -3980.44 1499.67 1026.4 335.754 1079.92 
1828.5 1
10202600 -17357.8 -3854.4 1531.1 1068.91 245.223 1096.68 
1829 1
10202600 -16854.6 -3735.78 1547.78 977.174 230.334 1003.95 
1829.5 2
10202902 -19061.2 -5294.33 1506.33 0 0 0 
10202600 -16466.7 -3446.78 1520.67 775.778 578 967.427 
1830 2
10202902 -18731.1 -5189.33 1479.44 808.96 257.353 848.909 
10202600 -16073 -3102.33 1520.11 801.765 701.516 1065.34 
1830.5 2
10202902 -18282.1 -5117.67 1466.33 916.327 146.259 927.926 
10202600 -15606.7 -2852.78 1491.11 951.701 509.297 1079.41 
1831 2
10202902 -17879.7 -4807.56 1425.89 824.681 635.474 1041.12 
10202600 -15176.8 -2537.89 1503.44 880.92 645.264 1091.96 
1831.5 2
10202902 -17378.6 -4741.33 1474.56 1018.52 134.598 1027.37 
10202600 -14769.3 -2316 1403.22 828.139 450.994 942.979 
1832 2
10202902 -16891.7 -4579.4 1440.4 932.673 310.217 982.911 
10202600 -14252.9 -1914.7 1460.1 989.336 768.774 1252.92 
1832.5 2
10202902 -16480.1 -4394.89 1413.44 803.885 360.373 880.965 
10202600 -13772.6 -1576.89 1452.44 938.173 659.787 1146.95 
1833 2
10202902 -15976.1 -4047.89 1477.56 1028.57 708.163 1248.78 
10202600 -13367 -1319.44 1528.44 827.664 525.397 980.342 
1833.5 2
10202902 -15528.1 -3706.33 1413.44 908.722 692.81 1142.7 
10202600 -12952.3 -1050.56 1445.33 841.109 545.414 1002.47 
1834 2
10202902 -15172.1 -3516.22 1438.22 709.163 378.707 803.948 
10202600 -12477.6 -726.889 1424.33 945.772 644.754 1144.64 
1834.5 2
10202902 -14747.6 -3170.4 1463.9 830.746 676.756 1071.51 
10202600 -12089.4 -338.4 1484.8 759.6 760.252 1074.7 
1835 2
10202902 -14378.9 -2752.33 1511.89 721.548 818.134 1090.86 
10202600 -11724.2 47.2222 1465.78 714.634 754.642 1039.32 
1835.5 2
10202902 -14052.6 -2453.67 1510.22 672.852 615.808 912.112 
10202600 -11539.1 562.889 1474.67 381.672 1063.23 1129.66 
1836 2
10202902 -13758.7 -2212.73 1498.09 581.838 477.108 752.441 
10202600 -11238.2 975.909 1523.64 595.9 817.862 1011.93 
1836.5 2
10202902 -13477.3 -2014.58 1448.92 555.018 390.816 678.809 
10202600 -10872.8 1348.92 1587.58 720.608 735.715 1029.83 
1837 2
10202902 -13188.2 -1679.58 1493.58 574.718 666.004 879.695 
10202600 -10650.9 1695.67 1421.17 441.186 689.364 818.454 
1837.5 2
10202902 -12724.5 -1192.55 1538.09 960.051 1008.36 1392.3 
10202600 -10549.6 1851.09 1423.64 209.69 321.789 384.081 
1838 2
10202902 -12327 -686.083 1558 801.503 1021.09 1298.09 
10202600 -10369.1 2015.08 1479.5 364.018 330.63 491.757 
1838.5 2
10202902 -12031.8 -236 1507.8 595.161 907.426 1085.19 
10202600 -10089.1 2313.8 1355.5 564.483 602.251 825.438 
1839 2
10202902 -11815.7 110.8 1486.3 423.725 680 801.214 
10202600 -9643.8 2871.1 1379.2 873.137 1092.75 1398.74 
1839.5 2
10202902 -11453.7 510.667 1524.67 719.748 794.964 1072.38 
10202600 -9257.11 3212.22 1314.22 768.765 678.175 1025.14 
1840 2
10202902 -11012.4 675.9 1420.8 884.302 331.129 944.265 
10202600 -8538.2 3806.6 1349.1 1440.7 1191.14 1869.34 
1840.5 2
10202902 -10632.7 996.111 1408.78 743.118 626.636 972.058 
10202600 -7774.22 4260.33 1400.33 1495.06 887.932 1738.86 
1841 2
10202902 -10281.2 1406.44 1404 718.7 839.127 1104.84 
10202600 -7195.33 4514.56 1343.56 1183.82 519.882 1292.95 
1841.5 2
10202902 -9810.89 1874 1485.22 936.919 931.386 1321.1 
10202600 -6762.78 4604.22 1340 861.664 178.619 879.983 
1842 2
10202902 -9540.38 2234.62 1426.12 563.571 751.302 939.184 
10202600 -6333.5 4747.12 1471 894.329 297.714 942.58 
1842.5 2
10202902 -9233.44 2538.33 1396.56 625.113 618.551 879.415 
10202600 -5977.78 4857.78 1321.89 724.485 225.362 758.727 
1843 2
10202902 -8718.11 2808.22 1465.78 1000.65 524.056 1129.57 
10202600 -5486.67 4937.67 1231 953.614 155.124 966.148 
1843.5 2
10202902 -8311.56 3032.33 1439.11 792.506 436.864 904.94 
10202600 -4929.11 4926.67 1329.78 1086.85 -21.4425 1087.06 
1844 2
10202902 -7872.78 3283.56 1311.56 881.08 504.462 1015.28 
10202600 -4373.33 4643.89 1685.78 1116.02 -567.827 1252.17 
1844.5 2
10202902 -7306.11 3479.11 1435.11 1124.34 388.007 1189.41 
10202600 -4140.33 4463.56 1793.33 462.302 -357.804 584.591 
1845 2
10202902 -7073.56 3670.78 1419.44 473.637 390.36 613.769 
10202600 -3705.44 4199.89 1851.89 885.721 -536.999 1035.79 
1845.5 2
10202902 -6728.67 3893.22 1332.89 702.421 453.044 835.849 
10202600 -3323.22 4021.56 1874.33 778.457 -363.204 859.018 
1846 2
10202902 -6268.8 3992.9 1352.6 892.945 193.549 913.68 
10202600 -3027.6 3919.8 1859.1 574.024 -197.584 607.077 
1846.5 2
10202902 -5732 4054.22 1251.78 1038.3 118.612 1045.05 
10202600 -2278.22 3753.22 1841.44 1449.47 -322.201 1484.85 
1847 2
10202902 -4837.75 4129.5 1634.75 1910.79 160.85 1917.55 
10202600 -1562.5 3715.12 1774 1529.32 -81.4043 1531.49 
1847.5 2
10202902 -4417.7 4135.9 1720 831.782 12.6733 831.879 
10202600 -1176.5 3461.3 1690.5 764.356 -502.624 914.807 
1848 2
10202902 -3976.89 4046.67 1786.11 869.45 -176.003 887.085 
10202600 -797.556 3162.44 1648.78 747.425 -589.459 951.896 
1848.5 2
10202902 -3668 4013.9 1872.8 604.479 -64.1226 607.871 
10202600 -393.2 2728.1 1648.9 791.302 -849.989 1161.31 
1849 2
10202902 -3307.89 3870.67 1877.44 704.718 -280.3 758.417 
10202600 -181.111 2430.78 1642.67 415.047 -581.844 714.707 
1849.5 2
10202902 -3042.44 3730.78 1859.78 543.944 -286.658 614.855 
10202600 11.1111 2150.44 1637.33 393.898 -574.454 696.529 
1850 2
10202902 -2457 3574.44 1833.56 1217.14 -325.017 1259.79 
10202600 145.667 1946.33 1638.89 279.741 -424.347 508.258 
1850.5 2
10202902 -1754.78 3365.33 1766.11 1412.92 -420.747 1474.24 
10202600 152.333 1700.56 1627.78 13.4138 -494.523 494.705 
1851 2
10202902 -1406.6 2889.8 1720.2 660.679 -902.34 1118.35 
10202600 95.8 1548.5 1646.1 -107.274 -288.53 307.827 
1851.5 2
10202902 -1231.67 2533.78 1694.67 343.007 -698.083 777.8 
10202600 77.8889 1574.67 1641.22 -35.1198 51.3072 62.1758 
1852 2
10202902 -1106.33 2261.89 1723.78 253.199 -549.27 604.82 
10202600 78.1111 1517 1620.44 0.448934 -116.498 116.499 
1852.5 2
10202902 -853.556 1922.44 1695.11 508.607 -682.987 851.559 
10202600 30.8889 1461.56 1620.44 -95.0145 -111.558 146.537 
1853 2
10202902 -718 1772.88 1650 285.38 -314.883 424.963 
10202600 38.625 1405.12 1621.88 16.2865 -118.801 119.912 
1853.5 2
10202902 -627.1 1585.8 1625.4 182.53 -375.653 417.651 
10202600 66.8 1436.4 1632.9 56.5763 62.8012 84.5273 
1854 2
10202902 -562.667 1494.89 1595.44 127.087 -179.312 219.782 
10202600 72.8889 1419.11 1639.44 12.0096 -34.1004 36.1534 
1854.5 2
10202902 -477.889 1425.11 1562.33 170.579 -140.398 220.927 
10202600 65.6667 1466 1631.56 -14.5316 94.3438 95.4564 
1855 2
10202902 -468.889 1484.33 1589.78 18.2927 120.37 121.752 
10202600 68.3333 1447.56 1628.33 5.42005 -37.4887 37.8785 
1855.5 2
10202902 -518.222 1450.78 1618.78 -98.6667 -67.1111 119.327 
10202600 33.4444 1475.11 1627.22 -69.7778 55.1111 88.9167 
1856 2
10202902 -521.3 1341.2 1618 -6.03486 -214.858 214.943 
10202600 64.4 1444.6 1622.7 60.6972 -59.8257 85.2248 
1856.5 2
10202902 -548.667 1301.44 1616 -53.3463 -77.4962 94.0824 
10202600 132.444 1424.44 1619.33 132.64 -39.2896 138.337 
1857 2
10202902 -488.222 1250.78 1613 122.357 -102.564 159.658 
10202600 131.889 1371.33 1631.44 -1.12461 -107.512 107.518 
1857.5 2
10202902 -439.333 1254 1610.33 98.7654 6.50954 98.9797 
10202600 120.889 1369.22 1631.33 -22.2222 -4.26487 22.6278 
1858 2
10202902 -440.667 1235.67 1615.44 -2.71555 -37.3388 37.4374 
10202600 138.222 1418.22 1626.11 35.3021 99.7963 105.856 
1858.5 2
10202902 -349.9 1166.1 1617.6 178.324 -136.673 224.675 
10202600 183.1 1388 1630 88.1685 -59.3757 106.298 
1859 2
10202902 -298.667 1041.56 1654.22 99.0974 -240.898 260.485 
10202600 165.333 1387.11 1638 -34.3649 -1.71932 34.4079 
1859.5 2
10202902 -232.222 743.556 1639.89 129.774 -582.031 596.324 
10202600 100.111 1415.56 1633.56 -127.387 55.5556 138.974 
1860 2
10202902 -64.3333 567.889 1621.33 349.769 -365.972 506.235 
10202600 83.8889 1470.89 1621.22 -33.7963 115.278 120.13 
1860.5 2
10202902 38.5556 494.333 1616.56 206.604 -147.702 253.971 
10202600 74.5556 1610.22 1608.78 -18.7416 279.786 280.413 
1861 2
10202902 56.7 440.4 1626.4 36.0009 -107.011 112.904 
10202600 106.8 1833.9 1608 63.9771 443.805 448.393 
1861.5 2
10202902 67.3333 434.889 1618.78 21.2667 -11.0222 23.9533 
10202600 -6.33333 1690.78 1607.56 -226.267 -286.244 364.873 
1862 2
10202902 116.8 443.5 1611.7 100.952 17.5737 102.471 
10202600 16.5 1596.9 1611 46.5986 -191.587 197.173 
1862.5 2
10202902 148.111 388.222 1585 63.3828 -111.898 128.603 
10202600 99.5556 1495.11 1626.44 168.129 -206.05 265.94 
1863 2
10202902 105.4 445.9 1593.6 -84.077 113.539 141.28 
10202600 115 1424.6 1603.5 30.4025 -138.801 142.092 
1863.5 2
10202902 7.44444 515.222 1606.11 -195.131 138.092 239.051 
10202600 127.667 1368.11 1593 25.2324 -112.528 115.322 
1864 2
10202902 -156.444 829.667 1609 -338.613 649.679 732.626 
10202600 186.333 1386.67 1596.67 121.212 38.3379 127.131 
1864.5 2
10202902 24.5 985.4 1593.9 348.641 300.064 459.988 
10202600 357.5 1464.1 1604.4 329.801 149.197 361.978 
1865 2
10202902 428 958.625 1564.12 821.792 -54.5316 823.6 
10202600 548.125 1551.25 1597.5 388.238 177.495 426.888 
1865.5 2
10202902 1030.6 845 1501.4 1183.89 -223.232 1204.75 
10202600 963.4 1589.3 1590.1 815.864 74.7544 819.282 
1866 2
10202902 1540.89 831 1465.11 990.852 -27.1845 991.225 
10202600 1434.11 1660.44 1584.33 914.002 138.145 924.383 
1866.5 2
10202902 1918.22 957.333 1443 776.406 259.945 818.766 
10202600 1811 1854 1575.67 775.492 398.262 871.78 
1867 2
10202902 2371.22 982.333 1579.44 918.864 50.7099 920.262 
10202600 2246.78 1872.22 1584.78 883.931 36.9619 884.703 
1867.5 2
10202902 2800.67 955.556 1615.44 892.816 -55.6711 894.55 
10202600 2770.89 1747.11 1597.33 1089.63 -260.106 1120.24 
1868 2
10202902 3086.5 942.6 1563.3 558.268 -25.3038 558.841 
10202600 3246.7 1536.8 1580.1 929.319 -410.764 1016.05 
1868.5 2
10202902 3526.33 619.889 1665.33 839.377 -615.861 1041.08 
10202600 3736.89 1253.22 1642.44 935.475 -541.179 1080.73 
1869 2
10202902 3721.44 335.889 1687.89 389.443 -566.866 687.752 
10202600 4054.11 924.556 1631.89 633.178 -656.021 911.745 
1869.5 2
10202902 3987.78 34.4444 1687.56 538.047 -608.979 812.619 
10202600 4444.11 604.778 1634.89 787.879 -646.016 1018.87 
1870 2
10202902 4286 -218.556 1705.56 609.861 -517.382 799.76 
10202600 4754.89 379.222 1641.67 635.537 -461.259 785.282 
1870.5 2
10202902 4498.11 -508.333 1696.22 435.546 -595.026 737.399 
10202600 5088.22 8.22222 1626.89 684.463 -761.807 1024.13 
1871 2
10202902 4709.4 -838.9 1709 414.292 -648.17 769.261 
10202600 5445 -338.4 1627.9 699.564 -679.651 975.354 
1871.5 2
10202902 5006.11 -1097.44 1696.89 572.801 -499.121 759.752 
10202600 5780.56 -714.222 1612.11 647.791 -725.526 972.636 
1872 2
10202902 5317.33 -1481 1702.56 631.282 -778.003 1001.9 
10202600 6089.11 -1064.44 1624.22 625.873 -710.39 946.769 
1872.5 2
10202902 5702.67 -1822.22 1678.89 791.239 -700.662 1056.88 
10202600 6437.78 -1355.44 1624.67 715.948 -597.536 932.54 
1873 2
10202902 5979 -2183.33 1632.11 580.532 -758.637 955.273 
10202600 6845 -1713.44 1607.44 855.509 -752.101 1139.1 
1873.5 2
10202902 6339.4 -2472.6 1635.6 698.45 -560.594 895.599 
10202600 7249.7 -2073.4 1621.3 784.302 -697.588 1049.65 
1874 2
10202902 6629.89 -2750.22 1637.44 570.705 -545.427 789.427 
10202600 7616.22 -2432.33 1623.89 720.083 -705.174 1007.86 
1874.5 2
10202902 7031.67 -3074 1637.78 830.119 -668.962 1066.12 
10202600 7893.11 -2689.33 1623.56 572.084 -530.992 780.534 
1875 2
10202902 7204 -3391.3 1617.6 339.239 -624.606 710.785 
10202600 8244.4 -3019.9 1613.9 691.514 -650.722 949.542 
1875.5 2
10202902 7303.78 -3591.22 1626.89 195.26 -391.237 437.256 
10202600 8598 -3429.89 1625.11 691.977 -802.327 1059.51 
1876 2
10202902 7480 -3705.56 1664.11 357.449 -231.913 426.091 
10202600 8878.33 -3762.11 1654.22 568.627 -673.879 881.731 
1876.5 2
10202902 7542.33 -3762.78 1657.33 126.181 -115.834 171.287 
10202600 9079.44 -3990.44 1638.78 407.108 -462.213 615.936 
1877 2
10202902 7662.11 -3876.11 1606.89 242.957 -229.885 334.478 
10202600 9267.89 -4172.33 1636.56 382.24 -368.943 531.25 
1877.5 2
10202902 7907.11 -4177.33 1616.11 495.951 -609.762 785.988 
10202600 9319.78 -4240.56 1643.89 105.038 -138.102 173.508 
1878 2
10202902 8331.6 -4450.4 1576.1 817.898 -526.14 972.512 
10202600 9282.6 -4351.4 1647.2 -71.6335 -213.573 225.266 
1878.5 2
10202902 8736.67 -4787.33 1559 771.556 -641.778 1003.58 
10202600 9319.67 -4459.44 1617.56 70.6032 -205.799 217.573 
1879 2
10202902 9046.89 -4970.33 1565.44 644.953 -380.457 748.807 
10202600 9486.44 -4434.33 1600.11 346.731 52.2061 350.64 
1879.5 2
10202902 9279.3 -5202.5 1555.7 463.894 -463.407 655.701 
10202600 9692.7 -4563.1 1577.1 411.688 -257.019 485.331 
1880 2
10202902 9738.67 -5556.11 1575.78 890.245 -685.293 1123.46 
10202600 10016.2 -4963.78 1553.89 626.981 -776.507 998.032 
1880.5 2
10202902 10070.9 -5805.89 1564.33 686.41 -516.07 858.77 
10202600 10423 -5173.44 1592.89 840.45 -433.196 945.523 
1881 2
10202902 10411.2 -6030.9 1596.4 672.552 -444.686 806.27 
10202600 10897.8 -5536.7 1562.1 938.34 -717.896 1181.46 
1881.5 2
10202902 10714.6 -6362.67 1600.56 593.651 -649.25 879.742 
10202600 11380 -5896.78 1569.22 943.64 -704.653 1177.71 
1882 2
10202902 11017.4 -6794.11 1585.89 621.948 -885.923 1082.44 
10202600 11780.9 -6354.78 1617.89 823.18 -940.452 1249.83 
1882.5 2
10202902 11470.2 -7223.5 1641.4 900.11 -853.656 1240.54 
10202600 12253 -6763.5 1651.9 938.591 -812.569 1241.46 
1883 2
10202902 11973.3 -7343.56 1613.33 1004.26 -239.632 1032.45 
10202600 12687.4 -7108.78 1661.89 867.155 -689.177 1107.67 
1883.5 2
10202902 12362.9 -7718.5 1627.3 791.802 -762.082 1098.96 
10202600 13039.8 -7475.6 1662.8 716.17 -745.574 1033.82 
1884 2
10202902 12678.6 -8132.33 1663.78 637.688 -836.027 1051.47 
10202600 13374.3 -7906.33 1626.44 675.825 -870.168 1101.79 
1884.5 2
10202902 12885.4 -8559.11 1665.44 422.222 -870.975 967.92 
10202600 13581.3 -8360.22 1590.78 422.449 -926.304 1018.09 
1885 2
10202902 13131.6 -8949.44 1691.44 500.226 -793.36 937.895 
10202600 13870.2 -8837.89 1593.78 587.173 -970.867 1134.62 
1885.5 2
10202902 13361.1 -9378.8 1644.6 443.993 -830.475 941.71 
10202600 14161.2 -9298 1644.3 562.82 -889.963 1053 
1886 2
10202902 13604.6 -9758.78 1663.56 482.09 -752.431 893.624 
10202600 14487.9 -9697.22 1633.78 646.909 -790.539 1021.49 
1886.5 2
10202902 13932.2 -10147.3 1660.2 652.678 -773.949 1012.42 
10202600 14796.3 -10209.3 1674.4 614.365 -1020.08 1190.8 
1887 2
10202902 14227.9 -10687.9 1674.67 576.392 -1053.78 1201.12 
10202600 15036.6 -10665.7 1666.78 468.334 -889.604 1005.35 
1887.5 2
10202902 14516.7 -11057.1 1638.44 576.403 -736.971 935.61 
10202600 15224.9 -11130.6 1620.22 375.915 -927.922 1001.17 
1888 2
10202902 14769 -11367.9 1617.11 499.67 -615.402 792.71 
10202600 15421.8 -11509.1 1567.89 389.879 -749.615 844.943 
1888.5 2
10202902 15129.8 -11804.2 1594.78 727.375 -879.704 1141.47 
10202600 15741.2 -11846.6 1572.89 644.041 -680.332 936.824 
1889 2
10202902 15366.4 -12177.3 1580.44 492.03 -775.699 918.587 
10202600 16054.4 -12177 1566.67 651.19 -686.995 946.578 
1889.5 2
10202902 15510.6 -12502.9 1554.89 297.75 -672.635 735.591 
10202600 16435 -12465.7 1502.11 786.272 -596.419 986.883 
1890 2
10202902 15763.5 -12737.9 1524.6 484.568 -450.213 661.436 
10202600 17015.5 -12813.8 1425.5 1112.07 -666.922 1296.72 
1890.5 2
10202902 16010.4 -13050.8 1487.11 485.156 -614.691 783.085 
10202600 17557.1 -13128.9 1434 1064.07 -619.035 1231.04 
1891 2
10202902 16350.8 -13582.7 1454.89 707.554 -1105.8 1312.79 
10202600 17994.7 -13311.1 1498.89 909.679 -378.84 985.411 
1891.5 2
10202902 16756.8 -14048.3 1428.6 783.827 -898.906 1192.65 
10202600 18514.8 -13551.6 1537.2 1004.12 -464.264 1106.25 
1892 2
10202902 16938.6 -14292.8 1409.56 356.383 -479.368 597.33 
10202600 18912.3 -13662.9 1580.78 779.477 -218.214 809.445 
1892.5 2
10202902 17237.4 -14617.7 1441.56 623.985 -678.265 921.629 
10202600 19145.9 -13832.4 1592.67 487.59 -353.978 602.532 
1893 2
10202902 17492.1 -14998.5 1443.9 495.439 -740.921 891.304 
10202600 19469.2 -14174.1 1598.8 629.01 -664.7 915.139 
1893.5 2
10202902 17999.2 -15167.3 1500.11 1016.28 -338.343 1071.12 
10202600 19797.2 -14447.4 1598.56 657.359 -547.784 855.68 
1894 2
10202902 18543 -15270.5 1499 1105.24 -209.688 1124.95 
10202600 20095.4 -14631.5 1589.9 606.052 -374.097 712.213 
1894.5 2
10202902 18924.6 -15268.6 1499 761.588 3.88113 761.598 
10202600 20458.9 -14766.9 1592.78 725.527 -270.237 774.22 
1895 2
10202902 19370.5 -15235.9 1499 902.722 66.1044 905.139 
10202600 20795.6 -14880.2 1557.9 681.601 -229.375 719.162 
1895.5 2
10202902 19765.2 -15396.3 1492.78 799.033 -324.764 862.511 
10202600 21125.7 -15209.4 1516.33 668.151 -666.487 943.732 
1896 2
10202902 20261.6 -15640.6 1608.58 967.566 -476.121 1078.37 
10202600 21453.2 -15480.8 1459.5 638.402 -528.861 829.006 
1896.5 2
10202902 20637.9 -15858.4 1653.36 737.932 -427.148 852.642 
10202600 21736.4 -15658.8 1425.93 555.415 -349.09 656.011 
1897 2
10202902 20877.4 -15899.9 1598.54 496.797 -86.0882 504.201 
10202600 22032 -15690.9 1425.62 613.219 -66.675 616.833 
1897.5 2
10202902 21001.9 -16010.2 1480.31 249.576 -221.058 333.399 
10202600 22479.4 -15933.2 1567.92 896.562 -485.432 1019.54 
1898 2
10202902 21188.3 -16237.7 1463.67 370.597 -452.159 584.628 
10202600 22915.9 -16188.1 1572.75 867.857 -506.818 1005.01 
1898.5 2
10202902 21911.6 -16664.1 1470.2 1401.68 -826.421 1627.17 
10202600 23256.1 -16514.4 1562.1 659.27 -632.397 913.544 
1899 2
10202902 22557.7 -17174.2 1474.22 1337.61 -1056.15 1704.31 
10202600 23524.8 -16742.8 1597.89 556.269 -472.832 730.072 
1899.5 2
10202902 22792.6 -17389.6 1580.9 491.492 -450.581 666.774 
10202600 23834.1 -16965.7 1566.7 647.118 -466.364 797.657 
1900 2
10202902 23330.6 -17540.8 1671.8 1030.65 -289.655 1070.58 
10202600 24354.4 -17111 1640 996.743 -278.352 1034.88 
1900.5 2
10202902 23691.9 -17766.9 1669.3 702.918 -439.883 829.211 
10202600 24855.5 -17172.6 1622.5 974.903 -119.844 982.241 
1901 2
10202902 24124.6 -17929.6 1636.22 890.238 -334.682 951.071 
10202600 25326.2 -17197.8 1585.78 968.564 -51.8061 969.949 
1901.5 2
10202902 24513.7 -18088.1 1596.1 809.032 -329.614 873.601 
10202600 25881.6 -17319.8 1642.9 1154.63 -253.684 1182.17 
1902 2
10202902 25005 -18172.6 1597.6 969.034 -166.667 983.262 
10202600 26340.8 -17465.7 1665 905.72 -287.771 950.337 
1902.5 2
10202902 25461.7 -18258.9 1583.2 904.356 -170.891 920.361 
10202600 26803.8 -17573.2 1683.7 916.832 -212.871 941.22 
1903 2
10202902 25912.4 -18236.8 1577 914.289 44.8727 915.389 
10202600 27292.2 -17638.6 1642.56 990.714 -132.567 999.544 
1903.5 2
10202902 26479.3 -18351.9 1617.6 1147.48 -233.041 1170.91 
10202600 27775.5 -17708.5 1658.4 978.295 -141.588 988.488 
1904 2
10202902 26960.2 -18375.3 1642.1 912.524 -44.4023 913.603 
10202600 28252.5 -17746 1622.9 905.123 -71.1575 907.916 
1904.5 2
10202902 27403.7 -18482.9 1609.89 885.163 -214.748 910.84 
10202600 28687.8 -17869.2 1604.78 868.818 -245.953 902.96 
1905 2
10202902 27855.6 -18537.4 1663.8 914.845 -110.346 921.476 
10202600 29179.8 -17878.8 1560.8 995.996 -19.3882 996.185 
1905.5 2
10202902 28442.6 -18615.1 1623.2 1150.98 -152.353 1161.02 
10202600 29780.6 -17928.7 1504.6 1178.04 -97.8431 1182.1 
1906 2
10202902 29010.3 -18621.1 1557.22 1158.64 -12.2676 1158.7 
10202600 30294.6 -18103.2 1448.56 1048.89 -356.168 1107.71 
1906.5 2
10202902 29454.8 -18768.9 1466.9 901.555 -299.775 950.088 
10202600 30817.5 -18190.8 1399.5 1060.74 -177.643 1075.51 
1907 2
10202902 29904.8 -18913.8 1417 923.979 -297.49 970.689 
10202600 31256.4 -18325.1 1343.78 901.323 -275.793 942.574 
1907.5 2
10202902 30299 -19097.6 1383.4 790.024 -368.381 871.69 
10202600 31549.3 -18498.4 1284.1 586.885 -347.272 681.932 
1908 2
10202902 30687.7 -19264.8 1394.8 751.838 -323.404 818.444 
10202600 31893.4 -18702.6 1367.5 665.571 -394.971 773.942 
1908.5 2
10202902 30990.8 -19370.1 1369.2 599.012 -208.103 634.131 
10202600 32311.3 -19008.2 1524.6 825.889 -603.953 1023.16 
1909 2
10202902 31198.3 -19527.8 1328.4 415.832 -316.032 522.295 
10202600 32721.8 -19240.4 1578.4 822.645 -465.331 945.134 
1909.5 2
10202902 31596.9 -19668.6 1315 798.798 -282.164 847.168 
10202600 33030.4 -19315.7 1585.6 618.437 -150.902 636.581 
1910 2
10202902 32058.9 -19866.3 1355.11 933.311 -399.461 1015.2 
10202600 33335.6 -19500.2 1597 616.476 -372.772 720.418 
1910.5 2
10202902 32679.2 -20065.7 1407.45 1240.59 -398.788 1303.11 
10202600 33507 -19644.1 1631.27 342.889 -287.737 447.622 
1911 2
10202902 33069.5 -20325.3 1457.8 756.431 -503.048 908.43 
10202600 33655 -19746.2 1654 286.822 -197.886 348.462 
1911.5 2
10202902 33448 -20388.2 1715.7 753.984 -125.299 764.324 
10202600 33915.2 -19858.2 1668.4 518.327 -223.108 564.304 
1912 2
10202902 33693.6 -20540.9 1720.8 496.162 -308.485 584.242 
10202600 34317.1 -19933.6 1678.2 811.919 -152.323 826.084 
1912.5 2
10202902 34012.6 -20647.1 1726.89 671.485 -223.602 707.736 
10202600 34680.2 -20069 1677.56 764.468 -285.053 815.884 
1913 2
10202902 34453.4 -20778.8 1714.8 896.025 -267.66 935.149 
10202600 35147.5 -20151.6 1698.4 949.752 -167.886 964.476 
1913.5 2
10202902 34885.4 -20954.3 1689.4 850.394 -345.472 917.889 
10202600 35616.2 -20255.6 1666.2 922.638 -204.724 945.078 
1914 2
10202902 35321 -21119.1 1653.8 840.927 -318.147 899.097 
10202600 36177.3 -20442.7 1706.5 1083.2 -361.197 1141.84 
1914.5 2
10202902 35763.2 -21285 1661.67 877.425 -329.167 937.137 
10202600 36689.3 -20498.4 1716.44 1015.94 -110.604 1021.94 
1915 2
10202902 36108.7 -21342.4 1630.3 710.86 -118.107 720.604 
10202600 37046.8 -20613.3 1730.5 735.528 -236.328 772.562 
1915.5 2
10202902 36407.7 -21544.6 1641.9 586.275 -396.471 707.748 
10202600 37433.7 -20642.4 1761.4 758.627 -57.0588 760.77 
1916 2
10202902 36851.5 -21577.9 1650 889.379 -66.7335 891.879 
10202600 37907.5 -20669.7 1772.3 949.499 -54.7094 951.074 
1916.5 2
10202902 37506 -21744 1751.6 1280.82 -325.049 1321.42 
10202600 38270.4 -20880.3 1781 710.176 -412.133 821.099 
1917 2
10202902 38015.7 -21782 1762.22 1015.27 -75.6972 1018.09 
10202600 38713.6 -21096.1 1782.78 882.78 -429.903 981.894 
1917.5 2
10202902 38513 -21903.2 1772.6 1000.67 -243.863 1029.96 
10202600 39065.8 -21241.1 1780.2 708.741 -291.728 766.433 
1918 2
10202902 39016 -21945 1775 1030.74 -85.6557 1034.29 
10202600 39400.3 -21295.7 1774.44 685.519 -111.817 694.579 
1918.5 2
10202902 39659 -21871.1 1761.9 1345.19 154.603 1354.04 
10202600 39691.2 -21348.8 1756.1 608.508 -111.158 618.577 
1919 2
10202902 39880.5 -22031.9 1726.8 433.464 -314.677 535.642 
10202600 40172.9 -21584.7 1754.7 942.661 -461.644 1049.63 
1919.5 2
10202902 40046.2 -22224.2 1707.3 335.425 -389.271 513.85 
10202600 40563.5 -22029.5 1745.1 790.688 -900.405 1198.3 
1920 2
10202902 40463.4 -22657.2 1697 827.778 -859.127 1193.03 
10202600 40788.3 -22243.3 1743.7 446.032 -424.206 615.545 
1920.5 2
10202902 40825.9 -23247 1674.5 732.323 -1191.52 1398.57 
10202600 40885.2 -22458.9 1743 195.758 -435.556 477.525 
1921 2
10202902 41182 -23850.6 1593.73 679.58 -1151.98 1337.49 
10202600 40950.5 -22592.1 1743.27 124.532 -254.181 283.048 
1921.5 2
10202902 41624.6 -23807 1575.4 890.543 87.7995 894.861 
10202600 40507.8 -22633.5 1743.8 -890.653 -83.3181 894.542 
1922 2
10202902 42204.5 -23663 1551.45 1164.55 289.157 1199.91 
10202600 39960.1 -22807.1 1717.91 -1099.82 -348.576 1153.73 
1922.5 2
10202902 42713.3 -23390.1 1605.9 1019.55 546.894 1156.97 
10202600 39782.5 -22907.9 1664.9 -355.894 -202.022 409.235 
1923 2
10202902 43194 -23174.9 1596.4 993.182 444.628 1088.17 
10202600 39588 -22941.4 1595.1 -401.86 -69.2149 407.777 
1923.5 2
10202902 43710.3 -23136 1593.9 1043.03 78.5859 1045.99 
10202600 39504.2 -23134.3 1552.2 -169.293 -389.697 424.881 
1924 2
10202902 44319.7 -23233.7 1630.36 1174.23 -188.299 1189.24 
10202600 39444.2 -23409.4 1540.82 -115.642 -529.988 542.457 
1924.5 2
10202902 44761.7 -23375.4 1656.67 887.429 -284.573 931.939 
10202600 39431.6 -23616.3 1532.33 -25.3539 -415.602 416.374 
1925 2
10202902 45339.9 -23539.1 1654.55 1158.8 -327.949 1204.31 
10202600 39453 -23770.8 1523.73 42.9748 -309.589 312.557 
1925.5 2
10202902 45773.6 -23741.8 1675.89 867.293 -405.374 957.353 
10202600 39489.4 -23848.8 1520 72.8889 -155.919 172.115 
1926 2
10202902 46209.4 -23793.9 1757.1 887.667 -106.155 893.992 
10202600 39492.7 -23856.1 1510.2 6.63046 -14.9129 16.3204 
1926.5 2
10202902 46673.7 -23617.5 1804 901.553 342.524 964.428 
10202600 39528.1 -23721 1497.9 68.7379 262.33 271.186 
1927 2
10202902 47081 -23745.8 1815.33 821.169 -258.625 860.933 
10202600 39520.2 -23262.1 1503.78 -15.8826 925.179 925.316 
1927.5 2
10202902 47347.8 -23902.2 1811 540.081 -316.644 626.06 
10202600 39510.3 -23132.7 1504.6 -20.0855 261.966 262.735 
1928 1
10202600 39541.6 -23097.6 1505 60.4247 67.7606 90.789 
1928.5 1
10202600 39461.6 -22994.3 1505 -164.362 212.047 268.288 
1929 1
10202600 39373.7 -22847.6 1505 -181.145 302.543 352.627 
1929.5 1
10202600 39318.4 -22679.4 1506 -107.588 327.237 344.47 
1930 1
10202600 39318.6 -22656.1 1515.3 0.380952 44.381 44.3826 
1930.5 1
10202600 39453.4 -22544.3 1522.67 271.864 225.336 353.109 
1931 1
10202600 39532.5 -22425.4 1522.5 160.682 241.734 290.266 
1931.5 1
10202600 40060.3 -22268.2 1639.78 1068.49 318.174 1114.86 
1932 1
10202600 40207.4 -22281.6 1722.8 294.133 -26.7556 295.348 
1932.5 1
10202600 40249 -22226.1 1705.33 85.2459 113.707 142.113 
1933 1
10202600 40349.1 -22253 1709.4 204.703 -54.9875 211.96 
1933.5 1
10202600 40184.1 -22421 1704.4 -326.733 -332.673 466.289 
1934 1
10202600 40198.3 -22648.2 1681.9 28.8032 -460.852 461.751 
1934.5 1
10202600 40403.7 -22892.5 1592.91 398.888 -474.457 619.856 
1935 1
10202600 40376.9 -23035.5 1573.5 -50.5222 -269.218 273.917 
1935.5 1
10202600 40309 -22771.9 1602.6 -137.172 532.525 549.908 
1936 1
10202600 40108.7 -22518.8 1667.4 -406.288 513.387 654.703 
1936.5 1
10202600 40053.2 -22573.2 1649.7 -112.576 -110.345 157.637 
1937 1
10202600 40006.8 -22418.5 1684.5 -92.986 310.02 323.665 
1937.5 1
10202600 39986.1 -22552.6 1683.6 -41.4 -268.2 271.376 
1938 1
10202600 39925.8 -22760.2 1641.11 -120.404 -414.416 431.552 
1938.5 1
10202600 39869.7 -22933.4 1612.6 -114.444 -353.424 371.492 
1939 1
10202600 39750.9 -23252.9 1600.2 -237.6 -639 681.744 
1939.5 1
10202600 39328.9 -23873.2 1591.2 -849.095 -1248.09 1509.53 
1940 1
10202600 39417.9 -24058.6 1574.6 181.633 -378.367 419.705 
1940.5 1
10202600 39514.2 -24178.5 1564.73 185.157 -230.49 295.65 
1941 1
10202600 39307.7 -24152.9 1557.1 -395.559 48.9551 398.577 
1941.5 1
10202600 39162.6 -23828 1550.11 -304.925 682.563 747.577 
1942 1
10202600 39407.2 -23397.9 1549 495.195 870.629 1001.61 
1942.5 1
10202600 39619.4 -23348.8 1549 418.664 96.9059 429.733 
1943 1
10202600 39768.5 -23475.6 1547.64 298.8 -254.226 392.316 
1943.5 1
10202600 39742.3 -23697.5 1546.6 -50.5693 -427.483 430.464 
1944 1
10202600 39359.7 -23910.7 1546 -774.494 -431.579 886.624 
1944.5 1
10202600 39249.5 -23935.6 1546 -225.82 -51.0246 231.512 
1945 1
10202600 39152 -23964.2 1546 -197.368 -57.8947 205.684 
1945.5 1
10202600 39178.8 -24071 1546 54.3611 -216.633 223.349 
1946 1
10202600 39337.5 -24177.4 1546 316.135 -211.952 380.612 
1946.5 1
10202600 39440.7 -23684.8 1544.1 208.065 993.145 1014.71 
1947 1
10202600 39589.1 -23399.7 1535.6 297.395 571.343 644.109 
1947.5 1
10202600 39585.8 -23263.9 1534.4 -6.53465 268.911 268.99 
1948 1
10202600 39424.2 -23206.9 1535 -315.01 111.111 334.031 
1948.5 1
10202600 39471.9 -23171.5 1535 92.9825 69.0058 115.791 
1949 1
10202600 39836.3 -22877.2 1552.56 742.227 599.344 953.999 
1949.5 1
10202600 40302.6 -22558.5 1606.7 961.375 657.159 1164.52 
1950 1
10202600 40388.6 -22403.6 1632.7 165.703 298.459 341.372 
1950.5 1
10202600 40429.3 -22329.7 1631.33 83.1293 150.884 172.269 
1951 1
10202600 40497.9 -22530.9 1632.1 139.932 -410.68 433.865 
1951.5 1
10202600 40381.2 -22915.1 1629.8 -223.992 -737.428 770.696 
1952 1
10202600 40313.8 -23042.9 1589.1 -133.73 -253.571 286.674 
1952.5 1
10202600 40344.2 -23257.6 1503.56 62.4686 -440.771 445.176 
1953 1
10202600 40261.4 -23743.8 1503.7 -169.718 -996.403 1010.75 
1953.5 1
10202600 40109.7 -24047 1498.33 -306.532 -612.525 684.945 
1954 1
10202600 40094.1 -24158.9 1483.5 -31.2584 -224.699 226.863 
1954.5 1
10202600 40158.9 -24207.2 1477.78 126.788 -94.564 158.17 
1955 1
10202600 40101.8 -24207.8 1479.8 -117.709 -1.19129 117.715 
1955.5 1
10202600 39937.6 -23924.4 1479.1 -323.866 558.974 646.02 
1956 1
10202600 39889.7 -23565.1 1478.45 -94.2377 707.301 713.552 
1956.5 1
10202600 40167.2 -23388.7 1482.38 551.697 350.693 653.724 
1957 1
10202600 40309 -23300.9 1498.73 273.158 169.139 321.284 
1957.5 1
10202600 40335.6 -23147.5 1475.91 55.2622 318.182 322.945 
1958 1
10202600 40514.8 -22727.4 1488 368.547 864.463 939.746 
1958.5 1
10202600 40463.7 -22542.3 1508.5 -100.295 363.687 377.263 
1959 1
10202600 40085.9 -22402.1 1576.9 -745.168 276.529 794.823 
1959.5 1
10202600 39991.9 -22431.9 1650 -183.236 -58.0897 192.223 
1960 1
10202600 39969.3 -22478.2 1676 -46.1224 -94.4898 105.146 
1960.5 1
10202600 39913.8 -22673.9 1653.3 -111.895 -394.556 410.116 
1961 1
10202600 39976.5 -22783.4 1642.1 123.913 -216.403 249.369 
1961.5 1
10202600 39960.2 -22823.1 1620 -32.3413 -78.7698 85.1507 
1962 1
10202600 39933 -22928.6 1620.89 -55.5102 -215.215 222.259 
1962.5 1
10202600 40023.6 -22945 1597 188.358 -34.188 191.435 
1963 1
10202600 39973.3 -22931.8 1585.8 -99.604 26.1386 102.977 
1963.5 1
10202600 39947.2 -22968.8 1581.5 -51.581 -73.1225 89.4847 
1964 1
10202600 40090 -23099.1 1577.3 279.452 -254.99 378.303 
1964.5 1
10202600 40315.1 -23143 1562.1 444.862 -86.7589 453.243 
1965 1
10202600 40354.6 -23183.8 1526.89 81.0176 -83.7326 116.512 
1965.5 1
10202600 40494.9 -23540 1494.7 282.953 -718.19 771.919 
1966 1
10202600 40468.1 -23939.3 1481.2 -51.6378 -769.364 771.095 
1966.5 1
10202600 40432.3 -24107.7 1477.78 -74.2047 -349.308 357.103 
1967 1
10202600 40311.8 -24093.8 1469 -244.49 28.1271 246.102 
1967.5 1
10202600 40085.5 -23698.3 1442.9 -441.131 770.955 888.239 
1968 1
10202600 40022.7 -23371.2 1425.4 -124.356 647.723 659.552 
1968.5 1
10202600 40030.9 -23307.1 1425 16.6441 130.262 131.321 
1969 1
10202600 39987 -23459.8 1450.4 -88.6644 -308.462 320.952 
1969.5 1
10202600 39697 -23855.9 1477.11 -581.162 -793.765 983.775 
1970 1
10202600 39283.1 -24005.9 1481 -819.604 -297.052 871.774 
1970.5 1
10202600 39241.7 -24112.1 1481 -83.3669 -213.704 229.39 
1971 1
10202600 39224.9 -24128.2 1481 -33.5333 -32.1778 46.4747 
1971.5 1
10202600 39146.7 -23673.6 1481 -157.095 912.941 926.358 
1972 1
10202600 39159.5 -23523.8 1481 25.2625 294.794 295.875 
1972.5 1
10202600 39182.6 -23457.8 1481 45.2958 129.71 137.391 
1973 1
10202600 39275.8 -23810.9 1481 188.754 -714.822 739.323 
1973.5 1
10202600 39288.4 -23940.8 1481 25.7524 -264.517 265.767 
1974 1
10202600 39307.2 -23841.3 1481 38.3549 203.431 207.015 
1974.5 1
10202600 39278.6 -23592.5 1481 -55.8594 485.938 489.138 
1975 1
10202600 39307.4 -23482.4 1481 57.9206 220.995 228.459 
1975.5 1
10202600 39294.6 -23379.6 1481 -25.844 206.93 208.538 
1976 1
10202600 39268.7 -23293.5 1483.2 -49.8077 165.577 172.906 
1976.5 1
10202600 39504.3 -22763.2 1551.44 474.111 1066.96 1167.55 
1977 1
10202600 39706.1 -22438.6 1644 405.969 653.163 769.047 
1977.5 1
10202600 39728.8 -22466.3 1655.89 46.093 -56.3686 72.8147 
1978 1
10202600 39909.5 -22360.9 1656.3 367.322 214.295 425.262 
1978.5 1
10202600 39960.7 -22317.8 1650.9 99.0329 83.3656 129.45 
1979 1
10202600 40107.6 -22224.2 1644.9 288.605 183.89 342.211 
1979.5 1
10202600 40251.2 -22296 1653.33 294.912 -147.433 329.712 
1980 1
10202600 40238.1 -22370.3 1654.6 -27.112 -153.512 155.888 
1980.5 1
10202600 40137.6 -22588.2 1643.6 -197.835 -428.937 472.362 
1981 1
10202600 39904 -22859 1606.7 -458.939 -532.024 702.62 
1981.5 1
10202600 39766.8 -23011.2 1584.9 -263.846 -292.692 394.06 
1982 1
10202600 39820.9 -23386.4 1564.2 109.073 -756.452 764.275 
1982.5 1
10202600 39965 -23896.9 1530.9 294.082 -1041.84 1082.55 
1983 1
10202600 40063.9 -24061.9 1498.2 196.62 -328.032 382.445 
1983.5 1
10202600 40182.7 -24090.8 1484.4 239.034 -58.1489 246.005 
1984 1
10202600 40210.8 -23979.1 1477.22 57.1849 227.472 234.55 
1984.5 1
10202600 40152.1 -23517.6 1465.8 -119.751 941.859 949.442 
1985 1
10202600 40077.4 -23145.9 1464.9 -147.047 731.693 746.323 
1985.5 1
10202600 40022.8 -22893.3 1489.67 -111.021 513.347 525.215 
1986 1
10202600 40015.2 -22749.8 1538 -15.1253 286.494 286.893 
1986.5 1
10202600 39908.3 -22944.8 1555.9 -206.371 -376.448 429.304 
1987 1
10202600 39892.6 -23309 1554.8 -30.9665 -718.343 719.01 
1987.5 1
10202600 39956.7 -23653.7 1542.1 129.757 -697.773 709.735 
1988 1
10202600 39968.5 -23889.1 1525.9 24.0326 -479.43 480.032 
1988.5 1
10202600 39908.5 -23865.7 1513.6 -117.878 45.9725 126.526 
1989 1
10202600 39707 -23471.7 1505.7 -405.433 792.757 890.415 
1989.5 1
10202600 39684.5 -23275 1526.9 -45.9184 401.429 404.046 
1990 1
10202600 39702.1 -22778.6 1552.7 34.8515 982.97 983.588 
1990.5 1
10202600 39841.3 -22362.6 1628.3 278.4 832 877.343 
1991 1
10202600 40028.6 -22285.7 1649.8 377.621 155.04 408.21 
1991.5 1
10202600 40116.6 -22391.1 1656.9 170.213 -203.868 265.584 
1992 1
10202600 40186.7 -22367.4 1682.22 143.874 48.574 151.852 
1992.5 1
10202600 39854.9 -22546.5 1670.73 -656.946 -354.475 746.479 
1993 1
10202600 39704 -22783.4 1638.5 -297.065 -466.428 552.994 
1993.5 1
10202600 39734.2 -22802.6 1630 60.8871 -38.7097 72.1504 
1994 1
10202600 39754.1 -22948.4 1595 40.6122 -297.551 300.31 
1994.5 1
10202600 39768.3 -23049.8 1578.7 28.0632 -200.395 202.351 
1995 1
10202600 39793.2 -23339.8 1570.2 50.4049 -587.045 589.204 
1995.5 1
10202600 40011 -23758.3 1549 431.287 -828.713 934.224 
1996 1
10202600 40037.6 -23839.1 1531.2 55.0725 -167.288 176.12 
1996.5 1
10202600 40097.9 -23836.2 1511.9 121.573 5.84677 121.713 
1997 1
10202600 40218.6 -23668.8 1504.5 239.484 332.143 409.477 
1997.5 1
10202600 40494.2 -23218 1503.8 547.913 896.223 1050.44 
1998 1
10202600 40584.7 -23001.5 1502.7 179.563 429.563 465.583 
1998.5 1
10202600 40695.2 -22755.1 1496.7 214.147 477.519 523.339 
1999 1
10202600 40883 -22767.8 1491.89 381.707 -25.7678 382.576 
1999.5 1
10202600 40822.7 -22840.9 1489 -121.763 -147.74 191.451 
2000 1
10202600 40828.5 -22677.7 1483.4 11.1443 315.075 315.272 
2000.5 1
10202600 40386.8 -22946.8 1486.6 -871.203 -530.769 1020.15 
2001 1
10202600 39890.7 -22873.9 1537.2 -996.185 146.386 1006.88 
2001.5 1
10202600 39830.6 -22700.3 1592.5 -120.926 349.296 369.636 
2002 1
10202600 39751.4 -22842.2 1605.9 -160.976 -288.415 330.297 
2002.5 1
10202600 39672.6 -22946.2 1592.9 -159.192 -210.101 263.599 
2003 1
10202600 39658.6 -22953.7 1584.8 -27.5591 -14.7638 31.2645 
2003.5 1
10202600 39735.9 -22771.2 1575.56 157.091 370.89 402.786 
2004 1
10202600 39744.5 -22488.4 1609.09 17.3394 572.588 572.851 
2004.5 1
10202600 39739.1 -22290.9 1614.1 -10.3972 383.425 383.565 
2005 1
10202600 39807.6 -22263.4 1632 140.082 56.2372 150.949 
2005.5 1
10202600 40004.4 -22280.3 1639.1 392.814 -33.7325 394.26 
2006 1
10202600 40124.5 -22247.5 1654.8 234.57 64.0625 243.161 
2006.5 1
10202600 40146.5 -22242.8 1656.7 45.1745 9.65092 46.1939 
2007 1
10202600 40175.3 -22444.9 1657 58.0645 -407.46 411.576 
2007.5 1
10202600 40212.2 -22574.4 1648 74.8479 -262.677 273.133 
2008 1
10202600 40239.4 -22735.1 1633.2 53.0214 -313.255 317.711 
2008.5 1
10202600 39877.9 -22929.2 1612.4 -720.12 -386.653 817.357 
2009 1
10202600 39779.6 -23181.5 1605 -195.817 -502.59 539.389 
2009.5 1
10202600 39745.5 -22732.3 1594.9 -68.6117 903.823 906.423 
2010 1
10202600 39762.5 -22823.6 1606.7 34.0681 -182.966 186.111 
2010.5 1
10202600 39801.8 -22920.8 1600 77.8218 -192.475 207.613 
2011 1
10202600 39817.4 -23019.4 1581.2 30.7692 -194.477 196.896 
2011.5 1
10202600 40223.2 -23350.8 1575.7 823.124 -672.211 1062.73 
2012 1
10202600 40394.2 -23550.6 1571.3 345.455 -403.636 531.283 
2012.5 1
10202600 40547.3 -23442.5 1550.6 317.635 224.274 388.832 
2013 1
10202600 40344.1 -23623.4 1535.91 -399.232 -355.331 534.459 
2013.5 1
10202600 40060.7 -23788 1521.9 -540.822 -314.192 625.464 
2014 1
10202600 40031.8 -23771 1507.6 -58.9796 34.6939 68.427 
2014.5 1
10202600 39943.5 -23624.5 1486.55 -176.157 292.506 341.454 
2015 1
10202600 39856.4 -23437.3 1474.2 -174.291 374.309 412.898 
2015.5 1
10202600 39839 -23492.9 1493.8 -35.0806 -112.097 117.458 
2016 1
10202600 39851.2 -23468.5 1489.64 24.2666 48.6961 54.4075 
2016.5 1
10202600 39923.7 -23564.5 1486.13 148.84 -197.15 247.025 
2017 1
10202600 40123 -23197.5 1485.6 399.466 735.337 836.836 
2017.5 1
10202600 40039.3 -23075.3 1494.13 -168.005 245.382 297.385 
2018 1
10202600 39943.6 -23172.5 1481.75 -191.118 -193.945 272.288 
2018.5 1
10202600 39899.1 -23289.7 1504.8 -87.0515 -229.354 245.319 
2019 1
10202600 39940.5 -23595.4 1496.3 84.3177 -622.607 628.29 
2019.5 1
10202600 40084.8 -23890.8 1479.8 292.698 -599.189 666.858 
2020 1
10202600 40250.6 -23964.6 1477.3 335.628 -149.393 367.374 
2020.5 1
10202600 40436.5 -23856.2 1474.1 371.8 216.8 430.392 
2021 1
10202600 40382 -23714.7 1463.8 -107.708 279.644 299.67 
2021.5 1
10202600 40354.8 -23694.7 1452.9 -54.509 40.0802 67.6583 
2022 1
10202600 40386 -23559.6 1464.8 62.0278 268.588 275.658 
2022.5 1
10202600 40542.4 -23211.4 1472.27 303.619 676.187 741.224 
2023 1
10202600 40667.8 -23102.8 1505.6 243.566 210.803 322.121 
2023.5 1
10202600 40662.9 -23132.6 1535.22 -10.1679 -61.6057 62.4392 
2024 1
10202600 40309.6 -23124.1 1535.4 -736.019 17.6157 736.229 
2024.5 1
10202600 40167.4 -23157.5 1528 -283.832 -66.6667 291.557 
2025 1
10202600 40046.1 -23170.3 1523.8 -241.633 -25.498 242.975 
2025.5 1
10202600 39986.8 -23225.3 1519.9 -117.659 -109.127 160.475 
2026 1
10202600 39845.7 -23434 1512 -272.341 -402.896 486.307 
2026.5 1
10202600 39813.1 -23637.8 1506.7 -64.6085 -403.564 408.703 
2027 1
10202600 39883.8 -23544.1 1496.2 145.175 192.402 241.028 
2027.5 1
10202600 39849.4 -23433.9 1486 -70.6365 226.283 237.052 
2028 1
10202600 39654.8 -23758.3 1483.4 -393.131 -655.354 764.225 
2028.5 1
10202600 39341.8 -23923.2 1483.5 -617.357 -325.247 697.793 
2029 1
10202600 39247.2 -23958.7 1483 -183.369 -68.8513 195.869 
2029.5 1
10202600 39181.2 -23964.1 1483 -132.983 -10.8545 133.425 
2030 1
10202600 39354.6 -23729.6 1483 359.705 486.538 605.067 
2030.5 1
10202600 39150.8 -23857.4 1483 -404.365 -253.571 477.294 
2031 1
10202600 38997.9 -23884.4 1483 -302.772 -53.4653 307.457 
2031.5 1
10202600 39034.9 -23813.1 1483 73.5586 141.75 159.699 
2032 1
10202600 38960.5 -23690.2 1483 -142.529 235.441 275.221 
2032.5 1
10202600 38887.3 -23328.9 1483.22 -152.431 752.731 768.01 
2033 1
10202600 38872.1 -22860.4 1498.8 -31.3443 963.969 964.478 
2033.5 1
10202600 38707.2 -22527.6 1495.9 -314.095 633.905 707.454 
2034 1
10202600 38576 -22496.6 1515.67 -266.126 62.9705 273.474 
2034.5 1
10202600 38477.1 -22695.9 1539.2 -194.685 -392.41 438.05 
2035 1
10202600 38455.8 -22902.4 1543.67 -42.7299 -413.917 416.116 
2035.5 1
10202600 38571.6 -23012.2 1531.44 234.843 -222.673 323.627 
2036 1
10202600 38647.8 -23015.1 1536.7 149.206 -5.63166 149.313 
2036.5 1
10202600 38689.1 -22974.1 1559.56 82.6222 81.9778 116.391 
2037 1
10202600 38659.2 -22920.9 1601.9 -60.4265 107.497 123.317 
2037.5 1
10202600 38663.9 -22848.6 1608.11 9.56916 147.642 147.952 
2038 1
10202600 38582.5 -22548.7 1629.2 -164.091 604.547 626.421 
2038.5 1
10202600 38554.6 -22443.5 1628.6 -54.8134 206.68 213.825 
2039 1
10202600 38537.9 -22429.1 1634 -33.0693 28.5149 43.6655 
2039.5 1
10202600 38533.7 -22598.9 1638.78 -8.76467 -351.53 351.639 
2040 1
10202600 38500.8 -22620.9 1635.3 -65.9973 -44.199 79.4305 
2040.5 1
10202600 38465.6 -22565.1 1638.3 -66.9202 106.084 125.427 
2041 1
10202600 38483.7 -22599.9 1638.7 36.8635 -70.8758 79.8893 
2041.5 1
10202600 38517.2 -22678.7 1631.8 66.2055 -155.731 169.22 
2042 1
10202600 38624.7 -22602 1632.67 220.219 157.172 270.554 
2042.5 1
10202600 38567.2 -22732 1636.7 -120.223 -271.967 297.354 
2043 1
10202600 38503.4 -22657.1 1630.45 -122.527 143.779 188.906 
2043.5 1
10202600 38491.7 -22556.1 1635.4 -22.7805 197.248 198.559 
2044 1
10202600 38491.6 -22513.7 1633.78 -0.286596 84.1931 84.1936 
2044.5 1
10202600 38575 -22550.2 1630.7 166.889 -73.0667 182.183 
2045 1
10202600 38630.3 -22599.2 1628.11 111.785 -99.0348 149.344 
2045.5 1
10202600 38656.4 -22568.5 1632 52.8736 62.3169 81.7252 
2046 1
10202600 38642.2 -22667 1631 -28.2426 -196.215 198.237 
2046.5 1
10202600 38556.8 -22654.9 1629.33 -176.904 25.0748 178.672 
2047 1
10202600 38533.4 -22746.9 1621.8 -45.4821 -179.01 184.698 
2047.5 1
10202600 38750.9 -22630.7 1625.44 436.725 233.4 495.181 
2048 1
10202600 38937 -22516.8 1634.67 383.734 234.822 449.882 
2048.5 1
10202600 38946.2 -22418.6 1630.4 17.4573 186.296 187.112 
2049 1
10202600 39004.8 -22337.8 1630 113.965 157.242 194.198 
2049.5 1
10202600 38955.3 -22339.8 1627.11 -103.224 -4.17537 103.309 
2050 1
10202600 38870.6 -22454.6 1624.8 -168.792 -228.73 284.267 
2050.5 1
10202600 38776 -22695.3 1623.67 -191.886 -488.303 524.652 
2051 1
10202600 38709.5 -22723.3 1632.9 -132.735 -55.8217 143.995 
2051.5 1
10202600 38626.1 -22671.7 1638 -165.454 102.447 194.603 
2052 1
10202600 38568.1 -22675.9 1630.4 -115.791 -8.44977 116.099 
2052.5 1
10202600 38542.1 -22675.2 1625.67 -51.1592 1.33421 51.1766 
2053 1
10202600 38538.6 -22577.1 1627.44 -7.42287 204.825 204.959 
2053.5 1
10202600 38537.1 -22481.5 1620.9 -2.89951 190.46 190.482 
2054 1
10202600 38517.3 -22527.5 1622.1 -38.4466 -89.3204 97.2434 
2054.5 1
10202600 38529.2 -22621.8 1623 23.6084 -186.689 188.175 
2055 1
10202600 38584.3 -22685.4 1633.33 115.055 -132.916 175.796 
2055.5 1
10202600 38650.6 -22726.1 1637.7 131.743 -80.8262 154.561 
2056 1
10202600 38703.4 -22788.2 1636.22 104.23 -122.529 160.864 
2056.5 1
10202600 38742.9 -22863.9 1619.56 79.8471 -153.171 172.734 
2057 1
10202600 38789.3 -22864.1 1572.5 90.294 -0.410722 90.2949 
2057.5 1
10202600 38788.4 -22899.3 1523.44 -1.73893 -71.6125 71.6336 
2058 1
10202600 38785 -22763.1 1519.1 -6.86144 271.381 271.468 
2058.5 1
10202600 38661.3 -22510.7 1576.67 -243.438 496.916 553.342 
2059 1
10202600 38638.1 -22428 1593.22 -47.9798 170.799 177.41 
2059.5 1
10202600 38736.9 -22367 1614.33 198.349 122.49 233.122 
2060 1
10202600 38895.8 -22450.1 1621.4 309.166 -161.673 348.886 
2060.5 1
10202600 38875.9 -22466.9 1617.78 -39.902 -33.6451 52.1935 
2061 1
10202600 38837 -22508.9 1613.78 -81.3575 -87.8661 119.748 
2061.5 1
10202600 38564.9 -22630.7 1622.22 -555.329 -248.526 608.404 
2062 1
10202600 38529.8 -22764.8 1626.22 -67.3918 -257.411 266.087 
2062.5 1
10202600 38676.7 -22785.1 1622.56 295.551 -40.9121 298.369 
2063 1
10202600 38916.3 -22558.6 1624.8 466.213 440.683 641.526 
2063.5 1
10202600 38973.1 -22537.9 1622.33 112.275 40.931 119.503 
2064 1
10202600 39048.3 -22671.4 1618 152.581 -270.904 310.917 
2064.5 1
10202600 38834.6 -22756.2 1607.89 -438.969 -174.082 472.227 
2065 1
10202600 38612.5 -22725.3 1606.6 -438.845 61.1111 443.08 
2065.5 1
10202600 38559.3 -22685.1 1613.44 -102.244 77.2863 128.168 
2066 1
10202600 38485.6 -22621.8 1613.22 -152.433 130.854 200.895 
2066.5 1
10202600 38484.7 -22578.2 1611.78 -1.848 90.5521 90.5709 
2067 1
10202600 38525.5 -22554 1614.4 80.3806 47.6815 93.4589 
2067.5 1
10202600 38573.9 -22625.1 1615.33 95.2537 -139.983 169.317 
2068 1
10202600 38559.1 -22679.2 1612.8 -29.5778 -108.178 112.148 
2068.5 1
10202600 38557.9 -22734.1 1612.44 -2.37939 -107.88 107.907 
2069 1
10202600 38604.2 -22716.1 1610.33 96.9317 37.6569 103.989 
2069.5 1
10202600 38642.1 -22610.1 1614.1 74.5626 208.683 221.604 
2070 1
10202600 38590.1 -22510.7 1620.22 -100.559 192.328 217.03 
2070.5 1
10202600 38647.8 -22512 1613.4 116.779 -2.69905 116.81 
2071 1
10202600 38906.1 -22578.7 1607.11 534.806 -138.026 552.33 
2071.5 1
10202600 38952.9 -22620.8 1602.9 93.5778 -84.2667 125.927 
2072 1
10202600 38967.6 -22648.9 1596.7 28.7109 -54.8828 61.939 
2072.5 1
10202600 38922.8 -22677.7 1595.33 -91.1021 -58.4688 108.251 
2073 1
10202600 38940.3 -22701 1592.7 35.9062 -47.8142 59.7951 
2073.5 1
10202600 38978.7 -22549.8 1606.4 74.4186 293.023 302.326 
2074 1
10202600 38929.4 -22428.8 1608.89 -96.9598 238.233 257.208 
2074.5 1
10202600 38748.5 -22433.7 1608.7 -366.284 -9.96401 366.42 
2075 1
10202600 38591.9 -22483.9 1605.2 -304.078 -97.4757 319.319 
2075.5 1
10202600 38538.4 -22508.9 1612.78 -110.674 -51.7368 122.17 
2076 1
10202600 38541.4 -22598.6 1611.8 6.10652 -185.354 185.454 
2076.5 1
10202600 38853.8 -22606.2 1605.91 601.962 -14.6085 602.139 
2077 1
10202600 38976.1 -22635.2 1610 246.006 -58.4873 252.863 
2077.5 1
10202600 38993.5 -22621.4 1618.36 33.3421 26.6533 42.686 
2078 1
10202600 38997.9 -22700.9 1615.09 9.03559 -161.35 161.603 
2078.5 1
10202600 38944.8 -22713 1616 -107.726 -24.5252 110.483 
2079 1
10202600 38875.8 -22804.4 1608.33 -138.321 -183.255 229.598 
2079.5 1
10202600 39045.6 -22673.5 1599.4 345.87 266.689 436.749 
2080 1
10202600 38905.4 -22594.9 1616.4 -270.135 151.445 309.691 
2080.5 1
10202600 38684.4 -22539.3 1621 -447.278 112.483 461.205 
2081 1
10202600 38653.9 -22469.8 1616.1 -62.4631 142.195 155.31 
2081.5 1
10202600 38606.1 -22406.3 1609.9 -93.9096 124.754 156.15 
2082 1
10202600 38661.3 -22407.9 1617.56 111.582 -3.20988 111.629 
2082.5 1
10202600 38607.6 -22481.8 1617.44 -112.271 -154.257 190.787 
2083 1
10202600 38580.4 -22558.7 1616.1 -53.5613 -151.72 160.897 
2083.5 1
10202600 38594.9 -22532.7 1609 27.7247 49.7132 56.9215 
2084 1
10202600 38614.8 -22439.3 1617.44 39.6762 186.361 190.537 
2084.5 1
10202600 38627.4 -22344.7 1619.11 26.8362 200.565 202.352 
2085 1
10202600 38732 -22488.2 1612.2 207.041 -284.224 351.638 
2085.5 1
10202600 38888.1 -22644.3 1608.6 301.934 -301.934 426.999 
2086 1
10202600 38908 -22684 1613.67 40.3651 -80.5274 90.0778 
2086.5 1
10202600 38922.5 -22652.9 1620 29.8354 63.9918 70.6052 
2087 1
10202600 38989.5 -22685.2 1609.2 127.376 -61.4068 141.406 
2087.5 1
10202600 38988.8 -22634 1604 -1.44734 102.605 102.615 
2088 1
10202600 38975.8 -22521.2 1615.2 -26.7583 232.577 234.112 
2088.5 1
10202600 38738.2 -22772.2 1597 -457.803 -483.622 665.939 
2089 1
10202600 38547.3 -23040.8 1571.56 -380.971 -536.083 657.666 
2089.5 1
10202600 38658 -23024.7 1564.78 234.463 34.1337 236.935 
2090 1
10202600 38696.6 -22842.8 1576.5 76.7396 361.564 369.618 
2090.5 1
10202600 38821 -22514.2 1615.5 240.619 635.59 679.612 
2091 1
10202600 39021.1 -22565.6 1610.56 401.83 -103.124 414.851 
2091.5 1
10202600 39030.1 -22583.3 1624.2 18.1228 -35.7751 40.1035 
2092 1
10202600 38951.6 -22722.9 1620.33 -156.463 -278.066 319.063 
2092.5 1
10202600 38828.8 -22785.7 1624.2 -248.997 -127.406 279.699 
2093 1
10202600 38660.5 -22695.5 1610.3 -333.267 178.614 378.114 
2093.5 1
10202600 38609.8 -22588.5 1610.4 -99.8032 210.63 233.079 
2094 1
10202600 38712.6 -22556.7 1609.89 209.705 64.966 219.538 
2094.5 1
10202600 38646.7 -22635 1599.3 -134.399 -159.864 208.853 
2095 1
10202600 38576.1 -22642.2 1602.2 -135.769 -13.8462 136.473 
2095.5 1
10202600 38518.6 -22632.7 1613.44 -116.487 19.2982 118.074 
2096 1
10202600 38786.5 -22606.9 1616.6 533.754 51.328 536.216 
2096.5 1
10202600 38886.2 -22475.6 1617.6 194.727 256.445 321.998 
2097 1
10202600 38940.3 -22475.4 1621.5 106.078 0.392157 106.079 
2097.5 1
10202600 39008.6 -22476.2 1617.22 142.199 -1.71296 142.209 
2098 1
10202600 39013 -22488.4 1612.91 8.92459 -24.3803 25.9625 
2098.5 1
10202600 38965.8 -22466.3 1619.89 -94.2559 43.9727 104.009 
2099 1
10202600 38988.2 -22552 1620.7 45.3891 -173.414 179.256 
2099.5 1
10202600 38920.2 -22838.3 1612.2 -134.653 -566.931 582.702 
2100 1
10202600 38795 -22868.9 1609.4 -246.457 -60.2362 253.711 
2100.5 1
10202600 38666.9 -22883 1614.4 -249.222 -27.4319 250.727 
2101 1
10202600 38664.3 -22860.7 1618.2 -5.30612 45.5102 45.8185 
2101.5 1
10202600 38679.3 -23010.6 1554.5 31.0559 -310.352 311.902 
2102 1
10202600 38737 -23038.3 1488.4 111.175 -53.3719 123.323 
2102.5 1
10202600 38934.6 -22892.9 1506.44 407.331 299.817 505.775 
2103 1
10202600 38935.7 -22724 1531 2.31201 341.19 341.198 
2103.5 1
10202600 38964.5 -22446.3 1531.4 57.6 555.4 558.379 
2104 1
10202600 39014.4 -22429.3 1523.8 100 34.0681 105.644 
2104.5 1
10202600 39229.7 -22593.1 1513.89 434.882 -330.932 546.478 
2105 1
10202600 39641.3 -22769.8 1552.3 833.266 -357.67 906.785 
2105.5 1
10202600 39697.1 -22701.9 1631.1 108.14 131.589 170.323 
2106 1
10202600 39785.6 -22638.3 1639.56 177.266 127.388 218.291 
2106.5 1
10202600 39904.1 -22565.3 1637.3 238.52 146.948 280.153 
2107 1
10202600 39904.7 -22593.4 1635.22 1.11329 -55.2936 55.3048 
2107.5 1
10202600 40074.2 -22996.7 1627.7 345.282 -821.294 890.923 
2108 1
10202600 40177.1 -23397.4 1595.33 207.482 -807.953 834.168 
2108.5 1
10202600 40194.3 -23421.1 1566.6 35.2955 -48.574 60.0434 
2109 1
10202600 40238.6 -23528.8 1545.4 87.0334 -211.591 228.792 
2109.5 1
10202600 40249 -23624.1 1543.78 20.7171 -189.863 190.99 
2110 1
10202600 40372.2 -23674.7 1543 251.429 -103.243 271.8 
2110.5 1
10202600 40386.8 -23520.1 1542.9 28.6275 303.137 304.486 
2111 1
10202600 40414.7 -23078.2 1542.9 54.7059 866.471 868.196 
2111.5 1
10202600 40507.7 -22854 1542.5 184.524 444.841 481.594 
2112 1
10202600 40603.1 -22792.4 1542 191.205 123.358 227.544 
2112.5 1
10202600 40672.3 -22847.8 1542 142.364 -113.9 182.321 
2113 1
10202600 40687.9 -22821.8 1542 30.5882 50.9804 59.4528 
2113.5 1
10202600 40678.9 -22796.6 1542 -18.2043 50.9989 54.1505 
2114 1
10202600 40710.5 -22845.9 1542 62.9703 -98.2957 116.736 
2114.5 1
10202600 40717.4 -22839.5 1542 13.3205 12.3552 18.1683 
2115 1
10202600 40658.7 -22688.4 1542 -117.467 302.111 324.144 
2115.5 1
10202600 40634.1 -22600.6 1542 -51.5873 184.641 191.712 
2116 1
10202600 40404.1 -22753 1542 -460.944 -305.5 552.992 
2116.5 1
10202600 40476.7 -22899.4 1542 139.615 -281.538 314.255 
2117 1
10202600 40382.4 -22943.3 1541.56 -193.941 -90.3978 213.974 
2117.5 1
10202600 40037.7 -22970.4 1537.5 -695.049 -54.5699 697.188 
2118 1
10202600 39739.3 -23247.6 1535.3 -588.56 -546.746 803.327 
2118.5 1
10202600 39721.4 -23295.9 1521.5 -35.167 -94.8919 101.199 
2119 1
10202600 39669.9 -23237.6 1505 -103.436 117.158 156.285 
2119.5 1
10202600 39683.9 -23129.6 1494.5 28.0784 216.344 218.158 
2120 1
10202600 39596.7 -23120.3 1487.33 -170.378 18.099 171.336 
2120.5 1
10202600 39223.4 -23582.2 1491 -779.17 -964.277 1239.73 
2121 1
10202600 39111.6 -23876.9 1489.8 -225.948 -595.309 636.746 
2121.5 1
10202600 38938.1 -24001.6 1489.89 -341.514 -245.385 420.53 
2122 1
10202600 38932.1 -23799.4 1490 -12.2927 413.406 413.589 
2122.5 1
10202600 39010.8 -23632.5 1490 151.931 322.201 356.225 
2123 1
10202600 39124.4 -23354 1476.89 231.927 568.367 613.866 
2123.5 1
10202600 39312.8 -23081.2 1459.7 378.985 548.893 667.018 
2124 1
10202600 39188.8 -23174.6 1459.5 -239.845 -180.658 300.271 
2124.5 1
10202600 39184.1 -23304.5 1464 -9.23379 -255.206 255.373 
2125 1
10202600 39102.1 -23491.7 1464 -168.01 -383.538 418.723 
2125.5 1
10202600 39147.2 -23690.2 1464 91.4582 -402.705 412.959 
2126 1
10202600 39155.2 -23789.4 1464 16.2723 -201.307 201.964 
2126.5 1
10202600 39183.5 -23873.9 1464 57.0116 -170.273 179.564 
2127 1
10202600 39151.2 -23897.4 1464 -65.2076 -47.5645 80.712 
2127.5 1
10202600 38993.3 -23980.2 1464 -315.844 -165.511 356.583 
2128 1
10202600 38943.6 -23717.1 1464 -96.1315 508.897 517.898 
