# Supplementary material for: Intrinsic group behaviour II: On the dependence of triad spatial dynamics on social and personal features; and on the effect of social interaction on small group dynamics
Source: PLoS One. 2019 Dec 3;14(12):e0225704. doi: 10.1371/journal.pone.0225704 (PMC6890182; doi:10.1371/journal.pone.0225704)
Supplement: S1 Data Set — (ZIP) [file pone.0225704.s001.zip › set_2_int/group_traj_dyad_int/traj_2_0217_37.dat]

2 10184602 10201600 0 0 0 1 0 1 0 20 20 20 1622.4 1676.74 1568.05 
1726.5 1
10184602 42191.8 -17316.3 1411.83 0 0 0 
1727 1
10184602 42010.6 -17379.9 1400.33 -432.644 -151.684 458.463 
1727.5 1
10184602 42141.9 -17408.7 1394.89 268.575 -58.8503 274.947 
1728 1
10184602 42370.9 -17343 1400.12 479.05 137.378 498.359 
1728.5 1
10184602 42401.2 -17431.2 1394.1 60.2883 -175.348 185.423 
1729 1
10184602 42426.4 -17434.9 1410.44 48.2685 -7.05333 48.7812 
1729.5 1
10184602 42425.7 -17391.6 1440 -1.58407 88.2553 88.2695 
1730 1
10184602 42376.3 -17538 1445.11 -102.778 -305.093 321.939 
1730.5 1
10184602 42110.9 -17542.9 1433.89 -539.521 -9.93677 539.613 
1731 1
10184602 41908.7 -17425.8 1422.78 -404.444 234.222 467.371 
1731.5 1
10184602 41869.9 -17429.7 1425.8 -74.8391 -7.57186 75.2212 
1732 1
10184602 42205.9 -17535.6 1420.89 641.2 -202.014 672.27 
1732.5 1
10184602 42386.3 -17506.8 1429.78 369.763 58.9709 374.436 
1733 1
10184602 42322.6 -17550.2 1433.67 -130.425 -88.8434 157.809 
1733.5 1
10184602 42341.1 -17408.7 1435.44 38.2589 291.867 294.364 
1734 1
10184602 42511.2 -17339.7 1433.2 330.27 133.916 356.387 
1734.5 1
10184602 42490.9 -17421.8 1437.33 -38.9849 -157.539 162.291 
1735 1
10184602 42267.8 -17626 1448.67 -452.558 -414.244 613.52 
1735.5 1
10184602 41960.6 -17383.4 1446.22 -624.435 492.999 795.593 
1736 1
10184602 41857.3 -17277.7 1446.56 -211.521 216.758 302.861 
1736.5 1
10184602 41914 -17445.2 1449.22 115.646 -341.95 360.976 
1737 1
10184602 41921 -17517.9 1446.9 13.4357 -139.497 140.142 
1737.5 1
10184602 42100.7 -17334.7 1447.44 348.191 355.103 497.328 
1738 1
10184602 42010 -17058.8 1447.33 -187.328 570.018 600.011 
1738.5 1
10184602 41858 -16756.6 1447.44 -310.838 618.041 691.806 
1739 1
10184602 41724.7 -16575.6 1447 -273.224 370.902 460.673 
1739.5 1
10184602 41644.6 -16584.7 1447 -157.699 -17.9353 158.716 
1740 1
10184602 41533.4 -16512.7 1447 -224.014 145.161 266.935 
1740.5 1
10184602 41501 -16684.2 1447 -65.0189 -343.799 349.893 
1741 1
10184602 41362.9 -17009.9 1447 -270.784 -638.584 693.623 
1741.5 1
10184602 41288.6 -17107.6 1447 -148.097 -194.533 244.491 
1742 1
10184602 41272.7 -17147.3 1447 -31.7778 -79.5556 85.6675 
1742.5 1
10184602 41359.7 -16933.9 1447 173.028 424.321 458.243 
1743 1
10184602 41356.2 -16644.4 1447 -6.80583 566.449 566.49 
1743.5 1
10184602 41332.2 -16506 1447 -48.9796 282.54 286.754 
1744 1
10184602 41479.6 -16426.7 1447 301.913 162.568 342.899 
1744.5 1
10184602 41537 -16415.6 1447 116.284 22.4921 118.44 
1745 1
10184602 41401.4 -16581.6 1447 -264.327 -323.673 417.892 
1745.5 1
10184602 41168.3 -16884.6 1447 -445.634 -579.265 730.847 
1746 1
10184602 41070.1 -17038.6 1447 -198.029 -310.484 368.26 
1746.5 1
10184602 41018.1 -17093 1447 -107.438 -112.489 155.553 
1747 1
10184602 40936.9 -16798.1 1447 -160.18 581.657 603.309 
1747.5 1
10184602 40714 -16638.8 1447 -438.78 313.626 539.341 
1748 1
10184602 40620.6 -16592 1447 -189.928 95.0768 212.396 
1748.5 1
10184602 40442 -16767.9 1445.44 -362.182 -356.773 508.392 
1749 1
10184602 40330.3 -16850.9 1444.89 -225.589 -167.677 281.08 
1749.5 1
10184602 40322.9 -16747.4 1437.56 -14.8001 205.655 206.187 
1750 1
10184602 40325.1 -16599.7 1432.22 4.51671 300.361 300.395 
1750.5 1
10184602 40208.3 -16404.7 1432 -235.915 393.939 459.178 
1751 1
10184602 40282.6 -16599.8 1424.89 150.247 -394.962 422.574 
1751.5 1
10184602 40241.3 -16860.7 1417.11 -81.4668 -515.591 521.987 
1752 1
10184602 40089 -16763 1414.33 -303.453 194.555 360.465 
1752.5 1
10184602 39683.9 -16792.9 1406.22 -794.336 -58.6057 796.495 
1753 1
10184602 39780.6 -16769.6 1391.33 193.333 46.6667 198.886 
1753.5 1
10184602 40364.8 -16653.6 1379.22 1152.31 228.797 1174.81 
1754 1
10184602 40480.8 -16705.3 1354.89 232 -103.556 254.062 
1754.5 1
10184602 40512.8 -16576 1341 64.257 259.705 267.537 
1755 1
10184602 40847.1 -16322.6 1342.56 679.539 515.131 852.721 
1755.5 1
10184602 41445.3 -16438.8 1343 1198.84 -232.91 1221.26 
1756 1
10184602 41901.9 -16710.1 1343 891.71 -529.948 1037.3 
1756.5 1
10184602 41879.7 -16758.6 1343 -44.4444 -96.8889 106.596 
1757 1
10184602 41824 -16679.8 1343 -112.458 159.147 194.871 
1757.5 1
10184602 41932.3 -16975.2 1358.33 214.521 -585.039 623.129 
1758 1
10184602 41832.9 -17106.1 1348.11 -196.531 -258.674 324.864 
1758.5 1
10184602 41709.2 -17143.9 1344.44 -239.664 -73.2127 250.597 
1759 1
10184602 41736.4 -17123.6 1343 55.5272 41.4394 69.2856 
1759.5 1
10184602 41721.9 -17218.6 1343 -30.8872 -202.411 204.754 
1760 1
10184602 41676.4 -17350.8 1343 -90.7075 -263.917 279.07 
1760.5 1
10184602 41518.8 -17100.9 1343 -310.367 491.907 581.636 
1761 1
10184602 41626.4 -16802.6 1343 211.526 586.117 623.118 
1761.5 1
10184602 41726 -16728.8 1343 200.313 148.446 249.322 
1762 1
10184602 41777.1 -16739.8 1343 103.884 -22.3577 106.263 
1762.5 1
10184602 41878.4 -16703.9 1343 205.962 72.9449 218.498 
1763 1
10184602 41919.9 -16675 1343 79.8758 55.6626 97.3575 
1763.5 1
10184602 41856.9 -16915.5 1343 -126.811 -483.903 500.243 
1764 1
10184602 41823.1 -17095.5 1343 -67.4152 -359.281 365.552 
1764.5 1
10184602 41831.1 -17111.1 1343 15.6162 -30.431 34.204 
1765 1
10184602 41805.9 -17223.7 1343 -50.8513 -226.927 232.554 
1765.5 1
10184602 41703.7 -17276.8 1343 -203.63 -105.799 229.475 
1766 1
10184602 41668.1 -16896 1343 -71.8294 769.248 772.594 
1766.5 1
10184602 41619.6 -16737.4 1343 -99.9086 326.246 341.201 
1767 1
10184602 41660.2 -16653.4 1343 82.6558 170.732 189.687 
1767.5 1
10184602 41730.6 -16680.6 1343 137.639 -53.055 147.51 
1768 1
10184602 41778.1 -16674.7 1343 94.3563 11.6843 95.077 
1768.5 1
10184602 41744.2 -16628.6 1343 -66.7104 90.7699 112.647 
1769 1
10184602 41684.7 -17039.8 1343 -118.401 -817.539 826.068 
1769.5 1
10184602 41474.2 -17156.1 1343 -414.261 -229.003 473.344 
1770 1
10184602 41356 -17182.5 1343 -243.256 -54.2981 249.242 
1770.5 1
10184602 41193.6 -17055.1 1343 -341.988 268.187 434.604 
1771 1
10184602 40579.6 -16707.6 1343 -1215.84 688.229 1397.11 
1771.5 1
10184602 40245.2 -16570.3 1338.7 -649.234 266.516 701.809 
1772 1
10184602 40266.4 -16567.1 1331.56 41.0918 6.16806 41.5521 
1772.5 1
10184602 40545.8 -16338.8 1335 568.907 465.037 734.789 
1773 1
10184602 40602.2 -16323.8 1335 117.105 31.1203 121.169 
1773.5 1
10184602 40417.4 -16564.8 1329 -371.04 -483.936 609.807 
1774 1
10184602 40554.8 -16808.4 1319.11 273.572 -485.392 557.178 
1774.5 1
10184602 40727.4 -16638 1319.11 344.644 340.208 484.274 
1775 1
10184602 40981.8 -16570 1320 516.938 138.211 535.095 
1775.5 1
10184602 40982.1 -16548.1 1320 0.617284 41.954 41.9586 
1776 1
10184602 41091.4 -16473.3 1320 213.477 146.094 258.681 
1776.5 1
10184602 40695.8 -16471.4 1320 -805.666 3.94371 805.675 
1777 1
10184602 40133.6 -16776 1312.17 -1113.34 -603.24 1266.26 
1777.5 1
10184602 39880.3 -16661.4 1298.5 -520.089 235.318 570.848 
1778 1
10184602 39328.1 -16558.7 1275 -1155.23 214.854 1175.04 
1778.5 1
10184602 39041.5 -16610.5 1252.6 -549.042 -99.2337 557.938 
1779 1
10184602 38958.1 -16732.9 1223.89 -168.123 -246.752 298.583 
1779.5 1
10184602 38935.7 -16779.7 1178.8 -45.0022 -93.9982 104.215 
1780 1
10184602 38926.9 -16849.1 1145.67 -17.4477 -137.448 138.551 
1780.5 1
10184602 39029.3 -16788.1 1115.1 201.201 119.865 234.199 
1781 1
10184602 39076.2 -16862.1 1111.44 95.5646 -150.735 178.476 
1781.5 1
10184602 39127.5 -16904.6 1104.7 101.742 -84.3034 132.13 
1782 1
10184602 39237.8 -16957.9 1102.56 214.548 -103.675 238.284 
1782.5 1
10184602 39263.8 -16693.8 1091 54.0541 549.088 551.742 
1783 1
10184602 39288.5 -16446 1076.1 48.4749 485.839 488.251 
1783.5 1
10184602 39708.9 -16250 1073 829.169 386.588 914.862 
1784 1
10184602 40048.8 -16706.3 1070.22 720.104 -966.808 1205.52 
1784.5 1
10184602 40276.4 -16978.6 1065.5 448.959 -537.015 699.964 
1785 1
10184602 40889.8 -17123 1067 1191.02 -280.388 1223.58 
1785.5 1
10184602 40638.2 -16531.3 1067 -525.168 1235.21 1342.22 
1786 1
10184602 39517.3 -16589.6 1066.1 -2202.2 -114.473 2205.18 
1786.5 1
10184602 39157.1 -16793 1059.22 -718.94 -405.988 825.652 
1787 1
10184602 39075.7 -16721 1057.3 -162.497 143.713 216.93 
1787.5 1
10184602 38998.6 -16676.1 1043.44 -156.163 90.8682 180.676 
1788 1
10184602 39080.1 -16765 1023.2 165.741 -180.668 245.176 
1788.5 1
10184602 39131.6 -16798.9 1048.1 97.1698 -63.9623 116.332 
1789 1
10184602 39142.7 -16812.3 1030.78 22.1777 -26.9205 34.8793 
1789.5 1
10184602 39205.3 -16816.8 1014 131.377 -9.31749 131.707 
1790 1
10184602 39281.7 -16842.6 1005.8 151.221 -51.1331 159.632 
1790.5 1
10184602 39321.6 -16929.2 995.3 77.176 -167.505 184.429 
1791 1
10184602 39324.9 -16940.9 991 6.65767 -23.6617 24.5805 
1791.5 1
10184602 39339 -16570.1 977.8 28.9162 759.813 760.363 
1792 1
10184602 39297.2 -16415.2 971.333 -83.3888 309.137 320.187 
1792.5 1
10184602 39163.1 -16441.7 970.9 -277.112 -54.7062 282.46 
1793 1
10184602 39214.3 -16762.2 959 101.992 -638.446 646.542 
1793.5 1
10184602 39100.8 -16858.5 944.9 -217.85 -184.837 285.698 
1794 1
10184602 39195.2 -16777.1 968 189.984 163.76 250.822 
1794.5 1
10184602 39117.6 -16577.7 998.9 -158.737 407.794 437.599 
1795 1
10184602 39123.8 -16562.6 983.111 12.5056 30.6568 33.1093 
1795.5 1
10184602 39143.3 -16522.1 977.5 38.5054 79.794 88.5988 
1796 1
10184602 39263.4 -16393.9 983.111 236.971 252.882 346.561 
1796.5 1
10184602 39454.4 -16429.3 982.4 374.423 -69.4336 380.806 
1797 1
10184602 39415.2 -16634.1 992.333 -77.4264 -404.765 412.104 
1797.5 1
10184602 39401 -16807.3 985.6 -28.7899 -350.585 351.765 
1798 1
10184602 39439.2 -16921.3 982.222 75.6876 -225.809 238.156 
1798.5 1
10184602 39486.2 -16630.1 978.889 98.3264 609.252 617.135 
1799 1
10184602 39512.7 -16461.2 976.4 52.1216 332.502 336.563 
1799.5 1
10184602 39488.6 -16642.6 976.111 -48.0965 -361.266 364.454 
1800 1
10184602 39292.2 -16755.2 972.556 -403.978 -231.824 465.769 
1800.5 1
10184602 39169.9 -16901.7 970 -237.981 -284.976 371.277 
1801 1
10184602 39235.3 -16869.4 973.667 129.828 63.9991 144.745 
1801.5 1
10184602 39234 -16816.7 979.4 -2.71003 107.204 107.238 
1802 1
10184602 39232.2 -16759 982.7 -3.4749 111.39 111.444 
1802.5 1
10184602 39275.7 -16804.3 986.111 89.8072 -93.6639 129.762 
1803 1
10184602 39132.4 -16818.4 980.1 -292.381 -28.7075 293.787 
1803.5 1
10184602 39091.7 -16653.3 971.2 -80.4348 326.285 336.053 
1804 1
10184602 39461 -16826.1 992.333 741.566 -347.01 818.741 
1804.5 1
10184602 39644.4 -16890.4 999.6 367.535 -128.835 389.462 
1805 1
10184602 39920.1 -16910.2 1016.44 552.527 -39.7239 553.953 
1805.5 1
10184602 40133 -16771.3 1009.1 421.562 275.094 503.38 
1806 1
10184602 40000.1 -16423.2 1004.5 -261.1 683.89 732.037 
1806.5 1
10184602 39836.3 -16386.9 1004.89 -334.218 74.1043 342.335 
1807 1
10184602 39917.6 -16713 1004.7 160.924 -645.765 665.514 
1807.5 1
10184602 40085.6 -16847.3 1001 326.127 -260.841 417.609 
1808 1
10184602 40314.4 -16922.7 997.1 466.078 -153.496 490.704 
1808.5 1
10184602 40273.7 -17036.4 994.8 -80.2761 -224.26 238.195 
1809 1
10184602 40417.3 -16883.1 993.111 288.42 307.809 421.821 
1809.5 1
10184602 40427.8 -16432.2 990.556 22.0347 951.242 951.498 
1810 1
10184602 39680.4 -16389.9 990.1 -1448.41 82.0198 1450.73 
1810.5 1
10184602 39216.6 -16837.1 994.778 -940.861 -907.122 1306.94 
1811 1
10184602 38841.5 -16662.3 1017.6 -770.135 358.955 849.68 
1811.5 1
10184602 38711.8 -16358.4 1031 -253.32 593.555 645.351 
1812 1
10184602 38965.4 -16627 1045 492.427 -521.553 717.288 
1812.5 1
10184602 39428.2 -16776.4 1040.67 929.362 -300.089 976.61 
1813 1
10184602 39518.9 -16821.4 1028.2 182.818 -90.6362 204.052 
1813.5 1
10184602 39727 -17021.4 1038.78 423.829 -407.422 587.898 
1814 1
10184602 39994.6 -17053.5 1037.8 543.902 -65.1536 547.791 
1814.5 1
10184602 40278.9 -16973.9 1035.33 560.728 157.024 582.299 
1815 1
10184602 40556.2 -16894.8 1033.8 556.85 158.813 579.054 
1815.5 1
10184602 40693.1 -16795.9 1033 272.731 197.034 336.459 
1816 1
10184602 40636.5 -16790.4 1033 -111.88 10.8476 112.404 
1816.5 2
10201600 44686.1 -19533.7 1676.86 0 0 0 
10184602 40750.1 -16844.1 1032.89 224.528 -106.148 248.355 
1817 2
10201600 44126.9 -19357.4 1693.33 -1259.58 397.004 1320.67 
10184602 40884.6 -16788.6 1032.89 269.969 111.557 292.11 
1817.5 2
10201600 43640.5 -19051.8 1726.2 -974.727 612.514 1151.2 
10184602 40815.8 -16651.8 1033 -137.787 274.059 306.747 
1818 2
10201600 42758.3 -18524 1716.22 -1767.87 1057.72 2060.13 
10184602 40525.9 -16526 1033 -580.984 252.104 633.324 
1818.5 2
10201600 42119.6 -18251.2 1647 -1254.88 535.953 1364.54 
10184602 40293.8 -16624.3 1030.5 -455.97 -193.124 495.183 
1819 2
10201600 41756.1 -18199.4 1591.44 -726.978 103.511 734.31 
10184602 40018.7 -16809.7 1025.78 -550.267 -370.733 663.503 
1819.5 2
10201600 41108.7 -18396.1 1510.5 -1287.1 -390.965 1345.17 
10184602 39351.8 -16688 1038.6 -1325.78 241.882 1347.66 
1820 2
10201600 40593.8 -18520.9 1463.11 -1050.86 -254.671 1081.28 
10184602 39079.1 -16684 1026.89 -556.508 8.16327 556.568 
1820.5 2
10201600 39966 -18543.3 1529.7 -1275.97 -45.551 1276.78 
10184602 39029 -16793.6 1014.4 -101.852 -222.764 244.944 
1821 2
10201600 39361.6 -18564.7 1549.9 -1160.08 -41.0749 1160.8 
10184602 38977.4 -16876.3 1026.1 -99.0403 -158.733 187.097 
1821.5 2
10201600 38726 -18457.4 1575.44 -1268.66 214.083 1286.6 
10184602 38639.8 -17295.8 1051.67 -673.897 -837.281 1074.79 
1822 2
10201600 37979.8 -18507.3 1610.78 -1541.78 -103.076 1545.22 
10184602 38023.9 -17508 1116.22 -1272.5 -438.476 1345.92 
1822.5 2
10201600 37138.3 -18429.2 1620.1 -1653.2 153.504 1660.31 
10184602 37466.4 -17571.7 1169 -1095.26 -125.147 1102.39 
1823 2
10201600 36308.2 -18323.1 1625 -1660.16 212.178 1673.66 
10184602 36835.4 -17541.4 1448.22 -1261.91 60.5111 1263.36 
1823.5 2
10201600 35757.9 -18177.8 1662 -1125.43 297.205 1164.01 
10184602 36054.1 -17416.6 1538 -1597.82 255.397 1618.1 
1824 2
10201600 35196.6 -18016.9 1662.44 -1107.17 317.335 1151.75 
10184602 35446.2 -17312.9 1560.44 -1198.99 204.471 1216.3 
1824.5 2
10201600 34576.7 -17858.7 1676.22 -1237.3 315.813 1276.97 
10184602 34794.7 -17189.7 1544.33 -1300.51 245.953 1323.56 
1825 2
10201600 33973.7 -17796.7 1640.11 -1208.42 124.248 1214.79 
10184602 34188.7 -17235.8 1526.89 -1214.43 -92.407 1217.94 
1825.5 2
10201600 33221.9 -17805.4 1609.44 -1518.74 -17.7329 1518.85 
10184602 33417.7 -17051.2 1475.89 -1557.58 372.84 1601.58 
1826 2
10201600 32496.7 -17762.6 1587.56 -1492.23 88.2487 1494.83 
10184602 32687 -16829.3 1406.78 -1503.43 456.562 1571.23 
1826.5 2
10201600 31822.2 -17586.2 1579.5 -1312.19 343.104 1356.31 
10184602 31899.1 -16637.6 1376.4 -1532.88 373.022 1577.61 
1827 2
10201600 30978 -17231 1530.56 -1688.4 710.4 1831.76 
10184602 31318.2 -16549.8 1434.67 -1161.76 175.644 1174.96 
1827.5 2
10201600 30125 -16956.1 1556.33 -1766.05 569.128 1855.48 
10184602 30639 -16371.7 1538.11 -1406.26 368.76 1453.8 
1828 2
10201600 29456.4 -16763.9 1691.11 -1323.87 380.638 1377.51 
10184602 30012.8 -16138.8 1587.56 -1240.04 461.166 1323.02 
1828.5 2
10201600 28925 -16665.6 1707.3 -1033.94 191.224 1051.47 
10184602 29454.8 -15950.5 1608.6 -1085.56 366.299 1145.69 
1829 2
10201600 28325.3 -16482.2 1744.22 -1164.4 356.073 1217.63 
10184602 28805.9 -15620.1 1594.33 -1260.02 641.532 1413.94 
1829.5 2
10201600 27727.4 -16281.3 1687.89 -1195.78 401.778 1261.47 
10184602 28122.9 -15515 1533.56 -1366 210.222 1382.08 
1830 2
10201600 27188 -15991.3 1637.11 -1098.66 590.631 1247.36 
10184602 27568.1 -15328.4 1522.67 -1129.89 379.95 1192.07 
1830.5 2
10201600 26580.1 -15704 1612.89 -1240.59 586.395 1372.2 
10184602 26861 -15009.7 1550.44 -1443.08 650.567 1582.95 
1831 2
10201600 25917.3 -15452.1 1638 -1358.15 516.166 1452.93 
10184602 26302.7 -14737.8 1578 -1144.13 557.149 1272.57 
1831.5 2
10201600 25364.4 -15160.4 1606.56 -1123.76 592.818 1270.54 
10184602 25760.8 -14491 1598.89 -1101.4 501.581 1210.23 
1832 2
10201600 24792.7 -14842.4 1676 -1095.3 609.281 1253.35 
10184602 25195.8 -14224.5 1569.3 -1082.33 510.536 1196.7 
1832.5 2
10201600 24321.1 -14618.6 1648.67 -921.072 437.196 1019.57 
10184602 24611 -13993.6 1523.33 -1142.19 451.063 1228.03 
1833 2
10201600 23677.9 -14415.2 1632.11 -1312.7 414.966 1376.73 
10184602 24003.6 -13738.3 1518.89 -1239.68 520.862 1344.66 
1833.5 2
10201600 23037.6 -14128.4 1618 -1298.85 581.699 1423.16 
10184602 23332.2 -13484.6 1510 -1361.73 514.762 1455.78 
1834 2
10201600 22337.7 -13829.9 1628.33 -1394.2 594.732 1515.75 
10184602 22670.8 -13282.7 1529.56 -1317.62 402.169 1377.63 
1834.5 2
10201600 21709.8 -13616.3 1665.4 -1228.7 417.982 1297.85 
10184602 22113.4 -13078.1 1588.2 -1090.76 400.326 1161.9 
1835 2
10201600 21111.9 -13399.3 1712.11 -1170.08 424.592 1244.74 
10184602 21565.7 -12783.6 1598.89 -1071.89 576.408 1217.04 
1835.5 2
10201600 20629.8 -13229.4 1715.89 -994.044 350.286 1053.96 
10184602 21086.7 -12448.6 1558.22 -987.629 690.722 1205.2 
1836 2
10201600 20225.2 -12999.3 1718.18 -801.18 455.786 921.754 
10184602 20689.2 -12255.5 1533.18 -787.099 382.198 874.986 
1836.5 2
10201600 19971.3 -12829.6 1692.92 -500.687 334.693 602.252 
10184602 20384.5 -12050.4 1539 -600.95 404.593 724.456 
1837 2
10201600 19408.2 -12335.6 1629.92 -1119.45 982.107 1489.2 
10184602 19721.6 -11635 1605.42 -1317.93 825.878 1555.31 
1837.5 2
10201600 18861.5 -11931.1 1694.82 -1132.08 837.458 1408.17 
10184602 19120 -11255.2 1622.09 -1245.51 786.373 1472.99 
1838 2
10201600 18486.3 -11581.2 1672.75 -756.293 705.324 1034.15 
10184602 18682.2 -10797.2 1565.17 -882.56 923.25 1277.22 
1838.5 2
10201600 17643.6 -11018 1590.3 -1699.06 1135.58 2043.61 
10184602 18092.1 -10273.3 1536.1 -1189.82 1056.35 1591.08 
1839 2
10201600 16678.9 -10515.5 1627.3 -1891.57 985.294 2132.8 
10184602 17408 -9716.4 1561.7 -1341.37 1091.96 1729.64 
1839.5 2
10201600 16129.1 -10003.8 1657.78 -1093.02 1017.34 1493.21 
10184602 16776.9 -9366.11 1594 -1254.69 696.399 1435 
1840 2
10201600 15704.8 -9434.1 1655.1 -850.323 1141.64 1423.51 
10184602 16335.6 -8966.6 1627.9 -884.346 800.623 1192.92 
1840.5 2
10201600 15194.9 -8992.89 1673.78 -997.869 863.427 1319.56 
10184602 15833.8 -8460.89 1640.78 -982.04 989.65 1394.21 
1841 2
10201600 14794.8 -8642.44 1663.33 -818.223 716.655 1087.7 
10184602 15379.1 -7995.89 1600.56 -929.789 950.92 1329.95 
1841.5 2
10201600 14271.1 -8150.33 1663.44 -1043.16 980.301 1431.49 
10184602 14937.1 -7471.22 1547.33 -880.478 1045.15 1366.6 
1842 2
10201600 13799.4 -7595 1645.5 -982.784 1156.94 1518.02 
10184602 14458 -6874.25 1516.5 -998.148 1243.69 1594.7 
1842.5 2
10201600 13277.7 -7157.56 1680 -1062.54 890.926 1386.63 
10184602 13971.9 -6430.44 1533.89 -990.043 903.881 1340.59 
1843 2
10201600 12834.6 -6744.44 1697.67 -860.41 802.157 1176.33 
10184602 13473.8 -5992.22 1570.56 -967.206 850.917 1288.23 
1843.5 2
10201600 12340.4 -6196.89 1662.78 -963.18 1067.36 1437.7 
10184602 12899.4 -5521.22 1567.22 -1119.56 918.129 1447.88 
1844 2
10201600 11720.1 -5639.44 1683.33 -1245.65 1119.37 1674.7 
10184602 12435.1 -5021.78 1542 -932.396 1002.9 1369.37 
1844.5 2
10201600 11188.2 -4762.11 1599.22 -1055.34 1740.74 2035.66 
10184602 11940.2 -4250.89 1487.22 -981.922 1529.54 1817.6 
1845 2
10201600 10824.4 -4244.67 1599.33 -740.892 1053.86 1288.23 
10184602 11532.7 -3820.67 1495.11 -830.052 876.216 1206.96 
1845.5 2
10201600 10513 -3690.56 1620.67 -634.306 1128.54 1294.58 
10184602 11145 -3266.33 1510.11 -789.545 1128.99 1377.68 
1846 2
10201600 10158 -3255.2 1680.8 -689.32 845.351 1090.77 
10184602 10744.6 -2730.3 1537.9 -777.476 1040.84 1299.16 
1846.5 2
10201600 9763.56 -2827 1687.89 -762.949 828.24 1126.09 
10184602 10377.1 -2240.67 1556.67 -710.81 947.066 1184.14 
1847 2
10201600 9430.12 -2267.38 1667.75 -712.458 1195.78 1391.94 
10184602 10065.9 -1733.75 1572 -665.034 1083.16 1271.02 
1847.5 2
10201600 9153.1 -1600.6 1633.4 -548.564 1320.35 1429.77 
10184602 9688.4 -1048 1557.2 -747.475 1357.92 1550.05 
1848 2
10201600 8836.44 -1049.33 1654.44 -624.567 1087.31 1253.93 
10184602 9279 -421.778 1530.89 -807.495 1235.15 1475.69 
1848.5 2
10201600 8414.8 -294.2 1565.7 -825.136 1477.76 1692.52 
10184602 8897.4 200 1483.7 -746.771 1216.79 1427.67 
1849 2
10201600 8013.33 327.667 1525.44 -785.649 1216.96 1448.53 
10184602 8663.33 801.333 1456.56 -458.056 1176.78 1262.78 
1849.5 2
10201600 7778.33 884.556 1484.33 -481.557 1141.17 1238.61 
10184602 8492 1477.67 1457.33 -351.093 1385.93 1429.71 
1850 2
10201600 7734.89 1483.56 1456.89 -90.3211 1245.32 1248.59 
10184602 8344.22 2122.22 1409.67 -307.23 1340.03 1374.8 
1850.5 2
10201600 7707.11 2287.67 1398 -55.8909 1617.93 1618.89 
10184602 8294.78 2764.44 1399.33 -99.4858 1292.2 1296.02 
1851 2
10201600 7510.5 2811.2 1379.3 -373.076 993.422 1061.17 
10184602 7934.2 3241.9 1398 -684.208 905.988 1135.32 
1851.5 2
10201600 7117.78 3198.78 1376.56 -770.044 759.956 1081.9 
10184602 7561.56 3468.11 1398 -730.675 443.551 854.766 
1852 2
10201600 6714.22 3822.56 1441.44 -815.264 1260.16 1500.88 
10184602 7195.44 4025.33 1409.78 -739.618 1125.7 1346.94 
1852.5 2
10201600 6422.44 4404 1460 -587.078 1169.91 1308.95 
10184602 6960.78 4516.44 1417.11 -472.166 988.151 1095.16 
1853 2
10201600 6325.62 5371 1503.75 -203.83 2035.79 2045.97 
10184602 6876.12 4926.25 1415.75 -178.216 862.749 880.963 
