# Supplementary material for: Intrinsic group behaviour II: On the dependence of triad spatial dynamics on social and personal features; and on the effect of social interaction on small group dynamics
Source: PLoS One. 2019 Dec 3;14(12):e0225704. doi: 10.1371/journal.pone.0225704 (PMC6890182; doi:10.1371/journal.pone.0225704)
Supplement: S1 Data Set — (ZIP) [file pone.0225704.s001.zip › set_2_int/group_traj_dyad_int/traj_2_0217_36.dat]

2 10191901 10194204 0 0 0 1 2 1 0 20 20 20 1691.82 1730.23 1653.41 
1759.5 1
10191901 -10732.3 11029 1470.89 0 0 0 
1760 1
10191901 -10685.9 10409.1 1492.89 92.7035 -1237.3 1240.77 
1760.5 1
10191901 -10814.9 9863.78 1411 -253.937 -1073.49 1103.12 
1761 1
10191901 -10903.2 9389.44 1436.22 -173.543 -931.893 947.914 
1761.5 1
10191901 -11117.8 8879.67 1498.22 -431.701 -1025.71 1112.86 
1762 1
10191901 -11270 8422.33 1476 -309.395 -929.539 979.678 
1762.5 1
10191901 -11390.3 7955.67 1469.56 -244.58 -948.509 979.535 
1763 1
10191901 -11494.3 7369.6 1483.4 -200.321 -1129.22 1146.85 
1763.5 1
10191901 -11641.2 6830.12 1517.5 -295.674 -1085.46 1125.01 
1764 1
10191901 -11840.2 6406.4 1485 -397.106 -845.758 934.345 
1764.5 1
10191901 -11824.2 5856.11 1501.33 31.1458 -1072.69 1073.14 
1765 1
10191901 -11817.9 5387.44 1533.78 12.7688 -944.892 944.979 
1765.5 1
10191901 -11858.8 4933 1478.89 -81.452 -905.268 908.925 
1766 1
10191901 -11803.6 4562.78 1598 111.56 -747.924 756.198 
1766.5 1
10191901 -11708.9 4299.22 1527.33 194.787 -542.295 576.217 
1767 1
10191901 -11521.2 4025.44 1560.22 381.436 -556.459 674.641 
1767.5 1
10191901 -11195.1 3923 1536.11 638.182 -200.478 668.931 
1768 1
10191901 -10802.3 3979.78 1563.22 779.321 112.654 787.421 
1768.5 1
10191901 -10511.9 4124.78 1557.78 571.741 285.433 639.03 
1769 1
10191901 -10268.2 4417.56 1545.56 484.427 582.063 757.276 
1769.5 1
10191901 -10010.6 4692.22 1405.44 507.218 540.682 741.355 
1770 1
10191901 -9707.25 4962.88 1430.12 624.086 556.899 836.432 
1770.5 1
10191901 -9470.67 5230.11 1479.56 498.07 562.602 751.396 
1771 1
10191901 -9197.22 5403.67 1546.44 541.474 343.674 641.332 
1771.5 1
10191901 -9042.3 5759.7 1466.1 300.82 691.327 753.94 
1772 1
10191901 -8872.89 6108.44 1471.11 327.681 674.554 749.932 
1772.5 1
10191901 -8553.22 6423.56 1527.89 651.052 641.774 914.19 
1773 1
10191901 -8295 6674.33 1479.67 535.731 520.286 746.796 
1773.5 1
10191901 -7969.78 6874 1462.44 653.057 400.937 766.312 
1774 1
10191901 -7644.56 7001.89 1440.78 647.853 254.759 696.143 
1774.5 1
10191901 -7225.44 7174.33 1474.11 836.549 344.2 904.593 
1775 1
10191901 -6794.22 7163 1360.78 876.468 -23.0352 876.771 
1775.5 1
10191901 -6358.3 7361.6 1395.7 835.1 380.46 917.683 
1776 1
10191901 -5803.7 7501.2 1365.2 1083.2 272.656 1116.99 
1776.5 1
10191901 -5060.64 7437.18 1414.45 1513.37 -130.383 1518.97 
1777 1
10191901 -4350.25 7641.92 1610 1406.71 405.416 1463.96 
1777.5 1
10191901 -4037.7 7892.6 1666.1 641.786 514.75 822.714 
1778 1
10191901 -3769.3 8145 1651.2 561.506 528.033 770.784 
1778.5 1
10191901 -3660.3 8669.3 1745.2 208.812 1004.41 1025.88 
1779 1
10191901 -3661 9026.78 1713.67 -1.41129 720.721 720.723 
1779.5 1
10191901 -3675.8 9329.7 1661.5 -29.7189 608.278 609.003 
1780 1
10191901 -3577.44 9607.22 1821.78 194.763 549.549 583.041 
1780.5 1
10191901 -3366.4 9668.5 1751.1 414.626 120.389 431.75 
1781 1
10191901 -3367 9612 1731.56 -1.222 -115.071 115.078 
1781.5 1
10191901 -3408.4 9503.9 1719.7 -82.1429 -214.484 229.676 
1782 1
10191901 -3309.44 9187.11 1747.67 192.521 -616.321 645.69 
1782.5 2
10194204 -7079.6 4325.4 1404.8 0 0 0 
10191901 -3253.78 9024 1759.44 115.731 -339.108 358.313 
1783 2
10194204 -6953.2 4717.8 1388.7 316.792 983.459 1033.22 
10191901 -3189.9 9044 1804.3 125.251 39.2157 131.246 
1783.5 2
10194204 -6721.67 5125.89 1203.67 456.673 804.909 925.435 
10191901 -3172.78 9015.11 1793.78 33.7716 -56.9801 66.2363 
1784 2
10194204 -6563.33 5621.67 1190.67 335.452 1050.38 1102.64 
10191901 -3324.33 9096.44 1868.78 -321.092 172.316 364.408 
1784.5 2
10194204 -6204 5963.7 1382.8 708.744 674.622 978.485 
10191901 -3410.9 9184.3 1851.8 -170.743 173.285 243.271 
1785 2
10194204 -5816.67 6311.22 1281.33 752.104 674.8 1010.45 
10191901 -3473.11 9285 1798.56 -120.798 195.534 229.839 
1785.5 2
10194204 -5444.11 6729.11 1200.33 777.778 872.419 1168.78 
10191901 -3488.67 9408.33 1791.11 -32.4751 257.481 259.521 
1786 2
10194204 -5164.8 7161.4 1075.3 548.745 849.291 1011.15 
10191901 -3444.8 9569.5 1739.7 86.1821 316.634 328.153 
1786.5 2
10194204 -4916.33 7491.56 981.889 495.941 658.993 824.76 
10191901 -3537.67 9461.44 1724.44 -185.363 -215.68 284.389 
1787 2
10194204 -4610.5 7738.3 958.8 610.446 492.504 784.349 
10191901 -3564.8 9282.1 1767.7 -54.1583 -357.973 362.047 
1787.5 2
10194204 -3626.22 7771.11 1273.67 1992.47 66.4193 1993.57 
10191901 -3497.89 9046.67 1755.78 135.448 -476.586 495.459 
1788 2
10194204 -3324.1 7910.1 1568 614.07 282.498 675.934 
10191901 -3263.6 8897.7 1769.1 476.197 -302.778 564.303 
1788.5 2
10194204 -3189 8034.9 1730.7 254.906 235.472 347.021 
10191901 -2976 8576.4 1752.4 542.642 -606.226 813.616 
1789 2
10194204 -3029.78 7929.78 1747.22 319.083 -210.666 382.353 
10191901 -2784.89 8396.22 1770.89 382.988 -361.078 526.362 
1789.5 2
10194204 -2856.44 7736.89 1707.67 363.382 -404.379 543.663 
10191901 -2717.78 8273.56 1841.33 140.694 -257.163 293.134 
1790 2
10194204 -2649.6 7473.5 1669.5 409.593 -521.562 663.169 
10191901 -2600.1 8079.5 1798.2 233.025 -384.268 449.403 
1790.5 2
10194204 -2462.2 7260.3 1690 362.476 -412.379 549.04 
10191901 -2412.6 7918.3 1773.1 362.669 -311.799 478.276 
1791 2
10194204 -2197.67 7102 1693.44 535.493 -320.445 624.049 
10191901 -2096 7692.89 1759.56 640.891 -456.298 786.733 
1791.5 2
10194204 -1823.7 6935 1709.8 766.325 -342.213 839.264 
10191901 -1768.7 7504 1804.2 670.697 -387.067 774.374 
1792 2
10194204 -1565.56 6716 1637.67 515.258 -437.126 675.7 
10191901 -1469.11 7297 1700.33 597.982 -413.174 726.839 
1792.5 2
10194204 -1430.8 6391.4 1550.3 278.421 -670.661 726.157 
10191901 -1164.2 7102.4 1582 629.982 -402.066 747.351 
1793 2
10194204 -1219 5928.2 1575.4 421.912 -922.709 1014.59 
10191901 -751 6681.1 1583.7 823.108 -839.243 1175.51 
1793.5 2
10194204 -791.8 5601.3 1607.3 819.962 -627.447 1032.49 
10191901 -404.1 6369.4 1639.9 665.835 -598.273 895.135 
1794 2
10194204 -513.889 5423.11 1618 559.177 -358.529 664.246 
10191901 -18.6667 6107.89 1714.56 775.52 -526.179 937.174 
1794.5 2
10194204 -71.7 5207.2 1673.4 904.272 -441.536 1006.31 
10191901 354.4 5881.6 1732.9 762.918 -462.758 892.294 
1795 2
10194204 422 5006.89 1755 999.393 -405.488 1078.52 
10191901 752.778 5595.33 1713.78 806.433 -579.487 993.045 
1795.5 2
10194204 748.2 4752.6 1719.3 643.393 -501.556 815.789 
10191901 1059.4 5258.4 1708.3 604.778 -664.563 898.554 
1796 2
10194204 1131.89 4570.56 1699.44 756.783 -359.062 837.643 
10191901 1394 5028.78 1686.56 659.961 -452.904 800.418 
1796.5 2
10194204 1457.5 4215.1 1660.3 638.453 -696.972 945.194 
10191901 1865 4662.8 1701.4 923.529 -717.603 1169.56 
1797 2
10194204 1704.78 3795 1636.56 488.691 -830.237 963.386 
10191901 2175.11 4312.78 1671.67 612.868 -691.744 924.184 
1797.5 2
10194204 1982.2 3457.2 1624.1 561.583 -683.806 884.854 
10191901 2428.6 3960.7 1693.9 513.135 -712.708 878.215 
1798 2
10194204 2218.33 3132.67 1621.67 467.591 -642.64 794.75 
10191901 2635 3633.67 1727.56 408.713 -647.591 765.781 
1798.5 2
10194204 2321.67 2912.11 1677.67 216.179 -461.413 509.544 
10191901 2802.89 3217.89 1724.67 351.232 -869.828 938.064 
1799 2
10194204 2496.6 2530.8 1632.4 344.357 -750.612 825.833 
10191901 3014.5 2875.1 1692.4 416.557 -674.781 793 
1799.5 2
10194204 2812.78 2283.67 1583.78 629.836 -492.297 799.406 
10191901 3268.22 2663.56 1664.44 505.423 -421.403 658.052 
1800 2
10194204 3105.78 2019.33 1565.56 602.881 -543.896 811.965 
10191901 3431.78 2437.78 1587.22 336.534 -464.563 573.65 
1800.5 2
10194204 3434.8 1710 1502.8 640.121 -601.816 878.6 
10191901 3805.5 2259 1543.5 727.086 -347.817 805.997 
1801 2
10194204 3648.67 1425 1493.33 424.339 -565.476 706.984 
10191901 4004.67 1954 1568.44 395.172 -605.159 722.757 
1801.5 2
10194204 4062.8 1090.9 1511.1 841.734 -679.065 1081.5 
10191901 4300.6 1624.6 1594.9 601.491 -669.512 900.021 
1802 2
10194204 4554.9 514.1 1489 950 -1113.51 1463.7 
10191901 4592.7 1226.9 1607.4 563.9 -767.761 952.596 
1802.5 2
10194204 4906.22 91.6667 1514.44 725.872 -872.796 1135.19 
10191901 4822.22 806.222 1618 474.219 -869.169 990.121 
1803 2
10194204 5129.6 -381.4 1612.2 455.873 -965.442 1067.66 
10191901 5048.2 467.9 1601.9 461.179 -690.454 830.309 
1803.5 2
10194204 5322.4 -817.8 1620.7 381.028 -862.451 942.87 
10191901 5074.6 35.2 1630.6 52.1739 -855.138 856.728 
1804 2
10194204 5483.33 -1242.33 1619.56 323.159 -852.477 911.673 
10191901 5113.78 -406.667 1667.89 78.6702 -887.282 890.763 
1804.5 2
10194204 5593.2 -1578.3 1628.2 220.174 -673.28 708.366 
10191901 5260.1 -754.8 1670.9 293.231 -697.662 756.78 
1805 2
10194204 5733.11 -1998.78 1623.33 280.383 -842.641 888.064 
10191901 5475.11 -1169.11 1661.22 430.884 -830.283 935.431 
1805.5 2
10194204 6009 -2340.5 1587.9 546.315 -676.678 869.685 
10191901 5873.1 -1547.5 1694.6 788.097 -749.285 1087.44 
1806 2
10194204 6348 -2635.5 1560 666.012 -579.568 882.876 
10191901 6287.4 -1912.5 1648.1 813.949 -717.092 1084.77 
1806.5 2
10194204 6733.67 -3045.89 1558.22 787.075 -837.528 1149.32 
10191901 6800.78 -2216.56 1568.11 1047.71 -620.522 1217.68 
1807 2
10194204 6949.9 -3465.8 1548.6 428.185 -831.507 935.279 
10191901 7264.8 -2651.2 1548.1 918.856 -860.682 1259 
1807.5 2
10194204 7389.22 -3862.89 1536.56 853.053 -771.046 1149.87 
10191901 7635.22 -3104.44 1556.67 719.266 -880.086 1136.62 
1808 2
10194204 7759.2 -4190.5 1499.1 753.519 -667.232 1006.47 
10191901 7961.3 -3501.7 1520.6 664.11 -809.074 1046.73 
1808.5 2
10194204 8249.2 -4580.5 1462.3 966.469 -769.231 1235.22 
10191901 8459.6 -3935.3 1569.8 982.84 -855.227 1302.84 
1809 2
10194204 8669.11 -4894 1504.89 843.195 -629.518 1052.27 
10191901 8850.44 -4236.67 1639.22 784.828 -605.154 991.043 
1809.5 2
10194204 9057.11 -5058.33 1486.78 818.565 -346.695 888.958 
10191901 9263.89 -4518 1603.44 872.246 -593.53 1055.03 
1810 2
10194204 9583.5 -5428.5 1493.7 1020.13 -717.377 1247.12 
10191901 9803.3 -4836.6 1552.6 1045.37 -617.442 1214.1 
1810.5 2
10194204 9979.22 -5618.56 1484.56 802.682 -385.508 890.458 
10191901 10147.4 -5109.11 1540.11 698.062 -552.761 890.413 
1811 2
10194204 10403.9 -6020.9 1479.7 872.028 -826.169 1201.24 
10191901 10540 -5330.4 1536.2 806.069 -454.392 925.321 
1811.5 2
10194204 10981.3 -6397.8 1460.4 1127.73 -736.133 1346.73 
10191901 11017.5 -5660.7 1588.3 932.617 -645.117 1134 
1812 2
10194204 11516.9 -6766.2 1497.4 1040 -715.34 1262.26 
10191901 11464.9 -6057.1 1627.6 868.738 -769.709 1160.67 
1812.5 2
10194204 12002 -7121.22 1575.44 974.096 -712.896 1207.1 
10191901 11977.6 -6466 1653.56 1029.43 -821.084 1316.78 
1813 2
10194204 12342.3 -7387.2 1620.7 686.089 -536.246 870.791 
10191901 12473.8 -6801.2 1633.4 1000.49 -675.806 1207.35 
1813.5 2
10194204 12622.4 -7553.44 1625.78 570.559 -338.583 663.458 
10191901 12869.8 -7073.44 1625.11 806.472 -554.469 978.69 
1814 2
10194204 12851.5 -7789.5 1629.4 465.56 -479.788 668.538 
10191901 13173.1 -7280.9 1604.3 616.509 -421.658 746.912 
1814.5 2
10194204 13130.8 -8051 1655.22 550.844 -515.779 754.624 
10191901 13621.8 -7612.44 1696 884.966 -653.934 1100.36 
1815 2
10194204 13417.5 -8237.2 1600.7 575.747 -373.896 686.501 
10191901 13985.5 -7947.9 1754.1 730.366 -673.606 993.569 
1815.5 2
10194204 13801.4 -8626.89 1612 764.83 -776.273 1089.75 
10191901 14286.6 -8281.33 1768.44 599.712 -664.21 894.891 
1816 2
10194204 14154.4 -8837.4 1637.9 697.541 -416.03 812.185 
10191901 14639.2 -8513.4 1723.3 696.926 -458.63 834.294 
1816.5 2
10194204 14407.8 -8907.11 1576.78 500.747 -137.769 519.353 
10191901 14941.9 -8881.44 1685.22 598.199 -727.361 941.752 
1817 2
10194204 14580.3 -8870.33 1632.78 346.497 73.851 354.28 
10191901 15235 -9236.44 1656.78 588.577 -712.851 924.435 
1817.5 2
10194204 14772.6 -8625.2 1635.9 385.304 491.249 624.328 
10191901 15475.9 -9393.5 1663 482.766 -314.741 576.302 
1818 2
10194204 14833.3 -8037 1617.56 121.71 1178.76 1185.02 
10191901 15666.7 -9484.33 1695.89 382.298 -182.031 423.423 
1818.5 2
10194204 14420.7 -7244.1 1652.9 -810.675 1557.76 1756.08 
10191901 15842.5 -9468.4 1698.1 345.449 31.3032 346.864 
1819 2
10194204 14411.2 -6844 1631.78 -18.9556 800.2 800.424 
10191901 15937.1 -9463.89 1701.22 189.222 9.02222 189.437 
1819.5 2
10194204 14541.5 -6446 1625.4 259.002 791.252 832.564 
10191901 15905.5 -9320.9 1696.5 -62.8452 284.272 291.136 
1820 2
10194204 14645.2 -6167.89 1642.11 211.678 567.574 605.762 
10191901 15924.8 -9255.22 1676.56 39.3424 134.036 139.691 
1820.5 2
10194204 14451.2 -5946.9 1629.6 -394.354 449.164 597.716 
10191901 15935.8 -9227.4 1690.1 22.4029 56.5492 60.8252 
1821 2
10194204 14306.2 -5852.9 1617 -278.311 180.422 331.676 
10191901 15902.7 -9258.1 1684.8 -63.5317 -58.9251 86.6513 
1821.5 2
10194204 14246.9 -5768.67 1617 -118.385 168.13 205.628 
10191901 15917.2 -9247.44 1661.56 28.9865 21.2686 35.9523 
1822 2
10194204 14279.6 -5722.44 1617 67.4931 95.5005 116.943 
10191901 16062.8 -9393.22 1650.44 300.735 -301.194 425.628 
1822.5 2
10194204 14408.3 -5714.9 1616.3 252.936 14.8221 253.37 
10191901 15985 -9251.2 1645.3 -152.805 279.022 318.124 
1823 2
10194204 14590.9 -5741.89 1616 365.178 -53.9778 369.146 
10191901 15970.2 -9194.67 1655.78 -29.5556 113.067 116.866 
1823.5 2
10194204 14714 -5714 1616 251.761 57.0325 258.14 
10191901 15959.8 -9179.44 1671.78 -21.3588 31.1293 37.7522 
1824 1
10191901 15890.4 -9199.89 1682.11 -136.752 -40.3243 142.573 
1824.5 1
10191901 15888.9 -9212.33 1674.22 -3.1049 -24.8392 25.0325 
1825 1
10191901 15991.3 -9298.22 1678.89 205.299 -172.122 267.906 
1825.5 1
10191901 16085.2 -9710.89 1694.56 189.675 -833.67 854.975 
1826 1
10191901 16610.3 -9809.44 1681.78 1080.48 -202.789 1099.34 
1826.5 1
10191901 16969.6 -9874.3 1697.1 698.962 -126.178 710.26 
1827 1
10191901 17536.3 -10241 1662.33 1133.47 -733.4 1350.05 
1827.5 1
10191901 18044.8 -10620.8 1641 1052.68 -786.289 1313.92 
1828 1
10191901 18608.7 -11394.6 1639.89 1116.61 -1532.23 1895.93 
1828.5 1
10191901 19031.5 -12107 1685.8 822.633 -1386.08 1611.81 
1829 1
10191901 19328.3 -12503.7 1761.22 576.375 -770.227 962.007 
1829.5 1
10191901 19696.9 -12871.6 1757 737.111 -735.778 1041.49 
1830 1
10191901 19982.4 -13284.6 1748.44 581.58 -841.141 1022.62 
1830.5 1
10191901 20355.9 -13633.4 1717.44 762.132 -712.018 1042.98 
1831 1
10191901 20663 -13991.8 1740.56 629.326 -734.29 967.074 
1831.5 1
10191901 21010.7 -14363 1712.56 706.64 -754.517 1033.75 
1832 1
10191901 21487.1 -14758.5 1646.1 912.708 -757.663 1186.21 
1832.5 1
10191901 22038.3 -15151.8 1590.22 1076.63 -768.121 1322.55 
1833 1
10191901 22571.1 -15476.3 1584.22 1087.3 -662.358 1273.16 
1833.5 1
10191901 22955.3 -15791.1 1718 779.355 -638.494 1007.51 
1834 1
10191901 23506.8 -16055.4 1678.44 1098.49 -526.56 1218.18 
1834.5 1
10191901 23931.4 -16312.4 1625 830.963 -502.848 971.265 
1835 1
10191901 24344 -16590 1621.33 807.436 -543.249 973.177 
1835.5 1
10191901 24787.6 -16890.1 1641.78 914.548 -618.786 1104.22 
1836 1
10191901 25236.7 -17122.6 1597.73 889.449 -460.446 1001.56 
1836.5 1
10191901 25860.3 -17379.8 1542.33 1229.99 -507.292 1330.5 
1837 1
10191901 26476.2 -17678.4 1667.75 1224.32 -593.605 1360.64 
1837.5 1
10191901 27002.9 -17909.8 1731.18 1090.56 -479.092 1191.16 
1838 1
10191901 27452.5 -17982.2 1678.67 906.433 -146.032 918.121 
1838.5 1
10191901 27874.1 -18220.7 1663.8 850 -480.746 976.533 
1839 1
10191901 28276 -18486.4 1648 788.039 -520.98 944.683 
1839.5 1
10191901 28720 -18514.1 1620.44 882.704 -55.0917 884.421 
1840 1
10191901 29376.1 -18610.8 1571.9 1314.83 -193.765 1329.03 
1840.5 1
10191901 29981.7 -18787.4 1492.89 1185.06 -345.684 1234.45 
1841 1
10191901 30513.3 -18917.6 1441.78 1087.25 -266.076 1119.34 
1841.5 1
10191901 31197.8 -19150.7 1378.78 1363.44 -464.365 1440.34 
1842 1
10191901 31846.4 -19278.8 1391.75 1351.24 -266.84 1377.34 
1842.5 1
10191901 32295.1 -19456.7 1510.33 913.923 -362.356 983.136 
1843 1
10191901 33024.8 -19534.7 1683.22 1416.83 -151.456 1424.9 
1843.5 1
10191901 33501.6 -19554 1653.56 929.391 -37.6868 930.155 
1844 1
10191901 33979.3 -19671.7 1711 959.393 -236.278 988.06 
1844.5 1
10191901 34546.2 -19747.2 1709.67 1124.78 -149.912 1134.73 
1845 1
10191901 35079 -19861.4 1693.78 1085.09 -232.632 1109.74 
1845.5 1
10191901 35551.3 -19905.9 1682.33 961.982 -90.5182 966.232 
1846 1
10191901 36047.9 -20065.6 1638.6 964.207 -310.119 1012.85 
1846.5 1
10191901 36438 -20150.8 1650.56 754.545 -164.754 772.323 
1847 1
10191901 36993.1 -20279.5 1654.75 1186.16 -275.047 1217.64 
1847.5 1
10191901 37468.1 -20452 1769.3 940.545 -341.584 1000.65 
1848 1
10191901 37969.6 -20569.8 1869.33 989.064 -232.303 1015.98 
1848.5 1
10191901 38342 -20730.4 1803.7 728.854 -314.329 793.745 
1849 1
10191901 38876.6 -20827.2 1841.67 1046.1 -189.476 1063.12 
1849.5 1
10191901 39306.2 -21018.7 1816.44 880.464 -392.304 963.909 
1850 1
10191901 39758.2 -21233.9 1773.11 939.709 -447.447 1040.8 
1850.5 1
10191901 40211.1 -21424.7 1715.89 911.245 -383.859 988.795 
1851 1
10191901 40813.4 -21939.9 1695.2 1142.86 -977.672 1503.99 
1851.5 1
10191901 41449.9 -22201.8 1693.11 1248.02 -513.486 1349.52 
1852 1
10191901 42048 -22308.9 1651.44 1208.31 -216.386 1227.53 
1852.5 1
10191901 42685.7 -22499 1631.67 1283.03 -382.517 1338.84 
1853 1
10191901 43278.8 -22660.2 1634.62 1248.6 -339.474 1293.92 
1853.5 1
10191901 43938.5 -22817.6 1662.1 1324.8 -315.964 1361.96 
1854 1
10191901 44555.4 -23003.2 1682.89 1216.85 -366.119 1270.74 
1854.5 1
10191901 45087.1 -23124.7 1674.89 1069.75 -244.355 1097.31 
1855 1
10191901 45603.2 -23274.2 1709.89 1049.01 -303.975 1092.16 
1855.5 1
10191901 46046.2 -23435.9 1729.78 886 -323.333 943.155 
1856 1
10191901 46567.6 -23483 1764 1022.31 -92.3747 1026.47 
1856.5 1
10191901 46790.7 -23571.9 1795.44 434.828 -173.273 468.08 
1857 1
10191901 46986.6 -23914.2 1779.33 396.536 -692.982 798.414 
