# Supplementary material for: Intrinsic group behaviour II: On the dependence of triad spatial dynamics on social and personal features; and on the effect of social interaction on small group dynamics
Source: PLoS One. 2019 Dec 3;14(12):e0225704. doi: 10.1371/journal.pone.0225704 (PMC6890182; doi:10.1371/journal.pone.0225704)
Supplement: S1 Data Set — (ZIP) [file pone.0225704.s001.zip › set_2_int/group_traj_dyad_int/traj_2_0217_35.dat]

2 10194401 10195500 0 0 1 0 1 1 0 60 60 60 1632.57 1676.86 1588.27 
1784.5 1
10194401 679.25 -1561.75 835 0 0 0 
1785 1
10194401 614.111 -1511.22 840.222 -184.008 142.734 232.878 
1785.5 1
10194401 524.333 -1574.89 833.889 -187.428 -132.916 229.773 
1786 1
10194401 476.7 -1710 843.5 -93.5822 -265.444 281.457 
1786.5 1
10194401 664.444 -1709.22 904 374.739 1.55245 374.743 
1787 1
10194401 840.5 -1624.2 906.7 351.408 169.705 390.24 
1787.5 1
10194401 806.889 -1547.11 926.111 -68.0387 156.05 170.238 
1788 1
10194401 559.4 -1483.7 904.1 -503.026 128.884 519.275 
1788.5 1
10194401 468.1 -1510.1 911.7 -172.264 -49.8113 179.321 
1789 1
10194401 436.778 -1461.56 935.778 -62.77 97.2835 115.776 
1789.5 1
10194401 387.111 -1514 942.444 -104.123 -109.946 151.426 
1790 1
10194401 456.9 -1449.2 925.3 138.196 128.317 188.582 
1790.5 1
10194401 507.2 -1417.4 930.8 97.2921 61.5087 115.105 
1791 1
10194401 460.556 -1546.22 991.556 -94.422 -260.774 277.342 
1791.5 1
10194401 424.4 -1387.9 959.1 -74.0893 324.431 332.783 
1792 1
10194401 393 -1158.56 924.778 -62.6747 457.773 462.044 
1792.5 1
10194401 498.4 -1039.7 921.1 217.769 245.569 328.219 
1793 1
10194401 834.2 -876.4 912.4 668.924 325.299 743.827 
1793.5 1
10194401 1313.3 -625.2 941.3 919.578 482.15 1038.31 
1794 1
10194401 1596.44 -338.444 962.889 569.707 576.973 810.842 
1794.5 1
10194401 1798 34.2 1012.8 412.179 762.054 866.382 
1795 2
10195500 1968.67 -1151 874 0 0 0 
10194401 1925.33 533.556 1073.44 257.76 1010.84 1043.19 
1795.5 2
10195500 2419.6 -1064.1 879.8 889.415 171.4 905.78 
10194401 2174.8 927.5 1213.6 492.045 777.011 919.703 
1796 2
10195500 2838.67 -1132.67 867.778 826.561 -135.24 837.552 
10194401 2509.44 1072.33 1456.22 660.048 285.667 719.214 
1796.5 2
10195500 3349.1 -1113.7 863.9 1000.85 37.1895 1001.54 
10194401 3008 1118.1 1473.4 977.56 89.7386 981.67 
1797 2
10195500 3745.56 -939.778 863 783.509 343.72 855.587 
10194401 3460.11 1064.89 1433.89 893.5 -105.16 899.667 
1797.5 2
10195500 3997.5 -841.5 1180.9 510.009 198.943 547.437 
10194401 3853 774.2 1480.6 795.322 -588.439 989.342 
1798 2
10195500 4289.78 -862.111 1739.33 578.768 -40.8141 580.205 
10194401 4187.67 390.889 1537.89 662.706 -759.032 1007.63 
1798.5 2
10195500 4558.89 -880.667 1718.56 562.994 -38.8192 564.331 
10194401 4484.78 14.1111 1496.44 621.571 -788.238 1003.83 
1799 2
10195500 4916.7 -1147.7 1731 704.353 -525.656 878.878 
10194401 4772.5 -313.6 1524.3 566.382 -645.101 858.454 
1799.5 2
10195500 5258.22 -1497.44 1710.56 680.323 -696.702 973.773 
10194401 4942.67 -735 1579.44 338.977 -839.442 905.3 
1800 2
10195500 5574.33 -1780.89 1706.89 650.434 -583.219 873.619 
10194401 5083.33 -1050.33 1538.44 289.438 -648.834 710.464 
1800.5 2
10195500 5959.6 -2080.3 1655.2 749.546 -582.512 949.284 
10194401 5510 -1401.5 1541.1 830.091 -683.204 1075.09 
1801 2
10195500 6354.67 -2369.44 1635.11 783.862 -573.699 971.376 
10194401 6039.11 -1686.33 1581 1049.82 -565.146 1192.27 
1801.5 2
10195500 6669.2 -2756.7 1582.1 639.295 -787.105 1014.02 
10194401 6657.4 -2076.7 1548 1256.68 -793.428 1486.2 
1802 2
10195500 7107.3 -3134.3 1593.9 845.753 -728.958 1116.55 
10194401 7181.2 -2417.6 1475.1 1011.2 -658.108 1206.49 
1802.5 2
10195500 7462.33 -3493.33 1632 733.54 -741.804 1043.24 
10194401 7677.44 -2836.67 1379.22 1025.3 -865.84 1341.98 
1803 2
10195500 7717.3 -3800 1598.6 520.34 -625.85 813.906 
10194401 8132.4 -3317.9 1349.9 928.481 -982.109 1351.52 
1803.5 2
10195500 8023.8 -4224.7 1593.6 605.731 -839.328 1035.08 
10194401 8423.7 -3724.1 1378.8 575.692 -802.767 987.854 
1804 2
10195500 8419.67 -4564 1581.56 794.913 -681.325 1046.94 
10194401 8875.67 -4049.67 1582.44 907.564 -653.748 1118.51 
1804.5 2
10195500 8884.5 -4885 1615.7 931.53 -643.287 1132.06 
10194401 9277.8 -4299.7 1548.6 805.878 -501.069 948.952 
1805 2
10195500 9278 -5129.11 1621.44 788.577 -489.201 927.993 
10194401 9702.67 -4635 1480.33 851.436 -671.944 1084.64 
1805.5 2
10195500 9660.5 -5449.3 1614.1 757.426 -634.037 987.774 
10194401 10102 -5034.8 1494.3 790.759 -791.683 1118.96 
1806 2
10195500 10008.4 -5803.5 1590.2 683.497 -695.874 975.402 
10194401 10465.2 -5432.3 1428.8 713.556 -780.943 1057.84 
1806.5 2
10195500 10306.7 -6218.44 1570.78 608.707 -846.825 1042.9 
10194401 10747 -5800 1379.78 575.102 -750.408 945.439 
1807 2
10195500 10644.3 -6506.6 1550.8 668.581 -570.605 878.971 
10194401 11138.2 -6129.8 1469.9 774.653 -653.069 1013.21 
1807.5 2
10195500 11167.2 -6907 1590 1015.38 -777.476 1278.86 
10194401 11663.1 -6512.11 1456.56 1019.24 -742.352 1260.93 
1808 2
10195500 11585.4 -7231.6 1594.1 851.686 -661.1 1078.16 
10194401 12214.5 -6942.1 1518 1122.99 -875.741 1424.09 
1808.5 2
10195500 12229.7 -7513.3 1575.6 1270.81 -555.621 1386.96 
10194401 12628.3 -7168.4 1537.3 816.174 -446.351 930.252 
1809 2
10195500 12575.4 -7839 1631.89 694.266 -654.016 953.804 
10194401 13128.2 -7566.11 1579.33 1003.86 -798.617 1282.78 
1809.5 2
10195500 12749 -8244.11 1663.33 366.151 -854.665 929.795 
10194401 13290.4 -7921.67 1646.33 342.241 -750.117 824.503 
1810 2
10195500 12959.9 -8646.6 1644.8 408.721 -780.017 880.613 
10194401 13517.3 -8371.4 1611.7 439.643 -871.576 976.182 
1810.5 2
10195500 13252.9 -9105.33 1654 594.298 -930.494 1104.09 
10194401 13848.7 -8953.56 1603.33 672.143 -1180.84 1358.74 
1811 2
10195500 13542.5 -9597.2 1669.3 594.684 -1009.99 1172.06 
10194401 14091.3 -9414.8 1628.2 498.22 -947.114 1070.16 
1811.5 2
10195500 13854.3 -10140.9 1703.6 608.984 -1061.91 1224.14 
10194401 14345.5 -9850.2 1610.4 496.484 -850.391 984.714 
1812 2
10195500 14174.9 -10711 1706.5 622.524 -1106.99 1270.03 
10194401 14709.3 -10625.6 1621.1 706.408 -1505.63 1663.11 
1812.5 2
10195500 14436.9 -11107.4 1698.89 526.082 -796.073 954.199 
10194401 14962 -11015.6 1632.22 507.43 -783.043 933.082 
1813 2
10195500 14748 -11339.4 1667.3 627.24 -467.652 782.387 
10194401 15263.6 -11311 1623 608.065 -595.654 851.203 
1813.5 2
10195500 15035.1 -11771.1 1667.11 584.748 -879.249 1055.94 
10194401 15552.6 -11641.7 1603 588.504 -673.456 894.36 
1814 2
10195500 15509.6 -12234.6 1667.1 964.408 -942.051 1348.16 
10194401 15968.8 -11939.8 1587.3 846.025 -605.962 1040.65 
1814.5 2
10195500 16015.3 -12599.1 1639.33 997.502 -718.957 1229.6 
10194401 16500.8 -12203.9 1608.78 1049.27 -520.885 1171.44 
1815 2
10195500 16527.5 -13038.5 1586.7 1028.45 -882.307 1355.05 
10194401 17210 -12519.6 1512 1424.14 -633.958 1558.87 
1815.5 2
10195500 16964.1 -13370.8 1536 869.743 -661.908 1092.97 
10194401 17800.4 -12879.6 1450.33 1176.18 -717.043 1377.52 
1816 2
10195500 17722.7 -13650.7 1526 1499.19 -553.206 1598 
10194401 18423.6 -13083.7 1519 1231.53 -403.448 1295.93 
1816.5 2
10195500 18335.1 -13899 1614.22 1210.3 -490.711 1305.99 
10194401 18795.2 -13358.7 1514.89 734.431 -543.412 913.612 
1817 2
10195500 18882.8 -14112.1 1625 1099.73 -427.934 1180.06 
10194401 19261.8 -13594.9 1599.44 936.859 -474.342 1050.1 
1817.5 2
10195500 19226.2 -14231.4 1676.4 688.221 -239.056 728.557 
10194401 19655.9 -13796.4 1610.9 789.824 -403.83 887.074 
1818 2
10195500 19638.8 -14486.3 1650 826.809 -510.888 971.916 
10194401 20033.2 -14027.1 1594.89 756.157 -462.347 886.306 
1818.5 2
10195500 20140.9 -14653.7 1648.6 986.488 -328.815 1039.84 
10194401 20494.2 -14276.6 1567.7 905.654 -490.155 1029.79 
1819 2
10195500 20609.3 -14816.2 1617.11 936.867 -325.044 991.652 
10194401 20948.3 -14413.7 1572.78 908.267 -274.133 948.735 
1819.5 2
10195500 21131.1 -14925.8 1572.9 1037.31 -217.848 1059.94 
10194401 21483.9 -14585.7 1519.8 1064.74 -342.015 1118.33 
1820 2
10195500 21570 -15196.1 1550.56 895.714 -551.655 1051.96 
10194401 21995.9 -14843.4 1493.33 1044.88 -526.009 1169.81 
1820.5 2
10195500 22034.7 -15698.1 1524.6 944.512 -1020.3 1390.37 
10194401 22459.4 -15215.8 1431.5 942.096 -756.82 1208.44 
1821 2
10195500 22440.8 -15902.1 1648.4 779.463 -391.555 872.283 
10194401 22857.1 -15496.3 1537.7 763.34 -538.388 934.103 
1821.5 2
10195500 22842.4 -16124.2 1670 801.686 -443.358 916.114 
10194401 23286.1 -15705.2 1614 856.31 -417.01 952.451 
1822 2
10195500 23224.8 -16419.9 1683.22 789.945 -610.882 998.594 
10194401 23593.3 -16017.6 1571.67 634.757 -645.317 905.179 
1822.5 2
10195500 23657.1 -16707.6 1682.8 849.356 -565.248 1020.25 
10194401 23912.2 -16252.5 1577.9 626.457 -461.58 778.142 
1823 2
10195500 24057.4 -16937.7 1718.78 800.689 -460.133 923.485 
10194401 24263.1 -16458.4 1557.56 701.822 -411.889 813.761 
1823.5 2
10195500 24542 -17258.3 1660.67 990.911 -655.76 1188.24 
10194401 24703 -16744 1523.44 899.568 -583.958 1072.49 
1824 2
10195500 24908.1 -17449.4 1590.33 722.113 -376.945 814.576 
10194401 25210.3 -17014.8 1522.89 1000.66 -534.078 1134.26 
1824.5 2
10195500 25376.6 -17719.7 1582 935.019 -539.366 1079.43 
10194401 25732 -17276.8 1509.89 1041.25 -522.954 1165.2 
1825 2
10195500 26037.6 -18003.4 1665.44 1324.65 -568.693 1441.56 
10194401 26173.7 -17477.4 1491.33 885.104 -402.138 972.174 
1825.5 2
10195500 26554.7 -18239.6 1730 1044.67 -476.992 1148.41 
10194401 26659.6 -17721.9 1491.33 981.594 -493.827 1098.81 
1826 2
10195500 26999.3 -18361.7 1724.89 914.952 -251.257 948.824 
10194401 26980.6 -17865 1457.78 660.494 -294.467 723.162 
1826.5 2
10195500 27467.8 -18474.5 1688.7 911.414 -219.52 937.478 
10194401 27404.2 -17970 1561.9 824.211 -204.28 849.149 
1827 2
10195500 27921.4 -18592.1 1666.11 907.289 -235.222 937.285 
10194401 27972.2 -18091.9 1645.33 1136.04 -243.778 1161.91 
1827.5 2
10195500 28405.8 -18706.7 1634.44 1002.76 -237.175 1030.43 
10194401 28258.1 -18164.4 1626.89 591.902 -150.219 610.667 
1828 2
10195500 28791.6 -18661.9 1622.33 763.916 88.6689 769.045 
10194401 28655.4 -18161.4 1587.44 786.799 5.94059 786.821 
1828.5 2
10195500 29115 -18800.3 1604.2 629.269 -269.282 684.465 
10194401 28955.6 -18183.7 1551.7 583.96 -43.2987 585.563 
1829 2
10195500 29468.1 -18628.2 1568.56 685.653 334.132 762.734 
10194401 29364.3 -18169.8 1534.44 793.657 27.0334 794.117 
1829.5 1
10195500 29850.8 -18605 1541.44 765.333 46.4444 766.741 
1830 1
10195500 30198.9 -18693.2 1460.67 708.984 -179.679 731.398 
1830.5 1
10195500 30856.7 -18956.7 1364.11 1342.4 -537.642 1446.07 
1831 1
10195500 31547.9 -19188.8 1363 1416.44 -475.638 1494.17 
1831.5 1
10195500 32157.1 -19549.9 1389.78 1238.26 -733.966 1439.44 
1832 1
10195500 32862.6 -20227.7 1415.1 1351.51 -1298.49 1874.21 
1832.5 1
10195500 33340.9 -20292.3 1601.67 934.158 -126.237 942.649 
1833 1
10195500 33793.2 -20400.9 1736.56 923.129 -221.542 949.341 
1833.5 1
10195500 34232.6 -20584 1711.89 891.143 -371.422 965.448 
1834 1
10195500 34704.9 -20819.3 1685.22 940.903 -468.792 1051.22 
1834.5 1
10195500 35532.7 -20737.4 1645.5 1619.98 160.339 1627.9 
1835 1
10195500 36269 -20833.9 1617.22 1440.9 -188.824 1453.22 
1835.5 1
10195500 36732.1 -21173.4 1729.78 954.868 -700.115 1184.03 
1836 1
10195500 37172.5 -21423 1774.36 872.147 -494.169 1002.42 
1836.5 1
10195500 37673.7 -21640.3 1785.83 988.405 -428.665 1077.36 
1837 1
10195500 38204 -21757.2 1799.67 1054.34 -232.439 1079.66 
1837.5 1
10195500 38709.2 -21856.5 1845.64 1045.93 -205.392 1065.9 
1838 1
10195500 39274.3 -22083.7 1816.58 1139.42 -458.089 1228.06 
1838.5 1
10195500 39814.2 -22400.5 1776.9 1088.44 -638.777 1262.04 
1839 1
10195500 40361.9 -22765 1686.5 1073.92 -714.706 1290 
1839.5 1
10195500 40880.4 -23110.4 1611.78 1030.9 -686.768 1238.71 
1840 1
10195500 41343.7 -23277 1634.6 928.368 -333.779 986.547 
1840.5 1
10195500 41881.2 -23327.3 1615.44 1051.9 -98.4997 1056.5 
1841 1
10195500 42348.7 -23513.6 1646.56 955.919 -380.823 1028.98 
1841.5 1
10195500 42741 -23663 1641.22 781.541 -297.698 836.319 
1842 1
10195500 43339.6 -23814.8 1653.12 1247.14 -316.146 1286.58 
1842.5 1
10195500 43865.1 -23954.8 1652.56 1070.24 -285.189 1107.58 
1843 1
10195500 44458.1 -24132.3 1632.78 1151.46 -344.768 1201.96 
1843.5 1
10195500 44964.3 -24293.7 1623.33 986.788 -314.49 1035.69 
1844 1
10195500 45418.2 -24431.6 1646.78 911.423 -276.885 952.554 
1844.5 1
10195500 45995.1 -24418.4 1672.11 1144.62 26.0141 1144.92 
1845 1
10195500 46484.9 -24295.9 1743.78 997.511 249.604 1028.27 
1845.5 1
10195500 46960.2 -24093.4 1748 968.092 412.31 1052.24 
1846 1
10195500 47513.6 -23892.2 1734.5 1074.52 390.766 1143.37 
