# Supplementary material for: Intrinsic group behaviour II: On the dependence of triad spatial dynamics on social and personal features; and on the effect of social interaction on small group dynamics
Source: PLoS One. 2019 Dec 3;14(12):e0225704. doi: 10.1371/journal.pone.0225704 (PMC6890182; doi:10.1371/journal.pone.0225704)
Supplement: S1 Data Set — (ZIP) [file pone.0225704.s001.zip › set_2_int/group_traj_dyad_int/traj_2_0217_34.dat]

2 10183500 10184000 0 0 1 0 1 1 0 30 30 30 1734.35 1778.21 1690.5 
1715 1
10183500 39946.2 -21027.6 1739.2 0 0 0 
1715.5 1
10183500 39848.9 -20903.4 1780.5 -244.472 312.06 396.419 
1716 1
10183500 39646.5 -20682.8 1798.25 -420.79 458.732 622.494 
1716.5 1
10183500 39484.9 -20513.9 1835.73 -308.333 322.296 446.032 
1717 1
10183500 39267.6 -20431.1 1844.5 -438.086 166.926 468.81 
1717.5 1
10183500 38802.6 -20228.6 1846.38 -970.83 422.664 1058.85 
1718 1
10183500 38289.9 -20134 1879.64 -995.546 183.719 1012.36 
1718.5 1
10183500 38026.3 -19970.3 1870.44 -529.269 328.648 623.005 
1719 1
10183500 37701.5 -19740.4 1863.7 -658.891 466.396 807.256 
1719.5 1
10183500 37257 -19480.2 1826.89 -881.944 516.226 1021.92 
1720 1
10183500 36689.4 -19189.5 1774.5 -1123.96 575.688 1262.82 
1720.5 2
10184000 35995.2 -19651.9 1620.75 0 0 0 
10183500 36103.2 -18919.8 1747.22 -1101.84 506.997 1212.89 
1721 2
10184000 35455.2 -19442 1655.22 -1192.11 463.3 1278.98 
10183500 35647.1 -18792.6 1803 -948.256 264.495 984.453 
1721.5 2
10184000 35053.3 -19296.7 1697.89 -795.82 287.789 846.257 
10183500 35154.8 -18699.4 1802 -974.917 184.378 992.199 
1722 2
10184000 34612.9 -19231.6 1687.38 -915.714 135.222 925.644 
10183500 34703.4 -18632.6 1798.62 -938.467 138.918 948.693 
1722.5 2
10184000 34241.4 -19197.4 1666.9 -738.519 68.0417 741.647 
10183500 34304.2 -18504.3 1787.3 -793.588 255.119 833.588 
1723 2
10184000 33765.3 -19227.8 1638.89 -905.07 -57.7524 906.91 
10183500 33760.1 -18534.7 1778 -1034.39 -57.7313 1036 
1723.5 2
10184000 33359.9 -19170 1653.89 -806.053 114.866 814.196 
10183500 33267 -18636.7 1781.56 -980.34 -202.783 1001.09 
1724 2
10184000 33113.9 -19156.3 1633.67 -505.133 28.063 505.912 
10183500 32829.3 -18645.2 1744.44 -898.7 -17.5679 898.871 
1724.5 2
10184000 32719.1 -19191.6 1659.33 -819.041 -73.0751 822.294 
10183500 32456.7 -18661.4 1765.89 -773.167 -33.6561 773.9 
1725 2
10184000 32375.4 -19416.5 1616.1 -680.616 -445.435 813.419 
10183500 32019.9 -18541.2 1676.6 -864.884 238.108 897.062 
1725.5 2
10184000 32091.8 -19483.8 1568.44 -562.743 -133.488 578.358 
10183500 31639.3 -18503.2 1555.89 -755.093 75.3527 758.843 
1726 2
10184000 31957.7 -19542 1537.33 -282.339 -122.573 307.798 
10183500 31315.8 -18544.1 1467.89 -681.17 -86.0819 686.587 
1726.5 2
10184000 31684.9 -19348.6 1466.8 -527.595 374.081 646.756 
10183500 31137.5 -18496.7 1443.5 -344.831 91.7043 356.817 
1727 2
10184000 31464.4 -19189.9 1375.67 -419.117 301.732 516.431 
10183500 30854.3 -18608.9 1411.11 -538.34 -213.287 579.052 
1727.5 2
10184000 31253.4 -19248.2 1327.33 -431.493 -119.291 447.679 
10183500 30652.8 -18609.9 1441.44 -412.179 -2.04499 412.184 
1728 2
10184000 31010.9 -19376.8 1321.75 -507.467 -268.887 574.302 
10183500 30256 -18392.4 1468.38 -830.079 455.05 946.626 
1728.5 2
10184000 30717.6 -19147.2 1362.7 -583.052 456.362 740.416 
10183500 30127.7 -18278.5 1506.5 -255.07 226.392 341.048 
1729 2
10184000 30465.9 -18955.4 1364.67 -481.283 366.645 605.031 
10183500 29739.1 -18170.3 1551 -743 206.82 771.248 
1729.5 2
10184000 29877.2 -18613.6 1364.78 -1198.91 696.311 1386.45 
10183500 29283.3 -18171 1625.44 -928.264 -1.35777 928.265 
1730 2
10184000 29357.3 -18351 1398.44 -1083.1 546.991 1213.39 
10183500 28859.6 -17990 1718.22 -882.87 377.083 960.027 
1730.5 2
10184000 29007.3 -18285.6 1470.11 -711.382 133.017 723.711 
10183500 28479.2 -18107.8 1754.78 -773.035 -239.386 809.252 
1731 2
10184000 28545.4 -18335.1 1513.22 -923.778 -99.1111 929.079 
10183500 27999.3 -18005 1747.56 -959.778 205.556 981.543 
1731.5 2
10184000 28068.8 -18292.3 1587.3 -920.163 82.6469 923.867 
10183500 27639.9 -17853.5 1742.5 -693.887 292.471 753.006 
1732 2
10184000 27273.9 -18498.7 1618.22 -1517.01 -393.83 1567.29 
10183500 27174.8 -17888.8 1780.44 -887.638 -67.324 890.187 
1732.5 2
10184000 26859.1 -18514 1639.89 -849.954 -31.4208 850.535 
10183500 26876.7 -17867.7 1807.33 -610.883 43.2605 612.413 
1733 2
10184000 26481 -18461.7 1664.44 -773.233 107.021 780.604 
10183500 26499.8 -17821.2 1819.78 -770.734 94.9784 776.564 
1733.5 2
10184000 26121.7 -18292.9 1652.78 -740.893 347.995 818.55 
10183500 26081.6 -17699.9 1798.11 -862.314 250.172 897.87 
1734 2
10184000 25587.6 -18243.6 1637.3 -1037.02 95.7066 1041.43 
10183500 25641.6 -17575.9 1779.4 -854.283 240.755 887.559 
1734.5 2
10184000 25077 -18069.6 1608.89 -980.038 334.058 1035.41 
10183500 25162.2 -17454.8 1784.89 -920.111 232.48 949.026 
1735 2
10184000 24576.3 -17927.6 1577.67 -1015.55 288.032 1055.61 
10183500 24746.6 -17299.7 1717.78 -843.137 314.627 899.928 
1735.5 2
10184000 24157 -17684.8 1561.67 -852.304 493.451 984.843 
10183500 24343.1 -17103.7 1726.89 -820.009 398.374 911.656 
1736 2
10184000 23735.3 -17440.2 1618.22 -864.071 501.138 998.879 
10183500 23992.3 -16884.7 1733.11 -718.807 448.77 847.395 
1736.5 2
10184000 23312.9 -17074.8 1615.11 -862.132 745.805 1139.95 
10183500 23651 -16645.3 1762.44 -696.599 488.435 850.775 
1737 2
10184000 23006.9 -16838 1600.4 -587.311 454.468 742.614 
10183500 23290.9 -16336.2 1748.3 -691.171 593.346 910.921 
1737.5 2
10184000 22715.2 -16675.6 1600 -565.267 314.815 647.02 
10183500 22929.3 -16124.1 1729.78 -700.711 411.025 812.365 
1738 2
10184000 22389.7 -16374.1 1598.22 -672.635 622.819 916.702 
10183500 22553.7 -15865.9 1725.78 -776.171 533.517 941.85 
1738.5 2
10184000 21993.3 -16229.6 1524.56 -810.498 295.615 862.725 
10183500 22255.8 -15660 1675.44 -609.18 421.041 740.524 
1739 2
10184000 21646.9 -15987.8 1481.56 -709.927 495.446 865.716 
10183500 21768.3 -15422.8 1614.67 -998.862 486.111 1110.87 
1739.5 2
10184000 21251.6 -15734.3 1453.22 -778.215 498.906 924.406 
10183500 21320.7 -15160 1645.33 -881.234 517.279 1021.84 
1740 2
10184000 20685.8 -15464.6 1449 -1140.68 543.907 1263.72 
10183500 20924.7 -14879.9 1680.11 -798.387 564.74 977.933 
1740.5 2
10184000 20286.1 -15190.8 1476.89 -800.935 548.653 970.833 
10183500 20532 -14623.6 1701.89 -786.907 513.694 939.736 
1741 2
10184000 19885.4 -14901 1562.5 -785.708 568.192 969.628 
10183500 20164.5 -14384.7 1745.6 -720.588 468.344 859.415 
1741.5 2
10184000 19493.9 -14674.9 1570.56 -779.903 450.421 900.626 
10183500 19723.4 -14161.3 1755.33 -878.597 444.954 984.843 
1742 2
10184000 19218.7 -14423.3 1581.56 -550.444 503.111 745.728 
10183500 19334.1 -13933.4 1721.44 -778.667 455.778 902.25 
1742.5 2
10184000 18793.8 -14179.6 1588.8 -844.665 484.559 973.785 
10183500 19061.6 -13694.5 1721.6 -541.772 475.039 720.54 
1743 2
10184000 18425.1 -13931.7 1588.78 -721.505 485.192 869.472 
10183500 18686.3 -13458.3 1718.78 -734.377 462.166 867.702 
1743.5 2
10184000 18107.1 -13656.4 1563.33 -648.98 561.678 858.287 
10183500 18347.6 -13226.6 1717.67 -691.383 473.016 837.708 
1744 2
10184000 17769.1 -13450.6 1514.89 -692.623 421.903 811.005 
10183500 17940.7 -12921.3 1710.33 -833.789 625.455 1042.3 
1744.5 2
10184000 17325.7 -13266.7 1471.22 -897.661 372.245 971.782 
10183500 17635 -12682.9 1701.44 -618.758 482.681 784.757 
1745 2
10184000 16849.5 -12763.7 1402.9 -928.2 980.442 1350.12 
10183500 17121.8 -12297.4 1630.2 -1000.39 751.44 1251.18 
1745.5 2
10184000 16221 -12416.9 1350.33 -1201.72 663.119 1372.54 
10183500 16825 -12067.9 1618.89 -567.495 438.836 717.376 
1746 2
10184000 15802.8 -12258.3 1399.89 -843.19 319.668 901.752 
10183500 16287.2 -11705.9 1736.56 -1084.23 729.839 1306.99 
1746.5 2
10184000 15557.6 -12043.9 1547 -506.657 443.067 673.06 
10183500 15903.8 -11372.3 1766.56 -792.241 689.164 1050.04 
1747 2
10184000 15274.8 -11736.8 1560.9 -557.703 605.698 823.349 
10183500 15733.7 -11153.2 1784.7 -335.459 432.216 547.123 
1747.5 2
10184000 15079.3 -11427.8 1576.11 -384.777 608.311 719.789 
10183500 15520.3 -10815.4 1771.89 -420.013 664.873 786.427 
1748 2
10184000 14845.9 -11032.8 1608.56 -474.481 802.846 932.573 
10183500 15280.9 -10519.3 1807.89 -486.676 601.852 774.002 
1748.5 2
10184000 14648.1 -10653.9 1648.56 -401.172 768.537 866.942 
10183500 15040.3 -10248.9 1795 -487.942 548.569 734.177 
1749 2
10184000 14364.7 -10228.6 1677.89 -572.615 859.259 1032.58 
10183500 14780.9 -9810.78 1802.78 -524.13 885.073 1028.62 
1749.5 2
10184000 14095.8 -9846.22 1691.22 -534.57 760.106 929.261 
10183500 14497.9 -9477.67 1784.67 -562.624 662.249 868.976 
1750 2
10184000 13804.6 -9515.11 1737.33 -591.915 672.99 896.258 
10183500 14229.9 -9107.56 1776 -544.715 752.258 928.767 
1750.5 2
10184000 13580.9 -9137.33 1673.89 -451.852 763.187 886.919 
10183500 13975.3 -8710 1766.67 -514.254 803.143 953.674 
1751 2
10184000 13265 -8769.44 1688 -639.451 744.714 981.579 
10183500 13673.9 -8420.22 1773.33 -610.211 586.595 846.434 
1751.5 2
10184000 12897 -8418 1727.89 -727.273 694.554 1005.65 
10183500 13462.8 -8144.67 1774.44 -417.216 544.576 686.026 
1752 2
10184000 12618.9 -8088.78 1649.33 -554.006 655.821 858.501 
10183500 13141.2 -7792.22 1792.22 -640.549 702.081 950.379 
1752.5 2
10184000 12399.3 -7738.22 1643.44 -430.501 687.364 811.049 
10183500 12830.2 -7369.22 1807 -609.804 829.412 1029.46 
1753 2
10184000 11982.9 -7260.11 1619.22 -832.889 956.222 1268.09 
10183500 12547.7 -7051.56 1806.44 -565.111 635.333 850.293 
1753.5 2
10184000 11615.8 -7053.11 1620.56 -724.085 408.284 831.261 
10183500 12291.8 -6766.11 1809.33 -504.712 563.007 756.116 
1754 2
10184000 11195.9 -6695.56 1592.78 -839.778 715.111 1103 
10183500 11962.7 -6440.56 1799.44 -658.222 651.111 925.852 
1754.5 2
10184000 10924.9 -6326.78 1557.11 -544.177 740.518 918.964 
10183500 11602.4 -6140.44 1767.56 -723.338 602.633 941.48 
1755 2
10184000 10643.1 -5803.78 1524.44 -572.719 1063.01 1207.47 
10183500 11199.2 -5591.67 1712.44 -819.557 1115.4 1384.12 
1755.5 2
10184000 10433.2 -5436.56 1528.22 -420.619 735.916 847.64 
10183500 10849.2 -5168.11 1697.33 -701.403 848.809 1101.11 
1756 2
10184000 10085.1 -5153.22 1543 -679.905 553.385 876.644 
10183500 10554 -4918.22 1694.11 -576.606 488.064 755.434 
1756.5 2
10184000 9723.33 -4814.67 1538.67 -723.556 677.111 990.965 
10183500 10263 -4528.89 1689 -582 778.667 972.135 
1757 2
10184000 9324.56 -4386.22 1548.33 -805.612 865.544 1182.45 
10183500 9905.22 -4119.78 1706.89 -722.783 826.487 1097.95 
1757.5 2
10184000 9079.44 -4140.89 1605.33 -485.369 485.809 686.726 
10183500 9698.56 -3713.78 1772.78 -409.241 803.96 902.126 
1758 2
10184000 8875 -3754.44 1625.67 -404.04 763.724 864.016 
10183500 9494.44 -3341.22 1776.11 -403.382 736.276 839.535 
1758.5 2
10184000 8582.78 -3363.44 1613.33 -566.322 757.752 945.996 
10183500 9252.56 -3074.56 1777.11 -468.777 516.796 697.732 
1759 2
10184000 8284.38 -3003.12 1613.62 -610.231 736.85 956.728 
10183500 9049.25 -2747.62 1788.62 -415.758 668.57 787.299 
1759.5 2
10184000 8053.22 -2704.78 1625.89 -492.863 636.135 804.724 
10183500 8748.78 -2332.56 1778.78 -640.666 885.009 1092.56 
1760 2
10184000 7758.56 -2293.11 1618.56 -588.157 821.69 1010.5 
10183500 8389.11 -1827 1773.44 -717.898 1009.09 1238.4 
1760.5 2
10184000 7401 -1840.33 1622.22 -703.85 891.295 1135.7 
10183500 7922.44 -1338.89 1760.89 -918.635 960.849 1329.33 
1761 2
10184000 7213.56 -1606.22 1636.44 -368.26 459.943 589.206 
10183500 7665 -1084.22 1763 -505.785 500.327 711.439 
1761.5 2
10184000 6951.44 -1138.11 1613.44 -527.387 941.873 1079.47 
10183500 7335.89 -763.222 1733.11 -662.195 645.875 925.018 
1762 2
10184000 6422.89 -608.111 1564.78 -1074.3 1077.24 1521.37 
10183500 6955.56 -498.333 1738 -773.035 538.392 942.045 
1762.5 2
10184000 6218.11 -226.778 1561.44 -416.215 775.068 879.753 
10183500 6718.56 -108.778 1731.11 -481.707 791.78 926.799 
1763 2
10184000 5964.9 169.7 1557.4 -487.883 763.926 906.429 
10183500 6497.7 293.2 1732 -425.541 774.524 883.726 
1763.5 2
10184000 5817.38 565.625 1564.62 -296.831 796.63 850.134 
10183500 6321.25 628.25 1740.75 -355.03 674.145 761.917 
1764 2
10184000 5696.1 896.9 1560 -242.066 661.228 704.143 
10183500 6215.2 995.1 1730 -211.677 732.236 762.218 
1764.5 2
10184000 5548.22 1227.89 1536.67 -288.261 645.203 706.669 
10183500 6125 1351.89 1706.44 -175.828 695.495 717.376 
1765 2
10184000 5093 1607.22 1508.56 -917.787 764.785 1194.67 
10183500 6067 1760.44 1729.44 -116.935 823.701 831.96 
1765.5 2
10184000 4706.22 1881.56 1493.33 -770.474 546.481 944.601 
10183500 5839.44 2267.44 1697.78 -453.298 1009.96 1107.02 
1766 2
10184000 4442.56 2175.33 1487.56 -532.66 593.49 797.469 
10183500 5521 2583.22 1711.78 -643.322 637.935 905.994 
1766.5 2
10184000 4135.78 2387.89 1483.56 -631.23 437.357 767.94 
10183500 5219.44 2853.44 1674.44 -620.485 556.013 833.158 
1767 2
10184000 3848.11 2654.56 1509.22 -584.688 542.005 797.264 
10183500 4844.67 3024.78 1647.11 -761.743 348.238 837.57 
1767.5 2
10184000 3628.44 2879.44 1584.22 -429.876 440.096 615.205 
10183500 4414.22 3248.56 1673 -842.357 437.921 949.39 
1768 2
10184000 3472.56 3124 1607.67 -309.303 485.229 575.427 
10183500 4056.78 3458.67 1727.44 -709.215 416.887 822.667 
1768.5 2
10184000 3444.56 3389.78 1607.56 -55.1181 523.185 526.08 
10183500 3817.22 3815.44 1715.11 -471.566 702.318 845.947 
1769 2
10184000 3517.44 3457.78 1618.22 144.908 135.189 198.178 
10183500 3694.11 4017 1744.22 -244.754 400.707 469.543 
1769.5 2
10184000 3623.33 3466.56 1621.78 208.443 17.2791 209.158 
10183500 3411.33 4164.11 1751.67 -556.649 289.589 627.471 
1770 2
10184000 3653.88 3415.88 1612.12 62.8429 -104.281 121.753 
10183500 3237.38 4197.88 1778.12 -357.939 69.473 364.619 
1770.5 2
10184000 3611.44 3364.22 1624.89 -89.3275 -108.743 140.728 
10183500 3157.11 4201.44 1784.44 -168.977 7.51462 169.144 
1771 2
10184000 3634.44 3258.44 1623.44 45.5446 -209.461 214.355 
10183500 3159.89 4299.44 1762.11 5.50055 194.059 194.137 
1771.5 2
10184000 3587.1 3161.2 1620 -91.931 -188.824 210.014 
10183500 3109.4 4275.5 1748.8 -98.0367 -46.4941 108.503 
1772 2
10184000 3559.22 3137.67 1612.78 -53.9222 -45.519 70.5662 
10183500 3167.67 4214.11 1746.56 112.701 -118.741 163.71 
1772.5 2
10184000 3472.78 3172.78 1602.67 -176.058 71.5094 190.026 
10183500 3191.89 4263.22 1740.44 49.3324 100.023 111.527 
1773 2
10184000 3292 3332.22 1598.44 -375.058 330.798 500.095 
10183500 3129.56 4321.22 1748 -129.322 120.332 176.647 
1773.5 2
10184000 2775.22 3608.11 1594.67 -1037.71 553.994 1176.33 
10183500 3015.11 4383.78 1790.44 -229.808 125.614 261.898 
1774 2
10184000 2338.44 4222 1593.89 -870.075 1222.89 1500.83 
10183500 2925 4433.11 1788.89 -179.504 98.2736 204.645 
1774.5 2
10184000 2149.67 4724.78 1597.67 -376.802 1003.55 1071.96 
10183500 2783.44 4628.33 1782.33 -282.546 389.665 481.322 
1775 2
10184000 2001.67 4964.78 1602.67 -300.813 487.805 573.099 
10183500 2688.44 5017.22 1783.67 -193.089 790.425 813.667 
1775.5 2
10184000 1896 5215.4 1645.6 -202.427 480.119 521.048 
10183500 2650.9 5375 1771.1 -71.9242 685.398 689.161 
1776 2
10184000 1937.5 5475.9 1649.8 81.0547 508.789 515.205 
10183500 2554.5 5554 1774.6 -188.281 349.609 397.085 
1776.5 2
10184000 1858.36 5639 1645.36 -161.174 332.179 369.215 
10183500 2501.73 5862.64 1784.82 -107.48 628.587 637.71 
1777 2
10184000 1809.08 5968.42 1850.92 -97.5848 652.31 659.569 
10183500 2505.67 6161 1790 7.80078 590.819 590.871 
1777.5 2
10184000 1821.3 6324.2 1917.9 25.0856 730.561 730.992 
10183500 2332.3 6552.3 1790 -355.989 803.491 878.821 
1778 2
10184000 1799.8 6559.4 1960.7 -44.9791 492.05 494.102 
10183500 1587.2 6783 1784.6 -1558.79 482.636 1631.79 
1778.5 2
10184000 1682.1 6862 1957.3 -225.479 579.693 622.001 
10183500 898.9 7087.3 1767.6 -1318.58 582.95 1441.7 
1779 2
10184000 1576.89 7219.44 1909 -212.119 720.654 751.224 
10183500 804.778 7271.22 1746 -189.763 370.811 416.546 
1779.5 2
10184000 1562.5 7553.5 1876.5 -28.8934 670.794 671.416 
10183500 788.5 7550.3 1748 -32.6863 560.397 561.35 
1780 2
10184000 1496.89 7862.67 1885.67 -129.923 612.211 625.845 
10183500 865.778 7833.22 1750.78 153.025 560.242 580.765 
1780.5 2
10184000 1507.1 8211.7 1873.8 20.0611 685.724 686.017 
10183500 926.5 8155.7 1724.4 119.297 633.552 644.686 
1781 2
10184000 1576.11 8472.56 1870 140.552 531.274 549.552 
10183500 924.333 8414.44 1706 -4.41276 526.974 526.993 
1781.5 2
10184000 1511.3 8778.2 1870 -128.593 606.437 619.921 
10183500 867.9 8770.4 1701 -111.971 706.261 715.082 
1782 2
10184000 1436.44 9115 1870.44 -145.633 655.253 671.242 
10183500 907.556 9247.67 1699.44 77.1509 928.534 931.734 
1782.5 2
10184000 1481.44 9445.44 1869.67 93.5551 686.995 693.336 
10183500 1028 9604.33 1699 250.404 741.511 782.65 
1783 2
10184000 1514.9 9921.7 1845.4 65.5991 933.834 936.136 
10183500 1074.4 9947.8 1703.4 90.9804 673.464 679.582 
1783.5 1
10184000 1576.78 10350.8 1845.33 122.047 846.307 855.062 
1784 1
10184000 1415.44 10698.7 1839.22 -341.808 737.053 812.453 
