# Supplementary material for: Intrinsic group behaviour II: On the dependence of triad spatial dynamics on social and personal features; and on the effect of social interaction on small group dynamics
Source: PLoS One. 2019 Dec 3;14(12):e0225704. doi: 10.1371/journal.pone.0225704 (PMC6890182; doi:10.1371/journal.pone.0225704)
Supplement: S1 Data Set — (ZIP) [file pone.0225704.s001.zip › set_2_int/group_traj_dyad_int/traj_2_0217_33.dat]

2 10174803 10174600 0 0 0 1 0 1 0 30 30 30 1620.93 1657.12 1584.75 
1666.5 1
10174600 2327.33 5447.33 1599 0 0 0 
1667 1
10174600 2739.78 5092.11 1601.22 1028.54 -885.841 1357.43 
1667.5 1
10174600 3268.44 4667.78 1578.89 1068.01 -857.239 1369.49 
1668 1
10174600 3411.5 4369.7 1561 279.405 -582.183 645.759 
1668.5 2
10174803 4169.62 4806.38 1759.62 0 0 0 
10174600 3614.75 4117 1596.25 413.11 -513.618 659.138 
1669 2
10174803 4464.89 4482.89 1703.56 619.002 -678.168 918.191 
10174600 3812.67 3760.89 1645.11 414.92 -746.564 854.117 
1669.5 2
10174803 4638.44 4021.22 1634.44 341.645 -908.793 970.889 
10174600 4082.22 3397.78 1612.67 530.621 -714.786 890.212 
1670 2
10174803 4964.3 3527.5 1553.7 623.051 -944.02 1131.09 
10174600 4338.2 2969.4 1563.1 489.441 -819.078 954.171 
1670.5 2
10174803 5381.88 3166.38 1521.12 836.824 -723.697 1106.35 
10174600 4720.5 2530.75 1504.5 766.132 -879.058 1166.06 
1671 2
10174803 5675.56 2819.22 1514.78 616.976 -729.313 955.278 
10174600 5076.67 2096.67 1487.56 748.249 -911.94 1179.62 
1671.5 2
10174803 5936.11 2271.11 1516.89 529.584 -1114.05 1233.52 
10174600 5409.56 1903.67 1470 676.603 -392.276 782.095 
1672 2
10174803 6168.56 2080.89 1483.22 448.734 -367.224 579.842 
10174600 5872.67 1620.22 1445.33 894.037 -547.19 1048.2 
1672.5 2
10174803 6456.22 1871.56 1471.44 567.39 -412.886 701.717 
10174600 6293 1231.78 1493.89 829.06 -766.163 1128.87 
1673 2
10174803 6677.67 1633.67 1536.67 442.005 -474.828 648.714 
10174600 6571.89 821.222 1603.78 556.664 -819.472 990.661 
1673.5 2
10174803 6972.11 1258 1555 576.212 -735.16 934.067 
10174600 6897 312.111 1672.89 636.225 -996.304 1182.12 
1674 2
10174803 7313.25 848.875 1536 682.278 -818.25 1065.38 
10174600 7231.75 31.875 1635.12 669.5 -560.472 873.132 
1674.5 2
10174803 7704.56 395.667 1541.67 815.22 -944.184 1247.42 
10174600 7381.89 -169.111 1639.44 312.789 -418.721 522.651 
1675 2
10174803 8143.33 -116.778 1502.33 886.42 -1035.24 1362.89 
10174600 7684.11 -420.111 1607.78 610.55 -507.071 793.657 
1675.5 2
10174803 8343.22 -354.333 1482.78 398.185 -473.218 618.455 
10174600 8106.11 -874.111 1627.33 840.637 -904.382 1234.74 
1676 2
10174803 8706.44 -784.889 1503.56 723.55 -857.68 1122.11 
10174600 8406.44 -1375.67 1666 598.274 -999.115 1164.54 
1676.5 2
10174803 9144.56 -1291.22 1528.78 879.741 -1016.73 1344.5 
10174600 8597.44 -1761.44 1641.56 383.534 -774.654 864.4 
1677 2
10174803 9389.56 -1717.22 1539.22 489.022 -850.299 980.893 
10174600 8859 -2153.78 1645.44 522.067 -783.1 941.17 
1677.5 2
10174803 9680.11 -2121.56 1534 583.445 -811.914 999.806 
10174600 9197.56 -2662.33 1676.33 679.83 -1021.2 1226.79 
1678 2
10174803 9870.67 -2543 1518.33 378.086 -836.199 917.703 
10174600 9420.44 -3011.78 1639 442.24 -693.342 822.374 
1678.5 2
10174803 10113.6 -2912.44 1517.11 482.88 -734.482 878.998 
10174600 9723.11 -3359.11 1632.44 601.723 -690.524 915.911 
1679 2
10174803 10367.6 -3273.44 1517.44 511.066 -726.358 888.136 
10174600 10007.8 -3723.89 1594 572.77 -733.959 931 
1679.5 2
10174803 10661.3 -3558.89 1506.89 597.109 -580.172 832.549 
10174600 10244.2 -3902.78 1591.44 480.578 -363.595 602.625 
1680 2
10174803 10937.4 -4052 1483.33 542.458 -968.784 1110.32 
10174600 10496.1 -4375.22 1577.56 494.87 -928.182 1051.86 
1680.5 2
10174803 11113 -4476.22 1458.56 340.885 -823.732 891.48 
10174600 10848.7 -4995.22 1584.89 684.574 -1203.88 1384.91 
1681 2
10174803 11341.3 -4853.78 1450.44 468.857 -775.268 906.017 
10174600 11191.8 -5412.78 1654.11 704.54 -857.404 1109.74 
1681.5 2
10174803 11754.8 -5227.5 1452.4 826.933 -747.444 1114.67 
10174600 11532.4 -5787 1643.6 681.244 -748.444 1012.06 
1682 2
10174803 12116.8 -5747 1486.33 704.237 -1010.7 1231.85 
10174600 11828.9 -6295.22 1690.44 576.827 -988.759 1144.72 
1682.5 2
10174803 12558.9 -6162.67 1538.56 907.826 -853.525 1246.05 
10174600 12216.7 -6667.78 1641.67 796.258 -765.001 1104.2 
1683 2
10174803 12840 -6554.8 1548 563.349 -785.838 966.904 
10174600 12502.2 -7033.2 1619.4 572.211 -732.309 929.356 
1683.5 2
10174803 13107.7 -6909.2 1532 512.835 -678.927 850.848 
10174600 12857.8 -7425.2 1686.9 681.226 -750.958 1013.91 
1684 2
10174803 13386.4 -7301 1520.44 560.854 -788.33 967.482 
10174600 13180.7 -7826.56 1658.22 649.631 -807.556 1036.42 
1684.5 2
10174803 13634.8 -7670.7 1508.3 498.706 -742.369 894.327 
10174600 13462.2 -8200.1 1628.9 565.328 -750.089 939.271 
1685 2
10174803 14008.3 -8181.67 1477.11 750.067 -1026.04 1270.97 
10174600 13698.1 -8634.33 1596.67 473.717 -871.954 992.327 
1685.5 2
10174803 14340.8 -8577.89 1513.56 684.042 -815.272 1064.23 
10174600 14071.9 -8997.78 1649.22 769.09 -747.828 1072.73 
1686 2
10174803 14693.6 -8918.78 1567 701.347 -677.712 975.285 
10174600 14412 -9413.89 1673.78 676.165 -827.259 1068.44 
1686.5 2
10174803 15043.6 -9207.56 1561.11 718.686 -592.973 931.733 
10174600 14794.4 -9749.44 1674.67 785.307 -689.026 1044.73 
1687 2
10174803 15363 -9618 1579.5 625.136 -803.218 1017.82 
10174600 15172.8 -10323.5 1719.8 740.422 -1123.4 1345.45 
1687.5 2
10174803 15746.6 -10079 1598.67 755.031 -907.48 1180.5 
10174600 15461.6 -10722.3 1685.33 568.416 -785.105 969.271 
1688 2
10174803 16141.8 -10529.3 1579.11 811.545 -924.709 1230.32 
10174600 15694.8 -10966 1662.56 478.896 -500.342 692.592 
1688.5 2
10174803 16427.7 -10838 1517.89 583.447 -629.932 858.618 
10174600 15983.8 -11247.7 1642.22 589.796 -574.83 823.583 
1689 2
10174803 16719.6 -11153.3 1495.67 582.613 -629.408 857.666 
10174600 16409.7 -11627.9 1612 850.078 -758.927 1139.56 
1689.5 2
10174803 17165.4 -11515.7 1468.3 855.747 -695.521 1102.75 
10174600 16756.9 -11973 1596.7 666.475 -662.401 939.662 
1690 2
10174803 17644 -11851.6 1423.22 947.723 -665.061 1157.79 
10174600 17448.9 -12324.4 1538.89 1370.28 -695.93 1536.87 
1690.5 2
10174803 18157.4 -12216.2 1479.56 1037.26 -736.7 1272.26 
10174600 17937.6 -12740.8 1512.89 987.205 -841.077 1296.91 
1691 2
10174803 18483.2 -12575.1 1519.89 645.105 -710.671 959.799 
10174600 18371.2 -13098.7 1576.67 858.746 -708.691 1113.41 
1691.5 2
10174803 18870.9 -12867.4 1550.33 781.586 -589.382 978.901 
10174600 18799.9 -13383.9 1616.11 864.247 -575.045 1038.08 
1692 2
10174803 19230 -13128.3 1567.33 716.789 -520.736 885.975 
10174600 19189.8 -13665.7 1637.67 778.221 -562.431 960.186 
1692.5 2
10174803 19585.6 -13427.8 1562.11 694.444 -584.852 907.913 
10174600 19440.4 -13935.6 1635 489.583 -527.127 719.413 
1693 2
10174803 19889.9 -13743.1 1502.25 621.06 -643.566 894.367 
10174600 19744.2 -14246.4 1599.5 620.011 -634.325 887.008 
1693.5 2
10174803 20222.8 -14068.7 1470.56 694.995 -679.628 972.066 
10174600 20033.8 -14575.4 1581.44 604.442 -686.993 915.046 
1694 2
10174803 20645.1 -14335.8 1451.44 844.667 -534.222 999.427 
10174600 20375.8 -14812.1 1616 684 -473.333 831.806 
1694.5 2
10174803 21023.1 -14568.9 1450 760.563 -469.036 893.561 
10174600 20842.9 -15092.7 1591.56 939.861 -564.498 1096.36 
1695 2
10174803 21519.3 -14830.6 1429.33 961.671 -507.106 1087.18 
10174600 21308.7 -15430.7 1532.89 902.67 -655.039 1115.3 
1695.5 2
10174803 21912.6 -15165.4 1401.88 785.013 -668.302 1030.96 
10174600 21713.4 -15731.2 1479.12 807.801 -599.967 1006.23 
1696 2
10174803 22366.3 -15450.2 1381.33 898.432 -564.054 1060.82 
10174600 22173.4 -15924.7 1482.56 911.029 -383.003 988.263 
1696.5 2
10174803 22778.3 -15636.2 1432.56 811.024 -366.142 889.842 
10174600 22592.6 -16121.3 1567.11 825.022 -387.139 911.338 
1697 2
10174803 23225.9 -15829.5 1449.38 920.868 -397.691 1003.07 
10174600 23056 -16440.6 1553.25 953.589 -656.979 1158 
1697.5 2
10174803 23609.8 -16004.9 1452.56 808.216 -369.24 888.567 
10174600 23461.2 -16569.1 1567.89 853.099 -270.497 894.957 
1698 2
10174803 24066.4 -16165.7 1523.22 890.188 -313.407 943.748 
10174600 23914.9 -16675.2 1608.11 884.34 -206.844 908.208 
1698.5 2
10174803 24454.2 -16332.3 1519.33 770.93 -331.345 839.12 
10174600 24369.1 -16866.6 1605.67 903.026 -380.384 979.872 
1699 2
10174803 24891.9 -16456.3 1505.67 859.856 -243.615 893.7 
10174600 24831.7 -17036.4 1536.78 908.754 -333.77 968.109 
1699.5 2
10174803 25370.9 -16622.6 1474.56 954.183 -331.12 1010 
10174600 25376.9 -17304.1 1544 1086.1 -533.201 1209.92 
1700 2
10174803 26007.7 -16776.6 1501.89 1260.95 -304.95 1297.3 
10174600 26010 -17498.4 1555.56 1253.69 -384.818 1311.42 
1700.5 2
10174803 26539.6 -17057.3 1535.89 1059.54 -559.318 1198.11 
10174600 26479.8 -17652.8 1606.89 935.812 -307.437 985.019 
1701 2
10174803 27018.8 -17197.1 1556 943.351 -275.153 982.66 
10174600 26872.3 -17719.4 1613.11 772.747 -131.234 783.811 
1701.5 2
10174803 27476.6 -17354.7 1553.11 904.699 -311.375 956.784 
10174600 27437.1 -17905.1 1606.56 1116.16 -366.93 1174.93 
1702 2
10174803 27937.1 -17477.2 1572.5 959.52 -255.382 992.924 
10174600 27960.4 -18012.8 1624.75 1090.13 -224.248 1112.96 
1702.5 2
10174803 28449.6 -17575.7 1524.78 1043.65 -200.441 1062.72 
10174600 28336.1 -18144.7 1585.44 765.247 -268.669 811.04 
1703 2
10174803 29058.7 -17622.4 1485.11 1175.89 -90.3046 1179.35 
10174600 28903.8 -18214.9 1564.89 1095.88 -135.564 1104.23 
1703.5 2
10174803 29498.2 -17806.8 1438 872.134 -365.741 945.719 
10174600 29471.3 -18451.7 1536.67 1126.1 -469.797 1220.17 
1704 2
10174803 29943.4 -18050.4 1383.11 883.377 -483.466 1007.02 
10174600 29882.7 -18743.2 1462.56 816.138 -578.483 1000.36 
1704.5 2
10174803 30528.1 -18346 1313.62 1210.52 -611.916 1356.39 
10174600 30468.4 -18929.6 1365.25 1212.65 -385.927 1272.58 
1705 2
10174803 31026.1 -18566.3 1263.44 1046.19 -462.885 1144.02 
10174600 31020 -19178.9 1296.67 1158.88 -523.664 1271.7 
1705.5 2
10174803 31532.9 -18727.7 1199.22 974.573 -310.256 1022.77 
10174600 31476.6 -19292.6 1274.11 877.991 -218.59 904.793 
1706 2
10174803 31963.7 -18934.1 1209.22 822.095 -393.978 911.624 
10174600 32018.8 -19503.1 1310.44 1034.78 -401.824 1110.05 
1706.5 2
10174803 32401.6 -19079.2 1296.12 901.149 -298.64 949.344 
10174600 32584.8 -19675.8 1519.38 1164.55 -355.224 1217.52 
1707 2
10174803 33106.4 -19232.8 1453.44 1447.27 -315.252 1481.2 
10174600 32991.4 -19902.4 1570.67 835.102 -465.492 956.074 
1707.5 2
10174803 33572.4 -19380.4 1511.88 935.604 -296.38 981.425 
10174600 33525.6 -19987.6 1657.25 1072.65 -171.045 1086.2 
1708 2
10174803 34024.7 -19519.1 1524.44 923.044 -283.135 965.493 
10174600 33974.4 -20105.7 1661.33 915.958 -240.901 947.107 
1708.5 2
10174803 34424.8 -19619.4 1560.12 792.244 -198.542 816.744 
10174600 34387.4 -20118.1 1649.75 817.684 -24.67 818.056 
1709 2
10174803 34797.6 -19767.4 1557.44 748.606 -297.328 805.49 
10174600 34794.6 -20307.6 1622.78 817.632 -380.383 901.783 
1709.5 2
10174803 35277.3 -19955.7 1529.33 957.64 -375.693 1028.7 
10174600 35236 -20534.6 1609 881.127 -453.094 990.797 
1710 2
10174803 35779.1 -20102.8 1517.56 1001.55 -293.635 1043.71 
10174600 35723.3 -20803.8 1582.78 972.721 -537.37 1111.28 
1710.5 2
10174803 36269.2 -20313.6 1536.56 955.382 -410.873 1039.99 
10174600 36274 -20987.1 1570.67 1073.42 -357.375 1131.35 
1711 2
10174803 36655 -20501.2 1570.44 770.016 -374.584 856.293 
10174600 36659.8 -21184.4 1589.56 770.016 -393.879 864.907 
1711.5 2
10174803 37067.4 -20755 1599.44 811.899 -499.563 953.28 
10174600 37121.4 -21305 1628.11 908.793 -237.314 939.267 
1712 2
10174803 37497 -20962.6 1630.33 867.789 -419.304 963.781 
10174600 37546.8 -21494.7 1737 859.259 -383.165 940.82 
1712.5 2
10174803 37875 -21127.9 1643.33 773.006 -338.105 843.714 
10174600 37813.9 -21610 1731.44 546.239 -235.855 594.984 
1713 2
10174803 38285.2 -21282.7 1655.89 837.188 -315.873 894.796 
10174600 38155.7 -21765.1 1742.78 697.506 -316.553 765.977 
1713.5 2
10174803 38727 -21354.9 1656.4 864.536 -141.357 876.016 
10174600 38549.8 -21839.9 1758.3 771.298 -146.358 785.061 
1714 2
10174803 39201.8 -21536.6 1669.67 895.807 -342.746 959.138 
10174600 38984.3 -21998.7 1763.89 819.874 -299.56 872.886 
1714.5 2
10174803 39505.2 -21731.6 1675.11 618.013 -397.149 734.621 
10174600 39399.7 -22281.9 1715.11 845.893 -576.827 1023.85 
1715 2
10174803 39707.9 -21926.1 1654.56 419.6 -402.807 581.65 
10174600 39769.8 -22600.2 1687.44 766.276 -659.075 1010.72 
1715.5 2
10174803 39880.1 -21510.3 1703.6 341.689 825.022 892.98 
10174600 40162.3 -22899.8 1601.2 778.814 -594.4 979.726 
1716 2
10174803 39874.8 -21257.5 1737.5 -10.9494 525.572 525.686 
10174600 40500.2 -23115.3 1559 702.599 -448.094 833.327 
1716.5 2
10174803 40152.6 -20974.3 1795.87 530.089 540.522 757.072 
10174600 40713.8 -23212.3 1602.27 407.538 -184.987 447.557 
1717 1
10174600 40937.3 -23333.4 1624.29 450.576 -244.278 512.533 
1717.5 1
10174600 41398.3 -23300.5 1630 962.468 68.6641 964.914 
1718 1
10174600 42502.5 -23295.9 1516.64 2144.15 8.98907 2144.17 
1718.5 1
10174600 43034.4 -23529.7 1491 1068.07 -469.393 1166.66 
1719 1
10174600 43481.3 -23706.2 1475.4 906.401 -358.08 974.568 
1719.5 1
10174600 43978 -23735.6 1517.11 985.516 -58.2452 987.236 
1720 1
10174600 44520.7 -23831 1506 1074.65 -188.999 1091.15 
1720.5 1
10174600 44968.1 -23938.8 1501.44 840.998 -202.59 865.055 
1721 1
10174600 45508 -24066.9 1548.67 1122.43 -266.343 1153.6 
1721.5 1
10174600 46020.7 -23980.2 1623.78 1015.18 171.617 1029.59 
1722 1
10174600 46433.4 -23855.4 1683.12 858.021 259.558 896.421 
1722.5 1
10174600 46927.9 -23797.1 1733.7 983.151 115.855 989.954 
1723 1
10174600 47344.3 -23873.8 1719.22 791.698 -145.775 805.007 
1723.5 1
10174600 47428.4 -23938.8 1718.89 167.219 -129.225 211.332 
