# Supplementary material for: Intrinsic group behaviour II: On the dependence of triad spatial dynamics on social and personal features; and on the effect of social interaction on small group dynamics
Source: PLoS One. 2019 Dec 3;14(12):e0225704. doi: 10.1371/journal.pone.0225704 (PMC6890182; doi:10.1371/journal.pone.0225704)
Supplement: S1 Data Set — (ZIP) [file pone.0225704.s001.zip › set_2_int/group_traj_dyad_int/traj_2_0217_32.dat]

2 10170702 10171400 0 0 0 1 0 1 0 20 20 20 1567.94 1578.38 1557.5 
1627 1
10170702 44553.7 -19207 1655 0 0 0 
1627.5 1
10170702 44303.1 -19264.1 1654.12 -717.884 -163.682 736.308 
1628 1
10170702 43779.2 -19187.5 1657.75 -1049.85 153.557 1061.02 
1628.5 1
10170702 43093.8 -18629.6 1648.5 -1387.65 1129.3 1789.11 
1629 1
10170702 42447.6 -18352.2 1632.62 -1261.96 541.748 1373.33 
1629.5 1
10170702 42016.6 -18091.2 1606.12 -846.758 512.77 989.916 
1630 1
10170702 41678.1 -18317.5 1579.88 -657.282 -439.32 790.583 
1630.5 1
10170702 41475.6 -19221 1592 -394.737 -1761.21 1804.9 
1631 1
10170702 41245.3 -19309.7 1591.43 -470.08 -181.05 503.74 
1631.5 1
10170702 40664.2 -19050.9 1570.88 -1195.55 532.591 1308.81 
1632 1
10170702 39979.4 -18792.3 1540.14 -1369.64 517.179 1464.03 
1632.5 1
10170702 39437.5 -18536.5 1515.25 -1115.08 526.308 1233.05 
1633 1
10170702 38899.5 -18093.9 1481.75 -1063.24 874.753 1376.83 
1633.5 1
10170702 38315.5 -17957.8 1465.88 -1142.86 266.389 1173.49 
1634 2
10171400 37662.2 -18728 1568.8 0 0 0 
10170702 37675 -17850.8 1482.62 -1268.32 211.881 1285.89 
1634.5 2
10171400 37164.1 -18668.9 1555.43 -1342.47 159.415 1351.9 
10170702 37061.3 -17947 1486 -1314.16 -206.103 1330.23 
1635 2
10171400 36342.2 -18469.1 1533.5 -1614.72 392.401 1661.72 
10170702 36554.4 -17744.4 1486.75 -995.895 398.084 1072.51 
1635.5 2
10171400 35684.4 -18391.5 1578.38 -1323.69 156.187 1332.87 
10170702 35937.6 -17612.5 1535.12 -1240.95 265.342 1269 
1636 2
10171400 35175.6 -18256.1 1583.38 -1017.5 270.75 1052.91 
10170702 35346.5 -17686.2 1544.25 -1182.25 -147.5 1191.42 
1636.5 2
10171400 34696.5 -18094.6 1555.62 -941.306 317.289 993.343 
10170702 34808.1 -17472 1529.62 -1057.71 420.923 1138.39 
1637 2
10171400 34083 -17985 1555.56 -1179.81 210.817 1198.49 
10170702 34309.3 -17366.8 1523 -959.215 202.35 980.326 
1637.5 2
10171400 33445 -17879 1537.43 -1265.87 210.317 1283.23 
10170702 33778.9 -17389.9 1514.71 -1052.53 -45.7924 1053.53 
1638 2
10171400 32852.2 -18071.9 1523.38 -1272 -413.895 1337.64 
10170702 33136.2 -17338.2 1493.12 -1378.99 110.745 1383.43 
1638.5 2
10171400 32262.6 -18019.8 1484.67 -1114.73 98.4825 1119.08 
10170702 32215.6 -17072.3 1450.11 -1740.44 502.678 1811.58 
1639 2
10171400 31629.1 -18008.9 1413.25 -1225.2 21.0885 1225.39 
10170702 31506.5 -16945 1401 -1371.48 246.293 1393.42 
1639.5 2
10171400 31067.2 -17790.4 1371.25 -1146.68 445.918 1230.34 
10170702 30984 -16803 1413.12 -1066.33 289.796 1105 
1640 2
10171400 30239.1 -17595.4 1418.12 -1683.18 396.341 1729.21 
10170702 30436 -16727.4 1490.62 -1113.82 153.709 1124.38 
1640.5 2
10171400 29697.9 -17421.6 1466.25 -1118.29 358.988 1174.49 
10170702 29822.2 -16754.1 1519.62 -1268.08 -55.2686 1269.28 
1641 2
10171400 29117.8 -17226.7 1513.67 -1130.79 380.036 1192.95 
10170702 29317.1 -16653.4 1526.89 -984.676 196.258 1004.04 
1641.5 2
10171400 28532 -17148.4 1533.12 -1107.33 147.999 1117.18 
10170702 28792.9 -16422.9 1560.62 -990.995 435.859 1082.61 
1642 2
10171400 28079.9 -16963.5 1556.75 -934.143 381.973 1009.22 
10170702 28251.9 -16268.9 1566.88 -1117.77 318.182 1162.17 
1642.5 2
10171400 27591.8 -16779 1616.12 -990.112 374.239 1058.48 
10170702 27753.6 -16136 1531.12 -1010.65 269.523 1045.97 
1643 2
10171400 27055.9 -16641 1616.56 -1063.22 273.81 1097.91 
10170702 27229.2 -15964.9 1552 -1040.48 339.506 1094.47 
1643.5 2
10171400 26535.5 -16482.2 1574.75 -1044.96 318.775 1092.5 
10170702 26709.9 -15752.9 1608.38 -1042.87 425.731 1126.42 
1644 2
10171400 25857.6 -16268.9 1567.67 -1355.89 426.722 1421.45 
10170702 26082 -15522.6 1575.67 -1255.75 460.639 1337.57 
1644.5 2
10171400 25322.8 -16027.1 1654.62 -1076.07 486.446 1180.91 
10170702 25570.1 -15321.2 1575 -1029.93 405.041 1106.71 
1645 2
10171400 24826.1 -15941.1 1588.33 -1011.48 175.181 1026.54 
10170702 25123 -15161.1 1559.44 -910.642 326.148 967.285 
1645.5 2
10171400 24401.9 -15768.4 1551.62 -836.758 340.702 903.461 
10170702 24645.2 -14875.2 1552.62 -942.308 563.829 1098.11 
1646 2
10171400 23909.6 -15554.7 1527 -992.58 430.864 1082.06 
10170702 24151 -14685.6 1514.22 -996.472 382.448 1067.34 
1646.5 2
10171400 23365 -15337 1498.75 -1102.34 440.621 1187.14 
10170702 23656.8 -14507.4 1491.88 -1000.51 360.689 1063.54 
1647 2
10171400 22833.6 -15173.4 1488.22 -1095.76 337.228 1146.48 
10170702 23126.4 -14337.9 1456.67 -1093.41 349.456 1147.9 
1647.5 2
10171400 22227.6 -14987.2 1476.33 -1174.42 360.896 1228.62 
10170702 22580.3 -14133.4 1437.44 -1058.35 396.21 1130.09 
1648 2
10171400 21598.3 -14775 1499.56 -1189.46 401.176 1255.29 
10170702 21944.2 -13913.9 1498.67 -1202.48 415.039 1272.09 
1648.5 2
10171400 21215.6 -14570.2 1524.12 -777.862 416.159 882.189 
10170702 21519.2 -13748.2 1521.62 -863.765 336.664 927.056 
1649 2
10171400 20802.3 -14349.6 1518.89 -828.24 442.273 938.929 
10170702 21107.4 -13605.8 1532 -825.262 285.515 873.256 
1649.5 2
10171400 20256.9 -14168.4 1505.78 -1086.54 360.779 1144.87 
10170702 20687.3 -13329.4 1541.44 -836.875 550.465 1001.68 
1650 2
10171400 19795.9 -13886 1517.12 -937.02 574.074 1098.89 
10170702 20256.9 -13068.4 1541.75 -874.915 530.629 1023.25 
1650.5 2
10171400 19418.6 -13621.8 1536.38 -809.549 567.06 988.396 
10170702 19825.2 -12798 1522.5 -926.234 580.204 1092.95 
1651 2
10171400 19032.8 -13226.2 1575.56 -747.766 766.527 1070.85 
10170702 19424.6 -12567.4 1537.22 -776.54 446.813 895.911 
1651.5 2
10171400 18636.4 -12931.3 1578.78 -759.259 564.921 946.367 
10170702 19042.8 -12335.8 1556.78 -731.375 443.806 855.496 
1652 2
10171400 18199.6 -12598 1600.12 -887.844 677.507 1116.82 
10170702 18639.1 -12078.9 1559.88 -820.432 522.16 972.502 
1652.5 2
10171400 17647.9 -12294.2 1566.78 -1137.6 626.346 1298.63 
10170702 18146.7 -11762.7 1534.78 -1015.38 651.976 1206.68 
1653 2
10171400 17065.2 -11895.9 1525.33 -1138.02 777.995 1378.54 
10170702 17479.6 -11391.4 1515.89 -1302.95 725.043 1491.1 
1653.5 2
10171400 16460.7 -11420.6 1513 -1155.94 908.859 1470.45 
10170702 16978.6 -10980.7 1530.33 -957.935 785.426 1238.76 
1654 2
10171400 16138.9 -11089.6 1527.25 -676.033 695.232 969.726 
10170702 16631 -10650 1545 -730.159 694.678 1007.82 
1654.5 2
10171400 15766 -10780.9 1555.89 -788.319 652.719 1023.47 
10170702 16273.6 -10330.9 1573.33 -755.697 674.654 1013.03 
1655 2
10171400 15349 -10434.2 1601.89 -801.923 666.667 1042.84 
10170702 15859.9 -9936.22 1597.22 -795.513 758.974 1099.49 
1655.5 2
10171400 14955.6 -10072.8 1639 -774.409 711.461 1051.61 
10170702 15495.1 -9593.2 1611.9 -718.088 675.241 985.698 
1656 2
10171400 14644.2 -9614.18 1619.82 -620.355 913.582 1104.3 
10170702 15170.6 -9093.45 1582.64 -646.342 995.509 1186.93 
1656.5 2
10171400 14321 -9181.71 1602.43 -650.265 870.156 1086.29 
10170702 14854.1 -8729.07 1572.64 -636.952 733.165 971.205 
1657 2
10171400 13977.9 -8744.5 1558.75 -686.167 874.429 1111.51 
10170702 14498.8 -8214.75 1548.33 -710.476 1028.64 1250.15 
1657.5 2
10171400 13801.9 -8429 1522.33 -359.184 643.878 737.286 
10170702 14310.8 -7904.58 1501.25 -383.673 632.993 740.193 
1658 2
10171400 13453.3 -8085.55 1530.09 -686.307 676.092 963.388 
10170702 14056.1 -7683.09 1494.18 -501.461 436.009 664.505 
1658.5 2
10171400 13156.2 -7843.89 1566.33 -592.915 482.348 764.335 
10170702 13698.4 -7258.11 1521.78 -713.865 848.263 1108.67 
1659 2
10171400 12930.9 -7497.11 1564.44 -461.749 710.61 847.454 
10170702 13400 -6968.89 1548.89 -611.566 592.668 851.628 
1659.5 2
10171400 12663.9 -7219.89 1556.56 -532.934 553.338 768.246 
10170702 13143.9 -6599.44 1552.67 -511.2 737.414 897.276 
1660 2
10171400 12011.2 -6691.67 1555.22 -1313.21 1062.82 1689.41 
10170702 12472.2 -5782.67 1561.89 -1351.44 1643.42 2127.72 
1660.5 2
10171400 11245 -5708.33 1530.89 -1551.06 1990.55 2523.51 
10170702 11927.7 -5132.67 1536.11 -1102.34 1315.79 1716.52 
1661 2
10171400 10741.4 -5141.3 1490.9 -987.451 1111.83 1487.02 
10170702 11474.7 -4511.2 1513.9 -888.17 1218.56 1507.89 
1661.5 2
10171400 10499.7 -4734.78 1491 -480.583 808.195 940.287 
10170702 11165.6 -4129.56 1500.67 -614.601 758.736 976.43 
1662 2
10171400 10176.9 -4321.78 1519.44 -662.788 848.049 1076.33 
10170702 10899.6 -3685.11 1501.56 -546.201 912.617 1063.58 
1662.5 2
10171400 9883.22 -3859.78 1571.22 -589.692 927.711 1099.27 
10170702 10586.1 -3190.11 1542.67 -629.407 993.976 1176.5 
1663 2
10171400 9623.78 -3351.67 1596.11 -527.326 1032.75 1159.59 
10170702 10278 -2839.22 1574.11 -626.242 713.189 949.114 
1663.5 2
10171400 9330.5 -2862 1582.1 -552.312 922.159 1074.91 
10170702 9998.9 -2367 1571.6 -525.612 889.307 1033.02 
1664 2
10171400 9056.11 -2336.56 1588.22 -538.017 1030.28 1162.3 
10170702 9802.22 -1894.11 1568.56 -385.643 927.233 1004.23 
1664.5 2
10171400 8865.89 -1826.89 1590.78 -373.718 1001.31 1068.78 
10170702 9547.22 -1407.89 1567.11 -500.982 955.25 1078.65 
1665 2
10171400 8696.67 -1392.44 1585.44 -343.25 881.226 945.717 
10170702 9316.11 -951.111 1564.89 -468.785 926.527 1038.37 
1665.5 2
10171400 8447.78 -932 1573.33 -499.777 924.587 1051.02 
10170702 9084.44 -416.444 1540.44 -465.194 1073.63 1170.08 
1666 2
10171400 8215.78 -350.333 1552.44 -462.151 1158.7 1247.46 
10170702 8775.11 96.2222 1516.67 -616.202 1021.25 1192.75 
1666.5 2
10171400 8044.44 129.889 1529.78 -339.274 950.935 1009.65 
10170702 8484.44 562.556 1485.11 -575.578 923.432 1088.13 
1667 2
10171400 7953.89 544.111 1506.33 -187.875 859.382 879.679 
10170702 8392.44 1047.44 1446.11 -190.871 1005.99 1023.94 
1667.5 2
10171400 7839.22 973.889 1478.67 -231.65 868.238 898.609 
10170702 8354.33 1683.78 1405.44 -76.9921 1285.52 1287.83 
1668 2
10171400 7749 1348.2 1468.1 -176.215 731.076 752.014 
10170702 8472 2467.8 1361.2 229.818 1531.29 1548.44 
1668.5 2
10171400 7729.25 1983.88 1466.25 -40.1423 1292.02 1292.65 
10170702 8429.62 2817 1345.62 -86.128 709.756 714.963 
1669 2
10171400 7511 2770.56 1462.56 -457.547 1649.23 1711.52 
10170702 8028.11 3036.11 1347 -841.748 459.352 958.929 
1669.5 2
10171400 7241.11 3251.56 1464.22 -531.277 946.85 1085.72 
10170702 7774.78 3307.67 1347 -498.688 534.558 731.055 
1670 2
10171400 7031.3 3740.5 1464 -401.168 934.884 1017.32 
10170702 7522.8 3489.2 1347 -481.793 347.1 593.804 
1670.5 2
10171400 6932.5 4316.62 1464 -197.996 1154.56 1171.41 
10170702 7294.25 3818.88 1347 -458.016 660.671 803.906 
1671 1
10171400 6932.67 4807.22 1470.56 0.35014 1030.67 1030.67 
1671.5 1
10171400 6846.89 5109.56 1536.78 -174.345 614.499 638.753 
