# Supplementary material for: Intrinsic group behaviour II: On the dependence of triad spatial dynamics on social and personal features; and on the effect of social interaction on small group dynamics
Source: PLoS One. 2019 Dec 3;14(12):e0225704. doi: 10.1371/journal.pone.0225704 (PMC6890182; doi:10.1371/journal.pone.0225704)
Supplement: S1 Data Set — (ZIP) [file pone.0225704.s001.zip › set_2_int/group_traj_dyad_int/traj_2_0217_31.dat]

2 10160900 10152902 0 0 0 0 2 1 0 45 30 60 1636.02 1645.34 1626.71 
1529.5 1
10152902 45545 -21698.5 1397.5 0 0 0 
1530 1
10152902 45451.3 -21630.6 1536.22 -294.549 213.662 363.883 
1530.5 1
10152902 45208.9 -21804.5 1664.5 -488.827 -350.694 601.613 
1531 1
10152902 45137.8 -21883.1 1650.88 -144.563 -159.807 215.492 
1531.5 1
10152902 45050.6 -21901.7 1644 -173.349 -36.8622 177.225 
1532 1
10152902 45084.9 -21849.7 1658.11 67.9868 102.97 123.39 
1532.5 1
10152902 45037 -21860.3 1672.56 -94.2695 -20.9974 96.5796 
1533 1
10152902 45136.1 -22095.4 1666.62 198.647 -471.025 511.2 
1533.5 1
10152902 45092.7 -22115 1657.56 -89.7899 -40.5475 98.5207 
1534 1
10152902 45093.9 -22051 1665.78 2.36407 123.791 123.814 
1534.5 1
10152902 45005.8 -22072.1 1650.89 -170.758 -40.913 175.591 
1535 1
10152902 44758.6 -22143.8 1630.33 -487.618 -141.354 507.693 
1535.5 1
10152902 44535.3 -22153.3 1617.36 -443.021 -18.8392 443.422 
1536 1
10152902 44428.5 -22187.5 1621.64 -228.147 -73.1352 239.582 
1536.5 1
10152902 44230.5 -22267.3 1624.07 -396.067 -159.533 426.989 
1537 1
10152902 43794.8 -22356 1622.87 -878.36 -178.898 896.393 
1537.5 1
10152902 43474 -22271 1666.75 -653.36 173.116 675.906 
1538 1
10152902 43098.9 -22334.8 1679.73 -760.833 -129.449 771.767 
1538.5 1
10152902 42335.3 -22348.1 1669.1 -1457.27 -25.347 1457.49 
1539 1
10152902 41923.8 -22346 1680.44 -802.188 4.09357 802.198 
1539.5 1
10152902 41702 -22284 1665.67 -455.396 127.31 472.856 
1540 1
10152902 41435 -22170.1 1690.33 -526.627 224.633 572.535 
1540.5 1
10152902 41071.3 -22159.6 1682.11 -722.995 20.9852 723.3 
1541 1
10152902 40836.9 -22223.8 1668.12 -488.455 -133.738 506.433 
1541.5 1
10152902 40529.1 -22121.7 1629.11 -623.004 206.646 656.381 
1542 1
10152902 40169.6 -21923.7 1652.22 -711.991 392.079 812.808 
1542.5 1
10152902 39875.4 -21770.1 1788.44 -594.164 310.213 670.271 
1543 1
10152902 39584.4 -21490.7 1797.78 -577.381 554.453 800.492 
1543.5 1
10152902 39344.4 -21358.4 1771.44 -482.897 266.041 551.333 
1544 1
10152902 39110.2 -21282.5 1784.2 -447.031 144.932 469.939 
1544.5 1
10152902 38757.9 -21201.6 1787.44 -696.267 159.969 714.407 
1545 1
10152902 38420.4 -21066.7 1774.67 -687.26 274.723 740.134 
1545.5 1
10152902 38164.2 -20994.7 1768 -515.538 144.869 535.506 
1546 1
10152902 37967 -20965.6 1767.22 -410.88 60.6481 415.332 
1546.5 1
10152902 37643.8 -20910.6 1762.56 -642.589 109.344 651.826 
1547 1
10152902 37312.4 -20880.8 1750.1 -636.042 57.1124 638.601 
1547.5 1
10152902 36920.1 -20883.5 1751.38 -810.486 -5.57851 810.505 
1548 1
10152902 36702.1 -20736.7 1716.56 -443.118 298.442 534.248 
1548.5 1
10152902 36397.1 -20613.9 1699.33 -602.767 242.644 649.772 
1549 1
10152902 36263.9 -20427.9 1680.56 -268.053 374.245 460.339 
1549.5 1
10152902 36126.8 -20324.2 1682.89 -277.553 209.852 347.956 
1550 1
10152902 35673.9 -20230.8 1685.78 -881.107 181.799 899.667 
1550.5 1
10152902 35063 -20145.6 1667.89 -1216.91 169.765 1228.69 
1551 1
10152902 34753 -20053.9 1690.11 -630.081 186.314 657.051 
1551.5 1
10152902 34453 -19856.6 1690.11 -583.658 383.917 698.605 
1552 1
10152902 34152.1 -19683.4 1668.78 -588.824 338.769 679.322 
1552.5 1
10152902 33859 -19564.8 1656.62 -592.144 239.787 638.852 
1553 1
10152902 33527.2 -19419 1613.67 -674.345 296.24 736.546 
1553.5 1
10152902 33301.6 -19285.1 1583.22 -438.188 259.978 509.507 
1554 1
10152902 33017.6 -19198.5 1578.88 -586.633 178.949 613.32 
1554.5 1
10152902 32741.1 -19178.9 1556.11 -567.79 40.2692 569.217 
1555 1
10152902 32408.8 -19104.8 1553.44 -630.614 140.628 646.104 
1555.5 1
10152902 32129 -19059.2 1511.12 -561.803 91.4212 569.193 
1556 1
10152902 31638.6 -19091.6 1415.44 -1034.69 -68.1552 1036.94 
1556.5 1
10152902 31285.4 -19003.8 1314 -686.987 170.774 707.894 
1557 1
10152902 30952.5 -18908.9 1286.25 -661.917 188.674 688.282 
1557.5 1
10152902 30611.6 -18799.2 1291.78 -679.172 218.432 713.433 
1558 1
10152902 30221.8 -18697.9 1270.38 -795.522 206.831 821.969 
1558.5 1
10152902 29929.9 -18553.2 1300.33 -603.019 298.869 673.019 
1559 1
10152902 29680.4 -18444 1364.44 -500.892 219.322 546.805 
1559.5 1
10152902 29408.1 -18414.8 1397.78 -526.757 56.5227 529.781 
1560 1
10152902 29098.4 -18370.8 1450.6 -716.924 101.8 724.115 
1560.5 1
10152902 28548.1 -18477 1506 -957.024 -184.696 974.683 
1561 1
10152902 28069.8 -18638.6 1578.33 -945.323 -319.28 997.785 
1561.5 1
10152902 27886.9 -18449.1 1592.33 -354.436 367.14 510.311 
1562 1
10152902 27530.6 -18413.4 1602.75 -740.673 74.2954 744.39 
1562.5 1
10152902 27184.4 -18476.7 1605 -707.936 -129.431 719.67 
1563 1
10152902 26909 -18454.7 1613.67 -550.889 44 552.643 
1563.5 1
10152902 26677.6 -18456.7 1687.56 -466.622 -4.03226 466.639 
1564 1
10152902 26355 -18618.2 1673.11 -628.763 -314.923 703.221 
1564.5 1
10152902 26188 -18754.1 1632.12 -342.213 -278.489 441.21 
1565 1
10152902 25858.4 -18551.8 1636.44 -661.758 406.32 776.543 
1565.5 1
10152902 25646.6 -18334 1646.44 -415.468 427.015 595.782 
1566 1
10152902 25617.9 -18271.9 1677.44 -55.8804 121.074 133.348 
1566.5 1
10152902 25593.5 -18297.8 1661 -50.1829 -53.2122 73.1427 
1567 1
10152902 25560.8 -18386.6 1655.67 -68.7442 -186.566 198.828 
1567.5 1
10152902 25496.2 -18460.8 1649.44 -126.58 -145.534 192.879 
1568 1
10152902 25335.1 -18427.2 1645.33 -317.148 66.0542 323.954 
1568.5 1
10152902 25094.9 -18208.8 1638.78 -466.451 424.164 630.469 
1569 1
10152902 24727.2 -18248.9 1641 -711.154 -77.5844 715.374 
1569.5 2
10160900 23462.6 -17958.9 1203.33 0 0 0 
10152902 24422.7 -18340.2 1608.44 -610.332 -183.033 637.186 
1570 2
10160900 22974.1 -17823.4 1487.75 -1028.27 285.292 1067.12 
10152902 24170 -18173.8 1568.38 -531.93 350.468 637.006 
1570.5 2
10160900 22767.7 -17648.2 1437.78 -421.344 357.455 552.543 
10152902 23807.1 -18016.3 1548.78 -740.59 321.259 807.267 
1571 2
10160900 22629.8 -17561.1 1394.11 -273.047 172.497 322.971 
10152902 23575.2 -17980.8 1529.44 -459.186 70.407 464.552 
1571.5 2
10160900 22447.1 -17442.1 1356.33 -355.383 231.518 424.143 
10152902 23204.3 -17882.4 1529.33 -721.574 191.31 746.504 
1572 2
10160900 22151.1 -17299.8 1345.11 -580.392 279.085 644.006 
10152902 22843.8 -17842.8 1464.22 -706.972 77.7778 711.237 
1572.5 2
10160900 21985.6 -17390.6 1365.62 -336.354 -184.649 383.704 
10152902 22615.5 -17736.8 1423.5 -463.979 215.504 511.584 
1573 2
10160900 21911.2 -17278.9 1358.11 -155.006 232.784 279.669 
10152902 22454 -17827.7 1374.33 -336.458 -189.41 386.109 
1573.5 2
10160900 21716.6 -17026.9 1335.67 -384.717 498.024 629.313 
10152902 22254.7 -17834 1321.67 -393.939 -12.5165 394.138 
1574 2
10160900 21620 -16872.2 1358.44 -191.199 306.271 361.052 
10152902 22014.1 -17405.8 1343.78 -476.348 847.965 972.6 
1574.5 2
10160900 21318.1 -16745.2 1353.5 -598.958 251.929 649.784 
10152902 21928.5 -16937.4 1366.5 -169.863 929.371 944.766 
1575 2
10160900 21271.9 -16649.6 1373 -94.7461 196.095 217.785 
10152902 21983.9 -17021.4 1384.33 113.502 -172.273 206.303 
1575.5 2
10160900 21265.2 -16556.9 1383 -13.2802 184.595 185.072 
10152902 21966.8 -17332.2 1373.33 -34.0859 -619.079 620.017 
1576 2
10160900 21376 -16584.4 1384.89 214.686 -53.4022 221.228 
10152902 22037 -17532 1337.89 136.09 -387.166 410.388 
1576.5 2
10160900 21674.6 -16578.6 1393 588.867 11.6152 588.982 
10152902 22077.1 -17583.4 1324 79.1146 -101.468 128.666 
1577 2
10160900 21771.1 -16585.6 1375.38 198.703 -14.5462 199.234 
10152902 22088.8 -17472.1 1313.62 23.9483 229.052 230.301 
1577.5 2
10160900 21741.8 -16517.7 1364.22 -60.6348 140.41 152.943 
10152902 22088 -17258.1 1328.11 -1.54959 442.177 442.18 
1578 2
10160900 21531.2 -16475.1 1359.56 -428.83 86.6712 437.501 
10152902 22026.4 -17143.9 1352.78 -125.368 232.632 264.262 
1578.5 2
10160900 21456.3 -16575.6 1402.56 -145.134 -194.66 242.809 
10152902 22019.3 -17071 1340.67 -13.7812 141.258 141.928 
1579 2
10160900 21322.3 -16493 1393.33 -261.719 161.241 307.401 
10152902 21944.1 -16940.9 1344.33 -146.918 254.123 293.536 
1579.5 2
10160900 21240.8 -16275.4 1428.5 -163.167 435.25 464.829 
10152902 22091 -16618.8 1342.12 293.778 644.278 708.096 
1580 2
10160900 21195.2 -16074.6 1436.56 -91.6052 404.063 414.317 
10152902 22144.4 -16342.4 1374.89 107.534 555.947 566.251 
1580.5 2
10160900 21093.8 -15812.3 1422.33 -195.085 504.274 540.694 
10152902 22018.3 -16016.6 1378.22 -242.521 626.709 671.998 
1581 2
10160900 20785.1 -15586.6 1457.62 -647.071 473.183 801.625 
10152902 21676.6 -15718 1410.75 -716.37 625.903 951.283 
1581.5 2
10160900 20521.4 -15343 1533 -527.361 487.25 717.999 
10152902 21218.7 -15346.4 1455.56 -915.917 743.111 1179.46 
1582 2
10160900 20285.9 -15119.4 1550.12 -472.083 448.146 650.921 
10152902 20906.1 -15103.1 1496.62 -626.336 487.614 793.766 
1582.5 2
10160900 19997.8 -14887.6 1558.44 -580.841 467.378 745.532 
10152902 20606.9 -14884.2 1525.33 -603.299 441.336 747.494 
1583 2
10160900 19613 -14654.6 1563.5 -780.482 472.476 912.352 
10152902 20344 -14725.1 1548.75 -533.243 322.712 623.291 
1583.5 2
10160900 19224.4 -14522.2 1546.56 -760.383 259.105 803.316 
10152902 20067.8 -14660.6 1567.56 -540.552 126.359 555.125 
1584 2
10160900 18934.1 -14259.5 1579.12 -572.622 518.19 772.28 
10152902 19738.5 -14531 1545.62 -649.463 255.534 697.925 
1584.5 2
10160900 18564.2 -14151.2 1576.89 -747.278 218.743 778.636 
10152902 19455 -14391.1 1528.78 -572.727 282.604 638.656 
1585 2
10160900 18271 -13950 1582.62 -586.444 402.444 711.251 
10152902 19216.2 -14174.9 1531.25 -477.5 432.472 644.235 
1585.5 2
10160900 17901.3 -13729.6 1562.22 -733.466 437.39 853.98 
10152902 18943.3 -13970.4 1584.11 -541.501 405.616 676.571 
1586 2
10160900 17627.2 -13532.4 1525.62 -541.667 389.685 667.276 
10152902 18601.8 -13839.5 1584.25 -675.066 258.783 722.968 
1586.5 2
10160900 17443.5 -13207.1 1500 -388.478 687.632 789.78 
10152902 18322.8 -13709.8 1571.5 -589.852 274.313 650.517 
1587 2
10160900 17148.9 -12905.6 1470.33 -591.589 605.561 846.57 
10152902 17984.3 -13527.4 1541.89 -679.552 366.075 771.882 
1587.5 2
10160900 16780 -12395.8 1426.56 -709.402 980.342 1210.09 
10152902 17587.6 -13283.2 1521.78 -763.034 469.658 895.991 
1588 2
10160900 16431.7 -11969.7 1487.22 -684.348 837.153 1081.28 
10152902 17348.9 -12979.1 1522.56 -468.893 597.468 759.492 
1588.5 2
10160900 16243.9 -11591.2 1584.44 -371.102 747.914 834.92 
10152902 17153.4 -12595.8 1456.67 -386.254 757.576 850.361 
1589 2
10160900 16018 -11159.4 1600.38 -460.059 879.526 992.582 
10152902 16783.8 -12270.4 1428.12 -752.942 662.735 1003.06 
1589.5 2
10160900 15714.3 -10657.4 1620.22 -614.71 1016.05 1187.53 
10152902 16338.8 -11757.7 1586.78 -900.753 1037.87 1374.24 
1590 2
10160900 15447.8 -10278.8 1666.89 -512.607 728.205 890.533 
10152902 15999.6 -11299 1610.56 -652.35 882.051 1097.08 
1590.5 2
10160900 15212.2 -9843.38 1678.62 -482.639 892.219 1014.39 
10152902 15753.4 -10880 1626.88 -504.468 858.607 995.838 
1591 2
10160900 14950.4 -9463.11 1684.22 -536.487 779.229 946.053 
10152902 15447.3 -10357.1 1627.78 -627.135 1071.49 1241.53 
1591.5 2
10160900 14699.3 -9153.33 1663.44 -488.543 602.681 775.821 
10152902 15111.6 -9922.44 1663.56 -653.264 845.655 1068.59 
1592 2
10160900 14466.3 -8701.44 1652 -460.474 893.061 1004.79 
10152902 14844.4 -9507.89 1671.67 -527.888 819.28 974.62 
1592.5 2
10160900 14129.1 -8234 1578 -667.767 925.633 1141.36 
10152902 14493.3 -9109.78 1655.56 -695.27 788.339 1051.13 
1593 2
10160900 13891.4 -7742.5 1584 -485.176 1003.06 1114.24 
10152902 14100.5 -8636.62 1607.25 -801.701 965.618 1255.05 
1593.5 2
10160900 13606.4 -7319.67 1607.11 -583.874 866.462 1044.83 
10152902 13632.9 -8278.11 1588.78 -958.219 734.66 1207.44 
1594 2
10160900 13355.2 -6972.78 1626.67 -498.457 688.272 849.81 
10152902 13269.9 -7898 1604.44 -720.238 754.189 1042.85 
1594.5 2
10160900 13064 -6571.44 1652 -568.793 783.854 968.48 
10152902 12897 -7518.44 1656.33 -728.299 741.319 1039.22 
1595 2
10160900 12784.5 -6221.38 1662.25 -575.103 720.307 921.73 
10152902 12531.1 -7190.25 1657.88 -752.829 675.297 1011.32 
1595.5 2
10160900 12368.6 -5863.91 1657.45 -818.629 703.673 1079.5 
10152902 12234.5 -6853.45 1657 -583.997 662.983 883.515 
1596 2
10160900 12037.9 -5675.54 1597 -679.083 386.798 781.515 
10152902 11978.5 -6569.62 1639 -525.653 582.832 784.859 
1596.5 2
10160900 11679.9 -5255.92 1569.17 -716.013 839.244 1103.18 
10152902 11478.6 -6115.25 1605.42 -999.756 908.731 1351.04 
1597 2
10160900 11189.4 -4881 1576.64 -947.014 723.777 1191.93 
10152902 11021.2 -5623.36 1562.73 -883.015 949.588 1296.7 
1597.5 2
10160900 10813.3 -4512 1547 -805.275 790.15 1128.19 
10152902 10644.6 -5329.7 1552.5 -806.385 628.83 1022.59 
1598 2
10160900 10391.9 -4229.6 1557.7 -837.773 561.431 1008.5 
10152902 10198.4 -5011.1 1566.2 -887.078 633.4 1090 
1598.5 2
10160900 10013.8 -3873.11 1606.44 -747.277 704.523 1027.02 
10152902 9717 -4809.56 1532.78 -951.383 398.309 1031.4 
1599 2
10160900 9678.78 -3662.44 1646 -680.894 428.184 804.338 
10152902 9310.44 -4548.89 1561.11 -826.332 529.81 981.593 
1599.5 2
10160900 9290.11 -3424.78 1643.11 -774.236 473.44 907.517 
10152902 8904.67 -4229 1603.89 -808.322 637.229 1029.29 
1600 2
10160900 8976.44 -3247.78 1629.67 -644.079 363.45 739.55 
10152902 8632.33 -3937.44 1597.56 -559.206 598.677 819.222 
1600.5 2
10160900 8731.11 -3010 1613.78 -480.104 465.319 668.597 
10152902 8297.89 -3575.78 1591.33 -654.49 707.763 963.994 
1601 2
10160900 8401 -2704.22 1617.78 -649.825 601.925 885.769 
10152902 7949 -3199.33 1575.78 -686.789 741.032 1010.35 
1601.5 2
10160900 8005.44 -2360.44 1620.11 -777.123 675.398 1029.6 
10152902 7656.56 -2895.89 1595.56 -574.547 596.158 827.955 
1602 2
10160900 7641.11 -1859.78 1623 -717.192 985.564 1218.89 
10152902 7366 -2529.78 1596.22 -571.96 720.691 920.073 
1602.5 2
10160900 7241.89 -1374.44 1601.11 -775.189 942.395 1220.26 
10152902 7002.44 -2131.22 1597.78 -705.933 773.894 1047.5 
1603 2
10160900 6866.38 -930.375 1578.62 -772.662 913.723 1196.62 
10152902 6531.12 -1805.12 1592.38 -969.793 670.982 1179.29 
1603.5 2
10160900 6459.11 -680.333 1572.33 -827.772 508.215 971.334 
10152902 6053.78 -1410.56 1614.67 -970.218 801.97 1258.76 
1604 2
10160900 6108.88 -407.375 1583.38 -685.394 534.165 868.963 
10152902 5750.62 -1138.5 1603.75 -593.254 532.398 797.119 
1604.5 2
10160900 5763.38 -227.75 1593.62 -707.992 368.084 797.959 
10152902 5321 -873.375 1602.38 -880.379 543.289 1034.52 
1605 2
10160900 5442.88 117.625 1606 -652.749 703.411 959.619 
10152902 4936.25 -517.125 1608.75 -783.605 725.56 1067.93 
1605.5 2
10160900 5073.89 444.222 1606.56 -746.935 661.128 997.498 
10152902 4484.56 -271.333 1617.33 -914.361 497.554 1040.97 
1606 2
10160900 4768.88 772.5 1609.75 -608.81 655.245 894.425 
10152902 4092.75 -147.375 1637.25 -782.047 247.422 820.253 
1606.5 2
10160900 4302 1132.44 1632 -903.046 696.217 1140.27 
10152902 3806.44 123.667 1651.22 -553.783 524.259 762.576 
1607 2
10160900 3811.25 1481 1635.75 -981.5 697.111 1203.87 
10152902 3636.25 448.625 1704.38 -340.389 649.917 733.66 
1607.5 2
10160900 3500.67 1763.67 1618.78 -621.167 565.333 839.911 
10152902 3369.89 746.889 1680.67 -532.722 596.528 799.774 
1608 2
10160900 3144 2019 1578.5 -721.997 516.869 887.938 
10152902 3135.38 952.875 1681.75 -474.724 416.976 631.848 
1608.5 2
10160900 2721.33 2323.67 1606.67 -823.912 593.892 1015.65 
10152902 2816.89 1219.44 1682 -620.831 519.629 809.595 
1609 2
10160900 2368.25 2562.75 1614.62 -679.006 459.776 820.026 
10152902 2084.75 1714.62 1616.75 -1407.96 952.27 1699.76 
1609.5 2
10160900 1949.25 2855.75 1650.5 -863.918 604.124 1054.19 
10152902 1623.75 2088.12 1595.88 -950.515 770.103 1223.33 
1610 2
10160900 1613.88 3040.88 1659.62 -683.045 377.037 780.197 
10152902 1337.38 2267.62 1611.88 -583.248 365.58 688.352 
1610.5 2
10160900 1357.56 3201.89 1658.44 -513.666 322.673 606.606 
10152902 984.333 2382 1617.89 -707.498 229.208 743.7 
1611 2
10160900 1091.25 3349.75 1653.25 -541.271 300.531 619.107 
10152902 785.75 2498.88 1612.38 -403.625 237.551 468.341 
1611.5 2
10160900 755.667 3478.78 1649 -680.696 261.72 729.277 
10152902 321.333 2331.22 1630.33 -942.022 -340.066 1001.52 
1612 2
10160900 582.778 3661.56 1619.78 -341.004 360.508 496.236 
10152902 -118.667 2403.44 1640.56 -867.85 142.45 879.463 
1612.5 2
10160900 344.667 3624.89 1627.11 -461.456 -71.0594 466.895 
10152902 -486.222 2495.22 1630.22 -712.317 177.864 734.187 
1613 2
10160900 42 3424.25 1609.62 -616.429 -408.633 739.571 
10152902 -688.5 2643 1650.88 -411.971 300.973 510.201 
1613.5 2
10160900 -243.556 3715.33 1606.78 -587.563 598.937 839.021 
10152902 -771.556 2750.78 1660.33 -170.896 221.765 279.974 
1614 2
10160900 -431 3842.11 1621.11 -360.47 243.803 435.177 
10152902 -714 2716.78 1657.44 110.684 -65.3846 128.554 
1614.5 2
10160900 -512.125 3799.75 1627.88 -167.614 -87.523 189.089 
10152902 -501.625 2588.75 1667.12 438.791 -264.52 512.356 
1615 2
10160900 -540.889 3791.22 1629 -56.8456 -16.8533 59.2913 
10152902 -339.222 2568.33 1663.22 320.954 -40.3491 323.48 
1615.5 2
10160900 -470.25 3610.88 1617.38 139.053 -355.014 381.275 
10152902 -372.125 2397.5 1654.25 -64.7692 -336.286 342.467 
1616 2
10160900 -284.111 3270.56 1605.11 373.773 -683.372 778.912 
10152902 -428.444 2295.89 1646.89 -113.091 -204.038 233.284 
1616.5 2
10160900 -98.375 3043.25 1582.88 368.524 -451.003 582.421 
10152902 -594 2200.75 1650.5 -328.483 -188.768 378.859 
1617 2
10160900 167.75 2873.5 1617 539.807 -344.32 640.272 
10152902 -629.125 2152.38 1671.25 -71.2475 -98.1237 121.262 
1617.5 2
10160900 537.444 2810 1672 737.913 -126.747 748.719 
10152902 -640.222 1981.11 1588.56 -22.1501 -341.844 342.561 
1618 2
10160900 674.5 2855.25 1678 273.564 90.3194 288.088 
10152902 -654.625 1833.5 1564.25 -28.7481 -294.633 296.032 
1618.5 2
10160900 766.778 2953.22 1680.56 185.67 197.127 270.799 
10152902 -638.889 1802.56 1610.56 31.6622 -62.2625 69.8506 
1619 2
10160900 792 3081.25 1687.38 50.7489 257.601 262.552 
10152902 -608.125 1754.25 1569.5 61.8992 -97.1943 115.231 
1619.5 2
10160900 470.25 3275.75 1699.75 -650 392.929 759.535 
10152902 -717.25 1710.62 1575.12 -220.455 -88.1313 237.418 
1620 2
10160900 428.111 3388.56 1701 -83.7751 224.266 239.402 
10152902 -843.333 1582 1561.89 -250.663 -255.716 358.081 
1620.5 2
10160900 426.5 3602.5 1693.75 -3.17773 421.981 421.993 
10152902 -997.75 1418.62 1550 -304.569 -322.239 443.396 
1621 2
10160900 507.125 3640.62 1688.12 168.319 79.5929 186.189 
10152902 -1064.75 1289.5 1540.38 -139.875 -269.572 303.701 
1621.5 2
10160900 699.667 3671.33 1671.83 326.896 52.1364 331.027 
10152902 -981.667 1220 1560.33 141.058 -117.997 183.904 
1622 2
10160900 856.75 3644.25 1662.62 370.48 -63.8758 375.946 
10152902 -861.75 949.5 1548.38 282.822 -637.972 697.851 
1622.5 2
10160900 848 3298.78 1646.44 -17.1906 -678.727 678.945 
10152902 -705.667 731.222 1537.67 306.647 -428.836 527.194 
1623 2
10160900 594.375 3008.75 1655.62 -489.624 -559.899 743.786 
10152902 -506.25 630.625 1538 384.974 -194.203 431.184 
1623.5 2
10160900 515.375 2809.62 1666.62 -162.551 -409.722 440.789 
10152902 -140.5 706 1528.75 752.572 155.093 768.387 
1624 2
10160900 574.375 2706 1651.5 122.917 -215.885 248.425 
10152902 -30.25 899 1530.88 229.688 402.083 463.063 
1624.5 2
10160900 570 2631 1696.62 -8.82057 -151.21 151.467 
10152902 172.75 929.25 1533.38 409.274 60.9879 413.793 
1625 2
10160900 459.5 2566 1685.25 -219.682 -129.225 254.871 
10152902 256.5 802.75 1524.5 166.501 -251.491 301.613 
1625.5 1
10160900 439.875 2687.25 1711.38 -39.4076 243.474 246.642 
1626 1
10160900 350.5 2900.25 1736.88 -171.216 408.046 442.512 
1626.5 1
10160900 369.625 2945.12 1694 36.9208 86.6313 94.1707 
1627 1
10160900 324.429 3010.71 1677.14 -94.3558 136.93 166.291 
1627.5 1
10160900 324 3129.88 1668.38 -0.902256 250.865 250.866 
1628 1
10160900 374.125 2991 1666.25 100.451 -278.307 295.88 
1628.5 1
10160900 454 2512.25 1664.12 161.69 -969.13 982.525 
1629 1
10160900 397 2557.25 1670.88 -111.328 87.8906 141.84 
1629.5 1
10160900 353.375 2892.75 1670.88 -85.7073 659.136 664.684 
1630 1
10160900 418.375 3103.88 1689.75 126.214 409.951 428.941 
1630.5 1
10160900 516.625 3171.38 1684.12 191.52 131.579 232.364 
1631 1
10160900 597.286 3353.71 1674.57 164.614 372.121 406.905 
1631.5 1
10160900 725.375 3434.12 1670.38 263.558 165.454 311.188 
1632 1
10160900 890.571 3437.14 1670 330.393 6.03571 330.448 
1632.5 1
10160900 970.25 3395.75 1670 163.948 -85.1705 184.751 
1633 1
10160900 1051 3326.75 1670 159.585 -136.364 209.91 
1633.5 1
10160900 1085.38 3293.75 1670 67.2701 -64.5793 93.251 
1634 1
10160900 1047.25 3322.75 1670 -75.4951 57.4257 94.8537 
1634.5 1
10160900 1136.57 3202.71 1669.14 191.266 -257.036 320.391 
1635 1
10160900 1206.62 2983.62 1669 137.63 -430.431 451.899 
1635.5 1
10160900 1221.5 2895.88 1669 29.9296 -176.559 179.078 
1636 1
10160900 1151.88 2805.38 1669 -139.25 -181 228.367 
1636.5 1
10160900 699.25 2383.25 1661.75 -889.244 -829.322 1215.95 
1637 1
10160900 375.111 2569.22 1658.78 -623.344 357.639 718.654 
1637.5 1
10160900 297.143 2769.86 1658.57 -154.699 398.085 427.087 
1638 1
10160900 330.625 3047.12 1661.5 71.8501 594.995 599.318 
1638.5 1
10160900 449.667 3306.33 1658.67 225.032 489.997 539.199 
1639 1
10160900 593.375 3384.62 1656.25 277.966 151.435 316.54 
1639.5 1
10160900 823.25 3400.25 1654.5 469.133 31.8878 470.215 
1640 1
10160900 879.875 3143 1651 115.091 -522.866 535.383 
1640.5 1
10160900 872 2925.75 1659 -16.2707 -448.864 449.158 
1641 1
10160900 841.778 2893.11 1698.11 -58.9127 -63.6236 86.7102 
1641.5 1
10160900 834.375 2906.62 1704 -13.9939 25.5461 29.1279 
1642 1
10160900 831.75 2910.12 1723.62 -5.42355 7.2314 9.03926 
1642.5 1
10160900 772.875 2972.62 1730.5 -119.422 126.775 174.165 
1643 1
10160900 874.222 2889.33 1725.67 201.086 -165.261 260.282 
1643.5 1
10160900 769.875 2687.38 1710.62 -209.533 -405.539 456.471 
1644 1
10160900 692.111 2603.33 1694.67 -155.528 -168.083 229 
1644.5 1
10160900 650.5 2486.75 1680.12 -83.7246 -234.574 249.068 
1645 1
10160900 841.667 2531 1682.44 389.341 90.1222 399.636 
1645.5 1
10160900 802.25 2579.62 1678.75 -77.7449 95.9073 123.46 
1646 1
10160900 809.778 2742.89 1676 15.177 329.161 329.511 
1646.5 1
10160900 792.25 2737 1678.75 -35.4813 -11.9208 37.4303 
1647 1
10160900 771.778 2671.22 1672.33 -42.2108 -135.624 142.041 
1647.5 1
10160900 788.222 2966.11 1677.56 31.8691 571.49 572.378 
1648 1
10160900 710 2993.44 1679.44 -147.868 51.6698 156.636 
1648.5 1
10160900 781.625 2928.12 1672 145.579 -132.763 197.026 
1649 1
10160900 849 2908.33 1666.78 135.02 -39.6627 140.725 
1649.5 1
10160900 711.667 2985 1664.56 -273.572 152.722 313.315 
1650 1
10160900 491.125 3040.88 1662.12 -448.255 113.567 462.418 
1650.5 1
10160900 362.375 2801.5 1663 -276.288 -513.68 583.269 
1651 1
10160900 443.333 2733.89 1671 156.896 -131.029 204.414 
1651.5 1
10160900 598 2676.11 1684.11 296.296 -110.685 316.295 
1652 1
10160900 609.125 2642.5 1678.12 22.6118 -68.3153 71.9602 
1652.5 1
10160900 536.889 2861.22 1686.33 -148.94 450.974 474.932 
1653 1
10160900 594.556 2980.33 1694.89 112.63 232.639 258.469 
1653.5 1
10160900 624.333 3011.89 1708.56 56.9365 60.3357 82.9588 
1654 1
10160900 553.375 3000.88 1742.62 -149.072 -23.1384 150.857 
1654.5 1
10160900 595.556 2739.44 1706 89.1766 -552.707 559.855 
1655 1
10160900 648.667 2464.11 1688.22 102.137 -529.487 539.248 
1655.5 1
10160900 712.4 2385.6 1684.4 125.459 -154.549 199.062 
1656 1
10160900 775.091 2400.55 1674.36 124.882 29.7718 128.382 
1656.5 1
10160900 905.357 2382.07 1640.5 262.105 -37.1711 264.728 
1657 1
10160900 1012.08 2333.17 1637.92 213.452 -97.8095 234.795 
1657.5 1
10160900 1203.33 2564.67 1640.83 390.306 472.449 612.819 
1658 1
10160900 1215.73 2802.82 1641 24.3975 468.802 469.437 
1658.5 1
10160900 1149.89 2995.33 1641 -131.414 384.262 406.112 
1659 1
10160900 1094.78 3102.89 1641 -112.933 220.401 247.649 
1659.5 1
10160900 1061 3155.44 1640.89 -67.4207 104.901 124.699 
1660 1
10160900 593.333 3063.67 1639.33 -940.979 -184.664 958.928 
1660.5 1
10160900 529.556 2745.89 1640.44 -129.105 -643.275 656.103 
1661 1
10160900 225.6 2489.9 1652.3 -595.991 -501.939 779.197 
1661.5 1
10160900 -42.2222 2453.67 1652.22 -532.45 -72.0345 537.3 
1662 1
10160900 -269.778 2445.56 1660.78 -467.26 -16.6553 467.557 
1662.5 1
10160900 -642.444 2707.33 1664.11 -748.327 525.658 914.499 
1663 1
10160900 -797.889 2938.78 1658.33 -315.944 470.416 566.667 
1663.5 1
10160900 -956.4 3074.9 1658.8 -298.514 256.351 393.48 
1664 1
10160900 -1281.22 3346 1636.33 -636.906 531.569 829.587 
1664.5 1
10160900 -1653.11 3561.56 1609 -730.627 423.488 844.486 
1665 1
10160900 -1981.11 3825.78 1607 -665.314 535.948 854.332 
1665.5 1
10160900 -2389.56 3970.89 1614.67 -820.17 291.388 870.394 
1666 1
10160900 -2797.11 4188.44 1627.78 -811.864 433.378 920.293 
1666.5 1
10160900 -3114.78 4465 1643.11 -629.043 547.635 834.026 
1667 1
10160900 -3577.89 4595.78 1640.11 -960.811 271.323 998.386 
1667.5 1
10160900 -4524.11 4692 1633.78 -1911.56 194.388 1921.42 
1668 1
10160900 -5170.9 4353.2 1618.4 -1263.26 -661.719 1426.08 
1668.5 1
10160900 -5648.38 4304.75 1526.75 -970.478 -98.4756 975.461 
1669 1
10160900 -5960.67 4181.56 1332.78 -654.7 -258.269 703.8 
1669.5 1
10160900 -6349.67 4069.44 1466.67 -765.748 -220.691 796.916 
1670 1
10160900 -6617.9 3917.2 1535.4 -512.874 -291.098 589.727 
1670.5 1
10160900 -6971.12 3843.88 1654.12 -707.866 -146.944 722.957 
1671 1
10160900 -7210.22 3625.44 1679.89 -502.305 -458.888 680.359 
1671.5 1
10160900 -7485.56 3068.56 1685.11 -559.621 -1131.89 1262.67 
1672 1
10160900 -8549.44 2513.56 1611.44 -2053.84 -1071.43 2316.51 
1672.5 1
10160900 -8885.89 1927.33 1516.22 -663.599 -1156.26 1333.15 
1673 1
10160900 -9023.33 1582.78 1544.11 -274.34 -687.736 740.434 
1673.5 1
10160900 -9080.56 1232.44 1559.89 -111.981 -685.584 694.669 
