# Supplementary material for: Intrinsic group behaviour II: On the dependence of triad spatial dynamics on social and personal features; and on the effect of social interaction on small group dynamics
Source: PLoS One. 2019 Dec 3;14(12):e0225704. doi: 10.1371/journal.pone.0225704 (PMC6890182; doi:10.1371/journal.pone.0225704)
Supplement: S1 Data Set — (ZIP) [file pone.0225704.s001.zip › set_2_int/group_traj_dyad_int/traj_2_0217_30.dat]

2 10160701 10160702 0 0 1 0 1 1 0 60 60 60 1614.44 1616.56 1612.31 
1567 2
10160702 35263 -20399 1672 0 0 0 
10160701 36097 -19762 1674 0 0 0 
1567.5 2
10160702 34954.1 -20265.6 1679 -1047.08 452.354 1140.62 
10160701 35822.2 -19656.1 1648.89 -931.45 358.945 998.219 
1568 2
10160702 34367.9 -20013.7 1683.56 -1153.98 495.844 1256 
10160701 35184.3 -19386.9 1652.22 -1255.69 529.965 1362.94 
1568.5 2
10160702 33786.2 -19949 1654 -1129.45 125.566 1136.41 
10160701 34633.3 -19191.3 1641.67 -1069.9 379.72 1135.29 
1569 2
10160702 33261.2 -19815.8 1611.33 -1015.47 257.683 1047.66 
10160701 34069.6 -18969 1606.89 -1090.48 430.045 1172.21 
1569.5 2
10160702 32784 -19747.2 1581.67 -956.357 137.386 966.175 
10160701 33464 -18785.7 1576.33 -1213.54 367.401 1267.93 
1570 2
10160702 32311.1 -19587.6 1568.75 -995.526 335.994 1050.7 
10160701 32899.9 -18646.9 1545.88 -1187.63 292.193 1223.05 
1570.5 2
10160702 31517.3 -19318 1503.89 -1619.98 550.255 1710.88 
10160701 32320.8 -18564.4 1528.56 -1181.83 168.226 1193.74 
1571 2
10160702 30720.4 -19023.6 1374.89 -1578 583.058 1682.27 
10160701 31372.8 -18394.8 1419 -1877.23 335.974 1907.06 
1571.5 2
10160702 30085 -18705.7 1315 -1236.27 618.461 1382.34 
10160701 30888 -18265.1 1411.56 -943.147 252.27 976.303 
1572 2
10160702 29496 -18380.8 1350.78 -1154.9 637.037 1318.94 
10160701 30162.6 -18037.1 1401.11 -1422.44 447.059 1491.04 
1572.5 2
10160702 28875.9 -18136.1 1474.25 -1260.42 497.262 1354.96 
10160701 29599.9 -17793.5 1507.25 -1143.66 495.145 1246.24 
1573 2
10160702 28194.2 -17941.7 1554.44 -1420.11 405.122 1476.77 
10160701 29028.9 -17455.6 1566.44 -1189.55 704.051 1382.29 
1573.5 2
10160702 27667.7 -17658.9 1593.56 -1040.62 558.849 1181.19 
10160701 28506.8 -17118.6 1565.56 -1031.84 666.008 1228.11 
1574 2
10160702 27169.9 -17424.9 1649.22 -985.699 463.366 1089.18 
10160701 28055.7 -16858.7 1594.67 -893.289 514.631 1030.93 
1574.5 2
10160702 26635.1 -17124.8 1665.62 -1061.04 595.514 1216.73 
10160701 27458.1 -16682.5 1621.62 -1185.6 349.537 1236.05 
1575 2
10160702 25979.8 -16842.6 1628.67 -1342.92 578.267 1462.14 
10160701 26873 -16456.8 1681 -1199.03 462.546 1285.15 
1575.5 2
10160702 25344.6 -16583.1 1628.78 -1265.38 516.822 1366.86 
10160701 26331.6 -16161.3 1634 -1078.57 588.535 1228.7 
1576 2
10160702 24696.6 -16231.2 1648.11 -1255.81 681.955 1429.03 
10160701 25821.7 -15871.4 1608.78 -988.157 561.8 1136.69 
1576.5 2
10160702 24309.8 -15904.2 1601.89 -762.875 644.97 998.982 
10160701 25274.6 -15424.2 1644.44 -1079.11 882.095 1393.76 
1577 2
10160702 23914.8 -15731.6 1573.75 -812.814 355.138 887.012 
10160701 24791.5 -15049.4 1652.12 -993.941 771.291 1258.1 
1577.5 2
10160702 23460.4 -15467.2 1546.44 -938.648 546.287 1086.04 
10160701 24351.3 -14779.6 1566.22 -909.435 557.478 1066.7 
1578 2
10160702 22918.9 -15222 1540.22 -1102.96 499.434 1210.77 
10160701 23833.9 -14563.6 1510.89 -1053.86 439.919 1141.99 
1578.5 2
10160702 22368.1 -14926.8 1546.44 -1067.4 572.136 1211.07 
10160701 23205.2 -14272.2 1499.56 -1218.35 564.599 1342.81 
1579 2
10160702 21774.7 -14621.8 1556.67 -1159.07 595.703 1303.19 
10160701 22464.1 -14056 1542.89 -1447.48 422.309 1507.83 
1579.5 2
10160702 21240.9 -14281 1579.5 -1067.58 681.556 1266.59 
10160701 21964.2 -13790.9 1592 -999.722 530.25 1131.64 
1580 2
10160702 20853.4 -13903.4 1605.33 -779.538 759.669 1088.47 
10160701 21480.7 -13529 1593.33 -973.005 526.911 1106.51 
1580.5 2
10160702 20371.8 -13529.3 1575.78 -926.282 719.444 1172.86 
10160701 20999.3 -13135.4 1576.22 -925.641 756.838 1195.66 
1581 2
10160702 19972.4 -13167 1581.75 -837.322 759.609 1130.54 
10160701 20607.4 -12751.2 1576.12 -821.716 805.439 1150.63 
1581.5 2
10160702 19575 -12785.6 1606.33 -794.75 762.889 1101.65 
10160701 20181.2 -12334.3 1558.11 -852.306 833.833 1192.35 
1582 2
10160702 19178.8 -12372.1 1631.25 -794.088 828.518 1147.61 
10160701 19788.5 -12044.1 1585.62 -787.018 581.58 978.587 
1582.5 2
10160702 18826.9 -11914 1625.56 -709.397 923.639 1164.63 
10160701 19400.3 -11679.9 1644.78 -782.594 734.347 1073.18 
1583 2
10160702 18346.5 -11439.2 1612 -974.42 962.982 1369.97 
10160701 19018.9 -11380.1 1667 -773.749 608.04 984.074 
1583.5 2
10160702 17689.7 -10996.8 1584.33 -1285.39 865.895 1549.84 
10160701 18577.6 -10950.2 1655.56 -863.639 841.297 1205.68 
1584 2
10160702 17286.2 -10622.6 1591.5 -795.694 737.974 1085.23 
10160701 18160.8 -10473.1 1612.38 -822.102 941.02 1249.55 
1584.5 2
10160702 16886.2 -10323 1623.11 -808.137 605.303 1009.69 
10160701 17619.8 -9972.44 1607.56 -1092.87 1011.48 1489.11 
1585 2
10160702 16360.2 -9945.12 1661.12 -1051.94 755.75 1295.28 
10160701 17110.1 -9585 1616.12 -1019.31 774.889 1280.4 
1585.5 2
10160702 15810.9 -9539.44 1659 -1090 804.922 1354.99 
10160701 16643.2 -9212.11 1640 -926.394 739.859 1185.58 
1586 2
10160702 15491.8 -9232.25 1652.25 -630.709 607.104 875.425 
10160701 16220.4 -8702.75 1651.62 -835.666 1006.64 1308.31 
1586.5 2
10160702 15125.9 -8783.25 1639.5 -773.52 949.26 1224.51 
10160701 15853.1 -8438.38 1640.5 -776.427 558.932 956.684 
1587 2
10160702 14719.9 -8295.44 1655.33 -815.233 979.529 1274.39 
10160701 15552.7 -8008.78 1614.11 -603.33 862.645 1052.69 
1587.5 2
10160702 14253.6 -7606 1625.67 -896.795 1325.85 1600.67 
10160701 15159.6 -7516.78 1598.89 -755.983 946.154 1211.08 
1588 2
10160702 13812.1 -7105.11 1620.89 -867.278 984.065 1311.7 
10160701 14533.1 -6959.33 1570.44 -1230.74 1095.18 1647.46 
1588.5 2
10160702 13446.9 -6686.67 1624.56 -721.783 826.965 1097.65 
10160701 14019.7 -6381.56 1574.78 -1014.71 1141.85 1527.57 
1589 2
10160702 13111.9 -6232.12 1621.25 -682.309 925.747 1150.02 
10160701 13663.4 -6066.88 1563.75 -725.645 640.897 968.148 
1589.5 2
10160702 12741 -5767.33 1620.89 -750.759 940.874 1203.7 
10160701 13313 -5567 1553.67 -709.261 1011.89 1235.71 
1590 2
10160702 12182 -5285.44 1578.11 -1075 926.709 1419.3 
10160701 12842.4 -5037 1528.11 -904.915 1019.23 1362.98 
1590.5 2
10160702 11699.9 -4706.5 1546.38 -987.961 1186.36 1543.87 
10160701 12404.6 -4458.75 1516.25 -897.171 1184.94 1486.27 
1591 2
10160702 11360.9 -4177.67 1549 -694.644 1083.67 1287.2 
10160701 11970.8 -3903.89 1521.22 -889.031 1137.01 1443.32 
1591.5 2
10160702 10989.8 -3587.78 1540.22 -722.006 1147.64 1355.87 
10160701 11595.3 -3463.67 1525.11 -730.437 856.463 1125.64 
1592 2
10160702 10657.6 -3102.33 1569.44 -656.566 959.376 1162.53 
10160701 11248 -2994 1539.78 -686.43 928.195 1154.44 
1592.5 2
10160702 10236.7 -2657.67 1599.89 -833.443 880.528 1212.42 
10160701 10860.7 -2470.56 1558.22 -766.997 1036.52 1289.44 
1593 2
10160702 9782.12 -2274.38 1620.62 -927.636 782.228 1213.42 
10160701 10461 -2022.88 1567.75 -815.646 913.634 1224.75 
1593.5 2
10160702 9395.78 -1735 1603.33 -791.695 1105.28 1359.57 
10160701 10114 -1683.22 1560.78 -711.066 696.01 995.009 
1594 2
10160702 8931.11 -1249.78 1630.33 -921.958 962.743 1333 
10160701 9659.78 -1095.89 1552 -901.235 1165.34 1473.18 
1594.5 2
10160702 8445 -742.556 1613.22 -949.436 990.668 1372.17 
10160701 9192.33 -578 1534.56 -912.977 1011.5 1362.59 
1595 2
10160702 7995.62 -299.5 1593.25 -924.64 911.637 1298.48 
10160701 8750.62 -46.125 1540.88 -908.865 1094.39 1422.58 
1595.5 2
10160702 7626.73 232.636 1628.09 -726.177 1047.51 1274.6 
10160701 8246.55 446.091 1514.64 -992.283 968.929 1386.88 
1596 2
10160702 7357.38 469.077 1625.46 -553.065 485.504 735.932 
10160701 7965.23 638 1516.69 -577.648 394.064 699.259 
1596.5 2
10160702 7066 783.083 1653.83 -582.769 628.013 856.75 
10160701 7648.67 919.667 1541.25 -633.128 563.333 847.464 
1597 2
10160702 6603.18 1385.45 1600.64 -893.471 1162.88 1466.48 
10160701 7174.55 1549.36 1605.09 -915.292 1215.63 1521.68 
1597.5 2
10160702 6107.5 1859.9 1563.9 -1061.42 1015.94 1469.27 
10160701 6595.9 2099.6 1551.8 -1239.07 1178.24 1709.83 
1598 2
10160702 5610.2 2408.1 1537.7 -988.668 1089.86 1471.48 
10160701 6250.6 2588.4 1580.3 -686.481 971.769 1189.79 
1598.5 2
10160702 5029.44 2855.44 1563.22 -1147.74 884.08 1448.76 
10160701 5752.78 3010.56 1603.56 -983.838 834.3 1289.96 
1599 2
10160702 4586.78 3202.33 1564.11 -899.729 705.059 1143.07 
10160701 5258.67 3392.22 1584.56 -1004.29 775.745 1269.01 
1599.5 2
10160702 4271.56 3765.89 1520.67 -627.933 1122.62 1286.3 
10160701 4794.44 3746.89 1573.67 -924.745 706.507 1163.75 
1600 2
10160702 3855.44 4121.78 1513.11 -854.438 730.778 1124.32 
10160701 4500.11 3924 1561.44 -604.381 363.678 705.363 
1600.5 2
10160702 3454.33 4219.89 1541.33 -784.953 191.998 808.093 
10160701 4217.22 4140.11 1564.89 -553.599 422.918 696.657 
1601 2
10160702 2986.67 4377 1544 -920.604 309.274 971.165 
10160701 3815.89 4289.89 1642.44 -790.026 294.838 843.25 
1601.5 2
10160702 2460.22 4641.33 1570.67 -1034.27 519.319 1157.33 
10160701 3321.89 4512.44 1621.78 -970.53 437.241 1064.48 
1602 2
10160702 1891.33 4736 1613.89 -1119.86 186.352 1135.26 
10160701 2640 4924.22 1598.11 -1342.3 810.586 1568.06 
1602.5 2
10160702 1271.78 4932.33 1612.89 -1203.02 381.23 1261.98 
10160701 2059.78 5270.33 1580.44 -1126.65 672.06 1311.87 
1603 2
10160702 589.5 5116.12 1628.38 -1403.86 378.172 1453.91 
10160701 1488.5 5502.5 1574.75 -1175.47 477.709 1268.83 
1603.5 2
10160702 91.4444 5202.89 1629.89 -1012.31 176.349 1027.55 
10160701 869.778 5794.44 1570.33 -1257.57 593.383 1390.53 
1604 2
10160702 -373.375 5332.38 1622.88 -909.627 253.397 944.263 
10160701 169.625 5984.38 1597.5 -1370.16 371.684 1419.68 
1604.5 2
10160702 -857.375 5466 1629.5 -991.803 273.822 1028.91 
10160701 -387.625 6168.88 1640.5 -1141.91 378.074 1202.87 
1605 2
10160702 -1357.38 5558.88 1648.25 -1018.33 189.155 1035.75 
10160701 -1153.25 6278.62 1657.88 -1559.32 223.523 1575.26 
1605.5 2
10160702 -1874.56 5721.89 1657.89 -1046.92 329.988 1097.7 
10160701 -1772.33 6323.11 1664.22 -1253.21 90.0529 1256.44 
1606 2
10160702 -2600 5541.38 1645.25 -1447.99 -360.307 1492.15 
10160701 -2763.62 6145.88 1575.62 -1978.63 -353.765 2010 
1606.5 2
10160702 -3306 5380.44 1626.22 -1365.57 -311.278 1400.6 
10160701 -3296.33 6285.89 1548.89 -1030.38 270.82 1065.38 
1607 2
10160702 -3711.25 5675.88 1610.88 -810.5 590.861 1003.01 
10160701 -3823.62 6305.38 1520.88 -1054.58 38.9722 1055.3 
1607.5 2
10160702 -4264.67 5623.33 1624.33 -1106.83 -105.083 1111.81 
10160701 -4539.33 6315.22 1424.67 -1431.42 19.6944 1431.55 
1608 2
10160702 -4906.5 5727.62 1548.5 -1299.26 211.117 1316.3 
10160701 -5118.38 6406 1364.38 -1172.15 183.761 1186.47 
1608.5 2
10160702 -5543.11 5701.33 1324.89 -1240.96 -51.2508 1242.02 
10160701 -6047.11 6528.33 1436.78 -1810.4 238.467 1826.04 
1609 2
10160702 -6042.12 5472.5 1351.75 -959.642 -440.064 1055.73 
10160701 -6615.25 6421.75 1333.62 -1092.57 -204.968 1111.63 
1609.5 2
10160702 -6412 5306.75 1341.75 -762.629 -341.753 835.702 
10160701 -7008.38 6274.12 1335.25 -810.567 -304.381 865.833 
1610 2
10160702 -6814.38 5380 1338.62 -819.501 149.185 832.969 
10160701 -7283 5969.75 1322.5 -559.318 -619.908 834.939 
1610.5 2
10160702 -7481.56 5647.44 1308.11 -1337.04 535.961 1440.46 
10160701 -7953.11 5226.44 1377.56 -1342.91 -1489.59 2005.56 
1611 2
10160702 -8643.5 5936.12 1332.88 -2361.68 586.749 2433.47 
10160701 -8425.25 4928 1373.12 -959.632 -606.594 1135.28 
1611.5 2
10160702 -9394.56 5360.67 1396 -1523.44 -1167.26 1919.21 
10160701 -8877.11 4668.89 1414.33 -916.554 -525.58 1056.55 
1612 2
10160702 -9882.89 5115 1401.56 -963.182 -484.55 1078.2 
10160701 -9203.22 4369.44 1382.56 -643.217 -590.62 873.247 
1612.5 2
10160702 -10258.6 4651.89 1447.22 -728.036 -897.502 1155.66 
10160701 -9450 3981 1431.78 -478.252 -752.799 891.87 
1613 2
10160702 -10597.8 4232.38 1391 -690.824 -854.407 1098.75 
10160701 -9855.38 3506 1486.5 -825.611 -967.413 1271.82 
1613.5 2
10160702 -10949.8 3785.22 1469.78 -724.337 -920.067 1170.98 
10160701 -10187.3 3114.44 1392.44 -683.042 -805.67 1056.24 
1614 2
10160702 -11208.2 3241.44 1466.78 -497.009 -1045.73 1157.83 
10160701 -10484.9 2689.22 1470.44 -572.222 -817.735 998.063 
1614.5 2
10160702 -11535.6 2736.38 1409.5 -676.452 -1043.53 1243.6 
10160701 -10797.8 2255.38 1474.5 -646.407 -896.379 1105.14 
1615 2
10160702 -11820.4 2257.78 1387 -562.884 -945.844 1100.66 
10160701 -11003.1 1740.67 1493.56 -405.852 -1017.21 1095.19 
1615.5 2
10160702 -12259.1 1701.5 1492.75 -863.544 -1095.03 1394.56 
10160701 -11246.8 1210 1463.62 -479.604 -1044.62 1149.46 
1616 2
10160702 -12478.2 1195.78 1491.44 -439.954 -1015.51 1106.71 
10160701 -11383.2 712.889 1517.89 -274.041 -998.215 1035.15 
1616.5 2
10160702 -12648.1 641.75 1466.25 -337.109 -1099.26 1149.79 
10160701 -11517.6 192.25 1462.5 -266.672 -1033.01 1066.88 
1617 2
10160702 -12890.1 84.25 1464.88 -490.872 -1130.83 1232.78 
10160701 -11647.2 -311.625 1493.75 -262.931 -1022.06 1055.34 
1617.5 2
10160702 -13166 -421.444 1485.22 -550.649 -1009.37 1149.8 
10160701 -11786.2 -816.333 1532.89 -277.39 -1007.4 1044.89 
1618 2
10160702 -13422 -1012.25 1511.88 -510.978 -1179.25 1285.2 
10160701 -11836.1 -1243.88 1531.12 -99.6063 -853.377 859.17 
1618.5 2
10160702 -13516.6 -1415.78 1540.78 -190.253 -811.927 833.919 
10160701 -11868.6 -1615.78 1569.56 -65.2526 -748.295 751.135 
1619 2
10160702 -13467 -1693.25 1542 99.7094 -558.294 567.128 
10160701 -11842.6 -2052.38 1571.62 52.1742 -878.465 880.013 
1619.5 2
10160702 -13532.5 -2024.12 1538.88 -132.323 -668.434 681.406 
10160701 -11786.5 -2369.62 1579 113.384 -640.909 650.861 
1620 2
10160702 -13540.9 -2328.56 1525.56 -16.6777 -605.23 605.459 
10160701 -11861.1 -2602.11 1526.67 -148.332 -462.199 485.418 
1620.5 2
10160702 -13487.6 -2465.62 1522.5 105.057 -270.354 290.049 
10160701 -11926 -2554.62 1568.5 -127.986 93.661 158.596 
1621 2
10160702 -13611.8 -2593.5 1543.12 -259.134 -266.962 372.047 
10160701 -11983.1 -2620.75 1579.5 -119.259 -138.048 182.428 
1621.5 2
10160702 -13711.7 -2402 1529.33 -169.638 325.127 366.722 
10160701 -11984.5 -2561.5 1575.17 -2.33446 100.594 100.621 
1622 2
10160702 -13897.9 -1870.25 1507.88 -439.171 1254.13 1328.8 
10160701 -11907.4 -2273.12 1583 181.899 680.13 704.034 
1622.5 2
10160702 -14436.4 -1215.11 1522.67 -1058.09 1287.11 1666.2 
10160701 -11859.6 -2224.22 1553.67 93.9478 96.0762 134.376 
1623 2
10160702 -14626.4 -629.125 1491.62 -366.661 1131.25 1189.19 
10160701 -11972.9 -2052.38 1531.62 -218.763 331.751 397.387 
1623.5 2
10160702 -14769.4 -200.875 1484.25 -294.239 881.173 929.001 
10160701 -12385.6 -1787.75 1519.38 -849.28 544.496 1008.84 
1624 2
10160702 -14934 324.875 1448.25 -342.969 1095.31 1147.75 
10160701 -12672.8 -1476.38 1533.62 -598.177 648.698 882.397 
1624.5 2
10160702 -14992 825.125 1404.5 -116.935 1008.57 1015.32 
10160701 -13039.5 -1153.5 1416 -739.415 650.958 985.13 
1625 2
10160702 -15051.5 1362.75 1397.88 -118.29 1068.84 1075.36 
10160701 -13497.1 -619.625 1490.88 -909.791 1061.38 1397.95 
1625.5 2
10160702 -15093.6 1921 1393 -84.5884 1120.98 1124.17 
10160701 -13884.2 -66.75 1475 -777.359 1110.19 1355.29 
1626 2
10160702 -15231 2483.62 1408.5 -263.17 1077.83 1109.49 
10160701 -14141.5 521.875 1474.12 -492.816 1127.63 1230.62 
1626.5 2
10160702 -15279.6 3093.25 1394.12 -93.8707 1176.88 1180.62 
10160701 -14337.8 1142 1479.88 -378.861 1197.15 1255.67 
1627 2
10160702 -15349.6 3534 1379.29 -146.026 920.146 931.661 
10160701 -14461 1749.43 1438.29 -257.307 1268.12 1293.96 
1627.5 2
10160702 -15485.8 4065.38 1395 -286.692 1118.68 1154.84 
10160701 -14548.6 2430.5 1443.12 -184.474 1433.83 1445.65 
1628 2
10160702 -15708.9 4716.75 1419.88 -447.144 1305.36 1379.82 
10160701 -14603.9 3056.75 1414.38 -110.721 1255.01 1259.88 
1628.5 2
10160702 -15761.4 5228.75 1360.75 -106.275 1036.44 1041.87 
10160701 -14728.8 3620 1409.5 -252.783 1140.18 1167.87 
1629 2
10160702 -15765.1 5752.75 1377.75 -7.32422 1023.44 1023.46 
10160701 -14884.5 4299.25 1372.5 -304.199 1326.66 1361.09 
1629.5 2
10160702 -15771.1 6269.12 1339.88 -11.7878 1014.49 1014.56 
10160701 -15053.1 4991.75 1413 -331.287 1360.51 1400.26 
1630 2
10160702 -15773.2 6854.38 1341.38 -4.12621 1136.41 1136.42 
10160701 -15211.4 5668.88 1411.38 -307.282 1314.81 1350.24 
1630.5 2
10160702 -15791.2 7347.38 1258.88 -35.0877 961.014 961.654 
10160701 -15288.6 6292 1394.25 -150.585 1214.67 1223.97 
1631 2
10160702 -15703 7868 1297.71 180.102 1062.5 1077.66 
10160701 -15426 6966 1348.43 -280.357 1375.51 1403.79 
1631.5 2
10160702 -15655.9 8350.5 1345.75 96.965 992.798 997.522 
10160701 -15480.8 7453.88 1358.25 -112.654 1003.86 1010.16 
1632 2
10160702 -15522.4 8982.57 1335.43 266.893 1264.14 1292.01 
10160701 -15492.4 7946.71 1359.71 -23.3571 985.679 985.955 
1632.5 2
10160702 -15433.6 9490.75 1321 182.723 1045.63 1061.48 
10160701 -15503 8510.75 1416.25 -21.7519 1160.57 1160.77 
1633 2
10160702 -15291.4 9949.25 1316.38 281.126 906.126 948.735 
10160701 -15519.8 8969 1361 -33.1028 905.632 906.237 
1633.5 2
10160702 -15239.5 10444.1 1249.5 101.517 968.444 973.75 
10160701 -15481.8 9469 1253.88 74.364 978.474 981.295 
1634 2
10160702 -15166 11031.6 1364.25 145.545 1163.37 1172.44 
10160701 -15495.2 10045 1347.38 -26.7327 1140.59 1140.91 
1634.5 2
10160702 -15197.6 11568 1302.71 -67.6048 1148.55 1150.54 
10160701 -15556.3 10671.4 1359.57 -130.697 1341.39 1347.74 
1635 2
10160702 -15084.6 12065.1 1365.88 221.899 976.67 1001.56 
10160701 -15549.8 11318.9 1277.62 12.8403 1272 1272.06 
1635.5 2
10160702 -15055.4 12601.1 1385.38 58.8531 1078.47 1080.08 
10160701 -15589.8 11869.4 1181.25 -80.4829 1107.65 1110.57 
1636 2
10160702 -15020.1 13086.2 1203 70.5 970.25 972.808 
10160701 -15701.8 12468.4 1156 -224 1198 1218.76 
1636.5 2
10160702 -15011.1 13458.8 1101.12 17.6817 731.827 732.041 
10160701 -15879.6 13009.5 1068.62 -349.46 1063.11 1119.08 
1637 2
10160702 -14980.1 13831 1193.67 59.6421 715.865 718.346 
10160701 -15959.2 13442.1 1174.67 -153.072 831.944 845.909 
1637.5 2
10160702 -14918.1 14211.6 1275.43 122.953 755.102 765.047 
10160701 -15996.4 13845 1233.86 -73.8221 799.383 802.784 
1638 2
10160702 -14961.5 14605 1467 -93.0411 844.267 849.379 
10160701 -16093.5 14312.6 1342.38 -208.308 1003.49 1024.88 
1638.5 2
10160702 -15024.7 14900.8 1505 -119.408 559.126 571.735 
10160701 -16122.1 14828.8 1613.67 -54.0853 975.714 977.212 
1639 2
10160702 -15038.4 15199.4 1590.25 -26.5152 577.557 578.166 
10160701 -16084.4 15222.8 1786.25 72.9905 762.035 765.523 
1639.5 2
10160702 -15038.9 15569.8 1724.12 -1.02041 755.867 755.868 
10160701 -16127.6 15696.4 1787.12 -88.2653 966.582 970.603 
1640 2
10160702 -15129.2 15929.2 1536 -183.689 730.691 753.426 
10160701 -16092 16160.6 1723.12 72.4085 943.598 946.372 
1640.5 2
10160702 -15313.1 16423 1629.88 -379.907 1020.14 1088.59 
10160701 -16079.5 16692.9 1701.25 25.8264 1099.69 1099.99 
1641 2
10160702 -15457 17073.4 1670.22 -280.458 1267.92 1298.57 
10160701 -16176.1 17221.9 1674.56 -188.326 1031.22 1048.27 
1641.5 2
10160702 -15517 17633.6 1531.88 -113.422 1058.94 1065 
10160701 -16230.4 17747.1 1608.38 -102.578 992.885 998.17 
1642 2
10160702 -15617.8 18181.6 1574.5 -208.161 1132.23 1151.21 
10160701 -16306.1 18344.9 1568.88 -156.508 1235.02 1244.9 
1642.5 2
10160702 -15456.8 18832.6 1702.88 326.572 1320.49 1360.27 
10160701 -16438.5 18918.5 1566.25 -268.509 1163.54 1194.12 
1643 2
10160702 -15583.1 19412.9 1758.67 -250.716 1151.32 1178.3 
10160701 -16564.9 19420.1 1563.78 -250.772 995.26 1026.37 
1643.5 2
10160702 -15538.5 20023 1647.75 89.5805 1225.12 1228.39 
10160701 -16428 20019.5 1742.38 274.877 1203.59 1234.58 
1644 2
10160702 -15700.8 20557.2 1594.78 -324.556 1068.44 1116.65 
10160701 -16464.1 20647 1687.78 -72.2222 1255 1257.08 
1644.5 2
10160702 -15697.4 21103.8 1564.88 6.84664 1099.65 1099.67 
10160701 -16443.2 21268.2 1628.38 41.9741 1250 1250.7 
1645 2
10160702 -15633.8 21584 1501.22 129.526 978.106 986.645 
10160701 -16441.6 21814.2 1545 3.45101 1111.96 1111.97 
1645.5 2
10160702 -15733.4 22069.8 1490.38 -196.444 958.087 978.019 
10160701 -16317.1 22393.6 1642 245.425 1142.81 1168.86 
