# Supplementary material for: Intrinsic group behaviour II: On the dependence of triad spatial dynamics on social and personal features; and on the effect of social interaction on small group dynamics
Source: PLoS One. 2019 Dec 3;14(12):e0225704. doi: 10.1371/journal.pone.0225704 (PMC6890182; doi:10.1371/journal.pone.0225704)
Supplement: S1 Data Set — (ZIP) [file pone.0225704.s001.zip › set_2_int/group_traj_dyad_int/traj_2_0217_29.dat]

2 10145600 10152500 0 0 1 0 1 1 0 70 70 70 1583.01 1609.58 1556.44 
1496 1
10145600 44993.5 -22767.2 1559.5 0 0 0 
1496.5 1
10145600 45061.6 -22537.9 1654.78 196.692 662.893 691.459 
1497 1
10145600 45114.6 -22263.3 1655.9 106.729 552.493 562.707 
1497.5 1
10145600 45145.8 -22210 1655.33 62.2311 106.387 123.252 
1498 1
10145600 45211 -22214.7 1658.7 127.636 -9.19765 127.967 
1498.5 1
10145600 45268.1 -22180.2 1667.67 111.763 67.4712 130.55 
1499 1
10145600 45308.1 -22209.3 1685.11 82.4742 -60.0229 102.004 
1499.5 1
10145600 45393.4 -22290.7 1684.44 177.04 -168.741 244.575 
1500 1
10145600 45587.4 -22482.3 1679.7 377.345 -372.827 530.462 
1500.5 1
10145600 45675.1 -22568.3 1672 169.983 -166.731 238.104 
1501 1
10145600 45709.1 -22572.2 1668.67 69.8152 -7.9854 70.2704 
1501.5 1
10145600 45669.4 -22637.8 1668 -79.0173 -130.589 152.634 
1502 1
10145600 45627.2 -22693 1668 -85.4701 -111.786 140.717 
1502.5 1
10145600 45481.1 -22789.4 1667.33 -300.023 -198.038 359.489 
1503 1
10145600 45090.8 -22569.3 1676.22 -793.36 447.38 910.807 
1503.5 1
10145600 44936.4 -22789.2 1664.22 -309.285 -440.659 538.366 
1504 1
10145600 44778.5 -22912.8 1664.5 -304.325 -238.107 386.405 
1504.5 1
10145600 44801.2 -22646.4 1676.78 43.1162 505.419 507.254 
1505 1
10145600 44855.1 -22514.2 1696.62 113.241 277.719 299.919 
1505.5 1
10145600 44947.9 -22467.1 1686.44 189.701 96.3985 212.789 
1506 1
10145600 44960.7 -22325.1 1677.56 24.9079 276.803 277.922 
1506.5 1
10145600 44864.2 -21910.3 1646.44 -190.602 819.719 841.587 
1507 1
10145600 44674.1 -21664.5 1602 -391.147 505.83 639.421 
1507.5 1
10145600 45087.1 -21346.6 1643.22 812.965 625.875 1025.98 
1508 1
10145600 45071.2 -21258.2 1656.44 -31.6512 175.963 178.787 
1508.5 1
10145600 44962.6 -21216.4 1658.89 -212.24 81.5972 227.385 
1509 1
10145600 44946.1 -21166.5 1655.38 -33.9474 103.191 108.632 
1509.5 1
10145600 44963.6 -21176.2 1657.1 34.8108 -19.3227 39.814 
1510 1
10145600 45039.6 -21223.3 1661.56 146.35 -90.8157 172.237 
1510.5 1
10145600 44981.6 -21196.1 1644.67 -116 54.4444 128.141 
1511 1
10145600 44837.4 -21179.1 1638.25 -310.066 36.5293 312.21 
1511.5 1
10145600 44857.8 -21214.3 1649.11 41.7235 -72.0007 83.2163 
1512 1
10145600 44860.9 -21187.4 1656.56 6.06454 52.415 52.7647 
1512.5 1
10145600 45146 -21530.9 1646.44 577.148 -695.232 903.575 
1513 1
10145600 45397 -21621.7 1656 480.843 -173.968 511.346 
1513.5 1
10145600 45729.5 -21561.1 1669.12 648.148 118.08 658.816 
1514 1
10145600 45751.4 -21528.7 1672.78 43.5406 64.4015 77.7388 
1514.5 1
10145600 45823.5 -21447.8 1667 150.116 168.576 225.727 
1515 1
10145600 45603.1 -21287.2 1661.67 -455.349 331.669 563.336 
1515.5 1
10145600 45036.3 -21236.3 1689 -1100.54 98.8134 1104.97 
1516 1
10145600 44880 -21313 1661.44 -310.802 -152.419 346.164 
1516.5 1
10145600 44830.6 -21340.1 1638.78 -97.9098 -53.6854 111.662 
1517 1
10145600 44829.6 -21438.3 1640.67 -1.93424 -189.985 189.995 
1517.5 1
10145600 44714.4 -21254.7 1626.22 -228.849 365.142 430.93 
1518 1
10145600 44677.9 -21255.1 1630.44 -73.4047 -0.892459 73.4102 
1518.5 1
10145600 44770.8 -21356.1 1624.25 195.91 -213.109 289.476 
1519 1
10145600 44738 -21335.4 1634.89 -67.8054 42.8169 80.1926 
1519.5 1
10145600 44742.4 -21347.9 1628.44 8.80088 -24.6425 26.1669 
1520 1
10145600 44755 -21413.8 1624.44 24.2385 -127.199 129.487 
1520.5 1
10145600 44635.1 -21740.7 1596.56 -235.538 -642.218 684.048 
1521 1
10145600 44534.8 -21878.6 1551.44 -197.119 -270.902 335.027 
1521.5 1
10145600 44476.8 -21766.6 1540.62 -121.652 234.655 264.315 
1522 1
10145600 44465.7 -21680.1 1539.44 -22.2557 173.723 175.142 
1522.5 1
10145600 44477.4 -21709.6 1538.25 23.3699 -58.91 63.3762 
1523 1
10145600 44428.3 -21965.1 1545.22 -99.6782 -519.281 528.761 
1523.5 1
10145600 44492.2 -21944.4 1531.22 122.393 39.5913 128.637 
1524 1
10145600 44449.9 -21969.9 1516.62 -86.0716 -51.6881 100.399 
1524.5 1
10145600 44409.3 -22116.9 1539.44 -83.2478 -301.877 313.145 
1525 2
10152500 43895.7 -21081 1469 0 0 0 
10145600 44452.4 -22389.5 1545.5 87.6612 -555.216 562.094 
1525.5 2
10152500 43947.7 -20995 1468.44 144.847 239.554 279.941 
10145600 44521.9 -22483.2 1542.22 139.028 -187.444 233.376 
1526 2
10152500 43654.4 -20996.9 1451.22 -556.399 -3.58423 556.41 
10145600 44501.9 -22553.1 1536.78 -37.9507 -132.616 137.94 
1526.5 2
10152500 43180.4 -21063.9 1517.25 -961.601 -135.874 971.153 
10145600 44511.8 -22592.4 1534 20.0023 -79.6428 82.1162 
1527 2
10152500 42756.9 -21160.6 1611.56 -876.783 -200.167 899.341 
10145600 44463.1 -22570.2 1534 -100.702 45.865 110.654 
1527.5 2
10152500 42836.6 -20798.2 1596.11 154.994 704.929 721.767 
10145600 44392.6 -22580.8 1534 -137.268 -20.5361 138.795 
1528 2
10152500 42776.2 -20772.4 1601 -117.839 50.3472 128.144 
10145600 44461.1 -22448.7 1534.44 133.898 258.03 290.702 
1528.5 2
10152500 42583.2 -20674.9 1591.88 -384.407 194.361 430.749 
10145600 44485.5 -22400.4 1535.12 48.5834 96.1985 107.771 
1529 2
10152500 42612 -20642.8 1626.89 59.2784 66.1798 88.8465 
10145600 44599.9 -22239.2 1559.67 235.853 332.274 407.471 
1529.5 2
10152500 42615.2 -20580.4 1663.5 6.51303 125.056 125.225 
10145600 44662.2 -22035.2 1573.75 124.972 408.762 427.439 
1530 2
10152500 42674.3 -20826.4 1712.22 118.641 -494.115 508.159 
10145600 44218.2 -22297.6 1540.22 -891.622 -526.718 1035.58 
1530.5 2
10152500 42389 -21159.1 1734.88 -575.269 -670.727 883.634 
10145600 44143.4 -22529.6 1534.62 -150.902 -467.882 491.615 
1531 2
10152500 42438.4 -21495.8 1734.38 100.356 -684.197 691.518 
10145600 44057.2 -22651.2 1528.12 -175.051 -247.205 302.908 
1531.5 2
10152500 42534.9 -21790.4 1722.44 191.877 -585.874 616.494 
10145600 44026.2 -22867.7 1554 -61.6854 -430.252 434.651 
1532 2
10152500 42602.1 -21838.9 1611.56 133.113 -95.9296 164.078 
10145600 43962.1 -23075.8 1570.89 -126.953 -412.101 431.213 
1532.5 2
10152500 42528.7 -21932.1 1595.67 -144.576 -183.508 233.618 
10145600 43853.1 -23148.8 1599.89 -214.567 -143.701 258.242 
1533 2
10152500 42455.1 -22059.5 1608.25 -147.378 -255.288 294.775 
10145600 43761.8 -23199 1770.25 -183.088 -100.646 208.928 
1533.5 2
10152500 42794.8 -22153 1611.78 701.762 -193.182 727.866 
10145600 43476 -23124.6 1680.56 -590.393 153.811 610.099 
1534 2
10152500 43187.2 -22062.4 1552.44 759.08 175.156 779.026 
10145600 43266.8 -23000.6 1513.78 -404.685 239.845 470.421 
1534.5 2
10152500 43082 -22046 1547.22 -203.919 31.8691 206.394 
10145600 42925.8 -23037.2 1519.22 -660.853 -71.0594 664.662 
1535 2
10152500 42657.4 -22267.8 1553.33 -837.388 -437.432 944.756 
10145600 42628.1 -23088 1548.33 -587.114 -100.153 595.595 
1535.5 2
10152500 42492.3 -22177 1546.82 -327.722 180.115 373.956 
10145600 42287.1 -23172.9 1581 -676.627 -168.47 697.285 
1536 2
10152500 42098.3 -22126.9 1582.21 -841.853 106.99 848.624 
10145600 42042.5 -23197.2 1541.36 -522.63 -51.9342 525.204 
1536.5 2
10152500 41799.2 -22174.8 1527.4 -598.171 -95.7429 605.785 
10145600 41808.1 -23064.8 1514 -468.733 264.829 538.373 
1537 2
10152500 41512.4 -22222.6 1511.07 -578.226 -96.371 586.202 
10145600 41716.6 -22943.8 1545.4 -184.543 243.952 305.89 
1537.5 2
10152500 41305.5 -22400.3 1507.17 -421.385 -361.982 555.515 
10145600 41465.5 -23020.8 1489.58 -511.405 -156.891 534.93 
1538 2
10152500 41235.6 -22518.1 1503.45 -141.711 -238.859 277.733 
10145600 41055.4 -23175.5 1488.73 -831.92 -313.633 889.076 
1538.5 2
10152500 41118.9 -22788.2 1508.9 -222.779 -515.475 561.556 
10145600 40633 -22935.5 1483.9 -806.037 457.929 927.036 
1539 2
10152500 40864.4 -23059.6 1507 -496.015 -528.958 725.14 
10145600 40333.8 -22689.3 1579.89 -583.279 479.857 755.3 
1539.5 2
10152500 40449.2 -23011.4 1513.22 -852.612 98.7908 858.317 
10145600 40215.6 -22436.1 1615.44 -242.756 519.963 573.84 
1540 2
10152500 40031.4 -22732.7 1545.67 -824.019 549.858 990.632 
10145600 40014.3 -22140.9 1663.89 -396.888 582.292 704.688 
1540.5 2
10152500 39944.7 -22499.7 1550.89 -172.52 463.221 494.304 
10145600 39787.3 -21971.9 1666.67 -451.292 335.984 562.628 
1541 2
10152500 40043.5 -21967.8 1550 205.903 1108.16 1127.13 
10145600 39530.6 -21766.1 1709.5 -534.809 428.675 685.407 
1541.5 2
10152500 39874.6 -21341.6 1550 -341.993 1267.6 1312.92 
10145600 39332.8 -21574.2 1716.78 -400.5 388.467 557.949 
1542 2
10152500 39466.9 -20949.9 1550 -807.261 775.578 1119.46 
10145600 39132.8 -21464.3 1731.22 -396.04 217.602 451.883 
1542.5 2
10152500 38595.9 -20678.1 1550 -1759.6 549.046 1843.27 
10145600 38889.8 -21385.4 1720.56 -490.909 159.371 516.131 
1543 2
10152500 38003.3 -20726.4 1563.89 -1175.71 -95.8995 1179.61 
10145600 38613.7 -21261.7 1712.44 -547.84 245.591 600.369 
1543.5 2
10152500 37425.3 -20908.4 1587.67 -1162.98 -366.197 1219.27 
10145600 38343.6 -21126.2 1703.11 -543.483 272.524 607.983 
1544 2
10152500 36834.5 -20798.6 1587.3 -1127.54 209.627 1146.87 
10145600 37986.7 -21055.4 1689.8 -681.022 135.157 694.304 
1544.5 2
10152500 36502.9 -20784.8 1563.67 -655.358 27.3166 655.927 
10145600 37634.9 -20920.6 1685.33 -695.279 266.491 744.601 
1545 2
10152500 36162.4 -20787.7 1542.67 -693.37 -5.88368 693.395 
10145600 37286.3 -20968.1 1679.56 -709.889 -96.8545 716.466 
1545.5 2
10152500 36126.7 -20806.1 1554.67 -71.9875 -37.1116 80.9905 
10145600 36938 -20894.4 1654.22 -700.872 148.223 716.374 
1546 2
10152500 36088 -20849.3 1565.22 -80.5556 -90.0463 120.82 
10145600 36772.1 -20796.1 1642.33 -345.602 204.861 401.757 
1546.5 2
10152500 36141.6 -20901.2 1563.33 106.472 -103.159 148.25 
10145600 36596.8 -20595.1 1661.67 -348.575 399.602 530.27 
1547 2
10152500 35819.1 -20825 1560.6 -618.917 146.3 635.973 
10145600 35883.6 -20297.1 1700.2 -1368.86 571.998 1483.57 
1547.5 2
10152500 35589.9 -20601.1 1578.75 -473.605 462.552 662.009 
10145600 35390.4 -20119 1690.25 -1019.06 367.975 1083.46 
1548 2
10152500 35283.1 -20457.9 1607.56 -623.504 291.13 688.123 
10145600 35078 -19967.7 1678.44 -634.909 307.588 705.492 
1548.5 2
10152500 35102.6 -20162.1 1608.67 -356.829 584.541 684.847 
10145600 34788.9 -19840.3 1678.67 -571.366 251.647 624.328 
1549 2
10152500 34615.6 -19993.1 1611 -979.879 340.04 1037.2 
10145600 34738.3 -19563.6 1661.33 -101.721 556.897 566.111 
1549.5 2
10152500 34236 -19716 1610.11 -768.331 560.954 951.316 
10145600 34591.2 -19395 1615.56 -297.796 341.206 452.884 
1550 2
10152500 33567.2 -19856.6 1599.67 -1301.12 -273.454 1329.55 
10145600 34300.8 -19255.7 1589.44 -565.067 271.077 626.724 
1550.5 2
10152500 33320.8 -19672.6 1587.22 -490.925 366.534 612.662 
10145600 33955 -19046.4 1555.33 -688.8 416.777 805.077 
1551 2
10152500 33166.1 -19460.1 1527.11 -314.363 431.798 534.11 
10145600 33573.9 -18887.6 1537.22 -774.616 322.945 839.24 
1551.5 2
10152500 32956.3 -19158.4 1498.44 -408.128 586.9 714.857 
10145600 33205.4 -18639.3 1521.78 -716.818 482.923 864.316 
1552 2
10152500 32692.9 -19022.2 1469.44 -515.547 266.58 580.391 
10145600 32872.3 -18460.8 1523.33 -651.881 349.424 739.625 
1552.5 2
10152500 32370.6 -18910.5 1454.75 -651.038 225.701 689.051 
10145600 32560.5 -18371.5 1532.38 -629.966 180.359 655.276 
1553 2
10152500 31969 -18857.9 1393.22 -816.311 106.933 823.285 
10145600 32194.1 -18204 1450.89 -744.693 340.447 818.823 
1553.5 2
10152500 31679 -18953 1309.22 -563.107 -184.682 592.618 
10145600 31722.3 -18164.2 1336.44 -916.073 77.2384 919.324 
1554 2
10152500 31390.9 -18849.4 1338.12 -595.3 214.101 632.63 
10145600 31371.9 -18059.4 1247.12 -724.087 216.626 755.797 
1554.5 2
10152500 30960.3 -18622.8 1383.89 -884.069 465.292 999.037 
10145600 31048.6 -17948.3 1259.67 -663.9 228.012 701.964 
1555 2
10152500 30520.8 -18378.9 1346.78 -834.071 462.787 953.859 
10145600 30540.6 -17707.9 1345.56 -963.947 456.251 1066.47 
1555.5 2
10152500 30075.6 -18176.8 1347.5 -893.881 405.901 981.723 
10145600 30139.2 -17625.9 1441 -805.834 164.687 822.491 
1556 2
10152500 29769 -18101.4 1331.44 -646.888 158.872 666.112 
10145600 29824.4 -17578.9 1472.78 -664.147 99.1268 671.504 
1556.5 2
10152500 29448.9 -18034.2 1376.56 -622.784 130.783 636.368 
10145600 29529.7 -17452.6 1486.56 -573.498 245.785 623.947 
1557 2
10152500 29117 -18115.9 1404.88 -659.819 -162.332 679.494 
10145600 29201 -17436.2 1544 -653.413 32.4166 654.216 
1557.5 2
10152500 28864.7 -18040.3 1410.44 -502.656 150.481 524.698 
10145600 28888.8 -17481.4 1536.67 -621.957 -90.0288 628.439 
1558 2
10152500 28526.1 -18103.8 1467.5 -690.901 -129.422 702.919 
10145600 28530.5 -17517.5 1540.75 -731.179 -73.5828 734.872 
1558.5 2
10152500 28211.3 -18238.7 1447 -650.396 -278.753 707.615 
10145600 28383.7 -17560.6 1571 -303.375 -88.9578 316.148 
1559 2
10152500 27977.1 -18160.1 1472.89 -470.326 157.742 496.073 
10145600 28090.9 -17600.3 1548.56 -587.907 -79.8751 593.308 
1559.5 2
10152500 27709.4 -18066.2 1468.11 -517.73 181.603 548.657 
10145600 27789.4 -17420.6 1547.78 -583.065 347.733 678.883 
1560 2
10152500 27444.6 -17960.2 1466 -613.066 245.422 660.365 
10145600 27593.8 -17347.6 1542 -452.881 168.879 483.343 
1560.5 2
10152500 27098.3 -17826.4 1485.67 -602.203 232.618 645.569 
10145600 27259.1 -17243 1557.78 -582.068 181.913 609.832 
1561 2
10152500 26824.8 -17810.7 1496.78 -540.624 31.1814 541.522 
10145600 27023.6 -17195.7 1535.78 -465.525 93.5441 474.83 
1561.5 2
10152500 26501.8 -17737.6 1466.11 -625.969 141.688 641.804 
10145600 26701.8 -17204.8 1519.67 -623.6 -17.6572 623.85 
1562 2
10152500 26173 -17603.2 1474.62 -683.53 279.222 738.361 
10145600 26394.8 -17099.1 1496.5 -638.311 219.652 675.047 
1562.5 2
10152500 25850.2 -17480 1460 -660.077 252.045 706.561 
10145600 26075.1 -16969.4 1462.56 -653.658 265.195 705.406 
1563 2
10152500 25548.1 -17338.2 1443.33 -604.222 283.556 667.449 
10145600 25783 -16863.9 1434.33 -584.222 211.111 621.195 
1563.5 2
10152500 25297.4 -17195.2 1413.11 -505.376 288.306 581.83 
10145600 25470.2 -16666.6 1467.11 -630.6 397.849 745.615 
1564 2
10152500 24920.7 -17057.1 1458.67 -734.46 269.222 782.248 
10145600 25088.8 -16535.7 1514.44 -743.556 255.144 786.114 
1564.5 2
10152500 24632.1 -16967.8 1477 -591.274 183.117 618.98 
10145600 24871 -16478.4 1526.12 -446.266 117.401 461.45 
1565 2
10152500 24316.9 -16912.3 1480.89 -633.004 111.278 642.711 
10145600 24644.8 -16468.8 1502.67 -454.261 19.2715 454.67 
1565.5 2
10152500 24075.8 -16832.2 1469.33 -472.767 157.081 498.18 
10145600 24396.7 -16417.1 1533.67 -486.492 101.307 496.929 
1566 2
10152500 23783.9 -16821.4 1485.89 -568.984 21.0093 569.372 
10145600 24093.8 -16341.7 1511.67 -590.427 147.065 608.467 
1566.5 2
10152500 23611.8 -16689 1497.25 -354.195 272.519 446.902 
10145600 23842.6 -16166.9 1550 -516.775 359.654 629.609 
1567 2
10152500 23370.1 -16515.9 1508.11 -507.645 363.679 624.472 
10145600 23672.6 -16016.7 1566.22 -357.289 315.564 476.692 
1567.5 2
10152500 23130.6 -16369.6 1517.56 -469.717 286.928 550.419 
10145600 23518.3 -15847 1541.56 -302.397 332.68 449.577 
1568 2
10152500 22992.3 -16214.7 1479.67 -272.091 304.899 408.653 
10145600 23255.9 -15716 1534.67 -516.623 257.874 577.406 
1568.5 2
10152500 22722.2 -16083.7 1476.56 -524.488 254.369 582.916 
10145600 23002.8 -15554.8 1511.67 -491.478 313.053 582.711 
1569 2
10152500 22402.1 -15918.9 1456.11 -619.17 318.719 696.386 
10145600 22761.8 -15354.7 1497 -466.151 387.062 605.899 
1569.5 2
10152500 22188.3 -15752.6 1539.22 -428.412 333.333 542.815 
10145600 22461.3 -15256.1 1482.78 -602.093 197.506 633.66 
1570 2
10152500 21912.8 -15830.9 1508.62 -580.175 -164.883 603.15 
10145600 22203.1 -15218.9 1431 -543.596 78.3918 549.22 
1570.5 2
10152500 21683.7 -15796.3 1420.78 -467.517 70.4932 472.802 
10145600 21868.7 -15050.7 1397.89 -682.568 343.282 764.03 
1571 2
10152500 21362.3 -15593.2 1385.56 -636.304 402.2 752.76 
10145600 21548.8 -14979.6 1396.56 -633.443 140.814 648.906 
1571.5 2
10152500 21007.1 -15416.7 1375.78 -691.094 343.493 771.75 
10145600 21259.9 -14840.4 1483.22 -562.041 270.644 623.809 
1572 2
10152500 20762.1 -15150.8 1418.33 -480.392 521.351 708.931 
10145600 20929 -14639.7 1522.11 -648.802 393.682 758.9 
1572.5 2
10152500 20405.9 -15050.9 1472.5 -724.057 203.054 751.991 
10145600 20657.2 -14568.8 1567.62 -552.337 144.14 570.835 
1573 2
10152500 20172.7 -14916.3 1453 -485.851 280.295 560.907 
10145600 20391.7 -14463.3 1527.56 -553.299 219.618 595.291 
1573.5 2
10152500 19909.1 -14759.3 1463.33 -520.861 310.277 606.274 
10145600 20142.2 -14284.9 1528 -492.973 352.657 606.127 
1574 2
10152500 19624.4 -14652.2 1483.89 -563.696 212.101 602.279 
10145600 19865.8 -14163 1522.67 -547.415 241.364 598.264 
1574.5 2
10152500 19349 -14436.1 1490.75 -546.517 428.764 694.636 
10145600 19625.1 -13979.1 1518.75 -477.486 364.831 600.911 
1575 2
10152500 19101.6 -14291.1 1470.67 -507.058 297.16 587.718 
10145600 19357.9 -13802.7 1506.11 -547.615 361.595 656.226 
1575.5 2
10152500 18869.3 -14140 1454.89 -462.594 301.018 551.91 
10145600 19163.4 -13629.3 1523.44 -387.34 345.286 518.897 
1576 2
10152500 18634.8 -13908.2 1447.44 -454.565 449.182 639.057 
10145600 18941 -13432.6 1522.56 -431.094 381.352 575.562 
1576.5 2
10152500 18218.6 -13752 1407.33 -820.951 308.131 876.872 
10145600 18639.9 -13289.6 1513.78 -593.908 282.051 657.479 
1577 2
10152500 17986.9 -13557.1 1376 -476.709 400.977 622.924 
10145600 18361.1 -13103 1514.25 -573.588 383.859 690.182 
1577.5 2
10152500 17603 -13398.6 1338.33 -793.13 327.623 858.133 
10145600 18102.7 -12841.4 1483.44 -534.005 540.404 759.735 
1578 2
10152500 17293.2 -13189.3 1292.56 -630.912 426.115 761.33 
10145600 17874 -12666.8 1474.78 -465.716 355.737 586.038 
1578.5 2
10152500 17058.2 -13008.2 1260.56 -455.426 350.991 574.985 
10145600 17585.3 -12472.1 1474.56 -559.432 377.261 674.751 
1579 2
10152500 16749.9 -12823.4 1218.67 -602.214 360.894 702.072 
10145600 17292.2 -12246.9 1428.11 -572.483 439.887 721.968 
1579.5 2
10152500 16468.9 -12489.9 1242.5 -562.028 667.139 872.324 
10145600 16854.8 -11981.1 1390.75 -874.944 531.528 1023.74 
1580 2
10152500 16190.9 -12210.4 1343.33 -559.328 562.235 793.067 
10145600 16491.1 -11720.2 1510.78 -731.668 524.955 900.509 
1580.5 2
10152500 15883.4 -11850.1 1464.56 -591.239 692.949 910.902 
10145600 16276.1 -11420.3 1518.78 -413.462 576.709 709.608 
1581 2
10152500 15681.1 -11595.8 1481 -424.15 533.252 681.367 
10145600 16073.9 -11174.4 1558 -423.975 515.636 667.559 
1581.5 2
10152500 15384.8 -11335.8 1565.89 -592.694 519.944 788.434 
10145600 15788.4 -10958.2 1556.22 -570.861 432.306 716.08 
1582 2
10152500 15208.1 -11116.1 1512.62 -354.014 440.186 564.88 
10145600 15588.1 -10604.4 1584.88 -401.442 709.113 814.86 
1582.5 2
10152500 14894.3 -10829.2 1498.33 -632.644 578.433 857.219 
10145600 15380.1 -10229 1597.78 -419.383 756.804 865.237 
1583 2
10152500 14733.5 -10457.2 1511.25 -326.234 754.508 822.016 
10145600 15128.1 -9857.5 1618.5 -511.128 753.55 910.543 
1583.5 2
10152500 14448.7 -10080.3 1543 -557.404 737.606 924.533 
10145600 14982.8 -9521.33 1609.56 -284.437 657.86 716.718 
1584 2
10152500 14236.6 -9657.12 1540.5 -418.228 834.73 933.643 
10145600 14798.8 -9179.38 1588.62 -362.974 674.474 765.941 
1584.5 2
10152500 14040 -9295 1534.78 -397.222 731.566 832.45 
10145600 14590.4 -8886.78 1610.33 -420.819 591.105 725.599 
1585 2
10152500 13833.8 -8927.62 1551 -412.5 734.75 842.623 
10145600 14333.1 -8558.25 1570.12 -514.639 657.056 834.611 
1585.5 2
10152500 13584.8 -8718.11 1520.78 -493.993 415.702 645.629 
10145600 13979.9 -8263.89 1524.11 -700.865 584.05 912.319 
1586 2
10152500 13315.6 -8467.5 1528.62 -531.922 495.279 726.803 
10145600 13675.5 -8008.38 1514.25 -601.559 504.968 785.408 
1586.5 2
10152500 13083 -8193.25 1503.25 -491.808 579.81 760.299 
10145600 13473.1 -7769.12 1521.38 -427.854 505.814 662.5 
1587 2
10152500 12888.1 -7889.56 1533.78 -391.343 609.828 724.596 
10145600 13230.1 -7474 1543.67 -487.98 592.62 767.674 
1587.5 2
10152500 12682.1 -7553.22 1521.89 -396.154 646.795 758.473 
10145600 13038.9 -7185.33 1532.78 -367.735 555.128 665.88 
1588 2
10152500 12460.2 -7243.11 1511.33 -435.931 609.256 749.152 
10145600 12869.2 -6938.89 1547.44 -333.333 484.174 587.823 
1588.5 2
10152500 12252.6 -6968.11 1495.67 -410.408 543.478 681.031 
10145600 12702.2 -6699.11 1543.22 -330.04 473.869 577.476 
1589 2
10152500 12125.4 -6752.38 1499.88 -259.024 439.381 510.048 
10145600 12546.6 -6425.12 1553.62 -316.899 558.017 641.722 
1589.5 2
10152500 11834 -6530.22 1493.67 -589.828 449.702 741.707 
10145600 12311.7 -6219.67 1499.33 -475.624 415.908 631.821 
1590 2
10152500 11560.9 -6221.89 1454.22 -525.214 592.949 792.11 
10145600 12083.3 -6017.89 1445.11 -439.103 388.034 585.988 
1590.5 2
10152500 11246.5 -5984.62 1422.38 -644.24 486.196 807.113 
10145600 11790.2 -5728.75 1392.25 -600.581 592.498 843.653 
1591 2
10152500 10971.4 -5719.67 1399.56 -563.638 542.947 782.611 
10145600 11429 -5381.78 1437.78 -740.266 711.009 1026.41 
1591.5 2
10152500 10712.4 -5433.11 1413.56 -503.891 557.501 751.474 
10145600 11108.8 -4992.11 1433.11 -623 758.106 981.252 
1592 2
10152500 10458 -5188.44 1405.56 -502.855 483.531 697.614 
10145600 10861.1 -4757 1469.11 -489.46 464.646 674.883 
1592.5 2
10152500 10285.4 -4960.78 1406.22 -341.694 450.825 565.684 
10145600 10674.6 -4500.33 1472.89 -369.417 508.251 628.321 
1593 2
10152500 10048.2 -4656.75 1434.25 -484.07 620.465 786.957 
10145600 10504.1 -4232.12 1485.12 -347.817 547.364 648.525 
1593.5 2
10152500 9896.89 -4348.11 1439.67 -310.166 632.457 704.418 
10145600 10332.7 -3978.33 1479.22 -351.349 520.065 627.625 
1594 2
10152500 9702.56 -4058.89 1468.33 -385.582 573.854 691.362 
10145600 10131.3 -3653 1547.89 -399.471 645.503 759.112 
1594.5 2
10152500 9611.67 -3828.33 1532.33 -177.517 450.304 484.031 
10145600 9984.78 -3376.44 1554 -286.241 540.148 611.305 
1595 2
10152500 9559.88 -3558.5 1537.25 -106.567 555.213 565.347 
10145600 9888.75 -3141.25 1587.5 -197.588 483.939 522.722 
1595.5 2
10152500 9393.45 -3447.45 1512.36 -327.599 218.593 393.833 
10145600 9732 -2958.82 1576 -308.563 359.118 473.473 
1596 2
10152500 9286.46 -3407.38 1521.92 -219.698 82.2791 234.6 
10145600 9631.31 -2886 1607.85 -206.76 149.524 255.161 
1596.5 2
10152500 9093.42 -3208.08 1513.25 -386.09 398.603 554.932 
10145600 9484.67 -2788.58 1571.25 -293.282 194.833 352.1 
1597 2
10152500 8832.18 -2929 1521.18 -504.314 538.771 737.975 
10145600 9195.45 -2531.64 1602.18 -558.325 496.037 746.846 
1597.5 2
10152500 8596.2 -2737 1520.7 -505.314 411.135 651.44 
10145600 9002.3 -2243.2 1596.6 -413.607 617.637 743.334 
1598 2
10152500 8262.2 -2422.3 1527 -664.016 625.646 912.332 
10145600 8742.6 -2030.5 1592.9 -516.302 422.863 667.369 
1598.5 2
10152500 7989.44 -2063.11 1518.78 -539.043 709.859 891.329 
10145600 8473.67 -1772.11 1597 -531.489 510.65 737.051 
1599 2
10152500 7741.89 -1867.11 1526.33 -503.162 398.374 641.774 
10145600 8115.22 -1402 1565.22 -728.546 752.258 1047.22 
1599.5 2
10152500 7458.89 -1576.22 1510.78 -563.745 579.46 808.444 
10145600 7770.22 -1146 1576.67 -687.251 509.96 855.788 
1600 2
10152500 7179.33 -1286.67 1499.33 -574.036 594.57 826.457 
10145600 7537.22 -970.333 1597.78 -478.439 360.712 599.181 
1600.5 2
10152500 6784.56 -955.111 1468.44 -772.559 648.837 1008.88 
10145600 7230.22 -586.111 1559.67 -600.783 751.903 962.443 
1601 2
10152500 6504.56 -840.111 1468.11 -551.181 226.378 595.859 
10145600 6833.89 -238.556 1515.78 -780.184 684.164 1037.67 
1601.5 2
10152500 6223.56 -542.556 1478.67 -552.063 584.589 804.063 
10145600 6491.22 -33.4444 1497.22 -673.215 402.969 784.604 
1602 2
10152500 5954.56 -356.778 1466.22 -529.528 365.704 643.536 
10145600 6135.22 119.667 1495.67 -700.787 301.4 762.853 
1602.5 2
10152500 5643.44 -166.111 1511.22 -604.099 370.227 708.522 
10145600 5834.33 395.111 1486.56 -584.25 534.844 792.09 
1603 2
10152500 5322 -21.875 1488.88 -661.408 296.782 724.942 
10145600 5478.75 536.875 1513.12 -731.653 291.695 787.656 
1603.5 2
10152500 5019.44 171.111 1474.11 -614.95 392.248 729.399 
10145600 5199.33 651.778 1521 -567.92 233.542 614.064 
1604 2
10152500 4709.62 355.125 1475.88 -606.3 360.105 705.178 
10145600 4975 818 1465.88 -439.008 325.288 546.389 
1604.5 2
10152500 4336.62 490.5 1518.88 -764.344 277.408 813.128 
10145600 4664.5 1094 1494.62 -636.27 565.574 851.301 
1605 2
10152500 4042.12 736.625 1541.12 -599.796 501.273 781.684 
10145600 4342.38 1383.5 1487.88 -656.059 589.613 882.075 
1605.5 2
10152500 3680.67 880.889 1528.44 -731.697 292.032 787.822 
10145600 3929.89 1666.67 1459.67 -834.992 573.212 1012.81 
1606 2
10152500 3349.12 1142.5 1532 -661.76 522.178 842.968 
10145600 3612.25 1900.62 1409.62 -634.01 466.983 787.427 
1606.5 2
10152500 2893.56 1537.44 1481.22 -881.179 763.916 1166.21 
10145600 3100.22 2109.89 1454.67 -990.383 404.766 1069.9 
1607 2
10152500 2396.5 1948.75 1478.75 -994.111 822.611 1290.33 
10145600 2690 2396.5 1499 -820.444 573.222 1000.86 
1607.5 2
10152500 2064.44 2134 1483 -664.111 370.5 760.469 
10145600 2347.56 2603.11 1520 -684.889 413.222 799.891 
1608 2
10152500 1678.5 2338.62 1489.75 -781.264 414.221 884.281 
10145600 1976.75 2882 1579.5 -750.619 564.552 939.227 
1608.5 2
10152500 1332 2576.89 1518.11 -675.439 464.452 819.715 
10145600 1641 3046.44 1599 -654.483 320.554 728.769 
1609 2
10152500 989.75 2739.25 1537.5 -658.173 312.233 728.479 
10145600 1277.75 3260.25 1597 -698.558 411.165 810.579 
1609.5 2
10152500 613.5 2894.62 1560.62 -775.773 320.361 839.318 
10145600 923.875 3386.5 1604.5 -729.639 260.309 774.683 
1610 2
10152500 190.25 3026.12 1571.75 -862.016 267.821 902.663 
10145600 661.75 3522.88 1550.12 -533.859 277.749 601.79 
1610.5 2
10152500 -148.556 3093.78 1582.67 -678.969 135.577 692.373 
10145600 326.333 3652.67 1490.11 -672.178 260.104 720.747 
1611 2
10152500 -432.125 3413.25 1579.62 -576.361 649.334 868.232 
10145600 -83.375 3800.25 1475.5 -832.741 299.966 885.119 
1611.5 2
10152500 -777.111 3952.67 1570.89 -699.769 1094.15 1298.79 
10145600 -346.333 4008.22 1481 -533.384 421.85 680.041 
1612 2
10152500 -1114.56 4301.56 1568 -665.571 688.144 957.354 
10145600 -903.889 3896.89 1486.33 -1099.72 -219.592 1121.43 
1612.5 2
10152500 -1388.44 4477.11 1547.44 -530.792 340.224 630.47 
10145600 -1570.67 3963.56 1503.44 -1292.2 129.199 1298.65 
1613 2
10152500 -1688 4599.62 1561.88 -610.093 249.519 659.146 
10145600 -1824 4089.25 1511.62 -515.954 255.997 575.971 
1613.5 2
10152500 -2006.78 4703 1591.33 -655.921 212.706 689.548 
10145600 -2076.11 4185.67 1514.89 -518.747 198.388 555.389 
1614 2
10152500 -2319.11 4850.56 1555.44 -600.641 283.761 664.296 
10145600 -2426.22 4347.22 1505.33 -673.291 310.684 741.515 
1614.5 2
10152500 -2611.38 4974.75 1529.88 -603.851 256.6 656.109 
10145600 -2760.88 4465.25 1487 -691.431 243.859 733.174 
1615 2
10152500 -2872.33 5077.56 1527.11 -515.728 203.173 554.305 
10145600 -3040 4584.67 1473.89 -551.63 236.001 599.994 
1615.5 2
10152500 -3217.75 5236.38 1514.62 -679.954 312.637 748.384 
10145600 -3295.12 4707.75 1498.5 -502.215 242.29 557.606 
1616 2
10152500 -3562 5358 1460 -691.265 244.227 733.14 
10145600 -3624.78 4793.89 1497.78 -661.953 172.97 684.179 
1616.5 2
10152500 -3963 5524.5 1403.75 -795.635 330.357 861.493 
10145600 -4015.62 4868.12 1500.12 -775.491 147.294 789.355 
1617 2
10152500 -4395 5602 1429.12 -876.268 157.201 890.257 
10145600 -4409.88 4908 1461 -799.696 80.8824 803.776 
1617.5 2
10152500 -4687 5734 1403.56 -582.834 263.473 639.62 
10145600 -4820.22 5071.11 1361.33 -819.056 325.571 881.391 
1618 2
10152500 -5213.5 5842.12 1150.25 -1050.9 215.818 1072.83 
10145600 -5240.25 5153.88 1235.12 -838.379 165.197 854.499 
1618.5 2
10152500 -5827.89 5925.56 1285 -1236.19 167.868 1247.54 
10145600 -5769.78 5153.56 1255.67 -1065.45 -0.642745 1065.45 
1619 2
10152500 -6440.5 5911.75 1272.62 -1232.62 -27.7778 1232.93 
10145600 -6181 5179.5 1273.5 -827.409 52.2021 829.054 
1619.5 2
10152500 -6819.25 5549.25 1302.5 -765.152 -732.323 1059.13 
10145600 -6620 4866.5 1251.5 -886.869 -632.323 1089.21 
1620 2
10152500 -7163.78 5392.22 1277 -684.946 -312.182 752.734 
10145600 -7062.33 4787.44 1291.11 -879.39 -157.168 893.325 
1620.5 2
10152500 -7798.5 5261.38 1394.88 -1251.92 -258.081 1278.24 
10145600 -7452.88 4588.38 1245.62 -770.299 -392.642 864.597 
1621 2
10152500 -8177.88 5079.5 1287.5 -792.015 -379.697 878.326 
10145600 -7928.75 4487.75 1328.25 -993.476 -210.073 1015.44 
1621.5 2
10152500 -8625.5 4758.17 1435.67 -759.975 -545.557 935.518 
10145600 -8213.33 4276 1230.5 -483.164 -359.508 602.24 
1622 2
10152500 -8884.25 4497 1304 -610.259 -615.959 867.077 
10145600 -8585 4024.12 1353.5 -876.572 -594.045 1058.9 
1622.5 2
10152500 -9202.56 4310.44 1384.11 -625.355 -366.514 724.845 
10145600 -8917.67 3739.11 1232 -653.569 -559.949 860.636 
1623 2
10152500 -9502.12 4104.38 1301.5 -578.319 -397.817 701.935 
10145600 -9117.62 3407.62 1361.5 -386.02 -639.935 747.347 
1623.5 2
10152500 -9822.12 3801.5 1385.5 -658.436 -623.2 906.596 
10145600 -9383 3117.5 1258.12 -546.039 -596.965 809.028 
1624 2
10152500 -10153.4 3578.88 1392.5 -690.104 -463.802 831.478 
10145600 -9670.62 2782.5 1357.62 -599.219 -697.917 919.865 
1624.5 2
10152500 -10419.2 3290.38 1444 -536.038 -581.653 790.985 
10145600 -10012.9 2579.25 1142.25 -690.02 -409.778 802.525 
1625 2
10152500 -10746 2997.62 1445.12 -649.602 -582.008 872.191 
10145600 -10252.8 2362.38 1380.25 -476.889 -431.163 642.903 
1625.5 2
10152500 -10959.2 2733.5 1351.38 -428.213 -530.371 681.66 
10145600 -10510.2 2078.62 1366.12 -517.068 -569.779 769.42 
1626 2
10152500 -11293.2 2411 1414.12 -639.847 -617.816 889.438 
10145600 -10817.2 1838.38 1343.5 -588.123 -460.249 746.805 
1626.5 2
10152500 -11619.2 2103.25 1410.12 -629.344 -594.112 865.472 
10145600 -11146.8 1573.25 1385.12 -636.1 -511.824 816.448 
1627 2
10152500 -11804.1 1857.43 1399.14 -385.998 -513.197 642.157 
10145600 -11398.3 1435.29 1336.57 -525.127 -288.026 598.93 
1627.5 2
10152500 -12063.1 1607 1455.88 -545.226 -527.218 758.439 
10145600 -11580.8 1169.38 1375.25 -384.135 -559.812 678.933 
1628 2
10152500 -12325.2 1319.12 1419.62 -525.301 -576.904 780.23 
10145600 -11690.2 840.125 1372.5 -219.439 -659.82 695.353 
1628.5 2
10152500 -12548.2 1059.5 1469.62 -451.417 -525.557 692.811 
10145600 -11967.9 564.125 1378 -561.994 -558.704 792.457 
1629 2
10152500 -12655.2 801.5 1441.12 -208.984 -503.906 545.524 
10145600 -12262 269.5 1350.38 -574.463 -575.439 813.104 
1629.5 2
10152500 -12948.6 519.625 1445.12 -576.375 -553.782 799.301 
10145600 -12548.6 -57.75 1363.75 -563.114 -642.927 854.665 
1630 2
10152500 -13174.8 117.625 1469.12 -439.078 -780.583 895.599 
10145600 -12751 -371.75 1403.5 -392.961 -609.709 725.371 
1630.5 2
10152500 -13466.9 -157.875 1463.12 -569.444 -537.037 782.736 
10145600 -13034.6 -666.25 1416.75 -552.875 -574.074 797.014 
1631 2
10152500 -13748.6 -485.714 1429.43 -574.891 -669.06 882.123 
10145600 -13198 -948.714 1324.57 -333.418 -576.458 665.936 
1631.5 2
10152500 -13927.2 -813.75 1450.12 -367.651 -674.971 768.604 
10145600 -13437.8 -1307.88 1376.12 -493.313 -739.014 888.538 
1632 2
10152500 -14163.1 -1059.71 1451.57 -471.786 -491.929 681.598 
10145600 -13652 -1624.14 1380.71 -428.5 -632.536 764.012 
1632.5 2
10152500 -14400.1 -1350 1501.12 -487.618 -597.296 771.06 
10145600 -13769 -2043.88 1372.88 -240.741 -863.646 896.572 
1633 2
10152500 -14605.6 -1653.38 1447 -406.126 -599.555 724.158 
10145600 -14053 -2325.62 1393.25 -561.265 -556.818 790.61 
1633.5 2
10152500 -14825.6 -1888.12 1447.5 -430.528 -459.393 629.601 
10145600 -14331.4 -2677.88 1378.75 -544.765 -689.335 878.608 
1634 2
10152500 -14984.8 -2154.5 1449.88 -315.099 -527.475 614.425 
10145600 -14516.1 -3038.38 1457.38 -365.842 -713.861 802.146 
1634.5 2
10152500 -15105 -2489.14 1466.57 -257.495 -716.58 761.44 
10145600 -14591.7 -3307.43 1349.43 -161.861 -576.132 598.437 
1635 2
10152500 -15285.4 -2758.75 1452 -354.371 -529.68 637.291 
10145600 -14754.4 -3580.62 1412.5 -319.569 -536.732 624.664 
1635.5 2
10152500 -15316.2 -3038.5 1426.25 -62.1227 -562.877 566.295 
10145600 -14967.4 -3820.88 1375.25 -428.571 -483.4 646.026 
1636 2
10152500 -15336.6 -3297.88 1439.88 -40.75 -518.75 520.348 
10145600 -15174.9 -4128.62 1431.38 -415 -615.5 742.338 
1636.5 2
10152500 -15471 -3473.62 1466.75 -263.998 -345.285 434.645 
10145600 -15330.2 -4456.25 1343.75 -305.255 -643.664 712.379 
1637 2
10152500 -15565.6 -3811.67 1437.44 -181.838 -650.08 675.033 
10145600 -15525 -4826 1412.56 -374.519 -711.058 803.659 
1637.5 2
10152500 -15699.7 -4158.71 1448.29 -266.188 -688.587 738.246 
10145600 -15653 -5226.71 1452.14 -253.968 -795.068 834.645 
1638 2
10152500 -15930.1 -4497.25 1534.5 -494.444 -726.471 878.769 
10145600 -15765.9 -5594.5 1465.25 -242.221 -789.24 825.573 
1638.5 2
10152500 -16017.8 -4976.22 1510 -165.695 -905.43 920.466 
10145600 -15808 -5841 1368.78 -79.6314 -465.974 472.729 
1639 2
10152500 -16245.2 -5217.25 1498.5 -439.985 -466.205 641.041 
10145600 -15883.5 -6071.38 1371.88 -146.035 -445.6 468.919 
1639.5 2
10152500 -16462.8 -5518.5 1507.38 -443.878 -614.796 758.288 
10145600 -15934.4 -6481 1425.88 -103.827 -835.969 842.392 
1640 2
10152500 -16580.8 -5809.62 1503.5 -239.837 -591.717 638.476 
10145600 -16200.1 -6767 1337.75 -540.142 -581.301 793.514 
1640.5 2
10152500 -16684.6 -6233.5 1576.5 -214.618 -875.775 901.689 
10145600 -16221 -7080.25 1314.75 -43.1302 -647.211 648.646 
1641 2
10152500 -16718.4 -6695.22 1511.33 -65.9248 -900.043 902.454 
10145600 -16446.2 -7594.22 1381.56 -439.03 -1001.9 1093.87 
1641.5 2
10152500 -16701.9 -7017 1516.62 31.3222 -608.276 609.081 
10145600 -16697 -8059.25 1410.5 -474.06 -879.07 998.747 
1642 2
10152500 -16713 -7303.5 1527.88 -22.9855 -591.942 592.388 
10145600 -16824 -8481.25 1512.12 -262.397 -871.901 910.529 
1642.5 2
10152500 -16806.5 -7649.62 1600.5 -189.655 -702.079 727.244 
10145600 -16944.9 -8855.88 1508 -245.183 -759.888 798.464 
1643 2
10152500 -16839.4 -7944.78 1581.78 -65.366 -585.621 589.257 
10145600 -17096.2 -9167.11 1518.22 -300.292 -617.532 686.674 
1643.5 2
10152500 -16865.2 -8241.25 1593.25 -51.8184 -595.326 597.577 
10145600 -17268.2 -9364.12 1526.88 -345.437 -395.61 525.199 
1644 2
10152500 -16871.7 -8449.44 1579.22 -12.8333 -416.389 416.587 
10145600 -17291.3 -9501.67 1401.89 -46.1667 -275.083 278.93 
1644.5 2
10152500 -16783.9 -8513.62 1550.88 176.643 -129.136 218.812 
10145600 -17281.8 -9759.5 1383.62 19.2824 -518.779 519.138 
1645 2
10152500 -16758.1 -8515.33 1545.56 52.4723 -3.47929 52.5875 
10145600 -17340.8 -10010.8 1347.89 -120.22 -511.767 525.698 
1645.5 2
10152500 -16703.6 -8560.5 1550.75 107.468 -89.0861 139.591 
10145600 -17356.1 -10226.1 1373.75 -30.2707 -424.748 425.825 
1646 2
10152500 -16790.8 -8657.56 1573.67 -175.711 -195.677 262.99 
10145600 -17649.4 -10427 1428.67 -591.37 -404.99 716.753 
1646.5 2
10152500 -16813.4 -8796.25 1521.5 -45.7434 -280.758 284.46 
10145600 -17975.2 -10541.5 1618.25 -659.525 -231.781 699.068 
1647 2
10152500 -16811.7 -8886.89 1441.56 3.52234 -186.884 186.917 
10145600 -18302.2 -10702.1 1645.78 -674.17 -331.157 751.112 
1647.5 2
10152500 -16925 -8948.44 1542.78 -219.638 -119.294 249.944 
10145600 -18270.8 -10753.9 1642.56 60.9388 -100.345 117.399 
1648 2
10152500 -17145 -9046.33 1596.89 -415.879 -185.045 455.189 
10145600 -18181.8 -10852.7 1657.56 168.242 -186.725 251.34 
1648.5 2
10152500 -17211.4 -9201.75 1543.62 -134.909 -315.888 343.49 
10145600 -18108.1 -10889.9 1643.38 149.701 -75.6267 167.719 
1649 2
10152500 -17246.9 -9268.56 1511.11 -71.1701 -133.879 151.62 
10145600 -18250.3 -10580.8 1642.33 -284.987 619.433 681.847 
1649.5 2
10152500 -17205.9 -9327.56 1550.89 81.6733 -117.53 143.122 
10145600 -18251.7 -10351 1637.78 -2.65604 457.725 457.732 
1650 2
10152500 -17186 -9368.75 1507.12 40.4246 -83.7285 92.9764 
10145600 -18324.1 -10286.1 1630.5 -147.273 131.86 197.677 
1650.5 2
10152500 -16981.9 -9461.88 1545.12 438.036 -199.839 481.468 
10145600 -18290.4 -10305 1625.88 72.4249 -40.5043 82.9817 
1651 2
10152500 -16842.6 -9581.78 1527.56 269.999 -232.37 356.223 
10145600 -18212.1 -10145.6 1621.44 151.674 309.001 344.219 
1651.5 2
10152500 -16792.3 -9732.11 1458 96.2112 -287.995 303.641 
10145600 -18137.1 -10184.9 1616.33 143.678 -75.3512 162.238 
1652 2
10152500 -16901.9 -9832.38 1408.75 -222.646 -203.788 301.829 
10145600 -18147.1 -10211.2 1623.25 -20.3534 -53.5795 57.3151 
1652.5 2
10152500 -16844.1 -9633.78 1461.22 119.101 409.479 426.448 
10145600 -18301.2 -10580.2 1651.78 -317.726 -760.767 824.45 
1653 2
10152500 -16648.3 -9098.89 1453.44 382.378 1044.7 1112.48 
10145600 -18187.3 -10764.1 1646.22 222.439 -359.158 422.461 
1653.5 2
10152500 -16587.3 -9017.67 1435.11 116.635 155.301 194.221 
10145600 -18153.7 -10823.3 1642.56 64.3722 -113.236 130.254 
1654 2
10152500 -16547 -9045.62 1506.62 84.7339 -58.736 103.101 
10145600 -18223.8 -10810.2 1645.25 -147.234 27.486 149.777 
1654.5 2
10152500 -16526.8 -9447.22 1489.22 42.7531 -849.043 850.118 
10145600 -18161.8 -10940.9 1659.11 131.019 -276.192 305.693 
1655 2
10152500 -16392.9 -9642 1609.44 257.479 -374.573 454.533 
10145600 -18158.6 -10966.6 1652.22 6.19658 -49.359 49.7464 
1655.5 2
10152500 -16282.3 -9775.8 1556 217.695 -263.386 341.706 
10145600 -18138.6 -10984.6 1648.7 39.2826 -35.5206 52.9607 
1656 2
10152500 -15874.4 -10240.7 1492.64 812.622 -926.15 1232.12 
10145600 -18138.5 -10971.1 1642.45 0.108656 26.9105 26.9108 
1656.5 2
10152500 -15849.3 -10414.1 1611.21 50.4586 -348.781 352.412 
10145600 -18140.4 -10916.4 1646.5 -3.78897 110.128 110.193 
1657 2
10152500 -15766.1 -10497.7 1647.42 166.405 -167.19 235.888 
10145600 -18241.8 -10654.5 1653.33 -202.643 523.714 561.552 
1657.5 2
10152500 -15724.4 -10417.8 1526 85.034 163.095 183.932 
10145600 -18218.8 -10448.4 1635.42 46.9388 420.578 423.189 
1658 2
10152500 -15667.2 -10430.7 1667.18 112.667 -25.5458 115.527 
10145600 -18191.2 -10339.2 1635.55 54.2681 215.029 221.771 
1658.5 2
10152500 -15658.3 -10428.8 1677 17.6616 3.89121 18.0852 
10145600 -18165.7 -10239.3 1629.33 50.9284 199.298 205.703 
1659 2
10152500 -15630.3 -10426.8 1678.33 57.377 4.09836 57.5232 
10145600 -18211.7 -10141.4 1619.11 -94.2623 200.592 221.636 
1659.5 2
10152500 -15678.4 -10510.6 1682.22 -96.0302 -167.221 192.833 
10145600 -18248.8 -10092.6 1630.67 -74.0741 97.5826 122.513 
1660 2
10152500 -15686 -10535.1 1683 -15.2023 -49.4076 51.6935 
10145600 -18209.8 -10084.7 1640.89 78.4708 15.873 80.0601 
1660.5 2
10152500 -15866.9 -10432.8 1646 -366.172 207.152 420.707 
10145600 -18269.8 -10053.2 1638.56 -121.457 63.6527 137.126 
1661 2
10152500 -16058.9 -10118.8 1426 -376.492 615.643 721.639 
10145600 -18224.6 -10416.4 1635 88.5839 -712.113 717.602 
1661.5 2
10152500 -16061.4 -9967.33 1421.33 -5.05854 301.127 301.169 
10145600 -18174 -10807.3 1634.89 100.596 -777.203 783.687 
1662 2
10152500 -16069.7 -9820.78 1409 -16.8834 300.935 301.409 
10145600 -18196.6 -10847.4 1640.22 -46.3153 -82.3637 94.4928 
1662.5 2
10152500 -16673 -9534.44 1457.11 -1211.51 574.967 1341.03 
10145600 -18226.8 -10883.8 1641.33 -60.6872 -72.9585 94.8993 
1663 2
10152500 -16922.8 -9746 1562.33 -507.678 -429.991 665.304 
10145600 -18279.9 -10889.1 1639.56 -107.949 -10.8401 108.492 
1663.5 2
10152500 -17124.1 -10170.3 1471.7 -379.138 -799.058 884.443 
10145600 -18206.2 -10864.4 1654.2 138.774 46.5369 146.369 
1664 2
10152500 -17363.7 -10467.9 1333.89 -469.739 -583.508 749.09 
10145600 -18187.7 -10873.9 1646 36.3399 -18.6057 40.8259 
1664.5 2
10152500 -17333.3 -10631.8 1355.22 59.594 -321.982 327.451 
10145600 -18127.2 -10961.4 1641.78 118.751 -172.015 209.024 
1665 2
10152500 -17378.8 -10592.2 1316.22 -92.1794 80.2344 122.207 
10145600 -18005.8 -10981.9 1643.89 246.338 -41.4695 249.804 
1665.5 2
10152500 -17408.6 -10498.4 1302.56 -59.7947 188.309 197.574 
10145600 -17860.7 -10966.9 1644.78 291.388 30.1205 292.94 
1666 2
10152500 -17484.2 -10555.2 1218.11 -150.73 -113.103 188.446 
10145600 -17916.3 -11033 1647.56 -110.89 -131.695 172.163 
1666.5 2
10152500 -17618 -10607.6 1279 -264.906 -103.63 284.455 
10145600 -18005.1 -11044.2 1646.56 -175.798 -22.2222 177.197 
1667 2
10152500 -17614.1 -10735.2 1332.67 8.06823 -264.869 264.991 
10145600 -18159.9 -10664.4 1640.44 -321.116 787.921 850.843 
1667.5 2
10152500 -17565.6 -10728 1331 98.092 14.5903 99.1712 
10145600 -18148.4 -10424.7 1633.67 23.1201 484.4 484.951 
1668 2
10152500 -17401.5 -10584.4 1362 320.421 280.469 425.831 
10145600 -18182.6 -10432.5 1637.5 -66.7101 -15.2995 68.442 
1668.5 2
10152500 -17144.2 -9850.25 1368.88 522.866 1492.17 1581.13 
10145600 -18178.8 -10356.1 1652.75 7.8252 155.234 155.431 
1669 2
10152500 -16928.2 -9472.22 1502.56 452.888 792.511 912.788 
10145600 -18261.2 -10275.3 1626.44 -172.898 169.375 242.036 
1669.5 2
10152500 -16908.1 -9525.89 1529.89 39.5888 -105.643 112.817 
10145600 -18325.2 -10228.6 1627.33 -125.984 92.0822 156.049 
1670 2
10152500 -16864 -9731.7 1511 84.3425 -393.52 402.457 
10145600 -18304.2 -10179 1609.2 40.1955 94.7525 102.926 
1670.5 2
10152500 -16905.8 -9848.75 1548.88 -83.6673 -234.569 249.044 
10145600 -18252.6 -10269.1 1648 103.357 -180.611 208.094 
1671 2
10152500 -17155.3 -10132.6 1484.78 -524.335 -596.23 793.988 
10145600 -18361.2 -10202.2 1620.22 -228.145 140.552 267.965 
1671.5 2
10152500 -17344.2 -10522.2 1417.78 -383.921 -792.005 880.152 
10145600 -18393.3 -10112.6 1617.56 -65.2665 182.249 193.583 
1672 2
10152500 -17396.1 -10616.6 1406.56 -100.172 -182.111 207.843 
10145600 -18420.7 -10192.7 1625.33 -52.7671 -154.655 163.409 
1672.5 2
10152500 -17325.2 -10676.3 1391.11 139.82 -117.905 182.897 
10145600 -18387.7 -10367.9 1629.56 65.0888 -345.606 351.682 
1673 2
10152500 -17227.9 -10648.3 1405.11 194.278 55.8882 202.157 
10145600 -18121 -10568.6 1640.56 532.269 -400.532 666.135 
1673.5 2
10152500 -17261.3 -10670.6 1390.33 -65.449 -43.4877 78.5796 
10145600 -18014.3 -10671.9 1646.89 208.741 -202.218 290.628 
1674 2
10152500 -17280.1 -10690.9 1387.25 -37.5833 -40.6389 55.3536 
10145600 -17997.6 -10717.6 1645.62 33.4167 -91.4722 97.385 
1674.5 2
10152500 -17218.8 -10656.6 1399.44 127.807 71.4988 146.447 
10145600 -17968.8 -10818.7 1648.33 60.0984 -210.503 218.914 
1675 2
10152500 -17281.2 -10768.7 1439.33 -126.15 -226.487 259.25 
10145600 -18162.9 -10878.3 1644.11 -392.144 -120.539 410.251 
1675.5 2
10152500 -17337.2 -10990.4 1520.22 -111.554 -441.788 455.655 
10145600 -18348.6 -10982.3 1586.44 -369.854 -207.171 423.924 
1676 2
10152500 -17359.4 -11031.4 1472.33 -44.2674 -81.6733 92.8985 
10145600 -18917.7 -11127.8 1365.22 -1133.69 -289.73 1170.12 
1676.5 2
10152500 -17555.8 -11046.9 1527.22 -394.244 -31.0129 395.462 
10145600 -19006.8 -11206.9 1373.44 -178.938 -158.858 239.279 
1677 2
10152500 -18084.3 -10975.7 1591.89 -1055 142.16 1064.54 
10145600 -19063.9 -11144.3 1350.89 -113.994 124.861 169.071 
1677.5 2
10152500 -18336.1 -10595.1 1661 -505.578 764.168 916.276 
10145600 -19035 -10911.4 1356.11 58.0098 467.648 471.233 
1678 1
10152500 -18283.1 -10450.3 1664.22 105.159 287.257 305.901 
1678.5 1
10152500 -18285.7 -10376.2 1665 -5.08063 147.338 147.426 
1679 1
10152500 -18228.7 -10528.3 1648 114.688 -306.059 326.841 
1679.5 1
10152500 -18198.7 -10769.7 1646.44 60.9756 -490.515 494.29 
1680 1
10152500 -18153.9 -10904 1659.67 87.9721 -263.916 278.192 
1680.5 1
10152500 -18192.7 -10974.4 1642.44 -75.2967 -136.785 156.14 
1681 1
10152500 -18198.3 -10995.2 1652 -11.6359 -42.6648 44.2231 
1681.5 1
10152500 -18201 -11087.8 1646.8 -5.33333 -185.156 185.232 
1682 1
10152500 -18099.9 -11096.6 1645.78 196.714 -17.0342 197.45 
1682.5 1
10152500 -18043.1 -11075.8 1648.78 116.587 42.6648 124.148 
1683 1
10152500 -18015.5 -11088.7 1645.1 55.3329 -25.8962 61.0929 
1683.5 1
10152500 -18033.5 -11072.5 1644.3 -34.4828 31.0345 46.3918 
1684 1
10152500 -17962.4 -11014.1 1646.33 142.969 117.483 185.047 
1684.5 1
10152500 -18057.7 -11016.6 1647.8 -191.276 -4.99777 191.341 
1685 1
10152500 -18043.9 -11062.6 1646.89 27.7332 -92.2802 96.3575 
1685.5 1
10152500 -17907.7 -10936 1650.33 280.293 260.402 382.588 
1686 1
10152500 -17842.6 -10803.2 1622.56 129.446 263.972 294.002 
1686.5 1
10152500 -17755.8 -10528.1 1565.22 178.188 564.91 592.346 
1687 1
10152500 -17695.3 -10473.5 1350 118.352 106.871 159.463 
1687.5 1
10152500 -17704.1 -10557.9 1460.11 -17.3447 -166.12 167.023 
1688 1
10152500 -17707.9 -10731.3 1440.22 -7.75724 -356.149 356.233 
1688.5 1
10152500 -17775.6 -10712.3 1473.56 -138.095 38.7755 143.436 
1689 1
10152500 -17362.2 -10816.1 1414.11 825.017 -207.141 850.623 
1689.5 1
10152500 -17365 -10816.5 1402.8 -5.33163 -0.746428 5.38362 
1690 1
10152500 -17537.4 -10680.4 1377.22 -341.474 269.417 434.96 
1690.5 1
10152500 -17642.9 -10695.9 1360.22 -213.019 -31.2009 215.292 
1691 1
10152500 -17814.6 -10776.1 1429.67 -339.934 -158.856 375.22 
1691.5 1
10152500 -18304.4 -10808.7 1609.89 -987.679 -65.6362 989.858 
1692 1
10152500 -18407.8 -10823.1 1630.11 -206.254 -28.8312 208.259 
1692.5 1
10152500 -18328.4 -10880 1636.67 154.948 -111.111 190.669 
1693 1
10152500 -18384.5 -10921.4 1596.25 -114.399 -84.4388 142.187 
1693.5 1
10152500 -18526.1 -10942.3 1507.78 -295.639 -43.7543 298.859 
1694 1
10152500 -18869 -10906.8 1464.22 -685.778 71.1111 689.455 
1694.5 1
10152500 -18933.4 -11035.4 1486.22 -129.667 -258.887 289.544 
1695 1
10152500 -18900.6 -11134.9 1482.11 63.7382 -192.722 202.988 
1695.5 1
10152500 -18820.1 -11169.6 1464.5 160.54 -69.3336 174.872 
