# Supplementary material for: Intrinsic group behaviour II: On the dependence of triad spatial dynamics on social and personal features; and on the effect of social interaction on small group dynamics
Source: PLoS One. 2019 Dec 3;14(12):e0225704. doi: 10.1371/journal.pone.0225704 (PMC6890182; doi:10.1371/journal.pone.0225704)
Supplement: S1 Data Set — (ZIP) [file pone.0225704.s001.zip › set_2_int/group_traj_dyad_int/traj_2_0217_28.dat]

2 10153401 10151102 0 0 1 0 1 1 0 70 70 70 1624.28 1642.15 1606.4 
1511.5 1
10151102 42711 -22914.2 1638.5 0 0 0 
1512 1
10151102 42813.1 -22825.9 1663.78 237.468 205.297 313.907 
1512.5 1
10151102 42984.2 -22744.9 1656.56 346.379 163.968 383.228 
1513 1
10151102 43268.4 -22898.9 1633.3 544.402 -295.04 619.211 
1513.5 1
10151102 44040.8 -23157.6 1676 1505.56 -504.337 1587.78 
1514 1
10151102 44859.6 -23273.6 1723.33 1624.61 -230.021 1640.82 
1514.5 1
10151102 45081 -23078.5 1709 461.343 406.366 614.793 
1515 1
10151102 45400.2 -22849.6 1698 659.55 473.026 811.64 
1515.5 1
10151102 45380.1 -22773.1 1682.33 -39.0507 148.436 153.487 
1516 1
10151102 45473.4 -22734.4 1679.56 185.553 76.8721 200.847 
1516.5 1
10151102 45354.8 -22711.7 1664.78 -234.983 45.1045 239.273 
1517 1
10151102 45133.1 -22598.4 1655.44 -428.756 218.998 481.448 
1517.5 1
10151102 44995 -22449.1 1658.89 -274.575 296.885 404.391 
1518 1
10151102 44969.3 -22403.4 1656.22 -51.5395 91.7001 105.191 
1518.5 1
10151102 44858.9 -22322.9 1649.88 -233.034 169.978 288.44 
1519 1
10151102 44569.8 -21908.2 1576.11 -598.545 858.494 1046.55 
1519.5 1
10151102 44448.4 -21858.6 1548.44 -240.264 98.3498 259.614 
1520 1
10151102 44209.6 -21941 1570.22 -461.175 -159.159 487.867 
1520.5 1
10151102 43578.4 -22299.1 1680 -1239.9 -703.558 1425.61 
1521 1
10151102 43397.4 -22155.9 1694.33 -355.599 281.38 453.459 
1521.5 1
10151102 43375.9 -21920 1712.62 -45.219 494.526 496.589 
1522 1
10151102 43344.8 -21770.8 1701.44 -62.4442 299.643 306.08 
1522.5 1
10151102 43344.4 -21546.5 1760.38 -0.803948 447.66 447.661 
1523 1
10151102 43048 -21446.2 1745.67 -602.388 203.817 635.935 
1523.5 1
10151102 42908.6 -21276.6 1748.44 -267.135 325.032 420.722 
1524 1
10151102 43057.2 -20989 1698.88 302.224 584.463 657.979 
1524.5 1
10151102 43103.3 -20827.7 1671.67 94.627 331.28 344.53 
1525 1
10151102 43214.9 -20654.4 1697 227.172 352.936 419.728 
1525.5 1
10151102 43437.9 -20457.3 1665.67 446.028 394.083 595.183 
1526 1
10151102 43638.4 -20474.4 1650.78 380.561 -32.4689 381.943 
1526.5 1
10151102 43663.9 -20411.5 1631.88 51.5833 127.676 137.703 
1527 1
10151102 43646.3 -20650 1627.89 -36.3182 -493.789 495.123 
1527.5 1
10151102 43624.1 -20878.2 1624.11 -43.2339 -444.012 446.112 
1528 1
10151102 43615 -20942.8 1629 -17.7951 -126.085 127.335 
1528.5 1
10151102 43683.4 -20940.5 1632.75 136.205 4.53741 136.281 
1529 1
10151102 43646.1 -20984.8 1644 -76.8328 -91.2944 119.323 
1529.5 1
10151102 43493.1 -20963.1 1648.38 -306.585 43.3923 309.641 
1530 1
10151102 43421.6 -21195.2 1669.89 -143.714 -466.059 487.713 
1530.5 1
10151102 42964.4 -21120.4 1609.88 -921.735 150.902 934.006 
1531 1
10151102 42897.2 -21149.9 1600.88 -136.433 -59.9594 149.027 
1531.5 1
10151102 42795 -21213.4 1604.67 -203.28 -126.381 239.364 
1532 1
10151102 42580.1 -21174.2 1580.67 -425.523 77.6678 432.553 
1532.5 1
10151102 42586.4 -21167.7 1602.67 12.4672 12.9046 17.9433 
1533 1
10151102 42327.6 -21258.6 1612.75 -518.676 -182.281 549.774 
1533.5 1
10151102 42030.9 -21466.2 1654.44 -613.091 -428.92 748.233 
1534 1
10151102 41925.1 -21902.7 1690.22 -204.599 -844.187 868.626 
1534.5 2
10153401 43012.5 -20829.5 1649 0 0 0 
10151102 41807.2 -21960.8 1684.67 -228.467 -112.618 254.716 
1535 2
10153401 42940.3 -20880.7 1665.22 -199.355 -141.344 244.378 
10151102 41581.7 -21882.1 1701.33 -444.883 155.161 471.164 
1535.5 2
10153401 42743.7 -20912.3 1649.45 -390.091 -62.7104 395.1 
10151102 41373 -21845.9 1683.73 -414.021 71.8294 420.206 
1536 2
10153401 42606.9 -20862.6 1646.79 -292.458 106.047 311.091 
10151102 41189.4 -21957.4 1680.43 -392.247 -238.137 458.875 
1536.5 2
10153401 42353.3 -20808.3 1646.4 -507.181 108.752 518.71 
10151102 40741.7 -21621.9 1680.93 -895.524 670.848 1118.93 
1537 2
10153401 42249.3 -20778.7 1634.13 -209.543 59.543 217.839 
10151102 40587.1 -21632.3 1680.27 -311.694 -20.8333 312.389 
1537.5 2
10153401 42174.9 -20589.2 1629.08 -151.561 385.913 414.608 
10151102 40435.8 -21781 1672.17 -308.181 -302.919 432.129 
1538 2
10153401 41771.8 -20655.3 1628.18 -817.644 -133.92 828.539 
10151102 40578.6 -21980.8 1645.09 289.83 -405.311 498.275 
1538.5 2
10153401 41055.1 -20803.6 1626.7 -1367.78 -283.067 1396.77 
10151102 40402.9 -22231.9 1590 -335.375 -479.164 584.871 
1539 2
10153401 40667 -20573.3 1626.22 -756.53 448.863 879.668 
10151102 40249.7 -22096.2 1543.67 -298.7 264.479 398.963 
1539.5 2
10153401 40357.9 -20321 1621.11 -634.725 518.138 819.355 
10151102 39922.6 -21727.2 1536.22 -671.686 757.7 1012.56 
1540 2
10153401 40020.4 -20005.9 1608.78 -665.571 621.521 910.644 
10151102 39536.9 -21203.7 1583.89 -760.684 1032.65 1282.58 
1540.5 2
10153401 39746.1 -19794.3 1603.44 -545.394 420.588 688.73 
10151102 39305 -21081.7 1632.89 -461.012 242.545 520.922 
1541 2
10153401 39530.9 -19510.1 1603 -448.409 592.101 742.734 
10151102 39033.4 -21005.2 1644.38 -565.885 159.201 587.853 
1541.5 2
10153401 39285.6 -19357.8 1603 -496.598 308.395 584.566 
10151102 38649.7 -21025.3 1661.78 -776.738 -40.6545 777.801 
1542 2
10153401 38994 -19281.4 1603 -577.338 151.155 596.797 
10151102 38205.7 -20972.3 1660.22 -879.208 104.95 885.45 
1542.5 2
10153401 38686 -19187.1 1603 -622.222 190.572 650.752 
10151102 37925.1 -20813.1 1648 -566.779 321.661 651.693 
1543 2
10153401 38338 -19051.2 1602.11 -690.476 269.621 741.251 
10151102 37462.9 -20594.6 1633.67 -917.108 433.642 1014.46 
1543.5 2
10153401 37947.8 -18911.9 1601.33 -785.155 280.349 833.705 
10151102 36857.2 -20281.6 1633.89 -1218.65 629.779 1371.76 
1544 2
10153401 37293.4 -18845.3 1598.7 -1248.81 127.078 1255.26 
10151102 36346.1 -19820.2 1639.4 -975.424 880.45 1314.02 
1544.5 2
10153401 36680.2 -18903.4 1597.33 -1211.81 -114.91 1217.25 
10151102 36072.6 -19751.6 1652.33 -540.602 135.661 557.363 
1545 2
10153401 36301.8 -18705.7 1597.33 -770.763 402.806 869.671 
10151102 35794.9 -19603.4 1715.22 -565.513 301.652 640.936 
1545.5 2
10153401 35920.7 -18515.7 1588.56 -766.823 382.294 856.835 
10151102 35498.1 -19307.9 1707.44 -597.138 594.679 842.744 
1546 2
10153401 35581.3 -18343.1 1581.22 -706.944 359.491 793.098 
10151102 35152.6 -19232.2 1695.78 -719.907 157.639 736.965 
1546.5 2
10153401 35238.9 -18146.1 1573.11 -680.804 391.65 785.42 
10151102 34849 -19106.9 1688.11 -603.49 249.172 652.906 
1547 2
10153401 34890.8 -17919.4 1561.8 -668.117 435.146 797.328 
10151102 34515.8 -19026.4 1677.6 -639.539 154.489 657.934 
1547.5 2
10153401 34509.9 -17776.5 1550.75 -787.035 295.248 840.592 
10151102 34152.8 -18886.5 1668.38 -750.103 289.05 803.869 
1548 2
10153401 34144.9 -17616.9 1534.89 -741.842 324.413 809.674 
10151102 33660.4 -18801 1647.22 -1000.62 173.78 1015.6 
1548.5 2
10153401 33911 -17469.1 1532 -462.231 292.051 546.764 
10151102 33136.3 -18199.1 1635.22 -1035.79 1189.5 1577.27 
1549 2
10153401 33547.8 -17270.7 1532 -730.829 399.285 832.79 
10151102 32625.2 -17847.2 1597.89 -1028.39 708.026 1248.56 
1549.5 2
10153401 33132.6 -17038.1 1532 -840.531 470.76 963.383 
10151102 32294.7 -17618.2 1561.67 -669.141 463.563 814.027 
1550 2
10153401 32265.1 -16834 1521.78 -1687.64 397.103 1733.73 
10151102 31898.2 -17482.3 1508 -771.293 264.375 815.345 
1550.5 2
10153401 31384.3 -16783.9 1492 -1754.54 99.8229 1757.37 
10151102 31398.6 -17422.7 1486.67 -995.352 118.858 1002.42 
1551 2
10153401 31116.3 -16636.6 1465.89 -544.715 299.458 621.603 
10151102 31133.3 -17405 1487.44 -539.07 35.9079 540.264 
1551.5 2
10153401 30831.2 -16492.3 1477.56 -554.691 280.588 621.62 
10151102 30700.2 -17259.9 1486.11 -842.629 282.317 888.665 
1552 2
10153401 30457.6 -16349 1515.67 -731.246 280.496 783.198 
10151102 30323.6 -16977.7 1519.44 -737.117 552.294 921.07 
1552.5 2
10153401 30075.8 -16246.2 1549 -771.324 207.576 798.767 
10151102 30038.8 -16839 1563.62 -575.365 280.135 639.938 
1553 2
10153401 29680.9 -16189.6 1591.11 -802.563 115.233 810.794 
10151102 29707.2 -16739.1 1578.11 -673.837 203.026 703.758 
1553.5 2
10153401 29355.9 -16132.3 1572.67 -631.068 111.111 640.775 
10151102 29299.8 -16677.1 1608 -791.154 120.388 800.261 
1554 2
10153401 29128.5 -16037.6 1563.12 -469.812 195.678 508.933 
10151102 29086.8 -16587.1 1636.12 -440.14 185.922 477.797 
1554.5 2
10153401 28817.6 -15901.7 1597 -638.49 279.175 696.856 
10151102 28797.8 -16474.9 1640.78 -593.372 230.464 636.557 
1555 2
10153401 28431.9 -15802.7 1599.56 -731.815 187.856 755.542 
10151102 28524.8 -16386.8 1674.11 -518.027 167.194 544.339 
1555.5 2
10153401 28141.1 -15791.6 1553 -583.863 22.172 584.284 
10151102 28283.1 -16350.6 1679.5 -485.247 72.5959 490.647 
1556 2
10153401 27853.6 -15731.6 1530.89 -606.687 126.729 619.781 
10151102 27912.4 -16274.9 1650.67 -782.026 159.781 798.183 
1556.5 2
10153401 27587.4 -15615.6 1543.44 -517.726 225.681 564.776 
10151102 27512.3 -16260.9 1672.89 -778.426 27.2374 778.903 
1557 2
10153401 27207.1 -15583.5 1554.5 -756.102 63.7287 758.783 
10151102 27184.4 -16269.6 1721.12 -652.005 -17.368 652.236 
1557.5 2
10153401 26843.7 -15571.6 1549.44 -724.021 23.7937 724.411 
10151102 26859.2 -16144.9 1685.67 -647.715 248.478 693.74 
1558 2
10153401 26429.1 -15458.1 1535.5 -846.003 231.491 877.103 
10151102 26640.4 -16045 1677.62 -446.627 203.855 490.951 
1558.5 2
10153401 26027.7 -15542 1559.11 -829.459 -173.295 847.369 
10151102 26345.3 -15967.1 1671.67 -609.59 160.927 630.474 
1559 2
10153401 25678.4 -15386.6 1567.11 -701.249 312.137 767.581 
10151102 26018.3 -15863.2 1701.33 -656.627 208.612 688.968 
1559.5 2
10153401 25382 -15318.9 1603.22 -573.394 130.883 588.142 
10151102 25639.1 -15823.7 1637.22 -733.505 76.5098 737.485 
1560 2
10153401 25174.8 -15302.4 1603.2 -479.63 38.1687 481.146 
10151102 25362.6 -15821.8 1599.4 -640.072 4.32099 640.087 
1560.5 2
10153401 24959.2 -15303.3 1603.44 -374.918 -1.62319 374.921 
10151102 25004.6 -15817.4 1616.78 -622.686 7.57488 622.732 
1561 2
10153401 24659.8 -15192.3 1580.11 -591.787 219.368 631.137 
10151102 24638.9 -15748.8 1583.78 -722.661 135.705 735.293 
1561.5 2
10153401 24372.2 -15051.8 1533.67 -557.278 272.394 620.288 
10151102 24316.7 -15591.4 1586.78 -624.462 304.91 694.926 
1562 2
10153401 24163 -15019.8 1522 -434.973 66.5858 440.04 
10151102 24047.8 -15518.8 1585.12 -559.078 151.132 579.145 
1562.5 2
10153401 23814 -14932.9 1511.56 -713.701 177.63 735.474 
10151102 23812.8 -15448 1564.22 -480.516 144.683 501.825 
1563 2
10153401 23388.6 -14688.2 1506 -850.889 489.333 981.559 
10151102 23643.3 -15190.2 1554.11 -338.889 515.556 616.963 
1563.5 2
10153401 23110.2 -14469.2 1501.44 -561.156 441.532 714.035 
10151102 23397.7 -14989.3 1550.78 -495.296 405.018 639.81 
1564 2
10153401 22864.3 -14402.6 1498.22 -479.316 129.955 496.62 
10151102 22953.6 -14884.1 1501.78 -865.714 205.112 889.68 
1564.5 2
10153401 22563.6 -14332.5 1491.5 -616.206 143.556 632.707 
10151102 22472.5 -14792.4 1498 -985.77 187.984 1003.53 
1565 2
10153401 22419.1 -14220.9 1489 -290.189 224.119 366.659 
10151102 22101.1 -14637.2 1531.11 -745.761 311.552 808.223 
1565.5 2
10153401 21954.2 -13990.1 1510.11 -911.547 452.505 1017.68 
10151102 21752.3 -14424.2 1539.67 -683.878 417.647 801.323 
1566 2
10153401 21464.8 -13767.9 1532.44 -954.083 433.182 1047.82 
10151102 21482.7 -14291.6 1540 -525.666 258.609 585.836 
1566.5 2
10153401 21179.4 -13645.6 1531 -587.249 251.572 638.866 
10151102 21140.5 -14140.4 1575.12 -704.047 311.071 769.706 
1567 2
10153401 20944.9 -13548.4 1518.78 -492.618 204.161 533.249 
10151102 20852.9 -14058.1 1584.67 -604.225 172.823 628.455 
1567.5 2
10153401 20648 -13467.7 1520.78 -582.135 158.388 603.298 
10151102 20561.8 -13974.9 1580.33 -570.806 163.181 593.673 
1568 2
10153401 20315.3 -13416.7 1498.44 -654.856 100.394 662.506 
10151102 20211.3 -13939.9 1573.56 -689.851 68.8976 693.283 
1568.5 2
10153401 19955.1 -13275 1506.22 -699.461 275.081 751.608 
10151102 19899.8 -13816 1580.22 -604.962 240.561 651.037 
1569 2
10153401 19666.1 -13146.2 1524.33 -558.994 249.087 611.979 
10151102 19583.1 -13664.9 1581.78 -612.508 292.285 678.673 
1569.5 2
10153401 19441.7 -13038.6 1557.44 -449.788 215.765 498.863 
10151102 19390.4 -13558.1 1618.44 -386.106 213.984 441.437 
1570 2
10153401 19235.5 -12868 1546.25 -434.035 359.064 563.306 
10151102 19228.2 -13411.1 1622.75 -341.462 309.444 460.817 
1570.5 2
10153401 19014.1 -12766.2 1569.44 -451.814 207.71 497.272 
10151102 18970.4 -13265.4 1634.11 -526.134 297.307 604.325 
1571 2
10153401 18801 -12649.1 1592.11 -422.002 231.903 481.524 
10151102 18697.2 -13130.6 1626.44 -541.034 267.107 603.377 
1571.5 2
10153401 18557.6 -12450.7 1590 -473.627 386.079 611.048 
10151102 18397.3 -12961.1 1636.78 -583.441 329.658 670.133 
1572 2
10153401 18284.7 -12275.4 1562.56 -535.076 343.573 635.884 
10151102 18152.8 -12786.8 1613.67 -479.521 341.83 588.887 
1572.5 2
10153401 18048.9 -12043.2 1552.12 -479.251 471.94 672.614 
10151102 17759.8 -12510.4 1557.5 -798.837 561.794 976.603 
1573 2
10153401 17749.2 -11833.8 1509.44 -624.277 436.4 761.687 
10151102 17440.1 -12289.8 1519.22 -665.914 459.578 809.107 
1573.5 2
10153401 17273.9 -11543.2 1525.11 -939.394 574.22 1101 
10151102 17139.9 -12025.3 1530.11 -593.325 522.617 790.673 
1574 2
10153401 16936.2 -11251.8 1520.89 -668.647 577.118 883.263 
10151102 16826.9 -11772.7 1596.89 -619.802 500.33 796.545 
1574.5 2
10153401 16715.6 -11013.5 1528.62 -437.693 472.773 644.275 
10151102 16658.1 -11518.8 1575.62 -334.849 503.803 604.931 
1575 2
10153401 16530.3 -10706.1 1574.44 -379.696 629.895 735.484 
10151102 16522 -11241.7 1597.33 -278.945 567.794 632.613 
1575.5 2
10153401 16300 -10483.3 1570.89 -458.831 443.78 638.332 
10151102 16250.2 -10992.1 1629.33 -541.39 497.123 735.006 
1576 2
10153401 16148.4 -10212.2 1601.89 -293.712 525.409 601.932 
10151102 16020.9 -10706.4 1634.22 -444.444 553.618 709.946 
1576.5 2
10153401 15994.7 -9974.78 1596.56 -303.309 468.332 557.971 
10151102 15762.6 -10429.7 1640.22 -509.533 545.913 746.756 
1577 2
10153401 15796.2 -9725.62 1604.12 -408.265 512.66 655.363 
10151102 15527.9 -10188.6 1647.62 -482.882 495.971 692.215 
1577.5 2
10153401 15652.8 -9509.22 1623.33 -296.43 447.113 536.452 
10151102 15380.6 -9926.44 1675.89 -304.379 541.695 621.354 
1578 2
10153401 15487.2 -9217.78 1607.67 -337.18 593.573 682.656 
10151102 15169 -9608.56 1689.22 -430.867 647.432 777.698 
1578.5 2
10153401 15293.4 -8941.78 1616.89 -375.538 534.884 653.552 
10151102 14998 -9336.33 1687.33 -331.395 527.562 623.013 
1579 2
10153401 15107 -8702.11 1585.44 -364.149 468.099 593.061 
10151102 14870.7 -9144.33 1665.44 -248.698 375 449.973 
1579.5 2
10153401 14887.1 -8433.25 1575.12 -439.75 537.722 694.64 
10151102 14563.8 -8827.25 1646.88 -613.833 634.167 882.586 
1580 2
10153401 14754.8 -8157 1566.67 -266.292 555.835 616.331 
10151102 14299 -8469.67 1614.33 -532.696 719.484 895.222 
1580.5 2
10153401 14456.4 -7763.67 1541.22 -573.718 756.41 949.373 
10151102 14010.9 -8025.33 1604.78 -554.06 854.487 1018.4 
1581 2
10153401 14097.8 -7368.25 1559.88 -751.98 828.966 1119.22 
10151102 13721.8 -7676.38 1599.75 -606.161 731.569 950.065 
1581.5 2
10153401 13835.2 -7073.22 1608.33 -525.056 590.056 789.841 
10151102 13502.8 -7421.67 1627 -437.944 509.417 671.789 
1582 2
10153401 13625.8 -6810.75 1592 -419.784 525.996 672.972 
10151102 13214.6 -7124.62 1635.62 -577.46 595.274 829.344 
1582.5 2
10153401 13364.8 -6582.56 1615.11 -526.154 460.069 698.929 
10151102 12988.7 -6905.44 1653.44 -455.561 441.896 634.672 
1583 2
10153401 13083.8 -6288.5 1592.75 -570.036 596.462 825.05 
10151102 12696.4 -6652.25 1639.62 -592.884 513.579 784.394 
1583.5 2
10153401 12775.7 -6072.33 1590.33 -602.903 423.027 736.508 
10151102 12381.4 -6379.56 1639.89 -616.302 533.649 815.236 
1584 2
10153401 12507.5 -5763.5 1583.88 -528.928 609.139 806.731 
10151102 12108.5 -6100.5 1626.62 -538.352 550.405 769.915 
1584.5 2
10153401 12178.9 -5437.33 1554.67 -663.861 658.923 935.356 
10151102 11807.6 -5810.67 1590.11 -607.969 585.522 844.074 
1585 2
10153401 11857.2 -5066.75 1515.88 -643.278 741.167 981.394 
10151102 11465.1 -5470.38 1574.62 -684.861 680.583 965.52 
1585.5 2
10153401 11458.7 -4607.11 1518.44 -790.84 911.982 1207.12 
10151102 11216.2 -5109.78 1570 -493.855 715.471 869.362 
1586 2
10153401 11219.9 -4346.12 1522 -471.92 515.783 699.1 
10151102 10991.9 -4786.88 1558 -443.374 638.148 777.054 
1586.5 2
10153401 11062 -4198.62 1515 -333.774 311.839 456.781 
10151102 10754.5 -4575.38 1552.5 -501.85 447.146 672.155 
1587 2
10153401 10802.2 -3864.89 1513.78 -521.642 670.153 849.244 
10151102 10493.4 -4332.89 1540.89 -524.208 486.92 715.461 
1587.5 2
10153401 10572 -3595.67 1545.67 -442.735 517.735 681.222 
10151102 10247 -4057.67 1580.22 -473.932 529.274 710.452 
1588 2
10153401 10326.8 -3367.11 1576.78 -481.773 449.029 658.583 
10151102 9981.89 -3746 1641.11 -520.847 612.312 803.87 
1588.5 2
10153401 10044.8 -3088.67 1590.33 -557.312 550.285 783.206 
10151102 9721.78 -3472.78 1657.67 -514.054 539.965 745.529 
1589 2
10153401 9803.75 -2822.62 1598.88 -490.892 541.836 731.137 
10151102 9437.5 -3199.25 1671.38 -578.977 557.083 803.465 
1589.5 2
10153401 9515.56 -2539.78 1594.33 -583.39 572.565 817.419 
10151102 9137.11 -2893.67 1644.89 -608.075 618.59 867.415 
1590 2
10153401 9232 -2213.33 1610.56 -545.299 627.778 831.538 
10151102 8931.89 -2641.22 1633.44 -394.658 485.47 625.649 
1590.5 2
10153401 8947 -1953.75 1600.5 -584.016 531.933 789.954 
10151102 8731.25 -2440.38 1644.38 -411.145 411.572 581.749 
1591 2
10153401 8597.44 -1683 1601.56 -716.302 554.816 906.041 
10151102 8281.33 -2097.89 1639.22 -921.96 701.816 1158.69 
1591.5 2
10153401 8304.22 -1406.11 1603.22 -570.471 538.694 784.62 
10151102 7981.44 -1784.44 1626.56 -583.441 609.814 843.965 
1592 2
10153401 8035.22 -1056.67 1593.67 -531.621 690.602 871.522 
10151102 7767.89 -1494.11 1632.11 -422.047 573.781 712.284 
1592.5 2
10153401 7799.56 -723 1584.78 -466.667 660.726 808.911 
10151102 7463.67 -1080.78 1625 -602.42 818.482 1016.28 
1593 2
10153401 7506.88 -396.625 1565.5 -597.307 666.071 894.666 
10151102 7185.25 -782 1607 -568.197 609.751 833.453 
1593.5 2
10153401 7149.44 -95.5556 1558.33 -732.44 616.946 957.648 
10151102 6970.89 -554 1582.22 -439.265 467.213 641.281 
1594 2
10153401 6878.11 195.111 1535 -538.36 576.72 788.947 
10151102 6741.67 -303.444 1577.33 -454.806 497.134 673.788 
1594.5 2
10153401 6690.67 477.667 1546.89 -366.102 551.866 662.259 
10151102 6394.89 27 1597.33 -677.3 645.399 935.562 
1595 2
10153401 6425.75 732.875 1534.5 -545.096 525.12 756.889 
10151102 6065.75 337.875 1583 -677.241 639.66 931.569 
1595.5 2
10153401 6144.55 1016.09 1523.45 -553.552 557.512 785.646 
10151102 5791.91 659.545 1602.82 -539.057 633.21 831.587 
1596 2
10153401 5992.31 1169.77 1511.62 -312.603 315.561 444.184 
10151102 5681.31 776.385 1616.38 -227.108 239.916 330.36 
1596.5 2
10153401 5739 1333.33 1504.42 -506.615 327.128 603.052 
10151102 5434.25 935.167 1596.42 -494.115 317.564 587.364 
1597 2
10153401 5407.45 1669.91 1465.73 -640.049 649.76 912.059 
10151102 5026.18 1294.09 1590 -787.776 692.904 1049.15 
1597.5 2
10153401 5126 1904.5 1389.3 -602.686 502.336 784.584 
10151102 4764.5 1477.1 1583.2 -560.347 391.882 683.784 
1598 2
10153401 4651.8 2149.2 1497 -942.744 486.481 1060.86 
10151102 4316 1507.7 1589.4 -891.65 60.835 893.723 
1598.5 2
10153401 4291.11 2315.33 1523.33 -712.824 328.327 784.803 
10151102 3828.33 1778.78 1568.44 -963.768 535.727 1102.66 
1599 2
10153401 3987.44 2482.44 1478.33 -617.209 339.657 704.495 
10151102 3480 1886 1543.33 -707.995 217.931 740.777 
1599.5 2
10153401 3782.44 2661.44 1469.67 -408.367 356.574 542.133 
10151102 3070.11 1876.67 1551.67 -816.512 -18.5923 816.723 
1600 2
10153401 3490.89 2840 1496.67 -598.677 366.644 702.027 
10151102 2685.78 2055.44 1567.67 -789.185 367.1 870.389 
1600.5 2
10153401 3046.11 2874.44 1496.44 -870.407 67.406 873.013 
10151102 2331.44 2185.78 1565.11 -693.412 255.055 738.832 
1601 2
10153401 2706.44 2962.67 1522.78 -668.635 173.666 690.82 
10151102 2075.56 2380.22 1583.89 -503.718 382.765 632.646 
1601.5 2
10153401 2317 2993.78 1526.56 -765.117 61.122 767.554 
10151102 1853.56 2584.89 1626.11 -436.149 402.096 593.218 
1602 2
10153401 1858.67 3205.11 1551.22 -902.231 416.01 993.522 
10151102 1544.33 2722.67 1644.67 -608.705 271.216 666.393 
1602.5 2
10153401 1505.33 3390.78 1607.11 -686.084 360.518 775.038 
10151102 1218.56 2865.89 1672.44 -632.578 278.101 691.011 
1603 2
10153401 1161.38 3562.5 1607.75 -707.733 353.338 791.033 
10151102 916.75 2995.88 1667.62 -620.999 267.461 676.147 
1603.5 2
10153401 886.444 3747.33 1568.67 -558.802 375.678 673.345 
10151102 690.667 3170.44 1668.44 -459.519 354.816 580.562 
1604 2
10153401 633.125 3864 1526.62 -495.733 228.311 545.781 
10151102 422.875 3386 1661.25 -524.054 421.831 672.736 
1604.5 2
10153401 305.25 4017.12 1535.5 -671.875 313.781 741.535 
10151102 182 3513.12 1627.38 -493.596 260.502 558.121 
1605 2
10153401 -43.875 4157.12 1557.62 -711.049 285.132 766.088 
10151102 -218.75 3667.62 1642.62 -816.191 314.664 874.747 
1605.5 2
10153401 -424 4417.78 1666.78 -769.484 527.637 933.009 
10151102 -578.333 3862.78 1669.11 -727.901 395.046 828.192 
1606 2
10153401 -772.5 4603 1610.38 -695.609 369.705 787.752 
10151102 -969.5 4111.75 1651.12 -780.772 496.951 925.508 
1606.5 2
10153401 -1126.22 4788.11 1564 -684.182 358.049 772.207 
10151102 -1432 4329 1635.22 -894.584 420.213 988.362 
1607 2
10153401 -1454.62 4971.25 1547.88 -656.806 366.278 752.033 
10151102 -1772.88 4533.88 1624.38 -681.75 409.75 795.411 
1607.5 2
10153401 -1778.22 5141.56 1613.67 -647.194 340.611 731.353 
10151102 -2039.33 4705.33 1623.67 -532.917 342.917 633.713 
1608 2
10153401 -2069.12 5290.38 1651 -588.872 301.254 661.456 
10151102 -2326.62 4803.5 1631 -581.562 198.718 614.576 
1608.5 2
10153401 -2455.44 5414.11 1600.22 -753.059 241.201 790.744 
10151102 -2615.33 4910 1628.89 -562.784 207.602 599.854 
1609 2
10153401 -2869.25 5579.88 1542.5 -795.78 318.777 857.254 
10151102 -2953.75 5038.75 1636.75 -650.801 247.596 696.309 
1609.5 2
10153401 -3233.12 5643.75 1505.38 -750.258 131.701 761.729 
10151102 -3346.38 5061.12 1655.75 -809.536 46.134 810.85 
1610 2
10153401 -3545.38 5789.12 1452.5 -635.947 296.079 701.492 
10151102 -3753 5323 1712.88 -828.157 533.35 985.041 
1610.5 2
10153401 -3876.67 5847.22 1442.67 -663.911 116.427 674.043 
10151102 -4322.67 5665 1736.33 -1141.62 685.371 1331.55 
1611 2
10153401 -4157.88 5972.38 1429.25 -571.562 254.376 625.611 
10151102 -4579.62 5778.12 1643.12 -522.273 229.929 570.646 
1611.5 2
10153401 -4431 5797.78 1424.67 -554.006 -354.153 657.531 
10151102 -4898.78 5894.44 1450.11 -647.369 235.942 689.025 
1612 2
10153401 -4901.44 5156.11 1423.11 -927.898 -1265.61 1569.32 
10151102 -5360.78 5993.33 1193.78 -911.243 195.047 931.883 
1612.5 2
10153401 -5455.89 5012.11 1430.89 -1074.5 -279.07 1110.15 
10151102 -6107.78 5938.33 1362.67 -1447.67 -106.589 1451.59 
1613 2
10153401 -5811.38 5083.62 1422.5 -724.004 145.649 738.509 
10151102 -6441 5820.75 1278.25 -678.66 -239.477 719.673 
1613.5 2
10153401 -6176 5194.56 1472.56 -750.257 228.252 784.21 
10151102 -6728.78 5668 1289.33 -592.135 -314.3 670.38 
1614 2
10153401 -6428.33 5077.22 1419.22 -485.256 -225.641 535.152 
10151102 -7101.11 5506.44 1273.33 -716.026 -310.684 780.524 
1614.5 2
10153401 -6841 4976.38 1433.5 -852.617 -208.362 877.708 
10151102 -7428.38 5416.38 1314.25 -676.165 -186.094 701.306 
1615 2
10153401 -7289 5141 1503.11 -885.375 325.346 943.26 
10151102 -7884.67 5256.67 1430 -901.762 -315.629 955.404 
1615.5 2
10153401 -7502.88 5303.25 1493 -421.014 319.39 528.453 
10151102 -8132 5180.25 1264.62 -486.877 -150.427 509.585 
1616 2
10153401 -7719.67 5327.56 1410.89 -435.325 48.8063 438.052 
10151102 -8401.56 5118.22 1368 -541.276 -124.554 555.422 
1616.5 2
10153401 -8046.5 5132.38 1414.88 -648.479 -387.263 755.313 
10151102 -8655.75 4936.12 1442.12 -504.354 -361.304 620.414 
1617 2
10153401 -8222.12 4939.12 1425 -356.237 -391.988 529.679 
10151102 -8828.62 4796.88 1278.25 -350.659 -282.454 450.269 
1617.5 2
10153401 -8470 4468.89 1441.89 -494.76 -938.595 1061.01 
10151102 -9041.89 4593.56 1349 -425.676 -405.827 588.129 
1618 2
10153401 -8868.25 3986.38 1437.88 -794.91 -963.102 1248.78 
10151102 -9303.12 4330.62 1404.12 -521.429 -524.811 739.808 
1618.5 2
10153401 -9098.56 3780.22 1381.33 -463.391 -414.794 621.921 
10151102 -9609.33 4115.11 1308.22 -616.113 -433.63 753.412 
1619 2
10153401 -9372.5 3495.25 1465.88 -551.196 -573.385 795.353 
10151102 -9855.75 3747.25 1411.62 -495.808 -740.163 890.88 
1619.5 2
10153401 -9597.12 3204.75 1350.88 -453.788 -586.869 741.848 
10151102 -10057.5 3477.75 1356.62 -407.576 -544.444 680.101 
1620 2
10153401 -9872.22 2765.56 1469.22 -546.913 -873.15 1030.29 
10151102 -10313.6 3168.78 1380.56 -509.057 -614.259 797.78 
1620.5 2
10153401 -10150.9 2435.38 1444.38 -549.611 -651.244 852.168 
10151102 -10592.1 2823.25 1389.5 -549.447 -681.514 875.416 
1621 2
10153401 -10421 2114 1454.12 -563.935 -670.929 876.452 
10151102 -10898.9 2454.25 1427.5 -640.397 -770.355 1001.78 
1621.5 2
10153401 -10607 1768.17 1429.83 -315.789 -587.153 666.687 
10151102 -11174.5 2077.83 1350.83 -467.954 -639.078 792.087 
1622 2
10153401 -10805 1547.5 1465.88 -466.981 -520.44 699.235 
10151102 -11352.4 1760.12 1397.75 -419.517 -749.312 858.757 
1622.5 2
10153401 -10962 1123.33 1534.89 -308.448 -833.333 888.586 
10151102 -11493.2 1328 1422.67 -276.714 -848.969 892.927 
1623 2
10153401 -11153.6 798.625 1515.88 -369.932 -626.85 727.867 
10151102 -11758.6 1011.88 1461.5 -512.361 -610.28 796.841 
1623.5 2
10153401 -11424.9 521 1528.62 -558.128 -571.245 798.641 
10151102 -11929.9 757.25 1406.75 -352.366 -523.92 631.39 
1624 2
10153401 -11576.9 272.375 1473.38 -316.667 -517.969 607.099 
10151102 -12132.8 453.375 1471.62 -422.656 -633.073 761.196 
1624.5 2
10153401 -11777.8 -32.75 1487.12 -404.99 -615.171 736.514 
10151102 -12303.1 119 1461.75 -343.498 -674.143 756.611 
1625 2
10153401 -11936.4 -308.375 1425.12 -315.358 -547.962 632.229 
10151102 -12426 -134.75 1418.12 -244.284 -504.473 560.507 
1625.5 2
10153401 -12175.9 -654 1556.5 -480.924 -694.026 844.369 
10151102 -12607.6 -382.375 1417.12 -364.709 -497.239 616.652 
1626 2
10153401 -12357.9 -849.625 1459.38 -348.659 -374.761 511.868 
10151102 -12875.6 -687.875 1431.75 -513.41 -585.249 778.528 
1626.5 2
10153401 -12569.1 -1077 1504.12 -407.819 -438.948 599.159 
10151102 -13167.4 -996.75 1435.5 -563.224 -596.284 820.229 
1627 2
10153401 -12776.1 -1374.43 1464.43 -432.188 -620.936 756.537 
10151102 -13347.1 -1267.71 1433 -375.298 -565.687 678.86 
1627.5 2
10153401 -12918.1 -1732.12 1473.62 -298.91 -753.045 810.2 
10151102 -13452.6 -1691.5 1395 -222.068 -892.18 919.402 
1628 2
10153401 -13077.1 -2084.12 1452.5 -318.637 -705.411 774.038 
10151102 -13609.1 -1978.75 1378.88 -313.627 -575.651 655.543 
1628.5 2
10153401 -13299.5 -2512.12 1520.25 -450.152 -866.397 976.361 
10151102 -13781 -2323.38 1323.88 -347.925 -697.621 779.569 
1629 2
10153401 -13429.5 -2928.62 1445.38 -253.906 -813.477 852.181 
10151102 -14004.1 -2785.75 1327.5 -435.791 -903.076 1002.73 
1629.5 2
10153401 -13406.6 -3317.38 1316.62 44.9411 -763.752 765.074 
10151102 -14097.1 -3320.62 1352.88 -182.711 -1050.83 1066.6 
1630 2
10153401 -13637.5 -3803.25 1515.38 -448.301 -943.447 1044.54 
10151102 -14263 -3750 1414.62 -322.087 -833.738 893.789 
1630.5 2
10153401 -13767.5 -4235.75 1474 -253.411 -843.08 880.341 
10151102 -14308 -4102.25 1377.25 -87.7193 -686.647 692.228 
1631 2
10153401 -13848 -4479.14 1414.71 -164.286 -496.72 523.183 
10151102 -14393.4 -4520.29 1492 -174.344 -853.134 870.766 
1631.5 2
10153401 -13996.8 -4922.75 1422.88 -306.07 -912.772 962.721 
10151102 -14546.1 -4749.12 1403.5 -314.19 -470.863 566.063 
1632 2
10153401 -14154.3 -5283 1574 -315.071 -720.5 786.378 
10151102 -14562.6 -4842 1429.43 -32.8929 -185.75 188.64 
1632.5 2
10153401 -14335.1 -5529.5 1568.62 -372.097 -507.202 629.055 
10151102 -14516.6 -4948.38 1498.38 94.54 -218.879 238.423 
1633 2
10153401 -14378.4 -5848.75 1632.75 -85.4743 -630.929 636.692 
10151102 -14336.1 -5054.38 1499.75 356.719 -209.486 413.682 
1633.5 2
10153401 -14384.8 -6173.12 1530.5 -12.4755 -634.785 634.907 
10151102 -14289.1 -5131.5 1485.75 91.9765 -150.93 176.747 
1634 2
10153401 -14451.5 -6395.75 1522.88 -132.178 -440.842 460.231 
10151102 -14336.2 -5277.88 1434.5 -93.3168 -289.851 304.503 
1634.5 2
10153401 -14710.7 -6546.57 1583.71 -555.063 -322.958 642.181 
10151102 -14407 -5485 1432.43 -151.499 -443.522 468.683 
1635 2
10153401 -14885.6 -6786.25 1592.38 -343.636 -470.881 582.936 
10151102 -14635.5 -5778.5 1417.75 -448.919 -576.621 730.767 
1635.5 2
10153401 -14966.6 -6983 1511.38 -162.978 -395.875 428.111 
10151102 -14788.1 -5947.25 1402.38 -307.093 -339.537 457.811 
1636 2
10153401 -15028.6 -7255.88 1491.75 -124 -545.75 559.66 
10151102 -14618.9 -6182.12 1367.12 338.5 -469.75 579.005 
1636.5 2
10153401 -15003.8 -7531.88 1461.62 48.8703 -542.24 544.437 
10151102 -14378.4 -6462.12 1533.62 472.495 -550.098 725.162 
1637 2
10153401 -15145.9 -7878.67 1492.56 -273.344 -666.907 720.751 
10151102 -14156.8 -6666.56 1494.67 426.149 -393.136 579.792 
1637.5 2
10153401 -15283.1 -8258 1488.43 -272.329 -752.646 800.399 
10151102 -13856.6 -6835.86 1404.29 595.648 -335.916 683.839 
1638 2
10153401 -15340.9 -8563.75 1464.88 -123.889 -656.116 667.71 
10151102 -13662.8 -7142.25 1558.75 415.926 -657.495 778.007 
1638.5 2
10153401 -15471 -8945.89 1560.89 -245.983 -722.38 763.112 
10151102 -13451.8 -7412.67 1493 398.813 -511.185 648.353 
1639 2
10153401 -15532.6 -9252.5 1506.38 -119.197 -593.058 604.918 
10151102 -13300.1 -7619.25 1419.25 293.332 -399.581 495.69 
1639.5 2
10153401 -15602 -9513.75 1512.5 -141.582 -533.163 551.642 
10151102 -13287 -7833.88 1378.62 26.7857 -438.01 438.828 
1640 2
10153401 -15720 -9715 1493.88 -239.837 -409.045 474.172 
10151102 -13297.8 -8153.62 1504.88 -21.8496 -649.898 650.266 
1640.5 2
10153401 -15738 -9846.5 1514.12 -37.1901 -271.694 274.228 
10151102 -13396.5 -8499.62 1609.12 -204.029 -714.876 743.422 
1641 2
10153401 -15813.2 -10068.7 1554.33 -146.632 -433.073 457.224 
10151102 -13414.1 -8681.33 1607.67 -34.3297 -354.207 355.867 
1641.5 2
10153401 -15842.2 -10287.5 1649 -54.8729 -413.674 417.297 
10151102 -13427.5 -8720 1603.12 -25.3098 -73.0939 77.3518 
1642 2
10153401 -15824.4 -10352 1673 36.9318 -133.264 138.287 
10151102 -13432.8 -8701.12 1606.25 -10.8471 38.9979 40.4784 
1642.5 2
10153401 -15863.4 -10381.2 1661.62 -79.1075 -59.3306 98.8844 
10151102 -13486 -8693.62 1650 -108.012 15.213 109.078 
1643 2
10153401 -15917 -10427.7 1684.78 -106.399 -92.0966 140.721 
10151102 -13477.6 -8803.22 1613.56 16.7549 -217.455 218.099 
1643.5 2
10153401 -16153.5 -10246 1700.12 -474.9 364.793 598.835 
10151102 -13412 -8837.12 1603.75 131.638 -68.0779 148.199 
1644 2
10153401 -16391 -10140.4 1702.33 -475 211.111 519.801 
10151102 -13372.2 -8770.22 1575.11 79.5556 133.806 155.67 
1644.5 2
10153401 -16616.1 -10310 1737.12 -452.968 -341.158 567.07 
10151102 -13517.8 -8605.12 1460.38 -292.812 332.188 442.818 
1645 2
10153401 -16677.3 -10369.3 1828.89 -124.661 -120.842 173.617 
10151102 -13582.9 -8518.56 1456.67 -132.666 176.313 220.65 
1645.5 2
10153401 -16733.1 -10416.4 1730.62 -110.043 -92.7844 143.939 
10151102 -13459.9 -8555.62 1519.75 242.631 -73.1153 253.408 
1646 2
10153401 -16755.7 -10418.8 1792.89 -45.4469 -4.84431 45.7044 
10151102 -13299.8 -8322.89 1328.22 322.777 469.226 569.524 
1646.5 2
10153401 -16980.5 -10455.6 1582.25 -455.128 -74.5895 461.2 
10151102 -13217.8 -8159.75 1342.75 166.048 330.241 369.636 
1647 2
10153401 -17475.7 -10427.3 1304 -1020.96 58.3333 1022.63 
10151102 -13270.4 -8063.78 1257.89 -108.648 197.881 225.746 
1647.5 2
10153401 -17512.3 -10368.7 1293.44 -71.0594 113.695 134.075 
10151102 -13356.3 -8236.89 1397.67 -166.451 -335.487 374.509 
1648 2
10153401 -17505.3 -10480.7 1295.11 13.2325 -211.72 212.133 
10151102 -13459.6 -8490.56 1522.11 -195.127 -479.521 517.702 
1648.5 2
10153401 -17461.1 -10586 1294.62 89.8543 -214.092 232.184 
10151102 -13534.6 -8575.75 1579.38 -152.58 -173.159 230.792 
1649 2
10153401 -17505 -10633.6 1296.22 -87.9259 -95.3017 129.666 
10151102 -13741.8 -8579 1590.89 -415.136 -6.51303 415.187 
1649.5 2
10153401 -17563.2 -10620.4 1296.11 -115.981 26.1178 118.885 
10151102 -14245.1 -8457.11 1655.56 -1002.66 242.807 1031.64 
1650 2
10153401 -17560.8 -10447.6 1302.62 5.02484 351.259 351.295 
10151102 -14526.8 -8395.25 1673.25 -572.437 125.734 586.083 
1650.5 2
10153401 -17564.8 -10211.4 1296.25 -8.58369 506.974 507.047 
10151102 -14694.8 -8532.75 1648.38 -360.515 -295.064 465.869 
1651 2
10153401 -17576.1 -10176.2 1303.67 -22.0177 68.1255 71.5952 
10151102 -14740.1 -8660.22 1672.67 -87.9091 -247.039 262.214 
1651.5 2
10153401 -17288.2 -10425.1 1320.56 551.511 -476.799 729.042 
10151102 -14869 -8795.22 1612 -246.914 -258.621 357.563 
1652 2
10153401 -17160.4 -10578.8 1319 259.852 -312.274 406.249 
10151102 -14927.1 -8869.75 1623.25 -118.14 -151.479 192.102 
1652.5 2
10153401 -17079.6 -10723.4 1401.44 166.638 -298.339 341.723 
10151102 -14996.6 -8768 1570.89 -143.156 209.794 253.982 
1653 2
10153401 -17041.8 -10840.1 1375 73.7847 -227.865 239.513 
10151102 -14981.1 -8475.56 1587.56 30.1649 571.181 571.977 
1653.5 2
10153401 -17015.9 -10938 1363.33 49.5007 -187.168 193.603 
10151102 -15090 -8447.44 1591.78 -208.201 53.7497 215.027 
1654 2
10153401 -17044.8 -10951.5 1376.75 -60.6326 -28.3613 66.9379 
10151102 -14994.4 -8405.62 1602.12 200.893 87.856 219.264 
1654.5 2
10153401 -17002.7 -10991 1360 88.9711 -83.5095 122.023 
10151102 -15125.2 -8516.78 1603.89 -276.633 -234.995 362.972 
1655 2
10153401 -16993.7 -10991.9 1369.56 17.3077 -1.7094 17.3919 
10151102 -15308.1 -8368.78 1462 -351.709 284.615 452.444 
1655.5 2
10153401 -17019.8 -10938.5 1365.9 -51.4436 105.096 117.011 
10151102 -15393.7 -8310.4 1477.6 -168.482 114.917 203.941 
1656 2
10153401 -17083 -10875 1339.09 -125.896 126.494 178.467 
10151102 -15254.1 -8475.09 1594.55 278.106 -328.07 430.084 
1656.5 2
10153401 -17090 -10828.1 1340.86 -14.0845 94.4237 95.4683 
10151102 -14833.9 -8732.29 1625.71 845.397 -517.495 991.21 
1657 2
10153401 -17108.7 -10553.7 1316.42 -37.3333 548.81 550.078 
10151102 -14783.8 -8908.42 1627 100.357 -352.262 366.279 
1657.5 2
10153401 -17131.2 -10337.7 1355.25 -46.0884 440.816 443.219 
10151102 -15005.2 -8916.5 1598 -452.041 -16.4966 452.342 
1658 2
10153401 -17042.2 -9506.82 1523.91 175.331 1635.53 1644.9 
10151102 -15153.6 -8828.73 1569.27 -292.099 172.781 339.375 
1658.5 2
10153401 -16837.9 -9139.89 1296 407.77 732.394 838.258 
10151102 -15278.1 -8542.11 1559 -248.453 572.088 623.709 
1659 2
10153401 -16848.3 -9076.22 1358.89 -21.4026 130.464 132.208 
10151102 -15232.3 -8424.11 1563.78 93.8069 241.803 259.362 
1659.5 2
10153401 -16910.7 -9086.89 1505.33 -124.418 -21.2908 126.226 
10151102 -15434.3 -8669.44 1597.67 -403.194 -489.687 634.318 
1660 2
10153401 -16897.7 -9419.78 1513.11 26.1569 -669.797 670.307 
10151102 -15664 -8865 1646.22 -462.106 -393.472 606.928 
1660.5 2
10153401 -16909.3 -9739.22 1495.78 -23.6167 -646.649 647.08 
10151102 -15823.6 -8960.33 1637.11 -322.987 -192.982 376.248 
1661 2
10153401 -16712.2 -10180 1710.5 386.536 -864.27 946.77 
10151102 -15785.3 -9037.6 1645.6 75.0109 -151.503 169.056 
1661.5 2
10153401 -16523.6 -10524.6 1805.67 375.039 -685.001 780.948 
10151102 -15681.9 -9114.22 1542.78 205.589 -152.33 255.874 
1662 2
10153401 -16238.9 -10660.9 1803.89 584.531 -279.945 648.11 
10151102 -15711.6 -9068.78 1524.11 -60.9172 93.3151 111.439 
1662.5 2
10153401 -15761.7 -10531.2 1689.78 958.278 260.375 993.021 
10151102 -15665.9 -9100.22 1608 91.7001 -63.1415 111.336 
1663 2
10153401 -15696.9 -10574.6 1676.78 131.662 -88.0759 158.405 
10151102 -15633.1 -9133.44 1550.89 66.6215 -67.5248 94.8579 
1663.5 2
10153401 -15638.8 -10548.3 1673.1 109.395 49.4455 120.051 
10151102 -15640 -9148.9 1666.8 -12.9734 -29.1065 31.8669 
1664 2
10153401 -15477.7 -10475 1668.67 315.948 143.725 347.102 
10151102 -15653.9 -9089 1529.44 -27.2331 117.451 120.567 
1664.5 2
10153401 -15133.6 -10366.9 1778.89 676.053 212.399 708.633 
10151102 -15611 -9135.33 1611 84.2611 -91.0282 124.041 
1665 2
10153401 -14824.4 -10272.6 1801.56 627 191.346 655.547 
10151102 -15672.7 -9131.33 1574.67 -125.085 8.11359 125.347 
1665.5 2
10153401 -14785.9 -10179 1799.22 77.4208 187.863 203.19 
10151102 -15649.9 -9148.33 1626.78 45.7385 -34.1365 57.0729 
1666 2
10153401 -14777.3 -10082.3 1795.56 17.0429 192.563 193.316 
10151102 -15751.2 -9479.67 1611.78 -201.859 -660.027 690.204 
1666.5 2
10153401 -14733.6 -10117.8 1820.11 86.6887 -70.187 111.54 
10151102 -15784.4 -9977.11 1537.78 -65.7866 -985.039 987.233 
1667 2
10153401 -14719.2 -9991.89 1802.44 29.7372 261.18 262.868 
10151102 -15784.3 -10244.8 1640.56 0.230521 -555.325 555.325 
1667.5 2
10153401 -15158.4 -9378.11 1644 -887.318 1239.96 1524.74 
10151102 -15763.6 -10333.4 1615.33 41.9753 -179.125 183.977 
1668 2
10153401 -15621.8 -9109.8 1519.8 -904.991 524.045 1045.77 
10151102 -15734.2 -10334.3 1605.9 57.3351 -1.67101 57.3594 
1668.5 2
10153401 -15861.6 -9276.38 1555.62 -487.449 -338.567 593.493 
10151102 -15664.5 -10353.1 1573.62 141.667 -38.2622 146.743 
1669 2
10153401 -16043.6 -9145.67 1480.11 -381.406 274.022 469.636 
10151102 -15661.7 -10407.4 1590 5.9399 -113.877 114.032 
1669.5 2
10153401 -16179.2 -9191.44 1349.56 -267.06 -90.1137 281.854 
10151102 -15607.7 -10279.7 1575.33 106.299 251.531 273.07 
1670 2
10153401 -16241.7 -9145.1 1411.1 -119.46 88.6127 148.738 
10151102 -15465 -10300.8 1593.7 272.785 -40.4079 275.762 
1670.5 2
10153401 -16255.2 -9117.12 1450.75 -27.1543 56.0621 62.2922 
10151102 -15397 -10272.4 1603.12 136.273 56.9639 147.699 
1671 2
10153401 -16370.7 -9222.89 1429.67 -242.472 -222.193 328.881 
10151102 -15469.4 -10319.8 1612.78 -152.194 -99.5857 181.88 
1671.5 2
10153401 -16778.7 -9292.11 1481.22 -829.268 -140.696 841.119 
10151102 -15526.1 -10400.1 1624.11 -115.176 -163.279 199.814 
1672 2
10153401 -16895.2 -9339.22 1543.33 -225.011 -90.9481 242.696 
10151102 -15556.8 -10454 1642 -59.2021 -104.033 119.698 
1672.5 2
10153401 -16938.3 -9350.33 1545.78 -85.0318 -21.9154 87.8105 
10151102 -15614.2 -10436.1 1693 -113.303 35.2838 118.669 
1673 2
10153401 -17159.3 -9477.44 1418.78 -441.118 -253.715 508.877 
10151102 -15759 -10371.6 1636.22 -288.978 128.853 316.404 
1673.5 2
10153401 -17230.2 -9563.67 1460 -138.726 -168.732 218.439 
10151102 -15987.7 -10061 1548.89 -447.489 607.741 754.715 
1674 2
10153401 -17213.4 -9598.88 1507.62 33.6944 -70.4167 78.0629 
10151102 -16122.8 -9950.38 1672.38 -270.167 221.25 349.201 
1674.5 2
10153401 -17223 -9542.44 1461.67 -20.0521 117.564 119.261 
10151102 -16565.9 -9843.56 1677.44 -923.206 222.541 949.649 
1675 2
10153401 -17306.4 -9155.56 1488.56 -168.575 781.594 799.566 
10151102 -16846.3 -9544.78 1524.89 -566.554 603.591 827.832 
1675.5 2
10153401 -17337.8 -9164.44 1464.11 -62.417 -17.7069 64.88 
10151102 -16866.9 -9443.11 1561.11 -40.9473 202.523 206.621 
1676 2
10153401 -17340.6 -9115.56 1415.22 -5.53342 97.3882 97.5453 
10151102 -16944.9 -9504 1515.78 -155.378 -121.293 197.115 
1676.5 2
10153401 -17361.4 -9253.56 1417 -41.9456 -277.108 280.265 
10151102 -17124.3 -9810.22 1463.22 -360.33 -614.904 712.703 
1677 2
10153401 -17294 -9656 1426.22 134.62 -803.282 814.484 
10151102 -17262.3 -10349 1416.22 -275.449 -1075.4 1110.12 
1677.5 2
10153401 -17335.3 -9996.78 1381.22 -82.9987 -684.293 689.308 
10151102 -17383 -10663.7 1377.11 -242.303 -631.861 676.726 
1678 2
10153401 -17396.2 -10164.4 1374.11 -120.811 -332.672 353.929 
10151102 -17422.6 -10795.9 1377.22 -78.4832 -262.346 273.834 
1678.5 2
10153401 -17418.2 -10310.4 1469.33 -43.7376 -290.258 293.535 
10151102 -17391.1 -10888.6 1377.67 62.5138 -184.228 194.545 
1679 2
10153401 -17446.3 -10302 1439.78 -56.5616 16.9908 59.0585 
10151102 -17383.3 -10915 1378.56 15.6495 -53.2081 55.4618 
1679.5 2
10153401 -17407 -10309.4 1353.89 79.9458 -15.131 81.3651 
10151102 -17282.3 -10930 1378.78 205.285 -30.4878 207.536 
1680 1
10153401 -17584.2 -10149 1459.67 -348.177 315.215 469.668 
1680.5 1
10153401 -17721.6 -9870.44 1442.22 -266.667 540.885 603.048 
1681 1
10153401 -17646.8 -9742.89 1356.67 153.548 261.921 303.611 
1681.5 1
10153401 -17438.8 -9648 1363.4 415.956 189.778 457.203 
1682 1
10153401 -17221 -9558.33 1389.89 423.735 174.449 458.24 
1682.5 1
10153401 -17124.1 -9495.67 1436.67 198.95 128.679 236.938 
1683 1
10153401 -16934.5 -9492.8 1432.6 379.982 5.74482 380.026 
1683.5 1
10153401 -16884.9 -9506.4 1407.1 95.0192 -26.0536 98.5263 
1684 1
10153401 -17101.3 -9550.56 1500.78 -435.48 -88.8442 444.45 
1684.5 1
10153401 -17437 -9985 1561.1 -674.029 -872.378 1102.43 
1685 1
10153401 -17484.6 -9923 1603 -95.4931 124.498 156.903 
1685.5 1
10153401 -17690.2 -10116.6 1479.89 -423.182 -398.262 581.116 
1686 1
10153401 -18086.6 -10300.6 1533.22 -787.939 -365.805 868.712 
1686.5 1
10153401 -18351.3 -10380.6 1628.67 -543.692 -164.271 567.966 
1687 1
10153401 -18470 -10610.5 1643.4 -232.224 -449.989 506.378 
1687.5 1
10153401 -18419.8 -10833.6 1650.33 98.8626 -439.086 450.078 
1688 1
10153401 -18361.3 -10867.1 1653.11 120.009 -68.9026 138.383 
1688.5 1
10153401 -18330.6 -10963 1651.11 62.8118 -195.692 205.525 
1689 1
10153401 -18273.8 -10955.8 1650.11 113.329 14.4156 114.242 
1689.5 1
10153401 -18132.6 -10973.5 1651.2 270.975 -34.0158 273.101 
1690 1
10153401 -18099.2 -10850 1647.33 66.0946 244.554 253.329 
1690.5 1
10153401 -18193.3 -10479.6 1647.11 -190.123 748.373 772.145 
1691 1
10153401 -18250.1 -10292.6 1649.67 -112.431 370.297 386.989 
1691.5 1
10153401 -18356.6 -10237.2 1649.33 -214.606 111.559 241.87 
1692 1
10153401 -18317.7 -10198.2 1655.44 77.6225 77.8443 109.932 
1692.5 1
10153401 -18324.2 -10275.6 1639.22 -12.8038 -151.042 151.583 
1693 1
10153401 -18316.1 -10306.1 1638.38 16.5249 -62.3866 64.5381 
1693.5 1
10153401 -18213.4 -10216.6 1658.22 214.364 186.993 284.461 
1694 1
10153401 -17688 -10086.2 1581.44 1050.89 260.667 1082.73 
1694.5 1
10153401 -17459.1 -10219.7 1557.56 460.541 -268.5 533.095 
1695 1
10153401 -17319.7 -10452.7 1566.44 270.241 -451.55 526.24 
1695.5 1
10153401 -17373.5 -10542.5 1541.5 -107.452 -179.308 209.039 
1696 1
10153401 -17487.4 -10570.1 1544.33 -225.633 -54.6755 232.163 
1696.5 1
10153401 -17516.4 -10633.8 1530.67 -57.0866 -125.328 137.717 
1697 1
10153401 -17435 -10642.1 1490.12 167.581 -17.1754 168.459 
1697.5 1
10153401 -17375.7 -10546.2 1507.78 124.912 201.901 237.417 
1698 1
10153401 -17313.9 -10346.7 1556.56 120.425 388.997 407.211 
1698.5 1
10153401 -17371.9 -10060.4 1542.33 -115.308 569.03 580.596 
1699 1
10153401 -17627.4 -9952.67 1400.22 -502.074 211.744 544.898 
1699.5 1
10153401 -17811.8 -9877.44 1423.78 -367.198 149.845 396.595 
1700 1
10153401 -17827.6 -10009.2 1429.44 -31.2431 -260.946 262.81 
1700.5 1
10153401 -17957.1 -9936.89 1487 -258.079 144.09 295.579 
1701 1
10153401 -18032.3 -9910.11 1542.44 -148.075 52.7122 157.178 
1701.5 1
10153401 -18079.9 -10067 1459.56 -93.9833 -310.057 323.988 
1702 1
10153401 -18168.5 -10348.2 1501.38 -184.606 -585.938 614.331 
1702.5 1
10153401 -18344.1 -10390.2 1443.33 -357.66 -85.4831 367.734 
1703 1
10153401 -18809.8 -10273.1 1375.78 -898.97 226.083 926.964 
1703.5 1
10153401 -19074.1 -10170.6 1302.67 -524.471 203.483 562.561 
1704 1
10153401 -19358.9 -10085.7 1276 -565.035 168.43 589.605 
1704.5 1
10153401 -19659.6 -9836.12 1307.12 -622.642 516.649 809.08 
1705 1
10153401 -19981.9 -9908.33 1425 -677.025 -151.698 693.812 
