# Supplementary material for: Intrinsic group behaviour II: On the dependence of triad spatial dynamics on social and personal features; and on the effect of social interaction on small group dynamics
Source: PLoS One. 2019 Dec 3;14(12):e0225704. doi: 10.1371/journal.pone.0225704 (PMC6890182; doi:10.1371/journal.pone.0225704)
Supplement: S1 Data Set — (ZIP) [file pone.0225704.s001.zip › set_2_int/group_traj_dyad_int/traj_2_0217_27.dat]

2 10152001 10152601 1 0 0 0 1 1 0 30 30 30 1736.23 1752.53 1719.93 
1520 1
10152001 -3775.8 9882.8 1367.8 0 0 0 
1520.5 1
10152001 -3707.78 9891.11 1355.44 171.773 20.9877 173.051 
1521 1
10152001 -3728.67 10011 1298.44 -41.0391 235.538 239.087 
1521.5 1
10152001 -3767.38 10077.8 1282.5 -81.1495 139.937 161.764 
1522 1
10152001 -3691.56 9961.56 1379.33 152.248 -233.322 278.601 
1522.5 1
10152001 -3694.62 9863.5 1402.62 -6.12664 -195.72 195.816 
1523 1
10152001 -3759.44 9381.11 1513.44 -131.747 -980.465 989.277 
1523.5 1
10152001 -3335.89 8927.67 1741.89 811.409 -868.668 1188.68 
1524 1
10152001 -3244 8699 1742.25 186.766 -464.77 500.892 
1524.5 1
10152001 -3133 8621.56 1739.44 227.926 -159.024 277.919 
1525 1
10152001 -2779.62 8488.25 1742.62 719.705 -271.498 769.211 
1525.5 1
10152001 -2390.78 8276.33 1742.11 777.694 -423.833 885.688 
1526 2
10152601 -2921.17 7920.17 1614.83 0 0 0 
10152001 -1991.67 8027.22 1758.78 757.327 -472.697 892.741 
1526.5 2
10152601 -2587.25 7717.62 1569.25 828.577 -502.585 969.088 
10152001 -1608.62 7845 1782.75 776.961 -369.619 860.399 
1527 2
10152601 -1929.56 7445.11 1561.56 1361.69 -564.211 1473.95 
10152001 -1326.33 7732.11 1800.67 584.455 -233.724 629.456 
1527.5 2
10152601 -1419.44 7069 1474.33 992.434 -731.734 1233.03 
10152001 -1028.11 7686.22 1641.78 580.199 -89.278 587.028 
1528 2
10152601 -988.444 6858.11 1396.22 841.797 -411.892 937.164 
10152001 -631.667 7330.67 1571 774.306 -694.444 1040.1 
1528.5 2
10152601 -573.5 6557.25 1465 826.583 -599.325 1020.99 
10152001 -246.75 7035 1621.88 766.766 -588.977 966.863 
1529 2
10152601 -253.333 6191.22 1532.22 660.137 -754.696 1002.67 
10152001 94.1111 6915.33 1655.33 702.806 -246.735 744.859 
1529.5 2
10152601 86 5902 1568.12 680.027 -579.604 893.519 
10152001 569 6798.62 1742.62 951.681 -233.884 979.999 
1530 2
10152601 529.667 5844.11 1576.33 890.897 -116.243 898.448 
10152001 1065.33 6553.67 1779.89 996.653 -491.884 1111.43 
1530.5 2
10152601 862.5 5666.5 1604.5 671.035 -358.087 760.601 
10152001 1384.88 6159 1775.75 644.237 -795.699 1023.81 
1531 2
10152601 1126.25 5307.5 1594.25 536.077 -729.675 905.43 
10152001 1625.88 5669.5 1751.5 489.837 -994.919 1108.97 
1531.5 2
10152601 1386.89 4877 1558.11 518.169 -855.865 1000.5 
10152001 1936.56 5206.44 1752.89 617.655 -920.588 1108.59 
1532 2
10152601 1571.22 4404.56 1588.22 365.017 -935.534 1004.22 
10152001 2127.22 4710.33 1737.89 377.558 -982.398 1052.45 
1532.5 2
10152601 1791.78 3936.56 1557.67 434.164 -921.26 1018.44 
10152001 2410.11 4391.22 1738.22 556.868 -628.171 839.465 
1533 2
10152601 2189.38 3688.25 1550 796.788 -497.606 939.406 
10152001 2734.88 4046.62 1706.62 650.829 -690.576 948.933 
1533.5 2
10152601 2511.67 3559.22 1528.78 665.892 -266.586 717.273 
10152001 3110.56 3625.11 1689.11 776.199 -870.896 1166.6 
1534 2
10152601 2796.67 3287.56 1518.56 551.257 -525.467 761.578 
10152001 3381.44 3270.78 1708.56 523.963 -685.364 862.706 
1534.5 2
10152601 3063.44 2908.11 1543.44 517.011 -735.357 898.917 
10152001 3618.11 2851 1701.11 458.656 -813.523 933.908 
1535 2
10152601 3355.78 2444.89 1529.11 576.594 -913.653 1080.38 
10152001 3937.67 2494.44 1736.56 630.287 -703.265 944.375 
1535.5 2
10152601 3653.45 2089.45 1475.09 590.629 -705.227 919.884 
10152001 4258.27 2177.09 1752.45 636.123 -629.67 895.062 
1536 2
10152601 3976 1791.64 1423.93 689.2 -636.35 938.05 
10152001 4563.07 2030.36 1701.36 651.279 -313.534 722.82 
1536.5 2
10152601 4288.47 1367.27 1541.27 624.933 -848.752 1054 
10152001 4717.6 1899.8 1693.73 309.057 -261.114 404.595 
1537 2
10152601 4454.33 1001.4 1496.67 334.409 -737.634 809.897 
10152001 5006.13 1327.2 1700.87 581.72 -1154.44 1292.72 
1537.5 2
10152601 4869.5 405.75 1477.67 845.553 -1213.14 1478.74 
10152001 5539.83 527.75 1719.25 1086.97 -1628.21 1957.69 
1538 2
10152601 5495.55 -252 1513.73 1269.87 -1334.18 1841.9 
10152001 6119.36 34 1736.45 1175.52 -1001.52 1544.31 
1538.5 2
10152601 5916.4 -760.5 1534.1 803.158 -970.42 1259.67 
10152001 6394.3 -245.5 1711.6 524.688 -533.397 748.204 
1539 2
10152601 6225.78 -1079.44 1539.22 603.076 -621.724 866.165 
10152001 6701 -672.222 1704.78 597.856 -831.817 1024.38 
1539.5 2
10152601 6579.67 -1497.78 1524.89 726.671 -859.001 1125.14 
10152001 7060.22 -1071.33 1708.44 737.623 -819.53 1102.6 
1540 2
10152601 6984.33 -1837.56 1509.11 798.159 -670.173 1042.2 
10152001 7465.89 -1499.78 1718.33 800.131 -845.058 1163.76 
1540.5 2
10152601 7408.11 -2309 1583.22 842.501 -937.265 1260.27 
10152001 7894 -1848.22 1738.89 851.116 -692.732 1097.4 
1541 2
10152601 7820.75 -2610.5 1599.62 859.664 -628.125 1064.69 
10152001 8271.88 -2192.38 1747.5 787.24 -716.985 1064.81 
1541.5 2
10152601 8123.11 -2844.56 1574.78 612.067 -473.797 774.022 
10152001 8641.11 -2618.78 1731.22 747.442 -863.164 1141.81 
1542 2
10152601 8529 -3223.89 1576.89 803.74 -751.155 1100.11 
10152001 9082.22 -3029.67 1759.78 873.487 -813.641 1193.73 
1542.5 2
10152601 8906.78 -3633.33 1581.33 763.187 -827.16 1125.46 
10152001 9439.67 -3362.56 1764 722.11 -672.503 986.764 
1543 2
10152601 9231.11 -4024.44 1570.56 643.519 -776.014 1008.12 
10152001 9742.89 -3699.33 1755.56 601.631 -668.21 899.147 
1543.5 2
10152601 9564 -4355.11 1554.22 669.797 -665.325 944.079 
10152001 10073.3 -3988 1735.89 664.878 -580.818 882.844 
1544 2
10152601 9960.4 -4707.9 1512.2 756.489 -673.261 1012.7 
10152001 10370.9 -4355.8 1673.7 567.875 -701.908 902.861 
1544.5 2
10152601 10260.4 -5084.44 1548 592.973 -744.159 951.52 
10152001 10724.8 -4833.22 1674 699.363 -943.522 1174.45 
1545 2
10152601 10559.8 -5418.56 1487.89 609.64 -680.471 913.62 
10152001 11073.1 -5141.56 1677.44 709.437 -627.97 947.442 
1545.5 2
10152601 10927.8 -5730.11 1474.44 740.443 -626.872 970.167 
10152001 11496.9 -5409 1715 852.672 -538.118 1008.28 
1546 2
10152601 11360.7 -6112.67 1497.33 901.852 -796.991 1203.55 
10152001 11881.6 -5771.89 1763.89 801.389 -756.019 1101.72 
1546.5 2
10152601 11828.3 -6474.33 1508.33 929.755 -719.019 1175.34 
10152001 12272.8 -6184.22 1742.67 777.778 -819.748 1130.01 
1547 2
10152601 12323.7 -6793.4 1584.6 950.8 -612.412 1130.96 
10152001 12782.9 -6468.4 1785.6 979.121 -545.447 1120.8 
1547.5 2
10152601 12745.6 -7042 1564.75 871.746 -513.636 1011.81 
10152001 13139 -6733.38 1768.5 735.744 -547.469 917.083 
1548 2
10152601 12997.7 -7358 1561.89 512.28 -642.276 821.553 
10152001 13463.3 -7083.89 1757.11 659.214 -712.427 970.626 
1548.5 2
10152601 13333.3 -7737.67 1537.56 663.373 -750.329 1001.53 
10152001 13745.4 -7444.44 1754.33 557.532 -712.56 904.756 
1549 2
10152601 13576.7 -8098.67 1545.44 489.604 -726.358 875.961 
10152001 14073.1 -7964.11 1723.22 659.289 -1045.61 1236.11 
1549.5 2
10152601 13722.1 -8523.78 1571.33 294.422 -860.549 909.521 
10152001 14264.1 -8485.89 1717.78 386.64 -1056.23 1124.77 
1550 2
10152601 13875.7 -9030.56 1573.44 298.746 -985.949 1030.22 
10152001 14412.9 -9062.67 1728.44 289.451 -1122.14 1158.87 
1550.5 2
10152601 14026 -9475.78 1570.44 299.469 -886.897 936.092 
10152001 14571.1 -9422.89 1779.89 315.184 -717.574 783.743 
1551 2
10152601 14187.1 -9936.44 1610 327.462 -936.314 991.925 
10152001 14720.4 -9860.67 1817.44 303.523 -889.792 940.136 
1551.5 2
10152601 14264.8 -10315 1578.44 151.102 -736.489 751.83 
10152001 14807.7 -10364.2 1796.89 169.693 -979.68 994.268 
1552 2
10152601 14383 -10716.8 1611.89 231.355 -786.258 819.589 
10152001 14916.7 -10737.1 1793.33 213.307 -729.724 760.261 
1552.5 2
10152601 14462.8 -10986.9 1599 161.111 -545.651 568.939 
10152001 14982.9 -11159.8 1758.88 133.754 -853.816 864.229 
1553 2
10152601 14537.9 -11489.6 1586.56 152.721 -1021.71 1033.06 
10152001 15040.4 -11465.1 1719.44 117.011 -620.653 631.586 
1553.5 2
10152601 14645 -11904 1641.89 207.983 -804.746 831.188 
10152001 15158.9 -11903.1 1691.89 229.989 -850.485 881.034 
1554 2
10152601 14761.5 -12193.6 1607.12 240.702 -598.399 644.995 
10152001 15265.9 -12293.5 1679.75 221.046 -806.589 836.329 
1554.5 2
10152601 14908 -12589.7 1558.56 300.821 -813.227 867.082 
10152001 15425.1 -12642.1 1667.78 326.974 -715.834 786.975 
1555 2
10152601 15184.7 -12968.7 1567.44 524.984 -719.165 890.397 
10152001 15817.2 -12886.9 1645.89 744.044 -464.474 877.119 
1555.5 2
10152601 15523.1 -13272.6 1575.38 679.635 -610.358 913.477 
10152001 16077.1 -13147.8 1636.88 521.893 -523.817 739.43 
1556 2
10152601 15669.4 -13558.2 1576.56 308.691 -602.526 676.999 
10152001 16186.7 -13611.3 1633 231.101 -978.024 1004.96 
1556.5 2
10152601 16196.6 -14121.3 1579.44 1025.51 -1095.55 1500.63 
10152001 16654.4 -13930.7 1601.44 910.073 -621.271 1101.91 
1557 2
10152601 16735.1 -14434.5 1563.38 1070.71 -622.598 1238.57 
10152001 17018.1 -14065.9 1585.62 723.023 -268.804 771.374 
1557.5 2
10152601 17221 -14623.3 1526.33 967.878 -376.162 1038.41 
10152001 17570.3 -14210.6 1616.11 1100.02 -288.208 1137.15 
1558 2
10152601 17756.6 -14731.5 1489.5 1093.11 -220.748 1115.18 
10152001 18101.2 -14279.5 1658.25 1083.5 -140.703 1092.6 
1558.5 2
10152601 18345.8 -14846.4 1438.22 1217.26 -237.489 1240.21 
10152001 18536.7 -14361.2 1686.22 899.621 -168.848 915.329 
1559 2
10152601 18813.6 -14977 1456.44 939.313 -262.16 975.211 
10152001 18969.2 -14378.6 1682.22 868.585 -34.8059 869.283 
1559.5 2
10152601 19254.2 -15087 1455.67 852.353 -212.766 878.508 
10152001 19408.4 -14504.4 1671.89 849.559 -243.499 883.766 
1560 2
10152601 19726.2 -15150.8 1470.2 1092.54 -147.685 1102.48 
10152001 19815.4 -14644 1676.2 942.027 -323.045 995.878 
1560.5 2
10152601 20198.9 -15177.1 1486.33 822.068 -45.7585 823.34 
10152001 20350.6 -14701.7 1664.22 930.705 -100.29 936.093 
1561 2
10152601 20649.7 -15349 1453.56 890.865 -339.701 953.435 
10152001 20778.4 -14829.7 1656.89 845.63 -252.964 882.656 
1561.5 2
10152601 21144.3 -15420.6 1430.33 958.656 -138.674 968.634 
10152001 21215.9 -14932.7 1645.78 847.761 -199.612 870.944 
1562 2
10152601 21544 -15533.2 1391.88 830.908 -234.292 863.308 
10152001 21654.8 -15018 1627.75 912.393 -177.408 929.481 
1562.5 2
10152601 21981.3 -15702.6 1337.78 894.342 -346.228 959.021 
10152001 22157.1 -15158.7 1593.78 1027.32 -287.662 1066.84 
1563 2
10152601 22243.8 -15639.2 1432.22 524.889 126.667 539.956 
10152001 22599.3 -15256.4 1636.44 884.444 -195.556 905.806 
1563.5 2
10152601 22618.1 -15700.3 1514 754.704 -123.208 764.695 
10152001 22941.2 -15321.9 1669.78 689.292 -131.944 701.807 
1564 2
10152601 23164.2 -15899 1543.56 1064.54 -387.264 1132.8 
10152001 23408.4 -15476 1675.44 910.765 -300.412 959.03 
1564.5 2
10152601 23642.1 -15971 1518.75 979.309 -147.541 990.361 
10152001 23824.1 -15505.6 1673.88 851.804 -60.707 853.965 
1565 2
10152601 23993.1 -15961 1532.33 704.791 20.0803 705.077 
10152001 24261.1 -15529.1 1697.33 877.482 -47.1609 878.749 
1565.5 2
10152601 24285.4 -15918.6 1554.89 573.203 83.2244 579.213 
10152001 24624.9 -15559.7 1735.89 713.29 -59.9129 715.802 
1566 2
10152601 24643.9 -15959.1 1619.22 698.722 -79.0557 703.18 
10152001 25022.4 -15643.8 1728.22 774.962 -163.959 792.117 
1566.5 2
10152601 25030.9 -16088.5 1628.75 796.268 -266.232 839.596 
10152001 25459.9 -15796 1744.12 900.063 -313.214 953.004 
1567 2
10152601 25528.2 -16385.1 1564.44 1044.85 -623.133 1216.55 
10152001 25836.8 -15955.7 1722.44 791.813 -335.434 859.932 
1567.5 2
10152601 26026.9 -16492.1 1489.78 977.778 -209.804 1000.03 
10152001 26219 -16024.9 1740 749.455 -135.73 761.647 
1568 2
10152601 26662.3 -16667 1509 1250.87 -344.269 1297.39 
10152001 26736.1 -16119.9 1826.33 1017.94 -187.008 1034.97 
1568.5 2
10152601 27169 -16797.4 1586 983.819 -253.29 1015.9 
10152001 27247.3 -16234.3 1794.44 992.665 -222.222 1017.23 
1569 2
10152601 27606.3 -16875.2 1580.44 845.906 -150.441 859.179 
10152001 27760.7 -16350 1882.44 992.908 -223.727 1017.8 
1569.5 2
10152601 28017.4 -16907.3 1615.33 823.87 -64.3509 826.379 
10152001 28211.4 -16393.1 1802.11 903.362 -86.395 907.484 
1570 2
10152601 28448.9 -16972.8 1609.88 908.275 -137.719 918.657 
10152001 28682.4 -16409.9 1755.62 991.433 -35.2924 992.061 
1570.5 2
10152601 28919.9 -17005.9 1590.11 961.253 -67.6304 963.629 
10152001 29167.2 -16423.3 1739.56 989.484 -27.466 989.865 
1571 2
10152601 29350.9 -16976.3 1587 853.465 58.5259 855.47 
10152001 29576.3 -16497.6 1725.56 810.121 -146.975 823.345 
1571.5 2
10152601 29761.4 -17056.3 1566.44 798.746 -155.642 813.769 
10152001 29964.7 -16575.2 1694.56 755.512 -151.102 770.474 
1572 2
10152601 30195.7 -17140 1581.22 851.416 -164.052 867.077 
10152001 30449 -16722.2 1679 949.673 -288.235 992.451 
1572.5 2
10152601 30562.2 -17281.2 1571.62 745.088 -287.093 798.485 
10152001 30973.9 -16900.8 1644.25 1066.82 -362.861 1126.84 
1573 2
10152601 31149.4 -17565 1534.67 1223.32 -591.146 1358.66 
10152001 31429.2 -17049 1689.22 948.64 -308.854 997.652 
1573.5 2
10152601 31696.9 -17948 1534.78 1081.91 -756.917 1320.4 
10152001 31932.2 -17300.9 1646.11 994.071 -497.804 1111.75 
1574 2
10152601 32240.3 -18129.1 1533 1076.13 -358.636 1134.31 
10152001 32533.3 -17489.2 1656.89 1190.32 -372.937 1247.37 
1574.5 2
10152601 32873.4 -18302.1 1514 1256.04 -343.282 1302.1 
10152001 33106.9 -17682.8 1683.75 1137.98 -383.984 1201.02 
1575 2
10152601 33319.8 -18346 1512.44 914.76 -89.9078 919.167 
10152001 33485.8 -17795.4 1666.44 776.44 -230.931 810.055 
1575.5 2
10152601 33718.8 -18406.2 1522.33 794.821 -119.965 803.823 
10152001 33953.1 -17864.3 1691.56 930.943 -137.229 941.003 
1576 2
10152601 34189.8 -18459.7 1555.11 912.791 -103.575 918.648 
10152001 34409.8 -17963.8 1715.78 885.013 -192.722 905.754 
1576.5 2
10152601 34587.6 -18551.9 1576.78 784.572 -181.898 805.381 
10152001 34808.7 -18076 1719 786.763 -221.346 817.307 
1577 2
10152601 35027.1 -18699.2 1594.12 904.464 -303.212 953.935 
10152001 35222.9 -18150.9 1727 852.281 -154.064 866.093 
1577.5 2
10152601 35475.2 -18839.8 1577.22 925.821 -290.347 970.281 
10152001 35665.9 -18181.8 1736.11 915.318 -63.8487 917.542 
1578 2
10152601 35896.2 -18916.6 1543.22 857.434 -156.37 871.576 
10152001 36099.8 -18229.2 1725.44 883.684 -96.6282 888.951 
1578.5 2
10152601 36414.4 -19005 1537.67 1004.31 -171.404 1018.83 
10152001 36529.6 -18300.4 1714.44 832.903 -138.028 844.262 
1579 2
10152601 36890.4 -19047.6 1498 929.688 -83.1163 933.396 
10152001 37011.1 -18371.3 1710.22 940.538 -138.455 950.674 
1579.5 2
10152601 37372.4 -19058.8 1513 963.861 -22.3889 964.121 
10152001 37491.2 -18402.8 1713.12 960.278 -62.8333 962.331 
1580 2
10152601 37861.2 -19104.7 1546.33 983.596 -92.3877 987.925 
10152001 37953.4 -18501.3 1706.56 929.969 -198.357 950.888 
1580.5 2
10152601 38267.3 -19110.6 1539.67 780.983 -11.3248 781.065 
10152001 38466.9 -18591.2 1688.67 987.393 -172.863 1002.41 
1581 2
10152601 38640.2 -19201.1 1514.12 781.796 -189.873 804.523 
10152001 38986.4 -18707.5 1673.62 1089.07 -243.769 1116.02 
1581.5 2
10152601 39168.3 -19347.4 1492.89 1056.17 -292.639 1095.96 
10152001 39502.2 -18695 1658.11 1031.69 25 1032 
1582 2
10152601 39701.2 -19264.4 1473 1067.97 166.472 1080.87 
10152001 39998.4 -18616.1 1646.88 994.294 158.066 1006.78 
1582.5 2
10152601 40279.7 -19096.6 1442.33 1166.16 338.346 1214.25 
10152001 40443.1 -18548.8 1642.89 896.645 135.781 906.868 
1583 2
10152601 40752.5 -18954.9 1391.25 959.094 287.384 1001.22 
10152001 40861.6 -18392.2 1663.38 848.913 317.501 906.344 
1583.5 2
10152601 41228.6 -18817.3 1340.78 931.616 269.162 969.719 
10152001 41221.7 -18235.2 1691 704.583 307.295 768.679 
1584 2
10152601 41565.1 -18632.5 1304.5 663.845 364.563 757.361 
10152001 41500.5 -18099.9 1705.62 549.967 266.957 611.335 
1584.5 2
10152601 41812.9 -18431.4 1323.22 500.533 406.173 644.6 
10152001 41584.3 -17920.6 1755.44 169.36 362.262 399.895 
1585 2
10152601 42026.6 -18210 1397.38 427.472 442.889 615.535 
10152001 41699.9 -17721.4 1758.62 231.083 398.361 460.533 
1585.5 2
10152601 42197.6 -18029.4 1417 339.148 358.245 493.316 
10152001 41798.8 -17635 1743.44 196.236 171.379 260.536 
1586 2
10152601 42383.6 -17884.5 1413.38 367.726 286.451 466.13 
10152001 41890.6 -17778.5 1743.25 181.516 -283.597 336.713 
1586.5 2
10152601 42403.5 -17804.9 1411.12 42.019 168.34 173.505 
10152001 41876.4 -17768.2 1740.25 -30.1269 21.6702 37.111 
1587 2
10152601 42290.7 -17969.2 1436.33 -226.573 -330.015 400.306 
10152001 41772.2 -17530.8 1740.11 -209.142 476.852 520.7 
1587.5 2
10152601 41820.8 -18015.7 1609.11 -903.632 -89.3162 908.036 
10152001 41609.1 -16941.7 1740.67 -313.675 1132.91 1175.53 
1588 2
10152601 41602.8 -17870.8 1702 -428.291 284.654 514.258 
10152001 41510.3 -16778.2 1742.11 -194.062 321.109 375.195 
1588.5 2
10152601 41521.9 -17717 1724.89 -159.859 303.909 343.388 
10152001 41484.1 -16789 1742 -51.8226 -21.3 56.0292 
1589 2
10152601 41515.1 -17740.8 1719.12 -13.7757 -48.3707 50.2941 
10152001 41454.2 -16744.9 1742 -60.8169 89.8676 108.512 
1589.5 2
10152601 41580.6 -17683.9 1760 132.451 115.103 175.476 
10152001 41402.3 -16673.1 1742 -105.094 145.271 179.3 
1590 2
10152601 41626.9 -17585.3 1769.11 89.1026 189.53 209.43 
10152001 41314.8 -16717.1 1742 -168.376 -84.6154 188.442 
1590.5 2
10152601 41726.1 -17541.8 1753.12 203.353 89.3101 222.1 
10152001 41280.8 -16712 1742 -69.7291 10.4736 70.5113 
1591 2
10152601 41844.4 -17449.2 1741.89 242.458 189.606 307.793 
10152001 41323 -16675.6 1742 86.5779 74.6812 114.337 
1591.5 2
10152601 41912.2 -17545.2 1738.56 131.863 -186.77 228.629 
10152001 41352.6 -16957.8 1742 57.5011 -549.07 552.073 
1592 2
10152601 41919.8 -17504.8 1735.44 14.9319 79.9297 81.3125 
10152001 41479.4 -17166.8 1742 250.769 -413.043 483.208 
1592.5 2
10152601 41821.4 -17574.9 1733.67 -194.719 -138.834 239.145 
10152001 41596.9 -17129.7 1742 232.563 73.4873 243.898 
1593 2
10152601 41551.6 -17639.4 1760.38 -550.652 -131.604 566.16 
10152001 41574.1 -17129.5 1742 -46.4569 0.340136 46.4582 
1593.5 2
10152601 41474.3 -17877.8 1776.67 -158.385 -488.53 513.564 
10152001 41353.4 -17103.1 1742 -452.214 54.0756 455.436 
1594 2
10152601 41477.8 -17867.7 1796.89 6.83422 20.0617 21.1939 
10152001 41268.4 -16837.6 1742 -168.651 526.896 553.229 
1594.5 2
10152601 41521.8 -17907.1 1782.67 85.9375 -77.0399 115.414 
10152001 41284.2 -16777.9 1742 30.816 116.536 120.542 
1595 2
10152601 41653.2 -18020 1771.25 270.519 -232.282 356.56 
10152001 41299.1 -16934.5 1742 30.6642 -322.245 323.701 
1595.5 2
10152601 41665.2 -18273.2 1765.45 23.4878 -498.389 498.943 
10152001 41281.6 -17110 1742 -34.4265 -345.472 347.184 
1596 2
10152601 41617.8 -18912.5 1766.46 -97.1985 -1312.85 1316.44 
10152001 41382.2 -17141.4 1742 206.559 -64.4448 216.379 
1596.5 2
10152601 41472.8 -19119.4 1766.75 -290.192 -413.756 505.377 
10152001 41464.7 -17232.2 1742 164.872 -181.564 245.251 
1597 2
10152601 41477.3 -19258.4 1767 8.73113 -268.237 268.379 
10152001 41472.6 -17247.8 1741.82 15.3855 -30.2153 33.9069 
1597.5 2
10152601 41313.7 -19348.2 1767 -350.263 -192.369 399.612 
10152001 41479.2 -17323.2 1737.5 14.0549 -161.417 162.028 
1598 2
10152601 41273.8 -19425.3 1766.4 -79.3241 -153.28 172.59 
10152001 41480.4 -17224.9 1739 2.38569 195.427 195.442 
1598.5 2
10152601 41487.3 -19163.7 1766 422.003 517.062 667.412 
10152001 41547.9 -17425.8 1741.67 133.377 -396.992 418.798 
1599 2
10152601 41504.4 -18800.7 1766 34.7787 737.805 738.624 
10152001 41467.2 -17203.4 1743 -163.957 451.897 480.721 
1599.5 2
10152601 41411.8 -18872.7 1766 -184.595 -143.426 233.766 
10152001 41315.4 -16771.2 1742.22 -302.346 861 912.543 
1600 2
10152601 41422.6 -18686.9 1766 22.131 381.474 382.115 
10152001 41415 -16993.7 1742 204.426 -456.765 500.424 
1600.5 2
10152601 41521.9 -18677.9 1766 194.39 17.6125 195.186 
10152001 41559.9 -17134.1 1742 283.54 -274.842 394.884 
1601 2
10152601 41531 -18621.4 1766 17.9353 111.111 112.549 
10152001 41617.7 -17050.7 1742 113.736 164.261 199.793 
1601.5 2
10152601 41521.9 -18550.2 1766 -17.9 139.926 141.066 
10152001 41338.4 -16865.3 1742 -548.57 364.113 658.413 
1602 2
10152601 41490.7 -18524.3 1766 -61.4611 50.9624 79.8413 
10152001 41254.1 -16793.4 1742 -166.01 141.514 218.141 
1602.5 2
10152601 41456.9 -18751.8 1766 -65.5879 -441.64 446.483 
10152001 41286 -17014.6 1742 61.9202 -429.342 433.784 
1603 2
10152601 41429.8 -18992.2 1766 -55.8413 -494.799 497.94 
10152001 41302.5 -17219.8 1742 33.9506 -422.211 423.574 
1603.5 2
10152601 41421.1 -19205.3 1766 -17.5587 -433.096 433.452 
10152001 41333.8 -17239.2 1742 63.5727 -39.5777 74.8858 
1604 2
10152601 41594.2 -19262.1 1766 338.824 -111.138 356.585 
10152001 41303.6 -16977.5 1742 -59.0074 512.177 515.564 
1604.5 2
10152601 41643.6 -19130.1 1766 101.178 270.492 288.796 
10152001 41223.5 -16798.1 1742 -164.191 367.572 402.576 
1605 2
10152601 41994.9 -18813.6 1766 715.377 644.603 962.952 
10152001 41267.5 -16718.2 1742 89.613 162.678 185.727 
1605.5 2
10152601 42005.2 -18717.2 1766 20.9458 195.147 196.268 
10152001 41305.2 -16670.3 1742 76.3608 96.9973 123.448 
1606 2
10152601 41712.8 -18719 1766 -583.777 -3.54846 583.788 
10152001 41257 -16745.4 1742 -96.2519 -149.784 178.044 
1606.5 2
10152601 41446.8 -18716 1766 -514.453 5.80271 514.486 
10152001 41283.2 -17014.6 1742 50.72 -520.659 523.123 
1607 2
10152601 41327.6 -18796.4 1766 -238.306 -160.75 287.455 
10152001 41322.5 -17140.9 1742 78.5556 -252.639 264.57 
1607.5 2
10152601 41241 -18927.1 1766 -173.25 -261.472 313.661 
10152001 41354.1 -16800.1 1742 63.2222 681.528 684.454 
1608 2
10152601 41168.9 -19105.5 1766 -146.002 -361.111 389.51 
10152001 41402.4 -16764.4 1742 97.7002 72.3403 121.567 
1608.5 2
10152601 41267 -19130.7 1765 191.277 -49.0578 197.468 
10152001 41448.6 -16731.8 1742 90.0206 63.5423 110.188 
1609 2
10152601 41481 -18812.1 1785.38 411.538 612.58 737.983 
10152001 41479.1 -16655.5 1742 58.7874 146.688 158.03 
1609.5 2
10152601 41630 -18695.9 1800.75 307.216 239.691 389.658 
10152001 41615.6 -16656.2 1742 281.443 -1.54639 281.448 
1610 2
10152601 41552.9 -18639.6 1795.88 -157.077 114.562 194.417 
10152001 41761.9 -16717 1742 297.862 -123.727 322.537 
1610.5 2
10152601 41666.7 -18579 1796.44 228.039 121.493 258.384 
10152001 41796 -16738.2 1742 68.3868 -42.5295 80.5327 
1611 2
10152601 41509.9 -18765.4 1797 -318.682 -378.811 495.031 
10152001 41872.5 -16800.6 1742 155.488 -126.835 200.658 
1611.5 2
10152601 41251.8 -18999.9 1797 -523.524 -475.687 707.358 
10152001 41891 -16928 1742 37.5254 -258.367 261.078 
1612 2
10152601 41195.2 -19324 1797 -111.549 -639.272 648.932 
10152001 41535.3 -16869.1 1742 -701.512 116.152 711.063 
1612.5 2
10152601 41157.8 -19248.8 1797 -72.5668 145.78 162.842 
10152001 41220 -16887.3 1742 -611.111 -35.3144 612.131 
1613 2
10152601 41221.8 -19255.8 1797 130.29 -14.2 131.061 
10152001 41222 -16790.8 1742 4.07332 196.707 196.75 
1613.5 2
10152601 41228.9 -19087.6 1797 14.6891 346.079 346.391 
10152001 41213.7 -16843.8 1742 -17.1468 -109.111 110.45 
1614 2
10152601 41244.2 -18842.6 1797 29.4872 471.154 472.076 
10152001 41201.6 -16956.1 1742 -23.2906 -216.026 217.278 
1614.5 2
10152601 41326.5 -18601.9 1797 169.995 497.274 525.528 
10152001 41207 -17033.2 1742 11.2489 -159.378 159.774 
1615 2
10152601 41483.6 -18539.1 1797 310.386 124.039 334.254 
10152001 41166.8 -17084.3 1742 -79.4906 -100.955 128.494 
1615.5 2
10152601 41412.8 -18548.1 1797 -139.381 -17.7439 140.506 
10152001 41145.5 -17150.9 1742 -41.8854 -130.988 137.521 
1616 2
10152601 41387.4 -18574.6 1797 -50.8144 -53.0734 73.4771 
10152001 41191.4 -17123.8 1742 92.2579 54.4121 107.108 
1616.5 2
10152601 41265.2 -18736.4 1797 -242.449 -321.07 402.328 
10152001 41081.4 -17018.4 1742 -218.392 209.132 302.376 
1617 2
10152601 41117.8 -19091.6 1797 -299.189 -720.588 780.232 
10152001 41113.4 -16961.1 1742 64.9087 116.126 133.035 
1617.5 2
10152601 41056.6 -19154.2 1797 -122.145 -124.945 174.73 
10152001 41257 -16853.7 1742 286.677 214.488 358.034 
1618 2
10152601 41002.9 -19072.8 1797 -107.147 162.619 194.745 
10152001 41603.9 -17116.5 1742 692.365 -524.617 868.673 
1618.5 2
10152601 41160.6 -19254.6 1797 317.265 -365.806 484.222 
10152001 41682.3 -17120.1 1742 157.864 -7.26582 158.031 
1619 2
10152601 41325.8 -18843.5 1797 332.383 827.074 891.364 
10152001 41639.6 -17143.1 1742 -85.9323 -46.3056 97.6144 
1619.5 2
10152601 41546 -18681.4 1797 444.949 327.525 552.497 
10152001 41528.9 -17150.6 1742 -223.737 -15.1515 224.25 
1620 2
10152601 41221.4 -18202.9 1789 -645.24 951.265 1149.45 
10152001 41388.3 -17016.6 1742 -279.407 266.54 386.15 
1620.5 2
10152601 40423 -17949.6 1756.38 -1574.84 499.534 1652.17 
10152001 41249.8 -16753.9 1742 -273.34 518.108 585.79 
1621 2
10152601 39625.9 -17886.2 1719 -1664.14 132.307 1669.4 
10152001 41382 -16652.1 1742 276.096 212.422 348.356 
1621.5 2
10152601 38729.7 -18068 1684.5 -1521.58 -308.574 1552.55 
10152001 41553.2 -16567.8 1742 290.606 143.11 323.932 
1622 2
10152601 38087.1 -17968.9 1667 -1515.43 233.785 1533.36 
10152001 41603.6 -16543.5 1742 119.006 57.3899 132.121 
1622.5 2
10152601 37535.8 -17928.4 1671 -1083.2 79.4313 1086.11 
10152001 41733.9 -16597.1 1742 255.921 -105.326 276.748 
1623 2
10152601 36799.5 -17842.9 1675.75 -1421.39 165.192 1430.95 
10152001 41828.6 -16736 1742 182.888 -268.125 324.56 
1623.5 2
10152601 35623.8 -17763.9 1680.75 -2419.24 162.551 2424.69 
10152001 41860.1 -16852.5 1742 64.8148 -239.712 248.32 
1624 2
10152601 34815.5 -17912.4 1687.12 -1683.85 -309.375 1712.04 
10152001 41809.9 -17048 1742 -104.688 -407.292 420.531 
1624.5 2
10152601 34375.4 -17699.6 1687.25 -887.349 428.931 985.581 
10152001 41724.9 -17057.2 1742 -171.371 -18.6492 172.383 
1625 2
10152601 33731.1 -17564.8 1661.62 -1280.82 268.141 1308.58 
10152001 41382.9 -16880.2 1742 -679.92 351.889 765.583 
1625.5 2
10152601 32613.2 -17438.8 1614.12 -2244.73 253.012 2258.94 
10152001 41326.1 -16962.9 1742 -113.956 -165.914 201.279 
1626 2
10152601 31775.8 -17081 1630.12 -1604.41 685.345 1744.65 
10152001 41257.4 -16991.9 1742 -131.705 -55.5556 142.943 
1626.5 2
10152601 30889.4 -16743.2 1580.88 -1711.15 652.027 1831.17 
10152001 41130.4 -16985.9 1742 -245.174 11.583 245.447 
1627 2
10152601 30060.4 -16425.3 1735.43 -1730.58 663.809 1853.52 
10152001 41185.1 -17069.1 1742 114.338 -173.837 208.068 
1627.5 2
10152601 29373.4 -16164.5 1791.38 -1446.43 549.023 1547.12 
10152001 41360.4 -17113.4 1742 368.91 -93.1203 380.481 
1628 2
10152601 28710.8 -15876.1 1770.75 -1327.91 577.906 1448.21 
10152001 41504.1 -16753 1742 288.076 722.194 777.53 
1628.5 2
10152601 27976.5 -15681 1706.75 -1486.34 394.99 1537.92 
10152001 41577.4 -16669.6 1742 148.279 168.775 224.659 
1629 2
10152601 27146 -15256.1 1648.5 -1622.07 829.834 1822.01 
10152001 41540.6 -16666.5 1742 -71.7773 6.10352 72.0364 
1629.5 2
10152601 26217 -14935.8 1629.88 -1825.15 629.42 1930.63 
10152001 41484.1 -16631 1742 -111.002 69.7446 131.094 
1630 2
10152601 25325.5 -14682.8 1678.38 -1731.07 491.262 1799.43 
10152001 41553 -16625.9 1742 133.738 9.95146 134.108 
1630.5 2
10152601 24615 -14422.5 1685.5 -1384.99 507.31 1474.98 
10152001 41642.5 -16586.1 1742 174.464 77.4854 190.897 
1631 2
10152601 23949.7 -14168.1 1657.43 -1357.73 519.096 1453.58 
10152001 41592.6 -16731.3 1742 -101.895 -296.246 313.28 
1631.5 2
10152601 23088.9 -13980.5 1658.12 -1771.27 386.096 1812.87 
10152001 41548.5 -17060.9 1742 -90.682 -678.167 684.203 
1632 2
10152601 22298.9 -13701.7 1612.29 -1580.04 557.571 1675.53 
10152001 41650.7 -17168 1742 204.429 -214.25 296.132 
1632.5 2
10152601 21576.9 -13401 1716 -1485.56 618.754 1609.27 
10152001 41696.5 -17181.6 1741.25 94.2093 -28.035 98.2922 
1633 2
10152601 20987.8 -13090.1 1745.12 -1164.28 614.377 1316.44 
10152001 41754.9 -17204.5 1741.25 115.366 -45.2075 123.907 
1633.5 2
10152601 20498.6 -12660.8 1743.38 -957.192 840.264 1273.68 
10152001 41796.9 -17405.1 1731.12 82.1918 -392.613 401.124 
1634 2
10152601 20091.2 -12124.9 1732 -806.683 1061.14 1332.95 
10152001 41738 -17498.1 1706.38 -116.584 -184.158 217.959 
1634.5 2
10152601 19747.6 -11731 1719.86 -735.928 843.415 1119.35 
10152001 41735 -17583.6 1689 -6.42398 -182.969 183.082 
1635 2
10152601 19366.4 -11274.5 1692.25 -748.912 896.857 1168.43 
10152001 41754.6 -17654.5 1667.88 38.556 -139.349 144.584 
1635.5 2
10152601 18976.5 -10948.1 1702.75 -784.457 656.69 1023.04 
10152001 41744.9 -17677.1 1656.75 -19.6177 -45.5231 49.5703 
1636 2
10152601 18443.5 -10580.6 1683.25 -1066 735 1294.83 
10152001 41761 -17710.9 1647.75 32.25 -67.5 74.8085 
1636.5 2
10152601 17687.6 -10208.1 1680.5 -1485.02 731.827 1655.55 
10152001 41661.2 -17805.6 1670.88 -195.972 -186.149 270.29 
1637 2
10152601 16967.8 -9705.56 1799.22 -1384.32 966.48 1688.32 
10152001 41711.7 -17836.1 1678 96.9551 -58.6271 113.302 
1637.5 2
10152601 16546.6 -9351.29 1723.57 -835.727 702.916 1092.03 
10152001 41867.9 -17908.4 1658.86 309.902 -143.487 341.508 
1638 2
10152601 16182 -8893.38 1678.25 -782.342 982.641 1256.04 
10152001 42055.4 -17980.1 1643.38 402.399 -153.855 430.809 
1638.5 2
10152601 15902 -8224.67 1702.89 -529.301 1264.1 1370.44 
10152001 42216.7 -17941 1624.89 304.899 73.9603 313.741 
1639 2
10152601 15575 -7779.12 1646.62 -632.495 861.783 1068.98 
10152001 42129.6 -17924.6 1618.62 -168.359 31.6731 171.313 
1639.5 2
10152601 15249.1 -7280.38 1619.12 -665.051 1017.86 1215.86 
10152001 42026.9 -17857.8 1618.25 -209.694 136.48 250.196 
1640 2
10152601 14722.4 -6528.25 1639.75 -1070.63 1528.71 1866.33 
10152001 41919.4 -17692.5 1624.38 -218.496 335.874 400.689 
1640.5 2
10152601 14366.4 -6118.62 1609.25 -735.537 846.333 1121.29 
10152001 41784.1 -17434.9 1625.62 -279.442 532.283 601.176 
1641 2
10152601 14167.7 -5856.78 1589.22 -387.346 510.423 640.756 
10152001 41805.6 -17287.6 1603 41.775 287.172 290.195 
1641.5 2
10152601 14067.6 -5690.75 1589 -189.115 313.852 366.425 
10152001 41704 -17106.5 1582.75 -191.976 342.26 392.424 
1642 2
10152601 14041.8 -5634 1588.12 -53.4607 117.252 128.865 
10152001 41533.6 -16855.1 1582.12 -352.014 519.37 627.423 
1642.5 2
10152601 14032.2 -5699.38 1588 -19.2698 -132.606 133.999 
10152001 41444.5 -16792.6 1581.5 -180.781 126.775 220.802 
1643 2
10152601 14016.2 -5928.56 1588 -31.8011 -454.723 455.834 
10152001 41329.4 -16865.2 1580.22 -228.285 -144.042 269.93 
1643.5 2
10152601 14074.8 -6060 1588 117.526 -263.945 288.927 
10152001 41362.6 -17061.1 1578 66.6276 -393.379 398.982 
1644 2
10152601 14221.6 -6068 1588 293.611 -16 294.047 
10152001 41483 -17220.9 1577.56 240.75 -319.528 400.073 
1644.5 2
10152601 14293.4 -6086.12 1588 144.506 -36.4688 149.037 
10152001 41660 -17284.1 1590.38 356.137 -127.236 378.183 
1645 2
10152601 14245.1 -6079.89 1588 -98.2971 12.7008 99.1143 
10152001 41685.8 -17160.7 1578.67 52.5006 251.443 256.865 
1645.5 2
10152601 14212.5 -6075.75 1588 -64.3217 8.16349 64.8377 
10152001 41586.5 -17212.4 1578 -195.814 -101.989 220.782 
1646 2
10152601 14126.2 -5635.33 1588 -173.947 887.937 904.815 
10152001 41441.1 -16999.1 1578 -293.123 429.968 520.378 
1646.5 2
10152601 14107.6 -5518.5 1588 -37.6462 236.505 239.482 
10152001 41408.1 -16797.9 1578 -66.7735 407.361 412.797 
1647 2
10152601 14170.9 -5495.11 1588 130.441 48.2245 139.07 
10152001 41350.8 -16802 1578 -118.242 -8.50516 118.547 
1647.5 2
10152601 14197.8 -5512.89 1588 52.1103 -34.4531 62.4699 
10152001 41229.8 -16769 1578 -234.496 63.9535 243.061 
1648 2
10152601 14308.7 -5578.89 1588 209.62 -124.764 243.939 
10152001 41174.8 -16797.1 1578 -103.97 -53.1401 116.763 
1648.5 2
10152601 14467 -5566.88 1588 321.816 24.4185 322.741 
10152001 41064.5 -16727.2 1578 -224.142 141.994 265.334 
1649 2
10152601 14500.1 -5579.22 1588 66.3549 -24.7439 70.8184 
10152001 41153.4 -16831.8 1578 178.245 -209.475 275.047 
1649.5 2
10152601 14450.6 -5603.67 1588 -98.7162 -48.6941 110.073 
10152001 41310.7 -17130 1578 313.192 -594.068 671.57 
1650 2
10152601 14201.8 -5555.12 1588 -505.702 98.6619 515.237 
10152001 41394.9 -17298 1581 171.155 -341.463 381.957 
1650.5 1
10152001 41463.8 -17472.1 1577.38 147.8 -373.659 401.828 
1651 1
10152001 41568.3 -17770.9 1573.78 202.681 -579 613.449 
1651.5 1
10152001 41653.7 -17834.6 1570.11 163.474 -121.967 203.96 
1652 1
10152001 41747 -17678.4 1600.12 189.702 317.44 369.804 
1652.5 1
10152001 41946.6 -17568.2 1602.78 411.455 227.119 469.977 
1653 1
10152001 42274.8 -17432.8 1624.89 641.059 264.54 693.497 
1653.5 1
10152001 42408.3 -17319.2 1630.22 255.364 217.123 335.192 
1654 1
10152001 42252.4 -17440.6 1625.5 -327.644 -255.048 415.21 
1654.5 1
10152001 42137.2 -17485.1 1628 -243.452 -94.051 260.987 
1655 1
10152001 42190.4 -17542 1663.78 102.35 -109.402 149.814 
1655.5 1
10152001 42201.9 -17562.7 1639.7 22.5503 -40.748 46.5716 
1656 1
10152001 42263.3 -17290.8 1645.55 122.256 541.597 555.224 
1656.5 1
10152001 42252.4 -17236.9 1630.36 -21.9629 108.574 110.773 
1657 1
10152001 42214.7 -17133.2 1654.92 -75.381 207.381 220.656 
1657.5 1
10152001 42094.7 -17061.8 1653.5 -244.898 145.748 284.987 
1658 1
10152001 41972.8 -16738.6 1649.82 -239.859 636.05 679.774 
1658.5 1
10152001 41431.2 -16572.2 1650 -1081.03 332.164 1130.91 
1659 1
10152001 41125.1 -17078.1 1650 -627.277 -1036.66 1211.67 
1659.5 1
10152001 41209 -17248.2 1650 167.443 -339.543 378.585 
1660 1
10152001 41372.8 -17378.7 1651.22 329.533 -262.464 421.283 
1660.5 1
10152001 41511.2 -17576.8 1650.11 280.252 -401.035 489.254 
1661 1
10152001 41743.6 -17779.7 1652.6 455.643 -397.887 604.917 
1661.5 1
10152001 41815.7 -17863.6 1662.78 143.274 -166.711 219.818 
1662 1
10152001 41938.2 -17886 1659.11 251.654 -46.0872 255.839 
1662.5 1
10152001 42014.2 -17834.6 1646.78 152.61 103.302 184.286 
1663 1
10152001 41741.3 -17624.4 1650 -554.652 427.055 700.011 
1663.5 1
10152001 41589.2 -17461.6 1690.2 -286.503 306.675 419.683 
1664 1
10152001 41322 -17183 1679.56 -523.922 546.275 756.908 
1664.5 1
10152001 41236.4 -16862.2 1676.33 -168.086 630.212 652.242 
1665 1
10152001 41121.2 -16640.8 1676 -233.716 449.177 506.343 
1665.5 1
10152001 40512.7 -16671.1 1674.78 -1222 -60.9103 1223.52 
1666 1
10152001 40283.7 -16759.2 1670.11 -456.175 -175.52 488.777 
1666.5 1
10152001 40072 -16720.7 1663.44 -419.142 76.3476 426.039 
1667 1
10152001 39566.4 -16694.9 1652.89 -1048.87 53.4809 1050.23 
1667.5 1
10152001 38974.6 -16662.9 1643.44 -1195.74 64.6465 1197.48 
1668 1
10152001 38641.1 -16565 1642.4 -651.28 191.189 678.763 
1668.5 1
10152001 38893.9 -16606.6 1641.38 513.77 -84.6037 520.69 
1669 1
10152001 39220.6 -16633 1640 684.865 -55.2935 687.093 
1669.5 1
10152001 39589.3 -16716.2 1621.56 725.941 -163.823 744.196 
1670 1
10152001 39706.8 -16712.7 1608.6 224.602 6.73465 224.703 
1670.5 1
10152001 39791.6 -16690.8 1588.38 169.99 43.988 175.589 
1671 1
10152001 39475.4 -16526.8 1574.67 -664.245 344.479 748.256 
1671.5 1
10152001 39362.7 -16662.2 1559.33 -229.223 -275.294 358.231 
1672 1
10152001 38952.9 -16699.4 1541.33 -791.077 -71.8576 794.334 
1672.5 1
10152001 38935.3 -16645.7 1528.56 -34.6263 106.071 111.579 
1673 1
10152001 39346.7 -16664.6 1519.11 821.025 -37.7024 821.89 
1673.5 1
10152001 39544.6 -16687.2 1502.89 387.258 -44.3575 389.79 
1674 1
10152001 39505.6 -16719.2 1472.75 -77.8611 -64.0556 100.824 
1674.5 1
10152001 39673.9 -16829.6 1455.56 350.55 -229.803 419.159 
1675 1
10152001 39766.9 -16769.7 1422.44 187.879 120.988 223.465 
1675.5 1
10152001 39712.7 -16815.3 1377.11 -108.012 -90.9695 141.217 
1676 1
10152001 39989.9 -16989 1356.78 552.236 -345.95 651.648 
1676.5 1
10152001 40398.7 -16748.3 1349.89 820.839 483.266 952.535 
1677 1
10152001 40540.2 -16563.7 1339.44 282.546 368.596 464.43 
1677.5 1
10152001 40698 -16462.3 1339 316.823 203.481 376.538 
1678 1
10152001 40538.2 -16519.7 1334.22 -317.019 -113.757 336.811 
1678.5 1
10152001 40417.4 -16512.8 1333 -240.115 13.6956 240.505 
1679 1
10152001 40280.9 -16591 1323.89 -274.76 -157.389 316.645 
1679.5 1
10152001 40089.8 -16721.8 1321 -388.437 -265.808 470.678 
1680 1
10152001 40062 -16798.2 1319.33 -54.5732 -150.186 159.793 
1680.5 1
10152001 39800.6 -16720 1311.11 -507.659 151.888 529.894 
1681 1
10152001 39386.3 -16715.7 1290.33 -850.559 8.89801 850.606 
1681.5 1
10152001 38953.9 -16434.6 1278.1 -864.867 562.133 1031.5 
1682 1
10152001 38593.1 -16577.7 1278 -701.924 -278.34 755.096 
1682.5 1
10152001 38590.7 -16496.4 1277.78 -5.01939 166.781 166.856 
