# Supplementary material for: Intrinsic group behaviour II: On the dependence of triad spatial dynamics on social and personal features; and on the effect of social interaction on small group dynamics
Source: PLoS One. 2019 Dec 3;14(12):e0225704. doi: 10.1371/journal.pone.0225704 (PMC6890182; doi:10.1371/journal.pone.0225704)
Supplement: S1 Data Set — (ZIP) [file pone.0225704.s001.zip › set_2_int/group_traj_dyad_int/traj_2_0217_26.dat]

2 10150402 10150700 0 0 0 1 1 1 0 20 20 20 1659.12 1730.45 1587.8 
1504.5 1
10150402 39849.7 -18283.3 1345.67 0 0 0 
1505 1
10150402 39427.6 -18211.4 1494.38 -1357.05 231.377 1376.63 
1505.5 1
10150402 38699.4 -18367.4 1591.89 -1489.12 -319.16 1522.94 
1506 1
10150402 38118.1 -17942.6 1595.33 -1133.2 828.243 1403.62 
1506.5 1
10150402 37723.8 -17652.3 1578 -779.315 573.562 967.628 
1507 1
10150402 37137.2 -17575.6 1572 -1206.85 157.836 1217.12 
1507.5 2
10150700 36409.4 -18486.2 1690.12 0 0 0 
10150402 36470.3 -17813.9 1569.67 -1312.83 -469.023 1394.09 
1508 2
10150700 35797.3 -18498.2 1706.56 -1293.96 -25.3113 1294.2 
10150402 35875.3 -17730.8 1578 -1185.26 165.56 1196.77 
1508.5 2
10150700 35229.9 -18349.2 1720.67 -1108.29 291.016 1145.86 
10150402 35314.4 -17698.6 1596.22 -1095.49 62.934 1097.29 
1509 2
10150700 34800.1 -18282.2 1724.88 -887.942 138.372 898.659 
10150402 34813.2 -17675.5 1571.75 -1035.53 47.6354 1036.62 
1509.5 2
10150700 34267.6 -18321.5 1705.3 -1060.81 -78.1873 1063.68 
10150402 34294.4 -17633.1 1546 -1033.57 84.4622 1037.01 
1510 2
10150700 33720.4 -18354 1686.33 -1054.25 -62.6204 1056.11 
10150402 33738.7 -17603.4 1531 -1070.78 57.1398 1072.3 
1510.5 2
10150700 33071.8 -18384.4 1665.56 -1297.33 -60.8889 1298.76 
10150402 33148.8 -17722.6 1512.56 -1179.78 -238.222 1203.59 
1511 2
10150700 32434.5 -18461.1 1667.88 -1370.49 -164.904 1380.38 
10150402 32633.6 -17886.5 1494.62 -1107.86 -352.569 1162.6 
1511.5 2
10150700 31747.2 -18456.8 1584.33 -1405.48 8.89002 1405.5 
10150402 31883 -17794 1462.78 -1535.02 189.162 1546.63 
1512 2
10150700 31118.7 -18432.6 1483.44 -1225.25 47.2168 1226.16 
10150402 31123 -17508.7 1444.89 -1481.48 556.205 1582.45 
1512.5 2
10150700 30414.6 -18272.2 1444.33 -1425.33 324.561 1461.81 
10150402 30528.8 -17283.9 1451.56 -1202.88 455.016 1286.06 
1513 2
10150700 29817.4 -18124.4 1518.3 -1143.98 283.184 1178.51 
10150402 29816.1 -17094.2 1527.3 -1365.28 363.389 1412.82 
1513.5 2
10150700 29246.2 -17837 1611.88 -1113.35 560.234 1246.36 
10150402 29259.5 -16865.5 1563.88 -1084.99 445.809 1173.01 
1514 2
10150700 28594.9 -17621.7 1674.67 -1292.38 427.249 1361.17 
10150402 28692.8 -16778.7 1575.67 -1124.45 172.288 1137.57 
1514.5 2
10150700 27962.8 -17424.8 1700 -1316.96 410.243 1379.37 
10150402 28170.6 -16631 1578.38 -1087.82 307.639 1130.48 
1515 2
10150700 27497.3 -17300.1 1714.67 -961.605 257.518 995.489 
10150402 27662.7 -16523.4 1603.67 -1049.5 222.222 1072.77 
1515.5 2
10150700 26849.4 -17071.4 1724.89 -1258.04 444.013 1334.09 
10150402 27086.2 -16303.3 1627.67 -1119.31 427.4 1198.13 
1516 2
10150700 26253.2 -16778 1725.78 -1185.33 583.389 1321.12 
10150402 26530.1 -16075.7 1606.44 -1105.59 452.618 1194.65 
1516.5 2
10150700 25629.3 -16440.7 1723.11 -1235.42 667.987 1404.45 
10150402 25926.3 -15789.8 1629.89 -1195.6 566.117 1322.86 
1517 2
10150700 25111.8 -16155.7 1747 -1001.07 551.257 1142.82 
10150402 25323.9 -15553.8 1633.22 -1165.27 456.48 1251.49 
1517.5 2
10150700 24589.7 -15941.4 1697.44 -1037.99 425.889 1121.97 
10150402 24877.1 -15352 1641 -888.226 401.149 974.611 
1518 2
10150700 24202.6 -15802.8 1660.44 -777.332 278.447 825.698 
10150402 24457.9 -15100.4 1565.89 -841.812 505.132 981.736 
1518.5 2
10150700 23625 -15684.4 1645.62 -1218.47 249.795 1243.81 
10150402 23993.5 -14890 1513.88 -979.723 443.976 1075.63 
1519 2
10150700 23191.7 -15612.3 1601.33 -897.17 149.155 909.484 
10150402 23453.1 -14682.3 1510.11 -1118.82 429.952 1198.59 
1519.5 2
10150700 22673.1 -15261.6 1619.67 -1026.84 694.609 1239.71 
10150402 22797.3 -14491.2 1568.78 -1298.57 378.438 1352.59 
1520 2
10150700 21990.4 -14936.3 1576.78 -1317.89 627.842 1459.8 
10150402 22293.8 -14191.4 1537.56 -972.115 578.722 1131.34 
1520.5 2
10150700 21441.4 -14607.9 1602.11 -1078.59 645.274 1256.87 
10150402 21791.3 -13935.3 1541.56 -987.121 503.165 1107.96 
1521 2
10150700 20992.8 -14341.3 1634.78 -881.467 523.685 1025.29 
10150402 21309 -13665.3 1559.89 -947.61 530.452 1085.98 
1521.5 2
10150700 20536.8 -14080.8 1656.25 -956.033 546.296 1101.11 
10150402 20864.5 -13366 1563.88 -931.866 627.533 1123.46 
1522 2
10150700 20088.3 -13848.7 1655.89 -900.435 466.031 1013.89 
10150402 20454.6 -13015.3 1550.22 -823.182 704.15 1083.26 
1522.5 2
10150700 19485 -13550 1678.5 -1204.26 596.141 1343.73 
10150402 20081.8 -12719.5 1539.5 -744.123 590.486 949.943 
1523 2
10150700 19090.1 -13184.3 1716.89 -802.62 743.225 1093.88 
10150402 19642 -12482.8 1556.78 -893.801 481.143 1015.08 
1523.5 2
10150700 18616.2 -12953.3 1710.44 -907.833 442.529 1009.95 
10150402 19195 -12142.6 1564.56 -856.322 651.767 1076.14 
1524 2
10150700 18161 -12741.9 1680.25 -925.248 429.793 1020.2 
10150402 18809.6 -11858.4 1573.12 -783.283 577.603 973.22 
1524.5 2
10150700 17646.6 -12480.9 1652.78 -1056.35 535.906 1184.52 
10150402 18381.4 -11468.2 1589.11 -879.221 801.135 1189.47 
1525 2
10150700 17020.5 -12111.2 1638.62 -1275.06 752.829 1480.72 
10150402 17741.2 -11021.5 1533.25 -1303.86 909.821 1589.91 
1525.5 2
10150700 16394.8 -11709.2 1697.67 -1251.44 804.056 1487.49 
10150402 17217.3 -10623.7 1551.33 -1047.83 795.667 1315.69 
1526 2
10150700 15957.2 -11368.6 1691.78 -830.276 646.426 1052.25 
10150402 16731.8 -10353.3 1577.22 -921.358 512.966 1054.53 
1526.5 2
10150700 15584.9 -10850.9 1741.38 -755.268 1050.06 1293.47 
10150402 16200.8 -10085.2 1596.25 -1077.14 543.78 1206.61 
1527 2
10150700 15272 -10469.3 1779.44 -647.774 789.941 1021.58 
10150402 15744.3 -9756.56 1598.44 -944.962 680.527 1164.5 
1527.5 2
10150700 14938 -10054.2 1768.44 -649.805 807.609 1036.57 
10150402 15310.8 -9245.33 1606.56 -843.493 994.596 1304.11 
1528 2
10150700 14553 -9644.22 1778.78 -751.953 800.781 1098.49 
10150402 14991.8 -8824.78 1603.78 -623.047 821.398 1030.96 
1528.5 2
10150700 13991.2 -9231 1740.12 -1119.02 823.152 1389.17 
10150402 14646 -8374.12 1584.5 -688.8 897.715 1131.52 
1529 2
10150700 13603.3 -8698.44 1717.78 -799.828 1098.05 1358.47 
10150402 14188.6 -7970.56 1533.78 -943.184 832.102 1257.77 
1529.5 2
10150700 13258.4 -8346.12 1713.75 -691.299 706.051 988.131 
10150402 13775.4 -7565.25 1525.88 -828.017 812.236 1159.89 
1530 2
10150700 13034.7 -7981.78 1706.44 -449.214 731.621 858.523 
10150402 13365.8 -7111.22 1555 -822.484 911.702 1227.88 
1530.5 2
10150700 12592.4 -7563.25 1716.5 -891.717 843.806 1227.67 
10150402 13075.1 -6761.75 1566.25 -585.994 704.581 916.419 
1531 2
10150700 12223.5 -7133.12 1722.75 -749.746 874.238 1151.7 
10150402 12801.5 -6404.25 1583.88 -556.148 726.626 915.034 
1531.5 2
10150700 11953.2 -6605.78 1716.67 -537.332 1048.4 1178.08 
10150402 12498 -6047.44 1593 -603.38 709.355 931.263 
1532 2
10150700 11575.9 -6090.22 1699.78 -747.195 1020.9 1265.12 
10150402 12084.9 -5564.56 1560 -818.042 956.216 1258.39 
1532.5 2
10150700 11194.3 -5497 1653.44 -751.094 1167.76 1388.45 
10150402 11729.2 -4985 1535.44 -700.131 1140.86 1338.56 
1533 2
10150700 10908.9 -5066.62 1651.38 -572.061 862.475 1034.95 
10150402 11382 -4474.38 1519.25 -695.836 1023.3 1237.47 
1533.5 2
10150700 10616.7 -4673.11 1654.44 -603.736 813.045 1012.69 
10150402 11149.7 -4052.33 1520.67 -480.028 871.987 995.383 
1534 2
10150700 10238.6 -4292.67 1665.78 -731.356 735.869 1037.49 
10150402 10877.6 -3702.78 1518.11 -526.327 676.123 856.833 
1534.5 2
10150700 9929.67 -3859.89 1714.67 -598.622 838.717 1030.43 
10150402 10549.3 -3223.22 1549.56 -636.09 929.371 1126.21 
1535 2
10150700 9680.33 -3378.11 1728.44 -491.782 950.252 1069.97 
10150402 10220.2 -2792.33 1572.67 -649.134 849.879 1069.43 
1535.5 2
10150700 9445.36 -3037 1741.91 -466.21 676.808 821.84 
10150402 9964.91 -2517.36 1580 -506.574 545.575 744.492 
1536 2
10150700 9417.86 -2966.21 1747 -58.7746 151.252 162.27 
10150402 9936.71 -2491.07 1573.29 -60.2453 56.1799 82.3753 
1536.5 2
10150700 9394.2 -2906.13 1751.87 -47.3143 120.162 129.141 
10150402 9853.2 -2485.07 1568.4 -167.029 12.0095 167.46 
1537 2
10150700 9266.2 -2626.67 1756 -258.065 563.441 619.728 
10150402 9760 -2313.4 1568.4 -187.903 346.102 393.82 
1537.5 2
10150700 9188.25 -2330.5 1756 -158.758 603.191 623.733 
10150402 9572.83 -1804.92 1521.5 -381.195 1035.61 1103.54 
1538 2
10150700 8866.82 -1808.09 1756.36 -651.992 1059.65 1244.17 
10150402 9373.18 -1270.45 1515.64 -404.973 1084.1 1157.27 
1538.5 1
10150700 8765.9 -1730.6 1766.3 -192.592 147.883 242.819 
