# Supplementary material for: Intrinsic group behaviour II: On the dependence of triad spatial dynamics on social and personal features; and on the effect of social interaction on small group dynamics
Source: PLoS One. 2019 Dec 3;14(12):e0225704. doi: 10.1371/journal.pone.0225704 (PMC6890182; doi:10.1371/journal.pone.0225704)
Supplement: S1 Data Set — (ZIP) [file pone.0225704.s001.zip › set_2_int/group_traj_dyad_int/traj_2_0217_25.dat]

2 10150900 10152400 0 0 1 0 2 1 0 15 0 30 1404.07 1726.25 1081.89 
1509 1
10150900 28794.5 -16750 1210.5 0 0 0 
1509.5 1
10150900 28377.1 -16695 1201.8 -1253.45 165.165 1264.29 
1510 1
10150900 27699.2 -16749.3 1161.11 -1306.12 -104.689 1310.31 
1510.5 1
10150900 27150 -16609.4 1162.56 -1098.44 279.778 1133.51 
1511 1
10150900 26471.6 -16609.2 1305.12 -1458.87 0.41816 1458.87 
1511.5 1
10150900 25867.9 -16492.4 1374.44 -1234.63 238.866 1257.53 
1512 1
10150900 25039.4 -16461.6 1603.56 -1614.9 60.2123 1616.02 
1512.5 1
10150900 24331.7 -16123.6 1719.33 -1432.75 684.211 1587.74 
1513 1
10150900 23684.5 -15700.2 1764.1 -1239.78 811.026 1481.49 
1513.5 1
10150900 23131.1 -15379.2 1754.5 -1078.7 625.634 1247 
1514 1
10150900 22616.2 -15043.9 1730.44 -1021.63 665.399 1219.22 
1514.5 1
10150900 21950.8 -14538 1663.75 -1386.4 1053.94 1741.52 
1515 1
10150900 21372.1 -14035.4 1701.56 -1195.53 1038.34 1583.49 
1515.5 1
10150900 20823.4 -13553.4 1775 -1065.37 935.922 1418.09 
1516 1
10150900 20310.7 -13084.2 1778.78 -1019.44 932.847 1381.83 
1516.5 1
10150900 19835.2 -12542 1716.56 -941.474 1073.71 1428.01 
1517 1
10150900 19371.7 -11989.6 1722.56 -896.626 1068.56 1394.9 
1517.5 1
10150900 18851.8 -11415.2 1668.11 -1033.58 1141.82 1540.14 
1518 1
10150900 18090.3 -10870.6 1598.67 -1529 1093.71 1879.91 
1518.5 1
10150900 17309.2 -10286.9 1609 -1647.86 1231.39 2057.12 
1519 1
10150900 16694.4 -9776.11 1711.89 -1272.89 1057.48 1654.85 
1519.5 1
10150900 16185.3 -9167.22 1754.67 -1008.14 1205.72 1571.66 
1520 1
10150900 15648 -8688.11 1722.67 -1037.32 924.925 1389.79 
1520.5 1
10150900 15138.2 -8078.44 1712.78 -1001.53 1197.77 1561.32 
1521 1
10150900 14472.3 -7546.44 1742.22 -1308.23 1045.19 1674.48 
1521.5 1
10150900 13853.8 -6996.38 1781.25 -1296.82 1153.19 1735.39 
1522 1
10150900 13341.7 -6544.78 1753 -1028.28 906.822 1371.02 
1522.5 1
10150900 12841.9 -6059.75 1680.38 -997.588 968.119 1390.12 
1523 1
10150900 12212.4 -5606.78 1601.89 -1279.33 920.675 1576.18 
1523.5 1
10150900 11664.4 -4998.22 1646.44 -1049.81 1165.82 1568.83 
1524 1
10150900 10973.1 -4436.88 1682.12 -1405.12 1140.95 1810.01 
1524.5 2
10152400 10487.6 -3005.78 1005.78 0 0 0 
10150900 10452.6 -3997.11 1672.56 -1068.93 903.006 1399.3 
1525 2
10152400 9625.12 -2641 1079 -1756.48 742.928 1907.13 
10150900 9780.12 -3533.38 1726.75 -1369.51 944.473 1663.61 
1525.5 2
10152400 8905.67 -2341.11 1042.67 -1438.92 599.778 1558.91 
10150900 9253 -3291.78 1711.89 -1054.25 483.194 1159.71 
1526 2
10152400 8061.78 -2117 1086.78 -1601.31 425.258 1656.81 
10150900 8690 -2965.33 1666.11 -1068.31 619.439 1234.91 
1526.5 2
10152400 7206.62 -1818 1050.12 -1734.59 606.491 1837.56 
10150900 8187 -2593.38 1661.88 -1020.28 754.479 1268.94 
1527 2
10152400 6661.67 -1507.78 1024.44 -1128.28 642.282 1298.28 
10150900 7703.11 -2199 1721.22 -1001.84 816.511 1292.43 
1527.5 2
10152400 6353.89 -1357.67 1021 -598.789 292.045 666.212 
10150900 7254.11 -1903.89 1722.33 -873.541 574.146 1045.33 
1528 2
10152400 6159.44 -1036.67 1027.67 -379.774 626.953 733.007 
10150900 7176.11 -1591.89 1702 -152.344 609.375 628.129 
1528.5 2
10152400 6096.25 -621.875 1000.25 -125.885 826.278 835.813 
10150900 6593.12 -1013.88 1723.5 -1161.33 1151.42 1635.38 
1529 2
10152400 6188.22 99.8889 1037.44 189.633 1488.17 1500.21 
10150900 6375.67 -288.333 1655.44 -448.368 1495.96 1561.71 
1529.5 2
10152400 5669.12 514.5 1018 -1040.27 830.884 1331.37 
10150900 6145.75 437 1618.88 -460.755 1453.57 1524.85 
1530 2
10152400 5322.22 799.889 982 -696.592 573.07 902.025 
10150900 5801.44 1099.11 1603.44 -691.377 1329.54 1498.56 
1530.5 2
10152400 5124.38 1305.62 978.375 -398.886 1019.63 1094.88 
10150900 5490.12 1739.38 1523.5 -627.66 1290.85 1435.36 
1531 2
10152400 4849.5 1638.75 950 -558.689 677.083 877.824 
10150900 5004.25 2244.38 1504.12 -987.551 1026.42 1424.36 
1531.5 2
10152400 4524.44 1796.67 932.222 -646.234 313.95 718.458 
10150900 4378.11 2617.44 1467.33 -1244.81 741.689 1449.02 
1532 2
10152400 4140.33 1867.44 940.667 -760.616 140.154 773.421 
10150900 3797.67 2752.44 1553.89 -1149.39 267.327 1180.07 
1532.5 2
10152400 3639.56 2162.11 932.444 -985.783 580.052 1143.78 
10150900 3414.89 2882.56 1647 -753.5 256.124 795.84 
1533 2
10152400 3042.38 2387 969.25 -1196.75 450.679 1278.8 
10150900 2956 2997.12 1648.75 -919.617 229.598 947.845 
1533.5 2
10152400 2416.33 2466 1023.89 -1293.47 163.223 1303.73 
10150900 2582.33 3049 1699.67 -772.039 107.18 779.443 
1534 2
10152400 1955.11 2698.67 1078 -892.113 450.032 999.197 
10150900 2006.67 3286 1759.22 -1113.48 458.414 1204.15 
1534.5 2
10152400 1430.33 2951.22 1099 -1017.01 489.449 1128.66 
10150900 1572 3661.89 1764.22 -842.377 728.467 1113.67 
1535 2
10152400 1017.56 3352.33 1090.11 -814.157 791.146 1135.24 
10150900 1384.11 3965.78 1720.11 -370.59 599.386 704.699 
1535.5 2
10152400 744.273 3864.09 1157.27 -542.228 1015.39 1151.1 
10150900 1116.09 4241.36 1764.91 -531.786 546.797 762.748 
1536 2
10152400 518.429 4277.93 1268.21 -482.573 884.269 1007.38 
10150900 973.929 4488.5 1752.93 -303.766 528.069 609.205 
1536.5 1
10152400 402.2 4578.73 1537.33 -232.457 601.61 644.958 
1537 1
10152400 203.333 5069.4 1661.53 -400.941 989.247 1067.41 
1537.5 1
10152400 11.5833 5714.92 1755.75 -390.53 1314.7 1371.48 
1538 1
10152400 -171.182 6306.73 1772.18 -370.72 1200.43 1256.37 
1538.5 1
10152400 -673.2 6995.3 1673.1 -958.05 1314.07 1626.23 
1539 1
10152400 -1132.67 7444.67 1535.67 -895.647 875.958 1252.79 
1539.5 1
10152400 -1458.44 7931.44 1515.44 -668.948 999.544 1202.74 
1540 1
10152400 -1816.78 8586.11 1641.78 -706.772 1291.26 1472.03 
1540.5 1
10152400 -2196.44 9000.78 1672 -754.805 824.387 1117.74 
1541 1
10152400 -2518.25 9259.62 1687.5 -670.428 539.265 860.396 
1541.5 1
10152400 -2828.11 9479.11 1731.33 -627.249 444.304 768.666 
1542 1
10152400 -3154.78 9733.22 1809.89 -646.865 503.19 819.533 
1542.5 1
10152400 -3381.33 9947.22 1808.89 -457.688 432.323 629.588 
1543 1
10152400 -3476 9960 1795.67 -187.831 25.3527 189.534 
1543.5 1
10152400 -3587 9903.67 1755.33 -223.34 -113.347 250.456 
1544 1
10152400 -3680 9932.1 1796.3 -177.481 54.2621 185.591 
1544.5 1
10152400 -3688.67 10004.4 1768.67 -17.1278 142.973 143.995 
1545 1
10152400 -3661.78 10014.4 1754.56 54.7635 20.3666 58.4281 
1545.5 1
10152400 -3590.89 9925.89 1734.78 142.634 -178.18 228.238 
1546 1
10152400 -3507.56 9483.56 1745.89 173.611 -921.528 937.739 
1546.5 1
10152400 -3484.44 9448 1761.44 45.9465 -70.687 84.3074 
1547 1
10152400 -3369.7 9320.2 1791.7 220.239 -245.298 329.66 
1547.5 1
10152400 -3345.62 9589.75 1779.25 49.7417 556.921 559.138 
1548 1
10152400 -3480 9914 1745.33 -273.12 659.045 713.396 
1548.5 1
10152400 -3416.67 10001.3 1756.67 125.165 172.596 213.203 
1549 1
10152400 -3314.78 9951.44 1784.56 205.008 -100.38 228.264 
1549.5 1
10152400 -3287.56 9884.22 1784.11 55.1057 -136.077 146.812 
1550 1
10152400 -3137.67 9917.56 1788.89 291.613 64.8508 298.737 
1550.5 1
10152400 -2878.11 10192.7 1815.78 517.043 548.03 753.439 
1551 1
10152400 -2473.33 10458.9 1831.44 822.719 541.102 984.712 
1551.5 1
10152400 -2145.11 10616.1 1885.11 638.565 305.88 708.045 
1552 1
10152400 -1831.89 10738.2 1939.33 612.959 238.965 657.893 
1552.5 1
10152400 -1443.88 10971.1 2018.25 783.866 470.511 914.236 
1553 1
10152400 -1133.56 11193.8 1991.78 630.731 452.546 776.286 
1553.5 1
10152400 -780 11180.8 1990.89 686.516 -25.2427 686.98 
1554 1
10152400 -307.75 11303.2 1988 975.723 253.042 1008 
