# Supplementary material for: Intrinsic group behaviour II: On the dependence of triad spatial dynamics on social and personal features; and on the effect of social interaction on small group dynamics
Source: PLoS One. 2019 Dec 3;14(12):e0225704. doi: 10.1371/journal.pone.0225704 (PMC6890182; doi:10.1371/journal.pone.0225704)
Supplement: S1 Data Set — (ZIP) [file pone.0225704.s001.zip › set_2_int/group_traj_dyad_int/traj_2_0217_24.dat]

2 10144700 10150101 0 0 0 1 0 1 0 20 20 20 1619.7 1682.51 1556.88 
1487.5 1
10144700 46321.5 -21925.8 1834.33 0 0 0 
1488 1
10144700 46072.7 -21867.4 1811.4 -609.804 143.219 626.396 
1488.5 1
10144700 45824.4 -21831 1799.67 -498.505 73.0924 503.835 
1489 1
10144700 45642.7 -22143 1784.2 -358.47 -615.385 712.179 
1489.5 1
10144700 45399.6 -22492.9 1758.67 -471.21 -678.079 825.73 
1490 1
10144700 45173.4 -22530.9 1749.11 -471.065 -79.1667 477.671 
1490.5 1
10144700 44892.1 -22661.1 1741.7 -561.566 -259.902 618.793 
1491 1
10144700 44627.2 -22762.8 1740.67 -525.551 -201.742 562.942 
1491.5 1
10144700 44430.8 -22782.1 1731.11 -398.467 -39.2157 400.393 
1492 1
10144700 44169.6 -22910.8 1715.2 -511.111 -251.837 569.786 
1492.5 1
10144700 43869.4 -22982.9 1687.78 -599.113 -143.89 616.15 
1493 1
10144700 43085.7 -23347.4 1651.44 -1606.1 -747.04 1771.34 
1493.5 1
10144700 42330.1 -23165.8 1664 -1551.45 373.032 1595.66 
1494 1
10144700 41820.1 -22821 1676.78 -1017.96 688.179 1228.76 
1494.5 1
10144700 41197.4 -22619.6 1670.5 -1233.09 398.812 1295.98 
1495 1
10144700 40681.3 -22366.9 1636.44 -1005.98 492.614 1120.12 
1495.5 1
10144700 40208.4 -22056.3 1661.11 -951.487 624.86 1138.32 
1496 1
10144700 39574.4 -21557 1756.78 -1243.14 979.085 1582.4 
1496.5 1
10144700 39058.4 -21187.3 1806.44 -1070.54 766.943 1316.91 
1497 1
10144700 38543.6 -21098.6 1816.7 -1035.9 178.538 1051.18 
1497.5 1
10144700 38002 -20956.9 1788.56 -1081.04 282.857 1117.43 
1498 1
10144700 37493.6 -20789.1 1776.6 -994.912 328.354 1047.7 
1498.5 1
10144700 36920.3 -20519.9 1745 -1121.85 526.832 1239.4 
1499 1
10144700 36513.3 -20325.8 1753 -839.175 400.229 929.73 
1499.5 1
10144700 36057.9 -20146.3 1726.44 -944.905 372.291 1015.6 
1500 1
10144700 35221.1 -19971.8 1716.3 -1627.99 339.559 1663.03 
1500.5 1
10144700 34636.4 -19679.4 1714.22 -1133.05 566.581 1266.82 
1501 1
10144700 34150.1 -19467.6 1690.22 -998.631 435.09 1089.3 
1501.5 2
10150101 32970 -19605.3 1016.67 0 0 0 
10144700 33672.7 -19281.2 1659.78 -951.085 371.182 1020.95 
1502 2
10150101 32435 -19409.6 1209.22 -1083 396.311 1153.23 
10144700 33194.2 -19094.1 1635.67 -968.511 378.767 1039.94 
1502.5 2
10150101 32000.6 -19312.7 1341.22 -892.083 198.95 913.999 
10144700 32642.3 -18861.4 1610.33 -1133.24 477.755 1229.83 
1503 2
10150101 31556.4 -19116.7 1280.33 -902.665 398.374 986.664 
10144700 32227.7 -18715.7 1619.56 -842.818 296.296 893.384 
1503.5 2
10150101 31105.2 -18862.3 1276.33 -904.253 509.686 1038 
10144700 31612.8 -18459.4 1565.33 -1232.24 513.471 1334.94 
1504 2
10150101 30815.3 -18706.2 1296.7 -558.617 300.835 634.472 
10144700 30710.5 -18047 1503.5 -1738.49 794.691 1911.52 
1504.5 2
10150101 30024.4 -18335.1 1321.22 -1500.67 704.153 1657.67 
10144700 30104.1 -17784.1 1502.44 -1150.64 498.84 1254.12 
1505 2
10150101 29168.2 -17943.1 1407.12 -1798.73 823.5 1978.28 
10144700 29588.9 -17508.2 1564.75 -1082.43 579.54 1227.81 
1505.5 2
10150101 28557.1 -17797.3 1491 -1249.77 298.142 1284.84 
10144700 29103 -17365.2 1628.22 -993.609 292.49 1035.77 
1506 2
10150101 27983.1 -17650.2 1516 -1118.91 286.766 1155.07 
10144700 28528.4 -17229 1652.67 -1119.99 265.54 1151.04 
1506.5 2
10150101 27535.7 -17440.9 1552.22 -884.278 413.702 976.267 
10144700 28040 -17048.7 1684.33 -965.305 356.39 1028.99 
1507 2
10150101 27083 -17180.9 1596.62 -931.413 535.008 1074.13 
10144700 27624.8 -16902.1 1783.12 -854.424 301.526 906.067 
1507.5 2
10150101 26484.1 -17192 1621.44 -1178.92 -21.8996 1179.12 
10144700 27122.9 -16829 1820.56 -987.916 143.947 998.348 
1508 2
10150101 25826.3 -17247.8 1591.22 -1310.31 -111.111 1315.02 
10144700 26364.4 -16781.2 1754.33 -1510.85 95.1749 1513.84 
1508.5 2
10150101 25227 -16940.6 1576.56 -1170.57 600.043 1315.41 
10144700 25767.1 -16457.4 1741.33 -1166.67 632.378 1327.03 
1509 2
10150101 24634 -16640.2 1605.75 -1225.21 620.466 1373.36 
10144700 25203.9 -16201.8 1713.88 -1163.71 528.294 1278.01 
1509.5 2
10150101 24116.5 -16465.4 1539.9 -1030.88 348.307 1088.13 
10144700 24598.4 -15957.8 1645.6 -1206.13 485.956 1300.34 
1510 2
10150101 23643.8 -16261.4 1542.56 -910.833 392.978 991.992 
10144700 24164.1 -15785.8 1623.33 -836.78 331.449 900.033 
1510.5 2
10150101 23232.7 -16126.9 1475.44 -822.222 269.111 865.142 
10144700 23742.8 -15623 1609.22 -842.667 325.556 903.368 
1511 2
10150101 22703.9 -15985.2 1448 -1137.19 304.6 1177.27 
10144700 23265.1 -15389.4 1606.38 -1027.21 502.419 1143.5 
1511.5 2
10150101 22237.8 -15754.8 1451.22 -953.164 471.313 1063.32 
10144700 22725.6 -15174.6 1577.78 -1103.41 439.304 1187.65 
1512 2
10150101 21698.9 -15559.4 1400.78 -1050.47 380.767 1117.35 
10144700 22090.9 -14992.6 1543.56 -1237.17 354.776 1287.03 
1512.5 2
10150101 21141.9 -15282.2 1387.22 -1127.53 561.179 1259.46 
10144700 21564.4 -14696.6 1527.56 -1065.68 599.19 1222.58 
1513 2
10150101 20616 -15038.1 1424.5 -1007.45 467.667 1110.71 
10144700 21054 -14446.4 1591.5 -977.863 479.225 1088.98 
1513.5 2
10150101 20109.5 -14701.5 1492.38 -987.329 656.14 1185.47 
10144700 20672.9 -14233.8 1619.62 -742.934 414.522 850.752 
1514 2
10150101 19566.4 -14432.7 1480.78 -1077.49 533.399 1202.29 
10144700 20184.7 -13974.6 1637.56 -968.667 514.275 1096.72 
1514.5 2
10150101 19138.4 -14156.5 1491.38 -891.811 575.347 1061.3 
10144700 19692.9 -13680.2 1636.25 -1024.57 613.137 1194.02 
1515 2
10150101 18714.3 -13859.1 1494.44 -876.119 614.44 1070.1 
10144700 19319.8 -13389.7 1637.33 -770.862 600.379 977.079 
1515.5 2
10150101 18312.4 -13414 1491.78 -780.367 864.293 1164.46 
10144700 18936.2 -13047.2 1627.67 -744.768 664.941 998.412 
1516 2
10150101 17869 -13112.1 1484.89 -881.599 600.177 1066.5 
10144700 18541.3 -12686.9 1623 -785.067 716.368 1062.79 
1516.5 2
10150101 17411.3 -12698.1 1497.22 -906.271 819.802 1222.05 
10144700 18135.2 -12324.2 1609.56 -804.18 718.152 1078.17 
1517 2
10150101 16843.7 -12176.6 1438.56 -1098 1008.81 1491.08 
10144700 17594.4 -11930.1 1596.89 -1045.99 762.304 1294.3 
1517.5 2
10150101 16355.3 -11733.1 1492 -970.842 881.599 1311.39 
10144700 16884 -11488.6 1606.33 -1412.41 877.844 1662.99 
1518 2
10150101 15966.1 -11349.7 1507.33 -781.571 769.969 1097.13 
10144700 16491.1 -11072.4 1600.89 -788.934 835.564 1149.17 
1518.5 2
10150101 15610.9 -10889.2 1537.5 -749.443 971.343 1226.85 
10144700 16148.2 -10641.9 1678.12 -723.336 908.374 1161.19 
1519 2
10150101 15173.6 -10468.4 1564.33 -905.423 871.233 1256.52 
10144700 15785.8 -10225.1 1687.22 -750.46 862.865 1143.56 
1519.5 2
10150101 14916.6 -10087.9 1583.22 -508.911 753.575 909.322 
10144700 15386.7 -9730.44 1675.22 -790.319 979.538 1258.61 
1520 2
10150101 14517.9 -9680.89 1600.44 -769.627 785.714 1099.85 
10144700 15001.3 -9226.67 1668.78 -743.887 972.544 1224.42 
1520.5 2
10150101 14018.9 -9212.33 1594.67 -980.354 920.541 1344.8 
10144700 14704.1 -8950 1684.56 -583.934 543.549 797.762 
1521 2
10150101 13642.1 -8831.33 1574.11 -740.231 748.527 1052.73 
10144700 14294 -8623.44 1646.11 -805.719 641.563 1029.94 
1521.5 2
10150101 13314.4 -8423.88 1564.62 -687.078 854.21 1096.24 
10144700 13834.1 -8130.38 1649.5 -964.099 1033.69 1413.51 
1522 2
10150101 12961.6 -7987.56 1569.67 -708.473 876.143 1126.75 
10144700 13490.3 -7685.11 1676 -690.345 894.104 1129.6 
1522.5 2
10150101 12655.6 -7581.25 1569.38 -610.64 810.989 1015.18 
10144700 13173.2 -7378.62 1685.12 -632.901 611.749 880.227 
1523 2
10150101 12277.1 -7156.33 1562.44 -769.337 863.652 1156.62 
10144700 12811.6 -7020.33 1693.44 -735.151 728.235 1034.78 
1523.5 2
10150101 11871.8 -6711.89 1544 -776.501 851.426 1152.34 
10144700 12480.2 -6641.33 1703.67 -634.738 726.054 964.389 
1524 2
10150101 11504.1 -6250.25 1531 -747.262 938.29 1199.5 
10144700 12163 -6255.5 1713 -644.761 784.214 1015.24 
1524.5 2
10150101 11049.4 -5830.89 1490.33 -933.636 861.111 1270.11 
10144700 11735 -5741.89 1676 -878.85 1054.64 1372.83 
1525 2
10150101 10752.2 -5438.62 1466.88 -605.284 798.908 1002.31 
10144700 11320.4 -5157.12 1610.75 -844.45 1190.97 1459.96 
1525.5 2
10150101 10359.3 -4904.22 1469.78 -785.833 1068.81 1326.6 
10144700 10954.7 -4680.67 1583.78 -731.417 952.917 1201.26 
1526 2
10150101 10025.4 -4450.89 1483.44 -633.565 860.215 1068.35 
10144700 10674.2 -4268.67 1615 -532.153 781.784 945.713 
1526.5 2
10150101 9741.5 -4059.5 1533.75 -575.952 793.892 980.809 
10144700 10303.5 -3819 1633.75 -751.972 912.103 1182.11 
1527 2
10150101 9482.33 -3626.11 1565.11 -536.577 897.285 1045.48 
10144700 9998.67 -3418.22 1694.33 -631.125 829.768 1042.51 
1527.5 2
10150101 9152.56 -3150.33 1558 -641.591 925.638 1126.25 
10144700 9773.44 -2975.44 1700.89 -438.176 861.435 966.472 
1528 2
10150101 8827 -2700.44 1561.33 -635.851 878.689 1084.62 
10144700 9516.89 -2491.11 1689.78 -501.085 945.964 1070.48 
1528.5 2
10150101 8540.25 -2153 1562 -571.215 1090.53 1231.07 
10144700 9290.62 -2082.5 1716 -450.725 813.966 930.427 
1529 2
10150101 8344.22 -1657.44 1572.22 -404.181 1021.76 1098.8 
10144700 8998.89 -1583.33 1700.22 -601.518 1029.21 1192.1 
1529.5 2
10150101 8111.88 -1197.62 1568.62 -465.626 921.482 1032.44 
10144700 8718.25 -970.125 1657.75 -562.403 1228.87 1351.45 
1530 2
10150101 7928.78 -653.667 1556.78 -367.665 1092.29 1152.5 
10144700 8492.33 -376.333 1625.44 -453.648 1192.35 1275.74 
1530.5 2
10150101 7744.5 -51.5 1568.62 -371.528 1214.05 1269.62 
10144700 8343.25 120 1603.88 -300.571 1000.67 1044.84 
1531 2
10150101 7707.5 459.75 1515.5 -75.2033 1039.13 1041.84 
10144700 8292.25 647.5 1598 -103.659 1072.15 1077.15 
1531.5 2
10150101 7655.67 923.667 1474.67 -103.048 922.3 928.038 
10144700 8123.44 1254.33 1561.22 -335.598 1206.43 1252.24 
1532 2
10150101 7637.33 1399.67 1442.67 -36.3036 942.574 943.273 
10144700 8080.67 1955.56 1499.56 -84.7085 1388.56 1391.14 
1532.5 2
10150101 7627.11 1932.33 1409 -20.1225 1048.56 1048.75 
10144700 8061.33 2589.67 1470.89 -38.0577 1248.25 1248.83 
1533 2
10150101 7682.5 2524.38 1376.12 111 1186.46 1191.64 
10144700 8082.12 3002.62 1469.12 41.6667 827.572 828.62 
1533.5 2
10150101 7492.89 3042.56 1370.78 -391.758 1070.62 1140.05 
10144700 7953.33 3158.67 1469 -266.098 322.4 418.031 
1534 2
10150101 7234.67 3468.33 1371 -499.463 823.555 963.175 
10144700 7707.22 3308.22 1469 -476.037 289.276 557.038 
1534.5 2
10150101 7044.22 3866.22 1370.89 -369.078 771.102 854.879 
10144700 7490.56 3967.67 1469 -419.897 1277.99 1345.21 
1535 2
10150101 6692.44 4287.56 1381.89 -693.842 831.032 1082.6 
10144700 6969.33 4661 1472.89 -1028.05 1367.52 1710.85 
1535.5 1
10144700 6576.09 5108.18 1533.64 -780.243 887.266 1181.53 
1536 1
10144700 6358 5534.21 1598.5 -466.006 910.326 1022.67 
