# Supplementary material for: Intrinsic group behaviour II: On the dependence of triad spatial dynamics on social and personal features; and on the effect of social interaction on small group dynamics
Source: PLoS One. 2019 Dec 3;14(12):e0225704. doi: 10.1371/journal.pone.0225704 (PMC6890182; doi:10.1371/journal.pone.0225704)
Supplement: S1 Data Set — (ZIP) [file pone.0225704.s001.zip › set_2_int/group_traj_dyad_int/traj_2_0217_23.dat]

2 10144500 10144400 0 0 1 0 2 1 0 20 10 30 1691.53 1783.11 1599.96 
1484 1
10144400 1355.29 8501 1348 0 0 0 
1484.5 1
10144400 1482.5 8038.7 1477.6 293.12 -1065.21 1104.8 
1485 2
10144500 1371 8169.67 1253 0 0 0 
10144400 1504 7341.3 1952.3 41.5058 -1346.33 1346.97 
1485.5 2
10144500 1477.89 7871 1613.33 345.919 -966.559 1026.59 
10144400 1709.44 6772.56 1958.44 419.274 -1160.7 1234.11 
1486 2
10144500 1742.9 7352.3 1702.5 548.677 -1073.91 1205.96 
10144400 1932.1 6242.7 1928.4 460.985 -1097.01 1189.93 
1486.5 2
10144500 2064.6 6700.7 1727.4 618.654 -1253.08 1397.47 
10144400 2197.6 5652.1 1906.1 510.577 -1135.77 1245.26 
1487 2
10144500 2399.67 6087.22 1744.22 672.825 -1231.88 1403.65 
10144400 2568.89 5239.33 1896.22 745.56 -828.849 1114.83 
1487.5 2
10144500 3442.5 5258.7 1719.9 2136.95 -1697.79 2729.3 
10144400 3279.8 4589.3 1861.8 1456.79 -1332.04 1973.97 
1488 2
10144500 4004.6 5008.2 1701 1097.85 -489.258 1201.94 
10144400 3697 3804.8 1772.8 814.844 -1532.23 1735.42 
1488.5 2
10144500 4344.56 4366 1632.89 682.642 -1289.56 1459.1 
10144400 4035 3344.11 1722.11 678.715 -925.078 1147.35 
1489 2
10144500 4483.3 3561.9 1619.2 273.658 -1586 1609.43 
10144400 4425.8 2780.6 1686.1 770.809 -1111.46 1352.59 
1489.5 2
10144500 5129.33 2871.67 1583.67 1252 -1337.66 1832.17 
10144400 4955 2187.44 1689.67 1025.58 -1149.53 1540.53 
1490 2
10144500 5843.89 2348.67 1538.78 1488.66 -1089.58 1844.8 
10144400 5465.56 1963.11 1698.11 1063.66 -467.361 1161.81 
1490.5 2
10144500 6328.9 2114.6 1478.4 968.086 -467.199 1074.93 
10144400 6019.5 1502.6 1686 1105.68 -919.184 1437.85 
1491 2
10144500 6605.78 1692.11 1464.67 549.361 -838.272 1002.25 
10144400 6693.11 923.111 1715.67 1336.53 -1149.78 1763.04 
1491.5 2
10144500 7225.44 1126.33 1509.22 1256.93 -1147.62 1702.03 
10144400 7123.89 510.556 1721.11 873.789 -836.827 1209.87 
1492 2
10144500 7920.6 544.8 1474.5 1360.38 -1138.03 1773.63 
10144400 7693.5 -109.5 1736.5 1114.7 -1213.42 1647.71 
1492.5 2
10144500 8336.22 185.444 1446.11 829.585 -717.277 1096.68 
10144400 8312.44 -604.222 1696 1235.42 -987.47 1581.57 
1493 2
10144500 8903.44 -383.444 1414.56 1162.34 -1165.76 1646.21 
10144400 8851.33 -1187.56 1712.56 1104.28 -1195.36 1627.36 
1493.5 2
10144500 9504.56 -1030.22 1394.89 1234.31 -1328.09 1813.1 
10144400 9251.11 -1607.89 1734.44 820.899 -863.107 1191.15 
1494 2
10144500 9989.44 -1574.78 1454.67 967.842 -1086.94 1455.39 
10144400 9872.89 -2212.22 1759.11 1241.07 -1206.25 1730.7 
1494.5 2
10144500 10503 -2053.4 1517.5 1016.94 -947.767 1390.12 
10144400 10415 -2648.3 1761.2 1073.49 -863.52 1377.69 
1495 2
10144500 10950.4 -2392.33 1467.78 872.211 -660.689 1094.19 
10144400 10886.1 -3095 1707.33 918.345 -870.76 1265.54 
1495.5 2
10144500 11414 -2936.33 1428.22 932.707 -1094.57 1438.06 
10144400 11384.9 -3624.33 1665.33 1003.58 -1065.06 1463.39 
1496 2
10144500 11914.7 -3457.22 1469.89 981.699 -1021.35 1416.65 
10144400 11883.7 -4235 1706.78 977.996 -1197.39 1546.03 
1496.5 2
10144500 12319.9 -4097.56 1507.33 840.71 -1328.49 1572.16 
10144400 12304.2 -4729.56 1715.67 872.522 -1026.05 1346.87 
1497 2
10144500 12696.3 -4788.8 1457.8 757.366 -1390.83 1583.67 
10144400 12821.5 -5441.4 1719.6 1040.8 -1432.28 1770.51 
1497.5 2
10144500 13172.4 -5417.67 1455 950.388 -1255.22 1574.43 
10144400 13449.4 -5994.89 1744.78 1253.38 -1104.77 1670.77 
1498 2
10144500 13452.5 -6112.8 1468.7 548.054 -1360.34 1466.59 
10144400 13933.9 -6391.8 1724.8 948.054 -776.734 1225.61 
1498.5 2
10144500 13661.2 -6818.22 1523.78 408.458 -1380.47 1439.63 
10144400 14485.6 -6850 1692.56 1079.56 -896.673 1403.38 
1499 2
10144500 14065.7 -7454.89 1536.44 833.906 -1312.71 1555.19 
10144400 14996.3 -7330.33 1697.11 1053.15 -990.378 1445.67 
1499.5 2
10144500 14729 -8133.78 1538.22 1376.21 -1408.48 1969.21 
10144400 15572.1 -8017.44 1741.67 1194.56 -1425.54 1859.88 
1500 2
10144500 15365.8 -9001.4 1573.7 1238.91 -1687.98 2093.84 
10144400 16042.8 -8689 1757.8 915.737 -1306.53 1595.49 
1500.5 2
10144500 15788.8 -9746.78 1577.11 819.724 -1444.53 1660.91 
10144400 16376.4 -9227.78 1779.22 646.598 -1044.14 1228.14 
1501 2
10144500 16257.8 -10234.6 1522.33 963.039 -1001.6 1389.48 
10144400 16810.1 -9883.67 1766.67 890.486 -1346.79 1614.57 
1501.5 2
10144500 16654.8 -10938.9 1560.44 790.837 -1403.05 1610.59 
10144400 17321.1 -10603.4 1748.11 1017.93 -1433.82 1758.41 
1502 2
10144500 17228.7 -11437.2 1537.44 1161.72 -1008.77 1538.57 
10144400 17873.2 -11029.9 1728.56 1117.63 -863.248 1412.2 
1502.5 2
10144500 18277.2 -12030.9 1498.78 2153.09 -1219.03 2474.23 
10144400 18683.4 -11387.6 1759.11 1663.7 -734.428 1818.59 
1503 2
10144500 19035.3 -12374.6 1537.67 1540.88 -698.509 1691.81 
10144400 19583.6 -11905.6 1798.67 1829.49 -1052.85 2110.81 
1503.5 2
10144500 19666.7 -12742.6 1551.67 1265.2 -737.475 1464.44 
10144400 20144.7 -12124.6 1763.56 1124.47 -438.878 1207.08 
1504 2
10144500 20175.7 -13006.8 1552.5 980.796 -509.142 1105.07 
10144400 20738.9 -12485.2 1752.1 1144.96 -694.883 1339.33 
1504.5 2
10144500 20799.2 -13315.4 1511.22 1183.15 -585.663 1320.17 
10144400 21419.8 -12815.8 1729.44 1291.99 -627.282 1436.22 
1505 2
10144500 21263.1 -13521.2 1540.12 974.586 -432.365 1066.19 
10144400 22004.4 -13072 1702.88 1228.15 -538.282 1340.93 
1505.5 2
10144500 21875.9 -13749.3 1490.56 1253.1 -466.428 1337.09 
10144400 22690.6 -13379.8 1708.56 1403.23 -629.402 1537.92 
1506 2
10144500 22668.7 -14064 1435.56 1545.38 -613.385 1662.66 
10144400 23427.1 -13677.1 1674.44 1435.78 -579.597 1548.35 
1506.5 2
10144500 23428.4 -14306.9 1386 1501.54 -480.018 1576.4 
10144400 24167.8 -14002.9 1687.67 1463.77 -643.83 1599.1 
1507 2
10144500 24145.4 -14580.1 1490.75 1475.17 -562.214 1578.67 
10144400 24820.5 -14296.4 1681.88 1343.05 -603.881 1472.57 
1507.5 2
10144500 24799.8 -14746.6 1525.56 1288.19 -327.619 1329.2 
10144400 25476.6 -14621.8 1706 1291.45 -640.557 1441.58 
1508 2
10144500 25472.1 -14943.2 1502.11 1339.31 -391.766 1395.43 
10144400 26182.3 -14937.9 1748.33 1405.93 -629.703 1540.51 
1508.5 2
10144500 26052.9 -15293.1 1404.33 1134.33 -683.377 1324.28 
10144400 26941.8 -15185.8 1723.11 1483.29 -484.158 1560.31 
1509 2
10144500 26679.5 -15623.9 1362.5 1294.65 -683.396 1463.95 
10144400 27690.6 -15379.6 1692.38 1547.21 -400.511 1598.2 
1509.5 2
10144500 27408 -15907.3 1421.3 1451.2 -564.592 1557.15 
10144400 28426.9 -15611.9 1718.2 1466.68 -462.699 1537.94 
1510 2
10144500 28207.8 -16190.8 1450.78 1541 -546.2 1634.93 
10144400 29207.6 -15814.2 1797 1504.15 -389.831 1553.85 
1510.5 2
10144500 28932.8 -16392.1 1531.67 1450 -402.667 1504.87 
10144400 29968 -15943.8 1786.67 1520.89 -259.111 1542.8 
1511 2
10144500 29717.6 -16452.4 1517.5 1687.84 -129.6 1692.81 
10144400 30560.6 -16143.2 1751.75 1274.46 -428.973 1344.72 
1511.5 2
10144500 30403.4 -16580.8 1521.33 1402.49 -262.582 1426.86 
10144400 31240.2 -16543.6 1693.44 1389.77 -818.621 1612.95 
1512 2
10144500 31132.4 -16768.9 1512.11 1421.05 -366.688 1467.6 
10144400 32012.6 -16807.7 1619.56 1505.52 -514.836 1591.12 
1512.5 2
10144500 31939.4 -17111.6 1389.11 1633.6 -693.657 1774.77 
10144400 32787.2 -17149 1621.89 1568.15 -690.958 1713.63 
1513 2
10144500 32886.1 -17617.9 1392.4 1813.52 -970.009 2056.64 
10144400 33635.1 -17439.5 1639.6 1624.29 -556.513 1716.98 
1513.5 2
10144500 33720 -17849 1426.88 1625.54 -450.487 1686.8 
10144400 34415.6 -17558.5 1674.12 1521.49 -231.969 1539.07 
1514 2
10144500 34229.1 -18013.3 1454.78 1010.14 -326.058 1061.46 
10144400 35102.4 -17815.6 1702.22 1362.74 -510.031 1455.05 
1514.5 2
10144500 34829.1 -18368 1451.25 1250.03 -738.889 1452.08 
10144400 35639.2 -18186.9 1732.38 1118.34 -773.582 1359.83 
1515 2
10144500 35501.3 -18603.9 1466.44 1388.86 -487.374 1471.89 
10144400 36247.9 -18475.1 1728 1257.52 -595.529 1391.4 
1515.5 2
10144500 36183.9 -18980.2 1450.78 1325.35 -730.744 1513.45 
10144400 36909.6 -18976.8 1703.22 1284.79 -974.11 1612.32 
1516 2
10144500 36777.3 -19463.7 1462.44 1179.81 -961.122 1521.74 
10144400 37524.8 -19447.6 1705.11 1223.11 -935.94 1540.12 
1516.5 2
10144500 37313.3 -19895.7 1496.78 1061.39 -855.446 1363.2 
10144400 38229.2 -19921 1822.56 1394.94 -937.514 1680.71 
1517 2
10144500 37847.8 -20301.7 1541.11 1033.74 -785.3 1298.2 
10144400 38835.8 -20416.9 1847.89 1173.22 -959.166 1515.4 
1517.5 2
10144500 38462.8 -20841 1579.33 1222.66 -1072.23 1626.22 
10144400 39365.2 -20866.8 1859.78 1052.57 -894.411 1381.26 
1518 2
10144500 38991.9 -21323.4 1593.33 1062.47 -968.764 1437.83 
10144400 39883.3 -21257.4 1845.67 1040.38 -784.471 1302.99 
1518.5 2
10144500 39478.8 -21745.1 1620.12 1027.13 -889.621 1358.83 
10144400 40256.8 -21736.9 1806.25 787.799 -1011.46 1282.06 
1519 2
10144500 40058.4 -22108.3 1623.89 1200.2 -751.984 1416.32 
10144400 40764.9 -22456.3 1761 1052.05 -1489.56 1823.62 
1519.5 2
10144500 40571.9 -22976.6 1528 1016.72 -1719.25 1997.39 
10144400 41395.4 -23275.6 1725.67 1248.62 -1622.22 2047.11 
1520 2
10144500 41077 -23561.7 1390 975.118 -1129.56 1492.23 
10144400 42127.1 -23754.1 1728.33 1412.48 -923.852 1687.78 
1520.5 2
10144500 41714.1 -24043 1311.33 1251.69 -945.645 1568.75 
10144400 42731 -24031.3 1721.11 1186.42 -544.641 1305.46 
1521 2
10144500 42312.7 -24334.8 1328.89 1175.94 -573.237 1308.22 
10144400 43098.2 -24473.8 1720.89 721.458 -869.243 1129.64 
1521.5 2
10144500 42724.4 -24455.4 1327.75 863.12 -252.824 899.387 
10144400 43327.6 -24639.4 1679.12 480.928 -347.164 593.14 
1522 2
10144500 43824.3 -23712.9 1516.44 2208.75 1490.94 2664.86 
10144400 43812.9 -24754.6 1613.78 974.425 -231.286 1001.5 
1522.5 2
10144500 44556.1 -23312.5 1722.75 1460.66 799.179 1665 
10144400 44471.2 -24901.9 1545.62 1314.09 -294.051 1346.59 
1523 2
10144500 44633 -23233.4 1722.33 156.25 160.682 224.127 
10144400 45185 -24821.4 1539.56 1450.71 163.477 1459.89 
1523.5 2
10144500 44695.6 -23194.9 1730.89 119.838 73.8612 140.772 
10144400 45696.7 -24735.8 1515.67 980.204 164.112 993.848 
1524 2
10144500 44543.9 -23360.8 1710.12 -308.294 -337.116 456.829 
10144400 46144.1 -24492.1 1522.88 909.468 495.229 1035.56 
1524.5 2
10144500 44424.8 -23203.3 1698.67 -244.553 323.238 405.325 
10144400 46627.4 -24322 1564.56 992.442 349.333 1052.13 
1525 2
10144500 44168.8 -22997.5 1678.75 -521.442 419.212 669.059 
10144400 46875.1 -24177.9 1579.12 504.441 293.534 583.629 
1525.5 2
10144500 44009.1 -22941.7 1672.56 -319.278 111.667 338.242 
10144400 47176.1 -24212.6 1572.56 601.972 -69.3611 605.955 
1526 2
10144500 43861.7 -22816.1 1675.33 -279.781 238.246 367.476 
10144400 47586.6 -24404.3 1562.22 778.832 -363.905 859.654 
1526.5 1
10144500 43452.6 -22470.9 1721.5 -829.699 700.276 1085.72 
1527 1
10144500 43394.3 -22242.8 1718.11 -120.687 472.251 487.428 
1527.5 1
10144500 43332.9 -22112.8 1746.22 -119.542 252.918 279.746 
1528 1
10144500 43298.6 -21989.9 1729.78 -67.0573 240.017 249.209 
1528.5 1
10144500 43152.8 -21724.2 1726.62 -290.449 529.161 603.633 
1529 1
10144500 43176.8 -21569.3 1701.33 49.5418 319.416 323.235 
1529.5 1
10144500 43167.2 -21420.9 1690.38 -19.0937 297.512 298.124 
1530 1
10144500 43144.2 -21630.3 1688.22 -46.2405 -420.599 423.133 
1530.5 1
10144500 43117.9 -21714.6 1680.12 -53.1194 -169.943 178.051 
1531 1
10144500 43098.6 -21775.4 1705.5 -39.126 -123.476 129.526 
1531.5 1
10144500 42934.6 -22119.2 1703.44 -326.182 -683.593 757.426 
1532 1
10144500 42732.4 -22370.7 1734.56 -400.22 -497.91 638.819 
1532.5 1
10144500 42531.7 -22504.6 1727.33 -395.232 -263.561 475.05 
1533 1
10144500 42264.4 -22618.6 1718.25 -535.655 -228.596 582.393 
1533.5 1
10144500 42017.7 -22566.9 1719 -509.728 106.893 520.815 
1534 1
10144500 41747.3 -22494.8 1743.22 -522.888 139.48 541.172 
1534.5 1
10144500 41498 -22478.2 1772.56 -483.204 32.0844 484.268 
1535 1
10144500 41198.6 -22411 1742.56 -590.62 132.588 605.32 
1535.5 1
10144500 40962.2 -22367.4 1714.36 -468.996 86.5801 476.92 
1536 1
10144500 40733.4 -22234.5 1720.07 -488.942 283.897 565.386 
1536.5 1
10144500 40415.3 -22091.5 1696.67 -636.181 286.067 697.539 
1537 1
10144500 40202.8 -22034.3 1673.73 -428.36 115.188 443.577 
1537.5 1
10144500 39841.8 -22153.1 1667.75 -735.336 -241.853 774.088 
1538 1
10144500 39563.8 -21955.9 1666.45 -563.756 399.948 691.216 
1538.5 1
10144500 38922.5 -21197.7 1742.1 -1223.89 1446.96 1895.15 
1539 1
10144500 38378.4 -20950.1 1804 -1060.54 482.629 1165.19 
1539.5 1
10144500 38094.4 -21038.6 1794.11 -583.162 -181.611 610.787 
1540 1
10144500 37831.7 -21005.9 1801.78 -518.299 64.4313 522.289 
1540.5 1
10144500 37544.8 -21049.4 1797.22 -570.356 -86.5916 576.891 
1541 1
10144500 37261.4 -21156.1 1788.12 -590.422 -222.251 630.868 
1541.5 1
10144500 36894.7 -20969.8 1783.33 -742.325 377.221 832.671 
1542 1
10144500 36520.4 -20721.8 1777.11 -741.034 491.089 888.988 
1542.5 1
10144500 36103.4 -20615.4 1755.33 -842.424 214.815 869.381 
1543 1
10144500 35591.1 -20463.9 1724.44 -1016.53 300.705 1060.08 
1543.5 1
10144500 35170.3 -20317.2 1745.44 -846.635 295.104 896.592 
1544 1
10144500 34826.3 -20080.9 1765.9 -656.552 450.997 796.529 
1544.5 1
10144500 34442.4 -19858.1 1747.22 -758.608 440.294 877.123 
1545 1
10144500 34145.3 -19720.9 1717.89 -605.114 279.475 666.535 
1545.5 1
10144500 33850.6 -19571.4 1692.78 -593.114 300.693 664.982 
1546 1
10144500 33538 -19445.2 1671.44 -651.157 262.963 702.25 
1546.5 1
10144500 33173 -19313.8 1656.89 -725.646 261.321 771.266 
1547 1
10144500 32779.4 -19248.6 1645.8 -755.47 125.101 765.758 
1547.5 1
10144500 32467.5 -19183.1 1633.62 -644.421 135.279 658.467 
1548 1
10144500 32262.8 -19068.3 1633.22 -416.102 233.316 477.051 
1548.5 1
10144500 31918.2 -19079.8 1588.78 -680.94 -22.6175 681.315 
1549 1
10144500 31516.6 -19148.8 1462 -808.182 -138.833 820.02 
1549.5 1
10144500 31245.1 -19097.6 1410.11 -549.483 103.689 559.18 
1550 1
10144500 30985.3 -19158.7 1412.11 -505.404 -118.893 519.2 
1550.5 1
10144500 30837.2 -19242.7 1376.56 -295.042 -167.331 339.189 
1551 1
10144500 30537.7 -19005.6 1326 -608.853 481.933 776.506 
1551.5 1
10144500 30143.6 -18963.7 1319.33 -766.753 81.4959 771.072 
1552 1
10144500 29865.9 -18873 1354.78 -543.379 177.43 571.614 
1552.5 1
10144500 29495.1 -18692.2 1404 -749.018 365.152 833.285 
1553 1
10144500 29099.7 -18647.7 1443.89 -803.777 90.6165 808.869 
1553.5 1
10144500 28711.2 -18595.9 1550.33 -754.261 100.539 760.932 
1554 1
10144500 28338.2 -18580.5 1639.38 -770.604 31.7952 771.259 
1554.5 1
10144500 28040.9 -18751.7 1662.22 -610.598 -351.472 704.53 
1555 1
10144500 27732.9 -18742.3 1655.89 -584.44 17.7103 584.709 
1555.5 1
10144500 27408.2 -18636.8 1671.62 -651.885 212.015 685.496 
1556 1
10144500 27183.1 -18568 1702.67 -474.977 145.042 496.629 
1556.5 1
10144500 26957.3 -18457.9 1703.89 -439.256 214.224 488.711 
1557 1
10144500 26709.5 -18434.6 1747.75 -492.71 46.2503 494.876 
1557.5 1
10144500 26506 -18348 1768.22 -405.378 172.56 440.578 
1558 1
10144500 26239.5 -18148.8 1776.75 -543.878 406.633 679.082 
1558.5 1
10144500 26118.4 -18254.7 1783.44 -250.115 -218.836 332.335 
1559 1
10144500 25834.3 -18583.6 1830.67 -570.504 -660.419 872.714 
1559.5 1
10144500 25129.4 -18494 1844.56 -1363.42 173.222 1374.38 
1560 1
10144500 24664.4 -18187.2 1849.6 -1076.49 710.185 1289.65 
1560.5 1
10144500 24412 -18147.6 1852 -438.957 68.9469 444.338 
1561 1
10144500 24175.2 -18067.8 1850.11 -467.94 157.664 493.787 
1561.5 1
10144500 23899.3 -17946.7 1814.44 -534.668 234.711 583.918 
1562 1
10144500 23644 -17952.6 1780.12 -530.839 -12.3874 530.983 
1562.5 1
10144500 23434.8 -17871.1 1700.11 -427.857 166.695 459.183 
1563 1
10144500 23190.4 -17724.7 1649 -488.667 292.889 569.718 
1563.5 1
10144500 23000.2 -17659 1607.78 -383.513 132.392 405.721 
1564 1
10144500 22712.2 -17501 1566.67 -561.404 307.992 640.338 
1564.5 1
10144500 22579.9 -17517.6 1593.25 -271.203 -34.0676 273.335 
1565 1
10144500 22288.9 -17424.4 1578.44 -584.309 187.11 613.537 
1565.5 1
10144500 22001.4 -17218.1 1570.67 -563.617 404.575 693.79 
1566 1
10144500 21768.9 -17078.9 1557.67 -453.325 271.388 528.351 
1566.5 1
10144500 21492.6 -16849.5 1551.25 -568.444 471.994 738.855 
1567 1
10144500 21211.4 -16451.6 1546 -590.715 836.018 1023.66 
