# Supplementary material for: Intrinsic group behaviour II: On the dependence of triad spatial dynamics on social and personal features; and on the effect of social interaction on small group dynamics
Source: PLoS One. 2019 Dec 3;14(12):e0225704. doi: 10.1371/journal.pone.0225704 (PMC6890182; doi:10.1371/journal.pone.0225704)
Supplement: S1 Data Set — (ZIP) [file pone.0225704.s001.zip › set_2_int/group_traj_dyad_int/traj_2_0217_22.dat]

2 10142500 10144100 0 0 0 1 0 1 0 20 20 20 1645.23 1663.79 1626.68 
1465 1
10142500 42058.8 -21999.8 1526.25 0 0 0 
1465.5 1
10142500 41663.8 -22010.2 1621.67 -1115.74 -29.5825 1116.13 
1466 1
10142500 40929.7 -21387.3 1672.9 -1433.75 1216.64 1880.39 
1466.5 1
10142500 40241.7 -20830.4 1647.44 -1357.07 1098.33 1745.84 
1467 1
10142500 39458 -20892 1716 -1622.5 -127.444 1627.5 
1467.5 1
10142500 38946.7 -20795 1747.44 -1037.19 196.755 1055.68 
1468 1
10142500 38452.4 -20647.8 1775.4 -986.56 293.812 1029.38 
1468.5 1
10142500 37865.3 -20565.7 1770.33 -1190.8 166.599 1202.4 
1469 1
10142500 37298.9 -20379.3 1761 -1128.35 371.248 1187.86 
1469.5 1
10142500 36705.7 -20139.1 1765.56 -1138.64 461.015 1228.43 
1470 1
10142500 36018.9 -19905.9 1713.33 -1384.63 470.206 1462.29 
1470.5 1
10142500 35358.6 -19710.1 1668.3 -1310.1 388.47 1366.48 
1471 1
10142500 34786.8 -19644.2 1709.33 -1162.24 133.898 1169.93 
1471.5 1
10142500 34206 -19485.9 1704.3 -1159.24 316.012 1201.54 
1472 1
10142500 33549.8 -19341.7 1635.89 -1294.32 284.484 1325.22 
1472.5 1
10142500 33018.4 -19254.9 1669 -1097.8 179.293 1112.34 
1473 1
10142500 32458.1 -19157.8 1642.6 -1109.59 192.255 1126.13 
1473.5 1
10142500 31729.8 -18897.4 1593.78 -1459.56 521.755 1550.02 
1474 1
10142500 31074.6 -18712.1 1470.33 -1326.36 375.169 1378.4 
1474.5 1
10142500 30079.2 -18359.6 1421.3 -1944.05 688.498 2062.37 
1475 1
10142500 29395.9 -18039.3 1508.2 -1329.38 623.152 1468.18 
1475.5 1
10142500 28984 -17917 1510.82 -825.451 245.09 861.068 
1476 1
10142500 28986.3 -17935.3 1492.15 4.83793 -38.3809 38.6846 
1476.5 1
10142500 28166.2 -17810.1 1639.57 -1697.92 259.14 1717.58 
1477 1
10142500 27578 -17323.2 1749.36 -1133.36 938.205 1471.3 
1477.5 1
10142500 27077.2 -17391.7 1615.23 -979.979 -134.008 989.099 
1478 1
10142500 26255.5 -17026.7 1604.62 -1670.26 741.87 1827.61 
1478.5 1
10142500 25383.8 -16398.6 1644.36 -1736.34 1251.11 2140.13 
1479 1
10142500 24951.3 -15904.7 1649.09 -877.374 1001.84 1331.72 
1479.5 1
10142500 24464 -15684.3 1628.82 -986.382 446.264 1082.64 
1480 1
10142500 23973 -15575.9 1565 -982 216.727 1005.63 
1480.5 1
10142500 23463.2 -15398.9 1539.64 -991.864 344.358 1049.94 
1481 2
10144100 22247.5 -15955 1433.5 0 0 0 
10142500 22828 -15131.7 1535 -1228.59 516.793 1332.86 
1481.5 2
10144100 21921.2 -15751.9 1446 -1177.9 733.253 1387.48 
10142500 22277.7 -14909.7 1471.22 -1141.77 460.707 1231.21 
1482 2
10144100 21265.8 -15425.5 1469.3 -1359.8 677.155 1519.07 
10142500 21638 -14608.6 1517.6 -1327.11 624.62 1466.75 
1482.5 2
10144100 20733.3 -15010.8 1532.4 -1056.55 822.817 1339.15 
10142500 21060 -14289.8 1548.3 -1146.83 632.54 1309.7 
1483 2
10144100 20314.5 -14706.3 1604.1 -844.355 613.911 1043.95 
10142500 20563.3 -14065.4 1539.7 -1001.41 452.419 1098.87 
1483.5 2
10144100 19757.4 -14345.1 1657.56 -1094.41 709.605 1304.33 
10142500 20000.9 -13824.8 1550.44 -1104.93 472.735 1201.81 
1484 2
10144100 19200.7 -14036.5 1661.2 -1133.9 628.536 1296.45 
10142500 19518.9 -13555.2 1568.7 -981.647 549.038 1124.76 
1484.5 2
10144100 18860.2 -13720.5 1625 -667.647 619.608 910.86 
10142500 19170.8 -13102.1 1582.3 -682.549 888.431 1120.35 
1485 2
10144100 18399.7 -13307.9 1654.9 -888.996 796.525 1193.64 
10142500 18740.6 -12729.8 1607.3 -830.502 718.726 1098.32 
1485.5 2
10144100 17842.3 -12968.4 1619.11 -1137.48 692.766 1331.84 
10142500 18267.1 -12349 1572.33 -966.304 777.143 1240.04 
1486 2
10144100 17347.7 -12640.3 1551 -1024.09 679.388 1228.95 
10142500 17736.8 -12148.7 1561.2 -1097.95 414.7 1173.66 
1486.5 2
10144100 16784 -12169.4 1552 -1084.04 905.577 1412.52 
10142500 17078.9 -11588.4 1551.1 -1265.19 1077.5 1661.84 
1487 2
10144100 16111.1 -11642.7 1658.56 -1351.18 1057.7 1715.93 
10142500 16462.6 -11135.1 1564 -1237.64 910.219 1536.31 
1487.5 2
10144100 15674.9 -11255 1641.8 -893.875 794.399 1195.86 
10142500 15978.1 -10679.8 1576.3 -992.737 933.015 1362.37 
1488 2
10144100 15356.7 -10876.7 1645.5 -621.484 738.867 965.488 
10142500 15555.7 -10236.5 1646.2 -825 865.82 1195.94 
1488.5 2
10144100 14995.3 -10477.2 1656.44 -725.636 802.164 1081.67 
10142500 15226.8 -9703.33 1651.89 -660.486 1070.62 1257.96 
1489 2
10144100 14636 -9996.2 1660.8 -708.744 948.762 1184.26 
10142500 14920.2 -9333.6 1634.4 -604.69 729.257 947.347 
1489.5 2
10144100 14142.1 -9425.89 1692.22 -957.149 1105.25 1462.09 
10142500 14581.3 -8969.56 1613.89 -656.718 705.512 963.86 
1490 2
10144100 13726.1 -8840.78 1667 -866.667 1218.98 1495.67 
10142500 14204.8 -8551.44 1588.56 -784.491 871.065 1172.25 
1490.5 2
10144100 13296 -8399.9 1657.6 -858.505 879.996 1229.4 
10142500 13722.7 -8045 1553.4 -962.231 1010.87 1395.61 
1491 2
10144100 12970.1 -7983.22 1685.33 -646.605 826.742 1049.57 
10142500 13344.7 -7591.78 1577.56 -750.066 899.25 1171 
1491.5 2
10144100 12544.1 -7587.44 1702.89 -864.097 802.795 1179.47 
10142500 12931.9 -7208.89 1604.33 -837.277 776.651 1142.02 
1492 2
10144100 12119.4 -7183.8 1659.8 -831.137 789.911 1146.62 
10142500 12560.3 -6781.2 1632.2 -727.18 836.965 1108.74 
1492.5 2
10144100 11645.6 -6790.44 1601.33 -945.797 785.141 1229.22 
10142500 12126.2 -6249.78 1628.89 -866.423 1060.72 1369.61 
1493 2
10144100 11148.7 -6381.67 1568.67 -1018.21 837.659 1318.5 
10142500 11686.7 -5755.11 1591.22 -900.729 1013.66 1356.03 
1493.5 2
10144100 10634 -5909.44 1632.22 -1056.81 969.655 1434.25 
10142500 11165.6 -5330.67 1545.44 -1070.04 871.549 1380.07 
1494 2
10144100 10180.7 -5438 1610 -904.857 941.007 1305.47 
10142500 10705.2 -4961.56 1542.89 -918.829 736.749 1177.73 
1494.5 2
10144100 9839.8 -4919.5 1647.1 -674.983 1026.73 1228.73 
10142500 10291.7 -4486.6 1538.5 -818.856 940.506 1247.03 
1495 2
10144100 9406.33 -4453.56 1616.33 -844.964 908.274 1240.53 
10142500 9961.33 -4006.78 1576.11 -643.99 935.326 1135.59 
1495.5 2
10144100 9009.44 -3979 1664.78 -798.569 954.84 1244.76 
10142500 9578.44 -3573.44 1652.89 -770.4 871.898 1163.5 
1496 2
10144100 8644.44 -3622 1709.78 -715.686 700 1001.1 
10142500 9231.67 -3115.33 1629.67 -679.956 898.257 1126.59 
1496.5 2
10144100 8286.11 -3264.56 1662 -743.43 741.586 1050.07 
10142500 8943.89 -2654.44 1621 -597.049 956.201 1127.29 
1497 2
10144100 7902.3 -2699.6 1676.4 -772.256 1136.73 1374.24 
10142500 8620.2 -2193.6 1635.2 -651.285 927.252 1133.12 
1497.5 2
10144100 7481 -2020.33 1643.67 -840.918 1355.82 1595.43 
10142500 8267.56 -1729.44 1635.56 -703.881 926.458 1163.52 
1498 2
10144100 7090.6 -1532.4 1681.8 -763.992 954.86 1222.88 
10142500 7817.1 -1274.8 1635.4 -881.518 889.715 1252.46 
1498.5 2
10144100 6793.44 -1121.33 1654 -581.518 804.436 992.613 
10142500 7350.67 -856.889 1591.78 -912.785 817.83 1225.57 
1499 2
10144100 6451.56 -839 1654.33 -704.926 582.131 914.219 
10142500 6979 -358.444 1565.44 -766.323 1027.72 1281.98 
1499.5 2
10144100 5957.56 -311.222 1604.78 -1024.9 1094.97 1499.79 
10142500 6704 40.2222 1570.78 -570.539 827.109 1004.8 
1500 2
10144100 5572.9 122.8 1572.8 -748.357 844.401 1128.3 
10142500 6446.6 590.6 1580.3 -500.778 1070.77 1182.09 
1500.5 2
10144100 5232.22 608.889 1583.22 -660.228 942.033 1150.36 
10142500 6175 1079.78 1529 -526.357 948.019 1084.34 
1501 2
10144100 4986.56 1121.44 1515 -504.449 1052.48 1167.12 
10142500 5900.89 1567.78 1568.33 -562.856 1002.05 1149.31 
1501.5 2
10144100 4611.56 1671.56 1477.22 -747.012 1095.84 1326.23 
10142500 5599.56 2184.78 1519.89 -600.266 1229.08 1367.83 
1502 2
10144100 4160.22 2231.11 1411.33 -913.63 1132.7 1455.24 
10142500 5198.67 2590.67 1496.11 -811.516 821.637 1154.84 
1502.5 2
10144100 3907.11 2952.67 1473.22 -519.735 1481.63 1570.15 
10142500 4961.89 3131.33 1545.33 -486.197 1110.2 1211.99 
1503 2
10144100 3693.33 3412.11 1641.56 -434.508 933.83 1029.97 
10142500 4638.22 3610.78 1551.56 -657.859 974.481 1175.75 
1503.5 2
10144100 3572.67 3958.11 1652.22 -241.817 1094.19 1120.59 
10142500 4583.67 4141.56 1620.56 -109.33 1063.68 1069.29 
1504 2
10144100 3531 4564.5 1602.5 -80.2826 1168.38 1171.13 
10142500 4544.9 4722.8 1757.1 -74.6949 1119.93 1122.42 
1504.5 2
10144100 3444.33 5103.89 1647 -164.453 1023.51 1036.64 
10142500 4717.78 5213.56 1796.44 328.041 931.225 987.315 
1505 1
10144100 3443 5441.25 1656.5 -2.80112 708.742 708.747 
