# Supplementary material for: Intrinsic group behaviour II: On the dependence of triad spatial dynamics on social and personal features; and on the effect of social interaction on small group dynamics
Source: PLoS One. 2019 Dec 3;14(12):e0225704. doi: 10.1371/journal.pone.0225704 (PMC6890182; doi:10.1371/journal.pone.0225704)
Supplement: S1 Data Set — (ZIP) [file pone.0225704.s001.zip › set_2_int/group_traj_dyad_int/traj_2_0217_21.dat]

2 10132300 10132500 0 0 1 0 2 1 0 20 10 30 1711.88 1752.4 1671.36 
1402.5 1
10132300 46198 -19966 1756 0 0 0 
1403 1
10132300 46066.3 -20129.9 1809.3 -482.418 -600.366 770.173 
1403.5 1
10132300 45627.5 -20531 1797.4 -853.696 -780.35 1156.61 
1404 1
10132300 45068.9 -20818.3 1766.8 -1101.78 -566.667 1238.96 
1404.5 1
10132300 44515.5 -20955 1740 -1080.86 -266.992 1113.35 
1405 2
10132500 43764.2 -20474.7 1560.33 0 0 0 
10132300 44044.4 -21124.3 1725 -995.889 -357.999 1058.28 
1405.5 2
10132500 43369.2 -20708.5 1606.9 -947.162 -560.751 1100.71 
10132300 43553.6 -21067.9 1873.7 -989.606 113.777 996.125 
1406 2
10132500 42954.4 -21042.7 1767.1 -800.772 -645.174 1028.34 
10132300 42975.5 -20692 1900.2 -1116.02 725.676 1331.21 
1406.5 2
10132500 42487 -21122.1 1852.11 -936.673 -159.141 950.096 
10132300 42461.7 -20509.4 1865.78 -1029.73 365.843 1092.78 
1407 2
10132500 42013.7 -21056.4 1932.5 -948.497 131.686 957.595 
10132300 41914.5 -20802.2 1779.1 -1096.53 -586.684 1243.61 
1407.5 2
10132500 41459.1 -20746.6 1879.67 -1124.93 628.488 1288.59 
10132300 41180.3 -20386.4 1713 -1489.18 843.318 1711.39 
1408 2
10132500 40953 -20848.2 1819.8 -1034.99 -207.862 1055.66 
10132300 40913 -20349.9 1665.9 -546.694 74.733 551.778 
1408.5 2
10132500 40192.4 -20792.7 1812 -1491.37 108.824 1495.34 
10132300 40587.7 -20525.4 1685.4 -637.843 -344.118 724.749 
1409 2
10132500 39506.1 -20444.3 1805.67 -1392.07 706.626 1561.14 
10132300 39840.1 -20284.4 1717.78 -1516.41 488.754 1593.23 
1409.5 2
10132500 38861.1 -20042.9 1803.8 -1311 815.921 1544.16 
10132300 39225.6 -20031 1803.1 -1249.01 515.131 1351.07 
1410 2
10132500 38595.1 -19429.6 1801.1 -517.51 1193.19 1300.58 
10132300 38779.5 -19836.8 1852.3 -867.899 377.821 946.571 
1410.5 2
10132500 38218.2 -19306.9 1836.22 -762.91 248.403 802.332 
10132300 38445.2 -19751.8 1856 -676.676 172.11 698.22 
1411 2
10132500 37858.9 -19235.2 1832.2 -733.311 146.304 747.763 
10132300 38232.3 -19647.3 1817.9 -434.535 213.22 484.028 
1411.5 2
10132500 37254.2 -19428.5 1786.7 -1190.35 -380.512 1249.69 
10132300 37872 -19208.3 1773.4 -709.252 864.173 1117.96 
1412 2
10132500 36642.5 -19237.6 1738.8 -1183.17 369.246 1239.45 
10132300 36962.5 -18733.7 1707 -1759.19 917.988 1984.3 
1412.5 2
10132500 36011 -19082.7 1772.7 -1228.6 301.362 1265.02 
10132300 36084.3 -18559 1613 -1708.56 339.883 1742.04 
1413 2
10132500 35511.2 -19025.1 1761.33 -1015.81 117.051 1022.53 
10132300 35703.8 -18435.9 1568.78 -773.419 250.226 812.89 
1413.5 2
10132500 34986.8 -18982 1793 -1101.77 90.5696 1105.49 
10132300 35157.8 -18367 1572.78 -1147.06 144.725 1156.15 
1414 2
10132500 34396.7 -18885.2 1742.7 -1182.52 193.988 1198.33 
10132300 34614.3 -18214.6 1560.4 -1089.13 305.411 1131.14 
1414.5 2
10132500 33812.4 -18794.7 1728.3 -1130.17 175.048 1143.65 
10132300 34129.8 -18066.8 1562 -937.137 285.88 979.772 
1415 2
10132500 33300.9 -18742.5 1711.7 -1002.94 102.353 1008.15 
10132300 33624.1 -17940.2 1533.3 -991.569 248.235 1022.17 
1415.5 2
10132500 32805.5 -18705.5 1713.5 -969.472 72.407 972.172 
10132300 33078.6 -17978.9 1479.86 -1067.57 -75.65 1070.25 
1416 2
10132500 32336.4 -18618.8 1694.93 -967.216 178.763 983.597 
10132300 32680.4 -17955.4 1511.53 -820.972 48.3652 822.395 
1416.5 2
10132500 31791.6 -18446.3 1604.73 -1100.61 348.552 1154.48 
10132300 32214.7 -17748.9 1522.07 -940.875 417.104 1029.19 
1417 2
10132500 31226 -18164.3 1502.47 -1142.63 569.697 1276.77 
10132300 31521.7 -17642.5 1490.67 -1400 214.949 1416.41 
1417.5 2
10132500 30822.4 -17959.7 1463.27 -815.354 413.333 914.137 
10132300 31157.4 -17481.7 1454.8 -735.892 324.983 804.457 
1418 2
10132500 30193.2 -17734.2 1586.38 -1289.28 462.116 1369.6 
10132300 30511.1 -17242.5 1409.15 -1324.43 490.017 1412.17 
1418.5 2
10132500 29249.2 -17377.5 1723.5 -1840.28 695.232 1967.23 
10132300 29761.1 -16978.1 1511 -1461.98 515.507 1550.2 
1419 2
10132500 28731.6 -17240.3 1727.4 -1018.83 270.079 1054.02 
10132300 29047.2 -16783 1608 -1405.28 384.022 1456.81 
1419.5 2
10132500 28270.4 -17038.4 1729.09 -933.677 408.778 1019.24 
10132300 28561.9 -16560 1624.27 -982.37 451.417 1081.12 
1420 2
10132500 27732.2 -16913.9 1751.27 -1051.14 243.075 1078.88 
10132300 27988.3 -16401.5 1654.45 -1120.38 309.482 1162.34 
1420.5 2
10132500 27264.2 -16736.4 1776.4 -966.905 366.754 1034.12 
10132300 27457 -16263 1580.3 -1097.67 286.251 1134.38 
1421 2
10132500 26826.7 -16603 1765.18 -882.001 268.952 922.096 
10132300 26907.4 -16077.5 1516.36 -1108.14 374.084 1169.58 
1421.5 2
10132500 26269.5 -16355.4 1767.2 -1101.24 489.328 1205.06 
10132300 26379 -15810.5 1491.5 -1044.2 527.578 1169.91 
1422 2
10132500 25685.1 -16141.2 1801.6 -1164.14 426.693 1239.88 
10132300 25779.6 -15558.5 1608.1 -1194.02 501.992 1295.26 
1422.5 2
10132500 25137 -15916.7 1782 -1076.82 441.061 1163.65 
10132300 25194.7 -15374.1 1602.6 -1149.12 362.279 1204.87 
1423 2
10132500 24661.9 -15709.6 1753.56 -975.587 425.348 1064.28 
10132300 24727.2 -15179.4 1622.56 -959.913 399.703 1039.81 
1423.5 2
10132500 24296 -15612.3 1715.8 -736.195 195.685 761.758 
10132300 24466 -15042.5 1609.1 -525.598 275.542 593.445 
1424 2
10132500 23895.6 -15433.4 1683.4 -782.031 349.414 856.541 
10132300 23918.2 -14903.7 1556.1 -1069.92 271.094 1103.73 
1424.5 2
10132500 23471.8 -15294.1 1663.78 -864.943 284.263 910.457 
10132300 23436.3 -14683.3 1534.56 -983.401 449.728 1081.36 
1425 2
10132500 22939.9 -15140.7 1687.9 -1057.41 304.992 1100.52 
10132300 23035.5 -14587.3 1490 -796.885 190.921 819.437 
1425.5 2
10132500 22399.8 -14948.8 1642.33 -1097.81 390.086 1165.05 
10132300 22471.8 -14400.4 1461.78 -1145.78 379.788 1207.08 
1426 2
10132500 21859.3 -14768.2 1627.8 -1078.8 360.435 1137.42 
10132300 22007.9 -14248.3 1488.4 -925.904 303.682 974.433 
1426.5 2
10132500 21299.8 -14540.1 1669.2 -1075.96 438.654 1161.94 
10132300 21594.5 -14065.7 1496.9 -795 351.154 869.1 
1427 2
10132500 20867 -14372 1690.33 -870.825 338.229 934.203 
10132300 21109.6 -13815.3 1550.11 -975.743 503.756 1098.11 
1427.5 2
10132500 20512 -14196 1692.5 -712.851 353.414 795.65 
10132300 20636.4 -13584 1551.7 -950.112 464.525 1057.59 
1428 2
10132500 20131 -13947.7 1687.22 -777.551 506.803 928.135 
10132300 20322 -13377.8 1543.44 -641.633 420.862 767.344 
1428.5 2
10132500 19704.7 -13722.7 1696.3 -873.566 460.997 987.743 
10132300 19963.7 -13131.2 1592.3 -734.221 505.282 891.286 
1429 2
10132500 19273.8 -13476.9 1714.2 -823.901 469.981 948.522 
10132300 19611.4 -12802 1563.4 -673.614 629.446 921.931 
1429.5 2
10132500 18944.4 -13141.1 1719.33 -656.087 668.902 936.952 
10132300 19278.7 -12504.1 1591.67 -662.815 593.404 889.636 
1430 2
10132500 18659.1 -12890.7 1741.9 -576.453 505.881 766.951 
10132300 18926.9 -12257.9 1585.5 -710.64 497.396 867.417 
1430.5 2
10132500 18308.1 -12581.8 1748.44 -689.566 606.92 918.614 
10132300 18587.6 -11931.3 1561.78 -666.688 641.585 925.259 
1431 2
10132500 17877.2 -12276.3 1752.2 -861.822 610.956 1056.41 
10132300 18324.4 -11679.7 1546.4 -526.311 503.267 728.204 
1431.5 2
10132500 17395.4 -11925.2 1722.56 -975.214 710.684 1206.7 
10132300 17775.2 -11264 1537.11 -1111.7 841.498 1394.27 
1432 2
10132500 16809.2 -11529.2 1705 -1177.2 795.225 1420.63 
10132300 17199.3 -10889.1 1565.5 -1156.47 752.811 1379.91 
1432.5 2
10132500 16541.6 -11202.6 1701.56 -538.52 657.232 849.681 
10132300 16903.2 -10512.3 1574.78 -595.73 758.082 964.148 
1433 2
10132500 16196.3 -10844.2 1713.89 -713.269 740.358 1028.05 
10132300 16697.7 -10148.2 1580.67 -424.702 752.296 863.898 
1433.5 2
10132500 15838.3 -10497.1 1753.6 -708.977 687.371 987.485 
10132300 16349.7 -9749.1 1594.6 -689.043 790.341 1048.53 
1434 2
10132500 15571 -10101.8 1776 -530.357 784.369 946.844 
10132300 15952.1 -9381.22 1616.22 -788.867 729.916 1074.75 
1434.5 2
10132500 15254.8 -9739.89 1780.11 -650.663 744.627 988.854 
10132300 15553 -9025.78 1620.56 -821.216 731.367 1099.68 
1435 2
10132500 14964.7 -9416.5 1795.9 -564.354 629.161 845.186 
10132300 15267.1 -8754 1583.4 -556.226 528.751 767.44 
1435.5 2
10132500 14715 -9088.11 1814.56 -482.046 633.955 796.41 
10132300 14922.6 -8489.44 1538.67 -665.144 510.725 838.604 
1436 2
10132500 14345.8 -8586.7 1768.6 -750.407 1019.13 1265.6 
10132300 14647.5 -8164.8 1569.5 -559.056 659.846 864.836 
1436.5 2
10132500 14036.1 -8179.2 1723.8 -610.848 803.748 1009.53 
10132300 14314.9 -7776.5 1545.8 -656.016 765.878 1008.43 
1437 2
10132500 13783.8 -7842.11 1718.33 -515.996 689.343 861.073 
10132300 14075.2 -7407.67 1580.67 -490.139 754.26 899.525 
1437.5 2
10132500 13529.9 -7537.5 1708.7 -510.82 612.9 797.862 
10132300 13740.2 -7075 1602.2 -674.089 669.349 949.96 
1438 2
10132500 13205.7 -7193.89 1721.22 -645.883 684.484 941.108 
10132300 13439 -6773.78 1586.33 -600 600.044 848.559 
1438.5 2
10132500 12883.6 -6873.7 1720.2 -646.72 642.95 911.938 
10132300 13257.9 -6549.7 1593.7 -363.655 449.955 578.537 
1439 2
10132500 12617.9 -6541.44 1721.89 -531.422 664.511 850.873 
10132300 12958.6 -6169 1593.33 -598.689 761.4 968.586 
1439.5 2
10132500 12345.1 -6240.9 1715.8 -558.994 615.87 831.727 
10132300 12675.5 -5869.4 1596.7 -580.032 613.934 844.602 
1440 2
10132500 11993.3 -5890.8 1702.3 -683.107 679.806 963.728 
10132300 12327.6 -5502.4 1551.4 -675.534 712.621 981.924 
1440.5 2
10132500 11639.4 -5473.33 1688 -716.307 845.074 1107.81 
10132300 11962.9 -5081.67 1559.67 -738.282 851.687 1127.13 
1441 2
10132500 11331.1 -5123.8 1693 -621.662 704.704 939.719 
10132300 11642.2 -4721.9 1512.4 -646.55 725.336 971.668 
1441.5 2
10132500 11073.7 -4847.36 1659.27 -498.784 535.729 731.978 
10132300 11479.2 -4559.73 1489.36 -315.927 314.288 445.631 
1442 2
10132500 10695 -4408.5 1651.3 -754.437 874.23 1154.75 
10132300 11166.1 -4185.5 1568.4 -623.669 745.473 971.953 
1442.5 2
10132500 10423 -4158.8 1651.6 -542.914 498.403 736.995 
10132300 10730.2 -3755.4 1533.4 -870.06 858.483 1222.29 
1443 2
10132500 10111.1 -3812.1 1686.9 -607.992 675.828 909.065 
10132300 10446.1 -3384.4 1569.1 -553.801 723.197 910.884 
1443.5 2
10132500 9819.78 -3530.33 1750.67 -603.152 583.368 839.113 
10132300 10168.1 -3071.44 1591.44 -575.546 647.941 866.649 
1444 2
10132500 9538.6 -3206.2 1754.3 -569.186 656.14 868.615 
10132300 9836.1 -2760.2 1572.3 -672.087 630.049 921.229 
1444.5 2
10132500 9155.1 -2922 1745.2 -740.347 548.649 921.482 
10132300 9530.9 -2444.2 1550.2 -589.189 610.039 848.11 
1445 2
10132500 8833.33 -2615 1752.11 -651.35 621.457 900.259 
10132300 9264.44 -2170.89 1594.78 -539.384 553.261 772.679 
1445.5 2
10132500 8509.4 -2225 1739.1 -655.735 789.474 1026.28 
10132300 8975.1 -1844.8 1578.8 -585.717 660.099 882.494 
1446 2
10132500 8084.33 -1903.56 1755.11 -860.459 650.697 1078.79 
10132300 8653.33 -1503.67 1579.11 -651.35 690.553 949.273 
1446.5 2
10132500 7771.9 -1544.6 1746.7 -624.867 717.911 951.764 
10132300 8366.2 -1118.1 1567.7 -574.267 771.133 961.472 
1447 2
10132500 7371.33 -1169.56 1729.89 -802.739 751.592 1099.67 
10132300 8069.67 -671.889 1546.44 -594.255 894.211 1073.66 
1447.5 2
10132500 6978.8 -813 1728.8 -799.457 726.182 1080.03 
10132300 7658.4 -333.9 1572 -837.61 688.368 1084.18 
1448 2
10132500 6536.1 -435.8 1703.9 -846.463 721.224 1112.05 
10132300 7129.6 80.1 1531.7 -1011.09 791.587 1284.1 
1448.5 2
10132500 6094.89 -75.8889 1681.67 -878.907 716.954 1134.24 
10132300 6588.67 397.556 1512.78 -1077.56 632.382 1249.41 
1449 2
10132500 5716.89 245.889 1705.22 -792.453 674.587 1040.7 
10132300 6143.44 653.667 1503.33 -933.38 536.921 1076.79 
1449.5 2
10132500 5275 542.2 1730.2 -861.382 577.605 1037.11 
10132300 5701.3 956.6 1459.2 -861.88 590.513 1044.77 
1450 2
10132500 4892.78 880.222 1737.22 -756.876 669.351 1010.39 
10132300 5293.67 1275.11 1429 -807.195 630.715 1024.39 
1450.5 2
10132500 4461.4 1215.5 1731.6 -869.713 675.963 1101.51 
10132300 4857.6 1601 1389.8 -879.167 657.034 1097.56 
1451 2
10132500 3947.33 1574.78 1727.67 -1007.97 704.466 1229.75 
10132300 4381 1881.89 1361.78 -934.51 550.763 1084.73 
1451.5 2
10132500 3567.67 1856.44 1710.89 -789.328 585.586 982.827 
10132300 3940.67 2292 1377.89 -915.454 852.622 1251.01 
1452 2
10132500 3212.3 2117.4 1727.2 -710.733 521.911 881.778 
10132300 3471.7 2613.8 1464.1 -937.933 643.6 1137.51 
1452.5 2
10132500 2850.78 2420.11 1727.78 -727.409 609.077 948.735 
10132300 3066.22 2914.44 1530.78 -815.851 604.918 1015.65 
1453 2
10132500 2485.22 2702.33 1695 -769.591 594.152 972.258 
10132300 2765.44 3162.67 1551.67 -633.216 522.573 821.003 
1453.5 2
10132500 2077 2971.33 1707.33 -791.128 521.318 947.447 
10132300 2415.67 3454.89 1531.67 -677.864 566.322 883.301 
1454 2
10132500 1683.22 3216 1766 -782.858 486.415 921.665 
10132300 2037.78 3752.11 1549.56 -751.27 590.899 955.808 
1454.5 2
10132500 1214 3375.89 1783.78 -963.495 328.314 1017.9 
10132300 1628.56 3992 1568.89 -840.292 492.585 974.028 
1455 2
10132500 727.778 3661.44 1771 -955.25 561.013 1107.81 
10132300 1208.56 4257.33 1560.22 -825.147 521.284 976.015 
1455.5 2
10132500 130.2 3945 1744.6 -1162.6 551.665 1286.85 
10132300 688.6 4601.6 1533.2 -1011.59 669.78 1213.22 
1456 2
10132500 -334.556 4308.67 1807.56 -911.285 713.072 1157.11 
10132300 131.111 4757.89 1596.67 -1093.12 306.449 1135.26 
1456.5 2
10132500 -721.556 4535.67 1782.67 -791.411 464.213 917.51 
10132300 -435.444 5011.22 1633.22 -1158.6 518.064 1269.15 
1457 2
10132500 -1212.9 4820.2 1783.5 -972.959 563.432 1124.32 
10132300 -938.9 5237.6 1594.6 -996.942 448.273 1093.09 
1457.5 2
10132500 -1760.56 5112.78 1809.11 -1080.19 577.076 1224.67 
10132300 -1363.56 5518.56 1591.78 -837.585 554.153 1004.31 
1458 2
10132500 -2237.2 5253.4 1811.7 -945.723 279.012 986.022 
10132300 -1809.1 5599 1613.5 -884.017 159.612 898.31 
1458.5 2
10132500 -2726 5381.56 1777.78 -950.973 249.33 983.115 
10132300 -2335.33 5782.44 1601.78 -1023.8 356.896 1084.22 
1459 2
10132500 -3125 5485.33 1748 -826.087 214.861 853.572 
10132300 -2756.56 5895.67 1524.11 -872.096 234.415 903.051 
1459.5 2
10132500 -3628 5576.2 1695.3 -1003.99 181.371 1020.24 
10132300 -3317.7 6090.8 1503.8 -1120.05 389.488 1185.84 
1460 2
10132500 -4322.33 5496.11 1682.56 -1374.92 -158.592 1384.03 
10132300 -3850.78 6032.78 1440.89 -1055.6 -114.895 1061.83 
1460.5 2
10132500 -4755.89 5718 1608.22 -868.849 444.667 976.026 
10132300 -4336.33 6145 1414 -973.057 224.894 998.708 
1461 2
10132500 -5273.89 5978 1292.89 -1042.25 523.139 1166.18 
10132300 -4715.44 6336.67 1412 -762.799 385.647 854.743 
1461.5 2
10132500 -5651.22 6125 1336.56 -786.111 306.25 843.659 
10132300 -5172.33 6508.11 1384.33 -951.852 357.176 1016.66 
1462 2
10132500 -5942.7 6256 1395.2 -571.525 256.863 626.593 
10132300 -5638.5 6662.6 1323.3 -914.052 302.919 962.939 
1462.5 2
10132500 -6632.78 6556.33 1385.89 -1324.53 576.456 1444.53 
10132300 -5943.56 6753.33 1271.33 -585.519 174.152 610.87 
1463 2
10132500 -6977.33 6889.78 1457.44 -719.323 696.126 1001.01 
10132300 -6296.67 7084.11 1242 -737.184 690.559 1010.1 
1463.5 2
10132500 -7444.7 7289.4 1467.6 -929.158 794.478 1222.51 
10132300 -6696 7389.6 1242 -793.903 607.334 999.568 
1464 2
10132500 -7906.22 7652.44 1536.33 -897.903 706.312 1142.41 
10132300 -7307.67 7859.22 1375.78 -1190.01 913.662 1500.3 
1464.5 2
10132500 -8195.67 7978.11 1538 -573.157 644.884 862.778 
10132300 -7595.67 8312.44 1530.56 -570.297 897.47 1063.34 
1465 2
10132500 -8495.22 8248.67 1588.67 -610.093 551.03 822.099 
10132300 -7809 8518 1452.11 -434.487 418.647 603.361 
1465.5 2
10132500 -8750.11 8411.44 1504.11 -523.386 334.246 621.01 
10132300 -8011.33 8710.89 1444.67 -415.469 396.076 574.013 
1466 2
10132500 -8870.7 8638.5 1544.5 -235.525 443.468 502.131 
10132300 -8266.4 8973.3 1412.7 -498.177 512.522 714.744 
1466.5 2
10132500 -9113.11 8818.44 1578 -478.128 354.92 595.462 
10132300 -8496.78 9262.89 1423.33 -454.394 571.181 729.878 
1467 2
10132500 -9263.33 8876.11 1511 -311.019 119.393 333.148 
10132300 -8718.67 9421.89 1399.33 -459.397 329.193 565.167 
1467.5 2
10132500 -9334 8892.56 1476.78 -143.34 33.3559 147.17 
10132300 -8931.89 9555 1306.11 -432.499 270.002 509.86 
1468 2
10132500 -9256.8 8990.7 1418.7 154.092 195.897 249.239 
10132300 -9185.4 9662.5 1330.6 -506.01 214.571 549.624 
1468.5 2
10132500 -9126.44 9211.56 1279.67 264.413 447.983 520.195 
10132300 -9598.11 9483.56 1358.67 -837.142 -362.97 912.444 
1469 2
10132500 -9115 9513.8 1255.4 22.7977 602.081 602.512 
10132300 -9638.1 9209.6 1182.4 -79.6591 -545.728 551.511 
1469.5 2
10132500 -9061.56 9377.22 1296.89 102.581 -262.145 281.501 
10132300 -9556.11 8893.78 1253.56 157.368 -606.185 626.278 
1470 2
10132500 -8798.56 9104 1511 530.242 -550.851 764.587 
10132300 -9582.67 8677.89 1274.67 -53.5394 -435.26 438.54 
1470.5 2
10132500 -8646 8799.9 1558.3 302.69 -603.373 675.041 
10132300 -9517.4 8443.8 1272.9 129.497 -464.462 482.177 
1471 2
10132500 -8649 8470.89 1604 -6.09756 -668.722 668.75 
10132300 -9247.67 8111.33 1369.67 548.238 -675.745 870.171 
1471.5 2
10132500 -8598.8 8290.5 1557.5 100.2 -360.058 373.74 
10132300 -8993 7819.4 1388.1 508.317 -582.701 773.257 
1472 2
10132500 -8448.11 8122.89 1527.67 297.217 -330.594 444.556 
10132300 -8752.56 7582.89 1405.67 474.249 -466.491 665.227 
1472.5 2
10132500 -8216.78 7951.56 1549.56 477.961 -353.994 594.777 
10132300 -8516.67 7276 1296.56 487.374 -634.068 799.735 
1473 2
10132500 -7988.5 7709.9 1521.3 452.035 -478.526 658.273 
10132300 -8232.9 7041.1 1429.5 561.914 -465.149 729.459 
1473.5 2
10132500 -7801.56 7489.67 1600.89 374.638 -441.349 578.915 
10132300 -7872.33 6817.22 1264.78 722.578 -448.653 850.535 
1474 2
10132500 -7544.44 7304.89 1539.89 520.468 -374.044 640.933 
10132300 -7560.22 6687 1332.22 631.804 -263.608 684.591 
1474.5 2
10132500 -7242.5 7193.2 1407.6 589.735 -218.142 628.788 
10132300 -7243.4 6424.5 1268.5 618.793 -512.695 803.593 
1475 2
10132500 -7014.5 6980.4 1539.6 443.58 -414.008 606.766 
10132300 -6734.8 6085.5 1322.3 989.494 -659.533 1189.15 
1475.5 2
10132500 -6576.91 6632.91 1399.36 876.936 -696.375 1119.8 
10132300 -6679.27 6108.36 1299.27 111.277 45.8189 120.341 
1476 2
10132500 -6093.69 6311.08 1408.38 1013.03 -674.701 1217.15 
10132300 -6287.54 5883.77 1247 821.246 -470.848 946.648 
1476.5 2
10132500 -5824.36 6253.5 1427.93 557.63 -119.207 570.229 
10132300 -5803.86 5718.93 1253.36 1001.41 -341.285 1057.97 
1477 2
10132500 -5522.36 6198.57 1452.43 581.888 -105.835 591.435 
10132300 -5526 5670.93 1255.57 535.37 -92.4855 543.3 
1477.5 2
10132500 -5134.08 6225.15 1540.92 759.844 52.0204 761.623 
10132300 -5221.46 5726.23 1282.77 595.966 108.223 605.712 
1478 2
10132500 -4716.62 6161.38 1572.31 848.499 -129.612 858.341 
10132300 -4712.62 5619.38 1336.85 1034.24 -217.167 1056.79 
1478.5 2
10132500 -4278.91 6001.91 1627.64 871.925 -317.68 927.995 
10132300 -4309.82 5488.64 1460.36 802.385 -260.455 843.598 
1479 2
10132500 -3871.09 5863.36 1685.64 827.217 -281.025 873.65 
10132300 -4000.36 5372.91 1454.64 627.697 -234.741 670.154 
1479.5 2
10132500 -3535.45 5721.64 1686.45 679.426 -286.897 737.516 
10132300 -3720.64 5261.55 1436.64 566.25 -225.432 609.474 
1480 2
10132500 -3168 5642.18 1715.55 734.909 -158.909 751.893 
10132300 -3364.64 5164.55 1478.27 712 -194 737.957 
1480.5 2
10132500 -2831 5651.55 1721.45 655.642 18.2172 655.895 
10132300 -2938.45 5100.82 1532.18 829.148 -123.983 838.366 
1481 2
10132500 -2529.18 5610.45 1739.09 583.788 -79.4795 589.173 
10132300 -2474.27 5057.64 1556.18 897.837 -83.5238 901.714 
1481.5 2
10132500 -2235 5666.22 1748.89 610.336 115.701 621.206 
10132300 -2077.11 5044.67 1565.56 823.987 -26.9081 824.426 
1482 2
10132500 -1990.8 5884.9 1761.5 506.639 453.688 680.085 
10132300 -1790.5 5010.4 1584.9 594.629 -71.0927 598.864 
1482.5 2
10132500 -1811.8 6200.8 1755.3 355.159 626.786 720.415 
10132300 -1493.7 5166.2 1599.6 588.889 309.127 665.094 
1483 2
10132500 -1801.6 6338.4 1741.2 20.5645 277.419 278.181 
10132300 -1238.8 5413.8 1605.2 513.911 499.194 716.449 
1483.5 2
10132500 -1887.33 6556.44 1729.44 -168.435 428.378 460.302 
10132300 -1061.78 5826 1608.56 347.784 809.823 881.344 
1484 2
10132500 -1970 6816.9 1727.8 -168.364 530.459 556.537 
10132300 -952.6 6334.2 1614.5 222.358 1035.03 1058.65 
1484.5 2
10132500 -2242.8 7168.4 1741 -534.902 689.216 872.432 
10132300 -1189.9 6777.7 1510.7 -465.294 869.608 986.264 
1485 2
10132500 -2597 7639.7 1732.3 -683.784 909.846 1138.15 
10132300 -1526.8 7296.7 1380.4 -650.386 1001.93 1194.52 
1485.5 2
10132500 -2882.56 8103.22 1725.78 -582.766 945.964 1111.06 
10132300 -1772.44 7830.22 1450 -501.315 1088.82 1198.69 
1486 2
10132500 -2923.3 8331.4 1730 -84.357 472.418 479.89 
10132300 -1929.5 8018.8 1584.1 -325.167 390.43 508.103 
1486.5 2
10132500 -3082.5 8481.9 1736 -306.154 289.423 421.303 
10132300 -2093.1 8270.2 1604.8 -314.615 483.462 576.817 
1487 2
10132500 -3237.22 8650 1745 -310.687 337.55 458.766 
10132300 -2393 8630.44 1601.22 -602.209 723.382 941.243 
1487.5 2
10132500 -3495.1 8950.4 1737.6 -528.438 615.574 811.282 
10132300 -2740.1 9071.8 1623.8 -711.27 904.417 1150.6 
1488 2
10132500 -3636.4 9164.6 1746.1 -275.977 418.359 501.186 
10132300 -3021.4 9433.3 1604 -549.414 706.055 894.633 
1488.5 2
10132500 -3790.11 9374.22 1755.89 -308.657 420.928 521.967 
10132300 -3249 9657.89 1583.89 -457.028 450.982 642.074 
1489 2
10132500 -3878.9 9627.7 1734.3 -175.126 499.956 529.741 
10132300 -3400.4 9883.1 1626.5 -298.619 444.203 535.248 
1489.5 2
10132500 -4107.67 9936.78 1705.67 -443.346 598.988 745.213 
10132300 -3567 10026.4 1593 -322.868 277.799 425.93 
1490 2
10132500 -4157.33 10003.3 1699.22 -103.472 138.657 173.01 
10132300 -3664.78 10100.4 1559.22 -203.704 154.167 255.465 
1490.5 2
10132500 -4115 9959.7 1704.5 84.4977 -87.0925 121.346 
10132300 -3669.9 9943 1541.1 -10.224 -314.26 314.427 
1491 2
10132500 -3881.67 10122.4 1699 462.963 322.906 564.449 
10132300 -3897.11 9326.78 1690.22 -450.816 -1222.66 1303.13 
1491.5 2
10132500 -3522.67 10134.1 1693 728.195 23.6646 728.579 
10132300 -3869.44 8979.67 1702.56 56.119 -704.079 706.312 
1492 2
10132500 -3589.4 9849.6 1698.9 -130.594 -556.773 571.884 
10132300 -3769.5 8887.2 1701 195.586 -180.952 266.454 
1492.5 2
10132500 -3605.33 9446.33 1706.22 -31.8031 -804.923 805.552 
10132300 -3987.56 9142.22 1703.56 -435.241 509.026 669.733 
1493 2
10132500 -3579.56 9323.44 1721.33 52.8233 -251.821 257.302 
10132300 -4078.78 9414.89 1712.44 -186.931 558.743 589.183 
1493.5 2
10132500 -3585 9183.78 1741.44 -11.1796 -286.79 287.008 
10132300 -3979.44 9543.56 1734.89 203.97 264.203 333.776 
1494 2
10132500 -3690.89 9062.22 1751.78 -211.355 -242.626 321.774 
10132300 -3890.33 9717.56 1737.56 177.866 347.305 390.202 
1494.5 2
10132500 -3759.3 9126.8 1760.4 -135.468 127.877 186.29 
10132300 -3826.2 9737.2 1735.8 126.997 38.8999 132.821 
1495 2
10132500 -3816 9140.22 1758.56 -110.526 26.1642 113.581 
10132300 -3803.89 9974.67 1732 43.4914 462.898 464.937 
1495.5 2
10132500 -3825.89 9377.78 1756.56 -19.8972 477.979 478.393 
10132300 -3597.22 10003.9 1703.56 415.828 58.7972 419.965 
1496 2
10132500 -3991.67 9519.33 1743.56 -325.054 277.56 427.434 
10132300 -3515.22 10019.1 1654.44 160.784 29.8475 163.531 
1496.5 2
10132500 -3906.56 9582 1731.44 176.579 130.014 219.28 
10132300 -3425.67 10090.7 1618.11 185.8 148.456 237.825 
1497 2
10132500 -3832.3 9723.7 1724.1 149.408 285.111 321.886 
10132300 -3348.5 10116.9 1602.9 155.265 52.7834 163.992 
1497.5 2
10132500 -3829.11 9845.44 1717 6.36505 243.003 243.086 
10132300 -3367.67 9993.44 1600 -38.2568 -246.418 249.37 
1498 2
10132500 -3715.6 10028.8 1688.1 222.135 358.817 422.012 
10132300 -3491.9 9226.4 1713.3 -243.118 -1501.07 1520.63 
1498.5 2
10132500 -3630.56 10113.1 1627.33 166.427 164.992 234.351 
10132300 -3621.22 9044.44 1754.78 -253.077 -356.077 436.851 
1499 2
10132500 -3719.11 10136.4 1582.33 -182.589 48.11 188.821 
10132300 -3687.44 9038.22 1758.44 -136.541 -12.8293 137.142 
1499.5 2
10132500 -3709.78 10131.3 1545.89 19.3638 -10.604 22.0771 
10132300 -3706.11 9052.56 1760.78 -38.7275 29.7372 48.8275 
1500 2
10132500 -3783.2 10126.5 1519.1 -142.845 -9.40337 143.154 
10132300 -3700.9 9471.9 1751.8 10.1383 815.845 815.908 
1500.5 2
10132500 -3823.78 10191.4 1524.89 -78.6391 125.861 148.409 
10132300 -3837 9636.11 1734.56 -263.76 318.239 413.334 
1501 2
10132500 -3812.67 10134.8 1513.89 22.8154 -116.359 118.574 
10132300 -3908.78 9677.44 1731.56 -147.388 84.8734 170.078 
1501.5 2
10132500 -3831.67 10184.8 1521.22 -37.8486 99.6016 106.55 
10132300 -3911.78 9720.89 1727.56 -5.9761 86.5427 86.7488 
1502 2
10132500 -3805.89 10187 1533.67 52.1817 4.49843 52.3753 
10132300 -3950.56 9749.67 1722.89 -78.4975 58.2546 97.752 
1502.5 2
10132500 -3783.56 10193.1 1544.22 45.859 12.5485 47.5448 
10132300 -3950.11 9736.11 1717.56 0.912617 -27.8348 27.8498 
1503 2
10132500 -3704.78 10195 1518.11 160.117 3.83921 160.163 
10132300 -3929.56 9755.56 1712.22 41.7796 39.5212 57.5105 
1503.5 2
10132500 -3721.33 10210.2 1512 -33.1775 30.5055 45.0702 
10132300 -3949.11 9779.44 1704.56 -39.1895 47.8735 61.8683 
1504 2
10132500 -3764.5 10199.6 1513.5 -83.1728 -20.4667 85.6539 
10132300 -3968.1 9746.2 1703.1 -36.5875 -64.0548 73.7676 
1504.5 2
10132500 -3546.44 9800.56 1517 413.768 -757.2 862.876 
10132300 -4040.67 9805.11 1705.56 -137.698 111.786 177.36 
1505 2
10132500 -3587.88 9390.38 1639.25 -87.039 -861.724 866.108 
10132300 -4026.38 9795.5 1709.62 30.0245 -20.1914 36.1824 
1505.5 2
10132500 -3647.78 9068.22 1737.78 -122.501 -658.799 670.092 
10132300 -3938.89 9861.56 1705.11 178.908 135.083 224.177 
1506 2
10132500 -3608.33 9011.89 1756.22 76.8898 -109.812 134.055 
10132300 -3829.56 9985 1693.33 213.125 240.632 321.444 
1506.5 2
10132500 -3486.44 9301.44 1752.44 240.887 572.244 620.878 
10132300 -3569.89 10124.6 1651.89 513.175 275.801 582.594 
1507 2
10132500 -3545.62 9502.38 1739 -121.771 413.437 430.997 
10132300 -3490.12 10030.2 1630.62 164.123 -194.044 254.145 
1507.5 2
10132500 -3811.33 9657.56 1724.67 -523.048 305.474 605.717 
10132300 -3350.89 9834.67 1590 274.087 -385.007 472.603 
1508 2
10132500 -3950.78 9775.67 1711.11 -277.778 235.281 364.03 
10132300 -3369.78 9679.56 1565.89 -37.6273 -308.986 311.269 
1508.5 2
10132500 -3903.89 9900.89 1699.22 91.5799 244.575 261.158 
10132300 -3556.44 9312.67 1670.89 -364.583 -716.58 803.995 
1509 2
10132500 -3796.5 10056 1673.5 221.878 320.478 389.789 
10132300 -3708.75 9063.5 1734.12 -314.681 -514.807 603.366 
1509.5 2
10132500 -3722.7 10174.7 1638.6 147.012 236.454 278.43 
10132300 -3768.9 9081.2 1741.2 -119.821 35.259 124.901 
1510 2
10132500 -3714.89 10135.7 1600 15.0503 -75.2087 76.6998 
10132300 -3846.67 9515 1733.78 -149.839 835.838 849.163 
1510.5 2
10132500 -3657.78 10051.6 1579.44 114.222 -168.222 203.336 
10132300 -3911.33 9667.22 1719.22 -129.333 304.444 330.777 
1511 2
10132500 -3418.62 9882.12 1558 514.307 -364.367 630.297 
10132300 -3935.25 9714.88 1705.88 -51.4337 102.479 114.662 
1511.5 2
10132500 -3306.89 9634.22 1543.89 228.499 -506.959 556.075 
10132300 -3961.56 9737.11 1700.11 -53.7946 45.4726 70.4387 
1512 2
10132500 -3367.11 9236.67 1549.22 -117.392 -774.962 783.803 
10132300 -4011.44 9772.33 1690.78 -97.2493 68.6593 119.044 
1512.5 2
10132500 -3441.78 9145.22 1569.22 -151.147 -185.11 238.98 
10132300 -3958.22 9799.67 1696.11 107.737 55.3306 121.115 
1513 2
10132500 -3499.3 9053.4 1614 -110.196 -175.905 207.571 
10132300 -3873.5 9783.2 1694.3 162.303 -31.5453 165.34 
1513.5 2
10132500 -3568.75 9481.5 1719.5 -135.38 834.503 845.413 
10132300 -3867.62 9877 1693.25 11.4522 182.846 183.204 
1514 2
10132500 -3678.78 9583.89 1731.78 -218.309 203.153 298.211 
10132300 -3852.89 10042 1670.22 29.2383 327.381 328.684 
1514.5 2
10132500 -3835.38 9705.25 1718.25 -326.244 252.836 412.748 
10132300 -3589 10082.5 1645.88 549.769 84.375 556.206 
1515 2
10132500 -3992.33 9774.44 1697.33 -324.294 142.964 354.408 
10132300 -3627.56 10117.4 1602.11 -79.6602 72.1993 107.51 
1515.5 2
10132500 -4218.56 9864.78 1681.11 -439.266 175.405 472.992 
10132300 -3738.44 10093 1555.22 -215.318 -47.4649 220.488 
1516 2
10132500 -4425.44 9824.67 1674.67 -411.31 -79.7438 418.969 
10132300 -3906.78 9972.44 1540.22 -334.659 -239.673 411.63 
1516.5 2
10132500 -4461.33 9577.22 1678.44 -71.0671 -489.989 495.116 
10132300 -3972.89 9670.78 1545.11 -130.913 -597.36 611.537 
1517 2
10132500 -4487.56 9664.22 1675.67 -50.72 168.279 175.756 
10132300 -4079.56 9168.11 1551.67 -206.319 -972.276 993.925 
1517.5 2
10132500 -4306.44 9632.22 1672.33 360.062 -63.6183 365.639 
10132300 -4013.56 9231 1552 131.213 125.028 181.242 
1518 2
10132500 -3914.33 9775.89 1662.11 787.372 288.487 838.558 
10132300 -3918.78 9245.44 1551 190.317 29.0049 192.514 
1518.5 2
10132500 -3405.5 9810.25 1626.12 1073.49 72.4918 1075.93 
10132300 -3783.38 9117.88 1555.38 285.66 -269.134 392.472 
1519 2
10132500 -3118.22 9370 1624 594.778 -911.491 1088.38 
10132300 -3677.56 9093.33 1608.56 219.088 -50.8109 224.903 
1519.5 2
10132500 -2952.11 8715.89 1644.56 328.933 -1295.27 1336.38 
10132300 -3648.44 9015.44 1686.56 57.6458 -154.235 164.656 
1520 2
10132500 -3002 7798.78 1661.33 -96.3106 -1770.48 1773.1 
10132300 -3699.11 8964.78 1697.22 -97.8121 -97.8121 138.327 
1520.5 2
10132500 -3175.44 7490 1660.22 -340.755 -606.636 695.788 
10132300 -3792 8903.33 1717.33 -182.493 -120.716 218.806 
1521 2
10132500 -3324.33 7033.67 1635.67 -292.513 -896.529 943.042 
10132300 -3874.44 8901.33 1730.56 -161.973 -3.92927 162.021 
1521.5 2
10132500 -3489.75 6537 1574.75 -346.785 -1041.23 1097.46 
10132300 -3900.75 8918.12 1733.12 -55.1479 35.2027 65.4257 
1522 2
10132500 -3518.56 6057.44 1501.89 -57.8425 -962.963 964.699 
10132300 -3867 8891.11 1732.56 67.7711 -54.2448 86.8068 
1522.5 2
10132500 -3499.38 5609 1535.38 38.2845 -895.099 895.917 
10132300 -3941.12 8924.62 1747.12 -147.954 66.894 162.374 
1523 2
10132500 -3463.22 5073 1564 73.4813 -1089.43 1091.91 
10132300 -4011.67 8902.56 1771.78 -143.377 -44.8566 150.23 
1523.5 2
10132500 -3535 4565.78 1694.33 -137.505 -971.69 981.371 
10132300 -3847.89 9013.33 1767.67 313.751 212.218 378.782 
1524 2
10132500 -3328.12 4177.38 1721.12 420.478 -789.437 894.434 
10132300 -3927.62 9233.5 1753 -162.065 447.493 475.936 
1524.5 2
10132500 -3387.22 3824.22 1730.67 -121.35 -725.16 735.243 
10132300 -4071.44 9215.56 1705.44 -295.317 -36.8469 297.607 
1525 2
10132500 -3536 3479.5 1798.38 -303.01 -702.082 764.679 
10132300 -4082 9046 1686.62 -21.4981 -345.327 345.996 
1525.5 1
10132500 -3501.56 3182.44 1879.11 68.8889 -594.111 598.092 
1526 1
10132500 -3398.11 2864.78 1885.33 196.289 -602.783 633.938 
1526.5 1
10132500 -3277.12 2740.38 1869.25 245.408 -252.338 351.994 
1527 1
10132500 -3276 2555.11 1838 2.32919 -383.569 383.576 
1527.5 1
10132500 -3389.22 2300.56 1778.67 -220.277 -495.244 542.023 
1528 1
10132500 -3549.67 2161.22 1694.67 -313.368 -272.135 415.039 
1528.5 1
10132500 -3642.88 2096.62 1608.38 -185.674 -128.68 225.906 
1529 1
10132500 -3762.78 1997.89 1558.67 -247.222 -203.58 320.255 
1529.5 1
10132500 -3844.25 2030.62 1542.25 -163.271 65.6034 175.958 
1530 1
10132500 -3964.89 2012.78 1535.67 -242.247 -35.8378 244.883 
1530.5 1
10132500 -3986.5 2137.62 1534 -43.5708 251.708 255.451 
1531 1
10132500 -4008 2003.75 1525 -43.6992 -272.104 275.59 
1531.5 1
10132500 -4093.56 2009.11 1514.22 -170.091 10.6583 170.424 
1532 1
10132500 -4165.67 2053.67 1502.11 -142.794 88.2288 167.853 
1532.5 1
10132500 -4315.56 2043.78 1495.56 -295.057 -19.4663 295.698 
1533 1
10132500 -4406.88 2096.88 1496.62 -183.005 106.407 211.692 
1533.5 1
10132500 -4307.56 1925.22 1489.44 205.205 -354.654 409.743 
1534 1
10132500 -4361.78 1796.33 1479.44 -104.879 -249.302 270.464 
1534.5 1
10132500 -4216.78 1892.89 1474.22 281.008 187.123 337.61 
1535 1
10132500 -4201.11 2136.44 1470.22 30.9007 480.386 481.379 
1535.5 1
10132500 -4313 2076.45 1464.27 -222.002 -119.028 251.897 
1536 1
10132500 -4372 2262.57 1464.29 -126.068 397.686 417.19 
1536.5 1
10132500 -4382.4 2168.93 1416.47 -20.8 -187.276 188.428 
1537 1
10132500 -4101.6 1763.27 1393.8 566.129 -817.876 994.698 
1537.5 1
10132500 -3825.83 1589.5 1391.25 561.643 -353.904 663.845 
1538 1
10132500 -3445.64 1499.27 1368.27 771.191 -183.017 792.61 
1538.5 1
10132500 -3446.1 1415 1366.1 -0.884802 -160.826 160.828 
1539 1
10132500 -3456.11 1194 1365 -19.5148 -430.799 431.241 
1539.5 1
10132500 -3375.11 1048.22 1365 166.324 -299.338 342.443 
1540 1
10132500 -3173.11 897.111 1355.78 398.422 -298.05 497.568 
1540.5 1
10132500 -3026.56 914.778 1342.78 291.363 35.1226 293.472 
1541 1
10132500 -2913.88 1076.62 1330.5 234.751 337.182 410.852 
1541.5 1
10132500 -3222.22 968.889 1324.33 -624.185 -218.089 661.188 
1542 1
10132500 -3285.33 915.667 1304.78 -124.972 -105.391 163.479 
1542.5 1
10132500 -3167.44 843.667 1294.78 238.159 -145.455 279.064 
1543 1
10132500 -2920.22 271.444 1280.22 490.52 -1135.36 1236.79 
1543.5 1
10132500 -2435 -91 1308 976.302 -729.264 1218.6 
1544 1
10132500 -2200.5 -4 1428.6 447.519 166.031 477.325 
1544.5 1
10132500 -1952.22 124.556 1482.11 490.668 254.062 552.542 
1545 1
10132500 -1846.89 172.667 1473.33 214.528 97.986 235.847 
1545.5 1
10132500 -1831.44 179.556 1471 31.0753 13.8609 34.0265 
1546 1
10132500 -1905.22 203.333 1471.22 -153.704 49.537 161.489 
1546.5 1
10132500 -1876.22 219.556 1472.67 57.6541 32.2509 66.0615 
1547 1
10132500 -1787.2 161.4 1483.5 170.868 -111.623 204.097 
1547.5 1
10132500 -1616.75 76.125 1507.75 352.169 -176.188 393.784 
1548 1
10132500 -1512.33 -59.5556 1513.56 212.229 -275.773 347.983 
1548.5 1
10132500 -1505.56 -119.778 1519.89 13.3948 -119.016 119.768 
1549 1
10132500 -1470.22 -117.889 1522.67 71.0932 3.80058 71.1947 
1549.5 1
10132500 -1406.78 -106.444 1524.33 128.43 23.1669 130.503 
1550 1
10132500 -1291.22 -35.1111 1599.67 224.816 138.781 264.202 
1550.5 1
10132500 -1180 -234 1622.22 221.558 -396.193 453.935 
1551 1
10132500 -1259.33 -557.222 1617.56 -161.247 -656.956 676.455 
1551.5 1
10132500 -1465.22 -854.222 1608.11 -400.562 -577.821 703.084 
1552 1
10132500 -1780.44 -1147.56 1600.89 -616.873 -574.038 842.646 
1552.5 1
10132500 -2210.88 -1514 1590.25 -869.557 -740.292 1142 
1553 1
10132500 -2505.22 -1904.56 1612.78 -598.267 -793.812 994.012 
1553.5 1
10132500 -2951.78 -2619.89 1676.11 -867.098 -1389 1637.43 
1554 1
10132500 -3275.5 -2849.5 1665.62 -668.848 -474.403 820.009 
1554.5 1
10132500 -3561.56 -3091.56 1651.67 -587.383 -497.034 769.455 
1555 1
10132500 -3966.67 -3404.56 1667.22 -768.712 -593.928 971.426 
1555.5 1
10132500 -4280.25 -3138 1693.75 -629.685 535.252 826.437 
1556 1
10132500 -4624.44 -2909.33 1717.22 -726.149 482.419 871.791 
1556.5 1
10132500 -4576.56 -3024.22 1724.78 93.169 -223.519 242.16 
1557 1
10132500 -4454.12 -2844.25 1725.88 243.401 357.798 432.739 
1557.5 1
10132500 -4484.22 -2668.78 1733.11 -59.9546 349.546 354.651 
1558 1
10132500 -4513 -2541.12 1734 -58.7302 260.516 267.054 
1558.5 1
10132500 -4510.11 -2287.78 1734 5.96878 523.445 523.479 
1559 1
10132500 -4549.78 -2262.78 1734 -79.6519 50.2008 94.1518 
1559.5 1
10132500 -4552.89 -2288.67 1734 -6.01762 -50.0752 50.4355 
1560 1
10132500 -4460 -2311 1734 215.021 -51.6975 221.148 
1560.5 1
10132500 -4230.44 -2215.67 1732.44 399.227 165.797 432.286 
1561 1
10132500 -4152.67 -2271.11 1729.89 153.711 -109.574 188.768 
1561.5 1
10132500 -4154.89 -2312.11 1724.67 -4.30663 -79.4574 79.574 
1562 1
10132500 -4263.12 -2365.62 1723 -225.023 -111.255 251.024 
1562.5 1
10132500 -4568 -2770.78 1723 -623.466 -828.533 1036.91 
1563 1
10132500 -4635.89 -3089.33 1723 -135.778 -637.111 651.419 
1563.5 1
10132500 -4466.44 -3416.22 1721.33 341.622 -659.05 742.329 
1564 1
10132500 -4600.44 -3387.56 1723 -261.209 55.8804 267.119 
1564.5 1
10132500 -4531.62 -3349 1723 141.023 79.0073 161.647 
1565 1
10132500 -4480.56 -3380.11 1723 102.549 -62.4721 120.079 
1565.5 1
10132500 -4462.11 -3384.89 1723 36.1656 -9.36819 37.3592 
1566 1
10132500 -4543.33 -3330.44 1723 -158.328 106.13 190.607 
1566.5 1
10132500 -4489 -3349.88 1723 111.797 -39.9806 118.731 
1567 1
10132500 -4426.44 -3327.56 1723 131.419 46.8896 139.534 
1567.5 1
10132500 -4492.33 -3364.67 1723 -129.194 -72.7669 148.277 
1568 1
10132500 -4485 -3365.11 1723 14.4357 -0.874891 14.4622 
1568.5 1
10132500 -4461.11 -3392.11 1723 46.3862 -52.4272 70.0021 
1569 1
10132500 -4360 -3346.67 1723 195.573 87.9003 214.418 
1569.5 1
10132500 -4304.78 -3334.56 1723 110.666 24.2708 113.296 
1570 1
10132500 -4257.75 -3252.88 1723 99.0058 171.959 198.424 
1570.5 1
10132500 -4167.33 -3121.67 1720.56 184.524 267.772 325.194 
1571 1
10132500 -4157.33 -2984.78 1718.11 19.802 271.067 271.789 
1571.5 1
10132500 -4325.67 -2921.67 1719.33 -327.497 122.784 349.757 
1572 1
10132500 -4597.22 -2637.11 1720 -532.462 557.952 771.25 
1572.5 1
10132500 -4703.25 -2436.38 1720 -215.504 408 461.417 
1573 1
10132500 -4693.89 -2563.56 1720 19.5023 -264.959 265.676 
1573.5 1
10132500 -4478.78 -2848.56 1720 425.121 -563.241 705.669 
1574 1
10132500 -4245.11 -2950.33 1720 462.706 -201.54 504.693 
1574.5 1
10132500 -4189.38 -3046.38 1720 110.588 -190.559 220.323 
1575 1
10132500 -4199 -3090.67 1720 -19.7234 -90.7616 92.8799 
1575.5 1
10132500 -4128.89 -3104 1720 139.664 -26.5604 142.167 
1576 1
10132500 -4223.33 -3193.44 1720 -183.032 -173.342 252.087 
1576.5 1
10132500 -4379.44 -3233.11 1720 -307.911 -78.238 317.696 
1577 1
10132500 -4474.88 -3317.12 1720 -196.359 -172.868 261.611 
1577.5 1
10132500 -4496.89 -3339.11 1720 -45.4832 -45.4258 64.2824 
1578 1
10132500 -4527 -3271.56 1720 -61.3261 137.588 150.636 
1578.5 1
10132500 -4619.89 -3173.67 1720 -180.017 189.707 261.524 
1579 1
10132500 -4483.22 -3220 1720 266.927 -90.4948 281.85 
1579.5 1
10132500 -4458.62 -3165.88 1720 49.1944 108.25 118.904 
1580 1
10132500 -4484.78 -3232.44 1720 -52.6213 -133.943 143.908 
1580.5 1
10132500 -4520.89 -3371.89 1720 -69.4444 -268.162 277.008 
1581 1
10132500 -4529.38 -3350.62 1719.38 -17.7906 44.5784 47.9973 
1581.5 1
10132500 -4573.78 -3405.44 1715.67 -88.8056 -109.639 141.093 
1582 1
10132500 -4587.12 -3398.25 1716 -26.7479 14.4177 30.3862 
1582.5 1
10132500 -4656.44 -3284.33 1716 -139.757 229.671 268.851 
1583 1
10132500 -4630.25 -3189.5 1716 53.1327 192.36 199.563 
1583.5 1
10132500 -4602.56 -3156.11 1716 54.1966 65.3403 84.8918 
1584 1
10132500 -4548 -3328.25 1716 107.605 -339.524 356.168 
1584.5 1
10132500 -4447.22 -3387.67 1716 203.591 -120.034 236.342 
1585 1
10132500 -4423.75 -3426 1716 46.9444 -76.6667 89.8975 
1585.5 1
10132500 -4374 -3396.33 1716 98.7103 58.8624 114.928 
1586 1
10132500 -4324.12 -3332.75 1716 98.5672 125.659 159.705 
1586.5 1
10132500 -4400.88 -3365.12 1715.88 -162.262 -68.4461 176.108 
1587 1
10132500 -4384.33 -3439 1716 33.2162 -148.343 152.017 
1587.5 1
10132500 -4469.67 -3522.78 1716 -164.103 -161.111 229.971 
1588 1
10132500 -4429.67 -3474.33 1716 78.5855 95.1757 123.426 
1588.5 1
10132500 -4464 -3412.89 1716 -67.8524 121.432 139.103 
1589 1
10132500 -4547.38 -3374.62 1716 -169.807 77.9305 186.835 
1589.5 1
10132500 -4676.67 -3228.33 1716 -261.724 296.137 395.217 
1590 1
10132500 -4965 -2875 1716 -554.487 679.487 877.017 
1590.5 1
10132500 -5035.75 -2593.75 1716 -144.98 576.332 594.287 
