# Supplementary material for: Intrinsic group behaviour II: On the dependence of triad spatial dynamics on social and personal features; and on the effect of social interaction on small group dynamics
Source: PLoS One. 2019 Dec 3;14(12):e0225704. doi: 10.1371/journal.pone.0225704 (PMC6890182; doi:10.1371/journal.pone.0225704)
Supplement: S1 Data Set — (ZIP) [file pone.0225704.s001.zip › set_2_int/group_traj_dyad_int/traj_2_0217_20.dat]

2 10123100 10123502 0 0 0 1 0 1 0 20 20 20 1606.71 1667.04 1546.37 
1351.5 1
10123100 43526.1 -18163.4 1463.86 0 0 0 
1352 1
10123100 42931.4 -18187.2 1464.33 -1443.44 -57.7516 1444.6 
1352.5 1
10123100 42116.2 -18273.6 1475.6 -1633.76 -173.102 1642.9 
1353 1
10123100 41588.1 -18061.1 1543.6 -1013.63 407.869 1092.61 
1353.5 1
10123100 41215.3 -18171 1492.3 -735.306 -216.765 766.591 
1354 1
10123100 40936.2 -18091 1440.22 -569.546 163.265 592.485 
1354.5 1
10123100 40685.1 -18072 1426.7 -521 39.4191 522.49 
1355 2
10123502 44032 -20518 1535 0 0 0 
10123100 40339.8 -18123.8 1369.3 -667.892 -100.193 675.365 
1355.5 2
10123502 43733 -20619.4 1522.5 -1107.41 -375.556 1169.36 
10123100 39666.2 -18437.1 1405.3 -1331.23 -619.17 1468.17 
1356 2
10123502 43110.6 -20787.4 1547.75 -1296.7 -350.035 1343.12 
10123100 38817.5 -18221.4 1511 -1768.12 449.34 1824.33 
1356.5 2
10123502 42521.4 -20754.5 1603.23 -1173.7 65.6477 1175.54 
10123100 38724.2 -18094.8 1513 -185.795 252.132 313.194 
1357 1
10123502 41701 -20868.4 1574.23 -1608.6 -223.379 1624.03 
1357.5 1
10123502 41011.2 -20606.3 1560.92 -1360.49 516.917 1455.38 
1358 1
10123502 40465.6 -20213.8 1537.5 -1109.04 797.712 1366.13 
1357 1
10123100 38395.6 -18010.4 1513 -933.61 239.904 963.941 
1358.5 2
10123502 39590.5 -19726.5 1472.27 -1796.98 1000.78 2056.86 
10123100 39399 -18744 1552 533.723 -390.213 661.156 
1359 2
10123502 39053.3 -19521.1 1584.45 -1078.68 412.377 1154.82 
10123100 39107.5 -18704.4 1551.27 -1112.77 151.284 1123.01 
1359.5 2
10123502 38394.2 -19342.3 1585.18 -1315.55 356.923 1363.11 
10123100 38506.7 -18553.5 1579.27 -1199.06 301.034 1236.27 
1360 2
10123502 37770.4 -19231.3 1529.67 -1213.55 215.835 1232.6 
10123100 37796.4 -18478.5 1604 -1381.93 146.003 1389.62 
1360.5 2
10123502 36996.5 -19414.5 1490.36 -1496.85 -354.2 1538.19 
10123100 37159.9 -18300.5 1622.82 -1231.16 344.206 1278.37 
1361 2
10123502 36290.3 -19280 1496.2 -1432.55 272.727 1458.28 
10123100 36452.7 -18234.7 1625.9 -1434.5 133.561 1440.71 
1361.5 2
10123502 35665.7 -19121.4 1496.8 -1293.17 328.364 1334.21 
10123100 35821 -18134.6 1614.5 -1307.87 207.246 1324.19 
1362 2
10123502 34988.5 -19010.2 1561.5 -1346.32 221.074 1364.35 
10123100 35247.3 -18059.2 1631.3 -1140.56 149.901 1150.37 
1362.5 2
10123502 34343.3 -18855.3 1550.2 -1277.62 306.733 1313.93 
10123100 34669.8 -17965.9 1626.8 -1143.56 184.752 1158.39 
1363 2
10123502 33770.4 -18689 1523.4 -1118.95 324.805 1165.13 
10123100 34042.4 -17870.8 1636.4 -1225.39 185.742 1239.39 
1363.5 2
10123502 33081.1 -18547.8 1499.8 -1348.92 276.321 1376.93 
10123100 33358.7 -17715.2 1631.2 -1337.96 304.501 1372.18 
1364 2
10123502 32325.9 -18680.7 1496.89 -1522.6 -267.876 1545.99 
10123100 32722.6 -17640.1 1619.22 -1282.55 151.389 1291.45 
1364.5 2
10123502 31707.8 -18331.5 1454.6 -1258.84 711.134 1445.82 
10123100 31794 -17503.9 1596.4 -1891.15 277.416 1911.39 
1365 2
10123502 31134.3 -18106.3 1392.11 -1184.85 465.22 1272.91 
10123100 31162.6 -17175.8 1534.33 -1304.64 677.938 1470.26 
1365.5 2
10123502 30373.5 -17812.2 1355.3 -1546.41 597.832 1657.95 
10123100 30529.7 -16940.4 1578.1 -1286.29 478.41 1372.38 
1366 2
10123502 29597.4 -17501.1 1432.1 -1498.26 600.579 1614.15 
10123100 29824.6 -16743 1703.1 -1361.2 381.081 1413.53 
1366.5 2
10123502 29084.3 -17343.8 1518.22 -1020.01 312.768 1066.89 
10123100 29285 -16604.1 1732.67 -1072.76 276.121 1107.73 
1367 2
10123502 28462.6 -17198.5 1540.8 -1240.98 289.976 1274.41 
10123100 28807.8 -16519.1 1724.7 -952.495 169.683 967.491 
1367.5 2
10123502 27889.9 -17020.8 1576.78 -1152.34 357.59 1206.54 
10123100 28194.7 -16251.8 1719.56 -1233.67 537.872 1345.82 
1368 2
10123502 27299.9 -16877.4 1594.4 -1204.06 292.608 1239.1 
10123100 27569.8 -16134.3 1653.1 -1275.24 239.751 1297.58 
1368.5 2
10123502 26791.4 -16739.6 1571.11 -1025.11 277.912 1062.12 
10123100 27017.3 -15884.2 1612.33 -1113.84 504.189 1222.64 
1369 2
10123502 26080.3 -16522.9 1510 -1454.28 443.058 1520.28 
10123100 26402.1 -15650.9 1557 -1258.15 477.142 1345.58 
1369.5 2
10123502 25394.7 -16148.9 1487.1 -1339.06 730.469 1525.34 
10123100 25682.9 -15387.2 1674.3 -1404.69 515.039 1496.13 
1370 2
10123502 24783.9 -15910 1513.1 -1176.88 460.308 1263.7 
10123100 25116.4 -15184 1662.4 -1091.52 391.522 1159.62 
1370.5 2
10123502 24259 -15713.8 1489.1 -1039.41 388.515 1109.64 
10123100 24665.9 -15048.3 1646.2 -892.079 268.713 931.672 
1371 2
10123502 23728.8 -15500.1 1479.22 -1106.94 446.115 1193.45 
10123100 24123.8 -14792.6 1693.56 -1131.78 533.913 1251.39 
1371.5 2
10123502 23253.9 -15285.6 1487.1 -973.11 439.572 1067.79 
10123100 23548.6 -14496.8 1687.1 -1178.64 606.056 1325.33 
1372 2
10123502 22673.1 -15111.3 1434 -1132.16 339.766 1182.05 
10123100 23106 -14424 1625.5 -862.768 141.91 874.361 
1372.5 2
10123502 22131.3 -14801.4 1385 -1052.04 601.748 1211.98 
10123100 22593.7 -14024.7 1599.1 -994.757 775.34 1261.23 
1373 2
10123502 21587.9 -14436.2 1394.78 -1106.74 743.743 1333.43 
10123100 21900.3 -13777.4 1615 -1412.15 503.575 1499.25 
1373.5 2
10123502 21045.3 -14070.6 1484.1 -1118.74 753.86 1349.03 
10123100 21427.3 -13557.2 1637.5 -975.326 454.112 1075.86 
1374 2
10123502 20578.7 -13710.8 1534 -923.96 712.475 1166.76 
10123100 20923.8 -13194.8 1665 -997.03 717.624 1228.43 
1374.5 2
10123502 20146 -13336.8 1522.5 -855.138 739.13 1130.3 
10123100 20534.9 -12895.7 1620 -768.577 591.107 969.597 
1375 2
10123502 19754.2 -12940.7 1498.3 -769.745 778.193 1094.57 
10123100 20138.4 -12500.2 1628.1 -778.978 777.014 1100.25 
1375.5 2
10123502 19337.8 -12620.8 1503.89 -837.872 643.707 1056.59 
10123100 19787.7 -12117.9 1625 -705.701 769.238 1043.91 
1376 2
10123502 18857.4 -12318.8 1523.8 -960.756 603.956 1134.82 
10123100 19370.5 -11809.8 1711 -834.333 616.178 1037.2 
1376.5 2
10123502 18358.6 -12002.3 1515.2 -970.428 615.759 1149.3 
10123100 18927.1 -11414.7 1676.6 -862.646 768.677 1155.43 
1377 2
10123502 17862 -11630.4 1511.8 -997.189 746.787 1245.82 
10123100 18373.1 -11056.7 1644.9 -1112.45 718.876 1324.51 
1377.5 2
10123502 17033.4 -11172.4 1497 -1660.43 917.747 1897.18 
10123100 17567.3 -10635.1 1671.44 -1614.76 844.868 1822.43 
1378 2
10123502 16461.3 -10744.5 1510 -1151.2 861.055 1437.59 
10123100 17090.3 -10293.8 1674.7 -959.826 686.743 1180.2 
1378.5 2
10123502 16102.1 -10366.9 1548.22 -733.039 770.635 1063.59 
10123100 16697.3 -9991.44 1724.78 -801.973 617.052 1011.89 
1379 2
10123502 15705 -9898.5 1569.8 -791.058 933.046 1223.25 
10123100 16300.5 -9617 1709.7 -790.505 745.905 1086.86 
1379.5 2
10123502 15326.2 -9591.33 1584 -771.442 625.594 993.222 
10123100 15775.9 -9086.89 1692.33 -1068.45 1079.66 1518.96 
1380 2
10123502 14924 -9091 1579.7 -822.54 1023.18 1312.81 
10123100 15351.6 -8621.5 1659.6 -867.666 951.716 1287.87 
1380.5 2
10123502 14452.3 -8554 1523.1 -907.115 1032.69 1374.52 
10123100 14958.6 -8045.7 1661.2 -755.769 1107.31 1340.64 
1381 2
10123502 13980.6 -8033.1 1491.9 -919.493 1015.4 1369.86 
10123100 14464.6 -7592.6 1650.9 -962.963 883.236 1306.68 
1381.5 2
10123502 13579.9 -7566.78 1497.78 -840.065 977.615 1288.97 
10123100 14051.3 -7158.33 1633.22 -866.387 910.412 1256.77 
1382 2
10123502 13141.1 -7126.45 1537.27 -872.362 875.394 1235.85 
10123100 13657.8 -6777.45 1687 -782.336 757.214 1088.77 
1382.5 2
10123502 12713.9 -6673.4 1546.6 -845.923 897.138 1233.06 
10123100 13303.5 -6398.4 1664.8 -701.62 750.603 1027.46 
1383 2
10123502 12313.9 -6215.4 1565.1 -808.081 925.253 1228.45 
10123100 12888.3 -5987.9 1654.7 -838.788 829.293 1179.53 
1383.5 2
10123502 11718.1 -5605.9 1511.3 -1186.85 1214.14 1697.87 
10123100 12484.2 -5456.5 1597.1 -804.98 1058.57 1329.87 
1384 2
10123502 11212.6 -5014.5 1474.5 -981.553 1148.35 1510.68 
10123100 11879.1 -4922.7 1611.3 -1174.95 1036.5 1566.8 
1384.5 2
10123502 10865 -4505.11 1466.22 -705.071 1033.24 1250.89 
10123100 11415.9 -4142.44 1608.56 -939.576 1582.67 1840.56 
1385 2
10123502 10523.3 -4000.4 1489 -694.512 1025.84 1238.82 
10123100 11144.5 -3652.2 1613.2 -551.603 996.432 1138.92 
1385.5 2
10123502 10118 -3483.8 1514.6 -796.267 1014.93 1290.01 
10123100 10780.1 -3133.3 1559.1 -715.914 1019.45 1245.72 
1386 2
10123502 9808.22 -2968.56 1553 -632.2 1051.52 1226.93 
10123100 10441.4 -2733.44 1567.67 -691.134 816.032 1069.38 
1386.5 2
10123502 9463.6 -2478.9 1578.2 -689.244 979.311 1197.54 
10123100 10148.8 -2281.5 1576.4 -585.289 903.889 1076.84 
1387 2
10123502 9174.33 -1973.67 1587.44 -587.94 1026.9 1183.3 
10123100 9965.78 -1754.78 1532.56 -371.996 1070.57 1133.36 
1387.5 2
10123502 8887.1 -1460.3 1575.9 -559.909 1000.71 1146.7 
10123100 9675.5 -1209.6 1526.4 -565.844 1062.72 1203.98 
1388 2
10123502 8688.67 -1014.67 1551.78 -402.502 903.922 989.486 
10123100 9267.78 -693.444 1502.78 -827.023 1046.97 1334.21 
1388.5 2
10123502 8496.5 -617 1521 -389.79 806.626 895.87 
10123100 8713.7 103.1 1506.7 -1123.89 1615.71 1968.16 
1389 2
10123502 8354.3 -200.9 1481.2 -274.517 803.282 848.894 
10123100 8431.9 472.7 1507.6 -544.015 713.514 897.248 
1389.5 2
10123502 8063.89 57.2222 1476.89 -580.822 516.244 777.086 
10123100 8288.89 475.778 1489.67 -286.022 6.15556 286.088 
1390 2
10123502 7851.11 287.111 1473.22 -437.814 473.022 644.54 
10123100 8071.44 704.333 1462.89 -447.417 470.279 649.11 
1390.5 2
10123502 7590.6 788.2 1469.2 -514.844 990.294 1116.13 
10123100 7941.8 1021 1423 -256.214 625.823 676.24 
1391 2
10123502 7484.67 1568.22 1468 -211.444 1556.93 1571.22 
10123100 7978.89 1556.11 1390.78 74.0297 1068.09 1070.65 
1391.5 2
10123502 7691.5 2122.4 1460.8 421.249 1128.67 1204.72 
10123100 8142.5 2058.4 1367.2 333.22 1022.99 1075.89 
1392 2
10123502 7752.78 2704.89 1455 122.801 1167.31 1173.75 
10123100 8239.11 2627.33 1357.11 193.609 1140.15 1156.47 
1392.5 1
10123100 8085.7 3213.8 1358 -305.6 1168.26 1207.57 
1393 1
10123100 7650.9 3625.6 1358.4 -828.19 784.381 1140.68 
1393.5 1
10123100 7187.89 3955.22 1359.89 -954.662 679.633 1171.87 
1394 1
10123100 6962.9 4447.2 1360 -445.523 974.213 1071.25 
1394.5 1
10123100 6774.89 5209.89 1360 -374.524 1519.3 1564.78 
1395 1
10123100 6615.4 5731.9 1360 -327.493 1071.89 1120.8 
1395.5 1
10123100 6512.33 6291.56 1360 -202.887 1101.68 1120.21 
1396 1
10123100 6379 7021.1 1360 -267.738 1464.95 1489.21 
