# Supplementary material for: Intrinsic group behaviour II: On the dependence of triad spatial dynamics on social and personal features; and on the effect of social interaction on small group dynamics
Source: PLoS One. 2019 Dec 3;14(12):e0225704. doi: 10.1371/journal.pone.0225704 (PMC6890182; doi:10.1371/journal.pone.0225704)
Supplement: S1 Data Set — (ZIP) [file pone.0225704.s001.zip › set_2_int/group_traj_dyad_int/traj_2_0217_19.dat]

2 10105900 10105800 0 0 0 1 0 1 0 20 20 20 1629.14 1649.04 1609.24 
1258.5 1
10105800 45848.3 -19624.6 1647.6 0 0 0 
1259 2
10105900 44545.2 -18417.8 1479.27 0 0 0 
10105800 45244.1 -19623.9 1620.55 -1206.01 1.37906 1206.01 
1259.5 2
10105900 43863.1 -18678 1503.91 -1304.19 -497.48 1395.85 
10105800 44603.4 -19386.8 1594.64 -1225.1 453.329 1306.28 
1260 2
10105900 43220.7 -18364.5 1504.2 -1300.39 634.615 1446.98 
10105800 44027.4 -19238.9 1604.3 -1165.92 299.43 1203.75 
1260.5 2
10105900 42909.5 -18125.9 1518.27 -645.549 495.002 813.486 
10105800 43541.5 -19112.5 1651.36 -1008 262.335 1041.57 
1261 2
10105900 42383.5 -17932.8 1633.55 -1039.53 381.603 1107.35 
10105800 42912.3 -18844.9 1638.64 -1243.62 528.746 1351.36 
1261.5 2
10105900 41907.9 -17883.5 1693 -951.273 98.7273 956.382 
10105800 42221.8 -18534.5 1585.55 -1380.91 620.909 1514.08 
1262 2
10105900 41466.6 -17813.1 1715.27 -872.08 139.059 883.098 
10105800 41719.5 -18521.3 1564.91 -992.634 26.051 992.976 
1262.5 2
10105900 40991.1 -17812.8 1679.18 -945.418 0.542201 945.419 
10105800 41243.9 -18474.4 1520 -945.599 93.2586 950.187 
1263 2
10105900 40485.2 -17785.4 1633.18 -999.82 54.258 1001.29 
10105800 40744.5 -18511.3 1513.27 -986.885 -72.9429 989.577 
1263.5 2
10105900 39969.6 -17794.3 1605.2 -1092.33 -18.933 1092.5 
10105800 40014.5 -18614.9 1498.1 -1546.71 -219.549 1562.21 
1264 2
10105900 39396.7 -17784 1565.73 -1118.89 20.1172 1119.07 
10105800 39377.5 -18627.2 1473.55 -1244.05 -23.9879 1244.28 
1264.5 2
10105900 38864.5 -17882.6 1544.9 -1051.83 -194.862 1069.73 
10105800 38681.4 -18536.2 1472.9 -1375.78 179.806 1387.48 
1265 2
10105900 38153.7 -17783 1548.64 -1435.9 201.212 1449.93 
10105800 38002.2 -18618.2 1506.18 -1372.16 -165.62 1382.12 
1265.5 2
10105900 37383.9 -17684.8 1546.82 -1497.7 191.015 1509.83 
10105800 37296.2 -18548 1542.55 -1373.54 136.541 1380.31 
1266 2
10105900 36735.8 -17565.6 1558.3 -1311.96 241.332 1333.97 
10105800 36489 -18429.1 1550.7 -1633.97 240.688 1651.6 
1266.5 2
10105900 35940.5 -17587.7 1607 -1593.7 -44.3432 1594.31 
10105800 35816.5 -18350.5 1567.91 -1347.79 157.606 1356.97 
1267 2
10105900 35396.1 -17341.1 1624.3 -1086.72 492.27 1193.01 
10105800 35227.8 -18276.3 1595.7 -1174.96 148.013 1184.25 
1267.5 2
10105900 34854.6 -17270.8 1621.82 -1072.21 139.172 1081.2 
10105800 34680.8 -18229.7 1590 -1083.13 92.2232 1087.05 
1268 2
10105900 34264 -17325.1 1590.6 -1181.27 -108.564 1186.25 
10105800 34117.9 -18142.7 1573.5 -1125.84 174.055 1139.21 
1268.5 2
10105900 33573.9 -17269.5 1539.55 -1428.76 115.208 1433.4 
10105800 33359.9 -18139 1548 -1569.34 7.66045 1569.36 
1269 2
10105900 32901.3 -17126.7 1502.82 -1316.31 279.31 1345.62 
10105800 32638.6 -18157.6 1541.27 -1411.49 -36.4704 1411.96 
1269.5 2
10105900 32270.2 -17029.4 1490.7 -1282.67 197.82 1297.83 
10105800 32092.8 -17882.8 1489.4 -1109.42 558.61 1242.12 
1270 2
10105900 31517.5 -16789.5 1495.45 -1536.03 489.499 1612.14 
10105800 31557.8 -17826.5 1497.27 -1091.8 114.805 1097.82 
1270.5 2
10105900 30853.4 -16640.4 1547.8 -1312.54 294.754 1345.23 
10105800 30591 -17511.8 1464.2 -1910.71 622.027 2009.41 
1271 2
10105900 30198.2 -16483.2 1633.9 -1318.31 316.298 1355.72 
10105800 29870.6 -17314.3 1499.3 -1449.5 397.384 1502.98 
1271.5 2
10105900 29623.4 -16385.3 1653 -1145.02 195.02 1161.51 
10105800 29278.6 -17213.7 1553.4 -1179.28 200.398 1196.19 
1272 2
10105900 28999.4 -16301.1 1649.36 -1218.82 164.471 1229.87 
10105800 28657.3 -17070.4 1608 -1213.53 279.954 1245.4 
1272.5 2
10105900 28346.1 -16308.1 1641.2 -1322.4 -14.1884 1322.47 
10105800 28102.6 -16953.4 1621.8 -1122.82 236.768 1147.51 
1273 2
10105900 27937 -16193.1 1670.6 -840.041 236.14 872.6 
10105800 27659.6 -16838.3 1668.8 -909.651 236.345 939.853 
1273.5 2
10105900 27367 -16136.1 1677.27 -1094.05 109.422 1099.51 
10105800 27193.8 -16776.5 1690.09 -894.015 118.531 901.838 
1274 2
10105900 26801.9 -15955.3 1660.5 -1108.04 354.492 1163.36 
10105800 26584.2 -16605.3 1627.6 -1195.33 335.775 1241.6 
1274.5 2
10105900 26170.6 -15744.2 1646.6 -1296.3 433.47 1366.86 
10105800 25816.7 -16352.6 1598.5 -1575.98 518.891 1659.2 
1275 2
10105900 25627.5 -15509.9 1662.09 -1081.96 466.715 1178.33 
10105800 25215.5 -16143.4 1590.18 -1197.7 416.806 1268.15 
1275.5 2
10105900 25173.7 -15314.4 1644.27 -889.661 383.422 968.767 
10105800 24672.2 -15958.4 1579.45 -1065.24 362.745 1125.31 
1276 2
10105900 24723.3 -15061.5 1587.8 -930.635 522.446 1067.25 
10105800 24131.9 -15698.9 1589.9 -1116.28 536.082 1238.34 
1276.5 2
10105900 24299.8 -14841.1 1593 -873.158 454.452 984.343 
10105800 23654.1 -15483.9 1559.55 -985.173 443.28 1080.31 
1277 2
10105900 23803.5 -14574.3 1554.18 -980.776 527.309 1113.54 
10105800 23222.3 -15240.5 1545.64 -853.396 480.956 979.593 
1277.5 2
10105900 23241.7 -14332.7 1561.09 -1121.39 482.127 1220.64 
10105800 22755.5 -14840.8 1514.64 -931.591 797.859 1226.56 
1278 2
10105900 22663.3 -14043.7 1570.91 -1163.89 581.489 1301.07 
10105800 22109.5 -14547.1 1471.27 -1299.8 591.001 1427.85 
1278.5 2
10105900 22207.2 -13799.1 1611.09 -919.538 493.218 1043.46 
10105800 21573 -14340.2 1490.64 -1081.74 417.155 1159.39 
1279 2
10105900 21633 -13623.1 1609.73 -1112.76 341.085 1163.86 
10105800 21050.6 -14099.5 1547.36 -1012.33 466.35 1114.58 
1279.5 2
10105900 21139.7 -13437.4 1608.82 -971.009 365.605 1037.56 
10105800 20603.8 -13927.4 1552.55 -879.563 338.941 942.609 
1280 2
10105900 20658.9 -13219.6 1618.64 -983.268 445.25 1079.38 
10105800 20099.1 -13716.6 1587.36 -1032.16 430.935 1118.51 
1280.5 2
10105900 20250.7 -12948.5 1604.82 -819.642 544.359 983.941 
10105800 19651.7 -13394.1 1577.18 -898.321 647.682 1107.46 
1281 2
10105900 19736 -12610.4 1623.55 -1031.52 677.719 1234.23 
10105800 19226.9 -13067.6 1562 -851.339 654.218 1073.68 
1281.5 2
10105900 19313.8 -12264.5 1657.91 -841 688.881 1087.12 
10105800 18804.9 -12745.1 1551.45 -840.637 642.521 1058.07 
1282 2
10105900 18871.9 -11905.4 1675.73 -871.616 708.445 1123.21 
10105800 18599.9 -12641.7 1510 -404.339 203.873 452.829 
1282.5 2
10105900 18563.5 -11513.7 1643.73 -594.15 754.598 960.433 
10105800 18060.1 -12166.1 1486.73 -1040.11 916.448 1386.26 
1283 2
10105900 18008.3 -11185.4 1614.1 -1133.15 670.056 1316.44 
10105800 17121.3 -11736.7 1546 -1915.9 876.308 2106.8 
1283.5 2
10105900 17258.4 -10702.5 1618.09 -1549.46 997.821 1842.95 
10105800 16625.3 -11234.8 1570.64 -1024.85 1036.95 1457.93 
1284 2
10105900 16732.1 -10302.2 1639.55 -1033.93 786.39 1299.01 
10105800 16221.5 -10836.5 1588.18 -793.356 782.461 1114.3 
1284.5 2
10105900 16344 -9803.7 1659.5 -795.268 1021.48 1294.55 
10105800 15852.2 -10490.4 1626.4 -756.669 709.314 1037.15 
1285 2
10105900 16017.9 -9420.82 1684.27 -656.119 770.386 1011.92 
10105800 15295.4 -9967.36 1627.45 -1120.4 1052.39 1537.14 
1285.5 2
10105900 15598.4 -8970.09 1694.18 -814.651 875.199 1195.67 
10105800 14861.4 -9267.91 1610.73 -842.718 1358.16 1598.37 
1286 2
10105900 15194.7 -8627.18 1694.09 -782.241 664.553 1026.42 
10105800 14528.9 -8848 1607.27 -644.292 813.777 1037.95 
1286.5 2
10105900 14827.3 -8155 1641.3 -746.803 959.719 1216.05 
10105800 14124 -8436.8 1586.2 -822.986 835.772 1172.95 
1287 2
10105900 14363.6 -7674.5 1585.1 -976.211 1011.58 1405.8 
10105800 13763.6 -7992.4 1557.1 -758.737 935.579 1204.57 
1287.5 2
10105900 13913.1 -7105.73 1587.55 -895.644 1130.76 1442.5 
10105800 13320.1 -7522.18 1580.55 -881.728 934.827 1285.05 
1288 2
10105900 13600.2 -6704 1613.7 -622.05 798.663 1012.33 
10105800 12940.9 -7050.8 1606.8 -753.859 937.141 1202.72 
1288.5 2
10105900 13193 -6315.09 1636 -801.575 765.569 1108.43 
10105800 12690.6 -6663.18 1645.73 -492.645 763.028 908.246 
1289 2
10105900 12792.9 -5876 1653.4 -789.152 866.057 1171.67 
10105800 12276.1 -6174.5 1629.1 -817.626 963.869 1263.94 
1289.5 2
10105900 12419.1 -5416.91 1627.91 -770.74 946.579 1220.68 
10105800 11703.6 -5754.73 1575.55 -1180.34 865.511 1463.66 
1290 2
10105900 11978.5 -4752.09 1592.27 -848.835 1280.96 1536.68 
10105800 11184.7 -5105.82 1528.18 -999.825 1250.31 1600.91 
1290.5 2
10105900 11544.8 -4252.6 1577.3 -883.392 1017.29 1347.32 
10105800 10828.4 -4616.5 1510.4 -725.717 996.575 1232.81 
1291 2
10105900 11167.1 -3774.64 1578.64 -775.583 981.445 1250.91 
10105800 10507 -4131.64 1533.55 -659.959 995.613 1194.48 
1291.5 2
10105900 10885.6 -3311.18 1591.55 -540.22 889.548 1040.74 
10105800 10156 -3689.36 1578.55 -673.704 848.892 1083.74 
1292 2
10105900 10533.1 -2868.6 1627.4 -712.195 894.105 1143.09 
10105800 9860.6 -3238.3 1659.5 -596.768 911.24 1089.26 
1292.5 2
10105900 10281.3 -2352.09 1651.73 -509.772 1045.56 1163.22 
10105800 9620.18 -2737 1625.73 -486.676 1014.78 1125.45 
1293 2
10105900 9899.3 -1866.4 1644.2 -770.106 979.216 1245.76 
10105800 9222.8 -2292.7 1610.8 -801.173 895.766 1201.78 
1293.5 2
10105900 9559 -1337.91 1637.36 -677.888 1052.77 1252.14 
10105800 8798.09 -1774.64 1615.09 -846.034 1032 1334.46 
1294 2
10105900 9183.2 -723.2 1617.2 -771.663 1262.24 1479.43 
10105800 8546.7 -1225.7 1618.6 -516.203 1127.18 1239.76 
1294.5 2
10105900 8911.82 -134 1583.64 -531.08 1153.03 1269.46 
10105800 8231.27 -687.818 1576.18 -617.275 1052.61 1220.25 
1295 2
10105900 8567.25 405 1549.83 -647.685 1013.16 1202.49 
10105800 7977.25 -100.75 1571.58 -477.486 1103.51 1202.39 
1295.5 2
10105900 8473.8 758.533 1528.53 -191.496 724.454 749.335 
10105800 7759.47 436.467 1581.73 -446.277 1100.85 1187.87 
1296 2
10105900 8430.87 888.667 1533.13 -86.5591 262.366 276.276 
10105800 7693.27 758.4 1590.53 -133.468 649.059 662.64 
1296.5 2
10105900 8363.6 993.4 1534 -135.892 211.582 251.463 
10105800 7693.67 805.933 1547 0.808081 96.0269 96.0303 
1297 1
10105800 7512.2 1402.07 1511.6 -366.599 1204.31 1258.87 
1297.5 1
10105800 7493.36 1949.5 1485.93 -38.7713 1126.41 1127.07 
1298 1
10105800 7483.58 2708.08 1484.17 -19.8252 1538.71 1538.84 
1298.5 1
10105800 7399.18 3446.09 1477 -164.205 1435.81 1445.17 
1299 1
10105800 7254.3 3973 1473 -292.691 1064.46 1103.97 
1299.5 1
10105800 6994.55 4435.73 1478.91 -521.595 929.171 1065.56 
1300 1
10105800 6782.82 5043.18 1483.55 -407.952 1170.43 1239.49 
1300.5 1
10105800 6627.3 5620.8 1484.2 -318.033 1181.22 1223.29 
