# Supplementary material for: Intrinsic group behaviour II: On the dependence of triad spatial dynamics on social and personal features; and on the effect of social interaction on small group dynamics
Source: PLoS One. 2019 Dec 3;14(12):e0225704. doi: 10.1371/journal.pone.0225704 (PMC6890182; doi:10.1371/journal.pone.0225704)
Supplement: S1 Data Set — (ZIP) [file pone.0225704.s001.zip › set_2_int/group_traj_dyad_int/traj_2_0217_18.dat]

2 10104700 10104600 0 0 1 0 2 1 0 15 0 30 1527.85 1814.83 1240.87 
1246 1
10104600 46406.8 -23303.1 1776 0 0 0 
1246.5 1
10104600 45756.5 -23104.9 1803.3 -1395.49 425.322 1458.87 
1247 1
10104600 45275.7 -22910.5 1777.64 -1001.61 405.095 1080.43 
1247.5 2
10104700 45415 -23946 1151.6 0 0 0 
10104600 44789.5 -22603.1 1711.73 -944.042 596.823 1116.88 
1248 2
10104700 45132.8 -23901.1 1200.09 -750.484 119.439 759.928 
10104600 44201.8 -22564.7 1678.27 -1136.8 74.2043 1139.22 
1248.5 2
10104700 44828 -23484.7 1209.3 -624.627 853.26 1057.46 
10104600 43704.5 -22570.4 1707.1 -1019.09 -11.6244 1019.16 
1249 2
10104700 44260.1 -23327.3 1199.3 -1161.35 321.881 1205.13 
10104600 43380 -22472.1 1671.8 -663.599 201.022 693.379 
1249.5 2
10104700 43318.2 -22737.7 1372.36 -1857.83 1162.87 2191.75 
10104600 42956.7 -22600.1 1727.36 -834.857 -252.448 872.191 
1250 2
10104700 42616.9 -22363.2 1650.5 -1394.2 744.587 1580.57 
10104600 42637.9 -22606.1 1729.1 -633.851 -11.9465 633.964 
1250.5 2
10104700 42152.5 -22184.6 1713.64 -939.989 361.465 1007.09 
10104600 42400.7 -22816 1695.27 -480.107 -424.899 641.125 
1251 2
10104700 41521.5 -21953.2 1731.1 -1247.13 457.384 1328.35 
10104600 41871.9 -22735.3 1596.4 -1045.11 159.486 1057.21 
1251.5 2
10104700 40846.5 -21563.9 1760.1 -1397.52 806.004 1613.29 
10104600 41399.1 -22557.5 1365 -978.882 368.116 1045.81 
1252 2
10104700 40184.7 -21420.2 1764.55 -1313.04 285.155 1343.65 
10104600 40929.7 -22345.5 1165.27 -931.295 420.545 1021.85 
1252.5 2
10104700 39475.8 -21145.2 1855.82 -1381.89 536.062 1482.22 
10104600 40305.9 -22160.7 1161.09 -1216.02 360.269 1268.27 
1253 2
10104700 38877.1 -20903.1 1880.18 -1209.55 489.073 1304.69 
10104600 39673.1 -21889.2 1170.45 -1278.42 548.577 1391.15 
1253.5 2
10104700 38305.2 -20664 1925.09 -1146.11 479.14 1242.23 
10104600 39139.8 -21592.2 1202.73 -1068.68 595.19 1223.25 
1254 2
10104700 37774.4 -20569.2 1890.18 -1036.75 185.192 1053.16 
10104600 38644.9 -21403.7 1253.09 -966.619 368.075 1034.33 
1254.5 2
10104700 37206.3 -20466 1878.5 -1166.46 211.872 1185.54 
10104600 38097.6 -21223.9 1265.8 -1123.84 369.255 1182.95 
1255 2
10104700 36660.8 -20106.3 1857.73 -1104.21 728.193 1322.71 
10104600 37580.6 -21093.5 1251.09 -1046.49 264.06 1079.29 
1255.5 2
10104700 36038.6 -19823.1 1821.55 -1212.83 552.011 1332.54 
10104600 37044.5 -20825.4 1190.55 -1045.19 522.594 1168.56 
1256 2
10104700 35026.8 -19687.8 1817.2 -2007.61 268.434 2025.48 
10104600 36535.8 -20613.2 1178.8 -1009.24 420.96 1093.51 
1256.5 2
10104700 34638.9 -19534.5 1826.73 -785.204 310.232 844.269 
10104600 36191.6 -20446.8 1146.45 -696.688 336.805 773.829 
1257 2
10104700 34290.4 -19460.5 1827.8 -695.627 147.795 711.154 
10104600 35507.4 -20242.7 1118.7 -1365.74 407.422 1425.22 
1257.5 2
10104700 33887.6 -19269.5 1823.18 -835.609 396.36 924.848 
10104600 34778.8 -19907.5 1086.27 -1511.58 695.53 1663.92 
1258 2
10104700 33443.6 -19157 1820.91 -874.016 221.367 901.614 
10104600 34347.3 -19722.2 1156.36 -849.499 364.71 924.479 
1258.5 2
10104700 32946 -19001.4 1804.8 -991.307 309.96 1038.64 
10104600 33887.3 -19584.1 1156.7 -916.28 275.063 956.676 
1259 2
10104700 32460.2 -18781.6 1824.55 -969.697 438.65 1064.3 
10104600 33341.9 -19449.1 1149 -1088.6 269.479 1121.46 
1259.5 2
10104700 31691.2 -18437 1684.64 -1470.36 658.961 1611.27 
10104600 32729.8 -19391.9 1148.36 -1170.35 109.334 1175.44 
1260 2
10104700 30997.8 -18139.5 1570.6 -1403.61 602.227 1527.35 
10104600 32106.8 -19303.3 1077.9 -1261.17 179.371 1273.86 
1260.5 2
10104700 30488.6 -17893.8 1549 -1056.36 509.713 1172.9 
10104600 31509.7 -19075.1 1046 -1238.74 473.463 1326.14 
1261 2
10104700 29622.8 -17374.1 1610.18 -1711.1 1027.13 1995.71 
10104600 31034.3 -18908.6 1061.45 -939.633 328.962 995.554 
1261.5 2
10104700 28847.1 -17615.7 1766.18 -1551.45 -483.273 1624.98 
10104600 30133.3 -18621.7 1027.64 -1802 573.818 1891.16 
1262 2
10104700 28250.6 -17627.6 1769.45 -1178.76 -23.5358 1179 
10104600 29212.8 -18228.9 982.636 -1819.08 776.321 1977.81 
1262.5 2
10104700 27719.1 -17322.5 1850 -1056.75 606.543 1218.45 
10104600 28626.1 -18034.9 1024.45 -1166.46 385.686 1228.57 
1263 2
10104700 27252.2 -17113.4 1757.91 -922.745 413.403 1011.12 
10104600 28031.8 -18101.5 1117.18 -1174.45 -131.513 1181.79 
1263.5 2
10104700 26495.1 -16916.3 1774.9 -1603.99 417.508 1657.43 
10104600 27494.1 -17996.1 1154.3 -1139.23 223.209 1160.89 
1264 2
10104700 25765.2 -16611.5 1768 -1425.62 595.224 1544.89 
10104600 27016 -17956.5 1124.36 -933.789 77.255 936.979 
1264.5 2
10104700 25076.9 -16299.4 1729.1 -1360.24 616.888 1493.59 
10104600 26398.2 -17740.4 1120.9 -1220.95 427.165 1293.52 
1265 2
10104700 24435.2 -16091.2 1748.36 -1296.4 420.643 1362.94 
10104600 25649.5 -17569.7 1073.18 -1512.62 344.793 1551.42 
1265.5 2
10104700 23781.5 -15873.6 1792.36 -1271.67 423.24 1340.25 
10104600 24926.5 -17229.5 1034.09 -1406.61 662.009 1554.61 
1266 2
10104700 23190.9 -15721.4 1800.9 -1195.64 308.171 1234.71 
10104600 24222.2 -16925.1 1135.1 -1425.62 616.102 1553.05 
1266.5 2
10104700 22629.8 -15690 1770.73 -1124.41 62.9259 1126.17 
10104600 23728 -16827.9 1191.64 -990.381 194.771 1009.35 
1267 2
10104700 22013.6 -15489.5 1750.3 -1229.98 400.2 1293.45 
10104600 23161.7 -16614.3 1217.4 -1130.34 426.365 1208.08 
1267.5 2
10104700 21490.8 -15259.5 1660 -1035.21 455.356 1130.93 
10104600 22499.8 -16335.5 1234.64 -1310.66 552.169 1422.22 
1268 2
10104700 20895.9 -14966.7 1638.9 -1189.84 585.691 1326.18 
10104600 21948.5 -16451.9 1216.1 -1102.64 -232.891 1126.96 
1268.5 2
10104700 20371.2 -14567.4 1695.91 -1086.37 826.783 1365.2 
10104600 21519 -16072.9 1160.27 -889.234 784.66 1185.93 
1269 2
10104700 20026.1 -13979 1700.55 -675.325 1151.4 1334.83 
10104600 21071.6 -15628.1 1081.09 -875.467 870.486 1234.58 
1269.5 2
10104700 19518.2 -13627.2 1790 -1032.3 715.041 1255.76 
10104600 20627.3 -15349.4 998.6 -903.123 566.445 1066.06 
1270 2
10104700 18989.7 -13492.1 1759.45 -1078.52 275.733 1113.2 
10104600 20067.2 -15010.3 947 -1143.1 692.096 1336.29 
1270.5 2
10104700 18579.7 -13208.3 1716.9 -810.331 560.852 985.49 
10104600 19557.3 -14686.1 980.4 -1007.67 640.658 1194.09 
1271 2
10104700 18132.6 -12810.2 1679.2 -899.598 801.006 1204.53 
10104600 19112.5 -14375 1001.2 -894.97 625.956 1092.15 
1271.5 2
10104700 17734.8 -12363.6 1649.5 -792.43 889.641 1191.39 
10104600 18667.8 -13929.4 1030.1 -885.857 887.649 1254.06 
1272 2
10104700 17065.5 -11762.9 1650.27 -1307.32 1173.22 1756.57 
10104600 18078.7 -13680.6 1015.27 -1150.53 485.866 1248.92 
1272.5 2
10104700 16411.2 -11301.7 1730 -1324.4 933.622 1620.4 
10104600 17520.8 -13376.9 1000.1 -1129.41 614.851 1285.92 
1273 2
10104700 15936.5 -10851.3 1755 -974.743 924.846 1343.68 
10104600 16996.9 -12918.7 965.3 -1075.77 940.862 1429.16 
1273.5 2
10104700 15559.9 -10471.3 1747.36 -722.823 729.419 1026.9 
10104600 16651.8 -12426 975.909 -662.345 945.681 1154.56 
1274 2
10104700 15224.5 -10064.5 1744.1 -657.665 797.594 1033.77 
10104600 16311 -11893.8 987.4 -668.271 1043.53 1239.17 
1274.5 2
10104700 14911.2 -9570.7 1746.5 -643.326 1013.96 1200.83 
10104600 15872.7 -11316.5 1099.5 -900 1185.42 1488.36 
1275 2
10104700 14462.3 -9022.55 1781.36 -894.277 1091.94 1411.41 
10104600 15481.5 -10787.2 1133 -779.192 1054.42 1311.08 
1275.5 2
10104700 13997.7 -8379.27 1814.45 -910.873 1261.32 1555.83 
10104600 15102.9 -10024.8 1132.09 -742.424 1494.83 1669.05 
1276 2
10104700 13587.7 -7882.9 1805.1 -847.164 1025.56 1330.21 
10104600 14830 -9217.8 1174 -563.862 1667.39 1760.15 
1276.5 2
10104700 13150.9 -7518.27 1792.18 -900.6 751.809 1173.16 
10104600 14554 -8704.36 1165 -569.072 1058.63 1201.89 
1277 2
10104700 12830.3 -7106.18 1829.36 -633.669 814.409 1031.89 
10104600 14111.8 -7821.55 1168 -873.877 1744.7 1951.32 
1277.5 2
10104700 12366.7 -6630.82 1796.45 -925.24 948.83 1325.27 
10104600 13559.4 -6932.36 1135.73 -1102.7 1774.81 2089.48 
1278 2
10104700 11865.7 -6070.64 1763.91 -1008.05 1127.13 1512.14 
10104600 13151.8 -6396.09 1125.82 -820.011 1079.02 1355.25 
1278.5 2
10104700 11277.8 -5455.09 1713.91 -1185.3 1241.02 1716.12 
10104600 12664.7 -5902.09 1108.64 -982.038 995.968 1398.7 
1279 2
10104700 10716.8 -4914.91 1724.27 -1087.21 1046.86 1509.29 
10104600 12187 -5325.09 1054.18 -925.828 1118.22 1451.75 
1279.5 2
10104700 10254.2 -4395.64 1760.45 -910.702 1022.19 1369.03 
10104600 11764.8 -4835.55 1021.91 -831.067 963.672 1272.53 
1280 2
10104700 9805.82 -3912.18 1749.91 -916.899 988.66 1348.39 
10104600 11397.6 -4480.27 1058.55 -750.883 726.529 1044.83 
1280.5 2
10104700 9357.64 -3460.82 1753.64 -899.963 906.353 1277.27 
10104600 11126.8 -4069 1069.36 -543.812 825.849 988.816 
1281 2
10104700 8902.91 -3005.27 1757.64 -911.277 912.917 1289.9 
10104600 10887.8 -3509.55 1078 -478.958 1121.15 1219.17 
1281.5 2
10104700 8496.36 -2310.09 1739.45 -809.852 1384.82 1604.24 
10104600 10545.7 -3045.36 1083.45 -681.456 924.665 1148.65 
1282 2
10104700 8004.36 -1769.82 1765.82 -970.414 1065.63 1441.27 
10104600 10081.4 -2702.27 1077.82 -915.905 676.708 1138.78 
1282.5 2
10104700 7493.27 -1137.18 1743.27 -984.761 1218.95 1567.04 
10104600 9536.36 -2227 1071.73 -1050.1 915.747 1393.3 
1283 2
10104700 7151.7 -696.1 1761.5 -697.087 900.167 1138.52 
10104600 8943 -1614.9 1094.6 -1210.95 1249.18 1739.78 
1283.5 2
10104700 6806.18 -215.273 1740.55 -713.881 993.445 1223.34 
10104600 8489 -977.545 1073.36 -938.017 1316.85 1616.78 
1284 2
10104700 6464 323.182 1722.82 -672.263 1057.87 1253.4 
10104600 8162.27 -474.364 1023.55 -641.9 988.569 1178.69 
1284.5 2
10104700 6140.2 803.4 1701 -663.525 984.054 1186.86 
10104600 7937.5 -131.8 1043.5 -460.6 701.975 839.596 
1285 2
10104700 5847.64 1297.36 1634.45 -588.659 993.891 1155.14 
10104600 7634.55 394.455 1118.91 -609.566 1058.86 1221.79 
1285.5 2
10104700 5477.64 1711.45 1579.55 -718.447 804.06 1078.28 
10104600 7198.27 937.455 1059.55 -847.132 1054.37 1352.53 
1286 2
10104700 5074.45 2102.09 1511.55 -781.36 757.047 1087.95 
10104600 6820.45 1481.82 1072.09 -732.206 1054.97 1284.17 
1286.5 2
10104700 4621.2 2408 1477.9 -921.249 621.766 1111.44 
10104600 6469.7 1994.6 979.2 -712.916 1042.24 1262.74 
1287 2
10104700 4239.1 2516.3 1520.9 -804.421 228 836.108 
10104600 6142.8 2565.2 903.5 -688.211 1201.26 1384.44 
1287.5 2
10104700 3758.91 2779.64 1678.73 -954.654 523.532 1088.78 
10104600 5729.27 3052.64 841.727 -822.122 969.058 1270.81 
1288 2
10104700 3484.5 3018 1729.5 -545.545 473.884 722.624 
10104600 5408.9 3104.5 858.5 -636.924 103.109 645.216 
1288.5 2
10104700 3283.18 3281.73 1786.45 -396.296 519.148 653.119 
10104600 4690 2955.18 958.364 -1415.16 -293.933 1445.36 
1289 2
10104700 2952.8 3410.8 1725.7 -651.641 254.581 699.605 
10104600 4111.3 3170 1050 -1141.42 423.705 1217.52 
1289.5 2
10104700 2593.82 3649.45 1705.82 -740.169 492.071 888.81 
10104600 3625.73 3309.55 1153.91 -1001.18 287.723 1041.7 
1290 2
10104700 2202.27 4013.73 1759.36 -754.423 701.874 1030.43 
10104600 3152 3436.09 1129.73 -912.769 243.826 944.774 
1290.5 2
10104700 1801.6 4475.9 1751 -816.034 941.289 1245.77 
10104600 2750.5 3755.7 1120.4 -817.719 650.935 1045.17 
1291 2
10104700 1457 4998.82 1812.64 -707.598 1073.75 1285.94 
10104600 2506.45 4236.91 1106.64 -501.12 988.109 1107.92 
1291.5 2
10104700 1193.36 5444.18 1807.45 -506.02 854.825 993.369 
10104600 2153.91 4727.45 1128.09 -676.671 941.546 1159.48 
1292 2
10104700 940.1 5994.7 1763.7 -511.644 1112.16 1224.2 
10104600 1933.6 5299.7 1126.5 -445.069 1156.05 1238.77 
1292.5 2
10104700 571 6307.82 1794.36 -747.166 633.842 979.803 
10104600 1876.55 5919 1078.36 -115.495 1253.64 1258.95 
1293 2
10104700 226.4 6654.8 1807.7 -694.758 699.56 985.938 
10104600 1444.3 6358.9 1134.9 -871.463 886.895 1243.39 
1293.5 2
10104700 -213 6982.09 1810.82 -875.299 651.974 1091.43 
10104600 1167.91 6604.64 1231.64 -550.58 489.515 736.724 
1294 2
10104700 -793.5 7179 1780.4 -1191.99 404.331 1258.7 
10104600 897.1 6845.3 1227.4 -556.076 494.176 743.929 
1294.5 2
10104700 -1053.82 7404.36 1621.36 -509.429 441.025 673.811 
10104600 441.364 7159.36 1146.82 -891.852 614.606 1083.12 
1295 2
10104700 -1247.08 7676 1577.25 -363.28 510.595 626.641 
10104600 114.083 7465 1020.75 -615.189 574.504 841.732 
1295.5 2
10104700 -1333.93 7668.4 1548.4 -177.971 -15.5738 178.651 
10104600 -60.9333 7695.6 1046.87 -358.641 472.541 593.227 
1296 2
10104700 -1275.6 7857.53 1595.53 117.608 381.317 399.042 
10104600 -278.133 7746.73 1013.2 -437.903 103.091 449.875 
1296.5 2
10104700 -1095.8 7809 1545.8 363.232 -98.0471 376.233 
10104600 -288.533 7761.13 942.267 -21.0101 29.0909 35.8846 
1297 2
10104700 -1095.47 7850.07 1601.6 0.673401 82.963 82.9657 
10104600 -289.4 7784.13 999 -1.75084 46.4646 46.4976 
1297.5 2
10104700 -1171.36 7992.93 1581.07 -156.153 293.955 332.856 
10104600 -201.5 7874.21 1032.79 180.864 185.352 258.973 
1298 2
10104700 -1252 8353.75 1598 -163.576 731.889 749.946 
10104600 -84.5 7927.33 1112.92 237.323 107.747 260.636 
1298.5 2
10104700 -1254.91 8737.73 1606.45 -5.65971 747.037 747.059 
10104600 49.2727 7903.18 1053.18 260.258 -46.9874 264.466 
1299 2
10104700 -1168.9 9448.2 1795.3 173.756 1435.3 1445.78 
10104600 125.7 8025.5 1072.2 154.399 247.107 291.378 
1299.5 2
10104700 -1131.64 9835.36 1859.45 74.8266 777.437 781.03 
10104600 81.7273 8316.36 1048.91 -88.2986 584.064 590.7 
1300 2
10104700 -955 10366.2 2009.73 340.34 1022.77 1077.91 
10104600 116.182 8588.82 1016.36 66.3864 524.961 529.142 
1300.5 2
10104700 -837.4 10825.4 2093.4 240.491 939.096 969.401 
10104600 339.8 9019.8 989 457.297 881.353 992.927 
1301 2
10104700 -670.818 11281.5 2068.45 328.564 899.695 957.813 
10104600 569.182 9491.36 975 452.43 930.106 1034.31 
1301.5 1
10104600 850.9 9934.7 1017.6 567.98 893.823 1059.02 
1302 1
10104600 1152.91 10465.6 1175 607.664 1068.28 1229.02 
1302.5 1
10104600 892.3 11044.5 1211.9 -526.483 1169.42 1282.47 
