# Supplementary material for: Intrinsic group behaviour II: On the dependence of triad spatial dynamics on social and personal features; and on the effect of social interaction on small group dynamics
Source: PLoS One. 2019 Dec 3;14(12):e0225704. doi: 10.1371/journal.pone.0225704 (PMC6890182; doi:10.1371/journal.pone.0225704)
Supplement: S1 Data Set — (ZIP) [file pone.0225704.s001.zip › set_2_int/group_traj_dyad_int/traj_2_0217_17.dat]

2 10082100 10083601 1 0 0 0 1 1 0 20 20 20 1568.94 1602.04 1535.85 
1101 1
10082100 -9845 11044 1252.43 0 0 0 
1101.5 1
10082100 -9425.6 10794.6 1268.5 1005.76 -598.082 1170.15 
1102 1
10082100 -8857.5 10131.4 1338.3 1150 -1342.51 1767.72 
1102.5 1
10082100 -8367.6 9489.8 1360.7 983.735 -1288.35 1620.98 
1103 1
10082100 -8071 8886.18 1353.91 583.858 -1188.22 1323.92 
1103.5 1
10082100 -7751 8338 1394.9 620.155 -1062.37 1230.13 
1104 1
10082100 -7385.6 7866.9 1333.7 747.239 -963.395 1219.22 
1104.5 1
10082100 -6883 7882.1 1166.3 1017.41 30.7692 1017.87 
1105 1
10082100 -6122.4 7577.2 1152.7 1571.49 -629.959 1693.05 
1105.5 1
10082100 -5431.82 7068.91 1278 1346.16 -990.82 1671.49 
1106 1
10082100 -4929.27 6824.55 1307.73 970.165 -471.744 1078.78 
1106.5 1
10082100 -4521.6 6618.8 1336.8 818.62 -413.143 916.966 
1107 1
10082100 -4131.5 6501.6 1380.5 814.405 -244.676 850.366 
1107.5 1
10082100 -3670.73 6260.64 1385.45 938.437 -490.761 1059.01 
1108 1
10082100 -3101.64 5987.82 1417.73 1092.31 -523.643 1211.34 
1108.5 1
10082100 -2549.5 5776.8 1492.1 1108.71 -423.731 1186.92 
1109 1
10082100 -2155.5 5559 1541.6 820.833 -453.75 937.9 
1109.5 1
10082100 -1757.27 5112.82 1571.18 776.271 -869.75 1165.79 
1110 1
10082100 -1328 5083 1547.8 855.125 -59.3988 857.185 
1110.5 1
10082100 -820.3 4882.7 1513.9 1034.01 -407.943 1111.57 
1111 1
10082100 -322 4560.91 1591.18 975.147 -629.728 1160.81 
1111.5 1
10082100 170.778 4281.78 1571.44 985.556 -558.263 1132.69 
1112 1
10082100 613.8 3974.3 1488.6 932.678 -647.322 1135.3 
1112.5 1
10082100 1068 3661.3 1506.2 890.588 -613.725 1081.58 
1113 1
10082100 1514.73 3269 1524.09 874.222 -767.71 1163.46 
1113.5 1
10082100 1867.4 2923.1 1546.1 691.515 -678.235 968.605 
1114 1
10082100 2090 2703.5 1498 452.439 -446.341 635.548 
1114.5 1
10082100 2498.6 2445.6 1461 830.488 -524.187 982.08 
1115 1
10082100 2776.23 2162.31 1480.15 531.86 -542.706 759.871 
1115.5 1
10082100 3140.93 1908.33 1396.27 750.417 -522.581 914.449 
1116 1
10082100 3523.07 1555.27 1420.8 771.987 -713.266 1051.05 
1116.5 2
10083601 3662.67 299.067 1416.67 0 0 0 
10082100 3839.87 1146 1395.8 640 -826.801 1045.56 
1117 2
10083601 3904.81 37.5 1519.5 472.941 -510.872 696.178 
10082100 4204.94 661.562 1458.5 713.029 -946.167 1184.75 
1117.5 2
10083601 4015.08 -163.231 1474.23 226.416 -412.178 470.271 
10082100 4499.77 314.615 1453.85 605.404 -712.417 934.908 
1118 2
10083601 4618.83 -642 1576.58 1229.65 -975.09 1569.34 
10082100 5021.75 -106.583 1434.67 1063.1 -857.839 1366.04 
1118.5 2
10083601 5085.55 -1040.09 1578.64 933.424 -796.182 1226.86 
10082100 5476.27 -521.455 1465.64 909.045 -829.742 1230.79 
1119 2
10083601 5538.18 -1579.36 1583 892.774 -1063.65 1388.67 
10082100 5852.55 -979.455 1437.45 742.155 -903.353 1169.12 
1119.5 2
10083601 5872.73 -1992.64 1562.55 642.122 -793.23 1020.56 
10082100 6235.09 -1349.82 1456.45 734.252 -710.871 1021.99 
1120 2
10083601 6204.7 -2299.1 1468.8 654.779 -604.465 891.13 
10082100 6594 -1727.1 1474.8 707.907 -744.146 1027.08 
1120.5 2
10083601 6543.73 -2673.45 1444.91 689.08 -760.883 1026.54 
10082100 7072.64 -2033.64 1467.36 972.838 -623.041 1155.25 
1121 2
10083601 6869.18 -3001.73 1358.82 648.316 -653.93 920.835 
10082100 7461.91 -2396.36 1458.64 775.444 -722.564 1059.91 
1121.5 2
10083601 7252.73 -3415.18 1475.09 777.983 -838.65 1143.94 
10082100 7787.18 -2805.18 1455.09 659.782 -829.246 1059.7 
1122 2
10083601 7680.4 -3807.9 1487.2 874.586 -803.105 1187.38 
10082100 8247 -3150.9 1500 940.323 -706.99 1176.45 
1122.5 2
10083601 8267 -4136.83 1399.17 1136.82 -637.468 1303.35 
10082100 8689.67 -3540.5 1529.17 857.881 -755.039 1142.82 
1123 2
10083601 8777.2 -4497.3 1384.1 1045.49 -738.661 1280.11 
10082100 9029.6 -3828.3 1534.5 696.585 -589.754 912.71 
1123.5 2
10083601 9197.9 -4834.1 1430.3 843.086 -674.95 1079.98 
10082100 9390.8 -4154.3 1505 723.848 -653.307 975.072 
1124 2
10083601 9651.8 -5173.6 1454.9 879.651 -657.946 1098.49 
10082100 9740.3 -4567 1431.1 677.326 -799.806 1048.07 
1124.5 2
10083601 10045.7 -5469.5 1424.8 784.661 -589.442 981.395 
10082100 10123.7 -4913.3 1436.1 763.745 -689.841 1029.17 
1125 2
10083601 10332.5 -5819.7 1412.6 579.394 -707.475 914.449 
10082100 10459.3 -5272.1 1430.8 677.98 -724.848 992.503 
1125.5 2
10083601 10654 -6217.36 1448.18 634.122 -784.346 1008.62 
10082100 10740.5 -5687.09 1400.36 554.545 -818.523 988.686 
1126 2
10083601 10921.1 -6611.9 1381.7 523.725 -773.601 934.209 
10082100 11159.5 -6142.6 1414.4 821.658 -893.155 1213.61 
1126.5 2
10083601 11214.8 -7068.6 1378.2 608.075 -945.549 1124.2 
10082100 11491.9 -6560.8 1410.7 688.199 -865.839 1106.03 
1127 2
10083601 11651.2 -7343.91 1343.91 867.558 -547.334 1025.78 
10082100 11921.8 -6907.73 1457.09 854.708 -689.716 1098.29 
1127.5 2
10083601 12072.3 -7736.9 1395.4 828.973 -773.604 1133.87 
10082100 12369.5 -7297.5 1502.1 881.263 -767.269 1168.47 
1128 2
10083601 12445.4 -8137 1639 783.824 -840.546 1149.3 
10082100 12726.1 -7684.6 1533 749.16 -813.235 1105.71 
1128.5 2
10083601 12729.3 -8409.27 1666.73 570.026 -546.732 789.839 
10082100 13065.1 -7947.91 1518.73 680.705 -528.733 861.927 
1129 2
10083601 12831.8 -8712.7 1574.5 201.825 -597.298 630.475 
10082100 13393.7 -8268.7 1477.5 646.868 -631.478 903.993 
1129.5 2
10083601 13265.4 -9168.73 1640.91 855.155 -899.462 1241.1 
10082100 13746.9 -8644.27 1480.91 696.665 -740.775 1016.9 
1130 2
10083601 13729.5 -9616.73 1564.55 908.201 -876.712 1262.32 
10082100 14077.2 -9006 1501.73 646.326 -707.881 958.558 
1130.5 2
10083601 14166 -9985.2 1509.8 864.446 -729.649 1131.22 
10082100 14447.3 -9304.9 1483.9 732.907 -591.881 942.06 
1131 2
10083601 14624.6 -10306.6 1499.4 947.521 -664.05 1157.05 
10082100 14811.9 -9652.9 1503.3 753.306 -719.008 1041.37 
1131.5 2
10083601 15128.7 -10752.9 1546.9 1037.24 -918.313 1385.34 
10082100 15091 -10083.8 1511.3 574.28 -886.626 1056.36 
1132 2
10083601 15413 -11186.9 1552.82 554.191 -846.022 1011.38 
10082100 15508.5 -10487.8 1551.18 813.929 -787.56 1132.58 
1132.5 2
10083601 15705.6 -11503 1567.7 580.556 -627.165 854.623 
10082100 15835.2 -10873.7 1532.3 648.124 -765.639 1003.13 
1133 2
10083601 16067.6 -11825.8 1568.82 726.981 -648.229 974.013 
10082100 16281.7 -11187.1 1504.09 896.641 -629.299 1095.44 
1133.5 2
10083601 16564.4 -12131.3 1495.7 979.81 -602.528 1150.25 
10082100 16684.3 -11504.3 1492.2 794.029 -625.659 1010.91 
1134 2
10083601 17200.4 -12504.8 1384.1 1314.05 -771.694 1523.89 
10082100 17019.5 -11816.9 1452.3 692.562 -645.868 946.989 
1134.5 2
10083601 17732.1 -12573.8 1340.91 1061.26 -137.761 1070.16 
10082100 17624 -12084.6 1380.09 1206.59 -534.404 1319.64 
1135 2
10083601 18289.3 -12808.2 1421.2 1105.57 -465.043 1199.4 
10082100 18031.5 -12330.4 1389.9 808.532 -487.626 944.194 
1135.5 2
10083601 18814.6 -13331.8 1481.09 1040.27 -1036.87 1468.76 
10082100 18698 -12785.8 1454.82 1319.8 -901.818 1598.48 
1136 2
10083601 19200.8 -13606.7 1596.3 760.165 -541.106 933.084 
10082100 19090.8 -13124.3 1477.4 773.228 -666.303 1020.71 
1136.5 2
10083601 19555.7 -13858.5 1602.8 745.588 -528.992 914.185 
10082100 19524.5 -13322.2 1478.2 911.134 -415.756 1001.51 
1137 2
10083601 19932.1 -14130.1 1591.55 761.925 -549.779 939.567 
10082100 19876.8 -13612.3 1496.55 713.195 -587.192 923.819 
1137.5 2
10083601 20331.2 -14450 1600.18 761.624 -610.514 976.114 
10082100 20300.4 -13901.9 1480.45 808.293 -552.741 979.214 
1138 2
10083601 20713.5 -14627.4 1555.8 769.252 -356.942 848.031 
10082100 20658.7 -14123.4 1449.4 720.999 -445.656 847.613 
1138.5 2
10083601 21114.8 -14914.5 1573.45 820.692 -587.024 1009.02 
10082100 21055.9 -14382.5 1463.91 812.289 -529.95 969.876 
1139 2
10083601 21613.5 -15140.5 1477.73 975.983 -442.448 1071.59 
10082100 21483.8 -14561.3 1477.09 837.395 -349.76 907.504 
1139.5 2
10083601 22100.8 -15449.5 1399.7 996.431 -631.809 1179.85 
10082100 22069.2 -14892.9 1421.3 1197.1 -678.174 1375.85 
1140 2
10083601 22590.3 -15725.2 1429.09 982.877 -553.578 1128.05 
10082100 22599.5 -15147.4 1381.36 1064.77 -510.971 1181.03 
1140.5 2
10083601 23135.9 -15926.6 1547.3 1080.45 -398.848 1151.72 
10082100 23197.3 -15393.2 1411.1 1183.85 -486.805 1280.03 
1141 2
10083601 23630.2 -16060.3 1527.4 1004.67 -271.748 1040.78 
10082100 23630.5 -15494.8 1443.7 880.488 -206.504 904.38 
1141.5 2
10083601 24022.9 -16210.3 1592.27 798.189 -304.823 854.414 
10082100 24069.7 -15694 1464.55 892.738 -404.878 980.259 
1142 2
10083601 24489.5 -16346.3 1599.82 918.397 -267.717 956.621 
10082100 24441.1 -15827.5 1463.27 731.031 -262.706 776.801 
1142.5 2
10083601 24975.1 -16654.1 1539.55 957.863 -607.136 1134.07 
10082100 24909.5 -16077.3 1462.18 923.973 -492.738 1047.15 
1143 2
10083601 25481.9 -16914.8 1496.3 997.656 -513.207 1121.92 
10082100 25387.1 -16325.1 1494.4 940.068 -487.849 1059.11 
1143.5 2
10083601 25992.6 -17115.6 1432.45 1031.79 -405.73 1108.7 
10082100 25881.8 -16557.9 1684.91 999.431 -470.321 1104.57 
1144 2
10083601 26528.3 -17337.6 1528.2 1071.33 -443.927 1159.66 
10082100 26529.3 -16836.1 1546 1294.96 -556.382 1409.43 
1144.5 2
10083601 27048.3 -17590.4 1552.6 1056.91 -513.821 1175.19 
10082100 26905.5 -17084.4 1528.2 764.634 -504.675 916.167 
1145 2
10083601 27444.5 -17874.4 1558.9 795.582 -570.281 978.863 
10082100 27380.9 -17343.8 1537.1 954.618 -520.884 1087.48 
1145.5 2
10083601 27881.4 -18079.1 1530.45 848.279 -397.458 936.776 
10082100 27893.8 -17561.7 1523.91 995.958 -423.16 1082.13 
1146 2
10083601 28335.6 -18300.6 1589.7 871.855 -425.161 969.996 
10082100 28340.8 -17747.9 1510.8 857.931 -357.337 929.373 
1146.5 2
10083601 28853.2 -18452.4 1488.9 1047.77 -307.287 1091.9 
10082100 28835.4 -17875 1455.7 1001.21 -257.287 1033.74 
1147 2
10083601 29253.1 -18595.5 1411.6 834.864 -298.747 886.706 
10082100 29256.2 -18044.3 1405.7 878.497 -353.445 946.932 
1147.5 2
10083601 29700.2 -18764.8 1358.09 892.379 -337.96 954.231 
10082100 29766 -18220.7 1346.82 1017.56 -352.15 1076.78 
1148 2
10083601 30112.2 -19075.1 1320.9 790.822 -595.551 989.99 
10082100 30240.6 -18393.4 1284.4 910.94 -331.426 969.358 
1148.5 2
10083601 30562 -19340 1210.5 916.09 -539.511 1063.15 
10082100 30672 -18647.9 1212.3 878.615 -518.33 1020.11 
1149 2
10083601 31134.2 -19542.4 1220.9 1187.14 -419.917 1259.22 
10082100 31204.9 -18896.2 1158.3 1105.6 -515.145 1219.73 
1149.5 2
10083601 31783.5 -19668.6 1302.2 1317.04 -255.984 1341.68 
10082100 31678.5 -19122.7 1166.8 960.649 -459.432 1064.86 
1150 2
10083601 32345.6 -19828.5 1439.3 1121.96 -319.162 1166.47 
10082100 32042.1 -19283.5 1182.7 725.749 -320.958 793.552 
1150.5 2
10083601 32945.5 -19899.9 1646.2 1176.27 -140 1184.58 
10082100 32494.5 -19363.1 1226.9 887.059 -156.078 900.685 
1151 2
10083601 33345.2 -19960.1 1660.2 791.485 -119.208 800.412 
10082100 32980.5 -19475.4 1249.3 962.376 -222.376 987.734 
1151.5 2
10083601 33849.8 -20120.4 1620.91 1011.26 -321.17 1061.03 
10082100 33671.8 -19609.5 1485.64 1385.41 -268.829 1411.25 
1152 2
10083601 34294.3 -20246.4 1626 887.189 -251.57 922.167 
10082100 34144.6 -19752.9 1534.8 943.676 -286.137 986.103 
1152.5 2
10083601 34728.2 -20366.8 1613.7 887.321 -246.217 920.848 
10082100 34575.3 -19853.2 1542.1 880.777 -205.112 904.345 
1153 2
10083601 35175 -20596.2 1523.82 893.6 -458.764 1004.48 
10082100 35085.1 -19989.7 1543 1019.58 -273.055 1055.51 
1153.5 2
10083601 35744.8 -20787.2 1504.8 1135.06 -380.514 1197.14 
10082100 35489 -20130.9 1518.4 804.6 -281.221 852.33 
1154 2
10083601 36307.5 -20896.7 1480.3 1134.48 -220.766 1155.76 
10082100 36042.1 -20325.9 1539.7 1115.12 -393.145 1182.39 
1154.5 2
10083601 36809.7 -20985.8 1546 1014.55 -180 1030.39 
10082100 36647.7 -20427.8 1579.1 1223.43 -205.859 1240.63 
1155 2
10083601 37275 -21142.5 1597.6 940 -316.566 991.874 
10082100 37114.1 -20562.5 1600.8 942.222 -272.121 980.731 
1155.5 2
10083601 37792.7 -21413.6 1673.8 1035.4 -542.2 1168.77 
10082100 37650.8 -20734.6 1629 1073.4 -344.2 1127.24 
1156 2
10083601 38226.6 -21466 1690.6 852.456 -102.947 858.649 
10082100 38119.4 -20880.8 1656.4 920.629 -287.23 964.395 
1156.5 2
10083601 38674.7 -21564.5 1745.36 878.681 -193.048 899.638 
10082100 38598 -20996.7 1682.36 938.431 -227.308 965.569 
1157 2
10083601 39224 -21666 1721.9 1072.8 -198.331 1090.98 
10082100 39136.4 -21086.1 1669.1 1051.56 -174.556 1065.95 
1157.5 2
10083601 39627.8 -21946.9 1703 819.067 -569.777 997.756 
10082100 39701.2 -21405.1 1661.7 1145.64 -647.059 1315.74 
1158 2
10083601 40031.8 -22210.8 1664.3 817.814 -534.211 976.832 
10082100 40143 -21601.4 1601.4 894.332 -397.368 978.638 
1158.5 2
10083601 40591.3 -22467.5 1574.6 1123.49 -515.462 1236.1 
10082100 40523.9 -21874.5 1555.2 764.859 -548.394 941.141 
1159 2
10083601 41283.9 -22668.8 1517.4 1407.72 -409.146 1465.98 
10082100 41175.9 -22134 1514.7 1325.2 -527.439 1426.31 
1159.5 2
10083601 41693.9 -22919.6 1503.45 802.366 -490.874 940.611 
10082100 41632.2 -22353.5 1515 892.919 -429.461 990.829 
1160 2
10083601 42075.1 -23203.7 1458.3 726.078 -541.074 905.511 
10082100 42115.3 -22636.1 1481.6 920.225 -538.372 1066.14 
1160.5 2
10083601 42479.2 -23417.5 1478.4 816.364 -431.919 923.582 
10082100 42424.1 -22883.2 1470.6 623.838 -499.192 798.979 
1161 2
10083601 42810.7 -23682.7 1492.9 663 -530.4 849.054 
10082100 42940.4 -23086.5 1447.4 1032.6 -406.6 1109.77 
1161.5 2
10083601 43250.9 -23924.9 1501.9 876.892 -482.47 1000.86 
10082100 43466.3 -23257.1 1447.6 1047.61 -339.841 1101.35 
1162 2
10083601 43841.6 -24141.8 1570.3 1225.52 -450 1305.53 
10082100 43978.6 -23302.6 1420 1062.86 -94.3983 1067.05 
1162.5 2
10083601 44609.4 -24442.1 1609.82 1514.33 -592.29 1626.04 
10082100 44415.9 -23684.4 1471.45 862.543 -752.985 1144.97 
1163 2
10083601 45013.8 -24522.3 1632.4 812.121 -161.062 827.938 
10082100 44891.5 -23839.8 1487.2 955.002 -312.121 1004.71 
1163.5 2
10083601 45438.7 -24585.4 1616.27 844.786 -125.375 854.039 
10082100 45316.6 -23813.9 1477.64 845.202 51.473 846.767 
1164 2
10083601 45834.8 -24748.8 1629 779.671 -321.725 843.441 
10082100 45746.5 -23959.2 1517.5 846.188 -286.006 893.215 
1164.5 2
10083601 46220 -24898.7 1649.2 797.516 -310.352 855.774 
10082100 46128.5 -24139 1522.7 790.89 -372.257 874.118 
1165 1
10082100 46510.5 -23983.5 1615 795.833 323.958 859.244 
1165.5 1
10082100 46904.9 -24096 1595 767.333 -218.872 797.938 
1166 1
10082100 47294.4 -24399.8 1565.7 771.269 -601.584 978.141 
1166.5 1
10082100 47507.7 -24689.7 1565.4 448.109 -609.034 756.124 
