# Supplementary material for: Intrinsic group behaviour II: On the dependence of triad spatial dynamics on social and personal features; and on the effect of social interaction on small group dynamics
Source: PLoS One. 2019 Dec 3;14(12):e0225704. doi: 10.1371/journal.pone.0225704 (PMC6890182; doi:10.1371/journal.pone.0225704)
Supplement: S1 Data Set — (ZIP) [file pone.0225704.s001.zip › set_2_int/group_traj_dyad_int/traj_2_0217_16.dat]

2 10073400 10073300 0 0 0 1 2 1 0 20 20 20 1746.88 1803.45 1690.31 
1053 1
10073300 42568.5 -22774.5 1642 0 0 0 
1053.5 1
10073300 41922 -22880.1 1590.82 -2058.92 -336.277 2086.2 
1054 1
10073300 41125.3 -22754.2 1649.45 -1538.08 243.068 1557.17 
1054.5 2
10073400 41455.5 -21633.2 1324.36 0 0 0 
10073300 40530.2 -22425 1684.09 -1166.84 645.455 1333.47 
1055 2
10073400 40983.3 -21418 1442.77 -920.364 419.458 1011.44 
10073300 39845.9 -22116.9 1683.62 -1333.84 600.54 1462.8 
1055.5 2
10073400 40647.7 -21340.7 1526.87 -709.6 163.354 728.16 
10073300 39266.7 -21733.3 1723.73 -1224.64 810.972 1468.82 
1056 2
10073400 39240.4 -20733.4 1865 -2842.96 1226.94 3096.42 
10073300 38777.4 -21497.7 1765.87 -988.418 475.96 1097.04 
1056.5 2
10073400 38780 -20450.9 1857.93 -930.101 570.64 1091.2 
10073300 38199.3 -21310.2 1727.47 -1167.95 378.855 1227.86 
1057 2
10073400 38243.6 -20213.7 1888.53 -1081.45 478.36 1182.53 
10073300 37592 -21031.2 1686.8 -1224.33 562.5 1347.36 
1057.5 2
10073400 37542 -19999.6 1856.33 -1392.06 424.769 1455.43 
10073300 36964.7 -20728.4 1634.67 -1244.71 600.761 1382.1 
1058 2
10073400 36920.7 -19747 1848.36 -1230.24 500.165 1328.03 
10073300 36308.5 -20299.5 1611 -1299.25 849.25 1552.18 
1058.5 2
10073400 36138.5 -19404.7 1768.73 -1589.99 695.676 1735.52 
10073300 35742 -19920.7 1622.64 -1151.52 769.956 1385.21 
1059 2
10073400 35334.6 -19152.6 1797.55 -1633.78 512.38 1712.24 
10073300 34773 -19579.3 1706.45 -1969.51 694.013 2088.21 
1059.5 2
10073400 34795 -18986.8 1749.73 -1090.17 334.986 1140.48 
10073300 34202.9 -19404.1 1706.73 -1151.7 353.903 1204.85 
1060 2
10073400 34097.1 -18724.4 1752.55 -1382 519.712 1476.49 
10073300 33565.8 -19228.9 1700.09 -1261.57 346.895 1308.39 
1060.5 2
10073400 33586.5 -18480.2 1721.09 -1010.98 483.528 1120.66 
10073300 32977.7 -19007.5 1674 -1164.54 438.344 1244.3 
1061 2
10073400 32938.8 -18289.3 1772.55 -1270.05 374.332 1324.07 
10073300 32371.8 -18771.9 1727.45 -1188.06 462.032 1274.74 
1061.5 2
10073400 32263.4 -18034.1 1772.64 -1327.02 501.34 1418.57 
10073300 31586.1 -18408.6 1589.09 -1543.67 713.699 1700.67 
1062 2
10073400 31614.5 -17812.8 1690.4 -1316.15 448.866 1390.59 
10073300 31078.7 -18126.9 1484.8 -1029.19 571.473 1177.21 
1062.5 2
10073400 30850.7 -17461.2 1563.91 -1518.43 699.042 1671.62 
10073300 30173.1 -17738.3 1457.55 -1800.42 772.619 1959.19 
1063 2
10073400 30025.7 -17181.3 1653.1 -1611.38 546.644 1701.58 
10073300 29235.8 -17481.5 1561.2 -1830.65 501.509 1898.1 
1063.5 2
10073400 29345.3 -16984.5 1783.1 -1400 404.938 1457.39 
10073300 28730.4 -17281.4 1665.1 -1039.92 411.728 1118.46 
1064 2
10073400 28801.8 -16818.2 1797.3 -1132.29 346.458 1184.11 
10073300 28173.3 -17150.3 1741.9 -1160.62 273.125 1192.33 
1064.5 2
10073400 28248.5 -16617 1794.64 -1087.12 395.285 1156.76 
10073300 27656.5 -16876.1 1761.09 -1015.23 538.721 1149.31 
1065 2
10073400 27658.7 -16388.3 1791.1 -1181.87 458.317 1267.63 
10073300 27100.4 -16792 1692.5 -1114.52 168.519 1127.19 
1065.5 2
10073400 26952.4 -16110.5 1693.36 -1415.5 556.622 1521.01 
10073300 26459.1 -16490.8 1587.73 -1285.19 603.571 1419.86 
1066 2
10073400 26277.6 -15842.7 1665.3 -1352.23 536.764 1454.87 
10073300 25739.7 -16159.4 1567.7 -1441.67 664.165 1587.3 
1066.5 2
10073400 25528 -15435 1790.36 -1493.23 812.151 1699.8 
10073300 25139.6 -15811.5 1630.82 -1195.35 692.937 1381.67 
1067 2
10073400 25032.3 -15230.7 1822.1 -985.487 406.163 1065.9 
10073300 24522.5 -15505 1596.2 -1226.91 609.434 1369.93 
1067.5 2
10073400 24507.2 -15098.5 1750.9 -1065.11 268.154 1098.35 
10073300 23898.1 -15236.2 1644.2 -1266.53 545.233 1378.91 
1068 2
10073400 23967.2 -14927 1769.4 -1088.71 345.766 1142.3 
10073300 23346 -15020 1601.6 -1113.1 435.887 1195.41 
1068.5 2
10073400 23415.6 -14578.9 1792.45 -1083.62 683.872 1281.37 
10073300 22833.9 -14746.4 1507.91 -1006.07 537.596 1140.7 
1069 2
10073400 22698.9 -14261 1763.1 -1383.66 613.724 1513.66 
10073300 22095.1 -14440.3 1525.4 -1426.27 590.856 1543.81 
1069.5 2
10073400 21986.7 -13970 1705.1 -1447.56 591.463 1563.73 
10073300 21417.5 -14250.9 1565.5 -1377.24 384.959 1430.03 
1070 2
10073400 21416 -13720.6 1737.3 -1159.96 506.911 1265.88 
10073300 20811.5 -14022.1 1652.4 -1231.71 465.041 1316.57 
1070.5 2
10073400 20886.9 -13465.7 1785.4 -1058.2 509.8 1174.6 
10073300 20282.6 -13910.8 1680.9 -1057.8 222.6 1080.97 
1071 2
10073400 20393.3 -13250 1779.3 -995.161 434.879 1086.03 
10073300 19822.8 -13664.3 1757 -927.016 496.976 1051.83 
1071.5 2
10073400 19876.1 -12971.8 1765.64 -1018.13 547.602 1156.05 
10073300 19375.9 -13527.1 1715.18 -879.707 270.097 920.237 
1072 2
10073400 19453.8 -12585.7 1834.5 -821.578 751.203 1113.24 
10073300 18959 -13308.3 1707.5 -811.107 425.663 916.015 
1072.5 2
10073400 19029.3 -12177.9 1811 -855.847 822.177 1186.78 
10073300 18525.1 -13118.8 1722.9 -874.798 382.056 954.589 
1073 2
10073400 18564.5 -11797.7 1771.91 -931.554 761.869 1203.43 
10073300 17986.1 -12718.8 1660.82 -1080.18 801.567 1345.1 
1073.5 2
10073400 17679.4 -11399.5 1780 -1795.24 807.763 1968.6 
10073300 17476.5 -12326.2 1616.9 -1033.65 796.386 1304.86 
1074 2
10073400 17331.5 -11015.3 1770.36 -686.104 757.845 1022.29 
10073300 16719.8 -11813.1 1625.36 -1492.47 1012.05 1803.25 
1074.5 2
10073400 16959.3 -10607.4 1786.2 -725.625 795.074 1076.42 
10073300 16217.5 -11368.1 1682.5 -979.178 867.429 1308.14 
1075 2
10073400 16624 -10073.3 1791.9 -681.504 1085.57 1281.76 
10073300 15794.1 -10858.1 1688.4 -860.569 1036.59 1347.25 
1075.5 2
10073400 16225.1 -9717.3 1813.9 -807.49 720.648 1082.3 
10073300 15428 -10329.6 1650.8 -741.093 1069.84 1301.45 
1076 2
10073400 15841.3 -8970.4 1781.2 -791.34 1540 1731.42 
10073300 15004.1 -9827 1647.5 -874.021 1036.29 1355.66 
1076.5 2
10073400 15548.7 -8536.73 1752.73 -571.431 847.017 1021.75 
10073300 14612.6 -9137.09 1696.09 -764.577 1347.48 1549.28 
1077 2
10073400 15120.3 -8044.3 1739.6 -822.317 945.158 1252.81 
10073300 14246.4 -8747.5 1704.8 -702.949 747.775 1026.31 
1077.5 2
10073400 14704.1 -7606.1 1781.8 -837.425 881.69 1216 
10073300 13785.7 -8336.6 1708.4 -926.962 826.761 1242.09 
1078 2
10073400 14202.3 -7221.9 1797.8 -999.602 765.339 1258.95 
10073300 13401.5 -7919.2 1685.9 -765.339 831.474 1130.09 
1078.5 2
10073400 13782.5 -6835.4 1749.6 -862.012 793.634 1171.72 
10073300 13090.3 -7617.8 1707 -639.014 618.891 889.587 
1079 2
10073400 13384.3 -6495.9 1768.5 -790.079 673.611 1038.26 
10073300 12727.9 -7242.4 1706.8 -719.048 744.841 1035.29 
1079.5 2
10073400 12998.4 -6108.7 1777.7 -785.947 788.595 1113.37 
10073300 12264.7 -6855.2 1689.4 -943.381 788.595 1229.57 
1080 2
10073400 12583.7 -5769.5 1776 -853.292 697.942 1102.38 
10073300 11756.4 -6413.3 1630.7 -1045.88 909.259 1385.87 
1080.5 2
10073400 12012.3 -5321.18 1732.82 -1131.54 887.759 1438.23 
10073300 11274.6 -5896.64 1628.82 -953.987 1023.1 1398.86 
1081 2
10073400 11584.9 -4890.2 1729.9 -870.413 877.763 1236.16 
10073300 10880.2 -5415.1 1618.8 -803.333 980.726 1267.74 
1081.5 2
10073400 11020.9 -4484.55 1729.27 -1121.25 806.47 1381.16 
10073300 10369.9 -5025.18 1586.18 -1014.49 775.185 1276.76 
1082 2
10073400 10596 -4228.4 1722.6 -828.283 499.309 967.141 
10073300 9981.7 -4682.3 1553.4 -756.743 668.386 1009.65 
1082.5 2
10073400 10175.6 -3836.4 1713.7 -849.293 791.919 1161.22 
10073300 9571.8 -4260.3 1645.5 -828.081 852.525 1188.49 
1083 2
10073400 9620.4 -3309.4 1718.7 -1103.78 1047.71 1521.85 
10073300 9184.6 -3846.6 1587.4 -769.781 822.465 1126.5 
1083.5 2
10073400 9156.1 -2939.8 1784 -957.32 762.062 1223.6 
10073300 8734.3 -3485.3 1551 -928.454 744.948 1190.37 
1084 2
10073400 8787.36 -2433.55 1761.27 -718.784 986.851 1220.87 
10073300 8245.82 -2955.55 1629.91 -952.206 1032.66 1404.66 
1084.5 2
10073400 8225.6 -1859.3 1747.8 -1063.95 1087.59 1521.45 
10073300 7784.6 -2330.4 1631.8 -873.519 1183.99 1471.35 
1085 2
10073400 7704 -1212.8 1730.8 -1058.01 1311.36 1684.95 
10073300 7414.5 -1943.5 1627 -750.71 784.787 1086.03 
1085.5 2
10073400 7203.4 -690.3 1732.7 -997.211 1040.84 1441.45 
10073300 6960 -1416.1 1643.4 -905.378 1050.6 1386.89 
1086 2
10073400 6831.6 -131.1 1712.5 -754.158 1134.28 1362.11 
10073300 6250.4 -607.7 1653.7 -1439.35 1639.76 2181.86 
1086.5 2
10073400 6349.5 409 1682.2 -970.02 1086.72 1456.67 
10073300 5768.3 86.9 1583.5 -970.02 1397.59 1701.23 
1087 2
10073400 5865.5 916 1644.3 -966.068 1011.98 1399.06 
10073300 5338 611.2 1567.5 -858.882 1046.51 1353.83 
1087.5 2
10073400 5471.9 1402.2 1616.4 -793.548 980.242 1261.19 
10073300 4949.8 1128.7 1517 -782.661 1043.35 1304.27 
1088 2
10073400 5006.9 1902.8 1544.7 -939.394 1011.31 1380.3 
10073300 4450.2 1739.5 1519.3 -1009.29 1233.94 1594.14 
1088.5 2
10073400 4528.3 2270.8 1493.9 -957.2 736 1207.45 
10073300 3838.6 2268.3 1476 -1223.2 1057.6 1617.01 
1089 2
10073400 3990.6 2605.1 1590.1 -1086.26 675.354 1279.09 
10073300 3337 2703 1550.1 -1013.33 878.182 1340.91 
1089.5 2
10073400 3496.2 3054.3 1710.7 -1008.98 916.735 1363.25 
10073300 2880.7 3165 1651.9 -931.224 942.857 1325.2 
1090 2
10073400 3179.4 3554.5 1765.4 -632.335 998.403 1181.8 
10073300 2524 3635.9 1602 -711.976 939.92 1179.14 
1090.5 2
10073400 2697.8 3808.6 1791.4 -967.068 510.241 1093.42 
10073300 2285.3 4345.8 1642.2 -479.317 1425.5 1503.93 
1091 2
10073400 2415.64 4257.64 1769.27 -545.771 868.542 1025.78 
10073300 1996.27 5078.55 1692.27 -559.047 1417.3 1523.57 
1091.5 2
10073400 2284.5 4838.3 1791.8 -254.634 1127.5 1155.9 
10073300 1757 5660.9 1673 -464.607 1130.79 1222.51 
1092 2
10073400 2009.3 5417.6 1858.2 -543.874 1144.86 1267.48 
10073300 1500 6450.9 1656.3 -507.905 1561.26 1641.8 
1092.5 2
10073400 1661.9 6005.9 1858.1 -704.665 1193.31 1385.83 
10073300 1411.1 7030.9 1659.6 -180.325 1176.47 1190.21 
1093 2
10073400 1674.9 6747.1 1837.3 26.1044 1488.35 1488.58 
10073300 1088.7 7249.4 1652.2 -647.39 438.755 782.061 
1093.5 2
10073400 1369.78 7055.33 1861.44 -641.013 647.549 911.163 
10073300 892.111 7715 1590.89 -413.002 978.151 1061.77 
1094 2
10073400 1246.7 7310.8 1835.4 -253.769 526.735 584.678 
10073300 848.2 8284.6 1560.9 -90.5384 1174.43 1177.92 
1094.5 2
10073400 1171.27 7818.91 1786 -142.316 958.696 969.202 
10073300 941.545 8875.55 1555.91 176.123 1114.99 1128.82 
1095 2
10073400 1198.1 8457.3 1743.4 52.4996 1249.3 1250.4 
10073300 1256 9423.3 1557.4 615.371 1071.93 1236 
1095.5 2
10073400 1240.7 8892.7 1739.9 87.8351 897.732 902.019 
10073300 1598.4 9871.5 1577.2 705.979 924.124 1162.93 
1096 2
10073400 1257.7 9385.4 1739.1 34.1365 989.357 989.946 
10073300 1844.7 10379.6 1573.3 494.578 1020.28 1133.83 
1096.5 2
10073400 1608.7 9907.2 1740.7 703.407 1045.69 1260.26 
10073300 2046.8 10791.2 1570 405.01 824.85 918.918 
1097 1
10073400 1712.4 10362.5 1739.6 202.935 890.998 913.816 
