# Supplementary material for: Intrinsic group behaviour II: On the dependence of triad spatial dynamics on social and personal features; and on the effect of social interaction on small group dynamics
Source: PLoS One. 2019 Dec 3;14(12):e0225704. doi: 10.1371/journal.pone.0225704 (PMC6890182; doi:10.1371/journal.pone.0225704)
Supplement: S1 Data Set — (ZIP) [file pone.0225704.s001.zip › set_2_int/group_traj_dyad_int/traj_2_0217_15.dat]

2 10070200 10072502 0 0 0 1 2 1 0 30 30 30 1707.66 1759.95 1655.37 
1022 1
10070200 45244.1 -21559.9 1599.5 0 0 0 
1022.5 1
10070200 44621.5 -21753.3 1597.55 -1347.77 -418.61 1411.28 
1023 1
10070200 43974.5 -22000.7 1533.6 -1266.06 -484.202 1355.49 
1023.5 1
10070200 43437.6 -22224.4 1594.6 -1104.73 -460.288 1196.79 
1024 1
10070200 42791.8 -22159.7 1631.8 -1309.94 131.237 1316.5 
1024.5 1
10070200 42124.6 -22185.4 1676.5 -1342.45 -51.7103 1343.45 
1025 1
10070200 41598.4 -22205.2 1693.2 -1035.83 -38.9764 1036.56 
1025.5 1
10070200 41046.3 -22164.8 1654.8 -1108.63 81.1245 1111.6 
1026 1
10070200 40493.5 -22129.5 1654.4 -1110.04 70.8835 1112.3 
1026.5 1
10070200 39824.5 -21775 1694.73 -1314.25 696.464 1487.39 
1027 1
10070200 39107.6 -21428.8 1780.3 -1403.02 677.495 1558.04 
1027.5 1
10070200 38471.7 -21526.7 1780.5 -1282.06 -197.379 1297.16 
1028 1
10070200 37892.9 -21427.1 1740.2 -1148.41 197.619 1165.29 
1028.5 1
10070200 37238 -21455.8 1704.8 -1315.06 -57.6305 1316.32 
1029 1
10070200 36629.7 -21172.8 1691.4 -1238.9 576.375 1366.41 
1029.5 1
10070200 36144 -20925.6 1696.6 -977.264 497.384 1096.56 
1030 1
10070200 35723.5 -20797.9 1691.27 -818.182 248.426 855.065 
1030.5 1
10070200 34938.2 -20729.7 1669.6 -1542.74 134.006 1548.55 
1031 1
10070200 34119.4 -20313.7 1690.4 -1677.87 852.459 1882 
1031.5 1
10070200 33577.3 -20109.9 1696.5 -1122.36 421.946 1199.05 
1032 1
10070200 33113.6 -19992.2 1674.2 -931.124 236.345 960.652 
1032.5 1
10070200 32498.4 -19823.9 1688.82 -1235.41 337.934 1280.8 
1033 1
10070200 31857.8 -19594.6 1542 -1236.57 442.611 1313.4 
1033.5 1
10070200 31250.4 -19173.2 1427.6 -1172.62 813.584 1427.22 
1034 1
10070200 30254.3 -19039.7 1364.2 -2066.6 276.971 2085.08 
1034.5 1
10070200 29618.9 -18991.3 1327.7 -1294.09 98.5743 1297.84 
1035 1
10070200 29152.5 -18745.9 1399 -936.637 492.753 1058.35 
1035.5 1
10070200 28306.5 -18405.8 1517.4 -1665.26 669.506 1794.81 
1036 1
10070200 27735.5 -18178.6 1582.9 -1182.19 470.393 1272.34 
1036.5 1
10070200 27049.1 -18219.8 1636.55 -1338.03 -80.3473 1340.44 
1037 1
10070200 26609.4 -17942.1 1641.2 -860.452 543.48 1017.72 
1037.5 1
10070200 25890 -17716.3 1585 -1438.8 451.6 1508.01 
1038 1
10070200 25291.4 -17437.2 1589.9 -1221.63 569.592 1347.9 
1038.5 1
10070200 24648.8 -17171.5 1631.64 -1280.04 529.192 1385.12 
1039 1
10070200 24084 -16800.9 1653.8 -1103.16 723.917 1319.48 
1039.5 1
10070200 23530.2 -16573.2 1683.09 -1123.36 461.903 1214.62 
1040 1
10070200 23021.1 -16354.9 1668.7 -1022.25 438.317 1112.26 
1040.5 1
10070200 22421.9 -16018.8 1625.82 -1191.23 668.155 1365.82 
1041 1
10070200 21974.8 -15794.9 1581.3 -885.365 443.402 990.19 
1041.5 1
10070200 21424.6 -15782 1531.9 -1143.87 26.8191 1144.18 
1042 1
10070200 20826.5 -15454.7 1516.82 -1182.11 646.784 1347.48 
1042.5 1
10070200 20244.1 -15101.8 1522.1 -1174.1 711.547 1372.89 
1043 1
10070200 19738.5 -14728.2 1587.18 -1015.35 750.237 1262.46 
1043.5 1
10070200 19282.4 -14464.8 1582.18 -875.414 505.496 1010.88 
1044 1
10070200 19063.6 -14003.7 1596 -444.642 937.232 1037.36 
1044.5 1
10070200 19012.5 -13532.2 1659 -104.806 966.226 971.893 
1045 1
10070200 18760.3 -13259 1718.73 -500.361 542.027 737.668 
1045.5 2
10072502 17148.5 -12921.9 1313.62 0 0 0 
10070200 18207.3 -12929.4 1710.55 -1086.44 647.616 1264.82 
1046 2
10072502 16608.6 -12592 1373.82 -1255.5 767.151 1471.32 
10070200 17577.6 -12257.2 1703.64 -1261.8 1347.06 1845.72 
1046.5 2
10072502 15855.3 -12215.4 1463.18 -1488.86 744.341 1664.56 
10070200 17101.9 -11670.4 1721 -940.172 1159.72 1492.94 
1047 2
10072502 15407.1 -11813.4 1626.64 -894.574 802.395 1201.71 
10070200 16706.2 -11254 1694.64 -789.875 831.065 1146.55 
1047.5 2
10072502 15041.1 -11448.5 1635.1 -749.981 747.671 1059 
10070200 16073.7 -10865.6 1736.8 -1296.07 795.902 1520.94 
1048 2
10072502 14644.1 -10930.8 1642.27 -811.88 1058.65 1334.13 
10070200 15757.1 -10320.2 1789.91 -647.462 1115.37 1289.68 
1048.5 2
10072502 14260.3 -10345 1646.36 -769.175 1173.98 1403.52 
10070200 15313.9 -9956.91 1790.36 -888.14 728.001 1148.38 
1049 2
10072502 13965.9 -9822.4 1702.6 -593.493 1053.63 1209.28 
10070200 14967.1 -9538.5 1826.5 -699.212 843.567 1095.67 
1049.5 2
10072502 13490.3 -9211.27 1702 -936.274 1203.01 1524.41 
10070200 14336.7 -8951.64 1763 -1240.89 1155.24 1695.41 
1050 2
10072502 13061.7 -8722 1655.36 -840.285 959.358 1275.32 
10070200 13891.8 -8400.36 1721.18 -872.371 1080.93 1389.04 
1050.5 2
10072502 12717.4 -8183.09 1667.09 -672.585 1052.56 1249.1 
10070200 13358.5 -8079.64 1713 -1041.73 626.42 1215.56 
1051 2
10072502 12321.1 -7867.2 1665.8 -807.054 643.362 1032.11 
10070200 12950.9 -7630.5 1744.9 -830.05 914.738 1235.2 
1051.5 2
10072502 11990.5 -7390.55 1645.45 -670.496 966.845 1176.59 
10070200 12572.3 -7254.64 1754.55 -768.007 762.401 1082.17 
1052 2
10072502 11489.8 -6951.8 1622.1 -1017.78 891.759 1353.18 
10070200 12115.3 -6784.3 1784.7 -928.806 955.968 1332.88 
1052.5 2
10072502 10920.9 -6514 1553.91 -1142.35 879.116 1441.46 
10070200 11577.9 -6387.73 1759.64 -1079.1 796.331 1341.12 
1053 2
10072502 10480.2 -6093.8 1571.8 -884.958 843.775 1222.75 
10070200 11042.2 -5810.6 1686.9 -1075.72 1158.89 1581.2 
1053.5 2
10072502 10004 -5679.64 1485.27 -942.97 820.126 1249.72 
10070200 10586.9 -5348.27 1649.27 -901.566 915.5 1284.9 
1054 2
10072502 9641.73 -5288.55 1568 -699.368 755.002 1029.15 
10070200 10229.4 -4902.27 1688 -690.242 861.004 1103.52 
1054.5 2
10072502 9259.45 -4834.27 1559.18 -749.554 890.731 1164.14 
10070200 9853.55 -4482.36 1713.55 -736.898 823.351 1104.96 
1055 2
10072502 8848.08 -4350.15 1526.77 -801.906 943.702 1238.4 
10070200 9354.69 -3929.38 1743.77 -972.423 1077.93 1451.74 
1055.5 2
10072502 8505.73 -4021.73 1509.6 -723.771 694.335 1002.97 
10070200 9039.13 -3687.13 1729.8 -667.144 512.159 841.063 
1056 2
10072502 8168.53 -3621.27 1486.53 -681.212 809.024 1057.62 
10070200 8681.73 -3343.6 1735.8 -722.02 694.007 1001.48 
1056.5 2
10072502 7714.4 -3079.87 1535.8 -917.441 1093.74 1427.57 
10070200 8352 -2842.93 1740.6 -666.128 1011.45 1211.1 
1057 2
10072502 7208.93 -2511.27 1553.73 -1019.09 1146.37 1533.85 
10070200 7905.33 -2324.27 1730.87 -900.538 1045.7 1380.02 
1057.5 2
10072502 6821.83 -2101.17 1573.75 -768.056 813.69 1118.93 
10070200 7452.58 -1831.5 1728.75 -898.313 977.712 1327.74 
1058 2
10072502 6404.91 -1807.09 1620.09 -825.593 582.328 1010.3 
10070200 7040 -1486.64 1715.45 -816.997 682.898 1064.82 
1058.5 2
10072502 5979.27 -1521.73 1656.09 -865.115 580.007 1041.55 
10070200 6610.73 -1021.27 1716.36 -872.506 945.861 1286.83 
1059 2
10072502 5444 -1102.36 1650 -1087.95 852.365 1382.09 
10070200 6176.82 -656.727 1710.36 -881.929 740.946 1151.87 
1059.5 2
10072502 5014.09 -554.818 1616.73 -868.503 1106.15 1406.37 
10070200 5737 -268 1722.91 -888.522 785.308 1185.82 
1060 2
10072502 4662.18 -176.909 1613.27 -696.85 748.335 1022.55 
10070200 5439.73 170.727 1709.64 -588.659 868.767 1049.42 
1060.5 2
10072502 4268.18 134.545 1527.18 -780.198 616.742 994.525 
10070200 4954.91 543.091 1713.18 -960.036 737.354 1210.52 
1061 2
10072502 3711 624.909 1583 -1092.51 961.497 1455.36 
10070200 4531.18 925.273 1745.27 -830.838 749.376 1118.86 
1061.5 2
10072502 3080.45 1129.82 1491 -1238.79 991.963 1587.01 
10070200 3869.18 1333.91 1722.91 -1300.59 802.822 1528.42 
1062 2
10072502 2604.8 1673.1 1594.6 -964.817 1101.99 1464.67 
10070200 3363.9 1707.9 1723.6 -1024.91 758.602 1275.12 
1062.5 2
10072502 2080.27 2037.64 1622.09 -1042.8 724.724 1269.9 
10070200 2733.45 2080.64 1708.82 -1253.37 741.027 1456.04 
1063 2
10072502 1679.4 2445.1 1668.1 -782.955 795.827 1116.4 
10070200 2363.9 2421.1 1716.2 -721.786 664.968 981.406 
1063.5 2
10072502 1402.3 2761.1 1694 -570.165 650.206 864.786 
10070200 1976.2 2722.9 1776.9 -797.737 620.988 1010.94 
1064 2
10072502 1105.6 2939.8 1689.5 -618.125 372.292 721.581 
10070200 1688.7 3039 1779.9 -598.958 658.542 890.184 
1064.5 2
10072502 666.636 3342.82 1694.55 -862.404 791.784 1170.75 
10070200 1502 3348.82 1753.36 -366.798 608.68 710.656 
1065 2
10072502 189.7 3607.1 1644.6 -955.784 529.623 1092.71 
10070200 1146.5 3640.5 1754.9 -712.425 584.533 921.535 
1065.5 2
10072502 -337.455 3985.82 1654.73 -1056.42 758.954 1300.78 
10070200 854.545 3987.18 1751.91 -585.079 694.753 908.295 
1066 2
10072502 -866.8 4452.7 1742 -1060.81 935.635 1414.47 
10070200 353.5 4283.2 1747 -1004.1 593.223 1166.25 
1066.5 2
10072502 -1270.55 4681.36 1709.36 -804.274 455.505 924.306 
10070200 -170.182 4685.55 1774 -1043.19 801.485 1315.53 
1067 2
10072502 -1777.3 5001 1676.9 -1007.46 635.46 1191.13 
10070200 -771.6 5001 1739.7 -1195.66 627.146 1350.16 
1067.5 2
10072502 -2229.7 5293.9 1694.5 -917.647 594.118 1093.18 
10070200 -1107.4 5254.6 1785.2 -681.136 514.402 853.554 
1068 2
10072502 -2681.8 5439.7 1608.5 -911.492 293.952 957.719 
10070200 -1553.6 5464.9 1809.9 -899.597 423.992 994.507 
1068.5 2
10072502 -3185.55 5236.45 1600.82 -989.677 -399.303 1067.19 
10070200 -2100.64 5586.27 1814.09 -1074.73 238.453 1100.86 
1069 2
10072502 -3807 5188.3 1556.2 -1199.72 -92.9624 1203.32 
10070200 -2593.3 5621 1759.1 -951.088 67.0411 953.448 
1069.5 2
10072502 -4361.4 5244.5 1503 -1126.83 114.228 1132.6 
10070200 -3165.4 5553.3 1723.6 -1162.8 -137.602 1170.92 
1070 2
10072502 -5105.7 5180.8 1145 -1512.8 -129.472 1518.34 
10070200 -3669.9 5745.2 1696.2 -1025.41 390.041 1097.08 
1070.5 2
10072502 -5897.4 5296.7 1172.5 -1583.4 231.8 1600.28 
10070200 -4139.3 5715.8 1648.2 -938.8 -58.8 940.64 
1071 2
10072502 -6552.5 5086.4 1395 -1320.77 -423.992 1387.15 
10070200 -4672.2 5801.4 1518.7 -1074.4 172.581 1088.17 
1071.5 2
10072502 -6882.55 5053.64 1367 -649.696 -64.4953 652.889 
10070200 -5547.18 5960.73 1244.45 -1722.41 313.636 1750.73 
1072 2
10072502 -7038.7 4939.3 1433.2 -303.803 -222.444 376.534 
10070200 -6309 5745.4 1397.3 -1482.14 -418.925 1540.2 
1072.5 2
10072502 -7583.7 4938.8 1414.1 -1098.79 -1.00806 1098.79 
10070200 -6668.3 5455.3 1488 -724.395 -584.879 931.038 
1073 2
10072502 -7593.18 5208.36 1496.73 -19.0016 540.208 540.542 
10070200 -6873.27 5166.91 1326.91 -410.767 -577.938 709.043 
1073.5 2
10072502 -7743.3 5440.1 1503.7 -304.499 470.053 560.063 
10070200 -7271.6 5044.6 1242 -807.966 -248.091 845.197 
1074 2
10072502 -8271.45 5451.27 1469.18 -1041.72 22.0369 1041.96 
10070200 -7533.45 4891.09 1244.18 -516.478 -302.779 598.686 
1074.5 2
10072502 -8935.9 5594.4 1540.3 -1295.22 279.001 1324.92 
10070200 -7758.8 4783.9 1247 -439.27 -208.949 486.434 
1075 1
10072502 -9490.8 5705.5 1473.8 -1127.85 225.813 1150.23 
1075.5 1
10072502 -9815.1 5965.2 1434.2 -656.478 525.709 841.031 
1076 1
10072502 -10356.4 6258.2 1495.5 -1116.08 604.124 1269.1 
1076.5 1
10072502 -10815.5 6619 1486.18 -896.591 704.688 1140.38 
1077 1
10072502 -11252.1 6843.2 1414 -838.091 430.326 942.113 
1077.5 1
10072502 -11650.9 7035.2 1391 -802.414 386.318 890.568 
1078 1
10072502 -12151.1 7220.1 1370.8 -996.414 368.327 1062.31 
1078.5 1
10072502 -12787.7 7375.6 1478.5 -1307.19 319.302 1345.62 
1079 1
10072502 -13265.4 7224.5 1480.3 -947.817 -299.802 994.102 
1079.5 1
10072502 -13596.5 7097.7 1410.3 -674.338 -258.248 722.097 
1080 1
10072502 -13949.3 7228.7 1458.9 -725.926 269.547 774.354 
1080.5 1
10072502 -14468.6 7333.45 1487.36 -1028.39 207.435 1049.1 
1081 1
10072502 -14844.2 7457.1 1426.8 -764.895 251.824 805.283 
1081.5 1
10072502 -15161.7 7729.45 1461.09 -631.267 541.46 831.671 
1082 1
10072502 -15535.2 7931.8 1339.9 -728.017 394.436 828.003 
1082.5 1
10072502 -15790.4 8165.1 1397.9 -515.556 471.313 698.522 
1083 1
10072502 -16156.5 8486.2 1367.5 -727.833 638.37 968.12 
1083.5 1
10072502 -16305.9 8780.3 1243.7 -308.041 606.392 680.147 
1084 1
10072502 -16354.2 9276.18 1413.09 -94.1166 966.631 971.202 
1084.5 1
10072502 -16488.5 9721.6 1353 -254.39 843.595 881.117 
1085 1
10072502 -16496.8 10169.7 1510.4 -16.8357 908.925 909.081 
1085.5 1
10072502 -16585.6 10607.3 1446.5 -176.892 871.713 889.48 
1086 1
10072502 -16720.4 10940.2 1284 -273.428 675.254 728.512 
1086.5 1
10072502 -16694.4 11454.8 1335 52.3139 1035.41 1036.73 
1087 1
10072502 -16592.2 11905.7 1368 203.992 900 922.829 
1087.5 1
10072502 -16471.3 12338.5 1268 243.75 872.581 905.986 
1088 1
10072502 -16486.1 12796.9 1147.7 -29.899 926.061 926.543 
1088.5 1
10072502 -16460.2 13238.7 1167.2 51.8 883.6 885.117 
1089 1
10072502 -16402.9 13648.7 1378.3 115.758 828.283 836.333 
1089.5 1
10072502 -16457.6 14103.2 1441.5 -111.633 927.551 934.244 
1090 1
10072502 -16532.3 14458.9 1466.4 -149.102 709.98 725.467 
1090.5 1
10072502 -16593.2 14935.7 1603.9 -122.289 957.43 965.208 
1091 1
10072502 -16594.5 15444.6 1715.82 -2.42659 984.403 984.406 
1091.5 1
10072502 -16629.6 15960.3 1566.4 -68.2436 1001.29 1003.61 
1092 1
10072502 -16559.1 16621.6 1672.1 139.328 1306.92 1314.32 
1092.5 1
10072502 -16348.3 17240.9 1700.6 427.586 1256.19 1326.96 
1093 1
10072502 -16510 17887 1671.2 -324.699 1297.39 1337.4 
1093.5 1
10072502 -16652.8 18446.9 1602.78 -299.953 1176.24 1213.88 
1094 1
10072502 -16619 19078.5 1625 69.6449 1302.29 1304.15 
1094.5 1
10072502 -16451.6 19722.4 1668.36 315.78 1214.84 1255.21 
1095 1
10072502 -16417.1 20350.8 1651.5 67.5858 1229.82 1231.67 
1095.5 1
10072502 -16396.9 20939.2 1569.6 41.6495 1213.2 1213.91 
1096 1
10072502 -16694.9 21475.8 1478.2 -598.394 1077.51 1232.52 
1096.5 1
10072502 -17187.3 21901.9 1360.5 -986.774 853.908 1304.94 
1097 1
10072502 -16807.4 22527.7 1399 743.444 1224.66 1432.65 
1097.5 1
10072502 -16715.9 23219.3 1454.5 181.909 1374.95 1386.93 
