# Supplementary material for: Intrinsic group behaviour II: On the dependence of triad spatial dynamics on social and personal features; and on the effect of social interaction on small group dynamics
Source: PLoS One. 2019 Dec 3;14(12):e0225704. doi: 10.1371/journal.pone.0225704 (PMC6890182; doi:10.1371/journal.pone.0225704)
Supplement: S1 Data Set — (ZIP) [file pone.0225704.s001.zip › set_2_int/group_traj_dyad_int/traj_2_0217_14.dat]

2 10045701 10050400 0 0 0 1 0 1 0 20 20 20 1681.78 1728.34 1635.23 
897.5 1
10045701 42618 -18113.4 1365 0 0 0 
898 1
10045701 42173 -18150.8 1616.78 -1271.43 -106.794 1275.91 
898.5 1
10045701 41652 -18194.1 1620.45 -1039.92 -86.4534 1043.51 
899 1
10045701 41154.5 -18334.8 1596.9 -949.427 -268.529 986.671 
899.5 1
10045701 40707.2 -18581.8 1561.11 -945.619 -522.152 1080.2 
900 1
10045701 40185.2 -18604.5 1539.2 -1074.12 -46.7535 1075.14 
900.5 1
10045701 39620.6 -18465 1522.1 -1107.06 273.529 1140.35 
901 1
10045701 39023.7 -18584.6 1508.9 -1191.42 -238.723 1215.1 
901.5 1
10045701 38391.9 -18406.5 1507.2 -1251.09 352.673 1299.85 
902 1
10045701 37814.4 -18219.4 1531.8 -1161.97 376.459 1221.43 
902.5 1
10045701 37348.7 -18202.5 1537.5 -929.541 33.7325 930.153 
903 1
10045701 36677.1 -18137.9 1580.7 -1351.31 129.98 1357.54 
903.5 1
10045701 35816.7 -17890.8 1641.1 -1680.47 482.617 1748.4 
904 1
10045701 35297.6 -17711.1 1611.67 -1066.01 368.971 1128.05 
904.5 2
10050400 34346.2 -18482.5 1537.5 0 0 0 
10045701 34772.7 -17569.7 1635.6 -1031.15 277.821 1067.92 
905 2
10050400 34055.4 -18331.2 1704.78 -840.478 437.219 947.399 
10045701 34192.1 -17543.4 1620.11 -1154.25 52.1979 1155.43 
905.5 2
10050400 33582.4 -18021.7 1671.8 -947.985 620.285 1132.89 
10045701 33686.9 -17358.4 1572.4 -1012.45 370.831 1078.22 
906 2
10050400 33013.8 -17911 1646 -1125.98 219.208 1147.12 
10045701 33110.8 -17252.8 1512.11 -1140.84 209.153 1159.85 
906.5 2
10050400 32451.7 -17966.1 1642.67 -1144.83 -112.243 1150.32 
10045701 32504.6 -17189.8 1493 -1234.67 128.31 1241.32 
907 2
10050400 31808.8 -17705.5 1630 -1267.98 514.026 1368.21 
10045701 31906 -17050.3 1425 -1180.58 275.104 1212.21 
907.5 2
10050400 31036.1 -17394.8 1605.78 -1509.16 606.879 1626.61 
10045701 31345 -16825.7 1437.44 -1095.7 438.737 1180.28 
908 2
10050400 30356.1 -17201.4 1621.78 -1343.87 382.082 1397.13 
10045701 30748.4 -16635.3 1524.56 -1178.96 376.153 1237.52 
908.5 2
10050400 29936.3 -17107.9 1666.33 -863.74 192.501 884.932 
10045701 30276.4 -16401.3 1614.22 -971.193 481.481 1083.99 
909 2
10050400 29488.4 -17054.2 1731 -938.97 112.509 945.687 
10045701 29776.7 -16263.1 1650.22 -1047.75 289.774 1087.08 
909.5 2
10050400 28910.2 -16836.4 1736.3 -1133.81 427.102 1211.59 
10045701 29173 -16079.5 1634 -1183.66 360.022 1237.2 
910 2
10050400 28399.9 -16668 1735.88 -1026.81 338.833 1081.27 
10045701 28686.6 -15976.6 1662.62 -978.622 206.992 1000.27 
910.5 2
10050400 27877.3 -16478.5 1767.7 -1064.31 385.947 1132.12 
10045701 28206.2 -15760.3 1624 -978.462 440.58 1073.08 
911 2
10050400 27360 -16327.9 1787.5 -985.333 286.857 1026.24 
10045701 27643.7 -15575.2 1597 -1071.43 352.571 1127.95 
911.5 2
10050400 26766.3 -16168.2 1729.33 -1175.58 316.194 1217.36 
10045701 27075.3 -15318.7 1621.56 -1125.48 507.987 1234.81 
912 2
10050400 26259.2 -15939.6 1703.22 -1056.48 476.389 1158.92 
10045701 26527.4 -15102.8 1615 -1141.44 449.769 1226.85 
912.5 2
10050400 25727.3 -15645.4 1729.33 -1081.07 597.787 1235.34 
10045701 26027.8 -14848 1660.56 -1015.58 517.841 1139.99 
913 2
10050400 25168.6 -15414.5 1741.1 -1108.6 458.223 1199.57 
10045701 25508.9 -14588.6 1648.1 -1029.52 514.683 1151 
913.5 2
10050400 24550.4 -15261 1730.8 -1202.72 298.638 1239.25 
10045701 25033.9 -14363.1 1612.5 -924.125 438.716 1022.97 
914 2
10050400 24085.1 -15058 1703.44 -955.419 416.838 1042.39 
10045701 24559 -14093.7 1578.78 -975.154 553.251 1121.17 
914.5 2
10050400 23562.4 -14793.4 1674.9 -1055.98 534.545 1183.57 
10045701 23995.1 -13901.3 1571.6 -1139.19 388.62 1203.65 
915 2
10050400 23013.7 -14479.8 1634.56 -1075.95 614.946 1239.28 
10045701 23410.7 -13717.1 1547.11 -1145.95 361.155 1201.51 
915.5 2
10050400 22332.5 -14195.9 1667.3 -1373.32 572.334 1487.81 
10045701 22748.5 -13459.6 1656.6 -1335.01 519.176 1432.41 
916 2
10050400 21859.3 -13963.6 1683 -946.333 464.689 1054.27 
10045701 22198.1 -13216.2 1651 -1100.78 486.756 1203.6 
916.5 2
10050400 21339.1 -13724.7 1696.1 -1046.75 480.595 1151.8 
10045701 21722 -12969 1639.9 -957.97 497.429 1079.42 
917 2
10050400 20839.5 -13424.5 1692.8 -960.769 577.308 1120.88 
10045701 21276.4 -12722.9 1629.8 -856.923 473.269 978.928 
917.5 2
10050400 20364.9 -13159.3 1679.44 -951.124 531.396 1089.5 
10045701 20812.8 -12355.2 1611.33 -929.103 736.829 1185.81 
918 2
10050400 19980.8 -12786.7 1691.7 -771.263 748.26 1074.59 
10045701 20366.6 -12016.4 1622.1 -895.939 680.366 1124.99 
918.5 2
10050400 19574.6 -12524.6 1710.7 -802.767 517.984 955.375 
10045701 19972 -11753.9 1620.5 -779.842 518.775 936.633 
919 2
10050400 19138.1 -12192.6 1732.67 -864.334 657.514 1086 
10045701 19575 -11514.4 1632.11 -786.139 474.169 918.069 
919.5 2
10050400 18729.6 -11985.8 1741.7 -823.611 416.846 923.09 
10045701 19196.2 -11208.8 1643 -763.71 616.219 981.314 
920 2
10050400 18174.6 -11772.2 1703.11 -1153.94 444.029 1236.42 
10045701 18772.3 -10878.9 1614.78 -881.22 685.886 1116.69 
920.5 2
10050400 17445.5 -11277 1709.2 -1484.84 1008.6 1795 
10045701 18227.8 -10515 1605.5 -1109.03 741.118 1333.87 
921 2
10050400 17029 -10856.8 1693.44 -833 840.444 1183.32 
10045701 17706 -10154.8 1613.78 -1043.6 720.444 1268.13 
921.5 2
10050400 16588.6 -10363 1705.1 -870.356 975.845 1307.59 
10045701 17315.7 -9802.7 1642.1 -771.344 695.806 1038.81 
922 2
10050400 16145.8 -9987.78 1763.33 -873.417 740.083 1144.81 
10045701 16869.8 -9367.11 1675.89 -879.531 859.15 1229.52 
922.5 2
10050400 15758.7 -9616.2 1785.5 -763.467 732.895 1058.31 
10045701 16450.2 -8874.3 1688.3 -827.57 972.014 1276.59 
923 2
10050400 15514.9 -9133.89 1775 -506.884 1002.73 1123.56 
10045701 16137.2 -8463.78 1703.22 -650.681 853.477 1073.22 
923.5 2
10050400 15079.2 -8714.7 1744 -889.161 855.488 1233.88 
10045701 15729.2 -8073.2 1644.6 -832.698 797.098 1152.71 
924 2
10050400 14553 -8180.9 1706.1 -1027.73 1042.58 1463.97 
10045701 15334.3 -7613.3 1603.7 -771.289 898.242 1183.95 
924.5 2
10050400 14134.2 -7623.6 1686.3 -800.765 1065.58 1332.93 
10045701 14845.8 -7084.3 1587 -934.034 1011.47 1376.77 
925 2
10050400 13772.9 -7198.33 1692 -735.868 866.124 1136.52 
10045701 14338.3 -6616.89 1577.22 -1033.54 951.957 1405.14 
925.5 2
10050400 13418.1 -6839.8 1700.6 -718.196 725.776 1021.06 
10045701 13980 -6279.1 1588.3 -725.371 683.783 996.856 
926 2
10050400 13072 -6453.33 1716 -696.378 777.599 1043.84 
10045701 13597.2 -5924.67 1598.44 -770.177 713.146 1049.64 
926.5 2
10050400 12696.1 -6140.5 1731.6 -738.507 614.604 960.797 
10045701 13222.2 -5555.7 1591 -736.782 724.885 1033.59 
927 2
10050400 12283.2 -5731.6 1720.4 -819.246 811.31 1152.99 
10045701 12844.5 -5163.2 1582.9 -749.405 778.77 1080.78 
927.5 2
10050400 11847.7 -5211.5 1684.5 -867.53 1036.06 1351.3 
10045701 12442.3 -4677.7 1564.2 -801.195 967.131 1255.89 
928 2
10050400 11468.9 -4709.9 1668.8 -757.6 1003.2 1257.13 
10045701 12040.2 -4165.5 1568.6 -804.2 1024.4 1302.36 
928.5 2
10050400 11039.8 -4354.9 1659.6 -851.389 704.365 1104.99 
10045701 11591.7 -3818.7 1572.9 -889.881 688.095 1124.88 
929 2
10050400 10678.3 -3962.11 1642.44 -751.49 816.609 1109.77 
10045701 11352.8 -3434.56 1550.44 -496.72 798.637 940.506 
929.5 2
10050400 10360.5 -3588.7 1680.8 -647.318 760.511 998.699 
10045701 11063.4 -3105.1 1583.3 -589.364 670.989 893.071 
930 2
10050400 9995.6 -3286.4 1743 -721.146 597.431 936.47 
10045701 10796.8 -2616.2 1615.1 -526.877 966.206 1100.52 
930.5 2
10050400 9782.1 -2957.6 1739 -427 657.6 784.071 
10045701 10513.1 -2229.7 1622.8 -567.4 773 958.891 
931 2
10050400 9503.7 -2551.5 1726.7 -554.582 808.964 980.808 
10045701 10172.1 -1889 1632.9 -679.283 678.685 960.229 
931.5 2
10050400 9271.6 -2134.5 1718.1 -467.944 840.726 962.18 
10045701 9778.2 -1559.7 1624.7 -794.153 663.911 1035.11 
932 2
10050400 9053.5 -1828.9 1719.6 -429.331 601.575 739.065 
10045701 9425.7 -1122.4 1621.9 -693.898 860.827 1105.67 
932.5 2
10050400 8822.33 -1438.44 1710.44 -473.702 800.114 929.826 
10045701 9013 -776.111 1615.67 -845.697 709.608 1103.97 
933 2
10050400 8663.6 -1046.1 1671.3 -314.947 778.461 839.758 
10045701 8888.5 -519.3 1612.4 -247.024 509.546 566.266 
933.5 2
10050400 8441.4 -622.3 1668.5 -442.629 844.223 953.223 
10045701 8758.3 -60.1 1586.4 -259.363 914.741 950.8 
934 2
10050400 8214.4 -114.3 1637.7 -456.74 1022.13 1119.54 
10045701 8593.6 527.6 1543 -331.388 1182.49 1228.05 
934.5 2
10050400 7974.73 423 1636.27 -473.662 1061.86 1162.71 
10045701 8577.73 1018.55 1491.73 -31.369 970.248 970.755 
935 2
10050400 7753.73 960.2 1625.93 -439.352 1067.99 1154.83 
10045701 8365.33 1616.8 1460.2 -422.254 1189.37 1262.1 
935.5 2
10050400 7763.33 1532.2 1573 19.3548 1153.23 1153.39 
10045701 8329.2 2217 1412.53 -72.8495 1210.08 1212.27 
936 2
10050400 7739.73 1910.33 1496.27 -47.6768 763.906 765.392 
10045701 8330.8 2675.07 1406.87 3.23232 925.387 925.393 
936.5 2
10050400 7734.62 2242.5 1451.81 -9.97721 648.763 648.84 
10045701 8311.69 2950.25 1409 -37.3291 537.467 538.762 
937 2
10050400 7573.4 2767.53 1449.93 -315.509 1027.46 1074.81 
10045701 7998.53 3185.53 1409 -612.826 460.437 766.523 
937.5 2
10050400 7224.23 3365.46 1450.77 -719.937 1232.84 1427.66 
10045701 7638.23 3671.92 1409 -742.892 1002.87 1248.05 
938 2
10050400 6733.09 4140.91 1506.82 -996.227 1572.92 1861.86 
10045701 7183 4399.73 1417.18 -923.389 1476.28 1741.28 
938.5 2
10050400 6490.25 4550.33 1524.83 -470.622 793.458 922.529 
10045701 6646.08 5113.58 1441.75 -1040.54 1383.44 1731.08 
939 1
10045701 6543.27 5518.82 1465 -199.632 786.864 811.793 
939.5 1
10045701 6456.73 5933.36 1494.91 -175.549 840.863 858.992 
940 1
10045701 6281.2 6375.5 1508 -360.426 907.878 976.805 
