# Supplementary material for: Intrinsic group behaviour II: On the dependence of triad spatial dynamics on social and personal features; and on the effect of social interaction on small group dynamics
Source: PLoS One. 2019 Dec 3;14(12):e0225704. doi: 10.1371/journal.pone.0225704 (PMC6890182; doi:10.1371/journal.pone.0225704)
Supplement: S1 Data Set — (ZIP) [file pone.0225704.s001.zip › set_2_int/group_traj_dyad_int/traj_2_0217_13.dat]

2 10050101 10050100 0 0 0 1 0 1 0 20 20 20 1629.57 1677.49 1581.64 
901 2
10050101 36914 -18341 1539.5 0 0 0 
10050100 37295.8 -17367.7 1338 0 0 0 
901.5 2
10050101 36595.6 -18269.4 1622.7 -1061.33 238.667 1087.84 
10050100 36803.8 -17324.9 1396 -1223.96 106.385 1228.58 
902 2
10050101 35964.9 -18139.8 1626.4 -1269.01 260.765 1295.53 
10050100 36131.8 -17371.1 1505.5 -1352.11 -92.9577 1355.3 
902.5 2
10050101 35466.2 -17997.1 1637.9 -995.409 284.83 1035.36 
10050100 35671.4 -17214.7 1518.6 -918.962 312.176 970.538 
903 2
10050101 34928.2 -17855.6 1637.5 -1082.49 284.708 1119.31 
10050100 35201.2 -17172.8 1537.8 -946.076 84.3058 949.825 
903.5 2
10050101 34218.3 -17791 1603.2 -1386.52 126.172 1392.25 
10050100 34600.5 -17242.7 1532.4 -1173.24 -136.523 1181.16 
904 2
10050101 33717.4 -17669.9 1625.78 -1028.45 248.688 1058.09 
10050100 33911.1 -17108 1508.33 -1415.58 276.591 1442.35 
904.5 2
10050101 33163 -17678.2 1653.5 -1089.28 -16.3283 1089.4 
10050100 33141.3 -17193.4 1534.5 -1512.4 -167.78 1521.68 
905 2
10050101 32290.6 -17488.7 1611.44 -1734.48 376.806 1774.94 
10050100 32272.8 -17664.4 1607 -1726.68 -936.47 1964.28 
905.5 2
10050101 31965.3 -16660.1 1564.3 -651.815 1660.45 1783.81 
10050100 31557.4 -17705.8 1648 -1433.62 -82.8769 1436.02 
906 2
10050101 31367.4 -16466.7 1469 -1183.87 383.036 1244.3 
10050100 31117.8 -17223.6 1610.33 -870.539 954.939 1292.19 
906.5 2
10050101 30856.6 -16277.6 1461 -1040.51 385.155 1109.5 
10050100 30527.9 -16977.1 1548.56 -1201.4 501.924 1302.04 
907 2
10050101 30303.9 -16169.3 1591.4 -1090.05 213.522 1110.77 
10050100 30068.2 -16828.9 1592 -906.684 292.33 952.645 
907.5 2
10050101 29775.7 -15982.9 1640.44 -1031.71 364.084 1094.06 
10050100 29541.6 -16598.6 1700.11 -1028.6 449.891 1122.69 
908 2
10050101 29327.7 -15895.6 1676.22 -885.375 172.596 902.042 
10050100 29040.7 -16486.8 1735 -989.899 220.905 1014.25 
908.5 2
10050101 28831.4 -15731.7 1702.22 -1021.03 337.22 1075.28 
10050100 28533.2 -16309.4 1766.33 -1044.12 364.883 1106.05 
909 2
10050101 28346 -15655.2 1604.22 -1017.7 160.261 1030.24 
10050100 27994.8 -16264.4 1721.44 -1128.81 94.3396 1132.75 
909.5 2
10050101 27794.6 -15445.2 1504.5 -1081.18 411.808 1156.95 
10050100 27494.7 -16048.2 1622.9 -980.545 424.009 1068.29 
910 2
10050101 27206.5 -15196.8 1441 -1183.3 499.899 1284.56 
10050100 26909.8 -15853.4 1555.75 -1176.96 392.002 1240.53 
910.5 2
10050101 26674.7 -14909.4 1428.8 -1083.1 585.234 1231.1 
10050100 26425.2 -15630.1 1553.4 -986.864 454.735 1086.59 
911 2
10050101 25993.6 -14743 1496.5 -1297.33 316.952 1335.49 
10050100 25648.8 -15381.4 1569.8 -1478.86 473.714 1552.88 
911.5 2
10050101 25417 -14542.6 1535.33 -1141.78 396.92 1208.81 
10050100 24996.1 -15173.6 1640.78 -1292.45 411.573 1356.4 
912 2
10050101 24976.3 -14298.9 1500.22 -918.056 507.639 1049.06 
10050100 24491.1 -14941.7 1593.78 -1052.08 483.102 1157.7 
912.5 2
10050101 24549.3 -14053 1472.22 -867.886 499.774 1001.5 
10050100 24057.2 -14601 1643 -881.888 692.412 1121.23 
913 2
10050101 23882.7 -13827.6 1508.6 -1322.69 447.222 1396.25 
10050100 23487.2 -14339.5 1666.5 -1131 518.849 1244.33 
913.5 2
10050101 23310.8 -13580.9 1417.8 -1112.65 479.961 1211.75 
10050100 22850 -14166.3 1551.7 -1239.69 336.965 1284.67 
914 2
10050101 22707.4 -13366.1 1423.22 -1238.92 441.045 1315.09 
10050100 22268.9 -13920.8 1561.67 -1193.25 504.152 1295.38 
914.5 2
10050101 22169.1 -13165.1 1500 -1087.56 406.083 1160.9 
10050100 21721.5 -13700.9 1660.9 -1105.84 444.198 1191.72 
915 2
10050101 21740.9 -12919.4 1581.67 -839.63 481.678 967.983 
10050100 21321.7 -13406.4 1648 -783.987 577.364 973.645 
915.5 2
10050101 21260.7 -12663.2 1593 -968.123 516.622 1097.34 
10050100 20776.9 -13128.3 1765.5 -1098.32 560.775 1233.2 
916 2
10050101 20917.6 -12334.7 1595.89 -686.289 657.067 950.121 
10050100 20409.3 -12845.6 1714.11 -735.133 565.489 927.469 
916.5 2
10050101 20569.2 -11986.6 1557.3 -700.917 700.335 990.835 
10050100 20021.4 -12587.6 1644.5 -780.55 519.025 937.361 
917 2
10050101 20141.9 -11732.8 1561.6 -821.731 488.077 955.751 
10050100 19629.4 -12208 1715 -753.846 730 1049.37 
917.5 2
10050101 19797.4 -11474.2 1592.89 -690.292 518.192 863.149 
10050100 19190.1 -11944.4 1702.44 -880.338 528.167 1026.62 
918 2
10050101 19329.6 -11168.3 1553.3 -939.447 614.302 1122.46 
10050100 18845.2 -11637.1 1671.3 -692.593 617.158 927.668 
918.5 2
10050101 18839.8 -10898.2 1505.1 -967.984 533.794 1105.41 
10050100 18284.3 -11279.1 1635.3 -1108.5 707.51 1315.04 
919 2
10050101 18049.4 -10337.1 1464.89 -1565.06 1111.07 1919.34 
10050100 17650.8 -10800.8 1644.78 -1254.5 947.173 1571.91 
919.5 2
10050101 17569.6 -10013.1 1530.3 -967.428 653.248 1167.33 
10050100 17134.7 -10427.6 1691.4 -1040.48 752.375 1284 
920 2
10050101 17316.4 -9806.11 1576.22 -526.311 430.33 679.844 
10050100 16700.6 -10077 1664.67 -902.587 728.898 1160.15 
920.5 2
10050101 16939.1 -9406.1 1601.4 -768.522 814.687 1119.97 
10050100 16248.7 -9650.1 1707 -920.276 869.45 1266.04 
921 2
10050101 16525.1 -8950 1578.44 -827.978 912.2 1231.93 
10050100 15797.3 -9112.11 1684.33 -902.733 1075.98 1404.51 
921.5 2
10050101 16053.4 -8460.2 1530.2 -932.235 967.984 1343.9 
10050100 15475.1 -8747.4 1677.8 -636.825 720.773 961.8 
922 2
10050101 15703.1 -8027.67 1481.78 -690.905 853.123 1097.8 
10050100 15092.9 -8332.44 1643.11 -753.868 818.453 1112.74 
922.5 2
10050101 15334.6 -7563.1 1530.9 -726.846 916.305 1169.58 
10050100 14704.7 -7959.1 1626.6 -765.659 736.38 1062.3 
923 2
10050101 14974 -7147.44 1527.78 -749.688 864.149 1144.02 
10050100 14267.8 -7537.33 1670.78 -908.362 876.854 1262.53 
923.5 2
10050101 14493.9 -6679.4 1468.3 -979.796 955.193 1368.35 
10050100 13937.3 -7126.8 1686.6 -674.444 837.823 1075.56 
924 2
10050101 14069.3 -6270.3 1511.4 -829.297 799.023 1151.6 
10050100 13494.2 -6717.6 1668.4 -865.43 799.219 1178.01 
924.5 2
10050101 13744.6 -5942.1 1506.7 -620.841 627.533 882.747 
10050100 13188.1 -6325.3 1706.7 -585.277 750.096 951.416 
925 2
10050101 13418.9 -5613.11 1502 -663.363 670.038 942.869 
10050100 12792 -5912.78 1680.22 -806.721 840.167 1164.77 
925.5 2
10050101 13075.9 -5171.9 1459.8 -694.309 893.14 1131.27 
10050100 12328 -5490.2 1617.8 -939.271 855.421 1270.42 
926 2
10050101 12679.6 -4650.33 1428.11 -797.474 1049.43 1318.05 
10050100 11922.9 -5010.89 1622.56 -815.113 964.409 1262.73 
926.5 2
10050101 12229.4 -4043.4 1519.8 -884.392 1192.4 1484.58 
10050100 11555.1 -4522.4 1617.7 -722.571 959.703 1201.31 
927 2
10050101 11878.4 -3664.9 1528.1 -696.429 750.992 1024.21 
10050100 11273.9 -4051 1566.3 -557.937 935.317 1089.09 
927.5 2
10050101 11522.1 -3258.5 1490.4 -709.761 809.562 1076.64 
10050100 10901.1 -3603.7 1580.3 -742.629 891.036 1159.93 
928 2
10050101 11223.8 -2870.3 1462.8 -596.6 776.4 979.147 
10050100 10577.5 -3213.4 1599.6 -647.2 780.6 1014 
928.5 2
10050101 10984.3 -2527.5 1470.4 -475.198 680.159 829.716 
10050100 10210 -2854.4 1623.6 -729.167 712.302 1019.34 
929 2
10050101 10621.8 -2202 1487.89 -753.684 676.715 1012.91 
10050100 9869.67 -2473.11 1668.44 -707.554 792.7 1062.55 
929.5 2
10050101 10311.3 -1897.5 1477.9 -632.338 620.163 885.693 
10050100 9486.4 -2083.4 1678.3 -780.584 793.709 1113.23 
930 2
10050101 10035.9 -1538.1 1446.2 -544.269 710.277 894.83 
10050100 9059.5 -1608.9 1672.2 -843.676 937.747 1261.41 
930.5 2
10050101 9811.1 -1091.5 1423.8 -449.6 893.2 999.973 
10050100 8774.4 -1133.6 1639 -570.2 950.6 1108.5 
931 2
10050101 9492.3 -726.8 1462.3 -635.06 726.494 964.932 
10050100 8624 -724.9 1593.4 -299.602 814.143 867.52 
931.5 2
10050101 9190 -449.8 1427.3 -609.476 558.468 826.648 
10050100 8417.2 -310.1 1575 -416.935 836.29 934.461 
932 2
10050101 9017.9 -76.8 1398.7 -338.78 734.252 808.639 
10050100 8151.5 170 1551.4 -523.031 945.079 1080.16 
932.5 2
10050101 8877 392 1372.89 -288.73 960.656 1003.11 
10050100 7853.56 672.333 1571.44 -610.542 1029.37 1196.82 
933 2
10050101 8621.1 956.2 1346 -507.738 1119.44 1229.21 
10050100 7664.9 1202 1546.1 -374.317 1050.93 1115.6 
933.5 2
10050101 8453.9 1505.7 1330 -333.068 1094.62 1144.17 
10050100 7635.9 1834.7 1472.2 -57.7689 1260.36 1261.68 
934 2
10050101 8387.6 2083.9 1267.7 -133.4 1163.38 1171 
10050100 7642.9 2466.1 1431.7 14.0845 1270.42 1270.5 
934.5 2
10050101 8319.36 2774.36 1225.64 -134.854 1364.55 1371.2 
10050100 7693.91 2871.82 1426.64 100.808 801.815 808.127 
935 1
10050100 7878.93 3187.33 1421 367.841 627.267 727.166 
