# Supplementary material for: Intrinsic group behaviour II: On the dependence of triad spatial dynamics on social and personal features; and on the effect of social interaction on small group dynamics
Source: PLoS One. 2019 Dec 3;14(12):e0225704. doi: 10.1371/journal.pone.0225704 (PMC6890182; doi:10.1371/journal.pone.0225704)
Supplement: S1 Data Set — (ZIP) [file pone.0225704.s001.zip › set_2_int/group_traj_dyad_int/traj_2_0217_12.dat]

2 10050102 10042300 1 0 0 0 1 1 0 20 20 20 1757.9 1804.34 1711.46 
863 1
10042300 46826.5 -21490.5 1288 0 0 0 
863.5 1
10042300 46805 -21784.6 1513.6 -74.6528 -1021.18 1023.91 
864 1
10042300 46842.9 -22158 1551 74.9192 -737.945 741.738 
864.5 1
10042300 47016.5 -22565.6 1543.2 335.766 -788.395 856.916 
865 1
10042300 47029.2 -23140.2 1552.8 25.4509 -1151.5 1151.78 
865.5 1
10042300 46362 -23688.4 1701.5 -1367.21 -1123.36 1769.52 
866 1
10042300 45591.5 -23791 1747.9 -1582.14 -210.678 1596.1 
866.5 1
10042300 44932 -23727 1723.1 -1359.79 131.959 1366.18 
867 1
10042300 44476.2 -23620.8 1691.9 -915.261 213.253 939.776 
867.5 1
10042300 44001.4 -22966.5 1620.73 -916.673 1263.22 1560.77 
868 1
10042300 43308.6 -22742.9 1646.8 -1327.13 428.265 1394.52 
868.5 1
10042300 42760.7 -22429.2 1569.5 -1113.62 637.602 1283.23 
869 1
10042300 42226.2 -22124.9 1621.5 -1088.59 619.756 1252.65 
869.5 1
10042300 41767 -21949.6 1650.9 -929.555 354.858 994.986 
870 1
10042300 41276.3 -21845.8 1740 -995.335 210.548 1017.36 
870.5 1
10042300 40705.8 -21524.3 1719.3 -1157.2 652.13 1328.3 
871 1
10042300 40032.4 -21365 1737.9 -1352.21 319.88 1389.53 
871.5 1
10042300 39426 -21047.5 1797 -1207.97 632.47 1363.53 
872 1
10042300 38883.7 -20818.2 1890.64 -1042.83 440.997 1132.24 
872.5 1
10042300 38370 -20575.8 1878.78 -1029.51 485.78 1138.37 
873 1
10042300 37667.9 -20398.2 1880.73 -1404.18 355.192 1448.41 
873.5 1
10042300 37180.9 -20242.3 1850.4 -962.469 308.067 1010.57 
874 1
10042300 36574.5 -20097.2 1759.7 -1230.02 294.32 1264.74 
874.5 1
10042300 36034.2 -19890.1 1720 -1049.19 402.168 1123.63 
875 1
10042300 35666.7 -19782.7 1705.73 -735 214.833 765.753 
875.5 1
10042300 35575.3 -19738.1 1740.8 -184.646 90.101 205.457 
876 1
10042300 35159.6 -19615.4 1737.47 -839.731 247.811 875.533 
876.5 1
10042300 34405.5 -19289.7 1616.4 -1523.37 658.047 1659.42 
877 1
10042300 33884.4 -18895.9 1561.6 -1052.79 795.421 1319.5 
877.5 1
10042300 32867.2 -18385.5 1566.08 -2092.94 1050.35 2341.72 
878 1
10042300 31841.2 -18100.4 1540.82 -1988.47 552.515 2063.8 
878.5 1
10042300 31027.1 -17968.7 1512.18 -1608.88 260.151 1629.77 
879 1
10042300 30256.3 -17800.9 1604.09 -1529.4 332.973 1565.23 
879.5 1
10042300 29665.6 -17531 1679.27 -1158.11 529.234 1273.31 
880 1
10042300 29117 -17307 1722.3 -1115.11 455.285 1204.48 
880.5 1
10042300 28591.2 -17076.3 1757.64 -1066.57 468.007 1164.73 
881 1
10042300 28045.6 -17034.8 1823.5 -1076.1 81.8003 1079.2 
881.5 1
10042300 27543.6 -16767.3 1827.45 -1001.92 533.987 1135.34 
882 1
10042300 27006.7 -16484.4 1714.8 -1071.73 564.616 1211.36 
882.5 1
10042300 26421.1 -16078.5 1639.2 -1212.42 840.373 1475.19 
883 1
10042300 25765.5 -15745.8 1652.2 -1340.7 680.368 1503.45 
883.5 1
10042300 25178.6 -15380.2 1681.4 -1173.8 731.2 1382.92 
884 1
10042300 24577.9 -15118.3 1765.82 -1168.66 509.586 1274.93 
884.5 1
10042300 24254.2 -14871.9 1635 -622.517 473.794 782.31 
885 1
10042300 23853.6 -14384.2 1570.1 -829.4 1009.73 1306.7 
885.5 1
10042300 23381.9 -14079.6 1556.8 -951.008 614.113 1132.06 
886 1
10042300 22752.9 -13796.4 1548.91 -1230.9 554.279 1349.94 
886.5 1
10042300 22175.1 -13516.2 1586.9 -1121.96 544.007 1246.89 
887 1
10042300 21616.6 -13238.2 1601.1 -1117 556 1247.73 
887.5 1
10042300 21138.2 -12987.5 1563.5 -976.327 511.633 1102.26 
888 1
10042300 20649.9 -12695.5 1590.64 -998.55 597.23 1163.52 
888.5 1
10042300 20231.8 -12325.1 1539.8 -846.375 749.706 1130.67 
889 1
10042300 19814.4 -11970.4 1514.3 -848.374 720.935 1113.32 
889.5 1
10042300 19439.6 -11631 1543 -751.102 680.16 1013.3 
890 1
10042300 19043.7 -11191 1587.27 -767.195 852.713 1147.04 
890.5 1
10042300 18275.8 -10651.1 1574.6 -1505.74 1058.63 1840.64 
891 1
10042300 17633.6 -10501.2 1597.1 -1271.68 296.832 1305.87 
891.5 1
10042300 17139.1 -10071.2 1663.78 -1015.38 882.911 1345.56 
892 1
10042300 16703.2 -9629.8 1711.4 -866.622 877.579 1233.36 
892.5 1
10042300 16386.9 -9083 1684.3 -628.827 1087.08 1255.85 
893 1
10042300 16077 -8699.5 1674 -624.798 773.185 994.077 
893.5 1
10042300 15696.7 -8373.91 1683.64 -750.045 642.191 987.409 
894 1
10042300 15424.1 -7775.7 1645.6 -544.166 1194.03 1312.18 
894.5 1
10042300 15053.2 -7320.3 1693.4 -772.708 948.75 1223.6 
895 1
10042300 14343.6 -7031.8 1749.8 -1442.28 586.382 1556.92 
895.5 1
10042300 13866 -6600.91 1759.36 -942.012 849.883 1268.73 
896 1
10042300 13413 -6189.1 1748.8 -879.612 799.629 1188.75 
896.5 1
10042300 12997 -5767.2 1704.3 -854.209 866.324 1216.63 
897 1
10042300 12445.5 -5375.4 1668 -1123.22 797.963 1377.81 
897.5 1
10042300 11859.1 -4665.27 1744.09 -1136.45 1376.22 1784.79 
898 1
10042300 11390 -4090.33 1694.22 -943.845 1156.82 1493.01 
898.5 1
10042300 11012.3 -3574.09 1731.36 -753.947 1030.42 1276.8 
899 1
10042300 10514.1 -3109.4 1706.5 -950.711 886.815 1300.11 
899.5 1
10042300 10046.9 -2710.44 1717 -987.761 843.458 1298.88 
900 1
10042300 9586.2 -2427.5 1692.7 -947.92 582.19 1112.43 
900.5 1
10042300 9021.9 -1946.3 1831.4 -1106.47 943.529 1454.14 
901 1
10042300 8487.4 -1550.8 1792 -1066.87 789.421 1327.17 
901.5 2
10050102 8293.2 -267 1460.2 0 0 0 
10042300 8012.8 -1156.1 1751.1 -939.802 781.584 1222.33 
902 2
10050102 7868.1 31.8 1502.7 -1139.68 801.072 1393.05 
10042300 7627 -672.8 1784.3 -776.258 972.435 1244.27 
902.5 2
10050102 7433.1 333.5 1556.3 -868.263 602.196 1056.66 
10042300 7118.7 -158 1769.3 -1014.57 1027.54 1444.02 
903 2
10050102 6989.6 746.4 1547.5 -892.354 830.785 1219.22 
10042300 6590.6 387.7 1709.5 -1062.58 1097.99 1527.95 
903.5 2
10050102 6554.2 1214.5 1516.8 -850.391 914.258 1248.61 
10042300 6070.9 917.2 1660.5 -1015.04 1034.18 1449.08 
904 2
10050102 5978.33 1686.22 1467.56 -1182.48 968.629 1528.56 
10042300 5643.11 1292.78 1587.11 -878.417 771.207 1168.92 
904.5 2
10050102 5585.2 2126.4 1400.1 -772.364 864.789 1159.49 
10042300 5168.1 1784.5 1517.5 -933.224 966.055 1343.19 
905 2
10050102 5213.44 2507.89 1347.78 -739.077 758.427 1058.98 
10042300 4633 2124.78 1553.22 -1063.82 676.497 1260.7 
905.5 2
10050102 4672.9 2944.1 1380.8 -1083.26 874.171 1391.98 
10042300 4152.2 2698.1 1574.6 -963.527 1148.94 1499.48 
906 2
10050102 3970 3477 1500.56 -1391.88 1055.25 1746.68 
10042300 3574.11 3088.89 1640.78 -1144.73 773.839 1381.75 
906.5 2
10050102 3579.89 3917.67 1550.11 -794.524 897.488 1198.65 
10042300 3191.33 3581.33 1713.78 -779.588 1002.94 1270.3 
907 2
10050102 3374.2 4268 1582.1 -405.698 690.993 801.288 
10042300 2799.7 4109.8 1724.2 -772.452 1042.34 1297.37 
907.5 2
10050102 3073.33 4861.67 1607.11 -587.63 1159.51 1299.91 
10042300 2544.78 4599.22 1746.44 -497.895 955.903 1077.8 
908 2
10050102 2825.44 5586.89 1660.22 -489.899 1433.25 1514.66 
10042300 2276.67 5331.56 1770 -529.864 1447.3 1541.24 
908.5 2
10050102 2589.67 5900.22 1657.33 -485.139 644.719 806.86 
10042300 1934.89 5899.89 1797.11 -703.246 1169.41 1364.58 
909 2
10050102 2024.22 6485.56 1687.89 -1185.42 1227.11 1706.17 
10042300 1318.44 6350.44 1750.44 -1292.34 944.561 1600.73 
909.5 2
10050102 1637.2 6976.8 1753.5 -758.867 963.224 1226.25 
10042300 1068 6957.9 1714.5 -491.068 1191.09 1288.35 
910 2
10050102 1511.88 7491.75 1760.5 -252.163 1036.12 1066.36 
10042300 962.75 7418.38 1688.88 -211.771 926.509 950.403 
910.5 2
10050102 1491.3 8090.9 1737.5 -41.9043 1220.26 1220.98 
10042300 768.1 7998.3 1702.6 -396.436 1181.11 1245.87 
911 2
10050102 1350.2 8714.6 1723.8 -268.762 1188 1218.02 
10042300 601.5 8688.3 1697.9 -317.333 1314.29 1352.05 
911.5 2
10050102 1401.56 9338.56 1727.78 101.694 1235.56 1239.73 
10042300 532.889 9218.11 1697.89 -135.864 1049.13 1057.89 
912 2
10050102 1177.11 9891.56 1726.56 -467.593 1152.08 1243.36 
10042300 265.222 9691.67 1855.67 -557.639 986.574 1133.26 
912.5 2
10050102 791.556 10525.2 1803.67 -783.65 1287.94 1507.61 
10042300 93.2222 10366.4 2036.33 -349.593 1371.5 1415.35 
913 2
10050102 313.2 11028.7 1821 -949.118 998.964 1377.95 
10042300 -79.1 10891.7 2043.2 -341.909 1042.17 1096.83 
