# Supplementary material for: Intrinsic group behaviour II: On the dependence of triad spatial dynamics on social and personal features; and on the effect of social interaction on small group dynamics
Source: PLoS One. 2019 Dec 3;14(12):e0225704. doi: 10.1371/journal.pone.0225704 (PMC6890182; doi:10.1371/journal.pone.0225704)
Supplement: S1 Data Set — (ZIP) [file pone.0225704.s001.zip › set_2_int/group_traj_dyad_int/traj_2_0217_11.dat]

2 10042500 10041800 1 0 0 0 1 1 0 20 20 20 1568.32 1603.06 1533.59 
858 1
10041800 46558.8 -23329.8 1662.4 0 0 0 
858.5 1
10041800 46343.3 -23045.1 1655.4 -570.106 753.175 944.612 
859 1
10041800 45998.4 -22789 1638.44 -713.987 530.228 889.336 
859.5 1
10041800 45545.2 -22615.9 1629.2 -921.229 351.829 986.127 
860 1
10041800 45017.4 -22607 1612.1 -1038.98 17.5197 1039.12 
860.5 1
10041800 44531.8 -22723.8 1566.7 -973.146 -234.068 1000.9 
861 1
10041800 43996.5 -22550.8 1522.27 -1027.36 332.019 1079.68 
861.5 1
10041800 43520.4 -22298.7 1471.7 -939.143 497.275 1062.67 
862 1
10041800 42940 -21953.5 1451 -1224.47 728.27 1424.68 
862.5 1
10041800 42476.1 -22061.4 1500.6 -937.172 -217.98 962.188 
863 1
10041800 42061.9 -21852.5 1495.55 -815.336 411.131 913.128 
863.5 1
10041800 41653.6 -21927.4 1512 -808.533 -148.227 822.008 
864 1
10041800 41278.9 -21806.9 1499.27 -740.496 238.124 777.841 
864.5 2
10042500 40211.5 -20684 1428 0 0 0 
10041800 40861.4 -21652.3 1513.2 -807.561 299.05 861.154 
865 2
10042500 39997.9 -20616.1 1464.5 -709.635 225.581 744.626 
10041800 40433.1 -21331.9 1491.1 -858.317 642.084 1071.9 
865.5 2
10042500 39680.4 -20453.3 1531 -650.615 333.607 731.159 
10041800 39881.7 -21060.2 1496.1 -1129.92 556.762 1259.64 
866 2
10042500 39244.8 -20258.1 1609.3 -894.456 400.821 980.158 
10041800 39309.7 -20853.5 1588 -1174.54 424.435 1248.87 
866.5 2
10042500 38753.9 -20109.8 1640.6 -1012.16 305.773 1057.34 
10041800 38915.8 -20704.6 1630.6 -812.165 307.01 868.255 
867 2
10042500 38218.9 -19901.7 1658.9 -1074.3 417.871 1152.71 
10041800 38501.1 -20480.8 1634.9 -832.731 449.398 946.255 
867.5 2
10042500 37704.3 -19694.6 1675.18 -993.489 399.737 1070.89 
10041800 38020.3 -20326.1 1632.27 -928.238 298.666 975.104 
868 2
10042500 37281.5 -19497.3 1636.1 -809.909 378.039 893.793 
10041800 37496 -20146.2 1649 -1004.35 344.619 1061.83 
868.5 2
10042500 36573.5 -19433.2 1506.3 -1439.02 130.285 1444.91 
10041800 36993.1 -20022 1600.4 -1022.15 252.439 1052.87 
869 2
10042500 36060.3 -19291.5 1512.3 -1045.21 288.595 1084.32 
10041800 36353.6 -19899.1 1542.9 -1302.44 250.305 1326.28 
869.5 2
10042500 35634 -19115.3 1548.2 -862.955 356.68 933.763 
10041800 35829.2 -19727.1 1499.4 -1061.54 348.178 1117.18 
870 2
10042500 35127.8 -18969.9 1553.6 -1026.77 294.929 1068.29 
10041800 35298.9 -19584.1 1523.7 -1075.66 290.061 1114.08 
870.5 2
10042500 34618.5 -18762.8 1579.5 -1033.06 420.081 1115.21 
10041800 34872.9 -19406.3 1519.3 -864.097 360.649 936.34 
871 2
10042500 34251 -18590.4 1561.9 -737.952 346.185 815.118 
10041800 34421 -19362.1 1518.7 -907.43 88.755 911.76 
871.5 2
10042500 33845 -18438.9 1581.5 -808.765 301.793 863.238 
10041800 33912.3 -19181.8 1511 -1013.35 359.163 1075.11 
872 2
10042500 33349.9 -18296.1 1542.45 -952.098 274.633 990.916 
10041800 33406.8 -19031.4 1499.64 -972.08 289.301 1014.22 
872.5 2
10042500 32809.8 -18254.2 1656.33 -1082.43 83.9052 1085.67 
10041800 32937 -18882.3 1494.22 -941.519 298.658 987.753 
873 2
10042500 32410.2 -18043.3 1542.91 -799.192 421.899 903.718 
10041800 32506.7 -18743.1 1450.27 -860.545 278.485 904.485 
873.5 2
10042500 32028 -17779.5 1475.7 -755.3 521.29 917.726 
10041800 31879.2 -18414.2 1444.9 -1240.17 649.982 1400.18 
874 2
10042500 31404.3 -17658.6 1473.2 -1265.11 245.233 1288.66 
10041800 31361.5 -18220.5 1399.9 -1050.1 392.901 1121.2 
874.5 2
10042500 30530.8 -17308.6 1447.92 -1696.05 679.644 1827.16 
10041800 30834.9 -18029.8 1339.83 -1022.49 370.388 1087.51 
875 2
10042500 30151.6 -17195.3 1505.93 -758.467 226.633 791.602 
10041800 30405.8 -17830 1358.8 -858.233 399.5 946.66 
875.5 2
10042500 30053.9 -17146 1499.53 -197.306 99.5286 220.988 
10041800 30286.5 -17822.9 1359.2 -240.943 14.2761 241.365 
876 2
10042500 29361.1 -17040.8 1598.2 -1399.6 212.525 1415.64 
10041800 29392.9 -17695.4 1430 -1805.39 257.643 1823.68 
876.5 2
10042500 28796.5 -16902.3 1610.67 -1140.61 279.865 1174.44 
10041800 28761.7 -17429.1 1529.6 -1275.02 537.912 1383.84 
877 2
10042500 28288.4 -16662.1 1605.73 -1026.53 485.253 1135.45 
10041800 28416.5 -17216.7 1515.87 -697.508 429.091 818.924 
877.5 2
10042500 27873.2 -16467.8 1577.23 -854.258 399.631 943.112 
10041800 27967.9 -17090.7 1543.92 -922.929 259.344 958.675 
878 2
10042500 27471 -16270.5 1529.73 -779.517 382.366 868.246 
10041800 27449.4 -16930.4 1542.36 -1004.96 310.714 1051.9 
878.5 2
10042500 26924.5 -16065 1539.27 -1079.95 406.216 1153.82 
10041800 27086.5 -16812.7 1563 -717.032 232.483 753.779 
879 2
10042500 26477.5 -15865.5 1532.45 -887.085 395.743 971.356 
10041800 26648.8 -16605.1 1508.45 -868.506 411.977 961.264 
879.5 2
10042500 26037.4 -15653.8 1534 -862.923 415.152 957.595 
10041800 26047.7 -16372.5 1528.18 -1178.61 455.971 1263.74 
880 2
10042500 25661.7 -15509.4 1489.5 -763.544 293.533 818.023 
10041800 25374.4 -16202.7 1536.5 -1368.55 345.214 1411.42 
880.5 2
10042500 25140.1 -15333.4 1532.36 -1058.03 357.072 1116.66 
10041800 24839.5 -16003.6 1549.27 -1085.08 403.78 1157.77 
881 2
10042500 24659.4 -15165.3 1583 -948.108 331.486 1004.39 
10041800 24600.4 -15719.3 1538.4 -471.508 560.821 732.694 
881.5 2
10042500 24264.7 -15060.5 1545.27 -787.77 209.272 815.093 
10041800 24283.5 -15608.6 1523.27 -632.444 220.886 669.908 
882 2
10042500 23838.4 -14897.9 1546.8 -850.953 324.46 910.711 
10041800 23801.3 -15451 1475 -962.566 314.643 1012.69 
882.5 2
10042500 23408.6 -14666.3 1562.3 -889.855 479.503 1010.82 
10041800 23437.5 -15306.4 1447.2 -753.209 299.379 810.526 
883 2
10042500 22979.5 -14369.5 1539.4 -877.505 606.953 1066.96 
10041800 22939 -15100.8 1406.9 -1019.43 420.45 1102.73 
883.5 2
10042500 22507 -14105.8 1473.8 -945 527.4 1082.21 
10041800 22448.1 -14957.7 1337.6 -981.8 286.2 1022.66 
884 2
10042500 21891.6 -13833.1 1534.27 -1197.21 530.562 1309.5 
10041800 21901.8 -14690.6 1374.36 -1062.81 519.579 1183.01 
884.5 2
10042500 21417 -13621.3 1623 -912.762 407.29 999.51 
10041800 21393.5 -14425.2 1448.8 -977.535 510.455 1102.79 
885 2
10042500 21019.3 -13429.8 1664.3 -823.395 396.48 913.88 
10041800 20993.4 -14265.9 1492.5 -828.364 329.814 891.608 
885.5 2
10042500 20666.6 -13285.4 1634.6 -711.089 291.129 768.377 
10041800 20621.7 -14015.3 1500.7 -749.395 505.242 903.804 
886 2
10042500 20348.5 -13041.3 1637.73 -622.416 477.744 784.628 
10041800 20262.2 -13789.4 1502 -703.558 442.146 830.955 
886.5 2
10042500 20039.5 -12850.1 1642.6 -600.088 371.209 705.622 
10041800 19866.9 -13508.6 1530.2 -767.538 545.172 941.449 
887 2
10042500 19668.8 -12556.9 1595.2 -741.4 586.4 945.272 
10041800 19521.5 -13231 1501.1 -690.8 555.2 886.257 
887.5 2
10042500 19339.2 -12381.8 1571.7 -672.653 357.347 761.682 
10041800 19158.6 -12968.9 1490.1 -740.612 534.898 913.577 
888 2
10042500 18956.6 -12117.3 1560.36 -782.339 540.956 951.15 
10041800 18800 -12784.2 1494.55 -733.333 377.747 824.906 
888.5 2
10042500 18581.3 -11737.6 1509.4 -759.79 768.568 1080.73 
10041800 18394.8 -12557 1485.5 -820.243 459.882 940.367 
889 2
10042500 18273.1 -11346.7 1492.9 -626.423 794.512 1011.76 
10041800 18041.3 -12180.8 1488.6 -718.496 764.634 1049.24 
889.5 2
10042500 17751.4 -11016.6 1479.9 -1045.49 661.523 1237.2 
10041800 17527.2 -11807.4 1442.9 -1030.26 748.297 1273.34 
890 2
10042500 17084.2 -10641.2 1592.27 -1293.06 727.555 1483.69 
10041800 16894.9 -11345.7 1464.45 -1225.37 894.715 1517.25 
890.5 2
10042500 16733.6 -10309.2 1589.3 -687.415 650.945 946.715 
10041800 16525.5 -10992.2 1491.1 -724.332 693.191 1002.58 
891 2
10042500 16495.4 -9860.5 1608.5 -471.683 888.515 1005.95 
10041800 16153.8 -10593 1481.2 -736.04 790.495 1080.11 
891.5 2
10042500 16102.6 -9580.22 1611.78 -806.662 575.519 990.922 
10041800 15853.8 -10200.9 1487.56 -616.062 805.156 1013.81 
892 2
10042500 15841.1 -9105 1575.7 -519.792 944.776 1078.33 
10041800 15453.3 -9783.4 1486.1 -796.178 829.998 1150.13 
892.5 2
10042500 15503.6 -8753.3 1567 -670.974 699.205 969.068 
10041800 15067.6 -9360.1 1476 -766.799 841.551 1138.5 
893 2
10042500 15162.9 -8478.1 1624 -686.895 554.839 882.99 
10041800 14678.8 -9113.4 1488.1 -783.871 497.379 928.353 
893.5 2
10042500 14670.4 -8272 1596 -971.472 406.509 1053.09 
10041800 14246.7 -8845 1479.18 -852.214 529.389 1003.26 
894 2
10042500 14205.2 -7921.6 1591.7 -928.47 699.401 1162.42 
10041800 13881.3 -8618.1 1480.1 -729.396 452.894 858.564 
894.5 2
10042500 13859.7 -7650 1603.2 -719.792 565.833 915.569 
10041800 13546.2 -8399.7 1469.5 -698.125 455 833.309 
895 2
10042500 13510.8 -7384.7 1601.1 -709.146 539.228 890.873 
10041800 13132.5 -8113.2 1476.4 -840.854 582.317 1022.8 
895.5 2
10042500 13176 -7103.36 1591.82 -660.355 554.904 862.547 
10041800 12787.5 -7660 1473.36 -680.563 893.886 1123.48 
896 2
10042500 12921.7 -6848.5 1622.6 -493.786 494.881 699.094 
10041800 12499 -7352.1 1508.3 -560.106 597.864 819.244 
896.5 2
10042500 12536.2 -6487.7 1613.8 -791.581 740.862 1084.19 
10041800 12154 -7006.2 1500.2 -708.419 710.267 1003.16 
897 2
10042500 12173.8 -6065.8 1540.7 -738.086 859.267 1132.74 
10041800 11869.4 -6667 1516.3 -579.633 690.835 901.792 
897.5 2
10042500 11868.5 -5641 1486.36 -591.755 823.256 1013.87 
10041800 11455.2 -6177.82 1451.27 -802.748 948.027 1242.24 
898 2
10042500 11492.3 -5126.56 1515.89 -756.783 1035.1 1282.24 
10041800 11175.6 -5733.44 1402.56 -562.628 894.112 1056.4 
898.5 2
10042500 11163.8 -4761.55 1564.09 -655.719 728.563 980.189 
10041800 10873.7 -5310.45 1412.45 -602.452 844.291 1037.2 
899 2
10042500 10911.5 -4372.1 1529 -481.523 743.217 885.571 
10041800 10591 -4958.3 1414 -539.556 672.051 861.843 
899.5 2
10042500 10669.8 -4061.67 1472.11 -511.041 656.307 831.806 
10041800 10371.3 -4580.33 1436.33 -464.412 799.084 924.237 
900 2
10042500 10434.8 -3611.2 1525.1 -483.493 926.886 1045.41 
10041800 10092.3 -4139.3 1435.7 -574.143 907.476 1073.85 
900.5 2
10042500 10179.9 -3203.5 1550.5 -499.804 799.412 942.795 
10041800 9846.5 -3668.9 1530.7 -481.961 922.353 1040.68 
901 2
10042500 9966.5 -2830.2 1522.9 -425.948 745.11 858.266 
10041800 9520 -3298.2 1557.2 -651.697 739.92 985.997 
901.5 2
10042500 9686.9 -2502.7 1569.8 -553.663 648.515 852.71 
10041800 9236.9 -3031.4 1526.7 -560.594 528.317 770.314 
902 2
10042500 9387.8 -2115.3 1583.6 -601.811 779.477 984.764 
10041800 8965.3 -2725.2 1504.1 -546.479 616.097 823.538 
902.5 2
10042500 8920.3 -1775.2 1635.6 -933.134 678.842 1153.93 
10041800 8698.4 -2392.8 1531 -532.735 663.473 850.883 
903 2
10042500 8672.4 -1415.4 1580.7 -498.793 723.944 879.141 
10041800 8322.2 -1953.2 1519.4 -756.942 884.507 1164.18 
903.5 2
10042500 8388.6 -1015.4 1586.8 -554.297 781.25 957.913 
10041800 7968.6 -1545.3 1517.1 -690.625 796.68 1054.35 
904 2
10042500 8136.78 -705.556 1615 -517.089 636.231 819.86 
10041800 7730 -1191.44 1515.33 -489.938 726.603 876.351 
904.5 2
10042500 7707.3 -209.3 1611 -843.768 974.962 1289.38 
10041800 7439.9 -835.6 1488.4 -569.941 699.105 901.987 
905 2
10042500 7290.33 258 1570.22 -828.96 929.026 1245.1 
10041800 7087.78 -434.667 1477.22 -700.044 797.084 1060.85 
905.5 2
10042500 6872.2 784.8 1521.2 -837.943 1055.71 1347.84 
10041800 6649.4 -81.9 1473.3 -878.513 706.947 1127.63 
906 2
10042500 6403.22 1143.44 1477.89 -928.669 710.187 1169.1 
10041800 6353.22 302.111 1472.11 -586.491 760.418 960.316 
906.5 2
10042500 6268.44 1234.89 1393.22 -274.496 186.241 331.714 
10041800 6032.44 679.556 1437.89 -653.315 768.726 1008.84 
907 2
10042500 5930.7 1513.4 1358.1 -666.163 549.332 863.445 
10041800 5787.7 916.4 1416.2 -482.731 467.149 671.757 
907.5 2
10042500 5641.67 1938 1328.11 -564.518 829.297 1003.2 
10041800 5446 1284.44 1365.44 -667.383 718.837 980.88 
908 2
10042500 5311.89 2218.11 1269.11 -651.735 553.579 855.107 
10041800 5163.67 1536.11 1307.89 -557.971 497.365 747.465 
908.5 2
10042500 5075.67 2424 1257.22 -486.054 423.64 644.763 
10041800 4769.22 1705.89 1285.22 -811.614 349.337 883.603 
909 2
10042500 4818.89 2750.67 1232 -538.318 684.836 871.084 
10041800 4457.44 2193.22 1261.11 -653.622 1021.66 1212.86 
909.5 2
10042500 4480.5 3159 1282.3 -663.508 800.654 1039.85 
10041800 4215.4 2652.5 1377.6 -474.597 900.545 1017.95 
910 2
10042500 4321 3566.88 1412.38 -320.926 820.674 881.192 
10041800 3929.12 3192.12 1435.75 -576.006 1085.76 1229.09 
910.5 2
10042500 4289.7 3979.6 1420.2 -63.7475 840.58 842.994 
10041800 3770.4 3841.3 1472.1 -323.269 1322.15 1361.1 
911 2
10042500 4358.4 4472.1 1522.6 130.857 938.095 947.178 
10041800 3762.2 4299.3 1477.5 -15.619 872.381 872.521 
911.5 2
10042500 4367.78 4958.33 1604.56 18.5699 962.838 963.017 
10041800 3789.56 4775.89 1550.22 54.1694 943.74 945.294 
912 2
10042500 4642.89 5150.89 1588 573.148 401.157 699.59 
10041800 3907.33 5135.11 1569.56 245.37 748.38 787.578 
912.5 2
10042500 4955.44 5299.67 1586 635.276 302.394 703.574 
10041800 4034.22 5405 1564.22 257.904 548.555 606.157 
