# Supplementary material for: Intrinsic group behaviour II: On the dependence of triad spatial dynamics on social and personal features; and on the effect of social interaction on small group dynamics
Source: PLoS One. 2019 Dec 3;14(12):e0225704. doi: 10.1371/journal.pone.0225704 (PMC6890182; doi:10.1371/journal.pone.0225704)
Supplement: S1 Data Set — (ZIP) [file pone.0225704.s001.zip › set_2_int/group_traj_dyad_int/traj_2_0217_10.dat]

2 10043100 10043801 0 0 0 1 0 1 0 20 20 20 1579.93 1590.89 1568.96 
870.5 1
10043100 23635 -14501 1344 0 0 0 
871 1
10043100 23380 -14387.9 1523.1 -910.714 403.929 996.272 
871.5 1
10043100 22583.6 -14013.1 1518.7 -1586.45 746.614 1753.36 
872 1
10043100 21958.1 -13643.8 1604.64 -1202.9 710.157 1396.89 
872.5 1
10043100 21463 -13335 1677.44 -992.166 618.874 1169.36 
873 1
10043100 20954.2 -13010.5 1684.82 -1017.64 648.909 1206.92 
873.5 1
10043100 20532.8 -12652.4 1648.3 -832.77 707.797 1092.92 
874 1
10043100 20103.7 -12259.7 1591.7 -870.385 796.552 1179.86 
874.5 1
10043100 19606.3 -11860.8 1606.42 -965.761 774.66 1238.06 
875 1
10043100 19459.3 -11693.4 1576.4 -294 334.7 445.489 
875.5 1
10043100 19391 -11605.2 1567.27 -138.047 178.182 225.401 
876 1
10043100 18652.6 -11233.7 1566.87 -1491.72 750.572 1669.9 
876.5 1
10043100 17949.7 -10759.6 1572.27 -1419.93 957.71 1712.72 
877 1
10043100 17605.1 -10319.5 1596.13 -696.162 889.158 1129.27 
877.5 1
10043100 16776.8 -9700.38 1636.15 -1704.45 1273.83 2127.86 
878 2
10043801 15653.5 -9969.12 829.875 0 0 0 
10043100 15945 -8749 1646.36 -1611.96 1843.77 2449.06 
878.5 2
10043801 15213.5 -9452.82 882.091 -1004.67 1178.78 1548.84 
10043100 15522.5 -8250.82 1594 -835.07 984.549 1291 
879 2
10043801 14491.5 -8538.27 1103.09 -1432.36 1814.57 2311.78 
10043100 15065.5 -7720.91 1579.45 -906.566 1051.41 1388.28 
879.5 2
10043801 13792.3 -7481.91 1536.36 -1371.12 2071.3 2484 
10043100 14569.7 -7228.45 1569.36 -972.193 965.597 1370.23 
880 2
10043801 13286.6 -7003.2 1570.5 -1027.79 972.986 1415.29 
10043100 14089 -6754.2 1567 -977.088 963.932 1372.54 
880.5 2
10043801 12974.2 -6664.55 1590.73 -633.708 686.926 934.587 
10043100 13665.1 -6388.09 1588.27 -859.856 742.615 1136.15 
881 2
10043801 12650 -6445 1593.7 -639.412 433.029 772.244 
10043100 13249.8 -5957.9 1581.2 -819.114 848.503 1179.37 
881.5 2
10043801 12156.1 -5939 1576.09 -985.846 1009.98 1411.37 
10043100 12857.3 -5540.55 1589.55 -783.488 833.043 1143.6 
882 2
10043801 11621.5 -5304.6 1527.6 -1067.05 1266.27 1655.91 
10043100 12268.2 -5057.8 1573.1 -1175.79 963.564 1520.18 
882.5 2
10043801 11273.6 -4631.6 1515.2 -720.29 1393.37 1568.54 
10043100 11832.1 -4320.7 1532.2 -902.899 1526.09 1773.18 
883 2
10043801 10905.7 -4245 1510.4 -752.352 790.593 1091.36 
10043100 11364.8 -3752 1528.5 -955.624 1162.99 1505.24 
883.5 2
10043801 10485.6 -3738.4 1535 -840.2 1013.2 1316.25 
10043100 11147.6 -3277.3 1579.3 -434.4 949.4 1044.06 
884 2
10043801 10132.7 -3256 1588.82 -686.523 938.521 1162.81 
10043100 10864.5 -2868.64 1612 -550.69 795.065 967.155 
884.5 2
10043801 9841.1 -2784.3 1590.8 -560.822 907.115 1066.48 
10043100 10478.3 -2433.9 1626.6 -742.78 836.031 1118.33 
885 2
10043801 9514.9 -2318.3 1598.8 -675.362 964.803 1177.69 
10043100 10106.1 -1948.3 1616.8 -770.6 1005.38 1266.74 
885.5 2
10043801 9034 -1853.8 1603.1 -969.556 936.492 1347.98 
10043100 9810.3 -1499.2 1579.8 -596.371 905.444 1084.2 
886 2
10043801 8728.64 -1326.73 1584.36 -597.581 1031.45 1192.06 
10043100 9356.36 -931 1560.55 -888.329 1111.94 1423.21 
886.5 2
10043801 8445 -667 1556.2 -550.75 1281.02 1394.4 
10043100 9063 -287.2 1548.1 -569.638 1250.1 1373.77 
887 2
10043801 8216.8 -103.8 1542.7 -456.4 1126.4 1215.35 
10043100 8824.2 288 1510.4 -477.6 1150.4 1245.6 
887.5 2
10043801 7912.9 495.8 1539.7 -620.204 1223.67 1371.87 
10043100 8572.9 778.9 1474.1 -512.857 1001.84 1125.48 
888 2
10043801 7681 954.364 1511.55 -474.233 937.758 1050.85 
10043100 8223.73 1259.82 1450.82 -714.055 983.473 1215.36 
888.5 2
10043801 7457.8 1375.2 1488.9 -451.822 851.895 964.297 
10043100 7927 1634.7 1428.5 -600.662 758.87 967.822 
889 2
10043801 7521.2 1504.6 1492.2 128.862 263.008 292.88 
10043100 7699.8 2210.4 1382.4 -461.789 1170.12 1257.95 
889.5 2
10043801 7495.2 1967.7 1493 -52.1042 928.056 929.518 
10043100 7732.8 3011.9 1368.2 66.1323 1606.21 1607.57 
890 2
10043801 7447.91 2827.82 1493 -91.649 1666.9 1669.41 
10043100 7671.45 3792.82 1366.45 -118.887 1513.41 1518.07 
890.5 2
10043801 7248.2 3552 1493 -391.586 1419.96 1472.97 
10043100 6815 4100.4 1366 -1679.32 603.102 1784.34 
891 2
10043801 7088.9 4199.4 1493 -315.446 1281.98 1320.22 
10043100 6669.1 4530.7 1409.3 -288.911 852.079 899.727 
891.5 2
10043801 7002.22 4906.89 1502.56 -177.983 1452.75 1463.61 
10043100 6512 4887.33 1449.89 -322.587 732.307 800.21 
