# Supplementary material for: Intrinsic group behaviour II: On the dependence of triad spatial dynamics on social and personal features; and on the effect of social interaction on small group dynamics
Source: PLoS One. 2019 Dec 3;14(12):e0225704. doi: 10.1371/journal.pone.0225704 (PMC6890182; doi:10.1371/journal.pone.0225704)
Supplement: S1 Data Set — (ZIP) [file pone.0225704.s001.zip › set_2_int/group_traj_dyad_int/traj_2_0217_9.dat]

2 10040900 10040200 0 0 0 0 1 1 0 40 20 60 1656.1 1747.68 1564.53 
842 1
10040200 1632.45 8373.91 1445.18 0 0 0 
842.5 1
10040200 1571.1 7980.1 1713.8 -123.949 -795.574 805.171 
843 1
10040200 1597.91 7732.18 1734.55 53.1926 -491.901 494.769 
843.5 1
10040200 1642.1 7661.9 1715.6 88.2054 -140.283 165.709 
844 1
10040200 1685.45 7332.73 1731.64 85.0089 -645.437 651.011 
844.5 1
10040200 1788.9 7061.7 1814.4 204.034 -534.571 572.185 
845 1
10040200 1787.4 6874.9 1785 -3.11203 -387.552 387.564 
845.5 1
10040200 1675.4 6618.5 1733.6 -226.721 -519.028 566.386 
846 1
10040200 1730.82 6350.18 1781.73 107.192 -518.991 529.945 
846.5 1
10040200 1802.9 6072.9 1829.4 140.51 -540.51 558.475 
847 1
10040200 1943.9 5714 1760.7 284.274 -723.589 777.427 
847.5 1
10040200 2114.44 5340.11 1711.89 343.148 -752.292 826.857 
848 1
10040200 2114.8 4804.9 1728.4 0.748538 -1126.76 1126.76 
848.5 1
10040200 2277.55 4093.91 1726.55 315.398 -1377.89 1413.53 
849 2
10040900 2909.25 4926 1272.25 0 0 0 
10040200 2359.5 3782.4 1690.2 158.827 -603.7 624.243 
849.5 2
10040900 2945.4 4817.3 1389.8 105.394 -316.91 333.975 
10040200 2386.9 3683.3 1700.3 55.8045 -201.833 209.406 
850 2
10040900 3034.1 4632.6 1480.9 185.177 -385.595 427.755 
10040200 2513.2 3878.6 1757.2 263.674 407.724 485.555 
850.5 2
10040900 2883.82 4534.45 1507.45 -291.809 -190.574 348.527 
10040200 2681.45 3903.73 1745.64 326.708 48.7908 330.331 
851 2
10040900 2816 4555.1 1558.1 -130.42 39.7028 136.329 
10040200 2703.7 3908.3 1740.4 42.7797 8.79371 43.6742 
851.5 2
10040900 2739.56 4562.89 1600.22 -158.27 16.1261 159.089 
10040200 2571.33 3807.56 1731 -274.051 -208.581 344.398 
852 2
10040900 2761 4558 1577.91 42.9748 -9.79737 44.0775 
10040200 2286.27 3559.73 1711.91 -571.264 -496.65 756.97 
852.5 2
10040900 2783.44 4618.44 1562.44 44.2691 119.22 127.174 
10040200 2142.33 3608.78 1740.89 -283.904 96.7466 299.936 
853 2
10040900 2703.6 4589.6 1553.6 -170.244 -61.502 181.012 
10040200 2048.1 3651.4 1765.1 -200.924 90.8789 220.521 
853.5 2
10040900 2671.55 4725.82 1541 -62.0011 263.478 270.675 
10040200 1967.36 3826.82 1739.09 -156.163 339.3 373.512 
854 2
10040900 2727.8 5022.3 1539.4 106.341 560.457 570.457 
10040200 1934.9 4039.2 1734.9 -61.3679 401.478 406.141 
854.5 2
10040900 2861 5117.67 1535.11 279.832 200.35 344.16 
10040200 1919.11 4112.67 1734.22 -33.1699 154.342 157.866 
855 2
10040900 2895.73 5118.09 1533.45 70.1561 0.857055 70.1613 
10040200 1980.64 4133.55 1738 124.293 42.1794 131.255 
855.5 2
10040900 2880.89 4707.67 1536.89 -29.3829 -812.721 813.252 
10040200 2103.11 4199 1741.44 242.524 129.613 274.986 
856 2
10040900 2941 4641.8 1529.4 127.354 -139.548 188.925 
10040200 2339.8 4269.3 1736.3 501.46 148.941 523.111 
856.5 2
10040900 2996.91 4702.55 1526.09 106.697 115.926 157.554 
10040200 2507 4202.09 1742.45 319.084 -128.262 343.898 
857 2
10040900 3169.3 4520.3 1524.1 330.251 -349.129 480.58 
10040200 2550 3907.6 1752.4 82.3755 -564.159 570.141 
857.5 2
10040900 3262 4286.4 1523.1 189.184 -477.347 513.469 
10040200 2765.6 3203.3 1707.4 440 -1437.35 1503.19 
858 2
10040900 3261 4106.5 1509 -2.01207 -361.972 361.977 
10040200 2919 2837.5 1623.5 308.652 -736.016 798.114 
858.5 2
10040900 3497.6 3720.6 1501.4 471.315 -768.725 901.707 
10040200 3054.4 2421.3 1600.4 269.721 -829.084 871.854 
859 2
10040900 3680 3300.78 1506.11 377.64 -869.197 947.69 
10040200 3213.44 2106.22 1621.67 329.285 -652.335 730.732 
859.5 2
10040900 3914.4 2963.7 1457.7 476.423 -685.117 834.485 
10040200 3599.4 1860.2 1556.9 784.463 -500.045 930.283 
860 2
10040900 4194 2537.1 1366.7 550.394 -839.764 1004.06 
10040200 4097.3 1557.6 1521.3 980.118 -595.669 1146.93 
860.5 2
10040900 4601 2188.3 1297.7 815.631 -698.998 1074.18 
10040200 4588.7 1247 1563.9 984.77 -622.445 1164.99 
861 2
10040900 5063.27 1903.36 1409.18 887.28 -546.903 1042.29 
10040200 5082.82 743.091 1621.36 948.403 -967.196 1354.6 
861.5 2
10040900 5441.7 1491.5 1471.3 746.405 -812.354 1103.2 
10040200 5260.2 360.7 1620.1 349.866 -754.223 831.419 
862 2
10040900 5830.1 993.4 1493.7 819.409 -1050.84 1332.56 
10040200 5673.7 -59.1 1650.3 872.363 -885.654 1243.14 
862.5 2
10040900 6137.8 540.4 1501.9 621.616 -915.152 1106.3 
10040200 6039.5 -474.2 1641.8 738.99 -838.586 1117.74 
863 2
10040900 6486.91 79.0909 1512.09 687.223 -908.089 1138.82 
10040200 6354.27 -838.727 1682.91 619.631 -717.573 948.079 
863.5 2
10040900 6849.4 -255.9 1514.3 717.804 -663.348 977.381 
10040200 6692.7 -1298.2 1707.9 670.153 -909.847 1130.01 
864 2
10040900 7188.45 -734 1505.64 670.068 -944.862 1158.34 
10040200 6983.55 -1703.36 1737 574.793 -800.719 985.666 
864.5 2
10040900 7599.9 -1143.9 1517.7 795.833 -792.843 1123.37 
10040200 7368.1 -2135.2 1729.3 743.819 -835.273 1118.46 
865 2
10040900 7975.8 -1693 1560.6 753.307 -1100.4 1333.55 
10040200 7717.6 -2499.7 1646.8 700.401 -730.461 1012 
865.5 2
10040900 8302.2 -2122.4 1542.5 668.852 -879.918 1105.27 
10040200 8052.2 -2879.3 1612.1 685.656 -777.869 1036.92 
866 2
10040900 8670 -2509.3 1541.7 755.236 -794.456 1096.15 
10040200 8457.9 -3217.6 1677 833.06 -694.661 1084.69 
866.5 2
10040900 9094 -2815.6 1546.6 874.227 -631.546 1078.48 
10040200 8798.1 -3587.3 1713.1 701.443 -762.268 1035.89 
867 2
10040900 9540.5 -3189.7 1566.5 896.586 -751.205 1169.69 
10040200 9138 -4020.8 1695.1 682.53 -870.482 1106.16 
867.5 2
10040900 9879.55 -3582 1556.45 654.528 -757.336 1000.98 
10040200 9532.55 -4342.64 1719.73 761.671 -621.306 982.936 
868 2
10040900 10254.1 -3895.6 1548.4 717.537 -600.766 935.831 
10040200 9841.9 -4789 1651.6 592.633 -855.103 1040.39 
868.5 2
10040900 10623.1 -4368.2 1505.7 750 -960.569 1218.68 
10040200 10181.2 -5173.1 1638.2 689.634 -780.691 1041.67 
869 2
10040900 10950.4 -4868.2 1455.8 666.599 -1018.33 1217.11 
10040200 10626.2 -5545.4 1640.8 906.314 -758.248 1181.67 
869.5 2
10040900 11302.4 -5274.5 1562.3 712.551 -822.47 1088.2 
10040200 10957.3 -5998.2 1642.5 670.243 -916.599 1135.51 
870 2
10040900 11751.1 -5704.9 1490.9 910.142 -873.022 1261.16 
10040200 11424.8 -6508.6 1663 948.276 -1035.29 1403.94 
870.5 2
10040900 12179.5 -6272.3 1529.9 868.966 -1150.91 1442.12 
10040200 11804.1 -6939.6 1669.3 769.371 -874.239 1164.57 
871 2
10040900 12699.4 -6691.5 1573.2 1043.98 -841.767 1341.07 
10040200 12276.6 -7354.2 1723.1 948.795 -832.53 1262.27 
871.5 2
10040900 13057.7 -7107.7 1574.8 713.745 -829.084 1093.99 
10040200 12725.5 -7809.5 1777.4 894.223 -906.972 1273.67 
872 2
10040900 13363.1 -7528.09 1568.82 587.29 -808.444 999.246 
10040200 12984.6 -8318.82 1792.09 498.339 -979.458 1098.94 
872.5 2
10040900 13721.7 -7949.33 1517.89 718.589 -844.173 1108.6 
10040200 13342.8 -8701.22 1785.56 717.718 -766.341 1049.95 
873 2
10040900 14183.9 -8500.82 1504.82 924.485 -1102.97 1439.17 
10040200 13683.4 -9161.09 1765.91 681.172 -919.737 1144.51 
873.5 2
10040900 14531.3 -9049 1570.9 686.543 -1083.36 1282.58 
10040200 14080.1 -9665.1 1730.3 784.064 -996.065 1267.64 
874 2
10040900 14808.2 -9461.2 1585.1 561.663 -836.105 1007.24 
10040200 14425.4 -10381.5 1730.2 700.406 -1453.14 1613.13 
874.5 2
10040900 15172.8 -9999.08 1620 707.864 -1044.43 1261.71 
10040200 14801.2 -10938.6 1728.83 729.806 -1081.72 1304.88 
875 2
10040900 15385.3 -10463.5 1619.4 425.033 -928.767 1021.4 
10040200 15080.7 -11246.9 1737.4 558.833 -616.7 832.234 
875.5 2
10040900 15539.6 -10651.7 1608.53 311.785 -380.202 491.694 
10040200 15350.2 -11424.2 1788.33 544.512 -358.114 651.72 
876 2
10040900 15756.3 -10806.3 1567.73 437.845 -312.323 537.824 
10040200 15563.5 -11675.4 1796.8 430.976 -507.475 665.786 
876.5 2
10040900 16044.5 -11143.7 1567.2 582.088 -681.751 896.443 
10040200 15694.7 -11926.8 1741.8 265.051 -507.879 572.881 
877 2
10040900 16475.9 -11502.3 1552.4 871.65 -724.444 1133.4 
10040200 15992.8 -12235 1698.6 602.155 -622.626 866.172 
877.5 1
10040900 17155.8 -11872.6 1528.69 1399 -761.897 1593.01 
878 1
10040900 17925 -12501.5 1524.27 1490.61 -1218.68 1925.38 
878.5 1
10040900 18888 -13172.3 1556.18 1903.16 -1325.73 2319.39 
879 1
10040900 19331.4 -13490 1559.82 879.69 -630.411 1082.25 
879.5 1
10040900 19563 -13904.7 1519 454.189 -813.191 931.433 
880 1
10040900 20044.3 -14265.4 1493.9 978.252 -733.075 1222.45 
880.5 1
10040900 20448.4 -14614.8 1480.27 819.602 -708.759 1083.55 
881 1
10040900 20868.2 -14834 1506.4 828.08 -432.311 934.135 
881.5 1
10040900 21359.4 -15238.5 1661.73 980.367 -807.476 1270.09 
882 1
10040900 21898.3 -15553.6 1549.3 1075.72 -628.851 1246.05 
882.5 1
10040900 22380.7 -15813.1 1486.6 998.758 -537.267 1134.1 
883 1
10040900 22913 -16051.1 1484.3 1088.55 -486.708 1192.4 
883.5 1
10040900 23436.1 -16282.5 1481.7 1046.2 -462.8 1143.99 
884 1
10040900 23972.8 -16332 1506.27 1044.2 -96.3035 1048.63 
884.5 1
10040900 24454.3 -16406.6 1503.7 925.927 -143.462 936.975 
885 1
10040900 25036.7 -16517 1490.2 1205.8 -228.571 1227.27 
885.5 1
10040900 25711.8 -16760.9 1498.6 1361.09 -491.734 1447.19 
886 1
10040900 26349.5 -16936 1548.27 1248.03 -342.661 1294.22 
886.5 1
10040900 26940.9 -17130.7 1573.4 1148.26 -378.058 1208.9 
887 1
10040900 27562.5 -17354.3 1577.4 1243.2 -447.2 1321.19 
887.5 1
10040900 28142.6 -17479 1548.1 1183.88 -254.49 1210.92 
888 1
10040900 28683.8 -17636.9 1504.91 1106.79 -322.922 1152.93 
888.5 1
10040900 29326.3 -17764 1489.2 1300.57 -257.269 1325.77 
889 1
10040900 29773.3 -17879.5 1443.2 908.537 -234.756 938.376 
889.5 1
10040900 30343.2 -18157.5 1370.4 1142.08 -557.114 1270.72 
890 1
10040900 31112.2 -18404.1 1310.36 1490.27 -477.889 1565.02 
890.5 1
10040900 31900.7 -18704.9 1302.7 1546.11 -589.822 1654.8 
891 1
10040900 32552.8 -18940.4 1449 1291.29 -466.337 1372.91 
891.5 1
10040900 33110.7 -19282.6 1498.33 1145.52 -702.578 1343.81 
892 1
10040900 33675.7 -19459.2 1528.2 1123.33 -351.182 1176.94 
892.5 1
10040900 34096.1 -19612 1563 835.785 -303.777 889.279 
893 1
10040900 34646.2 -19767 1585 1109.07 -312.5 1152.26 
893.5 1
10040900 35233.6 -20056.3 1579.64 1158.65 -570.558 1291.51 
894 1
10040900 35750.4 -20249.7 1606.3 1031.46 -386.082 1101.35 
894.5 1
10040900 36366.5 -20505.8 1577 1283.54 -533.542 1390.02 
895 1
10040900 36966.2 -20718 1616.2 1218.9 -431.301 1292.96 
895.5 1
10040900 37499.3 -20847.3 1661.27 1051.43 -254.976 1081.9 
896 1
10040900 38055 -21017.8 1681.4 1079.08 -331.121 1128.74 
896.5 1
10040900 38569.1 -21230.4 1674.1 1055.65 -436.55 1142.35 
897 1
10040900 39063 -21503.1 1663.2 1005.91 -555.397 1149.05 
897.5 1
10040900 39562.9 -21689.5 1666.45 968.816 -361.152 1033.94 
898 1
10040900 40104.9 -22056.9 1662.67 1090.5 -739.305 1317.49 
898.5 1
10040900 40686.3 -22429.5 1534.73 1160.45 -743.644 1378.28 
899 1
10040900 41241.6 -22690 1493.8 1059.78 -497.224 1170.63 
899.5 1
10040900 41781.6 -22917.9 1510.33 1141.56 -481.795 1239.06 
900 1
10040900 42291 -23122.9 1518.7 1048.24 -421.834 1129.93 
900.5 1
10040900 42909.4 -23283.7 1498.8 1212.55 -315.294 1252.87 
901 1
10040900 43494.7 -23405.2 1503.4 1168.26 -242.515 1193.17 
901.5 1
10040900 44105.6 -23378 1493.9 1209.7 53.8614 1210.9 
902 1
10040900 44669.7 -23370.3 1498 1135.01 15.493 1135.12 
902.5 1
10040900 45108.2 -23643.7 1498.4 875.25 -545.709 1031.44 
903 1
10040900 45482.8 -23817.6 1498.3 753.722 -349.899 830.98 
903.5 1
10040900 45802.1 -24015.2 1532.9 623.633 -385.938 733.393 
904 1
10040900 46098.8 -24443.3 1559.33 609.195 -879.124 1069.57 
904.5 1
10040900 46521.8 -24724.3 1541.1 831.085 -551.997 997.699 
905 1
10040900 46722.5 -24879.8 1541.25 536.631 -415.642 678.772 
905.5 1
10040900 47290 -24168 1336 655.312 821.882 1051.15 
906 1
10040900 47406 -24180.1 1336 434.457 -45.36 436.818 
