# Supplementary material for: Intrinsic group behaviour II: On the dependence of triad spatial dynamics on social and personal features; and on the effect of social interaction on small group dynamics
Source: PLoS One. 2019 Dec 3;14(12):e0225704. doi: 10.1371/journal.pone.0225704 (PMC6890182; doi:10.1371/journal.pone.0225704)
Supplement: S1 Data Set — (ZIP) [file pone.0225704.s001.zip › set_2_int/group_traj_dyad_int/traj_2_0217_8.dat]

2 10033600 10033901 0 0 0 1 0 1 0 40 40 40 1571.92 1615.38 1528.46 
816 1
10033600 39831.2 -18096.8 1421.2 0 0 0 
816.5 1
10033600 38991.7 -18148.8 1499.33 -2543.84 -157.576 2548.71 
817 1
10033600 37762.6 -18375.7 1519.33 -2483.1 -458.316 2525.04 
817.5 1
10033600 36899.8 -19683.5 1521.79 -1790.07 -2713.35 3250.63 
818 1
10033600 35797.7 -19782.2 1562.92 -2115.39 -189.379 2123.85 
818.5 1
10033600 35276.6 -19034.3 1624.82 -1031.74 1480.98 1804.93 
819 1
10033600 34774.8 -18983.1 1688.55 -995.671 101.551 1000.84 
819.5 2
10033901 34593.5 -19523 1574.18 0 0 0 
10033600 34262.8 -19026 1715.64 -1036.44 -86.8605 1040.07 
820 2
10033901 34132.8 -19417.5 1560.64 -936.253 214.523 960.515 
10033600 33989.6 -18848.1 1676.09 -555.248 361.604 662.614 
820.5 2
10033901 33648.2 -19406.6 1536.36 -997.194 22.2596 997.443 
10033600 33559.1 -18790.6 1632.09 -885.896 118.219 893.749 
821 2
10033901 33173.7 -19417.5 1504.73 -937.657 -21.3798 937.901 
10033600 33028.7 -18865.2 1595.45 -1048.15 -147.323 1058.45 
821.5 2
10033901 32753.7 -19537 1476.2 -831.737 -236.724 864.769 
10033600 32565.2 -19010.3 1590.4 -917.876 -287.363 961.807 
822 2
10033901 32260.9 -19597.6 1474.55 -966.257 -118.895 973.544 
10033600 31960.8 -18622.5 1564 -1185.06 760.303 1407.99 
822.5 2
10033901 31512.2 -19286.3 1397.8 -1468.06 610.463 1589.92 
10033600 31403.4 -18486.7 1513.8 -1092.98 266.364 1124.97 
823 2
10033901 31038.6 -19099.5 1316.2 -972.485 383.573 1045.4 
10033600 30880.9 -18338.9 1468.1 -1072.9 303.491 1114.99 
823.5 2
10033901 30391.9 -19026.1 1281.73 -1288.23 146.233 1296.5 
10033600 30101.3 -18261.9 1439.73 -1553.04 153.368 1560.6 
824 2
10033901 29975.4 -18923.8 1301.3 -838.046 205.817 862.95 
10033600 29539.4 -18239 1491.3 -1130.53 46.0947 1131.47 
824.5 2
10033901 29270 -18658.4 1278.18 -1425.05 536.235 1522.6 
10033600 29021.3 -18057.5 1503.64 -1046.72 366.758 1109.12 
825 2
10033901 28722.1 -18541 1351.8 -1078.54 231.031 1103.01 
10033600 28381.1 -17928.5 1610.2 -1260.18 253.848 1285.5 
825.5 2
10033901 28056.7 -18525.1 1458.5 -1336.14 31.9277 1336.53 
10033600 27925.1 -17821.1 1612.1 -915.663 215.663 940.717 
826 2
10033901 27464.9 -18429.1 1501.82 -1171.86 190.117 1187.18 
10033600 27525 -17558.9 1587.82 -792.277 519.19 947.239 
826.5 2
10033901 26887.2 -18345.9 1543.2 -1123.95 161.85 1135.54 
10033600 26971.4 -17398.4 1581.9 -1077.04 312.274 1121.4 
827 2
10033901 26421.1 -18119.2 1575.6 -949.287 461.711 1055.61 
10033600 26485.9 -17202.6 1613.5 -988.798 398.778 1066.18 
827.5 2
10033901 26036.6 -17943.8 1555.3 -783.096 357.23 860.728 
10033600 25931 -16990.5 1596.6 -1130.14 431.976 1209.89 
828 2
10033901 25562.9 -17680.4 1520.9 -964.766 536.456 1103.88 
10033600 25405.1 -16766 1548.3 -1071.08 457.23 1164.59 
828.5 2
10033901 24947.4 -17370.6 1484.7 -1243.43 625.859 1392.06 
10033600 24956.8 -16647.4 1580.8 -905.657 239.596 936.814 
829 2
10033901 24405.3 -17101.8 1509.8 -1090.74 540.845 1217.47 
10033600 24479.4 -16456 1589.4 -960.563 385.111 1034.89 
829.5 2
10033901 23889.5 -16846.8 1494 -1050.51 519.348 1171.88 
10033600 23965.2 -16215.4 1634.1 -1047.25 490.02 1156.22 
830 2
10033901 23458.2 -16711.3 1503.45 -824.7 259.134 864.454 
10033600 23543.2 -16030.7 1628.64 -806.918 353.103 880.794 
830.5 2
10033901 23040.1 -16508.7 1535.4 -824.619 399.552 916.318 
10033600 23107.3 -15863.7 1562.6 -859.727 329.442 920.686 
831 2
10033901 22503.5 -16277.3 1482.7 -1060.47 457.312 1154.88 
10033600 22605.6 -15598.7 1580.6 -991.502 523.715 1121.32 
831.5 2
10033901 22048.9 -16112.8 1414.8 -931.557 337.09 990.671 
10033600 22073.5 -15398.2 1520.8 -1090.37 410.861 1165.21 
832 2
10033901 21534.6 -15910.6 1330.9 -1053.89 414.344 1132.42 
10033600 21637.9 -15004.2 1494.3 -892.623 807.377 1203.59 
832.5 2
10033901 21062.5 -15574.5 1317.27 -927.594 660.404 1138.67 
10033600 21199.8 -14685.8 1544.55 -860.672 625.505 1063.96 
833 2
10033901 20542.6 -15199.5 1381.1 -1003.58 723.85 1237.39 
10033600 20724.7 -14442.8 1607.9 -917.217 469.147 1030.24 
833.5 2
10033901 20109.7 -14820.5 1436.5 -876.316 767.206 1164.7 
10033600 20349 -14194.2 1595.3 -760.526 503.239 911.948 
834 2
10033901 19674.7 -14527 1489 -893.292 602.669 1077.58 
10033600 19889.9 -13846.6 1637.78 -942.733 713.849 1182.51 
834.5 2
10033901 19240 -14217.3 1475.55 -876.344 624.45 1076.07 
10033600 19470.7 -13596.1 1647.55 -845.084 504.969 984.46 
835 2
10033901 18818.2 -13827.4 1512.4 -804.962 744.032 1096.15 
10033600 19178.8 -13187.6 1641.1 -557.113 779.563 958.172 
835.5 2
10033901 18510.9 -13464.6 1540.7 -629.713 743.443 974.292 
10033600 18859.1 -12886.5 1612.9 -655.123 617.008 899.936 
836 2
10033901 18124.6 -13083.7 1504.8 -801.452 790.249 1125.53 
10033600 18535.1 -12534.5 1613.4 -672.199 730.29 992.56 
836.5 2
10033901 17704.4 -12712.5 1474.82 -840.473 742.309 1121.35 
10033600 18009 -12159.3 1570 -1052.2 750.455 1292.4 
837 2
10033901 17247.5 -12271.9 1396 -897.571 865.708 1247.03 
10033600 17521 -11704 1534.4 -958.743 894.445 1311.19 
837.5 2
10033901 16762.8 -11792.9 1409 -981.174 969.636 1379.45 
10033600 17203.2 -11287.7 1521.3 -643.32 842.713 1060.2 
838 2
10033901 16345.7 -11442.9 1462.9 -846.045 709.939 1104.45 
10033600 16592.4 -10886.7 1591 -1238.95 813.387 1482.09 
838.5 2
10033901 15957.6 -11082.4 1486.3 -782.46 726.815 1067.94 
10033600 16196.9 -10462.4 1598.4 -797.379 855.444 1169.44 
839 2
10033901 15709.1 -10615.6 1527.73 -481.607 904.581 1024.8 
10033600 15788.8 -9819.18 1619.73 -790.856 1246.55 1476.26 
839.5 2
10033901 15276.3 -10075 1555.67 -853.565 1066.34 1365.89 
10033600 15402.9 -9379.33 1654.78 -761.202 867.551 1154.15 
840 2
10033901 14929.1 -9766.64 1572 -695.877 617.963 930.657 
10033600 15033.2 -8981.27 1627.36 -740.896 797.717 1088.71 
840.5 2
10033901 14540.3 -9447.8 1580.2 -776.03 636.4 1003.61 
10033600 14749.3 -8627.5 1597.2 -566.63 706.133 905.37 
841 2
10033901 14098.6 -8986.73 1531.09 -903.198 942.889 1305.68 
10033600 14366.1 -8181.82 1608.45 -783.659 911.415 1202 
841.5 2
10033901 13623 -8384.9 1469.1 -925.363 1170.87 1492.39 
10033600 13953.4 -7746.3 1610.3 -802.901 847.312 1167.3 
842 2
10033901 13305.2 -8036.18 1480.82 -655.295 719.007 972.822 
10033600 13633.8 -7379.27 1656.91 -658.932 756.757 1003.43 
842.5 2
10033901 12993.7 -7646.5 1529.1 -629.256 787.236 1007.82 
10033600 13227.6 -7009.5 1650.1 -820.643 747.016 1109.72 
843 2
10033901 12663.6 -7231.27 1545.09 -654.888 823.864 1052.44 
10033600 12908.7 -6702.64 1647.18 -632.684 608.856 878.063 
843.5 2
10033901 12333.1 -6880.3 1548.1 -659.753 700.544 962.308 
10033600 12575.8 -6394.3 1694.3 -664.525 615.442 905.739 
844 2
10033901 11855.8 -6429.73 1527.09 -935.847 883.476 1286.99 
10033600 12065.4 -5915.18 1604.91 -1000.86 939.447 1372.69 
844.5 2
10033901 11428.3 -6006.7 1502.9 -843.231 834.373 1186.26 
10033600 11552 -5415.8 1554.7 -1012.55 984.974 1412.6 
845 2
10033901 10976.4 -5569.2 1434.5 -937.552 907.676 1304.94 
10033600 11106.2 -4930.4 1598.6 -924.896 1007.05 1367.33 
845.5 2
10033901 10547.6 -5207.5 1432.4 -868.016 732.186 1135.58 
10033600 10713 -4578.5 1572.1 -795.951 712.348 1068.17 
846 2
10033901 10080 -4833.55 1447.73 -904.449 723.316 1158.11 
10033600 10350.5 -4130.09 1575.91 -701.073 867.329 1115.24 
846.5 2
10033901 9660.1 -4445.7 1473.5 -818.519 756.034 1114.25 
10033600 9792.7 -3698 1605.1 -1087.42 842.282 1375.47 
847 2
10033901 9238.5 -4033.3 1513.5 -850 831.452 1189.04 
10033600 9478.3 -3429.5 1634.1 -633.871 541.331 833.565 
847.5 2
10033901 8910.11 -3678 1501.67 -660.742 714.889 973.472 
10033600 9173.89 -3044.56 1630.78 -612.497 774.536 987.451 
848 2
10033901 8530.3 -3249.9 1500 -799.602 901.263 1204.84 
10033600 8876 -2667.9 1610.1 -627.135 792.959 1010.98 
848.5 2
10033901 8107.64 -2802.45 1495.73 -819.116 867.142 1192.85 
10033600 8354.45 -2289.55 1621.73 -1010.75 733.245 1248.7 
849 2
10033901 7667.5 -2515.9 1510.7 -852.977 555.338 1017.83 
10033600 7868.8 -2039 1617.7 -941.191 485.553 1059.06 
849.5 2
10033901 7213 -2219.8 1517.4 -925.662 603.055 1104.77 
10033600 7524.4 -1799.7 1637.1 -701.426 487.373 854.125 
850 2
10033901 6720.9 -1826.6 1495.3 -1027.35 820.877 1315.02 
10033600 7195.7 -1453 1638 -686.221 723.8 997.389 
850.5 2
10033901 6274.27 -1495.18 1493.55 -867.237 643.53 1079.92 
10033600 6507.82 -813.818 1581.36 -1335.69 1241.13 1823.32 
851 2
10033901 5875.7 -1224.2 1490.7 -766.486 521.119 926.858 
10033600 6108 -487.7 1587.8 -768.881 627.15 992.218 
851.5 2
10033901 5559.22 -904.111 1503.33 -655.233 662.71 931.942 
10033600 5675.67 -139 1562.78 -895.1 721.946 1149.96 
852 2
10033901 5185.45 -565.909 1521.45 -749.033 677.76 1010.15 
10033600 5221.36 118.727 1538.09 -910.427 516.488 1046.73 
852.5 2
10033901 4784.78 -262.667 1551.56 -790.289 598.111 991.108 
10033600 4845.11 354.111 1505.22 -742.115 464.268 875.374 
853 2
10033901 4479.5 -2.5 1513.5 -650.912 554.726 855.224 
10033600 4370.7 605.7 1462.3 -1011.54 536.437 1144.98 
853.5 2
10033901 3865.82 265.091 1515.36 -1187.01 517.584 1294.94 
10033600 3841.45 778 1453 -1023.69 333.269 1076.57 
854 2
10033901 3371.5 484.9 1513 -934.439 415.518 1022.66 
10033600 3388.9 1028.2 1450.8 -855.491 472.968 977.529 
854.5 2
10033901 2993.67 723.778 1526.67 -793.768 501.844 939.103 
10033600 2855.44 1289.44 1433.44 -1120.7 548.833 1247.88 
855 2
10033901 2728.45 1016.91 1495 -535.782 592.184 798.589 
10033600 2347 1542.82 1497.82 -1027.16 511.866 1147.63 
855.5 2
10033901 2169.56 1126.56 1510.67 -1106.73 217.122 1127.83 
10033600 1894.33 1784.44 1580.22 -896.37 478.468 1016.08 
856 2
10033901 1534.1 1359.4 1460.8 -1346.3 493.315 1433.84 
10033600 1479.1 1940.4 1573.8 -879.732 330.414 939.735 
856.5 2
10033901 1262 1374.91 1402.82 -519.275 29.5975 520.118 
10033600 1079.27 2109.55 1561.45 -763.029 322.797 828.499 
857 2
10033901 703.1 1647.9 1451.6 -1070.69 522.971 1191.59 
10033600 723 2364.7 1586 -682.515 488.802 839.496 
857.5 2
10033901 286.5 1757.4 1476.2 -850.204 223.469 879.082 
10033600 186.6 2374.6 1632.7 -1094.69 20.2041 1094.88 
858 2
10033901 -205.5 2002.5 1504.8 -989.94 493.159 1105.98 
10033600 -190.2 2583.5 1683.2 -758.149 420.322 866.868 
858.5 2
10033901 -701.9 2207.3 1514.2 -988.845 407.968 1069.7 
10033600 -628.7 2853.9 1701.5 -873.506 538.645 1026.23 
859 2
10033901 -1039.33 2358.11 1549.22 -698.62 312.238 765.22 
10033600 -1012 3124.33 1699.44 -793.582 559.903 971.218 
859.5 2
10033901 -1553.9 2670.9 1539.8 -1045.87 635.75 1223.93 
10033600 -1362.8 3479.1 1651.8 -713.008 721.07 1014.06 
860 2
10033901 -2019.8 3030.1 1496.3 -917.126 707.087 1158.06 
10033600 -1753.9 3837.1 1600.8 -769.882 704.724 1043.72 
860.5 2
10033901 -2439.2 3358.8 1491.6 -840.481 658.717 1067.86 
10033600 -2090.5 4058 1597.8 -674.549 442.685 806.838 
861 2
10033901 -2835.82 3684 1510.82 -761.263 624.184 984.443 
10033600 -2426.45 4319.45 1634.73 -644.826 501.832 817.09 
861.5 2
10033901 -3173.2 3915.1 1515.7 -665.447 455.819 806.592 
10033600 -2851 4530.6 1611.8 -837.368 416.46 935.213 
862 2
10033901 -3580.8 4105.2 1538.9 -859.916 401.055 948.841 
10033600 -3246.9 4760.4 1635.3 -835.232 484.81 965.74 
862.5 2
10033901 -4092.4 4308.2 1507.9 -1033.54 410.101 1111.93 
10033600 -3695.7 4920.5 1615.1 -906.667 323.434 962.629 
863 2
10033901 -4535.64 4386.55 1480 -872.513 154.223 886.038 
10033600 -4212.09 5180.55 1578.45 -1016.52 511.901 1138.13 
863.5 2
10033901 -5143.4 4529 1290.5 -1203.49 282.088 1236.11 
10033600 -4764.6 5397.2 1364.3 -1094.08 429.019 1175.19 
864 2
10033901 -5585.18 4713.09 1175.64 -873.087 363.816 945.855 
10033600 -5457.27 5666.45 1241.64 -1368.92 532.124 1468.7 
864.5 2
10033901 -6199.7 5002.6 1311.9 -1188.62 559.979 1313.93 
10033600 -6238.8 5891.5 1381.3 -1511.66 435.291 1573.08 
865 2
10033901 -6668.1 5191.2 1195.7 -938.677 377.956 1011.91 
10033600 -6511.2 5877 1296.4 -545.892 -29.0581 546.665 
865.5 2
10033901 -7001.8 5267.4 1296.3 -683.811 156.148 701.413 
10033600 -6493.1 5650.2 1246.7 37.0902 -464.754 466.232 
866 2
10033901 -7331.3 5324 1234.3 -676.591 116.222 686.501 
10033600 -6800.5 5858.1 1228.8 -631.211 426.899 762.018 
866.5 2
10033901 -7995.2 5714.7 1310.2 -1368.87 805.567 1588.31 
10033600 -7398.5 6183.8 1261.9 -1232.99 671.546 1404.01 
867 2
10033901 -8429.2 5599.1 1338.1 -871.486 -232.129 901.871 
10033600 -8047.5 6797.7 1324.6 -1303.21 1232.73 1793.88 
867.5 2
10033901 -8842.18 5577.91 1256.36 -797.262 -40.9091 798.311 
10033600 -8506.27 6804.45 1478.36 -885.662 13.0397 885.758 
868 2
10033901 -9252.4 5833.4 1293.6 -785.859 489.446 925.814 
10033600 -9078.8 6987.3 1501.1 -1096.8 350.279 1151.37 
868.5 2
10033901 -9590.7 6086.1 1275.3 -687.602 513.618 858.254 
10033600 -9785.3 6923.3 1415.7 -1435.98 -130.081 1441.86 
869 2
10033901 -10021.7 6229.5 1348.8 -877.8 292.057 925.111 
10033600 -10394.5 6938.3 1450.7 -1240.73 30.5499 1241.11 
869.5 2
10033901 -10518.2 6292 1311.8 -1005.06 126.518 1012.99 
10033600 -10968.7 6882.2 1401 -1162.35 -113.563 1167.88 
870 2
10033901 -11220.5 6204.6 1293.3 -1424.54 -177.282 1435.53 
10033600 -11553.6 6910.1 1410.6 -1186.41 56.5923 1187.76 
870.5 2
10033901 -11776.7 6148.2 1267 -1128.19 -114.402 1133.98 
10033600 -12207.3 6772 1412.6 -1325.96 -280.122 1355.23 
871 2
10033901 -12525.5 6074.2 1302.2 -1503.61 -148.594 1510.94 
10033600 -12914.8 6644.3 1410.1 -1420.68 -256.426 1443.64 
871.5 2
10033901 -13098.5 5932 1294.2 -1141.43 -283.267 1176.06 
10033600 -13477.6 6542.6 1423.5 -1121.12 -202.59 1139.27 
872 2
10033901 -13758.4 5850.18 1326 -1268.97 -157.343 1278.69 
10033600 -14137.8 6464.36 1409.09 -1269.65 -150.455 1278.53 
872.5 2
10033901 -14259 5774.11 1296 -1003.28 -152.446 1014.8 
10033600 -14718.6 6305.56 1421.78 -1163.8 -318.253 1206.53 
873 2
10033901 -14846.7 5740.18 1277.64 -1175.45 -67.8586 1177.41 
10033600 -15263.3 6490.36 1388.09 -1089.43 369.616 1150.43 
873.5 2
10033901 -15493.6 5570.4 1284 -1278.4 -335.537 1321.7 
10033600 -15888.1 6243.7 1341.9 -1234.84 -487.478 1327.58 
874 2
10033901 -16067 5332.8 1255.7 -1163.08 -481.947 1258.98 
10033600 -16459.6 5952.4 1355.5 -1159.23 -590.872 1301.13 
874.5 2
10033901 -16604 5240.42 1230 -1042.72 -179.385 1058.04 
10033600 -17008.5 5771.42 1371.92 -1065.83 -351.424 1122.27 
875 2
10033901 -16972.7 5397.2 1254.87 -737.333 313.567 801.239 
10033600 -17554.6 5661.87 1377.13 -1092.2 -219.1 1113.96 
875.5 2
10033901 -17332.2 5400.73 1288.27 -726.33 7.13805 726.365 
10033600 -18129.1 5784.53 1354.4 -1160.54 247.811 1186.7 
876 2
10033901 -17729.9 5046.67 1270.33 -803.502 -715.286 1075.76 
10033600 -18523.8 5466.47 1284.2 -797.441 -642.559 1024.11 
876.5 2
10033901 -18136.1 4766.4 1265.27 -820.471 -566.195 996.87 
10033600 -18755.9 5295.8 1374.67 -468.956 -344.781 582.06 
877 2
10033901 -18809.1 4549.33 1276.33 -1359.6 -438.519 1428.57 
10033600 -19149.2 5161 1409.07 -794.478 -272.323 839.854 
877.5 2
10033901 -19584.3 4297.77 1231.69 -1595.15 -517.622 1677.03 
10033600 -19808.5 4805.92 1297.38 -1356.66 -730.611 1540.89 
878 2
10033901 -20368.7 3933.82 1208.82 -1520.19 -705.331 1675.85 
10033600 -20620.2 4613 1323.64 -1572.95 -373.882 1616.78 
878.5 2
10033901 -20630.8 3724.82 1209.73 -517.966 -413.043 662.491 
10033600 -21214.2 4213.55 1261.45 -1173.91 -789.436 1414.67 
879 2
10033901 -21322.4 3548.82 1169.73 -1372.11 -349.206 1415.85 
10033600 -21897.5 3991.55 1380.64 -1355.7 -440.476 1425.46 
879.5 2
10033901 -21725.1 3200.36 1190.55 -789.661 -683.244 1044.22 
10033600 -22369.2 3841.55 1250.91 -924.955 -294.118 970.591 
880 2
10033901 -22425.8 2907 1108.5 -1424.21 -596.268 1543.99 
10033600 -22977.3 3578.9 1569.6 -1236.01 -533.832 1346.37 
880.5 2
10033901 -23226.4 2799.18 1466.09 -1623.86 -218.698 1638.52 
10033600 -23428.2 3409.64 1605.82 -914.568 -343.334 976.889 
881 2
10033901 -23720.2 2566.6 1458.2 -974.036 -458.741 1076.66 
10033600 -24009 3158.4 1447.7 -1145.6 -495.535 1248.18 
881.5 2
10033901 -24215.4 2151.55 1468.55 -988.351 -828.452 1289.64 
10033600 -24634.8 2859.18 1386.82 -1249.14 -597.242 1384.57 
882 2
10033901 -24758.5 1872 1547.2 -1084.1 -557.975 1219.27 
10033600 -25199.9 2624.8 1447.4 -1127.91 -467.828 1221.08 
882.5 2
10033901 -25368.6 1564.4 1593.5 -1263.15 -636.853 1414.61 
10033600 -25669.6 2362.4 1492.8 -972.464 -543.271 1113.93 
883 2
10033901 -25846.9 1414.2 1612.6 -978.119 -307.157 1025.21 
10033600 -26091.9 2165.7 1572.2 -863.599 -402.249 952.685 
883.5 2
10033901 -26249.7 1584.4 1612.3 -805.6 340.4 874.565 
10033600 -26585.1 1992.9 1622.4 -986.4 -345.6 1045.19 
884 2
10033901 -26858.4 1219 1633.82 -1184.17 -710.895 1381.17 
10033600 -27114.1 1711.55 1675.36 -1029.17 -547.382 1165.68 
884.5 2
10033901 -27486.3 896.8 1648.9 -1207.57 -619.615 1357.26 
10033600 -27606 1408.4 1657.1 -945.979 -582.972 1111.19 
885 2
10033901 -28020.5 783 1650.8 -1106 -235.611 1130.82 
10033600 -27989.9 1267.2 1653 -794.824 -292.34 846.881 
885.5 2
10033901 -28560.3 516.2 1645.8 -1088.31 -537.903 1213.98 
10033600 -28488.1 1092.1 1630.3 -1004.44 -353.024 1064.67 
886 2
10033901 -28763.1 -49.7273 1585.27 -396.851 -1107.49 1176.45 
10033600 -28761.5 650.909 1607.27 -535.118 -863.387 1015.77 
886.5 2
10033901 -29147.9 -360.9 1502.8 -747.202 -604.219 960.933 
10033600 -29395.9 274.5 1618 -1231.76 -730.891 1432.28 
887 2
10033901 -29521.7 -588.3 1500.1 -747.6 -454.8 875.071 
10033600 -29792.3 -36.4 1614.8 -792.8 -621.8 1007.56 
887.5 2
10033901 -29990.4 -878.5 1442.4 -956.531 -592.245 1125.04 
10033600 -30270.8 -439.5 1545 -976.531 -822.653 1276.86 
888 2
10033901 -30371 -1133.36 1462.55 -778.323 -521.194 936.712 
10033600 -30868.5 -694.545 1600.64 -1222.38 -521.565 1329 
888.5 2
10033901 -30882.8 -1408.4 1549.6 -1036.03 -556.754 1176.15 
10033600 -31494.7 -703.5 1648.3 -1267.52 -18.1266 1267.65 
889 2
10033901 -31403.6 -1618.5 1580.4 -1058.54 -427.033 1141.43 
10033600 -31832.9 -1009.1 1642.3 -687.398 -621.138 926.461 
889.5 2
10033901 -31908.6 -1916.7 1555.9 -1012.02 -597.595 1175.29 
10033600 -32195.8 -1116.3 1615.5 -727.255 -214.83 758.321 
890 2
10033901 -32366.4 -2142.55 1550.55 -887.139 -437.685 989.234 
10033600 -32772.5 -1436.09 1648.91 -1117.55 -619.75 1277.89 
890.5 2
10033901 -32832.5 -2475.8 1536 -913.993 -653.44 1123.55 
10033600 -33173.3 -1724.6 1637.3 -785.971 -565.704 968.386 
891 2
10033901 -33335.7 -2674 1515.6 -996.436 -392.475 1070.94 
10033600 -33647.2 -2083 1653.5 -938.416 -709.703 1176.56 
891.5 2
10033901 -33713 -2911.89 1501.44 -774.743 -488.478 915.881 
10033600 -33991.2 -2366.11 1587.56 -706.411 -581.337 914.86 
892 2
10033901 -34139.3 -3136.9 1470.9 -847.515 -447.338 958.328 
10033600 -34442.2 -2583.5 1606.8 -896.576 -432.185 995.305 
892.5 2
10033901 -34587 -3407.7 1447.3 -890.06 -538.37 1040.22 
10033600 -35039.4 -2851.2 1660 -1187.28 -532.207 1301.1 
893 2
10033901 -35048.9 -3462.2 1438.8 -931.25 -109.879 937.71 
10033600 -35552.3 -3146.9 1639.3 -1034.07 -596.169 1193.62 
893.5 2
10033901 -35469.1 -3764.55 1442.36 -828.779 -596.342 1021.03 
10033600 -36069.7 -3468 1644.73 -1020.57 -633.333 1201.11 
894 2
10033901 -35897.3 -4008.4 1443.4 -854.709 -486.736 983.585 
10033600 -36438.6 -3720.5 1635.2 -736.273 -503.992 892.248 
894.5 2
10033901 -36286.1 -4230 1456.4 -810 -461.667 932.328 
10033600 -36719.4 -3936.6 1581.4 -585 -450.208 738.182 
895 2
10033901 -36521.5 -4416.7 1473.1 -478.455 -379.472 610.67 
10033600 -36880.3 -4063.4 1556.2 -327.033 -257.724 416.379 
895.5 2
10033901 -36751.3 -4614 1506.45 -453.201 -389.152 597.352 
10033600 -36941.6 -4149.91 1574.18 -120.979 -170.629 209.166 
896 2
10033901 -36862.1 -4800.4 1507 -215.199 -361.942 421.085 
10033600 -36915.6 -4255.3 1569 50.556 -204.643 210.795 
896.5 2
10033901 -36863.2 -4919 1507 -2.25873 -243.532 243.542 
10033600 -36930.2 -4395.7 1565.6 -29.9795 -288.296 289.85 
897 2
10033901 -36861.3 -5019.1 1507 3.86965 -203.87 203.906 
10033600 -36809.9 -4450.7 1562.1 245.01 -112.016 269.402 
897.5 2
10033901 -36701.6 -5055.64 1507 309.426 -70.8069 317.424 
10033600 -36764.3 -4388.64 1563.73 88.4249 120.278 149.284 
898 2
10033901 -36677.4 -5021.11 1507 48.6759 69.4673 84.8236 
10033600 -36715.6 -4492 1563.44 98.0225 -207.975 229.918 
898.5 2
10033901 -36682.6 -5009.73 1507 -10.3631 22.7222 24.9739 
10033600 -36584.5 -4497.91 1564 261.497 -11.7946 261.763 
899 2
10033901 -36659 -5006.1 1507 45.1076 6.92228 45.6356 
10033600 -36965 -4423.1 1564 -726.058 142.765 739.961 
899.5 2
10033901 -36663.3 -4858.22 1507 -9.16138 312.638 312.772 
10033600 -37073.4 -4463.89 1561 -229.269 -86.2344 244.951 
900 2
10033901 -36660.8 -4506.2 1506.8 5.21262 724.326 724.344 
10033600 -37137.8 -4456.4 1544.4 -132.419 15.4092 133.312 
900.5 2
10033901 -36839.1 -4312.8 1500.8 -349.608 379.216 515.781 
10033600 -37185.9 -4666 1556.9 -94.3137 -410.98 421.663 
901 2
10033901 -37011.2 -4221.2 1486.2 -343.513 182.834 389.14 
10033600 -37123.1 -4837.4 1558 125.349 -342.116 364.356 
901.5 2
10033901 -37028.7 -4199 1503.1 -34.6535 43.9604 55.9766 
10033600 -37089.4 -4869.9 1558 66.7327 -64.3564 92.7092 
902 2
10033901 -37043.4 -4156.1 1513.3 -29.5775 86.3179 91.2448 
10033600 -36866 -4629.6 1557 449.497 483.501 660.167 
902.5 2
10033901 -37113.2 -4094.1 1503.6 -139.321 123.752 186.347 
10033600 -36732.2 -4425.2 1556 267.066 407.984 487.622 
903 2
10033901 -37235.2 -4476.8 1503 -245.473 -770.02 808.2 
10033600 -36723.4 -4304.4 1553.3 17.7062 243.058 243.702 
903.5 2
10033901 -37095 -4856.9 1503 273.828 -742.383 791.274 
10033600 -36789 -4179.8 1543.3 -128.125 243.359 275.027 
904 2
10033901 -37083.2 -4647.44 1503 24.1843 430.094 430.773 
10033600 -36948.9 -4102.56 1529.67 -328.314 158.613 364.62 
904.5 2
10033901 -37139.2 -4429.7 1503 -109.976 427.789 441.699 
10033600 -36926.9 -3972.2 1542.9 43.2002 256.101 259.719 
905 2
10033901 -36974.9 -4356.22 1503 326.662 146.079 357.837 
10033600 -36812.6 -3901.22 1540.78 227.325 141.109 267.56 
905.5 2
10033901 -36998.9 -4348.8 1503 -48.1185 14.8742 50.3649 
10033600 -36867.1 -3915.9 1538.1 -109.308 -29.4144 113.196 
906 2
10033901 -37221.4 -4368.44 1503 -440.682 -38.8999 442.396 
10033600 -36810.3 -4114.56 1532.56 112.409 -393.377 409.123 
906.5 2
10033901 -37277 -4255.33 1503 -113.148 230.369 256.656 
10033600 -36856 -4501.11 1526.33 -93.0075 -787.282 792.757 
907 2
10033901 -37186.9 -4149.7 1509.6 177.712 208.35 273.845 
10033600 -36843 -4569.9 1539.2 25.641 -135.678 138.08 
907.5 2
10033901 -37203.3 -4197.44 1506.67 -32.0964 -93.2509 98.62 
10033600 -36817.8 -4628 1550.56 49.2622 -113.477 123.708 
908 2
10033901 -37233 -4262.11 1504.44 -58.6298 -127.8 140.607 
10033600 -36814.3 -4630.11 1544.67 6.8072 -4.17216 7.98404 
908.5 2
10033901 -37257.8 -4376.56 1508.56 -50.9831 -235.482 240.938 
10033600 -36839.6 -4600.78 1552.22 -51.8976 60.3567 79.6008 
909 2
10033901 -37288.3 -4558.78 1511.33 -64.0578 -382.017 387.351 
10033600 -36843.3 -4334.22 1543.56 -7.91987 558.817 558.873 
909.5 2
10033901 -37208.8 -4668.8 1510 155.948 -215.73 266.194 
10033600 -36917.4 -4184.2 1529.7 -145.229 294.161 328.058 
910 2
10033901 -37163.4 -4775.5 1510 91.3984 -214.688 233.334 
10033600 -36891.6 -4344.5 1516.5 51.8612 -322.535 326.678 
910.5 2
10033901 -37110 -4895 1510 108.707 -243.381 266.555 
10033600 -36870.5 -4422.3 1512.9 43.0244 -158.452 164.189 
911 2
10033901 -37119.7 -4916.1 1510 -18.4762 -40.1905 44.234 
10033600 -36867.4 -4469.8 1512.5 5.90476 -90.4762 90.6687 
911.5 2
10033901 -37058.1 -4967.67 1510 121.958 -102.112 159.062 
10033600 -36749.3 -4561.33 1510.33 233.795 -181.254 295.827 
912 2
10033901 -37192.2 -4540.11 1509.22 -279.398 890.741 933.532 
10033600 -36653.7 -4609.67 1507.33 199.306 -100.694 223.298 
912.5 2
10033901 -37179.2 -4215 1505.78 26.4228 660.795 661.323 
10033600 -36728.1 -4654.33 1505.56 -151.31 -90.7859 176.456 
913 2
10033901 -37061.9 -4066.2 1496.1 232.782 295.238 375.97 
10033600 -36680.9 -4799.1 1505.6 93.6728 -287.235 302.124 
913.5 2
10033901 -37025 -4009.8 1494.7 71.7899 109.728 131.126 
10033600 -36811.7 -4756.7 1505.3 -254.475 82.4903 267.511 
914 2
10033901 -36887.2 -3979.33 1497.11 282.911 62.5599 289.746 
10033600 -36928.6 -4547.22 1505 -239.95 430.139 492.54 
914.5 2
10033901 -37017.3 -4043.9 1491.5 -262.783 -130.438 293.375 
10033600 -36934.4 -4534.4 1504.9 -11.807 25.9035 28.4674 
915 2
10033901 -36975.8 -4013 1480.33 81.4161 60.5882 101.487 
10033600 -37071.7 -4496.33 1503.33 -269.15 74.6405 279.308 
915.5 2
10033901 -37011.9 -3970.1 1476.7 -72.8271 86.4919 113.069 
10033600 -37120.7 -4462.2 1500.2 -98.8575 68.8172 120.452 
916 2
10033901 -37023.2 -4083.78 1476.89 -22.6444 -227.356 228.48 
10033600 -37128.2 -4595.11 1500.56 -15.0444 -265.822 266.248 
916.5 2
10033901 -37082.8 -4319.7 1472.9 -119.875 -474.693 489.595 
10033600 -37063.2 -4857.9 1501 130.829 -528.75 544.696 
917 2
10033901 -37030.9 -4433.1 1495.1 99.8077 -218.077 239.831 
10033600 -36939.6 -4951.6 1501 237.692 -180.192 298.273 
917.5 1
10033901 -36989.4 -4557.22 1513.78 83.0773 -248.742 262.249 
918 1
10033901 -36933.9 -4727.2 1513.3 111.535 -341.321 359.082 
918.5 1
10033901 -36852.3 -4851.3 1511 161.265 -245.257 293.526 
919 1
10033901 -36780.4 -4846.11 1510.11 142.288 10.275 142.659 
919.5 1
10033901 -36793.5 -4722.3 1511 -26.3217 249.619 251.003 
920 1
10033901 -36564.1 -4629.44 1511 476.9 193.047 514.491 
920.5 1
10033901 -36302.6 -4502.7 1511 532.609 258.135 591.867 
921 1
10033901 -36250.3 -4395.78 1511 104.533 213.844 238.027 
921.5 1
10033901 -36254.9 -4476.3 1511 -9.02503 -159.135 159.391 
922 1
10033901 -36250.3 -4459.11 1511 9.00723 33.9031 35.0792 
922.5 1
10033901 -36319.1 -4564.2 1511 -135.634 -207.276 247.71 
923 1
10033901 -36341.1 -4726.89 1511 -45.7611 -338.231 341.312 
923.5 1
10033901 -36451.7 -4880.3 1511 -225.692 -313.084 385.951 
924 1
10033901 -36664.3 -4900.9 1511 -415.234 -40.2344 417.179 
924.5 1
10033901 -36835.7 -4681.2 1511.1 -327.725 420.076 532.792 
925 1
10033901 -36837 -4543 1512.67 -2.64766 281.466 281.479 
925.5 1
10033901 -36845.3 -4535.9 1512.8 -16.8016 14.3725 22.1102 
926 1
10033901 -36815.7 -4421.33 1512.78 59.6244 230.516 238.103 
926.5 1
10033901 -36737.1 -4403.4 1511.7 154.355 35.2325 158.325 
927 1
10033901 -36648.8 -4307.1 1514.6 175.198 191.071 259.235 
927.5 1
10033901 -36697.4 -4350.6 1511.6 -96.8127 -86.6534 129.929 
928 1
10033901 -36903.7 -4691.6 1511 -412.6 -682 797.096 
928.5 1
10033901 -36902 -4813 1511 3.37302 -240.873 240.897 
929 1
10033901 -36815.9 -4864 1511 179.025 -106.029 208.068 
929.5 1
10033901 -36725.6 -4906.2 1511 183.888 -85.947 202.982 
930 1
10033901 -36806.9 -4942.3 1511 -160.672 -71.3439 175.799 
930.5 1
10033901 -36590.7 -4686 1511 432.4 512.6 670.618 
931 1
10033901 -36462.3 -4617 1511 255.777 137.45 290.369 
931.5 1
10033901 -36393.1 -4618.8 1511 139.516 -3.62903 139.563 
932 1
10033901 -36358.3 -4585.1 1511.1 68.5039 66.3386 95.3604 
932.5 1
10033901 -36369.1 -4612.67 1511 -22.1539 -56.4891 60.6779 
933 1
10033901 -36477.3 -4599 1511 -214.66 27.1164 216.366 
933.5 1
10033901 -36420.3 -4654 1511 113.546 -109.562 157.786 
934 1
10033901 -36345.8 -4696.9 1511 149.899 -86.3179 172.976 
934.5 1
10033901 -36314.9 -4626.27 1511 61.0492 139.58 152.347 
935 1
10033901 -36453.6 -4705.6 1511 -275.727 -157.708 317.644 
935.5 1
10033901 -36561.9 -4407.47 1511.73 -218.28 601.075 639.482 
936 1
10033901 -36568.3 -4295 1511.13 -13.064 227.205 227.581 
936.5 1
10033901 -36752.2 -4261 1501.25 -359.09 66.4062 365.179 
937 1
10033901 -36818.6 -4191.93 1502.27 -129.966 135.16 187.508 
937.5 1
10033901 -36853.4 -4228.77 1521.54 -71.7209 -75.9503 104.462 
938 1
10033901 -36885.1 -4370.45 1587.09 -64.313 -287.394 294.502 
938.5 1
10033901 -36975 -4499.42 1582.33 -174.242 -249.927 304.67 
939 1
10033901 -36875.3 -4759.45 1585.82 193.645 -504.928 540.787 
939.5 1
10033901 -36794.3 -4798.91 1586 164.3 -80.0295 182.755 
940 1
10033901 -36861.8 -4734.1 1586 -138.66 133.078 192.188 
940.5 1
10033901 -36847.6 -4803.64 1586 29.6932 -145.779 148.772 
941 1
10033901 -36829.1 -4784.5 1586 37.0727 38.2727 53.284 
941.5 1
10033901 -36846.8 -4783.45 1586 -34.6735 2.0459 34.7339 
942 1
10033901 -36865.9 -4829.7 1586 -37.7858 -91.5752 99.0645 
942.5 1
10033901 -36707.9 -4552.45 1585.45 306.184 537.297 618.415 
943 1
10033901 -36695.5 -4335.5 1584.4 24.1422 422.091 422.78 
943.5 1
10033901 -36757.8 -4232.5 1589.8 -130.063 215.031 251.306 
944 1
10033901 -36870 -4226.64 1571.18 -222.619 11.6342 222.923 
944.5 1
10033901 -36962.7 -4388.8 1556.2 -181.409 -317.346 365.537 
945 1
10033901 -36903 -4620.8 1562 123.859 -481.328 497.009 
945.5 1
10033901 -36741.3 -4793.82 1564 318.989 -341.259 467.131 
946 1
10033901 -36744.3 -4819.6 1568.2 -5.92421 -50.4537 50.8003 
946.5 1
10033901 -36879.3 -4806.4 1587.5 -284.211 27.7895 285.566 
947 1
10033901 -36868.3 -4896.64 1589.73 21.923 -179.396 180.731 
947.5 1
10033901 -36955.6 -4667.4 1589.9 -175.356 460.314 492.584 
948 1
10033901 -36888 -4371 1594.18 136.566 598.788 614.164 
948.5 1
10033901 -36830.6 -4301.5 1582.3 111.025 134.429 174.35 
949 1
10033901 -36765.1 -4329.1 1580.5 135.331 -57.0248 146.854 
949.5 1
10033901 -36652.1 -4366 1588.09 228.301 -74.5455 240.163 
950 1
10033901 -36740.7 -4672.9 1589.5 -173.403 -600.587 625.119 
950.5 1
10033901 -36759.9 -4735.91 1590 -38.2651 -125.516 131.219 
951 1
10033901 -36798.5 -4795.9 1590 -77.0278 -119.742 142.378 
951.5 1
10033901 -36894.5 -4881.18 1590 -198.852 -176.567 265.928 
952 1
10033901 -36920.5 -4884.09 1590 -50.9804 -5.7041 51.2985 
952.5 1
10033901 -36937.3 -4543.73 1589.64 -32.292 657.073 657.866 
953 1
10033901 -36908.3 -4250.2 1585.9 57.9455 587.055 589.907 
953.5 1
10033901 -36950.2 -4171.09 1565.91 -84.2693 159.173 180.104 
954 1
10033901 -36939.5 -4127.1 1557.3 21.5794 88.8705 91.4529 
954.5 1
10033901 -36782.6 -4093.18 1576.82 321.442 69.5045 328.87 
955 1
10033901 -36778.2 -4075.4 1564 8.87273 35.5636 36.6538 
955.5 1
10033901 -36650.4 -4146.27 1614 256.185 -142.03 292.922 
956 1
10033901 -36681.1 -4430.18 1609.09 -59.549 -550.211 553.425 
956.5 1
10033901 -36651.2 -4752.4 1609.1 59.7818 -644.436 647.203 
957 1
10033901 -36697.9 -4882.73 1610 -92.4932 -258.074 274.148 
957.5 1
10033901 -36721.3 -4944.4 1610 -47.1591 -124.34 132.983 
958 1
10033901 -36748.5 -4955.27 1610 -55.3769 -22.099 59.6236 
958.5 1
10033901 -36748.3 -4963.5 1610 0.472028 -15.8217 15.8287 
959 1
10033901 -36736.1 -4946.8 1610 25 34.2213 42.3804 
959.5 1
10033901 -36808.9 -4930.7 1610 -147.967 32.7236 151.543 
960 1
10033901 -36792.4 -4895.5 1610 33.6049 71.6904 79.1758 
960.5 1
10033901 -36836.7 -4819.1 1610 -89.1348 153.722 177.695 
961 1
10033901 -36910.1 -4747.45 1610 -150.084 146.514 209.742 
961.5 1
10033901 -36664 -4640.18 1610 489.246 213.266 533.708 
962 1
10033901 -36606.3 -4437 1610.73 114.086 401.545 417.437 
962.5 1
10033901 -36531 -4358.5 1607 150.847 157.315 217.951 
963 1
10033901 -36834 -4171.73 1580.09 -594.118 366.221 697.921 
963.5 1
10033901 -36907.5 -4278.09 1594.64 -142.354 -206.131 250.509 
964 1
10033901 -36894.6 -4618.6 1611.3 25.8643 -685.129 685.617 
964.5 1
10033901 -36896.7 -4853.3 1610.6 -4.42105 -494.105 494.125 
965 1
10033901 -36951.2 -4672.45 1611 -103.973 345.125 360.446 
965.5 1
10033901 -36911.4 -4448.4 1608.9 79.0891 445.436 452.403 
966 1
10033901 -36868.5 -4306.64 1596.64 85.8909 283.527 296.252 
966.5 1
10033901 -36848.1 -4313.22 1581.67 41.3484 -13.3859 43.4612 
967 1
10033901 -36926.5 -4534 1566 -159.096 -447.825 475.246 
967.5 1
10033901 -36933.3 -4677.1 1569.1 -13.3226 -282.249 282.563 
968 1
10033901 -36744.3 -4850.2 1565.1 388.889 -356.173 527.346 
968.5 1
10033901 -36695.5 -4866.9 1563 98.3871 -33.6694 103.989 
969 1
10033901 -36565 -4812.8 1563 256.385 106.287 277.543 
969.5 1
10033901 -36515.9 -4735 1563 98.2 155.6 183.996 
970 1
10033901 -36386 -4811.55 1563 253.216 -149.211 293.909 
970.5 1
10033901 -36632.5 -4685.1 1563 -475.869 244.103 534.825 
971 1
10033901 -36801.8 -4622.7 1563.3 -338.6 124.8 360.867 
971.5 1
10033901 -36837.9 -4594 1563 -73.374 58.3333 93.7364 
972 1
10033901 -36914.9 -4533.6 1562.9 -155.556 122.02 197.703 
972.5 1
10033901 -36951.5 -4415 1562.8 -72.4752 234.851 245.78 
973 1
10033901 -37004.2 -4469.1 1558.2 -105.19 -107.984 150.749 
973.5 1
10033901 -37031.2 -4659.67 1562.44 -56.1793 -396.188 400.152 
974 1
10033901 -37050.2 -4671 1563 -37.8435 -22.6214 44.0892 
974.5 1
10033901 -36939.9 -4832.4 1563 214.556 -314.008 380.309 
975 1
10033901 -36847.7 -4967.8 1563 188.934 -277.459 335.678 
975.5 1
10033901 -36693.9 -5073.2 1563 313.238 -214.664 379.735 
976 1
10033901 -36656.3 -5064.2 1563 74.9004 17.9283 77.0162 
976.5 1
10033901 -36553.4 -5019.45 1563 201.441 87.5645 219.65 
977 1
10033901 -36674.3 -5066 1563 -240.43 -92.5357 257.623 
977.5 1
10033901 -36856.4 -4896.5 1563 -371.633 345.918 507.711 
978 1
10033901 -36825.5 -4531.55 1563.55 61.157 721.254 723.842 
978.5 1
10033901 -36728.4 -4479.2 1577 194.109 104.691 220.541 
979 1
10033901 -36550.9 -4489.4 1570.3 366.736 -21.0744 367.341 
979.5 1
10033901 -36676.4 -4580.4 1572 -252.008 -182.731 311.285 
980 1
10033901 -36682.9 -4411.5 1575 -13.1048 340.524 340.776 
980.5 1
10033901 -36814.6 -4179.8 1566.7 -263.4 463.4 533.028 
981 1
10033901 -36837.9 -4207.5 1579.8 -45.776 -54.4204 71.1128 
981.5 1
10033901 -36573.9 -4351.2 1625.4 521.739 -283.992 594.023 
982 1
10033901 -36487.8 -4480.6 1618.8 171.514 -257.769 309.616 
982.5 1
10033901 -36474.8 -4706.5 1620.4 26.2097 -455.444 456.197 
983 1
10033901 -36480.7 -4816.2 1625.8 -12.0654 -224.335 224.66 
983.5 1
10033901 -36578.8 -4952.73 1639.09 -190.152 -264.588 325.829 
984 1
10033901 -36581.1 -4987.9 1643 -4.43072 -68.2966 68.4401 
984.5 1
10033901 -36595.7 -4943.4 1643 -28.8538 87.9447 92.557 
985 1
10033901 -36534.1 -4898.2 1643 123.944 90.9457 153.731 
985.5 1
10033901 -36412.6 -4830.9 1643 244.96 135.685 280.028 
986 1
10033901 -36418.8 -4747.33 1643 -12.8972 174.461 174.937 
986.5 1
10033901 -36470.4 -4688.18 1643 -100.754 115.53 153.292 
987 1
10033901 -36564.2 -4520.9 1640.3 -181.151 322.938 370.276 
987.5 1
10033901 -36835.6 -4313.9 1628 -550.507 419.878 692.355 
988 1
10033901 -37033.4 -4491.9 1621.6 -391.683 -352.475 526.929 
988.5 1
10033901 -37019.1 -4689.7 1620.3 29.0061 -401.217 402.264 
989 1
10033901 -36894.1 -4901.4 1620 252.525 -427.677 496.665 
989.5 1
10033901 -36736.1 -4896.9 1620 325.773 9.27835 325.905 
990 1
10033901 -36556.1 -4825.82 1620 348.18 137.489 374.343 
990.5 1
10033901 -36662.9 -4554.4 1619.3 -211.923 538.528 578.726 
991 1
10033901 -36671.9 -4454 1616.6 -18.5185 206.584 207.413 
991.5 1
10033901 -36623.5 -4317.5 1618.4 99.1803 279.713 296.776 
992 1
10033901 -36590.3 -4226.2 1612.8 66.004 181.511 193.139 
992.5 1
10033901 -36678.4 -4147.5 1602 -176.553 157.715 236.739 
993 1
10033901 -36626.2 -4233.91 1596.91 102.59 -169.762 198.353 
993.5 1
10033901 -36527.7 -4271.78 1602 196.637 -75.5862 210.664 
994 1
10033901 -36527.8 -4289.09 1591.09 -0.30003 -34.2834 34.2847 
994.5 1
10033901 -36624 -4381.11 1583.78 -197.905 -189.342 273.892 
995 1
10033901 -36543.5 -4604.9 1589.3 138.316 -384.517 408.638 
995.5 1
10033901 -36622.2 -4716.4 1596.47 -187.828 -266.11 325.72 
996 1
10033901 -36573.1 -4756.2 1589.4 98.7257 -80.0805 127.121 
996.5 1
10033901 -36513.9 -4792.06 1583 115.391 -69.9074 134.916 
997 1
10033901 -36521.8 -4694.93 1583 -15.3865 190.077 190.698 
997.5 1
10033901 -36519 -4723 1583 5.7732 -57.8694 58.1567 
998 1
10033901 -36422.3 -4787.82 1583 185.657 -124.411 223.487 
998.5 1
10033901 -36504.1 -4879.67 1583 -171.569 -192.554 257.901 
999 1
10033901 -36857.1 -4686.2 1583 -726.315 398.08 828.251 
999.5 1
10033901 -36916.4 -4495.18 1579 -113.969 367.343 384.616 
1000 1
10033901 -36737.9 -4333.8 1576.2 349.244 315.816 470.862 
1000.5 1
10033901 -36735.8 -4253.9 1555.6 4.375 166.458 166.516 
1001 1
10033901 -36821 -4218 1519.82 -169.384 71.3718 183.806 
1001.5 1
10033901 -36951.2 -4256.78 1494.67 -259.407 -77.2466 270.664 
1002 1
10033901 -37082.1 -4641.91 1492.36 -260.176 -765.669 808.666 
1002.5 1
10033901 -37059.7 -4715.6 1489.4 43.9037 -144.492 151.015 
1003 1
10033901 -37056.7 -4525.7 1492.4 6.10998 386.762 386.81 
1003.5 1
10033901 -37093.9 -4300.8 1490.9 -72.9412 440.98 446.972 
1004 1
10033901 -37093.5 -4199.1 1474.1 0.798403 202.994 202.996 
1004.5 1
10033901 -37072.1 -4131.3 1436.3 42.126 133.465 139.955 
1005 1
10033901 -37046.1 -4032.89 1372.44 54.8289 207.618 214.736 
1005.5 1
10033901 -37014.1 -3893.45 1328.18 63.7853 277.758 284.988 
1006 1
10033901 -37028.6 -3973.3 1303.4 -28.6175 -157.486 160.065 
1006.5 1
10033901 -37077.4 -3987.5 1277.4 -98.5859 -28.6869 102.675 
1007 1
10033901 -37096.1 -3988.2 1261.3 -37.7778 -1.41414 37.8042 
1007.5 1
10033901 -37116.4 -4008.7 1252.1 -40.1186 -40.5138 57.0164 
1008 1
10033901 -37133.6 -4072.4 1276.2 -33.3333 -123.45 127.871 
1008.5 1
10033901 -37069 -4002.2 1273.4 129.2 140.4 190.8 
1009 1
10033901 -37049.8 -3922.33 1273.33 39.963 166.043 170.784 
1009.5 1
10033901 -36999.5 -3934.27 1263.45 100.465 -23.8788 103.263 
1010 1
10033901 -37033.6 -3948.4 1263.6 -65.8695 -27.3255 71.3125 
1010.5 1
10033901 -37014.3 -3927.8 1298.9 39.4683 42.1268 57.7271 
1011 1
10033901 -37033.8 -3959.8 1360.9 -39.7959 -65.3061 76.4762 
1011.5 1
10033901 -37097.8 -4100.4 1410 -127.49 -280.08 307.731 
1012 1
10033901 -36933.4 -4099.6 1485.8 336.196 1.63599 336.2 
1012.5 1
10033901 -36682.5 -4122.36 1589.82 487.096 -44.2012 489.098 
1013 1
10033901 -36532.1 -4166.8 1646.1 287.659 -84.9644 299.944 
1013.5 1
10033901 -36513.9 -4173.5 1661.2 36.5462 -13.4538 38.9439 
1014 1
10033901 -36480.2 -4133.78 1673.56 69.0118 81.398 106.716 
1014.5 1
10033901 -36496.6 -4154.4 1705.6 -34.6253 -43.5988 55.6755 
1015 1
10033901 -36815.3 -4379.6 1661 -639.96 -452.209 783.608 
1015.5 1
10033901 -36991.5 -4737.4 1660 -350.996 -712.749 794.487 
1016 1
10033901 -36983.3 -4819 1660 16.5323 -164.516 165.345 
1016.5 1
10033901 -36876.9 -4854.73 1660 205.785 -69.105 217.078 
1017 1
10033901 -36824.9 -4937.3 1660 99.8255 -158.489 187.307 
1017.5 1
10033901 -36808.2 -4983.1 1660 34.5756 -94.824 100.931 
1018 1
10033901 -36698.1 -5061.8 1660 226.543 -161.934 278.468 
1018.5 1
10033901 -36529.5 -4951.36 1656.27 321.669 210.756 384.564 
1019 1
10033901 -36289.4 -4644.3 1626.5 470.873 602.086 764.349 
1019.5 1
10033901 -36074.7 -4354.6 1578.8 440.862 594.867 740.423 
1020 1
10033901 -36003.1 -4101.2 1525.5 144.064 509.859 529.822 
1020.5 1
10033901 -35840.8 -3936.7 1494.8 322.024 326.389 458.507 
1021 1
10033901 -35517.5 -3768.4 1469.5 625.338 325.532 704.996 
1021.5 1
10033901 -35288.8 -3603.5 1464.6 460.161 331.791 567.303 
1022 1
10033901 -34979.2 -3506.7 1446.8 657.325 205.52 688.705 
1022.5 1
10033901 -34554.9 -3300.36 1456.73 833.577 405.376 926.92 
1023 1
10033901 -34139.1 -3115.6 1444 813.716 361.573 890.432 
1023.5 1
10033901 -33677.5 -2924.6 1471.8 949.794 393.004 1027.89 
1024 1
10033901 -33287.4 -2739.5 1506.4 791.278 375.456 875.836 
1024.5 1
10033901 -32828.5 -2402.1 1530.2 923.34 678.873 1146.05 
1025 1
10033901 -32518.3 -2080.1 1558.7 610.63 633.858 880.139 
1025.5 1
10033901 -32287.4 -1697.1 1574.7 463.655 769.076 898.028 
1026 1
10033901 -32042.9 -1269.8 1564.7 490.964 858.032 988.567 
1026.5 1
10033901 -31867.5 -726.727 1544.64 344.508 1066.94 1121.18 
1027 1
10033901 -31750.5 -303.8 1529.9 229.052 827.646 858.757 
1027.5 1
10033901 -31616.8 68.7 1502.5 269.556 751.008 797.918 
1028 1
10033901 -31555.1 240.4 1491.5 122.421 340.675 362.003 
