# Supplementary material for: Intrinsic group behaviour II: On the dependence of triad spatial dynamics on social and personal features; and on the effect of social interaction on small group dynamics
Source: PLoS One. 2019 Dec 3;14(12):e0225704. doi: 10.1371/journal.pone.0225704 (PMC6890182; doi:10.1371/journal.pone.0225704)
Supplement: S1 Data Set — (ZIP) [file pone.0225704.s001.zip › set_2_int/group_traj_dyad_int/traj_2_0217_7.dat]

2 10030800 10031000 1 0 0 0 1 1 0 20 20 20 1809.24 1816.98 1801.51 
788.5 1
10030800 669.778 8879 1362 0 0 0 
789 1
10030800 687.1 8480.7 1362 37.9042 -871.554 872.377 
789.5 1
10030800 921.909 8012.36 1469.18 475.322 -948.049 1060.53 
790 2
10031000 1929.75 7405.12 2057.38 0 0 0 
10030800 1174.9 7552.6 1723.2 508.014 -923.22 1053.76 
790.5 2
10031000 2062.91 7074.45 2041.09 293.949 -729.957 786.92 
10030800 1501.18 7117.73 1775.82 652.564 -869.745 1087.33 
791 2
10031000 2104.5 6680.9 2033.1 81.2322 -768.661 772.942 
10030800 1713.5 6680.8 1808.9 414.684 -853.374 948.794 
791.5 2
10031000 2353.3 6210.9 2033.3 515.114 -973.085 1101.02 
10030800 1915.1 6156.6 1854.6 417.391 -1085.3 1162.79 
792 2
10031000 2442 5861.27 2033 175.296 -690.963 712.853 
10030800 2325.55 5684 1895.45 811.157 -933.992 1237.06 
792.5 2
10031000 2663.4 5298.5 2020 426.59 -1084.34 1165.24 
10030800 2820.1 5294.2 1883.9 952.899 -751.06 1213.3 
793 2
10031000 2810.4 4854.1 1938.4 304.348 -920.083 969.113 
10030800 3623.2 4848.4 1910.6 1662.73 -922.981 1901.73 
793.5 2
10031000 2893.2 4500.1 1826.9 170.722 -729.897 749.597 
10030800 3913.2 4454.6 1905.2 597.938 -811.959 1008.37 
794 2
10031000 3097.55 3895.55 1700.27 407.875 -1206.7 1273.76 
10030800 3959.73 4068.64 1885.55 92.8688 -770.386 775.964 
794.5 2
10031000 3378.27 3478.55 1622.09 541.945 -805.019 970.443 
10030800 4061.55 3649 1861.64 196.56 -810.109 833.614 
795 2
10031000 3727.5 3138.9 1577.5 706.938 -687.541 986.141 
10030800 4385.7 3195 1798.9 656.183 -919.028 1129.24 
795.5 2
10031000 4042.82 2651.55 1566.18 629.378 -972.764 1158.61 
10030800 4651.09 2721 1728.55 529.722 -946.108 1084.31 
796 2
10031000 4466.3 2206 1512.8 823.895 -866.82 1195.9 
10030800 5049.5 2309.2 1697.1 775.115 -801.167 1114.75 
796.5 2
10031000 4906.1 1791.4 1477.4 903.08 -851.335 1241.1 
10030800 5470.4 2117.6 1652.8 864.271 -393.429 949.606 
797 2
10031000 5327.3 1503.4 1478.1 873.859 -597.51 1058.61 
10030800 5962.8 1814.3 1687.2 1021.58 -629.253 1199.82 
797.5 2
10031000 5642.18 1084.27 1439 621.069 -826.681 1033.99 
10030800 6384.55 1320.82 1749.18 831.845 -973.337 1280.37 
798 2
10031000 5999.7 674 1540.8 692.865 -795.102 1054.63 
10030800 6662.6 921.6 1786.1 538.865 -773.679 942.844 
798.5 2
10031000 6310.7 290.7 1536.7 643.892 -793.582 1021.94 
10030800 6981.7 632.8 1759.2 660.663 -597.93 891.064 
799 2
10031000 6714.9 -47.7 1558.7 819.878 -686.41 1069.28 
10030800 7293.8 171.8 1802.4 633.063 -935.091 1129.23 
799.5 2
10031000 7102.1 -529.7 1551.1 795.072 -989.733 1269.53 
10030800 7532.7 -182.2 1830.8 490.554 -726.899 876.941 
800 2
10031000 7431.3 -1085.8 1569.7 653.175 -1103.37 1282.21 
10030800 7876.6 -755 1779 682.341 -1136.51 1325.61 
800.5 2
10031000 7738.5 -1688.3 1611.1 607.115 -1190.71 1336.56 
10030800 8203.6 -1299.6 1745.5 646.245 -1076.28 1255.4 
801 2
10031000 8042 -2105.7 1613.5 598.619 -823.274 1017.9 
10030800 8510.9 -1793.7 1774 606.114 -974.556 1147.66 
801.5 2
10031000 8456.73 -2585.73 1594.27 811.599 -939.388 1241.43 
10030800 8776.45 -2149.64 1794.36 519.676 -696.549 869.047 
802 2
10031000 8810.11 -2944.11 1575.22 698.387 -708.268 994.68 
10030800 9115.11 -2550.33 1806.11 669.282 -791.891 1036.84 
802.5 2
10031000 9048.1 -3388.1 1600.1 484.702 -904.254 1025.97 
10030800 9442.6 -3033.2 1770.8 666.983 -983.435 1188.28 
803 2
10031000 9326.2 -3907.4 1615.3 553.984 -1034.46 1173.46 
10030800 9659.1 -3422 1799 431.275 -774.502 886.483 
803.5 2
10031000 9536.7 -4355.1 1580.5 417.659 -888.294 981.583 
10030800 9910.8 -3814.5 1766.5 499.405 -778.77 925.142 
804 2
10031000 9845.2 -4913.1 1531.7 603.718 -1091.98 1247.75 
10030800 10339 -4246.7 1739.2 837.965 -845.793 1190.61 
804.5 2
10031000 10074.5 -5323.6 1498.7 460.442 -824.297 944.178 
10030800 10689.3 -4656.3 1703 703.414 -822.49 1082.26 
805 2
10031000 10306.9 -5834.4 1492.8 458.383 -1007.5 1106.87 
10030800 11041.1 -5036.9 1714.2 693.886 -750.69 1022.26 
805.5 2
10031000 10541.1 -6278.6 1524 481.893 -913.992 1033.25 
10030800 11370.1 -5499 1726.1 676.955 -950.823 1167.19 
806 2
10031000 10849.6 -6636.6 1522.2 637.397 -739.669 976.415 
10030800 11700.5 -5993.7 1745.2 682.645 -1022.11 1229.11 
806.5 2
10031000 11352.1 -7046.73 1525.45 989.155 -807.337 1276.8 
10030800 12104.6 -6388.27 1775.73 795.544 -776.718 1111.84 
807 2
10031000 11945.9 -7395.4 1532.3 1144.14 -671.816 1326.8 
10030800 12586.9 -6871.8 1842.8 929.217 -931.652 1315.83 
807.5 2
10031000 12362.9 -7732.5 1519.5 870.564 -703.758 1119.44 
10030800 12931.5 -7213.7 1831.3 719.415 -713.779 1013.43 
808 2
10031000 12745.2 -8208.91 1639.27 743.739 -926.866 1188.37 
10030800 13198.5 -7591.27 1805.73 519.367 -734.577 899.636 
808.5 2
10031000 13060.8 -8533.1 1611.6 628.721 -645.799 901.303 
10030800 13577.1 -8032.4 1782.4 754.274 -878.74 1158.06 
809 2
10031000 13383.3 -9018.8 1588.6 669.087 -1007.68 1209.58 
10030800 13899.5 -8409.4 1770.3 668.88 -782.158 1029.16 
809.5 2
10031000 13822 -9416.55 1574.27 882.696 -800.293 1191.48 
10030800 14225.5 -8823.09 1743.36 655.844 -832.376 1059.71 
810 2
10031000 14160.3 -9787.4 1595.1 676.6 -741.709 1003.95 
10030800 14635.3 -9275.9 1753.1 819.691 -905.618 1221.49 
810.5 2
10031000 14539.8 -10158.2 1622.27 765.158 -747.544 1069.71 
10030800 14880.9 -9570.73 1778.64 495.18 -594.41 773.645 
811 2
10031000 14969.9 -10628.9 1639.4 848.288 -928.438 1257.61 
10030800 15243.3 -9896.9 1829.9 714.775 -643.339 961.659 
811.5 2
10031000 15319.1 -11069.5 1649.5 706.883 -891.903 1138.06 
10030800 15726.2 -10669.6 1862.3 977.53 -1564.17 1844.5 
812 2
10031000 15617.3 -11471.5 1623.09 581.233 -783.714 975.726 
10030800 16030.8 -11111 1876.36 593.798 -860.429 1045.43 
812.5 2
10031000 15897.4 -11885.7 1569.1 553.611 -818.487 988.133 
10030800 16417.1 -11375.3 1824.4 763.403 -522.332 924.994 
813 2
10031000 16279.8 -12360 1544.6 793.361 -984.025 1264.01 
10030800 16861.9 -11644.3 1804.1 922.822 -558.091 1078.46 
813.5 2
10031000 16603.6 -12757.5 1456.82 636.221 -781.032 1007.37 
10030800 17340.2 -11990.2 1842.82 939.65 -679.532 1159.61 
814 2
10031000 17334.7 -13220.5 1448 1453.41 -920.387 1720.32 
10030800 18169.9 -12363.7 1775.7 1649.54 -742.581 1808.98 
814.5 2
10031000 17921.5 -13473.1 1490.7 1214.91 -522.981 1322.69 
10030800 18702.4 -12621.7 1811.4 1102.48 -534.161 1225.07 
815 2
10031000 18640.2 -13578.7 1559.31 1368.86 -201.128 1383.56 
10030800 19117.2 -12996.4 1809.92 790.154 -713.685 1064.75 
815.5 2
10031000 18862.5 -13580.7 1564.87 439.353 -3.9019 439.371 
10030800 19408.5 -13107.9 1826.53 575.697 -220.452 616.462 
816 2
10031000 19147.2 -13732.3 1590.27 575.219 -306.397 651.733 
10030800 19621 -13162.7 1835.8 429.226 -110.707 443.273 
816.5 2
10031000 19616.1 -14102.1 1612.13 947.34 -746.936 1206.39 
10030800 19766.5 -13445.3 1798.67 294.007 -570.909 642.166 
817 2
10031000 20342.4 -14270.3 1622.07 1467.21 -339.798 1506.04 
10030800 19996 -13825.4 1787.73 463.569 -767.811 896.901 
817.5 2
10031000 21005.8 -14382.1 1734.57 1376.32 -231.96 1395.73 
10030800 20268.8 -14118.3 1783.07 565.945 -607.647 830.379 
818 2
10031000 21491.8 -14615.8 1728.33 932.753 -448.679 1035.06 
10030800 20704.1 -14481.6 1761.58 835.504 -697.308 1088.26 
818.5 2
10031000 22034.4 -14854.5 1692.82 1074.48 -472.697 1173.86 
10030800 21596.4 -15050.5 1745.82 1766.89 -1126.66 2095.53 
819 2
10031000 22651 -15050.9 1715.36 1223.48 -389.61 1284.02 
10030800 22330.6 -15488.5 1684.64 1456.89 -868.867 1696.31 
819.5 2
10031000 23242.5 -15327 1742.36 1197.46 -558.888 1321.46 
10030800 22761.3 -15680.5 1615.36 871.734 -388.664 954.452 
820 2
10031000 23708.6 -15602.5 1753 947.339 -559.867 1100.41 
10030800 23156.5 -15896.7 1559.27 803.215 -439.579 915.633 
820.5 2
10031000 24057.7 -15752.3 1737.91 718.294 -308.268 781.649 
10030800 23643.5 -16103.9 1559.73 1002.24 -426.3 1089.14 
821 2
10031000 24582.5 -15879.7 1762.73 1037.19 -251.886 1067.34 
10030800 24138.6 -16248.1 1608.36 978.441 -284.944 1019.09 
821.5 2
10031000 25057.4 -16062.8 1762.8 940.306 -362.52 1007.77 
10030800 24598.7 -16424.3 1568.6 911.017 -348.929 975.553 
822 2
10031000 25549.9 -16206.3 1785 965.704 -281.319 1005.85 
10030800 25082.6 -16581.6 1570.64 948.895 -308.503 997.785 
822.5 2
10031000 26293.7 -16271.5 1809 1458.41 -127.897 1464.01 
10030800 25780.1 -16755 1593.6 1367.58 -339.929 1409.19 
823 2
10031000 26711.2 -16355.1 1739.9 857.29 -171.663 874.308 
10030800 26458.9 -16858.8 1638.9 1393.84 -213.142 1410.04 
823.5 2
10031000 27263.7 -16378.6 1758.18 1100.65 -46.8852 1101.65 
10030800 27200.9 -16998 1678 1478.11 -277.291 1503.89 
824 2
10031000 27800.2 -16472.4 1800 1079.42 -188.659 1095.78 
10030800 27640.2 -17029.5 1656.8 883.885 -63.3803 886.155 
824.5 2
10031000 28435.8 -16619.3 1869.64 1284.08 -296.713 1317.91 
10030800 28121.1 -17077.3 1661.27 971.497 -96.5106 976.279 
825 2
10031000 28929.3 -16673.4 1848.9 971.421 -106.55 977.247 
10030800 28600.6 -17149.9 1610.6 943.916 -142.967 954.681 
825.5 2
10031000 29432.3 -16761.4 1833.6 1010.04 -176.707 1025.38 
10030800 29099.3 -17375.8 1591.7 1001.41 -453.614 1099.35 
826 2
10031000 29819.7 -16909.4 1782.09 767.183 -292.997 821.229 
10030800 29726.7 -17542 1567.82 1242.43 -329.109 1285.28 
826.5 2
10031000 30301.6 -17060 1727.6 937.496 -293.067 982.235 
10030800 30275.9 -17598.7 1534.1 1068.43 -110.311 1074.11 
827 2
10031000 30827.3 -17266.7 1733 1070.67 -420.978 1150.46 
10030800 30744.3 -17767.6 1486.6 953.971 -343.992 1014.1 
827.5 2
10031000 31544.2 -17716.6 1721.6 1460.08 -916.293 1723.78 
10030800 31278.9 -18128.8 1464.4 1088.8 -735.642 1314.02 
828 2
10031000 32094 -17904.7 1716.1 1119.76 -383.096 1183.48 
10030800 31905.9 -18407.6 1400.4 1276.99 -567.821 1397.54 
828.5 2
10031000 32771 -18127.3 1749.4 1367.68 -449.697 1439.71 
10030800 32526 -18637.4 1474 1252.73 -464.242 1335.98 
829 2
10031000 33291.7 -18255.8 1767.6 1047.69 -258.551 1079.12 
10030800 33196.6 -18825.3 1533 1349.3 -378.068 1401.26 
829.5 2
10031000 33862.6 -18417.7 1766.5 1162.73 -329.735 1208.58 
10030800 33721.3 -18953.6 1575.9 1068.64 -261.303 1100.12 
830 2
10031000 34410.2 -18622.2 1793.91 1047 -390.979 1117.62 
10030800 34246.5 -19122.8 1599.64 1004.29 -323.553 1055.13 
830.5 2
10031000 34962.7 -18668.7 1815.2 1089.78 -91.7518 1093.64 
10030800 34758.6 -19347.7 1643.8 1009.97 -443.554 1103.08 
831 2
10031000 35452.5 -18811.9 1825.9 967.984 -283.004 1008.51 
10030800 35335 -19457.4 1643.7 1139.13 -216.798 1159.58 
831.5 2
10031000 35969 -19076.6 1818.1 1058.4 -542.418 1189.3 
10030800 35833.5 -19642.8 1614.4 1021.52 -379.918 1089.88 
832 2
10031000 36430.1 -19305.8 1749.9 944.877 -469.672 1055.17 
10030800 36237.8 -19887.3 1590 828.484 -501.025 968.2 
832.5 2
10031000 37038.5 -19442.7 1731.09 1195.2 -269.012 1225.1 
10030800 36758.5 -20130.9 1573.09 1022.9 -478.603 1129.33 
833 2
10031000 37667.2 -19596.7 1835.9 1213.79 -297.245 1249.66 
10030800 37388.9 -20300.4 1646 1217.08 -327.203 1260.29 
833.5 2
10031000 38261.2 -19821.4 1880.8 1202.43 -454.858 1285.59 
10030800 37982.3 -20443.9 1685 1201.21 -290.486 1235.84 
834 2
10031000 38797.4 -20053.9 1868.11 1101.12 -477.39 1200.15 
10030800 38447.1 -20550.3 1717.44 954.438 -218.549 979.14 
834.5 2
10031000 39218.9 -20272.9 1889.27 849.727 -441.573 957.613 
10030800 38938.5 -20718.6 1736.55 990.612 -339.321 1047.12 
835 2
10031000 39690.3 -20415.4 1814.2 899.601 -271.929 939.802 
10030800 39468.4 -20888.4 1727.5 1011.35 -323.976 1061.97 
835.5 2
10031000 40189.1 -20655.5 1747.7 1022.13 -492.008 1134.38 
10030800 39910 -21073.9 1705.3 904.918 -380.123 981.514 
836 2
10031000 40980.1 -20991.6 1758.7 1641.08 -697.303 1783.08 
10030800 40561.1 -21346.2 1619.9 1350.83 -564.938 1464.2 
836.5 2
10031000 41709.6 -21341.2 1797 1459.07 -699.164 1617.94 
10030800 41204.9 -21590.5 1552.82 1287.62 -488.691 1377.24 
837 2
10031000 42072.1 -21469.2 1801.5 712.109 -251.509 755.22 
10030800 41594.8 -21774.3 1551.6 765.994 -361.011 846.803 
837.5 2
10031000 42428.3 -21621 1776.6 721.053 -307.287 783.8 
10030800 41925.4 -21984.9 1582.3 669.231 -426.316 793.483 
838 2
10031000 42847.2 -22042.9 1776 849.696 -855.781 1205.96 
10030800 42435.8 -22345.3 1647.8 1035.29 -731.034 1267.38 
838.5 2
10031000 43268.7 -22249.6 1713.2 849.798 -416.734 946.48 
10030800 42844.7 -22578 1606.2 824.395 -469.153 948.542 
839 2
10031000 43788.7 -22437.6 1796.36 1007.8 -364.412 1071.67 
10030800 43461.5 -22837.5 1583.18 1195.26 -502.819 1296.72 
839.5 2
10031000 44233.6 -22539.9 1767.22 877.373 -201.682 900.255 
10030800 43967.7 -23066.4 1663.11 998.446 -451.657 1095.85 
840 2
10031000 44425.9 -22552.3 1784.91 385.478 -24.8173 386.276 
10030800 44402.5 -23131.4 1672.82 871.501 -130.099 881.158 
840.5 2
10031000 44375.8 -22729.8 1812.3 -100.018 -354.346 368.191 
10030800 44771 -23280.4 1651.6 735.438 -297.478 793.324 
841 2
10031000 44382.8 -23122.2 1794.27 14.3521 -802.417 802.545 
10030800 44805.2 -23582.1 1633.73 69.9015 -616.955 620.902 
841.5 2
10031000 44444.5 -23646 1767.9 120.004 -1019.1 1026.14 
10030800 44865.7 -23856.8 1635.1 117.74 -534.453 547.269 
842 1
10031000 44322.1 -23705 1702.55 -252.39 -121.649 280.177 
842.5 1
10031000 44142.6 -23791.7 1645.9 -362.608 -175.152 402.694 
843 1
10031000 43727.3 -23569.3 1589.27 -824.062 441.324 934.797 
843.5 1
10031000 43122.1 -23743.1 1609 -1207.93 -346.961 1256.77 
844 1
10031000 42607.3 -23685.6 1572.73 -1009.47 112.674 1015.73 
844.5 1
10031000 42021.4 -23807.7 1604.1 -1155.57 -240.757 1180.38 
845 1
10031000 41613.8 -23805.6 1586.7 -845.643 4.35685 845.654 
845.5 1
10031000 41568.1 -23793.5 1576.5 -92.5101 24.4939 95.6978 
846 1
10031000 41533.8 -23769.7 1589.09 -66.3091 45.9821 80.6923 
846.5 1
10031000 41478.2 -23679 1619.8 -108.418 176.856 207.443 
847 1
10031000 41375.4 -23618.5 1613.1 -207.258 121.976 240.487 
847.5 1
10031000 41276.1 -23409.8 1659.11 -199.776 419.964 465.06 
848 1
10031000 41080.2 -23580.3 1741.7 -412.444 -358.994 546.797 
848.5 1
10031000 41026.7 -23786.2 1758.55 -103.629 -398.996 412.234 
849 1
10031000 41083.7 -23928.2 1728.8 110.412 -275.229 296.55 
849.5 1
10031000 41072.3 -23962.9 1734.8 -23.2179 -70.6721 74.3883 
850 1
10031000 41063.2 -23894.4 1736.6 -18.9979 143.006 144.263 
850.5 1
10031000 40924.3 -23759.6 1737.82 -269.762 261.677 375.827 
851 1
10031000 40575.8 -23322.9 1722.4 -670.14 839.878 1074.47 
851.5 1
10031000 40336.1 -23295.2 1704.67 -496.25 57.3039 499.548 
852 1
10031000 40053.6 -23170.7 1720.27 -566.082 249.489 618.622 
852.5 1
10031000 39812 -23014.8 1703.11 -476.6 307.593 567.24 
853 1
10031000 39606.5 -22908.8 1695.2 -438.166 225.965 493.001 
853.5 1
10031000 39432 -22726.6 1688.64 -337.524 352.347 487.926 
854 1
10031000 39234.8 -22592.3 1687.5 -372.779 253.944 451.056 
854.5 1
10031000 39167.8 -22521.9 1688.11 -140.803 147.923 204.222 
855 1
10031000 39073.3 -22552.7 1713 -190.919 -62.2998 200.827 
855.5 1
10031000 39012.7 -22732.7 1731.11 -120.012 -356.316 375.984 
856 1
10031000 39020.6 -22800.4 1731.5 16.8079 -143.503 144.484 
856.5 1
10031000 38919.4 -22730.5 1730.18 -193.199 133.31 234.729 
857 1
10031000 39070.3 -22641.6 1732.5 289.15 170.394 335.621 
857.5 1
10031000 39317 -22482.6 1730.1 503.469 324.49 598.978 
858 1
10031000 39462.8 -22466.4 1725.5 293.36 32.5956 295.165 
858.5 1
10031000 39478.5 -22392.9 1720.9 31.2749 146.414 149.717 
859 1
10031000 39516.7 -22302.9 1717.22 79.02 186.358 202.419 
859.5 1
10031000 39563.2 -22315.4 1717 94.5799 -25.4291 97.9388 
860 1
10031000 39727.8 -22432.9 1717 324.016 -231.299 398.102 
860.5 1
10031000 39928.4 -22652 1717 402.004 -439.078 595.312 
861 1
10031000 40096.6 -22904 1717 322.91 -483.685 581.569 
861.5 1
10031000 40104.7 -23211.2 1717 15.9046 -605.917 606.126 
862 1
10031000 40022.8 -23523.2 1714.4 -172.785 -658.228 680.528 
862.5 1
10031000 39959 -24042.9 1696.8 -128.889 -1049.9 1057.78 
863 1
10031000 40031.7 -24280.9 1678 143.164 -468.522 489.907 
863.5 1
10031000 40024.9 -24449.9 1670.4 -13.5194 -334.635 334.908 
864 1
10031000 40094.7 -24615.4 1675.55 137.999 -327.003 354.929 
864.5 1
10031000 40225.3 -24689.7 1673.8 252.558 -143.784 290.619 
865 1
10031000 40250.1 -24735.7 1671.7 49.6994 -92.1844 104.728 
865.5 1
10031000 40200.6 -24734.7 1672.8 -101.434 2.04918 101.455 
866 1
10031000 40198.4 -24739.5 1682.7 -4.51745 -9.85626 10.8422 
866.5 1
10031000 40145.2 -24835.7 1683.9 -109.691 -198.351 226.66 
867 1
10031000 39938.4 -24840.1 1685 -415.261 -8.83534 415.355 
867.5 1
10031000 39776.9 -24819.8 1690.73 -311.759 39.1541 314.208 
868 1
10031000 39772.2 -24787.9 1687 -9.02125 61.1459 61.8078 
868.5 1
10031000 39823.5 -24749.9 1677.9 104.268 77.2358 129.758 
869 1
10031000 39954 -24792.7 1670.7 265.784 -87.169 279.713 
869.5 1
10031000 40128.5 -24717.6 1662.8 353.239 152.024 384.563 
870 1
10031000 40214.5 -24695.4 1657.5 174.442 45.0304 180.161 
870.5 1
10031000 40242.4 -24729.7 1666.9 56.5923 -69.574 89.6841 
871 1
10031000 40237.5 -24697.8 1668.4 -9.83936 64.0562 64.8075 
871.5 1
10031000 40152.1 -24749.1 1663.8 -170.12 -102.191 198.453 
872 1
10031000 40045.2 -24750.8 1657.18 -205.612 -3.3042 205.638 
872.5 1
10031000 39962 -24805.2 1662.89 -166.697 -109.026 199.185 
873 1
10031000 39960.5 -24742.1 1670.91 -3.09091 126.263 126.3 
873.5 1
10031000 39993.7 -24777.6 1661.7 65.7025 -70.1761 96.1327 
874 1
10031000 39816.7 -24725 1652.2 -359.026 106.694 374.544 
874.5 1
10031000 39869.2 -24618.8 1639.75 101.877 206.311 230.094 
875 1
10031000 39895.3 -24657.2 1629.47 52.3333 -76.9 93.0182 
875.5 1
10031000 39928.9 -24673.8 1629 67.7441 -33.5354 75.5902 
876 1
10031000 39936.3 -24518.2 1630.13 15.0842 314.343 314.705 
876.5 1
10031000 39953.6 -24583.2 1640.93 34.8822 -131.313 135.867 
877 1
10031000 40023 -24634.7 1668.73 140.202 -103.973 174.548 
877.5 1
10031000 39997 -24638.5 1665.92 -53.4979 -7.80838 54.0648 
878 1
10031000 39831.3 -24458.5 1658.55 -321.177 348.851 474.185 
878.5 1
10031000 39872.6 -24416.8 1662.09 81.7463 82.2853 115.988 
879 1
10031000 39832.8 -24359 1667.09 -79.0043 114.719 139.291 
879.5 1
10031000 39855.5 -24308.3 1667.27 44.5633 99.4652 108.992 
880 1
10031000 39852.1 -24220.2 1665 -7.00296 179.01 179.147 
880.5 1
10031000 39861.2 -24162.5 1666.73 18.4215 117.131 118.57 
881 1
10031000 40086.8 -23885.2 1666.2 445.006 546.853 705.038 
881.5 1
10031000 40180.3 -23880.1 1666 186.572 10.1978 186.851 
882 1
10031000 40303.4 -23897.2 1666 245.763 -34.1499 248.124 
882.5 1
10031000 40390.9 -24003.4 1666 181.159 -219.876 284.893 
883 1
10031000 40448.8 -24511.1 1675.1 118.405 -1038.24 1044.97 
883.5 1
10031000 40446.9 -25098.3 1682.5 -3.8 -1174.4 1174.41 
884 1
10031000 40544.4 -25201.5 1673.64 189.618 -200.867 276.229 
884.5 1
10031000 40687.9 -25286.9 1676.3 276.031 -164.143 321.149 
885 1
10031000 40765.3 -25439.2 1608.9 160.248 -315.321 353.704 
885.5 1
10031000 40841.7 -25595.8 1527.9 154.032 -315.726 351.296 
886 1
10031000 40935.6 -25728.5 1529.91 183.828 -259.776 318.24 
886.5 1
10031000 41043.3 -25675.4 1530.9 209.056 103.195 233.138 
887 1
10031000 41082.8 -25662 1526.5 79 26.8 83.4221 
887.5 1
10031000 41122.3 -25654.8 1512.9 80.6122 14.6939 81.9405 
888 1
10031000 41153.1 -25712.5 1512 62.9671 -117.903 133.664 
888.5 1
10031000 41069.5 -25751 1534.1 -169.212 -78.0272 186.336 
889 1
10031000 41035.2 -25738.9 1530.7 -69.7154 24.5935 73.9262 
889.5 1
10031000 41033.8 -25728.8 1535.6 -2.80561 20.2405 20.434 
890 1
10031000 41046.3 -25702.5 1513.45 24.172 50.8809 56.3307 
890.5 1
10031000 41112.9 -25705.7 1507.4 130.642 -6.18538 130.788 
891 1
10031000 41125.2 -25711.9 1522 24.3564 -12.2772 27.2757 
891.5 1
10031000 40939.9 -25558.1 1534.11 -380.516 315.788 494.484 
892 1
10031000 40883 -25444.7 1548.9 -113.099 225.469 252.246 
892.5 1
10031000 40849.5 -25523.7 1541.3 -66.6004 -157.058 170.595 
893 1
10031000 40867.7 -25419.8 1548 36.6935 209.476 212.665 
893.5 1
10031000 40887 -25476.4 1530.27 38.0671 -111.565 117.881 
894 1
10031000 40811.2 -25550.1 1556.9 -151.297 -147.178 211.074 
894.5 1
10031000 40757 -25767.1 1568.4 -112.917 -452.083 465.972 
895 1
10031000 40754.5 -25770.7 1545.8 -5.0813 -7.31707 8.90838 
895.5 1
10031000 40784.3 -25764.9 1509.91 58.7233 11.4219 59.8238 
896 1
10031000 40921.6 -25838.5 1490.6 266.655 -142.895 302.529 
896.5 1
10031000 40938.2 -25776.1 1499.4 34.0862 128.131 132.588 
897 1
10031000 41019.5 -25763.7 1521.6 165.58 25.2546 167.495 
897.5 1
10031000 41072.5 -25724.3 1543 102.801 76.4094 128.088 
898 1
10031000 41084.1 -25739.8 1525.44 23.2709 -31.1973 38.9205 
898.5 1
10031000 41114.6 -25811.8 1548.73 60.9286 -143.793 156.169 
899 1
10031000 41071.2 -25864.7 1590.6 -82.8938 -100.919 130.599 
899.5 1
10031000 40973.4 -26055.4 1584.11 -206.671 -403.265 453.14 
900 1
10031000 41079.1 -26314.6 1574.5 217.398 -533.242 575.855 
900.5 1
10031000 41215.8 -26217.6 1551.6 268.039 190.196 328.663 
901 1
10031000 41292.6 -25808.5 1487.8 153.293 816.567 830.831 
901.5 1
10031000 41113.2 -25358.3 1521.4 -355.248 891.485 959.66 
902 1
10031000 40869.4 -25428.4 1526.2 -490.543 -141.046 510.418 
902.5 1
10031000 40776.5 -25611.1 1563.3 -185.429 -364.671 409.107 
903 1
10031000 40634.6 -25792.4 1615.2 -285.513 -364.789 463.237 
903.5 1
10031000 40603.1 -25684.6 1679.2 -61.5234 210.547 219.352 
904 1
10031000 40593.4 -25634.1 1695.78 -19.8266 103.673 105.552 
904.5 1
10031000 40699.3 -25625.6 1678.1 207.968 16.7212 208.639 
905 1
10031000 40839.3 -25544.4 1675.89 278.396 161.343 321.77 
905.5 1
10031000 40849.8 -25524.2 1673.8 20.9753 40.57 45.6715 
906 1
10031000 40999.8 -25521.7 1671 296.986 5.0165 297.028 
906.5 1
10031000 41020.8 -25473.2 1709.56 42.7699 98.6649 107.536 
907 1
10031000 41023.8 -25312.7 1726.8 5.96099 316.612 316.668 
907.5 1
10031000 41188.4 -25122.4 1679.22 321.571 371.593 491.416 
908 1
10031000 41459.4 -24816.9 1643.89 535.573 603.865 807.15 
908.5 1
10031000 41671.9 -24634.7 1590.33 437.128 374.943 575.902 
909 1
10031000 42101.6 -24524.6 1574.11 900.769 230.841 929.877 
909.5 1
10031000 42540.9 -24346 1656.9 861.46 350.109 929.887 
910 1
10031000 42938.2 -24208.8 1661.5 799.497 276.157 845.848 
910.5 1
10031000 43563 -24190.6 1746.8 1272.4 36.9654 1272.94 
911 1
10031000 44142.4 -24295.2 1775.6 1103.62 -199.238 1121.46 
911.5 1
10031000 44620.8 -24313.9 1767 947.283 -37.0077 948.005 
912 1
10031000 45104.1 -24342.3 1771.44 1006.94 -59.2593 1008.69 
912.5 1
10031000 45627.3 -24284.4 1793.22 1063.46 117.66 1069.95 
913 1
10031000 45995.4 -24060.6 1825.9 730.291 444.136 854.741 
913.5 1
10031000 46412.1 -23703.4 1880.4 810.7 694.942 1067.79 
914 1
10031000 46990.9 -23626.4 1880.56 1188.48 158.02 1198.94 
914.5 1
10031000 47318.2 -23534.7 1872.6 661.235 185.342 686.719 
