# Supplementary material for: Intrinsic group behaviour II: On the dependence of triad spatial dynamics on social and personal features; and on the effect of social interaction on small group dynamics
Source: PLoS One. 2019 Dec 3;14(12):e0225704. doi: 10.1371/journal.pone.0225704 (PMC6890182; doi:10.1371/journal.pone.0225704)
Supplement: S1 Data Set — (ZIP) [file pone.0225704.s001.zip › set_2_int/group_traj_dyad_int/traj_2_0217_6.dat]

2 10004801 10004300 0 0 0 1 0 1 0 20 20 20 1646.97 1661.82 1632.13 
643 1
10004300 46316 -20513 1426 0 0 0 
643.5 1
10004300 46115.5 -20636.7 1499 -739.852 -456.458 869.33 
644 1
10004300 45362.8 -20873.5 1508.55 -1461.52 -459.894 1532.17 
644.5 1
10004300 44770.7 -21153.5 1460.4 -1167.89 -552.179 1291.84 
645 1
10004300 44123.4 -21396.4 1454.2 -1331.89 -499.794 1422.58 
645.5 1
10004300 43463 -21521.7 1558.3 -1323.45 -251.102 1347.06 
646 1
10004300 42775.1 -21205.3 1647.18 -1340.95 616.817 1476.01 
646.5 1
10004300 42205.1 -20863.5 1589.7 -1117.63 670.143 1303.14 
647 1
10004300 41499.5 -21079.2 1591.7 -1457.85 -445.661 1524.45 
647.5 1
10004300 40876.1 -20889.5 1603 -1241.85 377.979 1298.1 
648 1
10004300 40164.4 -20566.9 1599 -1409.29 638.722 1547.28 
648.5 2
10004801 39601.3 -18902.3 1642.56 0 0 0 
10004300 39158.2 -19992.2 1595.2 -2083.23 1189.86 2399.08 
649 2
10004801 39181.2 -18976.7 1577.18 -873.496 -154.665 887.083 
10004300 38902 -19592.2 1604.27 -508.333 793.687 942.519 
649.5 2
10004801 38576.2 -18906.7 1542.9 -1200.36 138.943 1208.38 
10004300 38179.7 -19378.6 1649.8 -1433.13 423.773 1494.48 
650 2
10004801 37836.9 -18834.3 1560.55 -1455.3 142.573 1462.26 
10004300 37506 -19405.3 1604 -1326.18 -52.5054 1327.22 
650.5 2
10004801 37180 -18565.6 1591.4 -1308.58 535.205 1413.8 
10004300 36886.5 -19185.3 1534.8 -1234.06 438.193 1309.55 
651 2
10004801 36594.5 -18414.6 1638 -1214.73 313.278 1254.48 
10004300 36195.1 -19097.6 1537.3 -1434.44 181.95 1445.93 
651.5 2
10004801 35784.6 -18249.5 1660.09 -1603.69 326.841 1636.66 
10004300 35474.2 -19081.4 1559.64 -1427.56 32.1512 1427.92 
652 2
10004801 35124.1 -18162.4 1685.9 -1307.99 172.565 1319.33 
10004300 34834.4 -18799.9 1580.2 -1266.89 557.354 1384.08 
652.5 2
10004801 34580.6 -18067 1688.55 -1074.04 188.538 1090.46 
10004300 34229.6 -18653.5 1592.91 -1195.19 289.418 1229.73 
653 2
10004801 33898.3 -17867.3 1646.3 -1345.83 393.886 1402.29 
10004300 33664.8 -18514 1544.4 -1114.08 275.058 1147.53 
653.5 2
10004801 33270.9 -17753.4 1650.5 -1296.28 235.331 1317.47 
10004300 33037.3 -18420.1 1581.5 -1296.49 194.008 1310.92 
654 2
10004801 32705 -17591.2 1607.45 -1116.17 319.957 1161.13 
10004300 32350.8 -18170.1 1550.36 -1354.01 493.115 1441.01 
654.5 2
10004801 31924 -17334.4 1518.5 -1549.6 509.488 1631.21 
10004300 31643.6 -17862.9 1442.1 -1403.21 609.506 1529.87 
655 2
10004801 31151.1 -17026 1485.8 -1587.06 633.265 1708.74 
10004300 30902.4 -17600.8 1383.3 -1521.97 538.193 1614.33 
655.5 2
10004801 30639.6 -16799.6 1537.5 -1027.11 454.618 1123.22 
10004300 30206.9 -17339.1 1457.4 -1396.59 525.502 1492.18 
656 2
10004801 30049 -16574.8 1597.5 -1195.55 455.061 1279.22 
10004300 29601.3 -17051.8 1564 -1225.91 581.579 1356.87 
656.5 2
10004801 29394.2 -16394.7 1625.1 -1312.22 360.922 1360.95 
10004300 29103.6 -16956 1652.2 -997.395 191.984 1015.7 
657 2
10004801 28801.8 -16268.5 1642.73 -1161.53 247.362 1187.58 
10004300 28362.2 -16753.1 1683.27 -1453.76 397.861 1507.22 
657.5 2
10004801 28245 -16097.4 1634.6 -1058.59 325.372 1107.47 
10004300 27867.1 -16537.2 1772.4 -941.22 410.439 1026.82 
658 2
10004801 27714.8 -15923.5 1645 -1073.28 352.024 1129.54 
10004300 27322.3 -16750.4 1796.3 -1102.83 -431.579 1184.27 
658.5 2
10004801 27347.4 -15837.4 1655.8 -755.967 177.16 776.448 
10004300 26860.7 -16578.3 1749.3 -949.794 354.115 1013.66 
659 2
10004801 26596.4 -15439 1647.09 -1481.33 785.799 1676.85 
10004300 26223.2 -16199.9 1741.27 -1257.43 746.333 1462.24 
659.5 2
10004801 25774.7 -15150.2 1670.3 -1636.78 575.299 1734.94 
10004300 25260.9 -15813.8 1699.3 -1916.9 769.142 2065.45 
660 2
10004801 25298 -14981.1 1655.82 -951.497 337.543 1009.59 
10004300 24753.3 -15505.2 1611.36 -1013.23 616.004 1185.79 
660.5 2
10004801 24813.5 -14752 1607.7 -970.942 459.1 1074.01 
10004300 24271.1 -15228.4 1588.8 -966.278 554.673 1114.16 
661 2
10004801 24449.3 -14556.6 1589 -743.321 398.701 843.498 
10004300 23854.8 -15073.7 1579.91 -849.555 315.659 906.302 
661.5 2
10004801 23903.1 -14319 1576.27 -1073.05 466.869 1170.21 
10004300 23248.9 -14877.7 1643.55 -1190.39 385.069 1251.12 
662 2
10004801 22931.9 -13971.8 1623.09 -1882.14 672.833 1998.78 
10004300 22333.7 -14541.2 1669.27 -1773.61 652.22 1889.73 
662.5 2
10004801 22368.2 -13752.9 1641 -1145.79 444.937 1229.14 
10004300 21785.9 -14271.2 1544.73 -1113.45 548.78 1241.34 
663 2
10004801 21866 -13436.3 1609.8 -1031.17 650.121 1219.01 
10004300 21222.4 -13957 1514.3 -1157.1 645.137 1324.8 
663.5 2
10004801 21343.4 -13176.5 1591.73 -1045.27 519.509 1167.26 
10004300 20662.2 -13769.1 1557.18 -1120.44 375.818 1181.79 
664 2
10004801 20784 -12861.6 1597 -1123.22 632.421 1289.02 
10004300 20234.7 -13553.7 1581.5 -858.397 432.512 961.204 
664.5 2
10004801 20243.6 -12592.5 1616.3 -1098.37 546.951 1227.02 
10004300 19648.7 -13390.8 1568.6 -1191.06 331.098 1236.22 
665 2
10004801 19747.6 -12221.9 1656.2 -1004.05 750.202 1253.36 
10004300 19201.7 -13106.9 1558.1 -904.858 574.696 1071.93 
665.5 2
10004801 19412.7 -11903.2 1701.6 -672.49 639.96 928.327 
10004300 18709.5 -12818.7 1547.3 -988.353 578.715 1145.32 
666 2
10004801 18992.9 -11531.5 1688.4 -846.371 749.395 1130.46 
10004300 18106.8 -12393.1 1510.7 -1215.12 858.065 1487.55 
666.5 2
10004801 18305.1 -11084.5 1664.27 -1315.12 854.771 1568.5 
10004300 17620.9 -11931.5 1489.91 -929.046 882.687 1281.51 
667 2
10004801 17593.7 -10587.4 1658.7 -1389.44 970.81 1694.99 
10004300 16871.4 -11479.5 1574.4 -1463.88 882.724 1709.43 
667.5 2
10004801 17238.7 -10228.1 1668.9 -736.515 745.436 1047.92 
10004300 16612.8 -10660.9 1505 -536.515 1698.34 1781.07 
668 2
10004801 16951.5 -9869.73 1718 -574.309 716.745 918.452 
10004300 16209.5 -10159.6 1468.09 -806.691 1002.53 1286.78 
668.5 2
10004801 16553.6 -9333.8 1725.6 -788.011 1061.24 1321.82 
10004300 15778.5 -9663.6 1547.8 -853.375 982.25 1301.18 
669 2
10004801 16193.8 -8790.5 1684.4 -735.787 1111.04 1332.59 
10004300 15458 -9100 1598.8 -655.419 1152.56 1325.88 
669.5 2
10004801 15825.9 -8413.91 1643.55 -725.623 742.783 1038.39 
10004300 15039 -8639.55 1603.18 -826.43 908.194 1227.93 
670 2
10004801 15423 -8000 1618.7 -804.21 826.166 1152.95 
10004300 14679.7 -8172.2 1573.2 -717.166 932.825 1176.64 
670.5 2
10004801 14991.4 -7559.7 1604.2 -895.436 913.485 1279.16 
10004300 14174.7 -7821.1 1548.3 -1047.72 728.423 1276.05 
671 2
10004801 14526.5 -7007.18 1608.27 -908.097 1079.14 1410.38 
10004300 13767.5 -7439.64 1562.45 -795.224 745.046 1089.71 
671.5 2
10004801 14056.4 -6632.8 1611 -928.962 739.885 1187.6 
10004300 13381.2 -7055.5 1600.6 -763.529 759.163 1076.71 
672 2
10004801 13748.1 -6289 1648.1 -629.184 701.633 942.423 
10004300 12951 -6753.6 1619 -877.959 616.122 1072.58 
672.5 2
10004801 13349.5 -5893.82 1667.18 -784.735 777.917 1104.97 
10004300 12405.3 -6414.36 1619.27 -1074.27 667.788 1264.91 
673 2
10004801 12837.2 -5466.4 1651.4 -1008.38 841.374 1313.29 
10004300 11861.3 -5961.1 1598.5 -1070.81 892.251 1393.83 
673.5 2
10004801 12591.4 -5068 1622.8 -503.689 816.393 959.271 
10004300 11309.9 -5387.6 1563.7 -1129.92 1175.2 1630.28 
674 2
10004801 11980 -4283.64 1605.09 -1237.65 1587.78 2013.16 
10004300 10957.7 -4952.36 1532.64 -712.9 881.045 1133.34 
674.5 2
10004801 11453.3 -3848.36 1609.45 -1014.89 838.676 1316.58 
10004300 10534.9 -4584.91 1530 -814.679 708.005 1079.34 
675 2
10004801 11089.6 -3410.9 1600.8 -731.736 880.209 1144.64 
10004300 10224.7 -4026.5 1512.1 -624.163 1123.56 1285.29 
675.5 2
10004801 10739.7 -3015.91 1615.91 -711.123 802.827 1072.49 
10004300 9940.91 -3574.55 1532.91 -576.811 918.607 1084.69 
676 2
10004801 10389.5 -2642.5 1661 -700.455 746.818 1023.9 
10004300 9583.9 -3162.6 1543 -714.018 823.891 1090.24 
676.5 2
10004801 10049.8 -2200.82 1677.82 -680.725 885.134 1116.62 
10004300 9220.55 -2609.82 1621.27 -728.165 1107.78 1325.67 
677 2
10004801 9664.5 -1598.5 1667.6 -746.741 1167.28 1385.7 
10004300 8947.1 -2196 1620.9 -529.933 801.973 961.244 
677.5 2
10004801 9209.8 -1120.5 1657.7 -941.408 989.648 1365.89 
10004300 8632.4 -1724.9 1654.8 -651.553 975.362 1172.97 
678 2
10004801 9005.27 -738.182 1632.09 -415.706 777.069 881.277 
10004300 8302.27 -1257.91 1643.45 -670.99 949.169 1162.39 
678.5 2
10004801 8784.6 -365.1 1611.4 -443.118 749.16 870.399 
10004300 8059.4 -723.6 1620 -487.696 1072.91 1178.55 
679 2
10004801 8594.09 175.182 1604.27 -376.5 1067.75 1132.19 
10004300 7860.09 -254.455 1565.73 -393.891 927.165 1007.37 
679.5 2
10004801 8509.82 193.455 1562.73 -162.063 35.1399 165.829 
10004300 7716.91 342.727 1498.09 -275.35 1148.43 1180.97 
680 2
10004801 8376.7 434.3 1533 -271.67 491.521 561.603 
10004300 7611 855.2 1468.3 -216.141 1045.86 1067.96 
680.5 2
10004801 8168.55 1112.64 1514.09 -421.365 1373.15 1436.35 
10004300 7584.09 1423.45 1438.82 -54.4718 1150.31 1151.6 
681 2
10004801 7910.9 2199.6 1503.8 -506.18 2135.49 2194.66 
10004300 7426.8 2238.6 1408.8 -309.019 1601.46 1631.01 
681.5 2
10004801 7762.64 3012.18 1494.55 -301.349 1651.59 1678.86 
10004300 7394.36 2567.09 1402.55 -65.9276 667.664 670.912 
682 1
10004300 7301.45 2915.73 1391.64 -180.406 676.964 700.59 
