# Supplementary material for: Intrinsic group behaviour II: On the dependence of triad spatial dynamics on social and personal features; and on the effect of social interaction on small group dynamics
Source: PLoS One. 2019 Dec 3;14(12):e0225704. doi: 10.1371/journal.pone.0225704 (PMC6890182; doi:10.1371/journal.pone.0225704)
Supplement: S1 Data Set — (ZIP) [file pone.0225704.s001.zip › set_2_int/group_traj_dyad_int/traj_2_0217_5.dat]

2 10004001 10004200 0 0 0 1 0 1 0 20 20 20 1616.99 1655.55 1578.44 
640.5 1
10004001 45829.8 -20398.8 1654.56 0 0 0 
641 1
10004001 45195.3 -20727.2 1607 -1385.32 -717.079 1559.91 
641.5 1
10004001 44551.4 -20998.2 1591.09 -1287.87 -541.964 1397.26 
642 1
10004001 43882.7 -21236.6 1588.7 -1326.71 -473.052 1408.53 
642.5 2
10004200 43297.4 -20439.8 1567.67 0 0 0 
10004001 43242.8 -21300.2 1619.3 -1322.11 -131.405 1328.62 
643 2
10004200 42733.1 -20769.6 1580.7 -1198.18 -700.259 1387.81 
10004001 42639.7 -21252 1636.6 -1218.38 97.3737 1222.27 
643.5 2
10004200 42056.6 -21190.5 1613.4 -1353 -841.8 1593.5 
10004001 42202.2 -20520.2 1617.6 -875 1463.6 1705.21 
644 2
10004200 41417.4 -21371.5 1649.18 -1241.24 -351.368 1290.01 
10004001 41527.9 -20588.8 1585.09 -1309.3 -133.239 1316.06 
644.5 2
10004200 40754.8 -21392.6 1650.5 -1306.83 -41.707 1307.5 
10004001 41048 -20488.5 1545.5 -946.566 197.866 967.026 
645 2
10004200 40034.7 -21153.5 1640.2 -1481.69 491.975 1561.23 
10004001 40327.6 -20099.1 1447.9 -1482.3 801.235 1684.99 
645.5 2
10004200 39272.5 -20793.5 1703.9 -1527.45 721.443 1689.26 
10004001 39813.3 -19775.4 1397.6 -1030.66 648.697 1217.81 
646 2
10004200 38674.5 -20631.3 1713.27 -1165.78 316.233 1207.91 
10004001 39229.9 -19493.8 1438.91 -1137.21 548.892 1262.75 
646.5 2
10004200 37985.5 -20411 1750.2 -1350.89 431.907 1418.26 
10004001 38545.5 -19449.8 1504.8 -1341.98 86.3102 1344.75 
647 2
10004200 37463.3 -20252.5 1739.2 -1078.93 327.479 1127.53 
10004001 37675.8 -19359.2 1533.8 -1796.9 187.19 1806.62 
647.5 2
10004200 36983.5 -20022.5 1698.82 -955.867 458.258 1060.04 
10004001 36880.7 -19139.4 1505.09 -1583.81 437.921 1643.24 
648 2
10004200 36558.3 -19737.4 1771.7 -841.89 564.464 1013.61 
10004001 36210.8 -19017.8 1498.7 -1326.59 240.72 1348.25 
648.5 2
10004200 36095.3 -19919.8 1782 -958.592 -377.64 1030.3 
10004001 35619 -18917.2 1536.1 -1225.26 208.282 1242.84 
649 2
10004200 34950.4 -19452.3 1744.64 -2271.7 927.633 2453.8 
10004001 34946.4 -18672.7 1543.36 -1334.6 485.065 1420.01 
649.5 2
10004200 34179.6 -19133.9 1671 -1529.29 631.692 1654.62 
10004001 34405.9 -18457.4 1542.6 -1072.35 427.237 1154.32 
650 2
10004200 33668.3 -19014.9 1624.45 -1006.55 234.234 1033.44 
10004001 33891.1 -18277.8 1544.27 -1013.4 353.508 1073.29 
650.5 2
10004200 33067.3 -18890.4 1597.2 -1197.16 248.026 1222.58 
10004001 33083.7 -18166.7 1562.1 -1608.35 221.351 1623.51 
651 2
10004200 32524.4 -18679.4 1606.1 -1126.35 437.759 1208.43 
10004001 32639.6 -17862 1558.7 -921.369 632.158 1117.38 
651.5 2
10004200 31745.1 -18394.8 1545.45 -1543.19 563.528 1642.86 
10004001 31968.7 -17566.4 1537.18 -1328.46 585.419 1451.73 
652 2
10004200 30933.2 -18089.8 1435.2 -1607.7 603.996 1717.42 
10004001 31034.2 -17259.9 1447.5 -1850.55 606.859 1947.51 
652.5 2
10004200 30294.3 -17801.8 1414.82 -1262.7 569.134 1385.04 
10004001 30491.1 -17051.3 1410.27 -1073.34 412.307 1149.81 
653 2
10004200 29585.5 -17403.8 1512 -1397.97 785.046 1603.32 
10004001 29832.1 -16777.1 1518.3 -1299.78 540.775 1407.79 
653.5 2
10004200 28991.3 -17260.1 1596.1 -1227.69 296.901 1263.08 
10004001 29340.8 -16544.5 1633.3 -1015.08 480.579 1123.1 
654 2
10004200 28562.9 -17072.4 1634.73 -844.952 370.289 922.528 
10004001 28799.5 -16349.9 1652.55 -1067.56 383.808 1134.46 
654.5 2
10004200 28055.7 -16975.4 1665.8 -1006.37 192.388 1024.59 
10004001 28187.7 -16088.5 1739.2 -1213.98 518.669 1320.14 
655 2
10004200 27447 -16750.7 1661.3 -1249.9 461.396 1332.34 
10004001 27584.7 -16030.5 1662.2 -1238.19 119.097 1243.91 
655.5 2
10004200 26762.7 -16541.5 1594 -1374.1 420.08 1436.87 
10004001 26932.9 -15827.1 1534.8 -1308.84 408.434 1371.08 
656 2
10004200 26149.6 -16357.7 1540 -1241.09 372.065 1295.66 
10004001 26324 -15585.5 1451.4 -1232.59 489.069 1326.07 
656.5 2
10004200 25477.6 -16041.4 1490.6 -1346.69 633.868 1488.41 
10004001 25757.8 -15380.4 1495.8 -1134.67 411.022 1206.82 
657 2
10004200 24678.4 -15704.1 1607.55 -1567.13 661.39 1700.98 
10004001 25210.4 -15115.2 1489.64 -1073.4 520.036 1192.74 
657.5 2
10004200 24147.5 -15545.1 1619.3 -1009.25 302.264 1053.54 
10004001 24445.4 -14795.9 1579.6 -1454.3 607 1575.9 
658 2
10004200 23624.5 -15362 1603.3 -1058.7 370.648 1121.71 
10004001 23891.5 -14659.4 1612.4 -1121.26 276.316 1154.8 
658.5 2
10004200 23060.3 -15157.1 1537.6 -1160.91 421.605 1235.09 
10004001 23351.6 -14451.2 1633.4 -1110.91 428.395 1190.64 
659 2
10004200 22398.6 -14908.3 1464.73 -1305.06 490.784 1394.29 
10004001 22700.7 -14219.6 1525 -1283.77 456.733 1362.6 
659.5 2
10004200 21665.3 -14624.8 1504.7 -1460.83 564.687 1566.17 
10004001 22021.1 -13890.9 1473.7 -1353.84 654.853 1503.9 
660 2
10004200 21039.4 -14356.6 1559.45 -1249.37 535.257 1359.2 
10004001 21403 -13554.5 1573.45 -1233.73 671.548 1404.66 
660.5 2
10004200 20591.3 -14078.4 1579.8 -897.923 557.588 1056.96 
10004001 20965 -13357.2 1588.6 -877.756 395.3 962.661 
661 2
10004200 20052.5 -13905.7 1596.27 -1099.5 352.393 1154.59 
10004001 20489.3 -13094.2 1549.55 -970.872 536.772 1109.38 
661.5 2
10004200 19543.5 -13520.1 1607.36 -1000 757.635 1254.6 
10004001 19964.5 -12726.4 1614.45 -1031.08 722.629 1259.09 
662 2
10004200 19200.5 -13114.9 1615 -664.905 785.236 1028.93 
10004001 19669.5 -12464.8 1637.73 -571.705 506.871 764.045 
662.5 2
10004200 18811.5 -12732.3 1637.27 -790.466 777.716 1108.91 
10004001 19251.3 -12204.9 1600.18 -849.963 528.271 1000.75 
663 2
10004200 18462.3 -12433.8 1619.4 -717.136 612.88 943.349 
10004001 18784.7 -11838.3 1574 -958.055 752.791 1218.43 
663.5 2
10004200 17780.8 -11911.9 1658.09 -1362.96 1043.78 1716.73 
10004001 18325.8 -11315.5 1503.91 -917.764 1045.51 1391.18 
664 2
10004200 16921 -11361.2 1597.8 -1726.54 1105.84 2050.33 
10004001 17850.9 -10817.4 1419.8 -953.651 1000.29 1382.04 
664.5 2
10004200 16507.4 -10937.1 1536.3 -840.65 861.992 1204.04 
10004001 17273 -10462.9 1460.3 -1174.59 720.528 1377.98 
665 2
10004200 16187.4 -10418.6 1549.2 -647.773 1049.6 1233.39 
10004001 16782.9 -10038.4 1549.9 -992.105 859.312 1312.51 
665.5 2
10004200 15830.5 -9895.7 1590.7 -716.667 1050 1271.26 
10004001 16378.1 -9479.2 1515.1 -812.851 1122.89 1386.22 
666 2
10004200 15437.1 -9420.5 1615 -793.145 958.065 1243.77 
10004001 15944.2 -8999.8 1536.5 -874.798 966.532 1303.63 
666.5 2
10004200 15059.1 -8999.55 1607.36 -722.771 804.884 1081.77 
10004001 15429.3 -8576.73 1595.18 -984.565 808.934 1274.26 
667 2
10004200 14621.4 -8620.7 1586.7 -854.865 739.933 1130.62 
10004001 15126.8 -8243 1540 -590.767 651.811 879.695 
667.5 2
10004200 14194.2 -8252.1 1592.2 -886.307 764.73 1170.62 
10004001 14816.2 -7812.4 1566.5 -644.398 893.361 1101.52 
668 2
10004200 13793.7 -7780.55 1623.36 -800.945 943.109 1237.32 
10004001 14401.2 -7278.64 1530.55 -830.036 1067.53 1352.25 
668.5 2
10004200 13387.4 -7348.5 1614.6 -804.608 855.536 1174.45 
10004001 14085.6 -6834 1559.3 -624.914 880.468 1079.7 
669 2
10004200 13025.4 -6977.6 1619.3 -740.286 758.487 1059.87 
10004001 13723.3 -6492.6 1561.2 -740.9 698.16 1018.02 
669.5 2
10004200 12722.7 -6622.18 1663 -596.988 701.022 920.775 
10004001 13256.2 -6118.36 1524 -921.338 738.139 1180.56 
670 2
10004200 12354.8 -6177.5 1662.4 -734.386 887.588 1152.01 
10004001 12837.7 -5753.9 1498.7 -835.293 727.472 1107.67 
670.5 2
10004200 11903 -5708.6 1619.2 -937.344 972.822 1350.92 
10004001 12367 -5330.2 1448.9 -976.556 879.046 1313.92 
671 2
10004200 11338.2 -5139.73 1560.09 -1103.16 1111.08 1565.71 
10004001 11881.5 -4777 1436 -948.331 1080.47 1437.62 
671.5 2
10004200 10967.4 -4719.4 1568.1 -732.77 830.686 1107.7 
10004001 11446.2 -4424.4 1452.5 -860.187 696.838 1107.03 
672 2
10004200 10563.8 -4409.6 1567.9 -823.673 632.245 1038.35 
10004001 11046.6 -4093.1 1483.9 -815.51 676.122 1059.34 
672.5 2
10004200 10265.8 -4073.18 1553.09 -586.578 662.241 884.668 
10004001 10676.3 -3619.55 1464.18 -728.991 932.194 1183.39 
673 2
10004200 9853.5 -3615.7 1608.1 -811.65 900.555 1212.34 
10004001 10345.6 -3270.5 1501.7 -650.931 687.097 946.474 
673.5 2
10004200 9550.5 -3326.7 1634.3 -620.902 592.213 858.042 
10004001 10118.1 -2924 1514.3 -466.189 710.041 849.406 
674 2
10004200 9292.64 -2922.91 1650.27 -521.991 817.391 969.846 
10004001 9882.73 -2484.64 1499.91 -476.463 889.4 1008.98 
674.5 2
10004200 9029.55 -2411.82 1666.18 -506.919 984.761 1107.57 
10004001 9658.55 -1999.91 1500.27 -431.95 933.964 1029.01 
675 2
10004200 8733.9 -1951.7 1638.3 -594.86 925.791 1100.43 
10004001 9418.3 -1629.1 1523.3 -483.391 746.095 889.002 
675.5 2
10004200 8621.82 -1492.45 1640.27 -227.809 933.426 960.823 
10004001 9185.91 -1244.73 1507 -472.339 781.245 912.934 
676 2
10004200 8366.5 -1006.4 1626.6 -510.636 972.109 1098.06 
10004001 8988.4 -738.2 1471.5 -395.018 1013.05 1087.34 
676.5 2
10004200 8071.82 -497.545 1579.09 -590.545 1019.75 1178.4 
10004001 8696.27 -302.727 1458.18 -585.425 872.691 1050.86 
677 2
10004200 7955.7 -25.6 1550.4 -225.035 914.623 941.9 
10004001 8555.2 238.2 1375.2 -273.397 1048.31 1083.37 
677.5 2
10004200 7819.2 458.1 1548.7 -282.609 1001.45 1040.56 
10004001 8497.8 883 1339.2 -118.841 1334.99 1340.27 
678 2
10004200 7662.82 922.455 1529.64 -317.849 943.81 995.894 
10004001 8308.64 1401.09 1309.18 -384.479 1053.03 1121.02 
678.5 2
10004200 7637.8 1458.2 1491.9 -50.2373 1075.79 1076.97 
10004001 8195.5 1933.5 1303.4 -227.181 1069.09 1092.97 
679 2
10004200 7638.82 2018.09 1450.09 2.01222 1106.5 1106.51 
10004001 8078.91 2500.64 1241.45 -230.417 1120.82 1144.26 
679.5 2
10004200 7495.64 2600.82 1432.18 -275.35 1120.63 1153.96 
10004001 8026.45 3060.91 1212.91 -100.874 1077.45 1082.16 
680 2
10004200 7302.2 3174.5 1432 -394.768 1170.78 1235.54 
10004001 8177.1 3763.2 1209.6 307.44 1433.25 1465.85 
680.5 1
10004200 7072.18 3644.55 1480.45 -465.624 951.509 1059.33 
681 1
10004200 6822.8 4187.7 1592.4 -489.945 1067.1 1174.2 
681.5 1
10004200 6662.64 4824 1601.91 -325.536 1293.29 1333.63 
682 1
10004200 6458.36 5477.91 1599.36 -396.646 1269.73 1330.24 
