# Supplementary material for: Intrinsic group behaviour II: On the dependence of triad spatial dynamics on social and personal features; and on the effect of social interaction on small group dynamics
Source: PLoS One. 2019 Dec 3;14(12):e0225704. doi: 10.1371/journal.pone.0225704 (PMC6890182; doi:10.1371/journal.pone.0225704)
Supplement: S1 Data Set — (ZIP) [file pone.0225704.s001.zip › set_2_int/group_traj_dyad_int/traj_2_0217_4.dat]

2 10002100 10003702 1 0 0 0 1 1 0 20 20 20 1745.5 1797.03 1693.98 
621 1
10002100 46733 -23530 1746 0 0 0 
621.5 1
10002100 46607.2 -23409.5 1869.18 -464.274 444.817 642.972 
622 1
10002100 46392.3 -23072.5 1909.1 -444.89 697.628 827.413 
622.5 1
10002100 46202.4 -22814 1919.27 -390.013 530.801 658.68 
623 1
10002100 46222.2 -22540.3 1915.45 39.8756 550.759 552.201 
623.5 1
10002100 46200.3 -22221.7 1925.36 -43.3843 630.783 632.273 
624 1
10002100 46250.1 -21982.4 1892.82 97.4916 468.422 478.46 
624.5 1
10002100 46453.5 -21694.7 1933.73 401.112 567.33 694.805 
625 1
10002100 46509.2 -21556.1 1906 111.232 276.719 298.238 
625.5 1
10002100 46463.6 -21464.5 1897.45 -90.5476 182.18 203.441 
626 1
10002100 46213.3 -21497.5 1904.45 -501.731 -66.3144 506.094 
626.5 1
10002100 45940.5 -21584.5 1877 -561.261 -178.919 589.089 
627 1
10002100 45588.3 -21723.1 1838.91 -710.136 -279.417 763.129 
627.5 1
10002100 45086.2 -21771.4 1813.91 -986.426 -94.8384 990.975 
628 1
10002100 44544.8 -21794.5 1773.36 -1109.35 -47.3174 1110.36 
628.5 1
10002100 44008.5 -21979.3 1778.55 -1079.02 -371.868 1141.3 
629 1
10002100 43436.2 -21966 1825.64 -1113.55 25.8224 1113.85 
629.5 1
10002100 42845 -21909.1 1806.82 -1163.74 112.026 1169.12 
630 1
10002100 42298.5 -21636.7 1739.45 -1088.74 542.557 1216.44 
630.5 1
10002100 41810.8 -21433.1 1729.91 -965.617 403.24 1046.43 
631 1
10002100 41134.5 -21280 1755.55 -1352.73 306.182 1386.95 
631.5 1
10002100 40469.1 -21496.1 1835.27 -1317.55 -427.903 1385.3 
632 1
10002100 39816.7 -21085.8 1789.91 -1317.91 828.834 1556.87 
632.5 1
10002100 39211.7 -20650.7 1838.09 -1207.58 868.445 1487.43 
633 1
10002100 38920.4 -20665.5 1878.1 -594.545 -30.1484 595.309 
633.5 1
10002100 38533.6 -20632.8 1878.64 -773.527 65.3636 776.284 
634 1
10002100 37962.9 -20652.9 1886.18 -1116.88 -39.3168 1117.57 
634.5 1
10002100 37305 -20401.9 1881.17 -1305.38 498.001 1397.14 
635 1
10002100 36817.6 -20308.6 1855.07 -1000.73 191.674 1018.92 
635.5 1
10002100 36292.4 -20135.9 1805 -1071.92 352.323 1128.34 
636 1
10002100 35716.9 -20003.4 1797.33 -1162.69 267.744 1193.12 
636.5 1
10002100 35058.8 -19851.3 1867 -1318.77 304.743 1353.52 
637 2
10003702 37904.2 -21952.6 1369.8 0 0 0 
10002100 34360.9 -19699 1876.46 -1357.74 296.368 1389.71 
637.5 2
10003702 37374.9 -21679.5 1638.18 -1486.77 767.263 1673.08 
10002100 33762.6 -19515 1824.27 -1170.82 360.078 1224.93 
638 2
10003702 36706.3 -21299.5 1629.8 -1367.3 777.003 1572.65 
10002100 33259.5 -19361.2 1792.3 -1028.91 314.519 1075.91 
638.5 2
10003702 36084.2 -20895.9 1602.45 -1269.63 823.655 1513.4 
10002100 32649.9 -19142.7 1769.09 -1244.06 445.863 1321.55 
639 2
10003702 35266.3 -20636.4 1614.36 -1642.39 521.176 1723.1 
10002100 32074.9 -18910.8 1759 -1154.62 465.681 1244.99 
639.5 2
10003702 34425.7 -20237.7 1632.55 -1661.16 787.819 1838.51 
10002100 31371.4 -18608.5 1680 -1390.41 597.377 1513.3 
640 2
10003702 33859.4 -19983.6 1647.8 -1137.2 510.296 1246.45 
10002100 31056.7 -18397.6 1698.5 -631.855 423.585 760.7 
640.5 2
10003702 33290.5 -19728.2 1638.91 -1135.62 509.817 1244.81 
10002100 30320.5 -18169.3 1729.36 -1469.55 455.743 1538.6 
641 2
10003702 32688.7 -19436.9 1619.7 -1191.59 576.796 1323.85 
10002100 29387.1 -17785.6 1708.2 -1848.23 759.748 1998.29 
641.5 2
10003702 31965.2 -19178 1588.45 -1447.04 517.8 1536.89 
10002100 28721.1 -17731 1774.36 -1332.02 109.2 1336.49 
642 2
10003702 31229.1 -18831.1 1455.3 -1460.48 688.294 1614.54 
10002100 28152.4 -17547.1 1802.8 -1128.35 364.881 1185.88 
642.5 2
10003702 30762.7 -18702.5 1371.9 -963.636 265.702 999.596 
10002100 27656.6 -17427.7 1783.3 -1024.38 246.694 1053.67 
643 2
10003702 29941.4 -18503.6 1345 -1659.19 401.818 1707.15 
10002100 27021.5 -17231.6 1740.2 -1283.03 396.162 1342.8 
643.5 2
10003702 29098.4 -18068.5 1461.7 -1686 870.2 1897.33 
10002100 26454.5 -17111.8 1741.3 -1134 239.6 1159.04 
644 2
10003702 28324.9 -18150.7 1539.64 -1501.92 -159.665 1510.39 
10002100 25761.5 -16784.7 1739.64 -1345.72 635.093 1488.05 
644.5 2
10003702 27814.8 -18023.5 1599.7 -1006.13 250.941 1036.95 
10002100 25123.3 -16560.1 1777 -1258.69 443.052 1334.39 
645 2
10003702 27164.2 -17686.4 1594.8 -1338.68 693.621 1507.71 
10002100 24545.8 -16280.2 1786.7 -1188.27 575.926 1320.48 
645.5 2
10003702 26545.7 -17605.5 1607.6 -1239.48 162.124 1250.04 
10002100 24070.4 -16059.6 1806.4 -952.705 442.084 1050.28 
646 2
10003702 25822.5 -17490.6 1565.64 -1409.84 223.906 1427.5 
10002100 23557.3 -15800 1804.45 -1000.25 506.043 1120.97 
646.5 2
10003702 25076.3 -17121.5 1525.5 -1463.05 723.797 1632.3 
10002100 23013.1 -15547.6 1774.7 -1067.01 494.902 1176.19 
647 2
10003702 24430.5 -16838.5 1730.8 -1334.3 584.711 1456.79 
10002100 22429.1 -15337.8 1736 -1206.61 433.471 1282.11 
647.5 2
10003702 23933.4 -16649.5 1652.82 -990.311 376.585 1059.5 
10002100 21862.2 -15084.9 1670 -1129.32 503.767 1236.59 
648 2
10003702 23345.2 -16462.7 1602.5 -1164.68 369.811 1221.98 
10002100 21253.4 -14828.2 1690.9 -1205.51 508.335 1308.3 
648.5 2
10003702 22882.3 -16228 1555.1 -958.385 485.921 1074.53 
10002100 20845.9 -14477.4 1790 -843.685 726.294 1113.24 
649 2
10003702 22253.1 -15948.5 1570 -1248.43 554.654 1366.1 
10002100 20324.9 -14270.5 1797.64 -1033.71 410.426 1112.21 
649.5 2
10003702 21664.4 -15751.3 1544.9 -1168.04 391.18 1231.8 
10002100 19779.2 -13954.1 1788.5 -1082.76 627.868 1251.63 
650 2
10003702 20955.8 -15363.6 1526.55 -1394.85 763.117 1589.95 
10002100 19269.2 -13665.7 1775.18 -1003.97 567.663 1153.34 
650.5 2
10003702 20433.1 -14941.2 1515.3 -1041.27 841.507 1338.8 
10002100 18962.3 -13330.9 1751.4 -611.318 666.987 904.755 
651 2
10003702 19915.2 -14479.7 1622.8 -1074.48 957.469 1439.19 
10002100 18507.2 -12991 1761.3 -944.191 705.187 1178.47 
651.5 2
10003702 19433 -14130.6 1632.27 -954.851 691.215 1178.78 
10002100 18046.7 -12511.1 1725.09 -911.827 950.315 1317.01 
652 2
10003702 18978.9 -13659.5 1600.6 -899.208 932.943 1295.75 
10002100 17549.1 -12097.2 1684.8 -985.401 819.586 1281.69 
652.5 2
10003702 18603.3 -13276.5 1605.36 -742.346 756.827 1060.13 
10002100 16524.3 -11670.5 1759.55 -2025.35 843.191 2193.86 
653 2
10003702 18034.4 -12740.3 1564.8 -1122.04 1057.68 1541.97 
10002100 16082.9 -11195.6 1780.7 -870.558 936.776 1278.84 
653.5 2
10003702 17306.8 -12267.5 1496.8 -1503.31 976.86 1792.81 
10002100 15752.1 -10805.7 1784.4 -683.471 805.579 1056.45 
654 2
10003702 17014.7 -11816.7 1444.82 -576.08 889.098 1059.42 
10002100 15305.2 -10218.5 1790.55 -881.495 1158.1 1455.41 
654.5 2
10003702 16157.2 -11370.1 1548.4 -1701.44 886.165 1918.38 
10002100 14943 -9600 1781 -718.615 1227.27 1422.18 
655 2
10003702 15665.8 -10887.7 1609.2 -1009.03 990.554 1413.98 
10002100 14617.7 -9110 1812 -667.967 1006.16 1207.7 
655.5 2
10003702 15217.8 -10443.4 1644.1 -899.598 892.169 1266.98 
10002100 14151 -8608.3 1791.1 -937.149 1007.43 1375.92 
656 2
10003702 14717.8 -9777.8 1666 -1012.15 1347.37 1685.18 
10002100 13876.2 -8083.6 1774.3 -556.275 1062.15 1199 
656.5 2
10003702 14217.9 -9330.1 1740 -1001.8 897.194 1344.83 
10002100 13493.5 -7661 1769 -766.934 846.894 1142.55 
657 2
10003702 13856.7 -8869.73 1636.91 -708.182 902.692 1147.33 
10002100 13134.6 -7213.91 1795.36 -703.654 876.649 1124.12 
657.5 2
10003702 13372.8 -8374 1583.8 -920.014 942.447 1317.05 
10002100 12665.9 -6810.2 1835.7 -891.134 767.508 1176.09 
658 2
10003702 12893.1 -7952.6 1587.9 -971.053 853.036 1292.52 
10002100 12363.1 -6456.9 1816.9 -612.955 715.182 941.913 
658.5 2
10003702 12353.1 -7561.2 1616.7 -1111.11 805.35 1372.28 
10002100 11813.4 -5975.2 1777 -1131.07 991.152 1503.9 
659 2
10003702 11695.3 -7183.09 1581.82 -1297.49 745.777 1496.55 
10002100 11245.5 -5333.27 1764.73 -1120.21 1266.13 1690.55 
659.5 2
10003702 11144.3 -6859 1549.1 -1097.56 645.599 1273.35 
10002100 10874.4 -4899.4 1751 -739.152 864.288 1137.25 
660 2
10003702 10575.3 -6425.18 1514.73 -1135.78 865.905 1428.21 
10002100 10450.2 -4578.82 1722.45 -846.743 639.884 1061.33 
660.5 2
10003702 10069.7 -6007.1 1484.6 -1013.17 837.839 1314.72 
10002100 10205.6 -4444.8 1743.5 -490.144 268.574 558.903 
661 2
10003702 9741.36 -5602.73 1514.18 -670.074 825.25 1063.03 
10002100 9982.45 -4055.82 1743.91 -455.399 793.84 915.189 
661.5 2
10003702 9406.82 -5182.45 1504.45 -657.26 825.683 1055.34 
10002100 9662.82 -3787.55 1784 -627.969 527.058 819.839 
662 2
10003702 9129.36 -4663.55 1522.82 -537.703 1005.64 1140.36 
10002100 9240.36 -3466 1844.18 -818.71 623.15 1028.88 
662.5 2
10003702 8766.82 -4046 1573.09 -736.881 1255.17 1455.49 
10002100 9017.36 -3334.45 1837 -453.252 267.369 526.235 
663 2
10003702 8516 -3629 1578.9 -515.027 856.263 999.219 
10002100 8719.8 -2925.2 1816.1 -611.014 840.358 1039.01 
663.5 2
10003702 8227 -3156.55 1549.82 -578 944.909 1107.67 
10002100 8287.82 -2478.82 1783.09 -863.964 892.764 1242.36 
664 2
10003702 7640.3 -2742.9 1523.9 -1178.11 830.613 1441.48 
10002100 7947.8 -1958.2 1763.3 -682.767 1045.42 1248.63 
664.5 2
10003702 7259.4 -2502 1509.4 -774.187 489.634 916.028 
10002100 7581.9 -1537.9 1775 -743.699 854.268 1132.64 
665 2
10003702 6866.3 -2042.9 1560.6 -795.749 929.352 1223.48 
10002100 7217 -1177.9 1769.2 -738.664 728.745 1037.64 
665.5 2
10003702 6358.8 -1589.6 1589.1 -1019.08 910.241 1366.4 
10002100 6703.8 -773.3 1770.9 -1030.52 812.45 1312.27 
666 2
10003702 5892.5 -1140 1592.9 -940.121 906.452 1305.94 
10002100 6279.6 -381.9 1755.2 -855.242 789.113 1163.67 
666.5 2
10003702 5587.45 -731.182 1575 -583.261 781.679 975.303 
10002100 5829.36 4.36364 1764.36 -860.873 738.554 1134.27 
667 2
10003702 5163.3 -313.4 1541.2 -828.427 815.98 1162.8 
10002100 5313.2 379 1747.7 -1008.13 731.712 1245.69 
667.5 2
10003702 4726.5 -23.7 1521.5 -906.224 601.037 1087.42 
10002100 4930.3 708.3 1735.4 -794.398 683.195 1047.77 
668 2
10003702 4270.73 334.545 1559.18 -911.545 716.491 1159.43 
10002100 4363.45 979 1695.55 -1133.69 541.4 1256.33 
668.5 2
10003702 3722.3 695.2 1504.9 -1085.99 714.167 1299.78 
10002100 3840.2 1325 1644.1 -1036.15 685.149 1242.19 
669 2
10003702 3251.2 983.8 1525.2 -963.395 590.184 1129.8 
10002100 3303.6 1705.6 1645.2 -1097.34 778.323 1345.34 
669.5 2
10003702 2867.64 1298.09 1550.82 -756.536 619.903 978.073 
10002100 2726.36 2056.27 1730.82 -1138.53 691.662 1332.16 
670 2
10003702 2399.4 1656.3 1548.9 -934.604 714.988 1176.73 
10002100 2301.6 2356.2 1731 -847.832 598.657 1037.89 
670.5 2
10003702 1969.6 1832.4 1574.5 -891.701 365.353 963.646 
10002100 1705.5 2518 1762.1 -1236.72 335.685 1281.47 
671 2
10003702 1675 2131.82 1596.64 -575.391 584.801 820.406 
10002100 1265.91 2664.55 1823.18 -858.576 286.222 905.028 
671.5 2
10003702 1432.9 2425.9 1621.4 -478.458 581.189 752.797 
10002100 759.7 2889.4 1806.5 -1000.41 444.377 1094.67 
672 2
10003702 1286.6 2685.7 1620.6 -298.571 530.204 608.491 
10002100 78.3 2890.7 1802.8 -1390.61 2.65306 1390.61 
672.5 2
10003702 949.909 2939.91 1613 -662.777 500.412 830.473 
10002100 -486.909 3061.36 1846.27 -1112.62 335.952 1162.23 
673 2
10003702 513.6 3300.9 1619.6 -858.876 710.612 1114.74 
10002100 -976.5 3404.7 1831.1 -963.762 675.859 1177.12 
673.5 2
10003702 51.2 3521.1 1571.7 -947.541 451.23 1049.5 
10002100 -1412.5 3571.7 1856.1 -893.443 342.213 956.739 
674 2
10003702 -397.636 3844 1565.36 -908.576 653.644 1119.27 
10002100 -1952.18 3770.64 1861.55 -1092.47 402.705 1164.33 
674.5 2
10003702 -793.364 4294.82 1559.27 -762.48 868.628 1155.81 
10002100 -2536.45 3934.09 1854.91 -1125.77 314.941 1168.99 
675 2
10003702 -1010.9 4785.3 1592.3 -437.699 986.885 1079.59 
10002100 -2946 4131 1888.4 -824.035 396.195 914.333 
675.5 2
10003702 -1226.64 4983 1601.36 -438.489 401.829 594.76 
10002100 -3308 3743.45 1875.45 -735.772 -787.694 1077.88 
676 2
10003702 -1546.1 5213.5 1613.5 -638.927 461 787.876 
10002100 -3368.3 3645.6 1865.9 -120.6 -195.709 229.883 
676.5 2
10003702 -1900.64 5405.27 1637.09 -710.494 384.314 807.774 
10002100 -3291.91 3643.27 1859.73 153.088 -4.66387 153.159 
677 2
10003702 -2244 5352.4 1633.7 -665.433 -102.467 673.276 
10002100 -3336 3747.2 1849.3 -85.4475 201.409 218.785 
677.5 2
10003702 -2560.9 5153.2 1644.7 -656.108 -412.422 774.964 
10002100 -3399.2 4116.2 1816.8 -130.849 763.975 775.1 
678 2
10003702 -2940.55 4866.82 1571 -771.637 -582.077 966.56 
10002100 -3434.64 4133.91 1800.09 -72.0251 35.9941 80.5183 
678.5 2
10003702 -3130.2 4713.8 1558.1 -380.832 -307.265 489.332 
10002100 -3446.5 4171.4 1780.6 -23.8226 75.2829 78.9623 
679 2
10003702 -3214.55 4694.55 1597.73 -166.691 -38.0525 170.979 
10002100 -3424.36 4220.55 1769.73 43.7478 97.1254 106.523 
679.5 2
10003702 -3324 4650.36 1595.27 -210.49 -84.965 226.991 
10002100 -3529.55 4091.09 1755.73 -202.273 -248.951 320.766 
680 2
10003702 -3400.5 4705.1 1549.9 -156.122 111.707 191.97 
10002100 -3701.6 4195.1 1743.4 -351.132 212.263 410.304 
680.5 2
10003702 -3482.73 4968 1543.64 -166.452 532.186 557.61 
10002100 -3876 4612.18 1764.91 -353.036 844.295 915.133 
681 2
10003702 -3584.5 5106.7 1578.8 -199.946 272.495 337.982 
10002100 -4122.4 5079.4 1758.9 -484.086 917.914 1037.74 
681.5 2
10003702 -3943.18 5448.09 1578.18 -729.028 693.884 1006.46 
10002100 -4394.09 5756.36 1745.91 -552.217 1375.94 1482.62 
682 2
10003702 -4608.82 5645.36 1579 -1292.5 383.054 1348.07 
10002100 -4886.91 6123.27 1637.27 -956.929 712.445 1193.02 
682.5 2
10003702 -5249.2 6013.6 1546.2 -1298.95 746.93 1498.39 
10002100 -5447.9 6452.6 1256.3 -1137.91 668.007 1319.5 
683 2
10003702 -6269.27 6378.73 1506.18 -2040.15 730.255 2166.9 
10002100 -5832.82 6824.45 1346 -769.836 743.709 1070.4 
683.5 2
10003702 -6898.6 6904.5 1454.1 -1261.18 1053.65 1643.4 
10002100 -5927.2 7100.9 1322.5 -189.142 553.999 585.397 
684 2
10003702 -7356 7398.91 1537.55 -924.04 998.806 1360.69 
10002100 -6280.27 7366.36 1320.64 -713.278 536.29 892.397 
684.5 2
10003702 -7620.3 7858.3 1576.9 -529.659 920.623 1062.11 
10002100 -6833.9 7853.4 1334.1 -1109.47 976.025 1477.69 
685 2
10003702 -8038.82 8312.18 1568.55 -843.787 915.084 1244.73 
10002100 -7534.45 8467.18 1445.36 -1412.41 1237.46 1877.82 
685.5 2
10003702 -8512.5 8747.2 1650.5 -941.713 864.847 1278.59 
10002100 -8050.7 8951.3 1404.6 -1026.33 962.462 1407.02 
686 2
10003702 -8807.09 9171.55 1591.36 -599.981 864.247 1052.09 
10002100 -8339.45 9353.45 1404.82 -588.095 819.052 1008.32 
686.5 2
10003702 -9164.55 9535.55 1490.09 -698.153 710.938 996.419 
10002100 -8747.45 9847.55 1376.91 -796.875 965.021 1251.51 
687 2
10003702 -9576.91 10030.4 1587.73 -806.974 968.333 1260.51 
10002100 -9107.91 10233.5 1250.27 -705.39 755.204 1033.4 
687.5 2
10003702 -9837.5 10441.2 1405.2 -533.998 841.878 996.951 
10002100 -9376.7 10730.1 1220.1 -550.801 1017.72 1157.21 
688 2
10003702 -10169.2 10957.5 1517.18 -668.713 1040.84 1237.14 
10002100 -9655.91 11239.7 1266 -562.922 1027.47 1171.57 
688.5 2
10003702 -10419.6 11423.1 1499.1 -501.84 933.157 1059.54 
10002100 -9935 11588.5 1396 -559.3 698.943 895.175 
689 2
10003702 -10580.4 11877.6 1598.64 -317.088 896.521 950.945 
10002100 -10122.3 12069.1 1289.55 -369.374 947.911 1017.34 
689.5 2
10003702 -10697.9 12295.6 1439.1 -233.671 830.942 863.172 
10002100 -10205.4 12462.2 1266.7 -165.263 781.529 798.811 
690 2
10003702 -10838.3 12687.5 1561.1 -288.889 806.379 856.565 
10002100 -10236.1 12768.2 1251.4 -63.1687 629.63 632.79 
690.5 2
10003702 -10900.6 12909 1434.36 -123.194 437.747 454.752 
10002100 -10325.5 13198.4 1427.18 -176.59 850.126 868.273 
691 2
10003702 -10923.5 13138.5 1433.1 -45.636 458.084 460.351 
10002100 -10420.2 13407.4 1405.3 -189.113 417.238 458.095 
691.5 2
10003702 -10944.1 13392.9 1457.73 -40.4537 499.821 501.456 
10002100 -10442.6 13484.4 1418.73 -44.0793 151.206 157.5 
692 2
10003702 -10906.1 13563.1 1672.6 75.8302 339.702 348.063 
10002100 -10389.9 13529.2 1417 105.262 89.4937 138.164 
692.5 2
10003702 -10963.6 13744.9 1591.27 -115.535 365.078 382.924 
10002100 -10305.8 13305.8 1495.64 168.839 -448.558 479.282 
693 2
10003702 -10910.2 13925.5 1590.5 107.087 361.906 377.417 
10002100 -10262.2 13074.2 1488 87.4112 -464.165 472.324 
693.5 2
10003702 -10797.2 14061.2 1752.45 224.688 269.745 351.066 
10002100 -10281.5 13109.6 1492.55 -38.4601 70.45 80.2645 
694 2
10003702 -10811.6 14240.2 1679.2 -29.0689 360.924 362.092 
10002100 -10272.5 13375.5 1479.1 18.2368 536.015 536.326 
694.5 2
10003702 -10916.3 14568.5 1950.45 -208.511 653.894 686.334 
10002100 -10268.5 13674.7 1462.82 8.05867 596.07 596.125 
695 2
10003702 -10885.9 14780 1930.62 60.8209 423.939 428.279 
10002100 -10319.8 14002.3 1608.23 -102.835 656.474 664.479 
695.5 2
10003702 -10748.2 15024.9 2080.87 277.667 493.817 566.529 
10002100 -10221.9 14364.3 1682.27 197.384 729.89 756.109 
696 2
10003702 -10630.9 15225.8 2021.8 235.137 402.538 466.183 
10002100 -10153.7 14729.9 1649.53 136.54 732.532 745.148 
696.5 2
10003702 -10629.3 15465.5 1997.09 3.16258 475.685 475.696 
10002100 -10081.8 15168.5 1658.18 142.689 870.394 882.013 
697 2
10003702 -10579.3 15806.6 2018.38 101.349 691.825 699.21 
10002100 -9969.69 15470.2 1636 227.436 611.782 652.69 
697.5 2
10003702 -10446.2 16171.7 1972.55 259.505 711.719 757.553 
10002100 -9814 15850 1620.18 303.494 740.441 800.226 
698 2
10003702 -10357.8 16543.8 1935.3 173.98 732.427 752.807 
10002100 -9636 16291.3 1633.6 350.394 868.701 936.705 
698.5 2
10003702 -10228.4 16783.1 1812.1 268.465 496.473 564.41 
10002100 -9431.5 16700.1 1638.4 424.274 848.133 948.334 
699 2
10003702 -10112.5 17160.2 1815.27 230.967 751.159 785.866 
10002100 -9329.82 17143.6 1654.55 202.553 883.539 906.459 
699.5 2
10003702 -9986.7 17505.3 1778.7 252.013 691.62 736.103 
10002100 -9141.2 17552.5 1653.3 377.992 819.366 902.352 
700 2
10003702 -9715.73 17888.6 1742.36 544.122 769.752 942.649 
10002100 -8967.18 17932.5 1426.27 349.434 763.143 839.34 
700.5 2
10003702 -9456.6 18317.1 1724.9 516.19 853.513 997.465 
10002100 -8846.1 18375 1745.4 241.199 881.384 913.791 
701 2
10003702 -9191.27 18747.9 1969.27 544.82 884.618 1038.93 
10002100 -8708.18 18708.7 1778.55 283.2 685.272 741.484 
701.5 2
10003702 -8822.1 19311.7 1826.7 721.04 1101.15 1316.22 
10002100 -8525.9 18982.1 1756.2 356.019 533.931 641.741 
702 2
10003702 -8617.91 19599.4 1879.09 398.033 560.748 687.654 
10002100 -8283.55 19258.4 1850.64 472.426 538.526 716.377 
702.5 2
10003702 -8474.6 19764 1739.8 289.513 332.599 440.953 
10002100 -7936.7 19694 1602.5 700.698 880.073 1124.95 
703 1
10003702 -8319 19986.5 1706.82 322.153 460.757 562.209 
703.5 1
10003702 -8105.09 20317 1571.82 428.676 662.234 788.87 
