# Supplementary material for: Intrinsic group behaviour II: On the dependence of triad spatial dynamics on social and personal features; and on the effect of social interaction on small group dynamics
Source: PLoS One. 2019 Dec 3;14(12):e0225704. doi: 10.1371/journal.pone.0225704 (PMC6890182; doi:10.1371/journal.pone.0225704)
Supplement: S1 Data Set — (ZIP) [file pone.0225704.s001.zip › set_2_int/group_traj_dyad_int/traj_2_0217_3.dat]

2 10005500 10004000 0 0 0 1 0 1 0 20 20 20 1628 1659.53 1596.48 
640.5 1
10004000 37286.7 -17536 1426.36 0 0 0 
641 1
10004000 36654.6 -17551.9 1440.1 -1251.74 -31.4851 1252.13 
641.5 1
10004000 36055.6 -17384.5 1509.55 -1197.93 334.891 1243.86 
642 1
10004000 35515.7 -17294.8 1497.9 -1071.3 177.886 1085.97 
642.5 1
10004000 34866.7 -17328.9 1528.4 -1340.91 -70.4545 1342.76 
643 1
10004000 34347.6 -17193.8 1542.1 -1048.69 272.929 1083.62 
643.5 1
10004000 33624.7 -17098.1 1550.5 -1445.8 191.4 1458.41 
644 1
10004000 33048 -17349.1 1511.18 -1119.81 -487.361 1221.26 
644.5 1
10004000 32639.5 -17493.8 1496.8 -805.72 -285.422 854.781 
645 1
10004000 31859.1 -17998.4 1493 -1605.76 -1038.27 1912.19 
645.5 1
10004000 31266.9 -17943.9 1493 -1186.77 109.218 1191.79 
646 1
10004000 30467.5 -17840.5 1486.64 -1558.37 201.471 1571.34 
646.5 1
10004000 29446.8 -17562.4 1453.9 -2001.28 545.383 2074.27 
647 1
10004000 28753.7 -17276.4 1571 -1432.02 590.909 1549.15 
647.5 1
10004000 28317.3 -17116.5 1678.64 -869.377 318.616 925.923 
648 1
10004000 27739.6 -16905.4 1689.8 -1143.91 417.93 1217.86 
648.5 1
10004000 26991.4 -16830.4 1621.2 -1549.07 155.28 1556.83 
649 1
10004000 26280 -16310.5 1597 -1411.51 1031.64 1748.32 
649.5 1
10004000 25776.7 -16038.5 1555.1 -998.611 539.592 1135.07 
650 1
10004000 24946.5 -15821.8 1570.55 -1634.16 426.539 1688.91 
650.5 1
10004000 24510.7 -15537 1635.9 -868.218 567.367 1037.16 
651 1
10004000 24166.9 -15297.3 1621.2 -713.278 497.303 869.526 
651.5 1
10004000 23559.2 -15074.4 1640.91 -1203.4 441.458 1281.82 
652 1
10004000 22896.6 -14925.3 1570.1 -1312.04 295.176 1344.84 
652.5 1
10004000 22240.8 -14618.3 1532.27 -1296.01 606.773 1431.02 
653 1
10004000 21572.3 -14489.5 1588 -1318.58 253.99 1342.82 
653.5 1
10004000 20866.8 -14330.9 1569.7 -1457.64 327.686 1494.02 
654 1
10004000 20378.8 -14054.5 1592.09 -962.489 545.257 1106.21 
654.5 1
10004000 20036.2 -13756.7 1609.3 -679.798 590.783 900.638 
655 2
10005500 19852 -12298 1702 0 0 0 
10004000 19674.9 -13188 1645.5 -741.889 1167.76 1383.5 
655.5 2
10005500 19643.4 -12102.7 1687.3 -688.449 644.554 943.087 
10004000 19132 -12777 1646 -1090.16 825.301 1367.32 
656 2
10005500 19118.8 -11557.7 1655.8 -1061.94 1103.24 1531.29 
10004000 18664.4 -12385.8 1644 -946.559 791.903 1234.13 
656.5 2
10005500 18505.4 -11116.3 1598.4 -1229.26 884.569 1514.44 
10004000 18073.6 -11912.8 1621.5 -1183.97 947.896 1516.67 
657 2
10005500 17620.6 -10590.8 1556.27 -1734.83 1030.36 2017.74 
10004000 17181 -11499.1 1681.73 -1750.2 811.194 1929.05 
657.5 2
10005500 17160.4 -10130.8 1600.2 -874.974 874.559 1237.11 
10004000 16700.9 -10888.6 1631 -912.738 1160.63 1476.53 
658 2
10005500 16822.8 -9856.7 1603 -683.401 554.858 880.287 
10004000 16232.8 -10416.3 1694.6 -947.571 956.073 1346.09 
658.5 2
10005500 16290.4 -9185.2 1567.1 -1095.47 1381.69 1763.27 
10004000 15877.3 -9935.9 1681.9 -731.481 988.477 1229.7 
659 2
10005500 15784.9 -8829 1525.91 -997.023 702.564 1219.69 
10004000 15357.1 -9359.09 1614.91 -1026.05 1137.69 1532.03 
659.5 2
10005500 15322.9 -8533.4 1549.9 -920.337 588.845 1092.59 
10004000 14861 -8877.6 1670.4 -988.229 959.145 1377.16 
660 2
10005500 14827.7 -8097.73 1584.64 -988.369 869.606 1316.47 
10004000 14448.4 -8537 1696.45 -823.625 679.84 1067.96 
660.5 2
10005500 14292.8 -7671.3 1560 -1072 854.564 1370.93 
10004000 14009.4 -8170.2 1633.3 -879.687 735.07 1146.38 
661 2
10005500 13902.1 -7297.55 1566.27 -797.365 762.764 1103.45 
10004000 13570 -7802.64 1653.73 -896.735 750.13 1169.11 
661.5 2
10005500 13527.1 -6957.64 1574 -736.739 667.798 994.353 
10004000 13138.9 -7384.73 1637.09 -846.937 821.039 1179.58 
662 2
10005500 13084.2 -6505.55 1544.73 -858.351 876.145 1226.54 
10004000 12713.2 -7011.18 1630.45 -825.053 723.925 1097.62 
662.5 2
10005500 12703.3 -6163.09 1568.27 -774.205 696.046 1041.09 
10004000 12266.3 -6606.36 1667.27 -908.352 822.801 1225.6 
663 2
10005500 12250.1 -5733.5 1544.1 -930.539 882.117 1282.2 
10004000 11752.5 -6190.4 1613.2 -1054.97 854.135 1357.39 
663.5 2
10005500 11687.7 -5167.82 1554.09 -1124.75 1131.36 1595.32 
10004000 11209.4 -5623.73 1608.73 -1086.27 1133.35 1569.86 
664 2
10005500 11256 -4703.7 1511.5 -866.922 931.964 1272.84 
10004000 10783.7 -5185.8 1598.3 -854.746 879.372 1226.33 
664.5 2
10005500 10868 -4292.5 1501.5 -788.618 835.772 1149.1 
10004000 10413.2 -4796.4 1605.1 -753.049 791.463 1092.47 
665 2
10005500 10447.7 -3857.6 1529.2 -850.81 880.364 1224.3 
10004000 9995.8 -4411.2 1584.5 -844.939 779.757 1149.76 
665.5 2
10005500 10062.1 -3475.5 1539.9 -774.297 767.269 1090.06 
10004000 9598.4 -3879.3 1577.4 -797.992 1068.07 1333.26 
666 2
10005500 9725.1 -3074.9 1580 -679.435 807.661 1055.44 
10004000 9309.4 -3464 1606.2 -582.661 837.298 1020.08 
666.5 2
10005500 9283.55 -2601.45 1584.09 -844.273 905.249 1237.85 
10004000 8986.36 -3071.27 1650 -617.66 750.913 972.303 
667 2
10005500 8942.3 -2215.8 1572.7 -666.495 753.232 1005.77 
10004000 8556.5 -2628.7 1697.1 -839.577 864.4 1205.02 
667.5 2
10005500 8617.9 -1633.8 1587.6 -673.029 1207.47 1382.37 
10004000 8078.9 -2043.9 1667.5 -990.871 1213.28 1566.48 
668 2
10005500 8357.45 -1161.64 1588.91 -520.891 944.327 1078.46 
10004000 7746.18 -1594.36 1641.82 -665.436 899.073 1118.54 
668.5 2
10005500 8298.8 -732.8 1477.8 -116.148 849.181 857.087 
10004000 7408.5 -994.9 1632.1 -668.677 1187.06 1362.44 
669 2
10005500 8105.8 -211.2 1476.6 -394.683 1066.67 1137.34 
10004000 7211.2 -411.3 1602.6 -403.476 1193.46 1259.81 
669.5 2
10005500 7862 336 1431.55 -480.868 1079.29 1181.57 
10004000 7164.55 87.9091 1601.73 -92.0208 984.633 988.924 
670 2
10005500 7849.4 912.4 1417.7 -25.1497 1150.5 1150.77 
10004000 7163.3 468.7 1593.7 -2.48594 760.062 760.066 
670.5 2
10005500 8031.9 1585.2 1363.7 378.631 1395.85 1446.29 
10004000 7290.5 1014.4 1546.9 263.9 1132.16 1162.51 
671 2
10005500 8239 2266.64 1308.64 404.492 1330.93 1391.04 
10004000 7579.73 1594.55 1512.64 564.897 1133.1 1266.1 
671.5 2
10005500 8232.3 2835.8 1297.2 -13.2411 1124.83 1124.91 
10004000 7682.6 2201 1449.2 203.306 1198.53 1215.65 
672 2
10005500 8172.7 3094.2 1296.2 -121.633 527.347 541.192 
10004000 7700.4 2817.7 1427.6 36.3265 1258.57 1259.1 
