# Supplementary material for: Intrinsic group behaviour II: On the dependence of triad spatial dynamics on social and personal features; and on the effect of social interaction on small group dynamics
Source: PLoS One. 2019 Dec 3;14(12):e0225704. doi: 10.1371/journal.pone.0225704 (PMC6890182; doi:10.1371/journal.pone.0225704)
Supplement: S1 Data Set — (ZIP) [file pone.0225704.s001.zip › set_2_int/group_traj_dyad_int/traj_2_0217_2.dat]

2 10003200 10003300 1 0 0 0 1 1 0 20 20 20 1718.98 1823.49 1614.48 
632.5 1
10003200 39618.8 -17722 1483.5 0 0 0 
633 2
10003300 38807.9 -18721.2 1688.67 0 0 0 
10003200 39159 -17714.3 1473.1 -1401.68 23.4756 1401.87 
633.5 2
10003300 38019 -18603.3 1716 -1657.33 247.793 1675.75 
10003200 38351.3 -17710.5 1457.55 -1615.45 7.50909 1615.47 
634 2
10003300 37148.4 -18607 1776.27 -1703.79 -7.29408 1703.8 
10003200 37355.4 -17530 1421.55 -1948.94 353.318 1980.71 
634.5 2
10003300 36447.1 -18466.8 1776.17 -1391.43 278.108 1418.95 
10003200 36593.1 -17730.5 1416.17 -1512.46 -397.817 1563.9 
635 2
10003300 35928.4 -18386.9 1774.14 -1065.15 164.075 1077.71 
10003200 36020.5 -17695.5 1493.64 -1175.74 71.8686 1177.93 
635.5 2
10003300 35312.9 -18238.3 1782.07 -1255.97 303.392 1292.09 
10003200 35461.7 -17745.9 1498.6 -1140.34 -102.925 1144.98 
636 2
10003300 34683.3 -18122.5 1823 -1272.05 233.939 1293.39 
10003200 34807.7 -17691.5 1463 -1321.21 109.899 1325.77 
636.5 2
10003300 34081.3 -18078.6 1807.4 -1206.41 87.9092 1209.61 
10003200 34148.7 -17580.3 1467.07 -1320.64 222.846 1339.31 
637 2
10003300 33287.9 -17970.6 1799 -1543.47 210.087 1557.7 
10003200 33374.7 -17319.3 1504.31 -1505.92 507.832 1589.24 
637.5 2
10003300 32511 -17853.5 1750.73 -1520.4 229.1 1537.56 
10003200 32495.2 -17150.8 1463.36 -1721.16 329.725 1752.45 
638 2
10003300 31687 -17690.6 1661.8 -1685.07 333.222 1717.7 
10003200 31891.7 -16875.4 1439.1 -1234.11 563.227 1356.56 
638.5 2
10003300 30992.6 -17462.7 1678.18 -1417.07 465.046 1491.43 
10003200 31191.9 -16748.6 1437.91 -1428.14 258.701 1451.39 
639 2
10003300 30217.3 -17186.5 1733 -1556.96 554.582 1652.78 
10003200 30479.5 -16555.6 1535.36 -1430.63 387.55 1482.19 
639.5 2
10003300 29516 -16954.2 1757.36 -1385.91 459.217 1460.01 
10003200 29858.6 -16467.4 1584 -1226.91 174.452 1239.25 
640 2
10003300 29036.2 -16723.5 1751.5 -963.454 463.217 1069.02 
10003200 29299.1 -16233.1 1630 -1123.57 470.409 1218.07 
640.5 2
10003300 28401.4 -16529.6 1778.45 -1267.14 386.953 1324.9 
10003200 28658.5 -16023.1 1627.82 -1278.55 419.18 1345.51 
641 2
10003300 27869.3 -16471.4 1834.5 -1053.59 115.32 1059.88 
10003200 28031.7 -15854.4 1559.7 -1241.28 334.041 1285.44 
641.5 2
10003300 27312.5 -16228.3 1897.55 -1113.51 486.255 1215.05 
10003200 27439 -15685 1509 -1185.4 338.8 1232.87 
642 2
10003300 26590.6 -15913 1813.5 -1432.43 625.541 1563.06 
10003200 26892.9 -15421.3 1518.3 -1083.53 523.214 1203.24 
642.5 2
10003300 25820.3 -15619.6 1819 -1591.53 606.198 1703.07 
10003200 26209.6 -15094.7 1548.2 -1411.78 674.793 1564.76 
643 2
10003300 25224.6 -15373.6 1880.3 -1203.43 496.97 1302.01 
10003200 25587.8 -14876.6 1610.5 -1256.16 440.606 1331.19 
643.5 2
10003300 24729.8 -15190.9 1792.1 -989.6 365.4 1054.91 
10003200 25033.8 -14722.6 1574.6 -1108 308 1150.01 
644 2
10003300 24231.8 -14993 1736.73 -966.955 384.272 1040.51 
10003200 24544.8 -14492.2 1537.36 -949.479 447.414 1049.61 
644.5 2
10003300 23601.7 -14743.2 1704.2 -1242.84 492.702 1336.94 
10003200 23898 -14189.2 1540 -1275.78 597.597 1408.8 
645 2
10003300 23032.8 -14454.3 1716.7 -1170.58 594.444 1312.86 
10003200 23317.7 -13926.7 1503 -1194.03 540.123 1310.51 
645.5 2
10003300 22233.2 -14148.1 1672.6 -1602.4 613.627 1715.88 
10003200 22611 -13687.3 1483.3 -1416.23 479.76 1495.29 
646 2
10003300 21721.4 -13874.3 1697.55 -997.732 533.776 1131.54 
10003200 21980.6 -13394.6 1533.27 -1228.78 570.494 1354.76 
646.5 2
10003300 21179.2 -13626.8 1764 -1063.07 485.241 1168.58 
10003200 21429.9 -13118.2 1575.1 -1079.88 542.032 1208.28 
647 2
10003300 20705.6 -13337.9 1821.4 -978.512 596.901 1146.2 
10003200 20957.7 -12822.2 1580.1 -975.62 611.57 1151.46 
647.5 2
10003300 20187.6 -12904.4 1793.73 -1031.8 863.618 1345.53 
10003200 20484.9 -12454.5 1578.27 -941.815 732.38 1193.06 
648 2
10003300 19729.4 -12473.1 1799.8 -907.399 853.987 1246.06 
10003200 20049.2 -12087.8 1548.9 -862.79 726.229 1127.75 
648.5 2
10003300 19276.4 -12038.2 1794.5 -937.888 900.414 1300.15 
10003200 19640.2 -11703.1 1556.1 -846.791 796.48 1162.51 
649 2
10003300 18880.2 -11603.6 1836.91 -786.147 862.229 1166.82 
10003200 19251.3 -11253.3 1590.73 -771.681 892.514 1179.86 
649.5 2
10003300 18258.2 -11032.7 1830.2 -1234.09 1132.81 1675.18 
10003200 18862 -10715 1661.8 -772.367 1068 1318.02 
650 2
10003300 17659.8 -10484.5 1808.55 -1177.92 1079.22 1597.56 
10003200 18233.7 -10311.3 1611.91 -1236.76 794.739 1470.09 
650.5 2
10003300 17043.7 -10127.8 1819.5 -1227.33 710.467 1418.13 
10003200 17468.2 -9906.9 1646.7 -1524.95 805.523 1724.63 
651 2
10003300 16513.9 -9689 1853.8 -1099.17 910.373 1427.22 
10003200 16941.8 -9433 1755 -1092.12 983.195 1469.49 
651.5 2
10003300 16259.8 -9281.18 1852 -503.132 807.561 951.471 
10003200 16128.6 -8758.27 1789.64 -1610.23 1336.09 2092.36 
652 2
10003300 15861.7 -8858.9 1826.6 -788.353 836.202 1149.23 
10003200 15794.6 -8391 1758.3 -661.458 727.273 983.083 
652.5 2
10003300 15111.5 -8243.55 1798.91 -1482.52 1216.12 1917.5 
10003200 15401.5 -7882.18 1716.18 -776.788 1005.57 1270.66 
653 2
10003300 14509.4 -7701.6 1783 -1187.66 1068.93 1597.86 
10003200 14791.4 -7331.7 1751.9 -1203.44 1085.76 1620.85 
653.5 2
10003300 13985 -7251.3 1791.1 -1083.47 930.372 1428.11 
10003200 14248.7 -6852.2 1722.9 -1121.28 990.702 1496.25 
654 2
10003300 13406.9 -6710.64 1802.55 -1140.22 1066.4 1561.19 
10003200 13788.4 -6414.82 1677.36 -907.961 862.686 1252.45 
654.5 2
10003300 13065.6 -6275.2 1837.7 -677.201 863.961 1097.74 
10003200 13364.9 -5909.9 1656.5 -840.206 1001.82 1307.51 
655 2
10003300 12725.7 -5840.2 1836.2 -697.947 893.224 1133.57 
10003200 12898.6 -5328.9 1586.3 -957.495 1193.02 1529.74 
655.5 2
10003300 12099.6 -5256.6 1838.7 -1257.23 1171.89 1718.7 
10003200 12300.6 -4827 1561.9 -1200.8 1007.83 1567.69 
656 2
10003300 11527.9 -4633.1 1816.6 -1157.29 1262.15 1712.4 
10003200 11870.1 -4264.9 1559 -871.457 1137.85 1433.23 
656.5 2
10003300 11041.7 -3941.9 1772.8 -974.349 1385.17 1693.53 
10003200 11477 -3712.8 1601.6 -787.776 1106.41 1358.21 
657 2
10003300 10718.6 -3513.55 1752.36 -633.458 839.911 1052.01 
10003200 10979.5 -3088.55 1631.36 -975.579 1224.03 1565.25 
657.5 2
10003300 10234.9 -3129.2 1780.9 -919.651 730.695 1174.59 
10003200 10395.9 -2638 1613.6 -1109.42 856.55 1401.6 
658 2
10003300 9758.4 -2684.5 1799.6 -964.575 900.202 1319.38 
10003200 9921.6 -2148.6 1579 -960.121 990.688 1379.6 
658.5 2
10003300 9334.1 -2337.4 1814.2 -873.045 714.198 1127.96 
10003200 9397.2 -1761.9 1576.3 -1079.01 795.679 1340.66 
659 2
10003300 8800.64 -1828.18 1828.36 -1052.2 1004.38 1454.61 
10003200 8793.18 -1185.73 1622.91 -1191.36 1136.44 1646.46 
659.5 2
10003300 8185.5 -1213.3 1810.5 -1225.37 1224.86 1732.58 
10003200 8268.1 -674.8 1622 -1045.98 1017.78 1459.44 
660 2
10003300 7833.45 -715.182 1774.82 -702.686 994.248 1217.5 
10003200 7813.45 -89.8182 1536.45 -907.476 1167.63 1478.81 
660.5 2
10003300 7309.2 -271.4 1712.2 -1050.61 889.342 1376.49 
10003200 7357.6 231.6 1541.9 -913.536 644.125 1117.79 
661 2
10003300 6809 152.455 1688.27 -1020.82 865.009 1338.02 
10003200 6851.64 654.091 1621.64 -1032.58 862.226 1345.23 
661.5 2
10003300 6141.09 659.818 1730.64 -1312.2 996.785 1647.86 
10003200 6282.36 1086.82 1689.36 -1118.41 850.152 1404.85 
662 2
10003300 5503.45 1208.55 1757.09 -1235.73 1063.42 1630.31 
10003200 5738.73 1645.82 1624.64 -1053.56 1083.33 1511.16 
662.5 2
10003300 4858.91 1595 1720.18 -1310.05 785.477 1527.48 
10003200 5221.27 2072.45 1528.82 -1051.74 867.147 1363.12 
663 2
10003300 4436.2 1851.3 1651 -867.986 526.283 1015.07 
10003200 4672.9 2401.4 1447.2 -1126.02 675.453 1313.07 
663.5 2
10003300 3756.73 2244.82 1657.82 -1358.95 787.036 1570.4 
10003200 4094 2685.09 1457.82 -1157.8 567.382 1289.35 
664 2
10003300 3119.4 2554.5 1811.4 -1279.77 621.851 1422.86 
10003200 3478.7 2974 1489.2 -1235.54 580.139 1364.96 
664.5 2
10003300 2592.4 2797.7 1797.5 -1071.14 494.309 1179.69 
10003200 2967.3 3273.7 1513.3 -1039.43 609.146 1204.77 
665 2
10003300 2086.3 3047.9 1803.6 -1024.49 506.478 1142.85 
10003200 2390.1 3578 1514.3 -1168.42 615.992 1320.85 
665.5 2
10003300 1480.7 3299.4 1820.2 -1216.06 505.02 1316.76 
10003200 1849.3 3815.1 1528.1 -1085.94 476.104 1185.73 
666 2
10003300 794.9 3587.2 1815.8 -1382.66 580.242 1499.48 
10003200 1249.7 4125 1519.5 -1208.87 624.798 1360.79 
666.5 2
10003300 97.5455 3842.55 1791 -1333.37 488.232 1419.95 
10003200 439.455 4381.09 1517.73 -1549.23 489.658 1624.77 
667 2
10003300 -598.8 4129.2 1787.9 -1360.05 559.872 1470.78 
10003200 -214.3 4637.3 1606.8 -1276.86 500.408 1371.42 
667.5 2
10003300 -1199.9 4402.4 1811.9 -1247.1 566.805 1369.86 
10003200 -884.3 4857.7 1619.4 -1390.04 457.261 1463.32 
668 2
10003300 -1788.73 4609.64 1878.27 -1177.65 414.473 1248.46 
10003200 -1503.18 5106.73 1566.36 -1237.76 498.055 1334.21 
668.5 2
10003300 -2365.7 4822.1 1876.4 -1142.52 420.72 1217.52 
10003200 -2046.9 5279.1 1547.6 -1076.67 341.332 1129.48 
669 2
10003300 -2819 5000.4 1937.8 -926.994 364.622 996.126 
10003200 -2617 5559.5 1568.3 -1165.85 573.415 1299.23 
669.5 2
10003300 -3608 5321.27 1877.91 -1556.21 632.885 1679.98 
10003200 -3239.18 5745.55 1534.45 -1227.18 366.954 1280.87 
670 2
10003300 -4178.7 5610.5 1827.8 -1139.12 577.3 1277.06 
10003200 -3793.1 6110.5 1473 -1105.63 728.452 1324.03 
670.5 2
10003300 -4872.8 5955.3 1563.9 -1440.04 715.353 1607.93 
10003200 -4352.4 6451.2 1400.8 -1160.37 706.846 1358.71 
671 2
10003300 -5616 6314.64 1289.18 -1451.56 701.829 1612.33 
10003200 -5283.55 6931.45 1218.82 -1818.64 937.997 2046.29 
671.5 2
10003300 -6451.2 6679.4 1542.1 -1650.59 720.877 1801.14 
10003200 -6177.8 7231.3 1240.6 -1767.3 592.58 1864 
672 2
10003300 -6951 6963.2 1546 -1020 579.184 1172.97 
10003200 -6748.6 7590.2 1287 -1164.9 732.449 1376.03 
672.5 2
10003300 -7475.45 7395 1621.27 -1032.39 850 1337.28 
10003200 -7194.45 7920.55 1255.27 -877.666 650.286 1092.32 
673 2
10003300 -8032 7824 1646 -1095.56 844.488 1383.26 
10003200 -7726.5 8339.8 1304.8 -1047.33 825.304 1333.43 
673.5 2
10003300 -8597.7 8164.7 1600.2 -1159.22 698.156 1353.22 
10003200 -8227.8 8770 1388.3 -1027.25 881.557 1353.66 
674 2
10003300 -9110.82 8535.36 1588.55 -1038.7 750.331 1281.37 
10003200 -8794.09 9058.64 1347.18 -1146.34 584.284 1286.65 
674.5 2
10003300 -9740.45 8956.82 1576.36 -1213.17 812.051 1459.87 
10003200 -9365.27 9371.55 1344.45 -1100.54 602.908 1254.87 
675 2
10003300 -10358.6 9275.3 1583.8 -1243.75 640.808 1399.13 
10003200 -9978.7 9704.8 1337 -1234.26 670.532 1404.64 
675.5 2
10003300 -10880.1 9614.36 1554.18 -1059.94 689.154 1264.28 
10003200 -10704.5 10107.9 1302.91 -1475.11 819.327 1687.38 
676 2
10003300 -11480.6 9898.2 1478.6 -1201.02 567.673 1328.42 
10003200 -11252.2 10439.5 1307.2 -1095.49 663.182 1280.59 
676.5 2
10003300 -12026.5 10141.5 1478.27 -1094.08 487.484 1197.77 
10003200 -11754.3 10626.6 1330.36 -1006.16 375.023 1073.78 
677 2
10003300 -12794.1 10400 1542.5 -1487.51 501.057 1569.63 
10003200 -12425.9 10911.9 1326.8 -1301.6 552.837 1414.14 
677.5 2
10003300 -13473.4 10637.3 1532.2 -1406.42 491.304 1489.76 
10003200 -13018.3 10919 1330.5 -1226.5 14.6998 1226.59 
678 1
10003300 -14121.8 10774 1463.64 -1317.92 277.846 1346.89 
678.5 1
10003300 -14839.4 10695.5 1546.4 -1440.93 -157.631 1449.52 
679 1
10003300 -15635.2 10765.1 1497 -1572.69 137.531 1578.69 
679.5 1
10003300 -16274.2 10837.8 1510 -1228.85 139.86 1236.78 
680 1
10003300 -16919.8 11023.5 1452.2 -1317.59 378.942 1371 
680.5 1
10003300 -17588.8 11287.4 1420.82 -1354.29 534.137 1455.82 
681 1
10003300 -18271.9 11611.2 1458.9 -1342.01 636.221 1485.18 
681.5 1
10003300 -18770.5 11987.2 1372.36 -1013.32 764.191 1269.18 
682 1
10003300 -19413.8 12472.1 1371.91 -1249.25 941.571 1564.35 
682.5 1
10003300 -20070.3 12862.7 1408.8 -1331.61 792.311 1549.49 
683 1
10003300 -20693.3 13282.1 1512 -1245.95 838.782 1501.98 
683.5 1
10003300 -21243.6 13796.2 1461.5 -1102.86 1030.28 1509.23 
684 1
10003300 -21497.1 14127.4 1357.91 -512.103 669.017 842.516 
684.5 1
10003300 -21898.8 14643.1 1465.7 -805.028 1033.54 1310.07 
685 1
10003300 -22922.4 15023.1 1673.91 -2063.64 766.111 2201.25 
685.5 1
10003300 -23596.2 15272 1587.4 -1339.63 494.849 1428.11 
686 1
10003300 -23527.1 15289.2 1394.82 140.752 34.9935 145.037 
686.5 1
10003300 -23663.1 15430.6 1553.45 -265.625 276.278 383.258 
