# Supplementary material for: Intrinsic group behaviour II: On the dependence of triad spatial dynamics on social and personal features; and on the effect of social interaction on small group dynamics
Source: PLoS One. 2019 Dec 3;14(12):e0225704. doi: 10.1371/journal.pone.0225704 (PMC6890182; doi:10.1371/journal.pone.0225704)
Supplement: S1 Data Set — (ZIP) [file pone.0225704.s001.zip › set_2_int/group_traj_dyad_int/traj_2_0217_1.dat]

2 10000100 10000500 0 0 0 1 0 1 0 20 20 20 1671.65 1730.45 1612.85 
601 1
10000100 35911.5 -20922 653 0 0 0 
601.5 1
10000100 35787.7 -20891.4 653 -435.819 107.875 448.972 
602 1
10000100 35605.6 -20829.2 653 -520.364 177.61 549.84 
602.5 1
10000100 34585.3 -19438 578 -1280.13 1745.55 2164.64 
603 1
10000100 34303.8 -19302.7 603 -799.759 384.298 887.299 
603.5 1
10000100 33559.8 -19095.8 654.083 -1488.14 413.788 1544.59 
604 1
10000100 32876.5 -18984.7 726.545 -1350.39 219.577 1368.12 
604.5 1
10000100 32133.1 -18738.4 774.909 -1498.72 496.701 1578.88 
605 2
10000500 30486.3 -18937.7 1073.67 0 0 0 
10000100 31179.3 -18416.2 1169.4 -1950.49 658.821 2058.75 
605.5 2
10000500 30054.8 -18806.4 1193.33 -1247.11 379.335 1303.53 
10000100 30272.6 -18059.8 1373.33 -1767.48 694.834 1899.15 
606 2
10000500 29558.5 -18139.6 1346.55 -967.6 1299.77 1620.38 
10000100 29640.4 -17802.5 1570.82 -1232.4 501.373 1330.48 
606.5 2
10000500 28990.8 -17890.3 1558.45 -1144.43 502.749 1249.99 
10000100 29188.3 -17600.5 1685.36 -911.474 407.258 998.32 
607 2
10000500 28436.2 -18147.8 1613.73 -1107.06 -514.063 1220.59 
10000100 28630.4 -17482.5 1752.09 -1113.59 235.71 1138.26 
607.5 2
10000500 27802.8 -18227.5 1617.45 -1261.68 -158.819 1271.64 
10000100 28103.6 -17364.1 1734.45 -1049.26 235.784 1075.42 
608 2
10000500 27441.6 -17694.2 1603.6 -740.201 1092.92 1319.99 
10000100 27638.3 -17128.4 1805 -953.558 482.973 1068.89 
608.5 2
10000500 26859.5 -17631.3 1582.45 -1207.58 130.555 1214.62 
10000100 27092 -17194.8 1722.64 -1133.4 -137.797 1141.75 
609 2
10000500 26185.1 -17322.1 1509.64 -1335.55 612.241 1469.2 
10000100 26514.6 -16896.2 1594.64 -1143.29 591.359 1287.18 
609.5 2
10000500 25615.7 -17035 1441.45 -1134.19 571.894 1270.22 
10000100 25945.1 -16636.2 1553.18 -1134.55 517.928 1247.18 
610 2
10000500 24977.5 -16649.7 1533.36 -1281.67 773.64 1497.06 
10000100 25489 -16383.8 1571.82 -915.845 506.754 1046.7 
610.5 2
10000500 24503.8 -16393.1 1625.91 -956.841 518.457 1088.28 
10000100 24895.2 -15980.7 1684.18 -1199.63 814.325 1449.91 
611 2
10000500 24105.6 -16262.5 1717.58 -767.312 251.62 807.515 
10000100 24390.2 -15767.8 1698.17 -972.894 410.361 1055.9 
611.5 2
10000500 23643.7 -16011.5 1660 -907.379 493.213 1032.76 
10000100 23860.1 -15504.7 1704.64 -1041.57 516.744 1162.71 
612 2
10000500 23240.9 -15783.2 1593.55 -804.028 455.634 924.156 
10000100 23344.7 -15245.8 1693.09 -1028.67 516.785 1151.19 
612.5 2
10000500 22595.5 -15555.6 1600.91 -1295.91 456.919 1374.1 
10000100 22906.5 -14950.7 1714.18 -879.883 592.552 1060.81 
613 2
10000500 22026.3 -15409.4 1567.36 -1136.27 291.962 1173.18 
10000100 22397.8 -14827.1 1687.91 -1015.42 246.779 1044.98 
613.5 2
10000500 21504.3 -15150.1 1482 -1056.68 524.844 1179.84 
10000100 21792.8 -14579.9 1582.73 -1224.7 500.368 1322.97 
614 2
10000500 20902.2 -14812.4 1478.73 -1216.35 682.277 1394.63 
10000100 21196.9 -14292.5 1627.91 -1203.86 580.716 1336.6 
614.5 2
10000500 20476 -14555.5 1494.91 -835.651 503.743 975.74 
10000100 20727.6 -14043.6 1760.09 -920.143 487.879 1041.48 
615 2
10000500 19970.2 -14200.1 1571 -1038.64 729.699 1269.34 
10000100 20267.2 -13775 1708.45 -945.492 551.615 1094.64 
615.5 2
10000500 19481 -13870.6 1587.58 -976.411 657.7 1177.26 
10000100 19794 -13442.5 1708.33 -944.475 663.673 1154.34 
616 2
10000500 19078.8 -13513.5 1558.18 -788.592 700.253 1054.62 
10000100 19457.2 -13164.8 1701.18 -660.428 544.474 855.93 
616.5 2
10000500 18702.2 -13169.1 1547.36 -757.82 692.885 1026.83 
10000100 19098.5 -12859.1 1710.82 -721.785 615.145 948.355 
617 2
10000500 18221.6 -12762.2 1526 -951.575 805.761 1246.89 
10000100 18640.5 -12426.1 1683 -906.931 857.426 1248.08 
617.5 2
10000500 17637.3 -12230.3 1514.45 -1175.78 1070.24 1589.93 
10000100 18061.3 -11805.1 1627 -1165.36 1249.5 1708.59 
618 2
10000500 16954.2 -11968.1 1531.91 -1408.43 540.581 1508.61 
10000100 17246.7 -11401.5 1647 -1679.48 832.052 1874.29 
618.5 2
10000500 16347.1 -11514.9 1568.25 -1188.06 886.838 1482.55 
10000100 16830.4 -11005 1663.25 -814.698 776.019 1125.14 
619 2
10000500 15966.5 -10976.5 1566.73 -736.226 1041.34 1275.31 
10000100 16428.8 -10658.5 1705.91 -776.786 670.125 1025.9 
619.5 2
10000500 15520.8 -10406 1548.36 -885.957 1134.29 1439.28 
10000100 16003.8 -10054.9 1672.91 -844.93 1200.07 1467.68 
620 2
10000500 15077.8 -9957.7 1547 -928.759 939.832 1321.32 
10000100 15684.8 -9604.8 1686.1 -668.801 943.625 1156.6 
620.5 2
10000500 14686.6 -9515 1596 -787.156 890.744 1188.71 
10000100 15215 -9108.17 1709.5 -945.272 999.262 1375.52 
621 2
10000500 14324.3 -9025.45 1600 -691.432 934.247 1162.28 
10000100 14707.1 -8687.64 1717.64 -969.292 802.539 1258.41 
621.5 2
10000500 13878.1 -8455.36 1613.82 -905.034 1156.37 1468.43 
10000100 14357 -8228.18 1724.91 -710.124 931.956 1171.67 
622 2
10000500 13483.4 -8029.1 1626.3 -817.165 882.533 1202.76 
10000100 13934.1 -7813 1724.2 -875.569 859.59 1226.99 
622.5 2
10000500 13038.3 -7641.73 1597 -914.019 795.427 1211.67 
10000100 13519.7 -7389.27 1726.64 -850.868 870.077 1216.97 
623 2
10000500 12669.9 -7303.36 1579.55 -741.174 680.812 1006.4 
10000100 13082.8 -6996.82 1751.45 -879.093 789.647 1181.67 
623.5 2
10000500 12238.2 -6903.73 1612.64 -854.905 791.359 1164.95 
10000100 12689.7 -6623.45 1765.36 -778.398 739.334 1073.55 
624 2
10000500 11746 -6324.64 1602.64 -963.174 1133.25 1487.27 
10000100 12214.5 -6059.64 1746.55 -930.084 1103.36 1443.07 
624.5 2
10000500 11177.6 -5722 1553.64 -1121.03 1188.63 1633.88 
10000100 11646.1 -5465.64 1685.27 -1121.03 1171.6 1621.53 
625 2
10000500 10607.6 -5240 1493.55 -1137.72 962.076 1489.97 
10000100 11121.8 -4885.27 1653.27 -1046.45 1158.41 1561.08 
625.5 2
10000500 10247.5 -4884.45 1511.18 -715.886 706.85 1006.05 
10000100 10741.7 -4503.36 1630.73 -755.648 759.263 1071.21 
626 2
10000500 9848.36 -4325.27 1537.18 -799.964 1120.6 1376.84 
10000100 10303.5 -3983.36 1649.09 -878.12 1042.08 1362.73 
626.5 2
10000500 9418.3 -3879.8 1584.3 -884.905 916.611 1274.06 
10000100 9857.8 -3577.9 1651.1 -917.172 834.287 1239.85 
627 2
10000500 8950.09 -3390.91 1590.64 -943.97 985.667 1364.78 
10000100 9428.36 -3133 1730.18 -865.799 896.976 1246.67 
627.5 2
10000500 8645.36 -3024.82 1603.73 -598.678 719.236 935.797 
10000100 9096.36 -2674.09 1735.64 -652.259 901.59 1112.79 
628 2
10000500 8212.73 -2622.73 1624.36 -886.55 823.957 1210.32 
10000100 8665.36 -2268 1780.82 -883.197 832.154 1213.47 
628.5 2
10000500 7715.82 -2156.27 1612 -999.817 938.54 1371.31 
10000100 8185.73 -1851.36 1807.64 -965.063 838.303 1278.32 
629 2
10000500 7235 -1746.82 1604.45 -935.444 796.604 1228.67 
10000100 7627 -1343.55 1744.91 -1087.02 987.973 1468.91 
629.5 2
10000500 6800.27 -1287.36 1581 -855.762 904.438 1245.13 
10000100 7167.27 -897.091 1714.91 -904.975 878.848 1261.49 
630 2
10000500 6271.64 -732.273 1532.73 -1053.06 1105.76 1526.97 
10000100 6702.27 -365.273 1673.45 -926.295 1059.4 1407.25 
630.5 2
10000500 5894 -307.091 1513.82 -747.795 841.944 1126.08 
10000100 6234.09 192 1606.82 -927.093 1103.51 1441.26 
631 2
10000500 5483.09 87.2727 1509.73 -821.818 788.727 1139.07 
10000100 5644.55 670 1629.27 -1179.09 956 1517.96 
631.5 2
10000500 5043.64 497.091 1473.91 -870.207 811.521 1189.89 
10000100 5457.91 1023.36 1596.82 -369.577 699.73 791.334 
632 2
10000500 4447.18 849.545 1400.27 -1204.96 712.029 1399.61 
10000100 5000.91 1287.09 1553.55 -923.232 532.782 1065.93 
632.5 2
10000500 3925.82 1293.82 1360.73 -1040.65 886.772 1367.23 
10000100 4455.55 1678.64 1517.45 -1088.55 781.528 1340.05 
633 2
10000500 3360.1 1728.8 1387.1 -1154.53 887.718 1456.36 
10000100 3947.9 2136.1 1514.4 -1036.01 933.599 1394.61 
633.5 2
10000500 2824.18 2153.27 1542.55 -1071.84 848.945 1367.31 
10000100 3452.45 2717.73 1600.09 -990.891 1163.25 1528.08 
634 2
10000500 2434 2621 1630.27 -763.565 915.318 1191.99 
10000100 3110.55 3089.45 1676 -669.098 727.451 988.371 
634.5 2
10000500 2079.25 3006 1609.42 -703.869 763.889 1038.73 
10000100 2914.5 3545.42 1685.92 -388.979 904.687 984.765 
635 2
10000500 1853.79 3448.14 1561.79 -462.966 907.891 1019.12 
10000100 2565.5 4003.43 1682.21 -716.632 940.476 1182.39 
635.5 2
10000500 1707.53 3956.93 1574.47 -298.474 1038.35 1080.39 
10000100 2228.8 4588.93 1695.6 -687.143 1194.91 1378.39 
636 2
10000500 1542.93 4470.13 1591.67 -332.525 1036.77 1088.79 
10000100 1959.13 5107.33 1649.07 -544.781 1047.27 1180.49 
636.5 2
10000500 1183 5064.13 1657.8 -721.309 1190.38 1391.87 
10000100 1748.73 5580.87 1731.87 -421.643 948.965 1038.42 
637 2
10000500 959.538 5816.38 1618.69 -434.75 1463.52 1526.73 
10000100 1557.92 6076.46 1713.08 -371.226 964.192 1033.19 
637.5 2
10000500 680.364 6151.82 1592.55 -546.33 656.426 854.033 
10000100 1475.91 6715 1738 -160.497 1249.59 1259.85 
638 2
10000500 502.8 6578.2 1564.7 -363.116 871.946 944.534 
10000100 1566.8 7047.3 1799.6 185.871 679.55 704.511 
638.5 2
10000500 409.545 6705.09 1522.73 -190.315 258.961 321.373 
10000100 1087.45 7024.27 1776.55 -978.256 -46.9944 979.384 
639 2
10000500 140 6844.18 1477.91 -541.256 279.299 609.07 
10000100 956.909 7242.45 1706.36 -262.139 438.116 510.551 
639.5 2
10000500 -11.2727 7152.55 1494.64 -298.958 609.414 678.794 
10000100 882.727 7539.82 1680.64 -146.604 587.675 605.686 
640 2
10000500 -130.4 7560.3 1434.7 -239.211 818.784 853.012 
10000100 861 7884.2 1643.3 -43.6291 691.53 692.905 
640.5 2
10000500 -184.364 7972.73 1415 -107.712 823.208 830.225 
10000100 894.818 8140.82 1671.82 67.5014 512.212 516.641 
641 2
10000500 -160.8 8538.3 1439.1 46.6607 1119.95 1120.92 
10000100 835.6 8474.2 1649.9 -117.264 660.162 670.496 
641.5 2
10000500 -55.8182 9032.82 1483.27 209.964 989.036 1011.08 
10000100 952.636 8905.27 1644.27 234.073 862.145 893.356 
642 2
10000500 187.5 9479.3 1642.5 482.774 885.877 1008.88 
10000100 1196.8 9392.6 1644.8 484.452 966.919 1081.49 
642.5 2
10000500 334.7 9743.2 1665.5 304.132 545.248 624.333 
10000100 1230.8 9884.7 1686.4 70.2479 1016.74 1019.16 
643 2
10000500 405.2 10059.6 1703.4 142.424 639.192 654.867 
10000100 1122.9 10258.3 1742.8 -217.98 754.747 785.595 
643.5 2
10000500 355.2 10461 1723 -100 802.8 809.004 
10000100 1009.6 10548.1 1754.3 -226.6 579.6 622.321 
644 1
10000500 117.727 10871.6 1733.91 -461.112 797.352 921.084 
