# Supplementary material for: Intrinsic group behaviour II: On the dependence of triad spatial dynamics on social and personal features; and on the effect of social interaction on small group dynamics
Source: PLoS One. 2019 Dec 3;14(12):e0225704. doi: 10.1371/journal.pone.0225704 (PMC6890182; doi:10.1371/journal.pone.0225704)
Supplement: S1 Data Set — (ZIP) [file pone.0225704.s001.zip › set_2_int/group_traj_dyad_int/traj_2_0109_190.dat]

2 19590000 19585901 0 1 0 0 2 1 0 45 40 50 1734.76 1778.51 1691 
36539 1
19585901 6986 3959.43 1873 0 0 0 
36539.5 1
19585901 7016.75 3354.92 1873 82.6613 -1625.03 1627.13 
36540 1
19585901 7181.62 2777.69 1873 343.47 -1202.55 1250.64 
36540.5 2
19590000 8328.29 2007.14 1329.57 0 0 0 
19585901 7372.92 2237.23 1872.31 379.579 -1072.34 1137.54 
36541 2
19590000 8421.08 1533.15 1403.77 239.153 -1221.62 1244.81 
19585901 7478.08 1648.31 1859.15 208.225 -1166.18 1184.63 
36541.5 2
19590000 8568.23 907.231 1449.31 291.394 -1239.45 1273.24 
19585901 7661.92 925.231 1747.23 364.052 -1431.84 1477.39 
36542 2
19590000 8758.64 325.929 1532.21 374.091 -1142.05 1201.76 
19585901 7922.64 174.857 1681.71 512.22 -1474.21 1560.66 
36542.5 2
19590000 8984.85 -136.769 1624.38 452.407 -925.396 1030.06 
19585901 8264.62 -663.308 1755.92 683.945 -1676.33 1810.49 
36543 2
19590000 9332.08 -719 1646.08 711.538 -1193.1 1389.16 
19585901 8465.77 -1244.38 1803.77 412.201 -1190.73 1260.06 
36543.5 2
19590000 9613.23 -1247.46 1656.85 569.137 -1069.76 1211.74 
19585901 8762.38 -1803.31 1793.46 600.436 -1131.42 1280.88 
36544 2
19590000 9912.92 -1874.23 1692 598.188 -1251.04 1386.69 
19585901 9150 -2227.15 1744.08 773.683 -846 1146.43 
36544.5 2
19590000 10176.8 -2415.31 1687.69 528.75 -1084.32 1206.37 
19585901 9573.62 -2791.38 1752.62 848.929 -1130.72 1413.94 
36545 2
19590000 10483.5 -2834.31 1616.54 602.539 -823.183 1020.14 
19585901 9853 -3376.15 1778.54 548.889 -1148.86 1273.25 
36545.5 2
19590000 10951.5 -3382.08 1653.54 937.876 -1097.73 1443.83 
19585901 10136 -3902.46 1723.54 567.134 -1054.72 1197.53 
36546 2
19590000 11291.4 -3738.38 1596.62 681.209 -714.043 986.865 
19585901 10497.2 -4412 1700.62 723.909 -1021.12 1251.69 
36546.5 2
19590000 11755.9 -4173.54 1620.15 925.375 -866.84 1267.96 
19585901 11060.6 -4862.15 1684.23 1122.28 -896.721 1436.53 
36547 2
19590000 12132.8 -4642 1632.38 756.874 -940.686 1207.37 
19585901 11506.2 -5395.62 1709.54 894.656 -1071.21 1395.67 
36547.5 2
19590000 12668.2 -5321.54 1598.38 1074.92 -1364.54 1737.07 
19585901 12018.5 -5943.23 1724 1028.73 -1099.63 1505.81 
36548 2
19590000 13120.2 -5875.92 1676.92 907.631 -1113.22 1436.33 
19585901 12502.2 -6435.85 1766.62 971.424 -989.188 1386.42 
36548.5 2
19590000 13620.8 -6236.15 1656.23 995.412 -716.165 1226.27 
19585901 13002.5 -6846.23 1800.08 994.495 -815.874 1286.34 
36549 2
19590000 13971.8 -6724.15 1657.69 688.235 -956.863 1178.67 
19585901 13415.8 -7328.31 1763.92 810.407 -945.249 1245.09 
36549.5 2
19590000 14377.5 -7119.62 1647.31 808.152 -787.772 1128.58 
19585901 13894.8 -7845.69 1750 954.183 -1030.65 1404.53 
36550 2
19590000 14787.3 -7697.77 1664.85 814.651 -1149.41 1408.83 
19585901 14346.8 -8347.46 1748.92 898.761 -997.553 1342.72 
36550.5 2
19590000 15256.5 -8234.85 1665.31 925.504 -1059.32 1406.67 
19585901 14810.2 -8942.38 1769.23 913.822 -1173.42 1487.27 
36551 2
19590000 15711.3 -8652.42 1687.17 943.558 -866.329 1280.95 
19585901 15297.6 -9492.58 1799.58 1011.26 -1141.49 1525.01 
36551.5 2
19590000 16154.1 -9146.15 1672 899.885 -1003.53 1347.91 
19585901 15708 -10083.5 1778.23 834.18 -1201.13 1462.38 
36552 2
19590000 16716.9 -9698.62 1669.69 1095.03 -1074.83 1534.39 
19585901 16127.6 -10502 1759.69 816.372 -814.128 1152.94 
36552.5 2
19590000 17263.3 -10055.1 1641.31 1060.94 -692.158 1266.76 
19585901 16683.2 -10906.2 1737.92 1078.86 -784.765 1334.09 
36553 2
19590000 17654 -10414.2 1683.92 812.25 -746.548 1103.22 
19585901 17198.6 -11389.1 1703.25 1071.42 -1004.01 1468.32 
36553.5 2
19590000 17946.5 -10895 1698.23 603.172 -991.409 1160.48 
19585901 17808.2 -11769.8 1725.38 1257.01 -784.919 1481.94 
36554 2
19590000 18447.2 -11334.7 1712 993.437 -872.405 1322.12 
19585901 18571.3 -12152.8 1690.23 1514.04 -760.073 1694.12 
36554.5 2
19590000 19317.2 -11800.1 1700.69 1712.6 -916.111 1942.23 
19585901 19198.3 -12510.2 1703.23 1234.25 -703.362 1420.6 
36555 2
19590000 19984 -12018.2 1655.62 1289.69 -421.812 1356.92 
19585901 19667.3 -12875.8 1731.69 907.157 -707.335 1150.33 
36555.5 2
19590000 20391.8 -12380.2 1654.17 830.618 -737.467 1110.76 
19585901 20114 -13221.9 1767.5 909.76 -704.828 1150.85 
36556 2
19590000 20880.5 -12696.8 1718.08 987.128 -639.588 1176.22 
19585901 20651.3 -13586.1 1782.77 1085.47 -735.677 1311.28 
36556.5 2
19590000 21331.1 -13061.1 1686.5 904.863 -731.4 1163.5 
19585901 21091.9 -13896.5 1776.08 884.757 -623.34 1082.29 
36557 2
19590000 21862.1 -13245.2 1704.38 1047.32 -363.058 1108.47 
19585901 21631.9 -14161.4 1772.31 1065.1 -522.455 1186.34 
36557.5 2
19590000 22405.2 -13391.5 1742.5 1101.77 -296.848 1141.06 
19585901 22242.8 -14460.9 1720.83 1239 -607.57 1379.95 
36558 2
19590000 23152.2 -13682.3 1695.92 1509.05 -587.49 1619.38 
19585901 22925.1 -14698.5 1717.77 1378.44 -480.044 1459.63 
36558.5 2
19590000 23785.8 -13797.5 1687.31 1223.2 -222.305 1243.23 
19585901 23612.2 -14935.5 1753.69 1326.55 -457.38 1403.19 
36559 2
19590000 24643.3 -14157.8 1684.92 1704.75 -716.279 1849.11 
19585901 24283.9 -15252.8 1740 1335.36 -630.958 1476.92 
36559.5 2
19590000 25024.3 -14617 1691.92 792.1 -954.782 1240.58 
19585901 24915.4 -15524 1751.83 1312.89 -563.756 1428.81 
36560 2
19590000 25535.1 -14879.9 1715.85 1035.99 -533.313 1165.2 
19585901 25382.5 -15638 1828.08 947.509 -231.237 975.317 
36560.5 2
19590000 26066.6 -15121 1730.54 1036.14 -469.936 1137.73 
19585901 25977.1 -15850.2 1749.62 1158.94 -413.555 1230.52 
36561 2
19590000 26745.2 -15429.5 1691.25 1362.55 -619.478 1496.76 
19585901 26656.5 -16151.2 1676.83 1364.3 -604.611 1492.27 
36561.5 2
19590000 27563 -15773.2 1613.77 1632.4 -685.936 1770.66 
19585901 27368.5 -16493.2 1710.31 1421.23 -682.443 1576.59 
36562 2
19590000 28199.9 -15984.2 1754.67 1278.95 -423.721 1347.31 
19585901 28019.7 -16715.9 1817 1307.49 -447.315 1381.89 
36562.5 2
19590000 28823 -16094.9 1749 1269.01 -225.573 1288.9 
19585901 28529.3 -16935 1813.54 1037.97 -446.198 1129.81 
36563 2
19590000 29480 -16344.4 1733.38 1290.77 -490.101 1380.68 
19585901 29129.5 -17185.6 1791.85 1179.24 -492.368 1277.9 
36563.5 2
19590000 30020.4 -16373.7 1722.85 1063.75 -57.6923 1065.31 
19585901 29712.2 -17439.2 1738.23 1146.88 -499.243 1250.83 
36564 2
19590000 30609.4 -16611.3 1671.62 1173.31 -473.337 1265.19 
19585901 30375.7 -17569.1 1708.92 1321.79 -258.658 1346.86 
36564.5 2
19590000 31291.3 -16792.6 1645.92 1345.02 -357.609 1391.74 
19585901 31131.9 -17810.7 1583.31 1491.58 -476.559 1565.86 
36565 2
19590000 31937.2 -17024.2 1547.62 1294.28 -464.005 1374.94 
19585901 31858.6 -17985.6 1530.69 1456.3 -350.547 1497.89 
36565.5 2
19590000 32863.9 -17358.8 1614.92 1846.15 -666.718 1962.85 
19585901 32885 -18375.1 1751.77 2044.59 -775.82 2186.84 
36566 2
19590000 33511.3 -17581.3 1645.5 1329.38 -456.853 1405.69 
19585901 33531.2 -18339.2 1743.75 1327 73.7377 1329.05 
36566.5 2
19590000 34156.8 -17589.1 1641.31 1328.22 -15.9333 1328.31 
19585901 34076.8 -18426.4 1770.15 1122.63 -179.461 1136.88 
36567 2
19590000 34840.2 -17725.1 1646.31 1353.24 -269.307 1379.77 
19585901 34642.9 -18547.5 1793.77 1120.94 -239.909 1146.33 
36567.5 2
19590000 35308.5 -17825.2 1637.69 936.615 -200.308 957.795 
19585901 35215.5 -18699.2 1816.69 1145.08 -303.385 1184.59 
36568 2
19590000 36019.8 -17993.1 1610.69 1405.75 -331.712 1444.35 
19585901 35895.8 -18805.6 1753.15 1344.63 -210.246 1360.97 
36568.5 2
19590000 36529.9 -18108.8 1650.92 1022.19 -231.977 1048.18 
19585901 36611.5 -18969.2 1705.92 1434.18 -327.758 1471.15 
36569 2
19590000 37225 -18137.8 1676.31 1407.05 -58.5747 1408.27 
19585901 37279.8 -19027.3 1739.62 1352.77 -117.694 1357.88 
36569.5 2
19590000 37824 -18164.8 1635.42 1195.61 -54.0202 1196.83 
19585901 37925.5 -19104.3 1749.58 1288.88 -153.744 1298.02 
36570 2
19590000 38620.5 -18168.7 1586.77 1609.17 -7.79591 1609.19 
19585901 38590.9 -19116.4 1720.38 1344.29 -24.346 1344.51 
36570.5 2
19590000 39290.9 -18160.5 1551.77 1314.48 15.9879 1314.58 
19585901 39354.2 -19175.2 1704.08 1496.68 -115.234 1501.11 
36571 2
19590000 39943.7 -18080.6 1577.92 1308.1 160.231 1317.88 
19585901 39905.2 -19139.5 1682.08 1104.25 71.4506 1106.56 
36571.5 2
19590000 40588.8 -17964.4 1585.69 1277.43 230.096 1297.99 
19585901 40606.9 -18894.8 1679.77 1389.45 484.615 1471.54 
36572 2
19590000 41077.5 -17769.1 1641.42 983.362 392.96 1058.97 
19585901 41077.8 -18585.8 1655.08 947.338 621.769 1133.16 
36572.5 2
19590000 41549.6 -17743.5 1674.38 948.023 51.2949 949.41 
19585901 41380.9 -19058 1648.38 608.781 -948.293 1126.89 
36573 2
19590000 42146.8 -17774.9 1593.08 1173.34 -61.6594 1174.96 
19585901 41413.4 -19383.6 1648 63.7751 -639.716 642.887 
36573.5 2
19590000 42682.9 -17783.5 1524.08 1078.63 -17.3348 1078.76 
19585901 41289.6 -19470.8 1648 -249.033 -175.515 304.668 
36574 2
19590000 43219.2 -17866.8 1463.69 1094.51 -169.859 1107.61 
19585901 41302.3 -19522.8 1648 25.9027 -105.965 109.085 
36574.5 2
19590000 43797.6 -17837.8 1436.21 1152.22 57.7361 1153.66 
19585901 41238.3 -19546.3 1648 -127.534 -46.8456 135.865 
36575 2
19590000 44352.5 -18082 1442.21 1075.3 -473.283 1174.85 
19585901 41159.4 -19464.1 1648 -152.824 159.33 220.774 
36575.5 2
19590000 44996.1 -18626.5 1464 1310.75 -1109.04 1716.98 
19585901 41128 -19504.4 1648 -64.0093 -82.1042 104.107 
36576 2
19590000 45705.5 -18469.1 1547.29 1427.41 316.691 1462.12 
19585901 41103 -19442.9 1648 -50.3018 123.798 133.627 
36576.5 2
19590000 46215.2 -18142.1 1809.86 987.818 633.721 1173.62 
19585901 41100.6 -19458.4 1648 -4.56811 -30.0388 30.3841 
36577 1
19585901 41114.8 -19597.1 1648 29.4064 -287.205 288.706 
36577.5 1
19585901 41093.1 -19547 1648 -43.9103 100.962 110.097 
36578 1
19585901 41030.8 -19427.8 1648 -124.941 239.419 270.059 
36578.5 1
19585901 40976.3 -19293.1 1648 -108.04 266.587 287.648 
36579 1
19585901 41131.5 -18951.5 1648 310.974 684.732 752.039 
36579.5 1
19585901 41588.9 -18675 1648 911.147 550.72 1064.65 
36580 1
19585901 41706 -18704.7 1648 227.021 -57.5432 234.2 
36580.5 1
19585901 41852.8 -18684.2 1648 296.503 41.4918 299.393 
36581 1
19585901 41924.9 -18677.5 1648 145.765 13.5198 146.391 
36581.5 1
19585901 41872 -18614.7 1648 -108.895 129.155 168.935 
36582 1
19585901 41712.2 -18450.9 1648 -314.539 322.51 450.497 
36582.5 1
19585901 41505.8 -18453 1648 -399.165 -4.14479 399.186 
36583 1
19585901 41274.2 -19097.5 1648 -465.246 -1294.25 1375.34 
36583.5 1
19585901 41189.2 -19406.8 1648 -167.653 -609.923 632.545 
36584 1
19585901 41106 -19281.9 1648 -174.327 261.745 314.484 
36584.5 1
19585901 41112.4 -19428.2 1648 12.7047 -289.126 289.405 
36585 1
19585901 41077 -19345.2 1648 -68.66 160.821 174.864 
36585.5 1
19585901 41113.7 -19333.8 1648 74.2759 23.2015 77.8153 
36586 1
19585901 41034.1 -19533.2 1648 -160.515 -401.985 432.848 
