# Supplementary material for: Intrinsic group behaviour II: On the dependence of triad spatial dynamics on social and personal features; and on the effect of social interaction on small group dynamics
Source: PLoS One. 2019 Dec 3;14(12):e0225704. doi: 10.1371/journal.pone.0225704 (PMC6890182; doi:10.1371/journal.pone.0225704)
Supplement: S1 Data Set — (ZIP) [file pone.0225704.s001.zip › set_2_int/group_traj_dyad_int/traj_2_0109_189.dat]

2 19565700 19570900 0 0 1 0 1 1 0 20 10 30 1643.11 1677.05 1609.17 
36417 1
19565700 -36344.9 -3142 1760.08 0 0 0 
36417.5 1
19565700 -35893.1 -3105.83 1716.83 923.995 73.9605 926.95 
36418 1
19565700 -35395.2 -2922.23 1690.31 974.422 359.301 1038.55 
36418.5 1
19565700 -34985.1 -2896.58 1695.58 808.818 50.5867 810.398 
36419 1
19565700 -34588.8 -2725.67 1687.08 825.694 356.076 899.201 
36419.5 1
19565700 -34186 -2575.83 1653.58 807.114 300.267 861.158 
36420 1
19565700 -33830.8 -2425.77 1622 690.961 291.954 750.109 
36420.5 1
19565700 -33493 -2239 1694.5 666.363 368.381 761.41 
36421 1
19565700 -33051.2 -2078.31 1700.08 907.282 329.964 965.42 
36421.5 1
19565700 -32517.5 -1923.54 1711.08 1046.3 303.469 1089.43 
36422 1
19565700 -32248.1 -1874.58 1696.67 538.91 97.9103 547.732 
36422.5 1
19565700 -31848.7 -1706.85 1683 810.124 340.238 878.671 
36423 1
19565700 -31432.1 -1580.62 1677.23 826.618 250.458 863.728 
36423.5 1
19565700 -31011.6 -1394.62 1646.62 832.597 368.317 910.426 
36424 1
19565700 -30676.5 -1154.92 1645.67 672.922 481.323 827.343 
36424.5 1
19565700 -30213.1 -884.833 1590.33 939.993 547.836 1087.99 
36425 1
19565700 -29845.8 -476.667 1570.75 736.139 817.969 1100.44 
36425.5 1
19565700 -29371.3 -224.333 1623.08 952.644 506.693 1079.01 
36426 1
19565700 -28917.8 -23.3333 1547.17 910.81 403.614 996.233 
36426.5 1
19565700 -28528 243.167 1537.08 785.786 537.298 951.919 
36427 1
19565700 -28308.2 505.917 1527.25 445.007 531.883 693.491 
36427.5 1
19565700 -28079.3 854.615 1533.31 445.251 678.402 811.467 
36428 1
19565700 -27362.4 1144.67 1566.17 1389.32 562.115 1498.73 
36428.5 1
19565700 -26923.7 1409.58 1726.33 897.239 541.752 1048.11 
36429 1
19565700 -26320.4 1671.92 1694.83 1228.62 534.284 1339.76 
36429.5 2
19570900 -26653.1 2329.75 1502.12 0 0 0 
19565700 -25946.1 1861.17 1684.75 751.673 380.02 842.276 
36430 2
19570900 -26013.7 2668.08 1433.92 1490.52 788.641 1686.3 
19565700 -25535 2140.46 1765.92 802.897 545.498 970.676 
36430.5 2
19570900 -25510.6 2969.5 1379.92 984.558 589.869 1147.74 
19565700 -25148.8 2486.75 1652.33 755.708 677.668 1015.05 
36431 2
19570900 -25243.4 3175 1480.67 548.597 421.971 692.111 
19565700 -24738.3 2795.08 1602.92 842.916 633.128 1054.21 
36431.5 2
19570900 -24736.8 3409.75 1441.08 1025.64 475.202 1130.38 
19565700 -24282.2 2970.08 1596.67 923.414 354.251 989.034 
36432 2
19570900 -24255.1 3662.25 1491.25 971.102 509.073 1096.45 
19565700 -23631.9 3603.58 1568.42 1310.99 1277.22 1830.29 
36432.5 2
19570900 -23865.2 3823.42 1481.75 794.128 328.242 859.291 
19565700 -23140.1 3788.33 1656.33 1001.7 376.273 1070.04 
36433 2
19570900 -23296.2 4109.83 1514.92 1142.4 575.134 1279.01 
19565700 -22690.9 3811.42 1612.25 901.941 46.3521 903.131 
36433.5 2
19570900 -22673.9 4323.46 1356.54 1194.49 410.035 1262.9 
19565700 -22250.5 3789.85 1385.69 845.403 -41.4021 846.417 
36434 2
19570900 -22164.3 4452.08 1383.75 1003.13 253.193 1034.59 
19565700 -21684 3797.25 1357.92 1115.08 14.5745 1115.18 
36434.5 2
19570900 -21692.4 4557.08 1268.83 957.235 212.982 980.642 
19565700 -21418.3 3902.58 1439.92 538.878 213.658 579.689 
36435 2
19570900 -21125.8 4700.58 1317.08 1133.33 287 1169.11 
19565700 -20935.3 3978.58 1406 966 152 977.885 
36435.5 2
19570900 -20511.8 4745.42 1212 1230.29 89.8464 1233.57 
19565700 -20384.8 4138.58 1368.58 1103.37 320.641 1149.02 
36436 2
19570900 -20083.5 4821 1266.75 858.383 151.47 871.645 
19565700 -20148.5 4197.08 1375.08 473.447 117.234 487.746 
36436.5 2
19570900 -19572.7 4797.67 1264.42 1015.57 -46.3883 1016.63 
19565700 -19796 4203.25 1337 700.795 12.2598 700.902 
36437 2
19570900 -19107.2 4758.25 1207.42 942.139 -79.7908 945.512 
19565700 -19127.8 4149.08 1353.5 1352.73 -109.649 1357.17 
36437.5 2
19570900 -18552.3 4831.85 1194.62 1090.26 144.59 1099.81 
19565700 -18562.3 4248.23 1401.54 1110.89 194.789 1127.84 
36438 2
19570900 -18068.8 4826.33 1267 946.134 -10.7883 946.195 
19565700 -18072.8 4275.58 1394.58 957.875 53.5275 959.37 
36438.5 2
19570900 -17697.9 4804.17 1284.42 766.357 -45.7989 767.724 
19565700 -17620 4289.83 1392.67 935.606 29.4421 936.069 
36439 2
19570900 -17202 4866.5 1328 1007.96 126.694 1015.89 
19565700 -17163.6 4292.83 1437.67 927.676 6.09756 927.696 
36439.5 2
19570900 -16786.8 4951.08 1340.77 814.027 165.837 830.748 
19565700 -16675 4325.23 1445.69 958.007 63.5244 960.11 
36440 2
19570900 -16269.9 5035.42 1359.92 1023.62 167.009 1037.16 
19565700 -16268.1 4383.25 1449.33 805.776 114.89 813.925 
36440.5 2
19570900 -15796.4 5086.75 1352.83 972.279 105.407 977.976 
19565700 -15822.7 4540.5 1436 914.613 322.895 969.938 
36441 2
19570900 -15288.8 5279.77 1316.38 993.289 377.728 1062.69 
19565700 -15292.4 4646.62 1432.23 1037.73 207.662 1058.31 
36441.5 2
19570900 -14743.7 5146.33 1336.83 1081.71 -264.754 1113.63 
19565700 -14811 4491.67 1479 955.128 -307.438 1003.39 
36442 2
19570900 -14259.8 4930.33 1409.67 989.605 -441.718 1083.71 
19565700 -14388.7 4420.58 1465.25 863.667 -145.365 875.815 
36442.5 2
19570900 -13847.8 4833.77 1397.15 818.894 -191.976 841.096 
19565700 -13934.9 4335.85 1482.08 902.075 -168.464 917.67 
36443 2
19570900 -13381.1 4798.75 1352 937.275 -70.3197 939.909 
19565700 -13427.8 4264.83 1467.25 1018.42 -142.596 1028.35 
36443.5 2
19570900 -12901.4 4717.85 1387.46 961.32 -162.132 974.896 
19565700 -12993.8 4201.31 1463.15 869.547 -127.306 878.816 
36444 2
19570900 -12402.8 4668.25 1354.58 989.354 -98.4051 994.236 
19565700 -12445.6 4105.08 1469.33 1087.82 -190.921 1104.45 
36444.5 2
19570900 -11872.7 4625.08 1402.31 1053.79 -85.8312 1057.28 
19565700 -12010.5 4059.69 1468.92 865.053 -90.2406 869.747 
36445 2
19570900 -11390.2 4594.67 1371.83 974.631 -61.4349 976.565 
19565700 -11473.3 4029.83 1478.83 1085.11 -60.3212 1086.78 
36445.5 2
19570900 -10918.8 4562.85 1381.92 965.991 -65.206 968.19 
19565700 -10921.2 4002.23 1482.15 1131.36 -56.5626 1132.77 
36446 2
19570900 -10444.3 4494.08 1364 937.823 -135.908 947.62 
19565700 -10463.6 3934.46 1461.15 904.378 -133.931 914.242 
36446.5 2
19570900 -9924.54 4472.54 1336.15 1021.16 -42.3152 1022.03 
19565700 -9935.77 3836 1427 1037.03 -193.441 1054.91 
36447 2
19570900 -9532.46 4425.08 1284 767.274 -92.8797 772.875 
19565700 -9586.92 3882.77 1467.62 682.673 91.5249 688.781 
36447.5 2
19570900 -9052.77 4401.31 1389.62 957.47 -47.4436 958.644 
19565700 -9125.77 3844.62 1445.92 920.467 -76.1554 923.612 
36448 2
19570900 -8644.15 4447.23 1347.08 827.157 92.9617 832.364 
19565700 -8691.62 3785.38 1404.08 878.854 -119.9 886.995 
36448.5 2
19570900 -8261.23 4379.62 1283.38 764.318 -134.961 776.142 
19565700 -8280.15 3768.23 1410.38 821.281 -34.2392 821.994 
36449 2
19570900 -7730.54 4378.69 1321 1057.16 -1.8388 1057.16 
19565700 -7690.23 3756.92 1376.23 1175.15 -22.5253 1175.36 
36449.5 2
19570900 -7254.25 4304.58 1342.42 980.017 -152.488 991.81 
19565700 -7202.67 3706.33 1405.83 1003.22 -104.094 1008.6 
36450 2
19570900 -6567 4168.29 1317.86 1366.3 -270.969 1392.91 
19565700 -6727.57 3668.5 1433.71 944.523 -75.2154 947.513 
36450.5 2
19570900 -5907.46 4049.15 1239.85 1285.65 -232.226 1306.46 
19565700 -5923.77 3520.46 1340.38 1566.87 -288.574 1593.22 
36451 2
19570900 -5381.25 4008.58 1102.75 1089.46 -83.9969 1092.7 
19565700 -5428.17 3456.08 1165.67 1026.09 -133.288 1034.71 
36451.5 2
19570900 -4807.5 3896 1165.64 1142.93 -224.27 1164.72 
19565700 -4876.43 3342.29 1534.64 1099.08 -226.688 1122.21 
36452 2
19570900 -4236.92 3787.62 1572.31 1105.77 -210.048 1125.54 
19565700 -4345.77 3289.23 1706.38 1028.41 -102.82 1033.54 
36452.5 2
19570900 -3798.31 3688.38 1637.46 875.48 -198.065 897.605 
19565700 -3921.15 3177.38 1753.23 847.536 -223.246 876.445 
36453 2
19570900 -3355.62 3602.38 1708.77 897.956 -174.442 914.743 
19565700 -3426.62 3075.77 1796.62 1003.12 -206.116 1024.08 
36453.5 2
19570900 -3085.43 3534.93 1688.79 542.544 -135.454 559.197 
19565700 -3052.93 3024.71 1747.71 750.375 -102.52 757.346 
36454 2
19570900 -2625.77 3422.92 1653.92 928.605 -226.274 955.775 
19565700 -2380.77 2945.69 1690.15 1357.9 -159.64 1367.25 
36454.5 2
19570900 -1802.64 3358.21 1646.93 1673.02 -131.522 1678.18 
19565700 -1919.57 2807 1673.86 937.394 -281.895 978.863 
36455 2
19570900 -1387.69 3188.85 1670.15 820.06 -334.72 885.741 
19565700 -1465.38 2630.85 1727.38 897.602 -348.13 962.748 
36455.5 2
19570900 -917.286 3127.21 1639.71 933.346 -122.285 941.323 
19565700 -988.714 2588.14 1671.71 945.774 -84.7288 949.562 
36456 2
19570900 -416.714 3008.5 1633.71 981.513 -232.773 1008.74 
19565700 -518.571 2451.86 1722.86 921.849 -267.227 959.8 
36456.5 2
19570900 93.9286 3081.64 1597 1050.71 150.5 1061.43 
19565700 -39.6429 2334.21 1717.14 985.45 -242.063 1014.74 
36457 2
19570900 723.733 2883.67 1518.67 1272.33 -399.952 1333.71 
19565700 440.8 2128.27 1693.4 970.592 -416.056 1056.01 
36457.5 2
19570900 1363.33 2320.2 1572.73 1284.34 -1131.46 1711.64 
19565700 872.933 2044.6 1682 867.738 -168.005 883.852 
36458 2
19570900 1794.87 1720.67 1721.13 870.027 -1208.74 1489.29 
19565700 1218.07 2096.8 1665.07 695.833 105.242 703.747 
36458.5 2
19570900 2124.53 1618.87 1751.93 663.313 -204.829 694.219 
19565700 1380.27 2217.4 1659 326.358 242.656 406.684 
36459 2
19570900 2416.29 1718.29 1670.5 566.509 193.047 598.498 
19565700 2117.21 2163.71 1603.07 1430.97 -104.244 1434.76 
36459.5 2
19570900 2647.77 1678.15 1565.08 467.643 -81.0745 474.619 
19565700 2983.46 2165.31 1476.08 1749.99 3.219 1750 
36460 2
19570900 3246.64 1249.21 1644.21 1197.75 -857.879 1473.28 
19565700 3454.14 1793.93 1447.93 941.363 -742.758 1199.11 
36460.5 2
19570900 3656.46 809.385 1678.77 826.247 -886.753 1212.03 
19565700 3827.69 1345.46 1442.08 753.124 -904.167 1176.74 
36461 2
19570900 3987.07 510.357 1692.93 669.251 -605.319 902.39 
19565700 4211.79 963.357 1502.36 777.517 -773.491 1096.73 
36461.5 2
19570900 4322 198.857 1685 655.438 -609.589 895.096 
19565700 4618 611.786 1500.71 794.94 -688.007 1051.32 
36462 2
19570900 4686.15 -206.385 1693 728.308 -810.484 1089.64 
19565700 5016.69 261.692 1459.38 797.385 -700.187 1061.17 
36462.5 2
19570900 5002.31 -480.308 1679.85 647.856 -561.318 857.202 
19565700 5343 -103.692 1483.31 668.663 -748.739 1003.85 
36463 2
19570900 5400.38 -850.385 1641.46 788.271 -732.826 1076.29 
19565700 5678.92 -413.308 1490.54 665.194 -613.1 904.641 
36463.5 2
19570900 5811.62 -1293.15 1644.38 806.335 -868.175 1184.86 
19565700 6030.54 -784.308 1459 689.442 -727.451 1002.26 
36464 2
19570900 6158.23 -1685.15 1662.08 678.308 -767.123 1024 
19565700 6439.46 -1167.23 1485.31 800.241 -749.36 1096.32 
36464.5 2
19570900 6541.31 -2014.54 1664.69 772.333 -664.082 1018.58 
19565700 6788.31 -1571.54 1534.23 703.319 -815.136 1076.62 
36465 2
19570900 6955 -2343.54 1609.38 824.088 -655.378 1052.92 
19565700 7284 -1922.08 1483.62 987.435 -698.284 1209.39 
36465.5 2
19570900 7349 -2730.69 1589.46 786.427 -772.762 1102.56 
19565700 7688.92 -2316.23 1431 808.23 -786.734 1127.91 
36466 2
19570900 7632.62 -3136.62 1604.92 567.231 -811.846 990.376 
19565700 8045.08 -2782.08 1474.92 712.308 -931.692 1172.79 
36466.5 2
19570900 8022.15 -3554.54 1579.92 780.638 -837.521 1144.92 
19565700 8381.46 -3139.54 1420.23 674.117 -716.356 983.667 
36467 2
19570900 8408.08 -3924.38 1529.92 770.306 -738.216 1066.93 
19565700 8784.15 -3563.85 1431.38 803.777 -846.922 1167.62 
36467.5 2
19570900 8859.75 -4268.33 1583.92 919.904 -700.507 1156.26 
19565700 9228.33 -3847.92 1525.58 904.643 -578.555 1073.83 
36468 2
19570900 9224.08 -4541.62 1603.92 745.045 -558.859 931.351 
19565700 9599.38 -4193.38 1490.77 758.796 -706.478 1036.77 
36468.5 2
19570900 9641.46 -4906.85 1562.23 818.401 -716.139 1087.49 
19565700 9967.31 -4520.15 1484.38 721.418 -640.724 964.868 
36469 2
19570900 10044.6 -5201.62 1569.92 798.324 -583.701 988.954 
19565700 10395.2 -4819.92 1568.85 847.372 -593.602 1034.6 
36469.5 2
19570900 10439.1 -5506.58 1570.92 803.397 -621.116 1015.5 
19565700 10757.7 -5002.25 1486.75 738.159 -371.338 826.299 
36470 2
19570900 10827.8 -5803.08 1544.85 793.237 -605.089 997.676 
19565700 11098.5 -5266.54 1498.77 695.657 -539.364 880.257 
36470.5 2
19570900 11259.7 -6080.38 1587.46 840.317 -539.509 998.601 
19565700 11531.5 -5627.23 1509.15 842.263 -701.736 1096.28 
36471 2
19570900 11759.4 -6559.67 1625.33 1017.77 -976.135 1410.21 
19565700 11947.6 -6080.83 1511.92 847.499 -923.834 1253.68 
36471.5 2
19570900 12142.1 -6839.23 1665.92 774.616 -565.919 959.32 
19565700 12419.1 -6416.38 1516.31 954.44 -679.254 1171.47 
36472 2
19570900 12560.6 -7124.54 1696.85 811.121 -552.922 981.652 
19565700 12810.5 -6722.31 1521.54 758.497 -592.874 962.714 
36472.5 2
19570900 12869.7 -7391.62 1689.92 614.467 -530.968 812.094 
19565700 13143.5 -6990.15 1547.62 662.181 -532.497 849.727 
36473 2
19570900 13146.2 -7627.58 1668.92 565.558 -482.552 743.446 
19565700 13487.5 -7285.58 1606.25 703.398 -604.15 927.236 
36473.5 2
19570900 13498 -7965.62 1629.54 713.489 -685.663 989.546 
19565700 13696.2 -7507.69 1543.85 423.233 -450.525 618.142 
36474 2
19570900 13849.6 -8298.23 1616.31 692.156 -654.755 952.777 
19565700 14142.9 -7879.15 1504.92 879.467 -731.224 1143.74 
36474.5 2
19570900 14231.6 -8700.15 1626.54 773.279 -813.609 1122.46 
19565700 14497.3 -8253.77 1538.46 717.378 -758.331 1043.89 
36475 2
19570900 14679.6 -9098.46 1661.69 881.89 -784.07 1180.04 
19565700 14905 -8621.54 1527.46 802.544 -723.955 1080.83 
36475.5 2
19570900 15011.5 -9500.23 1717.23 648.137 -784.706 1017.76 
19565700 15149.2 -8903.08 1602.92 477.013 -549.88 727.949 
36476 2
19570900 15346.5 -9916.55 1707.73 668.83 -830.967 1066.7 
19565700 15521.1 -9299.55 1548 742.236 -791.354 1084.97 
36476.5 2
19570900 15720.4 -10271.1 1698.54 785.376 -744.814 1082.39 
19565700 15930.8 -9758.62 1581.38 860.669 -964.433 1292.63 
36477 2
19570900 15980.8 -10531.4 1672.54 520.769 -520.615 736.37 
19565700 16339.7 -10180 1564.85 817.846 -842.769 1174.36 
36477.5 2
19570900 16402.3 -10911.2 1650.31 841.394 -758.022 1132.49 
19565700 16706.7 -10458.2 1536.38 732.535 -555.197 919.158 
36478 2
19570900 16748.3 -11294.7 1641.69 677.104 -750.565 1010.85 
19565700 17078.5 -10829.8 1556.46 727.533 -727.382 1028.78 
36478.5 2
19570900 17073.6 -11736.6 1629.33 655.798 -890.909 1106.25 
19565700 17565.5 -11201.3 1560.83 981.932 -748.966 1234.97 
36479 2
19570900 17587.4 -12171.7 1628.92 1044.31 -884.368 1368.46 
19565700 18077.2 -11617.7 1483.31 1039.95 -846.258 1340.76 
36479.5 2
19570900 18259.5 -12521.1 1569.08 1328.37 -690.483 1497.11 
19565700 18681.5 -11998.2 1456.92 1194.28 -751.9 1411.26 
36480 2
19570900 18749.1 -12718.9 1608.31 963.658 -389.461 1039.38 
19565700 19001.4 -12289.5 1500.38 629.77 -573.592 851.832 
36480.5 2
19570900 19082.9 -13041.3 1608.46 678.549 -655.253 943.285 
19565700 19357.5 -12581.5 1545.62 723.734 -593.496 935.964 
36481 2
19570900 19404.6 -13436.5 1623.64 632.062 -776.409 1001.16 
19565700 19610.9 -12940.1 1590.86 497.971 -704.387 862.633 
36481.5 2
19570900 19815.4 -13750.7 1622.54 811.743 -620.933 1022 
19565700 19957.8 -13252.5 1586.38 685.608 -617.372 922.608 
36482 2
19570900 20193.1 -14060.1 1658.92 759.944 -622.504 982.358 
19565700 20341.5 -13547.8 1578.77 772.017 -594.18 974.197 
36482.5 2
19570900 20572.8 -14372.9 1624 768.764 -633.292 996.02 
19565700 20820.7 -13834.7 1573 969.947 -580.816 1130.55 
36483 2
19570900 20996.4 -14608.9 1628.31 833.737 -464.567 954.432 
19565700 21127.5 -14104.7 1568 604.028 -531.496 804.573 
36483.5 2
19570900 21435.5 -14812.8 1585.25 896.154 -415.973 987.991 
19565700 21521.6 -14295.8 1566 804.173 -389.914 893.715 
36484 2
19570900 21998.5 -15188.3 1528.31 1142.07 -761.78 1372.82 
19565700 22073.4 -14560.2 1488 1119.27 -536.472 1241.2 
36484.5 2
19570900 22547 -15395 1553.46 1071.21 -403.696 1144.76 
19565700 22674.7 -14816.5 1379.15 1174.43 -500.451 1276.61 
36485 2
19570900 23031.9 -15596.8 1569.42 979.63 -407.744 1061.1 
19565700 23197.9 -14816.2 1413.25 1057.02 0.42735 1057.02 
36485.5 2
19570900 23481.7 -15836.6 1596.92 921.671 -491.357 1044.47 
19565700 23607.4 -15003.1 1535.77 839.074 -382.842 922.287 
36486 2
19570900 23828.8 -15941.8 1623.77 686.075 -207.966 716.902 
19565700 24104.9 -15243.5 1517.08 983.278 -475.22 1092.09 
36486.5 2
19570900 24347.5 -16166.8 1622.46 1005.07 -436.047 1095.58 
19565700 24450.5 -15323 1558.69 669.797 -153.995 687.272 
36487 2
19570900 24707.3 -16341.7 1705.31 722.583 -351.097 803.365 
19565700 24841 -15561.5 1474.23 784.059 -478.838 918.714 
36487.5 2
19570900 25084.9 -16526.8 1755.08 749.237 -367.369 834.455 
19565700 25289.9 -15811.7 1540.08 890.72 -496.49 1019.75 
36488 2
19570900 25665.8 -16643 1635 1171.02 -234.181 1194.21 
19565700 25915.8 -15977.1 1386.42 1261.75 -333.45 1305.07 
36488.5 2
19570900 26239.3 -16850.4 1617.54 1149.41 -415.6 1222.24 
19565700 26403.8 -16284.2 1418.54 978.149 -615.526 1155.7 
36489 2
19570900 26753.3 -17043.5 1640.42 1036.34 -389.346 1107.07 
19565700 26942.3 -16554.5 1518.17 1085.66 -544.898 1214.73 
36489.5 2
19570900 27187.8 -17251.2 1649.31 874.271 -417.815 968.978 
19565700 27345.5 -16770.4 1545.15 811.278 -434.375 920.247 
36490 2
19570900 27616.8 -17445.9 1674.83 859.694 -390.306 944.146 
19565700 27706.9 -16948.9 1524.75 724.205 -357.78 807.762 
36490.5 2
19570900 28080.8 -17678.7 1651.77 937.244 -470.254 1048.6 
19565700 28212.7 -17162.5 1579.38 1021.77 -431.559 1109.17 
36491 2
19570900 28474.3 -17950.5 1627.15 770.134 -531.989 936.012 
19565700 28675.4 -17461.8 1553.23 905.464 -585.729 1078.4 
36491.5 2
19570900 28951.5 -18197.5 1608.15 924.717 -478.682 1041.27 
19565700 29124.1 -17648.5 1490.23 869.559 -361.658 941.769 
36492 2
19570900 29434.2 -18414.2 1565.08 989.15 -443.91 1084.19 
19565700 29615.2 -17714.7 1460.17 1006.33 -135.666 1015.44 
36492.5 2
19570900 29890.4 -18476.2 1480.69 919.794 -124.974 928.246 
19565700 30294.2 -18005.4 1456.85 1369.08 -586.125 1489.27 
36493 2
19570900 30473.3 -18684.2 1382.83 1180.06 -421.247 1252.99 
19565700 30890.2 -18492 1434.42 1206.52 -985.051 1557.56 
36493.5 2
19570900 31153.8 -19032.3 1312 1391.64 -711.774 1563.1 
19565700 31304.7 -18493.5 1294.08 847.53 -2.98883 847.536 
36494 2
19570900 31614.9 -19131 1294.62 916.654 -196.207 937.418 
19565700 31724.5 -18607.2 1179.69 834.684 -226.028 864.747 
36494.5 2
19570900 32209.8 -19385.8 1509 1178.07 -504.494 1281.54 
19565700 32245.6 -18769.2 1163 1031.84 -320.944 1080.6 
36495 2
19570900 32881.6 -19565.4 1628.77 1317.19 -352.187 1363.47 
19565700 32747 -18963 1241.85 983.107 -379.94 1053.97 
36495.5 2
19570900 33325.9 -19732.2 1675.46 879.817 -330.388 939.806 
19565700 33530.7 -19222.8 1549.85 1551.87 -514.547 1634.95 
36496 2
19570900 33822 -19804.3 1686 1008.29 -146.55 1018.88 
19565700 34072.8 -19254.5 1579.08 1101.74 -64.3371 1103.62 
36496.5 2
19570900 34281.2 -19833.4 1703.46 927.739 -58.6895 929.593 
19565700 34571.1 -19410.5 1599.15 1006.72 -315.074 1054.87 
36497 2
19570900 34772.5 -19943.2 1695.38 957.565 -214.125 981.214 
19565700 35036.6 -19511.8 1557.62 907.482 -197.481 928.721 
36497.5 2
19570900 35262 -20115.9 1695.5 990.969 -349.567 1050.82 
19565700 35556.9 -19664.1 1481.67 1053.24 -308.328 1097.44 
36498 2
19570900 35740.5 -20300.2 1691.46 953.111 -367.006 1021.33 
19565700 36178.2 -19897 1483.23 1237.52 -463.977 1321.64 
36498.5 2
19570900 36316 -20477.9 1655.5 1167.42 -360.574 1221.84 
19565700 36708.7 -20099.3 1546.75 1076.09 -410.412 1151.7 
36499 2
19570900 36991.5 -20714.6 1686.15 1327.19 -465.027 1406.3 
19565700 37188.3 -20173.5 1655.08 942.32 -145.786 953.531 
36499.5 2
19570900 37537.4 -20812.8 1727.92 1085.24 -195.264 1102.67 
19565700 37638.4 -20327.3 1714.58 894.849 -305.755 945.643 
36500 2
19570900 38019.2 -20973.4 1748 1012.08 -337.36 1066.83 
19565700 38204.8 -20481 1695.67 1189.95 -322.829 1232.96 
36500.5 2
19570900 38504.7 -21136.1 1756.15 972.997 -325.972 1026.15 
19565700 38646.1 -20634.6 1704.15 884.256 -307.846 936.311 
36501 2
19570900 39067.7 -21309.7 1790.15 1084.78 -334.519 1135.19 
19565700 39131.8 -20806 1732.15 935.823 -330.221 992.376 
36501.5 2
19570900 39416.4 -21461.7 1764.42 701.659 -305.783 765.394 
19565700 39553.6 -20994.7 1687.42 848.721 -379.611 929.748 
36502 2
19570900 39827 -21677.5 1721.77 836.219 -439.501 944.681 
19565700 40064.9 -21239.7 1601.54 1041.43 -499.034 1154.82 
36502.5 2
19570900 40464.5 -22007.8 1658.77 1233 -639.042 1388.76 
19565700 40421.9 -21509.8 1556.23 690.522 -522.541 865.951 
36503 2
19570900 40976.2 -22277.8 1673.08 1029.76 -543.066 1164.18 
19565700 40616.8 -21809.2 1558 392.006 -602.255 718.595 
36503.5 2
19570900 41543.4 -22555.2 1663.08 1148.05 -561.702 1278.09 
19565700 41098.1 -22066 1564.54 974.346 -519.906 1104.38 
36504 2
19570900 42046.2 -22756.6 1629.67 995.773 -398.718 1072.63 
19565700 41544.6 -22328.4 1570.42 884.171 -519.637 1025.56 
36504.5 2
19570900 42469 -22896.2 1612.08 857.505 -283.13 903.038 
19565700 42180.9 -22443.2 1578.17 1290.74 -232.759 1311.56 
36505 2
19570900 42887.8 -23078.2 1604.31 836.02 -363.401 911.587 
19565700 43143.4 -22558.9 1537.46 1921.09 -231.051 1934.94 
36505.5 2
19570900 43443.6 -23393.1 1590.46 1083.37 -613.735 1245.14 
19565700 43650 -22820.9 1481 987.554 -510.721 1111.8 
36506 2
19570900 43969.4 -23591.1 1620.92 1062.22 -400.013 1135.05 
19565700 44045.2 -22960 1495.58 798.485 -280.963 846.474 
36506.5 2
19570900 44367.4 -23747.5 1618.08 800.74 -314.644 860.341 
19565700 44751.5 -23407.8 1532.54 1421.1 -900.944 1682.63 
36507 2
19570900 44817.2 -23910 1660.92 914.191 -330.363 972.052 
19565700 45346.8 -23819.5 1572.08 1209.78 -836.851 1471.02 
36507.5 2
19570900 45187.3 -23978.8 1647.46 749.273 -139.365 762.124 
19565700 45777.6 -24031.2 1590.31 872.197 -428.449 971.749 
36508 2
19570900 45700.1 -24026.4 1698.31 997.606 -92.4873 1001.88 
19565700 46260.5 -24250.2 1595.08 939.389 -426.22 1031.56 
36508.5 2
19570900 46208.8 -23903.9 1758 989.823 238.252 1018.09 
19565700 46664.7 -24379.3 1592.31 786.441 -251.122 825.562 
36509 2
19570900 46478.4 -23776.2 1814.58 547.908 259.498 606.252 
19565700 46565.8 -24284.8 1655.92 -200.933 192.021 277.932 
36509.5 2
19570900 46895.6 -23697.5 1795.92 839.434 158.528 854.272 
19565700 46751.6 -24345.6 1719.62 373.807 -122.298 393.304 
36510 2
19570900 47271 -23839.1 1786.69 737.494 -278.223 788.23 
19565700 47106.7 -24488.8 1669.77 697.597 -281.396 752.214 
36510.5 2
19570900 47483.5 -24077.1 1786.08 433.673 -485.727 651.156 
19565700 47344.5 -24585.9 1624.33 485.322 -198.103 524.197 
