# Supplementary material for: Intrinsic group behaviour II: On the dependence of triad spatial dynamics on social and personal features; and on the effect of social interaction on small group dynamics
Source: PLoS One. 2019 Dec 3;14(12):e0225704. doi: 10.1371/journal.pone.0225704 (PMC6890182; doi:10.1371/journal.pone.0225704)
Supplement: S1 Data Set — (ZIP) [file pone.0225704.s001.zip › set_2_int/group_traj_dyad_int/traj_2_0109_188.dat]

2 19525001 19524500 0 0 0 1 0 1 0 10 10 10 1612.53 1628.19 1596.88 
36165 1
19524500 -36881 -3116.67 1665.89 0 0 0 
36165.5 1
19524500 -36487.5 -2943.46 1694.54 880.227 387.484 961.74 
36166 1
19524500 -36109.8 -2814.92 1670.92 752.401 256.065 794.781 
36166.5 1
19524500 -35630.4 -2665.77 1693.46 956.983 297.699 1002.22 
36167 1
19524500 -35155.9 -2530.33 1689.67 921.297 262.982 958.096 
36167.5 1
19524500 -34790.6 -2327.83 1646.42 754.821 418.388 863.02 
36168 1
19524500 -34365.6 -2254.38 1662.77 836.551 144.584 848.954 
36168.5 1
19524500 -33912.3 -2347.25 1602.5 897.588 -183.892 916.232 
36169 1
19524500 -33509.2 -2468.58 1559.08 824.472 -248.125 860.999 
36169.5 1
19524500 -33132.8 -2307.17 1562.42 746.693 320.271 812.48 
36170 2
19525001 -33013.4 -1266.9 1653.6 0 0 0 
19524500 -32734.4 -1882.25 1587.75 785.832 838.1 1148.89 
36170.5 2
19525001 -32578.4 -1116.18 1637.73 988.719 342.541 1046.37 
19524500 -32404.5 -1720.18 1654.27 682.963 335.545 760.94 
36171 2
19525001 -32192.1 -941.167 1669.58 783.53 355 860.2 
19524500 -31972.8 -1618.17 1630.42 875.853 206.927 899.965 
36171.5 2
19525001 -31820.9 -757.583 1644.33 726.354 359.263 810.345 
19524500 -31539.2 -1459.5 1607.5 848.337 310.502 903.375 
36172 2
19525001 -31370.8 -582.417 1637 891.419 346.865 956.527 
19524500 -31023.6 -1233.83 1617.67 1021.12 446.865 1114.62 
36172.5 2
19525001 -30898.8 -421.667 1595 947.791 322.791 1001.25 
19524500 -30476.5 -1100.33 1535.5 1098.56 268.072 1130.8 
36173 2
19525001 -30456.9 -300.75 1547.08 883.667 241.833 916.161 
19524500 -30082.6 -841.75 1487.08 787.833 517.167 942.413 
36173.5 2
19525001 -29989 -36.25 1466.25 928.406 524.802 1066.47 
19524500 -29655.1 -546.75 1488.5 848.214 585.317 1030.56 
36174 2
19525001 -29689.6 88.1667 1465.25 613.559 254.952 664.421 
19524500 -29178.9 -256.083 1528.75 975.751 595.628 1143.18 
36174.5 2
19525001 -29200.2 391.154 1501.31 978.859 605.974 1151.25 
19524500 -28791.5 66.4615 1503.77 774.91 645.09 1008.28 
36175 2
19525001 -28600.2 862.077 1563.62 1160.54 910.876 1475.31 
19524500 -28577.7 291 1538.69 413.48 434.31 599.659 
36175.5 2
19525001 -28398.5 1061.33 1531.25 402.503 397.717 565.851 
19524500 -28307.4 560.583 1537.58 539.472 538.09 761.953 
36176 2
19525001 -28173.8 1314.25 1676.08 469.207 528.01 706.363 
19524500 -27816.6 944.917 1517.33 1024.7 802.366 1301.46 
36176.5 2
19525001 -27686.3 1654.38 1674.92 953.899 665.625 1163.18 
19524500 -27557.6 1128.46 1613.15 506.787 359.188 621.167 
36177 2
19525001 -27291 1942.25 1662.83 758.748 552.525 938.606 
19524500 -27062.4 1435.25 1669.25 950.477 588.845 1118.1 
36177.5 2
19525001 -26903.9 2111.17 1655.25 789.966 344.728 861.907 
19524500 -26572.2 1660.42 1640.75 1000.51 459.524 1100.99 
36178 2
19525001 -26442.2 2392.5 1617.17 932.828 568.35 1092.33 
19524500 -26120.2 1790.83 1610.33 913.131 263.468 950.381 
36178.5 2
19525001 -26007 2587.5 1566.92 895.405 401.235 981.192 
19524500 -25719.3 1856.42 1581.58 824.76 134.945 835.727 
36179 2
19525001 -25591.7 2774.25 1546.67 847.619 381.122 929.361 
19524500 -25276.4 2014.33 1565.92 903.912 322.279 959.646 
36179.5 2
19525001 -25163.1 2866.77 1529.38 832.213 179.649 851.383 
19524500 -24819 2241.08 1542.62 888.188 440.279 991.324 
36180 2
19525001 -24725.7 2983.83 1560.75 847.694 226.868 877.528 
19524500 -24339.8 2434.75 1578.08 928.779 375.335 1001.75 
36180.5 2
19525001 -24237.8 3214.75 1561.83 989.689 468.391 1094.93 
19524500 -23925.6 2655.67 1500 840.095 448.107 952.134 
36181 2
19525001 -23737.8 3384.58 1563.42 1041.49 353.819 1099.95 
19524500 -23430.3 2843.75 1520.83 1031.77 391.84 1103.67 
36181.5 2
19525001 -23200.5 3670.08 1590.69 1051.61 558.696 1190.81 
19524500 -22907.2 3194.62 1532.62 1023.68 686.625 1232.63 
36182 2
19525001 -22558.9 3981.83 1401.83 1272.91 618.564 1415.24 
19524500 -22492 3436.08 1352.08 823.871 479.103 953.049 
36182.5 2
19525001 -22141.1 3985.31 1357.15 837.354 6.96264 837.383 
19524500 -22023.4 3424.85 1357.77 939.109 -22.5194 939.379 
36183 2
19525001 -21597.8 4063.67 1381.83 1104.15 159.266 1115.58 
19524500 -21454.5 3523.83 1371.58 1156.27 201.193 1173.64 
36183.5 2
19525001 -20980.2 4085.31 1321.46 1206.41 42.2676 1207.15 
19524500 -20993.5 3569.38 1324.15 900.466 88.9673 904.85 
36184 2
19525001 -20601.9 4084.42 1279.75 733.018 -1.72679 733.02 
19524500 -20560.4 3578.67 1351.92 839.234 17.9885 839.427 
36184.5 2
19525001 -20123.1 4127.33 1351.75 979.209 87.7641 983.134 
19524500 -20182.8 3525.92 1348.58 772.324 -107.873 779.822 
36185 2
19525001 -19735.2 4066.92 1260.67 791.497 -123.299 801.043 
19524500 -19606.8 3384.58 1235.83 1175.51 -288.435 1210.38 
36185.5 2
19525001 -19052.4 3866.42 1284.5 1365.67 -401 1423.32 
19524500 -19011.1 3283.42 1280.75 1191.33 -202.333 1208.39 
36186 2
19525001 -18540 3852.5 1288.33 1028.95 -27.9451 1029.33 
19524500 -18519.1 3305.42 1362.33 987.952 44.1767 988.939 
36186.5 2
19525001 -18101.9 3803 1337.92 886.808 -100.202 892.451 
19524500 -18142.1 3225.17 1301.42 763.158 -162.449 780.256 
36187 2
19525001 -17697.7 3734.38 1301.38 787.962 -133.753 799.233 
19524500 -17641.9 3190.15 1283.38 974.971 -68.2511 977.357 
36187.5 2
19525001 -17134.2 3702.5 1387 1122.56 -63.5152 1124.36 
19524500 -17188 3145.58 1359.25 904.229 -88.7859 908.578 
36188 2
19525001 -16630.8 3691.75 1422.75 1033.54 -22.0739 1033.77 
19524500 -16718.5 3104.92 1363.08 964.066 -83.5044 967.675 
36188.5 2
19525001 -16180.5 3657.77 1414.85 895.218 -67.5562 897.764 
19524500 -16265.7 3073.62 1386.69 900.214 -62.2292 902.362 
36189 2
19525001 -15729.4 3610.92 1424.67 898.649 -93.3318 903.483 
19524500 -15730.6 3016.92 1401.75 1065.95 -112.946 1071.92 
36189.5 2
19525001 -15261.6 3603.77 1399.08 948.887 -14.4978 948.998 
19524500 -15290.3 2972.23 1409.85 893.054 -90.6408 897.642 
36190 2
19525001 -14805.1 3543.15 1430.62 904.037 -120.03 911.97 
19524500 -14854.3 2962.62 1378.38 863.366 -19.0404 863.576 
36190.5 2
19525001 -14336.5 3574.23 1400.54 929.792 61.6606 931.835 
19524500 -14371.2 3002.38 1389.69 958.639 78.9072 961.881 
36191 2
19525001 -13881.7 3513.15 1420.77 913.191 -122.644 921.39 
19524500 -13861 2971.92 1401.69 1024.41 -61.1677 1026.23 
36191.5 2
19525001 -13372.1 3530.33 1414.08 1029.51 34.706 1030.1 
19524500 -13403.9 2973.75 1411.17 923.401 3.69075 923.408 
36192 2
19525001 -12902.4 3500.85 1408.77 956.617 -60.0554 958.5 
19524500 -12951.9 2990.92 1421.38 920.557 34.9757 921.221 
36192.5 2
19525001 -12412.5 3543.85 1426.92 972.07 85.3175 975.807 
19524500 -12471.6 2993.85 1372.38 952.991 5.79976 953.009 
36193 2
19525001 -11978.8 3548.77 1452.31 852.048 9.67206 852.103 
19524500 -12025.6 2979 1360.92 876.228 -29.1673 876.713 
36193.5 2
19525001 -11512.9 3619.42 1419.92 922.48 139.896 933.028 
19524500 -11616.5 2974.83 1384.08 810.129 -8.25083 810.171 
36194 2
19525001 -11020.4 3611.23 1435.15 985.064 -16.3718 985.2 
19524500 -11116.8 3000.23 1352.85 999.308 50.7949 1000.6 
36194.5 2
19525001 -10636.7 3682.33 1402.58 750.916 139.144 763.699 
19524500 -10591.4 3017.67 1386.17 1028.24 34.1211 1028.8 
36195 2
19525001 -10122.3 3783.64 1405.18 1045.52 205.9 1065.6 
19524500 -10145.2 3022.64 1382 906.981 10.101 907.038 
36195.5 2
19525001 -9721.83 3764.58 1379.67 830.787 -39.5291 831.727 
19524500 -9762 3016.5 1267.42 794.983 -12.731 795.085 
36196 2
19525001 -9275.62 3796.85 1391.54 887.113 64.1408 889.429 
19524500 -9263.31 3111.38 1365.92 991.436 188.637 1009.22 
36196.5 2
19525001 -8794 3718.46 1366.54 935.176 -152.203 947.48 
19524500 -8749.23 3131 1365.31 998.208 38.0881 998.934 
36197 2
19525001 -8313 3691.33 1365.08 969.758 -54.694 971.299 
19524500 -8331.75 3107.83 1344.08 841.695 -46.707 842.99 
36197.5 2
19525001 -7836.75 3736.17 1393.08 977.926 92.0602 982.25 
19524500 -7857.08 3099.33 1384.75 974.675 -17.4538 974.831 
36198 2
19525001 -7341.77 3688.85 1332.23 980.16 -93.704 984.629 
19524500 -7449.08 3082.31 1342 807.933 -33.7141 808.637 
36198.5 2
19525001 -6930.58 3620.83 1316.33 824.02 -136.298 835.216 
19524500 -6967.75 3009.08 1277.5 964.583 -146.742 975.681 
36199 2
19525001 -6401.08 3539.31 1406.54 1044.39 -160.8 1056.7 
19524500 -6563.92 2978.69 1384.15 796.503 -59.9429 798.755 
36199.5 2
19525001 -5902.33 3476.25 1316.75 991.538 -125.363 999.432 
19524500 -6079.33 2965.42 1241.5 963.399 -26.3929 963.761 
36200 2
19525001 -5356.77 3475.38 1348.69 1080.32 -1.71363 1080.33 
19524500 -5305 2977.85 1345.31 1533.33 24.6128 1533.53 
36200.5 2
19525001 -4742.42 3382 1604.33 1216.54 -184.92 1230.51 
19524500 -4834.67 2869.92 1563.5 931.353 -213.722 955.56 
36201 2
19525001 -4283.75 3271.58 1653.83 959.554 -230.997 986.967 
19524500 -4244.75 2722.92 1615.17 1234.14 -307.531 1271.87 
36201.5 2
19525001 -3812 3183.92 1671.08 939.741 -174.622 955.827 
19524500 -3773.92 2656.92 1665.69 937.902 -131.461 947.071 
36202 2
19525001 -3405.33 3079 1744.33 813.333 -209.846 839.968 
19524500 -3339.75 2546.67 1702.08 868.346 -220.513 895.908 
36202.5 2
19525001 -2857.85 2979.31 1668.08 1079.86 -196.632 1097.61 
19524500 -2890.38 2481.46 1614.46 886.322 -128.61 895.605 
36203 2
19525001 -2189.33 2908.25 1630.75 1329.05 -141.268 1336.54 
19524500 -2420.75 2323.75 1545.42 933.667 -313.542 984.908 
36203.5 2
19525001 -1789.38 2806 1639 799.897 -204.5 825.625 
19524500 -1951.85 2239 1528.92 937.808 -169.5 953.002 
36204 2
19525001 -1390.77 2657.62 1610.38 790.904 -294.414 843.924 
19524500 -1532.46 2121.77 1567.08 832.112 -232.601 864.01 
36204.5 2
19525001 -893.308 2504.92 1627.62 990.959 -304.168 1036.59 
19524500 -1116.69 1991.23 1540.54 828.226 -260.037 868.088 
36205 2
19525001 -460.5 2518.83 1611.08 879.69 28.2729 880.145 
19524500 -504.5 1923.75 1590.25 1244.29 -137.156 1251.83 
36205.5 2
19525001 47.5385 2519.15 1553.77 1038.93 0.655445 1038.93 
19524500 -92.1538 1895.15 1547.62 843.244 -58.4788 845.269 
36206 2
19525001 506.846 2462.23 1538.92 905.932 -112.274 912.863 
19524500 397 1856.62 1500 964.8 -76.0127 967.79 
36206.5 2
19525001 1037.83 2399.58 1587.75 1068.38 -126.051 1075.79 
19524500 903 1752.08 1498 1018.11 -210.326 1039.61 
36207 2
19525001 1426.08 2272.08 1631.31 774.937 -254.504 815.659 
19524500 1326.62 1665 1438.31 845.54 -173.819 863.221 
36207.5 2
19525001 1854.92 2218.46 1638.23 845.85 -105.75 852.435 
19524500 1819.69 1581.15 1393.54 972.538 -165.377 986.499 
36208 2
19525001 2331.69 1980.31 1576.62 933.012 -466.054 1042.94 
19524500 2226.77 1412.08 1413.46 796.628 -330.875 862.609 
36208.5 2
19525001 2904.08 1734.46 1444.77 1149.37 -493.667 1250.9 
19524500 2644.85 1230 1436.38 839.512 -365.616 915.672 
36209 2
19525001 3315.25 1581.08 1421.25 837.42 -312.379 893.786 
19524500 3167.5 944.5 1528.75 1064.47 -581.466 1212.93 
36209.5 2
19525001 3702.85 1369.46 1366.77 779.872 -425.798 888.54 
19524500 3558.92 646.615 1551.62 787.572 -599.365 989.701 
36210 2
19525001 4243.58 1113.5 1349.42 1072.89 -507.86 1187.02 
19524500 3954 390.083 1593.25 783.883 -508.992 934.636 
36210.5 2
19525001 4720.08 915.462 1400.23 964.562 -400.888 1044.55 
19524500 4336.92 124.308 1572.85 775.148 -538.007 943.56 
36211 2
19525001 5219.75 483.25 1488.17 1001.35 -866.155 1323.98 
19524500 4773.83 -90.6667 1549.92 875.572 -430.81 975.819 
36211.5 2
19525001 5537.77 182.769 1468.85 641.168 -605.808 882.099 
19524500 5125.54 -251.846 1508.77 709.083 -324.959 779.998 
36212 2
19525001 5896.62 -80.4615 1452.23 696.789 -511.128 864.156 
19524500 5512.31 -522.308 1495.62 751.008 -525.168 916.414 
36212.5 2
19525001 6209.31 -394.308 1509.46 617.969 -620.249 875.554 
19524500 5853.38 -834 1520.23 674.065 -615.993 913.132 
36213 2
19525001 6537.08 -663.692 1517.46 668.917 -549.765 865.847 
19524500 6157.54 -1089.08 1498.08 620.722 -520.565 810.114 
36213.5 2
19525001 6856.77 -935.538 1560.77 653.768 -555.923 858.174 
19524500 6430.54 -1342.69 1508.69 558.282 -518.641 762.015 
36214 2
19525001 7325.07 -1215.71 1602.71 953.772 -570.623 1111.44 
19524500 6785.14 -1591.43 1484.14 722.209 -506.591 882.168 
36214.5 2
19525001 7642.57 -1509.21 1613.64 633.733 -585.828 863.025 
19524500 7083.86 -1825.07 1521.14 596.236 -466.353 756.956 
36215 2
19525001 8033.14 -1795.93 1649.57 779.584 -572.284 967.088 
19524500 7400.21 -2170.64 1463.43 631.451 -689.763 935.149 
36215.5 2
19525001 8507.07 -1976.86 1612.57 927.453 -354.068 992.74 
19524500 7789.79 -2562.5 1480.64 762.371 -766.844 1081.32 
36216 2
19525001 8720.2 -2173.47 1587.47 415.455 -383.254 565.232 
19524500 8211.27 -2804.73 1520.47 821.6 -472.19 947.623 
36216.5 2
19525001 9062.4 -2422 1636.4 685.772 -498.063 847.555 
19524500 8617.33 -3030.2 1487.6 813.761 -451.837 930.786 
36217 2
19525001 9410.53 -2782.53 1556.27 703.3 -728.35 1012.48 
19524500 8875.73 -3307.2 1527.13 522.02 -559.596 765.28 
36217.5 2
19525001 9635.13 -3143.07 1589.87 453.737 -728.35 858.121 
19524500 9199.47 -3581.2 1548.47 654.007 -553.535 856.812 
36218 2
19525001 9939.47 -3443.2 1605.53 614.815 -606.33 863.501 
19524500 9538.67 -3855.8 1520.07 685.253 -554.747 881.655 
36218.5 2
19525001 10093.1 -3671.6 1605.2 306.109 -454.98 548.37 
19524500 9861.07 -4166.53 1496.07 642.231 -618.991 891.97 
36219 2
19525001 10407.7 -3964.29 1550.43 629.162 -585.371 859.363 
19524500 10170.2 -4474.14 1487.07 618.295 -615.219 872.229 
36219.5 2
19525001 10805.5 -4431.4 1579 789.324 -926.814 1217.38 
19524500 10461.9 -4926.67 1493.33 578.808 -897.865 1068.26 
36220 2
19525001 11047.4 -4680.71 1603.79 475.096 -489.812 682.372 
19524500 10793.6 -5226.07 1535.43 651.548 -588.222 877.793 
36220.5 2
19525001 11406.5 -5001 1548.8 721.237 -643.144 966.342 
19524500 11080.3 -5457.4 1545.2 575.827 -464.515 739.832 
36221 2
19525001 11709.1 -5277.31 1570 613.679 -560.462 831.095 
19524500 11448.6 -5729.08 1557.15 747.022 -551.069 928.288 
36221.5 2
19525001 12078.3 -5647.5 1502.29 753.487 -755.495 1067.01 
19524500 11845.1 -6154.86 1537.5 809.094 -868.939 1187.3 
36222 2
19525001 12421.3 -6114.5 1473.29 668.616 -910.331 1129.49 
19524500 12209.3 -6636.07 1549.43 709.969 -938.04 1176.42 
36222.5 2
19525001 12839.8 -6373.23 1437.62 819.101 -506.322 962.958 
19524500 12577.5 -6998.69 1632.54 720.651 -709.63 1011.39 
36223 2
19525001 13220.4 -6735.08 1605.33 758.109 -720.822 1046.09 
19524500 12926 -7357.33 1609.83 694.146 -714.424 996.113 
36223.5 2
19525001 13491.4 -7019.92 1561.31 546.306 -574.274 792.616 
19524500 13203.5 -7662.38 1620 559.398 -615.023 831.372 
36224 2
19525001 13820.2 -7395.67 1536.92 672.356 -768.392 1021.02 
19524500 13475.8 -7911.67 1622.5 556.827 -509.779 754.938 
36224.5 2
19525001 14194.6 -7729.69 1575.69 770.471 -687.296 1032.47 
19524500 13887.9 -8176.46 1565.38 848.093 -544.845 1008.03 
36225 2
19525001 14527.2 -8046.38 1577.15 662.427 -630.861 914.765 
19524500 14231.2 -8508 1555.08 683.88 -660.435 950.719 
36225.5 2
19525001 14870.4 -8414.77 1553.62 663.889 -712.543 973.892 
19524500 14554.1 -8845.15 1601.54 624.461 -652.135 902.902 
36226 2
19525001 15186.1 -8702.67 1616.92 627.632 -572.361 849.422 
19524500 14966 -9212.83 1588.5 818.933 -730.973 1097.71 
36226.5 2
19525001 15485.3 -8958.42 1621.42 622.141 -531.705 818.395 
19524500 15310.8 -9498.33 1594.33 716.736 -593.555 930.601 
36227 2
19525001 15851 -9340.77 1633.38 744.739 -778.722 1077.52 
19524500 15572.5 -9847.38 1575.85 533.017 -710.899 888.529 
36227.5 2
19525001 16083.8 -9802.46 1671 454.627 -901.743 1009.86 
19524500 15955.7 -10319.2 1608.77 748.498 -921.575 1187.24 
36228 2
19525001 16362.5 -10064.6 1601.15 540.25 -508.05 741.61 
19524500 16368.2 -10571.7 1554.77 799.493 -489.267 937.321 
36228.5 2
19525001 16704.8 -10281.4 1590.92 692.736 -438.869 820.054 
19524500 16626.8 -10784.8 1552.5 523.487 -431.291 678.27 
36229 2
19525001 16968.3 -10555.7 1575.62 529.232 -550.754 763.817 
19524500 16948.7 -11101.2 1532.54 646.303 -635.504 906.406 
36229.5 2
19525001 17433.8 -10979.5 1560.75 936.504 -852.732 1266.57 
19524500 17205.9 -11503.3 1531.25 517.554 -809.059 960.437 
36230 2
19525001 18001.7 -11369.5 1549.23 1126.87 -773.886 1367.02 
19524500 17645.8 -11957.5 1594.08 872.723 -901.048 1254.41 
36230.5 2
19525001 18412.2 -11668.5 1542.42 808.02 -588.507 999.619 
19524500 18176.8 -12276.6 1521.42 1045.24 -628.193 1219.49 
36231 2
19525001 19038.4 -12025 1584.42 1275.46 -726.069 1467.64 
19524500 18530.9 -12546.6 1494.42 721.317 -549.898 907.021 
36231.5 2
19525001 19370.5 -12411.1 1589.23 669.445 -778.381 1026.66 
19524500 18881.9 -12847.6 1506.31 707.674 -606.919 932.284 
36232 2
19525001 19767.6 -12760.9 1622.46 786.443 -692.765 1048.05 
19524500 19239.8 -13152.9 1516 708.606 -604.57 931.465 
36232.5 2
19525001 20042.4 -13086.8 1594.54 535.613 -635.178 830.862 
19524500 19677.5 -13526.4 1579.69 853.201 -727.995 1121.57 
36233 2
19525001 20313.4 -13460 1604.67 548.648 -755.528 933.722 
19524500 19954.8 -13840.6 1591.17 561.313 -636.03 848.296 
36233.5 2
19525001 20568.6 -13708.1 1587.15 514.514 -500.155 717.551 
19524500 20332.2 -14163.6 1550.85 761.05 -651.274 1001.68 
36234 2
19525001 20918.1 -13952.2 1616.42 692.016 -483.346 844.103 
19524500 20679.7 -14426.2 1518.75 687.992 -520.069 862.441 
36234.5 2
19525001 21240.5 -14184.3 1635.08 670.385 -482.622 826.038 
19524500 21022.5 -14677.1 1499.15 712.671 -521.47 883.08 
36235 2
19525001 21681.6 -14536.6 1590.14 861.532 -688.015 1102.54 
19524500 21427.9 -15031.6 1472.36 791.928 -692.372 1051.92 
36235.5 2
19525001 22085.1 -14888.9 1505.54 803.654 -701.896 1067.01 
19524500 21879.5 -15352.8 1373.85 899.621 -639.836 1103.95 
36236 2
19525001 22615.7 -15178.8 1443.08 1080.68 -590.475 1231.48 
19524500 22348.5 -15612.4 1342.31 955.193 -528.748 1091.77 
36236.5 2
19525001 23042.8 -15329.8 1541.15 842.361 -297.83 893.462 
19524500 22856.8 -15862 1439 1002.58 -492.338 1116.94 
36237 2
19525001 23430.3 -15451.2 1563.46 770.454 -241.321 807.363 
19524500 23279.2 -15985.2 1498.31 839.578 -244.992 874.592 
36237.5 2
19525001 23845.5 -15547.2 1572.38 830.462 -192 852.368 
19524500 23655.2 -16080.6 1533.38 752.154 -190.769 775.969 
36238 2
19525001 24201.7 -15668.5 1597.38 723.89 -246.404 764.677 
19524500 24076.8 -16189.5 1565 856.785 -221.232 884.887 
36238.5 2
19525001 24610.8 -15755.9 1662.62 813.274 -173.88 831.654 
19524500 24488.2 -16286.9 1550.54 817.862 -193.761 840.501 
36239 2
19525001 25124.6 -15871.9 1587.62 1040.17 -234.818 1066.35 
19524500 24868.5 -16381.3 1593.62 769.854 -191.062 793.208 
36239.5 2
19525001 25538.1 -16063.9 1529.92 830.244 -385.542 915.395 
19524500 25356.1 -16598.1 1546.46 979.147 -435.28 1071.54 
36240 2
19525001 25979.1 -16206.2 1505 882 -284.615 926.785 
19524500 25857.8 -16755.8 1443.77 1003.54 -315.538 1051.98 
36240.5 2
19525001 26453.2 -16438.7 1487 927.862 -454.958 1033.4 
19524500 26414.5 -16966.9 1489.64 1089.34 -412.937 1164.98 
36241 2
19525001 26882.2 -16623.9 1513.69 858.033 -370.418 934.575 
19524500 26913 -17121.2 1539.38 997 -308.747 1043.71 
36241.5 2
19525001 27523.8 -16768.6 1668.54 1303.94 -294.09 1336.69 
19524500 27401.1 -17256.2 1562.08 992.026 -274.234 1029.23 
36242 2
19525001 27942.3 -16854.3 1658.77 855.907 -175.24 873.662 
19524500 27765.3 -17450.8 1613.69 744.848 -398.144 844.581 
36242.5 2
19525001 28251.6 -17004.8 1653.08 627.399 -305.196 697.692 
19524500 28151.5 -17580.8 1593.15 783.274 -263.692 826.469 
36243 2
19525001 28603.4 -17239.7 1647.43 685.656 -457.983 824.544 
19524500 28603.4 -17749.6 1586.43 880.888 -329.038 940.335 
36243.5 2
19525001 29076.5 -17331.2 1595.85 906.33 -175.319 923.131 
19524500 29010.8 -17872.7 1565.38 780.63 -235.727 815.445 
36244 2
19525001 29489.4 -17377.2 1560.33 832.571 -92.6127 837.706 
19524500 29445.9 -17932.6 1500.17 877.158 -120.748 885.43 
36244.5 2
19525001 30017.5 -17453.5 1502.23 1060.49 -153.203 1071.49 
19524500 29899.4 -18099.8 1429 910.578 -335.869 970.547 
36245 2
19525001 30435.8 -17621.9 1428.62 815.415 -328.385 879.055 
19524500 30319.9 -18270.4 1326.46 819.763 -332.434 884.604 
36245.5 2
19525001 30900.8 -17805.6 1328.67 950.894 -375.583 1022.38 
19524500 30745.8 -18437.9 1231.5 870.812 -342.601 935.782 
36246 2
19525001 31287.2 -17891.8 1309.08 790.021 -176.407 809.477 
19524500 31318 -18599.8 1221.46 1170.25 -330.987 1216.15 
36246.5 2
19525001 31619.8 -18141.4 1275.92 671.911 -504.183 840.039 
19524500 31643.2 -18696.4 1290.42 656.902 -195.247 685.304 
36247 2
19525001 32004.8 -18198.9 1182.54 774.687 -115.707 783.28 
19524500 32037 -18871.8 1350.54 792.421 -352.822 867.418 
36247.5 2
19525001 32378.8 -18378.6 1307.31 737.673 -354.423 818.399 
19524500 32630.8 -19145.1 1407.77 1171.29 -539.068 1289.39 
36248 2
19525001 32920.2 -18716.6 1592.83 1102.64 -688.326 1299.85 
19524500 33062.8 -19391.7 1524.92 879.641 -502.219 1012.91 
36248.5 2
19525001 33310.8 -18705.5 1563.38 786.075 22.3779 786.394 
19524500 33261.3 -19537.3 1570.46 399.512 -293.04 495.462 
36249 2
19525001 33638.5 -18843 1618.54 646.184 -271.279 700.818 
19524500 33545.9 -19564.2 1544.54 561.372 -52.951 563.863 
36249.5 2
19525001 34018.3 -19100.9 1628.77 756.666 -513.791 914.617 
19524500 33886.8 -19691.5 1567.92 678.976 -253.754 724.845 
36250 2
19525001 34312.9 -19260.3 1625.31 579.952 -313.749 659.38 
19524500 34221.8 -19928.3 1549.23 659.6 -466.081 807.653 
36250.5 2
19525001 34641.8 -19404.5 1659.31 649.894 -284.889 709.594 
19524500 34536.8 -20055.3 1589.62 622.378 -250.988 671.08 
36251 2
19525001 34997.1 -19540 1675.15 709.197 -270.536 759.045 
19524500 34848.5 -20218.8 1617.62 622.294 -326.424 702.711 
36251.5 2
19525001 35395 -19726.2 1616.77 784.858 -367.167 866.495 
19524500 35234.5 -20356.4 1559.85 761.341 -271.279 808.228 
36252 2
19525001 35828.2 -19902.1 1616.15 864.732 -351.144 933.308 
19524500 35725.1 -20499.2 1543.54 979.119 -284.969 1019.75 
36252.5 2
19525001 36166.4 -20032.5 1555.92 681.762 -263.027 730.741 
19524500 36306.1 -20568.5 1551.77 1171.37 -139.733 1179.68 
36253 2
19525001 36588.1 -20138.9 1559.77 845.075 -213.196 871.552 
19524500 36628.5 -20700.8 1592.54 646.216 -265.3 698.555 
36253.5 2
19525001 37056.2 -20288.5 1599 936.308 -299.231 982.96 
19524500 37075.5 -20892.8 1604.38 893.846 -383.846 972.779 
36254 2
19525001 37498.6 -20532.3 1655.17 906.46 -499.58 1035.01 
19524500 37483.1 -21093.8 1631.42 835.291 -412.017 931.38 
36254.5 2
19525001 38015.9 -20681.2 1718.38 1049.37 -301.867 1091.93 
19524500 37824.8 -21263.5 1668.85 693.231 -344.229 773.992 
36255 2
19525001 38348.9 -20850.6 1740.85 667.335 -339.602 748.776 
19524500 38199.5 -21390.1 1718.77 750.732 -253.584 792.404 
36255.5 2
19525001 38782.2 -20927.1 1745.69 859.737 -151.709 873.02 
19524500 38591.2 -21482.1 1713.15 777.32 -182.54 798.465 
36256 2
19525001 39098.2 -21026.4 1754.77 626.832 -197.039 657.071 
19524500 38816.1 -21532.6 1723.69 446.123 -100.275 457.254 
36256.5 2
19525001 39340.3 -20994.9 1746.69 473.882 61.5686 477.865 
19524500 39039.4 -21546.7 1705 437.001 -27.5478 437.869 
36257 2
19525001 39559.2 -20897.3 1713 439.605 196.015 481.325 
19524500 39224.2 -21552.2 1687 371.023 -11.1214 371.189 
36257.5 2
19525001 39820.8 -20916.4 1673.31 523.231 -38.1538 524.62 
19524500 39478.8 -21543.2 1673.85 509.385 18 509.703 
36258 2
19525001 40080.8 -20971.9 1629.5 524.168 -111.96 535.991 
19524500 39701.9 -21560.8 1686.83 449.739 -35.489 451.137 
36258.5 2
19525001 40239.1 -21030.5 1607.08 319.684 -118.272 340.861 
19524500 39897.5 -21494.2 1684.23 395.04 134.706 417.376 
36259 2
19525001 40555.1 -21029.3 1577.92 626.984 2.28938 626.988 
19524500 40195.5 -21531.8 1634.31 591.27 -74.6337 595.962 
36259.5 2
19525001 40805.3 -21202.2 1564.17 501.516 -346.411 609.523 
19524500 40467.8 -21731.7 1613.42 545.835 -400.596 677.062 
36260 2
19525001 41112.8 -21347.2 1518.85 619.986 -292.468 685.507 
19524500 40854.6 -21947.8 1576.69 779.803 -435.846 893.338 
36260.5 2
19525001 41613.8 -21407.5 1563.46 988.014 -118.798 995.13 
19524500 41281.5 -22014.8 1568.92 842.057 -131.998 852.34 
36261 2
19525001 41972.6 -21292.7 1599.62 702.243 224.597 737.285 
19524500 41562 -22074.8 1603.38 548.848 -117.417 561.268 
36261.5 2
19525001 42268.4 -21371.2 1613.92 616.253 -163.488 637.57 
19524500 41930.1 -22209.1 1587.92 766.84 -279.821 816.299 
36262 2
19525001 42637.8 -21597.4 1615.08 744.818 -456.085 873.365 
19524500 42344.2 -22387.2 1589.31 834.975 -359.013 908.886 
36262.5 2
19525001 43191.8 -21964.1 1599.31 1084 -717.597 1300 
19524500 42722.7 -22558.6 1593.85 740.629 -335.541 813.093 
36263 2
19525001 43430.5 -22151.1 1604.69 468.175 -366.667 594.67 
19524500 43126.1 -22609.2 1563.08 790.95 -99.2459 797.152 
36263.5 2
19525001 43874.5 -22311.9 1570.25 915.385 -331.628 973.605 
19524500 43600.4 -22762.1 1572.08 978.02 -315.16 1027.55 
36264 2
19525001 44302.1 -22503 1568.54 872.606 -389.966 955.78 
19524500 44090.2 -22988.5 1588.38 999.464 -462.153 1101.14 
36264.5 2
19525001 44696.7 -22724.2 1626.31 766.243 -429.425 878.371 
19524500 44510.5 -23291.7 1541.92 816.131 -588.648 1006.27 
36265 2
19525001 45058.2 -22959.3 1613.25 731.729 -476.072 872.968 
19524500 44915.1 -23533.9 1580.17 819.072 -490.333 954.623 
36265.5 2
19525001 45385.8 -23113.2 1599.08 657.836 -309.031 726.807 
19524500 45261.2 -23740.2 1602.46 694.921 -414.285 809.041 
36266 2
19525001 45660.5 -23257.5 1604 556.135 -292.043 628.152 
19524500 45570.4 -23824.6 1598.67 626.038 -170.754 648.907 
36266.5 2
19525001 46137.7 -23362.1 1596.54 962.081 -210.841 984.913 
19524500 45815.2 -23928.8 1599.54 493.577 -210.207 536.475 
36267 2
19525001 46506.1 -23358.8 1630 730.922 6.41026 730.95 
19524500 46220 -24021.2 1625.15 803.114 -183.303 823.767 
36267.5 2
19525001 46738.5 -23518 1645.92 457.601 -313.295 554.574 
19524500 46598.4 -24179.9 1617.31 744.852 -312.386 807.706 
36268 2
19525001 47122.4 -23613.2 1638 767.692 -190.308 790.929 
19524500 46880.9 -24175.8 1640.62 565.077 8.30769 565.138 
36268.5 2
19525001 47357.8 -23769 1637.69 470.923 -311.692 564.731 
19524500 47228 -24269 1635.31 694.154 -186.462 718.761 
36269 1
19525001 47549.2 -23903.1 1637 376.001 -263.412 459.089 
