# Supplementary material for: Intrinsic group behaviour II: On the dependence of triad spatial dynamics on social and personal features; and on the effect of social interaction on small group dynamics
Source: PLoS One. 2019 Dec 3;14(12):e0225704. doi: 10.1371/journal.pone.0225704 (PMC6890182; doi:10.1371/journal.pone.0225704)
Supplement: S1 Data Set — (ZIP) [file pone.0225704.s001.zip › set_2_int/group_traj_dyad_int/traj_2_0109_187.dat]

2 19501200 19501000 0 0 0 1 2 1 0 50 50 50 1700.31 1703.88 1696.73 
36010.5 1
19501000 -36491.5 -2976.55 1840.36 0 0 0 
36011 1
19501000 -36026.8 -2675.54 1781.46 990.8 641.806 1180.51 
36011.5 1
19501000 -35627.8 -2448.67 1730.58 810.845 461.122 932.793 
36012 1
19501000 -35017.6 -2294.85 1740.31 1240.28 312.643 1279.08 
36012.5 2
19501200 -34887 -1347.14 1744 0 0 0 
19501000 -34404.5 -2035.77 1738.54 1202.11 507.994 1305.04 
36013 2
19501200 -34505.5 -997 1734.15 970.836 890.949 1317.69 
19501000 -33901.8 -1796 1704.85 989.552 471.987 1096.35 
36013.5 2
19501200 -33940.6 -688.833 1676.33 1174.38 640.679 1337.78 
19501000 -33352.3 -1481.83 1670.25 1142.44 653.153 1315.97 
36014 2
19501200 -33408.9 -448.615 1626.38 1054.88 476.623 1157.56 
19501000 -32829.5 -1197 1674.08 1037.29 565.146 1181.25 
36014.5 2
19501200 -32864.9 -106.75 1622 1088.01 683.731 1285.01 
19501000 -32323.4 -981.083 1729.83 1012.24 431.833 1100.51 
36015 2
19501200 -32418.2 169.615 1628.62 884.527 547.258 1040.13 
19501000 -31736.2 -745.769 1747.31 1162.9 465.969 1252.78 
36015.5 2
19501200 -32228.6 443.077 1633.69 369.621 533.063 648.673 
19501000 -31101.6 -579.154 1713.54 1236.92 324.786 1278.85 
36016 2
19501200 -31486.8 892.538 1638.69 1486.67 900.725 1738.24 
19501000 -30462.4 -312.692 1638.46 1281.02 533.991 1387.86 
36016.5 2
19501200 -30690.8 1517.75 1686.92 1595.23 1252.93 2028.44 
19501000 -29674.8 -24.25 1593.75 1578.43 578.041 1680.94 
36017 2
19501200 -30237.2 1836.46 1722.15 918.055 645.165 1122.08 
19501000 -29096.8 404.154 1672.23 1170 867.214 1456.35 
36017.5 2
19501200 -29771.2 2123.33 1692.67 943.281 580.712 1107.7 
19501000 -28603.4 765.5 1691.17 998.689 731.47 1237.91 
36018 2
19501200 -29012.8 2385.08 1711.69 1525.96 526.647 1614.29 
19501000 -28261.2 982.615 1661.08 688.503 436.852 815.399 
36018.5 2
19501200 -28359.8 2683.83 1701.75 1306.03 597.513 1436.22 
19501000 -27586.2 1254.33 1726.5 1350.13 543.436 1455.39 
36019 2
19501200 -27694.1 2774.54 1696.15 1331.51 181.41 1343.81 
19501000 -27035 1467.54 1841 1102.33 426.41 1181.93 
36019.5 2
19501200 -27017.9 2997.25 1698.75 1318.05 434.136 1387.71 
19501000 -26305 1766.67 1766.5 1423 583.096 1537.83 
36020 2
19501200 -26433.8 3192.58 1703.25 1211.79 405.256 1277.76 
19501000 -25749 2003.5 1760.08 1153.53 491.355 1253.82 
36020.5 2
19501200 -25853.5 3431.38 1710.62 1151.53 473.812 1245.2 
19501000 -25189.2 2237.46 1763 1110.81 464.209 1203.9 
36021 2
19501200 -25126.8 3655.67 1709.67 1430.53 441.5 1497.11 
19501000 -24591.3 2590 1688.17 1176.81 693.973 1366.19 
36021.5 2
19501200 -24580.1 3700 1730.25 1113.37 90.2919 1117.03 
19501000 -24003.2 2907.92 1626.5 1197.73 647.488 1361.54 
36022 2
19501200 -23824.5 3930.15 1694.31 1493.17 454.849 1560.91 
19501000 -23138.8 3318.69 1676.46 1708.46 811.81 1891.53 
36022.5 2
19501200 -22941.2 4170 1655 1742.19 473.069 1805.27 
19501000 -22576.3 3373.83 1346.75 1109.34 108.759 1114.66 
36023 2
19501200 -22285.1 4201.42 1261.25 1336.39 63.9851 1337.92 
19501000 -21880.3 3476.83 1412 1417.52 209.776 1432.95 
36023.5 2
19501200 -21668.2 4309.38 1487.31 1226.35 214.648 1244.99 
19501000 -21207.8 3599.08 1506.31 1337.11 243.029 1359.01 
36024 2
19501200 -20979.8 4334.42 1428.33 1390.7 50.5698 1391.62 
19501000 -20662.2 3556.75 1495 1102.23 -85.5089 1105.54 
36024.5 2
19501200 -20282.8 4301.33 1426.42 1431.21 -67.9329 1432.82 
19501000 -19946.2 3409.08 1409.92 1470.23 -303.217 1501.17 
36025 2
19501200 -19615.1 4284.46 1378.77 1314.48 -33.2122 1314.9 
19501000 -19135.5 3403.46 1323.69 1595.88 -11.0665 1595.91 
36025.5 2
19501200 -18898.5 4282.83 1299.83 1418.96 -3.22417 1418.97 
19501000 -18467.8 3358.67 1355.83 1322.04 -88.7027 1325.01 
36026 2
19501200 -18117.5 4390.08 1307.31 1537.48 211.109 1551.9 
19501000 -17746.5 3386 1381.69 1420.02 53.8058 1421.04 
36026.5 2
19501200 -17469.6 4333.67 1363.75 1290.59 -112.371 1295.48 
19501000 -16980.2 3342.83 1480.25 1526.32 -85.9894 1528.74 
36027 2
19501200 -16852.9 4330 1356.17 1279.39 -7.60719 1279.41 
19501000 -16318.1 3323.5 1509.92 1373.79 -40.1106 1374.38 
36027.5 2
19501200 -16174.1 4434.38 1354.62 1360.4 209.188 1376.39 
19501000 -15826.3 3344.38 1509.54 985.522 41.8529 986.411 
36028 2
19501200 -15328.1 4466.5 1383.67 1691.99 64.2308 1693.21 
19501000 -15604.2 3391.33 1502.17 444.282 93.8974 454.096 
36028.5 2
19501200 -14948.7 4317.46 1423 757.268 -297.482 813.603 
19501000 -15090.5 3427.38 1475.38 1025.21 71.9586 1027.73 
36029 2
19501200 -14505.8 4252.92 1261.23 861.568 -125.561 870.67 
19501000 -14406.5 3402.23 1310.23 1330.74 -48.9374 1331.64 
36029.5 2
19501200 -13841.3 4156.15 1397.77 1308.15 -190.491 1321.94 
19501000 -13584.5 3400.15 1394 1618.11 -4.08843 1618.12 
36030 2
19501200 -12751.8 4101.08 1357.83 2205.58 -111.479 2208.4 
19501000 -12365.7 3285.75 1478.92 2467.35 -231.587 2478.2 
36030.5 2
19501200 -11938.2 4087.08 1340.54 1663.8 -28.643 1664.04 
19501000 -11669.4 3280.08 1373.69 1423.89 -11.6014 1423.94 
36031 2
19501200 -11321.4 4081.46 1375.85 1211.73 -11.0322 1211.78 
19501000 -11141 3257.69 1381.92 1038.08 -43.9776 1039.01 
36031.5 2
19501200 -10629.3 3986.92 1377.58 1389.66 -189.849 1402.57 
19501000 -10448 3199.58 1420.58 1391.57 -116.685 1396.45 
36032 2
19501200 -9938.54 3971.46 1353 1395.55 -31.2225 1395.89 
19501000 -9798.23 3155.46 1310.62 1312.67 -89.1349 1315.69 
36032.5 2
19501200 -9204.08 4003.23 1396.54 1431.7 61.9283 1433.04 
19501000 -9199.31 3249.69 1293.23 1167.49 183.686 1181.85 
36033 2
19501200 -8629.92 3894.75 1258.25 1176.56 -222.297 1197.37 
19501000 -8493.17 3135.08 1399.25 1447.01 -234.854 1465.95 
36033.5 2
19501200 -8059.5 3930.29 1195.79 1129.54 70.3678 1131.73 
19501000 -7795.57 3128.79 1398.29 1381.38 -12.4705 1381.43 
36034 2
19501200 -7114.38 4014.62 1412 1886.46 168.323 1893.95 
19501000 -7199.92 3006.46 1298.08 1188.92 -244.16 1213.73 
36034.5 2
19501200 -6201.54 3903.54 1539.85 1847.87 -224.852 1861.5 
19501000 -6377.54 2981.92 1463.77 1664.75 -49.673 1665.49 
36035 2
19501200 -5481.69 3780.38 1501.62 1454.23 -248.796 1475.36 
19501000 -5953.38 3056.92 1225.54 856.876 151.515 870.169 
36035.5 2
19501200 -4839.43 3784.93 1679.86 1276.87 9.03371 1276.9 
19501000 -4735.43 3061.57 1599.29 2421.38 9.24126 2421.4 
36036 2
19501200 -4217 3650.87 1781.33 1239.9 -267.056 1268.33 
19501000 -4128.4 2894.53 1740.8 1209.22 -332.745 1254.17 
36036.5 2
19501200 -3709.27 3587.2 1867.07 1017.5 -127.589 1025.47 
19501000 -3559 2827.13 1794.2 1141.08 -135.07 1149.05 
36037 2
19501200 -3242.93 3464 1839.47 942.088 -248.889 974.41 
19501000 -3161.13 2780.07 1728.73 803.771 -95.0842 809.376 
36037.5 2
19501200 -2638.21 3401 1804.79 1234.12 -128.571 1240.8 
19501000 -2217.64 2601.43 1636.57 1925.49 -364.568 1959.7 
36038 2
19501200 -1765.14 3139 1728.64 1705.22 -511.719 1780.34 
19501000 -1613.86 2487.43 1651.5 1179.27 -222.656 1200.1 
36038.5 2
19501200 -1188.71 3026 1672.07 1119.28 -219.417 1140.58 
19501000 -1002.29 2463.43 1652.93 1187.52 -46.6019 1188.43 
36039 2
19501200 -602.769 2876.23 1680.85 1193.37 -305.029 1231.74 
19501000 -477.692 2260.46 1673.15 1068.42 -413.375 1145.6 
36039.5 2
19501200 241.357 2685.57 1709.86 1695.03 -382.85 1737.73 
19501000 311.214 2071.79 1702.43 1584.15 -378.867 1628.82 
36040 2
19501200 898.308 2625.46 1707.85 1303.47 -119.266 1308.92 
19501000 819.308 1906.54 1716.31 1008.12 -327.872 1060.1 
36040.5 2
19501200 1598.15 2509.77 1689.69 1416.69 -234.195 1435.92 
19501000 1374.23 1850.62 1705 1123.33 -113.205 1129.02 
36041 2
19501200 2143.46 2322.38 1690.38 1084.11 -372.534 1146.33 
19501000 1976.15 1758.08 1628.31 1196.67 -183.973 1210.73 
36041.5 2
19501200 2730.31 2122.92 1701.31 1173.69 -398.923 1239.63 
19501000 2677.92 1399.62 1642.92 1403.54 -716.923 1576.04 
36042 2
19501200 3396.08 1804.23 1693 1307.99 -626.115 1450.13 
19501000 3438.46 999.923 1727 1494.18 -785.25 1687.96 
36042.5 2
19501200 3934 1433.5 1725.08 1088.91 -750.467 1322.47 
19501000 4020.58 669.167 1734.83 1178.38 -669.547 1355.32 
36043 2
19501200 4466.77 1145.77 1679.69 1107.63 -598.193 1258.84 
19501000 4464.92 451.538 1693.85 923.783 -452.449 1028.63 
36043.5 2
19501200 5156.85 675.769 1668.38 1369.2 -932.54 1656.6 
19501000 4958.23 33.3077 1670.77 978.785 -829.823 1283.21 
36044 2
19501200 5675.83 396 1648.33 1015.63 -547.494 1153.8 
19501000 5438.83 -384.5 1636.58 940.514 -817.628 1246.23 
36044.5 2
19501200 6156.25 -13.8333 1661.92 982.447 -838.105 1291.36 
19501000 5881.75 -784.167 1654.92 905.76 -817.314 1220 
36045 2
19501200 6701.62 -514.692 1641.85 1092.92 -1003.73 1483.89 
19501000 6389.85 -1102.77 1678.77 1018.23 -638.482 1201.85 
36045.5 2
19501200 7250.69 -983.923 1645.69 1059.99 -905.851 1394.33 
19501000 6896.31 -1617.62 1677.15 977.725 -993.911 1394.2 
36046 2
19501200 7835.5 -1434.92 1684.5 1167.28 -900.187 1474.07 
19501000 7428.83 -2116.75 1648.92 1062.93 -996.277 1456.84 
36046.5 2
19501200 8274.54 -1863 1685.46 883.377 -861.335 1233.8 
19501000 8013.08 -2617.77 1645.62 1175.54 -1008.09 1548.59 
36047 2
19501200 8767.92 -2309.83 1697.83 976.987 -884.818 1318.11 
19501000 8485.42 -3035.83 1657.08 935.326 -827.85 1249.07 
36047.5 2
19501200 9334.33 -2846.5 1697.75 1175.14 -1113.42 1618.84 
19501000 8878.42 -3417.08 1644.5 815.353 -790.975 1135.98 
36048 2
19501200 9767.33 -3305.58 1694.25 883.673 -936.905 1287.89 
19501000 9384.58 -3810.92 1612.92 1032.99 -803.741 1308.85 
36048.5 2
19501200 10144.1 -3702.54 1665.08 725.903 -764.846 1054.48 
19501000 9807.08 -4209.15 1624.77 814.053 -767.316 1118.69 
36049 2
19501200 10657.2 -4189.33 1623.08 1026.35 -973.59 1414.66 
19501000 10376.3 -4681.67 1586 1138.51 -945.026 1479.62 
36049.5 2
19501200 11058.8 -4701.69 1617.54 796.665 -1016.59 1291.56 
19501000 10823.4 -5200.15 1610.85 887.007 -1028.74 1358.34 
36050 2
19501200 11527.9 -5112.83 1624.33 943.959 -827.246 1255.15 
19501000 11264.1 -5644.75 1599.17 886.718 -894.56 1259.57 
36050.5 2
19501200 12043 -5598.46 1657.38 1036.38 -977.119 1424.38 
19501000 11709.2 -6163.85 1605 895.669 -1044.46 1375.91 
36051 2
19501200 12635.6 -6166 1718.5 1182.8 -1132.81 1637.77 
19501000 12287.6 -6771.17 1706.42 1154.4 -1212.22 1673.95 
36051.5 2
19501200 13058.3 -6509.75 1745 859.248 -698.679 1107.46 
19501000 12749.9 -7153.58 1715.5 939.702 -777.27 1219.5 
36052 2
19501200 13459.5 -6965.67 1705.92 813.725 -924.78 1231.81 
19501000 13174.4 -7585.25 1690 861.055 -875.592 1228.04 
36052.5 2
19501200 13930.8 -7410.17 1663.5 925.999 -873.281 1272.83 
19501000 13665 -7990.67 1634.25 963.818 -796.496 1250.34 
36053 2
19501200 14415.5 -7946 1645.46 961.717 -1063.16 1433.6 
19501000 14117.9 -8516.08 1648 898.657 -1042.48 1376.35 
36053.5 2
19501200 14907.2 -8495.69 1686.62 964.103 -1077.83 1446.1 
19501000 14582.5 -8965.38 1694.54 911.011 -880.995 1267.32 
36054 2
19501200 15322.2 -9036.5 1737 829.872 -1081.62 1363.3 
19501000 15065.1 -9592.5 1752.92 965.09 -1254.23 1582.56 
36054.5 2
19501200 15654.4 -9288.5 1743.42 680.84 -516.393 854.521 
19501000 15445.3 -10010.2 1760.92 779.201 -856.045 1157.57 
36055 2
19501200 16213.5 -9867.23 1738.23 1102.8 -1141.48 1587.18 
19501000 15928.8 -10560.3 1754 953.674 -1084.93 1444.49 
36055.5 2
19501200 16782.8 -10311.7 1711.42 1111.74 -868.039 1410.48 
19501000 16418.2 -10800.8 1666.83 955.867 -469.777 1065.07 
36056 2
19501200 17261.1 -10766.2 1679.75 980.191 -931.523 1352.22 
19501000 16805.8 -11324.2 1642.08 794.057 -1072.58 1334.52 
36056.5 2
19501200 17770.8 -11208.3 1669.46 1007.44 -873.632 1333.48 
19501000 17365.2 -11875.5 1654.08 1105.69 -1089.35 1552.17 
36057 2
19501200 18300.8 -11590.1 1683.08 1049.31 -755.991 1293.28 
19501000 18024.2 -12354.6 1608.08 1304.99 -948.756 1613.42 
36057.5 2
19501200 18928.6 -11970 1689.58 1307.99 -791.493 1528.82 
19501000 18598.3 -12799.7 1607.92 1196.01 -927.257 1513.35 
36058 2
19501200 19405.5 -12404.2 1680.23 931.403 -848.107 1259.68 
19501000 19050 -13220.7 1604.69 882.161 -822.316 1205.99 
36058.5 2
19501200 19823.5 -12800 1668.42 818.079 -774.499 1126.54 
19501000 19521.4 -13608.1 1603.08 922.538 -758.104 1194.07 
36059 2
19501200 20278.7 -13205.7 1656 923.259 -822.853 1236.73 
19501000 19967.7 -13913.4 1656.67 905.172 -619.337 1096.78 
36059.5 2
19501200 20778 -13542 1662.83 1010.8 -680.837 1218.71 
19501000 20534.5 -14216.8 1642.17 1147.44 -614.035 1301.4 
36060 2
19501200 21213 -13781 1667.33 880.567 -483.806 1004.72 
19501000 21057.5 -14355.4 1688.75 1058.7 -280.702 1095.28 
36060.5 2
19501200 21792.2 -14014.8 1636 1142.47 -461.083 1232 
19501000 21590.5 -14670.2 1639.69 1051.36 -620.783 1220.95 
36061 2
19501200 22495.9 -14174.5 1595.67 1398.98 -317.556 1434.57 
19501000 22180.8 -14894.7 1594.67 1173.55 -446.348 1255.56 
36061.5 2
19501200 23187.4 -14473.8 1561.77 1416.94 -613.257 1543.96 
19501000 22931.5 -15197.2 1625.54 1538.17 -619.851 1658.37 
36062 2
19501200 23737.3 -14676.1 1591.23 1082.53 -398.243 1153.46 
19501000 23590.9 -15463.5 1636.54 1298.15 -524.228 1400.01 
36062.5 2
19501200 24284.9 -14875.8 1621.15 1077.98 -393.095 1147.42 
19501000 24178.7 -15667.6 1676.08 1157.03 -401.878 1224.83 
36063 2
19501200 24984.3 -15118.8 1669.46 1387.67 -482.295 1469.09 
19501000 24673 -15755.3 1710.08 980.769 -173.993 996.083 
36063.5 2
19501200 25541.1 -15284.5 1695.23 1113.54 -331.231 1161.76 
19501000 25214.4 -15883.5 1749.92 1082.77 -256.308 1112.69 
36064 2
19501200 26175.3 -15375.8 1672.67 1255.95 -180.769 1268.9 
19501000 25834.7 -16101.8 1667.58 1228.28 -432.254 1302.12 
36064.5 2
19501200 26912 -15677.2 1654.5 1506.48 -616.564 1627.77 
19501000 26582.4 -16406.6 1685.42 1529.14 -623.381 1651.33 
36065 2
19501200 27538.8 -15870.3 1662.25 1294.94 -398.933 1355 
19501000 27441.9 -16691.8 1735.5 1775.83 -589.187 1871.02 
36065.5 2
19501200 28154.2 -16172.5 1680 1225.9 -602.002 1365.74 
19501000 28071.5 -16858.8 1762.85 1254.07 -332.708 1297.46 
36066 2
19501200 28831.2 -16265.5 1727.67 1309.5 -179.81 1321.79 
19501000 28621.1 -17043.8 1742 1063.1 -357.958 1121.74 
36066.5 2
19501200 29410.8 -16441.5 1711.08 1199.97 -364.389 1254.07 
19501000 29101.2 -17268.8 1667 994.134 -465.666 1097.79 
36067 2
19501200 29906.4 -16674.7 1686.08 983.402 -462.683 1086.81 
19501000 29831.5 -17378.5 1635.77 1448.99 -217.682 1465.25 
36067.5 2
19501200 30556.8 -16850.3 1644.92 1280.25 -345.75 1326.11 
19501000 30447.8 -17545.1 1585.92 1213.01 -327.996 1256.58 
36068 2
19501200 31226.8 -17100.6 1581.08 1334.7 -498.57 1424.78 
19501000 31162.4 -17740.1 1538.77 1423.57 -388.433 1475.62 
36068.5 2
19501200 31878.8 -17239.8 1504.17 1309.2 -279.554 1338.71 
19501000 31974.1 -18012.5 1517.75 1629.92 -547.034 1719.27 
36069 2
19501200 32676.4 -17524.8 1573.62 1608.13 -574.623 1707.71 
19501000 32860.5 -18194.9 1654.54 1787.21 -367.788 1824.66 
36069.5 2
19501200 33417.5 -17622 1618.58 1453.17 -190.498 1465.6 
19501000 33492.7 -18262.5 1644 1239.47 -132.504 1246.53 
36070 2
19501200 34015.3 -17706.2 1645.75 1225.07 -172.473 1237.15 
19501000 34157.2 -18241.3 1646.33 1361.68 43.3743 1362.37 
36070.5 2
19501200 34643.6 -17668.6 1647.75 1298.04 77.6515 1300.36 
19501000 34839.5 -18245 1674.75 1409.78 -7.57576 1409.8 
36071 2
19501200 35251.7 -17717.3 1668.08 1185.4 -94.9793 1189.2 
19501000 35372.5 -18430.8 1686.31 1038.91 -362.273 1100.26 
36071.5 2
19501200 35846.2 -17780.1 1654.08 1186.74 -125.301 1193.34 
19501000 36009 -18457.8 1631.08 1270.54 -53.7003 1271.67 
36072 2
19501200 36489.4 -17886.8 1628.38 1294.03 -214.815 1311.74 
19501000 36694.7 -18508.5 1608.92 1379.66 -102.035 1383.43 
36072.5 2
19501200 37164.9 -17927 1627.92 1359.22 -80.7924 1361.62 
19501000 37405.1 -18509.6 1615.25 1429.36 -2.25713 1429.36 
36073 2
19501200 37717.1 -17958.5 1611.69 1104.32 -63.0769 1106.12 
19501000 38080.1 -18745.9 1617.23 1349.99 -472.679 1430.35 
36073.5 2
19501200 38575.2 -18078.8 1585.92 1659.87 -232.703 1676.1 
19501000 38820.9 -18752.1 1579.54 1432.97 -11.903 1433.02 
36074 2
19501200 39304.7 -18133.5 1593.5 1450.17 -108.656 1454.24 
19501000 39514 -18805 1570.75 1377.89 -105.215 1381.9 
36074.5 2
19501200 39940.6 -18077.1 1595.58 1300.44 115.372 1305.55 
19501000 40106.8 -18704.6 1572.92 1212.34 205.351 1229.61 
36075 2
19501200 40632.9 -18048.4 1602.08 1384.68 57.3974 1385.87 
19501000 40734.1 -18675.5 1558.38 1254.49 58.2436 1255.84 
36075.5 2
19501200 41150.7 -17959.6 1621.42 1023.21 175.497 1038.15 
19501000 41387.7 -18537 1561.08 1291.68 273.639 1320.35 
36076 2
19501200 41645.5 -17880.5 1682.31 991.573 158.407 1004.15 
19501000 41946.2 -18491.2 1590.92 1119.37 91.7219 1123.12 
36076.5 2
19501200 42200.8 -17773.2 1730.75 1103.95 213.463 1124.4 
19501000 42449.5 -18444.1 1615.75 1000.54 93.7325 1004.92 
36077 2
19501200 42869.4 -17788 1667.54 1350.78 -29.9663 1351.11 
19501000 42925.5 -18452.7 1602.92 961.538 -17.3919 961.696 
36077.5 2
19501200 43497.3 -17832.7 1633.17 1266.03 -90.0538 1269.22 
19501000 43528.8 -18545.8 1595 1216.31 -187.616 1230.69 
36078 2
19501200 43975.2 -17806.2 1629.31 951.834 52.6611 953.289 
19501000 44001.8 -18419.3 1593.15 942.269 251.877 975.353 
36078.5 1
19501000 44342.4 -18294.3 1594 684.031 250.953 728.612 
36079 1
19501000 45440.1 -18283.7 1561.85 2186.57 21.1973 2186.68 
36079.5 1
19501000 46100.2 -18273.9 1597.33 1312.47 19.4347 1312.62 
