# Supplementary material for: Intrinsic group behaviour II: On the dependence of triad spatial dynamics on social and personal features; and on the effect of social interaction on small group dynamics
Source: PLoS One. 2019 Dec 3;14(12):e0225704. doi: 10.1371/journal.pone.0225704 (PMC6890182; doi:10.1371/journal.pone.0225704)
Supplement: S1 Data Set — (ZIP) [file pone.0225704.s001.zip › set_2_int/group_traj_dyad_int/traj_2_0109_186.dat]

2 19443300 19443000 0 0 0 1 0 1 0 20 20 20 1708.25 1781.54 1634.96 
35670.5 1
19443000 6953.5 4295 1694.5 0 0 0 
35671 1
19443000 7097.42 3787.67 1685.08 327.828 -1155.66 1201.26 
35671.5 1
19443000 7214.17 3311.17 1678 238.753 -974.438 1003.26 
35672 1
19443000 7318.08 2936.54 1677 205.356 -740.372 768.324 
35672.5 2
19443300 8277 2273 1501 0 0 0 
19443000 7436.92 2554.69 1676 237.692 -763.692 799.827 
35673 2
19443300 8263.29 2087.79 1494.21 -48.8053 -659.126 660.93 
19443000 7550.86 2123.36 1657.29 222.527 -842.451 871.346 
35673.5 2
19443300 8279.62 1577.62 1499.31 32.4646 -1014.26 1014.77 
19443000 7658 1654.08 1579.77 213.008 -932.963 956.97 
35674 2
19443300 8510.92 1003.69 1549.54 467.288 -1159.44 1250.06 
19443000 7791.46 1150.23 1532.54 269.619 -1017.87 1052.97 
35674.5 2
19443300 8551.46 470.462 1591 82.3952 -1083.8 1086.93 
19443000 7805.92 635.769 1546.38 29.3934 -1045.65 1046.07 
35675 2
19443300 8680.14 46.6429 1670.5 251.823 -829.391 866.778 
19443000 8077.64 100.214 1532 531.741 -1048.05 1175.23 
35675.5 2
19443300 8827.38 -548.923 1733.85 295.074 -1193.52 1229.45 
19443000 8217.15 -486.538 1570.38 279.581 -1175.86 1208.64 
35676 2
19443300 8995.8 -1021.93 1718.87 343.705 -965.327 1024.69 
19443000 8408.47 -996.333 1606.47 390.434 -1040.4 1111.25 
35676.5 2
19443300 9242.93 -1451.07 1733.67 497.25 -863.447 996.393 
19443000 8595.73 -1491.07 1661.87 376.794 -995.439 1064.37 
35677 2
19443300 9313.69 -1888.38 1774.94 138.192 -854.118 865.225 
19443000 8702.38 -1884.31 1637.88 208.285 -768.058 795.799 
35677.5 2
19443300 9499.2 -2131.47 1765.87 363.038 -475.718 598.418 
19443000 8812.33 -2185.47 1646.47 215.183 -589.343 627.398 
35678 2
19443300 9663 -2494.87 1757.07 330.909 -734.141 805.273 
19443000 9055.47 -2635.73 1534.47 491.178 -909.63 1033.77 
35678.5 2
19443300 9959.13 -2793.87 1755.33 594.645 -600.402 845.036 
19443000 9205.13 -2982.13 1538.73 300.535 -695.582 757.731 
35679 2
19443300 10185.8 -2994.43 1728.5 452.4 -400.323 604.09 
19443000 9418.79 -3386.14 1587.79 426.452 -806.406 912.224 
35679.5 2
19443300 10422.8 -3412.5 1725.79 475.904 -839.501 965.011 
19443000 9631.57 -3612.5 1589.43 427.281 -454.532 623.834 
35680 2
19443300 10649.9 -3719.21 1695.43 448.014 -604.959 752.789 
19443000 9831.71 -3810.79 1556.93 394.759 -391.096 555.69 
35680.5 2
19443300 10948.1 -4053.23 1705.31 595.106 -666.7 893.667 
19443000 10225.1 -4254.92 1554.46 785.155 -886.502 1184.21 
35681 2
19443300 11253.4 -4486 1679.62 620.544 -879.612 1076.47 
19443000 10621.5 -4822.15 1594.69 805.66 -1152.91 1406.52 
35681.5 2
19443300 11633.4 -4778.38 1711.15 748.031 -575.56 943.833 
19443000 10877.2 -5153.92 1589.62 503.331 -653.089 824.541 
35682 2
19443300 11929.2 -5064.33 1755.25 592.75 -573.044 824.458 
19443000 11122.6 -5438 1584.5 491.843 -569.292 752.332 
35682.5 2
19443300 12135.1 -5419.85 1692.92 420.225 -725.536 838.446 
19443000 11312.2 -5763.69 1615.62 386.879 -664.678 769.072 
35683 2
19443300 12464.9 -5947.25 1766.33 670.406 -1071.96 1264.33 
19443000 11665.4 -6107.75 1524.67 718.014 -699.304 1002.28 
35683.5 2
19443300 12728.5 -6263.57 1735.64 517.845 -621.457 808.933 
19443000 12092.3 -6507.64 1453 838.643 -785.644 1149.16 
35684 2
19443300 13073.2 -6556.83 1780 685.222 -583.026 899.693 
19443000 12390.2 -6849.08 1546 592.209 -678.808 900.828 
35684.5 2
19443300 13326 -6834.23 1823.62 525.641 -576.71 780.316 
19443000 12714.5 -7180.62 1636.54 674.37 -689.256 964.286 
35685 2
19443300 13597.6 -7136 1810.29 531.591 -590.546 794.565 
19443000 13000.6 -7479.71 1654.64 559.751 -585.321 809.89 
35685.5 2
19443300 13897.7 -7379.92 1801.77 578.13 -469.987 745.065 
19443000 13359.8 -7849.31 1673.31 692.096 -712.126 993.036 
35686 2
19443300 14213.9 -7684.25 1762.42 662.944 -638.002 920.077 
19443000 13606.2 -8088.25 1650.08 516.731 -500.927 719.68 
35686.5 2
19443300 14502.4 -7983.38 1732.54 587.511 -609.235 846.367 
19443000 13853.7 -8385.46 1619 503.956 -605.319 787.644 
35687 2
19443300 14786.5 -8260.85 1717.46 563.645 -550.519 787.887 
19443000 14197.8 -8757.54 1596.85 682.845 -738.248 1005.63 
35687.5 2
19443300 15166.6 -8583.54 1780.62 754.274 -640.263 989.376 
19443000 14493.2 -9091.77 1577.69 586.081 -663.156 885.024 
35688 2
19443300 15473 -8734.69 1769.15 618.959 -305.361 690.185 
19443000 14820 -9460.77 1586.23 660.14 -745.455 995.734 
35688.5 2
19443300 15742.8 -8971.54 1786.46 533.141 -468.075 709.46 
19443000 15224 -9820.92 1694.54 798.419 -711.766 1069.62 
35689 2
19443300 16024.1 -9122.23 1770.31 555.944 -297.811 630.686 
19443000 15456.8 -10047.2 1671.54 460.018 -447.096 641.492 
35689.5 2
19443300 16348.2 -9280.58 1800.75 636.719 -311.105 708.659 
19443000 15765.6 -10331 1691.75 606.707 -557.655 824.059 
35690 2
19443300 16657.5 -9388.08 1784.15 639.039 -222.094 676.533 
19443000 16081.2 -10307.2 1596.15 652.164 49.2689 654.023 
35690.5 2
19443300 16932.8 -9439.15 1793.23 541.031 -100.348 550.258 
19443000 16354.6 -10442.4 1581.85 537.101 -265.679 599.219 
35691 2
19443300 17313.9 -9867.08 1784.62 745.747 -837.423 1121.35 
19443000 16625.1 -10751.7 1629.15 529.279 -605.299 804.066 
35691.5 2
19443300 17592.2 -10012.5 1781.33 570.342 -297.998 643.501 
19443000 16883.9 -10964.1 1605.75 530.409 -435.228 686.117 
35692 2
19443300 17948.5 -10060.2 1735.15 719.619 -96.4258 726.051 
19443000 17113.2 -11288.2 1622.08 463.261 -654.843 802.141 
35692.5 2
19443300 18119.7 -10216 1653.5 339.02 -308.454 458.343 
19443000 17285.4 -11467.2 1634.33 340.962 -354.494 491.855 
35693 2
19443300 18270.3 -10655.7 1691.33 302.544 -882.865 933.265 
19443000 17444.7 -11727.7 1623.42 319.779 -522.925 612.951 
35693.5 2
19443300 18320.2 -11030.3 1750.33 102.498 -769.336 776.134 
19443000 17980.6 -11932.1 1564.5 1100.44 -419.747 1177.78 
35694 2
19443300 18248 -11425.1 1823.23 -141.113 -770.984 783.791 
19443000 18270.3 -12311.6 1483.85 565.868 -741.274 932.573 
35694.5 2
19443300 18061.8 -11801.7 1877.08 -364.318 -736.966 822.099 
19443000 18570.1 -12583.4 1431.75 586.645 -531.901 791.878 
35695 2
19443300 18459.2 -12287.2 1846.25 817.558 -998.971 1290.87 
19443000 18853.1 -12910.6 1512.25 582.305 -673.182 890.086 
35695.5 2
19443300 18695.4 -12507.9 1778.08 469.618 -438.88 642.773 
19443000 19090 -13132 1589.31 471.007 -440.192 644.684 
35696 2
19443300 18646.1 -12843.8 1733.5 -98.4058 -670.313 677.498 
19443000 19318.4 -13380.2 1614.08 455.921 -495.509 673.345 
35696.5 2
19443300 18468.6 -13235.8 1704.92 -356.361 -787.187 864.093 
19443000 19542.5 -13676.8 1621.15 449.889 -595.42 746.274 
35697 2
19443300 18212.5 -13512.8 1683.33 -503.174 -544.33 741.269 
19443000 19858.6 -13854.7 1615.75 621.064 -349.504 712.653 
35697.5 2
19443300 18033.9 -13823.8 1619.38 -352.919 -614.65 708.764 
19443000 20170.5 -14045.4 1610.77 616.36 -376.913 722.47 
35698 2
19443300 17993.5 -14176.8 1570.42 -80.6848 -704.565 709.17 
19443000 20540.4 -14274.4 1621.75 738.433 -457.15 868.487 
35698.5 2
19443300 17821.8 -14413.9 1524.54 -347.477 -479.939 592.522 
19443000 20841.4 -14408.5 1592.85 609.247 -271.346 666.941 
35699 2
19443300 17593.8 -14613.8 1468.08 -463.441 -406.322 616.34 
19443000 21077.1 -14548.2 1594.75 479.062 -284.123 556.98 
35699.5 2
19443300 17429.6 -14892.6 1432.92 -337.269 -572.382 664.358 
19443000 21231.5 -14690.2 1589.67 317.077 -291.41 430.648 
35700 2
19443300 17220 -15138.5 1403.38 -412.566 -484.012 635.986 
19443000 21338.5 -14837.9 1522.92 210.554 -290.859 359.071 
35700.5 2
19443300 17002.1 -15271.5 1378.75 -428.97 -261.887 502.593 
19443000 21483.9 -14813.8 1493.83 286.329 47.4208 290.229 
35701 1
19443000 21604.2 -14775.7 1537.77 242.081 76.7425 253.954 
35701.5 1
19443000 21737.9 -14802.3 1519.92 259.597 -51.6804 264.691 
35702 1
19443000 21995.3 -14852.5 1465.08 512.718 -100.061 522.391 
35702.5 1
19443000 22423.5 -14672 1488.85 854.752 360.356 927.609 
35703 1
19443000 22664 -14478.7 1535.77 485.781 390.521 623.289 
35703.5 1
19443000 22848.8 -14422.2 1499.58 384.269 117.344 401.786 
35704 1
19443000 22986.7 -14287 1455 274.619 269.422 384.713 
35704.5 1
19443000 23124.7 -14173.2 1438.17 273.759 225.86 354.903 
35705 1
19443000 23201.9 -14171.5 1439.08 155.759 3.28267 155.793 
35705.5 1
19443000 23208.2 -14114.3 1418.23 12.2412 112.438 113.102 
35706 1
19443000 23080.2 -13985.8 1429.92 -252.276 253.401 357.568 
35706.5 1
19443000 22939.7 -13990.3 1551.75 -288.672 -9.24025 288.82 
35707 1
19443000 22877.2 -14030.9 1532 -127.122 -82.6544 151.63 
35707.5 1
19443000 22895.8 -14228.7 1508.69 37.3417 -397.14 398.892 
35708 1
19443000 22836.6 -14153 1509.62 -115.685 147.837 187.72 
35708.5 1
19443000 22944.8 -13983.8 1486.58 217.742 340.543 404.205 
35709 1
19443000 22909.3 -13966.8 1548.08 -71.4802 34.1665 79.226 
35709.5 1
19443000 22962.5 -14038.2 1546.69 103.614 -139.151 173.49 
35710 1
19443000 23000.4 -14038.5 1487.15 74.5051 -0.604504 74.5075 
35710.5 1
19443000 23049 -14029.6 1459.83 97.4256 17.792 99.0369 
35711 1
19443000 23051.2 -14021.9 1455.67 4.58069 16.2086 16.8434 
35711.5 1
19443000 22845 -14131.8 1442.15 -410.691 -218.83 465.353 
35712 1
19443000 22815.5 -14092.9 1446.31 -56.6568 74.7041 93.7587 
35712.5 1
19443000 22806.1 -14233.2 1440.58 -18.686 -277.326 277.955 
35713 1
19443000 22875.1 -14282 1480.08 142.562 -100.723 174.554 
35713.5 1
19443000 22975.8 -14349.9 1475.08 200.57 -135.305 241.941 
35714 1
19443000 23209.9 -14463.9 1458.92 469.233 -228.444 521.888 
35714.5 1
19443000 23486.4 -14537.4 1538 561.992 -149.39 581.509 
35715 1
19443000 23677.4 -14501.9 1563.69 376.663 70.0071 383.113 
35715.5 1
19443000 23658 -14507 1632.42 -38.538 -10.0933 39.8378 
35716 1
19443000 23684.2 -14487.1 1671.46 51.8926 39.5299 65.2338 
35716.5 1
19443000 23572.6 -14441 1725.5 -218.338 90.1701 236.224 
35717 1
19443000 23571.5 -14366.4 1681.42 -2.21995 152.835 152.851 
35717.5 1
19443000 23445 -14185.8 1649.83 -261.364 373.278 455.684 
35718 1
19443000 23503.6 -14149.9 1594.42 118.35 72.3906 138.734 
35718.5 1
19443000 23551.2 -14168.9 1611.92 94.9535 -37.8486 102.219 
35719 1
19443000 23638.1 -14176.9 1663.31 168.924 -15.5767 169.641 
35719.5 1
19443000 23753.9 -14073.5 1684.42 232.144 207.261 311.204 
35720 1
19443000 23823.9 -14126.8 1658.17 143.443 -109.29 180.333 
35720.5 1
19443000 24083.6 -14230.4 1648.67 517.264 -206.341 556.901 
35721 1
19443000 24273.9 -14402.8 1629.83 379.15 -343.459 511.585 
35721.5 1
19443000 24349.1 -14611.7 1614 150.937 -419.344 445.681 
35722 1
19443000 24832.8 -14718.3 1589.85 939.196 -207.07 961.752 
35722.5 1
19443000 25093.8 -14728.5 1629.09 527.372 -20.4987 527.77 
35723 1
19443000 25199.5 -14787.4 1669.92 218.351 -121.823 250.036 
