# Supplementary material for: Intrinsic group behaviour II: On the dependence of triad spatial dynamics on social and personal features; and on the effect of social interaction on small group dynamics
Source: PLoS One. 2019 Dec 3;14(12):e0225704. doi: 10.1371/journal.pone.0225704 (PMC6890182; doi:10.1371/journal.pone.0225704)
Supplement: S2 Data Set — (ZIP) [file pone.0225704.s002.zip]

Archive with 239 entries (237 files):
- set_2_nint/
- set_2_nint/readme.txt
- set_2_nint/group_traj_dyas_noint/
- set_2_nint/group_traj_dyas_noint/traj_2_0424_15.dat
- set_2_nint/group_traj_dyas_noint/traj_2_0424_14.dat
- set_2_nint/group_traj_dyas_noint/traj_2_0424_13.dat
- set_2_nint/group_traj_dyas_noint/traj_2_0424_12.dat
- set_2_nint/group_traj_dyas_noint/traj_2_0424_11.dat
- set_2_nint/group_traj_dyas_noint/traj_2_0424_10.dat
- set_2_nint/group_traj_dyas_noint/traj_2_0424_9.dat
- set_2_nint/group_traj_dyas_noint/traj_2_0424_8.dat
- set_2_nint/group_traj_dyas_noint/traj_2_0424_7.dat
- set_2_nint/group_traj_dyas_noint/traj_2_0424_6.dat
- set_2_nint/group_traj_dyas_noint/traj_2_0424_5.dat
- set_2_nint/group_traj_dyas_noint/traj_2_0424_4.dat
- set_2_nint/group_traj_dyas_noint/traj_2_0424_3.dat
- set_2_nint/group_traj_dyas_noint/traj_2_0424_2.dat
- set_2_nint/group_traj_dyas_noint/traj_2_0424_1.dat
- set_2_nint/group_traj_dyas_noint/traj_2_0217_67.dat
- set_2_nint/group_traj_dyas_noint/traj_2_0217_66.dat
- set_2_nint/group_traj_dyas_noint/traj_2_0217_65.dat
- set_2_nint/group_traj_dyas_noint/traj_2_0217_64.dat
- set_2_nint/group_traj_dyas_noint/traj_2_0217_63.dat
- set_2_nint/group_traj_dyas_noint/traj_2_0217_62.dat
- set_2_nint/group_traj_dyas_noint/traj_2_0217_61.dat
- set_2_nint/group_traj_dyas_noint/traj_2_0217_60.dat
- set_2_nint/group_traj_dyas_noint/traj_2_0217_59.dat
- set_2_nint/group_traj_dyas_noint/traj_2_0217_58.dat
- set_2_nint/group_traj_dyas_noint/traj_2_0217_57.dat
- set_2_nint/group_traj_dyas_noint/traj_2_0217_56.dat
- set_2_nint/group_traj_dyas_noint/traj_2_0217_55.dat
- set_2_nint/group_traj_dyas_noint/traj_2_0217_54.dat
- set_2_nint/group_traj_dyas_noint/traj_2_0217_53.dat
- set_2_nint/group_traj_dyas_noint/traj_2_0217_52.dat
- set_2_nint/group_traj_dyas_noint/traj_2_0217_51.dat
- set_2_nint/group_traj_dyas_noint/traj_2_0217_50.dat
- set_2_nint/group_traj_dyas_noint/traj_2_0217_49.dat
- set_2_nint/group_traj_dyas_noint/traj_2_0217_48.dat
- set_2_nint/group_traj_dyas_noint/traj_2_0217_47.dat
- set_2_nint/group_traj_dyas_noint/traj_2_0217_46.dat
- set_2_nint/group_traj_dyas_noint/traj_2_0217_45.dat
- set_2_nint/group_traj_dyas_noint/traj_2_0217_44.dat
- set_2_nint/group_traj_dyas_noint/traj_2_0217_43.dat
- set_2_nint/group_traj_dyas_noint/traj_2_0217_42.dat
- set_2_nint/group_traj_dyas_noint/traj_2_0217_41.dat
- set_2_nint/group_traj_dyas_noint/traj_2_0217_40.dat
- set_2_nint/group_traj_dyas_noint/traj_2_0217_39.dat
- set_2_nint/group_traj_dyas_noint/traj_2_0217_38.dat
- set_2_nint/group_traj_dyas_noint/traj_2_0217_37.dat
- set_2_nint/group_traj_dyas_noint/traj_2_0217_36.dat
- set_2_nint/group_traj_dyas_noint/traj_2_0217_35.dat
- set_2_nint/group_traj_dyas_noint/traj_2_0217_34.dat
- set_2_nint/group_traj_dyas_noint/traj_2_0217_33.dat
- set_2_nint/group_traj_dyas_noint/traj_2_0217_32.dat
- set_2_nint/group_traj_dyas_noint/traj_2_0217_31.dat
- set_2_nint/group_traj_dyas_noint/traj_2_0217_30.dat
- set_2_nint/group_traj_dyas_noint/traj_2_0217_29.dat
- set_2_nint/group_traj_dyas_noint/traj_2_0217_28.dat
- set_2_nint/group_traj_dyas_noint/traj_2_0217_27.dat
- set_2_nint/group_traj_dyas_noint/traj_2_0217_26.dat
- set_2_nint/group_traj_dyas_noint/traj_2_0217_25.dat
- set_2_nint/group_traj_dyas_noint/traj_2_0217_24.dat
- set_2_nint/group_traj_dyas_noint/traj_2_0217_23.dat
- set_2_nint/group_traj_dyas_noint/traj_2_0217_22.dat
- set_2_nint/group_traj_dyas_noint/traj_2_0217_21.dat
- set_2_nint/group_traj_dyas_noint/traj_2_0217_20.dat
- set_2_nint/group_traj_dyas_noint/traj_2_0217_19.dat
- set_2_nint/group_traj_dyas_noint/traj_2_0217_18.dat
- set_2_nint/group_traj_dyas_noint/traj_2_0217_17.dat
- set_2_nint/group_traj_dyas_noint/traj_2_0217_16.dat
- set_2_nint/group_traj_dyas_noint/traj_2_0217_15.dat
- set_2_nint/group_traj_dyas_noint/traj_2_0217_14.dat
- set_2_nint/group_traj_dyas_noint/traj_2_0217_13.dat
- set_2_nint/group_traj_dyas_noint/traj_2_0217_12.dat
- set_2_nint/group_traj_dyas_noint/traj_2_0217_11.dat
- set_2_nint/group_traj_dyas_noint/traj_2_0217_10.dat
- set_2_nint/group_traj_dyas_noint/traj_2_0217_9.dat
- set_2_nint/group_traj_dyas_noint/traj_2_0217_8.dat
- set_2_nint/group_traj_dyas_noint/traj_2_0217_7.dat
- set_2_nint/group_traj_dyas_noint/traj_2_0217_6.dat
- set_2_nint/group_traj_dyas_noint/traj_2_0217_5.dat
- set_2_nint/group_traj_dyas_noint/traj_2_0217_4.dat
- set_2_nint/group_traj_dyas_noint/traj_2_0217_3.dat
- set_2_nint/group_traj_dyas_noint/traj_2_0217_2.dat
- set_2_nint/group_traj_dyas_noint/traj_2_0217_1.dat
- set_2_nint/group_traj_dyas_noint/traj_2_0109_46.dat
- set_2_nint/group_traj_dyas_noint/traj_2_0109_45.dat
- set_2_nint/group_traj_dyas_noint/traj_2_0109_44.dat
- set_2_nint/group_traj_dyas_noint/traj_2_0109_43.dat
- set_2_nint/group_traj_dyas_noint/traj_2_0109_42.dat
- set_2_nint/group_traj_dyas_noint/traj_2_0109_41.dat
- set_2_nint/group_traj_dyas_noint/traj_2_0109_40.dat
- set_2_nint/group_traj_dyas_noint/traj_2_0109_39.dat
- set_2_nint/group_traj_dyas_noint/traj_2_0109_38.dat
- set_2_nint/group_traj_dyas_noint/traj_2_0109_37.dat
- set_2_nint/group_traj_dyas_noint/traj_2_0109_36.dat
- set_2_nint/group_traj_dyas_noint/traj_2_0109_35.dat
- set_2_nint/group_traj_dyas_noint/traj_2_0109_34.dat
- set_2_nint/group_traj_dyas_noint/traj_2_0109_33.dat
- set_2_nint/group_traj_dyas_noint/traj_2_0109_32.dat
- set_2_nint/group_traj_dyas_noint/traj_2_0109_31.dat
- set_2_nint/group_traj_dyas_noint/traj_2_0109_30.dat
- set_2_nint/group_traj_dyas_noint/traj_2_0109_29.dat
- set_2_nint/group_traj_dyas_noint/traj_2_0109_28.dat
- set_2_nint/group_traj_dyas_noint/traj_2_0109_27.dat
- set_2_nint/group_traj_dyas_noint/traj_2_0109_26.dat
- set_2_nint/group_traj_dyas_noint/traj_2_0109_25.dat
- set_2_nint/group_traj_dyas_noint/traj_2_0109_24.dat
- set_2_nint/group_traj_dyas_noint/traj_2_0109_23.dat
- set_2_nint/group_traj_dyas_noint/traj_2_0109_22.dat
- set_2_nint/group_traj_dyas_noint/traj_2_0109_21.dat
- set_2_nint/group_traj_dyas_noint/traj_2_0109_20.dat
- set_2_nint/group_traj_dyas_noint/traj_2_0109_19.dat
- set_2_nint/group_traj_dyas_noint/traj_2_0109_18.dat
- set_2_nint/group_traj_dyas_noint/traj_2_0109_17.dat
- set_2_nint/group_traj_dyas_noint/traj_2_0109_16.dat
- set_2_nint/group_traj_dyas_noint/traj_2_0109_15.dat
- set_2_nint/group_traj_dyas_noint/traj_2_0109_14.dat
- set_2_nint/group_traj_dyas_noint/traj_2_0109_13.dat
- set_2_nint/group_traj_dyas_noint/traj_2_0109_12.dat
- set_2_nint/group_traj_dyas_noint/traj_2_0109_11.dat
- set_2_nint/group_traj_dyas_noint/traj_2_0109_10.dat
- set_2_nint/group_traj_dyas_noint/traj_2_0109_9.dat
- set_2_nint/group_traj_dyas_noint/traj_2_0109_8.dat
- set_2_nint/group_traj_dyas_noint/traj_2_0109_7.dat
- set_2_nint/group_traj_dyas_noint/traj_2_0109_6.dat
- set_2_nint/group_traj_dyas_noint/traj_2_0109_5.dat
- set_2_nint/group_traj_dyas_noint/traj_2_0109_4.dat
- set_2_nint/group_traj_dyas_noint/traj_2_0109_3.dat
- set_2_nint/group_traj_dyas_noint/traj_2_0109_2.dat
- set_2_nint/group_traj_dyas_noint/traj_2_0109_1.dat
- set_2_nint/group_traj_dyas_noint/traj_2_0508_66.dat
- set_2_nint/group_traj_dyas_noint/traj_2_0508_65.dat
- set_2_nint/group_traj_dyas_noint/traj_2_0508_64.dat
- set_2_nint/group_traj_dyas_noint/traj_2_0508_63.dat
- set_2_nint/group_traj_dyas_noint/traj_2_0508_62.dat
- set_2_nint/group_traj_dyas_noint/traj_2_0508_61.dat
- set_2_nint/group_traj_dyas_noint/traj_2_0508_60.dat
- set_2_nint/group_traj_dyas_noint/traj_2_0508_59.dat
- set_2_nint/group_traj_dyas_noint/traj_2_0508_58.dat
- set_2_nint/group_traj_dyas_noint/traj_2_0508_57.dat
- set_2_nint/group_traj_dyas_noint/traj_2_0508_56.dat
- set_2_nint/group_traj_dyas_noint/traj_2_0508_55.dat
- set_2_nint/group_traj_dyas_noint/traj_2_0508_54.dat
- set_2_nint/group_traj_dyas_noint/traj_2_0508_53.dat
- set_2_nint/group_traj_dyas_noint/traj_2_0508_52.dat
- set_2_nint/group_traj_dyas_noint/traj_2_0508_51.dat
- set_2_nint/group_traj_dyas_noint/traj_2_0508_50.dat
- set_2_nint/group_traj_dyas_noint/traj_2_0508_49.dat
- set_2_nint/group_traj_dyas_noint/traj_2_0508_48.dat
- set_2_nint/group_traj_dyas_noint/traj_2_0508_47.dat
- set_2_nint/group_traj_dyas_noint/traj_2_0508_46.dat
- set_2_nint/group_traj_dyas_noint/traj_2_0508_45.dat
- set_2_nint/group_traj_dyas_noint/traj_2_0508_44.dat
- set_2_nint/group_traj_dyas_noint/traj_2_0508_43.dat
- set_2_nint/group_traj_dyas_noint/traj_2_0508_42.dat
- set_2_nint/group_traj_dyas_noint/traj_2_0508_41.dat
- set_2_nint/group_traj_dyas_noint/traj_2_0508_40.dat
- set_2_nint/group_traj_dyas_noint/traj_2_0508_39.dat
- set_2_nint/group_traj_dyas_noint/traj_2_0508_38.dat
- set_2_nint/group_traj_dyas_noint/traj_2_0508_37.dat
- set_2_nint/group_traj_dyas_noint/traj_2_0508_36.dat
- set_2_nint/group_traj_dyas_noint/traj_2_0508_35.dat
- set_2_nint/group_traj_dyas_noint/traj_2_0508_34.dat
- set_2_nint/group_traj_dyas_noint/traj_2_0508_33.dat
- set_2_nint/group_traj_dyas_noint/traj_2_0508_32.dat
- set_2_nint/group_traj_dyas_noint/traj_2_0508_31.dat
- set_2_nint/group_traj_dyas_noint/traj_2_0508_30.dat
- set_2_nint/group_traj_dyas_noint/traj_2_0508_29.dat
- set_2_nint/group_traj_dyas_noint/traj_2_0508_28.dat
- set_2_nint/group_traj_dyas_noint/traj_2_0508_27.dat
- set_2_nint/group_traj_dyas_noint/traj_2_0508_26.dat
- set_2_nint/group_traj_dyas_noint/traj_2_0508_25.dat
- set_2_nint/group_traj_dyas_noint/traj_2_0508_24.dat
- set_2_nint/group_traj_dyas_noint/traj_2_0508_23.dat
- set_2_nint/group_traj_dyas_noint/traj_2_0508_22.dat
- set_2_nint/group_traj_dyas_noint/traj_2_0508_21.dat
- set_2_nint/group_traj_dyas_noint/traj_2_0508_20.dat
- set_2_nint/group_traj_dyas_noint/traj_2_0508_19.dat
- set_2_nint/group_traj_dyas_noint/traj_2_0508_18.dat
- set_2_nint/group_traj_dyas_noint/traj_2_0508_17.dat
- set_2_nint/group_traj_dyas_noint/traj_2_0508_16.dat
- set_2_nint/group_traj_dyas_noint/traj_2_0508_15.dat
- set_2_nint/group_traj_dyas_noint/traj_2_0508_14.dat
- set_2_nint/group_traj_dyas_noint/traj_2_0508_13.dat
- set_2_nint/group_traj_dyas_noint/traj_2_0508_12.dat
- set_2_nint/group_traj_dyas_noint/traj_2_0508_11.dat
- set_2_nint/group_traj_dyas_noint/traj_2_0508_10.dat
- set_2_nint/group_traj_dyas_noint/traj_2_0508_9.dat
- set_2_nint/group_traj_dyas_noint/traj_2_0508_8.dat
- set_2_nint/group_traj_dyas_noint/traj_2_0508_7.dat
- set_2_nint/group_traj_dyas_noint/traj_2_0508_6.dat
- set_2_nint/group_traj_dyas_noint/traj_2_0508_5.dat
- set_2_nint/group_traj_dyas_noint/traj_2_0508_4.dat
- set_2_nint/group_traj_dyas_noint/traj_2_0508_3.dat
- set_2_nint/group_traj_dyas_noint/traj_2_0508_2.dat
- set_2_nint/group_traj_dyas_noint/traj_2_0508_1.dat
- set_2_nint/group_traj_dyas_noint/traj_2_0505_5.dat
- set_2_nint/group_traj_dyas_noint/traj_2_0505_4.dat
- set_2_nint/group_traj_dyas_noint/traj_2_0505_3.dat
- set_2_nint/group_traj_dyas_noint/traj_2_0505_2.dat
- set_2_nint/group_traj_dyas_noint/traj_2_0505_1.dat
- set_2_nint/group_traj_dyas_noint/traj_2_0424_52.dat
- set_2_nint/group_traj_dyas_noint/traj_2_0424_51.dat
- set_2_nint/group_traj_dyas_noint/traj_2_0424_50.dat
- set_2_nint/group_traj_dyas_noint/traj_2_0424_49.dat
- set_2_nint/group_traj_dyas_noint/traj_2_0424_48.dat
- set_2_nint/group_traj_dyas_noint/traj_2_0424_47.dat
- set_2_nint/group_traj_dyas_noint/traj_2_0424_46.dat
- set_2_nint/group_traj_dyas_noint/traj_2_0424_45.dat
- set_2_nint/group_traj_dyas_noint/traj_2_0424_44.dat
- set_2_nint/group_traj_dyas_noint/traj_2_0424_43.dat
- set_2_nint/group_traj_dyas_noint/traj_2_0424_42.dat
- set_2_nint/group_traj_dyas_noint/traj_2_0424_41.dat
- set_2_nint/group_traj_dyas_noint/traj_2_0424_40.dat
- set_2_nint/group_traj_dyas_noint/traj_2_0424_39.dat
- set_2_nint/group_traj_dyas_noint/traj_2_0424_38.dat
- set_2_nint/group_traj_dyas_noint/traj_2_0424_37.dat
- set_2_nint/group_traj_dyas_noint/traj_2_0424_36.dat
- set_2_nint/group_traj_dyas_noint/traj_2_0424_35.dat
- set_2_nint/group_traj_dyas_noint/traj_2_0424_34.dat
- set_2_nint/group_traj_dyas_noint/traj_2_0424_33.dat
- set_2_nint/group_traj_dyas_noint/traj_2_0424_32.dat
- set_2_nint/group_traj_dyas_noint/traj_2_0424_31.dat
- set_2_nint/group_traj_dyas_noint/traj_2_0424_30.dat
- set_2_nint/group_traj_dyas_noint/traj_2_0424_29.dat
- set_2_nint/group_traj_dyas_noint/traj_2_0424_28.dat
- set_2_nint/group_traj_dyas_noint/traj_2_0424_27.dat
- set_2_nint/group_traj_dyas_noint/traj_2_0424_26.dat
- set_2_nint/group_traj_dyas_noint/traj_2_0424_25.dat
- set_2_nint/group_traj_dyas_noint/traj_2_0424_24.dat
- set_2_nint/group_traj_dyas_noint/traj_2_0424_23.dat
- set_2_nint/group_traj_dyas_noint/traj_2_0424_22.dat
- set_2_nint/group_traj_dyas_noint/traj_2_0424_21.dat
- set_2_nint/group_traj_dyas_noint/traj_2_0424_20.dat
- set_2_nint/group_traj_dyas_noint/traj_2_0424_19.dat
- set_2_nint/group_traj_dyas_noint/traj_2_0424_18.dat
- set_2_nint/group_traj_dyas_noint/traj_2_0424_17.dat
- set_2_nint/group_traj_dyas_noint/traj_2_0424_16.dat
