# Supplementary material for: Intrinsic group behaviour II: On the dependence of triad spatial dynamics on social and personal features; and on the effect of social interaction on small group dynamics
Source: PLoS One. 2019 Dec 3;14(12):e0225704. doi: 10.1371/journal.pone.0225704 (PMC6890182; doi:10.1371/journal.pone.0225704)
Supplement: S2 Data Set — (ZIP) [file pone.0225704.s002.zip › set_2_nint/group_traj_dyas_noint/traj_2_0424_15.dat]

2 12180701 12180502 0 1 0 0 2 0 1 50 50 50 1689.77 1691.4 1688.14 
8885 1
12180502 7008.23 3560 1815 0 0 0 
8885.5 1
12180502 7202.07 2999.93 1815 419.558 -1212.27 1282.82 
8886 1
12180502 7489.33 2592.73 1815 578.001 -819.316 1002.68 
8886.5 1
12180502 7693.53 1910.93 1723 411.694 -1374.6 1434.92 
8887 2
12180701 8401.17 1585.67 1414.67 0 0 0 
12180502 7750.73 1134.07 1605.13 115.556 -1569.43 1573.68 
8887.5 2
12180701 8515.73 1134.73 1480.87 330.163 -1299.52 1340.81 
12180502 7905.93 503.6 1615.27 312.903 -1271.1 1309.05 
8888 2
12180701 8878.67 508.467 1505.8 733.199 -1265.19 1462.28 
12180502 8098.6 -6.66667 1606.67 389.226 -1030.84 1101.88 
8888.5 2
12180701 9089.93 -139.533 1555.93 426.801 -1309.09 1376.91 
12180502 8508.8 -627.133 1550.47 828.687 -1253.47 1502.63 
8889 2
12180701 9367.81 -694 1590.38 542.733 -1082.94 1211.33 
12180502 8713.75 -1262 1629.19 400.293 -1239.97 1302.98 
8889.5 2
12180701 9628 -1268.53 1569.53 509.173 -1124.33 1234.25 
12180502 9024.87 -1733.33 1690.13 608.839 -922.374 1105.2 
8890 2
12180701 10107.3 -1942.47 1602.87 960.454 -1350.57 1657.26 
12180502 9584.4 -2277.67 1701.6 1121.31 -1090.85 1564.38 
8890.5 2
12180701 10440.8 -2327.64 1637.36 687.668 -794.178 1050.53 
12180502 10071.9 -2768.71 1666 1005.07 -1012.47 1426.62 
8891 2
12180701 10868.2 -2853.87 1629.93 829.931 -1021.79 1316.38 
12180502 10438.7 -3302.87 1653.27 712.381 -1037.19 1258.27 
8891.5 2
12180701 11230.2 -3249.57 1613.5 732.822 -801.022 1085.66 
12180502 10716.4 -3627 1538.43 562.136 -656.14 864.012 
8892 2
12180701 11636.9 -3627.27 1596.47 814.935 -756.904 1112.22 
12180502 11201.5 -4146.13 1550.6 972.154 -1040.35 1423.87 
8892.5 2
12180701 12038 -4145 1611.29 781.936 -1009.23 1276.7 
12180502 11685.4 -4639.21 1560.71 943.266 -961.171 1346.7 
8893 2
12180701 12478.2 -4656.67 1589.73 883.936 -1027.44 1355.35 
12180502 12024.2 -5138.47 1480.53 680.264 -1002.51 1211.53 
8893.5 2
12180701 12964.4 -5282.13 1580.93 980.242 -1261.02 1597.2 
12180502 12616.9 -5739.87 1484.07 1195.03 -1212.5 1702.42 
8894 2
12180701 13389.3 -5774.87 1620.47 858.316 -995.421 1314.37 
12180502 13107.9 -6282.8 1678.47 991.785 -1096.84 1478.74 
8894.5 2
12180701 13804.4 -6194.13 1637.27 836.962 -845.296 1189.55 
12180502 13511.1 -6680.07 1652.33 812.903 -800.941 1141.19 
8895 2
12180701 14245.1 -6560.53 1629.33 890.236 -740.202 1157.76 
12180502 13836.1 -7122.53 1624.27 656.7 -893.872 1109.17 
8895.5 2
12180701 14637 -6969.47 1605.4 787.015 -821.151 1137.4 
12180502 14280.6 -7503.07 1612.73 892.503 -764.123 1174.92 
8896 2
12180701 15183.3 -7523.6 1554.93 1097.05 -1112.72 1562.58 
12180502 14697.3 -8135.73 1594.2 836.814 -1270.41 1521.25 
8896.5 2
12180701 15642.2 -8150.5 1676.43 912.288 -1246.32 1544.54 
12180502 15178.9 -8714.07 1619.5 957.446 -1149.78 1496.23 
8897 2
12180701 16101.3 -8741.87 1806 914.58 -1178.02 1491.37 
12180502 15647.1 -9315.8 1695.53 932.546 -1198.66 1518.69 
8897.5 2
12180701 16529.7 -9156 1724.15 835.008 -807.277 1161.44 
12180502 16005.7 -9675.31 1698.46 699.075 -700.795 989.858 
8898 2
12180701 16956.9 -9629.58 1732.67 859.606 -952.884 1283.32 
12180502 16414.7 -10214.2 1686.83 822.886 -1084.22 1361.13 
8898.5 2
12180701 17360.7 -9979.92 1710.08 812.426 -704.909 1075.61 
12180502 16840.8 -10598.8 1710 857.504 -774.003 1155.16 
8899 2
12180701 17808.8 -10378.6 1763.57 910.759 -810.406 1219.11 
12180502 17196.1 -10997.1 1697.71 722.148 -809.401 1084.72 
8899.5 2
12180701 18107.9 -10782.7 1743.79 584.124 -789.202 981.856 
12180502 17726.9 -11389.7 1671.43 1036.69 -766.881 1289.51 
8900 2
12180701 18523.5 -11119.6 1741.85 821.505 -665.812 1057.44 
12180502 18582.2 -11826.3 1654.85 1690.32 -862.833 1897.81 
8900.5 2
12180701 19549.3 -11494.2 1696.69 2089.14 -762.964 2224.1 
12180502 19231.7 -12077.5 1661.69 1322.73 -511.672 1418.25 
8901 2
12180701 20082.4 -11917.7 1659.57 1083.43 -860.739 1383.73 
12180502 19778.1 -12387.2 1655.07 1110.53 -629.422 1276.5 
8901.5 2
12180701 20464.4 -12182.5 1638.93 768.698 -532.835 935.313 
12180502 20219.9 -12722.3 1699.6 889.058 -674.15 1115.75 
8902 2
12180701 20972.4 -12491.7 1686.93 1028.4 -625.872 1203.88 
12180502 20667.3 -13009.5 1714 905.572 -581.444 1076.17 
8902.5 2
12180701 21382.2 -12829.9 1681.47 798.775 -659.296 1035.72 
12180502 21059.5 -13344.7 1713.53 764.615 -653.346 1005.73 
8903 2
12180701 21901.4 -12970.7 1669.29 1040.4 -282.126 1077.97 
12180502 21520.6 -13697.7 1700.07 923.924 -707.51 1163.7 
8903.5 2
12180701 22397.4 -13220.4 1666.43 1039.83 -523.36 1164.11 
12180502 22104.5 -13862.7 1661.21 1224.17 -345.912 1272.1 
8904 2
12180701 23040 -13534.1 1600.6 1214.83 -593.15 1351.9 
12180502 22729 -14263.2 1568.67 1180.53 -757.062 1402.42 
8904.5 2
12180701 23655.7 -13865.8 1507.6 1209.56 -651.604 1373.91 
12180502 23485.5 -14543.9 1555.73 1486.31 -551.408 1585.3 
8905 2
12180701 24297.4 -14152.2 1644.29 1323.07 -590.545 1448.88 
12180502 24045.6 -14861.6 1598.71 1154.72 -655.061 1327.58 
8905.5 2
12180701 24897.7 -14482.9 1586.36 1230.24 -677.693 1404.55 
12180502 24531.5 -15012.9 1525.64 995.755 -310.012 1042.9 
8906 2
12180701 25284.9 -14677.5 1690.53 762.242 -382.949 853.032 
12180502 25033.8 -15297.3 1588.27 988.78 -559.861 1136.28 
8906.5 2
12180701 25833.1 -15025.9 1650.53 1062.4 -675.194 1258.8 
12180502 25581.5 -15509.1 1570.93 1061.5 -410.465 1138.1 
8907 2
12180701 26474.9 -15133.2 1565.29 1312.32 -219.525 1330.55 
12180502 26168.2 -15753.4 1525.5 1199.76 -499.718 1299.67 
8907.5 2
12180701 27163.3 -15378.1 1562.75 1379.67 -490.803 1464.37 
12180502 26881.1 -16089.1 1763.44 1428.55 -672.613 1578.98 
8908 2
12180701 27828.9 -15658 1554.73 1302.58 -547.701 1413.05 
12180502 27451.1 -16299.1 1661.13 1115.47 -411.098 1188.81 
8908.5 2
12180701 28472 -15896.5 1662.2 1299.12 -481.751 1385.57 
12180502 28098.2 -16415.3 1692.67 1307.34 -234.613 1328.22 
8909 2
12180701 29071.5 -16092.5 1876.93 1211.04 -396.094 1274.17 
12180502 28722.4 -16648.4 1721.93 1261.01 -470.976 1346.09 
8909.5 2
12180701 29620.7 -16247.9 1722.07 1109.49 -313.939 1153.06 
12180502 29377.1 -16773.3 1716.07 1322.56 -252.256 1346.4 
8910 2
12180701 30109.5 -16452.7 1721.47 987.609 -413.603 1070.72 
12180502 29821.6 -16978.4 1658.27 898.047 -414.411 989.053 
8910.5 2
12180701 30674.9 -16673.6 1653.44 1104.18 -431.559 1185.52 
12180502 30428.2 -17150.2 1628.75 1184.86 -335.522 1231.45 
8911 2
12180701 31318.6 -16907.2 1493.8 1259.74 -457.094 1340.1 
12180502 31154.1 -17473.2 1608.27 1420.52 -632.118 1554.81 
8911.5 2
12180701 31996.8 -17123.6 1368.47 1370.1 -437.172 1438.16 
12180502 31740.4 -17639.1 1481.8 1184.38 -335.219 1230.9 
8912 2
12180701 32686.1 -17404.1 1516.93 1392.46 -566.734 1503.37 
12180502 32441 -17918.1 1447.13 1415.35 -563.502 1523.4 
8912.5 2
12180701 33513.9 -17505.1 1647.8 1672.46 -203.906 1684.84 
12180502 33276.1 -18087.6 1630.67 1687.14 -342.492 1721.55 
8913 2
12180701 34195.1 -17542.5 1607.73 1376.16 -75.6902 1378.24 
12180502 33863.1 -18190.3 1630.73 1185.86 -207.407 1203.86 
8913.5 2
12180701 34770.1 -17658.1 1642.27 1161.62 -233.401 1184.83 
12180502 34411.8 -18287.3 1672.67 1108.42 -196.094 1125.63 
8914 2
12180701 35371.4 -17792.4 1636.25 1174.3 -262.443 1203.27 
12180502 35007.4 -18467.4 1659.75 1163.23 -351.644 1215.22 
8914.5 2
12180701 35971.5 -18007 1598.93 1174.35 -419.887 1247.16 
12180502 35626.8 -18546.9 1656.33 1212.18 -155.691 1222.14 
8915 2
12180701 36633.7 -18128 1625.13 1337.91 -244.444 1360.06 
12180502 36206.5 -18786.6 1606.87 1171.04 -484.175 1267.19 
8915.5 2
12180701 37220.1 -18366.3 1599.67 1184.51 -481.347 1278.58 
12180502 36801.1 -19043 1609.2 1201.21 -517.98 1308.13 
8916 2
12180701 37872.1 -18667 1629.4 1317.31 -607.542 1450.66 
12180502 37356.4 -19313.4 1627.8 1121.89 -546.263 1247.81 
8916.5 2
12180701 38361.7 -18989.3 1611.53 988.956 -651.044 1184.02 
12180502 37963.9 -19550.1 1713.8 1227.34 -478.114 1317.18 
8917 2
12180701 39139.5 -19277.2 1598.06 1519.21 -562.467 1619.99 
12180502 38665.9 -19903.7 1771.56 1371.1 -690.666 1535.23 
8917.5 2
12180701 39755.5 -19594.7 1613 1205.54 -621.298 1356.23 
12180502 39180.9 -20094.3 1724.07 1007.69 -372.953 1074.49 
8918 2
12180701 40357.5 -19846.7 1600.73 1216.03 -508.956 1318.24 
12180502 39627.2 -20406.9 1615.73 901.684 -631.515 1100.84 
8918.5 2
12180701 40859.4 -20077.3 1587.87 1014.01 -465.859 1115.9 
12180502 40254.2 -20676.7 1560.13 1266.67 -545.185 1379.01 
8919 2
12180701 41334.6 -20338.1 1572.27 960 -527.003 1095.14 
12180502 40777.9 -20908.9 1513.73 1058.05 -468.956 1157.32 
8919.5 2
12180701 42006.2 -20670.4 1654.6 1354.03 -669.892 1510.68 
12180502 41379.1 -21158.4 1525.13 1211.96 -503.091 1312.23 
8920 2
12180701 42735.5 -20979.6 1733.8 1473.4 -624.646 1600.34 
12180502 41941.9 -21381.7 1550.53 1137.1 -451.044 1223.29 
8920.5 2
12180701 43264.2 -21311.5 1787.5 1032.65 -648.242 1219.26 
12180502 42672.6 -21680.8 1645.25 1427.13 -584.147 1542.06 
8921 2
12180701 43828.7 -21549.8 1681.8 1104.66 -466.341 1199.06 
12180502 43246.3 -21983.4 1653.73 1122.59 -592.27 1269.25 
8921.5 2
12180701 44351.8 -21703 1612.13 1056.7 -309.495 1101.09 
12180502 43890.6 -22173.8 1573.33 1301.68 -384.646 1357.33 
8922 2
12180701 44993.3 -21843.4 1651.4 1296.03 -283.636 1326.7 
12180502 44456.3 -22359.7 1586.2 1142.76 -375.488 1202.87 
8922.5 2
12180701 45569.1 -22163.3 1718.2 1163.23 -646.195 1330.67 
12180502 44996.3 -22638.4 1628.27 1090.91 -563.098 1227.67 
8923 2
12180701 46083.7 -22297.4 1715.87 1039.46 -270.976 1074.2 
12180502 45557.3 -22716.7 1680.13 1133.33 -158.249 1144.33 
8923.5 2
12180701 46586.3 -22435.9 1712.67 1015.35 -279.865 1053.22 
12180502 46056.9 -22925.6 1703.53 1009.43 -421.953 1094.07 
8924 2
12180701 47023.8 -22669.7 1627.31 854.46 -456.551 968.783 
12180502 46569.4 -23113.6 1717.62 1000.98 -367.236 1066.22 
8924.5 2
12180701 47313.2 -23060.7 1618.2 565.332 -763.631 950.123 
12180502 46856.9 -23263.5 1680.2 561.515 -292.79 633.266 
8925 2
12180701 47478.2 -23320.1 1619 333.333 -524.175 621.185 
12180502 46913.5 -23426.5 1683.53 114.343 -329.293 348.58 
8925.5 1
12180502 47117.1 -23618.8 1688 411.178 -388.418 565.629 
