# Supplementary material for: Intrinsic group behaviour II: On the dependence of triad spatial dynamics on social and personal features; and on the effect of social interaction on small group dynamics
Source: PLoS One. 2019 Dec 3;14(12):e0225704. doi: 10.1371/journal.pone.0225704 (PMC6890182; doi:10.1371/journal.pone.0225704)
Supplement: S2 Data Set — (ZIP) [file pone.0225704.s002.zip › set_2_nint/group_traj_dyas_noint/traj_2_0424_14.dat]

2 12180103 12180102 0 1 0 0 2 0 1 30 30 30 1781.11 1797.17 1765.04 
8881.5 2
12180103 5830 -2142 1769.14 0 0 0 
12180102 6745.42 -2518.67 1747.5 0 0 0 
8882 2
12180103 6408 -2182.2 1644.87 1592.29 -110.744 1596.13 
12180102 7209.47 -2599.07 1714.87 1042.81 -180.674 1058.34 
8882.5 2
12180103 7239.07 -2392.73 1596.8 1678.92 -425.32 1731.96 
12180102 7749.53 -3127.53 1701 1091.04 -1067.61 1526.49 
8883 2
12180103 7943.13 -2738.33 1700.07 1422.36 -698.182 1584.47 
12180102 8057 -3674.8 1662.8 621.145 -1105.59 1268.13 
8883.5 2
12180103 8468.07 -3074.07 1760.27 1060.47 -678.249 1258.82 
12180102 8385.2 -4135.47 1663.73 663.03 -930.64 1142.67 
8884 2
12180103 9008.07 -3598.33 1715.27 1090.91 -1059.12 1520.47 
12180102 8830.6 -4542.53 1715.8 899.798 -822.357 1218.98 
8884.5 2
12180103 9560.67 -4051.33 1694.33 1116.36 -915.152 1443.53 
12180102 9273.87 -5006.07 1743.53 895.488 -936.431 1295.69 
8885 2
12180103 10045.9 -4632.31 1652.44 943.985 -1130.31 1472.65 
12180102 9726.44 -5441.06 1726.19 880.488 -846.295 1221.26 
8885.5 2
12180103 10591.6 -5148.53 1637.2 1065.87 -1008.24 1467.19 
12180102 10142.9 -5993.27 1645.73 813.468 -1078.52 1350.91 
8886 2
12180103 11184.5 -5674.6 1692.4 1192.89 -1058.48 1594.8 
12180102 10494.1 -6446.87 1600.33 706.64 -912.676 1154.26 
8886.5 2
12180103 11696 -6270.6 1679.67 1031.32 -1201.61 1583.51 
12180102 11156.3 -6932.8 1687.53 1334.95 -979.704 1655.87 
8887 2
12180103 12366.7 -6849.73 1742.93 1355.02 -1169.97 1790.22 
12180102 11819.8 -7394.53 1764.8 1340.47 -932.795 1633.09 
8887.5 2
12180103 12915.6 -7333.27 1751.07 1106.59 -974.866 1474.75 
12180102 12337.9 -7826.73 1761.47 1044.49 -871.371 1360.24 
8888 2
12180103 13356.7 -7786.53 1705.2 891.178 -915.69 1277.77 
12180102 12819.9 -8521.67 1800.8 973.872 -1403.91 1708.62 
8888.5 2
12180103 13882.8 -8230.6 1688.47 1062.76 -897.104 1390.78 
12180102 13275.1 -9050.6 1715.33 919.461 -1068.55 1409.69 
8889 2
12180103 14543.2 -8869.12 1712.5 1289.94 -1247.12 1794.23 
12180102 13844.9 -9789.12 1702.5 1112.91 -1442.43 1821.86 
8889.5 2
12180103 15096.3 -9593.93 1775.6 1082.22 -1418.41 1784.12 
12180102 14480.5 -10418 1821.67 1243.82 -1230.68 1749.76 
8890 2
12180103 15636.3 -10135.3 1791.47 1082.3 -1084.97 1532.49 
12180102 14967.6 -10964.5 1833.53 976.219 -1095.26 1467.17 
8890.5 2
12180103 16070.9 -10623.8 1748.79 896.073 -1007.12 1348.05 
12180102 15508.6 -11360.1 1787 1115.55 -815.69 1381.96 
8891 2
12180103 16654.4 -11185.7 1746.93 1132.95 -1091.16 1572.96 
12180102 16104.7 -11875.1 1761.2 1157.46 -999.852 1529.51 
8891.5 2
12180103 17292.9 -11659.1 1744.36 1292.42 -958.319 1608.95 
12180102 16868.6 -12316.1 1736.07 1546.23 -892.722 1785.44 
8892 2
12180103 18215.1 -12031.1 1669.47 1848.25 -745.472 1992.93 
12180102 17646.5 -12768.3 1650 1558.91 -906.203 1803.16 
8892.5 2
12180103 18979 -12508 1677.5 1489.02 -929.565 1755.35 
12180102 18428.4 -13240.4 1731.36 1524.29 -920.394 1780.62 
8893 2
12180103 19647.5 -12906.6 1728.53 1342.44 -800.402 1562.94 
12180102 19025.9 -13685.2 1726.2 1199.81 -893.115 1495.73 
8893.5 2
12180103 20167.9 -13344.5 1758.53 1049.06 -882.796 1371.08 
12180102 19628.7 -14007.8 1765.27 1215.32 -650.403 1378.42 
8894 2
12180103 20754.9 -13730.4 1753.8 1185.99 -779.663 1419.31 
12180102 20253.1 -14367.5 1770.33 1261.41 -726.734 1455.78 
8894.5 2
12180103 21270.9 -14018.2 1755.33 1040.32 -580.242 1191.2 
12180102 20939.3 -14640.3 1717.53 1383.33 -550 1488.66 
8895 2
12180103 21885.3 -14370.5 1681.13 1241.08 -711.65 1430.64 
12180102 21622.8 -14999.7 1661.07 1380.88 -726.061 1560.12 
8895.5 2
12180103 22650.6 -14675.4 1607.07 1536.81 -612.316 1654.31 
12180102 22408.4 -15384.8 1652.13 1577.51 -773.226 1756.82 
8896 2
12180103 23491.1 -14889.1 1700.4 1687.82 -429.05 1741.5 
12180102 23170.5 -15754.4 1698.47 1530.25 -742.169 1700.73 
8896.5 2
12180103 24121.3 -15261.6 1707.07 1252.79 -740.708 1455.38 
12180102 23831.7 -16004.3 1716.07 1314.61 -496.791 1405.34 
8897 2
12180103 24768.2 -15590.6 1709.47 1288.67 -655.293 1445.71 
12180102 24439.7 -16250.3 1754.2 1211.06 -490.135 1306.48 
8897.5 2
12180103 25443.9 -15853.1 1682.85 1317.2 -511.651 1413.08 
12180102 25119.6 -16589.8 1727.38 1325.44 -661.818 1481.48 
8898 2
12180103 26260.6 -16165.8 1727.5 1643.18 -629.121 1759.5 
12180102 25851.8 -16926.8 1691.42 1473.28 -678.043 1621.81 
8898.5 2
12180103 27081.8 -16536.2 1749.15 1652.44 -745.279 1812.73 
12180102 26774.7 -17342.5 1776.08 1856.86 -836.429 2036.55 
8899 2
12180103 27786.6 -16829.1 1783.21 1432.37 -595.506 1551.23 
12180102 27453.6 -17566.9 1789.57 1379.98 -455.932 1453.35 
8899.5 2
12180103 28538 -17042.6 1752.36 1467.63 -416.992 1525.72 
12180102 28158.6 -17763.9 1778.43 1376.95 -384.766 1429.7 
8900 2
12180103 29252.5 -17326.3 1742.38 1411.98 -560.602 1519.2 
12180102 28845.2 -18024.9 1756.38 1356.89 -515.941 1451.67 
8900.5 2
12180103 29853.4 -17558.3 1722.85 1223.88 -472.505 1311.92 
12180102 29657.4 -18201.6 1697.23 1654.08 -359.862 1692.77 
8901 2
12180103 30546.8 -17869.9 1618.71 1409.35 -633.231 1545.07 
12180102 30336.9 -18484.9 1622.86 1381.19 -575.84 1496.42 
8901.5 2
12180103 31374.9 -18304 1461.4 1666.16 -873.527 1881.26 
12180102 31050.1 -19043.3 1447 1435.02 -1123.55 1822.54 
8902 2
12180103 32085.3 -18619.2 1475.86 1438.1 -638.086 1573.3 
12180102 31799.8 -19389.1 1407.5 1517.51 -699.875 1671.13 
8902.5 2
12180103 32912.8 -18931.9 1687.8 1613.09 -609.589 1724.43 
12180102 32505.9 -19682.3 1428.67 1376.51 -571.531 1490.44 
8903 2
12180103 33671.6 -19140.9 1722.29 1520.58 -418.685 1577.17 
12180102 32943.7 -19901.6 1400.64 877.317 -439.489 981.241 
8903.5 2
12180103 34312.1 -19411.4 1749.36 1342.92 -567.236 1457.8 
12180102 34197 -20178.4 1747.5 2627.43 -580.264 2690.75 
8904 2
12180103 35031.5 -19629.1 1694.33 1359.91 -411.414 1420.78 
12180102 34943.8 -20420.3 1783 1411.72 -457.296 1483.94 
8904.5 2
12180103 35815.6 -19902.5 1645.93 1540.41 -537.132 1631.37 
12180102 35596.7 -20633 1813.73 1282.78 -417.944 1349.15 
8905 2
12180103 36616 -20209.1 1720.93 1650.31 -632.175 1767.25 
12180102 36424.4 -20876.1 1794.5 1706.59 -501.178 1778.66 
8905.5 2
12180103 37281.9 -20484.2 1801.29 1364.46 -563.817 1476.36 
12180102 37032.9 -21140.1 1847.64 1246.93 -541.13 1359.28 
8906 2
12180103 37976.3 -20665.5 1890.07 1366.95 -356.927 1412.78 
12180102 37784.2 -21436.9 1868.6 1478.88 -584.233 1590.1 
8906.5 2
12180103 38649.8 -20877.7 1902.33 1305.3 -411.24 1368.55 
12180102 38463.3 -21711.3 1899.6 1316.15 -531.783 1419.52 
8907 2
12180103 39340.8 -21092.6 1823.21 1413.06 -439.342 1479.78 
12180102 39122.4 -21967.7 1936.43 1347.84 -524.296 1446.23 
8907.5 2
12180103 40017.9 -21438.9 1691.81 1357.02 -693.995 1524.18 
12180102 39834.8 -22380.6 1838.94 1427.62 -827.351 1650.04 
8908 2
12180103 40773.1 -21733.9 1701.4 1477.88 -577.283 1586.63 
12180102 40664.7 -22712.4 1735.27 1623.98 -649.388 1749.01 
8908.5 2
12180103 41525 -21953.1 1706.6 1518.92 -442.963 1582.2 
12180102 41299.8 -23027.6 1745.13 1283.1 -636.768 1432.41 
8909 2
12180103 42390.5 -22466.2 1733 1748.42 -1036.5 2032.56 
12180102 42090.5 -23308.4 1736.13 1597.31 -567.273 1695.05 
8909.5 2
12180103 42991.3 -22739.7 1696.73 1213.74 -552.458 1333.55 
12180102 42849.5 -23634.6 1716.13 1533.33 -658.99 1668.95 
8910 2
12180103 43785.9 -22910.1 1689.27 1605.25 -344.377 1641.78 
12180102 43509.9 -23825.5 1700.13 1334.14 -385.724 1388.78 
8910.5 2
12180103 44645.4 -23169.8 1723.38 1678.73 -507.186 1753.67 
12180102 44348.5 -23976.6 1769.75 1637.96 -295.101 1664.33 
8911 2
12180103 45331.1 -23232.4 1747.87 1341.86 -122.48 1347.44 
12180102 45095.5 -24047.3 1795.53 1461.77 -138.372 1468.31 
8911.5 2
12180103 45843.9 -23433.7 1789.47 1036.09 -406.599 1113.02 
12180102 45683.5 -24234.6 1840.33 1187.88 -378.316 1246.67 
8912 2
12180103 46532.6 -23488.6 1820.93 1391.25 -110.976 1395.66 
12180102 46274.8 -24485.1 1821.87 1194.61 -505.993 1297.35 
8912.5 2
12180103 47008.2 -23729.3 1767.53 960.808 -486.33 1076.88 
12180102 46725.5 -24477.3 1829.93 910.438 15.6229 910.572 
8913 2
12180103 47465.2 -24058.3 1750.6 923.232 -664.646 1137.59 
12180102 47178.6 -24517.3 1826.33 915.421 -80.8081 918.981 
