# Supplementary material for: Intrinsic group behaviour II: On the dependence of triad spatial dynamics on social and personal features; and on the effect of social interaction on small group dynamics
Source: PLoS One. 2019 Dec 3;14(12):e0225704. doi: 10.1371/journal.pone.0225704 (PMC6890182; doi:10.1371/journal.pone.0225704)
Supplement: S2 Data Set — (ZIP) [file pone.0225704.s002.zip › set_2_nint/group_traj_dyas_noint/traj_2_0424_13.dat]

2 12174000 12173700 0 1 0 0 2 0 1 40 40 40 1774.35 1798.42 1750.27 
8857 1
12173700 -7770 8164 1563 0 0 0 
8857.5 1
12173700 -7781.56 8090.19 1568.44 -41.1477 -262.678 265.881 
8858 1
12173700 -7661.8 8094.8 1619.73 234.369 9.02642 234.543 
8858.5 1
12173700 -7205.2 7748.07 1617.8 922.424 -700.471 1158.24 
8859 1
12173700 -6666.27 7412.4 1412.2 1088.75 -678.114 1282.66 
8859.5 1
12173700 -5564.33 6835.33 1158.73 2226.13 -1165.79 2512.91 
8860 1
12173700 -4976.67 6498.47 1070.2 1187.21 -680.539 1368.43 
8860.5 2
12174000 -3488.62 6524.08 1757.38 0 0 0 
12173700 -4400 6240.27 1293.27 1162.63 -520.565 1273.85 
8861 2
12174000 -2922.94 6333.75 1717.06 1178.5 -396.514 1243.41 
12173700 -3729.38 5981.94 1541.31 1307.26 -503.566 1400.9 
8861.5 2
12174000 -2383.33 6034.93 1755.53 1055.98 -584.768 1207.08 
12173700 -2986.47 5694.67 1612.73 1453.83 -562.174 1558.74 
8862 2
12174000 -1785.67 5972.6 1783.47 1207.41 -125.926 1213.96 
12173700 -2347 5408.33 1605.27 1291.85 -578.451 1415.45 
8862.5 2
12174000 -1245.4 5765.87 1819.8 1091.45 -417.643 1168.62 
12173700 -1718.93 5152.27 1631.53 1268.82 -517.306 1370.22 
8863 2
12174000 -637.8 5540.67 1822.8 1227.47 -454.949 1309.07 
12173700 -1226.33 4866.73 1642.73 995.152 -576.835 1150.25 
8863.5 2
12174000 -61 5333 1844.47 1165.25 -419.529 1238.47 
12173700 -597.6 4596.27 1648.53 1270.17 -546.397 1382.71 
8864 2
12174000 552.4 5075.87 1819.73 1239.19 -519.461 1343.67 
12173700 -37.7333 4219.4 1648.4 1131.04 -761.347 1363.42 
8864.5 2
12174000 1187.06 4816.06 1831.81 1239.58 -507.43 1339.41 
12173700 572.188 3901 1614.75 1191.25 -621.875 1343.8 
8865 2
12174000 1818.27 4476.6 1795.47 1235.23 -664.31 1402.54 
12173700 1212.53 3576 1674.07 1253.12 -636.008 1405.28 
8865.5 2
12174000 2322.13 4060.87 1777.4 1017.91 -839.865 1319.67 
12173700 1735.33 3263.73 1705 1056.16 -630.842 1230.22 
8866 2
12174000 2734.8 3699.93 1745.13 833.67 -729.158 1107.55 
12173700 2225.47 2918.33 1689.13 990.168 -697.778 1211.33 
8866.5 2
12174000 3256.53 3351.53 1694.47 1054.01 -703.838 1267.41 
12173700 2591.47 2588 1693.73 739.394 -667.34 996.015 
8867 2
12174000 3750.73 2962.13 1671 996.371 -785.081 1268.51 
12173700 3117 2132.67 1658.93 1059.54 -918.011 1401.92 
8867.5 2
12174000 4305.67 2643.67 1668.13 1118.82 -642.07 1289.96 
12173700 3850 1645.8 1606 1477.82 -981.586 1774.11 
8868 2
12174000 4867.12 2110.19 1702.38 1096.6 -1041.95 1512.68 
12173700 4475.56 1138.06 1622.69 1221.8 -991.675 1573.6 
8868.5 2
12174000 5373.53 1480.33 1715.53 991.014 -1232.59 1581.58 
12173700 5047.33 664.8 1631 1118.93 -926.15 1452.5 
8869 2
12174000 5784.33 1035.6 1680.47 829.899 -898.451 1223.09 
12173700 5462.2 309.467 1588.73 838.114 -717.845 1103.51 
8869.5 2
12174000 6249.27 668.867 1714.33 939.259 -740.875 1196.29 
12173700 6018.67 -254 1562.87 1124.18 -1138.32 1599.85 
8870 2
12174000 6719.4 240.867 1737.6 949.764 -864.646 1284.39 
12173700 6498.33 -783 1562.27 969.024 -1068.69 1442.6 
8870.5 2
12174000 7269.8 -272.2 1763.4 1111.92 -1036.5 1520.1 
12173700 6961.47 -1230.73 1564.53 935.623 -904.512 1301.36 
8871 2
12174000 7750.53 -774.533 1762.07 971.178 -1014.81 1404.65 
12173700 7473.93 -1841.2 1633.47 1035.29 -1233.27 1610.21 
8871.5 2
12174000 8183.56 -1311.75 1754.25 845.76 -1049.25 1347.68 
12173700 7959.19 -2257.06 1690.25 947.762 -812.231 1248.19 
8872 2
12174000 8691.67 -1725.93 1812.53 994.333 -810.535 1282.83 
12173700 8441.67 -2695.73 1711.53 944.186 -858.456 1276.1 
8872.5 2
12174000 9172.2 -2280.33 1836.87 970.774 -1120 1482.16 
12173700 8934.13 -3072.07 1700.27 994.882 -760.269 1252.12 
8873 2
12174000 9645.73 -2710.6 1758.2 956.633 -869.226 1292.56 
12173700 9391 -3550.27 1708.73 922.963 -966.061 1336.09 
8873.5 2
12174000 10064.7 -3228.67 1726.27 846.33 -1046.6 1345.97 
12173700 9815.8 -3896.93 1686.67 858.182 -700.337 1107.68 
8874 2
12174000 10486.1 -3690.87 1747.33 851.313 -933.737 1263.57 
12173700 10188.9 -4390.67 1611.73 753.805 -997.441 1250.24 
8874.5 2
12174000 10865.1 -4159.47 1747.53 764.113 -944.758 1215.09 
12173700 10602.3 -4864.73 1590.4 833.468 -955.78 1268.14 
8875 2
12174000 11401.6 -4603.69 1766.56 1045.8 -865.928 1357.77 
12173700 11073.4 -5339.06 1570.25 918.332 -924.618 1303.17 
8875.5 2
12174000 11770.1 -5124.27 1776.93 721.274 -1018.75 1248.23 
12173700 11505.5 -5842.33 1620.4 845.458 -984.874 1297.99 
8876 2
12174000 12236.1 -5765.2 1768.73 941.414 -1294.81 1600.88 
12173700 11951.2 -6460.27 1644.6 900.471 -1248.35 1539.23 
8876.5 2
12174000 12723.4 -6384.2 1769.4 984.377 -1250.51 1591.47 
12173700 12421.5 -6899 1686.53 950.034 -886.33 1299.29 
8877 2
12174000 13246.8 -6853.67 1878.8 1057.37 -948.418 1420.4 
12173700 12807.3 -7412.53 1685.33 779.529 -1037.44 1297.67 
8877.5 2
12174000 13653.9 -7288.2 1879.67 822.492 -877.845 1202.96 
12173700 13192.8 -7883.13 1677.53 778.721 -950.707 1228.92 
8878 2
12174000 14128.6 -7848.12 1806.12 927.01 -1093.6 1433.64 
12173700 13622.2 -8360.31 1626.75 838.77 -931.991 1253.85 
8878.5 2
12174000 14626.8 -8415.47 1781 973.12 -1108.09 1474.73 
12173700 14134.3 -8898.2 1616.2 1000.03 -1050.56 1450.43 
8879 2
12174000 15029.1 -9011.67 1755.8 812.795 -1204.44 1453.04 
12173700 14725.3 -9515.47 1619.47 1193.94 -1247 1726.41 
8879.5 2
12174000 15734.5 -9494.8 1773.8 1425.05 -976.027 1727.25 
12173700 15238.1 -10088.9 1688.53 1036.09 -1158.52 1554.24 
8880 2
12174000 16101.5 -10066.9 1858.73 741.279 -1155.82 1373.11 
12173700 15666.9 -10563.1 1692.27 866.128 -957.98 1291.47 
8880.5 2
12174000 16482.8 -10534.4 1815.53 770.37 -944.377 1218.74 
12173700 16102.1 -11034.1 1653.53 879.327 -951.38 1295.51 
8881 2
12174000 17002.3 -10963.3 1811.93 1049.56 -866.532 1361.05 
12173700 16610.5 -11467.8 1691.33 1027.07 -876.229 1350.06 
8881.5 2
12174000 17581.2 -11357.8 1843.75 1130.57 -770.467 1368.14 
12173700 17173.3 -11875.1 1762.88 1099.18 -795.557 1356.87 
8882 2
12174000 18073.3 -11885.5 1830.6 963.103 -1032.72 1412.12 
12173700 18329.6 -12030.9 1722.27 2262.79 -304.778 2283.23 
8882.5 2
12174000 18756.1 -12677.1 1727.07 1379.26 -1599.06 2111.71 
12173700 19374.9 -12050.5 1708.33 2111.65 -39.7306 2112.02 
8883 2
12174000 19241.2 -12986.3 1624.53 980.067 -624.781 1162.28 
12173700 19763.4 -12338.6 1756.93 784.916 -581.953 977.119 
8883.5 2
12174000 19782.2 -13312.1 1667.27 1092.93 -658.182 1275.81 
12173700 20179.7 -12771.4 1796.4 840.943 -874.343 1213.12 
8884 2
12174000 20314.1 -13610.1 1736.13 1074.61 -602.02 1231.76 
12173700 20679.7 -13129.8 1811.67 1010.1 -724.04 1242.79 
8884.5 2
12174000 20781.2 -13834.7 1758.07 943.569 -453.737 1047 
12173700 21182.4 -13360.3 1843.07 1015.62 -465.724 1117.31 
8885 2
12174000 21410 -14099.4 1730.31 1223.35 -514.867 1327.28 
12173700 21652.5 -13522.8 1848.75 914.591 -315.986 967.639 
8885.5 1
12174000 22033.9 -14469.1 1646.07 1218.62 -722.184 1416.54 
8886 1
12174000 22776.8 -14828.5 1632.8 1494.7 -723.139 1660.44 
8886.5 1
12174000 23530.8 -15109.3 1707.07 1520.16 -566.129 1622.16 
8885.5 1
12173700 22332 -13834.8 1829.75 1467.6 -673.866 1614.92 
8887 2
12174000 24121.5 -15389.4 1723.07 1193.27 -565.791 1320.61 
12173700 24448.9 -14639.5 1833.45 1320.59 -502.056 1412.81 
8887.5 2
12174000 24666.4 -15592.9 1705.67 1098.66 -410.215 1172.74 
12173700 24884.6 -14697 1808.33 1013.23 -133.615 1022.01 
8888 2
12174000 25273.5 -15717.9 1722.73 1226.4 -252.525 1252.13 
12173700 25576 -15037.5 1816 1396.77 -687.811 1556.93 
8888.5 2
12174000 26040.5 -15967.1 1674.4 1549.63 -503.569 1629.4 
12173700 26228.8 -15299.5 1717.33 1318.79 -529.293 1421.04 
8889 2
12174000 26894.8 -16303.3 1707 1668.51 -656.6 1793.06 
12173700 27056.2 -15635.8 1713.06 1616.11 -656.803 1744.48 
8889.5 2
12174000 27550.2 -16547.5 1712.67 1282.56 -477.927 1368.71 
12173700 27744.7 -15908.4 1734.53 1347.33 -533.562 1449.13 
8890 2
12174000 28153.1 -16724 1768.93 1208.15 -353.641 1258.84 
12173700 28416.5 -16093.5 1752.4 1346.16 -371.009 1396.35 
8890.5 2
12174000 28759.9 -16892 1748.71 1251.11 -346.392 1298.18 
12173700 29022.6 -16235.4 1861.14 1249.85 -292.568 1283.63 
8891 2
12174000 29341.2 -17156.5 1717.8 1128.82 -513.528 1240.14 
12173700 29704.4 -16368.7 1867.53 1323.8 -258.844 1348.87 
8891.5 2
12174000 29912.2 -17196.4 1708.21 1155.9 -80.8945 1158.73 
12173700 30201.8 -16509.7 1846.57 1006.85 -285.387 1046.52 
8892 2
12174000 30624.9 -17368.3 1652.87 1428.16 -344.499 1469.12 
12173700 30961.3 -16764.7 1826.07 1522.01 -511.06 1605.52 
8892.5 2
12174000 31353.4 -17545.3 1536.21 1420.2 -344.936 1461.49 
12173700 31621.6 -16920.3 1781.5 1287.28 -303.221 1322.51 
8893 2
12174000 31940.7 -17538.3 1462.93 1179.33 13.9606 1179.41 
12173700 32464.1 -17502.6 1774.33 1691.75 -1169.31 2056.52 
8893.5 2
12174000 32933.9 -17698 1526.53 2002.42 -321.909 2028.13 
12173700 33163.3 -18283.5 1712.87 1409.54 -1574.33 2113.13 
8894 2
12174000 34182.2 -17747.3 1781.13 2521.75 -99.6633 2523.72 
12173700 33759.9 -18381.7 1663.8 1205.25 -198.384 1221.47 
8894.5 2
12174000 34833 -17881.7 1783.07 1312.1 -270.968 1339.78 
12173700 34304.9 -18433.5 1668.4 1098.79 -104.435 1103.74 
8895 2
12174000 35363.7 -18134.1 1789 1072.19 -509.764 1187.2 
12173700 34936.4 -18675.4 1695.67 1275.82 -488.754 1366.24 
8895.5 2
12174000 35899.7 -18369.1 1749.53 1076.31 -471.888 1175.21 
12173700 35610.9 -18931.7 1677.13 1354.35 -514.592 1448.82 
8896 2
12174000 36471.9 -18547.9 1799.93 1148.86 -359.17 1203.7 
12173700 36235 -19165 1612.6 1253.28 -468.541 1338 
8896.5 2
12174000 37260.2 -18786.6 1764.93 1567.29 -474.43 1637.52 
12173700 36895.9 -19487.9 1607.86 1313.97 -642.005 1462.43 
8897 2
12174000 38019.3 -19123.8 1721.8 1512.06 -671.77 1654.57 
12173700 37436.4 -19706.1 1688.67 1076.64 -434.538 1161.02 
8897.5 2
12174000 38651.1 -19334.5 1707.08 1231.6 -410.646 1298.26 
12173700 38386.5 -19956.7 1779.23 1851.97 -488.549 1915.33 
8898 2
12174000 39240.2 -19606 1681.58 1185.29 -546.355 1305.15 
12173700 39025.2 -20248.5 1769.25 1285.29 -587.138 1413.05 
8898.5 2
12174000 39869.4 -19774.8 1668.46 1266.03 -339.731 1310.82 
12173700 39588.2 -20441.8 1779.38 1132.6 -389.026 1197.55 
8899 2
12174000 40431.2 -20057.7 1675.5 1141.93 -574.935 1278.5 
12173700 40160.4 -20787.2 1684.64 1163.01 -701.968 1358.44 
8899.5 2
12174000 41061.7 -20242 1643.93 1231.45 -359.933 1282.97 
12173700 40941.1 -21235.9 1679.93 1524.97 -876.256 1758.8 
8900 2
12174000 41700.4 -20495.8 1566.85 1262.19 -501.52 1358.18 
12173700 41551.2 -21580.5 1687.08 1205.56 -681.036 1384.62 
8900.5 2
12174000 42434.2 -20847.8 1724.62 1494.44 -716.904 1657.5 
12173700 42097.8 -21835.6 1731.38 1113.43 -519.662 1228.73 
8901 2
12174000 42793 -21382.3 1779.93 729.362 -1086.42 1308.54 
12173700 42644.3 -22198.4 1683.07 1110.65 -737.28 1333.09 
8901.5 2
12174000 43370.8 -21787 1731.27 1162.58 -814.314 1419.4 
12173700 43345.3 -22518.9 1611.27 1410.56 -645.023 1551.04 
8902 2
12174000 44100.9 -22077.2 1716.14 1477.85 -587.478 1590.34 
12173700 44057.4 -22679.8 1603.14 1441.34 -325.612 1477.67 
8902.5 2
12174000 44788.9 -22260.1 1721 1341.15 -356.437 1387.71 
12173700 44680.5 -22942.1 1649.8 1214.64 -511.269 1317.86 
8903 2
12174000 45493.5 -22440.9 1803.79 1412.09 -362.306 1457.83 
12173700 45230.5 -23151 1688.86 1102.27 -418.704 1179.12 
8903.5 2
12174000 46093.8 -22668 1825.29 1258.46 -476.19 1345.54 
12173700 45843.4 -23237.8 1720.43 1284.97 -181.941 1297.78 
8904 2
12174000 46682 -22844.2 1827.87 1111.94 -333.081 1160.75 
12173700 46397.9 -23359.5 1752.33 1048.09 -230.021 1073.03 
8904.5 2
12174000 47006.1 -23200.3 1818.4 636.673 -699.673 945.989 
12173700 46843.3 -23686.4 1736.47 875.18 -642.305 1085.59 
8905 2
12174000 47358.1 -23625.8 1817.5 725.93 -877.221 1138.64 
12173700 47252.1 -24142.4 1717.14 842.759 -940.265 1262.67 
