# Supplementary material for: Intrinsic group behaviour II: On the dependence of triad spatial dynamics on social and personal features; and on the effect of social interaction on small group dynamics
Source: PLoS One. 2019 Dec 3;14(12):e0225704. doi: 10.1371/journal.pone.0225704 (PMC6890182; doi:10.1371/journal.pone.0225704)
Supplement: S2 Data Set — (ZIP) [file pone.0225704.s002.zip › set_2_nint/group_traj_dyas_noint/traj_2_0424_12.dat]

2 12164900 12164500 0 1 0 0 2 0 1 30 20 40 1784.47 1817.35 1751.59 
8805.5 1
12164500 6002 -2328.56 1735.33 0 0 0 
8806 1
12164500 6261.33 -2238.87 1742.33 654.882 226.487 692.941 
8806.5 1
12164500 6661.2 -2272.93 1644.27 807.811 -68.8215 810.738 
8807 1
12164500 7078.07 -2499.93 1531.93 842.155 -458.586 958.919 
8807.5 1
12164500 7501 -2653.5 1484 826.042 -299.935 878.809 
8808 1
12164500 7760.07 -2984.13 1582.33 506.98 -647.032 821.997 
8808.5 1
12164500 8048.4 -3260.6 1780.93 582.492 -558.519 806.994 
8809 1
12164500 8290.93 -3595.93 1768.4 489.966 -677.441 836.058 
8809.5 2
12164900 6268.86 -2412.43 1451.14 0 0 0 
12164500 8584.13 -3872.2 1750.87 589.94 -555.869 810.567 
8810 2
12164900 6517.47 -2230.87 1447.4 684.875 500.171 848.071 
12164500 8914.27 -4116.47 1748.8 666.936 -493.468 829.647 
8810.5 2
12164900 7126.4 -2306.73 1470.87 1230.17 -153.266 1239.68 
12164500 9243.27 -4465.2 1734.53 664.646 -704.512 968.551 
8811 2
12164900 7719.6 -2551.13 1627.73 1198.38 -493.737 1296.11 
12164500 9594.67 -4809.27 1724.67 709.899 -695.084 993.528 
8811.5 2
12164900 8162.06 -2743.62 1609.44 860.822 -374.497 938.756 
12164500 9942.62 -5094.62 1716.88 676.962 -555.172 875.496 
8812 2
12164900 8647.67 -2957.53 1602.67 950.302 -418.607 1038.41 
12164500 10366.5 -5280.67 1733.47 829.566 -364.074 905.941 
8812.5 2
12164900 9190.53 -3395.8 1630.2 1096.7 -885.387 1409.49 
12164500 10627.2 -5630.93 1729.47 526.599 -707.609 882.053 
8813 2
12164900 9740.87 -3776.47 1651.2 1111.78 -769.024 1351.84 
12164500 10893.7 -5994.27 1699.8 538.316 -734.007 910.248 
8813.5 2
12164900 10107.6 -4159 1570.47 740.875 -772.795 1070.56 
12164500 11230.9 -6349.67 1743.27 681.212 -717.98 989.72 
8814 2
12164900 10646.9 -4469.2 1558.33 1089.43 -626.667 1256.81 
12164500 11522 -6870.73 1836.6 588.148 -1052.66 1205.82 
8814.5 2
12164900 11098.5 -4865.75 1550.06 882.096 -774.512 1173.87 
12164500 11948.7 -7212.94 1819.56 833.374 -668.368 1068.28 
8815 2
12164900 11560.8 -5352.4 1700.2 904.697 -952.348 1313.56 
12164500 12268.6 -7511.47 1745.87 626.052 -584.206 856.293 
8815.5 2
12164900 11844.1 -5861.87 1647.07 572.391 -1029.23 1177.68 
12164500 12600.8 -7938.67 1763.73 671.111 -863.03 1093.26 
8816 2
12164900 12310.2 -6429.13 1707.47 941.549 -1145.99 1483.18 
12164500 12881.3 -8341.6 1796.33 566.599 -814.007 991.787 
8816.5 2
12164900 12685.3 -6899.47 1736.47 757.71 -950.168 1215.3 
12164500 13259.6 -8690.73 1809 764.31 -705.32 1040.02 
8817 2
12164900 13133.1 -7250.4 1694.73 904.781 -708.956 1149.46 
12164500 13587.9 -8895.27 1766.67 663.165 -413.199 781.358 
8817.5 2
12164900 13581.5 -7727.6 1775.67 905.859 -964.04 1322.86 
12164500 13892.1 -9284.27 1811.93 614.545 -785.859 997.617 
8818 2
12164900 14051.7 -8109.94 1742.44 914.697 -743.847 1178.97 
12164500 14333.5 -9757.81 1858.44 858.82 -921.295 1259.51 
8818.5 2
12164900 14621.9 -8753.73 1733.93 1115.94 -1259.87 1683.04 
12164500 14630.1 -10140.1 1830.6 580.365 -748.182 946.889 
8819 2
12164900 15010.8 -9355.87 1734.87 785.589 -1216.43 1448.05 
12164500 14897.8 -10493.1 1851.07 540.875 -713.131 895.043 
8819.5 2
12164900 15474.3 -9793.53 1743.67 936.431 -884.175 1287.89 
12164500 15241.1 -10756.1 1846.47 693.468 -531.178 873.526 
8820 2
12164900 15761.3 -10135.1 1757.53 578.495 -688.575 899.329 
12164500 15548.9 -11123.3 1834.2 620.565 -740.457 966.114 
8820.5 2
12164900 16148.4 -10459.1 1704 782.088 -654.545 1019.85 
12164500 15920.6 -11380.7 1832.47 750.976 -519.865 913.359 
8821 2
12164900 16531.3 -10785 1764.8 773.603 -658.451 1015.88 
12164500 16272.9 -11658.7 1819.13 711.65 -561.751 906.647 
8821.5 2
12164900 16931.6 -11275.7 1767.69 781.82 -958.374 1236.82 
12164500 16694.1 -11946.8 1789.25 822.648 -562.533 996.591 
8822 2
12164900 17376.6 -11527.1 1716.6 869.092 -491.105 998.251 
12164500 17401.8 -12210.7 1756.07 1382.3 -515.592 1475.33 
8822.5 2
12164900 17820.7 -11802.7 1745.4 897.104 -556.633 1055.76 
12164500 18080 -12564.6 1712.27 1370.1 -714.882 1545.39 
8823 2
12164900 18560.9 -12107.9 1720.2 1468.65 -605.688 1588.64 
12164500 18542.1 -12887.2 1708.8 916.799 -640.079 1118.13 
8823.5 2
12164900 19211.9 -12468.3 1699.6 1299.53 -719.228 1485.29 
12164500 18909.7 -13242.2 1769.27 733.866 -708.583 1020.12 
8824 2
12164900 19700.1 -12782 1652.2 986.128 -633.805 1172.24 
12164500 19393.1 -13472.9 1790.8 976.431 -466.128 1081.99 
8824.5 2
12164900 20077.1 -13063.4 1665.33 761.751 -568.485 950.494 
12164500 19809.7 -13800.3 1842.2 841.616 -661.414 1070.41 
8825 2
12164900 20458.6 -13342.7 1735.8 770.64 -564.31 955.16 
12164500 20258.3 -14033.3 1830.53 906.397 -470.707 1021.33 
8825.5 2
12164900 20841.1 -13624.8 1781.47 772.66 -569.832 960.058 
12164500 20716.5 -14361.5 1807.87 925.522 -662.896 1138.43 
8826 2
12164900 21311.6 -13816.1 1775.47 950.572 -386.532 1026.16 
12164500 21121.1 -14620.6 1750.93 817.374 -523.502 970.646 
8826.5 2
12164900 21793.2 -14089.9 1733.88 940.723 -534.652 1082.04 
12164500 21577.2 -14807.4 1650.62 890.983 -364.795 962.77 
8827 2
12164900 22389 -14288.1 1649.07 1165.85 -387.981 1228.71 
12164500 22222.1 -15116 1575.87 1261.87 -603.963 1398.96 
8827.5 2
12164900 22927.9 -14564.8 1571.13 1088.62 -558.923 1223.72 
12164500 22847.5 -15214.5 1739.07 1263.43 -199.057 1279.02 
8828 2
12164900 23534.8 -14626 1650.33 1226.13 -123.636 1232.35 
12164500 23314.8 -15401.8 1713.33 944.108 -378.316 1017.09 
8828.5 2
12164900 24194.4 -14747.9 1658.2 1332.53 -246.33 1355.1 
12164500 23811.9 -15629.4 1746 1004.18 -459.798 1104.44 
8829 2
12164900 24738 -14908.3 1674.4 1098.18 -324.04 1144.99 
12164500 24280.5 -15857.3 1732.67 946.801 -460.471 1052.84 
8829.5 2
12164900 25107.9 -15183.7 1720.6 745.699 -555.242 929.71 
12164500 24727.3 -16059.5 1750.93 900.806 -407.661 988.757 
8830 2
12164900 25649 -15392.4 1612.44 1054.84 -406.831 1130.58 
12164500 25254.9 -16281.1 1717.06 1028.35 -431.831 1115.34 
8830.5 2
12164900 26188.5 -15777.3 1594.93 1053.78 -751.75 1294.44 
12164500 25935.9 -16594.4 1703.87 1330.19 -611.987 1464.22 
8831 2
12164900 26830.3 -16000.8 1607.33 1296.43 -451.448 1372.78 
12164500 26656.3 -16899.6 1745.6 1455.35 -616.566 1580.57 
8831.5 2
12164900 27512.9 -16263.9 1637.8 1378.99 -531.582 1477.9 
12164500 27151.2 -17154.8 1759.93 999.731 -515.556 1124.84 
8832 2
12164900 28179.6 -16455.7 1762.33 1346.94 -387.475 1401.56 
12164500 27752.3 -17348 1838.73 1214.41 -390.303 1275.59 
8832.5 2
12164900 28706.8 -16697.6 1775.6 1065.05 -488.62 1171.79 
12164500 28140.5 -17569.7 1780.87 784.242 -447.946 903.157 
8833 2
12164900 29181.6 -16799.1 1783.47 959.192 -204.983 980.85 
12164500 28755.3 -17777.7 1737.13 1242.02 -420.202 1311.18 
8833.5 2
12164900 29718.5 -17083.8 1766.31 1048.63 -556.144 1186.98 
12164500 29291.4 -17949.8 1683.69 1047.08 -335.97 1099.66 
8834 2
12164900 30330.9 -17184.5 1734.6 1196.03 -196.72 1212.1 
12164500 29958.7 -18062.7 1622.8 1303.18 -220.671 1321.73 
8834.5 2
12164900 30913.9 -17489.1 1578.67 1177.78 -615.219 1328.78 
12164500 30587.7 -18219.6 1586.8 1270.71 -316.902 1309.63 
8835 2
12164900 31483.7 -17721.9 1475.2 1151.25 -470.438 1243.66 
12164500 31271.7 -18577.2 1423.8 1381.82 -722.424 1559.27 
8835.5 2
12164900 32126.8 -18004.3 1477.93 1299.12 -570.505 1418.87 
12164500 31840.1 -18849.3 1438.67 1148.42 -549.764 1273.23 
8836 2
12164900 32949.3 -18289.2 1757.87 1661.55 -575.488 1758.39 
12164500 32572.3 -19112.7 1723.33 1479.19 -531.987 1571.95 
8836.5 2
12164900 33558.7 -18469.4 1695.07 1231.25 -364.04 1283.94 
12164500 33268.7 -19255.7 1778.13 1406.73 -288.889 1436.09 
8837 2
12164900 34083.1 -18590.9 1706 1024.2 -237.256 1051.32 
12164500 33806.4 -19353.9 1786.38 1050.33 -191.813 1067.7 
8837.5 2
12164900 34731.2 -18803.8 1694.08 1265.83 -415.959 1332.42 
12164500 34390.5 -19510.6 1810.38 1140.82 -306.134 1181.18 
8838 2
12164900 35296.5 -18961.2 1672.07 1163.17 -323.773 1207.4 
12164500 34871.1 -19770.3 1792.53 988.878 -534.399 1124.04 
8838.5 2
12164900 35803.9 -19168.3 1629.4 1024.92 -418.451 1107.05 
12164500 35408 -19980 1791.67 1084.58 -423.569 1164.36 
8839 2
12164900 36350.7 -19473.9 1628.73 1104.65 -617.374 1265.46 
12164500 36037.7 -20199.8 1699.67 1272.19 -444.04 1347.46 
8839.5 2
12164900 36977.9 -19755.6 1686.62 1225.14 -550.179 1343 
12164500 36700.2 -20366.1 1753.19 1293.86 -324.731 1333.98 
8840 2
12164900 37648.2 -19910.6 1799.8 1311.67 -303.278 1346.27 
12164500 37298.5 -20600.5 1861.27 1170.93 -458.717 1257.58 
8840.5 2
12164900 38270.1 -20098 1873.07 1256.3 -378.586 1312.1 
12164500 37858.4 -20829.4 1907.67 1131.04 -462.492 1221.95 
8841 2
12164900 38767.8 -20262.5 1803.47 1005.52 -332.391 1059.04 
12164500 38472.5 -21079.3 1921.73 1240.67 -504.781 1339.43 
8841.5 2
12164900 39242.1 -20556.9 1826.73 958.249 -594.747 1127.81 
12164500 38994.2 -21318.9 1875.6 1053.87 -484.04 1159.72 
8842 2
12164900 39716 -20771 1738.07 957.306 -432.458 1050.45 
12164500 39543.2 -21407.1 1874.07 1109.09 -178.182 1123.31 
8842.5 2
12164900 40222.7 -21091.9 1698.36 995.509 -630.368 1178.3 
12164500 40062.5 -21758.9 1798.07 1020.24 -691.14 1232.3 
8843 2
12164900 40966.7 -21390.7 1728.67 1505.98 -605.013 1622.96 
12164500 40757.1 -22233.1 1784.53 1406.14 -960.073 1702.64 
8843.5 2
12164900 41560.5 -21527.2 1762.6 1199.73 -275.69 1231 
12164500 41341.5 -22498 1802.07 1180.47 -535.084 1296.08 
8844 2
12164900 42110.7 -21799.3 1796.56 1074.52 -531.47 1198.77 
12164500 41969.1 -22667.1 1789.94 1225.77 -330.322 1269.5 
8844.5 2
12164900 42755.1 -22118.5 1658.73 1261.15 -624.698 1407.39 
12164500 42620.2 -22905.7 1737.67 1274.24 -466.813 1357.06 
8845 2
12164900 43394.5 -22285.3 1680.87 1291.58 -336.97 1334.82 
12164500 43263.9 -23113.3 1688.67 1300.34 -419.529 1366.34 
8845.5 2
12164900 44019.8 -22588.3 1602.67 1260.75 -610.887 1400.96 
12164500 43900.1 -23385.6 1698.2 1282.8 -548.925 1395.31 
8846 2
12164900 44669.1 -22699.7 1614.2 1311.78 -224.916 1330.93 
12164500 44481.5 -23623.6 1740.93 1174.55 -480.808 1269.15 
8846.5 2
12164900 45326.3 -22873.9 1673.87 1327.54 -351.919 1373.4 
12164500 45066.1 -23631.8 1789.8 1181.01 -16.5657 1181.13 
8847 2
12164900 45936.8 -23005.5 1717.8 1233.4 -265.993 1261.76 
12164500 45613.9 -23990.5 1773.47 1106.67 -724.714 1322.85 
8847.5 2
12164900 46449.8 -23153 1760.25 1001.98 -288.021 1042.55 
12164500 46306.2 -24449.1 1808.12 1352.06 -895.687 1621.83 
8848 2
12164900 46931.5 -23371.2 1736.67 942.572 -427.006 1034.78 
12164500 46812.4 -24430 1800.53 990.631 37.4266 991.338 
8848.5 2
12164900 47263 -23770.2 1736 669.764 -806.061 1048.01 
12164500 47263.7 -24432.5 1785.87 911.785 -4.98316 911.798 
