# Supplementary material for: Intrinsic group behaviour II: On the dependence of triad spatial dynamics on social and personal features; and on the effect of social interaction on small group dynamics
Source: PLoS One. 2019 Dec 3;14(12):e0225704. doi: 10.1371/journal.pone.0225704 (PMC6890182; doi:10.1371/journal.pone.0225704)
Supplement: S2 Data Set — (ZIP) [file pone.0225704.s002.zip › set_2_nint/group_traj_dyas_noint/traj_2_0424_11.dat]

2 12150800 12151100 0 1 0 0 2 0 1 20 20 20 1679.61 1693.21 1666.01 
8708.5 1
12150800 39300.2 -21099.8 1626.73 0 0 0 
8709 1
12150800 38716.3 -20996.2 1725.73 -1360.95 241.534 1382.22 
8709.5 1
12150800 38009.1 -20810.5 1785.4 -1425.81 374.462 1474.16 
8710 1
12150800 37329.2 -20657.7 1756.73 -1368.08 307.445 1402.2 
8710.5 1
12150800 36602 -20379.5 1714.06 -1417.54 542.235 1517.71 
8711 1
12150800 36131 -19998.5 1682.27 -919.922 744.206 1183.26 
8711.5 2
12151100 34697 -19846.2 1542.5 0 0 0 
12150800 35249.9 -19329.5 1624.27 -1780.07 1351.52 2235 
8712 2
12151100 34254.5 -19668.6 1601.07 -1413.84 567.572 1523.51 
12150800 34395.6 -19097.3 1637.8 -1725.79 468.956 1788.37 
8712.5 2
12151100 33515.7 -19424.7 1618.07 -1486.38 490.677 1565.28 
12150800 33790.4 -18848.9 1658 -1217.71 499.933 1316.34 
8713 2
12151100 32764.1 -19188.7 1746 -1515.46 475.806 1588.4 
12150800 33059.1 -18697.4 1630.4 -1474.33 305.376 1505.62 
8713.5 2
12151100 32013.5 -19021.1 1686.87 -1516.36 338.586 1553.7 
12150800 32280.4 -18492.4 1660.67 -1573.2 414.141 1626.8 
8714 2
12151100 31158.4 -18725.9 1495.44 -1669.98 576.676 1766.74 
12150800 31553.6 -18185.3 1454.44 -1419.6 599.78 1541.11 
8714.5 2
12151100 30547.5 -18468.1 1372.73 -1195.64 504.387 1297.67 
12150800 30824.7 -17855.3 1418.73 -1426.28 645.882 1565.71 
8715 2
12151100 29481.3 -17987.3 1460.53 -2153.94 971.448 2362.87 
12150800 29803.8 -17398.4 1532.2 -2062.49 922.963 2259.59 
8715.5 2
12151100 28804.2 -17700.2 1636 -1362.31 577.599 1479.7 
12150800 29074.5 -17113.6 1698.6 -1467.47 573.038 1575.39 
8716 2
12151100 28200.1 -17442 1690.07 -1217.88 520.565 1324.47 
12150800 28475.2 -16917.7 1746.73 -1208.2 394.892 1271.1 
8716.5 2
12151100 27526.6 -17209.9 1617.87 -1360.67 468.956 1439.22 
12150800 27878.5 -16729.8 1747.87 -1205.39 379.663 1263.77 
8717 2
12151100 26829.5 -17016.3 1621.67 -1408.22 390.976 1461.48 
12150800 27243.5 -16592 1631.73 -1282.83 278.384 1312.69 
8717.5 2
12151100 26106.1 -16702.1 1541.87 -1461.55 634.747 1593.43 
12150800 26525.6 -16291.4 1601.47 -1450.37 607.273 1572.37 
8718 2
12151100 25233.1 -16462.9 1640.06 -1705.09 467.179 1767.93 
12150800 25748.3 -16013.6 1596.69 -1518.14 542.651 1612.21 
8718.5 2
12151100 24552.7 -16187.9 1591.67 -1331.37 538.299 1436.07 
12150800 24961.9 -15647.3 1616.13 -1539.03 716.691 1697.72 
8719 2
12151100 23909.7 -15989 1633.07 -1298.99 401.751 1359.7 
12150800 24292.4 -15409.6 1688.07 -1352.46 480.269 1435.2 
8719.5 2
12151100 23275.9 -15719.8 1678.2 -1280.4 543.838 1391.11 
12150800 23733.1 -15127.8 1672.33 -1129.97 569.293 1265.27 
8720 2
12151100 22551.7 -15460.7 1684.67 -1463.03 523.367 1553.82 
12150800 23029.9 -14916.9 1698.4 -1420.61 425.993 1483.1 
8720.5 2
12151100 21956.2 -15199.7 1513 -1203.1 527.407 1313.62 
12150800 22403.3 -14802 1558 -1265.72 232.189 1286.84 
8721 2
12151100 21260.2 -14798.8 1433.94 -1359.4 783.04 1568.8 
12150800 21589.9 -14344.6 1581.12 -1588.79 893.311 1822.7 
8721.5 2
12151100 20593 -14309.6 1565.8 -1305.65 957.241 1618.96 
12150800 20992.1 -13917.1 1696.33 -1169.88 836.579 1438.22 
8722 2
12151100 20029.4 -13940 1659.07 -1138.59 746.667 1361.58 
12150800 20502.7 -13608.4 1730.67 -988.552 623.704 1168.86 
8722.5 2
12151100 19524.3 -13588.5 1665.73 -1020.47 710.034 1243.19 
12150800 19967.5 -13201.7 1768.87 -1081.35 821.549 1358.03 
8723 2
12151100 19070.1 -13101 1650.47 -917.441 984.916 1346.02 
12150800 19693.3 -12710.2 1782.73 -553.805 992.997 1136.99 
8723.5 2
12151100 18506.3 -12654.3 1598.07 -1139.12 902.492 1453.31 
12150800 19122.8 -12278.1 1703.47 -1152.59 872.862 1445.81 
8724 2
12151100 17885.1 -12233.9 1513.67 -1254.81 849.158 1515.13 
12150800 18531.4 -11845.3 1623.87 -1194.75 874.343 1480.51 
8724.5 2
12151100 17113.2 -11681.2 1610.75 -1507.58 1079.46 1854.2 
12150800 17886.3 -11392.9 1570.5 -1259.94 883.708 1538.95 
8725 2
12151100 16502.1 -11136.1 1660.87 -1196.05 1066.76 1602.66 
12150800 17121.5 -10901.8 1666 -1496.76 961.008 1778.72 
8725.5 2
12151100 16112.1 -10717.9 1631.87 -787.744 844.848 1155.12 
12150800 16507.9 -10360.8 1658.4 -1239.46 1092.93 1652.5 
8726 2
12151100 15514.7 -10248.9 1715.6 -1207 947.475 1534.46 
12150800 16017.6 -9958.4 1715.8 -990.572 812.929 1281.44 
8726.5 2
12151100 14926.4 -9638.67 1655.67 -1188.42 1232.86 1712.39 
12150800 15585.5 -9527.53 1740.33 -872.997 870.438 1232.8 
8727 2
12151100 14379.7 -9149.87 1612.47 -1104.51 987.475 1481.57 
12150800 14989.1 -8932.73 1714.53 -1204.71 1201.62 1701.53 
8727.5 2
12151100 13802.9 -8567.25 1610.44 -1126.55 1137.92 1601.24 
12150800 14425.3 -8267.25 1678.31 -1101.21 1299.77 1703.55 
8728 2
12151100 13357.6 -7961 1684.87 -871.38 1186.4 1472.02 
12150800 13780.7 -7582.13 1714.47 -1261.54 1340.74 1840.94 
8728.5 2
12151100 12864.4 -7470 1692.8 -996.364 991.919 1405.93 
12150800 13312.4 -7157.73 1678 -945.993 857.374 1276.71 
8729 2
12151100 12413.8 -7027.67 1697.6 -910.303 893.603 1275.61 
12150800 12874.3 -6736.47 1660.33 -885.118 851.044 1227.89 
8729.5 2
12151100 11783.5 -6568.13 1656.2 -1273.27 928.35 1575.77 
12150800 12397.6 -6304.8 1613.87 -962.963 872.054 1299.14 
8730 2
12151100 11187.2 -5975.33 1572.33 -1204.71 1197.58 1698.68 
12150800 11727.3 -5715.87 1735.27 -1354.07 1189.76 1802.51 
8730.5 2
12151100 10675.3 -5449.73 1594.6 -1034.07 1061.82 1482.15 
12150800 11231 -5021.47 1631.53 -1002.69 1402.83 1724.33 
8731 2
12151100 10242.6 -4961.31 1615.44 -845.256 953.947 1274.55 
12150800 10705.7 -4578.44 1622.19 -1026 865.291 1342.17 
8731.5 2
12151100 9828.13 -4439.8 1628.33 -811.016 1020.57 1303.58 
12150800 10288.6 -3958.47 1627.33 -816.218 1213.25 1462.25 
8732 2
12151100 9318.2 -3724.8 1673.33 -1030.17 1444.44 1774.17 
12150800 9835.27 -3596.13 1578.33 -915.825 731.987 1172.41 
8732.5 2
12151100 8901.93 -3213.87 1613.87 -840.943 1032.19 1331.39 
12150800 9409.67 -3057.33 1678.73 -859.798 1088.48 1387.1 
8733 2
12151100 8493.87 -2728.87 1656.53 -822.715 977.823 1277.89 
12150800 8992 -2572.13 1653.53 -842.07 978.226 1290.74 
8733.5 2
12151100 8011 -2143.67 1638 -971.563 1177.46 1526.55 
12150800 8652.2 -2008.2 1574.53 -683.702 1134.67 1324.74 
8734 2
12151100 7656.47 -1643.13 1690.4 -716.229 1011.18 1239.14 
12150800 8230.27 -1560.2 1662.07 -852.391 905.051 1243.26 
8734.5 2
12151100 7107.94 -997.562 1652.62 -1071.35 1260.88 1654.57 
12150800 7816.75 -911.688 1658 -807.65 1266.63 1502.21 
8735 2
12151100 6572.6 -327.467 1610.73 -1047.63 1311.34 1678.43 
12150800 7357 -215.733 1660.2 -899.706 1361.95 1632.29 
8735.5 2
12151100 6193.4 274 1575.2 -766.061 1215.08 1436.41 
12150800 6916.27 447.267 1603.6 -890.37 1339.39 1608.33 
8736 2
12151100 5695.87 865.667 1476.6 -1005.12 1195.29 1561.72 
12150800 6544.27 1120.2 1502.87 -751.515 1359.46 1553.35 
8736.5 2
12151100 5317.73 1461.87 1438.27 -763.906 1204.44 1426.27 
12150800 6206.13 1682.93 1430.73 -683.098 1136.84 1326.28 
8737 2
12151100 4842.6 2090.27 1422.07 -959.865 1269.49 1591.53 
12150800 5814.33 2242.87 1408.8 -791.515 1131.18 1380.6 
8737.5 2
12151100 4284.93 2705.6 1365.93 -1126.6 1243.1 1677.65 
12150800 5442.8 2938.73 1422.2 -750.572 1405.79 1593.61 
8738 2
12151100 3791.06 3372.56 1339.25 -964.591 1302.66 1620.91 
12150800 5015.5 3628.56 1401.31 -834.57 1347.32 1584.86 
8738.5 2
12151100 3335.13 3893 1349.47 -892.229 1018.47 1354.01 
12150800 4441.6 4465.47 1384.93 -1123.09 1637.78 1985.86 
8739 2
12151100 3019.2 4112.53 1707.33 -638.249 443.502 777.21 
12150800 3950.4 5007.8 1353.13 -992.323 1095.62 1478.21 
8739.5 2
12151100 2628.73 4820.07 1672.67 -788.822 1429.36 1632.58 
12150800 3498.4 4809.53 1489.67 -913.131 -400.539 997.116 
8740 2
12151100 2298.07 5632.2 1655.6 -668.013 1640.67 1771.45 
12150800 3340.53 5358.53 1563.33 -318.923 1109.09 1154.03 
8740.5 1
12151100 1898.8 6297.87 1679.27 -806.599 1344.78 1568.13 
8741 1
12151100 1436.69 6879.56 1705.12 -902.563 1136.12 1451 
8741.5 1
12151100 825.267 7118.73 1670.47 -1196.52 468.045 1284.8 
8742 1
12151100 498.467 8042.6 1572.87 -660.202 1866.4 1979.72 
8742.5 1
12151100 391.067 8677.33 1553.93 -216.97 1282.29 1300.52 
8743 1
12151100 430.267 9302.6 1601.6 79.1919 1263.16 1265.64 
8743.5 1
12151100 454.467 9961.4 1772.6 48.8889 1330.91 1331.81 
8744 1
12151100 155.2 10610.9 1875.47 -603.36 1309.41 1441.73 
