# Supplementary material for: Intrinsic group behaviour II: On the dependence of triad spatial dynamics on social and personal features; and on the effect of social interaction on small group dynamics
Source: PLoS One. 2019 Dec 3;14(12):e0225704. doi: 10.1371/journal.pone.0225704 (PMC6890182; doi:10.1371/journal.pone.0225704)
Supplement: S2 Data Set — (ZIP) [file pone.0225704.s002.zip › set_2_nint/group_traj_dyas_noint/traj_2_0424_10.dat]

2 12083800 12083903 0 0 1 0 1 1 0 30 30 30 1635.36 1697.74 1572.97 
8318.5 1
12083800 -8442.11 9800.33 1392.56 0 0 0 
8319 1
12083800 -8697.93 9421.67 1253.2 -646.016 -956.229 1154 
8319.5 2
12083903 -9300.56 10212.3 1416.89 0 0 0 
12083800 -9031 9416.07 1247.07 -672.862 -11.3131 672.957 
8320 2
12083903 -9454.07 10121.9 1449 -387.654 -228.451 449.962 
12083800 -9307 9389 1298.67 -557.576 -54.6801 560.251 
8320.5 2
12083903 -9639.07 10007.4 1407.8 -373.737 -231.246 439.493 
12083800 -9523.87 9747.93 1245.2 -438.114 725.118 847.195 
8321 2
12083903 -9937.69 9975.62 1498.69 -583.244 -62.0605 586.536 
12083800 -9653 9822 1281.06 -252.214 144.661 290.755 
8321.5 2
12083903 -10186.5 9858.47 1489.13 -486.848 -229.273 538.133 
12083800 -9933.53 9870.07 1377.8 -548.989 94.0639 556.989 
8322 2
12083903 -10666.2 9461.87 1458.47 -969.158 -801.212 1257.46 
12083800 -10145.6 9696.87 1372.67 -428.418 -349.899 553.146 
8322.5 2
12083903 -10855.1 9306.33 1535 -381.549 -314.209 494.274 
12083800 -10054.6 9601.27 1290.4 183.838 -193.131 266.639 
8323 2
12083903 -10949.3 8977.27 1571.27 -190.303 -664.781 691.483 
12083800 -9793 9206.67 1173.47 528.485 -797.172 956.441 
8323.5 2
12083903 -10853.5 8460 1559.6 192.757 -1040.78 1058.48 
12083800 -9489.6 8779.33 1261.13 610.463 -859.826 1054.5 
8324 2
12083903 -10570.2 8036.67 1508.27 571.102 -853.495 1026.94 
12083800 -9031.73 8360.4 1297.67 923.118 -844.624 1251.21 
8324.5 2
12083903 -10105.2 7641.33 1445.47 939.394 -798.653 1233.01 
12083800 -8467.87 7970.67 1337.4 1139.12 -787.34 1384.74 
8325 2
12083903 -9462.56 7405.44 1363.75 1252.7 -459.836 1334.44 
12083800 -8000.44 7646.06 1377.81 911.168 -632.757 1109.33 
8325.5 2
12083903 -8744.87 7146.4 1511.8 1404.49 -506.923 1493.17 
12083800 -7696 7337.07 1455.93 595.768 -604.689 848.874 
8326 2
12083903 -8289.4 6906.2 1460.4 920.135 -485.253 1040.25 
12083800 -7390.67 7062.27 1339 616.835 -555.152 829.867 
8326.5 2
12083903 -7827.8 6730.8 1522.93 932.525 -354.343 997.578 
12083800 -6917.6 6727.47 1207.33 955.69 -676.364 1170.82 
8327 2
12083903 -7405.13 6291.73 1424.8 852.151 -885.215 1228.73 
12083800 -6616 6182.27 1303.93 608.065 -1099.19 1256.17 
8327.5 2
12083903 -6964.2 5846.93 1398.2 888.978 -896.774 1262.73 
12083800 -6092.53 5747.27 1246.6 1055.38 -877.016 1372.22 
8328 2
12083903 -6292.53 5472.87 1507.73 1356.9 -755.69 1553.14 
12083800 -5570.2 5444.33 1176.07 1055.22 -611.987 1219.84 
8328.5 2
12083903 -5849.12 5185.94 1338.56 866.032 -560.409 1031.54 
12083800 -5106.12 5207.44 1332.38 906.396 -462.687 1017.66 
8329 2
12083903 -5602.4 4923.73 1094.33 482.828 -513.12 704.567 
12083800 -4678.93 4847.73 1425.4 835.992 -703.922 1092.88 
8329.5 2
12083903 -4830.07 4419.47 1366.4 1560.27 -1018.72 1863.39 
12083800 -4140.93 4530.87 1532.33 1086.87 -640.135 1261.37 
8330 2
12083903 -4152.67 4081.47 1699 1368.48 -682.828 1529.38 
12083800 -3565.47 4272.13 1590.73 1162.56 -522.694 1274.66 
8330.5 2
12083903 -3704.47 3836.2 1736.6 905.455 -495.488 1032.16 
12083800 -3106.87 3929.73 1623.27 926.465 -691.717 1156.2 
8331 2
12083903 -3316.93 3554.87 1810.73 782.896 -568.35 967.444 
12083800 -2673 3642.4 1570.93 876.498 -580.471 1051.28 
8331.5 2
12083903 -2963.38 3374.75 1780.19 690.544 -351.79 774.988 
12083800 -2360.88 3297.19 1532.06 609.619 -674.243 908.977 
8332 2
12083903 -2518.8 3025.8 1720.87 870.01 -682.877 1106 
12083800 -1982.53 3006.13 1532.8 740.395 -569.578 934.132 
8332.5 2
12083903 -2169.13 2697 1721.4 706.397 -664.242 969.647 
12083800 -1547.87 2631.4 1534.93 878.114 -757.037 1159.39 
8333 2
12083903 -2045.93 2217.47 1750.07 248.889 -968.754 1000.22 
12083800 -1142.33 2220.93 1550.13 819.259 -829.226 1165.68 
8333.5 2
12083903 -1729.93 1921.53 1753.13 638.384 -597.845 874.616 
12083800 -698.133 1786.53 1490.87 897.374 -877.576 1255.16 
8334 2
12083903 -1307.33 1702.6 1736.33 853.737 -442.29 961.503 
12083800 -373.2 1405.87 1469.6 656.431 -769.024 1011.09 
8334.5 2
12083903 -989.533 1444.67 1733 642.02 -521.077 826.869 
12083800 -94.7333 1009.8 1435.87 562.559 -800.135 978.104 
8335 2
12083903 -839.75 1216.38 1709.5 292.546 -445.882 533.286 
12083800 288.812 536.438 1358.25 749.113 -924.536 1189.93 
8335.5 2
12083903 -693.533 895.933 1645.13 286.138 -627.087 689.285 
12083800 667 0.8 1279.67 740.093 -1048.21 1283.16 
8336 2
12083903 -515.867 770.2 1662.53 358.923 -254.007 439.71 
12083800 951.133 -507.4 1198.93 574.007 -1026.67 1176.23 
8336.5 2
12083903 -397.8 558.267 1640.73 238.519 -428.148 490.104 
12083800 1321.73 -954.267 1103.73 748.687 -902.761 1172.82 
8337 2
12083903 -313.067 326.533 1597.13 171.178 -468.148 498.462 
12083800 1596.33 -1314.13 984.667 554.747 -727.003 914.483 
8337.5 2
12083903 -277.267 94.4 1562.87 72.3232 -468.956 474.5 
12083800 1731.4 -1483.07 886.2 272.862 -341.279 436.95 
8338 2
12083903 -202 -76.1333 1501.33 152.054 -344.512 376.575 
12083800 1857.27 -1578.8 853.6 254.276 -193.401 319.469 
8338.5 2
12083903 -124.812 -152.938 1563.94 150.757 -150.008 212.674 
12083800 1849.56 -1608.88 809.75 -15.0472 -58.7402 60.6369 
8339 2
12083903 -12.6667 -441.267 1500.73 219.463 -564.245 605.423 
12083800 1686.47 -1676.33 798.467 -319.17 -132.012 345.394 
8339.5 2
12083903 -39.9333 -596.267 1506.13 -55.0842 -313.131 317.939 
12083800 1599.4 -1683.4 866.267 -175.892 -14.2761 176.471 
8340 2
12083903 47.1333 -638.2 1502.2 175.538 -84.543 194.836 
12083800 1485.8 -1754.93 924.667 -229.032 -144.22 270.657 
8340.5 2
12083903 176.067 -697.933 1429.6 259.423 -120.188 285.912 
12083800 1559.67 -1748.2 877.667 148.625 13.548 149.241 
8341 2
12083903 248.6 -724.867 1405.07 146.532 -54.4108 156.308 
12083800 1668.47 -1657.67 866.733 219.798 182.896 285.94 
8341.5 2
12083903 253.867 -753.8 1372.2 10.6397 -58.4512 59.4117 
12083800 1652.73 -1636.27 836.6 -31.7845 43.2323 53.659 
8342 2
12083903 31.3125 -724.125 1304.56 -434.676 57.959 438.523 
12083800 1739.31 -1589.69 807.125 169.1 90.9749 192.019 
8342.5 2
12083903 -116.8 -697.8 1222.93 -289.282 51.416 293.816 
12083800 1910.67 -1556.73 806.2 334.676 64.3636 340.809 
8343 2
12083903 -18.2667 -717.867 1180.87 198.256 -40.3756 202.326 
12083800 1942.6 -1522.93 928.467 64.2522 68.008 93.5598 
8343.5 2
12083903 185.4 -661.6 1205.67 411.448 113.67 426.861 
12083800 2016.53 -1600 880.6 149.36 -155.69 215.75 
8344 2
12083903 563.067 -856.533 1153 762.963 -393.805 858.6 
12083800 1922.47 -1611.8 871.933 -190.034 -23.8384 191.523 
8344.5 2
12083903 883.733 -1107 1070.73 647.811 -505.993 822.003 
12083800 1967.87 -1623.87 942.8 91.7172 -24.3771 94.9014 
8345 2
12083903 1113.4 -1270.2 1020 463.973 -329.697 569.185 
12083800 1972.33 -1604.4 899.6 9.02357 39.3266 40.3486 
8345.5 2
12083903 1243.75 -1519.62 1025.19 254.59 -487.158 549.672 
12083800 1862 -1587.75 853.438 -215.495 32.5195 217.935 
8346 2
12083903 1316.87 -1752 1027.93 143.085 -454.746 476.725 
12083800 1837.07 -1587.87 863.533 -48.7932 -0.228311 48.7938 
8346.5 2
12083903 1388.47 -1821.6 1049.33 144.646 -140.606 201.724 
12083800 1881.4 -1566.13 863.867 89.5623 43.9057 99.7453 
8347 2
12083903 1440.07 -1844.2 1082.33 104.242 -45.6566 113.802 
12083800 1946.8 -1559.4 877.6 132.121 13.6027 132.82 
8347.5 2
12083903 1438 -1864.27 1047.8 -4.17508 -40.5387 40.7531 
12083800 1981.13 -1587.07 878.467 69.3603 -55.8923 89.0774 
8348 2
12083903 1401.67 -1882.07 1034.4 -73.4007 -35.9596 81.7359 
12083800 1899.67 -1486.93 887.933 -164.579 202.29 260.782 
8348.5 2
12083903 1475.2 -2004.33 1004.33 148.552 -247.003 288.233 
12083800 1926.8 -1585.6 855.467 54.8148 -199.327 206.726 
8349 2
12083903 1431.31 -1994.94 1037.56 -85.7178 18.3512 87.6602 
12083800 1858.38 -1611.12 846.25 -133.643 -49.8535 142.638 
8349.5 2
12083903 1332.53 -1914.2 1060.33 -193.306 157.999 249.661 
12083800 1790.93 -1572.87 837.4 -131.98 74.8695 151.737 
8350 2
12083903 1299.47 -1921 1057.47 -66.8013 -13.7374 68.1992 
12083800 1822 -1668.93 838.6 62.7609 -194.074 203.97 
8350.5 2
12083903 1144.93 -1893.07 1043.47 -312.189 56.431 317.248 
12083800 1719.2 -1515.93 858.333 -207.677 309.091 372.38 
8351 2
12083903 898.533 -1711.73 1129 -495.775 364.856 615.558 
12083800 1686.4 -1413.87 903.267 -65.996 205.366 215.709 
8351.5 2
12083903 950.067 -1303.13 1240.47 104.108 825.455 831.994 
12083800 1688.67 -1641.2 866.4 4.57913 -459.259 459.282 
8352 2
12083903 1026.07 -970.867 1295.93 153.535 671.246 688.581 
12083800 1739.73 -1713.8 879.667 103.165 -146.667 179.316 
8352.5 2
12083903 1051.44 -875.812 1308.38 49.5524 185.653 192.152 
12083800 1813.81 -1742.88 855.875 144.686 -56.7871 155.431 
8353 2
12083903 1086.53 -965.867 1305.53 68.6807 -176.231 189.141 
12083800 1981.87 -1691.33 850.467 328.873 100.864 343.993 
8353.5 2
12083903 1079.87 -1045.33 1305 -13.468 -160.539 161.103 
12083800 1912.6 -1687.27 839.133 -139.933 8.21549 140.174 
8354 2
12083903 1066 -1020.67 1305 -28.0135 49.8317 57.166 
12083800 1932.6 -1588.47 830.333 40.404 199.596 203.644 
8354.5 2
12083903 1180.6 -991.8 1305 231.515 58.3165 238.747 
12083800 2081.27 -1605.4 829.2 300.337 -34.2088 302.279 
8355 2
12083903 1212.2 -1224.8 1298.53 63.8384 -470.707 475.016 
12083800 2015.67 -1694.73 875.467 -132.525 -180.471 223.904 
8355.5 2
12083903 1421.56 -1238.75 1243.06 408.911 -27.2461 409.818 
12083800 1893.5 -1783.44 886.188 -238.607 -173.25 294.871 
8356 2
12083903 1477.93 -1389.33 1121.13 110.315 -294.684 314.655 
12083800 1775.33 -1877.27 935.2 -231.246 -183.619 295.28 
8356.5 2
12083903 1452.6 -1472.6 1026.07 -51.1785 -168.215 175.829 
12083800 1656.6 -1969.87 959.867 -239.865 -187.071 304.189 
8357 2
12083903 1487.47 -1473.8 1041.07 70.4377 -2.42424 70.4794 
12083800 1508.13 -1998.6 977.667 -299.933 -58.0471 305.498 
8357.5 2
12083903 1677.2 -1489.13 1017.33 383.3 -30.9764 384.549 
12083800 1390.93 -1971.27 1020.6 -236.768 55.2189 243.121 
8358 2
12083903 1726.73 -1510.2 1039 100.067 -42.5589 108.742 
12083800 1370.47 -1891.67 1059.53 -41.3468 160.808 166.039 
8358.5 2
12083903 1381.67 -1416.33 1243.2 -697.104 189.63 722.436 
12083800 1352.6 -1885.93 1031.67 -36.0943 11.5825 37.9071 
8359 2
12083903 1753.5 -1615.69 1209.94 726.237 -389.364 824.029 
12083800 1254.94 -1810.69 1101.62 -190.747 146.965 240.797 
8359.5 2
12083903 1931.93 -1541.93 1132.87 349.185 144.333 377.838 
12083800 1375.4 -1555.6 1063.6 235.739 499.193 552.056 
8360 2
12083903 1999.13 -1556.8 1071.87 135.758 -30.0337 139.04 
12083800 1560 -1339.13 1150.07 372.929 437.306 574.729 
8360.5 2
12083903 1992.8 -1461.4 1064.67 -12.7946 192.727 193.152 
12083800 1712.87 -828.267 1150.67 308.822 1032.05 1077.27 
8361 2
12083903 1898.8 -1164.93 1093.87 -189.899 598.923 628.307 
12083800 1521.33 -423.8 1144 -386.936 817.104 904.09 
8361.5 2
12083903 1557.8 -1004.07 1096.53 -688.889 324.983 761.697 
12083800 1424.47 -275.467 1175.47 -195.69 299.663 357.9 
8362 2
12083903 1415.94 -697.188 1107.38 -277.075 599.373 660.317 
12083800 1610.12 -23.125 1241.88 362.614 492.855 611.878 
8362.5 2
12083903 1563.13 -487.533 1045.4 288.054 410.282 501.305 
12083800 1893.93 287.733 1402 555.398 608.333 823.733 
8363 2
12083903 1853.67 -143.933 1071.6 586.936 694.141 909.025 
12083800 2022.93 615.8 1406.27 260.606 662.761 712.157 
8363.5 2
12083903 2061.27 249.667 1127.07 419.394 795.152 898.976 
12083800 2302.4 937.533 1472.93 564.579 649.966 860.933 
8364 2
12083903 2256.6 427.4 1175.4 394.613 359.057 533.518 
12083800 2715.47 1068.47 1655.53 834.478 264.512 875.397 
8364.5 2
12083903 2721 526.2 1395.4 938.182 199.596 959.179 
12083800 3269.53 960.4 1715.8 1119.33 -218.316 1140.42 
8365 2
12083903 3342.73 404.333 1526.33 1256.03 -246.195 1279.93 
12083800 3838.33 707.067 1751.87 1149.09 -511.785 1257.91 
8365.5 2
12083903 3706.12 250.562 1555.62 709.749 -300.334 770.678 
12083800 4129.94 605.688 1745.62 569.539 -198.006 602.977 
8366 2
12083903 4218.4 52.4 1523.33 1002.5 -387.794 1074.89 
12083800 4620.6 446 1727.2 960.201 -312.5 1009.77 
8366.5 2
12083903 4691.87 -169.133 1523.33 956.498 -447.542 1056.02 
12083800 5137.13 211.733 1679.87 1043.5 -473.266 1145.81 
8367 2
12083903 5090.87 -449.067 1499 806.061 -565.522 984.657 
12083800 5510.8 -150.667 1676.73 754.882 -732.121 1051.59 
8367.5 2
12083903 5579.53 -789.533 1499.6 985.215 -686.425 1200.76 
12083800 6015.73 -508.733 1675.67 1018.01 -721.909 1248 
8368 2
12083903 5946.93 -1122.8 1504.8 742.222 -673.266 1002.09 
12083800 6408.8 -896.533 1667.93 794.074 -783.434 1115.49 
8368.5 2
12083903 6387.93 -1485.87 1488.8 890.909 -733.468 1153.99 
12083800 6906.07 -1250.6 1678.4 1004.58 -715.286 1233.21 
8369 2
12083903 6851.94 -1908.06 1498.38 906.258 -824.601 1225.26 
12083800 7362.94 -1693.12 1656.44 892.326 -864.307 1242.28 
8369.5 2
12083903 7344.67 -2329.73 1477.6 964.245 -825.188 1269.13 
12083800 7950.8 -2186.47 1644.53 1150.42 -965.444 1501.84 
8370 2
12083903 7795.8 -2816.47 1493.07 911.38 -983.3 1340.71 
12083800 8335.8 -2591.73 1666.07 777.778 -818.721 1129.27 
8370.5 2
12083903 8272.4 -3291.67 1512.07 958.954 -956.137 1354.17 
12083800 8736.53 -3009.73 1745.73 806.304 -841.046 1165.11 
8371 2
12083903 8735.2 -3736.53 1522.93 929.317 -893.307 1289.04 
12083800 9105.4 -3400.8 1720.73 740.696 -785.274 1079.48 
8371.5 2
12083903 9142.13 -4174.93 1550.8 822.088 -885.657 1208.39 
12083800 9542.87 -3738.47 1707.07 883.771 -682.155 1116.42 
8372 2
12083903 9582.93 -4503.93 1482.4 890.505 -664.646 1111.19 
12083800 9941.2 -4033.2 1680.53 804.714 -595.421 1001.04 
8372.5 2
12083903 10044 -4969.25 1480.12 900.521 -908.822 1279.41 
12083800 10407.6 -4362.75 1678.19 910.986 -643.652 1115.43 
8373 2
12083903 10530.5 -5286.73 1467.27 952.12 -621.298 1136.9 
12083800 10859.2 -4742.67 1653.47 883.708 -743.477 1154.86 
8373.5 2
12083903 10896.5 -5641.4 1416.07 739.394 -716.498 1029.6 
12083800 11309.5 -5052.73 1694.8 909.764 -626.397 1104.56 
8374 2
12083903 11446.3 -6021.47 1395 1110.71 -767.811 1350.26 
12083800 11823.1 -5423.13 1681.6 1037.44 -748.283 1279.14 
8374.5 2
12083903 11982.4 -6515.6 1460.4 1082.96 -998.249 1472.86 
12083800 12313.1 -5853.07 1674.13 990.034 -868.552 1317.02 
8375 2
12083903 12574.9 -6871.87 1557.13 1197.04 -719.731 1396.75 
12083800 12908 -6204.73 1747 1201.75 -710.438 1396.04 
8375.5 2
12083903 13002.6 -7197.93 1572.2 863.973 -658.721 1086.44 
12083800 13345.7 -6538.33 1753.47 884.175 -673.939 1111.74 
8376 2
12083903 13415.1 -7423.44 1520.06 805.591 -440.438 918.13 
12083800 13746.8 -6811.06 1744.38 783.488 -532.674 947.415 
8376.5 2
12083903 13892.9 -7772.67 1501.07 933.211 -682.088 1155.91 
12083800 14168.5 -7144.27 1697.73 823.543 -650.789 1049.64 
8377 2
12083903 14352.7 -8101.27 1471.87 927.151 -662.5 1139.52 
12083800 14630.5 -7340.27 1667.07 931.586 -395.161 1011.93 
8377.5 2
12083903 14628.5 -8502.67 1509 557.172 -810.909 983.877 
12083800 15070.1 -7812.93 1614.4 888.081 -954.882 1304.03 
8378 2
12083903 15228.7 -8999.2 1561.27 1212.39 -1003.1 1573.56 
12083800 15542.9 -8315.2 1640.13 955.017 -1014.68 1393.42 
8378.5 2
12083903 15717.9 -9272.6 1595.73 988.418 -552.323 1132.27 
12083800 15978.9 -8789.2 1710.67 880.943 -957.576 1301.16 
8379 2
12083903 16077.9 -9712 1613.6 727.138 -887.677 1147.48 
12083800 16357.8 -9231.47 1771.8 765.387 -893.468 1176.48 
8379.5 2
12083903 16497.9 -10021.4 1602.62 820.329 -604.248 1018.85 
12083800 16829.1 -9597.12 1744.19 920.435 -714.176 1165.01 
8380 2
12083903 16912.4 -10369.7 1573.93 811.204 -681.719 1059.62 
12083800 17285.9 -9914 1815.6 893.942 -620.108 1087.96 
8380.5 2
12083903 17318.9 -10764.7 1552.07 821.145 -797.98 1145.01 
12083800 17683 -10286.1 1768.07 802.29 -751.65 1099.38 
8381 2
12083903 17728.7 -11198.4 1572.93 828.013 -876.094 1205.47 
12083800 18086.2 -10711.3 1746.67 814.545 -859.125 1183.88 
8381.5 2
12083903 18298.3 -11646 1575.67 1150.71 -904.242 1463.48 
12083800 18353.1 -11086.3 1737.13 539.259 -757.441 929.794 
8382 2
12083903 19112.8 -11996.5 1556.47 1642.07 -706.72 1787.69 
12083800 19397.1 -11181.5 1726.6 2104.7 -192.07 2113.45 
8382.5 2
12083903 19643.5 -12285.1 1522.2 1072.19 -582.896 1220.39 
12083800 19947.4 -11715.5 1751.2 1111.78 -1078.79 1549.14 
8383 2
12083903 20106.9 -12616.2 1522.62 904.964 -646.842 1112.37 
12083800 20347.7 -12036.3 1770.25 781.812 -626.522 1001.88 
8383.5 2
12083903 20511.5 -12934.2 1526.2 791.895 -622.211 1007.1 
12083800 20799 -12254.3 1741.07 883.195 -426.655 980.85 
8384 2
12083903 20983.4 -13204.3 1539.87 953.266 -545.589 1098.35 
12083800 21138.1 -12546.6 1750 684.983 -590.438 904.333 
8384.5 2
12083903 21429.5 -13526.9 1542.53 901.145 -651.717 1112.11 
12083800 21500.7 -12831.1 1789.53 732.66 -574.815 931.237 
8385 2
12083903 21933.9 -13761.2 1544.13 1019.12 -473.401 1123.71 
12083800 21998.5 -13084.4 1739 1005.66 -511.65 1128.33 
8385.5 2
12083903 22466.3 -14012.7 1520.2 1075.56 -508.148 1189.55 
12083800 22548 -13348.1 1689.8 1110.03 -532.66 1231.22 
8386 2
12083903 23121.1 -14189.6 1452.5 1278.77 -345.492 1324.62 
12083800 23004.5 -13670.9 1634.38 891.602 -630.485 1092 
8386.5 2
12083903 23851.5 -14446.1 1476.27 1429.49 -501.843 1515.02 
12083800 23687.6 -13915 1596.2 1336.79 -477.74 1419.59 
8387 2
12083903 24380.3 -14708.3 1483.73 1066.13 -528.629 1189.99 
12083800 24278.3 -14157.3 1731.53 1190.99 -488.441 1287.26 
8387.5 2
12083903 24820.5 -14977.9 1504.67 887.5 -543.548 1040.72 
12083800 24813.2 -14384.4 1732.27 1078.36 -457.93 1171.56 
8388 2
12083903 25328.5 -15314.6 1513.4 1026.13 -680.269 1231.14 
12083800 25340.5 -14669.8 1710.87 1065.32 -576.566 1211.34 
8388.5 2
12083903 25742.7 -15537.4 1534.47 836.768 -450.101 950.143 
12083800 25899.3 -14915.9 1702.6 1128.75 -497.104 1233.37 
8389 2
12083903 26503.7 -15860.7 1476 1537.51 -653.199 1670.51 
12083800 26419.7 -15225.7 1871.07 1051.31 -625.993 1223.57 
8389.5 2
12083903 27120.5 -16255.3 1501.62 1204.62 -770.662 1430.05 
12083800 27020.6 -15440.2 1642.25 1173.62 -418.978 1246.17 
8390 2
12083903 27704.5 -16463.1 1616.47 1140.56 -405.9 1210.63 
12083800 27687.2 -15679.9 1671.73 1302.03 -468.001 1383.58 
8390.5 2
12083903 28217 -16587.7 1574.6 1033.33 -251.075 1063.4 
12083800 28194.1 -15949.8 1686.93 1022.04 -544.22 1157.91 
8391 2
12083903 28716.5 -16741.9 1557.27 1009.16 -311.515 1056.14 
12083800 28841.5 -16067.3 1819.47 1307.88 -237.306 1329.23 
8391.5 2
12083903 29227.7 -16934.9 1549.2 1032.59 -390.034 1103.8 
12083800 29455.7 -16125.6 1789.53 1240.81 -117.845 1246.39 
8392 2
12083903 29767.8 -17043.9 1553.53 1091.18 -220.067 1113.15 
12083800 29892.7 -16272.5 1755.87 882.694 -296.7 931.225 
8392.5 2
12083903 30425.1 -17166 1526.53 1327.95 -246.734 1350.67 
12083800 30378.1 -16429.2 1749.4 980.741 -316.633 1030.59 
8393 2
12083903 31084.8 -17250.2 1448.56 1288.44 -164.429 1298.89 
12083800 30998.6 -16633 1746.12 1211.78 -398.047 1275.48 
8393.5 2
12083903 31634.6 -17480.8 1359.67 1075.91 -451.296 1166.72 
12083800 31719.1 -16899.5 1610.93 1409.99 -521.592 1503.37 
8394 2
12083903 32379 -17735.8 1336.73 1503.84 -515.152 1589.63 
12083800 32308 -17076.3 1635.6 1189.76 -357.037 1242.18 
8394.5 2
12083903 33118.1 -18005.9 1456.13 1481.23 -541.216 1577.01 
12083800 33143.8 -17404.7 1637.33 1674.95 -658.116 1799.6 
8395 2
12083903 33755.9 -18177.1 1476.73 1272.92 -341.717 1317.99 
12083800 33690.5 -17599.9 1675.67 1091.28 -389.754 1158.8 
8395.5 2
12083903 34352.7 -18260.5 1503.53 1205.66 -168.62 1217.39 
12083800 34189.7 -17685.4 1695.13 1008.35 -172.66 1023.03 
8396 2
12083903 34922.2 -18380.3 1525.07 1150.57 -242.02 1175.75 
12083800 34769.1 -17843.1 1683.07 1170.64 -318.519 1213.2 
8396.5 2
12083903 35473.1 -18583.3 1542.67 1112.86 -410.101 1186.02 
12083800 35289.3 -18065.1 1703.8 1050.77 -448.62 1142.54 
8397 2
12083903 35983.1 -18824.7 1540.73 1030.44 -487.677 1140.01 
12083800 35904.1 -18187.9 1683.87 1242.15 -248.081 1266.69 
8397.5 2
12083903 36563.2 -19038.8 1510.12 1133.04 -418.123 1207.73 
12083800 36452.1 -18260.6 1677.56 1070.17 -141.976 1079.55 
8398 2
12083903 37210.3 -19220.9 1462.07 1266.18 -356.401 1315.38 
12083800 36994 -18408.1 1659.47 1060.54 -288.666 1099.13 
8398.5 2
12083903 37777.1 -19495.5 1514.87 1145.05 -554.613 1272.3 
12083800 37680.7 -18581.9 1664.33 1387.34 -350.976 1431.05 
8399 2
12083903 38331.3 -19715.6 1597.87 1119.73 -444.714 1204.81 
12083800 38280.9 -18750.9 1656.53 1212.53 -341.414 1259.67 
8399.5 2
12083903 38959 -19961.7 1605 1265.46 -496.237 1359.28 
12083800 38980.5 -18959.1 1632.13 1410.48 -419.758 1471.62 
8400 2
12083903 39488.1 -20194.5 1589.67 1066.67 -469.22 1165.31 
12083800 39562.8 -19270.5 1648.33 1173.92 -627.957 1331.33 
8400.5 2
12083903 39985.6 -20563.3 1551.4 1005.12 -745.051 1251.14 
12083800 40103.9 -19625.9 1648.93 1093.2 -717.98 1307.89 
8401 2
12083903 40695.7 -20967.4 1529 1428.71 -813.146 1643.9 
12083800 40689.9 -20059.9 1595.13 1178.94 -873.105 1467.04 
8401.5 2
12083903 41225.8 -21186.6 1523.19 1033.3 -427.217 1118.13 
12083800 41252.9 -20396.5 1605.75 1097.48 -656.205 1278.7 
8402 2
12083903 41701.9 -21418.6 1564.4 931.735 -454.085 1036.5 
12083800 41648.6 -20679.5 1486.27 774.413 -553.881 952.103 
8402.5 2
12083903 42163.3 -21660.3 1565.4 932.121 -488.35 1052.3 
12083800 42299.1 -20990.5 1564.8 1314.21 -628.283 1456.67 
8403 2
12083903 42705.5 -22001.7 1525 1095.49 -689.697 1294.52 
12083800 43156.2 -21540.2 1700.53 1731.45 -1110.44 2056.94 
8403.5 2
12083903 43313.8 -22362.1 1507.73 1228.82 -728.081 1428.32 
12083800 43713.4 -21902.5 1654.53 1125.66 -731.987 1342.72 
8404 2
12083903 43848 -22637.8 1500.73 1079.19 -556.902 1214.41 
12083800 44247.1 -22265.9 1681.33 1078.25 -734.141 1304.45 
8404.5 2
12083903 44454.6 -22868.4 1524.12 1184.69 -450.342 1267.4 
12083800 44977.8 -22541.4 1692.38 1426.99 -537.972 1525.03 
8405 2
12083903 45049.5 -23078 1553.07 1164.33 -410.225 1234.48 
12083800 45565.4 -22704.3 1810 1150 -318.77 1193.36 
8405.5 2
12083903 45525.4 -23260.5 1588.8 961.347 -368.62 1029.6 
12083800 45973.9 -22884.2 1773 825.185 -363.502 901.701 
8406 2
12083903 45958.4 -23429.2 1608.71 887.207 -345.794 952.213 
12083800 46400.1 -23099.6 1743.5 873.37 -441.481 978.612 
8406.5 2
12083903 46453.9 -23624.7 1668.47 954.739 -376.594 1026.33 
12083800 46922.9 -23336.8 1748.8 1007.31 -456.95 1106.11 
8407 1
12083800 47396.1 -23768.9 1725.47 956.094 -872.997 1294.7 
