# Supplementary material for: Intrinsic group behaviour II: On the dependence of triad spatial dynamics on social and personal features; and on the effect of social interaction on small group dynamics
Source: PLoS One. 2019 Dec 3;14(12):e0225704. doi: 10.1371/journal.pone.0225704 (PMC6890182; doi:10.1371/journal.pone.0225704)
Supplement: S2 Data Set — (ZIP) [file pone.0225704.s002.zip › set_2_nint/group_traj_dyas_noint/traj_2_0424_9.dat]

2 10580300 10575400 0 0 1 0 1 1 0 45 40 50 1700.5 1712.3 1688.7 
4074.5 1
10575400 47081.2 -23923.1 1711.62 0 0 0 
4075 1
10575400 46804.1 -23756.5 1729.93 -731.354 439.732 853.372 
4075.5 1
10575400 46406.1 -23545.7 1828.06 -777.352 411.678 879.633 
4076 1
10575400 46147.5 -23344.9 1750.8 -505.928 392.865 640.551 
4076.5 1
10575400 45876.6 -23303.1 1710.6 -547.34 84.5791 553.836 
4077 1
10575400 45527.1 -23310.2 1707.8 -706.128 -14.4108 706.275 
4077.5 1
10575400 45230.7 -23204.3 1700.8 -598.653 214.007 635.755 
4078 1
10575400 44993.2 -23127.4 1687.87 -479.865 155.286 504.365 
4078.5 1
10575400 44661.2 -22970.3 1694.67 -670.707 317.306 741.978 
4079 1
10575400 44353.6 -22843.2 1669.25 -600.732 248.21 649.99 
4079.5 1
10575400 43996.5 -22676.3 1616 -698.94 326.647 771.502 
4080 1
10575400 43625.1 -22586.7 1657.53 -750.303 181.145 771.86 
4080.5 1
10575400 43199.2 -22471.1 1646.87 -860.337 233.401 891.434 
4081 1
10575400 42929.4 -22306.1 1622.33 -545.051 333.468 638.969 
4081.5 1
10575400 42628 -22027.1 1663.73 -608.889 563.502 829.626 
4082 1
10575400 42288.1 -21891.3 1689.33 -686.599 274.343 739.38 
4082.5 2
10580300 44058 -22910 1638 0 0 0 
10575400 41962.9 -21666.9 1712 -635.27 438.273 771.785 
4083 2
10580300 43860.6 -22860.2 1700.33 -747.727 188.636 771.155 
10575400 41668.9 -21539.7 1733.2 -575.228 248.932 626.781 
4083.5 2
10580300 43357.8 -22852.6 1634.67 -1015.76 15.3535 1015.87 
10575400 41289.5 -21308.2 1722.8 -766.599 467.744 898.031 
4084 2
10580300 43013.3 -22761.9 1664.27 -694.624 182.93 718.307 
10575400 40930.2 -21190.6 1671.07 -724.328 237.097 762.146 
4084.5 2
10580300 42586.1 -22760.4 1620.33 -862.896 2.96296 862.901 
10575400 40592.3 -21170.6 1615 -682.559 40.404 683.754 
4085 2
10580300 42264.7 -22658.1 1642.07 -649.428 206.599 681.498 
10575400 40154.3 -20977.9 1658.6 -884.848 389.36 966.726 
4085.5 2
10580300 41908.7 -22491.6 1649.5 -695.272 325.212 767.571 
10575400 39810.6 -20869.9 1676.5 -671.305 210.921 703.661 
4086 2
10580300 41567.9 -22217.4 1656.47 -666.968 536.644 856.057 
10575400 39484.1 -20877.1 1739.33 -639.057 -14.2042 639.215 
4086.5 2
10580300 41153.9 -22006 1650.73 -836.229 427.071 938.972 
10575400 39228.1 -20757.1 1737.33 -517.037 242.424 571.049 
4087 2
10580300 40835.8 -21923.2 1618.53 -642.694 167.273 664.105 
10575400 39003 -20699.4 1747.33 -454.815 116.633 469.531 
4087.5 2
10580300 40558.4 -21683.5 1630.2 -560.404 484.175 740.593 
10575400 38830.9 -20804.1 1786.2 -347.609 -211.582 406.939 
4088 2
10580300 40088.9 -21302.5 1686.07 -948.552 769.697 1221.55 
10575400 38536.8 -20647.7 1825.47 -594.209 316.094 673.052 
4088.5 2
10580300 39819.6 -21075.5 1699.64 -540.61 455.89 707.174 
10575400 38349.8 -20343.3 1824.5 -375.531 611.207 717.354 
4089 2
10580300 39641.9 -20921.8 1748.2 -354.71 306.786 468.974 
10575400 38173.4 -20305.1 1796 -352.067 76.1525 360.209 
4089.5 2
10580300 39283.7 -20726.3 1774.93 -722.312 394.086 822.823 
10575400 37980.3 -20149 1778.87 -389.247 314.785 500.603 
4090 2
10580300 38879.9 -20650.1 1777.88 -788.534 148.844 802.459 
10575400 37769.3 -20001.3 1762.12 -412.15 288.452 503.063 
4090.5 2
10580300 38579.6 -20496.8 1770.27 -587.745 300.049 659.904 
10575400 37498.7 -19973.9 1769.73 -529.64 53.71 532.356 
4091 2
10580300 38282.6 -20316.5 1763 -600 364.31 701.941 
10575400 37191.2 -19785.5 1735.73 -621.145 380.471 728.409 
4091.5 2
10580300 37934.8 -20234.2 1747.4 -702.626 166.195 722.014 
10575400 36834.5 -19604.9 1720.53 -720.673 364.983 807.826 
4092 2
10580300 37482.4 -20041.9 1735.2 -913.939 388.418 993.053 
10575400 36639.9 -19566.7 1694.53 -393.131 77.1717 400.634 
4092.5 2
10580300 37200.7 -19965 1707.07 -568.011 155.108 588.808 
10575400 36304.3 -19483.5 1641.07 -676.613 167.608 697.063 
4093 2
10580300 36976.8 -19850.7 1714.33 -451.344 230.511 506.8 
10575400 35969.9 -19385.5 1625.13 -674.194 197.581 702.549 
4093.5 2
10580300 36591 -19740.9 1715.69 -753.516 214.437 783.434 
10575400 35631 -19309.1 1639.75 -661.849 149.235 678.465 
4094 2
10580300 36274 -19731 1644.4 -620.352 19.3249 620.653 
10575400 35385.3 -19245.2 1646.4 -480.757 125.098 496.766 
4094.5 2
10580300 35858.1 -19650.7 1639.67 -840.135 162.155 855.64 
10575400 35182.5 -19127.1 1663.53 -409.697 238.653 474.138 
4095 2
10580300 35456 -19615.9 1675.67 -812.391 70.303 815.427 
10575400 34892.9 -19047.5 1686.87 -585.185 160.808 606.878 
4095.5 2
10580300 35102.7 -19668.4 1665.13 -713.805 -105.993 721.631 
10575400 34645.3 -19041.5 1685.93 -500.067 12.1212 500.214 
4096 2
10580300 34798.1 -19634.3 1663.53 -615.219 68.9562 619.071 
10575400 34431.3 -18956.4 1669.6 -432.323 171.852 465.227 
4096.5 2
10580300 34541.7 -19594.3 1684.73 -517.98 80.6734 524.224 
10575400 34210.7 -18861.9 1660.93 -445.791 190.842 484.923 
4097 2
10580300 34329.4 -19523.5 1675.06 -414.762 138.346 437.227 
10575400 33994.7 -18794.2 1674.69 -421.834 132.194 442.063 
4097.5 2
10580300 34126.8 -19441.5 1693.07 -396.429 160.404 427.651 
10575400 33734.3 -18660 1627.33 -509.63 262.72 573.362 
4098 2
10580300 34103.5 -19267.5 1664.07 -47.138 351.515 354.662 
10575400 33394.9 -18638 1618.67 -685.657 44.4444 687.096 
4098.5 2
10580300 34022.7 -19088 1635.47 -163.232 362.694 397.733 
10575400 33105.1 -18584.5 1617.27 -585.32 108.013 595.203 
4099 2
10580300 33798.7 -18933.3 1592.73 -452.525 312.458 549.917 
10575400 32793.5 -18373.1 1579 -629.63 427.071 760.804 
4099.5 2
10580300 33454.2 -19081.4 1572.47 -695.892 -299.125 757.457 
10575400 32500.7 -18427.5 1628.13 -591.38 -109.764 601.481 
4100 2
10580300 33071 -19178.9 1548.31 -748.438 -190.503 772.302 
10575400 32019.8 -18154.1 1533.62 -939.421 533.993 1080.58 
4100.5 2
10580300 32691.8 -19272.3 1569.8 -742.074 -182.771 764.251 
10575400 31597.6 -18004 1393.13 -826.125 293.664 876.768 
4101 2
10580300 32340.3 -19266.9 1580.8 -710.168 10.9091 710.252 
10575400 31395.5 -18024.7 1317.73 -408.215 -41.8855 410.359 
4101.5 2
10580300 31825.4 -19100.9 1554.67 -1040.13 335.488 1092.9 
10575400 30906.1 -17874.1 1388.4 -988.687 304.242 1034.44 
4102 2
10580300 31353.1 -18944.7 1434.6 -954.074 315.556 1004.9 
10575400 30507.5 -17682.9 1480.27 -805.387 386.263 893.223 
4102.5 2
10580300 30973.6 -18831.6 1361 -766.734 228.418 800.035 
10575400 30231.4 -17577.1 1510.87 -557.71 213.737 597.264 
4103 2
10580300 30529.1 -18715.5 1354.67 -897.912 234.478 928.023 
10575400 29951 -17389.6 1582.47 -566.465 378.855 681.479 
4103.5 2
10580300 30112.8 -18571.2 1432.31 -813.249 281.803 860.69 
10575400 29698.6 -17207.9 1610.94 -493.042 354.81 607.437 
4104 2
10580300 29897.9 -18356 1441.87 -420.385 421.233 595.114 
10575400 29384.3 -17132.6 1633.27 -614.93 147.432 632.357 
4104.5 2
10580300 29571.8 -18142.3 1490 -658.855 431.65 787.662 
10575400 29126.7 -17001.7 1666.67 -520.404 264.377 583.709 
4105 2
10580300 29288.4 -17983.5 1524.6 -572.525 320.943 656.346 
10575400 28966.9 -16934.7 1645.87 -322.828 135.488 350.107 
4105.5 2
10580300 28982.2 -17825.2 1586.2 -618.586 319.731 696.33 
10575400 28722.8 -16907.9 1649.13 -493.199 54.0067 496.147 
4106 2
10580300 28685.4 -17706 1618.93 -599.596 240.808 646.145 
10575400 28507.7 -16843.6 1653.13 -434.613 129.966 453.629 
4106.5 2
10580300 28512.2 -17586.9 1610.19 -338.306 232.666 410.59 
10575400 28343.8 -16738.3 1657.06 -320.15 205.64 380.504 
4107 2
10580300 28364.5 -17489.1 1645.73 -288.951 191.275 346.524 
10575400 28078.3 -16704.3 1674.53 -519.537 66.4954 523.775 
4107.5 2
10580300 28171 -17413.7 1641.21 -395.774 154.231 424.764 
10575400 27882.6 -16654.4 1728.57 -400.049 102.055 412.861 
4108 2
10580300 27966.7 -17372.9 1652.6 -402.1 80.2775 410.035 
10575400 27716.6 -16571.7 1758.13 -326.856 162.786 365.149 
4108.5 2
10580300 27811.4 -17301 1639.73 -313.805 145.32 345.82 
10575400 27485.1 -16586.9 1831.2 -467.744 -30.7071 468.751 
4109 2
10580300 27677.3 -17226.5 1691.53 -270.842 150.438 309.817 
10575400 27260.8 -16602.4 1844.2 -453.064 -31.2458 454.14 
4109.5 2
10580300 27511.9 -17172.5 1672.4 -334.276 109.226 351.669 
10575400 27176.1 -16533.5 1723.53 -171.178 139.259 220.67 
4110 2
10580300 27357.8 -17079.1 1651.47 -311.246 188.552 363.904 
10575400 27119.3 -16455.3 1742.8 -114.613 157.845 195.067 
4110.5 2
10580300 27313.7 -16943.9 1633.5 -86.1572 264.176 277.871 
10575400 26891.1 -16399.8 1718.75 -445.841 108.439 458.839 
4111 2
10580300 27076.1 -16979.5 1660 -464.881 -69.7815 470.089 
10575400 26802.5 -16279.7 1634.8 -173.377 235.119 292.131 
4111.5 2
10580300 26938 -16984.3 1653.6 -279.057 -9.69697 279.226 
10575400 26726.5 -16152.9 1629.13 -153.401 256.162 298.581 
4112 2
10580300 26767.9 -16947.8 1647.87 -343.011 73.6559 350.83 
10575400 26535.8 -16120.1 1616.53 -384.543 65.9946 390.165 
4112.5 2
10580300 26671.2 -16760.7 1635.47 -195.286 377.912 425.387 
10575400 26341.4 -16049.1 1608.07 -392.727 143.434 418.101 
4113 2
10580300 26619.9 -16688.6 1638.27 -103.569 145.724 178.779 
10575400 26083.9 -16022.1 1629.73 -520.135 54.5455 522.987 
4113.5 2
10580300 26526.1 -16554.5 1611.27 -189.495 270.842 330.55 
10575400 25783.1 -15896.9 1638 -607.677 252.929 658.213 
4114 2
10580300 26354.4 -16430.2 1753.12 -335.465 242.863 414.149 
10575400 25559.5 -15869 1636.88 -436.784 54.5573 440.178 
4114.5 2
10580300 26179.1 -16268.3 1685.33 -343.069 316.871 467.015 
10575400 25371.5 -15754.7 1681.27 -367.841 223.614 430.477 
4115 2
10580300 25979.9 -16074.6 1618.13 -402.29 391.246 561.169 
10575400 25284.5 -15701.1 1662.4 -175.892 108.418 206.621 
4115.5 2
10580300 25800.3 -15915.9 1643 -362.828 320.673 484.227 
10575400 25299.9 -15639.4 1703.33 31.2458 124.579 128.438 
4116 2
10580300 25654 -15740.4 1614.53 -295.623 354.478 461.571 
10575400 25121.5 -15592.5 1671.2 -360.404 94.6801 372.633 
4116.5 2
10580300 25557.8 -15557.1 1687.6 -193.952 369.624 417.419 
10575400 24970.5 -15660.1 1696.67 -304.435 -136.29 333.551 
4117 2
10580300 25473.9 -15458.4 1867.2 -169.428 199.327 261.604 
10575400 24894.8 -15675.2 1727.4 -152.997 -30.4377 155.995 
4117.5 2
10580300 25318 -15437 1742.62 -304.557 41.7969 307.412 
10575400 24722.1 -15555.6 1711.75 -337.256 233.667 410.295 
4118 2
10580300 25215.6 -15446.7 1678.67 -200.391 -19.0476 201.295 
10575400 24708.3 -15509.5 1695.4 -26.9896 90.0766 94.0332 
4118.5 2
10580300 25198.5 -15371.4 1657.47 -34.6128 152.189 156.075 
10575400 24726.5 -15510.3 1691.87 36.7677 -1.61616 36.8032 
4119 2
10580300 25151.3 -15275.7 1671.33 -95.1613 193.011 215.195 
10575400 24733.4 -15524.6 1685.13 13.8441 -28.7634 31.9217 
4119.5 2
10580300 25129.5 -15208.1 1648.93 -43.8172 136.29 143.161 
10575400 24710.3 -15497.1 1716.87 -46.5054 55.3763 72.3138 
4120 2
10580300 25112.7 -15238.4 1706.4 -34.0741 -61.2795 70.1157 
10575400 24701.8 -15486.9 1690.33 -17.2391 20.6061 26.8662 
4120.5 2
10580300 25032.6 -15160.8 1659.47 -161.751 156.768 225.254 
10575400 24697.7 -15510.1 1655.8 -8.21549 -46.8687 47.5833 
4121 2
10580300 24839.3 -15112.1 1642.12 -376.046 94.82 387.816 
10575400 24506 -15563.9 1690.19 -373.022 -104.556 387.398 
4121.5 2
10580300 24681.5 -15018.1 1636.67 -308.765 183.814 359.338 
10575400 24364.2 -15465.8 1641.4 -277.495 191.928 337.401 
4122 2
10580300 24626.8 -15006.7 1646.27 -110.572 23.165 112.973 
10575400 24189.9 -15321.9 1649.53 -352.189 290.64 456.627 
4122.5 2
10580300 24570.1 -15172.1 1656.8 -114.478 -334.141 353.208 
10575400 23972.7 -15264.4 1648.53 -438.653 116.229 453.79 
4123 2
10580300 24433.4 -15138.8 1648.07 -276.229 67.2054 284.287 
10575400 23762.5 -15134.2 1642.2 -424.781 263.03 499.624 
4123.5 2
10580300 24224.7 -15035.3 1635.67 -421.684 209.024 470.646 
10575400 23474.3 -15059.5 1623.33 -582.088 150.976 601.348 
4124 2
10580300 24014.5 -14889.9 1615.13 -424.512 293.872 516.305 
10575400 23131.3 -14992.7 1602.33 -692.929 134.949 705.948 
4124.5 2
10580300 23826.9 -14818 1591.88 -366.398 140.365 392.364 
10575400 22843.6 -14952.8 1605.56 -562.052 77.9622 567.434 
4125 2
10580300 23584.4 -14646 1611 -474.633 336.595 581.87 
10575400 22424.3 -14876.1 1524.8 -820.54 149.935 834.126 
4125.5 2
10580300 23268.5 -14432.5 1594.93 -638.249 431.38 770.358 
10575400 22073.9 -14783 1522.73 -707.744 188.148 732.326 
4126 2
10580300 23048.6 -14314.9 1531.4 -444.175 237.441 503.656 
10575400 21821.7 -14645.4 1542 -509.495 277.98 580.395 
4126.5 2
10580300 22759.6 -14090.5 1521.6 -583.838 453.333 739.174 
10575400 21528.5 -14490.5 1579.2 -592.323 312.997 669.936 
4127 2
10580300 22431.4 -13944.8 1593.87 -663.03 294.411 725.456 
10575400 21237.8 -14382.8 1605.87 -587.34 217.508 626.321 
4127.5 2
10580300 22190.1 -13880.6 1572.27 -487.407 129.697 504.368 
10575400 21008.2 -14186.8 1641.47 -463.838 395.96 609.861 
4128 2
10580300 21875.4 -13715.1 1629.06 -614.64 323.193 694.433 
10575400 20742.7 -14056.5 1675 -518.579 254.492 577.66 
4128.5 2
10580300 21558.6 -13604.8 1630.93 -618.823 215.479 655.266 
10575400 20494 -14013.1 1639.87 -485.718 84.8307 493.07 
4129 2
10580300 21325.4 -13436.2 1613.73 -470.161 339.919 580.17 
10575400 20234 -13845.5 1649.53 -524.194 337.769 623.592 
4129.5 2
10580300 21076.9 -13302.6 1619.8 -502.088 269.899 570.033 
10575400 19981 -13742.1 1671.53 -511.111 209.024 552.201 
4130 2
10580300 20860.3 -13155.1 1635.8 -437.441 298.047 529.327 
10575400 19777.7 -13619.6 1664.13 -410.774 247.407 479.527 
4130.5 2
10580300 20606.5 -12912.9 1638.47 -512.862 489.158 708.734 
10575400 19585.8 -13472.3 1690.67 -387.609 297.643 488.705 
4131 2
10580300 20335.2 -12730.7 1625.6 -548.013 368.081 660.153 
10575400 19374.3 -13381.2 1668.47 -427.205 183.973 465.135 
4131.5 2
10580300 20074.4 -12568.9 1598.56 -509.424 316.13 599.542 
10575400 19204.7 -13225.2 1640.44 -331.34 304.59 450.068 
4132 2
10580300 19800.4 -12392.7 1602.67 -536.155 344.83 637.471 
10575400 19038.3 -13042.2 1643.53 -325.677 358.219 484.135 
4132.5 2
10580300 19596.1 -12216.9 1609.2 -412.66 355.017 544.358 
10575400 18844.3 -12925.7 1642.53 -391.785 235.286 457.006 
4133 2
10580300 19325.3 -12096.5 1628 -546.102 242.742 597.621 
10575400 18713.7 -12777.2 1626.07 -263.441 299.462 398.847 
4133.5 2
10580300 19088.3 -11907.2 1647.33 -477.823 381.72 611.576 
10575400 18654.4 -12532.7 1676.6 -119.489 492.876 507.154 
4134 2
10580300 18787.6 -11754.7 1625.67 -607.407 308.013 681.04 
10575400 18362.1 -12349.9 1611.67 -590.438 369.428 696.487 
4134.5 2
10580300 18590.3 -11555.1 1619.53 -398.653 403.232 567.028 
10575400 18173.1 -12201.1 1555.53 -381.953 300.606 486.058 
4135 2
10580300 18217.1 -11193.2 1610.06 -728.914 706.925 1015.41 
10575400 17981.6 -11983.4 1568.44 -374.032 425.057 566.192 
4135.5 2
10580300 17616.7 -10959.9 1650.27 -1174.94 456.466 1260.5 
10575400 17848.3 -11871.4 1535 -260.853 219.251 340.757 
4136 2
10580300 17361.9 -10789.3 1677.53 -514.613 344.646 619.361 
10575400 17440.1 -11741.1 1574.2 -824.646 263.3 865.661 
4136.5 2
10580300 17213.1 -10613.7 1670.73 -300.606 354.747 464.984 
10575400 17081.1 -11458.9 1642.2 -725.253 570.101 922.5 
4137 2
10580300 17091 -10414.3 1680.6 -246.734 402.828 472.386 
10575400 16963.1 -11356.3 1661.73 -238.249 207.138 315.704 
4137.5 2
10580300 16938.5 -10227 1680.47 -308.148 378.451 488.037 
10575400 16850.8 -11164.5 1662.2 -226.936 387.609 449.156 
4138 2
10580300 16804.3 -9954.31 1686.56 -262.02 532.593 593.557 
10575400 16823.7 -10963.7 1663.06 -52.9541 392.147 395.706 
4138.5 2
10580300 16714.2 -9702 1694.87 -176.345 493.762 524.308 
10575400 16703.8 -10708.5 1693.87 -234.614 499.323 551.695 
4139 2
10580300 16705.6 -9382.2 1727.47 -17.3737 646.061 646.294 
10575400 16582.1 -10482.5 1699.2 -245.791 456.566 518.522 
4139.5 2
10580300 16838.3 -9036.13 1674.8 268.013 699.125 748.737 
10575400 16445.2 -10230.3 1700 -276.633 509.495 579.751 
4140 1
10575400 16387.9 -10021.9 1721.73 -115.69 421.145 436.746 
4140.5 1
10575400 16273.7 -9834.73 1704.13 -230.707 378.047 442.883 
4141 1
10575400 16196.3 -9691.2 1737.93 -156.183 289.382 328.839 
4141.5 1
10575400 16151.6 -9574.19 1732 -87.1908 228.54 244.607 
4142 1
10575400 16143.5 -9491 1689.87 -15.9654 162.794 163.575 
4142.5 1
10575400 16229.1 -9315.87 1726.6 172.929 353.805 393.805 
4143 1
10575400 16155.5 -9266.2 1727.2 -148.687 100.337 179.375 
4143.5 1
10575400 16223.8 -9181.07 1726.27 138.047 171.987 220.537 
4144 1
10575400 16301.9 -9135.27 1665.47 157.845 92.5253 182.964 
4144.5 1
10575400 16457.5 -8973.73 1628.53 314.343 326.33 453.104 
4145 1
10575400 16630.8 -8876.69 1648.31 338.436 189.543 387.899 
4145.5 1
10575400 16791.7 -8798.6 1600.6 314.168 152.515 349.231 
