# Supplementary material for: Intrinsic group behaviour II: On the dependence of triad spatial dynamics on social and personal features; and on the effect of social interaction on small group dynamics
Source: PLoS One. 2019 Dec 3;14(12):e0225704. doi: 10.1371/journal.pone.0225704 (PMC6890182; doi:10.1371/journal.pone.0225704)
Supplement: S2 Data Set — (ZIP) [file pone.0225704.s002.zip › set_2_nint/group_traj_dyas_noint/traj_2_0424_8.dat]

2 10564000 10563700 0 1 0 0 2 0 1 50 50 50 1737.88 1790.73 1685.02 
3997 1
10563700 24000 -14122 1390 0 0 0 
3997.5 1
10563700 23884.3 -14141.3 1621.93 -438.384 -73.2323 444.459 
3998 1
10563700 23619.2 -13984.5 1582.93 -535.488 316.902 622.234 
3998.5 1
10563700 23069.3 -13853.1 1556.87 -1110.84 265.455 1142.12 
3999 1
10563700 22544.9 -13813.8 1638.53 -1059.39 79.3266 1062.36 
3999.5 1
10563700 22214.3 -13699.8 1617.33 -667.879 230.303 706.471 
4000 1
10563700 21758.6 -13601.4 1666.06 -890.055 192.236 910.579 
4000.5 2
10564000 21621.9 -12834.4 1809.55 0 0 0 
10563700 21348.9 -13474.3 1669.73 -801.745 248.744 839.445 
4001 2
10564000 21148.5 -12678.1 1796.93 -1103.6 364.329 1162.18 
10563700 20934.5 -13317.7 1669.6 -837.306 316.364 895.08 
4001.5 2
10564000 20721.7 -12419.1 1781.87 -862.222 523.232 1008.56 
10563700 20428.2 -13092.7 1655.13 -1022.76 454.545 1119.22 
4002 2
10564000 20371.6 -12102.8 1800.27 -705.78 637.634 951.158 
10563700 19945.9 -12792.2 1648.4 -972.312 605.78 1145.58 
4002.5 2
10564000 19893.9 -11800.5 1763.27 -965.118 610.774 1142.15 
10563700 19530.2 -12454 1621.93 -839.865 683.232 1082.67 
4003 2
10564000 19511.9 -11549.5 1789.33 -771.717 506.936 923.326 
10563700 19171.3 -12145.8 1677.93 -724.983 622.626 955.648 
4003.5 2
10564000 19060 -11244.6 1797.62 -882.552 595.646 1064.75 
10563700 18754.8 -11862.9 1700.38 -813.639 552.588 983.546 
4004 2
10564000 18570.7 -10858.6 1763.87 -957.469 755.308 1219.52 
10563700 18371.1 -11499.5 1684 -750.718 711.04 1034 
4004.5 2
10564000 17707.6 -10356 1793.87 -1743.7 1015.35 2017.78 
10563700 17651.5 -11123.1 1650.47 -1453.74 760.539 1640.66 
4005 2
10564000 17335.3 -10016.7 1831.07 -752.189 685.387 1017.62 
10563700 17142.5 -10768.5 1663.8 -1028.28 716.364 1253.21 
4005.5 2
10564000 16929.3 -9717.8 1814.93 -820.202 603.906 1018.54 
10563700 16688.9 -10400 1675.93 -916.498 744.377 1180.71 
4006 2
10564000 16540.3 -9372.8 1782.07 -785.724 696.97 1050.3 
10563700 16239.3 -10038.3 1685.2 -908.148 730.774 1165.66 
4006.5 2
10564000 16198.9 -9022.4 1743.73 -689.697 707.879 988.319 
10563700 15747.7 -9745.73 1735 -993.266 590.976 1155.78 
4007 2
10564000 15725.6 -8565.12 1730.75 -924.552 893.115 1285.48 
10563700 15416.2 -9402.44 1725.19 -647.298 670.5 931.968 
4007.5 2
10564000 15336.1 -8205.33 1759.53 -760.734 702.718 1035.63 
10563700 14957.7 -8983.73 1722.4 -895.671 817.782 1212.84 
4008 2
10564000 14916.9 -7887.87 1718.13 -846.734 641.347 1062.21 
10563700 14447.7 -8556.73 1673.53 -1030.3 862.626 1343.74 
4008.5 2
10564000 14282.9 -7255.33 1758.73 -1280.94 1277.85 1809.34 
10563700 13931.8 -7985 1623.87 -1042.15 1155.02 1555.68 
4009 2
10564000 14034.6 -6972.4 1799.47 -501.549 571.582 760.433 
10563700 13529.2 -7579 1656.2 -813.333 820.202 1155.09 
4009.5 2
10564000 13718.1 -6647.27 1790.07 -639.461 656.835 916.702 
10563700 13177.6 -7204.33 1678.73 -710.303 756.902 1037.99 
4010 2
10564000 13486.1 -6310.87 1807.67 -468.552 679.596 825.465 
10563700 12831.4 -6876.4 1717 -699.394 662.492 963.352 
4010.5 2
10564000 13131.7 -6013.19 1829.12 -692.277 581.405 904.035 
10563700 12475.7 -6429.06 1719.38 -694.751 873.706 1116.26 
4011 2
10564000 12766 -5657.6 1832.73 -715.631 695.866 998.177 
10563700 12001.7 -6053.8 1683.93 -927.503 734.369 1183.03 
4011.5 2
10564000 12393.1 -5164.47 1748.73 -753.401 996.229 1249.03 
10563700 11495.2 -5547.73 1620 -1023.3 1022.36 1446.5 
4012 2
10564000 11971.1 -4652.4 1780.73 -852.525 1034.48 1340.5 
10563700 11084 -5082.13 1592.47 -830.707 940.606 1254.92 
4012.5 2
10564000 11746.1 -4332.33 1763.87 -454.545 646.599 790.381 
10563700 10753.7 -4748 1594.13 -667.34 675.017 949.205 
4013 2
10564000 11406 -3943.07 1727.2 -687.003 786.397 1044.22 
10563700 10471.3 -4457.33 1604.6 -570.505 587.205 818.71 
4013.5 2
10564000 10989.2 -3425.69 1722.62 -814.087 1010.51 1297.64 
10563700 10101.2 -4086.94 1638.88 -722.689 723.429 1022.56 
4014 2
10564000 10605.7 -3054.13 1752.4 -750.4 727.112 1044.89 
10563700 9822.87 -3582.6 1685.73 -544.781 986.962 1127.33 
4014.5 2
10564000 10205.4 -2662.33 1794.07 -807.124 789.919 1129.35 
10563700 9545.53 -3195.73 1699.13 -559.14 779.973 959.685 
4015 2
10564000 9737.07 -2189.47 1763 -944.22 953.36 1341.81 
10563700 9249.07 -2766.27 1691.6 -597.715 865.86 1052.13 
4015.5 2
10564000 9416.8 -1912.2 1776.6 -644.4 557.881 852.339 
10563700 8898.87 -2436.8 1686.13 -704.628 662.911 967.446 
4016 2
10564000 9000.73 -1494.93 1778.33 -840.539 842.963 1190.42 
10563700 8470.53 -2049.67 1685 -865.32 782.088 1166.38 
4016.5 2
10564000 8552.93 -943.533 1780.93 -904.646 1113.94 1435.01 
10563700 8114.6 -1558.07 1665.13 -719.057 993.131 1226.11 
4017 2
10564000 8266.8 -741.867 1775.87 -578.047 407.407 707.191 
10563700 7751.27 -1264.07 1681.53 -734.007 593.939 944.209 
4017.5 2
10564000 7843.62 -285.188 1794.88 -826.514 891.951 1216.02 
10563700 7358.69 -885.5 1639.62 -766.756 739.388 1065.18 
4018 2
10564000 7349.8 225.267 1791.93 -966.389 998.932 1389.88 
10563700 7028.73 -398.533 1619.6 -645.703 952.968 1151.12 
4018.5 2
10564000 6908.6 610.8 1765.67 -891.313 778.855 1183.66 
10563700 6638 -9.73333 1607.6 -789.36 785.455 1113.57 
4019 2
10564000 6513.07 1019.27 1755.6 -799.057 825.185 1148.66 
10563700 6193 353.2 1601.87 -898.99 733.199 1160.07 
4019.5 2
10564000 6106.6 1340.8 1746.73 -821.145 649.562 1047 
10563700 5667.2 649 1607.47 -1062.22 597.576 1218.78 
4020 2
10564000 5663.4 1692.27 1726.27 -895.354 710.034 1142.72 
10563700 5238.6 876.6 1621.93 -865.859 459.798 980.37 
4020.5 2
10564000 5273.93 2016.47 1748.67 -785.215 653.629 1021.66 
10563700 4786.07 1238.67 1632.67 -912.366 729.973 1168.45 
4021 2
10564000 4709.06 2456.75 1746.62 -1101.11 858.252 1396.08 
10563700 4302.81 1766.44 1633.19 -942.016 1028.79 1394.92 
4021.5 2
10564000 4322 2764.07 1730.73 -757.461 601.402 967.177 
10563700 3770.87 2158.07 1639.4 -1040.99 766.398 1292.68 
4022 2
10564000 3956.07 2807.67 1743.47 -739.259 88.0808 744.488 
10563700 3427.87 2408.33 1644.07 -692.929 505.589 857.771 
4022.5 2
10564000 3498.47 3123.47 1754.93 -924.444 637.98 1123.22 
10563700 3001.93 2634.67 1657.13 -860.471 457.239 974.412 
4023 2
10564000 3173.2 3486.73 1737.6 -657.104 733.872 985.066 
10563700 2515.8 2795.47 1667.33 -982.088 324.848 1034.42 
4023.5 2
10564000 2800.93 3774 1744 -752.054 580.337 949.935 
10563700 2112.4 3072.07 1636.87 -814.949 558.788 988.123 
4024 2
10564000 2499.5 4134.06 1758.69 -588.737 703.247 917.152 
10563700 1788 3424.44 1705.81 -633.594 688.224 935.464 
4024.5 2
10564000 2169.73 4443.27 1775.13 -645.336 605.096 884.647 
10563700 1469.2 3752 1693 -623.875 641.023 894.5 
4025 2
10564000 1711.93 4784.87 1791.13 -924.848 690.101 1153.94 
10563700 986.533 4051.27 1669.27 -975.084 604.579 1147.3 
4025.5 2
10564000 1170.47 5130.8 1828.13 -1093.87 698.855 1298.06 
10563700 648.4 4397.27 1651.27 -683.098 698.99 977.348 
4026 2
10564000 713.2 5376.67 1826.6 -923.771 496.7 1048.84 
10563700 222.467 4777.53 1717 -860.471 768.215 1153.5 
4026.5 2
10564000 279.8 5661.4 1835.73 -875.556 575.219 1047.6 
10563700 -219.933 5005.93 1717.4 -893.737 461.414 1005.82 
4027 2
10564000 -65.5333 5983.2 1824.13 -697.643 650.101 953.592 
10563700 -638.867 5287.53 1695.6 -846.33 568.889 1019.76 
4027.5 2
10564000 -456.688 6369.94 1833.5 -763.973 755.347 1074.34 
10563700 -1059.38 5414.38 1703.69 -821.305 247.738 857.856 
4028 2
10564000 -1008.27 6429.13 1765.87 -1079.41 115.843 1085.61 
10563700 -1474.73 5635 1711.6 -812.834 431.751 920.385 
4028.5 2
10564000 -1463.33 6360 1633.73 -919.327 -139.663 929.875 
10563700 -1992.33 5817.4 1695.6 -1045.66 368.485 1108.68 
4029 2
10564000 -1991.73 6593.73 1644.6 -1067.47 472.189 1167.25 
10563700 -2368.93 5748.73 1656.87 -760.808 -138.721 773.351 
4029.5 2
10564000 -2617.47 6824.53 1722.47 -1264.11 466.263 1347.36 
10563700 -2807.93 5919.87 1654.8 -886.869 345.724 951.872 
4030 2
10564000 -3175.2 7166.6 1724.53 -1126.73 691.044 1321.77 
10563700 -3265.93 5986.47 1651.8 -925.253 134.545 934.984 
4030.5 2
10564000 -3679.12 6998.25 1757.56 -984.229 -328.809 1037.7 
10563700 -3803.19 6059.25 1593.88 -1049.32 142.155 1058.91 
4031 2
10564000 -4020.73 6886.2 1737.2 -668.509 -219.276 703.553 
10563700 -4357.27 5991.8 1569.53 -1084.3 -131.996 1092.31 
4031.5 2
10564000 -4537.13 7035.73 1702 -1043.23 302.088 1086.09 
10563700 -4703.33 6121.6 1420.07 -699.125 262.222 746.683 
4032 2
10564000 -4911.87 7195.27 1628.33 -757.037 322.29 822.785 
10563700 -5099.93 6263.33 1406.8 -801.212 286.33 850.838 
4032.5 2
10564000 -5333.27 7055.13 1578.67 -851.313 -283.098 897.15 
10563700 -5620.67 6359.33 1317.73 -1051.99 193.939 1069.71 
4033 2
10564000 -5721.47 7017.6 1572.07 -784.242 -75.8249 787.899 
10563700 -6193.53 6530.13 1321.87 -1157.31 345.051 1207.65 
4033.5 2
10564000 -6435.33 7289.67 1565.07 -1442.15 549.63 1543.34 
10563700 -6640.93 6606.47 1303.67 -903.838 154.209 916.899 
4034 2
10564000 -7772.25 7279.19 1443.94 -2611.17 -20.4671 2611.25 
10563700 -7294.12 6840.44 1306.88 -1275.76 456.974 1355.14 
4034.5 2
10564000 -8195.27 7580.73 1557.07 -826.204 588.957 1014.63 
10563700 -7835.2 7129 1298.27 -1056.79 563.599 1197.68 
4035 2
10564000 -8429.73 7816.4 1512.07 -473.67 476.094 671.587 
10563700 -8479.47 7263.4 1349.67 -1301.55 271.515 1329.57 
4035.5 2
10564000 -8717.93 8153.2 1521.8 -582.222 680.404 895.507 
10563700 -8984.8 7683.73 1411.53 -1020.88 849.158 1327.88 
4036 2
10564000 -9093.2 8597.2 1454.6 -758.114 896.97 1174.43 
10563700 -9289.67 8094.93 1420.33 -615.892 830.707 1034.12 
4036.5 2
10564000 -9404 9019.27 1491.33 -627.879 852.66 1058.9 
10563700 -9637.27 8551.67 1292.73 -702.222 922.694 1159.52 
4037 2
10564000 -9729.47 9363.4 1426.33 -657.508 695.219 956.894 
10563700 -9988 8918.4 1251.27 -708.552 740.875 1025.15 
4037.5 2
10564000 -10082.3 9671.25 1428.94 -689.152 601.27 914.579 
10563700 -10467.9 9337.75 1376.25 -937.378 819.043 1244.79 
4038 2
10564000 -10401 9907.47 1396.27 -623.655 462.264 776.294 
10563700 -10871.5 9786.47 1391.2 -789.816 878.115 1181.06 
4038.5 2
10564000 -10694.1 10310.3 1318.47 -592.054 813.872 1006.44 
10563700 -11216.6 10298.5 1365.87 -697.104 1034.48 1247.44 
4039 2
10564000 -10953.3 10530.1 1298.4 -523.636 444.04 686.562 
10563700 -11445.9 10527.1 1418.27 -463.165 461.818 654.063 
4039.5 2
10564000 -11229.4 10848.8 1182.87 -557.845 643.771 851.841 
10563700 -11689.8 10977.6 1308.6 -492.795 910.034 1034.9 
4040 2
10564000 -11409.5 11666.3 1117.67 -363.771 1651.58 1691.17 
10563700 -11850.3 11507.6 1431.4 -324.31 1070.71 1118.75 
4040.5 1
10564000 -11756.7 12159.8 1274.86 -724.943 1030.17 1259.68 
4041 1
10564000 -12271.9 12503.7 1286.38 -972.001 648.871 1168.68 
4041.5 1
10564000 -12647.9 12903.6 1293.43 -756.503 804.595 1104.39 
4042 1
10564000 -12918.1 13351.7 1295.88 -537.188 890.887 1040.31 
4042.5 1
10564000 -13294.7 13665 1237.27 -736.994 613.136 958.695 
4043 1
10564000 -13553.6 13976.6 1404.93 -523.098 629.495 818.471 
4043.5 1
10564000 -13802.1 14320.5 1491.93 -502.088 694.815 857.239 
4044 1
10564000 -14116.1 14409.5 1411.4 -634.209 179.663 659.166 
4044.5 1
10564000 -14390.3 14739.7 1470.73 -554.074 667.071 867.169 
4045 1
10564000 -14511.5 15200.6 1611.5 -236.654 900.187 930.775 
4045.5 1
10564000 -14684.7 15612.6 1674.93 -338.878 806.336 874.652 
4046 1
10564000 -14869.2 16093 1692.73 -372.795 970.505 1039.64 
4046.5 1
10564000 -15005 16591.1 1742.8 -274.343 1006.2 1042.93 
4047 1
10564000 -15383.1 17131.1 1880.07 -763.906 1091.04 1331.89 
4047.5 1
10564000 -15464 17536.5 1791.2 -163.367 818.99 835.125 
4048 1
10564000 -15557.5 17813.4 1629.93 -188.956 559.327 590.382 
4048.5 1
10564000 -15776.1 18146.3 1563.94 -426.937 650.22 777.857 
4049 1
10564000 -15867.3 18577.1 1674.8 -178.49 843.094 861.78 
4049.5 1
10564000 -15958.9 19055.4 1642.2 -185.051 966.195 983.757 
4050 1
10564000 -16063.7 19501.3 1549.53 -211.717 900.875 925.419 
4050.5 1
10564000 -16079.6 19972.3 1487.67 -32.0539 951.515 952.055 
4051 1
10564000 -16238.3 20414.5 1549.53 -320.027 891.532 947.231 
4051.5 1
10564000 -16324.2 20875 1553.6 -172.77 926.492 942.463 
4052 1
10564000 -16412.2 21293 1589.06 -171.851 816.406 834.297 
4052.5 1
10564000 -16476.4 21699.3 1558.13 -125.66 795.042 804.912 
