# Supplementary material for: Intrinsic group behaviour II: On the dependence of triad spatial dynamics on social and personal features; and on the effect of social interaction on small group dynamics
Source: PLoS One. 2019 Dec 3;14(12):e0225704. doi: 10.1371/journal.pone.0225704 (PMC6890182; doi:10.1371/journal.pone.0225704)
Supplement: S2 Data Set — (ZIP) [file pone.0225704.s002.zip › set_2_nint/group_traj_dyas_noint/traj_2_0424_7.dat]

2 10472100 10472200 0 1 0 0 2 0 1 20 20 20 1749.24 1765.72 1732.75 
3441.5 1
10472100 38526 -20274 1618.71 0 0 0 
3442 1
10472100 38106.9 -19812.5 1650.07 -1154.64 1271.44 1717.48 
3442.5 2
10472200 36781.3 -20800 1578.33 0 0 0 
10472100 37355.5 -19912 1667.27 -1517.98 -201.077 1531.24 
3443 2
10472200 36413.4 -20614.6 1682.06 -1171.84 590.366 1312.15 
10472100 36630 -19876.4 1700 -1416.93 69.5801 1418.63 
3443.5 2
10472200 35543.1 -20330.5 1737.47 -1699.69 554.867 1787.97 
10472100 35757.4 -19672.5 1673.27 -1704.3 398.128 1750.18 
3444 2
10472200 34702.6 -20128.6 1726.73 -1694.62 407.124 1742.84 
10472100 34946.5 -19377.7 1657.67 -1634.81 594.489 1739.55 
3444.5 2
10472200 34024.5 -19955.7 1679.13 -1369.97 349.36 1413.81 
10472100 34157.7 -19246.5 1680.07 -1593.54 265.051 1615.43 
3445 2
10472200 33315.2 -19772 1702.93 -1432.86 371.044 1480.12 
10472100 33421 -19099.5 1693.2 -1488.35 296.835 1517.66 
3445.5 2
10472200 32702.3 -19620.6 1716.53 -1238.11 305.859 1275.33 
10472100 32776.5 -18785.5 1669.53 -1302.09 634.478 1448.45 
3446 2
10472200 32051.1 -19329.1 1708 -1315.69 588.956 1441.5 
10472100 31934.9 -18424.7 1583.47 -1700.07 728.754 1849.68 
3446.5 2
10472200 31211.6 -19041.4 1507.56 -1639.66 561.898 1733.26 
10472100 31264.6 -18168.4 1411.75 -1309.2 500.578 1401.63 
3447 2
10472200 30364.6 -18700.8 1362.13 -1651 663.889 1779.48 
10472100 30285.2 -17785.7 1520.2 -1909.21 746.142 2049.83 
3447.5 2
10472200 29511.1 -18278 1491.33 -1724.31 854.141 1924.27 
10472100 29515.5 -17514.7 1659.73 -1555.02 547.34 1648.53 
3448 2
10472200 28914.9 -18037.2 1640.07 -1204.31 486.465 1298.85 
10472100 28905.3 -17348.6 1708.8 -1232.73 335.623 1277.6 
3448.5 2
10472200 28223.7 -17805.5 1764.33 -1396.36 468.148 1472.75 
10472100 28251.7 -17167.5 1787.67 -1320.4 365.791 1370.14 
3449 2
10472200 27538.1 -17557.9 1787.87 -1385.05 500.202 1472.61 
10472100 27659.3 -16940.7 1748.13 -1196.63 458.182 1281.35 
3449.5 2
10472200 26834.5 -17488.1 1831.33 -1421.55 141.01 1428.53 
10472100 27048.4 -16786.6 1708.6 -1234.21 311.38 1272.88 
3450 2
10472200 26107.9 -17178.2 1696.94 -1419 605.111 1542.64 
10472100 26333.9 -16507.8 1678.88 -1395.43 544.507 1497.91 
3450.5 2
10472200 25314.3 -16852.6 1670.6 -1553.04 637.28 1678.71 
10472100 25433.5 -16171.7 1695.07 -1762.17 657.82 1880.95 
3451 2
10472200 24585.9 -16570.6 1734.13 -1471.52 569.697 1577.95 
10472100 24802.5 -15811.7 1696.07 -1274.61 727.138 1467.44 
3451.5 2
10472200 23928 -16290.4 1732.13 -1329.16 566.061 1444.68 
10472100 24229.3 -15511.8 1691.33 -1157.98 605.926 1306.93 
3452 2
10472200 23312.7 -15933.9 1710.33 -1242.96 720.135 1436.51 
10472100 23750.8 -15222.6 1664.33 -966.734 584.242 1129.56 
3452.5 2
10472200 22670.1 -15714.5 1725.4 -1298.32 443.367 1371.93 
10472100 23163.5 -15023.5 1697.8 -1186.53 402.155 1252.83 
3453 2
10472200 22088.1 -15544.2 1685.12 -1136.6 332.454 1184.23 
10472100 22480.8 -14828.1 1571.06 -1333.31 381.779 1386.89 
3453.5 2
10472200 21346.5 -15301.9 1574.93 -1451.39 474.201 1526.89 
10472100 21720.1 -14599.3 1590.67 -1488.74 447.611 1554.57 
3454 2
10472200 20672.7 -14885.3 1641.67 -1361.08 841.616 1600.27 
10472100 21041.9 -14263.2 1667.13 -1369.97 679.057 1529.03 
3454.5 2
10472200 20148.1 -14517.3 1632.6 -1059.93 743.569 1294.74 
10472100 20560.9 -13949 1707.27 -971.717 634.747 1160.66 
3455 2
10472200 19547.9 -14064.7 1735.8 -1212.39 914.343 1518.52 
10472100 20060.3 -13507.3 1755.47 -1011.31 892.391 1348.75 
3455.5 2
10472200 19068.4 -13586.5 1727.6 -968.754 965.926 1368.03 
10472100 19622.6 -13022.3 1710.2 -884.31 979.663 1319.75 
3456 2
10472200 18618.1 -13097.9 1714.33 -909.63 987.071 1342.29 
10472100 19186.9 -12540.9 1685.33 -880.135 972.66 1311.76 
3456.5 2
10472200 18083.8 -12593.2 1705.56 -1043.6 985.832 1435.6 
10472100 18728.6 -12102.9 1673.69 -895.256 855.33 1238.17 
3457 2
10472200 17562.9 -12040.1 1597.87 -1019.33 1082.43 1486.84 
10472100 18213.3 -11570.3 1603.07 -1008.28 1042.41 1450.25 
3457.5 2
10472200 16727.3 -11394.7 1688.6 -1688.22 1303.7 2133.01 
10472100 17334.9 -10952.6 1679.07 -1774.55 1247.81 2169.34 
3458 2
10472200 16175.5 -10906.5 1734.67 -1114.61 986.397 1488.4 
10472100 16927.5 -10290.9 1708.8 -823.165 1336.7 1569.83 
3458.5 2
10472200 15810.5 -10559.3 1787.47 -737.508 701.279 1017.7 
10472100 16408.3 -9848.13 1784.4 -1048.89 894.545 1378.54 
3459 2
10472200 15419.4 -10019.9 1784.73 -790.034 1089.7 1345.95 
10472100 15956.2 -9574.73 1793.33 -913.266 552.323 1067.29 
3459.5 2
10472200 14914.1 -9455.06 1771.62 -986.987 1103.26 1480.32 
10472100 15473.9 -9035.75 1755.88 -942.041 1052.7 1412.66 
3460 2
10472200 14338.7 -8762.27 1706.73 -1125.89 1355.76 1762.31 
10472100 14897.7 -8458.07 1726.33 -1127.61 1130.5 1596.72 
3460.5 2
10472200 13712.7 -8085.33 1759.73 -1264.78 1367.54 1862.75 
10472100 14315.3 -7722.67 1681.13 -1176.43 1485.66 1895.04 
3461 2
10472200 13173 -7619.07 1748.67 -1090.24 941.953 1440.79 
10472100 13742.1 -7111.87 1690.67 -1157.98 1233.94 1692.19 
3461.5 2
10472200 12640.8 -7212 1756.6 -1075.15 822.357 1353.6 
10472100 13348.3 -6726.73 1731.4 -795.69 778.047 1112.87 
3462 2
10472200 12157.3 -6746.8 1750.67 -976.7 939.798 1355.42 
10472100 12873.9 -6205.4 1706.73 -958.249 1053.2 1423.89 
3462.5 2
10472200 11510.3 -6174.47 1650.2 -1307.21 1156.23 1745.18 
10472100 12320.1 -5677.47 1633.87 -1118.92 1066.53 1545.79 
3463 2
10472200 10884.2 -5458 1685.31 -1222.69 1399.35 1858.26 
10472100 11696.8 -5064.62 1637.25 -1217.42 1196.96 1707.28 
3463.5 2
10472200 10489.6 -4951.73 1730 -772.309 990.737 1256.19 
10472100 11166.1 -4474.33 1656.73 -1038.39 1155.17 1553.28 
3464 2
10472200 9984.8 -4367.93 1663.6 -1019.8 1179.39 1559.15 
10472100 10662.7 -3895.47 1646.6 -1017.1 1169.43 1549.86 
3464.5 2
10472200 9635 -3718.07 1679.87 -706.667 1312.86 1490.97 
10472100 10144.2 -3363.8 1684.8 -1047.41 1074.07 1500.23 
3465 2
10472200 9267.27 -3240.33 1671.13 -742.896 965.118 1217.93 
10472100 9656.27 -2776.87 1655.47 -985.724 1185.72 1541.94 
3465.5 2
10472200 8750.8 -2689.73 1662.33 -1043.37 1112.32 1525.08 
10472100 9250.67 -2330.13 1653.67 -819.394 902.492 1218.97 
3466 2
10472200 8297.87 -2140.67 1716.13 -915.017 1109.23 1437.93 
10472100 8860.2 -1890.8 1665.6 -788.822 887.542 1187.42 
3466.5 2
10472200 7756.19 -1545.44 1738 -1053.85 1158.03 1565.77 
10472100 8382.62 -1365.31 1672 -929.134 1022.35 1381.48 
3467 2
10472200 7224.27 -982 1727.53 -1040.94 1102.62 1516.35 
10472100 7877.87 -790.733 1687.47 -987.785 1124.42 1496.68 
3467.5 2
10472200 6756.07 -421.6 1703.67 -945.859 1132.12 1475.24 
10472100 7495.27 -171.133 1665.27 -772.929 1251.72 1471.13 
3468 2
10472200 6309.4 173.733 1661.4 -902.357 1202.69 1503.57 
10472100 7018 665.667 1641.2 -964.175 1690.51 1946.13 
3468.5 2
10472200 5932.2 776.333 1614.4 -762.02 1217.37 1436.2 
10472100 6612.87 1139.87 1565 -818.451 957.98 1260 
3469 2
10472200 5600.33 1379.2 1568.13 -670.438 1217.91 1390.25 
10472100 6326.6 1767.47 1467.8 -578.316 1267.88 1393.54 
3469.5 2
10472200 5062.2 2199.47 1577 -1087.14 1657.1 1981.88 
10472100 5889.27 2572.13 1441.67 -883.502 1625.59 1850.17 
3470 2
10472200 4662.12 2699.94 1517.81 -779.873 975.577 1248.98 
10472100 5437 3257.75 1476.94 -881.611 1336.48 1601.07 
3470.5 2
10472200 4113.27 3199.53 1576.2 -1071.99 975.773 1449.58 
10472100 4900.93 3759 1443.73 -1047.01 979.004 1433.41 
3471 2
10472200 3596.13 3661 1661.6 -1044.71 932.256 1400.19 
10472100 4418.6 4260.2 1562.6 -974.411 1012.53 1405.23 
3471.5 2
10472200 3178.93 4175.93 1709.53 -842.828 1040.27 1338.85 
10472100 4032.47 4671.4 1684.07 -780.067 830.707 1139.55 
3472 2
10472200 2767.47 4791.33 1759.93 -831.246 1243.23 1495.53 
10472100 3581.27 5225 1774.33 -911.515 1118.38 1442.79 
3472.5 2
10472200 2379.93 5405.53 1745.07 -782.896 1240.81 1467.15 
10472100 3272.53 5568.73 1776.87 -623.704 694.411 933.388 
3473 2
10472200 1582.53 6048.67 1904.47 -1604.43 1294.03 2061.24 
10472100 2207.07 5982.8 1770.87 -2143.8 833.132 2299.99 
3473.5 2
10472200 1133.62 6530.06 1900.75 -876.774 940.226 1285.6 
10472100 1836.88 7066.88 1793 -723.031 2117.33 2237.38 
3474 2
10472200 851.6 7096.53 1787.33 -551.908 1108.55 1238.34 
10472100 1762.13 7719.27 1826.4 -146.265 1276.7 1285.05 
3474.5 2
10472200 574.133 7648.47 1646.67 -560.539 1115.02 1247.98 
10472100 1544.27 8178.73 1742.73 -440.135 928.215 1027.28 
3475 2
10472200 322.733 8306.67 1579.07 -507.879 1329.7 1423.39 
10472100 1304.93 8971.67 1694 -483.502 1601.89 1673.26 
3475.5 2
10472200 141.6 8938.47 1671.27 -365.926 1276.36 1327.78 
10472100 1389.13 9552.93 1680.33 170.101 1174.28 1186.53 
3476 2
10472200 -69.6 9711.33 1921.67 -426.667 1561.35 1618.59 
10472100 1290.2 10211 1813.8 -199.865 1329.43 1344.37 
3476.5 2
10472200 -305.867 10333.4 2006.93 -477.306 1256.7 1344.29 
10472100 986.667 10919.9 1834.33 -613.199 1432.19 1557.94 
3477 1
10472200 -577.75 10979.9 1993.94 -531.022 1262.65 1369.77 
