# Supplementary material for: Intrinsic group behaviour II: On the dependence of triad spatial dynamics on social and personal features; and on the effect of social interaction on small group dynamics
Source: PLoS One. 2019 Dec 3;14(12):e0225704. doi: 10.1371/journal.pone.0225704 (PMC6890182; doi:10.1371/journal.pone.0225704)
Supplement: S2 Data Set — (ZIP) [file pone.0225704.s002.zip › set_2_nint/group_traj_dyas_noint/traj_2_0424_6.dat]

2 10444900 10444800 0 0 0 0 1 1 0 45 40 50 1717.18 1787.72 1646.64 
3288.5 1
10444800 -35861 -3361.33 1761.11 0 0 0 
3289 1
10444800 -35225.9 -3393.67 1819.8 1603.87 -81.6498 1605.95 
3289.5 2
10444900 -34994.5 -2712.75 1659.25 0 0 0 
10444800 -34589.5 -3200.33 1785.13 1285.52 390.572 1343.55 
3290 2
10444900 -34603.6 -2445 1620.75 1184.66 811.364 1435.87 
10444800 -34029.4 -2937.25 1763.81 1093.94 513.835 1208.6 
3290.5 2
10444900 -34013.4 -2177.47 1636.13 1154.92 523.549 1268.04 
10444800 -33511.9 -2765.93 1712.07 1012.73 335.258 1066.78 
3291 2
10444900 -33485.9 -1817.4 1627.4 1065.59 727.407 1290.19 
10444800 -32894.9 -2392.27 1813.93 1246.46 754.882 1457.23 
3291.5 2
10444900 -32881.9 -1536.07 1654.93 1220.2 568.35 1346.07 
10444800 -32356.1 -2063.67 1809.93 1088.48 663.838 1274.94 
3292 2
10444900 -32291.1 -1271.73 1651.53 1193.67 534.007 1307.67 
10444800 -31812.7 -1842.4 1800.67 1097.91 447.003 1185.42 
3292.5 2
10444900 -31716.7 -1032.6 1659.53 1160.27 483.098 1256.82 
10444800 -31244.1 -1614 1789.53 1148.69 461.414 1237.9 
3293 2
10444900 -31113.7 -765.4 1699.8 1218.32 539.798 1332.55 
10444800 -30574.5 -1350.13 1692.6 1352.73 533.064 1453.97 
3293.5 2
10444900 -30450.2 -475.438 1664.38 1293.33 565.229 1411.45 
10444800 -29905.3 -1026 1602.19 1304.39 631.839 1449.37 
3294 2
10444900 -29818.5 -89.6667 1584.2 1236.11 754.933 1448.41 
10444800 -29360.7 -737.267 1563.33 1065.84 565.036 1206.35 
3294.5 2
10444900 -29296.3 259.867 1582.67 1055.08 706.128 1269.57 
10444800 -28748.7 -399.333 1558.33 1236.36 682.694 1412.33 
3295 2
10444900 -28767.8 737.667 1621.67 1067.61 965.253 1439.27 
10444800 -28192.2 -47.2 1530.2 1124.18 711.38 1330.35 
3295.5 2
10444900 -28408.9 1165.73 1683.73 725.118 864.781 1128.56 
10444800 -28061.2 604.8 1512.13 264.646 1317.17 1343.5 
3296 2
10444900 -27885.9 1569.47 1708.27 1056.43 815.623 1334.65 
10444800 -27481.3 1090.47 1518.87 1171.45 981.145 1528.05 
3296.5 2
10444900 -27288.4 1951.8 1686.33 1202.28 769.282 1427.33 
10444800 -26726.1 1362.13 1762.2 1519.52 546.613 1614.84 
3297 2
10444900 -26671.8 2303.81 1677 1204.27 687.524 1386.71 
10444800 -26164.2 1687.06 1755.94 1097.55 634.627 1267.82 
3297.5 2
10444900 -26130.4 2600.07 1636.6 1059.52 579.754 1207.76 
10444800 -25572.3 2009.33 1734.2 1158.36 630.667 1318.91 
3298 2
10444900 -25706.8 2851.13 1653.93 854.032 506.183 992.77 
10444800 -25006.5 2301.53 1813.6 1140.73 589.113 1283.87 
3298.5 2
10444900 -25275.8 3018.93 1666.73 870.707 338.99 934.369 
10444800 -24380.9 2507.67 1783.27 1263.84 416.431 1330.68 
3299 2
10444900 -24594.4 3468.07 1647.07 1376.57 907.34 1648.7 
10444800 -23686.8 3174.87 1737.4 1402.15 1347.88 1944.95 
3299.5 2
10444900 -23808.9 3843.2 1637.6 1586.94 757.845 1758.61 
10444800 -22973.7 3619.53 1775.47 1440.54 898.316 1697.68 
3300 2
10444900 -23076.7 4157.33 1582.27 1479.06 634.613 1609.45 
10444800 -22351.4 3537.93 1461.47 1257.24 -164.848 1268 
3300.5 2
10444900 -22215.2 4197.88 1117.75 1682.71 79.1829 1684.57 
10444800 -21649.8 3443.81 1359.56 1370.41 -183.83 1382.68 
3301 2
10444900 -21643.7 4257.4 1353.67 1118.44 116.487 1124.49 
10444800 -21062.6 3452.13 1540.13 1149.02 16.2834 1149.14 
3301.5 2
10444900 -20953 4382.67 1391.47 1386.88 251.539 1409.51 
10444800 -20676.8 3511.87 1552.73 774.699 119.946 783.929 
3302 2
10444900 -20225.5 4469.6 1303.6 1469.76 175.623 1480.22 
10444800 -19977.8 3522.53 1487.47 1412.12 21.5488 1412.29 
3302.5 2
10444900 -19644.9 4371.2 1311.8 1172.93 -198.788 1189.66 
10444800 -19177.6 3562.73 1475.6 1616.57 81.2121 1618.6 
3303 2
10444900 -18885.1 4340.27 1306.13 1534.95 -62.4916 1536.22 
10444800 -18380.7 3445 1495.33 1609.83 -237.845 1627.31 
3303.5 2
10444900 -18309.4 4246.87 1362.6 1162.96 -188.687 1178.17 
10444800 -17776.7 3350.73 1567.73 1220.2 -190.438 1234.97 
3304 2
10444900 -17529.8 4231.5 1435.81 1522.63 -30.013 1522.93 
10444800 -17209.8 3398.19 1618.75 1107.39 92.6839 1111.26 
3304.5 2
10444900 -16847.4 4173.87 1475.93 1335.45 -112.785 1340.2 
10444800 -16604.3 3333.4 1614.13 1184.77 -126.786 1191.53 
3305 2
10444900 -16176 4132.13 1442.2 1356.36 -84.3098 1358.98 
10444800 -15952.1 3260.33 1601.13 1317.71 -147.609 1325.95 
3305.5 2
10444900 -15563.3 4155.33 1442.93 1237.71 46.8687 1238.6 
10444800 -15375.7 3141.27 1634.47 1164.31 -240.539 1188.9 
3306 2
10444900 -14908.3 4054.13 1447.73 1323.37 -204.444 1339.07 
10444800 -14694 3081.33 1657.73 1377.24 -121.077 1382.55 
3306.5 2
10444900 -14217.7 4025.2 1455.07 1395.02 -58.4512 1396.24 
10444800 -14060.9 3032.07 1579 1278.92 -99.5286 1282.79 
3307 2
10444900 -13593.7 3957.87 1448.4 1260.61 -136.027 1267.92 
10444800 -13460.7 3077.07 1669.73 1212.66 90.9091 1216.06 
3307.5 2
10444900 -12947.2 3937.12 1449.69 1262.78 -40.5111 1263.43 
10444800 -12843.1 3022.5 1654.88 1206.26 -106.576 1210.96 
3308 2
10444900 -12296.7 3891.73 1443.73 1273.03 -88.8291 1276.13 
10444800 -12147.7 3018.33 1669.6 1360.72 -8.15395 1360.75 
3308.5 2
10444900 -11655.6 3834.6 1464.87 1295.08 -115.421 1300.22 
10444800 -11523.5 2931.4 1649.93 1261.14 -175.623 1273.31 
3309 2
10444900 -10974.5 3777.6 1475.4 1375.89 -115.152 1380.7 
10444800 -10879.1 2875.4 1701.8 1301.68 -113.131 1306.59 
3309.5 2
10444900 -10444.3 3802.47 1425.27 1071.11 50.2357 1072.29 
10444800 -10291.3 2771.33 1644.2 1187.61 -210.236 1206.07 
3310 2
10444900 -9796.4 3766 1458 1308.96 -73.67 1311.03 
10444800 -9716 2735.67 1586.27 1162.15 -72.0539 1164.39 
3310.5 2
10444900 -9102 3774.87 1473.47 1400 17.8763 1400.11 
10444800 -9052.6 2750 1650.13 1337.5 28.8978 1337.81 
3311 2
10444900 -8449 3697.38 1411.94 1272.9 -151.056 1281.84 
10444800 -8380.88 2677.5 1652.62 1309.41 -141.326 1317.01 
3311.5 2
10444900 -7649.2 3569.67 1388 1565.17 -249.918 1584.99 
10444800 -7848.07 2597 1615.4 1042.68 -157.534 1054.51 
3312 2
10444900 -7240.13 3515.73 1407.07 826.397 -108.956 833.549 
10444800 -7361.4 2547.2 1604.6 983.165 -100.606 988.299 
3312.5 2
10444900 -6759.53 3413.6 1395.2 970.909 -206.33 992.591 
10444800 -6643.93 2475 1501 1449.43 -145.859 1456.75 
3313 2
10444900 -6126.67 3308.53 1209.67 1278.52 -212.256 1296.02 
10444800 -6056.6 2277.8 1254.27 1186.53 -398.384 1251.63 
3313.5 2
10444900 -5320.73 3096.67 1025.73 1628.15 -428.013 1683.47 
10444800 -5321 2135.6 1365.67 1486.06 -287.273 1513.57 
3314 2
10444900 -4094.06 3025.44 1573.06 2395.84 -139.119 2399.88 
10444800 -4450.38 2115.5 1824.19 1700.44 -39.2578 1700.89 
3314.5 2
10444900 -3593.2 2994.13 1677.73 980.161 -61.2606 982.074 
10444800 -3962.4 1990.73 1914.87 954.941 -244.162 985.661 
3315 2
10444900 -3177.93 2793.27 1743.93 838.923 -405.791 931.911 
10444800 -3409.27 1915.93 1897.6 1117.44 -151.111 1127.61 
3315.5 2
10444900 -2516.27 2713.93 1678.47 1336.7 -160.269 1346.27 
10444800 -2826.4 1653.47 1836.27 1177.51 -530.236 1291.39 
3316 2
10444900 -2014.2 2560.53 1658.13 1014.28 -309.899 1060.56 
10444800 -2286.2 1556.4 1794.6 1091.31 -196.094 1108.79 
3316.5 2
10444900 -1434.8 2488.73 1717.93 1170.51 -145.051 1179.46 
10444800 -1609.73 1426.4 1790.87 1366.6 -262.626 1391.61 
3317 2
10444900 -876.133 2454.87 1667.33 1128.62 -68.4175 1130.69 
10444800 -959.2 1382.73 1737.2 1314.21 -88.2155 1317.17 
3317.5 2
10444900 -247.938 2419.88 1643.56 1226.94 -68.3431 1228.85 
10444800 -373.375 1276.81 1714.06 1144.19 -206.877 1162.74 
3318 2
10444900 388.8 2300.53 1643.6 1246.06 -233.545 1267.76 
10444800 228.8 1264.53 1689.8 1178.42 -24.0297 1178.67 
3318.5 2
10444900 930.133 2288.13 1641.27 1093.6 -25.0505 1093.89 
10444800 859 1362.4 1614 1273.13 197.71 1288.39 
3319 2
10444900 1548.53 2089 1622.67 1249.29 -402.29 1312.47 
10444800 1408 1413.07 1650.67 1109.09 102.357 1113.8 
3319.5 2
10444900 2154.47 1955.4 1591.4 1224.11 -269.899 1253.51 
10444800 1919.27 1388.47 1596.13 1032.86 -49.697 1034.06 
3320 2
10444900 2771.47 1782.53 1567.93 1246.46 -349.226 1294.46 
10444800 2571.87 1181.8 1526.67 1318.38 -417.508 1382.91 
3320.5 2
10444900 3394.06 1516.69 1617.44 1216.01 -519.23 1322.22 
10444800 3200.06 921.5 1509 1226.94 -508.398 1328.11 
3321 2
10444900 4009.07 1163.8 1631.53 1203.53 -690.582 1387.58 
10444800 3565.53 489.267 1667.47 715.207 -845.858 1107.7 
3321.5 2
10444900 4603.8 843.933 1633.33 1196.65 -643.595 1358.74 
10444800 4176.2 113.933 1803.27 1228.71 -755.198 1442.23 
3322 2
10444900 5146.13 474.067 1623.8 1095.62 -747.205 1326.16 
10444800 4683.13 -254.933 1804.53 1024.11 -745.185 1266.53 
3322.5 2
10444900 5619.33 90.2667 1619.47 955.96 -775.354 1230.87 
10444800 5161.6 -578.267 1796.6 966.599 -653.199 1166.61 
3323 2
10444900 6028 -306.8 1598.27 825.589 -802.155 1151.11 
10444800 5588.73 -963.267 1774.93 862.896 -777.778 1161.69 
3323.5 2
10444900 6452.33 -758 1598.27 857.239 -911.515 1251.29 
10444800 6010.8 -1392 1769.67 852.66 -866.128 1215.4 
3324 2
10444900 6910.06 -1219.06 1593.44 894.002 -900.513 1268.92 
10444800 6615.25 -1834.88 1766.38 1180.57 -864.99 1463.54 
3324.5 2
10444900 7423.07 -1616.27 1583.4 1003.92 -777.308 1269.67 
10444800 7105.93 -2234.53 1712.33 960.241 -782.11 1238.45 
3325 2
10444900 7940.73 -2082.2 1621.47 1045.79 -941.279 1407.01 
10444800 7658.07 -2619.93 1666.13 1115.42 -778.586 1360.28 
3325.5 2
10444900 8377 -2539.2 1640.33 881.347 -923.232 1276.37 
10444800 8051 -3081.53 1660.6 793.805 -932.525 1224.63 
3326 2
10444900 8794.33 -3031.07 1634.2 843.098 -993.67 1303.15 
10444800 8292.53 -3455.33 1747.73 487.946 -755.152 899.08 
3326.5 2
10444900 9211.07 -3479.07 1630.2 841.886 -905.051 1236.08 
10444800 8709 -3835.47 1752.6 841.347 -767.946 1139.12 
3327 2
10444900 9608.4 -3904.53 1632.67 802.694 -859.529 1176.06 
10444800 9096.73 -4233.8 1750.4 783.3 -804.714 1123 
3327.5 2
10444900 9995.56 -4269.5 1580.69 756.177 -712.826 1039.19 
10444800 9471.44 -4758.31 1724.88 731.844 -1024.44 1259 
3328 2
10444900 10460.9 -4641.13 1555.27 910.706 -727.267 1165.46 
10444800 9912.93 -5208.07 1673.87 863.984 -880.145 1233.34 
3328.5 2
10444900 10835.7 -5177.13 1560.53 753.991 -1078.47 1315.9 
10444800 10322.8 -5671.6 1680 824.681 -932.663 1244.97 
3329 2
10444900 11254.5 -5553.47 1573.47 837.733 -752.667 1126.19 
10444800 10769.1 -6150.6 1683.6 892.533 -958 1309.34 
3329.5 2
10444900 11814.9 -6065.2 1581.2 1129.84 -1031.72 1530.03 
10444800 11203.7 -6637.53 1728.27 876.21 -981.72 1315.87 
3330 2
10444900 12376.1 -6518.07 1653.47 1131.45 -913.038 1453.9 
10444800 11687.2 -7198.47 1763.33 974.866 -1130.91 1493.09 
3330.5 2
10444900 12827.5 -6921.93 1640.8 909.946 -814.247 1221.07 
10444800 12246.9 -7522.53 1748.2 1128.49 -653.36 1303.99 
3331 2
10444900 13205.1 -7292.8 1643 762.828 -749.226 1069.23 
10444800 12661.9 -8052.2 1829.27 838.249 -1070.03 1359.28 
3331.5 2
10444900 13606.7 -7698.47 1615 811.448 -819.529 1153.29 
10444800 12998.5 -8453.87 1791.73 680 -811.448 1058.7 
3332 2
10444900 14089.3 -8187.06 1567.38 942.537 -954.289 1341.28 
10444800 13519.4 -8833.94 1759.69 1017.4 -742.326 1259.42 
3332.5 2
10444900 14531.5 -8748.13 1616.53 865.272 -1097.99 1397.95 
10444800 13957.2 -9235.87 1758.2 856.8 -786.554 1163.09 
3333 2
10444900 15026.1 -9366.73 1686.8 999.327 -1249.7 1600.12 
10444800 14518.1 -9802.6 1805.53 1133.06 -1144.92 1610.8 
3333.5 2
10444900 15535.7 -9790.4 1699.73 1029.49 -855.892 1338.81 
10444800 15082.2 -10406 1851 1139.66 -1218.99 1668.76 
3334 2
10444900 15928.1 -10232.7 1657.2 792.727 -893.603 1194.55 
10444800 15513.5 -10820.1 1842.2 871.38 -836.633 1208 
3334.5 2
10444900 16334.7 -10633.6 1640.8 821.279 -809.832 1153.4 
10444800 15987.1 -11176.2 1778.07 956.633 -719.327 1196.9 
3335 2
10444900 16848.7 -10989.2 1604.06 1003.95 -694.629 1220.83 
10444800 16603.1 -11459.1 1792.56 1203.12 -552.466 1323.9 
3335.5 2
10444900 17395.1 -11376.1 1579.87 1069.37 -757.11 1310.25 
10444800 17102.7 -11915.4 1786.27 977.829 -893.028 1324.25 
3336 2
10444900 18097.6 -11791.5 1539 1419.12 -839.057 1648.62 
10444800 17876.8 -12283.1 1675.07 1563.77 -742.761 1731.21 
3336.5 2
10444900 18694.1 -12136.8 1568.93 1205.12 -697.643 1392.49 
10444800 18475.9 -12736.5 1708.33 1210.24 -915.96 1517.78 
3337 2
10444900 19282.6 -12392.5 1602.2 1188.82 -516.633 1296.23 
10444800 19080.3 -13029.5 1746.8 1221.01 -592.054 1356.98 
3337.5 2
10444900 19750.9 -12695.3 1604.13 946.128 -611.582 1126.58 
10444800 19543.3 -13315.9 1761.27 935.488 -578.451 1099.88 
3338 2
10444900 20252.9 -12950.4 1619.6 1014.14 -515.421 1137.6 
10444800 20012.7 -13603.4 1807.67 948.148 -580.875 1111.94 
3338.5 2
10444900 20761.4 -13255.2 1638.62 993.172 -595.41 1157.97 
10444800 20547.3 -13899.9 1810.19 1044.23 -579.175 1194.09 
3339 2
10444900 21313.5 -13511.3 1648.87 1080.42 -501.142 1190.99 
10444800 21129.3 -14065.6 1820.73 1138.85 -324.193 1184.1 
3339.5 2
10444900 21852.1 -13681.5 1622.53 1088.08 -343.704 1141.07 
10444800 21666.6 -14193.6 1826.93 1085.52 -258.586 1115.9 
3340 2
10444900 22465.7 -13884.4 1582.87 1239.46 -409.966 1305.5 
10444800 22249.8 -14462 1760.07 1178.18 -542.222 1296.96 
3340.5 2
10444900 23064.3 -14081.5 1543 1209.29 -398.249 1273.18 
10444800 23003.3 -14714.8 1714 1522.29 -510.707 1605.67 
3341 2
10444900 23743.5 -14321.1 1565.87 1369.35 -483.065 1452.06 
10444800 23650.6 -15021.4 1726.47 1304.97 -618.145 1443.97 
3341.5 2
10444900 24410.3 -14594.9 1584 1347.07 -552.997 1456.16 
10444800 24170.3 -15166.5 1765.13 1049.97 -293.199 1090.14 
3342 2
10444900 24981.8 -14813.3 1609.88 1116.18 -426.652 1194.94 
10444800 24676.9 -15384.3 1728.75 989.461 -425.35 1077.01 
3342.5 2
10444900 25517.9 -15029.7 1632.07 1047.1 -422.697 1129.2 
10444800 25214.8 -15593.5 1812.67 1050.51 -408.504 1127.14 
3343 2
10444900 26020.3 -15221.2 1665.13 1015.08 -386.801 1086.28 
10444800 25769.1 -15863.5 1776.67 1119.73 -545.455 1245.52 
3343.5 2
10444900 26614.5 -15410.6 1648.27 1200.27 -382.626 1259.78 
10444800 26458.3 -16190.5 1736.8 1392.32 -660.741 1541.15 
3344 2
10444900 27297.1 -15644 1592.8 1379.12 -471.515 1457.5 
10444800 27170.1 -16466.1 1822.2 1438.11 -556.768 1542.13 
3344.5 2
10444900 27912.8 -15899.1 1592.33 1243.77 -515.421 1346.34 
10444800 27759.9 -16686.4 1820 1191.38 -444.983 1271.77 
3345 2
10444900 28520.8 -16116.2 1642.88 1187.52 -423.934 1260.93 
10444800 28392.1 -16861.8 1846.06 1234.88 -342.48 1281.49 
3345.5 2
10444900 29061.8 -16299.6 1632.53 1058.68 -358.929 1117.87 
10444800 28955 -17078.6 1824.47 1101.52 -424.364 1180.43 
3346 2
10444900 29708.3 -16440.5 1651.33 1306.13 -284.714 1336.8 
10444800 29558.3 -17287.5 1784.8 1218.72 -421.953 1289.7 
3346.5 2
10444900 30299.7 -16572.2 1655.6 1194.61 -265.993 1223.87 
10444800 30114.9 -17422.5 1773.87 1124.58 -272.727 1157.18 
3347 2
10444900 30904.7 -16770.9 1599.87 1222.22 -401.481 1286.47 
10444800 30736.5 -17553 1689.13 1255.76 -263.704 1283.15 
3347.5 2
10444900 31501.5 -17037 1546.2 1205.66 -537.508 1320.05 
10444800 31395.3 -17900.3 1631.33 1330.77 -701.549 1504.37 
3348 2
10444900 32193.9 -17296.9 1500.07 1398.79 -525.118 1494.11 
10444800 32042.7 -18052.4 1553.33 1308.01 -307.34 1343.64 
3348.5 2
10444900 32951.3 -17598.4 1524.88 1479.39 -588.753 1592.24 
10444800 32833.5 -18245.5 1719.69 1544.47 -377.148 1589.85 
3349 2
10444900 33667 -17747 1557 1378.97 -286.368 1408.39 
10444800 33602.5 -18387.7 1770.36 1481.7 -274.016 1506.82 
3349.5 2
10444900 34269.4 -17739.5 1587.47 1255 15.6944 1255.1 
10444800 34267.7 -18417.9 1783 1385.76 -62.9563 1387.19 
3350 2
10444900 34870.7 -17792.1 1598.07 1200.13 -104.99 1204.72 
10444800 34835.3 -18450.7 1784.93 1132.93 -65.336 1134.82 
3350.5 2
10444900 35341.1 -17913.5 1632.27 950.303 -245.387 981.474 
10444800 35380.2 -18532 1798.33 1100.88 -164.31 1113.07 
3351 2
10444900 35877.6 -18068.3 1665.87 1083.91 -312.593 1128.08 
10444800 35949.1 -18688.7 1749.2 1149.36 -316.498 1192.14 
3351.5 2
10444900 36493 -18067.6 1611.88 1201.95 1.37533 1201.95 
10444800 36595.9 -18704 1794.88 1263.17 -29.9479 1263.52 
3352 2
10444900 37148.7 -18072.3 1571.67 1283.11 -9.33627 1283.14 
10444800 37220.8 -18785.8 1786.73 1222.95 -160.078 1233.38 
3352.5 2
10444900 37847.8 -18025.3 1572.07 1412.39 95.0842 1415.59 
10444800 37887.8 -18839.5 1781.8 1347.47 -108.552 1351.84 
3353 2
10444900 38449.6 -18076.5 1552.27 1215.76 -103.434 1220.15 
10444800 38588.5 -18928.3 1746.67 1415.49 -179.394 1426.81 
3353.5 2
10444900 39088 -18126.4 1536.93 1289.7 -100.875 1293.64 
10444800 39233.5 -18927.3 1738.93 1303.16 2.15488 1303.17 
3354 2
10444900 39596.5 -18128.5 1537.73 1027.21 -4.30976 1027.21 
10444800 39779.8 -18828.7 1705.6 1103.57 199.057 1121.38 
3354.5 2
10444900 40075.9 -18010.2 1551.13 968.485 239.057 997.553 
10444800 40331 -18745.3 1713 1113.54 168.62 1126.23 
3355 2
10444900 40534.8 -17950.2 1552.62 896.257 117.212 903.888 
10444800 40894.4 -18515.8 1703.69 1100.46 448.275 1188.26 
3355.5 2
10444900 40945.5 -17873.4 1589.8 803.881 150.269 817.806 
10444800 41390.6 -18373.7 1706.87 970.964 277.919 1009.96 
3356 2
10444900 41286.9 -17848.2 1644.13 689.562 50.9091 691.439 
10444800 41782.9 -18137.7 1725.8 792.593 476.902 925.008 
3356.5 2
10444900 41704.9 -17763.5 1639.93 844.579 171.044 861.725 
10444800 42212.1 -17884.8 1703 867.071 510.842 1006.37 
3357 2
10444900 42015.5 -17636.3 1621.6 627.475 256.97 678.055 
10444800 42608.3 -17558.9 1667.07 800.404 658.451 1036.44 
3357.5 2
10444900 42251.1 -17405 1597.47 475.96 467.34 667.041 
10444800 42942.4 -17311.9 1644.33 674.882 498.855 839.239 
3358 1
10444900 42374.5 -17216 1632.67 249.158 381.818 455.922 
3358.5 1
10444900 42394.8 -17202.4 1555.88 39.738 26.4893 47.7576 
3359 1
10444900 42435.6 -17142.7 1456.6 79.819 116.838 141.5 
