# Supplementary material for: Intrinsic group behaviour II: On the dependence of triad spatial dynamics on social and personal features; and on the effect of social interaction on small group dynamics
Source: PLoS One. 2019 Dec 3;14(12):e0225704. doi: 10.1371/journal.pone.0225704 (PMC6890182; doi:10.1371/journal.pone.0225704)
Supplement: S2 Data Set — (ZIP) [file pone.0225704.s002.zip › set_2_nint/group_traj_dyas_noint/traj_2_0424_5.dat]

2 10403100 10405300 0 1 0 0 2 0 1 50 50 50 1726.83 1817.92 1635.73 
3031.5 1
10403100 41053.8 -21477.8 1721.38 0 0 0 
3032 1
10403100 40259.6 -20967.3 1836.93 -1554.11 998.989 1847.49 
3032.5 1
10403100 39545.1 -20829.4 1862.2 -1443.37 278.519 1469.99 
3033 1
10403100 38951.9 -20527.4 1898.93 -1198.52 610.101 1344.87 
3033.5 1
10403100 38348.2 -20287.9 1909.07 -1219.53 483.906 1312.03 
3034 1
10403100 37767.8 -20118.6 1909 -1172.53 341.953 1221.37 
3034.5 1
10403100 37055.7 -19980.1 1863.8 -1438.52 279.731 1465.46 
3035 1
10403100 36332.1 -19790 1825.81 -1413.42 371.354 1461.39 
3035.5 1
10403100 35562.8 -19472.6 1797.4 -1505.41 621.135 1628.51 
3036 1
10403100 34910.9 -19288.4 1834.47 -1316.9 372.121 1368.47 
3036.5 1
10403100 34340.5 -19034.2 1814.27 -1152.46 513.535 1261.7 
3037 1
10403100 33662.8 -18917.1 1777.33 -1369.02 236.498 1389.3 
3037.5 1
10403100 32907.3 -18850.4 1763.47 -1526.33 134.815 1532.27 
3038 1
10403100 32197.6 -18716.7 1711.94 -1386.14 261.157 1410.53 
3038.5 1
10403100 31322.9 -18433.3 1514.47 -1711.6 554.509 1799.18 
3039 1
10403100 30588.1 -18197.3 1503.87 -1484.44 476.902 1559.17 
3039.5 1
10403100 29882.5 -17972.9 1638.93 -1425.59 453.199 1495.89 
3040 1
10403100 29253.5 -17713.5 1732.33 -1270.71 524.175 1374.57 
3040.5 1
10403100 28571.9 -17540.2 1764.27 -1376.97 350.034 1420.76 
3041 1
10403100 28114 -17304.4 1796.8 -924.983 476.364 1040.44 
3041.5 1
10403100 27478.2 -17125.1 1782.44 -1241.7 350.269 1290.16 
3042 1
10403100 26744.3 -16921.7 1778.93 -1436.37 397.904 1490.46 
3042.5 1
10403100 25968.3 -16712.7 1769.13 -1564.52 421.505 1620.3 
3043 1
10403100 25370.9 -16493.9 1815.47 -1206.73 441.886 1285.1 
3043.5 1
10403100 24739.2 -16250.7 1817.73 -1273.66 490.323 1364.78 
3044 1
10403100 24195.8 -16092.3 1797.67 -1093.36 318.712 1138.87 
3044.5 1
10403100 23715.7 -15896.9 1765.27 -969.966 394.747 1047.22 
3045 1
10403100 23204.5 -15741.4 1747.25 -998.372 303.703 1043.54 
3045.5 1
10403100 22675.3 -15525.8 1719.4 -1035.68 421.991 1118.35 
3046 1
10403100 22240.5 -15366.5 1753.2 -878.384 321.751 935.458 
3046.5 1
10403100 21822.1 -15152.1 1748.73 -845.253 433.131 949.766 
3047 1
10403100 21399.7 -15030.5 1685.07 -853.333 245.791 888.027 
3047.5 1
10403100 21042.5 -14834.3 1704.8 -721.616 396.364 823.307 
3048 1
10403100 20820.1 -14461.3 1782.33 -449.158 753.401 877.129 
3048.5 1
10403100 20533.8 -14202.3 1760.56 -559.342 505.9 754.188 
3049 1
10403100 20167.8 -13974.7 1768.13 -716.145 445.491 843.401 
3049.5 1
10403100 19686.5 -13729.2 1790.47 -972.391 495.892 1091.54 
3050 1
10403100 19196.3 -13628.7 1795 -990.168 203.098 1010.78 
3050.5 1
10403100 18740.2 -13411.5 1778.8 -921.481 438.788 1020.62 
3051 1
10403100 18167 -13236.3 1723.27 -1157.98 353.805 1210.82 
3051.5 1
10403100 17520 -13002.5 1669.87 -1307.07 472.458 1389.84 
3052 1
10403100 16851.9 -12627.2 1603.06 -1304.93 732.845 1496.63 
3052.5 1
10403100 16414.5 -12067.5 1702.53 -855.855 1095.47 1390.16 
3053 2
10405300 15270.1 -11565.7 1622.67 0 0 0 
10403100 16005 -11437.1 1781.53 -827.34 1273.4 1518.57 
3053.5 2
10405300 14969.7 -11186.3 1685.6 -758.53 958.081 1222 
10403100 15630.7 -10890.7 1822.8 -756.229 1103.97 1338.15 
3054 2
10405300 14691.7 -10689.9 1669.33 -561.616 1002.83 1149.38 
10403100 15448.7 -10257.5 1841.2 -367.677 1279.06 1330.85 
3054.5 2
10405300 14362.1 -10148.3 1810.73 -665.993 1094.14 1280.9 
10403100 15159.2 -9662.87 1877.6 -584.781 1201.35 1336.11 
3055 2
10405300 13907.9 -9278.69 1814.94 -887.093 1698.4 1916.11 
10403100 14921.2 -8920.38 1854.56 -464.868 1450.18 1522.87 
3055.5 2
10405300 13343.2 -8616.2 1740.6 -1105.04 1296.45 1703.5 
10403100 14297.5 -7955.87 1795.33 -1220.46 1887.49 2247.7 
3056 2
10405300 13100.4 -8120.33 1733.87 -490.505 1001.75 1115.39 
10403100 13895.7 -7388.47 1784.2 -811.717 1146.26 1404.56 
3056.5 2
10405300 12681.5 -7679.67 1647.13 -846.33 890.236 1228.33 
10403100 13482.4 -6964.33 1784.8 -835.017 856.835 1196.42 
3057 2
10405300 12394.3 -7080.07 1726.33 -580.067 1211.31 1343.04 
10403100 13098.2 -6517.4 1803.6 -776.162 902.896 1190.65 
3057.5 2
10405300 11842.8 -6579.73 1674.07 -1114.21 1010.77 1504.37 
10403100 12621.9 -5980.27 1837.47 -962.155 1085.12 1450.25 
3058 2
10405300 11299.5 -5903.07 1582 -1095.43 1364.25 1749.61 
10403100 11989.9 -5451.47 1798.53 -1274.19 1066.13 1661.39 
3058.5 2
10405300 10774.7 -5341.38 1543.25 -1022.96 1094.92 1498.43 
10403100 11458.6 -4797.44 1787.81 -1035.69 1274.91 1642.57 
3059 2
10405300 10330.6 -4745.87 1547.53 -869.056 1165.38 1453.74 
10403100 10978.8 -4328.67 1754.07 -938.992 917.36 1312.73 
3059.5 2
10405300 9822.07 -4246.33 1576.87 -1027.34 1009.16 1440.08 
10403100 10505.7 -3757.07 1750.87 -955.825 1154.75 1499.01 
3060 2
10405300 9309.6 -3781.13 1611.33 -1035.29 939.798 1398.23 
10403100 10040.5 -3369.13 1799.87 -939.798 783.704 1223.69 
3060.5 2
10405300 8841.67 -3436.27 1587 -945.32 696.7 1174.32 
10403100 9601.07 -2916.87 1820.47 -887.677 913.67 1273.88 
3061 2
10405300 8367.53 -2987.73 1599 -957.845 906.128 1318.54 
10403100 9084 -2520.93 1808.2 -1044.58 799.865 1315.65 
3061.5 2
10405300 7824.93 -2575.53 1626 -1096.16 832.727 1376.59 
10403100 8486 -2059.93 1806.93 -1208.08 931.313 1525.39 
3062 2
10405300 7288.62 -2121.31 1575.69 -1047.48 887.15 1372.68 
10403100 7873.88 -1580.81 1788.38 -1195.56 935.783 1518.24 
3062.5 2
10405300 6618.33 -1673.73 1595.27 -1309.16 874.178 1574.2 
10403100 7324.4 -1149.8 1773.6 -1073.19 841.821 1363.97 
3063 2
10405300 6048.27 -1241.73 1612.13 -1149.33 870.968 1442.06 
10403100 6696.47 -661.133 1759 -1265.99 985.215 1604.18 
3063.5 2
10405300 5522.33 -886.867 1605.67 -1062.49 716.902 1281.73 
10403100 6138.33 -244 1746.13 -1127.54 842.694 1407.65 
3064 2
10405300 4963.47 -474.733 1609.87 -1129.02 832.593 1402.82 
10403100 5506.87 143.8 1753.27 -1275.69 783.434 1497.05 
3064.5 2
10405300 4379.73 -97.2667 1587.33 -1176.88 761.022 1401.5 
10403100 4891.47 556.867 1767.87 -1240.73 832.796 1494.31 
3065 2
10405300 3901.27 385.933 1592 -966.599 976.162 1373.76 
10403100 4276.53 971.4 1790.6 -1242.29 837.441 1498.2 
3065.5 2
10405300 3369.12 769.875 1568.06 -1039.34 749.886 1281.62 
10403100 3678.5 1362.06 1800.44 -1168.03 763.013 1395.17 
3066 2
10405300 2549.87 1031.27 1477.6 -1603.25 511.53 1682.87 
10403100 2916.2 1752.6 1787.47 -1491.78 764.261 1676.16 
3066.5 2
10405300 1813.07 1222.8 1413.13 -1488.48 386.936 1537.96 
10403100 2289.87 2085.8 1788.93 -1265.32 673.131 1433.23 
3067 2
10405300 1173.07 1351.47 1452.6 -1292.93 259.933 1318.8 
10403100 1709.73 2326 1832.2 -1171.99 485.253 1268.47 
3067.5 2
10405300 555 1201 1528.73 -1248.62 -303.973 1285.09 
10403100 1157.8 2171.8 1847.67 -1115.02 -311.515 1157.72 
3068 2
10405300 -135.067 1460.53 1547.2 -1388.46 522.2 1483.42 
10403100 774.333 1824.47 1857.47 -771.563 -698.86 1041.02 
3068.5 2
10405300 -748.8 1473 1585.8 -1237.37 25.1344 1237.62 
10403100 -46.3333 2056 1822.8 -1654.57 466.801 1719.16 
3069 2
10405300 -1316.8 1690.93 1623.73 -1140.56 437.617 1221.63 
10403100 -976.867 2265.93 1796.27 -1868.54 421.553 1915.5 
3069.5 2
10405300 -2091.94 1824.44 1632.88 -1510.99 260.242 1533.24 
10403100 -1747.75 2476.31 1865.06 -1502.7 410.096 1557.65 
3070 2
10405300 -2519.8 2069.87 1580 -837.304 480.292 965.277 
10403100 -2082.67 2610.47 1823.13 -655.414 262.533 706.039 
3070.5 2
10405300 -2933.8 2366.53 1611.87 -836.364 599.327 1028.93 
10403100 -2495.33 2949.07 1823.67 -833.67 684.04 1078.39 
3071 2
10405300 -3432.93 2667.4 1679.2 -1008.35 607.811 1177.37 
10403100 -3069.8 3234.13 1832.67 -1160.54 575.892 1295.57 
3071.5 2
10405300 -4039.4 3016.87 1717.93 -1225.19 705.993 1414.04 
10403100 -3561.53 3468.53 1962.07 -993.401 473.535 1100.49 
3072 2
10405300 -4438.13 3312.8 1682.27 -805.522 597.845 1003.14 
10403100 -3895.13 3683.33 1916.53 -673.939 433.939 801.56 
3072.5 2
10405300 -4760.07 3582.87 1596 -650.37 545.589 848.911 
10403100 -4261.13 3872.2 1879.33 -739.394 381.549 832.035 
3073 2
10405300 -5200.62 3923.38 1470.12 -860.465 665.055 1087.52 
10403100 -4589.75 4186.38 1859.69 -641.829 613.623 887.963 
3073.5 2
10405300 -5525.29 4220.93 1312.93 -645.449 591.558 875.525 
10403100 -4934.14 4529.93 1795.64 -684.678 683.009 967.101 
3074 2
10405300 -5846.31 4458.5 1346.12 -644.632 477.051 801.953 
10403100 -5180.19 4759.44 1815.88 -494.066 460.861 675.643 
3074.5 2
10405300 -6203.6 4585 1448.13 -699.193 247.554 741.723 
10403100 -5308.4 5095.07 1794.67 -250.905 656.809 703.101 
3075 2
10405300 -6534.07 4785.33 1416.2 -667.609 404.714 780.702 
10403100 -5442.33 5304.93 1697.93 -270.572 423.973 502.954 
3075.5 2
10405300 -6800.87 4996.33 1357.47 -538.99 426.263 687.175 
10403100 -5726.4 5561.4 1471.53 -573.872 518.114 773.157 
3076 2
10405300 -7063.07 5254.27 1457.87 -529.697 521.077 743.035 
10403100 -5867.2 5740.33 1394.67 -284.444 361.481 459.976 
3076.5 2
10405300 -7171.07 5581.53 1468.87 -218.182 661.145 696.215 
10403100 -6009.4 5851.73 1373.13 -287.273 225.051 364.929 
3077 2
10405300 -7279.4 5708.53 1483.67 -218.414 256.048 336.549 
10403100 -6018.6 5910 1401.93 -18.5484 117.473 118.928 
3077.5 2
10405300 -7404.88 5753.31 1487.88 -245.068 87.4593 260.207 
10403100 -6130.94 5932.25 1412.31 -219.409 43.457 223.671 
3078 2
10405300 -7409.07 5584.13 1264.27 -8.20287 -331.075 331.176 
10403100 -6112.67 5985.87 1416.2 35.7551 104.925 110.85 
3078.5 2
10405300 -7412.67 5373.4 1263.13 -7.27273 -425.724 425.786 
10403100 -6187.47 5804.2 1431.47 -151.111 -367.003 396.896 
3079 2
10405300 -7456.87 5350 1277.73 -89.1129 -47.1774 100.831 
10403100 -6326.33 5907.8 1499.4 -279.973 208.871 349.302 
3079.5 2
10405300 -7612.13 5640.87 1387.47 -313.67 587.609 666.088 
10403100 -6515.6 6166.07 1591.6 -382.357 521.751 646.854 
3080 2
10405300 -8003.93 6227.33 1324.27 -791.515 1184.78 1424.85 
10403100 -6840.53 6508.27 1452.6 -656.431 691.313 953.318 
3080.5 2
10405300 -8371.44 6778.81 1458.31 -717.782 1077.11 1294.36 
10403100 -7377.69 7113.69 1524.56 -1049.13 1182.46 1580.79 
3081 2
10405300 -8722.53 7073.67 1466.8 -687.076 577.014 897.228 
10403100 -7821.8 7550.93 1608.27 -869.105 855.667 1219.63 
3081.5 2
10405300 -9243.53 7343.8 1418.53 -1052.53 545.724 1185.59 
10403100 -8339.2 7926.53 1619 -1045.25 758.788 1291.63 
3082 2
10405300 -9578.73 7645.2 1443.07 -677.172 608.889 910.663 
10403100 -8826.27 8382.6 1606.87 -983.973 921.347 1347.99 
3082.5 2
10405300 -9897 7914.27 1368.67 -642.963 543.569 841.943 
10403100 -9215.67 8718.67 1572.13 -786.667 678.923 1039.12 
3083 2
10405300 -10158.5 8152.07 1358.13 -528.215 480.404 714.003 
10403100 -9470.93 9099.33 1545.6 -515.69 769.024 925.923 
3083.5 2
10405300 -10356.3 8447.13 1414.33 -399.596 596.094 717.639 
10403100 -9787.13 9331.33 1452.87 -638.788 468.687 792.286 
3084 2
10405300 -10624.9 8656.69 1382.56 -524.626 409.285 665.392 
10403100 -9984.75 9568.56 1524.44 -385.97 463.338 603.038 
3084.5 2
10405300 -10814.3 8950.47 1482.87 -370.629 574.91 684.023 
10403100 -10077.7 9950.13 1462.93 -181.833 746.714 768.534 
3085 2
10405300 -10950.8 9090.6 1395 -275.825 283.098 395.251 
10403100 -10274.3 10358.1 1541.6 -397.172 824.242 914.943 
3085.5 2
10405300 -11173.5 9306.6 1287.33 -449.966 436.364 626.804 
10403100 -10442.6 10797.3 1487.4 -340.067 887.138 950.084 
3086 2
10405300 -11330.6 9675.73 1333.87 -317.306 745.724 810.424 
10403100 -10634.3 11360.3 1544.93 -387.205 1137.37 1201.48 
3086.5 2
10405300 -11702.6 10322.5 1351.53 -751.515 1306.67 1507.37 
10403100 -10847.5 11688.1 1436.07 -430.842 662.222 790.04 
3087 2
10405300 -11964.2 10931.9 1356.87 -528.485 1230.98 1339.63 
10403100 -10888.7 11977.3 1544.13 -83.0976 584.242 590.122 
3087.5 2
10405300 -12311.8 11537.1 1319.19 -678.809 1182.15 1363.18 
10403100 -10975.9 12169.4 1623.94 -170.329 375.334 412.174 
3088 2
10405300 -12600.7 12304 1223.47 -565.525 1500.73 1603.75 
10403100 -11010.9 12163.2 1609.8 -68.4768 -12.2065 69.5563 
3088.5 2
10405300 -13063.3 12922.8 1176.33 -934.411 1250.1 1560.73 
10403100 -11151.8 12174 1441.27 -284.714 21.8182 285.549 
3089 2
10405300 -13272.4 13465.1 1215.07 -422.492 1095.49 1174.14 
10403100 -11262.9 12211.5 1384.53 -224.512 75.8249 236.97 
3089.5 2
10405300 -13482.8 14093 1306.4 -425.051 1268.55 1337.87 
10403100 -11545.9 12458.9 1280.33 -571.582 499.798 759.279 
3090 2
10405300 -13894.5 14641.9 1519.67 -831.785 1108.82 1386.13 
10403100 -12169.5 12912.3 1458.13 -1259.93 915.825 1557.62 
3090.5 2
10405300 -14210.9 15070.1 1451.75 -617.977 836.442 1039.97 
10403100 -12716.2 13425.6 1384.31 -1067.68 1002.53 1464.59 
3091 2
10405300 -14601.9 15455.7 1550.13 -765.028 754.485 1074.48 
10403100 -13027.1 13934.1 1461.13 -608.374 995.116 1166.35 
3091.5 2
10405300 -15053 15853.1 1676.53 -911.38 802.963 1214.65 
10403100 -13485.6 14460.9 1553.8 -926.33 1064.24 1410.92 
3092 2
10405300 -15580.1 16356.7 1647 -1064.92 1017.24 1472.69 
10403100 -13788.3 14905.2 1734.4 -611.582 897.643 1086.18 
3092.5 2
10405300 -15857.3 16785.6 1705.53 -559.865 866.532 1031.66 
10403100 -14219.6 15357.7 1784.93 -871.246 914.074 1262.77 
3093 2
10405300 -16174.7 16934.1 1600.4 -641.212 300.067 707.95 
10403100 -14724.1 15944.4 1753.87 -1019.26 1185.32 1563.29 
3093.5 2
10405300 -16615.8 17621.9 1623.8 -889.382 1386.56 1647.28 
10403100 -15120.8 16424.5 1772.27 -799.731 967.876 1255.53 
3094 2
10405300 -17132.7 18318.8 1630.38 -1005.62 1355.93 1688.14 
10403100 -15686.9 16863.8 1728.81 -1101.43 854.758 1394.19 
3094.5 2
10405300 -17425.4 18820.7 1586.53 -572.823 982.233 1137.06 
10403100 -16287.1 17412.1 1791.4 -1174.55 1073.03 1590.9 
3095 2
10405300 -17978.9 19375.7 1682.53 -1118.11 1121.21 1583.44 
10403100 -16620.6 17957.3 1792.67 -673.67 1101.41 1291.1 
3095.5 2
10405300 -18333.5 19736.1 1492.13 -716.498 727.946 1021.41 
10403100 -17089.9 18554.3 1820.27 -948.148 1205.93 1534.03 
3096 2
10405300 -18561.6 20245.6 1558.79 -447.274 999.029 1094.58 
10403100 -17545 19087.8 1605.36 -892.288 1046.12 1374.97 
3096.5 1
10403100 -18118.3 19631.1 1817.13 -1165.31 1104.37 1605.48 
3097 1
10403100 -18694.7 19927.7 1677.73 -1162.1 597.849 1306.86 
