# Supplementary material for: Intrinsic group behaviour II: On the dependence of triad spatial dynamics on social and personal features; and on the effect of social interaction on small group dynamics
Source: PLoS One. 2019 Dec 3;14(12):e0225704. doi: 10.1371/journal.pone.0225704 (PMC6890182; doi:10.1371/journal.pone.0225704)
Supplement: S2 Data Set — (ZIP) [file pone.0225704.s002.zip › set_2_nint/group_traj_dyas_noint/traj_2_0424_4.dat]

2 10322100 10322701 0 1 0 0 2 0 1 50 50 50 1753.44 1758.72 1748.17 
2541 1
10322100 46586.3 -21458.4 1593.62 0 0 0 
2541.5 1
10322100 45836.5 -21448.7 1789 -1623.03 20.8902 1623.17 
2542 1
10322100 45152.5 -21575.5 1741.33 -1381.68 -256.027 1405.2 
2542.5 1
10322100 44589.3 -21652.7 1700.47 -1137.78 -156.094 1148.44 
2543 1
10322100 44139.5 -21528.3 1671.53 -908.687 251.313 942.799 
2543.5 1
10322100 43503.6 -21637.4 1719.87 -1284.71 -220.337 1303.47 
2544 1
10322100 42543.6 -21866.4 1784.69 -1875.07 -447.217 1927.67 
2544.5 1
10322100 41889.1 -21665.9 1760.67 -1278.31 391.488 1336.92 
2545 1
10322100 41213.7 -21458.2 1741.8 -1358.82 417.975 1421.65 
2545.5 1
10322100 40603 -21156.9 1703.4 -1233.8 608.62 1375.75 
2546 1
10322100 39876.5 -20751.7 1723.6 -1467.61 818.586 1680.46 
2546.5 1
10322100 39265.1 -20342.6 1808.13 -1235.15 826.532 1486.19 
2547 1
10322100 38677.6 -20052.2 1817.2 -1186.94 586.667 1324.01 
2547.5 2
10322701 37248.4 -21096.9 1472.06 0 0 0 
10322100 37975.6 -19716.5 1831 -1371.04 655.664 1519.76 
2548 2
10322701 36670.1 -20635.7 1613.13 -1127.43 899.163 1442.08 
10322100 37435.4 -19353.1 1806.33 -1053.07 708.317 1269.12 
2548.5 2
10322701 36035 -20245.3 1688.4 -1282.96 788.552 1505.92 
10322100 36714.8 -19122.7 1733 -1455.76 465.589 1528.4 
2549 2
10322701 35241.5 -19971 1729.87 -1602.96 554.209 1696.07 
10322100 36000 -18809.3 1725.33 -1444.04 633.131 1576.74 
2549.5 2
10322701 34648.4 -19739.1 1751.73 -1181.54 461.886 1268.61 
10322100 35320.7 -18617.2 1718.73 -1353.12 382.603 1406.17 
2550 2
10322701 34050.5 -19441.3 1728.93 -1183.89 589.835 1322.69 
10322100 34518.8 -18498.9 1710.47 -1587.99 234.191 1605.16 
2550.5 2
10322701 33351 -19240.7 1741.33 -1410.35 404.435 1467.19 
10322100 33909.7 -18394.6 1693.07 -1228.09 210.349 1245.98 
2551 2
10322701 32798.8 -19142.6 1721.33 -1115.56 198.114 1133.01 
10322100 33378.3 -18214.6 1655.67 -1073.54 363.636 1133.45 
2551.5 2
10322701 31952.6 -18991.4 1665.87 -1709.49 305.455 1736.57 
10322100 32707.6 -17981 1646.8 -1354.88 471.919 1434.72 
2552 2
10322701 31179 -18633.7 1496.07 -1562.83 722.694 1721.84 
10322100 31889.5 -17699.9 1572.87 -1652.79 567.811 1747.61 
2552.5 2
10322701 30337.4 -18300.2 1481.81 -1643.68 651.204 1767.98 
10322100 31028.2 -17366.6 1601.38 -1682.19 650.993 1803.76 
2553 2
10322701 29589.7 -17865.9 1616.67 -1463.22 849.935 1692.16 
10322100 30365 -17071.5 1649.2 -1297.82 577.609 1420.56 
2553.5 2
10322701 28986.6 -17630.7 1725.93 -1208.68 471.343 1297.34 
10322100 29728.8 -16840.7 1711 -1274.95 462.525 1356.25 
2554 2
10322701 28416.2 -17350.9 1771.73 -1140.8 559.733 1270.72 
10322100 29190.7 -16615.7 1727.27 -1076.27 449.867 1166.5 
2554.5 2
10322701 27828 -17163.2 1784.33 -1188.28 379.125 1247.3 
10322100 28628.3 -16413 1742.07 -1136.03 409.562 1207.6 
2555 2
10322701 27278.7 -16964.1 1794.47 -1109.63 402.155 1180.26 
10322100 28022.2 -16212.4 1771 -1224.51 405.253 1289.83 
2555.5 2
10322701 26567.5 -16719.5 1735.53 -1436.9 494.276 1519.54 
10322100 27415.8 -16070.5 1727.33 -1225.05 286.599 1258.13 
2556 2
10322701 25835.1 -16434.5 1701.93 -1479.46 575.758 1587.55 
10322100 26558.5 -15763.4 1712.07 -1731.85 620.471 1839.65 
2556.5 2
10322701 25021.5 -16092.5 1761.73 -1643.64 690.909 1782.95 
10322100 25821 -15364 1729.87 -1489.97 806.869 1694.41 
2557 2
10322701 24434.2 -15786.3 1760.88 -1147.04 597.957 1293.54 
10322100 25237.7 -15199.9 1746 -1139.28 320.435 1183.49 
2557.5 2
10322701 23858 -15514.5 1764.4 -1127.69 531.857 1246.82 
10322100 24738.5 -14922 1704.2 -976.949 543.909 1118.15 
2558 2
10322701 23268.1 -15273.7 1725.73 -1191.78 486.599 1287.3 
10322100 24196.1 -14649.7 1664.07 -1095.62 550.034 1225.94 
2558.5 2
10322701 22636.3 -14981.5 1736.67 -1276.23 590.168 1406.08 
10322100 23579.3 -14326.7 1652.87 -1246.06 652.66 1406.64 
2559 2
10322701 21965.9 -14681.2 1634.33 -1354.48 606.734 1484.16 
10322100 22866.6 -13976.3 1608.13 -1439.87 707.879 1604.46 
2559.5 2
10322701 21350.2 -14270.1 1736.53 -1243.77 830.572 1495.6 
10322100 22267.9 -13571.9 1670.2 -1209.56 816.97 1459.62 
2560 2
10322701 20799.4 -13904.2 1781.88 -1075.83 714.608 1291.54 
10322100 21661.8 -13330.9 1701.06 -1183.7 470.687 1273.85 
2560.5 2
10322701 20248.2 -13534.9 1773.73 -1078.62 722.611 1298.3 
10322100 21118.9 -13061.4 1732.4 -1062.52 527.348 1186.19 
2561 2
10322701 19751.2 -13164.5 1792.13 -1004.04 748.283 1252.21 
10322100 20491.1 -12762.7 1717.47 -1268.28 603.502 1404.55 
2561.5 2
10322701 19339.3 -12787.9 1799.93 -832.054 760.808 1127.45 
10322100 20031.3 -12390 1713.67 -928.889 752.862 1195.67 
2562 2
10322701 18834.5 -12360.3 1756.6 -1019.8 863.838 1336.49 
10322100 19612.9 -12106.3 1742.47 -845.253 573.064 1021.2 
2562.5 2
10322701 18230.2 -12010.7 1729.6 -1220.88 706.263 1410.44 
10322100 19114.2 -11704.2 1773.73 -1007.41 812.391 1294.16 
2563 2
10322701 17364.7 -11383 1727.4 -1748.42 1268.15 2159.9 
10322100 18144.8 -11176.5 1737.73 -1958.38 1066.13 2229.77 
2563.5 2
10322701 16743.1 -10874.8 1761.5 -1214.2 992.554 1568.26 
10322100 17512.1 -10558.2 1708.75 -1235.69 1207.45 1727.68 
2564 2
10322701 16298.4 -10445 1759.8 -870.181 841.12 1210.25 
10322100 17024 -10100.3 1725.2 -955.235 896.119 1309.77 
2564.5 2
10322701 15875.8 -10032.7 1823.33 -852.016 831.183 1190.29 
10322100 16616.5 -9604.67 1715.33 -821.64 999.328 1293.73 
2565 2
10322701 15433.5 -9566.47 1724.2 -889.873 938.162 1293.07 
10322100 16163.3 -9226.4 1766.53 -911.871 761.1 1187.76 
2565.5 2
10322701 14922.6 -9003.67 1752.33 -1032.19 1136.97 1535.61 
10322100 15711.7 -8833.2 1890.87 -912.189 794.343 1209.57 
2566 2
10322701 14358.2 -8186.53 1726.33 -1140.2 1650.77 2006.27 
10322100 15316.1 -8258.8 1795.13 -799.192 1160.4 1408.99 
2566.5 2
10322701 13792.5 -7735.67 1745.2 -1142.76 910.842 1461.35 
10322100 14774.1 -7574.73 1787.47 -1095.08 1381.95 1763.24 
2567 2
10322701 13355.6 -7349.56 1764.94 -853.337 754.11 1138.8 
10322100 14108.7 -6797.12 1716.5 -1299.57 1518.77 1998.88 
2567.5 2
10322701 12886.5 -6893.93 1739.8 -918.118 891.642 1279.83 
10322100 13738.1 -6351.13 1696.87 -725.285 872.782 1134.81 
2568 2
10322701 12400.1 -6481.4 1671.27 -982.626 833.401 1288.45 
10322100 13308.5 -6004.67 1712.07 -867.879 699.933 1114.95 
2568.5 2
10322701 11969.6 -6018.07 1740.67 -869.63 936.027 1277.65 
10322100 12882.1 -5584.4 1680.13 -861.279 849.024 1209.4 
2569 2
10322701 11361 -5171.87 1747.47 -1229.49 1709.49 2105.71 
10322100 12241 -5003.53 1688.53 -1295.22 1173.47 1747.75 
2569.5 2
10322701 10923.7 -4646.07 1736.2 -883.367 1062.22 1381.54 
10322100 11687.5 -4403.87 1719.53 -1118.11 1211.45 1648.57 
2570 2
10322701 10521.2 -4172.07 1736.93 -813.199 957.576 1256.28 
10322100 11208.4 -3953.73 1684.87 -967.946 909.36 1328.1 
2570.5 2
10322701 10039.9 -3586.38 1739.69 -940.088 1143.93 1480.65 
10322100 10716.6 -3437.25 1690.06 -960.62 1008.76 1392.98 
2571 2
10322701 9638.53 -3070.27 1695.73 -785.404 1010 1279.43 
10322100 10283 -3047.73 1702.13 -848.459 762.264 1140.58 
2571.5 2
10322701 9218.2 -2449.13 1722.13 -849.158 1254.81 1515.13 
10322100 9880.4 -2495.13 1730.87 -813.333 1116.36 1381.22 
2572 2
10322701 8752.33 -1939.53 1750.27 -941.145 1029.49 1394.85 
10322100 9452.53 -1754.93 1685.47 -864.377 1495.35 1727.2 
2572.5 2
10322701 8353.53 -1315.87 1728.27 -805.657 1259.93 1495.5 
10322100 9040.73 -1074.33 1658.73 -831.919 1374.95 1607.04 
2573 2
10322701 7910.4 -722.2 1733.6 -895.219 1199.33 1496.6 
10322100 8795.27 -533.467 1669.47 -495.892 1092.66 1199.92 
2573.5 2
10322701 7488.8 -47.5333 1745 -850 1360.22 1603.96 
10322100 8463.27 -148.867 1652.67 -669.355 775.403 1024.35 
2574 2
10322701 7093.19 504.875 1715.25 -771.174 1076.82 1324.48 
10322100 8097.94 35.5 1655.56 -712.143 359.389 797.689 
2574.5 2
10322701 6748.87 1030.07 1733.33 -673.818 1027.77 1228.96 
10322100 7695.53 463.067 1690.93 -787.484 836.725 1149.02 
2575 2
10322701 6427.2 1666.2 1643.4 -649.832 1285.12 1440.07 
10322100 7331.4 963.533 1751.67 -735.623 1011.04 1250.34 
2575.5 2
10322701 6216.2 2342.27 1672.73 -426.263 1365.79 1430.76 
10322100 6992 1561.33 1723.93 -685.657 1207.68 1388.74 
2576 2
10322701 5843.13 3086.47 1639.6 -753.67 1503.43 1681.76 
10322100 6730.87 2178.33 1670.87 -527.542 1246.46 1353.5 
2576.5 2
10322701 5540.2 3815.73 1577.6 -611.987 1473.27 1595.32 
10322100 6386.8 2768.6 1704.33 -695.084 1192.46 1380.25 
2577 2
10322701 5495.62 4394.25 1676.19 -87.0605 1129.92 1133.26 
10322100 6154.62 3364.69 1716.19 -453.467 1164.23 1249.43 
2577.5 2
10322701 5311.6 5029.93 1720.67 -360.127 1244 1295.08 
10322100 5827.8 3972.87 1766.47 -639.579 1190.17 1351.14 
2578 1
10322100 5685.07 4438.67 1791.8 -288.35 941.01 984.198 
2578.5 1
10322100 5471.47 4912.07 1806.93 -431.515 956.364 1049.21 
