# Supplementary material for: Intrinsic group behaviour II: On the dependence of triad spatial dynamics on social and personal features; and on the effect of social interaction on small group dynamics
Source: PLoS One. 2019 Dec 3;14(12):e0225704. doi: 10.1371/journal.pone.0225704 (PMC6890182; doi:10.1371/journal.pone.0225704)
Supplement: S2 Data Set — (ZIP) [file pone.0225704.s002.zip › set_2_nint/group_traj_dyas_noint/traj_2_0424_3.dat]

2 10280001 10275200 0 1 0 0 2 0 1 40 30 50 1727.34 1799.68 1655 
2272.5 1
10275200 46415.3 -23615.4 1789.22 0 0 0 
2273 1
10275200 46011.8 -23589.3 1766.6 -1013.9 65.6058 1016.02 
2273.5 1
10275200 45435.5 -23816.3 1686.33 -1164.18 -458.586 1251.24 
2274 1
10275200 44774.4 -23921.9 1661.47 -1335.62 -213.333 1352.55 
2274.5 1
10275200 44230.3 -23611.6 1606.06 -1062.67 606.071 1223.35 
2275 1
10275200 43435.6 -23460.7 1586.93 -1555.21 295.287 1583 
2275.5 1
10275200 42582.6 -23186.7 1636.6 -1716.3 551.442 1802.71 
2276 1
10275200 42203.6 -22885.7 1598.8 -765.657 608.081 977.749 
2276.5 1
10275200 41610.1 -22594.9 1587.67 -1198.92 587.34 1335.06 
2277 1
10275200 41078.7 -22534.9 1645.93 -1073.67 121.347 1080.51 
2277.5 1
10275200 40306.8 -22271.3 1702.27 -1559.33 532.525 1647.75 
2278 1
10275200 39529.3 -21890.1 1715 -1518.53 744.417 1691.18 
2278.5 1
10275200 39010.5 -21412.9 1729.73 -1015.22 933.969 1379.48 
2279 1
10275200 38432.3 -20989.9 1758.07 -1189.81 870.39 1474.19 
2279.5 1
10275200 37821 -20836.9 1767.38 -1217.7 304.745 1255.25 
2280 1
10275200 37209.9 -20662.3 1714.2 -1195.83 341.569 1243.65 
2280.5 2
10280001 37660.4 -19453.6 1180 0 0 0 
10275200 36642.6 -20492.2 1640.73 -1146.13 343.704 1196.55 
2281 2
10280001 37179.9 -19289.8 1204.27 -1456.16 496.364 1538.44 
10275200 35973.2 -20182.7 1613 -1352.32 625.185 1489.84 
2281.5 2
10280001 36202.1 -18971.3 1710.53 -1971.37 642.07 2073.3 
10275200 35180.8 -19836.1 1668.8 -1597.58 698.925 1743.78 
2282 2
10280001 35538.4 -18744.5 1736.47 -1335.35 456.338 1411.17 
10275200 34502.5 -19670.1 1659.27 -1364.72 334.004 1405 
2282.5 2
10280001 34909.9 -18508.3 1826.73 -1267.2 476.21 1353.73 
10275200 33891.4 -19491.5 1645 -1232.12 359.946 1283.62 
2283 2
10280001 34257.6 -18407.6 1823.2 -1296.75 200.265 1312.13 
10275200 33380.4 -19241.3 1620.73 -1015.9 497.548 1131.2 
2283.5 2
10280001 33709.7 -18228.1 1795.6 -1104.7 361.828 1162.45 
10275200 32692.5 -19072.2 1659.47 -1386.96 340.86 1428.23 
2284 2
10280001 33023.8 -18013.2 1788.38 -1339.56 419.694 1403.77 
10275200 31830.8 -18757.1 1605 -1683.04 615.381 1792.02 
2284.5 2
10280001 32265.3 -17707.7 1718.87 -1484.43 597.88 1600.31 
10275200 31005.7 -18416.7 1494.2 -1614.64 666.129 1746.66 
2285 2
10280001 31465.6 -17472.7 1602.67 -1615.49 474.747 1683.8 
10275200 30302.4 -18165.1 1422.07 -1420.74 508.283 1508.93 
2285.5 2
10280001 30747.9 -17172.5 1658.6 -1449.97 606.465 1571.69 
10275200 29618.3 -17890.5 1490.73 -1381.95 554.882 1489.19 
2286 2
10280001 30042.5 -16949.9 1727.07 -1425.05 449.697 1494.32 
10275200 29034.4 -17547.9 1591.33 -1179.66 692.121 1367.71 
2286.5 2
10280001 29385.1 -16715.9 1830.33 -1322.74 470.825 1404.03 
10275200 28393.3 -17274 1693.07 -1290.01 551.04 1402.77 
2287 2
10280001 28770.9 -16385.2 1892.67 -1240.67 668.148 1409.15 
10275200 27895.5 -16987.7 1708.13 -1005.66 578.451 1160.15 
2287.5 2
10280001 28251.4 -16095.1 1923.94 -1014.76 566.553 1162.21 
10275200 27164.9 -16954.6 1682.25 -1426.81 64.6566 1428.28 
2288 2
10280001 27651.9 -16050.1 1809.33 -1170.78 87.8743 1174.08 
10275200 26484.7 -16753.5 1596.93 -1328.52 392.765 1385.37 
2288.5 2
10280001 26875.7 -15715.9 1653.73 -1568.22 675.286 1707.43 
10275200 25716.9 -16513.4 1616 -1551.25 484.983 1625.29 
2289 2
10280001 26069.3 -15489.9 1726.07 -1625.67 455.511 1688.28 
10275200 25083.3 -16310.2 1635.33 -1277.28 409.677 1341.38 
2289.5 2
10280001 25441.7 -15235.4 1704.07 -1265.32 513.172 1365.43 
10275200 24446.5 -16087.9 1637.2 -1283.87 448.253 1359.87 
2290 2
10280001 24762.3 -15000.2 1824.27 -1372.66 475.152 1452.57 
10275200 23898.8 -15865.3 1640.13 -1106.53 449.697 1194.42 
2290.5 2
10280001 24214.2 -14768.4 1786.87 -1104.97 467.339 1199.74 
10275200 23306 -15633.9 1704.93 -1195.16 466.532 1282.99 
2291 2
10280001 23708.5 -14418.1 1688.33 -1005.43 696.355 1223.03 
10275200 22742.9 -15422.3 1609.67 -1119.42 420.676 1195.85 
2291.5 2
10280001 23011.6 -14190.7 1588.67 -1407.81 459.394 1480.87 
10275200 22125.3 -15276.7 1522.47 -1247.81 294.141 1282.01 
2292 2
10280001 22361.3 -13789.8 1580.69 -1270.09 783.049 1492.08 
10275200 21442.2 -14805.4 1530.81 -1334.02 920.369 1620.7 
2292.5 2
10280001 21731.5 -13450.9 1671.73 -1232.44 663.299 1399.6 
10275200 20846.7 -14444.5 1583.13 -1165.53 706.27 1362.82 
2293 2
10280001 21179.7 -13155.2 1777.2 -1114.75 597.306 1264.69 
10275200 20315 -14041.9 1679.4 -1074.07 813.333 1347.27 
2293.5 2
10280001 20619.3 -12851.4 1798.07 -1132.12 613.737 1287.78 
10275200 19860 -13731.7 1669.13 -919.192 626.801 1112.56 
2294 2
10280001 20231.9 -12473.7 1837.27 -782.626 763.098 1093.08 
10275200 19375 -13318.5 1657.8 -979.798 834.613 1287.08 
2294.5 2
10280001 19855.2 -12074.5 1819.47 -761.077 806.33 1108.79 
10275200 18911.5 -12918.5 1616.8 -936.431 808.081 1236.89 
2295 2
10280001 19364.4 -11667.1 1752.4 -991.515 823.165 1288.68 
10275200 18391.1 -12456.3 1566.07 -1051.18 933.872 1406.09 
2295.5 2
10280001 18868.9 -11218.4 1738.69 -967.822 876.351 1305.63 
10275200 17769.1 -11942.3 1532.69 -1214.98 1003.82 1576.02 
2296 2
10280001 18185.9 -10735.4 1688.87 -1336.48 945.157 1636.92 
10275200 16948.6 -11410.7 1582.07 -1605.6 1040.4 1913.22 
2296.5 2
10280001 17391.7 -10267.5 1730.6 -1604.44 945.185 1862.15 
10275200 16409.6 -11004.8 1603.93 -1088.89 819.933 1363.07 
2297 2
10280001 16998.9 -9833.4 1692.93 -793.67 877.037 1182.84 
10275200 15985.6 -10564.3 1632.73 -856.566 889.832 1235.11 
2297.5 2
10280001 16552.7 -9429 1832.87 -901.414 816.97 1216.55 
10275200 15613.6 -10146.6 1647 -751.515 843.906 1130.02 
2298 2
10280001 16077.2 -8991.47 1849.07 -960.539 883.906 1305.34 
10275200 15059.1 -9745.6 1658.93 -1120.27 810.101 1382.49 
2298.5 2
10280001 15616.8 -8418.81 1795.81 -899.316 1118.47 1435.18 
10275200 14595.2 -9061.38 1668.19 -906.014 1336.38 1614.55 
2299 2
10280001 15267.9 -7878.07 1731.8 -682.616 1058.21 1259.28 
10275200 13995 -8229.33 1659.07 -1174.54 1628.26 2007.68 
2299.5 2
10280001 14693.6 -7057.67 1754.47 -1157.93 1654.03 2019.07 
10275200 13603.4 -7766.47 1654.07 -789.516 933.199 1222.37 
2300 2
10280001 14234.2 -6552.8 1762.13 -924.346 1015.83 1373.43 
10275200 13136.2 -7281.33 1640.67 -940.04 976.123 1355.17 
2300.5 2
10280001 13827.9 -6292 1816.6 -820.741 526.869 975.298 
10275200 12765.2 -6777.6 1629.13 -749.495 1017.64 1263.86 
2301 2
10280001 13356.6 -5895.4 1774.27 -952.189 801.212 1244.43 
10275200 12244.4 -6307.8 1615.6 -1052.12 949.091 1416.94 
2301.5 2
10280001 12989.1 -5517.47 1684.6 -742.492 763.502 1065 
10275200 11800.2 -5733.07 1572.87 -897.374 1161.08 1467.44 
2302 2
10280001 12444.1 -5004.5 1655.62 -1064.34 1001.89 1461.71 
10275200 11365.8 -4923.88 1661.69 -848.535 1580.45 1793.83 
2302.5 2
10280001 11884.7 -4294 1766.53 -1094.83 1390.41 1769.72 
10275200 10894.7 -4452.73 1634.73 -921.755 921.999 1303.73 
2303 2
10280001 11423.7 -3674.6 1745 -931.178 1251.31 1559.77 
10275200 10376.7 -3989.47 1558.13 -1046.6 935.892 1404.02 
2303.5 2
10280001 11087.3 -3286.4 1728.2 -679.731 784.242 1037.82 
10275200 9882.07 -3436.53 1614.6 -999.192 1117.04 1498.72 
2304 2
10280001 10727.2 -2901.07 1818.27 -727.407 778.451 1065.41 
10275200 9463.13 -2927.47 1635.33 -846.33 1028.42 1331.88 
2304.5 2
10280001 10301.6 -2373.4 1783.13 -859.798 1065.99 1369.52 
10275200 8999.47 -2328 1634.07 -936.7 1211.04 1531.02 
2305 2
10280001 9552.07 -1410.13 1719.8 -1511.16 1942.07 2460.74 
10275200 8531.6 -1871.07 1618.87 -943.28 921.237 1318.5 
2305.5 2
10280001 9048.44 -795.938 1690.06 -981.733 1197.26 1548.3 
10275200 8250.75 -1367.44 1619.94 -547.466 981.733 1124.06 
2306 2
10280001 8753.87 -155.867 1664.8 -576.46 1252.58 1378.87 
10275200 7911.13 -649.2 1613 -664.612 1405.55 1554.76 
2306.5 2
10280001 8419.47 329.2 1639.6 -675.556 979.933 1190.23 
10275200 7526.87 54.4667 1631.53 -776.296 1421.55 1619.7 
2307 2
10280001 8540.8 658.733 1603 244.131 663.045 706.561 
10275200 7166.2 641.133 1627.27 -725.687 1180.42 1385.64 
2307.5 2
10280001 8424.07 1355.53 1566.07 -235.825 1407.68 1427.29 
10275200 6771.33 1242.8 1583.53 -797.71 1215.49 1453.88 
2308 2
10280001 8073.4 2155.67 1544.13 -708.418 1616.43 1764.85 
10275200 6423.4 1945.73 1556.4 -702.896 1420.07 1584.5 
2308.5 2
10280001 7914.4 2883.8 1541 -321.212 1470.98 1505.64 
10275200 6118.8 2540.33 1605.33 -615.354 1201.21 1349.66 
2309 1
10275200 5795.44 3134.5 1550.81 -631.567 1160.48 1321.21 
2309.5 1
10275200 5592.47 3654.8 1487.67 -397.203 1018.2 1092.93 
2310 1
10275200 5572.53 4168.87 1565.67 -40.2694 1038.52 1039.3 
2310.5 1
10275200 5519.73 4449.87 1528 -106.667 567.677 577.611 
2311 1
10275200 5445.33 4982.87 1510.53 -150.303 1076.77 1087.21 
2311.5 1
10275200 5432.13 5217.33 1510 -26.6667 473.67 474.42 
