# Supplementary material for: Intrinsic group behaviour II: On the dependence of triad spatial dynamics on social and personal features; and on the effect of social interaction on small group dynamics
Source: PLoS One. 2019 Dec 3;14(12):e0225704. doi: 10.1371/journal.pone.0225704 (PMC6890182; doi:10.1371/journal.pone.0225704)
Supplement: S2 Data Set — (ZIP) [file pone.0225704.s002.zip › set_2_nint/group_traj_dyas_noint/traj_2_0424_2.dat]

2 10244900 10245101 0 1 0 0 2 0 1 40 40 40 1733.4 1784.96 1681.83 
2089 1
10244900 46039.9 -19955.3 1896.45 0 0 0 
2089.5 1
10244900 45543.3 -20323.7 1842.4 -1154.83 -856.73 1437.92 
2090 1
10244900 44783.8 -20560.5 1789.53 -1534.41 -478.384 1607.25 
2090.5 1
10244900 44047.7 -20756.6 1758.73 -1487.14 -396.229 1539.02 
2091 1
10244900 43348.9 -20821.5 1808.53 -1411.72 -131.178 1417.8 
2091.5 2
10245101 46456.7 -23880.3 1712 0 0 0 
10244900 42629.1 -20633.4 1835 -1405.75 367.375 1452.96 
2092 2
10245101 46106.1 -23660.5 1766.93 -1180.25 740.292 1393.2 
10244900 41852.1 -20782.3 1829.73 -1520.53 -291.251 1548.17 
2092.5 2
10245101 45631.7 -23386.8 1702.93 -958.384 552.862 1106.42 
10244900 41140.9 -20555.5 1818.87 -1436.77 458.182 1508.06 
2093 2
10245101 45277.7 -23459.9 1786.27 -715.286 -147.609 730.358 
10244900 40481.3 -20460.3 1774.33 -1332.66 192.189 1346.45 
2093.5 2
10245101 44399.7 -23261 1744.6 -1773.74 401.751 1818.67 
10244900 39664.9 -20194.5 1736 -1649.29 536.97 1734.5 
2094 2
10245101 43465.2 -22878.7 1608.13 -1887.81 772.256 2039.66 
10244900 38851.1 -19980.7 1868.73 -1644.04 431.919 1699.83 
2094.5 2
10245101 42663.5 -22778.4 1589.93 -1619.66 202.694 1632.3 
10244900 38284.4 -19842.7 1866.6 -1144.78 278.788 1178.24 
2095 2
10245101 41800.4 -22555.6 1644.31 -1685.73 435.229 1741 
10244900 37663.9 -19725.8 1869.38 -1211.84 228.483 1233.19 
2095.5 2
10245101 41089.4 -22220.4 1681.13 -1391.34 655.895 1538.19 
10244900 36968.3 -19670.9 1838.47 -1361.39 107.404 1365.62 
2096 2
10245101 40271.9 -21935.9 1673.2 -1651.58 574.815 1748.75 
10244900 36085.1 -19498.9 1772.13 -1784.24 347.34 1817.74 
2096.5 2
10245101 39597.7 -21596.4 1737.07 -1362.02 685.791 1524.93 
10244900 35258.3 -19264.1 1819.73 -1670.17 474.478 1736.26 
2097 2
10245101 38929.4 -21261.1 1756.87 -1350.03 677.441 1510.47 
10244900 34542.6 -19212.5 1820.4 -1445.93 104.108 1449.67 
2097.5 2
10245101 38141.3 -21000.9 1789.73 -1592.19 525.522 1676.67 
10244900 33975.9 -18958.5 1767.73 -1144.92 513.266 1254.7 
2098 2
10245101 37519 -20774.4 1780.38 -1215.36 442.375 1293.37 
10244900 33254.6 -18916.6 1742.5 -1408.8 81.722 1411.17 
2098.5 2
10245101 36924.1 -20498.9 1736.8 -1164.12 539.278 1282.97 
10244900 32671.2 -18660.5 1774.73 -1141.61 501.288 1246.82 
2099 2
10245101 36291.8 -20186.7 1662.6 -1277.44 630.707 1424.66 
10244900 31832.3 -18491.7 1762.07 -1694.68 341.01 1728.65 
2099.5 2
10245101 35365.7 -19978.5 1586 -1870.98 420.606 1917.67 
10244900 31036.2 -18192.9 1531.6 -1608.35 603.502 1717.85 
2100 2
10245101 34465.3 -19735.4 1579.2 -1818.86 491.044 1883.97 
10244900 30246.5 -17880.7 1592.27 -1595.29 630.842 1715.49 
2100.5 2
10245101 33715 -19433.3 1623.4 -1515.82 610.236 1634.05 
10244900 29568.1 -17639.4 1702.67 -1370.51 487.407 1454.6 
2101 2
10245101 33002.9 -19188.3 1577.47 -1438.52 494.949 1521.29 
10244900 28891.2 -17495.1 1765.8 -1367.54 291.582 1398.28 
2101.5 2
10245101 32150.9 -18996.1 1623.25 -1664.18 375.529 1706.02 
10244900 28188.9 -17291.3 1785.5 -1371.73 397.957 1428.29 
2102 2
10245101 31405.8 -18640.1 1334.2 -1458.07 696.535 1615.9 
10244900 27567.8 -17137.9 1796.73 -1215.41 300.155 1251.93 
2102.5 2
10245101 30545.2 -18315.5 1322.6 -1738.59 655.892 1858.19 
10244900 26904.3 -16915.8 1779 -1340.34 448.754 1413.46 
2103 2
10245101 29689.3 -17933.5 1467 -1722.07 768.612 1885.81 
10244900 26222.3 -16624.7 1715.47 -1372.37 585.647 1492.1 
2103.5 2
10245101 28975.8 -17604.9 1639.93 -1441.48 663.704 1586.94 
10244900 25490.8 -16326.9 1811.07 -1477.71 601.616 1595.48 
2104 2
10245101 28272.7 -17336.3 1719.07 -1420.34 542.626 1520.46 
10244900 24798.3 -16068.1 1788.13 -1398.92 522.828 1493.43 
2104.5 2
10245101 27683.1 -17103.7 1736.27 -1191.11 469.899 1280.45 
10244900 24121.5 -15748.4 1781.8 -1367.41 645.926 1512.29 
2105 2
10245101 26977.1 -16871.8 1670.62 -1379.04 453.092 1451.57 
10244900 23630.2 -15512.7 1725.25 -959.53 460.376 1064.26 
2105.5 2
10245101 26157.1 -16607.3 1542.07 -1604.69 517.449 1686.05 
10244900 23069.2 -15267.7 1727 -1097.82 479.493 1197.97 
2106 2
10245101 25261.2 -16290.9 1599.6 -1809.83 639.327 1919.43 
10244900 22357.9 -14935.1 1691.6 -1437.04 671.785 1586.31 
2106.5 2
10245101 24600.3 -15933.1 1617.27 -1335.08 722.828 1518.2 
10244900 21654.9 -14549.7 1718.07 -1420.2 778.721 1619.68 
2107 2
10245101 23906.9 -15672.1 1708.87 -1400.94 527.138 1496.84 
10244900 21141.9 -14150.1 1758 -1036.23 807.138 1313.48 
2107.5 2
10245101 23289.2 -15410.5 1617.8 -1247.81 528.485 1355.11 
10244900 20710 -13805.7 1754.27 -872.593 695.892 1116.1 
2108 2
10245101 22662.1 -15238.6 1593.6 -1264.25 346.64 1310.91 
10244900 20107.1 -13430.6 1755.2 -1215.59 756.183 1431.6 
2108.5 2
10245101 21898.6 -14939.8 1472.81 -1488.32 582.554 1598.27 
10244900 19510.1 -12989 1755.88 -1163.63 860.819 1447.43 
2109 2
10245101 21103.9 -14540.1 1486.2 -1555.3 782.029 1740.84 
10244900 19010.7 -12550.9 1739.67 -977.283 857.404 1300.09 
2109.5 2
10245101 20450.5 -14206.7 1583.87 -1320 673.535 1481.91 
10244900 18619.8 -12163.1 1756.53 -789.764 783.3 1112.33 
2110 2
10245101 19821.9 -13851.8 1662.33 -1269.76 717.037 1458.23 
10244900 17972 -11706.5 1738.4 -1308.69 922.424 1601.1 
2110.5 2
10245101 19319.9 -13455.1 1628.07 -1014.28 801.481 1292.72 
10244900 17089.1 -11183.1 1777.73 -1783.7 1057.37 2073.56 
2111 2
10245101 18813.8 -13056 1665.4 -1022.36 806.195 1301.98 
10244900 16663.8 -10813.8 1777.87 -859.125 746.128 1137.89 
2111.5 2
10245101 18138.4 -12629.1 1611 -1319.07 833.74 1560.47 
10244900 16131.9 -10323.9 1788.62 -1038.92 956.763 1412.35 
2112 2
10245101 17469.9 -12156.9 1444.67 -1308.23 924.185 1601.74 
10244900 15677.4 -9936.67 1801.6 -889.384 757.869 1168.49 
2112.5 2
10245101 16673.8 -11593.5 1561.67 -1608.35 1138.18 1970.34 
10244900 15176.3 -9510.8 1809.73 -1012.26 860.337 1328.47 
2113 2
10245101 16058.2 -11065 1690.2 -1238.63 1063.31 1632.43 
10244900 14626.5 -8954.87 1763 -1106.24 1118.58 1573.21 
2113.5 2
10245101 15675.3 -10623.5 1568.33 -773.468 891.987 1180.63 
10244900 14117.4 -8169.87 1743.07 -1028.55 1585.86 1890.2 
2114 2
10245101 15126.6 -10153.2 1655.2 -1108.55 950.034 1459.95 
10244900 13669 -7711.4 1760.27 -905.859 926.195 1295.54 
2114.5 2
10245101 14530.1 -9621 1705.33 -1204.98 1075.15 1614.91 
10244900 13163.3 -7279.6 1771.8 -1021.55 872.323 1343.32 
2115 2
10245101 13928.1 -8946 1648.19 -1175.8 1318.36 1766.51 
10244900 12765.1 -6837.19 1785.69 -777.751 864.087 1162.56 
2115.5 2
10245101 13277.7 -8316.13 1576.27 -1272.78 1232.62 1771.81 
10244900 12345.2 -6328.87 1788.87 -821.771 994.757 1290.29 
2116 2
10245101 12852.7 -7841.47 1593.2 -858.721 958.923 1287.22 
10244900 11788.6 -5807.67 1755.8 -1124.44 1052.93 1540.47 
2116.5 2
10245101 12331 -7351.62 1668.85 -1084.55 1018.4 1487.74 
10244900 11162 -5226.38 1717.92 -1302.7 1208.49 1776.93 
2117 2
10245101 11746.6 -6838.07 1616.13 -1136.96 999.122 1513.58 
10244900 10599 -4747.6 1706.53 -1095.33 931.488 1437.85 
2117.5 2
10245101 11204.5 -6212.73 1571.67 -1088.62 1255.69 1661.88 
10244900 10089.3 -4332.4 1700 -1023.56 833.735 1320.15 
2118 2
10245101 10704.8 -5593.07 1644.93 -1005.37 1246.81 1601.66 
10244900 9649.73 -3783.27 1760.33 -884.373 1104.9 1415.24 
2118.5 2
10245101 10282.4 -5138.73 1580.67 -853.333 917.845 1253.24 
10244900 9167.8 -3376.53 1771.33 -973.603 821.684 1274 
2119 2
10245101 9925.33 -4629.93 1623.27 -721.347 1027.88 1255.74 
10244900 8661.13 -2962.73 1788.07 -1023.57 835.96 1321.56 
2119.5 2
10245101 9460.44 -4030.5 1615.69 -908 1170.77 1481.61 
10244900 8160.81 -2449.31 1769.75 -977.189 1002.78 1400.16 
2120 2
10245101 9043.33 -3483.67 1596 -816.251 1070.12 1345.89 
10244900 7749.2 -1912.4 1755.6 -805.504 1050.71 1323.94 
2120.5 2
10245101 8607.87 -2834.67 1631.6 -879.731 1311.11 1578.9 
10244900 7150.13 -1361.4 1739.47 -1210.24 1113.13 1644.3 
2121 2
10245101 8215 -2252 1617.87 -793.67 1177.1 1419.68 
10244900 6729.87 -805.2 1751.47 -849.024 1123.64 1408.33 
2121.5 2
10245101 7752.4 -1637.13 1641 -934.545 1242.15 1554.45 
10244900 6292.8 -328.467 1745.33 -882.963 963.098 1306.59 
2122 2
10245101 7330.2 -1088.07 1669.2 -852.929 1109.23 1399.24 
10244900 5867.87 230.933 1744.8 -858.451 1130.1 1419.18 
2122.5 2
10245101 6842.4 -469.267 1638.13 -985.455 1250.1 1591.81 
10244900 5392.6 703.2 1748.4 -960.135 954.074 1353.56 
2123 2
10245101 6361.75 111.812 1582.06 -938.77 1134.92 1472.87 
10244900 4919.62 1243.94 1723.38 -923.779 1056.13 1403.13 
2123.5 2
10245101 5933.6 650.267 1570.13 -837.867 1053.73 1346.24 
10244900 4464.33 1948.87 1717.73 -890.982 1379.51 1642.22 
2124 2
10245101 5447.2 1142.2 1472.93 -982.626 993.805 1397.57 
10244900 3822.33 2496 1692.13 -1296.97 1105.32 1704.07 
2124.5 2
10245101 4928.8 1732.07 1452.53 -1047.27 1191.65 1586.45 
10244900 3361.47 2869.93 1713.2 -931.044 755.421 1198.96 
2125 2
10245101 4336.4 2157.73 1437.4 -1196.77 859.933 1473.68 
10244900 2949.67 3185.6 1727 -831.919 637.71 1048.22 
2125.5 2
10245101 3640.2 2754.4 1425.2 -1403.63 1202.96 1848.59 
10244900 2600.07 3660.47 1736.33 -704.839 957.392 1188.86 
2126 2
10245101 3041.69 3053.44 1454.44 -1168.97 584.058 1306.76 
10244900 2172.12 4238.38 1758 -835.824 1128.73 1404.5 
2126.5 2
10245101 2785.33 3304.8 1644.67 -501.672 491.903 702.597 
10244900 1855.8 4816.2 1777.93 -619.031 1130.77 1289.13 
2127 2
10245101 2584.07 3922.33 1692.33 -406.599 1247.54 1312.13 
10244900 1484.13 5461.33 1814.73 -750.842 1303.3 1504.11 
2127.5 2
10245101 2526.93 4718.13 1714.47 -115.421 1607.68 1611.81 
10244900 1542 6237.4 1772.93 116.902 1567.81 1572.16 
2128 2
10245101 2370.07 5449.4 1665.13 -316.902 1477.31 1510.91 
10244900 1351.73 6931.6 1836.67 -384.377 1402.42 1454.15 
2128.5 2
10245101 2256.6 6127.13 1632.07 -229.226 1369.16 1388.21 
10244900 1004.27 7283 1850.47 -701.953 709.899 998.346 
2129 2
10245101 1865.07 6342 1744.27 -790.976 434.074 902.255 
10244900 842.333 7617.33 1846.2 -327.138 675.421 750.475 
2129.5 2
10245101 1746 6817.38 1845.62 -232.552 928.467 957.147 
10244900 890 8272.12 1778.38 93.099 1278.89 1282.27 
2130 2
10245101 1719.13 7357.73 1850.2 -52.5766 1057.45 1058.76 
10244900 1166.6 8696.73 1762.53 541.292 830.936 991.691 
2130.5 2
10245101 1552.2 8029.87 1747.33 -337.239 1357.85 1399.1 
10244900 1602.73 9211.73 1761.8 881.077 1040.4 1363.36 
2131 2
10245101 1597.4 8567.93 1644.6 91.3131 1087 1090.83 
10244900 2232.53 9784.93 1748.53 1272.32 1157.98 1720.38 
2131.5 2
10245101 1828 9195.8 1627.8 465.859 1268.42 1351.26 
10244900 2595.87 10390.7 1729 734.007 1223.84 1427.08 
2132 1
10245101 2135.07 9840.27 1623.6 620.337 1301.95 1442.19 
2132.5 1
10245101 2327.67 10414.3 1580.6 389.091 1159.6 1223.13 
