# Supplementary material for: Intrinsic group behaviour II: On the dependence of triad spatial dynamics on social and personal features; and on the effect of social interaction on small group dynamics
Source: PLoS One. 2019 Dec 3;14(12):e0225704. doi: 10.1371/journal.pone.0225704 (PMC6890182; doi:10.1371/journal.pone.0225704)
Supplement: S2 Data Set — (ZIP) [file pone.0225704.s002.zip › set_2_nint/group_traj_dyas_noint/traj_2_0424_1.dat]

2 10211200 10211600 0 1 0 0 1 0 1 25 20 30 1681.13 1721.12 1641.14 
1872.5 1
10211200 13489.5 -8911 1533.62 0 0 0 
1873 1
10211200 13451.1 -8639.4 1616.47 -82.9615 587.879 593.704 
1873.5 1
10211200 13204.5 -8253.07 1606.67 -498.182 780.471 925.916 
1874 1
10211200 12981.4 -7971.2 1567.2 -450.774 569.428 726.254 
1874.5 1
10211200 12626.9 -7707.73 1647.53 -716.094 532.256 892.237 
1875 1
10211200 12377.8 -7432.27 1631.6 -503.3 556.498 750.334 
1875.5 1
10211200 12073 -7125.25 1607.44 -595.312 599.642 844.966 
1876 2
10211600 12546.8 -7832.57 1911.36 0 0 0 
10211200 11636.5 -6813.27 1551.13 -854.273 610.535 1050.02 
1876.5 2
10211600 12181.3 -7645.2 1846.27 -764.545 391.99 859.177 
10211200 11278.7 -6493.53 1487.4 -722.694 645.926 969.281 
1877 2
10211600 11951.2 -7200.8 1727.2 -464.916 897.778 1011.02 
10211200 10996.3 -6221.07 1502.67 -570.64 550.438 792.85 
1877.5 2
10211600 11606.5 -6873.87 1650 -696.296 660.471 959.714 
10211200 10728.7 -5868.73 1469.67 -540.471 711.785 893.726 
1878 2
10211600 11259.3 -6575.27 1616.73 -701.549 603.232 925.235 
10211200 10456.3 -5651.53 1474.33 -550.438 438.788 703.929 
1878.5 2
10211600 10926.5 -6196.33 1574.2 -670.833 763.978 1016.7 
10211200 10137.9 -5459.4 1503.47 -641.935 387.366 749.755 
1879 2
10211600 10530.4 -5906.31 1643 -773.625 566.447 958.831 
10211200 9946 -5147.75 1488.81 -374.74 608.691 714.797 
1879.5 2
10211600 10172.3 -5670.8 1581.27 -700.921 460.886 838.872 
10211200 9684.13 -4809.67 1514.33 -512.459 661.611 836.866 
1880 2
10211600 9855.87 -5368.13 1580.67 -639.192 611.448 884.553 
10211200 9502.8 -4432.4 1546.47 -366.33 762.155 845.623 
1880.5 2
10211600 9489.8 -5035.13 1545.67 -739.529 672.727 999.732 
10211200 9285.93 -4118 1558.27 -438.114 635.152 771.597 
1881 2
10211600 9198.4 -4634.07 1585.53 -588.687 810.236 1001.52 
10211200 9186.13 -3829.93 1577.2 -201.616 581.953 615.888 
1881.5 2
10211600 8814.2 -4145.47 1647.87 -776.162 987.071 1255.68 
10211200 8974.27 -3457.67 1577.93 -428.013 752.054 865.321 
1882 2
10211600 8546.8 -3735.4 1582.2 -540.202 828.418 988.986 
10211200 8741.67 -3139.53 1571.67 -469.899 642.694 796.153 
1882.5 2
10211600 8243.56 -3364.38 1665.06 -592.261 724.658 935.897 
10211200 8516 -2747.5 1587.88 -440.755 765.69 883.485 
1883 2
10211600 7922.67 -3056.13 1638.33 -627.976 603.213 870.758 
10211200 8315.27 -2361.53 1590.73 -392.825 755.316 851.36 
1883.5 2
10211600 7649.53 -2740.93 1635.6 -551.785 636.768 842.579 
10211200 8077.27 -2016.4 1604.8 -480.808 697.239 846.947 
1884 2
10211600 7432.07 -2508.33 1640.6 -439.327 469.899 643.283 
10211200 7812.4 -1624.07 1591.07 -535.084 792.593 956.304 
1884.5 2
10211600 7133.07 -2205.87 1617.67 -604.04 611.044 859.209 
10211200 7504.93 -1333.87 1551.33 -621.145 586.263 854.122 
1885 2
10211600 6771.33 -1808.47 1657.67 -730.774 802.828 1085.62 
10211200 7216 -1058.8 1558.47 -583.704 555.69 805.917 
1885.5 2
10211600 6537 -1481.56 1684.94 -457.682 638.485 785.58 
10211200 6856.94 -773 1552.75 -701.294 558.203 896.328 
1886 2
10211600 6270.2 -1212.87 1714.6 -522.114 525.824 741.008 
10211200 6545.87 -405.4 1545.6 -608.749 719.374 942.377 
1886.5 2
10211600 6048.73 -892.267 1685.13 -447.407 647.677 787.184 
10211200 6220.2 -80.4 1542.27 -657.912 656.566 929.477 
1887 2
10211600 5841.2 -610.2 1656.4 -419.259 569.832 707.451 
10211200 5883.33 273.8 1519.87 -680.539 715.556 987.498 
1887.5 2
10211600 5588.79 -355.143 1651.79 -510.96 516.31 726.4 
10211200 5593.14 607.786 1517.36 -587.43 676.084 895.636 
1888 2
10211600 5366.67 -127.8 1630.2 -447.821 458.353 640.804 
10211200 5213.93 819.067 1545 -764.535 425.97 875.194 
1888.5 2
10211600 5012.2 130.067 1634.07 -714.651 519.892 883.75 
10211200 4926.07 1013.47 1556.2 -580.376 391.935 700.321 
1889 2
10211600 4672 346.5 1583 -664.453 422.721 787.522 
10211200 4513.5 1187.88 1574.56 -805.794 340.641 874.838 
1889.5 2
10211600 4305.13 581.933 1543.2 -717.939 460.731 853.058 
10211200 4130.27 1307.8 1560 -749.967 234.687 785.83 
1890 2
10211600 3995.47 740.533 1565.53 -625.589 320.404 702.866 
10211200 3833.87 1471.27 1566 -598.788 330.236 683.815 
1890.5 2
10211600 3629.93 989.133 1658.8 -738.451 502.222 893.049 
10211200 3397.2 1621.33 1546.87 -882.155 303.165 932.795 
1891 2
10211600 3265.13 1148.87 1654.13 -736.97 322.694 804.522 
10211200 3081.47 1873 1562.67 -637.845 508.418 815.681 
1891.5 2
10211600 2984.87 1203.07 1619.4 -566.195 109.495 576.686 
10211200 2714.87 2118 1572.93 -740.606 494.949 890.771 
1892 2
10211600 2603.73 1426.47 1556.2 -769.966 451.313 892.486 
10211200 2372 2256.93 1581.73 -692.66 280.673 747.366 
1892.5 2
10211600 2121.38 1653.38 1540.38 -942.106 443.18 1041.14 
10211200 2061.81 2491.81 1628.19 -605.835 458.748 759.925 
1893 2
10211600 1769.87 1800.33 1595.6 -687.883 287.59 745.581 
10211200 1690.6 2520.93 1607.67 -726.443 56.9879 728.675 
1893.5 2
10211600 1423.4 2000.8 1675.13 -699.933 404.983 808.651 
10211200 1438.87 2646.93 1626.33 -508.552 254.545 568.699 
1894 2
10211600 1161.33 2144.73 1652.53 -529.428 290.774 604.023 
10211200 1141.53 2801.13 1644.33 -600.673 311.515 676.646 
1894.5 2
10211600 949.133 2319.93 1678.87 -428.687 353.939 555.919 
10211200 878.2 2900.2 1618.53 -531.987 200.135 568.387 
1895 2
10211600 691.667 2406.13 1683.07 -520.135 174.141 548.512 
10211200 629.4 3058.73 1632.93 -502.626 320.269 595.991 
1895.5 2
10211600 348.375 2480.56 1725.75 -670.492 145.369 686.069 
10211200 290.438 3167.19 1709 -662.036 211.825 695.098 
1896 2
10211600 -38.9333 2485.2 1811.67 -757.942 9.07534 757.996 
10211200 14.4 3334.27 1735.93 -540.191 326.965 631.437 
1896.5 2
10211600 -260.733 2618 1787.73 -448.081 268.283 522.257 
10211200 -1.6 3471.53 1730.73 -32.3232 277.306 279.184 
1897 2
10211600 -374.2 2743.6 1720.93 -229.226 253.737 341.946 
10211200 -9.53333 3454.73 1711.73 -16.0269 -33.9394 37.5333 
1897.5 2
10211600 -600.533 2742.4 1701.07 -457.239 -2.42424 457.245 
10211200 -25.2 3452.13 1698.87 -31.6498 -5.25253 32.0827 
1898 2
10211600 -741.267 2733.2 1735.4 -284.31 -18.5859 284.917 
10211200 -98.7333 3477 1681.27 -148.552 50.2357 156.816 
1898.5 2
10211600 -825.8 2801.87 1695.8 -170.774 138.721 220.017 
10211200 -39.8 3409.2 1677.2 119.057 -136.97 181.481 
1899 2
10211600 -947.312 2973.94 1694.94 -237.329 336.076 411.427 
10211200 46.9375 2881.56 1677 169.409 -1030.54 1044.37 
1899.5 2
10211600 -988 3044.53 1720.6 -79.6233 138.152 159.455 
10211200 87.5333 2725.6 1677 79.4439 -305.21 315.38 
1900 2
10211600 -1132.73 3086.53 1767.4 -292.391 84.8485 304.453 
10211200 335.933 2827.73 1677 501.818 206.33 542.58 
1900.5 2
10211600 -921.933 2968.73 1836.73 425 -237.5 486.859 
10211200 147.533 3011.4 1677 -379.839 370.296 530.468 
1901 1
10211600 -806.8 2895.13 1709.13 232.593 -148.687 276.056 
1901.5 1
10211600 -694.267 2952.73 1662 227.34 116.364 255.39 
1902 1
10211600 -673.867 2748 1606.47 41.2121 -413.603 415.651 
1902.5 1
10211600 -676.875 2723.56 1551.94 -5.87565 -47.7295 48.0898 
1903 1
10211600 -665.4 2804.8 1532.73 22.456 158.977 160.556 
1903.5 1
10211600 -763.067 2913 1525.4 -197.306 218.586 294.465 
1904 1
10211600 -883.4 2975.33 1525.27 -243.098 125.926 273.777 
1904.5 1
10211600 -958.867 2959.07 1527.6 -152.458 -32.862 155.959 
1905 1
10211600 -880.2 2940.93 1524.87 158.923 -36.633 163.09 
1905.5 1
10211600 -765.688 2856.62 1536 223.657 -164.665 277.736 
1906 1
10211600 -636.2 2853.27 1765.8 253.4 -6.57208 253.485 
1906.5 1
10211600 -619.667 2945.93 1744.33 33.2663 186.452 189.396 
1907 1
10211600 -613.067 2938.33 1719.27 13.3333 -15.3535 20.3349 
1907.5 1
10211600 -596.067 2837.27 1701.07 34.3434 -204.175 207.043 
1908 1
10211600 -786.2 2663.4 1690.4 -384.108 -351.246 520.492 
1908.5 1
10211600 -872.933 2591.27 1683 -175.219 -145.724 227.897 
1909 1
10211600 -891.688 2487.19 1702.94 -36.6292 -203.28 206.553 
1909.5 1
10211600 -797.733 2344.87 1707.8 183.863 -278.514 333.73 
1910 1
10211600 -891.667 2171.73 1714.33 -189.764 -349.764 397.927 
1910.5 1
10211600 -765.4 1895.8 1675 255.084 -557.441 613.032 
1911 1
10211600 -630.867 1706.87 1732.6 271.785 -381.684 468.561 
1911.5 1
10211600 -496.2 1460.8 1684.93 272.054 -497.104 566.68 
1912 1
10211600 -324.2 1178.67 1636.73 347.475 -569.966 667.533 
1912.5 1
10211600 -131.312 914 1567.31 376.733 -516.927 639.642 
1913 1
10211600 10.6 608.867 1530.13 277.715 -597.13 658.551 
1913.5 1
10211600 207.867 282.2 1502.13 398.519 -659.933 770.927 
1914 1
10211600 371.733 -79.8667 1344.67 331.044 -731.448 802.874 
1914.5 1
10211600 544.667 -437.4 1227.8 349.36 -722.29 802.343 
1915 1
10211600 687.733 -727.667 1184.8 289.024 -586.397 653.756 
1915.5 1
10211600 856.933 -880.467 1229 341.129 -308.065 459.644 
1916 1
10211600 871.625 -1046.69 1191.5 28.6947 -324.65 325.916 
1916.5 1
10211600 767.067 -1302.2 1139.73 -204.615 -500.024 540.27 
1917 1
10211600 720.067 -1371.73 1088.47 -94.7581 -140.188 169.209 
1917.5 1
10211600 672.533 -1317.67 1070.33 -96.0269 109.226 145.435 
1918 1
10211600 816.533 -1325.93 1052.27 290.909 -16.7003 291.388 
1918.5 1
10211600 936.333 -1327.4 1023.6 242.02 -2.96296 242.038 
1919 1
10211600 927.25 -1419 1026.31 -17.7409 -178.906 179.784 
1919.5 1
10211600 662.333 -1323.13 1066.33 -518.428 187.606 551.329 
1920 1
10211600 571.133 -1114.53 1137 -184.242 421.414 459.93 
1920.5 1
10211600 666.733 -836.533 1192.67 193.131 561.616 593.896 
1921 1
10211600 773.4 -643.867 1198.07 215.488 389.226 444.895 
1921.5 1
10211600 748.4 -736.933 1190.8 -50.5051 -188.013 194.679 
1922 1
10211600 765.8 -653.867 1224.07 35.0806 167.473 171.108 
1922.5 1
10211600 766.667 -649.4 1235.87 1.7438 8.98726 9.15487 
1923 1
10211600 766.5 -696.688 1225 -0.325521 -92.3584 92.359 
1923.5 1
10211600 762.8 -690.333 1218.47 -7.24071 12.4348 14.3893 
1924 1
10211600 713.4 -825.133 1188.93 -99.798 -272.323 290.034 
1924.5 1
10211600 666.667 -1131.13 1161.2 -94.4108 -618.182 625.35 
1925 1
10211600 717.133 -1256.93 1118.87 101.953 -254.141 273.829 
1925.5 1
10211600 737.4 -1225.13 1118.87 40.9428 64.2424 76.18 
1926 1
10211600 795.562 -1311.25 1097.44 113.599 -168.197 202.965 
1926.5 1
10211600 791.929 -1296.57 1092 -7.01531 28.337 29.1925 
1927 1
10211600 771.533 -1330.6 1084.47 -41.9655 -70.0176 81.6307 
1927.5 1
10211600 884.667 -1378.87 1061.13 224.917 -95.9576 244.531 
1928 1
10211600 956 -1405.8 1033.47 143.817 -54.3011 153.727 
1928.5 1
10211600 1037.53 -1421.47 1003.47 164.714 -31.6498 167.727 
1929 1
10211600 1080.07 -1386.4 993.4 85.9259 70.8418 111.363 
1929.5 1
10211600 845.933 -1121.13 1073.47 -472.997 535.892 714.777 
1930 1
10211600 773.938 -848.812 1209.06 -140.617 531.877 550.151 
1930.5 1
10211600 840.2 -697.8 1225.8 129.672 295.523 322.721 
1931 1
10211600 865 -650.467 1220.33 50.101 95.6229 107.953 
1931.5 1
10211600 919.4 -673.467 1211.67 109.899 -46.4646 119.318 
1932 1
10211600 944.267 -668.6 1209.6 50.2357 9.83165 51.1887 
1932.5 1
10211600 953.867 -717.267 1202.27 19.3939 -98.3165 100.211 
1933 1
10211600 840.133 -675.467 1215.33 -229.764 84.4444 244.791 
1933.5 1
10211600 734.875 -666.5 1222.19 -205.583 17.513 206.327 
1934 1
10211600 741.8 -634.533 1227.6 13.5519 62.5571 64.0081 
1934.5 1
10211600 740.733 -725.733 1210.93 -2.15054 -183.871 183.884 
1935 1
10211600 732.067 -954.333 1166.07 -17.4731 -460.887 461.218 
1935.5 1
10211600 748.867 -1349.47 1125.2 33.9394 -798.249 798.97 
1936 1
10211600 844.867 -1466.2 1035.13 193.939 -235.825 305.329 
1936.5 1
10211600 902.467 -1437.47 989.267 116.364 58.0471 130.038 
1937 1
10211600 885.438 -1411.06 1032.69 -33.2601 51.5706 61.3658 
1937.5 1
10211600 838.8 -1419.33 1044.8 -91.2671 -16.1856 92.6912 
1938 1
10211600 701.533 -1375.87 1053.07 -277.306 87.8114 290.877 
1938.5 1
10211600 655.467 -1426.73 1059.73 -93.064 -102.761 138.639 
1939 1
10211600 618.733 -1407.13 1064.73 -74.2088 39.596 84.1117 
1939.5 1
10211600 607.4 -1108.67 1147.07 -22.8956 602.963 603.398 
1940 1
10211600 783.812 -749.625 1213.31 344.556 701.253 781.329 
1940.5 1
10211600 1370.87 -625.067 1229.93 1148.83 243.754 1174.41 
1941 1
10211600 1753.73 -614.533 1191.27 773.468 21.2795 773.761 
1941.5 1
10211600 1615.53 -519.8 1173.4 -279.192 191.38 338.489 
1942 1
10211600 1623.53 -458.467 1165.27 16.1616 123.906 124.955 
1942.5 1
10211600 1623.73 -466.467 1166.93 0.40404 -16.1616 16.1667 
1943 1
10211600 1608.87 -461.533 1152.73 -30.0337 9.96633 31.6441 
1943.5 1
10211600 1666.69 -512.125 1141.69 112.931 -98.8118 150.058 
1944 1
10211600 1679.33 -569.2 1134.53 24.7472 -111.693 114.401 
1944.5 1
10211600 1683.93 -563.133 1136.67 9.29293 12.2559 15.3807 
1945 1
10211600 1582.33 -486.6 1138.33 -205.253 154.613 256.97 
1945.5 1
10211600 1506.8 -425.6 1130.27 -152.593 123.232 196.14 
1946 1
10211600 1507.27 -419.933 1126.93 0.942761 11.4478 11.4866 
1946.5 1
10211600 1464 -401.8 1127.07 -87.4074 36.633 94.7736 
1947 1
10211600 1452.12 -457.812 1138 -23.1934 -109.399 111.831 
1947.5 1
10211600 1347 -463.933 1129.8 -205.724 -11.9781 206.072 
1948 1
10211600 1445.2 -392.667 1139.53 198.384 143.973 245.121 
1948.5 1
10211600 1486.33 -433.933 1138.87 83.0976 -83.367 117.708 
1949 1
10211600 1505.93 -425.467 1136.27 39.596 17.1044 43.1324 
1949.5 1
10211600 1632.07 -366.467 1128.67 253.28 118.474 279.619 
1950 1
10211600 1648.93 -376.733 1124.4 34.0741 -20.7407 39.8901 
1950.5 1
10211600 1697.31 -488.062 1121.94 94.4906 -217.44 237.083 
1951 1
10211600 1690.6 -524.4 1114.6 -13.136 -71.1106 72.3137 
1951.5 1
10211600 1657.13 -535.067 1119.07 -67.6094 -21.5488 70.9605 
1952 1
10211600 1656.47 -540.2 1109.67 -1.3468 -10.3704 10.4575 
1952.5 1
10211600 1651.33 -575.467 1111 -10.3286 -70.9591 71.7069 
1953 1
10211600 1668.47 -580.6 1130.27 34.543 -10.3495 36.0601 
1953.5 1
10211600 1709.13 -565.733 1129.33 81.8243 29.9128 87.1205 
1954 1
10211600 1687.31 -489.062 1130.69 -42.6188 149.748 155.694 
1954.5 1
10211600 1721.4 -596.333 1114.67 66.7074 -209.923 220.267 
1955 1
10211600 1671.53 -533.8 1105.8 -100.741 126.33 161.58 
1955.5 1
10211600 1651.27 -471.4 1137.67 -40.9428 126.061 132.543 
1956 1
10211600 1604.8 -477.067 1140 -93.8721 -11.4478 94.5675 
1956.5 1
10211600 1564.8 -464.133 1125.33 -80.8081 26.1279 84.9271 
1957 1
10211600 1573.13 -426.333 1114.07 16.835 76.3636 78.1973 
1957.5 1
10211600 1610.25 -416.438 1118.12 72.4935 19.3278 75.0258 
1958 1
10211600 1487.27 -548 1162 -240.672 -257.461 352.433 
1958.5 1
10211600 1405.67 -563.267 1140.4 -164.848 -30.8418 167.709 
1959 1
10211600 1242.73 -482.267 1100.53 -329.158 163.636 367.589 
1959.5 1
10211600 1255.4 -287.2 1073.8 25.5892 394.074 394.904 
1960 1
10211600 1324.27 -578.733 1035.2 138.844 -587.769 603.945 
1960.5 1
10211600 1307.6 -562.333 1135.07 -33.6022 33.0645 47.142 
1961 1
10211600 1239.88 -633.562 1040 -132.275 -139.119 191.966 
1961.5 1
10211600 1436.13 -345.933 1128.13 384.067 562.875 681.422 
1962 1
10211600 1521.73 -175.533 1182.13 172.929 344.242 385.237 
1962.5 1
10211600 1556.67 -250.2 1173.2 70.5724 -150.842 166.534 
1963 1
10211600 1581.27 -315.267 1172.13 49.697 -131.448 140.529 
1963.5 1
10211600 1568.67 -342.2 1172.33 -25.4545 -54.4108 60.0705 
1964 1
10211600 1619.2 -413.933 1161.2 102.088 -144.916 177.264 
1964.5 1
10211600 1618.94 -314.062 1177.94 -0.512695 195.06 195.061 
1965 1
10211600 1615.53 -353.867 1180.53 -6.66177 -77.8947 78.179 
1965.5 1
10211600 1669.73 -435.6 1178.13 109.495 -165.118 198.124 
1966 1
10211600 1702.4 -378.067 1172.93 65.9933 116.229 133.657 
1966.5 1
10211600 1682.07 -366.933 1168.93 -41.0774 22.4916 46.8319 
1967 1
10211600 1641.73 -281.333 1163.67 -81.4815 172.929 191.164 
1967.5 1
10211600 1687.06 -358.375 1166.5 88.5335 -150.472 174.585 
1968 1
10211600 1577.67 -285.4 1165 -214.082 142.808 257.343 
1968.5 1
10211600 1536.27 -272.333 1154.47 -83.6364 26.3973 87.7032 
1969 1
10211600 1550.47 -236.8 1151.53 28.5714 71.4956 76.9932 
1969.5 1
10211600 1563.33 -178.2 1153.67 25.9409 118.145 120.96 
1970 1
10211600 1589.47 -162.6 1154 52.7946 31.5152 61.4856 
1970.5 1
10211600 1574.87 -154.533 1158.47 -29.4949 16.2963 33.6975 
1971 1
10211600 1573.62 -234.625 1169.69 -2.42513 -156.429 156.448 
1971.5 1
10211600 1574.93 -239.533 1173.2 2.56034 -9.60535 9.94073 
1972 1
10211600 1616.73 -322.333 1168.07 84.4444 -167.273 187.379 
1972.5 1
10211600 1574.73 -301.133 1176.07 -84.8485 42.8283 95.0449 
1973 1
10211600 1527.2 -302.267 1183.53 -96.0269 -2.28956 96.0542 
1973.5 1
10211600 1592.6 -320.333 1181.27 132.121 -36.4983 137.07 
1974 1
10211600 1590.93 -429.533 1172.33 -3.367 -220.606 220.632 
1974.5 1
10211600 1497.94 -626.75 1116 -181.632 -385.189 425.865 
1975 1
10211600 1483.73 -814.467 1037.87 -27.7968 -367.352 368.402 
1975.5 1
10211600 1495.33 -942.467 967.533 23.4343 -258.586 259.646 
1976 1
10211600 1561.2 -1040.2 932.867 133.064 -197.441 238.095 
1976.5 1
10211600 1527 -896.267 957.133 -69.0909 290.774 298.87 
1977 1
10211600 1299.67 -417.467 1025.33 -459.259 967.273 1070.76 
1977.5 1
10211600 1253.2 -368.2 1120.33 -93.8721 99.5286 136.813 
1978 1
10211600 1251.38 -572.938 1106.25 -3.56445 -399.878 399.894 
1978.5 1
10211600 1379.6 -849.2 1019.13 250.93 -540.631 596.027 
1979 1
10211600 1508.67 -927.133 1016.47 260.741 -157.441 304.587 
1979.5 1
10211600 1512.73 -960.933 1012.33 8.21549 -68.2828 68.7753 
1980 1
10211600 1589.2 -825.2 981.933 154.478 274.209 314.728 
1980.5 1
10211600 1646.4 -823.133 967.867 115.556 4.17508 115.631 
1981 1
10211600 1643.69 -687.312 969.875 -5.29785 265.275 265.328 
1981.5 1
10211600 1530.07 -443.533 1098.67 -222.35 477.063 526.335 
1982 1
10211600 1249.47 -255.267 1100.8 -566.869 380.337 682.639 
1982.5 1
10211600 1228.73 -255.4 1112.27 -41.717 -0.268276 41.7178 
1983 1
10211600 1489.4 -727.533 1081.07 524.48 -949.966 1085.13 
1983.5 1
10211600 1504.47 -743.933 1085.07 30.3152 -32.998 44.8094 
1984 1
10211600 1439.93 -766.6 1114.73 -130.108 -45.6989 137.9 
1984.5 1
10211600 1441.67 -798.4 1065.73 3.50168 -64.2424 64.3378 
1985 1
10211600 1013.19 -1143.56 1062.44 -836.873 -674.146 1074.63 
1985.5 1
10211600 640.733 -1309.2 1057.8 -728.873 -324.144 797.7 
1986 1
10211600 524.533 -1008.47 1106.8 -234.747 607.542 651.317 
1986.5 1
10211600 513.067 -1111.67 1057.47 -23.165 -208.485 209.768 
1987 1
10211600 603.133 -1021.6 1149.73 181.953 181.953 257.32 
1987.5 1
10211600 690 -763.867 1232.33 175.488 520.673 549.451 
1988 1
10211600 769 -774.133 1281.33 159.596 -20.7407 160.938 
1988.5 1
10211600 744 -777.188 1241.44 -48.8281 -5.96517 49.1911 
1989 1
10211600 812.6 -589.733 1246.27 134.247 366.838 390.63 
1989.5 1
10211600 971.133 -320.867 1242.67 320.269 543.165 630.556 
1990 1
10211600 1105.67 -204.4 1232.53 271.785 235.286 359.481 
1990.5 1
10211600 1260.13 -68.1333 1224.93 312.054 275.286 416.125 
1991 1
10211600 1330.4 -16.1333 1217.67 141.953 105.051 176.596 
1991.5 1
10211600 1471.8 -10.9333 1210.93 285.657 10.5051 285.85 
1992 1
10211600 1457.88 7.5625 1206.06 -27.1442 36.0543 45.13 
1992.5 1
10211600 1519.27 -6.4 1193.4 120.14 -27.3239 123.208 
1993 1
10211600 1539.93 -6.8 1167 41.7508 -0.808081 41.7587 
1993.5 1
10211600 1517.33 32.1333 1159.33 -45.6566 78.6532 90.9442 
1994 1
10211600 1472.07 12.7333 1161.67 -91.4478 -39.1919 99.4923 
1994.5 1
10211600 1460.33 22.8667 1175.87 -23.7037 20.4714 31.32 
1995 1
10211600 1405.25 -1.0625 1173.94 -107.585 -46.7367 117.298 
1995.5 1
10211600 1322.6 -54.2667 1160.13 -161.742 -104.118 192.356 
1996 1
10211600 1338.2 -108.467 1130.33 31.5152 -109.495 113.94 
1996.5 1
10211600 1455.53 -55.3333 1153.53 237.037 107.34 260.208 
1997 1
10211600 1505.87 -39.5333 1162.8 101.684 31.9192 106.576 
1997.5 1
10211600 1585.27 -119.667 1165 160.404 -161.886 227.896 
1998 1
10211600 1589.73 -157.4 1168.13 9.02357 -76.229 76.7612 
1998.5 1
10211600 1543.31 -148.25 1187.38 -90.6657 17.8711 92.4102 
1999 1
10211600 1518.87 2.6 1184.13 -47.8392 295.205 299.057 
1999.5 1
10211600 1678 -41.8667 1169.2 321.481 -89.8316 333.796 
2000 1
10211600 1673.47 -42.8 1154.8 -9.15825 -1.88552 9.35033 
2000.5 1
10211600 1572.53 -47.5333 1140.73 -203.906 -9.56229 204.13 
2001 1
10211600 1483.67 -130.733 1149.6 -179.529 -168.081 245.93 
2001.5 1
10211600 1276.44 -390.625 1092.81 -404.744 -507.601 649.212 
2002 1
10211600 1402 -648.933 1023 245.719 -505.496 562.053 
2002.5 1
10211600 1416.07 -772.933 1004.73 28.4175 -250.505 252.112 
2003 1
10211600 1364.79 -606.357 1032.93 -104.869 340.647 356.423 
2003.5 1
10211600 1354.53 -663.467 1016.27 -20.0634 -111.76 113.547 
2004 1
10211600 1373.93 -731.133 1022.2 39.1919 -136.7 142.208 
2004.5 1
10211600 1337 -758.467 1033.47 -74.6128 -55.2189 92.8234 
2005 1
10211600 1319.67 -725.933 1019.47 -35.0168 65.7239 74.4702 
2005.5 1
10211600 1305.93 -729.267 1010.07 -27.7441 -6.73401 28.5496 
2006 1
10211600 1207.94 -608.062 997.062 -191.398 236.727 304.422 
2006.5 1
10211600 1248.13 -165.133 1104.13 78.6611 866.789 870.351 
2007 1
10211600 1422.27 -6.66667 1194.73 351.785 320.135 475.645 
2007.5 1
10211600 1488.47 -10.5333 1174.33 133.737 -7.81145 133.965 
2008 1
10211600 1620 -70.0667 1163 265.724 -120.269 291.674 
2008.5 1
10211600 1586.47 -79.4667 1149.8 -67.7441 -18.9899 70.3554 
2009 1
10211600 1609.47 -185.133 1125.6 46.4646 -213.468 218.466 
2009.5 1
10211600 1628.62 -9.9375 1109.19 37.4186 342.179 344.219 
2010 1
10211600 1676.67 -16.8667 1124 94.015 -13.56 94.9879 
2010.5 1
10211600 1667.27 -57 1130.47 -18.9899 -81.0774 83.2716 
2011 1
10211600 1687.13 -121.933 1144.53 40.1347 -131.178 137.181 
2011.5 1
10211600 1673.4 -181.667 1158.4 -27.7441 -120.673 123.822 
2012 1
10211600 1393.67 -251.667 1163.6 -565.118 -141.414 582.543 
2012.5 1
10211600 1061.94 -436.812 1208.25 -647.909 -361.613 741.99 
2013 1
10211600 1114.13 -1010.13 1107.2 102.144 -1121.96 1126.6 
