# Supplementary material for: Intrinsic group behaviour II: On the dependence of triad spatial dynamics on social and personal features; and on the effect of social interaction on small group dynamics
Source: PLoS One. 2019 Dec 3;14(12):e0225704. doi: 10.1371/journal.pone.0225704 (PMC6890182; doi:10.1371/journal.pone.0225704)
Supplement: S2 Data Set — (ZIP) [file pone.0225704.s002.zip › set_2_nint/group_traj_dyas_noint/traj_2_0217_67.dat]

2 12304600 12303900 0 0 0 1 2 1 0 30 30 30 1771.85 1794.78 1748.91 
9639 1
12303900 42068.3 -18357 1643 0 0 0 
9639.5 1
12303900 41758.5 -18435.2 1658.38 -890.326 -224.856 918.281 
9640 1
12303900 41215.2 -18535.8 1649.25 -1101.93 -203.854 1120.62 
9640.5 1
12303900 40488.6 -18468.5 1628.38 -1441.72 133.433 1447.88 
9641 1
12303900 39484.1 -18252 1615.38 -1965.75 423.679 2010.89 
9641.5 1
12303900 38600.4 -18088.4 1613 -1739.67 322.096 1769.23 
9642 1
12303900 37910.6 -17858.7 1624.86 -1437.09 478.46 1514.65 
9642.5 1
12303900 37225.8 -17653.2 1628.75 -1361.47 408.478 1421.43 
9643 1
12303900 36322.1 -17513.9 1644.75 -1737.74 268.029 1758.29 
9643.5 1
12303900 35600.4 -17649.9 1668.62 -1420.77 -267.717 1445.77 
9644 1
12303900 34917.8 -17570.1 1669.62 -1413.3 165.114 1422.91 
9644.5 1
12303900 34293.1 -17320.4 1653.7 -1222.41 488.699 1316.47 
9645 1
12303900 33766.6 -17641.6 1644 -1042.66 -635.952 1221.3 
9645.5 1
12303900 33202.3 -17980.6 1667.7 -1115.13 -670.048 1300.95 
9646 2
12304600 31367 -17064 1514 0 0 0 
12303900 32391.2 -18015.1 1697.38 -1651.83 -70.3157 1653.33 
9646.5 2
12304600 31045.8 -16951.4 1578.25 -1207.71 423.402 1279.78 
12303900 31600.4 -17767.1 1742.75 -1719.29 539.13 1801.84 
9647 2
12304600 30157.1 -16690.8 1662.56 -1689.43 495.432 1760.57 
12303900 30729.3 -17603.4 1721.89 -1655.97 311.18 1684.96 
9647.5 2
12304600 29358.6 -16502 1693.88 -1574.92 372.343 1618.34 
12303900 30030.8 -17457.1 1697.5 -1377.88 288.599 1407.78 
9648 2
12304600 28734.6 -16384 1752 -1308.18 247.379 1331.36 
12303900 29375.6 -17318.9 1720 -1373.43 289.832 1403.68 
9648.5 2
12304600 28117.8 -16173.2 1765.44 -1163.86 397.694 1229.93 
12303900 28523.3 -17227.2 1747.11 -1608.1 172.93 1617.37 
9649 2
12304600 27263.6 -16094.2 1698.88 -1711.73 158.261 1719.03 
12303900 27744.4 -17083.6 1764.62 -1561.04 287.77 1587.34 
9649.5 2
12304600 26540.2 -15832.5 1704.12 -1491.49 539.691 1586.13 
12303900 27082.9 -16918.5 1782.5 -1363.92 340.464 1405.77 
9650 2
12304600 25857 -15586.5 1728 -1405.86 506.173 1494.21 
12303900 26362.4 -16628.9 1750.5 -1482.51 595.936 1597.8 
9650.5 2
12304600 25144.8 -15348.2 1714.44 -1369.66 458.226 1444.28 
12303900 25558.6 -16315.1 1781.78 -1545.81 603.392 1659.4 
9651 2
12304600 24549.6 -15089 1672.38 -1176.19 512.297 1282.92 
12303900 24909.4 -15973.1 1812 -1282.97 675.862 1450.1 
9651.5 2
12304600 23948 -14808.6 1657 -1237.91 576.903 1365.74 
12303900 24359 -15676.5 1754.62 -1132.46 610.34 1286.46 
9652 2
12304600 23302.2 -14579.6 1637.62 -1312.5 465.447 1392.59 
12303900 23770.9 -15299.9 1732.12 -1195.38 765.498 1419.48 
9652.5 2
12304600 22530.2 -14275.5 1585.5 -1547.09 609.469 1662.81 
12303900 23104.6 -15013.8 1713.25 -1335.17 573.397 1453.09 
9653 2
12304600 21770.6 -13900.7 1607 -1441.55 711.259 1607.46 
12303900 22358.1 -14738.1 1699.67 -1416.53 523.034 1510.01 
9653.5 2
12304600 21001 -13613.5 1669.12 -1468.62 548.028 1567.54 
12303900 21556.2 -14515.9 1720 -1530.27 424.115 1587.95 
9654 2
12304600 20478.6 -13358.9 1672.71 -1104.5 538.357 1228.72 
12303900 20956.4 -14300 1729.71 -1268.12 456.395 1347.75 
9654.5 2
12304600 19956.3 -13112.4 1686.56 -1048.67 494.805 1159.54 
12303900 20320.8 -14102.6 1709.67 -1276.41 396.475 1336.57 
9655 2
12304600 19441.5 -12758.1 1677.12 -999.676 687.999 1213.55 
12303900 19625.2 -13845 1730.75 -1350.54 500.108 1440.16 
9655.5 2
12304600 18978.9 -12471.4 1669.88 -949.949 588.809 1117.63 
12303900 18997.5 -13454.4 1733 -1289.01 802.105 1518.2 
9656 2
12304600 18453.1 -12080.1 1670.75 -1047.31 779.382 1305.49 
12303900 18342.4 -13053.4 1721.62 -1305.03 798.805 1530.1 
9656.5 2
12304600 17775.6 -11627.9 1671.12 -1385.48 924.847 1665.8 
12303900 17729.1 -12704.8 1683.75 -1254.09 712.935 1442.57 
9657 2
12304600 16834.8 -11120.6 1690.78 -1866.76 1006.59 2120.85 
12303900 17160.2 -12204.7 1671.78 -1128.78 992.229 1502.88 
9657.5 2
12304600 16219.6 -10650.9 1709.12 -1210.93 924.568 1523.54 
12303900 16376.1 -11647.9 1742.88 -1543.5 1096.05 1893.07 
9658 2
12304600 15604.1 -10151 1714.67 -1218.84 989.851 1570.15 
12303900 15830.8 -11063.1 1763.44 -1079.9 1157.95 1583.36 
9658.5 2
12304600 15028.8 -9790.38 1748.25 -1102.22 690.852 1300.84 
12303900 15258.2 -10512.2 1813.5 -1096.8 1055.29 1522.04 
9659 2
12304600 14433.5 -9354.38 1741 -1240.1 908.333 1537.18 
12303900 14777.9 -10099.4 1795 -1000.78 860.156 1319.63 
9659.5 2
12304600 13720.8 -8691.56 1684.11 -1403 1304.76 1915.93 
12303900 14191.8 -9588.33 1779.78 -1153.73 1005.99 1530.72 
9660 2
12304600 13082.8 -8127.25 1659.25 -1312.81 1161.12 1752.62 
12303900 13655.4 -9071.12 1748.88 -1103.71 1064.21 1533.21 
9660.5 2
12304600 12552.9 -7535.11 1698.44 -1057.61 1181.91 1586.02 
12303900 13113.6 -8566.67 1725.33 -1081.48 1006.9 1477.65 
9661 2
12304600 11985.4 -6931.88 1710.62 -1110.59 1180.5 1620.8 
12303900 12567.1 -8055.25 1743.75 -1069.34 1000.82 1464.62 
9661.5 2
12304600 11453.2 -6361 1703.89 -1122.69 1204.38 1646.5 
12303900 12124.7 -7583 1714.33 -933.456 996.308 1365.27 
9662 2
12304600 10786.9 -5799.56 1636 -1309.1 1103.03 1711.85 
12303900 11443.1 -7048.89 1723.89 -1339.01 1049.33 1701.19 
9662.5 2
12304600 10157.1 -5305.11 1596.33 -1239.72 973.316 1576.15 
12303900 10715.2 -6469 1712 -1432.85 1141.51 1831.97 
9663 2
12304600 9659.78 -4964.78 1611.33 -1004.71 687.542 1217.44 
12303900 10234.7 -5913.56 1647.56 -970.819 1122.11 1483.79 
9663.5 2
12304600 9143 -4648.75 1610.25 -1046.11 639.732 1226.21 
12303900 9797.25 -5450.12 1645 -885.459 938.119 1290 
9664 2
12304600 8532.78 -4318.33 1581.67 -1255.6 679.87 1427.85 
12303900 9345.11 -5133.33 1650.67 -930.327 651.835 1135.96 
9664.5 2
12304600 7829.78 -3968.22 1604.22 -1333.97 664.347 1490.24 
12303900 8707.44 -4766.11 1671.56 -1209.99 696.816 1396.29 
9665 2
12304600 7423.88 -3762.38 1656.12 -823.332 417.54 923.155 
12303900 8095.25 -4513.38 1667.5 -1241.77 512.649 1343.43 
9665.5 2
12304600 7062.78 -3429.89 1674.67 -742.998 684.128 1009.99 
12303900 7575.78 -4173 1720.78 -1068.87 700.36 1277.89 
9666 2
12304600 6571.5 -2880 1693.25 -950.247 1063.61 1426.27 
12303900 7135.38 -3786.38 1797.12 -851.843 747.824 1133.52 
9666.5 2
12304600 6107.12 -2297.38 1689.62 -915.927 1149.16 1469.52 
12303900 6881.62 -3380.38 1796.88 -500.493 800.789 944.328 
9667 2
12304600 5626.62 -1661 1710.5 -978.615 1296.08 1624.04 
12303900 6484.12 -2728.38 1791.62 -809.572 1327.9 1555.23 
9667.5 2
12304600 5095.44 -1014.56 1709.89 -1047.69 1275.04 1650.27 
12303900 6037.44 -1996.33 1775.56 -881.027 1443.87 1691.44 
9668 2
12304600 4580.88 -381.5 1699.88 -1018.95 1253.58 1615.46 
12303900 5479.88 -1420 1790.12 -1104.1 1141.25 1587.92 
9668.5 2
12304600 4003.67 107.667 1713.89 -1190.12 1008.59 1560.01 
12303900 4984 -929 1791.78 -1022.42 1012.37 1438.83 
9669 2
12304600 3437.5 707.625 1720.62 -1095.1 1160.46 1595.59 
12303900 4341.38 -399.375 1815.12 -1242.99 1024.42 1610.73 
9669.5 2
12304600 2944.75 1231.88 1730.75 -953.095 1014.02 1391.63 
12303900 3779.88 209.375 1795.75 -1086.07 1177.47 1601.87 
9670 2
12304600 2335.75 1797.88 1696.38 -1253.09 1164.61 1710.71 
12303900 3257.25 665.25 1800.62 -1075.36 938.014 1426.98 
9670.5 2
12304600 1693.25 2211.88 1706.75 -1327.48 855.372 1579.2 
12303900 2593.12 1281.12 1740.75 -1372.16 1272.47 1871.36 
9671 2
12304600 1117.33 2514.11 1750.22 -1131.47 593.784 1277.81 
12303900 1922.56 1906 1723.11 -1317.43 1227.65 1800.76 
9671.5 2
12304600 387.625 2767.38 1736.75 -1433.61 497.571 1517.5 
12303900 1412 2310.88 1764.62 -1003.06 795.432 1280.17 
9672 2
12304600 -204.875 3084.62 1752.62 -1236.95 662.317 1403.11 
12303900 1038.12 2382.12 1805.5 -780.532 148.747 794.579 
9672.5 2
12304600 -882.375 3425.75 1745.88 -1399.79 704.804 1567.22 
12303900 315 2962.88 1776.62 -1494.06 1199.9 1916.24 
9673 2
12304600 -1457.11 3873 1724.44 -1120.34 871.832 1419.6 
12303900 -550.667 3092.67 1766.44 -1687.46 253.005 1706.32 
9673.5 2
12304600 -2108.57 4134 1703.29 -1290.02 516.832 1389.7 
12303900 -1390.14 3405.43 1754.43 -1662.33 619.331 1773.95 
9674 2
12304600 -2675.11 4337.67 1720.78 -1144.52 411.448 1216.23 
12303900 -2105.44 3612.22 1734.44 -1445.05 417.765 1504.23 
9674.5 2
12304600 -3333.25 4571.25 1746.75 -1270.54 450.933 1348.19 
12303900 -2807.88 3822.5 1744.75 -1356.04 405.942 1415.5 
9675 2
12304600 -4087.62 4726.75 1809.12 -1608.48 331.557 1642.29 
12303900 -3604 3997.88 1912.38 -1697.49 373.934 1738.19 
9675.5 2
12304600 -4870.11 4957.56 1583.44 -1525.31 449.913 1590.28 
12303900 -4352.11 4235 1902.89 -1458.31 462.232 1529.81 
9676 2
12304600 -5732 5081 1375.62 -1641.69 235.132 1658.45 
12303900 -5027.88 4498.5 1663.62 -1287.17 501.905 1381.56 
9676.5 2
12304600 -6338.25 5044.38 1516.38 -1263.02 -76.3021 1265.32 
12303900 -5767 4614.88 1537.62 -1539.84 242.448 1558.81 
9677 2
12304600 -7024.75 4984.62 1516.62 -1421.33 -123.706 1426.7 
12303900 -6417.62 4561.5 1684.88 -1347.05 -110.507 1351.57 
9677.5 2
12304600 -7837.33 4850.67 1536.22 -1596.43 -263.179 1617.98 
12303900 -7110.78 4378 1671.78 -1361.79 -360.511 1408.7 
9678 2
12304600 -8753.88 4839.88 1485.38 -1818.54 -21.412 1818.66 
12303900 -7651.62 4073.88 1695.12 -1073.11 -603.423 1231.13 
9678.5 2
12304600 -9577.5 4852.75 1501.88 -1684.3 26.3292 1684.51 
12303900 -8284.5 3824 1637.5 -1294.22 -510.992 1391.45 
9679 2
12304600 -10238.3 4813.78 1515.56 -1278.21 -75.3815 1280.43 
12303900 -9440.33 3665 1573.33 -2235.65 -307.544 2256.71 
9679.5 2
12304600 -10908.9 4745.25 1510.25 -1282.11 -131.028 1288.78 
12303900 -10193.2 3446.5 1574 -1439.61 -417.782 1499.01 
9680 2
12304600 -11526.4 4694.75 1452.38 -1250 -102.227 1254.17 
12303900 -10852.4 3304.62 1554.88 -1334.26 -287.196 1364.82 
9680.5 2
12304600 -12364.6 4632.88 1527.62 -1679.86 -123.998 1684.43 
12303900 -11564.9 3158.62 1534.25 -1427.86 -292.585 1457.52 
9681 2
12304600 -13094.6 4382.88 1511.25 -1457.09 -499.002 1540.16 
12303900 -12218.2 3100.38 1542.38 -1304.14 -116.267 1309.31 
9681.5 2
12304600 -13820 4263.38 1499.88 -1504.93 -247.925 1525.21 
12303900 -13072 3167.5 1549.75 -1771.27 139.263 1776.73 
9682 2
12304600 -14583.4 4030.38 1502.62 -1542.17 -470.707 1612.41 
12303900 -13941.8 3158.38 1604.75 -1757.07 -18.4343 1757.17 
9682.5 2
12304600 -15377 3875 1488.75 -1616.34 -316.446 1647.03 
12303900 -14632.8 3021.38 1518.38 -1407.33 -279.022 1434.73 
9683 2
12304600 -16081.9 3890 1479.38 -1429.77 30.426 1430.09 
12303900 -15273.6 3006 1506.12 -1299.95 -31.1866 1300.32 
9683.5 2
12304600 -16884.6 3874.12 1521.25 -1599.1 -31.6235 1599.42 
12303900 -15947.4 2996.88 1499.38 -1342.13 -18.1773 1342.25 
9684 2
12304600 -17644.5 3952.5 1484.5 -1535.1 158.333 1543.24 
12303900 -16556 3012.88 1467.25 -1229.55 32.3232 1229.97 
9684.5 2
12304600 -18462.9 3860.22 1416.22 -1549.98 -174.769 1559.8 
12303900 -17183.6 3007.67 1455.67 -1188.55 -9.86427 1188.59 
9685 2
12304600 -19295.6 3774.75 1348.75 -1682.3 -172.671 1691.13 
12303900 -17815.2 3257 1249.62 -1276.15 503.704 1371.96 
9685.5 2
12304600 -20143.1 3767.38 1388.88 -1698.4 -14.7796 1698.46 
12303900 -18632.2 3430 1273.25 -1637.27 346.693 1673.58 
9686 2
12304600 -21026.8 3759.62 1515.25 -1725.83 -15.1367 1725.9 
12303900 -19451.9 3635.5 1319.12 -1600.83 401.367 1650.38 
9686.5 2
12304600 -21804.5 3525.12 1593 -1528 -460.707 1595.94 
12303900 -20354.4 3268.62 1403.62 -1773.08 -720.776 1913.99 
9687 2
12304600 -22606.5 3350.75 1669.38 -1600.8 -348.054 1638.2 
12303900 -21169.9 2977.88 1296.25 -1627.74 -580.339 1728.1 
9687.5 2
12304600 -23219.9 3292.12 1675.75 -1236.64 -118.196 1242.28 
12303900 -22006.5 2822.88 1396.25 -1686.74 -312.5 1715.45 
9688 2
12304600 -23641.6 3334.86 1670.71 -928.847 94.1237 933.604 
12303900 -22753.3 2627.71 1528.71 -1644.9 -429.869 1700.14 
9688.5 2
12304600 -24560.8 2703.88 1687.88 -1834.69 -1259.45 2225.37 
12303900 -23478.2 2372.5 1736.62 -1447.03 -509.41 1534.08 
9689 2
12304600 -25282.5 2259.75 1749.25 -1401.46 -862.379 1645.53 
12303900 -24301.9 1834.88 1807.12 -1599.27 -1043.93 1909.83 
9689.5 2
12304600 -25615.8 2078.75 1767.5 -648.346 -352.14 737.805 
12303900 -25060.6 1486.62 1836.12 -1476.17 -677.529 1624.23 
9690 2
12304600 -26214.5 1721.75 1766.88 -1199.9 -715.431 1397 
12303900 -25947.2 1139.62 1856.25 -1776.8 -695.391 1908.04 
9690.5 2
12304600 -26928.2 1412.75 1808.12 -1405.02 -608.268 1531.04 
12303900 -26808 835.625 1893.38 -1694.39 -598.425 1796.96 
9691 2
12304600 -27765.8 1083.12 1831.62 -1665.01 -655.318 1789.33 
12303900 -27399.1 632.5 1899.5 -1175.2 -403.827 1242.65 
9691.5 2
12304600 -28263.7 649.857 1830.86 -1022.51 -889.667 1355.38 
12303900 -27714.6 561.286 1888 -647.734 -146.231 664.035 
9692 2
12304600 -28317.8 -339.5 1809.25 -110.277 -2019.1 2022.11 
12303900 -28180.5 411.125 1866.12 -950.875 -306.45 999.037 
9692.5 2
12304600 -28885.2 -890.25 1731.88 -1099.81 -1067.34 1532.58 
12303900 -28798.8 44.625 1861.62 -1198.16 -710.271 1392.86 
9693 2
12304600 -29624.8 -1188.38 1640.62 -1452.85 -585.707 1566.47 
12303900 -29852.4 -454.25 1806 -2069.99 -980.108 2290.3 
9693.5 2
12304600 -30219 -1579.25 1664.12 -1195.67 -786.469 1431.14 
12303900 -30692.6 -867.5 1735.75 -1690.64 -831.489 1884.05 
9694 2
12304600 -30999.6 -1742.71 1724.14 -1564.27 -327.584 1598.2 
12303900 -31427.3 -1205.14 1752.71 -1472.27 -676.639 1620.31 
9694.5 2
12304600 -31669.4 -1973 1798.12 -1372.55 -471.897 1451.4 
12303900 -32119.5 -1461.25 1765.38 -1418.47 -524.81 1512.44 
9695 2
12304600 -32368 -2195.75 1818 -1386.16 -441.964 1454.91 
12303900 -32778.6 -1681 1749.75 -1307.79 -436.012 1378.56 
9695.5 2
12304600 -33022.5 -2464.38 1803.62 -1268.41 -520.591 1371.09 
12303900 -33416.9 -1874.12 1721.5 -1236.92 -374.273 1292.3 
9696 2
12304600 -33766.4 -2818.43 1786.14 -1487.86 -708.107 1647.77 
12303900 -34114.3 -2191.71 1716.71 -1394.82 -635.179 1532.64 
9696.5 2
12304600 -34326.5 -3027.38 1763.62 -1159.57 -432.601 1237.64 
12303900 -34764.6 -2467.88 1735.5 -1346.46 -571.761 1462.83 
9697 2
12304600 -35178.9 -3260.14 1746.57 -1757.44 -479.934 1821.79 
12303900 -35450.3 -2674.29 1760.29 -1413.73 -425.589 1476.4 
9697.5 2
12304600 -35925.6 -3453.62 1754.75 -1549.31 -401.415 1600.47 
12303900 -36269 -2799.25 1772.5 -1698.58 -259.262 1718.25 
9698 2
12304600 -36575.5 -3429.62 1815.25 -1223.87 45.1977 1224.7 
12303900 -37084.6 -2949.88 1812.62 -1536.02 -283.663 1561.99 
9698.5 2
12304600 -37267.1 -3425.57 1853.57 -1411.52 8.2726 1411.54 
12303900 -37794.1 -2855.43 1846.86 -1448 192.748 1460.77 
9699 2
12304600 -37850.8 -3610.25 1903.25 -1191.03 -376.895 1249.25 
12303900 -38513.5 -2892.62 1865.88 -1468.08 -75.9111 1470.04 
9699.5 2
12304600 -38616.5 -3368.25 1905 -1410.22 445.672 1478.97 
12303900 -39331.2 -2670.75 1884.38 -1505.99 408.61 1560.43 
9700 1
12303900 -39981.4 -2469.71 1885.71 -1374.58 425.023 1438.79 
