# Supplementary material for: Intrinsic group behaviour II: On the dependence of triad spatial dynamics on social and personal features; and on the effect of social interaction on small group dynamics
Source: PLoS One. 2019 Dec 3;14(12):e0225704. doi: 10.1371/journal.pone.0225704 (PMC6890182; doi:10.1371/journal.pone.0225704)
Supplement: S2 Data Set — (ZIP) [file pone.0225704.s002.zip › set_2_nint/group_traj_dyas_noint/traj_2_0217_66.dat]

2 12292700 12291902 0 0 1 0 1 1 0 45 40 50 1611.02 1673.55 1548.5 
9559.5 1
12291902 -17831 11888.2 1385.5 0 0 0 
9560 1
12291902 -17339.8 11782.5 1317 1183.73 -254.819 1210.85 
9560.5 1
12291902 -16624.5 11621.5 1355 1375.48 -309.615 1409.9 
9561 1
12291902 -16098.6 11519.3 1366.71 1082.16 -210.317 1102.41 
9561.5 1
12291902 -15555 11529.9 1361 1134.8 22.1071 1135.02 
9562 1
12291902 -14971.4 11539.4 1348.57 1153.3 18.8806 1153.46 
9562.5 1
12291902 -14400.2 11490.4 1287.5 1098.42 -94.3338 1102.46 
9563 1
12291902 -13774.6 11418.5 1307.62 1236.41 -142.045 1244.55 
9563.5 1
12291902 -13058.2 11189.4 1348.5 1396.44 -446.637 1466.13 
9564 1
12291902 -12556.4 10857.7 1385.57 1060.93 -701.185 1271.71 
9564.5 1
12291902 -12063.5 10672 1407.75 1016.35 -382.916 1086.09 
9565 1
12291902 -11540.5 10327.5 1368.75 1007.71 -663.776 1206.68 
9565.5 1
12291902 -10843.4 9884.75 1426 1383.18 -878.472 1638.57 
9566 1
12291902 -10284.2 9537.12 1416.75 1100.64 -684.301 1296.02 
9566.5 2
12292700 -4561 6310 1477.5 0 0 0 
12291902 -9777.5 9249.38 1405 995.58 -565.324 1144.89 
9567 2
12292700 -4874.62 6654 1480.5 -1011.69 1109.68 1501.64 
12291902 -9285.25 8814.75 1351 986.473 -870.992 1315.96 
9567.5 2
12292700 -5544.88 7233 1481.62 -1343.19 1160.32 1774.96 
12291902 -8821.88 8372.62 1382.12 928.607 -886.022 1283.49 
9568 2
12292700 -6028.62 7509.12 1445.25 -946.673 540.362 1090.04 
12291902 -8326.75 7959.88 1446.62 968.933 -807.73 1261.45 
9568.5 2
12292700 -6622.62 7716.5 1285.12 -1176.24 410.644 1245.86 
12291902 -7814.38 7655.88 1377.5 1014.6 -601.98 1179.75 
9569 2
12292700 -6624.12 7591.25 1505.25 -3.0426 -254.057 254.075 
12291902 -7308.88 7324.25 1305 1025.35 -672.667 1226.31 
9569.5 2
12292700 -6664.71 7370.14 1549.86 -86.3602 -470.441 478.302 
12291902 -7091.71 7100.43 1405.86 462.044 -476.216 663.526 
9570 2
12292700 -6449.89 7043.56 1427.56 427.088 -649.279 777.153 
12291902 -6676.11 6827.22 1342.56 826.249 -543.154 988.789 
9570.5 2
12292700 -6096 7034.38 1307.38 670.244 -17.3874 670.47 
12291902 -5910.38 6662.62 1299 1450.26 -311.737 1483.38 
9571 2
12292700 -5647.62 6981.62 1194.75 903.982 -106.351 910.216 
12291902 -4875.38 6364.5 1253.88 2086.69 -601.058 2171.53 
9571.5 2
12292700 -4735.88 6705.38 1195.62 1860.71 -563.776 1944.25 
12291902 -4086.25 6138.62 1490.62 1610.46 -460.969 1675.13 
9572 2
12292700 -3912 6581.14 1353.29 1734.47 -261.541 1754.08 
12291902 -3539.43 5987.57 1540.14 1151.2 -318.008 1194.32 
9572.5 2
12292700 -3296.88 6473.88 1401.75 1215.66 -211.992 1234.01 
12291902 -3061.62 5840.25 1574.25 944.276 -291.149 988.142 
9573 2
12292700 -2661.12 6305.88 1467.25 1239.28 -327.485 1281.82 
12291902 -2598.5 5698.12 1594.38 902.778 -277.047 944.332 
9573.5 2
12292700 -2112.38 6092.88 1511 1080.22 -419.291 1158.74 
12291902 -2080.88 5511.25 1628.38 1018.95 -367.864 1083.32 
9574 2
12292700 -1597.29 5993.86 1520.14 1107.72 -212.942 1128 
12291902 -1571.86 5319.43 1695.14 1094.66 -412.519 1169.81 
9574.5 2
12292700 -1172 5861.5 1543.75 852.276 -265.245 892.597 
12291902 -1171.12 5099.62 1679.62 803.07 -440.488 915.943 
9575 2
12292700 -737.75 5508.62 1563.38 848.145 -689.209 1092.87 
12291902 -735.375 4634.25 1644.38 851.074 -908.936 1245.19 
9575.5 2
12292700 -351.286 4998.43 1556.14 796.834 -1051.95 1319.68 
12291902 -288.571 4266.57 1643.71 921.244 -758.1 1193.07 
9576 2
12292700 23.125 4554.25 1624.38 753.341 -893.719 1168.87 
12291902 237 3868.88 1630.12 1057.49 -800.194 1326.12 
9576.5 2
12292700 594 4155.5 1571.88 1110.65 -775.778 1354.76 
12291902 796 3436.5 1632.12 1087.55 -841.196 1374.91 
9577 2
12292700 1199.5 3820.62 1520.5 1138.16 -629.464 1300.63 
12291902 1307.5 3052.25 1656.5 961.466 -722.274 1202.54 
9577.5 2
12292700 1728 3424.38 1497 1026.21 -769.417 1282.62 
12291902 1734.62 2678.38 1691.62 829.369 -725.971 1102.22 
9578 2
12292700 2129.75 3058.75 1497.5 824.949 -750.77 1115.44 
12291902 2030.12 2373.88 1715.62 606.776 -625.257 871.277 
9578.5 2
12292700 2387.57 2721.86 1535.43 534.899 -698.948 880.139 
12291902 2345.86 2052.71 1685.43 655.046 -666.309 934.373 
9579 2
12292700 2674.88 2289.25 1532.75 602.314 -906.933 1088.72 
12291902 2730.25 1615.12 1653.62 805.855 -917.378 1221.06 
9579.5 2
12292700 3273.5 1796.38 1530.12 1202.06 -989.709 1557.07 
12291902 3265.75 1033.12 1625.5 1075.3 -1168.67 1588.1 
9580 2
12292700 3876.88 1458.88 1467.88 1153.68 -645.315 1321.9 
12291902 3797.25 531.75 1638.5 1016.25 -958.652 1397.06 
9580.5 2
12292700 4359.14 1025.43 1429.14 954.986 -858.31 1284.01 
12291902 4308.43 195.286 1684 1012.23 -666.266 1211.83 
9581 2
12292700 4744.62 705.25 1450.12 816.699 -678.344 1061.67 
12291902 4574.5 -204.125 1651 563.711 -846.209 1016.78 
9581.5 2
12292700 5174.12 95.125 1453.62 819.656 -1164.36 1423.93 
12291902 4933 -823.75 1651.75 684.16 -1182.49 1366.15 
9582 2
12292700 5403.62 -451 1463.5 452.663 -1077.17 1168.42 
12291902 5306.88 -1300.5 1644.88 737.426 -940.335 1195 
9582.5 2
12292700 5597.62 -953.375 1486.12 378.168 -979.288 1049.77 
12291902 5799.75 -1834.5 1668 960.77 -1040.94 1416.55 
9583 2
12292700 5897.29 -1513.57 1502 628.22 -1174.42 1331.88 
12291902 6179.14 -2166.86 1591.29 795.373 -696.765 1057.4 
9583.5 2
12292700 6257.88 -1947.5 1522 694.777 -836.086 1087.09 
12291902 6772.75 -2597.5 1531.88 1143.75 -829.755 1413.03 
9584 2
12292700 6763 -2427.11 1457 1008.23 -957.308 1390.31 
12291902 7331.22 -3100 1519.11 1114.72 -1002.99 1499.53 
9584.5 2
12292700 7236.3 -2833.9 1420.6 979.917 -842.213 1292.11 
12291902 7698.6 -3523.1 1515.1 760.617 -875.983 1160.12 
9585 2
12292700 7646.1 -3113.5 1429.6 798.83 -545.029 967.051 
12291902 8264.3 -3965.4 1502.1 1102.73 -862.183 1399.78 
9585.5 2
12292700 8045.6 -3447.7 1413.8 791.089 -661.782 1031.4 
12291902 8717.9 -4404.8 1523.3 898.218 -870.099 1250.55 
9586 2
12292700 8479.38 -3803.88 1469.25 907.479 -745.136 1174.2 
12291902 9089.88 -4814.88 1558.12 778.19 -857.897 1158.26 
9586.5 2
12292700 8730.25 -4085.38 1518.5 514.088 -576.844 772.681 
12291902 9577 -5232.62 1569.62 998.207 -856.045 1315 
9587 2
12292700 8867.22 -4269.11 1515.89 267.524 -358.86 447.604 
12291902 9971.33 -5587.33 1538.44 770.182 -692.79 1035.92 
9587.5 2
12292700 9084.75 -4482.5 1496.5 421.565 -413.544 590.539 
12291902 10429.9 -5910.12 1518.38 888.647 -625.565 1086.75 
9588 2
12292700 9753.67 -5112.83 1443.33 1384.92 -1305.04 1902.93 
12291902 10897.6 -6364 1521.12 968.427 -939.7 1349.4 
9588.5 2
12292700 10600.8 -5773.25 1390.88 1735.83 -1353.31 2201.03 
12291902 11330.4 -6869.75 1611.62 886.783 -1036.37 1363.98 
9589 2
12292700 11159.8 -6199.88 1421 1150.21 -877.829 1446.91 
12291902 11851.9 -7316.88 1627 1073.05 -920.01 1413.45 
9589.5 2
12292700 11636 -6796.25 1455.62 939.349 -1176.28 1505.33 
12291902 12349.4 -7673.5 1588.5 981.262 -703.402 1207.33 
9590 2
12292700 12000.2 -7314.62 1510.12 712.818 -1014.43 1239.83 
12291902 12695.5 -8023.88 1607 677.348 -685.665 963.814 
9590.5 2
12292700 12472.6 -7809.14 1529.86 942.757 -987.062 1364.95 
12291902 13109.6 -8528.43 1643.86 826.49 -1007.09 1302.81 
9591 2
12292700 12930.1 -8133.62 1509.25 928.101 -658.179 1137.79 
12291902 13436 -9008.25 1630.62 662.127 -973.269 1177.14 
9591.5 2
12292700 13333.9 -8451.5 1535.12 788.574 -620.85 1003.65 
12291902 13748.4 -9443.5 1604.88 610.107 -850.098 1046.37 
9592 2
12292700 13838.6 -8896.86 1541.57 1013.45 -894.291 1351.6 
12291902 13954.9 -9869.57 1637.86 414.623 -855.565 950.739 
9592.5 2
12292700 14252 -9416.62 1550 863.108 -1085.11 1386.51 
12291902 14325.1 -10532.2 1660 773.002 -1383.46 1584.77 
9593 2
12292700 14714.6 -9886 1602 898.301 -911.408 1279.69 
12291902 14800.5 -10890.2 1664.88 923.058 -695.146 1155.54 
9593.5 2
12292700 15129 -10279.6 1571.57 809.326 -768.694 1116.2 
12291902 15209.9 -11254.1 1635 799.526 -710.728 1069.76 
9594 2
12292700 15596.4 -10683.1 1554.75 967.65 -835.515 1278.45 
12291902 15659.2 -11609.5 1640.5 930.42 -735.729 1186.16 
9594.5 2
12292700 16067.8 -11009.8 1510.38 922.456 -639.188 1122.27 
12291902 16179.5 -11973.8 1640.12 1018.1 -712.818 1242.84 
9595 2
12292700 16589 -11322.8 1478 1006.27 -604.247 1173.76 
12291902 16918.9 -12299.4 1597.12 1427.36 -628.62 1559.66 
9595.5 2
12292700 16982.3 -11694.1 1521.29 780.329 -736.891 1073.28 
12291902 17599.3 -12600.6 1559.43 1350.02 -597.612 1476.38 
9596 2
12292700 17582.8 -12032.5 1472.38 1208.18 -680.799 1386.79 
12291902 18239.1 -12939.1 1575.88 1287.4 -681.194 1456.51 
9596.5 2
12292700 18393.4 -12485.7 1470 1692.44 -946.168 1938.96 
12291902 18786.7 -13268.1 1617.86 1143.19 -686.885 1333.68 
9597 2
12292700 18935.6 -12936.8 1483.25 1099.79 -914.88 1430.57 
12291902 19152 -13593.4 1630.62 740.945 -659.7 992.07 
9597.5 2
12292700 19398.6 -13166 1482.88 941.057 -465.955 1050.1 
12291902 19576.1 -13975.8 1645.62 862.043 -777.185 1160.66 
9598 2
12292700 19873.1 -13502 1503.38 900.38 -637.571 1103.26 
12291902 20128.4 -14360.4 1619.75 1047.91 -729.839 1277.02 
9598.5 2
12292700 20318.1 -13836.5 1502.88 877.712 -659.763 1098.03 
12291902 20553.9 -14591.6 1628.88 839.25 -456.114 955.187 
9599 2
12292700 20816.4 -14234.1 1494.38 969.358 -773.589 1240.2 
12291902 21024.2 -14924.9 1617.88 915.126 -648.346 1121.52 
9599.5 2
12292700 21229.6 -14480.1 1486.14 834.74 -497.006 971.497 
12291902 21523.7 -15252.4 1588.71 1009.02 -661.724 1206.65 
9600 2
12292700 21707.9 -14856.8 1458.12 962.381 -757.761 1224.9 
12291902 22114 -15631.9 1530.38 1187.7 -763.474 1411.92 
9600.5 2
12292700 22181.4 -15240 1408.29 934.031 -755.917 1201.59 
12291902 22658.7 -15847.3 1577 1074.39 -424.873 1155.35 
9601 2
12292700 22680.8 -15562.6 1398.88 1023.2 -661.117 1218.2 
12291902 23181.9 -16014 1625.12 1072.05 -341.628 1125.17 
9601.5 2
12292700 23204.8 -15723.9 1471.75 1045.91 -321.856 1094.31 
12291902 23762.5 -16171.8 1633.75 1158.93 -314.87 1200.94 
9602 2
12292700 23767.1 -15847.2 1524.62 1127 -247.244 1153.81 
12291902 24225.9 -16338.2 1662.62 928.607 -333.667 986.735 
9602.5 2
12292700 24299.4 -15975.2 1535.75 1033.5 -248.544 1062.96 
12291902 24747.6 -16476.1 1656.62 1013.11 -267.718 1047.88 
9603 2
12292700 24816.1 -16145.1 1583.62 1046.05 -343.877 1101.13 
12291902 25255 -16693.6 1630 1027.07 -440.283 1117.47 
9603.5 2
12292700 25296.1 -16408.5 1510.38 958.084 -525.699 1092.83 
12291902 25906.9 -16970.1 1585.5 1301.15 -551.896 1413.36 
9604 2
12292700 25800.4 -16618.9 1498.38 1004.48 -419.074 1088.4 
12291902 26645.5 -17297.5 1683.62 1471.36 -652.141 1609.41 
9604.5 2
12292700 26518.1 -16962.1 1466.12 1455.88 -696.247 1613.8 
12291902 27083.1 -17447 1667 887.677 -303.245 938.045 
9605 2
12292700 27013.3 -17133.6 1461.57 1031.58 -357.18 1091.67 
12291902 27563 -17600.4 1665.71 999.74 -319.643 1049.6 
9605.5 2
12292700 27611.2 -17293.2 1493 1193.49 -318.664 1235.3 
12291902 28061 -17817.8 1667.33 994.012 -433.831 1084.56 
9606 2
12292700 28184.9 -17457.1 1485.14 1131.43 -323.315 1176.72 
12291902 28658.4 -18055.7 1621 1178.36 -469.303 1268.38 
9606.5 2
12292700 28762.1 -17594.5 1483.38 1190.24 -283.211 1223.47 
12291902 29256.9 -18292.4 1564.5 1233.91 -487.96 1326.89 
9607 2
12292700 29414.6 -17767.8 1450.75 1269.46 -337.062 1313.44 
12291902 29726.6 -18458.6 1524.38 913.911 -323.444 969.458 
9607.5 2
12292700 30091.1 -17947.1 1403.75 1342.26 -355.903 1388.64 
12291902 30364.8 -18796.8 1471.88 1266.12 -670.883 1432.88 
9608 2
12292700 30707.6 -18236 1344.43 1271.02 -595.619 1403.66 
12291902 31012.4 -19122.3 1367.43 1335.42 -671.208 1494.61 
9608.5 2
12292700 31413.1 -18530.8 1275.5 1372.67 -573.444 1487.64 
12291902 31636.8 -19388.5 1352.75 1214.63 -517.927 1320.45 
9609 2
12292700 32154.3 -18776.1 1242.14 1512.57 -500.802 1593.32 
12291902 32248 -19600.9 1426.86 1247.45 -433.382 1320.59 
9609.5 2
12292700 32776.5 -19015.6 1442.25 1239.47 -477.056 1328.11 
12291902 32956.2 -19726 1588.12 1410.86 -249.289 1432.71 
9610 2
12292700 33303.4 -19184.9 1472 1037.26 -333.134 1089.44 
12291902 33478.6 -19885.9 1614 1028.19 -314.679 1075.27 
9610.5 2
12292700 33893.2 -19280 1523.62 1206.18 -194.566 1221.77 
12291902 34115.8 -20018.8 1689.88 1303.02 -271.765 1331.06 
9611 2
12292700 34471.3 -19400.1 1535 1126.78 -234.197 1150.86 
12291902 34606.3 -20209.4 1711.71 956.21 -371.693 1025.91 
9611.5 2
12292700 34990.8 -19580.8 1546.62 1041.01 -361.938 1102.14 
12291902 35149.1 -20356.5 1679.75 1087.85 -294.732 1127.07 
9612 2
12292700 35513 -19825.2 1549 1002.4 -469.29 1106.81 
12291902 35925.2 -20560.8 1633.38 1489.68 -392.035 1540.4 
9612.5 2
12292700 36166.9 -19965 1541.29 1362.2 -291.146 1392.97 
12291902 36504 -20675.9 1656.57 1205.73 -239.807 1229.35 
9613 2
12292700 36820.6 -20173.8 1562.38 1312.79 -419.177 1378.09 
12291902 37064.6 -20751 1703.75 1125.75 -150.889 1135.82 
9613.5 2
12292700 37299 -20330.7 1588.57 902.594 -296.159 949.94 
12291902 37737.4 -20852.7 1770.29 1269.44 -191.914 1283.87 
9614 2
12292700 37944.1 -20377.6 1649.57 1366.83 -99.2736 1370.43 
12291902 38266.1 -20939.6 1781.86 1120.16 -184.019 1135.17 
9614.5 2
12292700 38461.1 -20520.2 1661 1038.12 -286.503 1076.93 
12291902 38859.9 -21088.5 1777.75 1192.23 -299.053 1229.17 
9615 2
12292700 38992.6 -20687 1615.86 1052.37 -330.198 1102.96 
12291902 39418.1 -21223.1 1764.29 1105.48 -266.62 1137.18 
9615.5 2
12292700 39538.2 -20827.2 1599.38 1093.54 -281.062 1129.09 
12291902 39929.2 -21394.2 1696.62 1024.26 -342.9 1080.14 
9616 2
12292700 40054 -21036.7 1566 1048.27 -425.74 1131.43 
12291902 40470 -21614.3 1659.14 1099.09 -447.227 1186.59 
9616.5 2
12292700 40648.3 -21345 1524.57 1278.03 -662.98 1439.76 
12291902 41158.1 -21847 1637 1479.88 -500.461 1562.21 
9617 2
12292700 41481.4 -21667.6 1513 1643.17 -636.341 1762.09 
12291902 41762.1 -22221.6 1676.5 1191.29 -738.905 1401.84 
9617.5 2
12292700 41932.8 -21919.5 1546.88 868.029 -484.375 994.029 
12291902 42307.4 -22493.8 1663.88 1048.56 -523.317 1171.89 
9618 2
12292700 42470.1 -22082.6 1537.43 1083.45 -328.773 1132.24 
12291902 42864.6 -22728.1 1668.57 1123.38 -472.566 1218.73 
9618.5 2
12292700 42954 -22312 1529.62 958.133 -454.314 1060.39 
12291902 43459.8 -22974.8 1631 1178.57 -488.331 1275.73 
9619 2
12292700 43550.9 -22672.9 1538.5 1132.59 -684.772 1323.51 
12291902 44152 -23199.4 1663 1313.57 -426.233 1380.99 
9619.5 2
12292700 44022.4 -23028.1 1562.43 974.284 -734.024 1219.84 
12291902 44734.9 -23468.1 1627.43 1204.25 -555.305 1326.12 
9620 2
12292700 44487.5 -23293.5 1517.38 968.899 -552.827 1115.52 
12291902 45249.8 -23681 1645.5 1072.69 -443.452 1160.74 
9620.5 2
12292700 44945.4 -23641 1509.25 894.287 -678.711 1122.67 
12291902 45767 -23884.4 1665.12 1010.25 -397.217 1085.54 
9621 2
12292700 45401 -23844.3 1536.29 939.433 -419.146 1028.7 
12291902 46229.3 -24065.4 1674.29 953.166 -373.306 1023.66 
9621.5 2
12292700 45833.1 -24031.6 1546.25 862.525 -373.931 940.092 
12291902 46716.1 -24254.5 1739.88 971.735 -377.388 1042.44 
9622 2
12292700 46256.1 -24276.1 1559.57 836.004 -483.237 965.619 
12291902 47234.6 -24545.1 1713.86 1024.6 -574.393 1174.62 
9622.5 2
12292700 46668.2 -24094.2 1592.25 816.054 360.184 892.007 
12291902 47410.2 -24751.1 1711 347.878 -407.885 536.088 
9623 2
12292700 47283.7 -24113 1601.43 1235.87 -37.6506 1236.45 
12291902 47172.6 -24658 1706.86 -477.266 186.998 512.593 
9623.5 1
12291902 47342.2 -24527.8 1706 362.561 278.312 457.065 
