# Supplementary material for: Intrinsic group behaviour II: On the dependence of triad spatial dynamics on social and personal features; and on the effect of social interaction on small group dynamics
Source: PLoS One. 2019 Dec 3;14(12):e0225704. doi: 10.1371/journal.pone.0225704 (PMC6890182; doi:10.1371/journal.pone.0225704)
Supplement: S2 Data Set — (ZIP) [file pone.0225704.s002.zip › set_2_nint/group_traj_dyas_noint/traj_2_0217_65.dat]

2 12291800 12290600 0 0 1 0 1 1 0 30 30 30 1624.77 1659.79 1589.74 
9546 1
12290600 14665.4 -6797.14 1436.71 0 0 0 
9546.5 1
12290600 15029.9 -6938.38 1534.5 716.005 -277.47 767.888 
9547 1
12290600 15349.9 -7047.57 1509.14 642.534 -219.27 678.918 
9547.5 1
12290600 15430.9 -7201.38 1491.88 163.672 -310.714 351.187 
9548 1
12290600 15527.7 -7314.57 1474.86 201.329 -235.336 309.703 
9548.5 1
12290600 15522.8 -7305.75 1464 -9.77222 17.365 19.9259 
9549 1
12290600 15011.6 -7011.86 1456.14 -1008.24 579.67 1163 
9549.5 1
12290600 15003.1 -6877.12 1458.62 -16.9948 271.091 271.623 
9550 1
12290600 15023 -6768.14 1464.71 40.3144 221.059 224.705 
9550.5 1
12290600 15126.5 -6690.75 1464 209.091 156.349 261.083 
9551 1
12290600 15246.9 -6729.71 1470 238.804 -77.3101 251.006 
9551.5 1
12290600 15270.6 -6718.38 1470.12 48.0159 22.9076 53.2004 
9552 1
12290600 15338.1 -6699.88 1472.25 129.31 35.4406 134.079 
9552.5 1
12290600 15393.4 -6761.14 1468.29 109.947 -121.805 164.088 
9553 1
12290600 15351.6 -7120.38 1480.75 -84.1118 -722.801 727.679 
9553.5 1
12290600 15321.6 -7391.43 1512.71 -60.3485 -544.284 547.62 
9554 1
12290600 15304.5 -7508.75 1527.5 -34.6276 -237.975 240.481 
9554.5 1
12290600 15181.5 -7497.38 1567.25 -236.994 21.9171 238.006 
9555 1
12290600 14945.1 -7703.71 1573 -486.332 -424.566 645.581 
9555.5 1
12290600 14690 -7727.75 1531.25 -510.286 -48.0714 512.545 
9556 1
12290600 14248 -7489.43 1521.29 -850 458.31 965.685 
9556.5 1
12290600 13675 -7009.38 1634.88 -1179.01 987.765 1538.1 
9557 1
12290600 13180.1 -6687.86 1645.29 -977.979 635.411 1166.27 
9557.5 1
12290600 12931.9 -6434.57 1624.71 -517.262 527.679 738.921 
9558 2
12291800 13452.5 -5834 1656.5 0 0 0 
12290600 12632.8 -6071 1618 -600.617 730.063 945.374 
9558.5 2
12291800 13197.6 -5668.14 1667.57 -690.863 449.477 824.21 
12290600 12239.6 -5605 1563.86 -787.933 933.868 1221.86 
9559 2
12291800 12848.9 -5409.25 1680.62 -707.295 525.138 880.929 
12290600 11806.5 -5042.62 1565.25 -878.441 1140.72 1439.76 
9559.5 2
12291800 12432.4 -5036.14 1651.57 -834.562 747.71 1120.52 
12290600 11297.4 -4507.57 1599 -1020.18 1072.25 1480.03 
9560 2
12291800 11984.6 -4414.62 1612.12 -876.328 1216.28 1499.09 
12290600 10905.5 -3990.75 1571.75 -766.984 1011.39 1269.32 
9560.5 2
12291800 11564.1 -4067 1618.62 -808.654 668.51 1049.2 
12290600 10480.2 -3499.25 1585.75 -817.788 945.192 1249.87 
9561 2
12291800 11266.4 -3673.71 1597.14 -612.544 809.23 1014.92 
12290600 10113.3 -3147.86 1628.43 -755.071 723.031 1045.42 
9561.5 2
12291800 10871.1 -3236.38 1624.75 -825.268 913.026 1230.72 
12290600 9735.25 -2754.12 1568.88 -789.219 821.988 1139.53 
9562 2
12291800 10427.9 -2948.43 1643 -876.023 569.064 1044.63 
12290600 9355.43 -2281.14 1609.86 -750.635 934.747 1198.84 
9562.5 2
12291800 10022.5 -2536.5 1654.12 -779.533 792.17 1111.4 
12290600 8935.38 -1824.25 1610.88 -807.795 878.64 1193.54 
9563 2
12291800 9619.38 -2093.25 1668.12 -796.69 875.988 1184.09 
12290600 8488 -1394.25 1663.62 -884.14 849.802 1226.32 
9563.5 2
12291800 9252 -1706.62 1690.12 -716.131 753.655 1039.63 
12290600 8040.12 -962 1624.5 -873.051 842.593 1213.33 
9564 2
12291800 8826 -1229.71 1691.43 -900.634 1008.27 1351.94 
12290600 7653.71 -617.143 1606.14 -816.936 729.085 1094.97 
9564.5 2
12291800 8362.75 -838.25 1683.5 -955.155 807.143 1250.52 
12290600 7046.75 -177.75 1580.75 -1251.47 905.965 1544.98 
9565 2
12291800 8042.12 -521.375 1672.12 -617.775 610.549 868.571 
12290600 6425.88 264.375 1526 -1196.29 851.879 1468.61 
9565.5 2
12291800 7613.88 -265.125 1661.88 -849.702 508.433 990.201 
12290600 5876.25 503.25 1528.5 -1090.53 473.958 1189.07 
9566 2
12291800 7033 188.375 1642.25 -1143.45 892.717 1450.67 
12290600 5379.38 686.125 1515.25 -978.1 359.99 1042.24 
9566.5 2
12291800 6490.12 393.875 1614.38 -1066.55 403.733 1140.41 
12290600 4815.12 938.75 1446.38 -1108.55 496.316 1214.58 
9567 2
12291800 5903.38 436 1623.5 -1175.85 84.4188 1178.88 
12290600 4190.5 1137.38 1449.88 -1251.75 398.046 1313.52 
9567.5 2
12291800 5279.5 691.625 1610.38 -1250.25 512.275 1351.13 
12290600 3535.5 1257.75 1424.62 -1312.63 241.232 1334.61 
9568 2
12291800 4555.88 854.375 1553.25 -1416.1 318.493 1451.47 
12290600 2855.75 1415.5 1458.75 -1330.23 308.708 1365.59 
9568.5 2
12291800 3879.25 1049.38 1519.88 -1339.85 386.139 1394.38 
12290600 2233.75 1684.62 1562.5 -1231.68 532.921 1342.03 
9569 2
12291800 3328.12 1301.62 1497.75 -1117.9 511.663 1229.43 
12290600 1615.5 1833.75 1549.75 -1254.06 302.485 1290.02 
9569.5 2
12291800 2772.57 1397.43 1536.14 -1182.03 203.837 1199.48 
12290600 1124.86 1969.14 1493.29 -1043.92 288.07 1082.94 
9570 2
12291800 2089.44 1604.78 1556.33 -1358.11 412.225 1419.29 
12290600 643 2202.89 1548.67 -957.966 464.704 1064.73 
9570.5 2
12291800 1426.75 1855.62 1562 -1255.1 475.089 1342.01 
12290600 33.125 2306.88 1608.12 -1155.07 196.943 1171.74 
9571 2
12291800 842.875 1719.25 1565.5 -1177.17 -274.95 1208.85 
12290600 -577.25 2372.62 1621.25 -1230.59 132.56 1237.71 
9571.5 2
12291800 231.5 1876.25 1605.38 -1247.7 320.408 1288.19 
12290600 -1156 2459.5 1674.88 -1181.12 177.296 1194.36 
9572 2
12291800 -309.857 1869 1619.57 -1139.7 -15.2632 1139.8 
12290600 -1692.43 2642.14 1681.71 -1129.32 384.511 1192.99 
9572.5 2
12291800 -841.875 1955.25 1650.5 -1051.42 170.455 1065.15 
12290600 -2156.12 2865.88 1644.62 -916.396 442.158 1017.49 
9573 2
12291800 -1360.5 2196.62 1679.88 -1010.96 470.517 1115.09 
12290600 -2559 3057.12 1607.25 -785.331 372.807 869.328 
9573.5 2
12291800 -1843.75 2423.75 1691.38 -951.28 447.096 1051.11 
12290600 -3042.5 3236.38 1569.75 -951.772 352.854 1015.07 
9574 2
12291800 -2224.71 2625.14 1663.71 -819.278 433.103 926.712 
12290600 -3439 3391 1553.43 -852.688 332.527 915.233 
9574.5 2
12291800 -2550.75 2947.25 1645 -653.378 645.505 918.466 
12290600 -3920.88 3589.75 1514.25 -965.681 398.297 1044.6 
9575 2
12291800 -2830.25 3205.62 1635.12 -545.898 504.639 743.415 
12290600 -4385.62 3863.88 1506.62 -907.715 535.4 1053.85 
9575.5 2
12291800 -3203.29 3427.43 1680.71 -769.146 457.327 894.837 
12290600 -5091.43 4004.86 1440 -1455.27 290.685 1484.01 
9576 2
12291800 -3571.88 3691.12 1700.75 -741.628 530.576 911.879 
12290600 -5810.5 4144.25 1284.88 -1446.82 280.469 1473.76 
9576.5 2
12291800 -4197.38 3814.25 1719.62 -1216.93 239.543 1240.28 
12290600 -6428.75 4310.12 1339.5 -1202.82 322.714 1245.36 
9577 2
12291800 -4774.75 3975.88 1691.5 -1085.29 303.806 1127.01 
12290600 -7031.62 4632.88 1338.88 -1133.22 606.673 1285.4 
9577.5 2
12291800 -5253.25 4222 1574.62 -929.126 477.913 1044.83 
12290600 -7583.38 4880.38 1305.38 -1071.36 480.583 1174.21 
9578 2
12291800 -5935.88 4360.25 1325.5 -1401.69 283.881 1430.15 
12290600 -8018 5236 1444.12 -892.454 730.236 1153.13 
9578.5 2
12291800 -6604.14 4643.43 1461.71 -1386.45 587.507 1505.79 
12290600 -8442.86 5682.29 1381 -881.446 925.904 1278.38 
9579 2
12291800 -6957.5 4794.75 1384 -740.791 317.236 805.859 
12290600 -8826.88 6022 1392.38 -805.069 712.189 1074.87 
9579.5 2
12291800 -7360.5 5036.38 1434.38 -809.237 485.191 943.544 
12290600 -9086.88 6491.12 1456.62 -522.088 942.018 1077.02 
9580 2
12291800 -8122.25 5536.62 1406.88 -1456.5 956.501 1742.5 
12290600 -9511.5 6939.88 1368.25 -811.902 858.031 1181.27 
9580.5 2
12291800 -8631.43 5952.14 1452.29 -1008.27 822.808 1301.4 
12290600 -9825.57 7397 1393 -621.924 905.198 1098.26 
9581 2
12291800 -9022.5 6425.38 1478.25 -828.541 1002.61 1300.66 
12290600 -10026.8 7878 1443.25 -426.226 1019.07 1104.61 
9581.5 2
12291800 -9427.25 6930.75 1432.12 -772.424 964.456 1235.64 
12290600 -10340.6 8385.62 1429.38 -598.998 968.75 1138.98 
9582 2
12291800 -9776.75 7321.5 1414.62 -689.349 770.71 1034.02 
12290600 -10667.1 8853.12 1409.25 -643.984 922.091 1124.71 
9582.5 2
12291800 -10062.6 7688.75 1475.25 -557.261 715.887 907.212 
12290600 -10791.1 9268.88 1330 -241.715 810.429 845.708 
9583 2
12291800 -10259.1 8006.86 1455.29 -411.987 666.891 783.886 
12290600 -10971.3 9545 1366 -377.695 578.878 691.198 
9583.5 2
12291800 -10325 8279.5 1487.62 -126.892 525.323 540.432 
12290600 -11065.8 9563.62 1452.38 -182.012 35.8863 185.516 
9584 2
12291800 -10576.9 8587.78 1452.89 -502.772 615.325 794.61 
12290600 -11211.2 9938.44 1258.89 -290.364 748.143 802.514 
9584.5 2
12291800 -10631.8 8691.3 1452 -113.688 214.332 242.617 
12290600 -11329.6 10015.7 1264.5 -245.089 159.949 292.664 
9585 2
12291800 -10860.4 9238.6 1374.5 -445.614 1066.86 1156.19 
12290600 -11487.3 9984.2 1371.7 -307.407 -61.4035 313.48 
9585.5 2
12291800 -10948.4 9528.5 1269.3 -174.257 574.059 599.925 
12290600 -11747.8 10142.2 1405.5 -515.842 312.871 603.308 
9586 2
12291800 -11012.1 9572.25 1269 -133.316 91.5272 161.711 
12290600 -12118.2 10608.4 1385.5 -775 975.262 1245.7 
9586.5 1
12290600 -12683.8 11623.5 1358.25 -1158.81 2080.17 2381.17 
9587 1
12290600 -12951.3 12658 1220.78 -522.624 2020.51 2087 
9587.5 1
12290600 -13177.8 13067.5 1276.88 -438.792 793.605 906.833 
9588 1
12290600 -13489.4 13200.9 1353.62 -645.186 276.139 701.796 
9588.5 1
12290600 -13866.8 13709.2 1301.62 -773.309 1041.75 1297.4 
9589 1
12290600 -14253.8 14153.9 1387.62 -796.296 914.866 1212.88 
9589.5 1
12290600 -14638.1 14516.2 1541.62 -758.136 714.744 1041.94 
9590 1
12290600 -14807 14968.6 1686 -330.479 885.274 944.948 
9590.5 1
12290600 -14942.7 15469 1728.71 -270.887 998.752 1034.84 
9591 1
12290600 -14985.5 15939.8 1734.5 -86.7864 954.868 958.804 
9591.5 1
12290600 -14995 16534.9 1579.75 -18.5547 1162.35 1162.5 
9592 1
12290600 -15089.6 17175.1 1640.29 -189.902 1285.68 1299.63 
9592.5 1
12290600 -15161.4 17772.2 1627.25 -149.903 1246.57 1255.55 
9593 1
12290600 -15098.1 18328.8 1590.62 122.816 1080.58 1087.54 
9593.5 1
12290600 -14983.4 18889.9 1556.71 224.016 1095.91 1118.57 
9594 1
12290600 -14888 19553.9 1746.38 197.575 1374.78 1388.9 
9594.5 1
12290600 -14794.8 20096.5 1703.12 182.485 1061.89 1077.45 
9595 1
12290600 -14680.2 20596 1569.62 221.042 964.286 989.296 
9595.5 1
12290600 -14483.9 21045 1646 389.668 890.873 972.366 
9596 1
12290600 -14082.5 21444.6 1669.25 807.56 804.074 1139.6 
9596.5 1
12290600 -13640.1 21811.6 1491.57 923.501 766.068 1199.88 
9597 1
12290600 -13034.1 22276.4 1459.12 1229.25 942.806 1549.17 
9597.5 1
12290600 -12902.4 22875.2 1445.88 267.785 1217.23 1246.33 
