# Supplementary material for: Intrinsic group behaviour II: On the dependence of triad spatial dynamics on social and personal features; and on the effect of social interaction on small group dynamics
Source: PLoS One. 2019 Dec 3;14(12):e0225704. doi: 10.1371/journal.pone.0225704 (PMC6890182; doi:10.1371/journal.pone.0225704)
Supplement: S2 Data Set — (ZIP) [file pone.0225704.s002.zip › set_2_nint/group_traj_dyas_noint/traj_2_0217_64.dat]

2 12254400 12243701 0 0 0 1 2 1 0 20 20 20 1778.26 1831.21 1725.31 
9277 1
12243701 -18658 11220.7 1066.33 0 0 0 
9277.5 1
12243701 -18466 10934.2 1117.25 561.404 -837.476 1008.24 
9278 1
12243701 -18089 10233.5 1174.12 750.996 -1395.92 1585.11 
9278.5 1
12243701 -17655.1 9706.88 1075.75 862.575 -1046.97 1356.53 
9279 1
12243701 -17614.1 9288.12 1264 83.3333 -851.118 855.188 
9279.5 1
12243701 -17423.7 8823.86 1329.14 390.186 -951.369 1028.27 
9280 1
12243701 -17056.5 8399 1298.5 744.857 -861.779 1139.07 
9280.5 1
12243701 -16948.1 8098.62 1257.5 207.218 -574.331 610.57 
9281 1
12243701 -16638.9 7760 1357.14 636.354 -696.759 943.62 
9281.5 1
12243701 -16312 7362.38 1273.5 675.325 -821.539 1063.48 
9282 1
12243701 -15998.6 6986.86 1332.57 634.471 -760.158 990.148 
9282.5 1
12243701 -15651.5 6673 1349.38 690.003 -623.97 930.292 
9283 1
12243701 -15292.9 6450.22 1290.56 686.994 -426.777 808.765 
9283.5 1
12243701 -14926.2 6289.38 1200.62 742.184 -325.602 810.465 
9284 1
12243701 -14499.4 6210.9 1033.5 865.822 -159.178 880.332 
9284.5 1
12243701 -14066.1 6206.56 996 877.103 -8.79442 877.147 
9285 1
12243701 -13744.7 6136.3 987.1 649.315 -141.93 664.646 
9285.5 1
12243701 -13498.8 6067.56 981.333 478.448 -133.744 496.79 
9286 1
12243701 -13149.2 6014.38 1037.38 716.245 -108.977 724.488 
9286.5 1
12243701 -12574.4 5622.88 1069.62 1152.05 -784.569 1393.84 
9287 1
12243701 -11793.6 5100.12 1342.25 1513.08 -1013.08 1820.92 
9287.5 1
12243701 -11211.9 5181.25 1242.75 1120.91 156.31 1131.75 
9288 1
12243701 -10758.1 5099.38 1240.38 879.36 -158.672 893.561 
9288.5 1
12243701 -10604.1 4931 1439.71 322.138 -352.249 477.339 
9289 1
12243701 -10190.4 4972.62 1408.75 860.224 86.5385 864.566 
9289.5 1
12243701 -9931.5 4991.62 1341 518.788 38.0762 520.183 
9290 1
12243701 -9592.75 4906.12 1184.12 644.011 -162.548 664.208 
9290.5 1
12243701 -9273.38 4680.12 1295 622.563 -440.546 762.67 
9291 1
12243701 -8828.71 4585.29 1244 913.061 -194.742 933.598 
9291.5 1
12243701 -8413.75 4591.38 1374.25 855.596 12.5552 855.689 
9292 1
12243701 -7958.25 4548 1343 922.065 -87.8036 926.236 
9292.5 1
12243701 -7550.5 4496.5 1276 825.405 -104.251 831.962 
9293 1
12243701 -7132.88 4488.38 1379.88 812.5 -15.8074 812.654 
9293.5 1
12243701 -6628.88 4510.62 1283 1014.08 44.7686 1015.07 
9294 1
12243701 -6216.38 4498.75 1375.5 800.971 -23.0583 801.303 
9294.5 1
12243701 -5743.12 4311.88 1162 917.151 -362.161 986.066 
9295 1
12243701 -5198 4154.71 1133.14 1135.68 -327.418 1181.93 
9295.5 1
12243701 -4496.5 4041 1288 1489.38 -241.432 1508.83 
9296 1
12243701 -4007.75 3876.38 1493.88 973.606 -327.938 1027.35 
9296.5 1
12243701 -3586.62 3726.38 1554.38 852.48 -303.644 904.943 
9297 1
12243701 -3279.12 3588.12 1667.62 579.096 -260.358 634.932 
9297.5 1
12243701 -2889.38 3461 1662.25 793.788 -258.91 834.946 
9298 1
12243701 -2161.75 3354.75 1607.88 1475.91 -215.517 1491.57 
9298.5 1
12243701 -1510.62 3220.88 1592.12 1249.76 -256.958 1275.9 
9299 1
12243701 -1089 2966.14 1572.29 865.76 -523.064 1011.5 
9299.5 1
12243701 -542.875 2831.12 1568.5 1062.5 -262.681 1094.49 
9300 1
12243701 -92.375 2675.25 1593.88 904.618 -313.002 957.238 
9300.5 1
12243701 434.75 2571 1589.38 1021.56 -202.035 1041.35 
9301 1
12243701 937.143 2544 1640 1053.23 -56.6038 1054.75 
9301.5 1
12243701 1434.38 2359.12 1602.38 992.479 -369.012 1058.86 
9302 1
12243701 1937.75 2240.88 1606.25 1018.98 -239.372 1046.72 
9302.5 1
12243701 2447.56 2104 1524.56 1003.55 -269.439 1039.1 
9303 1
12243701 2896.75 1880.25 1437.25 893.031 -444.831 997.687 
9303.5 1
12243701 3328.62 1703.25 1397.75 907.3 -371.849 980.543 
9304 1
12243701 3819 1404.12 1425.25 1002.81 -611.708 1174.66 
9304.5 1
12243701 4338.22 1034 1447 996.588 -710.413 1223.88 
9305 1
12243701 5009.14 885.143 1443.43 1310.39 -290.737 1342.26 
9305.5 1
12243701 5552.5 768.125 1432.62 1153.62 -248.446 1180.07 
9306 1
12243701 5951.12 542.25 1477.5 774.029 -438.592 889.654 
9306.5 1
12243701 6327.38 328.75 1494.88 740.65 -420.276 851.583 
9307 1
12243701 6698.5 -157.875 1492.25 727.696 -954.167 1199.99 
9307.5 1
12243701 7131.88 -603.75 1551.75 893.557 -919.33 1282.03 
9308 1
12243701 7604.75 -1043.5 1563.62 932.692 -867.357 1273.67 
9308.5 1
12243701 8002.88 -1548.38 1573.12 791.501 -1003.73 1278.26 
9309 1
12243701 8314 -1897.5 1538.62 626.006 -702.465 940.925 
9309.5 1
12243701 8729.57 -2224.57 1576.71 836.16 -658.091 1064.07 
9310 1
12243701 9223.62 -2626.38 1635.25 1040.11 -845.902 1340.67 
9310.5 1
12243701 9621.62 -2949.5 1598.75 775.828 -629.873 999.325 
9311 1
12243701 9906.43 -3260.14 1577 584.812 -637.87 865.381 
9311.5 1
12243701 10198.8 -3495.38 1533.75 585.814 -471.407 751.933 
9312 1
12243701 10503.1 -3728.56 1497.78 576.441 -441.63 726.169 
9312.5 1
12243701 10803.4 -4004.57 1518.57 593.513 -545.486 806.109 
9313 1
12243701 11164 -4387 1539.5 767.173 -813.678 1118.31 
9313.5 1
12243701 11359.4 -4655 1557.75 391.533 -537.074 664.64 
9314 1
12243701 11676.8 -4965.56 1567 608.051 -594.934 850.69 
9314.5 1
12243701 11976.6 -5284.14 1565.29 596.011 -633.374 869.708 
9315 1
12243701 12299.1 -5698.88 1574.5 681.931 -876.812 1110.78 
9315.5 1
12243701 12577 -5985.44 1546.89 524.292 -540.697 753.151 
9316 1
12243701 12807.1 -6272.29 1587.86 447.749 -558.057 715.476 
9316.5 1
12243701 12997.1 -6509.25 1568 390.107 -486.58 623.653 
9317 1
12243701 13162.6 -6772.25 1620.12 328.373 -521.825 616.547 
9317.5 1
12243701 13252.4 -6903.71 1580.71 184.024 -269.394 326.248 
9318 1
12243701 13618.2 -7010 1594.5 736.059 -213.855 766.497 
9318.5 1
12243701 14012 -7098.62 1593.62 761.605 -171.422 780.659 
9319 1
12243701 14399.9 -7159.88 1563 750.242 -118.472 759.538 
9319.5 1
12243701 14920.3 -7426.57 1552.86 1068.61 -547.631 1200.76 
9320 1
12243701 15387.6 -7716.88 1540.62 981.805 -609.881 1155.81 
9320.5 1
12243701 15640.1 -8007.75 1566.62 494.129 -569.227 753.779 
9321 1
12243701 15966.4 -8359.88 1549.25 633.495 -683.738 932.102 
9321.5 1
12243701 16301.4 -8674.29 1544.57 705.376 -661.917 967.311 
9322 1
12243701 16638.9 -9021 1550.78 674.921 -693.429 967.658 
9322.5 1
12243701 17022.1 -9609.25 1604 731.367 -1122.61 1339.84 
9323 1
12243701 17468.6 -10075 1622.71 935.946 -976.415 1352.55 
9323.5 1
12243701 18150 -10414.1 1592.89 1362.86 -678.222 1522.29 
9324 1
12243701 18628.6 -10900.1 1568.5 896.301 -910.138 1277.38 
9324.5 1
12243701 18863.6 -11232.9 1558.57 497.768 -704.941 862.968 
9325 1
12243701 19412.4 -11594 1595 1080.32 -710.911 1293.25 
9325.5 1
12243701 20004.9 -11952.6 1622.12 1168.64 -707.347 1366.04 
9326 1
12243701 20319.6 -12251.3 1625.14 644.87 -612.01 889.052 
9326.5 1
12243701 20710.6 -12539.5 1627.12 813.001 -599.198 1009.96 
9327 1
12243701 21093.9 -12919 1625.12 725.852 -718.75 1021.5 
9327.5 1
12243701 21392.3 -13160.6 1649 611.497 -495.023 786.751 
9328 1
12243701 21956.9 -13509 1600.88 1142.89 -705.321 1343.01 
9328.5 1
12243701 22446.5 -13744.8 1522.88 934.399 -449.905 1037.07 
9329 1
12243701 22860.6 -13978.2 1462.75 823.31 -464.215 945.164 
9329.5 1
12243701 23394.4 -14194.9 1434.25 1080.47 -438.512 1166.06 
9330 1
12243701 23887 -14467 1528.14 1005.36 -555.357 1148.55 
9330.5 1
12243701 24330 -14575.1 1612.86 902.24 -220.25 928.734 
9331 1
12243701 24847.8 -14746.6 1580.88 1021.2 -338.229 1075.76 
9331.5 1
12243701 25243.6 -14832 1585.29 779.176 -168.061 797.095 
9332 1
12243701 25707.5 -14900 1575.12 933.458 -136.821 943.432 
9332.5 1
12243701 26202.6 -15013.4 1507.71 990.143 -226.857 1015.8 
9333 1
12243701 26613.8 -15194.1 1452.62 830.664 -365.043 907.336 
9333.5 1
12243701 27169.1 -15266.4 1444.5 1091.11 -141.945 1100.3 
9334 1
12243701 27773.7 -15420.6 1454.71 1238.91 -315.976 1278.57 
9334.5 1
12243701 28176.5 -15630.9 1520.12 830.486 -433.616 936.872 
9335 1
12243701 28708.2 -15868.2 1595.88 1052.97 -470.05 1153.12 
9335.5 1
12243701 29230.6 -15961.1 1639.12 1024.26 -182.108 1040.33 
9336 1
12243701 29656.7 -16003.3 1612 871.348 -86.2182 875.603 
9336.5 1
12243701 30153.1 -16035.4 1598.75 988.866 -63.9229 990.93 
9337 1
12243701 30636.2 -16220.9 1578.62 927.303 -356.046 993.308 
9337.5 1
12243701 31161.6 -16398.4 1534.25 1028.13 -347.358 1085.22 
9338 1
12243701 31690.2 -16590.8 1509.75 1044.71 -380.188 1111.74 
9338.5 1
12243701 32211.9 -16731.1 1463.29 1066.68 -287.102 1104.64 
9339 1
12243701 32696.2 -16857.6 1400.88 1030.62 -269.111 1065.18 
9339.5 1
12243701 33114.6 -17089 1432.62 848.631 -469.32 969.761 
9340 1
12243701 33643.6 -17289.8 1502.62 1031.19 -391.326 1102.94 
9340.5 1
12243701 33967.2 -17385.2 1532.88 618.786 -182.6 645.166 
9341 1
12243701 34312.8 -17473.1 1542.12 685.516 -174.355 707.341 
9341.5 1
12243701 34611.4 -17648.7 1543.14 617.104 -362.788 715.844 
9342 1
12243701 34901.1 -17805.8 1541.12 612.466 -331.999 696.662 
9342.5 1
12243701 35247.4 -18065.1 1588.75 685.644 -513.614 856.683 
9343 1
12243701 35483.9 -18345.8 1560.88 473.948 -562.375 735.454 
9343.5 1
12243701 35792.5 -18481.9 1544.12 614.791 -271.165 671.936 
9344 2
12254400 34537.1 -18876.6 904.444 0 0 0 
12243701 36257.5 -18579.8 1535.8 885.714 -186.524 905.141 
9344.5 2
12254400 35635.5 -18927 942.6 2250.8 -103.37 2253.17 
12243701 36760.2 -18616 1531.6 976.117 -70.2913 978.644 
9345 2
12254400 36570.3 -19091.8 932.8 2023.38 -356.71 2054.58 
12243701 37106.2 -18696.6 1550.2 748.918 -174.459 768.969 
9345.5 2
12254400 37445.7 -19410.8 920.4 1726.63 -629.191 1837.7 
12243701 37628 -18875.1 1552.7 1029.19 -352.071 1087.74 
9346 2
12254400 37883.3 -19591.6 939.333 887.694 -366.644 960.432 
12243701 38036.1 -19063 1540.44 827.812 -381.136 911.338 
9346.5 2
12254400 38487.9 -19741.1 920.125 1218.83 -301.551 1255.58 
12243701 38486.9 -19239.8 1518.88 908.798 -356.351 976.166 
9347 2
12254400 38876.6 -19933.2 923.778 775.809 -383.428 865.388 
12243701 39156.3 -19474.8 1452.11 1336.24 -469.117 1416.2 
9347.5 2
12254400 39057.2 -19887.1 941.778 341.525 87.1666 352.473 
12243701 39528.7 -19698.6 1403.33 703.844 -423.02 821.183 
9348 2
12254400 39411.1 -19890.3 942 691.189 -6.2934 691.218 
12243701 40025 -19974.8 1352.67 969.401 -539.497 1109.41 
9348.5 2
12254400 39714.8 -20565.4 942 623.488 -1386.12 1519.89 
12243701 40589.2 -20298.8 1351 1158.62 -665.241 1336.02 
9349 2
12254400 39325.8 -21186.2 949.75 -795.501 -1269.68 1498.3 
12243701 41089 -20720 1443.25 1021.98 -861.452 1336.62 
9349.5 2
12254400 39816.8 -21596.8 1035.12 980.04 -819.361 1277.43 
12243701 41503.5 -20966.6 1546.12 827.345 -492.265 962.718 
9350 2
12254400 40570.8 -21553.8 1064 1472.66 83.9844 1475.05 
12243701 41922.6 -21213.5 1596.62 818.604 -482.178 950.056 
9350.5 2
12254400 40982.3 -21726.9 1064 868.219 -365.205 941.902 
12243701 42513.1 -21336.4 1607.71 1245.82 -259.343 1272.53 
9351 2
12254400 42257 -21890.4 1051.12 2639.16 -338.546 2660.79 
12243701 42967.1 -21412.2 1589 939.922 -156.98 952.94 
9351.5 2
12254400 43064.8 -22016.2 989.125 1541.51 -240.219 1560.11 
12243701 43403.2 -21553.6 1536 832.3 -269.8 874.937 
9352 2
12254400 43599.5 -22141.8 936.5 1022.47 -239.962 1050.25 
12243701 44000.2 -21680.6 1459.62 1141.49 -242.83 1167.03 
9352.5 2
12254400 44065.9 -22200.1 890.143 969.557 -121.399 977.128 
12243701 44571.1 -21824.7 1504.43 1186.89 -299.562 1224.11 
9353 2
12254400 44531.6 -22284.1 933.625 929.676 -167.629 944.668 
12243701 45136.5 -22002.2 1508.12 1128.46 -354.363 1182.79 
9353.5 2
12254400 45069 -22487 1000.86 1037.4 -391.651 1108.87 
12243701 45627 -22229.6 1581.86 946.911 -438.844 1043.66 
9354 2
12254400 45500.9 -22717.9 1002.43 899.702 -480.952 1020.19 
12243701 46083.6 -22402.9 1607.43 951.19 -361.012 1017.4 
9354.5 2
12254400 45881.1 -22739 1053 776.057 -43.1487 777.255 
12243701 46456.2 -22490.2 1620.5 760.569 -178.353 781.2 
9355 2
12254400 46277.1 -22987.1 1054.14 785.75 -492.347 927.258 
12243701 46892 -22731 1626.29 864.583 -477.679 987.766 
9355.5 2
12254400 46667.1 -23363.6 1016.43 797.546 -769.793 1108.45 
12243701 47194.4 -22992.3 1620.29 618.463 -534.327 817.314 
9356 2
12254400 47010.8 -23686.1 1008.25 677.726 -636.2 929.55 
12243701 47502.4 -23362 1620 607.389 -729.219 949.043 
9356.5 2
12254400 47196.6 -24006.5 1031.25 352.036 -606.771 701.499 
12243701 47558.4 -24174.6 1620 106.061 -1539.06 1542.71 
9357 2
12254400 47019.9 -24102.1 1151.14 -362.973 -196.392 412.697 
12243701 46194.3 -24664.4 1636.14 -2801 -1005.76 2976.1 
9357.5 2
12254400 46298.5 -24253.8 1143.88 -1419.99 -298.439 1451.02 
12243701 45397.2 -24358.8 1719.5 -1568.97 601.729 1680.4 
9358 2
12254400 45588.1 -24466 1127.43 -1423.56 -425.351 1485.75 
12243701 44829.7 -24294.9 1743.43 -1137.35 128.042 1144.53 
9358.5 2
12254400 44885.6 -24428 1193.14 -1482.22 80.1688 1484.38 
12243701 44336.6 -24126 1713.71 -1040.39 356.239 1099.69 
9359 2
12254400 44393.1 -23987.5 1383.38 -977.076 874.008 1310.94 
12243701 43852.4 -24100.6 1698.62 -960.707 50.3472 962.026 
9359.5 2
12254400 43789.5 -23309.4 1606.5 -1138.92 1279.48 1712.95 
12243701 43440 -23962.5 1662.12 -778.066 260.613 820.552 
9360 2
12254400 42808.4 -23113 1654 -2014.52 403.234 2054.48 
12243701 42771 -23732.6 1657.71 -1373.72 472.133 1452.59 
9360.5 2
12254400 41974.2 -22932.1 1749.88 -1635.64 354.657 1673.65 
12243701 41981.4 -23539.8 1658.38 -1548.28 378.081 1593.78 
9361 2
12254400 41470.1 -22738.3 1732.14 -1033.01 397.212 1106.74 
12243701 41404.4 -23323.1 1649 -1182.27 443.867 1262.84 
9361.5 2
12254400 41056.5 -22439.5 1751.38 -859.964 621.176 1060.85 
12243701 40942.9 -23102.4 1629.38 -959.571 458.977 1063.69 
9362 2
12254400 40418.4 -21918.4 1761.5 -1239.08 1011.89 1599.76 
12243701 40348 -22729.9 1651.12 -1155.1 723.301 1362.87 
9362.5 2
12254400 39878 -21698.2 1827 -1041.18 424.133 1124.26 
12243701 39711.5 -22322.4 1751 -1226.4 785.164 1456.2 
9363 2
12254400 39395 -21369 1900.57 -1008.35 687.37 1220.35 
12243701 39141.3 -21890.4 1819.14 -1190.43 901.767 1493.42 
9363.5 2
12254400 38940.9 -21123.5 1924.88 -906.437 490.02 1030.41 
12243701 38732.2 -21672.5 1823.62 -816.439 434.987 925.087 
9364 2
12254400 38515.3 -20906.9 1932.71 -851.179 433.286 955.113 
12243701 38308.7 -21468.4 1809.43 -847.071 408.143 940.272 
9364.5 2
12254400 38074.8 -20749.8 1928.25 -921.623 328.676 978.477 
12243701 37877.8 -21290.4 1799.12 -901.599 372.497 975.518 
9365 2
12254400 37583.2 -20468.8 1913.25 -927.358 530.189 1068.22 
12243701 37332.6 -21066.5 1786.88 -1028.54 422.406 1111.9 
9365.5 2
12254400 37154.7 -20236.3 1893.86 -860.513 466.796 978.97 
12243701 36896.7 -20879.3 1787.71 -875.323 375.932 952.636 
9366 2
12254400 36664.5 -20095.8 1858.62 -996.37 285.642 1036.51 
12243701 36372.6 -20653.9 1787.75 -1065.22 458.152 1159.57 
9366.5 2
12254400 36126.4 -19899.9 1819.75 -1030.89 375.239 1097.06 
12243701 35742.2 -20429.5 1770.62 -1207.61 429.837 1281.83 
9367 2
12254400 35361.3 -19718.7 1811.86 -1539.42 364.508 1581.98 
12243701 35164.1 -20259.1 1768.86 -1163.19 342.771 1212.65 
9367.5 2
12254400 34838.5 -19460.8 1849 -1080.14 532.984 1204.48 
12243701 34652.6 -20107 1771.12 -1056.86 314.345 1102.61 
9368 2
12254400 34337.5 -19357.4 1840 -969.052 199.952 989.466 
12243701 34018.1 -19922.8 1746.12 -1227.27 356.383 1277.97 
9368.5 2
12254400 33804 -19215 1822.43 -1093.24 291.752 1131.5 
12243701 33537.9 -19814 1713 -984.155 222.848 1009.07 
9369 2
12254400 33271.5 -19004.8 1791.25 -1067.13 421.343 1147.3 
12243701 33079.5 -19658.8 1706.12 -918.551 311.122 969.811 
9369.5 2
12254400 32750.6 -18822.6 1791.86 -1013.48 354.433 1073.67 
12243701 32704.6 -19476.7 1698.43 -729.433 354.155 810.863 
9370 2
12254400 32317.9 -18641.6 1811.57 -920.669 385.106 997.967 
12243701 32170.7 -19201.6 1657 -1135.87 585.41 1277.85 
9370.5 2
12254400 31634.8 -18158.5 1795.62 -1311.15 927.2 1605.87 
12243701 31482.9 -18793.1 1563.88 -1320.23 783.966 1535.45 
9371 2
12254400 31088.7 -17815 1792.86 -1142.33 718.619 1349.57 
12243701 30739 -18384.7 1498.43 -1556.22 854.416 1775.35 
9371.5 2
12254400 30636.6 -17656.6 1756.5 -905.991 317.385 959.975 
12243701 30202.6 -18146.8 1469.75 -1074.9 476.882 1175.94 
9372 2
12254400 30113.9 -17340.8 1733.75 -1007.23 608.622 1176.83 
12243701 29842 -17961.1 1525.25 -694.846 357.659 781.493 
9372.5 2
12254400 29743.1 -16997.7 1824.43 -738.51 683.338 1006.16 
12243701 29477.4 -17674.6 1626.71 -726.238 570.824 923.721 
9373 2
12254400 29437.9 -16809.2 1840.25 -628.123 387.787 738.185 
12243701 29063.1 -17387.5 1681 -852.476 590.682 1037.12 
9373.5 2
12254400 29204.9 -16634.5 1827.25 -461.386 346.04 576.733 
12243701 28729.5 -17094.2 1723.38 -660.644 580.693 879.576 
9374 2
12254400 28866.2 -16528.8 1854 -670.545 209.406 702.482 
12243701 28326.8 -16772.5 1705.5 -797.525 637.129 1020.77 
9374.5 2
12254400 28469 -16415.4 1900.29 -807.419 230.328 839.628 
12243701 27942.3 -16473.3 1739.43 -781.431 608.159 990.198 
9375 2
12254400 28065.2 -16180.6 1880.12 -812.374 472.442 939.762 
12243701 27600 -16388.1 1743.75 -688.704 171.35 709.699 
9375.5 2
12254400 27341.9 -16052.2 1827.38 -1383.13 245.459 1404.74 
12243701 27074.5 -16572 1729.25 -1004.78 -351.577 1064.51 
9376 2
12254400 26778.6 -15762.4 1770.71 -1075.01 553.094 1208.95 
12243701 26495.1 -16375 1687.86 -1105.64 375.954 1167.81 
9376.5 2
12254400 26158.7 -15626 1766.57 -1333.03 293.395 1364.93 
12243701 25867.1 -16113.1 1695.29 -1350.54 563.134 1463.24 
9377 2
12254400 25655 -15486.4 1793.25 -1019.66 282.642 1058.11 
12243701 25377.6 -15943 1740.5 -990.927 344.419 1049.08 
9377.5 2
12254400 25312.4 -15309.7 1812.14 -697.701 359.798 785.011 
12243701 24890.1 -15826.6 1759 -992.835 237.125 1020.76 
9378 2
12254400 24900.1 -15232.4 1842.62 -829.585 155.612 844.053 
12243701 24523.5 -15659.2 1740 -737.712 336.663 810.901 
9378.5 2
12254400 24418.2 -14975.1 1806.62 -930.261 496.622 1054.52 
12243701 24125.4 -15497.2 1734.62 -768.581 312.741 829.773 
9379 2
12254400 23958.1 -14912 1809.71 -914.726 125.497 923.295 
12243701 23611.6 -15416.7 1680.71 -1021.48 160.111 1033.95 
9379.5 2
12254400 23506.5 -14811.2 1845.5 -914.257 203.947 936.728 
12243701 23242.6 -15268.5 1644.25 -746.855 300.029 804.866 
9380 2
12254400 23061 -14745 1827.57 -901.822 134.109 911.739 
12243701 22732.1 -15178.1 1644.71 -1033.36 182.909 1049.43 
9380.5 2
12254400 22590.9 -14638.2 1759.5 -951.67 216.093 975.896 
12243701 22270.4 -15082.4 1609 -934.753 193.862 954.644 
9381 2
12254400 21965.1 -14526.6 1719.29 -1251.46 223.357 1271.24 
12243701 21706.3 -15087.1 1584.57 -1128.18 -9.53571 1128.22 
9381.5 2
12254400 21362 -14345.8 1740.12 -1206.29 361.643 1259.33 
12243701 21045.2 -14914.8 1606.88 -1322.07 344.786 1366.29 
9382 2
12254400 20874.8 -14115 1778.12 -909.049 430.504 1005.83 
12243701 20467.5 -14701.1 1632.5 -1077.89 398.554 1149.22 
9382.5 2
12254400 20394.7 -13862.1 1812 -993.863 523.514 1123.31 
12243701 19993.6 -14403.7 1647 -981.219 615.757 1158.42 
9383 2
12254400 19990.8 -13569.2 1805.88 -843.349 611.467 1041.7 
12243701 19611.8 -14094.9 1653.25 -797.122 644.758 1025.24 
9383.5 2
12254400 19549.7 -13234.4 1820 -873.338 663.013 1096.5 
12243701 19201 -13783 1670.57 -813.366 617.574 1021.26 
9384 2
12254400 19263 -12904.9 1805.38 -589.947 678.094 898.804 
12243701 18785.6 -13363.2 1663.75 -854.681 863.683 1215.08 
9384.5 2
12254400 18846.8 -12520.2 1791.25 -809.825 748.298 1102.62 
12243701 18303.4 -12929.6 1640.5 -938.23 843.628 1261.74 
9385 2
12254400 18342 -12142.1 1764.25 -976.306 731.383 1219.87 
12243701 17764.2 -12564.2 1598.75 -1042.79 706.721 1259.71 
9385.5 2
12254400 17722.7 -11677.3 1759.86 -1282.17 962.4 1603.17 
12243701 17236.7 -12193 1555.29 -1092.21 768.634 1335.56 
9386 2
12254400 17069 -11201.5 1802.38 -1325.99 965.083 1640.01 
12243701 16572.9 -11638.9 1661.12 -1346.53 1123.99 1753.99 
9386.5 2
12254400 16566.5 -10716.1 1776.75 -964.491 931.622 1340.96 
12243701 16143.8 -11094.9 1692.88 -823.656 1044.15 1329.91 
9387 2
12254400 16169.6 -10288.8 1744.38 -776.663 836.35 1141.35 
12243701 15702.1 -10647.2 1735.12 -864.237 875.978 1230.55 
9387.5 2
12254400 15766.1 -9846.75 1756.88 -799.01 875.248 1185.11 
12243701 15281.4 -10206.4 1762.38 -833.168 873.02 1206.79 
9388 2
12254400 15425.3 -9327.57 1760.14 -719.07 1095.31 1310.26 
12243701 14827.4 -9628.57 1755.71 -957.693 1218.99 1550.2 
9388.5 2
12254400 14867.4 -8555.5 1772.75 -1124.82 1556.6 1920.47 
12243701 14406.8 -9202 1735.25 -848.142 860.023 1207.88 
9389 2
12254400 14402.3 -8224.71 1767.29 -922.796 656.321 1132.39 
12243701 13871.1 -8788.29 1703.14 -1062.71 820.862 1342.82 
9389.5 2
12254400 14015.6 -7802 1782.12 -805.543 880.655 1193.5 
12243701 13380.9 -8265.25 1666.38 -1021.39 1089.66 1493.52 
9390 2
12254400 13564.9 -7405 1799.22 -868.47 764.933 1157.31 
12243701 12837.1 -7782.78 1694 -1047.71 929.619 1400.68 
9390.5 2
12254400 13122.9 -6964 1806.29 -846.804 844.828 1196.17 
12243701 12454 -7363.57 1696.57 -733.929 803.077 1087.93 
9391 2
12254400 12700 -6626.38 1793.62 -868.29 693.275 1111.11 
12243701 11966.6 -6953.88 1689.75 -1000.77 841.266 1307.39 
9391.5 2
12254400 12196.2 -6204.25 1803.25 -985.812 826.076 1286.17 
12243701 11471.8 -6398.25 1670.38 -968.444 1087.33 1456.08 
9392 2
12254400 11596.6 -5710.25 1772.62 -1204.07 991.968 1560.06 
12243701 10984.6 -5888.62 1634.5 -978.163 1023.34 1415.64 
9392.5 2
12254400 10958.2 -5218.25 1758.88 -1261.61 972.332 1592.82 
12243701 10415.6 -5407.25 1592.88 -1124.51 951.334 1472.94 
9393 2
12254400 10637.1 -4721.25 1744.25 -643.537 995.992 1185.81 
12243701 10100.6 -4979.88 1602.5 -631.263 856.463 1063.96 
9393.5 2
12254400 10348.9 -4167.5 1731.88 -590.676 1134.73 1279.26 
12243701 9836.75 -4430.62 1651.75 -540.727 1125.51 1248.66 
9394 2
12254400 9923.38 -3686.25 1746.5 -879.132 994.318 1327.23 
12243701 9425 -3964.12 1689.5 -850.723 963.843 1285.58 
9394.5 2
12254400 9668.12 -3494.25 1802.25 -508.466 382.47 636.256 
12243701 9065.5 -3518.62 1719.25 -716.135 887.45 1140.36 
9395 2
12254400 9243.25 -2922.25 1830.25 -810.83 1091.6 1359.8 
12243701 8708.12 -3020.38 1710.62 -682.013 950.859 1170.16 
9395.5 2
12254400 8886.12 -2448.75 1809.12 -690.764 915.861 1147.15 
12243701 8385.38 -2625 1716.5 -624.275 764.749 987.198 
9396 2
12254400 8621.62 -2199.62 1818.88 -547.619 515.787 752.278 
12243701 7935.12 -2098.38 1683.25 -932.195 1090.32 1434.5 
9396.5 2
12254400 8127.12 -2077.25 1846.38 -994.97 246.227 1024.98 
12243701 7409.25 -1836 1686.75 -1058.1 527.918 1182.48 
9397 2
12254400 7515.25 -1808.25 1820.75 -1204.48 529.528 1315.74 
12243701 6869.38 -1724.38 1683.25 -1062.75 219.734 1085.22 
9397.5 2
12254400 7015.25 -1530.5 1797.62 -990.099 550 1132.61 
12243701 6319.88 -1472 1675.62 -1088.12 499.752 1197.4 
9398 2
12254400 6449.75 -1045.5 1776.88 -1126.49 966.135 1484.05 
12243701 5827.75 -1138.25 1691.5 -980.329 664.841 1184.51 
9398.5 2
12254400 6074.43 -620.429 1770 -785.191 889.271 1186.31 
12243701 5474.86 -681 1694.57 -738.27 956.59 1208.35 
9399 2
12254400 5750.88 -225.375 1693.25 -681.165 831.692 1075.03 
12243701 5097.88 -245.75 1649.62 -793.647 916.316 1212.23 
9399.5 2
12254400 5350.62 354.875 1667.38 -781.738 1133.3 1376.77 
12243701 4687.75 176.75 1659 -801.025 825.195 1150.04 
9400 2
12254400 4798.12 863.625 1672.75 -1036.59 954.503 1409.11 
12243701 4167.5 688.875 1647.25 -976.079 960.835 1369.65 
9400.5 2
12254400 4498.71 1215.14 1625.57 -633.004 743.167 976.212 
12243701 4035.86 853.571 1608.14 -278.315 348.195 445.757 
9401 2
12254400 4192.88 1611.62 1581.62 -641.173 831.199 1049.76 
12243701 3491 1446.38 1642.25 -1142.26 1242.77 1687.97 
9401.5 2
12254400 3718.12 2133.88 1562.25 -927.246 1020.02 1378.49 
12243701 2906.62 2018.62 1641.25 -1141.36 1117.68 1597.47 
9402 2
12254400 3057.62 2767 1718.25 -1295.1 1241.42 1793.99 
12243701 2347.5 2405.75 1665.12 -1096.32 759.069 1333.46 
9402.5 2
12254400 2618.57 3117.86 1797.14 -897.86 717.499 1149.33 
12243701 1900 2711.71 1719.43 -915.133 625.694 1108.59 
9403 2
12254400 2446.44 3330.67 1748.33 -335.53 414.833 533.542 
12243701 1495.67 3035 1721.67 -788.174 630.187 1009.14 
9403.5 2
12254400 1952.38 3752.25 1758.88 -972.578 829.888 1278.52 
12243701 1023.75 3377.62 1722.12 -928.97 674.459 1147.99 
9404 2
12254400 1372.22 4239.56 1768.67 -1203.64 1011.01 1571.9 
12243701 890.667 3722 1683.22 -276.107 714.471 765.966 
9404.5 2
12254400 854.333 4713.78 1775.89 -1021.48 935.35 1385.02 
12243701 893.667 3868.33 1646.33 5.91716 288.626 288.687 
9405 2
12254400 271.5 5188.88 1866.62 -1170.35 954.01 1509.92 
12243701 786.625 4081.75 1636.38 -214.943 428.548 479.43 
9405.5 2
12254400 160.556 5572.78 1854.44 -218.395 755.714 786.638 
12243701 346.4 4467 1537 -1000.51 875.568 1329.53 
9406 2
12254400 -116.875 6245.88 1811.12 -557.089 1351.6 1461.91 
12243701 -1065.12 5522.88 1641.5 -2493.86 1865.5 3114.39 
9406.5 2
12254400 -468.111 6790.67 1744 -711.004 1102.82 1312.15 
12243701 -1225.78 6147 1701.44 -325.208 1263.41 1304.59 
9407 2
12254400 -691.375 7370.5 1649.12 -454.713 1180.92 1265.44 
12243701 -1523.12 6827.75 1596.5 -605.595 1386.46 1512.95 
9407.5 2
12254400 -810.25 8078.75 1617 -241.616 1439.53 1459.67 
12243701 -1620 7721.25 1596.88 -196.9 1816.06 1826.7 
9408 2
12254400 -804.556 8838.11 1717 10.7645 1435.47 1435.51 
12243701 -1597.56 8530.44 1649.22 42.4281 1529.67 1530.26 
9408.5 2
12254400 -474.25 9466.12 1843.25 645.128 1226.59 1385.9 
12243701 -1418.12 9564.5 1678.88 350.45 2019.64 2049.82 
9409 2
12254400 -334.429 9784.86 1922.57 294.982 672.431 734.287 
12243701 -1347.71 10166 1748.57 148.546 1268.99 1277.65 
9409.5 2
12254400 -240.75 10191.8 2038.88 194.758 845.931 868.061 
12243701 -1210.88 10646.4 1825.38 284.489 998.701 1038.43 
9410 2
12254400 -200.25 10659.6 2051.62 80.5169 930.169 933.647 
12243701 -1039.62 11196.5 1945.75 340.457 1093.69 1145.45 
9410.5 1
12243701 -992.444 11494.1 1898 90.2114 569.046 576.152 
