# Supplementary material for: Intrinsic group behaviour II: On the dependence of triad spatial dynamics on social and personal features; and on the effect of social interaction on small group dynamics
Source: PLoS One. 2019 Dec 3;14(12):e0225704. doi: 10.1371/journal.pone.0225704 (PMC6890182; doi:10.1371/journal.pone.0225704)
Supplement: S2 Data Set — (ZIP) [file pone.0225704.s002.zip › set_2_nint/group_traj_dyas_noint/traj_2_0217_63.dat]

2 12260300 12260101 0 0 1 0 1 1 0 70 70 70 1637.18 1704.08 1570.28 
9361.5 1
12260101 8785.33 491.333 1485 0 0 0 
9362 1
12260101 8581.5 374 1492 -555.404 -319.709 640.849 
9362.5 1
12260101 8272.62 430 1470.5 -595.135 107.9 604.837 
9363 1
12260101 7833.29 717.857 1482.57 -917.201 600.954 1096.54 
9363.5 2
12260300 8216.5 1319.75 1474.5 0 0 0 
12260101 7589.75 722.25 1506.12 -486.099 8.76818 486.178 
9364 2
12260300 7927.43 1388.86 1501.43 -791.977 189.335 814.294 
12260101 7461.14 552.143 1567.57 -257.214 -340.214 426.503 
9364.5 2
12260300 7520.88 1426.5 1476.12 -850.53 78.7507 854.168 
12260101 7324.5 601.375 1563.12 -285.864 102.996 303.852 
9365 2
12260300 7153.5 1815 1482.38 -693.16 733.019 1008.85 
12260101 6958.25 813.75 1524 -691.038 400.708 798.811 
9365.5 2
12260300 6738.86 2105.86 1472.86 -832.616 584.05 1017.04 
12260101 6598.71 1011.14 1511.29 -721.959 396.371 823.611 
9366 2
12260300 6421.5 2424.38 1474.75 -645.035 647.394 913.887 
12260101 6265 1266.88 1505.25 -678.281 519.781 854.539 
9366.5 2
12260300 5971.62 2651 1480 -861.83 434.148 965.005 
12260101 6024.12 1651.88 1468.5 -461.446 737.548 870.006 
9367 2
12260300 5669 2946.43 1462.43 -608.903 594.424 850.942 
12260101 5859.86 2049.29 1395 -330.519 799.619 865.236 
9367.5 2
12260300 5256.25 3224.62 1448.25 -852.789 574.786 1028.41 
12260101 5545.62 2439.25 1395.62 -649.24 805.711 1034.74 
9368 2
12260300 4828.75 3324.75 1498.62 -826.886 193.665 849.262 
12260101 5239.88 2616.88 1417.38 -591.393 343.569 683.948 
9368.5 2
12260300 4400.57 3458.43 1527.86 -877.415 273.931 919.182 
12260101 5032.14 2687.86 1415.57 -425.681 145.455 449.846 
9369 2
12260300 3954 3576.5 1634.75 -894.933 236.616 925.684 
12260101 4672.75 2774.5 1415.25 -720.226 173.633 740.86 
9369.5 2
12260300 3485.71 3760.43 1639.14 -911.062 357.838 978.816 
12260101 4197.29 3020.43 1454.57 -925.028 478.46 1041.44 
9370 2
12260300 3065.14 3947 1603.14 -894.833 396.96 978.93 
12260101 3768.29 3211.71 1508 -912.766 406.991 999.391 
9370.5 2
12260300 2653.5 4085.88 1634.62 -790.101 266.555 833.854 
12260101 3381.62 3441.25 1501.62 -742.151 440.568 863.069 
9371 2
12260300 2291.57 4245.29 1660.29 -757.173 333.495 827.363 
12260101 3000.14 3594.14 1505.29 -798.08 319.86 859.792 
9371.5 2
12260300 1847.38 4398.25 1669.75 -890.173 306.542 941.476 
12260101 2540.12 3717.88 1509.75 -921.879 247.96 954.644 
9372 2
12260300 1454.88 4591.38 1675.5 -756.262 372.11 842.851 
12260101 2076.62 3835 1546.25 -893.064 225.674 921.136 
9372.5 2
12260300 1059.29 4770.14 1660.71 -788.026 356.111 864.755 
12260101 1572.86 4039 1546.29 -1003.52 406.375 1082.68 
9373 2
12260300 631.25 4989.25 1726.75 -880.732 450.838 989.416 
12260101 1026.12 4205.62 1542.62 -1124.96 342.85 1176.05 
9373.5 2
12260300 178.375 5091 1764.12 -896.782 201.485 919.138 
12260101 485.625 4376.88 1536.75 -1070.3 339.109 1122.73 
9374 2
12260300 -173.75 5273.88 1783.5 -697.277 362.129 785.705 
12260101 58.5 4539.75 1560.38 -845.792 322.525 905.2 
9374.5 2
12260300 -468.857 5555.57 1724.29 -599.811 572.554 829.211 
12260101 -327.429 4734.43 1618 -784.408 395.688 878.558 
9375 2
12260300 -774 5820.12 1699.25 -613.97 532.301 812.59 
12260101 -762.875 4929.75 1590.75 -876.15 393.001 960.254 
9375.5 2
12260300 -1067.25 6179.75 1685.75 -560.707 687.62 887.25 
12260101 -1187.12 5217.88 1574.38 -811.185 550.908 980.572 
9376 2
12260300 -1376.29 6498.43 1688.43 -589.763 608.165 847.163 
12260101 -1611.71 5488.14 1553 -810.285 515.778 960.515 
9376.5 2
12260300 -1824 6492.71 1627.86 -962.826 -12.2888 962.905 
12260101 -1858.86 5680.29 1567.43 -531.49 413.21 673.22 
9377 2
12260300 -2128.88 6552.62 1601.38 -617.156 121.277 628.959 
12260101 -2138.38 5864.88 1548.88 -565.826 373.663 678.072 
9377.5 2
12260300 -2376.86 6713.43 1629 -505.055 327.502 601.946 
12260101 -2460 5847 1508.29 -655.041 -36.4053 656.052 
9378 2
12260300 -2654.38 6838.5 1700.62 -558.386 251.653 612.474 
12260101 -2702 6074.75 1485.38 -486.922 458.249 668.644 
9378.5 2
12260300 -2946.25 6943.75 1669.25 -563.465 203.185 598.98 
12260101 -2958.5 6176.75 1478.12 -495.174 196.911 532.889 
9379 2
12260300 -3257 7091.71 1671.29 -617.793 294.164 684.252 
12260101 -3291.43 6326.86 1470 -661.886 298.424 726.051 
9379.5 2
12260300 -3445 7144.75 1717.38 -380.567 107.36 395.42 
12260101 -3605.88 6435.75 1442.62 -636.531 220.431 673.618 
9380 2
12260300 -3840.57 7244.29 1707.29 -800.752 201.489 825.713 
12260101 -3890.57 6470.86 1418.57 -576.309 71.0671 580.674 
9380.5 2
12260300 -4261.75 7239.75 1628.38 -852.588 -9.18161 852.638 
12260101 -4180.38 6546.88 1446.38 -586.647 153.882 606.493 
9381 2
12260300 -4477.71 7306.57 1646.86 -431.929 133.643 452.131 
12260101 -4519.29 6564.57 1409.57 -677.821 35.3929 678.745 
9381.5 2
12260300 -4762.38 7444.62 1494.38 -569.321 276.107 632.742 
12260101 -4819.62 6663.38 1305.25 -600.679 197.607 632.347 
9382 2
12260300 -5418.88 7589.88 1220.38 -1224.81 270.989 1254.43 
12260101 -5011 6871.25 1361.62 -357.043 387.826 527.152 
9382.5 2
12260300 -5931.86 7438.43 1371 -1062.07 -313.554 1107.39 
12260101 -5350.14 6805 1339.71 -702.159 -137.164 715.431 
9383 2
12260300 -6323.88 7321 1399.25 -818.409 -245.154 854.338 
12260101 -5642.25 6806.88 1311.5 -609.827 3.9144 609.84 
9383.5 2
12260300 -6632.86 7253.14 1310.29 -611.846 -134.371 626.427 
12260101 -5969.14 7187.43 1310.57 -647.313 753.571 993.42 
9384 2
12260300 -7064.75 7467.75 1416.88 -888.668 441.578 992.332 
12260101 -6320.62 7234.25 1309 -723.214 96.3404 729.603 
9384.5 2
12260300 -7390.88 7591.25 1350.88 -634.484 240.272 678.455 
12260101 -6893.62 7114.12 1302.88 -1114.79 -233.706 1139.02 
9385 2
12260300 -7787.62 7858 1543.12 -767.408 515.957 924.731 
12260101 -7633.5 7292.88 1241.12 -1431.09 345.745 1472.27 
9385.5 2
12260300 -8030.14 8202.86 1470.14 -502.107 713.99 872.865 
12260101 -8368.29 7697.14 1215.14 -1521.3 836.993 1736.35 
9386 2
12260300 -8370.75 8554.62 1524.62 -690.887 713.525 993.198 
12260101 -8753 8082.12 1303.88 -780.354 780.897 1103.97 
9386.5 2
12260300 -8685.5 8888.25 1528.5 -604.127 640.355 880.354 
12260101 -9168.88 8496.75 1353.75 -798.225 795.825 1127.16 
9387 2
12260300 -9077.25 9316.62 1474.62 -766.634 838.307 1136 
12260101 -9522.62 8944.75 1329.12 -692.27 876.712 1117.08 
9387.5 2
12260300 -9406.62 9830.75 1514.88 -652.228 1018.07 1209.08 
12260101 -9764.12 9389.5 1280.5 -478.218 880.693 1002.15 
9388 2
12260300 -9642.43 10200.4 1482.86 -497.476 779.913 925.065 
12260101 -10012.7 9789.43 1242.14 -524.45 843.731 993.444 
9388.5 2
12260300 -9834.75 10536.1 1503.88 -387.745 676.807 780.009 
12260101 -10386 10380 1327.62 -752.592 1190.67 1408.58 
9389 2
12260300 -10147.1 11147.3 1367 -619.827 1212.62 1361.85 
12260101 -10599.3 10814 1202.29 -423.186 861.111 959.478 
9389.5 2
12260300 -10462.5 11626 1384.38 -656.994 997.321 1194.27 
12260101 -10890 11245.5 1238.88 -605.655 898.958 1083.95 
9390 2
12260300 -10776.1 12137.2 1438.44 -604.26 985.014 1155.59 
12260101 -11167.3 11744.9 1125.56 -534.361 962.214 1100.63 
9390.5 2
12260300 -10994.1 12667.9 1315.71 -417.685 1016.54 1099.01 
12260101 -11496 12327.7 1233.57 -629.63 1116.52 1281.82 
9391 2
12260300 -11153.4 13097.8 1218.88 -326.965 882.737 941.345 
12260101 -11706.8 12850.6 1227.5 -432.752 1073.74 1157.67 
9391.5 2
12260300 -11454.4 13564.5 1496 -589.041 913.405 1086.87 
12260101 -11890.4 13244.2 1123.75 -359.344 770.303 849.997 
9392 2
12260300 -11598.6 13872.8 1412.5 -289.659 618.976 683.398 
12260101 -12110.9 13709.2 1170.75 -442.771 933.735 1033.4 
9392.5 2
12260300 -11768.9 14239.5 1480 -336.462 724.802 799.09 
12260101 -12312.5 14068.4 1131.12 -398.468 709.733 813.94 
9393 2
12260300 -11864.6 14619.4 1602.62 -191.884 761.273 785.083 
12260101 -12399 14404.6 1240.25 -173.347 673.848 695.787 
9393.5 2
12260300 -11967.4 14875.4 1568.62 -210.553 524.59 565.268 
12260101 -12480.2 14668.4 1447.25 -166.496 540.471 565.535 
9394 2
12260300 -11994 15152.8 1651.88 -55.0103 573.089 575.723 
12260101 -12539.6 14963.2 1505.88 -122.676 609.246 621.474 
9394.5 2
12260300 -12040.4 15452.5 1697.38 -92.3805 597.112 604.215 
12260101 -12577.5 15186.2 1531.25 -75.4482 444.223 450.585 
9395 2
12260300 -12122.8 15765 1714.88 -157.204 596.374 616.746 
12260101 -12671.6 15534.9 1625.62 -179.628 665.315 689.137 
9395.5 2
12260300 -12260.4 16049.6 1777.38 -266.199 550.532 611.512 
12260101 -12777.4 15801.6 1638.38 -204.545 515.957 555.023 
9396 2
12260300 -12369 16298.2 1884.12 -224.896 514.752 561.736 
12260101 -12978.2 16056 1678.38 -415.89 526.656 671.067 
9396.5 2
12260300 -12443.4 16525.1 1622.25 -149.648 456.489 480.392 
12260101 -13093.5 16265.9 1558.5 -231.891 422.284 481.765 
9397 2
12260300 -12535 16711.6 1687.75 -180.364 367.126 409.039 
12260101 -13179.9 16343.2 1519.25 -170.03 152.313 228.275 
9397.5 2
12260300 -12608.5 16841.4 1716.62 -145.545 256.931 295.291 
12260101 -13232 16477.9 1806.12 -103.218 266.584 285.869 
9398 2
12260300 -12634.8 16815 1729.88 -52.2908 -52.5398 74.1267 
12260101 -13250.4 16600.2 1777.12 -36.6036 243.775 246.508 
9398.5 2
12260300 -12773.1 16774.9 1687.43 -289.525 -83.9809 301.459 
12260101 -13345 16546 1638 -197.96 -113.494 228.187 
9399 2
12260300 -12868.5 16802 1669.75 -200.752 57.1429 208.726 
12260101 -13460 16179.9 1550.75 -242.105 -770.789 807.918 
9399.5 2
12260300 -12818.9 16870 1682.88 96.9238 132.812 164.418 
12260101 -13439.8 16198.4 1623.38 39.5508 36.1328 53.5709 
9400 2
12260300 -12766.6 16956.5 1686.5 98.03 162.289 189.598 
12260101 -13380.8 16154.8 1561.75 110.694 -81.848 137.667 
9400.5 2
12260300 -12938.6 16838.6 1667.14 -363.523 -249.32 440.806 
12260101 -13293.9 16043.1 1446.57 183.706 -235.956 299.037 
9401 2
12260300 -13114.1 16499.9 1639.38 -368.037 -710.055 799.769 
12260101 -13233.6 15901 1464.5 126.273 -297.993 323.643 
9401.5 2
12260300 -13053.5 16442 1682.62 118.408 -113.037 163.701 
12260101 -13252 15868 1450.62 -35.8887 -64.4531 73.7713 
9402 2
12260300 -12991.1 16562.5 1688.38 122.304 236.275 266.052 
12260101 -13219.8 15924 1461.5 63.2353 109.804 126.711 
9402.5 2
12260300 -12839.3 16888 1690.14 310.51 665.644 734.506 
12260101 -13110.9 16269.4 1444.43 222.685 706.398 740.666 
9403 2
12260300 -12930.2 16889.6 1690.44 -177.264 3.03227 177.29 
12260101 -13041.6 16354.2 1471.67 135.091 165.29 213.472 
9403.5 2
12260300 -12844.4 16970.6 1715.12 168.991 159.586 232.434 
12260101 -13098.1 16391.6 1480.12 -111.357 73.6275 133.497 
9404 2
12260300 -12847.2 16933.1 1692.67 -5.9071 -77.8296 78.0535 
12260101 -13178.1 16494.2 1451.33 -165.946 212.857 269.901 
9404.5 2
12260300 -12810.9 16714.4 1699.67 71.6634 -431.295 437.208 
12260101 -13343.2 16566.4 1572.56 -325.663 142.45 355.455 
9405 2
12260300 -12782.1 16826.4 1726.62 57.7588 224.76 232.063 
12260101 -13273.5 16588.9 1641.62 140.004 45.0413 147.071 
9405.5 2
12260300 -12818.3 16881.7 1718.22 -71.2762 108.842 130.103 
12260101 -13236.6 16395 1478.44 72.7253 -381.644 388.511 
9406 2
12260300 -12840.9 16829.2 1692.88 -45.2644 -105.254 114.575 
12260101 -13235.4 16070.2 1437.88 2.37059 -652.108 652.113 
9406.5 2
12260300 -12849.1 16876.7 1709.78 -16.6723 95.9852 97.4224 
12260101 -13195.4 15964.9 1502.33 80.8311 -213.282 228.085 
9407 2
12260300 -12817.8 16953.6 1689.5 63.8719 156.738 169.252 
12260101 -13270.5 16124.5 1669 -152.863 325.074 359.221 
9407.5 2
12260300 -12746.8 16954.1 1662.25 144.309 1.01626 144.313 
12260101 -13308.2 16498.6 1748.38 -76.7276 760.417 764.278 
9408 2
12260300 -12790.2 16970.6 1665.44 -82.1781 31.0597 87.8518 
12260101 -13317.8 16609.6 1755 -18.0109 209.699 210.471 
9408.5 2
12260300 -12825.9 16944.9 1677.62 -69.6343 -50.1573 85.8178 
12260101 -13203.6 16393.2 1507 222.955 -422.472 477.694 
9409 2
12260300 -12896.6 16945.1 1670.43 -149.149 0.565099 149.15 
12260101 -13145.6 16058.6 1536 122.476 -706.073 716.617 
9409.5 2
12260300 -12936 16935.4 1652.38 -81.9721 -20.3074 84.4501 
12260101 -13111.6 16002 1488.12 70.5747 -117.612 137.162 
9410 2
12260300 -13004.8 16867.8 1807.88 -136.68 -134.443 191.72 
12260101 -13255.2 16103.1 1428.88 -285.537 201.044 349.213 
9410.5 2
12260300 -13289.4 16974.4 1570.22 -544.349 204.005 581.321 
12260101 -13608.9 16514.6 1511.22 -676.174 786.674 1037.34 
9411 2
12260300 -13659.4 17219.8 1778.75 -725.354 480.991 870.34 
12260101 -13947.5 16799.2 1571 -663.943 558.224 867.43 
9411.5 2
12260300 -14092.9 17423.6 1678.5 -856.719 402.915 946.736 
12260101 -14377 16933.4 1553.75 -848.814 265.069 889.24 
9412 2
12260300 -14496.6 17605 1799.38 -801.091 359.871 878.211 
12260101 -14794.8 17156.8 1613.38 -828.869 443.204 939.922 
9412.5 2
12260300 -14963.2 17832 1748.12 -924.01 449.505 1027.55 
12260101 -15215.9 17352 1545 -833.911 386.634 919.181 
9413 2
12260300 -15476.9 18132.2 1651.5 -1029.31 601.703 1192.28 
12260101 -15770.5 17673.6 1527.62 -1111.47 644.539 1284.84 
9413.5 2
12260300 -16004 18397.6 1670 -1060.61 533.954 1187.44 
12260101 -16212.2 17902.4 1551.5 -888.833 460.262 1000.93 
9414 2
12260300 -16528.6 18735.2 1592.5 -1024.66 659.424 1218.51 
12260101 -16629.1 18188.8 1433 -814.209 559.326 987.817 
9414.5 2
12260300 -17010.8 18940.1 1646.12 -989.99 420.688 1075.67 
12260101 -17198.5 18521.9 1509.88 -1169.15 684.035 1354.55 
9415 2
12260300 -17335.5 19166.1 1561 -662.755 461.224 807.448 
12260101 -17843.2 18872 1512.12 -1315.82 714.541 1497.31 
9415.5 1
12260101 -18360.8 19250 1451.62 -1043.35 762.097 1292.04 
9416 1
12260101 -18734.7 19633.6 1425.43 -782.352 802.451 1120.71 
9416.5 1
12260101 -19354.4 19894.2 1373.12 -1215.02 511.134 1318.16 
9417 1
12260101 -19949 20118.7 1336.14 -1177.48 444.484 1258.58 
