# Supplementary material for: Intrinsic group behaviour II: On the dependence of triad spatial dynamics on social and personal features; and on the effect of social interaction on small group dynamics
Source: PLoS One. 2019 Dec 3;14(12):e0225704. doi: 10.1371/journal.pone.0225704 (PMC6890182; doi:10.1371/journal.pone.0225704)
Supplement: S2 Data Set — (ZIP) [file pone.0225704.s002.zip › set_2_nint/group_traj_dyas_noint/traj_2_0217_62.dat]

2 12243102 12232000 0 0 1 0 1 1 0 60 60 60 1712.73 1723.51 1701.95 
9199.5 1
12232000 -18119.5 -4490.5 1486.5 0 0 0 
9200 1
12232000 -17865.1 -4340.71 1489.86 839.463 494.342 974.203 
9200.5 1
12232000 -17454.5 -3966 1506.88 814.768 743.481 1103 
9201 1
12232000 -17082 -3567.43 1491.14 736.166 787.691 1078.15 
9201.5 1
12232000 -16775.7 -3285 1549.43 640.765 590.855 871.602 
9202 1
12232000 -16625.4 -2901.75 1534.62 297.113 757.411 813.602 
9202.5 1
12232000 -16388.3 -2542.43 1487.71 474.179 718.643 860.984 
9203 1
12232000 -16172.4 -2255.62 1478.62 437.953 581.752 728.174 
9203.5 1
12232000 -15885.8 -1923.62 1492.12 538.769 624.06 824.453 
9204 1
12232000 -15486.7 -1664.43 1493.86 793.312 515.301 945.98 
9204.5 1
12232000 -15119.6 -1411.88 1444.88 769.579 529.462 934.121 
9205 1
12232000 -14781.1 -1072.14 1496.57 659.809 662.246 934.836 
9205.5 1
12232000 -14450.1 -856.571 1496.14 686.722 447.244 819.521 
9206 1
12232000 -14070.5 -562.125 1465 740.045 573.97 936.54 
9206.5 1
12232000 -13648 -233.286 1526.71 869.342 676.624 1101.62 
9207 1
12232000 -13379.6 127 1481.25 537.826 722.015 900.313 
9207.5 1
12232000 -13122.9 601.857 1475.43 512.511 947.819 1077.51 
9208 1
12232000 -12631.5 959.625 1466.62 978.799 712.685 1210.77 
9208.5 1
12232000 -12266.5 1276.38 1485.75 683.521 593.165 905.011 
9209 1
12232000 -11929.7 1656.67 1477.83 676.372 763.638 1020.11 
9209.5 1
12232000 -11621.4 1994.88 1497.38 630.453 691.633 935.856 
9210 1
12232000 -11123.1 2272 1411.71 994.475 553.144 1137.96 
9210.5 1
12232000 -10716.6 2519.5 1453.62 809.797 493.028 948.075 
9211 1
12232000 -10275 2857.14 1474.43 859.193 656.893 1081.54 
9211.5 1
12232000 -9921.43 3121 1373.71 755.495 563.797 942.677 
9212 1
12232000 -9495.5 3384.25 1372.75 850.157 525.449 999.432 
9212.5 1
12232000 -8980 3627.5 1363.12 995.174 469.595 1100.4 
9213 1
12232000 -8543.86 3829.71 1427.57 881.097 408.514 971.192 
9213.5 1
12232000 -8075.86 4020.43 1379 989.429 403.201 1068.43 
9214 1
12232000 -8233.12 4012.75 1443.38 -296.732 -14.4879 297.085 
9214.5 1
12232000 -8050.14 4210.29 1522 366.698 395.863 539.606 
9215 1
12232000 -7617.14 4325.43 1520.57 878.296 233.555 908.819 
9215.5 1
12232000 -7048.12 4418.62 1485.25 1144.91 187.518 1160.16 
9216 1
12232000 -6249.14 4548.57 1371.14 1637.26 266.284 1658.77 
9216.5 1
12232000 -5440.62 4580.25 1371 1610.59 63.1047 1611.83 
9217 1
12232000 -4676.71 4619.71 1358.43 1486.21 76.7788 1488.19 
9217.5 1
12232000 -4224.33 4532.89 1389.78 908.395 -174.348 924.975 
9218 1
12232000 -3760 4540.38 1427.25 879.419 14.1782 879.533 
9218.5 1
12232000 -3279.86 4533.29 1511.29 981.887 -14.4975 981.994 
9219 1
12232000 -2872.25 4495.75 1492.25 849.182 -78.1994 852.775 
9219.5 1
12232000 -2457.25 4418.5 1558 799.615 -148.844 813.35 
9220 1
12232000 -2084.86 4323.57 1567.14 767.82 -195.729 792.375 
9220.5 1
12232000 -1723.5 4246.75 1568.62 743.533 -158.069 760.15 
9221 1
12232000 -1306.38 4162.5 1570.75 805.261 -162.645 821.522 
9221.5 1
12232000 -912 4180.43 1629.57 795.111 36.1463 795.932 
9222 1
12232000 -360.625 4336.5 1665.75 1153.5 326.509 1198.82 
9222.5 1
12232000 -183.625 4364.38 1657.25 345.703 54.4434 349.964 
9223 1
12232000 -62.5 4511.25 1647.12 236.111 286.306 371.106 
9223.5 1
12232000 41.75 4549.38 1697 204.012 74.6086 217.226 
9224 1
12232000 346.111 4555.56 1745 634.086 12.8762 634.216 
9224.5 1
12232000 727.8 4447.1 1715.9 758.825 -215.617 788.864 
9225 1
12232000 1237.67 4453.89 1765.33 984.299 13.106 984.386 
9225.5 1
12232000 1665.1 4355.6 1750.3 865.25 -198.965 887.831 
9226 1
12232000 2213 4030.29 1774 1115.89 -662.555 1297.76 
9226.5 1
12232000 2752.22 3691.78 1727.56 1072.01 -672.978 1265.74 
9227 1
12232000 3116.57 3445.57 1677.14 721.484 -487.537 870.765 
9227.5 1
12232000 3476.62 3286.38 1660 761.213 -336.568 832.299 
9228 1
12232000 3787.62 3116.25 1636.25 624.498 -341.616 711.828 
9228.5 1
12232000 4251.12 2862.5 1609.88 910.609 -498.527 1038.14 
9229 1
12232000 4783.88 2477.38 1583.12 1012.83 -732.177 1249.77 
9229.5 1
12232000 5148.12 2177 1579.12 712.818 -587.818 923.926 
9230 1
12232000 5466.86 2095 1568 647.83 -166.667 668.925 
9230.5 1
12232000 5803 1954.75 1581.75 701.76 -292.797 760.393 
9231 1
12232000 6054.57 1642.57 1575.43 505.164 -626.865 805.077 
9231.5 1
12232000 6331.62 1223 1618 572.425 -866.883 1038.82 
9232 1
12232000 6559.57 903.714 1617.43 436.679 -611.658 751.541 
9232.5 1
12232000 6984 479.286 1686 875.11 -875.11 1237.59 
9233 1
12232000 7343.25 96.125 1670.88 708.58 -755.741 1035.97 
9233.5 1
12232000 7766.43 -361.286 1700.29 824.909 -891.639 1214.7 
9234 1
12232000 8048.75 -679.375 1741.12 563.516 -634.909 848.916 
9234.5 1
12232000 8335.86 -1112 1754.29 588.334 -886.527 1063.99 
9235 1
12232000 8701.75 -1480.75 1712.62 734.725 -740.462 1043.12 
9235.5 1
12232000 9081.71 -1876.43 1728.71 747.961 -778.895 1079.87 
9236 1
12232000 9542.12 -2242.25 1709.38 911.704 -724.399 1164.46 
9236.5 1
12232000 9943.86 -2562.71 1702.71 798.672 -637.106 1021.66 
9237 1
12232000 10280.6 -2889 1706.29 677.494 -656.51 943.4 
9237.5 1
12232000 10529.4 -3112 1677.88 503.651 -451.417 676.344 
9238 1
12232000 10840.6 -3422.14 1713.43 627.412 -625.288 885.794 
9238.5 1
12232000 11252.1 -3757.12 1722.62 819.828 -667.295 1057.07 
9239 1
12232000 11639.1 -4241.57 1707.43 770.952 -965.033 1235.17 
9239.5 1
12232000 11949.8 -4599.88 1751.12 612.637 -706.713 935.29 
9240 1
12232000 12366 -4992.71 1711 834.168 -787.253 1147 
9240.5 1
12232000 12840.8 -5510.75 1656 964.939 -1052.92 1428.2 
9241 1
12232000 13195 -5713.62 1641 701.485 -401.733 808.375 
9241.5 1
12232000 13536 -6053.5 1639.12 658.301 -656.129 929.444 
9242 1
12232000 13854.3 -6317 1643.86 660.344 -546.68 857.271 
9242.5 1
12232000 14080.6 -6572.75 1642.88 470.56 -531.705 710.026 
9243 1
12232000 14310.9 -6909.25 1633.88 441.092 -644.636 781.1 
9243.5 1
12232000 14709.9 -7344.43 1692 791.631 -863.45 1171.42 
9244 1
12232000 15046.6 -7742 1719.71 694.256 -819.735 1074.22 
9244.5 1
12232000 15334.5 -8032.12 1675.5 563.461 -567.759 799.899 
9245 1
12232000 15614.3 -8343.57 1690.71 564.084 -627.916 844.079 
9245.5 1
12232000 15902.8 -8589.88 1730.75 566.727 -483.897 745.209 
9246 1
12232000 16281.3 -8868.57 1721.57 760.112 -559.631 943.905 
9246.5 1
12232000 16658.9 -9215.12 1695.25 737.479 -676.862 1001.01 
9247 1
12232000 16990.4 -9545.14 1693.14 676.64 -673.506 954.7 
9247.5 1
12232000 17301.4 -9851.43 1707 638.604 -628.923 896.303 
9248 1
12232000 17647 -10356.2 1763.62 706.69 -1032.35 1251.07 
9248.5 1
12232000 17909 -10854.7 1820 519.841 -989.016 1117.31 
9249 1
12232000 18069 -11273.3 1816.29 331.95 -868.405 929.688 
9249.5 1
12232000 18418.1 -11654 1781 702.465 -766.025 1039.35 
9250 1
12232000 18850.5 -11970.1 1717.75 837.936 -612.645 1038.01 
9250.5 1
12232000 19204.6 -12313.1 1668.75 671.964 -650.854 935.493 
9251 1
12232000 19636.1 -12399.4 1649 893.412 -178.682 911.105 
9251.5 1
12232000 20232.6 -12629.4 1753.5 1197.76 -461.74 1283.67 
9252 1
12232000 20624.5 -12818.9 1783.88 746.429 -360.952 829.121 
9252.5 1
12232000 20892 -13042.4 1830.14 540.404 -451.623 704.273 
9253 1
12232000 21090.9 -13214.5 1806.88 403.398 -349.029 533.433 
9253.5 1
12232000 21471.7 -13521.4 1742.43 783.62 -631.54 1006.43 
9254 1
12232000 21977.6 -13725.5 1671.12 986.181 -397.8 1063.39 
9254.5 1
12232000 22425.1 -13914 1626.43 909.589 -383.13 986.986 
9255 1
12232000 22838.4 -14039.2 1589.5 831.453 -252.012 868.806 
9255.5 1
12232000 23190 -14145.4 1575.14 684.095 -206.573 714.604 
9256 1
12232000 23667.9 -14259.6 1653 983.282 -234.972 1010.97 
9256.5 1
12232000 24206.7 -14509 1712.14 1054.48 -488.014 1161.93 
9257 1
12232000 24626.9 -14721.4 1649.14 878.96 -444.411 984.922 
9257.5 1
12232000 25058.1 -14773.8 1631.5 880.138 -106.778 886.592 
9258 1
12232000 25483.9 -14900.8 1641.5 826.699 -246.602 862.696 
9258.5 1
12232000 25854 -15102.1 1631.38 695.724 -378.524 792.03 
9259 1
12232000 25997.7 -15305.3 1628 295.101 -417.168 510.993 
9259.5 1
12232000 26162.5 -15463.8 1634.88 330.895 -318.201 459.068 
9260 1
12232000 26399 -15510.6 1648.43 478.745 -94.7802 488.037 
9260.5 1
12232000 26643.4 -15572.5 1618.75 499.744 -126.643 515.541 
9261 1
12232000 26821.9 -15642.2 1592.88 345.93 -135.174 371.403 
9261.5 1
12232000 26928.1 -15772.4 1623.14 215.553 -264.054 340.863 
9262 1
12232000 27041.9 -15877.1 1604.57 236.905 -218.155 322.049 
9262.5 1
12232000 27232.5 -15985.8 1628.75 370.18 -210.888 426.036 
9263 1
12232000 27384.7 -15999.1 1638.57 310.009 -27.2767 311.206 
9263.5 1
12232000 27480.2 -16040.5 1652.5 189.555 -82.0578 206.554 
9264 1
12232000 27624.8 -16211.8 1622.5 276.82 -328.065 429.251 
9264.5 1
12232000 27784.9 -15981 1616 328.088 472.848 575.524 
9265 1
12232000 27786.4 -16400 1580.86 3.16183 -843.058 843.064 
9265.5 1
12232000 27663.2 -16387.1 1564.38 -253.976 26.5464 255.36 
9266 1
12232000 27255.2 -16102.6 1599.5 -783.109 546.065 954.698 
9266.5 1
12232000 27058.8 -15862 1637.88 -382.296 468.142 604.406 
9267 1
12232000 27050.4 -15794.1 1667.14 -16.9135 137.921 138.954 
9267.5 1
12232000 27127.1 -15858.6 1663.62 154.319 -129.743 201.612 
9268 1
12232000 27189.8 -15836.2 1659.38 120.898 43.195 128.382 
9268.5 1
12232000 27359 -15781.8 1667 329.922 106.238 346.605 
9269 1
12232000 27792 -15818.6 1659.43 905.858 -77.0323 909.127 
9269.5 1
12232000 28073.4 -15807 1641.88 581.353 23.9079 581.845 
9270 1
12232000 28059.5 -15856.2 1705.38 -26.6315 -94.5298 98.2095 
9270.5 1
12232000 28119.7 -15891.1 1678.71 125.186 -72.5423 144.685 
9271 1
12232000 28011.2 -15792.4 1663.12 -226.439 206.196 306.254 
9271.5 2
12243102 27069.1 -15437.2 1487.12 0 0 0 
12232000 27979.1 -15855.6 1681.5 -63.8668 -125.746 141.035 
9272 2
12243102 27214.5 -15427.4 1454.25 289.016 19.6322 289.682 
12232000 27918.6 -15750.4 1628 -120.278 209.245 241.351 
9272.5 2
12243102 27300.4 -15439.6 1449.25 169.379 -24.1617 171.093 
12232000 27914.1 -16007 1589.25 -8.87574 -506.164 506.242 
9273 2
12243102 27015.4 -15343.9 1466.12 -544.933 183.078 574.865 
12232000 28073.8 -16053.4 1562.62 305.21 -88.6711 317.83 
9273.5 2
12243102 26970.2 -15272.2 1447.75 -88.4804 140.441 165.989 
12232000 28075.9 -15855.4 1547.38 4.16667 388.235 388.258 
9274 2
12243102 26892.6 -15212.6 1441.29 -161.159 123.814 203.229 
12232000 27999.6 -15652.4 1545.14 -158.306 421.051 449.827 
9274.5 2
12243102 26883.5 -15207.2 1449 -18.7814 11.0175 21.7744 
12232000 27901 -15606 1550 -204.082 96.1254 225.587 
9275 2
12243102 26866.8 -15248.2 1452.5 -32.6511 -79.922 86.3344 
12232000 27831.9 -15645.9 1585.75 -134.747 -77.729 155.559 
9275.5 2
12243102 26761.8 -15246 1467 -210 4.5 210.048 
12232000 27768.1 -15711.5 1562.12 -127.5 -131.25 182.983 
9276 2
12243102 26797.5 -15171.9 1477.62 68.3556 141.73 157.353 
12232000 27686.5 -15590.5 1524.62 -156.071 231.358 279.078 
9276.5 2
12243102 26860.9 -15172 1473.5 128.03 -0.252525 128.031 
12232000 27568.6 -15506 1473.38 -238.131 170.707 292.997 
9277 2
12243102 26975.4 -15208.5 1453 231.313 -73.7374 242.782 
12232000 27479.8 -15464 1415.5 -179.545 84.8485 198.585 
9277.5 2
12243102 26930.6 -15650.9 1481.25 -90.0402 -890.091 894.633 
12232000 27393.4 -15413.5 1437.62 -173.793 101.61 201.317 
9278 2
12243102 27028.5 -16095.4 1583 194.97 -885.458 906.669 
12232000 27143.1 -15299.2 1475.75 -498.506 227.59 548.001 
9278.5 2
12243102 27097.8 -16093.1 1632.88 137.674 4.47316 137.747 
12232000 27012.8 -15292.2 1469.25 -259.195 13.9165 259.568 
9279 2
12243102 27217.1 -16149.5 1672.5 242.632 -114.583 268.328 
12232000 27004.8 -15280.8 1462.62 -16.2602 23.374 28.4734 
9279.5 2
12243102 27393.6 -16151 1712 361.571 -3.07377 361.584 
12232000 27110.9 -15183 1426.29 217.433 200.307 295.635 
9280 2
12243102 27668.9 -16317.1 1681.62 558.425 -336.968 652.216 
12232000 27130.9 -15201.4 1430.62 40.6042 -37.2718 55.117 
9280.5 2
12243102 27720.2 -16405.5 1632.5 98.2314 -168.977 195.455 
12232000 27281 -15502.4 1535.5 287.046 -575.526 643.137 
9281 2
12243102 27678.4 -16463.4 1589.43 -86.0523 -119.195 147.011 
12232000 27371.6 -15748.6 1526.57 186.361 -506.577 539.769 
9281.5 2
12243102 27666 -16523.1 1578.62 -25.6789 -123.34 125.984 
12232000 27677.9 -15894 1507.38 632.859 -300.472 700.567 
9282 2
12243102 27679.1 -16584 1562.71 26.605 -123.229 126.068 
12232000 28010.9 -15879.9 1537.71 674.053 28.6293 674.661 
9282.5 2
12243102 27637.6 -16453.9 1565.12 -82.5405 258.698 271.546 
12232000 28136.4 -15848 1678.88 249.538 63.3343 257.45 
9283 2
12243102 27525.7 -16430.6 1611.89 -214.48 44.6733 219.083 
12232000 28170.8 -15758.8 1864.22 65.9057 170.924 183.19 
9283.5 2
12243102 27351.8 -16408.5 1648.5 -352.058 44.6469 354.878 
12232000 28135.1 -15618.2 1844.12 -72.1716 284.469 293.482 
9284 2
12243102 27414.9 -16459.9 1595.9 128.093 -104.26 165.16 
12232000 28116.6 -15649.6 1818.6 -37.5761 -63.5903 73.8626 
9284.5 2
12243102 27432.1 -16500.9 1572.44 34.8403 -82.9735 89.9913 
12232000 27964.7 -15823.9 1736.22 -307.557 -352.812 468.046 
9285 2
12243102 27381.3 -16429.4 1555.3 -102.649 144.422 177.185 
12232000 27882.9 -15853.9 1658.3 -165.185 -60.6285 175.96 
9285.5 2
12243102 27597.9 -16541.9 1570.78 421.379 -218.85 474.822 
12232000 27811.9 -15899.9 1610.44 -138.154 -89.4725 164.596 
9286 2
12243102 27579.2 -16293.2 1571.88 -38.1944 509.506 510.936 
12232000 27962.6 -15769.9 1562.75 308.885 266.422 407.91 
9286.5 2
12243102 27495 -16095 1577.62 -168.838 397.295 431.682 
12232000 27880 -15444.9 1516.12 -165.581 651.303 672.021 
9287 2
12243102 27485.6 -15964.9 1628 -18.1686 252.18 252.834 
12232000 27747.9 -15421.9 1526.75 -256.056 44.5736 259.907 
9287.5 2
12243102 27690.5 -15944.5 1634.38 394.75 39.2582 396.697 
12232000 27460.8 -15431.6 1497 -553.227 -18.7861 553.546 
9288 2
12243102 27724.5 -15628.8 1598.5 65.8915 611.919 615.456 
12232000 26838.2 -15294.8 1496.38 -1206.4 265.262 1235.21 
9288.5 2
12243102 27694.7 -15484.4 1556.71 -62.3132 301.928 308.291 
12232000 26726.3 -15444.7 1522.14 -234.235 -313.733 391.528 
9289 2
12243102 27562.6 -15440.4 1508.12 -274.614 91.5875 289.484 
12232000 26868.5 -15559.4 1519.88 295.664 -238.38 379.792 
9289.5 2
12243102 27581.4 -15408.9 1449 37.5752 63.1263 73.463 
12232000 27053.2 -15510.8 1488 370.24 97.4449 382.849 
9290 2
12243102 27605.4 -15327.5 1421.38 45.6274 154.705 161.294 
12232000 27116.4 -15436.9 1513.62 120.01 140.447 184.737 
9290.5 2
12243102 27559.8 -15273.5 1423.38 -88.9376 105.263 137.805 
12232000 27056.5 -15302.1 1574.5 -116.715 262.671 287.434 
9291 2
12243102 27549.4 -15249.9 1419.29 -21.1939 48.548 52.9725 
12232000 27037.4 -15265.9 1542.29 -39.161 74.472 84.1407 
9291.5 2
12243102 27499.6 -15419.4 1427.5 -102.688 -349.521 364.294 
12232000 27044.1 -15217.2 1506.5 13.8071 100.221 101.168 
9292 2
12243102 27359.1 -15909 1612.25 -284.413 -991.144 1031.14 
12232000 27242.4 -15155.2 1493.5 401.316 125.506 420.483 
9292.5 2
12243102 27233.6 -16008.6 1680.5 -254.049 -201.67 324.363 
12232000 27339.2 -15231.8 1517.12 196.103 -154.858 249.875 
9293 2
12243102 27101.9 -15886.1 1665 -256.323 238.327 350.002 
12232000 27382 -15252.5 1497.62 83.1712 -40.3697 92.4508 
9293.5 2
12243102 27077.4 -15710.2 1670.25 -49.2958 353.873 357.29 
12232000 27473.1 -15293.9 1487.12 183.35 -83.2495 201.365 
9294 2
12243102 27018.5 -15334.4 1650.12 -114.32 729.854 738.753 
12232000 27495.6 -15268.5 1481.25 43.6893 49.2718 65.8519 
9294.5 2
12243102 26959.5 -15145.4 1601.12 -114.341 366.279 383.711 
12232000 27428.1 -15261.6 1508.88 -130.814 13.3236 131.491 
9295 2
12243102 27057.4 -15045.9 1554.43 204.018 207.329 290.875 
12232000 27219 -15604.1 1530.29 -435.677 -713.579 836.068 
9295.5 2
12243102 27239.5 -14992.4 1549.75 386.564 113.55 402.896 
12232000 27089.9 -15899.4 1623.12 -274.151 -626.82 684.15 
9296 2
12243102 27319.8 -15037.5 1520.25 159.861 -89.8904 183.4 
12232000 27048.1 -16007 1657.25 -83.1673 -214.392 229.959 
9296.5 2
12243102 27363.2 -15087.2 1493.5 88.0567 -100.709 133.777 
12232000 27070.9 -16009.8 1647.75 46.0526 -5.5668 46.3879 
9297 2
12243102 27509.1 -15151.8 1475.88 274.718 -121.469 300.374 
12232000 27149.1 -16040.1 1667.62 147.363 -57.2034 158.077 
9297.5 2
12243102 27528.6 -15178.4 1447.12 39.7149 -54.2261 67.2141 
12232000 27296.1 -15983.9 1672.12 299.389 114.562 320.559 
9298 2
12243102 27595.6 -15247 1538.38 135.903 -139.199 194.54 
12232000 27447.6 -15975.9 1641.5 307.302 16.2272 307.73 
9298.5 2
12243102 27724.4 -15305.6 1538.75 247.121 -112.524 271.533 
12232000 27750.6 -15982.6 1629.5 581.574 -12.9559 581.718 
9299 2
12243102 28008.3 -15349.1 1542.29 582.979 -89.359 589.788 
12232000 28098.9 -15929.3 1597.43 715.056 109.526 723.395 
9299.5 2
12243102 28307.4 -15493.6 1580.62 581.886 -281.094 646.223 
12232000 28375.9 -16005.9 1639.75 538.945 -149.006 559.164 
9300 2
12243102 28724.6 -15653.5 1621.62 837.851 -321.034 897.25 
12232000 28707.8 -16200.8 1766.5 666.416 -391.315 772.811 
9300.5 2
12243102 29023.4 -15786.4 1650.5 578.973 -257.51 633.657 
12232000 28868.8 -16417.6 1756.12 312.016 -420.3 523.456 
9301 2
12243102 29395.9 -15860 1614.43 780.885 -154.35 795.993 
12232000 28956.7 -16723.1 1783.86 184.411 -640.499 666.518 
9301.5 2
12243102 29820.2 -16010.4 1663.75 847.092 -300.15 898.696 
12232000 29251.9 -16915.9 1754.5 589.143 -384.695 703.619 
9302 2
12243102 30090.5 -16163.2 1712.38 547.065 -309.464 628.528 
12232000 29624.5 -17040.2 1720.75 754.302 -251.771 795.21 
9302.5 2
12243102 30512.8 -16245.8 1684.44 831.255 -162.456 846.982 
12232000 30048.9 -17117.1 1709.22 835.411 -151.301 849.002 
9303 2
12243102 30873.9 -16439.8 1651.75 717.887 -385.631 814.907 
12232000 30474.9 -17194.6 1692.75 846.891 -154.103 860.797 
9303.5 2
12243102 31365.6 -16675.4 1601.62 1033.09 -495.011 1145.56 
12232000 30840.2 -17272.6 1641.38 767.595 -163.866 784.891 
9304 2
12243102 31844 -16855.4 1555 978.272 -368.098 1045.23 
12232000 31268.6 -17463.6 1624.88 876.022 -390.593 959.155 
9304.5 2
12243102 32480.6 -17053.2 1558.89 1221.8 -379.745 1279.45 
12232000 31658 -17565.6 1897.44 747.361 -195.644 772.544 
9305 2
12243102 33079.6 -17215.3 1593.57 1169.95 -316.53 1212.02 
12232000 31986.6 -17576.9 1854.86 641.741 -22.0734 642.121 
9305.5 2
12243102 33576.8 -17270 1579.75 1055.58 -116.166 1061.95 
12232000 32366.8 -17627.6 1794.25 807.173 -107.787 814.338 
9306 2
12243102 34083 -17350.9 1596.62 983.01 -157.039 995.474 
12232000 32933 -17769.1 1747.38 1099.51 -274.757 1133.32 
9306.5 2
12243102 34569 -17385.1 1618.88 956.693 -67.4213 959.066 
12232000 33378.5 -17881.8 1727.12 876.969 -221.703 904.558 
9307 2
12243102 34935 -17472.8 1635.88 717.647 -171.814 737.928 
12232000 33768.8 -17881 1699.12 765.196 1.47059 765.197 
9307.5 2
12243102 35312.4 -17686.9 1663.75 778.093 -441.495 894.621 
12232000 34107.6 -18068.6 1695.12 698.711 -386.856 798.658 
9308 2
12243102 35708.9 -17820.8 1669.62 782.051 -264.053 825.426 
12232000 34372.6 -18244.4 1688.5 522.682 -346.647 627.185 
9308.5 2
12243102 36130.5 -17933.9 1688.12 838.221 -224.901 867.868 
12232000 34760.9 -18389.6 1712.25 771.869 -288.767 824.117 
9309 2
12243102 36573 -18061.8 1657.75 890.342 -257.294 926.773 
12232000 35303.9 -18364.6 1805.12 1092.56 50.3018 1093.71 
9309.5 2
12243102 37063.7 -18240 1650.86 987.353 -358.652 1050.47 
12232000 35661 -18466.4 1806.43 718.561 -204.836 747.187 
9310 2
12243102 37510 -18436.1 1649.38 939.549 -412.895 1026.27 
12232000 35927.9 -18659.1 1811.5 561.842 -405.677 692.994 
9310.5 2
12243102 37986.9 -18609.4 1639 929.581 -337.719 989.027 
12232000 36335.5 -18827 1752.88 794.591 -327.242 859.338 
9311 2
12243102 38394.6 -18792.4 1619.29 837.159 -375.88 917.671 
12232000 36768.3 -19047.6 1719 888.677 -452.919 997.438 
9311.5 2
12243102 38911.9 -19086.8 1599.12 1036.68 -589.823 1192.73 
12232000 37218.4 -19211.5 1709.62 901.983 -328.514 959.945 
9312 2
12243102 39347.1 -19372.2 1602.56 824.311 -540.667 985.804 
12232000 37619.7 -19398.7 1725.22 760.022 -354.482 838.625 
9312.5 2
12243102 39840.4 -19534 1588.57 974.936 -319.719 1026.02 
12232000 38019 -19629.1 1730.86 789.196 -455.487 911.207 
9313 2
12243102 40180.1 -19795.4 1556.12 722.758 -556.117 911.946 
12232000 38378.8 -20055.6 1694.88 765.426 -907.409 1187.13 
9313.5 2
12243102 40569.1 -20073.1 1554.12 779.559 -556.613 957.878 
12232000 38750.5 -20222.2 1665 744.99 -333.918 816.401 
9314 2
12243102 41096.6 -20525.1 1629.67 1010.4 -865.874 1330.66 
12232000 39117.7 -20384.9 1675.78 703.384 -311.569 769.301 
9314.5 2
12243102 41545.3 -20838 1683.86 892.108 -622.046 1087.56 
12232000 39479.4 -20479 1681 719.209 -187.1 743.147 
9315 2
12243102 41844.9 -20939.5 1726.5 633.381 -214.588 668.745 
12232000 39772.5 -20678.1 1648.62 619.601 -420.983 749.088 
9315.5 2
12243102 42296.3 -21081.7 1767.11 851.808 -268.239 893.045 
12232000 40181.6 -20840.9 1613.89 771.803 -307.102 830.657 
9316 2
12243102 42775 -21215.3 1809.71 931.258 -259.959 966.861 
12232000 40914.4 -21126.1 1591 1425.82 -554.969 1530.02 
9316.5 2
12243102 43245.9 -21282.5 1758.88 966.889 -138.017 976.69 
12232000 41472.9 -21388.8 1597.38 1146.71 -539.234 1267.17 
9317 2
12243102 43686.5 -21414.8 1693.25 874.256 -262.401 912.786 
12232000 41920.5 -21401.6 1614.62 888.145 -25.5456 888.512 
9317.5 2
12243102 44046.9 -21504.7 1668.71 738.437 -184.353 761.101 
12232000 42182.9 -21581.7 1602.86 537.617 -369.035 652.088 
9318 2
12243102 44493 -21554.1 1642.38 897.672 -99.4179 903.16 
12232000 42530.6 -21801.9 1584.88 699.734 -442.979 828.166 
9318.5 2
12243102 45075.5 -21756 1663.75 1126.69 -390.474 1192.44 
12232000 42883.1 -22036.5 1465.75 681.818 -453.82 819.041 
9319 2
12243102 45601 -22001.1 1699.5 1016.44 -474.13 1121.58 
12232000 43307.4 -22240 1490.25 820.6 -393.617 910.12 
9319.5 2
12243102 46015.4 -22158.1 1730.14 850.983 -322.419 910.014 
12232000 43825.3 -22495.4 1485.86 1063.47 -524.494 1185.78 
9320 2
12243102 46268.9 -22220.2 1768.12 532.45 -130.477 548.204 
12232000 44380 -22677.4 1491.5 1165.37 -382.24 1226.45 
9320.5 2
12243102 46756.5 -22553.1 1761.88 954.256 -651.419 1155.4 
12232000 44894.6 -22629.5 1581.25 1007.09 93.6888 1011.44 
9321 2
12243102 47112.8 -22778.6 1711.62 691.748 -437.864 818.682 
12232000 45397.9 -22698.2 1631.88 977.184 -133.495 986.261 
9321.5 2
12243102 47355.6 -23110.6 1703.43 511.203 -698.835 865.851 
12232000 45796 -22867.6 1698.71 838.158 -356.466 910.811 
9322 2
12243102 47484.9 -23344.8 1700.22 258.635 -468.413 535.072 
12232000 46243.6 -22936.7 1763.44 895.111 -138.19 905.715 
9322.5 2
12243102 47421.6 -23662.4 1698 -120.733 -606.102 618.009 
12232000 46743.1 -22966.6 1767.25 953.377 -57.1724 955.09 
9323 2
12243102 47158.4 -24484.4 1728.71 -551.774 -1723.38 1809.56 
12232000 47080.9 -23169 1749.57 708.034 -424.266 825.417 
9323.5 2
12243102 46646.7 -24482.1 1744.22 -1023.52 4.63492 1023.53 
12232000 47249 -23683.7 1739.89 336.286 -1029.33 1082.87 
9324 2
12243102 46202.2 -24032.6 1775.12 -832.241 841.734 1183.7 
12232000 47214.8 -24334.2 1725.38 -64.1386 -1218.32 1220.01 
9324.5 2
12243102 45826.1 -23671.4 1782.86 -796.837 765.247 1104.79 
12232000 46965.7 -24590 1715.43 -527.618 -541.843 756.29 
9325 2
12243102 45393.4 -23522.6 1764.5 -851.905 292.92 900.858 
12232000 46534.9 -24677.2 1712.75 -848.109 -171.752 865.325 
9325.5 2
12243102 44993.6 -23528 1763.12 -788.462 -10.6016 788.533 
12232000 46045.8 -24301.8 1683.38 -964.744 740.631 1216.25 
9326 2
12243102 44713.3 -23473.3 1762.86 -574.466 112.119 585.305 
12232000 45758.6 -23771.6 1679.86 -588.481 1086.43 1235.57 
9326.5 2
12243102 44285.1 -23501 1760.75 -890.147 -57.6181 892.01 
12232000 45400.6 -23550.4 1679.62 -744.171 459.868 874.797 
9327 2
12243102 43451.6 -23758 1714.12 -1578.6 -486.742 1651.94 
12232000 44958.6 -23483.4 1679.38 -837.121 126.894 846.684 
9327.5 2
12243102 42826.6 -23635.9 1699.43 -1280.85 250.293 1305.07 
12232000 44478.4 -23331.7 1679.86 -984.009 310.78 1031.92 
9328 2
12243102 42471.5 -23463.6 1681.75 -718.768 348.648 798.864 
12232000 44017.8 -23745.8 1688 -932.548 -838.129 1253.84 
9328.5 2
12243102 42169.6 -23195 1693.25 -576.097 512.643 771.162 
12232000 43478 -23697.5 1662.12 -1030.06 92.0802 1034.16 
9329 2
12243102 41712.1 -23015.5 1703.5 -909.543 356.859 977.045 
12232000 42807.9 -23324.9 1626.12 -1332.26 740.805 1524.37 
9329.5 2
12243102 41268 -22834.6 1689.62 -899.038 366.144 970.738 
12232000 42367.5 -23059 1663.88 -891.447 538.209 1041.32 
9330 2
12243102 40909.6 -22612 1696.43 -731.487 454.337 861.101 
12232000 41985.1 -22859.1 1633.86 -780.321 407.872 880.488 
9330.5 2
12243102 40445 -22483.9 1702.71 -946.174 260.983 981.508 
12232000 41635.4 -22710 1616.43 -712.249 303.753 774.316 
9331 2
12243102 39930.8 -22314.8 1761.88 -1014.3 333.545 1067.73 
12232000 41203.4 -22569.5 1636.25 -852.177 277.12 896.103 
9331.5 2
12243102 39531.7 -22108 1823.29 -785.503 406.988 884.678 
12232000 40723.1 -22607 1635.57 -945.339 -73.8189 948.217 
9332 2
12243102 39155.2 -21902.8 1849.62 -757.473 412.978 862.738 
12232000 40279.8 -22392.4 1671 -892.139 431.841 991.16 
9332.5 2
12243102 38724 -21760.7 1852 -862.5 284.071 908.076 
12232000 39819.3 -22180.6 1754.86 -920.929 423.607 1013.68 
9333 2
12243102 38331.2 -21656 1864.88 -793.434 211.544 821.151 
12232000 39436.8 -21941 1795.62 -772.799 483.983 911.843 
9333.5 2
12243102 37914.6 -21514.2 1855.62 -818.517 278.487 864.595 
12232000 38968.6 -21749.2 1834.88 -919.695 376.719 993.86 
9334 2
12243102 37572.3 -21389.3 1835.57 -701.515 256.074 746.791 
12232000 38577.4 -21703.4 1821.14 -801.632 93.8964 807.112 
9334.5 2
12243102 37218.6 -21188.2 1827.75 -729.197 414.507 838.776 
12232000 38190 -21640.8 1800.88 -798.822 129.234 809.208 
9335 2
12243102 36832.8 -20873.8 1806.12 -764.109 622.772 985.752 
12232000 37802.4 -21522.5 1780.5 -767.574 234.158 802.496 
9335.5 2
12243102 36424.1 -20694 1794.88 -801.225 352.451 875.319 
12232000 37360.4 -21349.9 1760.38 -866.667 338.48 930.419 
9336 2
12243102 36042.4 -20501.9 1754.14 -780.565 392.93 873.886 
12232000 36938 -21186.3 1730.43 -863.753 334.538 926.274 
9336.5 2
12243102 35362.9 -20300.5 1698.88 -1353.69 401.11 1411.87 
12232000 36488 -21047 1721.62 -896.414 277.462 938.373 
9337 2
12243102 34830.4 -20190.6 1715.12 -1022.07 210.893 1043.6 
12232000 36093 -20839.9 1746.88 -758.157 397.553 856.067 
9337.5 2
12243102 34436.6 -20066.2 1734.75 -770.548 243.395 808.075 
12232000 35731.5 -20705.8 1724.38 -707.436 262.476 754.559 
9338 2
12243102 33984.2 -19925.4 1730.25 -894.022 278.409 936.369 
12232000 34939.4 -20542.6 1692.5 -1565.46 322.381 1598.31 
9338.5 2
12243102 33535 -19781 1696.14 -918.712 295.245 964.988 
12232000 34498.6 -20398.9 1691.57 -901.439 294.004 948.172 
9339 2
12243102 33111.5 -19674.5 1671 -901.064 226.596 929.119 
12232000 34112.2 -20262.9 1677.62 -821.96 289.324 871.394 
9339.5 2
12243102 32726.6 -19508.2 1663 -780.68 337.221 850.399 
12232000 33726 -20043.6 1675.5 -783.469 444.726 900.891 
9340 2
12243102 32317.1 -19252 1600.12 -798.246 499.513 941.652 
12232000 33332.5 -19847.8 1643.62 -767.057 381.823 856.834 
9340.5 2
12243102 31821.5 -19070.1 1522.62 -947.658 347.753 1009.45 
12232000 32969.1 -19699.5 1647.25 -694.79 283.461 750.388 
9341 2
12243102 31370.1 -18864.9 1413.75 -895.585 407.242 983.829 
12232000 32583.4 -19512 1609.88 -765.377 372.024 851.002 
9341.5 2
12243102 30978.3 -18674.7 1364.14 -809.585 392.894 899.886 
12232000 32158.9 -19395.6 1577.86 -877.103 240.555 909.492 
9342 2
12243102 30451 -18413.9 1390.25 -1114.77 551.457 1243.71 
12232000 31745.4 -19145.5 1514.38 -874.169 528.692 1021.61 
9342.5 2
12243102 29994.9 -18041 1482 -903.218 738.366 1166.61 
12232000 31384.8 -18932.1 1443.5 -714.109 422.525 829.746 
9343 2
12243102 29592.2 -17824.1 1559.5 -806.864 434.619 916.473 
12232000 30932.2 -18712.9 1382 -906.814 439.379 1007.65 
9343.5 2
12243102 29206.4 -17552.4 1632.25 -768.675 541.335 940.162 
12232000 30219.5 -18412.1 1365 -1419.82 599.104 1541.04 
9344 2
12243102 28787 -17274.2 1663.7 -798.81 529.857 958.564 
12232000 29909.1 -18055.7 1438.6 -591.238 678.905 900.263 
9344.5 2
12243102 28450.5 -17015.7 1698.4 -653.398 501.942 823.938 
12232000 29421.5 -17767.2 1535.7 -946.796 560.194 1100.11 
9345 2
12243102 28066.6 -16787.9 1716.1 -830.952 493.074 966.232 
12232000 28986.2 -17498.8 1630.7 -942.208 580.952 1106.92 
9345.5 2
12243102 27709 -16529.9 1761.7 -705.325 508.876 869.735 
12232000 28651.3 -17245.4 1653.4 -660.552 499.803 828.331 
9346 2
12243102 27253.1 -16467.6 1727 -924.724 126.459 933.331 
12232000 28275 -16991.7 1654.33 -763.286 514.672 920.594 
9346.5 2
12243102 26771.4 -16320.9 1667.62 -971.242 295.727 1015.27 
12232000 27904.1 -16755.4 1681.62 -747.732 476.394 886.597 
9347 2
12243102 26259.6 -16177.1 1681.33 -1021.6 286.954 1061.13 
12232000 27464 -16618.3 1693.33 -878.493 273.536 920.094 
9347.5 2
12243102 25738.8 -15925.3 1667.67 -984.457 475.95 1093.47 
12232000 27015.3 -16476.6 1598.89 -848.141 268.011 889.479 
9348 2
12243102 25300 -15761 1764 -856.988 320.964 915.121 
12232000 26519.2 -16290.4 1616.22 -968.967 363.498 1034.9 
9348.5 2
12243102 24961 -15628.2 1741.62 -696.099 272.587 747.567 
12232000 26052.1 -16052.8 1626.38 -959.132 488.079 1076.18 
9349 2
12243102 24521.6 -15481.2 1718.38 -898.517 300.613 947.471 
12232000 25599.5 -15906.9 1665 -925.613 298.313 972.497 
9349.5 2
12243102 24093.5 -15392.2 1716.38 -854.541 177.645 872.81 
12232000 25152.1 -15811.4 1676.88 -892.964 190.619 913.083 
9350 2
12243102 23677.2 -15226.6 1646.38 -812.988 323.486 874.982 
12232000 24640.5 -15668.2 1665.12 -999.268 279.541 1037.63 
9350.5 2
12243102 23303.1 -15064.9 1649 -789.256 341.282 859.883 
12232000 24271.3 -15615.7 1650.43 -778.933 110.835 786.779 
9351 2
12243102 22800.2 -14899 1627.62 -1041.19 343.39 1096.35 
12232000 23866.1 -15544.2 1609.5 -838.842 147.959 851.791 
9351.5 2
12243102 22310.9 -14830 1598.25 -933.922 131.679 943.159 
12232000 23412 -15386.2 1595.25 -866.651 301.527 917.607 
9352 2
12243102 21801.8 -14720 1589.25 -973.47 210.325 995.932 
12232000 22925.2 -15174.8 1591.62 -930.688 404.398 1014.75 
9352.5 2
12243102 21401.4 -14536.9 1647.14 -832.269 380.754 915.23 
12232000 22513.4 -15104.9 1570.14 -856.178 145.307 868.421 
9353 2
12243102 21033 -14429.4 1649.38 -735.386 214.535 766.041 
12232000 21956.8 -14992.5 1550.25 -1111.13 224.266 1133.54 
9353.5 2
12243102 20644.6 -14306.1 1641.29 -749.862 237.9 786.695 
12232000 21498.7 -14827.7 1559.29 -884.239 318.119 939.722 
9354 2
12243102 20271.9 -14175.7 1646.71 -776.488 271.726 822.66 
12232000 21156 -14709.4 1585.57 -713.988 246.429 755.319 
9354.5 2
12243102 19841.1 -14067.9 1651.38 -879.045 220.08 906.176 
12232000 20789.5 -14561.2 1600.62 -747.959 302.405 806.779 
9355 2
12243102 19487.4 -13863.3 1671.86 -701.779 405.931 810.724 
12232000 20403.7 -14421.3 1620.29 -765.448 277.707 814.267 
9355.5 2
12243102 19240.4 -13701.7 1667 -505.112 330.412 603.582 
12232000 20110.3 -14293 1623 -600.058 262.343 654.9 
9356 2
12243102 18935.8 -13436.6 1717.25 -600.944 522.859 796.564 
12232000 19719.9 -14121.2 1634.75 -770.041 338.757 841.261 
9356.5 2
12243102 18602.5 -13146 1694.38 -631.155 550.426 837.452 
12232000 19349.4 -13898 1639.62 -701.705 422.822 819.248 
9357 2
12243102 18229.4 -12994 1687.29 -766.06 312.115 827.203 
12232000 19004 -13705.9 1646.86 -709.189 394.544 811.55 
9357.5 2
12243102 17914.6 -12736.9 1649.88 -619.692 506.152 800.13 
12232000 18637.9 -13501.5 1607.88 -720.719 402.278 825.386 
9358 2
12243102 17708.6 -12457.1 1616.14 -412.933 560.585 696.254 
12232000 18304.3 -13320.7 1605.29 -668.516 362.296 760.376 
9358.5 2
12243102 17351 -12143.4 1575.57 -754.37 661.844 1003.55 
12232000 17975.9 -13068.7 1595.43 -692.887 531.646 873.35 
9359 2
12243102 16866.9 -11834.2 1637.38 -960.565 613.45 1139.74 
12232000 17654.9 -12735.2 1565.5 -636.869 661.635 918.349 
9359.5 2
12243102 16474.6 -11534.4 1676.62 -740.094 565.802 931.596 
12232000 17208.1 -12391.5 1514.12 -842.925 648.585 1063.57 
9360 2
12243102 16161.6 -11238.6 1692 -642.82 607.4 884.394 
12232000 16799.1 -12057.3 1493.14 -839.799 686.272 1084.54 
9360.5 2
12243102 15831.8 -10875.5 1705.75 -646.709 711.905 961.79 
12232000 16381.8 -11767.1 1603.62 -818.417 568.943 996.746 
9361 2
12243102 15448.9 -10582.7 1730.43 -784.617 599.971 987.719 
12232000 15964.6 -11533.3 1597 -854.874 479.179 980.011 
9361.5 2
12243102 15182 -10326 1749.25 -554.797 533.71 769.834 
12232000 15656.6 -11235.9 1608 -640.221 618.317 890.056 
9362 2
12243102 14917.9 -9944 1762.5 -512.864 741.748 901.787 
12232000 15376.9 -10905.2 1636.25 -543.204 641.99 840.965 
9362.5 2
12243102 14666.4 -9469.12 1729.25 -484.586 914.981 1035.38 
12232000 15091.1 -10583.5 1673.88 -550.578 619.942 829.135 
9363 2
12243102 14403.1 -9046.71 1703.86 -549.545 881.86 1039.07 
12232000 14886 -10081.4 1682.57 -428.236 1048.17 1132.27 
9363.5 2
12243102 14023.9 -8637.62 1683.12 -757.022 816.545 1113.48 
12232000 14679.4 -9711.12 1690.75 -412.425 739.129 846.408 
9364 2
12243102 13756.1 -8296.29 1661.29 -535.464 682.679 867.624 
12232000 14462.9 -9404.14 1671.86 -433.036 613.964 751.314 
9364.5 2
12243102 13519.9 -7935 1669.5 -494.284 755.828 903.102 
12232000 14139.9 -9043.75 1646.25 -675.695 753.96 1012.43 
9365 2
12243102 13223.6 -7542.25 1700.5 -558.962 741.038 928.211 
12232000 13764.5 -8626.25 1621.5 -708.255 787.736 1059.32 
9365.5 2
12243102 12940.9 -7131.14 1727 -567.807 825.516 1001.94 
12232000 13552.9 -8290.71 1585 -424.986 673.766 796.602 
9366 2
12243102 12775.1 -6780.62 1739.38 -336.854 712.435 788.057 
12232000 13313.6 -7895.38 1606.12 -486.244 803.535 939.203 
9366.5 2
12243102 12503.5 -6486 1741 -520.354 564.416 767.681 
12232000 13050.9 -7508.75 1633.75 -503.352 740.661 895.512 
9367 2
12243102 12076 -6144.86 1723.29 -860.161 686.404 1100.47 
12232000 12804.9 -7147 1647.86 -495.006 727.867 880.239 
9367.5 2
12243102 11654.5 -5715.75 1686.62 -870.868 886.585 1242.76 
12232000 12535.8 -6781.25 1675 -556.006 755.682 938.189 
9368 2
12243102 11313.8 -5227.75 1669.62 -659.091 943.907 1151.24 
12232000 12292.1 -6348.5 1674.38 -471.228 837.041 960.569 
9368.5 2
12243102 10990.7 -4849.43 1660.57 -661.958 775.249 1019.41 
12232000 11955.7 -5966.14 1659 -689.366 783.519 1043.61 
9369 2
12243102 10756.9 -4470.12 1653.62 -468.616 760.127 892.969 
12232000 11596.2 -5473.12 1606.5 -720.369 988.012 1222.74 
9369.5 2
12243102 10359.4 -4157.71 1651.57 -773.242 607.803 983.528 
12232000 11243.9 -5053.29 1581.86 -685.589 816.808 1066.4 
9370 2
12243102 9999.71 -3848.14 1691.14 -765.35 658.663 1009.75 
12232000 10838.7 -4696 1578.86 -862.006 760.182 1149.32 
9370.5 2
12243102 9743.38 -3467.25 1736.25 -492.014 731.08 881.224 
12232000 10578.5 -4285.88 1576.38 -499.452 787.188 932.264 
9371 2
12243102 9449 -3185.57 1719.86 -615.847 589.286 852.365 
12232000 10327.4 -3883.71 1583.57 -525.254 841.34 991.839 
9371.5 2
12243102 9236 -2889 1712.75 -426.854 594.332 731.734 
12232000 10002.2 -3555.38 1645.5 -651.66 657.995 926.077 
9372 2
12243102 8976.88 -2545.62 1731 -499.277 661.609 828.857 
12232000 9704.38 -3308.25 1686.12 -573.94 476.156 745.743 
9372.5 2
12243102 8655.86 -2151.71 1724.29 -639.478 784.683 1012.25 
12232000 9349.71 -3112.86 1673.86 -706.495 389.229 806.619 
9373 2
12243102 8342.62 -1797.38 1718.75 -644.511 729.093 973.124 
12232000 9009.38 -2837.88 1662.88 -700.287 565.807 900.299 
9373.5 2
12243102 8003 -1362.88 1707.88 -672.525 860.396 1092.05 
12232000 8754.12 -2517.5 1663.5 -505.446 634.406 811.139 
9374 2
12243102 7749.38 -1084.88 1723.25 -502.228 550.495 745.169 
12232000 8297.25 -2050.5 1652.75 -904.703 924.752 1293.7 
9374.5 2
12243102 7481 -730.143 1709.14 -545.478 721 904.095 
12232000 7836.57 -1641.57 1642.29 -936.339 831.156 1252.02 
9375 2
12243102 7067.5 -313 1686.75 -831.992 839.322 1181.81 
12232000 7527.12 -1325.25 1643.12 -622.629 636.462 890.365 
9375.5 2
12243102 6753.25 59.25 1672.12 -600.86 711.759 931.469 
12232000 7256.38 -942.125 1622.5 -517.686 732.553 897.013 
9376 2
12243102 6418.43 302.571 1679 -638.972 464.354 789.88 
12232000 6891.71 -588.286 1612.14 -695.917 675.266 969.683 
9376.5 2
12243102 6101.14 560.143 1671.57 -682.335 553.917 878.866 
12232000 6503.71 -308.714 1606.14 -834.409 601.229 1028.45 
9377 2
12243102 5771.5 871.5 1661.62 -667.293 630.278 917.894 
12232000 6142.25 15.375 1606.75 -731.709 656.051 982.752 
9377.5 2
12243102 5469.43 1205.71 1674.57 -615.217 680.681 917.506 
12232000 5781.14 314.571 1574 -735.452 609.361 955.098 
9378 2
12243102 5185.88 1504.88 1667.12 -570.53 601.933 829.354 
12232000 5461.75 648.25 1569.88 -642.642 671.385 929.38 
9378.5 2
12243102 4800.62 1938.75 1652.12 -743.726 837.597 1120.13 
12232000 5153.38 928 1599 -595.319 540.058 803.783 
9379 2
12243102 4481.57 2275.29 1633.86 -634.301 669.057 921.941 
12232000 4794.14 1268.29 1614.86 -714.179 676.512 983.728 
9379.5 2
12243102 4194.88 2532.88 1649.5 -580.357 521.436 780.199 
12232000 4498.75 1601.25 1611.5 -597.961 674.017 901.031 
9380 2
12243102 3851.71 2688.57 1661.86 -694.657 315.175 762.813 
12232000 4158.57 1765.57 1608.86 -688.621 332.634 764.751 
9380.5 2
12243102 3576.75 2877.62 1658.62 -556.608 382.7 675.479 
12232000 3811.5 1988.75 1568.38 -702.574 451.778 835.293 
9381 2
12243102 3335.57 3212.57 1683.43 -482.357 669.893 825.485 
12232000 3487.43 2277.14 1561.86 -648.143 576.786 867.624 
9381.5 2
12243102 3117.12 3554.38 1668.38 -436.893 683.607 811.292 
12232000 3161.62 2569 1612.88 -651.607 583.714 874.822 
9382 2
12243102 2901.5 3981.88 1655.88 -402.285 797.575 893.285 
12232000 2907.75 2950.5 1628.25 -473.647 711.754 854.947 
9382.5 2
12243102 2606.29 4382 1658.71 -611.21 828.416 1029.49 
12232000 2736.71 3263.57 1641.86 -354.111 648.181 738.602 
9383 2
12243102 2470.88 4747.62 1686 -282.695 763.309 813.976 
12232000 2508.62 3576.38 1628 -476.178 653.035 808.208 
9383.5 2
12243102 2385.57 5063.57 1683.86 -168.918 625.636 648.039 
12232000 2341.43 4013.29 1617.86 -331.082 865.17 926.355 
9384 2
12243102 2176.62 5503.5 1681.62 -429.931 905.203 1002.11 
12232000 2146.38 4311.12 1621.12 -401.345 612.838 732.563 
9384.5 2
12243102 1861.75 5839.62 1687.5 -612.597 653.94 896.054 
12232000 1845.62 4713.88 1626.88 -585.117 783.56 977.92 
9385 2
12243102 1634.88 6277 1681 -438.83 845.986 953.029 
12232000 1556.62 5090.88 1657.12 -558.994 729.207 918.813 
9385.5 2
12243102 1398.71 6667.71 1695.57 -488.946 808.932 945.219 
12232000 1154 5472.71 1683.29 -833.592 790.558 1148.85 
9386 2
12243102 1293.38 7102.38 1692.75 -213.67 881.665 907.187 
12232000 881.25 5900.88 1668.25 -553.245 868.48 1029.73 
9386.5 2
12243102 999.25 7294.38 1685.5 -564.539 368.522 674.176 
12232000 711.25 6317 1650.75 -326.296 798.704 862.785 
9387 2
12243102 709.625 7573.12 1695.38 -566.781 545.499 786.645 
12232000 651.125 6760.62 1652.62 -117.661 868.151 876.088 
9387.5 2
12243102 716.5 7971.12 1702 13.6139 788.119 788.236 
12232000 583.75 7254.5 1643.88 -133.416 977.97 987.029 
9388 2
12243102 717.571 8354.57 1701 2.2604 808.959 808.962 
12232000 357.429 7352.71 1636.29 -477.471 207.203 520.492 
9388.5 2
12243102 713.75 8728.62 1700.25 -7.70449 754.14 754.18 
12232000 121.75 7596.38 1611.75 -475.158 491.251 683.45 
9389 2
12243102 891.571 9094.29 1700 352.82 725.517 806.757 
12232000 16.1429 7978.43 1597.43 -209.538 758.043 786.47 
9389.5 2
12243102 887.875 9516.5 1714.5 -7.70089 879.613 879.647 
12232000 50.5 8419.5 1597.88 71.5774 918.899 921.682 
9390 2
12243102 911.556 10016.6 1817.56 45.6273 963.498 964.578 
12232000 301.778 8949.67 1612.89 484.158 1021.52 1130.44 
9390.5 2
12243102 983.143 10525.7 1869.43 137.14 975.4 984.994 
12232000 400.857 9356.29 1745.71 189.807 778.964 801.755 
9391 2
12243102 863.625 11000.1 1868.38 -245.417 974.149 1004.59 
12232000 322.5 9811.5 1861.5 -160.898 934.732 948.478 
9391.5 1
12232000 292.25 10242 1918.12 -59.1977 842.466 844.543 
9392 1
12232000 273.375 10717.4 1906.62 -37.9016 954.568 955.32 
9392.5 1
12232000 261.375 11056.1 1905.88 -23.7154 669.466 669.886 
