# Supplementary material for: Intrinsic group behaviour II: On the dependence of triad spatial dynamics on social and personal features; and on the effect of social interaction on small group dynamics
Source: PLoS One. 2019 Dec 3;14(12):e0225704. doi: 10.1371/journal.pone.0225704 (PMC6890182; doi:10.1371/journal.pone.0225704)
Supplement: S2 Data Set — (ZIP) [file pone.0225704.s002.zip › set_2_nint/group_traj_dyas_noint/traj_2_0217_61.dat]

2 12243800 12243600 0 0 1 0 1 1 0 40 40 40 1723.78 1803.73 1643.83 
9276 1
12243600 905.667 8705 1461 0 0 0 
9276.5 1
12243600 847.75 8702.12 1461 -172.371 -8.55655 172.583 
9277 1
12243600 775.625 8395.5 1490.25 -145.707 -619.444 636.351 
9277.5 2
12243800 1558 7831.5 1870 0 0 0 
12243600 909 7901.75 1586.75 268.36 -993.461 1029.07 
9278 2
12243800 1560.5 7680.12 1870.75 8.03858 -486.736 486.803 
12243600 1005 7538.25 1695.75 191.235 -724.104 748.93 
9278.5 2
12243800 1621.62 7231.38 1909.38 121.521 -892.147 900.385 
12243600 1046.62 7288.5 1777.25 82.7535 -496.521 503.37 
9279 2
12243800 1796.62 6942 1941.75 355.691 -588.161 687.349 
12243600 987.75 7103.12 1737.88 -119.665 -376.778 395.325 
9279.5 2
12243800 1813.71 6662.29 1924.71 35.019 -573.185 574.254 
12243600 1043.14 6875.71 1723.86 113.51 -466.006 479.631 
9280 2
12243800 1855.88 6476.12 1936.75 85.5187 -377.608 387.171 
12243600 1048.5 6657.5 1727.5 10.8664 -442.625 442.759 
9280.5 2
12243800 1837.88 6297 1940.12 -34.4168 -342.495 344.22 
12243600 1008.75 6414.88 1696.5 -76.0038 -463.91 470.095 
9281 2
12243800 1800 6149 1936.57 -77.9321 -304.527 314.341 
12243600 999 6251.29 1716.43 -20.0617 -336.603 337.201 
9281.5 2
12243800 1737.12 6004.75 1902.12 -129.907 -298.037 325.118 
12243600 991.625 6057.75 1679 -15.2376 -399.867 400.157 
9282 2
12243800 1757.14 5823.14 1869 40.522 -367.626 369.852 
12243600 1001 5691.71 1649.43 18.9777 -740.963 741.206 
9282.5 2
12243800 1893.38 5551.25 1868.75 270.839 -540.542 604.599 
12243600 1173.62 5369.38 1648 343.191 -640.834 726.944 
9283 2
12243800 2060.11 5269.89 1896 319.418 -539.006 626.542 
12243600 1342 4992.11 1671.44 322.557 -722.728 791.441 
9283.5 2
12243800 2495.62 5059.62 1879.12 881.607 -425.635 978.977 
12243600 1765.88 4801 1661.75 858.047 -386.865 941.227 
9284 2
12243800 2776.6 4802.9 1834.2 569.929 -520.74 772.004 
12243600 1984.1 4691.2 1607.5 442.647 -222.718 495.52 
9284.5 2
12243800 3265.33 4239.78 1814.56 989.339 -1139.92 1509.38 
12243600 2502.67 4009.44 1580.11 1049.73 -1380.07 1733.94 
9285 2
12243800 3802.8 3624.1 1767.7 1085.79 -1243.79 1651.05 
12243600 3056.5 3384.1 1585.7 1118.86 -1263.32 1687.55 
9285.5 2
12243800 4201.56 3116.22 1671.56 775.789 -988.089 1256.25 
12243600 3353.11 3016.89 1576.89 577.064 -714.419 918.367 
9286 2
12243800 4611.88 2625.38 1603.5 840.819 -1005.83 1310.98 
12243600 3714.62 2684.12 1540.88 740.807 -681.893 1006.86 
9286.5 2
12243800 4834.62 2149.38 1582.75 446.393 -953.908 1053.19 
12243600 4104.62 2263.75 1514 781.563 -842.435 1149.15 
9287 2
12243800 5196.25 1821.75 1598.62 700.824 -634.932 945.67 
12243600 4556.75 1717 1480.25 876.211 -1059.59 1374.95 
9287.5 2
12243800 5704.62 1551 1616.12 979.528 -521.676 1109.78 
12243600 5073 1356.75 1487.62 994.701 -694.123 1212.95 
9288 2
12243800 6211.12 1175.38 1617.38 981.589 -727.955 1222.06 
12243600 5549.62 854.5 1530.25 923.692 -973.353 1341.87 
9288.5 2
12243800 6627.57 746.571 1652.71 871.227 -897.079 1250.51 
12243600 5887.29 426.429 1535 706.403 -895.547 1140.62 
9289 2
12243800 7007.75 201.75 1681.12 790.392 -1132.68 1381.19 
12243600 6310.38 2.875 1555 879.604 -880.569 1244.63 
9289.5 2
12243800 7430.12 -366.5 1702.12 846.443 -1138.78 1418.9 
12243600 6767.5 -528.375 1548.12 916.082 -1064.63 1404.51 
9290 2
12243800 7958.75 -964.25 1713.25 1004.99 -1136.41 1517.05 
12243600 7232.75 -1051.75 1569.88 884.506 -995.01 1331.31 
9290.5 2
12243800 8423.25 -1372.75 1713.38 905.458 -796.296 1205.8 
12243600 7835.88 -1730.12 1595.88 1175.68 -1322.37 1769.43 
9291 2
12243800 8865.86 -1795 1719.71 908.844 -867.043 1256.09 
12243600 8258.71 -2160.86 1625.71 868.253 -884.46 1239.41 
9291.5 2
12243800 9294.38 -2229.25 1752.5 883.542 -895.361 1257.9 
12243600 8678.75 -2528.75 1624.75 866.053 -758.542 1151.27 
9292 2
12243800 9687.5 -2757.38 1745 795.8 -1069.08 1332.75 
12243600 9111.75 -2967.88 1619.62 876.518 -888.917 1248.38 
9292.5 2
12243800 10084.6 -3193.75 1735.88 803.897 -883.35 1194.39 
12243600 9491 -3462.75 1611.38 767.713 -1001.77 1262.11 
9293 2
12243800 10475.8 -3640.5 1697.5 760.944 -869.163 1155.2 
12243600 9861.5 -4028.5 1586 720.817 -1100.68 1315.7 
9293.5 2
12243800 10861.4 -4120.25 1658.38 775.905 -965.292 1238.47 
12243600 10209.6 -4472 1544 700.453 -892.354 1134.43 
9294 2
12243800 11267.4 -4675.5 1669.5 788.35 -1078.16 1335.63 
12243600 10635.5 -4990.25 1510.5 826.942 -1006.31 1302.5 
9294.5 2
12243800 11725.9 -5146.5 1685.62 888.566 -912.791 1273.87 
12243600 11065.5 -5451.25 1532 833.333 -893.411 1221.73 
9295 2
12243800 12160.9 -5730 1673.43 906.213 -1215.62 1516.23 
12243600 11482.1 -5982.14 1525.71 868.006 -1106.03 1405.96 
9295.5 2
12243800 12671.5 -6208 1691.88 1084.17 -1014.86 1485.05 
12243600 12006 -6429.25 1580 1112.22 -949.272 1462.24 
9296 2
12243800 13159 -6624.38 1729.38 971.116 -829.432 1277.12 
12243600 12492.4 -6900.88 1597.25 968.875 -939.492 1349.58 
9296.5 2
12243800 13616 -7070.88 1709.62 925.101 -903.846 1293.35 
12243600 12913.4 -7363.25 1638 852.227 -935.982 1265.84 
9297 2
12243800 14104.2 -7560.88 1725.12 919.492 -922.787 1302.69 
12243600 13313.1 -7838.38 1599 752.825 -894.774 1169.34 
9297.5 2
12243800 14611.4 -8073.38 1713.12 1032.84 -1043.79 1468.42 
12243600 13786.5 -8399.62 1553.12 964.104 -1143.08 1495.37 
9298 2
12243800 15133.9 -8718.75 1722.62 1059.84 -1309.08 1684.32 
12243600 14236.1 -8927.62 1561.62 912.018 -1070.99 1406.7 
9298.5 2
12243800 15565.9 -9264.25 1746 829.175 -1047.02 1335.59 
12243600 14673.5 -9443.12 1607.12 839.491 -989.443 1297.59 
9299 2
12243800 15971.1 -9780.71 1791 832.172 -1060.5 1348.03 
12243600 15125.7 -10026.9 1699.43 928.571 -1198.63 1516.23 
9299.5 2
12243800 16363.4 -10329.8 1814.88 763.098 -1068.16 1312.74 
12243600 15589.5 -10441.2 1681.62 902.307 -806.212 1210.01 
9300 2
12243800 16769.6 -10844.9 1812.5 815.763 -1034.39 1317.36 
12243600 16069.9 -10956 1670.5 964.608 -1033.63 1413.81 
9300.5 2
12243800 17322.8 -11348.1 1807.38 1071.95 -975.291 1449.23 
12243600 16482.1 -11261.6 1614.62 798.934 -592.297 994.541 
9301 2
12243800 17735 -11676.9 1794.57 864.256 -689.166 1105.39 
12243600 17039.6 -11716.7 1602.29 1168.65 -954.066 1508.64 
9301.5 2
12243800 18588.6 -12036.2 1769.75 1703.84 -717.351 1848.69 
12243600 17755 -12154.5 1589.38 1428 -873.824 1674.14 
9302 2
12243800 19314.8 -12534.8 1823.38 1469.89 -1009.11 1782.94 
12243600 18574.2 -12700.5 1587.62 1658.4 -1105.26 1992.96 
9302.5 2
12243800 19771.4 -12880.4 1793.89 899.005 -680.501 1127.52 
12243600 19077.7 -12918.9 1621.22 990.978 -429.899 1080.21 
9303 2
12243800 20182.9 -13126.1 1747.5 817.953 -488.431 952.687 
12243600 19432.4 -13136 1585.75 705.186 -431.632 826.797 
9303.5 2
12243800 20591.5 -13428.4 1740.38 858.456 -634.979 1067.78 
12243600 19877.8 -13306.5 1599.38 935.662 -358.193 1001.88 
9304 2
12243800 21103.9 -13615.1 1762.25 1047.8 -381.902 1115.23 
12243600 20288 -13397.2 1606.75 838.957 -185.583 859.238 
9304.5 2
12243800 21541.7 -13837.4 1755.33 840.291 -426.717 942.431 
12243600 20822.9 -13471.8 1583 1026.66 -143.048 1036.58 
9305 2
12243800 22105.3 -14032.9 1727 1100.82 -381.665 1165.11 
12243600 21368.4 -13548.9 1580.71 1065.51 -150.546 1076.09 
9305.5 2
12243800 22617.9 -14289.6 1673.62 1088.3 -545.155 1217.21 
12243600 21820.4 -13688.8 1565.25 959.547 -297.012 1004.46 
9306 2
12243800 23207.8 -14543.4 1681.5 1145.39 -492.718 1246.87 
12243600 22385.6 -13881.6 1535.12 1097.57 -374.515 1159.71 
9306.5 2
12243800 23807.8 -14811.8 1729.88 1181.1 -528.297 1293.87 
12243600 23014 -14218.5 1488.25 1236.96 -663.14 1403.5 
9307 2
12243800 24342.6 -15008.5 1733.62 1048.77 -385.784 1117.48 
12243600 23850.2 -14495 1541.38 1639.71 -542.157 1727.01 
9307.5 2
12243800 24900.1 -15177.6 1702.25 1149.48 -348.711 1201.21 
12243600 24426.4 -14695.2 1569.75 1187.89 -412.887 1257.6 
9308 2
12243800 25386.5 -15132.1 1680 959.32 89.7436 963.508 
12243600 24981.1 -14795.9 1595.88 1094.18 -198.471 1112.04 
9308.5 2
12243800 26073.9 -15409.1 1703.75 1366.55 -550.696 1473.34 
12243600 25551.4 -14944.9 1603.5 1133.7 -296.223 1171.76 
9309 2
12243800 26851.6 -15832 1715.12 1564.89 -850.855 1781.24 
12243600 26239.9 -15189.6 1594.38 1385.31 -492.455 1470.24 
9309.5 2
12243800 27588 -16262.4 1718.86 1481.64 -866.053 1716.19 
12243600 27003.7 -15381.6 1558.71 1536.9 -386.21 1584.68 
9310 2
12243800 28144.9 -16404 1737.38 1172.37 -298.045 1209.66 
12243600 27655.9 -15707.8 1593.12 1372.97 -686.692 1535.12 
9310.5 2
12243800 28752.9 -16593.1 1773.88 1185.19 -368.665 1241.2 
12243600 28313.9 -15943.6 1579.12 1282.65 -459.795 1362.57 
9311 2
12243800 29314.4 -16844.7 1749.57 1153.09 -516.61 1263.53 
12243600 29011.4 -16162.4 1660.43 1432.35 -449.289 1501.16 
9311.5 2
12243800 29854.9 -17028 1715 1083.06 -367.306 1143.65 
12243600 29758.8 -16309 1655.62 1497.64 -293.73 1526.17 
9312 2
12243800 30448.6 -17287.9 1701.22 1124.39 -492.214 1227.41 
12243600 30362.1 -16435.9 1633.22 1142.73 -240.32 1167.73 
9312.5 2
12243800 31243.7 -17519.1 1671.43 1571.46 -457.024 1636.57 
12243600 30848.6 -16714.9 1596.71 961.384 -551.321 1108.25 
9313 2
12243800 31946.9 -17947.8 1677.38 1496.09 -911.93 1752.11 
12243600 31438.9 -16943 1554.62 1255.97 -485.41 1346.5 
9313.5 2
12243800 32740.4 -18025.6 1692.88 1590.18 -156.062 1597.82 
12243600 32014.5 -17123.6 1535.25 1153.56 -361.974 1209.02 
9314 2
12243800 33432.9 -17982.9 1690.22 1326.65 81.8699 1329.18 
12243600 32869 -17436.6 1532.56 1636.97 -599.484 1743.29 
9314.5 2
12243800 34118.4 -18092.7 1687.43 1362.9 -218.341 1380.28 
12243600 33554 -17643.9 1527.86 1361.83 -412.13 1422.82 
9315 2
12243800 34672.8 -18230.9 1719.88 1171.93 -292.095 1207.78 
12243600 34076.1 -17713.6 1553.62 1103.86 -147.501 1113.67 
9315.5 2
12243800 35207.9 -18362.3 1717.22 1009.7 -248.035 1039.71 
12243600 34589.3 -17844 1574.56 968.318 -245.991 999.075 
9316 2
12243800 35737.6 -18481.9 1708.57 1030.51 -232.537 1056.42 
12243600 35058.1 -18043.9 1576.57 912.081 -388.827 991.503 
9316.5 2
12243800 36349.1 -18685.8 1676.88 1255.76 -418.671 1323.71 
12243600 35492 -18282.2 1595 890.877 -489.513 1016.51 
9317 2
12243800 36831.6 -18905.2 1639.38 957.341 -435.516 1051.75 
12243600 35934.4 -18574.4 1577 877.728 -579.613 1051.84 
9317.5 2
12243800 37424.1 -19126.6 1691.14 1214.18 -453.528 1296.11 
12243600 36350.1 -18887.6 1550.86 851.983 -641.796 1066.67 
9318 2
12243800 38002.8 -19299.6 1709 1164.2 -348.196 1215.15 
12243600 36827.1 -19231.1 1524.62 959.723 -691.255 1182.75 
9318.5 2
12243800 38672.9 -19528.6 1757.12 1296.18 -442.94 1369.77 
12243600 37460 -19513 1532.75 1224.13 -545.213 1340.06 
9319 2
12243800 39312.4 -19816.9 1755.62 1236.94 -557.544 1356.79 
12243600 38092.2 -19812.8 1654.25 1222.92 -579.787 1353.4 
9319.5 2
12243800 39841.3 -20045.4 1682.14 1086.06 -469.309 1183.12 
12243600 38672.6 -20059.7 1688.86 1191.63 -507.114 1295.04 
9320 2
12243800 40435.1 -20316 1637.75 1247.56 -568.427 1370.96 
12243600 39141.4 -20213.1 1702.38 984.881 -322.291 1036.27 
9320.5 2
12243800 41016.4 -20495 1650.75 1137.48 -350.294 1190.19 
12243600 39623.9 -20418.1 1683.75 944.227 -401.174 1025.92 
9321 2
12243800 41690.5 -20816 1723.12 1308.98 -623.301 1449.8 
12243600 40187 -20671.6 1641.62 1093.45 -492.233 1199.13 
9321.5 2
12243800 42310.4 -21029.3 1771.71 1305.11 -449.023 1380.2 
12243600 40906.6 -20967.9 1635.57 1514.89 -623.647 1638.24 
9322 2
12243800 42774.8 -21243.7 1772.33 928.698 -428.762 1022.9 
12243600 41416.6 -21059.8 1634.11 1019.97 -183.841 1036.4 
9322.5 2
12243800 43229 -21563.6 1755.5 866.836 -610.608 1060.31 
12243600 41937.8 -21130.6 1639.25 994.646 -135.205 1003.79 
9323 2
12243800 43605.6 -21684.1 1718.57 789.458 -252.658 828.903 
12243600 42498.7 -21029 1632.57 1176.03 213.05 1195.17 
9323.5 2
12243800 44005.7 -21751.1 1654.33 800.19 -133.937 811.322 
12243600 43057 -20829.3 1637.56 1116.57 399.333 1185.83 
9324 2
12243800 44397.6 -21776.2 1652.25 734.004 -47.0766 735.512 
12243600 43581.1 -20524.9 1617 981.507 570.147 1135.09 
9324.5 2
12243800 44834.6 -21664.7 1699.43 925.734 236.304 955.418 
12243600 44060.3 -20375.9 1588.43 1015.17 315.716 1063.13 
9325 2
12243800 45187.2 -21607.6 1742.5 694.249 112.38 703.286 
12243600 44543.4 -20016.1 1581.25 950.963 708.134 1185.66 
9325.5 2
12243800 45537.2 -21455.5 1758.25 690.335 300.049 752.723 
12243600 44910.4 -19675.6 1579.38 723.866 671.598 987.434 
9326 2
12243800 45820 -21341.7 1744.14 579.406 233.167 624.562 
12243600 45110.6 -19385.9 1576.86 410.239 593.787 721.719 
9326.5 2
12243800 46081.2 -21243 1787.12 543.139 205.227 580.619 
12243600 45301.1 -19205.6 1572.5 396.161 374.703 545.294 
9327 2
12243800 46200.9 -21099.4 1828 226.562 272.017 354.011 
12243600 45140.5 -19204.9 1576 -304.214 1.42046 304.217 
9327.5 2
12243800 46250 -20883.4 1799.86 100.666 442.513 453.819 
12243600 44649 -18844.7 1584.86 -1007.17 738.034 1248.64 
9328 2
12243800 46290.5 -20655.5 1798.75 81.9838 461.394 468.621 
12243600 44635.6 -18643.2 1578.12 -27.0749 407.822 408.72 
9328.5 2
12243800 46208.9 -20349.1 1788.75 -155.773 584.685 605.08 
12243600 44480.6 -18452.4 1575.62 -295.802 364.265 469.242 
9329 1
12243800 45934.2 -20059.6 1780.38 -545.974 575.547 793.311 
9329.5 1
12243800 45588 -19749.4 1757.38 -700.911 628.036 941.119 
9330 1
12243800 45268.4 -19498.9 1732.29 -652.187 511.261 828.695 
9330.5 1
12243800 44904.3 -19274.3 1726.14 -741.635 457.376 871.33 
9331 1
12243800 44411.6 -18949 1729.5 -971.717 641.589 1164.42 
9331.5 1
12243800 43730.4 -18601 1727 -1340.94 685.039 1505.79 
9332 1
12243800 43365.9 -18379.5 1727 -733.508 445.674 858.289 
9332.5 1
12243800 43150.1 -18275.9 1727 -431.464 207.286 478.674 
9333 1
12243800 43046.6 -18198.2 1727 -209.127 156.782 261.371 
9333.5 1
12243800 43090.9 -17851.9 1727 86.9352 680.501 686.032 
9334 1
12243800 43064.1 -17727.4 1710.29 -54.779 255.013 260.83 
9334.5 1
12243800 43093 -17725.6 1652.25 59.4993 3.7187 59.6154 
9335 1
12243800 43160.6 -18110.8 1593.38 133.911 -762.624 774.291 
9335.5 1
12243800 43397.4 -18613 1589.38 464.216 -984.804 1088.73 
9336 1
12243800 43462.6 -18784.9 1590 133.326 -351.446 375.886 
