# Supplementary material for: Intrinsic group behaviour II: On the dependence of triad spatial dynamics on social and personal features; and on the effect of social interaction on small group dynamics
Source: PLoS One. 2019 Dec 3;14(12):e0225704. doi: 10.1371/journal.pone.0225704 (PMC6890182; doi:10.1371/journal.pone.0225704)
Supplement: S2 Data Set — (ZIP) [file pone.0225704.s002.zip › set_2_nint/group_traj_dyas_noint/traj_2_0217_60.dat]

2 12241403 12243400 1 0 0 0 1 1 0 20 20 20 1660.53 1699.39 1621.68 
9254.5 1
12241403 -10686 11970.6 1421.8 0 0 0 
9255 1
12241403 -10684.2 11302.5 1351.62 4.04157 -1542.96 1542.96 
9255.5 1
12241403 -10552.4 10507.6 1400.29 256.462 -1546.55 1567.67 
9256 1
12241403 -10267.8 9935 1403.25 585.758 -1178.13 1315.71 
9256.5 1
12241403 -9881.86 9475.14 1415.29 755.172 -899.916 1174.79 
9257 1
12241403 -9494 8903.29 1390.29 811.417 -1196.35 1445.57 
9257.5 1
12241403 -8996.5 8376.25 1421 1015.31 -1075.58 1479.1 
9258 1
12241403 -8410.62 7871.5 1465.62 1137.62 -980.097 1501.59 
9258.5 1
12241403 -7958.75 7390.25 1429.62 849.389 -904.605 1240.88 
9259 1
12241403 -7484 7032.57 1432 974.846 -734.453 1220.55 
9259.5 1
12241403 -6927.12 6699.75 1393.88 1118.22 -668.316 1302.72 
9260 1
12241403 -6275.86 6264.43 1367 1318.36 -881.217 1585.75 
9260.5 1
12241403 -5966 6061.5 1301.12 633.655 -414.987 757.451 
9261 1
12241403 -4950.62 6048.62 1196.38 1967.78 -24.9516 1967.94 
9261.5 1
12241403 -4069.57 5737.43 1432.86 1787.13 -631.23 1895.33 
9262 1
12241403 -3421.29 5547.43 1541.43 1350.6 -395.833 1407.41 
9262.5 1
12241403 -2785 5390.62 1608 1235.51 -304.473 1272.47 
9263 1
12241403 -2107.43 5187.29 1706.43 1379.98 -414.133 1440.78 
9263.5 1
12241403 -1507.25 5095.75 1757.62 1190.83 -181.618 1204.6 
9264 1
12241403 -897.875 4821.38 1697.88 1167.39 -525.623 1280.26 
9264.5 1
12241403 -298.714 4576.86 1693.86 1227.79 -501.061 1326.09 
9265 1
12241403 289.286 4148.86 1657.43 1183.1 -861.167 1463.33 
9265.5 1
12241403 965.625 3886.25 1678.38 1394.51 -541.458 1495.94 
9266 1
12241403 1585.75 3501.88 1721.75 1190.26 -737.764 1400.36 
9266.5 1
12241403 2130.38 3156.25 1691.12 1059.58 -672.422 1254.94 
9267 1
12241403 2497.71 2842.57 1670.86 746.625 -637.558 981.799 
9267.5 1
12241403 3025.25 2573 1655.25 1061.44 -542.397 1191.99 
9268 1
12241403 3666.88 2225.62 1590.5 1238.66 -670.608 1408.54 
9268.5 1
12241403 4328.12 1780.5 1564.25 1288.99 -867.69 1553.82 
9269 1
12241403 4903.86 1397.57 1568.57 1204.46 -801.106 1446.55 
9269.5 1
12241403 5396.38 926 1578.12 1017.6 -974.321 1408.83 
9270 1
12241403 5882 591.375 1599.62 932.102 -642.274 1131.96 
9270.5 1
12241403 6316 214.571 1589.14 902.287 -783.375 1194.91 
9271 1
12241403 6830.25 -208.25 1604.12 1073.59 -882.717 1389.89 
9271.5 1
12241403 7315.75 -642.625 1656.88 965.209 -863.569 1295.14 
9272 1
12241403 7864.25 -1224.38 1720.88 1090.46 -1156.56 1589.57 
9272.5 1
12241403 8286.75 -1554.12 1778.5 833.333 -650.394 1057.1 
9273 1
12241403 8845.12 -1748.75 1707.38 1067.64 -372.132 1130.63 
9273.5 1
12241403 9522.88 -2301.62 1689.12 1328.92 -1084.07 1715 
9274 1
12241403 9972.57 -2734.71 1713 932.98 -898.525 1295.3 
9274.5 2
12243400 9862.29 -3667.43 1503.86 0 0 0 
12241403 10377 -3073.25 1669.25 837.326 -700.902 1091.96 
9275 2
12243400 10278.8 -3970.25 1568.88 865.83 -629.566 1070.52 
12241403 10865.8 -3393.5 1660.12 952.729 -624.269 1139.04 
9275.5 2
12243400 10667.4 -4636.62 1553.25 777.25 -1332.75 1542.84 
12241403 11320 -3827.88 1614.88 908.5 -868.75 1257.02 
9276 2
12243400 11077.4 -5207 1538.62 783.939 -1090.58 1343.11 
12241403 11834.2 -4465.75 1669.88 983.27 -1219.65 1566.64 
9276.5 2
12243400 11554.1 -5675 1558.5 963.131 -945.455 1349.63 
12241403 12243.6 -5003.38 1672.38 827.02 -1086.11 1365.14 
9277 2
12243400 12130 -6200.25 1606.75 1163.38 -1061.11 1574.62 
12241403 12766.9 -5555.38 1643.12 1057.07 -1115.15 1536.54 
9277.5 2
12243400 12567.6 -6627.88 1628.75 880.533 -860.412 1231.12 
12241403 13187.1 -5991.12 1660.88 845.573 -876.761 1218.07 
9278 2
12243400 12973.2 -7103.75 1629.38 808.018 -947.958 1245.6 
12241403 13601 -6394.75 1691.25 824.452 -804.034 1151.6 
9278.5 2
12243400 13255.8 -7479.12 1612 561.63 -746.272 933.997 
12241403 13984.2 -6806.38 1669.62 761.928 -818.34 1118.13 
9279 2
12243400 13628.1 -7949.5 1578.62 756.86 -956.047 1219.37 
12241403 14410.5 -7220 1654.12 866.362 -840.701 1207.21 
9279.5 2
12243400 14094.4 -8390.71 1552.86 955.54 -904.128 1315.49 
12241403 14867.9 -7666 1681 937.207 -913.934 1309.06 
9280 2
12243400 14456.9 -8767.5 1561.75 735.185 -764.271 1060.48 
12241403 15211 -8233.5 1640.25 696.03 -1151.12 1345.19 
9280.5 2
12243400 14881 -9146.12 1614.88 810.946 -723.948 1087.08 
12241403 15661.8 -8768 1664.75 861.855 -1021.99 1336.88 
9281 2
12243400 15266.1 -9574.71 1641.29 792.475 -881.871 1185.63 
12241403 15983.9 -9194.71 1693.43 662.772 -878.013 1100.08 
9281.5 2
12243400 15562.2 -10032.6 1663.88 611.792 -946.097 1126.67 
12241403 16343.9 -9815.88 1754.12 743.839 -1283.39 1483.37 
9282 2
12243400 15913.1 -10501.7 1650.86 710.309 -949.573 1185.85 
12241403 16686.3 -10092.6 1718 693.139 -560.114 891.162 
9282.5 2
12243400 16279.1 -10969.6 1605.5 727.599 -930.24 1180.99 
12241403 17095.1 -10504.5 1719.12 812.802 -818.943 1153.83 
9283 2
12243400 16761 -11356.8 1578.22 923.132 -741.672 1184.17 
12241403 17422 -11054.2 1730.33 626.197 -1053.11 1225.22 
9283.5 2
12243400 16953.1 -11595.8 1583.38 388.917 -483.749 620.701 
12241403 17594.2 -11144.4 1694.12 348.684 -182.496 393.555 
9284 2
12243400 17148.8 -11783.6 1582.1 396.907 -381.034 550.202 
12241403 17732 -11139.9 1638.4 279.412 9.07708 279.559 
9284.5 2
12243400 17289.8 -11944.1 1601.78 285.38 -324.921 432.453 
12241403 17936 -11398.8 1645.78 412.955 -524.044 667.199 
