# Supplementary material for: Intrinsic group behaviour II: On the dependence of triad spatial dynamics on social and personal features; and on the effect of social interaction on small group dynamics
Source: PLoS One. 2019 Dec 3;14(12):e0225704. doi: 10.1371/journal.pone.0225704 (PMC6890182; doi:10.1371/journal.pone.0225704)
Supplement: S2 Data Set — (ZIP) [file pone.0225704.s002.zip › set_2_nint/group_traj_dyas_noint/traj_2_0217_59.dat]

2 12240000 12235501 1 0 0 0 1 1 0 20 20 20 1633.28 1662.8 1603.76 
9235.5 1
12235501 -32721.8 373 1576.75 0 0 0 
9236 1
12235501 -32455.8 662.625 1576.38 663.342 722.257 980.651 
9236.5 1
12235501 -31731 749.571 1583.57 1440.85 172.856 1451.19 
9237 1
12235501 -30790.7 1437.71 1656.86 1891.92 1384.59 2344.46 
9237.5 1
12235501 -30303.5 1680.38 1667 986.264 491.216 1101.82 
9238 1
12235501 -29903.1 1907.71 1645 807.172 458.345 928.228 
9238.5 1
12235501 -29416.5 2138.62 1649.75 969.408 459.982 1073 
9239 1
12235501 -28689.7 2459.29 1609.71 1447.78 638.766 1582.43 
9239.5 1
12235501 -28017.6 2651 1601.38 1325.62 378.135 1378.5 
9240 1
12235501 -27515 2860.29 1619.29 1007.26 419.41 1091.09 
9240.5 2
12240000 -27260.5 3762.67 1474.83 0 0 0 
12235501 -26944.8 3133.25 1605.88 1159.04 554.805 1284.99 
9241 2
12240000 -26641.8 4016.5 1490.12 1406.25 576.894 1519.98 
12235501 -26364.9 3379.88 1590.75 1148.27 488.366 1247.81 
9241.5 2
12240000 -25943.1 4315.25 1584.62 1348.7 576.737 1466.84 
12235501 -25880.8 3548.38 1593.25 934.604 325.29 989.595 
9242 2
12240000 -25460.1 4276.14 1550.57 1002.04 -81.1352 1005.32 
12235501 -25340.7 3602 1583.14 1120.41 111.255 1125.92 
9242.5 2
12240000 -25047.1 4320.75 1544.62 858.665 92.7383 863.658 
12235501 -24816.4 3704.75 1523.5 1090.1 213.617 1110.84 
9243 2
12240000 -24407.6 4531.38 1515.75 1225.1 403.496 1289.83 
12235501 -24106.2 3780.38 1549.38 1360.39 144.875 1368.09 
9243.5 2
12240000 -23739.3 4612.14 1513.57 1326.07 160.254 1335.72 
12235501 -23356.3 3933.29 1563.57 1488.02 303.394 1518.64 
9244 2
12240000 -22999.3 4603.86 1484.43 1525.77 -17.0839 1525.87 
12235501 -22684.4 3939.57 1479.57 1385.27 12.9602 1385.33 
9244.5 2
12240000 -22358.2 4566.62 1352.38 1254.47 -72.8613 1256.59 
12235501 -22229.6 3841.62 1171.38 890.027 -191.676 910.432 
9245 2
12240000 -21742.9 4517.71 1353.86 1240.71 -98.6103 1244.62 
12235501 -21627 3808.14 1326.57 1214.97 -67.5043 1216.84 
9245.5 2
12240000 -21027.1 4509.38 1310.62 1406.15 -16.3837 1406.25 
12235501 -21061 3814.5 1301.12 1111.98 12.4895 1112.05 
9246 2
12240000 -20299.1 4600.71 1250.14 1461.81 183.412 1473.27 
12235501 -20460 3784.86 1214.43 1206.83 -59.5238 1208.29 
9246.5 2
12240000 -19855.8 4493.75 1288.12 866.002 -208.915 890.845 
12235501 -19826.6 3704.25 1304.75 1237.06 -157.436 1247.04 
9247 2
12240000 -19337.1 4409.43 1266.29 1058.38 -172.085 1072.28 
12235501 -19193.6 3632 1322 1291.95 -147.449 1300.33 
9247.5 2
12240000 -18746.6 4321.57 1297.57 1212.67 -180.405 1226.02 
12235501 -18600 3487.43 1309.86 1218.83 -296.861 1254.46 
9248 2
12240000 -18193.9 4274.12 1291.75 1130.26 -97.0275 1134.42 
12235501 -17950.5 3410.12 1341.38 1328.22 -158.085 1337.6 
9248.5 2
12240000 -17580.7 4259 1363.43 1216.59 -30.0099 1216.96 
12235501 -17446.4 3420.57 1410.29 1000.14 20.727 1000.36 
9249 2
12240000 -16867.9 4117.57 1418.43 1478.96 -293.42 1507.78 
12235501 -16886.6 3379.86 1418.86 1161.53 -84.4695 1164.6 
9249.5 2
12240000 -16107.5 4038 1433.75 1529.89 -160.103 1538.25 
12235501 -16124 3334.88 1415.62 1534.35 -90.5073 1537.02 
9250 2
12240000 -15504.4 4086.62 1430.38 1168.85 94.2345 1172.64 
12235501 -15503.8 3305 1424.62 1202.03 -57.8973 1203.43 
9250.5 2
12240000 -14777.1 4081 1462.12 1379.98 -10.6736 1380.02 
12235501 -14865.9 3305.25 1417.62 1210.39 0.474383 1210.39 
9251 2
12240000 -14079.4 4145.71 1439.71 1444.51 133.984 1450.71 
12235501 -14240.1 3247 1391.43 1295.51 -120.6 1301.11 
9251.5 2
12240000 -13444.4 4180.25 1463.75 1275.21 69.3488 1277.09 
12235501 -13579.5 3252.75 1413.62 1326.59 11.5462 1326.64 
9252 2
12240000 -12826.8 4247.12 1455.38 1176.43 127.381 1183.3 
12235501 -12806 3230 1428.38 1473.33 -43.3333 1473.97 
9252.5 2
12240000 -12182.6 4227 1436.71 1301.37 -40.6566 1302.01 
12235501 -12172.9 3273.71 1445.86 1279.08 88.3117 1282.12 
9253 2
12240000 -11528.4 4292 1440.38 1326.97 131.846 1333.5 
12235501 -11638.1 3301.75 1450.75 1084.65 56.8676 1086.14 
9253.5 2
12240000 -10922.9 4379.29 1408.71 1245.92 179.6 1258.8 
12235501 -11040.3 3258.57 1415 1230.12 -88.8448 1233.33 
9254 2
12240000 -10269.4 4435.25 1408 1273.84 109.092 1278.51 
12235501 -10302.1 3361.25 1411.75 1438.91 200.153 1452.76 
9254.5 2
12240000 -9649.71 4370.43 1271.71 1259.47 -131.751 1266.35 
12235501 -9607.29 3478 1435.43 1412.27 237.297 1432.07 
9255 2
12240000 -9021 4382.25 1424.25 1265.02 23.7856 1265.24 
12235501 -9010.25 3627.25 1427.38 1201.28 300.302 1238.25 
9255.5 2
12240000 -8366 4358 1414.57 1274.32 -47.179 1275.19 
12235501 -8488.71 3745.57 1381 1014.66 230.197 1040.45 
9256 2
12240000 -7682.62 4440.38 1371 1406.12 169.496 1416.3 
12235501 -7919.5 3846.88 1417.88 1171.22 208.444 1189.63 
9256.5 2
12240000 -6936.29 4552.43 1383.86 1460.55 219.283 1476.92 
12235501 -7327.86 3960 1337.14 1157.81 221.38 1178.79 
9257 2
12240000 -6366.14 4561.29 1346.29 1192.77 18.5296 1192.91 
12235501 -6802.14 3964 1315.57 1099.82 8.3682 1099.85 
9257.5 2
12240000 -5855.88 4642.25 1241 1041.36 165.233 1054.39 
12235501 -6395.38 4024.25 1393.12 830.138 122.959 839.195 
9258 2
12240000 -5121.38 4555 1234.62 1426.21 -169.417 1436.24 
12235501 -5903.38 4065 1178.12 955.34 79.1262 958.611 
9258.5 2
12240000 -4370.62 4527.75 1408.88 1411.18 -51.2218 1412.11 
12235501 -5041.62 3967.25 1290 1619.83 -183.741 1630.22 
9259 2
12240000 -3557.14 4338.57 1488.71 1670.39 -388.457 1714.97 
12235501 -4015 3928.29 1377 2108.06 -80.0088 2109.58 
9259.5 2
12240000 -2964.62 4061.38 1546.38 1189.79 -556.619 1313.56 
12235501 -3604.38 3625 1517 824.548 -609.007 1025.07 
9260 2
12240000 -2551.14 3897.57 1635.71 837.008 -331.586 900.296 
12235501 -3185.43 3464.43 1580.29 848.07 -325.043 908.227 
9260.5 2
12240000 -2111.5 3763.75 1600.5 899.065 -273.663 939.792 
12235501 -2835.25 3271.12 1582.25 716.112 -395.304 817.974 
9261 2
12240000 -1671.88 3569.75 1607 851.986 -375.969 931.254 
12235501 -2168.5 3090.25 1551.62 1292.15 -350.533 1338.85 
9261.5 2
12240000 -1149 3430.71 1658.14 1060.6 -282.02 1097.45 
12235501 -1584 2873.71 1542.43 1185.6 -439.221 1264.34 
9262 2
12240000 -781 2970 1660 766.667 -959.821 1228.43 
12235501 -1196.57 2476.86 1617 807.143 -826.786 1155.45 
9262.5 2
12240000 -173.25 2784.5 1658.25 1180.1 -360.194 1233.84 
12235501 -675.375 2234.25 1646.25 1012.03 -471.082 1116.3 
9263 2
12240000 564.286 2833.71 1681.43 1502.11 100.233 1505.45 
12235501 80.2857 2171.57 1626 1539.02 -127.655 1544.31 
9263.5 2
12240000 1182.12 2792.38 1655.5 1225.87 -82.0224 1228.61 
12235501 634.375 2218 1616.12 1099.38 92.1202 1103.24 
9264 2
12240000 1631.25 2738.25 1654.62 860.393 -103.688 866.618 
12235501 1296 2152.38 1608 1267.48 -125.718 1273.7 
9264.5 2
12240000 2123 2613.57 1594.43 1007.68 -255.489 1039.57 
12235501 1817.71 2068.57 1537.86 1069.09 -171.729 1082.79 
9265 2
12240000 2746.86 2416.86 1559.86 1255.25 -395.803 1316.17 
12235501 2354.71 1901.71 1538.14 1080.48 -335.729 1131.44 
9265.5 2
12240000 3316.25 2140.38 1488.25 1174.01 -570.066 1305.09 
12235501 2868.25 1618.5 1535.25 1058.84 -583.947 1209.19 
9266 2
12240000 3782.75 1729.38 1445.5 895.393 -788.868 1193.33 
12235501 3422.88 1178 1515.75 1064.54 -845.489 1359.45 
9266.5 2
12240000 4352.12 1366.62 1443.88 1107.73 -705.739 1313.45 
12235501 4007.88 828.5 1524.88 1138.13 -679.961 1325.78 
9267 2
12240000 4887.57 1129.43 1447.29 1088.31 -482.107 1190.31 
12235501 4396.86 583 1565.29 790.614 -498.984 934.909 
9267.5 2
12240000 5336.25 730.75 1425.5 902.774 -802.17 1207.67 
12235501 4932 276.75 1510.25 1076.75 -616.197 1240.6 
9268 2
12240000 5765.12 372.5 1509.38 827.944 -691.602 1078.8 
12235501 5436.62 -157.625 1536.88 974.18 -838.562 1285.38 
9268.5 2
12240000 6281.12 12.375 1529.25 1005.85 -701.998 1226.59 
12235501 5869.38 -593.625 1557.75 843.567 -849.903 1197.47 
9269 2
12240000 6688.86 -433.714 1548.43 852.996 -933.241 1264.33 
12235501 6251.71 -1063.43 1564.14 799.873 -982.853 1267.2 
9269.5 2
12240000 7131.12 -1007.88 1582.62 913.777 -1186.28 1497.42 
12235501 6632.62 -1317.88 1581.5 787.006 -525.716 946.443 
9270 2
12240000 7730.88 -1441 1617.62 1151.15 -831.334 1419.95 
12235501 7135.25 -1705.88 1594 964.731 -744.722 1218.74 
9270.5 2
12240000 8093 -1817 1639.57 752.859 -781.705 1085.29 
12235501 7652.29 -2190 1640.71 1074.92 -1006.5 1472.58 
9271 2
12240000 8546.88 -2088.88 1643.62 947.547 -567.589 1104.54 
12235501 8175.75 -2685.38 1640.75 1092.83 -1034.19 1504.6 
9271.5 2
12240000 9014.25 -2468.62 1657.25 929.175 -754.97 1197.22 
12235501 8516.88 -2886 1612.62 678.181 -398.857 786.776 
9272 2
12240000 9449.62 -2761.75 1626.75 865.557 -582.753 1043.45 
12235501 9029.88 -3270.88 1616.38 1019.88 -765.159 1275 
9272.5 2
12240000 9821.12 -3102.62 1599.5 732.742 -672.337 994.458 
12235501 9502.25 -3593.5 1622 931.706 -636.341 1128.28 
9273 2
12240000 10292.1 -3449.38 1570.38 900.574 -663.002 1118.3 
12235501 9884.88 -3887 1602 731.597 -561.185 922.043 
9273.5 2
12240000 10731.2 -3872.62 1513.88 861.029 -829.902 1195.87 
12235501 10246 -4268.38 1556.5 708.088 -747.794 1029.85 
9274 2
12240000 11158 -4358.57 1550.43 885.373 -1008.19 1341.76 
12235501 10669.3 -4781.14 1524 878.186 -1063.83 1379.48 
9274.5 2
12240000 11517.8 -4782.25 1578.88 744.824 -877.181 1150.74 
12235501 11022.1 -5188.12 1520 730.516 -842.613 1115.19 
9275 2
12240000 11903.5 -5118.5 1585.5 751.949 -655.458 997.523 
12235501 11436.8 -5661.25 1546.75 808.236 -922.271 1226.31 
9275.5 2
12240000 12345.9 -5559.62 1522.25 884.75 -882.25 1249.46 
12235501 11944.9 -6175.75 1578.62 1016.25 -1029 1446.24 
9276 2
12240000 12785.2 -6106.75 1482.75 840.105 -1046.13 1341.7 
12235501 12452.6 -6672.88 1625.38 970.841 -950.526 1358.69 
9276.5 2
12240000 13208.2 -6556 1610 854.545 -907.576 1246.57 
12235501 12797.8 -7021.38 1656.38 697.222 -704.04 990.854 
9277 2
12240000 13516.8 -6896.62 1586.25 623.232 -688.131 928.409 
12235501 13134.2 -7374.88 1631.75 679.798 -714.141 985.963 
9277.5 2
12240000 13877.9 -7235.5 1558.62 726.61 -681.841 996.428 
12235501 13395.8 -7733.25 1593.5 526.157 -721.076 892.632 
9278 2
12240000 14251.8 -7711.75 1578.62 744.771 -948.705 1206.12 
12235501 13846 -8230.88 1570.5 896.912 -991.285 1336.82 
9278.5 2
12240000 14739.1 -8310 1591.12 968.936 -1189.36 1534.09 
12235501 14215 -8677.38 1576.12 733.598 -887.674 1151.58 
9279 2
12240000 15138 -8773 1589.25 810.722 -941.057 1242.12 
12235501 14605.6 -9170.12 1622.5 793.953 -1001.52 1278.05 
9279.5 2
12240000 15511.7 -9180.43 1626.57 765.808 -834.895 1132.92 
12235501 14969.3 -9709.57 1626.86 745.206 -1105.42 1333.15 
9280 2
12240000 15807.1 -9788.12 1674.25 599.21 -1232.65 1370.58 
12235501 15279.5 -10057.1 1663.38 629.238 -704.977 944.951 
9280.5 2
12240000 16085.9 -10265.8 1696.75 532.983 -913.241 1057.39 
12235501 15646.2 -10591.1 1645.5 701.243 -1021.03 1238.65 
9281 2
12240000 16393.6 -10712.7 1695 633.12 -919.68 1116.54 
12235501 15986.7 -11129.3 1646.57 700.544 -1107.33 1310.32 
9281.5 2
12240000 16718.1 -11137.1 1695.5 670.565 -876.882 1103.89 
12235501 16230.4 -11576.4 1611.5 503.431 -923.738 1052.01 
9282 2
12240000 17067.1 -11458.1 1670 706.514 -649.834 959.92 
12235501 16625.4 -12115.9 1541 799.704 -1092.07 1353.57 
9282.5 2
12240000 17505.9 -11804.2 1700.12 872.231 -688.086 1110.97 
12235501 17293.5 -12637.1 1470.75 1328.17 -1036.32 1684.64 
9283 2
12240000 18485.3 -12250.8 1663 1876.36 -855.417 2062.15 
12235501 17843.6 -12981 1496.22 1053.75 -658.764 1242.72 
9283.5 2
12240000 18967.6 -12639.2 1638.25 976.299 -786.381 1253.62 
12235501 18356.4 -13288 1540 1038.1 -621.457 1209.9 
9284 2
12240000 19202.2 -12761.5 1575.1 475.811 -247.972 536.55 
12235501 18672.8 -13526.7 1520.8 641.836 -484.178 803.979 
9284.5 2
12240000 19322 -12795.8 1605.56 242.51 -69.3882 252.242 
12235501 18745.7 -13599.2 1554.22 147.503 -146.806 208.109 
9285 2
12240000 19509.6 -12496.2 1663.5 378.99 605.208 714.08 
12235501 19477.7 -14036.6 1556.9 1478.86 -883.591 1722.71 
9285.5 2
12240000 19608.1 -12503.1 1754 191.656 -13.4457 192.127 
12235501 20065.7 -14369.6 1548.33 1143.9 -647.773 1314.58 
9286 2
12240000 20017.9 -12741.6 1752 839.68 -488.758 971.569 
12235501 20819 -14777.1 1553 1543.72 -835.183 1755.16 
9286.5 2
12240000 20556.9 -13286.6 1738 1080.16 -1092.18 1536.1 
12235501 21470.9 -15148.5 1499.88 1306.36 -744.238 1503.49 
9287 2
12240000 20885.4 -13645.9 1714.12 636.628 -696.221 943.408 
12235501 22036.2 -15498.9 1449.12 1095.69 -679.021 1289.03 
9287.5 2
12240000 21213 -13926.4 1750.5 631.262 -540.462 831.018 
12235501 22716.9 -15743 1524.62 1311.42 -470.376 1393.22 
9288 2
12240000 21758.1 -14203.9 1725.25 1056.44 -537.791 1185.45 
12235501 23293.1 -16067.5 1534.75 1116.76 -628.876 1281.66 
9288.5 2
12240000 22402 -14398.7 1657.86 1347.02 -407.614 1407.34 
12235501 23819.3 -16189.1 1555.71 1100.75 -254.483 1129.79 
9289 2
12240000 23020.5 -14587.2 1602.12 1285.86 -391.966 1344.28 
12235501 24364.4 -16261 1616.5 1133.24 -149.391 1143.05 
9289.5 2
12240000 23589.6 -14842.8 1645.12 1140.53 -512.024 1250.19 
12235501 24862.1 -16388.6 1587.75 997.495 -255.762 1029.76 
9290 2
12240000 24223.8 -15162.2 1648.12 1205.56 -607.414 1349.94 
12235501 25527.2 -16647.1 1593.12 1264.5 -491.445 1356.64 
9290.5 2
12240000 24800 -15370 1612.75 1123.29 -404.971 1194.07 
12235501 26168.4 -16782.4 1557.62 1249.76 -263.645 1277.26 
9291 2
12240000 25299.9 -15565 1686.43 1026.4 -400.411 1101.74 
12235501 26719.6 -17110.3 1596.43 1131.82 -673.328 1316.96 
9291.5 2
12240000 25822.5 -15819.4 1644.75 1077.61 -524.485 1198.47 
12235501 27208.4 -17409.1 1613.12 1007.84 -616.163 1181.27 
9292 2
12240000 26511.5 -16223.8 1615.62 1394.74 -818.573 1617.21 
12235501 27765.4 -17621.1 1596.62 1127.53 -429.15 1206.44 
9292.5 2
12240000 27148.8 -16710.5 1695.75 1289.98 -985.324 1623.24 
12235501 28358.8 -17798.1 1591.62 1201.16 -358.3 1253.46 
9293 2
12240000 27757.4 -17094.1 1729.12 1184.1 -746.352 1399.69 
12235501 28981.8 -17849 1585.25 1212.06 -98.9786 1216.1 
9293.5 2
12240000 28326.9 -17194.9 1720.38 1145.88 -202.716 1163.67 
12235501 29603.4 -17815.5 1565.88 1250.75 67.4044 1252.57 
9294 2
12240000 28812 -17201.9 1743.25 941.99 -13.5922 942.088 
12235501 30289.2 -18040.5 1511.12 1331.8 -436.893 1401.63 
9294.5 2
12240000 29332.6 -17321.6 1728.75 1008.96 -232.074 1035.31 
12235501 30916.8 -18281.4 1421.75 1216.09 -466.812 1302.6 
9295 2
12240000 29781 -17312.4 1723.29 934.115 19.1592 934.311 
12235501 31581.3 -18602.6 1368 1384.45 -669.159 1537.68 
9295.5 2
12240000 30373.8 -17490.1 1704.75 1258.49 -377.275 1313.83 
12235501 32309 -18701.2 1382.25 1545.04 -209.509 1559.18 
9296 2
12240000 31054.6 -17701.6 1622.38 1356.32 -421.315 1420.25 
12235501 33049.5 -18789.2 1515.62 1475.1 -175.299 1485.48 
9296.5 2
12240000 31733.9 -17844.4 1584.12 1375 -288.968 1405.04 
12235501 33719.5 -18889.1 1602.62 1356.28 -202.176 1371.26 
9297 2
12240000 32393.1 -18020.6 1574.62 1241.53 -331.921 1285.13 
12235501 34471.4 -18954.6 1617.5 1415.96 -123.352 1421.32 
9297.5 2
12240000 33165.4 -18188.1 1637.5 1572.81 -341.141 1609.38 
12235501 35089.8 -18956.2 1623.25 1259.42 -3.30957 1259.42 
9298 2
12240000 33781.5 -18220.9 1592.88 1249.75 -66.43 1251.51 
12235501 35633.4 -19003.8 1610 1102.69 -96.3489 1106.89 
9298.5 2
12240000 34408.5 -18225 1619.38 1203.45 -7.91747 1203.48 
12235501 36216.8 -18956.2 1570.38 1119.72 91.1708 1123.43 
9299 2
12240000 34920.3 -18260.4 1668.71 1050.89 -72.7486 1053.41 
12235501 36714 -19029 1574.43 1021.05 -149.384 1031.92 
9299.5 2
12240000 35485.6 -18352.8 1636.25 1099.88 -179.614 1114.45 
12235501 37369.2 -19238.6 1557.75 1274.81 -407.831 1338.45 
9300 2
12240000 36037.2 -18414.2 1617 1107.68 -123.494 1114.54 
12235501 37926.9 -19486.8 1576.75 1119.73 -498.243 1225.58 
9300.5 2
12240000 36661.1 -18650.6 1599.38 1209.06 -458.091 1292.93 
12235501 38688.5 -19847 1645.62 1476.02 -698.159 1632.81 
9301 2
12240000 37246.9 -18832.4 1642.14 1227.95 -381.14 1285.74 
12235501 39286.6 -20163.1 1645.29 1253.82 -662.773 1418.21 
9301.5 2
12240000 37796.6 -19071.4 1663.75 1097.34 -476.939 1196.51 
12235501 39742.2 -20484.9 1590.88 909.538 -642.18 1113.4 
9302 2
12240000 38450.5 -19345.1 1660.5 1323.63 -554.15 1434.95 
12235501 40364 -20786.5 1560.12 1258.6 -610.577 1398.89 
9302.5 2
12240000 39152.4 -19664.6 1621 1381.78 -628.8 1518.13 
12235501 41024.4 -21281.6 1571.56 1300.09 -974.519 1624.78 
9303 2
12240000 39711.5 -19973.2 1609.75 1111.44 -613.707 1269.62 
12235501 41471.5 -21602.9 1581.88 888.778 -638.806 1094.53 
9303.5 2
12240000 40301.6 -20215.2 1565 1239.76 -508.403 1339.95 
12235501 41844.9 -21994.4 1615.88 784.401 -822.479 1136.55 
9304 2
12240000 40777.8 -20539.6 1553.25 973.671 -663.344 1178.16 
12235501 42413.4 -22360.6 1618 1162.58 -748.978 1382.95 
9304.5 2
12240000 41297.6 -20727.3 1535.78 997.707 -360.285 1060.77 
12235501 43034.4 -22713.8 1623.89 1192.07 -677.836 1371.31 
9305 2
12240000 41829.7 -20901.1 1524.57 1039.37 -339.472 1093.41 
12235501 43703.1 -23000 1588 1306.05 -559.028 1420.66 
9305.5 2
12240000 42349.1 -21278.4 1528.25 1102.78 -800.918 1362.94 
12235501 44355.8 -23291.8 1601.88 1385.58 -619.427 1517.73 
9306 2
12240000 43068.6 -21926 1654.88 1397.09 -1257.52 1879.69 
12235501 44983.2 -23495.1 1632.25 1218.45 -394.903 1280.84 
9306.5 2
12240000 43682.9 -22262.4 1683.38 1209.15 -662.156 1378.59 
12235501 45534.2 -23583.1 1637.62 1084.65 -173.228 1098.39 
9307 2
12240000 44207.6 -22456.1 1651.75 1028.92 -379.902 1096.82 
12235501 46045.5 -23713.6 1625.12 1002.45 -255.882 1034.59 
9307.5 2
12240000 44749.1 -22724.5 1677.62 1116.49 -553.351 1246.1 
12235501 46421.5 -24105.1 1599 775.258 -807.216 1119.21 
9308 2
12240000 45322.8 -22993.1 1692.12 1131.41 -529.832 1249.32 
12235501 46740.9 -24024.8 1587 629.931 158.531 649.573 
9308.5 2
12240000 46024 -22955.6 1772.12 1394.14 74.5527 1396.13 
12235501 47220 -24049.4 1579.75 952.535 -48.9563 953.792 
9309 2
12240000 46534.2 -23042.1 1762.38 1026.66 -174.044 1041.31 
12235501 47536.9 -24173.6 1580 637.575 -250 684.838 
9309.5 1
12240000 46949.1 -23233.6 1718 834.794 -385.204 919.382 
9310 1
12240000 47376.4 -23524.2 1714.75 899.436 -611.955 1087.88 
9310.5 1
12240000 47605.1 -23751.9 1711.5 445.906 -443.713 629.058 
