# Supplementary material for: Intrinsic group behaviour II: On the dependence of triad spatial dynamics on social and personal features; and on the effect of social interaction on small group dynamics
Source: PLoS One. 2019 Dec 3;14(12):e0225704. doi: 10.1371/journal.pone.0225704 (PMC6890182; doi:10.1371/journal.pone.0225704)
Supplement: S2 Data Set — (ZIP) [file pone.0225704.s002.zip › set_2_nint/group_traj_dyas_noint/traj_2_0217_58.dat]

2 12202601 12224401 0 0 1 0 1 1 0 50 50 50 1674.87 1734.61 1615.13 
9026 1
12202601 -7868.4 9973.4 1354.2 0 0 0 
9026.5 1
12202601 -7987 9731.5 1405.25 -297.99 -607.789 676.909 
9027 1
12202601 -8184 9521.43 1299.86 -417.373 -445.067 610.151 
9027.5 1
12202601 -8493.25 9452.12 1394.88 -601.654 -134.832 616.577 
9028 1
12202601 -8809.62 9401.75 1330.88 -624.014 -99.359 631.875 
9028.5 1
12202601 -9014.25 9345.5 1261.62 -406.809 -111.829 421.9 
9029 1
12202601 -9173.88 9282.5 1308.62 -319.25 -126 343.215 
9029.5 1
12202601 -9359.38 9314.75 1364.38 -365.878 63.6095 371.366 
9030 1
12202601 -9591.88 9401.88 1253.88 -461.31 172.867 492.635 
9030.5 1
12202601 -9817.38 9540.62 1336 -449.203 276.394 527.425 
9031 1
12202601 -10242.6 9213.38 1275.88 -862.576 -663.793 1088.42 
9031.5 1
12202601 -10542.8 9052.25 1299.5 -617.541 -331.533 700.907 
9032 1
12202601 -10816.2 8915.25 1364.38 -548.096 -274.549 613.014 
9032.5 1
12202601 -10993.1 8896.25 1323.75 -344.786 -37.037 346.769 
9033 1
12202601 -11140 8634.57 1337.43 -302.835 -539.543 618.721 
9033.5 1
12202601 -11318.6 8358.62 1311.88 -366.786 -566.625 674.979 
9034 1
12202601 -11715.5 8090.25 1328.62 -773.635 -523.148 933.914 
9034.5 1
12202601 -12013.9 7894.88 1359.12 -588.511 -385.355 703.451 
9035 1
12202601 -12317.9 7745.88 1319.5 -596.078 -292.157 663.826 
9035.5 1
12202601 -12591.5 7542.38 1396.12 -534.424 -397.461 666.021 
9036 1
12202601 -12722.7 7405.29 1288 -275.66 -288.003 398.665 
9036.5 1
12202601 -12957.4 7290.12 1292.75 -494.023 -242.444 550.306 
9037 1
12202601 -13188.2 7174.12 1256 -451.81 -227.006 505.632 
9037.5 1
12202601 -13150 7239.71 1384 75.5929 129.623 150.055 
9038 1
12202601 -13210.1 7725.25 1423 -116.975 944.622 951.837 
9038.5 1
12202601 -13328.3 8026.29 1423.14 -240.653 613.107 658.646 
9039 1
12202601 -13264.9 8229 1408.5 125.566 401.414 420.595 
9039.5 1
12202601 -13102.3 8397.57 1237.14 327.801 339.862 472.186 
9040 1
12202601 -12779.1 8266.12 1403.25 636.143 -258.753 686.754 
9040.5 1
12202601 -12780.7 8165.71 1396.71 -3.09802 -195.732 195.757 
9041 1
12202601 -12975.4 8284.5 1466.5 -390.102 238.048 456.997 
9041.5 1
12202601 -13120.6 8374.57 1508 -289.813 179.783 341.048 
9042 1
12202601 -14187.7 7053 1386.67 -1607.07 -1990.32 2558.13 
9042.5 1
12202601 -14338.1 6966.71 1345.71 -460.172 -263.871 530.458 
9043 1
12202601 -14590.8 6837.25 1336.5 -502.201 -257.384 564.316 
9043.5 1
12202601 -14740.3 6711.86 1363 -300.877 -252.3 392.66 
9044 1
12202601 -14888 6750.33 1390.44 -303.939 79.1691 314.081 
9044.5 1
12202601 -14974.5 6929.25 1355.75 -169.276 350.13 388.903 
9045 1
12202601 -15204.9 6996.62 1389.5 -442.179 129.319 460.701 
9045.5 1
12202601 -15412.2 7094.88 1345.88 -418.095 198.085 462.645 
9046 1
12202601 -15719.1 7137.38 1338.5 -612.525 84.8303 618.371 
9046.5 1
12202601 -16068.6 7124.71 1374.29 -729.533 -26.4316 730.012 
9047 1
12202601 -16365.2 6988.25 1349.88 -601.782 -276.804 662.391 
9047.5 1
12202601 -16680.9 6825.75 1345.38 -606.971 -312.5 682.693 
9048 1
12202601 -16941.7 6904.43 1318 -537.813 162.224 561.747 
9048.5 1
12202601 -17182.4 7060.62 1350.38 -482.286 313.019 574.961 
9049 1
12202601 -17372.4 7261.38 1339.5 -375.494 396.739 546.258 
9049.5 1
12202601 -17414.7 7571.14 1365.29 -85.7071 627.06 632.891 
9050 1
12202601 -17412.4 8009.88 1349.12 4.79362 899.041 899.054 
9050.5 1
12202601 -17304 8366.43 1339.29 215.03 707.448 739.405 
9051 1
12202601 -17288.6 8596.5 1374.5 29.9708 448.482 449.483 
9051.5 1
12202601 -17302.9 8859 1373.5 -27.2467 501.912 502.651 
9052 1
12202601 -17352.4 9014.29 1398.86 -100.514 314.981 330.63 
9052.5 1
12202601 -17303.9 9076.14 1379.86 103.343 131.611 167.336 
9053 1
12202601 -17282.7 9110.57 1369.57 44.4178 72.3289 84.8788 
9053.5 1
12202601 -17171.8 9147.62 1368 207.41 69.259 218.668 
9054 1
12202601 -17057.9 9056 1328 224.641 -180.72 288.311 
9054.5 1
12202601 -16921.2 8883.5 1260 272.126 -343.625 438.327 
9055 1
12202601 -16939 8716.86 1245 -35.8586 -336.652 338.557 
9055.5 1
12202601 -17035.5 8635.25 1215.38 -189.961 -160.644 248.78 
9056 1
12202601 -17139.9 8691.25 1151.88 -203.857 109.375 231.345 
9056.5 1
12202601 -17168.7 8777.14 1116 -60.2073 179.317 189.155 
9057 1
12202601 -17216.6 8907.25 1107.88 -99.194 269.373 287.056 
9057.5 1
12202601 -17313.8 9095 1112.56 -187.554 362.452 408.102 
9058 1
12202601 -17396.6 9181.62 1198 -157.804 165 228.314 
9058.5 1
12202601 -17115.7 9035 1332.71 598.957 -312.633 675.64 
9059 1
12202601 -16943.9 8978 1322.89 339.576 -112.648 357.773 
9059.5 1
12202601 -16619.9 8960.71 1339.43 627.968 -33.4994 628.861 
9060 1
12202601 -16288.9 8712.88 1305.62 719.526 -538.781 898.89 
9060.5 1
12202601 -15897.7 8290.89 1301.33 764.079 -824.192 1123.88 
9061 1
12202601 -15520.4 7846.38 1304.5 747.112 -880.226 1154.54 
9061.5 1
12202601 -15187.7 7575.33 1339.56 652.369 -531.454 841.445 
9062 1
12202601 -14890.8 7314.12 1319.62 574.307 -505.239 764.915 
9062.5 1
12202601 -14665.2 7009.5 1369.25 472.746 -638.627 794.565 
9063 1
12202601 -14483.9 6891.56 1340.89 372.405 -242.186 444.229 
9063.5 1
12202601 -14330 6615.56 1396.22 300.564 -539.062 617.193 
9064 1
12202601 -14146.2 6429.67 1347.56 356.85 -360.949 507.569 
9064.5 1
12202601 -13847.9 6331 1365.62 591.959 -195.767 623.49 
9065 1
12202601 -13561.2 6230.75 1353.88 609.84 -213.298 646.066 
9065.5 1
12202601 -13200.4 6145.22 1344.89 733.345 -173.837 753.667 
9066 1
12202601 -12823.1 6107.78 1329 721.479 -71.5955 725.022 
9066.5 1
12202601 -12435.8 6079.22 1382 747.748 -55.1266 749.777 
9067 1
12202601 -12052.6 5915.12 1390.5 783.544 -335.577 852.38 
9067.5 1
12202601 -11697.6 5822.75 1362.12 696.078 -181.127 719.258 
9068 1
12202601 -11473.4 5814.75 1425.25 470.126 -16.7715 470.425 
9068.5 1
12202601 -11241.8 5726.56 1374.67 459.518 -174.989 491.709 
9069 1
12202601 -11094.9 5668.75 1342.12 294.394 -115.843 316.366 
9069.5 1
12202601 -10847.1 5727 1370.67 506.675 119.121 520.489 
9070 1
12202601 -10513.4 5789 1421.11 630.75 117.202 641.546 
9070.5 1
12202601 -10106.6 5799.75 1387.5 818.55 21.6298 818.836 
9071 1
12202601 -9847.62 5806.5 1333.88 549.894 14.3312 550.081 
9071.5 1
12202601 -9543.89 5825.22 1401 607.472 37.4444 608.625 
9072 1
12202601 -9244.33 5844.56 1401.89 585.069 37.7604 586.287 
9072.5 1
12202601 -9026.88 5950.75 1353.38 438.424 214.102 487.909 
9073 1
12202601 -8734 6326.78 1392.44 565.396 725.922 920.128 
9073.5 1
12202601 -8521.75 6365.88 1308.12 416.176 76.6612 423.178 
9074 1
12202601 -8269.62 6321 1383.88 519.845 -92.5258 528.015 
9074.5 1
12202601 -7971.67 6390.56 1237.22 603.155 140.801 619.371 
9075 1
12202601 -7686.67 6447 1378.83 652.174 129.163 664.841 
9075.5 1
12202601 -7418.83 6561.83 1389.67 450.14 192.997 489.769 
9076 1
12202601 -7380.38 6636.38 1323.5 84.5238 163.828 184.347 
9076.5 1
12202601 -7156 6614.62 1253.5 444.307 -43.0693 446.39 
9077 1
12202601 -6643.62 6041.25 1248.75 985.337 -1102.64 1478.75 
9077.5 1
12202601 -6399.67 5933.33 1245.89 496.86 -219.79 543.302 
9078 1
12202601 -6311.25 5904.5 1247.12 179.709 -58.6043 189.023 
9078.5 1
12202601 -6212.11 5870.11 1429.22 201.912 -70.0385 213.715 
9079 1
12202601 -5947.38 5800.62 1457.88 530.533 -139.251 548.504 
9079.5 1
12202601 -5624.89 5827.33 1352.78 644.972 53.4167 647.18 
9080 1
12202601 -5197.25 6001.88 1345.62 863.917 352.609 933.106 
9080.5 1
12202601 -4759 6378.44 1390 861.002 739.822 1135.19 
9081 1
12202601 -4294.44 6884.56 1620.22 886.556 965.861 1311.06 
9081.5 1
12202601 -3995 7150.62 1677.75 601.294 534.276 804.366 
9082 1
12202601 -3732.56 7496 1697 520.723 685.268 860.665 
9082.5 1
12202601 -3513.12 7882.38 1708.75 445.997 785.315 903.124 
9083 1
12202601 -3479.22 8345.22 1724.56 70.4839 962.26 964.838 
9083.5 1
12202601 -3440.62 8743.12 1726.5 77.817 802.223 805.989 
9084 1
12202601 -3373 9034.89 1726.78 135.25 583.528 598.997 
9084.5 1
12202601 -3352 9402 1744.22 40.3846 705.983 707.137 
9085 1
12202601 -3287.88 9573.12 1764.12 129.024 344.316 367.696 
9085.5 1
12202601 -3192.11 9779.33 1755.11 190.008 409.144 451.111 
9086 1
12202601 -3168.88 9899.38 1733.75 46.0121 237.706 242.119 
9086.5 1
12202601 -3258 10038.1 1718.88 -184.907 287.863 342.134 
9087 1
12202601 -3305.44 10057.9 1712.33 -95.4617 39.7664 103.413 
9087.5 1
12202601 -3229.62 10057 1716.62 151.639 -1.77778 151.649 
9088 1
12202601 -3197.22 10032.6 1715.11 62.1934 -46.9183 77.906 
9088.5 1
12202601 -3251.88 10000 1709.75 -108.654 -64.7228 126.47 
9089 1
12202601 -3310.67 9997.67 1717.56 -120.971 -4.8011 121.066 
9089.5 1
12202601 -3240.5 10025.9 1725.75 142.906 57.4508 154.021 
9090 1
12202601 -3251.78 10077.9 1721.67 -22.421 103.407 105.81 
9090.5 1
12202601 -3330.11 10120 1714.78 -147.52 79.3053 167.486 
9091 1
12202601 -3321.75 10143.8 1710.25 16.7557 47.5952 50.4585 
9091.5 1
12202601 -3295.22 10111.7 1706.33 54.9229 -66.4251 86.1906 
9092 1
12202601 -3307.62 9994.88 1708.88 -25.3636 -238.838 240.181 
9092.5 1
12202601 -3282.89 9767.44 1705.11 49.5714 -455.773 458.461 
9093 1
12202601 -3301.11 9851.78 1704 -36.2992 167.995 171.872 
9093.5 1
12202601 -3280.11 9943.67 1707.78 41.1765 180.174 184.82 
9094 1
12202601 -3328 10023.1 1699.62 -97.7324 162.16 189.334 
9094.5 1
12202601 -3294.33 10083.6 1698.33 68.9891 123.833 141.754 
9095 1
12202601 -3248.89 10108.8 1700.11 91.071 50.5455 104.157 
9095.5 1
12202601 -3320 10067.7 1699.78 -140.259 -81.087 162.011 
9096 1
12202601 -3450 9919.88 1700.62 -256.917 -292.078 388.994 
9096.5 1
12202601 -3456.56 9966.56 1702.22 -13.0071 92.6201 93.529 
9097 1
12202601 -3382.38 9936.5 1701 150.468 -60.9646 162.349 
9097.5 1
12202601 -3421.22 9876.89 1698.44 -77.6944 -119.222 142.304 
9098 1
12202601 -3467.62 9813.38 1703.25 -92.252 -126.27 156.38 
9098.5 1
12202601 -3432.89 9759 1709.22 69.6114 -108.968 129.305 
9099 1
12202601 -3347.88 9650.62 1714.75 161.623 -206.036 261.864 
9099.5 1
12202601 -3286.5 9377.12 1707.62 131.706 -586.91 601.506 
9100 1
12202601 -3166.56 9125.67 1719.33 239.889 -502.917 557.2 
9100.5 1
12202601 -3070.62 8946.62 1736.5 189.586 -353.837 401.427 
9101 1
12202601 -3093.88 8820.75 1738.38 -46.4072 -251.248 255.497 
9101.5 1
12202601 -3219.56 8748.22 1749.56 -248.381 -143.336 286.772 
9102 1
12202601 -3351.75 8779.62 1755 -268.688 63.8268 276.165 
9102.5 1
12202601 -3436.44 8972.89 1753.67 -169.051 385.756 421.172 
9103 1
12202601 -3387.67 9408.33 1741.44 94.3477 842.252 847.52 
9103.5 1
12202601 -3385.33 9652.22 1722.11 4.54841 475.417 475.439 
9104 1
12202601 -3401.5 9790.4 1708.4 -32.6599 279.147 281.051 
9104.5 1
12202601 -3412.4 9874.6 1699.2 -22.1545 171.138 172.566 
9105 1
12202601 -3284.7 9982.3 1691.5 259.553 218.902 339.538 
9105.5 1
12202601 -3275.45 9990.64 1693.27 18.64 16.8072 25.0984 
9106 1
12202601 -3215.4 9863.8 1690.6 124.337 -262.601 290.549 
9106.5 1
12202601 -3258.1 9469.6 1687.5 -83.5616 -771.429 775.941 
9107 1
12202601 -3107 9187 1687.44 292.263 -546.615 619.843 
9107.5 1
12202601 -2920.11 9094.56 1688 379.085 -187.514 422.927 
9108 1
12202601 -2841.6 8984.7 1688.9 153.642 -214.982 264.24 
9108.5 1
12202601 -3425.56 9261.33 1677 -1174.96 556.606 1300.13 
9109 1
12202601 -3783.75 9453.25 1643.88 -720.713 386.15 817.643 
9109.5 1
12202601 -3861.78 9266.33 1613.33 -160.551 -384.602 416.768 
9110 1
12202601 -3867.11 9114.56 1608.56 -10.1781 -289.652 289.831 
9110.5 1
12202601 -3902.5 9146.25 1601.62 -68.5831 61.4233 92.0678 
9111 1
12202601 -3937.25 9181.5 1606 -72.8512 73.8994 103.771 
9111.5 1
12202601 -3935 9214.78 1596.33 4.63917 68.614 68.7706 
9112 1
12202601 -3949.44 9162.22 1605.44 -27.7778 -101.068 104.816 
9112.5 1
12202601 -3905.25 9160.25 1624.75 89.8261 -4.00858 89.9155 
9113 1
12202601 -3893.56 9212.56 1623.11 23.5775 105.455 108.058 
9113.5 1
12202601 -3778.62 9139.25 1623.38 224.913 -143.455 266.768 
9114 1
12202601 -3683.56 9089.78 1620.33 192.839 -100.349 217.386 
9114.5 1
12202601 -3823.75 9382.38 1624.75 -277.613 579.4 642.475 
9115 1
12202601 -3857.22 9565.89 1601.78 -66.1506 362.676 368.659 
9115.5 1
12202601 -3875.75 9703.75 1588.75 -37.0556 275.722 278.201 
9116 1
12202601 -3853.5 9749.38 1583.5 44.5 91.25 101.522 
9116.5 1
12202601 -3810.78 9784.67 1581.33 85.6157 70.7248 111.05 
9117 1
12202601 -3708.25 9785.88 1574.5 203.428 2.39749 203.442 
9117.5 1
12202601 -3778.11 9502.11 1596.67 -140.283 -569.807 586.821 
9118 1
12202601 -3861.5 9348.25 1596.38 -168.462 -310.831 353.547 
9118.5 1
12202601 -3801.12 9263.62 1580.62 127.373 -178.534 219.313 
9119 1
12202601 -3458.44 9121.56 1581.11 669.298 -277.479 724.537 
9119.5 1
12202601 -3166.12 9256.88 1636.62 589.354 272.821 649.438 
9120 1
12202601 -3121.56 9776 1694.67 87.3911 1017.89 1021.64 
9120.5 1
12202601 -3215.12 9856.12 1688.25 -187.514 160.571 246.87 
9121 1
12202601 -3361.56 9885.67 1687.67 -300.063 60.5362 306.108 
9121.5 1
12202601 -3383.56 9890.22 1679.67 -44.1767 9.1477 45.1139 
9122 1
12202601 -3353 9889.11 1675.67 59.2162 -2.15332 59.2553 
9122.5 1
12202601 -3679.75 9709.5 1661.38 -643.209 -353.565 733.979 
9123 1
12202601 -3787.12 9536.38 1626.88 -220.031 -354.764 417.458 
9123.5 1
12202601 -3794.78 9344.11 1611.22 -15.2446 -382.996 383.299 
9124 1
12202601 -3787.5 9224.5 1599.88 13.9421 -229.14 229.564 
9124.5 1
12202601 -3718.12 9179.62 1615 147.293 -95.276 175.422 
9125 1
12202601 -3507.38 9155.12 1654.12 423.193 -49.1968 426.043 
9125.5 1
12202601 -3447.62 9065.38 1658.25 121.443 -182.419 219.146 
9126 1
12202601 -3219.11 8934.67 1660 448.947 -256.794 517.201 
9126.5 1
12202601 -2976.88 8772.75 1629.12 455.331 -304.355 547.684 
9127 1
12202601 -2731.57 8457.14 1603.71 516.429 -664.436 841.531 
9127.5 1
12202601 -2509.38 8114.25 1575.38 476.816 -735.822 876.805 
9128 1
12202601 -2103.33 7548.22 1590.22 767.565 -1070 1316.83 
9128.5 1
12202601 -1880.71 6893.43 1583.71 448.829 -1320.15 1394.36 
9129 1
12202601 -1813 6451.44 1530.67 133.559 -871.764 881.935 
9129.5 1
12202601 -1499.88 6026.62 1540.25 594.165 -806.109 1001.42 
9130 1
12202601 -1153.14 5623.86 1601.57 739.301 -858.78 1133.17 
9130.5 1
12202601 -894.222 5197.22 1604.44 513.731 -846.498 990.191 
9131 1
12202601 -650.625 4586 1592.25 466.661 -1170.92 1260.49 
9131.5 1
12202601 -508 3989.57 1568 309.382 -1293.77 1330.25 
9132 1
12202601 -382.222 3342.44 1548.33 246.623 -1268.88 1292.62 
9132.5 1
12202601 -64.5 2783.25 1569.5 614.55 -1081.61 1244.01 
9133 1
12202601 220 2311.12 1589.5 558.939 -927.554 1082.94 
9133.5 1
12202601 401.5 1899 1552.75 363 -824.25 900.643 
9134 1
12202601 585.25 1369.12 1523.88 371.212 -1070.45 1132.99 
9134.5 1
12202601 691.625 797.375 1446.75 219.783 -1181.3 1201.57 
9135 1
12202601 796.75 351 1360.88 215.42 -914.703 939.727 
9135.5 1
12202601 917.625 -290.5 1302.25 245.183 -1301.22 1324.11 
9136 1
12202601 1035.67 -703.444 1272.56 229.207 -801.834 833.951 
9136.5 1
12202601 1275.5 -1137.75 1197.12 453.371 -820.993 937.857 
9137 1
12202601 1319.25 -1361.62 1168.5 92.8875 -475.318 484.31 
9137.5 1
12202601 1362.11 -1490.22 1160.56 84.5387 -253.643 267.361 
9138 1
12202601 1460.62 -1527.12 1135.62 199.825 -74.8535 213.385 
9138.5 1
12202601 1366.56 -1669.89 1110.33 -188.894 -286.674 343.312 
9139 1
12202601 1174.5 -1580.62 1128.62 -374.377 174.004 412.839 
9139.5 1
12202601 1025.78 -1392.22 1180.44 -299.24 379.08 482.956 
9140 1
12202601 1021.12 -1312 1206.75 -9.15901 157.918 158.183 
9140.5 1
12202601 993.125 -1250 1208 -55.8882 123.752 135.787 
9141 1
12202601 1094.11 -1249.56 1215.11 203.191 0.894254 203.193 
9141.5 1
12202601 1075.62 -1347.62 1227.5 -36.6062 -194.197 197.617 
9142 1
12202601 1042.33 -1562.44 1224.78 -67.2559 -433.979 439.159 
9142.5 1
12202601 1093.38 -1802.75 1173.12 103.743 -488.426 499.322 
9143 1
12202601 1210.5 -1725.25 1129.5 246.579 163.158 295.672 
9143.5 1
12202601 1402.11 -1398.22 1155.22 369.193 630.111 730.304 
9144 1
12202601 1395 -1173.5 1190.25 -13.9707 441.497 441.718 
9144.5 1
12202601 1536.25 -988.5 1190.75 289.447 379.098 476.964 
9145 1
12202601 1597.56 -1103.78 1188.22 120.443 -226.479 256.514 
9145.5 1
12202601 1690.5 -1443.25 1134.5 186.635 -681.671 706.759 
9146 1
12202601 1728 -1690.89 1086.89 73.8189 -487.478 493.036 
9146.5 1
12202601 1658 -1728.5 1112.75 -137.255 -73.7473 155.813 
9147 1
12202601 1447.11 -1344.11 1125.67 -426.038 776.543 885.736 
9147.5 1
12202601 1469.38 -1224.62 1098.5 45.0686 241.875 246.038 
9148 1
12202601 1596.38 -961.5 1094.62 271.949 563.437 625.633 
9148.5 1
12202601 1379.38 -1001.5 1128.75 -419.729 -77.3694 426.8 
9149 1
12202601 1159.78 -1151.78 1190.44 -431.429 -295.241 522.779 
9149.5 1
12202601 1119.12 -1126 1211.12 -78.9374 50.0539 93.4693 
9150 1
12202601 1162.12 -1133.62 1212.62 86.8687 -15.404 88.2239 
9150.5 1
12202601 1118.88 -1194 1215.38 -90.6709 -126.572 155.698 
9151 1
12202601 1047.67 -1370.78 1216.11 -136.414 -338.655 365.097 
9151.5 1
12202601 1073.71 -1402.86 1210.43 52.0952 -64.1587 82.6454 
9152 1
12202601 1052.88 -1411.25 1209.75 -44.5284 -17.9335 48.004 
9152.5 1
12202601 1054.11 -1402.11 1210.22 2.3545 17.4074 17.5659 
9153 1
12202601 1120.25 -1513.62 1192.88 130.968 -220.82 256.737 
9153.5 1
12202601 1205.75 -1711.75 1163 172.727 -400.253 435.932 
9154 1
12202601 1663 -1937.25 1121.5 929.37 -458.333 1036.24 
9154.5 1
12202601 1662.44 -1894.11 1126.22 -1.08719 84.4205 84.4275 
9155 1
12202601 1596.25 -1810.88 1103.12 -132.389 166.472 212.697 
9155.5 1
12202601 1373.75 -1451.25 1101.5 -435.421 703.767 827.574 
9156 1
12202601 1253.38 -1225 1151.62 -247.177 464.579 526.241 
9156.5 1
12202601 1182.88 -1100.88 1206.75 -141.851 249.748 287.221 
9157 1
12202601 1115.12 -1131.12 1224.12 -135.5 -60.5 148.393 
9157.5 1
12202601 1105.57 -1256.14 1222.57 -21.1831 -277.201 278.01 
9158 1
12202601 1148 -1643.83 1206.67 72.4037 -661.588 665.538 
9158.5 1
12202601 1212.25 -1720.75 1165.75 142.778 -170.926 222.713 
9159 1
12202601 1173.33 -1845.33 1115.78 -75.8609 -242.853 254.425 
9159.5 1
12202601 1205.75 -1783.62 1067.62 62.7015 119.358 134.826 
9160 1
12202601 1270 -1403.38 1069.5 134.414 795.502 806.778 
9160.5 1
12202601 1397.11 -1074.89 1160.44 256.79 663.608 711.56 
9161 1
12202601 1724.75 -867.375 1177.12 665.933 421.776 788.265 
9161.5 1
12202601 1697.11 -857.667 1174.44 -52.2474 18.3522 55.3769 
9162 1
12202601 1681.12 -1002.38 1171 -31.9084 -288.839 290.596 
9162.5 1
12202601 1871.89 -1168.89 1152.44 383.831 -335.038 509.487 
9163 1
12202601 1939.25 -1382.12 1136.25 136.083 -430.78 451.763 
9163.5 1
12202601 1917.5 -1423.8 1156.5 -42.3977 -81.2378 91.6359 
9164 1
12202601 1863.17 -1426.67 1188.75 -108.667 -5.73333 108.818 
9164.5 2
12224401 1584.29 -839 1311.71 0 0 0 
12202601 1693.8 -1594.47 1147.2 -358.069 -354.757 504.049 
9165 2
12224401 1499.07 -804.8 1311.13 -232.839 93.4426 250.889 
12202601 1586.33 -1761.2 1060.8 -215.364 -334.135 397.527 
9165.5 2
12224401 1324.87 -970.4 1313 -344.269 -327.273 475.004 
12202601 1540.27 -1785.8 977.8 -91.0408 -48.6166 103.209 
9166 2
12224401 1310.6 -946.4 1312.8 -29.8466 50.2092 58.4105 
12202601 1485.6 -1799.9 942.1 -114.365 -29.4979 118.108 
9166.5 2
12224401 1179.78 -1024 1310.67 -254.518 -150.973 295.926 
12202601 1525.67 -1827 987.778 77.9507 -52.7237 94.1069 
9167 2
12224401 1181.33 -969.111 1312.89 3.07422 108.476 108.52 
12202601 1169.11 -1797.11 958.333 -704.655 59.069 707.127 
9167.5 2
12224401 1194.89 -1064.89 1306.67 27.7778 -196.266 198.222 
12202601 958.333 -1577.56 911.889 -431.922 449.909 623.678 
9168 2
12224401 1281.33 -930.778 1303.33 171.858 266.622 317.211 
12202601 988.333 -1403.33 1013.11 59.6421 346.366 351.464 
9168.5 2
12224401 1199.5 -714.1 1302 -157.372 416.688 445.415 
12202601 979.7 -1304.6 1117 -16.6026 189.872 190.596 
9169 2
12224401 1196.12 -631.75 1300.88 -6.83198 166.7 166.84 
12202601 973 -1375 1048 -13.5628 -142.51 143.154 
9169.5 2
12224401 1216.78 -590.333 1300.33 42.8481 85.9267 96.0175 
12202601 920 -1455.67 958.889 -109.959 -167.358 200.249 
9170 2
12224401 1466.44 -836.778 1297.78 480.128 -473.932 674.636 
12202601 922.222 -1424.44 904.889 4.2735 60.0427 60.1946 
9170.5 2
12224401 1658 -1274.88 1260.62 360.745 -825.042 900.462 
12202601 1081.62 -1210.25 982.125 300.194 403.379 502.823 
9171 2
12224401 1778.75 -1307.12 1186.12 253.676 -67.7521 262.568 
12202601 1238.88 -1025.5 1044.88 330.357 388.13 509.687 
9171.5 2
12224401 1713.75 -1551.12 1136 -135.699 -509.395 527.16 
12202601 1377.25 -797.125 1069.5 288.883 476.775 557.465 
9172 2
12224401 1669 -1656.67 1090.67 -87.5734 -206.539 224.338 
12202601 1428 -825.333 1127.78 99.3151 -55.2022 113.626 
9172.5 2
12224401 1665.5 -1697.25 1041.12 -6.88976 -79.8885 80.185 
12202601 1640.62 -750.375 1128.75 418.553 147.556 443.801 
9173 2
12224401 1371.56 -1384 1128.89 -578.631 616.634 845.607 
12202601 1713.56 -624.222 1130.22 143.564 248.332 286.844 
9173.5 2
12224401 1161.38 -1158.5 1199.75 -424.607 455.556 622.754 
12202601 1763 -576.625 1129 99.8878 96.156 138.649 
9174 2
12224401 1119.33 -1021.89 1196.44 -86.6838 281.672 294.709 
12202601 1687.56 -736.333 1125.78 -155.556 -329.296 364.188 
9174.5 2
12224401 1103 -1121.22 1187.56 -31.2301 -189.93 192.48 
12202601 1568.89 -890.667 1120.89 -226.896 -295.092 372.238 
9175 2
12224401 1129.88 -1226.25 1189.25 54.2929 -212.177 219.014 
12202601 1453.25 -767.75 1124.38 -233.614 248.316 340.935 
9175.5 2
12224401 1157.12 -1493 1178.75 55.499 -543.279 546.106 
12202601 1361.62 -758.75 1124 -186.609 18.3299 187.507 
9176 2
12224401 1143.78 -1577.22 1148.89 -27.7489 -175.098 177.283 
12202601 1280.11 -761.222 1123.89 -169.468 -5.13976 169.545 
9176.5 2
12224401 1186.12 -1741.38 1099.88 84.357 -326.998 337.703 
12202601 1160.75 -977 1137.5 -237.771 -429.836 491.217 
9177 2
12224401 1279.89 -1713.22 1031.33 181.713 54.5596 189.727 
12202601 1140.33 -1150.89 1171.89 -39.5672 -336.994 339.309 
9177.5 2
12224401 1428.12 -1816.88 995.375 290.09 -202.843 353.974 
12202601 1317.38 -1159.62 1205.75 346.461 -17.0961 346.883 
9178 2
12224401 1525.12 -1844.88 972.25 197.154 -56.9106 205.204 
12202601 1445.75 -1128.88 1174.38 260.925 62.5 268.306 
9178.5 2
12224401 1517 -1795.25 951.75 -15.8691 96.9238 98.2143 
12202601 1144.25 -1230.12 1201.38 -588.867 -197.754 621.185 
9179 2
12224401 1559.12 -1504.88 955.5 84.25 580.75 586.829 
12202601 923.25 -1225.5 1228.88 -442 9.25 442.097 
9179.5 2
12224401 1557.25 -984.875 1003.12 -3.96406 1099.37 1099.37 
12202601 926 -1069.88 1225.38 5.81395 329.017 329.068 
9180 2
12224401 1528.5 -816.625 1009.62 -57.5 336.5 341.377 
12202601 960 -1136 1221.38 68 -132.25 148.708 
9180.5 2
12224401 1542.67 -642.889 1006.78 28.0528 344.032 345.174 
12202601 1098.33 -1422.22 1213.11 273.927 -566.777 629.501 
9181 2
12224401 1489 -616.25 1019.38 -103.604 51.4264 115.665 
12202601 1385.5 -1714.25 1159.88 554.376 -563.76 790.669 
9181.5 2
12224401 1413.38 -674.875 1018.12 -156.573 -121.377 198.11 
12202601 1562.5 -1713.12 1092.25 366.46 2.32919 366.467 
9182 2
12224401 1135 -839.222 1057.22 -536.368 -316.661 622.868 
12202601 1681.67 -1607.33 1057.56 229.608 203.838 307.034 
9182.5 2
12224401 1179.75 -812.5 1089.12 90.9553 54.3135 105.938 
12202601 1760.5 -1530 1064 160.23 157.182 224.454 
9183 2
12224401 1356.67 -871.222 1091.11 370.894 -123.107 390.792 
12202601 1785.67 -1472.11 1061.33 52.7603 121.36 132.333 
9183.5 2
12224401 1578.5 -971.75 1091.62 435.822 -197.501 478.484 
12202601 1736.5 -1561.62 1042.75 -96.5946 -175.862 200.644 
9184 2
12224401 1692.67 -951.111 1088.22 233.948 42.2928 237.74 
12202601 1705.78 -1564.22 1043 -62.9554 -5.32218 63.1799 
9184.5 2
12224401 1677.33 -1025.22 1110.78 -29.6583 -143.348 146.384 
12202601 1634 -1615.56 1033.11 -138.835 -99.2908 170.686 
9185 2
12224401 1760.75 -1199 1152 163.562 -340.741 377.964 
12202601 1587.62 -1744.12 1005.38 -90.9314 -252.097 267.995 
9185.5 2
12224401 1845.78 -1257.33 1104.56 169.041 -115.971 204.998 
12202601 1493.89 -1808 984.333 -186.354 -126.988 225.508 
9186 2
12224401 1811.88 -1311.25 1139.5 -66.7378 -106.135 125.374 
12202601 1194.5 -1764.88 958 -589.348 84.8917 595.431 
9186.5 2
12224401 1542.88 -1340.25 1173.75 -560.417 -60.4167 563.664 
12202601 1033.88 -1436.12 924 -334.635 684.896 762.275 
9187 2
12224401 1288.88 -1403.88 1159.62 -515.213 -129.057 531.131 
12202601 962.25 -908.25 917 -145.284 1070.74 1080.55 
9187.5 2
12224401 1241.62 -1238.88 1134.75 -93.9364 328.032 341.217 
12202601 868.625 -454.875 943.875 -186.133 901.342 920.36 
9188 2
12224401 1504.22 -1301.56 1095.89 512.885 -122.423 527.294 
12202601 993.778 -669.889 1027.22 244.439 -419.949 485.909 
9188.5 2
12224401 1621.38 -1192.5 1058.25 228.814 212.999 312.609 
12202601 1200 -392.5 1032 402.778 541.775 675.093 
9189 2
12224401 1723.88 -895.625 1042.38 210.905 610.854 646.238 
12202601 1325.5 -118.5 1143 258.23 563.786 620.111 
9189.5 2
12224401 1846.5 -740.625 1036 253.882 320.911 409.194 
12202601 1484 151.125 1267.5 328.157 558.23 647.54 
9190 2
12224401 1743.5 -661.125 1027.75 -204.771 158.052 258.673 
12202601 1577.5 496.25 1355.12 185.885 686.133 710.867 
9190.5 2
12224401 1764.88 -402.875 1049.25 43.008 519.618 521.395 
12202601 1699.25 848.75 1486.88 244.97 709.256 750.369 
9191 2
12224401 1819.62 -0.375 1103.62 111.28 818.089 825.623 
12202601 2013.12 1108.25 1552.12 637.957 527.439 827.757 
9191.5 2
12224401 1965.12 540.375 1173.38 284.736 1058.22 1095.86 
12202601 2404.88 1258.75 1690.75 766.634 294.521 821.261 
9192 2
12224401 2111.62 984.5 1271 281.19 852.447 897.627 
12202601 2698.5 1338 1677.25 563.58 152.111 583.746 
9192.5 2
12224401 2293 1231 1334 368.648 501.016 622.028 
12202601 3057.43 1305.71 1622.29 729.53 -65.6214 732.475 
9193 2
12224401 2486.12 1327.88 1385.62 397.377 199.331 444.568 
12202601 3447.88 1139 1645.25 803.388 -343.034 873.558 
9193.5 2
12224401 3016.71 955.429 1389.43 1032.27 -724.604 1261.21 
12202601 3876.29 725.714 1706 833.484 -804.058 1158.1 
9194 2
12224401 3399.12 152.25 1452.75 764.821 -1606.36 1779.14 
12202601 4366.38 251.25 1764.88 980.179 -948.929 1364.26 
9194.5 2
12224401 3799.86 -330.571 1557.29 819.493 -987.365 1283.14 
12202601 4617.14 -120.714 1755.86 512.818 -760.663 917.382 
9195 2
12224401 4373 -666.625 1597.25 1117.24 -655.075 1295.12 
12202601 4984.12 -503.375 1737.62 715.365 -745.927 1033.52 
9195.5 2
12224401 4800.14 -1027.43 1597.14 861.175 -727.427 1127.29 
12202601 5357.86 -802.714 1709.43 753.492 -603.507 965.386 
9196 2
12224401 5292 -1433.62 1597 973.975 -804.349 1263.17 
12202601 5734.88 -1043.38 1704.25 746.57 -476.556 885.704 
9196.5 2
12224401 5721.43 -1767.86 1581.57 874.6 -680.717 1108.29 
12202601 6133.71 -1317 1703.71 812.3 -557.281 985.085 
9197 2
12224401 6170.12 -2118.38 1554 944.624 -737.932 1198.69 
12202601 6479 -1659.75 1703 726.917 -721.579 1024.25 
9197.5 2
12224401 6741.5 -2437.5 1509.25 1120.34 -625.735 1283.24 
12202601 6953 -1915.88 1661.38 929.412 -502.206 1056.42 
9198 2
12224401 7164.38 -2862.88 1466.62 825.928 -830.811 1171.5 
12202601 7460.75 -2311.75 1675.25 991.699 -773.193 1257.5 
9198.5 2
12224401 7436.57 -3266.14 1452.86 549.892 -814.683 982.898 
12202601 7960.29 -2793.57 1697.86 1009.16 -973.377 1402.1 
9199 2
12224401 7875.12 -3627.38 1431.38 891.369 -734.212 1154.82 
12202601 8285 -3075.62 1685.38 659.988 -573.28 874.205 
9199.5 2
12224401 8410.62 -3889.25 1435.38 1035.78 -506.528 1153 
12202601 8569.5 -3300.88 1678 550.29 -435.687 701.885 
9200 2
12224401 8857.57 -4187.57 1532.43 906.585 -605.114 1089.98 
12202601 9010.57 -3601.14 1698.86 894.668 -609.063 1082.31 
9200.5 2
12224401 9231.5 -4536.38 1522.12 741.922 -692.071 1014.6 
12202601 9398.62 -3988.25 1709 769.948 -768.07 1087.54 
9201 2
12224401 9631.14 -4814 1489.86 789.808 -548.666 961.681 
12202601 9761.57 -4259.14 1680.71 717.285 -535.361 895.048 
9201.5 2
12224401 9990.14 -5114.71 1478.14 751.046 -629.109 979.719 
12202601 10082.1 -4610.43 1657.29 670.652 -734.907 994.918 
9202 2
12224401 10350.1 -5368.88 1498.75 711.427 -502.294 870.878 
12202601 10483.8 -4864.25 1656.5 793.69 -501.623 938.92 
9202.5 2
12224401 10736.1 -5576.71 1507.29 772.036 -415.679 876.828 
12202601 10975.1 -5130.29 1653.29 982.786 -532.071 1117.57 
9203 2
12224401 11200.2 -5855.5 1536 941.394 -565.488 1098.18 
12202601 11387.9 -5362.5 1677.62 837.185 -471.023 960.594 
9203.5 2
12224401 11737.9 -6129.25 1580.75 1010.57 -514.568 1134.04 
12202601 11835.8 -5614.25 1698.38 841.87 -473.214 965.752 
9204 2
12224401 12223.3 -6422.57 1590.14 965.031 -583.144 1127.54 
12202601 12401 -5940.14 1741.29 1123.76 -647.898 1297.15 
9204.5 2
12224401 12589.1 -6724.88 1602.62 766.959 -633.76 994.926 
12202601 12857.9 -6296.75 1751.25 957.809 -747.604 1215.04 
9205 2
12224401 13009.7 -7039.29 1627.29 819.862 -612.886 1023.62 
12202601 13182 -6510.43 1745.57 631.823 -416.527 756.766 
9205.5 2
12224401 13234 -7357.86 1603.71 465.323 -660.937 808.309 
12202601 13481.1 -6821.14 1744.71 620.628 -644.635 894.838 
9206 2
12224401 13597.6 -7747.25 1568.62 708.821 -759.05 1038.55 
12202601 13822.5 -7119.5 1718.5 665.414 -581.593 883.756 
9206.5 2
12224401 13965.3 -8255.29 1517 756.504 -1045.34 1290.36 
12202601 14164.6 -7430.29 1700.71 703.851 -639.477 950.966 
9207 2
12224401 14319 -8656.12 1542.25 708.846 -803.285 1071.32 
12202601 14536.4 -7867.88 1705.5 745.097 -876.932 1150.73 
9207.5 2
12224401 14675.7 -8914.29 1598.71 712.005 -515.291 878.906 
12202601 14946.9 -8303.57 1697.43 819.326 -869.654 1194.82 
9208 2
12224401 15113.2 -9349.38 1619.25 871.585 -866.712 1229.17 
12202601 15258.6 -8657.88 1753.75 621.052 -705.784 940.126 
9208.5 2
12224401 15539.5 -9804.75 1663.5 798.221 -852.762 1168.06 
12202601 15630.2 -9119.25 1774.75 695.927 -863.998 1109.42 
9209 2
12224401 15936 -10161.5 1664 796.185 -716.365 1071.02 
12202601 15982 -9466.17 1817 706.325 -696.62 992.056 
9209.5 2
12224401 16367.4 -10369.8 1603.12 882.157 -425.869 979.575 
12202601 16269 -9755.12 1826.25 586.912 -590.917 832.856 
9210 2
12224401 16708.3 -10628.3 1576.43 680.461 -516.039 854.004 
12202601 16538.1 -10033.1 1794.71 537.211 -554.926 772.359 
9210.5 2
12224401 17069.4 -10919.6 1569.88 719.301 -580.357 924.234 
12202601 16909.6 -10333.1 1765.12 740.004 -597.574 951.158 
9211 2
12224401 17482.3 -11271.1 1578 803.328 -683.887 1055.01 
12202601 17361.6 -10694.3 1760.14 879.273 -702.647 1125.54 
9211.5 2
12224401 17881.6 -11624.9 1579.71 853.175 -755.8 1139.8 
12202601 17772.3 -11026.9 1723.86 877.595 -710.623 1129.23 
9212 2
12224401 18475.2 -11968.9 1573.88 1184.99 -686.662 1369.56 
12202601 18250.1 -11351.1 1730.25 953.771 -647.241 1152.65 
9212.5 2
12224401 18897.8 -12391.4 1567.12 815.637 -815.637 1153.48 
12202601 18457.5 -11622.5 1721.62 400.338 -523.89 659.341 
9213 2
12224401 19293.4 -12653.6 1588.71 799.351 -529.69 958.923 
12202601 19399.3 -12038.1 1769.43 1902.6 -839.683 2079.65 
9213.5 2
12224401 19646.9 -12880.9 1586.57 747.206 -480.519 888.378 
12202601 19864.3 -12243.4 1769 983.087 -434.008 1074.63 
9214 2
12224401 20077.6 -13069.1 1570.38 812.77 -355.222 887.005 
12202601 20244.9 -12456.2 1745 718.093 -401.55 822.739 
9214.5 2
12224401 20421 -13345.6 1552.29 688.126 -554.001 883.422 
12202601 20581.9 -12773.1 1718 675.315 -635.056 927.009 
9215 2
12224401 20875.9 -13563.6 1559.29 922.631 -442.191 1023.12 
12202601 20974.6 -13000.7 1725.57 796.581 -461.605 920.663 
9215.5 2
12224401 21230.9 -13843.8 1555 714.322 -563.74 909.977 
12202601 21303.9 -13211.4 1717.12 662.583 -423.865 786.56 
9216 2
12224401 21600 -14009.9 1537 756.404 -340.383 829.462 
12202601 21630.9 -13412.3 1698.57 670.045 -411.702 786.422 
9216.5 2
12224401 22040.2 -14306.5 1519 876.992 -590.922 1057.5 
12202601 22083.4 -13622.2 1678.5 901.43 -418.256 993.737 
9217 2
12224401 22468 -14560.1 1504.14 832.198 -493.469 967.505 
12202601 22605.6 -13826.7 1674.43 1015.95 -397.79 1091.05 
9217.5 2
12224401 23015.1 -14787.3 1477.22 1098.62 -456.206 1189.57 
12202601 23074.4 -14058.7 1616.11 941.512 -465.768 1050.42 
9218 2
12224401 23427.6 -15034.1 1520.38 781.276 -467.408 910.419 
12202601 23583.5 -14326.1 1622.38 964.12 -506.55 1089.09 
9218.5 2
12224401 23894 -15224.7 1518.86 953.732 -389.753 1030.3 
12202601 24011.4 -14592.7 1653.71 875.11 -545.172 1031.03 
9219 2
12224401 24297.2 -15364.5 1507.38 840.104 -291.22 889.148 
12202601 24469.1 -14835.9 1665 953.534 -506.585 1079.75 
9219.5 2
12224401 24742.6 -15569.8 1513.88 858.141 -395.472 944.883 
12202601 25027.5 -15030.2 1672.75 1075.87 -374.518 1139.19 
9220 2
12224401 25152.4 -15689.1 1542.57 844.956 -246.171 880.085 
12202601 25452.4 -15156.7 1688 876.141 -260.751 914.12 
9220.5 2
12224401 25527.4 -15793.6 1564.12 771.495 -214.984 800.888 
12202601 25902 -15271 1701 925.044 -235.156 954.466 
9221 2
12224401 26146 -15980.8 1555.25 1194.26 -361.245 1247.7 
12202601 26325.9 -15376.1 1679.12 818.292 -202.944 843.082 
9221.5 2
12224401 26766 -16283 1566.14 1250 -609.375 1390.62 
12202601 26810 -15582.4 1656.29 976.058 -415.935 1060.99 
9222 2
12224401 27265.1 -16577.9 1632.88 1044.19 -616.893 1212.81 
12202601 27374.9 -15831.8 1737.12 1181.75 -521.593 1291.74 
9222.5 2
12224401 27654.6 -16762.4 1641.25 760.742 -360.352 841.773 
12202601 27846.5 -16071.2 1779.75 921.143 -467.773 1033.11 
9223 2
12224401 28105.9 -16931.9 1626.75 879.63 -330.409 939.637 
12202601 28273 -16236.4 1757.25 831.384 -321.881 891.519 
9223.5 2
12224401 28535.2 -16985.5 1609.5 840.264 -104.941 846.792 
12202601 28728.2 -16406.8 1731.25 890.9 -333.415 951.246 
9224 2
12224401 28872.6 -17188.7 1576.67 702.72 -423.264 820.346 
12202601 29240.4 -16570.2 1722 1067.07 -340.567 1120.1 
9224.5 2
12224401 29191.4 -17452.8 1555.3 633.886 -525.116 823.139 
12202601 29565 -16653 1698 645.24 -164.568 665.896 
9225 2
12224401 29621.2 -17373.4 1531.33 829.773 153.196 843.796 
12202601 29930.6 -16820.6 1671.78 705.706 -323.466 776.306 
9225.5 2
12224401 30070.4 -17377.4 1520.8 909.267 -8.0072 909.302 
12202601 30362.8 -16979.7 1651.4 874.989 -322.155 932.41 
9226 2
12224401 30879.7 -17575.7 1493.86 1648.3 -403.899 1697.06 
12202601 31140.3 -17123.3 1615.43 1583.47 -292.435 1610.25 
9226.5 2
12224401 31563.3 -17751.1 1470.78 1359.08 -348.701 1403.1 
12202601 31817.7 -17251.7 1563.44 1346.68 -255.231 1370.65 
9227 2
12224401 31929 -17964 1408.57 724.092 -421.562 837.869 
12202601 32513.4 -17567.6 1590.14 1377.75 -625.554 1513.11 
9227.5 2
12224401 32489 -18144.4 1470.38 1183.93 -381.342 1243.83 
12202601 33115.8 -17754.9 1668.88 1273.41 -395.991 1333.56 
9228 2
12224401 33108.9 -18258.5 1551.12 1244.73 -229.167 1265.65 
12202601 33590.4 -17789.9 1724 953.062 -70.2811 955.65 
9228.5 2
12224401 33575.2 -18430.8 1529.75 916.257 -338.409 976.754 
12202601 33969.1 -17981.6 1692.25 744.106 -376.719 834.033 
9229 2
12224401 34075 -18599.4 1556 950.095 -320.58 1002.72 
12202601 34478.1 -18122.8 1703 967.681 -268.298 1004.19 
9229.5 2
12224401 34515.5 -18722.9 1553.88 862.035 -241.683 895.274 
12202601 34916.9 -18320.8 1731.5 858.611 -387.476 941.992 
9230 2
12224401 34902.6 -18820.4 1581.43 786.731 -198.28 811.332 
12202601 35361.6 -18450.6 1748 903.855 -263.865 941.582 
9230.5 2
12224401 35227.1 -18842.9 1611 677.565 -46.861 679.183 
12202601 35794.8 -18610.2 1749.5 904.339 -333.358 963.824 
9231 2
12224401 35569 -18833.9 1593 686.496 18.1081 686.735 
12202601 36186 -18780.9 1730.29 785.643 -342.585 857.087 
9231.5 2
12224401 36000.2 -18600.5 1566.12 891.012 482.143 1013.1 
12202601 36725.5 -18902.5 1694.75 1114.67 -251.328 1142.65 
9232 2
12224401 36425.1 -18558 1530.57 813.971 81.4176 818.033 
12202601 37297.9 -19137 1678.71 1096.47 -449.234 1184.93 
9232.5 2
12224401 36992.4 -18653.6 1502 1169.66 -197.054 1186.14 
12202601 37652 -19407.7 1701.14 730.191 -558.174 919.096 
9233 2
12224401 37485.9 -18842.6 1525.25 973.267 -372.887 1042.25 
12202601 38026.1 -19689.2 1792.5 737.919 -555.297 923.515 
9233.5 2
12224401 38041.4 -19207.9 1529.14 1082.95 -711.953 1296.02 
12202601 38507.9 -20019.3 1823 939.049 -643.344 1138.29 
9234 2
12224401 38547.9 -19557.8 1612.5 1010.87 -698.389 1228.66 
12202601 38839.6 -20219.4 1834.5 662.211 -399.38 773.323 
9234.5 2
12224401 38771.6 -19766.6 1670.43 458.394 -427.913 627.084 
12202601 39107.6 -20539.3 1843.14 549.071 -655.555 855.12 
9235 2
12224401 38897.6 -20127.6 1673.12 253.12 -725.007 767.922 
12202601 39326.1 -20760.4 1854.75 438.863 -443.954 624.256 
9235.5 2
12224401 39086.7 -20472.4 1692.14 372.223 -678.747 774.111 
12202601 39526.7 -21025.7 1859.86 394.861 -522.321 654.778 
9236 2
12224401 39260.2 -20757 1676.75 343.635 -563.508 660.02 
12202601 39731 -21238.1 1859 404.526 -420.615 583.574 
9236.5 2
12224401 39581.7 -20929 1677.57 639.094 -341.948 724.824 
12202601 39961.6 -21447.7 1870.71 458.393 -416.678 619.471 
9237 2
12224401 39922.6 -21026.7 1647.71 685.829 -196.608 713.454 
12202601 40173.3 -21521.3 1837.57 425.984 -148.031 450.972 
9237.5 2
12224401 40078.2 -21386.9 1642.5 315.139 -729.07 794.264 
12202601 40461.2 -21704.4 1784.38 582.924 -370.626 690.77 
9238 2
12224401 40640.4 -21456 1596.71 1133.42 -139.365 1141.96 
12202601 40670.7 -21962.4 1753.86 422.307 -520.269 670.092 
9238.5 2
12224401 41200 -21505.6 1567.12 1114.68 -98.8546 1119.06 
12202601 40786.2 -22137.8 1731.75 230.151 -349.246 418.261 
9239 2
12224401 41538.4 -21668.9 1578.71 674.161 -325.164 748.481 
12202601 40974.9 -22166.7 1724.29 375.711 -57.6978 380.116 
9239.5 2
12224401 41775.8 -21774.6 1599 468.09 -208.615 512.473 
12202601 41150.6 -22274.2 1746 346.682 -212.102 406.418 
9240 2
12224401 41914.9 -22031.7 1583.29 278.772 -515.209 585.794 
12202601 41229.6 -22448.3 1754.71 158.209 -348.769 382.975 
9240.5 2
12224401 42048.8 -22062 1592 272.14 -61.5563 279.015 
12202601 41372.5 -22590.1 1737.88 290.505 -288.291 409.274 
9241 2
12224401 42145.2 -22004.9 1638.12 191.089 113.119 222.061 
12202601 41402.2 -22619.8 1734 58.9109 -58.6634 83.1377 
9241.5 2
12224401 42283.1 -22352 1626.25 266.168 -670.125 721.05 
12202601 41469.2 -22675.6 1735.62 129.344 -107.867 168.419 
9242 2
12224401 42236.3 -22731.3 1617.71 -97.1769 -786.9 792.877 
12202601 41731.9 -22685.6 1708.86 544.828 -20.6357 545.219 
9242.5 2
12224401 42104.2 -22772.5 1609.88 -274.503 -85.6846 287.565 
12202601 41643.8 -22780 1699 -183.175 -196.317 268.502 
9243 2
12224401 41724.9 -23074.9 1552.12 -726.772 -579.262 929.378 
12202601 40916 -23377.4 1679.62 -1394.16 -1144.4 1803.7 
9243.5 2
12224401 41560.9 -23314.7 1542.14 -325.432 -475.872 576.507 
12202601 40796.7 -23890.4 1694 -236.678 -1017.96 1045.12 
9244 2
12224401 41383.1 -23634.1 1586.71 -366.421 -658.616 753.684 
12202601 40831 -24158.1 1693.29 70.6922 -551.988 556.497 
9244.5 2
12224401 41209.2 -24153.4 1622.75 -340.299 -1016.11 1071.58 
12202601 40794.4 -24228.9 1695 -71.6732 -138.419 155.875 
9245 2
12224401 41269.7 -24896.9 1596.86 121.904 -1498.96 1503.9 
12202601 40993.9 -24086.4 1697 402.182 287.19 494.195 
9245.5 2
12224401 41424.1 -25307.1 1604.12 303.361 -806.027 861.225 
12202601 41672.6 -23950.4 1696.75 1333.53 267.296 1360.06 
9246 2
12224401 41474 -25567.4 1586.71 100.151 -522.698 532.206 
12202601 42419.4 -24141.1 1701.86 1499.61 -383.068 1547.76 
9246.5 2
12224401 41510.8 -25786 1561.62 71.7773 -426.897 432.889 
12202601 42755.8 -24418.9 1668.5 656.878 -542.446 851.901 
9247 2
12224401 41598.9 -25951.7 1561 179.81 -338.192 383.022 
12202601 42936.1 -24611.4 1597.14 368.149 -392.966 538.476 
9247.5 2
12224401 41589.3 -26022.6 1567.43 -19.6539 -145.497 146.819 
12202601 42790.6 -24658.3 1551.57 -298.915 -96.2159 314.018 
9248 2
12224401 41595.4 -26027.1 1582.12 12.4525 -9.31201 15.5492 
12202601 42625.9 -24939.9 1539.75 -336.803 -575.847 667.11 
9248.5 2
12224401 41707.4 -25968.7 1559 222.329 115.894 250.722 
12202601 42210.6 -25124.6 1510.71 -824.015 -366.461 901.828 
9249 2
12224401 41847.3 -25909.4 1573.71 290.16 122.999 315.153 
12202601 42066.7 -24807.4 1442.86 -298.459 657.973 722.5 
9249.5 2
12224401 42130.8 -25855.6 1584.12 570.351 108.257 580.534 
12202601 42059 -24730.9 1434.12 -15.5217 154.031 154.811 
9250 2
12224401 42494.1 -25714 1602.38 704.215 274.467 755.812 
12202601 42238 -24634.9 1433.75 346.899 186.047 393.64 
9250.5 2
12224401 42924.8 -25624.2 1654.75 817.125 170.304 834.684 
12202601 42677.6 -24638.9 1451.88 834.203 -7.59013 834.238 
9251 2
12224401 43149.6 -25643.9 1635.14 465.469 -40.5945 467.236 
12202601 43210.4 -24921.6 1516.86 1103.11 -585.293 1248.77 
9251.5 2
12224401 43472.6 -25646.4 1585.88 648.702 -5.05594 648.722 
12202601 43620 -25057.9 1588.88 822.433 -273.702 866.78 
9252 2
12224401 43847.2 -25752.2 1633.12 713.571 -201.667 741.521 
12202601 43788.1 -25181.6 1670.88 320.238 -235.714 397.635 
9252.5 2
12224401 44129.7 -25820.9 1635 570.635 -138.6 587.226 
12202601 43882.3 -25259.1 1740.14 190.224 -156.602 246.392 
9253 2
12224401 44336.6 -25887.6 1628.75 419.697 -135.432 441.007 
12202601 44044.5 -25380.9 1714.88 329.035 -246.921 411.381 
9253.5 2
12224401 44385 -26034.4 1640.57 99.537 -302.065 318.042 
12202601 44018.7 -25637 1626.14 -53.057 -527.006 529.67 
9254 2
12224401 44604.2 -26161.4 1669.25 427.388 -247.459 493.859 
12202601 44063 -25777.6 1597.12 86.3269 -274.123 287.395 
9254.5 2
12224401 44718.9 -26222.6 1673.86 232.941 -124.383 264.07 
12202601 44082.7 -25817.4 1574.57 40.0697 -80.9016 90.2809 
9255 2
12224401 44833.8 -26280.8 1683.38 231.173 -117.059 259.121 
12202601 44095.2 -25892.8 1564.12 25.2228 -151.552 153.637 
9255.5 2
12224401 44909.4 -26108.7 1688.86 147.235 334.7 365.653 
12202601 44166.7 -26034.3 1579.57 139.036 -275.361 308.472 
9256 2
12224401 45065.9 -26120.2 1695.25 321.906 -23.736 322.78 
12202601 44292.4 -26061.8 1570.12 258.561 -56.5109 264.665 
9256.5 2
12224401 45202.7 -26154.1 1696.86 267.787 -66.3265 275.879 
12202601 44525 -25955 1567.43 455.235 208.904 500.879 
9257 2
12224401 45450 -26033.1 1709.43 517.334 253.138 575.946 
12202601 44900.3 -25815.1 1565.71 785.117 292.588 837.864 
9257.5 2
12224401 45789.8 -25741.4 1718.88 693.367 595.445 913.954 
12202601 45262.1 -25555.2 1567.5 738.448 530.394 909.188 
9258 2
12224401 46153.8 -25372.9 1730.88 706.796 715.534 1005.76 
12202601 45686.4 -25125.9 1601.75 823.786 833.738 1172.07 
9258.5 2
12224401 46542 -24743.5 1762.75 729.793 1183.04 1390.03 
12202601 46156.1 -24462.1 1719.25 882.989 1247.65 1528.5 
9259 2
12224401 46874.3 -23941.9 1778.43 682.312 1646.08 1781.89 
12202601 46478.7 -24022.1 1735.71 662.401 903.454 1120.27 
9259.5 2
12224401 46415.2 -23248.8 1800.88 -921.758 1391.78 1669.34 
12202601 46634.5 -23835 1756 312.823 375.789 488.953 
9260 2
12224401 45727.3 -23142.9 1799.71 -1392.64 214.358 1409.04 
12202601 47005 -23687.4 1754 750 298.728 807.303 
9260.5 1
12224401 45262 -23392.5 1776.88 -951.505 -510.517 1079.81 
9261 1
12224401 44922.4 -23484.9 1761.5 -658.188 -179.021 682.1 
9261.5 1
12224401 44390.6 -23520.1 1737.14 -1078.71 -71.5372 1081.08 
9262 1
12224401 43906 -23300 1739.43 -1009.52 458.631 1108.82 
9262.5 1
12224401 43209.9 -23413.2 1660.38 -1351.7 -219.903 1369.47 
9263 1
12224401 42691.4 -23194.6 1675.57 -1055.9 445.374 1145.98 
9263.5 1
12224401 42159 -22865.5 1698.12 -1056.41 652.92 1241.89 
9264 1
12224401 41649.9 -22593.8 1722.25 -975.335 520.594 1105.58 
9264.5 1
12224401 41148 -22402.3 1724.71 -1028.43 392.345 1100.73 
9265 1
12224401 40544.1 -22133.9 1684.43 -1215 540.098 1329.64 
9265.5 1
12224401 40022.1 -21952.9 1742.75 -1076.33 373.159 1139.18 
9266 1
12224401 39521.8 -21544 1840.5 -960.413 784.789 1240.28 
9266.5 1
12224401 39018.8 -21277 1845.88 -978.599 519.455 1107.92 
9267 1
12224401 38533.6 -21086.7 1839.29 -986.135 386.76 1059.27 
9267.5 1
12224401 38065.5 -20965.5 1830.88 -941.794 243.892 972.861 
9268 1
12224401 37640 -20800.6 1822.25 -821.429 318.292 880.939 
9268.5 1
12224401 37169.2 -20540.6 1810.12 -917.641 506.823 1048.3 
9269 1
12224401 36692.9 -20363.1 1810.57 -996.638 371.302 1063.56 
9269.5 1
12224401 36304.9 -20125.8 1785.5 -801.616 490.481 939.766 
9270 1
12224401 35400 -19722.6 1742.5 -1736.8 773.752 1901.36 
9270.5 1
12224401 34786.6 -19602.6 1753.14 -1275.32 249.592 1299.51 
9271 1
12224401 34474.5 -19546.5 1746 -651.506 117.059 661.939 
9271.5 1
12224401 34000.6 -19485.8 1741.5 -942.097 120.775 949.807 
9272 1
12224401 33473.2 -19309.6 1726.25 -1048.46 350.149 1105.38 
9272.5 1
12224401 32974.5 -19116.1 1711.75 -983.728 381.657 1055.17 
9273 1
12224401 32611 -19003.6 1697.88 -695.029 215.105 727.554 
9273.5 1
12224401 32242.4 -18784.1 1695 -722.794 430.392 841.23 
9274 1
12224401 31702.6 -18389.1 1694 -1119.92 819.465 1387.72 
9274.5 1
12224401 30802.9 -18125.5 1677 -1862.73 545.844 1941.05 
9275 1
12224401 30101.2 -17954.8 1623 -1367.69 332.846 1407.61 
9275.5 1
12224401 29596.6 -17757.4 1594.62 -1009.25 394.75 1083.7 
9276 1
12224401 28947.4 -17588.9 1635.75 -1241.4 322.18 1282.52 
9276.5 1
12224401 28528 -17337.9 1667.5 -847.222 507.071 987.373 
9277 1
12224401 28090.5 -17125.8 1681.5 -883.838 428.535 982.249 
9277.5 1
12224401 27680.9 -16889.2 1717.75 -824.195 475.855 951.702 
9278 1
12224401 27104.8 -16711.5 1726.75 -1147.66 354.084 1201.04 
9278.5 1
12224401 26623 -16423 1728 -957.753 573.559 1116.36 
9279 1
12224401 26270.4 -16018.5 1734.25 -716.717 822.154 1090.7 
9279.5 1
12224401 25903.4 -15635.1 1688.43 -751.939 785.568 1087.44 
9280 1
12224401 25509 -15318.4 1704.62 -800.058 642.531 1026.13 
9280.5 1
12224401 25071.2 -14986.9 1660.62 -836.998 633.843 1049.92 
9281 1
12224401 24649.9 -14694 1636.43 -867.063 602.623 1055.91 
9281.5 1
12224401 24285.1 -14360.6 1643.88 -753.579 688.791 1020.94 
9282 1
12224401 23822 -14062.9 1658.57 -937.5 602.769 1114.56 
9282.5 1
12224401 23290.5 -13759.6 1663.25 -1056.66 602.847 1216.53 
9283 1
12224401 22708.3 -13498.8 1670.44 -1115.26 499.707 1222.1 
9283.5 1
12224401 22372.6 -13288.2 1696.5 -679.572 426.17 802.146 
9284 1
12224401 22078.8 -13082.4 1718.9 -595.994 417.546 727.704 
9284.5 1
12224401 22015.2 -13004.2 1718.78 -128.7 158.255 203.981 
9285 1
12224401 21643.3 -12544.1 1707.8 -751.358 929.54 1195.23 
9285.5 1
12224401 21172.6 -12162.7 1693.67 -915.845 742.088 1178.76 
9286 1
12224401 20736.9 -11840.1 1704.38 -892.788 660.946 1110.82 
9286.5 1
12224401 20515 -11227.5 1720.25 -444.639 1227.71 1305.74 
9287 1
12224401 20305.5 -11014.4 1719.38 -406.008 413.033 579.171 
9287.5 1
12224401 20343 -11049.2 1719.88 72.2543 -67.1965 98.6715 
9288 1
12224401 20342.1 -11195.6 1719.5 -1.69574 -283.672 283.678 
9288.5 1
12224401 20314.1 -11219.9 1719.71 -58.54 -50.6949 77.4397 
9289 1
12224401 20289.2 -11133 1722.12 -51.7523 180.576 187.846 
9289.5 1
12224401 20247 -11276.9 1723 -84.6693 -288.327 300.502 
9290 1
12224401 20284.4 -11428 1723 71.0551 -287.31 295.966 
9290.5 1
12224401 20158.4 -11596.6 1723 -245.614 -328.704 410.332 
9291 1
12224401 20151.3 -11950.9 1720.86 -14.5571 -727.376 727.522 
