# Supplementary material for: Intrinsic group behaviour II: On the dependence of triad spatial dynamics on social and personal features; and on the effect of social interaction on small group dynamics
Source: PLoS One. 2019 Dec 3;14(12):e0225704. doi: 10.1371/journal.pone.0225704 (PMC6890182; doi:10.1371/journal.pone.0225704)
Supplement: S2 Data Set — (ZIP) [file pone.0225704.s002.zip › set_2_nint/group_traj_dyas_noint/traj_2_0217_57.dat]

2 12224903 12222201 0 0 0 1 0 1 0 30 30 30 1677.56 1692.68 1662.43 
9142.5 1
12222201 -34983.3 -1212.67 1717.67 0 0 0 
9143 1
12222201 -34571.9 -1080.62 1746.12 1239.33 397.716 1301.58 
9143.5 1
12222201 -34003.2 -640.222 1714.33 1095.67 848.56 1385.84 
9144 1
12222201 -33615.5 -106 1654 761.733 1049.55 1296.84 
9144.5 1
12222201 -33152 197.375 1588 949.795 621.67 1135.16 
9145 1
12222201 -32713.7 524 1632.44 861.166 641.699 1073.96 
9145.5 1
12222201 -32019.9 927 1610.62 1393.16 809.237 1611.13 
9146 1
12222201 -31135.4 1442 1647.22 1741.01 1013.78 2014.66 
9146.5 1
12222201 -30593.5 1778.25 1678 1062.64 659.314 1250.56 
9147 1
12222201 -30004.9 2039.22 1646.11 1189.11 527.217 1300.75 
9147.5 1
12222201 -29384.5 2324.38 1615.5 1255.85 577.232 1382.15 
9148 1
12222201 -28716.8 2614.25 1618.62 1429.87 620.717 1558.79 
9148.5 1
12222201 -28236 2993.88 1642.12 929.884 734.284 1184.84 
9149 1
12222201 -27603.8 3307.33 1619.67 1242.09 615.832 1386.37 
9149.5 1
12222201 -27044.8 3542.38 1625.75 1085.49 456.392 1177.53 
9150 1
12222201 -26357.2 3775.75 1611.62 1388.89 471.465 1466.73 
9150.5 1
12222201 -25817.9 3971.75 1638.75 1130.77 410.901 1203.11 
9151 1
12222201 -25243 4061 1643 1101.29 170.977 1114.49 
9151.5 1
12222201 -24388.6 3951.57 1592.29 1708.86 -218.857 1722.81 
9152 1
12222201 -23413.6 3820.5 1611 2083.22 -280.067 2101.96 
9152.5 1
12222201 -22859.6 3648 1614 1055.37 -328.571 1105.34 
9153 1
12222201 -22210.1 3330.38 1137.88 1286 -628.96 1431.57 
9153.5 1
12222201 -21469.6 3194.88 1346.88 1495.96 -273.737 1520.8 
9154 1
12222201 -20989.2 3355.38 1417.62 976.372 326.22 1029.43 
9154.5 1
12222201 -20390.7 3175.11 1415.67 1171.4 -352.767 1223.36 
9155 1
12222201 -19537.5 3028.25 1362.62 1706.33 -293.722 1731.43 
9155.5 1
12222201 -18864.5 2958.88 1386.5 1317.03 -135.763 1324 
9156 1
12222201 -18194 3014.88 1412.25 1376.8 114.99 1381.59 
9156.5 1
12222201 -17564 3031.12 1419.38 1267.61 32.6962 1268.03 
9157 1
12222201 -16905.9 3159.12 1416.62 1316.25 256 1340.91 
9157.5 1
12222201 -16268.1 3140.29 1441.57 1414.04 -41.7723 1414.66 
9158 1
12222201 -15490.5 3164 1356.17 1327.04 40.4681 1327.65 
9158.5 1
12222201 -14821.9 3248.88 1421.62 1485.83 188.611 1497.76 
9159 1
12222201 -14182.1 3342.56 1476 1247.1 182.613 1260.4 
9159.5 1
12222201 -13415.1 3355.75 1477.38 1483.53 25.5212 1483.75 
9160 1
12222201 -12717.1 3332.62 1438 1460.25 -48.3787 1461.05 
9160.5 1
12222201 -12034.1 3330 1448.44 1379.83 -5.30303 1379.84 
9161 1
12222201 -11405 3435 1453.5 1278.68 213.415 1296.37 
9161.5 1
12222201 -10699.9 3516.78 1396.67 1332.91 154.589 1341.85 
9162 1
12222201 -10002.8 3507.5 1380.75 1391.49 -18.5185 1391.62 
9162.5 1
12222201 -9295.33 3696.11 1430.56 1423.37 379.499 1473.1 
9163 1
12222201 -8602.5 3842.12 1443.88 1399.66 294.978 1430.41 
9163.5 1
12222201 -7842.8 3950.3 1444.2 1480.9 210.867 1495.83 
9164 1
12222201 -7130.67 4183.25 1459.42 1424.27 465.9 1498.53 
9164.5 1
12222201 -6579.2 4174.93 1427.93 1165.89 -17.5828 1166.02 
9165 1
12222201 -6279.93 4164.33 1231.6 599.733 -21.2425 600.109 
9165.5 1
12222201 -5852.6 4200.67 1247.73 844.532 71.805 847.579 
9166 1
12222201 -5434.8 4421.7 1149.6 874.059 462.413 988.84 
9166.5 1
12222201 -4213.67 5013.56 1133.78 2375.75 1151.47 2640.09 
9167 1
12222201 -3259.67 4743.89 1157.11 1885.38 -532.938 1959.25 
9167.5 1
12222201 -2496.78 4280.78 1548.33 1563.3 -948.998 1828.8 
9168 1
12222201 -1953.44 3987.22 1672 1080.19 -583.609 1227.76 
9168.5 1
12222201 -1540.7 3607.2 1753.7 793.739 -730.812 1078.94 
9169 1
12222201 -1097 3281.62 1744.5 898.178 -659.059 1114.04 
9169.5 2
12224903 -466.667 2236 1699.33 0 0 0 
12222201 -665 2976.89 1751.44 896.266 -632.233 1096.82 
9170 2
12224903 166.556 2219.89 1708.89 1452.34 -36.9521 1452.81 
12222201 -24.4444 2785.33 1755.78 1231.84 -368.376 1285.74 
9170.5 2
12224903 916.75 2120.88 1661.62 1412.8 -186.467 1425.05 
12222201 689.5 2750.75 1744.62 1344.53 -65.1287 1346.1 
9171 2
12224903 1551.62 1935.38 1603.12 1333.77 -389.706 1389.54 
12222201 1168.75 2590.62 1664 1006.83 -336.397 1061.54 
9171.5 2
12224903 2057.12 1684.75 1605 1055.32 -523.225 1177.91 
12222201 1660.62 2340.5 1623.88 1026.88 -522.182 1152.02 
9172 2
12224903 2746 1254.78 1547.67 1348.09 -841.433 1589.14 
12222201 2192.44 2108.78 1578.33 1040.74 -453.468 1135.24 
9172.5 2
12224903 3366.12 865.125 1546.75 1220.72 -767.033 1441.7 
12222201 2864.5 1879.12 1515.12 1322.94 -452.072 1398.05 
9173 2
12224903 4018.89 435.667 1589.78 1284.97 -845.39 1538.12 
12222201 3485.78 1490.67 1483.33 1222.99 -764.682 1442.37 
9173.5 2
12224903 4760 -31.25 1600 1497.19 -943.266 1769.56 
12222201 4040.88 1141.12 1504.38 1121.41 -706.145 1325.22 
9174 2
12224903 5344.44 -372.889 1633.44 1205.04 -704.41 1395.82 
12222201 4710.67 730.667 1521.11 1381.01 -846.306 1619.7 
9174.5 2
12224903 5822.56 -731.667 1572.89 914.17 -686 1142.94 
12222201 5444.67 235.667 1576.56 1403.44 -946.463 1692.76 
9175 2
12224903 6321.62 -1055.38 1569.75 1008.22 -653.956 1201.74 
12222201 5985.25 -234.75 1670.75 1092.09 -950.337 1447.69 
9175.5 2
12224903 6804.12 -1392.5 1591.88 982.688 -686.609 1198.79 
12222201 6401.5 -612 1625.38 847.76 -768.33 1144.13 
9176 2
12224903 7445.67 -1845 1597.33 1333.77 -940.748 1632.16 
12222201 6897 -1136.44 1638 1030.15 -1090.32 1500 
9176.5 2
12224903 8358.38 -2428.62 1634.88 1818.14 -1162.6 2158.07 
12222201 7554.5 -1644.62 1703.38 1309.76 -1012.31 1655.37 
9177 2
12224903 8825 -2826.78 1645.89 904.312 -771.614 1188.77 
12222201 8146.22 -2027.89 1653.22 1146.75 -742.759 1366.28 
9177.5 2
12224903 9230 -3103.5 1654.62 792.564 -541.531 959.902 
12222201 8755.75 -2533.88 1718.12 1192.81 -990.188 1550.25 
9178 2
12224903 9722.5 -3470.75 1647.62 1001.02 -746.443 1248.68 
12222201 9319.75 -2918.88 1706.25 1146.34 -782.52 1387.96 
9178.5 2
12224903 10325.5 -3791 1668.5 1177.73 -625.488 1333.53 
12222201 9928.25 -3220.5 1705.75 1188.48 -589.111 1326.47 
9179 2
12224903 10842.5 -4280 1604.12 1034 -978 1423.25 
12222201 10491 -3564.75 1652.12 1125.5 -688.5 1319.39 
9179.5 2
12224903 11350.9 -4694.5 1583.88 1074.79 -876.321 1386.76 
12222201 11052 -3967.62 1628.25 1186.05 -851.744 1460.2 
9180 2
12224903 11941.2 -5229.38 1607.88 1180.75 -1069.75 1593.28 
12222201 11557.4 -4500.25 1657.62 1010.75 -1065.25 1468.46 
9180.5 2
12224903 12508.7 -5770.56 1652.44 1123.6 -1071.64 1552.71 
12222201 12209 -4862.11 1669.44 1290.35 -716.557 1475.96 
9181 2
12224903 13015 -6185.88 1684.38 977.477 -801.775 1264.24 
12222201 12887.9 -5443.5 1621.75 1310.57 -1122.37 1725.49 
9181.5 2
12224903 13358.1 -6549.62 1704.88 710.404 -753.106 1035.3 
12222201 13379 -5877.38 1642.62 1016.82 -898.292 1356.78 
9182 2
12224903 13473 -7137 1670 221.339 -1131.74 1153.18 
12222201 13746.8 -6245.22 1655.22 708.628 -708.762 1002.25 
9182.5 2
12224903 13496.4 -7846.88 1630.5 47.5102 -1442.84 1443.62 
12222201 13896.5 -6802.5 1660.25 304.313 -1132.68 1172.85 
9183 2
12224903 13514.8 -8470.67 1600 38.5802 -1307.74 1308.31 
12222201 13979.9 -7426.44 1661.67 174.819 -1308.06 1319.69 
9183.5 2
12224903 13657.6 -9056.38 1614.38 280.643 -1150.7 1184.43 
12222201 13987.5 -8120.25 1690.5 14.9531 -1363.08 1363.16 
9184 2
12224903 14038.8 -9540.89 1641.89 781.051 -992.856 1263.25 
12222201 13994.2 -8787.33 1644.11 13.775 -1366.97 1367.04 
9184.5 2
12224903 14538.6 -10180.1 1664.44 966.688 -1236.41 1569.45 
12222201 14313.9 -9386.56 1640.44 618.311 -1159.04 1313.65 
9185 2
12224903 15130.4 -10960.6 1678.12 1160.43 -1530.42 1920.62 
12222201 14707.4 -10058.2 1698.88 771.541 -1317.05 1526.4 
9185.5 2
12224903 15661.3 -11428.1 1694.44 1055.58 -929.396 1406.43 
12222201 15154.1 -10664.4 1698.22 888.143 -1205.16 1497.07 
9186 2
12224903 16226 -11706.1 1626.75 1111.55 -547.271 1238.97 
12222201 15670 -10930.4 1685.5 1015.53 -523.485 1142.51 
9186.5 2
12224903 16778.5 -12035.6 1613.38 1151.04 -686.458 1340.19 
12222201 16265.5 -11367.8 1676.5 1240.62 -911.198 1539.3 
9187 2
12224903 17569 -12366.5 1555.75 1603.45 -671.146 1738.24 
12222201 16876.8 -11723.5 1687 1239.86 -721.602 1434.56 
9187.5 2
12224903 18347.5 -12723.5 1598 1547.71 -709.742 1702.69 
12222201 17747.1 -12033.1 1627.75 1730.37 -615.557 1836.6 
9188 2
12224903 18810.2 -13013.4 1617.78 903.754 -566.298 1066.52 
12222201 18592.9 -12365.1 1655.33 1651.88 -648.41 1774.59 
9188.5 2
12224903 19458.1 -13295.1 1626 1265.44 -550.157 1379.85 
12222201 19196.1 -12651.4 1662.12 1178.2 -559.109 1304.13 
9189 2
12224903 19963 -13556.8 1638.62 1038.84 -538.323 1170.03 
12222201 19781.8 -12936.2 1704.38 1204.99 -586.163 1340 
9189.5 2
12224903 20441 -13847.5 1628.75 989.648 -601.967 1158.35 
12222201 20297.1 -13186.8 1696.88 1067.03 -518.634 1186.39 
9190 2
12224903 20973.4 -14076.6 1626.25 1058.4 -455.517 1152.26 
12222201 20781.9 -13467.9 1685 963.718 -558.897 1114.05 
9190.5 2
12224903 21562.1 -14276.8 1618 1184.61 -402.666 1251.17 
12222201 21248.9 -13722.9 1696 939.638 -513.078 1070.59 
9191 2
12224903 22181.2 -14526.2 1577.12 1258.38 -507.114 1356.72 
12222201 21746.5 -13936.4 1678.88 1011.43 -433.943 1100.59 
9191.5 2
12224903 22912 -14796.8 1549 1430.04 -529.354 1524.87 
12222201 22515 -14192 1628.5 1503.91 -500.245 1584.93 
9192 2
12224903 23796.5 -15028.4 1579.25 1697.7 -444.578 1754.94 
12222201 23331.2 -14431.2 1575.62 1566.7 -459.213 1632.61 
9192.5 2
12224903 24491.1 -15207.6 1557.71 1411.88 -364.22 1458.1 
12222201 23965.9 -14664.9 1581.71 1289.85 -474.811 1374.47 
9193 2
12224903 24997.4 -15204.9 1621.25 1041.63 5.54821 1041.64 
12222201 24664.9 -14707.1 1614.75 1438.31 -86.9709 1440.94 
9193.5 2
12224903 25666.6 -15254.6 1640.71 1301.94 -96.6857 1305.52 
12222201 25354.4 -14745.6 1599 1341.54 -74.7985 1343.63 
9194 2
12224903 26395.9 -15525.2 1611.38 1458.61 -541.357 1555.83 
12222201 26023.5 -14915.5 1618.12 1338.14 -339.857 1380.63 
9194.5 2
12224903 27261.7 -15819.3 1603.57 1770.63 -601.3 1869.95 
12222201 26853.9 -15243.1 1581.57 1698.07 -670.026 1825.48 
9195 2
12224903 27966.4 -16098.8 1591.88 1373.61 -544.765 1477.69 
12222201 27609.6 -15565.2 1581.75 1473.23 -627.889 1601.45 
9195.5 2
12224903 28402.1 -16267.3 1590 878.564 -339.79 941.983 
12222201 28325.4 -15756.3 1682.14 1443.15 -385.153 1493.66 
9196 2
12224903 29118.5 -16418.8 1648.38 1418.53 -299.929 1449.89 
12222201 29004.8 -15854 1786.75 1345.19 -193.494 1359.04 
9196.5 2
12224903 29746.3 -16604.6 1661.86 1278.59 -378.455 1333.42 
12222201 29595.4 -16026.1 1799.43 1203.01 -350.596 1253.06 
9197 2
12224903 30291.8 -16916.8 1609.62 1148.35 -657.218 1323.12 
12222201 30280.8 -16207.2 1752.62 1442.78 -381.278 1492.31 
9197.5 2
12224903 30974.5 -17196.9 1555.25 1338.73 -549.265 1447.02 
12222201 30902.6 -16451.5 1728 1219.36 -478.922 1310.04 
9198 2
12224903 31561.4 -17647.5 1519.12 1146.24 -880.127 1445.16 
12222201 31685.5 -16690.1 1721.5 1529.05 -466.064 1598.51 
9198.5 2
12224903 32515.7 -17770.4 1536.14 1927.96 -248.341 1943.89 
12222201 32512.1 -16871.4 1669.71 1669.99 -366.27 1709.68 
9199 2
12224903 33380.2 -17864 1589.62 1757.19 -190.186 1767.45 
12222201 33339.5 -17209.6 1621.25 1681.62 -687.391 1816.69 
9199.5 2
12224903 34039 -17984.8 1612.12 1274.18 -233.559 1295.41 
12222201 34107.9 -17439.6 1621.88 1486.22 -444.874 1551.37 
9200 2
12224903 34701.9 -18142.7 1629 1344.54 -320.414 1382.19 
12222201 34718.3 -17558.4 1647.57 1238.16 -240.981 1261.39 
9200.5 2
12224903 35319.2 -18355.9 1628.88 1224.99 -422.938 1295.94 
12222201 35297.4 -17741.2 1632.62 1148.99 -362.741 1204.89 
9201 2
12224903 35926.1 -18551 1612.14 1199.39 -385.623 1259.86 
12222201 35959.3 -17976.1 1666.29 1308.12 -464.215 1388.05 
9201.5 2
12224903 36569.4 -18772.1 1578.57 1345.79 -462.642 1423.09 
12222201 36604.1 -18239.6 1665.57 1349.07 -551.106 1457.3 
9202 2
12224903 37300.6 -18964 1582 1445.05 -379.164 1493.97 
12222201 37238.1 -18396.6 1649.75 1252.93 -310.383 1290.8 
9202.5 2
12224903 38047 -19189 1614.57 1492.75 -450 1559.1 
12222201 37801.9 -18616.6 1639.14 1127.46 -439.893 1210.24 
9203 2
12224903 38841.8 -19386.2 1606.88 1612.07 -400.101 1660.98 
12222201 38447.2 -18873.1 1612 1309.11 -520.393 1408.75 
9203.5 2
12224903 39531.1 -19595.5 1621.5 1295.82 -393.327 1354.2 
12222201 39106.6 -19077.5 1559 1239.43 -384.164 1297.6 
9204 2
12224903 40161.7 -19927.9 1544.57 1253.66 -660.75 1417.13 
12222201 39813.1 -19210.6 1494.71 1404.61 -264.556 1429.31 
9204.5 2
12224903 41056 -20298.8 1518.38 1874.81 -777.553 2029.66 
12222201 40349.4 -19525.4 1439.62 1124.18 -659.966 1303.58 
9205 2
12224903 41792.9 -20576.7 1685.43 1436.37 -541.841 1535.17 
12222201 40843 -19999.1 1417.43 962.232 -923.524 1333.71 
9205.5 2
12224903 42373.7 -20751.6 1718.86 1205.1 -362.774 1258.52 
12222201 41324 -20321.7 1489.29 997.925 -669.235 1201.55 
9206 2
12224903 43003.4 -20930.9 1742.88 1227.41 -349.52 1276.2 
12222201 41901.6 -20701.5 1577.25 1125.97 -740.323 1347.55 
9206.5 2
12224903 43518.1 -21368.4 1661.14 1059.19 -900.316 1390.13 
12222201 42682.7 -20858.6 1602.57 1607.18 -323.192 1639.35 
9207 2
12224903 44070.6 -21661.5 1595.62 1107.18 -587.317 1253.31 
12222201 43285 -21426.2 1639.5 1206.99 -1137.63 1658.62 
9207.5 2
12224903 44803.4 -21803.7 1562.43 1462.68 -283.861 1489.97 
12222201 43944.1 -22018.1 1559.86 1315.65 -1181.42 1768.25 
9208 2
12224903 45425.6 -22117.2 1616.62 1239.44 -624.573 1387.91 
12222201 44671.1 -22459 1539.25 1448.17 -878.201 1693.65 
9208.5 2
12224903 46007.9 -22509.1 1652.88 1090.36 -733.848 1314.31 
12222201 45265.9 -23024.8 1559.62 1113.76 -1059.46 1537.18 
9209 2
12224903 46515.5 -22944 1724 1019.33 -873.243 1342.23 
12222201 45761 -23332 1630.83 994.227 -616.968 1170.1 
9209.5 2
12224903 46471.8 -23643.4 1725.12 -89.4683 -1430.21 1433.01 
12222201 45979.2 -23547.4 1666 446.319 -440.44 627.047 
9210 2
12224903 46472.4 -24124.7 1725.43 1.35443 -960.757 960.758 
12222201 46314.9 -23615 1690 669.875 -134.98 683.338 
9210.5 2
12224903 46970.1 -24033.8 1713.5 991.427 181.204 1007.85 
12222201 46776.8 -23621.5 1681.75 920.105 -12.9482 920.196 
9211 2
12224903 47390.3 -24211.4 1709 817.433 -345.678 887.519 
12222201 47159 -23719 1681 743.677 -189.689 767.488 
