# Supplementary material for: Intrinsic group behaviour II: On the dependence of triad spatial dynamics on social and personal features; and on the effect of social interaction on small group dynamics
Source: PLoS One. 2019 Dec 3;14(12):e0225704. doi: 10.1371/journal.pone.0225704 (PMC6890182; doi:10.1371/journal.pone.0225704)
Supplement: S2 Data Set — (ZIP) [file pone.0225704.s002.zip › set_2_nint/group_traj_dyas_noint/traj_2_0217_56.dat]

2 12221700 12220601 0 0 1 0 2 1 0 20 10 30 1491.74 1677.84 1305.64 
9126 1
12220601 -8014.67 7755.33 1385.33 0 0 0 
9126.5 1
12220601 -7716.25 7541 1413.12 850.19 -610.636 1046.76 
9127 1
12220601 -7134 7164.43 1369.86 1225.79 -792.782 1459.82 
9127.5 1
12220601 -6745.62 6821.75 1363.38 833.423 -735.362 1111.46 
9128 1
12220601 -6152.78 6420.56 1444.33 1120.69 -758.402 1353.19 
9128.5 1
12220601 -5944.43 6154.29 1300.86 420.059 -536.834 681.646 
9129 1
12220601 -5370 5839 1177.89 1133 -621.865 1292.44 
9129.5 1
12220601 -4425.62 5518.62 1400.38 1791.98 -607.922 1892.29 
9130 1
12220601 -3951.14 5203.14 1553.29 1011.69 -672.67 1214.91 
9130.5 1
12220601 -3546.56 4942.33 1600.89 802.753 -517.479 955.09 
9131 1
12220601 -3059.12 4608.75 1661.88 933.775 -639.049 1131.51 
9131.5 1
12220601 -2701.86 4395.57 1669.43 774.985 -462.426 902.463 
9132 1
12220601 -2362.89 4135.89 1664.44 664.644 -509.181 837.268 
9132.5 1
12220601 -2017.5 3789.12 1642 668.064 -670.723 946.667 
9133 1
12220601 -1488.38 3515.88 1650.12 1039.54 -536.837 1169.97 
9133.5 1
12220601 -962 3324 1674.38 1052.75 -383.75 1120.51 
9134 1
12220601 -555 2968.25 1711.5 822.222 -718.687 1092.04 
9134.5 1
12220601 -38.75 2681.38 1712.38 1066.63 -592.717 1220.25 
9135 1
12220601 414.25 2449.62 1685.12 928.279 -474.898 1042.7 
9135.5 1
12220601 843.125 2376.38 1675.62 869.929 -148.58 882.526 
9136 1
12220601 1495 2154.67 1649.67 1265.78 -430.502 1336.98 
9136.5 1
12220601 1978.88 1996.75 1644.88 914.698 -298.519 962.177 
9137 1
12220601 2366.25 1875.12 1629.75 822.452 -258.227 862.038 
9137.5 2
12221700 2910.89 2460 1072.67 0 0 0 
12220601 2989.11 1565.33 1594 1228.52 -611.029 1372.09 
9138 2
12221700 3563.25 2335 1177 1323.25 -253.55 1347.32 
12220601 3520.12 1211.25 1620.75 1077.11 -718.222 1294.61 
9138.5 2
12221700 4209.67 1848.56 1158.11 1298.03 -976.796 1624.5 
12220601 4026.11 701.667 1647.56 1016.04 -1023.26 1442.01 
9139 2
12221700 4750.5 1451 1107.5 1054.26 -774.962 1308.44 
12220601 4443.62 457.75 1655.88 813.867 -475.471 942.578 
9139.5 2
12221700 5121.22 1007.56 1108 745.92 -892.242 1162.97 
12220601 4879.22 212.444 1626.44 876.453 -493.573 1005.87 
9140 2
12221700 5484.75 514.75 1130.25 715.606 -970.09 1205.47 
12220601 5435.12 -143.5 1641.75 1094.3 -700.678 1299.4 
9140.5 2
12221700 5969.12 210.75 1179.62 966.816 -606.786 1141.46 
12220601 5964.38 -524.5 1631 1056.39 -760.479 1301.65 
9141 2
12221700 6511.44 -92.7778 1147.89 1091.19 -610.72 1250.47 
12220601 6398.56 -868.556 1611.11 873.603 -692.265 1114.64 
9141.5 2
12221700 7042.75 -427.5 1198.5 1052.09 -662.816 1243.47 
12220601 6877 -1179.62 1608.38 947.415 -615.979 1130.06 
9142 2
12221700 7633.89 -922.889 1256.89 1194.22 -1000.79 1558.12 
12220601 7408.67 -1537 1619.78 1074.07 -721.97 1294.17 
9142.5 2
12221700 7981.38 -1238.38 1309.38 706.273 -641.232 953.939 
12220601 7905.12 -1990.75 1664.25 1009.06 -922.256 1367.03 
9143 2
12221700 8312.88 -1543.12 1296.62 697.895 -641.579 947.988 
12220601 8382.62 -2161.12 1676.5 1005.26 -358.684 1067.34 
9143.5 2
12221700 8882.11 -1799.89 1285.44 1096.79 -494.728 1203.21 
12220601 8876.33 -2517.11 1682.89 951.268 -685.908 1172.77 
9144 2
12221700 9391.88 -2178.75 1345.12 1001.5 -744.324 1247.81 
12220601 9275.25 -2911.38 1703.5 783.726 -774.585 1101.91 
9144.5 2
12221700 9860.62 -2614 1307.88 960.553 -891.906 1310.79 
12220601 9609 -3308.5 1664.25 683.914 -813.781 1063 
9145 2
12221700 10310.9 -2998.33 1245.22 884.605 -755.075 1163.04 
12220601 9919.56 -3664.33 1671.89 610.129 -699.083 927.887 
9145.5 2
12221700 10618.2 -3293 1194.12 617.191 -591.7 855.005 
12220601 10260.1 -3901.12 1626 683.874 -475.485 832.929 
9146 2
12221700 10956.8 -3718 1174.33 666.393 -836.614 1069.58 
12220601 10578.6 -4328.22 1589.33 626.832 -840.743 1048.7 
9146.5 2
12221700 11252.1 -4152.38 1154.62 579.112 -851.716 1029.95 
12220601 10960.6 -4679.38 1587.25 749.156 -688.535 1017.5 
9147 2
12221700 11618 -4558 1194.89 739.141 -819.444 1103.55 
12220601 11287.3 -5057.11 1604.33 660.017 -763.103 1008.93 
9147.5 2
12221700 11906 -4935 1167.62 582.996 -763.158 960.362 
12220601 11526.1 -5495.88 1594.25 483.384 -888.186 1011.2 
9148 2
12221700 12189.6 -5307.75 1159 607.334 -798.18 1002.97 
12220601 11837.5 -5911 1589.38 666.756 -888.919 1111.19 
9148.5 2
12221700 12485.8 -5754.88 1209.25 572.776 -864.845 1037.32 
12220601 12096.6 -6403.88 1629.5 501.209 -953.337 1077.06 
9149 2
12221700 12806.4 -6208.22 1241.33 630.048 -890.663 1090.98 
12220601 12410 -6801.56 1662.78 615.668 -781.298 994.723 
9149.5 2
12221700 13129.9 -6597.12 1228.25 628.02 -755.151 982.172 
12220601 12829.9 -7058.75 1663.62 815.291 -499.407 956.089 
9150 2
12221700 13412.1 -6889.25 1201 570.202 -590.152 820.615 
12220601 13162.8 -7321.25 1650.38 672.475 -530.303 856.413 
9150.5 2
12221700 13752.9 -7165 1201 714.361 -578.092 918.968 
12220601 13437.2 -7566.62 1632.38 575.472 -514.413 771.873 
9151 2
12221700 14163.4 -7394.78 1208.67 786.532 -440.187 901.331 
12220601 13835.4 -7858.44 1623.22 762.825 -559.041 945.742 
9151.5 2
12221700 14576.7 -7643.29 1276.29 826.54 -497.016 964.465 
12220601 14346.1 -8177.57 1614.71 1021.4 -638.254 1204.42 
9152 2
12221700 15069.8 -8007.38 1355.12 1053.5 -777.969 1309.61 
12220601 14659 -8386.75 1628.25 668.498 -446.963 804.155 
9152.5 2
12221700 15475.2 -8483.89 1298.22 772.328 -907.646 1191.77 
12220601 15021.1 -8806.56 1663.44 689.735 -799.63 1056 
9153 2
12221700 15655.2 -8730.88 1318 356.491 -489.081 605.216 
12220601 15328.2 -9154.62 1687.62 608.196 -689.246 919.219 
9153.5 2
12221700 15946.6 -9019.5 1302.5 588.636 -583.081 828.538 
12220601 15688.1 -9581.88 1773.38 727.02 -863.131 1128.52 
9154 2
12221700 16306.8 -9409.12 1277.5 731.961 -791.921 1078.38 
12220601 16046.9 -9952.38 1754.5 729.167 -753.049 1048.22 
9154.5 2
12221700 16639.6 -9903.22 1348.33 651.283 -966.922 1165.81 
12220601 16292.6 -10282.6 1755.44 480.784 -646.146 805.393 
9155 2
12221700 17005.8 -10297.2 1400.38 732.389 -788.056 1075.84 
12220601 16518.4 -10585 1763 451.639 -604.889 754.896 
9155.5 2
12221700 17197.4 -10557 1373.25 375 -508.317 631.673 
12220601 16758.6 -10824.5 1711.62 470.157 -468.689 663.865 
9156 2
12221700 17428.1 -10819 1401.12 473.819 -537.988 716.893 
12220601 17022.5 -11112 1682.12 541.838 -590.349 801.312 
9156.5 2
12221700 17740.6 -11039.9 1372 628.773 -444.416 769.975 
12220601 17390.6 -11490.1 1670.75 740.694 -760.815 1061.82 
9157 2
12221700 17958.2 -11244 1299.25 435.25 -408.25 596.75 
12220601 17782.1 -11769.9 1660.75 783 -559.5 962.356 
9157.5 2
12221700 18354.1 -11461 1259.71 877.811 -481.153 1001.03 
12220601 18185.1 -11998 1647.86 893.609 -505.82 1026.84 
9158 2
12221700 18782.3 -11732 1269.17 730.7 -462.457 864.749 
12220601 18842 -12387.5 1652.17 1120.92 -664.676 1303.17 
9158.5 2
12221700 19012 -11967 1279.75 510.37 -522.222 730.201 
12220601 19291.5 -12642.2 1658.75 998.889 -566.111 1148.16 
9159 2
12221700 19393.8 -12168.6 1307.11 744.206 -392.896 841.552 
12220601 19678.3 -12773.3 1672.22 754.061 -255.523 796.178 
9159.5 2
12221700 19957.2 -12295.6 1311.88 1089.89 -245.782 1117.26 
12220601 20177.1 -12952.6 1668.75 964.781 -346.792 1025.22 
9160 2
12221700 20417.9 -12377.5 1313.5 963.651 -171.287 978.755 
12220601 20679.4 -13144.4 1661.38 1050.73 -401.151 1124.7 
9160.5 2
12221700 20949.3 -12605 1312.89 1073.65 -459.596 1167.89 
12220601 21143.9 -13432.6 1641 938.412 -582.183 1104.33 
9161 2
12221700 21473.9 -13020 1369.38 1066.14 -843.496 1359.46 
12220601 21582.2 -13746.1 1621.38 890.978 -637.336 1095.46 
9161.5 2
12221700 21967.3 -13516.9 1346.11 932.813 -939.298 1323.79 
12220601 22030.2 -14117.6 1586.78 846.828 -702.137 1100.05 
9162 2
12221700 22465.1 -14020.9 1347.62 993.596 -1005.96 1413.93 
12220601 22572.1 -14511 1530.38 1081.64 -785.318 1336.67 
9162.5 2
12221700 23124.4 -14319.2 1316.33 1326.6 -600.296 1456.1 
12220601 23061.1 -14841.1 1531.89 983.875 -664.207 1187.09 
9163 2
12221700 23616.9 -14558 1285.25 994.809 -482.379 1105.59 
12220601 23543.4 -15097.8 1589.38 974.27 -518.462 1103.63 
9163.5 2
12221700 24148 -14627.9 1273.6 1035.33 -136.257 1044.26 
12220601 24051.7 -15291 1578.4 990.887 -376.706 1060.08 
9164 2
12221700 24484.5 -14783.7 1180.75 673 -311.533 741.608 
12220601 24396.4 -15442.1 1593.08 689.433 -302.167 752.744 
9164.5 2
12221700 24865.1 -14919.6 1217.07 804.722 -287.385 854.498 
12220601 24725.6 -15565.7 1581 695.948 -261.416 743.426 
9165 2
12221700 25702.1 -15314.7 1189.8 1677.22 -791.717 1854.69 
12220601 25403.9 -15936.8 1636.13 1359.25 -743.621 1549.37 
9165.5 2
12221700 26257.2 -15756.3 1171.87 1097.1 -872.727 1401.89 
12220601 25924.3 -16375.1 1622.87 1028.59 -866.14 1344.69 
9166 2
12221700 26771.9 -16115.7 1179.1 1076.78 -751.953 1313.35 
12220601 26484.1 -16703.4 1617.4 1171.06 -686.89 1357.64 
9166.5 2
12221700 27203.8 -16559.6 1198.11 840.229 -863.532 1204.85 
12220601 27071.2 -17128.2 1675.67 1142.26 -826.502 1409.92 
9167 2
12221700 27736.6 -16950.9 1356.44 1052.92 -773.386 1306.43 
12220601 27548.4 -17480.1 1654.67 943.127 -695.433 1171.8 
9167.5 2
12221700 28192.2 -17201.4 1373 933.743 -513.434 1065.59 
12220601 27948.4 -17789.8 1649.67 819.672 -634.563 1036.6 
9168 2
12221700 28640.6 -17439.1 1304.67 891.319 -472.498 1008.81 
12220601 28576.9 -18050.1 1624.11 1249.39 -517.561 1352.35 
9168.5 2
12221700 29144.4 -17696.2 1251.2 968.932 -494.402 1087.78 
12220601 29229.8 -18268 1565.8 1255.6 -419.017 1323.67 
9169 2
12221700 29649.9 -17810.5 1204.88 1023.23 -231.377 1049.06 
12220601 29786.5 -18491.4 1489.75 1126.92 -452.176 1214.26 
9169.5 2
12221700 30200.3 -17981.3 1176.78 1142.03 -354.426 1195.76 
12220601 30363.9 -18720.3 1406.78 1197.9 -475.017 1288.65 
9170 2
12221700 30829.1 -18572.7 1156.89 1209.19 -1137.18 1659.91 
12220601 31113 -19066.2 1346.89 1440.6 -665.171 1586.75 
9170.5 2
12221700 31691.5 -18515.4 1167 1624.08 107.894 1627.66 
12220601 31743.6 -19315.6 1355.5 1187.62 -469.685 1277.12 
9171 2
12221700 32341.1 -18703.8 1146 1364.76 -395.746 1420.98 
12220601 32606.6 -19554.5 1562.25 1813.03 -501.838 1881.2 
9171.5 2
12221700 32944.2 -18962.1 1266.25 1259.13 -539.405 1369.81 
12220601 33204.8 -19615.4 1621.62 1248.7 -127.088 1255.15 
9172 2
12221700 33457 -19121.2 1296.44 1003.42 -311.345 1050.62 
12220601 33663.9 -19626.8 1678.78 898.511 -22.3146 898.788 
9172.5 2
12221700 34110.2 -19173.9 1319.25 1285.93 -103.647 1290.1 
12220601 34266 -19681.4 1678.75 1185.26 -107.475 1190.12 
9173 2
12221700 34728.3 -19084.2 1294 1216.7 176.482 1229.43 
12220601 34833 -19632.7 1708.44 1116.14 95.8825 1120.25 
9173.5 2
12221700 35252.6 -19128.4 1253.88 1059.18 -89.1975 1062.92 
12220601 35364.9 -19739.1 1709.62 1074.49 -215.067 1095.81 
9174 2
12221700 35970.2 -19142.8 1282.11 1479.58 -29.6964 1479.88 
12220601 36001.7 -19727 1665.44 1312.97 25 1313.21 
9174.5 2
12221700 36486 -19200.4 1234.89 986.191 -110.261 992.336 
12220601 36784.8 -19726.7 1648.89 1497.34 0.637349 1497.34 
9175 2
12221700 37003.4 -19200.4 1221.25 1045.2 0.140292 1045.2 
12220601 37345 -19709 1669.5 1131.76 35.6902 1132.32 
9175.5 2
12221700 37622.5 -19139.5 1231.75 1260.95 123.982 1267.03 
12220601 38065.8 -19658.6 1701.62 1467.92 102.597 1471.5 
9176 2
12221700 38190.8 -18878.4 1232 1181.45 542.735 1300.15 
12220601 38696.8 -19579.4 1729.33 1311.91 164.617 1322.2 
9176.5 2
12221700 38651.9 -18644.8 1211.38 918.52 465.527 1029.75 
12220601 39225 -19521.4 1733.12 1052.24 115.676 1058.57 
9177 2
12221700 39284.6 -18596.6 1146.22 1226.13 93.4001 1229.68 
12220601 39740.6 -19378.1 1667.67 999.139 277.643 1037 
9177.5 2
12221700 39988.2 -18703 1049.12 1377.09 -208.306 1392.76 
12220601 40339.9 -19112.9 1616.38 1172.84 519.053 1282.56 
9178 2
12221700 40465.1 -18528.6 1082.25 969.258 354.421 1032.02 
12220601 40808.8 -18901.1 1591.75 952.998 430.386 1045.68 
9178.5 2
12221700 40883.9 -18371.2 1115 817.871 307.373 873.723 
12220601 41256.6 -18764.8 1562.62 874.756 266.357 914.409 
9179 2
12221700 41328.8 -18346.8 1284 889.75 49 891.098 
12220601 41529.4 -18825.4 1545.5 545.5 -121.25 558.813 
9179.5 2
12221700 41860.5 -18005.6 1241.12 1124.21 721.195 1335.65 
12220601 41857.9 -18662.9 1556 694.503 343.552 774.831 
9180 2
12221700 42086 -17882.2 1213.25 451 246.75 514.088 
12220601 42327.8 -18514.4 1590.75 939.75 297 985.565 
9180.5 2
12221700 42326.3 -17738.8 1189.67 475.908 284.103 554.259 
12220601 42741.3 -18527.1 1622.11 818.977 -25.22 819.365 
9181 2
12221700 42676.4 -17752.2 1179.5 675.756 -26.0082 676.256 
12220601 43352.1 -18522.2 1581.62 1179.13 9.38438 1179.17 
9181.5 2
12221700 43181 -17786.9 1171.38 1044.77 -71.6874 1047.23 
12220601 43653.8 -18443.1 1571.62 624.482 163.82 645.612 
9182 2
12221700 43653.3 -17858.1 1176 910.083 -137.256 920.376 
12220601 44089 -18511.3 1572.33 838.632 -131.423 848.867 
9182.5 1
12220601 44903.2 -18597.9 1554.25 1654.98 -175.898 1664.3 
9183 1
12220601 45568.9 -18571.6 1627.56 1395.47 55.177 1396.56 
9183.5 1
12220601 46020.1 -18234.9 1619.75 886.515 661.455 1106.09 
9184 1
12220601 46349.8 -17932.4 1625 675.518 619.735 916.731 
