# Supplementary material for: Intrinsic group behaviour II: On the dependence of triad spatial dynamics on social and personal features; and on the effect of social interaction on small group dynamics
Source: PLoS One. 2019 Dec 3;14(12):e0225704. doi: 10.1371/journal.pone.0225704 (PMC6890182; doi:10.1371/journal.pone.0225704)
Supplement: S2 Data Set — (ZIP) [file pone.0225704.s002.zip › set_2_nint/group_traj_dyas_noint/traj_2_0217_55.dat]

2 12215600 12215404 0 0 0 1 0 1 0 20 20 20 1652.98 1653.04 1652.92 
9114.5 1
12215404 6904.25 3620.25 1623 0 0 0 
9115 1
12215404 6995.89 3278.67 1622.44 237.406 -884.931 916.223 
9115.5 1
12215404 7338.38 2803.38 1621 684.972 -950.583 1171.66 
9116 2
12215600 8139.29 2272.57 1442.71 0 0 0 
12215404 7517.12 2295.88 1584.12 357.5 -1015 1076.12 
9116.5 2
12215600 8266.67 1793.22 1455.78 272.764 -1026.44 1062.07 
12215404 7573.33 1803.22 1495.56 112.642 -987.28 993.685 
9117 2
12215600 8371.75 1158 1475.75 208.499 -1260.36 1277.49 
12215404 7525.5 1337.88 1456 -94.9074 -923.308 928.173 
9117.5 2
12215600 8640.33 684 1525.67 539.324 -951.807 1093.99 
12215404 7604 850 1440.67 157.631 -979.669 992.269 
9118 2
12215600 8600.75 138.375 1570.38 -79.9663 -1102.27 1105.17 
12215404 7895 398.5 1432.5 587.879 -912.121 1085.16 
9118.5 2
12215600 8713.5 -374.375 1605 237.869 -1081.75 1107.6 
12215404 8263.75 -109 1462.25 777.954 -1070.68 1323.46 
9119 2
12215600 8973 -907.333 1616.56 506.836 -1040.93 1157.77 
12215404 8252.22 -432.222 1403.78 -22.5152 -631.293 631.695 
9119.5 2
12215600 9315.25 -1319.88 1613.88 690.02 -831.737 1080.7 
12215404 8566.12 -1085.5 1478.88 632.869 -1317.09 1461.25 
9120 2
12215600 9746.44 -1804.11 1629.78 845.479 -949.483 1271.36 
12215404 8823.56 -1846.22 1579 504.766 -1491.61 1574.7 
9120.5 2
12215600 10093.6 -2233.88 1632.25 695.753 -861.25 1107.17 
12215404 9119.75 -2396.5 1611.75 593.576 -1102.76 1252.36 
9121 2
12215600 10500 -2678.78 1629.44 832.736 -911.686 1234.76 
12215404 9611.44 -2843 1604.78 1007.57 -914.959 1361.01 
9121.5 2
12215600 10901.8 -3087.11 1591.44 806.783 -819.946 1150.31 
12215404 10012.8 -3272.67 1553.11 805.89 -862.784 1180.62 
9122 2
12215600 11308.1 -3461.89 1581.11 787.468 -726.314 1071.28 
12215404 10419 -3802.33 1581 787.252 -1026.49 1293.61 
9122.5 2
12215600 11600.1 -4012.25 1593.62 574.83 -1083.39 1226.44 
12215404 10840.5 -4263.25 1596.62 829.724 -907.316 1229.5 
9123 2
12215600 11894.9 -4365.5 1590.38 603.996 -723.873 942.764 
12215404 11121.6 -4599 1558.12 576.076 -688.012 897.343 
9123.5 2
12215600 12237.9 -4757.44 1590.67 683.295 -780.766 1037.54 
12215404 11502.8 -5050.22 1567.67 759.268 -898.849 1176.61 
9124 2
12215600 12797.9 -5541.5 1603 1072.77 -1502.02 1845.78 
12215404 12014.2 -5613.75 1511.88 979.832 -1079.56 1457.91 
9124.5 2
12215600 13152.6 -5988.12 1618.12 753.185 -948.248 1210.98 
12215404 12418.1 -6055.75 1476.5 857.484 -938.429 1271.19 
9125 2
12215600 13484.4 -6389.75 1626 666.165 -806.476 1046.03 
12215404 12841.8 -6545.88 1549.38 850.653 -984.187 1300.86 
9125.5 2
12215600 13871.2 -6746 1609.38 786.331 -724.085 1068.93 
12215404 13220.8 -7053.75 1649.75 770.325 -1032.27 1288.01 
9126 2
12215600 14209.3 -7111.78 1587.33 664.211 -718.62 978.566 
12215404 13482 -7428.33 1673.11 513.261 -735.92 897.227 
9126.5 2
12215600 14760 -7679.88 1544.75 1035.09 -1067.85 1487.18 
12215404 13873.9 -7889.38 1642.5 736.607 -866.62 1137.37 
9127 2
12215600 15224.1 -8220.71 1551.57 977.143 -1138.61 1500.41 
12215404 14248.4 -8389.86 1594 788.534 -1053.65 1316.04 
9127.5 2
12215600 15624.6 -8594 1610.25 859.404 -801.042 1174.84 
12215404 14663.8 -8825.25 1619.88 891.248 -934.319 1291.23 
9128 2
12215600 15922.2 -8973.67 1644.44 562.566 -717.706 911.911 
12215404 15052.6 -9304.89 1610.89 734.982 -906.69 1167.17 
9128.5 2
12215600 16303.3 -9385.43 1688 768.273 -830.165 1131.11 
12215404 15437.3 -9989.43 1647 775.666 -1380.12 1583.16 
9129 2
12215600 16692 -9969.22 1671 766.695 -1151.47 1383.36 
12215404 15886.6 -10546.9 1680.67 886.134 -1099.53 1412.16 
9129.5 2
12215600 17132.4 -10478.8 1659.38 835.626 -966.846 1277.91 
12215404 16243.5 -10939.1 1672.38 677.314 -744.281 1006.33 
9130 2
12215600 17463 -10836.3 1618.57 704.957 -762.336 1038.33 
12215404 16571.9 -11259 1635 700.122 -682.036 977.417 
9130.5 2
12215600 17787.1 -11292.2 1625.11 643.078 -904.636 1109.92 
12215404 17004.6 -11655.8 1582.33 858.529 -787.257 1164.84 
9131 2
12215600 18101.4 -11853.8 1641.75 602.038 -1075.72 1232.73 
12215404 17457 -12054.1 1545 866.752 -763.117 1154.82 
9131.5 2
12215600 18783.9 -12256.4 1675.29 1480.44 -873.489 1718.92 
12215404 18123.9 -12501.9 1522.57 1446.54 -971.219 1742.34 
9132 2
12215600 19270.4 -12578.4 1672.78 954.093 -631.404 1144.1 
12215404 18766.7 -13074.8 1573.11 1260.41 -1123.37 1688.37 
9132.5 2
12215600 19652.6 -12967.6 1679.38 739.227 -752.767 1055.04 
12215404 19262.6 -13463 1610 959.3 -750.913 1218.25 
9133 2
12215600 20058 -13399.2 1640.25 796.415 -847.986 1163.34 
12215404 19551.9 -13837.4 1637 568.271 -735.511 929.467 
9133.5 2
12215600 20530.8 -13814.9 1567.75 945.5 -831.25 1258.95 
12215404 19923 -14133.8 1694.75 742.25 -592.75 949.888 
9134 2
12215600 20991.1 -14178.1 1550.62 930.051 -733.838 1184.7 
12215404 20328 -14516.1 1641.12 818.182 -772.475 1125.23 
9134.5 2
12215600 21389.1 -14410.4 1553 822.314 -479.855 952.083 
12215404 20767.6 -14733.4 1592.75 908.316 -448.864 1013.17 
9135 2
12215600 21923.5 -14627.2 1532.88 1095.03 -444.416 1181.78 
12215404 21250.9 -15006.6 1575.75 990.266 -559.939 1137.61 
9135.5 2
12215600 22496.1 -14824.1 1522.5 1161.51 -399.341 1228.24 
12215404 21782.4 -15309.2 1532.5 1078.09 -613.844 1240.6 
9136 2
12215600 23089.4 -15028.2 1543.67 1152.08 -396.305 1218.33 
12215404 22362.7 -15500.2 1562.11 1126.78 -370.82 1186.23 
9136.5 2
12215600 23674.6 -15279.5 1549 1106.2 -475.005 1203.87 
12215404 23014.4 -15668.9 1609.5 1231.96 -318.814 1272.55 
9137 2
12215600 24152.8 -15384.6 1579.88 1015.13 -223.195 1039.37 
12215404 23517.2 -15833.6 1629.38 1067.68 -349.788 1123.51 
9137.5 2
12215600 24663.4 -15506.8 1582.67 1007.29 -240.933 1035.7 
12215404 24043.9 -16030.7 1605.56 1038.74 -388.642 1109.06 
9138 2
12215600 25178.5 -15538 1604.38 1044.74 -63.3311 1046.66 
12215404 24614.5 -16271.1 1562.75 1157.43 -487.745 1256 
9138.5 2
12215600 25688.2 -15618.3 1577.89 1023.54 -161.312 1036.17 
12215404 25122.8 -16367.7 1529.11 1020.64 -193.859 1038.89 
9139 2
12215600 26359.4 -15843.8 1596.12 1308.29 -439.409 1380.11 
12215404 25661.2 -16517.8 1540.25 1049.65 -292.56 1089.66 
9139.5 2
12215600 27033.9 -16177.6 1658.11 1357.17 -671.641 1514.27 
12215404 26436.1 -16747.8 1546.67 1559.08 -462.833 1626.33 
9140 2
12215600 27599.4 -16431.2 1719.5 1113.16 -499.399 1220.05 
12215404 27102.5 -16973.9 1592.62 1311.79 -445.073 1385.24 
9140.5 2
12215600 28104 -16725.1 1684.25 1007.24 -586.577 1165.59 
12215404 27673.5 -17126.4 1656.62 1139.72 -304.391 1179.67 
9141 2
12215600 28598.6 -16777.2 1669.67 995.082 -104.823 1000.59 
12215404 28154.4 -17313.9 1707.44 967.695 -377.292 1038.64 
9141.5 2
12215600 29189.2 -16854.2 1627.38 1169.69 -152.53 1179.6 
12215404 28618.8 -17572 1618.75 919.417 -511.111 1051.93 
9142 2
12215600 29805.4 -16994.4 1549.22 1244.84 -283.221 1276.65 
12215404 29178.9 -17800.9 1549.11 1131.59 -462.402 1222.42 
9142.5 2
12215600 30437.9 -17196 1530.88 1285.43 -409.666 1349.13 
12215404 29729.1 -17841.6 1556.75 1118.37 -82.797 1121.43 
9143 2
12215600 31062.6 -17344.9 1501.62 1315.26 -313.421 1352.09 
12215404 30359 -18151.1 1536.5 1326.05 -651.579 1477.49 
9143.5 2
12215600 31711 -17611.2 1496 1249.28 -513.193 1350.58 
12215404 31011.2 -18442.9 1463.56 1256.69 -562.165 1376.7 
9144 2
12215600 32418.8 -17918 1459.38 1390.47 -602.707 1515.48 
12215404 31921.5 -18729.6 1393.5 1788.36 -563.332 1874.99 
9144.5 2
12215600 32970.9 -18071.4 1575.88 1131.4 -314.293 1174.25 
12215404 32699.1 -19007.4 1554.88 1593.49 -569.16 1692.09 
9145 2
12215600 33627.8 -18299.7 1576.78 1290.58 -448.51 1366.29 
12215404 33303.6 -19180.2 1609 1187.49 -339.582 1235.09 
9145.5 2
12215600 34191.8 -18424.6 1603.62 1132.47 -250.92 1159.94 
12215404 33734 -19253.5 1646.88 864.346 -147.144 876.782 
9146 2
12215600 34755.4 -18662.9 1620.89 1109.63 -469.023 1204.69 
12215404 34331.8 -19356.3 1643.67 1176.73 -202.428 1194.01 
9146.5 2
12215600 35291.2 -18908.8 1643.62 1050.6 -482.081 1155.92 
12215404 34873.2 -19507.6 1623.88 1061.71 -296.65 1102.37 
9147 2
12215600 35854.3 -19131.7 1660.78 1137.54 -450.337 1223.44 
12215404 35403.4 -19810 1622.56 1071.1 -610.859 1233.05 
9147.5 2
12215600 36468 -19270.8 1635.38 1242.24 -281.545 1273.75 
12215404 36017.9 -19975.1 1574.75 1243.79 -334.261 1287.92 
9148 2
12215600 37032.2 -19418.6 1586.88 1208.24 -316.649 1249.05 
12215404 36644.2 -20222.4 1579.25 1341.27 -529.443 1441.99 
9148.5 2
12215600 37644.9 -19578.2 1625.38 1184.96 -308.752 1224.52 
12215404 37161.5 -20535 1632 1000.48 -604.691 1169.02 
9149 2
12215600 38291 -19891.7 1720.56 1269.4 -615.75 1410.86 
12215404 37758.6 -20874.6 1752.11 1173 -667.103 1349.43 
9149.5 2
12215600 38890.5 -20255.6 1750.75 1164.08 -706.715 1361.81 
12215404 38332.8 -20940.9 1776.62 1114.94 -128.776 1122.35 
9150 2
12215600 39365.5 -20528.8 1733.88 959.596 -551.768 1106.92 
12215404 38981.6 -21061.4 1771.88 1310.86 -243.434 1333.27 
9150.5 2
12215600 39765 -20742 1685.25 837.526 -447.065 949.377 
12215404 39467.2 -21284.4 1791.25 1018.08 -467.505 1120.29 
9151 2
12215600 40381.7 -21197.4 1636.89 1181.35 -872.499 1468.62 
12215404 39945.1 -21707 1721.89 915.443 -809.626 1222.1 
9151.5 2
12215600 41124.9 -21733.7 1588.57 1486.38 -1072.54 1832.94 
12215404 40432.7 -22072 1663.29 975.206 -730 1218.17 
9152 2
12215600 41462.2 -22019.6 1628.62 720.925 -610.92 944.964 
12215404 41032.5 -22648.2 1638.12 1281.59 -1231.3 1777.24 
9152.5 2
12215600 41956.6 -22305.8 1659.89 941.534 -545.053 1087.92 
12215404 41588.7 -22997.1 1576.78 1059.37 -664.497 1250.52 
9153 2
12215600 42541.9 -22622.1 1620 1159.05 -626.43 1317.5 
12215404 42132.5 -23332.8 1490.38 1076.9 -664.631 1265.48 
9153.5 2
12215600 43037.4 -22922 1590 1001.01 -605.808 1170.05 
12215404 42666.5 -23745.4 1463.75 1078.79 -833.586 1363.32 
9154 2
12215600 43617.9 -23187.6 1588.88 1179.88 -539.888 1297.53 
12215404 43192.6 -24038.9 1471.75 1069.36 -596.545 1224.5 
9154.5 2
12215600 44244.7 -23479 1566.56 1226.6 -570.205 1352.66 
12215404 43857.6 -24345.4 1572 1301.23 -599.94 1432.88 
9155 2
12215600 44790.9 -23704.5 1565.5 1092.42 -451 1181.85 
12215404 44519.1 -24524.8 1641.12 1323.14 -358.611 1370.88 
9155.5 2
12215600 45333.5 -23977 1596.75 1061.89 -533.268 1188.27 
12215404 44999.5 -24594.1 1626 940.068 -135.763 949.821 
9156 2
12215600 45891.9 -24033.8 1655.88 1146.56 -116.53 1152.47 
12215404 45505.9 -24689 1642.12 1039.78 -194.815 1057.88 
9156.5 2
12215600 46440.6 -24076 1670 1104.12 -85.0101 1107.39 
12215404 46123 -24751.2 1699 1241.7 -125.252 1248 
9157 2
12215600 47048.9 -24174.8 1681.38 1216.5 -197.5 1232.43 
12215404 46528.6 -24539.6 1677.75 811.25 423.25 915.023 
9157.5 2
12215600 47443.9 -24193.7 1686.14 875.792 -42.0494 876.801 
12215404 46897 -24530.7 1655.29 816.796 19.7577 817.035 
9158 1
12215600 47828.7 -24720.5 1687.67 656.672 -898.952 1113.25 
