# Supplementary material for: Intrinsic group behaviour II: On the dependence of triad spatial dynamics on social and personal features; and on the effect of social interaction on small group dynamics
Source: PLoS One. 2019 Dec 3;14(12):e0225704. doi: 10.1371/journal.pone.0225704 (PMC6890182; doi:10.1371/journal.pone.0225704)
Supplement: S2 Data Set — (ZIP) [file pone.0225704.s002.zip › set_2_nint/group_traj_dyas_noint/traj_2_0217_54.dat]

2 12185901 12194702 0 0 1 0 1 1 0 30 30 30 1663.83 1674.6 1653.07 
8939.5 1
12185901 46499.3 -20637.7 1790.33 0 0 0 
8940 1
12185901 46341.4 -20743.8 1773 -432.763 -290.639 521.301 
8940.5 1
12185901 45832.6 -20965.3 1756.14 -986.053 -429.333 1075.47 
8941 1
12185901 45452.7 -21087 1732.43 -825.776 -264.596 867.132 
8941.5 1
12185901 45006.8 -21078.4 1697.12 -883.098 17.0792 883.263 
8942 1
12185901 44600.2 -21302.4 1682.25 -800.197 -440.945 913.645 
8942.5 1
12185901 44206.2 -21427.2 1660.5 -800.813 -253.811 840.072 
8943 1
12185901 43665.5 -21445 1646.5 -1072.92 -35.2183 1073.49 
8943.5 1
12185901 43236 -21537.6 1689.62 -867.677 -187.121 887.625 
8944 1
12185901 42861.1 -21559.8 1740.5 -758.856 -44.7874 760.177 
8944.5 1
12185901 42524.5 -21488.1 1723.88 -665.267 141.551 680.159 
8945 1
12185901 42118.9 -21344.4 1749.38 -769.687 272.77 816.591 
8945.5 1
12185901 41872.7 -21159.6 1754 -491.339 368.869 614.393 
8946 1
12185901 41564.4 -21111.9 1729 -622.908 96.3564 630.316 
8946.5 1
12185901 41074.4 -20898.1 1700.71 -995.826 434.415 1086.46 
8947 1
12185901 40619.8 -20669.6 1677.62 -920.402 462.587 1030.11 
8947.5 1
12185901 40210 -20490.6 1682 -816.235 356.574 890.721 
8948 1
12185901 39838.6 -20276.6 1646.88 -764.146 440.329 881.935 
8948.5 1
12185901 39406.2 -20077.4 1625.62 -839.563 386.893 924.42 
8949 1
12185901 39113.5 -19854.9 1742.5 -578.557 439.723 726.695 
8949.5 1
12185901 38825 -19681.6 1751.57 -555.877 333.918 648.46 
8950 1
12185901 38536.2 -19512.8 1755.25 -597.826 349.527 692.506 
8950.5 1
12185901 38237.1 -19286.4 1706.71 -623.14 471.503 781.421 
8951 1
12185901 37784.1 -19122.2 1671.33 -876.27 317.614 932.056 
8951.5 1
12185901 37273 -18938.4 1650.86 -973.545 350.083 1034.58 
8952 1
12185901 37027 -18793.9 1648.88 -514.644 302.413 596.919 
8952.5 1
12185901 36518.6 -18873.1 1642.14 -1002.82 -156.347 1014.93 
8953 1
12185901 35944.2 -18797.1 1723.25 -1184.17 156.738 1194.5 
8953.5 1
12185901 35390.6 -18867.2 1723 -1050.52 -133.065 1058.92 
8954 1
12185901 34961.4 -18793.1 1725 -890.449 153.749 903.625 
8954.5 1
12185901 34497.5 -18636.5 1697.75 -980.822 331.169 1035.22 
8955 1
12185901 34141.9 -18514.5 1665.88 -705.605 242.063 745.971 
8955.5 1
12185901 33660.6 -18452.1 1652.62 -911.458 118.134 919.082 
8956 1
12185901 33154.4 -18467.6 1652.71 -1037.29 -31.6525 1037.77 
8956.5 1
12185901 32712.4 -18295.6 1647.88 -889.444 345.969 954.361 
8957 1
12185901 32177.9 -18321 1652.71 -1058.45 -50.2475 1059.64 
8957.5 1
12185901 31432.1 -17993.5 1621.88 -1540.77 676.653 1682.8 
8958 1
12185901 31005.2 -17832.1 1616 -830.496 313.959 887.859 
8958.5 1
12185901 30618.6 -17914.1 1582.75 -742.083 -157.39 758.589 
8959 1
12185901 29973.1 -17730.9 1575.14 -1325.43 376.32 1377.81 
8959.5 1
12185901 29446.1 -17621 1595.25 -1086.63 226.51 1109.99 
8960 1
12185901 28916.4 -17526.6 1634.25 -1051.09 187.252 1067.64 
8960.5 1
12185901 28455 -17390.8 1636.25 -911.808 268.528 950.527 
8961 1
12185901 27966.5 -17193.6 1668.12 -954.102 385.01 1028.85 
8961.5 1
12185901 27497.3 -16999.9 1707.29 -944.093 389.875 1021.43 
8962 1
12185901 26951.9 -16835.9 1716 -1122.24 337.412 1171.87 
8962.5 1
12185901 26399 -16724.8 1696.62 -1057.12 212.476 1078.26 
8963 1
12185901 26011.9 -16642.7 1702 -774.286 164.071 791.478 
8963.5 1
12185901 25453 -16656.8 1656.38 -1129 -28.355 1129.36 
8964 1
12185901 24952.6 -16443.1 1686.62 -983.055 419.695 1068.9 
8964.5 1
12185901 24518.7 -16312.1 1668.29 -889.161 268.406 928.789 
8965 1
12185901 24032.4 -16154.8 1688 -994.559 321.867 1045.34 
8965.5 1
12185901 23640 -15982.3 1653.86 -807.356 354.865 881.903 
8966 1
12185901 23132.6 -15774.9 1610 -987.111 403.523 1066.4 
8966.5 1
12185901 22646.6 -15444.1 1608.14 -958.686 652.332 1159.58 
8967 1
12185901 22099.3 -15175.4 1588.29 -1119.19 549.518 1246.82 
8967.5 1
12185901 21592.5 -14794.4 1584.12 -1017.64 765.168 1273.22 
8968 1
12185901 21086.4 -14534.6 1601.38 -965.887 495.706 1085.66 
8968.5 1
12185901 20662 -14274.3 1630.43 -838.686 514.505 983.925 
8969 1
12185901 20222.6 -13972.9 1640.14 -917.387 629.287 1112.48 
8969.5 1
12185901 19843.4 -13625.1 1639.38 -739.174 677.84 1002.92 
8970 1
12185901 19476.3 -13208.3 1643.86 -767.969 872.049 1162 
8970.5 1
12185901 19066 -12723.4 1645.12 -810.841 958.322 1255.33 
8971 1
12185901 18695.4 -12353.4 1675.14 -750.145 748.879 1059.97 
8971.5 1
12185901 18290 -12021.2 1675.38 -802.829 657.779 1037.89 
8972 1
12185901 17690.3 -11557.4 1663.14 -1178.22 911.241 1489.48 
8972.5 1
12185901 17046.6 -11077.6 1649.14 -1327.25 989.396 1655.44 
8973 1
12185901 16583.6 -10532.7 1675.71 -924.152 1087.54 1427.16 
8973.5 1
12185901 16130.4 -10129.4 1699.86 -921.022 819.686 1232.95 
8974 1
12185901 15759.5 -9652.25 1731.5 -730.174 939.328 1189.74 
8974.5 1
12185901 15333.5 -9218.62 1726.62 -812.977 827.529 1160.06 
8975 1
12185901 14943.7 -8808.43 1707.29 -745.288 784.314 1081.94 
8975.5 1
12185901 14434.4 -8427.43 1668.86 -1099.97 822.894 1373.71 
8976 1
12185901 14036.5 -7953.12 1632.62 -797.452 950.508 1240.72 
8976.5 1
12185901 13632.4 -7640.29 1641.57 -800.141 619.484 1011.92 
8977 1
12185901 13150 -7215.5 1672.75 -970.681 854.7 1293.34 
8977.5 1
12185901 12797.4 -6820 1696 -706.556 792.585 1061.8 
8978 1
12185901 12449.4 -6440.12 1712.62 -707.426 772.104 1047.18 
8978.5 1
12185901 12047.3 -5954.86 1698.29 -782.275 944.101 1226.08 
8979 1
12185901 11498.4 -5392.75 1654.62 -1089.11 1115.29 1558.86 
8979.5 1
12185901 11020.7 -4913.57 1616.29 -942.132 945.125 1334.49 
8980 1
12185901 10650.1 -4495.75 1608.62 -747.156 842.382 1125.99 
8980.5 1
12185901 10339.3 -4050.86 1608.57 -639.587 915.417 1116.72 
8981 1
12185901 9903.29 -3716.57 1671.29 -897.119 687.831 1130.46 
8981.5 1
12185901 9625.5 -3357.25 1694.75 -570.402 737.826 932.602 
8982 1
12185901 9227.12 -2977.88 1688.12 -785.75 748.274 1085.04 
8982.5 1
12185901 8778 -2503 1696.5 -870.397 920.3 1266.71 
8983 1
12185901 8421.62 -2064.5 1690.12 -700.147 861.493 1110.12 
8983.5 1
12185901 8064.44 -1677.44 1685.89 -705.89 764.932 1040.87 
8984 1
12185901 7975.9 -1506.2 1683.5 -189.603 366.69 412.809 
8984.5 1
12185901 7446.08 -986.083 1650.5 -1022.81 1004.09 1433.29 
8985 1
12185901 6859.6 -338.4 1629.2 -1123.53 1240.77 1673.87 
8985.5 1
12185901 6341.89 168.111 1628.78 -1063.06 1040.06 1487.22 
8986 1
12185901 5941.33 561.333 1651.33 -797.919 783.311 1118.15 
8986.5 1
12185901 5510.62 1011.38 1658.62 -839.587 877.274 1214.3 
8987 1
12185901 5165.71 1386.57 1624.86 -729.198 793.227 1077.47 
8987.5 2
12194702 4782.4 1146.6 1594.4 0 0 0 
12185901 4724.56 1883.33 1622.89 -884.086 995.515 1331.41 
8988 2
12194702 4509.88 1359.5 1598.75 -696.995 544.501 884.468 
12185901 4344.62 2283 1603.75 -742.052 780.599 1077.02 
8988.5 2
12194702 4141.67 1759.67 1595.11 -743.855 808.418 1098.57 
12185901 3862.22 2486.11 1631.11 -974.551 410.325 1057.41 
8989 2
12194702 3776.12 2138.12 1566 -723.845 749.422 1041.91 
12185901 3455.25 2897.25 1644.75 -805.886 814.136 1145.54 
8989.5 2
12194702 3402.75 2569.75 1546.62 -779.489 901.096 1191.46 
12185901 3080.75 3261.12 1639 -781.837 759.656 1090.11 
8990 2
12194702 3120.5 2949.88 1566.5 -565.631 761.774 948.809 
12185901 2789.38 3604.38 1627.38 -583.918 687.876 902.293 
8990.5 2
12194702 2798.5 3307 1585.5 -658.487 730.317 983.345 
12185901 2472.88 4016 1629.38 -647.239 841.769 1061.84 
8991 2
12194702 2467.88 3656.62 1570.12 -625 660.917 909.635 
12185901 2070.75 4360.5 1660.25 -760.161 651.229 1000.97 
8991.5 2
12194702 2129.38 4011.5 1577.5 -663.725 695.833 961.621 
12185901 1756.12 4763 1653.38 -616.912 789.216 1001.72 
8992 2
12194702 1704.25 4351.88 1590.38 -833.578 667.402 1067.84 
12185901 1263.5 5166 1682.38 -965.931 790.196 1247.97 
8992.5 2
12194702 1242.38 4716.88 1625 -910.996 719.921 1161.12 
12185901 786.875 5594.75 1687.12 -940.089 845.661 1264.48 
8993 2
12194702 788.875 5096.62 1681.88 -948.745 794.456 1237.45 
12185901 488.375 5855.25 1671 -624.477 544.979 828.839 
8993.5 2
12194702 416 5335.62 1652.62 -748.745 479.92 889.349 
12185901 232.75 6241.38 1671.25 -513.303 775.351 929.866 
8994 2
12194702 110 5630.88 1621.75 -623.218 601.324 866.02 
12185901 -70.25 6607.5 1660.62 -617.108 745.672 967.91 
8994.5 2
12194702 -245.25 5937.62 1623.25 -702.075 606.225 927.587 
12185901 -350.875 6968.88 1626.25 -554.595 714.18 904.228 
8995 2
12194702 -528.125 6372.62 1605.75 -555.747 854.617 1019.42 
12185901 -782 7393.88 1545.88 -847.004 834.971 1189.37 
8995.5 2
12194702 -768 6714.25 1542.12 -490.542 698.62 853.64 
12185901 -1192.75 7667 1494.5 -839.98 558.538 1008.73 
8996 2
12194702 -1146.62 6984.62 1459.62 -774.284 552.914 951.436 
12185901 -1466.12 8098.75 1563.62 -559.049 882.924 1045.03 
8996.5 2
12194702 -1510.56 7302 1429.89 -712.193 621.086 944.969 
12185901 -1841.44 8468.11 1624.44 -734.48 722.82 1030.5 
8997 2
12194702 -1698.86 7541.43 1605.43 -366.346 465.814 592.615 
12185901 -2149.29 8719.57 1667.71 -598.913 489.222 773.327 
8997.5 2
12194702 -1904.12 7742.62 1651.12 -443.343 434.55 620.795 
12185901 -2328.62 8929.25 1657.88 -387.342 452.869 595.923 
8998 2
12194702 -2286.75 8008.88 1661.88 -762.201 530.378 928.575 
12185901 -2539 9061.88 1698.25 -419.074 264.193 495.4 
8998.5 2
12194702 -2582.62 8316.88 1663.62 -567.898 591.171 819.751 
12185901 -2622.5 9197.62 1715.88 -160.269 260.557 305.902 
8999 2
12194702 -2818.25 8540.5 1661.25 -472.194 448.146 651.001 
12185901 -2697.62 9259.25 1685.38 -150.551 123.497 194.723 
8999.5 2
12194702 -2910.5 8705.62 1650 -181.238 324.411 371.604 
12185901 -2787.38 9294.88 1678.62 -176.326 69.9902 189.709 
9000 2
12194702 -2974 8916.62 1663.38 -123.301 409.709 427.86 
12185901 -2708.62 9398.88 1677.5 152.913 201.942 253.304 
9000.5 2
12194702 -3061.5 9102.38 1643.88 -175 371.5 410.655 
12185901 -2581.5 9427.25 1676.38 254.25 56.75 260.506 
9001 2
12194702 -3040.75 9184 1628.88 43.6842 171.842 177.308 
12185901 -2457.12 9371 1674.25 261.842 -118.421 287.376 
9001.5 2
12194702 -2949.67 9251 1622 178.595 131.373 221.709 
12185901 -2331 9318.44 1672.33 247.304 -103.05 267.915 
9002 2
12194702 -2990.5 9276 1620.88 -82.1596 50.3018 96.3352 
12185901 -2317.25 9290.25 1678.25 27.666 -56.7293 63.1159 
9002.5 2
12194702 -3040.12 9270.5 1614.88 -101.899 -11.2936 102.523 
12185901 -2303 9295.5 1681.62 29.2608 10.7803 31.1835 
9003 2
12194702 -3015.11 9282.78 1616.44 49.3371 24.2165 54.9599 
12185901 -2368.11 9201.78 1674.56 -128.424 -184.856 225.088 
9003.5 2
12194702 -3019.88 9280.12 1621.62 -9.17898 -5.11132 10.5062 
12185901 -2320.38 9008.88 1671.88 91.9771 -371.682 382.893 
9004 2
12194702 -3086.75 9260.88 1629 -135.649 -39.0467 141.157 
12185901 -2250.5 9029.25 1660 141.734 41.3286 147.637 
9004.5 2
12194702 -3096.88 9265.12 1623.25 -20.496 8.60324 22.2284 
12185901 -2261.38 8995.88 1649.38 -22.0142 -67.5607 71.0568 
9005 2
12194702 -3168.88 9167.62 1615.5 -145.455 -196.97 244.855 
12185901 -2295.75 9007.88 1650.88 -69.4444 24.2424 73.5542 
9005.5 2
12194702 -3196.12 9155.12 1621.75 -53.2227 -24.4141 58.5551 
12185901 -2348.38 9091.75 1647.25 -102.783 163.818 193.393 
9006 2
12194702 -3250.88 9134.25 1636.25 -110.161 -42.002 117.897 
12185901 -2425.12 9095.38 1645.62 -154.427 7.29376 154.599 
9006.5 2
12194702 -3255.75 8971.25 1633.25 -10.0515 -336.082 336.233 
12185901 -2406.12 9048.88 1644.75 39.1753 -95.8763 103.571 
9007 2
12194702 -3136.62 9015.62 1650.62 246.636 91.8737 263.192 
12185901 -2360.12 9070.88 1644.88 95.2381 45.5487 105.57 
9007.5 2
12194702 -3019.33 9101 1642.44 227.309 165.455 281.15 
12185901 -2328.11 9042.33 1645.67 62.0424 -55.3133 83.1193 
9008 2
12194702 -2975.5 8825.5 1648.62 83.3333 -523.764 530.352 
12185901 -2485.12 9234.38 1635.88 -298.505 365.098 471.595 
9008.5 2
12194702 -2798.38 8548 1668.25 360.743 -565.173 670.49 
12185901 -2668.25 9410.12 1657.75 -372.963 357.943 516.938 
9009 2
12194702 -2674.29 8489.86 1672.29 253.761 -118.902 280.236 
12185901 -2798.14 9402.29 1662.71 -265.63 -16.0313 266.113 
9009.5 2
12194702 -2587.22 8582.89 1674.44 173.088 184.954 253.313 
12185901 -3034.56 9233.22 1656.89 -470.005 -336.11 577.819 
9010 2
12194702 -2421.75 8975.12 1676.88 327.668 776.705 842.993 
12185901 -3190.75 8893.75 1647.5 -309.296 -672.222 739.964 
9010.5 2
12194702 -2354.75 9158.88 1672.75 140.756 386.029 410.891 
12185901 -3138.12 8704.38 1657.75 110.557 -397.847 412.922 
9011 2
12194702 -2312.75 9106.88 1656.62 80.3059 -99.4264 127.807 
12185901 -2998 8456.62 1671.5 267.925 -473.709 544.228 
9011.5 2
12194702 -2250.12 9033.75 1645.75 126.26 -147.429 194.106 
12185901 -2827.25 8376.62 1669.88 344.254 -161.29 380.165 
9012 2
12194702 -2277.88 8988.62 1640.5 -55.3892 -90.0699 105.738 
12185901 -2691.25 8396.88 1666.62 271.457 40.4192 274.45 
9012.5 2
12194702 -2287.25 8997.88 1638.12 -18.2039 17.9612 25.5731 
12185901 -2684.88 8394.5 1666.62 12.3786 -4.61165 13.2098 
9013 2
12194702 -2252.57 9028.14 1636.43 73.0075 63.7218 96.9049 
12185901 -2602.43 8537 1665.43 173.571 300 346.593 
9013.5 2
12194702 -2221.38 9037.5 1637.5 63.9271 19.1745 66.7408 
12185901 -2565.75 8631.5 1670.25 75.161 193.648 207.722 
9014 2
12194702 -2333 9080.44 1638.11 -216.748 83.3873 232.235 
12185901 -2633.67 8640.33 1680.89 -131.877 17.1521 132.988 
9014.5 2
12194702 -2538.43 9174.43 1644 -405.985 185.739 446.456 
12185901 -2995.57 8881.29 1670 -715.227 476.19 859.248 
9015 2
12194702 -2632.75 9285.62 1634.88 -190.164 224.186 293.976 
12185901 -3160.75 8989.25 1653 -333.021 217.67 397.848 
9015.5 2
12194702 -2640.12 9319.38 1634.25 -15.0818 69.0184 70.647 
12185901 -3215.62 9048 1643.88 -112.219 120.143 164.4 
9016 2
12194702 -2735.5 9373 1633.88 -191.516 107.681 219.712 
12185901 -3214.38 9127.38 1638.12 2.51004 159.388 159.407 
9016.5 2
12194702 -2759.44 9413.67 1658.56 -46.047 78.2051 90.7544 
12185901 -3216.33 9157.78 1627.78 -3.76603 58.4669 58.588 
9017 2
12194702 -2737.75 9429.75 1655.38 42.4549 31.4742 52.8493 
12185901 -3256.75 9180.88 1620.62 -79.0933 45.2 91.0977 
9017.5 2
12194702 -2780.62 9371.38 1648.12 -85.5788 -116.517 144.568 
12185901 -3268.62 9140.62 1619.88 -23.7026 -80.3393 83.7629 
9018 2
12194702 -2811.12 9260.62 1648.12 -60.6362 -220.179 228.376 
12185901 -3255.12 9163.12 1631.62 26.839 44.7316 52.1656 
9018.5 2
12194702 -3033.88 8786.12 1669.62 -463.098 -986.486 1089.78 
12185901 -3317.88 9220.12 1627.25 -130.457 118.503 176.244 
9019 2
12194702 -2739.78 8925.44 1663.33 578.932 274.251 640.605 
12185901 -3296.22 9190 1623.33 42.6236 -59.3012 73.0301 
9019.5 2
12194702 -2413.5 9031.12 1637.38 634.782 205.604 667.249 
12185901 -3143.5 9209 1637 297.125 36.965 299.416 
9020 2
12194702 -2407.62 9057.88 1627.25 12.1134 55.1546 56.4692 
12185901 -3111.88 9040.62 1635.88 65.2062 -347.165 353.236 
9020.5 2
12194702 -2391.25 9069.25 1622.88 33.2825 23.1199 40.5248 
12185901 -3093.75 8749 1638.62 36.8394 -592.734 593.877 
9021 2
12194702 -2354.88 9029.38 1631.5 71.0449 -77.8809 105.417 
12185901 -2882.88 8505.75 1663.75 411.865 -475.098 628.769 
9021.5 2
12194702 -2319.71 8987 1632.43 73.2515 -88.2812 114.714 
12185901 -2844.71 8386.29 1665.14 79.5015 -248.884 261.273 
9022 2
12194702 -2358.75 8961.38 1631.62 -79.3409 -52.0833 94.9086 
12185901 -2547 7751.75 1690 605.11 -1289.71 1424.61 
9022.5 2
12194702 -2362.62 8966.12 1626.62 -7.75 9.5 12.2602 
12185901 -3256.12 7171.5 1709.38 -1418.25 -1160.5 1832.54 
9023 2
12194702 -2404.62 8963.38 1627.12 -84 -5.5 84.1799 
12185901 -4128 6939.62 1707 -1743.75 -463.75 1804.36 
9023.5 2
12194702 -2510.62 8919 1631.88 -214.575 -89.8279 232.619 
12185901 -4616 6802.12 1571.38 -987.854 -278.34 1026.32 
9024 2
12194702 -2747.12 8799.88 1644.38 -470.179 -236.829 526.456 
12185901 -5116.62 6528.12 1501.75 -995.278 -544.732 1134.6 
9024.5 2
12194702 -2969.75 8683.25 1679.62 -439.97 -230.484 496.686 
12185901 -5778.38 6444.5 1446.88 -1307.81 -165.267 1318.21 
9025 2
12194702 -3031.5 8852.62 1678.88 -125 342.864 364.94 
12185901 -6520.12 6228.5 1440.12 -1501.52 -437.247 1563.89 
9025.5 2
12194702 -3127.75 9062.75 1661.25 -187.257 408.804 449.65 
12185901 -7210.25 6010 1432.38 -1342.66 -425.097 1408.34 
9026 2
12194702 -3102.38 9181.62 1647.38 48.8921 229.046 234.206 
12185901 -8349.88 6078.88 1489.5 -2195.81 132.707 2199.82 
9026.5 2
12194702 -3044.88 9241.25 1636.5 117.108 121.436 168.704 
12185901 -9061.25 5507.25 1518.62 -1448.83 -1164.21 1858.62 
9027 2
12194702 -3046.71 9276.71 1629.29 -3.89679 75.1362 75.2372 
12185901 -9603.14 5139.86 1558.29 -1148.08 -778.375 1387.07 
9027.5 2
12194702 -3130.75 9306.25 1631.38 -163.494 57.4625 173.298 
12185901 -10089.5 4945.12 1687.5 -946.22 -378.856 1019.25 
9028 2
12194702 -3149.62 9194.12 1634.62 -37.2288 -221.154 224.265 
12185901 -10576.6 4721.62 1630.25 -960.799 -440.828 1057.1 
9028.5 2
12194702 -3099.62 9044.88 1630.12 99.4036 -296.72 312.928 
12185901 -11123.6 4440.88 1642.75 -1087.48 -558.151 1222.35 
9029 2
12194702 -3034.25 8858.25 1629.5 130.75 -373.25 395.488 
12185901 -11649 4249.62 1631.38 -1050.75 -382.5 1118.2 
9029.5 2
12194702 -2800.25 8562.25 1649.75 461.538 -583.826 744.225 
12185901 -12211.1 3967.5 1617.88 -1108.73 -556.46 1240.53 
9030 2
12194702 -2802.88 8463.88 1662.5 -5.20833 -195.188 195.258 
12185901 -12758.9 3895.5 1628.62 -1086.81 -142.857 1096.15 
9030.5 2
12194702 -2839.25 8401.62 1668.25 -72.4602 -124.004 143.623 
12185901 -13383 3998.75 1613.38 -1243.28 205.677 1260.17 
9031 2
12194702 -2836.62 8347 1671.25 5.32454 -110.801 110.929 
12185901 -14273.9 4226.12 1601 -1807.05 461.207 1864.98 
9031.5 2
12194702 -2844 8628.62 1666.5 -15.1749 579.475 579.674 
12185901 -15197.8 4329.25 1587.88 -1900.98 212.191 1912.78 
9032 2
12194702 -2852.12 8895.5 1642 -16.2826 534.82 535.067 
12185901 -16126.8 4047.75 1611 -1861.72 -564.128 1945.32 
9032.5 2
12194702 -2851.62 8892 1628.88 0.974659 -6.82261 6.89188 
12185901 -16657.9 3805.5 1612.38 -1035.33 -472.222 1137.94 
9033 2
12194702 -3057.57 8777.57 1626.71 -424.632 -235.935 485.775 
12185901 -17223.7 3670.86 1581 -1166.68 -277.614 1199.25 
9033.5 2
12194702 -3019.75 8545.25 1636 77.6621 -477.046 483.326 
12185901 -17835.6 3665.12 1525.25 -1256.49 -11.7703 1256.55 
9034 2
12194702 -2888.5 8316 1641.12 255.848 -446.881 514.938 
12185901 -18401.1 3768.12 1471.5 -1102.34 200.78 1120.47 
9034.5 2
12194702 -2891.38 8208.62 1639.12 -5.67061 -211.785 211.861 
12185901 -19004.6 3868.62 1477.62 -1190.34 198.225 1206.73 
9035 2
12194702 -2775.38 8196.5 1631.5 227.451 -23.7745 228.69 
12185901 -19736.2 3659.88 1463.88 -1434.56 -409.314 1491.81 
9035.5 2
12194702 -2613.25 8184.5 1631.5 316.65 -23.4375 317.517 
12185901 -20424.4 3301.5 1436.38 -1343.99 -699.951 1515.34 
9036 2
12194702 -2598.14 8285.29 1636.57 31.7377 211.735 214.1 
12185901 -21019.4 3070.43 1507 -1250.11 -485.444 1341.06 
9036.5 2
12194702 -2502.88 8763.38 1643.88 200.564 1006.5 1026.29 
12185901 -21712.8 2870.25 1370.12 -1459.62 -421.429 1519.24 
9037 2
12194702 -2587.75 9253.88 1650.62 -166.096 959.883 974.147 
12185901 -22393 2464.38 1265.25 -1331.21 -794.276 1550.16 
9037.5 2
12194702 -2599.57 9312.86 1646.57 -23.3625 116.566 118.884 
12185901 -23300.7 2190.86 1627.29 -1793.9 -540.549 1873.57 
9038 2
12194702 -2654.75 9346 1642.75 -107.351 64.4803 125.228 
12185901 -23950.5 1833.25 1701.75 -1264.17 -695.734 1442.98 
9038.5 2
12194702 -2620.57 9385.43 1650.43 69.6101 80.3026 106.274 
12185901 -24457 1416.86 1777.71 -1031.57 -848.051 1335.41 
9039 2
12194702 -2260 9155.75 1641.5 714.003 -454.809 846.553 
12185901 -25080.4 1236.88 1696.25 -1234.41 -356.4 1284.83 
9039.5 2
12194702 -2259.14 9137.29 1639.86 1.72811 -37.2264 37.2665 
12185901 -25829.7 1111.86 1764.43 -1510.76 -252.052 1531.65 
9040 2
12194702 -2328.62 9275.25 1637.5 -136.776 271.583 304.081 
12185901 -26655.2 910.25 1842.5 -1625.07 -396.864 1672.83 
9040.5 2
12194702 -2462.14 9285 1635.86 -260.269 19.0058 260.962 
12185901 -27178.6 687.429 1839.43 -1020.12 -434.35 1108.74 
9041 2
12194702 -2633 9395.12 1653.12 -342.399 220.691 407.36 
12185901 -27511.6 276.625 1784 -667.442 -823.254 1059.82 
9041.5 2
12194702 -2668.71 9337 1647.71 -71.286 -116.018 136.169 
12185901 -28074.4 -120 1702.14 -1123.36 -791.667 1374.29 
9042 2
12194702 -2690.5 9089.88 1637.62 -43.4845 -493.263 495.176 
12185901 -28828.1 -528.125 1639.38 -1504.38 -814.621 1710.78 
9042.5 2
12194702 -2713.14 9064.29 1631.14 -46.2099 -52.223 69.7324 
12185901 -29500 -902.857 1601.43 -1371.17 -764.759 1570.02 
9043 2
12194702 -2479.25 9124.88 1661.75 464.996 120.456 480.344 
12185901 -30056.9 -1367.38 1558 -1107.11 -923.495 1441.71 
9043.5 2
12194702 -2364.57 9133.57 1648.86 230.742 17.4978 231.404 
12185901 -30581.4 -1776.57 1585 -1055.44 -823.333 1338.59 
9044 2
12194702 -2349.22 9179.56 1632 31.5827 94.6175 99.7494 
12185901 -31223.8 -2003.89 1736.78 -1321.71 -467.731 1402.03 
9044.5 2
12194702 -2407 9100.12 1622.25 -113.068 -155.441 192.215 
12185901 -31982.4 -2261.12 1791 -1484.53 -503.397 1567.56 
9045 2
12194702 -2386.5 9023.88 1631 39.3474 -146.353 151.55 
12185901 -32869.6 -2514.88 1797.62 -1702.98 -487.044 1771.25 
9045.5 2
12194702 -2439.12 9125 1627.25 -106.099 203.881 229.836 
12185901 -33428 -2685.62 1798.38 -1125.76 -344.254 1177.22 
9046 2
12194702 -2373.25 9051.12 1622.38 131.487 -147.455 197.565 
12185901 -34065.6 -2864.5 1768.38 -1272.7 -357.036 1321.84 
9046.5 2
12194702 -2341.43 9028 1619.43 66.433 -48.2777 82.1224 
12185901 -34764.1 -3106.29 1761.29 -1458.28 -504.772 1543.17 
9047 2
12194702 -2342.75 9031.12 1621.25 -2.68038 6.33874 6.88216 
12185901 -35505.8 -3196.88 1773.5 -1504.27 -183.751 1515.46 
9047.5 2
12194702 -2345.88 9116.38 1621 -6.00962 163.942 164.052 
12185901 -36257.8 -3222.25 1783.5 -1446.15 -48.7981 1446.98 
9048 2
12194702 -2626.14 9253.14 1619.14 -577.872 281.996 643.007 
12185901 -36827.4 -3268.86 1815 -1174.59 -96.0972 1178.52 
9048.5 2
12194702 -2713.5 9283.5 1615.25 -175.064 60.836 185.334 
12185901 -37423 -3405.5 1842.12 -1193.53 -273.833 1224.54 
9049 2
12194702 -2742 9288.62 1615.88 -56.3241 10.1285 57.2275 
12185901 -38159.9 -3219.5 1820.12 -1456.27 367.589 1501.95 
9049.5 2
12194702 -2759.57 9312.29 1623.57 -35.5697 47.8962 59.6594 
12185901 -38837.9 -3058.57 1815.86 -1372.43 325.766 1410.57 
9050 2
12194702 -2797.62 9307.75 1624.88 -77.9786 -9.2945 78.5306 
12185901 -39568 -2622.5 1815.25 -1496.19 893.589 1742.73 
9050.5 1
12194702 -2743.86 9240.43 1623 106.682 -133.574 170.948 
9051 1
12194702 -2442.5 9166.88 1616.25 587.441 -143.379 604.685 
9051.5 1
12194702 -2308.25 9195.25 1617 256.692 54.2543 262.363 
9052 1
12194702 -2240.14 9252.43 1620.86 138.148 115.981 180.379 
9052.5 1
12194702 -2260.86 9209.29 1617.43 -44.0729 -91.7933 101.826 
9053 1
12194702 -2302.29 9140.29 1622.29 -87.0348 -144.958 169.079 
9053.5 1
12194702 -2324.75 9138.5 1626 -41.9893 -3.33778 42.1218 
9054 1
12194702 -2382.57 9153.57 1630.29 -114.046 29.7267 117.857 
9054.5 1
12194702 -2629 9314.25 1624.75 -490.894 320.077 586.025 
9055 1
12194702 -2798 9338.57 1629 -341.414 49.1342 344.932 
9055.5 1
12194702 -2866.12 9042.38 1621.5 -134.104 -583.064 598.287 
9056 1
12194702 -2776.62 8844.5 1608.5 174.805 -386.475 424.169 
9056.5 1
12194702 -2623.86 8754.57 1586.14 318.931 -187.742 370.087 
9057 1
12194702 -2555.5 8801.12 1580.75 141.526 96.3842 171.23 
9057.5 1
12194702 -2618.44 9083.67 1596 -121.514 545.447 558.819 
9058 1
12194702 -2583.75 9450 1623.25 66.0847 697.778 700.9 
9058.5 1
12194702 -2547.86 9575.43 1651.86 76.5306 267.438 278.173 
9059 1
12194702 -2611.11 9567.33 1684.22 -125.008 -15.9985 126.027 
9059.5 1
12194702 -2523.57 9329.86 1670 169.651 -460.225 490.498 
9060 1
12194702 -2662.38 9078.62 1667.25 -301.747 -546.157 623.97 
9060.5 1
12194702 -3014 8910.67 1687.89 -686.768 -328.044 761.093 
9061 1
12194702 -3318.62 8927.25 1668 -603.218 32.8383 604.111 
9061.5 1
12194702 -3629.89 8886.56 1665.44 -610.321 -79.793 615.515 
9062 1
12194702 -3815.5 8754.38 1664.88 -359.016 -255.668 440.748 
9062.5 1
12194702 -3927.25 8582.38 1672 -234.277 -360.587 430.01 
9063 1
12194702 -4124.22 8331.89 1661.67 -404.46 -514.345 654.323 
9063.5 1
12194702 -4426.33 7817 1642.22 -590.061 -1005.64 1165.97 
9064 1
12194702 -4800.22 7545 1646.67 -725.998 -528.155 897.787 
9064.5 1
12194702 -5174.38 7329.88 1558.62 -742.367 -426.835 856.327 
9065 1
12194702 -5538.38 7124.5 1389.62 -774.468 -436.968 889.237 
9065.5 1
12194702 -5951.33 7056.89 1364 -839.346 -137.421 850.521 
9066 1
12194702 -6483.67 6937.33 1272.67 -1017.85 -228.596 1043.2 
9066.5 1
12194702 -6990.44 6800.11 1385 -978.335 -264.908 1013.57 
9067 1
12194702 -7535.38 7058.38 1350.25 -1114.38 528.147 1233.2 
9067.5 1
12194702 -8057.75 7231 1441.75 -1024.26 338.48 1078.74 
9068 1
12194702 -8428 7453.38 1544.5 -776.205 466.195 905.446 
9068.5 1
12194702 -8701.78 7715.89 1503.67 -543.21 520.861 752.578 
9069 1
12194702 -9030.62 8163.12 1509.25 -659.012 896.265 1112.47 
9069.5 1
12194702 -9169.78 8628.33 1467 -284.566 951.346 992.994 
9070 1
12194702 -9338.11 9264.89 1353.33 -318.21 1203.32 1244.68 
9070.5 1
12194702 -9202.88 9780 1276.25 272.105 1036.44 1071.56 
9071 1
12194702 -8909.88 10331.5 1340.38 622.081 1170.91 1325.9 
9071.5 1
12194702 -8623.22 10887.4 1434.89 573.306 1111.89 1250.99 
9072 1
12194702 -8355.56 11315.7 1364.89 522.786 836.372 986.318 
9072.5 1
12194702 -8066 11612.2 1293.38 583.781 597.95 835.671 
9073 1
12194702 -7569.78 11935.7 1411.89 957.958 624.356 1143.46 
9073.5 1
12194702 -7281.75 12173.6 1339.5 564.76 466.585 732.568 
9074 1
12194702 -7158.5 12250.9 1125.12 254.124 159.278 299.914 
9074.5 1
12194702 -6891.33 12533.7 1139.89 540.823 572.453 787.523 
9075 1
12194702 -6734.5 12731.8 1094.67 358.886 453.471 578.304 
9075.5 1
12194702 -6559.67 12931.5 900 293.838 335.574 446.039 
9076 1
12194702 -6463.25 13060.2 796.5 211.905 282.967 353.517 
