# Supplementary material for: Intrinsic group behaviour II: On the dependence of triad spatial dynamics on social and personal features; and on the effect of social interaction on small group dynamics
Source: PLoS One. 2019 Dec 3;14(12):e0225704. doi: 10.1371/journal.pone.0225704 (PMC6890182; doi:10.1371/journal.pone.0225704)
Supplement: S2 Data Set — (ZIP) [file pone.0225704.s002.zip › set_2_nint/group_traj_dyas_noint/traj_2_0217_53.dat]

2 12174101 12174201 0 0 1 0 1 1 0 30 30 30 1729.44 1741.8 1717.08 
8861 1
12174101 -7917 10163.5 1485 0 0 0 
8861.5 1
12174101 -8036.5 9976.62 1515.25 -403.716 -631.334 749.38 
8862 2
12174201 -7628 9874 1554 0 0 0 
12174101 -8136.25 9648.5 1535.12 -197.134 -648.468 677.771 
8862.5 2
12174201 -7701.75 9733.25 1531.5 -262.456 -500.89 565.485 
12174101 -8312.88 9356.5 1510.88 -347.004 -573.674 670.458 
8863 2
12174201 -7678.75 9348.38 1367.75 45.7256 -765.159 766.524 
12174101 -8363.62 9010.75 1528.12 -100.895 -687.376 694.741 
8863.5 2
12174201 -7697.5 8968.4 1315.6 -37.3506 -756.922 757.843 
12174101 -8236.1 8640.8 1414.2 254.034 -736.952 779.507 
8864 2
12174201 -7640.4 8602.1 1513 109.178 -700.382 708.841 
12174101 -8220.1 8302.5 1485 30.5927 -646.845 647.568 
8864.5 2
12174201 -7483.3 8400.3 1564.8 332.135 -426.638 540.679 
12174101 -8124.8 7998.5 1506.3 201.48 -642.706 673.547 
8865 2
12174201 -7431.9 8257.8 1587.6 105.328 -292.008 310.423 
12174101 -7887.5 7658.2 1631.3 486.27 -697.336 850.139 
8865.5 2
12174201 -7255.44 7845.67 1388.33 336.747 -786.514 855.572 
12174101 -7560.11 7257.56 1510.56 624.788 -764.589 987.398 
8866 2
12174201 -7058.12 7395.25 1340.5 395.43 -902.639 985.455 
12174101 -7283.12 6943 1449.5 555.082 -630.372 839.932 
8866.5 2
12174201 -6583.43 7155.86 1317.57 991.016 -499.776 1109.9 
12174101 -6912.57 6706.71 1462.71 773.598 -493.29 917.491 
8867 2
12174201 -6061.56 7029.11 1332.22 1017.3 -247.068 1046.87 
12174101 -6607.89 6435.33 1421.89 593.923 -529.008 795.358 
8867.5 2
12174201 -5924.25 6927.5 1422.5 260.048 -192.445 323.513 
12174101 -6222.12 6346.38 1521.12 730.613 -168.482 749.788 
8868 2
12174201 -5100.57 6683.14 1371.29 1752.51 -519.909 1828 
12174101 -6016.71 6375 1389.57 437.044 60.9043 441.267 
8868.5 2
12174201 -4725.38 6590.88 1381.5 768.845 -189.073 791.752 
12174101 -5747.62 6275.62 1256.38 551.412 -203.637 587.813 
8869 2
12174201 -4559.25 6429.75 1453.25 336.285 -326.164 468.477 
12174101 -5315.25 6215.25 1165 875.253 -122.217 883.745 
8869.5 2
12174201 -4247.25 6456.88 1506.75 617.822 53.7129 620.152 
12174101 -4533.12 5922.12 1419.38 1548.76 -580.446 1653.96 
8870 2
12174201 -4009.75 6501.75 1538 482.724 91.2094 491.265 
12174101 -4149.62 5908.25 1465.5 779.472 -28.2012 779.982 
8870.5 2
12174201 -3620.25 6521.88 1537.12 769.763 39.7727 770.79 
12174101 -3841.75 6036.75 1524.38 608.449 253.953 659.319 
8871 2
12174201 -3131.43 6370.71 1603 962.247 -297.56 1007.2 
12174101 -3528.86 5984.43 1561.29 615.931 -102.995 624.483 
8871.5 2
12174201 -2974.88 6348.88 1577.38 322.791 -45.0295 325.917 
12174101 -3226.25 5920.62 1663.62 623.932 -131.554 637.65 
8872 2
12174201 -2654.12 6251.88 1598.62 632.643 -191.321 660.94 
12174101 -2998.5 5808 1648.88 449.211 -222.14 501.135 
8872.5 2
12174201 -2352.62 6080.88 1620.75 599.404 -339.96 689.099 
12174101 -2714.5 5640 1675.12 564.612 -333.996 656.003 
8873 2
12174201 -2162.12 5894.5 1578.75 390.369 -381.916 546.121 
12174101 -2474.12 5468.25 1650.25 492.572 -351.947 605.387 
8873.5 2
12174201 -1914.78 5781.33 1661.33 479.355 -219.315 527.144 
12174101 -2280 5347.78 1676 376.211 -233.473 442.769 
8874 2
12174201 -1590.5 5802.88 1670.12 628.445 41.7474 629.83 
12174101 -2025.25 5310.75 1727 493.702 -71.7593 498.889 
8874.5 2
12174201 -1402 5868.38 1734.12 391.079 135.892 414.016 
12174101 -1694.5 5265.75 1785.25 686.203 -93.361 692.525 
8875 2
12174201 -1251.89 5727 1696.11 291.478 -274.515 400.397 
12174101 -1607.89 5282.33 1755.78 168.177 32.2006 171.232 
8875.5 2
12174201 -1003.12 5615.62 1720.25 481.168 -215.426 527.191 
12174101 -1463.62 5281.5 1750.75 279.04 -1.61186 279.045 
8876 2
12174201 -916.571 5419.29 1711.57 181.074 -410.752 448.893 
12174101 -1452.57 5354.71 1743 23.1246 153.168 154.904 
8876.5 2
12174201 -936.125 5382.75 1710.75 -41.4271 -77.4062 87.7947 
12174101 -1416.5 5591.38 1777.62 76.4225 501.4 507.19 
8877 2
12174201 -956.778 5316.56 1713.44 -38.3881 -123.038 128.888 
12174101 -1388.56 5773.78 1742 51.9413 339.039 342.994 
8877.5 2
12174201 -1081.25 5366.12 1724 -239.831 95.5095 258.149 
12174101 -1331.88 5976.5 1723.12 109.211 390.602 405.582 
8878 2
12174201 -1295.86 5488.43 1717.86 -457.585 260.775 526.676 
12174101 -1336.57 6048 1714.43 -10.0137 152.452 152.781 
8878.5 2
12174201 -1518 5633.75 1725.62 -456.145 298.401 545.08 
12174101 -1385 6156.12 1699.62 -99.4427 222.023 243.275 
8879 2
12174201 -1721.12 5373 1740.62 -400.641 -514.3 651.934 
12174101 -1449.38 6158.25 1691.75 -126.972 4.19132 127.042 
8879.5 2
12174201 -1773.11 5360.11 1759.22 -100.359 -24.882 103.398 
12174101 -1652.89 6118.78 1681.56 -392.884 -76.2012 400.205 
8880 2
12174201 -1851.75 5259.25 1715.38 -154.497 -198.155 251.266 
12174101 -1721.12 5945.5 1696.12 -134.059 -340.428 365.873 
8880.5 2
12174201 -1815.62 5284.5 1717.75 73.7245 51.5306 89.9483 
12174101 -1749.38 5900.88 1702.25 -57.6531 -91.0714 107.786 
8881 2
12174201 -1771 5353.12 1740.5 92.3913 142.081 169.479 
12174101 -1702.62 5821.25 1687.88 96.7909 -164.855 191.169 
8881.5 2
12174201 -1872 5306.89 1734.78 -201.195 -92.1038 221.275 
12174101 -1552.89 5655.78 1675.67 298.279 -329.626 444.549 
8882 2
12174201 -1902.88 5281.75 1731.38 -61.1386 -49.78 78.8415 
12174101 -1430.88 5359.88 1720.88 241.612 -585.946 633.805 
8882.5 2
12174201 -1849 5437.75 1741.38 110.854 320.988 339.59 
12174101 -1377.38 5126.12 1748.5 110.082 -480.967 493.404 
8883 2
12174201 -1601 5801.89 1726.33 478.764 702.971 850.519 
12174101 -1443.56 5077.56 1757.67 -127.762 -93.7634 158.476 
8883.5 2
12174201 -1370.75 5941.88 1708.62 458.665 278.857 536.782 
12174101 -1334.62 5157.12 1756.62 216.993 158.505 268.719 
8884 2
12174201 -1256.88 5997.62 1722.88 228.665 111.948 254.597 
12174101 -1198 5275.75 1761.75 274.347 238.203 363.328 
8884.5 2
12174201 -1209 6026.38 1701 93.142 55.9339 108.646 
12174101 -1248 5312 1753.88 -97.2763 70.5253 120.152 
8885 2
12174201 -1078.71 5992.14 1717.43 269.185 -70.7276 278.322 
12174101 -1253.57 5516.86 1751.71 -11.5112 423.259 423.415 
8885.5 2
12174201 -973.875 5973.12 1714.88 211.797 -38.4199 215.253 
12174101 -1364 5632.62 1752.62 -223.088 233.874 323.211 
8886 2
12174201 -990.125 5932 1720.62 -32.3062 -81.7594 87.9107 
12174101 -1526.38 5845.5 1719.5 -322.813 423.211 532.274 
8886.5 2
12174201 -1049.71 5852.71 1734.86 -121.611 -161.808 202.413 
12174101 -1611.86 5936.29 1711.71 -174.453 185.277 254.483 
8887 2
12174201 -1126.88 5700.25 1728.38 -158.116 -312.427 350.159 
12174101 -1608.38 5927.12 1702.62 7.13554 -18.772 20.0824 
8887.5 2
12174201 -1313.38 5390 1733.75 -379.837 -631.874 737.252 
12174101 -1641.88 5917.12 1701.25 -68.2281 -20.3666 71.203 
8888 2
12174201 -1595.62 5126.5 1722 -553.431 -516.667 757.12 
12174101 -1701.5 5813.38 1699.62 -116.912 -203.431 234.633 
8888.5 2
12174201 -1716.38 5044.62 1681.88 -239.109 -162.129 288.892 
12174101 -1849.25 5531.25 1704.88 -292.574 -558.663 630.638 
8889 2
12174201 -1754.38 4990.62 1668 -76.3052 -108.434 132.591 
12174101 -1731.25 5489 1721.25 236.948 -84.8394 251.678 
8889.5 2
12174201 -1757.5 5027.75 1656.38 -6.33874 75.3043 75.5706 
12174101 -1705.75 5553.38 1726.25 51.7241 130.578 140.449 
8890 2
12174201 -1436.12 5071.88 1671.75 644.038 88.4269 650.08 
12174101 -1757.5 5539.25 1712.38 -103.707 -28.3066 107.501 
8890.5 2
12174201 -1135 5156.12 1685.62 591.601 165.521 614.32 
12174101 -1573.25 5486.12 1762.25 361.984 -104.371 376.731 
8891 2
12174201 -955.889 5222.22 1688.89 343.783 126.866 366.445 
12174101 -1271.22 5572.78 1755.89 579.708 166.32 603.095 
8891.5 2
12174201 -985.571 5228.86 1699 -60.3304 13.4856 61.8192 
12174101 -1283.29 5556.43 1733.29 -24.5193 -33.2301 41.2969 
8892 2
12174201 -937.375 5379.38 1704.62 101.253 316.214 332.029 
12174101 -1447.25 5631.62 1729.75 -344.463 157.976 378.96 
8892.5 2
12174201 -956.625 5419.38 1703.12 -37.8937 78.7402 87.3839 
12174101 -1311.38 5795.62 1743.38 267.47 322.835 419.241 
8893 2
12174201 -1189.11 5239.11 1700.89 -446.231 -345.996 564.655 
12174101 -1125.89 5971.33 1757.78 356.019 337.252 490.397 
8893.5 2
12174201 -1579 5157.29 1703.43 -781.34 -163.979 798.362 
12174101 -1089.57 5984.57 1759.43 72.7805 26.5292 77.4648 
8894 2
12174201 -1637.12 5147.88 1739.38 -118.865 -19.2448 120.413 
12174101 -1079.75 5939 1751.38 20.0847 -93.1931 95.3328 
8894.5 2
12174201 -1687.38 5245.38 1737.38 -98.5294 191.176 215.073 
12174101 -1094.62 5827.88 1725 -29.1667 -217.892 219.836 
8895 2
12174201 -1682.88 5295.12 1748.12 9.14634 101.118 101.531 
12174101 -1113.5 5577.75 1706.88 -38.3638 -508.384 509.83 
8895.5 2
12174201 -1669 5300.75 1750.75 27.9738 11.3407 30.1852 
12174101 -1149.62 5418.88 1691.88 -72.8327 -320.312 328.488 
8896 2
12174201 -1686.62 5347.38 1751.38 -35.0398 92.6938 99.0956 
12174101 -1129.88 5357.88 1691.75 39.2644 -121.272 127.47 
8896.5 2
12174201 -1567 5321.88 1772.62 240.211 -51.2048 245.608 
12174101 -944.75 5322 1725 371.737 -72.0382 378.653 
8897 2
12174201 -1446.88 5101.88 1778.38 236.467 -433.071 493.424 
12174101 -685.875 5267.88 1706.12 509.596 -106.545 520.615 
8897.5 2
12174201 -1303.62 4557 1762.88 283.103 -1076.83 1113.42 
12174101 -501.75 5111.38 1664.88 363.883 -309.289 477.567 
8898 2
12174201 -984.5 4166.25 1754.88 643.397 -787.802 1017.15 
12174101 -159.875 5095.88 1674.5 689.264 -31.25 689.972 
8898.5 2
12174201 -286.375 3819.75 1747.62 1358.22 -674.125 1516.31 
12174101 127.875 4938.38 1719.12 559.825 -306.42 638.198 
8899 2
12174201 125.25 3556.25 1725.38 807.108 -516.667 958.315 
12174101 422.625 4643.62 1736.5 577.941 -577.941 817.332 
8899.5 2
12174201 537.25 3446.38 1722.88 817.46 -218.006 846.031 
12174101 890.625 4386.88 1689.88 928.571 -509.425 1059.13 
8900 2
12174201 870.857 3316.57 1772.14 699.386 -272.125 750.462 
12174101 1398 4004.29 1662.57 1063.68 -802.074 1332.19 
8900.5 2
12174201 1255.78 3110.22 1765 779.192 -417.711 884.094 
12174101 1813.89 3603.89 1635 841.88 -810.52 1168.63 
8901 2
12174201 1574.25 2884.12 1745.88 623.233 -442.46 764.324 
12174101 2043.38 3345.12 1631.5 449.092 -506.387 676.84 
8901.5 2
12174201 1955.88 2825.12 1773.88 803.421 -124.211 812.966 
12174101 2360.88 3324.5 1618.25 668.421 -43.4211 669.83 
8902 2
12174201 2251.62 2702.38 1739.25 596.27 -247.48 645.588 
12174101 2645.38 3210.12 1597 573.589 -230.595 618.205 
8902.5 2
12174201 2546.56 2504.67 1674.56 582.867 -390.728 701.714 
12174101 2983.78 3022.44 1593.22 668.78 -370.91 764.749 
8903 2
12174201 2948.25 2390 1637.62 763.678 -217.997 794.183 
12174101 3264.38 2903.38 1591.62 533.455 -226.368 579.497 
8903.5 2
12174201 3311.5 2301.38 1690.88 738.313 -180.132 759.97 
12174101 3662.62 2770.25 1592.38 809.451 -270.579 853.478 
8904 2
12174201 3715.12 2202.38 1683.5 822.047 -201.629 846.413 
12174101 4090.25 2671.5 1582 870.927 -201.12 893.847 
8904.5 2
12174201 4156.38 2010.25 1641.62 906.057 -394.507 988.219 
12174101 4539 2491.62 1590.12 921.458 -369.353 992.727 
8905 2
12174201 4546.44 1688.22 1658.33 758.89 -626.513 984.09 
12174101 4888.67 2231 1555.33 680.285 -507.053 848.464 
8905.5 2
12174201 4923.38 1335.12 1658.25 709.85 -664.967 972.66 
12174101 5238.75 1914.62 1492 659.291 -595.81 888.624 
8906 2
12174201 5362.86 946.143 1651.43 893.256 -790.614 1192.89 
12174101 5653.71 1495.57 1494.43 843.423 -851.735 1198.67 
8906.5 2
12174201 5699.12 659.375 1669 709.426 -604.995 932.365 
12174101 6101.25 1121.62 1534.75 944.168 -788.917 1230.38 
8907 2
12174201 6075.33 361.667 1686 739.113 -584.889 942.54 
12174101 6506.56 829.444 1581.67 796.278 -574.029 981.615 
8907.5 2
12174201 6482.75 -3.125 1667.5 808.366 -723.793 1085.05 
12174101 6920.62 556.375 1585 821.566 -541.804 984.136 
8908 2
12174201 6942 -316.5 1674.75 918.5 -626.75 1111.96 
12174101 7297.12 268.25 1625.88 753 -576.25 948.195 
8908.5 2
12174201 7335 -677.125 1716.88 786 -721.25 1066.77 
12174101 7698.12 -42.375 1663 802 -621.25 1014.47 
8909 2
12174201 7724.88 -1126 1756 768.984 -885.355 1172.69 
12174101 8105 -424.875 1652.5 802.515 -754.438 1101.46 
8909.5 2
12174201 8117.75 -1523.25 1720 787.325 -796.092 1119.66 
12174101 8561.25 -842.125 1649.75 914.329 -836.172 1239.02 
8910 2
12174201 8434.38 -1831.88 1710.75 634.519 -618.487 886.082 
12174101 8879.38 -1217.12 1666.5 637.525 -751.503 985.492 
8910.5 2
12174201 8865.14 -2151.57 1699.43 868.484 -644.549 1081.53 
12174101 9156 -1539.29 1661 557.712 -649.518 856.105 
8911 2
12174201 9130.38 -2413.12 1702.12 554.879 -547.183 779.295 
12174101 9508.12 -1906.62 1654.12 736.663 -768.492 1064.54 
8911.5 2
12174201 9430.89 -2931.67 1724.56 579.025 -999.117 1154.77 
12174101 9963 -2312.22 1658.67 876.445 -781.498 1174.26 
8912 2
12174201 9811 -3352.71 1733.86 774.157 -857.531 1155.28 
12174101 10271.7 -2711 1651.14 628.746 -812.175 1027.11 
8912.5 2
12174201 10131.1 -3702.25 1729.88 646.717 -706.133 957.531 
12174101 10632.9 -3036 1632.25 729.618 -656.566 981.54 
8913 2
12174201 10501.8 -4065.5 1697.25 739.77 -725.05 1035.84 
12174101 10935.4 -3416.62 1603.12 603.792 -759.731 970.441 
8913.5 2
12174201 10906.2 -4407.75 1653 822.154 -695.63 1076.96 
12174101 11321.2 -3672.25 1572.62 784.299 -519.563 940.782 
8914 2
12174201 11302.4 -4760 1684.12 782.856 -696.146 1047.61 
12174101 11688 -4025.12 1577.62 724.802 -697.381 1005.82 
8914.5 2
12174201 11727.9 -5130.11 1714.67 834.341 -725.708 1105.79 
12174101 12115 -4395.11 1585 837.255 -725.463 1107.83 
8915 2
12174201 12139 -5581.5 1855.38 793.651 -871.407 1178.66 
12174101 12531.2 -4864.88 1586.5 803.571 -906.88 1211.68 
8915.5 2
12174201 12503.1 -5995.75 1874.88 741.599 -843.686 1123.29 
12174101 12951.6 -5394.75 1639.75 856.161 -1079.18 1377.55 
8916 2
12174201 12882.1 -6301.88 1807.5 768.763 -620.943 988.214 
12174101 13281.1 -5774.25 1693.62 668.357 -769.777 1019.44 
8916.5 2
12174201 13196.2 -6547.88 1767.88 633.317 -495.968 804.409 
12174101 13563.5 -6085.25 1655.75 569.304 -627.016 846.91 
8917 2
12174201 13521.4 -6811.88 1742.5 659.483 -535.497 849.514 
12174101 13818.8 -6272.75 1641.88 517.748 -380.325 642.425 
8917.5 2
12174201 13868.8 -7049.62 1722.25 711.834 -487.193 862.592 
12174101 14094.4 -6411 1626.88 564.805 -283.299 631.873 
8918 2
12174201 14196.9 -7313.78 1704.22 639.647 -514.918 821.151 
12174101 14409.9 -6580.78 1611.78 615.037 -330.951 698.426 
8918.5 2
12174201 14656.8 -7636.5 1698.12 908.816 -637.791 1110.28 
12174101 14656.8 -6852.62 1589.62 487.868 -537.247 725.706 
8919 2
12174201 14997 -7961 1726.5 717.827 -684.599 991.943 
12174101 15042.5 -7196.75 1575.38 813.819 -726.002 1090.59 
8919.5 2
12174201 15427.7 -8330.11 1705.11 814.115 -697.753 1072.21 
12174101 15400.9 -7690.44 1574.56 677.484 -933.26 1153.24 
8920 2
12174201 15747.9 -8626.62 1728.38 606.455 -561.579 826.534 
12174101 15612.2 -7945.88 1591.5 400.305 -483.77 627.915 
8920.5 2
12174201 16109.3 -8937 1721 757.674 -650.681 998.728 
12174101 15815.9 -8250.14 1675.29 426.849 -637.878 767.521 
8921 2
12174201 16354 -9156.38 1723.5 510.886 -457.985 686.116 
12174101 15968.1 -8491.88 1690.88 317.887 -504.66 596.434 
8921.5 2
12174201 16619.8 -9397.38 1711.25 544.57 -493.852 735.151 
12174101 16243.9 -8755 1704.62 565.061 -539.191 781.038 
8922 2
12174201 16932.4 -9681.44 1692.67 592.224 -538.01 800.115 
12174101 16506.6 -9054 1689.89 497.501 -566.288 753.783 
8922.5 2
12174201 17240.2 -10179.6 1737.5 596.522 -965.466 1134.88 
12174101 16757.4 -9276.5 1682 486.084 -431.202 649.779 
8923 2
12174201 17414 -10647.5 1776.5 357.51 -962.706 1026.94 
12174101 17009.9 -9620.5 1664.88 519.547 -707.819 878.03 
8923.5 2
12174201 17626.4 -10771.2 1756.89 410.124 -238.846 474.605 
12174101 17261.4 -9902.78 1694.33 485.655 -544.938 729.944 
8924 2
12174201 17755.5 -10960 1747.2 251.57 -367.988 445.761 
12174101 17294.1 -9946.4 1685 63.6561 -85.0336 106.221 
8924.5 2
12174201 17805.4 -10989.2 1743.22 106.039 -62.0429 122.856 
12174101 17359.8 -10044.3 1678.33 139.443 -207.926 250.355 
8925 1
12174201 17994.4 -10886.5 1742.6 402.033 218.558 457.6 
8925.5 1
12174201 17969.3 -11147.4 1731.4 -48.4556 -503.668 505.993 
8926 1
12174201 18336.5 -11276.6 1700.12 740.323 -260.534 784.828 
