# Supplementary material for: Intrinsic group behaviour II: On the dependence of triad spatial dynamics on social and personal features; and on the effect of social interaction on small group dynamics
Source: PLoS One. 2019 Dec 3;14(12):e0225704. doi: 10.1371/journal.pone.0225704 (PMC6890182; doi:10.1371/journal.pone.0225704)
Supplement: S2 Data Set — (ZIP) [file pone.0225704.s002.zip › set_2_nint/group_traj_dyas_noint/traj_2_0217_52.dat]

2 12173601 12182000 0 0 0 1 0 1 0 20 20 20 1665.63 1681.32 1649.94 
8856 1
12173601 -35797 -2973 1639.5 0 0 0 
8856.5 1
12173601 -35552.1 -2924.75 1656.5 808.168 159.241 823.707 
8857 1
12173601 -35139.6 -2885.38 1680.25 866.597 82.7206 870.536 
8857.5 1
12173601 -34642.6 -2603.12 1658.12 988.072 561.133 1136.29 
8858 1
12173601 -34200 -2426.78 1655 867.892 345.779 934.238 
8858.5 1
12173601 -33769.1 -2140.5 1644.25 828.606 550.534 994.824 
8859 1
12173601 -33500 -1814.75 1645.38 567.774 687.236 891.438 
8859.5 1
12173601 -33052.3 -1484.33 1647 882.972 651.709 1097.44 
8860 1
12173601 -32603.9 -1258.62 1642.12 855.837 430.741 958.12 
8860.5 1
12173601 -32317.4 -1077.12 1653 594.398 376.556 703.636 
8861 1
12173601 -32017.2 -711.875 1707.38 610.01 742.378 960.853 
8861.5 1
12173601 -31744.8 -543.25 1733.88 561.856 347.68 660.729 
8862 1
12173601 -31129.2 -415.375 1702.62 1216.4 252.717 1242.38 
8862.5 1
12173601 -30674.5 -301 1672.25 893.418 224.705 921.243 
8863 1
12173601 -30162.4 -134.625 1638.12 1018.14 330.765 1070.52 
8863.5 1
12173601 -29748.8 18.2 1630.2 823.855 304.432 878.303 
8864 1
12173601 -29272.5 611.5 1663.1 910.707 1134.42 1454.75 
8864.5 1
12173601 -29090.1 904.1 1671.2 385.624 618.605 728.956 
8865 1
12173601 -28785.6 1169.3 1705.8 623.975 543.443 827.451 
8865.5 1
12173601 -28360.1 1468.89 1687.11 812.002 571.735 993.09 
8866 1
12173601 -27933.6 1808 1669.38 854.682 679.581 1091.93 
8866.5 1
12173601 -27433 2096.57 1658.57 1045.15 602.446 1206.35 
8867 1
12173601 -26980.8 2221.11 1642.78 881.525 242.767 914.342 
8867.5 1
12173601 -26497.4 2266 1607.12 915.536 85.0168 919.474 
8868 1
12173601 -26133.7 2467.86 1603 773.746 429.483 884.951 
8868.5 1
12173601 -25639.8 2640.38 1641 1012.22 353.52 1072.18 
8869 1
12173601 -25184.4 2829.5 1640.88 921.812 382.844 998.152 
8869.5 1
12173601 -24689.2 2919.5 1592.88 980.446 178.218 996.511 
8870 1
12173601 -24188.1 3021.88 1588.38 1018.55 208.079 1039.58 
8870.5 1
12173601 -23593.9 3247.5 1584.5 1174.41 445.899 1256.21 
8871 1
12173601 -23178.6 3480.29 1603.57 817.527 458.24 937.194 
8871.5 1
12173601 -22852.1 3438.25 1662.88 673.085 -86.6716 678.643 
8872 1
12173601 -22487.4 3250.88 1524.75 719.428 -369.576 808.803 
8872.5 1
12173601 -22207.5 3146 1511.12 556.412 -208.499 594.193 
8873 1
12173601 -21713.8 3232.38 1422.75 1011.78 176.998 1027.15 
8873.5 1
12173601 -21257.8 3396.56 1377.56 883.667 318.179 939.205 
8874 1
12173601 -20895.4 3596.25 1434.12 702.331 387.005 801.899 
8874.5 1
12173601 -20488.5 3679.25 1349.38 844.139 172.199 861.524 
8875 1
12173601 -20117.6 3670.44 1356.67 720.28 -17.0982 720.483 
8875.5 1
12173601 -19614.5 3686.12 1262.38 973.028 30.3299 973.501 
8876 1
12173601 -19031.3 3722.86 1404.86 1220.11 76.8455 1222.53 
8876.5 1
12173601 -18612.6 3667.75 1276 886.993 -116.752 894.644 
8877 1
12173601 -18233.4 3674.33 1328.22 704.797 12.2367 704.903 
8877.5 1
12173601 -17752.8 3699.25 1421.25 926.194 48.009 927.437 
8878 1
12173601 -17338.3 3774.14 1445.14 883.719 159.686 898.031 
8878.5 1
12173601 -16935 3842.62 1474.12 828.102 140.62 839.957 
8879 1
12173601 -16453.1 3921.12 1492.88 950.444 154.832 962.973 
8879.5 1
12173601 -15964.3 4014.33 1493.89 943.613 179.939 960.616 
8880 1
12173601 -15553.9 4116.62 1475.75 806.401 200.966 831.066 
8880.5 1
12173601 -15147.4 4286.38 1451.88 829.592 346.429 899.019 
8881 1
12173601 -14749.1 4333.25 1521.75 824.534 97.0497 830.226 
8881.5 1
12173601 -14273.7 4431.11 1499 947.128 194.942 966.982 
8882 1
12173601 -13789.9 4471.62 1488.5 958.003 80.2255 961.357 
8882.5 1
12173601 -13388.8 4492.12 1483.62 825.36 42.1811 826.437 
8883 1
12173601 -12897.6 4518.22 1456.89 948.252 50.3807 949.589 
8883.5 1
12173601 -12373.2 4519.62 1469.25 1044.43 2.79438 1044.44 
8884 1
12173601 -11966.5 4576.25 1450.62 816.767 113.705 824.644 
8884.5 1
12173601 -11481.1 4653 1456.5 944.309 149.319 956.042 
8885 1
12173601 -11050.1 4750 1446.71 890.459 200.413 912.734 
8885.5 1
12173601 -10597 4925.88 1443.62 915.44 355.303 981.973 
8886 1
12173601 -10116.5 5093 1412.38 955.268 332.256 1011.4 
8886.5 1
12173601 -9704 5172.71 1476.14 841.837 162.682 857.412 
8887 1
12173601 -9265 5128.75 1461.75 899.59 -90.0907 904.09 
8887.5 1
12173601 -8822.12 5215.38 1440.12 901.986 176.426 919.078 
8888 1
12173601 -8368.12 5330.62 1386.62 890.196 225.98 918.431 
8888.5 1
12173601 -7900.88 5479 1379.12 925.248 293.812 970.777 
8889 1
12173601 -7442.25 5627.25 1278.25 920.934 297.691 967.853 
8889.5 1
12173601 -6827.75 5586.62 1364.5 1246.45 -82.4037 1249.17 
8890 1
12173601 -6391 5592 1262 875.251 10.7715 875.317 
8890.5 1
12173601 -6063.38 5648.25 1311 643.664 110.511 653.082 
8891 1
12173601 -5623.22 5674.22 1128.44 844.823 49.8507 846.292 
8891.5 1
12173601 -4774 5459.14 1259 1726.06 -437.153 1780.56 
8892 1
12173601 -4170.75 5158.75 1431.5 1267.33 -631.077 1415.76 
8892.5 1
12173601 -3595 4944.75 1599 1133.37 -421.26 1209.12 
8893 1
12173601 -3093.78 4762.33 1616.11 962.039 -350.128 1023.77 
8893.5 1
12173601 -2723.14 4589 1655.86 742.755 -347.361 819.967 
8894 1
12173601 -2352.38 4443.25 1664 758.216 -298.057 814.696 
8894.5 1
12173601 -1865.5 4286.12 1663.25 954.657 -308.088 1003.14 
8895 1
12173601 -1481.12 4109.5 1659.75 781.25 -358.994 859.784 
8895.5 1
12173601 -1059.75 3903 1662.88 849.546 -416.331 946.076 
8896 1
12173601 -941.375 3748.5 1650 235.338 -307.157 386.949 
8896.5 1
12173601 -529.875 3435.88 1644 826.305 -627.761 1037.72 
8897 1
12173601 201.625 3276.75 1647.62 1439.96 -313.238 1473.64 
8897.5 1
12173601 861.125 3228.12 1679.88 1303.36 -96.0968 1306.9 
8898 1
12173601 1391.88 3184.25 1681.25 1070.06 -88.4577 1073.71 
8898.5 1
12173601 1855.62 3147.75 1661.25 902.237 -71.0117 905.028 
8899 1
12173601 2217.12 3046.62 1639 708.824 -198.284 736.035 
8899.5 2
12182000 1912 2639 1527 0 0 0 
12173601 2629.5 2889.12 1610.5 818.204 -312.5 875.851 
8900 2
12182000 2124.43 2577 1580.86 740.169 -216.028 771.05 
12173601 3046.86 2794.14 1598.14 874.963 -199.124 897.335 
8900.5 2
12182000 2609.33 2444.67 1578.11 981.589 -267.881 1017.49 
12173601 3461 2665.22 1587.22 838.346 -260.973 878.027 
8901 2
12182000 3110.88 2261.75 1565.62 981.491 -357.958 1044.73 
12173601 3888.25 2499.38 1557.5 836.106 -324.554 896.888 
8901.5 2
12182000 3545.5 2107.25 1555.88 915 -325.263 971.093 
12173601 4323.62 2304.38 1522.38 916.579 -410.526 1004.32 
8902 2
12182000 4109.38 1974.88 1563.12 1136.84 -266.885 1167.75 
12173601 4807.62 2176.88 1512.25 975.806 -257.056 1009.1 
8902.5 2
12182000 4606.56 1822.33 1585.78 982.57 -301.466 1027.78 
12173601 5345.22 2144.67 1505.11 1062.45 -63.6528 1064.35 
8903 2
12182000 5075.25 1661.5 1536.38 891.054 -305.767 942.057 
12173601 5780.5 1912.25 1520.38 827.524 -441.857 938.101 
8903.5 2
12182000 5525.38 1340.25 1548.12 914.888 -652.947 1123.99 
12173601 6210.88 1577.88 1514.38 874.746 -679.624 1107.73 
8904 2
12182000 5811.88 993.5 1559.75 583.503 -706.212 916.085 
12173601 6582.5 1156.25 1591 756.874 -858.707 1144.66 
8904.5 2
12182000 6098.12 704.625 1580.75 587.782 -593.172 835.07 
12173601 6886.5 795.375 1606 624.23 -741.016 968.901 
8905 2
12182000 6401.78 376 1577.89 590.764 -639.348 870.499 
12173601 7328.67 349.222 1635.78 860.246 -868.002 1222.07 
8905.5 2
12182000 6771.62 58.5 1560.25 696.511 -597.928 917.957 
12173601 7740.5 -92.5 1658.12 775.581 -831.869 1137.33 
8906 2
12182000 7159.43 -277.143 1569.43 788.219 -682.201 1042.44 
12173601 8092 -450 1636 714.431 -726.626 1019.02 
8906.5 2
12182000 7499.38 -656.25 1564.62 717.187 -799.804 1074.26 
12173601 8393.25 -731.625 1629.38 635.549 -594.146 870.018 
8907 2
12182000 7836.22 -929.667 1584.11 661.782 -537.164 852.351 
12173601 8797.56 -1116.44 1650.11 794.313 -756.03 1096.59 
8907.5 2
12182000 8241 -1051.62 1574.25 803.131 -241.981 838.793 
12173601 9088.25 -1450.12 1640.62 576.775 -662.065 878.065 
8908 2
12182000 8725.75 -1287.5 1592.12 969.5 -471.75 1078.18 
12173601 9360.62 -1784.88 1643.62 544.75 -669.5 863.124 
8908.5 2
12182000 9071.12 -1625.5 1622.62 690.75 -676 966.494 
12173601 9808.25 -2066.12 1662.25 895.25 -562.5 1057.3 
8909 2
12182000 9425.25 -2098.75 1642.88 698.471 -933.432 1165.83 
12173601 10282.5 -2490.62 1629.12 935.404 -837.278 1255.39 
8909.5 2
12182000 9877.38 -2444.25 1635.62 906.062 -692.385 1140.33 
12173601 10596.9 -2804.62 1590.88 630.01 -629.259 890.437 
8910 2
12182000 10221.9 -2882.88 1621.75 690.381 -879.008 1117.71 
12173601 10914 -3184.75 1593.75 635.521 -761.774 992.061 
8910.5 2
12182000 10541.4 -3154 1608.57 644.261 -546.623 844.908 
12173601 11308 -3579.71 1561.29 794.355 -796.299 1124.76 
8911 2
12182000 10875.2 -3390.25 1587.38 698.371 -494.247 855.571 
12173601 11626.5 -3919.38 1577 666.318 -710.587 974.122 
8911.5 2
12182000 11256.8 -3733.78 1561.22 735.121 -661.903 989.201 
12173601 11959.6 -4249.11 1594.78 641.726 -635.33 903.026 
8912 2
12182000 11589.4 -4112.29 1550 677.497 -770.892 1026.29 
12173601 12235.9 -4621.29 1599.71 562.732 -757.993 944.045 
8912.5 2
12182000 11919.5 -4350.25 1547.88 666.811 -480.736 822.036 
12173601 12645 -5169.25 1552.62 826.551 -1107 1381.53 
8913 2
12182000 12249.4 -4747 1544.12 658.433 -791.916 1029.89 
12173601 13027.4 -5547.75 1510.5 763.224 -755.489 1073.91 
8913.5 2
12182000 12619 -5228.75 1542.38 751.27 -979.167 1234.17 
12173601 13337.8 -5841.38 1528.75 630.843 -596.799 868.408 
8914 2
12182000 12996.6 -5664.62 1582.88 746.294 -861.413 1139.73 
12173601 13661.5 -6184.75 1609 639.822 -678.607 932.673 
8914.5 2
12182000 13325.2 -5939.11 1599.44 644.308 -538.208 839.524 
12173601 13956.9 -6467 1599.33 579.194 -553.431 801.094 
8915 2
12182000 13578.1 -6186.75 1598.62 488.229 -478.067 683.313 
12173601 14299.1 -6825 1607.38 660.687 -691.12 956.114 
8915.5 2
12182000 13862.6 -6502 1584.38 579.43 -642.057 864.856 
12173601 14610.9 -7162.88 1609.62 634.929 -688.136 936.305 
8916 2
12182000 14115.9 -6794.38 1567.25 513.692 -593.053 784.596 
12173601 15001.8 -7577.5 1593.5 792.85 -841.024 1155.83 
8916.5 2
12182000 14406.2 -7072.5 1554.38 585.433 -560.736 810.652 
12173601 15357.6 -7977.75 1596 717.49 -806.956 1079.8 
8917 2
12182000 14801.6 -7368.62 1549.75 801.978 -600.659 1001.98 
12173601 15671 -8281.5 1584.38 635.649 -616.126 885.246 
8917.5 2
12182000 15237.1 -7800.75 1577.5 892.418 -885.502 1257.19 
12173601 16032.6 -8565.12 1606.25 741.035 -581.199 941.767 
8918 2
12182000 15593.6 -8186.22 1610.33 694.796 -751.408 1023.4 
12173601 16373.2 -8836.33 1646.78 663.932 -528.671 848.704 
8918.5 2
12182000 15964.1 -8598 1624.75 732.351 -813.79 1094.8 
12173601 16904.9 -9172.12 1654.88 1050.7 -663.62 1242.72 
8919 2
12182000 16286.9 -8861.5 1641.62 680.907 -555.907 879.015 
12173601 17305.1 -9562 1702.12 844.409 -822.521 1178.8 
8919.5 2
12182000 16645.9 -9034.78 1652 678.665 -327.557 753.578 
12173601 17661 -9920.11 1658.22 672.732 -676.959 954.38 
8920 2
12182000 16947.5 -9408 1672.25 571.233 -706.86 908.823 
12173601 17748.2 -10379 1701.5 165.246 -869.108 884.678 
8920.5 2
12182000 17210.7 -9817.86 1667.71 551.812 -859.239 1021.17 
12173601 17869.4 -10648 1699.29 254.043 -563.941 618.521 
8921 2
12182000 17571.8 -10226.4 1645.75 753.728 -852.856 1138.19 
12173601 18073.2 -10950.5 1692.38 425.514 -631.524 761.502 
8921.5 2
12182000 18021.6 -10552.1 1616.5 921.875 -667.52 1138.17 
12173601 18378 -11280.5 1689.38 624.488 -676.23 920.473 
8922 2
12182000 18406.8 -10867.3 1599.44 729.456 -596.985 942.602 
12173601 18973.3 -11628.6 1668.22 1127.53 -659.196 1306.08 
8922.5 2
12182000 18618.6 -11260.6 1610.38 410.557 -762.193 865.734 
12173601 19491.6 -11961.8 1666.38 1004.44 -645.726 1194.1 
8923 2
12182000 19495.9 -11609.6 1617.88 1805.04 -718.107 1942.64 
12173601 19777.9 -12239.1 1664.75 588.992 -570.73 820.149 
8923.5 2
12182000 19788.4 -11768.2 1605 564.806 -306.172 642.454 
12173601 20001.7 -12486 1630.78 432.03 -476.593 643.266 
8924 2
12182000 20071.1 -11927.7 1587.5 550.985 -310.873 632.635 
12173601 20101.9 -12601.6 1640.4 195.387 -225.341 298.253 
8924.5 2
12182000 20347.3 -12191.9 1578.22 586.483 -560.911 811.531 
12173601 20241 -12866 1645.56 295.329 -561.359 634.305 
8925 2
12182000 20608.2 -12467.1 1585.3 555.035 -585.556 806.808 
12173601 20500.4 -13146.1 1665 551.915 -595.957 812.266 
8925.5 2
12182000 20938.6 -12781.6 1597.8 637.838 -607.143 880.602 
12173601 20814.6 -13424.5 1662.3 606.564 -537.452 810.416 
8926 2
12182000 21274 -12993.1 1589.62 676.21 -426.462 799.456 
12173601 21105.1 -13647.5 1658.12 585.736 -449.597 738.393 
8926.5 2
12182000 21673.3 -13301.3 1588.11 763.544 -589.308 964.512 
12173601 21425.8 -13873.3 1659.33 613.103 -431.804 749.9 
8927 2
12182000 21928 -13475.1 1575.57 510.354 -348.316 617.888 
12173601 21764.1 -14046.3 1671.71 678.086 -346.598 761.532 
8927.5 2
12182000 22237.4 -13640.9 1566.22 638.03 -341.744 723.789 
12173601 22184.3 -14224 1649.78 866.372 -366.421 940.673 
8928 2
12182000 22636.1 -13757.5 1550.5 798.959 -233.69 832.434 
12173601 22615.4 -14425.5 1602.12 863.811 -403.808 953.536 
8928.5 2
12182000 23093.1 -13975.8 1528.38 917.671 -438.253 1016.95 
12173601 23045.5 -14657.8 1582.12 863.705 -466.365 981.572 
8929 2
12182000 23571.1 -14077.9 1509.43 973.56 -207.958 995.522 
12173601 23496.4 -14790.1 1616.71 918.388 -269.639 957.153 
8929.5 2
12182000 24022.8 -14228.1 1543.88 919.77 -306.045 969.35 
12173601 23942.2 -14859.8 1598.5 907.987 -141.766 918.987 
8930 2
12182000 24441.6 -14364.2 1528.75 811.773 -263.808 853.563 
12173601 24402.2 -14972.2 1617.25 891.473 -218.023 917.746 
8930.5 2
12182000 24860.5 -14535.4 1537.12 807.081 -329.721 871.834 
12173601 24756.9 -15113.8 1626.38 683.285 -272.64 735.67 
8931 2
12182000 25300.6 -14625.9 1555 866.388 -178.15 884.514 
12173601 25105 -15211.4 1664.38 685.285 -192.175 711.721 
8931.5 2
12182000 25641.4 -14733.1 1567 699.802 -220.263 733.647 
12173601 25571.4 -15380.6 1605.86 957.759 -347.426 1018.83 
8932 2
12182000 26030 -14869.2 1582 818.045 -286.541 866.778 
12173601 25987.6 -15600.9 1599.25 876.203 -463.797 991.383 
8932.5 2
12182000 26431.4 -15114.4 1589.71 794.908 -485.502 931.446 
12173601 26440.4 -15811.4 1576.71 896.641 -416.938 988.839 
8933 2
12182000 26855.1 -15321.1 1592.62 829.152 -404.494 922.555 
12173601 26899 -16142.9 1558.5 897.4 -648.623 1107.27 
8933.5 2
12182000 27234.4 -15579.3 1664 754.083 -513.242 912.172 
12173601 27334.6 -16328.7 1595.57 865.947 -369.462 941.47 
8934 2
12182000 27704.5 -15804.9 1681.25 923.52 -443.201 1024.36 
12173601 27748.5 -16576 1644.25 813.219 -485.827 947.287 
8934.5 2
12182000 28172.1 -16090.7 1626.57 933.419 -570.537 1093.98 
12173601 28123.1 -16780.3 1756.71 747.79 -407.756 851.736 
8935 2
12182000 28532.9 -16284.6 1630.75 717.161 -385.508 814.209 
12173601 28557 -17002 1709.25 862.539 -440.784 968.64 
8935.5 2
12182000 28939.6 -16527.4 1620.29 840.282 -501.66 978.64 
12173601 28816.3 -17328.9 1646.86 535.714 -675.325 862.005 
8936 2
12182000 29337.4 -16793.2 1606 813.504 -543.602 978.413 
12173601 29150 -17520.9 1647 682.442 -392.675 787.35 
8936.5 2
12182000 29748.1 -17087.6 1574.14 789.938 -566.003 971.783 
12173601 29605.3 -17689.4 1633.14 875.549 -324.141 933.624 
8937 2
12182000 30088.2 -17408.6 1541 702.701 -663.334 966.333 
12173601 30051.6 -17962.6 1605.12 922.189 -564.455 1081.22 
8937.5 2
12182000 30482.3 -17671.1 1507 778.727 -518.81 935.724 
12173601 30482.7 -18244.4 1572.57 851.955 -556.924 1017.84 
8938 2
12182000 30987.2 -17895.5 1468.38 1007.91 -447.819 1102.92 
12173601 30993.2 -18422 1521.75 1019.03 -354.434 1078.91 
8938.5 2
12182000 31492.4 -18136.4 1434 964.081 -459.787 1068.11 
12173601 31628.6 -18742.9 1454 1212.45 -612.323 1358.29 
8939 2
12182000 31901.4 -18327.9 1348 831.192 -389.119 917.765 
12173601 32039.9 -18948 1453 835.983 -416.957 934.195 
8939.5 2
12182000 32250.1 -18544 1368.14 708.878 -439.278 833.95 
12173601 32605.7 -19247.9 1601.14 1150.08 -609.466 1301.59 
8940 2
12182000 32802.1 -18771.6 1495.25 1106.18 -456.162 1196.54 
12173601 32991.2 -19407.6 1632.5 772.617 -320.176 836.331 
8940.5 2
12182000 33364.7 -18963.4 1565.14 1090.29 -371.712 1151.91 
12173601 33486.3 -19568.9 1630.57 959.372 -312.465 1008.97 
8941 2
12182000 33847.7 -19084.4 1591.71 1050 -263.043 1082.45 
12173601 33873.7 -19654 1670.29 842.236 -185.093 862.335 
8941.5 2
12182000 34235.1 -19242.4 1617.88 767.15 -312.765 828.457 
12173601 34223.6 -19795.6 1728.5 692.893 -280.446 747.496 
8942 2
12182000 34641.6 -19329.1 1634.62 800.197 -170.768 818.216 
12173601 34724.6 -19996.2 1707.12 986.22 -394.931 1062.36 
8942.5 2
12182000 35022.5 -19422.5 1665.12 774.136 -189.787 797.061 
12173601 35148.1 -20157.1 1695.12 860.772 -326.982 920.786 
8943 2
12182000 35477.6 -19573.8 1660 903.026 -300.099 951.586 
12173601 35632.2 -20431.4 1639.62 960.565 -544.147 1103.98 
8943.5 2
12182000 35960 -19729.4 1629.5 974.495 -314.394 1023.96 
12173601 36124.6 -20606.6 1599.75 994.697 -354.04 1055.83 
8944 2
12182000 36454 -19981.2 1631.88 1000 -509.868 1122.48 
12173601 36462.6 -20770.6 1624.75 684.211 -331.984 760.498 
8944.5 2
12182000 37053.8 -20294.5 1692.62 1185.28 -619.071 1337.21 
12173601 36893.4 -21004.8 1640.88 851.285 -462.698 968.904 
8945 2
12182000 37538.6 -20553.8 1717.88 920.066 -491.935 1043.32 
12173601 37525.6 -21308.1 1709.25 1199.72 -575.664 1330.68 
8945.5 2
12182000 37974.6 -20603.6 1743.86 870.153 -99.444 875.817 
12173601 38027.3 -21327.1 1763.86 1001.32 -37.9598 1002.04 
8946 2
12182000 38401.4 -20723.8 1750.25 862.229 -242.785 895.759 
12173601 38437.4 -21437.9 1783.25 828.463 -223.701 858.134 
8946.5 2
12182000 38779.9 -20967.4 1747.71 769.273 -495.282 914.923 
12173601 38885 -21630.9 1798.43 909.807 -392.24 990.758 
8947 2
12182000 39150.9 -21191.6 1749.25 751.048 -453.839 877.521 
12173601 39335.1 -21861.8 1798.88 911.184 -467.394 1024.07 
8947.5 2
12182000 39548.4 -21403 1742 791.833 -421.066 896.825 
12173601 39760.2 -22082.8 1769.75 846.863 -440.239 954.456 
8948 2
12182000 39975.1 -21655.6 1726.88 878.086 -519.805 1020.41 
12173601 40251.4 -22559.9 1734.38 1010.55 -981.739 1408.9 
8948.5 2
12182000 40506.1 -21894.4 1685.38 1031.07 -463.592 1130.49 
12173601 40778 -22660.5 1673.88 1022.57 -195.388 1041.07 
8949 2
12182000 40798.2 -21998 1676.38 577.322 -204.792 612.569 
12173601 41190.1 -22982.9 1629.12 814.476 -637.105 1034.06 
8949.5 2
12182000 41209.4 -22001.1 1693 792.252 -6.0556 792.275 
12173601 41585.4 -23241.1 1622.43 761.664 -497.626 909.815 
8950 2
12182000 41618.8 -22198.2 1696.5 847.456 -408.089 940.595 
12173601 41955.9 -23502 1611.62 766.97 -540.077 938.044 
8950.5 2
12182000 42139.6 -22562.6 1687.57 1085.04 -759.003 1324.16 
12173601 42500.6 -23765.1 1568.86 1134.78 -548.214 1260.27 
8951 2
12182000 42726.2 -23086.3 1618.78 1134.72 -1013.08 1521.16 
12173601 43089.2 -23961 1554.33 1138.59 -378.834 1199.96 
8951.5 2
12182000 43191 -23407.6 1595.29 885.291 -611.882 1076.17 
12173601 43473.3 -24134.3 1603.29 731.55 -330.068 802.564 
8952 2
12182000 43635.4 -23594.4 1575.38 929.655 -390.802 1008.46 
12173601 44015.1 -24335 1610.5 1133.55 -419.904 1208.83 
8952.5 2
12182000 44134.3 -23688.9 1587.14 984.045 -186.355 1001.54 
12173601 44434.7 -24597.4 1628.71 827.592 -517.611 976.13 
8953 2
12182000 44590.9 -23727.6 1572.75 941.421 -79.9337 944.809 
12173601 44828.4 -24745.1 1662.25 811.672 -304.529 866.919 
8953.5 2
12182000 45061 -23705.4 1568.75 892.078 42.2201 893.076 
12173601 45239.6 -25002.9 1666.38 780.361 -489.089 920.962 
8954 2
12182000 45321.6 -23830.3 1589.29 540.605 -259.151 599.51 
12173601 45669.3 -25063.1 1666.71 891.412 -125.037 900.139 
8954.5 2
12182000 45661.2 -23983.2 1643.38 718.137 -323.392 787.593 
12173601 46106.4 -24900.6 1677.75 924.079 343.59 985.888 
8955 2
12182000 46091.4 -24012.6 1694.38 853.423 -58.2837 855.411 
12173601 46509.9 -24526.2 1727.12 800.595 742.808 1092.12 
8955.5 2
12182000 46562.4 -23928.9 1733.5 892.045 158.617 906.038 
12173601 46913.2 -24474 1736.25 763.968 98.9583 770.35 
8956 2
12182000 46982.9 -23960.4 1701.43 861.644 -64.659 864.066 
12173601 47187.3 -24457.4 1723.57 561.549 33.9578 562.574 
8956.5 2
12182000 47434.5 -23959.6 1696.62 908.738 1.61684 908.74 
12173601 47419 -24382.6 1725 466.226 150.51 489.918 
