# Supplementary material for: Intrinsic group behaviour II: On the dependence of triad spatial dynamics on social and personal features; and on the effect of social interaction on small group dynamics
Source: PLoS One. 2019 Dec 3;14(12):e0225704. doi: 10.1371/journal.pone.0225704 (PMC6890182; doi:10.1371/journal.pone.0225704)
Supplement: S2 Data Set — (ZIP) [file pone.0225704.s002.zip › set_2_nint/group_traj_dyas_noint/traj_2_0217_51.dat]

2 12173500 12173701 0 0 1 0 1 1 0 30 30 30 1665.8 1707.45 1624.14 
8855 1
12173500 -14279 13441 1425 0 0 0 
8855.5 1
12173500 -14220.9 13313.9 1301 212.912 -465.659 512.026 
8856 1
12173500 -13616.7 13036.7 1156.89 1175.5 -539.316 1293.32 
8856.5 1
12173500 -13390.5 12700.2 1409.62 441.732 -657.064 791.745 
8857 1
12173500 -13208.4 12353 1256.25 382.616 -729.517 823.765 
8857.5 2
12173701 -13746.5 13375.5 1163 0 0 0 
12173500 -13123.4 11902.2 1374 168.986 -896.123 911.917 
8858 2
12173701 -13814.9 13131.8 1240.11 -205.991 -734.103 762.456 
12173500 -12919.3 11427.4 1295.67 400.082 -930.991 1013.32 
8858.5 2
12173701 -13910 12598.5 1278.62 -182.906 -1025.53 1041.72 
12173500 -12711.4 10879.4 1413.25 399.92 -1053.98 1127.3 
8859 2
12173701 -13670.6 12169.5 1241.75 505.011 -905.063 1036.42 
12173500 -12512.1 10429.5 1354.62 420.359 -949.103 1038.03 
8859.5 2
12173701 -13557.8 11855.8 1327.33 222.578 -618.782 657.595 
12173500 -12350.6 10076.9 1481.56 318.677 -695.485 765.02 
8860 2
12173701 -13341.6 11428 1381.62 412.505 -816.37 914.669 
12173500 -12237.5 9735 1386.62 215.755 -652.46 687.207 
8860.5 2
12173701 -13079.8 11156.8 1276 543.309 -562.759 782.229 
12173500 -12106.9 9380 1229.25 271.006 -736.515 784.792 
8861 2
12173701 -12777.6 10822.2 1386 614.075 -679.878 916.145 
12173500 -11863.2 9152 1267.88 495.173 -463.415 678.196 
8861.5 2
12173701 -12829.4 10441.9 1377.88 -106.701 -784.278 791.503 
12173500 -11709.6 8903 1278.25 316.753 -513.402 603.253 
8862 2
12173701 -12643.1 10094.4 1383.75 368.083 -686.759 779.181 
12173500 -11578 8645.25 1367.75 260.128 -509.387 571.964 
8862.5 2
12173701 -12321.8 9836.25 1326 631.385 -507.122 809.827 
12173500 -11395.5 8328.75 1365.88 358.546 -621.807 717.774 
8863 2
12173701 -12068.1 9496.75 1429.38 504.225 -674.95 842.497 
12173500 -11202.1 7964.88 1509.38 384.443 -723.41 819.218 
8863.5 2
12173701 -12023.3 9187 1372 89.2928 -617.032 623.459 
12173500 -11058.1 7614.3 1437 286.902 -698.357 754.993 
8864 2
12173701 -11842.7 8918.9 1410.8 345.315 -512.62 618.079 
12173500 -10839.3 7329.9 1411.1 418.356 -543.786 686.094 
8864.5 2
12173701 -11623.3 8721.5 1420.6 463.848 -417.336 623.959 
12173500 -10648 7087.1 1496.9 404.44 -513.319 653.505 
8865 2
12173701 -11379.6 8475.2 1373 499.385 -504.713 710.015 
12173500 -10460.7 6859 1522.9 383.811 -467.418 604.806 
8865.5 2
12173701 -10972.6 8137.78 1373 776.802 -643.936 1009 
12173500 -10128.8 6615.78 1519.22 633.439 -464.165 785.299 
8866 2
12173701 -10736.5 7772.12 1402.25 473.057 -732.771 872.202 
12173500 -9864.38 6313.38 1443.5 529.865 -606.018 804.994 
8866.5 2
12173701 -10558 7490.43 1426.14 372.651 -588.093 696.22 
12173500 -9616.71 6085.14 1518.71 517.037 -476.476 703.105 
8867 2
12173701 -10371.9 7235.56 1387.89 362.79 -496.828 615.187 
12173500 -9228.44 6011.67 1457.89 756.861 -143.228 770.294 
8867.5 2
12173701 -10147.9 6953.5 1443.62 424.269 -534.196 682.18 
12173500 -8950 5693.25 1450.5 527.357 -603.062 801.117 
8868 2
12173701 -9957 6652.43 1468.43 406.117 -640.578 758.466 
12173500 -8691.14 5636.43 1537.86 550.76 -120.897 563.873 
8868.5 2
12173701 -9774.62 6305.75 1386.62 373.719 -710.407 802.71 
12173500 -8357.88 5428.75 1374.62 682.926 -425.571 804.673 
8869 2
12173701 -9503.75 6000.25 1465.25 548.33 -618.421 826.505 
12173500 -7978.75 5222.62 1469.38 767.46 -417.257 873.555 
8869.5 2
12173701 -9064.12 5781.88 1480.25 870.545 -432.426 972.029 
12173500 -7419.88 5029.75 1360.62 1106.68 -381.931 1170.73 
8870 2
12173701 -8864.88 5563 1397.38 404.98 -444.868 601.595 
12173500 -6678.75 4720.75 1449.38 1506.35 -628.049 1632.04 
8870.5 2
12173701 -8515.75 5334.12 1403.38 689.97 -452.322 825.018 
12173500 -6483.5 4606.62 1506.38 385.87 -225.543 446.951 
8871 2
12173701 -8182.57 5205.29 1377.29 655.863 -253.621 703.193 
12173500 -6209 4478.29 1422.86 540.354 -252.636 596.496 
8871.5 2
12173701 -7847.12 5047.38 1434.62 691.642 -325.589 764.446 
12173500 -5880 4418.38 1249.62 678.351 -123.527 689.506 
8872 2
12173701 -7334.75 4852.38 1431.38 1010.6 -384.615 1081.32 
12173500 -5330.75 4270.12 1331 1083.33 -292.406 1122.1 
8872.5 2
12173701 -6852.38 4684.38 1364.38 958.996 -333.996 1015.49 
12173500 -4750.12 4282.62 1560.62 1154.32 24.8509 1154.59 
8873 2
12173701 -6415.88 4480 1401.12 894.467 -418.801 987.657 
12173500 -4268.88 4291.5 1707.38 986.168 18.1865 986.336 
8873.5 2
12173701 -6052.78 4362.44 1324 703.677 -227.821 739.637 
12173500 -3995.33 4166.33 1824.11 530.12 -242.571 582.981 
8874 2
12173701 -5592.75 4179.62 1273 891.527 -354.301 959.348 
12173500 -3680.75 4043.25 1913.88 609.658 -238.534 654.661 
8874.5 2
12173701 -5102.12 4092.12 1367.25 1017.89 -181.535 1033.96 
12173500 -3460.25 3836.62 1943 457.469 -428.683 626.934 
8875 2
12173701 -4567.56 4162.33 1499.33 1038 136.327 1046.91 
12173500 -3245.22 3464.89 1944.89 417.53 -721.818 833.878 
8875.5 1
12173701 -4071.88 4085.75 1557.75 958.763 -148.13 970.139 
8876 1
12173701 -3713.29 3906 1608.86 750.187 -376.046 839.161 
8875.5 1
12173500 -3158.5 3350.5 1944.5 259.647 -342.482 429.78 
8876.5 2
12173701 -3596.25 3704 1787.5 247.957 -427.966 494.609 
12173500 -1373.8 3228.2 1689.2 1454.52 -99.674 1457.93 
8877 2
12173701 -3280 3518 1829.11 587.825 -345.725 681.956 
12173500 -1055.78 2955.33 1694.33 716.266 -614.565 943.783 
8877.5 2
12173701 -2898.12 3411 1829.25 735.79 -206.166 764.128 
12173500 -650.75 2680.5 1771.38 780.4 -529.544 943.102 
8878 2
12173701 -2274.71 3283.14 1768.86 1329.23 -272.617 1356.9 
12173500 -216.857 2478.14 1749.71 925.145 -431.465 1020.81 
8878.5 2
12173701 -1903.88 3082.12 1712 761.477 -412.768 866.155 
12173500 96.625 2356 1720.75 643.7 -250.807 690.836 
8879 2
12173701 -1585.12 2812.75 1678.5 628.698 -531.312 823.136 
12173500 490.375 2222.62 1705.75 776.627 -263.067 819.972 
8879.5 2
12173701 -1291.67 2600.11 1690.56 566.522 -410.5 699.612 
12173500 922.667 2076.56 1675.33 834.54 -281.987 880.894 
8880 2
12173701 -803.5 2409.38 1683.12 959.07 -374.727 1029.68 
12173500 1379 2052.38 1640.88 896.529 -47.506 897.787 
8880.5 2
12173701 -368.25 2310.38 1703.38 888.265 -202.041 910.953 
12173500 1742.25 1910.5 1607.75 741.327 -289.541 795.864 
8881 2
12173701 5.375 2232 1674.12 773.551 -162.267 790.387 
12173500 2095 1668.75 1635.5 730.331 -500.518 885.382 
8881.5 2
12173701 448.556 2262.22 1679.11 882.83 60.2036 884.88 
12173500 2531.11 1417 1671.56 868.747 -501.494 1003.1 
8882 2
12173701 896.875 2339.75 1691 887.761 153.52 900.938 
12173500 2916.5 1229.62 1693.62 763.146 -371.04 848.565 
8882.5 2
12173701 1295.25 2216.88 1655.75 819.702 -252.829 857.807 
12173500 3316.12 1001.75 1687.25 822.274 -468.879 946.563 
8883 2
12173701 1817.56 2028 1598.44 1008.31 -364.624 1072.21 
12173500 3679.67 689.556 1732.22 701.818 -602.692 925.087 
8883.5 2
12173701 2234.38 1783.62 1578.38 830.318 -486.803 962.499 
12173500 3867.5 312.125 1715.75 374.17 -751.854 839.814 
8884 2
12173701 2600.12 1574.5 1558.38 734.438 -419.93 846.014 
12173500 4107.12 -70.875 1719.12 481.175 -769.076 907.198 
8884.5 2
12173701 2982.38 1314.62 1549.5 743.677 -505.593 899.266 
12173500 4341.12 -333.75 1705.75 455.253 -511.43 684.701 
8885 2
12173701 3356.71 1074.57 1544.14 773.428 -495.978 918.796 
12173500 4570.29 -816.429 1709.14 473.473 -997.27 1103.96 
8885.5 2
12173701 3701.62 681.25 1562 696.789 -794.589 1056.83 
12173500 4849.5 -1247.75 1760.62 564.069 -871.356 1038 
8886 2
12173701 4027.12 267.875 1584.5 647.117 -821.819 1046.02 
12173500 5143.12 -1644.12 1734.38 583.748 -788.022 980.683 
8886.5 2
12173701 4407 -124 1604.71 775.255 -799.745 1113.83 
12173500 5525.43 -1887.57 1711.86 780.211 -496.829 924.97 
8887 2
12173701 4724.88 -474.25 1631.75 651.383 -717.725 969.242 
12173500 5917.62 -2224.62 1673.5 803.681 -690.684 1059.69 
8887.5 2
12173701 5091.62 -823.375 1628.88 746.945 -711.049 1031.27 
12173500 6321.12 -2381 1682.5 821.792 -318.483 881.348 
8888 2
12173701 5467.25 -1242.75 1607.25 736.52 -822.304 1103.92 
12173500 6708.5 -2643.88 1680.62 759.559 -515.441 917.937 
8888.5 2
12173701 5835.75 -1685.38 1625.75 729.703 -876.485 1140.48 
12173500 6969.25 -3059.75 1653.5 516.337 -823.515 971.998 
8889 2
12173701 6212.25 -2090.25 1598 756.024 -813.002 1110.2 
12173500 7140.25 -3472.62 1610.5 343.373 -829.066 897.361 
8889.5 2
12173701 6634 -2417.88 1568.38 855.477 -664.554 1083.27 
12173500 7342.75 -3802.12 1548.38 410.751 -668.357 784.485 
8890 2
12173701 7040.38 -2853.25 1533 814.379 -872.495 1193.51 
12173500 7674.12 -4082.75 1539.25 664.078 -562.375 870.21 
8890.5 2
12173701 7325.38 -3243.5 1535.12 559.921 -766.699 949.389 
12173500 8049.75 -4323.25 1511.75 737.967 -472.495 876.268 
8891 2
12173701 7612.11 -3628.78 1529.56 550.357 -739.497 921.818 
12173500 8385.89 -4584.11 1540.44 645.18 -500.693 816.671 
8891.5 2
12173701 7984.71 -4003 1509.14 757.324 -760.614 1073.35 
12173500 8855.86 -4865.14 1587 955.22 -571.203 1112.98 
8892 2
12173701 8454.5 -4391 1499.38 986.945 -815.126 1280.04 
12173500 9182 -5073.38 1565.25 685.174 -437.462 812.919 
8892.5 2
12173701 8863 -4736.38 1518.75 804.134 -679.872 1053.02 
12173500 9582.88 -5301 1600.5 789.124 -448.081 907.465 
8893 2
12173701 9227.56 -5010.78 1575.89 699.723 -526.685 875.79 
12173500 9957.11 -5659.44 1585.22 718.303 -687.993 994.633 
8893.5 2
12173701 9580.57 -5227.14 1574.29 707.447 -433.597 829.751 
12173500 10367 -5871 1597.14 821.421 -423.959 924.377 
8894 2
12173701 9899.12 -5539.75 1542.75 651.439 -639.278 912.715 
12173500 10659.1 -6198.75 1582.88 597.393 -670.245 897.835 
8894.5 2
12173701 10254 -5779.75 1545.12 695.833 -470.588 840.022 
12173500 11044.5 -6600.25 1601 755.637 -787.255 1091.22 
8895 2
12173701 10589.5 -6159.62 1533.25 681.911 -772.104 1030.12 
12173500 11420 -7028.75 1640.75 763.211 -870.935 1158.02 
8895.5 2
12173701 10917.1 -6498.88 1563.75 660.534 -683.972 950.854 
12173500 11765 -7283 1650.12 695.565 -512.601 864.043 
8896 2
12173701 11333.9 -6809.5 1564.25 828.529 -617.545 1033.35 
12173500 12336.4 -7415.75 1607.5 1135.93 -263.917 1166.19 
8896.5 2
12173701 11817.8 -7135.38 1587 971.637 -654.367 1171.44 
12173500 12720.6 -7822.88 1657.88 771.586 -817.52 1124.14 
8897 2
12173701 12235.4 -7375.75 1587 822.096 -473.179 948.547 
12173500 13038.5 -8317.38 1651.5 625.738 -973.425 1157.2 
8897.5 2
12173701 12650.1 -7705.88 1589.75 819.664 -652.421 1047.62 
12173500 13243.1 -8682.38 1654.25 404.397 -721.344 826.967 
8898 2
12173701 12890.4 -8032.88 1614.88 484.375 -659.274 818.084 
12173500 13423.8 -9115 1679.25 364.163 -872.228 945.196 
8898.5 2
12173701 13250.4 -8457.25 1608.75 700.389 -825.632 1082.69 
12173500 13751.1 -9497.88 1677.5 636.916 -744.893 980.065 
8899 2
12173701 13441.1 -8824.5 1601.62 374.02 -720.098 811.438 
12173500 13994.4 -9795.25 1687.75 476.961 -583.088 753.315 
8899.5 2
12173701 13565.8 -9255.88 1611.38 247.272 -855.903 890.906 
12173500 14221.8 -10193 1702.12 451.141 -789.187 909.034 
8900 2
12173701 13740.3 -9622.71 1596.57 365.903 -769.055 851.664 
12173500 14578.6 -10613 1705.14 748.053 -880.503 1155.37 
8900.5 2
12173701 13992.2 -9975.44 1636.78 509.993 -714.029 877.456 
12173500 14877.6 -11038.8 1679.22 605.231 -861.898 1053.17 
8901 2
12173701 14338.6 -10540.6 1655 677.892 -1106.03 1297.24 
12173500 15245.5 -11430.1 1647.62 720.048 -765.846 1051.18 
8901.5 2
12173701 14665.1 -10993 1647.5 687.368 -952.368 1174.51 
12173500 15469 -11811.9 1647 470.526 -803.684 931.291 
8902 2
12173701 15009.2 -11250.5 1651.5 693.8 -519.153 866.533 
12173500 15726.2 -12122.2 1675 518.649 -625.756 812.753 
8902.5 2
12173701 15307.6 -11474 1600.56 589.537 -441.7 736.649 
12173500 16061.7 -12428.1 1666.56 662.879 -604.469 897.101 
8903 2
12173701 15633.5 -11738.2 1630.5 619.666 -502.376 797.727 
12173500 16562.2 -12809.8 1561 951.679 -725.549 1196.71 
8903.5 2
12173701 15984 -12073.6 1601.12 712.398 -681.657 985.985 
12173500 16961.8 -13128.2 1496.5 811.992 -647.358 1038.46 
8904 2
12173701 16390.5 -12341.6 1534 827.902 -545.825 991.638 
12173500 17380.6 -13320.2 1468.38 853.106 -391.039 938.457 
8904.5 2
12173701 16847.9 -12669.8 1438.12 939.168 -673.768 1155.85 
12173500 17913.2 -13478.9 1559 1093.69 -325.719 1141.16 
8905 2
12173701 17364.3 -13001.6 1426.78 1004.78 -645.536 1194.28 
12173500 18282.3 -13754.8 1581.22 718.061 -536.776 896.515 
8905.5 2
12173701 17850.5 -13251.5 1518.25 915.568 -470.705 1029.48 
12173500 18641.2 -13916.9 1591.5 675.926 -305.268 741.663 
8906 2
12173701 18281.3 -13504.7 1550.14 875.581 -514.663 1015.64 
12173500 19011.9 -14079.3 1610 753.267 -330.103 822.422 
8906.5 2
12173701 18664.9 -13683.8 1554.75 809.26 -377.712 893.067 
12173500 19337.8 -14245.5 1637.88 687.538 -350.663 771.798 
8907 2
12173701 19005.1 -13892 1549.44 668.44 -409.136 783.712 
12173500 19683 -14446.6 1671.89 678.291 -395.001 784.923 
8907.5 2
12173701 19299.9 -14135.8 1545.38 584.849 -483.631 758.912 
12173500 20037.9 -14752.4 1654.62 704.117 -606.785 929.499 
8908 2
12173701 19583.4 -14352.4 1581.75 567 -433.25 713.579 
12173500 20415.2 -14948.9 1638.62 754.75 -393 850.939 
8908.5 2
12173701 19947 -14594.1 1562.62 727.25 -483.5 873.307 
12173500 20644.8 -15129.5 1638.38 459 -361.25 584.108 
8909 2
12173701 20308.9 -14773.6 1576.88 713.757 -354.043 796.741 
12173500 21003.4 -15458.2 1609.5 707.347 -648.422 959.579 
8909.5 2
12173701 20601.4 -14941.1 1603 586.172 -335.671 675.48 
12173500 21407.2 -15779.1 1563.38 809.369 -643.036 1033.72 
8910 2
12173701 20965.6 -15313.9 1558.12 729.96 -746.994 1044.43 
12173500 21778.9 -16048.9 1492 744.739 -540.581 920.253 
8910.5 2
12173701 21289.4 -15609.6 1514.86 652.83 -596.162 884.079 
12173500 22164.7 -16140.7 1446.14 777.902 -185.16 799.635 
8911 2
12173701 21609.8 -15860.4 1465.5 670.129 -524.694 851.103 
12173500 22506.2 -16237.2 1499.12 714.51 -201.958 742.503 
8911.5 2
12173701 22018.6 -16185.6 1425.11 787.679 -626.552 1006.48 
12173500 22871.2 -16413.9 1671.44 703.222 -340.345 781.253 
8912 2
12173701 22441.7 -16370.7 1394.43 861.83 -377.105 940.723 
12173500 23216.4 -16564.1 1691 703.068 -306.016 766.779 
8912.5 2
12173701 22836.8 -16510.9 1460.5 798.052 -283.153 846.795 
12173500 23594 -16680.1 1671.75 762.771 -234.307 797.947 
8913 2
12173701 23154.2 -16486.1 1583 633.733 49.4012 635.655 
12173500 24042.1 -16753.6 1655.12 894.461 -146.707 906.412 
8913.5 2
12173701 23554.8 -16622.4 1567.25 814.024 -276.931 859.841 
12173500 24485.4 -16764.8 1637.25 900.915 -22.6118 901.198 
8914 2
12173701 23932.6 -16743.9 1584.62 746.789 -240.119 784.443 
12173500 24885.4 -16849.6 1605.5 790.514 -167.737 808.114 
8914.5 2
12173701 24312.2 -16788.2 1619.78 744.308 -86.9553 749.37 
12173500 25278.2 -16923.9 1593.56 770.289 -145.615 783.931 
8915 2
12173701 24739.6 -16909.9 1585.12 825.102 -234.851 857.874 
12173500 25696.9 -17047.1 1635.88 808.21 -237.908 842.498 
8915.5 2
12173701 25226.2 -16993.6 1558.38 991.09 -170.57 1005.66 
12173500 26249.6 -17246.9 1663.25 1125.76 -406.823 1197.02 
8916 2
12173701 25907.5 -17114.9 1534 1381.85 -245.943 1403.56 
12173500 26649 -17525.9 1670.75 810.091 -565.923 988.189 
8916.5 2
12173701 26403.1 -17363.5 1582.12 999.244 -501.26 1117.92 
12173500 27100.6 -17650.8 1701.25 910.534 -251.764 944.7 
8917 2
12173701 26834.8 -17650.6 1613.62 875.507 -582.404 1051.53 
12173500 27605.8 -17793.8 1670.5 1024.59 -290.061 1064.86 
8917.5 2
12173701 27189.9 -17843.6 1588.62 727.715 -395.492 828.241 
12173500 27971.8 -18038.6 1646.25 750 -501.793 902.384 
8918 2
12173701 27637.7 -17918.9 1583.33 872.888 -146.713 885.132 
12173500 28280.4 -18279.8 1642.33 601.744 -470.083 763.593 
8918.5 2
12173701 28037.1 -18000.8 1580 789.443 -161.781 805.85 
12173500 28692.5 -18440.1 1635.38 814.339 -316.892 873.824 
8919 2
12173701 28310 -18272 1573.88 575.686 -572.257 811.722 
12173500 29199.6 -18520.5 1573.38 1069.88 -169.568 1083.24 
8919.5 2
12173701 28626.9 -18483.3 1560.78 599.034 -399.496 720.027 
12173500 29563 -18680.4 1531.67 686.909 -302.352 750.507 
8920 2
12173701 29046 -18444.4 1531.38 793.771 73.7847 797.193 
12173500 29931.2 -18953.1 1477.75 697.443 -516.44 867.835 
8920.5 2
12173701 29461.9 -18545 1504.14 871.818 -210.954 896.977 
12173500 30369.1 -19199.9 1393.14 918.014 -517.258 1053.71 
8921 2
12173701 29849.5 -18807 1426.38 809.275 -546.973 976.783 
12173500 30849.2 -19421.9 1349.38 1002.31 -463.503 1104.29 
8921.5 2
12173701 30187.8 -19114.4 1362.12 693.135 -629.867 936.573 
12173500 31372.4 -19695.2 1393.88 1071.98 -560.195 1209.53 
8922 2
12173701 30645.3 -19453.1 1269.33 866.635 -641.546 1078.26 
12173500 31487.6 -19883 1361.22 218.145 -355.587 417.168 
8922.5 2
12173701 30972.5 -19676.9 1199.88 634.044 -433.651 768.157 
12173500 32042.9 -20137.9 1379.62 1076.2 -493.944 1184.14 
8923 2
12173701 31456.6 -19877.4 1191.5 996.142 -412.551 1078.19 
12173500 32784.1 -20182.9 1379.75 1525.21 -92.5926 1528.01 
8923.5 2
12173701 32073.4 -20029.2 1273.89 1190.77 -293.141 1226.32 
12173500 33244.2 -20318.4 1380.67 888.219 -261.717 925.974 
8924 2
12173701 32521.3 -20161.6 1340.5 873.013 -258.046 910.351 
12173500 33501 -20289.3 1381.5 500.541 56.8118 503.755 
8924.5 2
12173701 32793.4 -20268 1321.89 577.801 -225.902 620.392 
12173500 33754 -20462.9 1407.11 537.155 -368.554 651.435 
8925 2
12173701 33169.3 -20442.9 1315.2 799.693 -372.128 882.036 
12173500 34125.4 -20921.8 1543.4 790.213 -976.407 1256.11 
8925.5 2
12173701 33603.4 -20750.4 1360.1 838.031 -593.629 1026.98 
12173500 34663.2 -21254.9 1653.7 1038.22 -643.05 1221.24 
8926 2
12173701 34064.1 -20944.6 1502 928.881 -391.583 1008.05 
12173500 35178.5 -21594.9 1651.88 1038.91 -685.433 1244.65 
8926.5 2
12173701 34497.3 -21201.6 1479.22 828.314 -491.263 963.039 
12173500 35494.9 -21821.3 1605.22 604.95 -432.999 743.944 
8927 2
12173701 34974.6 -21478.1 1511.29 956.389 -554.283 1105.4 
12173500 35936.6 -22054.9 1561.29 885.135 -467.984 1001.24 
8927.5 2
12173701 35375.7 -21696 1512 827 -449.19 941.117 
12173500 36301.9 -22079.1 1593.44 753.232 -50.0082 754.89 
8928 2
12173701 35764.4 -21756.9 1521.62 778.975 -121.994 788.469 
12173500 36730.8 -22047.4 1694.5 859.441 63.5994 861.791 
8928.5 2
12173701 36170 -21756.8 1583.88 814.508 0.251004 814.508 
12173500 37147.6 -21938.5 1773.88 837.098 218.624 865.177 
8929 2
12173701 36649.4 -21735.6 1653.29 976.433 43.1335 977.385 
12173500 37547.3 -21827.1 1806.43 813.973 226.797 844.978 
8929.5 2
12173701 37042.1 -21672.8 1693.12 799.789 127.946 809.958 
12173500 37910.2 -21862.6 1824.75 739.235 -72.2651 742.759 
8930 2
12173701 37424.8 -21703.9 1712.88 741.521 -60.3198 743.971 
12173500 38314.6 -22011.1 1822.88 783.672 -287.791 834.845 
8930.5 2
12173701 37792 -21848.2 1710.88 707.611 -278.179 760.327 
12173500 38753.2 -22011.9 1838 845.135 -1.44509 845.136 
8931 2
12173701 38120.8 -21900 1728.12 647.146 -101.87 655.115 
12173500 39113.9 -22086.4 1845.12 709.892 -146.654 724.882 
8931.5 2
12173701 38469.6 -22009.1 1733.71 716.266 -224.113 750.509 
12173500 39363.4 -22059.9 1848.29 512.43 54.4515 515.315 
8932 2
12173701 38855.5 -22061.4 1758.12 812.481 -109.962 819.889 
12173500 39694.1 -22131.8 1824.25 696.203 -151.353 712.465 
8932.5 2
12173701 39215.1 -22213.4 1718.71 712.164 -301.096 773.199 
12173500 40091.4 -22093.4 1762.14 786.74 75.884 790.391 
8933 2
12173701 39547.2 -22305.2 1729.5 649.916 -179.69 674.299 
12173500 40451.1 -22234.1 1679.25 703.907 -275.335 755.84 
8933.5 2
12173701 39965 -22496.3 1695.43 830.517 -379.793 913.236 
12173500 40843.3 -22507.6 1680 779.644 -543.631 950.462 
8934 2
12173701 40394.5 -22585 1644.5 843.811 -174.291 861.624 
12173500 41159.8 -22692.8 1673.5 621.737 -363.809 720.357 
8934.5 2
12173701 40807.3 -22679.6 1597.29 823.924 -188.765 845.271 
12173500 41534.4 -22947.6 1646.57 747.861 -508.626 904.432 
8935 2
12173701 41120.9 -22893 1603 623.438 -424.311 754.132 
12173500 41874 -23147.9 1662.62 675.092 -398.218 783.79 
8935.5 2
12173701 41443.7 -23144.4 1567.14 667.023 -519.481 845.447 
12173500 42177.7 -23322.7 1661.43 627.509 -361.238 724.058 
8936 2
12173701 41790.6 -23361.1 1524.62 709.429 -443.142 836.459 
12173500 42524.1 -23547 1647.12 708.406 -458.662 843.926 
8936.5 2
12173701 42116 -23552.6 1483.71 625.721 -368.166 725.998 
12173500 42959.6 -23637.9 1664.43 837.397 -174.725 855.431 
8937 2
12173701 42430 -23705.2 1554.12 648.76 -315.452 721.387 
12173500 43283.1 -23759.8 1675.25 668.499 -251.845 714.365 
8937.5 2
12173701 42658.7 -23900.3 1561.29 452.005 -385.446 594.034 
12173500 43312.6 -23866.7 1746.29 58.1945 -211.392 219.256 
8938 2
12173701 42824 -24027.1 1569.5 329.912 -253.172 415.858 
12173500 43436.2 -23988.5 1855.75 246.863 -243.085 346.456 
8938.5 2
12173701 42965.7 -24029 1608.57 270.447 -3.57824 270.471 
12173500 43614.7 -24193.3 1785.86 340.581 -390.812 518.391 
8939 2
12173701 43005 -24141.6 1587.5 79.849 -228.913 242.439 
12173500 43574 -24318.2 1748.5 -82.7526 -253.992 267.133 
8939.5 2
12173701 43005.7 -24079.6 1549.14 1.4518 126.125 126.134 
12173500 43263.9 -24586.4 1731.29 -630.372 -545.078 833.354 
8940 2
12173701 43121.9 -24107.2 1547.38 232.787 -55.4681 239.304 
12173500 42852.8 -24820.8 1684.88 -823.862 -469.582 948.291 
8940.5 2
12173701 43196.4 -24142.4 1589.71 144.484 -68.1755 159.761 
12173500 42362.3 -24923.6 1591 -950.512 -199.266 971.175 
8941 2
12173701 43037.7 -24054.6 1599.43 -345.031 190.994 394.367 
12173500 42058.9 -25094.1 1574.86 -659.627 -370.807 756.708 
8941.5 2
12173701 42881.4 -24072.4 1580.75 -309.583 -35.2546 311.584 
12173500 41877.5 -25343.5 1530.38 -359.123 -493.777 610.561 
8942 2
12173701 42554.8 -24374.5 1543.12 -642.963 -594.734 875.848 
12173500 41722 -25658.2 1510.88 -306.102 -619.587 691.076 
8942.5 2
12173701 41942 -24466.1 1513.5 -1245.43 -186.23 1259.27 
12173500 41772.9 -25896.4 1520.38 103.404 -483.994 494.917 
8943 2
12173701 41621 -24014.8 1509.88 -636.905 895.585 1098.96 
12173500 41745.4 -26116.4 1512 -54.5635 -436.508 439.905 
8943.5 2
12173701 41444.8 -23671.1 1512 -356.061 694.192 780.18 
12173500 41760.2 -26205.8 1467.75 30.0505 -180.556 183.039 
8944 2
12173701 40915.8 -23707.5 1512.75 -1070.85 -73.6336 1073.38 
12173500 41736.2 -26083.2 1487.75 -48.583 247.976 252.69 
8944.5 2
12173701 40835.8 -23909.5 1520.88 -158.103 -399.209 429.377 
12173500 41702.1 -25713.9 1498.75 -67.4407 729.99 733.099 
8945 2
12173701 40632.2 -24046 1522.75 -386.148 -259.013 464.971 
12173500 41650.5 -25186.2 1478.25 -97.9602 1001.19 1005.97 
8945.5 2
12173701 40934 -24268.7 1540 602.295 -444.539 748.582 
12173500 41721.4 -25097.9 1459.43 141.574 176.433 226.212 
8946 1
12173500 41740.8 -25037.1 1453.12 39.0332 122.691 128.751 
8946.5 1
12173500 41716.1 -25129.4 1490.29 -50.0145 -187.609 194.161 
8947 1
12173500 41730 -25229.1 1458.88 28.0509 -201.815 203.755 
8947.5 1
12173500 41740.8 -25391.2 1435 21.4143 -322.958 323.667 
8948 1
12173500 41808.6 -25497.9 1464.12 139.66 -219.393 260.074 
8948.5 1
12173500 41838.2 -25561 1486.88 57.5243 -122.573 135.4 
8949 1
12173500 41783.6 -25658 1532.88 -107.955 -191.7 220.007 
8949.5 1
12173500 41869.3 -25606.4 1515.43 165.05 99.3669 192.653 
8950 1
12173500 41831.2 -25300.5 1492.62 -78.7489 633.392 638.269 
8950.5 1
12173500 41770.7 -25203.4 1505.86 -126.116 202.232 238.334 
8951 1
12173500 41775.7 -25071.1 1487 9.57907 255.933 256.112 
8951.5 1
12173500 41721.7 -24998.6 1500 -102.766 138.171 172.198 
8952 1
12173500 41713 -25185.9 1483 -18.2307 -391.848 392.272 
8952.5 1
12173500 41666.9 -25400.6 1468.14 -91.0116 -423.464 433.134 
8953 1
12173500 41587.1 -25418.6 1514.25 -164.396 -37.2239 168.558 
8953.5 1
12173500 41552.5 -25414.6 1520 -65.7021 7.59013 66.1391 
8954 1
12173500 41631.4 -25319 1471.43 163.752 198.392 257.244 
8954.5 1
12173500 41946.2 -25248.5 1420.25 665.584 149.049 682.069 
8955 1
12173500 42067.6 -25242 1429 240.823 12.8968 241.168 
8955.5 1
12173500 42119.4 -25215.4 1419 98.0114 50.4261 110.223 
8956 1
12173500 42148.1 -25302.9 1433.29 58.9505 -179.267 188.711 
8956.5 1
12173500 41961 -25477.1 1440 -376.545 -350.64 514.523 
8957 1
12173500 41794.3 -25610.7 1457.29 -330.127 -264.533 423.039 
8957.5 1
12173500 41808 -25574.5 1449.88 28.3353 74.8229 80.0085 
8958 1
12173500 41688.5 -25548.8 1444.25 -232.49 50.0973 237.827 
8958.5 1
12173500 41582.6 -25410.8 1438.25 -203.215 264.875 333.849 
8959 1
12173500 41282 -25059.1 1421 -617.3 721.986 949.907 
8959.5 1
12173500 41193.1 -24778.9 1379.12 -183.247 577.872 606.231 
8960 1
12173500 41185 -24761.4 1366 -16.121 34.7222 38.2821 
8960.5 1
12173500 41393.6 -25029.5 1372.12 412.302 -529.891 671.4 
8961 1
12173500 41362.4 -25124.8 1360.62 -61.0352 -186.035 195.792 
8961.5 1
12173500 41355.7 -25201 1367.14 -13.4018 -153.421 154.005 
8962 1
12173500 41374.4 -25242.4 1374.5 38.3965 -85.1337 93.3919 
8962.5 1
12173500 41472.8 -25249 1382 188.098 -12.6673 188.524 
8963 1
12173500 41459.3 -25234.9 1388.14 -26.9286 28.2857 39.0542 
8963.5 1
12173500 41128.5 -25102 1369.88 -668.254 268.398 720.14 
8964 1
12173500 41126.9 -25188.4 1388 -3.19253 -169.695 169.726 
8964.5 1
12173500 41104.7 -25193.3 1412.29 -45.4113 -10.0629 46.5129 
8965 1
12173500 41125.4 -25326.6 1422.38 42.2509 -272.677 275.931 
8965.5 1
12173500 41099.1 -25409.9 1396 -53.9756 -171.26 179.564 
8966 1
12173500 41101.6 -25451.2 1405 4.82907 -80.5309 80.6755 
8966.5 1
12173500 41147.9 -25385.6 1412.71 91.1877 129.544 158.419 
8967 1
12173500 41166.3 -25050.4 1427.57 37.6862 685.364 686.399 
8967.5 1
12173500 41180.4 -24978.2 1424 28.2917 144.937 147.672 
8968 1
12173500 41227 -24907.9 1413.75 88.979 134.303 161.105 
8968.5 1
12173500 41214.7 -24936.3 1440.71 -24.2801 -56.1477 61.1726 
8969 1
12173500 41185.4 -24891.3 1431.86 -61.1393 93.9457 112.088 
8969.5 1
12173500 41223 -24893.2 1417 73.2387 -3.82902 73.3387 
8970 1
12173500 41364.4 -24865.9 1420 295.876 57.3072 301.374 
8970.5 1
12173500 41394.9 -24907.5 1447.75 60.1708 -82.2981 101.949 
8971 1
12173500 41361 -25055.4 1406.29 -68.5729 -299.451 307.202 
8971.5 1
12173500 41309.8 -25211.4 1400.75 -101.485 -308.805 325.053 
8972 1
12173500 41223 -25430.7 1403 -170.432 -430.922 463.401 
8972.5 1
12173500 41055.1 -25705.1 1434.29 -346.097 -565.832 663.287 
8973 1
12173500 40874.4 -25993.6 1443.29 -360.707 -575.706 679.372 
8973.5 1
12173500 40789.9 -25922.7 1458 -171.893 144.019 224.251 
8974 1
12173500 40652.8 -25902.1 1452.5 -269.896 40.5301 272.922 
8974.5 1
12173500 40692.6 -25850.4 1443.88 76.0973 98.7595 124.677 
8975 1
12173500 40447 -25662.7 1423.71 -469.646 358.816 591.03 
8975.5 1
12173500 40508.6 -25620.7 1410.14 132.984 90.7127 160.977 
8976 1
12173500 40551.6 -25484.5 1415.12 86.2797 272.975 286.285 
8976.5 1
12173500 40592 -25354 1422.14 79.9505 258.416 270.501 
8977 1
12173500 40594.8 -25430.1 1429 5.5332 -153.169 153.269 
8977.5 1
12173500 40548.7 -25655.6 1425.14 -92.2559 -451.796 461.119 
8978 1
12173500 40522.8 -25635.2 1414.75 -52.7729 41.3037 67.0148 
8978.5 1
12173500 40665 -25717 1421.29 276.751 -159.047 319.197 
8979 1
12173500 40799.4 -25744.1 1401.12 266.617 -53.8194 271.995 
8979.5 1
12173500 40922.4 -25818 1392 242.709 -145.71 283.089 
8980 1
12173500 40915.5 -25897.6 1382.75 -13.9689 -160.534 161.141 
8980.5 1
12173500 41003.7 -25788.1 1380.57 181.511 225.272 289.299 
8981 1
12173500 41031.7 -25676.9 1385.71 57.6132 228.983 236.12 
8981.5 1
12173500 41128 -25392.5 1387 197.712 583.896 616.461 
8982 1
12173500 41531.4 -25075.6 1371 795.611 625 1011.74 
8982.5 1
12173500 41460.2 -24969.8 1412.12 -137.839 205.184 247.184 
8983 1
12173500 41303.1 -24938.2 1437.25 -308.694 61.8861 314.836 
8983.5 1
12173500 41281.6 -24942.9 1417 -42.6274 -9.16776 43.6021 
8984 1
12173500 41304.6 -24939.5 1421.4 49.3457 7.25672 49.8764 
8984.5 1
12173500 41226.7 -25056.6 1400.5 -150.45 -226.03 271.523 
8985 1
12173500 41255.5 -25261.8 1388.6 55.2363 -393.135 396.997 
8985.5 1
12173500 41362.6 -25323.6 1382.11 219.827 -126.808 253.78 
8986 1
12173500 41461.8 -25287 1417.89 197.654 72.8198 210.641 
8986.5 1
12173500 41427.4 -25365.5 1364.88 -67.0619 -153.021 167.071 
8987 1
12173500 41385 -25354.3 1351 -89.5877 23.7088 92.6719 
8987.5 1
12173500 41378.8 -25322.7 1385.78 -12.4694 63.3648 64.5801 
8988 1
12173500 41413.6 -25378.9 1388.25 68.061 -109.782 129.168 
8988.5 1
12173500 41457.3 -25344 1393.44 88.2997 70.4545 112.963 
8989 1
12173500 41470.1 -25341.8 1396.88 25.33 4.45545 25.7189 
8989.5 1
12173500 41433.5 -25323.6 1411.5 -76.4614 37.8392 85.3121 
8990 1
12173500 41401.8 -25339.6 1401.25 -63.6273 -32.0641 71.2498 
8990.5 1
12173500 41417.9 -25386.5 1403.88 32.9755 -95.8589 101.372 
8991 1
12173500 41397.1 -25413.8 1413.38 -39.225 -51.5123 64.7465 
8991.5 1
12173500 41437.2 -25437.2 1407.38 78.6765 -46.0784 91.1768 
8992 1
12173500 41495.6 -25390.4 1402.75 114.461 91.9118 146.796 
8992.5 1
12173500 41698.4 -25329.5 1412 399.901 120.069 417.538 
8993 1
12173500 42032.9 -25204 1369.5 699.791 262.552 747.423 
8993.5 1
12173500 42332.8 -25002.8 1380.75 602.159 404.116 725.193 
8994 1
12173500 42575.8 -24701.6 1387.88 494.908 613.289 788.072 
8994.5 1
12173500 42672.4 -24653 1389.25 190.958 96.0968 213.775 
8995 1
12173500 42941.1 -24729.9 1415.5 527.996 -151.031 549.172 
8995.5 1
12173500 43159.8 -24736 1432.88 447.086 -12.5256 447.261 
8996 1
12173500 43483.4 -24732 1441.5 661.81 8.17996 661.86 
8996.5 1
12173500 43918 -24766.1 1457 850.538 -66.7536 853.154 
8997 1
12173500 44426.3 -25027 1455 988.883 -507.566 1111.54 
8997.5 1
12173500 44848.5 -25051.9 1444.5 911.91 -53.7257 913.491 
8998 1
12173500 45201.4 -24908.4 1439.25 702.938 285.857 758.839 
8998.5 1
12173500 45410.9 -24972.1 1443.62 402.111 -122.361 420.316 
8999 1
12173500 45676.8 -24969.9 1434.75 532.816 4.50902 532.835 
8999.5 1
12173500 46144.4 -24931.1 1438.12 918.713 76.1297 921.862 
9000 1
12173500 46323.9 -24905.6 1460.88 348.544 49.5146 352.043 
9000.5 1
12173500 46857.5 -24825.8 1471.12 1067.25 159.75 1079.14 
9001 1
12173500 47451.2 -24633.2 1474.75 1250 405.263 1314.05 
9001.5 1
12173500 47820.6 -24742.9 1475 724.129 -214.978 755.366 
9002 1
12173500 48129.8 -24833.9 1475 622.122 -183.071 648.498 
