# Supplementary material for: Intrinsic group behaviour II: On the dependence of triad spatial dynamics on social and personal features; and on the effect of social interaction on small group dynamics
Source: PLoS One. 2019 Dec 3;14(12):e0225704. doi: 10.1371/journal.pone.0225704 (PMC6890182; doi:10.1371/journal.pone.0225704)
Supplement: S2 Data Set — (ZIP) [file pone.0225704.s002.zip › set_2_nint/group_traj_dyas_noint/traj_2_0217_50.dat]

2 12181100 12180900 0 0 1 0 0 1 0 45 30 60 1691.57 1750.08 1633.06 
8889 1
12180900 8120.29 2296.14 1260.29 0 0 0 
8889.5 1
12180900 8187.5 1803.5 1391.12 145.801 -1068.64 1078.54 
8890 1
12180900 7982.75 1159.75 1482.5 -410.321 -1290.08 1353.76 
8890.5 1
12180900 8295.88 679.125 1526.88 615.177 -944.253 1126.97 
8891 2
12181100 8538 1049 1399 0 0 0 
12180900 8571.89 209.333 1592.78 529.777 -901.711 1045.82 
8891.5 2
12181100 8564.43 876.429 1382 106.567 -695.853 703.965 
12180900 8681.29 -169.714 1702.86 222.351 -770.422 801.867 
8892 2
12181100 8719.25 376.875 1392.12 325.255 -1049.48 1098.73 
12180900 8842.5 -555 1736.12 338.685 -809.424 877.425 
8892.5 2
12181100 8809.38 67.375 1395.88 177.411 -609.252 634.557 
12180900 9022.88 -970.5 1769.62 355.069 -817.913 891.659 
8893 2
12181100 9242.67 -419.222 1395.56 831.654 -933.968 1250.58 
12180900 9318 -1397.22 1750.44 566.459 -819.045 995.846 
8893.5 2
12181100 9461.71 -804 1370 438.973 -771.098 887.293 
12180900 9767.71 -1767.86 1749.29 901.231 -742.755 1167.86 
8894 2
12181100 9826.75 -1098.75 1413.38 746.494 -602.761 959.466 
12180900 10163.8 -2081.88 1747.38 809.889 -642.163 1033.58 
8894.5 2
12181100 10189.2 -1526.62 1525.75 710.784 -838.971 1099.58 
12180900 10438.9 -2260.12 1758.5 539.461 -349.51 642.787 
8895 2
12181100 10369 -2053.12 1593.5 365.346 -1070.12 1130.77 
12180900 10777.4 -2597.62 1762 688.008 -685.976 971.554 
8895.5 2
12181100 10472.1 -2288.5 1620.75 207.913 -474.546 518.095 
12180900 11130.1 -2846.62 1662.12 711.19 -502.016 870.523 
8896 2
12181100 10737.5 -2683.75 1617 527.584 -785.785 946.469 
12180900 11414.6 -3204.38 1618.38 565.606 -711.233 908.715 
8896.5 2
12181100 11026.5 -3090.38 1628.12 580.321 -816.516 1001.73 
12180900 11665.5 -3576.38 1622.5 503.765 -746.988 900.983 
8897 2
12181100 11428.4 -3348.62 1653.75 791.093 -508.366 940.353 
12180900 11880.6 -4241.25 1673.25 423.474 -1308.81 1375.61 
8897.5 2
12181100 11713.1 -3527.12 1620.88 562.747 -352.767 664.175 
12180900 11973.4 -4666 1720.25 183.3 -839.427 859.207 
8898 2
12181100 12048.6 -3881.38 1599.25 676.411 -714.214 983.684 
12180900 12327.1 -5048.25 1676.62 713.206 -770.665 1050.04 
8898.5 2
12181100 12266 -4329.75 1578.5 422.909 -872.325 969.434 
12180900 12584.5 -5535.38 1656.38 500.73 -947.714 1071.86 
8899 2
12181100 12520.4 -4676.88 1578 498.775 -680.637 843.826 
12180900 12884.5 -5827.38 1683.75 588.235 -572.549 820.873 
8899.5 2
12181100 12774.9 -5200.75 1580.12 504.96 -1039.43 1155.6 
12180900 13213.9 -6083.25 1694.75 653.522 -507.688 827.55 
8900 2
12181100 13049.3 -5547.14 1622.29 575.285 -726.19 926.447 
12180900 13389.3 -6359 1708.29 367.737 -578.092 685.143 
8900.5 2
12181100 13418.6 -5764.67 1645.89 747.51 -440.332 867.561 
12180900 13692.4 -6603.33 1708.44 613.682 -494.602 788.185 
8901 2
12181100 13685.6 -6097.62 1617 522.641 -651.582 835.292 
12180900 14028.9 -6829.62 1736.12 658.377 -442.841 793.453 
8901.5 2
12181100 14016.9 -6342.5 1598.12 697.368 -515.526 867.231 
12180900 14331.1 -7032.62 1708.12 636.316 -427.368 766.513 
8902 2
12181100 14391.4 -6562.62 1572.75 755.04 -443.8 875.811 
12180900 14689.4 -7296.62 1749.38 722.278 -532.258 897.209 
8902.5 2
12181100 14708.3 -6772.89 1531.78 626.4 -415.541 751.699 
12180900 14955.3 -7739.78 1746.11 525.609 -875.796 1021.41 
8903 2
12181100 15068.5 -7155 1533.5 684.728 -726.447 998.287 
12180900 15216.5 -8244 1727.38 496.515 -958.597 1079.55 
8903.5 2
12181100 15352.8 -7616.5 1602.88 577.744 -938.008 1101.66 
12180900 15489.5 -8662.25 1732.38 554.878 -850.102 1015.17 
8904 2
12181100 15610.1 -8083 1593.25 524.185 -950.102 1085.11 
12180900 15704.2 -8982 1770.62 437.373 -651.222 784.465 
8904.5 2
12181100 15843.9 -8365.12 1633.38 479.979 -579.312 752.318 
12180900 15893.6 -9249.25 1779.38 388.86 -548.768 672.576 
8905 2
12181100 16160 -8652.22 1621.89 615.029 -558.555 830.81 
12180900 16210.3 -9386.56 1773.89 616.164 -267.131 671.578 
8905.5 2
12181100 16472 -8963 1590.25 587.571 -585.269 829.324 
12180900 16547.9 -9687.88 1741.5 635.672 -567.457 852.106 
8906 2
12181100 16741 -9303.29 1607.71 546.748 -691.638 881.644 
12180900 16872.4 -10129.9 1716.29 659.662 -898.338 1114.52 
8906.5 2
12181100 17242.2 -9844.38 1681.38 1057.49 -1141.54 1556.08 
12180900 17246.2 -10551.9 1701.38 788.653 -890.333 1189.4 
8907 2
12181100 17619.4 -10138.8 1685.44 741.05 -578.394 940.051 
12180900 17635.6 -10841.2 1816.56 764.844 -568.462 952.961 
8907.5 2
12181100 17889.9 -10328.9 1667 536.569 -377.177 655.872 
12180900 18032.2 -11083.1 1793.12 787.092 -479.966 921.89 
8908 2
12181100 18163.5 -10556.8 1656.38 547.25 -455.75 712.173 
12180900 18357.1 -11371.2 1771.62 649.75 -576.25 868.469 
8908.5 2
12181100 18675.1 -10845.5 1655.75 1023.25 -577.5 1174.97 
12180900 18999.8 -11680.4 1733.5 1285.25 -618.25 1426.22 
8909 2
12181100 19377.8 -11185.4 1585 1385.85 -670.365 1539.47 
12180900 19314.2 -11897.2 1745.38 620.316 -427.761 753.506 
8909.5 2
12181100 19469.4 -11385.8 1651.75 183.617 -401.553 441.543 
12180900 19623.2 -12069.2 1730.38 619.238 -344.689 708.708 
8910 2
12181100 19736.9 -11551.9 1662.5 536.072 -332.916 631.036 
12180900 19973.2 -12293.2 1720 701.403 -448.898 832.752 
8910.5 2
12181100 19961.9 -11764.4 1626.86 453.593 -428.535 624.011 
12180900 20366.7 -12491.3 1735.57 793.275 -399.266 888.087 
8911 2
12181100 20329.9 -11860.9 1606.88 769.912 -201.771 795.912 
12180900 20710.5 -12606 1770.62 719.217 -239.988 758.2 
8911.5 2
12181100 20714 -12099.7 1586.56 740.125 -460.1 871.48 
12180900 21068.9 -12865.8 1761.78 690.537 -500.535 852.864 
8912 2
12181100 20999.1 -12315.3 1595.29 580.739 -439.143 728.082 
12180900 21291.7 -13030 1785.14 453.82 -334.465 563.754 
8912.5 2
12181100 21208.1 -12450.4 1602.12 422.186 -272.908 502.712 
12180900 21532.8 -13238.2 1754.5 486.941 -420.707 643.511 
8913 2
12181100 21416 -12682.9 1600.38 414.92 -464.072 622.512 
12180900 21724.9 -13372.9 1729.5 383.483 -268.713 468.258 
8913.5 2
12181100 21576.4 -12846.5 1581.5 325.965 -332.571 465.679 
12180900 21954.6 -13476.5 1738.25 466.972 -210.62 512.273 
8914 2
12181100 21759.5 -13071.4 1567.38 361.907 -444.417 573.135 
12180900 21921.5 -13651 1746.5 -65.4644 -344.862 351.02 
8914.5 2
12181100 21965.2 -13229 1566 403.377 -309.069 508.17 
12180900 22016 -13820.4 1736.67 185.294 -332.244 380.421 
8915 2
12181100 22039.2 -13418.9 1568.12 142.911 -366.554 393.428 
12180900 22209.8 -13978.4 1716.38 374.035 -304.885 482.553 
8915.5 2
12181100 22225.8 -13585.9 1557.12 379.837 -340.122 509.862 
12180900 22370.1 -14133.9 1704.25 326.629 -316.701 454.957 
8916 2
12181100 22437.8 -13576 1538.88 430.02 20.0304 430.487 
12180900 22480.9 -14256.4 1680.12 224.645 -248.479 334.973 
8916.5 2
12181100 22670.6 -13704.8 1541.5 469.506 -259.577 536.485 
12180900 22654.8 -14289.8 1646.62 350.554 -67.2883 356.954 
8917 2
12181100 22894.9 -13900.8 1532.75 454.868 -397.566 604.122 
12180900 22852.8 -14371.4 1587.88 401.623 -165.568 434.412 
8917.5 2
12181100 23216.5 -14010.4 1518.38 659.068 -224.641 696.3 
12180900 23180.8 -14499.6 1534.88 672.131 -262.807 721.684 
8918 2
12181100 23727.4 -14139 1572.67 995.993 -250.731 1027.07 
12180900 23465.3 -14614.4 1722.67 554.743 -223.82 598.193 
8918.5 2
12181100 24189.5 -14205.5 1620.62 913.153 -131.423 922.562 
12180900 23917.4 -14808.9 1730.5 893.363 -384.25 972.495 
8919 2
12181100 24574.5 -14258.2 1609.88 812.236 -111.287 819.825 
12180900 24229.6 -15082.2 1726 658.755 -576.741 875.55 
8919.5 2
12181100 25041.3 -14349.8 1573.78 882.483 -173.02 899.284 
12180900 24598.9 -15331 1720.44 698.041 -470.227 841.65 
8920 2
12181100 25420.1 -14461.9 1527.25 717.408 -212.305 748.163 
12180900 24954.2 -15564.6 1746.88 673.032 -442.472 805.452 
8920.5 2
12181100 25727.1 -14623.6 1528.71 643.643 -338.986 727.453 
12180900 25340 -15780.4 1699 808.7 -452.418 926.649 
8921 2
12181100 26115.2 -14839.6 1479.62 810.245 -451.051 927.331 
12180900 25691.8 -15974.1 1677.38 734.342 -404.377 838.319 
8921.5 2
12181100 26507.5 -15102.6 1487.38 803.791 -538.934 967.745 
12180900 26160.8 -16159.9 1674.88 961.066 -380.635 1033.7 
8922 2
12181100 26935.6 -15301.4 1480.56 810.711 -376.552 893.893 
12180900 26768.4 -16378 1642.22 1150.94 -413.116 1222.83 
8922.5 2
12181100 27417.9 -15471.4 1517 934.728 -329.323 991.044 
12180900 27296.8 -16556.9 1659.25 1023.85 -346.657 1080.94 
8923 2
12181100 27882.2 -15650.4 1537.62 955.504 -368.313 1024.03 
12180900 27612.8 -16617.4 1649.12 650.206 -124.486 662.015 
8923.5 2
12181100 28379 -15715.1 1565.56 958.977 -124.973 967.086 
12180900 28144.2 -16765.7 1694.44 1026.01 -286.277 1065.2 
8924 2
12181100 28768.5 -15826.5 1695.6 759.259 -217.132 789.697 
12180900 28575.7 -16934.5 1727.1 841.087 -329.11 903.184 
8924.5 2
12181100 29303.7 -15929.3 1725.67 1136.23 -218.33 1157.02 
12180900 29021 -17183.6 1715.89 945.435 -528.78 1083.26 
8925 2
12181100 29757.9 -16092.8 1713.8 966.454 -347.801 1027.13 
12180900 29013.3 -17575.2 1710.8 -16.383 -833.286 833.447 
8925.5 2
12181100 30210.3 -16208.1 1665.9 873.359 -222.587 901.277 
12180900 29037.9 -18070.6 1694.8 47.4903 -956.371 957.549 
8926 2
12181100 30553.5 -16277.8 1636.5 691.935 -140.423 706.041 
12180900 28867.5 -18226.2 1664.62 -343.548 -313.81 465.298 
8926.5 2
12181100 31001.4 -16459.6 1597.44 856.49 -347.621 924.346 
12180900 28819 -18135.4 1651.67 -92.7342 173.624 196.838 
8927 2
12181100 31547.1 -16633.6 1546.71 1093.58 -348.729 1147.84 
12180900 28391.6 -18008.3 1593.43 -856.57 254.827 893.672 
8927.5 2
12181100 32020.9 -16894.1 1498.22 976.796 -537.195 1114.77 
12180900 27875.7 -17783.1 1500.56 -1063.72 464.278 1160.63 
8928 2
12181100 32723.6 -17097.9 1505.5 1408.29 -408.344 1466.3 
12180900 27319.1 -17769.8 1473.62 -1115.31 26.7758 1115.64 
8928.5 2
12181100 33413.6 -17316 1534.88 1385.54 -438.002 1453.13 
12180900 26763.9 -17751.5 1436.12 -1114.96 36.6466 1115.56 
8929 2
12181100 33870.9 -17325.7 1550.57 931.226 -19.7847 931.437 
12180900 26420.7 -17586.9 1417.14 -698.902 335.322 775.18 
8929.5 2
12181100 34463.8 -17371.5 1560 1207.52 -93.2499 1211.12 
12180900 26277.5 -17298.6 1416.38 -291.679 587.031 655.501 
8930 2
12181100 34951.6 -17587.6 1575.5 945.494 -418.847 1034.11 
12180900 26054.5 -16820.8 1516.38 -432.171 926.114 1021.99 
8930.5 2
12181100 35353.2 -17824 1554 773.844 -455.443 897.921 
12180900 25782.2 -16458.4 1596.25 -524.566 698.218 873.314 
8931 2
12181100 35779.5 -17953.8 1535.62 839.075 -255.413 877.088 
12180900 25472.5 -16189.2 1647.25 -609.744 529.774 807.743 
8931.5 2
12181100 36276.7 -18100.3 1551.57 1020.97 -300.895 1064.39 
12180900 25222 -15995.3 1665.71 -514.374 398.284 650.546 
8932 2
12181100 36658.9 -18202.5 1566 804.549 -215.188 832.829 
12180900 25011.2 -15865.8 1712.75 -443.684 272.707 520.792 
8932.5 2
12181100 37112.3 -18380.4 1580.71 897.843 -352.334 964.5 
12180900 24800.1 -15766.4 1680.29 -418.034 196.676 461.989 
8933 2
12181100 37548.2 -18625.2 1591.12 853.159 -479.103 978.478 
12180900 24603.6 -15616.6 1681.5 -384.575 293.158 483.569 
8933.5 2
12181100 37987.7 -18732.1 1585.71 873.686 -212.511 899.16 
12180900 24473.1 -15308.6 1653 -259.408 612.433 665.106 
8934 2
12181100 38438.4 -18911.4 1558.5 885.385 -352.126 952.837 
12180900 24571.1 -14933.9 1636.88 192.499 736.142 760.895 
8934.5 2
12181100 38866.4 -19003.3 1533.57 854.398 -183.455 873.872 
12180900 24763.7 -14488.7 1620.57 384.41 888.544 968.133 
8935 2
12181100 39287.5 -19150.5 1528 837.12 -292.673 886.807 
12180900 25113.9 -14001.5 1592.75 696.145 968.617 1192.83 
8935.5 2
12181100 39760.4 -19358.6 1502 977.125 -429.9 1067.51 
12180900 25311.9 -13749.4 1547.43 409.054 520.809 662.244 
8936 2
12181100 40172.6 -19666.2 1427.62 842.937 -629.2 1051.87 
12180900 25347.9 -13582.5 1514.12 73.6561 341.367 349.223 
8936.5 2
12181100 40602.4 -20086.9 1374.57 826.545 -808.86 1156.47 
12180900 25434.3 -13396.3 1481.43 166.174 358.104 394.782 
8937 2
12181100 41037.9 -20331 1392.5 899.683 -504.427 1031.44 
12180900 25581.4 -13196 1475.12 303.903 413.813 513.419 
8937.5 1
12181100 41444 -20536.7 1408.86 802.619 -406.55 899.711 
8938 1
12181100 41821.6 -20864.8 1470.25 753.743 -654.762 998.419 
8938.5 1
12181100 42499.4 -20922.9 1604.14 1293.52 -110.891 1298.26 
8939 1
12181100 43259.8 -21092.1 1652.62 1545.37 -344.04 1583.2 
8939.5 1
12181100 43675.6 -21365.7 1715.14 845.166 -556.076 1011.69 
8940 1
12181100 44026.9 -21597.6 1658 704.015 -464.751 843.582 
8940.5 1
12181100 44554 -21881.4 1579.86 1021.56 -550.007 1160.21 
8941 1
12181100 45036.4 -22059.9 1590.57 1048.76 -387.888 1118.19 
8941.5 1
12181100 45463.6 -22273 1618.5 845.934 -422.065 945.38 
8942 1
12181100 45963.8 -22450.5 1631.5 984.498 -349.409 1044.66 
8942.5 1
12181100 46291.2 -22604.8 1602.62 665.65 -313.516 735.787 
8943 1
12181100 46674.2 -22805 1644.62 759.921 -397.321 857.522 
8943.5 1
12181100 46994.9 -23073.9 1641.5 647.727 -543.182 845.338 
8944 1
12181100 47229.6 -23401.6 1634 475.202 -663.462 816.087 
8944.5 1
12181100 47356.9 -23784.1 1638.88 251.482 -755.929 796.663 
8945 1
12181100 47201.1 -24174.4 1639.25 -295.541 -740.512 797.31 
