# Supplementary material for: Intrinsic group behaviour II: On the dependence of triad spatial dynamics on social and personal features; and on the effect of social interaction on small group dynamics
Source: PLoS One. 2019 Dec 3;14(12):e0225704. doi: 10.1371/journal.pone.0225704 (PMC6890182; doi:10.1371/journal.pone.0225704)
Supplement: S2 Data Set — (ZIP) [file pone.0225704.s002.zip › set_2_nint/group_traj_dyas_noint/traj_2_0217_49.dat]

2 12174401 12174501 0 0 0 1 2 1 0 30 30 30 1717.49 1734.19 1700.78 
8864 1
12174401 5381.8 3090.6 1481.8 0 0 0 
8864.5 1
12174401 5449.7 2753 1507.8 195.115 -970.115 989.542 
8865 2
12174501 6351.22 2309.56 1480.44 0 0 0 
12174401 6177.9 2299.1 1570.3 1492.21 -930.123 1758.36 
8865.5 2
12174501 6281.44 1772.56 1633.33 -140.398 -1080.48 1089.57 
12174401 7068.11 1639.11 1591.78 1698.88 -1259.52 2114.85 
8866 2
12174501 6599.62 941 1667.75 637.636 -1666.44 1784.27 
12174401 7600.25 1058.5 1660.25 1066.41 -1163.55 1578.32 
8866.5 2
12174501 7121.43 598.571 1649.57 1089.36 -714.882 1302.98 
12174401 7898.57 574.857 1615.43 622.8 -1009.69 1186.32 
8867 2
12174501 7499.89 207.889 1680.56 737.739 -761.564 1060.3 
12174401 8146.33 213.222 1575.11 482.967 -704.941 854.517 
8867.5 2
12174501 7967.38 -317 1681.12 885.39 -994.108 1331.23 
12174401 8581.38 -288.375 1563 823.943 -949.995 1257.53 
8868 2
12174501 8241.29 -761.714 1650.71 582.789 -946.201 1111.28 
12174401 8958.14 -928.714 1572 801.634 -1362.42 1580.76 
8868.5 2
12174501 8790.5 -1340.38 1677.38 1125.44 -1185.78 1634.84 
12174401 9399.38 -1397.88 1617.62 904.164 -961.395 1319.77 
8869 2
12174501 9126.5 -1740.25 1641.88 680.162 -809.464 1057.28 
12174401 9775.88 -1840.62 1638.75 762.146 -896.255 1176.49 
8869.5 2
12174501 9534.75 -2199.62 1667.5 808.416 -909.653 1216.97 
12174401 10088.6 -2360.12 1678.5 619.307 -1028.71 1200.75 
8870 2
12174501 9858 -2544.12 1671.75 657.012 -700.203 960.182 
12174401 10334.6 -2832.75 1635.25 500 -960.62 1082.95 
8870.5 2
12174501 10125.5 -2988.38 1718 528.656 -877.964 1024.84 
12174401 10810.6 -3258.88 1588.62 940.711 -842.144 1262.59 
8871 2
12174501 10602.9 -3534.29 1691.14 939.679 -1074.63 1427.52 
12174401 11235.7 -3658.86 1622.43 836.79 -787.366 1148.98 
8871.5 2
12174501 11025.5 -3939.38 1679.5 871.429 -835.236 1207.07 
12174401 11625.8 -4079.12 1625.88 804.197 -866.532 1182.21 
8872 2
12174501 11380.9 -4466.75 1657.25 700.937 -1040.19 1254.31 
12174401 11995.5 -4377.25 1664.62 729.29 -588.018 936.818 
8872.5 2
12174501 11762.8 -4901.88 1703.75 759.195 -865.06 1150.96 
12174401 12372.9 -4812.12 1668.12 750.249 -864.563 1144.7 
8873 2
12174501 12193.6 -5360.75 1693.88 882.941 -940.318 1289.88 
12174401 12970.5 -5399.88 1627.12 1224.64 -1204.41 1717.66 
8873.5 2
12174501 12712.3 -5880.67 1701.78 1005.25 -1007.59 1423.29 
12174401 13394.8 -5871.67 1642.44 822.244 -914.325 1229.66 
8874 2
12174501 13113.4 -6331.75 1742.12 777.213 -874.193 1169.73 
12174401 13774.9 -6258.12 1631 736.623 -748.95 1050.49 
8874.5 2
12174501 13434.1 -6704 1710.75 665.456 -772.303 1019.45 
12174401 14167.1 -6630.88 1593 813.797 -773.34 1122.64 
8875 2
12174501 13864.1 -7177.67 1734.67 834.924 -919.741 1242.18 
12174401 14658 -7090 1586.11 953.155 -891.505 1305.1 
8875.5 2
12174501 14407.8 -7642.12 1717.25 1051.53 -898.372 1383.03 
12174401 15392.1 -7926.25 1622.12 1419.97 -1617.5 2152.36 
8876 2
12174501 15041.6 -8174.86 1666.57 1325.99 -1114.5 1732.15 
12174401 16041.1 -8546.57 1714.71 1357.78 -1297.74 1878.22 
8876.5 2
12174501 15606.9 -8591.62 1718.62 1197.68 -882.983 1487.98 
12174401 16500.1 -8946.38 1683 972.42 -847.041 1289.6 
8877 2
12174501 16278.9 -9155.33 1749.44 1249.1 -1047.79 1630.37 
12174401 17095.1 -9619.11 1717.89 1105.92 -1250.44 1669.33 
8877.5 2
12174501 16772.6 -9373.12 1715.5 951.322 -419.637 1039.76 
12174401 17764.9 -10304.6 1720.62 1290.49 -1320.84 1846.61 
8878 2
12174501 17389.1 -10016.7 1732.86 1314.54 -1372.26 1900.29 
12174401 18229.7 -10762.3 1686.43 991.129 -975.822 1390.89 
8878.5 2
12174501 18159.8 -10577 1743.38 1582.36 -1150.48 1956.39 
12174401 18968.5 -11242.1 1661 1517.01 -985.296 1808.91 
8879 2
12174501 18991.9 -10984.2 1711.25 1641.27 -803.254 1827.29 
12174401 19729.6 -11662.2 1648.12 1501.23 -828.649 1714.75 
8879.5 2
12174501 19574.7 -11389.2 1681.22 1125.08 -781.8 1370.04 
12174401 20287.6 -12010.7 1631.33 1077.09 -672.619 1269.85 
8880 2
12174501 20047.1 -11838.2 1783.62 928.209 -882.176 1280.55 
12174401 20712.5 -12462.9 1638.12 834.861 -888.425 1219.14 
8880.5 2
12174501 20467.5 -12146.8 1816.88 857.908 -629.592 1064.14 
12174401 21094.4 -12917.9 1690.12 779.337 -928.571 1212.27 
8881 2
12174501 20894.8 -12609.5 1762.12 884.576 -958.075 1303.99 
12174401 21279.6 -13356.9 1716.25 383.54 -908.903 986.513 
8881.5 2
12174501 21235.8 -13024.4 1752.56 679.338 -826.583 1069.92 
12174401 21645.7 -13844.1 1702.67 729.167 -970.59 1213.97 
8882 2
12174501 21701.4 -13407 1742.12 921.975 -757.536 1193.27 
12174401 22077.5 -14281.8 1684.25 855.116 -866.612 1217.47 
8882.5 2
12174501 22115.4 -13849.6 1728.88 851.852 -910.751 1247.04 
12174401 22563 -14647.5 1671.38 998.971 -752.572 1250.72 
8883 2
12174501 22774.2 -14349.2 1671.67 1271.91 -964.473 1596.23 
12174401 23268.3 -15097 1628.67 1361.65 -867.761 1614.65 
8883.5 2
12174501 23696.4 -14680.5 1643.5 1836.96 -659.916 1951.9 
12174401 23917.1 -15396.9 1641 1292.41 -597.361 1423.79 
8884 2
12174501 24483.2 -14876.2 1654.12 1580.07 -393.072 1628.23 
12174401 24637.1 -15474.4 1644.5 1445.78 -155.622 1454.13 
8884.5 2
12174501 25366 -15037.8 1605.38 1717.41 -314.202 1745.92 
12174401 25407.4 -15623 1613.12 1498.54 -289.154 1526.18 
8885 2
12174501 26156.9 -15129.7 1634.57 1634 -190.009 1645.01 
12174401 26099.6 -15781.7 1588.43 1430.16 -327.922 1467.27 
8885.5 2
12174501 27082.1 -15345.9 1592.62 1869.23 -436.688 1919.56 
12174401 26949.5 -16202.4 1616.5 1717.03 -849.82 1915.82 
8886 2
12174501 27963.2 -15629.9 1628.12 1751.74 -564.612 1840.48 
12174401 27748.6 -16389.6 1654.62 1588.72 -372.266 1631.75 
8886.5 2
12174501 28705.6 -15892.9 1736.57 1514.94 -536.698 1607.2 
12174401 28526.3 -16548 1733.14 1587.06 -323.214 1619.64 
8887 2
12174501 29324.6 -16068.8 1745.88 1268.55 -360.436 1318.76 
12174401 29192 -16715.5 1720.12 1364.17 -343.238 1406.69 
8887.5 2
12174501 30024.5 -16221.4 1802.12 1425.41 -310.845 1458.91 
12174401 29778.5 -16902.9 1693.38 1194.5 -381.619 1253.98 
8888 2
12174501 30893.5 -16506 1768.88 1703.92 -558.088 1792.99 
12174401 30574.2 -17093.1 1632.12 1560.29 -373.039 1604.27 
8888.5 2
12174501 31586.2 -16738.4 1684 1371.78 -460.149 1446.9 
12174401 31340.2 -17461.5 1581 1516.83 -729.455 1683.12 
8889 2
12174501 32401 -16993.1 1659.88 1636.04 -511.546 1714.15 
12174401 32136.2 -17788.2 1558.75 1598.39 -656.124 1727.82 
8889.5 2
12174501 33263.5 -17483 1714.5 1749.49 -993.661 2011.99 
12174401 33005.4 -18131.9 1720.62 1762.93 -697.008 1895.72 
8890 2
12174501 34112.6 -17687.1 1686.88 1701.65 -409.068 1750.13 
12174401 33830.8 -18269.9 1680 1654.06 -276.553 1677.02 
8890.5 2
12174501 34664.5 -17801 1674.62 1084.23 -223.723 1107.07 
12174401 34424.1 -18562.2 1675.75 1165.77 -574.411 1299.6 
8891 2
12174501 35123.6 -18153.6 1668.78 881.105 -676.69 1110.97 
12174401 34933 -18844.4 1698.78 976.727 -541.64 1116.86 
8891.5 2
12174501 35652.4 -18595.6 1705.57 1074.95 -898.406 1400.94 
12174401 35554.4 -19182.9 1714 1263.07 -687.831 1438.21 
8892 2
12174501 36205.2 -18953.4 1643.62 1161.39 -751.688 1383.42 
12174401 36183.4 -19509.6 1667.62 1321.32 -686.487 1489.01 
8892.5 2
12174501 36783.8 -19242.8 1579 1138.78 -569.636 1273.3 
12174401 36998.1 -19828.5 1638.12 1603.84 -627.707 1722.3 
8893 2
12174501 37460.8 -19476.7 1594.56 1299.48 -448.976 1374.85 
12174401 37712.6 -20066.9 1754 1371.27 -457.56 1445.59 
8893.5 2
12174501 38314.1 -19561.7 1702.29 1710.15 -170.436 1718.62 
12174401 38455.9 -20159.4 1792.14 1489.58 -185.45 1501.08 
8894 2
12174501 39150.5 -19681.5 1743.25 1710.34 -244.961 1727.79 
12174401 39166.9 -20343 1799.75 1454.02 -375.402 1501.7 
8894.5 2
12174501 39918.1 -19881.9 1645.75 1505.15 -392.892 1555.58 
12174401 39803 -20551.8 1733.5 1247.3 -409.314 1312.75 
8895 2
12174501 40937.8 -20237.8 1622.5 2072.41 -723.323 2195.01 
12174401 40616.4 -20794.4 1619.62 1653.2 -493.14 1725.18 
8895.5 2
12174501 41673.6 -20574.4 1685.25 1483.62 -678.679 1631.48 
12174401 41341.8 -21126.9 1618.12 1462.45 -670.363 1608.77 
8896 2
12174501 42326.5 -20755.1 1718.5 1297.96 -359.344 1346.79 
12174401 41940.9 -21427 1649 1191.1 -596.67 1332.19 
8896.5 2
12174501 43186.1 -20949.4 1749 1726.15 -390.06 1769.68 
12174401 42163.4 -21822.1 1677 446.787 -793.424 910.571 
8897 2
12174501 43936.8 -21305.9 1756.62 1477.61 -701.772 1635.79 
12174401 43356.1 -21938.8 1660 2347.93 -229.577 2359.13 
8897.5 2
12174501 44684.8 -21577.9 1674.12 1478.26 -537.549 1572.96 
12174401 44214.1 -22264 1644.38 1695.65 -642.787 1813.4 
8898 2
12174501 45511.1 -21901.9 1699.62 1666.08 -653.226 1789.56 
12174401 44843.4 -22594.2 1667.12 1268.65 -665.827 1432.76 
8898.5 2
12174501 46064.9 -22306.6 1719.88 1077.33 -787.451 1334.44 
12174401 45472.5 -22812 1693.75 1223.98 -423.638 1295.22 
8899 2
12174501 46684.8 -22555.1 1726.75 1215.44 -487.255 1309.47 
12174401 46110.1 -22986.8 1705.88 1250.25 -342.647 1296.35 
8899.5 2
12174501 47187.8 -23020 1735.5 998.016 -922.371 1358.97 
12174401 46642.6 -23187.2 1732.12 1056.55 -397.817 1128.96 
8900 2
12174501 47305.9 -23598.6 1726.57 247.604 -1212.94 1237.95 
12174401 46869.6 -23372.9 1735 475.779 -389.114 614.634 
8900.5 1
12174501 47408.8 -23927 1722 208.341 -664.835 696.715 
