# Supplementary material for: Intrinsic group behaviour II: On the dependence of triad spatial dynamics on social and personal features; and on the effect of social interaction on small group dynamics
Source: PLoS One. 2019 Dec 3;14(12):e0225704. doi: 10.1371/journal.pone.0225704 (PMC6890182; doi:10.1371/journal.pone.0225704)
Supplement: S2 Data Set — (ZIP) [file pone.0225704.s002.zip › set_2_nint/group_traj_dyas_noint/traj_2_0217_48.dat]

2 12134302 12165901 0 0 0 1 1 1 0 20 20 20 1585.47 1610.33 1560.61 
8623 1
12134302 41361 -17921 1613.5 0 0 0 
8623.5 1
12134302 41072.6 -17875 1601.18 -890.011 141.975 901.264 
8624 1
12134302 40515 -17789.9 1581.5 -1099.87 167.935 1112.62 
8624.5 1
12134302 39934.7 -17807.9 1560.6 -1172.32 -36.4502 1172.89 
8625 1
12134302 39373.2 -17776.8 1555.5 -1116.3 61.829 1118.01 
8625.5 1
12134302 38658.4 -17835.8 1549 -1418.3 -116.964 1423.12 
8626 1
12134302 38038.5 -17743.1 1550.88 -1316.08 196.656 1330.69 
8626.5 1
12134302 37282.7 -17820.9 1546.67 -1482.03 -152.478 1489.85 
8627 1
12134302 36541.1 -17713.5 1558.5 -1459.73 211.395 1474.96 
8627.5 1
12134302 35892.7 -17620.4 1627.67 -1304.75 187.235 1318.11 
8628 1
12134302 35322.2 -17669.2 1594.38 -1140.83 -97.6111 1145 
8628.5 1
12134302 34844.8 -17545.4 1612.88 -943.676 244.812 974.914 
8629 1
12134302 34244.1 -17605.6 1630.71 -1206.04 -120.876 1212.08 
8629.5 1
12134302 33674 -17562.8 1614.88 -1187.8 89.2113 1191.14 
8630 1
12134302 33205.8 -17557.1 1612 -940.261 11.2952 940.329 
8630.5 1
12134302 32635.5 -17404.2 1597.88 -1147.38 307.596 1187.9 
8631 1
12134302 31866.2 -17063.1 1497.5 -1465.24 649.762 1602.85 
8631.5 1
12134302 31193 -16772.7 1506.71 -1360.1 586.688 1481.24 
8632 1
12134302 30525.2 -16519.4 1588.62 -1324.9 502.657 1417.05 
8632.5 1
12134302 29900 -16404.5 1661.25 -1211.72 222.626 1232.01 
8633 1
12134302 29277.4 -16255.5 1672.38 -1225.64 293.307 1260.25 
8633.5 1
12134302 28700.2 -16106.1 1706.5 -1154.25 298.75 1192.29 
8634 1
12134302 28106.4 -16002.5 1691.12 -1178.32 205.605 1196.13 
8634.5 1
12134302 27566.4 -15765.1 1600.57 -1106.45 486.388 1208.64 
8635 1
12134302 27019.1 -15558.1 1632.12 -1135.48 429.498 1214 
8635.5 1
12134302 26322.8 -15175.4 1650.12 -1346.95 740.329 1537 
8636 1
12134302 25684.9 -14987.2 1667.5 -1229.05 362.476 1281.38 
8636.5 1
12134302 25089.1 -14805 1704.43 -1272.93 389.423 1331.17 
8637 1
12134302 24773.5 -14646 1614.88 -650.81 327.835 728.718 
8637.5 1
12134302 24266.8 -14481.9 1615.62 -1017.57 329.568 1069.61 
8638 1
12134302 23685.2 -14229.1 1625.75 -1167.67 507.53 1273.2 
8638.5 1
12134302 23071.5 -13910.1 1590.38 -1217.76 632.937 1372.42 
8639 1
12134302 22409.9 -13606.6 1583.5 -1310.15 600.99 1441.42 
8639.5 1
12134302 21893.8 -13371.9 1628.5 -1061.99 483.025 1166.67 
8640 1
12134302 21309.2 -13070.4 1630.62 -1137.16 586.576 1279.53 
8640.5 1
12134302 20821.3 -12777.3 1636.71 -951.197 571.324 1109.59 
8641 1
12134302 20437.6 -12451.5 1687.38 -765.79 650.271 1004.63 
8641.5 1
12134302 20071.7 -12115.1 1665.29 -714.669 656.948 970.738 
8642 1
12134302 19558 -11799.2 1656.5 -1039.91 639.459 1220.78 
8642.5 1
12134302 19011.9 -11503.8 1640 -1081.44 585.149 1229.59 
8643 1
12134302 18292 -11140 1634.12 -1436.88 726.048 1609.89 
8643.5 1
12134302 17638.3 -10865.3 1574.71 -1376.24 578.346 1492.82 
8644 1
12134302 17117 -10497.9 1530.75 -1044.66 736.294 1278.06 
8644.5 1
12134302 16573.9 -10156.7 1621 -1095.05 687.824 1293.15 
8645 1
12134302 16012.1 -9786.62 1665.38 -1112.34 732.85 1332.06 
8645.5 1
12134302 15380.5 -9525.75 1685.88 -1243.36 513.533 1345.23 
8646 1
12134302 14931.8 -9233.88 1676.88 -873.054 567.85 1041.48 
8646.5 1
12134302 14436.1 -8934.14 1642.71 -1011.44 611.698 1182.03 
8647 1
12134302 13953.9 -8691.25 1604.5 -1008.93 508.144 1129.67 
8647.5 1
12134302 13384.2 -8375.12 1601.75 -1093.33 606.766 1250.41 
8648 1
12134302 12901.6 -7993 1571.86 -950.155 752.215 1211.87 
8648.5 1
12134302 12490 -7657 1589.25 -845.116 689.938 1090.98 
8649 1
12134302 12004.8 -7299.38 1561.25 -936.776 690.396 1163.7 
8649.5 1
12134302 11498.5 -6910 1587.5 -1012.5 778.75 1277.34 
8650 1
12134302 10962 -6418.71 1567.86 -1066.6 976.711 1446.24 
8650.5 1
12134302 10475.2 -5908.25 1502.5 -983.333 1031.24 1424.92 
8651 1
12134302 10061.7 -5466.43 1529 -827.071 883.643 1210.32 
8651.5 1
12134302 9744.29 -5033.14 1563.71 -673.946 919.927 1140.38 
8652 1
12134302 9424.62 -4521.62 1555.38 -624.337 999.058 1178.1 
8652.5 1
12134302 9000.25 -3999.38 1617.62 -806.797 992.871 1279.34 
8653 1
12134302 8636 -3597.12 1552.38 -724.155 799.702 1078.85 
8653.5 1
12134302 8207 -3212.14 1569 -903.158 810.489 1213.5 
8654 1
12134302 7811.75 -2834.38 1615.88 -801.724 766.263 1109.02 
8654.5 1
12134302 7347.88 -2470.62 1609 -918.564 720.297 1167.3 
8655 1
12134302 6870 -1998.5 1611.88 -931.53 920.322 1309.48 
8655.5 1
12134302 6515.71 -1575.57 1635.57 -728.983 870.223 1135.21 
8656 1
12134302 6161.25 -1211.75 1609.75 -754.179 774.088 1080.74 
8656.5 1
12134302 5782.62 -856 1616.62 -736.625 692.121 1010.77 
8657 1
12134302 5426.62 -585 1561.12 -706.349 537.698 887.721 
8657.5 1
12134302 5132.62 -255.625 1547.5 -579.882 649.655 870.812 
8658 1
12134302 4722.38 125.375 1545.25 -802.838 745.597 1095.66 
8658.5 1
12134302 4265.62 477.75 1501.25 -899.114 693.652 1135.59 
8659 1
12134302 3889.71 850.714 1495.86 -742.907 737.084 1046.52 
8659.5 1
12134302 3559.5 1271.5 1476.5 -695.188 885.865 1126.07 
8660 1
12134302 3105.38 1724.62 1531.5 -860.085 858.191 1215.01 
8660.5 1
12134302 2460 2156.29 1594.14 -1370.22 916.477 1648.47 
8661 1
12134302 1987.5 2485.5 1641.62 -941.235 655.805 1147.17 
8661.5 1
12134302 1628.38 2671.38 1664.62 -687.979 356.082 774.667 
8662 1
12134302 1411.75 2901 1699.75 -439.402 465.771 640.325 
8662.5 1
12134302 983.125 3179.62 1664.62 -843.75 548.474 1006.35 
8663 1
12134302 600 3605.88 1642.75 -758.663 844.059 1134.9 
8663.5 1
12134302 110.143 3879.14 1627.86 -993.625 554.296 1137.78 
8664 1
12134302 -306.625 4203 1620.88 -836.883 650.316 1059.85 
8664.5 1
12134302 -644.429 4460.57 1636.71 -697.941 532.172 877.684 
8665 1
12134302 -1159.29 4606.43 1689.57 -1050.73 297.668 1092.08 
8665.5 1
12134302 -1689.25 4957.38 1679.5 -1041.19 689.482 1248.78 
8666 1
12134302 -2040.29 5223 1662 -714.94 540.988 896.553 
8666.5 1
12134302 -2467.12 5582.12 1642.75 -840.235 706.939 1098.07 
8667 1
12134302 -2952.38 5870.75 1635.12 -920.778 547.676 1071.35 
8667.5 1
12134302 -3567.43 6089.86 1618.57 -1303.08 464.21 1383.3 
8668 1
12134302 -3878.75 6313.75 1580.88 -618.929 445.115 762.365 
8668.5 1
12134302 -4638.43 6626.43 1530.43 -1556.72 640.735 1683.42 
8669 1
12134302 -5013.88 6765.12 1463.62 -756.948 279.63 806.947 
8669.5 1
12134302 -5636.62 6766.62 1376.38 -1164.02 2.80374 1164.02 
8670 1
12134302 -6330.43 6524.86 1346.14 -1424.65 -496.443 1508.67 
8670.5 1
12134302 -7218.25 7042.25 1372.75 -1857.37 1082.41 2149.75 
8671 1
12134302 -8154.38 7421.88 1394 -1864.79 756.225 2012.29 
8671.5 1
12134302 -8907.62 7616.75 1432.62 -1497.51 387.425 1546.82 
8672 1
12134302 -9511.12 7696.25 1426.12 -1156.13 152.299 1166.12 
8672.5 1
12134302 -10087.7 7712.57 1475 -1176.71 33.309 1177.18 
8673 1
12134302 -10886.8 7542.62 1443.62 -1617.48 -344.021 1653.66 
8673.5 1
12134302 -11496.1 7540.38 1385.5 -1160.71 -4.28571 1160.72 
8674 1
12134302 -12232.7 7209 1393.29 -1540.98 -693.253 1689.74 
8674.5 1
12134302 -12824.1 6940.75 1435.25 -1175.77 -533.3 1291.06 
8675 1
12134302 -13306.4 6754.14 1409.14 -972.386 -376.224 1042.63 
8675.5 1
12134302 -13854.8 6543.5 1408.12 -1092.27 -419.607 1170.1 
8676 1
12134302 -14479.4 6279.43 1425.86 -1241.91 -524.993 1348.31 
8676.5 1
12134302 -14938.4 6035 1379.5 -946.281 -503.976 1072.12 
8677 1
12134302 -15522.2 5741 1410.12 -1127.17 -567.568 1262 
8677.5 1
12134302 -16111.1 5498.86 1438.71 -1182.52 -486.231 1278.58 
8678 1
12134302 -16646.8 5254.38 1439.5 -1088.63 -496.915 1196.68 
8678.5 1
12134302 -17295.5 5109.5 1433.12 -1247.6 -278.606 1278.33 
8679 1
12134302 -17888.1 4792.38 1404.88 -1197.22 -640.657 1357.86 
8679.5 1
12134302 -18461.1 4601 1359.86 -1150.64 -384.287 1213.11 
8680 1
12134302 -19134.3 4429.29 1354.57 -1379.39 -351.874 1423.56 
8680.5 1
12134302 -19763 4415.12 1341.88 -1259.95 -28.3782 1260.27 
8681 1
12134302 -20432.7 4296.57 1366 -1350.23 -239.019 1371.22 
8681.5 1
12134302 -20901.1 3955.12 1343.12 -952.054 -693.997 1178.15 
8682 1
12134302 -21228.8 3835.25 1364.38 -630.048 -230.529 670.898 
8682.5 1
12134302 -21463 3669.25 1407.88 -454.854 -322.33 557.485 
8683 1
12134302 -21634.5 3579.75 1392.12 -350.716 -183.027 395.601 
8683.5 1
12134302 -21822.2 3765.78 1390.33 -380.775 377.338 536.073 
8684 1
12134302 -21861.2 2926.67 1385.78 -76.9231 -1655.05 1656.84 
8684.5 1
12134302 -21585.4 2503 1354.75 551.694 -847.333 1011.11 
8685 1
12134302 -21172.1 2437.75 1385.62 846.824 -133.709 857.315 
8685.5 1
12134302 -21038.1 2475.12 1371 269.076 75.0502 279.347 
8686 1
12134302 -20993 2424.5 1370.38 88.4804 -99.2647 132.975 
8686.5 1
12134302 -21085.9 2469.5 1364.5 -185.75 90 206.405 
8687 1
12134302 -21552.2 2732.88 1365.62 -944.079 533.148 1084.22 
8687.5 1
12134302 -21851.8 2803.25 1358.12 -613.73 144.211 630.445 
8688 1
12134302 -21948.6 2610.25 1354.12 -196.501 -391.481 438.029 
8688.5 1
12134302 -21890.9 2539.86 1345.57 112.389 -136.951 177.163 
8689 1
12134302 -21854.3 2463.86 1340.71 74.9415 -155.738 172.831 
8689.5 1
12134302 -21650.9 2341.75 1349.5 385.979 -231.702 450.184 
8690 1
12134302 -21359.1 2266.43 1371.71 583.464 -150.643 602.598 
8690.5 1
12134302 -21146.6 2322 1370.25 432.827 113.18 447.38 
8691 1
12134302 -21071.1 2338.14 1375.14 146.852 31.4063 150.173 
8691.5 1
12134302 -21072.3 2321.86 1281.57 -2.4368 -34.7243 34.8097 
8692 1
12134302 -21098.3 2335.57 1070.57 -52.5253 27.7056 59.3844 
8692.5 1
12134302 -20953.7 2367.86 1113 287.418 64.1863 294.498 
8693 1
12134302 -20917.9 2481.12 1137.12 71.2511 225.185 236.188 
8693.5 1
12134302 -20864.9 2464.57 1117.57 106.462 -33.2401 111.53 
8694 1
12134302 -20768.9 2459.57 1110.57 193.939 -10.101 194.202 
8694.5 1
12134302 -20833.4 2456.86 1083 -128.373 -5.39619 128.486 
8695 1
12134302 -21184 2357.38 1054.62 -671.593 -190.579 698.11 
8695.5 1
12134302 -21428.5 2349.33 1177.17 -503.086 -16.5466 503.358 
8696 1
12134302 -21690.6 2462.88 1351.12 -508.981 220.469 554.678 
8696.5 1
12134302 -21727.7 2660 1363 -72.867 387.279 394.074 
8697 1
12134302 -21810.1 2569.12 1340.75 -165.483 -182.48 246.341 
8697.5 1
12134302 -21799 2521.14 1339.14 21.771 -93.8985 96.3894 
8698 1
12134302 -21904.3 2731 1339.57 -225.451 449.373 502.757 
8698.5 1
12134302 -21929 2809.88 1325.38 -48.3646 154.354 161.754 
8699 1
12134302 -21931.9 2604.43 1328.29 -5.65771 -406.825 406.864 
8699.5 1
12134302 -21988 2708.12 1321.12 -112.062 206.979 235.368 
8700 1
12134302 -22078 2591.57 1320.14 -170.132 -220.328 278.369 
8700.5 1
12134302 -21914.4 2540.86 1327 342.917 -106.319 359.021 
8701 1
12134302 -21529.7 2423 1341.14 793.225 -243.004 829.613 
8701.5 1
12134302 -21370.4 2368.88 1066.38 315.523 -107.178 333.23 
8702 1
12134302 -21130.6 2429.29 1028.14 494.44 124.558 509.888 
8702.5 1
12134302 -20979.2 2445 1026.11 295.028 30.6321 296.614 
8703 1
12134302 -20946.3 2396.57 1029.57 64.455 -94.7722 114.613 
8703.5 1
12134302 -21001.8 2492.5 1036.25 -115.31 199.436 230.372 
8704 1
12134302 -20993.6 2524.75 1049.75 15.595 61.9002 63.8345 
8704.5 1
12134302 -20966.1 2503.29 1056 55.2961 -43.1877 70.1629 
8705 1
12134302 -20934.4 2556.25 1064.75 64.7003 107.87 125.786 
8705.5 1
12134302 -20910.6 2534.29 1058.43 46.3105 -42.7321 63.0134 
8706 1
12134302 -20851 2536.14 1052 127.018 3.95979 127.08 
8706.5 1
12134302 -20916.9 2488.12 1040.88 -130.446 -95.0849 161.422 
8707 1
12134302 -20972.5 2442.62 1039.12 -106.155 -86.8321 137.144 
8707.5 1
12134302 -20951.6 2493.57 1225.57 42.7114 103.972 112.403 
8708 1
12134302 -20920.1 2510.75 1158.75 63.9155 34.9158 72.8307 
8708.5 1
12134302 -20921.9 2641.88 1074.62 -3.37838 253.137 253.16 
8709 1
12134302 -20915.3 2604.71 1069.14 13.5862 -76.62 77.8152 
8709.5 1
12134302 -20949 2682.5 1066.88 -67.6994 156.196 170.236 
8710 1
12134302 -20989 2766.14 1046.43 -79.5229 166.288 184.325 
8710.5 1
12134302 -21112.4 2698.38 1232.12 -250.254 -137.46 285.521 
8711 1
12134302 -21459.6 2473.86 1368.43 -698.584 -451.746 831.922 
8711.5 1
12134302 -21595.4 2436.12 1372.5 -274.351 -76.2266 284.743 
8712 1
12134302 -21760.5 2515 1368.62 -321.881 153.752 356.717 
8712.5 1
12134302 -21826.9 2749.71 1365.29 -130.368 461.128 479.202 
8713 1
12134302 -21972 2786.38 1356.62 -299.882 75.7453 309.3 
8713.5 1
12134302 -21959.6 2732.25 1356.38 23.5714 -103.095 105.756 
8714 1
12134302 -21854.2 2774.62 1368.75 207.024 83.2515 223.136 
8714.5 1
12134302 -21738 2799.43 1364.14 242.693 51.782 248.156 
8715 1
12134302 -21682.8 2808 1364.75 113.683 17.6367 115.043 
8715.5 1
12134302 -21505.5 2828.62 1382.25 331.929 38.6236 334.168 
8716 1
12134302 -21309.9 2695.5 1262.88 396.002 -269.484 478.998 
8716.5 1
12134302 -21774 2569.88 1155.12 -926.397 -250.749 959.733 
8717 1
12134302 -21882.9 2800.57 1226.14 -222.157 470.809 520.591 
8717.5 1
12134302 -21908.2 2796.62 1235 -50.1835 -7.79927 50.786 
8718 1
12134302 -21951.3 2536.71 1258 -86.0714 -519.821 526.899 
8718.5 1
12134302 -21798.2 2341.5 1305.25 317.501 -405.009 514.625 
8719 1
12134302 -21537.8 2147.5 1348.5 510.784 -380.392 636.866 
8719.5 1
12134302 -21660.4 2481.5 1367.75 -242.822 661.386 704.552 
8720 1
12134302 -21692.9 2767.38 1355.75 -62.6204 550.819 554.367 
8720.5 1
12134302 -21799.4 2847.86 1396.43 -213.963 161.611 268.138 
8721 1
12134302 -21883.6 2831.25 1358.88 -168.73 -33.2808 171.981 
8721.5 1
12134302 -21976.1 2563.12 1263.25 -183.897 -533.052 563.881 
8722 1
12134302 -21938.3 2437 1232.71 78.0191 -260.052 271.503 
8722.5 1
12134302 -21913.6 2411.25 1210.38 50.5343 -52.7664 73.0616 
8723 1
12134302 -21929.3 2365.86 1200.86 -31.6378 -91.7027 97.0069 
8723.5 1
12134302 -21733.8 2477.25 1168 392.642 223.68 451.886 
8724 1
12134302 -21391.7 2543.86 1077.14 671.976 130.859 684.599 
8724.5 1
12134302 -21162.9 2397.29 1054.29 460.477 -294.912 546.82 
8725 1
12134302 -21072.8 2357.12 1054.75 188.904 -84.1944 206.817 
8725.5 1
12134302 -21079.2 2306.88 1056.25 -12.2873 -94.9905 95.782 
8726 1
12134302 -21218.9 2236.14 1056.57 -289.641 -146.747 324.695 
8726.5 1
12134302 -21524.6 2232.33 1065.56 -593.589 -7.39713 593.635 
8727 1
12134302 -21704 2447.14 1078.86 -345.75 413.891 539.304 
8727.5 1
12134302 -21849 2563.62 1128.75 -294.715 236.752 378.033 
8728 1
12134302 -21840.9 2481.86 1109.86 16.7549 -168.247 169.079 
8728.5 1
12134302 -21808.4 2339.11 1128 65.4802 -288.376 295.717 
8729 1
12134302 -21512 2188.38 1083.38 570.085 -289.877 639.552 
8729.5 1
12134302 -21261.6 2142.38 1060.5 506.832 -93.1174 515.315 
8730 1
12134302 -21008 2179.75 1055.75 515.498 75.9654 521.065 
8730.5 1
12134302 -20963.9 2237.38 1045.62 86.5196 112.99 142.311 
8731 1
12134302 -20928 2252.5 1045.75 72.7688 30.6795 78.9717 
8731.5 1
12134302 -20876 2318 1046 105.906 133.401 170.329 
8732 1
12134302 -21113 2471.75 1043.88 -472.112 306.275 562.755 
8732.5 1
12134302 -21547 2632.62 1078.38 -885.714 328.316 944.606 
8733 1
12134302 -21602.5 2623.75 1101 -111 -17.75 112.41 
8733.5 1
12134302 -21693.2 2590.62 1099.12 -179.703 -65.5941 191.3 
8734 1
12134302 -21753.2 2664.38 1156.12 -121.704 149.594 192.848 
8734.5 1
12134302 -21820.8 2730 1326.11 -132.148 128.425 184.272 
8735 1
12134302 -21921.5 2645.62 1344.62 -192.586 -161.329 251.229 
8735.5 1
12134302 -21932.9 2466.75 1332.38 -22.8873 -359.909 360.636 
8736 1
12134302 -21852.9 2297.62 1340 163.934 -346.568 383.384 
8736.5 1
12134302 -21731.6 2245 1349.38 243.964 -105.885 265.951 
8737 1
12134302 -21421.2 2140.75 1351.88 628.289 -211.032 662.784 
8737.5 1
12134302 -21318.1 2157.75 1353.75 204.208 33.6634 206.964 
8738 1
12134302 -21208.9 2199.75 1359.75 212.549 81.7121 227.714 
8738.5 1
12134302 -21138.5 2213.75 1357.12 142.748 28.3976 145.546 
8739 1
12134302 -21070.5 2298.12 1354.88 139.059 172.546 221.607 
8739.5 1
12134302 -21052 2317.75 1355.38 36.7063 38.9385 53.5123 
8740 1
12134302 -21310.4 2267 1347 -533.833 -104.855 544.033 
8740.5 1
12134302 -21637.8 2516.67 1338.22 -635.734 484.79 799.486 
8741 1
12134302 -21722.8 2666 1340 -162.161 284.987 327.893 
8741.5 1
12134302 -21764 2730.43 1330.14 -86.1169 134.506 159.713 
8742 1
12134302 -21790.3 2799.56 1346.67 -52.9846 139.088 148.839 
8742.5 1
12134302 -21891.2 2838.75 1338.75 -191.857 74.5142 205.819 
8743 1
12134302 -21986.8 2753.88 1315.5 -192.153 -170.775 257.073 
8743.5 1
12134302 -21935.3 2674.78 1312.22 104.293 -160.441 191.359 
8744 1
12134302 -21989.9 2561.56 1345.44 -111.794 -232.013 257.542 
8744.5 1
12134302 -22012.6 2567.56 1336.44 -47.5192 12.5786 49.1559 
8745 1
12134302 -21961.4 2665.1 1328.2 99.5244 189.775 214.289 
8745.5 1
12134302 -21677.4 2865.78 1339.44 551.37 389.666 675.165 
8746 1
12134302 -21647.2 2952.5 1344.25 60.8759 174.843 185.138 
8746.5 1
12134302 -21603.4 2894.67 1350.22 89.0357 -117.547 147.461 
8747 1
12134302 -21312.1 2804.62 1357 550.698 -170.211 576.403 
8747.5 1
12134302 -21153.6 2726.5 1352.5 334.388 -164.821 372.802 
8748 1
12134302 -21165.3 2526.67 1348.56 -24.1908 -412.879 413.587 
8748.5 1
12134302 -21170.2 2362 1357 -9.93266 -332.66 332.808 
8749 1
12134302 -21136.6 2346.62 1363.12 68.4827 -31.3136 75.3022 
8749.5 1
12134302 -21147.6 2369.44 1348.78 -20.8598 43.5486 48.2867 
8750 1
12134302 -21347.8 2470.38 1343.12 -389.483 196.363 436.183 
8750.5 1
12134302 -21746.2 2635.62 1332.25 -835.43 346.436 904.412 
8751 1
12134302 -21692.2 2789.88 1336.38 109.98 314.155 332.849 
8751.5 1
12134302 -21605.8 2619.38 1344 172.655 -340.319 381.611 
8752 1
12134302 -21479.6 2403.12 1342.5 257.398 -441.327 510.904 
8752.5 1
12134302 -21345.6 2339.75 1358.38 260.194 -123.058 287.827 
8753 1
12134302 -21542.1 2586.38 1369.75 -381.553 478.883 612.301 
8753.5 1
12134302 -21692.2 2702.25 1360.38 -294.363 227.206 371.849 
8754 1
12134302 -21738.7 2628.29 1354.57 -95.2137 -151.566 178.991 
8754.5 1
12134302 -21849.4 2460.75 1355.12 -229.587 -347.584 416.563 
8755 1
12134302 -21761 2423.57 1349.71 181.842 -76.4991 197.278 
8755.5 1
12134302 -21832.8 2851.12 1384.12 -132.625 790.302 801.353 
8756 1
12134302 -21911.4 2907.57 1380.57 -157.672 113.119 194.053 
8756.5 1
12134302 -21886.5 2641.62 1277.88 49.8571 -531.893 534.224 
8757 1
12134302 -21793.6 2497 1314 182.571 -284.136 337.735 
8757.5 1
12134302 -21629.7 2351.14 1352.29 350.872 -312.328 469.744 
8758 1
12134302 -21306.5 2183.62 1384.88 634.999 -329.112 715.219 
8758.5 1
12134302 -21103.1 2241.12 1386.5 383.004 108.286 398.017 
8759 1
12134302 -21044.4 2256.43 1387.29 120.775 31.4888 124.812 
8759.5 1
12134302 -21085.5 2317.62 1393.38 -87.7595 130.762 157.481 
8760 1
12134302 -21259.2 2292.5 1396.38 -338.694 -48.9766 342.217 
8760.5 1
12134302 -21324.8 2472.12 1380.5 -130.219 357.107 380.109 
8761 1
12134302 -21514.6 2644.88 1364.88 -368.689 335.437 498.447 
8761.5 1
12134302 -21620.6 2669.14 1361.71 -217.103 49.7292 222.726 
8762 1
12134302 -21568.3 2733.89 1361.78 102.428 126.953 163.121 
8762.5 1
12134302 -21607.9 2841.29 1357.43 -80.4966 218.731 233.073 
8763 1
12134302 -21625.1 2883.25 1357.75 -35.8254 87.0628 94.1456 
8763.5 1
12134302 -21709.5 2874 1348.5 -191.327 -20.9751 192.473 
8764 1
12134302 -21744.6 2803.29 1348.71 -62.9649 -126.956 141.712 
8764.5 1
12134302 -21814 2639.57 1345.57 -137.755 -324.83 352.833 
8765 1
12134302 -21817.1 2560.71 1338.14 -6.26067 -157.086 157.211 
8765.5 1
12134302 -21761.5 2395.38 1344.88 105.384 -313.143 330.4 
8766 1
12134302 -21657.1 2238.29 1352.57 216.959 -326.589 392.086 
8766.5 1
12134302 -21676.6 2224.75 1355.12 -39.1208 -27.1801 47.6361 
8767 1
12134302 -21598.6 2306.12 1357.38 149.14 155.593 215.527 
8767.5 1
12134302 -21616.8 2691.88 1353.88 -36.3956 774.598 775.453 
8768 1
12134302 -21724.9 2885 1345.75 -212.844 380.167 435.695 
8768.5 1
12134302 -21652.1 2698.86 1349.29 148.433 -379.883 407.853 
8769 1
12134302 -21646.6 2506.25 1339.88 11.3071 -394.687 394.849 
8769.5 1
12134302 -21449 2310.5 1354.38 373.582 -370.038 525.825 
8770 1
12134302 -21327.3 2181.14 1357.71 251.476 -267.267 366.976 
8770.5 1
12134302 -21263.5 2235.12 1357.75 129.121 109.276 169.155 
8771 1
12134302 -21407.6 2531.88 1354.5 -282.045 580.724 645.593 
8771.5 1
12134302 -21512.5 2664.25 1352.38 -204.435 258.041 329.209 
8772 1
12134302 -21632.3 2763.29 1349.43 -244.961 202.527 317.841 
8772.5 1
12134302 -21719.6 2797 1347.57 -184.927 71.4286 198.243 
8773 1
12134302 -21708.6 2782.62 1342.5 21.8492 -28.6926 36.0646 
8773.5 1
12134302 -21681.9 2766.62 1368.5 52.6575 -31.4961 61.3581 
8774 1
12134302 -21622.4 2656.43 1368.29 119.37 -221.278 251.422 
8774.5 1
12134302 -21464.9 2525.5 1366.38 315.739 -262.382 410.53 
8775 1
12134302 -21534.5 2524.12 1360.88 -136.252 -2.6908 136.279 
8775.5 1
12134302 -21322.6 2325.38 1367.5 413.818 -388.184 567.391 
8776 1
12134302 -21212.1 2225.57 1370.57 221.852 -200.409 298.968 
8776.5 1
12134302 -21291.2 2200.62 1372.88 -157.898 -49.7933 165.564 
8777 1
12134302 -21362.9 2251.43 1379 -145.839 103.47 178.816 
8777.5 1
12134302 -21192.7 2572.43 1385.43 355.204 670.146 758.463 
8778 1
12134302 -21296.5 2760.62 1379.25 -205.924 373.406 426.423 
8778.5 1
12134302 -21297.2 2549.75 1381.62 -1.43678 -403.975 403.978 
8779 1
12134302 -21161.7 2331 1365 273.81 -441.919 519.869 
8779.5 1
12134302 -21165.4 2262.38 1353.88 -7.17787 -134.559 134.75 
8780 1
12134302 -21141.3 2245.86 1350.29 50.5016 -34.6286 61.2336 
8780.5 1
12134302 -21125.6 2264.75 1351.88 30.95 37.3377 48.4975 
8781 1
12134302 -21351.7 2406.14 1349.71 -452.179 282.786 533.323 
8781.5 1
12134302 -21524.1 2621 1354 -349.01 434.933 557.651 
8782 1
12134302 -21687.8 2783.75 1342.75 -308.726 307.075 435.439 
8782.5 1
12134302 -21707.9 2774.43 1344.14 -41.458 -19.2194 45.6963 
8783 1
12134302 -21815.5 2640.5 1339.88 -218.786 -272.213 349.238 
8783.5 1
12134302 -21792.9 2450 1354.62 43.0133 -362.167 364.713 
8784 1
12134302 -21783.3 2459.71 1345.14 19.4115 19.6645 27.6315 
8784.5 1
12134302 -21763 2621.71 1344.86 43.0695 343.949 346.635 
8785 1
12134302 -21731.8 2726.62 1351.88 60.3282 202.53 211.324 
8785.5 1
12134302 -21680.9 2786.43 1351 100.183 117.724 154.581 
8786 1
12134302 -21713 2878.38 1363.25 -63.5234 181.712 192.496 
8786.5 1
12134302 -21644 2939.43 1372 138 122.107 184.267 
8787 1
12134302 -21642.9 2883.12 1370.12 2.25 -112.607 112.63 
8787.5 1
12134302 -21803.9 2751.14 1367.57 -323.257 -265.024 418.011 
8788 1
12134302 -21806.1 2526.25 1367.75 -4.56309 -452.501 452.524 
8788.5 1
12134302 -21656.6 2251.5 1356.5 293.137 -538.725 613.314 
8789 1
12134302 -21574.4 2219.57 1339.29 170.887 -66.3796 183.326 
8789.5 1
12134302 -21480.4 2406.5 1335.12 197.177 391.884 438.693 
8790 1
12134302 -21386.8 2593.62 1338.62 185.03 369.812 413.518 
8790.5 1
12134302 -21420.9 2726.88 1340.12 -67.8429 264.911 273.46 
8791 1
12134302 -21431.5 2760 1334.88 -20.7115 64.5712 67.8115 
8791.5 1
12134302 -21452.2 2796.38 1330.75 -40.5273 71.0449 81.7915 
8792 1
12134302 -21408.6 2803.62 1331.62 87.6004 14.5582 88.8019 
8792.5 1
12134302 -21558.1 2906.62 1337.62 -302.02 208.081 366.761 
8793 1
12134302 -21664.3 2964.14 1353 -216.655 117.383 246.41 
8793.5 1
12134302 -21594.9 2857.62 1360.38 146.436 -224.721 268.222 
8794 1
12134302 -21487.6 2580.25 1349.5 211.538 -547.091 586.564 
8794.5 1
12134302 -21396.2 2352.38 1350.38 173.387 -432.4 465.868 
8795 1
12134302 -21330.9 2343 1362.29 135.952 -19.4906 137.342 
8795.5 1
12134302 -21257.9 2223 1363.88 148.64 -244.399 286.05 
8796 1
12134302 -21200.8 2189.12 1365.38 107.378 -63.6748 124.838 
8796.5 1
12134302 -21474.9 2285.29 1366.29 -554.873 194.657 588.027 
8797 1
12134302 -21509.5 2510.38 1371.25 -72.4746 470.898 476.443 
8797.5 1
12134302 -21496.1 2601.75 1356.5 27.5206 188.014 190.018 
8798 1
12134302 -21566.1 2577.88 1361.75 -134.875 -46.0019 142.504 
8798.5 1
12134302 -21713.4 2727.12 1362.62 -293.912 297.904 418.487 
8799 1
12134302 -21841.1 2708.88 1363.75 -250.982 -35.8546 253.53 
8799.5 1
12134302 -21805.2 2736.88 1352.5 71.6068 55.8882 90.8352 
8800 1
12134302 -21879.9 2770.5 1332.12 -153.549 69.1872 168.417 
8800.5 1
12134302 -21916 2787.71 1332.71 -71.5347 34.0877 79.2413 
8801 1
12134302 -21809.8 2773.88 1325.5 215.517 -28.0716 217.338 
8801.5 1
12134302 -21769 2808.62 1353.5 81.5 69.5 107.11 
8802 1
12134302 -21929.2 2793.12 1345.75 -324.393 -31.3765 325.907 
8802.5 1
12134302 -22073.2 2633.75 1338.75 -283.465 -313.73 422.823 
8803 1
12134302 -22019.5 2657.5 1363.38 107.932 47.6908 117.999 
8803.5 1
12134302 -21901.9 2789.5 1356.4 224.857 252.39 338.025 
8804 1
12134302 -21783.5 2818 1345.73 232.524 55.9921 239.17 
8804.5 1
12134302 -21772.8 2879.36 1355.27 22.1638 126.784 128.707 
8805 1
12134302 -21857.8 2894 1345.6 -170.99 29.4494 173.507 
8805.5 1
12134302 -21875 2943.67 1342.44 -33.463 96.6278 102.258 
8807 1
12134302 -21919.3 3028 1342 -127.03 241.643 272.998 
8807.5 1
12134302 -21654 2386.75 1267.62 159.839 -386.295 418.058 
8808 1
12134302 -21373 2461.12 1238.25 601.713 159.261 622.433 
8808.5 1
12134302 -21154.6 2580.11 1261.11 417.676 227.507 475.618 
8809 1
12134302 -21545 2679 1359.57 -785.603 198.972 810.408 
8809.5 1
12134302 -21714.5 2768.75 1183.5 -362.955 192.184 410.696 
8810 1
12134302 -21741.1 2729.89 1238.67 -50.3998 -73.6006 89.2031 
8810.5 1
12134302 -21807.2 2704.25 1256.88 -126.219 -48.9292 135.371 
8811 1
12134302 -22064.8 2401.25 1237.5 -519.153 -610.887 801.688 
8811.5 1
12134302 -21862.6 2672.75 1245.12 409.16 549.595 685.176 
8812 1
12134302 -21370.5 2909.88 1188 1023.13 492.983 1135.7 
8812.5 1
12134302 -20985 2966.75 1148.75 775.654 114.437 784.05 
8813 1
12134302 -20798.6 2917.43 1181.43 379.692 -100.451 392.755 
8813.5 1
12134302 -20701.2 2735.5 1186.38 188.607 -352.575 399.852 
8814 1
12134302 -20630.1 2591.12 1117.5 140.286 -284.763 317.443 
8814.5 1
12134302 -20679.1 2488.25 1096.12 -97.2222 -204.117 226.088 
8815 1
12134302 -20673.1 2281 1140.12 12.0482 -416.165 416.339 
8815.5 1
12134302 -20964 2261.25 1156 -590.01 -40.0609 591.369 
8816 1
12134302 -21355.2 2632.89 1166.89 -777.778 738.845 1072.77 
8816.5 1
12134302 -21374.5 2841.38 1168.88 -38.8665 420.335 422.128 
8817 1
12134302 -21440.6 2650.78 1174.78 -131.063 -378.169 400.237 
8817.5 1
12134302 -21224 2257 1173.62 424.619 -772.113 881.17 
8818 1
12134302 -21116.8 2320.12 1163.62 224.843 132.338 260.897 
8818.5 1
12134302 -20916.7 2407.56 1152.78 402.582 175.917 439.339 
8819 1
12134302 -20784.4 2498.5 1148.5 256.877 176.591 311.721 
8819.5 2
12165901 -21985.2 2232.33 1196.5 0 0 0 
12134302 -20749.3 2457 1150.44 69.1157 -81.854 107.131 
8820 2
12165901 -22209.4 2194.75 1305.88 -552.237 -92.5698 559.942 
12134302 -20782.2 2429.38 1149.88 -66.0977 -55.4719 86.2904 
8820.5 2
12165901 -22380.3 2117.11 1296.22 -346.771 -157.483 380.856 
12134302 -21074.4 2532.56 1155.11 -592.687 209.291 628.554 
8821 2
12165901 -22414.8 2175.38 1286.38 -68.287 115.603 134.265 
12134302 -21400.5 2713.38 1136 -646.936 358.769 739.757 
8821.5 2
12165901 -22314.7 2431.33 1283.78 200.568 512.943 550.761 
12134302 -21485.1 2711.11 1138.78 -169.561 -4.53685 169.622 
8822 2
12165901 -22228.5 2544.25 1259.12 174.78 229.04 288.11 
12134302 -21467.9 2739.88 1163.75 34.9617 58.3446 68.0177 
8822.5 2
12165901 -22162 2535.33 1184 132.735 -17.7977 133.922 
12134302 -21076 2456.44 1157.11 782.186 -565.73 965.331 
8823 2
12165901 -22175.2 2458.38 1162.12 -27.1516 -157.702 160.022 
12134302 -20868.8 2357.5 1158 424.693 -202.755 470.61 
8823.5 2
12165901 -22163.6 2202.78 1223.22 22.4893 -491.533 492.047 
12134302 -20722.4 2328.89 1156 281.357 -55.0214 286.686 
8824 2
12165901 -22222.5 1981.5 1247.88 -123.057 -461.958 478.067 
12134302 -20643.6 2499 1160.12 164.55 355.138 391.407 
8824.5 2
12165901 -22217.6 1913.78 1265.33 9.73316 -133.311 133.666 
12134302 -20642.8 2545.78 1165.33 1.66776 92.0822 92.0973 
8825 2
12165901 -22221.1 1890.25 1279.88 -6.99891 -46.1329 46.6608 
12134302 -20687.8 2457.5 1154.12 -88.1808 -173.094 194.261 
8825.5 2
12165901 -22204.6 2192.38 1304.25 33.7423 617.843 618.763 
12134302 -20656.1 2433.38 1157 64.6728 -49.3354 81.3422 
8826 2
12165901 -22035.4 2333.75 1314 347.536 290.298 452.829 
12134302 -20611.1 2483 1157.62 92.4025 101.899 137.556 
8826.5 2
12165901 -21426.4 2463.56 1254.78 1191.64 254.023 1218.42 
12134302 -20611.8 2443.67 1157.33 -1.27745 -76.9733 76.9839 
8827 2
12165901 -21264 2640.75 1199.75 312.995 341.415 463.174 
12134302 -20636.5 2449.25 1158 -47.6343 10.7579 48.834 
8827.5 2
12165901 -21226.6 2730.88 1180.12 78.5189 189.338 204.974 
12134302 -20850.1 2351.88 1154.12 -448.792 -204.569 493.217 
8828 2
12165901 -21000.1 2862.44 1169.67 445.893 258.995 515.654 
12134302 -21572.4 2178.22 1215.78 -1421.89 -341.836 1462.4 
8828.5 2
12165901 -21322 2664.75 1179.25 -634.889 -389.93 745.07 
12134302 -22260.9 2282.5 1211.12 -1357.85 205.676 1373.34 
8829 2
12165901 -21412.4 2536.88 1174.5 -192.697 -272.655 333.875 
12134302 -22364.5 2393.75 1210.62 -220.949 237.207 324.169 
8829.5 2
12165901 -21494.2 2339.67 1171.11 -150.732 -363.183 393.22 
12134302 -22318.6 2466.44 1215.78 84.6122 133.876 158.373 
8830 2
12165901 -21538 2227.75 1168.38 -84.188 -215.224 231.104 
12134302 -22455 2240.25 1219.88 -262.393 -434.989 508.002 
8830.5 2
12165901 -21547.3 2514.71 1193.71 -20.0555 619.793 620.118 
12134302 -22291.4 2105.86 1288.86 353.286 -290.265 457.236 
8831 2
12165901 -21557 2656.22 1203 -18.8994 275.307 275.955 
12134302 -22204.2 2055.78 1289 169.662 -97.4307 195.648 
8831.5 2
12165901 -21608.1 2666.62 1199.38 -102.867 20.9311 104.975 
12134302 -22179 2085.75 1269.5 50.7489 60.3063 78.8182 
8832 2
12165901 -21445.7 2674.33 1193.11 329.53 15.6356 329.901 
12134302 -22153.3 2104 1257.33 52.0622 37.0183 63.8813 
8832.5 2
12165901 -21259.1 2864.25 1191.12 372.339 379.075 531.351 
12134302 -22113.5 2189.25 1259.88 79.5077 170.16 187.818 
8833 2
12165901 -21133.2 2911.22 1189.33 250.802 93.5702 267.689 
12134302 -21889.4 2337.11 1171.33 446.326 294.544 534.755 
8833.5 2
12165901 -20961.5 2926.75 1220.38 338.703 30.6268 340.084 
12134302 -21657.9 2485.88 1186.75 456.744 293.42 542.873 
8834 2
12165901 -20752.7 2875.33 1267.89 415.176 -102.22 427.574 
12134302 -21727.7 2608.44 1251.67 -138.751 243.677 280.411 
8834.5 2
12165901 -20690 2857 1275.62 127.113 -37.1873 132.441 
12134302 -21738.8 2684.12 1286.5 -22.4814 153.51 155.148 
8835 2
12165901 -20544.6 2744.33 1269.67 287.44 -222.661 363.593 
12134302 -21611.2 2837.44 1310.78 252.031 303.003 394.12 
8835.5 2
12165901 -20558.9 2682.71 1261.29 -29.4271 -126.788 130.158 
12134302 -21324.4 3001.43 1288.86 590.11 337.416 679.764 
8836 2
12165901 -20625.8 2461.44 1280.11 -139.709 -461.941 482.606 
12134302 -21005.7 3150.33 1302.22 665.474 310.866 734.502 
8836.5 2
12165901 -20837.5 2686.5 1320.25 -415.142 441.285 605.867 
12134302 -20774.6 3388.12 1204.5 453.023 466.258 650.097 
8837 2
12165901 -20913.1 3093.22 1334.89 -146.533 788.221 801.726 
12134302 -20479.4 3526.44 1375 572.055 268.061 631.747 
8837.5 2
12165901 -20813.4 3490.62 1332.5 200.676 799.603 824.401 
12134302 -20153.6 3634.62 1207.25 655.572 217.667 690.763 
8838 2
12165901 -20487.2 3925 1353.44 665.618 886.48 1108.55 
12134302 -19814.7 3615.67 1196.56 691.752 -38.6905 692.833 
8838.5 2
12165901 -19785.5 4191.88 1299.12 1386.8 527.421 1483.71 
12134302 -19406.2 3462.62 1241.12 807.148 -302.454 861.954 
8839 2
12165901 -19323 4262.22 1272.22 917.659 139.578 928.213 
12134302 -19034.1 3523.22 1165.89 738.371 120.233 748.096 
8839.5 2
12165901 -18589.1 4468.88 1300.88 1441.8 405.998 1497.87 
12134302 -18616.2 3593.25 1313.5 820.945 137.579 832.394 
8840 2
12165901 -18120.4 4399.67 1414 948.746 -140.098 959.034 
12134302 -18181.2 3671.67 1295.33 880.623 158.738 894.815 
8840.5 2
12165901 -17697.4 4535.25 1328 856.416 274.46 899.32 
12134302 -17719 3809.5 1293.62 935.673 279.015 976.387 
8841 2
12165901 -17285.3 4647.89 1361.22 829.058 226.638 859.477 
12134302 -17292.7 3943.89 1334.33 857.814 270.4 899.422 
8841.5 2
12165901 -16940.5 4763.75 1396 685.553 230.34 723.215 
12134302 -16836.2 3995.75 1338.25 907.389 103.104 913.228 
8842 2
12165901 -16396.8 4806.11 1388.44 1102.88 85.9252 1106.23 
12134302 -16294.8 4101.44 1359.11 1098.32 214.39 1119.05 
8842.5 2
12165901 -15861.7 4898.44 1483 1045.14 180.339 1060.58 
12134302 -15844.1 4200 1359.33 880.208 192.491 901.01 
8843 2
12165901 -15356.4 4916 1403.88 1010.58 35.1111 1011.19 
12134302 -15393.2 4273.75 1337.12 901.722 147.5 913.706 
8843.5 2
12165901 -14842.6 4971.78 1479 1031.77 112.004 1037.83 
12134302 -14973 4267.33 1370.56 843.876 -12.8849 843.974 
8844 2
12165901 -14390.6 4962.33 1486.56 884.54 -18.4823 884.733 
12134302 -14468.6 4174.22 1365 987.171 -182.214 1003.85 
8844.5 2
12165901 -13842.5 4909.38 1478.88 1104.95 -106.771 1110.1 
12134302 -14000.8 4062.25 1382.88 943.156 -225.75 969.797 
8845 2
12165901 -13440.6 4874.62 1514.62 840.743 -72.6987 843.88 
12134302 -13625.6 4009.12 1370.5 784.78 -111.14 792.611 
8845.5 2
12165901 -12947 4807 1502 981.362 -134.443 990.528 
12134302 -13223.7 4013.89 1362.56 799.122 9.47095 799.178 
8846 2
12165901 -12445.6 4774.25 1532.88 998.755 -65.239 1000.88 
12134302 -12745.4 4070 1315.25 952.772 111.775 959.306 
8846.5 2
12165901 -11997 4777.11 1520.22 890.129 5.67681 890.147 
12134302 -12156.7 4092 1372.44 1168.07 43.6508 1168.89 
8847 2
12165901 -11567.2 4900 1482.88 854.374 244.312 888.618 
12134302 -11665.1 4110.5 1349.75 977.22 36.7793 977.912 
8847.5 2
12165901 -11085.6 4988.89 1464.11 950.088 175.323 966.129 
12134302 -11177 4111.22 1365 962.771 1.4245 962.772 
8848 2
12165901 -10664.9 5032.75 1429 836.343 87.199 840.877 
12134302 -10718.8 4118.38 1394.62 911.034 14.2202 911.145 
8848.5 2
12165901 -10250.4 5074.88 1411.25 872.632 88.6842 877.126 
12134302 -10228.4 4164.12 1340.38 1032.37 96.3158 1036.85 
8849 2
12165901 -9716.44 5067.89 1335.33 1040.8 -13.6181 1040.89 
12134302 -9777.89 4162.33 1357.67 878.141 -3.49253 878.148 
8849.5 2
12165901 -9147.88 5061.88 1511.12 1128.11 -11.9323 1128.18 
12134302 -9369.5 4156.5 1342.38 810.295 -11.5741 810.378 
8850 2
12165901 -8833.75 5068.5 1392.88 654.427 13.8021 654.573 
12134302 -8990.88 4191.75 1300.88 788.802 73.4375 792.213 
8850.5 2
12165901 -8486.11 5046.11 1411.78 682.984 -43.986 684.399 
12134302 -8585.11 4272.11 1404.67 797.179 157.88 812.662 
8851 2
12165901 -8028.44 5117.67 1501.78 876.756 137.08 887.407 
12134302 -8040.67 4331.44 1295.89 1043 113.665 1049.17 
8851.5 2
12165901 -7646.75 5191.88 1301.75 766.455 149.013 780.806 
12134302 -7570.75 4446.62 1305.12 943.608 231.286 971.539 
8852 2
12165901 -7130.33 5168.89 1432.11 1041.16 -46.343 1042.19 
12134302 -7091.33 4491.56 1349.11 966.566 90.5858 970.801 
8852.5 2
12165901 -6519.89 5106.22 1341.89 1199.3 -123.117 1205.6 
12134302 -6746.56 4474.89 1318.56 677.363 -32.7439 678.154 
8853 2
12165901 -6256.5 5094.25 1463.5 538.628 -24.4831 539.184 
12134302 -6404.12 4451 1335.38 700.267 -48.8525 701.969 
8853.5 2
12165901 -5974.75 5050.12 1329.88 593.158 -92.8947 600.388 
12134302 -5915.62 4389.38 1329.38 1028.42 -129.737 1036.57 
8854 2
12165901 -5459.89 4918.44 1302.89 980.688 -250.82 1012.25 
12134302 -5422.11 4294.44 1187 940.026 -180.82 957.259 
8854.5 2
12165901 -5006.5 4865.75 1441.12 903.165 -104.969 909.245 
12134302 -4854.88 4287.88 1478.5 1129.95 -13.0865 1130.03 
8855 2
12165901 -4372.22 4852.22 1482 1310.49 -27.95 1310.79 
12134302 -4366.89 4359.89 1573.33 1008.24 148.789 1019.16 
8855.5 2
12165901 -3865.25 4698.5 1582.62 1020.06 -309.3 1065.93 
12134302 -3863.62 4060.5 1670.12 1012.6 -602.392 1178.24 
8856 2
12165901 -3601.44 4471.11 1667.22 513.24 -442.391 677.588 
12134302 -3347.56 3881.44 1722.78 1004.03 -348.357 1062.74 
8856.5 2
12165901 -3057.5 4361.38 1710.38 1062.39 -214.328 1083.8 
12134302 -3096.5 3769.5 1777.62 490.343 -218.641 536.88 
8857 2
12165901 -2431.75 4395.38 1690 1314.6 71.4286 1316.54 
12134302 -2759.62 3645.88 1769.88 707.721 -259.716 753.871 
8857.5 2
12165901 -1609.75 4330.75 1701.75 1634.19 -128.479 1639.24 
12134302 -1874 3608.62 1678.75 1760.69 -74.0557 1762.24 
8858 2
12165901 -1112.67 4197.11 1689.56 974.673 -262.037 1009.28 
12134302 -1430.78 3599.11 1629.11 869.063 -18.6547 869.263 
8858.5 2
12165901 -815.75 3758.5 1672 570.994 -843.483 1018.58 
12134302 -819.25 3434.75 1594.25 1176.01 -316.079 1217.75 
8859 2
12165901 -296.25 4001.25 1663.25 1095.99 512.131 1209.74 
12134302 -113.125 3437 1588.62 1489.72 4.74683 1489.72 
8859.5 2
12165901 -54.5556 3404.89 1657.33 476.715 -1176.25 1269.19 
12134302 662.444 3727.44 1571 1529.72 572.869 1633.47 
8860 2
12165901 482.25 2806 1624.12 1024.44 -1142.92 1534.84 
12134302 1184.25 3504.62 1564.5 995.812 -425.228 1082.8 
8860.5 2
12165901 1051.25 2598.12 1589 1180.5 -431.276 1256.81 
12134302 1509.38 3314.62 1643.5 674.533 -394.191 781.269 
8861 2
12165901 1590.38 2474.12 1569.25 1095.78 -252.033 1124.39 
12134302 1931.62 3091.38 1655.5 858.232 -453.76 970.804 
8861.5 2
12165901 2022 2294.38 1559.12 889.948 -370.619 964.036 
12134302 2402.25 2885.75 1632 970.361 -423.969 1058.94 
8862 2
12165901 2455.62 2201 1557.12 856.966 -184.536 876.61 
12134302 2997.75 2712.12 1622.12 1176.88 -343.132 1225.88 
8862.5 2
12165901 3030.25 2152.75 1514.62 1128.93 -94.7937 1132.9 
12134302 3582.5 2495.75 1573.62 1148.82 -425.098 1224.95 
8863 2
12165901 3490.5 2029.5 1502.62 915.01 -245.03 947.25 
12134302 4044.75 2155.12 1522.75 918.986 -677.187 1141.54 
8863.5 2
12165901 3960 1739.9 1495.1 935.259 -576.892 1098.87 
12134302 4525.8 1875.6 1507.4 958.267 -556.823 1108.3 
8864 2
12165901 4461.6 1311.9 1563.8 959.082 -818.356 1260.77 
12134302 5017.4 1442.1 1483 939.962 -828.872 1253.22 
8864.5 2
12165901 4848.2 988 1565.9 817.336 -684.778 1066.28 
12134302 5425.1 1087.4 1483.1 861.945 -749.894 1142.49 
8865 2
12165901 5155.7 588.3 1553.4 630.123 -819.057 1033.4 
12134302 5839.2 529.4 1574.6 848.566 -1143.44 1423.91 
8865.5 2
12165901 5706.22 -138.111 1529.56 1050.61 -1386.28 1739.42 
12134302 6331.33 -10.1111 1581 939.186 -1029.6 1393.61 
8866 2
12165901 6101.25 -626.5 1546.38 791.639 -978.735 1258.81 
12134302 6695.75 -375.5 1586.38 730.294 -732.242 1034.17 
8866.5 2
12165901 6447.29 -1026.86 1523 722.413 -835.819 1104.75 
12134302 7021.29 -723.857 1559 679.615 -727.259 995.381 
8867 2
12165901 6908.56 -1582.78 1534 899.161 -1083.67 1408.13 
12134302 7475 -1383.33 1573.78 884.433 -1285.53 1560.39 
8867.5 2
12165901 7467.62 -2192.25 1566.25 1058.84 -1154.3 1566.39 
12134302 7960.5 -1917.62 1695.88 919.508 -1011.92 1367.28 
8868 2
12165901 7891.29 -2631.29 1573.29 901.406 -934.119 1298.12 
12134302 8425 -2344.14 1641.57 988.298 -907.485 1341.74 
8868.5 2
12165901 8152 -3001.12 1566.5 534.251 -757.867 927.247 
12134302 8809.62 -2757.38 1616.25 788.166 -846.787 1156.83 
8869 2
12165901 8722.75 -3462.12 1553.5 1155.36 -933.198 1485.17 
12134302 9202.88 -3189.12 1618.5 796.053 -873.988 1182.18 
8869.5 2
12165901 9228.75 -3956.62 1575.12 1001.98 -979.208 1401 
12134302 9686 -3602.5 1679.75 956.683 -818.564 1259.08 
8870 2
12165901 9639.12 -4284.88 1555.12 834.096 -667.175 1068.1 
12134302 10125.5 -3876.88 1617.38 893.293 -557.673 1053.08 
8870.5 2
12165901 10020.6 -4842.12 1495.62 753.953 -1101.28 1334.64 
12134302 10520.2 -4425.12 1587.75 780.138 -1083.5 1335.13 
8871 2
12165901 10542 -5323.57 1500.14 1026.33 -947.729 1396.98 
12134302 11037.1 -4955 1580.71 1017.51 -1043.06 1457.15 
8871.5 2
12165901 10933.4 -5697.62 1495.88 806.959 -771.244 1116.24 
12134302 11502.6 -5339.5 1603.62 959.757 -792.784 1244.85 
8872 2
12165901 11454.6 -6106.62 1501.88 1028.11 -806.706 1306.82 
12134302 11903.8 -5721.38 1605.75 791.174 -753.205 1092.37 
8872.5 2
12165901 12029.4 -6712.38 1547.75 1142.64 -1204.27 1660.09 
12134302 12401 -6315 1618.75 988.569 -1180.17 1539.5 
8873 2
12165901 12482.6 -7094.38 1576.12 928.791 -782.787 1214.66 
12134302 12916.5 -6759.88 1603.62 1056.35 -911.629 1395.33 
8873.5 2
12165901 12837 -7459.78 1577.78 686.773 -708.145 986.472 
12134302 13247.1 -7162.78 1581.33 640.719 -780.819 1010.05 
8874 2
12165901 13136.5 -7894.5 1562.75 580.426 -842.485 1023.07 
12134302 13601 -7602.88 1679.12 685.831 -852.902 1094.44 
8874.5 2
12165901 13594.2 -8339.88 1519.62 949.689 -924.015 1325.03 
12134302 14021.2 -7925.25 1691.12 871.888 -668.828 1098.87 
8875 2
12165901 14079 -8799.89 1533.78 941.262 -893.231 1297.63 
12134302 14472.3 -8355.67 1662.78 875.89 -835.761 1210.65 
8875.5 2
12165901 14484.5 -9252.88 1580.38 784.333 -876.182 1175.96 
12134302 14966.5 -8920.12 1659.25 955.835 -1091.8 1451.08 
8876 2
12165901 14875.4 -9679.14 1609.43 817.842 -891.774 1210.01 
12134302 15326 -9425.43 1676.43 752.092 -1057.12 1297.36 
8876.5 2
12165901 15327.8 -10212.8 1630.25 958.308 -1130.52 1482.04 
12134302 15685 -9696.25 1703.25 760.593 -573.774 952.743 
8877 2
12165901 15814.2 -10443.9 1614.56 904.223 -429.626 1001.1 
12134302 16163 -9994.67 1640.33 888.476 -554.678 1047.4 
8877.5 2
12165901 16247.4 -10895.8 1577.62 834.591 -870.638 1206.05 
12134302 16649.4 -10492.8 1623.62 937.139 -959.698 1341.36 
8878 2
12165901 16572.6 -11243.1 1560.86 693.383 -740.71 1014.61 
12134302 17130 -10934.1 1662.29 1024.79 -941.136 1391.38 
8878.5 2
12165901 16951.6 -11599.6 1563.5 778.344 -731.996 1068.47 
12134302 17546.6 -11180.4 1650.5 855.493 -505.61 993.735 
8879 2
12165901 17620.5 -11950.4 1538 1319.28 -691.815 1489.67 
12134302 18192 -11500.4 1648.5 1272.93 -631.164 1420.82 
8879.5 2
12165901 18579.9 -12224.8 1523.33 1852.1 -529.735 1926.37 
12134302 18827.9 -11754.3 1621.89 1227.58 -490.267 1321.86 
8880 2
12165901 19062.1 -12379.1 1535.75 947.419 -303.236 994.763 
12134302 19383 -11978.6 1657.62 1090.59 -440.652 1176.25 
8880.5 2
12165901 19434.1 -12588.1 1532 759.184 -426.531 870.797 
12134302 19757 -12144.1 1676.25 763.265 -337.755 834.657 
8881 2
12165901 19825.2 -12785.1 1530.38 809.783 -407.867 906.699 
12134302 20158.9 -12385.9 1679.12 832.039 -500.518 970.983 
8881.5 2
12165901 20153.2 -12973.1 1531.22 653.331 -374.474 753.042 
12134302 20499.8 -12617.6 1729.22 679.089 -461.515 821.071 
8882 2
12165901 20448.5 -13208.9 1551.5 584.708 -466.859 748.226 
12134302 20826.6 -12851.5 1701.38 647.222 -463.256 795.929 
8882.5 2
12165901 20777.5 -13468.1 1543.62 676.955 -533.436 861.871 
12134302 21188.8 -13129.9 1701.38 745.113 -572.788 939.83 
8883 2
12165901 21194.1 -13837.1 1539.78 804.269 -712.328 1074.36 
12134302 21569.9 -13432.9 1659.78 735.789 -584.969 939.986 
8883.5 2
12165901 21622 -14171 1520.12 852.368 -665.117 1081.16 
12134302 21955.9 -13736.8 1609.12 768.897 -605.301 978.566 
8884 2
12165901 22179.6 -14510.5 1502.12 1119.73 -681.727 1310.93 
12134302 22381.5 -14012.4 1575.5 854.669 -553.464 1018.22 
8884.5 2
12165901 22752.1 -14866 1462 1113.81 -691.634 1311.08 
12134302 22900.5 -14318.5 1517 1009.73 -595.574 1172.29 
8885 2
12165901 23290.6 -15109.1 1451.86 1112.49 -502.361 1220.66 
12134302 23363.4 -14494.7 1497.57 956.464 -364.079 1023.41 
8885.5 2
12165901 23807 -15289.2 1506.12 1043.29 -363.853 1104.92 
12134302 24045.6 -14633.4 1611.38 1378.17 -280.123 1406.35 
8886 2
12165901 24254.6 -15377.5 1527.75 889.911 -175.447 907.041 
12134302 24544.8 -14672.9 1625.62 992.296 -78.5288 995.399 
8886.5 2
12165901 24773.4 -15458 1539.43 1058.78 -164.286 1071.45 
12134302 25054 -14811.3 1536 1039.29 -282.471 1076.99 
8887 2
12165901 25059.9 -15484.5 1549.25 586.98 -54.3033 589.487 
12134302 25493.8 -15006.5 1535 901.127 -400.029 985.928 
8887.5 2
12165901 25144.1 -15546.6 1546 171.589 -126.527 213.194 
12134302 25970.8 -15155.8 1520.5 971.487 -303.971 1017.93 
8888 2
12165901 25168.5 -15442 1545.25 47.7941 205.147 210.641 
12134302 26435 -15317 1504.88 910.294 -316.176 963.64 
8888.5 1
12134302 26578 -15421.1 1500.5 283.168 -206.188 350.283 
8889 1
12134302 26483.4 -15568.1 1490.38 -190.01 -295.181 351.049 
8888.5 1
12165901 25305 -15433.5 1545 355.469 22.1354 356.157 
8890 1
12165901 24933 -14697 1379.67 -210.051 415.867 465.904 
8890.5 1
12165901 24696.8 -14564.8 1459.75 -676.934 378.94 775.78 
8891 1
12165901 24310.6 -14446 1439.22 -741.256 227.927 775.507 
8891.5 1
12165901 23984.3 -14352.6 1433.86 -663.15 189.895 689.803 
8892 1
12165901 23755.8 -14243.4 1546.12 -480.117 229.404 532.108 
8892.5 1
12165901 23701.9 -14158.9 1615 -106.053 166.339 197.271 
8893 1
12165901 23704.8 -13961.1 1759.56 5.57155 379.585 379.626 
8893.5 1
12165901 23665.6 -13988.6 1782.43 -78.5698 -55.0307 95.925 
8894 1
12165901 23673.5 -13975.6 1796.12 16.2138 26.4753 31.0456 
8894.5 1
12165901 23705.9 -14028 1743.88 63.4804 -102.696 120.732 
8895 1
12165901 23687.5 -14060.2 1738.88 -37.3476 -65.5488 75.4419 
8895.5 1
12165901 23589 -14121.9 1737.5 -198.589 -124.244 234.252 
8896 1
12165901 23449.9 -14080.2 1725.5 -276.59 82.7535 288.705 
8896.5 1
12165901 23460.8 -14015.1 1650.25 21.8373 130.773 132.584 
8897 1
12165901 23471.5 -13856 1576.25 21.1614 313.238 313.952 
8897.5 1
12165901 23444.4 -13707.6 1528.62 -53.6067 293.231 298.091 
8898 1
12165901 23439.1 -13625 1494.38 -10.5847 166.583 166.919 
8898.5 1
12165901 23569.9 -13591.2 1464.12 254.377 65.6615 262.715 
8899 1
12165901 23671.9 -13682.1 1446.25 200 -178.186 267.863 
8899.5 1
12165901 23684.6 -13644.8 1441.25 25.2976 74.1567 78.353 
8900 1
12165901 23674 -13590.7 1437 -22.2746 113.282 115.452 
8900.5 1
12165901 23558.3 -13543.3 1445.56 -234.143 95.9129 253.026 
8901 1
12165901 23500.5 -13580.1 1476.5 -113.177 -71.9993 134.138 
8901.5 1
12165901 23375.4 -13594 1489.88 -263.421 -29.2105 265.036 
8902 1
12165901 23293.4 -13589.9 1487.12 -165.323 8.31653 165.532 
8902.5 1
12165901 23440 -13834.7 1469.56 289.773 -483.778 563.923 
8903 1
12165901 23541.9 -14027.5 1426.62 193.679 -366.603 414.62 
8903.5 1
12165901 23592.2 -14103.8 1430.25 102.388 -154.98 185.747 
8904 1
12165901 23515.5 -14159 1435.62 -156.314 -112.525 192.603 
8904.5 1
12165901 23377.6 -14130.5 1433.25 -283.111 58.5216 289.096 
8905 1
12165901 23398.7 -14139.2 1424 40.9371 -16.9693 44.3148 
8905.5 1
12165901 23397 -14180 1426.75 -3.13873 -76.7943 76.8584 
8906 1
12165901 23309.3 -14131.7 1440 -178.281 98.1417 203.509 
8906.5 1
12165901 23200.2 -14047.4 1439.38 -230.033 177.931 290.817 
8907 1
12165901 23001.3 -13752.7 1449.22 -390.799 578.995 698.54 
8907.5 1
12165901 22885.4 -13559.1 1475.88 -230.076 384.011 447.66 
8908 1
12165901 22799.2 -13524.4 1468.12 -172.25 69.5 185.743 
8908.5 1
12165901 22701.9 -13586.2 1454.88 -194.75 -123.75 230.741 
8909 1
12165901 22680.1 -13565.4 1451.25 -42.8994 41.1736 59.4611 
8909.5 1
12165901 22678.1 -13535.6 1450.12 -4.00802 59.6192 59.7538 
8910 1
12165901 22727.9 -13639.9 1445 99.6994 -208.918 231.488 
8910.5 1
12165901 22898.6 -13929.1 1431.57 344.146 -583.201 677.171 
8911 1
12165901 23019.5 -14017.8 1434.5 252.989 -185.371 313.633 
8911.5 1
12165901 22921.8 -13806.1 1445.89 -188.289 407.782 449.154 
8912 1
12165901 22758.3 -13649.4 1464.86 -332.978 319.109 461.199 
8912.5 1
12165901 22733.2 -13585.9 1460.75 -50.5772 128.391 137.994 
8913 1
12165901 22721 -13544.9 1465.88 -24.4511 81.8363 85.411 
8913.5 1
12165901 22695.8 -13590.6 1463.25 -51.3211 -92.9878 106.21 
8914 1
12165901 22783.1 -13592 1459.5 172.678 -2.71739 172.699 
8914.5 1
12165901 22841.1 -13353.1 1458.56 113.698 468.41 482.011 
8915 1
12165901 22770.9 -12949.8 1457.12 -135.591 778.689 790.406 
8915.5 1
12165901 22775.8 -12954.4 1439.25 9.92872 -9.41955 13.686 
8916 1
12165901 22830.4 -13013.1 1432.62 110.801 -119.168 162.721 
8916.5 1
12165901 22794.5 -13185.1 1420.75 -72.3286 -346.774 354.237 
8917 1
12165901 22701.2 -13392.5 1407.75 -189.148 -420.639 461.209 
8917.5 1
12165901 22853.2 -13589.2 1407 311.475 -403.176 509.478 
8918 1
12165901 23181.3 -13886.1 1403.67 639.539 -578.677 862.483 
8918.5 1
12165901 23611 -14266.1 1399.12 849.144 -751.016 1133.61 
8919 1
12165901 23898.2 -14615.6 1404.88 606.013 -737.342 954.424 
8919.5 1
12165901 24448.7 -14801.6 1452.78 1040.49 -351.476 1098.25 
8920 1
12165901 25145.4 -15014.6 1461.25 1319.52 -403.541 1379.85 
8920.5 1
12165901 25413 -15231.7 1442.14 561.059 -455.114 722.437 
8921 1
12165901 25866.4 -15455.6 1530.12 946.503 -467.455 1055.64 
8921.5 1
12165901 26321.1 -15653.5 1550.38 931.865 -405.482 1016.26 
8922 1
12165901 26923.7 -15885.9 1615.56 1141.18 -440.13 1223.11 
8922.5 1
12165901 27515.6 -16113.1 1669.25 1147.21 -440.38 1228.83 
8923 1
12165901 28092.1 -16325.9 1730.12 1186.21 -437.757 1264.41 
8923.5 1
12165901 28452.6 -16330.7 1819.89 695.812 -9.25032 695.873 
8924 1
12165901 28948.3 -16541.5 1774.1 966.363 -410.981 1050.13 
8924.5 1
12165901 29382.6 -16621.2 1748 921.986 -169.262 937.394 
8925 1
12165901 29734.5 -16805.8 1763.8 748.818 -392.719 845.551 
8925.5 1
12165901 30210.8 -16942.7 1726 919.498 -264.286 956.725 
8926 1
12165901 30710.9 -17086.8 1648.75 1008.22 -290.423 1049.21 
8926.5 1
12165901 31288.2 -17306.9 1550.89 1103.91 -420.916 1181.44 
8927 1
12165901 31788.3 -17393.7 1444.57 1002.13 -173.999 1017.12 
8927.5 1
12165901 32309.2 -17640.3 1434.33 1074.1 -508.493 1188.38 
8928 1
12165901 32931.2 -17757 1608.25 1246.55 -233.801 1268.28 
8928.5 1
12165901 33472 -17890.4 1727.88 1085.84 -267.821 1118.38 
8929 1
12165901 33870.1 -17964.1 1730.86 810.882 -150.24 824.682 
8929.5 1
12165901 34309.9 -17959.1 1699.25 895.585 10.2197 895.643 
8930 1
12165901 34790.9 -18223 1704.12 932.171 -511.386 1063.23 
8930.5 1
12165901 35218.6 -18378.4 1732.38 824.181 -299.374 876.869 
8931 1
12165901 35686.8 -18523 1725.5 921.506 -284.695 964.481 
8931.5 1
12165901 36120.4 -18723.1 1736.14 890.51 -410.971 980.768 
8932 1
12165901 36557.9 -18959.6 1693.12 920.94 -497.857 1046.9 
8932.5 1
12165901 37026.7 -19221.4 1682.86 928.395 -518.423 1063.33 
8933 1
12165901 37546.6 -19351.2 1729.5 1017.44 -254.054 1048.68 
8933.5 1
12165901 38064 -19628.3 1807.86 1028.58 -550.767 1166.76 
8934 1
12165901 38564.6 -19852.1 1880 983.546 -439.763 1077.38 
8934.5 1
12165901 38985 -20020.3 1837.14 839.072 -335.65 903.716 
8935 1
12165901 39377.5 -20290 1809.88 780.318 -536.211 946.794 
8935.5 1
12165901 39663.3 -20388.4 1768.43 590.466 -203.365 624.506 
8936 1
12165901 40126.5 -20571.4 1699.5 947.268 -374.124 1018.47 
8936.5 1
12165901 40629.3 -20817.4 1676.71 966.896 -473.18 1076.47 
8937 1
12165901 41081.2 -21003.5 1740.12 933.811 -384.445 1009.85 
8937.5 1
12165901 41571.3 -21256.6 1764.43 968.45 -500.141 1089.97 
8938 1
12165901 42110.9 -21435.1 1766 1077.02 -356.394 1134.46 
8938.5 1
12165901 42525.1 -21730.6 1706.57 790.588 -563.829 971.047 
8939 1
12165901 42949.6 -21823.9 1709.75 862.769 -189.641 883.365 
8939.5 1
12165901 43407.6 -22038 1676.86 930.785 -435.213 1027.51 
8940 1
12165901 43856 -22330.2 1737.5 898.654 -585.671 1072.66 
8940.5 1
12165901 44341.3 -22606.6 1717.14 940.476 -535.507 1082.25 
8941 1
12165901 44703.7 -22889 1704 787.888 -613.975 998.866 
8941.5 1
12165901 45062.5 -23189.4 1679.25 710.467 -594.802 926.581 
8942 1
12165901 45488.9 -23423.5 1690.25 839.321 -460.876 957.531 
8942.5 1
12165901 45921.8 -23558.9 1765.62 879.827 -275.152 921.849 
8943 1
12165901 46274 -23691.4 1755.38 698.909 -262.897 746.718 
8943.5 1
12165901 46589.9 -23930.4 1733 638.131 -482.828 800.209 
8944 1
12165901 47042.1 -24188.1 1695.75 915.486 -521.761 1053.73 
8944.5 1
12165901 47381 -24537.9 1694.5 669.713 -691.206 962.435 
8945 1
12165901 47391.4 -24842.1 1733 19.6869 -577.324 577.66 
