# Supplementary material for: Intrinsic group behaviour II: On the dependence of triad spatial dynamics on social and personal features; and on the effect of social interaction on small group dynamics
Source: PLoS One. 2019 Dec 3;14(12):e0225704. doi: 10.1371/journal.pone.0225704 (PMC6890182; doi:10.1371/journal.pone.0225704)
Supplement: S2 Data Set — (ZIP) [file pone.0225704.s002.zip › set_2_nint/group_traj_dyas_noint/traj_2_0217_47.dat]

2 12144805 12162302 0 0 1 0 2 1 0 35 20 50 1750.83 1772.43 1729.23 
8688.5 1
12144805 27739 -15678 1445.5 0 0 0 
8689 1
12144805 28073.6 -15680.9 1613.57 1062.13 -9.07029 1062.17 
8689.5 1
12144805 28556.1 -15790.8 1718.25 915.661 -208.525 939.105 
8690 1
12144805 29084.6 -16018.1 1772.86 1056.89 -454.786 1150.59 
8690.5 1
12144805 29509.5 -16274.4 1744.5 865.435 -521.858 1010.6 
8691 1
12144805 29932.7 -16480.3 1716 823.374 -400.605 915.658 
8691.5 1
12144805 30594.6 -16642.1 1679.57 1411.21 -345.111 1452.79 
8692 1
12144805 31224.3 -16830.7 1632 1272.15 -380.952 1327.96 
8692.5 1
12144805 31751.4 -17138.4 1576.43 1048 -611.758 1213.49 
8693 1
12144805 32316.4 -17435.8 1566.25 1123.15 -591.096 1269.2 
8693.5 1
12144805 32966.6 -17706.1 1661.57 1305.62 -542.958 1414.01 
8694 1
12144805 33530.4 -17925.3 1695 1139.11 -442.713 1222.11 
8694.5 1
12144805 34023.7 -18164.6 1684.29 980.687 -475.717 1089.98 
8695 1
12144805 34516.9 -18388.8 1696.12 944.752 -429.461 1037.78 
8695.5 1
12144805 34880.3 -18525.7 1723.17 747.857 -281.722 799.16 
8696 1
12144805 35299.2 -18704 1747.25 813.43 -346.278 884.069 
8696.5 1
12144805 35831.1 -18846.9 1742.57 1044.98 -280.662 1082.01 
8697 1
12144805 36301.6 -19052.5 1703.38 944.743 -412.937 1031.05 
8697.5 1
12144805 36815.1 -19262.3 1682 1004.93 -410.54 1085.55 
8698 1
12144805 37303.7 -19488.9 1683.14 1046.19 -485.164 1153.21 
8698.5 1
12144805 37863.4 -19688.2 1813.62 1095.23 -390.201 1162.66 
8699 1
12144805 38437.3 -19933.7 1837.57 1136.46 -486.068 1236.04 
8699.5 1
12144805 38847.2 -20205.5 1834.25 818.292 -542.486 981.781 
8700 1
12144805 39331.4 -20479 1836.71 915.271 -517.013 1051.2 
8700.5 1
12144805 39697.4 -20710.4 1792.14 767.296 -485.175 907.82 
8701 1
12144805 40102.6 -21001.1 1747.29 835.346 -599.411 1028.15 
8701.5 1
12144805 40598.5 -21444.6 1719 982.037 -878.182 1317.42 
8702 1
12144805 41229.7 -21714.6 1701.14 1301.47 -556.591 1415.49 
8702.5 1
12144805 41745.3 -21837.3 1748.89 1005.11 -239.302 1033.2 
8703 1
12144805 42048.9 -21965.6 1795.14 593.98 -250.955 644.818 
8703.5 1
12144805 42417.6 -22258.1 1752.12 766.669 -608.219 978.628 
8704 1
12144805 42946.6 -22591 1749.25 1015.36 -638.916 1199.65 
8704.5 1
12144805 43426.1 -22803 1778.71 964.825 -426.559 1054.91 
8705 1
12144805 43921.2 -22981.4 1832.38 1008.36 -363.289 1071.81 
8705.5 1
12144805 44425 -23220.3 1803 980.058 -464.807 1084.69 
8706 1
12144805 44821.1 -23423.4 1738.29 844.654 -433.14 949.237 
8706.5 1
12144805 45268.9 -23632.6 1748.75 886.598 -414.25 978.601 
8707 1
12144805 45665.6 -23647.5 1797 757.156 -28.3874 757.688 
8707.5 1
12144805 46003.4 -23715.7 1834 689.395 -139.213 703.311 
8708 1
12144805 46359.6 -23702.5 1890.38 723.976 26.8583 724.475 
8708.5 1
12144805 46635 -23629 1910.38 531.612 141.892 550.222 
8709 1
12144805 47045 -23854.1 1904 845.361 -464.212 964.431 
8709.5 1
12144805 47239.1 -23898.4 1896.25 389.809 -88.8196 399.8 
8710 1
12144805 47187.4 -23985.9 1894 -102.776 -173.921 202.018 
8710.5 1
12144805 47256.8 -24072.8 1894 140.611 -176.253 225.47 
8712 1
12144805 47299.5 -24102.5 1894 131.135 -91.2577 159.763 
8712.5 1
12144805 46257.9 -22611 1682.57 -617.087 883.59 1077.74 
8713 1
12144805 46003.4 -22394.8 1639.12 -525.79 446.798 689.987 
8713.5 1
12144805 45664.5 -22278.8 1612.38 -645.476 220.952 682.246 
8714 1
12144805 45319.6 -22135 1592.62 -677.554 282.417 734.056 
8714.5 1
12144805 44928.6 -22034 1566.29 -816.396 210.856 843.186 
8715 1
12144805 44443.6 -22057.4 1520.38 -997.832 -48.0967 998.991 
8715.5 1
12144805 43918.5 -21895.2 1564.12 -983.38 303.605 1029.18 
8716 1
12144805 43446 -21807.9 1553.12 -956.478 176.872 972.694 
8716.5 1
12144805 42978.2 -21676.4 1551 -933.633 262.475 969.826 
8717 1
12144805 42521.6 -21922.6 1637.71 -931.997 -502.442 1058.8 
8717.5 1
12144805 42091.2 -22078.8 1596.75 -850.438 -308.653 904.716 
8718 1
12144805 41640.9 -22064.9 1567.14 -900.786 27.7857 901.214 
8718.5 1
12144805 41110.5 -22173.8 1564.38 -1100.33 -225.919 1123.28 
8719 1
12144805 40597.2 -22388.4 1533.75 -1006.37 -420.833 1090.82 
8719.5 1
12144805 40137.2 -22551.5 1566.5 -910.891 -323.02 966.47 
8720 1
12144805 39593.5 -22444 1650.88 -1047.69 207.129 1067.97 
8720.5 1
12144805 39198.4 -22239.9 1666.86 -793.316 409.925 892.967 
8721 1
12144805 38783.8 -22138.4 1701.38 -831.019 203.371 855.542 
8721.5 1
12144805 38339.8 -22056.1 1679.38 -882.704 163.519 897.722 
8722 1
12144805 37935.4 -21897.9 1689 -833.652 326.325 895.246 
8722.5 1
12144805 37506 -21862.6 1667.88 -879.977 72.197 882.933 
8723 1
12144805 37118.4 -21819.4 1612.29 -782.973 87.2655 787.821 
8723.5 1
12144805 36764.4 -21774.8 1580.75 -710.951 89.716 716.589 
8724 1
12144805 36437.7 -21900.6 1579.57 -641.77 -247.193 687.73 
8724.5 1
12144805 36284.6 -21867.3 1563.14 -308.135 66.9733 315.329 
8725 1
12144805 36114.5 -21848.6 1535.88 -356.544 39.121 358.684 
8725.5 1
12144805 35933.8 -21902.6 1512.38 -341.682 -102.079 356.605 
8726 1
12144805 35820.6 -21762.7 1515.86 -234.81 290.271 373.354 
8726.5 1
12144805 35702.2 -21702.7 1512.44 -229.804 116.597 257.692 
8727 1
12144805 35523 -21867.4 1482.43 -345.322 -317.46 469.072 
8727.5 1
12144805 35519.1 -21960.4 1456.62 -7.87602 -188.916 189.08 
8728 1
12144805 35484.3 -21754.3 1449.71 -71.6858 424.052 430.069 
8728.5 1
12144805 35529.3 -21759.9 1458.11 91.0053 -11.3195 91.7066 
8729 1
12144805 35544 -22143.9 1416.25 28.2051 -738.435 738.973 
8729.5 1
12144805 35592.5 -22242.1 1398.38 98.1781 -198.887 221.799 
8730 1
12144805 35528.5 -22295.6 1387 -130.081 -108.74 169.545 
8730.5 1
12144805 35565.2 -22287.6 1382.75 72.0588 15.6863 73.7464 
8731 1
12144805 35621.1 -22381.5 1381.25 113.337 -190.416 221.593 
8731.5 1
12144805 35381.4 -22194.9 1364 -488.289 380.092 618.786 
8732 1
12144805 35124.2 -21910.9 1352.12 -512.201 565.737 763.157 
8732.5 1
12144805 35071.6 -21776.8 1349.5 -107.398 273.724 294.04 
8733 1
12144805 35132.6 -21686.2 1351.5 122 181 218.277 
8733.5 1
12144805 35239.2 -21713.8 1352 211.139 -54.4554 218.048 
8734 1
12144805 35090.1 -22103.1 1351.38 -302.485 -789.807 845.75 
8734.5 1
12144805 35021.8 -22287.3 1349.11 -133.752 -360.486 384.499 
8735 1
12144805 35074.1 -22403.6 1348.38 100.09 -222.355 243.844 
8735.5 1
12144805 35282.2 -22327 1348 418.763 154.175 446.242 
8736 1
12144805 35701.4 -22117 1348 858.863 430.328 960.639 
8736.5 1
12144805 35715.2 -22060.9 1348 27.9175 112.928 116.327 
8737 1
12144805 35813.2 -22019.1 1348 198.381 84.5142 215.633 
8737.5 1
12144805 35889.6 -21974.4 1348 151.238 88.6139 175.286 
8738 1
12144805 35770 -22170.8 1348 -232.733 -382.053 447.358 
8738.5 1
12144805 35715.9 -22008.9 1348 -109.787 328.347 346.215 
8739 1
12144805 35692.9 -22175.5 1348 -47.0348 -340.746 343.977 
8739.5 1
12144805 35646.2 -22356.2 1348 -92.5099 -358.631 370.37 
8740 1
12144805 35559.2 -22436.8 1348 -179.752 -166.322 244.896 
8740.5 1
12144805 35240.2 -21961.1 1348 -619.471 923.571 1112.08 
8741 1
12144805 35087.9 -21940 1348 -290.739 40.2884 293.517 
8741.5 1
12144805 35000.1 -21922.1 1348 -183.157 37.28 186.912 
8742 1
12144805 34948.4 -21906.7 1348 -104.021 31.1392 108.582 
8742.5 1
12144805 35013.4 -21765.5 1348 123.442 268.378 295.406 
8743 1
12144805 35113 -21699.4 1348 200.453 133.048 240.589 
8743.5 1
12144805 35190.1 -22092.3 1348 156.412 -797.076 812.277 
8744 1
12144805 35340.7 -22312.1 1348 308.515 -450.364 545.903 
8744.5 1
12144805 35553.1 -22402 1348 445.376 -188.446 483.603 
8745 1
12144805 35686.2 -22332.3 1348 258.928 135.603 292.287 
8745.5 1
12144805 35563.4 -22274 1348 -238.36 113.204 263.876 
8746 1
12144805 35215.1 -22226.4 1348 -702.257 96.0181 708.791 
8746.5 1
12144805 35305.9 -22158.4 1347.67 184.479 138.07 230.426 
8747 1
12144805 35727 -22032.6 1347.88 796.051 237.844 830.823 
8747.5 1
12144805 35782.9 -22009.8 1348 117.88 48.2595 127.376 
8748 1
12144805 35464.9 -21820.8 1348 -656.996 390.438 764.255 
8748.5 1
12144805 35111.9 -21894.9 1347.75 -713.159 -149.691 728.7 
8749 1
12144805 35099.2 -22068.6 1347.62 -25.7128 -353.87 354.803 
8749.5 1
12144805 35087.6 -21880.1 1347.22 -22.3176 359.759 360.451 
8750 1
12144805 34742.2 -22307.1 1338.88 -671.801 -830.766 1068.4 
8750.5 1
12144805 34789.2 -22295.8 1337 98.5325 23.847 101.377 
8751 1
12144805 34845.1 -22240.8 1337 113.798 112.016 159.68 
8751.5 1
12144805 34870.1 -22175.2 1337 49.9002 130.739 139.938 
8752 1
12144805 34929.6 -22181.2 1337 121.429 -12.2449 122.044 
8752.5 1
12144805 35046.4 -21775.5 1337 226.699 787.864 819.831 
8753 1
12144805 35137.2 -21636.2 1337 176.456 270.388 322.873 
8753.5 1
12144805 34971.6 -21927.5 1337 -324.755 -571.078 656.96 
8754 1
12144805 34958 -22099 1337 -27.9201 -351.434 352.542 
8754.5 1
12144805 35067.9 -22249.2 1337 227.956 -311.722 386.18 
8755 1
12144805 35242.6 -22417.3 1337 359.458 -345.752 498.753 
8755.5 1
12144805 35520 -22462.8 1337 512.807 -84.0375 519.647 
8756 1
12144805 35621 -22435 1337 202.405 55.6112 209.905 
8756.5 1
12144805 35671.8 -22390.4 1337 101.5 89.25 135.158 
8757 1
12144805 35659.9 -22214.1 1337 -23.3651 346.232 347.02 
8757.5 1
12144805 35330.1 -21989.3 1337 -706.026 481.493 854.581 
8758 1
12144805 35130.1 -21889.6 1337 -392.962 195.797 439.04 
8758.5 1
12144805 35411.6 -22046.8 1337 530.132 -295.904 607.123 
8759 1
12144805 35673.1 -22088.4 1337 538.103 -85.7584 544.893 
8759.5 1
12144805 35663.8 -22139.6 1337 -20.0702 -109.394 111.22 
8760 1
12144805 35122.4 -22303.9 1336.38 -1055.31 -320.175 1102.81 
8760.5 1
12144805 35023.4 -22233.6 1334.38 -196.819 139.662 241.336 
8761 1
12144805 35443.4 -22134.2 1335.25 815.534 192.961 838.051 
8761.5 1
12144805 35573.1 -21980.6 1337 265.918 314.915 412.17 
8762 1
12144805 35669 -21969.2 1337 187.955 22.2533 189.268 
8762.5 1
12144805 35650 -21901.6 1337 -38.6965 137.782 143.113 
8763 1
12144805 35663.9 -21826.4 1337 28.7863 156.009 158.643 
8763.5 1
12144805 35686 -21790.2 1337 50.1701 81.9161 96.0587 
8764 1
12144805 35650.3 -21730.6 1337 -64.119 107.143 124.863 
8764.5 1
12144805 35703.3 -21690.4 1337 105.159 79.6485 131.918 
8765 1
12144805 35693.7 -21673.1 1337 -19.0666 34.4337 39.3601 
8765.5 1
12144805 35666.1 -21653.1 1337 -52.2524 37.9126 64.5576 
8766 1
12144805 35727.9 -21668 1337 128.341 -30.9252 132.015 
8766.5 1
12144805 35762.8 -21728.5 1337 70.066 -121.486 140.243 
8767 1
12144805 35944.5 -21851.2 1337 347.514 -234.704 419.347 
8767.5 1
12144805 35961.4 -22058.8 1337 33.8855 -416.667 418.042 
8768 1
12144805 35529.6 -21722.6 1337 -849.902 661.663 1077.09 
8768.5 1
12144805 35378.4 -21632 1337 -308.564 184.949 359.747 
8769 1
12144805 35197.9 -21646.9 1337 -369.987 -30.4816 371.24 
8769.5 1
12144805 35115.5 -21554.6 1337 -155.718 174.386 233.792 
8770 1
12144805 35001 -21869.4 1337 -236.57 -650.421 692.107 
8770.5 1
12144805 34990 -22143.4 1330.5 -22.2672 -554.547 554.994 
8771 1
12144805 34998 -22262.1 1332.62 15.6556 -232.387 232.914 
8771.5 1
12144805 34947.8 -22068.6 1333 -97.9532 377.193 389.704 
8772 1
12144805 34929.4 -21980.6 1333 -37.4671 180.069 183.925 
8772.5 1
12144805 34929 -21962.7 1333 -0.90799 37.8329 37.8438 
8773 1
12144805 34879.4 -21878.2 1331.62 -99.0519 168.591 195.536 
8773.5 1
12144805 35000 -21706.4 1331 237.451 338.337 413.346 
8774 1
12144805 34977.9 -21728.6 1327.86 -44.4636 -44.5711 62.9571 
8774.5 1
12144805 35282 -22039.8 1332.25 609.505 -623.604 871.997 
8775 1
12144805 35589.8 -22351.4 1347 602.25 -609.834 857.09 
8775.5 1
12144805 35803 -22295.5 1371.75 416.504 109.131 430.564 
8776 1
12144805 35990.9 -22263.4 1436 377.223 64.4005 382.681 
8776.5 1
12144805 36157.4 -22234 1446.88 332.371 58.7397 337.522 
8777 1
12144805 36441.7 -22164.9 1531 579.102 140.82 595.978 
8777.5 1
12144805 36561 -22062.7 1560.14 249.031 213.242 327.854 
8778 1
12144805 36835.1 -22043.4 1598.38 543.899 38.3716 545.251 
8778.5 1
12144805 37126.4 -22094.6 1611.88 557.95 -98.1801 566.523 
8779 1
12144805 37381.4 -22060.6 1652.14 515.26 68.7951 519.832 
8779.5 1
12144805 37590.9 -22015.5 1647.25 410.679 88.3753 420.081 
8780 1
12144805 37609.7 -22029 1678.57 39.4954 -28.3019 48.5889 
8780.5 1
12144805 37753.4 -21997.2 1694.25 283.914 62.747 290.766 
8781 1
12144805 37815 -21720.3 1724.57 123.25 553.929 567.475 
8781.5 1
12144805 37753.1 -21316.1 1722 -125.253 818.139 827.671 
8782 1
12144805 36991.9 -20589.8 1713.75 -1436.32 1370.52 1985.28 
8782.5 1
12144805 36402.9 -20199.1 1762.29 -1214.47 805.376 1457.25 
8783 1
12144805 35604.2 -20035.9 1730.5 -1623.19 331.845 1656.76 
8783.5 2
12162302 34965.8 -20641.8 1813.5 0 0 0 
12144805 34917.4 -19873.5 1755.38 -1305.85 308.698 1341.84 
8784 2
12162302 34398.3 -20434.4 1833.29 -1326.05 484.591 1411.82 
12144805 34385.1 -19662.7 1778.29 -1077.39 426.692 1158.81 
8784.5 2
12162302 33826.7 -20189.9 1819.29 -1213.53 519.26 1319.95 
12144805 33956.1 -19464.6 1745.29 -910.828 420.685 1003.29 
8785 2
12162302 33355.8 -20050.8 1797.12 -909.197 268.547 948.028 
12144805 33488 -19298.8 1716.25 -903.751 320.119 958.771 
8785.5 2
12162302 32883.3 -19917.9 1761.86 -930.048 261.6 966.138 
12144805 32953.1 -19126.9 1684.71 -1052.87 338.372 1105.91 
8786 2
12162302 32373.6 -19731.8 1742.75 -1007.23 367.801 1072.29 
12144805 32329.5 -19047.4 1736.25 -1232.5 157.079 1242.47 
8786.5 2
12162302 31578 -19478.4 1681.43 -1591.25 506.643 1669.96 
12144805 31680.1 -18874 1674.57 -1298.71 346.75 1344.21 
8787 2
12162302 30874.1 -19283.8 1577.38 -1407.75 389.357 1460.6 
12144805 31133.9 -18803.2 1518.12 -1092.54 141.5 1101.66 
8787.5 2
12162302 30234.7 -19024.6 1492.57 -1283.96 520.439 1385.43 
12144805 30544 -18492.7 1415.14 -1184.49 623.566 1338.6 
8788 2
12162302 29763.9 -18771 1471.88 -947.363 510.204 1076.01 
12144805 29942.4 -18129.1 1486 -1210.51 731.568 1414.4 
8788.5 2
12162302 29240.1 -18464.1 1528.5 -1026.96 601.716 1190.26 
12144805 29504 -17735.5 1612.38 -859.559 771.814 1155.22 
8789 2
12162302 28736 -18220 1647.71 -1048.08 507.536 1164.5 
12144805 29012.6 -17508.1 1675.29 -1021.68 472.676 1125.72 
8789.5 2
12162302 28181.5 -17992.6 1714 -1162.47 476.677 1256.41 
12144805 28488 -17361.9 1724.12 -1099.73 306.641 1141.68 
8790 2
12162302 27649.9 -17727.2 1731.38 -1050.64 524.457 1174.27 
12144805 28025.8 -17121.4 1742.75 -913.538 475.296 1029.79 
8790.5 2
12162302 27113.6 -17573.2 1769.88 -1066.1 306.163 1109.19 
12144805 27399.9 -16863.2 1782.88 -1244.28 513.171 1345.95 
8791 2
12162302 26613.4 -17369.2 1774.25 -975.146 397.661 1053.11 
12144805 26674.1 -16546.4 1781.12 -1414.72 617.69 1543.69 
8791.5 2
12162302 25994 -17076.8 1758.5 -1209.72 571.289 1337.83 
12144805 26019.2 -16301 1728.62 -1279.05 479.248 1365.89 
8792 2
12162302 25384.5 -16909.4 1751 -1223.9 336.094 1269.2 
12144805 25445.5 -16192.9 1736.12 -1152.11 217.118 1172.39 
8792.5 2
12162302 24842 -16736 1749 -1095.96 350.253 1150.57 
12144805 24922.8 -16022.5 1704.62 -1056.06 344.192 1110.73 
8793 2
12162302 24279.4 -16485.6 1769 -1148.1 511.079 1256.72 
12144805 24423.9 -15853 1712.14 -1018.15 345.918 1075.31 
8793.5 2
12162302 23708.9 -16286.2 1748.62 -1203.7 420.509 1275.04 
12144805 23941.4 -15724.8 1718.75 -1017.89 270.57 1053.24 
8794 2
12162302 23256.9 -16100.4 1703.5 -891.519 366.617 963.957 
12144805 23370.9 -15501 1699.12 -1125.25 441.321 1208.7 
8794.5 2
12162302 22781.9 -15914.1 1694.75 -901.328 353.416 968.14 
12144805 22888.6 -15306.8 1702.5 -915.085 368.596 986.531 
8795 2
12162302 22384.3 -15761.9 1688.29 -826.589 316.565 885.134 
12144805 22370 -15181 1671 -1078.22 261.435 1109.46 
8795.5 2
12162302 21853.5 -15653.9 1648.62 -1081.03 219.923 1103.17 
12144805 21783.9 -14935.2 1626 -1193.74 500.509 1294.42 
8796 2
12162302 21199.2 -15426.1 1621.12 -1229.79 428.102 1302.18 
12144805 21197.1 -14710.1 1625.88 -1102.91 423.167 1181.31 
8796.5 2
12162302 20542.9 -15248.3 1635 -1328.73 359.999 1376.63 
12144805 20649.7 -14486 1654 -1108.12 453.694 1197.4 
8797 2
12162302 20011.6 -15005.5 1662.75 -1111.36 507.92 1221.93 
12144805 20207.8 -14327.8 1702.5 -924.611 331.067 982.096 
8797.5 2
12162302 19589.9 -14783.9 1676.25 -867.798 456.019 980.32 
12144805 19628.6 -14156.9 1719.12 -1191.62 351.595 1242.4 
8798 2
12162302 19003.6 -14475.5 1696.25 -1129.58 594.171 1276.32 
12144805 19213.4 -13907.9 1722.25 -800.096 479.769 932.916 
8798.5 2
12162302 18527.4 -14149.8 1666.12 -950.599 650.2 1151.69 
12144805 18813.1 -13649.2 1676.5 -798.902 516.218 951.17 
8799 2
12162302 18042.8 -13823.5 1652.62 -952.112 640.963 1147.76 
12144805 18393.8 -13251.2 1672.12 -823.919 781.925 1135.89 
8799.5 2
12162302 17519.9 -13468 1622.25 -1043.66 709.581 1262.04 
12144805 17814.5 -12973.4 1630.62 -1156.19 554.641 1282.34 
8800 2
12162302 16967.5 -13110 1566.88 -1136.57 736.626 1354.41 
12144805 17310.4 -12640.1 1576.88 -1037.29 685.7 1243.45 
8800.5 2
12162302 16535 -12683.6 1514.86 -856.436 844.413 1202.71 
12144805 16762.4 -12159.7 1574.71 -1085.04 951.308 1443.02 
8801 2
12162302 16046.8 -12168.4 1613.5 -990.365 1045.02 1439.76 
12144805 16217.6 -11618.5 1675.38 -1105.08 1097.8 1557.68 
8801.5 2
12162302 15577.4 -11670.1 1717.25 -938.75 996.5 1369.04 
12144805 15852.2 -11038.9 1713.62 -730.75 1159.25 1370.35 
8802 2
12162302 15293.5 -11190.1 1732.12 -574.646 971.66 1128.87 
12144805 15564.5 -10379.2 1725.75 -582.49 1335.27 1456.79 
8802.5 2
12162302 14885 -10701.4 1764.38 -804.134 962.106 1253.91 
12144805 15251.4 -9816.88 1724.62 -616.388 1107.04 1267.07 
8803 2
12162302 14567.4 -10112.4 1789.25 -637.801 1182.73 1343.74 
12144805 14857 -9346.88 1719.75 -791.918 943.775 1232.01 
8803.5 2
12162302 14162.8 -9688.6 1816.7 -773.566 810.277 1120.25 
12144805 14589.6 -8982.7 1709.7 -511.281 696.319 863.869 
8804 2
12162302 14068.6 -9493.55 1803.91 -184.997 383.211 425.529 
12144805 14451.4 -8865.82 1694.45 -271.584 229.63 355.652 
8804.5 2
12162302 14108.2 -9491.55 1783.91 81.7055 4.13223 81.8099 
12144805 14432.4 -8816.09 1697 -39.2562 102.742 109.986 
8805 2
12162302 13986.8 -9457.3 1778.1 -244.229 68.9043 253.763 
12144805 14405.6 -8859.5 1697 -53.8504 -87.3422 102.609 
8805.5 2
12162302 13916 -9434.44 1775.56 -137.743 44.4661 144.743 
12144805 14434.3 -8775.44 1697 55.9014 163.532 172.823 
8806 2
12162302 13645.6 -9097.88 1757.75 -546.212 679.938 872.16 
12144805 14105.8 -8365.62 1685.25 -663.805 827.918 1061.17 
8806.5 1
12144805 13944.2 -8107.5 1680 -336.458 537.76 634.343 
8807 1
12144805 14173.9 -7722.44 1669.78 462.05 774.76 902.077 
8807.5 1
12144805 14820.8 -7324 1634.5 1204.58 741.982 1414.76 
8808 1
12144805 15082.5 -7556.75 1617.12 560.493 -498.394 750.032 
8808.5 1
12144805 15012.1 -7641 1593.22 -134.587 -161.09 209.913 
8809 1
12144805 14917.3 -7585.43 1588.86 -190.796 111.814 221.145 
8809.5 1
12144805 15116.1 -7679.38 1581.5 425.78 -201.17 470.912 
8810 1
12144805 15701 -8118.89 1556 1107.72 -832.413 1385.62 
8810.5 1
12144805 16199.8 -8647.12 1516 951.813 -1008.08 1386.43 
8811 1
12144805 16688 -9141.12 1501.38 984.375 -995.968 1400.34 
8811.5 1
12144805 16954.5 -9873 1517.88 539.474 -1481.53 1576.69 
8812 1
12144805 17054 -10594 1575.88 206.861 -1498.96 1513.17 
8812.5 1
12144805 17190.1 -11294.9 1543.75 273.893 -1410.21 1436.56 
8813 1
12144805 17525.6 -12015 1549.57 683.19 -1466.65 1617.96 
8813.5 1
12144805 18230.9 -12737.8 1494.75 1366.87 -1400.68 1957.1 
8814 1
12144805 18659.9 -13268.2 1515 846.154 -1046.35 1345.67 
8814.5 1
12144805 18970.6 -13870.8 1532 616.567 -1195.44 1345.07 
8815 1
12144805 19284.2 -14532.9 1518.5 629.769 -1329.57 1471.18 
8815.5 1
12144805 19618.1 -15049 1461.88 677.231 -1046.91 1246.86 
8816 1
12144805 20075 -15464.6 1437.56 908.3 -826.154 1227.82 
8816.5 1
12144805 20819.9 -15627.9 1384.62 1501.76 -329.273 1537.44 
8817 1
12144805 21563.2 -15755.7 1342.67 1474.9 -253.555 1496.53 
8817.5 1
12144805 22328.2 -15920.2 1431.25 1500.05 -322.712 1534.38 
8818 1
12144805 22908.5 -16044.6 1493.62 1216.46 -260.744 1244.09 
8818.5 1
12144805 23550.3 -16330.1 1481.33 1291.42 -574.419 1413.4 
8819 1
12144805 24233.2 -16443 1517.38 1326.05 -219.202 1344.05 
8819.5 1
12144805 24811.7 -16661.7 1481.11 1140.86 -431.295 1219.66 
8820 1
12144805 25581 -16892.5 1469.12 1544.85 -463.521 1612.89 
8820.5 1
12144805 26396.9 -17166.2 1514.22 1654.95 -555.217 1745.6 
8821 1
12144805 27108.6 -17504.9 1596.38 1412.17 -671.93 1563.88 
8821.5 1
12144805 27734.4 -17685.7 1601 1254.15 -362.308 1305.43 
8822 1
12144805 28393.8 -17872.2 1559.5 1337.33 -378.465 1389.86 
8822.5 1
12144805 28937.3 -18064 1487.56 1085 -382.735 1150.52 
8823 1
12144805 29705.6 -18060.5 1434.75 1574.37 7.17213 1574.38 
8823.5 1
12144805 30581.7 -18133.8 1367.78 1684.7 -140.919 1690.58 
8824 1
12144805 31437.2 -18350.2 1269.62 1786.19 -451.925 1842.47 
8824.5 1
12144805 32314.1 -18594.7 1387.22 1726.1 -481.135 1791.91 
8825 1
12144805 33183.1 -18942.6 1599.25 1703.95 -682.271 1835.47 
8825.5 1
12144805 33803.1 -19224.2 1575.62 1267.89 -575.92 1392.57 
8826 1
12144805 34476 -19525.8 1599.88 1381.67 -619.097 1514.04 
8826.5 1
12144805 35245.9 -19809.4 1550.89 1506.63 -555.175 1605.66 
8827 1
12144805 35986.1 -20111.6 1518.12 1426.27 -582.236 1540.54 
8827.5 1
12144805 36668.8 -20393.1 1534.25 1434.09 -591.387 1551.24 
8828 1
12144805 37370.3 -20630.4 1537.89 1381.07 -467.164 1457.94 
8828.5 1
12144805 38154.5 -20789.2 1610.25 1546.68 -313.226 1578.08 
8829 1
12144805 38807.2 -21030.2 1716.5 1391.79 -513.859 1483.62 
8829.5 1
12144805 39495.6 -21313.9 1679.22 1267.6 -522.355 1371.01 
8830 1
12144805 40128.9 -21760.2 1630 1217.92 -858.387 1490.02 
8830.5 1
12144805 40836.4 -22385.4 1588.86 1528.19 -1350.28 2039.27 
8831 1
12144805 41637.8 -22697.4 1547.67 1559.05 -607.035 1673.05 
8831.5 1
12144805 42294.2 -22789.9 1458.38 1320.87 -185.977 1333.9 
8832 1
12144805 43019.3 -22990.9 1439.11 1470.76 -407.736 1526.23 
8832.5 1
12144805 43750.5 -23224.1 1456.25 1459.41 -465.541 1531.87 
8833 1
12144805 44554.4 -23225.7 1545.89 1601.48 -3.07105 1601.49 
8833.5 1
12144805 45282.1 -23210.6 1559.12 1435.27 29.668 1435.57 
8834 1
12144805 46053.2 -23193.6 1606.89 1533 33.9353 1533.37 
8834.5 1
12144805 46686.4 -23237.4 1616.62 1284.29 -88.8833 1287.36 
8835 1
12144805 47189.6 -23614.1 1602.67 994.428 -744.538 1242.27 
8835.5 1
12144805 47573.6 -24017 1600 790.156 -828.989 1145.24 
