# Supplementary material for: Intrinsic group behaviour II: On the dependence of triad spatial dynamics on social and personal features; and on the effect of social interaction on small group dynamics
Source: PLoS One. 2019 Dec 3;14(12):e0225704. doi: 10.1371/journal.pone.0225704 (PMC6890182; doi:10.1371/journal.pone.0225704)
Supplement: S2 Data Set — (ZIP) [file pone.0225704.s002.zip › set_2_nint/group_traj_dyas_noint/traj_2_0217_46.dat]

2 12160802 12161000 0 0 1 0 1 1 0 50 50 50 1601.24 1702.16 1500.31 
8768 1
12160802 35874 -21113 1668 0 0 0 
8768.5 1
12160802 35632.4 -21008.4 1685.86 -884.877 383.046 964.226 
8769 1
12160802 34979.5 -20698 1674.75 -1337.97 636.124 1481.49 
8769.5 1
12160802 34376.8 -20603.6 1712.38 -1139.41 178.403 1153.3 
8770 1
12160802 33852.6 -20404.3 1714.14 -1083.01 411.858 1158.68 
8770.5 2
12161000 34237.2 -20055.7 1540.17 0 0 0 
12160802 33372.9 -20282.8 1684.5 -971.045 246.024 1001.73 
8771 2
12161000 33836 -19955.6 1497.5 -897.465 223.807 924.95 
12160802 32883 -20226.9 1614.75 -958.659 109.344 964.875 
8771.5 2
12161000 33400 -19836 1507.12 -849.903 233.187 881.312 
12160802 32519.2 -20064.6 1576.5 -709.064 316.277 776.404 
8772 2
12161000 33014.4 -19790.3 1480.86 -788.49 93.4852 794.012 
12160802 31973.4 -19835.6 1520.71 -1116.2 468.412 1210.5 
8772.5 2
12161000 32518.1 -19686.1 1471 -1051.45 220.642 1074.35 
12160802 31413.7 -19614.6 1416.29 -1185.84 468.22 1274.93 
8773 2
12161000 31666.5 -19448.1 1431.62 -1699.89 475.086 1765.03 
12160802 30770 -19341.9 1394.5 -1284.86 544.304 1395.4 
8773.5 2
12161000 31110.9 -19301.8 1346.12 -1093.75 288.14 1131.07 
12160802 30128.2 -18918.8 1368.75 -1263.29 832.923 1513.16 
8774 2
12161000 30676 -19039.7 1233.29 -873.243 526.176 1019.52 
12160802 29510 -18565.4 1400.43 -1241.47 709.481 1429.9 
8774.5 2
12161000 30116.6 -18616.5 1171.12 -1120.99 848.125 1405.68 
12160802 29099 -18266.8 1506.5 -823.647 598.554 1018.17 
8775 2
12161000 29531.6 -18261.4 1235 -1144.81 694.961 1339.24 
12160802 28515.4 -18066.4 1593.88 -1142.12 392.123 1207.56 
8775.5 2
12161000 29078.5 -18012.6 1369.75 -885.01 485.84 1009.6 
12160802 27947 -17923.5 1629.75 -1110.11 279.053 1144.64 
8776 2
12161000 28535.3 -17859.9 1455.29 -1090.79 306.763 1133.11 
12160802 27514.1 -17608.7 1632.14 -869.191 632.1 1074.73 
8776.5 2
12161000 28179.5 -17663.1 1476 -710.151 392.679 811.487 
12160802 27115.4 -17388 1637.62 -795.944 440.547 909.73 
8777 2
12161000 27768.1 -17442.7 1506.43 -837.795 448.902 950.48 
12160802 26453.9 -17304.4 1627 -1347.29 170.207 1358 
8777.5 2
12161000 27297.3 -17277 1481.29 -983 345.959 1042.1 
12160802 25999.7 -17037.6 1611.86 -948.106 557.113 1099.67 
8778 2
12161000 26722.1 -17148.2 1425.5 -1141.19 255.456 1169.43 
12160802 25434.9 -16833.1 1608.5 -1120.71 405.648 1191.87 
8778.5 2
12161000 26206.6 -17011.9 1409.5 -987.548 261.255 1021.52 
12160802 24866.8 -16645.6 1659.75 -1088.36 359.195 1146.1 
8779 2
12161000 25686.9 -16835.3 1420.43 -1050.04 356.746 1108.98 
12160802 24293.6 -16504 1710.57 -1157.94 286.111 1192.76 
8779.5 2
12161000 25082.9 -16662.6 1438.75 -1184.28 338.55 1231.72 
12160802 23916.8 -16434.8 1698.12 -738.866 135.784 751.239 
8780 2
12161000 24610.7 -16468.4 1472.71 -989.855 407.12 1070.31 
12160802 23536.1 -16293.6 1659.14 -797.919 295.972 851.042 
8780.5 2
12161000 24157.2 -16318.2 1472.25 -896.174 296.796 944.043 
12160802 23114.9 -16047 1618.88 -832.545 487.295 964.67 
8781 2
12161000 23776.4 -16124.1 1468.57 -761.643 388.214 854.874 
12160802 22691.6 -15831.7 1613.43 -846.607 430.571 949.808 
8781.5 2
12161000 23347.9 -15833.5 1457.38 -867.517 588.346 1048.21 
12160802 22229.2 -15660 1635.5 -935.873 347.6 998.341 
8782 2
12161000 22889 -15585.4 1458 -865.802 468.16 984.27 
12160802 21751.5 -15392.9 1619.75 -901.415 504.009 1032.75 
8782.5 2
12161000 22363.1 -15397.1 1399 -1084.24 388.108 1151.61 
12160802 21252.3 -15133 1571.71 -1029.31 535.825 1160.42 
8783 2
12161000 21893.5 -15188.5 1348.38 -954.559 424.071 1044.52 
12160802 20796.4 -14818.5 1597.62 -926.648 639.228 1125.74 
8783.5 2
12161000 21394.9 -14893.1 1385.75 -947.956 561.549 1101.8 
12160802 20357.6 -14472.9 1658.38 -834.125 657.082 1061.85 
8784 2
12161000 20908.3 -14662.1 1427 -984.999 467.575 1090.34 
12160802 19986.6 -14195.9 1663.86 -751.121 560.765 937.358 
8784.5 2
12161000 20491.7 -14334.3 1449.43 -884.44 696.087 1125.51 
12160802 19603.4 -13983.1 1664.29 -813.467 451.623 930.425 
8785 2
12161000 20101.8 -14070.5 1452 -752.827 509.239 908.885 
12160802 19213.4 -13699.4 1701.38 -752.999 547.814 931.187 
8785.5 2
12161000 19728.3 -13903.7 1473.86 -735.166 328.318 805.147 
12160802 18951.3 -13407 1706.71 -515.924 575.541 772.933 
8786 2
12161000 19320.5 -13668.8 1444.12 -805.901 464.356 930.109 
12160802 18651 -13034.1 1676 -593.45 736.907 946.158 
8786.5 2
12161000 19040.3 -13352.6 1436.71 -560.429 632.357 844.959 
12160802 18270.1 -12657.6 1648.14 -761.714 753.107 1071.16 
8787 2
12161000 18731.9 -13091.4 1456.38 -616.821 522.393 808.309 
12160802 17845.5 -12429.9 1620.5 -849.286 455.393 963.675 
8787.5 2
12161000 18397.7 -12783.1 1446.29 -671.005 618.94 912.872 
12160802 17429 -12009.3 1598.14 -836.345 844.557 1188.59 
8788 2
12161000 17996.6 -12418.2 1423.5 -807.021 734.191 1091.02 
12160802 16828.1 -11455.8 1643.5 -1209 1113.75 1643.82 
8788.5 2
12161000 17564.5 -12010.9 1384.38 -847.304 798.775 1164.46 
12160802 16308.4 -10895.8 1684.25 -1019.12 1098.04 1498.1 
8789 2
12161000 17174.9 -11602.6 1410.14 -810.068 848.864 1173.36 
12160802 16037.3 -10657.1 1697.29 -563.595 496.065 750.813 
8789.5 2
12161000 16752.2 -11170 1457.88 -885.969 906.858 1267.81 
12160802 15749.8 -10234.4 1747.38 -602.8 886.306 1071.87 
8790 2
12161000 16347.2 -10801.5 1468.75 -800.395 728.261 1082.13 
12160802 15373.5 -9938 1747.25 -743.577 585.721 946.56 
8790.5 2
12161000 15994.1 -10424.2 1484.38 -702.038 750 1027.31 
12160802 14945.9 -9633.75 1721.62 -850.149 604.871 1043.37 
8791 2
12161000 15593.6 -10057.8 1479.62 -780.702 714.425 1058.25 
12160802 14527.9 -9311.62 1707.12 -814.815 627.924 1028.69 
8791.5 2
12161000 15127.5 -9752.75 1504.12 -910.4 595.703 1087.98 
12160802 13958.6 -8947.75 1674.5 -1111.82 710.693 1319.55 
8792 2
12161000 14730.2 -9457.38 1544.25 -797.691 593.122 994.035 
12160802 13523.4 -8762 1644.25 -873.996 372.992 950.259 
8792.5 2
12161000 14312.4 -9292.75 1510.5 -844.192 332.576 907.34 
12160802 13175.9 -8489.62 1616.88 -702.02 550.253 891.97 
8793 2
12161000 13802.1 -8941 1491.29 -1041.29 717.857 1264.75 
12160802 12852.1 -8081.86 1638.43 -660.678 832.179 1062.55 
8793.5 2
12161000 13413.6 -8587.38 1447.12 -819.658 746.044 1108.34 
12160802 12398.4 -7831.38 1640.62 -957.316 528.443 1093.48 
8794 2
12161000 13100.9 -8165.12 1453 -616.864 832.84 1036.41 
12160802 12062.4 -7448.38 1602.25 -662.722 755.424 1004.92 
8794.5 2
12161000 12628.2 -7674 1516.25 -896.822 931.926 1293.36 
12160802 11631.5 -7050.25 1676.62 -817.6 755.455 1113.19 
8795 2
12161000 12317.1 -7325.43 1523.71 -646.792 724.681 971.341 
12160802 11281.7 -6673.14 1661 -727.205 784.007 1069.34 
8795.5 2
12161000 11915.9 -6951.75 1491.62 -817.246 761.056 1116.74 
12160802 10940.4 -6088.5 1636.88 -695.192 1190.72 1378.8 
8796 2
12161000 11489.2 -6520.12 1468.12 -801.927 811.325 1140.76 
12160802 10564.8 -5626.25 1596 -706.062 868.891 1119.6 
8796.5 2
12161000 10998.4 -6056.71 1405.57 -993.566 938.078 1366.44 
12160802 10248.6 -5244 1601.43 -640.038 773.785 1004.19 
8797 2
12161000 10663.5 -5593.38 1357.88 -700.687 969.329 1196.06 
12160802 9909.12 -4905.25 1610.62 -710.139 708.682 1003.26 
8797.5 2
12161000 10354 -5190.88 1343 -636.831 828.189 1044.73 
12160802 9565.75 -4630.5 1628.12 -706.533 565.329 904.868 
8798 2
12161000 9938.75 -4829.75 1361.88 -800.096 695.809 1060.33 
12160802 9165 -4220.62 1672.38 -772.158 789.74 1104.5 
8798.5 2
12161000 9603.25 -4565.75 1390.12 -669.661 526.946 852.125 
12160802 8822.5 -3818.25 1699.88 -683.633 803.144 1054.7 
8799 2
12161000 9341.25 -4109.88 1436 -514.735 895.629 1033.01 
12160802 8517.5 -3526.12 1664.75 -599.214 573.919 829.724 
8799.5 2
12161000 8920.12 -3755.75 1503.88 -840.569 706.836 1098.26 
12160802 8085.12 -3269.25 1655.88 -863.024 512.725 1003.84 
8800 2
12161000 8601.12 -3372.88 1512.62 -656.379 787.809 1025.41 
12160802 7735.62 -2940.88 1642.75 -719.136 675.669 986.755 
8800.5 2
12161000 8273.29 -2963 1493.71 -649.187 811.634 1039.32 
12160802 7419.57 -2538.43 1637.71 -625.849 796.924 1013.3 
8801 2
12161000 7997.62 -2582.38 1520.5 -559.15 772.059 953.27 
12160802 7063 -2149.5 1668.62 -723.269 788.902 1070.27 
8801.5 2
12161000 7702.38 -2175.62 1509 -590.5 813.5 1005.22 
12160802 6611 -1623.25 1656.62 -904 1052.5 1387.43 
8802 2
12161000 7315.38 -1846.62 1500.38 -783.401 665.992 1028.23 
12160802 6217.75 -1210.12 1693.12 -796.053 836.285 1154.59 
8802.5 2
12161000 6833.88 -1447.88 1458.5 -947.835 784.941 1230.66 
12160802 5842.62 -835.75 1691.12 -738.435 736.959 1043.26 
8803 2
12161000 6454.25 -1064.88 1444.25 -762.299 769.076 1082.86 
12160802 5539.12 -389.375 1648 -609.438 896.335 1083.9 
8803.5 2
12161000 6128.7 -745.3 1439.6 -622.467 611.042 872.26 
12160802 5166.8 46.6 1646.1 -711.902 833.604 1096.22 
8804 2
12161000 5758.36 -453.636 1434.09 -727.576 573.013 926.127 
12160802 5058.45 312.545 1664.64 -212.859 522.486 564.182 
8804.5 2
12161000 5320.36 61.5455 1441.73 -904.959 1064.43 1397.12 
12160802 4383.64 786.091 1722.91 -1394.25 978.4 1703.29 
8805 2
12161000 4995.8 512.8 1451.7 -653.046 907.957 1118.42 
12160802 3811.2 1197.5 1702.3 -1151.78 827.785 1418.39 
8805.5 2
12161000 4627.67 1074.11 1442.78 -716.213 1092.04 1305.96 
12160802 3224.78 1896.67 1659.44 -1140.9 1360.25 1775.37 
8806 2
12161000 4149.5 1495.38 1418.88 -965.993 851.038 1287.4 
12160802 2845.5 2336.5 1633.38 -766.218 888.552 1173.29 
8806.5 2
12161000 3850.5 1831.12 1418 -622.917 699.479 936.641 
12160802 2507.75 2731.38 1617.25 -703.646 822.656 1082.53 
8807 2
12161000 3510.56 2332.89 1429.44 -683.993 1009.59 1219.47 
12160802 2378.89 3163.78 1618.11 -259.278 870.026 907.838 
8807.5 2
12161000 3148.25 2888 1471.38 -674.684 1033.73 1234.42 
12160802 2233 3663.75 1650.25 -271.674 931.047 969.874 
8808 2
12161000 2911.5 3256.38 1456.75 -506.959 788.812 937.673 
12160802 1978.62 4085 1680 -544.7 902.034 1053.74 
8808.5 2
12161000 2669.67 3674.11 1504.78 -462.396 798.731 922.92 
12160802 1659.11 4626 1671.44 -610.925 1034.42 1201.35 
8809 2
12161000 2446.71 4122.43 1489 -448.596 902.047 1007.44 
12160802 1406.57 5060.29 1703.71 -508.128 873.814 1010.81 
8809.5 2
12161000 2239.12 4566.25 1478.25 -444.517 950.367 1049.19 
12160802 1217.88 5480.25 1703.88 -404.061 899.281 985.886 
8810 2
12161000 1951.11 5032.56 1474.22 -545.481 883.154 1038.03 
12160802 957 5975.33 1693.89 -494.081 937.658 1059.87 
8810.5 2
12161000 1711.88 5576.5 1462.25 -456.557 1038.06 1134.03 
12160802 917.5 6501.25 1695 -75.3817 1003.66 1006.48 
8811 2
12161000 1625.5 6049.25 1445.62 -174.143 953.125 968.903 
12160802 1058.12 7115.88 1699.62 283.518 1239.16 1271.18 
8811.5 2
12161000 1540.25 6497.62 1478.88 -172.571 907.642 923.902 
12160802 969.125 7343.12 1729 -180.162 460.02 494.041 
8812 2
12161000 1355.5 6821.62 1532.38 -384.096 673.597 775.411 
12160802 947.375 7783.62 1760.88 -45.2183 915.8 916.916 
8812.5 2
12161000 1413.88 7281.88 1537.88 117.455 926.056 933.475 
12160802 1106.62 8264.12 1767.62 320.423 966.801 1018.52 
8813 2
12161000 1556.86 7710.14 1592.29 291.206 872.236 919.563 
12160802 1316.57 8692.43 1757.71 427.589 872.309 971.471 
8813.5 2
12161000 1603.5 8128.12 1607.25 90.3931 810.043 815.071 
12160802 1545.75 9137.25 1758 444.145 862.057 969.746 
8814 2
12161000 1694.25 8570.25 1575.12 178.994 872.041 890.222 
12160802 1946.12 9623.75 1759.88 789.694 959.566 1242.73 
8814.5 2
12161000 1728 9092.75 1514.5 66.9643 1036.71 1038.87 
12160802 2408.38 10084.5 1760 917.163 914.187 1294.96 
8815 2
12161000 1887.75 9522.88 1509.88 320.783 863.705 921.351 
12160802 2723.12 10288.9 1760 632.028 410.392 753.579 
8815.5 2
12161000 2394.62 9720.25 1499.12 1028.14 400.355 1103.34 
12160802 3139.12 10326.2 1760 843.813 75.8114 847.212 
8816 1
12160802 3307.11 10122.1 1758.44 333.968 -405.843 525.588 
8816.5 1
12160802 3704.25 10059 1750 800.683 -127.24 810.73 
