# Supplementary material for: Intrinsic group behaviour II: On the dependence of triad spatial dynamics on social and personal features; and on the effect of social interaction on small group dynamics
Source: PLoS One. 2019 Dec 3;14(12):e0225704. doi: 10.1371/journal.pone.0225704 (PMC6890182; doi:10.1371/journal.pone.0225704)
Supplement: S2 Data Set — (ZIP) [file pone.0225704.s002.zip › set_2_nint/group_traj_dyas_noint/traj_2_0217_45.dat]

2 12154202 12155203 0 0 0 1 0 1 0 20 20 20 1606.86 1622.84 1590.88 
8742.5 1
12154202 43544 -22177.5 1640.17 0 0 0 
8743 1
12154202 43638.9 -21727 1581.88 218.103 1035.63 1058.35 
8743.5 1
12154202 43770.9 -21326 1519.56 267.777 813.387 856.331 
8744 1
12154202 43861.7 -20847 1536.11 186.02 981.557 999.029 
8744.5 1
12154202 44132 -20336.8 1577.89 566.737 1069.65 1210.51 
8745 1
12154202 44297.8 -19967.8 1584.4 322.568 717.856 786.999 
8745.5 1
12154202 44436.4 -19595.1 1598.44 269.213 723.668 772.121 
8746 1
12154202 44563 -19184.6 1614.5 255.152 827.593 866.033 
8746.5 1
12154202 44429.7 -18927 1602.67 -271.003 523.628 589.601 
8747 1
12154202 44093.1 -18665.8 1592 -636.185 493.856 805.373 
8747.5 1
12154202 44121.2 -18303 1592 59.3354 765.295 767.592 
8748 1
12154202 43978.4 -18078.6 1592 -295.053 463.728 549.636 
8748.5 1
12154202 44009.1 -18141.5 1592 61.9809 -127.16 141.462 
8749 1
12154202 43970.5 -18166.5 1592 -78.666 -50.9165 93.7061 
8749.5 1
12154202 44047.9 -18255.8 1592 147.689 -170.377 225.478 
8750 1
12154202 44106.6 -18344.4 1592 114.273 -172.368 206.807 
8750.5 1
12154202 44138.2 -18089.1 1592 66.2998 535.115 539.207 
8751 1
12154202 43932.2 -17982.4 1592 -419.552 217.413 472.538 
8751.5 1
12154202 43632.4 -17839.4 1592 -598.553 285.429 663.125 
8752 1
12154202 43308 -17765.1 1578.25 -661.99 151.531 679.111 
8752.5 2
12155203 42631 -18320.7 1586.67 0 0 0 
12154202 43010.5 -17759.6 1548 -577.67 10.6796 577.769 
8753 2
12155203 42488.2 -18299.8 1585.5 -409.026 59.9331 413.393 
12154202 42681.8 -17742.9 1533.75 -638.35 32.5243 639.178 
8753.5 2
12155203 42249.4 -18402.8 1570.12 -468.382 -201.961 510.069 
12154202 42334.9 -17728.4 1603 -680.147 28.4314 680.741 
8754 2
12155203 42064.1 -18332.4 1550.14 -379.574 144.101 406.007 
12154202 42113.3 -17640 1595.71 -454.076 181.096 488.857 
8754.5 2
12155203 41766.6 -18260 1580.62 -617.257 150.267 635.284 
12154202 41849.4 -17640.2 1621.12 -547.533 -0.518672 547.533 
8755 2
12155203 41504.9 -18262.7 1577 -538.617 -5.58495 538.646 
12154202 41729.7 -17706.1 1621.43 -246.215 -135.582 281.077 
8755.5 2
12155203 41171.2 -18309.2 1558.38 -616.649 -86.018 622.62 
12154202 41414.6 -17844.5 1648.25 -582.42 -255.743 636.096 
8756 2
12155203 40852.3 -18355 1546.43 -639.207 -91.6834 645.749 
12154202 41071.4 -17840 1643.43 -687.768 9.01804 687.828 
8756.5 2
12155203 40496.6 -18427.8 1533 -711.321 -145.5 726.05 
12154202 40788 -17790.2 1610.62 -566.857 99.5 575.523 
8757 2
12155203 40016.1 -18278.7 1511.14 -943.973 292.801 988.341 
12154202 40365.4 -17774.9 1599.86 -830.199 30.2414 830.75 
8757.5 2
12155203 39648.3 -18278.4 1520.86 -787.703 0.611808 787.703 
12154202 40022.3 -17744.9 1616.57 -734.781 64.2398 737.584 
8758 2
12155203 39168.4 -18300.6 1505.38 -942.85 -43.6079 943.858 
12154202 39588 -17797.6 1576.38 -853.214 -103.67 859.489 
8758.5 2
12155203 38630 -18405.8 1492.25 -1013.89 -197.976 1033.04 
12154202 39007.9 -17707.1 1575.75 -1092.51 170.433 1105.73 
8759 2
12155203 38178.9 -18449.6 1509.86 -928.277 -90.1675 932.646 
12154202 38407 -17677.7 1546.86 -1236.37 60.5159 1237.85 
8759.5 2
12155203 37707.5 -18426.6 1533.75 -1007.17 49.0308 1008.37 
12154202 37786.2 -17659.5 1529.88 -1326.39 38.9194 1326.96 
8760 2
12155203 37162.4 -18306.6 1529.25 -1062.62 233.918 1088.06 
12154202 37246.2 -17673 1513.12 -1052.63 -26.3158 1052.96 
8760.5 2
12155203 36447.2 -18405.1 1532.12 -1421.72 -195.825 1435.14 
12154202 36701.5 -17790.6 1533.75 -1083 -233.847 1107.96 
8761 2
12155203 35849.6 -18376.8 1573.75 -1160.44 55.0971 1161.74 
12154202 36136.9 -17831.6 1555.88 -1096.36 -79.6116 1099.25 
8761.5 2
12155203 35394.3 -18387.9 1602 -933.072 -22.7605 933.35 
12154202 35616.3 -17818 1582.71 -1066.78 27.9201 1067.15 
8762 2
12155203 35043.6 -18373.9 1595.56 -687.706 27.3887 688.251 
12154202 35104.1 -17723.8 1608.22 -1004.26 184.749 1021.12 
8762.5 2
12155203 34729.4 -18343.6 1603.57 -639.77 61.7464 642.743 
12154202 34637.4 -17765.3 1580 -950.474 -84.5375 954.226 
8763 2
12155203 34394.2 -18401.4 1600.62 -695.391 -119.924 705.656 
12154202 34109.8 -17915.9 1632.12 -1094.77 -312.426 1138.48 
8763.5 2
12155203 34131.5 -18449.8 1594.25 -595.805 -109.694 605.819 
12154202 33789.5 -17996.5 1635.75 -726.19 -182.823 748.85 
8764 2
12155203 33758.4 -18463 1590.57 -669.787 -23.7882 670.209 
12154202 33353.1 -18104.3 1597 -783.406 -193.511 806.952 
8764.5 2
12155203 33305.1 -18674 1577.71 -899.376 -418.651 992.042 
12154202 32942.4 -18277.7 1577.86 -814.909 -344.104 884.582 
8765 2
12155203 32962.6 -18725.4 1559.43 -682.413 -102.447 690.06 
12154202 32575.3 -18303.1 1598 -731.36 -50.6545 733.112 
8765.5 2
12155203 32514.9 -18681 1563.12 -847.91 84.145 852.075 
12154202 32135.1 -18268.8 1612.75 -833.638 65.138 836.179 
8766 2
12155203 32017.9 -18822.7 1590.57 -1033.3 -294.624 1074.48 
12154202 31758.4 -18320.1 1572.71 -783.153 -106.846 790.408 
8766.5 2
12155203 31537.4 -18819 1526.38 -964.824 7.4584 964.852 
12154202 31273.9 -18256.1 1533.38 -972.999 128.55 981.454 
8767 2
12155203 31068.6 -18880.5 1481.62 -896.272 -117.591 903.953 
12154202 30767.1 -18281.9 1468.75 -968.929 -49.2352 970.179 
8767.5 2
12155203 30583.5 -18764.2 1403.25 -974.147 233.434 1001.72 
12154202 30175.8 -18310.6 1442.38 -1187.5 -57.7309 1188.9 
8768 2
12155203 30067.5 -18782.9 1375.75 -1015.75 -36.6634 1016.41 
12154202 29605.4 -18219.2 1426.38 -1122.79 179.872 1137.1 
8768.5 2
12155203 29353.7 -18582.6 1379.57 -1456.71 408.783 1512.98 
12154202 29059.1 -18005.7 1480.86 -1114.76 435.787 1196.91 
8769 2
12155203 28691.4 -18354.1 1451.5 -1357.25 468.128 1435.72 
12154202 28589.2 -17840 1539.88 -962.895 339.578 1021.02 
8769.5 2
12155203 28123.6 -18234.5 1497 -1073.25 226.134 1096.82 
12154202 28058.1 -17695.4 1572.75 -1004.02 273.393 1040.57 
8770 2
12155203 27653.7 -18057.1 1489.14 -970.89 366.44 1037.74 
12154202 27671.3 -17450 1625.86 -799.255 506.973 946.483 
8770.5 2
12155203 27274.2 -17826.9 1533.88 -768.146 466.129 898.513 
12154202 27236.8 -17172.4 1617.75 -879.627 561.994 1043.83 
8771 2
12155203 26856.1 -17630.8 1569.75 -818.249 383.806 903.791 
12154202 26837 -17073.8 1580.25 -782.29 193.004 805.747 
8771.5 2
12155203 26471.8 -17441.6 1610.12 -749.269 368.665 835.056 
12154202 26441.9 -16948 1571.25 -770.224 245.127 808.29 
8772 2
12155203 25924.1 -17248.9 1548.14 -1119.85 394.208 1187.21 
12154202 25881.4 -16694 1563.86 -1146.11 519.427 1258.32 
8772.5 2
12155203 25384.4 -16938.1 1535.86 -1143.46 658.293 1319.42 
12154202 25306.3 -16429.3 1592.57 -1218.52 560.835 1341.39 
8773 2
12155203 24874.4 -16718.2 1526.38 -1018.07 438.908 1108.65 
12154202 24841 -16196.4 1602 -928.714 464.892 1038.57 
8773.5 2
12155203 24413.6 -16600.6 1523.12 -906.988 231.545 936.077 
12154202 24424.5 -16063 1607 -819.882 262.549 860.894 
8774 2
12155203 23985.3 -16463.7 1543.43 -860.119 274.921 902.987 
12154202 23984.7 -15929.3 1616.86 -883.104 268.503 923.02 
8774.5 2
12155203 23504.9 -16351.2 1529.75 -962.747 225.379 988.776 
12154202 23613.1 -15791 1599.88 -744.668 277.126 794.562 
8775 2
12155203 23046 -16205.1 1527.75 -897.994 285.959 942.426 
12154202 23190.4 -15617.4 1570.25 -827.299 339.775 894.355 
8775.5 2
12155203 22573.9 -16021.8 1526.5 -922.119 358.154 989.231 
12154202 22732.9 -15440 1557.88 -893.555 346.436 958.362 
8776 2
12155203 22180.1 -15844.6 1607.57 -790.627 355.78 866.989 
12154202 22299.6 -15280.4 1527.57 -870.087 320.425 927.213 
8776.5 2
12155203 21697.1 -15623 1490.88 -964.107 442.258 1060.71 
12154202 21797.9 -15063.2 1489.12 -1001.39 433.49 1091.19 
8777 2
12155203 21186 -15351.1 1445.14 -1040.99 553.681 1179.07 
12154202 21356.3 -14761.7 1529.71 -899.367 614.126 1089.04 
8777.5 2
12155203 20678.1 -15051.4 1494.86 -1060.24 625.708 1231.11 
12154202 20946.4 -14450.7 1548.29 -855.652 649.269 1074.1 
8778 2
12155203 20237.5 -14845.8 1539.5 -874.291 408.092 964.844 
12154202 20497 -14212.2 1587.88 -891.723 473.143 1009.47 
8778.5 2
12155203 19764 -14621.9 1540.75 -907.088 428.879 1003.37 
12154202 20132.9 -13959.9 1588.38 -697.557 483.477 848.726 
8779 2
12155203 19290.4 -14348.6 1545.57 -956.71 552.128 1104.6 
12154202 19707 -13686.4 1617.14 -860.354 552.417 1022.43 
8779.5 2
12155203 18877.9 -14067.4 1552.75 -808.929 551.366 978.963 
12154202 19372.4 -13395.2 1628.5 -656.127 570.938 869.755 
8780 2
12155203 18409.4 -13726.1 1540.43 -982.068 715.371 1215 
12154202 18902.9 -13088.9 1599.86 -984.314 642.333 1175.36 
8780.5 2
12155203 17920.1 -13449.2 1493.75 -967.003 547.219 1111.1 
12154202 18477.5 -12893.4 1581 -840.627 386.328 925.15 
8781 2
12155203 17407.9 -13206.7 1458 -1024.54 485.071 1133.56 
12154202 18010.9 -12575 1564.14 -933.286 636.75 1129.81 
8781.5 2
12155203 16902.6 -12941.6 1403.12 -1022.74 536.618 1154.97 
12154202 17471 -12158.1 1511 -1092.83 843.877 1380.72 
8782 2
12155203 16325.5 -12506.8 1335.62 -1088.92 820.519 1363.45 
12154202 16926.5 -11703.6 1528.88 -1027.36 857.547 1338.23 
8782.5 2
12155203 15875.7 -12164.4 1462.14 -927.393 705.817 1165.43 
12154202 16516.1 -11408 1570.86 -846.097 609.536 1042.79 
8783 2
12155203 15408.9 -11775.5 1566.88 -948.86 790.505 1235 
12154202 16092.4 -11002 1593.88 -861.317 825.203 1192.82 
8783.5 2
12155203 14997.8 -11297.2 1594.38 -781.606 909.221 1199 
12154202 15685.8 -10560.8 1627.88 -773.051 838.878 1140.76 
8784 2
12155203 14620.1 -10722 1591.57 -764.387 1164.47 1392.94 
12154202 15306.3 -10153 1645.57 -768.146 825.405 1127.54 
8784.5 2
12155203 14344.9 -10285.7 1585.57 -584.471 926.297 1095.28 
12154202 15043.4 -9676.43 1641 -558.083 1011.83 1155.53 
8785 2
12155203 13979 -9734.88 1598.25 -706.288 1063.4 1276.58 
12154202 14710.9 -9209.12 1678.12 -641.995 902.13 1107.25 
8785.5 2
12155203 13706.7 -9297 1575.86 -535.996 861.959 1015.02 
12154202 14298 -8832.71 1633 -812.746 740.966 1099.81 
8786 2
12155203 13406.6 -8907.88 1570.62 -593.062 769.022 971.142 
12154202 13889.4 -8412.12 1578.12 -807.559 831.204 1158.9 
8786.5 2
12155203 12978.4 -8437.43 1600.29 -856.393 940.893 1272.28 
12154202 13509.6 -8006 1579 -759.607 812.25 1112.09 
8787 2
12155203 12697.4 -8113.75 1579.88 -562.107 647.357 857.342 
12154202 13171.6 -7604.38 1610.38 -675.893 803.25 1049.78 
8787.5 2
12155203 12449.6 -7759.57 1615.57 -497.598 711.202 867.993 
12154202 12758.9 -7246.43 1626.71 -828.851 718.768 1097.1 
8788 2
12155203 12088.5 -7594.62 1594.38 -726.502 331.884 798.719 
12154202 12463.6 -7101.12 1620 -594.028 292.361 662.076 
8788.5 2
12155203 11502.1 -7165.5 1572.62 -1149.75 841.422 1424.75 
12154202 12128.8 -6916.88 1627.75 -656.618 361.275 749.444 
8789 2
12155203 11117 -6803.29 1526.71 -800.676 753.044 1099.16 
12154202 11772.4 -6723.71 1624 -740.793 401.582 842.64 
8789.5 2
12155203 10646.6 -6315.88 1482.12 -986.111 1021.83 1420.05 
12154202 11359.9 -6415.75 1611.38 -864.892 645.627 1079.29 
8790 2
12155203 10277.1 -5889.25 1474.38 -730.237 843.132 1115.4 
12154202 10963 -5928.62 1563.62 -784.338 962.698 1241.76 
8790.5 2
12155203 9992.25 -5528.12 1493.12 -566.352 717.942 914.437 
12154202 10584.8 -5395.5 1523.75 -751.988 1059.89 1299.56 
8791 2
12155203 9571.12 -5047.38 1539.12 -820.906 937.135 1245.84 
12154202 10201.2 -5001.88 1543.12 -747.563 767.3 1071.26 
8791.5 2
12155203 9181.25 -4713.88 1558 -761.475 651.367 1002.06 
12154202 9825.88 -4546 1538.25 -733.154 890.381 1153.38 
8792 2
12155203 8868.75 -4265.75 1572.25 -627.51 899.849 1097.04 
12154202 9476.62 -4162.5 1573.75 -701.305 770.08 1041.56 
8792.5 2
12155203 8480.38 -3893.38 1519.75 -784.596 752.273 1086.97 
12154202 9087.25 -3944 1614.5 -786.616 441.414 902.004 
8793 2
12155203 8198.43 -3535.71 1502 -575.401 729.92 929.446 
12154202 8772 -3517 1625.43 -643.367 871.429 1083.19 
8793.5 2
12155203 7799.88 -3145.12 1500.38 -840.83 824.028 1177.29 
12154202 8403.5 -3064.12 1590.5 -777.426 955.432 1231.76 
8794 2
12155203 7348.88 -2653 1499 -889.546 970.661 1316.61 
12154202 8066.12 -2571 1607.5 -665.434 972.633 1178.48 
8794.5 2
12155203 6951.38 -2057 1492.62 -754.269 1130.93 1359.38 
12154202 7812.88 -2060.75 1649.12 -480.55 968.216 1080.91 
8795 2
12155203 6425.86 -1720 1554.86 -1092.55 700.624 1297.9 
12154202 7419.29 -1574.71 1608.43 -818.273 1010.47 1300.24 
8795.5 2
12155203 6111.62 -1381.25 1583.75 -639.984 689.919 941.046 
12154202 7092.5 -1133.38 1568.12 -665.551 898.858 1118.44 
8796 2
12155203 5631.5 -937.625 1600.88 -902.491 833.882 1228.76 
12154202 6618.12 -693.125 1579.12 -891.682 827.538 1216.52 
8796.5 2
12155203 5203.71 -517.429 1591 -865.963 850.6 1213.84 
12154202 6137 -253 1559.43 -973.937 890.941 1319.97 
8797 2
12155203 4857 -114.625 1567.25 -725.344 842.685 1111.86 
12154202 5679.12 50.25 1569.5 -957.897 634.414 1148.93 
8797.5 2
12155203 4517 180.625 1638.75 -699.588 607.51 926.549 
12154202 5273.62 260.875 1525.75 -834.362 433.385 940.203 
8798 2
12155203 3942.88 576.625 1618.62 -1106.21 763.006 1343.83 
12154202 4788.25 602.25 1483.5 -935.212 657.755 1143.36 
8798.5 2
12155203 3504 967.25 1566.38 -875.998 779.691 1172.73 
12154202 4232 1106.62 1501.75 -1110.28 1006.74 1498.75 
8799 2
12155203 3116.12 1390 1528 -762.033 830.55 1127.17 
12154202 3828 1479.5 1547.75 -793.713 732.564 1080.11 
8799.5 2
12155203 2648.88 1853.75 1529 -932.635 925.649 1314.01 
12154202 3357.38 1831.5 1533.25 -939.371 702.595 1173.05 
8800 2
12155203 2186.62 2197.38 1584 -951.132 707.047 1185.14 
12154202 2849.62 2221.25 1559.88 -1044.75 801.955 1317.06 
8800.5 2
12155203 1789.71 2503.71 1590 -785.962 606.612 992.832 
12154202 2381.14 2571.86 1583.43 -927.687 694.272 1158.71 
8801 2
12155203 1441.75 2735.75 1609.5 -705.81 470.661 848.345 
12154202 1985.88 3020.12 1595.38 -801.76 909.265 1212.26 
8801.5 2
12155203 1050.25 2915.25 1623.62 -783 359 861.377 
12154202 1542 3391 1691 -887.75 741.75 1156.85 
8802 2
12155203 653.375 3175.75 1612.62 -803.391 527.328 960.995 
12154202 1299.88 3642.25 1644.88 -490.132 508.603 706.333 
8802.5 2
12155203 209.25 3302.5 1604.75 -874.262 249.508 909.169 
12154202 949.75 3987.38 1620.62 -689.222 679.38 967.773 
8803 2
12155203 -373.75 3450.75 1587.88 -1170.68 297.691 1207.94 
12154202 399.625 4394.25 1613.5 -1104.67 817.018 1373.98 
8803.5 2
12155203 -888.3 3854.8 1576.2 -983.843 772.562 1250.92 
12154202 -280.3 4755.7 1668 -1300.05 691.109 1472.33 
8804 2
12155203 -1367.18 4221.45 1571.27 -940.829 720.343 1184.93 
12154202 -838.364 5009.09 1638.73 -1096.39 497.821 1204.12 
8804.5 2
12155203 -1808.27 4479.55 1530.27 -911.345 533.246 1055.89 
12154202 -1283.73 5201.73 1645.36 -920.173 398.009 1002.56 
8805 2
12155203 -2263.6 4600.6 1563.3 -916.151 243.571 947.977 
12154202 -1729.9 5352.3 1638.9 -897.732 302.963 947.475 
8805.5 2
12155203 -2741.56 4755 1587.89 -929.875 300.389 977.19 
12154202 -2314 5448.44 1609.89 -1136.38 187.051 1151.67 
8806 2
12155203 -3091.5 4896.25 1580.25 -706.958 285.354 762.376 
12154202 -2767.88 5420.62 1541.25 -916.919 -56.2009 918.64 
8806.5 2
12155203 -3499.75 4996.5 1587.12 -850.521 208.854 875.789 
12154202 -3245.75 5517.88 1488 -995.573 202.604 1015.98 
8807 2
12155203 -4037.22 5174.22 1561.56 -1081.43 357.59 1139.02 
12154202 -3747 5715.44 1493 -1008.55 397.524 1084.07 
8807.5 2
12155203 -4904.12 5368.62 1451.62 -1614.34 362.016 1654.44 
12154202 -4380.75 5913.25 1488.38 -1180.17 368.353 1236.32 
8808 2
12155203 -5588.75 5544.12 1156 -1466.01 375.803 1513.41 
12154202 -4897.62 6154.62 1303.12 -1106.8 516.863 1221.54 
8808.5 2
12155203 -6081.44 5829.11 1323.78 -942.054 544.907 1088.3 
12154202 -5205.22 6409.89 1265.11 -588.14 488.076 764.282 
8809 2
12155203 -6546.29 6102.57 1270.43 -935.294 550.222 1085.14 
12154202 -5612.43 6631.14 1287.71 -819.329 445.179 932.461 
8809.5 2
12155203 -7132.75 6444.12 1244.25 -1255.81 731.378 1453.26 
12154202 -6117.38 7004.62 1317.5 -1081.26 799.748 1344.88 
8810 2
12155203 -7866.56 6905.67 1313.44 -1389.78 874.132 1641.83 
12154202 -6930.44 7472.11 1323.44 -1539.9 885.39 1776.29 
8810.5 2
12155203 -8310.62 7302.88 1413.38 -847.461 758.031 1137.01 
12154202 -7631.88 7958.25 1490.38 -1338.61 927.746 1628.68 
8811 2
12155203 -8764.12 7782.5 1407.88 -914.315 966.986 1330.8 
12154202 -8040.62 8371 1461.25 -824.093 832.157 1171.16 
8811.5 2
12155203 -9136.88 8136.38 1378.5 -754.555 716.346 1040.43 
12154202 -8437.88 8730.62 1462 -804.15 727.986 1084.72 
8812 2
12155203 -9543.5 8527.88 1363.88 -845.374 813.929 1173.52 
12154202 -8802 9071.75 1438.12 -757.017 709.2 1037.32 
8812.5 2
12155203 -9997.38 8915.5 1379.12 -913.229 779.93 1200.95 
12154202 -9168.62 9422.88 1404.88 -737.676 706.489 1021.42 
8813 2
12155203 -10390.3 9382.57 1351.43 -800.225 951.266 1243.09 
12154202 -9631.29 9828.14 1429.43 -942.283 825.393 1252.66 
8813.5 2
12155203 -10744.5 9885.38 1318.38 -686.462 974.426 1191.95 
12154202 -10011.1 10333.9 1338.12 -736.123 980.101 1225.75 
8814 2
12155203 -11118.4 10395.4 1353 -737.426 1005.92 1247.26 
12154202 -10388.6 10743.4 1409.62 -744.576 807.692 1098.53 
8814.5 2
12155203 -11391.2 10850.8 1313.88 -541.419 903.522 1053.32 
12154202 -10782 11333.4 1388.62 -780.506 1170.63 1406.97 
8815 2
12155203 -11779.9 11405.4 1309.25 -780.371 1113.7 1359.9 
12154202 -11086.2 11797.2 1286.38 -610.944 931.476 1113.96 
8815.5 2
12155203 -12270.1 11906.8 1271.62 -994.422 1016.99 1422.37 
12154202 -11507.1 12320.4 1319.75 -853.702 1061.11 1361.89 
8816 2
12155203 -12620.9 12410 1270.67 -697.344 1000.5 1219.54 
12154202 -11837.7 12820.1 1245.67 -657.14 993.511 1191.18 
8816.5 2
12155203 -12857.4 12877 1145.88 -476.787 941.532 1055.37 
12154202 -12107.4 13267.5 1264.38 -543.767 901.994 1053.22 
8817 2
12155203 -13233.9 13365.8 1220.33 -747.051 969.797 1224.17 
12154202 -12410.2 13760.9 1413.33 -600.887 978.946 1148.65 
8817.5 2
12155203 -13575.4 13864.5 1360.62 -669.581 977.887 1185.16 
12154202 -12741.5 14408.2 1562.12 -649.564 1269.34 1425.88 
8818 2
12155203 -13778.1 14308.6 1418 -425.052 931.08 1023.51 
12154202 -12958.9 14831.2 1605.62 -455.713 886.792 997.033 
8818.5 2
12155203 -13958.3 14643.2 1399 -362.592 673.234 764.668 
12154202 -13192.8 15171 1582.67 -470.629 683.602 829.942 
8819 2
12155203 -14134.4 15037.6 1573.88 -341.828 765.831 838.656 
12154202 -13442.2 15620 1697.62 -484.412 871.845 997.381 
8819.5 2
12155203 -14439.7 15527.1 1552.22 -602.153 965.456 1137.85 
12154202 -13629.3 16078.3 1726.67 -369.001 904.011 976.42 
8820 2
12155203 -14805.8 16043.2 1705 -735.107 1036.42 1270.65 
12154202 -14001.9 16549.4 1632 -748.076 945.867 1205.94 
8820.5 2
12155203 -15112.8 16476.1 1635.78 -622.774 878.014 1076.46 
12154202 -14350.9 17033.8 1650.56 -707.939 982.561 1211.03 
8821 2
12155203 -15510.8 16981.8 1644 -789.627 1003.25 1276.72 
12154202 -14816.6 17744.5 1660.12 -924.08 1410.16 1685.97 
8821.5 2
12155203 -15910.2 17580.7 1692.22 -800.546 1200.23 1442.72 
12154202 -15261.2 18216.2 1678.56 -890.976 945.335 1299.04 
8822 2
12155203 -16325.1 18060.2 1623.5 -841.588 972.786 1286.31 
12154202 -15597.4 18715.8 1666.5 -681.851 1013.24 1221.3 
8822.5 2
12155203 -16713.1 18519.3 1675.67 -774.423 916.334 1199.75 
12154202 -15871.6 19193.9 1536.33 -547.267 954.369 1100.15 
8823 2
12155203 -17094.2 19052.1 1718 -781.022 1091.79 1342.38 
12154202 -16137.4 19666.8 1713.38 -544.712 968.978 1111.59 
8823.5 2
12155203 -17483.1 19513.4 1597.22 -747.81 887.153 1160.28 
12154202 -16494.7 20179.8 1659.11 -687.099 986.592 1202.28 
8824 2
12155203 -18011.9 19896.9 1595.88 -1103.89 800.481 1363.58 
12154202 -16783.4 20639.4 1455.62 -602.731 959.493 1133.1 
8824.5 2
12155203 -18529.9 20281 1434.22 -1019.71 756.152 1269.48 
12154202 -17197.7 21081.1 1564.33 -815.535 869.559 1192.15 
8825 1
12154202 -17606.6 21516.5 1452.12 -801.879 853.704 1171.25 
