# Supplementary material for: Intrinsic group behaviour II: On the dependence of triad spatial dynamics on social and personal features; and on the effect of social interaction on small group dynamics
Source: PLoS One. 2019 Dec 3;14(12):e0225704. doi: 10.1371/journal.pone.0225704 (PMC6890182; doi:10.1371/journal.pone.0225704)
Supplement: S2 Data Set — (ZIP) [file pone.0225704.s002.zip › set_2_nint/group_traj_dyas_noint/traj_2_0217_44.dat]

2 12161300 12155201 0 0 0 1 2 1 0 20 20 20 1709.99 1720.73 1699.24 
8752.5 1
12155201 -13540.6 13464.4 1264.25 0 0 0 
8753 1
12155201 -13127.6 12845.1 1153.88 801.942 -1202.43 1445.32 
8753.5 1
12155201 -12559.9 12190.2 1225.5 1113.24 -1284.07 1699.45 
8754 1
12155201 -11984.6 11606 1212.86 1178.9 -1197.23 1680.23 
8754.5 1
12155201 -11602.2 11171.6 1231.88 793.198 -901.193 1200.55 
8755 1
12155201 -11204.7 10551.7 1209.86 817.975 -1275.54 1515.28 
8755.5 1
12155201 -10835.2 9901.25 1287.75 682.928 -1202.34 1382.75 
8756 1
12155201 -10442.1 9488.29 1322.71 787.79 -827.584 1142.59 
8756.5 1
12155201 -10261.4 9094.12 1339.25 361.536 -788.321 867.271 
8757 1
12155201 -9884 8832.71 1312.14 741.405 -513.577 901.91 
8757.5 1
12155201 -9510.86 8671.14 1231 799.021 -345.977 870.71 
8758 1
12155201 -9226.38 8648.25 1368.62 558.904 -44.9761 560.711 
8758.5 1
12155201 -9008.62 8404.75 1375.5 410.075 -458.569 615.181 
8759 1
12155201 -8884.57 7817.14 1505.29 255.254 -1209.07 1235.72 
8759.5 1
12155201 -8443.75 7224.38 1460.88 941.926 -1266.6 1578.45 
8760 1
12155201 -7858.38 6849.38 1434.38 1141.08 -730.994 1355.15 
8760.5 1
12155201 -7192.75 6649.12 1436 1323.31 -398.111 1381.9 
8761 1
12155201 -6351.5 6470.75 1411.75 1633.5 -346.359 1669.81 
8761.5 1
12155201 -5523.57 6364.57 1246.71 1696.57 -217.579 1710.47 
8762 1
12155201 -4456.33 6044.22 1309.56 2092.62 -628.136 2184.86 
8762.5 1
12155201 -3850.14 5836.43 1350.86 1234.6 -423.205 1305.12 
8763 1
12155201 -3408.75 5728.75 1309.75 915.753 -223.4 942.608 
8763.5 1
12155201 -3090.25 5610.5 1297.25 722.222 -268.141 770.392 
8764 1
12155201 -2743.29 5478.71 1258.71 622.916 -236.599 666.336 
8764.5 1
12155201 -2525.29 5330.71 1206.71 432.54 -293.651 522.801 
8765 1
12155201 -2124.14 5118.14 1376 799.089 -423.449 904.352 
8765.5 1
12155201 -1536.38 4844.88 1548.25 1113.2 -517.553 1227.63 
8766 1
12155201 -1061.29 4607.86 1589.14 987.712 -492.761 1103.81 
8766.5 1
12155201 -744.75 4379.62 1539.75 635.614 -458.297 783.608 
8767 1
12155201 -419.5 3731.38 1518.75 621.893 -1239.48 1386.75 
8767.5 1
12155201 447.875 3344.62 1602.5 1741.72 -776.606 1907.01 
8768 1
12155201 1445.88 3059.25 1674 1964.57 -561.762 2043.31 
8768.5 1
12155201 2042.71 2875.86 1615.71 1218.04 -374.271 1274.24 
8769 1
12155201 2555.62 2763.75 1554.75 1051.05 -229.728 1075.86 
8769.5 1
12155201 3150.12 2425.75 1597.38 1123.82 -638.941 1292.75 
8770 1
12155201 3574.14 2116 1557.71 876.07 -639.979 1084.93 
8770.5 1
12155201 4082.38 1668.12 1494.88 1028.81 -906.63 1371.29 
8771 1
12155201 4568.5 1300.5 1470.38 951.321 -719.423 1192.72 
8771.5 1
12155201 5056.5 778 1463.75 951.267 -1018.52 1393.66 
8772 1
12155201 5635.14 322.571 1618.43 1183.32 -931.347 1505.87 
8772.5 1
12155201 6170 -94 1614 1133.17 -882.567 1436.32 
8773 1
12155201 6662.62 -618.875 1663.5 983.283 -1047.65 1436.81 
8773.5 2
12161300 7246.25 -316.5 1435.75 0 0 0 
12155201 7116.75 -1046.5 1683.62 893.947 -841.781 1227.9 
8774 2
12161300 7923.71 -790.286 1530 1360.37 -951.377 1660.04 
12155201 7545.86 -1532 1706.29 861.661 -974.9 1301.11 
8774.5 2
12161300 8503.25 -1318.5 1626.5 1161.39 -1058.55 1571.42 
12155201 7978.38 -1826.5 1715 866.769 -590.18 1048.62 
8775 2
12161300 8957.5 -1856.38 1733.62 888.943 -1052.59 1377.74 
12155201 8477.75 -2218.5 1684.12 977.25 -767.123 1242.38 
8775.5 2
12161300 9453.12 -2223.62 1698.25 968.018 -717.285 1204.81 
12155201 8978.25 -2695.88 1666.62 977.539 -932.373 1350.89 
8776 2
12161300 9936 -2856.71 1642.43 969.629 -1271.26 1598.84 
12155201 9425.14 -3231.29 1636.14 897.375 -1075.12 1400.42 
8776.5 2
12161300 10285.8 -3356.5 1615.38 698.104 -997.576 1217.58 
12155201 9776 -3795.5 1660.5 700.314 -1126.18 1326.16 
8777 2
12161300 10558.7 -3843.43 1597.57 555.935 -991.708 1136.9 
12155201 10135.6 -4267.29 1638.14 732.325 -960.867 1208.12 
8777.5 2
12161300 11180.1 -4429.14 1576.43 1297.35 -1222.79 1782.78 
12155201 10709 -4718.86 1659.71 1197.14 -942.738 1523.78 
8778 2
12161300 11745.6 -4936.75 1603.25 1121.99 -1007.16 1507.72 
12155201 11235.8 -5234 1661.75 1045.14 -1022.11 1461.86 
8778.5 2
12161300 12242.4 -5404.75 1567.5 951.628 -896.552 1307.44 
12155201 11771 -5779.75 1716.88 1025.38 -1045.5 1464.4 
8779 2
12161300 12833.1 -6057.29 1619.57 1193.47 -1318.25 1778.25 
12155201 12356.3 -6433.14 1675.86 1182.4 -1319.99 1772.12 
8779.5 2
12161300 13392.6 -6433.62 1653 1097.02 -737.92 1322.11 
12155201 12941.5 -6846.75 1688.12 1147.48 -810.994 1405.14 
8780 2
12161300 13857.9 -6849.14 1651.14 975.329 -871.107 1307.71 
12155201 13403.1 -7233.43 1699.14 967.805 -810.647 1262.46 
8780.5 2
12161300 14382.5 -7201.5 1624 1036.84 -696.358 1248.98 
12155201 13927.2 -7607.88 1694.38 1035.78 -740.013 1272.98 
8781 2
12161300 15020.3 -7861 1615.71 1275.57 -1319 1834.9 
12155201 14480.1 -8187.71 1680.71 1105.79 -1159.68 1602.38 
8781.5 2
12161300 15511.5 -8388.5 1647.12 994.361 -1067.81 1459.1 
12155201 14920.8 -8604.5 1705.12 891.917 -843.696 1227.74 
8782 2
12161300 16054.5 -9101.62 1685.38 1024.53 -1345.52 1691.18 
12155201 15412.9 -9153.75 1691 928.538 -1036.32 1391.45 
8782.5 2
12161300 16566.1 -9459.29 1704.43 1054.93 -737.445 1287.13 
12155201 15895.1 -9482.86 1708.57 994.367 -678.571 1203.84 
8783 2
12161300 16961 -10175.5 1708.88 802.555 -1455.72 1662.29 
12155201 16308 -10154.2 1715.62 839.141 -1364.62 1601.98 
8783.5 2
12161300 17522 -10471.5 1686.25 1066.54 -562.738 1205.89 
12155201 16905.1 -10652.2 1711.5 1135.22 -946.768 1478.21 
8784 2
12161300 18197.4 -10938 1672.86 1367.26 -944.332 1661.68 
12155201 17430.1 -11238.1 1724.29 1062.79 -1186.02 1592.53 
8784.5 2
12161300 18851.3 -11300.6 1665.86 1388.23 -769.791 1587.38 
12155201 18034.1 -11659.7 1770.57 1282.38 -895.056 1563.85 
8785 2
12161300 19473.8 -11673.4 1656.25 1201.67 -719.698 1400.7 
12155201 18898.1 -12150 1827.12 1667.92 -946.498 1917.76 
8785.5 2
12161300 19976.9 -11935.1 1664.14 990.368 -515.291 1116.4 
12155201 19667.6 -12482 1781.43 1514.66 -653.543 1649.64 
8786 2
12161300 20457.9 -12327 1641.25 950.628 -774.421 1226.14 
12155201 20229.1 -12844.8 1726 1109.79 -716.897 1321.2 
8786.5 2
12161300 21065.3 -12774.7 1662.57 1214.82 -895.429 1509.17 
12155201 20745.6 -13233.9 1680.29 1032.89 -778.214 1293.25 
8787 2
12161300 21665.8 -13156.4 1667.12 1200.93 -763.321 1422.99 
12155201 21174 -13563.8 1770 856.857 -659.786 1081.44 
8787.5 2
12161300 22163.9 -13392.7 1643.29 1000.22 -474.577 1107.09 
12155201 21771.9 -13892.1 1748.14 1200.52 -659.423 1369.7 
8788 2
12161300 22776.9 -13691.8 1590.5 1233.44 -601.682 1372.37 
12155201 22389.1 -14309.1 1685.5 1241.99 -838.998 1498.82 
8788.5 2
12161300 23529.4 -13964.8 1559.12 1475.49 -535.294 1569.59 
12155201 23132.8 -14640.9 1636.75 1458.09 -650.49 1596.61 
8789 2
12161300 24252.1 -14203.7 1606.57 1502.64 -496.807 1582.63 
12155201 23805.6 -14806.1 1691.14 1398.8 -343.592 1440.38 
8789.5 2
12161300 24902.1 -14481 1611.5 1362.65 -581.312 1481.46 
12155201 24478.8 -15053.6 1656.38 1411.28 -518.83 1503.62 
8790 2
12161300 25585.6 -14736.8 1671.62 1350.79 -505.435 1442.25 
12155201 25163.4 -15235.4 1633.38 1353.01 -359.19 1399.88 
8790.5 2
12161300 26277.6 -14971 1630.25 1375.75 -465.706 1452.43 
12155201 25783.9 -15430.5 1668.75 1233.6 -387.922 1293.15 
8791 2
12161300 26952.9 -15303.8 1601.75 1316.28 -648.635 1467.42 
12155201 26562.9 -15733.5 1640.25 1518.52 -590.643 1629.34 
8791.5 2
12161300 27722.6 -15681.6 1597 1503.42 -738.037 1674.8 
12155201 27352.9 -16098 1632.12 1542.97 -711.914 1699.29 
8792 2
12161300 28442.4 -16018.4 1626.75 1445.28 -676.205 1595.65 
12155201 28024.2 -16490.4 1715 1348.14 -787.902 1561.5 
8792.5 2
12161300 29032.8 -16231.9 1746.25 1192.68 -431.313 1268.27 
12155201 28562.5 -16858.6 1738.75 1087.37 -743.939 1317.51 
8793 2
12161300 29582.1 -16605.1 1738.14 1121.21 -761.771 1355.51 
12155201 29073.9 -17154.9 1723.71 1043.59 -604.555 1206.05 
8793.5 2
12161300 30196.4 -16947.2 1677.88 1295.85 -721.745 1483.29 
12155201 29762 -17405.1 1679.5 1451.78 -527.991 1544.81 
8794 2
12161300 30876.5 -17227.5 1618.88 1341.47 -552.761 1450.89 
12155201 30416.8 -17769.9 1613.88 1291.42 -719.428 1478.29 
8794.5 2
12161300 31593 -17681.6 1566.88 1359.58 -861.717 1609.66 
12155201 31184.2 -18135.8 1572.12 1456.36 -694.26 1613.37 
8795 2
12161300 32382.9 -18163 1594.14 1642.11 -1000.78 1923.04 
12155201 31717.4 -18606.9 1517.29 1108.48 -979.433 1479.19 
8795.5 2
12161300 33336.8 -18478 1636.62 1942.76 -641.548 2045.94 
12155201 32581.2 -18967.6 1622.12 1759.31 -734.761 1906.58 
8796 2
12161300 33905.6 -18751.9 1677.75 1069.31 -514.803 1186.78 
12155201 33419 -19193.4 1704.88 1574.72 -424.342 1630.89 
8796.5 2
12161300 34490 -19070.9 1693.57 1182.95 -645.713 1347.7 
12155201 33969.3 -19514.3 1730.29 1113.94 -649.617 1289.52 
8797 2
12161300 35099 -19398.1 1702 1274.06 -684.661 1446.37 
12155201 34543.9 -19877.1 1690.88 1202.07 -759.078 1421.68 
8797.5 2
12161300 35714.4 -19752.8 1679.62 1266.2 -729.681 1461.41 
12155201 35075.4 -20269.9 1640.62 1093.62 -808.128 1359.81 
8798 2
12161300 36531.9 -20078.5 1657 1575.14 -627.649 1695.59 
12155201 35784.2 -20639.8 1608.75 1365.85 -712.669 1540.6 
8798.5 2
12161300 37278.1 -20405.8 1697.25 1489.52 -653.194 1626.45 
12155201 36565.8 -20871.5 1650.25 1559.88 -462.575 1627.02 
8799 2
12161300 37953.4 -20608.2 1772.5 1326.62 -397.839 1384.99 
12155201 37243.4 -21027.6 1701.5 1331.29 -306.729 1366.17 
8799.5 2
12161300 38622.9 -20849.4 1809 1336.33 -481.287 1420.36 
12155201 37958.6 -21277.8 1721.25 1427.64 -499.251 1512.42 
8800 2
12161300 39231.9 -21127.9 1787.62 1253.09 -573.045 1377.9 
12155201 38643.8 -21580.6 1751.88 1409.72 -623.2 1541.33 
8800.5 2
12161300 39834.7 -21392.3 1731.57 1193.74 -523.586 1303.52 
12155201 39248.1 -21830.6 1759.71 1196.82 -494.943 1295.12 
8801 2
12161300 40554.6 -21727.1 1692.62 1460.27 -679.187 1610.49 
12155201 39922.2 -22115.9 1728.75 1367.36 -578.709 1484.78 
8801.5 2
12161300 41503.5 -22008.6 1691.38 1897.75 -563 1979.5 
12155201 40663 -22485.9 1694.62 1481.5 -740 1656.03 
8802 2
12161300 42075.2 -22199.1 1696.25 1157.39 -385.628 1219.94 
12155201 41385.5 -22716.5 1664.5 1462.55 -466.852 1535.25 
8802.5 2
12161300 42705.2 -22475.6 1665.62 1240.16 -544.291 1354.34 
12155201 42125.6 -22942.8 1627.88 1456.94 -445.374 1523.49 
8803 2
12161300 43398.4 -22637.9 1623.88 1391.82 -325.803 1429.44 
12155201 42806.2 -23085.6 1599.25 1366.72 -286.898 1396.5 
8803.5 2
12161300 44093.9 -22794.7 1637.5 1329.88 -299.857 1363.26 
12155201 43455.4 -23106.1 1580.9 1241.2 -39.1491 1241.82 
8804 2
12161300 44877 -23055.1 1669.36 1538.51 -511.573 1621.33 
12155201 44009.9 -23200.8 1601.45 1089.41 -186.087 1105.19 
8804.5 2
12161300 45462.9 -23424.2 1681.64 1210.56 -762.585 1430.73 
12155201 44796.7 -23299.6 1593 1625.66 -204.17 1638.43 
8805 2
12161300 46135.1 -23433.8 1690 1352.5 -19.3525 1352.64 
12155201 45558.1 -23910.8 1618.2 1531.94 -1229.71 1964.44 
8805.5 2
12161300 46676.2 -23699.2 1697.33 1052.77 -516.386 1172.59 
12155201 46272.4 -24319.9 1675.78 1389.78 -795.893 1601.54 
8806 2
12161300 47197.2 -23996.4 1677.38 1052.58 -600.309 1211.73 
12155201 46678.9 -24478.2 1668.75 821.072 -319.921 881.197 
8806.5 2
12161300 47447 -24351.4 1678.5 520.312 -739.583 904.272 
12155201 47255.8 -24730.5 1665 1201.82 -525.521 1311.7 
8807 1
12155201 47708.4 -24804.1 1665 910.854 -148.111 922.817 
