# Supplementary material for: Intrinsic group behaviour II: On the dependence of triad spatial dynamics on social and personal features; and on the effect of social interaction on small group dynamics
Source: PLoS One. 2019 Dec 3;14(12):e0225704. doi: 10.1371/journal.pone.0225704 (PMC6890182; doi:10.1371/journal.pone.0225704)
Supplement: S2 Data Set — (ZIP) [file pone.0225704.s002.zip › set_2_nint/group_traj_dyas_noint/traj_2_0217_43.dat]

2 12155100 12155101 0 1 0 0 2 0 1 30 30 30 1770.34 1775.83 1764.86 
8751 2
12155101 -11149.2 12983.6 1496.4 0 0 0 
12155100 -10036.4 12150.5 1519.62 0 0 0 
8751.5 2
12155101 -11204.9 12533.9 1314.62 -137.131 -1107.7 1116.15 
12155100 -10204 11440.2 1422.12 -334.581 -1417.66 1456.61 
8752 2
12155101 -11173.4 11787.4 1520.62 64.2857 -1523.47 1524.83 
12155100 -10338.6 10807 1354.62 -274.745 -1292.35 1321.23 
8752.5 2
12155101 -10997.1 11097.9 1434.5 342.233 -1338.83 1381.88 
12155100 -10294.5 10213.1 1507.75 85.6796 -1153.16 1156.33 
8753 2
12155101 -10839.4 10459.4 1475.75 306.311 -1239.81 1277.08 
12155100 -10134.2 9563 1287.88 311.165 -1262.38 1300.16 
8753.5 2
12155101 -10590.5 9914 1531 487.99 -1069.36 1175.45 
12155100 -9622.25 9051.38 1461.12 1003.92 -1003.19 1419.24 
8754 2
12155101 -10234.6 9354.29 1523.71 729.362 -1146.96 1359.22 
12155100 -9074.86 8452.86 1507.57 1121.71 -1226.47 1662.06 
8754.5 2
12155101 -9881.38 8886.88 1486.88 732.773 -969.732 1215.46 
12155100 -8617.25 8096.62 1460.38 949.392 -739.071 1203.15 
8755 2
12155101 -9476.71 8427.14 1476.43 832.635 -945.951 1260.2 
12155100 -8160.14 7780 1490.57 940.55 -651.492 1144.15 
8755.5 2
12155101 -8907.62 7983.5 1524.25 1051.92 -820.042 1333.79 
12155100 -7645.5 7633.38 1482.38 951.281 -271.026 989.136 
8756 2
12155101 -8406 7596 1544.57 1005.26 -776.553 1270.27 
12155100 -7130.71 7504 1484.29 1031.63 -259.269 1063.72 
8756.5 2
12155101 -7838.75 7275.38 1482.5 1134.5 -641.25 1303.19 
12155100 -6629.25 7380.38 1438.88 1002.93 -247.25 1032.96 
8757 2
12155101 -7278 7080.43 1528.71 1101.67 -382.999 1166.35 
12155100 -6035.71 7229.71 1367.86 1166.08 -295.994 1203.06 
8757.5 2
12155101 -6770 6904.29 1480.14 1087.79 -377.18 1151.33 
12155100 -5431.57 7041.57 1201.29 1293.67 -402.875 1354.95 
8758 2
12155101 -6172.5 6626.38 1444 1173.87 -545.994 1294.64 
12155100 -4432.12 6693.38 1358.62 1963.55 -684.079 2079.3 
8758.5 2
12155101 -5447.62 6245.5 1258.88 1365.11 -717.279 1542.08 
12155100 -3755.88 6583.75 1479.75 1273.54 -206.45 1290.17 
8759 2
12155101 -4568.71 5888 1454.71 1808.46 -735.597 1952.34 
12155100 -3518 6491 1682.57 489.455 -190.844 525.345 
8759.5 2
12155101 -3905.38 5617 1605.38 1417.39 -579.06 1531.11 
12155100 -3244.25 6325.75 1704.38 584.936 -353.098 683.248 
8760 2
12155101 -3348.62 5477.62 1677.12 1085.28 -271.686 1118.77 
12155100 -2741.25 6077.75 1735.12 980.507 -483.431 1093.21 
8760.5 2
12155101 -2792.25 5274 1720.12 1106.11 -404.821 1177.87 
12155100 -2327 5875.62 1737.62 823.559 -401.839 916.364 
8761 2
12155101 -2317.75 5014.25 1756.88 921.359 -504.369 1050.38 
12155100 -1851.38 5667.38 1743.75 923.544 -404.369 1008.19 
8761.5 2
12155101 -1772.86 4780.29 1817.57 1116.58 -479.435 1215.16 
12155100 -1451 5535.14 1758 820.441 -270.968 864.029 
8762 2
12155101 -1277.67 4679.11 1791.56 970.962 -198.382 991.021 
12155100 -934 5253.22 1762.44 1013.73 -552.786 1154.65 
8762.5 2
12155101 -768.857 4307.57 1764.43 1036.27 -756.7 1283.14 
12155100 -367.143 4970 1764.86 1154.5 -576.827 1290.58 
8763 2
12155101 -524.25 4022.12 1730.88 507.484 -592.213 779.907 
12155100 269.25 4712.5 1798.5 1320.32 -534.232 1424.3 
8763.5 2
12155101 -216 3676.25 1672.25 698.98 -784.297 1050.57 
12155100 732.75 4368 1779 1051.02 -781.179 1309.54 
8764 2
12155101 543 3263.14 1713.29 1362.66 -741.665 1551.42 
12155100 1395.14 3880.43 1753.14 1189.22 -875.353 1476.64 
8764.5 2
12155101 1166.29 2943 1811.29 1236.68 -635.204 1390.27 
12155100 1953.14 3393 1755.29 1107.14 -967.12 1470.06 
8765 2
12155101 1690.57 2609.29 1787 1044.39 -664.769 1238.01 
12155100 2345.86 2912.71 1718.43 782.299 -956.744 1235.86 
8765.5 2
12155101 2246.75 2250 1656 1053.37 -680.465 1254.04 
12155100 2707.12 2694 1743.62 684.219 -414.232 799.84 
8766 2
12155101 2735.14 1894 1636.71 1015.37 -740.125 1256.49 
12155100 3140 2346.86 1747.14 899.948 -721.711 1153.59 
8766.5 2
12155101 3221.38 1489.5 1731.12 976.37 -812.249 1270.06 
12155100 3726 1993.75 1711.38 1176.71 -709.05 1373.82 
8767 2
12155101 3764.88 1063.25 1769.12 1039.2 -815.01 1320.67 
12155100 4383.25 1606.75 1662.38 1256.69 -739.962 1458.36 
8767.5 2
12155101 4396.88 690.875 1756.25 1269.08 -747.741 1472.98 
12155100 4891 1097.5 1648.38 1019.58 -1022.59 1444.03 
8768 2
12155101 5078.12 336.75 1733.62 1341.04 -697.096 1511.4 
12155100 5490.12 831 1678.88 1179.38 -524.606 1290.79 
8768.5 2
12155101 5597.43 -32.2857 1728.29 1059.8 -753.134 1300.15 
12155100 6092.43 437.714 1677.86 1229.19 -802.624 1468.03 
8769 2
12155101 6017 -475.125 1733.62 859.778 -907.458 1250.08 
12155100 6628 104.75 1663.75 1097.48 -682.304 1292.29 
8769.5 2
12155101 6512.5 -894.5 1709.5 936.673 -792.769 1227.13 
12155100 7104.75 -387.875 1693.12 901.229 -931.238 1295.92 
8770 2
12155101 7081.43 -1410.71 1720.14 1175.47 -1066.56 1587.22 
12155100 7633.14 -933.286 1718.57 1091.72 -1126.88 1568.99 
8770.5 2
12155101 7580.12 -1753.75 1746.88 1009.51 -694.404 1225.28 
12155100 8181.25 -1459.75 1739.88 1109.53 -1065.72 1538.44 
8771 2
12155101 8122.62 -2214.25 1753.38 1061.64 -901.174 1392.55 
12155100 8693 -1906.5 1743.62 1001.47 -874.266 1329.39 
8771.5 2
12155101 8625.88 -2642.38 1791.88 980.994 -834.552 1287.95 
12155100 9190.88 -2367.88 1740.12 970.517 -899.366 1323.16 
8772 2
12155101 9122.86 -3145.86 1818.86 1016.32 -1029.62 1446.73 
12155100 9619.57 -2798.43 1738.57 876.68 -880.478 1242.5 
8772.5 2
12155101 9563.86 -3590.14 1776.57 934.322 -941.283 1326.26 
12155100 10038.7 -3248.14 1719.86 888.015 -952.785 1302.45 
8773 2
12155101 10060.5 -3972.62 1762 991.303 -763.437 1251.21 
12155100 10483.2 -3508 1716 887.297 -518.677 1027.77 
8773.5 2
12155101 10484.8 -4390.75 1699.5 835.138 -823.081 1172.57 
12155100 10995.8 -4045.62 1659.38 1008.86 -1058.32 1462.13 
8774 2
12155101 10930.1 -4997.71 1691.29 894.363 -1218.8 1511.74 
12155100 11455.9 -4636.14 1693.86 923.91 -1185.78 1503.22 
8774.5 2
12155101 11410.2 -5499.5 1706.5 962.139 -1005.58 1391.73 
12155100 11949.8 -5103.88 1714.38 989.765 -937.339 1363.17 
8775 2
12155101 11835.5 -6084.25 1698.25 832.192 -1144.32 1414.93 
12155100 12244 -5731.5 1664 575.832 -1228.23 1356.51 
8775.5 2
12155101 12379.6 -6661.38 1751.5 1062.74 -1127.2 1549.19 
12155100 12822 -6300.75 1724.5 1128.91 -1111.82 1584.48 
8776 2
12155101 12864.6 -7081.29 1765.86 973.788 -843.194 1288.11 
12155100 13308.4 -6683.71 1735.14 976.764 -769.005 1243.16 
8776.5 2
12155101 13258.8 -7467.38 1758 786.784 -770.637 1101.32 
12155100 13811 -6998.5 1736.38 1003.14 -628.315 1183.66 
8777 2
12155101 13759.6 -7844.29 1767.86 1020 -767.639 1276.59 
12155100 14309.7 -7419.14 1714 1015.71 -856.706 1328.76 
8777.5 2
12155101 14240.6 -8295.57 1739.86 1004.18 -942.141 1376.95 
12155100 14859 -7889.57 1723.43 1146.73 -982.106 1509.81 
8778 2
12155101 14775 -8836 1728.38 1060.37 -1072.28 1508.04 
12155100 15379.1 -8495.12 1751.5 1031.99 -1201.5 1583.86 
8778.5 2
12155101 15361.8 -9491.12 1776.25 1124.04 -1255.03 1684.8 
12155100 15887.2 -8892.75 1774.25 973.42 -761.734 1236.04 
8779 2
12155101 15874.6 -9935.43 1800 1036 -897.583 1370.75 
12155100 16365.7 -9315.29 1749.14 966.595 -853.608 1289.55 
8779.5 2
12155101 16302.1 -10475.1 1817.62 838.34 -1058.23 1350.06 
12155100 16884.8 -9955.62 1762.88 1017.72 -1255.57 1616.23 
8780 2
12155101 16873.1 -10814.6 1763.29 1197.1 -711.628 1392.65 
12155100 17421 -10299.1 1736.14 1124.21 -720.163 1335.1 
8780.5 2
12155101 17355.1 -11286.8 1784.88 952.534 -933.159 1333.46 
12155100 17913.2 -10811.9 1781.25 972.826 -1013.3 1404.7 
8781 2
12155101 18018.3 -11689.4 1818.86 1326.32 -805.357 1551.69 
12155100 18387.4 -11231.9 1833.29 948.357 -839.964 1266.85 
8781.5 2
12155101 18878 -12165.9 1780.75 1740.31 -964.466 1989.69 
12155100 19468.8 -11580.9 1761.62 2188.91 -706.514 2300.11 
8782 2
12155101 19518.8 -12501 1766.12 1208.96 -632.311 1364.33 
12155100 19946.8 -11960.4 1726 901.887 -716.038 1151.57 
8782.5 2
12155101 19941.1 -12779.1 1772.14 870.913 -573.49 1042.78 
12155100 20381.1 -12260.1 1706.29 895.655 -618.078 1088.22 
8783 2
12155101 20369.4 -13151.4 1766.38 870.391 -756.569 1153.25 
12155100 20865.5 -12571.5 1755.25 984.466 -632.84 1170.32 
8783.5 2
12155101 20907 -13555.1 1790.88 1022.1 -767.586 1278.23 
12155100 21371.9 -12946.5 1752.38 962.69 -712.928 1197.93 
8784 2
12155101 21426.7 -13736 1783.29 1052.05 -366.144 1113.95 
12155100 21868.3 -13167.6 1799.29 1004.88 -447.513 1100.02 
8784.5 2
12155101 22025.3 -14089.6 1757.71 1270.85 -750.682 1476 
12155100 22466 -13511.3 1761.86 1269.03 -729.754 1463.89 
8785 2
12155101 22663.5 -14486 1694 1232.07 -765.306 1450.41 
12155100 23144.2 -13827.1 1703.12 1309.36 -609.728 1444.37 
8785.5 2
12155101 23412.3 -14761.4 1718 1473.99 -542.182 1570.54 
12155100 23962.6 -14105.4 1697.57 1610.87 -547.842 1701.48 
8786 2
12155101 24105.8 -14946.8 1761.38 1370.48 -366.248 1418.58 
12155100 24722.5 -14345 1690.38 1501.84 -473.461 1574.7 
8786.5 2
12155101 24687.3 -15187.3 1743.43 1163.07 -481.071 1258.64 
12155100 25322.4 -14604.3 1676.29 1199.86 -518.571 1307.12 
8787 2
12155101 25233.9 -15514.1 1702.88 1093.18 -653.679 1273.71 
12155100 25863.6 -14853 1699.12 1082.39 -497.429 1191.22 
8787.5 2
12155101 25773.7 -15752.3 1692.57 1084.01 -478.234 1184.82 
12155100 26513.6 -15105.6 1676.29 1305.11 -507.172 1400.19 
8788 2
12155101 26599 -16087.1 1676.88 1660.53 -673.721 1792 
12155100 27301.4 -15414.2 1669 1585.12 -621.084 1702.45 
8788.5 2
12155101 27359.9 -16392.6 1726.25 1491.91 -599.02 1607.68 
12155100 27933.2 -15708.5 1680.5 1238.97 -576.961 1366.72 
8789 2
12155101 28062.3 -16628.3 1823.43 1460.31 -489.939 1540.31 
12155100 28552.9 -15833.4 1731.71 1288.16 -259.727 1314.09 
8789.5 2
12155101 28643.1 -16807 1780 1217.69 -374.663 1274.03 
12155100 29209.5 -16105.9 1817.75 1376.61 -571.167 1490.4 
8790 2
12155101 29205.9 -17068.2 1751 1112.15 -516.304 1226.16 
12155100 29820.5 -16327.2 1774.5 1207.51 -437.5 1284.32 
8790.5 2
12155101 29709.9 -17402 1748.38 1001.99 -663.519 1201.76 
12155100 30305.8 -16564.4 1762 964.712 -471.421 1073.74 
8791 2
12155101 30427.1 -17683.2 1640.25 1398.15 -548.246 1501.8 
12155100 31045.8 -16844.2 1716.25 1442.5 -545.565 1542.22 
8791.5 2
12155101 31184.5 -18185 1559.75 1479.25 -979.98 1774.41 
12155100 31701 -17196 1638.75 1279.79 -687.012 1452.53 
8792 2
12155101 31797.4 -18567.8 1478.12 1230.67 -768.574 1450.95 
12155100 32388.1 -17619.9 1620.75 1379.77 -851.155 1621.18 
8792.5 2
12155101 32527.6 -18861 1597.12 1475.25 -592.424 1589.76 
12155100 33176 -18021.8 1702.12 1591.67 -811.869 1786.77 
8793 2
12155101 33262.7 -19121 1699 1500.18 -530.612 1591.26 
12155100 33960.7 -18201.7 1711.57 1601.46 -367.274 1643.03 
8793.5 2
12155101 33915.1 -19303.2 1749 1376.39 -384.494 1429.09 
12155100 34582.1 -18404.1 1728.38 1310.99 -427.027 1378.79 
8794 2
12155101 34531 -19563.4 1784.38 1214.74 -513.067 1318.65 
12155100 35074.9 -18727.5 1737.75 971.893 -637.821 1162.49 
8794.5 2
12155101 35004.1 -19941 1766.25 897.77 -716.556 1148.67 
12155100 35630.8 -19052 1694.62 1054.79 -615.75 1221.36 
8795 2
12155101 35533 -20229.3 1721.71 1099.53 -599.347 1252.27 
12155100 36236.9 -19369 1659.29 1260.1 -659.044 1422.04 
8795.5 2
12155101 36163.8 -20441 1726.62 1284.62 -431.19 1355.06 
12155100 36948.1 -19718.8 1772.88 1448.61 -712.322 1614.27 
8796 2
12155101 36821.5 -20873.5 1698.12 1236.37 -812.97 1479.71 
12155100 37559.8 -20208.1 1827.25 1149.67 -919.878 1472.39 
8796.5 2
12155101 37507.3 -21229.3 1767.86 1388.23 -720.214 1563.93 
12155100 38238.1 -20549.1 1842.71 1373.26 -690.32 1537.01 
8797 2
12155101 38098.5 -21485.1 1830.12 1236.85 -535.229 1347.69 
12155100 38646.1 -20816.2 1878.25 853.519 -558.802 1020.17 
8797.5 2
12155101 38674.2 -21680 1879 1184.67 -400.977 1250.69 
12155100 39246.1 -21049.5 1872.75 1234.57 -479.938 1324.57 
8798 2
12155101 39313.4 -21947.6 1871.75 1231.45 -515.655 1335.06 
12155100 39764.4 -21219.8 1860 998.555 -328.035 1051.06 
8798.5 2
12155101 39954.2 -22427.2 1800.25 1279.19 -957.335 1597.76 
12155100 40333.4 -21564.2 1806.25 1135.73 -687.625 1327.67 
8799 2
12155101 40658.5 -22719.9 1755.5 1383.6 -574.902 1498.28 
12155100 41093.1 -21927 1772.38 1492.63 -712.672 1654.04 
8799.5 2
12155101 41358.5 -22930.4 1724 1397.21 -420.16 1459.01 
12155100 41939.6 -22190.5 1735 1689.62 -525.948 1769.59 
8800 2
12155101 42122.8 -23054 1728.38 1572.53 -254.372 1592.97 
12155100 42610.9 -22373.9 1718.75 1381.17 -377.315 1431.78 
8800.5 2
12155101 42814.4 -23293.1 1686 1369.66 -473.55 1449.21 
12155100 43332.4 -22512 1688.86 1428.82 -273.515 1454.76 
8801 2
12155101 43613.4 -23413.2 1698.88 1620.58 -243.625 1638.79 
12155100 44050.5 -22603.5 1679.5 1456.53 -185.598 1468.31 
8801.5 2
12155101 44296.6 -23356 1691.5 1366.5 114.5 1371.29 
12155100 44723.6 -22652.2 1732.5 1346.25 -97.5 1349.78 
8802 2
12155101 45068 -23814.1 1722.62 1561.49 -927.379 1816.12 
12155100 45368.1 -22967.9 1777.62 1304.66 -638.917 1452.7 
8802.5 2
12155101 45694.5 -23892.6 1755 1233.27 -154.528 1242.91 
12155100 46062.1 -23095.4 1772.62 1366.14 -250.984 1389.01 
8803 2
12155101 46177.2 -24082.6 1776.5 969.378 -381.526 1041.76 
12155100 46519 -23360.9 1756.75 917.42 -533.133 1061.08 
8803.5 2
12155101 46689.8 -24339.3 1757.2 980.019 -490.774 1096.04 
12155100 47081.6 -23878.2 1716.4 1075.72 -989.149 1461.36 
8804 2
12155101 47106.7 -24746.3 1720.73 819.111 -799.553 1144.65 
12155100 47452 -24246.3 1713.82 727.701 -723.129 1025.9 
