# Supplementary material for: Intrinsic group behaviour II: On the dependence of triad spatial dynamics on social and personal features; and on the effect of social interaction on small group dynamics
Source: PLoS One. 2019 Dec 3;14(12):e0225704. doi: 10.1371/journal.pone.0225704 (PMC6890182; doi:10.1371/journal.pone.0225704)
Supplement: S2 Data Set — (ZIP) [file pone.0225704.s002.zip › set_2_nint/group_traj_dyas_noint/traj_2_0217_42.dat]

2 12143301 12143404 0 1 0 0 2 0 1 45 40 50 1745.25 1770.13 1720.38 
8673 1
12143301 -19175 -5063 1150 0 0 0 
8673.5 1
12143301 -18863.5 -4745.62 1515.12 949.695 967.607 1355.8 
8674 1
12143301 -18471 -4196.29 1531.57 821.13 1149.25 1412.45 
8674.5 2
12143404 -19031.6 -3136.2 1500.8 0 0 0 
12143301 -17975.8 -3768.75 1507.62 984.592 849.972 1300.72 
8675 2
12143404 -18616.9 -2788.29 1597.29 1042.07 874.156 1360.17 
12143301 -17563.3 -3377.14 1549.29 831.581 789.531 1146.68 
8675.5 2
12143404 -18082.8 -2358.5 1575.25 1063.96 856.147 1365.65 
12143301 -17145.5 -2993.88 1604 832.242 763.482 1129.39 
8676 2
12143404 -17607 -1952.29 1550 945.825 807.583 1243.69 
12143301 -16765 -2511.43 1622.57 756.461 959.138 1221.55 
8676.5 2
12143404 -17198.6 -1539.88 1573.75 842.01 850.331 1196.68 
12143301 -16329 -2076 1595.5 898.969 897.791 1270.5 
8677 2
12143404 -16855.5 -1041.25 1626.75 662.403 962.597 1168.49 
12143301 -15860.2 -1602.62 1613 904.923 913.851 1286.08 
8677.5 2
12143404 -16367.7 -559 1636.86 979.489 968.373 1377.37 
12143301 -15328.4 -1157 1611.57 1067.91 894.829 1393.26 
8678 2
12143404 -15962.6 -127.625 1636.25 823.352 876.778 1202.77 
12143301 -14916.4 -804.875 1606.25 837.507 715.701 1101.66 
8678.5 2
12143404 -15381.4 256.25 1625.38 1117.79 738.221 1339.56 
12143301 -14376.5 -383.875 1611.12 1038.22 809.615 1316.58 
8679 2
12143404 -14833.6 649.75 1596.5 1106.57 794.949 1362.51 
12143301 -13942 98.25 1616.5 877.778 973.99 1311.16 
8679.5 2
12143404 -14348.4 1028.43 1623.71 974.29 760.399 1235.9 
12143301 -13490.3 424.429 1636.14 907.057 654.977 1118.81 
8680 2
12143404 -13870.1 1397.71 1633.29 980.094 756.733 1238.24 
12143301 -13076.7 782.571 1604.86 847.482 733.899 1121.09 
8680.5 2
12143404 -13325.6 1776.38 1532.12 1091.22 758.839 1329.13 
12143301 -12673.8 1202.75 1550.25 807.544 842.041 1166.69 
8681 2
12143404 -12936.7 2102.86 1607.14 784.094 658.23 1023.75 
12143301 -12189.4 1609.43 1562.71 976.454 819.916 1275.04 
8681.5 2
12143404 -12480.6 2430.5 1583.12 927.011 665.941 1141.41 
12143301 -11760.1 1922.25 1583.88 872.568 635.816 1079.65 
8682 2
12143404 -11952.6 2745 1569 1015.38 604.808 1181.86 
12143301 -11360.5 2215 1521 768.51 562.981 952.656 
8682.5 2
12143404 -11443.6 3153 1568 988.35 792.233 1266.68 
12143301 -10949.1 2502.25 1562.75 798.786 557.767 974.25 
8683 2
12143404 -11132.2 3396.88 1571.88 636.759 498.722 808.817 
12143301 -10376.8 2866.88 1476.75 1170.5 745.654 1387.83 
8683.5 2
12143404 -10585.2 3668.44 1540.56 1109.59 550.851 1238.8 
12143301 -9960.67 3122.44 1429.44 843.982 518.396 990.475 
8684 2
12143404 -10046 3919.22 1472.67 1063.55 494.631 1172.95 
12143301 -9411.67 3477.33 1536.78 1082.84 699.978 1289.38 
8684.5 2
12143404 -9776.75 4233.88 1539.38 538.5 629.306 828.256 
12143301 -9110.25 3704 1566.25 602.833 453.333 754.267 
8685 2
12143404 -9201 4583.62 1465.62 1179.82 716.701 1380.44 
12143301 -8655.75 4025.62 1501.62 931.352 659.068 1140.96 
8685.5 2
12143404 -8582.12 5107 1476.75 1242.72 1050.95 1627.53 
12143301 -8090.38 4484.25 1498.38 1135.29 920.934 1461.85 
8686 2
12143404 -8021 5455.25 1566 1100.25 682.843 1294.92 
12143301 -7461.5 4958.62 1515.75 1233.09 930.147 1544.56 
8686.5 2
12143404 -7641.62 5805.38 1390.12 758.75 700.25 1032.5 
12143301 -7043.62 5264.75 1418.75 835.75 612.25 1036.02 
8687 2
12143404 -7212.12 6152.25 1522.62 869.433 702.176 1117.57 
12143301 -6291.12 5501.25 1531.25 1523.28 478.745 1596.74 
8687.5 2
12143404 -6805.38 6561.75 1386 833.504 839.139 1182.74 
12143301 -5828.88 5828 1354.38 947.234 669.57 1159.99 
8688 2
12143404 -6250.62 6810.12 1490.88 1125.25 503.803 1232.89 
12143301 -5241.62 6189.38 1299.38 1191.18 733.012 1398.65 
8688.5 2
12143404 -5785.14 6989.57 1352.71 905.607 349.118 970.571 
12143301 -4449.43 6577.14 1409.57 1541.24 754.412 1715.97 
8689 2
12143404 -5095.43 7096 1400.57 1413.35 218.091 1430.08 
12143301 -3999.86 6961.86 1608.43 921.253 788.349 1212.52 
8689.5 2
12143404 -4265.62 7279.25 1698.88 1574.58 347.723 1612.52 
12143301 -3598.88 7201.5 1681.12 760.877 454.73 886.405 
8690 2
12143404 -3974.71 7425.86 1730.14 581.821 293.214 651.53 
12143301 -3341.71 7251.43 1689.43 514.321 99.8571 523.926 
8690.5 2
12143404 -3813.5 7427.25 1742.5 328.339 2.83678 328.351 
12143301 -3052 7413.5 1695 590.049 330.084 676.102 
8691 2
12143404 -3460.43 7209 1730.43 686.909 -424.611 807.551 
12143301 -2672.43 7324.29 1749.57 738.466 -173.569 758.589 
8691.5 2
12143404 -3155.57 6997.29 1706.43 650.015 -451.416 791.389 
12143301 -2259.43 7067.57 1730.71 880.597 -547.365 1036.85 
8692 2
12143404 -2705.71 6743.71 1755.86 908.802 -512.266 1043.23 
12143301 -1877.86 6813 1683.71 770.851 -514.286 926.662 
8692.5 2
12143404 -2110.86 6329.57 1709.14 1182.62 -823.346 1441 
12143301 -1469 6545.43 1619.14 812.837 -531.951 971.43 
8693 2
12143404 -1674.12 5940.62 1735.88 868.255 -773.253 1162.66 
12143301 -1046.5 6208.12 1623.88 839.96 -670.584 1074.81 
8693.5 2
12143404 -1203.86 5634 1767.14 944.313 -615.713 1127.31 
12143301 -568.143 5745.14 1707.43 960.557 -929.683 1336.78 
8694 2
12143404 -826.714 5317.29 1784.86 761.905 -639.827 994.926 
12143301 -26.1429 5476.71 1721.29 1094.95 -542.28 1221.88 
8694.5 2
12143404 -445.429 4965.29 1796.29 758.023 -699.801 1031.66 
12143301 466.286 5028.57 1744.71 978.983 -890.94 1323.7 
8695 2
12143404 -23.875 4459.75 1820.5 807.574 -968.459 1260.99 
12143301 992.625 4579 1722.12 1008.31 -861.248 1326.06 
8695.5 2
12143404 343.333 4054 1795.17 755.573 -834.877 1126.01 
12143301 1492.83 4049 1738 1029.24 -1090.53 1499.53 
8696 2
12143404 973.125 3425.88 1791.75 1222.9 -1219.66 1727.15 
12143301 1901.5 3509.38 1729.38 793.528 -1047.82 1314.38 
8696.5 2
12143404 1479.14 2962.43 1799.14 994.141 -910.504 1348.09 
12143301 2256.57 3055 1716.14 697.586 -892.682 1132.92 
8697 2
12143404 1854.88 2527.5 1776.62 754.482 -873.351 1154.12 
12143301 2471.38 2515.38 1705.88 431.332 -1083.58 1166.28 
8697.5 2
12143404 2168.86 2034 1744.14 614.446 -965.753 1144.65 
12143301 2855.43 1999 1661.29 751.573 -1010.52 1259.37 
8698 2
12143404 2611.71 1521.71 1734.57 948.302 -1096.97 1450.04 
12143301 3309.71 1551.43 1645.71 972.775 -958.397 1365.58 
8698.5 2
12143404 3124 1091.12 1716.88 1002.52 -842.64 1309.61 
12143301 3941.5 1091.62 1618.5 1236.37 -899.811 1529.14 
8699 2
12143404 3563.57 521.857 1785.57 870.438 -1127.26 1424.21 
12143301 4397.14 644.857 1636.57 902.263 -884.689 1263.63 
8699.5 2
12143404 4028.5 -32.125 1802 928.001 -1105.75 1443.56 
12143301 4925.75 220.125 1672.75 1055.1 -847.769 1353.5 
8700 2
12143404 4472.43 -626 1770.29 839.184 -1122.64 1401.62 
12143301 5392.29 -339.286 1663.14 881.92 -1057.49 1376.98 
8700.5 2
12143404 4928.57 -1165.29 1781.86 956.274 -1130.58 1480.77 
12143301 5799 -880.286 1668.14 852.65 -1134.17 1418.93 
8701 2
12143404 5420.57 -1771.43 1802.57 1014.43 -1249.78 1609.67 
12143301 6243.29 -1395.57 1652.29 916.053 -1062.44 1402.83 
8701.5 2
12143404 5943.38 -2231.75 1783 1035.25 -911.528 1379.36 
12143301 6713.38 -1898.12 1678.38 930.87 -995.156 1362.66 
8702 2
12143404 6403.29 -2667 1760.86 948.27 -897.423 1305.6 
12143301 7178.71 -2390.43 1593.86 959.462 -1015.06 1396.75 
8702.5 2
12143404 6829 -3187.78 1748.11 829.852 -1015.16 1311.19 
12143301 7466.67 -2940.22 1522.78 561.311 -1071.72 1209.82 
8703 2
12143404 7171.86 -3798 1747 670.953 -1194.17 1369.75 
12143301 7711.86 -3358.86 1483.14 479.825 -819.246 949.419 
8703.5 2
12143404 7463 -4097.25 1767.75 605.287 -622.141 868.004 
12143301 8045.38 -3711.88 1499.75 693.384 -733.925 1009.67 
8704 2
12143404 7848.62 -4498.62 1731.62 740.163 -770.393 1068.34 
12143301 8588.38 -4135.5 1541.88 1042.23 -813.1 1321.88 
8704.5 2
12143404 8437 -5020 1692.71 1183.85 -1049.04 1581.77 
12143301 9319.71 -4422.14 1584.86 1471.51 -576.746 1580.5 
8705 2
12143404 9283.12 -5246 1648.25 1723.27 -460.285 1783.68 
12143301 9987.38 -4699.62 1614.5 1359.8 -565.137 1472.56 
8705.5 2
12143404 9828.57 -5494 1659.29 1061.18 -482.49 1165.72 
12143301 10410.7 -5090.29 1591 823.617 -760.04 1120.72 
8706 2
12143404 10260.9 -5797.29 1647 921.718 -646.665 1125.94 
12143301 10852.6 -5323.14 1576.57 942.126 -496.497 1064.95 
8706.5 2
12143404 10784.5 -6239.62 1675 1036.92 -875.919 1357.36 
12143301 11464.1 -5755.75 1621.75 1211 -856.648 1483.36 
8707 2
12143404 11316.4 -6895.12 1689.25 1015.03 -1250.95 1610.95 
12143301 12209.6 -6469.75 1677 1422.71 -1362.6 1969.97 
8707.5 2
12143404 11780.3 -7347.29 1731.86 946.757 -922.777 1322.07 
12143301 12645.6 -6947.29 1729 889.687 -974.563 1319.59 
8708 2
12143404 12240.9 -7740.25 1697.88 936.157 -798.708 1230.58 
12143301 12994.9 -7272.12 1718.25 709.967 -660.242 969.522 
8708.5 2
12143404 12698.1 -8216.5 1708.25 882.722 -919.402 1274.56 
12143301 13370.9 -7743.62 1695.88 725.869 -910.232 1164.22 
8709 2
12143404 13068.7 -8647.43 1680 764.102 -888.513 1171.88 
12143301 13860.3 -8270.57 1703.57 1009.09 -1086.49 1482.81 
8709.5 2
12143404 13546.4 -9140.25 1692 959.158 -989.601 1378.15 
12143301 14360 -8805.38 1686.12 1003.44 -1073.9 1469.75 
8710 2
12143404 13951.7 -9756.14 1721.29 805.844 -1224.44 1465.82 
12143301 14871.1 -9420.57 1761.57 1016.19 -1223.05 1590.13 
8710.5 2
12143404 14310.6 -10239.8 1758.88 728.014 -980.948 1221.58 
12143301 15280.6 -9889.38 1778.38 830.593 -950.92 1262.59 
8711 2
12143404 14679 -10791.4 1740.57 741.197 -1110.02 1334.73 
12143301 15763.1 -10248.3 1741.86 970.861 -722.154 1209.99 
8711.5 2
12143404 15147.1 -11330.4 1730.38 945.707 -1088.78 1442.15 
12143301 16161.5 -10661.1 1740 804.762 -834.019 1158.98 
8712 2
12143404 15626.4 -11812.8 1732 934.211 -940.302 1325.49 
12143301 16623.5 -11161.5 1715.88 900.585 -975.39 1327.57 
8712.5 2
12143404 16162 -12209.9 1731.29 1052.31 -780.171 1309.97 
12143301 17155.6 -11645.1 1722.86 1045.33 -950.182 1412.64 
8713 2
12143404 16847.2 -12630.2 1658.12 1415.81 -868.58 1661.01 
12143301 17889 -12145.8 1696.12 1515.35 -1034.31 1834.69 
8713.5 2
12143404 17648.6 -13032.4 1605 1526.43 -765.952 1707.83 
12143301 18632.6 -12546.6 1650.88 1416.43 -763.571 1609.13 
8714 2
12143404 18310.5 -13406.6 1643.88 1300.34 -735.265 1493.82 
12143301 19046.8 -12919.8 1674.25 813.605 -733.055 1095.14 
8714.5 2
12143404 18794.9 -13609.7 1676.86 1011.18 -423.986 1096.47 
12143301 19492.9 -13163.3 1681.86 931.33 -508.425 1061.07 
8715 2
12143404 19201.1 -13970.6 1668.62 835.942 -742.615 1118.16 
12143301 20010.8 -13536.4 1692 1065.62 -767.673 1313.35 
8715.5 2
12143404 19782.2 -14369.8 1747.75 1088.25 -747.425 1320.2 
12143301 20560.1 -13787.8 1686.62 1028.79 -470.74 1131.37 
8716 2
12143404 20273.2 -14717.5 1731.75 993.927 -703.947 1217.96 
12143301 21060.5 -14040.8 1709.5 1012.9 -512.146 1135.02 
8716.5 2
12143404 20800.6 -15063.8 1685.88 1052.64 -691.118 1259.25 
12143301 21585.9 -14265.8 1710.5 1048.65 -449.102 1140.77 
8717 2
12143404 21418.9 -15461.4 1633.29 1261.7 -811.589 1500.19 
12143301 22178.9 -14640 1655.57 1210.17 -763.776 1431.03 
8717.5 2
12143404 22032.2 -15701 1605.12 1212.24 -473.461 1301.42 
12143301 22836 -14980.1 1638.25 1298.7 -672.184 1462.35 
8718 2
12143404 22619.6 -15897.1 1693.71 1174.64 -392.286 1238.42 
12143301 23455.9 -15268.9 1659.14 1239.71 -577.464 1367.61 
8718.5 2
12143404 23128.1 -16023.2 1696.5 1055.09 -261.633 1087.05 
12143301 24032.5 -15446 1673.12 1196.35 -367.516 1251.53 
8719 2
12143404 23609.5 -16206.8 1706 943.873 -359.804 1010.13 
12143301 24500.2 -15784.9 1699.5 917.157 -664.461 1132.56 
8719.5 2
12143404 24169 -16316.9 1731.25 1107.92 -218.069 1129.18 
12143301 25022.2 -16091.6 1669.12 1033.66 -607.426 1198.93 
8720 2
12143404 24717.4 -16397.9 1730.5 1056.6 -156.069 1068.06 
12143301 25692.6 -16299.9 1662 1291.67 -401.252 1352.56 
8720.5 2
12143404 25276.4 -16531.6 1731.43 1122.6 -268.467 1154.25 
12143301 26310 -16561.1 1651.29 1239.71 -524.634 1346.15 
8721 2
12143404 25867.4 -16800.8 1688.62 1184.26 -539.436 1301.33 
12143301 26966.9 -16875 1692 1316.38 -628.972 1458.93 
8721.5 2
12143404 26581 -17080.6 1701.25 1418.74 -556.412 1523.95 
12143301 27539 -17012.1 1771.88 1137.43 -272.614 1169.64 
8722 2
12143404 27160.9 -17309.3 1762.71 1195.58 -471.465 1285.18 
12143301 28127.3 -16982.4 1780.14 1212.96 61.2298 1214.5 
8722.5 2
12143404 27578.5 -17418.6 1749 855.826 -224.056 884.669 
12143301 28594.9 -17107.9 1732.75 958.175 -257.062 992.058 
8723 2
12143404 28178.7 -17423.1 1788.71 1212.55 -9.12698 1212.59 
12143301 29136.3 -17228.7 1749.43 1093.76 -244.12 1120.67 
8723.5 2
12143404 28663.5 -17640.5 1715.88 973.465 -436.46 1066.83 
12143301 29645.2 -17406.9 1682.38 1022.02 -357.752 1082.82 
8724 2
12143404 29297.1 -17902.3 1677.57 1244.88 -514.314 1346.94 
12143301 30281.6 -17607.6 1594.71 1250.14 -394.296 1310.85 
8724.5 2
12143404 29945.7 -18262 1609 1304.97 -723.771 1492.25 
12143301 31026 -17954.3 1524.71 1497.84 -697.614 1652.33 
8725 2
12143404 30504.1 -18667.2 1522.88 1170.67 -849.581 1446.47 
12143301 31555.4 -18206.1 1460.25 1109.8 -527.965 1228.99 
8725.5 2
12143404 31161.4 -19151.6 1426.88 1242.44 -915.643 1543.39 
12143301 32246.4 -18644.1 1482.62 1306.24 -827.977 1546.55 
8726 2
12143404 31722.7 -19558 1423.29 1164.6 -843.102 1437.75 
12143301 32971.4 -18911.6 1686.29 1504.26 -554.868 1603.33 
8726.5 2
12143404 32365.3 -19787.9 1567.56 1247.8 -446.386 1325.25 
12143301 33557.4 -19025.3 1710.44 1137.89 -220.897 1159.14 
8727 2
12143404 33078 -20033.1 1740.86 1373.15 -472.551 1452.19 
12143301 34148.6 -19263.1 1700.14 1138.97 -458.207 1227.69 
8727.5 2
12143404 33741.4 -20322.4 1770.5 1348.32 -587.87 1470.91 
12143301 34707.8 -19377.9 1674 1136.54 -233.195 1160.22 
8728 2
12143404 34298.1 -20556.3 1798.71 1145.61 -481.298 1242.61 
12143301 35217.4 -19569.7 1729.86 1048.72 -394.731 1120.55 
8728.5 2
12143404 34854.7 -20733.8 1767.11 1124.29 -358.57 1180.09 
12143301 35841.3 -19742.2 1705.67 1260.41 -348.501 1307.71 
8729 2
12143404 35465.9 -20881.9 1758.12 1175.4 -284.802 1209.41 
12143301 36554.8 -20018.9 1665.75 1371.96 -532.025 1471.5 
8729.5 2
12143404 36184 -21046.9 1748.38 1453.69 -334.008 1491.57 
12143301 37130.9 -20182.5 1731.5 1166.24 -331.225 1212.37 
8730 2
12143404 36968.8 -21167.1 1803.88 1595.02 -244.411 1613.64 
12143301 37788.5 -20364.6 1818.25 1336.64 -370.173 1386.95 
8730.5 2
12143404 37597.5 -21325 1830 1232.84 -309.559 1271.11 
12143301 38369.4 -20524.6 1843.62 1138.97 -313.725 1181.39 
8731 2
12143404 38167.9 -21434.1 1866 1156.95 -221.349 1177.93 
12143301 38928.8 -20744.5 1856.12 1134.63 -445.994 1219.14 
8731.5 2
12143404 38767.6 -21622.2 1893.62 1221.49 -383.147 1280.17 
12143301 39451.4 -20952.6 1751.25 1064.41 -423.88 1145.71 
8732 2
12143404 39362 -21837.4 1896.88 1184.01 -428.536 1259.18 
12143301 39975.8 -21105.8 1687.88 1044.57 -305.03 1088.2 
8732.5 2
12143404 39986.2 -22044.2 1864.5 1273.98 -422.194 1342.11 
12143301 40694.8 -21476.8 1667.12 1467.35 -757.143 1651.17 
8733 2
12143404 40590.1 -22496.1 1771.75 1207.75 -903.75 1508.45 
12143301 41387.5 -21990.8 1719 1385.5 -1028 1725.22 
8733.5 2
12143404 41151.6 -22873 1749.12 1111.88 -746.287 1339.11 
12143301 41990.1 -22186.9 1710.5 1193.32 -388.366 1254.92 
8734 2
12143404 41667.2 -23140.1 1711.5 1045.89 -541.836 1177.91 
12143301 42560 -22333.1 1675.12 1155.93 -296.653 1193.39 
8734.5 2
12143404 42134.4 -23490 1727 914.275 -684.687 1142.23 
12143301 43123.7 -22511.8 1646.33 1103.07 -349.614 1157.14 
8735 2
12143404 42767 -23934.2 1726.5 1209.48 -849.426 1477.96 
12143301 43853.9 -22699 1722.62 1396.19 -357.977 1441.35 
8735.5 2
12143404 43354 -24194.6 1737 1181.09 -523.893 1292.06 
12143301 44551.5 -22786.1 1733.75 1403.67 -175.302 1414.58 
8736 2
12143404 43967.4 -24315.8 1725.5 1256.92 -248.207 1281.19 
12143301 45097.4 -23052.2 1736.25 1118.6 -545.338 1244.45 
8736.5 2
12143404 44488 -24293.5 1712.25 1047.54 44.7686 1048.49 
12143301 45651 -23228.1 1727.88 1113.93 -353.873 1168.79 
8737 2
12143404 45072 -24131.6 1764.25 1182.19 327.682 1226.76 
12143301 46144.9 -23296.2 1716.25 999.747 -137.905 1009.21 
8737.5 2
12143404 45689.9 -23854.4 1811.62 1223.51 549.01 1341.04 
12143301 46670.8 -23351 1735.75 1041.34 -108.416 1046.97 
8738 2
12143404 46272.4 -23683 1840.5 1133.27 333.414 1181.3 
12143301 47183.1 -23568.5 1731.88 996.839 -423.152 1082.93 
8738.5 2
12143404 46786.1 -23581.6 1853.12 1042.09 205.629 1062.18 
12143301 47503 -23936 1724.5 648.834 -745.436 988.261 
8739 2
12143404 47212.6 -23386.4 1845.88 872.188 399.284 959.239 
12143301 47521.9 -23876.5 1721 38.5992 121.677 127.653 
