# Supplementary material for: Intrinsic group behaviour II: On the dependence of triad spatial dynamics on social and personal features; and on the effect of social interaction on small group dynamics
Source: PLoS One. 2019 Dec 3;14(12):e0225704. doi: 10.1371/journal.pone.0225704 (PMC6890182; doi:10.1371/journal.pone.0225704)
Supplement: S2 Data Set — (ZIP) [file pone.0225704.s002.zip › set_2_nint/group_traj_dyas_noint/traj_2_0217_41.dat]

2 12142101 12140400 0 0 1 0 1 1 0 35 30 40 1642.39 1701.83 1582.94 
8644.5 1
12140400 -409.6 -2070.6 1078.8 0 0 0 
8645 1
12140400 -298.875 -1931.38 1146.88 253.375 318.593 407.063 
8645.5 1
12140400 -111.125 -1679.62 1231.75 369.587 495.571 618.211 
8646 1
12140400 -252.625 -1578.88 1248.12 -275.292 196.012 337.944 
8646.5 1
12140400 -281.571 -1469 1267.43 -59.0743 224.235 231.886 
8647 1
12140400 -353.75 -1397.62 1275.12 -151.001 149.32 212.363 
8647.5 1
12140400 -355.75 -1352.5 1278.5 -3.83877 86.6123 86.6973 
8648 1
12140400 -424.857 -1327.71 1300.86 -136.038 48.7908 144.523 
8648.5 1
12140400 -398.25 -1260.38 1316.25 54.6348 138.274 148.676 
8649 1
12140400 -310.25 -1204.62 1311.75 169.884 107.625 201.107 
8649.5 1
12140400 -256.375 -1176.62 1313 107.75 56 121.433 
8650 1
12140400 -202.429 -1158.86 1308 107.249 35.3238 112.917 
8650.5 1
12140400 -161.5 -1142 1304.75 82.684 34.0548 89.4224 
8651 1
12140400 -53.4286 -1287 1301.29 216.143 -290 361.687 
8651.5 1
12140400 21.8571 -1550.71 1298.43 159.842 -559.903 582.272 
8652 1
12140400 -60.75 -1777.62 1299.38 -161.342 -443.185 471.64 
8652.5 1
12140400 -370.5 -2051.62 1283 -588.878 -520.913 786.211 
8653 1
12140400 -605.625 -2437.38 1293.38 -467.445 -766.899 898.131 
8653.5 1
12140400 -587 -2481.14 1303.29 39.2105 -92.1429 100.139 
8654 1
12140400 -697 -2614 1347.12 -223.124 -269.487 349.868 
8654.5 1
12140400 -756.375 -2861.12 1387.88 -117.574 -489.356 503.283 
8655 1
12140400 -758.125 -2816.75 1440.38 -3.41131 86.501 86.5682 
8655.5 1
12140400 -604.429 -2581.29 1447.86 316.248 484.494 578.574 
8656 1
12140400 -505.5 -2404.25 1463.12 210.486 376.672 431.493 
8656.5 1
12140400 -292.625 -2232.38 1420.12 414.154 334.387 532.295 
8657 1
12140400 -9.375 -2013 1361.5 562.004 435.268 710.849 
8657.5 1
12140400 240.125 -1817.12 1278.12 492.11 386.341 625.645 
8658 1
12140400 561.75 -1609.12 1213.62 629.403 407.045 749.556 
8658.5 1
12140400 1001.25 -1370 1095.25 865.157 470.719 984.923 
8659 1
12140400 1480.57 -1217.57 1002.43 947.276 301.242 994.021 
8659.5 1
12140400 1950 -1101.75 954.125 988.271 243.835 1017.91 
8660 1
12140400 2379.25 -1090.75 998.5 812.973 20.8333 813.24 
8660.5 1
12140400 2883.14 -972 976.571 1069.84 252.123 1099.14 
8661 1
12140400 3333.75 -928.875 945.875 897.624 85.9064 901.725 
8661.5 2
12142101 4642.43 -991.143 1626.57 0 0 0 
12140400 3969.62 -1052.75 1108.5 1218.15 -237.308 1241.05 
8662 2
12142101 5181 -1182.25 1601.38 1170.81 -415.45 1242.33 
12140400 4526.12 -1286 1728.38 1128.8 -473.124 1223.95 
8662.5 2
12142101 5694.25 -1384 1563.12 1010.33 -397.146 1085.59 
12140400 5019 -1582 1711.38 970.226 -582.677 1131.75 
8663 2
12142101 6120.25 -1657.88 1566.62 843.564 -542.327 1002.86 
12140400 5484.75 -1950.75 1692.38 922.277 -730.198 1176.34 
8663.5 2
12142101 6651.71 -1896.43 1545.57 1078.02 -483.881 1181.64 
12140400 6075.29 -2244.14 1655.86 1197.84 -595.117 1337.53 
8664 2
12142101 7195.38 -2185.88 1506.12 1091.69 -581.218 1236.77 
12140400 6641.38 -2512 1606.38 1136.73 -537.866 1257.55 
8664.5 2
12142101 7699.71 -2528.29 1566.43 1042.02 -707.46 1259.49 
12140400 7121 -2851.43 1552 990.961 -701.299 1214.01 
8665 2
12142101 8062.29 -2780.14 1560.57 739.942 -513.994 900.946 
12140400 7572.86 -3267.57 1516.71 922.157 -849.271 1253.65 
8665.5 2
12142101 8567.75 -3064.12 1582.25 993.054 -557.922 1139.05 
12140400 7953.75 -3658.88 1486.12 748.316 -768.769 1072.84 
8666 2
12142101 9142 -3352.57 1561.86 1169.55 -587.467 1308.8 
12140400 8540.14 -3954.86 1556.29 1194.28 -602.815 1337.8 
8666.5 2
12142101 9635.25 -3663.25 1548.5 970.965 -611.572 1147.52 
12140400 8979.5 -4317.75 1621.75 864.876 -714.356 1121.75 
8667 2
12142101 10121 -3903.5 1500.12 921.727 -455.882 1028.3 
12140400 9439.25 -4637.25 1603.5 872.391 -606.262 1062.36 
8667.5 2
12142101 10570 -4194.57 1540.29 951.271 -616.677 1133.67 
12140400 9898.43 -4917.57 1573.29 972.836 -593.901 1139.79 
8668 2
12142101 11126.1 -4461.12 1489.12 1105.62 -529.928 1226.05 
12140400 10465.2 -5069.62 1589.12 1126.88 -302.293 1166.72 
8668.5 2
12142101 11568 -4659.86 1542.14 905.482 -407.238 992.844 
12140400 10980.9 -5227.57 1593.71 1056.57 -323.661 1105.03 
8669 2
12142101 12076.4 -4904.5 1540.88 1024.95 -493.232 1137.45 
12140400 11481.8 -5256.62 1629.25 1009.86 -58.5757 1011.56 
8669.5 2
12142101 12667.6 -5362.38 1472 1105.14 -855.841 1397.78 
12140400 12042.6 -5399.5 1614.25 1048.36 -267.056 1081.84 
8670 2
12142101 13152 -5793.57 1474 994.61 -885.414 1331.62 
12140400 12573.3 -5599.14 1601.57 1089.65 -409.944 1164.22 
8670.5 2
12142101 13450.9 -6071.88 1519.75 625.262 -582.225 854.364 
12140400 12870.9 -6037 1620.38 622.572 -916.019 1107.56 
8671 2
12142101 13797 -6358 1496.75 689.492 -569.97 894.575 
12140400 13262.9 -6722.25 1642 780.876 -1365.04 1572.61 
8671.5 2
12142101 14253.2 -6702 1479 907.058 -683.897 1135.99 
12140400 13519.9 -7179 1640 510.934 -908.052 1041.93 
8672 2
12142101 14687.5 -7131.38 1513.25 831.897 -822.557 1169.89 
12140400 13785.6 -7682.38 1645.25 509.1 -964.32 1090.46 
8672.5 2
12142101 15177 -7666.14 1552.86 998.98 -1091.36 1479.54 
12140400 14112.9 -8124.14 1635 667.821 -901.567 1121.97 
8673 2
12142101 15468.4 -8084.75 1582.62 589.828 -847.383 1032.45 
12140400 14522.9 -8673 1644.38 829.996 -1111.05 1386.84 
8673.5 2
12142101 15764.8 -8534.5 1562 564.524 -856.667 1025.95 
12140400 14946.1 -9218.12 1679.12 806.19 -1038.33 1314.56 
8674 2
12142101 16032.9 -8847.71 1593.57 560.894 -655.26 862.535 
12140400 15346.1 -9721.86 1682.57 836.857 -1053.83 1345.69 
8674.5 2
12142101 16413.8 -9497.88 1651.12 757.242 -1292.57 1498.05 
12140400 15753 -10174.1 1749.5 808.861 -899.141 1209.43 
8675 2
12142101 16679.9 -10005 1659.43 536.506 -1022.43 1154.64 
12140400 16224.4 -10597.6 1712.29 950.461 -853.723 1277.58 
8675.5 2
12142101 17047.1 -10275.8 1638.38 731.609 -539.343 908.924 
12140400 16733.4 -10900.2 1602.5 1013.84 -602.945 1179.58 
8676 2
12142101 17612 -10465.7 1568.71 1123.01 -377.663 1184.81 
12140400 17208.7 -11154.7 1522.14 945.009 -505.893 1071.9 
8676.5 2
12142101 18123.2 -10828.5 1542.25 1054.12 -748.012 1292.55 
12140400 17536.5 -11555.1 1586.12 675.847 -825.589 1066.94 
8677 2
12142101 18707.6 -11244.8 1515.25 1128.14 -803.571 1385.07 
12140400 18211.4 -11956.4 1588.12 1302.85 -774.614 1515.73 
8677.5 2
12142101 19290 -11714 1555.71 1169.43 -942.269 1501.81 
12140400 18802.4 -12338.3 1621.14 1186.85 -766.889 1413.06 
8678 2
12142101 19629.6 -12103.5 1552.88 690.295 -791.667 1050.35 
12140400 19222.6 -12634.6 1637.5 854.058 -602.316 1045.08 
8678.5 2
12142101 19866.2 -12346 1539.25 455.048 -466.346 651.573 
12140400 19619.9 -13009.5 1628.12 763.942 -720.913 1050.39 
8679 2
12142101 20241.6 -12615.4 1544.5 758.333 -544.192 933.389 
12140400 19935 -13371.2 1681.75 636.616 -730.808 969.206 
8679.5 2
12142101 20699 -12909 1572.71 918.424 -589.608 1091.39 
12140400 20365.7 -13643.7 1687.71 864.888 -547.117 1023.41 
8680 2
12142101 21086.6 -13186.9 1600.71 794.204 -569.379 977.217 
12140400 20827.7 -13922 1696.71 946.721 -570.258 1105.2 
8680.5 2
12142101 21435.4 -13415.4 1625.12 699.005 -457.952 835.66 
12140400 21303.9 -14072.4 1721 954.23 -301.353 1000.68 
8681 2
12142101 21951.7 -13627.4 1589.43 1041.01 -427.527 1125.38 
12140400 21883.4 -14288.6 1673 1168.45 -435.88 1247.11 
8681.5 2
12142101 22535.4 -13823.9 1539.25 1186.3 -399.281 1251.69 
12140400 22389 -14378.4 1613.88 1027.58 -182.528 1043.67 
8682 2
12142101 23131 -14091.9 1483.38 1145.43 -515.385 1256.04 
12140400 22951.1 -14619.2 1575.62 1081.01 -463.221 1176.08 
8682.5 2
12142101 23704.5 -14260.2 1511.5 1113.59 -326.942 1160.59 
12140400 23624.8 -14859.6 1647.25 1308.01 -466.748 1388.79 
8683 2
12142101 24264.9 -14432.6 1531 1145.96 -352.505 1198.95 
12140400 24038.2 -15103.8 1659.62 845.603 -499.233 981.977 
8683.5 2
12142101 24731.6 -14657.7 1557.22 946.614 -456.474 1050.93 
12140400 24425.1 -15349.3 1666.44 784.708 -498.141 929.468 
8684 2
12142101 25085.1 -14777.6 1537.89 697.348 -236.467 736.35 
12140400 24952.4 -15469.9 1729 1040.11 -237.782 1066.94 
8684.5 2
12142101 25470.2 -14881.6 1530.62 770.278 -208.139 797.903 
12140400 25355.9 -15521.9 1690.25 806.861 -103.972 813.532 
8685 2
12142101 26046.6 -15196.6 1541.88 1181.1 -645.492 1345.97 
12140400 25944.9 -15674.5 1624.25 1206.97 -312.756 1246.83 
8685.5 2
12142101 26566 -15387.9 1458.62 1042.92 -384.036 1111.38 
12140400 26542.4 -15926.1 1677.12 1199.8 -505.271 1301.85 
8686 2
12142101 27127.2 -15585.8 1443.62 1100.49 -387.99 1166.88 
12140400 27251.2 -16214.8 1681.62 1389.95 -565.931 1500.75 
8686.5 2
12142101 27725.5 -15664.8 1440.5 1196.5 -158 1206.89 
12140400 27703.9 -16333.2 1670.88 905.25 -237 935.76 
8687 2
12142101 28258.4 -15823.6 1447.12 1078.69 -321.609 1125.62 
12140400 28127.4 -16462.5 1694.88 857.287 -261.64 896.324 
8687.5 2
12142101 28790.6 -15956 1600.62 1090.68 -271.26 1123.9 
12140400 28530.9 -16420.4 1726.5 826.844 86.3217 831.338 
8688 2
12142101 29345.6 -16071.8 1637.12 1125.76 -234.787 1149.98 
12140400 28947.4 -16524.4 1705.12 844.828 -210.953 870.767 
8688.5 2
12142101 29793.3 -16255.4 1638.86 870.935 -357.351 941.397 
12140400 29291.7 -16599.1 1705 669.921 -145.463 685.531 
8689 2
12142101 30228.7 -16467.1 1633.86 892.272 -433.841 992.152 
12140400 29604.3 -16780.1 1696.29 640.515 -370.902 740.154 
8689.5 2
12142101 30709 -16619.4 1598.5 911.358 -288.866 956.042 
12140400 29936 -17095.8 1665.75 629.439 -598.875 868.818 
8690 2
12142101 31268.6 -16819.7 1554.43 1119.14 -400.679 1188.71 
12140400 30320.6 -17274.1 1642.29 769.143 -356.786 847.866 
8690.5 2
12142101 31830.5 -16981.5 1493.75 1144.46 -329.502 1190.95 
12140400 30807.8 -17548.6 1602 992.217 -559.027 1138.86 
8691 2
12142101 32517.3 -17333.9 1442.86 1336.16 -685.52 1501.75 
12140400 31536.4 -17898.7 1586.71 1417.66 -681.108 1572.79 
8691.5 2
12142101 33043.4 -17622.3 1504.86 1121.84 -614.986 1279.35 
12140400 32107.3 -18270.7 1573.43 1217.18 -793.177 1452.81 
8692 2
12142101 33555.6 -17782.3 1501.86 1034.63 -323.232 1083.95 
12140400 32792.4 -18508.6 1611.57 1384.13 -480.519 1465.16 
8692.5 2
12142101 34070.9 -17885.6 1526.71 1024.42 -205.339 1044.8 
12140400 33379.7 -18731.7 1638.29 1167.57 -443.624 1249 
8693 2
12142101 34549.6 -18123.4 1536.38 951.825 -472.771 1062.77 
12140400 33843 -18908.5 1667.62 921.045 -351.463 985.825 
8693.5 2
12142101 34942.4 -18351.3 1545.71 788.762 -457.652 911.916 
12140400 34266.7 -19111.4 1709.71 850.832 -407.487 943.377 
8694 2
12142101 35338.1 -18620.6 1579.43 799.423 -544.012 966.967 
12140400 34746 -19308 1722.43 968.254 -397.114 1046.53 
8694.5 2
12142101 35753 -18789.7 1591.57 824.766 -336.268 890.682 
12140400 35320 -19486.4 1697.57 1141.15 -354.729 1195.02 
8695 2
12142101 36254.6 -19032.2 1558.75 960.967 -464.628 1067.4 
12140400 35794.4 -19695.2 1692.5 908.764 -400.041 992.918 
8695.5 2
12142101 36784 -19254.2 1504.67 1089.25 -456.619 1181.09 
12140400 36399.7 -19859 1668.33 1245.46 -336.934 1290.23 
8696 2
12142101 37316.8 -19468.6 1503.25 1034.47 -416.424 1115.14 
12140400 36996.4 -20083.4 1704.25 1158.66 -435.68 1237.86 
8696.5 2
12142101 37790.6 -19663.9 1527.71 930.887 -383.56 1006.81 
12140400 37464 -20177.7 1736.86 918.713 -185.342 937.222 
8697 2
12142101 38356 -19715.5 1592.75 1135.4 -103.701 1140.12 
12140400 37993.2 -20352.8 1798.88 1062.75 -351.477 1119.36 
8697.5 2
12142101 38930.3 -19926.1 1597.29 1123.85 -412.217 1197.06 
12140400 38552.1 -20569.6 1824 1093.72 -424.308 1173.14 
8698 2
12142101 39408 -20088.7 1603.29 1022.94 -348.119 1080.55 
12140400 38964.6 -20770.7 1821.86 883.145 -430.713 982.577 
8698.5 2
12142101 39844.1 -20348.5 1543.12 853.474 -508.387 993.416 
12140400 39339 -20971 1808.5 732.737 -391.949 830.98 
8699 2
12142101 40434.4 -20611.7 1523.57 1168.92 -521.216 1279.86 
12140400 39668 -21173.6 1747.29 651.485 -401.132 765.075 
8699.5 2
12142101 40854.2 -20912.9 1506.12 837.967 -601.119 1031.28 
12140400 39953.1 -21390.8 1710.88 569.112 -433.49 715.403 
8700 2
12142101 41300.3 -21403.6 1538.29 843.168 -927.592 1253.54 
12140400 40247.9 -21586.9 1668.86 557.15 -370.713 669.211 
8700.5 2
12142101 41657 -21690.3 1559.71 747.829 -601.078 959.449 
12140400 40665.7 -21930.9 1642.29 876.011 -721.174 1134.67 
8701 2
12142101 41992.9 -21954.6 1560.57 692.489 -544.919 881.18 
12140400 41174.9 -22357.9 1644.29 1049.78 -880.412 1370.1 
8701.5 2
12142101 42384.1 -22239.1 1538 774.788 -563.472 958.017 
12140400 41737.2 -22588.6 1627.75 1113.65 -456.966 1203.76 
8702 2
12142101 42781.9 -22479.4 1513.29 820.066 -495.471 958.123 
12140400 42165.9 -22766.7 1628.57 883.726 -367.194 956.976 
8702.5 2
12142101 43255.1 -22729.9 1446.44 922.522 -488.227 1043.75 
12140400 42525.1 -22939.1 1574.11 700.3 -336.056 776.759 
8703 2
12142101 43807.9 -23043.1 1483.14 1081.69 -613.021 1243.33 
12140400 42787.1 -23125.3 1616.14 512.782 -364.334 629.035 
8703.5 2
12142101 44318.9 -23237.2 1518.75 1062.41 -403.549 1136.47 
12140400 43700.6 -23505.5 1673.25 1899.13 -790.466 2057.07 
8704 2
12142101 44767.1 -23512.4 1559 860.365 -528.071 1009.5 
12140400 44241 -23816.2 1635.75 1037.19 -596.449 1196.46 
8704.5 2
12142101 45177.6 -23771.6 1587.43 825.848 -521.522 976.734 
12140400 44653.7 -24062 1600.86 830.411 -494.467 966.478 
8705 2
12142101 45596.2 -23936.4 1582.88 852.706 -335.649 916.388 
12140400 45059 -24247 1608.25 825.429 -376.782 907.358 
8705.5 2
12142101 45937.1 -23997.3 1573 663.216 -118.503 673.72 
12140400 45448.9 -24488.9 1665.14 758.477 -470.539 892.577 
8706 2
12142101 46216.9 -23983.9 1553.86 596.406 28.6323 597.093 
12140400 45849 -24465 1677.29 853.183 50.8681 854.698 
8706.5 2
12142101 46678.4 -23968 1559.88 913.897 31.4003 914.436 
12140400 46217 -24584.8 1649.25 728.713 -237.129 766.324 
8707 2
12142101 47165.2 -24068 1541 929.151 -190.84 948.547 
12140400 46472.4 -24480.8 1634.25 487.357 198.473 526.221 
8707.5 2
12142101 47578.4 -24316.9 1532.14 843.222 -507.872 984.356 
12140400 46801.7 -24346.3 1654.14 672.121 274.417 725.983 
8708 1
12140400 47054.5 -24324.1 1620.62 513.792 45.0421 515.763 
8708.5 1
12140400 46721.5 -24099 1742.62 -642.857 434.604 775.981 
8709 1
12140400 46638.1 -24244.6 1792.14 -171.87 -300.147 345.873 
8709.5 1
12140400 46648.8 -24267.5 1784.62 21.2995 -46.0413 50.7294 
8710 1
12140400 46638.3 -24256.4 1777.71 -20.8037 22.0108 30.2865 
8710.5 1
12140400 46678.5 -24832.1 1785 81.5706 -1167.74 1170.59 
