# Supplementary material for: Intrinsic group behaviour II: On the dependence of triad spatial dynamics on social and personal features; and on the effect of social interaction on small group dynamics
Source: PLoS One. 2019 Dec 3;14(12):e0225704. doi: 10.1371/journal.pone.0225704 (PMC6890182; doi:10.1371/journal.pone.0225704)
Supplement: S2 Data Set — (ZIP) [file pone.0225704.s002.zip › set_2_nint/group_traj_dyas_noint/traj_2_0217_40.dat]

2 12133900 12134000 0 0 1 0 1 1 0 45 40 50 1630.22 1707.93 1552.5 
8619 1
12133900 35253.8 -18757.2 1724 0 0 0 
8619.5 1
12133900 34752.7 -18498.8 1715.56 -1070.8 552.184 1204.79 
8620 2
12134000 34756.1 -19111.1 1547.43 0 0 0 
12133900 34260.4 -18268.4 1693.71 -982.511 459.779 1084.77 
8620.5 2
12134000 34129.9 -18937.2 1535.88 -1293.94 359.283 1342.9 
12133900 33700.4 -18030.6 1683.5 -1157.14 491.33 1257.13 
8621 2
12134000 33592 -18828.1 1532.29 -1071.46 217.345 1093.29 
12133900 33080.4 -17843.4 1696.43 -1234.95 372.901 1290.02 
8621.5 2
12134000 33021.2 -18673.1 1518 -1132.44 307.575 1173.47 
12133900 32510.6 -17732.8 1660 -1130.56 219.6 1151.69 
8622 2
12134000 32375.6 -18500.6 1528.43 -1309.69 350.007 1355.65 
12133900 31643.4 -17436 1626.71 -1759.02 601.927 1859.16 
8622.5 2
12134000 31438.5 -18028 1513.62 -1841 928.431 2061.86 
12133900 31003.2 -17050.4 1610.38 -1257.72 757.613 1468.28 
8623 2
12134000 30908.1 -17758.9 1491.38 -1029.85 522.573 1154.85 
12133900 30433.6 -16855.5 1616.75 -1106.07 378.398 1169 
8623.5 2
12134000 30523.6 -17533.5 1419.09 -786.275 460.983 911.446 
12133900 29911.1 -16671.1 1637.45 -1068.58 377.115 1133.17 
8624 2
12134000 30197.4 -17257.4 1408.21 -643.549 544.43 842.947 
12133900 29677.2 -16598.2 1700.5 -461.295 143.741 483.171 
8624.5 2
12134000 29480.7 -17035.3 1474.4 -1447.79 448.745 1515.74 
12133900 29071 -16469.6 1718.5 -1224.68 259.827 1251.93 
8625 2
12134000 28747.9 -16848.1 1521.7 -1456.86 372.167 1503.64 
12133900 28257.4 -16389.5 1748.3 -1617.5 159.245 1625.32 
8625.5 2
12134000 28156.4 -16737.1 1566.38 -1173.66 220.188 1194.14 
12133900 27531 -16376.8 1772.5 -1441.27 25.2976 1441.49 
8626 2
12134000 27622.4 -16779.4 1571.75 -1133.76 -89.7028 1137.3 
12133900 27045.2 -16218.4 1681.25 -1031.32 336.253 1084.75 
8626.5 2
12134000 27166.6 -16798.7 1553.89 -893.764 -37.8268 894.564 
12133900 26488.6 -16128.1 1618.67 -1091.56 176.988 1105.81 
8627 2
12134000 26642.2 -16680.1 1539.5 -1032.1 233.35 1058.15 
12133900 25820 -15901 1728.88 -1316.05 447.069 1389.92 
8627.5 2
12134000 25965.6 -16547.9 1527.44 -1361.56 266.069 1387.31 
12133900 25282.4 -15863.9 1703.67 -1081.6 74.6702 1084.18 
8628 2
12134000 25385.2 -15883.9 1504.75 -1160.61 1328.03 1763.71 
12133900 24583.5 -15982 1712.12 -1397.89 -236.222 1417.71 
8628.5 2
12134000 25052.9 -15260.9 1487.25 -656.868 1231.23 1395.49 
12133900 24057.1 -15765.9 1700.25 -1040.27 427.125 1124.54 
8629 2
12134000 24116.6 -15920.7 1485.14 -1880.13 -1324.98 2300.1 
12133900 23554.4 -15688.4 1664.86 -1009.43 155.515 1021.34 
8629.5 2
12134000 23704.5 -16136.8 1502.25 -858.482 -450.074 969.308 
12133900 23089.2 -15602.9 1643.12 -969.122 178.237 985.376 
8630 2
12134000 23315.4 -16095.5 1551.25 -781.376 82.8313 785.754 
12133900 22541.5 -15498.1 1655.62 -1099.9 210.341 1119.83 
8630.5 2
12134000 22849 -15948.8 1518.38 -938.38 295.272 983.739 
12133900 21993.4 -15432 1675.12 -1102.87 133.048 1110.86 
8631 2
12134000 22388.1 -15939.8 1475.75 -877.857 17.1429 878.025 
12133900 21395 -15300.6 1627.5 -1139.76 250.238 1166.91 
8631.5 2
12134000 21893 -16144.3 1434.43 -1000.25 -413.203 1082.24 
12133900 20809.1 -15041.6 1624 -1183.55 523.341 1294.09 
8632 2
12134000 21545 -16050.6 1386.12 -690.476 185.835 715.047 
12133900 20348.5 -14787.6 1634.88 -913.974 503.862 1043.66 
8632.5 2
12134000 21082.1 -15649.8 1349.62 -897.045 776.89 1186.7 
12133900 19862.1 -14477.5 1648.12 -942.587 601.017 1117.9 
8633 2
12134000 20508.2 -15271.8 1364.75 -1129.68 744.094 1352.72 
12133900 19291.1 -14163.9 1637.75 -1124.02 617.372 1282.4 
8633.5 2
12134000 19971 -14817.6 1381.38 -1074.5 908.25 1406.94 
12133900 18978 -13681.1 1647.88 -626.25 965.5 1150.82 
8634 2
12134000 19516.9 -14411.1 1435.12 -901.042 806.548 1209.3 
12133900 18565.9 -13260.8 1649.62 -817.708 834.077 1168.05 
8634.5 2
12134000 19099.1 -14018.7 1413.29 -856.008 804.12 1174.46 
12133900 18160.7 -12996.6 1658.14 -830.247 541.35 991.146 
8635 2
12134000 18766 -13592.4 1432.75 -691.168 884.521 1122.54 
12133900 17734.4 -12696.4 1586.75 -884.521 622.814 1081.79 
8635.5 2
12134000 18386.8 -13061.9 1443.25 -733.559 1026.11 1261.35 
12133900 17273.4 -12296.8 1537.38 -891.683 772.969 1180.08 
8636 2
12134000 17802.5 -12593.8 1429.5 -1125.72 901.975 1442.5 
12133900 16758.5 -11714.1 1653.62 -992.052 1122.59 1498.13 
8636.5 2
12134000 17415.9 -12116.6 1420 -826.16 1019.61 1312.31 
12133900 16382.6 -11267.4 1684.71 -803.266 954.48 1247.5 
8637 2
12134000 16975.9 -11749.5 1431.12 -907.18 756.848 1181.44 
12133900 16095.6 -10829.8 1714.75 -591.642 902.43 1079.08 
8637.5 2
12134000 16385 -11351.6 1495.25 -1186.5 798.946 1430.42 
12133900 15749.8 -10366.1 1726.75 -694.528 930.974 1161.5 
8638 2
12134000 16039.8 -10866 1493 -693.273 975.151 1196.47 
12133900 15264.5 -9752.88 1741.25 -974.398 1231.43 1570.31 
8638.5 2
12134000 15506.8 -10414.5 1478 -1057.54 895.833 1385.97 
12133900 14836 -9232.12 1715.88 -850.198 1033.23 1338.06 
8639 2
12134000 15038 -9953.5 1474.62 -928.218 912.871 1301.89 
12133900 14543.8 -8852.12 1697.25 -578.713 752.475 949.277 
8639.5 2
12134000 14623.9 -9449.25 1460.25 -852.109 1037.55 1342.61 
12133900 14141.9 -8372.5 1660.75 -826.903 986.883 1287.52 
8640 2
12134000 14366.5 -9005.25 1500.5 -500.73 863.813 998.45 
12133900 13630 -7848 1661.38 -995.866 1020.43 1425.84 
8640.5 2
12134000 13956 -8479.86 1547.86 -800.195 1024.16 1299.7 
12133900 13170.1 -7548.57 1682.43 -896.408 583.681 1069.69 
8641 2
12134000 13590.8 -8089.62 1506 -729.042 778.906 1066.86 
12133900 12689.2 -7181.5 1708.5 -959.866 732.678 1207.54 
8641.5 2
12134000 13215.3 -7674.86 1516.71 -733.329 810.093 1092.71 
12133900 12350.3 -6818.14 1726.29 -662.04 709.682 970.538 
8642 2
12134000 12726 -7307 1492.62 -990.457 744.65 1239.16 
12133900 11872.4 -6495.5 1744 -967.431 653.123 1167.26 
8642.5 2
12134000 12412.9 -6970 1474.75 -620.05 667.327 910.926 
12133900 11255.6 -5893.5 1673.88 -1221.29 1192.08 1706.63 
8643 2
12134000 11968.4 -6518.38 1451.88 -887.226 901.447 1264.82 
12133900 10755.8 -5506.75 1612.25 -997.754 771.956 1261.52 
8643.5 2
12134000 11472.3 -6121.43 1429.14 -1044.4 835.677 1337.58 
12133900 10356.3 -5138.57 1626.86 -840.977 775.113 1143.7 
8644 2
12134000 11005.1 -5501.75 1420.62 -936.194 1241.84 1555.19 
12133900 9963.88 -4763.38 1668.38 -786.394 751.897 1088.01 
8644.5 2
12134000 10525 -4953.71 1409.43 -967.994 1104.91 1468.96 
12133900 9515.43 -4367 1685.14 -904.126 799.143 1206.68 
8645 2
12134000 10126.2 -4645 1409.12 -789.604 611.315 998.589 
12133900 9067.25 -3965.38 1688.38 -887.482 795.297 1191.69 
8645.5 2
12134000 9682.75 -4032.12 1438 -873.031 1206.45 1489.19 
12133900 8621.75 -3644.25 1692.75 -876.969 632.136 1081.05 
8646 2
12134000 9207.12 -3739.38 1480.62 -925.34 569.553 1086.57 
12133900 8214.25 -3261.25 1650.88 -792.802 745.136 1088.01 
8646.5 2
12134000 8782.43 -3402.57 1482.86 -866.727 687.354 1106.2 
12133900 7648.86 -2939.86 1622.71 -1153.86 655.904 1327.26 
8647 2
12134000 8279.75 -3042.62 1476 -1051.63 753.026 1293.43 
12133900 7222.25 -2594.5 1603.75 -892.484 722.504 1148.28 
8647.5 2
12134000 7881.12 -2749.25 1445.12 -765.115 563.1 949.991 
12133900 6774.25 -2226.38 1601.75 -859.885 706.574 1112.95 
8648 2
12134000 7474.86 -2510.29 1397.57 -799.74 470.402 927.827 
12133900 6251.29 -1806.57 1659.14 -1029.46 826.385 1320.11 
8648.5 2
12134000 6977 -2183.62 1352.75 -1022.29 670.761 1222.7 
12133900 5845.12 -1504.75 1685.62 -834.006 619.757 1039.07 
8649 2
12134000 6461.62 -1810.12 1353 -994.932 721.042 1228.74 
12133900 5522.62 -1111.12 1662 -622.587 759.894 982.371 
8649.5 2
12134000 6063 -1427.62 1392.12 -797.25 765 1104.91 
12133900 5187.75 -665.25 1702.12 -669.75 891.75 1115.25 
8650 2
12134000 5710.86 -1052.57 1453.86 -700.085 745.633 1022.78 
12133900 4869.29 -242.286 1665.71 -633.13 840.883 1052.59 
8650.5 2
12134000 5365 -655.875 1392.88 -698.701 801.407 1063.22 
12133900 4612.62 218.625 1685 -518.506 931.133 1065.77 
8651 2
12134000 4981.14 -222.286 1382.57 -767.714 867.179 1158.18 
12133900 4176 535.857 1671.57 -873.25 634.464 1079.4 
8651.5 2
12134000 4631.57 125 1351.71 -742.19 737.337 1046.19 
12133900 3735.71 892.714 1683.29 -934.789 757.658 1203.28 
8652 2
12134000 4248 485.125 1310.38 -749.163 703.369 1027.61 
12133900 3247.88 1301.12 1662.12 -952.811 797.677 1242.63 
8652.5 2
12134000 3880 862.625 1285.88 -699.62 717.681 1002.26 
12133900 2813.5 1693.88 1623 -825.808 746.673 1113.32 
8653 2
12134000 3351.62 1359.25 1287.25 -1050.45 987.326 1441.61 
12133900 2372.25 2019.88 1664.5 -877.237 648.111 1090.68 
8653.5 2
12134000 2958 1765.71 1345.71 -828.684 855.714 1191.2 
12133900 2008.43 2208 1678.57 -765.94 396.053 862.277 
8654 2
12134000 2440.62 1970.38 1443.88 -1049.44 415.133 1128.57 
12133900 1722.62 2372.88 1699 -579.723 334.432 669.271 
8654.5 2
12134000 2030 2059.62 1492.62 -813.119 176.733 832.104 
12133900 1389.88 2498.62 1724.62 -658.911 249.01 704.393 
8655 2
12134000 1607.62 2121.62 1517 -823.343 120.858 832.166 
12133900 908.125 2533.75 1704.38 -939.084 68.4698 941.577 
8655.5 2
12134000 1221.71 2179.57 1491.29 -794.055 119.231 802.957 
12133900 521 2558 1687.57 -796.553 49.8971 798.115 
8656 2
12134000 830.625 2261.88 1493.62 -832.105 175.114 850.331 
12133900 203.5 2556.62 1694.5 -675.532 -2.92553 675.538 
8656.5 2
12134000 401.375 2313.5 1594.38 -835.117 100.438 841.135 
12133900 -301 2606.38 1720.88 -981.518 96.7899 986.278 
8657 2
12134000 -51.125 2428.88 1598.12 -897.817 228.919 926.542 
12133900 -706.625 2623.75 1748.88 -804.812 34.4742 805.55 
8657.5 2
12134000 -434.625 2506.88 1608.12 -756.41 153.846 771.897 
12133900 -1071.75 2707.75 1765.38 -720.168 165.68 738.98 
8658 2
12134000 -949.25 2527 1564.12 -1007.09 39.3836 1007.86 
12133900 -1449.88 3021.12 1733.75 -739.971 613.258 961.063 
8658.5 2
12134000 -1255.62 2524.38 1542.75 -603.1 -5.16732 603.123 
12133900 -1642.38 3271 1697.75 -378.937 491.88 620.918 
8659 2
12134000 -1612 2688.71 1549.29 -704.298 324.781 775.577 
12133900 -1833.43 3421.14 1681.43 -377.576 296.725 480.218 
8659.5 2
12134000 -1933.62 2777.38 1550.5 -677.105 186.654 702.361 
12133900 -1976.38 3583.75 1696.25 -300.94 342.331 455.802 
8660 2
12134000 -2191.5 2921.88 1559.38 -488.4 273.674 559.85 
12133900 -2041.5 3869.38 1701.38 -123.343 540.956 554.84 
8660.5 2
12134000 -2640.29 3065.86 1658.29 -952.836 305.695 1000.67 
12133900 -2174.71 3987.29 1685.71 -282.833 250.341 377.71 
8661 2
12134000 -2780.12 3122.75 1654 -278.564 113.332 300.736 
12133900 -2283.88 4109.62 1699.62 -217.452 243.704 326.614 
8661.5 2
12134000 -2759.5 3490.25 1654 39.5115 704.023 705.131 
12133900 -2365.75 4333.75 1676.62 -156.849 429.358 457.11 
8662 2
12134000 -2232.5 3766.25 1649.75 1068.97 559.838 1206.69 
12133900 -2467.25 4550.75 1686 -205.882 440.162 485.932 
8662.5 2
12134000 -1907.25 4001.38 1636.12 640.256 462.844 790.033 
12133900 -2685.88 4714 1701 -430.364 321.358 537.107 
8663 2
12134000 -2178.62 4275.5 1619.12 -537.376 542.822 763.825 
12133900 -2943.75 4984.75 1717.38 -510.644 536.139 740.406 
8663.5 2
12134000 -2518.71 4627.86 1601.14 -689.836 714.72 993.327 
12133900 -3287.86 5150.29 1712.71 -697.986 335.772 774.55 
8664 2
12134000 -2894.62 4801.38 1581.75 -754.841 348.429 831.377 
12133900 -3788.75 5207 1700.12 -1005.81 113.884 1012.24 
8664.5 2
12134000 -3290.57 4888.43 1565.57 -818.071 179.863 837.61 
12133900 -4203 5414.29 1676.14 -855.888 428.276 957.061 
8665 2
12134000 -3434.29 5081.86 1564.29 -293.294 394.752 491.783 
12133900 -4823.86 5277.14 1444.57 -1267.06 -279.883 1297.6 
8665.5 2
12134000 -3084.88 5175.75 1558.25 686.465 184.465 710.818 
12133900 -5470.75 5337.88 1251 -1270.91 119.317 1276.5 
8666 2
12134000 -3111.57 5141.29 1555.86 -54.3715 -70.192 88.7873 
12133900 -6072.71 5472.29 1344.71 -1226 273.749 1256.19 
8666.5 2
12134000 -3139 5160.75 1575.75 -53.9933 38.3155 66.2069 
12133900 -6641.88 5387.75 1460 -1120.4 -166.409 1132.69 
8667 2
12134000 -2977 5352.75 1623 307.4 364.326 476.685 
12133900 -7102 5061.62 1436 -873.102 -618.833 1070.17 
8667.5 1
12133900 -7517.86 4920.86 1491 -881.053 -298.237 930.161 
8668 1
12133900 -7916 4704.38 1467.62 -791.536 -430.382 900.977 
8668.5 1
12133900 -8300.43 4435.14 1425 -787.763 -551.705 961.743 
8669 1
12133900 -8746.5 4063.12 1367.88 -899.338 -750.036 1171.05 
8669.5 1
12133900 -9192 3818 1468.88 -832.71 -458.178 950.438 
8670 1
12133900 -9554.43 3610.71 1489.43 -744.207 -425.638 857.328 
8670.5 1
12133900 -9993.5 3421.75 1491.5 -918.559 -395.323 1000.02 
8671 1
12133900 -10512.1 3183.25 1577.12 -1033.12 -475.1 1137.12 
8671.5 1
12133900 -10925.9 2945.62 1543.12 -822.565 -472.416 948.572 
8672 1
12133900 -11329.8 2693.88 1555.88 -773.707 -482.28 911.711 
8672.5 1
12133900 -11606.6 2295.57 1561.71 -564.942 -812.864 989.903 
8673 1
12133900 -11875.1 1915.38 1551.38 -543.631 -769.628 942.264 
8673.5 1
12133900 -12144.1 1472.12 1572.25 -512.381 -844.286 987.599 
8674 1
12133900 -12338.1 1022 1568 -405.895 -941.684 1025.44 
8674.5 1
12133900 -12531.5 520.25 1592.88 -384.408 -997.515 1069.02 
8675 1
12133900 -12666.1 49.5714 1588 -271.457 -948.949 987.012 
8675.5 1
12133900 -12894.1 -381 1599.12 -454.148 -857.712 970.526 
8676 1
12133900 -13087.9 -835 1593.71 -385.153 -902.584 981.327 
8676.5 1
12133900 -13389 -1290 1591.75 -620.913 -938.144 1125.01 
8677 1
12133900 -13633.8 -1757.75 1647.62 -472.49 -902.992 1019.14 
8677.5 1
12133900 -13808.1 -2231.57 1619.71 -350.186 -951.449 1013.85 
8678 1
12133900 -14017.1 -2736 1641.88 -424.76 -1025.26 1109.77 
8678.5 1
12133900 -14076.6 -3185.25 1670.25 -114.423 -863.942 871.487 
8679 1
12133900 -14195 -3665.75 1609.75 -239.141 -970.707 999.73 
8679.5 1
12133900 -14312.3 -4111.14 1555.43 -235.513 -894.363 924.852 
8680 1
12133900 -14434.4 -4544.71 1607 -250.293 -888.466 923.048 
8680.5 1
12133900 -14561.8 -4963.38 1657.75 -255.153 -838.999 876.94 
8681 1
12133900 -14644.6 -5396.86 1659.29 -166.979 -873.956 889.764 
8681.5 1
12133900 -14731.6 -5828 1693.25 -176.938 -876.307 893.991 
8682 1
12133900 -14815.6 -6219.62 1718.25 -161.538 -753.125 770.254 
8682.5 1
12133900 -14848.4 -6525.25 1696.5 -63.5922 -593.447 596.844 
8683 1
12133900 -14844.2 -6885.5 1725.75 8.43558 -736.708 736.756 
8683.5 1
12133900 -14857.9 -7104.56 1720.67 -27.6651 -444.332 445.192 
8684 1
12133900 -14817.4 -7187.67 1704.22 79.7721 -163.927 182.307 
8684.5 1
12133900 -14793.9 -7277.25 1702.38 47.1389 -179.167 185.264 
8685 1
12133900 -14758 -7244.88 1695.88 73.5143 66.3422 99.0235 
8685.5 1
12133900 -14419.1 -6934.75 1542.12 680.472 622.741 922.414 
8686 1
12133900 -14250.8 -6583.38 1420 330.147 688.971 763.988 
8686.5 1
12133900 -14350.2 -6399.62 1398 -199 367.5 417.92 
8687 1
12133900 -14409.6 -6338.12 1396 -120.192 124.494 173.046 
8687.5 1
12133900 -14481.1 -6282.12 1413.62 -146.516 114.754 186.106 
8688 1
12133900 -14524.1 -6278.62 1408.5 -87.2211 7.09939 87.5095 
8688.5 1
12133900 -14528.4 -6223.43 1422.57 -8.37271 107.386 107.712 
8689 1
12133900 -14630.6 -6232.86 1412.57 -209.309 -19.3208 210.199 
8689.5 1
12133900 -14742.5 -6467.25 1438.12 -212.388 -444.768 492.877 
8690 1
12133900 -14755.1 -6766.43 1526.71 -25.2857 -598.357 598.891 
8690.5 1
12133900 -14762.2 -6999.88 1555 -14.4748 -475.451 475.671 
8691 1
12133900 -14733.3 -7065.14 1549.43 56.3507 -126.98 138.922 
8691.5 1
12133900 -14795.4 -7034.57 1537.86 -132.501 65.1843 147.667 
8692 1
12133900 -14848.7 -7056.29 1566.57 -107.648 -43.8672 116.243 
8692.5 1
12133900 -14873.1 -7139 1615 -48.5657 -164.442 171.464 
8693 1
12133900 -15047 -7109.5 1555.88 -345.64 58.6481 350.581 
8693.5 1
12133900 -15171.9 -7059.71 1618.86 -250.717 99.9713 269.914 
8694 1
12133900 -15129.4 -6885.14 1598.86 85.7143 352.67 362.936 
8694.5 1
12133900 -15052.1 -6614.86 1640.14 153.65 537.347 558.883 
8695 1
12133900 -14996.8 -6549.88 1624 106.117 124.487 163.578 
8695.5 1
12133900 -15051.2 -6707.5 1631.83 -111.968 -324.331 343.115 
8696 1
12133900 -15135.1 -6887.5 1593.88 -163.026 -349.515 385.665 
8696.5 1
12133900 -15206.7 -6942.14 1614 -140.647 -107.353 176.936 
8697 1
12133900 -15227 -7025.5 1586.25 -40.7344 -167.384 172.269 
8697.5 1
12133900 -15231.3 -7096.86 1631.57 -8.38692 -139.642 139.894 
8698 1
12133900 -15179.9 -7164.43 1632.57 110.125 -144.693 181.834 
8698.5 1
12133900 -15043.8 -7231.38 1632.25 266.354 -131.011 296.831 
8699 1
12133900 -14905.7 -7189.29 1648.29 273.338 83.3451 285.762 
8699.5 1
12133900 -14708.8 -7204.25 1661.75 393.142 -29.8688 394.275 
8700 1
12133900 -14678.3 -7242 1663.71 57.5884 -71.3611 91.6997 
8700.5 1
12133900 -14806 -7147.14 1591.71 -267.745 198.862 333.517 
8701 1
12133900 -14800.3 -7138.14 1640.43 11.782 18.5567 21.9811 
8701.5 1
12133900 -14765.2 -7110.62 1636.38 69.3777 54.4908 88.2185 
8702 1
12133900 -14767.3 -6970 1661.29 -4.19735 289.948 289.979 
8702.5 1
12133900 -14989.4 -6761.56 1601.56 -433.058 406.324 593.834 
8703 1
12133900 -15129.9 -6774.71 1572.43 -274.78 -25.7509 275.984 
8703.5 1
12133900 -15177.9 -6723.5 1627.5 -99.8292 106.475 145.954 
8704 1
12133900 -15204.5 -6741.88 1649.75 -51.1036 -35.2687 62.0924 
8704.5 1
12133900 -15100.6 -6558 1648 209.112 369.97 424.977 
8705 1
12133900 -14702.9 -6284.25 1495.75 809.972 557.536 983.311 
8705.5 1
12133900 -14448 -6252.57 1414 495.866 61.6315 499.681 
8706 1
12133900 -14257.9 -6370.57 1405.43 405.422 -251.599 477.147 
8706.5 1
12133900 -14156 -6511.12 1422.62 201.697 -278.324 343.724 
8707 1
12133900 -14115.4 -6573.75 1461.5 77.5286 -119.513 142.457 
8707.5 1
12133900 -14101.7 -6591 1394.29 27.879 -35.2041 44.9062 
8708 1
12133900 -14404.2 -6464.25 1462.12 -614.91 257.622 666.696 
8708.5 1
12133900 -14657.2 -6302.62 1404.75 -488.417 312.017 579.574 
8709 1
12133900 -14670.9 -6276.71 1383.57 -28.056 53.4242 60.343 
8709.5 1
12133900 -14661.1 -6276 1388.88 19.5425 1.43431 19.595 
8710 1
12133900 -14650.4 -6289.43 1413.14 21.2653 -26.697 34.1312 
8710.5 1
12133900 -14644.9 -6489.38 1426.62 11.2649 -405.571 405.727 
8711 1
12133900 -14750.7 -6822.86 1504.86 -212.956 -670.99 703.973 
8711.5 1
12133900 -14698.4 -6879.12 1461.88 105.736 -113.672 155.247 
8712 1
12133900 -14723 -6981.12 1529.12 -48.0019 -198.83 204.543 
8712.5 1
12133900 -14712.6 -6959 1517.57 20.4884 43.4676 48.0542 
8713 1
12133900 -14813.6 -6975.88 1586.25 -208.788 -34.8657 211.679 
8713.5 1
12133900 -14987.5 -7029.75 1603.25 -331.19 -102.619 346.724 
8714 1
12133900 -15074.5 -7060.62 1612.75 -170.923 -60.6582 181.368 
8714.5 1
12133900 -15100.9 -7027.86 1627.86 -55.0254 68.4089 87.7927 
8715 1
12133900 -15072.9 -7049.38 1581.88 57.5764 -44.2754 72.6317 
8715.5 1
12133900 -15121.6 -7055 1608.75 -91.2921 -10.5337 91.8978 
8716 1
12133900 -15073.4 -7015.38 1593.5 97.6721 80.2126 126.388 
8716.5 1
12133900 -15108.6 -6966.88 1622.25 -70.3593 96.8064 119.674 
8717 1
12133900 -15158.7 -6979.86 1604 -102.223 -26.4942 105.601 
8717.5 1
12133900 -15162.5 -7036.12 1616 -7.48165 -111.201 111.453 
8718 1
12133900 -15125.1 -7053.57 1625 74.7143 -34.8929 82.4605 
8718.5 1
12133900 -15006.4 -7184.5 1568.12 246.406 -271.636 366.745 
8719 1
12133900 -15113.1 -6913.25 1588.88 -209.314 531.863 571.568 
8719.5 1
12133900 -15129.2 -7094.75 1650.75 -31.9307 -359.406 360.822 
8720 1
12133900 -15088.1 -7319.62 1637.75 79.2389 -433.285 440.471 
8720.5 1
12133900 -14953 -7506.57 1627.43 271.335 -375.394 463.189 
8721 1
12133900 -14723.9 -7795.5 1648.38 459.168 -579.015 738.982 
8721.5 1
12133900 -14473.4 -8094.25 1610.12 498.012 -593.936 775.098 
8722 1
12133900 -14170.6 -8334.71 1632 624.337 -495.803 797.256 
8722.5 1
12133900 -13844.6 -8558.25 1713.25 667.923 -458.065 809.904 
8723 1
12133900 -13685.6 -8852.86 1658.86 321.32 -595.166 676.365 
8723.5 1
12133900 -13556.2 -9042.38 1717.5 259.682 -380.558 460.716 
8724 1
12133900 -13350 -9237.57 1656.43 405.206 -383.49 557.904 
8724.5 1
12133900 -13114.3 -9486 1729.29 474.274 -499.856 689.052 
8725 1
12133900 -12817.9 -9672.12 1691.25 621.406 -390.199 733.758 
8725.5 1
12133900 -12548 -9752.12 1738.88 510.161 -151.229 532.103 
8726 1
12133900 -12485 -9914.29 1716.43 130.705 -336.433 360.931 
8726.5 1
12133900 -12540.7 -10126.6 1707.67 -108.091 -412.174 426.112 
8727 1
12133900 -12493.9 -10218.7 1709.71 90.1918 -177.57 199.162 
8727.5 1
12133900 -12379 -10218 1715.88 233.449 1.4518 233.454 
8728 1
12133900 -12389 -10238.7 1705 -20.5761 -42.622 47.3288 
8728.5 1
12133900 -12402.4 -10259.8 1727.67 -27.1605 -42.5525 50.4818 
8729 1
12133900 -12528 -10266.5 1740.38 -241.453 -12.9274 241.799 
8729.5 1
12133900 -12538.1 -10316.4 1733 -20.496 -100.962 103.021 
8730 1
12133900 -12417.1 -10300.2 1711.75 245.935 32.7744 248.109 
8730.5 1
12133900 -12383.5 -10293.8 1721.62 65.9314 12.7451 67.1519 
8731 1
12133900 -12412.1 -10367.1 1750.62 -58.0629 -148.834 159.758 
8731.5 1
12133900 -12472.2 -10365.4 1751.12 -122.454 3.56415 122.506 
8732 1
12133900 -12378.4 -10333.4 1708.88 187.002 63.745 197.568 
8732.5 1
12133900 -12339.5 -10366 1726.38 79.3367 -66.5816 103.573 
8733 1
12133900 -12300.9 -10337.4 1729.25 77.25 57.25 96.1516 
8733.5 1
12133900 -12274.1 -10334.6 1721 52.9703 5.44555 53.2495 
8734 1
12133900 -12292.8 -10336.4 1727.5 -37.7789 -3.5497 37.9453 
8734.5 1
12133900 -12342.3 -10333.9 1722.33 -97.032 4.86519 97.1539 
8735 1
12133900 -12296.8 -10216 1688.75 87.1574 225.409 241.673 
8735.5 1
12133900 -12483.6 -9948 1708.12 -376.006 539.235 657.385 
8736 1
12133900 -12587.6 -9866.62 1702.62 -213.115 166.752 270.6 
8736.5 1
12133900 -12650.6 -9844.12 1720.5 -126.761 45.2716 134.602 
8737 1
12133900 -12714.2 -9824.38 1730.75 -128.796 39.9798 134.858 
8737.5 1
12133900 -12455.5 -10061.9 1684.25 512.376 -470.297 695.492 
8738 1
12133900 -12418.9 -10098.9 1695.62 71.2549 -71.9844 101.287 
8738.5 1
12133900 -12384.9 -10162 1679.5 68.9655 -128.043 145.434 
8739 1
12133900 -12312.5 -10248.5 1696.88 148.006 -176.892 230.644 
8739.5 1
12133900 -12294.1 -10294.4 1705.38 36.4583 -91.0218 98.0519 
8740 1
12133900 -12374.2 -10304.4 1724 -165.548 -20.6612 166.832 
8740.5 1
12133900 -12399.3 -10290.3 1710.22 -48.7055 27.2654 55.8178 
8741 1
12133900 -12437.2 -10280.6 1726.25 -72.3601 18.5274 74.6943 
8741.5 1
12133900 -12409.9 -10338 1723.86 57.1876 -119.781 132.732 
8742 1
12133900 -12336.6 -10342.9 1727.22 147.488 -9.8368 147.816 
8742.5 1
12133900 -12260.2 -10320.6 1707.12 145.068 42.3268 151.116 
8743 1
12133900 -12169.5 -10282.6 1686.62 182.596 76.4588 197.957 
8743.5 1
12133900 -12146.2 -10238.1 1675 47.2166 90.2919 101.892 
8744 1
12133900 -12184.4 -10272.6 1691.89 -78.3242 -70.5829 105.435 
8744.5 1
12133900 -12222.9 -10317.2 1697.44 -80.5963 -93.6408 123.549 
8745 1
12133900 -12378.3 -10436.8 1720.5 -302.356 -232.642 381.499 
8745.5 1
12133900 -12510.3 -10453.6 1756.33 -256.375 -32.5351 258.432 
8746 1
12133900 -12539.4 -10445.6 1671.75 -58.5517 15.989 60.6956 
8746.5 1
12133900 -12456 -10460.1 1631.78 169.461 -29.4433 172 
8747 1
12133900 -12255.2 -10292.8 1702.88 379.49 316.373 494.069 
8747.5 1
12133900 -12166.9 -10055.4 1738.88 186.445 500.791 534.372 
8748 1
12133900 -12045.8 -9973.78 1741.78 250.201 168.589 301.7 
8748.5 1
12133900 -12057.1 -9942.25 1742.12 -22.9237 63.6925 67.6921 
8749 1
12133900 -12007.2 -10004.6 1735.25 101.578 -127.037 162.655 
8749.5 1
12133900 -12020.1 -9984.67 1725.89 -24.5441 38.0884 45.3116 
8750 1
12133900 -11942.8 -9966.88 1700.38 150.508 34.6141 154.437 
8750.5 1
12133900 -12050.4 -10080.6 1733.5 -225.629 -238.47 328.293 
8751 1
12133900 -12137.6 -10291.8 1743.25 -177.699 -429.99 465.261 
8751.5 1
12133900 -12164.9 -10393 1741.12 -54.3912 -202.096 209.287 
8752 1
12133900 -12272.4 -10418.4 1730.25 -219.388 -51.7857 225.417 
8752.5 1
12133900 -12292.4 -10483.5 1724 -38.835 -126.456 132.285 
8753 1
12133900 -12272.4 -10131.5 1731.62 38.835 683.495 684.598 
8753.5 1
12133900 -12288 -9857.88 1678.88 -30.6373 536.52 537.394 
8754 1
12133900 -12341.1 -9783.29 1663.71 -108.899 152.847 187.673 
8754.5 1
12133900 -12351.4 -9707.5 1715.12 -21.2285 157.232 158.658 
8755 1
12133900 -12317.7 -9671.29 1693.43 69.2607 74.515 101.733 
8755.5 1
12133900 -12213.5 -9728.62 1686.25 192.633 -105.988 219.865 
8756 1
12133900 -12105.3 -9782 1666.14 216.862 -106.964 241.807 
8756.5 1
12133900 -11895.5 -9958.75 1712.12 419.571 -353.5 548.637 
8757 1
12133900 -11825.6 -10102 1764 137.384 -281.434 313.177 
8757.5 1
12133900 -11837.1 -10093.1 1762 -24.7782 18.966 31.2037 
8758 1
12133900 -11801 -10134 1757.12 71.0076 -80.2694 107.169 
8758.5 1
12133900 -11739.9 -10082.5 1684.12 115.113 96.9868 150.524 
8759 1
12133900 -11714.1 -10036.6 1721.86 52.9468 94.5032 108.325 
8759.5 1
12133900 -12050.4 -9882.62 1597.88 -718.445 328.945 790.17 
8760 1
12133900 -12325.9 -9936.75 1571.38 -537.037 -105.507 547.303 
8760.5 1
12133900 -12417.5 -10107.9 1606.38 -182.157 -340.209 385.906 
8761 1
12133900 -12343.4 -10206.6 1609.88 143.932 -191.748 239.757 
8761.5 1
12133900 -12184.6 -9987.29 1598.43 325.417 449.466 554.902 
