# Supplementary material for: Intrinsic group behaviour II: On the dependence of triad spatial dynamics on social and personal features; and on the effect of social interaction on small group dynamics
Source: PLoS One. 2019 Dec 3;14(12):e0225704. doi: 10.1371/journal.pone.0225704 (PMC6890182; doi:10.1371/journal.pone.0225704)
Supplement: S2 Data Set — (ZIP) [file pone.0225704.s002.zip › set_2_nint/group_traj_dyas_noint/traj_2_0217_39.dat]

2 12133100 12134102 0 0 1 0 1 1 0 35 30 40 1443.67 1567.45 1319.88 
8611 1
12133100 27543.3 -16534.3 1907 0 0 0 
8611.5 1
12133100 27368.6 -16387.8 1868.75 -503.482 422.43 657.223 
8612 1
12133100 26904.9 -16192.1 1756.88 -907.534 382.828 984.975 
8612.5 1
12133100 26276.8 -16048.6 1699.5 -1268.94 289.899 1301.63 
8613 1
12133100 25622.5 -15777.2 1682.38 -1300.7 539.513 1408.15 
8613.5 1
12133100 25087.8 -15563.8 1741.75 -1071.64 427.856 1153.9 
8614 1
12133100 24540.6 -15403.1 1707.25 -1094.25 321.25 1140.43 
8614.5 1
12133100 24050 -15186.4 1682 -965.797 426.673 1055.85 
8615 1
12133100 23571 -15039 1713.14 -965.726 297.127 1010.4 
8615.5 1
12133100 23079.9 -14878.5 1699.5 -1000.25 326.884 1052.31 
8616 1
12133100 22549.3 -14728.7 1636.86 -1059.06 298.973 1100.45 
8616.5 1
12133100 21835.6 -14595.2 1608.5 -1444.66 270.171 1469.7 
8617 1
12133100 21306.2 -14340.6 1634 -1012.19 486.855 1123.19 
8617.5 1
12133100 20934.4 -14101.5 1673.75 -734.931 472.579 873.759 
8618 1
12133100 20584.2 -13870.4 1691.5 -718.943 474.589 861.46 
8618.5 1
12133100 20205 -13634.1 1704.5 -781.959 487.113 921.27 
8619 1
12133100 19804.6 -13310 1706.57 -837.717 678.086 1077.76 
8619.5 1
12133100 19464.9 -12975.1 1668.67 -634.921 625.961 891.6 
8620 1
12133100 19077.6 -12689.9 1657.71 -773.089 569.369 960.129 
8620.5 1
12133100 18799.2 -12313 1620.12 -575.044 778.63 967.957 
8621 1
12133100 18309 -12026.4 1562.43 -976.594 570.859 1131.2 
8621.5 2
12134102 7120 3773 1588 0 0 0 
12133100 17955.8 -11689.9 1562.75 -700.893 667.765 968.071 
8622 2
12134102 7237.43 3340.71 1588 353.701 -1302.07 1349.25 
12133100 17488.7 -11345.6 1629 -947.334 698.385 1176.94 
8622.5 2
12134102 7388.5 2445.12 1587.75 296.8 -1759.51 1784.36 
12133100 16801.9 -11070.6 1667.62 -1349.39 540.17 1453.49 
8623 2
12134102 7909.75 1587.62 1553.5 1012.14 -1665.05 1948.54 
12133100 16264.9 -10653.9 1685.12 -1042.72 809.223 1319.89 
8623.5 2
12134102 8110.09 1403.91 1523.91 409.695 -375.697 555.876 
12133100 15823.4 -10218.2 1668.27 -902.886 890.988 1268.49 
8624 2
12134102 8088 1366.43 1502.43 -43.5718 -73.9261 85.8112 
12133100 15493.4 -9877.36 1683.5 -650.9 672.238 935.722 
8624.5 1
12133100 15314.4 -9668.9 1695.4 -361.53 421.126 555.023 
8624.5 1
12134102 8127 1248.2 1498 104.839 -317.819 334.664 
8625 2
12134102 8899.44 -469.222 1502.11 1186.55 -2638.13 2892.69 
12133100 15068.5 -9473.7 1674.6 -488.867 388.072 624.172 
8625.5 2
12134102 9243.25 -896 1537.5 717.757 -890.977 1144.12 
12133100 14695 -9097.12 1630.5 -741.071 747.173 1052.36 
8626 2
12134102 9380.12 -1461.88 1660 290.605 -1201.43 1236.08 
12133100 14407.2 -8805.38 1665.75 -610.934 619.427 870.017 
8626.5 2
12134102 9471.78 -2036.56 1735.11 179.711 -1126.82 1141.07 
12133100 14244.1 -8586.11 1657.33 -319.88 429.929 535.875 
8627 2
12134102 9573.5 -2372.38 1765.88 200.241 -661.062 690.724 
12133100 13831.4 -8181.25 1677.38 -812.473 796.971 1138.1 
8627.5 2
12134102 9790.44 -2652.11 1704.22 436.508 -562.849 712.277 
12133100 13529.9 -7933.22 1701.33 -606.612 499.05 785.512 
8628 2
12134102 10060.2 -2943.5 1649.62 539.611 -582.778 794.236 
12133100 13169.2 -7717.88 1657 -721.278 430.694 840.083 
8628.5 2
12134102 10439.9 -3508.88 1647 750.247 -1117.34 1345.85 
12133100 12943.2 -7622.38 1632 -446.64 188.735 484.88 
8629 1
12134102 10595.9 -3486.43 1625.57 313.217 45.0731 316.444 
8629.5 1
12134102 10965.9 -3582 1548 770.871 -199.107 796.169 
8629 1
12133100 12733 -7531 1631.5 -631.381 274.399 688.431 
8630 2
12134102 11660.6 -3959.5 1501.62 1395.08 -758.032 1587.72 
12133100 13202 -5963 1738.5 353.695 1182.5 1234.27 
8630.5 2
12134102 12119.9 -4507.75 1492.12 924.044 -1103.12 1439 
12133100 13388 -6267.12 1752.25 592.357 -968.551 1135.33 
8631 2
12134102 12571.5 -5143.75 1498.25 860.238 -1211.43 1485.79 
12133100 13657.8 -6715.5 1733.38 513.81 -854.048 996.693 
8631.5 2
12134102 13173.4 -5795.71 1525.57 1216.02 -1317.1 1792.61 
12133100 13958.7 -7274.86 1698.71 608.009 -1130.01 1283.2 
8632 2
12134102 13639.9 -6316.62 1515.88 925.489 -1033.55 1387.36 
12133100 14295.1 -7942.62 1677.75 667.482 -1324.94 1483.57 
8632.5 2
12134102 14030.9 -6776.12 1494.88 757.752 -890.504 1169.27 
12133100 14564.2 -8651.88 1691 521.56 -1374.52 1470.14 
8633 2
12134102 14458.9 -7375.12 1488.62 842.52 -1179.13 1449.21 
12133100 14896.5 -9319.12 1717.12 654.035 -1313.48 1467.31 
8633.5 2
12134102 14983.2 -8133.62 1504 1048.75 -1517 1844.22 
12133100 15125.2 -9998.5 1771.12 457.5 -1358.75 1433.7 
8634 2
12134102 15306.6 -8896.5 1574.38 641.617 -1513.64 1644.01 
12133100 15441.8 -10675 1783.5 627.976 -1342.26 1481.9 
8634.5 2
12134102 15520.9 -9431.14 1593.29 439 -1095.58 1180.26 
12133100 15699.4 -11177.7 1769.29 528.03 -1030.15 1157.6 
8635 2
12134102 15538.8 -9914.12 1603.38 37.1221 -1002.04 1002.73 
12133100 15900.5 -11532 1723 417.161 -735.033 845.16 
8635.5 2
12134102 15710.8 -10728.6 1623.88 332.689 -1575.44 1610.18 
12133100 16199.4 -12154 1698.38 578.095 -1203.09 1334.78 
8636 2
12134102 15840.8 -11422.2 1590.12 250.482 -1336.46 1359.73 
12133100 16685.9 -12740.1 1594.88 937.38 -1129.34 1467.68 
8636.5 2
12134102 16054.3 -11978.6 1513.86 456.273 -1188.72 1273.28 
12133100 17161.9 -13200.6 1529.43 1017.06 -983.86 1415.06 
8637 2
12134102 16331.6 -12451.2 1456.38 571.834 -974.595 1129.97 
12133100 17565.1 -13552.9 1482.88 831.48 -726.399 1104.09 
8637.5 2
12134102 16788.6 -12975.1 1350.75 917.671 -1051.96 1395.97 
12133100 17863.6 -13929.2 1436.38 599.398 -755.773 964.609 
8638 2
12134102 17315.8 -13416.5 1320.88 1058.48 -886.295 1380.55 
12133100 18012.4 -14361 1405.38 298.695 -866.968 916.98 
8638.5 2
12134102 17751.9 -13788.2 1330.25 865.327 -737.599 1137.03 
12133100 17796.4 -14776.4 1369.62 -428.571 -824.157 928.928 
8639 2
12134102 17909.5 -14206 1337.5 312.129 -827.228 884.155 
12133100 17413 -15135.1 1376.12 -759.158 -710.396 1039.7 
8639.5 2
12134102 17846.2 -14592.6 1306.12 -130.144 -795.525 806.1 
12133100 17200.1 -15430.9 1387.12 -438.014 -608.539 749.784 
8640 2
12134102 17681.1 -14892 1260.62 -321.255 -582.442 665.164 
12133100 17014.1 -15563.6 1360.25 -361.868 -258.268 444.579 
8640.5 2
12134102 17574.4 -15061.7 1228.86 -207.985 -330.827 390.774 
12133100 16854.3 -15765.6 1358 -311.578 -393.658 502.043 
8641 2
12134102 17386.8 -15167.8 1194.62 -374.608 -211.648 430.263 
12133100 16845.9 -15894.8 1356.38 -16.7879 -257.841 258.387 
8641.5 2
12134102 17202.3 -15310.4 1179.14 -360.282 -278.669 455.477 
12133100 17153.3 -15990 1356 600.412 -186.035 628.572 
8642 2
12134102 17218.6 -15587.1 1171 33.0755 -560.114 561.09 
12133100 17224.6 -16101.2 1356 144.412 -225.202 267.527 
8642.5 2
12134102 17047.5 -15668 1171.25 -338.861 -160.149 374.799 
12133100 16842.9 -16218.8 1356 -755.941 -232.673 790.938 
8643 2
12134102 17190.5 -15161.8 1166.88 285.429 1010.48 1050.02 
12133100 16477.2 -16068.4 1356 -729.79 300.15 789.103 
8643.5 2
12134102 17197.1 -14990.9 1169.86 13.985 359.774 360.046 
12133100 16357.1 -16028.6 1356 -252.857 83.797 266.381 
8644 2
12134102 17159 -15007.9 1158.75 -76.4386 -34.1039 83.7015 
12133100 16241.5 -15827.1 1356 -231.749 403.7 465.491 
8644.5 2
12134102 17105.3 -15606.6 1157 -108.295 -1207.05 1211.9 
12133100 16351.6 -15124 1333.57 221.918 1417.59 1434.86 
8645 2
12134102 16800 -15902.6 1158 -604.526 -586.245 842.101 
12133100 16020.4 -14284.2 1310.88 -655.835 1662.87 1787.53 
8645.5 2
12134102 16957 -15958.8 1158 309.055 -110.482 328.209 
12133100 15457.4 -13959.8 1400 -1108.27 638.78 1279.18 
8646 2
12134102 17021.1 -16062.2 1158 124.757 -201.362 236.877 
12133100 15264.4 -13958.5 1427 -375.486 2.43191 375.494 
8646.5 2
12134102 17104.7 -16123.9 1158 170.59 -125.729 211.917 
12133100 15300.6 -14035.7 1438.57 73.8703 -157.58 174.035 
8647 2
12134102 16832.5 -15811 1155.75 -569.486 654.513 867.584 
12133100 15389.6 -14027 1434.5 186.305 18.2307 187.194 
8647.5 2
12134102 16409 -15200.6 1146.38 -812.86 1171.55 1425.92 
12133100 15462.9 -13985.2 1430.38 140.595 80.1344 161.829 
8648 2
12134102 16282.7 -14477.4 1124.86 -248.594 1423.62 1445.16 
12133100 15610.9 -13878.6 1419.43 291.303 209.997 359.105 
8648.5 2
12134102 16229 -14166 1112.62 -110.296 639.484 648.926 
12133100 15483.9 -14127.8 1425.88 -260.744 -511.66 574.268 
8649 2
12134102 16013.8 -14076.9 1109.88 -415.541 172.056 449.752 
12133100 15334.1 -14303.2 1444 -289.093 -338.803 445.379 
8649.5 2
12134102 15947.6 -14076.5 1096.62 -132.25 0.75 132.252 
12133100 15287.4 -14370.6 1450.62 -93.5 -134.75 164.012 
8650 2
12134102 16207.7 -14140 1098.43 517.076 -126.243 532.264 
12133100 15441.4 -14469.9 1442.57 306.27 -197.281 364.308 
8650.5 2
12134102 16299.9 -14325 1092.5 186.183 -373.737 417.545 
12133100 15613.8 -14378.5 1446.62 348.124 184.56 394.021 
8651 2
12134102 16344.1 -14661.4 1083.14 88.5357 -672.857 678.657 
12133100 15553.1 -14114.7 1435.43 -121.214 527.571 541.317 
8651.5 2
12134102 16536.7 -14818.3 1080.57 408.857 -333.03 527.326 
12133100 15593.9 -14072.1 1428.43 86.4422 90.3852 125.067 
8652 2
12134102 16617.6 -14763.5 1080.75 158.029 107.003 190.848 
12133100 15401.5 -13985.9 1427 -375.698 168.492 411.75 
8652.5 2
12134102 16531.8 -14678 1082.62 -163.26 162.548 230.382 
12133100 15377.5 -14053 1440.25 -45.6274 -127.614 135.526 
8653 2
12134102 16283.8 -14445.8 1089.88 -493.042 461.73 675.488 
12133100 15348.4 -14092.2 1410 -57.9026 -78.0318 97.1683 
8653.5 2
12134102 16148 -14274.3 1087.86 -285.789 360.977 460.413 
12133100 15335.7 -14096.9 1403.14 -26.6541 -9.69925 28.364 
8654 2
12134102 16288.1 -14885.2 1098.5 284.229 -1239.28 1271.45 
12133100 15289.1 -14077.5 1406.88 -94.5016 39.264 102.334 
8654.5 2
12134102 16631.6 -15509.5 1100.75 680.198 -1236.14 1410.92 
12133100 15314.4 -14087.1 1425.5 50 -19.0594 53.5094 
8655 2
12134102 16844.5 -15666.9 1119.88 414.961 -306.774 516.045 
12133100 15488.9 -14034.1 1428.38 340.156 103.314 355.499 
8655.5 2
12134102 16937 -15767.1 1148 190.329 -206.312 280.696 
12133100 15823.4 -14315.4 1425.14 688.382 -578.814 899.386 
8656 2
12134102 17070.8 -15765.9 1176.88 284.574 2.69757 284.587 
12133100 16161.4 -14396.8 1412.75 719.035 -173.024 739.56 
8656.5 2
12134102 17255.2 -15814.9 1222.75 358.949 -95.3307 371.393 
12133100 16239.9 -14249.9 1384 152.724 285.749 324.002 
8657 2
12134102 17277.1 -15938.2 1225.12 43.4028 -244.792 248.61 
12133100 16361.8 -14225.2 1361 241.815 48.8591 246.702 
8657.5 2
12134102 17309.2 -16017 1226.88 63.3629 -155.325 167.752 
12133100 16117 -14368 1339.88 -482.742 -281.558 558.851 
8658 2
12134102 17328 -16056.9 1228 36.6928 -78.0333 86.2296 
12133100 15822.9 -14543.6 1331.62 -575.587 -343.689 670.39 
8658.5 2
12134102 17146.2 -15885.5 1227.5 -357.776 337.352 491.742 
12133100 15694.5 -14655.4 1342.12 -252.707 -219.98 335.04 
8659 2
12134102 17186.6 -15805.3 1225.43 79.6866 158.526 177.428 
12133100 15627.3 -14684.9 1362.86 -132.835 -58.2651 145.051 
8659.5 2
12134102 17211.6 -15709.9 1224.12 52.7444 200.865 207.674 
12133100 15583.1 -14736.2 1379 -92.9699 -108.195 142.652 
8660 2
12134102 17161 -15420.2 1223.5 -95.8807 548.532 556.849 
12133100 15505.5 -14807.8 1385.25 -147.017 -135.417 199.879 
8660.5 2
12134102 17139.7 -15361.9 1221.71 -45.1926 123.976 131.956 
12133100 15618.9 -14867.6 1383 240.673 -127.009 272.131 
8661 2
12134102 17005.9 -15252.1 1221.88 -266.612 218.59 344.766 
12133100 15734.8 -14907.4 1382.38 230.862 -79.29 244.099 
8661.5 2
12134102 16933.1 -15242.1 1222.25 -139.368 19.1571 140.678 
12133100 15761.5 -14741.1 1392.12 51.2452 318.487 322.583 
8662 2
12134102 16826.1 -15430.8 1223 -217.039 -382.606 439.879 
12133100 15559.9 -14532 1402.38 -408.976 424.189 589.234 
8662.5 2
12134102 16834.6 -15658.8 1223 16.7323 -448.819 449.131 
12133100 15698.6 -14980.2 1402.88 273.13 -882.382 923.687 
8663 2
12134102 16861.9 -15814.6 1223 53.9604 -308.663 313.345 
12133100 15497.2 -14720 1395.62 -398.762 515.347 651.608 
8663.5 2
12134102 16886.9 -15818 1222.86 50.6737 -6.84584 51.1341 
12133100 15532 -14654.4 1402.86 70.4868 133.005 150.528 
8664 2
12134102 16832 -15522.9 1218 -110.155 592.62 602.771 
12133100 15496.9 -14239.4 1409.5 -70.5321 833.441 836.42 
8664.5 2
12134102 16769.9 -15191.4 1199.29 -128.394 684.807 696.739 
12133100 15544.1 -13760.7 1419.29 97.6609 988.968 993.779 
8665 2
12134102 16670.7 -14964.4 1186.86 -202.332 463.265 505.523 
12133100 15656.1 -13389 1429.71 228.571 758.601 792.288 
8665.5 2
12134102 16207 -14197.5 1189.38 -911.03 1506.74 1760.75 
12133100 15737.4 -13055.2 1447.25 159.592 655.697 674.84 
8666 2
12134102 16301.9 -14183 1177.29 193.192 29.5316 195.436 
12133100 15792 -12899.9 1435.43 111.253 316.482 335.467 
8666.5 2
12134102 16357.1 -14516.6 1137.5 108.795 -656.742 665.693 
12133100 15811.5 -12700.9 1422.12 38.3858 391.697 393.574 
8667 2
12134102 16364.5 -14706.5 1127 13.9943 -360.294 360.566 
12133100 15816.9 -12573.1 1414.75 10.1992 242.41 242.624 
8667.5 2
12134102 16323.4 -14757.1 1138 -87.0157 -107.294 138.144 
12133100 15802 -12625.3 1399.14 -31.5148 -110.51 114.916 
8668 2
12134102 16334.8 -14534.9 1162.5 22.5078 441.884 442.457 
12133100 15542.5 -12644.9 1381.88 -515.905 -38.9449 517.372 
8668.5 2
12134102 16188.7 -14336.1 1159.57 -299.254 407.238 505.367 
12133100 15175.3 -12643.4 1444.43 -752.488 2.96399 752.494 
8669 2
12134102 15821.8 -14435.9 1157.38 -739.847 -201.073 766.684 
12133100 15013.4 -12751.8 1471.75 -326.433 -218.39 392.75 
8669.5 2
12134102 15700.5 -14400.8 1155.12 -226.636 65.6542 235.954 
12133100 14727.1 -12848.2 1572.12 -535.047 -180.374 564.632 
8670 2
12134102 15716.6 -14354.4 1153.71 33.0009 95.1159 100.678 
12133100 14688.1 -12964 1578.43 -80.0455 -237.68 250.797 
8670.5 2
12134102 16117 -14437 1149.12 837.717 -172.744 855.342 
12133100 14508.2 -12778.8 1586.5 -376.345 387.552 540.215 
8671 2
12134102 16510.5 -14422.2 1139.38 783.865 29.3825 784.415 
12133100 14402.8 -12735.2 1639.5 -210.159 86.6534 227.323 
8671.5 2
12134102 16521 -14294 1131.75 20.8748 254.97 255.823 
12133100 14350.1 -12918.8 1645.75 -104.622 -364.811 379.517 
8672 2
12134102 16565.9 -14370.9 1120.5 85.9674 -147.27 170.525 
12133100 14221.9 -13119.2 1661.62 -245.69 -384.1 455.956 
8672.5 2
12134102 16536.4 -14283.4 1168.57 -60.0948 178.462 188.309 
12133100 14039.7 -13286.7 1634.86 -371.757 -341.764 504.981 
8673 2
12134102 16724.6 -14400 1148.38 380.964 -235.975 448.127 
12133100 13899.6 -13511.1 1634.75 -283.582 -454.273 535.52 
8673.5 2
12134102 16663.4 -14686.5 1129 -116.667 -545.714 558.046 
12133100 13808.9 -13788.2 1606.62 -172.857 -527.857 555.439 
8674 2
12134102 16751 -14706.4 1118.57 183.316 -41.6916 187.997 
12133100 13700 -14044.3 1582.57 -227.772 -535.64 582.057 
8674.5 2
12134102 16728.2 -14678.8 1112.62 -45.2286 55.027 71.2292 
12133100 13548.2 -14378.6 1549.38 -301.69 -664.69 729.952 
8675 2
12134102 16559.3 -14405.1 1103.29 -340.654 551.627 648.335 
12133100 13504.6 -14755.3 1543.71 -88.0616 -759.397 764.485 
8675.5 2
12134102 16333.9 -14232.4 1091.5 -449.025 344.159 565.747 
12133100 13634 -15068.8 1545.75 257.826 -624.431 675.565 
8676 2
12134102 15961.1 -14309.3 1080.86 -741.018 -152.904 756.629 
12133100 13803.9 -15413.3 1547 337.688 -684.962 763.679 
8676.5 2
12134102 15764.5 -14484.8 1077.5 -405.449 -361.782 543.392 
12133100 13812.9 -15597.8 1544.88 18.5935 -380.339 380.793 
8677 2
12134102 15720 -14632 1076.88 -85.9073 -284.266 296.964 
12133100 13829.6 -15809.9 1542.88 32.3359 -409.508 410.782 
8677.5 2
12134102 15551.9 -14723.9 1077 -337.636 -184.452 384.735 
12133100 13837 -15936.7 1543 14.8092 -254.697 255.128 
8678 1
12134102 15383.1 -14574.9 1077 -342.952 302.809 457.503 
8678.5 1
12134102 15414.5 -14418.4 1077 60.3365 300.962 306.95 
8679 1
12134102 15395.1 -14542 1077 -39.1414 -249.747 252.796 
8679.5 1
12134102 15413.3 -14554.6 1077 36.4673 -25.2438 44.3522 
8680 1
12134102 15469.9 -14546 1077 115.925 17.5644 117.248 
8680.5 1
12134102 15383.2 -14563.2 1078.12 -173.561 -34.5691 176.971 
8681 1
12134102 15936.6 -14468.9 1077 1115.57 190.308 1131.68 
8681.5 1
12134102 16272.2 -14391.2 1077.75 682.274 157.738 700.27 
8682 1
12134102 16574.5 -14407.9 1079.88 581.25 -31.9712 582.129 
8682.5 1
12134102 16711.2 -14369.5 1073.25 265.534 74.5146 275.791 
8683 1
12134102 16670.4 -14269.9 1069.88 -83.589 203.732 220.213 
8683.5 1
12134102 16603.3 -14245.3 1075.33 -135.987 49.7803 144.812 
8684 1
12134102 16669.9 -14382 1102 131.273 -269.56 299.825 
8684.5 1
12134102 16735.4 -14643.2 1092 130.972 -522.5 538.665 
8685 1
12134102 16635.6 -14676 1086.12 -204.406 -67.1107 215.141 
8685.5 1
12134102 16566.5 -14742.8 1083 -138.805 -134.036 192.957 
8686 1
12134102 16620.4 -14712.6 1078.25 105.637 59.0686 121.03 
8686.5 1
12134102 16410.4 -14625.9 1087.75 -420 173.5 454.425 
8687 1
12134102 16330.6 -14489.6 1089.5 -161.437 275.81 319.583 
8687.5 1
12134102 16028 -14311.5 1088 -620.133 365.01 719.582 
8688 1
12134102 15744.8 -14237.8 1088 -574.544 149.594 593.699 
8688.5 1
12134102 15700.4 -14253.7 1088 -86.2285 -31.0589 91.6515 
8689 1
12134102 15741.9 -14172.6 1088 84.8946 166.276 186.695 
8689.5 1
12134102 15834.8 -13965.8 1088 176.267 392.451 430.218 
8690 1
12134102 15902.4 -14007.7 1087.86 135.357 -83.9286 159.266 
8690.5 1
12134102 16255 -14546.1 1121.25 718.068 -1096.56 1310.75 
8691 1
12134102 16327.3 -14467.4 1114.43 140.634 153.106 207.892 
8691.5 1
12134102 16426.7 -14388.9 1102.57 212.001 167.53 270.205 
8692 1
12134102 16584.3 -14502.1 1084.29 318.326 -228.86 392.057 
8692.5 1
12134102 16659.7 -14496.9 1077.14 149.957 10.5084 150.325 
8693 1
12134102 16668.8 -14552.6 1064.12 17.9636 -110.87 112.316 
8693.5 1
12134102 16698.3 -14797.7 1093 59.3087 -492.147 495.708 
8694 1
12134102 16638.4 -15638.3 1116.43 -120.924 -1698.12 1702.42 
8694.5 1
12134102 16399.7 -16224.4 1115 -474.581 -1165.29 1258.23 
8695 1
12134102 16335 -16413 1115 -123.974 -361.248 381.929 
8695.5 1
12134102 16355.2 -16372.7 1115 41.4952 82.9904 92.7861 
8696 1
12134102 16352.8 -16132.8 1113.5 -4.69256 465.858 465.881 
8696.5 1
12134102 16333.7 -15821.3 1111 -37.3983 611.914 613.056 
8697 1
12134102 16312.9 -15648.2 1103.38 -41.846 347.461 349.972 
8697.5 1
12134102 16340.7 -15497.4 1101.71 54.48 295.15 300.136 
8698 1
12134102 16456.9 -15439.7 1103.14 248.7 123.585 277.714 
8698.5 1
12134102 16416.5 -15675.5 1106.75 -78.9768 -461.42 468.13 
8699 1
12134102 16291.4 -16057.3 1138.14 -247.666 -756.011 795.545 
8699.5 1
12134102 16278.9 -16227.1 1136 -25.057 -339.001 339.925 
8700 1
12134102 16461.7 -16327.6 1134.29 345.632 -189.88 394.355 
8700.5 1
12134102 16624.9 -16321.7 1133 342.019 12.2791 342.239 
8701 1
12134102 16507.7 -15764.7 1131.57 -241.532 1148.45 1173.58 
8701.5 1
12134102 16819.6 -15403 1128.62 617.645 716.266 945.792 
8702 1
12134102 17019.4 -15340.9 1138 411.966 128.13 431.432 
8702.5 1
12134102 17105.3 -15314.8 1242.33 167.456 50.837 175.002 
8703 1
12134102 17308.9 -15302.9 1323 398.285 23.3281 398.968 
8703.5 1
12134102 17107.1 -15583.8 1298.25 -419.402 -583.977 718.976 
8704 1
12134102 16950.9 -15641.9 1292.75 -299.904 -111.564 319.983 
8704.5 1
12134102 16953.1 -15632 1281.71 4.56309 19.8692 20.3865 
8705 1
12134102 17008.8 -15290.5 1281.88 113.253 695.519 704.68 
8705.5 1
12134102 17057.1 -15163.3 1280.57 94.1495 247.499 264.801 
8706 1
12134102 17031.4 -15479.1 1270.71 -54.8279 -673.469 675.698 
8706.5 1
12134102 17086.2 -15564.1 1259 108.557 -168.281 200.258 
8707 1
12134102 17092.8 -15571.9 1256.75 12.4046 -14.7901 19.3034 
8707.5 1
12134102 17098 -15629 1248.14 10.7143 -116.582 117.073 
8708 1
12134102 17188 -15668.2 1242.88 182.927 -79.7764 199.566 
8708.5 1
12134102 16897.1 -16055.5 1240 -561.535 -747.587 934.991 
8709 1
12134102 16566.7 -16283.6 1240 -681.259 -470.25 827.798 
8709.5 1
12134102 16523.8 -16322.6 1240 -86.2737 -78.4208 116.589 
8710 1
12134102 16720.3 -15645.9 1239.86 390.727 1345.46 1401.05 
8710.5 1
12134102 16598.9 -15305.8 1255.75 -246.269 689.873 732.511 
8711 1
12134102 16396.7 -14989 1246.71 -406.762 637.324 756.067 
8711.5 1
12134102 16274.2 -14324.8 1219.25 -247.403 1341.92 1364.53 
8712 1
12134102 16162.5 -14215.5 1202.12 -217.836 212.963 304.641 
8712.5 1
12134102 16109.9 -14329.7 1189.57 -103.424 -224.39 247.077 
8713 1
12134102 16088.2 -14818.5 1181.62 -44.6429 -1009.89 1010.87 
8713.5 1
12134102 16557.2 -15363.5 1173.75 893.333 -1038.1 1369.56 
8714 1
12134102 17149.1 -15245.4 1152.75 1162.82 232.073 1185.75 
8714.5 1
12134102 17304.4 -15112 1154.29 324.225 278.445 427.379 
8715 1
12134102 17118.5 -15425.1 1207.12 -382.569 -644.29 749.312 
8715.5 1
12134102 16966.2 -15585 1237.5 -285.112 -299.391 413.43 
8716 1
12134102 16814.2 -15574.8 1236.12 -307.692 20.749 308.391 
8716.5 1
12134102 16821 -15249.8 1226 13.4731 648.703 648.842 
8717 1
12134102 16774.7 -15217.6 1221.14 -94.4606 65.6706 115.045 
8717.5 1
12134102 16517.1 -15031.8 1202.88 -509.07 367.236 627.706 
8718 1
12134102 16207.9 -14515.3 1189.14 -618.536 1032.93 1203.96 
8718.5 1
12134102 16202.5 -14342.8 1159.5 -11.1144 357.958 358.13 
8719 1
12134102 16127.6 -14200.9 1142.5 -146.814 278.186 314.55 
8719.5 1
12134102 16252 -14153.9 1141.75 246.287 93.0693 263.285 
8720 1
12134102 16082.2 -14338 1135.25 -327.071 -354.769 482.531 
8720.5 1
12134102 15968.1 -14613.1 1132.43 -229.131 -552.496 598.124 
8721 1
12134102 15843.5 -14756.2 1132 -249.785 -286.788 380.316 
8721.5 1
12134102 15901 -14862.6 1134.25 114.314 -211.481 240.4 
8722 1
12134102 16108 -14936.1 1140 426.804 -151.583 452.923 
8722.5 1
12134102 16165.5 -14862 1140 117.828 151.932 192.267 
8723 1
12134102 16252.9 -14696.9 1135.71 176.479 333.622 377.423 
8723.5 1
12134102 16303.6 -14358 1134 101.943 680.436 688.03 
8724 1
12134102 16240.6 -14239.6 1130.86 -123.877 232.669 263.592 
8724.5 1
12134102 15897.4 -14336.6 1129.71 -690.428 -195.171 717.484 
8725 1
12134102 15663.1 -14515 1126.12 -491.202 -374.064 617.417 
8725.5 1
12134102 15625.5 -14656.6 1127 -71.1248 -267.722 277.009 
8726 1
12134102 15629.7 -14615.1 1127 8.74333 86.0625 86.5055 
8726.5 1
12134102 15650.1 -14323.6 1127 39.6055 566.189 567.572 
8727 1
12134102 15663 -14150.9 1127 24.8341 332.752 333.678 
8727.5 1
12134102 15609.5 -14100 1127 -108.74 103.368 150.031 
8728 1
12134102 15604.4 -14065 1127 -10.435 72.0165 72.7685 
8728.5 1
12134102 15693.1 -14007.9 1127 179.157 115.376 213.093 
8729 1
12134102 15859 -13998.6 1127 319.017 17.8152 319.514 
8729.5 1
12134102 16346 -14137.2 1118.38 985.83 -280.617 1024.99 
8730 1
12134102 16543.2 -14206.9 1122.62 400.915 -141.514 425.157 
8730.5 1
12134102 16562.9 -14396.8 1123.75 38.4804 -372.304 374.287 
8731 1
12134102 16644.2 -14530.6 1115.88 165.061 -271.552 317.782 
8731.5 1
12134102 16587.9 -14761.2 1108.75 -114.817 -469.705 483.534 
8732 1
12134102 16688.2 -15292.8 1111 199.95 -1058.76 1077.48 
8732.5 1
12134102 16457.6 -16010.2 1111.62 -470.663 -1464.29 1538.07 
8733 1
12134102 16107.6 -16303 1112.75 -700 -585.5 912.584 
8733.5 1
12134102 15827.6 -15849.5 1149.5 -554.455 898.02 1055.4 
8734 1
12134102 15932 -15227.8 1161.62 211.714 1261.16 1278.8 
8734.5 1
12134102 16102.2 -14321.3 1158 333.116 1773.81 1804.82 
8735 1
12134102 16078 -13669 1154.62 -46.314 1247.29 1248.15 
8735.5 1
12134102 16175.9 -13144.8 1173.88 196.932 1054.83 1073.05 
8736 1
12134102 16256.2 -13134.4 1153 164.703 21.2602 166.069 
8736.5 1
12134102 16591 -13263.4 1182.88 673.541 -259.557 721.823 
8737 1
12134102 16900.6 -13346.5 1190.62 626.771 -168.269 648.966 
8737.5 1
12134102 16958 -13400.1 1213 113.614 -106.188 155.512 
8738 1
12134102 17040.2 -13440 1220 160.019 -77.5778 177.833 
8738.5 1
12134102 17028.9 -13466.9 1247.25 -23.073 -54.5132 59.195 
8739 1
12134102 17024.2 -13498.8 1254 -9.45808 -65.184 65.8666 
8739.5 1
12134102 16760.9 -13682.8 1248.12 -522.569 -365.079 637.465 
8740 1
12134102 16637.4 -13709.6 1229.62 -255.165 -55.5269 261.137 
8740.5 1
12134102 16592.4 -13614 1217.22 -87.2438 185.68 205.155 
8741 1
12134102 16523.8 -14082.1 1213 -131.096 -893.368 902.936 
8741.5 1
12134102 16049.6 -14503.4 1197.86 -989.934 -879.548 1324.23 
8742 1
12134102 15831.3 -14599.2 1194.89 -439.111 -192.744 479.55 
8742.5 1
12134102 15792.2 -14667.2 1191.5 -74.3029 -129.33 149.155 
8743 1
12134102 15715 -14826.4 1190.62 -155.433 -320.171 355.906 
8743.5 1
12134102 15553.8 -14971 1190 -327.023 -293.357 439.32 
