# Supplementary material for: Intrinsic group behaviour II: On the dependence of triad spatial dynamics on social and personal features; and on the effect of social interaction on small group dynamics
Source: PLoS One. 2019 Dec 3;14(12):e0225704. doi: 10.1371/journal.pone.0225704 (PMC6890182; doi:10.1371/journal.pone.0225704)
Supplement: S2 Data Set — (ZIP) [file pone.0225704.s002.zip › set_2_nint/group_traj_dyas_noint/traj_2_0217_38.dat]

2 12125202 12125001 0 0 0 1 2 1 0 20 20 20 1702.54 1704.97 1700.11 
8570 1
12125001 16776.8 -10744.5 1657.5 0 0 0 
8570.5 1
12125001 17006.6 -11222.3 1785.57 629.648 -1309 1452.56 
8571 1
12125001 17387.8 -11792 1778.12 768.505 -1148.62 1382 
8571.5 1
12125001 18173.7 -12429.9 1756 1565.67 -1270.63 2016.39 
8572 1
12125001 18459.5 -12731 1762 599.131 -631.327 870.363 
8572.5 2
12125202 19409.8 -13167.9 1672.88 0 0 0 
12125001 18836.4 -13012 1757.75 726.156 -541.426 905.784 
8573 2
12125202 19796.9 -13477.9 1741.14 798.159 -639.138 1022.52 
12125001 19106.4 -13425.1 1752.71 556.811 -851.841 1017.68 
8573.5 2
12125202 20122.5 -13883.4 1731.62 643.563 -801.419 1027.84 
12125001 19512.8 -13876.1 1774.38 803.007 -891.269 1199.66 
8574 2
12125202 20513.5 -14258.8 1703.88 760.7 -730.302 1054.52 
12125001 19811.9 -14239.1 1742.25 581.955 -706.226 915.11 
8574.5 2
12125202 20916 -14533.3 1691.14 793.886 -541.491 960.972 
12125001 20204 -14614.9 1713.29 773.422 -741.089 1071.17 
8575 2
12125202 21258.2 -14729.1 1696.75 701.332 -401.31 808.032 
12125001 20665.6 -14861.9 1749.5 945.953 -506.184 1072.87 
8575.5 2
12125202 21665.6 -15106 1651 845.065 -781.898 1151.3 
12125001 21117.7 -15182.1 1749.43 937.945 -664.456 1149.45 
8576 2
12125202 22091.1 -15437 1602.75 813.678 -632.887 1030.83 
12125001 21543.8 -15544.2 1695.88 814.6 -692.365 1069.09 
8576.5 2
12125202 22449.9 -15643.4 1647.71 717.464 -412.857 827.772 
12125001 21910.7 -15877.9 1631.14 733.929 -667.214 991.88 
8577 2
12125202 22907.4 -15791.2 1733 895.338 -289.279 940.911 
12125001 22246.9 -16100.1 1593.88 657.849 -434.966 788.645 
8577.5 2
12125202 23297 -15922.3 1728.14 790.314 -265.793 833.812 
12125001 22561.7 -16269.6 1620.57 638.619 -343.705 725.236 
8578 2
12125202 23682.1 -16133.2 1681.25 778.03 -426.19 887.113 
12125001 22898 -16411.1 1579.62 679.365 -285.967 737.098 
8578.5 2
12125202 24025.3 -16291.7 1682.71 693.254 -320.13 763.6 
12125001 23217.3 -16498.6 1691.86 645.022 -176.659 668.776 
8579 2
12125202 24344.1 -16362.4 1676.25 630.117 -139.646 645.406 
12125001 23595.5 -16523.2 1763 747.459 -48.7719 749.049 
8579.5 2
12125202 24685 -16428.6 1632.14 680.389 -132.129 693.1 
12125001 23901.9 -16608.6 1694.57 611.491 -170.302 634.763 
8580 2
12125202 24976.1 -16428.1 1635.29 595.384 0.876424 595.385 
12125001 24153.9 -16683.4 1692.29 515.337 -153.082 537.594 
8580.5 2
12125202 25237.9 -16395.5 1633.75 523.464 65.2857 527.52 
12125001 24322.6 -16759.9 1727.75 337.536 -152.893 370.549 
8581 2
12125202 25552.9 -16501.6 1561.75 605.769 -204.087 639.224 
12125001 24401.1 -16956.6 1666.62 150.962 -378.365 407.369 
8581.5 2
12125202 25522.1 -16698.8 1648 -62.7551 -402.296 407.161 
12125001 24427.8 -17155.4 1641 54.3367 -405.612 409.236 
8582 2
12125202 25483.8 -16755 1641.5 -77.6822 -113.866 137.841 
12125001 24506.9 -17083.1 1688.38 160.172 146.255 216.9 
8582.5 2
12125202 25486 -16699.8 1603.5 4.46429 109.623 109.714 
12125001 24554.4 -17156.5 1642.12 94.246 -145.585 173.428 
8583 2
12125202 25512.9 -16681.9 1639.86 55.0351 36.6657 66.1305 
12125001 24531.6 -17319.3 1602.71 -46.7286 -333.577 336.834 
8583.5 2
12125202 25238.8 -16989.4 1655.78 -534.268 -599.585 803.084 
12125001 24488.9 -17405.6 1599.11 -83.2018 -168.167 187.624 
8584 2
12125202 25035.2 -17002.9 1626 -386.201 -25.4849 387.041 
12125001 24442 -17311.4 1587.88 -88.9732 178.711 199.634 
8584.5 2
12125202 24920.1 -16862.6 1694.14 -236.36 288.098 372.647 
12125001 24483.1 -17297.7 1554 84.4823 28.0507 89.0174 
8585 2
12125202 24454.2 -16964.1 1699.5 -950.802 -207.252 973.128 
12125001 24718.4 -17525.4 1572.38 480.066 -464.614 668.078 
8585.5 2
12125202 24130.9 -17383.1 1717.29 -639.116 -828.099 1046.05 
12125001 24774.9 -17850.9 1559.43 111.625 -643.245 652.859 
8586 2
12125202 24071.9 -17677.9 1748 -123.69 -617.85 630.109 
12125001 24680 -18179 1571 -198.862 -687.931 716.097 
8586.5 2
12125202 23969.3 -18004 1731.57 -205.967 -654.905 686.53 
12125001 24526.6 -18510.7 1540.57 -308.09 -666.093 733.893 
8587 2
12125202 23858.6 -18383.5 1666.12 -216.982 -744.118 775.108 
12125001 24388.5 -18886.4 1498.12 -270.728 -736.59 784.766 
8587.5 2
12125202 23628.9 -18784.9 1611.29 -461.381 -805.938 928.66 
12125001 24311.6 -19178.1 1465.43 -154.475 -585.879 605.902 
8588 2
12125202 23367.1 -19152.5 1583.75 -527.686 -741.215 909.864 
12125001 24203.5 -19444.9 1430.25 -217.886 -537.766 580.23 
8588.5 2
12125202 23265.9 -19437.3 1572.86 -199.739 -561.708 596.164 
12125001 24218.9 -19711.9 1419.14 30.2902 -526.592 527.462 
8589 2
12125202 23259.1 -19853.5 1566.62 -13.6832 -845.964 846.075 
12125001 24227.2 -19903 1465.88 17.0587 -388.502 388.876 
8589.5 2
12125202 23055.4 -19781.8 1555 -391.075 137.716 414.615 
12125001 24242 -19970.9 1475.75 28.3109 -130.278 133.319 
8590 2
12125202 23160.3 -19996.7 1550.43 214.981 -440.501 490.161 
12125001 24305.9 -20011.7 1449.29 130.855 -83.6871 155.327 
8590.5 2
12125202 23143.2 -19965.1 1528.75 -34.9093 64.7321 73.5453 
12125001 24310.8 -20051.5 1434.5 10.0263 -81.5281 82.1423 
8591 1
12125001 24367.8 -20030.2 1491 111.328 41.5039 118.813 
8591.5 1
12125001 24487.1 -19939.9 1493.86 243.163 184.1 304.993 
8592 1
12125001 24395.8 -19883.8 1474.88 -188.439 115.685 221.116 
8592.5 1
12125001 24325.2 -19890.6 1443.5 -138.78 -13.5335 139.438 
8593 1
12125001 24298.8 -19619.2 1435.25 -51.0597 522.881 525.368 
8593.5 1
12125001 24263.1 -19522.6 1461.25 -68.6416 186.175 198.426 
8594 1
12125001 24258 -19439.6 1448.14 -10.6108 171.954 172.281 
8594.5 1
12125001 24201.5 -19274.5 1428.25 -113.454 331.469 350.347 
8595 1
12125001 23977.1 -19116.6 1419.57 -456.01 320.993 557.658 
8595.5 1
12125001 23915 -19045.1 1448.38 -128.394 147.617 195.642 
8596 1
12125001 23770.6 -19112.1 1451.25 -279.797 -129.845 308.457 
8596.5 1
12125001 23722.8 -19165.1 1446.38 -91.5392 -101.338 136.561 
8597 1
12125001 23565.3 -19068.7 1493 -314.3 192.437 368.533 
8597.5 1
12125001 23616.1 -18766.8 1558.62 105.257 625.185 633.984 
8598 1
12125001 23817.6 -18286 1594.57 407.786 973.178 1055.16 
8598.5 1
12125001 23909.9 -17742.5 1668.12 188.375 1109.18 1125.07 
8599 1
12125001 24261.1 -17252.9 1699.38 667.776 930.846 1145.6 
8599.5 1
12125001 24475 -17011.9 1676.14 437.372 492.879 658.957 
8600 1
12125001 24703.6 -16721.2 1654.12 455.428 578.899 736.572 
8600.5 1
12125001 24996.6 -16616 1654.38 572.266 205.566 608.067 
8601 1
12125001 25444.9 -16722.4 1646.12 889.385 -211.062 914.086 
8601.5 1
12125001 25966.6 -16913.1 1706.29 1098.31 -401.617 1169.43 
8602 1
12125001 26443.2 -17100.1 1706.5 970.832 -380.819 1042.85 
8602.5 1
12125001 26917.5 -17327 1723.62 950.401 -454.659 1053.55 
8603 1
12125001 27282.6 -17437.7 1689 730.143 -221.429 762.98 
8603.5 1
12125001 27707.2 -17546.6 1734.56 819.789 -210.118 846.288 
8604 1
12125001 28147.9 -17625 1779 834.57 -148.569 847.691 
8604.5 1
12125001 28517.5 -17675.9 1748.12 762.113 -104.897 769.299 
8605 1
12125001 28896 -17837.2 1773.12 746.548 -318.294 811.57 
8605.5 1
12125001 29311.4 -17971.9 1740.62 847.704 -274.745 891.116 
8606 1
12125001 29720.2 -18197.1 1707.75 789.334 -434.846 901.187 
8606.5 1
12125001 30074 -18451.4 1598.71 755.876 -543.384 930.921 
8607 1
12125001 30497.8 -18623.2 1481 839.164 -340.185 905.496 
8607.5 1
12125001 31119 -18946.7 1415.71 1227.71 -639.312 1384.2 
8608 1
12125001 31533.4 -19063.4 1430.75 885.417 -249.275 919.837 
8608.5 1
12125001 32025.4 -19251.4 1571.88 978.131 -373.757 1047.11 
8609 1
12125001 32634.3 -19480.3 1777.33 1171.07 -440.304 1251.11 
8609.5 1
12125001 32982 -19582.1 1802.57 695.333 -203.619 724.534 
8610 1
12125001 33281.1 -19745.9 1836.38 624.478 -341.821 711.909 
8610.5 1
12125001 33685.4 -19957.3 1833.44 776.045 -405.87 875.772 
8611 1
12125001 33909.3 -19997.4 1878.43 438.046 -78.4643 445.017 
8611.5 1
12125001 34044.4 -19964 1827.62 278.535 68.9249 286.936 
8612 1
12125001 33809.6 -19663 1813.5 -459.393 589.041 747.002 
8612.5 1
12125001 33253.5 -19319.9 1794.12 -1123.48 693.182 1320.12 
8613 1
12125001 32570.1 -19079 1810.25 -1358.6 478.877 1440.53 
8613.5 1
12125001 32001.1 -18689.6 1784.75 -1140.28 780.311 1381.71 
8614 1
12125001 31359.2 -18251.2 1722.12 -1283.75 876.75 1554.58 
8614.5 1
12125001 30697.9 -17873.4 1653.38 -1301.92 743.848 1499.43 
8615 1
12125001 30007.9 -17559.6 1658 -1391.17 632.668 1528.27 
8615.5 1
12125001 29421.6 -17344.9 1708.38 -1193.96 437.264 1271.51 
8616 1
12125001 28781.1 -17138 1767.86 -1278.41 412.924 1343.44 
8616.5 1
12125001 28232.2 -16941.4 1815.5 -1111.12 398.026 1180.26 
8617 1
12125001 27681 -16665.6 1846.38 -1054.02 527.247 1178.53 
8617.5 1
12125001 27084.8 -16432 1740.75 -1178.36 461.709 1265.59 
8618 1
12125001 26514.4 -16080.8 1688.75 -1171.2 721.253 1375.47 
8618.5 1
12125001 25889.6 -15819.1 1703.5 -1288.14 539.433 1396.53 
8619 1
12125001 25261.4 -15588.7 1775 -1314.22 482.031 1399.83 
8619.5 1
12125001 24642 -15387.2 1759.78 -1157.81 376.621 1217.53 
8620 1
12125001 24126 -15172.1 1730.14 -1029.94 429.3 1115.83 
8620.5 1
12125001 23505 -14950.9 1741.75 -1283.06 457.165 1362.07 
8621 1
12125001 22910.4 -14758.1 1743.14 -1184.41 383.929 1245.08 
8621.5 1
12125001 22195.1 -14646.6 1693.62 -1419.25 221.266 1436.4 
8622 1
12125001 21628.6 -14390.6 1693 -1149.2 519.378 1261.11 
8622.5 1
12125001 21110.1 -14127.5 1743.88 -1018.56 516.84 1142.18 
8623 1
12125001 20547.4 -13946.6 1745.25 -1092.72 351.214 1147.77 
8623.5 1
12125001 20423.1 -13905.6 1730.36 -254.16 83.8213 267.625 
8624 1
12125001 20373.3 -13880.1 1721.07 -98.2351 50.4239 110.421 
