# Supplementary material for: Intrinsic group behaviour II: On the dependence of triad spatial dynamics on social and personal features; and on the effect of social interaction on small group dynamics
Source: PLoS One. 2019 Dec 3;14(12):e0225704. doi: 10.1371/journal.pone.0225704 (PMC6890182; doi:10.1371/journal.pone.0225704)
Supplement: S2 Data Set — (ZIP) [file pone.0225704.s002.zip › set_2_nint/group_traj_dyas_noint/traj_2_0217_37.dat]

2 12114600 12113901 0 0 0 1 2 1 0 30 30 30 1691.54 1727.66 1655.42 
8499.5 1
12113901 2143.5 5714.83 1884 0 0 0 
8500 1
12113901 2620.71 5363.71 1882.57 1041.95 -766.635 1293.6 
8500.5 1
12113901 3480.71 5006.86 1853.43 1769.55 -734.274 1915.84 
8501 1
12113901 3843.12 4558.38 1813.12 700.988 -867.47 1115.3 
8501.5 1
12113901 4106.29 4135 1784.71 502.215 -807.968 951.331 
8502 1
12113901 4105.29 3747.29 1746.86 -2.03252 -788.037 788.04 
8502.5 1
12113901 4156.71 3419 1693.86 103.27 -659.208 667.248 
8503 1
12113901 4338.25 3155.88 1638.62 378.989 -549.322 667.373 
8503.5 1
12113901 4474.4 2956.6 1529.8 281.884 -412.578 499.679 
8504 1
12113901 4979.8 2278 1550.6 996.844 -1338.46 1668.89 
8504.5 1
12113901 5477.56 1475.22 1654.89 997.506 -1608.77 1892.93 
8505 1
12113901 5929.75 949.75 1648.62 866.273 -1006.65 1328.07 
8505.5 1
12113901 6361 547.286 1663.71 860.778 -803.322 1177.4 
8506 2
12114600 7313.2 631.8 1346.2 0 0 0 
12113901 6821.86 235.857 1673 974.328 -658.411 1175.93 
8506.5 2
12114600 7706.88 279.125 1509.5 902.924 -808.888 1212.26 
12113901 7215.62 -173.375 1680.62 781.285 -811.969 1126.81 
8507 2
12114600 8345.71 -414.714 1590.57 1285.39 -1396.05 1897.68 
12113901 7591 -611.857 1699.57 755.282 -882.258 1161.39 
8507.5 2
12114600 8784.71 -831.857 1608.86 883.3 -839.322 1218.47 
12113901 7984.86 -1059.29 1698.43 792.469 -900.259 1199.36 
8508 2
12114600 9154.29 -1223.71 1630.29 733.277 -777.494 1068.73 
12113901 8405.43 -1521.71 1701.71 834.467 -917.517 1240.23 
8508.5 2
12114600 9449.86 -1699 1638.86 599.536 -964.068 1135.28 
12113901 8847.29 -1984.43 1682.14 896.262 -938.569 1297.77 
8509 2
12114600 9731 -2105.57 1619.86 576.112 -833.138 1012.93 
12113901 9201 -2437.57 1680.43 724.824 -928.571 1177.97 
8509.5 2
12114600 10167.9 -2579.71 1604.43 846.622 -918.882 1249.44 
12113901 9652.29 -2991.71 1706.14 874.585 -1073.92 1384.99 
8510 2
12114600 10593.9 -2949.71 1663.86 840.237 -729.783 1112.92 
12113901 9965 -3440.86 1701.57 616.793 -885.883 1079.46 
8510.5 2
12114600 10965.1 -3434.71 1621 744.06 -971.944 1224.05 
12113901 10275.3 -3954.14 1689.14 621.815 -1028.63 1201.97 
8511 2
12114600 11358.6 -3838.14 1605.71 807.862 -828.395 1157.1 
12113901 10707 -4304.86 1629.43 886.477 -720.153 1142.13 
8511.5 2
12114600 11691.7 -4359.57 1620.43 685.479 -1072.9 1273.18 
12113901 11018.9 -4701.57 1637.14 641.681 -816.285 1038.3 
8512 2
12114600 12164.6 -4799.43 1576.14 941.947 -876.209 1286.47 
12113901 11436 -5171.71 1644.71 830.962 -936.54 1252.04 
8512.5 2
12114600 12627.6 -5521.5 1591.88 863.906 -1347.15 1600.36 
12113901 11981.1 -5702.38 1659.38 1017.02 -990.039 1419.34 
8513 2
12114600 13112.7 -6061.57 1615.71 947.44 -1054.83 1417.85 
12113901 12441.9 -6311.71 1696.29 899.867 -1190.12 1492.02 
8513.5 2
12114600 13396.6 -6426.71 1604.43 582.869 -749.78 949.687 
12113901 12746 -6657 1706.14 624.523 -709.006 944.838 
8514 2
12114600 13754.1 -6839.29 1610.71 743.392 -857.737 1135.05 
12113901 13124.1 -7039.71 1694.57 786.16 -795.664 1118.54 
8514.5 2
12114600 14138.2 -7241.38 1642.12 741.52 -776.234 1073.49 
12113901 13525.5 -7437.25 1679.12 774.821 -767.443 1090.56 
8515 2
12114600 14570.1 -7706.86 1624.86 850.183 -916.303 1249.97 
12113901 13959.3 -7845 1663.29 853.909 -802.657 1171.93 
8515.5 2
12114600 15045.6 -8184.43 1674.86 966.318 -970.674 1369.66 
12113901 14364.4 -8285.29 1653.29 823.461 -894.89 1216.11 
8516 2
12114600 15440 -8729.12 1664.25 774.909 -1070.13 1321.24 
12113901 14833.9 -8775 1705.75 922.292 -962.111 1332.77 
8516.5 2
12114600 15841.8 -9125.33 1687.67 794.137 -783.02 1115.25 
12113901 15190 -9256.33 1737.33 703.804 -951.252 1183.31 
8517 2
12114600 16194.7 -9292.86 1659.57 752.411 -357.194 832.893 
12113901 15566.3 -9679.86 1746.71 802.315 -903.036 1207.97 
8517.5 2
12114600 16741.7 -9824.14 1676.14 1094 -1062.57 1525.09 
12113901 16008.1 -10174.7 1733.86 883.714 -989.714 1326.83 
8518 2
12114600 17199.1 -10385.6 1693.14 924.098 -1134.2 1463 
12113901 16488.9 -10633.9 1706.71 971.14 -927.561 1342.94 
8518.5 2
12114600 17597.4 -10608.3 1635 740.308 -413.967 848.189 
12113901 17007.3 -11156.9 1682 963.622 -972.119 1368.79 
8519 2
12114600 18203.4 -10857.6 1621.57 1257.26 -517.19 1359.48 
12113901 17466.1 -11559.9 1674.86 951.986 -836.1 1267.02 
8519.5 2
12114600 18898.3 -11278.6 1614.43 1420.98 -860.941 1661.44 
12113901 17935 -11908 1690.57 958.808 -711.949 1194.23 
8520 2
12114600 19587.6 -11610.4 1631.75 1354.3 -651.873 1503.02 
12113901 19030.8 -12478 1737.38 2152.75 -1119.84 2426.6 
8520.5 2
12114600 19993.9 -11914.3 1626.14 772.304 -577.777 964.51 
12113901 19498.3 -12708 1750.71 888.851 -437.262 990.583 
8521 2
12114600 20372.1 -12260.3 1643.29 775.176 -709.016 1050.52 
12113901 19755.4 -13045.9 1722.14 526.932 -692.33 870.045 
8521.5 2
12114600 20803.6 -12617 1671.57 889.543 -735.493 1154.23 
12113901 20154.6 -13339.3 1684 822.975 -605.007 1021.43 
8522 2
12114600 21170 -12935.6 1709 708.759 -616.192 939.166 
12113901 20781.4 -13653.9 1684.29 1212.49 -608.455 1356.59 
8522.5 2
12114600 21735.4 -13204.7 1690.43 1177.98 -560.714 1304.62 
12113901 21279.6 -13887.9 1691.86 1037.8 -487.5 1146.6 
8523 2
12114600 22205.2 -13459.9 1655.12 954.922 -518.619 1086.67 
12113901 21787.4 -14129.1 1668.25 1032.12 -490.382 1142.69 
8523.5 2
12114600 22774.6 -13782.1 1587.14 1127.37 -638.154 1295.45 
12113901 22399.7 -14392.9 1643.29 1212.55 -522.242 1320.24 
8524 2
12114600 23317.3 -14042.4 1565.43 1081.1 -518.497 1199.01 
12113901 22920.6 -14635.7 1616.71 1037.56 -483.779 1144.81 
8524.5 2
12114600 24049.3 -14417.9 1591 1478.79 -758.442 1661.94 
12113901 23413.4 -14942.9 1639 995.671 -620.491 1173.19 
8525 2
12114600 24588.3 -14563.7 1595.29 1078 -291.714 1116.77 
12113901 24082.6 -15182.1 1637 1338.29 -478.571 1421.28 
8525.5 2
12114600 25185.1 -14707.9 1576.12 1152.2 -278.303 1185.33 
12113901 24723 -15414.6 1655.75 1236.35 -448.807 1315.29 
8526 2
12114600 25647.6 -14828.3 1640 913.926 -237.966 944.398 
12113901 25276.6 -15445.1 1653.71 1094.01 -60.312 1095.68 
8526.5 2
12114600 26105 -15124.9 1554.43 952.976 -617.857 1135.74 
12113901 25715.9 -15587 1709.86 915.179 -295.536 961.714 
8527 2
12114600 26720.6 -15381.4 1500.12 1195.39 -498.093 1295.01 
12113901 26261.1 -15787.5 1702.88 1058.77 -389.32 1128.08 
8527.5 2
12114600 27368.9 -15543.9 1525.43 1273.54 -319.218 1312.94 
12113901 26847.6 -16007.4 1670.29 1152.15 -432.08 1230.51 
8528 2
12114600 28019.9 -15693 1521.71 1353.43 -310.068 1388.49 
12113901 27391.7 -16258.7 1727.57 1131.27 -522.424 1246.08 
8528.5 2
12114600 28639.4 -15879.3 1656.29 1214.85 -365.266 1268.57 
12113901 27925.4 -16521.6 1737.71 1046.5 -515.406 1166.53 
8529 2
12114600 29120.4 -16097 1657.86 969.758 -438.94 1064.47 
12113901 28439.6 -16743.9 1731.86 1036.58 -448.157 1129.31 
8529.5 2
12114600 29600.9 -16312.6 1655.71 960.857 -431.143 1053.15 
12113901 28848.1 -16885.3 1680.86 817.143 -282.857 864.714 
8530 2
12114600 30035.1 -16591.6 1655.62 848.179 -545.027 1008.2 
12113901 29290.8 -17071.4 1662.12 864.467 -363.456 937.765 
8530.5 2
12114600 30616.9 -16749.9 1615 1149.67 -312.712 1191.44 
12113901 29847.7 -17259 1636 1100.72 -370.8 1161.5 
8531 2
12114600 31214.3 -16913.1 1553.14 1239.48 -338.767 1284.94 
12113901 30386.9 -17445.9 1585 1118.55 -387.67 1183.83 
8531.5 2
12114600 31762.4 -17133.3 1467.71 1091.92 -438.532 1176.69 
12113901 30983.6 -17694.6 1536.86 1188.67 -495.447 1287.79 
8532 2
12114600 32379.7 -17293.1 1449.86 1257.2 -325.575 1298.67 
12113901 31700.1 -17966.7 1484.29 1459.41 -554.262 1561.12 
8532.5 2
12114600 33032.6 -17433 1523.86 1292.79 -276.945 1322.12 
12113901 32396.4 -18139.6 1538.57 1378.78 -342.291 1420.64 
8533 2
12114600 33735 -17553.5 1571.5 1390.95 -238.614 1411.27 
12113901 33221.5 -18198.4 1634.12 1633.8 -116.443 1637.95 
8533.5 2
12114600 34297.9 -17577.4 1587.71 1137.09 -48.3405 1138.11 
12113901 33838.4 -18237 1640.14 1246.32 -78.0303 1248.76 
8534 2
12114600 34650.9 -17756.6 1555.29 735.417 -373.214 824.698 
12113901 34285.7 -18328.7 1645.14 931.845 -191.071 951.233 
8534.5 2
12114600 35146.1 -17930.9 1615 1002.6 -352.805 1062.87 
12113901 34804.7 -18504.3 1669.71 1050.61 -355.408 1109.09 
8535 2
12114600 35760.4 -18168.6 1554.86 1228.57 -475.429 1317.35 
12113901 35238.3 -18736.7 1685 867.143 -464.857 983.885 
8535.5 2
12114600 36428.4 -18300.3 1544.86 1349.49 -266.089 1375.48 
12113901 35684.6 -18980.1 1691.86 901.587 -491.775 1026.99 
8536 2
12114600 37002.8 -18618.2 1572.25 1089.79 -603.348 1245.66 
12113901 36377.4 -19183.8 1664.25 1314.62 -386.351 1370.21 
8536.5 2
12114600 37565.6 -18870.1 1594.86 1094.98 -490.064 1199.65 
12113901 37069.9 -19419 1634.29 1347.24 -457.685 1422.86 
8537 2
12114600 38014.3 -19085.7 1619.29 915.743 -439.942 1015.94 
12113901 37642.7 -19655 1694.14 1169.1 -481.633 1264.42 
8537.5 2
12114600 38647.1 -19352.9 1618.29 1248.24 -526.909 1354.89 
12113901 38243.9 -19960 1801.71 1185.69 -601.578 1329.57 
8538 2
12114600 39273.3 -19640.7 1643.67 1277.94 -587.366 1406.46 
12113901 38752.2 -20148 1800 1037.37 -383.673 1106.04 
8538.5 2
12114600 39647.7 -19897.1 1612 776.724 -532.108 941.509 
12113901 39202.3 -20425.7 1810 933.857 -576.171 1097.3 
8539 2
12114600 40297.1 -20249.1 1570.86 1256.15 -680.851 1428.8 
12113901 39701.3 -20697.6 1779.14 965.184 -525.836 1099.13 
8539.5 2
12114600 41174.3 -20534 1583.43 1786.44 -580.157 1878.29 
12113901 40397.7 -20994.1 1718.57 1418.39 -604.015 1541.64 
8540 2
12114600 41741.6 -20726.1 1649.88 1110.25 -375.978 1172.19 
12113901 41176.1 -21244.8 1677 1523.31 -490.425 1600.31 
8540.5 2
12114600 42222.7 -20860.7 1651 935.971 -261.847 971.909 
12113901 41765.6 -21463.6 1706 1146.78 -425.723 1223.25 
8541 2
12114600 42796.6 -20969.4 1667.43 1183.21 -224.153 1204.26 
12113901 42313.1 -21652.7 1700.43 1129.01 -389.985 1194.47 
8541.5 2
12114600 43383 -21290.9 1652 1143.14 -626.566 1303.59 
12113901 42822.6 -21941.1 1618.71 993.038 -562.239 1141.16 
8542 2
12114600 43942.6 -21577.6 1707 1116.91 -572.284 1254.99 
12113901 43366.7 -22193 1665 1086.11 -502.709 1196.81 
8542.5 2
12114600 44483.6 -21594.4 1616.86 1129.44 -35.1924 1129.98 
12113901 43854.1 -22435.4 1702 1017.6 -506.114 1136.51 
8543 2
12114600 45054.3 -21814.9 1588.43 1139.15 -439.977 1221.16 
12113901 44403.9 -22690.7 1683.57 1097.23 -509.552 1209.78 
8543.5 2
12114600 45611.6 -22106.1 1604.29 1170.77 -611.945 1321.05 
12113901 44900.9 -22848.7 1701.29 1044.12 -331.933 1095.61 
8544 2
12114600 46099.7 -22347.4 1647.71 978.242 -483.539 1091.22 
12113901 45335.7 -23133.7 1700.57 871.457 -571.142 1041.94 
8544.5 2
12114600 46556.2 -22619.8 1701.25 876.268 -522.69 1020.32 
12113901 45803.6 -23432.2 1747.75 898.101 -573.005 1065.33 
8545 2
12114600 46970.1 -22919 1684 779.459 -563.559 961.85 
12113901 46259.9 -23686.6 1799.71 859.194 -478.948 983.67 
8545.5 2
12114600 47263 -23246.7 1673.86 586.888 -656.742 880.765 
12113901 46785.9 -24009 1805.29 1054.11 -646.149 1236.39 
8546 2
12114600 47423.7 -23687.9 1673 322.719 -885.829 942.784 
12113901 47212.6 -24234.3 1795.14 856.856 -452.381 968.943 
8546.5 2
12114600 47575 -23860.4 1673 321.884 -367.173 488.289 
12113901 47320.1 -24257.7 1796.57 228.875 -49.848 234.241 
8547 1
12113901 47321.3 -24197 1797 2.35641 125.184 125.206 
8547.5 1
12113901 47318.2 -24234.5 1797 -5.89459 -72.8155 73.0537 
8548 1
12113901 47108.9 -24455.5 1785.25 -392.088 -413.858 570.098 
8548.5 1
12113901 46792.9 -24344.4 1770.29 -646.253 227.14 685.008 
8549 1
12113901 46697.6 -24165.2 1803.5 -197.577 371.74 420.984 
8549.5 1
12113901 46554.9 -24019.3 1855 -279.937 286.204 400.347 
8550 1
12113901 46203.7 -23762.9 1898 -737.695 538.715 913.46 
8550.5 1
12113901 45723.9 -23614.6 1841.75 -939.02 290.082 982.805 
8551 1
12113901 45299.1 -23250.1 1827.5 -810.592 695.611 1068.14 
8551.5 1
12113901 45374 -22864.6 1818 151.263 778.896 793.448 
8552 1
12113901 45529 -22080.9 1839 311.871 1576.89 1607.43 
8552.5 1
12113901 45935.1 -21510.6 1873.5 828.827 1163.74 1428.72 
8553 1
12113901 46234.1 -21038 1859 592.079 935.891 1107.45 
8553.5 1
12113901 46572.8 -20433.8 1861.25 647.467 1155.35 1324.41 
8554 1
12113901 46783.4 -19930.4 1862 428.208 1023.01 1109.01 
