# Supplementary material for: Intrinsic group behaviour II: On the dependence of triad spatial dynamics on social and personal features; and on the effect of social interaction on small group dynamics
Source: PLoS One. 2019 Dec 3;14(12):e0225704. doi: 10.1371/journal.pone.0225704 (PMC6890182; doi:10.1371/journal.pone.0225704)
Supplement: S2 Data Set — (ZIP) [file pone.0225704.s002.zip › set_2_nint/group_traj_dyas_noint/traj_2_0217_36.dat]

2 12113001 12112600 0 0 1 0 2 1 0 45 30 60 1732.57 1794.77 1670.37 
8486 1
12112600 7012.5 3823.5 1620 0 0 0 
8486.5 1
12112600 7124.43 3584.43 1620 307.496 -656.79 725.208 
8487 1
12112600 7269.86 3291.86 1620 293.203 -589.862 658.714 
8487.5 1
12112600 7470.57 2785.71 1620 411.3 -1037.18 1115.75 
8488 1
12112600 7675.62 2346.88 1620 406.047 -868.989 959.174 
8488.5 1
12112600 7779 1889.75 1592.75 199.181 -880.78 903.021 
8489 1
12112600 7767.71 1457.14 1553.71 -22.6167 -866.948 867.243 
8489.5 1
12112600 7783.25 1029.38 1563.25 31.4488 -865.927 866.498 
8490 1
12112600 7805.25 561.625 1614.12 42.8016 -910.019 911.025 
8490.5 2
12113001 8719.2 57 1753 0 0 0 
12112600 7882.14 105.857 1626.29 154.714 -917.038 929.997 
8491 2
12113001 8705.75 -263.875 1749.12 -30.6378 -730.923 731.564 
12112600 8205.25 -364.875 1613.75 634.788 -924.818 1121.71 
8491.5 2
12113001 8800.14 -666.714 1763.57 197.475 -842.76 865.587 
12112600 8325.57 -646.143 1611.43 251.718 -588.426 640.006 
8492 2
12113001 8903.12 -951.5 1748.88 208.889 -577.659 614.267 
12112600 8505.75 -902.375 1634.75 365.474 -519.741 635.375 
8492.5 2
12113001 9045.43 -1250.71 1746.14 283.473 -596.044 660.02 
12112600 8674.29 -1196 1658.86 335.729 -584.91 674.414 
8493 2
12113001 9333.29 -1461.71 1771.29 598.456 -438.669 742.011 
12112600 8740.14 -1482.57 1654.86 136.917 -595.783 611.313 
8493.5 2
12113001 9751.25 -1816 1781.5 803.777 -681.319 1053.69 
12112600 9052.75 -1857.12 1704.5 601.168 -720.295 938.205 
8494 2
12113001 10180 -2206.71 1794.14 829.304 -755.734 1122 
12112600 9393.57 -2242.71 1703.71 659.229 -745.821 995.405 
8494.5 2
12113001 10401.6 -2434.43 1789.57 468.439 -481.426 671.718 
12112600 9668 -2550 1671.14 580.187 -649.653 871.014 
8495 2
12113001 10673.8 -2604.12 1778.88 540.037 -336.699 636.401 
12112600 9937.5 -2836.38 1677.75 534.722 -568.204 780.246 
8495.5 2
12113001 10921.2 -2758 1770.33 492.862 -306.524 580.405 
12112600 10191.3 -3028 1678.67 505.644 -381.723 633.552 
8496 2
12113001 11188.1 -2973.14 1761.57 551.604 -444.51 708.418 
12112600 10576.9 -3147 1663.43 796.537 -245.868 833.62 
8496.5 2
12113001 11476 -3347.14 1791 576.868 -749.499 945.794 
12112600 10937.6 -3440.14 1632.86 722.874 -587.461 931.481 
8497 2
12113001 11804.4 -3631.25 1770.25 629.071 -544.267 831.839 
12112600 11254.4 -3663 1633.62 606.903 -426.929 742.025 
8497.5 2
12113001 12136.5 -3947 1762.5 647.417 -615.497 893.3 
12112600 11518.5 -3901.33 1611.17 514.864 -464.587 693.488 
8498 2
12113001 12300.7 -4193.43 1749.57 349.392 -524.316 630.065 
12112600 11649.1 -4221.71 1593.86 277.964 -681.662 736.156 
8498.5 2
12113001 12498.7 -4486.71 1738 400.81 -593.696 716.326 
12112600 11872.3 -4602 1605.57 451.706 -769.809 892.549 
8499 2
12113001 12766.8 -4980.38 1753.88 517.443 -953.013 1084.43 
12112600 12080 -5067.75 1592.25 400.993 -899.131 984.496 
8499.5 2
12113001 13024.9 -5505.71 1798 498.276 -1014.17 1129.96 
12112600 12360.7 -5547.86 1636.43 541.919 -926.848 1073.65 
8500 2
12113001 13238 -5816.43 1787.43 433.217 -631.533 765.84 
12112600 12639.9 -5758.29 1679.57 567.364 -427.7 710.513 
8500.5 2
12113001 13495.7 -6053.86 1785.29 530.276 -488.536 721.014 
12112600 12901.6 -5986.29 1678.14 538.507 -469.136 714.197 
8501 2
12113001 13808.8 -6269.12 1769.75 605.485 -416.379 734.836 
12112600 13274.9 -6500.75 1664.62 722.057 -995.095 1229.46 
8501.5 2
12113001 14098.1 -6544.14 1740.86 552.276 -524.843 761.886 
12112600 13554 -6891 1639.71 532.681 -744.752 915.644 
8502 2
12113001 14348.4 -6815.43 1722.43 508.711 -551.394 750.214 
12112600 13807.9 -7165.29 1620 515.97 -557.491 759.619 
8502.5 2
12113001 14695.6 -7062.57 1722.71 697.074 -496.271 855.685 
12112600 14187 -7517.14 1607.43 761.331 -706.54 1038.66 
8503 2
12113001 14925 -7342.75 1751.88 478.974 -584.924 756.011 
12112600 14446.8 -7947.38 1618.5 542.276 -898.188 1049.19 
8503.5 2
12113001 15231.2 -7780.9 1721.8 633.954 -907.143 1106.71 
12112600 14793.9 -8304.6 1636.9 718.737 -739.596 1031.3 
8504 2
12113001 15481.4 -8144.9 1749.6 493.491 -717.949 871.197 
12112600 15062.9 -8660.7 1704.6 530.572 -702.367 880.242 
8504.5 2
12113001 15761.6 -8545.56 1813.22 561.434 -802.917 979.737 
12112600 15272.8 -8970 1708.44 420.597 -619.84 749.068 
8505 2
12113001 16134 -8917.12 2007 713.495 -711.819 1007.85 
12112600 15628.5 -9277.75 1712.12 681.46 -589.559 901.093 
8505.5 2
12113001 16447.7 -9026.71 1933.14 626.176 -218.741 663.283 
12112600 15969.3 -9770.71 1736.14 680.211 -983.961 1196.19 
8506 2
12113001 16682.4 -9245 1914.29 496.225 -461.492 677.653 
12112600 16336 -10022.6 1733.14 775.294 -532.468 940.533 
8506.5 2
12113001 16967.6 -9646 1874.25 565.866 -795.635 976.34 
12112600 16655.2 -10348.1 1702.12 633.433 -645.94 904.696 
8507 2
12113001 17268.1 -10033.4 1829.86 604.664 -779.534 986.556 
12112600 16961.7 -10607.3 1673.86 616.628 -521.45 807.552 
8507.5 2
12113001 17574.4 -10428.4 1788.86 616.269 -794.769 1005.71 
12112600 17287.7 -10942.7 1636.86 655.936 -674.907 941.143 
8508 2
12113001 17947.1 -10759.9 1777.86 739.512 -657.596 989.602 
12112600 17607.3 -11301.4 1652.43 634.07 -711.735 953.211 
8508.5 2
12113001 18400.3 -11105.4 1763.43 919.154 -700.956 1155.93 
12112600 17987.3 -11600.1 1654.57 770.791 -605.911 980.432 
8509 2
12113001 18837.7 -11387.9 1803.14 896.37 -578.747 1066.97 
12112600 18304.1 -11858.7 1661.71 649.297 -529.859 838.056 
8509.5 2
12113001 19244.1 -11658 1842 787.652 -523.533 945.771 
12112600 18930.9 -12094.6 1683.71 1214.56 -457.087 1297.73 
8510 2
12113001 19621.1 -11854.4 1824.86 743.59 -387.433 838.469 
12112600 19283.4 -12254 1669.71 695.407 -314.455 763.199 
8510.5 2
12113001 20002.4 -12082.4 1799.29 764.1 -456.914 890.291 
12112600 19615.7 -12482.1 1648.14 665.903 -457.2 807.749 
8511 2
12113001 20436.1 -12241.1 1785.29 890.584 -325.902 948.341 
12112600 19980.4 -12738.3 1635.29 748.9 -525.961 915.143 
8511.5 2
12113001 20723.1 -12462 1782.57 590.535 -454.439 745.148 
12112600 20301.3 -13019.3 1638 660.2 -578.189 877.591 
8512 2
12113001 20999.4 -12665.9 1777.86 550.37 -406.09 683.971 
12112600 20641 -13248.4 1640.43 676.722 -456.46 816.277 
8512.5 2
12113001 21322 -12853.4 1753.75 601.812 -349.847 696.111 
12112600 20970.4 -13425.2 1635 614.506 -329.891 697.456 
8513 2
12113001 21589.3 -13132.9 1734.57 522.042 -545.864 755.311 
12112600 21249.1 -13699 1637.43 544.468 -534.668 763.096 
8513.5 2
12113001 21902.7 -13294.4 1722.14 643.59 -331.769 724.071 
12112600 21562.3 -13865.7 1626.71 643.004 -342.329 728.453 
8514 2
12113001 22183.7 -13399.7 1714.86 584.2 -218.889 623.86 
12112600 21869.7 -14045 1610.29 639.145 -372.735 739.89 
8514.5 2
12113001 22496 -13616.1 1735.88 602.868 -417.781 733.479 
12112600 22295.5 -14261.6 1576.25 821.98 -418.195 922.246 
8515 2
12113001 22844 -13869.6 1717.86 685.039 -498.91 847.461 
12112600 22676.3 -14427.4 1540.71 749.578 -326.385 817.554 
8515.5 2
12113001 23283.1 -14088.9 1688 892.567 -445.703 997.66 
12112600 23078.7 -14696.1 1525.86 817.944 -546.167 983.53 
8516 2
12113001 23745.6 -14325.6 1717.62 908.609 -465.163 1020.76 
12112600 23519 -14887.1 1597.62 865.001 -375.21 942.873 
8516.5 2
12113001 24184 -14426.3 1721.5 866.354 -199.028 888.921 
12112600 23850.8 -15089 1596.5 655.797 -398.962 767.62 
8517 2
12113001 24591.1 -14553.9 1713 868.108 -271.906 909.695 
12112600 24145.3 -15284.6 1619.86 627.83 -416.997 753.696 
8517.5 2
12113001 25021.7 -14671.1 1713.71 861.143 -234.571 892.519 
12112600 24532.7 -15423 1619.29 774.857 -276.857 822.833 
8518 2
12113001 25390.7 -14832 1728.14 745.455 -324.964 813.206 
12112600 24911.9 -15570 1638.43 765.945 -296.97 821.5 
8518.5 2
12113001 25738.4 -14968.3 1753.57 646.309 -253.319 694.18 
12112600 25297 -15712.1 1639.86 715.879 -264.206 763.078 
8519 2
12113001 26109.7 -15157.3 1767.86 770.302 -392.116 864.361 
12112600 25677.7 -15834 1634.57 789.864 -252.816 829.337 
8519.5 2
12113001 26459.6 -15352.6 1784.71 715.454 -399.357 819.366 
12112600 26042.1 -16009.6 1652.29 745.253 -359.042 827.232 
8520 2
12113001 26876.6 -15486.1 1766.88 819.359 -262.384 860.345 
12112600 26654.1 -16212.4 1637.38 1202.32 -398.435 1266.62 
8520.5 2
12113001 27420 -15764.9 1786.57 1033.03 -529.909 1161.02 
12112600 27128.6 -16368.9 1664.43 901.989 -297.495 949.783 
8521 2
12113001 27850 -15943.4 1784.57 881.148 -365.925 954.108 
12112600 27459.7 -16475.1 1684.57 678.571 -217.799 712.668 
8521.5 2
12113001 28278.1 -16010.3 1736.43 882.769 -137.85 893.467 
12112600 27888.9 -16551.9 1689 884.831 -158.174 898.857 
8522 2
12113001 28708.3 -16074.4 1777.86 831.998 -124.067 841.197 
12112600 28295.7 -16647.3 1712.14 786.958 -184.581 808.315 
8522.5 2
12113001 29130.1 -16073.1 1741.57 878.869 2.67857 878.873 
12112600 28714.9 -16648.4 1682.43 873.214 -2.38095 873.218 
8523 2
12113001 29492.5 -16108.9 1713 736.498 -72.6263 740.07 
12112600 29085.8 -16751 1667.12 753.847 -208.479 782.144 
8523.5 2
12113001 29998.1 -16226.9 1719.29 1001.27 -233.628 1028.17 
12112600 29513.3 -16826.6 1659.43 846.605 -149.646 859.729 
8524 2
12113001 30479.9 -16255.9 1723.57 959.59 -57.7689 961.328 
12112600 29970.4 -16810.1 1655.43 910.643 32.7262 911.231 
8524.5 2
12113001 30857.7 -16437.6 1721.14 763.348 -367.1 847.031 
12112600 30353 -16841.9 1629.71 772.872 -64.0693 775.523 
8525 2
12113001 31219.9 -16565.4 1701.71 724.286 -255.714 768.101 
12112600 30773.6 -16903.7 1589.29 841.143 -123.714 850.192 
8525.5 2
12113001 31686 -16705.1 1655.62 899.89 -269.684 939.431 
12112600 31209.6 -17035.6 1543.75 841.802 -254.654 879.477 
8526 2
12113001 32130.6 -16800.7 1621.29 878.6 -188.912 898.68 
12112600 31638.4 -17205.3 1482 847.438 -335.298 911.359 
8526.5 2
12113001 32697.3 -16936.1 1644.71 1180.65 -282.143 1213.9 
12112600 32053.1 -17386.9 1437 863.988 -378.274 943.168 
8527 2
12113001 33151.1 -17047.5 1661.75 881.241 -216.227 907.381 
12112600 32558 -17726.9 1542 980.305 -660.229 1181.91 
8527.5 2
12113001 33488.3 -17081.6 1659.14 662.398 -66.938 665.772 
12112600 33005.3 -17890.3 1572.14 878.754 -321.043 935.562 
8528 2
12113001 33898.9 -17182.7 1666.29 853.579 -210.276 879.098 
12112600 33470 -17981.6 1595 966.142 -189.783 984.605 
8528.5 2
12113001 34385.9 -17344.1 1684.57 954.902 -316.527 1006 
12112600 33865.4 -18134.9 1606 775.35 -300.56 831.567 
8529 2
12113001 34766.3 -17360.4 1711.43 766.993 -32.8341 767.696 
12112600 34347 -18182.4 1632.86 970.91 -95.9101 975.636 
8529.5 2
12113001 35153.9 -17360.1 1739.57 775.143 0.571429 775.143 
12112600 34777.6 -18269.6 1650 861.143 -174.286 878.603 
8530 2
12113001 35495.5 -17465 1758.62 667.271 -204.799 697.993 
12112600 35200.5 -18271.8 1672.12 826.032 -4.25502 826.043 
8530.5 2
12113001 35871.4 -17573.3 1756.29 742.942 -214.003 773.149 
12112600 35647.4 -18232.1 1659 883.258 78.275 886.72 
8531 2
12113001 36256.9 -17631.3 1757.71 799.644 -120.332 808.648 
12112600 36045.3 -18314.7 1656.43 825.43 -171.31 843.019 
8531.5 2
12113001 36684.1 -17655.4 1738.14 851.167 -48.0933 852.524 
12112600 36630.9 -18285.4 1630.43 1166.48 58.3381 1167.93 
8532 2
12113001 37207.3 -17650.7 1737.14 1065.46 9.6014 1065.51 
12112600 37140.4 -18325.9 1596.86 1037.82 -82.3392 1041.08 
8532.5 2
12113001 37580.9 -17573.7 1737 739.745 152.475 755.296 
12112600 37479.3 -18358.6 1591.57 671.004 -64.7808 674.124 
8533 2
12113001 38041.2 -17522.5 1731.5 911.669 101.414 917.292 
12112600 37931 -18362.5 1590.38 894.484 -7.77935 894.518 
8533.5 2
12113001 38562.3 -17608.3 1713.86 1052.6 -173.304 1066.77 
12112600 38332.9 -18384.3 1583 811.833 -44.0115 813.025 
8534 2
12113001 39018.1 -17605.6 1695.71 949.702 5.65476 949.719 
12112600 38762 -18399.4 1565.86 894.048 -31.5476 894.604 
8534.5 2
12113001 39478.3 -17693.3 1683.86 931.463 -177.559 948.236 
12112600 39294.6 -18435.1 1561.71 1078.08 -72.2961 1080.5 
8535 2
12113001 39865.9 -17762 1677.86 775.143 -137.429 787.231 
12112600 39739.7 -18428.3 1553.29 890.286 13.7143 890.391 
8535.5 2
12113001 40246.9 -17771.6 1693.29 769.697 -19.3362 769.94 
12112600 40239.9 -18491.7 1543.86 1010.39 -128.139 1018.48 
8536 2
12113001 40692.1 -17805.5 1735.75 844.911 -64.3806 847.36 
12112600 40778 -18525.4 1551.12 1021.14 -63.8723 1023.14 
8536.5 2
12113001 41059.3 -17781.9 1769.57 714.32 45.9978 715.8 
12112600 41167.4 -18527 1573.57 757.643 -3.16148 757.65 
8537 2
12113001 41464.6 -17818.7 1798.57 827.114 -75.2187 830.527 
12112600 41525.3 -18491.3 1588.14 730.321 72.8863 733.949 
8537.5 2
12113001 41836.1 -17859.1 1796.86 732.883 -79.7408 737.208 
12112600 41932.3 -18525 1621 802.761 -66.4976 805.511 
8538 2
12113001 42282.5 -17835.7 1795.5 910.933 47.9106 912.192 
12112600 42239 -18413 1667.5 625.948 228.571 666.375 
8538.5 2
12113001 42651.1 -17822.1 1761.57 764.819 28.0577 765.334 
12112600 42583.4 -18462 1662.57 714.582 -101.66 721.777 
8539 2
12113001 43158.4 -17852 1753.43 981.21 -57.7508 982.908 
12112600 42934.7 -18555.7 1661 679.469 -181.266 703.233 
8539.5 2
12113001 43482 -17957 1751.71 659.005 -213.849 692.834 
12112600 43382.4 -18647.1 1661 911.842 -186.209 930.661 
8540 2
12113001 43781.8 -17967.5 1753 586.595 -20.5479 586.955 
12112600 44032.8 -18888.1 1663 1272.64 -471.589 1357.21 
8540.5 2
12113001 44099.4 -18038.9 1753.71 618.052 -138.827 633.452 
12112600 44774.3 -19218.1 1664.71 1442.68 -642.058 1579.1 
8541 2
12113001 44487.9 -18711.6 1841.86 800.884 -1387.04 1601.65 
12112600 45135.1 -19288 1664 744.035 -144.035 757.849 
8541.5 2
12113001 45166.6 -19001.9 1862.71 1323.03 -565.859 1438.96 
12112600 45533.3 -19335.3 1664 776.107 -92.1749 781.561 
8542 1
12113001 45644.6 -18939 1865.57 954.092 125.463 962.306 
8542.5 1
12113001 45903.6 -18688.4 1815.71 540.71 523.114 752.34 
8543 1
12113001 46383.9 -18684.7 1767.43 958.654 7.41374 958.683 
8543.5 1
12113001 46824.4 -18743.6 1766 925.57 -123.649 933.793 
