# Supplementary material for: Intrinsic group behaviour II: On the dependence of triad spatial dynamics on social and personal features; and on the effect of social interaction on small group dynamics
Source: PLoS One. 2019 Dec 3;14(12):e0225704. doi: 10.1371/journal.pone.0225704 (PMC6890182; doi:10.1371/journal.pone.0225704)
Supplement: S2 Data Set — (ZIP) [file pone.0225704.s002.zip › set_2_nint/group_traj_dyas_noint/traj_2_0217_35.dat]

2 12101600 12075200 0 0 0 1 2 1 0 20 20 20 1769 1820.13 1717.87 
8271.5 1
12075200 -3199.5 1157 1050.5 0 0 0 
8272 1
12075200 -3214.57 1204.29 1075.57 -47.3944 148.697 156.068 
8272.5 1
12075200 -3271.57 1098.71 1160.57 -119.748 -221.789 252.051 
8273 1
12075200 -3333.71 1085.71 1143.14 -127.603 -26.694 130.366 
8273.5 1
12075200 -3304.38 869.625 1143.62 57.528 -423.704 427.592 
8274 1
12075200 -3417.29 889.286 1141.43 -223.144 38.8552 226.501 
8274.5 1
12075200 -3424 1113.88 1133.12 -13.2171 442.105 442.302 
8275 1
12075200 -3416.71 1297.71 1125.71 13.9573 352.183 352.459 
8275.5 1
12075200 -3548.71 1738.86 1121.57 -283.871 948.694 990.254 
8276 1
12075200 -3466.38 1799.38 1121.12 162.726 119.601 201.95 
8276.5 1
12075200 -3482.14 1599.57 1120.86 -31.5989 -400.408 401.653 
8277 1
12075200 -3264.12 1165.88 1115.88 447.675 -890.547 996.738 
8277.5 1
12075200 -3315.12 820.875 1106.62 -96.5909 -653.409 660.51 
8278 1
12075200 -3518.43 412.429 1113.71 -422.669 -849.161 948.537 
8278.5 1
12075200 -3567.38 -66.125 1114 -98.089 -959.025 964.028 
8279 1
12075200 -3566.38 -359.875 1114 1.9305 -567.085 567.088 
8279.5 1
12075200 -3634 -514 1114 -135.793 -309.488 337.968 
8280 1
12075200 -3691 -550.25 1114 -113.772 -72.3553 134.831 
8280.5 1
12075200 -3675.62 -588.5 1114 30.75 -76.5 82.4488 
8281 1
12075200 -3647.62 -623.375 1114 56.6802 -70.5972 90.5351 
8281.5 1
12075200 -3679.75 -648.25 1114 -63.7401 -49.3552 80.6147 
8282 1
12075200 -3808.75 -641.625 1114 -259.036 13.3032 259.378 
8282.5 1
12075200 -3796.38 -276.625 1114 25.2037 743.381 743.808 
8283 1
12075200 -3552.12 164.375 1114 497.454 898.167 1026.73 
8283.5 1
12075200 -3310.12 364.5 1110.38 492.872 407.587 639.57 
8284 1
12075200 -3121.62 578.125 1104.88 376.248 426.397 568.662 
8284.5 1
12075200 -3114 534.375 1102.62 15.373 -88.2056 89.5353 
8285 1
12075200 -3086.12 709.125 1106.25 55.3075 346.726 351.11 
8285.5 1
12075200 -3133.5 1176.38 1109.62 -92.1693 909.047 913.707 
8286 1
12075200 -3130.25 1229.62 1104.62 6.34766 104.004 104.197 
8286.5 1
12075200 -3298.88 1269.25 1088.75 -331.287 77.8487 340.311 
8287 1
12075200 -3330.86 1396.29 1077.57 -65.9426 261.929 270.103 
8287.5 1
12075200 -3332.5 1475.62 1068.62 -3.31221 159.958 159.993 
8288 1
12075200 -3373.43 1585.29 1063.29 -81.2075 217.581 232.241 
8288.5 1
12075200 -3562 1572.62 1061.75 -395.328 -26.5424 396.218 
8289 1
12075200 -3661.56 1770.89 1060.33 -191.822 382.011 427.467 
8289.5 1
12075200 -3915.12 2019.62 1052.38 -471.319 462.335 660.223 
8290 1
12075200 -4062.57 2190.29 1023.71 -305.905 354.068 467.913 
8290.5 1
12075200 -4147 2335.75 1008.75 -176.629 304.319 351.863 
8291 1
12075200 -4049.75 2566.12 1003.25 187.38 443.882 481.812 
8291.5 1
12075200 -4130.25 2670.38 1003.75 -157.227 203.613 257.252 
8292 1
12075200 -4095.86 2839.14 1004 71.9516 353.071 360.328 
8292.5 1
12075200 -4128.12 2909.38 1004 -67.506 146.929 161.695 
8293 1
12075200 -4223.5 3016 1003.5 -180.293 201.56 270.429 
8293.5 1
12075200 -4431.14 3058.14 1050.43 -422.898 85.8307 431.52 
8294 1
12075200 -4491.12 3075.12 1300.88 -121.668 34.4465 126.45 
8294.5 1
12075200 -4535.88 3073.88 1805.12 -84.9146 -2.37192 84.9477 
8295 1
12075200 -4519.88 3000.38 1931.62 31.3112 -143.836 147.204 
8295.5 1
12075200 -4410.38 2870.38 1951.75 224.385 -266.393 348.302 
8296 1
12075200 -4345 2753.71 1966.43 135.633 -242.035 277.447 
8296.5 1
12075200 -4361.62 2798.12 1965.25 -35.4478 94.6924 101.11 
8297 1
12075200 -4465.88 2915 1961.25 -200.481 224.76 301.18 
8297.5 1
12075200 -4509.62 2936.88 1958.5 -85.4492 42.7246 95.5351 
8298 1
12075200 -4509.88 2959.38 1950.88 -0.490196 44.1176 44.1204 
8298.5 1
12075200 -4507 2972.86 1954.57 5.60429 26.281 26.8719 
8299 1
12075200 -4507.25 2995.12 1951.88 -0.510204 45.4446 45.4475 
8299.5 1
12075200 -4608.86 3031.57 1952.43 -199.23 71.4636 211.659 
8300 1
12075200 -4624 3095.86 1942.14 -32.4954 137.952 141.728 
8300.5 1
12075200 -4562 3091.75 1946.25 122.772 -8.13296 123.041 
8301 1
12075200 -4488.57 3124 1944.14 148.041 65.0202 161.691 
8301.5 1
12075200 -4372 3183.25 1951.88 240.353 122.165 269.618 
8302 1
12075200 -4305.75 3199 1955.75 129.902 30.8824 133.522 
8302.5 1
12075200 -4250 3205.5 1957.25 110.835 12.9225 111.586 
8303 1
12075200 -4209.88 3235.88 1954.25 78.5225 59.4423 98.4844 
8303.5 1
12075200 -4219.75 3232.25 1957.12 -18.7738 -6.89163 19.9987 
8304 1
12075200 -4251.57 3262.43 1952.29 -66.1568 62.7413 91.1767 
8304.5 1
12075200 -4237.38 3294 1952.25 28.5069 63.3964 69.5108 
8305 1
12075200 -4303.29 3336.71 1951.14 -131.296 85.0882 156.457 
8305.5 1
12075200 -4302.5 3274.75 1945.5 1.6472 -129.904 129.915 
8306 1
12075200 -4285.88 3206 1948.88 32.0328 -132.466 136.284 
8306.5 1
12075200 -4215.43 3101 1949.57 142.029 -211.694 254.924 
8307 1
12075200 -4172.75 3127.75 1955.75 88.7288 55.6133 104.717 
8307.5 1
12075200 -4137.12 3168 1959.88 70.4051 79.5455 106.228 
8308 1
12075200 -4279.25 3253 1959.12 -285.392 170.683 332.537 
8308.5 1
12075200 -4577 3038.62 1941.88 -595.5 -428.75 733.789 
8309 1
12075200 -4636.88 2938.88 1929.62 -119.99 -199.9 233.147 
8309.5 1
12075200 -4686.12 2931.75 1936.88 -96.1914 -13.916 97.1928 
8310 1
12075200 -4752.75 2923.75 1940.12 -129.621 -15.5642 130.552 
8310.5 1
12075200 -4791.75 2891 1943.88 -80.2469 -67.3868 104.788 
8311 1
12075200 -4779.62 2826.12 1948 23.9152 -127.959 130.174 
8311.5 1
12075200 -4752.38 2835.25 1945.12 55.0505 18.4343 58.055 
8312 1
12075200 -4739.89 2798.22 1942.89 24.6761 -73.1774 77.2259 
8312.5 1
12075200 -4727.14 2698.29 1957.29 25.9066 -203.123 204.768 
8313 1
12075200 -4655.62 2620.5 1960.12 145.955 -158.746 215.646 
8313.5 1
12075200 -4573.5 2575 1964.62 161.346 -89.391 184.454 
8314 1
12075200 -4454 2612 1969.62 236.634 73.2673 247.717 
8314.5 1
12075200 -4340 2687.62 1964.5 228.457 151.553 274.155 
8315 1
12075200 -4161.75 2876.75 1962.5 363.776 385.969 530.382 
8315.5 1
12075200 -4122.62 2945.25 1969.38 80.5041 140.947 162.317 
8316 1
12075200 -4065.75 3026.5 1972.62 115.6 165.142 201.582 
8316.5 1
12075200 -4067.44 3006.44 1971.67 -3.15539 -37.3474 37.4805 
8317 1
12075200 -4100.62 2993.5 1967.75 -62.7232 -24.4696 67.3273 
8317.5 1
12075200 -4092.88 3010.38 1968.38 15.6566 34.0909 37.5142 
8318 1
12075200 -4067.62 3021.12 1971.62 51.848 22.0739 56.3514 
8318.5 1
12075200 -4055.75 3005.88 1974 24.6369 -31.639 40.0999 
8319 1
12075200 -4226.12 3125.12 1973.62 -340.07 238.024 415.094 
8319.5 1
12075200 -4372.88 3168.5 1964.75 -298.88 88.3401 311.662 
8320 1
12075200 -4499.78 3121.56 1943.22 -255.852 -94.6461 272.797 
8320.5 1
12075200 -4734.5 3093.88 1928.12 -465.719 -54.9217 468.946 
8321 1
12075200 -4810 3124.12 1935.75 -157.62 63.1524 169.801 
8321.5 1
12075200 -4871.33 3185.22 1932.11 -116.382 115.934 164.273 
8322 1
12075200 -4928.5 3215.62 1929.12 -113.201 60.2035 128.215 
8322.5 1
12075200 -4855.78 3211.44 1927.22 146.322 -8.41158 146.564 
8323 1
12075200 -4848.22 3220.78 1927.22 14.671 18.123 23.3169 
8323.5 1
12075200 -4853.89 3172.22 1937.78 -11.9298 -102.222 102.916 
8324 1
12075200 -4851.6 3136.2 1922.9 4.65221 -73.2159 73.3636 
8324.5 1
12075200 -4880.5 3059.3 1942.5 -54.5283 -145.094 155.002 
8325 1
12075200 -4878.44 2981.89 1948.22 4.08659 -153.899 153.953 
8325.5 1
12075200 -4741.12 2933.88 1952 277.975 -97.1941 294.477 
8326 1
12075200 -4594.22 2956.44 1954.67 290.897 44.692 294.31 
8326.5 1
12075200 -4540.88 2938.75 1958.88 105.429 -34.9693 111.077 
8327 1
12075200 -4526 2899.25 1958.38 30.9252 -82.1206 87.7505 
8327.5 1
12075200 -4520.89 2877.67 1962.89 10.2839 -43.4272 44.6283 
8328 1
12075200 -4510 2915.25 1958 21.1846 73.1193 76.1264 
8328.5 1
12075200 -4537 2898 1988 -56.3674 -36.0125 66.8894 
8329 1
12075200 -4581 2961.44 1966.78 -85.2713 122.954 149.629 
8329.5 1
12075200 -4605.75 3045 1959.38 -49.1071 165.785 172.905 
8330 1
12075200 -4563.38 3064 1951.12 90.5449 40.5983 99.23 
8330.5 1
12075200 -4514.56 3016.78 1951.89 95.7244 -92.5926 133.179 
8331 1
12075200 -4438 3226.38 1928.62 150.7 412.593 439.253 
8331.5 1
12075200 -4371.22 3292.33 1931.67 130.937 129.33 184.04 
8332 1
12075200 -4339.38 3288.5 1944.38 62.0804 -7.47239 62.5284 
8332.5 1
12075200 -4292.12 3331.62 1949.25 97.624 89.1012 132.172 
8333 1
12075200 -4370.62 3314.88 1949 -159.878 -34.1141 163.477 
8333.5 1
12075200 -4382.56 3358.78 1945.89 -23.5317 86.5932 89.7337 
8334 1
12075200 -4358.25 3399.5 1947.25 48.4174 81.12 94.4706 
8334.5 1
12075200 -4361.78 3368.11 1939.78 -6.99956 -62.2795 62.6716 
8335 1
12075200 -4373.38 3264.25 1945.88 -23.102 -206.895 208.18 
8335.5 1
12075200 -4368.89 3205.11 1941.44 8.97222 -118.278 118.618 
8336 1
12075200 -4363.38 3193.38 1955.38 11.1392 -23.7093 26.1957 
8336.5 1
12075200 -4309.33 3171.67 1958.22 108.517 -43.591 116.945 
8337 1
12075200 -4317.38 3145.62 1960.62 -15.6758 -50.7635 53.1287 
8337.5 1
12075200 -4339.89 3139.22 1955.11 -44.8484 -12.7545 46.6268 
8338 1
12075200 -4324.38 3196.75 1954.88 30.9042 114.597 118.691 
8338.5 1
12075200 -4314.75 3233.75 1957.38 20.3919 78.3898 80.9987 
8339 1
12075200 -4432.78 3170.44 1969.33 -230.523 -123.644 261.589 
8339.5 1
12075200 -4540.75 3239.12 1949.12 -214.231 136.271 253.899 
8340 1
12075200 -4580.67 3266.33 1928.56 -79.3572 54.0921 96.0392 
8340.5 1
12075200 -4539.38 3458 1932.25 80.178 372.168 380.707 
8341 1
12075200 -4533.38 3564.5 1929.88 11.8577 210.474 210.808 
8341.5 1
12075200 -4518.57 3584.86 1934.57 31.497 43.3131 53.5545 
8342 1
12075200 -4574.67 3591.89 1928.89 -115.422 14.4686 116.326 
8342.5 1
12075200 -4663.33 3661.56 1935.22 -167.612 131.695 213.16 
8343 1
12075200 -4805.38 3592.12 1942.75 -288.117 -140.833 320.695 
8343.5 1
12075200 -4869.5 3534.25 1936.38 -131.944 -119.084 177.737 
8344 1
12075200 -4844.12 3557.88 1932 51.1593 47.631 69.8998 
8344.5 1
12075200 -4628.5 3575.62 1934.88 438.262 36.0772 439.745 
8345 1
12075200 -4628.56 3612.22 1935.44 -0.107043 70.5149 70.515 
8345.5 1
12075200 -4634.43 3677.57 1938.43 -11.7226 130.438 130.963 
8346 1
12075200 -4707.25 3682.25 1937.25 -146.522 9.41362 146.824 
8346.5 1
12075200 -4783.43 3661.57 1920.71 -152.662 -41.44 158.187 
8347 1
12075200 -4629 3648.38 1919.12 299.861 -25.6241 300.954 
8347.5 1
12075200 -4623.71 3634.86 1939.71 10.6567 -27.2537 29.2631 
8348 1
12075200 -4662.75 3613.88 1944 -78.2279 -42.0484 88.8125 
8348.5 1
12075200 -4648.43 3568.29 1942.14 29.5287 -93.9985 98.5275 
8349 1
12075200 -4630.88 3530.5 1936.38 35.8969 -77.2714 85.2024 
8349.5 1
12075200 -4641.86 3548.86 1921.57 -21.8768 36.568 42.6124 
8350 1
12075200 -4597.62 3576.5 1910.5 86.56 54.0956 102.073 
8350.5 1
12075200 -4573.88 3603.62 1924.12 45.8494 52.3649 69.6006 
8351 1
12075200 -4525.43 3646.71 1934.14 98.6689 87.7582 132.049 
8351.5 1
12075200 -4447.5 3639.88 1939.88 158.391 -13.901 159 
8352 1
12075200 -4396 3548.75 1939 100.195 -177.286 203.64 
8352.5 1
12075200 -4380.12 3458.88 1936.5 31.3116 -177.268 180.012 
8353 1
12075200 -4372.62 3424.5 1938.25 15.1822 -69.585 71.222 
8353.5 1
12075200 -4288 3342.62 1948.62 162.74 -157.452 226.441 
8354 1
12075200 -4180.38 3195.25 1956 221.451 -303.241 375.493 
8354.5 1
12075200 -4171.75 3047.88 1960.62 17.25 -294.75 295.254 
8355 1
12075200 -4186.14 3021 1961.86 -29.6149 -55.2984 62.7292 
8355.5 1
12075200 -4206.75 3019.38 1959.38 -43.2016 -3.40671 43.3357 
8356 1
12075200 -4162 3028.25 1955.62 86.0577 17.0673 87.7338 
8356.5 1
12075200 -4077.75 3016.25 1959.12 165.196 -23.5294 166.863 
8357 1
12075200 -4118 2976.5 1968.88 -79.703 -78.7129 112.019 
8357.5 1
12075200 -4126.12 2955.88 1966.5 -16.7526 -42.5258 45.7066 
8358 1
12075200 -4145.5 2937.62 1966.75 -38.4425 -36.2103 52.8111 
8358.5 1
12075200 -4137 2966.25 1967.38 17 57.25 59.7207 
8359 1
12075200 -4075.88 2963.38 1967 121.763 -5.72709 121.898 
8359.5 1
12075200 -4051.88 2901.88 1970 49.4845 -126.804 136.118 
8360 1
12075200 -4054 2823.75 1974.38 -4.29293 -157.828 157.887 
8360.5 1
12075200 -4116.38 2781.62 1970.88 -119.722 -80.8541 144.467 
8361 1
12075200 -4109 2792.14 1970.43 15.592 22.2365 27.1583 
8361.5 1
12075200 -4092.33 2775.11 1969.78 32.5521 -33.2651 46.5425 
8362 1
12075200 -4116.75 2757.62 1965.38 -45.896 -32.8686 56.4516 
8362.5 1
12075200 -4078.5 2725.38 1965.5 76.3473 -64.3713 99.8628 
8363 1
12075200 -4124.75 2708 1967 -94.9692 -35.6776 101.45 
8363.5 1
12075200 -4079 2692.38 1967 93.9425 -32.0842 99.2703 
8364 1
12075200 -4068.62 2695.62 1969 21.1303 6.61914 22.1428 
8364.5 1
12075200 -4115.67 2751.22 1969.11 -91.5208 108.166 141.689 
8365 1
12075200 -4123.5 2808.88 1969.5 -15.5423 114.39 115.441 
8365.5 1
12075200 -4044.38 2873.75 1969 165.533 135.722 214.06 
8366 1
12075200 -4053.22 2829.89 1972.67 -17.5193 -86.8537 88.603 
8366.5 1
12075200 -4063.5 2803.12 1975 -19.8413 -51.6677 55.3465 
8367 1
12075200 -4031.89 2821.78 1975 63.3489 37.3803 73.5552 
8367.5 1
12075200 -4024.75 2774 1976 14.0253 -93.866 94.908 
8368 1
12075200 -4035.38 2769.5 1977.12 -22.3684 -9.47368 24.2919 
8368.5 1
12075200 -4093.89 2756.56 1979 -117.972 -26.0977 120.824 
8369 1
12075200 -4112 2764 1980.75 -35.2356 14.4834 38.0962 
8369.5 1
12075200 -4101.62 2830.25 1982.88 20.7086 132.236 133.847 
8370 1
12075200 -4112.38 2825.38 1980.38 -22.0287 -9.98975 24.188 
8370.5 1
12075200 -4115 2818.25 1978.62 -5.44606 -14.7822 15.7535 
8371 1
12075200 -4065.75 2870.38 1979.38 97.7183 103.423 142.285 
8371.5 1
12075200 -4026 2939.62 1979 78.5573 136.858 157.801 
8372 1
12075200 -4022.89 2938.56 1978.11 5.93724 -2.04093 6.27823 
8372.5 1
12075200 -4045.88 2961.62 1978 -44.4606 44.6217 62.9908 
8373 1
12075200 -4089.62 3063 1978.38 -86.8056 201.141 219.073 
8373.5 1
12075200 -4174.25 3129.88 1978.25 -172.002 135.925 219.226 
8374 1
12075200 -4257.57 3160.57 1975.71 -172.152 63.4224 183.463 
8374.5 1
12075200 -4377.75 3270.38 1967.88 -248.303 226.867 336.337 
8375 1
12075200 -4469.38 3342.75 1964.12 -188.529 148.92 240.25 
8375.5 1
12075200 -4524.88 3380.75 1956.62 -110.778 75.8483 134.257 
8376 1
12075200 -4576.12 3410.75 1958.5 -101.285 59.2885 117.361 
8376.5 1
12075200 -4629.62 3496 1947.38 -108.519 172.921 204.152 
8377 1
12075200 -4761.62 3655.5 1954 -255.319 308.511 400.458 
8377.5 1
12075200 -4815.62 3618.5 1951.62 -107.143 -73.4127 129.881 
8378 1
12075200 -4920 3449.62 1954.75 -210.859 -341.162 401.064 
8378.5 1
12075200 -4951.12 3270.25 1957 -62.752 -361.643 367.047 
8379 1
12075200 -4968.75 3130.62 1961.12 -34.832 -275.939 278.128 
8379.5 1
12075200 -4928.89 3059.67 1958.22 76.5089 -136.196 156.215 
8380 1
12075200 -4897.88 2900.88 1956.62 60.2211 -308.333 314.159 
8380.5 1
12075200 -4823.75 2785.12 1953.75 147.366 -230.119 273.261 
8381 1
12075200 -4766.12 2683.62 1959.75 116.886 -205.882 236.749 
8381.5 1
12075200 -4767.33 2652.22 1968.44 -2.40704 -62.5553 62.6016 
8382 1
12075200 -4729.88 2624.12 1970.38 78.0382 -58.5359 97.5521 
8382.5 1
12075200 -4736.67 2578 1970 -13.7483 -93.3704 94.3772 
8383 1
12075200 -4695 2554.25 1966.88 83.5003 -47.5952 96.1125 
8383.5 1
12075200 -4691.22 2560.89 2000.78 7.5859 13.3311 15.3383 
8384 1
12075200 -4708.44 2623.78 2016.89 -35.0045 127.823 132.529 
8384.5 1
12075200 -4591.67 2617.11 2006.78 225.44 -12.87 225.807 
8385 1
12075200 -4511 2621.88 1989.75 165.64 9.78211 165.929 
8385.5 1
12075200 -4519.33 2646.22 1978.33 -16.8011 49.0871 51.8828 
8386 1
12075200 -4514.5 2763.12 1967.25 9.49574 229.671 229.868 
8386.5 1
12075200 -4536 2871.67 1951.67 -42.4901 214.509 218.677 
8387 1
12075200 -4512.88 2901.62 1974.12 46.4357 60.1573 75.9946 
8387.5 1
12075200 -4530.78 2932.89 1968.78 -35.5214 62.0315 71.482 
8388 1
12075200 -4550.25 2903 1970.12 -38.0317 -58.3767 69.6725 
8388.5 1
12075200 -4524.62 2864.25 1962 52.5102 -79.4057 95.1977 
8389 1
12075200 -4533.62 2895.25 1964.62 -17.6471 60.7843 63.2942 
8389.5 1
12075200 -4566.14 2932.57 1960.43 -67.7455 77.753 103.126 
8390 1
12075200 -4574.44 2988.44 1958 -16.2776 109.555 110.758 
8390.5 1
12075200 -4574.5 2976.75 1962.62 -0.106838 -22.4893 22.4896 
8391 1
12075200 -4564.12 2981.38 1963.38 21.0446 9.38134 23.041 
8391.5 1
12075200 -4557.5 2993.12 1959 13.0929 23.2213 26.6581 
8392 1
12075200 -4519 2913.25 1959.25 75.6385 -156.925 174.203 
8392.5 1
12075200 -4424.14 2856.43 1961.57 203.556 -121.934 237.283 
8393 1
12075200 -4356.78 2776.56 1963.33 134.193 -159.11 208.144 
8393.5 1
12075200 -4265.88 2735.12 1960.88 175.827 -80.1365 193.228 
8394 1
12075200 -4214.75 2710.12 1965.75 103.913 -50.813 115.671 
8394.5 1
12075200 -4250.12 2733.5 1970.88 -72.6386 47.9979 87.0642 
8395 1
12075200 -4180 2734.12 1968.38 141.953 1.26518 141.959 
8395.5 1
12075200 -4125.88 2765.12 1969.38 110.234 63.1365 127.035 
8396 1
12075200 -4171.11 2840.11 1965.33 -87.3284 144.761 169.062 
8396.5 1
12075200 -4166.5 2992.88 1963.25 9.35317 309.866 310.007 
8397 1
12075200 -4239.22 3057.22 1969.56 -145.736 128.952 194.596 
8397.5 1
12075200 -4399.75 3245.88 1954.75 -318.507 374.311 491.483 
8398 1
12075200 -4464 3372.22 1943.89 -127.734 251.187 281.799 
8398.5 1
12075200 -4540.75 3471.12 1945.5 -148.166 190.932 241.678 
8399 1
12075200 -4638.12 3567 1934.75 -195.14 192.134 273.853 
8399.5 1
12075200 -4719.25 3553.12 1929.62 -169.01 -28.9062 171.465 
8400 1
12075200 -4734.62 3481 1941.88 -30.75 -144.25 147.491 
8400.5 1
12075200 -4783.12 3413 1934.38 -98.5772 -138.211 169.764 
8401 1
12075200 -4750 3369.11 1944.89 64.8239 -85.8882 107.605 
8401.5 1
12075200 -4790.88 3360.62 1930.38 -80.3045 -16.6721 82.0169 
8402 1
12075200 -4848 3372.75 1928.38 -118.027 25.0517 120.656 
8402.5 1
12075200 -4874 3290.88 1926.25 -51.0806 -160.855 168.77 
8403 1
12075200 -4944.62 3201.62 1933.12 -142.677 -180.303 229.926 
8403.5 1
12075200 -5006 3164.86 1927.86 -119.407 -71.5328 139.194 
8404 1
12075200 -5034.38 3167.75 1927 -58.1455 5.92799 58.4469 
8404.5 1
12075200 -5023.5 3384.75 1926.12 21.75 434 434.545 
8405 1
12075200 -5011 3538.12 1920.88 24.7036 303.113 304.118 
8405.5 1
12075200 -5043.5 3466.25 1908.12 -65.3924 -144.618 158.715 
8406 1
12075200 -5038 3330.43 1918.86 11.3402 -280.044 280.274 
8406.5 1
12075200 -5037.38 3276.75 1924 1.24751 -107.143 107.15 
8407 1
12075200 -5043.5 3315.88 1929 -12.0809 77.1696 78.1095 
8407.5 1
12075200 -5025.5 3350.25 1928.88 35.2941 67.402 76.0835 
8408 1
12075200 -4881.88 3255.62 1939.5 276.202 -181.971 330.758 
8408.5 1
12075200 -4691 3126.14 1938.86 407.853 -276.671 492.839 
8409 1
12075200 -4573.44 3079.22 1956 234.642 -93.654 252.642 
8409.5 1
12075200 -4498.38 3087 1961.25 142.718 14.7866 143.482 
8410 1
12075200 -4486 3229.12 1947 25.4107 291.838 292.942 
8410.5 1
12075200 -4617.62 3425.5 1938.38 -254.594 379.836 457.267 
8411 1
12075200 -4845.5 3496.25 1929.75 -469.845 145.876 491.97 
8411.5 1
12075200 -4877 3549.12 1929.5 -64.4172 108.129 125.863 
8412 1
12075200 -4843.38 3461.5 1943.88 64.6635 -168.51 180.491 
8412.5 1
12075200 -4940.38 3324.12 1953.25 -193.227 -273.655 334.998 
8413 1
12075200 -4961.38 3377.75 1937.25 -41.8327 106.823 114.722 
8413.5 1
12075200 -4794.75 3500.5 1929.5 347.135 255.729 431.162 
8414 1
12075200 -4652.62 3655.38 1927.62 288.872 314.787 427.244 
8414.5 1
12075200 -4599.62 3698.75 1923.25 105.788 86.5768 136.699 
8415 1
12075200 -4719.75 3576.62 1916.12 -245.654 -249.744 350.312 
8415.5 1
12075200 -4867.12 3311 1909.75 -291.832 -525.99 601.524 
8416 2
12101600 -18680.5 -6630.25 1763.25 0 0 0 
12075200 -4931.62 3224.62 1922.5 -124.277 -166.426 207.708 
8416.5 2
12101600 -18236.8 -6697.25 1739.12 1167.76 -176.316 1181 
12075200 -4941.12 3244.75 1907.62 -18.7008 39.6161 43.8082 
8417 2
12101600 -17648.8 -6972 1754.5 1195.12 -558.435 1319.15 
12075200 -4889.62 3252.5 1916 104.675 15.752 105.853 
8417.5 2
12101600 -17195.9 -7265.38 1741.88 902.141 -584.412 1074.89 
12075200 -4656.62 3317.75 1931.75 464.143 129.98 482 
8418 2
12101600 -16867.5 -7481.88 1718.62 662.046 -436.492 792.988 
12075200 -4594.25 3386.12 1936.38 125.756 137.853 186.596 
8418.5 2
12101600 -16579.6 -7833.5 1737.12 571.181 -697.669 901.659 
12075200 -4573.75 3370.5 1941.25 40.6746 -31.002 51.1424 
8419 2
12101600 -16546.9 -8041.12 1757.12 64.8515 -411.139 416.222 
12075200 -4562.62 3440.88 1944.88 22.0297 139.356 141.087 
8419.5 2
12101600 -16585.1 -8146.25 1746.75 -77.4292 -212.804 226.452 
12075200 -4556.62 3578.12 1939.62 12.1457 277.834 278.099 
8420 2
12101600 -16663.6 -8256.38 1755.12 -162.863 -228.475 280.58 
12075200 -4546.75 3646.75 1931.12 20.4876 142.376 143.842 
8420.5 2
12101600 -16727.4 -8287 1738.29 -123.89 -59.466 137.423 
12075200 -4593.14 3624.14 1926.29 -90.0832 -43.8974 100.21 
8421 2
12101600 -16774.1 -8216.12 1753.88 -98.1017 148.897 178.31 
12075200 -4681.62 3682 1919.88 -185.887 121.549 222.099 
8421.5 2
12101600 -16807 -8004.22 1760.33 -63.0998 406.723 411.589 
12075200 -4825.33 3392.44 1934.67 -275.832 -555.769 620.453 
8422 2
12101600 -17058.7 -7617.86 1708.86 -506.467 777.395 927.821 
12075200 -4917.29 3292.57 1925.86 -185.015 -200.952 273.152 
8422.5 2
12101600 -17280.3 -7703.44 1655.78 -442.353 -170.833 474.194 
12075200 -4785 3369.22 1918.44 264.043 152.996 305.166 
8423 2
12101600 -17481.6 -7733.38 1633.38 -396.243 -58.9184 400.6 
12075200 -4549.25 3545.12 1927.12 464.075 346.265 579.021 
8423.5 2
12101600 -17546.1 -7720.11 1616.33 -127.695 26.2651 130.368 
12075200 -4614.33 3536 1935.11 -128.878 -18.0693 130.138 
8424 2
12101600 -17641.5 -7811 1522.62 -190.018 -181.054 262.464 
12075200 -4620.75 3422 1943.88 -12.7822 -227.092 227.451 
8424.5 2
12101600 -17636.1 -7740 1652.5 11.0597 146.091 146.509 
12075200 -4632.88 3357.25 1931.38 -24.9486 -133.23 135.546 
8425 2
12101600 -17593.2 -7656 1667.38 88.5847 173.554 194.854 
12075200 -4576.12 3385.38 1934.5 117.252 58.1095 130.862 
8425.5 2
12101600 -17480.8 -7596.38 1623.88 223.214 118.304 252.627 
12075200 -4492.88 3438.5 1957.12 165.179 105.407 195.945 
8426 2
12101600 -17096.5 -7578.5 1552.12 757.89 35.2564 758.709 
12075200 -4462 3515.38 1958.75 60.8974 151.627 163.399 
8426.5 2
12101600 -16617.2 -7573.12 1635.38 952.783 10.6859 952.843 
12075200 -4518.25 3502.12 1947.12 -111.829 -26.3419 114.89 
8427 2
12101600 -16301.2 -7485.5 1592.25 639.676 177.379 663.814 
12075200 -4531.75 3472.25 1935 -27.3279 -60.4757 66.3636 
8427.5 2
12101600 -15830.6 -7491.11 1602.67 926.564 -11.0455 926.63 
12075200 -4743.56 3465 1928.33 -416.94 -14.2717 417.184 
8428 2
12101600 -15454.5 -7467.88 1624.5 713.578 44.0913 714.939 
12075200 -4954.38 3303.62 1924.62 -400.037 -306.214 503.782 
8428.5 2
12101600 -15155.6 -7304.14 1603.14 607.578 332.789 692.748 
12075200 -4957.29 3066.71 1920 -5.91609 -481.526 481.562 
8429 2
12101600 -14768.5 -6993.12 1604.5 808.082 649.307 1036.63 
12075200 -4820.75 2923.25 1932.88 285.043 -299.508 413.467 
8429.5 2
12101600 -14473.1 -6676.62 1633.25 601.578 644.603 881.708 
12075200 -4574.62 2725.25 1954.75 501.273 -403.259 643.344 
8430 2
12101600 -14063.9 -6578.62 1606.38 818.5 196 841.64 
12075200 -4462.75 2576 1962.38 223.75 -298.5 373.05 
8430.5 2
12101600 -13576.5 -6411.88 1618.5 939.066 321.291 992.508 
12075200 -4322.88 2624.62 1968.88 269.509 93.6898 285.329 
8431 2
12101600 -13112.8 -6207.5 1607.5 940.669 414.554 1027.97 
12075200 -4270 2705.25 1975.25 107.252 163.54 195.571 
8431.5 2
12101600 -12698 -6121.38 1586.62 824.553 171.223 842.143 
12075200 -4172.5 2757.62 1967.38 193.837 104.125 220.034 
8432 2
12101600 -12307.4 -5949.12 1623.88 762.939 336.426 833.822 
12075200 -4136.88 2774.25 1968 69.5801 32.4707 76.7837 
8432.5 2
12101600 -11967.1 -5713.29 1628 704.414 488.28 857.098 
12075200 -4185.86 2801.86 1967.71 -101.412 57.1576 116.411 
8433 2
12101600 -11576.3 -5371.44 1572.33 770.827 674.243 1024.1 
12075200 -4285.33 2888.33 1961.33 -196.206 170.564 259.979 
8433.5 2
12101600 -11198.9 -4917.75 1567.5 717.601 862.537 1122.02 
12075200 -4276.62 2985.88 1972.12 16.5558 185.44 186.178 
8434 2
12101600 -10913 -4523.38 1620.5 579.868 799.949 988.011 
12075200 -4237.25 3030.25 1982.38 79.8682 90.0101 120.336 
8434.5 2
12101600 -10693.9 -4160.14 1573.71 463.304 767.933 896.867 
12075200 -4131 3033.86 1977.57 224.63 7.6261 224.759 
8435 2
12101600 -10443.6 -3770.62 1602.75 501.467 780.597 927.794 
12075200 -4084.5 3061.5 1976.5 93.1864 55.3965 108.409 
8435.5 2
12101600 -10158.6 -3335.62 1505.38 542.857 828.571 990.568 
12075200 -4090.62 2966.38 1976.12 -11.6667 -181.19 181.566 
8436 2
12101600 -9970.43 -2790 1599.71 384.86 1115.8 1180.31 
12075200 -4178.43 2840.29 1974.14 -179.557 -257.851 314.21 
8436.5 2
12101600 -9870.62 -2305 1553 213.255 1036.32 1058.04 
12075200 -4297.75 2762 1973.75 -254.96 -167.277 304.937 
8437 2
12101600 -9663.62 -1783.5 1510 401.942 1012.62 1089.48 
12075200 -4426.75 2709.88 1963.5 -250.485 -101.214 270.161 
8437.5 2
12101600 -9457.25 -1278.62 1603.12 400.728 980.34 1059.08 
12075200 -4545.62 2829.5 1954.88 -230.825 232.282 327.468 
8438 2
12101600 -9373.12 -763 1573.25 167.58 1027.14 1040.72 
12075200 -4596 2810 1955.38 -100.349 -38.8446 107.605 
8438.5 2
12101600 -9266.29 -216.429 1477.29 228.778 1170.39 1192.54 
12075200 -4651 2894.57 1959.43 -117.773 181.095 216.023 
8439 2
12101600 -9078.38 278.125 1401.12 369.176 971.618 1039.39 
12075200 -4703.62 2996.88 1938.25 -103.389 200.989 226.022 
8439.5 2
12101600 -8876.5 673 1569.75 398.176 778.846 874.726 
12075200 -4729.12 3077.25 1946.75 -50.2959 158.531 166.318 
8440 2
12101600 -8723.5 1269.5 1506.62 290.875 1134.03 1170.74 
12075200 -4716.75 3120.62 1940.12 23.5266 82.462 85.7524 
8440.5 2
12101600 -8553.38 1792.75 1382.38 340.932 1048.6 1102.63 
12075200 -4734.88 3251.12 1929.25 -36.3226 261.523 264.033 
8441 2
12101600 -8321.12 2299.88 1479.38 456.287 996.316 1095.83 
12075200 -4913.38 3410.38 1944.38 -350.688 312.868 469.966 
8441.5 2
12101600 -8005.62 2716 1422.38 625.992 825.645 1036.13 
12075200 -4957.88 3391.38 1948.25 -88.2937 -37.6984 96.0049 
8442 2
12101600 -7671.12 3038 1436.5 686.858 661.191 953.388 
12075200 -4940.88 3514.25 1935.5 34.9076 252.31 254.713 
8442.5 2
12101600 -7201.38 3461 1395.12 941.383 847.695 1266.8 
12075200 -4888.75 3483.5 1929.38 104.459 -61.6232 121.281 
8443 2
12101600 -6636 3802.88 1479.75 1151.48 696.283 1345.63 
12075200 -4824 3468.12 1904.12 131.874 -31.3136 135.54 
8443.5 2
12101600 -6147.44 4058.78 1425.56 1017.82 533.131 1149 
12075200 -4650.11 3461.33 1901.44 362.269 -14.1493 362.545 
8444 2
12101600 -5644 4224.75 1470 1025.35 338.029 1079.63 
12075200 -4650.12 3537.75 1921.75 -0.028287 155.635 155.635 
8444.5 2
12101600 -5209.22 4341.78 1563.44 845.871 227.681 875.977 
12075200 -4610.11 3441.67 1916.44 77.848 -186.933 202.495 
8445 2
12101600 -4916.89 4305 1631 567.638 -71.4132 572.112 
12075200 -4536.44 3371.11 1946.11 143.042 -137.001 198.066 
8445.5 2
12101600 -4692.67 4243.67 1637.11 447.549 -122.422 463.991 
12075200 -4371.78 3510.89 1927 328.676 278.998 431.124 
8446 2
12101600 -4268.67 4062 1725.11 848 -363.333 922.559 
12075200 -3944.22 3499.44 1861.89 855.111 -22.8889 855.417 
8446.5 2
12101600 -3725.5 3849.88 1815.12 1097.31 -428.535 1178.02 
12075200 -3490.12 3335.5 1926 917.368 -331.201 975.325 
8447 2
12101600 -3242.11 3702.22 1896.33 974.574 -297.687 1019.03 
12075200 -3234.44 3088.67 1934.56 515.485 -497.648 716.504 
8447.5 2
12101600 -2638 3503.38 1912 1198.63 -394.538 1261.9 
12075200 -2516.62 2788.38 1822.62 1424.24 -595.817 1543.85 
8448 2
12101600 -1741.62 3445 1857.5 1899.1 -123.676 1903.12 
12075200 -2043 2575.75 1788.5 1003.44 -450.477 1099.92 
8448.5 2
12101600 -1150.22 3258.33 1767.44 1113.75 -351.538 1167.91 
12075200 -1277.56 2414.67 1739.44 1441.51 -303.358 1473.09 
8449 2
12101600 -612.875 3092.88 1741.75 1051.56 -323.793 1100.28 
12075200 -611.75 2329.12 1816.62 1302.95 -167.401 1313.66 
8449.5 2
12101600 110.375 2820.5 1708.12 1458.17 -549.143 1558.14 
12075200 -47.625 2224.75 1859.88 1137.35 -210.433 1156.65 
8450 2
12101600 774.857 2734 1680.86 1358.86 -176.892 1370.32 
12075200 537.143 2088.71 1805.86 1195.84 -278.192 1227.78 
8450.5 2
12101600 1315.12 2617.88 1670.88 1113.95 -239.433 1139.4 
12075200 1117.62 1970 1761.5 1196.87 -244.772 1221.64 
8451 2
12101600 1931.12 2473.62 1658.62 1191.49 -279.014 1223.72 
12075200 1684.88 1927.75 1699.5 1097.2 -81.7215 1100.23 
8451.5 2
12101600 2545.5 2241 1657.38 1192.96 -451.699 1275.61 
12075200 2289.62 1689 1662.5 1174.27 -463.592 1262.47 
8452 2
12101600 3053.38 1979.38 1644.75 1015.75 -523.25 1142.6 
12075200 2955.38 1284.88 1697 1331.5 -808.25 1557.61 
8452.5 2
12101600 3534.71 1623.57 1615.86 982.325 -726.13 1221.57 
12075200 3392.29 928.143 1713.14 891.655 -728.025 1151.12 
8453 2
12101600 4021.62 1191.5 1620.38 1020.78 -905.81 1364.73 
12075200 3789.25 547.375 1748.75 832.21 -798.255 1153.16 
8453.5 2
12101600 4569.75 800.375 1629.25 1098.45 -783.818 1349.43 
12075200 4390.5 122.75 1764.88 1204.91 -850.952 1475.1 
8454 2
12101600 5027 335.625 1617.88 886.143 -900.678 1263.52 
12075200 4902.5 -323.75 1807.12 992.248 -865.31 1316.56 
8454.5 2
12101600 5468.38 -163.375 1608.75 888.078 -1004.02 1340.43 
12075200 5332.5 -823 1735 865.191 -1004.53 1325.76 
8455 2
12101600 5883.75 -652.75 1622.5 785.208 -925.095 1213.4 
12075200 5820.75 -1307.25 1751.38 922.968 -915.406 1299.94 
8455.5 2
12101600 6293.12 -1124.5 1620.88 820.391 -945.391 1251.72 
12075200 6237.12 -1812 1727.12 834.419 -1011.52 1311.27 
8456 2
12101600 6742.57 -1595.86 1600.71 881.268 -924.23 1277.04 
12075200 6754.29 -2232.43 1640.29 1014.04 -824.37 1306.85 
8456.5 2
12101600 7128.29 -1880 1595.29 862.895 -635.666 1071.76 
12075200 7201.71 -2589.29 1590.57 1000.96 -798.338 1280.34 
8457 2
12101600 7716.25 -2339.12 1621.88 1139.47 -889.777 1445.71 
12075200 7662.75 -3064 1586.62 893.48 -919.989 1282.45 
8457.5 2
12101600 8360.88 -3005.62 1630.88 1261.5 -1304.31 1814.55 
12075200 8137.25 -3618.75 1576.12 928.571 -1085.62 1428.57 
8458 2
12101600 8969.38 -3505 1626.75 1190.8 -977.25 1540.46 
12075200 8655.5 -4149.62 1688.12 1014.19 -1038.89 1451.85 
8458.5 2
12101600 9394.43 -3907.14 1643.14 892.97 -844.838 1229.29 
12075200 9176.29 -4465.71 1749.43 1094.09 -664.053 1279.84 
8459 2
12101600 9774 -4201.38 1637.25 789.13 -611.709 998.456 
12075200 9581.62 -4869.75 1652.75 842.701 -839.991 1189.84 
8459.5 2
12101600 10312.8 -4711.38 1595.62 1073.21 -1015.94 1477.8 
12075200 10059.5 -5279.25 1625.38 951.942 -815.737 1253.64 
8460 2
12101600 10763 -5103.25 1577.25 907.762 -790.071 1203.43 
12075200 10466.4 -5717.38 1622.88 820.312 -883.317 1205.47 
8460.5 2
12101600 11219.4 -5494.75 1647.62 879.335 -754.335 1158.56 
12075200 10946.5 -6104 1624 925.096 -744.942 1187.75 
8461 2
12101600 11800.8 -6038.38 1687.88 1139.95 -1065.93 1560.67 
12075200 11594.6 -6587.38 1715 1270.83 -947.794 1585.35 
8461.5 2
12101600 12412.5 -6533.25 1688.62 1238.36 -1001.77 1592.82 
12075200 12238.2 -7049.88 1748 1302.88 -936.235 1604.38 
8462 2
12101600 12961.8 -6895.88 1691 1079.08 -712.426 1293.04 
12075200 12719.8 -7345 1786 945.972 -579.813 1109.53 
8462.5 2
12101600 13413.4 -7211.5 1658.88 925.461 -646.773 1129.07 
12075200 13086.6 -7733.75 1748.38 751.793 -796.619 1095.35 
8463 2
12101600 13927.4 -7560.67 1619.44 1007.98 -684.641 1218.51 
12075200 13608.2 -8062.22 1729.89 1022.74 -644.063 1208.64 
8463.5 2
12101600 14509.8 -7920.5 1597.62 1150.8 -711.133 1352.8 
12075200 14174.6 -8424.62 1715.88 1119.37 -716.211 1328.89 
8464 2
12101600 14979.2 -8317 1590.75 935.259 -789.841 1224.16 
12075200 14685.9 -8766.88 1721.25 1018.43 -681.773 1225.56 
8464.5 2
12101600 15569.8 -8750 1667.12 1169.31 -857.426 1449.99 
12075200 15171.1 -9229.88 1802.25 960.891 -916.832 1328.12 
8465 2
12101600 15956.2 -9176 1711.75 771.457 -850.299 1148.11 
12075200 15694.2 -9716.25 1828.25 1044.16 -970.808 1425.74 
8465.5 2
12101600 16337.5 -9531.5 1717.25 764.028 -712.425 1044.65 
12075200 16068 -10315.9 1813.25 748.998 -1201.65 1415.97 
8466 2
12101600 16746.2 -9818.5 1691.88 827.429 -580.972 1011.02 
12075200 16459 -10671.8 1803.62 791.498 -720.395 1070.25 
8466.5 2
12101600 17212.5 -10278.5 1668.12 930.639 -918.164 1307.33 
12075200 16953 -11116 1841.75 986.028 -886.727 1326.1 
8467 2
12101600 17696.2 -10705.9 1646.38 989.264 -873.978 1320.03 
12075200 17385.4 -11335 1807.5 884.202 -447.853 991.154 
8467.5 2
12101600 18301.5 -11138 1640.62 1168.44 -834.218 1435.68 
12075200 17772.4 -11566.8 1777.12 747.104 -447.394 870.819 
8468 2
12101600 18884 -11432.4 1702.57 1221.17 -617.251 1368.31 
12075200 18543.3 -11826.9 1746.71 1616.17 -545.298 1705.68 
8468.5 2
12101600 19348.6 -11764.4 1696 954.055 -681.615 1172.53 
12075200 19227.6 -12321.9 1736.38 1405.21 -1016.46 1734.31 
8469 2
12101600 19728.5 -12076.1 1678.75 744.853 -611.275 963.568 
12075200 19659.1 -12681.5 1751.75 846.078 -705.147 1101.4 
8469.5 2
12101600 20155.1 -12428 1650.75 870.663 -718.112 1128.6 
12075200 19991.2 -12963.6 1740.75 677.806 -575.765 889.341 
8470 2
12101600 20632.5 -12797.2 1628.38 895.638 -692.777 1132.3 
12075200 20369.2 -13298.9 1773.12 709.193 -628.987 947.934 
8470.5 2
12101600 21074.7 -13120.1 1629.43 898.81 -656.286 1112.91 
12075200 20796 -13613.7 1807.29 867.378 -639.917 1077.89 
8471 2
12101600 21461.9 -13380.4 1625.86 821.959 -552.624 990.46 
12075200 21178 -13893.6 1800.57 811.04 -594.177 1005.4 
8471.5 2
12101600 21832 -13659.2 1629.75 728.628 -548.861 912.221 
12075200 21571.9 -14214.6 1807.75 775.344 -631.995 1000.29 
8472 2
12101600 22263.5 -13964.4 1600.62 842.773 -595.947 1032.19 
12075200 22088.2 -14578.2 1765.88 1008.54 -710.205 1233.51 
8472.5 2
12101600 22786.4 -14239.5 1554 1056.31 -555.808 1193.62 
12075200 22580.6 -14985.6 1693.88 994.697 -822.98 1291.01 
8473 2
12101600 23369.6 -14519 1542.88 1134.73 -543.774 1258.29 
12075200 23107.5 -15353.5 1756.62 1025.05 -715.71 1250.19 
8473.5 2
12101600 23927.6 -14815.1 1579 1127.27 -598.232 1276.18 
12075200 23564.9 -15641.9 1758.75 923.99 -582.576 1092.31 
8474 2
12101600 24317.9 -15219.8 1611.62 771.245 -799.654 1110.98 
12075200 23920.6 -15984.2 1697.62 703.063 -676.63 975.77 
8474.5 2
12101600 24644 -15552.8 1637.88 652.25 -666 932.194 
12075200 24298.9 -16216.9 1703 756.5 -465.25 888.116 
8475 2
12101600 24903 -15843.9 1616.43 536.232 -602.706 806.721 
12075200 24779.6 -16415.4 1692.43 995.231 -411.084 1076.79 
8475.5 2
12101600 25230.5 -16161.2 1611.88 660.282 -639.905 919.484 
12075200 25285.9 -16764.4 1632.88 1020.77 -703.521 1239.73 
8476 2
12101600 25695.3 -16497.9 1611.29 925.868 -670.532 1143.17 
12075200 25942.9 -17119.3 1660.86 1308.73 -706.993 1487.49 
8476.5 2
12101600 26362.1 -16840.6 1641.38 1339.03 -688.289 1505.57 
12075200 26622.8 -17416.8 1759 1365.25 -597.318 1490.2 
8477 2
12101600 27098.4 -17109.6 1698.88 1399.71 -511.407 1490.21 
12075200 27217.1 -17707 1771.12 1129.99 -551.806 1257.52 
8477.5 2
12101600 27745 -17267.3 1694.43 1372.88 -334.736 1413.1 
12075200 27624.7 -17987.1 1733.43 865.37 -594.783 1050.06 
8478 2
12101600 28232.2 -17442.8 1649.25 1006.71 -362.53 1070 
12075200 28084.1 -18107.6 1708.38 949.196 -248.93 981.294 
8478.5 2
12101600 28782.8 -17752.1 1604.12 1062.74 -597.249 1219.07 
12075200 28663.9 -18353 1660.75 1119.21 -473.697 1215.33 
8479 2
12101600 29400.4 -17916.1 1566.29 1255.44 -333.37 1298.95 
12075200 29333 -18533.1 1595.29 1360.01 -366.144 1408.43 
8479.5 2
12101600 29984.4 -18195.2 1511.75 1114.4 -532.647 1235.15 
12075200 29977.5 -18860.2 1520.5 1229.96 -624.25 1379.31 
8480 2
12101600 30717.1 -18483.7 1439.71 1425.62 -561.215 1532.11 
12075200 30564.3 -19036.1 1415.86 1141.61 -342.204 1191.79 
8480.5 2
12101600 31239.6 -18772.8 1367.5 1102.28 -609.78 1259.71 
12075200 31185.4 -19332.6 1375.62 1310.31 -625.49 1451.95 
8481 2
12101600 31859.6 -19046.9 1366.57 1206.12 -533.282 1318.76 
12075200 31665.4 -19578.7 1332 933.956 -478.773 1049.52 
8481.5 2
12101600 32380.1 -19349 1504 1047.39 -607.933 1211.04 
12075200 32477.4 -19900.9 1535.62 1633.7 -648.211 1757.59 
8482 2
12101600 32967.4 -19701.9 1603.14 1184.08 -711.406 1381.36 
12075200 33080.3 -20313.3 1532.43 1215.55 -831.473 1472.72 
8482.5 2
12101600 33495.2 -19953.8 1670.5 1053.54 -502.78 1167.36 
12075200 33553 -20515 1588.5 943.541 -402.623 1025.85 
8483 2
12101600 34003 -20124.1 1695.14 1013.47 -340.106 1069.02 
12075200 34074.6 -20745.1 1691.14 1041.06 -459.367 1137.9 
8483.5 2
12101600 34569.4 -20296.8 1704.75 1167.78 -355.891 1220.81 
12075200 34447.2 -20866.9 1671.88 768.409 -250.994 808.363 
8484 2
12101600 35221.9 -20398 1691.29 1299.77 -201.693 1315.32 
12075200 35048.7 -21026.1 1636.14 1198.14 -317.267 1239.43 
8484.5 2
12101600 35953.4 -20537 1675.75 1463.04 -278 1489.21 
12075200 35833.2 -21196.8 1585.5 1569.07 -341.214 1605.74 
8485 2
12101600 36633.8 -20643.6 1736 1291.03 -202.324 1306.79 
12075200 36438.9 -21344.8 1622.25 1149.19 -280.835 1183.01 
8485.5 2
12101600 37152.9 -20790.6 1772.57 1059.4 -299.891 1101.03 
12075200 37046.4 -21334.7 1697.71 1239.91 20.481 1240.07 
8486 2
12101600 37624.2 -20917.9 1779.5 948.477 -256.144 982.455 
12075200 37488.1 -21484.6 1723.5 888.725 -301.631 938.517 
8486.5 2
12101600 38257.1 -20997.6 1799.57 1270.87 -160.033 1280.91 
12075200 38012.7 -21546.4 1791.29 1053.39 -124.104 1060.68 
8487 2
12101600 38819 -21079.9 1808.29 1132.78 -165.899 1144.86 
12075200 38652.1 -21613 1901 1289.17 -134.217 1296.14 
8487.5 2
12101600 39326.3 -21201.7 1819.29 1039.52 -249.707 1069.09 
12075200 39152.6 -21808.9 1869.43 1025.47 -401.347 1101.21 
8488 2
12101600 39840.2 -21394.9 1776 1017.75 -382.496 1087.25 
12075200 39666.8 -22109.1 1822.25 1018.18 -594.59 1179.08 
8488.5 2
12101600 40378.9 -21551.5 1734.12 1037.81 -301.782 1080.8 
12075200 40385.9 -22491.6 1770 1385.6 -736.994 1569.41 
8489 2
12101600 41020.4 -21891.4 1700.29 1285.68 -681.22 1455 
12075200 40985 -22862.9 1744.86 1200.65 -743.952 1412.45 
8489.5 2
12101600 41623.5 -22235.8 1694.25 1220.79 -697.007 1405.76 
12075200 41616.6 -23081.2 1705.88 1278.59 -442.091 1352.87 
8490 2
12101600 42234.1 -22564.2 1674.62 1187.99 -639.105 1348.99 
12075200 42157.8 -23208.8 1671 1052.77 -248.054 1081.6 
8490.5 2
12101600 42786.7 -22693.9 1664.29 1111.85 -260.779 1142.02 
12075200 42772.3 -23377.1 1654 1236.49 -338.819 1282.07 
8491 2
12101600 43355 -22856.1 1649.5 1116.47 -318.797 1161.1 
12075200 43389 -23545.1 1652.88 1211.62 -330.024 1255.76 
8491.5 2
12101600 43996.1 -22983.3 1638 1341.3 -266.027 1367.43 
12075200 44013.7 -23739.6 1666.43 1306.93 -406.792 1368.78 
8492 2
12101600 44596.9 -23131.1 1650.5 1218.52 -299.877 1254.88 
12075200 44560.2 -23898.4 1686.5 1108.59 -322.117 1154.44 
8492.5 2
12101600 45169.4 -23280.9 1678.29 1140.54 -298.271 1178.9 
12075200 45074.6 -24068 1728 1024.54 -337.898 1078.83 
8493 2
12101600 45784.3 -23374.9 1700 1278.29 -195.426 1293.14 
12075200 45564.1 -24072.6 1760.29 1017.82 -9.50401 1017.86 
8493.5 2
12101600 46315.4 -23371.1 1750.25 1021.33 7.1772 1021.35 
12075200 46094 -24074.1 1772.12 1018.96 -2.98764 1018.96 
8494 2
12101600 46791.1 -23492.3 1833.14 920.247 -234.353 949.619 
12075200 46572.6 -24327.9 1786.43 925.67 -490.778 1047.73 
8494.5 2
12101600 47295.3 -23879.6 1842 1065.84 -818.786 1344.03 
12075200 47004.6 -24380 1761.57 913.319 -110.239 919.948 
8495 1
12075200 47493 -24592.8 1754.25 969.104 -422.123 1057.05 
