# Supplementary material for: Intrinsic group behaviour II: On the dependence of triad spatial dynamics on social and personal features; and on the effect of social interaction on small group dynamics
Source: PLoS One. 2019 Dec 3;14(12):e0225704. doi: 10.1371/journal.pone.0225704 (PMC6890182; doi:10.1371/journal.pone.0225704)
Supplement: S2 Data Set — (ZIP) [file pone.0225704.s002.zip › set_2_nint/group_traj_dyas_noint/traj_2_0217_34.dat]

2 12101000 12100900 0 0 0 1 2 1 0 20 20 20 1740.23 1745.96 1734.5 
8409 1
12100900 35364 -20970 1773 0 0 0 
8409.5 1
12100900 34991.8 -20829 1762 -1334.23 505.376 1426.74 
8410 2
12101000 34066.3 -19623.7 1674.33 0 0 0 
12100900 34046.8 -20585.8 1802.25 -1940.45 499.487 2003.71 
8410.5 2
12101000 33641.8 -19516.2 1685.88 -1179.4 298.38 1216.56 
12100900 33422.9 -20384.9 1758.62 -1206.72 388.54 1267.73 
8411 2
12101000 32984.4 -19329.6 1770.62 -1355.41 384.794 1408.97 
12100900 32854.2 -20112.1 1731.75 -1172.42 562.371 1300.32 
8411.5 2
12101000 32422.5 -19146.2 1736.12 -1149.03 375 1208.67 
12100900 32294.5 -19911.4 1723.88 -1144.68 410.532 1216.07 
8412 2
12101000 31644.6 -18899.5 1665.88 -1495.91 474.519 1569.37 
12100900 31402.9 -19671.1 1661.88 -1714.66 462.019 1775.82 
8412.5 2
12101000 30914.4 -18674.9 1532.75 -1454.68 447.46 1521.95 
12100900 30800.6 -19523.8 1622.75 -1199.7 293.576 1235.1 
8413 2
12101000 30092.6 -18359.6 1457.12 -1636.95 627.988 1753.28 
12100900 30033.5 -19174.4 1562.25 -1528.14 695.966 1679.16 
8413.5 2
12101000 29487.8 -17938.8 1576.75 -1260.16 876.823 1535.19 
12100900 29383.4 -18683.2 1562 -1354.43 1023.18 1697.46 
8414 2
12101000 28953.2 -17647.2 1699.88 -1086.38 592.48 1237.44 
12100900 28754.8 -18320.1 1602.88 -1277.69 738.059 1475.54 
8414.5 2
12101000 28427.9 -17398.6 1702.88 -1048.65 496.257 1160.15 
12100900 28208.8 -18032.2 1693.25 -1089.82 574.601 1232.02 
8415 2
12101000 27888.2 -17127.9 1756 -1103.53 553.681 1234.64 
12100900 27760.4 -17702.5 1700.88 -916.922 674.335 1138.19 
8415.5 2
12101000 27356.1 -16885.6 1795.62 -1053.71 479.703 1157.77 
12100900 27112.2 -17362.4 1710.5 -1283.42 673.515 1449.41 
8416 2
12101000 26680.2 -16665.6 1721.25 -1302.26 423.892 1369.52 
12100900 26477.9 -17239.8 1718.38 -1222.3 236.272 1244.93 
8416.5 2
12101000 25880.1 -16271.1 1702.5 -1575.05 776.575 1756.09 
12100900 25884.5 -16966.9 1669.88 -1168.06 537.156 1285.65 
8417 2
12101000 25219.2 -16029.8 1715.38 -1343.24 490.6 1430.03 
12100900 24969.1 -16690.1 1710.12 -1860.52 562.5 1943.69 
8417.5 2
12101000 24681.4 -15736.2 1698.88 -1071.46 584.661 1220.6 
12100900 24399.2 -16427.8 1759.25 -1135.21 522.659 1249.75 
8418 2
12101000 24140.9 -15521.9 1669.5 -1089.72 432.208 1172.3 
12100900 23995.6 -16321.9 1712.12 -813.76 213.458 841.29 
8418.5 2
12101000 23585.1 -15265.8 1709 -1102.68 508.185 1214.15 
12100900 23357.8 -16191.5 1701.88 -1265.62 258.681 1291.79 
8419 2
12101000 22980.8 -15048.2 1700.88 -1196.78 430.693 1271.92 
12100900 22732.5 -16055.9 1705.5 -1238.12 268.564 1266.91 
8419.5 2
12101000 22409.5 -14862.8 1688.5 -1156.38 375.506 1215.82 
12100900 22132.2 -15783.9 1665.88 -1215.08 550.607 1334.01 
8420 2
12101000 21781.4 -14598.9 1649.38 -1303.16 547.459 1413.49 
12100900 21683.5 -15579.4 1581.75 -931.017 424.274 1023.13 
8420.5 2
12101000 21123.9 -14268.9 1696.57 -1276.73 640.811 1428.53 
12100900 21103.3 -15252.7 1594 -1126.63 634.293 1292.91 
8421 2
12101000 20770.9 -13984.4 1695.12 -741.559 597.652 952.417 
12100900 20465.2 -14908.4 1657.25 -1340.41 723.402 1523.16 
8421.5 2
12101000 20325.2 -13772.1 1747.56 -855.38 407.416 947.45 
12100900 19916.6 -14592.9 1630.33 -1053.16 605.54 1214.83 
8422 2
12101000 19793.4 -13411.1 1755.43 -1070.01 726.294 1293.22 
12100900 19460.3 -14244 1597.14 -918.048 701.99 1155.68 
8422.5 2
12101000 19378.7 -13078.8 1746.67 -827.868 663.403 1060.88 
12100900 19031.8 -13916.7 1655.11 -855.305 653.36 1076.3 
8423 2
12101000 19064 -12738.6 1714.75 -619.423 669.592 912.161 
12100900 18624.6 -13433.8 1679.75 -801.482 950.623 1243.41 
8423.5 2
12101000 18659.7 -12317.2 1677.33 -800.66 834.461 1156.45 
12100900 18115 -13012.7 1656.11 -1009.16 833.828 1309.07 
8424 2
12101000 18212.6 -11866.8 1634 -890.521 897.355 1264.23 
12100900 17620.8 -12632.9 1613.88 -984.562 756.557 1241.67 
8424.5 2
12101000 17697 -11567.6 1616 -1060.96 615.484 1226.56 
12100900 16918.5 -12247.4 1589.62 -1444.96 793.21 1648.36 
8425 2
12101000 17005.6 -11117.9 1663.88 -1428.46 929.236 1704.11 
12100900 16342.2 -11720.4 1677.12 -1190.6 1088.84 1613.41 
8425.5 2
12101000 16389 -10612.1 1700.12 -1223.46 1003.47 1582.35 
12100900 15776.5 -11277.5 1774.88 -1122.52 878.72 1425.55 
8426 2
12101000 16016.5 -10285.8 1726.88 -734.714 643.738 976.833 
12100900 15358 -10816.9 1787.75 -825.444 908.531 1227.51 
8426.5 2
12101000 15603 -9647 1716.75 -822.068 1269.88 1512.74 
12100900 14856.6 -10173.1 1775.38 -996.769 1279.82 1622.19 
8427 2
12101000 15260.4 -9090.88 1750.75 -693.573 1125.76 1322.26 
12100900 14469.9 -9762.62 1783.38 -782.895 830.972 1141.68 
8427.5 2
12101000 14900.3 -8638.33 1766.11 -708.743 890.83 1138.37 
12100900 14045.9 -9176.78 1769.89 -834.618 1153.24 1423.57 
8428 2
12101000 14547.4 -8181.5 1723.25 -669.75 866.856 1095.45 
12100900 13666.8 -8794.75 1758.62 -719.429 724.91 1021.31 
8428.5 2
12101000 14262.3 -7681.43 1735 -579.45 1016.41 1169.98 
12100900 13335.1 -8393.29 1750.43 -673.998 815.984 1058.35 
8429 2
12101000 13702.2 -7097.25 1723.5 -1169.18 1219.58 1689.48 
12100900 12799.5 -8030.62 1713.5 -1118.25 757.12 1350.45 
8429.5 2
12101000 13358 -6500.38 1720.25 -701.12 1215.63 1403.33 
12100900 12291.8 -7613.62 1710.25 -1034.11 849.287 1338.16 
8430 2
12101000 13041.8 -5989 1721.38 -632.5 1022.75 1202.53 
12100900 11725.1 -7097.12 1666.25 -1133.25 1033 1533.41 
8430.5 2
12101000 12529.2 -5486.38 1685.88 -987.476 968.449 1383.11 
12100900 11103.6 -6744.62 1622.5 -1197.5 679.191 1376.7 
8431 2
12101000 11970.9 -4858.88 1698.12 -1132.61 1272.82 1703.78 
12100900 10588.2 -6204 1591.75 -1045.39 1096.6 1515.05 
8431.5 2
12101000 11330.2 -4307.25 1714.25 -1273.61 1096.67 1680.7 
12100900 10141 -5747.25 1576.88 -889.165 908.052 1270.89 
8432 2
12101000 10667.4 -4018.5 1673.12 -1294.68 563.965 1412.18 
12100900 9796.25 -5258.38 1573.88 -673.34 954.834 1168.37 
8432.5 2
12101000 10096.9 -3571.71 1726.71 -1181.2 925.022 1500.3 
12100900 9346.71 -4654.43 1647.29 -930.716 1250.41 1558.77 
8433 2
12101000 9568.67 -3305.89 1725.22 -1041.8 524.31 1166.29 
12100900 8854.56 -4173.11 1643.78 -970.727 949.344 1357.78 
8433.5 2
12101000 8997.25 -2981.88 1708.25 -1086.34 615.996 1248.84 
12100900 8241.62 -3755.88 1625.25 -1165.27 793.225 1409.63 
8434 2
12101000 8425.88 -2592.62 1724.38 -1158.98 789.554 1402.36 
12100900 7674.25 -3402.38 1600.62 -1150.86 717.039 1355.96 
8434.5 2
12101000 7941.57 -2023.43 1696 -1023.9 1203.38 1580.02 
12100900 7191.57 -2956.71 1585.86 -1020.46 942.2 1388.91 
8435 2
12101000 7380.62 -1605.75 1712.62 -1124.14 837.031 1401.54 
12100900 6684.5 -2408.25 1575.38 -1016.18 1099.13 1496.89 
8435.5 2
12101000 6930.75 -1087.38 1709.62 -856.905 987.381 1307.37 
12100900 6028.75 -1837.75 1645.62 -1249.05 1086.67 1655.59 
8436 2
12101000 6436.14 -593 1676.71 -1011.47 1010.99 1430.09 
12100900 5564 -1362.14 1755.57 -950.409 972.612 1359.87 
8436.5 2
12101000 6059 5.25 1664.62 -805.861 1278.31 1511.12 
12100900 4999 -959 1724.62 -1207.26 861.416 1483.08 
8437 2
12101000 5558.75 526.875 1620.5 -971.359 1012.86 1403.36 
12100900 4504.25 -463.375 1712.25 -960.68 962.379 1359.81 
8437.5 2
12101000 5086.62 949.625 1570.5 -916.748 820.874 1230.55 
12100900 4100.25 37.5 1649.12 -784.466 972.573 1249.51 
8438 2
12101000 4580.38 1373.38 1500 -1008.47 844.124 1315.12 
12100900 3538.25 458.25 1664 -1119.52 838.147 1398.51 
8438.5 2
12101000 3995 1769.57 1476.57 -1253.48 848.386 1513.6 
12100900 3109.29 999.571 1605.71 -918.553 1159.15 1478.97 
8439 2
12101000 3332.88 2313.38 1573.5 -1300.83 1068.38 1683.33 
12100900 2613.62 1483.62 1585.12 -973.793 950.989 1361.12 
8439.5 2
12101000 2725.5 2641.38 1672.62 -1197.98 646.943 1361.5 
12100900 1958.38 1900.88 1652.75 -1292.41 822.978 1532.19 
8440 2
12101000 2163.38 2944 1702.62 -1068.68 575.333 1213.71 
12100900 1305.12 2294.88 1708.12 -1241.92 749.049 1450.32 
8440.5 2
12101000 1618.75 3273.62 1774.88 -1091.43 660.571 1275.77 
12100900 831.25 2456.38 1777.38 -949.649 323.647 1003.29 
8441 2
12101000 982.25 3526.88 1789.5 -1250.49 497.544 1345.84 
12100900 100.25 2553.75 1871 -1436.15 191.306 1448.84 
8441.5 2
12101000 620.375 3751.88 1754.38 -718.006 446.429 845.477 
12100900 -458.375 2737.38 1828.5 -1108.38 364.335 1166.73 
8442 2
12101000 -85.5 3840.88 1722 -1449.44 182.752 1460.91 
12100900 -1048.75 2803.38 1846.62 -1212.27 135.524 1219.82 
8442.5 2
12101000 -836.625 4061.38 1739.25 -1505.26 441.884 1568.78 
12100900 -1561.5 3068.75 1851.5 -1027.56 531.814 1157.02 
8443 2
12101000 -1549 4310.25 1691.38 -1450.87 506.874 1536.86 
12100900 -2079.62 3395.12 1801.12 -1055.24 664.715 1247.15 
8443.5 2
12101000 -2072.56 4392.56 1766.56 -1090.74 171.47 1104.14 
12100900 -2500.11 3757.56 1772.44 -876.013 755.064 1156.51 
8444 2
12101000 -2608.38 4638.25 1763.38 -1091.28 500.396 1200.54 
12100900 -3011.88 4111.5 1748.75 -1042.29 720.864 1267.29 
8444.5 2
12101000 -3258.11 4826.22 1753.44 -1264.08 365.705 1315.92 
12100900 -3582.11 4337 1737.44 -1109.41 438.716 1193 
8445 2
12101000 -3930 4947.89 1695.56 -1304.64 236.246 1325.86 
12100900 -4358.22 4587.33 1678.11 -1507.01 486.084 1583.47 
8445.5 2
12101000 -4497.89 5168.44 1631.22 -1133.51 440.231 1216 
12100900 -4978.33 4807.78 1620.89 -1237.75 440.009 1313.63 
8446 2
12101000 -5321 5364.78 1533.56 -1646.22 392.667 1692.41 
12100900 -5599.89 4749.78 1565.22 -1243.11 -116 1248.51 
8446.5 2
12101000 -5878.12 5575.62 1477.25 -1125.51 425.954 1203.41 
12100900 -6216.88 4910.25 1484.88 -1246.44 324.186 1287.91 
8447 2
12101000 -6277.22 5826 1445.89 -804.631 504.788 949.865 
12100900 -6874.67 5186.78 1556.22 -1326.19 557.516 1438.61 
8447.5 2
12101000 -6592.5 5917.25 1400 -625.551 181.052 651.225 
12100900 -7095.62 5244.25 1632.62 -438.409 114.032 452.997 
