# Supplementary material for: Intrinsic group behaviour II: On the dependence of triad spatial dynamics on social and personal features; and on the effect of social interaction on small group dynamics
Source: PLoS One. 2019 Dec 3;14(12):e0225704. doi: 10.1371/journal.pone.0225704 (PMC6890182; doi:10.1371/journal.pone.0225704)
Supplement: S2 Data Set — (ZIP) [file pone.0225704.s002.zip › set_2_nint/group_traj_dyas_noint/traj_2_0217_33.dat]

2 12095700 12094800 0 0 0 1 1 1 0 60 60 60 1639.82 1647.12 1632.52 
8387.5 1
12094800 8455 712 1538 0 0 0 
8388 1
12094800 8567.88 416.875 1544.12 413.462 -1081.04 1157.41 
8388.5 1
12094800 8670 -303.75 1613.75 209.273 -1476.69 1491.45 
8389 1
12094800 8926 -980.25 1621 501.961 -1326.47 1418.27 
8389.5 1
12094800 9165.71 -1518.71 1629.71 499.405 -1121.8 1227.94 
8390 1
12094800 9714.44 -2184.78 1641.89 1075.94 -1306.01 1692.13 
8390.5 1
12094800 10247 -2856 1659.38 1024.15 -1290.81 1647.75 
8391 1
12094800 10322.6 -3369.75 1631.75 153.398 -1042.09 1053.32 
8391.5 1
12094800 10507.9 -3969.12 1610.25 366.107 -1184.54 1239.82 
8392 1
12094800 11093.4 -4588.5 1620 1150.29 -1216.85 1674.48 
8392.5 1
12094800 11554.1 -5027.29 1673.43 988.772 -941.6 1365.39 
8393 1
12094800 12153.1 -5572.56 1652.67 1193.16 -1086.19 1613.52 
8393.5 1
12094800 12697.5 -6212 1677.5 1052.98 -1236.84 1624.35 
8394 1
12094800 13286.4 -6638.38 1676.75 1196.9 -866.616 1477.7 
8394.5 1
12094800 13690.9 -6970.38 1652.38 830.595 -681.725 1074.54 
8395 1
12094800 13951 -7365.75 1632.5 526.569 -800.354 958.041 
8395.5 1
12094800 14487 -7741.5 1612.12 1091.65 -765.275 1333.17 
8396 1
12094800 14902.4 -8482 1655 802.016 -1429.54 1639.15 
8396.5 1
12094800 15323.1 -9052.38 1688.62 853.307 -1156.95 1437.59 
8397 2
12095700 16880 -9883 1627 0 0 0 
12094800 15817.8 -9583 1699 991.288 -1063.38 1453.76 
8397.5 2
12095700 17149.8 -10092.4 1656.88 1033.52 -802.203 1308.32 
12094800 16307.9 -10154.4 1693.75 972.415 -1133.68 1493.59 
8398 2
12095700 17703.8 -10588.4 1660.89 1101.45 -986.222 1478.45 
12094800 16887.9 -10563.7 1693 1153.11 -813.701 1411.3 
8398.5 2
12095700 18300.6 -11090.8 1651.5 1152.21 -969.702 1505.96 
12094800 17491 -11288.5 1642.62 1164.31 -1399.29 1820.34 
8399 2
12095700 19024.1 -11674.1 1659.75 1449.9 -1169.09 1862.52 
12094800 18065.8 -11870 1619.25 1151.8 -1165.33 1638.49 
8399.5 2
12095700 19565.4 -12101.2 1654.75 1127.6 -889.844 1436.42 
12094800 18880.4 -12403.8 1662 1697.14 -1111.98 2028.98 
8400 2
12095700 20106.1 -12467.4 1639.75 1081.5 -732.25 1306.08 
12094800 19463 -12775.6 1716 1165.25 -743.75 1382.38 
8400.5 2
12095700 20689.6 -12839 1629.12 1185.98 -755.335 1406.08 
12094800 19893 -13173.6 1671.25 873.984 -808.943 1190.9 
8401 2
12095700 21223.1 -13185 1623.44 1044 -677.104 1244.35 
12094800 20442.9 -13583.2 1622.11 1076.1 -801.56 1341.83 
8401.5 2
12095700 21759.1 -13562 1595 1053.07 -740.668 1287.46 
12094800 21156.6 -13930.2 1615.75 1402.23 -681.783 1559.19 
8402 2
12095700 22310.4 -13857.8 1579.38 1138.95 -611.054 1292.51 
12094800 21755 -14328.5 1602.38 1236.31 -822.831 1485.1 
8402.5 2
12095700 22919.2 -14172.8 1553.75 1196.22 -618.861 1346.82 
12094800 22381.8 -14572.8 1557.75 1231.34 -479.862 1321.54 
8403 2
12095700 23698.6 -14496.8 1543 1574.49 -654.545 1705.13 
12094800 23077.4 -14993.9 1551.12 1405.3 -850.758 1642.76 
8403.5 2
12095700 24383 -14796.9 1550.57 1331.47 -583.866 1453.86 
12094800 23893.3 -15296.6 1583 1587.37 -588.904 1693.09 
8404 2
12095700 24995 -14984.6 1568.12 1254.1 -384.77 1311.8 
12094800 24524.1 -15511.2 1597.25 1292.7 -439.915 1365.51 
8404.5 2
12095700 25636.8 -15101.2 1588.75 1283.5 -233.25 1304.52 
12094800 25077.2 -15589.4 1574.62 1106.25 -156.25 1117.23 
8405 2
12095700 26287.6 -15468.9 1579.62 1286.31 -726.532 1477.31 
12094800 25860 -15974.4 1570.88 1546.94 -760.87 1723.93 
8405.5 2
12095700 27076 -15824.4 1593.62 1586.27 -715.292 1740.08 
12094800 26689 -16346.2 1658.62 1668.01 -748.239 1828.14 
8406 2
12095700 27807.3 -16104.3 1653.86 1507.81 -577.135 1614.49 
12094800 27397.1 -16697.6 1689.43 1460.09 -724.374 1629.9 
8406.5 2
12095700 28495.4 -16207.8 1703.62 1373.43 -206.516 1388.87 
12094800 28046.5 -16763.5 1679.88 1296.12 -131.594 1302.79 
8407 2
12095700 29098.8 -16443.8 1730.25 1190.09 -465.483 1277.88 
12094800 28728.4 -17037.4 1645.75 1344.92 -540.187 1449.35 
8407.5 2
12095700 29776.4 -16733.6 1667 1328.68 -568.382 1445.14 
12094800 29492.8 -17270.6 1609.25 1498.77 -457.353 1567 
8408 2
12095700 30458 -16920.1 1615.12 1310.82 -358.654 1359 
12094800 30193.4 -17456 1574.75 1347.36 -356.49 1393.72 
8408.5 2
12095700 31143.1 -17148.4 1552.14 1463.98 -487.828 1543.12 
12094800 30744.4 -17592.6 1523.86 1177.46 -291.819 1213.09 
8409 2
12095700 31845.7 -17315.8 1478.56 1402.24 -334.03 1441.48 
12094800 31473.7 -17866.4 1498.78 1455.57 -546.653 1554.83 
8409.5 2
12095700 32756.4 -17616.8 1537.75 1731.38 -572.191 1823.48 
12094800 32406 -18042.6 1538.75 1772.5 -334.944 1803.87 
8410 2
12095700 33522.4 -17706.5 1586.75 1572.9 -184.292 1583.65 
12094800 33237 -18267.2 1596.75 1706.37 -461.242 1767.61 
8410.5 2
12095700 34347.2 -17619 1591.88 1595.5 169.246 1604.45 
12094800 34040.8 -18272.4 1609.75 1554.64 -9.91296 1554.67 
8411 2
12095700 34918 -17715.8 1602.62 1176.8 -199.485 1193.59 
12094800 34785.6 -18322.8 1598.25 1535.82 -103.866 1539.33 
8411.5 2
12095700 35507.9 -17836 1628.88 1206.29 -245.91 1231.1 
12094800 35444.6 -18393.2 1640.75 1347.65 -144.172 1355.34 
8412 2
12095700 36188.5 -17948.8 1602.25 1308.89 -216.827 1326.73 
12094800 36107.6 -18519.9 1645.5 1275 -243.51 1298.05 
8412.5 2
12095700 36921.5 -18000.6 1578.12 1460.16 -103.337 1463.81 
12094800 36791.6 -18544.5 1608.38 1362.55 -49.0538 1363.43 
8413 2
12095700 37649.2 -17952.6 1564.38 1449.7 95.6175 1452.85 
12094800 37661.6 -18577.5 1587.88 1733.07 -65.7371 1734.31 
8413.5 2
12095700 38530.9 -17932.1 1553.38 1836.72 42.7083 1837.22 
12094800 38387.5 -18715 1573.12 1512.24 -286.458 1539.13 
8414 2
12095700 39294.8 -17943.8 1555.88 1552.59 -23.628 1552.77 
12094800 39147.2 -18689.2 1550.75 1544.21 52.3374 1545.09 
8414.5 2
12095700 40015 -18046.5 1585.25 1437.62 -205.09 1452.18 
12094800 39777.4 -18652.8 1544.88 1257.73 72.8543 1259.84 
8415 2
12095700 40701.1 -18000.4 1577.25 1403.12 94.3252 1406.29 
12094800 40509.4 -18590.1 1535.88 1496.93 128.067 1502.4 
8415.5 2
12095700 41266.4 -17936.2 1582.38 1119.31 126.98 1126.49 
12094800 41195.8 -18551.2 1557 1359.16 76.9802 1361.34 
8416 2
12095700 41840.5 -17898.2 1565.38 1106.21 73.2177 1108.63 
12094800 41802.9 -18488.1 1607.62 1169.8 121.628 1176.1 
8416.5 2
12095700 42461.5 -17978 1541.38 1222.44 -156.988 1232.48 
12094800 42408.2 -18588.1 1621.88 1191.68 -196.85 1207.83 
8417 2
12095700 43026.9 -17984.1 1531.5 1149.14 -12.4492 1149.2 
12094800 42923.9 -18652 1616.12 1048.02 -129.827 1056.03 
8417.5 2
12095700 43620 -18157 1532.75 1181.52 -344.373 1230.69 
12094800 43592.4 -18830.4 1616.12 1331.67 -355.329 1378.26 
8418 2
12095700 44090.5 -18320.5 1529.88 948.589 -329.637 1004.23 
12094800 44335.4 -18893.5 1592.12 1497.98 -127.268 1503.38 
8418.5 2
12095700 45076.6 -18268.6 1506.38 1956.6 102.927 1959.3 
12094800 45298.1 -18797 1565.12 1910.22 191.468 1919.79 
8419 2
12095700 45828.8 -18316.8 1478.5 1489.36 -95.297 1492.4 
12094800 45857 -18992.4 1547.12 1106.68 -386.881 1172.36 
8419.5 1
12095700 46480 -18245.9 1463.62 1318.32 143.472 1326.1 
