# Supplementary material for: Intrinsic group behaviour II: On the dependence of triad spatial dynamics on social and personal features; and on the effect of social interaction on small group dynamics
Source: PLoS One. 2019 Dec 3;14(12):e0225704. doi: 10.1371/journal.pone.0225704 (PMC6890182; doi:10.1371/journal.pone.0225704)
Supplement: S2 Data Set — (ZIP) [file pone.0225704.s002.zip › set_2_nint/group_traj_dyas_noint/traj_2_0217_32.dat]

2 12080500 12080601 0 0 1 0 2 1 0 20 10 30 1535.38 1660.24 1410.51 
8284.5 1
12080500 20541 -14249 1680 0 0 0 
8285 1
12080500 20268.5 -14099.8 1650.88 -946.181 518.229 1078.8 
8285.5 1
12080500 19715.2 -13743.9 1642.5 -1076.36 692.364 1279.81 
8286 2
12080601 19701.8 -12453.5 1345.83 0 0 0 
12080500 19206.6 -13247.1 1672 -993.408 970.215 1388.59 
8286.5 2
12080601 19338.8 -12241.6 1393.88 -817.755 477.196 946.805 
12080500 18798.2 -12830 1630.38 -802.308 819.499 1146.86 
8287 2
12080601 18841.1 -12034.9 1405.29 -1025.99 426.325 1111.04 
12080500 18473.3 -12435.6 1596.29 -670.029 813.255 1053.72 
8287.5 2
12080601 18365.2 -11815.6 1391.75 -959.461 442 1056.38 
12080500 17953.9 -11977.2 1576.38 -1047.2 924.035 1396.59 
8288 2
12080601 17616.7 -11515.9 1379.57 -1485.19 594.777 1599.86 
12080500 17201 -11553.7 1595.14 -1493.8 840.349 1713.95 
8288.5 2
12080601 17054.2 -11124.8 1384.88 -1179.17 819.931 1436.22 
12080500 16594.4 -10905.2 1642.62 -1271.75 1359.46 1861.58 
8289 2
12080601 16696.8 -10547.4 1440.11 -688.771 1112.34 1308.32 
12080500 16284.3 -10212.7 1663.33 -597.383 1334.46 1462.07 
8289.5 2
12080601 16415.8 -9795.12 1395.88 -522.356 1398.36 1492.74 
12080500 15947.2 -9653.5 1680.38 -626.549 1039.34 1213.59 
8290 2
12080601 16099.7 -9066.29 1366.71 -655.676 1512.11 1648.15 
12080500 15511.4 -9052.71 1673.29 -904.194 1246.44 1539.87 
8290.5 2
12080601 15773 -8393.88 1387.75 -683.503 1406.72 1563.98 
12080500 15107 -8551.12 1635.38 -846.085 1049.35 1347.96 
8291 2
12080601 15531.2 -8067.88 1436.88 -465.8 628.131 781.996 
12080500 14650.1 -8038.38 1606.88 -880.299 987.958 1323.25 
8291.5 2
12080601 15782.6 -7640.5 1404 490.967 834.717 968.401 
12080500 14039.5 -7440.12 1617.62 -1192.63 1168.46 1669.63 
8292 2
12080601 15880.4 -7509.71 1404 204.61 273.61 341.655 
12080500 13498.6 -6923.57 1652.71 -1131.65 1080.66 1564.75 
8292.5 2
12080601 15984.1 -7447.62 1404 216.938 129.894 252.853 
12080500 13001.6 -6394.5 1662.25 -1039.64 1106.84 1518.53 
8293 2
12080601 15963.1 -7465.25 1404 -39.6975 -33.3176 51.8262 
12080500 12280 -5796.75 1650.38 -1364.13 1129.96 1771.35 
8293.5 2
12080601 15869.9 -7463.14 1404 -189.955 4.29153 190.003 
12080500 11771.3 -5167.14 1626.29 -1036.08 1282.3 1648.56 
8294 2
12080601 15851 -7825.75 1404 -38.2498 -735.511 736.505 
12080500 11128 -4486.88 1595.5 -1304.84 1379.85 1899.11 
8294.5 2
12080601 15919.5 -7908.12 1404 129.981 -156.309 203.292 
12080500 10498 -4002.88 1621 -1195.45 918.406 1507.5 
8295 2
12080601 15934 -7959.62 1404 28.3757 -100.783 104.701 
12080500 9872 -3414.5 1652.25 -1225.05 1151.42 1681.22 
8295.5 2
12080601 15914.1 -7617.25 1404 -40.7275 701.588 702.769 
12080500 9264 -2867.62 1659.5 -1245.9 1120.65 1675.74 
8296 2
12080601 15897.9 -7520.14 1404 -33.7507 201.467 204.275 
12080500 8799.71 -2474.29 1655 -963.248 816.057 1262.46 
8296.5 2
12080601 15960.9 -7534.75 1404 134.366 -31.1453 137.929 
12080500 8422.12 -1782.62 1604.75 -805.094 1474.76 1680.2 
8297 2
12080601 16053.5 -7588.62 1404 178.125 -103.606 206.065 
12080500 7822 -1337 1621.25 -1154.09 856.971 1437.47 
8297.5 2
12080601 16039.8 -7573.25 1404 -26.8555 30.0293 40.2862 
12080500 7269.88 -790 1626.75 -1078.37 1068.36 1517.98 
8298 2
12080601 16006.4 -7473.5 1404 -65.4412 195.588 206.246 
12080500 6674.12 -88.75 1588.5 -1168.14 1375 1804.21 
8298.5 2
12080601 15937.1 -7398.14 1404 -134.955 146.895 199.477 
12080500 6057.86 536 1539.43 -1201.3 1217.84 1710.63 
8299 2
12080601 15864.6 -7777.38 1404 -147.996 -773.943 787.966 
12080500 5506.88 978 1523.25 -1124.45 902.041 1441.55 
8299.5 2
12080601 15806.6 -7764.86 1404 -113.831 24.5448 116.447 
12080500 4944.86 1375.71 1461.43 -1102 779.832 1350.01 
8300 2
12080601 15708.9 -7547.71 1404 -209.687 465.972 510.978 
12080500 4303.71 1791.86 1432.29 -1375.84 893.01 1640.25 
8300.5 2
12080601 15642.5 -7544.88 1404 -131.4 5.62235 131.521 
12080500 3551.88 2094.88 1488.62 -1488.79 600.035 1605.16 
8301 2
12080601 15640.7 -7625.43 1404 -3.60023 -162.406 162.446 
12080500 2852 2435.57 1511 -1411.04 686.888 1569.35 
8301.5 2
12080601 15646.8 -7502.5 1404 12.4448 253.461 253.766 
12080500 2158.75 2724.88 1610.88 -1429.38 596.502 1548.85 
8302 2
12080601 15603.8 -7510.62 1404 -84.3137 -15.9314 85.8057 
12080500 1488 3070.88 1707.75 -1315.2 678.431 1479.87 
8302.5 2
12080601 15636.5 -7668.5 1404 65.1093 -313.867 320.549 
12080500 833 3339.5 1718 -1302.19 534.046 1407.44 
8303 2
12080601 15868.9 -7571.12 1404 454.746 190.558 493.058 
12080500 146.5 3474.38 1639.5 -1343.44 263.943 1369.13 
8303.5 2
12080601 15917.9 -7571.88 1404 93.1559 -1.42586 93.1668 
12080500 -592.875 3746.38 1544 -1405.66 517.11 1497.76 
8304 2
12080601 15973.7 -7576.71 1404 116.09 -10.0609 116.525 
12080500 -1251.43 4035.43 1581.57 -1369.13 600.943 1495.21 
8304.5 2
12080601 16047.8 -7664.62 1404 148.666 -176.528 230.789 
12080500 -1957.12 4265 1644.12 -1417.06 460.987 1490.16 
8305 2
12080601 15793.1 -7605.14 1404 -507.186 118.49 520.843 
12080500 -2641.86 4467.14 1642.86 -1364.01 402.675 1422.2 
8305.5 2
12080601 15767.5 -7575.62 1404 -53.7586 61.8823 81.972 
12080500 -3369.38 4529.38 1662.75 -1525.19 130.466 1530.76 
8306 2
12080601 15630.5 -7585 1409.75 -263.969 -18.0636 264.587 
12080500 -4164.75 4782 1634.38 -1532.51 486.753 1607.96 
8306.5 2
12080601 15651.1 -7933.43 1464.71 41.6187 -702.477 703.709 
12080500 -4621.57 4971.43 1600.71 -921.011 381.912 997.055 
8307 2
12080601 15799.1 -8241.38 1541.12 307.655 -640.221 710.306 
12080500 -5221.62 5149.62 1400 -1247.51 370.471 1301.36 
8307.5 2
12080601 16137.2 -8741.38 1615 668.231 -988.142 1192.88 
12080500 -5872.75 5375.62 1335.75 -1286.81 446.64 1362.12 
8308 2
12080601 16641.9 -9323.88 1677.12 1013.3 -1169.68 1547.56 
12080500 -6547.88 5781.62 1309.5 -1355.67 815.261 1581.93 
8308.5 2
12080601 17074.9 -9724.62 1687.5 866 -801.5 1179.98 
12080500 -7219.75 6049.25 1336.38 -1343.75 535.25 1446.43 
8309 2
12080601 17605.6 -10183.1 1680 1063.63 -918.838 1405.55 
12080500 -7911.75 6258.12 1381.12 -1386.77 418.587 1448.57 
8309.5 2
12080601 17906.8 -10553.5 1694.12 588.135 -723.389 932.306 
12080500 -8417.88 6506.5 1375 -988.525 485.107 1101.14 
8310 2
12080601 18383 -10973 1681 926.556 -816.148 1234.75 
12080500 -9077.75 6348.5 1469.38 -1283.8 -307.393 1320.09 
8310.5 2
12080601 19163.2 -11454.5 1674.88 1605.45 -990.741 1886.54 
12080500 -9646.88 5894.88 1421.75 -1171.04 -933.385 1497.51 
8311 2
12080601 19558.9 -11723.6 1673.38 780.325 -530.819 943.756 
12080500 -10155.6 5583.38 1418.88 -1003.45 -614.398 1176.61 
8311.5 2
12080601 19870.6 -12087.2 1684.62 629.798 -734.596 967.614 
12080500 -10865.4 5393.25 1440.12 -1433.84 -384.091 1484.39 
8312 2
12080601 20168.3 -12590.2 1684.78 588.356 -994.016 1155.09 
12080500 -11623.4 5282.44 1432.44 -1498.16 -218.983 1514.08 
8312.5 2
12080601 20435.9 -13016 1703.71 543.748 -865.402 1022.05 
12080500 -12493 5355.57 1444.57 -1767.39 148.632 1773.63 
8313 2
12080601 20604.4 -13466.8 1682.38 343.914 -919.898 982.084 
12080500 -13148.5 5144.38 1459.25 -1337.76 -431.013 1405.48 
8313.5 2
12080601 20977.8 -13810.5 1658.88 733.546 -675.344 997.085 
12080500 -13813.8 5134.12 1469.88 -1306.97 -20.1375 1307.13 
8314 2
12080601 21352.1 -14010 1641.12 741.337 -395.05 840.026 
12080500 -14454.2 5086.75 1436.12 -1268.32 -93.8119 1271.78 
8314.5 2
12080601 21934.2 -14078.1 1613.88 1166.58 -136.523 1174.54 
12080500 -15168.4 4860.38 1428.88 -1431.11 -453.657 1501.3 
8315 2
12080601 22554.6 -14206.1 1597.62 1266.07 -261.224 1292.74 
12080500 -15905.8 4737.25 1463.75 -1504.85 -251.276 1525.68 
8315.5 2
12080601 23160.9 -14354.6 1577.38 1247.43 -305.556 1284.31 
12080500 -16538.2 4606.12 1439 -1301.44 -269.805 1329.11 
8316 2
12080601 23719.8 -14516.2 1664.75 1135.92 -328.506 1182.47 
12080500 -17280.9 4540.5 1432.25 -1509.4 -133.384 1515.28 
8316.5 2
12080601 24417.3 -14689.6 1680.78 1299.04 -322.729 1338.53 
12080500 -18082.9 4452.67 1344 -1493.51 -163.563 1502.44 
8317 2
12080601 25048.9 -14804.9 1652.88 1193.84 -217.995 1213.58 
12080500 -18764.2 4470.5 1389.25 -1288.02 33.7114 1288.46 
8317.5 2
12080601 25554.5 -14868.1 1600.12 1021.46 -127.778 1029.43 
12080500 -19561 4246.75 1364.25 -1609.6 -452.02 1671.86 
8318 2
12080601 26217.6 -14959.4 1537.25 1361.65 -187.372 1374.48 
12080500 -20212 3993.62 1347 -1336.76 -519.764 1434.25 
8318.5 2
12080601 26781.9 -15189.6 1516.5 1170.64 -477.697 1264.36 
12080500 -20737 3713.62 1326.62 -1089.21 -580.913 1234.44 
8319 2
12080601 27372.9 -15388.1 1546 1179.64 -396.208 1244.4 
12080500 -21404.4 3425.25 1290.88 -1332.09 -575.599 1451.13 
8319.5 2
12080601 28067.9 -15517.2 1564.75 1415.48 -262.984 1439.7 
12080500 -22282 3299.38 1394 -1787.42 -256.365 1805.71 
8320 2
12080601 28755.6 -15786.8 1581.78 1386.45 -543.403 1489.14 
12080500 -23089 2912.33 1659.67 -1627.02 -780.326 1804.46 
8320.5 2
12080601 29232.4 -15791.2 1721.5 946.07 -8.87346 946.112 
12080500 -23788.1 2409 1628.5 -1387.15 -998.677 1709.25 
8321 2
12080601 29636.8 -15981.4 1746.38 844.207 -396.921 932.862 
12080500 -24463.2 1988 1547.62 -1409.45 -878.914 1661.03 
8321.5 2
12080601 30141.8 -16155.1 1729.56 958.307 -329.67 1013.43 
12080500 -25104.2 1714.89 1558.33 -1216.27 -518.237 1322.07 
8322 2
12080601 30816 -16394 1705.5 1335.09 -473.047 1416.42 
12080500 -25854 1443 1622.62 -1484.71 -538.394 1579.31 
8322.5 2
12080601 31288.6 -16726.6 1683.44 950.816 -669.126 1162.66 
12080500 -26740.3 1085 1739.56 -1783.37 -720.322 1923.35 
8323 2
12080601 31353.2 -17876.2 1685 125.566 -2232.36 2235.89 
12080500 -27518 760.333 1752.89 -1510.03 -630.421 1636.35 
8323.5 2
12080601 31380.6 -18255.3 1685 57.5439 -798.129 800.2 
12080500 -28432.9 503.111 1751.67 -1926.08 -541.52 2000.76 
8324 2
12080601 31288.8 -18321.6 1685 -186.495 -134.688 230.046 
12080500 -28735.7 66.6 1737.7 -615.47 -887.218 1079.8 
8324.5 2
12080601 31386.7 -18118.3 1685 184.717 383.585 425.744 
12080500 -29212.5 -380.3 1704.2 -899.623 -843.208 1233.01 
8325 2
12080601 31340.9 -17984.2 1685 -91.0758 266.556 281.686 
12080500 -29754.9 -897.556 1659.89 -1078.31 -1028.34 1490.04 
8325.5 2
12080601 31195.9 -18183.4 1685 -293.55 -403.143 498.695 
12080500 -30490.9 -1404.75 1624.75 -1489.85 -1026.71 1809.36 
8326 2
12080601 31286.8 -18228.8 1685 180.006 -89.9065 201.209 
12080500 -31320.2 -1762.89 1614.22 -1642.27 -709.186 1788.85 
8326.5 2
12080601 31231.4 -18138.2 1685 -109.492 178.909 209.754 
12080500 -31952.1 -2078.38 1627.38 -1248.82 -623.49 1395.81 
8327 2
12080601 31374.9 -18005 1685 298.337 277.027 407.123 
12080500 -32504.2 -2416.5 1640.5 -1147.87 -702.963 1346.02 
8327.5 2
12080601 31440.9 -18040.3 1685 132.825 -71.0932 150.654 
12080500 -33084.2 -2772.33 1653.56 -1166.95 -715.962 1369.07 
8328 2
12080601 31409.8 -18103.6 1685 -60.5815 -123.136 137.231 
12080500 -33756.9 -3157.38 1624.88 -1308.66 -749.108 1507.9 
8328.5 2
12080601 31405.1 -18148.5 1685 -9.65553 -93.6848 94.181 
12080500 -34421.2 -3469.62 1575.38 -1387 -651.879 1532.56 
8329 2
12080601 31464.7 -18049.9 1685 115.391 191.107 223.242 
12080500 -35025.3 -3638.67 1556.56 -1170.7 -327.6 1215.68 
8329.5 2
12080601 31292.4 -17934.6 1685 -341.849 228.698 411.295 
12080500 -35677.9 -3650.62 1571 -1294.73 -23.7269 1294.94 
8330 2
12080601 31244.5 -18065.1 1685 -102.297 -278.846 297.018 
12080500 -36539 -3511.25 1670.38 -1840.01 297.81 1863.96 
8330.5 2
12080601 31119.2 -18122.7 1685 -245.643 -112.827 270.315 
12080500 -37221.7 -3713.22 1728.33 -1338.56 -396.024 1395.92 
8331 2
12080601 31139.8 -18176.4 1685 40.409 -105.725 113.184 
12080500 -37849.5 -3767.38 1719.62 -1235.89 -106.6 1240.48 
8331.5 2
12080601 31170.1 -18249.1 1685 59.5316 -142.62 154.546 
12080500 -38551.9 -3509.33 1715.33 -1377.23 505.964 1467.23 
8332 2
12080601 31173.2 -17943.6 1685 6.11869 595.489 595.521 
12080500 -39455.1 -3160.12 1714 -1760.69 680.718 1887.7 
8332.5 1
12080601 31017.8 -17805.5 1685 -321.281 285.382 429.726 
8333 1
12080601 31085.6 -17820.5 1685 138.238 -30.5499 141.574 
