# Supplementary material for: Intrinsic group behaviour II: On the dependence of triad spatial dynamics on social and personal features; and on the effect of social interaction on small group dynamics
Source: PLoS One. 2019 Dec 3;14(12):e0225704. doi: 10.1371/journal.pone.0225704 (PMC6890182; doi:10.1371/journal.pone.0225704)
Supplement: S2 Data Set — (ZIP) [file pone.0225704.s002.zip › set_2_nint/group_traj_dyas_noint/traj_2_0217_31.dat]

2 12055804 12055702 0 0 0 1 2 1 0 30 30 30 1765.44 1778.38 1752.5 
8157 1
12055702 42759 -22834 1549 0 0 0 
8157.5 1
12055702 42570 -22780 1621.57 -687.273 196.364 714.774 
8158 1
12055702 41994.9 -22627.9 1695.86 -1147.99 303.678 1187.48 
8158.5 2
12055804 41516.8 -21488.4 1306.4 0 0 0 
12055702 41425.3 -22491.4 1743.71 -1121.2 268.56 1152.92 
8159 2
12055804 41105 -21416 1372.29 -944.495 166.055 958.982 
12055702 40940.1 -22390 1727.29 -949.399 198.49 969.926 
8159.5 2
12055804 40357.3 -21653.8 1626.83 -1551.18 -493.43 1627.77 
12055702 40356.8 -22186.5 1732.17 -1210.19 422.199 1281.72 
8160 2
12055804 39749.7 -21336.7 1734.43 -1287.33 671.862 1452.11 
12055702 39708.9 -21941.7 1788.71 -1372.83 518.614 1467.52 
8160.5 2
12055804 39148.7 -21145.3 1853.57 -1171.54 373.155 1229.53 
12055702 39035.3 -21690.7 1830.29 -1313 489.279 1401.2 
8161 2
12055804 38634.7 -21036.3 1852 -1015.81 215.415 1038.4 
12055702 38461.4 -21589.3 1833.14 -1134.11 200.452 1151.68 
8161.5 2
12055804 38186.4 -20911.3 1839.86 -913.006 254.582 947.835 
12055702 37991.1 -21478.3 1840.43 -957.812 226.069 984.13 
8162 2
12055804 37715.1 -21070.9 1850.29 -950.173 -321.717 1003.16 
12055702 37513.7 -21423.9 1821.43 -962.558 109.735 968.793 
8162.5 2
12055804 37022.3 -20753.7 1812.71 -1371.99 628.006 1508.89 
12055702 36858.1 -21149.7 1804 -1298.16 542.857 1407.1 
8163 2
12055804 36535.4 -20218.7 1756 -954.622 1049.02 1418.36 
12055702 36452 -20723.9 1806 -796.359 835.014 1153.88 
8163.5 2
12055804 36130.6 -19947.4 1730.14 -812.966 544.75 978.605 
12055702 35975.3 -20412 1792.86 -957.258 626.219 1143.89 
8164 2
12055804 35465.1 -19626.9 1739.14 -1344.3 647.619 1492.16 
12055702 35004.7 -20181.3 1742.57 -1960.75 466.089 2015.39 
8164.5 2
12055804 35224 -19430.6 1672.43 -470.064 382.623 606.103 
12055702 34424.4 -19797.3 1746.71 -1131.16 748.538 1356.41 
8165 2
12055804 34703.3 -19144.9 1630 -1007.18 552.639 1148.84 
12055702 33918.9 -19610.3 1716 -977.894 361.702 1042.64 
8165.5 2
12055804 33937 -18800.8 1663 -1551.19 696.404 1700.34 
12055702 33436.5 -19360 1686 -976.431 506.651 1100.05 
8166 2
12055804 33201.6 -18594.3 1732.71 -1467.92 412.271 1524.72 
12055702 32911.6 -19174.3 1710.71 -1047.76 370.687 1111.4 
8166.5 2
12055804 32587.5 -18453.3 1783.33 -1240.55 284.752 1272.81 
12055702 32393.7 -19010.5 1717.67 -1046.27 330.88 1097.35 
8167 2
12055804 32003.9 -18235.4 1761.14 -1176.7 439.324 1256.04 
12055702 31776 -18787.3 1675.29 -1245.3 450.029 1324.12 
8167.5 2
12055804 31339.5 -17909.3 1735.5 -1353.07 664.145 1507.28 
12055702 31163.2 -18529.8 1617.67 -1248.13 524.343 1353.8 
8168 2
12055804 30662.4 -17733.1 1679 -1324.99 344.795 1369.12 
12055702 30326 -18240 1545.43 -1638.29 567.189 1733.7 
8168.5 2
12055804 29919.2 -17495.5 1645.5 -1426.61 456.128 1497.75 
12055702 29859 -18083.3 1550.33 -896.353 300.704 945.448 
8169 2
12055804 29325.7 -17300.5 1712.17 -1228.78 403.727 1293.4 
12055702 29361.2 -17920.8 1632.33 -1030.71 336.439 1084.23 
8169.5 2
12055804 28855.9 -17190.6 1768.43 -921.195 215.546 946.076 
12055702 28734.3 -17807 1660.71 -1229.18 223.203 1249.28 
8170 2
12055804 28401 -17086 1816.33 -897.154 206.255 920.558 
12055702 28206.5 -17681.5 1692.5 -1041 247.535 1070.02 
8170.5 2
12055804 27909.1 -16933.9 1805.71 -1005.84 311.131 1052.86 
12055702 27803.4 -17521.4 1723.71 -824.277 327.344 886.897 
8171 2
12055804 27522.5 -16789 1834.5 -795.561 298.06 849.563 
12055702 27345.7 -17374.2 1707.33 -941.897 303.008 989.436 
8171.5 2
12055804 27047 -16664.7 1768.71 -936.024 244.657 967.469 
12055702 26787.3 -17244.6 1691.86 -1099.18 255.109 1128.39 
8172 2
12055804 26498.2 -16385.2 1735.33 -1080.38 550.291 1212.45 
12055702 26220 -16986.3 1676.33 -1116.7 508.343 1226.96 
8172.5 2
12055804 25945.1 -16165.1 1815.57 -1108.26 440.929 1192.76 
12055702 25763.3 -16787.6 1675 -915.259 398.32 998.178 
8173 2
12055804 25430.7 -15946.7 1727.83 -1028.95 436.952 1117.89 
12055702 25131.5 -16534.3 1687 -1263.57 506.476 1361.3 
8173.5 2
12055804 24823.6 -15710.1 1775.43 -1256.93 489.697 1348.95 
12055702 24556.4 -16295.9 1751.14 -1190.62 493.74 1288.94 
8174 2
12055804 24341.9 -15593.4 1796.57 -915.807 221.89 942.304 
12055702 24183.3 -16129.6 1718.57 -709.397 316.133 776.649 
8174.5 2
12055804 23866.7 -15514.8 1799.67 -967.801 160.072 980.95 
12055702 23747.7 -16067.5 1728.83 -887.208 126.418 896.169 
8175 2
12055804 23526.7 -15412.8 1740.33 -731.183 219.355 763.377 
12055702 23325.5 -15920 1687.67 -907.885 317.204 961.704 
8175.5 2
12055804 23144.6 -15199.1 1732.57 -729.189 407.806 835.478 
12055702 22767.7 -15775.7 1665.29 -1064.48 275.354 1099.51 
8176 2
12055804 22607.8 -14959.2 1722.17 -1064.96 476.143 1166.55 
12055702 22372.7 -15621.5 1650 -783.825 305.981 841.43 
8176.5 2
12055804 22121.6 -14695.6 1677.29 -966.723 524.046 1099.63 
12055702 21957.9 -15481.1 1630.71 -824.671 279.04 870.601 
8177 2
12055804 21623 -14271.5 1702.83 -999.141 849.843 1311.68 
12055702 21500 -15290.3 1590.17 -917.549 382.384 994.039 
8177.5 2
12055804 21189.4 -14112.1 1725.57 -875.902 321.934 933.191 
12055702 20981.1 -14907.1 1663.14 -1048.2 774.122 1303.07 
8178 2
12055804 20856 -13880 1767.67 -677.7 471.835 825.776 
12055702 20597 -14649.5 1694.17 -780.778 523.664 940.127 
8178.5 2
12055804 20517 -13600.7 1764.43 -672.619 554.138 871.485 
12055702 20198.3 -14385.6 1699.57 -791.1 523.668 948.719 
8179 2
12055804 20115 -13348.7 1781 -780.583 489.413 921.322 
12055702 19849.3 -14103 1673.67 -677.577 548.682 871.874 
8179.5 2
12055804 19792.6 -13065.7 1779.57 -664.801 583.407 884.491 
12055702 19475.4 -13781.9 1680 -770.938 662.15 1016.26 
8180 2
12055804 19526.8 -12840.7 1746.83 -532.541 450.997 697.853 
12055702 19209.2 -13424.5 1685.5 -533.591 716.147 893.076 
8180.5 2
12055804 19259 -12549.3 1726 -538.9 586.28 796.327 
12055702 18878.4 -13079.7 1664.71 -665.469 693.734 961.309 
8181 2
12055804 18929.7 -12240.8 1711.17 -657.352 615.673 900.647 
12055702 18602.5 -12749.2 1649.33 -550.756 659.776 859.439 
8181.5 2
12055804 18674.7 -11999.2 1663.17 -523.614 496.235 721.402 
12055702 18236.5 -12449.3 1657 -751.54 615.674 971.528 
8182 2
12055804 18420.7 -11683.4 1626 -512.001 636.569 816.924 
12055702 17859.1 -12186 1658.57 -760.801 530.914 927.732 
8182.5 2
12055804 17989.5 -11337 1622.33 -843.864 677.942 1082.46 
12055702 17441.2 -11850.7 1637.17 -817.957 656.23 1048.66 
8183 2
12055804 17243.3 -10877.4 1706 -1492.43 919.143 1752.76 
12055702 16821.4 -11477.3 1654.29 -1239.48 746.762 1447.05 
8183.5 2
12055804 16806 -10490.7 1734.33 -883.405 781.337 1179.36 
12055702 16373.7 -11065.7 1692.33 -904.57 831.554 1228.71 
8184 2
12055804 16471.6 -10185.3 1720 -690.968 630.952 935.702 
12055702 16005.6 -10800.1 1721.71 -760.527 548.603 937.746 
8184.5 2
12055804 16069.9 -9969.57 1735.57 -783.069 420.496 888.827 
12055702 15690.4 -10469.6 1729.86 -614.314 644.389 890.291 
8185 2
12055804 15401.1 -9771.29 1753.29 -1301 385.77 1356.99 
12055702 15405.3 -10301.9 1772.43 -554.753 326.292 643.597 
8185.5 2
12055804 15364.8 -9762.67 1751.33 -71.4754 16.9666 73.4616 
12055702 14937.8 -10072.5 1772 -920.182 451.49 1024.98 
8186 2
12055804 15157.7 -9808.86 1753.43 -435.124 -97.0388 445.813 
12055702 14604.7 -9648.57 1772.86 -699.83 890.606 1132.67 
8186.5 2
12055804 14663.6 -9685.14 1766.43 -959.501 240.222 989.115 
12055702 14385.1 -9168.29 1743.14 -426.352 932.594 1025.43 
8187 2
12055804 14266.2 -9280.33 1754.17 -786.94 801.603 1123.32 
12055702 14132.2 -8731.83 1707.17 -500.943 864.262 998.946 
8187.5 2
12055804 14006.7 -8831.17 1736.67 -529.592 916.667 1058.65 
12055702 13967.2 -8339.5 1699 -336.735 800.68 868.608 
8188 2
12055804 13439 -8380.86 1721.14 -1135.33 900.619 1449.17 
12055702 13764.3 -8059.57 1687.71 -405.762 559.857 691.435 
8188.5 2
12055804 13143.5 -8173.83 1713.17 -592.184 414.877 723.053 
12055702 13440.3 -7672.33 1702.5 -649.203 776.028 1011.77 
8189 2
12055804 13079.9 -8298.86 1696.57 -130.683 -256.722 288.07 
12055702 13081.3 -7411.43 1685.14 -737.264 535.739 911.359 
8189.5 2
12055804 13079.3 -8803.14 1692.71 -1.07411 -947.905 947.906 
12055702 12759.1 -7160.29 1737.71 -605.532 472.073 767.803 
8190 2
12055804 12706.5 -9344.5 1706.17 -745.571 -1082.71 1314.59 
12055702 12437.2 -6927.17 1766.5 -643.952 466.238 795.017 
8190.5 2
12055804 12418.3 -9738.29 1720.86 -562.919 -769.113 953.106 
12055702 12059.4 -6765.29 1754.86 -737.77 316.174 802.664 
8191 2
12055804 12450.8 -9839 1725.5 66.2884 -205.121 215.566 
12055702 11661.3 -6452.33 1721.33 -810.785 637.378 1031.32 
8191.5 2
12055804 12483.3 -9937.17 1721.67 69.7425 -210.658 221.903 
12055702 11269 -6124 1676.5 -841.917 704.578 1097.84 
8192 2
12055804 12717.5 -9920.67 1723.5 465.54 32.8032 466.694 
12055702 10835.5 -5799 1641.17 -861.829 646.123 1077.14 
8192.5 2
12055804 12802.9 -9956 1723.14 165.101 -68.343 178.687 
12055702 10538.6 -5482.29 1624 -574.33 612.6 839.722 
8193 2
12055804 12821 -9971.33 1721 35.9977 -30.4233 47.1319 
12055702 10258.2 -5092 1640 -556.359 774.376 953.517 
8193.5 2
12055804 12750.4 -10049.7 1718 -143.147 -158.988 213.935 
12055702 10082.7 -4652 1660 -355.887 892.495 960.834 
8194 2
12055804 12609.7 -9912.17 1714.17 -273.856 267.602 382.894 
12055702 9791.17 -4252.33 1664.17 -567.213 777.562 962.462 
8194.5 2
12055804 12439.1 -9606.43 1715.29 -340.367 610.256 698.757 
12055702 9530.29 -3848.14 1695.29 -520.72 806.767 960.221 
8195 2
12055804 12373.7 -9301.33 1777 -135.561 631.667 646.05 
12055702 9277.5 -3499.17 1734.33 -523.366 722.518 892.157 
8195.5 2
12055804 12392.7 -9176.71 1856.29 38.0192 248.741 251.629 
12055702 9095.14 -3121 1711.57 -363.986 754.824 838 
8196 2
12055804 12516.7 -9161.67 1920 243.521 29.5631 245.309 
12055702 8875.67 -2744.33 1743.5 -431.191 740.013 856.472 
8196.5 2
12055804 12472.1 -9476.86 1919 -91.0507 -644.561 650.96 
12055702 8652.57 -2324.29 1749.86 -456.227 858.993 972.632 
8197 2
12055804 12482.2 -9718.17 1909.83 20.1281 -484.557 484.975 
12055702 8381.5 -1916.5 1745.5 -544.32 818.847 983.257 
8197.5 2
12055804 12458.5 -9834.17 1912.67 -49.101 -240.664 245.622 
12055702 8189.5 -1610 1745.5 -398.34 635.892 750.356 
8198 2
12055804 12513.3 -9812.57 1897.86 100.895 39.7702 108.45 
12055702 7927 -1261 1706.86 -483.425 642.726 804.236 
8198.5 2
12055804 12606.3 -9799 1878.83 195.478 28.5114 197.547 
12055702 7712.33 -1016 1709.17 -450.98 514.706 684.328 
8199 2
12055804 12336.9 -9571.71 1874.14 -562.581 474.5 735.967 
12055702 7494.86 -719.714 1687.29 -454.021 618.551 767.294 
8199.5 2
12055804 12304.4 -9279.14 1887.86 -60.3884 544.826 548.162 
12055702 7152.57 -479.286 1751.29 -637.404 447.725 778.936 
8200 2
12055804 12383 -9082.67 1885.33 158.41 396.121 426.621 
12055702 6924.33 -159.167 1693 -460.157 645.401 792.646 
8200.5 2
12055804 12411.5 -9065 1897.62 58.2822 36.1282 68.5716 
12055702 6666.88 119.125 1684.62 -526.5 569.104 775.294 
8201 2
12055804 12288 -9256.67 1925.5 -240.741 -373.619 444.463 
12055702 6361 312.667 1694.83 -596.248 377.274 705.583 
8201.5 2
12055804 12288 -9493.29 1964.43 0 -508.858 508.858 
12055702 6057.71 517.286 1667.14 -652.227 440.041 786.789 
8202 2
12055804 12300.5 -9571.75 1954.75 19.2604 -120.9 122.425 
12055702 5507.75 712 1638.5 -847.403 300.022 898.946 
8202.5 2
12055804 12283.5 -9432.67 1939.5 -42.1836 345.12 347.688 
12055702 5113.5 813.833 1610.5 -978.288 252.688 1010.4 
8203 2
12055804 12316 -9410.71 1915.71 67.9916 45.9255 82.0488 
12055702 4725.86 979.286 1587.86 -810.968 346.135 881.748 
8203.5 2
12055804 12229.5 -9478.83 1903.5 -173.695 -136.785 221.088 
12055702 4190.17 1089.17 1584.33 -1075.68 220.644 1098.08 
8204 2
12055804 12227 -9429.29 1916.86 -5.21921 103.44 103.571 
12055702 3689.43 1167.43 1592.86 -1045.38 163.386 1058.07 
8204.5 2
12055804 12611.1 -9495.43 1913.43 762.188 -131.236 773.404 
12055702 2667.71 1246.14 1631.14 -2027.21 156.179 2033.22 
8205 2
12055804 12531.6 -9786.86 1897.57 -159.143 -582.857 604.193 
12055702 1754.86 1677.14 1632 -1825.71 862 2018.98 
8205.5 2
12055804 12346.1 -9742.86 1859 -360.756 85.6031 370.773 
12055702 1180.43 1790.29 1617.29 -1117.57 220.122 1139.04 
8206 2
12055804 12192.7 -9536.71 1861.29 -303.819 408.204 508.858 
12055702 637.429 1956 1658.71 -1075.25 328.147 1124.21 
8206.5 2
12055804 12286.6 -9254.71 1866 185.123 556.213 586.211 
12055702 -108.429 2103.57 1699.43 -1471.12 291.068 1499.64 
8207 2
12055804 12341.7 -9276.43 1905.43 107.491 -42.328 115.525 
12055702 -653.571 2267.57 1742.57 -1062.66 319.688 1109.7 
8207.5 2
12055804 12440.4 -9139.29 1957 193.179 268.381 330.676 
12055702 -1304 2485 1752.43 -1272.85 425.496 1342.09 
8208 2
12055804 12427.9 -9222.86 1980.86 -25.5517 -169.861 171.772 
12055702 -1969.14 2843.71 1730.86 -1351.92 729.094 1535.99 
8208.5 2
12055804 12341.1 -9421.57 1969.86 -174.475 -399.828 436.238 
12055702 -2575.29 3227 1685.71 -1219.6 771.199 1442.98 
8209 2
12055804 12527.7 -9670.71 1935.71 362.275 -483.773 604.383 
12055702 -3209.71 3554.43 1758 -1231.9 635.784 1386.29 
8209.5 2
12055804 12606.3 -9770.86 1899.57 158.73 -202.309 257.146 
12055702 -3730.43 3896.14 1772.57 -1051.95 690.332 1258.23 
8210 2
12055804 12559.7 -9881.71 1869.71 -95.826 -228.101 247.412 
12055702 -4257.29 4211.71 1740.14 -1084.07 649.324 1263.66 
8210.5 2
12055804 12413.7 -9920.14 1823 -285.714 -75.2027 295.446 
12055702 -4964.29 4649.71 1579.29 -1383.56 857.143 1627.56 
8211 2
12055804 12350 -9780.83 1788.67 -134.418 293.902 323.182 
12055702 -5791.17 4953.5 1310.83 -1744.47 640.898 1858.48 
8211.5 2
12055804 12267.6 -9560.29 1777.57 -176.507 472.265 504.171 
12055702 -6362.29 5330.57 1443.71 -1222.95 807.433 1465.46 
8212 2
12055804 12292.4 -9240.57 1782.57 48.5491 624.442 626.326 
12055702 -6818.29 5664.29 1447.43 -890.625 651.786 1103.65 
8212.5 2
12055804 12256.7 -9134.71 1824 -69.2137 205.15 216.511 
12055702 -7633.43 6065.86 1396.57 -1579.73 778.239 1761.03 
8213 2
12055804 12247.9 -9240 1860.43 -18.2621 -217.084 217.851 
12055702 -8273 6272.86 1459.86 -1318.7 426.804 1386.05 
8213.5 2
12055804 12222.1 -9331 1889.86 -49.3556 -174.664 181.504 
12055702 -8887.57 6666.43 1528 -1179.6 755.415 1400.75 
8214 2
12055804 12262.3 -9535.86 1897.86 78.7115 -401.681 409.32 
12055702 -9544.14 7074.71 1454.43 -1287.39 800.56 1516.01 
8214.5 2
12055804 12289.7 -9457.57 1918.29 53.5714 152.902 162.015 
12055702 -10107.6 7508.29 1506.86 -1100.45 846.819 1388.56 
8215 2
12055804 12318.7 -9599.67 1897.5 59.9428 -294.193 300.238 
12055702 -10522 8016.83 1461.17 -858.03 1052.89 1358.23 
8215.5 2
12055804 12404.6 -9730.14 1887.71 176.034 -267.369 320.116 
12055702 -11034.6 8556.14 1453 -1050.35 1105.14 1524.66 
8216 2
12055804 12400.6 -9734.57 1863.57 -7.69231 -8.51648 11.4762 
12055702 -11474.4 9087 1428.43 -845.879 1020.88 1325.78 
8216.5 2
12055804 12265.7 -9651.5 1844.67 -268.735 165.481 315.598 
12055702 -11756.2 9695.5 1500.83 -561.231 1212.15 1335.77 
8217 2
12055804 12113.7 -9425.86 1838.71 -311.378 462.383 557.453 
12055702 -12168.3 10197.9 1431.29 -844.506 1029.42 1331.5 
8217.5 2
12055804 12189.2 -9689.5 1809 155.893 -544.717 566.585 
12055702 -12583.8 10728.5 1489 -858.569 1096.37 1392.54 
8218 2
12055804 12159.7 -9557.57 1803.57 -61.2316 274.28 281.031 
12055702 -13169.9 11315.3 1329.29 -1218.34 1219.93 1724.12 
8218.5 2
12055804 12173.4 -9510.43 1798.43 26.4244 90.834 94.5995 
12055702 -13687.1 11905.7 1329.71 -996.697 1137.63 1512.48 
8219 2
12055804 12250.4 -9478.29 1812.43 152.475 63.6492 165.227 
12055702 -14111.4 12454.6 1302.57 -840.17 1086.85 1373.72 
8219.5 2
12055804 12282 -9493.86 1863.71 59.9078 -29.5473 66.7981 
12055702 -14451.3 13074.7 1259 -644.89 1176.74 1341.87 
8220 2
12055804 12251.3 -9781 1816.83 -63.4921 -594.499 597.88 
12055702 -14883.2 13619.7 1298.67 -894.163 1128.27 1439.62 
8220.5 2
12055804 12237.4 -9754.43 1806 -29.2117 55.8223 63.0036 
12055702 -15348.7 14154.4 1422 -978.041 1123.45 1489.53 
8221 2
12055804 12261.3 -9705.14 1798.43 45.8791 94.7802 105.3 
12055702 -15780.3 14783 1628 -829.945 1208.79 1466.28 
8221.5 2
12055804 12305.3 -9742.86 1785.71 84.13 -72.1114 110.806 
12055702 -16068.4 15372.6 1765.86 -550.942 1127.29 1254.72 
8222 2
12055804 12335.7 -9711.43 1771.14 60.4942 62.4822 86.9688 
12055702 -16384.6 15947.7 1822.71 -628.515 1143.43 1304.78 
8222.5 2
12055804 12303.1 -9425.43 1781 -68.1411 598.326 602.194 
12055702 -16672.3 16467.3 1832.57 -601.913 1086.97 1242.5 
8223 2
12055804 12298 -9158 1825 -10.1038 525.4 525.497 
12055702 -17022.5 17055.1 1710.5 -688.044 1154.89 1344.31 
8223.5 2
12055804 12327.4 -8965.29 1928 58.6227 383.893 388.343 
12055702 -17194.7 17700.1 1719 -343.056 1284.9 1329.9 
8224 2
12055804 12425.1 -8867.14 1957.86 199.825 200.701 283.215 
12055702 -17332.9 18391.6 1687.43 -282.501 1413.96 1441.91 
8224.5 2
12055804 12405.4 -8976.14 2010 -40.0697 -221.545 225.139 
12055702 -17505.1 19039.1 1688.43 -350.174 1316.2 1361.99 
8225 2
12055804 12497.6 -8947.29 2024.57 176.519 55.2819 184.973 
12055702 -17919.7 19687.3 1781.29 -794.198 1241.65 1473.92 
8225.5 2
12055804 12444.3 -9005.86 2070.71 -104.482 -114.846 155.261 
12055702 -18194.7 20402.6 1462.86 -539.216 1402.52 1502.6 
8226 2
12055804 12214.3 -9228.33 2124.5 -483.093 -467.387 672.183 
12055702 -17922 21331.2 1370.83 572.929 1950.83 2033.22 
8226.5 1
12055804 12346 -9446.86 2110.29 286.232 -475.052 554.62 
8227 1
12055804 12306.7 -9551.57 2099.86 -77.4866 -206.537 220.594 
8227.5 1
12055804 12341.1 -9651.43 2078.14 67.1122 -194.653 205.898 
8228 1
12055804 12463.1 -9295.29 2060.29 230.189 671.968 710.301 
8228.5 1
12055804 12492.6 -9022.29 2099.29 58.0445 538.462 541.581 
8229 1
12055804 12639.7 -9043 2130.14 288.515 -40.6162 291.36 
8229.5 1
12055804 12634.3 -9015.57 2123.57 -11.0562 55.8627 56.9463 
8230 1
12055804 12543 -8963.5 2114.5 -193.813 110.555 223.127 
8230.5 1
12055804 12439.1 -8809.38 2121 -211.99 314.541 379.309 
8231 1
12055804 12441 -8769.86 2117.86 3.59885 75.85 75.9353 
8231.5 1
12055804 12435 -8800.29 2095.71 -12.474 -63.2611 64.4792 
8232 1
12055804 12427 -9042.25 2088.75 -15.748 -476.308 476.568 
8232.5 1
12055804 12517.6 -9501.14 2077.57 177.244 -898.029 915.353 
8233 1
12055804 12568.7 -9685.29 2049 99.4997 -358.255 371.815 
8233.5 1
12055804 12606.1 -9726 2022.29 76.541 -83.2603 113.096 
8234 1
12055804 12542.3 -9858.43 1985.57 -134.154 -278.211 308.867 
8234.5 1
12055804 12481.8 -9888.62 1949.12 -118.465 -59.0928 132.386 
8235 1
12055804 12416.4 -9752.86 1906.86 -128.585 267.26 296.584 
8235.5 1
12055804 12334.9 -9415.14 1913.43 -169.587 702.109 722.299 
8236 1
12055804 12299.1 -9314.86 1909.43 -72.59 203.833 216.373 
8236.5 1
12055804 12292.3 -9053.86 1913.14 -14.0804 535.934 536.119 
8237 1
12055804 12247.4 -8957 1922.71 -86.4299 186.623 205.665 
8237.5 1
12055804 12243.9 -9114.71 2022.14 -7.17154 -316.695 316.777 
8238 1
12055804 12347.3 -9456.86 2007.86 211.51 -699.679 730.949 
8238.5 1
12055804 12275.7 -9373.71 2057.14 -142.289 165.294 218.102 
8239 1
12055804 12309.9 -9018.71 2071 69.2553 720.081 723.404 
8239.5 1
12055804 12286.4 -8929.43 2095.14 -45.8485 174.727 180.643 
8240 1
12055804 12283.7 -8851.86 2096 -5.39619 154.218 154.312 
8240.5 1
12055804 12412.6 -8889.62 2120.38 252.766 -74.0546 263.391 
8241 1
12055804 12469.9 -9353.14 2122.43 109.43 -886.267 892.998 
8241.5 1
12055804 12542.3 -9648.14 2102.14 151.208 -615.866 634.157 
8242 1
12055804 12607.1 -9659.75 2073 125.902 -22.5381 127.903 
8242.5 1
12055804 12498.7 -9586.29 2017.71 -210.916 142.927 254.781 
8243 1
12055804 12348.7 -9507 1969 -318.471 168.335 360.223 
8243.5 1
12055804 12319.1 -9474.38 1967.25 -58.5926 64.604 87.2168 
8244 1
12055804 12263.7 -9635.86 1935.86 -105.544 -307.585 325.189 
8244.5 1
12055804 12176.4 -9576.57 1925.14 -183.373 124.55 221.672 
8245 1
12055804 12121.1 -9327.25 1934.12 -108.015 486.956 498.792 
8245.5 1
12055804 12244.6 -9505.71 1941 239.237 -345.861 420.541 
8246 1
12055804 12313.3 -9780 1923.29 147.773 -589.862 608.09 
8246.5 1
12055804 12330.8 -9787.88 1908.5 34.6514 -15.625 38.0113 
8247 1
12055804 12399.9 -9840.71 1884 134.189 -102.601 168.919 
8247.5 1
12055804 12492.4 -9820.71 1865.14 188.153 40.6504 192.494 
8248 1
12055804 12635.9 -9394 1876.71 293.31 872.626 920.602 
8248.5 1
12055804 12728 -9414.71 1864.29 188.047 -42.2741 192.74 
8249 1
12055804 12784.5 -9227.5 1847.5 107.008 354.573 370.368 
8249.5 1
12055804 12518.9 -9222.43 1841 -527.069 10.0624 527.165 
8250 1
12055804 12417.1 -9201.57 1925.57 -201.814 41.3832 206.013 
8250.5 1
12055804 12402.7 -9175.14 1995.86 -28.2913 51.8207 59.0405 
8251 1
12055804 12406.4 -9427.14 1989.43 7.48848 -508.065 508.12 
8251.5 1
12055804 12397.3 -9564 1951.86 -18.8125 -281.599 282.227 
8252 1
12055804 12354.7 -9443 1932.71 -87.2365 247.951 262.849 
8252.5 1
12055804 12315.2 -9506.62 1935.25 -76.9284 -124.025 145.946 
8253 1
12055804 12223.4 -9634.71 1901.86 -181.825 -253.642 312.081 
8253.5 1
12055804 12139 -9397.14 1910.14 -179.254 504.398 535.303 
8254 1
12055804 12265.5 -9366.88 1920.5 251.992 60.2945 259.105 
8254.5 1
12055804 12583.3 -9592.43 1901.43 621.89 -441.396 762.612 
8255 1
12055804 12675.6 -9685.71 1878 189.888 -191.946 270.001 
8255.5 1
12055804 12787.6 -9756.62 1852.25 216.32 -136.893 255.996 
8256 1
12055804 12828.6 -9754.43 1842.71 83.2244 4.46429 83.3441 
8256.5 1
12055804 12786.1 -9878 1826.88 -85.7504 -249.639 263.956 
8257 1
12055804 12561.8 -9832.75 1800.75 -424.149 85.5388 432.689 
8257.5 1
12055804 12248.4 -9632.57 1797.29 -606.038 387.193 719.166 
8258 1
12055804 12126.6 -9419.43 1822.43 -254.399 444.975 512.563 
8258.5 1
12055804 12129.6 -9250.43 1922.71 6.22407 350.622 350.678 
8259 1
12055804 12178.7 -8776.57 2056.43 100.909 973.013 978.231 
8259.5 1
12055804 12359.8 -9268.75 2076.88 348.146 -946.497 1008.5 
8260 1
12055804 12572.9 -9572.71 2046.86 419.502 -598.355 730.76 
8260.5 1
12055804 12610.8 -9722.5 2007.38 76.2432 -301.38 310.874 
8261 1
12055804 12531.3 -9746.86 1969.71 -151.939 -46.572 158.917 
8261.5 1
12055804 12511.5 -9741.5 1940.75 -40.5445 10.9778 42.0044 
8262 1
12055804 12547.3 -9685.71 1901.86 70.0308 109.17 129.701 
8262.5 1
12055804 12476 -9811.86 1823.71 -154.969 -274.224 314.982 
8263 1
12055804 12333.1 -9726.11 1789.44 -282.389 169.459 329.332 
8263.5 1
12055804 12255.1 -9540.8 1798.6 -153.565 364.786 395.791 
8264 1
12055804 12292.8 -9083 1819.62 77.1516 938.115 941.282 
8264.5 1
12055804 12329.2 -8870 1824.25 71.7092 418.468 424.567 
8265 1
12055804 12292.3 -8941.14 1882 -74.8265 -144.014 162.293 
8265.5 1
12055804 12117.5 -9166.38 1972.5 -344.745 -444.245 562.319 
8266 1
12055804 12170.9 -9272.86 2005.86 107.358 -214.25 239.643 
8266.5 1
12055804 12682.1 -9420.38 2001.5 1002.49 -289.251 1043.38 
8267 1
12055804 12827.7 -9512.57 2018.71 288.296 -182.567 341.241 
8267.5 1
12055804 12820.9 -9682.62 2007.88 -13.7335 -341.473 341.749 
8268 1
12055804 12585.3 -9849.29 1937.57 -494.935 -350.128 606.259 
8268.5 1
12055804 12493.5 -9902.88 1901 -182.115 -106.328 210.882 
8269 1
12055804 12553.9 -9912.71 1863 113.881 -18.5647 115.385 
8269.5 1
12055804 12583.7 -9839.5 1841.17 63.4245 155.775 168.192 
8270 1
12055804 12423.3 -9764.29 1805 -331.366 155.401 365.996 
8270.5 1
12055804 12432.1 -9792.25 1761.5 16.7411 -52.9627 55.5455 
8271 1
12055804 12382 -9840 1755.14 -96.9536 -92.3598 133.904 
8271.5 1
12055804 12280.3 -9866.43 1755.57 -201.414 -52.3338 208.102 
8272 1
12055804 12107.7 -9622.43 1760 -350.755 495.935 607.438 
8272.5 1
12055804 12131.4 -9390.14 1787.86 49.8199 487.995 490.532 
8273 1
12055804 12101 -9012.86 1830.86 -62.4817 774.714 777.23 
8273.5 1
12055804 12112.8 -9197.75 1859.38 23.0392 -362.535 363.266 
8274 1
12055804 12203.4 -9363.29 1859.86 179.207 -327.146 373.014 
8274.5 1
12055804 12284.4 -9473.5 1857.5 159.343 -216.957 269.185 
8275 1
12055804 12412.1 -9484.57 1922.71 244.766 -21.2096 245.683 
8275.5 1
12055804 12601.3 -9464.29 1942.29 406.759 43.6252 409.092 
8276 1
12055804 12698.2 -9425.5 1922.25 191.629 76.6516 206.391 
8276.5 1
12055804 12708 -9424.57 1911.14 19.5391 1.86086 19.6275 
8277 1
12055804 12808.4 -9420.25 1896.12 206.109 8.87357 206.3 
8277.5 1
12055804 12811.8 -9434.88 1887.38 6.39205 -27.6989 28.4268 
8278 1
12055804 12803.9 -9601 1879 -16.4093 -345.374 345.764 
8278.5 1
12055804 12694.6 -9562.38 1860.75 -218.902 77.4048 232.184 
8279 1
12055804 12397.1 -9589.88 1823.12 -574.324 -53.0888 576.773 
8279.5 1
12055804 12247.5 -9439 1815.75 -300.452 302.962 426.682 
8280 1
12055804 12286.1 -9381.75 1823.88 77.0958 114.271 137.847 
8280.5 1
12055804 12397.2 -9283.88 1875.38 222.25 195.75 296.164 
8281 1
12055804 12545.5 -9448.75 1871.62 300.101 -333.755 448.835 
8281.5 1
12055804 12573.8 -9371.62 1877.62 56.0516 153.026 162.968 
8282 1
12055804 12407.9 -9505.88 1875.12 -333.082 -269.578 428.505 
8282.5 1
12055804 12333.6 -9661.75 1808.25 -151.222 -317.464 351.641 
8283 1
12055804 12354.2 -9750.88 1779.88 42.0061 -181.517 186.314 
8283.5 1
12055804 12289.5 -9631.5 1773.88 -131.874 243.126 276.588 
8284 1
12055804 12255.1 -9512.12 1778.75 -68.6128 238.273 247.956 
8284.5 1
12055804 12606.8 -9595.88 1773.88 708.921 -168.851 728.752 
8285 1
12055804 12730.9 -9594.12 1770.75 246.28 3.47222 246.304 
8285.5 1
12055804 12764.4 -9485 1780.75 65.1751 212.305 222.084 
8286 1
12055804 12438.5 -9241.75 1821.62 -636.475 475.098 794.24 
8286.5 1
12055804 12241 -9185.88 1832.5 -388.016 109.774 403.245 
8287 1
12055804 12221.1 -9333.86 1934.86 -40.9426 -305.118 307.853 
8287.5 1
12055804 12279.1 -9525.38 1984.62 116.899 -386.125 403.433 
8288 1
12055804 12388.6 -9820.14 1967.57 217.156 -584.857 623.87 
8288.5 1
12055804 12396.4 -9779 1935.88 16.3597 86.2534 87.7911 
8289 1
12055804 12370.9 -9433.33 1918.11 -49.1062 666.024 667.832 
8289.5 1
12055804 12307.5 -9282.75 1926.88 -117.823 279.895 303.683 
8290 1
12055804 12323.6 -8998.43 1951.86 33.3432 589.878 590.82 
8290.5 1
12055804 12371.6 -8760.75 1989 100.53 497.236 507.296 
8291 1
12055804 12436.5 -8851.62 2004 125 -175.096 215.137 
8291.5 1
12055804 12481.4 -8881.75 1988.38 87.6465 -58.8379 105.564 
8292 1
12055804 12624.7 -9019.14 2029.71 299.873 -287.433 415.381 
8292.5 1
12055804 12716.2 -9117.75 2082 191.497 -206.291 281.473 
8293 1
12055804 12603.8 -9217.88 2089.25 -212.665 -189.272 284.694 
8293.5 1
12055804 12628.1 -9357.57 2078.57 49.68 -284.514 288.819 
8294 1
12055804 12695.6 -9375.62 2049.62 136.881 -36.6198 141.694 
8294.5 1
12055804 12623.2 -9244.12 2008.5 -137.334 249.526 284.822 
8295 1
12055804 12629.4 -9200.75 1963 11.9863 84.8826 85.7247 
8295.5 1
12055804 12582.8 -9019.88 1952.75 -95.543 370.645 382.762 
8296 1
12055804 12542.3 -9026.29 1955.43 -83.9508 -13.3002 84.9978 
8296.5 1
12055804 12564.8 -9085.5 1964.75 47.8983 -126.256 135.037 
8297 1
12055804 12633 -8951.62 1984.25 131.25 257.452 288.978 
8297.5 1
12055804 12547.6 -8985.12 2016.62 -166.748 -65.4297 179.126 
8298 1
12055804 12504 -8991.88 2017.5 -85.5392 -13.2353 86.5571 
8298.5 1
12055804 12414.3 -8993.86 2030.29 -174.882 -3.86383 174.924 
8299 1
12055804 12244.4 -9062.38 2078.88 -346.757 -139.832 373.889 
8299.5 1
12055804 12215.6 -9027.57 2072.14 -56.4776 68.2423 88.5818 
8300 1
12055804 12261.9 -8961.71 2052.43 99.3256 141.324 172.737 
8300.5 1
12055804 12219.1 -8917.25 2111.75 -84.6181 88.0481 122.118 
8301 1
12055804 12344.3 -8932.43 2103.29 252.34 -30.602 254.189 
8301.5 1
12055804 12683.1 -9274.88 2098.75 698.638 -706.075 993.296 
8302 1
12055804 12547.4 -9370.38 2072 -266.176 -187.255 325.445 
8302.5 1
12055804 12367.1 -9497.62 2046.62 -358.35 -252.982 438.651 
8303 1
12055804 12384.6 -9608.75 2022 34.2466 -217.466 220.146 
8303.5 1
12055804 12402.8 -9704.62 1982.62 34.4582 -182.272 185.5 
8304 1
12055804 12359.4 -9678.43 1943.71 -90.0653 54.4624 105.252 
8304.5 1
12055804 12292 -9477.38 1938.75 -135.399 403.722 425.822 
8305 1
12055804 12227 -9173.86 1953.71 -129.482 604.617 618.326 
8305.5 1
12055804 12241.5 -9243.12 1981.75 30.3983 -145.216 148.363 
8306 1
12055804 12311.6 -9427 2004.12 135.116 -354.287 379.177 
8306.5 1
12055804 12267.4 -9586.43 1988.57 -89.1057 -321.429 333.551 
8307 1
12055804 12296.5 -9788 1974.88 60.4396 -419.067 423.403 
8307.5 1
12055804 12332.9 -9765.38 1952.12 71.8874 44.7134 84.6586 
8308 1
12055804 12327.4 -9809.25 1923.12 -11.0442 -88.1024 88.7919 
8308.5 1
12055804 12327.4 -9815.75 1894 0 -13 13 
8309 1
12055804 12254.1 -9599.38 1872.75 -146.794 433.617 457.791 
8309.5 1
12055804 12237.9 -9356 1894.62 -31.7383 475.342 476.4 
8310 1
12055804 12236.2 -9259.62 1893.5 -3.16148 187.5 187.527 
8310.5 1
12055804 12236.1 -9529.75 1917.38 -0.257202 -555.813 555.813 
8311 1
12055804 12254.4 -9608.25 1913 35.9961 -154.832 158.962 
8311.5 1
12055804 12327.1 -9640.62 1921.12 146.97 -65.404 160.866 
8312 1
12055804 12219.6 -9559.56 1937 -212.588 160.216 266.201 
8312.5 1
12055804 12288.9 -9616.86 1932.29 140.857 -116.467 182.771 
8313 1
12055804 12381.4 -9757.62 1922.75 188.812 -287.281 343.774 
8313.5 1
12055804 12510.1 -9876.88 1910.62 252.947 -234.283 344.776 
8314 1
12055804 12548.4 -9924.38 1884.38 75.7426 -94.0594 120.765 
8314.5 1
12055804 12520 -9922.38 1860 -56.8637 4.00802 57.0048 
8315 1
12055804 12532.8 -9881.75 1839.88 26.0204 82.9082 86.8955 
8315.5 1
12055804 12571 -9905.38 1823.5 78.7037 -48.6111 92.5057 
8316 1
12055804 12524 -9945.38 1810 -95.5285 -81.3008 125.441 
8316.5 1
12055804 12507 -9810 1796.67 -31.6574 252.095 254.075 
8317 1
12055804 12554 -9402.12 1808 88.8469 771.03 776.132 
8317.5 1
12055804 12582.4 -9182.38 1854 57.3232 443.939 447.625 
8318 1
12055804 12533.2 -8885.75 1908.88 -100.873 609.086 617.383 
8318.5 1
12055804 12581.8 -8913.25 1869 100.622 -57.0539 115.672 
8319 1
12055804 12404.8 -8863.88 1894.5 -353.293 98.5529 366.782 
8319.5 1
12055804 12246 -8910.62 2058.25 -323.32 -95.2138 337.048 
8320 1
12055804 12301.3 -9069.67 2051.44 111.559 -320.649 339.501 
8320.5 1
12055804 12221.6 -9390.75 2061 -158.151 -637.07 656.407 
8321 1
12055804 12400.8 -9592.75 2045.38 373.956 -421.712 563.635 
8321.5 1
12055804 12352.3 -8799.11 2072.11 -91.8722 1505.96 1508.76 
8322 1
12055804 12480.8 -8709.25 2067.75 254.29 177.943 310.366 
8322.5 1
12055804 12500.3 -8865 2075.78 39.4031 -313.38 315.848 
8323 1
12055804 12364.7 -9301.44 2034.33 -263.43 -847.465 887.464 
8323.5 1
12055804 12332.6 -9532.78 1978.56 -67.6023 -487.018 491.687 
8324 1
12055804 12303.8 -9517.1 1957 -58.4463 31.8654 66.5685 
8324.5 1
12055804 12102.5 -8961.2 1968 -379.811 1048.87 1115.52 
8325 1
12055804 12091.6 -9191.33 1989 -21.7583 -457.522 458.039 
8325.5 1
12055804 12005.2 -9306.62 1990 -174.708 -233.384 291.532 
8326 1
12055804 12103.4 -9253.78 1989 194.444 104.648 220.816 
8326.5 1
12055804 12141 -9068.25 1985.38 74.2205 366.656 374.092 
8327 1
12055804 12258.8 -8630.88 1967.5 244.802 909.304 941.68 
8327.5 1
12055804 12462.8 -8630 1921.56 410.519 1.76056 410.522 
8328 1
12055804 12658.2 -8827.25 1914 380.296 -383.755 540.271 
8328.5 1
12055804 12579.4 -8892.25 1918.5 -164.666 -135.699 213.376 
8329 1
12055804 12401.3 -8976.67 1926.89 -345.042 -163.598 381.862 
8329.5 1
12055804 12240.2 -9068.75 2040.5 -319.61 -182.705 368.146 
8330 1
12055804 12237 -9315.5 2068.75 -6.94444 -527.244 527.289 
8330.5 1
12055804 12282.9 -9425.78 2058.67 89.9782 -216.231 234.205 
8331 1
12055804 12379.4 -9595.38 2038.38 189.933 -333.853 384.099 
8331.5 1
12055804 12550.7 -9585.44 2022.11 335.866 19.4717 336.43 
8332 1
12055804 12684.9 -9464.38 2023.38 261.615 236.003 352.334 
8332.5 1
12055804 12637.5 -9331.25 2060.88 -97.8822 275.052 291.949 
8333 1
12055804 12272.1 -9269.25 2052.38 -744.145 126.273 754.782 
8333.5 1
12055804 12273.6 -9174.78 2042.56 2.82161 186.336 186.357 
8334 1
12055804 12379.9 -9057.25 2037.88 211.792 234.119 315.702 
8334.5 1
12055804 12394.2 -9303.56 2012.89 28.4667 -488.701 489.53 
8335 1
12055804 12511 -9331.38 2001 232.625 -55.4172 239.135 
8335.5 1
12055804 12698.7 -9298.11 1992.78 375.333 66.5278 381.184 
8336 1
12055804 12717.4 -9330.75 1968.25 37.7946 -65.9371 76.0009 
8336.5 1
12055804 12692.3 -9337.78 1950 -50.2845 -14.112 52.2272 
8337 1
12055804 12456.1 -9312.88 1945.88 -460.445 48.5434 462.997 
8337.5 1
12055804 12301.9 -9262.56 1926.78 -307.243 100.238 323.181 
8338 1
12055804 12189.1 -9046.62 1909.62 -224.629 430.141 485.262 
8338.5 1
12055804 12262.9 -8842.38 1913 156.25 432.733 460.078 
8339 1
12055804 12295.2 -8910 2048.33 63.1782 -132.08 146.413 
8339.5 1
12055804 12166.9 -9054.38 2039.5 -254.657 -286.458 383.287 
8340 1
12055804 12498.1 -8986.56 2027.33 658.521 134.83 672.182 
8340.5 1
12055804 12485.6 -8898.5 2024.12 -24.2449 170.982 172.692 
8341 1
12055804 12541.1 -8962.88 2022.62 109.684 -127.223 167.977 
8341.5 1
12055804 12472.7 -9387.43 2003.14 -145.555 -903.305 914.957 
8342 1
12055804 12417.4 -9685.78 1965.22 -113.724 -613.887 624.332 
8342.5 1
12055804 12455.7 -9778.11 1927.78 72.2537 -174.543 188.907 
8343 1
12055804 12404.5 -9701.38 1883.12 -103.786 155.651 187.08 
8343.5 1
12055804 12412.4 -9721.38 1819.25 16.2037 -41.1523 44.2275 
8344 1
12055804 12240.1 -9426.75 1807 -347.278 594.002 688.07 
8344.5 1
12055804 12224.2 -9296.12 1812.38 -32.2663 265.498 267.451 
8345 1
12055804 12277.4 -9131.56 1879.44 102.494 317.089 333.243 
8345.5 1
12055804 12288.3 -9112.29 1959.86 21.6393 38.4628 44.1321 
8346 1
12055804 12273.9 -8970.12 1998.25 -28.9954 286.038 287.504 
8346.5 1
12055804 12284.1 -9057 1999.29 20.5769 -174.098 175.31 
8347 1
12055804 12280.6 -9295.25 2077.38 -6.83079 -462.621 462.672 
8347.5 1
12055804 12374.7 -9523.14 2039 189.696 -459.461 497.081 
8348 1
12055804 12323.5 -9614.5 2016.88 -102.634 -183.08 209.886 
8348.5 1
12055804 12329.3 -9716.86 1999 11.9293 -211.046 211.383 
8349 1
12055804 12409.2 -9742.75 1981.12 163.526 -52.9506 171.885 
8349.5 1
12055804 12454.9 -9725.29 1957.29 90.8509 34.7894 97.284 
8350 1
12055804 12423 -9448.75 1943.62 -62.3427 541.166 544.745 
8350.5 1
12055804 12323.2 -9652.75 1904 -192.568 -393.822 438.382 
8351 1
12055804 12282 -9765.57 1851.86 -84.0122 -229.779 244.656 
8351.5 1
12055804 12210.9 -9523.62 1836.88 -144.563 491.761 512.569 
8352 1
12055804 12219 -9369 1840.25 15.8074 300.827 301.242 
8352.5 1
12055804 12263.9 -9228.5 1918.38 88.5108 277.12 290.912 
8353 1
12055804 12249.8 -9220.75 2007 -28.5931 15.6883 32.6142 
8353.5 1
12055804 12249 -9333.38 1970 -1.44231 -216.587 216.591 
8354 1
12055804 12206.8 -9381.12 1957.25 -86.9342 -98.251 131.19 
8354.5 1
12055804 12190.5 -9343.62 1985.75 -32.5 75 81.7389 
8355 1
12055804 12285 -9375.14 1975.71 194.444 -64.8516 204.974 
8355.5 1
12055804 12157.2 -9580.5 1990.75 -267.82 -430.518 507.024 
8356 1
12055804 12159.4 -9397.62 1973 4.08654 351.683 351.706 
8356.5 1
12055804 12312.4 -9268.62 1956.38 300 252.941 392.402 
8357 1
12055804 12398 -9108.5 2000.12 169.554 317.079 359.566 
8357.5 1
12055804 12454.1 -9088.5 2005.62 115.722 41.2371 122.85 
8358 1
12055804 12504.4 -9152.38 2025 99.7024 -126.736 161.253 
8358.5 1
12055804 12310.4 -9069.12 2090.25 -388 166.5 422.216 
8359 1
12055804 12254.4 -8941 2090.5 -111.554 255.229 278.543 
8359.5 1
12055804 12244.1 -8787.12 2079.75 -21.134 317.268 317.971 
8360 1
12055804 12264 -8719.88 2076.12 40.1515 135.859 141.668 
8360.5 1
12055804 12189.5 -8869.62 2087.88 -142.994 -287.428 321.033 
8361 1
12055804 12151.4 -9130.71 2112.86 -80.4893 -551.986 557.823 
8361.5 1
12055804 12185.2 -9366.56 2127.89 66.0032 -460.627 465.332 
8362 1
12055804 12255.5 -9480.62 2122.25 132.101 -214.416 251.843 
8362.5 1
12055804 12249.8 -9538.75 2118.88 -11.477 -116.018 116.584 
8363 1
12055804 12367.1 -9258.88 2106.62 241.016 574.692 623.185 
8363.5 1
12055804 12422.8 -9371 2066.75 114.22 -230.236 257.011 
8364 1
12055804 12405.5 -9765.62 2031.38 -35.1324 -803.717 804.484 
8364.5 1
12055804 12314.6 -9440.56 2037.11 -176.935 632.431 656.715 
8365 1
12055804 12309.9 -9246.12 2026.75 -9.28682 385.775 385.887 
8365.5 1
12055804 12392.8 -9140.75 2009.25 173.379 220.45 280.461 
8366 1
12055804 12471.2 -9029.67 1981.22 155.391 219.967 269.317 
8366.5 1
12055804 12492.4 -8765.25 2014.12 40.8355 510.457 512.088 
8367 1
12055804 12519.2 -8806.89 2029.89 53.802 -83.4447 99.2858 
8367.5 1
12055804 12507.4 -8900.12 2044.88 -23.2755 -183.175 184.648 
8368 1
12055804 12599.4 -9051 2031.25 193.684 -317.632 372.026 
8368.5 1
12055804 12714.1 -9207.33 2027.78 231.323 -315.188 390.965 
8369 1
12055804 12823.9 -9464.75 2011.5 213.548 -500.811 544.439 
8369.5 1
12055804 12738.5 -9552.62 1990.38 -170.409 -175.399 244.549 
8370 1
12055804 12520.9 -9613.38 1946.12 -445.953 -124.488 463.002 
8370.5 1
12055804 12388 -9661.62 1916.25 -275.674 -100.104 293.287 
8371 1
12055804 12331.8 -9780.62 1889.5 -111.607 -236.111 261.16 
8371.5 1
12055804 12153.2 -9459.62 1876.62 -352.767 634.387 725.873 
8372 1
12055804 12272.6 -9187.89 1926.89 227.682 518.58 566.361 
8372.5 1
12055804 12533.1 -9359.88 1931.75 504.003 -332.662 603.89 
8373 1
12055804 12585.5 -9594.5 1925.62 103.919 -465.526 476.984 
8373.5 1
12055804 12743.2 -9753.5 1910 320.63 -323.171 455.239 
8374 1
12055804 12762.4 -9832.57 1899.57 39.6251 -163.371 168.108 
8374.5 1
12055804 12586.9 -9723.12 1876.5 -362.714 226.129 427.429 
8375 1
12055804 12313.5 -9396.75 1891.38 -562.5 671.553 876.008 
8375.5 1
12055804 12308.6 -9245 1967.12 -9.73054 302.894 303.05 
8376 1
12055804 12199 -8964.75 1981.88 -216.65 553.854 594.72 
8376.5 1
12055804 12246.2 -8935.5 2063.38 95.8418 59.3306 112.72 
8377 1
12055804 12179 -9032 2132.75 -130.077 -186.654 227.508 
8377.5 1
12055804 12119.2 -9336.25 2134.38 -118.552 -603.671 615.201 
8378 1
12055804 12198.9 -9463.75 2150.75 160.859 -257.576 303.679 
8378.5 1
12055804 12516.2 -9676.25 2135.75 639.869 -428.427 770.053 
8379 1
12055804 12612.1 -9716.5 2096 189.476 -79.5455 205.496 
8379.5 1
12055804 12632.6 -9582.11 2073.44 39.2141 257.944 260.908 
8380 1
12055804 12627.9 -9542.88 2032 -9.08846 76.1866 76.7268 
8380.5 1
12055804 12708.9 -9334.12 1995.75 161.034 415.01 445.157 
8381 1
12055804 12755 -9186.12 1985.5 93.5598 300.203 314.444 
8381.5 1
12055804 12683.7 -8965.56 2019.89 -142.098 439.381 461.788 
8382 1
12055804 12612.9 -8902.38 2010.5 -147.483 131.626 197.678 
8382.5 1
12055804 12467.2 -8720.33 2028.67 -294.844 368.505 471.942 
8383 1
12055804 12456.8 -8747.38 2007.25 -20.9864 -54.1917 58.1134 
8383.5 1
12055804 12402.2 -9088.78 1978 -109.494 -685.548 694.237 
8384 1
12055804 12436.9 -9315.11 1973.22 70.4607 -460.027 465.392 
