# Supplementary material for: Intrinsic group behaviour II: On the dependence of triad spatial dynamics on social and personal features; and on the effect of social interaction on small group dynamics
Source: PLoS One. 2019 Dec 3;14(12):e0225704. doi: 10.1371/journal.pone.0225704 (PMC6890182; doi:10.1371/journal.pone.0225704)
Supplement: S2 Data Set — (ZIP) [file pone.0225704.s002.zip › set_2_nint/group_traj_dyas_noint/traj_2_0217_30.dat]

2 12043500 12043600 0 0 1 0 0 1 0 45 30 60 1618 1636.22 1599.78 
8075 1
12043500 4678.5 -1495 1696 0 0 0 
8075.5 1
12043500 4614.43 -1274.14 1654 -216.458 746.139 776.902 
8076 2
12043600 5262.6 -946.4 1536 0 0 0 
12043500 4381.5 -760.875 1627.38 -454.939 1002.48 1100.88 
8076.5 2
12043600 4996.57 -392 1563 -671.789 1400 1552.84 
12043500 4094.57 -245 1617.57 -572.712 1029.69 1178.25 
8077 2
12043600 4554.38 49.125 1597.38 -872.182 870.069 1231.96 
12043500 3813.5 202.375 1608.12 -554.382 882.396 1042.1 
8077.5 2
12043600 4246.71 648 1583.29 -626.6 1219.7 1371.24 
12043500 3602.29 667.857 1595 -430.172 948.029 1041.06 
8078 2
12043600 3853.25 985 1609.75 -798.102 683.57 1050.83 
12043500 3331.5 992.625 1584.62 -549.261 658.758 857.701 
8078.5 2
12043600 3444.71 1340.57 1563 -808.982 704.102 1072.48 
12043500 2848.14 1378 1547.71 -957.143 763.119 1224.12 
8079 2
12043600 2997.14 1690.29 1519.43 -909.698 710.801 1154.46 
12043500 2388.43 1841.43 1503.57 -934.379 941.928 1326.76 
8079.5 2
12043600 2660.12 2081 1539.25 -664.73 770.64 1017.72 
12043500 1995.88 2197.12 1561.38 -774.267 701.571 1044.84 
8080 2
12043600 2283.71 2449.14 1551.57 -740.966 724.691 1036.44 
12043500 1672.57 2473.43 1590.14 -636.424 543.905 837.179 
8080.5 2
12043600 1992.29 2756.86 1589.29 -605.881 639.739 881.111 
12043500 1349.29 2755.86 1604 -672.112 587.17 892.47 
8081 2
12043600 1706.43 3032.14 1618.71 -582.194 560.663 808.265 
12043500 1047.43 3033.14 1599.86 -614.78 564.737 834.795 
8081.5 2
12043600 1338.75 3340.25 1603.25 -701.677 587.991 915.469 
12043500 674.25 3430.62 1605.88 -712.173 758.554 1040.48 
8082 2
12043600 1042.71 3604.86 1558.71 -579.326 517.822 777.019 
12043500 304.286 3677.71 1607.71 -724.001 483.541 870.625 
8082.5 2
12043600 752.111 3894.22 1586.22 -585.893 583.397 826.815 
12043500 -108.222 3981.44 1573.44 -831.669 612.359 1032.79 
8083 2
12043600 516.333 4155.22 1592.22 -468.743 518.887 699.259 
12043500 -490.667 4455 1640.56 -760.327 941.462 1210.14 
8083.5 2
12043600 -4.55556 4754.11 1614.22 -1078.44 1239.94 1643.31 
12043500 -921.333 5068.89 1601.44 -891.649 1270.99 1552.56 
8084 2
12043600 -397.778 5190.11 1608.11 -819.213 908.333 1223.18 
12043500 -1200.56 5443.33 1598.89 -581.713 780.093 973.106 
8084.5 2
12043600 -749.667 5458.11 1598.89 -687.283 523.438 863.912 
12043500 -1521.33 5875 1609.22 -626.519 843.099 1050.4 
8085 2
12043600 -1158.12 5565.75 1567.88 -820.197 216.142 848.199 
12043500 -1859.12 6221.12 1592.12 -678.297 695.03 971.161 
8085.5 2
12043600 -1570.5 5728.5 1599 -800.728 316.019 860.833 
12043500 -2069.88 6714.38 1557.38 -409.223 957.767 1041.53 
8086 2
12043600 -1940.5 5966.12 1601.75 -712.909 457.852 847.271 
12043500 -2317 7095.12 1554.75 -476.156 733.622 874.601 
8086.5 2
12043600 -2107.71 6209.57 1572.14 -339.866 494.81 600.288 
12043500 -2427.29 7489.86 1567.14 -224.158 802.301 833.027 
8087 2
12043600 -2299.5 6607.12 1565.5 -392.2 812.993 902.651 
12043500 -2544.5 7952.88 1583.5 -239.702 946.867 976.736 
8087.5 2
12043600 -2191.5 7121.5 1567.75 215.139 1024.65 1046.99 
12043500 -2745.12 8326.25 1584.38 -399.651 743.775 844.347 
8088 2
12043600 -2360.38 7427 1594.75 -328.551 594.358 679.122 
12043500 -2858.12 8621.75 1599.25 -219.844 574.903 615.504 
8088.5 2
12043600 -2665.57 7848.57 1595.43 -604.349 834.795 1030.59 
12043500 -3066 8948 1591 -411.634 646.04 766.035 
8089 2
12043600 -3066.29 8341.71 1594.14 -833.086 1025.25 1321.04 
12043500 -3110.86 9199.71 1592 -93.2581 523.315 531.559 
8089.5 2
12043600 -3363.12 8484.5 1592.75 -576.387 277.254 639.603 
12043500 -3224.62 9450.5 1586.75 -220.908 486.963 534.727 
8090 2
12043600 -3609.29 8837.43 1581.29 -505.463 724.699 883.562 
12043500 -3282.43 9541.71 1573.86 -118.693 187.298 221.74 
8090.5 2
12043600 -3785.88 9101.75 1568.88 -359.652 538.333 647.42 
12043500 -3309 9623.62 1564.25 -54.117 166.824 175.382 
8091 2
12043600 -4036.38 9286.5 1592.88 -478.053 352.576 594.008 
12043500 -3311 9664.62 1567.5 -3.81679 78.2443 78.3373 
8091.5 2
12043600 -4189.43 9521.43 1643.14 -314.278 482.4 575.743 
12043500 -3299.57 9708.29 1566.57 23.4673 89.6524 92.6729 
8092 2
12043600 -4258 9482.5 1637.62 -136.596 -77.547 157.074 
12043500 -3387.75 9758.5 1565.88 -175.655 100.028 202.139 
8092.5 2
12043600 -4258.86 9545.43 1649.86 -1.68729 123.875 123.887 
12043500 -3587.57 9862.71 1565.86 -393.349 205.146 443.631 
8093 2
12043600 -4316.12 9679.12 1649.88 -118.813 277.378 301.754 
12043500 -3698.38 9984.38 1575.38 -229.883 252.408 341.403 
8093.5 2
12043600 -4348.57 9540.86 1639 -65.948 -281.032 288.666 
12043500 -3797.29 9967.29 1572.57 -201.038 -34.7343 204.017 
8094 2
12043600 -4297.88 9357.88 1655.75 100.788 -363.782 377.485 
12043500 -3818.12 9926.75 1569.38 -41.43 -80.5879 90.6138 
8094.5 2
12043600 -4050.29 9275 1638.86 494.19 -165.419 521.141 
12043500 -3818 9934.71 1577.14 0.249501 15.8968 15.8987 
8095 2
12043600 -3712.62 9143.62 1630.62 671.294 -261.183 720.314 
12043500 -3787.62 9987.38 1576 60.3877 104.693 120.861 
8095.5 2
12043600 -3478.71 9158.14 1635.86 468.759 29.0939 469.661 
12043500 -3864 9948.14 1577.86 -153.056 -78.6215 172.068 
8096 2
12043600 -3146.12 9445.12 1671.5 650.86 561.609 859.664 
12043500 -4070.25 9670 1587.25 -403.62 -544.311 677.631 
8096.5 2
12043600 -3073.86 9571.14 1681.43 141.424 246.61 284.284 
12043500 -4153.29 9375 1603.71 -162.497 -577.299 599.733 
8097 2
12043600 -3019.75 9711.62 1685.62 107.355 278.734 298.694 
12043500 -4085.25 9165 1602.62 134.991 -416.667 437.988 
8097.5 2
12043600 -3173.86 9822.43 1701.29 -319.724 229.883 393.789 
12043500 -3973.43 9499.14 1598.71 231.995 693.242 731.031 
8098 2
12043600 -3347.5 9747.5 1703.12 -351.504 -151.677 382.833 
12043500 -3923.75 9700.75 1582.62 100.564 408.112 420.319 
8098.5 2
12043600 -3435.86 9813.14 1649.29 -169.918 126.236 211.678 
12043500 -3997.14 9867.86 1575.43 -141.14 321.36 350.988 
8099 2
12043600 -3456.29 9841.57 1617 -43.5577 60.6153 74.6424 
12043500 -4018 9930.14 1569.29 -44.4715 132.805 140.053 
8099.5 2
12043600 -3470.62 9868.38 1600.75 -28.2826 52.867 59.9569 
12043500 -4006.38 10004.5 1562.75 22.929 146.661 148.443 
8100 2
12043600 -3617.14 9710 1594.57 -273.354 -295.476 402.528 
12043500 -4007.86 10145.4 1557.57 -2.76519 262.926 262.941 
8100.5 2
12043600 -3863.86 9485.86 1573 -511.855 -465.027 691.553 
12043500 -4000 10106 1557 16.3011 -81.802 83.4104 
8101 2
12043600 -4007.29 9641.29 1567.14 -306.471 332.112 451.911 
12043500 -3978.71 10133.3 1557 45.4823 58.3028 73.945 
8101.5 1
12043600 -3947.5 9838 1550.62 115.864 381.229 398.447 
8102 1
12043600 -3860.14 10174 1544.43 174.714 672 694.341 
8102.5 1
12043600 -3822.12 10309.2 1562.88 76.3411 271.586 282.112 
8103 1
12043600 -3861 10334.7 1558.57 -77.75 50.9286 92.945 
8103.5 1
12043600 -3925.71 10381.3 1555.29 -135.386 97.4298 166.799 
8104 1
12043600 -3956.12 10426.4 1555.88 -57.815 85.7211 103.396 
8104.5 1
12043600 -3991.43 10405.6 1555.71 -67.2449 -39.6258 78.0518 
8105 1
12043600 -4123.14 10088.1 1555 -280.841 -676.82 732.773 
8105.5 1
12043600 -4038.62 9728.12 1561.88 168.362 -717.167 736.664 
8106 1
12043600 -3958.86 9584 1577.29 155.797 -281.494 321.732 
8106.5 1
12043600 -3828 9431.43 1586.14 275.489 -321.203 423.161 
8107 1
12043600 -3885.25 9354.88 1581.75 -112.475 -150.4 187.805 
8107.5 1
12043600 -3861.25 9370.25 1585 44.9438 28.7921 53.3754 
8108 1
12043600 -3957.83 9318 1579 -203.333 -110 231.181 
8108.5 1
12043600 -3955.25 9319.38 1570 5.24003 2.78905 5.93605 
8109 1
12043600 -3917.71 9332 1563.43 71.4966 24.0476 75.4324 
8109.5 1
12043600 -4131 9500.71 1540.14 -437.958 346.436 558.413 
8110 1
12043600 -4241.12 9610.62 1532.88 -213.421 213.005 301.529 
8110.5 1
12043600 -4296.29 9641 1535 -110.764 60.994 126.448 
8111 1
12043600 -4263 9651 1563.43 67.7917 20.3666 70.785 
8111.5 1
12043600 -4214.57 9678.29 1597.14 99.8527 56.2592 114.611 
8112 1
12043600 -4030.38 9611.12 1596.62 360.463 -131.43 383.676 
8112.5 1
12043600 -3723.71 9651.86 1594.57 602.477 80.0239 607.768 
8113 1
12043600 -3372.71 9620.14 1585.71 737.395 -66.6267 740.399 
8113.5 1
12043600 -3071.88 9402.5 1581 595.721 -430.976 735.272 
8114 1
12043600 -2710.86 9131.43 1567.29 691.605 -519.294 864.861 
8114.5 1
12043600 -2351.14 8874 1547.71 758.891 -543.098 933.205 
8115 1
12043600 -2064.12 8673 1543.12 571.749 -400.398 698.008 
8115.5 1
12043600 -1858.29 8406.29 1525.29 419.225 -543.206 686.165 
8116 1
12043600 -1590.12 8165 1502.62 525.805 -473.109 707.321 
8116.5 1
12043600 -1274.43 7631.29 1539.29 626.382 -1058.96 1230.34 
8117 1
12043600 -1092.88 7394 1451.75 375.887 -491.275 618.581 
8117.5 1
12043600 -855.571 7176.29 1379 460.784 -422.746 625.329 
8118 1
12043600 -665.429 6837.43 1406 386.469 -688.734 789.755 
8118.5 1
12043600 -233.25 6644.25 1522.12 835.935 -373.653 915.644 
8119 1
12043600 47.5714 6514.71 1545.57 534.898 -246.735 589.062 
8119.5 1
12043600 277.857 6366 1559 484.812 -313.083 577.117 
8120 1
12043600 620.5 6089.75 1586.75 689.422 -555.835 885.582 
8120.5 1
12043600 1003.86 5835.57 1620.57 745.831 -494.511 894.877 
8121 1
12043600 1388.43 5703.14 1613.57 764.556 -263.277 808.616 
8121.5 1
12043600 1835.29 5472.86 1601.43 934.848 -481.769 1051.69 
8122 1
12043600 2456.29 5220 1583.43 1252.02 -509.793 1351.83 
8122.5 1
12043600 2793.86 5015.14 1552.57 696.024 -422.386 814.161 
8123 1
12043600 2994.5 4794.12 1556.5 386.595 -425.853 575.158 
8123.5 1
12043600 3283 4304.71 1569.14 575.848 -976.868 1133.96 
8124 1
12043600 3479.62 3955.88 1560.38 384.033 -681.327 782.105 
8124.5 1
12043600 3680.43 3874.43 1543.14 391.43 -158.765 422.402 
8125 1
12043600 3886.86 3925.14 1548.57 421.283 103.499 433.81 
8125.5 1
12043600 3991.29 3915.14 1551.57 219.388 -21.0084 220.391 
8126 1
12043600 3843.12 4055 1550.5 -289.943 273.693 398.716 
8126.5 1
12043600 3629.57 4139.43 1588.14 -421.21 166.526 452.934 
8127 1
12043600 3589.75 4140.12 1580.5 -80.4473 1.40693 80.4596 
8127.5 1
12043600 3574 4145.86 1573 -31.0039 11.2837 32.9934 
8128 1
12043600 3623.71 4105.43 1573.71 100.636 -81.8392 129.712 
8128.5 1
12043600 3811 4158.88 1574.38 373.079 106.467 387.973 
8129 1
12043600 3965.57 3952.71 1580.43 306.082 -408.239 510.24 
8129.5 1
12043600 4218.88 3442.62 1580.75 527.716 -1062.69 1186.5 
8130 1
12043600 4657 3085.57 1540.71 885.101 -721.32 1141.8 
8130.5 1
12043600 5050.38 2824.12 1501.12 777.421 -516.693 933.464 
8131 1
12043600 5607.71 2692.14 1475.14 1114.68 -263.964 1145.51 
8131.5 1
12043600 6135.38 2392.38 1421.62 1028.58 -584.343 1182.98 
8132 1
12043600 6783.86 2109.86 1440 1242.3 -541.222 1355.08 
8132.5 1
12043600 7192 1614.57 1471.71 877.727 -1065.13 1380.18 
8133 1
12043600 7681.25 1054.88 1452.88 946.325 -1082.58 1437.89 
8133.5 1
12043600 8132.71 701.286 1469.57 897.543 -702.961 1140.06 
8134 1
12043600 8381.71 396.571 1501.86 519.833 -636.147 821.528 
8134.5 1
12043600 8564.71 345.571 1476.29 376.543 -104.938 390.892 
8135 1
12043600 8931.14 -44 1465.86 715.681 -760.882 1044.58 
8135.5 1
12043600 9444.5 -750.5 1475.5 998.749 -1374.51 1699.05 
8136 1
12043600 9928.29 -1597 1502.57 957.992 -1676.24 1930.68 
8136.5 1
12043600 10420.9 -2197.14 1609.14 975.389 -1188.4 1537.43 
8137 1
12043600 10614.1 -2545.86 1575.43 401.008 -723.474 827.177 
8137.5 1
12043600 10904.5 -2927.12 1536.38 570.446 -749.053 941.535 
8138 1
12043600 11318.6 -3319.43 1523.57 819.943 -776.839 1129.51 
8138.5 1
12043600 11680.7 -3702.57 1521.43 767.252 -811.743 1116.96 
8139 1
12043600 12079.8 -4079.62 1540.5 777.847 -734.997 1070.17 
8139.5 1
12043600 12406.4 -4401.71 1537.71 646.888 -637.801 908.435 
8140 1
12043600 12868.7 -4923.86 1549.86 933.911 -1054.83 1408.85 
8140.5 1
12043600 13136.5 -5365 1545.75 518.965 -854.928 1000.11 
8141 1
12043600 13414.1 -5834.57 1554.57 548.701 -928.007 1078.09 
8141.5 1
12043600 13678 -6251.57 1558.86 553.16 -874.214 1034.52 
8142 1
12043600 14087.2 -6610.38 1534.5 791.586 -694.011 1052.74 
8142.5 1
12043600 14423.4 -6938.86 1514.29 671.015 -655.653 938.159 
8143 1
12043600 14801.9 -7309.14 1499.57 801.755 -784.504 1121.72 
8143.5 1
12043600 15256.1 -7707 1506.5 890.721 -780.112 1184.04 
8144 1
12043600 15549.6 -8120.43 1557.14 578.79 -815.441 999.971 
8144.5 1
12043600 15999.8 -8504.25 1536.25 945.753 -806.348 1242.84 
8145 1
12043600 16252.4 -8881.25 1570 497.293 -742.126 893.337 
8145.5 1
12043600 16666 -9236.57 1611.29 800.048 -687.275 1054.72 
8146 1
12043600 17029.8 -9641.25 1629.88 728.958 -810.979 1090.44 
8146.5 1
12043600 17382.1 -10185.1 1656.88 673.757 -1039.91 1239.1 
8147 1
12043600 17720.3 -10502.6 1692.29 683.153 -641.306 937.001 
8147.5 1
12043600 17976 -10793.7 1691.43 515.553 -586.982 781.244 
8148 1
12043600 18191.7 -10657.7 1668.71 431.429 272 510.014 
8148.5 1
12043600 18311 -10590 1643.43 252.19 143.159 289.99 
8149 1
12043600 18516.2 -10524.4 1642 492.086 157.314 516.62 
8150 1
12043600 18808 -12174.4 1302.8 257.093 -1453.74 1476.3 
8150.5 1
12043600 18426.7 -11920.1 1298.86 -868.532 579.173 1043.93 
8151 1
12043600 17675.6 -11342.9 1286.86 -1472.83 1131.93 1857.55 
8151.5 1
12043600 16871.6 -10753.7 1285 -1561.17 1143.97 1935.43 
8152 1
12043600 16406.9 -10435.4 1286.14 -936.924 641.705 1135.61 
8152.5 1
12043600 15855.3 -10079.1 1263.29 -1073.1 693.163 1277.5 
8153 1
12043600 15519.4 -9833.86 1266.57 -652.15 476.283 807.555 
8153.5 1
12043600 14977.6 -9505.57 1294.71 -1070.86 648.786 1252.07 
8154 1
12043600 14497.1 -8987.86 1278.57 -960.857 1035.43 1412.57 
8154.5 1
12043600 14046.1 -8497.86 1259.71 -920.408 1000 1359.1 
8155 1
12043600 13693.2 -8131.33 1279.83 -760.725 789.922 1096.67 
8155.5 1
12043600 13167.8 -7782.88 1288.88 -1030.23 683.252 1236.21 
8156 1
12043600 12597.8 -7440.83 1276.17 -1119.68 671.988 1305.85 
8156.5 1
12043600 12147 -7088.57 1241.86 -923.839 721.848 1172.41 
8157 1
12043600 11679.4 -6750 1200.29 -922.232 667.794 1138.62 
8157.5 1
12043600 11147.7 -6345.14 1169.14 -1072 816.244 1347.39 
8158 1
12043600 10648 -5842.14 1161.43 -997.434 1003.99 1415.23 
8158.5 1
12043600 10360.9 -5347.14 1187.43 -565.242 974.409 1126.49 
8159 1
12043600 10036.9 -4958.57 1234.86 -634.051 760.414 990.076 
8159.5 1
12043600 9673 -4489.67 1257.17 -754.89 972.831 1231.37 
8160 1
12043600 9295 -4105.29 1262.57 -800.847 814.366 1142.17 
8160.5 1
12043600 8872.29 -3705.86 1238 -824.004 778.613 1133.68 
8161 1
12043600 8443.29 -3225.71 1281 -847.826 948.899 1272.49 
8161.5 1
12043600 8158.43 -2765.29 1262 -580.157 937.736 1102.69 
8162 1
12043600 7830.86 -2385.43 1232.86 -660.426 765.841 1011.27 
8162.5 1
12043600 7610.43 -2059.86 1233 -436.492 644.696 778.562 
8163 1
12043600 7414.14 -1678.86 1241.71 -384.874 747.059 840.372 
8163.5 1
12043600 7268.57 -1332.14 1244 -292.312 696.213 755.089 
8164 1
12043600 7094.71 -905.571 1217.29 -351.227 861.76 930.586 
8164.5 1
12043600 6936.14 -449.857 1235.29 -309.106 888.332 940.574 
8165 1
12043600 6935 -125.571 1191.57 -2.21055 627.245 627.249 
8165.5 1
12043600 7190 78.8333 1193.17 516.194 413.775 661.563 
8166 1
12043600 7346.29 199 1209.57 311.948 239.854 393.498 
8166.5 1
12043600 7429.17 492.667 1211.17 167.436 593.266 616.441 
8167 1
12043600 7323.14 925.714 1140 -213.758 873.08 898.866 
8167.5 1
12043600 7071.67 1333.33 1162.5 -512.171 830.181 975.459 
8168 1
12043600 6713.71 1671.14 1124.14 -700.494 661.075 963.178 
8168.5 1
12043600 6103 2029.33 1073.83 -1172.2 687.506 1358.94 
8169 1
12043600 5398.83 2131.5 1039.67 -1457.9 211.525 1473.17 
8169.5 1
12043600 4712.57 2343.86 1004.86 -1345.61 416.387 1408.56 
8170 1
12043600 3927.17 2014.5 1001.5 -1549.12 -649.62 1679.82 
8170.5 1
12043600 3436.43 1680.71 1027.29 -1003.55 -682.588 1213.69 
8171 1
12043600 2673.67 1483.5 1114.67 -1569.47 -405.791 1621.08 
8171.5 1
12043600 1889.71 1785.57 1187.43 -1543.21 594.629 1653.81 
8172 1
12043600 1175 2029 1196.33 -1406.92 479.19 1486.28 
8172.5 1
12043600 454.429 2119.57 1207.14 -1444.03 181.506 1455.39 
8173 1
12043600 -299 2168 1220 -1506.86 96.8571 1509.97 
8173.5 1
12043600 -988.429 2078.29 1227.43 -1427.39 -185.744 1439.42 
8174 1
12043600 -1638.86 2099 1233.14 -1236.56 39.3808 1237.18 
8174.5 1
12043600 -2051.33 2451.5 1211.83 -840.074 717.923 1105.05 
8175 1
12043600 -2491.17 2611.17 1209 -945.878 343.369 1006.27 
8175.5 1
12043600 -2923.14 2886.43 1203.29 -824.382 525.309 977.525 
8176 1
12043600 -3187.67 3329.33 1239.5 -524.849 878.779 1023.58 
8176.5 1
12043600 -3520.29 3685.71 1275.71 -661.27 708.511 969.157 
8177 1
12043600 -3866.33 3911.17 1305.5 -693.482 451.808 827.676 
8177.5 1
12043600 -4012.29 4225.14 1226 -294.853 634.295 699.478 
8178 1
12043600 -4072.5 4668.33 1165.17 -122.387 900.794 909.07 
8178.5 1
12043600 -4460.57 5216.29 1130.29 -769.983 1087.21 1332.25 
8179 1
12043600 -5051.33 5536.67 1077 -1147.11 622.099 1304.94 
8179.5 1
12043600 -5459.14 5758.29 1058.86 -840.844 456.946 956.985 
8180 1
12043600 -5938.67 6061 1045.17 -960.97 606.642 1136.43 
8180.5 1
12043600 -6225 6674.14 1051.14 -576.123 1233.69 1361.58 
8181 1
12043600 -6429.33 6894.33 1064.83 -407.851 439.502 599.587 
8181.5 1
12043600 -6857.17 6969 1066 -878.508 153.32 891.786 
8182 1
12043600 -7443.14 7291.43 1202.57 -1181.4 650.058 1348.44 
8182.5 1
12043600 -7934.17 7494.83 1167.33 -960.908 398.052 1040.09 
8183 1
12043600 -8388.86 7638 1101.14 -909.381 286.333 953.394 
8183.5 1
12043600 -8950.17 7819 1096.5 -1133.96 365.657 1191.46 
8184 1
12043600 -9321.86 8164.43 994.571 -767.956 713.695 1048.39 
8184.5 1
12043600 -9730.43 8605.14 976.429 -796.436 859.092 1171.47 
8185 1
12043600 -10031.7 9090 1005 -586.159 943.302 1110.59 
8185.5 1
12043600 -10502.3 9436.33 927 -926.415 681.759 1150.23 
8186 1
12043600 -10944 9713.29 973.143 -927.871 581.833 1095.21 
8186.5 1
12043600 -11455.4 10122.4 995.714 -993.065 794.452 1271.74 
8187 1
12043600 -11891 10551.2 960.833 -862.518 848.986 1210.25 
8187.5 1
12043600 -12233.3 10977.8 1021.83 -698.639 870.748 1116.38 
8188 1
12043600 -12738.9 11692.3 940.857 -1011.05 1428.9 1750.42 
8188.5 1
12043600 -12977.3 12486 998 -477.908 1590.61 1660.85 
8189 1
12043600 -13271.6 12965.7 1019.57 -604.185 985.04 1155.57 
8189.5 1
12043600 -13489.4 13416 1082 -409.506 846.402 940.261 
8190 1
12043600 -13678.3 13763.7 1186.17 -377.81 695.333 791.346 
8190.5 1
12043600 -13731 14185.6 1447.71 -102.865 824.033 830.428 
8191 1
12043600 -13773.3 14381.8 1589.67 -86.2186 399.719 408.912 
8191.5 1
12043600 -13881.2 14711.3 1707.5 -231.402 707.082 743.983 
8192 1
12043600 -14022 15018.8 1635.5 -279.987 611.332 672.398 
8192.5 1
12043600 -14230.4 15221.1 1738.86 -403.15 391.314 561.834 
8193 1
12043600 -14583.8 15395.3 1726.33 -701.2 345.616 781.749 
8193.5 1
12043600 -14672 15724 1566.71 -178.837 666.667 690.237 
8194 1
12043600 -15136.2 16211.2 1639.83 -903.048 947.795 1309.13 
8194.5 1
12043600 -15681.9 16668.7 1636.86 -1089.2 913.269 1421.42 
8195 1
12043600 -16005 17058.7 1860.33 -669.033 807.355 1048.54 
8195.5 1
12043600 -16203.7 17342.9 1669.57 -396.635 567.246 692.162 
8196 1
12043600 -16470.8 17594.3 1657.33 -524.792 494.059 720.764 
8196.5 1
12043600 -16832.1 17900.3 1755.14 -738.874 625.669 968.193 
8197 1
12043600 -16923 18310.8 1781.17 -182.444 824.393 844.34 
8197.5 1
12043600 -17128.7 18730 1689.67 -426.694 869.64 968.681 
8198 1
12043600 -17372.9 19381.7 1625.86 -449.706 1200.21 1281.69 
8198.5 1
12043600 -17620.3 19931.3 1620.33 -519.908 1154.66 1266.31 
