# Supplementary material for: Intrinsic group behaviour II: On the dependence of triad spatial dynamics on social and personal features; and on the effect of social interaction on small group dynamics
Source: PLoS One. 2019 Dec 3;14(12):e0225704. doi: 10.1371/journal.pone.0225704 (PMC6890182; doi:10.1371/journal.pone.0225704)
Supplement: S2 Data Set — (ZIP) [file pone.0225704.s002.zip › set_2_nint/group_traj_dyas_noint/traj_2_0217_29.dat]

2 12032402 12032401 0 0 0 1 2 1 0 30 30 30 1743.34 1798.49 1688.18 
8004 1
12032401 -9478.5 10143 1531.5 0 0 0 
8004.5 2
12032402 -10193.6 9480.8 1256.6 0 0 0 
12032401 -9300.57 9918.86 1528 601.11 -757.239 966.822 
8005 2
12032402 -9639.75 9036.62 1557.38 1282.06 -1028.18 1643.42 
12032401 -9103.12 9363.12 1518.12 397.277 -1118.17 1186.65 
8005.5 2
12032402 -9040.75 8540.62 1654.5 1151.92 -953.846 1495.58 
12032401 -8741.88 8914.88 1501.25 694.712 -862.019 1107.11 
8006 2
12032402 -8667.57 8067.86 1586.86 763.146 -966.805 1231.71 
12032401 -8432.71 8603.14 1374 632.231 -637.489 897.835 
8006.5 2
12032402 -8396.38 7570.38 1602.75 548.981 -1007.05 1146.96 
12032401 -8284.38 8161.5 1557.62 300.282 -894.014 943.096 
8007 2
12032402 -8144.14 7130.57 1581.43 505.475 -881.37 1016.03 
12032401 -7997.71 7773.86 1474.43 574.47 -776.839 966.176 
8007.5 2
12032402 -7811.25 6764.38 1528.25 648.914 -713.833 964.701 
12032401 -7592.12 7334.5 1495.88 790.622 -856.447 1165.58 
8008 2
12032402 -7469.14 6411.57 1565.43 692.525 -714.177 994.806 
12032401 -7104.29 6990.71 1406.14 987.529 -695.922 1208.11 
8008.5 2
12032402 -7032.86 5990.29 1451.43 892.2 -861.525 1240.26 
12032401 -6628 6720.14 1393 973.999 -553.316 1120.19 
8009 2
12032402 -6559.43 5681.43 1536.29 998.794 -651.597 1192.55 
12032401 -6090.57 6448.86 1473.57 1133.82 -572.333 1270.08 
8009.5 2
12032402 -6069.75 5455.62 1339.25 901.802 -415.845 993.063 
12032401 -5633.38 6090.12 1275.38 841.982 -660.649 1070.23 
8010 2
12032402 -5383.14 5110.71 1297.71 1335.81 -671.033 1494.88 
12032401 -4943 5572.14 1300.71 1343.14 -1007.75 1679.16 
8010.5 2
12032402 -4397.75 5128.12 1447.75 2015.12 35.6047 2015.43 
12032401 -4535.88 4897.12 1437.88 832.566 -1380.4 1612.04 
8011 2
12032402 -3910.43 4906.71 1554 953.662 -433.289 1047.48 
12032401 -4123.14 4292.29 1630.43 807.695 -1183.64 1432.96 
8011.5 2
12032402 -3347 4643.43 1602.71 1224.84 -572.36 1351.98 
12032401 -3706.57 4038 1790.57 905.59 -552.795 1060.98 
8012 2
12032402 -2751.12 4376.75 1657.62 1179.95 -528.076 1292.73 
12032401 -3148.62 3800.62 1768.88 1104.84 -470.05 1200.68 
8012.5 2
12032402 -2322.25 4152.25 1680.5 854.333 -447.211 964.304 
12032401 -2620.62 3633.5 1768.12 1051.79 -332.918 1103.22 
8013 2
12032402 -1872.38 3842.25 1725.5 873.544 -601.942 1060.85 
12032401 -2106.88 3335.5 1758.75 997.573 -578.641 1153.25 
8013.5 2
12032402 -1397.14 3631.86 1709 956.201 -423.326 1045.72 
12032401 -1680 3106.86 1733 858.903 -460.046 974.35 
8014 2
12032402 -855.375 3463 1703.62 1081.37 -337.04 1132.68 
12032401 -1189.88 2852.62 1763.12 978.293 -507.449 1102.07 
8014.5 2
12032402 -541 3132.43 1693.29 646.862 -680.188 938.662 
12032401 -741 2515.57 1803.57 923.611 -693.526 1155 
8015 2
12032402 -81 2914.75 1751.25 912.698 -431.902 1009.73 
12032401 -192.375 2275.75 1833.12 1088.54 -475.836 1188 
8015.5 2
12032402 653 2761.71 1804.43 1377.11 -287.121 1406.72 
12032401 495.429 2262.43 1835.71 1290.44 -24.9933 1290.68 
8016 2
12032402 1095.25 2647.88 1815.5 921.354 -237.165 951.389 
12032401 856.25 2140.12 1853.88 751.711 -254.799 793.721 
8016.5 2
12032402 1486 2372.57 1702.86 799.08 -562.993 977.491 
12032401 1118.29 1963.29 1810.43 535.86 -361.635 646.472 
8017 2
12032402 1830 2144.38 1690.12 683.897 -453.671 820.69 
12032401 1459.12 1785.5 1721.5 677.613 -353.451 764.256 
8017.5 2
12032402 2053 1992 1679.88 437.255 -298.775 529.583 
12032401 1812.12 1543.25 1585.25 692.157 -475 839.468 
8018 2
12032402 2409.62 1813.75 1593.38 704.792 -352.273 787.927 
12032401 2295.62 1327.88 1548.12 955.534 -425.642 1046.05 
8018.5 2
12032402 2942.14 1519 1566.29 1038.05 -574.561 1186.45 
12032401 2817.86 1043.71 1541.14 1018 -553.92 1158.94 
8019 2
12032402 3273.75 1207.5 1567 702.558 -659.958 963.914 
12032401 3484.62 644.625 1738.88 1412.64 -845.528 1646.35 
8019.5 2
12032402 3735.88 881 1600.62 885.297 -625.479 1083.96 
12032401 3964.5 358.625 1797.25 919.301 -547.893 1070.19 
8020 2
12032402 4296.14 669 1585.29 1145.74 -433.538 1225.02 
12032401 4216.29 159.571 1809.86 514.899 -407.063 656.37 
8020.5 2
12032402 4707.75 527.25 1549.88 870.205 -299.683 920.363 
12032401 4598 -24.5 1752.88 807.007 -389.157 895.937 
8021 2
12032402 5353.14 224.429 1565.43 1222.33 -573.525 1350.2 
12032401 5096 -262.571 1765.71 943.182 -450.893 1045.42 
8021.5 2
12032402 5713.83 27.5 1638.17 812.366 -443.533 925.559 
12032401 5439 -564.5 1794.67 772.523 -680.019 1029.18 
8022 2
12032402 6210 -338.667 1547.17 814.724 -601.259 1012.56 
12032401 5946.17 -1046.17 1780.17 832.786 -790.914 1148.51 
8022.5 2
12032402 6568 -857.429 1637.57 769.892 -1115.62 1355.48 
12032401 6290.29 -1403.43 1808.29 740.041 -768.305 1066.75 
8023 2
12032402 6926 -1289.86 1644.14 747.39 -902.774 1172 
12032401 6603.29 -1829 1848.29 653.445 -888.458 1102.88 
8023.5 2
12032402 7402.89 -1722.78 1674.11 967.32 -878.135 1306.46 
12032401 7054.33 -2325.78 1881.11 914.904 -1007.66 1361.04 
8024 2
12032402 7929.88 -2098 1657.5 1043.54 -743.014 1281.03 
12032401 7556.88 -2603.25 1816 995.132 -549.45 1136.74 
8024.5 2
12032402 8458.12 -2487.62 1695 1086.93 -801.698 1350.61 
12032401 8031.12 -2918.75 1840.62 975.823 -649.177 1172.03 
8025 2
12032402 8894.71 -2824.14 1713.14 873.179 -673.036 1102.46 
12032401 8565.86 -3284.71 1773 1069.46 -731.929 1295.94 
8025.5 2
12032402 9309.89 -3071.11 1671.44 812.475 -483.304 945.356 
12032401 9059.22 -3600.22 1711.44 965.489 -617.432 1146.03 
8026 2
12032402 9769.86 -3508.57 1669.86 909.028 -864.546 1254.5 
12032401 9480.57 -3951.29 1770.86 832.706 -693.801 1083.86 
8026.5 2
12032402 10232 -3930.25 1644.38 960.796 -876.671 1300.65 
12032401 9760.75 -4293.25 1716.62 582.492 -710.944 919.097 
8027 2
12032402 10590.5 -3980 1603 719.88 -99.8996 726.778 
12032401 9914.12 -4448.25 1704.88 307.982 -311.245 437.866 
8027.5 2
12032402 10577.4 -3989.75 1553.12 -26.3026 -19.5391 32.7659 
12032401 10485.9 -4809.62 1664.88 1145.79 -724.198 1355.47 
8028 1
12032401 11306.6 -5370.88 1727.62 1625.25 -1111.39 1968.91 
8028.5 1
12032401 12103.5 -5534.5 1721.5 1514.97 -311.074 1546.58 
8029 1
12032401 12848.1 -5908.29 1660.57 1474.54 -740.17 1649.88 
8029.5 1
12032401 13271 -6258.12 1658.62 864.739 -715.418 1122.32 
8030 1
12032401 13600.7 -6746.57 1701.29 660.75 -978.851 1180.99 
8030.5 1
12032401 14127 -6978.57 1663.14 1054.68 -464.93 1152.61 
8031 1
12032401 14633.5 -7318.88 1662.38 1008.96 -677.896 1215.55 
8031.5 1
12032401 15156 -7977 1677.71 1053.43 -1326.86 1694.19 
8032 1
12032401 15616.4 -8546 1658.75 928.175 -1147.18 1475.64 
8032.5 1
12032401 15921.2 -8920.88 1655.62 593.142 -729.329 940.073 
8033 1
12032401 16237 -9239.5 1612.75 620.334 -625.982 881.288 
8033.5 1
12032401 16605.4 -9599.43 1589 758.083 -740.594 1059.8 
8034 1
12032401 17073.1 -10143.2 1619.75 976.402 -1135.33 1497.44 
8034.5 1
12032401 17410.1 -11001.6 1740.75 662.083 -1686.39 1811.71 
8035 1
12032401 17586.5 -11533.1 1787.75 347.195 -1046.26 1102.36 
8035.5 1
12032401 18362.9 -12039.9 1743.86 1574.76 -1027.85 1880.52 
8036 1
12032401 18902.9 -12401.6 1768.88 1093.15 -732.324 1315.78 
8036.5 1
12032401 19404.7 -12267.3 1760.86 995.713 266.546 1030.77 
8037 1
12032401 19677.8 -12503 1733.25 546.071 -471.429 721.415 
8037.5 1
12032401 19989.5 -12867.8 1720.62 605.34 -708.252 931.696 
8038 1
12032401 20286 -13195 1680.88 580.235 -640.411 864.175 
8038.5 1
12032401 20689 -13420.6 1683.57 829.218 -464.139 950.278 
8039 1
12032401 21091.6 -13643.2 1721 826.745 -457.246 944.765 
8039.5 1
12032401 21501 -13879.5 1684.25 785.749 -453.455 907.206 
8040 1
12032401 21890.4 -14160.6 1627.43 801.293 -578.336 988.202 
8040.5 1
12032401 22324.4 -14359.1 1602.25 876.659 -401.118 964.068 
8041 1
12032401 22789 -14737.6 1588.38 900.436 -733.527 1161.4 
8041.5 1
12032401 23126.6 -14988.4 1693.12 664.616 -493.602 827.863 
8042 1
12032401 23747 -15480.6 1687.62 1223.62 -970.907 1562.02 
8042.5 1
12032401 24356.7 -15674.3 1675.14 1297.26 -412.044 1361.13 
8043 1
12032401 24807.2 -15785.2 1667.88 938.616 -231.176 966.666 
8043.5 1
12032401 25318.9 -15903.5 1721.5 993.447 -229.612 1019.64 
8044 1
12032401 25657.6 -15735.2 1714.38 662.916 329.256 740.181 
8044.5 1
12032401 26310.6 -15648 1656.14 1321.75 176.619 1333.5 
8045 1
12032401 27023 -15624.2 1604.75 1481.14 49.3763 1481.96 
8045.5 1
12032401 27650.6 -15817.1 1597 1233.06 -378.929 1289.97 
8046 1
12032401 28121.8 -15856.8 1612.25 900.813 -75.7648 903.993 
8046.5 1
12032401 28616.9 -15860.6 1651.86 996.191 -7.68899 996.221 
8047 1
12032401 29082.6 -15946.7 1715 964.212 -178.35 980.568 
8047.5 1
12032401 29551.6 -15986.8 1699.25 912.556 -77.8905 915.874 
8048 1
12032401 29949.7 -16134.9 1726.29 777.518 -289.272 829.586 
8048.5 1
12032401 30334.4 -16161 1721.5 791.483 -53.7919 793.309 
8049 1
12032401 30643.1 -16234.9 1658.62 608.974 -145.71 626.164 
8049.5 1
12032401 30894 -16279.6 1649.86 534.915 -95.3016 543.338 
8050 1
12032401 31172.8 -16346.6 1599.5 561.996 -135.189 578.027 
8050.5 1
12032401 31521.6 -16475.9 1598.75 700.552 -259.538 747.083 
8051 1
12032401 32124.8 -16748.4 1519.62 1142.28 -516.098 1253.46 
8051.5 1
12032401 32742 -17078.7 1481.71 1169.03 -625.643 1325.92 
8052 1
12032401 33448.1 -17301.1 1546.71 1477.29 -465.332 1548.84 
8052.5 1
12032401 34047.3 -17402.6 1584.86 1230.27 -208.272 1247.78 
8053 1
12032401 34490 -17485.5 1606.5 905.346 -169.588 921.093 
8053.5 1
12032401 34918.5 -17571.4 1627.38 833.658 -167.072 850.234 
8054 1
12032401 35396.4 -17699.5 1644.62 929.718 -249.27 962.554 
8054.5 1
12032401 35771 -17904.9 1638.14 759.888 -416.546 866.568 
8055 1
12032401 36187.8 -18191.8 1616.25 841.919 -579.582 1022.13 
8055.5 1
12032401 36780.6 -18535.6 1643.86 1202.48 -697.407 1390.08 
8056 1
12032401 37345.4 -18907.1 1630.25 1145.65 -753.658 1371.32 
8056.5 1
12032401 37944.6 -19288.5 1658 1179.63 -750.738 1398.26 
8057 1
12032401 38593.1 -19698.4 1721 1337.15 -845.214 1581.88 
8057.5 1
12032401 39221.6 -20017.5 1756.88 1210.95 -614.781 1358.07 
8058 1
12032401 39630.3 -20329.4 1671.86 810.835 -618.906 1020.05 
8058.5 1
12032401 40267.5 -20595.6 1628.88 1261.81 -527.122 1367.49 
8059 1
12032401 40931.1 -20850.3 1621.14 1322 -507.292 1415.99 
8059.5 1
12032401 41460.6 -21214.1 1655.57 1084.89 -745.609 1316.41 
8060 1
12032401 42013.6 -21232.4 1651.25 1086.55 -35.8195 1087.14 
8060.5 1
12032401 42709.6 -21736 1618.86 1397.48 -1011.3 1725.01 
8061 1
12032401 43368.6 -22458.3 1616.29 1384.45 -1517.41 2054.08 
8061.5 1
12032401 43846.8 -22661.1 1596.25 956.357 -405.679 1038.84 
8062 1
12032401 44452.1 -22882.6 1618.71 1187.04 -434.209 1263.97 
8062.5 1
12032401 44850.4 -23112.1 1623.14 793.398 -457.314 915.76 
8063 1
12032401 45228.6 -23209.2 1637 730.109 -187.466 753.792 
8063.5 1
12032401 45693 -23407.9 1732.57 940.03 -402.039 1022.4 
8064 1
12032401 46037 -23744.3 1705 722.689 -706.783 1010.85 
8064.5 1
12032401 46340.8 -23916.9 1712.38 590.953 -335.777 679.685 
8065 1
12032401 46606.6 -24072.1 1706.14 531.643 -310.536 615.692 
8065.5 1
12032401 47066.4 -23967.2 1704 919.607 209.786 943.232 
8066 1
12032401 47059.7 -23909.1 1701.57 -13.242 115.521 116.278 
8066.5 1
12032401 47138.3 -23996.1 1695.43 162.674 -180.124 242.709 
8067 1
12032401 47477.2 -23966.8 1697 660.749 57.296 663.229 
