# Supplementary material for: Intrinsic group behaviour II: On the dependence of triad spatial dynamics on social and personal features; and on the effect of social interaction on small group dynamics
Source: PLoS One. 2019 Dec 3;14(12):e0225704. doi: 10.1371/journal.pone.0225704 (PMC6890182; doi:10.1371/journal.pone.0225704)
Supplement: S2 Data Set — (ZIP) [file pone.0225704.s002.zip › set_2_nint/group_traj_dyas_noint/traj_2_0217_28.dat]

2 12020701 12020200 0 0 1 0 1 1 0 40 40 40 1704.15 1744.73 1663.57 
7922.5 1
12020200 10917.7 -3204.11 1387 0 0 0 
7923 1
12020200 11239.4 -3823.62 1444.5 623.466 -1200.61 1352.84 
7923.5 1
12020200 11879 -4246.43 1619.43 1321.54 -873.561 1584.16 
7924 1
12020200 12332.2 -4433 1683.75 978.942 -402.962 1058.63 
7924.5 1
12020200 12518.1 -5267.78 1678.67 348.055 -1563.25 1601.53 
7925 1
12020200 12825 -5965.75 1692.62 580.13 -1319.42 1441.32 
7925.5 1
12020200 13047 -6343.38 1688.25 443.114 -753.743 874.344 
7926 1
12020200 13246.2 -6681.88 1680.5 392.998 -667.653 774.731 
7926.5 1
12020200 13431.1 -6953.57 1641.29 392.554 -576.85 697.75 
7927 2
12020701 14795 -7158 1750 0 0 0 
12020200 13792.1 -7289.5 1604.38 744.293 -692.636 1016.72 
7927.5 2
12020701 14911.4 -7340.12 1728.62 394.492 -617.373 732.648 
12020200 14264.6 -7722.5 1597.12 903.442 -827.916 1225.42 
7928 2
12020701 15293.4 -7869.86 1728 795.945 -1103.61 1360.69 
12020200 14795.1 -8194.86 1625.57 1105.25 -984.077 1479.86 
7928.5 2
12020701 15726.4 -8331.5 1714.12 857.32 -914.144 1253.26 
12020200 15181.9 -8666.12 1618.5 765.806 -933.204 1207.2 
7929 2
12020701 15981.1 -8661.25 1756.62 497.559 -644.043 813.853 
12020200 15473.2 -8951.88 1626.88 569.092 -558.105 797.087 
7929.5 2
12020701 16313.3 -9156.29 1823 675.123 -1006.17 1211.68 
12020200 15799.3 -9416 1668.43 662.674 -943.343 1152.84 
7930 2
12020701 16527.9 -9119.5 1788.88 429.179 73.5714 435.439 
12020200 16067.6 -9981 1749.75 536.679 -1130 1250.97 
7930.5 2
12020701 16850.1 -9402.12 1784.25 626.946 -549.854 833.907 
12020200 16418.5 -10332 1762.62 682.636 -682.879 965.565 
7931 2
12020701 17287.9 -10024.4 1787.43 915.758 -1301.89 1591.71 
12020200 16779.6 -10599.3 1733 755.38 -559.175 939.827 
7931.5 2
12020701 17758.5 -10673.8 1764 970.398 -1338.81 1653.5 
12020200 17147.9 -10930.2 1690.38 759.389 -682.401 1020.95 
7932 2
12020701 18307.5 -11053.9 1742.38 1078.59 -746.807 1311.89 
12020200 17389 -11249.5 1654.62 473.723 -627.21 786.006 
7932.5 2
12020701 18587.3 -11300.3 1758.29 542.22 -477.54 722.529 
12020200 17772.9 -11603.3 1646.43 743.909 -685.631 1011.68 
7933 2
12020701 19324.8 -11655.8 1796 1486.82 -716.662 1650.53 
12020200 18243.4 -11996 1720.88 948.625 -791.763 1235.63 
7933.5 2
12020701 19742.8 -11902.5 1787.25 821.218 -484.774 953.627 
12020200 19090.4 -12279.9 1701.75 1664.05 -557.711 1755.02 
7934 2
12020701 20094.9 -12218.7 1754.29 718.586 -645.335 965.828 
12020200 19567.4 -12523.9 1685.29 973.579 -497.923 1093.52 
7934.5 2
12020701 20497 -12485.6 1727.38 827.454 -549.199 993.127 
12020200 19915 -12753 1684.25 715.168 -471.487 856.601 
7935 2
12020701 20940 -12760.3 1723 893.145 -553.751 1050.88 
12020200 20294.7 -12973.3 1675.71 765.553 -444.124 885.052 
7935.5 2
12020701 21330.8 -13050.1 1678.75 779.94 -578.522 971.079 
12020200 20605.5 -13304.2 1651.62 620.331 -660.607 906.208 
7936 2
12020701 21893 -13243.1 1669.5 1073 -368.321 1134.45 
12020200 21017 -13537.4 1645.12 785.305 -444.895 902.572 
7936.5 2
12020701 22354.9 -13466.9 1655.14 888.187 -430.254 986.912 
12020200 21445.7 -13729.3 1624.14 824.451 -369.059 903.285 
7937 2
12020701 22753.7 -13670 1628.57 855.917 -435.929 960.535 
12020200 21922.7 -13922.7 1601.57 1023.61 -415.083 1104.56 
7937.5 2
12020701 23210.6 -13823.5 1611 915.653 -307.615 965.944 
12020200 22451.5 -14122.5 1577.12 1059.69 -400.372 1132.8 
7938 2
12020701 23885.6 -14003.6 1632.62 1310.68 -349.757 1356.54 
12020200 23045.4 -14370.8 1526 1153.16 -482.039 1249.85 
7938.5 2
12020701 24492.7 -14230.3 1639.14 1231.42 -459.758 1314.45 
12020200 23645 -14606.1 1536 1216.28 -477.47 1306.64 
7939 2
12020701 24933.5 -14476.1 1646.25 939.842 -524.178 1076.13 
12020200 24161.9 -14761.5 1520.12 1102.08 -331.252 1150.78 
7939.5 2
12020701 25363.2 -14621 1626.5 821.702 -277.008 867.137 
12020200 24711.9 -14894 1561.38 1051.63 -253.346 1081.71 
7940 2
12020701 25743.6 -14707.9 1601.14 756.106 -172.678 775.574 
12020200 25109.4 -14920.6 1543.71 790.365 -52.8259 792.128 
7940.5 2
12020701 26241.8 -14961.9 1609.75 1029.29 -524.83 1155.38 
12020200 25588.5 -15056.4 1520.62 989.817 -280.586 1028.82 
7941 2
12020701 26699.9 -15107.8 1596.75 914.421 -291.168 959.659 
12020200 26046.8 -15243 1545.62 914.671 -372.505 987.614 
7941.5 2
12020701 27256.5 -15345.5 1675.88 1089.29 -465.264 1184.49 
12020200 26576.8 -15625.8 1529.62 1037.18 -749.022 1279.37 
7942 2
12020701 27773.2 -15416.9 1666.75 984.286 -135.952 993.63 
12020200 27279.6 -16013.8 1618.38 1338.81 -739.048 1529.25 
7942.5 2
12020701 28254.1 -15528.4 1664.71 983.421 -228.126 1009.53 
12020200 27774.1 -16157.7 1640.29 1011.28 -294.405 1053.27 
7943 2
12020701 28854.6 -15593.4 1724.12 1235.56 -133.635 1242.77 
12020200 28312.2 -16320 1679.88 1107.22 -333.921 1156.47 
7943.5 2
12020701 29503.4 -15644.1 1753.88 1274.56 -99.7053 1278.45 
12020200 28867.8 -16275 1713 1091.36 88.4086 1094.93 
7944 2
12020701 29892.9 -15857.9 1740 769.763 -422.431 878.056 
12020200 29313.2 -16374 1646.5 880.435 -195.652 901.912 
7944.5 2
12020701 30420 -16032.1 1721.38 1041.75 -344.368 1097.19 
12020200 29733.2 -16565.6 1629.12 830.04 -378.706 912.351 
7945 2
12020701 30876 -16374.6 1687.71 928.717 -697.447 1161.44 
12020200 30239.9 -16735.3 1600.14 1031.79 -345.541 1088.11 
7945.5 2
12020701 31395.8 -16534.4 1652.62 1098.84 -337.851 1149.6 
12020200 30708.9 -16822.2 1558.62 991.581 -183.857 1008.48 
7946 2
12020701 31920.9 -16707.1 1621 1041.91 -342.758 1096.85 
12020200 31299.5 -16987.6 1506.88 1171.88 -328.125 1216.95 
7946.5 2
12020701 32579.5 -17057.1 1610.25 1247.4 -662.879 1412.59 
12020200 31886.8 -17235.6 1459.5 1112.22 -469.697 1207.33 
7947 2
12020701 33261.4 -17212.6 1620.43 1386.03 -315.948 1421.59 
12020200 32432 -17501 1469.14 1108.23 -539.38 1232.52 
7947.5 2
12020701 33774.9 -17440.4 1614.75 1018.74 -451.991 1114.51 
12020200 33042.6 -17771 1560.25 1211.56 -535.714 1324.71 
7948 2
12020701 34272.6 -17527.4 1636.57 987.493 -172.725 1002.49 
12020200 33646.1 -18006.9 1599 1197.46 -467.971 1285.65 
7948.5 2
12020701 34710.2 -17686.6 1647.62 856.514 -311.539 911.412 
12020200 34177.6 -18184.6 1609.88 1040.08 -347.882 1096.72 
7949 2
12020701 35174.1 -17844.6 1678.71 970.487 -330.432 1025.2 
12020200 34730 -18313 1594.43 1155.6 -268.567 1186.39 
7949.5 2
12020701 35585.9 -18029.8 1702.12 845.446 -380.243 927.019 
12020200 35149.1 -18538.6 1621.25 860.626 -463.296 977.405 
7950 2
12020701 36076.6 -18271.5 1714.12 920.732 -453.565 1026.39 
12020200 35675 -18734.8 1633.12 986.632 -367.964 1053.02 
7950.5 2
12020701 36552.6 -18499.3 1693 967.371 -462.979 1072.45 
12020200 36091.9 -18943.4 1587.86 847.271 -424.143 947.505 
7951 2
12020701 37066.4 -18738 1670.88 1035.89 -481.279 1142.24 
12020200 36619 -19217.8 1565.25 1062.79 -553.067 1198.08 
7951.5 2
12020701 37609.9 -18946.9 1679.43 1111.42 -427.111 1190.66 
12020200 37029.9 -19456.7 1553.29 840.199 -488.68 971.978 
7952 2
12020701 38079.2 -19148.8 1684 936.912 -402.98 1019.9 
12020200 37542.9 -19676.2 1590.75 1023.99 -438.195 1113.81 
7952.5 2
12020701 38546 -19286 1691.43 941.028 -276.714 980.869 
12020200 38022.7 -19857.4 1692.86 967.418 -365.279 1034.08 
7953 2
12020701 39048.2 -19521.1 1722.25 1018.76 -476.927 1124.87 
12020200 38587.1 -20093.9 1718.12 1144.85 -479.607 1241.25 
7953.5 2
12020701 39550 -19805.4 1681.57 997.515 -565.216 1146.52 
12020200 39133.1 -20349.4 1699.14 1085.52 -508.059 1198.53 
7954 2
12020701 39973.9 -19926 1611.88 879.409 -250.148 914.294 
12020200 39537.5 -20514.2 1648.38 838.915 -341.953 905.931 
7954.5 2
12020701 40486.6 -20140.8 1562.62 1011.34 -423.57 1096.46 
12020200 40061.1 -20883 1610.62 1032.79 -727.318 1263.19 
7955 2
12020701 41177.9 -20469 1580.62 1321.7 -627.629 1463.15 
12020200 40941.2 -21358.8 1597 1682.84 -909.656 1912.96 
7955.5 2
12020701 42114.3 -20929.3 1664.71 1869.08 -918.734 2082.68 
12020200 41398.6 -21567.6 1580 912.817 -416.809 1003.48 
7956 2
12020701 42654.2 -21193.4 1760.38 1127.27 -551.335 1254.88 
12020200 41731 -21803.5 1603.38 694.005 -492.544 851.025 
7956.5 2
12020701 43095.5 -21384.8 1783.12 845.307 -366.619 921.386 
12020200 42205.8 -22065.1 1687.62 909.483 -501.197 1038.44 
7957 2
12020701 43553.4 -21660.1 1772.5 906.683 -545.297 1058.03 
12020200 42809.8 -22173.1 1556.25 1196.04 -213.861 1215.01 
7957.5 2
12020701 44099.6 -21844.9 1702.75 1090.32 -368.762 1150.99 
12020200 43415.1 -22414.1 1535 1208.33 -481.038 1300.56 
7958 2
12020701 44598.1 -22092.7 1719.86 991.089 -492.722 1106.81 
12020200 43959 -22692.9 1574 1081.26 -554.139 1214.99 
7958.5 2
12020701 45052.9 -22249.6 1728.25 953.317 -328.953 1008.48 
12020200 44506 -22971.8 1602 1146.75 -584.681 1287.2 
7959 2
12020701 45529.9 -22350.9 1738.88 919.075 -195.087 939.552 
12020200 45044.6 -23149.2 1619.38 1037.81 -342.004 1092.71 
7959.5 2
12020701 46086.9 -22581.8 1720.62 1090.02 -451.81 1179.95 
12020200 45429.1 -23468.5 1603.5 752.446 -624.755 978.005 
7960 2
12020701 46493.3 -22842.6 1749.14 832.809 -534.47 989.56 
12020200 45753.6 -23723.4 1593.71 664.849 -522.395 845.53 
7960.5 2
12020701 46932.1 -23218.2 1715.75 895.59 -766.691 1178.94 
12020200 46294.2 -23865.2 1599.75 1103.43 -289.431 1140.75 
7961 2
12020701 47373.4 -23559.2 1712.88 880.739 -680.639 1113.09 
12020200 46867.5 -23807.6 1634 1144.21 115.02 1149.98 
7961.5 2
12020701 47649 -23909.1 1714.75 551.25 -699.75 890.801 
12020200 47183.2 -24123 1622 631.5 -630.75 892.546 
7962 1
12020701 47772.1 -24450.1 1715 253.866 -1115.46 1143.99 
