# Supplementary material for: Intrinsic group behaviour II: On the dependence of triad spatial dynamics on social and personal features; and on the effect of social interaction on small group dynamics
Source: PLoS One. 2019 Dec 3;14(12):e0225704. doi: 10.1371/journal.pone.0225704 (PMC6890182; doi:10.1371/journal.pone.0225704)
Supplement: S2 Data Set — (ZIP) [file pone.0225704.s002.zip › set_2_nint/group_traj_dyas_noint/traj_2_0217_27.dat]

2 12013102 12011000 0 0 1 0 2 1 0 20 10 30 1546.9 1750.02 1343.79 
7870 1
12011000 -15993 11241.3 1552.33 0 0 0 
7870.5 1
12011000 -16152.1 10781.9 1447.88 -449.506 -1297.9 1373.54 
7871 1
12011000 -16254.5 10036 1430.88 -202.322 -1474.06 1487.88 
7871.5 1
12011000 -16487.6 9421.12 1502.25 -468.122 -1234.69 1320.45 
7872 1
12011000 -16722.6 8862.88 1423.62 -481.557 -1143.95 1241.18 
7872.5 1
12011000 -17052.4 8345.56 1491.33 -639.185 -1002.56 1188.98 
7873 1
12011000 -17402.9 7727.71 1521.71 -702.23 -1238.16 1423.43 
7873.5 1
12011000 -17799.4 7021.88 1586.12 -822.651 -1464.4 1679.65 
7874 1
12011000 -18269.9 6573.38 1514.38 -942.886 -898.798 1302.64 
7874.5 1
12011000 -18732.2 6295.38 1425.62 -922.904 -554.89 1076.87 
7875 1
12011000 -19116.8 6000.11 1317.22 -728.272 -559.212 918.204 
7875.5 1
12011000 -19274.4 5356 1510.25 -306.609 -1253.13 1290.1 
7876 1
12011000 -19081 4686.38 1555.12 394.643 -1366.58 1422.42 
7876.5 1
12011000 -18892.4 3963.38 1413.25 384.949 -1475.51 1524.9 
7877 1
12011000 -18609.9 3450.44 1435.33 560.488 -1017.72 1161.85 
7877.5 1
12011000 -17840.2 3099.38 1523 1503.2 -685.683 1652.2 
7878 1
12011000 -17284.5 2859.62 1541 1141.17 -492.3 1242.83 
7878.5 1
12011000 -16658.9 2636.67 1589.44 1243.76 -443.257 1320.38 
7879 1
12011000 -15981.6 2382.5 1588.5 1315.08 -493.528 1404.63 
7879.5 1
12011000 -15340 2311.38 1597.25 1325.67 -146.952 1333.79 
7880 1
12011000 -14652.4 2206.12 1533.25 1343.02 -205.566 1358.66 
7880.5 1
12011000 -14060.8 2150.75 1422.38 1204.94 -112.78 1210.21 
7881 1
12011000 -13325.1 2014.88 1548.88 1523.03 -281.315 1548.8 
7881.5 1
12011000 -12540.1 2032.33 1570.67 1495.26 33.254 1495.63 
7882 1
12011000 -11920.3 2096.14 1569.14 1294 133.214 1300.84 
7882.5 1
12011000 -11207.2 2279.75 1593.25 1485.49 382.515 1533.95 
7883 1
12011000 -10603.8 2349.11 1606 1169.52 134.421 1177.22 
7883.5 1
12011000 -10009.1 2488.88 1564.62 1152.43 270.86 1183.83 
7884 1
12011000 -9328.5 2750.38 1534.12 1409.16 541.408 1509.59 
7884.5 1
12011000 -8651.22 3034.67 1480.22 1317.66 553.097 1429.04 
7885 1
12011000 -7998.43 3324.43 1449.71 1277.48 567.049 1397.68 
7885.5 1
12011000 -7265.11 3515.67 1512.67 1518.26 395.938 1569.03 
7886 1
12011000 -6643.5 3676 1501.38 1200.02 309.524 1239.3 
7886.5 1
12011000 -5979.62 3881.38 1327 1360.4 420.85 1424.01 
7887 1
12011000 -5283.12 3939.75 1412.88 1430.18 119.867 1435.2 
7887.5 1
12011000 -4618.75 3983.25 1544 1336.77 87.5252 1339.63 
7888 1
12011000 -3761.56 3818.11 1743.67 1661.23 -320.037 1691.78 
7888.5 1
12011000 -3191 3613.12 1766.25 1112.19 -399.583 1181.8 
7889 1
12011000 -2612.5 3469 1790.38 1185.45 -295.338 1221.69 
7889.5 1
12011000 -1615.25 3174.12 1741.75 2117.3 -626.062 2207.92 
7890 1
12011000 -964 2769.56 1754.44 1252.4 -778.018 1474.39 
7890.5 1
12011000 -269.75 2476.25 1819.88 1342.84 -567.322 1457.77 
7891 1
12011000 304.75 2298.88 1824.38 1155.94 -356.891 1209.78 
7891.5 2
12013102 2226.67 2860.33 1141 0 0 0 
12011000 981.375 2142.12 1772.5 1406.7 -325.884 1443.96 
7892 2
12013102 2656.5 2811.25 1171.88 1279.27 -146.081 1287.58 
12011000 1655.75 2051.38 1713.38 1396.22 -187.888 1408.81 
7892.5 2
12013102 3181.22 2297.78 1188 1024.85 -1002.88 1433.9 
12011000 2368.89 1830.78 1678.22 1392.85 -430.854 1457.97 
7893 2
12013102 3738.5 1780.62 1172.5 1092.7 -1014.03 1490.72 
12011000 3215.12 1273.62 1660.75 1659.29 -1092.46 1986.63 
7893.5 2
12013102 4392.11 1231.89 1211.11 1279.08 -1073.85 1670.09 
12011000 3758.89 814.222 1679.22 1064.12 -899.027 1393.05 
7894 2
12013102 4954 759.125 1191.62 1076.42 -905.678 1406.74 
12011000 4341.12 322.75 1710.38 1115.39 -941.518 1459.64 
7894.5 2
12013102 5591.75 471.125 1224.62 1293.61 -584.178 1419.4 
12011000 4844 -136.125 1729.62 1020.03 -930.781 1380.87 
7895 2
12013102 6221.5 224.625 1276.12 1306.54 -511.411 1403.06 
12011000 5428.5 -335.5 1707 1212.66 -413.641 1281.26 
7895.5 2
12013102 6889.89 -135.222 1312.33 1342.15 -722.585 1524.3 
12011000 6044.22 -598.444 1692.22 1236.39 -528.001 1344.41 
7896 2
12013102 7560.62 -643.25 1287.88 1333.47 -1010 1672.79 
12011000 6807.62 -677.125 1677.62 1517.7 -156.423 1525.74 
7896.5 2
12013102 8256.25 -1163.88 1320.12 1452.24 -1086.9 1813.94 
12011000 7426.25 -770.625 1654.5 1291.49 -195.198 1306.16 
7897 2
12013102 8578 -1525.78 1322.22 624.757 -702.724 940.288 
12011000 7980.22 -1298 1665 1075.67 -1024.03 1485.16 
7897.5 2
12013102 9113.12 -2040.75 1328.75 1041.1 -1001.89 1444.88 
12011000 8388.38 -1903.12 1737 794.072 -1177.29 1420.05 
7898 2
12013102 9545.12 -2562 1339 869.215 -1048.79 1362.17 
12011000 8931.38 -2324.12 1777.62 1092.56 -847.082 1382.47 
7898.5 2
12013102 10023.6 -3068.25 1393.38 998.956 -1056.89 1454.28 
12011000 9410.5 -2946.5 1762.75 1000.26 -1299.32 1639.74 
7899 2
12013102 10489.9 -3568.88 1343.88 925.099 -993.304 1357.37 
12011000 9900.88 -3539.25 1704.25 972.966 -1176.09 1526.39 
7899.5 2
12013102 10953.3 -3985.11 1324.56 892.983 -801.996 1200.26 
12011000 10284.2 -4058.33 1647.33 738.627 -1000.16 1243.34 
7900 2
12013102 11513.2 -4396.12 1240 1093.59 -802.762 1356.6 
12011000 10825 -4647 1691.38 1056.21 -1149.74 1561.24 
7900.5 2
12013102 12023.9 -4862.75 1314.38 1046.36 -956.199 1417.46 
12011000 11290.4 -5166.12 1710 953.637 -1063.78 1428.65 
7901 2
12013102 12495.5 -5445.88 1288.5 978.475 -1209.8 1555.97 
12011000 11832.8 -5752.62 1705.88 1125.26 -1216.8 1657.35 
7901.5 2
12013102 13030.4 -5940.78 1330.33 1087.29 -1005.9 1481.22 
12011000 12479.4 -6353.78 1674.33 1314.42 -1221.86 1794.61 
7902 2
12013102 13500.1 -6460 1373.78 910.207 -1006.24 1356.84 
12011000 13065.4 -6895.44 1691.67 1135.66 -1049.74 1546.51 
7902.5 2
12013102 13865.3 -6811.3 1335.1 717.463 -690.177 995.539 
12011000 13517.3 -7281.8 1732.3 887.732 -759.048 1168 
7903 2
12013102 14243.9 -7146.36 1317.45 755.707 -668.79 1009.14 
12011000 13994.9 -7634.09 1700.73 953.312 -703.175 1184.59 
7903.5 2
12013102 14865.6 -7725.82 1337.09 1268.83 -1182.56 1734.47 
12011000 14426.8 -8123.09 1698.18 881.447 -997.959 1331.49 
7904 2
12013102 15293.2 -8376.55 1368.18 874.326 -1330.73 1592.26 
12011000 14808.2 -8672.64 1740.73 779.885 -1123.81 1367.91 
7904.5 2
12013102 15807.9 -9009.33 1345.22 1029.41 -1265.58 1631.37 
12011000 15323 -9307.67 1722.67 1029.64 -1270.06 1634.99 
7905 2
12013102 16356.8 -9679.78 1362.22 1047.5 -1279.47 1653.57 
12011000 15857.9 -9989.56 1748.22 1020.78 -1301.31 1653.91 
7905.5 2
12013102 16828 -10255.2 1353.75 942.444 -1150.94 1487.57 
12011000 16321.1 -10721.2 1775.62 926.472 -1463.39 1732.01 
7906 2
12013102 17217 -10807.2 1344.75 817.227 -1159.66 1418.69 
12011000 16745.2 -11333.6 1812 891.019 -1286.5 1564.93 
7906.5 2
12013102 17761.4 -11345.6 1322.11 1084.55 -1072.32 1525.16 
12011000 17119.9 -11826.2 1817.78 746.293 -981.269 1232.82 
7907 2
12013102 17984.1 -11576.9 1318 429.057 -445.702 618.66 
12011000 17706.8 -12238.2 1780.75 1130.75 -793.888 1381.62 
7907.5 1
12013102 18222 -11713.2 1333.44 488.45 -279.974 562.999 
7908 1
12013102 18242.3 -11460.8 1574.11 39.8693 494.989 496.592 
7908.5 1
12013102 17912.1 -11025.9 1694.12 -663.069 873.299 1096.5 
7909 1
12013102 17387.1 -10681.8 1699.38 -1080.25 708.076 1291.63 
7909.5 1
12013102 16728 -10220.8 1739 -1320.89 923.792 1611.88 
7910 1
12013102 16111.8 -9878.75 1773.75 -1198.93 665.424 1371.21 
7910.5 1
12013102 15679.6 -9541 1795 -852.455 666.174 1081.88 
7911 1
12013102 15258.5 -9151.12 1795.12 -837.089 775.099 1140.83 
7911.5 1
12013102 14889.4 -8747.25 1782.5 -751.782 822.556 1114.35 
7912 1
12013102 14524.6 -8412.62 1719.88 -744.388 682.908 1010.19 
7912.5 1
12013102 14098.9 -7928.38 1691.5 -849.8 966.567 1287.02 
7913 1
12013102 13628.2 -7507.12 1694.88 -879.673 787.383 1180.59 
7913.5 1
12013102 13281.6 -7245.88 1711.12 -716.167 539.773 896.8 
7914 1
12013102 12922.1 -7026.5 1731.75 -750.522 457.985 879.223 
7914.5 1
12013102 12439.5 -6732.75 1741.38 -976.974 594.636 1143.71 
7915 1
12013102 12105.4 -6365.38 1739.62 -686.088 754.363 1019.7 
7915.5 1
12013102 11634.6 -5789.22 1719.33 -893.396 1093.27 1411.88 
7916 1
12013102 11104.2 -5245.62 1708.12 -1013.97 1039.38 1452.05 
7916.5 1
12013102 10656.1 -4877.57 1686.86 -957.494 786.439 1239.06 
7917 1
12013102 10205.4 -4467.25 1684.5 -880.406 801.409 1190.53 
7917.5 1
12013102 9770.5 -4124 1679.88 -846.06 667.802 1077.86 
7918 1
12013102 9313.62 -3686.88 1725.88 -901.134 862.179 1247.16 
7918.5 1
12013102 8885.43 -3375.71 1704.57 -882.879 641.568 1091.37 
7919 1
12013102 8507.88 -3005.12 1674.5 -798.211 783.487 1118.48 
7919.5 1
12013102 8064 -2603.12 1654.38 -837.5 758.491 1129.92 
7920 1
12013102 7611.5 -2209.75 1657.88 -906.814 788.327 1201.57 
7920.5 1
12013102 7128.75 -1795.88 1671.12 -941.033 806.774 1239.53 
7921 1
12013102 6697.71 -1436.14 1682.14 -907.444 757.331 1181.95 
7921.5 1
12013102 6207.25 -1093.75 1704.25 -1021.8 713.318 1246.15 
7922 1
12013102 5719.38 -820 1686.75 -952.881 534.668 1092.64 
7922.5 1
12013102 5256.78 -516.667 1710.56 -910.624 597.113 1088.94 
7923 1
12013102 4813.62 -255.75 1715.25 -858.823 505.652 996.625 
7923.5 1
12013102 4539.43 14.5714 1747.71 -566.522 558.515 795.541 
7924 1
12013102 4168.88 268.25 1762.75 -800.332 547.902 969.911 
7924.5 1
12013102 3568.67 735 1774.67 -1123.99 874.064 1423.84 
7925 1
12013102 3142 1050.12 1725.62 -806.553 595.699 1002.69 
7925.5 1
12013102 2628 1327.62 1713.12 -1025.95 553.892 1165.92 
7926 1
12013102 2057.5 1565 1686.88 -1125.25 468.195 1218.76 
7926.5 1
12013102 1619.29 1723.57 1665 -930.391 336.67 989.431 
7927 1
12013102 1138.62 1877.5 1644.5 -991.053 317.378 1040.63 
7927.5 1
12013102 717.75 1969.12 1668.75 -804.732 175.191 823.581 
7928 1
12013102 401.857 2115.43 1679 -658.11 304.799 725.266 
7928.5 1
12013102 -89.125 2226.62 1688.5 -972.242 220.191 996.864 
7929 1
12013102 -677.875 2347.25 1724.88 -1149.9 235.596 1173.79 
7929.5 1
12013102 -1231.71 2502 1717.29 -1125.69 314.533 1168.81 
7930 1
12013102 -1707.25 2721.25 1710.12 -951.071 438.5 1047.29 
7930.5 1
12013102 -2189.12 3016.38 1673.88 -937.5 574.173 1099.35 
7931 1
12013102 -2592.57 3192.29 1663 -844.03 368.014 920.772 
7931.5 1
12013102 -3030 3411.75 1698.12 -901.915 452.504 1009.06 
7932 1
12013102 -3366.12 3587.62 1807.5 -660.363 345.53 745.299 
7932.5 1
12013102 -3791 3795.57 1831.29 -823.401 402.997 916.731 
7933 1
12013102 -4332.25 3873.75 1821.5 -1091.23 157.618 1102.55 
7933.5 1
12013102 -4914.38 3854.62 1776.88 -1143.66 -37.5737 1144.28 
7934 1
12013102 -5335.86 3789.29 1724.57 -860.168 -133.345 870.442 
7934.5 1
12013102 -5833.75 3631 1531.88 -1024.47 -325.691 1075 
7935 1
12013102 -6375.71 3505.43 1594.86 -1092.67 -253.168 1121.62 
7935.5 1
12013102 -6877.75 3386.25 1636.62 -1002.07 -237.881 1029.92 
7936 1
12013102 -7286 3327.38 1643.5 -779.103 -112.357 787.163 
7936.5 1
12013102 -7777.71 3360.86 1549.71 -945.604 64.3887 947.794 
7937 1
12013102 -8603.14 3549.43 1490 -1771.31 404.66 1816.94 
7937.5 1
12013102 -9000.5 3424.5 1579.75 -796.307 -250.358 834.736 
7938 1
12013102 -9510.38 3507.75 1573.5 -990.049 161.65 1003.16 
7938.5 1
12013102 -9974.29 3704.29 1590 -940.995 398.653 1021.96 
7939 1
12013102 -10346.4 3792 1577.5 -793.367 187.024 815.113 
7939.5 1
12013102 -10760.4 3883.12 1599.25 -791.587 174.235 810.536 
7940 1
12013102 -11297.4 3884.14 1571.43 -1067.7 2.02357 1067.7 
7940.5 1
12013102 -11727.5 4012.38 1551.5 -888.577 264.942 927.235 
7941 1
12013102 -12178.1 4030.38 1576.25 -899.451 35.9281 900.168 
7941.5 1
12013102 -12757.4 4041.75 1561.75 -1133.56 22.2603 1133.78 
7942 1
12013102 -13357.2 4050.62 1539.5 -1142.62 16.9048 1142.74 
7942.5 1
12013102 -13742.7 4130.29 1550.14 -788.271 162.905 804.928 
7943 1
12013102 -14215.2 4184.38 1532 -972.296 111.295 978.645 
7943.5 1
12013102 -14833 4138.25 1548.88 -1213.65 -90.6189 1217.03 
7944 1
12013102 -15331.2 4136.25 1511.5 -984.684 -3.95257 984.692 
7944.5 1
12013102 -15822.6 4185.75 1514.5 -971.097 97.8261 976.012 
7945 1
12013102 -16262.7 4206.43 1523.43 -896.312 42.1152 897.301 
7945.5 1
12013102 -16934.6 4041.5 1517.62 -1420.53 -348.686 1462.7 
7946 1
12013102 -17595.6 4098.75 1488.38 -1311.51 113.591 1316.42 
7946.5 1
12013102 -18008.1 4101 1457.5 -781.25 4.26136 781.262 
7947 1
12013102 -18436.6 3966.86 1473.86 -870.826 -272.648 912.51 
7947.5 1
12013102 -18914.1 4000.25 1472.75 -947.527 66.2557 949.841 
7948 1
12013102 -19480.7 3842.14 1405 -1124.19 -313.705 1167.13 
7948.5 1
12013102 -20076.6 3744.75 1391.38 -1166.17 -190.593 1181.64 
7949 1
12013102 -20559.6 3658.43 1445.29 -1010.35 -180.589 1026.36 
7949.5 1
12013102 -20889.6 3625.38 1310.62 -677.728 -67.8718 681.118 
7950 1
12013102 -21318 3694.25 1405.62 -803.705 129.221 814.027 
7950.5 1
12013102 -21714.1 3535.43 1228.43 -805.168 -322.808 867.468 
7951 1
12013102 -22300.6 3467.5 1167.75 -1182.42 -136.953 1190.33 
7951.5 1
12013102 -23097.3 3317.29 1662.57 -1629.16 -307.187 1657.87 
7952 1
12013102 -23564 3104 1718.12 -931.565 -425.72 1024.23 
7952.5 1
12013102 -23915 3006.71 1712.14 -707.661 -196.141 734.34 
7953 1
12013102 -24298.5 2829.12 1697.75 -777.89 -360.222 857.247 
7953.5 1
12013102 -24735.9 2728.14 1722.43 -869.497 -200.76 892.373 
7954 1
12013102 -25019.4 2596 1754.62 -588.211 -274.155 648.964 
7954.5 1
12013102 -25220 2474 1756.38 -395.71 -240.631 463.13 
7955 1
12013102 -25441.2 2391.12 1777.25 -423.04 -158.461 451.744 
7955.5 1
12013102 -25581.4 2290.14 1804.29 -279.798 -201.561 344.838 
7956 1
12013102 -25692.5 2219.5 1820.62 -231.882 -147.48 274.808 
7956.5 1
12013102 -25639.2 2365.88 1836.25 102.011 280.412 298.391 
7957 1
12013102 -25386.5 2695.88 1819.12 500.495 653.465 823.111 
7957.5 1
12013102 -25242.8 2969.75 1781.25 286.926 546.657 617.382 
7958 1
12013102 -24855.7 3070.71 1735.29 769.455 200.724 795.205 
7958.5 1
12013102 -24708.8 3077 1720.62 308.101 13.1776 308.383 
7959 1
12013102 -24326.8 3114.25 1715.38 736.031 71.7726 739.522 
7959.5 1
12013102 -23994.1 3241.75 1702 650.93 249.511 697.112 
7960 1
12013102 -23728 3567.86 1727.71 545.338 668.252 862.528 
7960.5 1
12013102 -23350.5 3868 1710.5 770.408 612.536 984.241 
7961 1
12013102 -23041.1 4113.25 1724.12 617.515 489.521 788.007 
7961.5 1
12013102 -22781.5 4298.62 1714.12 519.25 370.75 638.025 
7962 1
12013102 -22384.6 4512.88 1493.62 818.299 441.753 929.924 
7962.5 1
12013102 -22047.2 4597.25 1222.83 640.18 160.104 659.897 
7963 1
12013102 -21860.6 4720.09 1283.91 380.844 250.696 455.95 
7963.5 1
12013102 -21627.3 5275.5 1540.3 462.052 1099.82 1192.94 
7964 1
12013102 -21521.9 5424.89 1601 210.822 298.778 365.669 
7964.5 1
12013102 -21575.3 5498.11 1510.22 -110.881 151.913 188.075 
7965 1
12013102 -21545.3 5617.89 1575.78 57.3614 229.021 236.095 
7965.5 1
12013102 -21421.5 5784.75 1620.88 249.664 336.414 418.935 
7966 1
12013102 -21346.6 5746.25 1462.88 155.021 -79.7101 174.313 
7966.5 1
12013102 -21406.9 5756.89 1395.56 -117.245 20.6982 119.058 
7967 1
12013102 -21363.5 5806.38 1376.12 84.087 95.9033 127.546 
7967.5 1
12013102 -21296.1 5940.12 1487.62 134.75 267.5 299.523 
7968 1
12013102 -21282.4 5986.62 1456.5 27.1203 91.716 95.6417 
7968.5 1
12013102 -21248.6 6132.38 1344.25 70.4593 304.28 312.331 
7969 1
12013102 -21355.8 6382.38 1216.5 -213.396 498.008 541.803 
7969.5 1
12013102 -21472.6 6377.75 1252.25 -234.689 -9.28715 234.872 
7970 1
12013102 -21565.1 6461.12 1186 -188.391 169.807 253.625 
7970.5 1
12013102 -21538.1 6496.75 1193.12 54.5455 71.9697 90.3042 
7971 1
12013102 -21563.2 6402 1186.88 -48.8813 -184.339 190.709 
7971.5 1
12013102 -21663.4 6224.75 1243.5 -196.709 -348.232 399.95 
7972 1
12013102 -21426 6139.25 1645.62 472.859 -170.319 502.597 
7972.5 1
12013102 -21232.4 6043.25 1664.88 391.162 -193.939 436.6 
7973 1
12013102 -21017.8 5457.38 1397.75 425 -1160.15 1235.54 
7973.5 1
12013102 -21027.7 5252.57 1267.57 -20.5874 -423.148 423.648 
7974 1
12013102 -21068 5191 1230.88 -83.2349 -127.214 152.024 
7974.5 1
12013102 -21204.8 5196.88 1240.25 -268.664 11.5422 268.912 
7975 1
12013102 -21350.5 5537.75 1364.62 -286.909 671.014 729.778 
7975.5 1
12013102 -21497.6 5629.12 1478.5 -299.035 185.722 352.014 
7976 1
12013102 -21618.2 5702 1326.62 -236.057 142.613 275.792 
7976.5 1
12013102 -21743.2 5862.38 1271.75 -245.58 315.079 399.479 
7977 1
12013102 -21810.6 6002.86 1466.14 -138.521 289.058 320.535 
7977.5 1
12013102 -21792.5 6082.12 1488.12 36.4343 159.814 163.915 
7978 1
12013102 -21768.6 6027.57 1470.43 47.953 -109.326 119.38 
7978.5 1
12013102 -21724.8 5972.75 1476.75 90.7276 -113.502 145.307 
7979 1
12013102 -21803.1 6028 1481.88 -153.376 108.121 187.655 
7979.5 1
12013102 -21844.2 6139.5 1483.25 -78.6329 213.193 227.232 
7980 1
12013102 -21875.7 6173.29 1480.14 -63.5642 68.254 93.2685 
7980.5 1
12013102 -21838.7 6232.71 1488.29 77.2443 124.068 146.149 
7981 1
12013102 -21909.1 6192.12 1475.12 -141.387 -81.5046 163.197 
7981.5 1
12013102 -21877.4 6029.71 1493.29 61.5465 -315.361 321.31 
7982 1
12013102 -21943 5933.75 1471.38 -128.571 -188.165 227.896 
7982.5 1
12013102 -21945 5857.71 1460.43 -4.03226 -153.298 153.351 
7983 1
12013102 -21863.6 5743.5 1448.88 168.828 -236.959 290.951 
7983.5 1
12013102 -21935 5859.5 1451.25 -138.056 224.371 263.443 
7984 1
12013102 -21990.4 6041.29 1466 -109.76 359.972 376.333 
7984.5 1
12013102 -21947.5 6031.12 1449.75 87.7885 -20.7786 90.214 
7985 1
12013102 -21557.9 5824.5 1471.12 737.926 -391.335 835.271 
7985.5 1
12013102 -21367.9 5979.14 1538 385.432 313.677 496.942 
7986 1
12013102 -21093.1 6232 1549.29 592.057 544.951 804.675 
7986.5 1
12013102 -20645.9 6542.88 1589.5 870.171 604.815 1059.72 
7987 1
12013102 -20302.3 6666.14 1482.29 689.938 247.526 732.997 
7987.5 1
12013102 -20014.1 6836.75 1417.12 560.624 331.921 651.514 
7988 1
12013102 -19740.7 6995.43 1441.29 535.05 310.526 618.632 
7988.5 1
12013102 -19368 7149.14 1441.71 806.741 332.715 872.657 
7989 1
12013102 -19128.8 7176.25 1357.5 474.702 53.784 477.74 
7989.5 1
12013102 -18889.1 7134.29 1421.86 483.079 -84.6054 490.432 
7990 1
12013102 -18541.5 7200.25 1376.62 667.261 126.611 679.167 
7990.5 1
12013102 -18230.9 7257.29 1435 605.542 111.181 615.664 
7991 1
12013102 -17871.8 7155.5 1368.62 734.37 -208.151 763.3 
7991.5 1
12013102 -17630.7 7118.71 1414.57 491.91 -75.0729 497.605 
7992 1
12013102 -17395.6 7185.25 1393.12 475.889 134.688 494.582 
7992.5 1
12013102 -17089.1 7153.38 1372.38 582.7 -60.5989 585.842 
7993 1
12013102 -16828 7144 1420.29 519.135 -18.6382 519.47 
7993.5 1
12013102 -16600.9 7179.14 1409.29 492.718 76.2318 498.58 
7994 1
12013102 -16410.9 7218.38 1468.12 376.949 77.8416 384.902 
7994.5 1
12013102 -16272.2 7190.38 1444.12 270.224 -54.5809 275.681 
7995 1
12013102 -16226.6 7260.62 1425.88 86.7395 133.555 159.251 
7995.5 1
12013102 -16273.4 7360.57 1458.14 -95.1292 203.143 224.314 
7996 1
12013102 -16283.1 7445.62 1475.75 -19.1251 167.759 168.845 
7996.5 1
12013102 -16455.9 7526.29 1532.57 -347.55 162.295 383.576 
7997 1
12013102 -16591 7403.86 1620.14 -269.746 -244.368 363.977 
7997.5 1
12013102 -16760.9 7395.86 1734.29 -339.036 -15.9681 339.412 
7998 1
12013102 -16855.3 7337.14 1608.43 -197.137 -122.577 232.138 
7998.5 1
12013102 -16872.4 7307.88 1598.75 -34.6639 -59.3668 68.746 
7999 1
12013102 -16552.4 7000.88 1466.75 617.761 -592.664 856.083 
7999.5 1
12013102 -16239.9 6783 1521.57 622.546 -434.014 758.901 
8000 1
12013102 -16103.8 6614.75 1486.88 274.41 -339.214 436.31 
8000.5 1
12013102 -16089.4 6614.71 1475.43 29.1086 -0.07259 29.1087 
8001 1
12013102 -16023.6 6697.75 1566.62 129.535 163.456 208.56 
8001.5 1
12013102 -16046.6 6812.71 1544.71 -46.1699 231.316 235.879 
8002 1
12013102 -16061.4 6909 1525.71 -31.017 201.014 203.393 
8002.5 1
12013102 -16091.5 6921.62 1562.25 -60.0228 25.1996 65.0981 
8003 1
12013102 -16026.1 7001.88 1557.25 123.582 151.701 195.668 
8003.5 1
12013102 -15996.6 7013.86 1554.43 60.685 24.604 65.483 
8004 1
12013102 -16024.4 7049.38 1540.5 -56.5113 72.1908 91.679 
8004.5 1
12013102 -16393.6 7216.57 1493.29 -735.451 333.061 807.352 
8005 1
12013102 -16552.9 7301.38 1516.25 -320.53 170.631 363.118 
8005.5 1
12013102 -16686 7167.38 1522 -256.01 -257.692 363.244 
8006 1
12013102 -16796.4 7012.14 1484.14 -225.825 -317.448 389.577 
8006.5 1
12013102 -16843 7019.75 1485.88 -94.2741 15.3991 95.5235 
8007 1
12013102 -16825.3 7048 1481.43 35.4996 56.6132 66.8227 
8007.5 1
12013102 -16820.5 7015 1481.75 9.32888 -64.3275 65.0004 
8008 1
12013102 -16806 6989.57 1484.86 29.3522 -51.4748 59.2555 
8008.5 1
12013102 -16877.7 7034.71 1477.57 -146.655 92.3167 173.292 
8009 1
12013102 -16980.3 7247.86 1471.71 -216.395 449.668 499.028 
8009.5 1
12013102 -16806.1 6973.12 1466 320.738 -505.952 599.05 
8010 1
12013102 -16314.7 6896 1540 956.052 -150.049 967.755 
8010.5 1
12013102 -16095.1 6827 1487.5 449.058 -141.104 470.705 
8011 1
12013102 -15994.3 6626.43 1498.57 197.337 -392.508 439.322 
8011.5 1
12013102 -15957.3 6620.71 1469.86 80.4348 -12.4224 81.3884 
8012 1
12013102 -15950 6865.62 1550.75 14.4272 484.972 485.186 
8012.5 1
12013102 -16141.4 7251.12 1501.62 -381.225 767.928 857.348 
8013 1
12013102 -16238.8 7414.38 1480.62 -189.078 316.99 369.098 
8013.5 1
12013102 -16232 7467.43 1470.43 13.5815 106.748 107.608 
8014 1
12013102 -16194 7526.38 1454.25 75.8483 117.658 139.987 
8014.5 1
12013102 -16338.9 7492.86 1552.57 -298.06 -68.9668 305.935 
8015 1
12013102 -16382.4 7432.62 1567.62 -86.345 -119.508 147.437 
8015.5 1
12013102 -16574.9 7452.86 1570.57 -361.13 37.959 363.119 
8016 1
12013102 -16655 7423.25 1526.62 -166.964 -61.6815 177.994 
8016.5 1
12013102 -16471.1 7387 1512.43 375.986 -74.1309 383.224 
8017 1
12013102 -16673.6 7292.75 1499.62 -402.549 -187.376 444.022 
8017.5 1
12013102 -16801.4 7117.88 1501.38 -250.49 -342.892 424.641 
8018 1
12013102 -16787.2 6950.62 1474 27.915 -330.534 331.71 
8018.5 1
12013102 -16665.1 6829.29 1465.86 238.026 -236.529 335.562 
8019 1
12013102 -16466.1 6855.88 1445.25 421.648 56.3332 425.394 
8019.5 1
12013102 -16230.8 6639.88 1473.88 450.91 -413.793 612 
8020 1
12013102 -16098.9 6628.86 1555.29 269.72 -22.5314 270.659 
8020.5 1
12013102 -16053.6 6629.25 1580.25 95.6282 0.830565 95.6318 
8021 1
12013102 -16104.6 6472.57 1541.57 -96.4894 -296.74 312.033 
8021.5 1
12013102 -16246.8 6338 1508.17 -320.41 -303.089 441.05 
8022 1
12013102 -16415.3 6224.5 1488.67 -276.683 -186.371 333.598 
8022.5 1
12013102 -16466.9 6208.57 1413.29 -110.804 -34.255 115.978 
8023 1
12013102 -16443.9 6175.71 1459.29 48.0167 -68.5953 83.7312 
8023.5 1
12013102 -16393.3 6113.56 1440 102.482 -126.083 162.479 
8024 1
12013102 -16358.6 6107.38 1433.5 68.7294 -12.2387 69.8106 
8024.5 1
12013102 -16249.5 6192.38 1451.5 224.537 174.897 284.615 
8025 1
12013102 -16216.7 6176.57 1413.29 65.5714 -31.6071 72.7916 
8025.5 1
12013102 -16550.4 6263.56 1462.78 -653.092 170.223 674.911 
8026 1
12013102 -16645.4 6336.86 1465.29 -187.716 144.865 237.114 
8026.5 1
12013102 -16675.6 6510.62 1380.88 -62.7784 361.264 366.678 
8027 1
12013102 -16698.2 6898.88 1436.88 -45.4317 779.618 780.941 
8027.5 1
12013102 -16614.1 7277.88 1503.38 168.587 759.519 778.004 
8028 1
12013102 -16480.6 7342.25 1499.88 264.356 127.475 293.486 
8028.5 1
12013102 -16376.1 7459.62 1495.12 198.669 223.146 298.77 
8029 1
12013102 -16299.1 7512 1477.71 152.44 103.713 184.375 
8029.5 1
12013102 -16181 7472.88 1425.75 241.601 -80.0102 254.505 
8030 1
12013102 -16059.6 7347.29 1366 243.344 -251.682 350.086 
8030.5 1
12013102 -15654.4 7365.43 1414.14 811.91 36.3584 812.723 
8031 1
12013102 -15336.1 7363.12 1455.38 634.071 -4.58879 634.087 
8031.5 1
12013102 -15074 7407.57 1422.29 528.478 89.6097 536.021 
8032 1
12013102 -14849.8 7489 1398.12 452.117 164.171 481.001 
8032.5 1
12013102 -14591.2 7531.75 1469 502.918 83.1712 509.749 
8033 1
12013102 -14378.1 7455.12 1464.12 418.713 -150.54 444.953 
8033.5 1
12013102 -14166.9 7428 1465.86 434.708 -55.8128 438.276 
8034 1
12013102 -13962.8 7405.62 1481.5 426.111 -46.7119 428.664 
8034.5 1
12013102 -13703.6 7285.12 1499.62 509.086 -236.739 561.439 
8035 1
12013102 -13431 7172.62 1503.25 536.663 -221.457 580.561 
8035.5 1
12013102 -12993 7011 1533.14 888.438 -327.84 946.996 
8036 1
12013102 -12557.2 6959.88 1543 882.085 -103.492 888.135 
8036.5 1
12013102 -12157.4 6951.57 1577.57 793.296 -16.4753 793.468 
8037 1
12013102 -11702.9 6758 1539.25 909.107 -387.143 988.107 
8037.5 1
12013102 -11151.5 6630.5 1545.62 1070.63 -247.573 1098.88 
8038 1
12013102 -10637.9 6479 1529.75 1005.14 -296.477 1047.95 
8038.5 1
12013102 -10000.1 6211.29 1477.29 1312.21 -550.852 1423.14 
8039 1
12013102 -9401.25 6021.75 1500 1229.76 -389.19 1289.87 
8039.5 1
12013102 -8663.12 5719.5 1518.25 1416.75 -580.134 1530.92 
8040 1
12013102 -8067.29 5538 1506.14 1226.01 -373.457 1281.62 
8040.5 1
12013102 -7390 5448.25 1520.75 1368.25 -181.313 1380.21 
8041 1
12013102 -6593.38 5304.38 1538.38 1543.85 -278.828 1568.82 
8041.5 1
12013102 -6091.75 5109.12 1382.12 987.451 -384.35 1059.62 
8042 1
12013102 -5178.12 4937.38 1557.5 1802.02 -338.757 1833.59 
8042.5 1
12013102 -4434.43 4809.43 1746.43 1582.33 -272.226 1605.58 
8043 1
12013102 -3771 4578 1834.88 1382.14 -482.143 1463.82 
8043.5 1
12013102 -3262.5 4362 1899 987.379 -419.417 1072.77 
8044 1
12013102 -2966.75 4124.5 1941.38 578.767 -464.775 742.285 
8044.5 1
12013102 -2580.71 3870 1942 781.449 -515.182 935.989 
