# Supplementary material for: Intrinsic group behaviour II: On the dependence of triad spatial dynamics on social and personal features; and on the effect of social interaction on small group dynamics
Source: PLoS One. 2019 Dec 3;14(12):e0225704. doi: 10.1371/journal.pone.0225704 (PMC6890182; doi:10.1371/journal.pone.0225704)
Supplement: S2 Data Set — (ZIP) [file pone.0225704.s002.zip › set_2_nint/group_traj_dyas_noint/traj_2_0217_26.dat]

2 12001100 12002600 0 0 1 0 1 1 0 70 70 70 1616.59 1639.71 1593.47 
7810.5 1
12001100 -12048 12535 1355 0 0 0 
7811 1
12001100 -11939.9 12357.9 1213.75 375.434 -615.017 720.553 
7811.5 1
12001100 -11764.6 11917.6 1256.12 347.718 -873.512 940.176 
7812 1
12001100 -11404.4 11492.2 1277.75 726.31 -857.611 1123.84 
7812.5 1
12001100 -10993.9 11033.2 1264.12 817.729 -914.343 1226.66 
7813 1
12001100 -10578.2 10530.4 1321.62 811.768 -982.178 1274.22 
7813.5 1
12001100 -10236.5 10159.6 1382.75 676.733 -734.158 998.477 
7814 1
12001100 -9884.71 9823.14 1371.86 728.335 -696.65 1007.87 
7814.5 1
12001100 -9430.62 9485.75 1343.88 928.608 -689.965 1156.88 
7815 1
12001100 -9065.75 9219.75 1379.12 692.362 -504.744 856.815 
7815.5 1
12001100 -8715.43 8943.86 1435.43 717.872 -565.354 913.764 
7816 1
12001100 -8283.62 8690.25 1379.5 909.06 -533.91 1054.25 
7816.5 1
12001100 -7861.12 8377.12 1408 804.762 -596.429 1001.68 
7817 1
12001100 -7496 8077.12 1494.75 731.713 -601.202 947.021 
7817.5 1
12001100 -7093.62 7801.62 1523.38 809.608 -554.326 981.194 
7818 1
12001100 -6459.62 7369.5 1465.5 1257.94 -857.391 1522.34 
7818.5 1
12001100 -6012.25 7217.75 1381.12 863.658 -292.954 911.991 
7819 1
12001100 -5457.75 7084 1358.38 1080.9 -260.721 1111.9 
7819.5 1
12001100 -4957.43 7011.86 1362.43 1080.61 -155.816 1091.78 
7820 1
12001100 -4481.38 6860.75 1419.38 975.52 -309.646 1023.48 
7820.5 1
12001100 -4074.75 6715.25 1427.62 795.744 -284.736 845.152 
7821 1
12001100 -3583.38 6611.25 1447.38 976.889 -206.759 998.529 
7821.5 1
12001100 -3082.25 6603.25 1484.38 960.01 -15.3257 960.132 
7822 1
12001100 -2585.57 6558.43 1503.57 987.433 -89.1082 991.445 
7822.5 1
12001100 -2140.38 6436 1530.62 904.871 -248.839 938.462 
7823 1
12001100 -1702.38 6288.12 1529.25 870.775 -293.986 919.063 
7823.5 1
12001100 -1227.14 6130.14 1543.86 975.836 -324.399 1028.34 
7824 1
12001100 -728.625 5872.62 1569 1032.13 -533.163 1161.7 
7824.5 1
12001100 -189.143 5566.57 1557.43 1064.07 -603.656 1223.37 
7825 1
12001100 300.5 5345.38 1544.12 956.334 -432.024 1049.39 
7825.5 2
12002600 45701 -23289.5 1568.5 0 0 0 
12001100 889.125 5072 1567.12 1138.54 -528.772 1255.34 
7826 2
12002600 45464.6 -23152.7 1660.71 -785.477 454.438 907.462 
12001100 1395.86 4850.14 1571.14 1025.77 -449.104 1119.78 
7826.5 2
12002600 44934 -23076.1 1636.43 -1128.88 162.918 1140.57 
12001100 1926 4540 1528.29 1127.96 -659.878 1306.81 
7827 2
12002600 44252.1 -23015.8 1610.5 -1316.36 116.589 1321.51 
12001100 2393.88 4231.62 1510.38 903.234 -595.319 1081.77 
7827.5 2
12002600 43632 -22759.6 1537.29 -1260.42 520.688 1363.73 
12001100 2835.29 3902.86 1506.14 897.176 -668.227 1118.68 
7828 2
12002600 42973.6 -22651.2 1544.5 -1316.75 216.643 1334.45 
12001100 3253.62 3608.12 1494.62 836.679 -589.464 1023.47 
7828.5 2
12002600 42287 -22479.4 1520.14 -1376 344.332 1418.43 
12001100 3627.86 3282.29 1497.14 749.964 -652.985 994.402 
7829 2
12002600 41747.8 -22243.9 1538.5 -1091.6 476.829 1191.2 
12001100 4142.62 2923.5 1471.62 1042.04 -726.287 1270.17 
7829.5 2
12002600 41132.4 -22080.8 1603.25 -1216.16 322.381 1258.16 
12001100 4562.75 2518.75 1435.38 830.287 -799.901 1152.92 
7830 2
12002600 40369 -22038.4 1638.38 -1514.63 84.0774 1516.96 
12001100 5146.12 2080.38 1421.75 1157.49 -869.792 1447.87 
7830.5 2
12002600 39740.6 -21652.1 1679.12 -1254.24 770.958 1472.24 
12001100 5685.12 1857.88 1484.5 1075.85 -444.112 1163.91 
7831 2
12002600 39195.7 -21320.7 1728.43 -1112.06 676.348 1301.59 
12001100 6124.29 1559.29 1479.86 896.246 -609.366 1083.78 
7831.5 2
12002600 38585.6 -21153.6 1784.5 -1210.49 331.526 1255.07 
12001100 6485.12 1177 1512.38 715.951 -758.503 1043.03 
7832 2
12002600 37906.1 -21052.9 1801.86 -1392.38 206.492 1407.61 
12001100 6922.71 830.857 1515.29 896.699 -709.309 1143.32 
7832.5 2
12002600 37364.2 -20899.9 1792.12 -1044.11 294.763 1084.92 
12001100 7374.62 329.375 1545.62 870.734 -966.247 1300.7 
7833 2
12002600 36776 -20785.9 1722.29 -1124.76 218.007 1145.69 
12001100 7826.29 -146.857 1564 863.596 -910.578 1254.97 
7833.5 2
12002600 36305.4 -20511.4 1675.14 -1003.35 585.136 1161.51 
12001100 8245.86 -545.857 1533.57 894.609 -850.746 1234.54 
7834 2
12002600 35599.2 -20294.6 1605.75 -1387.38 425.94 1451.3 
12001100 8688.75 -975.5 1558.25 870.123 -844.092 1212.27 
7834.5 2
12002600 34767.1 -20094.9 1565.86 -1712.15 411.045 1760.8 
12001100 9026.71 -1390.57 1574.57 695.4 -854.056 1101.36 
7835 2
12002600 34050.8 -19943.4 1649.12 -1429.93 302.36 1461.54 
12001100 9473.38 -1760.62 1588.38 891.538 -738.63 1157.76 
7835.5 2
12002600 33426.6 -19716.4 1609.12 -1191.08 433.206 1267.41 
12001100 9957.5 -2179.38 1584.5 923.903 -799.141 1221.57 
7836 2
12002600 32677.6 -19524.3 1628.57 -1507.15 386.498 1555.92 
12001100 10323.3 -2531.57 1589.57 735.987 -708.645 1021.69 
7836.5 2
12002600 32081 -19301.9 1642.12 -1178.99 439.547 1258.26 
12001100 10738.5 -2875.12 1560.75 820.582 -678.96 1065.05 
7837 2
12002600 31562 -19044.1 1545.86 -1074.53 533.607 1199.73 
12001100 11142.1 -3283 1529.86 835.699 -844.462 1188.07 
7837.5 2
12002600 30846.4 -18669 1462 -1448.63 759.398 1635.61 
12001100 11520.4 -3672.25 1526.38 765.652 -787.955 1098.68 
7838 2
12002600 29975.3 -18343.6 1383 -1718.12 641.871 1834.11 
12001100 11848.1 -4083.43 1504.86 646.485 -811.003 1037.14 
7838.5 2
12002600 29410.9 -17983.8 1441.88 -1115.44 711.11 1322.83 
12001100 12234.9 -4623.75 1497.25 764.293 -1067.83 1313.16 
7839 2
12002600 28732.1 -17722.4 1565.71 -1275.81 491.206 1367.11 
12001100 12674.7 -5106.71 1494.86 826.766 -907.828 1227.88 
7839.5 2
12002600 28221.9 -17451.3 1643.43 -1128.95 599.874 1278.43 
12001100 13063.3 -5508.57 1537.57 859.671 -889.064 1236.72 
7840 2
12002600 27677.9 -17198.5 1654 -1121.61 521.208 1236.8 
12001100 13399.9 -5932.38 1557 693.999 -873.822 1115.88 
7840.5 2
12002600 27219.4 -16909.8 1609.25 -866.73 545.841 1024.29 
12001100 13802.4 -6398.5 1542.38 760.87 -881.144 1164.19 
7841 2
12002600 26534 -16603 1533.88 -1307.97 585.401 1432.99 
12001100 14151 -6807.88 1518.38 665.315 -781.25 1026.16 
7841.5 2
12002600 25724.3 -16288.7 1563.14 -1690.43 656.129 1813.3 
12001100 14557.7 -7142.14 1485.71 849.09 -697.845 1099.06 
7842 2
12002600 25060.2 -16053.5 1632.88 -1377.67 487.996 1461.54 
12001100 15016.1 -7584.88 1486.25 951.06 -918.531 1322.2 
7842.5 2
12002600 24374.4 -15741.6 1675.88 -1303.94 592.918 1432.42 
12001100 15438.1 -8029.12 1548.12 802.281 -844.582 1164.89 
7843 2
12002600 23836.3 -15623 1673.71 -1087.05 239.646 1113.15 
12001100 15749.1 -8417.14 1571.86 628.319 -783.874 1004.61 
7843.5 2
12002600 23410.5 -15439.1 1649 -896.391 387.105 976.405 
12001100 16113.1 -8849.5 1604.5 766.278 -910.226 1189.83 
7844 2
12002600 22611.9 -15436.5 1645.88 -1532.87 5.03839 1532.88 
12001100 16480.2 -9207.5 1611.38 704.655 -687.14 984.225 
7844.5 2
12002600 21919.4 -15216.5 1601.88 -1363.19 433.071 1430.33 
12001100 16827.5 -9663.88 1620.38 683.563 -898.376 1128.87 
7845 2
12002600 21244.9 -14896 1576.43 -1338.33 635.913 1481.73 
12001100 17166 -10177.7 1612.57 671.627 -1019.52 1220.86 
7845.5 2
12002600 20736.9 -14733 1543 -1034.59 331.976 1086.54 
12001100 17390.8 -10492.1 1640.25 457.739 -640.348 787.128 
7846 2
12002600 20161.4 -14523.4 1520.57 -1171.99 426.826 1247.29 
12001100 17607.7 -10824.1 1656.57 441.882 -676.207 807.785 
7846.5 2
12002600 19622.5 -14265.5 1564.88 -1102.1 527.461 1221.82 
12001100 17596.9 -10985 1684 -22.1662 -328.951 329.697 
7847 2
12002600 19029.6 -14048.9 1547.86 -1176.45 429.847 1252.51 
12001100 17166.6 -10886.3 1692 -853.777 195.862 875.955 
7847.5 2
12002600 18626.9 -13746.5 1563.75 -786.516 590.541 983.538 
12001100 17012.9 -11078.5 1656.12 -300.188 -375.419 480.679 
7848 2
12002600 18136.8 -13351 1587.5 -938.937 757.663 1206.51 
12001100 16867.2 -11405.9 1633.88 -278.975 -627.155 686.404 
7848.5 2
12002600 17746 -13028.3 1573.43 -810.685 669.532 1051.42 
12001100 16546.3 -11647 1609.29 -665.901 -500.259 832.877 
7849 2
12002600 17269 -12478.2 1518.38 -955.912 1102.28 1459.03 
12001100 16207.1 -11899.8 1599.12 -679.681 -506.513 847.656 
7849.5 2
12002600 16651.7 -11809.4 1508 -1227.21 1329.66 1809.43 
12001100 15854.7 -12086.6 1603.57 -700.618 -371.414 792.978 
7850 2
12002600 16280.3 -11458.4 1570.71 -770.599 728.216 1060.25 
12001100 15527.3 -12245.7 1583.86 -679.312 -330.172 755.3 
7850.5 2
12002600 15858.2 -11116.4 1576.5 -830.779 673.334 1069.38 
12001100 15250.5 -12400.5 1510.38 -544.854 -304.696 624.264 
7851 2
12002600 15242.6 -10633.3 1587.43 -1224.01 960.416 1555.83 
12001100 15112.9 -12523.4 1449.57 -273.644 -244.391 366.889 
7851.5 2
12002600 14707 -10193.8 1619.75 -1108.84 910.012 1434.45 
12001100 14909 -12786 1410.88 -422.064 -543.626 688.235 
7852 2
12002600 14238.1 -9655.57 1639 -926.595 1063.59 1410.61 
12001100 14694 -13003.4 1390.86 -424.901 -429.701 604.304 
7852.5 2
12002600 13694.4 -9123.5 1644.12 -1051.78 1029.15 1471.52 
12001100 14391.4 -13159.9 1387.75 -585.348 -302.604 658.94 
7853 2
12002600 13259.1 -8734.43 1633 -882.824 789.192 1184.15 
12001100 14114.1 -13156.7 1401.57 -562.337 6.41118 562.374 
7853.5 2
12002600 12915.8 -8381.12 1599.5 -710.958 731.477 1020.06 
12001100 13999.8 -13395.6 1430.12 -236.838 -494.639 548.416 
7854 2
12002600 12445.8 -7927.88 1639.88 -888.469 856.805 1234.3 
12001100 13838.9 -13709.5 1414.5 -304.112 -593.336 666.732 
7854.5 2
12002600 12088.6 -7432.43 1607.57 -725.973 1007 1241.41 
12001100 13703.1 -13975.6 1413.57 -275.878 -540.796 607.099 
7855 2
12002600 11648.9 -7006.88 1581.25 -917.947 888.421 1277.47 
12001100 13628.9 -14266.4 1396.12 -155.048 -607.106 626.592 
7855.5 2
12002600 11077.9 -6503.38 1526.25 -1110.89 979.572 1481.1 
12001100 13545.1 -14509.5 1379 -162.938 -473.006 500.283 
7856 2
12002600 10589.9 -6069.38 1491.12 -949.416 844.358 1270.56 
12001100 13515 -14657.6 1365.25 -58.6089 -288.181 294.08 
7856.5 2
12002600 10148.7 -5755 1519.14 -919.085 654.948 1128.57 
12001100 13379.7 -14672 1350 -281.845 -29.9479 283.432 
7857 2
12002600 9739.12 -5377.75 1544.75 -829.128 763.664 1127.22 
12001100 13307.5 -14656.6 1328.12 -146.183 31.1235 149.459 
7857.5 2
12002600 9252 -5027.25 1512.62 -940.396 676.641 1158.53 
12001100 13331.6 -14464.5 1298.75 46.5734 370.898 373.81 
7858 2
12002600 8861.88 -4735.75 1535 -792.937 592.48 989.839 
12001100 13406.1 -14379.5 1287.75 151.423 172.764 229.731 
7858.5 2
12002600 8312.62 -4370.5 1501.62 -1096.31 729.042 1316.58 
12001100 13522.1 -14683.8 1280 231.537 -607.285 649.927 
7859 2
12002600 7836.5 -3930.75 1450.12 -937.254 865.65 1275.85 
12001100 13595.6 -14741.4 1273.5 144.685 -113.435 183.851 
7859.5 2
12002600 7318 -3357.38 1468.12 -1032.87 1142.18 1539.93 
12001100 13589 -14607.1 1273.75 -13.1972 267.43 267.756 
7860 2
12002600 7032.62 -2812 1492 -590.839 1129.14 1274.38 
12001100 13388 -14493.9 1297.75 -416.149 234.472 477.658 
7860.5 2
12002600 6632.38 -2281.25 1487.5 -803.715 1065.76 1334.84 
12001100 13245.2 -14555.5 1320.5 -286.647 -123.745 312.216 
7861 2
12002600 6245.62 -1864.25 1590.12 -764.328 824.111 1123.99 
12001100 13191.6 -14667.9 1325.62 -105.978 -222.085 246.075 
7861.5 2
12002600 5855.12 -1427.25 1623.38 -787.298 881.048 1181.56 
12001100 13256.9 -14593.6 1313.5 131.552 149.698 199.287 
7862 2
12002600 5471.25 -1076.38 1614.5 -778.651 711.714 1054.91 
12001100 13307.9 -14570.8 1310.88 103.448 46.3996 113.378 
7862.5 2
12002600 4988 -505 1590.75 -947.549 1120.34 1467.32 
12001100 13631.8 -14666.2 1329 635.049 -187.255 662.081 
7863 2
12002600 4629.56 -176.556 1612.89 -704.213 645.274 955.141 
12001100 13762 -14719.9 1314.33 255.894 -105.381 276.743 
7863.5 2
12002600 4235.75 -45.625 1520.88 -760.242 252.762 801.16 
12001100 13584.6 -14788 1302.25 -342.423 -131.489 366.801 
7864 2
12002600 3459.75 569.75 1473.62 -1555.11 1233.22 1984.74 
12001100 13336.9 -14972.2 1289.25 -496.493 -369.238 618.743 
7864.5 2
12002600 2868.29 1106.57 1401 -1150.71 1044.4 1554 
12001100 13367 -15059.3 1281.86 58.6089 -169.33 179.186 
7865 2
12002600 2358.5 1429.75 1379.88 -1068.73 677.523 1265.4 
12001100 13528.8 -15206.4 1278 339.099 -308.363 458.34 
7865.5 2
12002600 1794.12 1694.5 1449.38 -1095.87 514.078 1210.46 
12001100 13892.8 -15265 1275 706.796 -113.835 715.904 
7866 2
12002600 1268.25 1888.62 1473.38 -1037.23 382.89 1105.64 
12001100 14159.9 -15590.6 1265 526.874 -642.258 830.718 
7866.5 1
12002600 737.429 2044.14 1573.71 -1136.66 333.015 1184.44 
7867 1
12002600 149.625 2231.75 1666 -1232.29 393.306 1293.54 
7867.5 1
12002600 -368 2470 1695.12 -989.723 455.545 1089.53 
7868 1
12002600 -896.5 2669.5 1722.62 -1032.23 389.648 1103.32 
7868.5 1
12002600 -1372.5 3004.75 1699.25 -965.517 680.02 1180.95 
7869 1
12002600 -1878 3276 1666.12 -1042.27 559.278 1182.84 
7869.5 1
12002600 -2414.25 3443.88 1639.38 -1066.1 333.748 1117.12 
7870 1
12002600 -3000.75 3620.75 1616.5 -1196.94 360.969 1250.18 
7870.5 1
12002600 -3480.62 3748.88 1589.38 -948.37 253.211 981.591 
7871 1
12002600 -4129.62 3918.25 1551.38 -1282.61 334.733 1325.57 
7871.5 1
12002600 -4747.38 4136.25 1532.88 -1240.46 437.751 1315.44 
7872 1
12002600 -5355.5 4093.38 1412.12 -1246.16 -87.8586 1249.25 
7872.5 1
12002600 -6121.33 3860.11 1357.11 -1484.17 -452.062 1551.49 
7873 1
12002600 -6735.71 3901.43 1421 -1231.22 82.8005 1234.01 
7873.5 1
12002600 -7356.5 3891.88 1451 -1287.94 -19.8207 1288.09 
7874 1
12002600 -7950.38 3820.62 1425.88 -1190.13 -142.786 1198.66 
7874.5 1
12002600 -8500.5 3754.75 1459.75 -1098.05 -131.487 1105.9 
7875 1
12002600 -9257.22 3650.56 1467.44 -1433.19 -197.338 1446.71 
7875.5 1
12002600 -10003 3481.38 1419.88 -1450.93 -329.145 1487.79 
7876 1
12002600 -10546.6 3549.25 1490.25 -1109.44 138.52 1118.05 
7876.5 1
12002600 -11004.4 3604.75 1492.5 -934.184 113.265 941.025 
7877 1
12002600 -11687.6 3664.56 1492.89 -1355.52 118.662 1360.7 
7877.5 1
12002600 -12347 3508.75 1511.75 -1287.98 -304.308 1323.44 
7878 1
12002600 -12946.9 3643 1494.75 -1231.78 275.667 1262.25 
7878.5 1
12002600 -13488.7 3718.78 1512 -1077.12 150.652 1087.61 
7879 1
12002600 -13924.5 3784.38 1486 -846.278 127.373 855.81 
7879.5 1
12002600 -14603.9 3934.75 1447.38 -1403.67 310.692 1437.64 
7880 1
12002600 -15360.9 4058.88 1450.12 -1478.52 242.432 1498.26 
7880.5 1
12002600 -15878.1 4130 1455.12 -1053.46 144.857 1063.38 
7881 1
12002600 -16476 4063.5 1448.12 -1237.84 -137.681 1245.47 
7881.5 1
12002600 -17114.6 3964 1468.56 -1216.3 -189.524 1230.97 
7882 1
12002600 -17670.6 4002.43 1354.86 -1160.78 80.2267 1163.55 
7882.5 1
12002600 -18237.9 4076.38 1386.75 -1181.88 154.055 1191.88 
7883 1
12002600 -18967.4 4044.56 1358.22 -1413.89 -61.6656 1415.24 
7883.5 1
12002600 -19714.6 3855.5 1310.38 -1448.02 -366.387 1493.66 
7884 1
12002600 -20403.5 3916.88 1370.38 -1426.24 127.07 1431.89 
7884.5 1
12002600 -20924.1 4011.78 1380.33 -1012.86 184.636 1029.55 
7885 1
12002600 -21418.9 3756.86 1417.43 -968.192 -498.866 1089.16 
7885.5 1
12002600 -21779.6 3626.89 1163.11 -746.788 -269.085 793.788 
7886 1
12002600 -22745.4 3443 1290 -1864.52 -354.998 1898.01 
7886.5 1
12002600 -23737.4 3334.38 1540.38 -2032.79 -222.592 2044.94 
7887 1
12002600 -24288.5 3269.62 1505.75 -1131.67 -132.957 1139.46 
7887.5 1
12002600 -24721.9 3052 1502.25 -871.982 -437.877 975.75 
7888 1
12002600 -25254 2719.89 1464.56 -1031.25 -643.626 1215.62 
7888.5 1
12002600 -25748.5 2441.12 1484.25 -963.938 -543.399 1106.55 
7889 1
12002600 -26213.2 2170.38 1576.38 -952.357 -554.816 1102.18 
7889.5 1
12002600 -26721.6 1775 1620.75 -1079.35 -839.437 1367.35 
7890 1
12002600 -27298.1 1386.44 1669.22 -1108.63 -747.222 1336.93 
7890.5 1
12002600 -27860.4 959.75 1714.62 -1087.55 -825.328 1365.26 
7891 1
12002600 -28219.2 563.25 1709.5 -722.082 -797.787 1076.04 
7891.5 1
12002600 -28378.8 28.375 1705.25 -331.601 -1112.01 1160.4 
7892 1
12002600 -28993.6 -273.25 1693.62 -1273.03 -624.482 1417.95 
7892.5 1
12002600 -29578.8 -539.778 1671.56 -1142.88 -520.562 1255.85 
7893 1
12002600 -29950.2 -990.125 1631.75 -728.377 -883.034 1144.68 
7893.5 1
12002600 -30333.7 -1371.11 1581.67 -750.326 -745.57 1057.76 
7894 1
12002600 -31096.8 -1656.75 1558 -1461.85 -547.201 1560.9 
7894.5 1
12002600 -31778.8 -1797.75 1577.12 -1383.37 -286.004 1412.62 
7895 1
12002600 -32391.9 -1872.75 1645.25 -1272.04 -155.602 1281.53 
7895.5 1
12002600 -32826.3 -1910.67 1673.78 -872.406 -76.1379 875.722 
7896 1
12002600 -33340.9 -1975.12 1682.25 -1022.95 -128.148 1030.94 
7896.5 1
12002600 -33830.5 -2165.5 1639 -1022.18 -397.443 1096.73 
7897 1
12002600 -34274.1 -2380 1615.11 -861.381 -416.505 956.793 
7897.5 1
12002600 -34627.8 -2548.38 1632.25 -688.013 -327.578 762.017 
7898 1
12002600 -35182 -2934.88 1648.38 -1115.19 -777.666 1359.56 
7898.5 1
12002600 -35815.9 -3211.12 1665.88 -1323.33 -576.722 1443.54 
7899 1
12002600 -36382.5 -3586.38 1716.75 -1124.26 -744.544 1348.44 
7899.5 1
12002600 -36718.9 -3784.56 1740.67 -648.148 -381.851 752.267 
7900 1
12002600 -36829 -4006.38 1751.5 -215.061 -433.241 483.683 
7900.5 1
12002600 -36917.8 -4129.75 1755.88 -181.865 -252.818 311.435 
7901 1
12002600 -37013.9 -4165.38 1769.38 -199.429 -73.9108 212.685 
7901.5 1
12002600 -37060.6 -4259.78 1769.89 -94.8792 -191.876 214.052 
7902 1
12002600 -37059.2 -4471.67 1773.78 2.58398 -410.637 410.646 
7902.5 1
12002600 -37181.5 -4378.1 1773.4 -240.231 183.824 302.494 
7903 1
12002600 -37037.1 -4406.09 1773.64 288.242 -55.8701 293.606 
7903.5 1
12002600 -36794.7 -4568 1773.18 494.62 -330.427 594.836 
7904 1
12002600 -36537.3 -4779.36 1752.64 526.492 -432.236 681.192 
7904.5 1
12002600 -36528.1 -4880.67 1746.44 18.3232 -202.606 203.433 
7905 1
12002600 -36230 -4898.22 1713.33 568.914 -33.503 569.9 
7905.5 1
12002600 -36244.6 -4789.5 1695.25 -29.25 217.444 219.403 
7906 1
12002600 -36268.4 -4839.88 1662.12 -49.895 -105.83 117.002 
7906.5 1
12002600 -36284.3 -4945.67 1656.33 -31.7895 -210.74 213.125 
7907 1
12002600 -36408.2 -5016.12 1660.25 -238.76 -135.758 274.658 
7907.5 1
12002600 -36317.1 -5063.89 1647.44 187.144 -98.0778 211.286 
7908 1
12002600 -36236.7 -5164.22 1644 157.734 -196.732 252.158 
7908.5 1
12002600 -36124.1 -5133.12 1644.75 225.987 62.4442 234.456 
7909 1
12002600 -36122.9 -5152.5 1657.75 2.57202 -39.8663 39.9491 
