# Supplementary material for: Intrinsic group behaviour II: On the dependence of triad spatial dynamics on social and personal features; and on the effect of social interaction on small group dynamics
Source: PLoS One. 2019 Dec 3;14(12):e0225704. doi: 10.1371/journal.pone.0225704 (PMC6890182; doi:10.1371/journal.pone.0225704)
Supplement: S2 Data Set — (ZIP) [file pone.0225704.s002.zip › set_2_nint/group_traj_dyas_noint/traj_2_0217_25.dat]

2 12000901 11564000 0 0 0 1 0 1 0 20 20 20 1619.85 1644.14 1595.56 
7600 1
11564000 -19354 9694 1330.5 0 0 0 
7600.5 1
11564000 -19425.2 9270.33 1439.44 -178.502 -1061.82 1076.72 
7601 1
11564000 -19558.4 8778.86 1455.29 -269.104 -992.881 1028.7 
7601.5 1
11564000 -19797.4 8451.88 1463.62 -506.242 -692.759 858.019 
7602 1
11564000 -20190.4 8117 1572.33 -767.714 -654.053 1008.55 
7602.5 1
11564000 -20416.6 7982.4 1512.9 -429.138 -255.408 499.392 
7603 1
11564000 -20613.2 7734.22 1303.33 -407.93 -514.892 656.902 
7603.5 1
11564000 -20990.3 7909.45 1416.27 -751.097 349.068 828.248 
7604 1
11564000 -21497.6 7730.33 1278.33 -977.424 -345.128 1036.57 
7604.5 1
11564000 -22192 7295.38 1407.75 -1375.14 -861.304 1622.61 
7605 1
11564000 -22634.9 7038.12 1306.12 -887.525 -515.531 1026.39 
7605.5 1
11564000 -23129 6729.88 1672.75 -998.232 -622.727 1176.54 
7606 1
11564000 -23394.1 6514.75 1636.62 -554.655 -450.052 714.275 
7606.5 1
11564000 -23545.6 6372.38 1635.25 -313.665 -294.772 430.437 
7607 1
11564000 -23659.1 6007.62 1680.12 -221.68 -712.402 746.096 
7607.5 1
11564000 -23404.9 5509.38 1671.62 508.5 -996.5 1118.74 
7608 1
11564000 -23254 5108.12 1628.62 301.75 -802.5 857.356 
7608.5 1
11564000 -22988 4781.5 1488.38 530.938 -651.946 840.791 
7609 1
11564000 -22676.8 4509.75 1341 621.257 -542.415 824.727 
7609.5 1
11564000 -22150.9 4118.38 1128.25 1049.65 -781.188 1308.44 
7610 1
11564000 -21919.1 3607.62 1160 470.081 -1036 1137.66 
7610.5 1
11564000 -21808.9 3201.78 1165.56 212.401 -781.979 810.312 
7611 1
11564000 -21921 2639.62 1140.62 -221.126 -1108.78 1130.62 
7611.5 1
11564000 -22352.6 2181 1231.12 -893.634 -949.534 1303.92 
7612 1
11564000 -22763.4 1878 1404.5 -788.388 -581.574 979.685 
7612.5 1
11564000 -23019.8 1650.62 1400.88 -524.284 -464.98 700.771 
7613 1
11564000 -23082.1 1362.22 1377.11 -125.728 -581.457 594.895 
7613.5 1
11564000 -23045.1 1217.62 1353.5 71.2642 -278.607 287.577 
7614 1
11564000 -23208.1 1559.5 1369.75 -331.976 696.283 771.374 
7614.5 1
11564000 -23221.6 1648.62 1343.88 -27.551 181.888 183.963 
7615 1
11564000 -23306.6 1391.25 1318.88 -176.349 -533.973 562.34 
7615.5 1
11564000 -23325 1175.88 1259 -36.5308 -428.181 429.736 
7616 1
11564000 -23357.8 1050.5 1211.5 -64.2157 -245.833 254.082 
7616.5 1
11564000 -23054.1 908.375 1145.25 608.467 -284.82 671.829 
7617 1
11564000 -22843.4 793 1077 418.155 -228.919 476.715 
7617.5 1
11564000 -22777.6 807.714 1056.57 128.523 28.7388 131.697 
7618 1
11564000 -22720.4 814 1036.88 119.408 13.1226 120.127 
7618.5 1
11564000 -22755.1 888.125 1014.25 -68.6759 146.492 161.791 
7619 1
11564000 -22720.9 1008.88 988 69.6138 245.427 255.109 
7619.5 1
11564000 -22679.8 1082.44 982.222 80.1115 143.41 164.269 
7620 1
11564000 -22548.6 1169.29 970.429 252.806 167.324 303.164 
7620.5 1
11564000 -22471.4 1242.5 971.625 162.519 154.135 223.987 
7621 1
11564000 -22911 908.333 969.556 -879.25 -668.333 1104.42 
7621.5 1
11564000 -23192 872.875 974.875 -540.385 -68.1891 544.67 
7622 1
11564000 -23238.6 1079.88 952.375 -95.3476 423.313 433.918 
7622.5 1
11564000 -23242.8 1252.75 1124.5 -8.59375 360.156 360.259 
7623 1
11564000 -23246.1 1146.12 1129.12 -6.70974 -211.978 212.084 
7623.5 1
11564000 -23123.6 1010.12 1048.38 244.511 -271.457 365.342 
7624 1
11564000 -22967.5 855.125 976.5 321.907 -319.588 453.608 
7624.5 1
11564000 -22963.9 821.889 976.667 6.8522 -63.0666 63.4378 
7625 1
11564000 -22984.8 848.125 1002.38 -39.435 49.5957 63.3628 
7625.5 1
11564000 -22988.5 839.75 1070 -7.59109 -16.9534 18.5754 
7626 1
11564000 -23018.6 794 1026 -60.492 -91.8675 109.995 
7626.5 1
11564000 -23055.6 735.571 990.143 -76.9717 -121.726 144.021 
7627 1
11564000 -23123 755.875 971.25 -137.05 41.2674 143.128 
7627.5 1
11564000 -23131.8 809.375 963.5 -16.635 101.711 103.062 
7628 1
11564000 -23086.7 787.714 976.286 93.8244 -45.1265 104.113 
7628.5 1
11564000 -23156.4 757.625 998.625 -145.734 -62.9483 158.748 
7629 1
11564000 -23128.5 799.875 987.75 55.4175 83.996 100.63 
7629.5 1
11564000 -23096.9 793.125 985.25 62.998 -13.4462 64.417 
7630 1
11564000 -23199.2 924.875 984.125 -189.935 244.434 309.554 
7630.5 1
11564000 -23298 1011.38 1021.5 -198.692 174.044 264.14 
7631 1
11564000 -23331.1 873 1046.25 -65.4644 -273.468 281.195 
7631.5 1
11564000 -23276.1 743.125 994.375 109.78 -259.232 281.519 
7632 1
11564000 -23238.9 769.625 983.625 74.2032 52.7888 91.0647 
7632.5 1
11564000 -23147.5 756.75 962.75 188.402 -26.5464 190.263 
7633 1
11564000 -22998.1 774.75 985.125 298.75 36 300.911 
7633.5 1
11564000 -23194.1 989.571 1037.57 -395.197 433.108 586.313 
7634 1
11564000 -23197.5 756.25 989.625 -6.80962 -473.269 473.318 
7634.5 1
11564000 -23220.6 673 966.625 -44.5568 -160.405 166.478 
7635 1
11564000 -23292.9 1036.38 965.875 -145.96 734.091 748.461 
7635.5 1
11564000 -23189.3 1163.71 985.857 211.839 260.408 335.69 
7636 1
11564000 -22954.5 1248.5 1011 461.269 166.573 490.424 
7636.5 1
11564000 -22927.9 1326.75 1012 52.2059 153.431 162.07 
7637 1
11564000 -22882.9 1287.12 1023.38 88.2353 -77.6961 117.568 
7637.5 1
11564000 -22814.1 939.571 1044.43 149.743 -757.197 771.862 
7638 1
11564000 -22830.9 775.375 1053.88 -34.9314 -342.79 344.565 
7638.5 1
11564000 -23046.8 741.125 1068.38 -416.747 -66.1197 421.96 
7639 1
11564000 -23000.8 686.375 1084.5 86.629 -103.107 134.669 
7639.5 1
11564000 -22889.7 588.429 1081.43 222.516 -196.285 296.718 
7640 1
11564000 -22852.9 621.5 1057.88 73.9745 66.4085 99.4098 
7640.5 1
11564000 -22782 583.25 1054.25 140.625 -75.8929 159.797 
7641 1
11564000 -22752.9 690.714 1046.71 59.4752 219.315 227.236 
7641.5 1
11564000 -22756.4 675.5 1047.12 -7.35953 -31.829 32.6688 
7642 1
11564000 -22851.2 747.625 1024.25 -181.059 137.643 227.438 
7642.5 1
11564000 -23197 897.571 1008.71 -701.318 304.151 764.431 
7643 1
11564000 -23192.4 1051.75 993.625 9.21315 307.129 307.267 
7643.5 1
11564000 -23175.6 1169 994.857 34.4335 240.266 242.721 
7644 1
11564000 -23155.1 1300.88 1017.38 41.8984 270.236 273.464 
7644.5 1
11564000 -23083.6 1354.5 1065.12 137.765 103.324 172.206 
7645 1
11564000 -23126 1335.88 1047.88 -81.0229 -35.6119 88.5038 
7645.5 1
11564000 -22992.9 1052.29 1012.29 273.956 -583.517 644.627 
7646 1
11564000 -22878.4 865.125 970.25 234.115 -382.742 448.666 
7646.5 1
11564000 -22801.2 969.625 955.25 154.25 209 259.758 
7647 1
11564000 -22743.9 1010.12 1014.62 112.5 79.4118 137.704 
7647.5 1
11564000 -22713.6 987.143 991.286 60.6071 -45.9643 76.0654 
7648 1
11564000 -23139 1215.12 1033.75 -845.782 453.245 959.572 
7648.5 1
11564000 -23166.8 1198.75 1021.38 -53.4682 -31.5511 62.0832 
7649 1
11564000 -23074.8 985 1028 187.373 -435.336 473.947 
7649.5 1
11564000 -23178.1 819.286 1040.57 -210.148 -336.818 396.999 
7650 1
11564000 -23223.2 741.875 1006.88 -93.9732 -161.272 186.654 
7650.5 1
11564000 -23163.6 712.375 955.75 114.224 -56.5134 127.44 
7651 1
11564000 -23132.8 718.5 940.25 60.7776 12.0571 61.962 
7651.5 1
11564000 -23085.6 726.714 942.429 100.594 17.5145 102.107 
7652 1
11564000 -23127.3 776.333 930.333 -82.3706 97.8679 127.918 
7652.5 1
11564000 -23219 824.857 912.286 -180.802 95.7077 204.571 
7653 1
11564000 -23275.2 1004.25 900.625 -118.922 379.266 397.473 
7653.5 1
11564000 -23329.8 1324.25 910.625 -104.406 613.027 621.854 
7654 1
11564000 -23098.4 1351.12 907.125 456.361 53.0079 459.429 
7654.5 1
11564000 -22694.3 1511.14 898.286 857.939 339.741 922.758 
7655 1
11564000 -22546.2 1610.12 898.75 290.266 194.083 349.174 
7655.5 1
11564000 -22411.4 1459.5 901.875 257.395 -287.452 385.851 
7656 1
11564000 -22933.6 1249 891.571 -1042.31 -420.16 1123.81 
7656.5 1
11564000 -23170.5 1053.38 871 -489.522 -404.184 634.82 
7657 1
11564000 -23219.2 1026.88 918.75 -95.2148 -51.7578 108.373 
7657.5 1
11564000 -23155 1016.57 902.143 130.061 -20.8574 131.723 
7658 1
11564000 -23121.2 987.375 892.5 69.0184 -59.7064 91.26 
7658.5 1
11564000 -23056.3 960.286 882.714 126.636 -52.8056 137.205 
7659 1
11564000 -23104 888.625 875.5 -96.5876 -145.062 174.276 
7659.5 1
11564000 -23164 871.25 909.75 -116.279 -33.6725 121.056 
7660 1
11564000 -23170.6 903.143 910.714 -13.2222 64.1707 65.5188 
7660.5 1
11564000 -23088.2 1002.75 955.125 169.386 204.953 265.889 
7661 1
11564000 -23014.2 1000.62 920 143.689 -4.12621 143.749 
7661.5 1
11564000 -23083 1073.88 888.25 -136.139 145.05 198.93 
7662 1
11564000 -23274.3 1257 898.857 -400.179 383.107 553.998 
7662.5 1
11564000 -23345.5 1337.75 924.625 -145.632 165.133 220.177 
7663 1
11564000 -23253.9 1254.12 918.625 180.364 -164.616 244.192 
7663.5 1
11564000 -22982.3 1036.9 866.6 544.238 -435.321 696.922 
7664 1
11564000 -23008 1032.7 843.6 -50.8911 -8.31683 51.5662 
7664.5 1
11564000 -23013.8 1056.75 887.5 -11.9048 49.793 51.1963 
7665 1
11564000 -23043.1 978.667 873.556 -57.5708 -153.105 163.571 
7665.5 1
11564000 -23184.9 908.125 877.375 -275.805 -137.241 308.064 
7666 1
11564000 -23312 1079.56 886.556 -250.74 338.127 420.952 
7666.5 1
11564000 -23409.3 1294.29 918.857 -204.382 451.114 495.253 
7667 1
11564000 -23435.2 1421.33 936 -51.6664 253.083 258.303 
7667.5 1
11564000 -23412.8 1456.38 943.875 44.5877 69.5271 82.5959 
7668 1
11564000 -23373 1258.88 934 82.4689 -409.751 417.968 
7668.5 1
11564000 -23311 1112.12 930.75 121.331 -287.182 311.761 
7669 1
11564000 -23062.1 1074.25 907.125 485.136 -73.8304 490.722 
7669.5 1
11564000 -23101.8 1036 882.375 -78.3103 -75.5929 108.843 
7670 1
11564000 -23102.9 1000.88 863 -2.17602 -67.94 67.9749 
7670.5 1
11564000 -22980.2 991.875 847.125 248.229 -18.2186 248.896 
7671 1
11564000 -23078.6 964.25 857.25 -197.54 -55.4719 205.181 
7671.5 1
11564000 -23154.6 925.125 860.375 -155.102 -79.8469 174.448 
7672 1
11564000 -23319.8 969.75 867.5 -330.25 89.25 342.097 
7672.5 1
11564000 -23352.6 1263.88 894.75 -63.7112 570.01 573.559 
7673 1
11564000 -23310.1 1208.86 864.714 86.8755 -112.511 142.148 
7673.5 1
11564000 -23312.7 1298 880.222 -5.21448 184.179 184.253 
7674 1
11564000 -23370.4 1329.12 882.75 -108.068 58.2865 122.784 
7674.5 1
11564000 -23423.7 1177.29 899.714 -114.462 -325.835 345.355 
7675 1
11564000 -23503.4 1132.89 907.222 -159.46 -88.7937 182.515 
7675.5 1
11564000 -23502.2 1197.12 938.5 2.37464 127.706 127.728 
7676 1
11564000 -23402.9 1098.33 908.444 200.73 -199.579 283.062 
7676.5 1
11564000 -23300.9 977.875 894 198.857 -234.812 307.702 
7677 1
11564000 -23309.9 977.625 904.375 -18.7891 -0.521921 18.7964 
7677.5 1
11564000 -23171.6 878.625 876.375 286.826 -205.394 352.783 
7678 1
11564000 -23114.9 1017.89 860.889 107.863 264.76 285.889 
7678.5 1
11564000 -22975.1 1059.75 877.875 269.814 80.813 281.657 
7679 1
11564000 -22923.9 1198.71 874 109.547 296.932 316.495 
7679.5 1
11564000 -22751.5 1373.5 889.375 348.196 353.102 495.905 
7680 1
11564000 -22520.3 1494.67 886.778 441.158 231.234 498.086 
7680.5 1
11564000 -22556.6 1411.57 884.714 -70.5021 -161.664 176.368 
7681 1
11564000 -22755.8 1477.25 882.5 -424.688 140.04 447.181 
7681.5 1
11564000 -23029.7 1325.78 895.111 -522.742 -289.069 597.344 
7682 1
11564000 -23288 1246.5 903.75 -500.646 -153.639 523.69 
7682.5 1
11564000 -23319.1 1197.12 886.125 -64.8438 -102.865 121.597 
7683 1
11564000 -23301.9 1054.5 899.75 35.567 -294.072 296.215 
7683.5 1
11564000 -23322.4 1099.38 921.375 -41.4141 90.6566 99.6682 
7684 1
11564000 -23216.9 1429.56 896.222 206.431 646.146 678.32 
7684.5 1
11564000 -23223.4 1424.25 918 -12.3781 -10.1251 15.9917 
7685 1
11564000 -23262.5 1141.25 866.75 -78.7223 -569.416 574.832 
7685.5 1
11564000 -23218.4 1016 862.25 89.503 -254.057 269.362 
7686 1
11564000 -23217.9 1186.12 931.125 0.988142 336.215 336.217 
7686.5 1
11564000 -23177.9 1366.71 962.857 82.1722 370.82 379.815 
7687 1
11564000 -23140.9 1320.88 930.5 71.9497 -89.1815 114.587 
7687.5 1
11564000 -23074.7 1200.86 902.429 139.58 -253.202 289.126 
7688 1
11564000 -23098.5 1103.12 884.625 -48.5423 -199.453 205.275 
7688.5 1
11564000 -23092.5 1022.12 932.25 11.8577 -160.079 160.518 
7689 1
11564000 -22965.9 1027.25 927.375 244.45 9.89382 244.65 
7689.5 1
11564000 -23173.4 989.125 916.875 -420.04 -77.1761 427.072 
7690 1
11564000 -23471.1 1196.62 898.25 -579.28 403.696 706.071 
7690.5 1
11564000 -23447.1 1321.75 879.625 46.6926 243.434 247.871 
7691 1
11564000 -23345.5 1398.75 879.625 204.066 154.618 256.027 
7691.5 1
11564000 -23308.9 1335.25 897.25 72.9582 -126.494 146.026 
7692 1
11564000 -23357 1239.25 928 -97.419 -194.332 217.383 
7692.5 1
11564000 -23358.2 1212.38 916.125 -2.55102 -54.8469 54.9062 
7693 1
11564000 -23442.8 1121.75 896.875 -171.053 -183.451 250.825 
7693.5 1
11564000 -23508.8 1302.5 884.25 -130.952 358.631 381.791 
7694 1
11564000 -23482.1 1247.25 885.375 53.3567 -110.721 122.907 
7694.5 1
11564000 -23428.9 1209.75 883.75 103.599 -72.9572 126.711 
7695 1
11564000 -23229 1236 923.25 393.455 51.6732 396.833 
7695.5 1
11564000 -22785.4 1281.38 932.125 894.405 91.4819 899.072 
7696 1
11564000 -22512.6 1449.25 965.5 544.411 335.08 639.267 
7696.5 1
11564000 -22448.6 1455 941 125.984 11.3189 126.492 
7697 1
11564000 -22524.4 1339.86 932.857 -160.942 -244.465 292.686 
7697.5 1
11564000 -23005.3 1096.56 918.667 -967.615 -489.54 1084.4 
7698 1
11564000 -23173 1123.5 930.5 -319.365 51.3228 323.463 
7698.5 1
11564000 -23342.3 1267.86 929.429 -354.897 302.636 466.412 
7699 1
11564000 -23428.6 1376.75 925.875 -174.071 219.542 280.178 
7699.5 1
11564000 -23449.9 1124.5 913.375 -41.6667 -494.608 496.36 
7700 1
11564000 -23340 981.143 895.429 233.28 -304.368 383.483 
7700.5 1
11564000 -23162.4 922.125 871.375 359.565 -119.469 378.893 
7701 1
11564000 -23154 898.75 857.375 16.4538 -45.9234 48.782 
7701.5 1
11564000 -23075.8 956 844.375 151.647 110.95 187.901 
7702 1
11564000 -23119.9 1155 846.625 -86.3503 389.432 398.891 
7702.5 1
11564000 -23154.7 1381.14 847 -72.8855 473.102 478.684 
7703 1
11564000 -23183 1389.38 899.25 -57.4913 16.732 59.8766 
7703.5 1
11564000 -23073 1422.62 939 217.391 65.7115 227.106 
7704 1
11564000 -22947.8 1414.62 895.625 245.588 -15.6863 246.089 
7704.5 1
11564000 -22852.4 1482.5 867.25 188.861 134.406 231.805 
7705 1
11564000 -22630.2 1532 867 433.838 96.6797 444.48 
7705.5 1
11564000 -22412.1 1575.14 866.571 443.307 87.6887 451.897 
7706 1
11564000 -22449.8 1294.25 877.375 -77.8616 -581.559 586.748 
7706.5 1
11564000 -22937.1 1123.25 912.875 -953.767 -334.638 1010.77 
7707 1
11564000 -23311 1090.43 882.571 -746.257 -65.5118 749.128 
7707.5 1
11564000 -23414.5 1228.62 893.75 -210.794 281.459 351.644 
7708 1
11564000 -23397 1332.71 881.429 34.7222 206.526 209.425 
7708.5 1
11564000 -23335.9 1375.38 892.625 120.8 84.3097 147.312 
7709 1
11564000 -23149 1480.14 928.286 373.004 209.117 427.624 
7709.5 1
11564000 -23076.2 1181.12 895.125 142.927 -587.461 604.598 
7710 1
11564000 -23031.3 1067.86 872.143 93.0938 -234.509 252.311 
7710.5 1
11564000 -22933.9 1106.12 886.125 196.789 77.3088 211.43 
7711 1
11564000 -23081.7 1073 888.571 -284.854 -63.8247 291.917 
7711.5 1
11564000 -23165.8 1103.38 868.375 -168.071 60.75 178.714 
7712 1
11564000 -23123.7 1383 873.429 84.0714 559.25 565.534 
7712.5 1
11564000 -23085.9 1506.57 897.714 76.0184 248.135 259.519 
7713 1
11564000 -23017.1 1561.14 906.143 140.52 111.598 179.444 
7713.5 1
11564000 -22973.9 1503.88 912.625 84.3428 -111.633 139.913 
7714 1
11564000 -22839.4 1378.14 912.857 263.105 -246.051 360.229 
7714.5 1
11564000 -22913.7 1331.14 906.286 -153.801 -97.3085 181.999 
7715 1
11564000 -22869.1 1354.71 907.857 91.7108 48.5009 103.746 
7715.5 1
11564000 -23142.9 1473.62 908.75 -540.973 235.001 589.811 
7716 1
11564000 -23164.4 1451 924.571 -41.2904 -43.3429 59.8624 
7716.5 1
11564000 -23302.6 1249.86 955.143 -286.01 -416.445 505.201 
7717 1
11564000 -23414 1187 947.571 -236.579 -133.455 271.624 
7717.5 1
11564000 -23473.8 1146.25 936.125 -111.682 -76.1682 135.183 
7718 1
11564000 -23429 1408.29 919.571 87.7451 513.796 521.234 
7718.5 1
11564000 -23092.6 1202.29 936.857 699.436 -428.274 820.14 
7719 1
11564000 -22957.1 1084.75 929.625 276.987 -240.359 366.734 
7719.5 1
11564000 -23156 1128 917 -377.372 82.0683 386.193 
7720 1
11564000 -23329.1 1072.43 978.714 -351.916 -112.95 369.598 
7720.5 1
11564000 -23420.1 1208 932.25 -182.695 272.232 327.853 
7721 1
11564000 -23330.4 1234.29 906 184.941 54.1973 192.719 
7721.5 1
11564000 -23053.8 1079.38 871.75 556.697 -311.692 638.015 
7722 1
11564000 -22892.8 1135 851.5 307.839 106.358 325.695 
7722.5 1
11564000 -22844.4 1051.8 839.1 95.7426 -164.752 190.552 
7723 1
11564000 -22842.9 1151.1 863 3.08642 204.321 204.344 
7723.5 1
11564000 -22723.8 1241.91 864.818 235.34 179.465 295.96 
7724 1
11564000 -22868.4 1224.9 866.2 -292.676 -34.4314 294.694 
7724.5 1
11564000 -22944.9 1026 867 -155.122 -403.448 432.242 
7725 1
11564000 -23062.9 970.875 857.75 -241.803 -112.961 266.888 
7725.5 1
11564000 -23149.9 964.556 848.333 -168.959 -12.2708 169.404 
7726 1
11564000 -23332 1311 846.125 -346.878 659.894 745.51 
7726.5 1
11564000 -23392.1 1295.75 916.625 -117.661 -29.8434 121.387 
7727 1
11564000 -23429.9 1331 933.75 -79.1405 73.8994 108.279 
7727.5 1
11564000 -23487 1267.38 915.125 -117.059 -130.379 175.219 
7728 1
11564000 -23460.2 1324.5 891.125 56.6737 121.028 133.64 
7728.5 1
11564000 -23473 1343.12 895.875 -25.4491 37.1756 45.052 
7729 1
11564000 -23390 1345.11 888.667 157.795 3.77588 157.84 
7729.5 1
11564000 -23279.5 1238.5 949 211.281 -203.845 293.586 
7730 1
11564000 -23287.1 1391 962.75 -15.2806 305.611 305.993 
7730.5 1
11564000 -23300 1434.88 930.125 -26.1687 89.1768 92.9371 
7731 1
11564000 -23285.9 1490 904.25 28.3635 110.693 114.269 
7731.5 1
11564000 -23241.8 1530.44 891.667 85.9595 78.8391 116.639 
7732 1
11564000 -23304.4 1306.38 905 -125.445 -449.037 466.23 
7732.5 1
11564000 -23338.5 1196.25 911.5 -69.7853 -225.204 235.769 
7733 1
11564000 -23233.2 1328.62 909.875 216.564 272.377 347.978 
7733.5 1
11564000 -23278.5 1462.62 891.125 -93.299 276.289 291.616 
7734 1
11564000 -23275.7 1422.44 879.333 5.37634 -76.2439 76.4333 
7734.5 1
11564000 -23206.8 1439.75 860.125 132.787 33.344 136.91 
7735 1
11564000 -23181.4 1458.88 916.5 51.6802 38.9511 64.715 
7735.5 1
11564000 -23175.5 1402.75 878 12.1636 -116.201 116.836 
7736 1
11564000 -23237.1 1492.44 853.111 -123.717 180.109 218.507 
7736.5 1
11564000 -23343.1 1235 844.125 -209.514 -508.783 550.233 
7737 1
11564000 -23430.7 1065.56 870 -176.14 -340.934 383.747 
7737.5 1
11564000 -23425.5 1129.38 871.875 10.2513 126.626 127.04 
7738 1
11564000 -23357.1 1518.89 882 137.881 785.31 797.323 
7738.5 1
11564000 -23292.4 1495.88 878.25 131.045 -46.5868 139.079 
7739 1
11564000 -23247.7 1476 909.778 89.2382 -39.6707 97.6587 
7739.5 1
11564000 -23254.6 1452.12 916.75 -13.6438 -46.8137 48.7614 
7740 1
11564000 -23339.9 1195.22 921.556 -170.187 -512.78 540.284 
7740.5 1
11564000 -23329.1 1022.78 907.889 20.7265 -331.624 332.271 
7741 1
11564000 -23330.2 1019.88 898.5 -2.35795 -6.00989 6.45591 
7741.5 1
11564000 -23416.7 1150.11 936.556 -175.287 264.171 317.036 
7742 1
11564000 -23436.8 1242.88 960.25 -40.0865 185.157 189.447 
7742.5 1
11564000 -23411.4 1329.78 916.556 52.7199 181.047 188.567 
7743 1
11564000 -23349.1 1327.78 916.444 116.294 -3.73134 116.353 
7743.5 1
11564000 -23382.9 1326.62 903.5 -70.4883 -2.40663 70.5294 
7744 1
11564000 -23324.4 1098.11 872.667 117.33 -458.863 473.626 
7744.5 1
11564000 -23302 1057.5 852.25 45.0692 -81.5484 93.1739 
7745 1
11564000 -23355.6 1074.5 878.5 -109.887 34.8361 115.277 
7745.5 1
11564000 -23412.4 1028.11 925.222 -108.228 -88.3598 139.716 
7746 1
11564000 -23409.4 966.429 888.286 6.10501 -124.863 125.013 
7746.5 1
11564000 -23386.1 942.375 879 49.2676 -50.8532 70.805 
7747 1
11564000 -23444.2 1075.78 856.667 -111.085 255.072 278.211 
7747.5 1
11564000 -23489.9 1337.88 901.125 -87.7938 504.033 511.622 
7748 1
11564000 -23461.5 1452.12 908 56.75 228.5 235.442 
7748.5 1
11564000 -23332.2 1439.25 1044.88 256.958 -25.5964 258.23 
7749 1
11564000 -23095.5 1508.12 1079 484.151 140.849 504.223 
7749.5 1
11564000 -22833 1550.67 1099 519.802 84.2409 526.584 
7750 1
11564000 -22794.9 1191.38 1124 74.1732 -699.011 702.935 
7750.5 1
11564000 -23126 1203 1104.71 -704.521 24.734 704.955 
7751 1
11564000 -23300.2 1247.62 1037.5 -354.167 90.7012 365.596 
7751.5 1
11564000 -23363.8 1245.25 980.25 -126.494 -4.73108 126.582 
7752 1
11564000 -23350.2 1109 925.875 27.6639 -279.201 280.568 
7752.5 1
11564000 -23398.8 1055.11 912.222 -95.5271 -106.08 142.753 
7753 1
11564000 -23329 868.25 901.125 135.491 -362.837 387.309 
7753.5 1
11564000 -23349.4 978.875 886.25 -40.996 222.586 226.329 
7754 1
11564000 -23379.9 1238 966.875 -60.396 513.119 516.661 
7754.5 1
11564000 -23352.8 1347.25 1004.12 53.7129 216.337 222.905 
7755 1
11564000 -23187 1340.25 966.125 332.164 -14.0281 332.46 
7755.5 1
11564000 -22839 1343 927.75 710.204 5.61224 710.226 
7756 1
11564000 -22920.4 1353.75 906.5 -168.828 22.3029 170.295 
7756.5 1
11564000 -22891.8 1118.88 914.75 58.5378 -480.317 483.871 
7757 1
11564000 -23050.4 1057.67 889.333 -299.989 -115.706 321.53 
7757.5 1
11564000 -23112.4 969 857.25 -120.958 -173.177 211.237 
7758 1
11564000 -23123.2 853.375 851.5 -22.469 -238.895 239.949 
7758.5 1
11564000 -23138.1 918.889 854.444 -29.3119 129.219 132.502 
7759 1
11564000 -23290.1 883.5 850.625 -301.018 -70.077 309.067 
7759.5 1
11564000 -23363.4 1006.89 840.778 -144.33 242.892 282.537 
7760 1
11564000 -23377.8 1232.62 920.25 -28.6111 451.472 452.378 
7760.5 1
11564000 -23307.4 1329.56 933.222 141.176 194.64 240.448 
7761 1
11564000 -23381.4 1315.88 926 -150.879 -27.9195 153.44 
7761.5 1
11564000 -23413.4 1242.78 916.556 -64.3965 -146.782 160.286 
7762 1
11564000 -23290.1 1152.5 916 242.755 -177.712 300.851 
7762.5 1
11564000 -23144.6 1219.11 948.111 291.722 133.489 320.813 
7763 1
11564000 -23179.2 1194 926.5 -70.0898 -50.7295 86.522 
7763.5 1
11564000 -23393 1251.33 928.556 -426.647 114.438 441.728 
7764 1
11564000 -23002.1 1284.12 895.875 789.646 66.2458 792.42 
7764.5 1
11564000 -22967.1 1441.33 883.778 71.603 321.489 329.367 
7765 1
11564000 -23097.2 1572.44 877.111 -248.304 250.212 352.506 
7765.5 1
11564000 -23180.2 1557.25 883.375 -167.395 -30.634 170.175 
7766 1
11564000 -22982.9 1337.22 875.333 398.709 -444.501 597.118 
7766.5 1
11564000 -22827.2 1202 849.111 300.515 -261.047 398.064 
7767 1
11564000 -22837.2 1145.5 833.125 -20.9786 -118.201 120.048 
7767.5 1
11564000 -22952.7 1037.44 825.111 -235.544 -220.522 322.662 
7768 1
11564000 -23334.7 1012 821.333 -733.205 -48.8377 734.83 
7768.5 1
11564000 -23346 1182.5 887.875 -22.7577 342.369 343.125 
7769 1
11564000 -23077.1 1263.25 892.5 549.847 165.133 574.108 
7769.5 1
11564000 -22887.8 1144.62 909.125 386.48 -242.092 456.043 
7770 1
11564000 -23034.1 1185.11 946.444 -288.112 79.6971 298.932 
7770.5 1
11564000 -23384.8 1259.67 929.889 -675.658 143.652 690.761 
7771 1
11564000 -23444.4 1291.5 910.375 -124.161 66.3194 140.763 
7771.5 1
11564000 -23443.4 1310.33 895.778 1.8574 37.5915 37.6373 
7772 1
11564000 -23402.6 1109 859.667 79.3959 -390.939 398.919 
7772.5 1
11564000 -23405.8 1001.33 856 -6.41877 -214.475 214.571 
7773 1
11564000 -23237.5 1135.38 844.125 340.643 271.339 435.503 
7773.5 1
11564000 -23033.9 1123.67 845 408.038 -23.4636 408.712 
7774 1
11564000 -22901.2 1203.38 842.75 267.417 160.702 311.989 
7774.5 1
11564000 -22553.2 1310 843.444 691.904 211.978 723.648 
7775 1
11564000 -22463.8 1321.38 836.375 181.118 23.0263 182.576 
7775.5 1
11564000 -22661.2 1134.38 881.625 -414.046 -392.034 570.197 
7776 1
11564000 -23067.8 798.5 937.75 -809.761 -669.074 1050.42 
7776.5 1
11564000 -23237.2 732.5 931.75 -341.734 -133.065 366.726 
7777 1
11564000 -23233 646.222 955.667 8.12619 -164.967 165.167 
7777.5 1
11564000 -23133.8 820.375 970.5 191.973 336.853 387.715 
7778 1
11564000 -22819.2 1009.22 998.111 637.987 383.057 744.151 
7778.5 1
11564000 -22746.5 981.625 963.25 142.873 -54.2185 152.814 
7779 1
11564000 -22660.4 1008.5 949.5 180.178 56.2238 188.746 
7779.5 1
11564000 -22651.2 1076 947.875 18.5845 137.475 138.725 
7780 1
11564000 -22719.6 1293.44 951.222 -134.46 428.04 448.662 
7780.5 1
11564000 -22791.2 1539.88 939.375 -138.943 477.579 497.38 
7781 1
11564000 -23124.2 1487.67 927.222 -663.291 -104.001 671.395 
7781.5 1
11564000 -23317 1418.25 929.875 -377.996 -136.111 401.755 
7782 1
11564000 -23409.9 1254.67 943.667 -185.407 -326.514 375.482 
7782.5 1
11564000 -23407.8 1171.7 953.3 4.473 -177.659 177.715 
7783 1
11564000 -23336.7 1158.11 964.444 143.125 -27.3418 145.714 
7783.5 1
11564000 -23322.6 1402.44 977.444 27.6147 478.147 478.944 
7784 1
11564000 -23246 1470.67 973.444 150.997 134.561 202.254 
7784.5 1
11564000 -23170.4 1290.89 955.889 149.025 -354.591 384.634 
7785 1
11564000 -23188.5 1000.38 926 -35.6125 -573.006 574.111 
7785.5 1
11564000 -23293.4 1033 893.333 -220.936 68.6842 231.366 
7786 1
11564000 -23289.8 996.222 913.778 6.91824 -69.392 69.736 
7786.5 1
11564000 -23319.6 944.375 928 -60.2974 -104.742 120.858 
7787 1
11564000 -23306.2 961.125 921.375 27.5206 34.465 44.1046 
7787.5 1
11564000 -23325.3 966.333 912.667 -37.3451 10.1924 38.711 
7788 1
11564000 -23263.5 1122.25 901.625 124.413 313.716 337.485 
7788.5 1
11564000 -23341 1361.25 969.875 -163.502 504.219 530.066 
7789 1
11564000 -23398.7 1346.44 954 -111.326 -28.5822 114.936 
7789.5 1
11564000 -23466.2 1327.75 993.75 -131.485 -36.3705 136.423 
7790 1
11564000 -23383.6 1266.22 949.222 166.053 -123.55 206.974 
7790.5 1
11564000 -23426 1339.12 940 -84.8889 145.806 168.717 
7791 1
11564000 -23360.4 1294.25 934.875 135.87 -92.9089 164.598 
7791.5 1
11564000 -23045 1165.88 1013.62 619.597 -252.21 668.962 
7792 1
11564000 -22835.2 1254.62 964.25 438.808 185.669 476.472 
7792.5 1
11564000 -22906.6 1290.78 965.444 -138.997 70.4733 155.842 
7793 1
11564000 -23177.8 1113.5 926.875 -542.389 -354.556 647.993 
7793.5 1
11564000 -23318.9 1056.33 898.222 -280.037 -113.426 302.136 
7794 1
11564000 -23378.9 1298.38 917.25 -119.257 481.196 495.754 
7794.5 1
11564000 -23444.2 1284.75 904.25 -132.338 -27.581 135.182 
7795 1
11564000 -23388.1 1262 900 112.701 -45.6827 121.607 
7795.5 1
11564000 -23312.1 1195.25 956.375 154.472 -135.671 205.592 
7796 1
11564000 -23308.2 1118.62 982.5 7.78112 -153.865 154.062 
7796.5 1
11564000 -23308.2 951.5 974.5 0 -328.34 328.34 
7797 1
11564000 -23341.6 839.75 981.875 -66.75 -223.5 233.255 
7797.5 1
11564000 -23252.1 810.125 978.5 181.542 -60.0913 191.228 
7798 1
11564000 -23361.9 1032.25 973.5 -219.5 444.25 495.518 
7798.5 1
11564000 -23072.5 1213.88 970.375 584.596 366.919 690.204 
7799 1
11564000 -22945.4 1306.12 968.625 253.743 184.132 313.512 
7799.5 1
11564000 -22702 1326.25 961.75 482.887 39.9306 484.535 
7800 1
11564000 -22550.4 1269.38 953.25 288.26 -108.127 307.873 
7800.5 1
11564000 -22534.5 1187.38 945.375 31.0665 -160.47 163.449 
7801 1
11564000 -22478.6 1327.88 944.625 114.264 287.321 309.208 
7801.5 1
11564000 -22401.6 1653.88 945.75 159.751 676.349 694.959 
7802 1
11564000 -21992.7 2347 948.222 797.19 1351.12 1568.77 
7802.5 1
11564000 -21208.4 2652 968.75 1574.88 612.45 1689.78 
7803 1
11564000 -21020.4 2587.5 963.375 383.673 -131.633 405.626 
7803.5 1
11564000 -20891.5 2589.38 1045 258.785 3.76506 258.813 
7804 1
11564000 -20991 2583.75 1146.88 -204.312 -11.5503 204.638 
7804.5 1
11564000 -21431 2414.38 1201 -862.745 -332.108 924.459 
7805 1
11564000 -21594.9 2305.75 1208.88 -320.068 -212.158 383.999 
7805.5 1
11564000 -21594.5 2285.38 1208.75 0.735294 -39.951 39.9577 
7806 1
11564000 -21466.3 2489.71 1203.86 265.454 423.063 499.448 
7806.5 1
11564000 -21289.5 2967.75 1233.62 349.379 944.735 1007.27 
7807 1
11564000 -21001 3449.62 1427.5 556.95 930.261 1084.24 
7807.5 1
11564000 -20501 3344.57 1341.29 1035.2 -217.502 1057.8 
7808 1
11564000 -20327.9 2921.62 1304.5 365.243 -892.292 964.151 
7808.5 1
11564000 -20141.3 2791.33 1334.44 355.317 -248.175 433.406 
7809 1
11564000 -19582.4 2800.29 1353 1131.39 18.1222 1131.53 
7809.5 2
12000901 -18684.8 3719 1315.88 0 0 0 
11564000 -18798.5 2981.62 1274 1596.6 369.326 1638.76 
7810 2
12000901 -18254.1 3802.86 1283.86 856.078 166.714 872.16 
11564000 -18209 3057.57 1216.43 1171.97 150.987 1181.65 
7810.5 2
12000901 -17763.9 3819.12 1357.5 1010.86 33.542 1011.42 
11564000 -17735.2 3158.5 1296.88 976.804 208.1 998.725 
7811 2
12000901 -17350.5 3950.75 1375.62 801.114 255.087 840.746 
11564000 -17251.5 3275.62 1371 937.5 226.986 964.588 
7811.5 2
12000901 -16867.6 3967.88 1392.75 958.085 33.9782 958.688 
11564000 -16797 3352 1388 901.786 151.538 914.429 
7812 2
12000901 -16454.4 4013.38 1408.12 833.165 91.7339 838.2 
11564000 -16382.5 3444.25 1379.62 835.685 185.988 856.132 
7812.5 2
12000901 -16088 4073.5 1385.12 729.831 119.771 739.593 
11564000 -15835.9 3516.75 1464 1088.89 144.422 1098.43 
7813 2
12000901 -15583.8 4220.62 1383.38 984.863 287.354 1025.93 
11564000 -15366.4 3599.88 1446.5 916.992 162.354 931.254 
7813.5 2
12000901 -15138.6 4334.62 1416.62 881.436 225.743 909.884 
11564000 -14863.9 3683.12 1440.25 995.05 164.851 1008.61 
7814 2
12000901 -14707.1 4438.86 1393.57 893.338 215.802 919.034 
11564000 -14379.6 3728.57 1462.71 1002.7 94.092 1007.1 
7814.5 2
12000901 -14280 4479.12 1385.5 873.503 82.3474 877.376 
11564000 -13928.9 3847.12 1442.25 921.67 242.441 953.023 
7815 2
12000901 -13794.9 4552 1392.88 920.541 138.283 930.869 
11564000 -13478.8 3959.38 1463.5 854.127 212.998 880.285 
7815.5 2
12000901 -13336.3 4626.29 1390 939.732 152.225 951.982 
11564000 -13019.3 4052 1455.71 941.525 189.805 960.466 
7816 2
12000901 -12941.9 4656.75 1361.75 830.338 64.1353 832.812 
11564000 -12565 4119.75 1398.38 956.391 142.632 966.968 
7816.5 2
12000901 -12446.6 4791.62 1391.25 943.333 256.905 977.69 
11564000 -12116.2 4288.88 1440 854.762 322.143 913.452 
7817 2
12000901 -11966 5005.62 1371.12 963.176 428.858 1054.34 
11564000 -11707.1 4407.62 1426.5 819.89 237.976 853.728 
7817.5 2
12000901 -11485.4 5151.5 1387.5 967.052 293.511 1010.61 
11564000 -11273.2 4511.75 1438.62 872.988 209.507 897.776 
7818 2
12000901 -10954.6 5393.88 1378.12 1053.08 480.903 1157.69 
11564000 -10723.8 4666 1483.62 1090.28 306.052 1132.42 
7818.5 2
12000901 -10510.4 5484.38 1407.25 857.625 174.71 875.24 
11564000 -10271.2 4803.88 1397.88 873.552 266.168 913.202 
7819 2
12000901 -10065.9 5632.62 1365.75 866.472 288.986 913.393 
11564000 -9793.75 4968.25 1411.12 930.799 320.419 984.406 
7819.5 2
12000901 -9533.71 5741 1380.86 1149.38 234.071 1172.97 
11564000 -9347.29 5138 1438.14 964.286 366.631 1031.63 
7820 2
12000901 -9116.38 5869.12 1368.5 855.203 262.551 894.598 
11564000 -8909.25 5229.88 1379 897.614 188.268 917.146 
7820.5 2
12000901 -8590.38 6114.12 1283.62 1029.35 479.452 1135.54 
11564000 -8428.38 5340.25 1322.75 941.047 215.998 965.518 
7821 2
12000901 -8198.75 6174.25 1328.25 778.579 119.533 787.701 
11564000 -7962 5490.88 1373.38 927.187 299.453 974.345 
7821.5 2
12000901 -7677 6205.88 1351.5 999.521 60.5843 1001.36 
11564000 -7434.38 5680.25 1343.5 1010.78 362.787 1073.91 
7822 2
12000901 -7170.29 6231.86 1288 1007.38 51.6544 1008.71 
11564000 -6987 5724 1287.86 889.414 86.9781 893.656 
7822.5 2
12000901 -6512.25 6432.38 1374.75 1337.47 407.557 1398.19 
11564000 -6583.25 5842.75 1245.38 820.63 241.362 855.388 
7823 2
12000901 -5802.38 6365.25 1358.12 1411.28 -133.449 1417.58 
11564000 -5961.75 5889.5 1403.25 1235.59 92.9423 1239.08 
7823.5 2
12000901 -5427.71 6408.86 1361 769.324 89.5424 774.517 
11564000 -5297.43 5833.43 1338.43 1364.11 -115.136 1368.96 
7824 2
12000901 -4923.88 6343.5 1235.12 1043.15 -135.315 1051.89 
11564000 -4745.38 5779.12 1361.62 1142.97 -112.43 1148.48 
7824.5 2
12000901 -4365.86 6174.57 1342.86 1100.63 -333.192 1149.96 
11564000 -4402.71 5635.14 1400.43 675.859 -283.988 733.1 
7825 2
12000901 -3873.38 6005.5 1443.25 961.879 -330.218 1016.98 
11564000 -3969.12 5421 1501 846.854 -418.248 944.507 
7825.5 2
12000901 -3339.38 5793.25 1493.88 1032.88 -410.542 1111.48 
11564000 -3388.62 5273.62 1596.25 1122.82 -285.058 1158.44 
7826 2
12000901 -2873.43 5743 1558.29 943.211 -101.721 948.681 
11564000 -2816.71 5185.57 1630.43 1157.71 -178.246 1171.36 
7826.5 2
12000901 -2335.29 5664 1566.57 1144.98 -168.085 1157.26 
11564000 -2336.29 5048.57 1672.43 1022.19 -291.489 1062.94 
7827 2
12000901 -1822.62 5496.12 1608.5 989.692 -324.083 1041.4 
11564000 -1783.5 4842.12 1637.75 1067.15 -398.545 1139.15 
7827.5 2
12000901 -1450.14 5352.43 1613.57 757.078 -292.066 811.461 
11564000 -1444.57 4573.14 1626.29 688.879 -546.712 879.459 
7828 2
12000901 -885.25 5075.38 1592.62 1129.79 -554.107 1258.35 
11564000 -1109.25 4421.38 1631.75 670.643 -303.536 736.136 
7828.5 2
12000901 -384.857 4862.57 1613.29 1002.79 -426.46 1089.71 
11564000 -605.714 4204.57 1625.86 1009.09 -434.476 1098.65 
7829 2
12000901 86 4624 1646 953.152 -482.938 1068.52 
11564000 -170.75 3995.25 1617.88 880.495 -423.728 977.147 
7829.5 2
12000901 644 4359.38 1612.75 1102.77 -522.974 1220.49 
11564000 298.875 3615.38 1598.5 928.113 -750.741 1193.74 
7830 2
12000901 1197.38 4079.12 1578.75 1097.97 -556.052 1230.74 
11564000 896.625 3390 1675.25 1186.01 -447.173 1267.51 
7830.5 2
12000901 1743.25 3730 1553.38 1089.57 -696.856 1293.36 
11564000 1393.25 3157.25 1698.25 991.267 -464.571 1094.73 
7831 2
12000901 2168.29 3436.43 1559.29 867.42 -599.125 1054.21 
11564000 1918 2855.29 1677.71 1070.92 -616.254 1235.57 
7831.5 2
12000901 2586.62 3229.88 1541.12 830.038 -409.829 925.701 
11564000 2323 2572.62 1652.25 803.571 -560.835 979.93 
7832 2
12000901 2986.71 3000.14 1553.57 819.855 -470.763 945.399 
11564000 2670.14 2367.43 1616.43 711.358 -420.484 826.34 
7832.5 2
12000901 3437.88 2695.12 1541.25 869.288 -587.703 1049.31 
11564000 3152.5 2038.75 1595.12 929.397 -633.292 1124.65 
7833 2
12000901 3838.71 2315.71 1504.29 766.423 -725.451 1055.31 
11564000 3733.86 1637.43 1532.57 1111.58 -767.345 1350.72 
7833.5 2
12000901 4166.29 2104 1469.57 698.447 -451.416 831.628 
11564000 4145.86 1507 1489 878.465 -278.099 921.433 
7834 2
12000901 4678.38 1941.5 1499.12 1006.07 -319.253 1055.51 
11564000 4626.5 1403.62 1542.12 944.289 -203.094 965.882 
7834.5 2
12000901 5268.43 1544.29 1504.43 1214.1 -817.313 1463.57 
11564000 5114.86 1007 1520.43 1004.85 -816.101 1294.51 
7835 2
12000901 5689.75 1101.88 1492.12 840.961 -883.055 1219.43 
11564000 5505.62 594.625 1558.12 779.976 -823.104 1133.96 
7835.5 2
12000901 6029.12 785.25 1513.5 647.662 -604.246 885.765 
11564000 5866.5 319.625 1579.12 688.693 -524.809 865.865 
7836 2
12000901 6380.71 484.429 1520.14 707.423 -605.275 931.023 
11564000 6298.29 -80.4286 1578.71 868.784 -804.937 1184.36 
7836.5 2
12000901 6865.88 63 1535.62 958.816 -832.863 1270.03 
11564000 6682.88 -444.375 1598.38 760.058 -719.262 1046.43 
7837 2
12000901 7290 -232.429 1563.14 878.106 -611.653 1070.14 
11564000 7107 -730.143 1612.71 878.106 -591.652 1058.83 
7837.5 2
12000901 7718.75 -541.25 1567.12 867.915 -625.145 1069.62 
11564000 7570.25 -1161 1631.88 937.753 -872.18 1280.66 
7838 2
12000901 8212.57 -1003.57 1617 974.007 -911.877 1334.24 
11564000 8039.29 -1587.57 1688.57 925.12 -841.364 1250.5 
7838.5 2
12000901 8686.62 -1305.75 1604.5 936.865 -597.191 1111.01 
11564000 8400.38 -1928.5 1672.12 713.615 -673.772 981.435 
7839 2
12000901 9186.71 -1627.29 1602.57 940.017 -604.39 1117.55 
11564000 8728 -2233.43 1670.29 615.836 -573.174 841.298 
7839.5 2
12000901 9611.14 -1931.71 1589.71 939.001 -673.515 1155.57 
11564000 9139.86 -2616.43 1679.14 911.188 -847.345 1244.29 
7840 2
12000901 10083.1 -2307.75 1602.5 973.159 -775.331 1244.26 
11564000 9608.62 -2917.75 1667 966.532 -621.281 1148.99 
7840.5 2
12000901 10495.2 -2671.75 1603 779.064 -688.091 1039.43 
11564000 9988.88 -3314.12 1659.88 718.809 -749.291 1038.33 
7841 2
12000901 10827.5 -2996.12 1567 634.065 -619.036 886.14 
11564000 10391.6 -3682.5 1663.12 768.607 -703.006 1041.62 
7841.5 2
12000901 11205.7 -3359.29 1538 789.591 -758.164 1094.65 
11564000 10708 -3992.71 1632.71 660.491 -647.629 925.025 
7842 2
12000901 11568.1 -3709.62 1533.5 751.889 -726.845 1045.77 
11564000 11128.8 -4422 1594.38 872.925 -890.634 1247.09 
7842.5 2
12000901 11976.9 -4185.38 1550 777.091 -904.468 1192.45 
11564000 11517.1 -4838.38 1592.25 738.356 -791.587 1082.49 
7843 2
12000901 12388 -4475.71 1529.86 830.556 -586.544 1016.79 
11564000 11914.6 -5258.71 1596 802.922 -849.17 1168.66 
7843.5 2
12000901 12697.1 -5001.25 1503.75 650.789 -1106.39 1283.6 
11564000 12351.8 -5701.25 1579.62 920.376 -931.654 1309.61 
7844 2
12000901 13158.5 -5500.75 1553.25 885.557 -958.733 1305.14 
11564000 12810 -6166.62 1630.88 879.559 -893.234 1253.59 
7844.5 2
12000901 13562.2 -5914.75 1577.5 794.783 -814.961 1138.35 
11564000 13146.8 -6543.12 1634.75 662.894 -741.142 994.344 
7845 2
12000901 13918.9 -6267.86 1568.29 707.554 -700.609 995.734 
11564000 13448.6 -6885.71 1642.57 598.852 -679.741 905.909 
7845.5 2
12000901 14183.8 -6619.38 1553.25 539.497 -715.922 896.438 
11564000 13848 -7266.12 1620.12 813.5 -774.767 1123.41 
7846 2
12000901 14499.3 -6995.86 1536.43 642.639 -766.766 1000.46 
11564000 14318.6 -7682 1599.71 958.394 -846.996 1279.03 
7846.5 2
12000901 14951.1 -7443 1540.88 924.007 -914.403 1299.97 
11564000 14647.8 -8089.88 1575 673.167 -834.1 1071.86 
7847 2
12000901 15382.3 -7942.86 1573.29 855.478 -991.78 1309.76 
11564000 15013.9 -8535.86 1605 726.403 -884.885 1144.85 
7847.5 2
12000901 15771.1 -8365.5 1614.12 759.452 -825.474 1121.68 
11564000 15358 -8845 1653.75 672.154 -603.795 903.526 
7848 2
12000901 16136.9 -8580.88 1601.75 700.67 -412.596 813.126 
11564000 15714.6 -9219.38 1639.38 683.19 -717.193 990.512 
7848.5 2
12000901 16456.3 -8799.57 1585.57 662.678 -453.727 803.125 
11564000 16020.4 -9418.43 1628.14 634.447 -412.974 757.015 
7849 2
12000901 16784 -9181.5 1585.75 656.742 -765.388 1008.53 
11564000 16465.2 -9762.25 1661.25 891.426 -689.021 1126.67 
7849.5 2
12000901 17147.6 -9718.29 1648.57 722.806 -1067.17 1288.91 
11564000 16924.7 -10333 1652.57 913.448 -1134.69 1456.68 
7850 2
12000901 17473.6 -10211.3 1675.71 676.349 -1022.82 1226.22 
11564000 17242.4 -10764.9 1662.29 659.158 -895.969 1112.32 
7850.5 2
12000901 17882.8 -10579 1671.25 805.47 -723.847 1082.93 
11564000 17646.5 -11080.9 1643.75 795.416 -622.082 1009.79 
7851 2
12000901 18316.6 -10932.1 1652.43 862.468 -702.073 1112.1 
11564000 18125.6 -11422.4 1631.71 952.428 -679.033 1169.7 
7851.5 2
12000901 19128.9 -11304.5 1632.88 1681.79 -770.926 1850.06 
11564000 18887.5 -11786.8 1641.88 1577.49 -754.289 1748.55 
7852 2
12000901 19648 -11753.9 1620.43 1025.94 -888.058 1356.91 
11564000 19385.7 -12267 1660.29 984.613 -949.111 1367.58 
7852.5 2
12000901 19943.9 -12076.1 1599.62 572.292 -623.342 846.211 
11564000 19740 -12591 1645.88 685.272 -626.692 928.623 
7853 2
12000901 20339.6 -12361.9 1578.29 802.63 -579.578 990.013 
11564000 20075.1 -12866.4 1616.86 679.803 -558.679 879.917 
7853.5 2
12000901 20693.4 -12662 1571.12 732.513 -621.414 960.588 
11564000 20484 -13149.8 1607.12 846.495 -586.587 1029.87 
7854 2
12000901 21131.5 -12989.5 1578.62 828.214 -619.093 1034.03 
11564000 20925.2 -13483.1 1623.5 834.121 -630.198 1045.42 
7854.5 2
12000901 21546.4 -13255.4 1555 843.351 -540.505 1001.69 
11564000 21307.4 -13736.4 1616.29 776.786 -514.845 931.913 
7855 2
12000901 21963.5 -13516.2 1551.75 870.713 -544.512 1026.95 
11564000 21723.4 -14004.6 1600.5 868.364 -559.909 1033.23 
7855.5 2
12000901 22450.8 -13776 1524 947.957 -505.35 1074.24 
11564000 22287 -14279.2 1559.88 1096.55 -534.29 1219.79 
7856 2
12000901 23001.6 -13975 1510.5 1071.74 -387.16 1139.53 
11564000 22885.9 -14591 1535 1165.13 -606.518 1313.54 
7856.5 2
12000901 23545.9 -14107.1 1497.43 1133.82 -275.298 1166.76 
11564000 23550.3 -14786.3 1538.71 1384.19 -406.845 1442.74 
7857 2
12000901 24213.1 -14287.5 1517.25 1350.74 -365.095 1399.22 
11564000 24150.4 -14979 1536.75 1214.76 -390.11 1275.86 
7857.5 2
12000901 24926.5 -14507.8 1539.25 1377.17 -425.193 1441.32 
11564000 24663.2 -15161.4 1589.75 990.106 -352.075 1050.84 
7858 2
12000901 25314.5 -14664 1587.12 788.618 -317.581 850.162 
11564000 25172.2 -15372.1 1630.12 1034.55 -428.354 1119.73 
7858.5 2
12000901 25807.8 -14776.6 1586.88 984.531 -224.8 1009.87 
11564000 25632.8 -15495.1 1644 919.162 -245.509 951.385 
7859 2
12000901 26392.8 -14884.9 1574.62 1151.57 -213.091 1171.12 
11564000 26118.2 -15687.6 1607.62 955.709 -378.937 1028.09 
7859.5 2
12000901 26904.9 -15189.5 1575.5 1020.17 -606.823 1187 
11564000 26740.9 -15883 1600.12 1240.29 -389.193 1299.92 
7860 2
12000901 27497.9 -15498.4 1537.62 1227.74 -639.493 1384.31 
11564000 27392.9 -16154.6 1642.12 1349.9 -562.371 1462.35 
7860.5 2
12000901 28006.8 -15684.9 1528.88 1021.84 -374.498 1088.3 
11564000 27995.8 -16327.1 1669.38 1210.59 -346.386 1259.17 
7861 2
12000901 28518.9 -15855.4 1551.62 1012.1 -336.957 1066.72 
11564000 28540.4 -16482.5 1693.75 1076.33 -307.065 1119.28 
7861.5 2
12000901 29039.9 -16072.6 1618.62 1050.4 -438.004 1138.07 
11564000 28994.1 -16618.1 1649.12 914.819 -273.438 954.809 
7862 2
12000901 29557.9 -16280.2 1593.75 1050.71 -421.146 1131.97 
11564000 29507.8 -16782 1645.62 1041.84 -332.404 1093.58 
7862.5 2
12000901 30062.6 -16453.6 1565.38 989.706 -339.951 1046.46 
11564000 29994 -16971.1 1605.62 953.431 -370.833 1023.01 
7863 2
12000901 30591.8 -16632.2 1551.11 1039.59 -350.879 1097.21 
11564000 30524.2 -17156.6 1575 1041.69 -364.304 1103.56 
7863.5 2
12000901 31206.6 -16866.8 1491 1186.96 -452.756 1270.38 
11564000 31019.2 -17357.4 1527.12 955.652 -387.682 1031.29 
7864 2
12000901 31833.5 -17105.4 1455.75 1256.26 -478.206 1344.2 
11564000 31573.1 -17551.5 1544.5 1109.97 -389.028 1176.17 
7864.5 2
12000901 32623.9 -17606.4 1465.29 1537.66 -974.812 1820.62 
11564000 32191 -17900.4 1532.57 1202.09 -678.849 1380.53 
7865 2
12000901 33116.9 -17505.9 1497.88 1033.58 210.804 1054.86 
11564000 32855.8 -18127.4 1567.38 1393.61 -475.779 1472.58 
7865.5 2
12000901 33564.4 -17423.8 1505.62 868.932 159.466 883.443 
11564000 33667.1 -18002.5 1573 1575.49 242.476 1594.04 
7866 2
12000901 34071.2 -17444 1524.88 999.753 -39.9408 1000.55 
11564000 34262.5 -18026.1 1607.62 1174.31 -46.5976 1175.23 
7866.5 2
12000901 34527.1 -17478.1 1548.71 976.216 -73.111 978.95 
11564000 34670.4 -18151.3 1629.57 873.509 -268.01 913.7 
7867 2
12000901 34998.2 -17561.4 1574.75 987.646 -174.491 1002.94 
11564000 35033 -18175.1 1645.25 760.108 -49.9775 761.749 
7867.5 2
12000901 35578.4 -17705.4 1583.25 1109.23 -275.335 1142.89 
11564000 35457.5 -18278.1 1630.88 811.663 -196.941 835.214 
7868 2
12000901 36129.6 -17971.2 1556.88 1076.66 -519.287 1195.35 
11564000 35959.5 -18469.4 1622.38 980.469 -373.535 1049.21 
7868.5 2
12000901 36636.8 -18181 1549.75 1028.65 -425.456 1113.16 
11564000 36458.5 -18684.5 1579 1012.17 -436.359 1102.22 
7869 2
12000901 37184.6 -18342.5 1554 1129.64 -332.99 1177.7 
11564000 36981.2 -18877 1576.12 1077.84 -396.907 1148.59 
7869.5 2
12000901 37769.2 -18625.5 1546.25 1162.28 -562.624 1291.29 
11564000 37479.8 -19124.8 1605.5 991.054 -492.545 1106.7 
7870 2
12000901 38276.4 -18942.9 1538.25 1034.95 -647.704 1220.92 
11564000 37979.6 -19397.8 1610 1020.15 -557.143 1162.38 
7870.5 2
12000901 38817 -19185.2 1526.5 1068.43 -479.002 1170.89 
11564000 38598.5 -19673.1 1686.5 1223.07 -544.219 1338.69 
7871 2
12000901 39325.1 -19403.5 1514.62 1004.2 -431.324 1092.91 
11564000 39083.8 -19908.1 1722.62 958.992 -464.427 1065.53 
7871.5 2
12000901 39703.4 -19611 1509.5 759.538 -416.667 866.319 
11564000 39520.5 -20170.4 1688.62 877.008 -526.606 1022.97 
7872 2
12000901 40241.2 -19893.6 1522.5 1102.2 -579.15 1245.1 
11564000 40076.4 -20492.4 1654.25 1139.09 -659.836 1316.4 
7872.5 2
12000901 40925.9 -20311.4 1489.78 1326.82 -809.728 1554.38 
11564000 40878.2 -20941.4 1655.67 1553.97 -870.29 1781.07 
7873 2
12000901 41438.3 -20633.4 1550.71 1026.85 -645.259 1212.75 
11564000 41319.1 -21265 1646.43 883.608 -648.408 1095.99 
7873.5 2
12000901 41972 -20965.1 1634.25 1107.29 -688.167 1303.71 
11564000 41629.9 -21557.2 1666.5 644.672 -606.328 885.006 
7874 2
12000901 42442 -21147.2 1652.38 941.884 -364.98 1010.13 
11564000 42039.1 -21847.1 1630.75 820.14 -580.912 1005.03 
7874.5 2
12000901 42851.2 -21481.9 1648.38 816.866 -667.914 1055.17 
11564000 42354.4 -22134.8 1603.5 629.242 -574.102 851.785 
7875 2
12000901 43340.9 -21736 1658.11 927.346 -481.297 1044.81 
11564000 42865 -22422 1563 967.093 -544.034 1109.61 
7875.5 2
12000901 43797 -21915.8 1572.38 887.376 -349.708 953.798 
11564000 43478.9 -22787.4 1597 1194.31 -710.846 1389.85 
7876 2
12000901 44314.1 -22073 1507 1055.36 -320.918 1103.07 
11564000 44050.2 -23088.2 1644.75 1166.07 -614.031 1317.86 
7876.5 2
12000901 44843 -22274.9 1544.38 1079.34 -411.99 1155.29 
11564000 44517 -23273.2 1637 952.551 -377.551 1024.65 
7877 2
12000901 45328.3 -22347.6 1601.67 962.963 -144.207 973.701 
11564000 45086.2 -23376.8 1651.44 1129.41 -205.412 1147.94 
7877.5 2
12000901 45779.6 -22600.2 1616.25 881.429 -493.544 1010.2 
11564000 45509.9 -23517.9 1641.25 827.447 -275.581 872.131 
7878 2
12000901 46183.2 -22877 1664.25 828.799 -568.275 1004.91 
11564000 45936.6 -23711.9 1611.75 876.283 -398.357 962.58 
7878.5 2
12000901 46546.3 -23211.3 1693.22 721.836 -664.679 981.246 
11564000 46412 -24014.3 1594.22 945.08 -601.309 1120.16 
7879 2
12000901 46831.6 -23578.8 1701.38 553.964 -713.43 903.249 
11564000 46765.6 -24187.8 1574 686.65 -336.731 764.772 
7879.5 2
12000901 46844.6 -23846 1702 26.8595 -552.169 552.822 
11564000 47173.9 -24222.1 1574 843.492 -71.0227 846.477 
7880 1
12000901 47046.9 -24306.2 1699.75 395.02 -898.926 981.89 
