# Supplementary material for: Intrinsic group behaviour II: On the dependence of triad spatial dynamics on social and personal features; and on the effect of social interaction on small group dynamics
Source: PLoS One. 2019 Dec 3;14(12):e0225704. doi: 10.1371/journal.pone.0225704 (PMC6890182; doi:10.1371/journal.pone.0225704)
Supplement: S2 Data Set — (ZIP) [file pone.0225704.s002.zip › set_2_nint/group_traj_dyas_noint/traj_2_0217_24.dat]

2 10595700 11000200 0 0 1 0 2 1 0 20 10 30 1485.57 1714.19 1256.95 
4197.5 1
10595700 5830.75 -2275.25 1492 0 0 0 
4198 1
10595700 5908.56 -2197.78 1564.44 217.334 216.403 306.699 
4198.5 1
10595700 6004.25 -2209.25 1532.5 192.544 -23.0829 193.923 
4199 1
10595700 6114.33 -2278.56 1516.67 221.051 -139.168 261.211 
4199.5 1
10595700 6123 -2240.22 1546.56 17.0604 75.4593 77.3638 
4200 1
10595700 5855.78 -2017 1635.44 -536.591 448.237 699.176 
4200.5 1
10595700 5787.44 -1794.22 1670 -137.492 448.245 468.858 
4201 1
10595700 5853.89 -1262.56 1676.22 130.796 1046.59 1054.73 
4201.5 1
10595700 5849.22 -695.778 1635.78 -9.82456 1193.22 1193.26 
4202 2
11000200 5996 -964.667 1153.33 0 0 0 
10595700 5717.78 -275.667 1616.67 -251.328 803.272 841.672 
4202.5 2
11000200 5808.44 -763 1188.78 -566.633 609.265 832.032 
10595700 5469.11 64.2222 1613.44 -496.341 678.421 840.6 
4203 2
11000200 5667.25 -560.5 1172.38 -288.152 413.265 503.805 
10595700 5188 378.875 1561.62 -573.696 642.149 861.093 
4203.5 2
11000200 5564.78 -361.111 1181.67 -209.127 406.916 457.509 
10595700 4885.22 770.778 1479.67 -617.914 799.802 1010.69 
4204 2
11000200 5271.89 -37.8889 1160.44 -554.714 612.163 826.106 
10595700 4391.44 1264.11 1469.44 -935.185 934.343 1321.96 
4204.5 2
11000200 4754.88 372.25 1092.75 -1057.29 838.73 1349.57 
10595700 3764 1635.88 1467.38 -1283.12 760.253 1491.43 
4205 2
11000200 4050 760.222 1071.44 -1398.56 769.786 1596.42 
10595700 3163 2035 1572 -1192.46 791.915 1431.46 
4205.5 2
11000200 3042.25 1295 1082.38 -2073.56 1100.37 2347.44 
10595700 2539.75 2421.88 1628.12 -1282.41 796.039 1509.39 
4206 2
11000200 2262.44 1697.89 1145.11 -1565.87 809.014 1762.52 
10595700 2009.67 2781.67 1711.78 -1064.42 722.473 1286.46 
4206.5 2
11000200 1721.56 1914.89 1304.22 -1066.84 428.008 1149.5 
10595700 1539.33 3024.33 1722.67 -927.679 478.632 1043.88 
4207 2
11000200 1277.33 2073.11 1234.44 -859.231 306.039 912.106 
10595700 912.667 3253.56 1707.67 -1212.12 443.37 1290.66 
4207.5 2
11000200 833.125 2387.62 1225 -884.877 626.522 1084.22 
10595700 318.75 3444.38 1722.75 -1183.1 380.118 1242.67 
4208 2
11000200 288.111 2557.89 1317.11 -1116.83 348.901 1170.06 
10595700 -111.556 3541.33 1638.11 -881.774 198.685 903.881 
4208.5 2
11000200 -384.75 2812 1329.12 -1348.42 509.241 1441.37 
10595700 -685.75 3898.88 1595.5 -1150.69 716.516 1355.54 
4209 2
11000200 -923 3109.89 1316.78 -1116.7 618.027 1276.31 
10595700 -1402.22 4331.56 1689.78 -1486.46 897.678 1736.48 
4209.5 2
11000200 -1324.89 3421.44 1308.78 -752.601 583.437 952.264 
10595700 -2047.22 4591.67 1713.89 -1207.87 487.099 1302.38 
4210 2
11000200 -1741.5 3692.88 1289.5 -862.549 561.968 1029.47 
10595700 -2601.88 4836 1677.5 -1148.35 505.866 1254.83 
4210.5 2
11000200 -2194.22 3908.33 1307 -912.746 434.392 1010.84 
10595700 -3133.78 5019.44 1643.11 -1072.38 369.848 1134.37 
4211 2
11000200 -2708.62 4121.75 1305.5 -1006.66 417.645 1089.86 
10595700 -3788.62 5204.25 1552.88 -1281.5 361.655 1331.56 
4211.5 2
11000200 -3145.33 4318.56 1278.89 -882.239 397.587 967.689 
10595700 -4455.44 5380.44 1527.89 -1347.11 355.948 1393.34 
4212 2
11000200 -3692.75 4302.88 1242 -1108.13 -31.742 1108.59 
10595700 -5239.62 5550 1257.38 -1587.41 343.23 1624.09 
4212.5 2
11000200 -4309.22 4324.78 1185.67 -1237.9 43.9815 1238.68 
10595700 -6138.56 5710.22 1392.67 -1805.08 321.731 1833.53 
4213 2
11000200 -4868.88 4213.75 1128.12 -1121.55 -222.501 1143.41 
10595700 -6837 5745.88 1350.38 -1399.69 71.4485 1401.51 
4213.5 2
11000200 -5478.78 4162.78 1078.78 -1219.81 -101.944 1224.06 
10595700 -7475.11 5545.89 1496 -1276.22 -399.972 1337.43 
4214 2
11000200 -6048.88 4280.12 965.75 -1106.98 227.859 1130.19 
10595700 -8132.38 5501.12 1529.75 -1276.24 -86.9202 1279.2 
4214.5 2
11000200 -6629.11 4357.89 972.333 -1167.48 156.467 1177.92 
10595700 -8650.89 5404.33 1508.11 -1043.29 -194.752 1061.31 
4215 2
11000200 -7505.33 4156.89 1001.11 -1748.95 -401.198 1794.37 
10595700 -9201.33 5329 1445.22 -1098.69 -150.366 1108.93 
4215.5 2
11000200 -8008.88 4038.88 1129 -1023.46 -239.866 1051.19 
10595700 -9777.88 5252.75 1497.62 -1171.83 -154.98 1182.04 
4216 2
11000200 -8818 4054.11 1120.78 -1637.9 30.8423 1638.2 
10595700 -10344.8 5197.11 1514 -1147.58 -112.629 1153.09 
4216.5 2
11000200 -9659 3808.11 1037.78 -1658.78 -485.207 1728.28 
10595700 -11119.7 5072.44 1541.78 -1528.38 -245.891 1548.03 
4217 2
11000200 -10488.9 3699.67 1078.22 -1608.31 -210.164 1621.99 
10595700 -11755.7 5023.78 1550.33 -1232.56 -94.3152 1236.16 
4217.5 2
11000200 -11405.9 3839.62 1073 -1906.42 290.974 1928.49 
10595700 -12368.8 4926.88 1513.62 -1274.6 -201.461 1290.42 
4218 2
11000200 -12235.1 4061 1066.67 -1727.58 461.198 1788.08 
10595700 -13037.8 4901.56 1468.78 -1393.81 -52.7488 1394.81 
4218.5 2
11000200 -13117.4 4124.78 1146.89 -1706.64 123.361 1711.09 
10595700 -13627.6 4890.67 1560.89 -1140.77 -21.0617 1140.96 
4219 2
11000200 -13952.4 4114.75 1122.5 -1673.21 -20.0957 1673.33 
10595700 -14223.2 4744.88 1563.12 -1193.78 -292.168 1229.01 
4219.5 2
11000200 -14751.7 4063.89 1148.11 -1608.23 -102.336 1611.49 
10595700 -14889.1 4754.89 1544 -1339.76 20.1487 1339.91 
4220 2
11000200 -15504.3 4168.44 1081.44 -1464.33 203.415 1478.39 
10595700 -15645 4839.78 1508.44 -1470.6 165.153 1479.85 
4220.5 2
11000200 -16348.1 3925.11 1073.44 -1657.72 -478.062 1725.27 
10595700 -16283.1 4814.11 1535 -1253.66 -50.4257 1254.67 
4221 2
11000200 -17052.8 3909 1081.62 -1440.98 -32.9471 1441.36 
10595700 -16971.2 4652.5 1522.88 -1407.24 -330.493 1445.52 
4221.5 2
11000200 -17792.3 3852.11 963.667 -1485.11 -114.235 1489.49 
10595700 -17522.8 4553.11 1512.33 -1107.49 -199.576 1125.32 
4222 2
11000200 -18442.7 3701.33 921.778 -1280.18 -296.807 1314.14 
10595700 -18125.3 4709.11 1453.89 -1186.13 307.087 1225.24 
4222.5 2
11000200 -19074.4 3899.11 982.222 -1231.54 385.532 1290.47 
10595700 -18827.9 4521 1449 -1369.5 -366.688 1417.75 
4223 2
11000200 -19372.5 3845 937.125 -627.485 -113.918 637.742 
10595700 -19583.9 4497 1425.12 -1591.55 -50.5263 1592.35 
4223.5 2
11000200 -20057.9 3463.11 926.556 -1452.1 -809.087 1662.29 
10595700 -20363 4451.78 1372.78 -1650.69 -95.8098 1653.47 
4224 2
11000200 -20997.1 3168 953.4 -1788.97 -562.116 1875.21 
10595700 -20985.9 4400.6 1414.6 -1186.48 -97.4815 1190.47 
4224.5 2
11000200 -21697.4 2976.44 890 -1354.63 -370.514 1404.39 
10595700 -21790.7 4060.78 1458.33 -1556.61 -657.296 1689.69 
4225 2
11000200 -22164.9 2596.22 936.111 -918.358 -746.998 1183.8 
10595700 -22431.6 3805.22 1321.56 -1259.11 -502.074 1355.52 
4225.5 2
11000200 -22725.7 2150.56 970.111 -1112.65 -884.259 1421.24 
10595700 -23038.2 3723.78 1627.67 -1203.7 -161.596 1214.5 
4226 2
11000200 -23191.1 1672.38 938.875 -967.689 -994.138 1387.35 
10595700 -23683.4 3493.38 1614.62 -1341.27 -479.008 1424.24 
4226.5 2
11000200 -23681.3 1173.89 949.556 -984.354 -1000.98 1403.89 
10595700 -24393.8 3138.56 1523.67 -1426.51 -712.489 1594.55 
4227 2
11000200 -24650.2 874.889 1066.11 -1852.56 -571.702 1938.77 
10595700 -25060.1 2819.11 1549.56 -1274.06 -610.792 1412.9 
4227.5 2
11000200 -25408.2 823.75 1120.62 -1616.26 -109.038 1619.94 
10595700 -25584.2 2527.38 1606.5 -1117.57 -622.039 1279.02 
4228 2
11000200 -25832.7 774.333 1090.56 -862.636 -100.44 868.463 
10595700 -26045.1 2254.67 1618.22 -936.71 -554.285 1088.42 
4228.5 2
11000200 -26272 740 1063 -873.426 -68.2571 876.089 
10595700 -26559.6 1992.56 1667.89 -1022.75 -521.096 1147.85 
4229 2
11000200 -26781.9 963.889 1063.11 -1019.78 447.778 1113.76 
10595700 -27155.2 1666.44 1698.67 -1191.33 -652.222 1358.19 
4229.5 2
11000200 -27314.1 1027.22 1052.11 -1000.42 119.048 1007.48 
10595700 -27853.3 1265.67 1727.11 -1312.24 -753.342 1513.11 
4230 2
11000200 -27579.1 345.125 1057.25 -561.47 -1445.12 1550.36 
10595700 -28379.2 1011.25 1730.25 -1114.23 -539.018 1237.76 
4230.5 2
11000200 -27942.3 -149.111 1036.78 -745.808 -1014.86 1259.43 
10595700 -28706.7 790.111 1693.56 -672.313 -454.084 811.294 
4231 2
11000200 -28401.8 -490.556 1039.78 -892.125 -662.999 1111.51 
10595700 -29107.7 558.222 1763.56 -778.641 -450.27 899.458 
4231.5 2
11000200 -28975.2 -787.556 1077 -1189.72 -616.183 1339.82 
10595700 -29688.7 128 1817.33 -1205.39 -892.577 1499.89 
4232 2
11000200 -29449.2 -1104.78 1091 -936.759 -626.921 1127.19 
10595700 -30322.9 -287 1745 -1253.4 -820.158 1497.89 
4232.5 2
11000200 -30006.8 -1247.67 1107.22 -1086.85 -278.536 1121.98 
10595700 -31089.4 -539.444 1690.78 -1494.26 -492.094 1573.2 
4233 2
11000200 -30705 -1432.78 1185.89 -1377.16 -365.111 1424.74 
10595700 -31698.2 -734.667 1719.22 -1200.75 -385.054 1260.97 
4233.5 2
11000200 -31370 -1498.89 1232.89 -1301.37 -129.376 1307.79 
10595700 -32237.8 -930.778 1716.67 -1055.88 -383.779 1123.46 
4234 2
11000200 -31937.1 -1707.12 1255.62 -1138.81 -418.145 1213.15 
10595700 -32726.8 -1125.75 1735.5 -981.872 -391.51 1057.05 
4234.5 2
11000200 -32576.1 -1686.67 1275.33 -1288.28 41.2466 1288.94 
10595700 -33229.2 -1292 1736.44 -1013.05 -335.181 1067.06 
4235 2
11000200 -33075.5 -2084.75 1417.25 -1023.34 -815.745 1308.69 
10595700 -33796.4 -1523.75 1735.12 -1162.2 -474.898 1255.48 
4235.5 2
11000200 -33404.5 -2359 1438.2 -650.198 -541.996 846.473 
10595700 -34220.1 -1852.3 1705.5 -837.401 -649.308 1059.64 
4236 2
11000200 -34074.4 -2744.33 1328.11 -1280.96 -736.775 1477.74 
10595700 -34655.2 -2180.67 1674 -831.974 -627.852 1042.29 
4236.5 2
11000200 -34648.8 -3010.56 1260.44 -1179.33 -546.658 1299.87 
10595700 -35250.9 -2322.89 1716.22 -1223.13 -292.037 1257.52 
4237 2
11000200 -35291.5 -2975.62 1263 -1298.43 70.5668 1300.34 
10595700 -35744 -2442.12 1778.5 -996.184 -240.881 1024.89 
4237.5 2
11000200 -35979.9 -3110.6 1327.4 -1393.52 -273.229 1420.06 
10595700 -36287.8 -2533.3 1826.9 -1100.81 -184.565 1116.17 
4238 2
11000200 -36737.8 -3218.67 1343.56 -1451.87 -207.024 1466.56 
10595700 -36790.7 -2615.67 1812.33 -963.346 -157.791 976.183 
4238.5 2
11000200 -37371.7 -3148.6 1326.3 -1317.93 145.669 1325.95 
10595700 -37312.2 -2526 1798.2 -1084.27 186.417 1100.18 
4239 2
11000200 -37951.8 -3011.75 1302 -1201.1 283.333 1234.07 
10595700 -37761.8 -2452.42 1815 -930.745 152.346 943.131 
4239.5 2
11000200 -38470.8 -2910 1303.25 -1009.73 197.957 1028.95 
10595700 -38223.6 -2357.08 1800 -898.508 185.473 917.452 
4240 2
11000200 -38806 -2818.18 1305.82 -662.385 181.459 686.79 
10595700 -38573.9 -2258 1751.82 -692.343 195.817 719.502 
4240.5 2
11000200 -39356.8 -2545.56 1392.67 -1137.97 563.277 1269.75 
10595700 -39217.2 -2018.11 1766.22 -1329.16 495.638 1418.56 
4241 1
10595700 -40574.3 -2000 1763.1 -2697.97 36.0062 2698.21 
