# Supplementary material for: Intrinsic group behaviour II: On the dependence of triad spatial dynamics on social and personal features; and on the effect of social interaction on small group dynamics
Source: PLoS One. 2019 Dec 3;14(12):e0225704. doi: 10.1371/journal.pone.0225704 (PMC6890182; doi:10.1371/journal.pone.0225704)
Supplement: S2 Data Set — (ZIP) [file pone.0225704.s002.zip › set_2_nint/group_traj_dyas_noint/traj_2_0217_23.dat]

2 10584300 10584200 0 0 1 0 1 1 0 60 60 60 1625.76 1631.71 1619.82 
4122.5 2
10584300 14508 -7845.5 1580 0 0 0 
10584200 13782.2 -6776 1643 0 0 0 
4123 2
10584300 14576.2 -8057.33 1568.56 213.194 -661.979 695.463 
10584200 13596.3 -7086.22 1624.78 -487.97 -814.232 949.257 
4123.5 2
10584300 14637 -8685.62 1606 115.547 -1194.47 1200.05 
10584200 13540.5 -7707.88 1611.62 -106.147 -1181.85 1186.61 
4124 2
10584300 14801 -9324.38 1666 347.458 -1353.28 1397.18 
10584200 13569.5 -8337 1597.62 61.4407 -1332.89 1334.31 
4124.5 2
10584300 15123.8 -9792.88 1694.62 653.34 -948.381 1151.64 
10584200 13776.6 -9050.38 1592.25 419.281 -1444.08 1503.72 
4125 2
10584300 15397.5 -10224.8 1693 555.274 -876.014 1037.17 
10584200 14015.5 -9573.12 1630.75 484.533 -1060.34 1165.81 
4125.5 2
10584300 15696.2 -10687.1 1672.75 592.758 -917.411 1092.25 
10584200 14364.8 -10150.6 1666.25 692.956 -1145.83 1339.08 
4126 2
10584300 15961.8 -11133.8 1614.11 516.591 -868.974 1010.93 
10584200 14710.1 -10822.9 1688.33 671.909 -1307.91 1470.4 
4126.5 2
10584300 16266.5 -11627.6 1555.12 613.123 -993.656 1167.59 
10584200 15133.5 -11245.5 1649.38 851.889 -850.324 1203.65 
4127 2
10584300 16449.6 -12025.9 1548 381.51 -829.688 913.199 
10584200 15384.9 -11749.2 1613.12 523.698 -1049.48 1172.89 
4127.5 2
10584300 16796.4 -12487.7 1473.22 674.746 -898.427 1123.59 
10584200 15710.3 -12139.6 1591.33 633.187 -759.349 988.705 
4128 2
10584300 17085.1 -13012.6 1437.12 557.298 -1013.43 1156.56 
10584200 15988 -12506.9 1524.12 536.036 -709.111 888.917 
4128.5 2
10584300 17309.6 -13401.1 1448.75 463.843 -802.686 927.068 
10584200 16329.6 -12854.6 1432.25 705.837 -718.492 1007.19 
4129 2
10584300 17425.4 -13837 1451.88 238.66 -898.711 929.861 
10584200 16545.9 -13193.8 1371 445.876 -699.227 829.291 
4129.5 2
10584300 17369.4 -14398.5 1422.75 -111.554 -1118.53 1124.07 
10584200 16772.5 -13604.6 1363 451.444 -818.476 934.722 
4130 2
10584300 17288.9 -14891.2 1375.78 -159.695 -977.623 990.581 
10584200 17003.2 -14031.4 1386.11 457.782 -846.864 962.675 
4130.5 2
10584300 17161.1 -15412 1326.75 -246.173 -1003.43 1033.18 
10584200 17210.4 -14366.9 1376.75 399.138 -646.302 759.616 
4131 2
10584300 17083.3 -15837.1 1314.78 -156.522 -855.354 869.558 
10584200 17286.8 -14682 1362.33 153.728 -634.054 652.424 
4131.5 1
10584200 17304.6 -15074.8 1336.62 35.4112 -779.266 780.07 
4132 1
10584200 17262.4 -15410.8 1302 -87.8378 -698.545 704.046 
4132.5 1
10584200 17054 -15752 1273.12 -420.96 -689.394 807.757 
4133 1
10584200 16849.4 -15914.8 1267 -405.198 -322.277 517.734 
