# Supplementary material for: Intrinsic group behaviour II: On the dependence of triad spatial dynamics on social and personal features; and on the effect of social interaction on small group dynamics
Source: PLoS One. 2019 Dec 3;14(12):e0225704. doi: 10.1371/journal.pone.0225704 (PMC6890182; doi:10.1371/journal.pone.0225704)
Supplement: S2 Data Set — (ZIP) [file pone.0225704.s002.zip › set_2_nint/group_traj_dyas_noint/traj_2_0217_22.dat]

2 10572600 10571900 0 0 1 0 1 1 0 50 50 50 1717.25 1800.37 1634.12 
4039 1
10571900 39446.6 -21473.2 1668.6 0 0 0 
4039.5 1
10571900 39156.5 -21363.4 1770.12 -732.576 277.336 783.315 
4040 1
10571900 38740.4 -21160.4 1780.38 -819.144 399.606 911.417 
4040.5 1
10571900 38347.4 -20954 1779.88 -813.665 427.277 919.03 
4041 1
10571900 37961.3 -20749.3 1771.33 -736.721 390.585 833.855 
4041.5 1
10571900 37682.4 -20703.1 1760.86 -560.05 92.752 567.678 
4042 1
10571900 37324.1 -20817.9 1759.75 -732.727 -234.626 769.375 
4042.5 1
10571900 36812.9 -20590.2 1743 -1022.5 455.25 1119.27 
4043 1
10571900 36448.5 -20402.5 1726.88 -739.097 380.832 831.443 
4043.5 1
10571900 36056.2 -20358.3 1688.67 -763.186 85.9274 768.008 
4044 1
10571900 35564.1 -20259.1 1657.86 -980.238 197.591 999.954 
4044.5 1
10571900 35187.9 -20105.7 1664.44 -757.05 308.805 817.61 
4045 1
10571900 34837.9 -19926.2 1650.12 -687.65 352.489 772.729 
4045.5 1
10571900 34575.6 -19704.9 1675.62 -552.105 466.053 722.513 
4046 2
10572600 36326.9 -19003 1725.89 0 0 0 
10571900 34341.1 -19512.1 1675.44 -450.123 369.988 582.668 
4046.5 2
10572600 35599.1 -18656.6 1764.62 -1438.27 684.536 1592.86 
10571900 34108.4 -19388.8 1662.12 -459.953 243.797 520.57 
4047 2
10572600 35129.1 -18442.6 1753.5 -971.074 442.149 1067 
10571900 33936 -19223 1676.38 -356.147 342.459 494.083 
4047.5 2
10572600 34579.5 -18184.2 1754.5 -1119.4 526.222 1236.92 
10571900 33893 -19117.6 1676.25 -87.5764 214.613 231.794 
4048 2
10572600 33991.4 -18012.3 1756.11 -1155.32 337.754 1203.67 
10571900 33858.9 -18917.8 1657.22 -67.0159 392.627 398.305 
4048.5 2
10572600 33421.2 -17891.5 1747.38 -1090.24 231.039 1114.45 
10571900 33502.6 -18526.6 1609.88 -681.193 747.902 1011.62 
4049 2
10572600 32777.6 -17784.9 1747 -1282.12 212.4 1299.6 
10571900 32975.9 -18401.9 1585.88 -1049.3 248.506 1078.33 
4049.5 2
10572600 31965.5 -17725.9 1739.12 -1617.78 117.53 1622.04 
10571900 32260.2 -18508.1 1562.25 -1425.55 -211.653 1441.17 
4050 2
10572600 31187.1 -17459.2 1757.38 -1614.89 553.164 1707 
10571900 31608.6 -18228.5 1585.25 -1351.92 580.135 1471.14 
4050.5 2
10572600 30542.8 -17355.1 1697 -1350.89 218.291 1368.41 
10571900 30853.1 -18128.5 1547.88 -1583.86 209.644 1597.67 
4051 2
10572600 29881.8 -17121.5 1773.38 -1348.98 476.786 1430.76 
10571900 30139.9 -17955.5 1470.5 -1455.61 353.061 1497.82 
4051.5 2
10572600 29229.4 -17071.1 1800 -1233.09 95.2531 1236.77 
10571900 29473.6 -17788.4 1491.56 -1259.58 315.795 1298.57 
4052 2
10572600 28595.9 -17004.8 1800.38 -1225.47 128.358 1232.18 
10571900 28861.5 -17602.2 1582.88 -1183.86 360.144 1237.43 
4052.5 2
10572600 28089.6 -16915.2 1808 -1063.55 188.025 1080.04 
10571900 28339.2 -17481 1626.62 -1097.16 254.727 1126.35 
4053 2
10572600 27481.2 -16765.6 1806.56 -1204.76 296.425 1240.69 
10571900 27700.3 -17338.9 1649.11 -1265.18 281.408 1296.1 
4053.5 2
10572600 26905 -16580.4 1784.12 -1099.66 353.398 1155.05 
10571900 27051 -17209.4 1628.62 -1239.19 247.164 1263.59 
4054 2
10572600 26198.2 -16241.2 1732.38 -1436.48 689.278 1593.3 
10571900 26410.6 -16953.2 1588.62 -1301.58 520.579 1401.82 
4054.5 2
10572600 25604 -16062.8 1796.62 -1264.36 379.787 1320.17 
10571900 25721.1 -16747.1 1634.12 -1467.02 438.564 1531.17 
4055 2
10572600 25026.4 -15767 1772 -1106.43 566.571 1243.06 
10571900 25062.1 -16426 1625.56 -1262.48 615.182 1404.39 
4055.5 2
10572600 24386.8 -15382.2 1825.62 -1254.3 754.412 1463.7 
10571900 24533.2 -16255.9 1615.5 -1036.98 333.578 1089.32 
4056 2
10572600 24008.4 -15119.6 1775.75 -794.905 551.733 967.618 
10571900 24018.6 -16046.8 1596.12 -1081.14 439.338 1167 
4056.5 2
10572600 23511.9 -14837.1 1750.33 -975.415 555.037 1122.27 
10571900 23492.2 -15838.6 1571 -1034.19 409.026 1112.14 
4057 2
10572600 22906.1 -14409.5 1794.62 -1199.53 846.755 1468.29 
10571900 22964.1 -15484.9 1576.25 -1045.74 700.358 1258.6 
4057.5 2
10572600 22238.6 -14062.2 1723.33 -1303.85 678.277 1469.72 
10571900 22359.2 -15215 1539.33 -1181.45 527.1 1293.7 
4058 2
10572600 21601.6 -13728 1749.2 -1268.84 665.781 1432.9 
10571900 21681.5 -14842.8 1523.3 -1350.04 741.434 1540.24 
4058.5 2
10572600 21138.5 -13535.4 1794.67 -954.845 397.079 1034.12 
10571900 21170.8 -14534.2 1546.08 -1052.92 636.357 1230.28 
4059 2
10572600 20897.7 -13394.2 1793.75 -497.59 291.839 576.858 
10571900 20770.8 -14307.4 1586.83 -826.618 468.492 950.149 
4059.5 2
10572600 20441.1 -13163.1 1780.1 -924.224 467.746 1035.85 
10571900 20398.4 -14071 1607.4 -753.745 478.576 892.842 
4060 2
10572600 19858.1 -12791.1 1746.3 -1161.35 741.036 1377.64 
10571900 19718.2 -13839 1603.7 -1354.98 462.151 1431.63 
4060.5 2
10572600 19293.8 -12409.1 1745 -1135.46 768.589 1371.13 
10571900 19128.8 -13449 1626 -1185.96 784.708 1422.06 
4061 2
10572600 18739.8 -12091.1 1755.78 -1094.86 628.458 1262.41 
10571900 18718.8 -13033 1612.67 -810.277 822.134 1154.32 
4061.5 2
10572600 18328.1 -11793.2 1742.44 -793.192 573.967 979.077 
10571900 18176.7 -12596.1 1583.44 -1044.53 841.79 1341.51 
4062 2
10572600 17570 -11382.8 1751 -1531.54 829.237 1741.62 
10571900 17627.6 -12147.4 1540.25 -1109.18 906.538 1432.51 
4062.5 2
10572600 16858.6 -10928.5 1786.5 -1472.83 940.476 1747.49 
10571900 16914.8 -11795.6 1597.12 -1475.93 728.261 1645.82 
4063 2
10572600 16475.2 -10332.6 1788.88 -768.287 1194.14 1419.94 
10571900 16404.1 -11167.6 1599.75 -1023.3 1258.52 1622.04 
4063.5 2
10572600 16097.3 -9777 1815 -755.833 1111.25 1343.93 
10571900 16002.7 -10650 1628.78 -802.917 1035.25 1310.12 
4064 2
10572600 15619.1 -9311.75 1800.75 -912.611 887.882 1273.26 
10571900 15663.1 -10261.4 1667.12 -647.98 741.651 984.847 
4064.5 2
10572600 15194.3 -8864.67 1782 -847.888 892.382 1230.96 
10571900 15224.1 -9821.67 1707.78 -876.275 877.661 1240.22 
4065 2
10572600 14635.6 -8424.12 1760.75 -1091.23 860.433 1389.65 
10571900 14777.6 -9188.25 1672.88 -872.043 1237.14 1513.6 
4065.5 2
10572600 14126.9 -7992.38 1731.12 -1066.56 905.136 1398.87 
10571900 14309.6 -8839 1620.25 -981.132 732.18 1224.22 
4066 2
10572600 13623.1 -7623.67 1742.89 -1005.52 735.945 1246.07 
10571900 13818.2 -8428.67 1571.56 -980.844 819.029 1277.84 
4066.5 2
10572600 13104 -7327.12 1765 -1027.94 587.211 1183.84 
10571900 13265.5 -8040.88 1601 -1094.5 767.904 1337.01 
4067 2
10572600 12690.5 -6996 1808.38 -843.878 675.765 1081.11 
10571900 12874.6 -7667.75 1601.38 -797.704 761.48 1102.81 
4067.5 2
10572600 12277.7 -6621.89 1828.22 -798.517 723.619 1077.62 
10571900 12347.8 -7289.67 1619.44 -1019.05 731.302 1254.3 
4068 2
10572600 11801.2 -6327.25 1803 -970.299 600.079 1140.87 
10571900 11868.8 -6956.88 1614.25 -975.617 677.783 1187.95 
4068.5 2
10572600 11232.8 -5638.89 1739.67 -1155.43 1399.11 1814.53 
10571900 11278.9 -6524 1596.89 -1198.9 879.827 1487.1 
4069 2
10572600 10802.4 -5107.25 1701.75 -855.672 1056.94 1359.89 
10571900 10752.9 -6030.25 1554.25 -1045.75 981.61 1434.28 
4069.5 2
10572600 10312.9 -4637.89 1712.11 -959.777 920.316 1329.72 
10571900 10271.1 -5626.11 1530.89 -944.635 792.429 1233 
4070 2
10572600 9923.62 -4178.12 1730.5 -760.281 897.976 1176.6 
10571900 9758.75 -5191.38 1543.5 -1000.71 849.094 1312.39 
4070.5 2
10572600 9571.12 -3800.25 1775.75 -698.02 748.267 1023.3 
10571900 9357.88 -4856.75 1549.38 -793.812 662.624 1034.02 
4071 2
10572600 9104.33 -3329.33 1777.56 -952.636 961.054 1353.2 
10571900 9018.11 -4427.78 1585.33 -693.396 875.454 1116.79 
4071.5 2
10572600 8675.88 -2906.12 1768.25 -848.432 838.036 1192.54 
10571900 8541.25 -4006 1603.75 -944.279 835.204 1260.65 
4072 2
10572600 8330.88 -2524.62 1771.62 -717.256 793.139 1069.36 
10571900 8031.12 -3540.62 1589.38 -1060.55 967.516 1435.57 
4072.5 2
10572600 7812.44 -2054.67 1755.44 -1010.59 916.098 1364.01 
10571900 7535.22 -3097.33 1579 -966.672 864.116 1296.59 
4073 2
10572600 7359.5 -1653.88 1764.38 -888.126 785.866 1185.9 
10571900 7197.12 -2680.38 1550.12 -662.936 817.565 1052.57 
4073.5 2
10572600 6891 -1331 1749.43 -990.486 682.611 1202.92 
10571900 6908 -2233.14 1534.71 -611.258 945.523 1125.9 
4074 2
10572600 6410.62 -965.125 1751.75 -994.565 757.505 1250.19 
10571900 6343.12 -1710 1595.12 -1169.51 1083.11 1594.02 
4074.5 2
10572600 5945.78 -445.667 1750.78 -887.113 991.333 1330.3 
10571900 5880.89 -1348.89 1603.22 -882.13 689.143 1119.41 
4075 2
10572600 5376 6.5 1731.88 -1079.12 856.376 1377.64 
10571900 5420.88 -943.75 1597.25 -871.238 767.309 1160.96 
4075.5 2
10572600 5007 295.5 1727.88 -771.967 604.603 980.549 
10571900 5040 -620.375 1608.62 -796.81 676.517 1045.27 
4076 2
10572600 4687.38 595 1656.25 -656.314 614.99 899.422 
10571900 4624.62 -310.25 1626.88 -852.926 636.807 1064.43 
4076.5 2
10572600 4118 995.5 1596.62 -1154.92 812.373 1412.02 
10571900 4237.5 168.125 1608.25 -785.243 970.335 1248.26 
4077 2
10572600 3523.5 1303.5 1558.75 -1186.63 614.77 1336.42 
10571900 3841 529.125 1628.5 -791.417 720.559 1070.3 
4077.5 2
10572600 3064 1414.38 1595.5 -915.339 220.867 941.609 
10571900 3398.12 779 1667.5 -882.221 497.759 1012.96 
4078 2
10572600 2110 1335.12 1628.38 -1908 -158.5 1914.57 
10571900 2802 1029.62 1667.88 -1192.25 501.25 1293.33 
4078.5 2
10572600 1414.86 1138 1604 -1381.99 -391.899 1436.49 
10571900 2163 1175.57 1596.29 -1270.38 290.152 1303.09 
4079 2
10572600 1076.62 780.25 1589.25 -676.464 -715.5 984.654 
10571900 1775.25 948.875 1541.75 -775.5 -453.393 898.312 
4079.5 2
10572600 759 230.75 1517.12 -632.719 -1094.62 1264.33 
10571900 1473.12 426.5 1475.25 -601.843 -1040.59 1202.1 
4080 2
10572600 358 -229.5 1477.62 -784.736 -900.685 1194.59 
10571900 1237.25 85.125 1388.5 -461.595 -668.053 812.013 
4080.5 2
10572600 -131.125 -815.75 1502 -986.139 -1181.96 1539.31 
10571900 904.25 -206.25 1337.38 -671.371 -587.45 892.096 
4081 2
10572600 -566.25 -1372.38 1452 -844.903 -1080.83 1371.88 
10571900 571.5 -757.125 1363 -646.117 -1069.66 1249.66 
4081.5 2
10572600 -1211.12 -1930.75 1423.62 -1297.54 -1123.49 1716.34 
10571900 318.375 -1257.38 1251 -509.306 -1006.54 1128.06 
4082 2
10572600 -1542.14 -2270.14 1491.43 -671.436 -688.424 961.641 
10571900 -220.143 -1509.43 1285.29 -1092.33 -511.265 1206.06 
4082.5 2
10572600 -1975.62 -2931.5 1682 -918.394 -1401.18 1675.34 
10571900 -920.875 -1834.12 1379.5 -1484.6 -687.916 1636.24 
4083 2
10572600 -2498.38 -3366 1785.38 -1027.01 -853.635 1335.46 
10571900 -1272 -2256.5 1397 -689.833 -829.813 1079.1 
4083.5 2
10572600 -3133.12 -3530.25 1842 -1230.14 -318.314 1270.65 
10571900 -1847.62 -2940 1582.25 -1115.55 -1324.61 1731.78 
4084 2
10572600 -3384.71 -3591.43 1840.29 -516.61 -125.623 531.665 
10571900 -2307.29 -3331.43 1659 -943.862 -803.755 1239.72 
4084.5 2
10572600 -3604.62 -3357 1840.88 -454.361 484.357 664.112 
10571900 -2757 -3528.38 1671.88 -929.162 -406.914 1014.36 
4085 2
10572600 -3693.88 -2901.75 1841 -171.965 877.168 893.865 
10571900 -3379.75 -3728.62 1671.88 -1199.9 -385.838 1260.41 
4085.5 2
10572600 -3783.38 -2903.25 1841 -171.456 -2.87356 171.48 
10571900 -3944.75 -3910.88 1677.5 -1082.38 -349.138 1137.29 
4086 2
10572600 -3736.14 -3053.14 1841 94.0879 -298.591 313.064 
10571900 -4457.71 -4168.29 1656.86 -1021.84 -512.77 1143.28 
4086.5 2
10572600 -3725.86 -3085.86 1841 21.6998 -69.0175 72.3484 
10571900 -4995.43 -4233.43 1642.86 -1134.42 -137.432 1142.71 
4087 2
10572600 -3719.71 -3037.86 1841 12.8512 100.418 101.237 
10571900 -5332 -4354.71 1513.71 -704.124 -253.736 748.447 
4087.5 2
10572600 -3633.62 -3007.12 1841 168.472 60.1412 178.885 
10571900 -5836.88 -4533 1330.38 -988.014 -348.896 1047.81 
4088 2
10572600 -3699 -3020.62 1841 -126.942 -26.2136 129.62 
10571900 -6356.25 -4572.12 1460.88 -1008.5 -75.9709 1011.35 
4088.5 2
10572600 -3868.88 -2832.38 1841 -335.059 371.302 500.13 
10571900 -6996 -4711.38 1512.5 -1261.83 -274.655 1291.38 
4089 2
10572600 -4026.38 -2835.88 1841 -305.825 -6.79612 305.901 
10571900 -7712.62 -4798.5 1470.25 -1391.5 -169.175 1401.75 
4089.5 2
10572600 -4221.14 -3048.86 1841 -397.485 -434.657 589.001 
10571900 -8343.29 -4811.71 1477.71 -1287.06 -26.9679 1287.35 
4090 2
10572600 -4490.12 -3198 1841 -550.066 -304.996 628.963 
10571900 -8910.38 -4976.25 1551.5 -1159.69 -336.474 1207.52 
4090.5 2
10572600 -4555.14 -3243.43 1841 -130.036 -90.8571 158.633 
10571900 -9724 -5056.14 1573.71 -1627.25 -159.786 1635.08 
4091 2
10572600 -4633.62 -3334.25 1841 -154.797 -179.135 236.752 
10571900 -10452.6 -5251.25 1600.88 -1437.13 -384.827 1487.76 
4091.5 2
10572600 -4617.14 -3283.29 1841 33.7058 104.221 109.536 
10571900 -11085.6 -5293.86 1586 -1294.37 -87.1312 1297.3 
4092 2
10572600 -4610.62 -3307.5 1841 13.5506 -50.3415 52.1334 
10571900 -11724.6 -5358 1535.88 -1328.59 -133.353 1335.27 
4092.5 2
10572600 -4663.12 -3267.75 1841 -100.962 76.4423 126.636 
10571900 -12374.4 -5286.38 1584.75 -1249.52 137.74 1257.09 
4093 2
10572600 -4625.29 -3252.29 1841 75.5275 30.8668 81.5915 
10571900 -12942.6 -5365.57 1600.29 -1134.12 -158.077 1145.09 
4093.5 2
10572600 -4575.75 -3243.88 1841 100.682 17.0949 102.123 
10571900 -13558.8 -5512.88 1608.75 -1252.4 -299.398 1287.69 
4094 2
10572600 -4615.71 -3239 1841 -77.7515 9.48444 78.3279 
10571900 -14200.4 -5625.71 1574.29 -1248.4 -219.532 1267.56 
4094.5 2
10572600 -4610.88 -3213.12 1841 9.54494 51.0355 51.9204 
10571900 -14745.4 -5665 1565.62 -1074.85 -77.4866 1077.63 
4095 2
10572600 -4625.43 -3187.14 1841 -29.9456 53.4612 61.2767 
10571900 -15273.1 -5781.57 1539.14 -1085.94 -239.859 1112.12 
4095.5 2
10572600 -4589.88 -2791.12 1841 70.9652 790.455 793.634 
10571900 -15719.4 -5872.12 1495.75 -890.683 -180.746 908.837 
4096 2
10572600 -4621.88 -2448 1841 -61.3027 657.328 660.18 
10571900 -16114.4 -5953.75 1559.62 -756.705 -156.37 772.693 
4096.5 2
10572600 -4586.71 -2373.57 1841 71.0317 150.361 166.295 
10571900 -16580.1 -5937.71 1505.14 -940.945 32.3954 941.503 
4097 2
10572600 -4627 -2367.29 1841 -86.8227 13.5468 87.8731 
10571900 -16956.6 -5921.29 1568.71 -811.268 35.4064 812.041 
4097.5 2
10572600 -4712.88 -2529 1841 -164.827 -310.392 351.442 
10571900 -17275.5 -6008.62 1543 -612.147 -167.638 634.686 
4098 2
10572600 -4748.43 -2527.71 1841 -70.264 2.54094 70.3099 
10571900 -17614.3 -6010.29 1558.14 -669.537 -3.28204 669.545 
4098.5 2
10572600 -4777.75 -2483.88 1841 -59.3551 88.7435 106.763 
10571900 -18068 -5802.12 1511.75 -918.45 421.378 1010.5 
4099 2
10572600 -4795.12 -2515.5 1841 -33.3493 -60.7006 69.2585 
10571900 -18402.5 -5862.88 1507.62 -642.035 -116.603 652.537 
4099.5 2
10572600 -4759.29 -2454.14 1841 68.6576 117.542 136.125 
10571900 -18886.9 -6022 1523.71 -927.887 -304.837 976.678 
4100 2
10572600 -4744.14 -2496.43 1841 32.1504 -89.7786 95.3617 
10571900 -19332.9 -6069.43 1433.57 -946.921 -100.698 952.261 
4100.5 2
10572600 -4661.25 -2537.12 1841 161.27 -79.1759 179.658 
10571900 -19901.8 -5979.88 1476.62 -1106.8 174.229 1120.42 
4101 2
10572600 -4453.29 -2590.71 1841 426.156 -109.814 440.078 
10571900 -20469.1 -6042 1419.29 -1162.69 -127.305 1169.64 
4101.5 2
10572600 -4210.75 -2728.62 1841 487.02 -276.929 560.248 
10571900 -20990.1 -6129.12 1386.12 -1046.15 -174.95 1060.68 
4102 2
10572600 -3855.88 -2870.25 1840.88 704.117 -281.002 758.118 
10571900 -21473 -6233.75 1500.38 -958.085 -207.589 980.317 
4102.5 2
10572600 -3600.29 -3180.57 1825 531.371 -645.159 835.814 
10571900 -21892 -6345.43 1240 -871.102 -232.18 901.513 
4103 2
10572600 -3630.62 -3502.25 1773.38 -62.5552 -663.255 666.198 
10571900 -22400.5 -6414.62 1128.88 -1048.45 -142.673 1058.12 
4103.5 2
10572600 -3984.12 -3902.88 1741.5 -700 -793.317 1057.99 
10571900 -22875.4 -6436.38 992.875 -940.347 -43.0693 941.332 
4104 1
10572600 -4163.14 -3744.29 1725.57 -360.923 319.736 482.179 
4104.5 1
10572600 -4046.88 -3532.62 1700.88 234.411 426.735 486.879 
4105 1
10572600 -4017 -3306.88 1649.25 57.1224 431.644 435.408 
4105.5 1
10572600 -3950.14 -3114.29 1615.71 129.568 373.235 395.085 
4106 1
10572600 -3954 -2895.38 1599.12 -7.60778 431.777 431.844 
4106.5 1
10572600 -4018 -2635.86 1594.57 -130.612 529.628 545.496 
4107 1
10572600 -4145.38 -2269 1594 -265.919 765.881 810.732 
4107.5 1
10572600 -4161.75 -2145.38 1591.38 -32.4901 245.288 247.43 
4108 1
10572600 -4170.57 -2126 1591.14 -18.0397 39.6217 43.5351 
4108.5 1
10572600 -4183.12 -1971.25 1589.5 -24.9574 307.654 308.665 
4109 1
10572600 -4169.25 -1995.12 1590 26.7857 -46.0907 53.3088 
4109.5 1
10572600 -4064.29 -2079 1587.57 214.213 -171.173 274.203 
4110 1
10572600 -4085.25 -2100.12 1584.62 -42.3521 -42.6768 60.1249 
4110.5 1
10572600 -4134.88 -2101.75 1580.88 -101.276 -3.31633 101.33 
4111 1
10572600 -4143.88 -2020.75 1580.75 -17.4081 156.673 157.637 
4111.5 1
10572600 -4272.38 -2030.38 1576.5 -255.467 -19.1352 256.183 
4112 1
10572600 -4457.38 -2308.62 1574 -363.458 -546.66 656.459 
4112.5 1
10572600 -4558.38 -2433.88 1574 -201.597 -250 321.156 
4113 1
10572600 -4640 -2512.62 1574 -164.235 -158.451 228.21 
4113.5 1
10572600 -4829.75 -2442.62 1573.88 -379.5 140 404.5 
4114 1
10572600 -4836.25 -2453.25 1570.75 -13.1048 -21.4214 25.112 
4114.5 1
10572600 -4718.75 -2524 1567.38 244.792 -147.396 285.742 
4115 1
10572600 -4640 -2540.38 1569.75 154.11 -32.045 157.406 
4115.5 1
10572600 -4577.75 -2603.88 1570 121.345 -123.782 173.339 
4116 1
10572600 -4547.38 -2640.88 1570 61.9898 -75.5102 97.6961 
4116.5 1
10572600 -4483.88 -2648.5 1570 124.023 -14.8926 124.914 
4117 1
10572600 -4337.75 -2644.62 1570 289.931 7.68849 290.032 
4117.5 1
10572600 -4124.86 -2689 1570 455.873 -95.0214 465.671 
4118 1
10572600 -3983.67 -2682.89 1567 275.763 11.9358 276.021 
4118.5 1
10572600 -3882.11 -2620.44 1560.22 189.469 116.501 222.421 
4119 1
10572600 -3906.67 -2523.44 1531.78 -49.7076 196.356 202.55 
4119.5 1
10572600 -3932.56 -2405.89 1523.11 -54.2744 246.448 252.353 
4120 1
10572600 -4011.44 -2265 1530.89 -158.094 282.342 323.591 
4120.5 1
10572600 -4112.25 -2106.5 1532.75 -200.409 315.109 373.44 
4121 1
10572600 -4224.44 -1995.11 1527.56 -224.389 222.778 316.197 
4121.5 1
10572600 -4223.75 -1954.75 1529.62 1.31773 76.5865 76.5979 
4122 1
10572600 -4087.38 -1823.88 1537.12 280.607 269.29 388.918 
4122.5 1
10572600 -3991.25 -1667.12 1557.62 200.26 326.562 383.076 
4123 1
10572600 -3924.22 -1567.78 1568.22 132.466 196.338 236.846 
4123.5 1
10572600 -3836.12 -1550.88 1575.12 167.485 32.1346 170.54 
4124 1
10572600 -3693.88 -1584.75 1570.38 301.377 -71.7691 309.805 
4124.5 1
10572600 -3666.88 -1689.12 1566.12 54.6559 -211.285 218.24 
4125 1
10572600 -3659 -1780.75 1559.38 15.9736 -185.852 186.537 
4125.5 1
10572600 -3628.38 -1753.38 1554.12 60.7639 54.3155 81.5011 
4126 1
10572600 -3615.78 -1686.78 1546.78 24.5082 129.567 131.864 
4126.5 1
10572600 -3583.88 -1684.5 1542.25 64.1907 4.58305 64.3541 
4127 1
10572600 -3604.38 -1681.25 1543.38 -42.7083 6.77083 43.2417 
4127.5 1
10572600 -3610.33 -1686.89 1545.78 -11.5921 -10.9706 15.9603 
4128 1
10572600 -3690.25 -1627.88 1551.5 -154.279 113.926 191.785 
4128.5 1
10572600 -3754.88 -1624.25 1546.5 -133.523 7.48967 133.733 
4129 1
10572600 -3777.75 -1600.25 1544.5 -47.1649 49.4845 68.3612 
4129.5 1
10572600 -3808.38 -1572.25 1542.75 -61.006 55.7769 82.6607 
4130 1
10572600 -3807 -1616.44 1543.33 2.72817 -87.6874 87.7298 
4130.5 1
10572600 -3797.38 -1718.62 1545.12 18.5453 -196.88 197.751 
4131 1
10572600 -3732 -2041 1541.89 131.539 -648.642 661.845 
4131.5 1
10572600 -3714.62 -2352 1505.12 34.4742 -617.063 618.026 
4132 1
10572600 -3755.5 -2587.75 1490.5 -84.9792 -490.125 497.437 
4132.5 1
10572600 -3835.75 -2703.88 1472.62 -162.121 -234.596 285.164 
4133 1
10572600 -3916.12 -2843 1444 -159.158 -275.495 318.165 
4133.5 1
10572600 -4018.22 -2998.67 1404.56 -202.173 -308.251 368.636 
4134 1
10572600 -4153.38 -3202.25 1382.75 -257.434 -387.778 465.45 
4134.5 1
10572600 -4189.57 -3282.14 1372.86 -74.3253 -164.051 180.103 
4135 1
10572600 -4112 -3241.22 1351.78 159.941 84.3724 180.831 
4135.5 1
10572600 -4115.38 -3332.62 1336.88 -6.5918 -178.521 178.643 
4136 1
10572600 -4149.25 -3438.25 1331.38 -70.4262 -219.595 230.611 
4136.5 1
10572600 -4166 -3508.22 1332.56 -32.0268 -133.79 137.57 
4137 1
10572600 -4154.38 -3572.88 1331.62 22.5728 -125.539 127.553 
4137.5 1
10572600 -4120.12 -3483.62 1334.25 68.2271 177.789 190.431 
4138 1
10572600 -4149.25 -3411.75 1331.5 -61.0587 150.681 162.582 
4138.5 1
10572600 -4151.5 -3367.38 1321.38 -4.51807 89.1064 89.2209 
4139 1
10572600 -4159.38 -3409.75 1314.12 -16.4749 -88.6506 90.1685 
4139.5 1
10572600 -4097.56 -3449.22 1315.78 120.506 -76.9439 142.976 
4140 1
10572600 -4006.5 -3506 1360.12 180.666 -112.654 212.911 
4140.5 1
10572600 -3841.11 -3587.78 1399.67 338.219 -167.235 377.305 
4141 1
10572600 -3791.25 -3831.62 1470.25 96.6301 -472.572 482.35 
4141.5 1
10572600 -3816.5 -3925.38 1513.38 -52.4948 -194.906 201.852 
4142 1
10572600 -3927.89 -4371.89 1492.78 -210.964 -845.67 871.587 
4142.5 1
10572600 -3947.25 -4495.12 1453.5 -37.3767 -237.908 240.826 
4143 1
10572600 -3895.78 -4531.78 1430.11 105.476 -75.1082 129.485 
4143.5 1
10572600 -3976.38 -4548.62 1398.5 -166.523 -34.8083 170.122 
4144 1
10572600 -4018.44 -4499.44 1343.11 -84.3075 98.5582 129.698 
4144.5 1
10572600 -4018 -4353.5 1271.38 0.869754 285.606 285.607 
4145 1
10572600 -3952.75 -3893.62 1328.12 139.126 980.544 990.365 
4145.5 1
10572600 -4019.38 -3446.12 1436.62 -132.984 893.214 903.059 
4146 1
10572600 -4291.75 -3323.25 1438.75 -543.663 245.259 596.424 
4146.5 1
10572600 -4441.11 -3334.22 1441 -290.022 -21.3053 290.803 
4147 1
10572600 -4495.5 -3250.38 1441 -107.065 165.054 196.737 
4147.5 1
10572600 -4581.75 -3201.38 1441 -176.02 100 202.443 
4148 1
10572600 -4496.5 -3295.25 1441 172.222 -189.646 256.176 
4148.5 1
10572600 -4428.5 -3398.25 1441 134.921 -204.365 244.885 
4149 1
10572600 -4451.25 -3445.12 1441 -46.0526 -94.8887 105.474 
4149.5 1
10572600 -4464.62 -3403.38 1441 -26.6966 83.3333 87.5052 
4150 1
10572600 -4170.12 -3368.12 1433.38 602.249 72.0859 606.548 
4150.5 1
10572600 -3865.44 -3413.22 1412.22 597.413 -88.4259 603.922 
4151 1
10572600 -3885.12 -3486.12 1420.88 -39.2043 -145.225 150.423 
4151.5 1
10572600 -3798.25 -3589.88 1423.25 171.351 -204.635 266.902 
4152 1
10572600 -3823.62 -3570.12 1421.38 -51.3664 39.9798 65.0914 
4152.5 1
10572600 -4073.11 -3416.33 1485.56 -491.114 302.74 576.927 
4153 1
10572600 -4209 -3361.88 1525.62 -269.087 107.838 289.891 
4153.5 1
10572600 -4313.38 -3439.5 1517.25 -216.546 -161.048 269.867 
4154 1
10572600 -4608 -3337.11 1517 -585.736 203.556 620.098 
4154.5 1
10572600 -4728.5 -3186.38 1516.88 -232.177 290.436 371.832 
4155 1
10572600 -4870.12 -2990.38 1517 -290.215 401.639 495.519 
4155.5 1
10572600 -4920.11 -2824.56 1515.78 -99.1788 329.007 343.631 
4156 1
10572600 -4943.88 -2703.25 1516.12 -47.3384 241.645 246.238 
4156.5 1
10572600 -4886.44 -2599.56 1517 113.95 205.743 235.191 
4157 1
10572600 -4819.38 -2436.5 1517 132.026 320.976 347.068 
4157.5 1
10572600 -4807.25 -2247.88 1515.75 24.5943 382.606 383.396 
4158 1
10572600 -4793.11 -2325.78 1514.78 28.9731 -159.637 162.245 
4158.5 1
10572600 -4638.33 -2641.67 1515 308.938 -630.517 702.135 
4159 1
10572600 -4399.22 -2728.11 1515 463.394 -167.528 492.747 
4159.5 1
10572600 -4075.38 -2661.25 1514.88 641.282 132.398 654.806 
4160 1
10572600 -3820.62 -2568.5 1505.5 534.067 194.444 568.363 
4160.5 1
10572600 -3753.44 -2516.22 1463 134.361 104.556 170.249 
4161 1
10572600 -3675.11 -2692.22 1365.11 153.294 -344.423 376.996 
4161.5 1
10572600 -3615.88 -2743.75 1296.12 118.948 -103.469 157.653 
4162 1
10572600 -3534.78 -2864.89 1172.67 165.843 -247.728 298.116 
4162.5 1
10572600 -3500.11 -3061 1178 67.5763 -382.283 388.21 
4163 1
10572600 -3465.78 -2883.89 1138 66.9266 345.246 351.673 
4163.5 1
10572600 -3499.78 -2869.44 1107.56 -67.7291 28.7738 73.5878 
4164 1
10572600 -3542.62 -2921.62 1118.25 -89.4514 -108.936 140.956 
4164.5 1
10572600 -3442.44 -2921.44 1108 205.288 0.369991 205.288 
4165 1
10572600 -3393.33 -2978.67 1111 95.5469 -111.327 146.707 
4165.5 1
10572600 -3538.11 -3094.56 1150.33 -278.419 -222.863 356.63 
4166 1
10572600 -3583.44 -3200.89 1252.44 -92.7062 -217.451 236.388 
4166.5 1
10572600 -3673.67 -3402.89 1316.44 -175.53 -392.996 430.414 
4167 1
10572600 -3990.25 -3823 1609.12 -636.989 -845.294 1058.43 
4167.5 1
10572600 -4075.22 -3830.44 1640.89 -181.177 -15.873 181.871 
4168 1
10572600 -4201.11 -3711.33 1609.44 -247.813 234.471 341.156 
4168.5 1
10572600 -4536.67 -3248.56 1601.11 -651.564 898.598 1109.96 
4169 1
10572600 -4631.25 -3110.88 1601 -188.038 273.719 332.085 
4169.5 1
10572600 -4605.56 -2718.22 1601 54.4374 831.891 833.671 
4170 1
10572600 -4409 -2473.44 1601 390.767 486.636 624.11 
4170.5 1
10572600 -4282.5 -2301.25 1601 251.491 342.335 424.783 
4171 1
10572600 -4225.89 -2275.44 1599 113.222 51.6111 124.431 
4171.5 1
10572600 -4207.5 -2199.5 1601 36.1986 149.497 153.817 
4172 1
10572600 -4118.11 -2065.67 1600.44 182.426 273.129 328.449 
4172.5 1
10572600 -4119.4 -2083.4 1599.1 -2.5027 -34.4337 34.5245 
4173 1
10572600 -4160.78 -2123.78 1590.11 -80.3452 -78.4035 112.261 
4173.5 1
10572600 -4166.62 -2025.75 1588.75 -12.2071 204.651 205.015 
4174 1
10572600 -4156.67 -1932.33 1588.33 20.1995 189.486 190.56 
4174.5 1
10572600 -4091.22 -1955 1588 125.613 -43.5061 132.934 
4175 1
10572600 -4131 -1934.12 1579.25 -81.6792 42.8645 92.2435 
4175.5 1
10572600 -4171.89 -1716.33 1551.44 -83.2768 443.568 451.317 
4176 1
10572600 -4037.11 -1774.11 1527.78 266.359 -114.185 289.803 
4176.5 1
10572600 -3981.22 -1748.11 1511 112.679 52.4194 124.275 
4177 1
10572600 -4072.44 -1667.89 1482.78 -176.787 155.469 235.424 
4177.5 1
10572600 -4299.67 -1437.56 1482.22 -447.288 453.412 636.906 
4178 1
10572600 -4428.89 -1289.67 1476.33 -258.962 296.371 393.57 
4178.5 1
10572600 -4360.2 -1200 1482.5 141.919 185.262 233.373 
4179 1
10572600 -4421.6 -1144.8 1483 -120.629 108.448 162.21 
4179.5 1
10572600 -4455.82 -1316.82 1483 -68.8495 -346.113 352.894 
4180 1
10572600 -4555.4 -1869.8 1483 -199.164 -1105.96 1123.75 
4180.5 1
10572600 -4598.78 -2963.22 1483 -89.2547 -2249.84 2251.61 
4181 1
10572600 -4238.33 -3592.11 1501.33 747.81 -1304.75 1503.86 
4181.5 1
10572600 -3550 -4502 1589.22 1326.27 -1753.16 2198.31 
