# Supplementary material for: Intrinsic group behaviour II: On the dependence of triad spatial dynamics on social and personal features; and on the effect of social interaction on small group dynamics
Source: PLoS One. 2019 Dec 3;14(12):e0225704. doi: 10.1371/journal.pone.0225704 (PMC6890182; doi:10.1371/journal.pone.0225704)
Supplement: S2 Data Set — (ZIP) [file pone.0225704.s002.zip › set_2_nint/group_traj_dyas_noint/traj_2_0217_21.dat]

2 10560502 10560401 0 0 0 1 0 1 0 20 20 20 1569.95 1606.63 1533.28 
3964 1
10560401 39474.7 -17933.4 1499.43 0 0 0 
3964.5 1
10560401 38777.9 -17807.4 1477 -1551.98 280.743 1577.17 
3965 2
10560502 35432.8 -17465 1635.8 0 0 0 
10560401 38010.8 -17524.9 1468.5 -1549.75 570.707 1651.49 
3965.5 2
10560502 34903.8 -17323.8 1576.25 -1277.9 341.184 1322.66 
10560401 37304.8 -17663.4 1459.12 -1392.5 -273.176 1419.05 
3966 2
10560502 34323.4 -17382.4 1551.88 -1137.99 -114.951 1143.78 
10560401 36357.9 -17627.8 1478.25 -1856.62 69.8529 1857.93 
3966.5 2
10560502 33588.6 -17379.7 1533 -1472.55 5.33209 1472.56 
10560401 35647.7 -17479.1 1501 -1423.17 297.81 1453.99 
3967 2
10560502 32672.1 -17168.6 1506 -1874.12 431.675 1923.2 
10560401 35058.8 -17481.2 1538.62 -1204.43 -4.30909 1204.43 
3967.5 2
10560502 31791 -16884 1468.43 -1843.36 595.45 1937.14 
10560401 34571.9 -17355.3 1529.14 -1018.6 263.524 1052.14 
3968 2
10560502 31073.4 -16689.4 1455.5 -1495.05 405.469 1549.06 
10560401 33926.4 -17263.5 1524.12 -1344.75 191.22 1358.28 
3968.5 2
10560502 30274.9 -16431.9 1546.67 -1495.29 482.184 1571.11 
10560401 33028.3 -17310.8 1494.44 -1681.73 -88.5352 1684.05 
3969 2
10560502 29517.7 -16192.1 1649.29 -1490.5 471.941 1563.43 
10560401 32131.1 -17025.3 1473 -1766.12 561.992 1853.38 
3969.5 2
10560502 28954.8 -16044.2 1650.62 -1226.5 322.207 1268.12 
10560401 31271.9 -16636.8 1445.88 -1872.04 846.483 2054.53 
3970 2
10560502 28334 -15872.5 1666.38 -1219.55 337.426 1265.37 
10560401 30243.8 -16227.5 1495.62 -2019.89 804.028 2174.03 
3970.5 2
10560502 27704.5 -15674 1654.62 -1189.98 375.236 1247.74 
10560401 29298.2 -15795.6 1570.38 -1787.33 816.399 1964.96 
3971 2
10560502 26949.4 -15333.6 1572.75 -1492.34 672.678 1636.94 
10560401 28500.2 -15543.6 1584.38 -1577.08 498.024 1653.84 
3971.5 2
10560502 26218.4 -15019.8 1509.88 -1444.66 620.306 1572.21 
10560401 27601.9 -15396 1532.5 -1775.44 291.749 1799.26 
3972 2
10560502 25546.7 -14715.1 1494.86 -1348.72 611.661 1480.93 
10560401 26870.3 -15344.1 1487.86 -1469.05 104.131 1472.74 
3972.5 2
10560502 24972 -14435.1 1557.62 -1194.83 582.158 1329.11 
10560401 26119.8 -15192.9 1467 -1560.37 314.486 1591.74 
3973 2
10560502 24305.9 -14148.1 1563.5 -1311.27 564.961 1427.8 
10560401 25339.9 -14970 1505.75 -1535.19 438.73 1596.65 
3973.5 2
10560502 23399 -13879.9 1527 -1774.71 524.951 1850.72 
10560401 24537.9 -14832.4 1463.5 -1569.47 269.325 1592.41 
3974 2
10560502 22818.4 -13582.7 1511.14 -1204.51 616.516 1353.12 
10560401 23754.4 -14726.3 1461.57 -1625.41 220.102 1640.24 
3974.5 2
10560502 22128.8 -13294.4 1543.62 -1419.09 593.291 1538.12 
10560401 22982.4 -14568.2 1437 -1588.59 325.176 1621.53 
3975 2
10560502 21565.8 -12955.2 1546.5 -1110.45 668.886 1296.35 
10560401 22036 -14348.6 1426.12 -1866.62 433.185 1916.22 
3975.5 2
10560502 20994.4 -12550.9 1555.29 -1147.23 812.034 1405.54 
10560401 21141 -14058.7 1507.43 -1797.19 582.15 1889.12 
3976 2
10560502 20329.8 -12214.8 1552.5 -1334.7 674.914 1495.63 
10560401 20450.6 -13861.5 1506 -1386.3 396.013 1441.75 
3976.5 2
10560502 19858.6 -11828.7 1544.57 -929.346 761.412 1201.43 
10560401 19746.1 -13550.6 1504.86 -1389.51 613.271 1518.83 
3977 2
10560502 19404.2 -11572 1573.38 -938.681 530.401 1078.17 
10560401 19184.2 -13149 1491.38 -1160.94 829.693 1426.94 
3977.5 2
10560502 18882.9 -11189.1 1595 -994.99 730.677 1234.46 
10560401 18555.8 -12697 1485.62 -1199.43 862.595 1477.4 
3978 2
10560502 18145.9 -10634.6 1584.86 -1450.82 1091.64 1815.64 
10560401 17881.3 -12237.7 1468.86 -1327.69 904.106 1606.29 
3978.5 2
10560502 17352.6 -10100.2 1611.38 -1618.84 1090.45 1951.85 
10560401 17053.6 -11726.5 1448.5 -1689.1 1043.29 1985.33 
3979 2
10560502 16890.6 -9541.43 1616 -918.596 1110.98 1441.56 
10560401 16462.3 -11302.9 1500.43 -1175.62 842.232 1446.18 
3979.5 2
10560502 16426.1 -8964.62 1622.25 -934.5 1160.57 1490.04 
10560401 15855.5 -10818.6 1517.25 -1220.9 974.31 1562.01 
3980 2
10560502 15884.3 -8534.43 1605.57 -1081.52 858.676 1380.94 
10560401 15390 -10252.1 1551.71 -929.142 1130.7 1463.49 
3980.5 2
10560502 15436.1 -8152.12 1581.5 -912.751 778.622 1199.74 
10560401 14866.6 -9716 1568.38 -1065.94 1091.94 1525.96 
3981 2
10560502 14877.9 -7757.29 1577.86 -1114.31 788.102 1364.84 
10560401 14453.4 -9244.14 1565.14 -824.743 941.831 1251.9 
3981.5 2
10560502 14218 -7223 1551.38 -1278.79 1035.44 1645.43 
10560401 13860.6 -8729.62 1534 -1148.84 997.128 1521.22 
3982 2
10560502 13599.1 -6760.43 1556.71 -1223.04 914.173 1526.94 
10560401 13218.1 -8207.14 1508.71 -1269.73 1032.57 1636.59 
3982.5 2
10560502 13113.6 -6510.5 1569 -1024.3 527.275 1152.05 
10560401 12709.9 -7793.75 1506.5 -1072.3 872.137 1382.19 
3983 2
10560502 12590.5 -6220.5 1562 -1021.73 566.406 1168.22 
10560401 12251.9 -7299.62 1513.62 -894.531 965.088 1315.9 
3983.5 2
10560502 12072.6 -5688.71 1538.86 -1070.1 1098.73 1533.73 
10560401 11831.6 -6885.71 1499.86 -868.396 855.187 1218.79 
3984 2
10560502 11617.1 -5046.5 1555.12 -952.817 1343.54 1647.11 
10560401 11293.1 -6391.62 1474.25 -1126.46 1033.66 1528.84 
3984.5 2
10560502 11112.2 -4406.25 1576.62 -986.084 1250.49 1592.51 
10560401 10761 -5686 1429.75 -1039.31 1378.17 1726.13 
3985 2
10560502 10708.8 -3934.88 1556.38 -794.291 927.904 1221.44 
10560401 10353 -5104.75 1456 -803.15 1144.19 1397.94 
3985.5 2
10560502 10300.2 -3421.12 1620.5 -766.417 963.884 1231.45 
10560401 9998.88 -4468.12 1468.38 -664.4 1194.42 1366.77 
3986 2
10560502 9880.86 -2887.71 1642.14 -875.559 1113.59 1416.58 
10560401 9731.86 -3945.43 1518.43 -557.449 1091.22 1225.36 
3986.5 2
10560502 9534.89 -2319.56 1649.11 -698.926 1147.8 1343.85 
10560401 9391 -3420 1549.22 -688.6 1061.47 1265.26 
3987 2
10560502 9226.75 -1702.75 1668.12 -582.493 1165.98 1303.39 
10560401 9015.75 -2825.38 1559.62 -709.357 1124.05 1329.17 
3987.5 2
10560502 8930 -1182.86 1653.43 -630.042 1103.81 1270.96 
10560401 8776.57 -2314.57 1584.57 -507.81 1084.51 1197.51 
3988 2
10560502 8643.44 -494.333 1629.67 -569.693 1368.83 1482.65 
10560401 8498.67 -1763.78 1586.89 -552.495 1095.02 1226.5 
3988.5 2
10560502 8315.38 226.125 1570.25 -637.028 1398.95 1537.16 
10560401 8206.75 -1084.88 1567.5 -566.828 1318.26 1434.96 
3989 2
10560502 8300.5 949.75 1548.38 -29.75 1447.25 1447.56 
10560401 7995.75 -383.875 1533.5 -422 1402 1464.13 
3989.5 2
10560502 8068.38 1506.62 1481.12 -461.481 1107.11 1199.44 
10560401 7863.12 284.375 1486.62 -263.668 1328.53 1354.44 
3990 2
10560502 7847.25 2221.75 1428.62 -442.25 1430.25 1497.06 
10560401 7785.62 828 1450 -155 1087.25 1098.24 
3990.5 2
10560502 7603.62 2853.62 1422.25 -492.172 1276.52 1368.11 
10560401 7744.25 1342.38 1422.25 -83.5859 1039.14 1042.5 
3991 2
10560502 7390 3433.12 1430.12 -435.969 1182.65 1260.45 
10560401 7793.75 2000.38 1385 101.02 1342.86 1346.65 
3991.5 2
10560502 7078.12 4070.62 1440.12 -625 1277.56 1422.24 
10560401 7874.38 2647.62 1361.75 161.573 1297.09 1307.12 
3992 2
10560502 6809.5 4675 1440.12 -520.591 1171.27 1281.75 
10560401 7664 2834.62 1357.5 -407.703 362.403 545.489 
3992.5 2
10560502 6690.88 5343.62 1445.62 -241.108 1358.99 1380.22 
10560401 7433.12 3245.12 1358 -469.258 834.35 957.258 
3993 1
10560401 7338.75 3782.5 1358 -190.657 1085.61 1102.22 
3993.5 1
10560401 7314.38 4364.12 1358 -49.1431 1172.63 1173.66 
3994 1
10560401 7073.75 4958.38 1358 -484.155 1195.67 1289.98 
