# Supplementary material for: Intrinsic group behaviour II: On the dependence of triad spatial dynamics on social and personal features; and on the effect of social interaction on small group dynamics
Source: PLoS One. 2019 Dec 3;14(12):e0225704. doi: 10.1371/journal.pone.0225704 (PMC6890182; doi:10.1371/journal.pone.0225704)
Supplement: S2 Data Set — (ZIP) [file pone.0225704.s002.zip › set_2_nint/group_traj_dyas_noint/traj_2_0217_20.dat]

2 10560500 10560301 0 0 1 0 1 1 0 15 0 30 1443.25 1651.75 1234.74 
3963.5 1
10560301 -155.125 9475.38 1436.75 0 0 0 
3964 1
10560301 2 9025.33 1382.89 303.917 -870.487 922.016 
3964.5 2
10560500 1457 8190.5 1125.5 0 0 0 
10560301 366.25 8454.25 1238.5 717.028 -1124.18 1333.38 
3965 2
10560500 1408.25 7958 1297.5 -156.25 -745.192 761.397 
10560301 560.5 7681.25 1178.38 392.424 -1561.62 1610.17 
3965.5 2
10560500 1312.75 7385.5 1740.12 -188.363 -1129.19 1144.79 
10560301 792.5 6605.88 1239 457.594 -2121.06 2169.85 
3966 2
10560500 1497 7078.5 1771.75 361.275 -601.961 702.051 
10560301 1283.88 5631.88 1294.5 963.48 -1909.8 2139.08 
3966.5 2
10560500 1660.71 6717 1776 328.085 -724.449 795.277 
10560301 1950.43 4775 1301.43 1335.78 -1717.18 2175.55 
3967 2
10560500 1814.38 6354.75 1796.5 314.235 -740.798 804.689 
10560301 2703.5 4380 1228.88 1540.02 -807.771 1739.01 
3967.5 2
10560500 1962.71 5910 1782.71 310.333 -930.439 980.828 
10560301 3028.71 3907.57 1177.57 680.365 -988.344 1199.88 
3968 2
10560500 2130.62 5419.5 1768.25 349.814 -1021.88 1080.09 
10560301 3302.25 3445 1174.12 569.866 -963.69 1119.57 
3968.5 2
10560500 2597 4808.11 1713.67 873.361 -1144.92 1440 
10560301 3636.89 2936.33 1130.33 626.665 -952.559 1140.21 
3969 2
10560500 2999.71 4291.43 1650.43 792.745 -1017.09 1289.54 
10560301 3888.43 2559.43 1085.57 495.157 -741.939 891.994 
3969.5 2
10560500 3178.88 3858.38 1606.62 390.328 -943.472 1021.03 
10560301 4193.5 2187.62 1030 664.644 -810.03 1047.81 
3970 2
10560500 3400.25 3288.38 1589 434.921 -1119.84 1201.33 
10560301 4573 1691.12 970.625 745.58 -975.442 1227.75 
3970.5 2
10560500 3673.12 2803 1574.62 515.832 -917.533 1052.59 
10560301 4920.62 1343.12 944.125 657.136 -657.845 929.832 
3971 2
10560500 4067.38 2307.88 1518.25 779.15 -978.508 1250.82 
10560301 5146.75 952.5 1035.88 446.887 -771.986 892.004 
3971.5 2
10560500 4544.5 1833.12 1477.12 942.935 -938.241 1330.2 
10560301 5304.88 532.875 1094.62 312.5 -829.298 886.224 
3972 2
10560500 5005.14 1398.29 1499.86 924.986 -873.171 1272.02 
10560301 5443 157.143 1136.86 277.359 -754.482 803.848 
3972.5 2
10560500 5408.5 1048.5 1535.75 838.58 -727.205 1109.97 
10560301 5623.5 -193 1111.38 375.26 -727.948 818.98 
3973 2
10560500 5769.88 602.625 1563 711.368 -877.707 1129.78 
10560301 5901.38 -635.875 1123.25 546.998 -871.801 1029.2 
3973.5 2
10560500 6203.38 335.125 1532.75 848.337 -523.483 996.85 
10560301 6238.38 -1027.12 1147.62 659.491 -765.656 1010.52 
3974 2
10560500 6683.14 -1.14286 1519.86 995.369 -697.651 1215.51 
10560301 6522.43 -1334.57 1143 589.323 -637.856 868.425 
3974.5 2
10560500 7162.5 -242 1565.38 986.332 -495.591 1103.84 
10560301 6796.62 -1682.38 1160.12 564.19 -715.645 911.295 
3975 2
10560500 7686.88 -628.625 1576 1034.27 -762.574 1285 
10560301 7185.88 -2020.75 1135.38 767.751 -667.406 1017.29 
3975.5 2
10560500 8170 -886.571 1591.29 970.131 -517.965 1099.75 
10560301 7486.29 -2378.43 1237.57 603.234 -718.23 937.948 
3976 2
10560500 8647.5 -1173.75 1593.62 958.835 -576.664 1118.89 
10560301 7723.25 -2661.88 1208.38 475.832 -569.17 741.869 
3976.5 2
10560500 9202.86 -1470.14 1609.29 1095.38 -584.601 1241.62 
10560301 8139.86 -2941.29 1179.43 821.71 -551.106 989.407 
3977 2
10560500 9659.88 -1750.12 1614 944.252 -578.476 1107.36 
10560301 8348 -3103.62 1208 430.047 -335.412 545.382 
3977.5 2
10560500 10056.4 -2154.25 1598.38 756.679 -771.231 1080.44 
10560301 8453.75 -3286.12 1211.88 201.813 -348.282 402.528 
3978 2
10560500 10562.9 -2416.71 1600.57 997.012 -516.662 1122.93 
10560301 8510.14 -3449.86 1181.71 111.01 -322.307 340.889 
3978.5 2
10560500 10928.1 -2762.5 1606 745.445 -705.685 1026.49 
10560301 8669.5 -3540.88 1206.88 325.219 -185.751 374.527 
3979 2
10560500 11274 -3040.86 1585 687.624 -553.394 882.651 
10560301 8821.29 -3730 1174.86 301.761 -375.994 482.111 
3979.5 2
10560500 11607.4 -3462.75 1559.25 670.775 -848.879 1081.91 
10560301 9105.38 -3936.62 1167.25 571.608 -415.744 706.809 
3980 2
10560500 11842.1 -3753.14 1545.71 468.599 -579.626 745.353 
10560301 9575.14 -4042.43 1152 937.66 -211.185 961.148 
3980.5 2
10560500 12252.8 -4095 1544.12 836.267 -696.247 1088.16 
10560301 10217.2 -4324.25 1145 1307.75 -573.974 1428.17 
3981 2
10560500 12583.3 -4442 1534.29 659.752 -692.615 956.55 
10560301 10969.3 -4729 1144.43 1501.07 -807.884 1704.67 
3981.5 2
10560500 12860.9 -5086.88 1550 537.964 -1249.76 1360.62 
10560301 11707.9 -5084.38 1124.12 1431.37 -688.711 1588.44 
3982 2
10560500 13193.7 -5521.57 1582.14 657.785 -859.084 1081.99 
10560301 12298.6 -5461.43 1137.29 1167.38 -745.165 1384.94 
3982.5 2
10560500 13487.6 -5803.62 1618.25 620.065 -595.05 859.398 
10560301 12818.9 -5899.75 1173.5 1097.69 -924.729 1435.28 
3983 2
10560500 13916.5 -6112.38 1614.5 837.646 -603.027 1032.13 
10560301 13296.4 -6067.62 1191.62 932.617 -327.881 988.575 
3983.5 2
10560500 14268.6 -6258.57 1594.43 727.42 -302.059 787.642 
10560301 13607.7 -6252.43 1202.43 643.263 -381.826 748.049 
3984 2
10560500 14571.4 -6499.88 1564.12 633.48 -504.819 810.024 
10560301 13865.4 -6463.12 1165.88 539.039 -440.788 696.317 
3984.5 2
10560500 14924.4 -6853.25 1581.25 689.453 -690.186 975.552 
10560301 14223.1 -6780.5 1141.75 698.73 -619.873 934.059 
3985 2
10560500 15334.5 -7481.75 1571.62 807.333 -1237.2 1477.32 
10560301 14681.8 -7213.12 1144 902.805 -851.624 1241.1 
3985.5 2
10560500 15670.4 -8009.88 1587.12 630.159 -990.854 1174.26 
10560301 15029.5 -7713 1166.5 652.439 -937.852 1142.47 
3986 2
10560500 15984.1 -8456.86 1623 655.048 -933.157 1140.12 
10560301 15175.9 -8220 1154.29 305.547 -1058.46 1101.67 
3986.5 2
10560500 16370.7 -8831.67 1663.44 780.856 -757.191 1087.69 
10560301 15486.4 -8458.33 1126.56 627.449 -481.481 790.896 
3987 2
10560500 16868.1 -9304.25 1699.38 940.375 -893.352 1297.07 
10560301 16099 -8813.12 1134.75 1157.95 -670.684 1338.16 
3987.5 2
10560500 17224 -9612.57 1695 755.573 -654.61 999.703 
10560301 16644.9 -9311.43 1217.29 1158.93 -1057.97 1569.21 
3988 2
10560500 17566.8 -10069.2 1688.33 681.467 -907.854 1135.16 
10560301 16919.9 -9791.67 1263.56 546.783 -954.748 1100.23 
3988.5 2
10560500 17914.5 -10567.6 1664.12 675.189 -967.772 1180.03 
10560301 17256.2 -10590.8 1324.62 653.128 -1551.62 1683.48 
3989 2
10560500 18186.8 -10937.8 1644.62 544.5 -740.25 918.94 
10560301 17787.9 -11347.8 1327.38 1063.25 -1514 1850.05 
3989.5 2
10560500 18691.1 -11307.2 1642.75 1002.73 -734.592 1243.02 
10560301 18366.6 -11921 1306.88 1150.6 -1139.66 1619.48 
3990 2
10560500 19379.4 -11752.4 1634.5 1376.5 -890.25 1639.3 
10560301 19220.6 -12469 1299.62 1708 -1096 2029.4 
3990.5 2
10560500 20019.9 -12040.5 1624.5 1293.94 -582.071 1418.83 
10560301 19731.4 -12693.5 1295.62 1031.82 -453.535 1127.09 
3991 2
10560500 20518.2 -12259.4 1614.5 1017.09 -446.684 1110.86 
10560301 20162.2 -12801.2 1267.5 879.337 -219.898 906.415 
3991.5 2
10560500 21015.6 -12458.4 1593 996.743 -398.798 1073.56 
10560301 20712.8 -13013.9 1239.88 1103.21 -426.102 1182.64 
3992 2
10560500 21412.4 -12687.5 1594.88 768.895 -444.041 887.903 
10560301 21074.1 -13264 1245 700.339 -484.738 851.731 
3992.5 2
10560500 21861.1 -13014.1 1582.88 912.093 -663.872 1128.11 
10560301 21561.6 -13578.8 1200.12 990.854 -639.736 1179.43 
3993 2
10560500 22367.9 -13283.1 1583.5 1023.74 -543.434 1159.03 
10560301 22070.2 -13822.4 1146.62 1027.53 -492.172 1139.32 
3993.5 2
10560500 22832 -13538.2 1577.88 935.736 -514.365 1067.79 
10560301 22571 -14091 1105.12 1009.58 -541.583 1145.67 
3994 2
10560500 23449.2 -13824 1547.88 1241.95 -574.95 1368.58 
10560301 23027 -14387.2 1065.38 917.505 -596.076 1094.13 
3994.5 2
10560500 24118.5 -14244.9 1542.75 1330.52 -836.73 1571.75 
10560301 23560.1 -14706.9 1070.75 1059.89 -635.437 1235.78 
3995 2
10560500 24579.8 -14502.9 1591.38 924.349 -517.034 1059.12 
10560301 24130.5 -15124.4 1163 1143.04 -836.673 1416.53 
3995.5 2
10560500 25094.4 -14875.2 1558.75 1037.55 -750.756 1280.68 
10560301 24644.8 -15410.5 1191.12 1036.79 -576.865 1186.47 
3996 2
10560500 25598.1 -15176.1 1531 987.718 -589.924 1150.48 
10560301 25185.2 -15683.6 1140.67 1059.75 -535.403 1187.32 
3996.5 2
10560500 26133.1 -15576.2 1574.38 1057.34 -790.788 1320.35 
10560301 25816.6 -16087.2 1086.25 1247.83 -797.815 1481.08 
3997 2
10560500 26698.6 -15926.4 1572.12 1117.59 -691.947 1314.46 
10560301 26504.4 -16452.5 1079.12 1359.19 -721.838 1538.98 
3997.5 2
10560500 27235.6 -16279.1 1637.62 1095.92 -719.898 1311.22 
10560301 27084.1 -16770 1129.62 1183.16 -647.959 1348.97 
3998 2
10560500 27803.2 -16620.2 1674.11 1112.94 -668.818 1298.44 
10560301 27685.6 -17131.2 1209.33 1179.28 -708.279 1375.63 
3998.5 2
10560500 28195.1 -16866.2 1688.25 766.851 -481.3 905.379 
10560301 28032.1 -17336 1271.92 678.137 -400.739 787.694 
3999 2
10560500 28533.4 -17017 1659.85 697.528 -310.997 763.718 
10560301 28226.2 -17450 1275.38 400.145 -235.052 464.075 
3999.5 2
10560500 29029.6 -17171.3 1615.57 1014.84 -315.513 1062.76 
10560301 28907.2 -17718.5 1273.21 1392.76 -549.08 1497.09 
4000 2
10560500 29928.1 -17405.3 1538 1829.85 -476.608 1890.9 
10560301 29786.3 -18115.8 1213.4 1790.4 -809.165 1964.76 
4000.5 2
10560500 30630.4 -17728.7 1479.56 1445.15 -665.364 1590.97 
10560301 30400.7 -18514.4 1126.22 1264.13 -820.256 1506.93 
4001 2
10560500 31314.9 -18032 1412 1326.44 -587.855 1450.87 
10560301 31118.4 -18781.7 1084 1391.04 -517.873 1484.31 
4001.5 2
10560500 32080.4 -18290.8 1402.33 1475.06 -498.608 1557.05 
10560301 31653.6 -18942.6 1068.22 1031.04 -309.998 1076.64 
4002 2
10560500 32794 -18515.8 1545 1415.78 -446.373 1484.49 
10560301 32147.1 -19183.8 1037 979.304 -478.56 1089.98 
4002.5 2
10560500 33379.9 -18630.2 1550.78 1215.54 -237.494 1238.52 
10560301 32855.8 -19499.3 1149.22 1470.23 -654.737 1609.43 
4003 2
10560500 33960.4 -18749 1585.5 1165.63 -238.51 1189.79 
10560301 33540.1 -19711.2 1221 1374.19 -425.535 1438.57 
4003.5 2
10560500 34552.2 -18868.1 1617.22 1186.07 -238.7 1209.85 
10560301 34179.1 -19813.3 1233.33 1280.53 -204.576 1296.77 
4004 2
10560500 35165 -19021.9 1607.75 1211.02 -303.881 1248.57 
10560301 34853.6 -19848.8 1169.5 1333.03 -69.9934 1334.87 
4004.5 2
10560500 35834.7 -19128.9 1615.22 1331.35 -212.751 1348.24 
10560301 35611.6 -19950.8 1165.89 1506.82 -202.839 1520.41 
4005 2
10560500 36496.1 -19334 1585 1307.23 -405.358 1368.64 
10560301 36482.4 -20006.6 1155.75 1720.99 -110.37 1724.52 
4005.5 2
10560500 37169.9 -19412.8 1556.11 1323.7 -154.77 1332.72 
10560301 37344.9 -20099.3 1186.33 1694.53 -182.138 1704.29 
4006 2
10560500 37864 -19507.5 1561.25 1366.36 -186.461 1379.02 
10560301 37979.1 -20137.6 1289.75 1248.5 -75.3773 1250.77 
4006.5 2
10560500 38655.8 -19603.2 1682.62 1596.27 -193.044 1607.9 
10560301 38574.9 -20228.9 1337.62 1201.11 -183.972 1215.12 
4007 2
10560500 39325.8 -19852.8 1670.62 1342.69 -500 1432.76 
10560301 39134.6 -20371 1298.62 1121.74 -284.82 1157.34 
4007.5 2
10560500 39870 -19974.8 1602.11 1095.07 -245.529 1122.26 
10560301 39675.1 -20641.2 1222.56 1087.5 -543.707 1215.84 
4008 2
10560500 40632.4 -20189.4 1572.62 1559.05 -438.849 1619.64 
10560301 40215.4 -20837.5 1165.12 1104.83 -401.386 1175.49 
4008.5 2
10560500 41292.1 -20420.9 1586.62 1363.12 -478.306 1444.6 
10560301 40920.1 -21151.9 1175.38 1456.1 -649.535 1594.4 
4009 2
10560500 41841.9 -20618.2 1598.11 1090.8 -391.562 1158.95 
10560301 41617.3 -21403.7 1209.44 1383.35 -499.587 1470.8 
4009.5 2
10560500 42448.1 -20846 1621.38 1186.37 -445.749 1267.35 
10560301 42199.2 -21663.8 1203.5 1138.78 -508.969 1247.35 
4010 2
10560500 43122.1 -21046.7 1593.11 1361.59 -405.387 1420.66 
10560301 42623.8 -21843.9 1206 857.632 -363.917 931.648 
4010.5 2
10560500 43791.8 -21194 1611.38 1305.34 -287.199 1336.56 
10560301 43307.4 -21897.9 1140.38 1332.55 -105.236 1336.7 
4011 2
10560500 44488 -21341.9 1580.67 1403.73 -298.163 1435.05 
10560301 43997 -22070.3 1078.11 1390.37 -347.698 1433.19 
4011.5 2
10560500 45230.8 -21504.4 1588.88 1445.04 -316.121 1479.21 
10560301 44577.2 -22142.1 1103.25 1128.89 -139.673 1137.5 
4012 2
10560500 45853 -21804.9 1633.62 1267.31 -612.016 1407.35 
10560301 45189.1 -22177.8 1178.62 1246.18 -72.556 1248.29 
4012.5 2
10560500 46308.9 -22107.5 1671.88 915.412 -607.681 1098.75 
10560301 45738.5 -22406.6 1205 1103.16 -459.588 1195.07 
4013 2
10560500 46751.4 -22463.9 1684.5 901.222 -725.815 1157.16 
10560301 46180.9 -22785.4 1218.12 900.967 -771.385 1186.08 
4013.5 2
10560500 47124.5 -22888.8 1656.38 769.33 -876.031 1165.89 
10560301 46591.5 -23053.6 1252.25 846.649 -553.093 1011.3 
4014 2
10560500 47382.2 -23218.4 1661 519.657 -664.567 843.619 
10560301 46911.4 -23388.8 1277.12 644.909 -675.655 934.033 
4014.5 1
10560500 47552.4 -23535.8 1659.22 321.729 -600.005 680.82 
