# Supplementary material for: Intrinsic group behaviour II: On the dependence of triad spatial dynamics on social and personal features; and on the effect of social interaction on small group dynamics
Source: PLoS One. 2019 Dec 3;14(12):e0225704. doi: 10.1371/journal.pone.0225704 (PMC6890182; doi:10.1371/journal.pone.0225704)
Supplement: S2 Data Set — (ZIP) [file pone.0225704.s002.zip › set_2_nint/group_traj_dyas_noint/traj_2_0217_19.dat]

2 10551800 10551900 0 0 0 1 2 1 0 30 30 30 1686.86 1687.04 1686.68 
3917.5 1
10551800 1557 7944 1717 0 0 0 
3918 1
10551800 1603.62 7662 1774.62 175.282 -1060.15 1074.54 
3918.5 2
10551900 1738 8355 1093 0 0 0 
10551800 1822.67 7074.78 1846.44 435.471 -1167.44 1246.01 
3919 2
10551900 1700.5 8154.38 1502.62 -139.925 -748.601 761.566 
10551800 1997.75 6471.75 1911.88 346.014 -1191.75 1240.97 
3919.5 2
10551900 1709.5 7645.88 1756.12 18.6335 -1052.8 1052.96 
10551800 2157.75 6031.25 1896 331.263 -912.008 970.306 
3920 2
10551900 1811.88 7224.5 1839.5 211.957 -872.412 897.791 
10551800 2227.88 5520.12 1885.38 145.186 -1058.23 1068.14 
3920.5 2
10551900 1927.33 6692.44 1788.89 225.505 -1039.17 1063.36 
10551800 3134.78 5034.11 1861 1771.29 -949.246 2009.61 
3921 2
10551900 2009.5 6091.25 1801.88 162.064 -1185.79 1196.81 
10551800 3275.12 4486.12 1783.38 276.819 -1080.84 1115.73 
3921.5 2
10551900 2068.25 5587.5 1818.75 118.448 -1015.62 1022.51 
10551800 3578.38 3914.12 1720.38 611.391 -1153.23 1305.27 
3922 2
10551900 2371.44 5217.33 1801.33 592.177 -722.982 934.546 
10551800 3869.22 3398.44 1654.89 568.061 -1007.19 1156.34 
3922.5 2
10551900 2823.62 4761.25 1694.38 881.444 -889.051 1251.94 
10551800 4070.5 2933.62 1614.75 392.354 -906.081 987.383 
3923 2
10551900 3086.62 4164.5 1651.75 549.061 -1245.82 1361.45 
10551800 4353.88 2398.25 1563.5 591.597 -1117.69 1264.6 
3923.5 2
10551900 3507.5 3640.38 1632.5 871.377 -1085.14 1391.7 
10551800 4702.75 1804.88 1542 722.308 -1228.52 1425.13 
3924 2
10551900 3914.67 3082.56 1579.67 780.013 -1068.62 1323.01 
10551800 5113.33 1412.33 1528.44 786.558 -751.996 1088.2 
3924.5 2
10551900 4370.38 2483.25 1512 890.055 -1170.52 1470.48 
10551800 5818.75 1029.38 1510.5 1377.77 -747.965 1567.7 
3925 2
10551900 4883.44 2014 1480.11 1044.95 -955.703 1416.08 
10551800 6428.78 717.889 1550 1242.42 -634.391 1395.01 
3925.5 2
10551900 5397.88 1717.38 1415.38 1010.67 -582.76 1166.65 
10551800 6714 482.375 1595.88 560.358 -462.699 726.699 
3926 2
10551900 5900.78 1206.44 1460.78 1013.92 -1030.1 1445.38 
10551800 7206.44 89.5556 1609.67 992.832 -791.975 1270.02 
3926.5 2
10551900 6446.12 709.125 1563.38 1099.49 -1002.66 1488.02 
10551800 7734.5 -338.5 1611.88 1064.63 -863.015 1370.48 
3927 2
10551900 6895.89 360.222 1583.56 929.264 -720.874 1176.09 
10551800 8186.67 -676 1609.33 934.229 -697.314 1165.77 
3927.5 2
10551900 7574.89 -13.3333 1621.44 1288.43 -708.834 1470.54 
10551800 8582.11 -987.667 1633.22 750.369 -591.398 955.408 
3928 2
10551900 8106.12 -410.375 1603.75 1062.47 -794.083 1326.43 
10551800 8995.5 -1326.88 1647 826.778 -678.417 1069.49 
3928.5 2
10551900 8589.11 -833.444 1647.56 962.124 -842.768 1279.04 
10551800 9492 -1687 1631.11 989.044 -717.38 1221.82 
3929 2
10551900 8968.5 -1071 1646.38 755.755 -473.218 891.684 
10551800 10061.8 -2069.12 1576.38 1134.96 -761.205 1366.59 
3929.5 2
10551900 9386 -1314.88 1605.62 894.004 -522.216 1035.35 
10551800 10419 -2416.25 1568.25 764.989 -743.308 1066.64 
3930 2
10551900 9914.25 -1843.25 1584 1071.5 -1071.75 1515.51 
10551800 10822.2 -2770.62 1579.88 817.951 -718.813 1088.92 
3930.5 2
10551900 10407.7 -2366.22 1619.78 961.826 -1019.44 1401.56 
10551800 11200.3 -3201.22 1586.78 737.005 -839.371 1117.01 
3931 2
10551900 10776 -2932.11 1644.22 716.602 -1100.95 1313.63 
10551800 11563.2 -3637.44 1540.67 706.01 -848.681 1103.95 
3931.5 2
10551900 11101 -3264.38 1602.38 660.569 -675.333 944.683 
10551800 11934.9 -4143.38 1534.12 755.392 -1028.31 1275.95 
3932 2
10551900 11505.6 -3430.67 1553.78 813.995 -334.591 880.079 
10551800 12264.3 -4578.33 1547.44 662.894 -875.168 1097.88 
3932.5 2
10551900 12012.7 -3858.56 1626.56 990.451 -835.72 1295.93 
10551800 12666.2 -5259.56 1529.78 784.939 -1330.51 1544.8 
3933 2
10551900 12286.4 -4494.5 1647.75 557.451 -1295.2 1410.07 
10551800 13080.6 -5778.88 1550.62 843.998 -1057.68 1353.15 
3933.5 2
10551900 12529.1 -5066.11 1598.11 505.7 -1190.86 1293.78 
10551800 13457 -6213.67 1600.22 784.115 -905.816 1198.06 
3934 2
10551900 12891.1 -5591.89 1582.89 707.031 -1026.91 1246.77 
10551800 13811.4 -6517.89 1581.11 692.274 -594.184 912.304 
3934.5 2
10551900 13266.1 -6016.33 1623.67 715.649 -810.008 1080.86 
10551800 14191.9 -6929.89 1594.56 726.039 -786.26 1070.2 
3935 2
10551900 13628.6 -6379.12 1629.88 720.704 -721.256 1019.62 
10551800 14606.5 -7373.88 1587.75 824.277 -882.676 1207.7 
3935.5 2
10551900 13978.6 -6748.67 1654.89 699.861 -739.083 1017.87 
10551800 15013.6 -7819 1629.44 814.111 -890.25 1206.37 
3936 2
10551900 14328.2 -7217 1653.12 709.319 -949.966 1185.57 
10551800 15442.4 -8300.88 1604.5 869.816 -977.434 1308.42 
3936.5 2
10551900 14740.9 -7689.89 1655.44 850.802 -975.029 1294.04 
10551800 15749.4 -8694.22 1602.33 633.133 -811.025 1028.89 
3937 2
10551900 15200 -8209.88 1654.62 901.986 -1021.58 1362.8 
10551800 16085.9 -9129.12 1646.25 660.964 -854.426 1080.24 
3937.5 2
10551900 15544.1 -8623.62 1656.25 703.732 -846.115 1100.52 
10551800 16382.5 -9638.88 1680.38 606.595 -1042.43 1206.08 
3938 2
10551900 15907.3 -8887.2 1659.3 702.466 -509.816 867.97 
10551800 16743.9 -10337.1 1664 699.033 -1350.53 1520.72 
3938.5 2
10551900 16245.1 -9400.58 1668.25 679.645 -1032.96 1236.5 
10551800 17125 -10701.7 1635.5 766.801 -733.535 1061.16 
3939 2
10551900 16670 -9660.62 1572.85 856.687 -524.258 1004.37 
10551800 17515.8 -11000.9 1626.38 787.996 -603.34 992.45 
3939.5 2
10551900 16918.8 -9905.83 1483.33 512.887 -505.604 720.2 
10551800 18046.1 -11316.2 1653.92 1093.27 -650.159 1271.99 
3940 2
10551900 17486.6 -10435.6 1480.09 1151.9 -1074.65 1575.36 
10551800 18544.2 -11507.3 1639.45 1010.34 -387.47 1082.09 
3940.5 2
10551900 18337.6 -11084.7 1619.33 1636.38 -1248.14 2058.06 
10551800 19361.1 -11864.9 1610.33 1571.02 -687.723 1714.95 
3941 2
10551900 19032.8 -11415.9 1659 1404.49 -669.136 1555.74 
10551800 19832.4 -12318 1649.89 952.189 -915.376 1320.82 
3941.5 2
10551900 19527.9 -11795.1 1665 970.806 -743.573 1222.85 
10551800 20177.2 -12699.4 1625.56 676.035 -747.93 1008.18 
3942 2
10551900 19893.2 -12067.1 1667.33 733.601 -546.185 914.597 
10551800 20483.6 -13154 1660 615.127 -912.762 1100.69 
3942.5 2
10551900 20350.1 -12367.9 1673.38 938.199 -617.585 1123.22 
10551800 20917.9 -13443.9 1673.38 891.826 -595.226 1072.22 
3943 2
10551900 20845.4 -12747.9 1693.44 980.831 -752.503 1236.24 
10551800 21321.9 -13731.3 1645.33 800.028 -569.224 981.866 
3943.5 2
10551900 21183.9 -13083.7 1709.78 644.656 -639.577 908.097 
10551800 21799.6 -13938.1 1584.22 909.841 -393.862 991.433 
3944 2
10551900 21628.6 -13355.2 1702.88 922.689 -563.451 1081.13 
10551800 22341.4 -14169.8 1542.5 1124.11 -480.579 1222.53 
3944.5 2
10551900 22175.4 -13572.7 1627.78 1129.79 -449.208 1215.82 
10551800 22951.3 -14334.4 1524.22 1260.24 -340.278 1305.38 
3945 2
10551900 22739.7 -13803.4 1560.67 1085.04 -443.803 1172.3 
10551800 23585.1 -14590.2 1585.33 1218.8 -491.88 1314.32 
3945.5 2
10551900 23343.8 -13957.9 1537.75 1253.28 -320.395 1293.59 
10551800 24093.4 -14850.5 1630.38 1054.49 -539.995 1184.71 
3946 2
10551900 23931.1 -14108 1617.22 1191.4 -304.513 1229.7 
10551800 24589.9 -15123.4 1578.67 1007.13 -553.64 1149.27 
3946.5 2
10551900 24480.5 -14318.8 1644.75 1079.35 -414.047 1156.04 
10551800 25022.4 -15353.2 1564.62 849.678 -451.484 962.18 
3947 2
10551900 25107.8 -14578.1 1633.56 1213.3 -501.666 1312.93 
10551800 25418.1 -15666.1 1579.11 765.447 -605.147 975.762 
3947.5 2
10551900 25517.6 -14808.2 1540.62 827.974 -464.927 949.578 
10551800 25989.6 -16011 1565.75 1154.57 -696.745 1348.52 
3948 2
10551900 25887.9 -15184.8 1575.78 758.737 -771.573 1082.13 
10551800 26548.8 -16363.1 1591.44 1145.8 -721.539 1354.06 
3948.5 2
10551900 26276 -15499.2 1540.22 773.13 -626.383 995.03 
10551800 27056.8 -16745.8 1644.67 1011.95 -762.284 1266.94 
3949 2
10551900 26727 -15897.5 1482.5 943.515 -833.217 1258.76 
10551800 27547 -17144.9 1708.12 1025.57 -834.931 1322.46 
3949.5 2
10551900 27211 -16359.2 1533.44 947.162 -903.566 1309.03 
10551800 27952.3 -17340.3 1695.44 793.216 -382.502 880.624 
3950 2
10551900 27605.8 -16801.4 1605.11 750.528 -840.727 1126.99 
10551800 28311.7 -17589.8 1663.11 683.143 -474.229 831.612 
3950.5 2
10551900 28037.8 -17166.2 1742.88 870.912 -735.495 1139.93 
10551800 28763.8 -17857.6 1617 911.458 -540.015 1059.42 
3951 2
10551900 28460 -17418.2 1666 842.814 -502.939 981.47 
10551800 29301.2 -17971.6 1596.11 1072.8 -227.406 1096.64 
3951.5 2
10551900 28913 -17770 1635.12 917.004 -712.101 1161.03 
10551800 29847.9 -18193.5 1554.12 1106.58 -449.28 1194.31 
3952 2
10551900 29340.6 -17912.1 1560.33 856.825 -284.792 902.915 
10551800 30484.2 -18532.4 1468.56 1275.24 -679.247 1444.86 
3952.5 2
10551900 29839.8 -18256.6 1477.5 965.56 -666.371 1173.18 
10551800 31015.4 -18910.5 1372.5 1027.37 -731.249 1261.04 
3953 2
10551900 30338.6 -18596.2 1395.38 1041.49 -709.029 1259.93 
10551800 31608.8 -19168.1 1297.38 1238.78 -537.839 1350.5 
3953.5 2
10551900 30955.8 -18984.2 1320.11 1210.1 -760.73 1429.36 
10551800 32434.1 -19399.9 1460 1618.36 -454.439 1680.95 
3954 2
10551900 31580.1 -19355.9 1294 1238.78 -737.406 1441.65 
10551800 33168.8 -19517.8 1629.25 1457.62 -233.851 1476.26 
3954.5 2
10551900 32309.9 -19737.2 1512.75 1539.56 -804.589 1737.12 
10551800 33649.2 -19427.2 1672 1013.71 190.928 1031.54 
3955 2
10551900 33015.7 -19921.9 1701.44 1359.91 -355.759 1405.67 
10551800 34324 -19471.9 1700.11 1300.1 -86.0094 1302.94 
3955.5 2
10551900 33496.6 -20049.8 1701.62 944.908 -251.201 977.729 
10551800 34928.9 -19585.8 1655.38 1188.36 -223.696 1209.23 
3956 2
10551900 34011.1 -20068.1 1667.38 1074.11 -38.3612 1074.8 
10551800 35553.2 -19728.2 1649.12 1303.5 -297.495 1337.01 
3956.5 2
10551900 34636.9 -20108.9 1672.78 1251.53 -81.5278 1254.18 
10551800 36114 -19978 1613.67 1121.5 -499.5 1227.71 
3957 2
10551900 35211 -20072.5 1676 1123.51 71.2111 1125.76 
10551800 36558.8 -20277.1 1627.38 870.352 -585.372 1048.89 
3957.5 2
10551900 35777.6 -20203.2 1664.12 1135.52 -262.024 1165.36 
10551800 37088.4 -20507.4 1687.38 1061.37 -461.423 1157.33 
3958 2
10551900 36342.9 -20352.3 1622.33 1130.53 -298.167 1169.19 
10551800 37608.9 -20654.9 1755.78 1041.03 -295.028 1082.03 
3958.5 2
10551900 36789.8 -20484.9 1638.25 895.513 -265.615 934.074 
10551800 38023.8 -20748.9 1793.75 831.385 -188.349 852.453 
3959 2
10551900 37179.8 -20658.3 1617.67 775.403 -344.848 848.628 
10551800 38531.8 -20800.6 1786.44 1010 -102.745 1015.21 
3959.5 2
10551900 37627.2 -20773.9 1663.88 879.12 -226.997 907.954 
10551800 38935.9 -20983.2 1804.12 793.904 -358.928 871.271 
3960 2
10551900 38038.7 -20900.1 1692 819.555 -251.466 857.267 
10551800 39134.1 -21238.8 1800.56 394.893 -509.019 644.237 
3960.5 2
10551900 38404.2 -20987 1690.75 723.927 -172.057 744.093 
10551800 39298.8 -21360.8 1793.75 326.018 -241.529 405.739 
3961 2
10551900 38736.4 -21156.1 1683.75 691.927 -352.344 776.472 
10551800 39524.2 -21409.6 1755.5 469.792 -101.823 480.7 
3961.5 2
10551900 39037.4 -21283.6 1757.89 606.995 -256.916 659.127 
10551800 39736 -21703.2 1682 426.915 -591.93 729.82 
3962 2
10551900 39290 -21356.6 1798.62 512.283 -148.214 533.293 
10551800 39941.2 -22112.5 1675.25 416.329 -830.178 928.722 
3962.5 2
10551900 39478.7 -21554.8 1816.67 364.926 -383.274 529.216 
10551800 40089.6 -22510.9 1678.67 286.858 -770.578 822.24 
3963 2
10551900 39582 -21762 1793.25 201.429 -403.942 451.379 
10551800 40056.5 -22689.8 1682.12 -64.4358 -348.657 354.561 
3963.5 2
10551900 39951.6 -22027.4 1756.12 781.448 -561.047 961.995 
10551800 40299 -23281.2 1665.38 512.685 -1250.53 1351.54 
3964 2
10551900 40154.3 -22357.6 1720.56 392.086 -638.647 749.401 
10551800 40711.1 -23859.6 1656.11 797.12 -1118.58 1373.54 
3964.5 2
10551900 40348.9 -22857.8 1676.5 382.956 -984.635 1056.49 
10551800 40786.6 -24831.2 1628.88 148.649 -1912.78 1918.55 
3965 2
10551900 40619.9 -23066.5 1670.25 547.475 -421.717 691.067 
10551800 40956 -25284.2 1593.62 342.172 -915.152 977.028 
3965.5 2
10551900 40850 -23372.6 1656.12 453.895 -603.797 755.375 
10551800 41152.5 -25595.6 1572.12 387.574 -614.152 726.22 
3966 2
10551900 41003.4 -23573.2 1548.12 300.735 -393.382 495.168 
10551800 41394.4 -25933.1 1549 474.265 -661.765 814.162 
3966.5 2
10551900 41161.7 -23927.6 1456.71 317.313 -710.063 777.738 
10551800 41489.6 -26145.1 1508.14 190.774 -424.885 465.749 
3967 2
10551900 41339.6 -24199.5 1385 363.826 -556.091 664.535 
10551800 41437.8 -26306 1504.38 -105.974 -328.951 345.6 
3967.5 2
10551900 41521.3 -24322 1477.86 380.043 -256.276 458.378 
10551800 41339 -26389.6 1523.29 -206.59 -174.836 270.642 
3968 2
10551900 41507 -24401.8 1435.62 -29.7619 -166.146 168.79 
10551800 41224.1 -26237.9 1528.5 -239.323 316.034 396.425 
3968.5 2
10551900 41602 -24558.1 1426.67 177.903 -292.811 342.619 
10551800 41118.7 -26128.9 1535.56 -197.488 204.094 283.999 
3969 2
10551900 41593.3 -24726.9 1409.29 -17.1541 -332.177 332.62 
10551800 41141.7 -26060.7 1553.71 45.3693 134.202 141.663 
3969.5 2
10551900 41653.8 -24742.1 1485.88 131.73 -33.2633 135.865 
10551800 41190.6 -25996.9 1555 106.559 139.083 175.212 
3970 2
10551900 41662.5 -24616 1429.75 17.1906 247.79 248.385 
10551800 41354 -25840.2 1549.75 320.972 307.711 444.645 
3970.5 2
10551900 41668.6 -24592.4 1439 11.5785 44.6597 46.1362 
10551800 41717.9 -25854.2 1546.75 687.854 -26.465 688.363 
3971 2
10551900 41688.8 -24568.2 1426.5 39.7727 47.6779 62.089 
10551800 41739 -25934.1 1538.25 41.749 -157.856 163.283 
3971.5 2
10551900 41618 -24535.2 1455.75 -139.822 65.2174 154.284 
10551800 41822.1 -25990.6 1536.25 164.279 -111.66 198.634 
3972 2
10551900 41557 -24412.3 1439.14 -122.49 246.916 275.629 
10551800 41829 -25983.7 1534.29 13.8052 13.8769 19.5743 
3972.5 2
10551900 41521.9 -24385.2 1409.25 -73.0249 56.2073 92.1515 
10551800 41906.5 -26003.4 1555.12 161.123 -40.8747 166.227 
3973 2
10551900 41569.9 -24496 1401.88 94.4882 -218.012 237.607 
10551800 41780.6 -26228.5 1533.75 -247.785 -443.159 507.728 
3973.5 2
10551900 41629.8 -24548.5 1374.25 117.172 -102.74 155.836 
10551800 41544.6 -26306.6 1498.62 -461.84 -152.886 486.487 
3974 2
10551900 41603.3 -24643.4 1436.71 -54.9052 -196.947 204.457 
10551800 41390 -26168 1479.86 -320.799 287.604 430.845 
3974.5 2
10551900 41675.8 -24658 1426.88 149.103 -29.9824 152.088 
10551800 41288.9 -26050.6 1486.5 -208.076 241.512 318.785 
3975 2
10551900 41741.6 -24618.5 1434.38 129.931 77.9093 151.499 
10551800 41303.8 -26160 1497.12 29.3392 -215.73 217.716 
3975.5 2
10551900 41705.9 -24519.3 1428.71 -71.823 199.225 211.777 
10551800 41233.7 -26237.9 1542.29 -140.634 -156.34 210.286 
3976 2
10551900 41497.4 -24484 1439.38 -418.639 70.8548 424.593 
10551800 41137.2 -26110 1587.75 -193.703 256.741 321.616 
3976.5 2
10551900 40944.6 -24209.4 1442.43 -1090.34 541.561 1217.43 
10551800 40969.1 -26093.6 1583.43 -331.572 32.4035 333.152 
3977 1
10551900 40888.8 -24064.1 1447.5 -115.334 300.214 321.606 
3977.5 1
10551900 40794.6 -23978.5 1448.12 -179.628 163.406 242.833 
3978 1
10551900 40760.4 -23955.3 1448 -67.3158 45.6974 81.3614 
3978.5 1
10551900 40727.5 -23991.2 1447.12 -67.2012 -73.3965 99.514 
3979 1
10551900 40680.4 -23920 1447 -93.5814 141.65 169.771 
3979.5 1
10551900 40704 -23834.4 1447 47.4274 172.284 178.693 
3980 1
10551900 40674.1 -23742 1447 -59.5951 184.381 193.773 
3980.5 1
10551900 40900.5 -24068.2 1445.12 461.013 -664.46 808.727 
3981 1
10551900 41424.3 -24195 1425.43 1045.48 -252.994 1075.66 
3981.5 1
10551900 41663.5 -24105.4 1415.5 463.594 173.692 495.063 
3982 1
10551900 41668.3 -24024.3 1422.57 9.45793 160.256 160.534 
3982.5 1
10551900 41316.5 -23906.4 1441.25 -742.164 248.757 782.743 
3983 1
10551900 41218.9 -24051.9 1418.75 -190.674 -284.18 342.22 
3983.5 1
10551900 41187.1 -24175 1399.43 -65.5623 -254.39 262.703 
3984 1
10551900 41425.6 -24264.6 1389.38 498.917 -187.5 532.986 
3984.5 1
10551900 41725.1 -24254.5 1397.38 584.961 19.7754 585.295 
3985 1
10551900 41840.8 -24085.5 1413.88 227.608 332.677 403.088 
3985.5 1
10551900 41877.8 -23911.4 1404.62 69.4184 326.689 333.983 
3986 1
10551900 41774.9 -23993 1403.14 -214.808 -170.407 274.191 
3986.5 1
10551900 41499.7 -24377.4 1421.22 -555.94 -776.655 955.125 
3987 1
10551900 41140.6 -23968.4 1425.38 -678.718 773.288 1028.9 
3987.5 1
10551900 41129.1 -23758.6 1427 -24.3782 445.443 446.109 
3988 1
10551900 41155.9 -23713.9 1427 53.173 88.8321 103.53 
3988.5 1
10551900 41273 -23670.6 1427 227.4 84.0076 242.421 
3989 1
10551900 41266.9 -23589.6 1427 -12.25 162 162.462 
3989.5 1
10551900 41334.1 -23600.4 1427 133.698 -21.3718 135.395 
3990 1
10551900 41301.6 -23716.5 1427 -65 -232.25 241.174 
3990.5 1
10551900 41064.4 -24090.9 1427 -479.293 -756.313 895.394 
3991 1
10551900 41009.6 -23965.5 1427 -111.735 255.867 279.2 
3991.5 1
10551900 41347.8 -23872.1 1427 677.605 187.124 702.968 
3992 1
10551900 41533 -23861 1427 359.012 21.5601 359.658 
3992.5 1
10551900 41469.6 -23844.2 1426.25 -128.811 34.0447 133.234 
3993 1
10551900 41207.2 -24020 1426.5 -530.051 -355.051 637.977 
3993.5 1
10551900 41166.2 -24150.1 1426.12 -82.6613 -262.349 275.063 
3994 1
10551900 41148.2 -24224.8 1425.25 -36.2173 -150.151 154.457 
3994.5 1
10551900 41109.6 -24306.1 1425.25 -76.7893 -161.779 179.079 
3995 1
10551900 41106.5 -24369.8 1426.12 -6.26253 -127.505 127.659 
3995.5 1
10551900 41163.6 -24461.5 1427 115.171 -184.98 217.904 
3996 1
10551900 41218.2 -24509.3 1427 107.053 -93.7909 142.328 
3996.5 1
10551900 41394.4 -24207.1 1425.75 348.128 597.25 691.303 
3997 1
10551900 41693.8 -24232.6 1424.88 591.65 -50.3953 593.793 
3997.5 1
10551900 41980.5 -24260 1478.5 585.204 -55.8673 587.865 
3998 1
10551900 42148.1 -24382.3 1517.11 328.649 -239.869 406.875 
3998.5 1
10551900 42206.8 -24594.5 1425.75 114.916 -415.199 430.808 
3999 1
10551900 42208.6 -24680 1421.54 3.67433 -176.289 176.327 
3999.5 1
10551900 42179.7 -24647.9 1397.14 -59.1025 65.7318 88.3955 
4000 1
10551900 42210.1 -24704.8 1401.1 61.8854 -115.973 131.452 
4000.5 1
10551900 42307.7 -24718.4 1461 200.754 -28.075 202.708 
4001 1
10551900 42602.2 -24691.6 1512.78 570.844 52.1103 573.218 
4001.5 1
10551900 42988.9 -24620.2 1537.33 745.022 137.444 757.594 
4002 1
10551900 43573 -24628 1602.12 1158.95 -15.4321 1159.05 
4002.5 1
10551900 44131.2 -24523.7 1541.44 1158.14 216.459 1178.19 
4003 1
10551900 44575.4 -24428.8 1551.75 891.873 190.596 912.011 
4003.5 1
10551900 44978.2 -24268.2 1589.11 807.309 321.699 869.044 
4004 1
10551900 45382.1 -23978.8 1597.25 798.227 572.079 982.06 
4004.5 1
10551900 45760.4 -23908.1 1656.89 752.126 140.435 765.125 
4005 1
10551900 46127.6 -23836.9 1668.75 725.653 140.783 739.184 
4005.5 1
10551900 46632.9 -23960.7 1671.56 992.66 -243.206 1022.02 
4006 1
10551900 47274.2 -23894.1 1672.5 1262.52 130.988 1269.3 
4006.5 1
10551900 47178.2 -23771.1 1668.62 -193.548 247.984 314.574 
4007 1
10551900 47332.9 -23365 1674.38 309.87 813.878 870.871 
4007.5 1
10551900 47202.9 -22709.4 1673 -261.541 1319.03 1344.71 
4008 1
10551900 47207.8 -22855.2 1673 9.94092 -298.171 298.337 
4008.5 1
10551900 47168.4 -23007.6 1624.29 -85.1113 -329.7 340.509 
4009 1
10551900 47032.2 -23891.2 1370.22 -258.947 -1679.94 1699.78 
4009.5 1
10551900 46649.1 -23696 1435 -749.701 382.04 841.431 
4010 1
10551900 46040 -23570.2 1454.56 -1230.56 254.097 1256.52 
4010.5 1
10551900 45679.1 -23687.9 1433.88 -703.46 -229.343 739.901 
4011 1
10551900 45385.1 -23466.8 1445.33 -592.77 445.761 741.673 
4011.5 1
10551900 44975.6 -23009.9 1412.5 -796.666 888.916 1193.67 
4012 1
10551900 44537.5 -23097.5 1359.75 -892.312 -178.462 909.983 
4012.5 1
10551900 44237.4 -22865.8 1287.62 -602.661 465.361 761.42 
4013 1
10551900 43860.1 -22738.1 1251.5 -768.33 259.929 811.107 
4013.5 1
10551900 43593.6 -22680.2 1262.25 -549.485 119.33 562.293 
4014 1
10551900 43262.1 -22727.8 1208.88 -668.347 -95.7661 675.173 
4014.5 1
10551900 43024.9 -23019.3 1262 -448.461 -551.197 710.589 
4015 1
10551900 42718.8 -23107.1 1277.5 -589.863 -169.155 613.638 
4015.5 1
10551900 42640 -23234.2 1309.5 -166.49 -268.763 316.153 
4016 1
10551900 42604.6 -23239.4 1320.38 -74.3172 -10.7668 75.0931 
4016.5 1
10551900 42481.3 -23054.3 1324.67 -240.335 360.705 433.438 
4017 1
10551900 42468.1 -22980.1 1294.62 -26.3639 148.12 150.448 
4017.5 1
10551900 42400.6 -22988.1 1282.88 -139.463 -16.5289 140.439 
4018 1
10551900 42417.3 -23015.4 1314.67 32.8904 -53.7784 63.0389 
4018.5 1
10551900 42376.8 -23087.3 1376.89 -77.6926 -137.718 158.122 
4019 1
10551900 42472.4 -23194 1442.62 190.433 -212.483 285.331 
4019.5 1
10551900 42478.4 -23141.6 1459.38 12.685 110.729 111.454 
4020 1
10551900 42545.7 -23125.3 1450.78 128.911 31.2101 132.636 
4020.5 1
10551900 42763 -23125.2 1393.38 424.479 0.16276 424.479 
4021 1
10551900 43041.9 -23117.6 1289.75 578.579 15.8195 578.795 
4021.5 1
10551900 43243.4 -23060.8 1223.5 420.668 118.737 437.104 
4022 1
10551900 43357 -22924 1202.22 223.671 269.193 349.991 
4022.5 1
10551900 43394 -23029.1 1195.5 71.7054 -203.731 215.981 
4023 1
10551900 43329.4 -23070.1 1221.25 -134.356 -85.2391 159.113 
4023.5 1
10551900 42976.7 -22950.4 1301.22 -697.052 236.523 736.087 
4024 1
10551900 42615.5 -22943.8 1309.12 -712.36 13.204 712.483 
4024.5 1
10551900 42121.4 -22550.8 1327.62 -986.277 784.431 1260.19 
4025 1
10551900 41752 -22035.4 1339.75 -753.827 1051.79 1294.03 
4025.5 1
10551900 41449 -21799.2 1330.75 -583.815 454.961 740.155 
4026 1
10551900 40976.2 -21677.9 1313.5 -970.739 249.23 1002.22 
4026.5 1
10551900 40412.2 -21306.1 1297.62 -1146.34 755.589 1372.96 
4027 1
10551900 39831.2 -20912.1 1327.88 -1136.99 771.037 1373.77 
4027.5 1
10551900 39304.2 -20670.2 1446.38 -1019.34 467.843 1121.58 
4028 1
10551900 38824.4 -20500.7 1455.57 -983.241 347.409 1042.81 
4028.5 1
10551900 38321.2 -20258.6 1500.12 -1068.32 513.99 1185.53 
4029 1
10551900 37812.2 -20069.1 1455.75 -1009.92 375.992 1077.64 
4029.5 1
10551900 37297.9 -19820.6 1379.62 -1039.14 502.02 1154.05 
4030 1
10551900 36510.2 -19586.8 1315.38 -1532.34 455.01 1598.47 
4030.5 1
10551900 35961.3 -19296 1401.29 -1111.26 588.563 1257.5 
4031 1
10551900 35492.4 -19008.2 1464.78 -898.163 551.298 1053.86 
4031.5 1
10551900 34993.3 -19049 1405.14 -1000.32 -81.719 1003.65 
4032 1
10551900 34502.1 -18774.9 1369.75 -1019.01 568.724 1166.97 
4032.5 1
10551900 34089.6 -18461.4 1359.62 -799.419 607.558 1004.09 
4033 1
10551900 33525 -18125.2 1379.75 -1136.07 676.308 1322.13 
4033.5 1
10551900 33179.6 -17875.2 1343.62 -706.288 511.247 871.904 
4034 1
10551900 32620 -17731.2 1333 -1119.25 288 1155.71 
4034.5 1
10551900 31846.4 -17765.9 1318.12 -1566.04 -70.0911 1567.61 
4035 1
10551900 30939.9 -17641.9 1292.88 -1805.78 247.012 1822.59 
4035.5 1
10551900 30247.1 -17528.5 1246.5 -1416.67 231.851 1435.51 
4036 1
10551900 29630.1 -17515.3 1305.56 -1166.38 24.8897 1166.64 
4036.5 1
10551900 28913.6 -17538 1340.38 -1367.34 -43.257 1368.02 
4037 1
10551900 28300.2 -17780.4 1321.38 -1254.35 -495.654 1348.72 
4037.5 1
10551900 27849.2 -17527 1371.5 -937.63 526.767 1075.47 
4038 1
10551900 27520.4 -17336.1 1438.62 -679.494 394.37 785.646 
4038.5 1
10551900 26904.1 -17136.8 1349.11 -1180.58 381.891 1240.81 
4039 1
10551900 26290.1 -16898.2 1286.25 -1218.23 473.269 1306.93 
4039.5 1
10551900 25711.2 -16545.1 1288.38 -1193.56 728.093 1398.1 
4040 1
10551900 25148.4 -16247.5 1283.38 -1108.02 585.876 1253.38 
4040.5 1
10551900 24610.5 -15926.9 1357.62 -1113.61 663.82 1296.45 
4041 1
10551900 24076.4 -15707.7 1329.44 -1019.19 418.337 1101.7 
4041.5 1
10551900 23588.9 -15477.3 1386.43 -979.091 462.612 1082.88 
4042 1
10551900 22901.5 -15405 1402.75 -1405.64 147.824 1413.39 
4042.5 1
10551900 22192.8 -15290.9 1302.75 -1417.5 228.25 1435.76 
4043 1
10551900 21750.5 -15038.8 1242.38 -897.059 511.41 1032.6 
4043.5 1
10551900 21149.7 -14815.7 1277.89 -1168.94 434.014 1246.91 
4044 1
10551900 20650.7 -14520.1 1329.57 -993.929 588.693 1155.19 
4044.5 1
10551900 20191.3 -14285.1 1349.33 -924.308 472.901 1038.26 
4045 1
10551900 19635.6 -13985.1 1335.25 -1091.76 589.364 1240.69 
4045.5 1
10551900 19220.4 -13661 1368.75 -874.211 682.368 1109 
4046 1
10551900 18885.2 -13302.2 1342.78 -643.287 688.633 942.356 
4046.5 1
10551900 18486 -12941.1 1320.25 -788.977 713.631 1063.84 
4047 1
10551900 18108.8 -12562.4 1272.25 -779.442 782.541 1104.49 
4047.5 1
10551900 17547.4 -12021.2 1211.88 -1143.33 1102.09 1588.02 
4048 1
10551900 17086.7 -11549.2 1220.44 -905.124 927.363 1295.86 
4048.5 1
10551900 16547 -11276.5 1343.75 -1031.87 521.457 1156.14 
4049 1
10551900 16165.5 -10832.1 1340.5 -759.96 885.209 1166.68 
4049.5 1
10551900 15818.1 -10403.9 1302.38 -691.982 853.088 1098.45 
4050 1
10551900 15367.6 -9885.12 1354 -934.647 1076.24 1425.44 
4050.5 1
10551900 15162.1 -9756.5 1384.62 -430.818 269.654 508.249 
4051 1
10551900 14625.2 -9166.38 1368.75 -1095.66 1204.34 1628.16 
4051.5 1
10551900 14004.1 -8677.44 1318.67 -1174.18 924.254 1494.3 
4052 1
10551900 13634.2 -8256 1346.25 -715.399 815.173 1084.57 
4052.5 1
10551900 13309.9 -7936 1341.62 -681.46 672.269 957.253 
4053 1
10551900 12897.8 -7486 1383.56 -816.034 891.089 1208.28 
4053.5 1
10551900 12542.6 -7130.5 1374.12 -677.772 678.435 958.984 
4054 1
10551900 12186.6 -6887.88 1349 -723.577 493.14 875.643 
4054.5 1
10551900 11730.9 -6454.25 1307.62 -969.681 922.606 1338.46 
4055 1
10551900 11248.6 -6020.89 1246.22 -923.984 830.194 1242.16 
4055.5 1
10551900 10760.1 -5553.75 1260.12 -957.707 915.959 1325.21 
4056 1
10551900 10329.8 -5209.38 1276.12 -904.149 723.477 1157.97 
4056.5 1
10551900 9857.89 -4836.89 1277.56 -927.036 731.8 1181.07 
4057 1
10551900 9414.25 -4422.62 1304.25 -878.493 820.325 1201.95 
4057.5 1
10551900 9042.11 -3996 1333.22 -726.834 833.252 1105.71 
4058 1
10551900 8637.8 -3649.1 1305 -805.401 691.036 1061.23 
4058.5 1
10551900 8357.08 -3308.58 1265 -578.797 702.096 909.915 
4059 1
10551900 7967.42 -3015.83 1129.42 -805.096 604.855 1006.99 
4059.5 1
10551900 7489.2 -2556.8 1087.4 -968.05 929.217 1341.85 
4060 1
10551900 7100 -1909.6 1168.3 -775.299 1289.24 1504.41 
4060.5 1
10551900 6699.67 -1345.44 1262.89 -805.5 1135.12 1391.88 
4061 1
10551900 6354.11 -1028.78 1269.56 -682.916 625.823 926.299 
4061.5 1
10551900 5854.89 -608.667 1249.33 -961.893 809.463 1257.17 
4062 1
10551900 5920.25 -737.125 1369.62 132.043 -259.512 291.173 
