# Supplementary material for: Intrinsic group behaviour II: On the dependence of triad spatial dynamics on social and personal features; and on the effect of social interaction on small group dynamics
Source: PLoS One. 2019 Dec 3;14(12):e0225704. doi: 10.1371/journal.pone.0225704 (PMC6890182; doi:10.1371/journal.pone.0225704)
Supplement: S2 Data Set — (ZIP) [file pone.0225704.s002.zip › set_2_nint/group_traj_dyas_noint/traj_2_0217_18.dat]

2 10524000 10521501 0 0 1 0 2 1 0 15 0 30 1436.68 1716.4 1156.97 
3735.5 1
10521501 44523 -21334.3 1596.14 0 0 0 
3736 1
10521501 44020.8 -21511.9 1635.67 -1077.73 -381.123 1143.13 
3736.5 1
10521501 43524.8 -21628.4 1606 -998.044 -234.378 1025.19 
3737 1
10521501 43042.7 -21689.3 1639.44 -996.04 -125.947 1003.97 
3737.5 1
10521501 42482.1 -21506.4 1693.78 -1086.35 354.436 1142.71 
3738 1
10521501 41971.3 -21380.3 1715 -1009.44 249.231 1039.75 
3738.5 1
10521501 41453.1 -21240.4 1725.62 -1077.36 290.974 1115.96 
3739 1
10521501 40862 -20933.9 1692.78 -1179.89 611.749 1329.05 
3739.5 1
10521501 40267.8 -20643.4 1691.89 -1162.86 568.384 1294.34 
3740 1
10521501 39714.1 -20321.9 1691.44 -1083.5 629.267 1252.97 
3740.5 1
10521501 39119.4 -20078.4 1754 -1168.3 478.28 1262.41 
3741 1
10521501 38611.2 -19837.9 1809.67 -1008.38 477.293 1115.63 
3741.5 1
10521501 38087.8 -19652.9 1844.25 -1083.79 383.052 1149.49 
3742 1
10521501 37594.1 -19507.1 1810.89 -1009.49 298.086 1052.58 
3742.5 1
10521501 37121.2 -19379 1803.62 -945.722 256.222 979.816 
3743 1
10521501 36245 -19101.8 1775.11 -1766.63 558.916 1852.94 
3743.5 1
10521501 35689 -18883.9 1767.44 -1081.71 423.908 1161.81 
3744 1
10521501 35339.5 -18663.6 1751 -676.015 426.042 799.068 
3744.5 1
10521501 35068.1 -18354.8 1745.25 -578.625 658.582 876.662 
3745 1
10521501 34531.9 -18069.9 1763.9 -1057.64 561.834 1197.61 
3745.5 1
10521501 33772.5 -17898.6 1708 -1489.02 335.833 1526.42 
3746 1
10521501 33028.7 -17749.4 1626.33 -1536.85 308.224 1567.45 
3746.5 1
10521501 32250.5 -17508.6 1554.75 -1584.86 490.467 1659.02 
3747 1
10521501 31597.9 -17353.3 1510.56 -1323.75 314.993 1360.72 
3747.5 1
10521501 31031.7 -17137.6 1522.11 -1084.72 413.367 1160.81 
3748 1
10521501 30419.2 -16848.8 1682.22 -1229.81 579.875 1359.66 
3748.5 1
10521501 29901.4 -16518.1 1771.22 -1017.25 649.64 1206.99 
3749 1
10521501 29389 -16355 1760.62 -1031.08 328.191 1082.05 
3749.5 1
10521501 28923.9 -16162.7 1801.56 -975.076 403.215 1055.16 
3750 1
10521501 28397.9 -15951.3 1841.89 -1035.43 416.01 1115.88 
3750.5 1
10521501 27818.5 -15856.9 1780.62 -1147.3 187.046 1162.45 
3751 1
10521501 27223.1 -15598.8 1710.11 -1181.33 512.098 1287.55 
3751.5 1
10521501 26707.1 -15320.8 1690.44 -1007.81 542.969 1144.77 
3752 1
10521501 26095.2 -15119.2 1704.5 -1223.72 403.056 1288.39 
3752.5 1
10521501 25521 -14910.1 1735.38 -1214.06 442.125 1292.06 
3753 1
10521501 24931.4 -14768.6 1711.56 -1142.55 274.359 1175.03 
3753.5 1
10521501 24560.8 -14585.5 1672.62 -739.909 365.38 825.208 
3754 1
10521501 24198.8 -14377.1 1592.78 -713.949 411.023 823.81 
3754.5 1
10521501 23765 -14098.9 1527.12 -847.222 543.43 1006.53 
3755 1
10521501 23153.4 -13866.9 1505.71 -1338.23 507.698 1431.3 
3755.5 1
10521501 22554.2 -13637.7 1508 -1188.9 454.743 1272.9 
3756 1
10521501 21985.1 -13333.3 1566.22 -1126.95 602.64 1277.97 
3756.5 1
10521501 21503.9 -13144.1 1621.44 -938.055 368.854 1007.97 
3757 1
10521501 20927.4 -12760.8 1723.67 -1095.9 728.771 1316.1 
3757.5 1
10521501 20494.5 -12433.5 1767.88 -907.64 686.117 1137.79 
3758 1
10521501 20218 -12191.1 1702.4 -548.611 480.952 729.582 
3758.5 1
10521501 20058.7 -12050.6 1625.2 -314.822 277.668 419.777 
3759 1
10521501 19749.2 -11814.5 1593.45 -616.57 470.409 775.528 
3759.5 1
10521501 19251.8 -11489.8 1626.11 -1000.81 653.273 1195.15 
3760 1
10521501 18447.2 -10944.8 1673.7 -1635.32 1107.68 1975.15 
3760.5 2
10524000 16669.6 -10012.1 1166.78 0 0 0 
10521501 17910.3 -10618.7 1682.44 -1036.42 629.601 1212.67 
3761 2
10524000 16384.1 -9639.12 1116 -588.517 769.044 968.39 
10521501 17467.9 -10234.9 1683.38 -912.285 791.323 1207.67 
3761.5 2
10524000 16054.9 -9534.7 1188.1 -669.157 212.246 702.011 
10521501 16856.5 -9680.5 1695.6 -1242.63 1126.78 1677.43 
3762 2
10524000 15737 -9158.12 1183.38 -629.505 745.693 975.876 
10521501 16489.6 -9240.5 1742.38 -726.485 871.287 1134.43 
3762.5 2
10524000 15426.9 -8531.67 1144.67 -635.474 1283.73 1432.4 
10521501 16165.7 -8863.33 1771.78 -663.849 772.883 1018.84 
3763 2
10524000 15034.1 -8101.89 1167 -783.988 857.84 1162.12 
10521501 15803.3 -8564 1756.44 -723.22 597.472 938.094 
3763.5 2
10524000 14712.9 -7796.22 1145.89 -637.346 606.481 879.789 
10521501 15461 -8238.78 1727.44 -679.233 645.282 936.881 
3764 2
10524000 14355.6 -7374.44 1143.33 -727.766 859.018 1125.86 
10521501 15158 -7820.89 1686.78 -617.108 851.098 1051.28 
3764.5 2
10524000 13952.6 -6808.11 1104.67 -801.193 1125.91 1381.88 
10521501 14814.2 -7433.22 1692.56 -683.455 770.709 1030.1 
3765 2
10524000 13579.4 -6452.89 1097 -747.718 711.868 1032.39 
10521501 14398.7 -6987.78 1662.78 -832.777 892.674 1220.81 
3765.5 2
10524000 13222.7 -6151.89 1107.67 -700.939 591.356 917.069 
10521501 13999 -6676.56 1697.11 -785.2 611.439 995.186 
3766 2
10524000 12555.2 -5614.62 1098.5 -1321.62 1063.89 1696.62 
10521501 13687 -6439.5 1679.25 -617.822 469.417 775.923 
3766.5 2
10524000 11828.2 -4919.56 1104.22 -1553.48 1485.19 2149.21 
10521501 13266.1 -6189.78 1650.67 -899.335 533.594 1045.72 
3767 2
10524000 11070.9 -4144.5 1067.7 -1426.22 1459.61 2040.73 
10521501 12797.3 -5895.9 1657.4 -882.883 553.442 1042.01 
3767.5 2
10524000 10504.3 -3339.56 1109.11 -1085.38 1542.04 1885.72 
10521501 12272.7 -5537.89 1642.78 -1005.04 685.845 1216.76 
3768 2
10524000 9953.12 -2677.62 1139.75 -1160.44 1393.54 1813.44 
10521501 11796.8 -4996 1669.88 -1001.93 1140.82 1518.33 
3768.5 2
10524000 9222 -1981.78 1102.22 -1516.86 1443.67 2094.05 
10521501 11345.3 -4533.11 1661.67 -936.549 960.35 1341.42 
3769 2
10524000 8484.89 -1433.33 1144.33 -1474.22 1096.89 1837.52 
10521501 10872.7 -4204.89 1699.11 -945.333 656.444 1150.9 
3769.5 2
10524000 7816.44 -853.778 1140.22 -1275.66 1106.02 1688.37 
10521501 10476.8 -3788.67 1692.67 -755.513 794.317 1096.24 
3770 2
10524000 7423.78 -387.667 1076.78 -799.728 949.31 1241.27 
10521501 9918.89 -3473.44 1721.67 -1136.23 642 1305.06 
3770.5 2
10524000 7049.78 41.8889 1051.44 -737.673 847.25 1123.38 
10521501 9379.33 -3145.89 1757 -1064.21 646.066 1244.97 
3771 2
10524000 6512.11 739 1071.67 -1030.01 1335.46 1686.53 
10521501 8996.22 -2916.56 1745.89 -733.929 439.336 855.376 
3771.5 2
10524000 6237.38 944.25 1064.38 -587.043 438.568 732.777 
10521501 8726.25 -2657.5 1779.75 -576.864 553.538 799.485 
3772 2
10524000 5967.44 1117.78 1019.78 -549.757 353.417 653.556 
10521501 8376.22 -2186.33 1759.67 -712.888 959.606 1195.43 
3772.5 2
10524000 5638.33 1538.78 960.444 -659.541 843.687 1070.89 
10521501 7983.33 -1709.56 1722.33 -787.352 955.466 1238.08 
3773 2
10524000 5290.33 1962.78 928 -691.849 842.942 1090.51 
10521501 7586.11 -1248.44 1678.89 -789.706 916.722 1209.96 
3773.5 2
10524000 5033.33 2360.33 859.889 -514 795.111 946.783 
10521501 7200.67 -827 1679.89 -770.889 842.889 1142.25 
3774 2
10524000 4676 2711.33 843.667 -726.287 713.415 1018.06 
10521501 6755.22 -490.556 1700 -905.375 683.83 1134.6 
3774.5 2
10524000 3952.44 2845.44 869.111 -1404.96 260.41 1428.89 
10521501 6263 -147.444 1665.11 -955.771 666.235 1165.06 
3775 2
10524000 3115.78 2964.44 963 -1680.05 238.956 1696.96 
10521501 5835.78 200.778 1661.56 -857.876 699.241 1106.75 
3775.5 2
10524000 2013.4 2739.6 1082.1 -2119.96 -432.393 2163.6 
10521501 5373.8 426.1 1652.2 -888.419 433.312 988.457 
3776 2
10524000 1128.44 2512.89 1169.56 -1728.43 -442.795 1784.25 
10521501 5040.22 674.889 1581.44 -651.519 485.916 812.768 
3776.5 2
10524000 415.111 2046.56 1085 -1464.75 -957.563 1749.98 
10521501 4457 921.778 1548.56 -1197.58 506.959 1300.46 
3777 2
10524000 -214.222 1323 1064.89 -1330.51 -1529.72 2027.39 
10521501 3890.56 1150.67 1560 -1197.56 483.909 1291.63 
3777.5 2
10524000 -748.667 225.222 1040.78 -1054.13 -2165.24 2408.21 
10521501 3335.44 1415.33 1518.67 -1094.89 522.025 1212.97 
3778 2
10524000 -1353.67 -932.333 1046.33 -1224.7 -2343.23 2643.98 
10521501 2903.11 1343.33 1535.11 -875.169 -145.749 887.222 
3778.5 2
10524000 -2139 -2019.56 1104.33 -1586.53 -2196.41 2709.48 
10521501 2332.33 1101.44 1577.44 -1153.09 -488.664 1252.36 
3779 2
10524000 -2803.22 -3096.11 1252.33 -1328.44 -2153.11 2529.95 
10521501 1584.78 1133.33 1543.44 -1495.11 63.7778 1496.47 
3779.5 2
10524000 -3288 -3841.89 1247 -950.545 -1462.31 1744.1 
10521501 1044.44 920.889 1513.22 -1059.48 -416.558 1138.43 
3780 2
10524000 -3564.33 -4344.89 1221.67 -542.895 -988.212 1127.52 
10521501 694.556 598.667 1494.78 -687.404 -633.05 934.493 
3780.5 2
10524000 -3859.44 -4897 1209.44 -590.222 -1104.22 1252.07 
10521501 450.778 195.444 1475.44 -487.556 -806.444 942.371 
3781 2
10524000 -4084.1 -5526.7 1204.4 -444.862 -1246.93 1323.91 
10521501 40.9 -92.7 1515.4 -811.639 -570.583 992.131 
3781.5 2
10524000 -4203.33 -5908 1186.89 -231.072 -738.953 774.239 
10521501 -455.333 -436.667 1602.78 -961.693 -666.602 1170.13 
3782 2
10524000 -4227.78 -5973.11 1267.11 -47.9303 -127.669 136.37 
10521501 -856.222 -775 1589.11 -786.057 -663.399 1028.58 
3782.5 2
10524000 -4171.22 -5878.33 1273.56 115.893 194.217 226.166 
10521501 -1226.67 -1084.89 1627.33 -759.107 -635.018 989.693 
3783 2
10524000 -4458.11 -5745 1351.11 -574.928 267.201 633.986 
10521501 -1646.44 -1326.22 1647 -841.238 -483.634 970.352 
3783.5 2
10524000 -4736.78 -5399.44 1325.33 -547.479 678.891 872.139 
10521501 -1993.22 -1635.67 1693.44 -681.292 -607.946 913.103 
3784 2
10524000 -4801.5 -5225 1312.38 -139.188 375.149 400.138 
10521501 -1976.75 -2075.25 1689.5 35.4241 -945.341 946.004 
3784.5 2
10524000 -4691.9 -5454.6 1301.4 211.992 -444.101 492.104 
10521501 -1883.9 -2866.1 1689 179.594 -1529.69 1540.2 
3785 1
10524000 -4652.38 -5589.12 1294.75 79.6875 -271.22 282.684 
3785.5 1
10524000 -4450.44 -5759.78 1301.67 413.792 -349.698 541.768 
3786 1
10524000 -4014.11 -5824.56 1311.44 834.289 -123.858 843.433 
3786.5 1
10524000 -3883.12 -5593 1307.88 267.319 472.562 542.931 
3787 1
10524000 -3302.11 -5472.78 1289.89 1159.71 239.965 1184.27 
3787.5 1
10524000 -3191.38 -5511 1265.62 217.556 -75.0928 230.151 
3788 1
10524000 -3292.89 -5647.67 1259.33 -205.911 -277.214 345.321 
3788.5 1
10524000 -3723.88 -5259.25 1233.62 -861.972 776.833 1160.37 
3789 1
10524000 -3914.56 -5142.89 1220.22 -398.08 242.925 466.348 
3789.5 1
10524000 -3936.11 -5231.33 1192.78 -42.1007 -172.743 177.799 
3790 1
10524000 -3773.38 -5229.12 1181.25 326.124 4.42552 326.154 
3790.5 1
10524000 -3333.5 -5180.25 1165.75 903.234 100.359 908.793 
3791 1
10524000 -3234.67 -5171.56 1123.56 192.283 16.9153 193.025 
3791.5 1
10524000 -3125.12 -5165.88 1097 219.963 11.4067 220.259 
3792 1
10524000 -3143.56 -5092.89 1076 -36.8611 145.972 150.554 
3792.5 1
10524000 -3203.75 -4971.12 1067.38 -115.759 234.161 261.212 
3793 1
10524000 -3154.25 -4868 1068 103.556 215.743 239.309 
3793.5 1
10524000 -3113.33 -4913.44 1064.22 80.7035 -89.634 120.612 
3794 1
10524000 -3094.62 -4995.38 1062.38 37.1197 -162.561 166.745 
3794.5 1
10524000 -3398 -5165.89 1131.56 -596.022 -334.998 683.714 
3795 1
10524000 -3686.88 -5197.5 1190.88 -558.752 -61.1433 562.088 
3795.5 1
10524000 -3694.38 -5162.12 1237.5 -15.2439 71.9004 73.4986 
3796 1
10524000 -3653.38 -5275.5 1216.38 87.6068 -242.254 257.608 
3796.5 1
10524000 -3898.44 -5124 1276.78 -469.482 290.23 551.948 
3797 1
10524000 -3835.75 -5120 1259.25 126.655 8.08081 126.913 
3797.5 1
10524000 -3309.62 -4907.88 1276.88 1087.04 438.275 1172.06 
3798 1
10524000 -3149.5 -4826.5 1279.12 327.454 166.411 367.313 
3798.5 1
10524000 -3402.25 -4563 1274.12 -509.577 531.25 736.135 
3799 1
10524000 -3590.78 -4906.78 1284.11 -359.101 -654.815 746.817 
3799.5 1
10524000 -3829.5 -5224.75 1282.38 -468.083 -623.475 779.63 
3800 1
10524000 -3860.56 -5611.78 1273 -60.8932 -758.878 761.317 
3800.5 1
10524000 -3807.5 -5770.88 1273.38 106.324 -318.832 336.093 
3801 1
10524000 -3863.62 -5947 1262.88 -117.171 -367.693 385.911 
3801.5 1
10524000 -3880.12 -5971.25 1258.75 -34.1615 -50.207 60.7269 
3802 1
10524000 -3304.78 -5500.22 1247 1119.35 916.396 1446.63 
3802.5 1
10524000 -3189.38 -5255 1188.12 224.957 478.016 528.304 
3803 1
10524000 -3153.75 -5146.62 1152.88 73.002 222.08 233.771 
3803.5 1
10524000 -3358.5 -5030.62 1168.75 -417.857 236.735 480.258 
3804 1
10524000 -3600.75 -4946.38 1214.25 -487.425 169.517 516.061 
3804.5 1
10524000 -3746.62 -5084 1285.25 -291.75 -275.25 401.099 
3805 1
10524000 -3839 -5232.38 1270 -185.865 -298.541 351.671 
3805.5 1
10524000 -4052.12 -5279.88 1270.25 -413.033 -92.0543 423.167 
3806 1
10524000 -3961.25 -5252.12 1235.5 179.595 54.8419 187.782 
3806.5 1
10524000 -3941.25 -5208.88 1233 40 86.5 95.3008 
3807 1
10524000 -3966.25 -5074.38 1265.62 -49.1159 264.244 268.77 
3807.5 1
10524000 -4015 -5083.5 1260.38 -97.3054 -18.2136 98.9953 
3808 1
10524000 -3996.75 -5030.75 1250.12 36.6466 105.924 112.084 
3808.5 1
10524000 -3835.12 -4923.88 1251.12 323.898 214.178 388.307 
3809 1
10524000 -3711.38 -4865 1260.25 240.759 114.543 266.617 
3809.5 1
10524000 -3415.12 -4970 1241.75 588.966 -208.748 624.865 
3810 1
10524000 -3126.12 -5187.75 1210.12 614.894 -463.298 769.895 
3810.5 1
10524000 -3094.25 -5264.38 1183.12 63.1188 -151.733 164.337 
3811 1
10524000 -3196.62 -5200.5 1147.12 -203.529 126.988 239.896 
3811.5 1
10524000 -3212.5 -5116.88 1111.38 -31.75 167.25 170.237 
3812 1
10524000 -3432.75 -5143.5 1141.5 -443.159 -53.5714 446.385 
3812.5 1
10524000 -3892 -5128.62 1234 -920.341 29.8096 920.823 
3813 1
10524000 -4312.62 -5348.62 1253.88 -836.233 -437.376 943.707 
3813.5 1
10524000 -4577.38 -5585.25 1279.12 -549.274 -490.923 736.687 
3814 1
10524000 -4475.12 -5686.12 1308.5 209.529 -206.711 294.333 
3814.5 1
10524000 -4451.12 -5721.38 1313.88 47.5248 -69.802 84.4448 
3815 1
10524000 -4422.44 -5684.78 1322.67 55.0491 70.2442 89.2449 
3815.5 1
10524000 -4372.62 -5713.38 1331.5 96.1765 -55.207 110.895 
3816 1
10524000 -4252.62 -5499.12 1328 240.481 429.359 492.118 
3816.5 1
10524000 -4427.62 -4832.5 1264.5 -363.825 1385.91 1432.87 
3817 1
10524000 -4386.56 -4583.56 1196.78 81.0048 491.015 497.652 
3817.5 1
10524000 -4369.12 -4620.12 1132.88 34.4477 -72.2716 80.0614 
3818 1
10524000 -4397.33 -4603.33 1064.56 -57.804 34.4092 67.2703 
3818.5 1
10524000 -4320.38 -4611.62 1029.77 150.585 -16.2075 151.454 
3819 1
10524000 -4315.07 -4647.21 954.714 10.584 -70.9141 71.6996 
3819.5 1
10524000 -4339.14 -4587.57 885 -49.7344 123.229 132.887 
3820 1
10524000 -4279.3 -4598.3 871.4 118.501 -21.2447 120.39 
3820.5 1
10524000 -4258.89 -4699.56 879.333 42.259 -209.639 213.856 
3821 1
10524000 -4258.22 -4644.89 912.889 1.27714 104.725 104.733 
3821.5 1
10524000 -4291.12 -4548.25 899.375 -64.2632 188.748 199.388 
3822 1
10524000 -4334.56 -4838.44 886.444 -86.8611 -580.389 586.853 
3822.5 1
10524000 -4418.62 -5215.38 1026.5 -171.221 -767.679 786.542 
3823 1
10524000 -4519.75 -5430.12 1164.25 -209.803 -445.539 492.466 
3823.5 1
10524000 -4583.11 -5581.78 1269.33 -129.045 -308.865 334.739 
3824 1
10524000 -4555 -5535.33 1301.11 53.3418 88.1299 103.016 
3824.5 1
10524000 -4489.5 -5312.5 1302.62 131.526 447.456 466.387 
3825 1
10524000 -4672.89 -5079.67 1235 -368.251 467.537 595.146 
3825.5 1
10524000 -4260.88 -5193.88 1289 834.036 -231.191 865.486 
3826 1
10524000 -3928.44 -5168 1260.22 684.013 53.2407 686.082 
3826.5 1
10524000 -3260 -5176.25 1202.38 1318.43 -16.2722 1318.53 
3827 1
10524000 -3064.78 -5279 1175.56 395.988 -208.418 447.487 
3827.5 1
10524000 -3115.78 -5377.44 1156.33 -98.0769 -189.316 213.213 
3828 1
10524000 -3061.75 -5255.12 1123.75 110.94 251.169 274.579 
3828.5 1
10524000 -3060.44 -5184 1105.33 2.52038 137.307 137.33 
3829 1
10524000 -3082.88 -5144.25 1111.38 -45.2229 80.1411 92.0202 
3829.5 1
10524000 -3268.56 -5122.78 1135.44 -369.882 42.7734 372.347 
3830 1
10524000 -3655.5 -4996.62 1229.5 -784.877 255.888 825.537 
3830.5 1
10524000 -3766.78 -5014.78 1255 -219.051 -35.7338 221.946 
3831 1
10524000 -3769 -4976 1263.88 -4.43557 77.4008 77.5277 
3831.5 1
10524000 -3851.56 -5187.22 1271.56 -165.442 -423.291 454.474 
3832 1
10524000 -3960 -5211.56 1260.44 -210.981 -47.3411 216.228 
3832.5 1
10524000 -3968.62 -5029.38 1261.75 -18.0063 380.335 380.761 
3833 1
10524000 -3894.78 -4931.89 1279.67 151.949 200.589 251.643 
3833.5 1
10524000 -3715.56 -5135 1270 343.338 -389.102 518.923 
3834 1
10524000 -3588.38 -5347 1243.62 259.552 -432.653 504.535 
3834.5 1
10524000 -3319.44 -5292.56 1183.22 544.394 110.211 555.438 
3835 1
10524000 -3275.88 -5214 1148 85.9358 154.942 177.178 
3835.5 1
10524000 -3173.67 -5343.33 1169.56 209.873 -265.572 338.489 
3836 1
10524000 -3056 -5372 1161.78 232.084 -56.5417 238.872 
3836.5 1
10524000 -2992.67 -5327 1155.78 121.328 86.2069 148.836 
3837 1
10524000 -3190.25 -5447.62 1147.75 -406.55 -248.2 476.326 
3837.5 1
10524000 -3460.88 -5409.75 1171.75 -547.824 76.67 553.163 
3838 1
10524000 -3803.33 -5219.11 1248.11 -696.054 387.477 796.636 
3838.5 1
10524000 -3929.5 -5141.25 1302.75 -247.386 152.669 290.702 
3839 1
10524000 -4032.22 -5035 1236.11 -203.008 209.98 292.069 
3839.5 1
10524000 -4112.25 -4872.62 1242.62 -160.698 326.054 363.504 
3840 1
10524000 -4130 -4182.44 1424.44 -35.9312 1397.13 1397.59 
3840.5 1
10524000 -4135 -3935.25 1558.88 -10.1215 500.394 500.496 
3841 1
10524000 -3877.89 -3814.89 1608 506.124 236.931 558.836 
3841.5 1
10524000 -3345.5 -3675.25 1619 1048.01 274.88 1083.46 
