# Supplementary material for: Intrinsic group behaviour II: On the dependence of triad spatial dynamics on social and personal features; and on the effect of social interaction on small group dynamics
Source: PLoS One. 2019 Dec 3;14(12):e0225704. doi: 10.1371/journal.pone.0225704 (PMC6890182; doi:10.1371/journal.pone.0225704)
Supplement: S2 Data Set — (ZIP) [file pone.0225704.s002.zip › set_2_nint/group_traj_dyas_noint/traj_2_0217_17.dat]

2 10501500 10502100 0 0 1 0 2 1 0 10 0 20 1476.33 1777.38 1175.28 
3615 1
10501500 -11722 12232 1320.5 0 0 0 
3615.5 1
10501500 -11476.8 11848.1 1249.78 653.926 -1023.7 1214.74 
3616 1
10501500 -11150.8 11328 1463.22 623.327 -994.476 1173.68 
3616.5 1
10501500 -10833.1 10858.2 1515.62 646.951 -956.721 1154.93 
3617 1
10501500 -10562.4 10328.1 1516.78 549.048 -1075.33 1207.39 
3617.5 1
10501500 -10297 9915.12 1490.88 534.093 -830.958 987.799 
3618 1
10501500 -10000.3 9460.22 1471.44 606.68 -930.272 1110.62 
3618.5 1
10501500 -9692.11 8958 1530.78 591.597 -963.958 1131.02 
3619 1
10501500 -9359 8660.62 1463.62 678.434 -605.652 909.443 
3619.5 1
10501500 -9061 8245.33 1499 610.656 -851.008 1047.43 
3620 1
10501500 -8605 7885.25 1488.12 921.212 -727.441 1173.8 
3620.5 1
10501500 -8083.56 7638.67 1542.89 1030.52 -487.319 1139.94 
3621 1
10501500 -7605.25 7364.12 1530 937.854 -538.317 1081.37 
3621.5 2
10502100 -7653.5 6696 952 0 0 0 
10501500 -7177.11 7152.33 1537.56 875.54 -433.112 976.809 
3622 2
10502100 -7368.44 6457.89 920.444 740.404 -618.47 964.73 
10501500 -6729 6890.44 1408 850.306 -496.943 984.872 
3622.5 2
10502100 -6887.75 6129 907.875 987.052 -675.337 1195.97 
10501500 -6194 6550.5 1525.38 1098.56 -698.038 1301.57 
3623 2
10502100 -6083.22 5662.44 921.889 1635.22 -948.284 1890.29 
10501500 -5522.56 6192.33 1441 1364.72 -727.981 1546.75 
3623.5 2
10502100 -5540.38 5537.38 943 1087.87 -250.64 1116.37 
10501500 -4906.75 6038.12 1480.62 1234.08 -309.035 1272.18 
3624 2
10502100 -5154.11 5264.44 942.889 777.191 -549.156 951.629 
10501500 -4489.44 5724.78 1573.78 839.649 -630.477 1050.01 
3624.5 2
10502100 -4753.56 4915.22 1001.33 760.067 -662.661 1008.38 
10501500 -4160 5333.22 1693.22 625.132 -742.99 970.991 
3625 2
10502100 -4320.25 4614.12 1046.5 902.72 -627.286 1099.27 
10501500 -3606.75 5043.75 1735 1152.6 -603.067 1300.84 
3625.5 2
10502100 -3954.11 4315.44 1172.22 729.36 -594.981 941.259 
10501500 -3134 4813.56 1760.44 941.733 -458.555 1047.44 
3626 2
10502100 -3615.88 3968.38 1240 677.828 -695.53 971.191 
10501500 -2640.75 4584.25 1762.12 988.477 -459.53 1090.07 
3626.5 2
10502100 -3266.78 3737 1327.11 721.275 -478.048 865.313 
10501500 -2309 4327.11 1779 685.434 -531.279 867.224 
3627 2
10502100 -2965.89 3499.33 1376.11 585.387 -462.387 745.975 
10501500 -1883.67 4136.56 1746.89 827.497 -370.731 906.748 
3627.5 2
10502100 -2280.22 3342.56 1349.44 1318.59 -301.496 1352.62 
10501500 -1383 3962.78 1718.78 962.821 -334.188 1019.17 
3628 2
10502100 -1629.62 3137.88 1298.25 1314.34 -413.496 1377.85 
10501500 -946.125 3729.88 1720.5 882.576 -470.511 1000.16 
3628.5 2
10502100 -1186.33 2893.22 1287.44 919.692 -507.578 1050.46 
10501500 -483.222 3404.56 1771 960.379 -674.937 1173.83 
3629 2
10502100 -784.778 2642.89 1260.33 821.177 -511.929 967.679 
10501500 -12.6667 3174.11 1749.33 962.281 -471.257 1071.48 
3629.5 2
10502100 -248.222 2441.44 1180.78 1047.96 -393.446 1119.38 
10501500 583.667 2935.22 1754 1164.71 -466.58 1254.69 
3630 2
10502100 178.444 2158.67 1127.67 851.63 -564.427 1021.69 
10501500 1211.33 2886.22 1750.33 1252.83 -97.8044 1256.64 
3630.5 2
10502100 725.444 2056 1101.22 1100.6 -206.573 1119.82 
10501500 1649.56 2668.44 1745.44 881.735 -438.185 984.613 
3631 2
10502100 1255.56 2075 1119 1043.53 37.4016 1044.2 
10501500 2117.22 2457.56 1734.78 920.604 -415.136 1009.88 
3631.5 2
10502100 1721.33 1997.11 1105.67 926 -154.849 938.857 
10501500 2506.22 2202.11 1719.56 773.36 -507.842 925.197 
3632 2
10502100 2184.56 1721.56 1086.89 939.599 -558.936 1093.28 
10501500 2906.78 1852.56 1731.78 812.486 -709.038 1078.36 
3632.5 2
10502100 2651.67 1401.11 1042.22 923.144 -633.289 1119.49 
10501500 3332.56 1471.89 1731.22 841.458 -752.306 1128.72 
3633 2
10502100 3072.33 1051.22 1075.56 843.019 -701.18 1096.51 
10501500 3752.11 1057.89 1748.33 840.793 -829.659 1181.21 
3633.5 2
10502100 3426.33 712.667 1076.22 719.512 -688.121 995.594 
10501500 4124.78 692 1766.33 757.453 -743.677 1061.5 
3634 2
10502100 3767.89 375.333 1096.78 692.81 -684.246 973.745 
10501500 4485.44 356.778 1768 731.575 -679.964 998.776 
3634.5 2
10502100 3983.11 -45.1111 1090 413.889 -808.547 908.324 
10501500 4754.67 -145.222 1754.22 517.735 -965.385 1095.45 
3635 2
10502100 4255.78 -382.333 1089 549.731 -679.884 874.326 
10501500 5083 -559.111 1731.11 661.962 -834.453 1065.13 
3635.5 2
10502100 4530.56 -794.222 1136.44 563.069 -844.035 1014.61 
10501500 5421.44 -895.556 1719.11 693.534 -689.435 977.911 
3636 2
10502100 4806.89 -1186.22 1155.78 570.937 -809.917 990.926 
10501500 5711.67 -1248.22 1726.89 599.633 -728.65 943.658 
3636.5 2
10502100 5214.7 -1611.8 1166.3 776.783 -810.624 1122.72 
10501500 6102.7 -1674.3 1752.6 744.825 -811.577 1101.55 
3637 2
10502100 5506.89 -1936.44 1133.22 583.211 -647.993 871.797 
10501500 6469.89 -2058.33 1728.89 732.912 -766.534 1060.53 
3637.5 2
10502100 6002.33 -2316.67 1094 1009.05 -774.383 1271.95 
10501500 6993 -2433.22 1695.89 1065.4 -763.521 1310.74 
3638 2
10502100 6498.6 -2721.3 1069.1 973.072 -793.399 1255.53 
10501500 7402.1 -2800.4 1675.8 802.157 -719.956 1077.86 
3638.5 2
10502100 7024.17 -3068.17 1040.08 1051.13 -693.733 1259.42 
10501500 7728.58 -3188.42 1675.58 652.967 -776.033 1014.2 
3639 2
10502100 7408.77 -3406.08 1025.23 772.294 -678.535 1028.03 
10501500 8226.62 -3512.38 1669.77 1000.06 -650.538 1193.03 
3639.5 2
10502100 7630.25 -3637.08 1027.58 439.446 -458.346 634.975 
10501500 8658.58 -3800.25 1666.08 857.079 -571.161 1029.96 
3640 2
10502100 7974.92 -3952.54 1019.92 697.719 -638.573 945.826 
10501500 9015.38 -4121.31 1697.08 722.27 -649.914 971.629 
3640.5 2
10502100 8374.9 -4335.6 1005.3 781.205 -748.167 1081.68 
10501500 9352.7 -4393.9 1694.5 658.819 -532.407 847.054 
3641 2
10502100 8801.3 -4636.9 1021.7 836.078 -590.784 1023.74 
10501500 9791.8 -4740.1 1667 860.98 -678.824 1096.4 
3641.5 2
10502100 9149.9 -4801.1 1074 695.808 -327.745 769.133 
10501500 10249.3 -5010.3 1653 913.174 -539.321 1060.54 
3642 2
10502100 9596.9 -4993.6 1100.1 904.858 -389.676 985.198 
10501500 10637.6 -5283.5 1662.1 786.032 -553.036 961.091 
3642.5 2
10502100 10073.3 -5256.7 1079.8 950.898 -525.15 1086.27 
10501500 11024.2 -5575.6 1660.7 771.657 -583.034 967.152 
3643 2
10502100 10511.6 -5686.5 1048.7 862.795 -846.063 1208.4 
10501500 11521.8 -6000.5 1684.8 979.528 -836.417 1288.05 
3643.5 2
10502100 10835.2 -6325.67 1031.56 659.108 -1301.77 1459.11 
10501500 11957.2 -6477.22 1739.78 886.807 -970.921 1314.96 
3644 2
10502100 11483.3 -6850.44 1048.33 1347.42 -1091.01 1733.74 
10501500 12346.3 -6780 1758.89 808.963 -629.476 1025.02 
3644.5 2
10502100 12166 -7588.56 1148.78 1368.07 -1479.18 2014.84 
10501500 12690.9 -7136.78 1745.78 690.492 -714.986 993.974 
3645 2
10502100 12521.3 -7894.67 1170.56 722.222 -622.177 953.262 
10501500 13027.8 -7500.78 1727.56 684.734 -739.837 1008.08 
3645.5 2
10502100 12965.1 -8210.3 1185.2 873.556 -621.325 1071.98 
10501500 13427.6 -7816.5 1709.8 787.052 -621.5 1002.85 
3646 2
10502100 13322 -8604.62 1170.75 716.667 -791.817 1067.98 
10501500 13777.9 -8191.12 1692 703.363 -752.259 1029.86 
3646.5 2
10502100 13673.3 -9062.78 1116.22 721.424 -940.765 1185.53 
10501500 14141.6 -8685.89 1687.78 746.777 -1015.94 1260.88 
3647 2
10502100 13940.1 -9560.56 1127.33 521.05 -972.222 1103.05 
10501500 14530.9 -9236.89 1752.89 760.417 -1076.17 1317.72 
3647.5 2
10502100 14368.9 -10049 1183.67 869.732 -990.76 1318.35 
10501500 14932.3 -9605.56 1815.33 814.289 -747.803 1105.57 
3648 2
10502100 14715.1 -10368.4 1186.11 674.897 -622.699 918.281 
10501500 15376.9 -9952.56 1835.44 866.58 -676.413 1099.32 
3648.5 2
10502100 15078.1 -10751 1197.11 714.567 -753.062 1038.13 
10501500 15677.3 -10182.7 1807 591.426 -452.975 744.964 
3649 2
10502100 15446.6 -11087.4 1164.11 722.44 -659.695 978.324 
10501500 16094.2 -10552.8 1771 817.429 -725.708 1093.09 
3649.5 2
10502100 15914.6 -11490.6 1128.38 949.431 -817.81 1253.09 
10501500 16466.8 -11018.6 1743.38 755.634 -944.923 1209.9 
3650 2
10502100 16288 -11826.9 1089.78 791.049 -712.423 1064.57 
10501500 16810.4 -11365.2 1717.44 728.166 -734.316 1034.14 
3650.5 2
10502100 16694.2 -12164.3 1038.56 822.312 -683.086 1069.02 
10501500 17158.9 -11651.8 1737.89 705.353 -580.072 913.24 
3651 2
10502100 17067.9 -12487.4 1006.11 734.119 -634.796 970.514 
10501500 17679.4 -11978.2 1736.44 1022.7 -641.345 1207.16 
3651.5 2
10502100 17538.3 -12701.2 983.778 920.635 -418.352 1011.23 
10501500 18479.6 -12324 1719.67 1565.78 -676.669 1705.74 
3652 2
10502100 18061.1 -13007.6 1030.75 1051.89 -616.505 1219.25 
10501500 18897 -12594.6 1746.38 839.928 -544.517 1000.99 
3652.5 2
10502100 18465 -13308 1086.33 815.909 -606.818 1016.83 
10501500 19315.1 -12858.4 1761.67 844.669 -532.969 998.76 
3653 2
10502100 18886.6 -13580.6 1136.88 829.97 -536.663 988.362 
10501500 19654 -13182.6 1768.75 667.104 -638.151 923.182 
3653.5 2
10502100 19315.9 -13738.9 1156.56 848.348 -312.774 904.169 
10501500 20039.2 -13575.3 1724.11 761.309 -776.103 1087.16 
3654 2
10502100 19699.4 -13964.2 1134.38 763.917 -448.927 886.061 
10501500 20507.8 -13868.5 1700.75 933.322 -583.997 1100.97 
3654.5 2
10502100 20042.2 -14277.6 1113 677.564 -619.181 917.866 
10501500 20945.2 -14081.8 1699.78 864.57 -421.498 961.842 
3655 2
10502100 20401.5 -14619.4 1064.5 704.466 -670.234 972.361 
10501500 21376 -14284.8 1710.12 844.662 -397.985 933.727 
3655.5 2
10502100 20807.5 -14807.6 1021.62 800.789 -371.302 882.682 
10501500 21822.8 -14558.2 1679.25 881.164 -539.448 1033.18 
3656 2
10502100 21180.5 -14956.1 1008.5 785.263 -312.632 845.208 
10501500 22262 -14824.9 1664.38 924.737 -561.316 1081.76 
3656.5 2
10502100 21584.8 -15151.9 981.556 842.245 -407.841 935.795 
10501500 22728.3 -15051.7 1651.78 971.528 -472.483 1080.33 
3657 2
10502100 22032 -15276.9 978.889 850.232 -237.643 882.819 
10501500 23266.9 -15319.6 1669.22 1023.87 -509.294 1143.54 
3657.5 2
10502100 22437 -15498 942.333 789.474 -431.016 899.468 
10501500 23773.4 -15529.3 1681.11 987.438 -408.924 1068.76 
3658 2
10502100 22790.4 -15669.8 945.75 728.608 -354.124 810.107 
10501500 24203.9 -15702.8 1710.12 887.486 -357.56 956.807 
3658.5 2
10502100 23171.7 -15884.2 1035.33 768.733 -432.404 882 
10501500 24625.3 -15913.2 1742.78 849.714 -424.339 949.778 
3659 2
10502100 23597.8 -16031.4 1079 843.729 -291.392 892.63 
10501500 25066.9 -16053.4 1744.5 874.34 -277.53 917.329 
3659.5 2
10502100 23942.4 -16235 1104.22 699.177 -413.032 812.062 
10501500 25554.6 -16303.7 1715.33 989.21 -507.691 1111.88 
3660 2
10502100 24326 -16463.9 1119.56 743.325 -443.583 865.62 
10501500 26091.6 -16531.6 1733.89 1040.7 -441.645 1130.53 
3660.5 2
10502100 24721.5 -16686.1 1124.62 808.793 -454.471 927.734 
10501500 26591.8 -16746.1 1749.88 1022.89 -438.792 1113.04 
3661 2
10502100 25127.6 -16932.2 1087.22 847.715 -513.773 991.254 
10501500 27044.7 -16995.1 1783.89 945.546 -519.804 1079.01 
3661.5 2
10502100 25478.9 -17142 1047.44 690.242 -412.137 803.923 
10501500 27602.6 -17114.1 1837.22 1096.05 -233.792 1120.71 
3662 2
10502100 26021.9 -17434.4 1094.89 1036.26 -558.1 1176.99 
10501500 28070.2 -17286.6 1776.67 892.494 -329.092 951.234 
3662.5 2
10502100 26677.1 -17613.2 1103 1321.04 -360.495 1369.34 
10501500 28528.8 -17491.1 1726.5 924.451 -412.438 1012.28 
3663 2
10502100 27386.2 -17756 1115.11 1462.06 -294.33 1491.39 
10501500 29032.9 -17715.2 1703.44 1039.46 -462.056 1137.53 
3663.5 2
10502100 28531.4 -18094.4 1117.67 2228.06 -658.452 2323.32 
10501500 29475.7 -17867.7 1640.33 861.435 -296.585 911.062 
3664 2
10502100 29514.2 -18457.1 1048.38 1997.57 -737.156 2129.25 
10501500 30035.5 -18056.6 1594.38 1137.87 -384.062 1200.94 
3664.5 2
10502100 30230.1 -18847.3 1000.67 1440.36 -785.127 1640.45 
10501500 30560 -18281 1565.78 1055.33 -451.459 1147.84 
3665 2
10502100 30883.4 -19072.3 961.111 1271.08 -437.743 1344.34 
10501500 31193.6 -18515.2 1514.89 1232.6 -455.685 1314.13 
3665.5 2
10502100 31473.8 -19215.5 938.375 1187.74 -288.062 1222.17 
10501500 31774.6 -18685 1492.12 1169.15 -341.605 1218.04 
3666 2
10502100 31915.3 -19383.6 924.556 912.362 -347.222 976.201 
10501500 32275.9 -18903.7 1610.78 1035.67 -451.791 1129.92 
3666.5 2
10502100 32383.9 -19649.2 1004 925.972 -525.088 1064.49 
10501500 32880.9 -19148.1 1707.38 1195.62 -483.119 1289.54 
3667 2
10502100 33004.8 -19864.7 1126.22 1254.35 -435.185 1327.7 
10501500 33382 -19241.4 1720.89 1012.37 -188.524 1029.78 
3667.5 2
10502100 33475.2 -20057.1 1153.12 904.754 -370.112 977.529 
10501500 33933 -19464 1754.62 1059.62 -427.991 1142.79 
3668 2
10502100 33876.2 -20208.2 1188.33 808.412 -304.631 863.904 
10501500 34375.2 -19612.4 1795.11 891.577 -299.283 940.468 
3668.5 2
10502100 34343.8 -20327.8 1212.38 954.138 -243.934 984.827 
10501500 34874.6 -19817.4 1791.5 1019.19 -418.226 1101.66 
3669 2
10502100 34906.9 -20520.1 1197.56 1139.96 -389.395 1204.63 
10501500 35365.2 -19937.2 1790.33 993.112 -242.606 1022.32 
3669.5 2
10502100 35582.4 -20803.6 1156.25 1342.91 -563.646 1456.41 
10501500 35862.8 -20158.4 1753.62 989.121 -439.668 1082.44 
3670 2
10502100 36122.7 -20995.2 1119.33 1072.01 -380.153 1137.42 
10501500 36501.8 -20419.8 1786.67 1267.91 -518.656 1369.89 
3670.5 2
10502100 36703.1 -21164.5 1100.75 1172.64 -341.975 1221.49 
10501500 37014.6 -20619.1 1817.88 1036.05 -402.722 1111.57 
3671 2
10502100 37147.8 -21295 1204.78 918.704 -269.628 957.453 
10501500 37552.3 -20774.7 1839.22 1110.97 -321.367 1156.51 
3671.5 2
10502100 37586.9 -21468.3 1225.33 852.643 -336.57 916.667 
10501500 38007.3 -20926.7 1860.56 883.495 -295.146 931.491 
3672 2
10502100 38051.4 -21713.3 1242.67 886.556 -467.557 1002.29 
10501500 38494.8 -21128.6 1875.33 930.237 -385.284 1006.87 
3672.5 2
10502100 38453.4 -21955 1259.67 802.395 -482.369 936.225 
10501500 38959.4 -21332.9 1883.33 927.478 -407.851 1013.19 
3673 2
10502100 38939.8 -22214.5 1252.75 1004.76 -536.157 1138.87 
10501500 39489.4 -21462.4 1885.75 1094.9 -267.533 1127.11 
3673.5 2
10502100 39446.3 -22467.6 1238.33 1027.55 -513.297 1148.62 
10501500 40010.4 -21608.9 1861.33 1056.94 -297.188 1097.92 
3674 2
10502100 40007.1 -22700.9 1202.67 1099.56 -457.516 1190.95 
10501500 40442.9 -21699 1820.22 847.93 -176.688 866.144 
3674.5 2
10502100 40538.4 -22825.3 1120.11 1045.93 -244.969 1074.24 
10501500 40773.9 -21554.8 1822.22 651.575 283.902 710.739 
3675 2
10502100 41116.7 -22923.1 1065.33 1147.27 -194.004 1163.55 
10501500 41068.4 -21325.1 1787.78 584.436 455.688 741.091 
3675.5 1
10502100 41609.7 -22884.7 1097.67 991.952 77.353 994.963 
3676 1
10502100 42084.3 -22903 1187.89 960.864 -37.112 961.58 
3676.5 1
10502100 42470.6 -22918 1212.44 781.826 -30.3644 782.416 
3677 1
10502100 42985.6 -22816.1 1153 1061.86 210.08 1082.44 
3677.5 1
10502100 43535.7 -22718.7 1073 1111.34 196.857 1128.64 
3678 1
10502100 44113.7 -22648.4 1049.11 1149.11 139.607 1157.55 
3678.5 1
10502100 44605.4 -22663.1 1110.33 966.165 -28.8147 966.594 
3679 1
10502100 45112.1 -22703.7 1140.78 1021.51 -81.7652 1024.77 
3679.5 1
10502100 45635.1 -22863.8 1156.78 1056.57 -323.457 1104.97 
3680 1
10502100 46047.3 -23139.7 1197.44 839.556 -561.892 1010.24 
3680.5 1
10502100 46476.8 -23464.8 1257.22 847.03 -641.245 1062.38 
3681 1
10502100 46893.6 -23823.8 1265 810.852 -698.444 1070.19 
3681.5 1
10502100 47408.8 -24215.8 1284 1022.27 -777.778 1284.51 
