# Supplementary material for: Intrinsic group behaviour II: On the dependence of triad spatial dynamics on social and personal features; and on the effect of social interaction on small group dynamics
Source: PLoS One. 2019 Dec 3;14(12):e0225704. doi: 10.1371/journal.pone.0225704 (PMC6890182; doi:10.1371/journal.pone.0225704)
Supplement: S2 Data Set — (ZIP) [file pone.0225704.s002.zip › set_2_nint/group_traj_dyas_noint/traj_2_0217_16.dat]

2 10485000 10484601 0 0 0 1 0 1 0 20 20 20 1605.13 1608.69 1601.56 
3526 1
10484601 39211.4 -17720 1573.6 0 0 0 
3526.5 1
10484601 38690.4 -17679.8 1557.25 -1367.52 105.643 1371.59 
3527 1
10484601 38013.4 -17567.3 1549.78 -1327.31 220.425 1345.49 
3527.5 1
10484601 37491 -17634.9 1537.12 -1028.43 -132.956 1036.99 
3528 1
10484601 36704.6 -17753.6 1532.33 -1611.57 -243.198 1629.81 
3528.5 1
10484601 36019.1 -17687.2 1589.67 -1338.76 129.557 1345.01 
3529 1
10484601 35430 -17617.6 1598 -1135.09 134.232 1143 
3529.5 1
10484601 34888.2 -17549.4 1603.62 -1126.3 141.748 1135.18 
3530 2
10485000 36164.5 -17478.8 1448.33 0 0 0 
10484601 34311.8 -17472.6 1628.11 -1203.49 160.375 1214.13 
3530.5 2
10485000 35633.2 -17518.6 1470.67 -1232.66 -92.1629 1236.1 
10484601 33777.2 -17345.9 1603 -1037.97 245.955 1066.71 
3531 2
10485000 35073 -17433 1476.78 -1096.33 167.428 1109.04 
10484601 33073.7 -17308 1566.56 -1376.82 74.1466 1378.82 
3531.5 2
10485000 34656.8 -17330.8 1517.5 -842.611 206.984 867.661 
10484601 32543 -17284.1 1557.25 -1074.22 48.33 1075.31 
3532 2
10485000 34179.6 -17237.1 1517 -971.883 190.711 990.417 
10484601 31931.2 -17434 1558.11 -1245.98 -305.244 1282.83 
3532.5 2
10485000 33434.4 -17212.4 1510.67 -1405.87 46.5409 1406.64 
10484601 31547.4 -17502.3 1557 -724.109 -128.931 735.498 
3533 2
10485000 32900.5 -17261.5 1509.25 -1089.68 -100.113 1094.27 
10484601 31274.9 -17731.6 1557 -556.264 -467.942 726.911 
3533.5 2
10485000 32139.7 -16919.8 1489.67 -1537.04 690.348 1684.95 
10484601 31139.6 -17897.1 1557 -273.373 -334.315 431.856 
3534 2
10485000 31418 -16619 1454.38 -1440.45 600.355 1560.55 
10484601 31106 -17452.6 1529.62 -66.9772 887.198 889.722 
3534.5 2
10485000 30783.7 -16385.8 1540.33 -1281.48 471.156 1365.35 
10484601 30715.7 -17240.9 1497.44 -788.552 427.75 897.098 
3535 2
10485000 30167.5 -16198.6 1635.5 -1222.55 371.335 1277.7 
10484601 29980.9 -16921.4 1570.38 -1457.92 633.956 1589.79 
3535.5 2
10485000 29666.9 -16041 1665.67 -1027.95 323.665 1077.7 
10484601 29400.2 -16884.6 1636.11 -1192.31 75.6046 1194.7 
3536 2
10485000 29173.1 -15859 1706.78 -947.75 349.328 1010.08 
10484601 28818.2 -16609 1713.56 -1117.08 528.897 1235.96 
3536.5 2
10485000 28621.9 -15668.9 1669.62 -1118.13 385.649 1182.76 
10484601 28129.1 -16679.5 1714.12 -1397.76 -143.002 1405.06 
3537 2
10485000 27959.9 -15548 1572.5 -1275.53 232.9 1296.62 
10484601 27626.2 -16727.9 1698 -968.931 -93.2081 973.403 
3537.5 2
10485000 27410 -15329.9 1533.75 -1126.79 446.977 1212.21 
10484601 27101.1 -16635.8 1693.38 -1076.08 188.781 1092.51 
3538 2
10485000 26811.8 -15182.8 1553.88 -1211.03 297.824 1247.12 
10484601 26466 -16281.1 1597.5 -1285.68 717.864 1472.51 
3538.5 2
10485000 26094.6 -15029.9 1576.12 -1442.91 307.596 1475.33 
10484601 25874 -16013.4 1551.62 -1191.15 538.732 1307.31 
3539 2
10485000 25558 -14848.2 1626.44 -1073.25 363.306 1133.07 
10484601 25279.1 -15781.8 1584.89 -1189.78 463.194 1276.76 
3539.5 2
10485000 24965.8 -14713.4 1586.33 -1130.2 257.209 1159.09 
10484601 24656.9 -15483.8 1593.56 -1187.45 568.702 1316.61 
3540 2
10485000 24407.5 -14586.2 1578.62 -1141.67 260.111 1170.93 
10484601 24077.9 -15252.4 1604.88 -1184.08 473.216 1275.14 
3540.5 2
10485000 23935.6 -14430.6 1558.33 -973.081 321.019 1024.67 
10484601 23532.4 -15087.6 1615.11 -1124.6 339.834 1174.82 
3541 2
10485000 23393.9 -14211.9 1511.5 -1081.2 436.488 1165.98 
10484601 22986.1 -14942 1565.25 -1090.46 290.53 1128.5 
3541.5 2
10485000 22724 -14015.7 1512.11 -1422.24 416.578 1481.99 
10484601 22382.2 -14823.4 1510.44 -1282.17 251.71 1306.65 
3542 2
10485000 22080 -13772.3 1581 -1265.23 478.062 1352.53 
10484601 21795.4 -14631.9 1533 -1152.81 376.337 1212.68 
3542.5 2
10485000 21549.6 -13555 1618.56 -1046.24 428.665 1130.65 
10484601 21234.9 -14328.6 1528 -1105.63 598.291 1257.13 
3543 2
10485000 21078.6 -13293.9 1600.44 -943.888 523.269 1079.23 
10484601 20732.4 -14161.1 1541.33 -1006.9 335.56 1061.35 
3543.5 2
10485000 20646.2 -13041.4 1588.1 -828.267 483.695 959.16 
10484601 20254.5 -13939.4 1548.4 -915.602 424.734 1009.32 
3544 2
10485000 20260.6 -12733.1 1597.38 -769.611 615.319 985.352 
10484601 19698.9 -13580.2 1607.5 -1109.03 716.866 1320.55 
3544.5 2
10485000 19892.9 -12405.1 1591.33 -750.482 669.416 1005.65 
10484601 19388.9 -13217 1611.33 -632.625 741.327 974.566 
3545 2
10485000 19449.8 -12071 1598.44 -875.714 660.299 1096.75 
10484601 18913.2 -12885.8 1584.22 -940.053 654.589 1145.51 
3545.5 2
10485000 19000.6 -11769.9 1569 -905.55 607.107 1090.23 
10484601 18499.4 -12597.4 1547 -834.369 581.457 1016.99 
3546 2
10485000 18604.4 -11538.2 1555.89 -782.966 457.812 906.988 
10484601 17970.3 -12286 1507.11 -1045.54 615.366 1213.19 
3546.5 2
10485000 18116.6 -11199.6 1560.62 -938.114 651.149 1141.95 
10484601 17529.4 -11933.2 1460.62 -847.997 678.365 1085.95 
3547 2
10485000 17563.1 -10821.4 1592.5 -1162.82 794.643 1408.4 
10484601 17111.1 -11433 1496.5 -878.676 1050.95 1369.88 
3547.5 2
10485000 17230.8 -10466.3 1606.56 -681.039 727.544 996.562 
10484601 16621.3 -10889.7 1561.33 -1003.67 1113.39 1499 
3548 2
10485000 16847.8 -9966.67 1594.78 -737.958 962.749 1213.04 
10484601 16268.8 -10390.8 1573.67 -679.298 961.25 1177.05 
3548.5 2
10485000 16482.2 -9377.78 1592.67 -731.111 1177.78 1386.25 
10484601 15907.7 -9872.22 1617.56 -722.222 1037.11 1263.81 
3549 2
10485000 16130.1 -8941.22 1612.89 -694.499 861.056 1106.23 
10484601 15526.3 -9357 1605.22 -752.137 1016.22 1264.28 
3549.5 2
10485000 15856.6 -8517 1598.25 -560.422 869.308 1034.3 
10484601 15179.6 -9062.62 1580 -710.468 603.227 932.013 
3550 2
10485000 15614.6 -8155.67 1572.33 -490.019 731.444 880.414 
10484601 14739.1 -8705.89 1567.67 -891.729 722.138 1147.46 
3550.5 2
10485000 15190.7 -7822.89 1564.44 -827.908 649.957 1052.56 
10484601 14271.4 -8371.33 1579.44 -913.411 653.429 1123.07 
3551 2
10485000 14855.1 -7496.89 1545.56 -657.952 639.216 917.332 
10484601 13790.2 -7849.44 1571.67 -943.573 1023.31 1391.94 
3551.5 2
10485000 14421 -7109.62 1583.12 -887.753 791.951 1189.66 
10484601 13408.1 -7491.88 1579 -781.385 731.226 1070.17 
3552 2
10485000 13948.6 -6676.33 1569.33 -962.209 882.468 1305.6 
10484601 13106.3 -7215.33 1625.89 -614.647 563.221 833.672 
3552.5 2
10485000 13609.2 -6344.44 1550.33 -662.76 648.22 927.06 
10484601 12629.4 -6845.78 1600.56 -931.424 721.788 1178.36 
3553 2
10485000 13202.2 -5984.38 1528.75 -835.672 739.362 1115.8 
10484601 12235.4 -6339.62 1598.88 -809.178 1039.33 1317.18 
3553.5 2
10485000 12762.3 -5571.22 1525.56 -872.851 819.748 1197.44 
10484601 11745.2 -5915.33 1541.89 -972.525 841.849 1286.28 
3554 2
10485000 12190.1 -5080.12 1526.25 -1142.13 980.234 1505.1 
10484601 11284.4 -5371.62 1511.25 -919.855 1085.25 1422.64 
3554.5 2
10485000 11739.2 -4483 1510.67 -918.336 1216.14 1523.92 
10484601 10914.1 -4958.44 1500.67 -754.102 841.508 1129.96 
3555 2
10485000 11361.8 -4023.6 1509.4 -732.859 892.039 1154.48 
10484601 10538.6 -4614 1493 -729.148 668.824 989.435 
3555.5 2
10485000 11047.8 -3559 1522.88 -661.158 978.105 1180.6 
10484601 10292.1 -4087.25 1564.25 -518.895 1108.95 1224.34 
3556 2
10485000 10620.2 -3203.78 1564.44 -839.937 697.883 1092.03 
10484601 9912.44 -3516.78 1573.44 -745.934 1120.77 1346.31 
3556.5 2
10485000 10275.2 -2790.38 1611.5 -650.891 780.005 1015.91 
10484601 9487.38 -3070.62 1566.75 -802.018 841.798 1162.69 
3557 2
10485000 10000.9 -2373.89 1612.89 -555.387 843.089 1009.58 
10484601 9054.33 -2815.44 1617.89 -876.603 516.56 1017.48 
3557.5 2
10485000 9779 -1923.5 1597.5 -452.834 919.161 1024.65 
10484601 8731.25 -2535.62 1591.62 -659.354 571.06 872.271 
3558 2
10485000 9437.78 -1410.67 1617.22 -690.733 1038.12 1246.92 
10484601 8477.56 -2027.33 1586.67 -513.552 1028.93 1149.97 
3558.5 2
10485000 9145.62 -899 1608.12 -587.833 1029.51 1185.51 
10484601 8194.75 -1425.5 1619.12 -569.025 1210.93 1337.96 
3559 2
10485000 8975 -385.778 1588.11 -348.214 1047.39 1103.76 
10484601 8010.11 -829.889 1584.89 -376.814 1215.53 1272.6 
3559.5 2
10485000 8666.38 214.875 1569.12 -618.487 1203.71 1353.31 
10484601 7964.25 -214.5 1513.75 -91.906 1233.24 1236.66 
3560 2
10485000 8615.22 609.889 1510.78 -101.293 782.206 788.737 
10484601 7842.44 438.778 1506.56 -241.199 1293.62 1315.91 
3560.5 2
10485000 8553.62 1141.5 1462.38 -122.46 1056.88 1063.95 
10484601 7697.12 961.125 1439 -288.905 1038.46 1077.9 
3561 2
10485000 8537.78 1705.33 1419.56 -31.8858 1134.47 1134.92 
10484601 7656.89 1536.89 1386.22 -80.958 1158.48 1161.3 
3561.5 2
10485000 8489.67 2265.56 1351.67 -94.7069 1102.8 1106.86 
10484601 7636.89 2125 1357.33 -39.3701 1157.7 1158.37 
3562 2
10485000 8444.38 2831.12 1328.5 -89.8644 1122.16 1125.75 
10484601 7587.5 2693.88 1323.12 -97.9938 1128.72 1132.97 
3562.5 2
10485000 8305.12 3248.88 1329.62 -289.501 868.503 915.483 
10484601 7351.38 3122.5 1307.25 -490.904 891.112 1017.38 
3563 2
10485000 8071.56 3653.78 1331 -472.813 819.641 946.237 
10484601 7177.22 3569.56 1307.22 -352.536 904.971 971.212 
3563.5 1
10484601 6984.22 4009.22 1350 -376.953 858.724 937.817 
3564 1
10484601 6781.67 4712.67 1377.89 -389.53 1352.78 1407.74 
3564.5 1
10484601 6659.62 5231.5 1454 -249.065 1058.84 1087.74 
3565 1
10484601 6276.33 5859.89 1476.78 -779.048 1277.21 1496.06 
3565.5 1
10484601 5923.89 6207.56 1498.22 -697.91 688.449 980.326 
