# Supplementary material for: Intrinsic group behaviour II: On the dependence of triad spatial dynamics on social and personal features; and on the effect of social interaction on small group dynamics
Source: PLoS One. 2019 Dec 3;14(12):e0225704. doi: 10.1371/journal.pone.0225704 (PMC6890182; doi:10.1371/journal.pone.0225704)
Supplement: S2 Data Set — (ZIP) [file pone.0225704.s002.zip › set_2_nint/group_traj_dyas_noint/traj_2_0217_15.dat]

2 10442502 10442501 0 0 0 1 2 1 0 20 20 20 1777.98 1810.59 1745.36 
3265 2
10442502 6531 -2379.83 1459.17 0 0 0 
10442501 5467.29 -1824 1815.43 0 0 0 
3265.5 2
10442502 6907.78 -2483 1464.44 905.716 -247.997 939.055 
10442501 5809.11 -1715.33 1794.67 769.877 244.745 807.843 
3266 2
10442502 7353.88 -2827.25 1554 897.58 -692.656 1133.76 
10442501 6300.75 -1891.62 1733.62 989.213 -354.712 1050.89 
3266.5 2
10442502 7773.33 -3215.44 1491.11 854.294 -790.62 1164 
10442501 6842.33 -2260.44 1614 1103.02 -751.16 1334.5 
3267 2
10442502 8129.78 -3491.11 1471.89 690.784 -534.238 873.265 
10442501 7307.22 -2641.78 1523.44 900.947 -739.018 1165.27 
3267.5 2
10442502 8419.22 -3783 1492.22 572.025 -576.856 812.388 
10442501 7698.44 -2998.11 1490.11 773.166 -704.216 1045.8 
3268 2
10442502 8688.62 -4041 1608.12 557.77 -534.161 772.292 
10442501 8076.25 -3275.62 1583.62 782.206 -574.563 970.551 
3268.5 2
10442502 8909 -4360.44 1634.22 445.202 -645.342 784.01 
10442501 8338.67 -3541.89 1633.89 530.135 -537.907 755.239 
3269 2
10442502 9099.89 -4652.78 1627.11 369.224 -565.442 675.315 
10442501 8644 -3872.78 1662.78 590.587 -640.017 870.87 
3269.5 2
10442502 9368.11 -5048.44 1605.44 531.133 -783.498 946.558 
10442501 8866.11 -4272.56 1635.44 439.824 -791.639 905.615 
3270 2
10442502 9669.56 -5311.89 1621.44 608.979 -532.211 808.767 
10442501 9066.78 -4602.22 1637.78 405.387 -665.993 779.67 
3270.5 2
10442502 9956.56 -5514 1648.56 562.745 -396.296 688.283 
10442501 9292.67 -4925.78 1645.11 442.919 -634.423 773.737 
3271 2
10442502 10192.2 -5755.88 1617.75 480.029 -492.617 687.823 
10442501 9553.5 -5231 1645.62 531.229 -621.634 817.7 
3271.5 2
10442502 10356.6 -6072.11 1565.11 354.107 -681.543 768.045 
10442501 9887.56 -5407.67 1671 719.947 -380.747 814.428 
3272 2
10442502 10698.2 -6365.9 1530.5 655.747 -563.894 864.859 
10442501 10256 -5618.2 1668.6 707.187 -404.095 814.497 
3272.5 2
10442502 11154.8 -6751 1582 856.619 -722.514 1120.63 
10442501 10587.8 -5963.22 1660.44 622.472 -647.321 898.052 
3273 2
10442502 11619.4 -7148.22 1635.89 974.144 -832.751 1281.57 
10442501 11001.3 -6310.22 1666.44 866.993 -727.463 1131.76 
3273.5 2
10442502 12098.7 -7331.56 1608.78 966.174 -369.624 1034.46 
10442501 11565.6 -6811.89 1726.67 1137.54 -1011.42 1522.17 
3274 2
10442502 12594.3 -7667 1645 997.317 -674.939 1204.24 
10442501 12125.9 -7096.44 1732.22 1127.43 -572.546 1264.48 
3274.5 2
10442502 13055.8 -7951.44 1664.78 965.365 -595.072 1134.04 
10442501 12616.2 -7275.44 1763.44 1025.8 -374.477 1092.02 
3275 2
10442502 13567.6 -8332.67 1723.11 1007.44 -750.437 1256.22 
10442501 13198.8 -7608.67 1800.89 1146.76 -655.949 1321.11 
3275.5 2
10442502 14150.3 -8684.11 1692.56 1174.96 -708.557 1372.07 
10442501 13715.2 -7881.67 1783.89 1041.22 -550.403 1177.74 
3276 2
10442502 14691.5 -9040.6 1726.5 1075.88 -708.725 1288.33 
10442501 14221.3 -8173.4 1794.8 1006.12 -579.987 1161.32 
3276.5 2
10442502 15373.9 -9488.67 1704.78 1304.76 -856.724 1560.89 
10442501 14833 -8558.78 1791 1169.6 -736.86 1382.36 
3277 2
10442502 15801.2 -9904.67 1713.33 858.099 -835.341 1197.55 
10442501 15425.7 -8988.67 1788.44 1190.09 -863.231 1470.2 
3277.5 2
10442502 16265.5 -10250.4 1754.18 912.048 -679.169 1137.15 
10442501 15875.5 -9257.64 1778.36 883.848 -528.428 1029.77 
3278 2
10442502 16771.7 -10503.6 1636.5 1008.39 -504.422 1127.52 
10442501 16278.8 -9661.42 1828.5 803.196 -804.343 1136.7 
3278.5 2
10442502 17338.3 -10901.8 1690.92 1173.17 -824.401 1433.86 
10442501 16686.6 -10133.5 1825.69 844.442 -977.319 1291.6 
3279 2
10442502 17811.9 -11160.8 1748.85 952.948 -521.282 1086.21 
10442501 17295.2 -10466.8 1844.46 1224.42 -670.639 1396.06 
3279.5 2
10442502 18613.8 -11600.9 1735.22 1569.19 -861.14 1789.95 
10442501 18115.9 -10870.7 1842.22 1606.14 -790.406 1790.09 
3280 2
10442502 19666.3 -11996.1 1749.3 2117.75 -795.193 2262.12 
10442501 18847.8 -11334.3 1826.7 1472.66 -932.864 1743.26 
3280.5 2
10442502 20086.4 -12290.4 1736.5 846.925 -593.296 1034.06 
10442501 19551.6 -11636.4 1823.75 1419 -609.022 1544.17 
3281 2
10442502 20599.3 -12537.1 1760.67 1089.08 -523.856 1208.52 
10442501 19948.9 -11809.6 1781.56 843.448 -367.687 920.107 
3281.5 2
10442502 21083.2 -12782 1735.7 941.375 -476.438 1055.07 
10442501 20452.7 -12086.3 1769.8 980.177 -538.413 1118.32 
3282 2
10442502 21529.4 -13053.9 1740.78 871.571 -531.033 1020.6 
10442501 21045.3 -12394.3 1803.33 1157.49 -601.628 1304.5 
3282.5 2
10442502 21981 -13326.4 1716.11 925.319 -558.515 1080.81 
10442501 21456.6 -12734.1 1774.56 842.668 -696.266 1093.1 
3283 2
10442502 22393.6 -13672.9 1701.89 791.853 -664.961 1034.02 
10442501 21785.7 -13110.8 1776.33 631.691 -722.969 960.061 
3283.5 2
10442502 22990.8 -14104.2 1650.33 1164.18 -840.806 1436.06 
10442501 22126.9 -13643.3 1797.33 665.151 -1038.12 1232.93 
3284 2
10442502 23675.9 -14400 1668 1359.35 -586.861 1480.62 
10442501 22671.2 -13990.8 1739 1080.03 -689.374 1281.29 
3284.5 2
10442502 24355.2 -14670.9 1737 1400.69 -558.534 1507.94 
10442501 23278.6 -14316.4 1681 1252.23 -671.478 1420.91 
3285 2
10442502 24931.4 -14858.9 1744 1183.21 -386.037 1244.59 
10442501 23981 -14625.4 1711.67 1442.39 -634.497 1575.78 
3285.5 2
10442502 25488.4 -14897 1665.2 1094.22 -74.8745 1096.77 
10442501 24626.5 -14992.6 1775.6 1268.17 -721.327 1458.96 
3286 2
10442502 26162.2 -15141.1 1594.25 1364.07 -494.18 1450.83 
10442501 25215 -15273.6 1731.88 1191.3 -568.877 1320.15 
3286.5 2
10442502 26778.6 -15367.2 1611.67 1286.65 -472.019 1370.5 
10442501 25846.6 -15461.4 1726.33 1318.49 -392.107 1375.56 
3287 2
10442502 27514.5 -15653.8 1637.1 1407.16 -547.95 1510.08 
10442501 26523.9 -15743.7 1735.2 1295.11 -539.686 1403.06 
3287.5 2
10442502 28192 -15846 1620 1305.39 -370.328 1356.91 
10442501 27320.4 -16105.2 1778.89 1534.77 -696.575 1685.45 
3288 2
10442502 28859.3 -15997 1765.89 1348.15 -305.051 1382.23 
10442501 27944.1 -16279 1802.11 1259.93 -351.066 1307.93 
3288.5 2
10442502 29387.4 -16129.8 1803.56 1088.89 -273.769 1122.78 
10442501 28467.8 -16364.3 1797.44 1079.73 -175.945 1093.97 
3289 2
10442502 29858.3 -16372.6 1814.56 970.905 -500.573 1092.35 
10442501 28939.7 -16335.4 1794.67 972.967 59.5647 974.788 
3289.5 2
10442502 30522.2 -16654.8 1787.67 1338.49 -568.996 1454.41 
10442501 29513.1 -16639.6 1800.22 1156.14 -613.127 1308.66 
3290 2
10442502 31142.2 -16985.9 1734.22 1208.58 -645.441 1370.13 
10442501 30103.6 -17117.2 1748.11 1150.96 -931.124 1480.44 
3290.5 2
10442502 31776.7 -17513.4 1688.67 1271.43 -1057.23 1653.56 
10442501 30759.8 -17612.3 1703.78 1315.07 -992.207 1647.39 
3291 2
10442502 32513.9 -17971.4 1654.8 1439.91 -894.444 1695.1 
10442501 31361.1 -18097.9 1659.5 1174.46 -948.372 1509.56 
3291.5 2
10442502 33334.3 -18336.9 1686.22 1602.41 -713.845 1754.22 
10442501 32259.8 -18485.4 1669 1755.23 -756.923 1911.48 
3292 2
10442502 33922.8 -18545.2 1714.44 1210.79 -428.669 1284.43 
10442501 33052 -18834.8 1774.56 1630.09 -718.793 1781.53 
3292.5 2
10442502 34570.5 -18656.5 1736.8 1275.04 -219.051 1293.72 
10442501 33744.1 -18968.5 1791.1 1362.4 -263.233 1387.6 
3293 2
10442502 35159.4 -18779 1732.11 1166.23 -242.574 1191.19 
10442501 34432 -19076.8 1798.33 1362.18 -214.411 1378.95 
3293.5 2
10442502 35767.3 -18852.6 1720.67 1277.08 -154.528 1286.39 
10442501 35078.2 -19206 1806.11 1357.61 -271.475 1384.49 
3294 2
10442502 36360.3 -18985.2 1682.3 1153.63 -258.063 1182.14 
10442501 35726 -19586.3 1753.9 1260.27 -739.883 1461.4 
3294.5 2
10442502 37019.9 -19110.9 1679.56 1306.12 -248.889 1329.62 
10442501 36441.9 -19764.4 1770 1417.6 -352.761 1460.83 
3295 2
10442502 37717.3 -19333.8 1729.33 1456.04 -465.321 1528.59 
10442501 37133.9 -19904.9 1830.33 1444.68 -293.203 1474.13 
3295.5 2
10442502 38378 -19574.8 1785.67 1326.64 -483.936 1412.15 
10442501 37742.8 -20117.8 1867.44 1222.67 -427.488 1295.25 
3296 2
10442502 39013.6 -19853.6 1778.1 1243.84 -545.64 1358.25 
10442501 38418.3 -20281.3 1930.8 1321.96 -320.004 1360.14 
3296.5 2
10442502 39496.6 -20063.9 1712.44 937.778 -408.328 1022.82 
10442501 39034.1 -20598.6 1871.56 1195.75 -616.03 1345.11 
3297 2
10442502 40064 -20404.4 1659.56 1177.27 -706.547 1373.02 
10442501 39584.4 -20852 1842.11 1141.77 -525.818 1257.03 
3297.5 2
10442502 40846.8 -20871.4 1736 1591.01 -949.187 1852.64 
10442501 40165.9 -21155.6 1758 1181.8 -616.983 1333.16 
3298 2
10442502 41355.8 -21336.1 1799.44 1028.28 -938.721 1392.32 
10442501 40895.7 -21741 1793.67 1474.3 -1182.72 1890.07 
3298.5 2
10442502 41879 -21528.8 1791.33 1021.92 -376.411 1089.04 
10442501 41439.5 -22157.2 1789.83 1062.17 -812.826 1337.5 
3299 2
10442502 42322.4 -21600 1730.88 847.753 -136.074 858.605 
10442501 42000.5 -22249.4 1818.5 1072.66 -176.307 1087.05 
3299.5 2
10442502 42904.8 -21769.2 1729.11 1205.8 -350.357 1255.67 
10442501 42509.4 -22363.3 1763.22 1053.72 -235.939 1079.81 
3300 2
10442502 43472.1 -21841.9 1646.25 1119.03 -143.299 1128.17 
10442501 43090.4 -22605 1733.62 1145.82 -476.66 1241.01 
3300.5 2
10442502 44119.8 -22087.2 1629.67 1327.16 -502.761 1419.2 
10442501 43721.1 -22794.2 1855.22 1292.49 -387.75 1349.4 
3301 2
10442502 44680.6 -22337 1601.11 1135.18 -505.623 1242.69 
10442501 44382.2 -23077.6 1797 1338.28 -573.549 1456.01 
3301.5 2
10442502 45374.7 -22494 1686.2 1361.07 -307.843 1395.45 
10442501 45018 -23283.1 1763.9 1246.62 -403.028 1310.15 
3302 2
10442502 45899.4 -22698.8 1744.56 1030.93 -402.314 1106.65 
10442501 45666.2 -23329.2 1786.22 1273.52 -90.6134 1276.74 
3302.5 2
10442502 46432.9 -22920.1 1797.5 1090.91 -452.602 1181.07 
10442501 46141.7 -23626.1 1813.2 972.347 -607.112 1146.32 
3303 2
10442502 46905.1 -23259.7 1782.22 944.422 -679.133 1163.25 
10442501 46490.8 -23946.9 1786 698.156 -641.578 948.179 
3303.5 2
10442502 47233 -23526.4 1776.44 641.661 -522.07 827.216 
10442501 46962.7 -24150.6 1734.89 923.462 -398.565 1005.8 
3304 1
10442502 47529.3 -23858.3 1767.33 599.865 -671.84 900.67 
