# Supplementary material for: Intrinsic group behaviour II: On the dependence of triad spatial dynamics on social and personal features; and on the effect of social interaction on small group dynamics
Source: PLoS One. 2019 Dec 3;14(12):e0225704. doi: 10.1371/journal.pone.0225704 (PMC6890182; doi:10.1371/journal.pone.0225704)
Supplement: S2 Data Set — (ZIP) [file pone.0225704.s002.zip › set_2_nint/group_traj_dyas_noint/traj_2_0217_14.dat]

2 10422900 10423300 0 0 1 0 1 1 0 60 60 60 1667.02 1736.33 1597.71 
3148.5 1
10422900 45749 -20057 1664 0 0 0 
3149 1
10422900 45589.4 -20369.7 1632.9 -580.364 -1137.09 1276.64 
3149.5 1
10422900 44966.1 -20807.3 1569.22 -1251.58 -878.782 1529.29 
3150 1
10422900 44245.9 -21142.6 1520.8 -1446.21 -673.226 1595.23 
3150.5 1
10422900 43620.6 -21371 1592.8 -1255.62 -458.635 1336.76 
3151 1
10422900 42987.1 -21554 1707.8 -1254.46 -362.376 1305.75 
3151.5 1
10422900 42313.8 -21596.6 1642 -1304.84 -82.5581 1307.45 
3152 1
10422900 41783.9 -21492.7 1628.22 -1083.66 212.543 1104.31 
3152.5 1
10422900 41273.2 -21424.8 1589 -1061.72 141.095 1071.06 
3153 2
10423300 40772.8 -20544.4 1630.8 0 0 0 
10422900 40536.1 -21267.3 1539.7 -1436.84 307.018 1469.28 
3153.5 2
10423300 40416.7 -20462.2 1619.89 -1000.37 230.836 1026.66 
10422900 39767.9 -20969.4 1588.11 -1574.2 610.36 1688.39 
3154 2
10423300 39728.4 -20217.6 1633.7 -1382.06 491.209 1466.76 
10422900 38943.1 -20543.3 1698.7 -1656.2 855.712 1864.2 
3154.5 2
10423300 38980.8 -19699.8 1633.5 -1440.46 997.688 1752.23 
10422900 38200.9 -20205.9 1774.2 -1430.06 650.096 1570.89 
3155 2
10423300 38241.1 -20207.9 1635.8 -1476.45 -1014.17 1791.21 
10422900 37654.5 -19870.2 1794.2 -1090.62 670.06 1280.01 
3155.5 2
10423300 37760.3 -20277.1 1635 -939.062 -135.156 948.739 
10422900 37088.2 -19702.2 1758.3 -1106.05 328.125 1153.7 
3156 2
10423300 36527.3 -20065.8 1633.4 -2446.43 419.246 2482.09 
10422900 36563.4 -19478.7 1712.6 -1041.27 443.452 1131.77 
3156.5 2
10423300 35594.1 -19777.4 1616.9 -1881.45 581.452 1969.25 
10422900 35853.4 -19275.9 1703.3 -1431.45 408.871 1488.7 
3157 2
10423300 35103.8 -19624.4 1614 -1010.97 315.372 1059.02 
10422900 35341.1 -19087.8 1742.89 -1056.27 387.881 1125.23 
3157.5 2
10423300 34586.5 -19486 1592.36 -1059.9 283.698 1097.21 
10422900 34829.4 -18930.8 1715.27 -1048.66 321.639 1096.88 
3158 2
10423300 33965.3 -19369.1 1590.64 -1247.51 234.796 1269.41 
10422900 34306.7 -18779.2 1701.5 -1049.5 304.425 1092.76 
3158.5 2
10423300 33340.5 -19180.5 1543.69 -1192.27 359.943 1245.41 
10422900 33719.8 -18582.8 1680.31 -1120.12 374.895 1181.2 
3159 2
10423300 32782.2 -19013.8 1503.85 -1137.08 339.496 1186.68 
10422900 33028.2 -18436.4 1677.92 -1408.43 298.136 1439.64 
3159.5 2
10423300 32163.5 -18884.5 1475.27 -1267.8 264.803 1295.16 
10422900 32477.7 -18401 1682.91 -1128.08 72.5095 1130.41 
3160 2
10423300 31420.2 -18647.2 1400.36 -1477.86 471.896 1551.37 
10422900 31864 -18327.7 1653.27 -1220.13 145.671 1228.8 
3160.5 2
10423300 30705.9 -18355 1356 -1355.37 554.425 1464.39 
10422900 31238.5 -17974.3 1568.6 -1186.91 670.64 1363.27 
3161 2
10423300 29959.2 -18112.5 1384.5 -1562.13 507.322 1642.45 
10422900 30357.7 -17614.1 1555.9 -1842.68 753.556 1990.81 
3161.5 2
10423300 29348.1 -17829.5 1460.6 -1242.07 575.203 1368.8 
10422900 29575.1 -17282.3 1604.1 -1590.65 674.39 1727.71 
3162 2
10423300 28625.6 -17547.8 1504.64 -1419.38 553.402 1523.45 
10422900 28901.6 -17095.2 1672.27 -1323.11 367.619 1373.23 
3162.5 2
10423300 28015.5 -17387.7 1500 -1232.6 323.471 1274.34 
10422900 28292.8 -16889.4 1693.1 -1229.97 415.721 1298.33 
3163 2
10423300 27427.1 -17221.9 1578.4 -1172.11 330.279 1217.76 
10422900 27685.5 -16713.2 1750 -1209.76 350.996 1259.65 
3163.5 2
10423300 26822.3 -17001.7 1579.4 -1181.25 430.078 1257.11 
10422900 27041.9 -16475.8 1732.5 -1257.03 463.672 1339.82 
3164 2
10423300 26192.9 -16769.8 1526.22 -1322.29 487.232 1409.2 
10422900 26349.1 -16201.3 1704.11 -1455.44 576.611 1565.5 
3164.5 2
10423300 25539.9 -16485.3 1533 -1308.59 570.096 1427.39 
10422900 25694.1 -15943 1701.5 -1312.65 517.702 1411.05 
3165 2
10423300 24898.1 -16211.2 1559.6 -1275.94 544.93 1387.44 
10422900 25125.4 -15684.4 1709.3 -1130.62 514.115 1242.02 
3165.5 2
10423300 24343.8 -15930.4 1544.2 -1110.82 562.725 1245.22 
10422900 24610.2 -15433.1 1679.1 -1032.46 503.607 1148.74 
3166 2
10423300 23743.7 -15756 1538.2 -1160.74 337.331 1208.76 
10422900 24020.3 -15232 1672.2 -1141.01 388.975 1205.49 
3166.5 2
10423300 23177.1 -15574.9 1464.89 -1158.67 370.37 1216.42 
10422900 23491.3 -15000 1638.78 -1081.73 474.438 1181.2 
3167 2
10423300 22569.5 -15383.1 1444.45 -1200.9 379.047 1259.3 
10422900 22825.8 -14752.8 1590.36 -1315.25 488.502 1403.04 
3167.5 2
10423300 21893.3 -15101 1423.56 -1349.54 563.056 1462.29 
10422900 22148.4 -14487.6 1590.11 -1352.04 529.466 1452.02 
3168 2
10423300 21318.4 -14734.9 1446.9 -1187.88 756.405 1408.26 
10422900 21583.4 -14101.8 1637.3 -1167.45 797.016 1413.57 
3168.5 2
10423300 20748.7 -14431.9 1491.2 -1125.89 598.814 1275.23 
10422900 21031.1 -13808 1674.7 -1091.5 580.632 1236.33 
3169 2
10423300 20212.7 -14168.3 1499.1 -1038.76 510.853 1157.58 
10422900 20543.5 -13559 1695 -944.961 482.558 1061.04 
3169.5 2
10423300 19678.8 -13918.4 1499.4 -1055.14 493.874 1165 
10422900 20003.4 -13293.4 1665.1 -1067.39 524.901 1189.47 
3170 2
10423300 19202.7 -13635.8 1532.6 -952.2 565.2 1107.31 
10422900 19535.6 -12966 1651.1 -935.6 654.8 1141.98 
3170.5 2
10423300 18727.9 -13242.3 1527.78 -981.015 812.948 1274.08 
10422900 19178.6 -12746.6 1656 -737.695 453.398 865.889 
3171 2
10423300 18247 -12930.4 1536.6 -991.523 643.162 1181.85 
10422900 18743.6 -12405.8 1673.4 -896.816 702.589 1139.26 
3171.5 2
10423300 17643.2 -12585.4 1485.3 -1172.43 669.903 1350.32 
10422900 18227.3 -12053.6 1667.4 -1002.52 683.883 1213.57 
3172 2
10423300 17001.3 -12158.6 1427.9 -1213.42 806.805 1457.16 
10422900 17407.5 -11578.6 1660.4 -1549.72 897.921 1791.06 
3172.5 2
10423300 16448.2 -11661.1 1490.22 -1169.3 1051.77 1572.73 
10422900 16686.8 -11116.6 1670.44 -1523.73 976.838 1809.96 
3173 2
10423300 15922.3 -11274.3 1520.9 -1037.32 762.941 1287.68 
10422900 16344.1 -10762.7 1699.7 -675.893 697.94 971.572 
3173.5 2
10423300 15493.2 -10873.5 1544.9 -849.703 793.663 1162.71 
10422900 15927.6 -10439 1729.9 -824.752 640.99 1044.55 
3174 2
10423300 15035.4 -10464.6 1579.78 -947.734 846.676 1270.85 
10422900 15564.3 -10122.4 1733.56 -752.105 655.395 997.599 
3174.5 2
10423300 14651.3 -10056.7 1608 -776.049 823.951 1131.88 
10422900 15183.3 -9810 1743 -769.764 631.201 995.466 
3175 2
10423300 14183.3 -9404.2 1605.7 -910.506 1269.46 1562.22 
10422900 14835 -9357.3 1747 -677.626 880.739 1111.25 
3175.5 2
10423300 13762.5 -8867.4 1631.8 -838.247 1069.32 1358.72 
10422900 14406.9 -8740.6 1703.9 -852.789 1228.49 1495.47 
3176 2
10423300 13381.3 -8379.5 1618.6 -767.002 981.69 1245.8 
10422900 13879.6 -8115.3 1655.9 -1060.97 1258.15 1645.78 
3176.5 2
10423300 13029.2 -7839.89 1560.67 -714.154 1094.55 1306.92 
10422900 13485.3 -7587 1644.44 -799.73 1071.6 1337.12 
3177 2
10423300 12653.3 -7417.6 1552.1 -778.307 874.304 1170.54 
10422900 13106.7 -7116.5 1667.2 -783.92 974.12 1250.38 
3177.5 2
10423300 12256.2 -6956.9 1551.8 -762.188 884.261 1167.41 
10422900 12713.8 -6619.6 1693.8 -754.127 953.743 1215.87 
3178 2
10423300 11811.1 -6458.6 1543.8 -883.135 988.69 1325.68 
10422900 12191.2 -6000.2 1699.2 -1036.9 1228.97 1607.96 
3178.5 2
10423300 11282.4 -5931.67 1497 -1061.56 1058.1 1498.83 
10422900 11661.8 -5420.89 1646.11 -1063.1 1163.28 1575.88 
3179 2
10423300 10811 -5410.2 1455.6 -964.099 1066.39 1437.6 
10422900 11122.7 -4885.2 1618.5 -1102.41 1095.48 1554.15 
3179.5 2
10423300 10362.1 -4893.33 1454.33 -883.64 1017.45 1347.6 
10422900 10743.7 -4508.78 1590.22 -746.129 740.989 1051.56 
3180 2
10423300 9945.2 -4516.3 1474.8 -859.611 777.388 1158.99 
10422900 10358.8 -4097.1 1610.3 -793.54 848.82 1161.98 
3180.5 2
10423300 9548.3 -4069.6 1511 -773.684 870.76 1164.82 
10422900 9909.1 -3706.4 1701.8 -876.608 761.598 1161.24 
3181 2
10423300 9133.8 -3744.7 1507.7 -840.771 659.026 1068.27 
10422900 9431.4 -3352.8 1738.1 -968.966 717.241 1205.54 
3181.5 2
10423300 8659.7 -3215.1 1505.6 -918.798 1026.36 1377.53 
10422900 9199.9 -3127.3 1712.8 -448.643 437.016 626.309 
3182 2
10423300 8243.3 -2776.4 1514.4 -842.915 888.057 1224.4 
10422900 8803.9 -2630.8 1710.1 -801.619 1005.06 1285.59 
3182.5 2
10423300 7750.2 -2389.7 1512.7 -996.162 781.212 1265.95 
10422900 8399 -2121.3 1705.9 -817.98 1029.29 1314.74 
3183 2
10423300 7240.8 -1997.5 1515.6 -1033.27 795.538 1304.04 
10422900 7934.6 -1757 1708.4 -941.988 738.945 1197.24 
3183.5 2
10423300 6706.4 -1599.3 1500.9 -1056.13 786.957 1317.08 
10422900 7468.5 -1372.9 1678.1 -921.146 759.091 1193.62 
3184 2
10423300 6158.56 -1213.44 1504.44 -1095.69 771.711 1340.18 
10422900 6906.56 -829.222 1660.56 -1123.89 1087.36 1563.8 
3184.5 2
10423300 5747.11 -828.111 1502.22 -846.594 792.867 1159.9 
10422900 6410 -371.889 1656.11 -1021.72 941.015 1389.04 
3185 2
10423300 5280.8 -272.3 1531.7 -907.22 1081.34 1411.51 
10422900 5947.7 82.3 1665.5 -899.416 883.636 1260.86 
3185.5 2
10423300 5062.4 161.7 1543.5 -421.622 837.838 937.943 
10422900 5430.9 585.6 1665.6 -997.683 971.622 1392.63 
3186 2
10423300 4509.89 654.111 1538.56 -1089.77 971.225 1459.75 
10422900 4964.44 1038.33 1668.22 -920.031 892.965 1282.12 
3186.5 2
10423300 3931.33 1226.22 1519.78 -1207.84 1194.39 1698.66 
10422900 4554 1522.44 1644.33 -856.878 1010.67 1325.03 
3187 2
10423300 3480.8 1670.5 1494 -913.861 901.172 1283.45 
10422900 3918 2018.1 1674 -1290.06 1005.39 1635.56 
3187.5 2
10423300 3011.6 2113 1494.8 -921.807 869.352 1267.08 
10422900 3458.3 2391.7 1655.2 -903.143 733.988 1163.79 
3188 2
10423300 2575.44 2609.22 1519.78 -877.577 998.435 1329.29 
10422900 3078.78 2776 1663.44 -763.626 773.239 1086.75 
3188.5 2
10423300 2203.4 2946.6 1511 -751.605 681.571 1014.62 
10422900 2775.9 3188.1 1641.4 -611.874 832.525 1033.19 
3189 2
10423300 1695.7 3422.3 1501 -989.669 927.29 1356.21 
10422900 2502.5 3590.6 1642.9 -532.943 784.6 948.486 
3189.5 2
10423300 1444.56 3921.78 1508 -510.456 1015.2 1136.31 
10422900 2303.33 4109.11 1658.89 -404.81 1053.88 1128.96 
3190 2
10423300 1174.3 4432.5 1495.2 -544.87 1029.68 1164.96 
10422900 1995.1 4562.4 1677.8 -621.438 913.889 1105.16 
3190.5 2
10423300 778.889 5057.44 1548.56 -792.407 1252.39 1482.03 
10422900 1706 5090.67 1690.78 -579.359 1058.65 1206.81 
3191 2
10423300 319.8 5526.6 1541.9 -916.345 936.438 1310.19 
10422900 1371.6 5675.1 1691.4 -667.465 1166.53 1343.99 
3191.5 2
10423300 111.111 5927.44 1531.78 -414.888 796.907 898.44 
10422900 1089.44 6205.56 1672.44 -560.945 1054.58 1194.49 
3192 2
10423300 -87.9 6382 1536.4 -397.228 907.297 990.443 
10422900 878.7 6841.7 1665.3 -420.648 1269.75 1337.61 
3192.5 2
10423300 -224.222 6790.22 1510.56 -271.018 811.575 855.631 
10422900 823.333 7266.33 1653.33 -110.073 844.201 851.347 
3193 2
10423300 -507.3 7176.9 1446.7 -567.29 774.905 960.363 
10422900 623.7 7425.3 1639.9 -400.067 318.57 511.41 
3193.5 2
10423300 -758.778 7664.89 1337 -494.062 958.721 1078.54 
10422900 266.222 7764.78 1612.33 -702.314 666.95 968.539 
3194 2
10423300 -1011 8091.44 1335.33 -513.691 868.749 1009.26 
10422900 -7.44444 8268.11 1563 -557.366 1025.12 1166.84 
3194.5 2
10423300 -1017.56 8486.67 1440.22 -13.2973 801.668 801.778 
10422900 -128.222 8546.56 1620 -244.985 564.796 615.64 
3195 2
10423300 -884.1 9065.7 1544 263.746 1144.33 1174.34 
10422900 -279.8 8884.9 1719 -299.561 668.665 732.7 
3195.5 2
10423300 -754.111 9570.89 1622.11 261.022 1014.44 1047.48 
10422900 -199.778 9394.56 1840.67 160.687 1023.4 1035.94 
3196 2
10423300 -646.556 9849.11 1736.33 223.144 577.225 618.855 
10422900 -166.222 9731.78 1885.33 69.6173 699.631 703.086 
3196.5 2
10423300 -539.7 10310.7 1842.7 207.487 896.289 919.992 
10422900 -89.8 10037.3 1998.9 148.393 593.247 611.525 
3197 2
10423300 -417.778 10703.8 1904.22 230.913 744.465 779.455 
10422900 89.2222 10325 2002.22 339.057 544.886 641.764 
3197.5 2
10423300 -292.444 10987.4 1919 267.806 606.125 662.652 
10422900 300 10672.9 2004.44 450.38 743.352 869.146 
