# Supplementary material for: Intrinsic group behaviour II: On the dependence of triad spatial dynamics on social and personal features; and on the effect of social interaction on small group dynamics
Source: PLoS One. 2019 Dec 3;14(12):e0225704. doi: 10.1371/journal.pone.0225704 (PMC6890182; doi:10.1371/journal.pone.0225704)
Supplement: S2 Data Set — (ZIP) [file pone.0225704.s002.zip › set_2_nint/group_traj_dyas_noint/traj_2_0217_13.dat]

2 10414500 10414501 0 0 1 0 1 1 0 15 0 30 1430.74 1733.19 1128.28 
3105 2
10414501 32675 -19066.5 1236.5 0 0 0 
10414500 34102.8 -18729.2 1137.25 0 0 0 
3105.5 2
10414501 32386.8 -18964 1401.7 -926.688 329.582 983.552 
10414500 33816.1 -18472.6 1104.3 -791.851 708.978 1062.86 
3106 2
10414501 32083.6 -18772.1 1593.2 -585.328 370.463 692.714 
10414500 33151.5 -18291.3 1057 -1283.01 350 1329.89 
3106.5 2
10414501 31496.1 -18633.6 1482.33 -1206.34 284.486 1239.43 
10414500 32341.9 -18182.3 1004.78 -1662.45 223.751 1677.44 
3107 2
10414501 30900.6 -18453.8 1502.5 -1220.31 368.352 1274.69 
10414500 31684.3 -17906.4 953.8 -1347.52 565.437 1461.34 
3107.5 2
10414501 30336.1 -18193.9 1522 -1100.39 506.628 1211.42 
10414500 31092.7 -17639.3 936.4 -1153.22 520.663 1265.31 
3108 2
10414501 29739.7 -17900.8 1590.3 -1162.57 571.345 1295.38 
10414500 30416.2 -17358.4 956 -1318.71 547.563 1427.88 
3108.5 2
10414501 29173.1 -17814.3 1648.9 -1137.75 173.695 1150.93 
10414500 29874 -17174 1030.2 -1088.76 370.281 1150 
3109 2
10414501 28633.6 -17623.7 1704.7 -1057.84 373.725 1121.92 
10414500 29262.7 -17006.9 1123.6 -1198.63 327.647 1242.6 
3109.5 2
10414501 28155.6 -17477.4 1726.22 -975.601 298.481 1020.24 
10414500 28740.4 -16848.7 1134.44 -1065.83 322.925 1113.67 
3110 2
10414501 27539.8 -17322.1 1755.1 -1236.46 311.937 1275.2 
10414500 28170.5 -16599.5 1159.4 -1144.47 500.335 1249.06 
3110.5 2
10414501 26991.8 -17152 1750.5 -1078.74 334.843 1129.51 
10414500 27649 -16495.7 1188.8 -1026.57 204.331 1046.71 
3111 2
10414501 26540 -16938.7 1757.22 -922.041 435.374 1019.66 
10414500 27205.4 -16312.8 1201.22 -905.215 373.311 979.171 
3111.5 2
10414501 25975.7 -16744.8 1740.2 -1126.35 386.959 1190.96 
10414500 26717.4 -16091.4 1254.2 -974.141 441.872 1069.67 
3112 2
10414501 25451.2 -16402.3 1739.89 -1059.55 691.852 1265.43 
10414500 26112.7 -15895.6 1165.67 -1221.68 395.645 1284.15 
3112.5 2
10414501 24946.5 -16073.8 1747.6 -1032.15 671.847 1231.55 
10414500 25601.7 -15585.4 1125.4 -1044.92 634.265 1222.36 
3113 2
10414501 24478.7 -15844.2 1718.6 -930.02 456.461 1036 
10414500 25109.8 -15404 1204.7 -977.932 360.636 1042.31 
3113.5 2
10414501 23994.5 -15666.5 1696.1 -964.542 353.984 1027.45 
10414500 24626.1 -15228.2 1137 -963.546 350.199 1025.21 
3114 2
10414501 23535.2 -15469.2 1690.4 -902.358 387.623 982.09 
10414500 24166.8 -15108.2 1142.2 -902.358 235.756 932.647 
3114.5 2
10414501 22985.8 -15257.5 1668.7 -1066.8 411.068 1143.25 
10414500 23728.2 -15038.3 1133.3 -851.65 135.728 862.398 
3115 2
10414501 22433.7 -15101 1651.11 -1150.28 326.042 1195.59 
10414500 23102 -14791.9 1089.44 -1304.58 513.356 1401.95 
3115.5 2
10414501 21882.3 -14877.8 1624.4 -1141.55 462.112 1231.53 
10414500 22498.4 -14648.3 1036.5 -1249.69 297.285 1284.56 
3116 2
10414501 21336.6 -14616.6 1652.9 -1055.51 505.222 1170.2 
10414500 22016 -14325.9 1059.1 -933.075 623.598 1122.28 
3116.5 2
10414501 20830.1 -14354.2 1691.8 -1002.97 519.604 1129.57 
10414500 21600.8 -14125.6 1085 -822.178 396.634 912.85 
3117 2
10414501 20371.2 -14157.6 1683.78 -910.472 390.168 990.55 
10414500 21070.2 -13889.4 1115.22 -1052.73 468.563 1152.3 
3117.5 2
10414501 19876.7 -13946 1685.1 -1036.73 443.513 1127.62 
10414500 20671.7 -13521.5 1106.3 -835.476 771.372 1137.12 
3118 2
10414501 19447.3 -13553 1697.3 -838.672 767.578 1136.9 
10414500 20179.9 -13190 1098.3 -960.547 647.461 1158.39 
3118.5 2
10414501 19083.6 -13195.5 1726.7 -710.352 698.242 996.063 
10414500 19695.3 -12952.6 1090.6 -946.484 463.672 1053.96 
3119 2
10414501 18663.8 -12808.6 1732.7 -841.283 775.351 1144.08 
10414500 19356.3 -12654.3 1107.1 -679.359 597.796 904.924 
3119.5 2
10414501 18223.5 -12488.2 1742 -866.732 630.709 1071.92 
10414500 19083.9 -12322.8 1134.7 -536.22 652.559 844.61 
3120 2
10414501 17630.1 -12072.8 1694.1 -1196.37 837.5 1460.38 
10414500 18722.2 -11992.9 1144.5 -729.234 665.121 986.999 
3120.5 2
10414501 16994 -11658.9 1703.5 -1277.31 831.124 1523.91 
10414500 18308.4 -11598.4 1101.1 -830.924 792.169 1148.03 
3121 2
10414501 16560.5 -11300.6 1707.7 -867 716.6 1124.81 
10414500 17770.4 -11221.1 1099.4 -1076 754.6 1314.23 
3121.5 2
10414501 16242.4 -10939.8 1717.5 -658.592 746.998 995.866 
10414500 17438.7 -10964.2 1096.2 -686.749 531.884 868.634 
3122 2
10414501 15754.7 -10453.5 1758.7 -985.253 982.424 1391.36 
10414500 17120.7 -10590.5 1126.3 -642.424 754.949 991.291 
3122.5 2
10414501 15296.8 -9948.2 1785.4 -897.843 990.784 1337.08 
10414500 16714.3 -10151.2 1149.2 -796.863 861.373 1173.44 
3123 2
10414501 14928.5 -9541.73 1814.09 -738.167 814.575 1099.28 
10414500 16305.7 -9736.55 1169.27 -818.783 830.971 1166.58 
3123.5 2
10414501 14504.6 -9100.7 1800.5 -818.252 851.404 1180.86 
10414500 15972 -9330.7 1189.4 -644.261 783.485 1014.36 
3124 2
10414501 14077.4 -8668.7 1697.7 -839.293 848.723 1193.63 
10414500 15642.5 -9029.8 1182 -647.348 591.159 876.657 
3124.5 2
10414501 13631 -8185.11 1693.33 -928.067 1005.38 1368.25 
10414500 15326.9 -8653.44 1159.44 -656.156 782.444 1021.16 
3125 2
10414501 13237 -7757.8 1703.5 -820.833 890.231 1210.9 
10414500 15016.4 -8258.1 1144 -646.852 823.634 1047.28 
3125.5 2
10414501 12830.3 -7395.4 1722.5 -800.591 713.386 1072.32 
10414500 14796.2 -7758.4 1137.1 -433.465 983.661 1074.93 
3126 2
10414501 12482.4 -7026.7 1735.5 -670.328 710.405 976.736 
10414500 14328.8 -7230.2 1111.8 -900.578 1017.73 1358.97 
3126.5 2
10414501 12083.3 -6641.6 1757.9 -790.297 762.574 1098.22 
10414500 13865.6 -6698 1091.6 -917.228 1053.86 1397.12 
3127 2
10414501 11561.7 -6172.5 1733.3 -1026.77 923.425 1380.93 
10414500 13417.2 -6309.4 1113.5 -882.677 764.961 1168.03 
3127.5 2
10414501 10955.2 -5655.8 1682.1 -1222.78 1041.73 1606.36 
10414500 12951.2 -5969.7 1105.9 -939.516 684.879 1162.65 
3128 2
10414501 10472 -5413.22 1664.89 -1000.41 502.231 1119.4 
10414500 12314 -5460.78 1092.11 -1319.25 1053.67 1688.39 
3128.5 2
10414501 10117.5 -5033.2 1643.6 -740.084 793.366 1084.97 
10414500 11846.8 -4849.8 1047.3 -975.365 1275.53 1605.71 
3129 2
10414501 9737.9 -4688.8 1668.7 -739.961 671.345 999.123 
10414500 11291.1 -4264.4 1033.8 -1083.24 1141.13 1573.4 
3129.5 2
10414501 9356.2 -4283.7 1681.9 -757.341 803.77 1104.36 
10414500 10920.7 -3665.5 1068.4 -734.921 1188.29 1397.19 
3130 2
10414501 9054 -3874.8 1718.8 -604.4 817.8 1016.91 
10414500 10508 -3284.4 1094.2 -825.4 762.2 1123.49 
3130.5 2
10414501 8686.89 -3420.33 1705.78 -741.639 918.114 1180.24 
10414500 10086.3 -2947.78 1117.78 -851.852 680.045 1090.01 
3131 2
10414501 8266.3 -3013.9 1715.9 -853.121 824.408 1186.37 
10414500 9727.3 -2530.2 1145.9 -728.262 847.014 1117.05 
3131.5 2
10414501 7826.8 -2569.4 1720.8 -884.306 894.366 1257.73 
10414500 9222.4 -2151.6 1145.9 -1015.9 761.771 1269.78 
3132 2
10414501 7517.2 -2196.2 1710.5 -600 723.256 939.733 
10414500 8748.2 -1790.1 1161.1 -918.992 700.581 1155.58 
3132.5 2
10414501 7058.5 -1748.1 1725.3 -908.317 887.327 1269.8 
10414500 8262.4 -1366 1133.3 -961.98 839.802 1276.98 
3133 2
10414501 6559.89 -1294.44 1712.56 -1011.38 920.194 1367.35 
10414500 7912.78 -1046 1129.78 -709.173 649.087 961.374 
3133.5 2
10414501 6222.4 -833.3 1702.7 -683.176 933.491 1156.78 
10414500 7507.3 -651.3 1102.6 -820.805 798.988 1145.47 
3134 2
10414501 5864.1 -438.3 1703.1 -686.398 756.705 1021.64 
10414500 6998.2 -209.5 1087.8 -975.287 846.36 1291.32 
3134.5 2
10414501 5475.44 -44.1111 1694.78 -786.752 797.953 1120.58 
10414500 6675.56 199.333 1071.56 -653.126 827.598 1054.27 
3135 2
10414501 5127.7 364.3 1723.2 -712.591 836.908 1099.18 
10414500 6240.2 545.9 1063.7 -892.122 710.178 1140.28 
3135.5 2
10414501 4772 786.4 1722.8 -697.451 827.647 1082.33 
10414500 5824.6 878.4 1047.9 -814.902 651.961 1043.61 
3136 2
10414501 4307.11 1311.22 1709 -926.073 1045.46 1396.64 
10414500 5396.78 1226.67 1034.33 -852.236 693.758 1098.91 
3136.5 2
10414501 3860.1 1649.7 1734.5 -914.133 692.184 1146.63 
10414500 4993.3 1600.7 1002.6 -825.108 764.894 1125.11 
3137 2
10414501 3428 1970.5 1722.5 -871.169 646.774 1085.01 
10414500 4614.6 1892 954.3 -763.508 587.298 963.257 
3137.5 2
10414501 2963.89 2236.67 1703.11 -943.315 540.989 1087.43 
10414500 4198.67 2211.78 953.667 -845.393 649.955 1066.36 
3138 2
10414501 2530.2 2627.4 1699.2 -867.378 781.467 1167.49 
10414500 3776.5 2575 1024.1 -844.333 726.444 1113.83 
3138.5 2
10414501 2106.2 3083.4 1713.5 -806.084 866.92 1183.77 
10414500 3330.2 2854.7 1082.4 -848.479 531.749 1001.34 
3139 2
10414501 1655.89 3251.33 1766.56 -897.034 334.529 957.382 
10414500 2970.67 3114.44 1122.56 -716.202 517.419 883.554 
3139.5 2
10414501 1263.5 3512.3 1755.4 -797.538 530.42 957.817 
10414500 2564.7 3396.5 1129.4 -825.136 573.284 1004.74 
3140 2
10414501 713.889 3702.67 1746.89 -1110.33 384.579 1175.04 
10414500 2130.89 3665 1106.33 -876.386 542.424 1030.67 
3140.5 2
10414501 98.1 3895.8 1738.4 -1244.02 390.168 1303.77 
10414500 1597.7 3792.8 1070.2 -1077.15 258.182 1107.66 
3141 2
10414501 -441.333 4140.56 1754 -1068.18 484.664 1173 
10414500 1022.56 3990.22 1054.89 -1138.9 390.935 1204.13 
3141.5 2
10414501 -828.5 4398.4 1758.8 -790.136 526.213 949.324 
10414500 393.1 4173.1 1037.6 -1284.6 373.22 1337.72 
3142 2
10414501 -1500.8 4570.7 1782.2 -1297.88 332.625 1339.82 
10414500 -228.4 4519.4 1085.3 -1199.81 668.533 1373.49 
3142.5 2
10414501 -1943.33 4801.89 1775.33 -904.976 472.779 1021.03 
10414500 -669.667 4790.11 1180.11 -902.386 553.601 1058.67 
3143 2
10414501 -2391.2 4924.8 1742.9 -873.034 239.593 905.314 
10414500 -1131.9 5032.2 1145.3 -901.04 471.908 1017.14 
3143.5 2
10414501 -2933.89 5046.22 1726.11 -1094.13 244.803 1121.18 
10414500 -1531.11 5141.67 1105.11 -804.861 220.699 834.571 
3144 2
10414501 -3507 5153.4 1754.5 -1130.4 211.396 1149.99 
10414500 -2121.3 5399.2 1091.3 -1164.08 507.955 1270.08 
3144.5 2
10414501 -4001.56 5165.67 1801.89 -1003.16 24.8817 1003.46 
10414500 -2628.11 5486.56 1079.67 -1028.01 177.192 1043.17 
3145 2
10414501 -4511.1 5233.8 1750.7 -1031.47 137.922 1040.65 
10414500 -3132.3 5605.2 1060.6 -1020.63 240.171 1048.5 
3145.5 2
10414501 -5285.4 5379.5 1262.6 -1509.36 284.016 1535.85 
10414500 -3650.6 5754 998.5 -1010.33 290.058 1051.14 
3146 2
10414501 -5817.67 5546.67 1315.78 -1092.95 343.258 1145.59 
10414500 -4228.11 5790.89 959.667 -1185.85 75.7472 1188.27 
3146.5 2
10414501 -6220.3 5606.1 1476.6 -837.076 123.562 846.146 
10414500 -4854.8 5847.2 983.9 -1302.89 117.071 1308.14 
3147 2
10414501 -6565.7 5577.1 1461.9 -645.607 -54.2056 647.879 
10414500 -5304.1 6011.8 1041.6 -839.813 307.664 894.395 
3147.5 2
10414501 -7094.22 5581.33 1472.44 -1089.74 8.72852 1089.77 
10414500 -5788 6116.33 1005.56 -997.732 215.533 1020.75 
3148 2
10414501 -8081.2 5606.2 1516.1 -2051.93 51.6979 2052.58 
10414500 -6237.5 6223.7 1011.8 -934.511 223.216 960.8 
3148.5 1
10414501 -8601.8 5913.6 1491.3 -1010.87 596.893 1173.95 
3149 1
10414501 -8975.3 5900.9 1547.5 -732.353 -24.902 732.776 
3149.5 1
10414501 -9383 6037.89 1562.78 -818.675 275.078 863.653 
3148.5 1
10414500 -6676.33 6408.56 1013.89 -897.41 378.028 973.781 
3150 2
10414501 -9845 6064.6 1596.2 -927.711 53.6368 929.26 
10414500 -8888.25 6233 1046 -1316.62 -104.497 1320.76 
3150.5 2
10414501 -10424.9 6001.3 1572.9 -1164.46 -127.108 1171.37 
10414500 -9320.2 5998.1 956.5 -1234.14 -671.143 1404.83 
3151 2
10414501 -10988.1 6017.2 1542.7 -1115.25 31.4851 1115.69 
10414500 -10251.3 5594.2 923.1 -1843.76 -799.802 2009.76 
3151.5 2
10414501 -11464.5 5895.7 1544.6 -923.256 -235.465 952.809 
10414500 -10952.7 5332.3 920.5 -1359.3 -507.558 1450.97 
3152 2
10414501 -11885.6 5867.56 1553.56 -861.054 -57.5551 862.976 
10414500 -11582.4 5112.22 887.778 -1287.82 -450.057 1364.2 
3152.5 2
10414501 -12371 5823.5 1537.8 -1009.24 -91.5916 1013.39 
10414500 -12051.6 5035.3 887 -975.375 -159.921 988.399 
3153 2
10414501 -12783.5 5823.9 1513.2 -804.094 0.779727 804.094 
10414500 -12613.8 5074.3 909 -1095.91 76.0234 1098.54 
3153.5 2
10414501 -13113 5911.44 1562.44 -675.205 179.394 698.63 
10414500 -13203.8 4977.67 894.333 -1208.97 -198.019 1225.08 
3154 2
10414501 -13394.7 5982 1547.5 -565.663 141.678 583.135 
10414500 -13711.8 4834.5 894.2 -1020.12 -287.483 1059.86 
3154.5 2
10414501 -13474 5998.7 1590.1 -152.794 32.1773 156.145 
10414500 -14109.9 4884 876.1 -767.052 95.3757 772.959 
3155 2
10414501 -13582.1 6100.9 1591.7 -215.768 203.992 296.932 
10414500 -14427.4 5066.9 871.9 -633.733 365.07 731.364 
3155.5 2
10414501 -13738.3 6016.2 1593 -305.078 -165.43 347.044 
10414500 -14609.4 5277.6 917.7 -355.469 411.523 543.792 
3156 2
10414501 -13758.3 5996.2 1588.9 -39.6825 -39.6825 56.1196 
10414500 -14649.4 5543.4 951.6 -79.3651 527.381 533.319 
3156.5 2
10414501 -13789.5 5915.5 1586 -62.9032 -162.702 174.438 
10414500 -14618.5 5720.9 937.7 62.2984 357.863 363.245 
3157 2
10414501 -13769.4 5875.67 1504.89 41.3517 -82.1306 91.9532 
10414500 -14607.7 5910.11 855.889 22.3368 390.126 390.765 
3157.5 2
10414501 -13759.7 6063.09 1442.91 19.9122 384.066 384.582 
10414500 -14508.8 6090 809.727 202.558 368.625 420.612 
3158 2
10414501 -13673.9 6149.36 1541 172.43 173.225 244.416 
10414500 -14431.6 6210.79 824.071 155.114 242.542 287.901 
3158.5 2
10414501 -13543.2 6328.62 1498.69 249.287 342.096 423.289 
10414500 -14215.8 6420.31 866.385 411.836 399.851 574.012 
3159 2
10414501 -13275.8 6616.69 1461.08 544.728 586.715 800.602 
10414500 -14009.4 6607.08 870.154 420.335 380.385 566.899 
3159.5 2
10414501 -12970.8 6979.36 1528.18 624.9 743.179 970.986 
10414500 -13696.8 7014.55 796.727 640.505 834.976 1052.35 
3160 2
10414501 -12629.5 7447.55 1457.73 678.475 930.779 1151.81 
10414500 -13277.8 7605.82 796.455 833.002 1175.49 1440.72 
3160.5 2
10414501 -12304.3 7888.2 1512.5 617.164 836.157 1039.25 
10414500 -12910.3 8023.6 856.5 697.378 792.755 1055.84 
3161 2
10414501 -11949 8334.3 1475.7 743.305 933.264 1193.1 
10414500 -12605.2 8411.5 876.6 638.285 811.506 1032.45 
3161.5 2
10414501 -11748.1 8819.1 1547.4 408.333 985.366 1066.62 
10414500 -12371 8857.4 815.7 476.016 906.301 1023.71 
3162 2
10414501 -11628.4 9318.82 1373.91 235.238 981.765 1009.55 
10414500 -12193.2 9349 766.727 349.348 965.815 1027.06 
3162.5 2
10414501 -11445.3 9884.2 1389.8 369.826 1142.19 1200.57 
10414500 -12071.7 9870.6 754.9 245.418 1053.74 1081.94 
3163 2
10414501 -11296 10410.1 1465.2 297.41 1047.61 1089.01 
10414500 -11962.1 10190.1 819.9 218.327 636.454 672.86 
3163.5 2
10414501 -11202.5 10952.6 1551.8 182.617 1059.57 1075.19 
10414500 -11841.5 10758 830.3 235.547 1109.18 1133.91 
3164 2
10414501 -11138.1 11494.3 1552 135.271 1138.1 1146.11 
10414500 -11794.1 11425.7 934 99.5565 1402.66 1406.19 
3164.5 1
10414501 -10925.9 11936.4 1336.8 425.273 885.905 982.693 
3165 1
10414501 -10792.9 12448.8 1260.3 264.414 1018.69 1052.44 
3165.5 1
10414501 -10580.6 12985.8 1295.4 425.451 1076.15 1157.2 
3166 1
10414501 -10389.6 13537.7 1397.7 369.439 1067.5 1129.62 
3166.5 1
10414501 -10206 13982.2 1653.56 375.46 909.043 983.529 
3167 1
10414501 -9973.64 14385.7 1762.73 459.217 797.441 920.213 
3167.5 1
10414501 -9866.89 14792 1774.22 213.069 810.924 838.448 
3168 1
10414501 -9749.6 15140.1 1718.2 242.332 719.215 758.943 
3168.5 1
10414501 -9500.1 15640.1 1937.5 493.083 988.142 1104.34 
3169 1
10414501 -9217.4 16145.9 2004.5 547.868 980.233 1122.95 
3169.5 1
10414501 -8963.5 16650 1988.5 501.779 996.245 1115.48 
3170 1
10414501 -8721 17058.8 1666.9 485 817.6 950.629 
3170.5 1
10414501 -8449.11 17579.2 1693.67 561.754 1075.25 1213.15 
3171 1
10414501 -8162.3 18093.3 1658.8 591.363 1059.95 1213.76 
3171.5 1
10414501 -7939.8 18639.7 1823.5 432.039 1060.97 1145.56 
3172 1
10414501 -7801 19254.2 1752.6 262.382 1161.63 1190.89 
3172.5 1
10414501 -8433.44 19826.6 1244.33 -1337.09 1210.05 1803.34 
