# Supplementary material for: Intrinsic group behaviour II: On the dependence of triad spatial dynamics on social and personal features; and on the effect of social interaction on small group dynamics
Source: PLoS One. 2019 Dec 3;14(12):e0225704. doi: 10.1371/journal.pone.0225704 (PMC6890182; doi:10.1371/journal.pone.0225704)
Supplement: S2 Data Set — (ZIP) [file pone.0225704.s002.zip › set_2_nint/group_traj_dyas_noint/traj_2_0217_12.dat]

2 10411300 10410200 0 0 1 0 1 1 0 35 20 50 1669.72 1738.55 1600.9 
3062.5 1
10410200 40212.8 -20119.4 1636.6 0 0 0 
3063 1
10410200 39979.3 -20009.8 1635.7 -621.011 291.489 686.018 
3063.5 1
10410200 39660.6 -19884 1610.5 -673.784 265.962 724.376 
3064 1
10410200 39228 -19704.7 1670.1 -828.736 343.487 897.099 
3064.5 1
10410200 38801.7 -19561 1767.6 -854.309 287.976 901.539 
3065 1
10410200 38359.9 -19441.2 1730.7 -864.579 234.442 895.802 
3065.5 1
10410200 37870.6 -19219.4 1716.44 -998.662 452.562 1096.42 
3066 1
10410200 37436.3 -19116.5 1704.1 -884.431 209.663 908.942 
3066.5 1
10410200 36835.4 -19013.9 1679.11 -1223.74 208.984 1241.45 
3067 1
10410200 36301.4 -18881.3 1670.8 -1076.7 267.316 1109.39 
3067.5 1
10410200 35778.7 -18851.7 1679 -1009.07 57.1429 1010.69 
3068 1
10410200 35140.4 -18625.5 1676.9 -1239.42 439.223 1314.94 
3068.5 1
10410200 34750.3 -18475.6 1699.33 -792.818 304.765 849.378 
3069 1
10410200 34404.1 -18310.2 1686.9 -724.338 345.932 802.704 
3069.5 1
10410200 33906.6 -18189.8 1671.6 -977.407 236.542 1005.62 
3070 1
10410200 33398.8 -18051.7 1669.5 -1007.54 274.008 1044.13 
3070.5 1
10410200 32870.3 -17915.3 1689.1 -1034.25 266.928 1068.14 
3071 1
10410200 32448.2 -17775.4 1693.56 -877.501 290.76 924.418 
3071.5 1
10410200 31672.3 -17721 1698.4 -1596.55 112.026 1600.47 
3072 1
10410200 31176.8 -17760 1714.7 -967.773 -76.1719 970.766 
3072.5 1
10410200 31025.4 -17973.5 1704.1 -298.031 -420.276 515.223 
3073 1
10410200 30754.4 -18027.4 1698.6 -550.813 -109.553 561.602 
3073.5 2
10411300 29861.7 -16871.3 1704.7 0 0 0 
10410200 30246.7 -17907.4 1656.9 -993.542 234.834 1020.92 
3074 2
10411300 29365.2 -16788.7 1750 -983.168 163.564 996.681 
10410200 29792.2 -17663.3 1563.4 -900 483.366 1021.59 
3074.5 2
10411300 28901.3 -16657 1765.2 -924.104 262.351 960.622 
10410200 29424.4 -17505 1543 -732.669 315.339 797.648 
3075 2
10411300 28420 -16648.7 1791 -986.27 17.0765 986.418 
10410200 28940.1 -17364.9 1581.89 -992.395 287.113 1033.09 
3075.5 2
10411300 27954.1 -16421.7 1853.2 -972.651 473.834 1081.93 
10410200 28516.8 -17423.9 1593 -883.739 -123.196 892.285 
3076 2
10411300 27529.1 -16623.4 1914.1 -818.882 -388.632 906.423 
10410200 28017.8 -17290.1 1614.8 -961.464 257.803 995.428 
3076.5 2
10411300 26893.6 -16343.1 1751.3 -1224.47 540.077 1338.29 
10410200 27601.8 -17165.4 1669 -801.541 240.27 836.778 
3077 2
10411300 26382.2 -16128.8 1640.78 -1063.16 445.576 1152.75 
10410200 27086.4 -17139.3 1603.33 -1071.43 54.1927 1072.79 
3077.5 2
10411300 25728.5 -16023.9 1700.36 -1284.24 206.029 1300.66 
10410200 26556.1 -17027.7 1534.55 -1041.95 219.265 1064.77 
3078 2
10411300 25313 -15835 1686.6 -802.211 364.689 881.216 
10410200 26036.6 -16818 1530.9 -1002.88 404.879 1081.52 
3078.5 2
10411300 24860.2 -15674.8 1675.4 -916.599 324.291 972.275 
10410200 25531.3 -16614 1571.8 -1022.87 412.955 1103.09 
3079 2
10411300 24398.6 -15505.6 1680.56 -953.811 349.679 1015.89 
10410200 24900.1 -16390.3 1662.22 -1304.11 462.121 1383.57 
3079.5 2
10411300 23925.9 -15336.5 1697.45 -956.774 342.126 1016.1 
10410200 24517.2 -16264.2 1620.45 -775.161 255.367 816.141 
3080 2
10411300 23449.4 -15165.4 1672.9 -916.364 329.126 973.677 
10410200 24091.6 -16088.4 1619.4 -818.427 338.042 885.491 
3080.5 2
10411300 23042.1 -14998.5 1700.3 -826.166 338.54 892.838 
10410200 23641.9 -15888.4 1584.6 -912.17 405.68 998.314 
3081 2
10411300 22497 -14789.7 1701 -1075.15 411.834 1151.33 
10410200 23203.3 -15733.2 1550.9 -865.089 306.114 917.652 
3081.5 2
10411300 21951.3 -14587.4 1619.8 -1111.41 412.016 1185.32 
10410200 22782.7 -15581.2 1577.3 -856.619 309.572 910.841 
3082 2
10411300 21506 -14320.4 1628.2 -923.859 553.942 1077.2 
10410200 22305.6 -15424.1 1538.9 -989.834 325.934 1042.12 
3082.5 2
10411300 20965.5 -14069.8 1696.55 -1037.34 480.963 1143.42 
10410200 21799.3 -15344.9 1437.45 -971.837 151.998 983.652 
3083 2
10411300 20539.8 -13802.5 1723 -838.082 526.217 989.588 
10410200 21330.6 -15055 1480.8 -922.584 570.687 1084.83 
3083.5 2
10411300 20161.1 -13582.1 1738.2 -780.825 454.433 903.436 
10410200 20876.1 -14711.2 1541.2 -937.113 708.866 1175.02 
3084 2
10411300 19717.6 -13271.8 1784.9 -888.778 621.844 1084.72 
10410200 20483.4 -14460.9 1545.2 -786.974 501.603 933.238 
3084.5 2
10411300 19442.1 -13005.3 1738.4 -562.245 543.878 782.255 
10410200 20128.3 -14215.5 1557.6 -724.694 500.816 880.908 
3085 2
10411300 19090 -12735.1 1770.6 -708.451 543.662 893.012 
10410200 19706.4 -13871 1586.8 -848.893 693.159 1095.94 
3085.5 2
10411300 18640 -12348.5 1721.4 -884.086 759.528 1165.54 
10410200 19261.1 -13495.6 1582.2 -874.853 737.525 1144.25 
3086 2
10411300 18198.5 -11958.3 1684.3 -881.238 778.842 1176.08 
10410200 18894.9 -13209.6 1570.8 -730.938 570.858 927.443 
3086.5 2
10411300 17667 -11600.1 1671 -1075.91 725.101 1297.44 
10410200 18488.5 -12852.2 1605.4 -822.672 723.482 1095.54 
3087 2
10411300 17161 -11224.3 1657.9 -1032.65 766.939 1286.3 
10410200 17988.1 -12532.5 1562.2 -1021.22 652.449 1211.85 
3087.5 2
10411300 16855.8 -10855.6 1658.5 -616.566 744.848 966.929 
10410200 17489.4 -12128 1502.3 -1007.47 817.172 1297.22 
3088 2
10411300 16422.3 -10447 1681.9 -856.719 807.51 1177.3 
10410200 16881.7 -11657.1 1520.3 -1200.99 930.632 1519.36 
3088.5 2
10411300 16066 -9981.3 1692.2 -689.168 900.774 1134.17 
10410200 16412.6 -11225.4 1556.7 -907.35 835.01 1233.1 
3089 2
10411300 15770.9 -9538.3 1730.9 -573.01 860.194 1033.57 
10410200 15976.5 -10772.1 1571.2 -846.796 880.194 1221.39 
3089.5 2
10411300 15471.6 -9253 1797.89 -613.411 584.631 847.388 
10410200 15626.9 -10467.6 1605.11 -716.416 624.066 950.111 
3090 2
10411300 15147.6 -9016.5 1749.1 -667.95 487.629 827.006 
10410200 15237.6 -10044 1616.5 -802.658 873.31 1186.14 
3090.5 2
10411300 14856.8 -8727.18 1706 -561.355 558.529 791.88 
10410200 14806 -9376.73 1646.91 -833.205 1288.17 1534.15 
3091 2
10411300 14401.4 -8359.9 1714.7 -889.489 717.347 1142.71 
10410200 14502.8 -8983.2 1630.4 -592.188 768.608 970.28 
3091.5 2
10411300 14004.1 -7930.7 1706.4 -841.737 909.322 1239.11 
10410200 14189.9 -8709.1 1594.7 -662.924 580.72 881.308 
3092 2
10411300 13641.3 -7580.7 1728.5 -734.413 708.502 1020.46 
10410200 13761.5 -8418.7 1569.1 -867.206 587.854 1047.67 
3092.5 2
10411300 13243.6 -7174.45 1761.27 -766.211 782.747 1095.34 
10410200 13390.1 -8140.09 1572.82 -715.624 536.819 894.591 
3093 2
10411300 12821 -6779.8 1739.8 -815.9 761.881 1116.31 
10410200 13024 -7698.2 1594.5 -706.739 853.071 1107.8 
3093.5 2
10411300 12397 -6474.3 1744.7 -853.119 614.688 1051.5 
10410200 12555.1 -7385.5 1615 -943.461 629.175 1134.01 
3094 2
10411300 11943.2 -6098.7 1685.2 -911.245 754.217 1182.88 
10410200 12157.1 -7104.8 1603.6 -799.197 563.655 977.968 
3094.5 2
10411300 11458.9 -5711.8 1688.6 -974.447 778.471 1247.22 
10410200 11748.7 -6789.2 1567.7 -821.73 635.01 1038.5 
3095 2
10411300 11051.7 -5254.9 1679.1 -816.032 915.631 1226.49 
10410200 11358.4 -6367.5 1547.4 -782.164 845.09 1151.5 
3095.5 2
10411300 10709.9 -4932.9 1666 -693.306 653.144 952.508 
10410200 10904.6 -5909.6 1498.1 -920.487 928.803 1307.66 
3096 2
10411300 10237.9 -4658.18 1579.91 -940.221 547.247 1087.89 
10410200 10522 -5584.18 1496.09 -762.151 648.243 1000.55 
3096.5 2
10411300 9879.3 -4156.3 1605.7 -699.043 978.327 1202.41 
10410200 10211.4 -5197.2 1515.5 -605.458 754.351 967.277 
3097 2
10411300 9531.91 -3849.45 1617.73 -697.572 616.156 930.728 
10410200 9875 -4874.64 1516.36 -675.502 647.718 935.864 
3097.5 2
10411300 9197 -3564 1608.15 -693.394 591.003 911.087 
10410200 9555.69 -4591.62 1547.31 -661.093 585.965 883.401 
3098 2
10411300 8785.07 -3209.07 1628.8 -827.175 712.718 1091.87 
10410200 9189 -4214.33 1590.33 -736.33 757.594 1056.47 
3098.5 2
10411300 8539.07 -3131.43 1586.57 -504.089 159.094 528.598 
10410200 8919.64 -4001.57 1625.43 -551.961 435.988 703.382 
3099 2
10411300 8214.15 -2849.08 1618.62 -626.045 544.03 829.398 
10410200 8654.31 -3795.54 1559.15 -511.243 396.981 647.274 
3099.5 2
10411300 7852.91 -2332.82 1638 -754.164 1077.78 1315.44 
10410200 8109.27 -3400.91 1529.82 -1137.86 823.861 1404.8 
3100 2
10411300 7289.5 -1726.3 1645 -1124.57 1210.62 1652.35 
10410200 7637.6 -3138.3 1524.8 -941.463 524.17 1077.55 
3100.5 2
10411300 6773.1 -1290.4 1652.2 -1008.59 851.367 1319.88 
10410200 7482.3 -2925.1 1526.9 -303.32 416.406 515.167 
3101 2
10411300 6277.4 -746.4 1641.5 -1005.48 1103.45 1492.84 
10410200 7060.8 -2501.4 1530.4 -854.97 859.432 1212.27 
3101.5 2
10411300 5885.73 -387.636 1616.36 -762.009 697.984 1033.36 
10410200 7071.36 -2775.82 1516.82 20.5518 -533.888 534.283 
3102 2
10411300 5456.7 -42.2 1616.3 -852.937 686.752 1095.05 
10410200 6887.2 -2391.5 1465.4 -366.13 764.052 847.247 
3102.5 2
10411300 5039.9 309.8 1596.9 -835.271 705.411 1093.29 
10410200 6470.9 -1486.3 1443.3 -834.269 1814.03 1996.67 
3103 2
10411300 4576.7 660.5 1565.1 -911.811 690.354 1143.67 
10410200 6492 -568.6 1433.1 41.5354 1806.5 1806.97 
3103.5 2
10411300 3916.89 944.889 1554.33 -1357.64 585.162 1478.37 
10410200 6407.33 588.333 1370.78 -174.211 2380.52 2386.89 
3104 2
10411300 3521.3 1298.4 1532.4 -795.953 711.29 1067.46 
10410200 6390.5 2067.4 1281 -33.8699 2975.99 2976.18 
3104.5 2
10411300 2954.8 1577.6 1538.2 -1128.49 556.175 1258.1 
10410200 6227.2 3387.1 1226.7 -325.299 2628.88 2648.93 
3105 2
10411300 2287.56 2017.33 1571.56 -1350.7 890.148 1617.64 
10410200 5999.33 4221.22 1328 -461.269 1688.51 1750.38 
3105.5 2
10411300 1762.3 2359.1 1627.1 -1061.12 690.438 1265.97 
10410200 5666 5350.1 1388.8 -673.401 2280.56 2377.9 
3106 1
10411300 1231.6 2654.5 1685.7 -1024.52 570.27 1172.54 
3106.5 1
10411300 811 2911.78 1756.56 -863.655 528.291 1012.42 
3107 1
10411300 410.9 3195.1 1777 -819.877 580.578 1004.62 
3107.5 1
10411300 18 3307.5 1723.5 -765.887 219.103 796.611 
3108 1
10411300 -616.9 3681.1 1668 -1237.62 728.265 1435.99 
3108.5 1
10411300 -1131.6 4173.4 1671.3 -1033.53 988.554 1430.19 
3109 1
10411300 -1603.8 4457.6 1770 -925.882 557.255 1080.64 
3109.5 1
10411300 -2034.89 4683.22 1737.11 -879.773 460.454 992.985 
3110 1
10411300 -2534.6 4892.5 1715.1 -1003.44 420.237 1087.88 
3110.5 1
10411300 -3043.3 5020.3 1701.1 -1001.38 251.575 1032.5 
3111 1
10411300 -3448.67 5385.89 1608.11 -827.279 746.1 1114.03 
3111.5 1
10411300 -4063.3 5520.6 1535.6 -1226.81 268.884 1255.93 
3112 1
10411300 -4477.78 5809.89 1497.67 -837.329 584.422 1021.11 
3112.5 1
10411300 -4911.3 6016.9 1421.6 -886.549 423.336 982.436 
3113 1
10411300 -5512 6264.8 1379.5 -1194.23 492.843 1291.93 
3113.5 1
10411300 -6224 6501.7 1364.8 -1418.33 471.912 1494.77 
3114 1
10411300 -7246.4 6854.1 1432.5 -2008.64 692.338 2124.61 
3114.5 1
10411300 -7692.4 7167.5 1435.7 -866.019 608.544 1058.45 
3115 1
10411300 -8062.78 7362 1453.89 -771.62 405.208 871.546 
3115.5 1
10411300 -8442.2 7842.6 1518.6 -785.553 995.031 1267.75 
3116 1
10411300 -8904.1 8304.3 1510.8 -893.424 893.037 1263.22 
3116.5 1
10411300 -9270.3 8719.6 1452.1 -725.149 822.376 1096.42 
3117 1
10411300 -9663.56 9129 1419.67 -780.269 812.302 1126.35 
3117.5 1
10411300 -10066.9 9574 1472.1 -845.586 932.914 1259.1 
3118 1
10411300 -10381.3 9991.6 1447.2 -614.062 815.625 1020.94 
3118.5 1
10411300 -10728.1 10350.4 1454.5 -677.344 700.781 974.622 
3119 1
10411300 -11104.6 10892.7 1472.9 -754.509 1086.77 1323.01 
3119.5 1
10411300 -11429.8 11442.8 1447 -640.157 1082.87 1257.94 
3120 1
10411300 -11664.6 11978.4 1412.8 -473.387 1079.84 1179.04 
3120.5 1
10411300 -11965.2 12534.1 1428.8 -603.614 1115.86 1268.66 
3121 1
10411300 -12301.3 13171 1425.1 -672.2 1273.8 1440.28 
3121.5 1
10411300 -12589.6 13762.7 1479.4 -596.894 1225.05 1362.73 
3122 1
10411300 -12919.2 14088.9 1341 -665.859 658.99 936.822 
3122.5 1
10411300 -13148.2 14557.6 1546.8 -449.02 919.02 1022.85 
3123 1
10411300 -13427.9 14986.4 1680.91 -560.539 859.246 1025.92 
3123.5 1
10411300 -13823.8 15449.1 1891.1 -764.268 893.313 1175.63 
3124 1
10411300 -14115.2 15905.7 1711.6 -572.495 897.053 1064.17 
3124.5 1
10411300 -14369.8 16427 1836.67 -529.268 1083.78 1206.11 
3125 1
10411300 -14682.5 16889.3 1757.6 -651.505 963.125 1162.78 
3125.5 1
10411300 -14999.2 17365.6 1695 -623.425 937.598 1125.94 
3126 1
10411300 -15441 17945.6 1852.6 -851.252 1117.53 1404.82 
3126.5 1
10411300 -15518.2 18467 1771.9 -152.871 1032.48 1043.73 
3127 1
10411300 -15555.1 19033.5 1559.5 -72.6378 1115.16 1117.52 
3127.5 1
10411300 -15932.9 19516.3 1541.4 -761.694 973.387 1235.99 
3128 1
10411300 -16271.6 20112.7 1663.67 -701.15 1234.71 1419.9 
3128.5 1
10411300 -16421.4 20671.5 1661.9 -312.828 1166.67 1207.88 
3129 1
10411300 -16521.4 21297.2 1666.9 -194.932 1219.69 1235.17 
3129.5 1
10411300 -16546.6 21920.5 1583.4 -50 1236.71 1237.72 
