# Supplementary material for: Intrinsic group behaviour II: On the dependence of triad spatial dynamics on social and personal features; and on the effect of social interaction on small group dynamics
Source: PLoS One. 2019 Dec 3;14(12):e0225704. doi: 10.1371/journal.pone.0225704 (PMC6890182; doi:10.1371/journal.pone.0225704)
Supplement: S2 Data Set — (ZIP) [file pone.0225704.s002.zip › set_2_nint/group_traj_dyas_noint/traj_2_0217_11.dat]

2 10350902 10350904 0 0 0 1 2 1 0 30 30 30 1659.57 1662.8 1656.35 
2709.5 2
10350904 4542.5 -917.5 1731.5 0 0 0 
10350902 5525.57 -1460.29 1641.29 0 0 0 
2710 2
10350904 4829.67 -959.556 1689 938.453 -137.436 948.464 
10350902 5929.33 -1592.67 1648.78 905.296 -296.818 952.713 
2710.5 2
10350904 5344.22 -1195.56 1649 1027.06 -471.058 1129.93 
10350902 6451.22 -1800.56 1657.89 1041.69 -414.948 1121.3 
2711 2
10350904 5867.11 -1414.78 1641.89 1052.09 -441.091 1140.81 
10350902 6932.22 -1996.33 1615 967.807 -393.919 1044.9 
2711.5 2
10350904 6345.22 -1582.56 1669.11 933.811 -327.691 989.638 
10350902 7436.11 -2241.11 1594.44 984.158 -478.082 1094.13 
2712 2
10350904 6835.78 -1758.22 1700.11 979.153 -350.632 1040.04 
10350902 7879.56 -2504.44 1588.33 885.119 -525.615 1029.42 
2712.5 2
10350904 7356.33 -2079.44 1688 1047.4 -646.322 1230.76 
10350902 8310.89 -2802.56 1640 867.874 -599.821 1054.98 
2713 2
10350904 7885.33 -2294.56 1643.44 1027.18 -417.691 1108.86 
10350902 8709.11 -3124.22 1618.78 773.247 -624.595 993.997 
2713.5 2
10350904 8421.89 -2568.78 1663.44 1060.39 -541.941 1190.85 
10350902 9185.22 -3440.11 1629.56 940.931 -624.286 1129.2 
2714 2
10350904 8993.78 -2771.56 1663 1171.9 -415.528 1243.39 
10350902 9492.22 -3788.44 1660.78 629.098 -713.798 951.458 
2714.5 2
10350904 9376.56 -3025.44 1655.78 773.288 -512.907 927.927 
10350902 9800.33 -4097.33 1641.11 622.447 -624.018 881.384 
2715 2
10350904 9728.67 -3513.56 1638.78 705.633 -978.179 1206.13 
10350902 10028.7 -4372.89 1608.67 457.582 -552.216 717.163 
2715.5 2
10350904 9988.22 -3893.44 1652.78 516.015 -755.246 914.696 
10350902 10354.8 -4848 1563.56 648.332 -944.555 1145.65 
2716 2
10350904 10167.1 -4142.56 1606.44 352.838 -491.343 604.907 
10350902 10646.7 -5313.89 1558.67 575.718 -918.913 1084.37 
2716.5 2
10350904 10355.3 -4879.78 1608.44 376.444 -1474.44 1521.74 
10350902 10971.1 -5705.33 1552.22 648.889 -782.889 1016.84 
2717 2
10350904 10435.7 -5309.44 1535.56 159.076 -850.825 865.568 
10350902 11359.9 -6020.44 1535.67 769.857 -623.982 990.976 
2717.5 2
10350904 10780.4 -5771.33 1551.33 672.081 -900.368 1123.55 
10350902 11789.4 -6472.33 1531.44 837.34 -880.875 1215.35 
2718 2
10350904 11128.2 -6091.22 1549.78 702.581 -646.24 954.593 
10350902 12282 -6815 1607 995.062 -692.256 1212.17 
2718.5 2
10350904 11515 -6534.67 1598.89 772.012 -885.119 1174.49 
10350902 12607 -7178 1647.78 648.703 -724.551 972.517 
2719 2
10350904 11941.3 -6997.78 1616.44 886.348 -962.809 1308.67 
10350902 12916.6 -7526.67 1626.44 643.567 -724.879 969.344 
2719.5 2
10350904 12311.7 -7426 1625.4 740.733 -856.444 1132.34 
10350902 13248.6 -7856.4 1614.6 664.089 -659.467 935.901 
2720 2
10350904 12628.8 -7712.22 1652.67 618.085 -557.938 832.661 
10350902 13578.8 -8225.78 1599.11 643.621 -720.035 965.763 
2720.5 2
10350904 12945.3 -8004.8 1589.3 630.522 -582.824 858.628 
10350902 13890.8 -8676.1 1590.3 621.558 -897.056 1091.35 
2721 2
10350904 13249.7 -8303.11 1590.67 607.518 -595.431 850.657 
10350902 14137.9 -9027 1588 493.191 -700.399 856.619 
2721.5 2
10350904 13574.8 -8665.44 1679.56 678.729 -756.437 1016.3 
10350902 14470.9 -9421.44 1644.22 695.198 -823.475 1077.69 
2722 2
10350904 13845.9 -9072.8 1636 542.244 -814.711 978.664 
10350902 14752 -9880 1672.1 562.222 -917.111 1075.73 
2722.5 2
10350904 14213 -9417.44 1696.44 724.063 -679.772 993.155 
10350902 15036.4 -10304.6 1673.44 561.034 -837.388 1007.96 
2723 2
10350904 14517.1 -9879.56 1662.11 628.329 -954.775 1142.98 
10350902 15324 -10664.8 1649.22 594.123 -744.261 952.316 
2723.5 2
10350904 14863.2 -10389.9 1617.5 673.325 -992.888 1199.66 
10350902 15649.9 -11020.2 1637.5 634.047 -691.483 938.17 
2724 2
10350904 15118 -10877.3 1684 494.757 -946.472 1067.99 
10350902 15933.4 -11466 1608.22 550.572 -865.631 1025.89 
2724.5 2
10350904 15293.2 -11213.3 1697.22 367.342 -704.403 794.433 
10350902 16235.8 -11783.6 1587.22 633.823 -665.735 919.203 
2725 2
10350904 15680.1 -11533.3 1598.4 770.673 -637.384 1000.1 
10350902 16657.4 -12163.9 1583.2 839.885 -757.658 1131.13 
2725.5 2
10350904 16044.9 -11999.4 1578.44 711.089 -908.664 1153.83 
10350902 17165.4 -12543.2 1523.78 990.34 -739.42 1235.93 
2726 2
10350904 16518.2 -12257.7 1472.11 967.962 -528.062 1102.63 
10350902 17867.9 -12870.6 1487.11 1436.49 -669.393 1584.8 
2726.5 2
10350904 17119.3 -12615.3 1424.5 1183.22 -704.003 1376.82 
10350902 18334.1 -13064 1562.8 917.738 -380.796 993.604 
2727 2
10350904 17685.3 -12913.3 1465.11 1134.34 -597.261 1281.97 
10350902 18684.2 -13284.3 1567.56 701.648 -441.55 829.021 
2727.5 2
10350904 18098.4 -13078.2 1476.9 824.484 -329.075 887.73 
10350902 19058.5 -13574.1 1631 747.061 -578.377 944.786 
2728 2
10350904 18580.9 -13384.3 1518.67 933.247 -592.134 1105.25 
10350902 19399.7 -13873.7 1639.33 659.897 -579.433 878.183 
2728.5 2
10350904 18969.9 -13702.7 1566.67 817.227 -668.768 1055.99 
10350902 19721.4 -14180.7 1642.33 676.004 -644.958 934.319 
2729 2
10350904 19262.3 -13962.8 1621.3 593.126 -527.654 793.862 
10350902 20040.7 -14387.6 1650 647.577 -419.743 771.713 
2729.5 2
10350904 19595.7 -14305.8 1729.11 660.132 -679.164 947.121 
10350902 20394.6 -14574.3 1651.78 700.704 -369.769 792.285 
2730 2
10350904 19859.9 -14673.9 1634.6 533.805 -743.681 915.428 
10350902 20656.2 -14822.3 1624.5 528.575 -500.943 728.241 
2730.5 2
10350904 20220.7 -14902.4 1594.33 727.352 -460.775 861.02 
10350902 21118.2 -15052.4 1590 931.496 -464.001 1040.66 
2731 2
10350904 20626.9 -15206.7 1526.7 784.234 -587.366 979.807 
10350902 21510.7 -15369 1519.1 757.679 -611.111 973.414 
2731.5 2
10350904 21020.6 -15627.7 1455.33 788.889 -843.621 1155.01 
10350902 21965.4 -15578.6 1459.89 911.312 -419.951 1003.42 
2732 2
10350904 21466.2 -15944 1380.67 913.251 -648.224 1119.92 
10350902 22477.3 -15793.8 1485.89 1048.95 -441.029 1137.9 
2732.5 2
10350904 21821.3 -16264.7 1320.4 717.329 -647.879 966.596 
10350902 22851.5 -15907.3 1587.9 755.892 -229.338 789.917 
2733 2
10350904 22315.7 -16291.6 1322.1 945.315 -51.434 946.714 
10350902 23298.6 -15998.4 1622.9 854.876 -174.187 872.441 
2733.5 2
10350904 22598.2 -16449.7 1479.33 562.793 -314.874 644.889 
10350902 23757.2 -16311.1 1611.67 913.59 -622.931 1105.75 
2734 2
10350904 23036.7 -16616.2 1581.3 869.996 -330.423 930.63 
10350902 24084.2 -16506.2 1603.3 648.765 -387.081 755.466 
2734.5 2
10350904 23540.9 -16861.2 1586.44 1018.56 -494.994 1132.47 
10350902 24410.8 -16613.4 1669.89 659.753 -216.655 694.416 
2735 2
10350904 24049.6 -17072.1 1607.9 1053.23 -436.6 1140.14 
10350902 24896.4 -16722.6 1619.7 1005.43 -225.995 1030.52 
2735.5 2
10350904 24517.8 -17246.6 1559 916.243 -341.487 977.811 
10350902 25421.8 -16880.4 1565.2 1028.18 -308.806 1073.55 
2736 2
10350904 24916.3 -17378 1539.22 814.997 -268.712 858.152 
10350902 25918.7 -16956.4 1600.78 1016.09 -155.51 1027.92 
2736.5 2
10350904 25540 -17548.8 1573.83 1225.28 -335.625 1270.41 
10350902 26529.2 -17123.2 1632.25 1199.41 -327.549 1243.33 
2737 2
10350904 26021.9 -17694.1 1629 941.146 -283.789 983.001 
10350902 26956.7 -17280 1665.67 834.961 -306.315 889.375 
2737.5 2
10350904 26524 -17787.5 1647.33 1014.41 -188.687 1031.81 
10350902 27364.8 -17272.8 1678.4 824.512 14.5455 824.64 
2738 2
10350904 26777.8 -17781.4 1601.13 511.694 12.3656 511.843 
10350902 27598.7 -17332.8 1614.67 471.64 -120.968 486.906 
2738.5 2
10350904 27474.9 -17871.8 1622.57 1425.47 -184.838 1437.41 
10350902 28269.4 -17391 1678.86 1371.42 -119.018 1376.57 
2739 2
10350904 28203.6 -17973.4 1605 1454.58 -202.823 1468.65 
10350902 28868.7 -17534.6 1615.6 1196.29 -286.627 1230.15 
2739.5 2
10350904 28636.2 -18125.5 1598.3 890.123 -312.963 943.539 
10350902 29323.8 -17618.8 1602.5 936.42 -173.251 952.312 
2740 2
10350904 29145 -18182.2 1580 1009.52 -112.5 1015.77 
10350902 29779.9 -17691.5 1588.2 904.96 -144.246 916.384 
2740.5 2
10350904 29609 -18327.8 1486.8 929.86 -291.784 974.565 
10350902 30386.4 -17701.8 1581.2 1215.43 -20.6413 1215.61 
2741 2
10350904 30040.4 -18379.5 1388.91 832.748 -99.7192 838.698 
10350902 31107.5 -17861.6 1517.55 1392 -308.564 1425.79 
2741.5 2
10350904 30558.8 -18495.8 1292 1036.83 -232.646 1062.61 
10350902 31415.4 -17992 1499.56 615.98 -260.727 668.887 
2742 2
10350904 30995.2 -18661.1 1287.64 876.313 -331.954 937.08 
10350902 31974.7 -18214.8 1381.27 1123.06 -447.426 1208.9 
2742.5 2
10350904 31552.8 -18818.4 1331 1101.97 -310.975 1145.01 
10350902 32474.1 -18432.1 1426.67 986.925 -429.433 1076.31 
2743 2
10350904 31897.2 -18920.7 1338.7 704.34 -209.112 734.726 
10350902 33099.6 -18646.4 1564.8 1279.12 -438.219 1352.1 
2743.5 2
10350904 32401.7 -18946.1 1384.7 975.822 -49.1296 977.058 
10350902 33506.8 -18639.6 1598 787.621 13.1528 787.731 
2744 2
10350904 32977.9 -18840.2 1509.44 1150.08 211.333 1169.33 
10350902 34011.7 -18542.3 1586.11 1007.72 194.145 1026.25 
2744.5 2
10350904 33487.9 -18627.9 1630.9 1038.72 432.428 1125.14 
10350902 34436.2 -18508.3 1652 864.63 69.3143 867.404 
2745 2
10350904 33905.3 -18480.7 1665 813.645 286.94 862.759 
10350902 34919.5 -18562.6 1654.5 942.105 -105.848 948.033 
2745.5 2
10350904 34356 -18431.2 1637.44 931.198 102.227 936.793 
10350902 35320.9 -18769.6 1602 829.316 -427.594 933.06 
2746 2
10350904 34821.4 -18347.5 1647.2 936.419 168.455 951.45 
10350902 35709.4 -19043.8 1616.7 781.712 -551.8 956.848 
2746.5 2
10350904 35285.9 -18511.3 1612.9 905.458 -319.298 960.107 
10350902 36162.4 -19400.6 1630.4 883.041 -695.517 1124.06 
2747 2
10350904 35656.8 -18729.7 1641.3 731.558 -430.769 848.964 
10350902 36474.5 -19737.4 1641.9 615.582 -664.3 905.668 
2747.5 2
10350904 36023.3 -19030.4 1594.5 715.82 -587.305 925.919 
10350902 36807.3 -20127 1605.6 650 -760.938 1000.76 
2748 2
10350904 36334.2 -19311.1 1643.78 674.452 -608.918 908.662 
10350902 37030.8 -20544.7 1677.67 484.767 -906.001 1027.54 
2748.5 2
10350904 36682.8 -19734.4 1612.73 691.659 -839.787 1087.95 
10350902 37307.6 -20958.2 1732.45 549.323 -820.467 987.381 
2749 2
10350904 36946.7 -20194.7 1700.1 507.465 -885.262 1020.4 
10350902 37606.7 -21383.7 1725.7 575.122 -818.304 1000.19 
2749.5 2
10350904 37138.2 -20636.8 1664.1 386.869 -893.131 973.32 
10350902 37861.4 -21636.1 1759.6 514.545 -509.899 724.399 
2750 2
10350904 37492.9 -20959.8 1690.2 696.857 -634.578 942.496 
10350902 38185.1 -21974.6 1748.8 635.953 -665.029 920.163 
2750.5 2
10350904 37718.1 -21233.5 1691.4 446.825 -543.056 703.251 
10350902 38558.6 -22308.1 1741.9 741.071 -661.706 993.5 
2751 2
10350904 37978.9 -21538.7 1680.78 533.311 -624.063 820.899 
10350902 39023.3 -22622.3 1680 950.375 -642.604 1147.24 
2751.5 2
10350904 38284.8 -21901.3 1700.2 620.509 -735.565 962.334 
10350902 39476.4 -22945.2 1636.6 918.999 -654.902 1128.48 
2752 2
10350904 38606.8 -22238.4 1659.33 661.145 -692.288 957.275 
10350902 39984.1 -23325.8 1589 1042.53 -781.474 1302.91 
2752.5 2
10350904 39026.6 -22650.1 1663.27 828.123 -811.926 1159.75 
10350902 40467.7 -23530.5 1575.55 953.878 -403.881 1035.86 
2753 2
10350904 39533.8 -23067.6 1630.7 973.443 -801.361 1260.86 
10350902 41006.8 -23666.9 1581.3 1034.69 -261.717 1067.28 
2753.5 2
10350904 40089.8 -23508.2 1607.22 1153.48 -914.154 1471.8 
10350902 41553.4 -23733.1 1588.44 1134.12 -137.367 1142.41 
2754 2
10350904 40684.7 -23759.7 1598.2 1209.19 -511.134 1312.78 
10350902 42104.9 -23796.1 1577.2 1120.84 -128.026 1128.13 
2754.5 2
10350904 41323.6 -23824.7 1523.9 1272.71 -129.482 1279.28 
10350902 42711 -23768.6 1587.9 1207.37 54.7809 1208.61 
2755 2
10350904 41887.6 -23938.7 1532.1 1097.28 -221.79 1119.47 
10350902 43434 -23796.9 1606.6 1406.61 -55.0584 1407.69 
2755.5 2
10350904 42559.7 -23886.7 1576 1320.43 102.161 1324.38 
10350902 43887.9 -23806.8 1580.7 891.749 -19.4499 891.961 
2756 2
10350904 43204.2 -23968.4 1554.56 1326.18 -168.198 1336.8 
10350902 44348.4 -23784.6 1640 947.622 45.7705 948.727 
2756.5 2
10350904 43807.5 -23980 1609.9 1206.56 -23.1111 1206.78 
10350902 44845.3 -23824.6 1626.2 993.711 -80.0889 996.933 
2757 2
10350904 44289.1 -24039.8 1642.67 961.3 -119.317 968.676 
10350902 45445 -23814.6 1651.33 1197.01 20.0488 1197.17 
2757.5 2
10350904 44774.3 -24027.1 1659.33 990.249 25.8503 990.587 
10350902 45992.6 -23657.6 1683.89 1117.46 320.408 1162.49 
2758 2
10350904 45419.9 -23978.1 1641.6 1246.27 94.616 1249.85 
10350902 46429.9 -23980.3 1665.7 844.294 -623.059 1049.3 
2758.5 2
10350904 46059.3 -23749.8 1673.1 1246.39 445.029 1323.46 
10350902 46920.6 -23990.6 1666.9 956.53 -20.078 956.741 
2759 2
10350904 46540 -23686.7 1746.89 975.051 128.06 983.424 
10350902 47271.7 -24050.6 1663.89 712.103 -121.614 722.413 
2759.5 2
10350904 46945.9 -23831.5 1743.4 823.327 -293.78 874.17 
10350902 47434.2 -24124 1651.5 329.682 -148.975 361.779 
2760 1
10350902 47461.6 -24282.8 1631.11 54.7111 -317.556 322.234 
