# Supplementary material for: Intrinsic group behaviour II: On the dependence of triad spatial dynamics on social and personal features; and on the effect of social interaction on small group dynamics
Source: PLoS One. 2019 Dec 3;14(12):e0225704. doi: 10.1371/journal.pone.0225704 (PMC6890182; doi:10.1371/journal.pone.0225704)
Supplement: S2 Data Set — (ZIP) [file pone.0225704.s002.zip › set_2_nint/group_traj_dyas_noint/traj_2_0217_10.dat]

2 10320900 10320100 0 0 0 0 1 1 0 20 20 20 1678.24 1682.07 1674.41 
2521 1
10320100 1265.33 8590.17 1473 0 0 0 
2521.5 1
10320100 1185.44 8192.56 1474.22 -194.377 -967.424 986.758 
2522 1
10320100 1233.12 7940.62 1635.38 100.38 -530.38 539.796 
2522.5 1
10320100 1329.6 7443.7 1794.8 193.337 -995.842 1014.44 
2523 1
10320100 1479.11 6708.33 1760.56 286.97 -1411.45 1440.33 
2523.5 1
10320100 1650.12 6218.25 1740.38 354.066 -1014.67 1074.67 
2524 1
10320100 2102.11 5693.78 1747.22 928.103 -1076.95 1421.68 
2524.5 1
10320100 2653.44 5249.78 1718.56 1070.55 -862.136 1374.54 
2525 1
10320100 2973.5 4993.75 1644.75 642.682 -514.112 823.013 
2525.5 1
10320100 3344.56 4498.89 1621.33 757.256 -1009.92 1262.29 
2526 1
10320100 3720.25 3921 1593.5 742.479 -1142.07 1362.21 
2526.5 1
10320100 4058.22 3464 1588.22 660.102 -892.578 1110.15 
2527 1
10320100 4331.25 2929.62 1560.88 530.151 -1037.62 1165.21 
2527.5 1
10320100 4671.75 2526.38 1537.62 719.873 -852.537 1115.81 
2528 1
10320100 5073.62 2204.62 1586.25 835.499 -668.919 1070.29 
2528.5 2
10320900 6196 2187 1664.5 0 0 0 
10320100 5514.33 1880.11 1614.22 867.536 -638.807 1077.35 
2529 2
10320900 6434.25 1985.12 1635.25 773.539 -655.438 1013.88 
10320100 5914.62 1437.38 1602.88 780.296 -863.033 1163.48 
2529.5 2
10320900 6854.75 1440 1654.12 847.782 -1099.04 1388.03 
10320100 6306.12 970.25 1590.38 789.315 -941.784 1228.81 
2530 2
10320900 7170.89 905.333 1679.44 618.667 -1046.31 1215.53 
10320100 6704 423 1607.33 778.62 -1070.94 1324.07 
2530.5 2
10320900 7497.12 442.625 1655.88 629.799 -893.259 1092.96 
10320100 7116.75 -65.375 1609.12 796.815 -942.809 1234.42 
2531 2
10320900 8011.5 -87.5 1616.75 1051.89 -1084.1 1510.55 
10320100 7454.62 -562.125 1607.25 690.951 -1015.85 1228.56 
2531.5 2
10320900 8493.75 -586.625 1624 960.657 -994.273 1382.55 
10320100 7830.75 -1211.75 1623.88 749.253 -1294.07 1495.33 
2532 2
10320900 8927.12 -1011.12 1630.12 882.637 -864.562 1235.52 
10320100 8151.38 -1723.75 1627.38 653.004 -1042.77 1230.36 
2532.5 2
10320900 9278.89 -1530 1636.11 693.814 -1023.42 1236.43 
10320100 8587.22 -2154 1635.56 859.659 -848.619 1207.96 
2533 2
10320900 9696.14 -2039.14 1652 858.547 -1047.62 1354.48 
10320100 9119.29 -2555.71 1641.57 1094.78 -826.573 1371.78 
2533.5 2
10320900 10020.2 -2530.78 1660.78 657.362 -997.231 1194.4 
10320100 9506.22 -2999.33 1636.11 784.861 -899.836 1194.03 
2534 2
10320900 10357.2 -2920.5 1657.88 676.763 -782.575 1034.62 
10320100 9904.25 -3412.88 1658.5 799.253 -830.405 1152.55 
2534.5 2
10320900 10707.4 -3294.88 1643.12 713.086 -762.475 1043.96 
10320100 10205.5 -3779.62 1659.62 613.544 -746.945 966.624 
2535 2
10320900 11106.8 -3846 1616.78 760.767 -1049.76 1296.44 
10320100 10620.7 -4235.89 1602.22 790.794 -869.074 1175.01 
2535.5 2
10320900 11474.5 -4381.12 1601.62 723.863 -1053.4 1278.13 
10320100 11065.8 -4797.5 1576.75 876.148 -1105.53 1410.62 
2536 2
10320900 11795.8 -4781.75 1608.12 665.114 -829.451 1063.19 
10320100 11401.6 -5278.5 1575 695.393 -995.859 1214.62 
2536.5 2
10320900 12221.9 -5315.12 1646.75 869.643 -1088.52 1393.25 
10320100 11822.1 -5851.62 1569.25 858.163 -1169.64 1450.69 
2537 2
10320900 12752.8 -5796.75 1656.62 1063.88 -965.18 1436.46 
10320100 12244.2 -6367 1633.88 845.942 -1032.82 1335.04 
2537.5 2
10320900 13253.8 -6181.11 1674.56 965.371 -740.58 1216.72 
10320100 12607 -6784 1659.22 698.94 -803.468 1064.93 
2538 2
10320900 13525.1 -6616.43 1660.43 546.006 -875.89 1032.14 
10320100 13019.3 -7193.14 1660.43 829.549 -823.225 1168.7 
2538.5 2
10320900 13799.2 -7035.78 1638.56 553.696 -847.17 1012.07 
10320100 13385.3 -7563.56 1632.44 739.49 -748.308 1052.05 
2539 2
10320900 14158.9 -7534.25 1615.25 690.312 -956.761 1179.8 
10320100 13770.5 -8013.75 1598.25 739.283 -864.097 1137.19 
2539.5 2
10320900 14646.8 -7978.12 1608.12 997.699 -907.72 1348.84 
10320100 14220.8 -8436.12 1588.75 920.757 -863.753 1262.48 
2540 2
10320900 15047.9 -8471.88 1639.62 805.472 -991.466 1277.42 
10320100 14543.2 -8930.62 1636.62 647.59 -992.972 1185.48 
2540.5 2
10320900 15378.5 -8858.5 1698.5 658.616 -770.169 1013.38 
10320100 14959 -9414.88 1696.12 828.187 -964.641 1271.39 
2541 2
10320900 15630.4 -9200.38 1704.75 515.082 -699.131 868.385 
10320100 15355.4 -9916.12 1746.62 810.583 -1025.05 1306.82 
2541.5 2
10320900 15981.5 -9575.12 1706.12 706.489 -754.024 1033.29 
10320100 15709.4 -10247.5 1731 712.274 -666.751 975.648 
2542 2
10320900 16371.5 -10035.4 1703 757.282 -893.689 1171.39 
10320100 16018.1 -10593.4 1665.12 599.515 -671.602 900.259 
2542.5 2
10320900 16727.5 -10507.2 1675.62 706.349 -936.26 1172.82 
10320100 16185.8 -10962.1 1660.62 332.589 -731.647 803.693 
2543 2
10320900 17092.2 -10874.8 1645.38 742.872 -748.473 1054.55 
10320100 16340.1 -11388.1 1634.75 314.409 -867.617 922.829 
2543.5 2
10320900 17505.5 -11292.2 1638.25 816.7 -825.099 1160.94 
10320100 16569.2 -11859.8 1604.62 452.816 -932.065 1036.24 
2544 2
10320900 17995.4 -11573.9 1637.5 943.882 -542.63 1088.74 
10320100 16900 -12468.2 1561.12 637.283 -1172.45 1334.45 
2544.5 2
10320900 18407.4 -11840.9 1625.86 869.311 -563.253 1035.84 
10320100 17299.4 -12932.6 1544 842.676 -979.581 1292.16 
2545 2
10320900 18912.5 -12137.9 1612.62 1052.23 -618.787 1220.69 
10320100 17800.4 -13163.1 1566.12 1043.64 -480.32 1148.86 
2545.5 2
10320900 19350.2 -12502.9 1633.78 822.786 -686.116 1071.32 
10320100 18485.6 -13514 1632.22 1287.93 -659.539 1446.98 
2546 2
10320900 19710.9 -12758.7 1641.57 721.27 -511.651 884.317 
10320100 18959 -13769.4 1666.86 946.889 -510.857 1075.91 
2546.5 2
10320900 20058.4 -13213.1 1628.89 709.362 -927.34 1167.54 
10320100 19256.4 -14162.8 1643.44 607.029 -802.753 1006.43 
2547 2
10320900 20478 -13566.8 1610 811.519 -684.021 1061.34 
10320100 19645.2 -14503.1 1600.25 752.042 -658.312 999.47 
2547.5 2
10320900 20896.1 -13778.6 1615.62 865.683 -438.665 970.481 
10320100 20023.1 -14774.2 1576.75 782.35 -561.335 962.896 
2548 2
10320900 21297 -14022.4 1636.25 818.112 -497.449 957.477 
10320100 20429 -15066.2 1565.5 828.316 -595.918 1020.41 
2548.5 2
10320900 21767 -14233.8 1623.12 957.23 -430.499 1049.58 
10320100 20922 -15422.8 1540.5 1004.07 -726.069 1239.09 
2549 2
10320900 22205.5 -14518 1590.38 882.294 -571.932 1051.45 
10320100 21337.4 -15720.4 1502.12 835.765 -598.843 1028.16 
2549.5 2
10320900 22645.8 -14774.1 1563.88 875.249 -509.195 1012.59 
10320100 21707 -16020.5 1468.12 734.841 -596.67 946.576 
2550 2
10320900 23033.3 -15066 1568.78 752.589 -566.748 942.122 
10320100 22202.4 -16398.2 1422.44 962.028 -733.441 1209.72 
2550.5 2
10320900 23496.6 -15253.8 1581.12 904.867 -366.699 976.346 
10320100 22702.6 -16746.6 1525 976.915 -680.474 1190.55 
2551 2
10320900 23903.5 -15513.9 1610.88 828.666 -529.786 983.545 
10320100 23104.6 -16913.5 1604.62 818.737 -339.868 886.477 
2551.5 2
10320900 24316.2 -15607 1616.25 838.923 -189.278 860.01 
10320100 23525.4 -17109.9 1599.88 855.183 -399.136 943.741 
2552 2
10320900 24773.5 -15651.6 1637.5 909.046 -88.7177 913.365 
10320100 24005.6 -17337.9 1604.5 954.771 -453.28 1056.91 
2552.5 2
10320900 25276 -15792.4 1660.25 1027.61 -287.832 1067.16 
10320100 24658.4 -17503.5 1626.88 1334.87 -338.701 1377.17 
2553 2
10320900 25823.5 -15892.6 1633.62 1117.35 -204.592 1135.92 
10320100 25255.8 -17737.6 1596 1219.13 -477.806 1309.42 
2553.5 2
10320900 26380.4 -16103.4 1646.38 1125 -425.758 1202.87 
10320100 25569.1 -17939.5 1597.62 633.081 -407.828 753.071 
2554 2
10320900 26976.8 -16246.7 1662.44 1112.69 -267.335 1144.36 
10320100 26107.3 -18166 1735 1004.12 -422.575 1089.42 
2554.5 2
10320900 27463.4 -16432.6 1712.25 950.385 -363.2 1017.42 
10320100 26632.4 -18357.9 1727.88 1025.47 -374.756 1091.8 
2555 2
10320900 28018.2 -16528.4 1720 1118.7 -193.044 1135.23 
10320100 27186.9 -18513.8 1692.12 1117.94 -314.264 1161.28 
2555.5 2
10320900 28503 -16657.1 1671.88 979.293 -260.101 1013.25 
10320100 27676.2 -18614.6 1653.38 988.636 -203.788 1009.42 
2556 2
10320900 28943.4 -16854.4 1649.88 866.88 -388.287 949.867 
10320100 28249.1 -18742.2 1612.38 1127.71 -251.23 1155.35 
2556.5 2
10320900 29442.6 -17022.9 1640.44 982.639 -331.72 1037.12 
10320100 29019.1 -18801.2 1544.44 1515.72 -116.087 1520.16 
2557 2
10320900 29883.7 -17145.9 1633.58 918.981 -256.308 954.055 
10320100 29557.2 -18920.2 1451 1121.12 -247.801 1148.18 
2557.5 2
10320900 30335.3 -17204.8 1573 931.134 -121.409 939.016 
10320100 29886.1 -19077.3 1336.33 677.973 -323.918 751.378 
2558 2
10320900 30742.4 -17348.1 1512.07 832.496 -293.135 882.597 
10320100 30299.8 -19180.2 1263.93 846.051 -210.527 871.851 
2558.5 2
10320900 31126.2 -17417.2 1483.42 736.679 -132.643 748.525 
10320100 30749.2 -19330.8 1217.25 862.535 -289.096 909.694 
2559 2
10320900 31734.5 -17665.1 1437.3 1219.1 -496.693 1316.4 
10320100 31379.9 -19627 1183.4 1263.99 -593.52 1396.41 
2559.5 2
10320900 32757.3 -17839.3 1499.22 1959.45 -333.78 1987.68 
10320100 32172.1 -19912.2 1176 1517.65 -546.403 1613.01 
2560 2
10320900 33630.9 -17883.1 1594.38 1761.17 -88.2897 1763.38 
10320100 32874.6 -20068 1264.62 1416.36 -314.068 1450.76 
2560.5 2
10320900 34012 -17978.8 1606.44 762.25 -191.306 785.89 
10320100 33594.9 -19927.4 1389.67 1440.53 281.111 1467.7 
2561 2
10320900 34482.2 -18178.6 1614.5 969.588 -412.056 1053.51 
10320100 34463.4 -19872.5 1502.38 1790.69 113.288 1794.27 
2561.5 2
10320900 35012.3 -18369 1640 1073.04 -385.374 1140.15 
10320100 34987 -20106.6 1547 1059.97 -473.797 1161.04 
2562 2
10320900 35540.8 -18501.9 1655.89 1026.11 -258.037 1058.05 
10320100 35704 -20472.3 1567.44 1392.23 -710.248 1562.93 
2562.5 2
10320900 36003.5 -18659.9 1655.88 956.038 -326.418 1010.23 
10320100 36323.4 -20630.1 1591.75 1279.7 -326.016 1320.58 
2563 2
10320900 36525.3 -18837.6 1616.78 1045.76 -356.073 1104.72 
10320100 36768.7 -20833.8 1727.22 892.368 -408.122 981.267 
2563.5 2
10320900 37078.9 -19024.4 1601.88 1107.08 -373.639 1168.43 
10320100 37294.6 -21030.6 1753.38 1051.92 -393.694 1123.18 
2564 2
10320900 37599.6 -19139.9 1646.22 1060.45 -235.263 1086.23 
10320100 37862.7 -21089.8 1754.33 1156.91 -120.474 1163.16 
2564.5 2
10320900 38158.2 -19345.1 1646.33 1082.69 -397.717 1153.43 
10320100 38554.6 -21108 1770 1340.87 -35.3144 1341.33 
2565 2
10320900 38731.5 -19563.1 1719.75 1126.28 -428.318 1204.98 
10320100 39014.8 -21151.1 1779.62 904.115 -84.725 908.076 
2565.5 2
10320900 39175.1 -19753.2 1735.5 924.219 -396.094 1005.52 
10320100 39230.4 -21092.8 1792 449.219 121.615 465.39 
2566 2
10320900 39587.6 -19935.1 1685.88 818.452 -360.863 894.476 
10320100 39651.6 -21051.4 1792 835.813 82.0933 839.835 
2566.5 2
10320900 40146.2 -20212.1 1644.5 1126.26 -558.468 1257.12 
10320100 40421.9 -21175.8 1792 1552.92 -250.756 1573.04 
2567 2
10320900 40735.9 -20461.8 1633.62 1179.25 -499.25 1280.58 
10320100 41440.2 -21706.9 1777.5 2036.75 -1062.25 2297.11 
2567.5 2
10320900 41376.9 -20913.5 1657.38 1264.3 -891.026 1546.73 
10320100 42309 -21969.4 1728.88 1713.51 -517.751 1790.02 
2568 2
10320900 41672.9 -21091.2 1652.75 614.108 -368.776 716.327 
10320100 42878 -22132.8 1680 1180.5 -338.952 1228.2 
2568.5 2
10320900 42173.6 -21228.9 1803.11 972.195 -267.26 1008.26 
10320100 43544 -22061.1 1630.44 1293.2 139.105 1300.66 
2569 2
10320900 42685.6 -21199.6 1715.75 975.37 55.7407 976.962 
10320100 44059.4 -21946.5 1592.12 981.667 218.307 1005.65 
2569.5 2
10320900 43155.8 -21207.6 1676.38 947.833 -16.129 947.97 
10320100 44703.2 -21880.1 1577.62 1298.14 133.821 1305.01 
2570 2
10320900 43688.6 -21188.4 1623.62 1100.98 39.7727 1101.7 
10320100 45269.4 -21817.5 1579.62 1169.68 129.39 1176.81 
2570.5 2
10320900 44119.8 -21057.6 1604.62 888.918 269.588 928.898 
10320100 45482 -21630.4 1619 438.402 385.825 584.001 
2571 2
10320900 44620.9 -20792.9 1616.11 994.323 525.27 1124.54 
10320100 45693.1 -21543.1 1639.44 418.871 173.143 453.246 
2571.5 2
10320900 45070.5 -20598.5 1630.62 881.59 381.155 960.459 
10320100 45946 -21196.8 1646 495.861 679.139 840.897 
2572 2
10320900 45625.7 -20362.7 1639.89 1071.75 455.277 1164.44 
10320100 46041.6 -21039.3 1652.67 184.47 303.893 355.5 
2572.5 2
10320900 46080.8 -20141.8 1692.12 902.943 438.327 1003.71 
10320100 46111.8 -21004.5 1665.88 139.275 69.1138 155.48 
2573 2
10320900 46533 -19962.4 1714.12 956.131 379.228 1028.59 
10320100 46243.9 -20718.6 1675.38 279.334 604.387 665.816 
2573.5 2
10320900 46808.4 -19811.3 1715.44 530.721 291.024 605.277 
10320100 46450.2 -20225.1 1675 397.586 950.894 1030.67 
2574 2
10320900 46951.1 -19431 1716 292.378 779.372 832.409 
10320100 46625.2 -19791.6 1675 358.663 888.291 957.967 
