# Supplementary material for: Intrinsic group behaviour II: On the dependence of triad spatial dynamics on social and personal features; and on the effect of social interaction on small group dynamics
Source: PLoS One. 2019 Dec 3;14(12):e0225704. doi: 10.1371/journal.pone.0225704 (PMC6890182; doi:10.1371/journal.pone.0225704)
Supplement: S2 Data Set — (ZIP) [file pone.0225704.s002.zip › set_2_nint/group_traj_dyas_noint/traj_2_0217_9.dat]

2 10280100 10282001 1 0 0 0 1 1 0 20 20 20 1666.16 1712.48 1619.84 
2281 1
10280100 37523.6 -18558.1 1589 0 0 0 
2281.5 1
10280100 36825.5 -18389.5 1558.82 -1466.6 354.13 1508.75 
2282 1
10280100 35873.3 -18296.2 1550.4 -1866.97 183.03 1875.92 
2282.5 1
10280100 35118.3 -18174.3 1590.3 -1510 243.8 1529.55 
2283 1
10280100 34521.2 -18099.5 1574 -1182.38 148.119 1191.62 
2283.5 1
10280100 33946.4 -17958.6 1572.89 -1177.78 288.821 1212.67 
2284 1
10280100 33141.8 -17618.5 1651.4 -1665.93 704.049 1808.59 
2284.5 1
10280100 32036.7 -17308 1618.8 -2171.12 610.02 2255.19 
2285 1
10280100 31288.7 -17003 1523.7 -1463.8 596.869 1580.81 
2285.5 1
10280100 30584 -16961.9 1565.7 -1400.99 81.7097 1403.37 
2286 1
10280100 30078.3 -17137.7 1671.22 -1036.2 -360.178 1097.02 
2286.5 1
10280100 29679.6 -17276.6 1628.1 -817.077 -284.699 865.256 
2287 1
10280100 28930.8 -17048.5 1622 -1476.92 449.901 1543.93 
2287.5 1
10280100 28260.3 -17045.8 1606.44 -1330.29 5.40123 1330.3 
2288 1
10280100 27626.5 -17278.1 1621 -1262.62 -462.793 1344.76 
2288.5 1
10280100 27087.1 -16989.3 1622.2 -1057.65 566.275 1199.7 
2289 1
10280100 26474.7 -16648.2 1611.1 -1191.44 663.619 1363.79 
2289.5 1
10280100 25758.8 -16346.6 1576.78 -1476.13 621.947 1601.8 
2290 1
10280100 24973.7 -15942 1647.3 -1586.02 817.284 1784.21 
2290.5 1
10280100 24247.4 -15485 1651 -1391.38 875.479 1643.9 
2291 1
10280100 23734.8 -15353.9 1639.44 -1052.61 269.222 1086.5 
2291.5 1
10280100 22972.3 -14638.9 1688.5 -1540.36 1444.42 2111.65 
2292 1
10280100 22246.6 -14216.1 1630 -1439.97 838.867 1666.5 
2292.5 1
10280100 21621 -13909.1 1709.7 -1253.62 615.253 1396.46 
2293 1
10280100 21066.4 -13615.2 1729.22 -1091.64 578.5 1235.46 
2293.5 1
10280100 20540.1 -13380.1 1731.56 -1087.47 485.767 1191.03 
2294 1
10280100 20030.7 -12993.2 1754.22 -1041.81 791.184 1308.18 
2294.5 1
10280100 19586.5 -12633.3 1733.1 -883.035 715.551 1136.56 
2295 1
10280100 19148.4 -12259.7 1759.7 -831.309 708.918 1092.54 
2295.5 1
10280100 18512 -11918 1724.78 -1265.21 679.324 1436.05 
2296 1
10280100 17834.7 -11515.2 1659.22 -1435.03 853.343 1669.58 
2296.5 1
10280100 17017.9 -11114.7 1688.8 -1623.79 796.267 1808.52 
2297 1
10280100 16317.4 -10532.1 1713.11 -1365.41 1135.65 1775.96 
2297.5 1
10280100 15780.3 -10063.4 1742 -1089.47 950.642 1445.92 
2298 1
10280100 15297.5 -9416.6 1822.3 -950.459 1273.32 1588.93 
2298.5 1
10280100 14839.8 -8915.56 1795.22 -893.989 978.602 1325.47 
2299 1
10280100 14313.4 -8324.67 1771 -1089.72 1223.37 1638.33 
2299.5 1
10280100 13914.4 -7797.89 1751.22 -806.061 1064.2 1335.01 
2300 2
10282001 13210.8 -7934 1666.17 0 0 0 
10280100 13610.2 -7337.1 1762.5 -598.906 907.065 1086.95 
2300.5 2
10282001 12808.2 -7661.89 1614 -1006.53 680.278 1214.86 
10280100 13220.7 -6929.44 1783.44 -772.884 808.84 1118.74 
2301 2
10282001 12223.1 -7389.44 1584.33 -1191.67 554.877 1314.52 
10280100 12971.3 -6383.44 1742.67 -507.807 1112.02 1222.48 
2301.5 2
10282001 11546.1 -7086.44 1583.44 -1364.92 610.887 1495.39 
10280100 12725 -5749.89 1689.67 -496.64 1277.33 1370.48 
2302 2
10282001 10913.9 -6636.5 1540 -1239.63 882.244 1521.52 
10280100 12232 -5038 1669.1 -966.667 1395.86 1697.9 
2302.5 2
10282001 10281.9 -6061 1514.67 -1253.99 1141.87 1695.98 
10280100 11641.7 -4450.33 1674.67 -1171.3 1166.01 1652.73 
2303 2
10282001 9761.11 -5718.78 1511 -1064.99 699.841 1274.35 
10280100 11206.6 -3966.22 1707.56 -889.798 990.002 1331.11 
2303.5 2
10282001 9338.78 -5327.78 1465.56 -829.731 768.173 1130.73 
10280100 10659.9 -3347.11 1699.44 -1074 1216.33 1622.63 
2304 2
10282001 8918.44 -4834.44 1504.56 -861.339 1010.93 1328.11 
10280100 9958.78 -2997.44 1701.67 -1436.7 716.53 1605.47 
2304.5 2
10282001 8438.56 -4281.33 1492.33 -965.571 1112.9 1473.39 
10280100 9420.44 -2697.78 1735.44 -1083.17 602.951 1239.68 
2305 2
10282001 8058.11 -3715.33 1464.22 -771.693 1148.07 1383.32 
10280100 8974.44 -2450.11 1783.22 -904.665 502.366 1034.79 
2305.5 2
10282001 7681.78 -3096 1459.11 -746.693 1228.84 1437.91 
10280100 8398.56 -2020.67 1733.56 -1142.64 852.072 1425.36 
2306 2
10282001 7287.67 -2515.56 1468 -788.222 1160.89 1403.2 
10280100 7812.44 -1577.78 1720.22 -1172.22 885.778 1469.25 
2306.5 2
10282001 6851.22 -1888.22 1555.33 -869.411 1249.67 1522.35 
10280100 7352.33 -1175.44 1712.67 -916.556 801.461 1217.54 
2307 2
10282001 6290.33 -1301.56 1591.89 -1158.86 1212.12 1676.96 
10280100 6814.89 -594.222 1698.22 -1110.42 1200.87 1635.58 
2307.5 2
10282001 5863.33 -737.667 1569.44 -857.43 1132.31 1420.32 
10280100 6342.78 21.4444 1651.44 -948.014 1236.28 1557.92 
2308 2
10282001 5474.44 -195.444 1550.44 -753.661 1050.82 1293.14 
10280100 5850.11 512 1659.78 -954.78 950.689 1347.37 
2308.5 2
10282001 5098.78 341.667 1506.44 -738.048 1055.23 1287.72 
10280100 5346.33 1013.78 1597.33 -989.74 985.811 1396.93 
2309 2
10282001 4704.22 871.111 1473 -793.874 1065.28 1328.56 
10280100 4862.89 1501.11 1516.44 -972.725 980.55 1381.19 
2309.5 2
10282001 4040.78 1281.33 1490 -1337.59 827.061 1572.63 
10280100 4281.56 1854 1508.11 -1172.04 711.47 1371.08 
2310 2
10282001 3353.11 1797.89 1439 -1367.13 1026.95 1709.87 
10280100 3732.67 2274.67 1516.56 -1091.23 836.315 1374.85 
2310.5 2
10282001 2843.44 2275.44 1505.44 -1027.55 962.814 1408.15 
10280100 3175.89 2780.22 1633.56 -1122.54 1019.27 1516.24 
2311 2
10282001 2447.56 2605.22 1504.89 -806.291 671.645 1049.39 
10280100 2749.33 3124.11 1653.44 -868.749 700.385 1115.91 
2311.5 2
10282001 2038.89 2866.56 1517.89 -812.459 519.549 964.376 
10280100 2169 3467.44 1741 -1153.74 682.571 1340.53 
2312 2
10282001 1581.56 3228.89 1603 -879.487 696.795 1122.06 
10280100 1598.67 3902.33 1746.44 -1096.79 836.325 1379.27 
2312.5 2
10282001 957.111 3541.33 1626.67 -1274.38 637.642 1425 
10280100 1021.44 4251.78 1807.22 -1178 713.152 1377.05 
2313 2
10282001 380.111 3828.44 1605.67 -1177.55 585.941 1315.28 
10280100 430 4594.44 1770.78 -1207.03 699.32 1394.98 
2313.5 2
10282001 -441.2 3993.1 1600.3 -1585.54 317.868 1617.09 
10280100 -216 4939.6 1809.3 -1247.1 666.323 1413.95 
2314 2
10282001 -1104.11 4353.33 1631.44 -1265.1 687.468 1439.82 
10280100 -774 5195 1786.44 -1064.89 487.405 1171.13 
2314.5 2
10282001 -1606.56 4785.22 1634.67 -1010.95 868.992 1333.11 
10280100 -1236.11 5483.56 1744 -929.801 580.595 1096.18 
2315 2
10282001 -2025.44 5034.11 1623.89 -844.534 501.792 982.361 
10280100 -1729.22 5808.89 1769.44 -994.176 655.914 1191.05 
2315.5 2
10282001 -2417.33 5299.11 1615.89 -808.018 546.392 975.417 
10280100 -2243.67 6174.89 1700.22 -1060.71 754.639 1301.76 
2316 2
10282001 -2853.67 5626.67 1565.78 -903.382 678.169 1129.61 
10280100 -2631.44 6262.33 1655.78 -802.853 181.044 823.012 
2316.5 2
10282001 -3322.64 5886.18 1532.64 -924.99 511.864 1057.17 
10280100 -3007 6487.45 1671.73 -740.741 444.026 863.63 
2317 2
10282001 -3714.54 6054.23 1472.77 -798.171 342.259 868.457 
10280100 -3341.62 6545.08 1656.15 -681.498 117.357 691.529 
2317.5 2
10282001 -4042.21 6204.14 1449.21 -646.303 295.685 710.73 
10280100 -3584.5 6701 1701.86 -479.062 307.541 569.282 
2318 2
10282001 -4281.77 6363.15 1434.92 -460.683 305.79 552.934 
10280100 -3846 6759.69 1650.46 -502.885 112.87 515.396 
2318.5 2
10282001 -4407 6524.82 1512.82 -264.2 341.064 431.424 
10280100 -4058 6929.73 1582 -447.257 358.724 573.343 
2319 2
10282001 -4921.7 6432.4 1403.9 -1041.9 -187.081 1058.57 
10280100 -4421.8 7110.5 1677.9 -736.437 365.937 822.344 
2319.5 2
10282001 -5258 6537.4 1160.4 -672.6 210 704.621 
10280100 -4538.9 7195.1 1636.6 -234.2 169.2 288.926 
2320 2
10282001 -5380.6 6746.7 1269.6 -238.986 407.992 472.834 
10280100 -4738.4 7095.6 1600 -388.889 -193.957 434.573 
2320.5 2
10282001 -5387 6802 1307.5 -12.9555 111.943 112.691 
10280100 -4652.7 7136 1611.4 173.482 81.7814 191.792 
2321 2
10282001 -5465.8 6916.8 1338.3 -153.01 222.913 270.374 
10280100 -4789.4 7185.6 1613.6 -265.437 96.3107 282.369 
2321.5 2
10282001 -5587.22 7003.11 1308 -237.153 168.576 290.963 
10280100 -4815.44 7114.33 1567.22 -50.8681 -139.193 148.196 
2322 2
10282001 -5431.44 7095.44 1303.67 325.215 192.763 378.05 
10280100 -4529.67 7244.56 1650.11 596.613 271.863 655.635 
2322.5 2
10282001 -5477.7 7273 1255 -93.4456 358.698 370.67 
10280100 -4410.3 7147 1717.7 241.145 -197.082 311.436 
2323 2
10282001 -5530.9 7340.2 1246.9 -104.931 132.544 169.052 
10280100 -4296.8 7174.6 1731.6 223.866 54.4379 230.39 
2323.5 2
10282001 -5483.2 7347.5 1248.7 92.0849 14.0927 93.1571 
10280100 -4302.9 7179.5 1780.7 -11.7761 9.45946 15.1049 
2324 2
10282001 -5488.78 7339 1237.67 -11.291 -17.2065 20.5803 
10280100 -4314.22 7149.78 1754 -22.9195 -60.1664 64.384 
2324.5 2
10282001 -5487.3 7335.8 1241.1 2.96742 -6.4257 7.0778 
10280100 -4365.9 7239.7 1730.5 -103.771 180.567 208.261 
2325 2
10282001 -5411.22 7343.89 1241.67 151.248 16.0813 152.101 
10280100 -4576.56 7263.11 1690.11 -418.798 46.543 421.377 
2325.5 2
10282001 -5387.5 7305.4 1240.7 48.0207 -77.9127 91.5226 
10280100 -4770.6 7131.6 1632.8 -392.803 -266.217 474.516 
2326 2
10282001 -5366.56 7368.56 1248.33 42.312 127.587 134.42 
10280100 -4656 7221.22 1667.89 231.515 181.055 293.905 
2326.5 2
10282001 -5336.7 7432 1249 59.355 126.132 139.4 
10280100 -4686.8 7325.2 1641.4 -61.2326 206.715 215.594 
2327 2
10282001 -5363 7365.67 1248.89 -50.1908 -126.59 136.177 
10280100 -4771.89 7239.56 1629.11 -162.383 -163.444 230.396 
2327.5 2
10282001 -5300.67 7228.11 1272.11 127.471 -281.3 308.834 
10280100 -4954 6930.89 1583.33 -372.415 -631.22 732.893 
2328 2
10282001 -5124.56 7178.67 1364.89 352.222 -98.8889 365.841 
10280100 -5035.22 6779.33 1551.56 -162.444 -303.111 343.896 
2328.5 2
10282001 -4709 7022.33 1445.11 834.449 -313.922 891.545 
10280100 -5274.56 6701.78 1518.22 -480.589 -155.734 505.192 
2329 2
10282001 -4652.67 6990 1518.33 117.361 -67.3611 135.319 
10280100 -5478.56 6800.67 1468.67 -425 206.019 472.301 
2329.5 2
10282001 -4883.33 7147.67 1663 -468.835 320.461 567.892 
10280100 -5705.89 7046.56 1399.33 -462.06 499.774 680.642 
2330 2
10282001 -5449.22 7229.78 1636.56 -1086.16 157.603 1097.53 
10280100 -6275.89 7246.89 1332.89 -1094.05 384.517 1159.65 
2330.5 2
10282001 -6139.89 7480.22 1580.33 -1370.37 496.914 1457.68 
10280100 -6938 7385.56 1423.67 -1313.71 275.132 1342.21 
2331 2
10282001 -7030 7967.78 1450.67 -1812.85 992.985 2066.99 
10280100 -7397.33 7506.78 1330.67 -935.506 246.888 967.536 
2331.5 2
10282001 -7535.44 8168.33 1409 -1016.99 403.532 1094.12 
10280100 -7881.89 7583.11 1332.11 -974.961 153.588 986.984 
2332 2
10282001 -7869.1 8562.2 1575.9 -659.398 778.393 1020.15 
10280100 -8230.2 7881.4 1386.3 -688.362 589.504 906.287 
2332.5 2
10282001 -8347.78 8915.67 1561.11 -922.308 681.053 1146.51 
10280100 -8690.78 8278 1421.33 -887.433 764.162 1171.1 
2333 2
10282001 -8839.88 9247.38 1537.12 -1027.34 692.502 1238.95 
10280100 -9141.62 8656.62 1393.38 -941.226 790.449 1229.11 
2333.5 2
10282001 -9351.78 9607.89 1534.89 -1064.25 749.509 1301.69 
10280100 -9569.33 9000.44 1373.89 -889.207 714.801 1140.89 
2334 2
10282001 -9752.56 9899.56 1447.78 -785.839 571.895 971.909 
10280100 -10063.1 9373.89 1378.67 -968.192 732.244 1213.91 
2334.5 2
10282001 -10351.9 10280.9 1459.22 -1205.9 767.27 1429.3 
10280100 -10579.2 9686 1370.89 -1038.45 627.99 1213.57 
2335 2
10282001 -10736.8 10593.4 1406.89 -775.986 630.152 999.623 
10280100 -11043.9 10042.3 1333.22 -936.828 718.414 1180.58 
2335.5 2
10282001 -11090.4 10981.9 1498.56 -703.115 772.255 1044.39 
10280100 -11538.4 10530.9 1378.67 -983.212 971.283 1382.06 
2336 2
10282001 -11484.4 11565.1 1472 -762.089 1128.09 1361.38 
10280100 -11965.2 10985.7 1345.44 -825.489 879.648 1206.32 
2336.5 2
10282001 -11764.1 12022.8 1488.22 -549.443 899.149 1053.73 
10280100 -12313.3 11510 1306 -683.912 1030.12 1236.48 
2337 2
10282001 -12063.8 12438.1 1443.78 -598.137 829.009 1022.26 
10280100 -12547.8 12060.1 1315.11 -467.953 1098.03 1193.58 
2337.5 2
10282001 -12307.9 12912 1415.22 -490.183 951.584 1070.42 
10280100 -12841.2 12663 1307.33 -589.246 1210.62 1346.41 
2338 2
10282001 -12540.5 13474.6 1395.25 -482.596 1167.27 1263.1 
10280100 -13088.9 13229.9 1235 -513.802 1176.09 1283.42 
2338.5 2
10282001 -12663 13942.6 1624.67 -254.678 972.829 1005.61 
10280100 -13336.4 13797.7 1297.89 -514.697 1180.44 1287.77 
2339 2
10282001 -12791.3 14461.8 1683.89 -253.123 1024.11 1054.92 
10280100 -13475 14246.1 1373.11 -273.285 884.506 925.762 
2339.5 2
10282001 -12983.1 14977.7 1752 -381.268 1025.62 1094.2 
10280100 -13671.9 14787 1515.11 -391.429 1075.33 1144.35 
2340 2
10282001 -13273.4 15549.6 1853.44 -574.917 1132.45 1270.03 
10280100 -13962.4 15282.4 1628.11 -575.358 981.078 1137.34 
2340.5 2
10282001 -13561.3 16050.3 1718.89 -576.932 1003.56 1157.58 
10280100 -14347.7 15870.8 1733.56 -771.988 1179.02 1409.28 
2341 2
10282001 -13833 16605.9 1879.22 -555.556 1136.11 1264.66 
10280100 -14481.2 16482.3 1659.78 -273.12 1250.62 1280.1 
2341.5 2
10282001 -14233.1 17303.6 1714.5 -766.475 1336.61 1540.78 
10280100 -14781.8 17113.2 1618.8 -575.819 1208.56 1338.72 
2342 2
10282001 -14411.4 18072.3 1755.89 -340.352 1467.05 1506.01 
10280100 -15091.8 17812.2 1576.44 -591.561 1334.01 1459.29 
2342.5 2
10282001 -14554.2 18604.9 1807 -294.995 1100.32 1139.18 
10280100 -15094.2 18513.6 1592.89 -5.05051 1449.04 1449.04 
2343 2
10282001 -14634.3 19161.2 1723.67 -164.499 1142.37 1154.15 
10280100 -15114.4 19235.4 1581.78 -41.5241 1482.32 1482.9 
2343.5 2
10282001 -14667.2 19908 1732.11 -66.9835 1520.93 1522.41 
10280100 -15264.1 19816 1593.22 -304.82 1182.39 1221.05 
2344 2
10282001 -15167.6 20683.2 1676.89 -981.046 1520.04 1809.14 
10280100 -15445.1 20266.3 1540 -354.902 883.007 951.66 
2344.5 1
10282001 -15475.2 21290.6 1641.89 -595.1 1174.73 1316.86 
2345 1
10282001 -15282.4 22037.1 1601 381.738 1478.33 1526.82 
2345.5 1
10282001 -15360 22499.8 1500.67 -155.111 925.333 938.244 
