# Supplementary material for: Intrinsic group behaviour II: On the dependence of triad spatial dynamics on social and personal features; and on the effect of social interaction on small group dynamics
Source: PLoS One. 2019 Dec 3;14(12):e0225704. doi: 10.1371/journal.pone.0225704 (PMC6890182; doi:10.1371/journal.pone.0225704)
Supplement: S2 Data Set — (ZIP) [file pone.0225704.s002.zip › set_2_nint/group_traj_dyas_noint/traj_2_0217_8.dat]

2 10212302 10212701 1 0 0 0 1 1 0 20 20 20 1814.01 1918.06 1709.95 
1883.5 1
10212302 35445 -19911 1819.6 0 0 0 
1884 1
10212302 35000.2 -19771.4 1818.33 -1221.92 383.394 1280.65 
1884.5 1
10212302 34539.6 -19436.4 1823.11 -940.136 683.673 1162.44 
1885 1
10212302 33983.7 -19166.1 1807.44 -1129.86 549.458 1256.37 
1885.5 1
10212302 33324.2 -19032.4 1812.1 -1275.56 258.629 1301.52 
1886 1
10212302 32659.4 -18846.4 1825.67 -1316.35 368.229 1366.88 
1886.5 1
10212302 32126 -18625.7 1810.5 -1062.64 439.73 1150.03 
1887 2
10212701 30979.2 -19068 1441 0 0 0 
10212302 31379.6 -18281.7 1666.22 -1455.06 670.63 1602.17 
1887.5 2
10212701 30537.6 -18658.8 1402.22 -1051.46 974.339 1433.49 
10212302 30794.3 -17933.9 1620.67 -1168.11 694.167 1358.8 
1888 2
10212701 29867.4 -18071.8 1455.11 -1326.95 1162.38 1764.06 
10212302 29989.8 -17614.3 1620.11 -1593.18 632.783 1714.24 
1888.5 2
10212701 29270.7 -17732.9 1556.56 -1203.18 683.244 1383.64 
10212302 29358.2 -17333.1 1739 -1273.3 566.98 1393.83 
1889 2
10212701 28593.1 -17627.9 1623.11 -1408.64 218.295 1425.45 
10212302 28757.4 -17184.3 1756.11 -1249.02 309.309 1286.75 
1889.5 2
10212701 27952.4 -17419.7 1646.33 -1323.69 430.211 1391.85 
10212302 28232.8 -16964.6 1785.44 -1084.02 454.086 1175.29 
1890 2
10212701 27285.2 -17120.2 1691.2 -1278.25 573.691 1401.08 
10212302 27664.7 -16682.1 1884.4 -1088.27 541.103 1215.37 
1890.5 2
10212701 26702.1 -16878.4 1691.44 -1145.56 474.962 1240.12 
10212302 27051 -16455.2 1816.56 -1205.7 445.732 1285.45 
1891 2
10212701 26103.3 -16587 1693 -1244.86 605.914 1384.49 
10212302 26377 -16067.2 1809.56 -1401.25 806.653 1616.84 
1891.5 2
10212701 25378.9 -16246 1691.6 -1398.52 658.301 1545.71 
10212302 25710.9 -15775.9 1779.1 -1285.91 562.398 1403.51 
1892 2
10212701 24803.2 -16007.1 1690.78 -1128.78 468.41 1222.11 
10212302 25090.4 -15554.4 1822.67 -1216.58 434.227 1291.75 
1892.5 2
10212701 24273.3 -15802.4 1663.11 -1106.24 427.279 1185.89 
10212302 24604.7 -15336.1 1751.89 -1014.15 455.811 1111.87 
1893 2
10212701 23698.2 -15505.7 1626.5 -1118.94 577.324 1259.1 
10212302 24074.2 -15028.2 1731.3 -1032.04 599.049 1193.3 
1893.5 2
10212701 23117.7 -15118.3 1601.22 -1163.39 776.286 1398.61 
10212302 23586.4 -14726.2 1733.67 -977.466 605.166 1149.64 
1894 2
10212701 22523.6 -14796.7 1580.8 -1207.45 653.726 1373.06 
10212302 22991.8 -14341.4 1833.7 -1208.63 782.159 1439.64 
1894.5 2
10212701 21891.1 -14453.3 1585.67 -1262.45 685.363 1436.49 
10212302 22372.7 -13990 1770.44 -1235.8 701.397 1420.97 
1895 2
10212701 21294.6 -14100.9 1619.7 -1207.51 713.428 1402.52 
10212302 21826.6 -13692.4 1792.3 -1105.4 602.429 1258.9 
1895.5 2
10212701 20790.9 -13716 1640.11 -1019.66 779.15 1283.27 
10212302 21313.6 -13336 1822.56 -1038.55 721.457 1264.55 
1896 2
10212701 20274 -13361.2 1637.17 -1007.58 691.52 1222.06 
10212302 20765.9 -13074.9 1852.08 -1067.52 508.934 1182.63 
1896.5 2
10212701 19916.1 -13089.1 1644 -701.681 533.683 881.575 
10212302 20365.9 -12763.6 1809.43 -784.29 610.481 993.88 
1897 2
10212701 19541.5 -12737.7 1656.69 -777.188 729.002 1065.58 
10212302 19964.4 -12375.1 1811.31 -833.079 806.005 1159.17 
1897.5 2
10212701 18887.2 -12393.5 1665.46 -1311.39 689.841 1481.77 
10212302 19480.9 -11957.8 1832.54 -968.861 836.288 1279.87 
1898 2
10212701 18423.6 -12024 1641.33 -921.611 734.516 1178.51 
10212302 19036.7 -11670.8 1853.33 -883.214 570.615 1051.51 
1898.5 2
10212701 17692.6 -11413.6 1637.4 -1416.63 1182.95 1845.59 
10212302 18429.1 -11242.3 1847.1 -1177.45 830.329 1440.78 
1899 2
10212701 16956.7 -10937 1638 -1523.67 986.749 1815.28 
10212302 17854.9 -10724.7 1786.44 -1188.84 1071.7 1600.59 
1899.5 2
10212701 16542.3 -10439.5 1688.7 -866.876 1040.79 1354.52 
10212302 17146.1 -10232.9 1750.8 -1482.82 1028.8 1804.77 
1900 2
10212701 16062.1 -9923.9 1803 -919.923 987.739 1349.77 
10212302 16582.9 -9812.3 1819.7 -1078.93 805.747 1346.59 
1900.5 2
10212701 15690.3 -9580.3 1766.3 -723.346 668.482 984.936 
10212302 16051.8 -9195.4 1824.9 -1033.27 1200.19 1583.7 
1901 2
10212701 15213.8 -9074.11 1754.78 -980.498 1041.54 1430.45 
10212302 15675.2 -8657.56 1839.56 -774.851 1106.68 1350.97 
1901.5 2
10212701 14762.5 -8513.8 1722.7 -938.207 1164.89 1495.73 
10212302 15374.3 -8215.2 1795.1 -625.618 919.658 1112.28 
1902 2
10212701 14251 -8012.8 1697.9 -1008.88 988.166 1412.2 
10212302 14967.6 -7785.9 1821.5 -802.17 846.746 1166.39 
1902.5 2
10212701 13748.1 -7330.1 1683.8 -995.842 1351.88 1679.07 
10212302 14317.7 -6994.2 1807.2 -1286.93 1567.72 2028.29 
1903 2
10212701 13307.7 -6874.56 1678.67 -893.374 924.025 1285.28 
10212302 13866.2 -6506.56 1772 -915.776 989.137 1347.98 
1903.5 2
10212701 12949.1 -6456.4 1693.8 -725.843 846.469 1115.06 
10212302 13602.8 -6110.9 1800.8 -533.243 800.922 962.198 
1904 2
10212701 12530.4 -5989.7 1706.7 -794.497 885.579 1189.74 
10212302 13170.1 -5754.5 1795.6 -821.063 676.281 1063.72 
1904.5 2
10212701 11870.8 -5337.44 1673 -1316.61 1301.91 1851.6 
10212302 12722.6 -5254.78 1806.11 -893.302 997.45 1338.99 
1905 2
10212701 11380.3 -4786.4 1638.8 -992.87 1115.47 1493.34 
10212302 12124.5 -4664.3 1799.5 -1210.64 1195.3 1701.29 
1905.5 2
10212701 10880.3 -4300.3 1607.1 -980.392 953.137 1367.35 
10212302 11652 -4058.3 1797.9 -926.471 1188.24 1506.74 
1906 2
10212701 10388 -3759.33 1631.33 -1004.69 1104.01 1492.73 
10212302 11264.1 -3541.22 1772.11 -791.61 1055.26 1319.17 
1906.5 2
10212701 9944.5 -3378.1 1686.9 -899.594 773.293 1186.28 
10212302 10796.8 -3033.9 1743.4 -947.893 1029.05 1399.09 
1907 2
10212701 9539.44 -2995.89 1686.67 -831.736 784.828 1143.56 
10212302 10383.7 -2589.67 1747 -848.323 912.183 1245.68 
1907.5 2
10212701 9116.2 -2553.3 1690.4 -848.185 886.952 1227.23 
10212302 9859.8 -2146.4 1753.1 -1049.83 888.31 1375.23 
1908 2
10212701 8581.2 -2053.6 1682.4 -1034.82 966.538 1415.99 
10212302 9514.4 -1852.6 1731.9 -668.085 568.279 877.085 
1908.5 2
10212701 8087.5 -1611.1 1686.2 -975.692 874.506 1310.24 
10212302 8927.7 -1358.2 1694.4 -1159.49 977.075 1516.27 
1909 2
10212701 7690.2 -1181.6 1681.9 -796.192 860.721 1172.5 
10212302 8555.3 -870.3 1730.3 -746.293 977.756 1230.02 
1909.5 2
10212701 7306.9 -759.7 1652.5 -768.136 845.491 1142.32 
10212302 8062.4 -420.9 1732 -987.776 900.601 1336.71 
1910 2
10212701 6791.11 -142.111 1632.33 -1042 1247.65 1625.55 
10212302 7688.56 -68.3333 1850.22 -755.241 712.256 1038.12 
1910.5 2
10212701 6365.55 304.727 1640.91 -851.131 893.677 1234.13 
10212302 7330.45 521.091 1793.64 -716.202 1178.85 1379.36 
1911 2
10212701 5889.1 737.4 1624.7 -923.344 838.513 1247.26 
10212302 6889.2 981.9 1705.2 -855.144 893.041 1236.44 
1911.5 2
10212701 5454.5 1193.6 1605.5 -865.737 908.765 1255.13 
10212302 6425.6 1435.6 1657.6 -923.506 903.785 1292.16 
1912 2
10212701 4963.2 1579.4 1634.7 -992.525 779.394 1261.97 
10212302 6002.1 1965.3 1654.7 -855.556 1070.1 1370.07 
1912.5 2
10212701 4435.22 2063.56 1619.44 -1111.53 1019.27 1508.12 
10212302 5545.22 2381.56 1712.22 -961.848 876.327 1301.19 
1913 2
10212701 3836.1 2538.9 1613 -1217.73 966.147 1554.45 
10212302 5179.4 2739.3 1681.3 -743.541 727.123 1039.98 
1913.5 2
10212701 3277.3 2970.1 1615.8 -1100 848.819 1389.42 
10212302 4752.5 3123.8 1660.2 -840.354 756.89 1130.96 
1914 2
10212701 2793.2 3253.1 1614.5 -934.556 546.332 1082.53 
10212302 4319.9 3721.6 1687.6 -835.135 1154.05 1424.53 
1914.5 2
10212701 2266.22 3576 1612.89 -1045.59 640.675 1226.26 
10212302 3820.44 4080 1721.89 -990.983 711.111 1219.72 
1915 2
10212701 1884 3788.5 1671.4 -786.465 437.243 899.838 
10212302 3490.2 4456.3 1856 -679.515 774.28 1030.17 
1915.5 2
10212701 1301.3 4247.7 1688 -1142.55 900.392 1454.69 
10212302 3160.5 4773.7 1849.9 -646.471 622.353 897.356 
1916 2
10212701 706.1 4618.8 1682.5 -1192.79 743.687 1405.63 
10212302 2848.7 5196.2 1845.9 -624.85 846.693 1052.3 
1916.5 2
10212701 83.9 5039 1710 -1217.61 822.309 1469.28 
10212302 2499.5 5491.6 1852.5 -683.366 578.082 895.08 
1917 2
10212701 -414.111 5337.56 1689.33 -992.054 594.732 1156.67 
10212302 2144.89 6110.44 1881.44 -706.397 1232.76 1420.81 
1917.5 2
10212701 -904 5588.5 1718.5 -985.692 504.918 1107.49 
10212302 1733.7 6676.9 1921.5 -827.342 1139.75 1408.38 
1918 2
10212701 -1565.33 5680.56 1711.11 -1355.19 188.638 1368.26 
10212302 1214.44 6972.44 1934.33 -1064.05 605.624 1224.33 
1918.5 2
10212701 -2098.9 5802 1669.8 -1116.25 254.068 1144.8 
10212302 724.3 7245.2 1943.5 -1025.41 570.618 1173.48 
1919 2
10212701 -2646.7 5910.8 1656.3 -1072.02 212.916 1092.96 
10212302 118 7515.7 1935 -1186.5 529.354 1299.23 
1919.5 2
10212701 -3173.3 6067.4 1620.7 -1065.99 317.004 1112.13 
10212302 -351.3 7795.3 1921.7 -950 565.992 1105.82 
1920 2
10212701 -3623.5 6271 1596.9 -893.254 403.968 980.354 
10212302 -1009.1 8004.3 1849.8 -1305.16 414.683 1369.45 
1920.5 2
10212701 -4001.6 6505.1 1602.5 -763.838 472.929 898.394 
10212302 -1534.2 8177.7 1792.4 -1060.81 350.303 1117.15 
1921 2
10212701 -4182.82 6715.73 1575.82 -345.836 401.96 530.259 
10212302 -2206.18 8294.09 1769.09 -1282.41 222.12 1301.5 
1921.5 2
10212701 -4054.1 6682.7 1600.6 258.99 -66.4533 267.38 
10212302 -2721.6 8350.5 1815.6 -1037.06 113.499 1043.25 
1922 2
10212701 -3929.09 7234.09 1605.09 251.022 1107.21 1135.31 
10212302 -2981.64 8546.82 1820.64 -522.161 394.213 654.26 
1922.5 2
10212701 -3770.4 8244.6 1654.1 318.018 2025.07 2049.89 
10212302 -3246.7 8711 1838.2 -531.19 329.022 624.834 
1923 2
10212701 -3919 8960.8 1665.7 -307.025 1479.75 1511.27 
10212302 -3370.9 8878.4 1879.3 -256.612 345.868 430.667 
1923.5 2
10212701 -3900.9 9137.9 1667.1 36.5657 357.778 359.641 
10212302 -3469.7 8867.6 1857.6 -199.596 -21.8182 200.785 
1924 2
10212701 -4041.91 9100.09 1669.45 -271.694 -72.8499 281.291 
10212302 -3517.45 9124.91 1873.55 -92.0126 495.779 504.245 
1924.5 2
10212701 -4074 8921.89 1674.78 -64.4396 -357.835 363.591 
10212302 -3434.78 9342.11 1877.56 166.018 436.149 466.677 
1925 2
10212701 -4009.27 8703.36 1675.82 129.714 -437.926 456.733 
10212302 -3455.36 9384.27 1952.09 -41.2542 84.4922 94.0258 
1925.5 2
10212701 -3743.67 8584.67 1693.22 531.212 -237.394 581.844 
10212302 -3400.22 9358.89 1957.22 110.283 -50.7677 121.407 
1926 2
10212701 -3701.3 8577.7 1693.6 86.2865 -14.1887 87.4453 
10212302 -3390.3 9195.8 1910.1 20.2082 -332.157 332.771 
1926.5 2
10212701 -3658.3 8484.2 1693.5 83.4951 -181.553 199.833 
10212302 -3336.5 9165.7 1895.6 104.466 -58.4466 119.704 
1927 2
10212701 -3652.11 8457.56 1696.89 12.4776 -53.7186 55.1487 
10212302 -3204.11 9457.78 1888.67 266.913 588.866 646.534 
1927.5 2
10212701 -3547.4 8425.7 1697.9 211.966 -64.4849 221.558 
10212302 -3082.7 9822.4 1872.9 245.771 738.102 777.945 
1928 2
10212701 -3227.8 8665.9 1696.3 616.988 463.707 771.815 
10212302 -2917.3 10134.2 1861.3 319.305 601.931 681.378 
1928.5 2
10212701 -2873.56 9115.22 1704.67 727.401 922.633 1174.89 
10212302 -2721 10334.4 1915 403.08 411.18 575.797 
1929 2
10212701 -2932.7 9704 1701 -121.947 1213.97 1220.08 
10212302 -2681 10368.2 1942.5 82.4742 69.5991 107.917 
1929.5 2
10212701 -3257.3 9943.9 1686.5 -631.518 466.732 785.272 
10212302 -2587.8 10334.8 1931.4 181.323 -64.9805 192.615 
1930 2
10212701 -3145.1 9899.8 1675.8 213.714 -84 229.63 
10212302 -2586 10325.6 1929.7 3.42857 -17.5238 17.8561 
1930.5 2
10212701 -3043.89 9976 1667.44 204.055 153.629 255.422 
10212302 -2671.33 10385.8 1955.33 -172.043 121.326 210.52 
1931 2
10212701 -2969 9985.6 1663 152.213 19.5122 153.459 
10212302 -2699.5 10482 1967 -57.2493 195.574 203.781 
1931.5 2
10212701 -3018.89 9998.22 1665.89 -100.99 25.5511 104.172 
10212302 -2720.56 10469.4 1974.44 -42.6226 -25.4161 49.6252 
1932 2
10212701 -3008.2 9905 1660.6 21.3778 -186.444 187.666 
10212302 -2717.6 10407.9 1950.1 5.91111 -123.089 123.231 
1932.5 2
10212701 -3104.33 9768.11 1655 -196.995 -280.51 342.772 
10212302 -2855.89 10357.9 1933.78 -283.379 -102.482 301.341 
1933 2
10212701 -3082.3 9451.2 1655.7 45.0579 -648.08 649.644 
10212302 -2887 10284.9 1940.2 -63.6219 -149.262 162.255 
1933.5 2
10212701 -2910.7 9417.4 1650.7 339.802 -66.9307 346.331 
10212302 -2820.7 10275.3 1940.3 131.287 -19.0099 132.656 
1934 2
10212701 -2769.7 9398.1 1653.7 286.004 -39.1481 288.671 
10212302 -2835.5 10359.2 1940 -30.0203 170.183 172.81 
1934.5 2
10212701 -2519.73 9021 1654.27 485.384 -732.233 878.5 
10212302 -2925.64 10439.9 1940.91 -175.022 156.717 234.932 
1935 2
10212701 -2568.7 9008.3 1681.7 -92.2274 -23.9171 95.2781 
10212302 -2918.2 10469.2 1929.9 14.0045 55.1618 56.9118 
1935.5 2
10212701 -2830.4 8946.4 1698.2 -528.687 -125.051 543.275 
10212302 -2865.9 10464.6 1932.5 105.657 -9.29293 106.064 
1936 2
10212701 -3068.9 8832.6 1710.4 -483.773 -230.832 536.022 
10212302 -2816.6 10391.4 1963.1 100 -148.479 179.014 
1936.5 2
10212701 -3156.7 8767.3 1711.9 -178.093 -132.454 221.949 
10212302 -2836.8 10383.9 1949 -40.9736 -15.213 43.7067 
1937 2
10212701 -3276.9 8726.7 1721.1 -240.882 -81.3627 254.252 
10212302 -2817.4 10393.1 1946.5 38.8778 18.4369 43.0279 
1937.5 2
10212701 -3357.9 8729.3 1716.6 -162 5.2 162.083 
10212302 -2842.8 10383.7 1947 -50.8 -18.8 54.1671 
1938 2
10212701 -3276.67 8767.78 1712.78 162.142 76.802 179.412 
10212302 -2915.78 10386 1977.11 -145.664 4.59082 145.737 
1938.5 2
10212701 -3204.9 8956.9 1708.9 146.463 385.964 412.819 
10212302 -2868.2 10365.2 1961 97.0975 -42.449 105.971 
1939 2
10212701 -3052.4 9381.9 1700.5 305 850 903.064 
10212302 -2725.9 10360.1 1976.9 284.6 -10.2 284.783 
1939.5 2
10212701 -2930.2 9278.1 1702.4 245.875 -208.853 322.605 
10212302 -2527.4 10173.2 1958.7 399.396 -376.056 548.576 
1940 2
10212701 -2775.8 9249.3 1703.5 315.102 -58.7755 320.537 
10212302 -2564 9996.1 1961.9 -74.6939 -361.429 369.066 
1940.5 2
10212701 -2805.45 9244.27 1701.18 -57.028 -9.66783 57.8417 
10212302 -2829.09 9911.82 1992 -509.79 -162.08 534.936 
1941 2
10212701 -2774.5 9257.8 1699.7 59.2999 25.9143 64.715 
10212302 -2922.9 9938.3 1937.5 -179.711 50.7315 186.734 
1941.5 2
10212701 -2673.67 9209 1706.78 211.835 -102.521 235.339 
10212302 -2954.67 9968.56 1942.44 -66.7367 63.5621 92.1625 
1942 2
10212701 -2619.82 9110.09 1715.82 109.005 -200.221 227.97 
10212302 -2948.82 10007.7 1988 11.839 79.295 80.1739 
1942.5 2
10212701 -2638.22 9075.22 1713.56 -36.2999 -68.7745 77.7664 
10212302 -2914.78 10039 2025.89 67.1408 61.6819 91.1732 
1943 2
10212701 -2667.55 9087.64 1711.64 -58.764 24.878 63.8132 
10212302 -2922.82 9987.45 2005.45 -16.113 -103.298 104.547 
1943.5 2
10212701 -2686.8 9150.1 1707.7 -37.0993 120.354 125.942 
10212302 -2946.3 10007.3 2000.9 -45.2444 38.2379 59.2384 
1944 2
10212701 -2719.7 9326.7 1709.5 -66.5992 357.49 363.641 
10212302 -2988.9 10026.5 1990.8 -86.2348 38.8664 94.5888 
1944.5 2
10212701 -2781.2 9417.3 1705.5 -126.025 185.656 224.389 
10212302 -2990.3 10020.8 1994.4 -2.86885 -11.6803 12.0275 
1945 2
10212701 -2893.3 9480.8 1701.1 -226.923 128.543 260.801 
10212302 -3008.8 10034.4 2008.6 -37.4494 27.5304 46.4799 
1945.5 2
10212701 -2926.1 9481.6 1694.9 -66.5314 1.62272 66.5512 
10212302 -2932.1 10024.4 1994.7 155.578 -20.284 156.895 
1946 2
10212701 -2886.6 9384.4 1684.4 78.6853 -193.625 209.003 
10212302 -2907.8 9960.4 1981.5 48.4064 -127.49 136.37 
1946.5 2
10212701 -2902.2 9069.5 1664 -31.4516 -634.879 635.658 
10212302 -2949.7 9806.3 1935.3 -84.4758 -310.685 321.965 
1947 2
10212701 -2949.3 8643.7 1656.3 -94.3888 -853.307 858.511 
10212302 -2885.2 9616.2 1876.4 129.259 -380.962 402.293 
1947.5 2
10212701 -3167.5 8152.6 1663.3 -432.079 -972.475 1064.14 
10212302 -3036.5 9419.7 1831.9 -299.604 -389.109 491.089 
1948 2
10212701 -3541.3 7933.5 1661 -728.655 -427.096 844.6 
10212302 -3270.8 9040.1 1812.2 -456.725 -739.961 869.563 
1948.5 2
10212701 -3638.5 7899.3 1660.5 -189.474 -66.6667 200.86 
10212302 -3374.7 8664.8 1867.2 -202.534 -731.579 759.097 
1949 2
10212701 -3739.22 7749.89 1652.67 -205.137 -304.3 366.987 
10212302 -3528.33 8443.89 1876.22 -312.899 -449.921 548.028 
1949.5 2
10212701 -3845.4 7515 1627.3 -218.923 -484.307 531.489 
10212302 -3625.3 8236.1 1858.6 -199.931 -428.431 472.785 
1950 2
10212701 -3949.8 7396.7 1618 -201.156 -227.938 304.006 
10212302 -3738.1 8102.1 1855.7 -217.341 -258.189 337.489 
1950.5 2
10212701 -4135.33 7253.22 1627.56 -378.639 -292.812 478.651 
10212302 -3944.67 7992.22 1855.78 -421.565 -224.24 477.494 
1951 2
10212701 -4321.5 7053 1616.3 -379.932 -408.617 557.957 
10212302 -3998.9 7808.7 1850.6 -110.68 -374.535 390.547 
1951.5 2
10212701 -4428.6 6963.5 1589 -205.566 -171.785 267.895 
10212302 -4116 7704.4 1858.4 -224.76 -200.192 300.988 
1952 2
10212701 -4420.2 6848.8 1586.2 16.6667 -227.579 228.189 
10212302 -4225.7 7585.5 1838.2 -217.659 -235.913 320.983 
1952.5 2
10212701 -4196.89 6927.22 1588.56 458.544 161.031 485.998 
10212302 -4347.67 7499.56 1848.44 -250.445 -176.477 306.377 
1953 2
10212701 -4016.1 6853.6 1637.8 370.469 -150.865 400.01 
10212302 -4352.8 7454.6 1802.4 -10.5191 -92.122 92.7207 
1953.5 2
10212701 -4217.44 6992.56 1628.22 -406.756 280.718 494.22 
10212302 -4281.22 7555 1777.11 144.602 202.828 249.096 
1954 2
10212701 -4460.5 7110.3 1621.7 -488.063 236.435 542.316 
10212302 -4148.5 7742.5 1837.8 266.51 376.506 461.286 
1954.5 2
10212701 -4822 6894.11 1591.56 -707.436 -423.07 824.29 
10212302 -4173.44 7625 1873.56 -48.815 -229.941 235.066 
1955 2
10212701 -5226 6772.9 1568.5 -832.99 -249.92 869.673 
10212302 -4505.1 7417.4 1812.4 -683.826 -428.041 806.745 
1955.5 2
10212701 -5978.2 6874.5 1508.8 -1483.63 200.394 1497.1 
10212302 -4872.8 7285.2 1706.3 -725.247 -260.75 770.696 
1956 2
10212701 -6479.45 6932.64 1385.55 -986.722 114.442 993.336 
10212302 -5290.09 7127.55 1685.82 -821.439 -310.344 878.109 
1956.5 2
10212701 -7092.54 7184.31 1485.23 -1218.85 500.341 1317.55 
10212302 -5897.54 7414.77 1685.31 -1207.65 571.021 1335.85 
1957 2
10212701 -7346 7528.91 1415.09 -488.365 663.972 824.232 
10212302 -6535.91 7586.73 1650.45 -1230 331.326 1273.84 
1957.5 2
10212701 -7742 7582.82 1512.27 -821.577 111.845 829.155 
10212302 -7149.91 7983.64 1717.09 -1273.86 823.463 1516.84 
1958 2
10212701 -8248.08 7929.92 1480.75 -1041.32 714.194 1262.71 
10212302 -7589.42 8282.67 1821 -904.337 615.289 1093.8 
1958.5 2
10212701 -8757.3 8262.6 1451.5 -1000.43 653.602 1195.01 
10212302 -8096.8 8567.3 1647.2 -996.824 559.201 1142.96 
1959 2
10212701 -9135.8 8585.9 1433.4 -746.548 637.673 981.815 
10212302 -8581.9 8903.9 1674.6 -956.805 663.905 1164.58 
1959.5 2
10212701 -9565.6 8958.1 1443.4 -837.817 725.536 1108.3 
10212302 -9058.4 9197.2 1609.3 -928.85 571.735 1090.71 
1960 2
10212701 -9992.3 9320.4 1468.2 -870.816 739.388 1142.37 
10212302 -9465.1 9603.5 1578.2 -830 829.184 1173.22 
1960.5 2
10212701 -10418.1 9760.3 1413.8 -858.468 886.895 1234.32 
10212302 -9891.6 10023.5 1513.8 -859.879 846.774 1206.82 
1961 2
10212701 -10863.9 10277.7 1373.2 -881.028 1022.53 1349.73 
10212302 -10215.3 10437.7 1632.2 -639.723 818.577 1038.9 
1961.5 2
10212701 -11202.6 10679.4 1412.3 -672.024 797.024 1042.53 
10212302 -10511.9 10778.1 1595.9 -588.492 675.397 895.815 
1962 2
10212701 -11478.1 11113.7 1386.44 -562.268 886.259 1049.57 
10212302 -10934.6 11132.9 1615.33 -862.562 724.059 1126.18 
1962.5 2
10212701 -11756.8 11501.3 1396.5 -579.395 805.891 992.551 
10212302 -11242.1 11618 1545.7 -639.386 1008.55 1194.14 
1963 2
10212701 -12151.5 11774.6 1427.9 -781.584 541.188 950.662 
10212302 -11578.3 12090.4 1515 -665.743 935.446 1148.16 
1963.5 2
10212701 -12468.9 12158.3 1420 -627.273 758.3 984.119 
10212302 -11882.2 12509.5 1626.9 -600.593 828.261 1023.1 
1964 2
10212701 -12862.4 12490.1 1400.6 -770.059 649.315 1007.27 
10212302 -12043.4 12956.5 1512.7 -315.46 874.755 929.899 
1964.5 2
10212701 -13320.1 12804 1310.1 -904.545 620.356 1096.83 
10212302 -12270.9 13305.9 1492.2 -449.605 690.514 823.987 
1965 2
10212701 -13668.2 13062.1 1275.22 -714.83 530.002 889.879 
10212302 -12417.9 13669 1491.89 -301.825 745.585 804.36 
1965.5 2
10212701 -14078 13352.2 1405.7 -826.165 584.857 1012.23 
10212302 -12585.7 14060.9 1644.7 -338.329 790.121 859.51 
1966 2
10212701 -14319.3 13738.1 1446.5 -464.933 743.545 876.939 
10212302 -12723.3 14330.8 1712.1 -265.125 520.039 583.722 
1966.5 2
10212701 -14420.8 14185.1 1568.11 -210.535 927.409 951.006 
10212302 -12775.9 14617.4 1738.89 -109.106 594.698 604.624 
1967 2
10212701 -14405.8 14541.8 1515.7 30.3809 723.507 724.144 
10212302 -12831.3 14934.1 1790.8 -112.396 642.303 652.063 
1967.5 2
10212701 -14266.6 14924.5 1759.5 271.345 746.004 793.82 
10212302 -12824.3 15188.1 1821 13.6452 495.127 495.315 
1968 2
10212701 -14183.4 15300 1735.5 164.752 743.564 761.598 
10212302 -12743.6 15418.2 2020.1 159.802 455.644 482.854 
1968.5 2
10212701 -14011.6 15583.6 1780.22 349.277 576.332 673.909 
10212302 -12541.7 15675 1974.33 410.434 521.951 663.995 
1969 2
10212701 -13705.9 15902.6 1721.1 617.486 644.534 892.588 
10212302 -12424.9 15927 1895.1 235.892 509.091 561.087 
1969.5 2
10212701 -13399.9 16227 1813.33 613.249 650.1 893.703 
10212302 -12219.8 16148.2 1775 411.067 443.331 604.581 
1970 2
10212701 -13026.9 16555 1707.9 738.592 649.505 983.552 
10212302 -11961.7 16465.4 2003.1 511.045 628.075 809.719 
1970.5 2
10212701 -12592.8 16940.3 1764.56 873.485 775.319 1167.95 
10212302 -11758.9 16738.9 1943 408.071 550.279 685.076 
1971 2
10212701 -12342.8 17297.7 1798.5 499.956 714.733 872.238 
10212302 -11581.1 17013.4 1827.4 355.578 549.022 654.111 
1971.5 2
10212701 -12123 17640.7 1625.78 441.365 688.688 817.982 
10212302 -11505 17308.8 1779.44 152.811 593.128 612.497 
1972 2
10212701 -11987.7 18012.1 1583.9 266.339 731.168 778.166 
10212302 -11394.5 17716.7 1808 217.52 802.996 831.936 
1972.5 2
10212701 -11871 18451 1745.44 229.273 862.279 892.239 
10212302 -11083 18298.2 1731.56 611.984 1142.48 1296.07 
1973 2
10212701 -11817.3 18868.4 1706 108.704 844.939 851.903 
10212302 -11084.9 18762.3 1984.3 -3.84615 939.429 939.437 
1973.5 2
10212701 -11778.2 19226.8 1767.11 79.5881 729.894 734.22 
10212302 -11195.4 19079.1 1979.33 -225.141 645.236 683.388 
1974 2
10212701 -11844.9 19655.5 1762.1 -136.355 876.733 887.273 
10212302 -11246.1 19445.8 1956.8 -103.59 749.875 756.996 
1974.5 2
10212701 -11854 20002.9 1832.5 -17.7734 678.516 678.748 
10212302 -11141.6 19967.6 1892.3 204.102 1019.14 1039.38 
1975 2
10212701 -11794.9 20329.4 1891.67 118.697 655.712 666.368 
10212302 -11033.1 20396.1 1869.44 217.849 860.464 887.613 
1975.5 2
10212701 -11830.5 20715.2 1811.4 -71.6521 776.168 779.468 
10212302 -11059.7 20819.1 1833.3 -53.4988 851.084 852.764 
1976 2
10212701 -11854.5 21156.5 1814.7 -46.1538 848.654 849.908 
10212302 -11113.9 21248.2 1714.6 -104.231 825.192 831.749 
1976.5 1
10212701 -11832.1 21630.6 1779.78 45.0481 953.834 954.897 
