# Supplementary material for: Intrinsic group behaviour II: On the dependence of triad spatial dynamics on social and personal features; and on the effect of social interaction on small group dynamics
Source: PLoS One. 2019 Dec 3;14(12):e0225704. doi: 10.1371/journal.pone.0225704 (PMC6890182; doi:10.1371/journal.pone.0225704)
Supplement: S2 Data Set — (ZIP) [file pone.0225704.s002.zip › set_2_nint/group_traj_dyas_noint/traj_2_0217_7.dat]

2 10203000 10203501 0 0 0 1 0 1 0 20 20 20 1606.31 1631.9 1580.71 
1830 1
10203000 42714.5 -18382 1438.62 0 0 0 
1830.5 1
10203000 42353.4 -18142.1 1530.33 -781.506 519.24 938.276 
1831 1
10203000 41877.9 -17930.2 1523 -974.499 434.199 1066.85 
1831.5 1
10203000 41219 -17990.8 1577 -1339.21 -123.08 1344.85 
1832 1
10203000 40705.1 -17926.3 1571.6 -984.483 123.521 992.201 
1832.5 1
10203000 40162.4 -17870.4 1540.67 -1059.87 109.093 1065.47 
1833 1
10203000 39607.3 -17904.7 1523.56 -1132.88 -69.8413 1135.03 
1833.5 1
10203000 39042.8 -17944.9 1514.67 -1145.14 -81.5867 1148.05 
1834 1
10203000 38331 -17887.2 1514.78 -1417.88 114.874 1422.53 
1834.5 2
10203501 39900 -18525 1449 0 0 0 
10203000 37448.2 -18033.9 1514.1 -1727.59 -287.041 1751.28 
1835 2
10203501 39638 -18438.3 1437.78 -970.37 320.988 1022.08 
10203000 36531 -17770.8 1523.44 -1794.91 514.916 1867.31 
1835.5 2
10203501 38906.8 -18337 1444.11 -1507.67 208.935 1522.08 
10203000 35847.8 -17596.6 1565 -1408.71 359.221 1453.79 
1836 2
10203501 38048.5 -18254.5 1451.82 -1699.65 163.456 1707.49 
10203000 35403 -17655.8 1560.09 -880.748 -117.352 888.532 
1836.5 2
10203501 37398 -18271.6 1450.58 -1282.95 -33.7846 1283.39 
10203000 34974.8 -17527 1577.75 -844.51 254.079 881.903 
1837 2
10203501 36570 -18274.8 1449.83 -1646.12 -6.29556 1646.14 
10203000 34370.5 -17442.5 1560.25 -1201.46 167.992 1213.15 
1837.5 2
10203501 35832.5 -18156.4 1485.09 -1527.01 245.106 1546.56 
10203000 33734.1 -17462.9 1535.45 -1317.62 -42.2548 1318.29 
1838 2
10203501 35140.6 -17998.8 1504 -1394.9 317.601 1430.6 
10203000 33081.2 -17521.7 1519 -1316.38 -118.463 1321.7 
1838.5 2
10203501 34687 -18040.7 1555.7 -914.483 -84.4086 918.37 
10203000 32359.4 -17185.4 1490.3 -1455.17 677.957 1605.35 
1839 2
10203501 34103 -17903.6 1604.1 -1145.1 268.824 1176.23 
10203000 31563.1 -16878 1435.1 -1561.37 602.745 1673.67 
1839.5 2
10203501 33458 -17845.8 1496.33 -1282.31 114.955 1287.45 
10203000 30891.8 -16765.3 1491.33 -1334.64 223.989 1353.3 
1840 2
10203501 32679.5 -17834.3 1530.2 -1560.12 23.0016 1560.29 
10203000 30246.4 -16561.9 1589.4 -1293.34 407.682 1356.07 
1840.5 2
10203501 31884.2 -17622.4 1481.67 -1556.32 414.59 1610.59 
10203000 29615.6 -16355.2 1628.11 -1234.53 404.457 1299.1 
1841 2
10203501 31102.9 -17323.7 1427.56 -1597.82 610.998 1710.66 
10203000 29087.6 -16201.6 1684.89 -1079.75 314.247 1124.55 
1841.5 2
10203501 30485.9 -17065.9 1464.78 -1229.08 513.502 1332.04 
10203000 28526 -16053.7 1672.67 -1118.64 294.599 1156.78 
1842 2
10203501 29957.5 -16923.4 1524.75 -1100.81 296.904 1140.15 
10203000 27938.1 -15963 1609.38 -1224.74 188.889 1239.22 
1842.5 2
10203501 29402.1 -16753.7 1623.22 -1131.14 345.638 1182.77 
10203000 27464.4 -15852.4 1581.78 -964.726 225.164 990.654 
1843 2
10203501 28830.6 -16537.1 1633 -1109.82 420.496 1186.81 
10203000 26851.3 -15565.7 1561.56 -1190.51 556.85 1314.3 
1843.5 2
10203501 28224.4 -16468.6 1713.78 -1181.5 133.637 1189.04 
10203000 26121 -15250.6 1582.33 -1423.65 614.252 1550.51 
1844 2
10203501 27647.3 -16449.8 1603 -1158.86 37.7064 1159.47 
10203000 25501.3 -14935.4 1625.22 -1244.31 632.753 1395.95 
1844.5 2
10203501 27046.2 -16211.2 1538.56 -1192.68 473.325 1283.17 
10203000 24968.6 -14695.2 1596.33 -1057.1 476.631 1159.58 
1845 2
10203501 26284.6 -15905.1 1492.33 -1551.26 623.444 1671.85 
10203000 24603.2 -14462.2 1575 -744.06 474.542 882.505 
1845.5 2
10203501 25620.6 -15617.3 1538.22 -1352.34 586.105 1473.89 
10203000 24090.4 -14237 1564.44 -1044.35 458.701 1140.65 
1846 2
10203501 25006.8 -15374 1572.7 -1191.76 472.492 1282 
10203000 23556.9 -14027.4 1531.7 -1036.01 406.99 1113.08 
1846.5 2
10203501 24406.9 -15158.7 1559.89 -1160.37 416.505 1232.86 
10203000 22781.2 -13769.6 1455.78 -1500.34 498.732 1581.06 
1847 2
10203501 23809 -14978.6 1539.12 -1277.54 384.704 1334.21 
10203000 22238.2 -13546.9 1492 -1160.2 475.813 1253.98 
1847.5 2
10203501 23277.6 -14761.2 1550.1 -1052.28 430.545 1136.95 
10203000 21665 -13295.5 1577.5 -1135.15 497.772 1239.49 
1848 2
10203501 22545.2 -14600.4 1508.89 -1444.53 317.072 1478.92 
10203000 21185.1 -13074.6 1606.78 -946.526 435.788 1042.03 
1848.5 2
10203501 21927.2 -14208.4 1500.3 -1209.44 767.21 1432.25 
10203000 20720.4 -12850.9 1593.1 -909.415 437.682 1009.26 
1849 2
10203501 21308.8 -13898.1 1537.44 -1210.22 607.219 1354.01 
10203000 20350.8 -12500.2 1603.22 -723.331 686.258 997.075 
1849.5 2
10203501 20822.2 -13638 1601.67 -997.04 533.015 1130.57 
10203000 19927 -12105.4 1586.22 -868.397 808.971 1186.82 
1850 2
10203501 20414 -13343.4 1541.33 -848.695 612.382 1046.56 
10203000 19491.3 -11705 1595.56 -905.752 832.525 1230.24 
1850.5 2
10203501 19934.9 -12914.2 1557.89 -964.006 863.626 1294.28 
10203000 19079.3 -11463.2 1595.56 -828.974 486.474 961.174 
1851 2
10203501 19467.9 -12554.4 1555.7 -886.127 682.775 1118.66 
10203000 18470.5 -11025 1586.8 -1155.28 831.541 1423.42 
1851.5 2
10203501 19028.3 -12206.2 1590.67 -861.895 682.702 1099.52 
10203000 17652.4 -10535 1586.44 -1604.03 960.784 1869.76 
1852 2
10203501 18478 -11746.2 1565.22 -1111.78 929.293 1449.02 
10203000 17050.4 -9986 1578.89 -1216.16 1109.09 1645.94 
1852.5 2
10203501 17840.2 -11345.4 1522.22 -1283.26 806.394 1515.59 
10203000 16636.6 -9413.11 1613.33 -832.774 1152.69 1422.05 
1853 2
10203501 17079.8 -10861.5 1526.12 -1600.99 1018.83 1897.68 
10203000 16206.1 -8839.5 1599.38 -906.17 1207.6 1509.78 
1853.5 2
10203501 16605.8 -10457.3 1520.2 -951.707 811.647 1250.81 
10203000 15889.6 -8494.4 1632.1 -635.592 692.972 940.313 
1854 2
10203501 16219.2 -10059.2 1556.22 -762.481 785.163 1094.47 
10203000 15570.9 -8154.56 1618.56 -628.622 670.305 918.952 
1854.5 2
10203501 15691.7 -9363.78 1598.44 -1061.48 1399.28 1756.34 
10203000 15100.8 -7763.44 1592.56 -945.898 786.944 1230.45 
1855 2
10203501 15252.2 -8877.22 1601.67 -893.18 988.934 1332.58 
10203000 14598.2 -7166.67 1614.67 -1021.45 1212.96 1585.76 
1855.5 2
10203501 14738.7 -8534.11 1589.56 -1027.11 686.222 1235.26 
10203000 14056 -6628.78 1575.11 -1084.44 1075.78 1527.52 
1856 2
10203501 14253.3 -8030.3 1567.1 -951.699 987.865 1371.72 
10203000 13688.2 -6261 1590.3 -721.176 721.133 1019.87 
1856.5 2
10203501 13704.4 -7451.56 1560.44 -1069.89 1128.16 1554.8 
10203000 13313.4 -5843.22 1610.33 -730.518 814.382 1094.02 
1857 2
10203501 13278.9 -6949.33 1589 -861.448 1016.64 1332.54 
10203000 12794.2 -5370.89 1594.22 -1051.06 956.14 1420.89 
1857.5 2
10203501 12887.9 -6622.67 1616.11 -789.899 659.933 1029.3 
10203000 12249.3 -4841.44 1533.11 -1100.79 1069.58 1534.84 
1858 2
10203501 12392.6 -6214.56 1583.11 -1008.83 831.184 1307.13 
10203000 11766.6 -4311.89 1522.89 -983.254 1078.52 1459.45 
1858.5 2
10203501 11827.7 -5778.7 1521.8 -1109.74 856.298 1401.7 
10203000 11409.2 -3855.7 1522.5 -702.074 896.245 1138.49 
1859 2
10203501 11432.3 -5108.33 1510.44 -764.732 1296.65 1505.36 
10203000 10993.9 -3346.11 1553.11 -803.31 985.665 1271.55 
1859.5 2
10203501 10977.9 -4651.89 1485.78 -887.587 891.493 1258 
10203000 10558.6 -2876.33 1577.56 -850.26 917.535 1250.92 
1860 2
10203501 10581.8 -4212 1486 -825.231 916.435 1233.23 
10203000 10282.4 -2411.44 1610.44 -575.231 968.519 1126.46 
1860.5 2
10203501 10098.3 -3809.67 1568.33 -970.772 807.898 1262.97 
10203000 9964.56 -2003.33 1613.67 -638.331 819.5 1038.77 
1861 2
10203501 9635.4 -3329.5 1596.2 -918.519 952.712 1323.38 
10203000 9952.1 -1900.3 1612.4 -24.7134 204.431 205.92 
1861.5 2
10203501 9266 -2894.11 1561.33 -738.8 870.778 1141.96 
10203000 9973.67 -1891.78 1632.67 43.1333 17.0444 46.3788 
1862 2
10203501 8876.7 -2428.2 1560.2 -794.49 950.839 1239.08 
10203000 9882.3 -1711 1693.9 -186.463 368.934 413.377 
1862.5 2
10203501 8445 -1861.78 1559.44 -873.887 1146.6 1441.66 
10203000 9493.33 -1185.78 1720.89 -787.382 1063.2 1323.02 
1863 2
10203501 7967.8 -1267.1 1555.1 -939.37 1170.63 1500.93 
10203000 9074.9 -720.2 1722.1 -823.688 916.492 1232.24 
1863.5 2
10203501 7731.11 -695.556 1548.67 -471.492 1138.53 1232.3 
10203000 8828 -328.778 1713 -491.833 779.726 921.885 
1864 2
10203501 7507.67 -176.889 1542.67 -461.662 1071.63 1166.84 
10203000 8527 1.77778 1686.67 -621.901 682.966 923.69 
1864.5 2
10203501 7274.8 529.7 1528.7 -448.683 1361.44 1433.47 
10203000 8262 480.9 1674.6 -510.597 923.164 1054.96 
1865 2
10203501 7040.25 1096.38 1542.62 -477.699 1154.12 1249.08 
10203000 7775.25 962.25 1674.88 -991.344 980.346 1394.22 
1865.5 1
10203501 6835.8 1640.2 1540 -401.67 1068.42 1141.43 
1866 1
10203501 6575.11 2262.89 1487.56 -506.192 1209.1 1310.79 
1866.5 1
10203501 6268.56 2967.89 1460.89 -630.773 1450.62 1581.82 
1867 1
10203501 5983.78 3629.56 1485.22 -577.643 1342.12 1461.15 
1867.5 1
10203501 5737.33 4319.78 1549.44 -512.359 1434.97 1523.7 
1868 1
10203501 5557.6 4881.6 1627.4 -351.042 1097.31 1152.09 
