# Supplementary material for: Intrinsic group behaviour II: On the dependence of triad spatial dynamics on social and personal features; and on the effect of social interaction on small group dynamics
Source: PLoS One. 2019 Dec 3;14(12):e0225704. doi: 10.1371/journal.pone.0225704 (PMC6890182; doi:10.1371/journal.pone.0225704)
Supplement: S2 Data Set — (ZIP) [file pone.0225704.s002.zip › set_2_nint/group_traj_dyas_noint/traj_2_0217_6.dat]

2 10203801 10203900 0 0 0 1 0 1 0 20 20 20 1611.67 1614.17 1609.18 
1838 1
10203801 29004.2 -16299.5 1380.17 0 0 0 
1838.5 1
10203801 28680.7 -15942.1 1474.8 -881.381 973.842 1313.47 
1839 1
10203801 27951.1 -15521.7 1519.8 -1430.59 824.314 1651.08 
1839.5 2
10203900 26735.7 -16020.5 1378.83 0 0 0 
10203801 27324.9 -15286.2 1434.56 -1244.95 468.147 1330.06 
1840 2
10203900 26285.2 -15606.8 1516.7 -1075.1 987.351 1459.69 
10203801 26712.9 -14990.8 1458.3 -1226.43 592.029 1361.85 
1840.5 2
10203900 25554.3 -15269 1622.89 -1430.27 661.057 1575.65 
10203801 26083.2 -14777 1434.44 -1232.25 418.395 1301.34 
1841 2
10203900 24920.8 -14939.3 1604.22 -1295.61 674.165 1460.52 
10203801 25425.1 -14539.6 1400.33 -1345.83 485.571 1430.75 
1841.5 2
10203900 24469.4 -14732.6 1570.44 -899.07 411.908 988.937 
10203801 24888.9 -14330.9 1363.89 -1068.17 415.671 1146.2 
1842 2
10203900 23863.4 -14631.4 1560.5 -1262.64 210.793 1280.12 
10203801 24370.9 -14058.4 1341 -1079.2 567.737 1219.42 
1842.5 2
10203900 23184.3 -14409.6 1527.33 -1382.98 451.771 1454.9 
10203801 23773 -13786.4 1314.44 -1217.67 553.83 1337.7 
1843 2
10203900 22385.6 -14089.1 1490.56 -1551.02 622.222 1671.18 
10203801 23051.7 -13459.7 1279.11 -1400.65 634.52 1537.67 
1843.5 2
10203900 21855.1 -13790.8 1563.44 -1034 581.546 1186.32 
10203801 22369.2 -13276.3 1429.89 -1330.3 357.375 1377.47 
1844 2
10203900 21161.2 -13724.8 1601.11 -1393.35 132.53 1399.64 
10203801 21744.8 -13024.2 1556.22 -1253.9 506.247 1352.24 
1844.5 2
10203900 20690.1 -13274 1625.56 -934.744 894.4 1293.72 
10203801 21137.7 -12669 1671.89 -1204.59 704.806 1395.63 
1845 2
10203900 20310.3 -12925.2 1622.33 -773.478 710.342 1050.17 
10203801 20668 -12421.9 1660.89 -956.551 503.281 1080.87 
1845.5 2
10203900 19951.2 -12593.8 1621.11 -731.387 675.04 995.292 
10203801 20314.2 -12128.2 1619.78 -720.525 598.099 936.418 
1846 2
10203900 19421.9 -12242.1 1575.1 -1027.81 682.869 1233.98 
10203801 19804.8 -11760.8 1654.7 -989.169 713.441 1219.61 
1846.5 2
10203900 18963.8 -11892.9 1604.22 -886.116 675.457 1114.2 
10203801 19324.3 -11417.6 1614.67 -929.336 663.916 1142.12 
1847 2
10203900 18328.2 -11436.6 1606 -1357.97 974.923 1671.69 
10203801 18905.9 -11100 1578.88 -894.142 678.538 1122.45 
1847.5 2
10203900 17579.2 -11089.6 1619 -1483.27 687.178 1634.72 
10203801 18098.4 -10516.2 1531.1 -1598.96 1156.04 1973.09 
1848 2
10203900 16996 -10614.7 1672 -1150.3 936.752 1483.47 
10203801 17516.7 -10072.1 1571.89 -1147.4 875.915 1443.52 
1848.5 2
10203900 16427.6 -9902.4 1623 -1112.33 1393.87 1783.3 
10203801 16898.1 -9559.2 1602.5 -1210.5 1003.74 1572.52 
1849 2
10203900 15995.8 -9384.67 1600.33 -845.053 1013.18 1319.33 
10203801 16364.6 -8726 1583.22 -1044.12 1630.53 1936.18 
1849.5 2
10203900 15497.1 -8943.67 1605.11 -1021.86 903.689 1364.13 
10203801 16109.8 -8298.67 1571.22 -522.086 875.683 1019.51 
1850 2
10203900 15009.1 -8519.56 1600.78 -1014.55 881.728 1344.16 
10203801 15799.9 -8087.89 1562.11 -644.26 438.207 779.164 
1850.5 2
10203900 14593.8 -8069.78 1601.11 -835.681 904.985 1231.81 
10203801 15290.4 -7592.56 1587.78 -1025.04 996.647 1429.69 
1851 2
10203900 14105.2 -7624 1615.8 -927.093 845.878 1254.99 
10203801 14677.6 -7073.7 1586.9 -1162.89 984.546 1523.7 
1851.5 2
10203900 13544 -7280 1605.89 -1100.39 674.51 1290.67 
10203801 14081.8 -6611.22 1540.44 -1168.28 906.819 1478.92 
1852 2
10203900 13186.3 -6793.78 1627.89 -722.559 982.267 1219.4 
10203801 13676.4 -6231.56 1516.89 -818.855 767.003 1121.97 
1852.5 2
10203900 12733.1 -6314.44 1701.56 -911.916 964.453 1327.31 
10203801 13215.8 -5856 1493.78 -926.895 755.645 1195.88 
1853 2
10203900 12208.1 -5796 1664.25 -1105.23 1091.46 1553.33 
10203801 12715.1 -5377 1491 -1054.01 1008.42 1458.71 
1853.5 2
10203900 11702.6 -5215.3 1555.6 -1015.11 1166.06 1546.01 
10203801 12183.6 -4826.1 1478.6 -1067.32 1106.22 1537.17 
1854 2
10203900 11130.9 -4736.22 1531.56 -1127.64 944.927 1471.21 
10203801 11683.1 -4274 1509.11 -987.158 1088.95 1469.8 
1854.5 2
10203900 10729.9 -4292.33 1522.44 -806.841 893.137 1203.61 
10203801 11252.9 -3808.11 1523.67 -865.638 937.402 1275.95 
1855 2
10203900 10213.3 -3748.44 1571 -1049.91 1105.47 1524.59 
10203801 10846.7 -3308.67 1531.22 -825.655 1015.13 1308.51 
1855.5 2
10203900 9779.44 -3316.78 1598.11 -867.778 863.333 1224.08 
10203801 10341.9 -2857.56 1558 -1009.56 902.222 1353.96 
1856 2
10203900 9349.3 -2872.1 1611.9 -843.42 871.917 1213.09 
10203801 9914.1 -2453 1561.5 -838.802 793.246 1154.48 
1856.5 2
10203900 8963 -2453.56 1597.78 -753.021 815.876 1110.27 
10203801 9399.11 -1921.67 1564.67 -1003.88 1035.74 1442.4 
1857 2
10203900 8416.56 -2055.44 1589.78 -1106.16 805.893 1368.6 
10203801 8906.22 -1430.22 1618 -997.751 994.827 1408.97 
1857.5 2
10203900 7928.44 -1486.89 1573.11 -986.083 1148.6 1513.81 
10203801 8393.67 -919 1608 -1035.47 1032.77 1462.47 
1858 2
10203900 7443.11 -929.889 1554.33 -988.459 1134.42 1504.65 
10203801 7945.89 -347.778 1572.22 -911.971 1163.39 1478.23 
1858.5 2
10203900 7018.5 -547.2 1551.1 -834.207 751.845 1123.02 
10203801 7410.9 178.9 1573.1 -1051.06 1034.73 1474.92 
1859 2
10203900 6487.89 141.333 1521.67 -1026.33 1331.79 1681.37 
10203801 6678.56 730.333 1568.56 -1416.53 1066.6 1773.19 
1859.5 2
10203900 5928.11 588.333 1511.22 -1093.32 873.047 1399.12 
10203801 6284.11 1030.44 1507.56 -770.399 586.155 968.035 
1860 2
10203900 5478.44 749 1519.33 -936.806 334.722 994.808 
10203801 6000.67 1253.67 1418.33 -590.509 465.046 751.644 
1860.5 2
10203900 5037.89 896.333 1455.89 -884.65 295.85 932.809 
10203801 5553 1590.22 1366.22 -898.929 675.814 1124.63 
1861 2
10203900 4408.5 1392.3 1395.8 -1248.79 984.061 1589.92 
10203801 5009.2 2053.3 1342.3 -1078.97 918.805 1417.17 
1861.5 2
10203900 3876.33 2005 1442.67 -1064.33 1225.4 1623.09 
10203801 4490.44 2561.22 1335.56 -1037.51 1015.84 1452.02 
1862 2
10203900 3433.8 2390.9 1519.5 -903.129 787.551 1198.28 
10203801 4071.8 2908.7 1388.3 -854.376 709.138 1110.33 
1862.5 2
10203900 3132.11 2686.67 1584.67 -610.706 598.718 855.234 
10203801 3656.44 3185.56 1394.78 -840.801 560.436 1010.46 
1863 2
10203900 2622.4 3201.9 1581.1 -1003.37 1014.24 1426.68 
10203801 2984.2 3759.4 1512.8 -1323.32 1129.62 1739.88 
1863.5 2
10203900 2115.56 3751.22 1583.44 -1009.65 1094.27 1488.9 
10203801 2444.33 4247.44 1563.67 -1075.43 972.2 1449.73 
1864 2
10203900 1633.56 4137.44 1571.56 -995.868 797.98 1276.14 
10203801 1905 4733.56 1625.11 -1114.33 1004.36 1500.15 
1864.5 2
10203900 940.1 4388.4 1607.4 -1336.14 483.537 1420.94 
10203801 1316.9 5077.2 1653.4 -1133.14 662.128 1312.41 
1865 2
10203900 332.25 4662.5 1593.25 -1237.98 558.248 1358.03 
10203801 743.625 5403.62 1649.5 -1167.57 664.817 1343.57 
1865.5 2
10203900 -305.2 4954 1636.6 -1252.36 572.692 1377.09 
10203801 106.7 5611.5 1692.5 -1251.33 408.399 1316.29 
1866 2
10203900 -870.111 5253.56 1591.67 -1096.91 581.661 1241.59 
10203801 -472.556 5817.67 1670.33 -1124.77 400.324 1193.89 
1866.5 2
10203900 -1308.56 5409.33 1555.11 -902.149 320.53 957.399 
10203801 -993.889 6004.22 1595.44 -1072.7 383.859 1139.31 
1867 2
10203900 -1888.56 5679.22 1500.33 -1176.47 547.442 1297.6 
10203801 -1511 6240.78 1472.67 -1048.91 479.829 1153.45 
1867.5 2
10203900 -2505.11 5848.56 1481.67 -1281.82 352.044 1329.28 
10203801 -2016.67 6376.78 1477.22 -1051.28 282.744 1088.64 
1868 2
10203900 -3010.7 5995.6 1477.6 -987.478 287.196 1028.39 
10203801 -2523.9 6572.1 1587.8 -990.69 381.489 1061.6 
1868.5 2
10203900 -3526.44 6213.89 1536.22 -984.245 416.582 1068.77 
10203801 -3166.33 6830.22 1528.22 -1226.02 492.6 1321.28 
1869 2
10203900 -4119.22 6339.56 1526.56 -1183.19 250.832 1209.48 
10203801 -3768.89 6878 1467.56 -1202.71 95.3648 1206.48 
1869.5 2
10203900 -4620 6579.33 1484.33 -1011.67 484.4 1121.66 
10203801 -4141.22 7010.89 1449 -752.189 268.462 798.661 
1870 2
10203900 -5188.33 6643.11 1409.78 -1162.24 130.425 1169.53 
10203801 -4703.56 7085.44 1432.67 -1149.97 152.465 1160.03 
1870.5 2
10203900 -5702.67 6914.11 1394.78 -1056.13 556.468 1193.76 
10203801 -5143.33 7062.33 1358.22 -903.034 -47.4561 904.281 
1871 2
10203900 -6481.5 6945.5 1371.8 -1527.12 61.5468 1528.36 
10203801 -5628.7 7489.5 1407.2 -951.699 837.582 1267.78 
1871.5 2
10203900 -7201.11 7328.56 1331.33 -1389.21 739.489 1573.77 
10203801 -6257.44 7518.22 1369.44 -1213.79 55.4483 1215.06 
1872 2
10203900 -7689.33 7854.89 1498 -990.309 1067.61 1456.2 
10203801 -6792.67 7746.33 1365.11 -1085.64 462.7 1180.13 
1872.5 2
10203900 -8071.44 8201.78 1440.22 -784.622 712.298 1059.72 
10203801 -7438.22 8414.67 1396.89 -1325.58 1372.35 1908.01 
1873 2
10203900 -8482.78 8597.11 1426.56 -864.146 830.532 1198.55 
10203801 -7919.44 8953.78 1430.33 -1010.97 1132.59 1518.16 
1873.5 2
10203900 -8997.8 9079.2 1419.2 -998.105 934.281 1367.15 
10203801 -8336.9 9491.2 1396.6 -809.022 1041.52 1318.81 
1874 2
10203900 -9464.22 9504.22 1387.67 -916.35 835.014 1239.74 
10203801 -8793.67 9924.11 1334.22 -897.38 850.513 1236.39 
1874.5 2
10203900 -9856.44 9907.33 1363.56 -810.376 832.874 1162.06 
10203801 -9195.67 10340 1382.67 -830.579 859.275 1195.08 
1875 2
10203900 -10196.6 10233.6 1343.5 -669.598 642.257 927.823 
10203801 -9707.1 10746.9 1345.2 -1006.76 800.984 1286.52 
1875.5 2
10203900 -10636.4 10705.1 1308.78 -860.752 922.722 1261.87 
10203801 -10133.9 11255 1278.22 -835.203 994.325 1298.56 
1876 2
10203900 -11049.6 11299.1 1304.89 -837.954 1204.87 1467.61 
10203801 -10566 11719 1251.33 -876.493 941.176 1286.1 
1876.5 2
10203900 -11483 11829.2 1255.67 -877.418 1073.1 1386.15 
10203801 -10966.3 12223.1 1311.56 -810.391 1020.47 1303.11 
1877 2
10203900 -11862 12305.1 1308.78 -768.763 965.292 1234.01 
10203801 -11371.2 12633.1 1115.56 -821.276 831.643 1168.81 
1877.5 2
10203900 -12286.1 12719.1 1303.33 -858.525 838.057 1199.75 
10203801 -11636.4 13064.3 1196 -536.887 872.919 1024.81 
1878 2
10203900 -12720 13135.1 1255.9 -836.009 801.52 1158.16 
10203801 -11914 13582.4 1204.7 -534.789 998.202 1132.43 
1878.5 2
10203900 -13091.3 13619.4 1282.22 -707.302 922.561 1162.49 
10203801 -12203.3 13977.4 1353.89 -551.111 752.466 932.699 
1879 2
10203900 -13249 14008.8 1347.78 -327.789 809.425 873.278 
10203801 -12390.7 14365.6 1293.78 -389.466 806.884 895.961 
1879.5 2
10203900 -13413.4 14343.6 1424.2 -328.144 668.308 744.522 
10203801 -12657.9 14788.8 1469.2 -533.4 844.799 999.1 
1880 2
10203900 -13697 14791.3 1566.44 -549.612 867.7 1027.12 
10203801 -13018.8 15209.3 1756.67 -699.376 814.987 1073.93 
1880.5 2
10203900 -13860.3 15406.2 1543.56 -337.466 1270.43 1314.49 
10203801 -13334.6 15551.8 1620.78 -652.433 707.53 962.428 
1881 2
10203900 -14028.9 15752 1717.8 -333.136 683.355 760.233 
10203801 -13551.4 15976.9 1725.7 -428.546 840.162 943.146 
1881.5 2
10203900 -14361.2 16166.8 1671.44 -650.337 811.698 1040.09 
10203801 -13770.1 16431.1 1775.33 -428.006 888.867 986.547 
1882 2
10203900 -14517.6 16655.9 1612.22 -321.013 1004.33 1054.39 
10203801 -13880.6 16882 1729 -226.785 925.85 953.221 
1882.5 2
10203900 -14796.4 17155.4 1560.9 -554.363 993.064 1137.32 
10203801 -14178 17319.7 1549.5 -591.341 870.179 1052.09 
1883 2
10203900 -15035.7 17707.6 1639.89 -477.578 1102.11 1201.13 
10203801 -14444.8 17759.9 1737.89 -532.491 878.621 1027.39 
1883.5 2
10203900 -15381.8 18171.3 1767.1 -703.523 942.57 1176.17 
10203801 -14673.4 18140.1 1726.2 -464.679 772.787 901.735 
1884 2
10203900 -15591.7 18665.3 1643.89 -423.973 998.047 1084.37 
10203801 -14826.9 18523.2 1591.22 -310.079 773.984 833.787 
1884.5 2
10203900 -15752 19132.3 1525.33 -327.211 953.061 1007.67 
10203801 -14845.3 18960.4 1583.33 -37.6417 892.29 893.084 
1885 2
10203900 -15918.8 19704.9 1489.56 -338.979 1163.73 1212.1 
10203801 -14769.4 19425.4 1555.78 154.246 945.122 957.626 
1885.5 2
10203900 -16049.8 20223.6 1475.5 -253.428 1003.31 1034.82 
10203801 -14896 19870.2 1452.5 -244.788 860.262 894.412 
1886 2
10203900 -16162.6 20698.4 1472.44 -223.278 940.286 966.432 
10203801 -15082.6 20380.8 1459.22 -369.417 1011.05 1076.42 
1886.5 2
10203900 -16263.7 21042.2 1466.7 -201.483 684.772 713.798 
10203801 -15287.2 20796.2 1747.6 -407.658 827.534 922.496 
1887 2
10203900 -16344.2 21419.4 1475.67 -156.963 735.369 751.935 
10203801 -15452.6 21188.3 1684.89 -322.331 764.392 829.574 
1887.5 2
10203900 -16429.8 21815.8 1480.44 -170.77 791.084 809.306 
10203801 -15645.8 21522.8 1571.33 -385.673 667.554 770.955 
1888 1
10203801 -15748 21868.4 1549.67 -202.42 684.488 713.792 
1888.5 1
10203801 -15854.4 22217.1 1530.56 -214.606 702.957 734.986 
1889 1
10203801 -16001.2 22550.6 1489.89 -305.151 693.232 757.422 
1889.5 1
10203801 -15835.9 22666.4 1398.67 341.598 239.44 417.158 
1890 1
10203801 -15887.2 22786 1378.7 -98.2971 229.034 249.236 
1890.5 1
10203801 -15899 22886.3 1357.78 -23.1827 197.119 198.477 
1891 1
10203801 -16000.3 23034.1 1324.11 -210.672 307.23 372.523 
