# Supplementary material for: Intrinsic group behaviour II: On the dependence of triad spatial dynamics on social and personal features; and on the effect of social interaction on small group dynamics
Source: PLoS One. 2019 Dec 3;14(12):e0225704. doi: 10.1371/journal.pone.0225704 (PMC6890182; doi:10.1371/journal.pone.0225704)
Supplement: S2 Data Set — (ZIP) [file pone.0225704.s002.zip › set_2_nint/group_traj_dyas_noint/traj_2_0217_5.dat]

2 10192600 10192500 0 0 1 0 2 1 0 20 10 30 1719.49 1765.4 1673.57 
1764.5 1
10192500 44651 -20869 1720 0 0 0 
1765 1
10192500 44418 -21057.9 1698.56 -754.045 -611.291 970.701 
1765.5 2
10192600 46546 -23063 1495 0 0 0 
10192500 43914 -21293.6 1681.22 -1003.98 -469.456 1108.32 
1766 2
10192600 46373.9 -22942.7 1490 -628.143 439.173 766.444 
10192500 43530.4 -21417.7 1758.11 -774.86 -250.73 814.416 
1766.5 2
10192600 45980.4 -22737.8 1518.33 -809.556 421.582 912.75 
10192500 42972.2 -21518 1820.56 -1148.61 -206.447 1167.01 
1767 2
10192600 45535.1 -22525.2 1483.67 -905.149 432.023 1002.97 
10192500 42510.3 -21577.6 1873.89 -938.799 -121.048 946.57 
1767.5 2
10192600 44986.4 -22374 1421.44 -1073.71 295.934 1113.75 
10192500 41940.2 -21831 1787.33 -1115.68 -495.977 1220.95 
1768 2
10192600 44462.7 -22044.4 1332.67 -1039.24 653.88 1227.84 
10192500 41585 -21647.2 1720.89 -704.806 364.638 793.544 
1768.5 2
10192600 43935.2 -21790.2 1283.56 -1038.28 500.437 1152.59 
10192500 41056.7 -21557.3 1692.89 -1040.03 176.947 1054.97 
1769 2
10192600 43423.3 -21678.3 1370.78 -1017.67 222.443 1041.7 
10192500 40535.7 -21508.7 1692 -1035.79 96.7528 1040.29 
1769.5 2
10192600 42796 -21479.1 1384.56 -1234.91 392.17 1295.68 
10192500 39889.1 -21463.4 1724.11 -1272.75 89.0201 1275.86 
1770 2
10192600 42328.5 -21325.4 1422.38 -961.934 316.329 1012.61 
10192500 39426 -21171 1833.5 -952.904 601.738 1126.99 
1770.5 2
10192600 41917 -21196.4 1420.11 -866.316 271.433 907.843 
10192500 39027.2 -21185.9 1837.67 -839.532 -31.345 840.117 
1771 2
10192600 41453.4 -20949.1 1417.22 -917.932 489.769 1040.42 
10192500 38485 -21115.9 1817.78 -1073.71 138.614 1082.62 
1771.5 2
10192600 40781.1 -20687.9 1373.7 -1305.52 507.206 1400.59 
10192500 37992.9 -20890.8 1805.4 -955.534 437.066 1050.75 
1772 2
10192600 40131.6 -20510.2 1333.33 -1256.37 343.671 1302.53 
10192500 37573.7 -20730.7 1805.11 -810.896 309.736 868.037 
1772.5 2
10192600 39432.2 -20240.8 1422.56 -1424.3 548.767 1526.36 
10192500 37079.9 -20635.1 1790.78 -1005.66 194.614 1024.32 
1773 2
10192600 38923.4 -19966.7 1550.56 -1055.56 568.695 1199 
10192500 36613.1 -20468.8 1763.22 -968.419 345.09 1028.07 
1773.5 2
10192600 38338 -19843.3 1516.44 -1175.59 247.657 1201.39 
10192500 36193.3 -20273.3 1729.67 -842.927 392.459 929.812 
1774 2
10192600 37802.1 -19695.6 1565.44 -1067.51 294.378 1107.35 
10192500 35571.8 -20001.9 1746 -1238.16 540.726 1351.08 
1774.5 2
10192600 37365.4 -19568.9 1520.56 -871.59 252.828 907.519 
10192500 34986.7 -19867.9 1751.11 -1167.89 267.465 1198.12 
1775 2
10192600 36444.8 -19330.4 1437.33 -1871.27 484.643 1933.01 
10192500 34486.9 -19668.3 1758.22 -1015.81 405.601 1093.79 
1775.5 2
10192600 35933.6 -19408.7 1405.7 -979.268 -149.915 990.676 
10192500 34028.5 -19564.2 1732.8 -878.14 199.489 900.514 
1776 2
10192600 35517.1 -19204.8 1391.9 -813.477 398.242 905.727 
10192500 33595.9 -19421 1733.7 -844.922 279.688 890.01 
1776.5 2
10192600 35016 -19049.8 1447.55 -1020.57 315.645 1068.27 
10192500 33122.9 -19247.5 1730.91 -963.322 353.453 1026.12 
1777 2
10192600 34353.8 -18861.8 1465.17 -1311.39 372.247 1363.2 
10192500 32660.8 -19127.6 1705.25 -915.167 237.369 945.449 
1777.5 2
10192600 33777.8 -18838.4 1480.5 -1182.65 48.1177 1183.63 
10192500 32245.4 -19001.1 1749 -852.875 259.719 891.543 
1778 2
10192600 33314 -18616.1 1453.7 -970.293 465.063 1075.99 
10192500 31634.3 -18655.3 1738.7 -1278.45 723.431 1468.94 
1778.5 2
10192600 32687.9 -18279.1 1462.5 -1199.43 645.594 1362.14 
10192500 31261.5 -17878.6 1731.5 -714.176 1487.93 1650.45 
1779 2
10192600 32120.8 -18037 1406.67 -1143.39 488.105 1243.22 
10192500 30968.2 -17617.7 1730.44 -591.286 526.075 791.438 
1779.5 2
10192600 31529.8 -18014.9 1356.8 -1186.7 44.3775 1187.53 
10192500 31048.3 -17757.4 1728.6 160.799 -280.589 323.398 
1780 2
10192600 30862.1 -18441.9 1421.89 -1322.16 -845.523 1569.4 
10192500 30862.6 -17595.8 1713 -367.811 320.044 487.558 
1780.5 2
10192600 30339.4 -18216.8 1507.5 -1026.94 442.218 1118.1 
10192500 30297.1 -17271.8 1630.1 -1110.91 636.499 1280.34 
1781 2
10192600 29565.1 -18053.6 1587.67 -1576.96 332.473 1611.63 
10192500 29617.4 -17025 1570 -1384.23 502.648 1472.66 
1781.5 2
10192600 28808.6 -18013.8 1707.1 -1501.01 78.8801 1503.09 
10192500 29140.1 -16989.9 1514.2 -947.112 69.6429 949.669 
1782 2
10192600 28142.6 -18066.4 1763.56 -1295.81 -102.421 1299.85 
10192500 28661.7 -16785.4 1492.44 -930.804 397.773 1012.24 
1782.5 2
10192600 27599.4 -17964.7 1752 -1129.13 211.596 1148.78 
10192500 28162 -16733.2 1506.67 -1038.81 108.57 1044.47 
1783 2
10192600 26913.3 -17792.5 1819 -1345.38 337.582 1387.09 
10192500 27636 -16845.3 1410.6 -1031.37 -219.76 1054.53 
1783.5 2
10192600 26238.3 -17673.3 1787.22 -1331.3 235.043 1351.88 
10192500 27090 -16939.3 1416.33 -1076.92 -185.47 1092.78 
1784 2
10192600 25644.7 -17554.3 1830.33 -1257.77 252.119 1282.79 
10192500 26606 -17092.6 1380.89 -1025.42 -324.623 1075.58 
1784.5 2
10192600 25040 -17328.9 1830.9 -1192.64 444.642 1272.83 
10192500 26020.8 -17197 1333.2 -1154.24 -206.005 1172.48 
1785 2
10192600 24419.2 -17108.7 1768.67 -1205.39 427.638 1279 
10192500 25418.9 -17162.2 1330.78 -1168.76 67.5297 1170.71 
1785.5 2
10192600 23880.9 -16899.9 1744.22 -1123.87 435.862 1205.43 
10192500 24765.1 -17180.4 1274.22 -1364.88 -38.0422 1365.41 
1786 2
10192600 23402.8 -16626.5 1785.3 -939.271 537.11 1082 
10192500 24048.2 -16997.6 1248.5 -1408.47 359.223 1453.56 
1786.5 2
10192600 22793.8 -16364.2 1740.67 -1215.61 523.509 1323.55 
10192500 23640.1 -17037.7 1304.56 -814.549 -79.9734 818.465 
1787 2
10192600 22279 -16189.7 1649.2 -1027.5 348.348 1084.94 
10192500 23057 -16731 1416.5 -1163.89 612.109 1315.04 
1787.5 2
10192600 21790.7 -15951 1578.89 -988.529 483.198 1100.3 
10192500 22462.6 -16539.2 1445.22 -1203.33 388.214 1264.4 
1788 2
10192600 21174.5 -15800.9 1570.2 -1252.37 305.081 1289 
10192500 21886.5 -16311.4 1383.9 -1170.84 463.053 1259.09 
1788.5 2
10192600 20614.9 -15445.4 1631.6 -1055.85 670.755 1250.89 
10192500 21108 -15928 1324.7 -1468.87 723.396 1637.34 
1789 2
10192600 20116.4 -15041.4 1694.56 -998.909 809.53 1285.75 
10192500 20486.9 -15609.1 1278.33 -1244.71 639.056 1399.18 
1789.5 2
10192600 19621 -14734.7 1685.89 -1038.67 643.14 1221.66 
10192500 19893.8 -15289.6 1277.67 -1243.42 669.928 1412.41 
1790 2
10192600 19072.2 -14384.3 1727.7 -1086.73 693.795 1289.32 
10192500 19598.6 -14648.5 1287.7 -584.51 1269.42 1397.52 
1790.5 2
10192600 18593 -13982 1777.5 -926.886 778.143 1210.22 
10192500 18868.8 -14551.4 1313.4 -1411.61 187.814 1424.04 
1791 2
10192600 18168 -13438.6 1782.56 -860.324 1100.09 1396.55 
10192500 18104.4 -14025.9 1366.67 -1547.28 1063.79 1877.69 
1791.5 2
10192600 17642.4 -13087.2 1709 -1077.05 719.991 1295.54 
10192500 17320.7 -13543.2 1316.9 -1606.03 989.117 1886.19 
1792 2
10192600 16989 -12684.7 1643 -1304.19 803.46 1531.82 
10192500 16673.2 -13151.7 1227 -1292.37 781.504 1510.29 
1792.5 2
10192600 16416.7 -12240.5 1635.8 -1182.44 917.7 1496.77 
10192500 16182.6 -12758.5 1177.3 -1013.68 812.328 1299.01 
1793 2
10192600 15732.2 -11724.1 1733 -1363.55 1028.69 1708.05 
10192500 15711.5 -12368.4 1249.4 -938.446 777.092 1218.42 
1793.5 2
10192600 15186.8 -11197.8 1739.1 -1046.83 1010.17 1454.75 
10192500 15210.7 -11863.1 1381 -961.228 969.866 1365.5 
1794 2
10192600 14759.3 -10629.2 1799 -860.094 1144.02 1431.27 
10192500 14775.9 -11456.7 1407 -874.871 817.773 1197.56 
1794.5 2
10192600 14357.4 -9950.7 1811.3 -821.95 1387.57 1612.75 
10192500 14495.1 -11053.6 1488.9 -574.21 824.267 1004.56 
1795 2
10192600 13907.6 -9339.67 1787.11 -910.616 1236.91 1535.96 
10192500 14209.9 -10421.1 1465.78 -577.35 1280.34 1404.5 
1795.5 2
10192600 13439.3 -8860.7 1750.2 -923.581 944.707 1321.16 
10192500 13931 -9615.7 1479 -550.077 1588.58 1681.12 
1796 2
10192600 13027.6 -8316.56 1770.67 -812.119 1073.26 1345.89 
10192500 13643.2 -9170.11 1455.67 -567.609 878.874 1046.23 
1796.5 2
10192600 12655.9 -7726.1 1782.3 -728.736 1157.76 1368.01 
10192500 13152.8 -8627.5 1420.8 -961.612 1063.94 1434.11 
1797 2
10192600 12214.7 -7035.89 1776 -872.003 1364.05 1618.96 
10192500 12861 -8080.33 1393.78 -576.68 1081.36 1225.52 
1797.5 2
10192600 11729.8 -6491.7 1746.4 -981.511 1101.6 1475.43 
10192500 12513.6 -7603.8 1471.1 -703.239 964.642 1193.77 
1798 2
10192600 11144.4 -5803.89 1714.44 -1159.12 1362 1788.47 
10192500 12012.1 -7045.33 1431.67 -993.047 1105.87 1486.3 
1798.5 2
10192600 10700.3 -5216.22 1696.11 -929.103 1229.43 1541.01 
10192500 11556.7 -6538.89 1379.44 -952.813 1059.51 1424.92 
1799 2
10192600 10307.9 -4676.3 1697.3 -772.507 1062.84 1313.92 
10192500 10968.9 -5920.8 1326.4 -1157.02 1216.71 1679.01 
1799.5 2
10192600 9895.56 -4037.22 1726.33 -821.403 1273.06 1515.06 
10192500 10545.8 -5423.33 1368.89 -842.873 990.969 1300.94 
1800 2
10192600 9468.89 -3498.22 1777.67 -877.915 1109.05 1414.47 
10192500 10133.2 -4865 1341.44 -848.88 1148.83 1428.43 
1800.5 2
10192600 9113.9 -2822.1 1769.2 -690.64 1315.41 1485.7 
10192500 9611.4 -4015.2 1327.4 -1015.22 1653.31 1940.13 
1801 2
10192600 8635.56 -2288.67 1806.33 -949.096 1058.4 1421.62 
10192500 9019.44 -3205.22 1355.11 -1174.51 1607.1 1990.54 
1801.5 2
10192600 8152.2 -1682.7 1784.4 -982.43 1231.64 1575.47 
10192500 8427.3 -2545.8 1417.8 -1203.55 1340.29 1801.36 
1802 2
10192600 7755.1 -1030.7 1770.9 -766.602 1258.69 1473.76 
10192500 7756.2 -1824.9 1411.5 -1295.56 1391.7 1901.39 
1802.5 2
10192600 7287.33 -394.111 1760.44 -966.46 1315.27 1632.17 
10192500 7233.89 -1258.56 1438 -1079.16 1170.13 1591.79 
1803 2
10192600 6828.8 180.8 1736.3 -935.782 1173.29 1500.76 
10192500 6695.5 -613.9 1387.6 -1098.75 1315.62 1714.1 
1803.5 2
10192600 6339.2 731.8 1726.4 -967.589 1088.93 1456.71 
10192500 6244.5 65.5 1337.9 -891.304 1342.69 1611.59 
1804 2
10192600 5880.56 1220.89 1726.11 -920.973 982.106 1346.37 
10192500 5834.56 572.222 1369.11 -823.182 1017.51 1308.8 
1804.5 2
10192600 5352.4 1692 1729.4 -1058.43 944.11 1418.31 
10192500 5464.1 1005.2 1327.8 -742.396 867.691 1141.95 
1805 2
10192600 4874.44 2241.89 1727.67 -957.827 1101.98 1460.07 
10192500 4941.22 1351 1265.56 -1047.85 692.986 1256.27 
1805.5 2
10192600 4281.1 2462 1744.2 -1174.94 435.864 1253.18 
10192500 4325.1 1726 1219.1 -1220.04 742.574 1428.26 
1806 2
10192600 3669.3 2900.4 1737.1 -1201.96 861.297 1478.7 
10192500 3643.1 2155.6 1268.9 -1339.88 844.008 1583.55 
1806.5 2
10192600 3158.78 3142.33 1737.22 -1041.88 493.741 1152.95 
10192500 3079.22 2530.89 1356.89 -1150.77 765.896 1382.34 
1807 2
10192600 2493.9 3426.2 1720.3 -1316.59 562.112 1431.57 
10192500 2579.1 2828.2 1436 -990.341 588.735 1152.12 
1807.5 2
10192600 1935.22 3691.67 1768.44 -1084.81 515.469 1201.05 
10192500 2021.33 3010.78 1475.78 -1083.04 354.52 1139.59 
1808 2
10192600 1267.6 3864.4 1794.2 -1359.72 351.799 1404.49 
10192500 1477.2 3155.9 1489.1 -1108.21 295.565 1146.95 
1808.5 2
10192600 621.6 4068.8 1782.5 -1274.16 403.156 1336.42 
10192500 820.5 3277 1493.7 -1295.27 238.856 1317.11 
1809 2
10192600 -145.333 4124.78 1804.78 -1540.03 112.405 1544.12 
10192500 193.667 3276.56 1453.33 -1258.7 -0.892459 1258.7 
1809.5 2
10192600 -744.222 4328.67 1813.11 -1263.48 430.145 1334.69 
10192500 -457.333 3170.78 1402 -1373.42 -223.16 1391.43 
1810 1
10192600 -1394.8 4489.2 1807.5 -1260.81 311.111 1298.63 
1810.5 1
10192600 -1986.44 4634 1811.11 -1200.09 293.712 1235.51 
1811 1
10192600 -2510.9 4687.9 1764.6 -1076.91 110.678 1082.58 
1810 1
10192500 -862.4 3068.2 1397 -1057.62 -267.827 1091 
1811.5 2
10192600 -3120 4843.3 1746.2 -1189.65 303.516 1227.76 
10192500 -920 2499 1870 -31.9822 -316.047 317.661 
1812 2
10192600 -3766.6 4963.6 1765.9 -1255.53 233.592 1277.08 
10192500 -369.7 2379.3 1825.3 1623.3 -353.097 1661.26 
1812.5 2
10192600 -4636.22 4876.67 1858.33 -1746.23 -174.565 1754.93 
10192500 537.667 2097.22 1769.33 1822.02 -566.421 1908.03 
1813 2
10192600 -5515.2 5158 1357.8 -1772.13 567.204 1860.69 
10192500 1372.9 1778.5 1722.9 1683.94 -642.585 1802.38 
1813.5 2
10192600 -6221.89 5429.11 1441 -1439.28 552.161 1541.57 
10192500 2134.44 1445.78 1657.33 1551.01 -677.642 1692.58 
1814 2
10192600 -6670.6 5752.3 1509.7 -912.014 656.888 1123.95 
10192500 2881 1058.8 1676.3 1517.39 -786.54 1709.13 
1814.5 2
10192600 -7447.78 6006.33 1526.67 -1532.9 501.052 1612.71 
10192500 3771.78 439.556 1705.11 1756.96 -1221.39 2139.79 
1815 2
10192600 -8091.3 6419.6 1499.7 -1292.21 829.853 1535.73 
10192500 4614.5 -114 1732.3 1692.21 -1111.56 2024.63 
1815.5 2
10192600 -8567 6794.11 1578.67 -947.61 746.038 1206.04 
10192500 5304.56 -611.111 1727.89 1374.61 -990.261 1694.16 
1816 2
10192600 -9178.2 7079.5 1557.2 -1207.91 564.01 1333.09 
10192500 6039.9 -1101.2 1689.8 1453.25 -968.555 1746.43 
1816.5 2
10192600 -9880.33 7376 1545.56 -1387.62 585.968 1506.27 
10192500 6873.33 -1632.67 1824.56 1647.1 -1050.33 1953.49 
1817 2
10192600 -10272.2 7747.67 1501.44 -786.925 746.319 1084.55 
10192500 7790.56 -2200.33 1778 1841.81 -1139.89 2166.02 
1817.5 2
10192600 -10820 8259 1529.3 -1097.75 1024.72 1501.7 
10192500 8516.3 -2621.4 1726.3 1454.4 -843.821 1681.46 
1818 2
10192600 -11321.4 8722.89 1535.44 -1004.9 929.637 1368.96 
10192500 9238 -3110.33 1732.44 1446.29 -979.826 1746.95 
1818.5 2
10192600 -11572.4 9159.5 1480.1 -493.036 857.782 989.381 
10192500 9883 -3726 1704.3 1267.19 -1209.56 1751.8 
1819 2
10192600 -11741.9 9612.78 1352.44 -338.978 906.556 967.858 
10192500 10466 -4166.56 1683 1166 -881.111 1461.48 
1819.5 2
10192600 -12060.8 10199.6 1311.6 -634.018 1166.64 1327.79 
10192500 11047.9 -4868.5 1680.2 1156.86 -1395.52 1812.67 
1820 2
10192600 -12302.9 10681.7 1411.56 -494.059 983.81 1100.9 
10192500 11714.1 -5515.78 1708 1359.61 -1320.98 1895.66 
1820.5 2
10192600 -12187.1 11309.7 1180.5 235.343 1276.49 1298 
10192500 12404.6 -6195.9 1733.2 1403.43 -1382.36 1969.91 
1821 2
10192600 -12240.8 12180.4 1225.7 -103.071 1671.21 1674.38 
10192500 13036.4 -6787.4 1743.3 1212.67 -1135.32 1661.18 
1821.5 2
10192600 -12652.8 13051.3 1446.22 -822.311 1738.39 1923.07 
10192500 13533.9 -7361.33 1720.11 992.992 -1145.58 1516.04 
1822 2
10192600 -13042.2 13510.1 1493.89 -804.637 947.888 1243.36 
10192500 14034 -8090.56 1715.89 1033.29 -1506.66 1826.94 
1822.5 2
10192600 -13239.2 13840 1385.9 -386.99 648.112 754.858 
10192500 14537.5 -8844.5 1753.2 989.194 -1481.23 1781.16 
1823 2
10192600 -13358.6 14315.7 1416.22 -238.711 951.333 980.825 
10192500 15058.4 -9502 1784.67 1041.89 -1315 1677.72 
1823.5 2
10192600 -13561.2 14944.8 1406.11 -414.451 1286.53 1351.64 
10192500 15452.4 -10160.9 1753.56 805.726 -1347.42 1569.95 
1824 2
10192600 -13720.6 15478.4 1545.11 -314.267 1052.6 1098.51 
10192500 16069 -10783.1 1729.33 1216.09 -1227.26 1727.73 
1824.5 2
10192600 -13780.7 16205.8 1528.78 -119.982 1451.76 1456.71 
10192500 16860.3 -11377.3 1721.33 1579.51 -1186.07 1975.25 
1825 2
10192600 -14108.9 17090.3 1662.22 -657.76 1772.66 1890.76 
10192500 17636.6 -12000.9 1794.33 1555.56 -1249.61 1995.31 
1825.5 2
10192600 -14495.9 17805 1793.22 -781.818 1443.77 1641.86 
10192500 18630.2 -12356.3 1785.56 2007.41 -718.07 2131.97 
1826 2
10192600 -14676 18376.1 1798.33 -370.599 1175.13 1232.18 
10192500 19485.2 -12681.9 1759.89 1759.26 -669.867 1882.48 
1826.5 2
10192600 -14782.7 19080.6 1763.9 -207.588 1370.6 1386.23 
10192500 20166.2 -13123.6 1769.9 1324.86 -859.36 1579.16 
1827 2
10192600 -14795.7 19709 1666.44 -25.9333 1256.8 1257.07 
10192500 20942.7 -13580.3 1772.33 1552.93 -913.467 1801.67 
1827.5 2
10192600 -14950 20274 1662.89 -319.531 1169.77 1212.63 
10192500 21527.2 -13900.3 1762.56 1210.26 -662.526 1379.74 
1828 1
10192500 22169.3 -14368.8 1728.33 1271.51 -927.613 1573.91 
1828.5 1
10192500 23109.3 -14748.8 1728.8 1828.73 -739.343 1972.53 
1829 1
10192500 24075.3 -15317.4 1742.67 1875.79 -1104.16 2176.64 
1829.5 1
10192500 24718.4 -15698.9 1742.11 1286.22 -762.889 1495.45 
1830 1
10192500 25267.8 -15983.7 1769.89 1118.81 -579.995 1260.21 
1830.5 1
10192500 26035.2 -16374 1760.11 1566.21 -796.599 1757.15 
1831 1
10192500 26921.9 -16854.6 1704.44 1816.94 -984.745 2066.64 
1831.5 1
10192500 27892.2 -17250.4 1798.33 1972.22 -804.652 2130.05 
1832 1
10192500 28783.5 -17442.3 1774.7 1707.43 -367.539 1746.54 
1832.5 1
10192500 29489.3 -17768.3 1687.22 1378.58 -636.784 1518.54 
1833 1
10192500 30345.2 -18033.9 1612.11 1746.71 -541.95 1828.86 
1833.5 1
10192500 31159.4 -18414.2 1553.56 1651.57 -771.467 1822.86 
1834 1
10192500 32242.3 -18779.2 1604.56 2157.15 -727.092 2276.39 
1834.5 1
10192500 33280.2 -19112.4 1760.4 2031.05 -652.011 2133.14 
1835 1
10192500 34094 -19353 1764.78 1592.56 -470.841 1660.71 
1835.5 1
10192500 34870.7 -19550.3 1801.56 1601.37 -406.873 1652.25 
1836 1
10192500 35626.5 -19777.8 1759.55 1496.79 -450.465 1563.11 
1836.5 1
10192500 36441.8 -19931.8 1752.5 1607.9 -303.613 1636.31 
1837 1
10192500 37422.2 -20277.2 1786.33 1949.3 -686.879 2066.78 
1837.5 1
10192500 38413.5 -20503.1 1867 2052.37 -467.58 2104.96 
1838 1
10192500 39227.7 -20732.3 1871.5 1641.37 -462.182 1705.2 
1838.5 1
10192500 39847.2 -21001.2 1835.4 1249.06 -542.07 1361.61 
1839 1
10192500 40618.9 -21297.3 1800.2 1513.14 -580.588 1620.7 
1839.5 1
10192500 41508.7 -21427.7 1793 1768.92 -259.178 1787.81 
1840 1
10192500 42620.9 -22147.6 1788.3 2228.92 -1442.75 2655.12 
1840.5 1
10192500 43436.7 -22578.7 1723.78 1596.41 -843.575 1805.59 
1841 1
10192500 44234.2 -22767.8 1757.44 1630.99 -386.73 1676.22 
1841.5 1
10192500 44978.4 -23094.6 1747.33 1482.51 -650.952 1619.13 
1842 1
10192500 45621.5 -23499.2 1748 1339.7 -843.113 1582.92 
1842.5 1
10192500 46172 -23987.6 1772.11 1121.18 -994.512 1498.7 
1843 1
10192500 47044.9 -24165.9 1790.67 1694.93 -346.278 1729.94 
1843.5 1
10192500 47500.6 -24166.2 1785.44 888.239 -0.649773 888.239 
