# Supplementary material for: Intrinsic group behaviour II: On the dependence of triad spatial dynamics on social and personal features; and on the effect of social interaction on small group dynamics
Source: PLoS One. 2019 Dec 3;14(12):e0225704. doi: 10.1371/journal.pone.0225704 (PMC6890182; doi:10.1371/journal.pone.0225704)
Supplement: S2 Data Set — (ZIP) [file pone.0225704.s002.zip › set_2_nint/group_traj_dyas_noint/traj_2_0217_4.dat]

2 10191600 10190300 0 0 1 0 2 1 0 20 10 30 1511.83 1757.34 1266.33 
1743 1
10190300 42090 -17397 1360.25 0 0 0 
1743.5 1
10190300 42166.9 -17371.8 1357.56 215.375 70.6505 226.667 
1744 1
10190300 42282.4 -17480.3 1353.67 236.794 -222.45 324.893 
1744.5 1
10190300 42364.1 -17549 1346.44 165.317 -139.001 215.989 
1745 1
10190300 42321.3 -17655.1 1387.3 -83.4525 -206.823 223.024 
1745.5 1
10190300 42386 -17648.9 1440.11 123.709 11.8759 124.278 
1746 1
10190300 42606.2 -17635.9 1428.56 443.996 26.2097 444.769 
1746.5 1
10190300 42922.8 -17773 1476.78 654.04 -283.287 712.756 
1747 1
10190300 43052.1 -17840.4 1532.4 255.073 -132.939 287.637 
1747.5 1
10190300 43111.8 -17933.3 1548.11 117.476 -182.94 217.411 
1748 1
10190300 42980.6 -18075 1548.22 -266.712 -287.94 392.485 
1748.5 1
10190300 42750.1 -17975.4 1546.33 -467.433 201.938 509.188 
1749 1
10190300 42707.3 -17675.1 1550.67 -86.4198 606.734 612.858 
1749.5 1
10190300 42787.9 -17405.1 1574.11 160.15 536.779 560.161 
1750 1
10190300 42954.6 -17287.7 1583.56 338.753 238.708 414.41 
1750.5 1
10190300 43060.8 -17203.9 1582.89 214.59 169.248 273.302 
1751 1
10190300 43077.7 -17279.1 1582.56 34.188 -152.272 156.062 
1751.5 1
10190300 43144.1 -17302.3 1582.89 131.313 -45.8937 139.102 
1752 1
10190300 43156.6 -17317.3 1589.33 24.7897 -29.8805 38.8249 
1752.5 1
10190300 43214.7 -17189.3 1590.33 173.466 382.09 419.622 
1754 1
10190300 42832.5 -17311.5 1180 -209.636 -67.0141 220.087 
1754.5 1
10190300 42696.9 -17378.7 1207.44 -379.863 -188.142 423.902 
1755 1
10190300 42422.4 -17728 1256.89 -557.814 -710.027 902.937 
1755.5 1
10190300 42011.3 -17990.8 1276.67 -823.87 -526.609 977.793 
1756 2
10191600 42594.7 -20306.4 1696.57 0 0 0 
10190300 41424.8 -18501.4 1267.78 -1145.62 -997.396 1518.96 
1756.5 2
10191600 41927.2 -20696.4 1706.22 -1506.75 -880.397 1745.11 
10190300 40904.1 -18462.2 1240.56 -1041.33 78.4444 1044.28 
1757 2
10191600 40933.1 -20609.7 1704.33 -2008.31 175.309 2015.94 
10190300 40322.2 -18722.2 1174.67 -1175.53 -525.253 1287.54 
1757.5 2
10191600 39925.9 -20188.4 1672.78 -1994.5 834.103 2161.89 
10190300 39513 -19180.7 1166.67 -1602.42 -907.811 1841.7 
1758 2
10191600 38957.1 -19855 1776.22 -1914.58 658.981 2024.81 
10190300 38514.9 -19029.6 1196 -1972.55 298.639 1995.03 
1758.5 2
10191600 38150 -19640.1 1817.33 -1564.17 416.451 1618.66 
10190300 37393.6 -18768.3 1256.89 -2173.13 506.245 2231.31 
1759 2
10191600 37347 -19490.8 1790.25 -1642.13 305.442 1670.29 
10190300 36191.8 -18439.6 1263.75 -2457.68 672.205 2547.95 
1759.5 2
10191600 36373.8 -19339.1 1736.11 -2075.1 323.324 2100.14 
10190300 35017.8 -18135.4 1301.33 -2503.14 648.573 2585.8 
1760 2
10191600 35461.9 -19080.9 1719.11 -1820.14 515.414 1891.71 
10190300 33685.9 -17954.2 1317.89 -2658.46 361.721 2682.96 
1760.5 2
10191600 34707.6 -18772.2 1726.44 -1484.91 607.612 1604.41 
10190300 32371.4 -17606.2 1303.11 -2587.49 685.039 2676.64 
1761 2
10191600 33909.2 -18519.1 1717.33 -1568.43 497.271 1645.38 
10190300 31016.1 -17157.9 1247.44 -2662.74 880.812 2804.64 
1761.5 2
10191600 33009.3 -18312.1 1643.22 -1810.64 416.499 1857.93 
10190300 29872.6 -16955.2 1197.67 -2300.92 407.78 2336.77 
1762 2
10191600 32219.1 -18086.6 1532 -1606.14 458.446 1670.29 
10190300 28779 -17263.3 1261.78 -2222.67 -626.242 2309.21 
1762.5 2
10191600 31429 -17926.8 1445.22 -1605.92 324.752 1638.42 
10190300 28009.3 -17621.7 1175.67 -1564.36 -728.32 1725.6 
1763 2
10191600 30452.1 -17587.4 1471.8 -1882.27 653.907 1992.62 
10190300 27492.5 -17841.3 1242.1 -995.825 -423.186 1082.01 
1763.5 2
10191600 29560.4 -17155.1 1638.88 -1794.22 869.769 1993.92 
10190300 27108.8 -17527.4 1298.12 -772.133 631.64 997.576 
1764 2
10191600 28796.9 -16937.3 1787.3 -1523.9 434.78 1584.71 
10190300 26729.3 -17625 1316.7 -757.385 -194.86 782.05 
1764.5 2
10191600 28133.9 -16745.4 1838.67 -1292.42 373.987 1345.44 
10190300 26267.2 -17401.1 1274.11 -900.736 436.431 1000.9 
1765 2
10191600 27466.9 -16567.1 1818.33 -1344.76 359.543 1391.99 
10190300 25560.4 -17252.8 1207 -1424.96 299.059 1456 
1765.5 2
10191600 26678.6 -16425 1742.33 -1570.39 283.09 1595.7 
10190300 24927 -17136.4 1226.33 -1261.84 231.74 1282.94 
1766 2
10191600 25768.7 -16185.7 1691.33 -1838.16 483.502 1900.69 
10190300 24218.8 -17062.9 1238.44 -1430.75 148.597 1438.45 
1766.5 2
10191600 24939.7 -15913.4 1692.67 -1705.76 560.128 1795.37 
10190300 23559.6 -17011.3 1262.22 -1356.42 106.081 1360.57 
1767 2
10191600 24206.6 -15635 1697 -1490.06 565.944 1593.92 
10190300 22774.6 -16754.4 1260.89 -1595.53 522.132 1678.79 
1767.5 2
10191600 23468.9 -15353.2 1718.33 -1443.57 551.424 1545.31 
10190300 22046.8 -16880.4 1248.89 -1424.22 -246.575 1445.41 
1768 2
10191600 22770.2 -15114.8 1687.11 -1386.24 473.104 1464.75 
10190300 21346.4 -16819.9 1190.56 -1389.55 120.15 1394.74 
1768.5 2
10191600 21966 -14772.3 1642.22 -1583.11 674.103 1720.66 
10190300 20967.7 -16541.7 1159.56 -745.626 547.682 925.155 
1769 2
10191600 21207.1 -14282.3 1689.89 -1508.73 974.155 1795.89 
10190300 21208.7 -16182.1 1133.11 479.125 714.822 860.542 
1769.5 2
10191600 20520.2 -13732.9 1772.33 -1352.14 1081.58 1731.51 
10190300 21448.3 -15980.7 1076.44 471.785 396.544 616.302 
1770 2
10191600 20045.5 -13325.9 1768.62 -976.795 837.477 1286.66 
10190300 21333.6 -15518.2 1035.75 -236.025 951.475 980.312 
1770.5 2
10191600 19558.4 -12916.9 1756.56 -1025.38 861.023 1338.94 
10190300 20594.6 -14938.9 1106.22 -1555.94 1219.71 1977.02 
1771 2
10191600 18973.8 -12456.1 1731 -1157.76 912.431 1474.09 
10190300 19899.2 -14115.4 1173.67 -1376.9 1630.58 2134.16 
1771.5 2
10191600 18364.8 -12051.7 1696.4 -1182.48 785.264 1419.47 
10190300 18995 -13298.9 1220 -1755.77 1585.52 2365.72 
1772 2
10191600 17548.8 -11437.9 1659.67 -1578.38 1187.26 1975.06 
10190300 17406.4 -12477.7 1176.89 -3072.64 1588.46 3458.95 
1772.5 2
10191600 16649 -10796.8 1668.11 -1832.54 1305.73 2250.14 
10190300 15632.2 -11420.2 1170.78 -3613.49 2153.65 4206.6 
1773 2
10191600 15999.1 -10034.1 1733.33 -1348.32 1582.3 2078.85 
10190300 14039.4 -10354.1 1232 -3304.52 2211.85 3976.45 
1773.5 2
10191600 15427.3 -9414.56 1733.56 -1148.15 1244.09 1692.93 
10190300 12614.9 -9362.33 1215.33 -2860.55 1991.52 3485.53 
1774 1
10191600 14890.8 -8780.67 1702.67 -1068.84 1262.73 1654.35 
1774.5 1
10191600 14311.8 -8140 1732.33 -1155.69 1278.78 1723.63 
1775 1
10191600 13719 -7523.89 1740 -1204.83 1252.26 1737.75 
1775.5 1
10191600 13174.5 -6920.9 1758.6 -1043.1 1155.15 1556.42 
1776 1
10191600 12881.2 -6461 1852.7 -572.852 898.242 1065.36 
1776.5 1
10191600 12390.7 -5994.27 1816.18 -998.926 950.565 1378.92 
1777 1
10191600 11771.3 -5313.42 1723.5 -1226.52 1348.23 1822.66 
1777.5 1
10191600 11557.3 -4911.4 1730.9 -439.493 825.496 935.2 
1778 1
10191600 11220.8 -4516 1780.7 -703.975 827.197 1086.2 
1778.5 1
10191600 10440.9 -3784 1752.8 -1494.06 1402.3 2049.06 
1779 1
10191600 9919.78 -3185 1684.33 -1050.65 1207.66 1600.72 
1779.5 1
10191600 9792 -3000.1 1678.6 -256.582 371.285 451.317 
1780 1
10191600 9480.78 -2623.33 1695.67 -616.282 746.073 967.692 
1780.5 1
10191600 9353.7 -2403.3 1698 -249.662 432.286 499.201 
1781 1
10191600 9301 -1802.22 1697.67 -107.332 1224.19 1228.89 
