# Supplementary material for: Intrinsic group behaviour II: On the dependence of triad spatial dynamics on social and personal features; and on the effect of social interaction on small group dynamics
Source: PLoS One. 2019 Dec 3;14(12):e0225704. doi: 10.1371/journal.pone.0225704 (PMC6890182; doi:10.1371/journal.pone.0225704)
Supplement: S2 Data Set — (ZIP) [file pone.0225704.s002.zip › set_2_nint/group_traj_dyas_noint/traj_2_0217_3.dat]

2 10160502 10154801 0 0 1 0 1 1 0 45 40 50 1707.94 1742.13 1673.76 
1548 1
10154801 -17964 -4823.38 1542.88 0 0 0 
1548.5 1
10154801 -17689.9 -4542.67 1567.22 574.656 588.487 822.525 
1549 1
10154801 -17386.1 -4163.44 1550.89 611.223 763.023 977.649 
1549.5 1
10154801 -17047.4 -3897.22 1533.33 685.56 538.911 872.02 
1550 1
10154801 -16720.7 -3604.11 1565.67 635.754 570.255 854.034 
1550.5 1
10154801 -16378.7 -3441.44 1532.11 681.275 324.037 754.411 
1551 1
10154801 -15991 -3238.67 1538 787.94 412.15 889.223 
1551.5 1
10154801 -15690.1 -2966.22 1543.33 585.387 530.048 789.701 
1552 1
10154801 -15360.3 -2723.56 1515.67 645.358 474.886 801.251 
1552.5 1
10154801 -14983.6 -2431.88 1559.75 761.027 589.254 962.487 
1553 1
10154801 -14713 -2050.78 1527.44 550.051 774.588 950.022 
1553.5 1
10154801 -14433 -1663.78 1525.67 543.689 751.456 927.515 
1554 1
10154801 -14248.8 -1342.38 1508.75 380.682 664.055 765.433 
1554.5 1
10154801 -13974.9 -1032.67 1537.33 562.343 635.951 848.919 
1555 1
10154801 -13588.3 -706.889 1509.89 733.502 618.174 959.252 
1555.5 1
10154801 -13275.2 -436.375 1530.5 628.681 543.201 830.847 
1556 1
10154801 -12970.2 -186.667 1507.11 643.519 526.811 831.652 
1556.5 1
10154801 -12645.2 142.222 1482.33 632.296 639.862 899.567 
1557 1
10154801 -12302.2 491 1496.62 681.853 693.395 972.482 
1557.5 1
10154801 -11921.3 781.111 1466.44 758.798 577.911 953.811 
1558 1
10154801 -11622.6 1108.5 1464.75 609.609 668.141 904.453 
1558.5 1
10154801 -11281.3 1403.89 1467.67 705.148 610.308 932.582 
1559 1
10154801 -10940.8 1673.44 1519 683.846 541.276 872.139 
1559.5 1
10154801 -10518.3 1887.33 1456.67 817.107 413.712 915.872 
1560 1
10154801 -10135 2107.8 1436.2 887.346 510.34 1023.64 
1560.5 1
10154801 -9705.67 2456.44 1428.78 746.667 606.338 961.851 
1561 1
10154801 -9274.67 2664.11 1462.89 851.779 410.408 945.496 
1561.5 1
10154801 -8882.33 3010.89 1463.44 760.336 672.05 1014.77 
1562 1
10154801 -8546.12 3255.12 1397.5 698.978 507.767 863.943 
1562.5 1
10154801 -7996.22 3473.67 1476.11 1124.55 446.915 1210.1 
1563 1
10154801 -7571.78 3609.56 1352.67 848.889 271.778 891.334 
1563.5 1
10154801 -7263.33 3828 1444.78 621.864 440.412 762.022 
1564 1
10154801 -6941.78 3987.78 1371.56 626.814 311.458 699.93 
1564.5 1
10154801 -6470.88 4159.88 1460.62 964.965 352.658 1027.39 
1565 1
10154801 -6025.33 4128.33 1280.89 894.662 -63.3367 896.901 
1565.5 2
10160502 -3219.67 1068.78 790.222 0 0 0 
10154801 -5393.56 4157 1423.33 1238.78 56.2092 1240.05 
1566 2
10160502 -3017.22 1311.89 787.333 394.629 473.901 616.696 
10154801 -4979.33 4153.11 1655.78 807.451 -7.58068 807.486 
1566.5 2
10160502 -2756.38 1387 785 536.723 154.55 558.531 
10154801 -4517.12 4156.38 1656.75 951.046 6.71582 951.07 
1567 2
10160502 -2646.22 1472.67 785 231.413 179.972 293.159 
10154801 -4072.11 4053.56 1743.56 934.903 -216.007 959.533 
1567.5 2
10160502 -2671.78 1576.33 785 -50.1089 203.268 209.353 
10154801 -3616.11 3801.56 1765.33 894.118 -494.118 1021.57 
1568 2
10160502 -2781.56 1863 784.444 -216.098 564.304 604.266 
10154801 -3393.78 3507.78 1857 437.664 -578.303 725.247 
1568.5 2
10160502 -2844.33 2233.33 784 -121.899 719.094 729.353 
10154801 -3201 3278 1896.89 374.326 -446.17 582.398 
1569 2
10160502 -2612.67 3005.67 785 448.098 1493.87 1559.63 
10154801 -2809.78 3005.33 1882.56 756.716 -527.402 922.373 
1569.5 2
10160502 -2050.56 3519.78 784 1126.48 1030.28 1526.57 
10154801 -2373.44 2638.11 1831.44 874.415 -735.916 1142.88 
1570 2
10160502 -1648.62 3475.62 890.25 846.17 -92.9532 851.26 
10154801 -2057.38 2345.75 1776.38 665.409 -615.497 906.425 
1570.5 2
10160502 -1230.33 3306.11 1501.44 853.656 -345.947 921.091 
10154801 -1654.44 2186.67 1715.22 822.307 -324.66 884.078 
1571 2
10160502 -899.889 3015 1779.22 654.345 -576.458 872.05 
10154801 -1292.33 1888.89 1648.33 717.052 -589.659 928.365 
1571.5 2
10160502 -543.222 2823.89 1810 693.904 -371.812 787.24 
10154801 -848.444 1623.22 1628.78 863.597 -516.861 1006.45 
1572 2
10160502 -117.778 2684.44 1804.67 834.205 -273.42 877.87 
10154801 -387.333 1569.56 1623.11 904.139 -105.229 910.242 
1572.5 2
10160502 327.375 2534.75 1794.88 904.782 -304.257 954.569 
10154801 18.75 1491 1597.88 825.373 -159.666 840.674 
1573 2
10160502 682.556 2361.89 1791.67 739.959 -360.127 822.941 
10154801 450.222 1494.11 1558.33 898.9 6.48148 898.924 
1573.5 2
10160502 1079.78 2316.22 1759 785.024 -90.2503 790.195 
10154801 863.667 1467.56 1547 817.084 -52.4813 818.768 
1574 2
10160502 1557 2245.78 1751.67 944.994 -139.494 955.235 
10154801 1360 1490.11 1514.33 982.838 44.6645 983.853 
1574.5 2
10160502 1916.38 2173.5 1752.88 713.046 -143.408 727.324 
10154801 1810.62 1494.75 1493.25 894.097 9.20415 894.145 
1575 2
10160502 2441.78 2090.56 1709.56 1076.65 -169.968 1089.98 
10154801 2306.44 1324.33 1530.56 1016.02 -349.214 1074.36 
1575.5 2
10160502 2872.67 1928.44 1647 858.344 -322.93 917.082 
10154801 2794 1148.33 1595.56 971.226 -350.598 1032.57 
1576 2
10160502 3289.33 1782.78 1620.44 807.494 -282.3 855.417 
10154801 3139.11 938.667 1600.78 668.82 -406.331 782.576 
1576.5 2
10160502 3706.78 1542.22 1602.44 823.362 -474.469 950.287 
10154801 3530.56 619.111 1641.67 772.08 -630.287 996.679 
1577 2
10160502 4078.62 1179.62 1687.88 765.118 -746.085 1068.67 
10154801 3866.88 323 1687.38 692.015 -609.282 922.014 
1577.5 2
10160502 4508.89 922.111 1705.56 888.975 -532.053 1036.03 
10154801 3997.78 -26 1673.56 270.46 -721.074 770.128 
1578 2
10160502 4977.44 653.556 1679.67 954.288 -546.956 1099.92 
10154801 4328.11 -276.111 1647.78 672.777 -509.391 843.865 
1578.5 2
10160502 5161.44 309.444 1656.67 356.589 -666.882 756.232 
10154801 4650 -580 1640.11 623.816 -588.932 857.897 
1579 2
10160502 5466.22 -98.2222 1705.78 595.269 -796.224 994.142 
10154801 4938.89 -920.778 1656.67 564.236 -665.582 872.56 
1579.5 2
10160502 5773.38 -533.25 1738.62 614.306 -870.056 1065.07 
10154801 5262.88 -1251.62 1650.62 647.972 -661.694 926.125 
1580 2
10160502 5997 -846.222 1744.33 449.95 -629.723 773.954 
10154801 5536.33 -1602.78 1650.11 550.218 -706.545 895.514 
1580.5 2
10160502 6289.44 -1261.22 1714.22 562.393 -798.077 976.326 
10154801 5833.89 -1966.11 1662.67 572.222 -698.718 903.131 
1581 2
10160502 6521 -1671.62 1757 485.441 -860.383 987.883 
10154801 6156.5 -2200.62 1641.25 676.334 -491.643 836.146 
1581.5 2
10160502 6896.67 -2062.56 1714.67 751.333 -781.861 1084.35 
10154801 6500.78 -2570.11 1623.78 688.556 -738.972 1010.04 
1582 2
10160502 7224.5 -2396.75 1647.62 656.981 -669.728 938.168 
10154801 6852.5 -2887.5 1625.62 704.854 -636.05 949.41 
1582.5 2
10160502 7479.67 -2609.33 1600.33 514.449 -428.595 669.591 
10154801 7083 -3243.89 1616.56 464.718 -718.526 855.712 
1583 2
10160502 7709.25 -2939 1615.88 465.686 -668.695 814.872 
10154801 7333.88 -3602.12 1617.12 508.874 -726.645 887.111 
1583.5 2
10160502 7881.44 -3299.56 1629.78 336.975 -705.588 781.925 
10154801 7785.22 -3899.67 1601.67 883.263 -582.273 1057.92 
1584 2
10160502 8022.38 -3641.5 1589.75 277.97 -674.447 729.483 
10154801 8152.75 -4247.88 1568.5 724.907 -686.801 998.592 
1584.5 2
10160502 8167 -3960.44 1593.56 292.172 -644.332 707.48 
10154801 8537.11 -4598 1547.56 776.487 -707.323 1050.35 
1585 2
10160502 8369.88 -4285.88 1631.75 405.75 -650.861 766.977 
10154801 8880.12 -4969 1534.25 686.028 -742 1010.54 
1585.5 2
10160502 8713.67 -4528.22 1650.56 682.126 -480.848 834.572 
10154801 9175.56 -5257.11 1518.89 586.172 -571.649 818.767 
1586 2
10160502 9013.25 -4764.5 1695 592.062 -466.952 754.044 
10154801 9646.25 -5504.62 1530.25 930.226 -489.158 1051 
1586.5 2
10160502 9253 -4990.75 1652 506.871 -478.33 696.934 
10154801 9939.12 -5841.62 1523.12 619.186 -712.474 943.933 
1587 2
10160502 9555.33 -5285.89 1666.78 607.095 -592.648 848.408 
10154801 10264.3 -6141.33 1527.78 653.029 -601.824 888.053 
1587.5 2
10160502 9813.44 -5609.56 1627.22 496.368 -622.436 796.12 
10154801 10597.7 -6393.33 1508.44 641.026 -484.615 803.596 
1588 2
10160502 10162.8 -5928.78 1669.33 686.313 -627.156 929.704 
10154801 11002.6 -6734.33 1520.89 795.46 -669.941 1039.99 
1588.5 2
10160502 10317.4 -6207.11 1641.67 305.665 -550.066 629.288 
10154801 11406.4 -7143.78 1546.56 798.199 -809.179 1136.61 
1589 2
10160502 10570.5 -6505.5 1593.5 515.388 -607.717 796.834 
10154801 11834.9 -7502.5 1523 872.567 -730.595 1138.04 
1589.5 2
10160502 10843.7 -6860.44 1619.89 552.969 -718.511 906.66 
10154801 12145.4 -7889.67 1564.78 628.683 -783.738 1004.73 
1590 2
10160502 11215.6 -7205.78 1593.44 715.171 -664.103 975.962 
10154801 12473.7 -8202.78 1645.22 631.197 -602.137 872.34 
1590.5 2
10160502 11690.9 -7317.38 1553.12 974.015 -228.683 1000.5 
10154801 12786.2 -8558.75 1633.62 640.54 -729.451 970.768 
1591 2
10160502 12069.1 -7545.78 1552.56 775.074 -468.038 905.428 
10154801 13123.9 -9013.67 1591.78 691.883 -932.206 1160.91 
1591.5 2
10160502 12469.9 -8028.22 1674.22 779.723 -938.608 1220.23 
10154801 13406.9 -9453 1597.67 550.584 -854.734 1016.72 
1592 2
10160502 12807.8 -8444.11 1700.33 667.765 -821.915 1058.99 
10154801 13648.9 -9788.11 1618.44 478.261 -662.275 816.91 
1592.5 2
10160502 13136.2 -8845.56 1682.78 650.385 -794.939 1027.1 
10154801 13937.1 -10174.9 1632.22 570.737 -765.897 955.164 
1593 2
10160502 13422.4 -9354.75 1708.5 583.985 -1039.17 1192.02 
10154801 14195.4 -10588.6 1612.5 527.069 -844.359 995.362 
1593.5 2
10160502 13721.4 -9584.78 1735.89 612.847 -471.368 773.156 
10154801 14510.9 -11049.9 1591.22 646.545 -945.213 1145.18 
1594 2
10160502 14121.2 -9975.78 1725 793.21 -775.794 1109.52 
10154801 14887.6 -11395.9 1584.78 747.354 -686.508 1014.81 
1594.5 2
10160502 14636.9 -10436.7 1743.44 1007.16 -900.174 1350.81 
10154801 15203.4 -11734.9 1581.67 616.97 -662.109 905.009 
1595 2
10160502 15001.4 -10747.2 1725.88 749.971 -639.06 985.32 
10154801 15404.5 -12026 1577.25 413.695 -598.994 727.968 
1595.5 2
10160502 15339.9 -11175.9 1729.18 666.406 -843.817 1075.23 
10154801 15732 -12347.1 1552.64 644.685 -632.069 902.845 
1596 2
10160502 15519.8 -11377.8 1655.62 369.481 -414.497 555.269 
10154801 16092.2 -12560.3 1443.92 739.536 -437.817 859.416 
1596.5 2
10160502 15981.6 -11829.8 1705.92 923.474 -904.128 1292.38 
10154801 16642 -12905 1520.25 1099.69 -689.385 1297.91 
1597 2
10160502 16556.1 -12189 1633 1109.09 -693.372 1307.99 
10154801 16831.6 -13425.8 1530.09 366.093 -1005.44 1070.02 
1597.5 2
10160502 16999 -12542.8 1553.5 948.413 -757.602 1213.86 
10154801 17270.5 -13799.2 1484.9 939.751 -799.533 1233.85 
1598 2
10160502 17579.8 -12934.1 1579.5 1154.67 -777.932 1392.28 
10154801 17870.8 -14053.8 1512.8 1193.44 -506.163 1296.34 
1598.5 2
10160502 18091 -13251.7 1646.22 1010.28 -627.602 1189.35 
10154801 18306.7 -14283.2 1560 861.397 -453.404 973.437 
1599 2
10160502 18518.3 -13481 1684.33 868.564 -466.125 985.736 
10154801 18670 -14468.8 1560.11 738.482 -377.145 829.213 
1599.5 2
10160502 18874 -13748.3 1691.56 708.499 -532.537 886.322 
10154801 19088.2 -14740.8 1539.44 833.112 -541.833 993.81 
1600 2
10160502 19263.2 -13999.7 1715.11 799.224 -516.085 951.369 
10154801 19460.4 -14972.3 1535.67 764.317 -475.473 900.142 
1600.5 2
10160502 19685.9 -14211.8 1715 827.136 -415.09 925.448 
10154801 19963.1 -15006.1 1549.56 983.692 -66.1013 985.911 
1601 2
10160502 20080.1 -14440.3 1671.33 776.028 -449.913 897.018 
10154801 20467.2 -15342.7 1539.44 992.345 -662.511 1193.18 
1601.5 2
10160502 20527.3 -14673.9 1625.44 878.629 -458.852 991.229 
10154801 20855 -15612.6 1506.22 761.842 -530.234 928.198 
1602 2
10160502 20958 -14768 1618.89 847.769 -185.258 867.775 
10154801 21226.9 -15866.4 1450.89 732.065 -499.781 886.397 
1602.5 2
10160502 21375.4 -15026.2 1601.22 810.572 -501.402 953.116 
10154801 21660.4 -16060.9 1424.44 841.855 -377.562 922.645 
1603 2
10160502 21853.2 -15198.9 1589 983.139 -355.253 1045.35 
10154801 22037 -16147 1387.38 774.806 -177.183 794.807 
1603.5 2
10160502 22386.8 -15472.9 1618 1084.41 -556.939 1219.06 
10154801 22465.8 -16175.4 1460.44 871.5 -57.8139 873.415 
1604 2
10160502 22835.2 -15640.2 1682.88 877.636 -327.517 936.757 
10154801 22862.9 -16264.2 1577.88 777.098 -173.788 796.294 
1604.5 2
10160502 23361.6 -15829.8 1689.75 1078.64 -388.32 1146.41 
10154801 23311.8 -16444.4 1580.5 919.826 -369.109 991.121 
1605 2
10160502 23779.4 -15971.6 1674.5 850.815 -288.951 898.542 
10154801 23628.1 -16530.8 1600.62 644.348 -175.916 667.931 
1605.5 2
10160502 24200.4 -16058.1 1732 852.367 -175.073 870.161 
10154801 24082.9 -16693.6 1612.11 920.575 -329.566 977.789 
1606 2
10160502 24546.4 -16239 1736.12 690.48 -361.056 779.182 
10154801 24530.9 -16905.9 1610.5 894.184 -423.791 989.527 
1606.5 2
10160502 24920.9 -16408.6 1678.78 724.398 -327.96 795.18 
10154801 24985.8 -17060.3 1578.44 879.889 -298.759 929.227 
1607 2
10160502 25446.9 -16602 1646.25 1051.97 -386.889 1120.86 
10154801 25336.1 -17205.6 1598.25 700.694 -290.583 758.559 
1607.5 2
10160502 25943.8 -16810 1657.22 993.806 -416 1077.36 
10154801 25845.1 -17416.3 1599.33 1017.97 -421.417 1101.75 
1608 2
10160502 26435.6 -16966 1676.75 995.642 -315.789 1044.52 
10154801 26339.1 -17563.9 1662.25 1000.03 -298.667 1043.68 
1608.5 2
10160502 26873.4 -17170.1 1639.89 853.449 -397.877 941.638 
10154801 26742 -17719.8 1664.56 785.331 -303.904 842.083 
1609 2
10160502 27387.5 -17308.8 1675.25 988.568 -266.613 1023.89 
10154801 27129.9 -17842.6 1640.38 745.913 -236.245 782.431 
1609.5 2
10160502 27875.8 -17464.6 1783.38 1006.7 -321.392 1056.76 
10154801 27523.4 -17966.4 1622.25 811.34 -255.155 850.516 
1610 2
10160502 28196.2 -17546 1769.88 652.749 -165.733 673.461 
10154801 27933.1 -18037.4 1591.5 834.521 -144.603 846.957 
1610.5 2
10160502 28542 -17618.8 1747.56 692.886 -145.847 708.069 
10154801 28402.2 -18188.3 1586.11 940.075 -302.522 987.552 
1611 2
10160502 28992.9 -17723.5 1708 916.413 -212.85 940.807 
10154801 28838.8 -18333.2 1566 887.252 -294.546 934.865 
1611.5 2
10160502 29359.2 -17735.7 1723.56 743.098 -24.6788 743.508 
10154801 29269.6 -18312.2 1515.78 873.845 42.6527 874.885 
1612 2
10160502 29785.3 -17860.6 1685 840.456 -246.329 875.811 
10154801 29822.6 -18590.9 1473.33 1090.73 -549.638 1221.39 
1612.5 2
10160502 30262.1 -18021.8 1631.89 923.988 -312.446 975.385 
10154801 30156.2 -18721.4 1396.33 646.641 -253.015 694.378 
1613 2
10160502 30777 -18222.6 1540.25 1048.65 -409.057 1125.61 
10154801 30528.8 -18906.1 1319 758.712 -376.131 846.829 
1613.5 2
10160502 31236.2 -18350.1 1551.78 944.902 -262.317 980.637 
10154801 30890.7 -19134 1299.44 744.684 -468.879 880.001 
1614 2
10160502 31595 -18595.7 1513.44 689.957 -472.222 836.083 
10154801 31194.1 -19343.2 1227.44 583.547 -402.35 708.811 
1614.5 2
10160502 31900.5 -18758.8 1491.12 631.198 -336.949 715.504 
10154801 31432.9 -19495.5 1183.38 493.314 -314.624 585.104 
1615 2
10160502 32269.6 -19166.2 1627.56 729.359 -805.281 1086.48 
10154801 31765 -19655.2 1244.33 656.374 -315.657 728.33 
1615.5 2
10160502 32576.2 -19441 1723.5 603.729 -540.901 810.594 
10154801 32222.1 -19931.5 1314.75 899.852 -543.854 1051.43 
1616 2
10160502 32900.6 -19538.4 1744.78 651.216 -195.672 679.978 
10154801 32568.4 -19954.3 1484.22 695.421 -45.8501 696.93 
1616.5 2
10160502 33241.5 -19639.8 1764.38 676.477 -201.003 705.708 
10154801 32894.1 -19986 1611 646.192 -62.8307 649.239 
1617 2
10160502 33619.4 -19705.5 1757.75 766.481 -133.367 777.997 
10154801 33394.4 -20157.5 1647.5 1014.71 -347.87 1072.68 
1617.5 2
10160502 33988.7 -19697.4 1758.33 737.109 16.079 737.284 
10154801 33729.1 -20135.1 1628.33 668.136 44.6884 669.629 
1618 2
10160502 34295.1 -19695.9 1775 611.693 3.13262 611.701 
10154801 34131.6 -20179.8 1684.88 803.421 -89.0996 808.346 
1618.5 2
10160502 34535.8 -19575.7 1842.44 484.211 241.868 541.258 
10154801 34518.8 -20130.8 1670.67 778.979 98.5357 785.187 
1619 2
10160502 35046.4 -19645.9 1797.75 1027.36 -141.264 1037.03 
10154801 34872.1 -20140.4 1673.5 710.96 -19.3103 711.222 
1619.5 2
10160502 35393.9 -19737.8 1778.88 702.02 -185.606 726.142 
10154801 35242.6 -20254.2 1640.75 748.485 -230.051 783.041 
1620 2
10160502 35847.7 -19749.1 1716.67 902.17 -22.5867 902.453 
10154801 35600.1 -20281.9 1643.22 710.708 -54.9481 712.829 
1620.5 2
10160502 36467.9 -19790.6 1737.88 1223.29 -81.8814 1226.03 
10154801 36059 -20345.6 1664.12 905.106 -125.712 913.795 
1621 2
10160502 36870.5 -19807.1 1760.38 840.553 -34.4468 841.259 
10154801 36486.5 -20395.4 1683.5 892.484 -103.862 898.507 
1621.5 2
10160502 37167.5 -19848 1758.5 504.244 -69.3973 508.998 
10154801 36886.5 -20398 1680.33 679.117 -4.45671 679.132 
1622 2
10160502 37438.4 -19891.8 1797.12 638.856 -103.184 647.135 
10154801 37193.1 -20390.9 1695.38 723.172 16.8042 723.367 
1622.5 2
10160502 38106.9 -19922.8 1846.11 1313.39 -60.9583 1314.8 
10154801 37584.4 -20372.3 1711.78 768.8 36.4276 769.663 
1623 2
10160502 38643.1 -19982.1 1853.5 1035.2 -114.57 1041.53 
10154801 38169.8 -20493.5 1735.38 1129.93 -233.912 1153.89 
1623.5 2
10160502 38915 -20100.9 1834.62 559.414 -244.342 610.448 
10154801 38569.1 -20671.1 1733.25 821.759 -365.484 899.37 
1624 2
10160502 39183.6 -20134.5 1797.62 559.635 -70.0521 564.003 
10154801 38973.4 -20712.6 1755.88 842.188 -86.4583 846.614 
1624.5 2
10160502 39504.2 -20130 1762 646.421 9.07258 646.485 
10154801 39313.8 -20819.5 1743.75 686.24 -215.474 719.273 
1625 2
10160502 39816.5 -20014 1712.5 620.775 230.616 662.228 
10154801 39644.9 -20850.5 1744 658.3 -61.6302 661.179 
1625.5 2
10160502 40186.9 -19779.6 1680.5 743.725 470.633 880.126 
10154801 39854.2 -20705.2 1697.75 420.432 291.667 511.695 
1626 2
10160502 40503.2 -19512.1 1659 606.082 512.452 793.689 
10154801 40294.2 -20601.8 1673.25 842.912 198.276 865.918 
1626.5 2
10160502 40739.8 -19255.4 1638.12 456.564 495.656 673.888 
10154801 40636.8 -20289 1658.5 661.197 603.764 895.384 
1627 2
10160502 40916.6 -19029 1639.43 369.147 472.599 599.683 
10154801 41042.6 -19993.1 1657 847.226 617.656 1048.47 
1627.5 2
10160502 41037.2 -18715.4 1617 254.06 660.263 707.456 
10154801 40918.9 -19518.5 1613.5 -260.414 999.248 1032.62 
1628 2
10160502 41138.4 -18440 1595.88 202.655 551.854 587.887 
10154801 40851.9 -19120.4 1575.12 -134.269 797.846 809.065 
1628.5 2
10160502 41154.1 -18099 1574.12 31.8826 690.283 691.019 
10154801 40698.2 -18746.8 1553.12 -310.982 756.326 817.764 
1629 1
10160502 41200.5 -17877.1 1576 90.5762 433.35 442.714 
1629.5 1
10160502 41313.4 -17687.4 1555.5 221.758 372.79 433.761 
1630 1
10160502 41314 -17398.4 1549.62 1.21359 561.165 561.166 
1630.5 1
10160502 41533.4 -17319.4 1554.12 427.632 153.996 454.515 
1631 1
10160502 41586.9 -17436.7 1621.86 109.147 -239.468 263.169 
1631.5 1
10160502 41684.1 -17661.6 1657.12 200.14 -462.779 504.203 
1632 1
10160502 41814.9 -17745.3 1645.14 261.464 -167.321 310.419 
1632.5 1
10160502 42134.4 -17780.6 1624.75 657.444 -72.7146 661.453 
1633 1
10160502 42143.6 -17783.8 1633.12 18.2806 -6.17589 19.2957 
1633.5 1
10160502 41895 -17924.1 1630.5 -486.546 -274.706 558.74 
1634 1
10160502 41914.2 -17999.9 1611.75 38.1188 -150 154.768 
1634.5 1
10160502 42048.6 -18034.4 1596.57 287.626 -73.9905 296.991 
1635 1
10160502 42138.4 -18050 1581.75 176.431 -30.5922 179.064 
1635.5 1
10160502 42067.2 -18105.4 1573.75 -143.109 -111.419 181.368 
1636 1
10160502 42068.9 -18141.1 1570.12 3.25 -71.5 71.5738 
1636.5 1
10160502 42134.6 -18106.8 1567.75 129.175 67.5344 145.764 
1637 1
10160502 42201.4 -17672.3 1563 128.499 835.417 845.241 
1637.5 1
10160502 41960.1 -17248 1592.71 -478.773 841.931 968.541 
1638 1
10160502 41754.4 -17152.9 1599.12 -441.562 204.131 486.463 
1638.5 1
10160502 41856.8 -17175.7 1565.89 193.578 -43.0844 198.315 
1639 1
10160502 41914.4 -17217.8 1560.75 111.407 -81.3991 137.976 
1639.5 1
10160502 41786.9 -17418.6 1604.88 -260.204 -409.949 485.556 
1640 1
10160502 41518.4 -17269.6 1628 -545.732 302.846 624.13 
1640.5 1
10160502 41394.6 -17013.2 1630.88 -255.682 529.7 588.18 
1641 1
10160502 41340.4 -16846.6 1631 -105.615 324.94 341.674 
1641.5 1
10160502 41010.8 -16684.9 1631 -623.241 305.634 694.148 
1642 1
10160502 40635.2 -16543.6 1631 -775.826 291.839 828.901 
1642.5 1
10160502 40435.2 -16806.2 1631 -405.68 -532.708 669.592 
1643 1
10160502 40275 -16797.1 1628.11 -317.956 18.1327 318.473 
1643.5 1
10160502 40323.4 -16662.6 1618.38 97.1386 270.052 286.992 
1644 1
10160502 40315.4 -16708 1597.78 -15.8611 -90.75 92.1257 
1644.5 1
10160502 40328.1 -16738 1588.62 25.5142 -60.3622 65.5329 
1645 1
10160502 40477.4 -16881.9 1582 304.113 -293.053 422.332 
1645.5 1
10160502 40572.4 -16981.5 1581 187.24 -196.472 271.403 
1646 1
10160502 40555.3 -16964.4 1581 -34.3582 34.3862 48.6096 
1646.5 1
10160502 40621.6 -16892.6 1581 134.194 145.383 197.849 
1647 1
10160502 40481.8 -16854.7 1581 -288.345 78.2646 298.778 
1647.5 1
10160502 40278.3 -16653.6 1577.67 -394.272 389.75 554.397 
1648 1
10160502 40035 -16689.1 1576 -459.987 -67.2128 464.872 
1648.5 1
10160502 40085.4 -16736.4 1562.88 102.388 -96.0648 140.399 
1649 1
10160502 40158.9 -16793.6 1556.78 147.322 -114.59 186.641 
1649.5 1
10160502 40279.6 -16646.3 1551.56 240.372 293.271 379.192 
1650 1
10160502 40342.1 -16690.1 1551 127.174 -89.0075 155.227 
1650.5 1
10160502 40194.9 -16864 1549 -315.987 -373.122 488.946 
1651 1
10160502 39965.6 -16767.4 1545.67 -444.418 187.123 482.205 
1651.5 1
10160502 40060.4 -16749 1537.56 181.779 35.3342 185.182 
1652 1
10160502 40092.4 -16790.1 1531.62 64.8995 -83.5874 105.824 
1652.5 1
10160502 40173.6 -16741.9 1517.78 167.383 99.4559 194.701 
1653 1
10160502 39687.6 -16726.4 1506.56 -949.219 30.1649 949.698 
1653.5 1
10160502 39007.6 -16708.7 1491 -1300.19 33.9919 1300.64 
1654 1
10160502 38773.6 -16625.9 1469.88 -491.451 173.932 521.322 
1654.5 1
10160502 38785.8 -16619.7 1459.56 25.693 13.1254 28.8515 
1655 1
10160502 38862.4 -16673.9 1458.11 147.436 -104.274 180.583 
1655.5 1
10160502 39409.6 -16823.8 1456.1 1077.08 -295.101 1116.77 
1656 1
10160502 40083.6 -16642.5 1449.09 1342.7 361.246 1390.45 
1656.5 1
10160502 41119.4 -16805.6 1455.21 2084.09 -328.347 2109.8 
1657 1
10160502 41631 -17049.1 1456.5 1023.14 -486.881 1133.08 
1657.5 1
10160502 41582.4 -17206.5 1456.33 -99.1497 -321.259 336.211 
1658 1
10160502 41637.2 -17400.6 1471.91 107.805 -382.158 397.073 
1658.5 1
10160502 41768.8 -17708.6 1520.56 262.667 -614.609 668.385 
1659 1
10160502 41818.2 -17746.3 1610.89 101.321 -77.4135 127.51 
1659.5 1
10160502 41853.6 -17824.4 1653.22 70.5256 -155.91 171.12 
1660 1
10160502 41855.3 -17826.7 1657.33 3.57702 -4.47127 5.72602 
1660.5 1
10160502 42032.1 -17685.3 1660.33 357.85 286.1 458.159 
1661 1
10160502 42219.6 -17415.3 1622.4 367.625 529.477 644.589 
1661.5 1
10160502 42122.2 -17356.7 1590.56 -193.594 116.567 225.979 
1662 1
10160502 42166.1 -17313.7 1574.11 90.1209 88.2957 126.166 
1662.5 1
10160502 42238.6 -17243.8 1557.22 145.471 140.339 202.131 
1663 1
10160502 42231.9 -17406.6 1536.67 -13.5501 -330.849 331.127 
1663.5 1
10160502 42162.4 -17560.5 1511.3 -130.864 -289.914 318.081 
1664 1
10160502 41920.6 -17741.9 1543.89 -474.205 -355.664 592.763 
1664.5 1
10160502 41688.7 -17654.9 1554.67 -455.577 170.923 486.586 
1665 1
10160502 41458.9 -17229.3 1571.22 -466.081 863.196 980.988 
1665.5 1
10160502 41358.2 -16885.2 1591.56 -202.142 690.986 719.947 
1666 1
10160502 41387.6 -16718 1591.44 58.4329 333.112 338.198 
1666.5 1
10160502 41516.2 -16769.1 1588.78 254.785 -101.21 274.152 
1667 1
10160502 41549.4 -16641.7 1586 68.9258 264.408 273.244 
1667.5 1
10160502 41524.2 -16488.9 1586 -50.954 308.642 312.82 
1668 1
10160502 41613.6 -16450.3 1586 174.566 75.3689 190.141 
1668.5 1
10160502 41581.1 -16434.4 1586 -66.0061 32.3679 73.5152 
1669 1
10160502 41401 -16730.3 1586 -377.621 -620.458 726.337 
1669.5 1
10160502 41329 -16912.6 1586 -141.732 -358.705 385.691 
1670 1
10160502 41371.5 -17127.5 1586 81.2619 -410.984 418.94 
1670.5 1
10160502 41297.4 -17133 1586 -148.547 -11.022 148.955 
1671 1
10160502 41289.9 -16829.1 1586 -15.7271 638.422 638.616 
1671.5 1
10160502 41288.2 -16689.7 1586 -3.38753 283.424 283.444 
1672 1
10160502 41334.2 -16647.6 1586 88.8031 81.2956 120.395 
1672.5 1
10160502 41396.8 -16675 1586 123.384 -54.1311 134.736 
1673 1
10160502 41387.4 -16590.1 1586 -18.6294 169.439 170.46 
1673.5 1
10160502 41525 -16541.8 1586 269.189 94.5858 285.323 
1674 1
10160502 41579.6 -16849 1586 109.25 -614.444 624.081 
1674.5 1
10160502 41585.8 -17176.8 1586 12.8183 -682.87 682.991 
1675 1
10160502 41630 -17125.6 1586 89.3378 103.479 136.708 
1675.5 1
10160502 41627.7 -17202.9 1586 -4.64807 -154.05 154.121 
1676 1
10160502 41510.8 -17350.8 1584.22 -232.846 -294.599 375.508 
1676.5 1
10160502 41470.6 -17447.7 1580.22 -80.7675 -194.556 210.655 
1677 1
10160502 41495.7 -17408.9 1576.78 50.122 77.4008 92.2122 
1677.5 1
10160502 41525.7 -17414 1574.56 60.241 -10.2633 61.109 
1678 1
10160502 41480.3 -17394.6 1573.89 -89.9471 38.5802 97.8719 
