# Supplementary material for: Intrinsic group behaviour II: On the dependence of triad spatial dynamics on social and personal features; and on the effect of social interaction on small group dynamics
Source: PLoS One. 2019 Dec 3;14(12):e0225704. doi: 10.1371/journal.pone.0225704 (PMC6890182; doi:10.1371/journal.pone.0225704)
Supplement: S2 Data Set — (ZIP) [file pone.0225704.s002.zip › set_2_nint/group_traj_dyas_noint/traj_2_0217_2.dat]

2 10131000 10130700 0 0 1 0 2 1 0 20 10 30 1626.35 1745.41 1507.28 
1387 1
10130700 47167 -23680 1584 0 0 0 
1387.5 1
10130700 47005.6 -23546.4 1584.9 -556.552 460.69 722.485 
1388 1
10130700 46432.8 -23262.7 1600 -1161.91 575.524 1296.64 
1388.5 1
10130700 45606.8 -23255.4 1556.9 -1675.41 14.7397 1675.48 
1389 1
10130700 44749.7 -23087.1 1463.4 -1654.63 324.903 1686.23 
1389.5 2
10131000 42690 -22159 1734 0 0 0 
10130700 44055.4 -22792.1 1413 -1388.51 589.978 1508.65 
1390 2
10131000 42418.6 -22019 1757.44 -987.071 509.091 1110.62 
10130700 43259.3 -22573 1511.11 -1638.09 450.846 1699 
1390.5 2
10131000 41751.8 -21617.7 1803.6 -1317.7 793.083 1537.96 
10130700 42519 -22348.5 1492.1 -1463.11 443.676 1528.9 
1391 2
10131000 40980.8 -21272 1755.22 -1538.97 690.02 1686.58 
10130700 41926.3 -21882 1507.89 -1182.97 931.138 1505.47 
1391.5 2
10131000 40320.8 -20875.4 1734.3 -1344.15 807.739 1568.18 
10130700 41306.5 -21518.8 1529.3 -1262.39 739.715 1463.15 
1392 2
10131000 39616.2 -20375.6 1750 -1411.98 1001.69 1731.21 
10130700 40737.1 -21094.9 1517.11 -1141.06 849.521 1422.57 
1392.5 2
10131000 38955.3 -19978 1817.1 -1316.58 791.943 1536.41 
10130700 40123.8 -20584.7 1481 -1221.74 1016.31 1589.19 
1393 2
10131000 38389.3 -19646.4 1813.1 -1078.1 631.619 1249.49 
10130700 39536.6 -20083.3 1482.6 -1118.48 955.048 1470.75 
1393.5 2
10131000 37741.7 -19331.6 1770.33 -1335.33 649.164 1484.76 
10130700 38992.1 -19656.6 1583.56 -1122.66 879.885 1426.38 
1394 2
10131000 37089.2 -18971 1727.6 -1292.01 713.971 1476.16 
10130700 38348.2 -19284.1 1514.2 -1275.07 737.536 1473.01 
1394.5 2
10131000 36260.4 -18748.2 1705 -1650.91 443.78 1709.51 
10130700 37725.8 -18933.2 1502.56 -1239.88 698.96 1423.33 
1395 2
10131000 35435.6 -18556.8 1750.2 -1693.73 393.064 1738.74 
10130700 36911 -18589.3 1469 -1673.05 706.206 1816 
1395.5 2
10131000 34711.2 -18442.7 1752.56 -1425.94 224.672 1443.53 
10130700 36133.8 -18362.2 1469.78 -1529.97 447.003 1593.93 
1396 2
10131000 34079.4 -18242.3 1703.7 -1268.72 402.343 1330.99 
10130700 35452.3 -18222.1 1472.5 -1368.43 281.37 1397.06 
1396.5 2
10131000 33404.2 -18150.9 1679.5 -1316.18 178.168 1328.18 
10130700 34696.6 -18079.9 1487.4 -1473.1 277.193 1498.95 
1397 2
10131000 32607.8 -18153.4 1699.67 -1642.11 -5.24628 1642.12 
10130700 33906.8 -18130.1 1494.89 -1628.5 -103.528 1631.79 
1397.5 2
10131000 31644.8 -18064.3 1578.9 -1969.28 182.299 1977.7 
10130700 33305.7 -17985.7 1475.9 -1229.2 295.319 1264.18 
1398 2
10131000 30828.2 -18016.2 1531.5 -1561.38 91.9694 1564.08 
10130700 32510.3 -17930.6 1421.7 -1520.84 105.354 1524.49 
1398.5 2
10131000 29986 -17894.3 1551.78 -1736.49 251.271 1754.58 
10130700 31612 -17937.8 1297 -1852.16 -14.7995 1852.22 
1399 2
10131000 29233.7 -17814.1 1618.3 -1501.6 160.146 1510.11 
10130700 31055.3 -18055.6 1262.5 -1111.18 -235.174 1135.79 
1399.5 2
10131000 28373.5 -17795.9 1704.7 -1686.67 35.6863 1687.04 
10130700 30283 -18282.3 1260.4 -1514.31 -444.51 1578.21 
1400 2
10131000 27695.8 -17626.8 1737.11 -1355.44 338.244 1397.01 
10130700 29226.3 -17906.7 1313.67 -2113.33 751.267 2242.9 
1400.5 2
10131000 26987.8 -17520.9 1734.2 -1427.37 213.463 1443.25 
10130700 28178.8 -18089.4 1404.1 -2111.96 -368.414 2143.85 
1401 2
10131000 26318.1 -17341.1 1751.11 -1352.91 363.21 1400.81 
10130700 27341 -18293.7 1438.78 -1692.53 -412.66 1742.11 
1401.5 2
10131000 25558.9 -17083.8 1687.6 -1539.98 521.929 1626.02 
10130700 26594.6 -18072.6 1465.8 -1514 448.411 1579 
1402 2
10131000 24679.3 -16700.1 1672.4 -1704.65 743.605 1859.78 
10130700 25859.8 -17856 1427.1 -1424.03 419.767 1484.61 
1402.5 2
10131000 24053 -16413.4 1664.33 -1267.81 580.274 1394.3 
10130700 24985.9 -17495.8 1417.22 -1769.05 729.195 1913.44 
1403 2
10131000 23538.3 -16167.4 1663 -1059.05 506.264 1173.84 
10130700 24279.1 -17076.5 1404.3 -1454.3 862.711 1690.93 
1403.5 2
10131000 22864.2 -15874.2 1630.3 -1311.48 570.428 1430.16 
10130700 23516.3 -16650.6 1481.1 -1484.05 828.599 1699.7 
1404 2
10131000 22073.4 -15525.1 1618.1 -1559.76 688.56 1704.99 
10130700 22891.7 -16272.2 1488.5 -1231.95 746.351 1440.4 
1404.5 2
10131000 21370.9 -15185.1 1586.9 -1372.07 664.062 1524.32 
10130700 22270.8 -15811.8 1461.2 -1212.7 899.219 1509.71 
1405 2
10131000 20652.8 -14849 1629.33 -1518.23 710.571 1676.28 
10130700 21823.7 -15503.1 1414.78 -945.314 652.619 1148.71 
1405.5 2
10131000 20024.7 -14474.2 1669.1 -1266.29 755.645 1474.61 
10130700 21242.4 -15077.8 1385.9 -1171.91 857.482 1452.12 
1406 2
10131000 19341.9 -14098.8 1677.4 -1318.15 724.71 1504.23 
10130700 20598.8 -14511.6 1410.4 -1242.47 1093.05 1654.84 
1406.5 2
10131000 18857 -13686.4 1687.33 -971.743 826.364 1275.6 
10130700 19978.3 -14177.3 1482 -1243.42 669.873 1412.38 
1407 2
10131000 18342.8 -13268.6 1679.6 -1030.46 837.364 1327.79 
10130700 19453.9 -13711.7 1546.1 -1050.97 933.133 1405.44 
1407.5 2
10131000 17640.1 -12782.2 1646.44 -1425.33 986.568 1733.46 
10130700 18951.7 -13266.7 1545.67 -1018.73 902.705 1361.13 
1408 2
10131000 16945.4 -12346.4 1602.5 -1420.68 891.252 1677.1 
10130700 18391.2 -12867.9 1499.3 -1146.15 815.474 1406.65 
1408.5 2
10131000 16286.5 -11665.4 1686.2 -1291.96 1335.29 1858 
10130700 17677.4 -12436.1 1431.7 -1399.61 846.667 1635.77 
1409 2
10131000 15789.7 -11172.6 1711.56 -1007.78 999.684 1419.5 
10130700 16830.9 -11935.2 1353.56 -1717.06 1015.98 1995.12 
1409.5 2
10131000 15355.3 -10621.2 1746.6 -882.859 1120.64 1426.63 
10130700 16090.4 -11487.6 1434.6 -1505.06 909.801 1758.68 
1410 2
10131000 14791.1 -9967.9 1774.2 -1097.67 1271.01 1679.39 
10130700 15525.4 -11014.8 1432.8 -1099.22 919.844 1433.32 
1410.5 2
10131000 14211.8 -9378.78 1749.22 -1172.72 1192.56 1672.56 
10130700 15070.4 -10366.2 1518.33 -920.963 1312.91 1603.72 
1411 2
10131000 13698.1 -8831.9 1716.4 -1048.32 1116.08 1531.21 
10130700 14534.3 -9656.7 1537.1 -1094.17 1448 1814.92 
1411.5 2
10131000 13209.7 -8242.9 1701.7 -961.417 1159.45 1506.2 
10130700 14060.6 -9202.2 1533.4 -932.48 894.685 1292.28 
1412 2
10131000 12675.2 -7738.1 1723.9 -1033.85 976.402 1422.04 
10130700 13527.4 -8662 1563.1 -1031.33 1044.87 1468.13 
1412.5 2
10131000 12055.5 -7182.7 1744.6 -1205.64 1080.54 1619 
10130700 12939.9 -8142.7 1517.4 -1143 1010.31 1525.51 
1413 2
10131000 11410.9 -6624 1728.89 -1310.19 1135.57 1733.81 
10130700 12433.6 -7590.89 1501 -1029.16 1121.57 1522.19 
1413.5 2
10131000 10765.7 -6118.67 1658.89 -1355.51 1061.62 1721.76 
10130700 11838.3 -7158.44 1417.78 -1250.47 908.497 1545.65 
1414 2
10131000 10196.1 -5592.1 1630.2 -1141.42 1055.24 1554.47 
10130700 11133.2 -6618.5 1362.1 -1413.09 1082.05 1779.79 
1414.5 2
10131000 9641.3 -5002.3 1648.2 -1073.11 1140.81 1566.21 
10130700 10508.6 -6014.7 1338.1 -1208.12 1167.89 1680.34 
1415 2
10131000 9236.5 -4503 1676 -793.725 979.02 1260.35 
10130700 9852.4 -5591.1 1389.7 -1286.67 830.588 1531.47 
1415.5 2
10131000 8828.21 -4042.64 1692.36 -798.994 900.895 1204.16 
10130700 9506.21 -5186.64 1378.14 -677.467 791.501 1041.84 
1416 2
10131000 8583.13 -3788.6 1743.87 -505.322 523.8 727.816 
10130700 9507.93 -5110.73 1333.8 3.54443 156.514 156.555 
1416.5 2
10131000 8181.47 -3436.73 1730.93 -811.448 710.842 1078.77 
10130700 9515.33 -5098.93 1335 14.9495 23.8384 28.1382 
1417 1
10131000 7683.4 -2954.8 1726.53 -1006.2 973.603 1400.12 
1417.5 1
10131000 7217.33 -2422.27 1721.53 -941.549 1075.82 1429.66 
1417 1
10130700 9433.8 -5026.6 1336 -247.071 219.192 330.286 
1418 2
10131000 6973.46 -1923 1684.85 -499.737 1023.09 1138.62 
10130700 9517.2 -5205.8 1283.2 63.8591 -137.213 151.345 
1418.5 2
10131000 6524.5 -1444.08 1552.75 -875.169 933.561 1279.63 
10130700 9542.75 -5147.83 1276.67 71.9718 163.286 178.444 
1419 1
10131000 5830.4 -1002.6 1438.3 -1366.34 869.062 1619.31 
1419.5 1
10131000 5269.36 -538.364 1418.27 -1135.7 939.75 1474.09 
1420 1
10131000 4734.18 20.7273 1391.55 -1045.28 1091.97 1511.63 
1420.5 1
10131000 4097 489.1 1341.8 -1316.49 967.712 1633.9 
1421 1
10131000 3304.09 923.455 1312.73 -1598.61 875.715 1822.75 
1421.5 1
10131000 2486.3 1494 1339.3 -1616.19 1127.56 1970.65 
1422 1
10131000 1646.9 1935.2 1380.6 -1672.11 878.884 1889.02 
1422.5 1
10131000 1124.2 2223.8 1476.4 -1026.92 566.994 1173.05 
1423 1
10131000 415 2492.44 1506.78 -1456.26 551.631 1557.24 
1423.5 1
10131000 -425.5 2735.7 1565.2 -1691.15 489.448 1760.55 
1424 1
10131000 -1206.2 2905.4 1585.7 -1524.8 331.445 1560.41 
1424.5 1
10131000 -1855 3303.89 1495.56 -1324.08 813.243 1553.88 
1425 1
10131000 -2344 3467.3 1428 -972.167 324.873 1025.01 
1425.5 1
10131000 -2937.44 3869.22 1453.44 -1206.19 816.915 1456.79 
1426 1
10131000 -3912.3 4261.8 1458.6 -1945.82 783.588 2097.67 
1426.5 1
10131000 -4976 4343 1391 -2045.58 156.154 2051.53 
1427 1
10131000 -5501.78 4710.89 1203.22 -1057.9 740.219 1291.16 
1427.5 1
10131000 -6084.6 5148.4 1257 -1170.33 878.536 1463.38 
1428 1
10131000 -6387.22 5662.56 1229.89 -617.596 1049.3 1217.56 
1428.5 1
10131000 -7099.4 6280.9 1229.1 -1459.38 1267.1 1932.7 
1429 1
10131000 -7904.2 7103.8 1252.8 -1538.81 1573.42 2200.82 
1429.5 1
10131000 -8241.11 7677.78 1311 -671.138 1143.38 1325.8 
1430 1
10131000 -8820.4 8164.1 1288.5 -1170.28 982.469 1528.01 
1430.5 1
10131000 -9410.56 8616.56 1234.22 -1159.44 888.911 1460.98 
1431 1
10131000 -9945.2 9055.6 1287.1 -1069.29 878.089 1383.63 
1431.5 1
10131000 -10515.7 9577.78 1272.44 -1154.79 1057.04 1565.53 
1432 1
10131000 -10965.5 10076.3 1237.7 -903.28 1001.05 1348.34 
1432.5 1
10131000 -11405.3 10640.3 1220.22 -884.977 1134.88 1439.14 
1433 1
10131000 -11890.3 11332.2 1198.78 -1002.07 1429.52 1745.76 
1433.5 1
10131000 -12310.1 11986.4 1104.2 -831.221 1295.4 1539.15 
1434 1
10131000 -12919.3 12464.8 1136.89 -1208.8 949.162 1536.91 
1434.5 1
10131000 -13339.9 12991.6 1170.78 -865.341 1083.9 1386.96 
1435 1
10131000 -13830.6 13566.6 1161.9 -954.691 1118.76 1470.74 
1435.5 1
10131000 -14103.9 14110.8 1329.67 -527.585 1050.54 1175.57 
1436 1
10131000 -14183.5 14578.6 1354.1 -161.811 950.858 964.528 
1436.5 1
10131000 -14234.5 14969.3 1433.4 -100.592 770.611 777.149 
1437 1
10131000 -14252.1 15425.8 1646 -36.0145 933.492 934.187 
1437.5 1
10131000 -14271.2 15931 1672.7 -38.4082 1016.54 1017.27 
1438 1
10131000 -14434.2 16578.8 1667.89 -324.745 1290.39 1330.63 
1438.5 1
10131000 -14575.6 17291.2 1473.2 -283.891 1430.57 1458.46 
1439 1
10131000 -14836.6 17828.7 1497.22 -521.911 1074.93 1194.94 
1439.5 1
10131000 -15199 18388.9 1488.3 -742.714 1148.02 1367.32 
1440 1
10131000 -15531.1 18751.4 1581.5 -644.854 703.883 954.615 
1440.5 1
10131000 -15908.9 19400.6 1508.44 -764.755 1314.08 1520.41 
1441 1
10131000 -16212.1 19861.9 1560 -611.313 930.13 1113.03 
1441.5 1
10131000 -16387.5 20263.5 1614.27 -339.834 778.206 849.172 
1442 1
10131000 -16498.5 20638.9 1663 -221.206 747.899 779.927 
1442.5 1
10131000 -16511.5 21119.7 1554.5 -25.9481 959.681 960.031 
1443 1
10131000 -16485.1 21616.5 1502.1 51.462 968.421 969.787 
1443.5 1
10131000 -16875.9 22298.6 1479 -809.087 1412.12 1627.49 
