# Supplementary material for: Intrinsic group behaviour II: On the dependence of triad spatial dynamics on social and personal features; and on the effect of social interaction on small group dynamics
Source: PLoS One. 2019 Dec 3;14(12):e0225704. doi: 10.1371/journal.pone.0225704 (PMC6890182; doi:10.1371/journal.pone.0225704)
Supplement: S2 Data Set — (ZIP) [file pone.0225704.s002.zip › set_2_nint/group_traj_dyas_noint/traj_2_0217_1.dat]

2 9593503 9594200 0 0 0 1 2 1 0 20 20 20 1677.12 1734.4 1619.85 
575.5 1
9593503 40634.5 -18417.3 1452.6 0 0 0 
576 1
9593503 39852.5 -18563.7 1550.36 -1733.92 -324.644 1764.05 
576.5 1
9593503 39130 -18855.8 1559.38 -1462.55 -591.204 1577.52 
577 1
9593503 38369.8 -18782.8 1616.77 -1557.85 149.59 1565.02 
577.5 1
9593503 37366.1 -18589.9 1671.73 -1956.49 375.946 1992.28 
578 1
9593503 36409.4 -18612.5 1673.55 -1913.45 -45.0909 1913.99 
578.5 1
9593503 35793.8 -18534.4 1658.73 -1238.52 157.125 1248.45 
579 1
9593503 35150.5 -18463.8 1685.82 -1297.1 142.229 1304.88 
579.5 1
9593503 34433.1 -18402.5 1705.58 -1412.15 120.705 1417.3 
580 1
9593503 33755.9 -18275.7 1659.1 -1373.6 257.201 1397.47 
580.5 1
9593503 33066.2 -18028.2 1690.83 -1368.52 491.138 1453.98 
581 1
9593503 32365.5 -17607.2 1588.73 -1384.81 831.986 1615.52 
581.5 1
9593503 31466.4 -17202.7 1447.55 -1812.68 815.433 1987.65 
582 1
9593503 30755.7 -16902.1 1349.82 -1374.54 581.502 1492.48 
582.5 2
9594200 29795 -17306.4 1492.38 0 0 0 
9593503 30017.4 -16699.8 1442.1 -1557.65 426.774 1615.06 
583 2
9594200 28995.3 -17110.7 1715.18 -1797.14 439.658 1850.14 
9593503 29364.6 -16621.6 1567.09 -1329.46 159.193 1338.95 
583.5 2
9594200 28392.5 -16979.2 1789.58 -1145.96 249.957 1172.9 
9593503 28552.3 -16419.7 1678.25 -1544.3 383.973 1591.32 
584 2
9594200 27783.8 -16828.4 1813.36 -1179.62 292.415 1215.32 
9593503 27979.8 -16229.8 1614.45 -1109.53 367.923 1168.94 
584.5 2
9594200 27113.7 -16702.3 1745.91 -1345.56 253.195 1369.18 
9593503 27372.5 -15928.2 1584.45 -1219.42 605.696 1361.57 
585 2
9594200 26338.9 -16617.6 1668.18 -1552.74 169.612 1561.98 
9593503 26621.5 -15651.6 1474.91 -1505.01 554.199 1603.81 
585.5 2
9594200 25744.1 -16238.4 1599.18 -1208.98 770.88 1433.84 
9593503 25972.7 -15391.4 1373.18 -1318.74 529.01 1420.89 
586 2
9594200 25050.5 -15930.6 1615.18 -1395.65 619.17 1526.83 
9593503 25283.8 -15189 1468 -1386.13 407.17 1444.7 
586.5 2
9594200 24488.4 -15664.1 1652.09 -1154.19 547.321 1277.39 
9593503 24744.6 -14917 1500.36 -1107.15 558.522 1240.05 
587 2
9594200 23650.9 -15392.9 1757.25 -1645.28 532.759 1729.39 
9593503 24063.4 -14736.3 1530.67 -1338.35 354.944 1384.62 
587.5 2
9594200 22933.2 -15143.4 1755.27 -1401.83 487.408 1484.14 
9593503 23334.2 -14458.7 1487.73 -1424.29 542.199 1524 
588 2
9594200 22194.1 -14919.5 1672.91 -1496.14 453.073 1563.23 
9593503 22619.1 -14108.5 1423.18 -1447.55 708.87 1611.8 
588.5 2
9594200 21392.9 -14516.8 1608.55 -1605.57 807.069 1797.01 
9593503 21843.5 -13757.5 1504.64 -1554.38 703.589 1706.21 
589 2
9594200 20743.4 -14154.2 1719.09 -1353.22 755.492 1549.83 
9593503 21233.5 -13481.1 1656.45 -1270.64 575.758 1395 
589.5 2
9594200 20199.2 -13800.5 1713.08 -1073.37 697.597 1280.14 
9593503 20689.8 -13204.1 1659.17 -1072.57 546.366 1203.72 
590 2
9594200 19610.2 -13436.5 1689.82 -1145.88 708.083 1347.01 
9593503 20084.9 -12950.2 1679.36 -1176.73 493.972 1276.21 
590.5 2
9594200 19095.1 -13008.8 1672.82 -1049.06 871.135 1363.6 
9593503 19638 -12645.4 1659 -910.202 620.811 1101.76 
591 2
9594200 18539.2 -12604.2 1698.45 -1129.9 822.432 1397.52 
9593503 19136 -12262.8 1617.09 -1020.33 777.531 1282.82 
591.5 2
9594200 17824.9 -12149.5 1632.09 -1448.83 922.368 1717.52 
9593503 18666.5 -12001.9 1609.64 -952.425 529.227 1089.58 
592 2
9594200 16954.3 -11666.7 1626.82 -1693.85 939.158 1936.78 
9593503 18091.4 -11637.7 1583.27 -1118.85 708.525 1324.33 
592.5 2
9594200 16147 -11068.5 1675.09 -1592.25 1179.85 1981.74 
9593503 17076.8 -10938.3 1601.09 -2001.08 1379.59 2430.55 
593 2
9594200 15530.1 -10535.5 1801.64 -1216.78 1051.28 1608.03 
9593503 16363.4 -10307.1 1595.91 -1407.21 1244.93 1878.86 
593.5 2
9594200 15121.5 -9803.8 1854.5 -853.008 1527.65 1749.67 
9593503 16055.7 -9727.1 1537.2 -642.304 1210.84 1370.65 
594 2
9594200 14495.4 -8963.27 1795.55 -1270.05 1704.92 2125.98 
9593503 15553.8 -9116.55 1516.09 -1018.02 1238.45 1603.16 
594.5 2
9594200 14084.5 -8383.82 1734.09 -812.073 1145.17 1403.88 
9593503 14917.9 -8407.73 1642 -1256.74 1400.83 1881.94 
595 2
9594200 13566.8 -7825.73 1724.36 -1033.21 1113.95 1519.34 
9593503 14412.5 -7863.09 1604.55 -1008.89 1087.1 1483.12 
595.5 2
9594200 13136.3 -7178.45 1750.73 -868.035 1304.99 1567.31 
9593503 13873.8 -7452.64 1612.82 -1085.96 827.529 1365.33 
596 2
9594200 12646.2 -6552.91 1717.73 -960.963 1226.56 1558.17 
9593503 13355.1 -6974.64 1590.73 -1017.11 937.255 1383.1 
596.5 2
9594200 12134.7 -5784.64 1714.09 -1035.33 1555.21 1868.31 
9593503 12971.8 -6586.64 1606.82 -775.856 785.425 1104.01 
597 2
9594200 11532.6 -4925.17 1712.58 -1178.36 1681.94 2053.64 
9593503 12443.8 -6062.58 1567.92 -1033.4 1025.54 1455.91 
597.5 2
9594200 11170.9 -4283.64 1656.73 -700.919 1243.28 1427.24 
9593503 11838.7 -5481.45 1557.73 -1172.52 1126.22 1625.79 
598 2
9594200 10801.7 -3732.55 1607.82 -775.592 1157.75 1393.53 
9593503 11358.1 -4679.09 1553.64 -1009.74 1685.64 1964.93 
598.5 2
9594200 10563.4 -3123.75 1615.75 -467.276 1193.72 1281.91 
9593503 10846.8 -4213.92 1550.42 -1002.47 912.106 1355.31 
599 2
9594200 10123.9 -2359.09 1640.27 -860.093 1496.4 1725.97 
9593503 10278 -3577.45 1604.82 -1113.18 1245.52 1670.48 
599.5 2
9594200 9583.91 -1660.27 1662.82 -1125 1455.87 1839.89 
9593503 9726.18 -3032.18 1627.18 -1149.62 1135.98 1616.2 
600 2
9594200 9094 -938.75 1591.75 -973.974 1434.44 1733.85 
9593503 9300.08 -2465.33 1640.08 -847.114 1126.94 1409.82 
600.5 2
9594200 8708.64 -146.364 1567.27 -741.084 1523.82 1694.47 
9593503 8949.55 -1706.18 1630.64 -674.111 1459.91 1608.03 
601 2
9594200 8295.67 588.583 1484.08 -841.079 1496.84 1716.96 
9593503 8622.17 -951.833 1590.75 -666.759 1536.35 1674.8 
601.5 2
9594200 8052.64 1354.27 1443.55 -498.013 1569.04 1646.17 
9593503 8413.45 -349.182 1528.91 -427.689 1234.94 1306.9 
602 2
9594200 7789.08 2198.67 1393.25 -522.923 1675.38 1755.1 
9593503 8259.75 485 1450.17 -304.969 1655.12 1682.98 
602.5 2
9594200 7383.33 2973.25 1385.58 -784.816 1498.23 1691.34 
9593503 8087 1228.92 1460.75 -334.139 1438.91 1477.2 
603 2
9594200 7097.27 3570.64 1385 -598.453 1249.76 1385.66 
9593503 7953 1992.45 1395.82 -280.335 1597.36 1621.77 
603.5 2
9594200 6909.75 4251.08 1441.33 -375.045 1360.89 1411.63 
9593503 7831.67 2690.58 1328.08 -242.667 1396.26 1417.19 
604 2
9594200 6598.64 5104.73 1496.73 -614.849 1687.04 1795.59 
9593503 7500.18 3354.45 1323 -655.108 1312 1466.46 
604.5 1
9593503 7181.27 3822.36 1323 -642.962 943.365 1141.64 
605 1
9593503 6869.1 4417 1323 -638.39 1216.03 1373.41 
605.5 1
9593503 6767.08 5307.08 1387.75 -198.863 1735.06 1746.41 
