# Supplementary material for: Intrinsic group behaviour II: On the dependence of triad spatial dynamics on social and personal features; and on the effect of social interaction on small group dynamics
Source: PLoS One. 2019 Dec 3;14(12):e0225704. doi: 10.1371/journal.pone.0225704 (PMC6890182; doi:10.1371/journal.pone.0225704)
Supplement: S2 Data Set — (ZIP) [file pone.0225704.s002.zip › set_2_nint/group_traj_dyas_noint/traj_2_0109_46.dat]

2 19592800 19593700 0 0 0 1 2 1 0 20 20 20 1683.57 1732.15 1634.98 
36568 1
19592800 -37102.3 -3044.33 1744.33 0 0 0 
36568.5 1
19592800 -36851.8 -2943.25 1719.58 835 336.944 900.42 
36569 1
19592800 -36307.4 -2778.46 1722.77 1102.12 333.58 1151.5 
36569.5 1
19592800 -35731.1 -2625.83 1706.42 1150.3 304.647 1189.96 
36570 1
19592800 -35152.8 -2410.62 1689.62 1168.31 434.784 1246.59 
36570.5 1
19592800 -34609.5 -2174.38 1667.54 1065.31 463.198 1161.65 
36571 1
19592800 -34057.8 -1978 1626.5 1105.47 393.556 1173.43 
36571.5 1
19592800 -33500.2 -1627.38 1654.15 1104.16 694.288 1304.31 
36572 1
19592800 -32924.9 -1331.08 1688.92 1157.57 596.18 1302.08 
36572.5 1
19592800 -32375.8 -1187 1686.23 1102.55 289.324 1139.88 
36573 1
19592800 -31817.8 -984 1657.08 1096.42 398.821 1166.7 
36573.5 1
19592800 -31161.3 -660.077 1570.15 1320.85 651.757 1472.9 
36574 1
19592800 -30488.8 -396.769 1501.77 1372.37 537.363 1473.82 
36574.5 1
19592800 -29763.2 -90.7143 1471.57 1445.48 609.671 1568.79 
36575 1
19592800 -29106.6 369.143 1573.79 1272.56 891.196 1553.59 
36575.5 1
19592800 -28534.5 805.846 1584.31 1165.04 889.416 1465.73 
36576 1
19592800 -28119.6 1149.29 1618.29 834.944 691.025 1083.81 
36576.5 1
19592800 -27347.1 1529.71 1615.29 1496.95 737.265 1668.66 
36577 1
19592800 -26664.9 1885 1588.85 1412.46 735.581 1592.52 
36577.5 2
19593700 -25872.9 1513.12 1759.75 0 0 0 
19592800 -26152.4 2191.07 1539.2 1033.31 617.07 1203.54 
36578 2
19593700 -25300.2 1550.08 1757.23 1510.93 97.4985 1514.08 
19592800 -25529 2463.15 1578.54 1251.81 546.36 1365.84 
36578.5 2
19593700 -24352.4 1737.64 1771.43 1876.84 371.418 1913.23 
19592800 -24885.6 2718.5 1554.36 1274.12 505.636 1370.78 
36579 2
19593700 -23724 2091.92 1745.15 1259.38 709.98 1445.72 
19592800 -24302.7 2870.46 1549.08 1168.09 304.532 1207.14 
36579.5 2
19593700 -23125.9 2443.93 1717.57 1191.38 701.206 1382.41 
19592800 -23446.3 3198.86 1583.29 1705.99 654.175 1827.11 
36580 2
19593700 -22471.4 2643.62 1354.54 1268.5 386.99 1326.21 
19592800 -22525.6 3410.38 1324.69 1784.24 409.937 1830.73 
36580.5 2
19593700 -21793.2 2854 1352.38 1370.01 425.019 1434.42 
19592800 -21922.7 3418.31 1309.38 1218.03 16.0062 1218.13 
36581 2
19593700 -20981.7 2856.38 1362.85 1639.47 4.8174 1639.48 
19592800 -21314 3618.92 1355.23 1229.68 405.284 1294.75 
36581.5 2
19593700 -20359.8 2881.31 1414.54 1279.68 51.2821 1280.7 
19592800 -20567.3 3748.69 1424.77 1536.4 267.015 1559.43 
36582 2
19593700 -19734.6 2880.14 1401.57 1230.7 -2.29298 1230.71 
19592800 -19880.1 3728.64 1323.86 1352.83 -39.4674 1353.4 
36582.5 2
19593700 -19110.4 2746.38 1393.15 1207.32 -258.72 1234.73 
19592800 -19074.4 3720.69 1313.85 1558.39 -15.3782 1558.46 
36583 2
19593700 -18341.4 2709.15 1470.23 1544.18 -74.7606 1545.99 
19592800 -18353.6 3601.54 1392.69 1447.33 -239.265 1466.97 
36583.5 2
19593700 -17527.8 2604.69 1490.08 1604.76 -206.039 1617.94 
19592800 -17587.5 3549.15 1403.62 1511 -103.323 1514.53 
36584 2
19593700 -16938.2 2484.08 1530.42 1235.89 -252.849 1261.49 
19592800 -16994.1 3482.08 1461.75 1244.14 -140.609 1252.06 
36584.5 2
19593700 -16325.8 2437.93 1565.93 1210.4 -91.2149 1213.84 
19592800 -16287.4 3459.64 1472.86 1396.55 -44.3488 1397.25 
36585 2
19593700 -15587.6 2366.23 1556 1430.56 -138.949 1437.29 
19592800 -15620.8 3307.38 1493.15 1291.98 -295.074 1325.24 
36585.5 2
19593700 -14902.6 2350.62 1581.69 1386.64 -31.6101 1387 
19592800 -14894.5 3194 1472.23 1470.26 -229.524 1488.07 
36586 2
19593700 -14208.3 2337.23 1555.38 1399.81 -26.9851 1400.07 
19592800 -14179.9 3120.08 1492.85 1440.6 -149.038 1448.29 
36586.5 2
19593700 -13544.4 2355.08 1585.08 1377.37 37.0385 1377.87 
19592800 -13508.8 3080.42 1483.08 1392.3 -82.2827 1394.73 
36587 2
19593700 -12868.2 2330.69 1561.31 1363.28 -49.1755 1364.16 
19592800 -12783.9 3038.85 1493.46 1461.51 -83.8115 1463.91 
36587.5 2
19593700 -12176.9 2330.69 1560.85 1385.39 0 1385.39 
19592800 -12064.3 2991.15 1461.31 1442.11 -95.5758 1445.28 
36588 2
19593700 -11484 2310.46 1548.31 1383.08 -40.3808 1383.67 
19592800 -11264.5 3004.31 1445.23 1596.5 26.2552 1596.72 
36588.5 2
19593700 -10860 2207.38 1604.62 1243.03 -205.333 1259.87 
19592800 -10610 3009.15 1478.46 1303.71 9.65369 1303.74 
36589 2
19593700 -10136.2 2135.64 1479.43 1421.98 -140.946 1428.94 
19592800 -9931.21 2983.21 1374.14 1333.57 -50.9618 1334.54 
36589.5 2
19593700 -9474.92 2081.08 1531.08 1294.11 -106.783 1298.51 
19592800 -9283.38 3019.54 1423.85 1267.77 71.0845 1269.76 
36590 2
19593700 -8763.08 2072.62 1535.38 1432.29 -17.0252 1432.39 
19592800 -8561.69 2983.08 1427.38 1452.1 -73.3633 1453.95 
36590.5 2
19593700 -8044.54 2003.92 1509.23 1437.08 -137.385 1443.63 
19592800 -7833.15 3027.85 1416.31 1457.08 89.5385 1459.83 
36591 2
19593700 -7329.23 1967.46 1467.15 1419.26 -72.3443 1421.1 
19592800 -7179.46 2896.15 1392.15 1297.01 -261.294 1323.07 
36591.5 2
19593700 -6682.54 1947.31 1441.46 1275.53 -39.7512 1276.15 
19592800 -6575.69 2836.69 1398.54 1190.87 -117.281 1196.63 
36592 2
19593700 -6092.54 1953.62 1260.62 1191.92 12.7428 1191.99 
19592800 -5721.15 2810.15 1210.31 1726.34 -53.6131 1727.17 
36592.5 2
19593700 -5318.92 1881.54 1095.85 1585.28 -147.699 1592.14 
19592800 -4890.31 2750.38 1443.77 1702.55 -122.478 1706.95 
36593 2
19593700 -4549.15 1970 1085.85 1533.4 176.218 1543.5 
19592800 -4121.92 2690.54 1696.46 1530.65 -119.215 1535.28 
36593.5 2
19593700 -3719 2026 1080.92 1673.7 112.903 1677.5 
19592800 -3474 2608.83 1736.5 1306.3 -164.728 1316.64 
36594 2
19593700 -3090.38 1945.69 1138.54 1249.73 -159.657 1259.89 
19592800 -2887.77 2569.08 1653 1165.47 -79.0386 1168.15 
36594.5 2
19593700 -2416.08 1630.25 1544.5 1340.56 -627.122 1479.99 
19592800 -2171.5 2438.92 1610.08 1423.99 -258.768 1447.32 
36595 2
19593700 -1815.62 1576.31 1724.23 1193.77 -107.241 1198.58 
19592800 -1473.46 2313 1593.46 1387.75 -250.331 1410.15 
36595.5 2
19593700 -1246.25 1578.33 1701.5 1141.01 4.0594 1141.02 
19592800 -855.833 2242.17 1541.25 1237.73 -141.951 1245.85 
36596 2
19593700 -460.692 1543.38 1636.62 1599.91 -71.1787 1601.5 
19592800 -198.154 2187.23 1598.62 1339.47 -111.886 1344.13 
36596.5 2
19593700 436.75 1556.58 1597.08 1794.88 26.3974 1795.08 
19592800 486.75 2171 1630.25 1369.81 -32.4615 1370.19 
36597 2
19593700 1045.23 1449.08 1551 1197.8 -211.627 1216.35 
19592800 1272.69 2244.23 1559 1547.13 144.155 1553.83 
36597.5 2
19593700 1589.46 1419.15 1536.15 1065.03 -58.5579 1066.64 
19592800 1862.31 2108.31 1609.08 1153.85 -265.994 1184.11 
36598 2
19593700 2318 1226.67 1585.17 1486.81 -392.831 1537.83 
19592800 2750.42 1636.67 1659.92 1812.47 -962.533 2052.2 
36598.5 2
19593700 3058.54 862.231 1685.31 1523.74 -749.868 1698.26 
19592800 3442.15 1344.54 1676.54 1423.33 -601.087 1545.05 
36599 2
19593700 3598.69 615.385 1713.15 1073.86 -490.748 1180.69 
19592800 3869.23 1143.46 1607.38 849.059 -399.755 938.46 
36599.5 2
19593700 4185 273.077 1706.23 1156.43 -675.163 1339.09 
19592800 4507.31 843.385 1603.15 1258.53 -591.868 1390.76 
36600 2
19593700 4732.62 -139.231 1726.46 1101.84 -829.593 1379.23 
19592800 5126.69 442.538 1569.62 1246.25 -806.531 1484.46 
36600.5 2
19593700 5236.77 -556.615 1711.31 1014.39 -839.808 1316.92 
19592800 5712.38 44.8462 1537.15 1178.46 -800.186 1424.45 
36601 2
19593700 5650.86 -1104.14 1678.14 818.356 -1082.07 1356.68 
19592800 6310.29 -419 1532.5 1181.62 -916.692 1495.51 
36601.5 2
19593700 6213.14 -1560.79 1690 1111.24 -902.456 1431.53 
19592800 6845.36 -925.714 1572.21 1057.45 -1001.41 1456.38 
36602 2
19593700 6764 -2000.38 1649 1095.14 -873.954 1401.12 
19592800 7425.31 -1407.31 1592.38 1152.98 -957.442 1498.69 
36602.5 2
19593700 7390.69 -2445.62 1668.54 1300.19 -923.715 1594.91 
19592800 7955.85 -1947.54 1630.08 1100.7 -1120.81 1570.91 
36603 2
19593700 7870.36 -2859.43 1645.93 970.981 -837.679 1282.38 
19592800 8456.86 -2393.29 1651.14 1014.19 -902.322 1357.49 
36603.5 2
19593700 8457.71 -3278.71 1666.64 1140.5 -814.147 1401.28 
19592800 8992.36 -2868.07 1631.57 1039.81 -921.914 1389.65 
36604 2
19593700 9031.46 -3777 1694.23 1122.79 -975.119 1487.12 
19592800 9503.69 -3375.31 1610.54 1000.66 -992.635 1409.48 
36604.5 2
19593700 9482.08 -4134.38 1635.15 897.64 -711.922 1145.68 
19592800 9970.15 -3801.08 1612.54 929.206 -848.146 1258.08 
36605 2
19593700 10018.4 -4703.17 1618.33 1101.31 -1167.93 1605.29 
19592800 10482.8 -4234.42 1566.5 1052.56 -889.815 1378.28 
36605.5 2
19593700 10473.5 -5171.92 1652.77 952.138 -980.662 1366.84 
19592800 10854.2 -4707 1566.08 777.156 -988.668 1257.55 
36606 2
19593700 10951.8 -5667.54 1595.62 945.12 -979.477 1361.11 
19592800 11259.9 -5221.85 1598.23 801.763 -1017.48 1295.41 
36606.5 2
19593700 11443.1 -6236.92 1599.69 974.817 -1129.73 1492.17 
19592800 11847.8 -5850.08 1613.85 1166.36 -1246.49 1707.08 
36607 2
19593700 11985.7 -6817.92 1645.08 1093.98 -1171.37 1602.78 
19592800 12373.2 -6338.15 1612.38 1059.4 -984.026 1445.9 
36607.5 2
19593700 12507.7 -7304 1686.62 1044 -972.154 1426.54 
19592800 12924 -6778.85 1637.23 1101.54 -881.385 1410.75 
36608 2
19593700 12897.4 -7808.46 1730.38 770.143 -996.96 1259.78 
19592800 13386.5 -7162.92 1614.31 914.108 -759.045 1188.17 
36608.5 2
19593700 13364.4 -8314.77 1709.85 917.485 -994.711 1353.23 
19592800 13887.9 -7621.31 1627.85 985.039 -900.559 1334.66 
36609 2
19593700 13859.8 -8836.54 1704.46 971.342 -1023.08 1410.74 
19592800 14451 -8150.23 1612.15 1104.07 -1037.1 1514.78 
36609.5 2
19593700 14384.8 -9325.08 1743.08 1062.71 -988.957 1451.69 
19592800 14972.9 -8635.17 1654.83 1056.51 -981.652 1442.17 
36610 2
19593700 14982 -9790.92 1739.77 1213.92 -946.829 1539.51 
19592800 15491.1 -9103.08 1682 1053.17 -951.037 1419.03 
36610.5 2
19593700 15572.2 -10270.4 1720.08 1171.09 -951.313 1508.79 
19592800 15972 -9722 1658.62 954.212 -1228.02 1555.17 
36611 2
19593700 16032.2 -10618.8 1697.17 927.29 -702.518 1163.36 
19592800 16444.1 -10232.2 1623.5 951.781 -1028.56 1401.37 
36611.5 2
19593700 16601.9 -11046.2 1629.92 1151.02 -863.274 1438.78 
19592800 16976.6 -10505 1562.46 1075.82 -551.178 1208.8 
36612 2
19593700 17124.5 -11556.4 1740.85 1030.8 -1006.37 1440.6 
19592800 17550.5 -10983 1623.46 1131.85 -942.801 1473.07 
36612.5 2
19593700 17700 -12008.4 1825.38 1155.55 -907.631 1469.38 
19592800 18068.2 -11423.7 1615.92 1039.54 -884.924 1365.19 
36613 2
19593700 18576.4 -12335.2 1706.54 1756.28 -654.848 1874.39 
19592800 18971.7 -11756.2 1634 1810.7 -666.41 1929.44 
36613.5 2
19593700 19180.5 -12702.4 1705 1225.31 -744.89 1433.96 
19592800 19523.4 -12145.7 1619.38 1119.05 -789.983 1369.8 
36614 2
19593700 19691.5 -13054.5 1688 1015.9 -699.954 1233.69 
19592800 19990.2 -12439.3 1602 928.124 -583.728 1096.43 
36614.5 2
19593700 20250.8 -13425.5 1735.92 1090.27 -723.197 1308.32 
19592800 20560.5 -12790 1649.38 1111.71 -683.611 1305.08 
36615 2
19593700 20697.1 -13708.5 1717.77 889.059 -563.745 1052.73 
19592800 21047.2 -13062.5 1650.54 969.353 -542.752 1110.96 
36615.5 2
19593700 21289.8 -13945.3 1698.23 1159.87 -463.495 1249.05 
19592800 21589.5 -13408.6 1608.69 1061.42 -677.405 1259.16 
36616 2
19593700 21958.6 -14174.8 1617.23 1348.48 -462.624 1425.63 
19592800 22167.9 -13695.3 1604.77 1166.1 -578.009 1301.49 
36616.5 2
19593700 22552 -14554.6 1559.15 1191.54 -762.743 1414.76 
19592800 22858.9 -14014.3 1508.69 1387.55 -640.562 1528.27 
36617 2
19593700 23307.1 -14928.9 1662.58 1528.51 -757.695 1706 
19592800 23590.4 -14285.4 1486.5 1480.76 -548.804 1579.18 
36617.5 2
19593700 23875.8 -15215.3 1689.77 1182.3 -595.408 1323.76 
19592800 24287 -14582.5 1605.69 1448.2 -617.717 1574.44 
36618 2
19593700 24448.5 -15401.9 1701.85 1129.57 -368.078 1188.03 
19592800 24888.2 -14799 1609.77 1185.86 -426.946 1260.38 
36618.5 2
19593700 24948.5 -15639.8 1743.77 998.158 -474.743 1105.31 
19592800 25479 -14947.1 1599.31 1179.18 -295.563 1215.66 
36619 2
19593700 25607.7 -15866 1672.23 1307.84 -448.871 1382.73 
19592800 26106.3 -15189.8 1533.62 1244.66 -481.685 1334.61 
36619.5 2
19593700 26519.5 -16278.5 1646.62 1816.27 -821.637 1993.47 
19592800 26832.1 -15487.5 1486.08 1445.76 -593.013 1562.65 
36620 2
19593700 27291 -16647.2 1672.23 1555.52 -743.331 1724 
19592800 27616.9 -15768.3 1524.46 1582.35 -566.067 1680.56 
36620.5 2
19593700 27862.5 -16837.2 1721.62 1154.47 -383.994 1216.65 
19592800 28208 -16086.4 1541.15 1194.09 -642.58 1356.01 
36621 2
19593700 28372.2 -17047.8 1776.23 1021.58 -422.075 1105.34 
19592800 28835 -16270.2 1744.54 1256.51 -368.275 1309.37 
36621.5 2
19593700 28982.8 -17303.7 1724.15 1187.82 -497.755 1287.89 
19592800 29391.8 -16513.7 1677.15 1083.36 -473.81 1182.44 
36622 2
19593700 29625.7 -17452.2 1688 1293.56 -298.741 1327.6 
19592800 30016.4 -16672.6 1609.33 1256.68 -319.7 1296.71 
36622.5 2
19593700 30310 -17647.8 1598.77 1376.93 -393.567 1432.07 
19592800 30700.5 -16826.2 1570.77 1376.35 -308.995 1410.61 
36623 2
19593700 31043.9 -17962.8 1530.15 1436.25 -616.438 1562.95 
19592800 31388.3 -17128.7 1528.77 1346.08 -592.052 1470.53 
36623.5 2
19593700 31851.9 -18163.5 1447.92 1612.77 -400.583 1661.78 
19592800 32111 -17436.3 1435.46 1442.5 -614.003 1567.74 
36624 2
19593700 32670.7 -18473.7 1656.92 1657.43 -627.998 1772.41 
19592800 32915.5 -17809.4 1578.38 1628.62 -755.216 1795.2 
36624.5 2
19593700 33382.2 -18727.7 1702.83 1437.49 -513.08 1526.31 
19592800 33704.6 -17988.5 1612.67 1594.03 -361.849 1634.58 
36625 2
19593700 34071.6 -18920.2 1702.92 1398.31 -390.441 1451.79 
19592800 34483.2 -18088.5 1579.23 1579.25 -202.762 1592.21 
36625.5 2
19593700 34688.1 -19133.4 1723.08 1197.01 -414.04 1266.6 
19592800 35074.9 -18396.8 1577.23 1149.07 -598.656 1295.66 
36626 2
19593700 35283.9 -19441.2 1677.25 1208.6 -624.304 1360.32 
19592800 35525.2 -18639.8 1611.42 913.442 -492.862 1037.93 
36626.5 2
19593700 36038.5 -19661.5 1639.23 1533.63 -447.91 1597.7 
19592800 36114.6 -18911.7 1570.15 1197.9 -552.728 1319.27 
36627 2
19593700 36847 -19885.3 1726.62 1594.75 -441.359 1654.7 
19592800 36832.3 -19083.5 1573.38 1415.57 -338.795 1455.55 
36627.5 2
19593700 37486.8 -20060.3 1801 1251.99 -342.466 1297.99 
19592800 37509.2 -19269.8 1594.46 1324.55 -364.594 1373.81 
36628 2
19593700 38250.8 -20208.8 1813.42 1543.4 -300.052 1572.29 
19592800 38161.7 -19367.2 1612.67 1318.21 -196.931 1332.84 
36628.5 2
19593700 38911.3 -20331.4 1799.54 1350.83 -250.616 1373.89 
19592800 38890.8 -19581.9 1670.31 1491.01 -439.004 1554.29 
36629 2
19593700 39591.2 -20571.7 1711.08 1351.74 -477.749 1433.68 
19592800 39492 -19783.3 1637 1195.29 -400.367 1260.56 
36629.5 2
19593700 40477 -20807.9 1707.23 1754 -467.784 1815.31 
19592800 40233.5 -20188.4 1549.15 1468.39 -802.133 1673.2 
36630 2
19593700 41251.2 -21020.8 1703.08 1526.93 -419.815 1583.59 
19592800 41021.4 -20518.2 1574.54 1553.94 -650.432 1684.57 
36630.5 2
19593700 41963.3 -21138.1 1720.08 1418.63 -233.681 1437.75 
19592800 41741.6 -20624.2 1608.31 1434.72 -211.155 1450.18 
36631 2
19593700 42720.9 -21131.2 1770.77 1494.31 13.5033 1494.37 
19592800 42358.5 -20575.2 1653.92 1216.66 96.4952 1220.48 
36631.5 2
19593700 43317.9 -21136.7 1773.42 1246.33 -11.3484 1246.38 
19592800 42945.2 -20501.7 1682.58 1224.85 153.579 1234.44 
36632 2
19593700 44119.1 -21133.1 1876.07 1605.66 7.20489 1605.68 
19592800 43681.1 -20503.6 1632.14 1474.76 -3.81716 1474.76 
36632.5 2
19593700 44744.4 -20964 1796.83 1235.72 334.133 1280.1 
19592800 44404.3 -20402.8 1594.92 1429.37 199.087 1443.17 
36633 2
19593700 45469 -20822.7 1740.46 1503.28 293.169 1531.61 
19592800 45100.2 -20193.5 1603.31 1443.77 434.381 1507.7 
36633.5 2
19593700 46165.9 -20613.4 1781 1399.44 420.297 1461.2 
19592800 45796.5 -20112 1646.38 1398.05 163.577 1407.59 
36634 2
19593700 46650.1 -20431.8 1800 934.787 350.577 998.364 
19592800 46452.3 -19871 1699.43 1266.07 465.251 1348.85 
36634.5 2
19593700 47071.2 -19950.8 1761.77 824.047 941.324 1251.06 
19592800 46796.1 -19402.9 1770.38 672.781 916.002 1136.53 
