# Supplementary material for: Intrinsic group behaviour II: On the dependence of triad spatial dynamics on social and personal features; and on the effect of social interaction on small group dynamics
Source: PLoS One. 2019 Dec 3;14(12):e0225704. doi: 10.1371/journal.pone.0225704 (PMC6890182; doi:10.1371/journal.pone.0225704)
Supplement: S2 Data Set — (ZIP) [file pone.0225704.s002.zip › set_2_nint/group_traj_dyas_noint/traj_2_0109_45.dat]

2 19583100 19582700 0 0 0 1 0 1 0 30 30 30 1615.21 1651.59 1578.84 
36507.5 1
19582700 -34952.7 -4139 1461.83 0 0 0 
36508 1
19582700 -34778.1 -3960.31 1454.77 464.334 475.245 664.428 
36508.5 1
19582700 -34541.5 -3785.54 1442.38 460.192 340.018 572.179 
36509 1
19582700 -34204.8 -3527.17 1427 684.36 525.146 862.628 
36509.5 1
19582700 -33845.5 -3237.46 1468.46 722.927 582.908 928.658 
36510 1
19582700 -33548.7 -2842.85 1532.62 583.195 775.276 970.139 
36510.5 1
19582700 -33288.4 -2467.17 1553.83 531.175 766.693 932.719 
36511 1
19582700 -32973.1 -2022.62 1562.69 644.867 909.103 1114.59 
36511.5 2
19583100 -32422.4 -2565.08 1682.85 0 0 0 
19582700 -32609.7 -1625.54 1563.92 701.515 766.558 1039.1 
36512 2
19583100 -32230.1 -2084.42 1748.08 391.652 978.941 1054.38 
19582700 -32262.6 -1337.33 1572.67 706.943 586.976 918.863 
36512.5 2
19583100 -31740.1 -1845.54 1703.31 1002.06 488.503 1114.79 
19582700 -31834.7 -1049.54 1580.92 875.033 588.538 1054.54 
36513 2
19583100 -31350.9 -1523.79 1671.36 761.683 629.653 988.243 
19582700 -31385.4 -769.5 1573.64 879.185 548.02 1036 
36513.5 2
19583100 -30909.1 -1251.62 1627.23 888.894 547.626 1044.04 
19582700 -30888 -596.077 1547.69 1000.86 348.94 1059.95 
36514 2
19583100 -30431 -986.571 1566.21 956.154 530.088 1093.26 
19582700 -30467.9 -371.571 1537.07 840.143 449.011 952.602 
36514.5 2
19583100 -29872.5 -733.571 1517.57 1097.25 497.053 1204.58 
19582700 -30072.8 -156.429 1506 776.312 422.678 883.921 
36515 2
19583100 -29340.2 -302.071 1510.43 1049.87 851.085 1351.51 
19582700 -29571.1 320.571 1503.29 989.575 940.828 1365.44 
36515.5 2
19583100 -29051.5 107.846 1561.69 572.769 813.329 994.77 
19582700 -29108.9 735.769 1462.69 916.961 823.805 1232.67 
36516 2
19583100 -28650.6 446.462 1570.31 833.52 703.982 1091.03 
19582700 -28693.8 1119.62 1492.85 862.946 798.017 1175.38 
36516.5 2
19583100 -28313.5 793.6 1570.33 666.17 686.044 956.263 
19582700 -28229.3 1500.67 1545.4 918.01 753.066 1187.37 
36517 2
19583100 -27934 1137 1609.2 750.066 678.656 1011.52 
19582700 -27798.5 2068.13 1539.6 851.383 1121.48 1408.03 
36517.5 2
19583100 -27435.3 1441.93 1715.21 1019.87 623.576 1195.4 
19582700 -27432.3 2447.36 1555.71 748.973 775.509 1078.13 
36518 2
19583100 -26968 1795.77 1691.46 934.571 707.681 1172.28 
19582700 -26985.8 2847.38 1547.92 893.033 800.055 1199 
36518.5 2
19583100 -26527.4 2056.15 1623.31 890.132 526.03 1033.94 
19582700 -26650.1 3119.46 1546.77 678.166 549.65 872.94 
36519 2
19583100 -26194.4 2318.14 1656.07 676.74 532.498 861.122 
19582700 -26407.9 3327.57 1561.64 492.317 422.988 649.072 
36519.5 2
19583100 -25805.9 2650.86 1644.14 780.264 668.101 1027.22 
19582700 -26004.9 3627.64 1545.79 809.094 602.553 1008.81 
36520 2
19583100 -25502.9 3000.57 1633.5 604.79 698.033 923.591 
19582700 -25610.5 3866.07 1556.93 787.283 475.905 919.946 
36520.5 2
19583100 -24977.6 3321 1580.43 1023.95 624.617 1199.42 
19582700 -25170.9 4032.79 1566.71 857.004 324.979 916.551 
36521 2
19583100 -24462.7 3749.62 1590.85 1038.06 864.144 1350.67 
19582700 -24552.4 4652.15 1529.77 1246.92 1248.73 1764.69 
36521.5 2
19583100 -24127.6 3876.5 1613.64 692.251 262.158 740.229 
19582700 -23981.6 4878.71 1533.29 1179.37 468.1 1268.87 
36522 2
19583100 -23506.4 4279.71 1610.71 1220.6 792.17 1455.13 
19582700 -23307.3 4954.71 1530 1324.73 149.312 1333.11 
36522.5 2
19583100 -22917.4 4433.07 1632 1148.01 298.942 1186.29 
19582700 -22612.6 5129.5 1521.71 1354.08 340.713 1396.29 
36523 2
19583100 -22258.5 4549.77 1202.69 1317.78 233.396 1338.29 
19582700 -22029.8 5281.31 1299.54 1165.75 303.615 1204.64 
36523.5 2
19583100 -21882.8 4626.46 1346.08 763.602 155.879 779.35 
19582700 -21475.8 5388.92 1331 1126.02 218.73 1147.06 
36524 2
19583100 -21287.1 4844.92 1447.62 1210.91 444.028 1289.76 
19582700 -20879.8 5549.54 1340.62 1211.38 326.454 1254.6 
36524.5 2
19583100 -20704.2 4951.5 1392.36 1145.11 209.385 1164.1 
19582700 -20306.1 5625.29 1306.07 1127.11 148.816 1136.89 
36525 2
19583100 -20226.7 4998.38 1368.31 936.318 91.9306 940.82 
19582700 -19812 5692.69 1273.69 968.768 132.17 977.742 
36525.5 2
19583100 -19722.9 4997.85 1301.62 1009.56 -1.07908 1009.56 
19582700 -19268.9 5842.54 1241.92 1088.33 300.293 1129 
36526 2
19583100 -19044.2 5175.08 1307.46 1376.81 359.494 1422.97 
19582700 -18666.5 5785.23 1212.23 1221.88 -116.243 1227.39 
36526.5 2
19583100 -18578.7 5121.15 1295.31 944.141 -109.377 950.456 
19582700 -18200.7 5647.69 1269.85 944.921 -278.983 985.245 
36527 2
19583100 -18115.8 4916.31 1309.46 933.158 -412.996 1020.47 
19582700 -17851.1 5679 1295.38 704.87 63.1203 707.69 
36527.5 2
19583100 -17580.4 5073.43 1383.79 1043.7 306.279 1087.71 
19582700 -17402.8 5724.07 1259.07 873.862 87.8585 878.268 
36528 2
19583100 -17014.9 5186.15 1415.85 1113.2 221.9 1135.1 
19582700 -16972.3 5812.69 1306.62 847.398 174.451 865.168 
36528.5 2
19583100 -16619.4 5180.69 1360.23 802.309 -11.0782 802.386 
19582700 -16668.2 6053.38 1264 616.789 488.22 786.63 
36529 2
19583100 -16181.9 5425.23 1433.46 878.437 491.041 1006.37 
19582700 -16459 6331.23 1211.77 420.142 557.924 698.426 
36529.5 2
19583100 -15820.7 5806.23 1418.23 728.288 768.145 1058.51 
19582700 -16175.2 6693.92 1239.46 572.115 731.234 928.45 
36530 2
19583100 -15586.3 6315.23 1426.15 459.578 998.039 1098.77 
19582700 -15942.9 6924.46 1343.69 455.505 452.036 641.733 
36530.5 2
19583100 -15362.2 6746.38 1402.31 447.259 860.587 969.871 
19582700 -15828.3 7178.62 1281.77 228.773 507.293 556.492 
36531 2
19583100 -15184.1 7112.15 1357 354.183 727.175 808.844 
19582700 -15758.2 7343.92 1339.54 139.471 328.644 357.014 
36531.5 2
19583100 -15063.2 7416.15 1383.69 242.663 610.442 656.905 
19582700 -15704.2 7463.31 1329 108.279 239.728 263.047 
36532 2
19583100 -15126 7523.08 1323.38 -124.296 211.729 245.517 
19582700 -15673.7 7523.08 1312.77 60.4722 118.355 132.909 
36532.5 2
19583100 -15118.8 7560 1360.15 14.5782 74.4417 75.8557 
19582700 -15668.8 7510.08 1310.38 9.92556 -26.2097 28.0261 
36533 2
19583100 -15137.4 7713.92 1383.31 -37.2308 307.846 310.089 
19582700 -15734.2 7577.31 1243.92 -130.923 134.462 187.672 
36533.5 2
19583100 -15276.8 7846 1417.54 -278.769 264.154 384.044 
19582700 -15817 7601.54 1288.08 -165.538 48.4615 172.486 
36534 2
19583100 -15209.8 7634.15 1426.38 132.673 -419.497 439.978 
19582700 -15833.5 7573.77 1300.23 -32.7494 -54.9886 64.0021 
36534.5 2
19583100 -15076.8 7040.69 1403.08 265.846 -1186.92 1216.33 
19582700 -15849.8 7408.54 1208.54 -32.4615 -330.462 332.052 
36535 2
19583100 -15017 6874.83 1289.33 122.135 -338.488 359.848 
19582700 -15689.3 7337.33 1293.42 327.42 -145.317 358.219 
36535.5 2
19583100 -15042.9 7087.77 1301.23 -53.671 440.861 444.116 
19582700 -15488.3 7102.23 1306.62 416.202 -486.755 640.433 
36536 2
19583100 -14938.1 7550.77 1236.54 209.692 926 949.446 
19582700 -15112.8 6828.54 1347 751.077 -547.385 929.38 
36536.5 2
19583100 -14422.7 7814.17 1288.5 1010.61 516.466 1134.93 
19582700 -14505.3 6782.5 1450.92 1191.05 -90.2715 1194.47 
36537 2
19583100 -13822 7704.92 1288.69 1203.74 -218.925 1223.49 
19582700 -14069.5 6602.85 1425.62 873.336 -360.028 944.636 
36537.5 2
19583100 -13330 7421.92 1260.15 972.332 -559.289 1121.71 
19582700 -13725.2 6378.15 1439.62 680.602 -444.056 812.653 
36538 2
19583100 -12995.2 7060 1274.92 665.545 -719.529 980.139 
19582700 -13284.2 6270.54 1408.62 876.587 -213.947 902.318 
36538.5 2
19583100 -12527.5 6953.15 1288.77 929.806 -212.418 953.761 
19582700 -12853.5 6105 1424.69 856.4 -329.102 917.458 
36539 2
19583100 -12004.9 6897.62 1260.15 1028.77 -109.328 1034.56 
19582700 -12374.7 6005.46 1453 942.459 -195.942 962.612 
36539.5 2
19583100 -11507.8 6808.67 1278.67 1020.89 -182.646 1037.1 
19582700 -11779.3 5832.17 1460.17 1222.5 -355.842 1273.24 
36540 2
19583100 -10973.8 6669.15 1241.54 1112.46 -290.652 1149.8 
19582700 -11287.6 5725.23 1397.85 1024.41 -222.783 1048.36 
36540.5 2
19583100 -10490.1 6529.62 1300.23 959.707 -276.862 998.844 
19582700 -10712.5 5620.23 1419.69 1141.18 -208.333 1160.04 
36541 2
19583100 -10111.5 6326.23 1301 749.733 -402.742 851.059 
19582700 -10127.4 5587.54 1425 1158.57 -64.7372 1160.38 
36541.5 2
19583100 -9559.92 6220.15 1308 1092.16 -210.053 1112.17 
19582700 -9600 5509.77 1423 1044.33 -153.998 1055.62 
36542 2
19583100 -8980.86 6194.43 1302.5 1137.65 -50.5408 1138.78 
19582700 -9071.07 5496.14 1410.79 1039.15 -26.7709 1039.5 
36542.5 2
19583100 -8385.69 6077.38 1335.69 1190.33 -234.088 1213.13 
19582700 -8580.46 5428 1444.38 981.22 -136.286 990.639 
36543 2
19583100 -7768.85 5963.46 1266.77 1264.03 -233.449 1285.41 
19582700 -8044.38 5395.62 1425.23 1098.52 -66.3619 1100.52 
36543.5 2
19583100 -7175.46 5859.85 1259.77 1201.18 -209.748 1219.36 
19582700 -7470.38 5348.62 1397.54 1161.94 -95.1417 1165.83 
36544 2
19583100 -6515.15 5674.69 1266.62 1317.98 -369.569 1368.81 
19582700 -6763 5163.46 1396.46 1411.95 -369.569 1459.51 
36544.5 2
19583100 -5837.77 5572.92 1325.77 1357.48 -203.946 1372.72 
19582700 -6285.85 5085 1461.69 956.22 -157.238 969.062 
36545 2
19583100 -5129.85 5408.92 1526.23 1390.81 -322.2 1427.64 
19582700 -5742.85 4985.08 1244.85 1066.8 -196.313 1084.71 
36545.5 2
19583100 -4435.54 5272.85 1612.77 1391.4 -272.699 1417.87 
19582700 -5065.31 4825.15 1341.69 1357.79 -320.487 1395.1 
36546 2
19583100 -3743.46 5221.23 1616.85 1386.93 -103.438 1390.78 
19582700 -4440.85 4811.31 1596.38 1251.43 -27.7478 1251.73 
36546.5 2
19583100 -3048.38 5136.85 1533.69 1384.62 -168.097 1394.78 
19582700 -3876.08 4563.54 1743.77 1125.04 -493.564 1228.54 
36547 2
19583100 -2512.85 5009.08 1550.54 1075.38 -256.565 1105.56 
19582700 -3472.77 4431.92 1838.54 809.855 -264.288 851.888 
36547.5 2
19583100 -2001.46 4877.23 1552.77 1026.88 -264.751 1060.46 
19582700 -2981.54 4388.69 1871.77 986.407 -86.8088 990.22 
36548 2
19583100 -1488.46 4744 1553.31 1030.12 -267.532 1064.29 
19582700 -2141 4345.62 1825.92 1687.83 -86.4998 1690.04 
36548.5 2
19583100 -925.308 4594.23 1538.92 1119.59 -297.752 1158.51 
19582700 -1426.69 4216.69 1727.54 1420.09 -256.308 1443.04 
36549 2
19583100 -338.308 4379.69 1631.92 1150.98 -420.664 1225.44 
19582700 -886.769 4117 1695.54 1058.67 -195.475 1076.57 
36549.5 2
19583100 220.923 4119.77 1589.85 1114.01 -517.775 1228.45 
19582700 -361 3865.23 1679.46 1047.35 -501.532 1161.24 
36550 2
19583100 887.538 3879.23 1539.15 1325.28 -478.208 1408.92 
19582700 279.538 3594.92 1641.62 1273.44 -537.391 1382.18 
36550.5 2
19583100 1442.15 3682.15 1595.92 1093.92 -388.712 1160.93 
19582700 811.923 3281.08 1663.85 1050.07 -619.026 1218.95 
36551 2
19583100 1932.58 3427.67 1575.17 1017.49 -527.982 1146.32 
19582700 1369.33 3003.42 1662.5 1156.45 -576.059 1291.99 
36551.5 2
19583100 2426.23 3145.54 1522.62 1003.35 -573.431 1155.65 
19582700 1862.69 2742 1644.77 1002.76 -531.335 1134.83 
36552 2
19583100 2867.92 2852.08 1530.77 859.324 -570.937 1031.7 
19582700 2216.62 2470.69 1617.54 688.566 -527.836 867.603 
36552.5 2
19583100 3359.15 2487.77 1513.31 953.846 -707.394 1187.53 
19582700 2590.08 2165.92 1636.77 725.168 -591.785 935.99 
36553 2
19583100 3748.33 2095.25 1497.5 809.105 -816.048 1149.17 
19582700 3130.5 1798.17 1582 1123.54 -764.566 1359.01 
36553.5 2
19583100 4215.08 1684.08 1498.62 962.358 -847.78 1282.52 
19582700 3624.15 1451.38 1556.54 1017.84 -715.015 1243.89 
36554 2
19583100 4739.77 1356.62 1527.31 1041.06 -649.725 1227.17 
19582700 4116.62 1083.31 1577 977.106 -730.311 1219.87 
36554.5 2
19583100 5211.54 1080.23 1497 928.68 -544.064 1076.31 
19582700 4666.92 765.615 1620.38 1083.28 -625.379 1250.84 
36555 2
19583100 5755.08 714.923 1506.08 1051.33 -706.591 1266.72 
19582700 5221.23 390.231 1563.85 1072.16 -726.082 1294.88 
36555.5 2
19583100 6265.17 297.667 1502.5 1038.88 -849.809 1342.18 
19582700 5652 53.0833 1582.83 877.33 -686.655 1114.09 
36556 2
19583100 6728.62 -132.692 1512.08 936.26 -869.412 1277.68 
19582700 6068.38 -271.923 1596.15 841.181 -656.579 1067.09 
36556.5 2
19583100 7174.25 -478.75 1504.58 894.849 -694.895 1132.98 
19582700 6499.67 -604.75 1583.5 866.028 -668.327 1093.92 
36557 2
19583100 7648.92 -919.462 1523.54 936.239 -869.254 1277.55 
19582700 7005.69 -1034.92 1604.38 998.078 -848.468 1309.98 
36557.5 2
19583100 8115 -1401.83 1558.17 945.389 -978.442 1360.55 
19582700 7406.92 -1468.25 1631.5 813.843 -878.959 1197.88 
36558 2
19583100 8600.23 -1891.23 1586.15 980.264 -988.682 1392.27 
19582700 7827.46 -1952.46 1652.23 849.586 -978.205 1295.64 
36558.5 2
19583100 9060.23 -2364.46 1588.38 888.031 -913.573 1274.05 
19582700 8213.85 -2408.62 1688.38 745.916 -880.606 1154.06 
36559 2
19583100 9412.58 -2821.83 1587.17 700.502 -909.288 1147.83 
19582700 8567.58 -2682.67 1597.33 703.255 -544.834 889.613 
36559.5 2
19583100 9790.25 -3290.83 1576 785.17 -975.052 1251.89 
19582700 8961.67 -3189.92 1615.42 819.3 -1054.57 1335.43 
36560 2
19583100 10156.5 -3724 1551.38 742.823 -878.634 1150.56 
19582700 9406 -3539.38 1637.92 901.285 -708.86 1146.65 
36560.5 2
19583100 10490.5 -4143.31 1495.62 651.072 -817.364 1044.98 
19582700 9764.38 -3923.38 1682.31 698.605 -748.538 1023.89 
36561 2
19583100 10848.9 -4708.08 1470.92 719.789 -1134.09 1343.22 
19582700 10135.8 -4130.92 1661.58 745.714 -416.731 854.256 
36561.5 2
19583100 11251.2 -5203 1475.85 803.022 -987.858 1273.07 
19582700 10422.8 -4800.54 1627.54 573.046 -1336.57 1454.24 
36562 2
19583100 11707.5 -5632.42 1463.83 916.203 -862.282 1258.16 
19582700 10968.4 -5232.67 1625.33 1095.52 -867.727 1397.54 
36562.5 2
19583100 12112 -6222.15 1509.92 823.829 -1201.09 1456.48 
19582700 11208 -5769 1588.85 487.95 -1092.33 1196.36 
36563 2
19583100 12512 -6550.54 1536.77 785.855 -645.156 1016.76 
19582700 11657.8 -6278.62 1601.23 883.784 -1001.21 1335.48 
36563.5 2
19583100 12983.1 -6962.15 1562.46 927.317 -810.267 1231.44 
19582700 12131.3 -6648.38 1637.69 932.011 -727.892 1182.57 
36564 2
19583100 13338.1 -7298.77 1553.38 707.171 -670.549 974.539 
19582700 12513.8 -7070.69 1667.08 762.029 -841.25 1135.07 
36564.5 2
19583100 13699.2 -7697.54 1517.54 712.183 -786.527 1061.05 
19582700 12826.4 -7477.31 1698 616.447 -802.003 1011.54 
36565 2
19583100 14133.1 -8063.38 1486.69 869.585 -733.159 1137.41 
19582700 13202.1 -7930.69 1656.54 752.89 -908.586 1179.99 
36565.5 2
19583100 14560.1 -8499.23 1523.54 850.598 -868.219 1215.45 
19582700 13507.2 -8432.31 1659.85 607.876 -999.234 1169.61 
36566 2
19583100 14971.6 -8870.5 1559.25 844.982 -762.36 1138.06 
19582700 14003.5 -8728.92 1614.25 1019.03 -609.053 1187.17 
36566.5 2
19583100 15372.3 -9199.08 1585.54 824.536 -676.084 1066.28 
19582700 14457.1 -9102 1667.23 933.286 -767.661 1208.44 
36567 2
19583100 15758.2 -9665.31 1584.92 764.052 -923.229 1198.39 
19582700 15013 -9620.15 1660.38 1100.84 -1026.05 1504.86 
36567.5 2
19583100 16163.6 -10234.3 1585.31 810.923 -1138 1397.37 
19582700 15312.8 -9912.31 1705 599.692 -584.308 837.285 
36568 2
19583100 16628.9 -10743.8 1568.77 919.58 -1006.99 1363.69 
19582700 15626.6 -10261.8 1674.69 620.097 -690.635 928.169 
36568.5 2
19583100 17005.8 -11160.3 1520.75 755.331 -834.644 1125.68 
19582700 16126.7 -10890.5 1633.08 1002.11 -1259.98 1609.9 
36569 2
19583100 17453.2 -11687.8 1507.38 905.663 -1067.84 1400.18 
19582700 16610.1 -11473.3 1648.54 978.563 -1179.77 1532.79 
36569.5 2
19583100 18117 -12057.8 1482.5 1324.89 -738.331 1516.73 
19582700 16995.2 -12031.8 1649.42 768.642 -1114.82 1354.12 
36570 2
19583100 18663.8 -12484.2 1494.62 1104.58 -861.422 1400.77 
19582700 17714.4 -12407 1546.15 1452.97 -757.912 1638.76 
36570.5 2
19583100 19015.4 -12866.1 1506.85 689.442 -748.869 1017.91 
19582700 18259.1 -12825.4 1536.31 1068.02 -820.362 1346.73 
36571 2
19583100 19470.7 -13250.2 1498.75 912.389 -769.886 1193.81 
19582700 18772.1 -13271.5 1613.75 1028.07 -894.019 1362.42 
36571.5 2
19583100 19888.1 -13650.2 1521.77 826.555 -791.889 1144.68 
19582700 19240.4 -13758 1649.62 927.329 -963.366 1337.17 
36572 2
19583100 20208 -14034.8 1526.92 643.708 -774.003 1006.7 
19582700 19619.1 -14178.6 1634.25 761.969 -846.244 1138.74 
36572.5 2
19583100 20663 -14320.7 1524.08 913.655 -574.014 1079.01 
19582700 20081.5 -14609.1 1574.38 928.625 -864.445 1268.7 
36573 2
19583100 21176.7 -14469.6 1496.54 1009.22 -292.58 1050.77 
19582700 20668.5 -14908.5 1607.92 1153.09 -588.333 1294.51 
36573.5 2
19583100 21637.5 -14673 1470.31 927.101 -409.225 1013.4 
19582700 21175.8 -15134.2 1555.38 1020.89 -454.109 1117.34 
36574 2
19583100 22170.4 -14924.8 1430.23 1087.6 -513.815 1202.86 
19582700 21728.7 -15402.2 1471.85 1128.26 -546.782 1253.77 
36574.5 2
19583100 22788.1 -15037.9 1396.29 1230.59 -225.275 1251.04 
19582700 22274.9 -15595.6 1454.14 1087.98 -385.294 1154.19 
36575 2
19583100 23366.3 -15239.6 1476.5 1120.43 -390.919 1186.67 
19582700 22902.8 -15631.4 1613.29 1216.92 -69.4906 1218.9 
36575.5 2
19583100 23904.7 -15409.4 1515.15 1096.55 -345.852 1149.8 
19582700 23448.4 -15845.4 1599.77 1111.2 -435.756 1193.59 
36576 2
19583100 24352.6 -15519.3 1528.36 901.309 -221.129 928.039 
19582700 23902.6 -15923.4 1681.71 913.857 -156.886 927.226 
36576.5 2
19583100 24881.2 -15642.7 1530.29 1024.36 -239.203 1051.92 
19582700 24387.8 -16135.6 1666.43 940.338 -411.406 1026.4 
36577 2
19583100 25297.4 -15861.2 1561.54 861.636 -452.256 973.115 
19582700 24925.8 -16291.3 1706.08 1113.84 -322.287 1159.53 
36577.5 2
19583100 25839.4 -15923.3 1537.33 1092.77 -125.227 1099.92 
19582700 25447.5 -16483.5 1652.2 1051.94 -387.417 1121.02 
36578 2
19583100 26433.5 -16045.6 1458.15 1193.05 -245.68 1218.08 
19582700 26041.5 -16621.3 1602.31 1192.63 -276.789 1224.32 
36578.5 2
19583100 27136 -16308.5 1489.43 1391.01 -520.564 1485.23 
19582700 26657.4 -16863.9 1641.07 1219.6 -480.296 1310.76 
36579 2
19583100 27669.5 -16493.9 1712.77 1069.06 -371.589 1131.8 
19582700 27236.8 -16997.5 1635.69 1161.3 -267.744 1191.77 
36579.5 2
19583100 28226.8 -16547.5 1607.5 1110.21 -106.727 1115.33 
19582700 27715.6 -17124.4 1679.57 953.778 -252.78 986.707 
36580 2
19583100 28660.2 -16559.4 1592 839.861 -23.0322 840.176 
19582700 28248 -17134.4 1674.31 1031.7 -19.4331 1031.88 
36580.5 2
19583100 29224.7 -16521.5 1575 1140.48 76.6123 1143.05 
19582700 28706.1 -17259.7 1684.46 925.408 -253.147 959.408 
36581 2
19583100 29699.8 -16693.8 1506.92 959.907 -348.252 1021.13 
19582700 29220.5 -17395.7 1622.46 1039.32 -274.747 1075.02 
36581.5 2
19583100 30163.1 -16900.2 1459.77 953.15 -424.66 1043.47 
19582700 29716.5 -17502.1 1626.54 1020.58 -218.898 1043.79 
36582 2
19583100 30673.1 -17113.6 1420.21 1003.93 -419.962 1088.23 
19582700 30153.4 -17561.2 1624.93 860.02 -116.412 867.863 
36582.5 2
19583100 31256.2 -17303.4 1335.69 1127.82 -367.143 1186.07 
19582700 30691.2 -17822 1546.08 1040.09 -504.421 1155.95 
36583 2
19583100 31828.5 -17518.7 1254 1149.21 -432.345 1227.85 
19582700 31361.4 -18138.5 1448.08 1345.84 -635.619 1488.39 
36583.5 2
19583100 32396.7 -17719.5 1335.62 1120.77 -395.995 1188.67 
19582700 31868.5 -18375.5 1313.08 1000.15 -467.304 1103.94 
36584 2
19583100 33095.2 -17891.4 1460 1464.48 -360.493 1508.2 
19582700 32534.9 -18504 1509.33 1397.18 -269.473 1422.93 
36584.5 2
19583100 33653.9 -17909.8 1473.14 1104.11 -36.3025 1104.7 
19582700 33071.1 -18664.7 1597.86 1059.59 -317.617 1106.17 
36585 2
19583100 34184.5 -18049.8 1511.15 1028.16 -271.435 1063.39 
19582700 33562.5 -18761.1 1613.46 952.306 -186.749 970.445 
36585.5 2
19583100 34672.2 -18200.8 1535.15 987.231 -305.512 1033.42 
19582700 34020.8 -18901.2 1593.46 927.748 -283.712 970.16 
36586 2
19583100 35068.1 -18384 1558.23 798.232 -369.417 879.57 
19582700 34487.6 -19040.2 1673 941.222 -280.087 982.012 
36586.5 2
19583100 35618 -18495.7 1560.17 1140.92 -231.674 1164.2 
19582700 34994.2 -19188.5 1636.42 1051.11 -307.772 1095.24 
36587 2
19583100 36156.9 -18644.7 1550.31 1086.54 -300.455 1127.31 
19582700 35504.8 -19322.7 1644.23 1029.27 -270.549 1064.24 
36587.5 2
19583100 36662.7 -18780.8 1516.62 1013.57 -272.699 1049.61 
19582700 36080.4 -19523.2 1617.08 1153.54 -401.727 1221.49 
36588 2
19583100 37262 -19003.2 1493.46 1196.22 -444.035 1275.98 
19582700 36677.4 -19758.9 1621 1191.62 -470.597 1281.18 
36588.5 2
19583100 37683.6 -19158.5 1507.23 839.871 -309.225 894.988 
19582700 37192 -19906.4 1644.31 1025.13 -293.748 1066.39 
36589 2
19583100 38100.4 -19337.9 1509.29 818.746 -352.447 891.383 
19582700 37735.6 -19990 1716.57 1068.06 -164.274 1080.62 
36589.5 2
19583100 38656.8 -19609.7 1589.85 1088.87 -531.967 1211.87 
19582700 38284.7 -20101.2 1740.08 1074.46 -217.673 1096.29 
36590 2
19583100 39239.9 -19838.5 1622.08 1173.35 -460.455 1260.46 
19582700 38712.8 -20244.5 1729.46 861.477 -288.345 908.452 
36590.5 2
19583100 39613 -20006.5 1546.31 746.154 -336 818.316 
19582700 39124.5 -20443 1713.08 823.231 -396.923 913.924 
36591 2
19583100 39991.4 -20221.4 1506.08 750.763 -426.282 863.343 
19582700 39510.6 -20652 1664.38 766.178 -414.683 871.201 
36591.5 2
19583100 40404 -20424.2 1505.54 813.837 -400.091 906.865 
19582700 39960.8 -20879.8 1629.77 888.029 -449.401 995.267 
36592 2
19583100 40883.5 -20690.8 1504.77 968.765 -538.462 1108.35 
19582700 40202.2 -21012.2 1550.62 487.49 -267.288 555.958 
36592.5 2
19583100 41444.2 -21053.2 1526.08 1148.8 -742.591 1367.91 
19582700 40659.9 -21089.3 1515.23 938.052 -158.102 951.282 
36593 2
19583100 41917.2 -21307.5 1595.92 942.384 -506.589 1069.92 
19582700 41156.8 -21232.7 1499.85 989.887 -285.627 1030.27 
36593.5 2
19583100 42523.2 -21260.8 1621.17 1221.81 94.0085 1225.42 
19582700 41724.1 -21367.5 1586.33 1143.62 -271.79 1175.48 
36594 2
19583100 43053.7 -21309.6 1576 1054.56 -96.9822 1059.01 
19582700 42123.4 -21362.2 1629.08 793.84 10.4756 793.909 
36594.5 2
19583100 43498 -21281.4 1578.83 883.315 56.0611 885.093 
19582700 42487.5 -21302.1 1625.58 723.887 119.577 733.697 
36595 2
19583100 43971.8 -21189.4 1544.62 941.887 182.966 959.494 
19582700 43057.3 -21154.8 1648.15 1132.82 292.871 1170.06 
36595.5 2
19583100 44424.9 -20989.9 1495.83 908.111 399.735 992.197 
19582700 43520.2 -20934.7 1671.08 927.74 441.087 1027.26 
36596 2
19583100 44933.5 -20758.5 1540.46 1035.89 471.239 1138.04 
19582700 43842.9 -20947.2 1732.62 657.175 -25.4321 657.667 
36596.5 2
19583100 45287.2 -20496.4 1536.75 707.423 524.244 880.499 
19582700 44245.8 -20925 1669.08 805.654 44.3077 806.871 
36597 2
19583100 45632.5 -20278 1542.15 679.55 429.954 804.145 
19582700 44476.7 -20828.9 1600.23 454.611 189.128 492.382 
36597.5 2
19583100 45975.7 -20051.1 1579.46 671.684 444.076 805.211 
19582700 44715.1 -20689.3 1604 466.506 273.22 540.627 
36598 2
19583100 46105.1 -19974.2 1610.83 264.063 156.79 307.103 
19582700 44929.8 -20576 1618.67 438.278 231.24 495.54 
36598.5 2
19583100 46116.6 -19961.4 1683.77 23.7285 26.472 35.5501 
19582700 45010.3 -20679.9 1625.62 165.585 -213.833 270.45 
36599 2
19583100 45887.3 -19964.4 1625.69 -455.88 -5.96422 455.919 
19582700 44987.7 -20616.7 1630.15 -44.961 125.707 133.506 
36599.5 2
19583100 45538.2 -20060.4 1569.85 -688.515 -189.349 714.077 
19582700 45042.2 -20463 1643.23 107.571 303.141 321.661 
36600 2
19583100 45690.1 -20264.7 1557.54 305.525 -411.082 512.186 
19582700 45125.8 -20360.3 1630.69 168.085 206.624 266.358 
36600.5 2
19583100 45675.3 -20227 1545.54 -29.7168 75.8397 81.4539 
19582700 45125.7 -20333.2 1617.77 -0.154775 54.4807 54.4809 
36601 2
19583100 45559.4 -19997.8 1565.07 -229.01 452.993 507.59 
19582700 45074.8 -20240.1 1605.5 -100.606 184.109 209.804 
36601.5 2
19583100 45577.1 -19863.5 1487.57 35.0085 265.387 267.686 
19582700 44979.2 -20050 1629.07 -188.876 375.635 420.448 
36602 2
19583100 45756.2 -19641.3 1449.62 356.04 441.734 567.356 
19582700 45163.2 -19969.5 1544.08 365.685 159.963 399.141 
36602.5 2
19583100 45985.4 -19283.6 1423.15 475.423 742.1 881.328 
19582700 45279.9 -19807.8 1573.54 242.26 335.461 413.792 
36603 2
19583100 46277.4 -19118.2 1424.86 591.182 334.82 679.412 
19582700 45411.2 -19854.4 1560 265.772 -94.2964 282.004 
36603.5 2
19583100 46480 -18834.7 1476.79 393.343 550.485 676.574 
19582700 45610.4 -19908.4 1566.93 386.685 -104.854 400.649 
36604 2
19583100 46420.3 -18597.4 1484.46 -116.815 464.442 478.907 
19582700 45857 -19905.1 1511.08 482.667 6.559 482.712 
36604.5 1
19582700 46280.1 -19790.8 1497.46 842.783 227.705 873.002 
36605 1
19582700 46512.4 -19712.7 1500 477.084 160.375 503.318 
36605.5 1
19582700 46476.9 -19404.8 1471.77 -74.2544 644.137 648.403 
36606 1
19582700 46629.9 -19142.7 1455.69 302.372 517.939 599.741 
36606.5 1
19582700 46705.5 -18990.8 1453.08 150.031 301.435 336.708 
