# Supplementary material for: Intrinsic group behaviour II: On the dependence of triad spatial dynamics on social and personal features; and on the effect of social interaction on small group dynamics
Source: PLoS One. 2019 Dec 3;14(12):e0225704. doi: 10.1371/journal.pone.0225704 (PMC6890182; doi:10.1371/journal.pone.0225704)
Supplement: S2 Data Set — (ZIP) [file pone.0225704.s002.zip › set_2_nint/group_traj_dyas_noint/traj_2_0109_44.dat]

2 19563100 19563000 0 1 0 0 2 1 0 30 30 30 1725.49 1754.17 1696.81 
36390 1
19563000 -36584.7 -3502.43 1774.86 0 0 0 
36390.5 1
19563000 -36048.6 -3777.17 1751.92 1433.51 -734.594 1610.77 
36391 2
19563100 -35176 -2726.75 1706.5 0 0 0 
19563000 -35300.8 -3666.54 1755.69 1545.07 228.571 1561.89 
36391.5 2
19563100 -34698.5 -2500.08 1794.77 1433.82 680.7 1587.19 
19563000 -34579.8 -3434.31 1738.54 1422.09 458.049 1494.04 
36392 2
19563100 -34103.7 -2157.08 1713.31 1192.08 687.375 1376.06 
19563000 -33850.7 -3065.77 1758.46 1461.08 738.554 1637.13 
36392.5 2
19563100 -33435.8 -1884.15 1745.08 1341.21 548.038 1448.86 
19563000 -33287.8 -2748.15 1784.46 1130.21 637.782 1297.75 
36393 2
19563100 -32773.9 -1507.5 1784.36 1302.84 741.445 1499.04 
19563000 -32569.6 -2284.57 1802.07 1413.93 912.564 1682.84 
36393.5 2
19563100 -32111.9 -1247.15 1794.46 1321.37 519.653 1419.88 
19563000 -31987.5 -1897 1824 1161.9 773.596 1395.87 
36394 2
19563100 -31473.8 -938.214 1713.79 1278.83 619.117 1420.82 
19563000 -31326.1 -1650.93 1757.07 1325.43 493.129 1414.19 
36394.5 2
19563100 -30828.4 -643.357 1605.93 1283.16 586.197 1410.72 
19563000 -30671.9 -1355.71 1679.57 1300.48 586.907 1426.79 
36395 2
19563100 -29912.6 -86.9231 1544.54 1872.68 1137.9 2191.29 
19563000 -29800.5 -881.615 1602.77 1781.98 969.527 2028.66 
36395.5 2
19563100 -29106.2 414 1591.21 1612.8 1001.85 1898.64 
19563000 -29008 -407.643 1569.14 1585.08 947.945 1846.91 
36396 2
19563100 -28441.1 862.571 1656.71 1304.06 879.552 1572.96 
19563000 -28466 -26.5714 1503.79 1062.75 747.199 1299.13 
36396.5 2
19563100 -28066.9 1229.73 1735.8 757.644 743.243 1061.34 
19563000 -27750.9 599.867 1500.8 1447.5 1268.09 1924.4 
36397 2
19563100 -27251.5 1577.07 1751.67 1647.27 701.684 1790.49 
19563000 -27223.3 1009.13 1514 1065.86 826.801 1348.95 
36397.5 2
19563100 -26467.7 1920.33 1711 1583.43 693.468 1728.63 
19563000 -26679.7 1278 1798.27 1098.18 543.165 1225.17 
36398 2
19563100 -25725.1 2290.71 1659.86 1512.41 754.34 1690.1 
19563000 -25860.9 1568 1788.57 1667.77 590.631 1769.27 
36398.5 2
19563100 -25052.1 2499.79 1640.43 1311.75 407.547 1373.6 
19563000 -24869.6 1766.93 1766.36 1932.19 387.775 1970.72 
36399 2
19563100 -24392.4 2781.29 1613 1283.49 547.665 1395.45 
19563000 -23996.2 2007.43 1810.64 1699.28 467.899 1762.52 
36399.5 2
19563100 -23379.8 3328.54 1646.69 2075.12 1121.42 2358.75 
19563000 -23395.7 2402.38 1745.38 1230.58 809.336 1472.87 
36400 2
19563100 -22496.6 3540.8 1404.53 1755.8 421.991 1805.8 
19563000 -22655.5 2722.27 1481 1471.49 635.948 1603.03 
36400.5 2
19563100 -21728.1 3665.57 1387.93 1480.65 240.407 1500.04 
19563000 -21931.9 2857.79 1252.5 1394.23 261.116 1418.47 
36401 2
19563100 -20899.4 3758.57 1422.43 1667.58 187.123 1678.04 
19563000 -21067.7 2942.86 1430.71 1738.86 171.17 1747.27 
36401.5 2
19563100 -20224.6 3800.62 1373 1388.36 86.5102 1391.05 
19563000 -20618.3 3128.77 1443.69 924.705 382.535 1000.71 
36402 2
19563100 -19400.2 3748.36 1480.93 1655.42 -104.936 1658.75 
19563000 -19777.3 3094.14 1391.29 1688.8 -69.5309 1690.23 
36402.5 2
19563100 -18505.7 3663 1371.46 1810.77 -172.788 1819 
19563000 -18915.8 2904.08 1480.23 1743.96 -384.749 1785.9 
36403 2
19563100 -17705.7 3563.21 1469.71 1574.76 -196.429 1586.96 
19563000 -18034 2723.21 1579.14 1735.77 -356.029 1771.9 
36403.5 2
19563100 -16956.7 3476.54 1503.46 1460.08 -168.959 1469.83 
19563000 -17347.6 2563.69 1587.69 1337.98 -310.959 1373.64 
36404 2
19563100 -16225.9 3402.77 1513.15 1500.55 -151.477 1508.18 
19563000 -16624.2 2447.85 1518 1485.55 -237.877 1504.47 
36404.5 2
19563100 -15495.2 3330.31 1524.23 1479.29 -146.683 1486.54 
19563000 -15822.1 2299.85 1570.92 1623.64 -299.595 1651.05 
36405 2
19563100 -14773.2 3229.38 1575.54 1464.35 -204.712 1478.59 
19563000 -15105.8 2278.15 1581.15 1452.8 -44.0006 1453.47 
36405.5 2
19563100 -13913 3068.43 1585.36 1680.14 -314.367 1709.3 
19563000 -14247.5 2264.71 1544.79 1676.46 -26.2491 1676.66 
36406 2
19563100 -13198.2 2968.15 1568 1385.21 -194.331 1398.78 
19563000 -13490 2216.69 1615.92 1468.02 -93.0658 1470.97 
36406.5 2
19563100 -12468.2 2817.31 1576.38 1480.89 -305.976 1512.17 
19563000 -12721 2136 1665.38 1559.84 -163.676 1568.4 
36407 2
19563100 -11623.8 2755.69 1583.62 1716.23 -125.235 1720.79 
19563000 -11949.7 2089.77 1634.38 1567.7 -93.965 1570.51 
36407.5 2
19563100 -10891.3 2670.58 1576.25 1491.72 -173.338 1501.76 
19563000 -11161.2 1982.92 1572.08 1605.79 -217.622 1620.47 
36408 2
19563100 -10235.5 2613.62 1545.38 1324.99 -115.087 1329.98 
19563000 -10470.4 2000.23 1610.77 1395.69 34.978 1396.13 
36408.5 2
19563100 -9499.92 2645.54 1466.62 1422.7 61.7468 1424.04 
19563000 -9636.15 1932.46 1597.62 1613.6 -131.082 1618.91 
36409 2
19563100 -8613 2697 1493.08 1728.89 100.315 1731.8 
19563000 -8843.92 1892.15 1530.46 1544.31 -78.5725 1546.31 
36409.5 2
19563100 -7905.08 2644.5 1534.92 1456.62 -108.025 1460.62 
19563000 -8093.42 1882.33 1601.92 1544.25 -20.2068 1544.38 
36410 2
19563100 -7245.17 2575 1504 1338.57 -140.974 1345.98 
19563000 -7283.08 1784.83 1512 1643.68 -197.769 1655.53 
36410.5 2
19563100 -6500.83 2506.17 1377.42 1491.65 -137.943 1498.01 
19563000 -6485.67 1799.42 1428.83 1598.03 29.2251 1598.3 
36411 2
19563100 -5578.85 2549.62 1157.31 1811.37 85.3609 1813.38 
19563000 -5702.85 1773.38 1100 1537.96 -51.1435 1538.81 
36411.5 2
19563100 -4383.83 2513.25 1713.42 2399.62 -73.0229 2400.73 
19563000 -4714.42 1858.67 914 1984.8 171.249 1992.17 
36412 2
19563100 -3593.42 2566.5 1826.92 1616.39 108.896 1620.06 
19563000 -3860.75 2030.58 911.417 1745.74 351.568 1780.79 
36412.5 2
19563100 -2911.23 2648.23 1732.85 1353.54 162.164 1363.22 
19563000 -3058.15 2146.77 910 1592.45 230.528 1609.05 
36413 2
19563100 -1989.67 2535.83 1652.92 1817.68 -221.691 1831.15 
19563000 -2245.92 2091.58 910.25 1602.05 -108.848 1605.74 
36413.5 2
19563100 -1307.67 2400.75 1663.08 1389 -275.119 1415.99 
19563000 -1682.5 1753.42 1005.75 1147.49 -688.73 1338.31 
36414 2
19563100 -647 2362.67 1668.33 1340.09 -77.2481 1342.32 
19563000 -987.833 1541.83 1576 1409.06 -429.175 1472.97 
36414.5 2
19563100 357.667 2338.67 1645.42 1966.08 -46.9667 1966.64 
19563000 -18.0833 1629.42 1730.33 1897.75 171.396 1905.47 
36415 2
19563100 1102.33 2231.58 1646.83 1474.59 -212.046 1489.76 
19563000 835.167 1602.42 1686.42 1689.6 -53.4653 1690.45 
36415.5 2
19563100 1951.17 2142.5 1658.33 1690.9 -177.457 1700.19 
19563000 1577.25 1469.58 1619.25 1478.25 -264.608 1501.75 
36416 2
19563100 2673.25 2029 1616.92 1476.65 -232.106 1494.78 
19563000 2208 1313.42 1559.75 1289.88 -319.359 1328.82 
36416.5 2
19563100 3497.15 1601.23 1577.46 1641.24 -852.13 1849.27 
19563000 3060 905.615 1694.62 1697.21 -812.353 1881.61 
36417 2
19563100 4209.75 1285.83 1559.5 1408.29 -623.315 1540.07 
19563000 3749.92 367.25 1758.67 1363.47 -1063.96 1729.47 
36417.5 2
19563100 4951.67 975.667 1552.83 1517.21 -634.288 1644.46 
19563000 4371.67 -6.91667 1780.83 1271.47 -765.167 1483.96 
36418 2
19563100 5610.69 335 1588.77 1289.68 -1253.75 1798.66 
19563000 4934.15 -381.077 1794.38 1100.76 -732.212 1322.04 
36418.5 2
19563100 6174.17 -131.917 1614.75 1111.39 -920.94 1443.37 
19563000 5482.75 -842.333 1764.08 1082.04 -909.776 1413.69 
36419 2
19563100 6730.42 -704.25 1645.33 1158.85 -1192.36 1662.73 
19563000 6089.58 -1350.83 1762.75 1264.24 -1059.38 1649.41 
36419.5 2
19563100 7283.92 -1243.17 1687.5 1109.22 -1079.99 1548.14 
19563000 6646.42 -1934.33 1762.92 1115.9 -1169.34 1616.35 
36420 2
19563100 7964.46 -1910.54 1730.85 1324.02 -1298.39 1854.41 
19563000 7386.92 -2541.08 1799.23 1440.67 -1180.43 1862.52 
36420.5 2
19563100 8522.25 -2315.5 1704.08 1100.17 -798.741 1359.55 
19563000 7870 -3010.5 1749.58 952.814 -925.884 1328.58 
36421 2
19563100 9103.77 -2868.46 1723.15 1194.08 -1135.44 1647.75 
19563000 8481.85 -3540.54 1740.46 1256.36 -1088.37 1662.23 
36421.5 2
19563100 9562.92 -3480.77 1680.31 900.302 -1200.6 1500.66 
19563000 9056.85 -4066.62 1761.38 1127.45 -1031.52 1528.13 
36422 2
19563100 10074.5 -4005.17 1590.83 1023.15 -1048.79 1465.2 
19563000 9611.25 -4584 1707.08 1108.81 -1034.77 1516.64 
36422.5 2
19563100 10589.7 -4595.54 1529.31 1045.01 -1197.51 1589.37 
19563000 10120.7 -5151.23 1678.77 1033.35 -1150.57 1546.49 
36423 2
19563100 11104.4 -5114.62 1635.92 1021.21 -1029.91 1450.38 
19563000 10610.1 -5594.85 1626.46 971.001 -880.189 1310.56 
36423.5 2
19563100 11544.2 -5491.15 1639.92 870.982 -745.621 1146.54 
19563000 11025.8 -5993.46 1648.31 823.305 -789.337 1140.56 
36424 2
19563100 12454 -6291.25 1623.67 1826.85 -1606.62 2432.82 
19563000 11879.5 -6735.25 1708.58 1714.16 -1489.54 2270.92 
36424.5 2
19563100 13013.3 -6759.42 1673.5 1134.55 -949.628 1479.53 
19563000 12587.5 -7293.83 1784.83 1436.11 -1133.03 1829.25 
36425 2
19563100 13554.6 -7220.5 1720.42 1084.67 -924.015 1424.89 
19563000 13078 -7725 1772.42 982.966 -864.061 1308.75 
36425.5 2
19563100 14129.8 -7692.33 1711.58 1154.95 -947.456 1493.85 
19563000 13685.2 -8259.25 1762.75 1219.38 -1072.79 1624.12 
36426 2
19563100 14659.3 -8324.25 1680.17 1063.42 -1268.91 1655.59 
19563000 14232.6 -8807.42 1756.83 1099.06 -1100.74 1555.49 
36426.5 2
19563100 15226 -8963.5 1715.17 1142.47 -1288.81 1722.29 
19563000 14804.8 -9467.25 1753.67 1153.73 -1330.31 1760.91 
36427 2
19563100 15682.2 -9521 1698.75 923.583 -1128.54 1458.29 
19563000 15403.7 -10034.2 1752.75 1212.21 -1147.6 1669.27 
36427.5 2
19563100 16257.6 -10009 1637.54 1119.39 -949.416 1467.79 
19563000 15973.8 -10583.5 1737.46 1109.3 -1068.67 1540.32 
36428 2
19563100 16789.9 -10468.7 1613.83 1031.59 -890.827 1362.99 
19563000 16540.2 -10984.2 1698.25 1097.68 -776.56 1344.6 
36428.5 2
19563100 17459 -10990.9 1685.92 1368.27 -1068 1735.73 
19563000 17060 -11467.2 1692.92 1062.88 -987.9 1451.09 
36429 2
19563100 18137.1 -11484.2 1639.33 1381.03 -1004.75 1707.85 
19563000 17754.3 -11966.1 1690.08 1414.12 -1015.95 1741.24 
36429.5 2
19563100 18983.8 -11904.8 1610.67 1700.13 -844.378 1898.27 
19563000 18578.1 -12441.2 1680.17 1654.12 -953.983 1909.5 
36430 2
19563100 19596.7 -12326.5 1689.69 1197.15 -823.655 1453.13 
19563000 19187.2 -12824.6 1717.23 1189.74 -748.923 1405.83 
36430.5 2
19563100 20184.2 -12644.1 1724 1149.66 -621.569 1306.93 
19563000 19797.6 -13219.7 1759.58 1194.43 -773.094 1422.79 
36431 2
19563100 20775.4 -13080.8 1677 1214.07 -896.646 1509.28 
19563000 20339.7 -13631.8 1754.17 1113.11 -846.167 1398.22 
36431.5 2
19563100 21274.1 -13505.1 1713.33 1009.45 -858.974 1325.45 
19563000 20940 -13961 1758.5 1215.25 -666.498 1386.02 
36432 2
19563100 21833.1 -13697.8 1698.83 1127.02 -388.441 1192.08 
19563000 21508.6 -14369.9 1765.42 1146.34 -824.429 1412.01 
36432.5 2
19563100 22510 -13851.6 1624.83 1378.65 -313.306 1413.8 
19563000 22223.2 -14638.3 1699.08 1455.53 -546.673 1554.81 
36433 2
19563100 23294.2 -14184.7 1522.42 1574.8 -668.842 1710.95 
19563000 23036 -15053.7 1714.25 1632.03 -834.003 1832.78 
36433.5 2
19563100 24064 -14470.4 1645.38 1477.45 -548.403 1575.94 
19563000 23806.8 -15186.8 1728.85 1479.55 -255.623 1501.47 
36434 2
19563100 24751.5 -14831.4 1684.92 1353.35 -710.693 1528.6 
19563000 24338.8 -15390.1 1806.25 1047.22 -400.073 1121.04 
36434.5 2
19563100 25367.7 -15086.9 1695.33 1249.83 -518.256 1353.02 
19563000 24990.8 -15710.8 1726.58 1322.35 -650.439 1473.66 
36435 2
19563100 26013.9 -15354.2 1598.33 1292.5 -534.5 1398.66 
19563000 25621.8 -16002.4 1709.25 1262 -583.333 1390.3 
36435.5 2
19563100 26860 -15687.2 1587.25 1695.56 -667.335 1822.16 
19563000 26498.7 -16427.9 1698.42 1757.35 -852.705 1953.3 
36436 2
19563100 27644.8 -16015.8 1653.5 1572.81 -658.484 1705.09 
19563000 27310 -16746.7 1701.92 1625.92 -638.778 1746.9 
36436.5 2
19563100 28358.5 -16252.8 1713.67 1418.82 -471.339 1495.06 
19563000 28081.6 -17001.8 1810.42 1533.96 -507.29 1615.67 
36437 2
19563100 29028.3 -16353.8 1798.25 1355.94 -204.453 1371.27 
19563000 28701.8 -17168.4 1764.83 1255.4 -337.213 1299.9 
36437.5 2
19563100 29674.8 -16595.5 1757.23 1270.01 -474.712 1355.83 
19563000 29415.9 -17299.8 1766.54 1403.09 -258.06 1426.62 
36438 2
19563100 30351.2 -16738.2 1710.58 1323.67 -279.429 1352.85 
19563000 30156.9 -17303.6 1759.83 1450.09 -7.464 1450.1 
36438.5 2
19563100 31173.4 -16901.8 1582.5 1698.86 -337.982 1732.16 
19563000 30947.7 -17537.7 1630.25 1633.78 -483.643 1703.86 
36439 2
19563100 32009.8 -17095.8 1462.67 1700.03 -394.309 1745.16 
19563000 31914.6 -17856.5 1573.42 1965.28 -648.035 2069.36 
36439.5 2
19563100 32813.6 -17229.1 1462.08 1576.04 -261.262 1597.55 
19563000 32861 -17991.5 1712.62 1855.72 -264.781 1874.51 
36440 2
19563100 33735 -17527.8 1660 1824.52 -591.597 1918.04 
19563000 33666.3 -18080.9 1736.33 1594.72 -176.987 1604.51 
36440.5 2
19563100 34489.4 -17582.8 1668.83 1549.11 -112.765 1553.21 
19563000 34319.8 -18162.6 1744.5 1341.89 -167.693 1352.33 
36441 2
19563100 35140.5 -17610 1678.08 1274.21 -53.3268 1275.33 
19563000 34955.9 -18272.3 1781.85 1244.79 -214.725 1263.18 
36441.5 2
19563100 35824.1 -17716.2 1677.58 1356.24 -210.648 1372.5 
19563000 35830 -18277.8 1732.67 1734.28 -10.7982 1734.31 
36442 2
19563100 36541.9 -17838.8 1625.17 1467.96 -250.682 1489.21 
19563000 36599.5 -18391.8 1731.83 1573.62 -233.129 1590.79 
36442.5 2
19563100 37266.2 -17915.1 1579.15 1439.84 -151.743 1447.81 
19563000 37305.7 -18533.2 1703.31 1403.96 -281.274 1431.86 
36443 2
19563100 38131.1 -18127.2 1611.33 1736.81 -425.883 1788.26 
19563000 38153.8 -18680.9 1711.25 1702.93 -296.558 1728.56 
36443.5 2
19563100 38965.3 -18252.2 1622.54 1671.79 -250.475 1690.45 
19563000 38857.3 -18787.2 1678.23 1409.94 -213.054 1425.94 
36444 2
19563100 39720.1 -18161.7 1611.75 1497.57 179.538 1508.29 
19563000 39626.4 -18857.4 1662.58 1526.01 -139.258 1532.35 
36444.5 2
19563100 40474.4 -18088.8 1604.85 1499.6 144.925 1506.59 
19563000 40361.2 -18785.8 1719.92 1460.86 142.287 1467.78 
36445 2
19563100 41147.9 -18048.4 1552.92 1360.67 81.5203 1363.11 
19563000 41220.4 -18675.2 1682.42 1735.73 223.427 1750.05 
36445.5 2
19563100 41695.2 -17920 1568.38 1121.55 263.149 1152 
19563000 41846.3 -18695.6 1657.85 1282.56 -41.7323 1283.24 
36446 2
19563100 42389.1 -17834.4 1520.62 1371.24 169.2 1381.64 
19563000 42001 -18700.2 1676 305.716 -9.12131 305.852 
36446.5 2
19563100 43151.5 -17867.8 1518.46 1497.81 -65.7398 1499.25 
19563000 42724.4 -18464.7 1657.38 1421.19 462.747 1494.63 
36447 2
19563100 44053.5 -17799.7 1485.31 1765.32 133.373 1770.35 
19563000 43801.5 -18453.4 1646 2107.78 22.1286 2107.9 
36447.5 1
19563000 44608.2 -18428.5 1652.38 1610.32 49.7467 1611.09 
36448 1
19563000 45306.5 -18238.5 1712.08 1413.42 384.46 1464.78 
36448.5 1
19563000 46003.8 -18096.2 1696.46 1391.99 284.047 1420.67 
