# Supplementary material for: Intrinsic group behaviour II: On the dependence of triad spatial dynamics on social and personal features; and on the effect of social interaction on small group dynamics
Source: PLoS One. 2019 Dec 3;14(12):e0225704. doi: 10.1371/journal.pone.0225704 (PMC6890182; doi:10.1371/journal.pone.0225704)
Supplement: S2 Data Set — (ZIP) [file pone.0225704.s002.zip › set_2_nint/group_traj_dyas_noint/traj_2_0109_43.dat]

2 19524601 19524700 0 0 0 0 1 0 1 20 20 20 1739.57 1760.78 1718.37 
36166.5 1
19524601 16188.1 -12029.8 1665.75 0 0 0 
36167 2
19524700 15959 -11964 1506 0 0 0 
19524601 16485.2 -11551.5 1729.25 601.552 968.117 1139.79 
36167.5 2
19524700 16057.8 -11751.2 1632.92 381.274 821.75 905.894 
19524601 16698.6 -11020.8 1716.42 440.771 1096.42 1181.7 
36168 2
19524700 16338.2 -11095.5 1699.77 551.976 1290.76 1403.83 
19524601 16985.8 -10511.1 1750.15 565.327 1003.46 1151.75 
36168.5 2
19524700 16545.2 -10381.3 1720.83 410.091 1414.12 1472.38 
19524601 17175.9 -9918.58 1767.58 376.53 1173.25 1232.19 
36169 2
19524700 16779.5 -10168.4 1686.58 479.039 435.412 647.35 
19524601 17330.6 -9534.83 1798.83 316.292 784.765 846.107 
36169.5 2
19524700 17039.2 -9881.75 1717.17 515.212 568.783 767.435 
19524601 17372.2 -9306.42 1744.75 82.672 453.208 460.686 
36170 2
19524700 17291.8 -9441.5 1723.08 498.192 868.343 1001.11 
19524601 17261.6 -9339.92 1742.58 -218.277 -66.075 228.059 
36170.5 2
19524700 17488.5 -9134.73 1731 407.256 635.14 754.493 
19524601 17317.6 -9202.36 1733.36 116.052 284.789 307.527 
