# Supplementary material for: Intrinsic group behaviour II: On the dependence of triad spatial dynamics on social and personal features; and on the effect of social interaction on small group dynamics
Source: PLoS One. 2019 Dec 3;14(12):e0225704. doi: 10.1371/journal.pone.0225704 (PMC6890182; doi:10.1371/journal.pone.0225704)
Supplement: S2 Data Set — (ZIP) [file pone.0225704.s002.zip › set_2_nint/group_traj_dyas_noint/traj_2_0109_42.dat]

2 19492300 19492800 0 0 1 0 1 1 0 20 10 30 1496.5 1643.62 1349.38 
35963 1
19492300 5728 -2239 1597 0 0 0 
35963.5 1
19492300 5900.33 -2055.08 1576.75 655.26 699.303 958.327 
35964 1
19492300 6595.23 -1903.23 1576.46 1398.18 305.538 1431.18 
35964.5 1
19492300 7286.83 -2054.25 1530.83 1385.98 -302.644 1418.64 
35965 1
19492300 7860.75 -2239.92 1507.75 1171.26 -378.912 1231.02 
35965.5 1
19492300 8555.85 -2637.08 1569.54 1371 -783.354 1579.01 
35966 1
19492300 9201.58 -3030.83 1579.08 1291.47 -787.513 1512.64 
35966.5 1
19492300 9709.77 -3376.92 1591.77 1012.32 -689.422 1224.79 
35967 1
19492300 10194.9 -3696.08 1578 955.015 -628.268 1143.14 
35967.5 1
19492300 10769.5 -4094.23 1530.92 1172.54 -812.546 1426.56 
35968 2
19492800 10474 -4474 1242.17 0 0 0 
19492300 11342 -4670.31 1506.69 1116.06 -1122.96 1583.23 
35968.5 2
19492800 10811.3 -4987.42 1217.92 714.689 -1087.75 1301.53 
19492300 11843 -5148.08 1529.67 1018.29 -971.089 1407.1 
35969 2
19492800 11285.8 -5391.62 1313.15 960.552 -818.216 1261.8 
19492300 12497.5 -5774.08 1507.69 1324.98 -1267.19 1833.4 
35969.5 2
19492800 11791.3 -5928.17 1235.42 1013 -1075.25 1477.27 
19492300 13150 -6203.25 1582.67 1307.54 -860.066 1565.05 
35970 2
19492800 12443.5 -6573.85 1354 1322.93 -1309.69 1861.57 
19492300 13618.8 -6558.15 1573.46 950.85 -719.886 1192.62 
35970.5 2
19492800 12967.8 -6952.23 1369.54 1030.07 -743.388 1270.31 
19492300 14095.4 -6926.85 1524.77 936.376 -724.346 1183.84 
35971 2
19492800 13561.5 -7429.92 1351.54 1166.39 -938.492 1497.07 
19492300 14616.1 -7416.92 1525 1022.97 -962.823 1404.81 
35971.5 2
19492800 14122.1 -7904.83 1318.92 1125.59 -953.635 1475.26 
19492300 15226.8 -7992.17 1537.17 1226.25 -1155.11 1684.63 
35972 2
19492800 14665.6 -8406.38 1332.23 1080.58 -997.12 1470.34 
19492300 15385.3 -8283.92 1545.31 315.224 -580.033 660.155 
35972.5 2
19492800 15170.8 -8890.42 1395.42 1006.24 -964.207 1393.64 
19492300 15734.7 -8270.75 1587.83 695.934 26.2412 696.429 
35973 2
19492800 15358.9 -9266.38 1360.23 375.595 -750.435 839.181 
19492300 15928.4 -8211.69 1639.54 386.663 117.88 404.232 
35973.5 2
19492800 15715.8 -9614.75 1302.08 706.588 -689.832 987.489 
19492300 15906.2 -8185.5 1634.83 -43.9959 51.866 68.0126 
35974 2
19492800 16210.8 -10165.5 1279.85 998.023 -1110.31 1492.93 
19492300 15896.1 -8259.69 1699.23 -20.3422 -149.581 150.958 
35974.5 2
19492800 16953.2 -10944.3 1268.92 1496.94 -1570.31 2169.49 
19492300 15879.3 -8383.42 1707.08 -33.7572 -249.444 251.718 
35975 2
19492800 17545.2 -11325.3 1256.5 1200.81 -772.819 1428 
19492300 15831.3 -8422.33 1724.33 -97.3631 -78.9385 125.343 
35975.5 2
19492800 18317.6 -11586.8 1237.92 1569.78 -531.335 1657.27 
19492300 15847.7 -8437.5 1726.33 33.1978 -30.8266 45.3031 
35976 2
19492800 19315.7 -12162.9 1253.21 1953.29 -1127.55 2255.37 
19492300 15797.6 -8411.43 1721 -98.0337 51.0204 110.516 
35976.5 2
19492800 19687.2 -12892.9 1291.33 725.558 -1425.79 1599.79 
19492300 15808 -8332.2 1735.2 20.3683 154.743 156.078 
35977 2
19492800 19951.6 -13214.7 1292.87 531.992 -647.351 837.901 
19492300 15788.5 -8047.13 1887.47 -39.1683 573.575 574.911 
35977.5 2
19492800 20201.2 -13363.2 1280.15 512.589 -304.902 596.416 
19492300 15744.7 -7954.69 1861.23 -90.0226 189.817 210.083 
35978 2
19492800 20624.7 -13614.7 1356.71 843.593 -501.116 981.207 
19492300 15774.4 -7879.64 1862.5 59.2356 149.501 160.808 
35978.5 2
19492800 20874.8 -13679.4 1356.54 501.112 -129.6 517.6 
19492300 15808.7 -7948.54 1827.23 68.6648 -138.067 154.199 
35979 2
19492800 21313.7 -14133.3 1333.5 890.355 -920.692 1280.78 
19492300 15800.1 -8041.57 1754.57 -17.3417 -188.708 189.503 
35979.5 1
19492300 15782.6 -8063.43 1791.07 -34.1797 -42.6897 54.687 
35980 1
19492300 15693.4 -7941.57 1776.86 -178.215 243.228 301.53 
35980.5 1
19492300 15631.8 -7855.15 1753 -126.205 177.085 217.455 
35981 1
19492300 15554.1 -7854.29 1736.5 -153.412 1.71568 153.421 
35981.5 1
19492300 15578.5 -7771.25 1734.92 48.8119 166.404 173.416 
35982 1
19492300 15736.6 -7676.69 1730.54 322.684 192.975 375.985 
35982.5 1
19492300 15943.2 -7992.38 1723.69 401.975 -614.187 734.037 
35983 1
19492300 15684.9 -8163.67 1721.5 -511.513 -339.172 613.745 
35983.5 1
19492300 15590.6 -7972.33 1715.92 -194.102 393.69 438.939 
35984 1
19492300 15614.6 -7963.54 1711.54 47.4005 17.3469 50.475 
35984.5 1
19492300 15643.4 -7838.17 1712.17 57.4876 250.243 256.761 
35985 1
19492300 15743.8 -7722.83 1712.08 203.685 233.942 310.188 
35985.5 1
19492300 15765.2 -7648.92 1712.08 43.0919 148.726 154.843 
35986 1
19492300 15805 -7634.08 1712.08 80.6288 30.0879 86.0598 
35986.5 1
19492300 15791 -7621.77 1712 -27.3973 24.098 36.4873 
35987 1
19492300 15917.5 -7671.33 1714.42 244.208 -95.6836 262.284 
35987.5 1
19492300 15829.8 -7649.58 1714.5 -178.717 44.2974 184.125 
35988 1
19492300 15835.8 -7655.54 1714.85 11.9905 -11.8628 16.8671 
35988.5 1
19492300 15853.1 -7652.58 1715 34.6282 5.91026 35.129 
35989 1
19492300 15740.8 -7640.92 1715.25 -229.082 23.8095 230.316 
35989.5 1
19492300 15664 -7734.25 1716.58 -155.219 -188.552 244.223 
35990 1
19492300 15751.7 -7692 1715 173.942 83.8294 193.088 
35990.5 1
19492300 15791.2 -7924 1718.17 78.0632 -458.498 465.096 
35991 1
19492300 15831.9 -8252.92 1716.08 80.6931 -651.32 656.3 
35991.5 1
19492300 15822.3 -8359.08 1712.25 -18.9394 -209.816 210.669 
35992 1
19492300 15741.2 -8384.08 1731.33 -157.912 -48.6381 165.233 
35992.5 1
19492300 15646.2 -8370.33 1722.5 -194.901 28.2341 196.935 
35993 1
19492300 15552.9 -8220.75 1715.25 -187.041 299.766 353.333 
35993.5 1
19492300 15499.8 -8061.92 1710.33 -106.121 317.033 334.322 
35994 1
19492300 15553 -7845.42 1708.75 108.232 440.041 453.155 
35994.5 1
19492300 15628.8 -8028.42 1709 152.89 -368.952 399.375 
35995 1
19492300 15846.8 -8343.85 1715.77 437.777 -633.393 769.958 
35995.5 1
19492300 15870.7 -8454.75 1724.67 48.6133 -226.334 231.496 
35996 1
19492300 15805.8 -8314.54 1744.62 -128.003 276.551 304.738 
35996.5 1
19492300 15808.5 -8049 1740.15 5.40865 518.63 518.658 
35997 1
19492300 15780.5 -7980 1722.83 -55.965 137.725 148.661 
35997.5 1
19492300 15733.1 -7971.08 1717.92 -97.5652 18.3471 99.2752 
35998 1
19492300 15807.2 -7916.85 1769.85 147.999 108.258 183.367 
35998.5 1
19492300 15874.4 -7962.17 1782.42 133.836 -90.2799 161.439 
35999 1
19492300 15718.5 -7992.54 1759.23 -313.008 -60.9875 318.895 
35999.5 1
19492300 15665.3 -8014.42 1732.92 -105.986 -43.5821 114.597 
36000 1
19492300 15584.9 -7894.62 1723.85 -162.117 241.535 290.897 
36000.5 1
19492300 15536.2 -7959 1722.17 -97.3462 -128.769 161.424 
36001 1
19492300 15506.2 -7937.38 1717.62 -59.7993 43.0585 73.6885 
36001.5 1
19492300 15508 -7815 1714.83 3.54555 245.26 245.285 
36002 1
19492300 15541.3 -7857.79 1714 66.7048 -85.7429 108.634 
36002.5 1
19492300 15651 -7934.85 1713.46 213.037 -149.632 260.336 
36003 1
19492300 15688.4 -7901.62 1710.77 73.8826 65.6735 98.8516 
36003.5 1
19492300 15713.9 -7845.33 1717.42 52.6434 116.045 127.428 
36004 1
19492300 15750.4 -7837.31 1721.69 72.5009 15.9555 74.2358 
36004.5 1
19492300 15748.4 -7852.75 1723 -3.9837 -31.2597 31.5125 
36005 1
19492300 16116.7 -8042.46 1792.69 740.997 -381.713 833.536 
36005.5 1
19492300 16713.3 -8397.83 1787.83 1200.48 -715.034 1397.3 
36006 1
19492300 16737.4 -8537.62 1750.38 47.8157 -277.897 281.98 
36006.5 1
19492300 16692.2 -8551.33 1708.33 -91.3494 -27.713 95.4606 
36007 1
19492300 16606.1 -8363.92 1672.77 -174.624 380.143 418.332 
36007.5 1
19492300 16556.9 -8342.23 1666.08 -96.5694 42.6175 105.555 
36008 1
19492300 16601 -8357.31 1654.08 86.4253 -29.5626 91.3416 
36008.5 1
19492300 16568.5 -8303 1678.17 -66.0569 110.381 128.637 
36009 1
19492300 16563.5 -8357.85 1672.08 -9.82483 -108.606 109.05 
36009.5 1
19492300 16616.8 -8398.46 1666.69 103.309 -78.712 129.879 
36010 1
19492300 16596.2 -8358.67 1658 -42.376 81.5469 91.9 
36010.5 1
19492300 16572.9 -8333.85 1656.92 -46.5803 49.7405 68.1458 
36011 1
19492300 16480.8 -8301.62 1665.85 -180.898 63.3217 191.66 
36011.5 1
19492300 16468.8 -8274.42 1699.33 -24.5857 55.2819 60.5025 
36012 1
19492300 16480.8 -8316.85 1679.85 24.5857 -86.2388 89.6749 
36012.5 1
19492300 16482.8 -8301.77 1653.38 3.92157 29.5626 29.8216 
36013 1
19492300 16492 -8341.15 1668.54 18.0194 -77.5288 79.5953 
36013.5 1
19492300 16476.2 -8408.83 1654.75 -32.7443 -140.706 144.466 
36014 1
19492300 16501.7 -8318.54 1662.08 50.4808 179.156 186.133 
36014.5 1
19492300 16480.4 -8297.33 1700.75 -42.5513 42.4103 60.077 
36015 1
19492300 16489 -8273.38 1670.62 16.9967 47.4232 50.3771 
36015.5 1
19492300 16486.1 -8293.69 1648.08 -5.69801 -39.5861 39.9941 
36016 1
19492300 16506.9 -8346.69 1663.23 41.7759 -106.212 114.133 
36016.5 1
19492300 16534.2 -8366.58 1677.17 54.5964 -39.8618 67.5997 
36017 1
19492300 16550.2 -8336 1697.85 32.5184 61.9096 69.9303 
36017.5 1
19492300 16540.2 -8301.92 1679.58 -20.3727 68.9946 71.9396 
36018 1
19492300 16552.1 -8285.54 1663.15 23.9643 32.9541 40.7463 
36018.5 1
19492300 16553.6 -8316.42 1661.75 3.01282 -61.7564 61.8299 
36019 1
19492300 16547.5 -8334.31 1643.85 -12.2436 -35.7821 37.8188 
36019.5 1
19492300 16555.9 -8338.92 1645.25 16.4817 -8.98436 18.7714 
36020 1
19492300 16563.6 -8343.25 1647.25 15.9059 -8.99032 18.2709 
36020.5 1
19492300 16575.5 -8349.69 1659.85 23.7205 -12.7824 26.9453 
36021 1
19492300 16583.6 -8346.5 1664.75 15.8364 6.28407 17.0376 
36021.5 1
19492300 16641.1 -8322.08 1682.25 117.108 49.7284 127.229 
36022 1
19492300 16490.8 -8370.62 1657.85 -296.911 -95.9131 312.019 
36022.5 1
19492300 16559.7 -8292.25 1671.75 135.741 154.567 205.71 
36023 1
19492300 16537.3 -8306.33 1653.83 -45.4854 -28.683 53.7739 
36023.5 1
19492300 16505.9 -8315.69 1665.92 -62.4458 -18.6063 65.1589 
36024 1
19492300 16534.8 -8262.58 1664.17 58.4046 107.291 122.157 
36024.5 1
19492300 16527.8 -8334.33 1684.67 -14.5448 -147.331 148.047 
36025 1
19492300 16526.3 -8320.08 1689.08 -2.83919 28.0638 28.2071 
36025.5 1
19492300 16552.3 -8356.17 1733.67 51.5359 -71.4648 88.1089 
36026 1
19492300 16552.2 -8277.85 1670.38 -0.353321 154.174 154.175 
36026.5 1
19492300 16589.5 -8385.5 1659.17 74.3947 -214.45 226.988 
36027 1
19492300 16535 -8388.08 1693.25 -113.071 -5.35961 113.197 
36027.5 1
19492300 16500.6 -8312.46 1658.15 -68.907 151.547 166.477 
36028 1
19492300 16431 -8326 1676.92 -139.231 -27.0769 141.839 
36028.5 1
19492300 16417.1 -8481.92 1667.38 -27.7906 -311.224 312.462 
36029 1
19492300 16410.2 -8401.92 1655.77 -13.469 155.642 156.224 
36029.5 1
19492300 16494.7 -8344.15 1665.08 166.414 113.719 201.558 
36030 1
19492300 16512.1 -8356.92 1656.33 35.2045 -25.8357 43.6674 
36030.5 1
19492300 16538 -8387.38 1656.46 52.9993 -62.3066 81.7988 
36031 1
19492300 16537.4 -8369.69 1665.85 -1.20901 34.759 34.78 
36031.5 1
19492300 16517.2 -8284.58 1681.75 -40.431 170.902 175.619 
36032 1
19492300 16579.5 -8308.15 1668.38 125.835 -47.6172 134.543 
36032.5 1
19492300 16568.3 -8362.08 1666 -21.8923 -105.113 107.369 
36033 1
19492300 16585.3 -8310.58 1648.83 34.8886 105.52 111.138 
36033.5 1
19492300 16574.6 -8312.29 1669.5 -21.1693 -3.37105 21.436 
36034 1
19492300 16609.5 -8303.77 1652.31 69.4984 16.999 71.5471 
36034.5 1
19492300 16602.2 -8312.85 1644.23 -14.6372 -18.3743 23.4918 
36035 1
19492300 16569.7 -8308.23 1633.69 -65.7343 9.32401 66.3923 
36035.5 1
19492300 16621.8 -8348.79 1654.29 103.565 -80.6261 131.249 
36036 1
19492300 16596.5 -8386.73 1668.07 -50.3035 -75.5929 90.8005 
36036.5 1
19492300 16526.5 -8382.87 1671.87 -140.281 7.74883 140.494 
36037 1
19492300 16552.7 -8366.13 1657.8 52.7946 33.8047 62.69 
36037.5 1
19492300 16562.9 -8311.43 1671.57 20.9427 111.642 113.59 
36038 1
19492300 16516.5 -8398.79 1705.43 -90.6808 -170.619 193.22 
36038.5 1
19492300 16555.4 -8380.5 1727.64 75.5895 35.5062 83.5132 
36039 1
19492300 16594 -8339.46 1675.38 78.5569 83.5814 114.704 
36039.5 1
19492300 16584.7 -8352.36 1661.64 -18.646 -25.8948 31.9095 
36040 1
19492300 16558.3 -8374.15 1643.54 -52.394 -43.2474 67.9373 
36040.5 1
19492300 16605.7 -8330.31 1638.92 95.9203 88.7574 130.685 
36041 1
19492300 16595 -8341 1639.77 -21.2571 -21.2571 30.062 
36041.5 1
19492300 16595.3 -8318.15 1695.54 0.615385 45.6923 45.6965 
36042 1
19492300 16540.1 -8262.92 1791.54 -108.508 108.508 153.454 
36042.5 1
19492300 16554.8 -8293.08 1730.25 29.8713 -61.0532 67.969 
36043 1
19492300 16557.5 -8347.23 1669 5.62397 -112.573 112.713 
36043.5 1
19492300 16568.4 -8259.69 1745.15 21.5201 173.687 175.016 
36044 1
19492300 16646.1 -8244.67 1705.92 152.052 29.4044 154.869 
36044.5 1
19492300 16527.7 -8253.33 1677.58 -242.161 -17.7232 242.809 
36045 1
19492300 16492.9 -8260.77 1669.62 -69.6264 -14.9016 71.2032 
36045.5 1
19492300 16510.4 -8260.31 1673.15 33.7095 0.891001 33.7213 
36046 1
19492300 16587 -8188.08 1661.83 152.925 144.16 210.162 
36046.5 1
19492300 16560.5 -8204.38 1651 -53.2425 -32.7994 62.5345 
36047 1
19492300 16604 -8240.17 1651.33 86.0625 -70.8555 111.478 
36047.5 1
19492300 16488.5 -8271.58 1658.92 -239.627 -65.1798 248.333 
36048 1
19492300 16423.2 -8231.42 1666.67 -133.163 81.9728 156.371 
36048.5 1
19492300 16530.3 -8342.54 1651.92 206.277 -214.108 297.308 
36049 1
19492300 16518.2 -8319.25 1647.67 -24.2821 46.5769 52.5264 
36049.5 1
19492300 16439 -8360.15 1666.54 -157.077 -81.1584 176.804 
36050 1
19492300 16441.3 -8358.5 1662.25 4.69484 3.32766 5.75455 
36050.5 1
19492300 16508.6 -8325.85 1654.46 135.376 65.7019 150.478 
36051 1
19492300 16588.4 -8361 1654.5 159.284 -70.1674 174.054 
36051.5 1
19492300 16594.4 -8368.67 1670.33 12.1951 -15.5827 19.7874 
36052 1
19492300 16535.3 -8351.92 1660.58 -119.844 33.9757 124.567 
36052.5 1
19492300 16521.3 -8373.92 1648.42 -27.5049 -43.222 51.2315 
36053 1
19492300 16532.2 -8334.62 1662.15 21.6219 77.9787 80.9209 
36053.5 1
19492300 16579.3 -8298 1693.08 92.3077 71.7949 116.941 
36054 1
19492300 16594.2 -8282.58 1674.08 29.7179 30.8333 42.8235 
36054.5 1
19492300 16643.8 -8242.42 1655.25 101.605 82.3087 130.761 
36055 1
19492300 16574.6 -8222.85 1646.77 -136.36 38.6006 141.718 
36055.5 1
19492300 16523.3 -8185.67 1690.17 -100.16 72.6162 123.714 
36056 1
19492300 16517.3 -8223.67 1692.17 -12.2951 -77.8689 78.8335 
36056.5 1
19492300 16580.5 -8266.15 1664.46 124.759 -83.9668 150.384 
36057 1
19492300 16637.2 -8308.25 1663.83 112.287 -83.3587 139.847 
36057.5 1
19492300 16614.6 -8376.42 1663.33 -47.0486 -142.014 149.605 
36058 1
19492300 16615.6 -8335.54 1664.54 2.01573 79.8402 79.8657 
36058.5 1
19492300 16592.6 -8354.25 1643.25 -45.0725 -36.6175 58.0721 
36059 1
19492300 16544.6 -8320.42 1681.67 -97.3631 68.6275 119.119 
36059.5 1
19492300 16578.9 -8304.25 1674.58 69.5007 32.726 76.8202 
36060 1
19492300 16587.1 -8266.08 1667.75 16.5317 77.2605 79.0093 
36060.5 1
19492300 16578.1 -8292.08 1669.54 -17.7641 -51.2694 54.2597 
36061 1
19492300 16561.3 -8311.67 1676.5 -33.2875 -38.9458 51.2331 
36061.5 1
19492300 16600.6 -8354.23 1661.08 80.496 -87.2215 118.69 
36062 1
19492300 16485.9 -8334.38 1647.23 -225.772 39.0672 229.127 
36062.5 1
19492300 16466.5 -8316.31 1654.38 -38.3101 35.5845 52.2869 
36063 1
19492300 16474.9 -8271.92 1723.23 16.7888 88.0647 89.6507 
36063.5 1
19492300 16610.8 -8295.69 1668.23 271.692 -47.5385 275.82 
36064 1
19492300 16584.8 -8445.67 1661.08 -51.3582 -296.979 301.387 
36064.5 1
19492300 16539.6 -8339.08 1721 -92.5358 217.962 236.792 
36065 1
19492300 16555.4 -8258.33 1730.5 32.7135 166.839 170.016 
36065.5 1
19492300 16559.1 -8289.69 1684.77 7.29135 -62.4681 62.8922 
36066 1
19492300 16461.7 -8319.17 1676.08 -188.414 -57.0104 196.851 
36066.5 1
19492300 16463.8 -8386.33 1660.92 4.31332 -139.061 139.128 
36067 1
19492300 16480.6 -8301.38 1747.62 33.4631 168.549 171.839 
36067.5 1
19492300 16508.4 -8260.58 1718.75 54.7269 80.3175 97.1902 
36068 1
19492300 16523.8 -8237.92 1680.15 30.5828 45.14 54.5245 
36068.5 1
19492300 16595.8 -8321.42 1649.83 144.54 -167.658 221.361 
36069 1
19492300 16641.6 -8312 1659.08 92.4705 18.9852 94.3994 
36069.5 1
19492300 16667.2 -8286 1657.5 50.1006 50.9804 71.4777 
36070 1
19492300 16760.7 -8287.08 1650.92 191.598 -2.21995 191.611 
36070.5 1
19492300 16697.2 -8302.17 1654.33 -131.198 -31.1639 134.849 
36071 1
19492300 16552.8 -8213.15 1665.92 -281.327 173.514 330.533 
36071.5 1
19492300 16573.5 -8249.5 1689.33 41.2252 -72.5472 83.4423 
36072 1
19492300 16586.4 -8282.77 1747.54 25.9248 -66.9401 71.7849 
36072.5 1
19492300 16507.5 -8481.67 1710.42 -158.722 -400.196 430.522 
36073 1
19492300 16496.2 -8579.38 1680.77 -22.5385 -195.436 196.731 
36073.5 1
19492300 16462.4 -8580.08 1667.92 -65.4664 -1.33909 65.4801 
36074 1
19492300 16442.3 -8532.58 1648.5 -39.8634 94.4207 102.491 
36074.5 1
19492300 16443.8 -8405.33 1636.33 2.89707 260.225 260.241 
36075 1
19492300 16378.2 -8583.15 1638.15 -131.192 -355.641 379.067 
36075.5 1
19492300 16371.5 -8410.83 1656.75 -13.1499 340.554 340.808 
36076 1
19492300 16451.4 -8308.54 1662 160.089 205 260.103 
36076.5 1
19492300 16512.5 -8273.83 1683.42 121.502 68.9963 139.725 
36077 1
19492300 16522 -8289.77 1673.69 19.1919 -32.1937 37.4802 
36077.5 1
19492300 16487.6 -8261.08 1653.5 -69.3884 57.8345 90.3304 
36078 1
19492300 16448.5 -8355.92 1637.08 -77.9319 -188.924 204.366 
36078.5 1
19492300 16535.7 -8292.75 1643.08 175.111 126.854 216.23 
36079 1
19492300 16520.8 -8286.08 1737.08 -29.6762 13.293 32.5174 
36079.5 1
19492300 16483.4 -8316.33 1736.75 -74.2596 -60.1519 95.5653 
36080 1
19492300 16518.3 -8345.62 1681.69 70.2033 -58.9176 91.6503 
36080.5 1
19492300 16485.2 -8291.75 1666.33 -66.5482 108.163 126.996 
36081 1
19492300 16470.9 -8286.38 1657.69 -29.0093 10.9275 30.9992 
36081.5 1
19492300 16492.4 -8240.23 1654.15 42.2471 90.854 100.196 
36082 1
19492300 16535.6 -8273.17 1652.42 87.4468 -66.6719 109.964 
36082.5 1
19492300 16501.2 -8309.92 1701.85 -69.5396 -74.4057 101.843 
36083 1
19492300 16573 -8228.92 1678.92 141.278 159.449 213.034 
36083.5 1
19492300 16518.8 -8268.62 1652.38 -105.302 -77.0724 130.494 
36084 1
19492300 16505.4 -8316.33 1648.58 -27.1394 -96.9877 100.713 
36084.5 1
19492300 16565.4 -8331.31 1643.23 123.391 -30.8114 127.18 
36085 1
19492300 16568.3 -8350.31 1642.77 5.73152 -37.2549 37.6932 
36085.5 1
19492300 16645.2 -8330.77 1659.31 151.722 38.5374 156.54 
36086 1
19492300 16620.1 -8302.67 1659.83 -51.9575 58.0631 77.9161 
36086.5 1
19492300 16579.9 -8341.62 1651.69 -80.6431 -78.2103 112.339 
36087 1
19492300 16553.5 -8298.77 1656.08 -53.3023 86.5579 101.653 
36087.5 1
19492300 16560.4 -8293.08 1670.54 13.5836 11.2943 17.6657 
36088 1
19492300 16590.9 -8299.21 1678.71 59.0792 -11.8711 60.2601 
36088.5 1
19492300 16638.2 -8301.67 1670.42 93.9127 -4.87551 94.0392 
36089 1
19492300 16639.8 -8323.54 1666.69 3.27723 -44.7276 44.8475 
36089.5 1
19492300 16617.8 -8325.12 1657.62 -50.3873 -3.63052 50.5179 
36090 1
19492300 16516.8 -8286.25 1670.5 -175.347 67.4913 187.888 
36090.5 1
19492300 16480.2 -8314.25 1678.25 -71.1738 -54.4747 89.6281 
36091 1
19492300 16520 -8334.33 1676.5 79.1915 -39.9271 88.6875 
36091.5 1
19492300 16560.8 -8268.23 1656.54 83.0331 134.628 158.175 
36092 1
19492300 16550.2 -8256.38 1643 -21.1192 23.7398 31.7741 
36092.5 1
19492300 16547.8 -8309.75 1642.58 -5.09398 -109.58 109.698 
36093 1
19492300 16513.7 -8277 1665.29 -68.8982 66.2955 95.6141 
36093.5 1
19492300 16551.5 -8263.85 1647.77 73.445 25.5414 77.7595 
36094 1
19492300 16603.8 -8239.15 1635.46 106.101 50.0858 117.328 
36094.5 1
19492300 16591.4 -8230.54 1637.54 -25.3283 17.5109 30.7922 
36095 1
19492300 16527.1 -8265.15 1637.85 -128.103 -68.9549 145.482 
36095.5 1
19492300 16499.2 -8243.31 1649.62 -56.1833 43.956 71.3351 
36096 1
19492300 16508.4 -8246.71 1648.93 18.5925 -6.88201 19.8253 
36096.5 1
19492300 16570.3 -8225.6 1640.07 124.952 42.5691 132.004 
36097 1
19492300 16556.3 -8204.13 1637.53 -28.0212 42.7623 51.1254 
36097.5 1
19492300 16596.4 -8281.86 1641.21 81.2994 -157.336 177.099 
36098 1
19492300 16656.6 -8335.57 1655.79 116.469 -103.896 156.075 
36098.5 1
19492300 16562.2 -8342.23 1694.31 -186.217 -13.1348 186.68 
36099 1
19492300 16555.6 -8350.23 1695.08 -13.1519 -15.9046 20.638 
36099.5 1
19492300 16497 -8280.08 1665.54 -119.38 142.88 186.188 
36100 1
19492300 16473.4 -8293.69 1661.92 -48.0965 -27.7299 55.5178 
36100.5 1
19492300 16446.4 -8337.23 1694 -53.6779 -86.5576 101.851 
36101 1
19492300 16500.8 -8349.46 1748.31 107.267 -24.1238 109.947 
36101.5 1
19492300 16509.8 -8272.77 1798.62 17.9386 151.566 152.624 
36102 1
19492300 16564.2 -8254.58 1725 108.808 36.3718 114.726 
36102.5 1
19492300 16517.3 -8245.5 1681.58 -95.3591 18.4621 97.1298 
36103 1
19492300 16477.5 -8266.31 1674.62 -79.7492 -41.6988 89.9929 
36103.5 1
19492300 16567.6 -8292.17 1653.5 176.559 -50.7039 183.695 
36104 1
19492300 16511.7 -8298.83 1716.42 -112.735 -13.4409 113.534 
36104.5 1
19492300 16511.6 -8339.62 1732.38 -0.101549 -80.7565 80.7566 
36105 1
19492300 16551.4 -8344 1680.08 79.4437 -8.75173 79.9243 
36105.5 1
19492300 16543.5 -8329.33 1667.17 -16.1236 29.871 33.9448 
36106 1
19492300 16526 -8302.31 1685.08 -34.585 53.4104 63.6301 
36106.5 1
19492300 16531.2 -8252.33 1665.67 10.3127 99.7492 100.281 
36107 1
19492300 16615.6 -8249.42 1656.08 174.055 6.01375 174.159 
36107.5 1
19492300 16642.2 -8287.54 1666.62 52.5109 -75.3395 91.8337 
36108 1
19492300 16617.4 -8348.08 1673 -49.3756 -120.848 130.546 
36108.5 1
19492300 16527.8 -8344 1671.08 -179.295 8.16667 179.481 
36109 1
19492300 16528.2 -8313.25 1660 0.802901 62.1212 62.1264 
36109.5 1
19492300 16542.5 -8379.46 1669.77 28.7623 -133.222 136.292 
36110 1
19492300 16598.2 -8371.67 1660.08 111.858 15.6524 112.948 
36110.5 1
19492300 16572.1 -8372.38 1678.31 -52.2841 -1.43877 52.3038 
36111 1
19492300 16512.2 -8415.54 1691.08 -115.311 -83.1481 142.162 
36111.5 1
19492300 16529.3 -8373.75 1653.92 34.6206 84.592 91.4024 
36112 1
19492300 16601.2 -8333.83 1657.92 146.898 81.6292 168.055 
36112.5 1
19492300 16619.6 -8341.92 1661.67 37.0557 -16.2643 40.4679 
36113 1
19492300 16608.2 -8307.5 1659.33 -22.1354 67.2201 70.7708 
36113.5 1
19492300 16637 -8285.08 1640.77 56.3725 43.9668 71.4909 
36114 1
19492300 16597.7 -8276.92 1650.33 -79.3011 16.4521 80.9897 
36114.5 1
19492300 16475.5 -8320.5 1662.58 -249.83 -89.1275 265.252 
36115 1
19492300 16459.6 -8321.25 1667.25 -32.2853 -1.5213 32.3212 
36115.5 1
19492300 16490.1 -8359.23 1663.54 59.6743 -74.3264 95.3175 
36116 1
19492300 16490.2 -8321.92 1680.75 0.340703 73.453 73.4537 
36116.5 1
19492300 16565.2 -8330.38 1663.62 152.554 -17.2463 153.525 
36117 1
19492300 16583.2 -8269.42 1651.83 36.1703 122.426 127.657 
36117.5 1
19492300 16549.6 -8272.31 1712 -68.0553 -5.86415 68.3075 
36118 1
19492300 16569.8 -8335.54 1835.15 38.907 -122.067 128.118 
36118.5 1
19492300 16567.3 -8337.67 1722 -4.98139 -4.35216 6.61479 
36119 1
19492300 16518.3 -8366.15 1666.54 -98.2478 -57.0885 113.63 
36119.5 1
19492300 16554.1 -8354.42 1655.58 71.4085 23.4275 75.1533 
36120 1
19492300 16525.2 -8307.77 1661.38 -57.9749 93.4818 110 
36120.5 1
19492300 16485.6 -8344.85 1664.15 -78.7619 -73.8584 107.975 
36121 1
19492300 16401.2 -8491.62 1656.62 -168.769 -293.538 338.597 
36121.5 1
19492300 16383.7 -8508.79 1647.93 -35.033 -34.3407 49.057 
36122 1
19492300 16460.8 -8454.31 1652.69 150.943 106.611 184.796 
36122.5 1
19492300 16480.1 -8302 1662 38.7846 307.072 309.512 
36123 1
19492300 16491.6 -8283.23 1656.85 23.7774 38.6994 45.4204 
36123.5 1
19492300 16466.6 -8292.08 1665.31 -48.1696 -17.0446 51.0962 
36124 1
19492300 16472.3 -8299 1651.33 11.5514 -13.986 18.1396 
36124.5 1
19492300 16450.5 -8247.92 1750.62 -44.1854 103.186 112.248 
36125 1
19492300 16541 -8242.42 1739.83 181.804 11.057 182.14 
36125.5 1
19492300 16571.1 -8257 1692.08 60.7744 -29.4613 67.5388 
36126 1
19492300 16597.1 -8297.15 1664.31 51.2694 -79.1989 94.3452 
36126.5 1
19492300 16514.8 -8310.58 1686.33 -164.817 -26.9128 167 
36127 1
19492300 16511.8 -8261.08 1701.46 -5.97436 99.0128 99.1929 
36127.5 1
19492300 16603.8 -8289.75 1672.33 184.176 -57.4611 192.932 
36128 1
19492300 16595.8 -8261.92 1664 -16.0903 56.1027 58.3644 
36128.5 1
19492300 16530.1 -8311.77 1763.23 -128.055 -97.166 160.746 
36129 1
19492300 16620.8 -8311 1684.67 181.151 1.53539 181.157 
36129.5 1
19492300 16647.5 -8345.31 1653.54 54.1686 -69.5896 88.1871 
36130 1
19492300 16533.8 -8302.69 1698.54 -224.397 84.054 239.623 
36130.5 1
19492300 16638.5 -8318.17 1665.25 211.577 -31.2613 213.874 
36131 1
19492300 16512.4 -8231.23 1664.31 -255.812 176.341 310.702 
36131.5 1
19492300 16498.1 -8467 1649.69 -28.0543 -462.293 463.143 
36132 1
19492300 16578.8 -8682.17 1656.5 159.598 -425.231 454.194 
36132.5 1
19492300 16651.2 -8617.08 1653.23 143.493 129.146 193.052 
36133 1
19492300 16606.2 -8661.25 1653.83 -91.0829 -89.6006 127.767 
36133.5 1
19492300 16591.5 -8619.15 1659 -29.9015 85.5613 90.6357 
36134 1
19492300 16577.6 -8393.33 1640.92 -28.1353 455.283 456.152 
36134.5 1
19492300 16561.5 -8345.85 1644.38 -32.3082 95.1647 100.499 
36135 1
19492300 16606.3 -8275.17 1653.17 90.104 141.927 168.113 
36135.5 1
19492300 16638.8 -8269.08 1668.46 65.5271 12.3025 66.6719 
36136 1
19492300 16602.3 -8350.15 1662.69 -71.2139 -158.353 173.63 
36136.5 1
19492300 16569.5 -8346.31 1652.77 -65.5612 7.67695 66.0091 
36137 1
19492300 16592.2 -8335.54 1682.31 45.4756 21.5816 50.3368 
36137.5 1
19492300 16541.2 -8395.5 1662.67 -103.044 -121.38 159.22 
36138 1
19492300 16547.7 -8342.86 1656.21 12.725 103.628 104.406 
36138.5 1
19492300 16487.3 -8326.83 1674.92 -120.042 31.8565 124.197 
36139 1
19492300 16489 -8292.69 1687.15 3.44353 70.5393 70.6233 
36139.5 1
19492300 16549.5 -8255.46 1706 120.835 74.3129 141.858 
36140 1
19492300 16566.9 -8262.62 1695.62 35.0496 -14.4231 37.9012 
36140.5 1
19492300 16554 -8348.85 1660.31 -25.5903 -170.754 172.661 
36141 1
19492300 16556.8 -8326.62 1690.69 5.66963 44.2844 44.6459 
36141.5 1
19492300 16554.8 -8316.54 1685.85 -3.92157 19.7587 20.1441 
36142 1
19492300 16550.4 -8253.08 1662.38 -8.83473 125.666 125.977 
36142.5 1
19492300 16541.1 -8258.92 1662.75 -18.7905 -11.7975 22.187 
36143 1
19492300 16590.5 -8369.38 1651.69 99.5528 -222.718 243.955 
36143.5 1
19492300 16477.9 -8253.92 1673.92 -220.664 226.395 316.144 
36144 1
19492300 16476.5 -8114.23 1676.77 -2.74725 277.167 277.181 
36144.5 1
19492300 16556.2 -8219.5 1665.33 163.173 -215.716 270.478 
36145 1
19492300 16589.1 -8232.23 1655.46 67.3011 -26.0343 72.1611 
36145.5 1
19492300 16599.5 -8255.31 1655 20.5636 -45.6969 50.1105 
36146 1
19492300 16593.6 -8256.57 1653.64 -11.4316 -2.48278 11.6981 
36146.5 1
19492300 16548.5 -8281.15 1698.62 -88.44 -48.2008 100.722 
36147 1
19492300 16520.6 -8344 1665.92 -57.2194 -128.783 140.922 
36147.5 1
19492300 16488.9 -8356.21 1655.21 -63.1377 -24.2829 67.6463 
36148 1
19492300 16523.2 -8329.46 1662.85 67.1168 52.3537 85.121 
36148.5 1
19492300 16590.5 -8342.69 1652.62 139.224 -27.3363 141.883 
36149 1
19492300 16557.6 -8307.38 1654.54 -66.9168 71.7636 98.1217 
36149.5 1
19492300 16546.5 -8331.92 1659.69 -22.3077 -49.0769 53.909 
36150 1
19492300 16522.1 -8327.54 1657.38 -48.5749 8.73429 49.3539 
36150.5 1
19492300 16479.5 -8275 1696.54 -83.5726 103.219 132.81 
36151 1
19492300 16483.6 -8312.69 1766.69 8.05716 -74.4907 74.9252 
36151.5 1
19492300 16494.5 -8280.92 1687.38 21.7358 63.6658 67.2739 
36152 1
19492300 16534.2 -8365.54 1641.08 80.1799 -170.596 188.498 
36152.5 1
19492300 16483.5 -8335.54 1677.69 -103.823 61.3497 120.594 
36153 1
19492300 16455.1 -8384.86 1658.43 -55.4494 -96.3255 111.145 
36153.5 1
19492300 16522.6 -8280.69 1661.08 131.408 202.655 241.531 
36154 1
19492300 16501.3 -8263.38 1670.23 -43.133 35.0358 55.5694 
36154.5 1
19492300 16467.1 -8345.08 1657.92 -69.0136 -164.702 178.577 
36155 1
19492300 16530.9 -8305.57 1667.5 127.052 78.6962 149.45 
36155.5 1
19492300 16589.9 -8275.92 1654.62 114.691 57.5696 128.329 
36156 1
19492300 16591.5 -8236.46 1647.38 3.2634 79.7203 79.787 
36156.5 1
19492300 16535.5 -8243.07 1676.57 -112.981 -13.3264 113.764 
36157 1
19492300 16597.6 -8273.43 1659.07 126.161 -61.7015 140.441 
36157.5 1
19492300 16540.3 -8264.08 1653.38 -117.344 19.1632 118.898 
36158 1
19492300 16484.5 -8299.07 1655.64 -110.51 -69.296 130.44 
36158.5 1
19492300 16469.8 -8317.31 1645.92 -29.1909 -36.3272 46.6023 
36159 1
19492300 16450.9 -8320.36 1661.07 -38.3616 -6.16051 38.8531 
36159.5 1
19492300 16473.1 -8272.5 1653.64 43.956 94.3928 104.126 
36160 1
19492300 16485.1 -8272.54 1783.15 23.964 -0.077232 23.9641 
36160.5 1
19492300 16494.1 -8322.69 1765.46 18.2927 -101.939 103.567 
36161 1
19492300 16464.2 -8333.08 1766.62 -60.4507 -20.979 63.9875 
36161.5 1
19492300 16539.1 -8297.08 1733.62 151.055 72.5806 167.587 
36162 1
19492300 16562.2 -8348.43 1677.36 44.9269 -99.7119 109.366 
36162.5 1
19492300 16587.8 -8320.92 1678.77 49.3339 53.0994 72.4802 
36163 1
19492300 16590.9 -8261.08 1690.38 6.30769 119.692 119.858 
36163.5 1
19492300 16519.5 -8294.92 1671.42 -147.568 -69.9168 163.294 
36164 1
19492300 16530.1 -8291.31 1653.69 21.5416 7.35025 22.7611 
36164.5 1
19492300 16470.5 -8268 1640.62 -117.665 46.0626 126.36 
36165 1
19492300 16476.5 -8335.5 1664.83 12.2163 -138.32 138.858 
36165.5 1
19492300 16491 -8386.54 1694.31 28.4872 -100.272 104.24 
36166 1
19492300 16464 -8505.25 1672.08 -53.7849 -236.477 242.517 
36166.5 1
19492300 16602.2 -8281.54 1661.08 275.91 446.53 524.895 
36167 1
19492300 16600.1 -8240.67 1666.75 -4.16978 79.3627 79.4722 
36167.5 1
19492300 16612.8 -8292.58 1674.75 26.343 -107.266 110.453 
36168 1
19492300 16544.8 -8304.69 1813 -133.984 -23.8366 136.088 
36168.5 1
19492300 16570.2 -8296.42 1773.5 50.457 16.3874 53.0514 
36169 1
19492300 16523.7 -8322.25 1721.33 -95.2624 -52.8289 108.93 
36169.5 1
19492300 16495.6 -8349 1670.67 -55.7209 -53.0754 76.9533 
36170 1
19492300 16389.6 -8223.17 1678.17 -209.073 248.192 324.516 
36170.5 1
19492300 16364.3 -8168.73 1787.18 -52.4029 112.711 124.297 
36171 1
19492300 16471 -8373.17 1934.17 216.485 -414.684 467.792 
36171.5 1
19492300 16539 -8325.42 1817.25 133.072 93.4442 162.604 
36172 1
19492300 16578.1 -8301.33 1734.5 77.3927 47.6898 90.9063 
36172.5 1
19492300 16579.9 -8281 1691.58 3.68139 40.83 40.9956 
36173 1
19492300 16534 -8409.92 1667.42 -91.8333 -257.833 273.699 
36173.5 1
19492300 16576.5 -8376.58 1661.83 84.3254 66.1376 107.168 
36174 1
19492300 16600.2 -8279.92 1678.58 48.668 198.087 203.978 
36174.5 1
19492300 16533.5 -8209.31 1689.92 -133.423 141.218 194.279 
36175 1
19492300 16581.5 -8194.69 1668.85 92.8433 28.2696 97.0518 
36175.5 1
19492300 16627.8 -8235.75 1650.25 92.2386 -81.9515 123.386 
36176 1
19492300 16623.2 -8253.92 1645.75 -9.39457 -37.9262 39.0725 
36176.5 1
19492300 16642.3 -8251.46 1645 37.2949 4.80456 37.6031 
36177 1
19492300 16599.8 -8223.33 1658.75 -81.6846 53.9889 97.9141 
36177.5 1
19492300 16594.2 -8254 1650.5 -11.3946 -62.585 63.6139 
36178 1
19492300 16580.5 -8246.83 1655.67 -27.6094 14.4781 31.1753 
36178.5 1
19492300 16555 -8235.83 1673.42 -52.4691 22.6337 57.1428 
36179 1
19492300 16481.3 -8279 1679.75 -150.34 -88.0952 174.25 
36179.5 1
19492300 16411 -8389.38 1660.62 -136.57 -214.339 254.151 
36180 1
19492300 16432.8 -8258.67 1662.83 42.3127 253.329 256.839 
36180.5 1
19492300 16477.1 -8332.58 1655.83 89.7566 -149.932 174.745 
36181 1
19492300 16503 -8311.17 1687 53.9931 44.6181 70.043 
36181.5 1
19492300 16546.8 -8312.23 1655 85.8046 -2.08239 85.8299 
36182 1
19492300 16534.8 -8326.33 1642.5 -23.835 -27.9813 36.7567 
36182.5 1
19492300 16554.3 -8296.15 1650.77 39.0268 60.4799 71.9785 
36183 1
19492300 16517 -8302.25 1663.75 -75.8286 -12.3906 76.8343 
36183.5 1
19492300 16497.3 -8281.92 1663.54 -38.4615 39.701 55.2762 
36184 1
19492300 16560.8 -8252.92 1669.67 123.112 56.214 135.338 
36184.5 1
19492300 16599.1 -8271.58 1684.75 78.2209 -38.1731 87.0384 
36185 1
19492300 16602.1 -8278.67 1682.5 6.12245 -14.4558 15.6989 
36185.5 1
19492300 16560.5 -8264.83 1659.08 -83.1667 27.6667 87.6478 
36186 1
19492300 16470.5 -8282.17 1669.33 -180.723 -34.8059 184.044 
36186.5 1
19492300 16489.6 -8261.08 1664.58 38.6302 42.6788 57.5654 
36187 1
19492300 16494.6 -8266.69 1644.46 9.80907 -10.9337 14.6889 
36187.5 1
19492300 16523.3 -8245.92 1663.83 57.2071 41.3857 70.6076 
36188 1
19492300 16534.8 -8223.5 1660.25 23.614 46.0301 51.7338 
36188.5 1
19492300 16588.2 -8294 1667 106.158 -140.159 175.824 
36189 1
19492300 16562.3 -8292.17 1681.75 -51.5885 3.65206 51.7176 
36189.5 1
19492300 16490.2 -8299.85 1728.46 -146.253 -15.5771 147.08 
36190 1
19492300 16570.5 -8298.38 1744 158.873 2.89414 158.899 
36190.5 1
19492300 16576.8 -8355.46 1701.69 12.5153 -113.248 113.937 
36191 1
19492300 16590.2 -8304.08 1659.92 27.0312 103.182 106.664 
36191.5 1
19492300 16554.3 -8220.5 1648.75 -72.5201 168.842 183.758 
36192 1
19492300 16505.4 -8219.85 1663.23 -99.6919 1.33166 99.7008 
36192.5 1
19492300 16529.6 -8203.85 1672.23 48.0769 31.746 57.6125 
36193 1
19492300 16557.2 -8188.38 1656.92 54.2542 30.3763 62.1791 
36193.5 1
19492300 16626.5 -8254.83 1648.92 137.167 -131.582 190.075 
36194 1
19492300 16661.2 -8230.23 1654 69.4615 49.2051 85.1237 
36194.5 1
19492300 16580.3 -8175.92 1655.92 -158.312 106.29 190.684 
36195 1
19492300 16531.5 -8231 1655.91 -99.3471 -111.958 149.681 
36195.5 1
19492300 16516.2 -8322.42 1653.33 -31.7176 -189.661 192.295 
36196 1
19492300 16550 -8256.92 1656.46 67.2631 130.206 146.553 
36196.5 1
19492300 16557.2 -8251.54 1654.85 14.0403 10.4556 17.5057 
36197 1
19492300 16525.1 -8251.42 1660.75 -64.8134 0.245554 64.8138 
36197.5 1
19492300 16503.2 -8224.5 1665.25 -45.0034 55.2704 71.275 
36198 1
19492300 16357.7 -8123.54 1689 -288.068 199.924 350.646 
36198.5 1
19492300 16202.2 -8015.58 1697.75 -311.675 216.343 379.401 
36199 1
19492300 16030.5 -7974.85 1700.62 -338.517 80.3495 347.922 
36199.5 1
19492300 16204.9 -8151.58 1745.67 346.676 -351.366 493.602 
36200 1
19492300 16320.8 -8105.08 1736.92 229.563 92.0919 247.346 
36200.5 1
19492300 16523.1 -8170.83 1713.33 400.47 -130.211 421.107 
36201 1
19492300 16588.3 -8257.5 1686.08 136.506 -181.311 226.953 
36201.5 1
19492300 16508.4 -8368.69 1677.85 -159.26 -221.499 272.81 
36202 1
19492300 16559.2 -8267 1672.17 101.564 203.385 227.334 
36202.5 1
19492300 16576.7 -8304.77 1661.38 34.5673 -74.4955 82.1248 
36203 1
19492300 16533.7 -8275.5 1658.75 -85.5381 58.1893 103.454 
36203.5 1
19492300 16482.1 -8326.54 1672.46 -103.179 -102.077 145.14 
36204 1
19492300 16564 -8318.23 1665.31 162.546 16.4835 163.379 
36204.5 1
19492300 16539.5 -8289 1724.46 -48.7282 58.2286 75.9276 
36205 1
19492300 16517 -8329.42 1696.92 -45.8099 -82.1477 94.0574 
36205.5 1
19492300 16532.6 -8349.38 1666.15 31.9333 -40.8343 51.8379 
36206 1
19492300 16518.6 -8352.54 1662 -27.6134 -6.2206 28.3054 
36206.5 1
19492300 16481.5 -8327.67 1789.58 -74.6788 50.0439 89.8961 
36207 1
19492300 16489.2 -8345 1788.23 15.4307 -34.5975 37.8826 
36207.5 1
19492300 16495.1 -8400.77 1699.62 11.5309 -109.998 110.601 
36208 1
19492300 16487 -8338.23 1726.69 -15.8061 122.384 123.401 
36208.5 1
19492300 16467.8 -8339.77 1748 -38.616 -3.08928 38.7394 
36209 1
19492300 16538.2 -8309.17 1696.67 143.545 62.327 156.493 
36209.5 1
19492300 16545.2 -8328 1689.31 14.0458 -37.894 40.4134 
36210 1
19492300 16363.2 -8232.25 1693.17 -361.238 189.98 408.149 
36210.5 1
19492300 16045.2 -7946.69 1702.85 -643.595 578.052 865.077 
36211 1
19492300 16266.6 -8139.5 1700.58 443.592 -386.388 588.277 
36211.5 1
19492300 16571.2 -8565.08 1675.23 614.053 -858.018 1055.11 
36212 1
19492300 16574.2 -8570.85 1661.23 5.97461 -11.2024 12.696 
36212.5 1
19492300 16582.3 -8565.23 1664.54 15.9623 11.0976 19.441 
36213 1
19492300 16640 -8543.85 1647.77 117.739 43.6421 125.568 
36213.5 1
19492300 16672.5 -8611.31 1639.77 66.3835 -137.958 153.099 
36214 1
19492300 16540.5 -8395.07 1632.79 -268.761 440.4 515.93 
36214.5 1
19492300 16490.5 -8367.71 1629.64 -99.8004 54.6051 113.762 
36215 1
19492300 16467.3 -8298.64 1634.79 -46.3359 137.867 145.445 
36215.5 1
19492300 16513.5 -8328.93 1629.07 90.4389 -59.2675 108.129 
36216 1
19492300 16539.6 -8319.13 1629.53 50.8772 19.094 54.3422 
36216.5 1
19492300 16546.8 -8329.73 1628.07 14.4289 -21.2425 25.6795 
36217 1
19492300 16542.5 -8287.93 1639.93 -8.75421 84.4444 84.897 
36217.5 1
19492300 16534.9 -8331.4 1668.4 -15.2189 -87.8114 89.1205 
36218 1
19492300 16481.4 -8305.2 1672.6 -108.148 52.9293 120.406 
36218.5 1
19492300 16525.6 -8393.13 1670.87 88.0478 -175.166 196.05 
36219 1
19492300 16520.8 -8409.5 1723.29 -9.62857 -32.7333 34.1201 
36219.5 1
19492300 16532.8 -8363 1821.67 23.8379 92.2619 95.2917 
36220 1
19492300 16498.1 -8389.5 1696.57 -68.229 -52.0629 85.8239 
36220.5 1
19492300 16502.9 -8352.67 1799.53 9.62899 73.9625 74.5867 
36221 1
19492300 16488.2 -8337.77 1707.46 -29.6874 30.2179 42.3611 
36221.5 1
19492300 16545.4 -8319.64 1700.07 116.584 36.9926 122.313 
36222 1
19492300 16566.1 -8250.43 1673.07 40.518 134.921 140.873 
36222.5 1
19492300 16545.7 -8314.77 1703.15 -40.0206 -125.911 132.119 
36223 1
19492300 16529.2 -8306.25 1788 -32.7536 16.9706 36.889 
36223.5 1
19492300 16505.1 -8325 1734.62 -48.736 -37.8024 61.6784 
36224 1
19492300 16523.8 -8352 1723.58 38.3567 -55.2147 67.2302 
36224.5 1
19492300 16526.8 -8356 1676.92 6.19922 -8.23045 10.3039 
36225 1
19492300 16500.8 -8301.23 1661 -51.9461 109.102 120.837 
36225.5 1
19492300 16456 -8335.23 1697.46 -86.5943 -65.764 108.736 
36226 1
19492300 16523.2 -8327.42 1692.5 133.532 15.535 134.433 
36226.5 1
19492300 16564 -8351.92 1667.17 84.8926 -50.9356 99.0009 
36227 1
19492300 16574 -8326.46 1652.38 20.3666 51.8434 55.7005 
36227.5 1
19492300 16541.9 -8308.92 1692.08 -62.6502 34.2548 71.4034 
36228 1
19492300 16508.8 -8231.92 1690.54 -64.2516 149.225 162.469 
36228.5 1
19492300 16351.1 -8178.92 1697.5 -319.202 107.3 336.754 
36229 1
19492300 16316.5 -8198.46 1719.23 -69.5217 -39.2467 79.8346 
36229.5 1
19492300 16233 -8110.58 1709.42 -167.931 176.817 243.855 
36230 1
19492300 16207 -8194.23 1713.92 -51.5873 -165.967 173.8 
36230.5 1
19492300 16037.7 -8223.75 1709 -333.333 -58.1087 338.36 
36231 1
19492300 16218.3 -8262.17 1706.5 367.957 -78.2417 376.183 
36231.5 1
19492300 16628.3 -8480.23 1704.85 826.561 -439.645 936.211 
36232 1
19492300 16662.8 -8362.08 1718.46 68.2407 233.968 243.717 
36232.5 1
19492300 16683.3 -8310.38 1691.23 40.036 100.765 108.427 
36233 1
19492300 16600 -8312.08 1664.42 -168.639 -3.4387 168.674 
36233.5 1
19492300 16556.5 -8314.31 1658.54 -87.6241 -4.48459 87.7388 
36234 1
19492300 16540.7 -8318.33 1657.83 -31.4293 -7.97157 32.4245 
36234.5 1
19492300 16320.5 -8034.08 1686.31 -457.647 590.97 747.453 
36235 1
19492300 15915.8 -7939.57 1733.07 -790.533 184.581 811.796 
36235.5 1
19492300 15816.4 -7964.69 1716.38 -198.01 -50.0416 204.236 
36236 1
19492300 15697.6 -8001.46 1702.92 -241.893 -74.8864 253.219 
36236.5 1
19492300 15611.1 -7966.23 1729.38 -170.687 69.4887 184.29 
36237 1
19492300 15562.8 -7933.15 1774.15 -95.8862 65.7593 116.269 
36237.5 1
19492300 15586.6 -7769.54 1780.54 47.5385 327.231 330.666 
36238 1
19492300 15695.2 -7715.38 1779.92 220.607 110.069 246.541 
36238.5 1
19492300 15742.7 -7683.46 1781.23 94.5099 63.4654 113.842 
36239 1
19492300 15741.6 -7668.46 1782 -2.18001 30.3644 30.4425 
36239.5 1
19492300 15784.8 -7678.38 1781.85 86.6543 -19.9259 88.9157 
36240 1
19492300 15929.3 -7756 1776.69 289.077 -155.231 328.119 
36240.5 1
19492300 15947.7 -7750.86 1780.64 36.0207 10.0643 37.4003 
36241 1
19492300 15966.1 -7832.23 1754.69 36.7253 -162.747 166.839 
36241.5 1
19492300 15977.2 -7809.23 1738.92 22.6704 46.748 51.955 
36242 1
19492300 15995.8 -7705.15 1734.23 37.911 212.836 216.186 
36242.5 1
19492300 15821.5 -7742.38 1726.85 -353.409 -75.5188 361.388 
36243 1
19492300 15831.6 -7819.14 1715.64 19.6967 -149.626 150.917 
36243.5 1
19492300 15749.1 -7746.69 1719.15 -158.172 138.794 210.434 
36244 1
19492300 15621 -7994.25 1748.83 -258.22 -499.108 561.949 
36244.5 1
19492300 15580.7 -8101.38 1753.85 -80.9391 -215.13 229.852 
36245 1
19492300 15729.1 -8191.38 1751.85 289.249 -175.439 338.295 
36245.5 1
19492300 15990.4 -8082.42 1771 534.437 222.838 579.034 
36246 1
19492300 15979.2 -8003.92 1740.31 -23.0324 160.519 162.163 
36246.5 1
19492300 15795.8 -7912.5 1726.5 -370.344 184.693 413.844 
36247 1
19492300 15667.6 -7902.15 1726.77 -257.984 20.8172 258.822 
36247.5 1
19492300 15675.7 -7964.62 1718.62 15.9308 -123.198 124.224 
36248 1
19492300 15680.4 -7885.42 1717.67 9.62191 161.301 161.588 
36248.5 1
19492300 15679.4 -7835.31 1713.85 -2.07656 100.823 100.844 
36249 1
19492300 15751.3 -8098.62 1701.23 141.86 -519.345 538.371 
36249.5 1
19492300 15710.2 -8213.46 1704.23 -81.8265 -228.777 242.97 
36250 1
19492300 15685.5 -8137 1730.77 -48.7583 150.515 158.215 
36250.5 1
19492300 15726.8 -8059.77 1727.62 81.7878 152.63 173.162 
36251 1
19492300 15714.2 -8120.46 1715.54 -25.3339 -121.142 123.763 
36251.5 1
19492300 15580.8 -7981.15 1723 -263.086 274.769 380.41 
36252 1
19492300 15560.8 -7998.38 1718.23 -39.9202 -34.3928 52.6923 
36252.5 1
19492300 15648.1 -8120.54 1738.23 176.024 -246.278 302.716 
36253 1
19492300 15713.9 -8172.15 1736.54 131.956 -103.438 167.666 
36253.5 1
19492300 15925.3 -8295.23 1752.08 422.769 -246.154 489.209 
36254 1
19492300 16106.7 -8376.17 1765.42 371.637 -165.852 406.966 
36254.5 1
19492300 16156.3 -8349.15 1802.08 100.692 54.7927 114.635 
36255 1
19492300 16574.9 -8542.62 1769.77 838.909 -387.698 924.163 
36255.5 1
19492300 16604.3 -8574.69 1727.38 58.3028 -63.6447 86.3126 
36256 1
19492300 16600.5 -8611.08 1702.46 -7.47863 -72.1917 72.578 
36256.5 1
19492300 16536.1 -8621.69 1673.31 -126.148 -20.7737 127.847 
36257 1
19492300 16527.5 -8654.54 1664.46 -17.1455 -65.9561 68.1482 
36257.5 1
19492300 16555.2 -8429.31 1725 55.3846 450.462 453.854 
36258 1
19492300 16660.1 -8288.33 1681.17 211.396 284.222 354.219 
36258.5 1
19492300 16585.8 -8321.54 1673.23 -149.974 -67.0811 164.293 
36259 1
19492300 16537.2 -8345.54 1658.92 -96.6117 -47.619 107.71 
36259.5 1
19492300 16491.5 -8309.83 1719.33 -91.4907 71.5534 116.148 
36260 1
19492300 16498.2 -8268.92 1754.15 13.415 82.4804 83.5642 
36260.5 1
19492300 16572 -8345.54 1686.92 145.653 -151.115 209.882 
36261 1
19492300 16612.3 -8349 1653.77 78.88 -6.77405 79.1704 
36261.5 1
19492300 16554.2 -8362.33 1658.83 -121.127 -27.7778 124.271 
36262 1
19492300 16492.6 -8304 1660.31 -124.095 117.608 170.971 
36262.5 1
19492300 16461.2 -8313.38 1662.54 -61.5686 -18.3652 64.2493 
36263 1
19492300 16499.8 -8382.62 1675.46 75.8673 -135.747 155.509 
36263.5 1
19492300 16536 -8343.58 1723.25 74.544 80.4785 109.698 
36264 1
19492300 16522.5 -8341.31 1864.46 -27.6295 4.64417 28.0171 
36264.5 1
19492300 16550.6 -8311.23 1800.46 54.6677 58.4018 79.9958 
36265 1
19492300 16562.9 -8288.83 1719.08 24.9014 45.3389 51.7272 
36265.5 1
19492300 16588 -8256.92 1677.23 50.3681 64.0768 81.5033 
36266 1
19492300 16503.6 -8260.17 1658.42 -170.884 -6.56597 171.01 
36266.5 1
19492300 16503.1 -8318.15 1671.31 -1.02099 -116.91 116.914 
36267 1
19492300 16543.4 -8323.38 1658 79.9756 -10.3785 80.6462 
36267.5 1
19492300 16563.6 -8386.69 1662 39.8243 -124.621 130.83 
36268 1
19492300 16561.8 -8417.31 1654.15 -3.53846 -61.2308 61.3329 
36268.5 1
19492300 16584 -8410.92 1654.92 44.3077 12.7692 46.111 
36269 1
19492300 16581.4 -8309.38 1705.15 -5.13828 199.486 199.552 
36269.5 1
19492300 16600 -8283.85 1706.85 36.8621 50.5712 62.5801 
36270 1
19492300 16620.8 -8255.85 1672.77 41.2088 55.5556 69.1707 
36270.5 1
19492300 16521.1 -8282.75 1805.67 -205.538 -55.4718 212.892 
36271 1
19492300 16536.2 -8309.92 1869.85 30.7561 -55.4553 63.4131 
36271.5 1
19492300 16571.6 -8326.57 1743.93 71.1203 -33.3634 78.5571 
36272 1
19492300 16592.7 -8364 1677.23 41.4359 -73.6783 84.5306 
36272.5 1
19492300 16587.7 -8502.36 1644.57 -9.93617 -276.162 276.341 
36273 1
19492300 16519.8 -8632.85 1642.54 -135.736 -260.978 294.166 
36273.5 1
19492300 16439.4 -8593.33 1699.4 -161.215 79.184 179.612 
36274 1
19492300 16559.8 -8348.5 1724.71 237.447 482.906 538.126 
36274.5 1
19492300 16583.7 -8334.4 1685.53 47.9537 28.3133 55.6884 
36275 1
19492300 16559.3 -8275 1689.86 -48.0887 117.16 126.645 
36275.5 1
19492300 16624 -8332.93 1689.71 132.07 -118.222 177.254 
36276 1
19492300 16597.6 -8334.86 1643.5 -53.4991 -3.90399 53.6414 
36276.5 1
19492300 16438.7 -8334.4 1861.2 -313.29 0.901662 313.291 
36277 1
19492300 16224.6 -8125.07 1909.36 -424.924 415.334 594.191 
36277.5 1
19492300 16087.9 -7846.6 1910.27 -283.033 576.545 642.271 
36278 1
19492300 15934.4 -7865 1894.57 -304.441 -36.5079 306.622 
36278.5 1
19492300 16014.7 -7807.14 1882.43 157.732 113.668 194.422 
36279 1
19492300 15924.8 -7677.62 1884.69 -181.707 261.672 318.574 
36279.5 1
19492300 15898.6 -7751.29 1871.86 -52.8874 -149.13 158.231 
36280 1
19492300 15807.8 -7909.71 1865.07 -175.739 -306.438 353.254 
36280.5 1
19492300 15782.3 -8170.85 1806.54 -51.4708 -527.539 530.044 
36281 1
19492300 15869.3 -8213.54 1878.38 180.498 -88.5733 201.059 
36281.5 1
19492300 15864.5 -8227.86 1843.07 -9.48263 -28.242 29.7914 
36282 1
19492300 15819.9 -8194.31 1779.85 -87.7498 66.0422 109.825 
36282.5 1
19492300 15747.8 -8113.69 1746.23 -146.796 164.186 220.241 
36283 1
19492300 15744.2 -8062.38 1733.23 -7.14503 101.399 101.65 
36283.5 1
19492300 15715.6 -7941 1733.23 -56.2188 238.477 245.014 
36284 1
19492300 15742.8 -7990.85 1722.08 53.6637 -98.5102 112.179 
36284.5 1
19492300 15735.2 -7958.92 1775.23 -14.8688 62.9646 64.6964 
36285 1
19492300 15765.8 -7897.5 1791.17 62.1573 125.098 139.689 
36285.5 1
19492300 15857.3 -7967.77 1770.62 189.954 -145.787 239.45 
36286 1
19492300 15765.9 -8194.46 1732.92 -179.891 -446.245 481.139 
36286.5 1
19492300 15763.3 -8252.62 1718.46 -5.18926 -115.385 115.501 
36287 1
19492300 15835.9 -8283.62 1707.69 144.078 -61.5079 156.658 
36287.5 1
19492300 15896.2 -8281 1729.42 122.367 5.30504 122.482 
36288 1
19492300 15908.8 -8273 1805.15 25.6017 16.3599 30.3825 
36288.5 1
19492300 16062.8 -8233.15 1934.31 300.781 77.8245 310.686 
36289 1
19492300 16040.5 -8276.38 1883.62 -43.8477 -85.2678 95.8812 
36289.5 1
19492300 16006.1 -8235.92 1910 -70.0307 82.2519 108.026 
36290 1
19492300 15883.2 -8142.77 1840.08 -252.783 191.661 317.228 
36290.5 1
19492300 15984.9 -7962.85 1803.38 202.574 358.413 411.699 
36291 1
19492300 16060.2 -7786.62 1783.08 149.267 349.664 380.192 
36291.5 1
19492300 16013.6 -7857.54 1764.92 -91.2519 -139.065 166.331 
36292 1
19492300 15851.8 -8271.92 1746.58 -325.031 -832.085 893.314 
36292.5 1
19492300 15877.6 -8330.38 1748.54 52.043 -117.642 128.639 
36293 1
19492300 15917.3 -8440.85 1739.54 77.981 -217.017 230.602 
36293.5 1
19492300 15965.2 -8479.25 1747.83 97.0492 -77.7406 124.347 
36294 1
19492300 15944.8 -8432.77 1752.85 -40.8077 92.9615 101.524 
36294.5 1
19492300 16023.7 -8430.83 1733.67 153.946 3.78105 153.993 
36295 1
19492300 15890.2 -8431.08 1737.54 -278.732 -0.508538 278.733 
36295.5 1
19492300 15842.8 -8352.77 1742.23 -96.1148 158.839 185.655 
36296 1
19492300 15734.9 -8231.14 1739.5 -207.785 234.348 313.199 
36296.5 1
19492300 15681.2 -8149.08 1730.85 -106.755 163.153 194.976 
36297 1
19492300 15807.8 -8219.31 1767.38 259.991 -144.211 297.308 
36297.5 1
19492300 15742.2 -8131.85 1785.38 -131.494 175.274 219.115 
36298 1
19492300 15805.2 -8199.38 1771.69 126.761 -135.892 185.836 
36298.5 1
19492300 15732.4 -8006.07 1753.21 -141.228 374.638 400.373 
36299 1
19492300 15791.2 -7900.15 1770.38 115.062 207.275 237.07 
36299.5 1
19492300 15725.3 -7821.69 1761.38 -134.655 160.453 209.469 
36300 1
19492300 15814.3 -7843.92 1756.62 180.894 -45.1845 186.452 
36300.5 1
19492300 15905.6 -7964.79 1766.57 182.527 -241.725 302.898 
36301 1
19492300 15905.9 -7963.86 1769.36 0.733353 1.90672 2.04289 
36301.5 1
19492300 15884.4 -7891 1745.5 -42.4634 143.42 149.574 
36302 1
19492300 15867 -7935.69 1720.54 -34.3027 -88.3247 94.7519 
36302.5 1
19492300 15854.6 -7984.57 1715.71 -24.3251 -96.2187 99.2459 
36303 1
19492300 15802 -7975.69 1701.77 -105.497 17.7938 106.987 
36303.5 1
19492300 15609.7 -7961.79 1700.79 -388.456 28.0941 389.471 
36304 1
19492300 15538.2 -7867.31 1707.31 -143.541 189.715 237.899 
36304.5 1
19492300 15511.4 -7836 1694 -53.4974 62.4904 82.2619 
36305 1
19492300 15569.8 -8413.69 1696.54 115.07 -1139.43 1145.23 
36305.5 1
19492300 15607.8 -8349.31 1697.85 77.8669 131.666 152.968 
36306 1
19492300 15683.4 -8384.57 1703.43 148.201 -69.1446 163.537 
36306.5 1
19492300 15774.5 -8390.46 1709 180.98 -11.71 181.358 
36307 1
19492300 15766.9 -8385.15 1719 -15.4161 10.8542 18.8539 
36307.5 1
19492300 15768.8 -8327.36 1810.57 3.70306 114.904 114.964 
36308 1
19492300 15893.8 -8301.62 1855.38 244.737 50.3753 249.867 
36308.5 1
19492300 15984.8 -8229.38 1906 183.683 145.921 234.59 
36309 1
19492300 16039.8 -8169.54 1847.38 112.474 122.385 166.218 
36309.5 1
19492300 16128.8 -8111.07 1903.93 175.575 115.32 210.06 
36310 1
19492300 16034.8 -8026.15 1886.77 -182.407 164.889 245.887 
36310.5 1
19492300 15850.2 -7961.46 1839.77 -373.715 130.956 395.996 
36311 1
19492300 15805.9 -7979.62 1772.54 -92.3077 -37.8205 99.7552 
36311.5 1
19492300 15811.2 -7977 1767.36 10.4569 5.16874 11.6646 
36312 1
19492300 15741.1 -8003.29 1794.86 -135.012 -50.6468 144.199 
36312.5 1
19492300 15674.6 -8174.15 1772.15 -134.128 -344.492 369.683 
36313 1
19492300 15672.7 -8247.62 1749.69 -3.94882 -150.845 150.897 
36313.5 1
19492300 15765.9 -8198.07 1737.07 184.261 97.913 208.661 
36314 1
19492300 15754.8 -8075.08 1719.62 -21.6032 239.755 240.727 
36314.5 1
19492300 15693.2 -8130.69 1717.62 -123.88 -111.677 166.788 
36315 1
19492300 15545.7 -8226.23 1717.77 -298.505 -193.398 355.68 
36315.5 1
19492300 15618.4 -8341.62 1711.77 146.262 -232.162 274.394 
36316 1
19492300 15738.3 -8245 1706.38 243.746 196.373 313.009 
36316.5 1
19492300 15758.2 -8071.57 1720.5 39.7337 346.165 348.438 
36317 1
19492300 15728.7 -8017.46 1710.62 -60.3721 110.654 126.052 
36317.5 1
19492300 15768.4 -8066.21 1725.36 77.4704 -95.2202 122.754 
36318 1
19492300 15785.1 -8091 1712.62 32.8483 -48.6949 58.7385 
36318.5 1
19492300 15704.2 -8008.15 1808.92 -164.992 169.074 236.238 
36319 1
19492300 15693.8 -7990.71 1775 -20.7655 34.6711 40.414 
36319.5 1
19492300 15702.9 -8014.92 1745.31 17.9164 -47.4682 50.7369 
36320 1
19492300 15750.7 -8129.69 1741.31 96.895 -232.798 252.157 
36320.5 1
19492300 15669.5 -8111.77 1816.38 -166.983 36.8788 171.007 
36321 1
19492300 15621.3 -8226.31 1761.46 -96.6548 -229.536 249.056 
36321.5 1
19492300 15659 -8254.92 1749 76.1461 -57.8089 95.6038 
36322 1
19492300 15777.1 -8313.86 1762.36 230.748 -115.106 257.864 
36322.5 1
19492300 15898.2 -8391.85 1747.54 235.889 -152.025 280.634 
36323 1
19492300 15896.9 -7987.85 1737.38 -2.53767 832.99 832.994 
36323.5 1
19492300 15886.2 -7737.38 1729.46 -21.7323 509.068 509.532 
36324 1
19492300 15803.7 -7830.57 1725.36 -162.115 -183.078 244.538 
36324.5 1
19492300 15839.6 -8195.54 1734.77 69.4412 -705.932 709.34 
36325 1
19492300 15982.7 -8243 1714.77 288.462 -95.6886 303.918 
36325.5 1
19492300 16005.2 -8282.08 1743.08 45.0131 -78.3105 90.3256 
36326 1
19492300 16032.2 -8240.38 1773.31 54.6559 84.3974 100.549 
36326.5 1
19492300 16092.8 -8144.23 1884.69 124.467 197.441 233.399 
36327 1
19492300 16105.1 -8069.79 1932.71 23.9809 145.117 147.085 
36327.5 1
19492300 16047.5 -8085.62 1873.23 -114.608 -31.5332 118.866 
36328 1
19492300 16021.9 -8023.62 1811.54 -52.9243 128.099 138.602 
36328.5 1
19492300 16039.4 -7989.36 1764.14 34.2573 67.0416 75.287 
36329 1
19492300 16097.5 -7939.85 1758.77 113.567 96.8904 149.283 
36329.5 1
19492300 16095.1 -7961.92 1835.31 -4.79802 -44.4204 44.6787 
36330 1
19492300 16106.4 -8092.15 1886 22.6607 -260.984 261.965 
36330.5 1
19492300 16164 -8161.62 1857 116.16 -140.043 181.949 
36331 1
19492300 16148.5 -8151.77 1983.46 -31.0149 19.653 36.7174 
36331.5 1
19492300 16016 -8136.46 1931.69 -268.141 30.9872 269.925 
36332 1
19492300 16047.8 -8105.23 1865 64.7031 63.6065 90.7319 
36332.5 1
19492300 16072.9 -7974.36 1837.57 49.332 256.615 261.314 
36333 1
19492300 16092.5 -7797.62 1876 39.2198 353.484 355.653 
36333.5 1
19492300 15987.1 -7810.79 1901.64 -211.357 -26.3934 212.998 
36334 1
19492300 15871.3 -7813 1852.64 -228.826 -4.37606 228.867 
36334.5 1
19492300 15712.8 -7831.07 1803.21 -312.623 -35.6438 314.649 
36335 1
19492300 15572.8 -8012.46 1776.69 -284.009 -367.931 464.795 
36335.5 1
19492300 15563.4 -8081.29 1765.57 -19.2083 -140.458 141.765 
36336 1
19492300 15762.5 -8253.29 1743.57 392.013 -338.583 517.989 
36336.5 1
19492300 15797.3 -8305 1764.6 70.3704 -104.473 125.963 
36337 1
19492300 15851.9 -8297 1779.73 109.946 16.129 111.123 
36337.5 1
19492300 15920.7 -8302.2 1736.73 139.125 -10.5051 139.521 
36338 1
19492300 15912.1 -8356.57 1734.14 -17.3934 -109.18 110.556 
36338.5 1
19492300 15842.9 -8320.07 1770.64 -138.152 72.8543 156.185 
36339 1
19492300 15852.3 -8141.21 1788.43 18.6335 353.473 353.963 
36339.5 1
19492300 15949.3 -7991.43 1790.57 194.389 300.172 357.617 
36340 1
19492300 15928.3 -7947.36 1754.86 -42.4242 89.0332 98.6242 
36340.5 1
19492300 15973.6 -8033.93 1732.57 90.1732 -172.11 194.302 
36341 1
19492300 16024.8 -8045.5 1765 102.491 -23.1892 105.081 
36341.5 1
19492300 16096.9 -8060.71 1873.21 141.317 -29.8319 144.431 
36342 1
19492300 16096.4 -8107.36 1802.57 -0.984252 -91.8166 91.8219 
36342.5 1
19492300 16112 -8122.08 1859.69 31.3484 -29.4986 43.0452 
36343 1
19492300 15983.7 -8182.54 1965.62 -263.465 -124.151 291.252 
36343.5 1
19492300 15794.5 -8172.23 1908.85 -379.22 20.6567 379.782 
36344 1
19492300 15840.3 -8223.38 1850.69 92.4318 -103.133 138.492 
36344.5 1
19492300 15843.6 -8206.92 1832.31 6.49841 32.3409 32.9874 
36345 1
19492300 15758.9 -8213.08 1825.62 -167.708 -12.1858 168.15 
36345.5 1
19492300 15773.6 -8102.77 1799.38 28.9219 217.141 219.059 
36346 1
19492300 15757.5 -8067.54 1739.92 -32.7664 71.462 78.6159 
36346.5 1
19492300 15666.4 -7981.69 1725.31 -187.401 176.638 257.527 
36347 1
19492300 15667.4 -7989.23 1733.85 2.00401 -15.1071 15.2395 
36347.5 1
19492300 15801.2 -7878.77 1803.08 264.89 218.736 343.528 
36348 1
19492300 15939.6 -7947.85 1821.92 271.493 -135.445 303.404 
36348.5 1
19492300 15929.4 -8071.31 1813.54 -19.982 -241.136 241.962 
36349 1
19492300 15977.8 -8249.75 1868.08 99.8943 -367.922 381.242 
36349.5 1
19492300 16001.5 -8228.46 1901.08 48.0834 43.1815 64.627 
36350 1
19492300 16010.2 -8232.85 1934.69 16.7941 -8.54701 18.8439 
36350.5 1
19492300 15974.8 -8316 1898.92 -70.6154 -166.308 180.679 
36351 1
19492300 16038.2 -8289.08 1853.08 126.769 53.8462 137.731 
36351.5 1
19492300 16046.6 -8233.23 1824.92 16.9045 112.593 113.855 
36352 1
19492300 16008.8 -8209.46 1787.62 -75.3907 47.3491 89.0264 
36352.5 1
19492300 16020.7 -8223.85 1884 23.3786 -28.2051 36.6345 
36353 1
19492300 16056.2 -8178.75 1949.75 71.8104 91.2878 116.147 
36353.5 1
19492300 16088.4 -8171 2052.38 65.2185 15.6883 67.0789 
36354 1
19492300 16075.3 -8144.17 1988.92 -26.3131 54.0995 60.1592 
36354.5 1
19492300 16068.3 -8229.69 1953.54 -14.0513 -171.051 171.627 
36355 1
19492300 16092.9 -8259.08 1921.33 48.4429 -57.8563 75.4591 
36355.5 1
19492300 16078.1 -8254 1902.08 -29.9188 10.2487 31.6255 
36356 1
19492300 16051.4 -8261.58 1865.92 -53.5347 -15.2276 55.6582 
36356.5 1
19492300 15951.9 -8292.69 1839.85 -197.8 -61.8469 207.244 
36357 1
19492300 15934.3 -8330.92 1844.67 -35.4632 -77.0652 84.8333 
36357.5 1
19492300 15983 -8282.23 1804 98.7153 98.7544 139.632 
36358 1
19492300 16057 -8194.69 1911.77 144.814 171.308 224.316 
36358.5 1
19492300 16060.9 -8135.23 1883.23 7.67725 116.363 116.616 
36359 1
19492300 16099.6 -8033.83 1879.67 79.7119 209.067 223.747 
36359.5 1
19492300 16088.4 -8066.62 1816.92 -22.9953 -67.3143 71.1336 
36360 1
19492300 16113 -8127.31 1814 47.4285 -116.941 126.193 
36360.5 1
19492300 16112.7 -7962.58 1812.83 -0.677507 334.806 334.806 
36361 1
19492300 16155.5 -7923.15 1806.54 86.961 79.9787 118.147 
36361.5 1
19492300 16180.2 -7817.15 1856.15 47.8899 206.226 211.713 
36362 1
19492300 16133.8 -7759.38 1825.92 -92.9873 116.002 148.672 
36362.5 1
19492300 16127.8 -7749.54 1829.23 -12.3766 20.0533 23.5651 
36363 1
19492300 16159.1 -7773.69 1852.08 62.3659 -48.1152 78.7692 
36363.5 1
19492300 16202.3 -7875.38 1852.23 86.1171 -202.574 220.119 
36364 1
19492300 16101.2 -7950.69 1830.92 -196.797 -146.513 245.347 
36364.5 1
19492300 16073.4 -8050.75 1861.92 -54.9251 -198.134 205.606 
36365 1
19492300 16082.4 -8014.31 1811.38 18.4906 75.1388 77.3805 
36365.5 1
19492300 15873.3 -8037.38 1747.77 -408.353 -45.0721 410.833 
36366 1
19492300 15883.7 -8094.58 1753.75 20.9272 -115.553 117.433 
36366.5 1
19492300 15750.8 -7983.58 1776.5 -276.334 230.769 360.021 
36367 1
19492300 15682.5 -8052.15 1777.38 -136.696 -137.416 193.827 
36367.5 1
19492300 15622.3 -8151.77 1741.77 -116.726 -193.053 225.598 
36368 1
19492300 15600.4 -8137.83 1734.58 -43.7821 27.8718 51.9009 
36368.5 1
19492300 15614.4 -8092.15 1727.77 28.3326 92.6562 96.8912 
36369 1
19492300 15629.9 -7972.08 1716.17 31.3146 242.078 244.095 
36369.5 1
19492300 15803.4 -7844 1718 346.936 256.167 431.261 
36370 1
19492300 15992.8 -7792.15 1721.38 368.453 100.868 382.01 
36370.5 1
19492300 16125.1 -7931.23 1741.38 261.995 -275.4 380.114 
36371 1
19492300 16136.6 -8085.5 1926.92 23.5305 -315.479 316.355 
36371.5 1
19492300 15978.8 -7957.62 1889.69 -316.261 256.282 407.064 
36372 1
19492300 16025.8 -8092.08 1868.25 93.3812 -266.801 282.671 
36372.5 1
19492300 16096.3 -8090.75 1962.58 145.361 2.74914 145.387 
36373 1
19492300 16095.5 -8144.15 1932.77 -1.71952 -105.333 105.347 
36373.5 1
19492300 16095.3 -8236.92 1869.23 -0.29873 -180.134 180.135 
36374 1
19492300 16131.3 -8178.33 1822.83 73.2228 119.085 139.796 
36374.5 1
19492300 15888.5 -7968 1761.92 -484.774 419.827 641.296 
36375 1
19492300 15789.3 -7956.25 1726.83 -194.751 23.0845 196.114 
36375.5 1
19492300 15766.8 -7921.08 1710.83 -45.7317 71.477 84.8548 
36376 1
19492300 15755.6 -7921.54 1705.23 -22.3465 -0.90663 22.3649 
36376.5 1
19492300 15597.8 -7997 1706 -315.564 -150.923 349.798 
36377 1
19492300 15560.9 -8165.15 1705.23 -74.2661 -338.338 346.393 
36377.5 1
19492300 15596.9 -8234.08 1721.75 73.6065 -140.96 159.021 
36378 1
19492300 15745.4 -8342.54 1744.77 297.531 -217.345 368.461 
36378.5 1
19492300 15798.2 -8390 1732.75 105.1 -94.3569 141.242 
36379 1
19492300 15803.1 -8363.38 1715.38 9.59627 52.9133 53.7764 
36379.5 1
19492300 15656.2 -8145.58 1693.92 -291.902 433.005 522.207 
36380 1
19492300 15640 -8039.54 1699.92 -32.4351 211.666 214.137 
36380.5 1
19492300 15697.3 -8072.77 1700.85 112.368 -65.1584 129.893 
36381 1
19492300 15689.4 -7941.25 1704.92 -16.3038 271.734 272.223 
36381.5 1
19492300 15633.4 -7798.69 1703.31 -112.968 287.415 308.819 
36382 1
19492300 15695.2 -7770.62 1696.31 120.643 54.8377 132.521 
36382.5 1
19492300 15759.2 -7697.15 1689.46 125.984 144.609 191.791 
36383 1
19492300 15788.4 -7625.83 1689 60.0879 146.449 158.296 
36383.5 1
19492300 15838 -7624.23 1689.77 101.397 3.27723 101.45 
36384 1
19492300 15801.9 -7659.54 1689.08 -70.7391 -69.2308 98.9794 
36384.5 1
19492300 15787.2 -7704.17 1697.42 -29.5233 -89.7952 94.5241 
36385 1
19492300 15797 -7674.77 1706.38 19.4611 58.6775 61.8206 
36385.5 1
19492300 15825.9 -7630.92 1706.15 56.1613 85.1382 101.993 
36386 1
19492300 15870.8 -7621.25 1708 90.9115 19.5811 92.9963 
36386.5 1
19492300 15841.3 -7603.77 1708.85 -60.2564 35.675 70.0253 
36387 1
19492300 15765.8 -7636.08 1710 -146.812 -62.8554 159.702 
36387.5 1
19492300 15667 -7755.85 1710.15 -196.513 -238.11 308.729 
36388 1
19492300 15665.2 -7941.77 1710.15 -3.5314 -371.104 371.121 
36388.5 1
19492300 15666.5 -8108.54 1704 2.62589 -334.878 334.888 
36389 1
19492300 15706 -8203.5 1696.25 80.8638 -194.593 210.726 
36389.5 1
19492300 15758.2 -8243.62 1700.69 106.436 -81.8681 134.28 
36390 1
19492300 15849.4 -8269.5 1722.5 178.131 -50.5559 185.167 
36390.5 1
19492300 15809.2 -8239.83 1792.17 -79.1151 58.3989 98.3343 
36391 1
19492300 15859.3 -8179.08 1804.69 103.597 125.53 162.758 
36391.5 1
19492300 16037.5 -8295.62 1760 351.54 -229.859 420.018 
36392 1
19492300 16215.8 -8255.31 1792.38 357.176 80.7769 366.196 
36392.5 1
19492300 16461 -8418.69 1815.69 492.431 -328.082 591.715 
36393 1
19492300 16629.9 -8548.71 1722.14 332.396 -255.949 419.52 
36393.5 1
19492300 16672.3 -8500.54 1679.62 84.7316 96.1593 128.164 
36394 1
19492300 16644.1 -8469.14 1660.14 -56.5857 62.917 84.6197 
36394.5 1
19492300 16607.4 -8399.5 1689.79 -72.8486 138.455 156.45 
36395 1
19492300 16568.9 -8375.62 1657.85 -78.7433 48.8438 92.6619 
36395.5 1
19492300 16530.5 -8256.14 1700.21 -76.8462 238.945 250.998 
36396 1
19492300 16515.1 -8270.79 1665.71 -30.112 -28.7115 41.6063 
36396.5 1
19492300 16497.1 -8251.87 1647.4 -36.4565 38.2977 52.8752 
36397 1
19492300 16537.9 -8241.87 1653.2 82.4242 20.202 84.8639 
36397.5 1
19492300 16406.3 -8206.13 1696.13 -265.859 72.1886 275.485 
36398 1
19492300 16116.1 -7889.5 1708.57 -591.019 644.874 874.738 
36398.5 1
19492300 15913.1 -7758.43 1717.36 -395.851 255.5 471.145 
