# Supplementary material for: Intrinsic group behaviour II: On the dependence of triad spatial dynamics on social and personal features; and on the effect of social interaction on small group dynamics
Source: PLoS One. 2019 Dec 3;14(12):e0225704. doi: 10.1371/journal.pone.0225704 (PMC6890182; doi:10.1371/journal.pone.0225704)
Supplement: S2 Data Set — (ZIP) [file pone.0225704.s002.zip › set_2_nint/group_traj_dyas_noint/traj_2_0109_41.dat]

2 19472600 19472400 0 0 0 1 0 1 0 20 20 20 1611.79 1617.36 1606.22 
35844 1
19472400 7202.18 3190.45 1614 0 0 0 
35844.5 1
19472400 7442.5 2583.83 1614 515.704 -1301.76 1400.19 
35845 1
19472400 7531.77 1998.23 1589.46 179.616 -1178.27 1191.89 
35845.5 1
19472400 7700.23 1285.08 1512 325.844 -1379.41 1417.37 
35846 2
19472600 8392.43 1427.57 1442.14 0 0 0 
19472400 7759.08 641.25 1523.58 117.47 -1285.08 1290.44 
35846.5 2
19472600 8445.85 947.538 1410 137.32 -1234.02 1241.63 
19472400 7822.92 139.769 1603.38 131.088 -1029.73 1038.05 
35847 2
19472600 8533.08 307.385 1414.69 169.71 -1245.44 1256.95 
19472400 8029 -500.769 1615.62 400.928 -1246.18 1309.09 
35847.5 2
19472600 8617.67 -37.6667 1521.08 171.234 -698.484 719.167 
19472400 8303 -932.75 1622.17 554.656 -874.455 1035.53 
35848 2
19472600 9072.85 -574.231 1553.69 932.745 -1099.52 1441.86 
19472400 8712.54 -1409.23 1617.54 839.218 -976.395 1287.49 
35848.5 2
19472600 9531.08 -1078.23 1508.46 898.492 -988.235 1335.63 
19472400 8942 -1937.62 1629 449.925 -1036.05 1129.53 
35849 2
19472600 9894.85 -1555.85 1537.31 711.877 -934.668 1174.89 
19472400 9263.08 -2579.15 1653.23 628.331 -1255.46 1403.91 
35849.5 2
19472600 10151.5 -2063.46 1560.85 511.339 -1011.19 1133.12 
19472400 9512.85 -2987.23 1619.46 497.548 -812.902 953.081 
35850 2
19472600 10444.4 -2540.75 1577.5 601.393 -980.058 1149.86 
19472400 9868.33 -3411.83 1600.58 729.953 -871.874 1137.1 
35850.5 2
19472600 10732.8 -3089.38 1569.62 589.678 -1121.95 1267.48 
19472400 10305.1 -3920.46 1601.54 893.136 -1040.14 1370.98 
35851 2
19472600 11088 -3576.38 1532.46 689.768 -945.631 1170.47 
19472400 10583.4 -4362 1556.15 540.403 -857.356 1013.46 
35851.5 2
19472600 11494.8 -4073.31 1553.23 797.738 -974.359 1259.27 
19472400 10991.9 -4941 1536.31 801.056 -1135.29 1389.45 
35852 2
19472600 11849.5 -4530.75 1564.58 728.242 -939.307 1188.54 
19472400 11428.2 -5319.75 1535.33 895.949 -777.721 1186.41 
35852.5 2
19472600 12262.9 -4925.64 1530.21 826.714 -789.786 1143.34 
19472400 11875.6 -5911.93 1575.64 894.786 -1184.36 1484.37 
35853 2
19472600 12732.5 -5511.08 1502.83 943.058 -1175.58 1507.1 
19472400 12355.1 -6449.67 1608.5 962.732 -1079.8 1446.66 
35853.5 2
19472600 13180.3 -5932 1575.29 906.449 -852.058 1244.05 
19472400 12786.6 -6981.14 1643.14 873.458 -1075.86 1385.79 
35854 2
19472600 13571.8 -6253.79 1618.36 776.786 -638.464 1005.5 
19472400 13175.4 -7326.5 1622.71 771.542 -685.232 1031.9 
35854.5 2
19472600 13955.1 -6578.93 1582.79 783.815 -664.914 1027.85 
19472400 13503.1 -7714.43 1603.79 670.026 -793.31 1038.4 
35855 2
19472600 14268.9 -7073.14 1548.79 622.591 -980.584 1161.54 
19472400 14026.1 -8091.36 1576.29 1037.7 -747.874 1279.11 
35855.5 2
19472600 14801.8 -7569.93 1540.4 1030.84 -960.91 1409.25 
19472400 14484.3 -8596.33 1598.73 886.258 -976.743 1318.89 
35856 2
19472600 15210.5 -8191.27 1592.87 806.18 -1225.51 1466.9 
19472400 14893.9 -8917.07 1617.47 808.021 -632.61 1026.2 
35856.5 2
19472600 15482.7 -8590.33 1558.27 548.79 -804.57 973.911 
19472400 15241.9 -9178.87 1599.8 701.478 -527.823 877.877 
35857 2
19472600 15595.1 -8655.93 1519.67 227.071 -132.525 262.915 
19472400 15429.3 -9249.13 1585.47 378.721 -141.953 404.45 
35857.5 2
19472600 16142.6 -8925.07 1597.4 1099.33 -540.428 1224.99 
19472400 15913.6 -9846.13 1578.6 972.423 -1198.8 1543.61 
35858 2
19472600 16514 -9056.47 1670.4 747.284 -264.386 792.675 
19472400 16312 -10158.5 1602.2 801.61 -628.437 1018.58 
35858.5 2
19472600 16719.7 -8920.2 1663.2 406.588 269.302 487.685 
19472400 16775.4 -10582.5 1590.4 915.81 -837.945 1241.31 
35859 2
19472600 16583.6 -8453.93 1660.29 -275.075 941.962 981.305 
19472400 17265.4 -11012.9 1537.36 989.812 -869.62 1317.56 
35859.5 2
19472600 16532.2 -8343.13 1658.2 -102.743 221.59 244.251 
19472400 17408.1 -11241.5 1417.13 285.419 -457.21 538.985 
35860 2
19472600 16548.1 -8320.43 1643.64 30.8783 44.1727 53.8952 
19472400 17516.2 -11496.4 1338.86 210.404 -495.766 538.567 
35860.5 1
19472600 16495.5 -8357.86 1691.29 -107.07 -76.2293 131.434 
35861 1
19472600 16535.3 -8348.21 1675 79.0968 19.1707 81.3869 
35861.5 1
19472600 16535.9 -8323.85 1655.85 1.26461 48.3495 48.366 
35862 1
19472600 16552.2 -8279.38 1652.31 32.7233 89.6402 95.4263 
35862.5 1
19472600 16535.5 -8217.23 1677.38 -33.9966 126.586 131.072 
35863 1
19472600 16597.8 -8294.77 1652.23 126.642 -157.598 202.177 
35863.5 1
19472600 16622.4 -8341.69 1634.46 49.6278 -94.603 106.83 
35864 1
19472600 16604.5 -8357.92 1646.08 -35.0612 -31.8876 47.3931 
35864.5 1
19472600 16565.3 -8301.92 1670.23 -78.3049 111.776 136.476 
35865 1
19472600 16579.8 -8239.77 1658.54 28.8462 123.321 126.65 
35865.5 1
19472600 16545.2 -8302.31 1652.92 -68.4099 -123.594 141.263 
35866 1
19472600 16517.7 -8341.54 1662.46 -54.4238 -77.5312 94.7261 
35866.5 1
19472600 16521.5 -8369.38 1639 7.4935 -55.3601 55.865 
35867 1
19472600 16555.5 -8364.38 1637.08 68.4276 10.0402 69.1602 
35867.5 1
19472600 16564.9 -8346.31 1682.23 18.8825 36.3721 40.9814 
35868 1
19472600 16518.9 -8371.23 1670.15 -90.9091 -49.2551 103.395 
35868.5 1
19472600 16525.8 -8376.25 1668.5 14.1894 -10.3064 17.5375 
35869 1
19472600 16565.3 -8359 1723.92 80.2324 35.061 87.5586 
35869.5 1
19472600 16604.1 -8294.42 1695.33 76.7834 127.888 149.168 
35870 1
19472600 16578.8 -8250.08 1676.77 -50.8315 89.0356 102.524 
35870.5 1
19472600 16540 -8289.58 1667 -77.5385 -79.0128 110.703 
35871 1
19472600 16550.5 -8313.67 1651.67 21.0843 -48.3601 52.7565 
35871.5 1
19472600 16525.1 -8327.85 1709.15 -52.0965 -29.0563 59.6516 
35872 1
19472600 16531.7 -8296.92 1678.31 13.0739 61.1128 62.4956 
35872.5 1
19472600 16482 -8273.38 1745.31 -97.0553 45.9736 107.393 
35873 1
19472600 16489.2 -8228.42 1736.17 14.3909 90.2971 91.4367 
35873.5 1
19472600 16514.5 -8272.08 1693.15 51.0499 -87.8476 101.604 
35874 1
19472600 16574.5 -8288.92 1666 120.405 -33.8147 125.063 
35874.5 1
19472600 16572.5 -8367.69 1655.23 -4.1181 -159.143 159.196 
35875 1
19472600 16573.2 -8378.08 1655.54 1.34168 -20.1252 20.1699 
35875.5 1
19472600 16576.4 -8325.5 1667.83 6.51262 104.944 105.146 
35876 1
19472600 16506.5 -8336.38 1795.38 -144.079 -22.4425 145.816 
35876.5 1
19472600 16583.4 -8326.85 1714.54 150.384 18.6663 151.538 
35877 1
19472600 16612.7 -8333.42 1674.25 58.7993 -13.1938 60.2614 
35877.5 1
19472600 16629.2 -8329.75 1655.83 34.2324 7.60719 35.0674 
35878 1
19472600 16603.2 -8386.31 1647.08 -50.2634 -109.608 120.583 
35878.5 1
19472600 16662.8 -8343.92 1659.42 117.164 83.4469 143.843 
35879 1
19472600 16602.6 -8284.85 1659.38 -119.552 117.436 167.583 
35879.5 1
19472600 16491.1 -8304.42 1674 -225.773 -39.6164 229.223 
35880 1
19472600 16482.5 -8305.5 1659.25 -17.8077 -2.24758 17.949 
35880.5 1
19472600 16501.2 -8313.85 1663.08 37.5366 -16.7258 41.0944 
35881 1
19472600 16513.5 -8389.62 1650.54 24.4127 -151.236 153.194 
35881.5 1
19472600 16551.3 -8332.92 1645.31 75.844 113.612 136.601 
35882 1
19472600 16556.2 -8354.77 1650.31 9.6911 -43.0042 44.0827 
35882.5 1
19472600 16540.5 -8389.54 1644.62 -30.7692 -68.175 74.7969 
35883 1
19472600 16448.6 -8359.25 1843.33 -186.901 61.5619 196.778 
35883.5 1
19472600 16500.8 -8370.77 1765.23 104.945 -23.131 107.464 
35884 1
19472600 16521.5 -8365.83 1690.92 41.0613 9.81292 42.2176 
35884.5 1
19472600 16554.2 -8373 1646 64.6853 -14.1634 66.2178 
35885 1
19472600 16575 -8340.17 1657.42 40.8843 64.6325 76.4781 
35885.5 1
19472600 16536 -8310.08 1681.75 -78.1563 60.2872 98.7064 
35886 1
19472600 16575.3 -8317.17 1655 79.7836 -14.3678 81.067 
35886.5 1
19472600 16659.8 -8331.58 1653.08 171.231 -29.2427 173.71 
35887 1
19472600 16707.8 -8297.25 1650.75 95.9747 68.5296 117.93 
35887.5 1
19472600 16638.4 -8254.15 1652.62 -136.98 85.0023 161.211 
35888 1
19472600 16627.8 -8221.08 1666.17 -20.6497 64.2146 67.4531 
35888.5 1
19472600 16529.5 -8267.82 1689.55 -203.932 -96.9603 225.809 
35889 1
19472600 16501.1 -8261.69 1675 -57.2129 12.3506 58.5308 
35889.5 1
19472600 16356.8 -8058.5 1668.08 -286.767 403.961 495.398 
35890 1
19472600 16049.5 -7743 1677.85 -613.363 629.741 879.083 
35890.5 1
19472600 15760.8 -7634.67 1682.08 -582.067 218.414 621.696 
35891 1
19472600 15515.7 -7874.31 1681.92 -488.329 -477.373 682.898 
35891.5 1
19472600 15451.6 -8176.17 1682.42 -127.2 -598.927 612.285 
35892 1
19472600 15542.7 -8317.31 1688.31 184.431 -285.711 340.067 
35892.5 1
19472600 15654.2 -8426 1689.92 226.114 -220.471 315.809 
35893 1
19472600 15798.8 -8168.15 1717.08 289.205 515.692 591.251 
35893.5 1
19472600 15910 -7956.83 1717.33 221.135 420.12 474.765 
35894 1
19472600 15911 -7904.62 1736.85 2.00803 104.855 104.875 
35894.5 1
19472600 15735.5 -7894.42 1740.67 -350.299 20.3567 350.89 
35895 1
19472600 15723 -7955.15 1722.92 -24.8016 -120.51 123.036 
35895.5 1
19472600 15781.4 -8044.38 1708.54 113.368 -173.264 207.057 
35896 1
19472600 15787.6 -8037.42 1704.75 12.4223 13.9638 18.6896 
35896.5 1
19472600 15838.7 -7969.85 1713.38 102.423 135.412 169.785 
35897 1
19472600 15823.6 -7973.08 1709.5 -30.0976 -6.44857 30.7806 
35897.5 1
19472600 15799.3 -8005.25 1717.58 -50.4158 -66.8746 83.7494 
35898 1
19472600 15808.4 -8026.85 1811.23 18.2854 -43.6286 47.3055 
35898.5 1
19472600 15767.2 -7959.23 1844 -78.3883 128.791 150.771 
35899 1
19472600 15777.9 -7925.42 1842.08 21.3718 67.6282 70.9248 
35899.5 1
19472600 15714.6 -7913.54 1804.15 -128.4 24.0937 130.641 
35900 1
19472600 15652.7 -8090.92 1781.67 -124.897 -357.617 378.8 
35900.5 1
19472600 15619.6 -8115.58 1757.08 -67.6551 -50.4431 84.3902 
35901 1
19472600 15608 -8100.85 1758.92 -22.9373 29.1825 37.1179 
35901.5 1
19472600 15612.8 -8130.58 1745.83 9.60901 -59.1196 59.8955 
35902 1
19472600 15692.3 -8017.69 1723.77 155.832 221.355 270.706 
35902.5 1
19472600 15670 -7981.5 1719 -44.7048 72.5297 85.2002 
35903 1
19472600 15795.4 -7836.08 1715.38 254.847 295.575 390.271 
35903.5 1
19472600 15945.8 -7769.67 1721.75 300.897 132.821 328.908 
35904 1
19472600 15758.9 -7713.85 1726.54 -376.835 112.541 393.281 
35904.5 1
19472600 15642.3 -7710 1727 -234.587 7.73874 234.715 
35905 1
19472600 15713.7 -7799.77 1724.38 143.004 -179.898 229.812 
35905.5 1
19472600 15842.6 -7874.85 1716 250.336 -145.78 289.69 
35906 1
19472600 15867.5 -7821.54 1731.31 49.2551 105.351 116.297 
35906.5 1
19472600 15883.3 -7931.85 1839.38 31.6651 -221.501 223.753 
35907 1
19472600 15945.3 -7929.62 1821.23 125.761 4.52489 125.842 
35907.5 1
19472600 15919.9 -7931.46 1783.85 -50.6679 -3.68494 50.8017 
35908 1
19472600 15780.8 -7816.85 1756.15 -272.7 224.736 353.372 
35908.5 1
19472600 15796.3 -7797.92 1738.58 31.9323 39.0299 50.4282 
35909 1
19472600 15755.9 -7731 1736.08 -83.1487 137.689 160.847 
35909.5 1
19472600 15806.8 -7701.08 1737.54 101.643 59.7267 117.892 
35910 1
19472600 15918.8 -8165.08 1727.38 222.664 -922.465 948.958 
35910.5 1
19472600 15826.2 -8290.38 1729.92 -185.385 -250.615 311.73 
35911 1
19472600 15763.8 -8380 1727.46 -121.221 -174.349 212.349 
35911.5 1
19472600 15765.9 -8455.83 1715.75 4.17442 -152.89 152.947 
35912 1
19472600 15802.1 -8445.38 1735.77 73.051 21.1085 76.0396 
35912.5 1
19472600 15833.3 -8421.08 1779.62 62.089 48.3254 78.679 
35913 1
19472600 15895.1 -8339.07 1830.86 121.582 161.428 202.092 
35913.5 1
19472600 15982.4 -8274.15 1813.31 170.534 126.792 212.504 
35914 1
19472600 16075.7 -8238.85 1864.23 186.989 70.7569 199.929 
35914.5 1
19472600 16115.8 -8310.54 1866.54 80.4686 -143.672 164.672 
35915 1
19472600 15802.5 -8257.5 1809.75 -652.804 110.497 662.09 
35915.5 1
19472600 15772.4 -8077.07 1869.5 -59.5709 356.578 361.52 
35916 1
19472600 15693.1 -8004 1826.07 -156.879 144.696 213.419 
35916.5 1
19472600 15575.3 -8123.67 1817.33 -234.661 -238.38 334.501 
35917 1
19472600 15522.1 -8030.47 1791 -106.109 185.657 213.84 
35917.5 1
19472600 15510.8 -7897.86 1788.64 -23.4045 275.123 276.117 
35918 1
19472600 15578.1 -7807.93 1788.14 134.303 179.498 224.18 
35918.5 1
19472600 15559.5 -7863.79 1785.21 -36.2016 -108.883 114.744 
35919 1
19472600 15679.7 -7772.21 1788.93 238.995 182.051 300.434 
35919.5 1
19472600 15820.8 -7692.23 1789.23 283.397 160.609 325.744 
35920 1
19472600 15875.9 -7663.57 1789 113.659 59.2135 128.159 
35920.5 1
19472600 15864.6 -7689.07 1789 -21.8292 -49.323 53.9377 
35921 1
19472600 16019.3 -7721.54 1789 308.24 -64.6754 314.952 
35921.5 1
19472600 15986.8 -7751.31 1787.31 -65.4697 -59.8978 88.7358 
35922 1
19472600 15997.8 -7688.08 1785.17 22.5798 129.029 130.99 
35922.5 1
19472600 16102.6 -7782.38 1781 214.278 -192.845 288.278 
35923 1
19472600 16010.4 -7766.62 1775.62 -182.635 31.2262 185.285 
35923.5 1
19472600 15896 -7893.23 1767.77 -219.548 -243.024 327.509 
35924 1
19472600 16042.3 -8268.5 1737.25 295.027 -756.591 812.078 
35924.5 1
19472600 15942.8 -8391.69 1740.23 -199.373 -246.878 317.33 
35925 1
19472600 15887.9 -8405 1757.08 -113.024 -27.3821 116.293 
35925.5 1
19472600 15810.5 -8392.92 1822.31 -155.067 24.2023 156.944 
35926 1
19472600 15769 -8173.31 1844.62 -79.8817 422.337 429.825 
35926.5 1
19472600 15727.8 -7905.17 1808.58 -84.5287 549.469 555.933 
35927 1
19472600 15660.4 -7852 1789.31 -137.2 108.282 174.783 
35927.5 1
19472600 15718.8 -7797.23 1761.46 112.712 105.732 154.542 
35928 1
19472600 15705.8 -7700.17 1757 -26.0385 194.128 195.867 
35928.5 1
19472600 15916.8 -7764.54 1752.08 432.574 -131.909 452.239 
35929 1
19472600 16128.5 -7930.46 1784.31 417.539 -327.264 530.51 
35929.5 1
19472600 16153.5 -7953.62 1780.54 49.2126 -45.5784 67.0766 
35930 1
19472600 16121 -8149.75 1746.75 -66.6772 -401.915 407.408 
35930.5 1
19472600 16086.8 -8246.77 1850.46 -69.2931 -196.395 208.261 
35931 1
19472600 16002.4 -8268.67 1858 -167.366 -43.4473 172.914 
35931.5 1
19472600 15805.7 -8052.85 1789.31 -391.881 429.921 581.724 
35932 1
19472600 15679.5 -7931.38 1753.38 -248.486 239.098 344.837 
35932.5 1
19472600 15594.2 -7995.33 1742.08 -173.364 -129.977 216.677 
35933 1
19472600 15647.1 -7942.38 1742 108.869 108.948 154.02 
35933.5 1
19472600 15634.2 -7864.69 1739.38 -25.7946 155.074 157.205 
35934 1
19472600 15714.8 -7812.54 1753.54 162.204 104.937 193.189 
35934.5 1
19472600 15703.5 -7722.86 1761.43 -21.7974 173.465 174.829 
35935 1
19472600 15694.8 -7663.58 1758 -17.2244 116.681 117.945 
35935.5 1
19472600 15805 -7840 1752.42 227.789 -364.497 429.821 
35936 1
19472600 15871.1 -8225.08 1748.62 131.105 -764.042 775.208 
35936.5 1
19472600 15880.2 -8297.33 1739.17 18.1795 -144.513 145.652 
35937 1
19472600 15748.6 -8362.85 1731.23 -265.76 -132.349 296.892 
35937.5 1
19472600 15750.8 -8373.31 1743.85 4.21496 -20.4727 20.9021 
35938 1
19472600 15631.7 -8310.69 1741.85 -236.733 124.484 267.468 
35938.5 1
19472600 15665.9 -8332.23 1735.85 67.3834 -42.3985 79.6126 
35939 1
19472600 15787.2 -8403.17 1749.92 247.102 -144.472 286.237 
35939.5 1
19472600 15713.5 -8293.92 1748.54 -150.897 223.402 269.589 
35940 1
19472600 15620.7 -8209.77 1734.31 -181.19 164.363 244.632 
35940.5 1
19472600 15658.4 -8089.46 1755.46 74.1975 236.826 248.177 
35941 1
19472600 15712 -7951.69 1746.77 109.419 281.162 301.703 
35941.5 1
19472600 15789.4 -7945.5 1720.14 158.195 12.6632 158.701 
35942 1
19472600 15875.6 -7928.54 1728.92 173.908 34.1966 177.238 
35942.5 1
19472600 15905.4 -7866.92 1820.77 58.7164 121.529 134.97 
35943 1
19472600 16077.7 -7897.17 1840.58 345.948 -60.7301 351.238 
35943.5 1
19472600 16181.8 -7921.23 1834.54 211.161 -48.8116 216.73 
35944 1
19472600 16199.8 -8080.92 1829.15 34.749 -308.286 310.239 
35944.5 1
19472600 16176.2 -8126.75 1826.83 -47.3224 -92.2071 103.641 
35945 1
19472600 16199.5 -8157.15 1891.54 46.7975 -61.2981 77.1198 
35945.5 1
19472600 16046.5 -8246.38 1861.23 -300.589 -175.306 347.974 
35946 1
19472600 15965.4 -8239.5 1880.25 -164.058 13.9365 164.649 
35946.5 1
19472600 15856.4 -8250.77 1811.15 -223.885 -23.1401 225.078 
35947 1
19472600 15709.4 -8253.92 1771.15 -289.941 -6.2206 290.008 
35947.5 1
19472600 15747.3 -8134.46 1740.54 74.359 234.238 245.758 
35948 1
19472600 15759.2 -8033.69 1702.85 23.3192 198.365 199.731 
35948.5 1
19472600 15754.8 -7994.33 1721.25 -9.00582 80.4887 80.991 
35949 1
19472600 15846.5 -7980.31 1769.54 185.057 28.2775 187.205 
35949.5 1
19472600 15768.6 -7988.08 1870.08 -155.599 -15.5202 156.371 
35950 1
19472600 15766.8 -7910.85 1854.92 -3.65747 155.72 155.763 
35950.5 1
19472600 15728.2 -7921.69 1914.92 -75.8631 -21.3507 78.8103 
35951 1
19472600 15759.2 -7887.33 1876.92 63.5234 70.5523 94.936 
35951.5 1
19472600 15735.7 -7832.38 1843.46 -47.6153 111.458 121.203 
35952 1
19472600 15732.5 -7768.46 1820.54 -6.13589 124.364 124.515 
35952.5 1
19472600 15703.5 -7886.08 1801.23 -56.3107 -228.379 235.219 
35953 1
19472600 15674.8 -8060.42 1796.75 -58.822 -357.254 362.064 
35953.5 1
19472600 15716.8 -7890.46 1782.85 86.2686 348.984 359.489 
35954 1
19472600 15666 -7803.38 1754.62 -101.489 173.806 201.268 
35954.5 1
19472600 15637.6 -8042.85 1734.23 -55.8752 -471.381 474.681 
35955 1
19472600 15603.1 -8251.15 1729.08 -68.2578 -411.675 417.296 
35955.5 1
19472600 15730.8 -8299.23 1730.85 256.051 -96.3465 273.577 
35956 1
19472600 15732.3 -8244 1730.31 2.94665 111.352 111.391 
35956.5 1
19472600 15506.8 -8013.38 1729.69 -445.576 455.762 637.383 
35957 1
19472600 15529.1 -7900.08 1726.15 43.5897 222.172 226.408 
35957.5 1
19472600 15560.7 -7779.38 1725.38 62.7289 239.469 247.548 
35958 1
19472600 15599.8 -7727.33 1725 78.9044 105.154 131.466 
35958.5 1
19472600 15989.5 -7930.92 1753.23 780.985 -407.995 881.134 
35959 1
19472600 16075.8 -8188.58 1761.92 174.488 -520.526 548.993 
35959.5 1
19472600 16455 -8492.23 1779.54 761.379 -609.734 975.435 
35960 1
19472600 16682 -8701 1698.17 461.382 -424.328 626.839 
35960.5 1
19472600 16604.2 -8614.23 1684.92 -154.457 172.161 231.293 
35961 1
19472600 16512.5 -8565.58 1681.42 -181.493 96.3316 205.474 
35961.5 1
19472600 16509.9 -8392.46 1652.85 -5.15385 346.244 346.282 
35962 1
19472600 16510.8 -8348 1755.25 1.85011 90.369 90.3879 
35962.5 1
19472600 16531.4 -8332.77 1746.08 42.2866 31.339 52.6335 
35963 1
19472600 16538.7 -8331 1828.77 14.0803 3.40892 14.4871 
35963.5 1
19472600 16513.2 -8324.33 1734 -50.6819 13.2802 52.3929 
35964 1
19472600 16579.8 -8339.77 1682.54 133.996 -31.0581 137.549 
35964.5 1
19472600 16608.8 -8251.92 1669.33 57.9235 176.057 185.341 
35965 1
19472600 16637.5 -8276 1651.5 58.6735 -49.1497 76.5393 
35965.5 1
19472600 16538.4 -8325.08 1781.08 -195.494 -96.7987 218.146 
35966 1
19472600 16537.1 -8347.5 1847.33 -2.60256 -44.8462 44.9216 
35966.5 1
19472600 16592.3 -8309.54 1858.92 110.009 75.6206 133.493 
35967 1
19472600 16568.9 -8255 1808.42 -46.0453 107.359 116.817 
35967.5 1
19472600 16692.5 -8295.08 1746.23 252.132 -81.7896 265.067 
35968 1
19472600 16612.4 -8293.69 1692.23 -156.095 2.69905 156.119 
35968.5 1
19472600 16528.6 -8292.42 1664.67 -170.328 2.59277 170.348 
35969 1
19472600 16553.8 -8338.15 1683.46 51.1393 -92.5854 105.77 
35969.5 1
19472600 16564.8 -8348.42 1656.58 21.8514 -20.5668 30.0079 
35970 1
19472600 16543.5 -8310.62 1638.54 -43.0254 76.676 87.9227 
35970.5 1
19472600 16560 -8293.62 1641.38 32.3409 33.3988 46.491 
35971 1
19472600 16529.4 -8287.92 1648.15 -60.1481 11.1833 61.1789 
35971.5 1
19472600 16501.8 -8312.42 1647.83 -55.3239 -49.1839 74.0256 
35972 1
19472600 16485.3 -8298.69 1716.77 -32.8542 27.285 42.7068 
35972.5 1
19472600 16518.2 -8339.08 1780.33 65.4561 -80.4602 103.722 
35973 1
19472600 16504.6 -8359.85 1686.77 -27.0485 -41.4428 49.4886 
35973.5 1
19472600 16592.8 -8386.08 1644.08 174.524 -51.9548 182.093 
35974 1
19472600 16657 -8386.08 1639.31 129.536 0.012924 129.536 
35974.5 1
19472600 16630.2 -8385.25 1637.17 -54.0995 1.66718 54.1251 
35975 1
19472600 16599.3 -8320.08 1649.92 -62.5423 132.184 146.233 
35975.5 1
19472600 16652.5 -8314.67 1640.25 108.062 11.0095 108.622 
35976 1
19472600 16570.4 -8319.36 1631.79 -160.749 -9.17901 161.011 
35976.5 1
19472600 16544.7 -8423.2 1636.53 -50.1767 -202.818 208.933 
35977 1
19472600 16575.2 -8400.6 1671 61.4353 45.4728 76.4334 
35977.5 1
19472600 16556.5 -8331.69 1699.69 -38.3194 141.494 146.591 
35978 1
19472600 16481.6 -8383.14 1676.07 -149.337 -102.491 181.124 
35978.5 1
19472600 16501.6 -8329.38 1726.31 40.1682 107.732 114.977 
35979 1
19472600 16546.4 -8264.14 1760.43 90.7541 132.336 160.466 
35979.5 1
19472600 16547.2 -8382.86 1743.93 1.67411 -231.864 231.87 
35980 1
19472600 16570.6 -8389.5 1668.5 46.7636 -13.2592 48.607 
35980.5 1
19472600 16532.7 -8336.54 1751.46 -77.7675 108.528 133.514 
35981 1
19472600 16508.3 -8288.36 1705 -48.2344 95.22 106.74 
35981.5 1
19472600 16542.6 -8237.17 1728.17 68.7327 102.586 123.483 
35982 1
19472600 16480.2 -8257.69 1704.54 -127.407 -41.8891 134.117 
35982.5 1
19472600 16490.1 -8248.31 1683.08 19.3056 18.258 26.5718 
35983 1
19472600 16474.2 -8270.17 1663 -31.3404 -43.2851 53.4399 
35983.5 1
19472600 16437.3 -8335.25 1651.5 -75.9602 -133.916 153.96 
35984 1
19472600 16445.8 -8302.15 1652.15 16.7906 65.2784 67.4032 
35984.5 1
19472600 16564.3 -8328.92 1655.42 236.501 -53.4188 242.459 
35985 1
19472600 16616.2 -8320.08 1662.25 105.139 17.9175 106.654 
35985.5 1
19472600 16617.2 -8381 1652.5 2.01207 -122.569 122.585 
35986 1
19472600 16622.6 -8335.83 1654.58 10.9872 91.616 92.2724 
35986.5 1
19472600 16587.9 -8306.38 1666.54 -67.8283 57.6296 89.0048 
35987 1
19472600 16563.9 -8339.08 1662.58 -46.3444 -63.1249 78.3107 
35987.5 1
19472600 16538.9 -8319.92 1667.5 -50.9165 39.036 64.1584 
35988 1
19472600 16538.9 -8355.54 1686.08 0.012769 -70.9598 70.9598 
35988.5 1
19472600 16550.2 -8346.17 1688 22.4872 18.7436 29.2745 
35989 1
19472600 16577.8 -8322.25 1659.67 56.2925 48.8095 74.5065 
35989.5 1
19472600 16574.7 -8264.92 1659 -6.22896 115.825 115.992 
35990 1
19472600 16573.9 -8281.33 1683.83 -1.48809 -32.5728 32.6067 
35990.5 1
19472600 16563.2 -8290.75 1687 -21.2451 -18.61 28.2433 
35991 1
19472600 16602.3 -8313.75 1685.33 77.5578 -45.5446 89.9417 
35991.5 1
19472600 16595.2 -8326.42 1653.17 -14.1634 -25.0329 28.7619 
35992 1
19472600 16580.3 -8365.58 1635.75 -28.8586 -76.1997 81.4814 
35992.5 1
19472600 16541 -8326.92 1664.33 -80.7666 79.3977 113.257 
35993 1
19472600 16513 -8317.83 1668 -56.1122 18.2031 58.991 
35993.5 1
19472600 16540.7 -8369.25 1683.08 55.2229 -102.628 116.542 
35994 1
19472600 16520.2 -8356.5 1673.83 -41.6667 25.9146 49.0681 
35994.5 1
19472600 16478.9 -8291.08 1667.33 -83.1653 131.888 155.92 
35995 1
19472600 16527.4 -8169.15 1652.54 97.3252 244.838 263.473 
35995.5 1
19472600 16473.8 -8086.58 1650.25 -109.288 168.511 200.848 
35996 1
19472600 16546.6 -8196.15 1719.15 143.554 -216.115 259.449 
35996.5 1
19472600 16539.8 -8256.62 1697.15 -13.2212 -118.089 118.827 
35997 1
19472600 16540.1 -8253.75 1666.17 0.473412 5.71933 5.73889 
35997.5 1
19472600 16546 -8283.83 1672.67 12.1742 -61.8999 63.0857 
35998 1
19472600 16487.9 -8269.92 1688 -115.922 27.765 119.201 
35998.5 1
19472600 16510 -8167.25 1669.25 43.9779 204.528 209.203 
35999 1
19472600 16593.7 -8215.85 1656.77 168.057 -97.5826 194.333 
35999.5 1
19472600 16575.8 -8288.33 1663.58 -35.7416 -144.397 148.754 
36000 1
19472600 16548.3 -8304.08 1742.62 -55.3272 -31.7411 63.7856 
36000.5 1
19472600 16553.8 -8277.5 1770.58 10.8846 53.1538 54.2569 
36001 1
19472600 16547.2 -8298.38 1720 -12.9865 -41.6028 43.5826 
36001.5 1
19472600 16526 -8254.83 1674.25 -42.5466 87.2771 97.0954 
36002 1
19472600 16321.2 -8095.57 1666.79 -410.392 319.162 519.891 
36002.5 1
19472600 16199.5 -8227.46 1668.08 -236.413 -256.097 348.535 
36003 1
19472600 15939.4 -8409.92 1668 -513.986 -360.596 627.862 
36003.5 1
19472600 15809.4 -8446.25 1668 -267.975 -74.9009 278.246 
36004 1
19472600 15700.2 -8390.15 1668 -217.069 111.523 244.042 
36004.5 1
19472600 15632.7 -8408.17 1671 -136.769 -36.4632 141.547 
36005 1
19472600 15638 -8433.38 1684.77 10.7311 -50.7403 51.8627 
36005.5 1
19472600 15709.9 -8231.67 1711.25 144.702 405.871 430.894 
36006 1
19472600 15670.8 -7968.38 1711 -77.8279 523.424 529.178 
36006.5 1
19472600 15745.8 -7928.67 1709.25 151.476 80.2383 171.415 
36007 1
19472600 15835.1 -7838.54 1726.38 181.191 182.816 257.394 
36007.5 1
19472600 15888.2 -7777.77 1731.38 104.428 119.389 158.616 
36008 1
19472600 15776.1 -7671.23 1727.23 -219.91 208.899 303.313 
36008.5 1
19472600 15802.6 -7682.58 1727.58 53.8748 -23.0743 58.6082 
36009 1
19472600 15946.3 -7678.23 1726.31 284.603 8.61894 284.733 
36009.5 1
19472600 15780.6 -7774.54 1726 -321.109 -186.643 371.412 
36010 1
19472600 15688.2 -7862 1730.58 -189.444 -179.224 260.788 
36010.5 1
19472600 15733 -7914.54 1745.31 89.8464 -105.287 138.412 
36011 1
19472600 15767.3 -8030.54 1724.38 67.4021 -227.898 237.656 
36011.5 1
19472600 15731 -8062.75 1724.75 -73.7961 -65.4706 98.6523 
36012 1
19472600 15728.9 -8018.62 1726.69 -4.22139 89.7045 89.8038 
36012.5 1
19472600 15799.6 -8155 1756.15 138.612 -267.421 301.21 
36013 1
19472600 15675.2 -8116.15 1778.23 -244.852 76.4688 256.515 
36013.5 1
19472600 15676.8 -8011.92 1787.17 3.33173 216.709 216.735 
36014 1
19472600 15669.7 -7879.38 1805.92 -14.1687 262.96 263.342 
36014.5 1
19472600 15745.2 -7881.08 1810.83 150.949 -3.39744 150.987 
36015 1
19472600 15879 -8205 1791.54 265.017 -641.419 694.012 
36015.5 1
19472600 15926.8 -8275.77 1783.77 93.2674 -137.952 166.522 
36016 1
19472600 15958.8 -8295 1747.38 64.1283 -38.5386 74.8175 
36016.5 1
19472600 15990 -8155.17 1729.17 62.4326 280.227 287.098 
36017 1
19472600 16037.2 -8030.77 1778.08 95.6088 251.817 269.356 
36017.5 1
19472600 15988.8 -8017.75 1774.08 -97.9705 26.3547 101.453 
36018 1
19472600 16002.4 -8006.69 1759.69 27.2662 22.2489 35.1917 
36018.5 1
19472600 16038 -8022.17 1727.42 71.2308 -30.9487 77.6637 
36019 1
19472600 16076.2 -7988.54 1768.62 76.4615 67.2564 101.832 
36019.5 1
19472600 16127.7 -7983.08 1766.08 100.265 10.6338 100.827 
36020 1
19472600 16118.9 -8102.42 1814.92 -18.1535 -247.58 248.244 
36020.5 1
19472600 16099.6 -8197.77 1780.46 -38.2962 -189.192 193.029 
36021 1
19472600 16127 -8180.25 1792.17 53.9067 34.4867 63.9943 
36021.5 1
19472600 16026.5 -8236.25 1788.08 -204.684 -114.053 234.315 
36022 1
19472600 15888.7 -8067.69 1754 -272.347 333.118 430.28 
36022.5 1
19472600 15770.8 -7997 1725.17 -232.463 139.433 271.073 
36023 1
19472600 15711.5 -7904.67 1714 -120.842 188.052 223.531 
36023.5 1
19472600 15632.2 -7850.62 1713 -157.746 107.458 190.869 
36024 1
19472600 15656.9 -8179.33 1722.08 50.0259 -664.077 665.958 
36024.5 1
19472600 15706.9 -8252.25 1722.58 102.669 -149.726 181.546 
36025 1
19472600 15770.8 -8266.08 1713 125.845 -27.2184 128.755 
36025.5 1
19472600 15935.8 -8280.83 1749.33 326.542 -29.2206 327.847 
36026 1
19472600 15982 -8347.54 1745 91.0433 -131.309 159.784 
36026.5 1
19472600 15950.6 -8347.5 1766.33 -62.583 0.076617 62.583 
36027 1
19472600 15927.8 -8296.33 1768.17 -47.1992 106.155 116.175 
36027.5 1
19472600 15835.5 -8088.69 1858.23 -184.96 416.114 455.369 
36028 1
19472600 15834.8 -7993.08 1890.67 -1.41026 191.218 191.223 
36028.5 1
19472600 15829.4 -7976.15 1829 -10.8757 33.7914 35.4984 
36029 1
19472600 15891.1 -7934.15 1787 120.024 81.7121 145.199 
36029.5 1
19472600 15947.1 -7931.08 1767.77 110.236 6.05694 110.402 
36030 1
19472600 16011.2 -7906.58 1738.67 129.905 49.5822 139.046 
36030.5 1
19472600 15980.8 -7828.92 1741.31 -62.3329 158.814 170.609 
36031 1
19472600 15893.3 -7711.62 1748.85 -171.83 230.467 287.473 
36031.5 1
19472600 15897.4 -7655.67 1780.42 8.25095 112.347 112.649 
36032 1
19472600 15924.4 -7667.92 1790.85 54.4807 -24.7604 59.8433 
36032.5 1
19472600 15897.1 -7694.46 1795.62 -53.2314 -51.7319 74.2278 
36033 1
19472600 15913.6 -7708.17 1789.75 33.8246 -28.0843 43.964 
36033.5 1
19472600 15964.7 -7841.07 1777.21 101.249 -263.178 281.982 
36034 1
19472600 15994.6 -8211.69 1754.69 59.6828 -739.762 742.166 
36034.5 1
19472600 15965.4 -8351 1748.31 -59.1716 -281.999 288.14 
36035 1
19472600 15997.5 -8383.62 1825.77 64.8019 -65.8897 92.4161 
36035.5 1
19472600 15993.1 -8289.93 1826.86 -8.72785 186.256 186.46 
36036 1
19472600 16105.4 -8140.8 1917.73 223.762 297.069 371.913 
36036.5 1
19472600 16097.5 -8066.33 1936.2 -15.7649 149.232 150.062 
36037 1
19472600 16045.5 -8030.73 1867.73 -105.185 71.9192 127.422 
36037.5 1
19472600 16074.9 -8032.07 1822.29 59.9806 -2.73081 60.0427 
36038 1
19472600 16122.6 -8081 1953.14 93.3315 -95.5636 133.578 
36038.5 1
19472600 16074.1 -8218.86 1936.86 -94.1748 -267.684 283.767 
36039 1
19472600 16027.5 -8253.31 1921.85 -95.074 -70.1641 118.161 
36039.5 1
19472600 16054.3 -8200.07 1975.64 53.8638 106.9 119.704 
36040 1
19472600 16086.8 -8168.38 1967.08 64.604 62.8707 90.1466 
36040.5 1
19472600 16121.9 -8172.31 1893.08 71.0059 -7.94145 71.4486 
36041 1
19472600 16105.1 -8274.46 1844.31 -33.4914 -203.089 205.832 
36041.5 1
19472600 16062.9 -8299.46 1854.92 -84.3077 -50 98.0193 
36042 1
19472600 16019.5 -8238.92 1900.46 -85.235 118.936 146.324 
36042.5 1
19472600 15999.7 -8080.58 1845.17 -40.2263 320.526 323.04 
36043 1
19472600 15991.6 -7932.62 1866.85 -16.7386 307.626 308.081 
36043.5 1
19472600 15941.4 -8005.69 1811.54 -99.6642 -144.994 175.944 
36044 1
19472600 15953.8 -7945 1773.33 24.3615 118.772 121.244 
36044.5 1
19472600 15995.9 -7871.08 1757.25 86.06 151.159 173.941 
36045 1
19472600 16022.6 -8005.15 1860.92 53.5044 -268.678 273.954 
36045.5 1
19472600 16039.1 -8172.69 1818.54 31.779 -323.433 324.991 
36046 1
19472600 16067.2 -8239.5 1804.33 56.0674 -133.349 144.656 
36046.5 1
19472600 16030.8 -8349.31 1771.92 -73.2343 -220.941 232.762 
36047 1
19472600 16016.7 -8333.5 1847 -27.9259 31.3024 41.9487 
36047.5 1
19472600 15897.8 -8350.67 1805.25 -246.542 -35.6155 249.101 
36048 1
19472600 15928.8 -8271.33 1808.92 63.2653 161.905 173.826 
36048.5 1
19472600 16040.7 -8236.46 1837.69 215.528 67.1904 225.758 
36049 1
19472600 16051.5 -8119.92 1811.08 21.6154 233.09 234.09 
36049.5 1
19472600 15813.8 -8089.08 1776.62 -471.535 61.19 475.489 
36050 1
19472600 15796.8 -7962 1789.17 -34.231 255.688 257.969 
36050.5 1
19472600 15756.9 -7969.31 1786.85 -80.3023 -14.7036 81.6374 
36051 1
19472600 15615.8 -7896.92 1751.58 -281.616 144.493 316.522 
36051.5 1
19472600 15599.6 -7941.17 1732.58 -33.0285 -89.939 95.8118 
36052 1
19472600 15610.3 -7887.67 1728.42 21.8053 108.519 110.688 
36052.5 1
19472600 15614.8 -7814.33 1729.92 8.84086 144.073 144.344 
36053 1
19472600 15733.2 -7728.54 1739.77 234.763 170.228 289.985 
36053.5 1
19472600 15834.3 -7753.62 1735.15 198.341 -49.1704 204.345 
36054 1
19472600 15807.8 -7736.75 1727.5 -52.9487 33.7308 62.78 
36054.5 1
19472600 15866.8 -7665.67 1727.92 120.731 145.663 189.192 
36055 1
19472600 15932.4 -7860 1728.15 129.457 -383.3 404.572 
36055.5 1
19472600 15918.3 -8256.42 1724.42 -27.4439 -774.251 774.738 
36056 1
19472600 15906.3 -8335.58 1724.25 -24.5902 -162.227 164.08 
36056.5 1
19472600 15903.6 -8265.92 1724.46 -5.37144 137.668 137.773 
36057 1
19472600 15881.4 -7980.75 1718.42 -43.9579 564.699 566.407 
36057.5 1
19472600 15962.4 -7953.92 1726.92 168.75 55.9028 177.769 
36058 1
19472600 15945.5 -8121.46 1713.15 -32.9652 -327.236 328.892 
36058.5 1
19472600 15886.4 -8290.58 1721.83 -115.698 -330.962 350.603 
36059 1
19472600 15861.8 -8397.58 1734.33 -50.0338 -217.039 222.731 
36059.5 1
19472600 15908.2 -8445.25 1743.42 94.1296 -96.4912 134.8 
36060 1
19472600 15944.9 -8388.75 1773.75 74.224 114.372 136.346 
36060.5 1
19472600 15820.4 -8023.85 1745.38 -245.625 719.731 760.49 
36061 1
19472600 15764.3 -7871.08 1744.92 -111.434 303.703 323.502 
36061.5 1
19472600 15703.9 -7742.54 1749.38 -123.792 263.412 291.05 
36062 1
19472600 15529.8 -7808.23 1747.15 -342.671 -129.316 366.259 
36062.5 1
19472600 15629.3 -7927.08 1738.08 195.79 -233.949 305.067 
36063 1
19472600 15689.3 -7964.62 1723.38 119.048 -74.4811 140.427 
36063.5 1
19472600 15626.4 -7946.38 1714.77 -125.846 36.4615 131.022 
36064 1
19472600 15573.3 -7970.58 1714.92 -105.052 -47.9183 115.465 
36064.5 1
19472600 15663.3 -7971.33 1729.67 184.049 -1.53374 184.055 
36065 1
19472600 15706.2 -8006.58 1743.08 88.6708 -72.8306 114.747 
36065.5 1
19472600 15717.3 -7935 1731.54 22.0273 142.596 144.288 
36066 1
19472600 15706.8 -7943 1714 -20.4211 -15.4739 25.6215 
36066.5 1
19472600 15672.3 -7881.67 1707.33 -71.256 126.984 145.61 
36067 1
19472600 15725.1 -7915.54 1714.31 104.65 -67.2059 124.371 
36067.5 1
19472600 15698.5 -7896.83 1717.08 -52.3168 36.8211 63.9753 
36068 1
19472600 15671.2 -7907.85 1715.38 -54.3212 -21.9379 58.5838 
36068.5 1
19472600 15682.1 -7931.58 1707.08 21.7923 -47.665 52.4105 
36069 1
19472600 15626.3 -7809.23 1701.38 -112.451 246.679 271.101 
36069.5 1
19472600 15668.6 -7826.75 1701.17 82.8934 -34.3514 89.7293 
36070 1
19472600 15625.4 -7704.17 1700 -88.4563 251.195 266.315 
36070.5 1
19472600 15529.5 -7868.5 1700.25 -198.175 -339.532 393.135 
36071 1
19472600 15548.3 -8067.92 1703.23 36.6622 -388.739 390.464 
36071.5 1
19472600 15804.2 -8220.33 1719.5 510.863 -304.212 594.58 
36072 1
19472600 15925.1 -8225.38 1751.46 243.113 -10.1635 243.325 
36072.5 1
19472600 15961 -8221.42 1724.17 72.2798 7.9838 72.7194 
36073 1
19472600 15907.8 -8212.46 1733.77 -106.308 17.9103 107.806 
36073.5 1
19472600 15778.3 -8233 1751.92 -250.558 -39.7262 253.688 
36074 1
19472600 15633.3 -8189.67 1733.75 -288.219 86.1498 300.819 
36074.5 1
19472600 15653.9 -8046.92 1719.42 42.0927 291.922 294.941 
36075 1
19472600 15641.6 -7852 1711.92 -24.6026 389.833 390.609 
36075.5 1
19472600 15967.8 -7766.33 1715.25 644.7 169.302 666.559 
36076 1
19472600 16056.3 -7814.92 1731.69 177.303 -97.3742 202.283 
36076.5 1
19472600 16007.4 -7870.67 1742 -97.1989 -110.822 147.408 
36077 1
19472600 15942.3 -7772.38 1756.46 -131.533 198.55 238.166 
36077.5 1
19472600 15732.4 -7705.92 1752.5 -423.167 134.008 443.879 
36078 1
19472600 15508.1 -7993 1750.23 -446.892 -571.879 725.781 
36078.5 1
19472600 15456.9 -8144.33 1751.17 -102.731 -303.882 320.777 
36079 1
19472600 15601.2 -8236.92 1756.77 287.325 -184.442 341.43 
36079.5 1
19472600 15819.2 -8301.92 1758.92 433.591 -129.212 452.434 
36080 1
19472600 15920.4 -8287.15 1736.62 203.49 29.7039 205.647 
36080.5 1
19472600 15897.9 -8314.5 1717.92 -45.1164 -54.912 71.069 
36081 1
19472600 15787.5 -8001.23 1713.69 -224.96 638.023 676.52 
36081.5 1
19472600 15796 -7837.08 1743.15 16.808 323.137 323.574 
36082 1
19472600 15871.9 -7900.83 1743.25 153.677 -129.062 200.683 
36082.5 1
19472600 15914.2 -7960.92 1760 85.5004 -121.639 148.682 
36083 1
19472600 15985.2 -8048.54 1781.92 139.915 -172.471 222.087 
36083.5 1
19472600 16026 -8017.38 1853.69 79.1636 60.4929 99.6306 
36084 1
19472600 16011.2 -8126.92 1868.08 -29.9797 -222.626 224.636 
36084.5 1
19472600 16077.5 -8117.08 1961.77 136.238 20.2464 137.734 
36085 1
19472600 16073.5 -8135.46 1948.08 -7.84314 -36.0483 36.8916 
36085.5 1
19472600 16060.5 -8103.38 1929.31 -25.4893 63.2681 68.2096 
36086 1
19472600 16085.2 -8086.83 1851.5 51.0569 34.1969 61.4511 
36086.5 1
19472600 16124.5 -8086.15 1869.08 78.738 1.36443 78.7498 
36087 1
19472600 16133.8 -7994.31 1991.62 18.9588 185.548 186.514 
36087.5 1
19472600 16071.9 -8102.62 1947.08 -122.863 -214.896 247.539 
36088 1
19472600 16080.9 -8122.79 1948.5 17.4188 -39.0142 42.7261 
36088.5 1
19472600 15996.3 -8295.5 1910.17 -168.181 -343.368 382.344 
36089 1
19472600 15907.5 -8420.69 1884.23 -181.742 -256.017 313.966 
36089.5 1
19472600 15905.1 -8425.38 1847.75 -5.34677 -10.7155 11.9754 
36090 1
19472600 15697.2 -8139.92 1808.08 -361.039 495.587 613.152 
36090.5 1
19472600 15646.6 -8161.25 1776.25 -98.4112 -41.5045 106.805 
36091 1
19472600 15538.3 -8139.42 1762.5 -215.209 43.4062 219.542 
36091.5 1
19472600 15483.8 -7922.92 1761 -110.972 440.924 454.674 
36092 1
19472600 15481.5 -7844.23 1758.46 -4.77879 157.7 157.772 
36092.5 1
19472600 15523.2 -7814.08 1752.17 85.6368 61.9044 105.668 
36093 1
19472600 15697.7 -7726 1753 353.335 178.306 395.776 
36093.5 1
19472600 15921.4 -7678.23 1751.69 434.311 92.7558 444.106 
36094 1
19472600 15976.8 -7680.62 1751.85 112.498 -4.83695 112.602 
36094.5 1
19472600 16074.3 -7724.85 1750.92 198.093 -89.8999 217.538 
36095 1
19472600 16144 -7708.92 1752.46 138.829 31.7193 142.407 
36095.5 1
19472600 16151.5 -7844 1747.77 15.0132 -271.785 272.199 
36096 1
19472600 16096.2 -7958.5 1729.29 -111.611 -231.313 256.832 
36096.5 1
19472600 16069 -8030.47 1708.6 -54.8675 -145.094 155.122 
36097 1
19472600 15805.6 -7934.87 1698.27 -524.701 190.438 558.192 
36097.5 1
19472600 15801.7 -7886.79 1738.43 -7.86582 97.3299 97.6472 
36098 1
19472600 15758.7 -7915 1733 -83.1721 -54.5731 99.4778 
36098.5 1
19472600 15781.2 -8152.77 1720.85 44.4112 -468.973 471.071 
36099 1
19472600 15696.3 -8258.08 1756.77 -168.833 -209.359 268.953 
36099.5 1
19472600 15671.2 -8112 1764.46 -51.0732 297.509 301.861 
36100 1
19472600 15643.1 -8069.31 1727.85 -57.3398 86.9497 104.154 
36100.5 1
19472600 15647.1 -8090.23 1708.92 7.95229 -41.5966 42.3499 
36101 1
19472600 15669 -8125.46 1698.92 43.2408 -69.4887 81.844 
36101.5 1
19472600 15724.1 -8044.08 1731 108.848 160.839 194.209 
36102 1
19472600 15819.6 -8000.42 1730.5 191.013 87.3205 210.026 
36102.5 1
19472600 15764.8 -8041.92 1737.25 -111.28 -84.3496 139.636 
36103 1
19472600 15747.8 -8037.23 1754.77 -34.0424 9.39058 35.3139 
36103.5 1
19472600 15736.8 -7986.58 1725.33 -21.7572 99.3087 101.664 
36104 1
19472600 15640.6 -8010.92 1734.67 -193.884 -49.0591 199.995 
36104.5 1
19472600 15692.7 -8146.46 1758.62 103.186 -268.406 287.557 
36105 1
19472600 15662.5 -8141 1784.17 -60.2641 10.9013 61.2421 
36105.5 1
19472600 15657.6 -8033.58 1804.33 -10.0136 218.771 219 
36106 1
19472600 15684.3 -7913.85 1773.62 52.8149 236.635 242.457 
36106.5 1
19472600 15736.7 -7943.33 1743.08 104.509 -58.8566 119.943 
36107 1
19472600 15737.2 -7925 1733.25 1.03093 37.8007 37.8147 
36107.5 1
19472600 15733.1 -8077.92 1732.77 -8.0825 -302.22 302.328 
36108 1
19472600 15753.8 -8221.33 1778.75 41.2636 -286.248 289.207 
36108.5 1
19472600 15732.1 -8133.08 1832.77 -43.3462 176.513 181.757 
36109 1
19472600 16002.7 -8028.92 1785.33 546.646 210.425 585.748 
36109.5 1
19472600 16168.4 -7972.23 1763.85 333.437 114.056 352.404 
36110 1
19472600 16194.2 -7990.67 1772.33 51.9385 -37.0199 63.7815 
36110.5 1
19472600 16177.5 -8001.69 1805.31 -33.4901 -22.0955 40.1222 
36111 1
19472600 16198.4 -7931 1795.15 40.166 136.209 142.007 
36111.5 1
19472600 16166.2 -7899.42 1782.17 -65.2185 63.9339 91.329 
36112 1
19472600 16129.7 -7997.33 1764.33 -74.6421 -200.239 213.698 
36112.5 1
19472600 16131.9 -8104.17 1779.67 4.52716 -214.956 215.004 
36113 1
19472600 16016.9 -8185.67 1925.33 -224.609 -159.18 275.295 
36113.5 1
19472600 16020.2 -8212.85 1900.85 6.34741 -53.2931 53.6698 
36114 1
19472600 15956.2 -8192.58 1849.75 -128.838 40.8525 135.16 
36114.5 1
19472600 15778.3 -8168.17 1840.58 -363.838 49.9318 367.248 
36115 1
19472600 15712.4 -8100.83 1768.58 -133.705 136.579 191.13 
36115.5 1
19472600 15679.2 -8013.23 1744.69 -64.943 171.434 183.322 
36116 1
19472600 15663.6 -7855.83 1751.17 -30.802 309.837 311.365 
36116.5 1
19472600 15696.6 -7681.23 1750.38 67.2751 355.606 361.914 
36117 1
19472600 15758.6 -7653.08 1749.42 124.434 56.521 136.669 
36117.5 1
19472600 15876.1 -7654.38 1751 238.324 -2.63952 238.338 
36118 1
19472600 16039.9 -7791.85 1751.15 316.305 -265.37 412.88 
36118.5 1
19472600 16174.2 -7878.83 1745.33 274.527 -177.888 327.122 
36119 1
19472600 16209.5 -7983.69 1736.85 70.7312 -210.138 221.723 
36119.5 1
19472600 16152.8 -8081.08 1817.08 -113.03 -194.393 224.866 
36120 1
19472600 16041.3 -8199.77 1804.46 -223.498 -237.847 326.378 
36120.5 1
19472600 15937.8 -8236.62 1836.23 -206.099 -73.3987 218.779 
36121 1
19472600 15856.8 -8218.08 1824.69 -162.154 37.0769 166.339 
36121.5 1
19472600 15835.9 -8215.5 1770.5 -41.6813 5.15385 41.9987 
36122 1
19472600 15910.3 -8034.85 1728.85 145.556 353.53 382.322 
36122.5 1
19472600 15926.7 -7910.58 1724.17 32.9818 250.53 252.692 
36123 1
19472600 15890.9 -7936.77 1748.15 -73.6981 -53.9915 91.3592 
36123.5 1
19472600 15759.9 -7981 1736.85 -252.408 -85.2231 266.408 
36124 1
19472600 15688.6 -7874.5 1743.92 -144.121 215.152 258.961 
36124.5 1
19472600 15857.7 -7997.46 1752.62 341.634 -248.407 422.398 
36125 1
19472600 15867.8 -8393.08 1787.25 20.1962 -794.421 794.678 
36125.5 1
19472600 15841 -8342.5 1786.83 -54.0404 102.189 115.598 
36126 1
19472600 15884 -8233.54 1795.54 84.8126 214.914 231.044 
36126.5 1
19472600 15924.2 -8196.17 1760.17 80.6613 74.8934 110.069 
36127 1
19472600 15920.1 -8226.31 1774 -8.34615 -60.2821 60.8571 
36127.5 1
19472600 15862 -8235.42 1829.33 -116.387 -18.2545 117.809 
36128 1
19472600 15818.4 -8224.38 1873 -87.9342 22.242 90.7036 
36128.5 1
19472600 15828.1 -8251.54 1821.92 18.8934 -52.9315 56.2023 
36129 1
19472600 15848.7 -8373.75 1782.08 41.0973 -243.935 247.373 
36129.5 1
19472600 15950.8 -8355.92 1755.31 207.105 36.1601 210.238 
36130 1
19472600 16005.6 -8386.08 1750.69 108.178 -59.475 123.449 
36130.5 1
19472600 16067.8 -8378.17 1765.42 125.524 15.9803 126.538 
36131 1
19472600 15994 -8334.77 1870.69 -149.594 88.0273 173.572 
36131.5 1
19472600 16078.2 -8187.08 1976.77 165.158 289.593 333.379 
36132 1
19472600 16068 -8129.25 1917.08 -20.2189 114.282 116.057 
36132.5 1
19472600 16052.5 -7981.23 1882.92 -30.6777 293.689 295.287 
36133 1
19472600 16129.2 -7943.83 1836.67 155.601 75.8569 173.107 
36133.5 1
19472600 16195.5 -7968.54 1801.54 134.733 -50.2137 143.786 
36134 1
19472600 16142.7 -7969.17 1770.75 -106.596 -1.26654 106.604 
36134.5 1
19472600 15856.3 -7995.31 1744.08 -573.866 -52.3868 576.252 
36135 1
19472600 15751.8 -8023.58 1719.5 -209.955 -56.7784 217.497 
36135.5 1
19472600 15674.2 -8142.69 1713.54 -156.76 -240.624 287.182 
36136 1
19472600 15648.5 -8078.92 1722.54 -50.03 124.549 134.222 
36136.5 1
19472600 15626.9 -8001.46 1715.85 -43.1445 154.614 160.521 
36137 1
19472600 15736.8 -8000.62 1744.92 220.133 1.6957 220.139 
36137.5 1
19472600 15757.8 -7991.83 1731.17 42.4712 17.7774 46.0417 
36138 1
19472600 15690.7 -8085.71 1722.43 -131.96 -184.805 227.082 
36138.5 1
19472600 15580.1 -8081.25 1715.08 -219.942 8.87532 220.121 
36139 1
19472600 15637 -8081.46 1727.62 117.596 -0.437063 117.597 
36139.5 1
19472600 15944.1 -8020.54 1710.08 612.928 121.603 624.874 
36140 1
19472600 16007.8 -8017.69 1713.69 128.567 5.73821 128.695 
36140.5 1
19472600 16123.7 -8027.31 1758.69 229.398 -19.0404 230.187 
36141 1
19472600 16148.8 -8004.69 1817.85 50.1073 45.0506 67.3817 
36141.5 1
19472600 16088 -8002.15 1951 -119.306 4.97738 119.41 
36142 1
19472600 15856.1 -7965.54 1926.77 -459.254 72.5057 464.942 
36142.5 1
19472600 15719.3 -8011.67 1849.25 -276.25 -93.1883 291.544 
36143 1
19472600 15734.7 -7995.15 1800.92 30.9657 33.292 45.4668 
36143.5 1
19472600 15698.5 -7967.92 1772.08 -71.0407 53.3937 88.8688 
36144 1
19472600 15733.2 -7975.08 1779.92 68.9866 -14.1941 70.4317 
36144.5 1
19472600 15701.8 -7894.58 1761.75 -64.5098 164.946 177.112 
36145 1
19472600 15710.1 -7826.54 1779.15 17.0285 139.151 140.189 
36145.5 1
19472600 15671.8 -7745.69 1820.38 -75.7045 160.091 177.089 
36146 1
19472600 15677.7 -7756.64 1822.5 11.5287 -21.5139 24.4081 
36146.5 1
19472600 15574.8 -7999.46 1824.08 -201.853 -476.115 517.137 
36147 1
19472600 15658.7 -8177.54 1803.23 171.974 -364.912 403.405 
36147.5 1
19472600 15705.4 -8247 1775.57 92.915 -138.095 166.443 
36148 1
19472600 15808.8 -8267.08 1748.08 202.383 -39.2895 206.161 
36148.5 1
19472600 15748.4 -8165.23 1720.38 -124.921 210.426 244.713 
36149 1
19472600 15740.9 -8180.92 1701.69 -15.1657 -31.8949 35.3169 
36149.5 1
19472600 15654.8 -8070.46 1697.62 -172.154 220.923 280.078 
36150 1
19472600 15651.3 -7914.46 1698.77 -7.04873 310.757 310.837 
36150.5 1
19472600 15691.7 -7863 1708.31 79.3411 101.103 128.518 
36151 1
19472600 15793.7 -7905.38 1727.85 201.581 -83.7641 218.292 
36151.5 1
19472600 15764.9 -7933.92 1717.23 -57.6538 -57.1913 81.2084 
36152 1
19472600 15700.1 -7993.92 1719.38 -130.738 -120.968 178.117 
36152.5 1
19472600 15690.4 -8027 1732.77 -19.8207 -67.642 70.4861 
36153 1
19472600 15701.3 -8120.43 1735.57 21.2912 -182.478 183.716 
36153.5 1
19472600 15732.5 -8101 1732.31 60.6534 37.7988 71.4673 
36154 1
19472600 15773.5 -8288.85 1733.38 82.996 -380.255 389.207 
36154.5 1
19472600 15732.8 -8135.92 1774.85 -81.8859 308.313 319.002 
36155 1
19472600 15720.5 -8006.86 1771.57 -24.5939 257.103 258.277 
36155.5 1
19472600 15639.7 -7983.23 1724.85 -156.908 45.8765 163.477 
36156 1
19472600 15606.2 -7889.15 1719.15 -67.5991 190.054 201.718 
36156.5 1
19472600 15549.2 -7855.79 1714.5 -114.953 67.2745 133.191 
36157 1
19472600 15535.3 -7795.64 1714.14 -28.3101 122.242 125.477 
36157.5 1
19472600 15745.4 -7673.31 1715 430.531 250.687 498.197 
36158 1
19472600 15873.6 -7641.43 1715.21 253.977 63.127 261.704 
36158.5 1
19472600 15864.7 -7673.92 1725.31 -17.8298 -64.7301 67.1408 
36159 1
19472600 15933 -7729.93 1732.5 137.995 -113.142 178.449 
36159.5 1
19472600 16020.5 -7760.86 1727.79 172.584 -61.0031 183.048 
36160 1
19472600 15956.6 -7875.38 1729.85 -128.282 -229.975 263.334 
36160.5 1
19472600 15991.5 -7977.92 1777.92 70.9819 -208.412 220.168 
36161 1
19472600 16000.9 -7962.85 1813.77 18.9588 30.4584 35.8769 
36161.5 1
19472600 15979.2 -8003.46 1790.77 -43.7345 -81.8859 92.8332 
36162 1
19472600 15955 -7971.43 1750.14 -47.05 62.1999 77.9906 
36162.5 1
19472600 16065.8 -7963.23 1724.46 213.84 15.8259 214.425 
36163 1
19472600 16076.5 -7857.15 1738.15 21.5385 212.154 213.244 
36163.5 1
19472600 16133.4 -7843.5 1796.08 117.517 28.2104 120.856 
36164 1
19472600 16156.5 -7821.15 1803.92 47.0912 45.5115 65.4896 
36164.5 1
19472600 16090.2 -7835.77 1841.92 -131.043 -28.8842 134.188 
36165 1
19472600 16180.7 -7921.33 1837.5 185.319 -175.336 255.12 
36165.5 1
19472600 16129.2 -8024.23 1879.92 -101.204 -202.156 226.074 
36166 1
19472600 16055.1 -8104.42 1914.42 -147.551 -159.733 217.453 
36166.5 1
19472600 16044.2 -8115 1909.54 -21.6618 -21.1244 30.2568 
36167 1
19472600 16113.9 -8128.83 1958.83 135.312 -26.8608 137.953 
36167.5 1
19472600 16119 -8097.33 1923.75 10.5028 65.0826 65.9246 
36168 1
19472600 16097.8 -8117.62 1904.77 -41.6414 -39.9253 57.6891 
36168.5 1
19472600 15875 -8131.92 1820.75 -441.28 -28.3194 442.187 
36169 1
19472600 15770.7 -7983.67 1771.25 -213.361 303.17 370.722 
36169.5 1
19472600 15658.3 -8039.92 1761.67 -222.884 -111.607 249.265 
36170 1
19472600 15879.3 -8415.83 1767.08 435.897 -741.453 860.093 
36170.5 1
19472600 15887.6 -8400.09 1769.82 17.1905 32.593 36.8486 
36171 1
19472600 15866.2 -8444.5 1782.08 -43.38 -90.0793 99.9805 
36171.5 1
19472600 15978.8 -8334.25 1754.92 220.32 215.753 308.367 
36172 1
19472600 16048.5 -8235.83 1757.08 137.954 194.884 238.77 
36172.5 1
19472600 16085 -8227.25 1916.67 73.2932 17.2356 75.2925 
36173 1
19472600 16116.2 -8139.25 1940.75 62.5 176 186.768 
36173.5 1
19472600 16068.8 -8184.08 1948 -94.0807 -88.955 129.477 
36174 1
19472600 15828.2 -8110.75 1851 -492.999 150.273 515.393 
36174.5 1
19472600 15698.5 -8105.69 1781.38 -259.423 10.1154 259.62 
36175 1
19472600 15680.7 -8016.92 1747.46 -34.5187 171.701 175.136 
36175.5 1
19472600 15668.8 -7950.5 1728.33 -23.6706 132.581 134.677 
36176 1
19472600 15594.2 -7978.58 1722.58 -155.88 -58.6291 166.541 
36176.5 1
19472600 15628.7 -7864.77 1712.08 67.5649 222.728 232.751 
36177 1
19472600 15718.8 -7846.25 1703.25 173.015 35.5455 176.629 
36177.5 1
19472600 15709.8 -8107.5 1706.17 -18.5374 -533.163 533.485 
36178 1
19472600 15745.8 -8141 1700.92 72.8956 -67.6768 99.4682 
36178.5 1
19472600 15759.1 -8228.33 1696.92 27.2634 -179.698 181.755 
36179 1
19472600 15757.2 -8355.67 1696.92 -3.7415 -259.864 259.891 
36179.5 1
19472600 15810.7 -8078.38 1773.38 103.771 538.412 548.321 
36180 1
19472600 15809.8 -8051.67 1786.75 -1.66468 51.779 51.8057 
36180.5 1
19472600 15768.8 -8057.33 1737.5 -83.1643 -11.4943 83.9549 
36181 1
19472600 15766.1 -8059.25 1711.58 -5.72917 -3.99306 6.9834 
36181.5 1
19472600 15734.8 -8011.38 1713 -61.28 93.67 111.934 
36182 1
19472600 15716 -7988.58 1704.33 -37.2405 45.2406 58.5967 
36182.5 1
19472600 15748.4 -7947.62 1718.69 64.899 82.1001 104.653 
36183 1
19472600 15769.2 -7965 1719.5 42.2399 -35.3346 55.0704 
36183.5 1
19472600 15740.8 -7988.08 1704.15 -55.4637 -45.0721 71.4683 
36184 1
19472600 15737.9 -7997.58 1717.83 -5.52822 -18.4233 19.2348 
36184.5 1
19472600 15727.4 -7924.67 1788.83 -21.4724 149.114 150.652 
36185 1
19472600 15711.7 -7912.5 1766.92 -32.1429 24.8299 40.6164 
36185.5 1
19472600 15745.9 -7871.92 1743.17 68.5 81.1667 106.209 
36186 1
19472600 15746.2 -7988.58 1729.58 0.669344 -234.27 234.271 
36186.5 1
19472600 15819.9 -7974.67 1724.5 149.123 28.1714 151.76 
36187 1
19472600 15788.3 -8014.31 1713.08 -61.6159 -77.273 98.8313 
36187.5 1
19472600 15752.8 -8035.08 1707.83 -70.8321 -41.3857 82.0363 
36188 1
19472600 15710.9 -8004.75 1719.25 -85.9001 62.2861 106.106 
36188.5 1
19472600 15705.1 -8008.62 1720 -11.6098 -7.68466 13.9227 
36189 1
19472600 15752.2 -8071.92 1717.33 93.8043 -126.098 157.162 
36189.5 1
19472600 15842.5 -8320 1711.69 183.154 -503.212 535.507 
36190 1
19472600 15919.9 -8363.62 1721 153.389 -86.3671 176.033 
36190.5 1
19472600 15866 -8438.46 1723.85 -106.99 -148.504 183.031 
36191 1
19472600 15872.3 -8437 1721.69 12.666 2.93482 13.0016 
36191.5 1
19472600 15961 -8094.08 1733.92 179.176 692.761 715.557 
36192 1
19472600 15936.7 -7972 1751.85 -49.5065 248.642 253.523 
36192.5 1
19472600 16005 -8039.54 1770.15 135.531 -134.005 190.594 
36193 1
19472600 16033 -8098.08 1826.15 55.0098 -115.007 127.486 
36193.5 1
19472600 16085 -8145.25 1937.33 102.97 -93.412 139.028 
36194 1
19472600 16110.6 -8025.08 1976.23 51.2308 240.346 245.746 
36194.5 1
19472600 16032.6 -7953.42 1908.92 -152.705 140.235 207.327 
36195 1
19472600 15994.7 -7954.73 1841.91 -76.9432 -2.66383 76.9893 
36195.5 1
19472600 15868.1 -7876.75 1789.17 -262.747 161.779 308.558 
36196 1
19472600 15703.4 -7768.62 1773.46 -327.433 214.979 391.699 
36196.5 1
19472600 15566.7 -7868.23 1767.15 -265.422 -193.428 328.425 
36197 1
19472600 15710.6 -7706.75 1765.42 290.103 325.566 436.065 
36197.5 1
19472600 15754.4 -7644.08 1765 90.0068 128.679 157.033 
36198 1
19472600 15805 -7660 1764.85 100.165 -31.5182 105.007 
36198.5 1
19472600 15768.8 -7827.25 1760 -72.4783 -335.17 342.917 
36199 1
19472600 15550.1 -8002.38 1754.92 -431.472 -345.433 552.714 
36199.5 1
19472600 15491.4 -8250.67 1754.58 -116.621 -493.602 507.192 
36200 1
19472600 15616.4 -8300.85 1753 247.461 -99.3653 266.666 
36200.5 1
19472600 15785.6 -8347.67 1749.17 335.047 -92.7139 347.638 
36201 1
19472600 15878.3 -8374.42 1798.42 194.038 -55.9623 201.947 
36201.5 1
19472600 15965.2 -8310.77 1843 173.102 126.788 214.568 
36202 1
19472600 16054.3 -8236.42 1845.67 178.205 148.705 232.1 
36202.5 1
19472600 16031.7 -8129.08 1844.54 -44.6569 211.715 216.374 
36203 1
19472600 15759.6 -8010.67 1780.42 -540.972 235.408 589.973 
36203.5 1
19472600 15750.5 -7997 1757.46 -18.2436 27.3333 32.8624 
36204 1
19472600 15783.2 -7910.85 1744.31 64.8657 170.94 182.834 
36204.5 1
19472600 15778.4 -7995.69 1756.62 -9.50046 -169.016 169.283 
36205 1
19472600 15740.4 -7913.5 1754.08 -77.1706 167.058 184.02 
36205.5 1
19472600 15720.8 -7819.08 1746.54 -40.1788 193.094 197.23 
36206 1
19472600 15843.5 -7792.54 1737.38 242.148 52.3441 247.741 
36206.5 1
19472600 15813.7 -7817.08 1725.92 -60.1042 -49.3861 77.7914 
36207 1
19472600 15819.8 -7878.08 1725.46 12.3343 -121.744 122.367 
36207.5 1
19472600 15826.2 -7873.77 1763.08 12.4412 8.49643 15.0656 
36208 1
19472600 15846.3 -7776.38 1780.31 39.44 190.577 194.615 
36208.5 1
19472600 15926.2 -7929.08 1766.92 160.334 -306.611 346.002 
36209 1
19472600 15872.2 -8006.92 1744.25 -109.784 -158.533 192.835 
36209.5 1
19472600 15780.9 -8037.92 1754.92 -183.756 -62.3871 194.058 
36210 1
19472600 15715.9 -8052.33 1768.92 -128.981 -28.5918 132.112 
36210.5 1
19472600 15600 -8159.31 1778.08 -234.649 -216.547 319.301 
36211 1
19472600 15667.2 -8153.25 1772.08 134.603 12.1397 135.149 
36211.5 1
19472600 15998.6 -8155.92 1781.08 668.243 -5.38927 668.265 
36212 1
19472600 16040.6 -8150.08 1743.92 81.5534 11.3518 82.3397 
36212.5 1
19472600 16044.2 -8090.46 1720 6.99301 117.817 118.024 
36213 1
19472600 15855.5 -8017.92 1715.23 -384.929 148.038 412.415 
36213.5 1
19472600 15770.2 -8003.69 1703.38 -174.611 29.1018 177.019 
36214 1
19472600 15776.2 -8006.71 1707.86 12.3431 -6.15474 13.7925 
36214.5 1
19472600 15776.8 -7976.86 1728.36 1.14058 59.5951 59.606 
36215 1
19472600 15692 -7895.71 1722 -169.233 161.962 234.246 
36215.5 1
19472600 15651.5 -7841.21 1717.14 -79.2564 106.654 132.878 
36216 1
19472600 15577.9 -7864.67 1711.13 -143.405 -45.7161 150.515 
36216.5 1
19472600 15534.6 -7868.47 1711.67 -86.8403 -7.61523 87.1736 
36217 1
19472600 15515.1 -8056.4 1712.73 -39.4613 -379.663 381.709 
36217.5 1
19472600 15604.1 -8321.6 1709.53 179.933 -535.758 565.165 
36218 1
19472600 15642.5 -8455.53 1709.4 77.4411 -270.572 281.437 
36218.5 1
19472600 15672.8 -8443.07 1707.07 60.425 24.834 65.3292 
36219 1
19472600 15717.7 -8403 1711.57 89.8286 80.1333 120.377 
36219.5 1
19472600 15590.1 -8204.13 1794.07 -253.137 394.577 468.795 
36220 1
19472600 15526.5 -8038.93 1831.79 -125.016 324.567 347.812 
36220.5 1
19472600 15604.1 -8232.67 1793.87 155.756 -389.032 419.054 
36221 1
19472600 15714.1 -8343.31 1770.46 223.145 -224.424 316.48 
36221.5 1
19472600 15897.1 -8352.29 1746.93 373.604 -18.3225 374.053 
36222 1
19472600 16012.6 -8234.57 1785.79 225.007 229.463 321.374 
36222.5 1
19472600 16025.2 -8169.15 1820.08 24.6231 128.019 130.365 
36223 1
19472600 15967.1 -8202.58 1818.33 -115.678 -66.5926 133.477 
36223.5 1
19472600 15969.3 -8202 1765.77 4.48459 1.17607 4.63624 
36224 1
19472600 15997.2 -8243.33 1776.5 56.9713 -84.5262 101.933 
36224.5 1
19472600 15967.5 -8278.23 1820.08 -61.1217 -71.8054 94.2967 
36225 1
19472600 15938.2 -8301.92 1811.69 -58.2286 -47.1958 74.9534 
36225.5 1
19472600 15867.5 -8336.62 1782.08 -136.736 -67.1031 152.314 
36226 1
19472600 15896.3 -8375.67 1760.25 57.2463 -77.6367 96.4603 
36226.5 1
19472600 15933.2 -8378.92 1738.83 76.5766 -6.75676 76.8741 
36227 1
19472600 15942.2 -8367.62 1724.08 18.4605 23.0169 29.5054 
36227.5 1
19472600 15879.2 -8365.15 1717.85 -123.197 4.80769 123.291 
36228 1
19472600 15836.2 -8290.77 1719.46 -83.1843 144.156 166.435 
36228.5 1
19472600 15932.1 -8473.58 1738.58 194.034 -370.069 417.852 
36229 1
19472600 15877.7 -8521.31 1767.85 -109.219 -95.832 145.302 
36229.5 1
19472600 15825.6 -8457.33 1765.5 -104.847 128.721 166.018 
36230 1
19472600 15757.5 -8272.85 1758.62 -135.01 366.046 390.15 
36230.5 1
19472600 15660 -7973.25 1746.67 -192.005 589.756 620.224 
36231 1
19472600 15581.2 -8033.58 1738 -160.387 -122.878 202.047 
36231.5 1
19472600 15504.8 -8175.08 1732.46 -154.195 -285.269 324.276 
36232 1
19472600 15561.3 -8319.92 1729 111.957 -286.824 307.9 
36232.5 1
19472600 15640.5 -8412.15 1735.08 154.296 -179.787 236.919 
36233 1
19472600 15630.8 -8303.5 1828 -19.659 219.947 220.824 
36233.5 1
19472600 15810.5 -8382.69 1819.92 362.477 -159.662 396.082 
36234 1
19472600 15982.8 -8414.42 1800.67 341.178 -62.8205 346.913 
36234.5 1
19472600 16199.5 -8453.15 1802.46 450.37 -80.5347 457.514 
36235 1
19472600 16624.6 -8484.43 1756.64 830.293 -61.0834 832.537 
36235.5 1
19472600 16667.2 -8458.85 1702.08 84.9788 50.961 99.0879 
36236 1
19472600 16669.5 -8387.31 1665.77 4.54332 145.7 145.77 
36236.5 1
19472600 16698.7 -8335.69 1722.69 57.6544 101.805 116.997 
36237 1
19472600 16612 -8286.38 1692.15 -172.351 98.0272 198.278 
36237.5 1
19472600 16628.7 -8302.85 1660.15 33.3846 -32.9231 46.8878 
36238 1
19472600 16595.2 -8355.77 1665.77 -68.0113 -107.567 127.264 
36238.5 1
19472600 16550.1 -8377.38 1652.85 -89.7691 -42.9729 99.5247 
36239 1
19472600 16509.9 -8356.54 1667.08 -81.2831 42.1987 91.5842 
36239.5 1
19472600 16526.8 -8333.77 1663.62 33.9821 45.7213 56.9669 
36240 1
19472600 16538.2 -8274.69 1660.23 22.6154 118.154 120.299 
36240.5 1
19472600 16566.6 -8258.93 1659.93 55.6117 30.8488 63.5949 
36241 1
19472600 16521.4 -8270.46 1654.38 -90.3736 -23.0659 93.2707 
36241.5 1
19472600 16507.3 -8298.69 1692.15 -28.6116 -57.3796 64.1174 
36242 1
19472600 16529.5 -8343.62 1670.62 45.3044 -91.8672 102.431 
36242.5 1
19472600 16492.4 -8370.46 1703.62 -75.2067 -54.4547 92.8513 
36243 1
19472600 16484.4 -8334.21 1699.21 -15.6481 70.6574 72.3694 
36243.5 1
19472600 16497.8 -8344.08 1669.85 25.841 -18.8939 32.0115 
36244 1
19472600 16516.9 -8363.25 1664.92 38.4486 -38.6554 54.521 
36244.5 1
19472600 16523.5 -8306 1671 13.1423 114.96 115.709 
36245 1
19472600 16452.5 -8183.38 1730.23 -138.402 239.016 276.195 
36245.5 1
19472600 16538.3 -8283.33 1740.58 175.607 -204.394 269.471 
36246 1
19472600 16531 -8275.38 1695.38 -14.9966 16.255 22.1162 
36246.5 1
19472600 16555.2 -8261.5 1674.67 48.8215 28.0497 56.3057 
36247 1
19472600 16608.5 -8302.38 1668.15 107.388 -82.2628 135.275 
36247.5 1
19472600 16537.4 -8380.54 1659.23 -140.343 -154.15 208.466 
36248 1
19472600 16480.3 -8331.67 1668.17 -116.194 99.5352 152.998 
36248.5 1
19472600 16508.1 -8357.62 1661.92 55.8221 -52.2107 76.4334 
36249 1
19472600 16547.2 -8373.31 1670.46 77.0748 -30.9513 83.0573 
36249.5 1
19472600 16605.4 -8311.69 1649.92 115.998 122.74 168.88 
36250 1
19472600 16575.2 -8230.08 1649.46 -59.5094 160.66 171.327 
36250.5 1
19472600 16490.1 -8276.62 1676.46 -168.136 -91.9732 191.648 
36251 1
19472600 16531.2 -8347.15 1651.85 82.1434 -140.795 163.006 
36251.5 1
19472600 16506.2 -8257.08 1653.08 -49.3097 177.667 184.382 
36252 1
19472600 16469.9 -8253.54 1652.77 -72.4704 7.0628 72.8138 
36252.5 1
19472600 16491.6 -8267.62 1648.38 43.7345 -28.3809 52.1362 
36253 1
19472600 16446.7 -8285.85 1657 -90.0262 -36.5346 97.1571 
36253.5 1
19472600 16208.8 -7886.31 1655.69 -475.692 799.077 929.95 
36254 1
19472600 15765.8 -7814 1674.83 -907.984 148.172 919.994 
36254.5 1
19472600 15608.3 -8033 1685.23 -319.356 -444.219 547.1 
36255 1
19472600 15668 -8085.54 1697.31 119.624 -105.287 159.359 
36255.5 1
19472600 15942.1 -8194.46 1721.54 543.803 -216.117 585.174 
36256 1
19472600 16020.5 -8268 1770.23 155.525 -145.91 213.255 
36256.5 1
19472600 15940.8 -8349.62 1763.85 -155.954 -159.717 223.229 
36257 1
19472600 15886.3 -8286 1751 -109.361 127.742 168.16 
36257.5 1
19472600 15980.8 -8327.92 1751 189.077 -83.8462 206.834 
36258 1
19472600 16049.4 -8380.17 1731.5 138.247 -105.33 173.8 
36258.5 1
19472600 16004.2 -8400.92 1731.62 -91.2846 -41.9321 100.455 
36259 1
19472600 15885.3 -8397.77 1728.54 -235.958 6.25763 236.041 
36259.5 1
19472600 15799.2 -8355.67 1715.67 -172.46 84.3739 191.994 
36260 1
19472600 15765.2 -8332.31 1705.23 -68.7422 47.0947 83.3271 
36260.5 1
19472600 15718.5 -8098.54 1701.08 -91.9436 461.083 470.161 
36261 1
19472600 15751.3 -7945.92 1701.08 64.1277 298.66 305.467 
36261.5 1
19472600 15803.4 -7967 1722.42 108.56 -43.9103 117.104 
36262 1
19472600 15780.2 -8077.31 1744.23 -46.9008 -222.395 227.286 
36262.5 1
19472600 15793.2 -8173.77 1810.08 25.5908 -188.77 190.497 
36263 1
19472600 15786.8 -8251.92 1819.92 -12.6697 -153.243 153.766 
36263.5 1
19472600 15713 -8058.83 1773.58 -152.102 398.123 426.189 
36264 1
19472600 15683.8 -8045.62 1779.69 -59.6546 26.9754 65.4702 
36264.5 1
19472600 15651 -8005.77 1756.54 -63.6296 77.3712 100.175 
36265 1
19472600 15683 -7838.25 1743.08 64.7773 339.108 345.239 
36265.5 1
19472600 15820.5 -7809 1729.31 276.182 58.7349 282.358 
36266 1
19472600 15945.6 -7722.33 1791.42 253.127 175.439 307.981 
36266.5 1
19472600 16059.2 -7697.54 1812.31 229.128 49.9897 234.518 
36267 1
19472600 16067.2 -7708.62 1798.62 15.7204 -21.978 27.0215 
36267.5 1
19472600 16052.2 -7736.62 1783.15 -29.5276 -55.1181 62.5291 
36268 1
19472600 16088.9 -7723.92 1775.23 73.5385 25.3846 77.7964 
36268.5 1
19472600 15983.6 -7749.23 1768.15 -210.615 -50.6154 216.612 
36269 1
19472600 15760.6 -7777.08 1750.85 -438.114 -54.7076 441.516 
36269.5 1
19472600 15596.9 -7856.31 1740.23 -324.143 -156.893 360.117 
36270 1
19472600 15605.3 -8067.46 1728.85 16.6361 -418.956 419.286 
36270.5 1
19472600 15744.1 -8215.92 1721.08 286.135 -306.093 419.006 
36271 1
19472600 15972.6 -8283.69 1733.92 466.392 -138.318 486.47 
36271.5 1
19472600 15980.1 -8118.57 1709 14.942 330.904 331.241 
36272 1
19472600 15944.4 -7976.77 1683.62 -70.2496 279.138 287.842 
36272.5 1
19472600 15829.1 -8006.79 1753.21 -230.023 -59.9131 237.698 
36273 1
19472600 15778.1 -7979.54 1721.54 -102.132 54.4945 115.761 
36273.5 1
19472600 15756.9 -7944.67 1705 -42.3719 69.8834 81.7255 
36274 1
19472600 15829.1 -7872.64 1813.64 142.284 142.059 201.061 
36274.5 1
19472600 15813.4 -7870.07 1826.47 -31.4687 5.17307 31.8911 
36275 1
19472600 15575.1 -7993.5 1782.93 -470.076 -243.458 529.38 
36275.5 1
19472600 15485.1 -8109.43 1764.29 -183.528 -236.589 299.427 
36276 1
19472600 15467 -8057.43 1760 -36.7264 105.263 111.486 
36276.5 1
19472600 15544.7 -8103.6 1756.8 153.189 -91.0679 178.214 
36277 1
19472600 15623.3 -8076.21 1743.71 155.99 54.3367 165.183 
36277.5 1
19472600 15782.5 -8242.67 1731 329.567 -344.622 476.843 
36278 1
19472600 15884 -8384 1727.57 201.455 -280.423 345.284 
36278.5 1
19472600 15913.1 -8261.43 1722.86 57.2551 240.808 247.521 
36279 1
19472600 16692.4 -8547 1693 1574.23 -576.912 1676.61 
36279.5 1
19472600 16627.8 -8448.93 1660.57 -130.767 198.525 237.723 
36280 1
19472600 16603.1 -8420.64 1653.36 -47.6651 54.7112 72.5623 
36280.5 1
19472600 16579.2 -8469.08 1651.85 -48.4626 -97.8466 109.191 
36281 1
19472600 16471.5 -8328.46 1679.31 -223.428 291.733 367.462 
36281.5 1
19472600 16493 -8228 1662 42.4822 198.149 202.652 
36282 1
19472600 16492.5 -8247.23 1648.31 -0.90854 -37.8558 37.8667 
36282.5 1
19472600 16474.7 -8283 1702.69 -36.3465 -72.8498 81.4135 
36283 1
19472600 16510.8 -8278.85 1713.69 71.2983 8.20918 71.7693 
36283.5 1
19472600 16508.5 -8299.46 1672 -4.38265 -40.5017 40.7382 
36284 1
19472600 16578.9 -8252.23 1668.92 139.1 93.3414 167.516 
36284.5 1
19472600 16556.2 -8345.46 1649.69 -44.9097 -183.887 189.292 
36285 1
19472600 16537.2 -8327 1665.08 -38.5007 37.5999 53.815 
36285.5 1
19472600 16613.3 -8596.15 1662.23 157.796 -558.41 580.277 
36286 1
19472600 16644.5 -8693.23 1659 61.4779 -191.096 200.742 
36286.5 1
19472600 16638.2 -8646.92 1655.77 -12.6679 91.8803 92.7495 
36287 1
19472600 16609 -8611.15 1653.92 -57.8449 70.9707 91.558 
36287.5 1
19472600 16620.1 -8584 1642.33 22.4814 55.0788 59.4902 
36288 1
19472600 16599.5 -8626.15 1661.54 -42.0141 -86.2042 95.8976 
36288.5 1
19472600 16549.2 -8697.69 1675 -98.2572 -139.724 170.813 
36289 1
19472600 16548.5 -8409.23 1671.15 -1.51722 568.958 568.96 
36289.5 1
19472600 16543.2 -8335.83 1742.08 -10.7619 149.182 149.569 
36290 1
19472600 16523.2 -8365.23 1781.15 -41.1786 -60.4886 73.1748 
36290.5 1
19472600 16569 -8341.38 1690.85 91.327 47.5023 102.942 
36291 1
19472600 16645.6 -8284.77 1671.69 152.015 112.332 189.016 
36291.5 1
19472600 16612.2 -8290.54 1656.46 -65.46 -11.3122 66.4303 
36292 1
19472600 16550.3 -8297.17 1641.58 -124.292 -13.3096 125.003 
36292.5 1
19472600 16569.5 -8281.92 1661.62 38.4873 30.6712 49.2138 
36293 1
19472600 16589.2 -8272.62 1645.69 38.6882 18.2862 42.7921 
36293.5 1
19472600 16546.9 -8289.83 1648.42 -85.5004 -34.8541 92.3316 
36294 1
19472600 16590.8 -8295.77 1659.31 87.7051 -11.8718 88.505 
36294.5 1
19472600 16605.1 -8277.42 1694.08 27.9572 35.8449 45.4583 
36295 1
19472600 16546.9 -8416.08 1684.85 -121.42 -289.479 313.912 
36295.5 1
19472600 16446.1 -8469 1673.46 -204.556 -107.349 231.013 
36296 1
19472600 16399.9 -8373.57 1662.43 -88.9178 183.87 204.241 
36296.5 1
19472600 16458.9 -8368.69 1666.38 117.285 9.70004 117.686 
36297 1
19472600 16488.3 -8304 1676.69 60.338 132.838 145.9 
36297.5 1
19472600 16501.8 -8287 1686.85 27.1312 34.0681 43.5516 
36298 1
19472600 16513.2 -8275.77 1715.69 22.9067 22.5971 32.1768 
36298.5 1
19472600 16556.9 -8249.57 1677.79 84.5472 50.7709 98.6201 
36299 1
19472600 16562.4 -8270 1658.69 10.817 -39.9776 41.4152 
36299.5 1
19472600 16559.8 -8202.54 1649.08 -5.34844 137.958 138.062 
36300 1
19472600 16462.5 -8179.85 1642.23 -197.624 46.1226 202.934 
36300.5 1
19472600 16531.6 -8298.79 1640.71 138.209 -237.879 275.115 
36301 1
19472600 16570 -8286.21 1671.57 78.7621 25.814 82.8845 
36301.5 1
19472600 16589.3 -8311.43 1658.07 37.964 -49.6344 62.4887 
36302 1
19472600 16548.2 -8327.92 1652.46 -81.1363 -32.5978 87.4398 
36302.5 1
19472600 16556.2 -8337.14 1649.86 15.7156 -18.1492 24.0078 
36303 1
19472600 16631.7 -8314.69 1636.23 151.259 44.9911 157.808 
36303.5 1
19472600 16604.4 -8322.14 1627.57 -55.0783 -15.0516 57.0979 
36304 1
19472600 16579.5 -8345.85 1670.92 -49.9801 -47.597 69.018 
36304.5 1
19472600 16550.6 -8322.79 1677.14 -57.8184 46.0288 73.9028 
36305 1
19472600 16510.2 -8293.15 1660.23 -79.5674 58.4455 98.7261 
36305.5 1
19472600 16566.2 -8273.46 1653 114.519 40.2706 121.394 
36306 1
19472600 16563.4 -8254.29 1651.5 -5.49451 37.5997 37.999 
36306.5 1
19472600 16578.2 -8270.85 1654.15 29.4278 -32.9233 44.1582 
36307 1
19472600 16565.3 -8375.46 1650.31 -26.4276 -213.937 215.564 
36307.5 1
19472600 16533.9 -8350.93 1690.14 -62.5259 48.7733 79.299 
36308 1
19472600 16493.6 -8282 1693.15 -78.751 134.89 156.195 
36308.5 1
19472600 16540.2 -8307.15 1667.69 94.0171 -50.8159 106.871 
36309 1
19472600 16518.6 -8350.77 1655.62 -44.0459 -89.193 99.4758 
36309.5 1
19472600 16507.8 -8403.36 1675.93 -21.3603 -103.724 105.9 
36310 1
19472600 16539.8 -8316.08 1670.92 62.1039 169.476 180.497 
36310.5 1
19472600 16576.2 -8361.92 1793.54 73.8088 -92.806 118.578 
36311 1
19472600 16556.5 -8362.54 1756.85 -41.1859 -1.28205 41.2058 
36311.5 1
19472600 16589.1 -8312.21 1688.14 64.4464 99.4549 118.51 
36312 1
19472600 16513.4 -8344 1703.93 -145.885 -61.2442 158.219 
36312.5 1
19472600 16518.5 -8352.23 1741.77 10.4462 -16.5943 19.6085 
36313 1
19472600 16526.7 -8334.77 1699.23 16.743 35.8553 39.5719 
36313.5 1
19472600 16515.4 -8373.79 1672.79 -22.2603 -77.1077 80.2566 
36314 1
19472600 16473.6 -8316 1677.23 -81.5072 112.643 139.039 
36314.5 1
19472600 16503.2 -8294.85 1672.62 59.3142 42.4776 72.9556 
36315 1
19472600 16510.1 -8339.85 1644.69 14.0143 -91.0931 92.1648 
36315.5 1
19472600 16466.7 -8292.85 1696.85 -87.293 94.5674 128.698 
36316 1
19472600 16500.8 -8301.54 1680.62 69.262 -17.6673 71.4798 
36316.5 1
19472600 16579.2 -8328.21 1683.21 156.577 -53.2452 165.383 
36317 1
19472600 16627.5 -8294.69 1652.46 98.6651 68.5521 120.142 
36317.5 1
19472600 16513 -8267.86 1719.29 -223.558 52.4124 229.619 
36318 1
19472600 16538.7 -8265.08 1714.46 50.476 5.46212 50.7707 
36318.5 1
19472600 16545 -8276.46 1673.08 12.8728 -23.2339 26.5617 
36319 1
19472600 16572 -8297.14 1693.07 53.6779 -41.1159 67.6154 
36319.5 1
19472600 16581.6 -8308.23 1776.23 18.8537 -21.741 28.7773 
36320 1
19472600 16568.5 -8343.08 1733.77 -26.6812 -70.6819 75.5501 
36320.5 1
19472600 16530.5 -8365.92 1690.15 -78.031 -47.0085 91.0969 
36321 1
19472600 16521.5 -8343.46 1669.54 -18.1902 45.0131 48.5496 
36321.5 1
19472600 16561.6 -8273.54 1660.85 81.1189 141.259 162.894 
36322 1
19472600 16532.4 -8305.21 1651.5 -57.145 -61.8668 84.2203 
36322.5 1
19472600 16535.2 -8317.46 1653.23 5.60161 -23.8738 24.5221 
36323 1
19472600 16505.8 -8308.54 1672.08 -60.7454 18.3981 63.4705 
36323.5 1
19472600 16522.6 -8335.77 1654.08 34.2401 -55.3471 65.0822 
36324 1
19472600 16566.9 -8374.93 1656.79 87.0593 -76.9339 116.182 
36324.5 1
19472600 16615.3 -8374.08 1654.62 93.5766 1.64729 93.5911 
36325 1
19472600 16606 -8394 1643 -18.7655 -40.1675 44.3348 
36325.5 1
19472600 16574.9 -8371.92 1640.85 -62.2784 44.2423 76.3936 
36326 1
19472600 16599.8 -8356.92 1657.85 50.2959 30.3644 58.7509 
36326.5 1
19472600 16619 -8301.69 1673.54 39.4882 113.41 120.088 
36327 1
19472600 16568 -8363.71 1665.64 -99.4152 -120.901 156.526 
36327.5 1
19472600 16550.9 -8397.23 1646.77 -34.0178 -66.7659 74.9326 
36328 1
19472600 16536.5 -8334.77 1717.85 -29.8792 129.053 132.467 
36328.5 1
19472600 16477.4 -8322.57 1728.43 -115.524 23.8705 117.965 
36329 1
19472600 16494.8 -8347.69 1678.23 33.9348 -49.1602 59.7352 
36329.5 1
19472600 16550.2 -8326.77 1654 111.438 42.0987 119.125 
36330 1
19472600 16663 -8302.23 1663.85 226.145 49.1753 231.429 
36330.5 1
19472600 16700.9 -8307.69 1668.15 76.4578 -11.0112 77.2466 
36331 1
19472600 16629.2 -8324.08 1670.31 -143.098 -32.7038 146.788 
36331.5 1
19472600 16558.2 -8322.46 1664.31 -143.88 3.27001 143.918 
36332 1
19472600 16526.8 -8348.38 1653.15 -63.7631 -52.7965 82.7841 
36332.5 1
19472600 16514.8 -8333.07 1688.86 -23.6479 30.0259 38.2201 
36333 1
19472600 16488.4 -8272 1679.08 -52.8022 122.143 133.067 
36333.5 1
19472600 16476.8 -8329.29 1666.43 -23.2443 -114.801 117.131 
36334 1
19472600 16485.6 -8302.21 1658.57 17.3631 53.5008 56.2478 
36334.5 1
19472600 16450.6 -8375.57 1641.43 -68.8926 -144.689 160.253 
36335 1
19472600 16460 -8400.08 1641.38 18.98 -49.7069 53.2073 
36335.5 1
19472600 16501.7 -8318.07 1631.86 85.1312 167.358 187.766 
36336 1
19472600 16510 -8339.71 1670.64 16.3105 -42.604 45.6195 
36336.5 1
19472600 16531.3 -8327.93 1657.27 42.963 23.7999 49.1147 
36337 1
19472600 16528.1 -8302.2 1641.07 -6.3172 51.8817 52.2649 
36337.5 1
19472600 16509.6 -8376.67 1638.6 -37.4411 -150.438 155.027 
36338 1
19472600 16538.8 -8345.5 1645.21 58.6059 62.5837 85.7401 
36338.5 1
19472600 16573.1 -8254 1668.43 68.5771 182.635 195.085 
36339 1
19472600 16593.1 -8226.43 1658.71 39.5257 54.489 67.3152 
36339.5 1
19472600 16598.5 -8245.64 1655.36 10.7358 -38.5056 39.9742 
36340 1
19472600 16543.4 -8256.86 1689.36 -111.255 -22.6551 113.539 
36340.5 1
19472600 16551.1 -8324.21 1661.5 15.3366 -133.911 134.786 
36341 1
19472600 16518.9 -8357.29 1657.79 -64.7008 -66.2754 92.6209 
36341.5 1
19472600 16468.3 -8383.93 1691.29 -99.1597 -52.2409 112.079 
36342 1
19472600 16540.3 -8356.86 1659.86 141.732 53.2902 151.42 
36342.5 1
19472600 16574.1 -8343.38 1650.77 67.7179 26.9991 72.9017 
36343 1
19472600 16576.5 -8258.62 1642.08 5.05449 174.064 174.137 
36343.5 1
19472600 16532.6 -8200.46 1666.23 -88.0222 116.541 146.047 
36344 1
19472600 16516.2 -8288.92 1677.77 -33.1886 -178.35 181.412 
36344.5 1
19472600 16547.9 -8261.69 1671.77 62.415 53.4986 82.2054 
36345 1
19472600 16567.8 -8245 1664.08 39.4516 33.0541 51.4685 
36345.5 1
19472600 16594.5 -8248.77 1653.77 52.5439 -7.41975 53.0652 
36346 1
19472600 16572.1 -8258.31 1642.23 -45.5609 -19.3478 49.4988 
36346.5 1
19472600 16520.1 -8288.38 1657.62 -106.996 -61.8867 123.605 
36347 1
19472600 16546.2 -8260.31 1644 52.4125 56.2664 76.8959 
36347.5 1
19472600 16518.4 -8276.31 1733 -55.1409 -31.6832 63.5951 
36348 1
19472600 16518.5 -8304.08 1764.23 0.301659 -54.4495 54.4503 
36348.5 1
19472600 16513.8 -8351.38 1707.69 -9.16466 -92.3978 92.8512 
36349 1
19472600 16530.2 -8362.33 1737.08 33.8224 -22.5747 40.6641 
36349.5 1
19472600 16544.2 -8305.54 1676.46 28.2025 115.203 118.604 
36350 1
19472600 16541.7 -8271.15 1668.46 -4.79832 67.0265 67.1981 
36350.5 1
19472600 16515 -8353.77 1663.15 -53.3846 -165.231 173.641 
36351 1
19472600 16567.1 -8346.54 1675.31 104.154 14.4615 105.153 
36351.5 1
19472600 16590.6 -8304.46 1666.38 47.4566 84.8325 97.2043 
36352 1
19472600 16550.9 -8302.77 1755.23 -79.0683 3.37113 79.1402 
36352.5 1
19472600 16556.8 -8329.85 1698.77 11.6139 -53.092 54.3474 
36353 1
19472600 16572.4 -8288.58 1662.83 31.5193 83.528 89.277 
36353.5 1
19472600 16541.8 -8292.08 1650.15 -62.0393 -7.07204 62.4411 
36354 1
19472600 16562.4 -8266.33 1641.25 41.6279 51.9024 66.5338 
36354.5 1
19472600 16572 -8242.46 1639.31 19.1667 47.7436 51.4472 
36355 1
19472600 16574.7 -8263.75 1683.67 5.24934 -41.9064 42.2339 
36355.5 1
19472600 16562.9 -8258.69 1693.31 -23.6766 10.197 25.779 
36356 1
19472600 16570 -8306.67 1662.75 14.2107 -96.3341 97.3766 
36356.5 1
19472600 16515 -8345.15 1660.31 -109.344 -76.5153 133.457 
36357 1
19472600 16499.2 -8320.17 1665.5 -31.754 50.3774 59.55 
36357.5 1
19472600 16533.7 -8286.46 1669.54 69.8627 68.3674 97.7492 
36358 1
19472600 16580.2 -8344.23 1682.15 91.0733 -113.051 145.172 
36358.5 1
19472600 16523.9 -8362.85 1695.46 -110.191 -36.4293 116.057 
36359 1
19472600 16508.2 -8329.25 1856.83 -32.4874 69.2704 76.5103 
36359.5 1
19472600 16556.2 -8349.85 1787.62 98.6943 -42.2919 107.374 
36360 1
19472600 16574.5 -8269.08 1720.23 35.1267 155.625 159.54 
36360.5 1
19472600 16541.1 -8331 1672.5 -67.8419 -125.86 142.98 
36361 1
19472600 16631.8 -8349.54 1656.15 184.103 -37.6034 187.904 
36361.5 1
19472600 16547 -8307.92 1665.54 -165.07 80.9638 183.857 
36362 1
19472600 16505.3 -8335.08 1659.38 -83.7195 -54.5258 99.91 
36362.5 1
19472600 16565.1 -8347.31 1664.62 121.73 -24.9099 124.252 
36363 1
19472600 16622 -8269.46 1655.15 113.393 155.072 192.107 
36363.5 1
19472600 16636.3 -8257.92 1659.85 28.5014 22.985 36.6147 
36364 1
19472600 16466.1 -8295.08 1672.62 -331.188 -72.2837 338.985 
36364.5 1
19472600 16544.8 -8472.25 1667.5 155.953 -350.838 383.938 
36365 1
19472600 16619.8 -8530.85 1679.46 154.666 -120.817 196.26 
36365.5 1
19472600 16467.2 -8404.77 1813.38 -298.077 246.244 386.634 
36366 1
19472600 16440.8 -8404 1819.08 -53.3282 1.554 53.3508 
36366.5 1
19472600 16536.7 -8384.58 1702.42 199.238 40.3673 203.286 
36367 1
19472600 16592 -8322.85 1667.92 110.888 123.722 166.143 
36367.5 1
19472600 16543.8 -8335 1673 -93.4705 -23.554 96.3925 
36368 1
19472600 16545.4 -8350.42 1695.75 3.29487 -30.8333 31.0089 
36368.5 1
19472600 16568.2 -8347.85 1662.08 46.12 5.21402 46.4138 
36369 1
19472600 16574.3 -8314.33 1662.83 12.4586 67.5662 68.7052 
36369.5 1
19472600 16502.3 -8319.62 1667.77 -144.051 -10.5641 144.438 
36370 1
19472600 16528.6 -8251.08 1662.23 51.1823 133.343 142.829 
36370.5 1
19472600 16629.8 -8226.38 1663 200.305 48.8957 206.186 
36371 1
19472600 16627.7 -8252.33 1649.42 -4.29972 -53.0649 53.2388 
36371.5 1
19472600 16554.8 -8301.23 1662.38 -146.087 -97.9909 175.908 
36372 1
19472600 16519.2 -8334.75 1666.5 -70.64 -66.5064 97.0212 
36372.5 1
19472600 16565.7 -8331.08 1660.67 95.8763 7.56014 96.1739 
36373 1
19472600 16537.3 -8375.69 1715.15 -55.9349 -87.9861 104.261 
36373.5 1
19472600 16588.8 -8340.54 1664.69 99.9253 68.2599 121.014 
36374 1
19472600 16626.2 -8319.92 1663.92 76.011 41.9142 86.8014 
36374.5 1
19472600 16612.5 -8337.08 1660.08 -27.3555 -34.252 43.8352 
36375 1
19472600 16571.1 -8242.17 1665.5 -81.2931 186.464 203.414 
36375.5 1
19472600 16487.2 -8201.83 1666 -170.562 81.9783 189.24 
36376 1
19472600 16262.2 -7938 1691.15 -448.079 525.564 690.647 
36376.5 1
19472600 16084.8 -7791.33 1679 -354.962 293.333 460.48 
