# Supplementary material for: Intrinsic group behaviour II: On the dependence of triad spatial dynamics on social and personal features; and on the effect of social interaction on small group dynamics
Source: PLoS One. 2019 Dec 3;14(12):e0225704. doi: 10.1371/journal.pone.0225704 (PMC6890182; doi:10.1371/journal.pone.0225704)
Supplement: S2 Data Set — (ZIP) [file pone.0225704.s002.zip › set_2_nint/group_traj_dyas_noint/traj_2_0109_40.dat]

2 19323501 19323502 0 1 0 0 2 1 0 25 20 30 1775.94 1786.4 1765.48 
34955 1
19323501 42794.5 -22335.5 1935 0 0 0 
34955.5 2
19323502 41833.4 -22735 1045 0 0 0 
19323501 42559.7 -22245.4 1843.93 -838.69 321.786 898.303 
34956 2
19323502 41448.5 -22488.2 1045 -1166.46 747.879 1385.63 
19323501 42125 -22070.1 1781.07 -878.114 354.209 946.863 
34956.5 2
19323502 41045.7 -22138.7 1045.67 -810.463 703.286 1073.06 
19323501 41573.2 -21841.1 1792.33 -1110.26 460.63 1202.02 
34957 2
19323502 40494.1 -22507.7 1220.53 -1094.31 -732.275 1316.72 
19323501 40951.5 -21591.5 1737.47 -1233.47 495.238 1329.17 
34957.5 2
19323502 39999.1 -22253.9 1794.86 -984.218 504.582 1106.02 
19323501 40292.9 -21289.6 1748.5 -1309.35 600.322 1440.41 
34958 2
19323502 39384.7 -21704.3 1842.86 -1243.64 1112.64 1668.71 
19323501 39645.6 -20961.4 1810.07 -1310.44 664.257 1469.18 
34958.5 2
19323502 38786.5 -21460.7 1885.53 -1198.76 488.081 1294.31 
19323501 39089.2 -20677.4 1861.8 -1114.97 569.196 1251.86 
34959 2
19323502 38292.8 -21315.1 1906.14 -995.459 293.529 1037.83 
19323501 38570 -20505.6 1879.71 -1046.77 346.429 1102.61 
34959.5 2
19323502 37827.1 -21242 1832.29 -954.333 149.883 966.031 
19323501 38006.1 -20427.9 1877.71 -1155.44 159.104 1166.35 
34960 2
19323502 37314 -21089.4 1781.5 -1002.09 298.131 1045.5 
19323501 37346.9 -20269.5 1867.93 -1287.67 309.431 1324.32 
34960.5 2
19323502 36713.8 -20814.8 1712.92 -1179.08 539.465 1296.64 
19323501 36820.6 -20043.8 1831.85 -1033.87 443.328 1124.92 
34961 2
19323502 36168.2 -20575.5 1679.54 -1100.03 482.32 1201.12 
19323501 36350 -19895.7 1802 -948.821 298.697 994.727 
34961.5 2
19323502 35299.5 -20282.7 1678.46 -1773 597.645 1871.02 
19323501 35468.4 -19729.6 1754.54 -1799.22 338.932 1830.86 
34962 2
19323502 34664 -20139.8 1721.64 -1255.85 282.424 1287.22 
19323501 34873.1 -19478.9 1777.14 -1176.51 495.57 1276.62 
34962.5 2
19323502 34050.9 -20053.8 1794.77 -1190.44 167.022 1202.1 
19323501 34306.5 -19287.2 1761.15 -1100.06 372.09 1161.29 
34963 2
19323502 33514.3 -19932.8 1743.58 -1113.26 251.077 1141.22 
19323501 33748.2 -19132 1748.67 -1158.27 322.056 1202.21 
34963.5 2
19323502 32981.5 -19882.6 1761.92 -1076.51 101.282 1081.26 
19323501 33173.3 -18959.1 1731.69 -1161.5 349.34 1212.9 
34964 2
19323502 32299.9 -19788.5 1678 -1328.66 183.461 1341.27 
19323501 32645.7 -18794.8 1725.14 -1028.45 320.256 1077.16 
34964.5 2
19323502 31474.8 -19596.8 1523.15 -1605.08 372.867 1647.82 
19323501 31865.2 -18516.5 1624.85 -1518.45 541.337 1612.06 
34965 2
19323502 30911.5 -19375.4 1429.85 -1128.87 443.811 1212.98 
19323501 31220 -18205.2 1468.46 -1293.05 624.017 1435.75 
34965.5 2
19323502 30099.7 -19071.8 1378.54 -1650.09 617.104 1761.71 
19323501 30500.5 -17831 1506.46 -1462.32 760.475 1648.24 
34966 2
19323502 29284.2 -18659.1 1476.92 -1621.2 820.462 1816.98 
19323501 29863.5 -17478.8 1638.31 -1266.4 700.26 1447.11 
34966.5 2
19323502 28665.9 -18264.8 1625.08 -1239.09 790.042 1469.53 
19323501 29229.7 -17267.1 1712.15 -1270.23 424.233 1339.2 
34967 2
19323502 28105.4 -17980.2 1680.69 -1123.32 570.372 1259.83 
19323501 28762.3 -17084.2 1731.85 -936.643 366.579 1005.82 
34967.5 2
19323502 27744.8 -17612.5 1728.15 -737.455 751.927 1053.2 
19323501 28202.5 -16955.6 1858.85 -1144.88 262.86 1174.67 
34968 2
19323502 27194.2 -17334.2 1728.69 -1079.49 545.701 1209.58 
19323501 27638.8 -16773.8 1860.23 -1105.13 356.561 1161.23 
34968.5 2
19323502 26536.6 -17280.7 1753.46 -1317.87 107.292 1322.23 
19323501 27071.2 -16599.1 1807.08 -1137.51 350.085 1190.16 
34969 2
19323502 25826.4 -17108.7 1697.46 -1437.71 348.178 1479.27 
19323501 26459.8 -16366.4 1716.15 -1237.62 471.037 1324.23 
34969.5 2
19323502 25128.3 -16853.9 1700.77 -1418.86 517.824 1510.39 
19323501 25833.5 -16132.5 1757.54 -1273.14 475.453 1359.02 
34970 2
19323502 24507.5 -16478.1 1727.38 -1241.69 751.692 1451.5 
19323501 25092.5 -15794.2 1827.69 -1481.85 676.615 1629.01 
34970.5 2
19323502 23946 -16232.5 1726.31 -1122.92 491.231 1225.67 
19323501 24575.8 -15580.1 1779 -1033.38 428.154 1118.57 
34971 2
19323502 23497.9 -15955.9 1753.69 -890.809 549.778 1046.8 
19323501 24053.8 -15339.2 1734 -1037.77 478.819 1142.91 
34971.5 2
19323502 22997.8 -15623.8 1727.46 -1004.17 666.976 1205.49 
19323501 23570.3 -15121.8 1701.62 -970.961 436.67 1064.63 
34972 2
19323502 22473.6 -15413.7 1724.92 -1050.56 420.996 1131.78 
19323501 22976.4 -14927 1689.38 -1190.23 390.319 1252.59 
34972.5 2
19323502 21962.1 -15260.8 1622.62 -1031.33 308.313 1076.43 
19323501 22399.6 -14760.8 1603.08 -1162.84 334.988 1210.13 
34973 2
19323502 21299.8 -14898.6 1584.29 -1288.5 704.526 1468.54 
19323501 21796.4 -14419.6 1666.5 -1173.52 663.959 1348.32 
34973.5 2
19323502 20637.1 -14601.6 1705.31 -1299.43 582.407 1423.98 
19323501 21239.8 -14157.8 1714.85 -1091.49 513.187 1206.11 
34974 2
19323502 20168.4 -14294.3 1709.85 -966.376 633.624 1155.58 
19323501 20837.2 -13924.1 1742.62 -829.976 481.998 959.783 
34974.5 2
19323502 19620.2 -14081.1 1674.85 -1103.08 429.036 1183.58 
19323501 20319 -13720.9 1724.46 -1042.72 408.76 1119.98 
34975 2
19323502 19153.4 -13846.2 1711.77 -937.288 471.733 1049.3 
19323501 19854.5 -13363.8 1729.08 -932.654 717.176 1176.51 
34975.5 2
19323502 18661.2 -13497.2 1666.54 -986.434 699.245 1209.13 
19323501 19495.1 -12968.5 1731.54 -720.364 792.046 1070.64 
34976 2
19323502 18227.8 -13111.9 1602.15 -877.297 779.975 1173.89 
19323501 19093 -12648.7 1742.08 -813.921 647.462 1040.04 
34976.5 2
19323502 17728.9 -12718.2 1556 -1003.71 792.292 1278.74 
19323501 18613.5 -12298.3 1744.54 -964.866 704.999 1194.99 
34977 2
19323502 17218.8 -12332 1607.77 -1018.12 770.766 1276.97 
19323501 18160.2 -11890.7 1703.69 -904.806 813.604 1216.81 
34977.5 2
19323502 16490.8 -11770.2 1682.15 -1458.92 1125.79 1842.78 
19323501 17484.7 -11427.2 1722.38 -1353.63 928.935 1641.72 
34978 2
19323502 15998.6 -11408.7 1732.08 -965.158 708.899 1197.53 
19323501 16902.2 -10990.8 1729 -1142.23 855.505 1427.09 
34978.5 2
19323502 15487.8 -10814.6 1718.69 -999.548 1162.58 1533.19 
19323501 16570.9 -10500 1740.08 -648.201 960.56 1158.81 
34979 2
19323502 15102 -10254.4 1740.46 -764.052 1109.37 1347.02 
19323501 16179.5 -9972 1797.77 -775.171 1045.54 1301.56 
34979.5 2
19323502 14845.8 -9911.42 1850.5 -513.527 687.311 857.966 
19323501 15774.5 -9347.67 1788 -811.546 1251.17 1491.32 
34980 2
19323502 14385.8 -9338.15 1797 -929.099 1158.11 1484.73 
19323501 15421.7 -8835.92 1778.15 -712.743 1033.83 1255.71 
34980.5 2
19323502 13951.5 -8728.62 1728.08 -846.604 1188.18 1458.94 
19323501 15122.2 -8370.23 1739.77 -583.746 907.782 1079.27 
34981 2
19323502 13482.1 -8161.08 1685.08 -946.495 1144.23 1484.96 
19323501 14741.5 -7956.92 1712.92 -767.525 833.282 1132.9 
34981.5 2
19323502 13156.9 -7735.77 1756.85 -651.611 852.32 1072.87 
19323501 14383.5 -7410.31 1728.69 -717.435 1095.42 1309.45 
34982 2
19323502 12845.1 -7394.62 1821.85 -626.197 685.048 928.124 
19323501 14024.7 -6997.77 1739.46 -720.575 828.39 1097.93 
34982.5 2
19323502 12502.2 -7033.15 1763.08 -711.299 749.92 1033.6 
19323501 13636.8 -6619.69 1729.08 -804.66 784.392 1123.72 
34983 2
19323502 12007.7 -6581.64 1689.36 -967.743 883.583 1310.44 
19323501 13376.9 -6271 1786.36 -508.785 682.372 851.172 
34983.5 2
19323502 11665.1 -6128.08 1676.69 -671.838 889.345 1114.59 
19323501 12912.8 -5942.46 1760 -909.825 644.193 1114.79 
34984 2
19323502 11237.2 -5615.62 1734.92 -859.283 1029.04 1340.63 
19323501 12561.4 -5436.54 1705.92 -705.746 1015.91 1236.99 
34984.5 2
19323502 10805.9 -5170.67 1717.25 -883.683 911.78 1269.74 
19323501 12199.2 -4805.33 1741.25 -742.079 1293.45 1491.21 
34985 2
19323502 10355 -4784.08 1698.54 -918.364 787.352 1209.68 
19323501 11841.2 -4233.46 1729.08 -729.163 1164.71 1374.13 
34985.5 2
19323502 9995.92 -4347.15 1678.23 -712.454 866.911 1122.11 
19323501 11473.7 -3816.77 1716.38 -729.243 826.77 1102.43 
34986 2
19323502 9584.46 -3797.23 1709.77 -808.372 1080.4 1349.34 
19323501 11104.5 -3377.31 1718.85 -725.404 863.382 1127.67 
34986.5 2
19323502 9252.62 -3341.46 1746.77 -653.24 897.184 1109.8 
19323501 10698.4 -2866.08 1734.92 -799.364 1006.36 1285.2 
34987 2
19323502 9018.77 -2802.31 1621.23 -459.423 1059.24 1154.58 
19323501 10163.2 -2542.77 1723.62 -1051.38 635.182 1228.36 
34987.5 2
19323502 8703.38 -2299.31 1725.08 -629.51 1003.99 1185.02 
19323501 9762.92 -2193.77 1758.69 -799.017 696.607 1060.04 
34988 2
19323502 8226.62 -1844.23 1758.54 -965.12 921.208 1334.2 
19323501 9469.46 -1781.54 1797.92 -594.052 834.475 1024.33 
34988.5 2
19323502 7876.23 -1445.23 1779.23 -706.421 804.435 1070.58 
19323501 9054.62 -1244.85 1759.92 -836.383 1082.04 1367.61 
34989 2
19323502 7464.42 -919.25 1747.58 -838.725 1071.24 1360.52 
19323501 8659.42 -738.583 1751.83 -804.885 1031.09 1308.04 
34989.5 2
19323502 7013.54 -409.077 1748 -918.286 1039.05 1386.68 
19323501 8511 -185.154 1689.85 -302.274 1127.15 1166.98 
34990 2
19323502 6693.77 202.692 1737.38 -633.206 1211.42 1366.93 
19323501 8425 456.077 1619.77 -170.297 1269.76 1281.13 
34990.5 2
19323502 6451.08 842.846 1718 -485.385 1280.31 1369.23 
19323501 8352.54 1052.92 1628.23 -144.923 1193.69 1202.46 
34991 2
19323502 6343.77 1436.69 1736.38 -215.045 1190.07 1209.35 
19323501 8128.31 1736.38 1602.92 -449.36 1369.66 1441.49 
34991.5 2
19323502 6316.67 2221 1749 -53.7749 1556.17 1557.09 
19323501 7996.67 2443.67 1551.75 -261.193 1403.34 1427.44 
34992 2
19323502 6146.62 2997.31 1764 -332.781 1519.19 1555.21 
19323501 7817.38 3117.85 1551.62 -350.846 1319.33 1365.19 
34992.5 2
19323502 6125.08 3600.92 1781 -43.3369 1214.52 1215.29 
19323501 7571.46 3585 1553 -494.815 939.947 1062.23 
34993 2
19323502 6057.85 4257.69 1720.69 -135.82 1326.81 1333.74 
19323501 7214.69 4123.54 1553 -720.746 1087.96 1305.04 
34993.5 2
19323502 5928.23 4756.62 1714.54 -267.248 1028.71 1062.85 
19323501 6981.62 4695.15 1552.46 -480.571 1178.59 1272.8 
34994 1
19323502 5676.46 5466.23 1674.31 -502.533 1416.4 1502.9 
34994.5 1
19323502 5428.54 6004.23 1670.31 -492.889 1069.58 1177.69 
34995 1
19323502 5219.93 6674.21 1670 -403.501 1295.91 1357.27 
