# Supplementary material for: Intrinsic group behaviour II: On the dependence of triad spatial dynamics on social and personal features; and on the effect of social interaction on small group dynamics
Source: PLoS One. 2019 Dec 3;14(12):e0225704. doi: 10.1371/journal.pone.0225704 (PMC6890182; doi:10.1371/journal.pone.0225704)
Supplement: S2 Data Set — (ZIP) [file pone.0225704.s002.zip › set_2_nint/group_traj_dyas_noint/traj_2_0109_39.dat]

2 19311900 19311800 0 1 0 0 2 1 0 35 30 40 1728.06 1787.6 1668.52 
34878.5 1
19311800 6368.67 -2531.67 1614 0 0 0 
34879 2
19311900 5919.25 -2171.5 1804 0 0 0 
19311800 6792.69 -2385.38 1577.85 1367.82 471.878 1446.93 
34879.5 2
19311900 6300.5 -2030.67 1757.92 1218.05 449.947 1298.5 
19311800 7286.58 -2426.58 1583.17 1022.55 -85.2976 1026.1 
34880 2
19311900 6968.15 -1973.62 1719.77 1351.53 115.488 1356.45 
19311800 7667.54 -2730.77 1629.62 771.164 -615.761 986.841 
34880.5 2
19311900 7586.46 -1987.92 1746.69 1202.93 -27.836 1203.26 
19311800 8050.85 -3216.62 1618.77 745.735 -945.226 1203.98 
34881 2
19311900 8264.38 -2262.85 1764.92 1321.49 -535.912 1426.02 
19311800 8528.69 -3660.69 1684.77 931.474 -865.647 1271.61 
34881.5 2
19311900 8878.58 -2577.58 1781.75 1245.84 -638.412 1399.89 
19311800 8899 -4033 1748 751.131 -755.188 1065.13 
34882 2
19311900 9482.08 -3047.38 1710.15 1239.21 -964.684 1570.43 
19311800 9275.54 -4307.54 1713.92 773.18 -563.734 956.871 
34882.5 2
19311900 9999.77 -3482.69 1711.23 1017.08 -855.221 1328.85 
19311800 9858.54 -4652.85 1557.77 1145.38 -678.404 1331.22 
34883 2
19311900 10494.2 -3922.38 1727.77 969.382 -862.142 1297.3 
19311800 10218.9 -5175.46 1574.54 706.637 -1024.74 1244.76 
34883.5 2
19311900 10945.8 -4403 1737.67 923.68 -982.854 1348.77 
19311800 10560.6 -5582.33 1585.5 698.692 -832.049 1086.5 
34884 2
19311900 11472 -4765.31 1740.15 1078.21 -742.434 1309.1 
19311800 10926.2 -5965.15 1556.08 749.12 -784.468 1084.7 
34884.5 2
19311900 11978.6 -5240.92 1728.69 995.315 -934.411 1365.2 
19311800 11471.5 -6388.92 1611.54 1071.33 -832.553 1356.8 
34885 2
19311900 12467.8 -5771.38 1704.92 982.391 -1065.18 1449.04 
19311800 11961.4 -6925.08 1564.23 983.781 -1076.61 1458.4 
34885.5 2
19311900 13043 -6306.31 1824.92 1141.18 -1061.36 1558.45 
19311800 12434.6 -7324.69 1589.85 938.95 -792.888 1228.94 
34886 2
19311900 13452 -6658.54 1782.85 818 -704.462 1079.53 
19311800 12917.2 -7712.38 1619.85 965.231 -775.385 1238.1 
34886.5 2
19311900 13882 -6953.23 1752.38 844.794 -578.963 1024.15 
19311800 13445.9 -8069.77 1655.92 1038.69 -702.131 1253.74 
34887 2
19311900 14313.7 -7265.58 1751.42 882.754 -638.758 1089.62 
19311800 13757.5 -8546 1651.33 637.172 -973.887 1163.81 
34887.5 2
19311900 14827.2 -7721.62 1739.92 1045.96 -928.782 1398.81 
19311800 14183.5 -8891.77 1660 867.695 -704.214 1117.5 
34888 2
19311900 15410.6 -8223.14 1741.36 1141.57 -981.463 1505.47 
19311800 14631.2 -9346.93 1694.93 876.078 -890.723 1249.36 
34888.5 2
19311900 15935.3 -8639.15 1776.54 1016.93 -806.223 1297.75 
19311800 15152.6 -9870.77 1719.69 1010.47 -1015.2 1432.36 
34889 2
19311900 16309.2 -8866.67 1766.17 767.678 -467.172 898.654 
19311800 15557.1 -10086.9 1673.58 830.53 -443.835 941.684 
34889.5 2
19311900 16665.4 -9140.23 1757.92 732.959 -562.889 924.161 
19311800 15973.4 -10537.1 1632.15 856.587 -926.256 1261.62 
34890 2
19311900 17175.9 -9669.38 1746.92 1008.97 -1045.76 1453.14 
19311800 16428.2 -11109.1 1630.54 898.905 -1130.43 1444.27 
34890.5 2
19311900 17539.2 -10159.2 1724.38 723.567 -975.636 1214.67 
19311800 16683.2 -11369.8 1598 507.968 -519.307 726.438 
34891 2
19311900 17821.5 -10662.7 1768.54 568.178 -1013.16 1161.6 
19311800 17870 -11970.8 1426.46 2387.87 -1209.26 2676.6 
34891.5 2
19311900 18083.4 -10948.5 1808.64 524.687 -572.761 776.757 
19311800 18419.4 -12372.4 1487 1101.06 -804.785 1363.82 
34892 2
19311900 18318.1 -11346.1 1858 458.426 -776.646 901.85 
19311800 19060 -12691.4 1641.86 1251.12 -623.047 1397.67 
34892.5 2
19311900 18438.8 -11540.9 1858 244.979 -395.092 464.879 
19311800 19458.5 -12969.8 1671.62 808.394 -564.886 986.204 
34893 1
19311800 19786.6 -13282.6 1697.86 675.112 -643.468 932.645 
34893.5 1
19311800 20244.3 -13530.4 1769.57 885.189 -479.414 1006.68 
34894 1
19311800 20789.8 -13797.8 1708.23 1080.32 -529.54 1203.12 
34894.5 1
19311800 21106.4 -13950.6 1730.79 643.46 -310.417 714.423 
34895 1
19311800 21080.2 -13904.1 1684.47 -53.6372 95.1018 109.185 
34895.5 1
19311800 21451.4 -14124.8 1612.94 725.073 -431.144 843.574 
34896 1
19311800 21543.9 -14217.8 1573.69 184.234 -185.173 261.211 
