# Supplementary material for: Intrinsic group behaviour II: On the dependence of triad spatial dynamics on social and personal features; and on the effect of social interaction on small group dynamics
Source: PLoS One. 2019 Dec 3;14(12):e0225704. doi: 10.1371/journal.pone.0225704 (PMC6890182; doi:10.1371/journal.pone.0225704)
Supplement: S2 Data Set — (ZIP) [file pone.0225704.s002.zip › set_2_nint/group_traj_dyas_noint/traj_2_0109_38.dat]

2 19210800 19211200 0 0 1 0 0 1 0 20 10 30 1546.02 1674.09 1417.95 
34268.5 1
19210800 6941.67 4595.67 1689 0 0 0 
34269 1
19210800 7021.69 4463.92 1689 262.379 -431.946 505.391 
34269.5 1
19210800 7135.15 3931.77 1689 229.679 -1077.23 1101.45 
34270 1
19210800 7258.85 3295.46 1689 249.38 -1282.88 1306.89 
34270.5 1
19210800 7306.62 2841.85 1689 95.5385 -907.231 912.247 
34271 1
19210800 7448.08 2432.23 1689 280.678 -812.729 859.83 
34271.5 1
19210800 7623.23 1991.15 1656.69 348.218 -876.892 943.502 
34272 2
19211200 8027.73 2374.18 1128.55 0 0 0 
19210800 7785.23 1533.54 1548.54 323.353 -913.404 968.95 
34272.5 2
19211200 7913.15 1893.62 1173.08 -244.815 -1026.85 1055.63 
19210800 7808.77 1083.31 1523.77 46.4269 -888.029 889.242 
34273 1
19210800 7903.33 636.5 1544.5 194.576 -919.357 939.722 
34273.5 1
19210800 8139.38 154.846 1564.54 484.705 -989.022 1101.41 
34274 1
19210800 8526.86 -358.286 1583.57 758.263 -1004.17 1258.3 
34274.5 1
19210800 8754.54 -735.462 1604.62 439.539 -728.139 850.518 
34273 1
19211200 7702.6 1338.8 1173.8 -601.582 -1585.19 1695.5 
34275 2
19211200 8982.73 -37 1320.55 591.83 -636.061 868.813 
19210800 8947.25 -1079.17 1620.83 392.488 -700.01 802.534 
34275.5 2
19211200 9336.62 -590.692 1330.38 756.171 -1183.1 1404.11 
19210800 9152.62 -1438.85 1638 420.831 -737.048 848.728 
34276 2
19211200 9692.15 -1093.23 1334.08 697.134 -985.37 1207.04 
19210800 9496.08 -1847.85 1619.92 673.454 -801.961 1047.23 
34276.5 2
19211200 9996.69 -1534.08 1344.23 600.668 -869.519 1056.82 
19210800 9777.15 -2267.62 1637.77 554.392 -827.947 996.417 
34277 2
19211200 10267.5 -1980 1358.77 544.962 -897.23 1049.76 
19210800 10085.8 -2617.54 1631.15 621.111 -704.071 938.879 
34277.5 2
19211200 10492.8 -2330.42 1394.83 458.849 -713.68 848.458 
19210800 10343.9 -2924.5 1620.58 525.602 -625.176 816.764 
34278 2
19211200 10793.2 -2638.23 1363.92 613.056 -628.192 877.76 
19210800 10520.5 -3233.38 1610.92 360.453 -630.377 726.155 
34278.5 2
19211200 11142.4 -2912.85 1327.46 677.969 -533.234 862.543 
19210800 10867.1 -3615.92 1567 672.89 -742.793 1002.26 
34279 2
19211200 11440.4 -3296 1337.58 609.472 -783.546 992.673 
19210800 11008.8 -3961.67 1556.5 289.72 -707.042 764.098 
34279.5 2
19211200 11753.8 -3571.46 1326.15 630.488 -554.249 839.468 
19210800 11348.5 -4373.77 1549.46 683.679 -829.18 1074.69 
34280 2
19211200 12104.1 -3833.83 1317.5 702.032 -525.795 877.103 
19210800 11688.6 -4687.08 1560.42 681.453 -627.884 926.615 
34280.5 2
19211200 12414.2 -4067.85 1312.69 615.219 -464.311 770.766 
19210800 11961.8 -5013.23 1558.62 542.036 -647.118 844.135 
34281 2
19211200 12590.9 -4422.5 1276.67 347.275 -696.766 778.513 
19210800 12330.8 -5564.5 1583.42 725.077 -1083.04 1303.35 
34281.5 2
19211200 12751.6 -5043.46 1229 325.301 -1257.01 1298.42 
19210800 12717.4 -5941.15 1629.23 782.492 -762.457 1092.54 
34282 2
19211200 12992.1 -5400.23 1302.54 466.916 -692.756 835.417 
19210800 13095.2 -6279.85 1662 733.682 -657.655 985.291 
34282.5 2
19211200 13210.6 -5701 1329.92 440.537 -606.39 749.521 
19210800 13250.1 -6607.33 1644.75 312.203 -660.256 730.349 
34283 2
19211200 13411.6 -6021.17 1345.67 420.502 -669.805 790.861 
19210800 13531 -6902.5 1623.58 587.692 -617.503 852.462 
34283.5 2
19211200 13668.9 -6258.08 1374.31 500.661 -460.915 680.517 
19210800 13864.2 -7176 1602.31 648.159 -532.101 838.595 
34284 2
19211200 13971.2 -6437 1367.83 593.799 -351.519 690.045 
19210800 14206.3 -7529.42 1561.58 672.258 -694.335 966.454 
34284.5 2
19211200 14233.8 -6535.92 1351.23 534.832 -201.473 571.521 
19210800 14577 -7943.92 1566.15 754.922 -844.209 1132.52 
34285 2
19211200 14618.8 -6771.69 1317.77 754.902 -462.293 885.207 
19210800 14853.8 -8321.46 1616.92 542.836 -740.271 917.972 
34285.5 2
19211200 14876.9 -7063.92 1311.5 528.991 -598.82 799.01 
19210800 15090.2 -8681.5 1620.92 484.434 -737.784 882.61 
34286 2
19211200 15322.3 -7399.85 1310.15 890.782 -671.859 1115.75 
19210800 15304.1 -9048.77 1654 427.654 -734.538 849.962 
34286.5 2
19211200 15530.2 -7837.08 1330.25 419.917 -883.307 978.04 
19210800 15536 -9543.17 1672.17 468.531 -998.783 1103.22 
34287 2
19211200 15761.8 -8237.77 1376.85 457.713 -791.869 914.635 
19210800 15854.2 -9810.08 1658.46 628.915 -527.491 820.841 
34287.5 2
19211200 15988.3 -8573.33 1401.83 452.224 -669.789 808.16 
19210800 16164.2 -9983.25 1642.83 618.801 -345.655 708.796 
34288 2
19211200 16245.5 -9015.08 1413.46 523.839 -899.681 1041.07 
19210800 16536.9 -10321.4 1641.23 759.008 -688.665 1024.87 
34288.5 2
19211200 16523.4 -9505.83 1434.17 545.93 -964.158 1107.99 
19210800 16883.5 -10640.8 1630.5 680.898 -627.437 925.904 
34289 2
19211200 16971.2 -9849.08 1437.54 899.225 -689.244 1132.99 
19210800 17203.8 -10870.9 1603.31 643.111 -462.195 791.97 
34289.5 2
19211200 17389.5 -10150.3 1434.08 831.549 -598.919 1024.78 
19210800 17526.7 -11143.3 1578 641.943 -541.571 839.875 
34290 2
19211200 17740.5 -10370.2 1406.54 710.448 -445.137 838.381 
19210800 17761.2 -11420.7 1586 474.67 -561.455 735.217 
34290.5 2
19211200 18139.1 -10600.4 1404.62 780.069 -450.399 900.759 
19210800 18498.5 -11794.8 1578.54 1442.87 -732.049 1617.95 
34291 2
19211200 18581.2 -10847.2 1370.31 905.895 -505.675 1037.47 
19210800 18762.2 -12227.1 1584.23 540.353 -885.876 1037.67 
34291.5 2
19211200 18869.6 -11078.6 1387.71 585.17 -469.552 750.269 
19210800 18958.4 -12541.4 1574.07 398.123 -637.485 751.591 
34292 2
19211200 19110.9 -11345.4 1399.36 475.768 -526.205 709.399 
19210800 19205 -12848.2 1577.79 486.334 -605.241 776.426 
34292.5 2
19211200 19789.7 -11792.9 1368.62 1349.57 -889.651 1616.42 
19210800 19470.2 -13175.8 1566.62 527.145 -651.356 837.941 
34293 2
19211200 20099.6 -11986.3 1359.64 628.703 -392.216 741.014 
19210800 19759.1 -13403.4 1582.5 586.185 -461.483 746.042 
34293.5 2
19211200 20366.9 -12151.2 1358.5 519.001 -320.25 609.854 
19210800 19972.7 -13710.9 1603.79 414.702 -597.087 726.974 
34294 2
19211200 20617 -12468.3 1351.07 493.238 -625.387 796.488 
19210800 20391.7 -13889.6 1591.64 826.43 -352.635 898.52 
34294.5 2
19211200 20862.1 -12811.7 1391.6 504.252 -706.545 868.03 
19210800 20717.7 -14022.2 1563.73 670.821 -272.751 724.151 
34295 2
19211200 20858.1 -12790.3 1395 -7.94613 43.0976 43.8241 
19210800 20814.8 -14096.5 1561.47 196.094 -150.168 246.989 
34295.5 2
19211200 21295.6 -13054.9 1392 883.771 -534.411 1032.79 
19210800 21156.1 -14230 1569.87 689.428 -269.63 740.277 
34296 2
19211200 21573.7 -13469.6 1376 540.986 -806.874 971.448 
19210800 21672.5 -14407.6 1553.67 1004.8 -345.525 1062.55 
34296.5 2
19211200 21724.4 -13658.4 1356.93 299.725 -375.405 480.379 
19210800 21947.8 -14606.1 1523.07 547.221 -394.575 674.641 
34297 2
19211200 22070.4 -13950.1 1338.47 698.932 -589.303 914.212 
19210800 22321.2 -14839.9 1468.87 754.372 -472.448 890.104 
34297.5 2
19211200 22335.3 -14187.7 1315.38 524.57 -470.414 704.601 
19210800 22604.2 -15065.5 1449.85 560.305 -446.743 716.603 
34298 2
19211200 22625.2 -14313.6 1277.71 585.67 -254.446 638.554 
19210800 22876.1 -15213.5 1426.43 549.328 -298.912 625.388 
34298.5 2
19211200 22943.9 -14394 1216.5 650.292 -163.994 670.651 
19210800 23305.9 -15391.9 1391.07 877.259 -363.994 949.777 
34299 2
19211200 23906.7 -14701.1 1264.57 1887.96 -602.241 1981.68 
19210800 24086.1 -15420.1 1560.64 1529.69 -55.4622 1530.7 
34299.5 2
19211200 24595.9 -14881.2 1386.31 1395.16 -364.55 1442 
19210800 24590.9 -15578 1635.77 1021.97 -319.549 1070.76 
34300 2
19211200 24999.6 -14942.3 1365.64 808.915 -122.355 818.116 
19210800 25025.9 -15656.4 1639.14 871.611 -157.028 885.643 
34300.5 2
19211200 25282 -15058.6 1372.38 545.229 -224.575 589.668 
19210800 25496.5 -15888.9 1707.69 908.651 -448.969 1013.52 
34301 2
19211200 25604.2 -15286.2 1391.15 656.118 -463.575 803.363 
19210800 25893 -16112.2 1596.54 807.457 -454.645 926.655 
34301.5 2
19211200 25960.5 -15551.5 1368.38 724.359 -539.087 902.946 
19210800 26370.8 -16270.8 1572.38 971.232 -322.389 1023.34 
34302 2
19211200 26616.9 -15748.1 1330 1310.15 -392.446 1367.66 
19210800 26866.2 -16466.1 1606.69 988.792 -389.836 1062.86 
34302.5 2
19211200 27191.9 -15948.2 1340.71 1122.92 -390.893 1189.01 
19210800 27337.6 -16609.5 1599.57 920.587 -280.123 962.263 
34303 2
19211200 27669.3 -16101.6 1391.75 964.598 -309.836 1013.14 
19210800 27753 -16768.6 1635.83 839.25 -321.38 898.68 
34303.5 2
19211200 28213.2 -16222.8 1392.85 1105.33 -246.313 1132.44 
19210800 28141.5 -16915.5 1642.62 789.556 -298.533 844.109 
34304 2
19211200 28690.7 -16343.4 1442.23 932.692 -235.577 961.983 
19210800 28548.1 -17036.5 1615.38 794.171 -236.478 828.631 
34304.5 2
19211200 29084.6 -16448.6 1475.58 794.135 -212.094 821.97 
19210800 28864.8 -17097.6 1602.33 638.622 -123.074 650.373 
34305 2
19211200 29450.6 -16598.4 1398.54 740.956 -303.241 800.606 
19210800 29200.9 -17141.2 1604.46 680.344 -88.1994 686.037 
34305.5 2
19211200 29840.4 -16794 1338.69 777.982 -390.45 870.464 
19210800 29565.5 -17275.4 1564.15 727.622 -267.926 775.382 
34306 2
19211200 30214 -16879.3 1320.38 744.254 -169.936 763.408 
19210800 29949.7 -17381.8 1555.15 765.4 -212.075 794.237 
34306.5 2
19211200 30627.8 -16998.8 1298.69 817.878 -236.242 851.313 
19210800 30381.4 -17485.1 1511.85 853.147 -204.013 877.201 
34307 2
19211200 31170.9 -17123.5 1240 1073.27 -246.427 1101.2 
19210800 30788 -17716.2 1453.23 803.588 -456.826 924.361 
34307.5 2
19211200 31623.8 -17306.2 1182.92 898.504 -362.332 968.811 
19210800 31382 -17979.2 1428 1178.57 -521.825 1288.93 
34308 2
19211200 32160.6 -17386.7 1134 1093.31 -163.977 1105.54 
19210800 31728.5 -18179.8 1376.83 705.703 -408.559 815.437 
34308.5 2
19211200 32732.5 -17624.2 1192.08 1181.73 -490.835 1279.61 
19210800 32291.2 -18389.6 1479.38 1162.67 -433.434 1240.83 
34309 2
19211200 33334.2 -17789.5 1275.77 1198.59 -329.298 1243 
19210800 33002.5 -18565.2 1575.85 1416.79 -349.678 1459.31 
34309.5 2
19211200 33818.5 -17981.8 1322.38 938.581 -372.689 1009.87 
19210800 33421.8 -18722.9 1594.54 812.761 -305.754 868.37 
34310 2
19211200 34180 -18209.8 1347.33 740.7 -467.187 875.728 
19210800 33850.8 -18819.3 1611.17 878.901 -197.562 900.832 
34310.5 2
19211200 34635.9 -18360.4 1383.23 917.35 -302.92 966.07 
19210800 34255.1 -18988.6 1631.62 813.535 -340.608 881.96 
34311 2
19211200 35030.9 -18489 1380.23 761.079 -247.814 800.408 
19210800 34656.8 -19155.8 1650.46 773.974 -322.069 838.31 
34311.5 2
19211200 35501.8 -18567.8 1340.92 963.007 -161.213 976.407 
19210800 35028.7 -19302.2 1670.17 760.526 -299.381 817.331 
34312 2
19211200 35916 -18707.6 1333 846.967 -285.853 893.904 
19210800 35449.9 -19464.4 1665.46 861.465 -331.734 923.13 
34312.5 2
19211200 36396.8 -18843 1292.85 935.498 -263.394 971.871 
19210800 36000 -19703.8 1646.69 1070.19 -465.729 1167.14 
34313 2
19211200 36808 -19020.2 1285.5 820.666 -353.792 893.679 
19210800 36470.3 -19901.4 1663.83 938.789 -394.506 1018.31 
34313.5 2
19211200 37235.8 -19256.2 1285.46 862.438 -475.613 984.889 
19210800 36971.5 -19979.5 1689.77 1010.34 -157.349 1022.52 
34314 2
19211200 37620 -19468.8 1343.08 771.548 -426.9 881.776 
19210800 37422.2 -20142.3 1716.83 905.03 -327.052 962.311 
34314.5 2
19211200 38060.3 -19625.3 1395.85 878.858 -312.49 932.76 
19210800 37852.3 -20204 1740 858.565 -123.087 867.343 
34315 2
19211200 38531.5 -19827.2 1472.5 940.504 -403.078 1023.24 
19210800 38321.2 -20357.1 1754.17 936.013 -305.556 984.624 
34315.5 2
19211200 38943.5 -19882.8 1469.46 842.614 -113.536 850.229 
19210800 38875.3 -20536.4 1758.85 1133.04 -366.669 1190.9 
34316 2
19211200 39407.3 -20095.2 1479.15 911.138 -417.259 1002.14 
19210800 39315.5 -20690.8 1745.69 864.893 -303.31 916.536 
34316.5 2
19211200 39879.8 -20304.6 1423 937.424 -415.598 1025.42 
19210800 39693 -20906.7 1724.69 748.932 -428.419 862.81 
34317 2
19211200 40584 -20428.1 1381.42 1425.57 -249.935 1447.31 
19210800 40196.9 -21062 1685.17 1020.07 -314.388 1067.42 
34317.5 2
19211200 41087.5 -20607 1376.38 1017.25 -361.448 1079.56 
19210800 40843.3 -21325.8 1626.08 1305.84 -532.867 1410.38 
34318 2
19211200 41505.8 -20794.6 1402.92 823.415 -369.259 902.421 
19210800 41390 -21459.9 1623.25 1076.17 -264.07 1108.09 
34318.5 2
19211200 42055.2 -20954.5 1432 1130.49 -329.047 1177.4 
19210800 41801.8 -21907 1687 847.394 -919.925 1250.73 
34319 2
19211200 42398.5 -20997.2 1455.92 689.334 -85.6503 694.635 
19210800 42177.8 -21883.8 1648.31 754.891 46.6481 756.331 
34319.5 2
19211200 42852.2 -21219.1 1436.38 885.968 -433.444 986.312 
19210800 42666.5 -21914.4 1802 954.627 -59.7957 956.498 
34320 2
19211200 43346.6 -21582.5 1389.46 971.437 -713.919 1205.56 
19210800 43249.7 -22071.5 1771.92 1145.69 -308.599 1186.52 
34320.5 2
19211200 43757.6 -21712.7 1287.5 828.564 -262.51 869.155 
19210800 43626.2 -22255.4 1665.25 759.189 -370.877 844.937 
34321 2
19211200 44156.8 -21970.6 1306.21 813.039 -525.41 968.033 
19210800 44048.7 -22566.1 1619.86 860.416 -632.844 1068.09 
34321.5 2
19211200 44590.1 -22135.9 1342.62 839.712 -320.311 898.729 
19210800 44559.5 -22727.4 1624.46 989.82 -312.484 1037.97 
34322 2
19211200 45062.5 -22320.8 1389.31 937.424 -366.911 1006.67 
19210800 44942 -22984.3 1643.15 759.005 -509.768 914.304 
34322.5 2
19211200 45506.6 -22502.7 1406.92 900.7 -368.804 973.281 
19210800 45349 -23146.6 1655.25 825.558 -329.16 888.759 
34323 2
19211200 45916 -22674.4 1425.54 832.148 -349.02 902.377 
19210800 45745.2 -23246.3 1683.46 805.347 -202.692 830.462 
34323.5 2
19211200 46353.1 -22854.5 1509.83 879.443 -362.405 951.188 
19210800 46114.2 -23355.6 1707.25 742.326 -219.871 774.203 
34324 2
19211200 46826.7 -22993.2 1538.92 956.786 -280.109 996.945 
19210800 46336.3 -23636.5 1748.69 448.77 -567.586 723.566 
34324.5 2
19211200 47223.5 -23367.2 1546.31 771.925 -727.776 1060.91 
19210800 46593 -23739.7 1781.23 499.401 -200.688 538.217 
34325 2
19211200 47284.6 -23820.7 1591.5 121.757 -903.259 911.428 
19210800 46844 -23719.7 1787.58 500 39.8917 501.589 
34325.5 2
19211200 47352.6 -24113 1630.08 136.885 -588.196 603.914 
19210800 47057.4 -23746.5 1799.92 429.345 -53.9132 432.717 
