# Supplementary material for: Intrinsic group behaviour II: On the dependence of triad spatial dynamics on social and personal features; and on the effect of social interaction on small group dynamics
Source: PLoS One. 2019 Dec 3;14(12):e0225704. doi: 10.1371/journal.pone.0225704 (PMC6890182; doi:10.1371/journal.pone.0225704)
Supplement: S2 Data Set — (ZIP) [file pone.0225704.s002.zip › set_2_nint/group_traj_dyas_noint/traj_2_0109_37.dat]

2 19172900 19172801 0 0 0 1 1 1 0 20 20 20 1612.11 1752.81 1471.4 
34048.5 1
19172801 -11889.1 11158.2 1437.08 0 0 0 
34049 2
19172900 -11044.8 11214.2 1130.75 0 0 0 
19172801 -11345.8 10382.5 1497.57 1082.25 -1545.13 1886.45 
34049.5 2
19172900 -10726.7 10731.1 1172.92 975.637 -1482.13 1774.42 
19172801 -10828.7 9462.85 1469.62 1006.02 -1789.21 2052.64 
34050 2
19172900 -10404 10254.4 1175 649.28 -959.139 1158.24 
19172801 -10575.7 8949.77 1495.23 509.054 -1032.35 1151.03 
34050.5 2
19172900 -10007.2 9723 1134.31 813.209 -1088.9 1359.05 
19172801 -10190.5 8473.69 1514.15 789.407 -975.567 1254.95 
34051 2
19172900 -9590.21 9206.43 1193.21 819.135 -1014.88 1304.21 
19172801 -9418.71 7865.07 1551.29 1516.2 -1195.72 1930.96 
34051.5 2
19172900 -9112.69 8648.54 1205.31 941.858 -1100.37 1448.42 
19172801 -9010.15 7569.31 1546.54 805.839 -583.36 994.83 
34052 2
19172900 -8575.71 8281.93 1214.29 1084.8 -740.626 1313.52 
19172801 -8660.29 7219.36 1542.36 706.804 -706.971 999.69 
34052.5 2
19172900 -8041.36 7900.36 1250.21 1064.46 -760.102 1307.98 
19172801 -8214.93 6835 1397.21 887.166 -765.652 1171.87 
34053 2
19172900 -7602 7491.14 1180.71 861.485 -802.381 1177.27 
19172801 -7726 6489.71 1439.71 958.683 -677.031 1173.65 
34053.5 2
19172900 -7052.71 7078.86 1158.57 1085.54 -814.794 1357.31 
19172801 -7065.07 6139.5 1426.36 1306.18 -692.123 1478.22 
34054 2
19172900 -6548.36 6745.14 1236.79 1057.35 -699.611 1267.85 
19172801 -6483.5 5748 1475.36 1219.23 -820.755 1469.75 
34054.5 2
19172900 -6090.64 6507.86 1115.79 947.649 -491.275 1067.42 
19172801 -5863.64 5543.57 1283.86 1283.35 -423.248 1351.34 
34055 2
19172900 -5469.57 6283.21 1097.71 1220.18 -441.342 1297.54 
19172801 -5226 5373.64 1213.86 1252.74 -333.848 1296.46 
34055.5 2
19172900 -4365.77 5848.69 1121.46 2229.9 -877.822 2396.46 
19172801 -4304.46 5030.31 1731.38 1861.69 -693.606 1986.7 
34056 2
19172900 -3691.86 5452.79 1365.07 1303.51 -765.777 1511.8 
19172801 -3572.86 4736 1844.5 1415.1 -569.261 1525.3 
34056.5 2
19172900 -3023.31 5273.08 1463.23 1353.34 -363.783 1401.38 
19172801 -2936.77 4557.62 1815.85 1287.63 -361.102 1337.3 
34057 2
19172900 -2480.29 5053.5 1519.64 1097.01 -443.59 1183.31 
19172801 -2314.79 4322.86 1777.21 1256.53 -474.259 1343.05 
34057.5 2
19172900 -1923.5 4865.57 1495.64 1089.6 -367.766 1149.99 
19172801 -1779.43 4129.64 1749.5 1047.67 -378.11 1113.81 
34058 2
19172900 -1366.85 4590.54 1507.23 1115.54 -551.168 1244.27 
19172801 -1244.54 3904.69 1726.62 1071.92 -450.803 1162.86 
34058.5 2
19172900 -795.786 4437.29 1475 1149.01 -308.356 1189.67 
19172801 -691.929 3527.29 1745.14 1111.89 -759.369 1346.46 
34059 2
19172900 -225.692 4123.62 1439 1126.67 -619.902 1285.95 
19172801 -35.3077 3082.15 1745.15 1297.67 -879.707 1567.75 
34059.5 2
19172900 439 3719 1447.54 1337.41 -814.115 1565.71 
19172801 559.769 2832.08 1802.23 1197.34 -503.173 1298.77 
34060 2
19172900 1131.85 3466.92 1439.23 1405.37 -511.312 1495.49 
19172801 1164.85 2590.77 1754.15 1227.34 -489.468 1321.34 
34060.5 2
19172900 1742.79 3248.64 1462.79 1193.24 -426.329 1267.12 
19172801 1784.64 2371.71 1740.36 1210.54 -427.842 1283.92 
34061 2
19172900 2228.54 2830.54 1449.62 950.592 -818.208 1254.23 
19172801 2308.62 2143.54 1714.46 1025.39 -446.528 1118.39 
34061.5 2
19172900 2654.83 2511.25 1428.17 889.968 -666.573 1111.92 
19172801 2855.67 1897.25 1699.25 1142.07 -514.172 1252.48 
34062 2
19172900 3234.15 2192.62 1432.92 1158.64 -637.269 1322.33 
19172801 3449.38 1504 1715.85 1187.44 -786.5 1424.28 
34062.5 2
19172900 3819.92 1842.23 1394.23 1157.65 -692.46 1348.94 
19172801 3912.77 1126.92 1714.46 915.78 -745.211 1180.67 
34063 2
19172900 4496.23 1311.38 1394.62 1352.62 -1061.69 1719.52 
19172801 4459.85 632.538 1716.38 1094.15 -988.769 1474.73 
34063.5 2
19172900 5134.69 827.615 1418.69 1271.84 -963.684 1595.7 
19172801 5080.46 210.154 1714.31 1236.29 -841.404 1495.45 
34064 2
19172900 5658.23 405.462 1436.46 1034.66 -834.296 1329.13 
19172801 5584.46 -271.538 1683.85 996.047 -951.961 1377.8 
34064.5 2
19172900 6274.38 97.1538 1404 1244.76 -622.844 1391.89 
19172801 6120.62 -726.462 1694.08 1083.14 -919.037 1420.5 
34065 2
19172900 6815.31 -397.231 1413.92 1088.38 -994.738 1474.47 
19172801 6607.08 -1189.08 1702.23 978.796 -930.816 1350.73 
34065.5 2
19172900 7299.92 -948.231 1416.38 959.634 -1091.09 1453.06 
19172801 7226.08 -1713.77 1690.77 1225.74 -1038.99 1606.85 
34066 2
19172900 7763 -1182.62 1424.31 952.833 -482.273 1067.93 
19172801 7671 -2219.46 1698.23 915.48 -1040.52 1385.92 
34066.5 2
19172900 8280.36 -1795.86 1467.64 1024.47 -1214.34 1588.76 
19172801 8280.29 -2692.43 1706.21 1206.51 -936.568 1527.36 
34067 2
19172900 8865.62 -2357.77 1499.15 1125.5 -1080.6 1560.27 
19172801 8817.62 -3181.92 1695 1033.33 -941.336 1397.81 
34067.5 2
19172900 9382.85 -2782.92 1505.38 1053.42 -865.894 1363.62 
19172801 9257.46 -3539.54 1703.77 895.817 -728.341 1154.54 
34068 2
19172900 9823.31 -3207.38 1490.31 882.688 -850.624 1225.85 
19172801 9763.38 -3945.46 1722.62 1013.87 -813.473 1299.88 
34068.5 2
19172900 10278.2 -3635.31 1464.77 917.029 -862.748 1259.08 
19172801 10205.3 -4321.85 1688.54 890.974 -758.84 1170.33 
34069 2
19172900 10760.5 -4115.38 1428.15 980.457 -975.766 1383.26 
19172801 10724.9 -4813.77 1649.31 1056.13 -999.844 1454.34 
34069.5 2
19172900 11375.4 -4569.07 1396.21 1215.2 -896.614 1510.17 
19172801 11285.4 -5225.07 1695.21 1107.72 -812.85 1373.96 
34070 2
19172900 11910 -4924.85 1389.77 1069.14 -711.549 1284.28 
19172801 11791.9 -5810.77 1699.46 1012.99 -1171.4 1548.65 
34070.5 2
19172900 12412.3 -5489.07 1407.5 1014.72 -1139.85 1526.08 
19172801 12495.1 -6548 1753.79 1420.65 -1489.36 2058.26 
34071 2
19172900 13131.2 -5967.69 1484.15 1418.04 -944.025 1703.53 
19172801 12847.7 -7114.69 1752 695.364 -1117.74 1316.38 
34071.5 2
19172900 13567.8 -6432.46 1485.15 864.585 -920.335 1262.74 
19172801 13337.1 -7561.46 1758.23 969.078 -884.692 1312.17 
34072 2
19172900 13921.6 -6876.92 1451.25 727.854 -914.517 1168.81 
19172801 13663.8 -8112.33 1745.58 672.338 -1133.48 1317.88 
34072.5 2
19172900 14437.5 -7451.77 1439.54 1033.82 -1152.01 1547.88 
19172801 14141.8 -8682.46 1707.38 957.787 -1142.54 1490.89 
34073 2
19172900 14875.9 -8050 1447.38 866.525 -1182.27 1465.82 
19172801 14599.2 -9171 1749.85 903.922 -965.491 1322.59 
34073.5 2
19172900 15239.9 -8659.46 1475.46 741.344 -1241.27 1445.8 
19172801 15242.6 -9853.08 1804.46 1310.51 -1389.16 1909.77 
34074 2
19172900 15647.5 -9109.38 1496.08 824.977 -910.775 1228.86 
19172801 15758.2 -10275.4 1818 1043.6 -854.874 1349.04 
34074.5 2
19172900 16121.6 -9745.38 1507.54 918.903 -1232.56 1537.39 
19172801 16293.3 -10578.6 1763.08 1037.12 -587.657 1192.04 
34075 2
19172900 16738 -10196.8 1472.46 1215.75 -890.305 1506.88 
19172801 16765.8 -10854.5 1706.69 932.029 -544.075 1079.21 
34075.5 2
19172900 17188.9 -10543 1464.58 920.238 -706.593 1160.22 
19172801 17351.5 -11242.6 1692.25 1195.21 -792.085 1433.85 
34076 2
19172900 17794.1 -11047.4 1446.77 1242.63 -1035.7 1617.65 
19172801 17831.8 -11693.9 1767.46 986.179 -926.776 1353.32 
34076.5 2
19172900 18432.1 -11490.6 1475.77 1234.04 -857.313 1502.61 
19172801 18737.6 -12259.8 1693.31 1752.12 -1094.48 2065.87 
34077 2
19172900 19319.8 -11886.8 1484.23 1764.95 -787.735 1932.76 
19172801 19283.2 -12591.7 1695.38 1084.57 -659.887 1269.54 
34077.5 2
19172900 19881 -12270.6 1482 1120.07 -766.006 1356.95 
19172801 19730 -12978.4 1753.38 891.908 -771.841 1179.51 
34078 2
19172900 20441.7 -12625.4 1453.54 1105.9 -699.742 1308.69 
19172801 20250 -13497.8 1744.31 1025.64 -1024.58 1449.72 
34078.5 2
19172900 20922.8 -13027.8 1482.25 977.929 -817.816 1274.82 
19172801 20733.6 -13887.9 1716.5 982.893 -792.826 1262.8 
34079 2
19172900 21424.1 -13377.6 1456.23 1004.5 -701.133 1224.99 
19172801 21226.7 -14258.7 1689.08 988.194 -743.037 1236.38 
34079.5 2
19172900 21951.6 -13770.3 1423.77 1030.35 -766.977 1284.47 
19172801 21925.3 -14581.5 1646.92 1364.48 -630.559 1503.14 
34080 2
19172900 22536.7 -14124.7 1414.31 1174.85 -711.616 1373.56 
19172801 22556.5 -14875.3 1612.69 1267.53 -589.898 1398.08 
34080.5 2
19172900 23112.1 -14408.5 1358.08 1150.77 -567.538 1283.11 
19172801 23242.4 -15215.8 1645.08 1371.69 -680.923 1531.4 
34081 2
19172900 23814.5 -14726.4 1408.62 1430.52 -647.501 1570.24 
19172801 23798.1 -15473.6 1669 1131.76 -525.145 1247.66 
34081.5 2
19172900 24368.6 -15035 1435.08 1115 -620.957 1276.25 
19172801 24327.4 -15723 1701.46 1065.01 -501.78 1177.29 
34082 2
19172900 24942 -15172 1450.08 1153.69 -275.654 1186.17 
19172801 24869.1 -15916.7 1714.31 1089.92 -389.723 1157.51 
34082.5 2
19172900 25430.8 -15266.4 1488.29 964.074 -186.109 981.874 
19172801 25391.7 -16124.2 1713.43 1030.84 -409.314 1109.13 
34083 2
19172900 26308.9 -15546.7 1430.85 1745.8 -557.326 1832.6 
19172801 26230.3 -16475.7 1679.69 1667.18 -698.763 1807.7 
34083.5 2
19172900 27072.5 -15911.2 1394.85 1521.15 -726.172 1685.59 
19172801 27143.8 -16797.5 1722.92 1819.8 -640.975 1929.38 
34084 2
19172900 27742 -16140.3 1474.25 1371.85 -469.472 1449.96 
19172801 27866.7 -16898.8 1781.5 1481.19 -207.729 1495.69 
34084.5 2
19172900 28314.7 -16344.6 1483.77 1168.76 -416.902 1240.89 
19172801 28535.9 -16985.3 1739.69 1365.83 -176.478 1377.18 
34085 2
19172900 29003.1 -16519.8 1475.77 1363.14 -346.839 1406.57 
19172801 29228.2 -17129.7 1725.77 1370.91 -285.91 1400.4 
34085.5 2
19172900 29643.2 -16599.3 1472.85 1275.21 -158.443 1285.01 
19172801 29905.5 -17270 1690.85 1349.22 -279.497 1377.86 
34086 2
19172900 30267 -16677.8 1491 1235.19 -155.369 1244.92 
19172801 30653.6 -17496.2 1631.85 1481.34 -447.829 1547.55 
34086.5 2
19172900 31030.5 -16897.7 1414.33 1545.55 -445.137 1608.37 
19172801 31417.6 -17753.1 1562.58 1546.49 -520.1 1631.61 
34087 2
19172900 31826.6 -17261.5 1346.38 1608.31 -734.939 1768.28 
19172801 32249.8 -18054.8 1584.92 1681.34 -609.466 1788.39 
34087.5 2
19172900 32594.1 -17391.8 1385.38 1501.88 -255.005 1523.38 
19172801 33113 -18310.4 1680.85 1689.15 -500.226 1761.66 
34088 2
19172900 33534.8 -17672.6 1400.92 1870.29 -558.279 1951.84 
19172801 33740.8 -18325.8 1691.25 1248.01 -30.5475 1248.39 
34088.5 2
19172900 34203.1 -17819.2 1408.83 1383.54 -303.658 1416.47 
19172801 34430 -18389.4 1724.83 1427.02 -131.815 1433.09 
34089 2
19172900 34771.4 -18002.5 1437.23 1136.6 -366.423 1194.21 
19172801 35068.2 -18474.7 1748.54 1276.46 -170.551 1287.81 
34089.5 2
19172900 35440.9 -18103 1442.92 1305.14 -195.981 1319.78 
19172801 35755.1 -18603.3 1733.46 1338.88 -250.712 1362.15 
34090 2
19172900 36109.1 -18214.9 1407 1312.68 -219.888 1330.97 
19172801 36360.6 -18732.2 1686.15 1189.66 -253.136 1216.3 
34090.5 2
19172900 36839 -18294.8 1391.5 1465.71 -160.462 1474.47 
19172801 37042.4 -18883.1 1666.58 1369.08 -303.071 1402.22 
34091 2
19172900 37471 -18434.4 1391.69 1269.08 -280.223 1299.65 
19172801 37736.9 -19039.3 1688.23 1394.59 -313.704 1429.44 
34091.5 2
19172900 38221.8 -18601.9 1353.92 1495.52 -333.729 1532.3 
19172801 38402.8 -19254.9 1674.83 1326.51 -429.5 1394.31 
34092 2
19172900 38850.9 -18859.6 1345.62 1281.41 -524.845 1384.73 
19172801 39100 -19558.4 1724.69 1419.89 -618.061 1548.58 
34092.5 2
19172900 39487.9 -19226.3 1357.31 1271.46 -731.921 1467.08 
19172801 39768.2 -19873.2 1670.77 1333.79 -628.435 1474.43 
34093 2
19172900 40136.1 -19674.6 1326.08 1275.89 -882.495 1551.35 
19172801 40537.2 -20245.4 1673.23 1513.78 -732.586 1681.73 
34093.5 2
19172900 40843.8 -20091.5 1346.42 1438.53 -847.326 1669.53 
19172801 41338.2 -20603.8 1743.25 1628.09 -728.385 1783.6 
34094 2
19172900 41515.2 -20432.8 1466.15 1353.62 -688.198 1518.52 
19172801 41980.2 -21016.3 1773.69 1294.32 -831.77 1538.54 
34094.5 2
19172900 42144.8 -20666.7 1513.15 1241.69 -461.235 1324.59 
19172801 42570.2 -21144.3 1767.54 1163.56 -252.465 1190.63 
34095 2
19172900 42713.4 -20663.5 1518.83 1141.86 6.41026 1141.88 
19172801 43162.7 -21140.4 1775.08 1189.78 7.8133 1189.81 
34095.5 2
19172900 43286.4 -20604.5 1474.15 1162.21 119.597 1168.34 
19172801 43692 -21186.1 1887 1073.7 -92.6172 1077.69 
34096 2
19172900 43931.1 -20604.6 1445.92 1261.63 -0.150534 1261.63 
19172801 44417.5 -21184.2 1805.46 1419.84 3.76336 1419.85 
34096.5 2
19172900 44732.6 -20448.6 1425.33 1584 308.364 1613.74 
19172801 45252.2 -21004.4 1727.42 1649.63 355.212 1687.44 
34097 2
19172900 45424.5 -20285.1 1429 1420.77 335.729 1459.9 
19172801 45908 -20720.6 1745.58 1346.51 582.82 1467.23 
34097.5 2
19172900 46059.1 -19918.8 1492.54 1274.25 735.57 1471.32 
19172801 46489.6 -20533.2 1778.31 1167.9 376.21 1227 
34098 2
19172900 46438.2 -19478.1 1441.23 741.834 862.412 1137.57 
19172801 46937 -20224.5 1743.92 875.508 604.245 1063.78 
34098.5 1
19172900 47011.5 -19128 1417.33 1165.34 711.538 1365.39 
