# Supplementary material for: Intrinsic group behaviour II: On the dependence of triad spatial dynamics on social and personal features; and on the effect of social interaction on small group dynamics
Source: PLoS One. 2019 Dec 3;14(12):e0225704. doi: 10.1371/journal.pone.0225704 (PMC6890182; doi:10.1371/journal.pone.0225704)
Supplement: S2 Data Set — (ZIP) [file pone.0225704.s002.zip › set_2_nint/group_traj_dyas_noint/traj_2_0109_36.dat]

2 19003200 19003300 0 0 0 1 2 1 0 10 10 10 1622.3 1647.88 1596.72 
33032 1
19003200 30101.8 -17267.7 1532 0 0 0 
33032.5 1
19003200 29514.2 -16965.3 1616.67 -1244.99 640.678 1400.16 
33033 1
19003200 28872.2 -16847.7 1679.27 -1291.75 236.486 1313.22 
33033.5 2
19003300 27956 -17264.5 1376 0 0 0 
19003200 28296.3 -16623.2 1700.12 -1124.78 438.566 1207.26 
33034 2
19003300 27632.9 -17151 1463.27 -1153.81 405.357 1222.94 
19003200 27680.9 -16450.5 1836.53 -1204.39 338.006 1250.93 
33034.5 2
19003300 26672.9 -16772.6 1503.13 -1927.84 759.839 2072.18 
19003200 26911.1 -16226.2 1688.93 -1545.65 450.335 1609.92 
33035 2
19003300 25998.1 -16504 1483.57 -1341.54 533.996 1443.91 
19003200 26160.9 -15949.4 1553.5 -1491.46 550.383 1589.77 
33035.5 2
19003300 25312.2 -16221.7 1554.23 -1408.45 579.687 1523.08 
19003200 25471 -15628.2 1580 -1416.69 659.397 1562.63 
33036 2
19003300 24651.8 -15971.9 1554.79 -1364.4 516.188 1458.78 
19003200 24887.1 -15459.9 1648.14 -1206.46 347.879 1255.62 
33036.5 2
19003300 24053.9 -15724.3 1595.57 -1177.02 487.345 1273.93 
19003200 24325.1 -15236.1 1650.14 -1106.16 440.523 1190.65 
33037 2
19003300 23406.1 -15525.2 1577.57 -1272.66 391.103 1331.4 
19003200 23695.6 -14985.4 1643.29 -1236.74 492.422 1331.17 
33037.5 2
19003300 22730.4 -15266.4 1576.21 -1335.26 511.434 1429.86 
19003200 23125.5 -14752 1663.07 -1126.76 461.321 1217.54 
33038 2
19003300 22154.8 -15122.8 1559.54 -1160.45 289.636 1196.05 
19003200 22453.6 -14582.2 1630 -1354.61 342.277 1397.18 
33038.5 2
19003300 21376.8 -14770.5 1520.62 -1600.82 724.755 1757.24 
19003200 21686.2 -14277.2 1579.92 -1578.98 627.572 1699.13 
33039 2
19003300 20841.5 -14517.2 1538.31 -1066.35 504.597 1179.71 
19003200 21115.1 -13997.1 1603.77 -1137.76 558.075 1267.26 
33039.5 2
19003300 20296.3 -14214.2 1551.31 -1066.99 593.106 1220.75 
19003200 20575.2 -13678.4 1642.54 -1056.45 623.664 1226.8 
33040 2
19003300 19728.6 -13914.9 1544.33 -1146.92 604.52 1296.48 
19003200 20078.9 -13362.7 1623.58 -1002.65 637.814 1188.33 
33040.5 2
19003300 19217.2 -13488.9 1503.62 -1037.23 864.084 1349.99 
19003200 19649.2 -12980.8 1610.85 -871.73 774.484 1166.08 
33041 2
19003300 18747.5 -13109.5 1518.69 -908.496 733.968 1167.94 
19003200 19208.6 -12509.7 1620.54 -852.105 911.323 1247.63 
33041.5 2
19003300 18205.7 -12634.8 1489.38 -1066.63 934.434 1418.05 
19003200 18750.7 -12122.1 1535 -901.423 763.022 1181 
33042 2
19003300 17694.2 -12094.5 1421.83 -1058.89 1118.57 1540.27 
19003200 18295.9 -11667.1 1456.5 -941.564 942.016 1331.89 
33042.5 2
19003300 16999.3 -11548.1 1454.69 -1418.25 1115.15 1804.16 
19003200 17662.4 -11130.4 1453.85 -1292.92 1095.3 1694.5 
33043 2
19003300 16444.7 -10964.4 1541.77 -1074.84 1131.19 1560.4 
19003200 17144.7 -10658.5 1535.31 -1003.28 914.431 1357.48 
33043.5 2
19003300 16000.8 -10448.8 1562.77 -871.996 1012.85 1336.5 
19003200 16577.9 -10179.5 1608.31 -1113.5 941.212 1458 
33044 2
19003300 15517.5 -9918.58 1593.92 -998.649 1095.58 1482.43 
19003200 16150.9 -9783.5 1549 -882.245 818.102 1203.18 
33044.5 2
19003300 14958.5 -9111.31 1606.69 -1131.5 1634.16 1987.66 
19003200 15664.8 -9361.38 1576.46 -984.104 854.485 1303.31 
33045 2
19003300 14432.2 -8671.38 1666.92 -1040.13 869.413 1355.64 
19003200 15061.2 -8743.54 1584.46 -1192.92 1221.04 1707.04 
33045.5 2
19003300 13955 -8268.38 1610 -969.981 819.106 1269.57 
19003200 14539.4 -8031.38 1547.92 -1060.51 1447.47 1794.39 
33046 2
19003300 13433.5 -7876 1571.69 -1038.92 781.643 1300.12 
19003200 14071.8 -7317.85 1651.54 -931.505 1421.39 1699.43 
33046.5 2
19003300 12933.8 -7420.38 1628.77 -997.39 909.412 1349.75 
19003200 13722 -6963.77 1638.85 -698.142 706.74 993.421 
33047 2
19003300 12547 -7021.46 1631.23 -776.645 801.05 1115.73 
19003200 13310.3 -6646.46 1656.54 -826.691 637.164 1043.74 
33047.5 2
19003300 12006.1 -6561.85 1565.85 -1084.01 921.073 1422.48 
19003200 12846.5 -6245.69 1629.69 -929.397 803.145 1228.34 
33048 2
19003300 11376.9 -6043.46 1509.85 -1231.22 1014.45 1595.31 
19003200 12329.8 -5793.77 1553.23 -1011.14 884.39 1343.33 
33048.5 2
19003300 10817.9 -5461.85 1545.85 -1106.93 1151.71 1597.42 
19003200 11711.8 -5285.77 1514.23 -1223.76 1005.94 1584.14 
33049 2
19003300 10412.6 -5014.08 1532.92 -812.24 897.333 1210.35 
19003200 11226.8 -4677.38 1717.92 -971.944 1219.21 1559.21 
33049.5 2
19003300 9973.38 -4516 1522.85 -880.222 998.15 1330.82 
19003200 10800.8 -4308.08 1603.23 -853.862 740.096 1129.97 
33050 2
19003300 9563.46 -3998.08 1523.54 -831.487 1050.55 1339.79 
19003200 10384.9 -3938.69 1604.15 -843.501 749.259 1128.22 
33050.5 2
19003300 9131.08 -3565.69 1544.38 -868.242 868.242 1227.88 
19003200 9988.69 -3524.69 1628.31 -795.644 831.325 1150.72 
33051 2
19003300 8707.85 -3119.85 1545.38 -849.861 895.273 1234.41 
19003200 9636.69 -3132.77 1538 -706.827 786.994 1057.81 
33051.5 2
19003300 8205.69 -2632.46 1566.23 -1010.37 980.653 1408.02 
19003200 9191.31 -2665.54 1507.85 -896.146 940.102 1298.8 
33052 2
19003300 7716.92 -2201.38 1557.77 -960.254 846.909 1280.37 
19003200 8686.62 -2256.23 1671.69 -991.537 804.141 1276.63 
33052.5 2
19003300 7294.54 -1890.38 1567.92 -829.832 611.002 1030.51 
19003200 8216.08 -1908.62 1684.92 -924.437 682.938 1149.34 
33053 2
19003300 6808.15 -1538.46 1585 -966.967 699.648 1193.54 
19003200 7743.62 -1466.69 1657.69 -939.287 878.575 1286.14 
33053.5 2
19003300 6125.92 -1115.92 1571.77 -1361.74 843.39 1601.76 
19003200 7242.92 -1076 1629.31 -999.386 779.825 1267.64 
33054 2
19003300 5587.25 -782 1533.5 -1099.33 681.476 1293.42 
19003200 6722.5 -702 1618.5 -1062.09 763.265 1307.9 
33054.5 2
19003300 5225.46 -458.769 1532.46 -739.854 661.004 992.124 
19003200 6251.15 -386.538 1601.54 -963.898 645.116 1159.86 
33055 2
19003300 4730 34.0769 1554 -990.923 985.692 1397.68 
19003200 5724.77 -117.692 1522.38 -1052.77 537.692 1182.13 
33055.5 2
19003300 4176.69 452.615 1535.31 -1097.83 830.433 1376.54 
19003200 5209.54 311.769 1507.08 -1022.28 852.106 1330.84 
33056 2
19003300 3736.62 789.462 1479 -880.154 673.692 1108.39 
19003200 4665.62 663.385 1437.15 -1087.85 703.231 1295.35 
33056.5 2
19003300 3152.23 1206.54 1467.77 -1164.11 830.831 1430.19 
19003200 4106.38 996.385 1445.15 -1114.01 663.347 1296.55 
33057 2
19003300 2521.69 1579.08 1495.38 -1243.67 734.79 1444.51 
19003200 3603.77 1338.62 1465.69 -991.352 675.011 1199.34 
33057.5 2
19003300 1920.38 1882.23 1518 -1172.14 590.943 1312.68 
19003200 3055 1625.69 1542.23 -1069.73 559.604 1207.26 
33058 2
19003300 1327.42 1971.17 1484.92 -1220.1 182.996 1233.75 
19003200 2528.67 1832.58 1538.08 -1082.99 425.702 1163.65 
33058.5 2
19003300 602.923 1929.62 1514.77 -1496.89 -85.8498 1499.35 
19003200 1917.38 2017.92 1465.62 -1262.98 382.933 1319.76 
33059 2
19003300 -74.6923 1859.77 1554.23 -1333.89 -137.492 1340.96 
19003200 1325.08 2048.69 1473.69 -1165.96 60.5694 1167.53 
33059.5 2
19003300 -647.692 1950.85 1553.46 -1134.65 180.35 1148.9 
19003200 792.231 2106.77 1543.85 -1055.14 115.004 1061.39 
33060 2
19003300 -1378.54 2029.77 1578.85 -1447.22 156.283 1455.63 
19003200 131.231 1787.92 1541.85 -1308.91 -631.379 1453.23 
33060.5 2
19003300 -1872.77 2228.69 1582.31 -1008.63 405.965 1087.27 
19003200 -539.462 1777.31 1538.69 -1368.76 -21.664 1368.93 
33061 2
19003300 -2428.93 2365.21 1563.29 -1107.89 271.956 1140.78 
19003200 -1260.86 1800.71 1548.57 -1437.04 46.6267 1437.8 
33061.5 2
19003300 -2966.85 2469.38 1534.85 -1038.45 201.101 1057.74 
19003200 -1805.77 2153.46 1545.92 -1051.95 680.979 1253.13 
33062 2
19003300 -3681.62 2610.62 1645.77 -1421.01 280.777 1448.49 
19003200 -2478.69 2252 1549.31 -1337.82 195.902 1352.09 
33062.5 2
19003300 -4392.77 2737.77 1656.62 -1445.43 258.443 1468.36 
19003200 -2898.54 2294.92 1547.23 -853.346 87.242 857.794 
33063 2
19003300 -4987.31 2764.08 1338.69 -1220.82 54.0199 1222.01 
19003200 -3440.23 2130.38 1545 -1112.3 -337.861 1162.49 
33063.5 2
19003300 -5797.85 2952 1191.23 -1630.86 378.115 1674.12 
19003200 -4155.69 2186.85 1639.15 -1439.56 113.605 1444.04 
33064 2
19003300 -6373.15 3114.46 1406.62 -1134.73 320.437 1179.11 
19003200 -4843.62 2315 1683.15 -1356.85 252.769 1380.19 
33064.5 2
19003300 -7123.38 3211.85 1368.77 -1473.93 191.325 1486.3 
19003200 -5574.54 2312.46 1384.54 -1436 -4.98715 1436.01 
33065 2
19003300 -7590.92 3204.75 1334.33 -946.421 -14.3647 946.53 
19003200 -6254.75 2462 1419.75 -1376.95 302.709 1409.83 
33065.5 2
19003300 -8216.08 3391.77 1353.69 -1286.34 384.813 1342.66 
19003200 -6840.15 2406.92 1416.85 -1204.53 -113.327 1209.85 
33066 2
19003300 -8983.38 3452.31 1403.77 -1513.43 119.405 1518.13 
19003200 -7438.54 2466.15 1408.46 -1180.25 116.826 1186.01 
33066.5 2
19003300 -9645.83 3247.25 1350.92 -1335.58 -413.423 1398.11 
19003200 -8334.75 2753.42 1461.08 -1806.88 579.159 1897.43 
33067 2
19003300 -10278.6 3308.46 1435.77 -1291.39 124.922 1297.42 
19003200 -8973.23 2780.31 1448.54 -1303.02 54.8796 1304.18 
33067.5 2
19003300 -10850.3 3295.69 1438.54 -1132.06 -25.2856 1132.35 
19003200 -9740.31 2669.38 1451.77 -1518.96 -219.65 1534.76 
33068 2
19003300 -11548 3362.77 1412.85 -1376.12 132.302 1382.46 
19003200 -10365 2625.69 1443.77 -1232.13 -86.1781 1235.14 
33068.5 2
19003300 -12146.2 3282.23 1428.31 -1168.42 -157.302 1178.96 
19003200 -10948.5 2817.54 1533.92 -1139.57 374.7 1199.59 
33069 2
19003300 -12709.2 3403.83 1385.67 -1144.35 247.16 1170.73 
19003200 -11691.1 2818.25 1539 -1509.39 1.44622 1509.39 
33069.5 2
19003300 -13321.3 3485.46 1437.23 -1251.65 166.929 1262.73 
19003200 -12285.5 2712.69 1459.15 -1215.5 -215.864 1234.52 
33070 2
19003300 -13965.1 3621 1442.69 -1262.29 265.762 1289.97 
19003200 -12968.3 2884.23 1481.15 -1338.91 336.35 1380.52 
33070.5 2
19003300 -14684.9 3719.38 1424.77 -1425.44 194.821 1438.69 
19003200 -13651.4 2933.77 1446.54 -1352.63 98.096 1356.18 
33071 2
19003300 -15362.5 3845.38 1409.54 -1326.06 246.575 1348.79 
19003200 -14235.8 2942.54 1428.85 -1143.61 17.1609 1143.74 
33071.5 2
19003300 -16018.5 3921.17 1415.75 -1352.5 156.252 1361.49 
19003200 -14930 3056.67 1490 -1431.4 235.316 1450.62 
33072 2
19003300 -16622 3891.77 1397.54 -1214.29 -59.1498 1215.73 
19003200 -15691.4 3155.31 1491.54 -1531.96 198.473 1544.76 
33072.5 2
19003300 -17270.8 3818.54 1389.85 -1255.02 -141.646 1262.99 
19003200 -16309.3 3222.54 1431 -1195.21 130.04 1202.26 
33073 2
19003300 -17925.3 3796.08 1336.58 -1332.97 -45.7335 1333.75 
19003200 -16925.2 3259.08 1390.92 -1254.46 74.4295 1256.67 
33073.5 2
19003300 -18618.3 3825.85 1292.54 -1417.13 60.8647 1418.43 
19003200 -17603.7 3223.08 1383.69 -1387.41 -73.6327 1389.36 
33074 2
19003300 -19235 3848.08 1286.08 -1226.03 44.1964 1226.82 
19003200 -18405.5 3233.77 1409.77 -1594.13 21.2571 1594.27 
33074.5 2
19003300 -19913.2 3653.38 1300.77 -1337.58 -384.008 1391.61 
19003200 -19056.4 3316.77 1404.31 -1283.72 163.708 1294.12 
33075 2
19003300 -20559.3 3715.58 1305.17 -1305.41 125.654 1311.45 
19003200 -19800 3125.67 1411.75 -1502.25 -386.066 1551.07 
33075.5 2
19003300 -21275.8 3543.77 1316.15 -1453.37 -348.507 1494.57 
19003200 -20416.4 3005.54 1344.31 -1250.27 -243.668 1273.8 
33076 2
19003300 -22179.7 3486.85 1530.31 -1758.46 -110.745 1761.94 
19003200 -21087.3 3106 1334.54 -1305.3 195.45 1319.85 
33076.5 2
19003300 -22823.2 3345.92 1612.08 -1294.72 -283.56 1325.41 
19003200 -21719.4 2696.08 1218.92 -1271.85 -824.782 1515.87 
33077 2
19003300 -23463.5 3302.85 1566.38 -1293.68 -87.0111 1296.6 
19003200 -22515.8 2566.31 1225.85 -1608.79 -262.173 1630.02 
33077.5 2
19003300 -24147.9 3095.08 1558.75 -1347.2 -408.982 1407.91 
19003200 -23502 2479.42 1662.5 -1941.4 -171.045 1948.92 
33078 2
19003300 -24916.6 2659.46 1553.46 -1540.48 -872.99 1770.65 
19003200 -24211.1 2171.08 1599.31 -1421 -617.915 1549.53 
33078.5 2
19003300 -25602.8 2284.42 1579.58 -1377.95 -753.102 1570.32 
19003200 -24705.2 1912.42 1585 -992.315 -519.398 1120.03 
33079 2
19003300 -26259.2 2139.77 1589.85 -1312.64 -289.295 1344.14 
19003200 -25261.5 1712.31 1542 -1112.58 -400.218 1182.37 
33079.5 2
19003300 -26820.8 2101.75 1601 -1118.88 -75.7355 1121.44 
19003200 -25893.5 1441 1569.5 -1258.89 -540.454 1370 
33080 2
19003300 -27478.2 1952.85 1618.46 -1312.17 -297.213 1345.41 
19003200 -26666.8 1182.77 1691.38 -1543.61 -515.431 1627.39 
33080.5 2
19003300 -28139.7 1573.67 1678 -1336.23 -766.019 1540.23 
19003200 -27332.8 980.25 1762 -1345.26 -409.13 1406.1 
33081 2
19003300 -28693.2 1097.85 1651 -1118.16 -961.254 1474.54 
19003200 -27537.8 637.846 1742.54 -414.336 -691.725 806.323 
33081.5 2
19003300 -28950.8 652.077 1585.23 -506.272 -875.775 1011.58 
19003200 -27924.7 131.846 1600.38 -760.012 -994.106 1251.35 
33082 2
19003300 -29499.8 228 1614.54 -1082.84 -836.444 1368.28 
19003200 -28543.3 -262.462 1471.85 -1220.15 -777.727 1446.94 
33082.5 2
19003300 -30174.8 -142.583 1569 -1377.52 -756.293 1571.48 
19003200 -29306.4 -582.833 1420.42 -1557.37 -653.82 1689.04 
33083 2
19003300 -30926.9 -437.429 1550.5 -1495.08 -586.173 1605.88 
19003200 -29901.1 -907.286 1431.86 -1182.36 -645.035 1346.86 
33083.5 2
19003300 -31642.9 -653.5 1608.83 -1423.58 -429.565 1486.98 
19003200 -30721.8 -1192 1559.83 -1631.43 -566.032 1726.83 
33084 2
19003300 -32295.5 -898.769 1613.62 -1345.61 -505.71 1437.5 
19003200 -31460.8 -1412.85 1637 -1523.91 -455.353 1590.49 
33084.5 2
19003300 -32884.6 -1107.38 1621.08 -1152.79 -408.249 1222.95 
19003200 -32166.2 -1652.15 1687.77 -1380.4 -468.313 1457.68 
33085 2
19003300 -33344.4 -1424.54 1600.23 -903.279 -623.092 1097.34 
19003200 -32585.5 -1825.85 1695.54 -823.636 -341.242 891.528 
33085.5 2
19003300 -33889.4 -1735 1564.69 -1109.98 -632.305 1277.44 
19003200 -33085.8 -2110.62 1672.92 -1018.96 -579.978 1172.45 
33086 2
19003300 -34514.2 -1994.08 1579.54 -1244.71 -516.089 1347.46 
19003200 -33998.8 -2397.08 1693 -1818.73 -570.641 1906.15 
33086.5 2
19003300 -35099.8 -2137.75 1585.42 -1200.01 -294.412 1235.59 
19003200 -34494.7 -2649.5 1642.33 -1016.18 -517.26 1140.26 
33087 2
19003300 -35627.5 -2361.08 1605.08 -1074.76 -454.841 1167.04 
19003200 -35136 -2886.23 1656.62 -1306.18 -482.14 1392.32 
33087.5 2
19003300 -36323.2 -2486.38 1643.92 -1330.2 -239.594 1351.6 
19003200 -35803.7 -3047.54 1651.92 -1276.66 -308.428 1313.39 
33088 2
19003300 -36975.8 -2605.62 1673.62 -1307.85 -238.939 1329.49 
19003200 -36441.1 -3215.77 1721.92 -1277.32 -337.136 1321.07 
33088.5 2
19003300 -37593.6 -2695.46 1708.38 -1240.5 -180.414 1253.55 
19003200 -37136.4 -3289.54 1750.85 -1396.2 -148.131 1404.04 
33089 2
19003300 -38221 -2648.62 1670.15 -1288.26 96.1933 1291.85 
19003200 -37705.9 -3355.69 1680.92 -1169.48 -135.84 1177.35 
33089.5 2
19003300 -38888.9 -2753.79 1648.93 -1349.35 -212.465 1365.98 
19003200 -38314.1 -3358.21 1703.29 -1228.58 -5.0949 1228.59 
33090 2
19003300 -39695.1 -2576.64 1668.21 -1553.4 341.316 1590.45 
19003200 -39130.1 -3008.21 1697 -1572.25 674.374 1710.78 
33090.5 1
19003200 -39987.8 -2194.54 1696 -1732.72 1643.79 2388.38 
