# Supplementary material for: Intrinsic group behaviour II: On the dependence of triad spatial dynamics on social and personal features; and on the effect of social interaction on small group dynamics
Source: PLoS One. 2019 Dec 3;14(12):e0225704. doi: 10.1371/journal.pone.0225704 (PMC6890182; doi:10.1371/journal.pone.0225704)
Supplement: S2 Data Set — (ZIP) [file pone.0225704.s002.zip › set_2_nint/group_traj_dyas_noint/traj_2_0109_35.dat]

2 15480900 15480500 0 1 0 0 2 0 1 50 50 50 1673.16 1708.18 1638.14 
21485.5 1
15480500 43637.6 -18389.4 1376 0 0 0 
21486 1
15480500 43320.8 -18460.2 1376 -776.607 -173.478 795.747 
21486.5 1
15480500 42757.2 -18489 1448.69 -1088.06 -55.6876 1089.48 
21487 1
15480500 42039.5 -18324.2 1664.5 -1458.65 335.027 1496.63 
21487.5 1
15480500 41464.3 -18440.3 1660.77 -1181.09 -238.483 1204.93 
21488 1
15480500 40921.2 -18533.6 1647.23 -1088.48 -186.989 1104.43 
21488.5 1
15480500 40338.9 -18601 1603.38 -1159.82 -134.232 1167.56 
21489 2
15480900 39361.3 -18100.4 1561.82 0 0 0 
15480500 39640.5 -18673.5 1595.46 -1361.52 -141.401 1368.85 
21489.5 2
15480900 38788.5 -18055.6 1572.92 -1258.84 98.4182 1262.68 
15480500 39023.8 -18715.1 1569 -1245.71 -83.929 1248.54 
21490 2
15480900 38150.4 -18153.5 1562.23 -1286.52 -197.49 1301.59 
15480500 38329.2 -18810.8 1597.08 -1400.56 -192.915 1413.79 
21490.5 2
15480900 37520.1 -18062.1 1567.42 -1240.75 180.03 1253.74 
15480500 37705.3 -18680.8 1642 -1227.99 255.943 1254.38 
21491 2
15480900 36778 -17946.1 1576.38 -1463.68 228.809 1481.45 
15480500 36881.8 -18835.6 1666.23 -1624.39 -305.454 1652.86 
21491.5 2
15480900 36129.1 -17870.8 1630.08 -1305.67 151.396 1314.42 
15480500 36216.8 -18681.8 1677 -1337.9 309.421 1373.21 
21492 2
15480900 35447.1 -17911.1 1631.92 -1358.58 -80.1665 1360.94 
15480500 35608.2 -18584.8 1728.31 -1212.51 193.355 1227.83 
21492.5 2
15480900 34723.2 -17881 1662.33 -1439.02 59.7951 1440.26 
15480500 34944.6 -18438.9 1720 -1319.23 289.965 1350.72 
21493 2
15480900 34180.2 -17820.2 1665.42 -1122.07 125.517 1129.07 
15480500 34373.6 -18418.8 1694.17 -1179.75 41.4945 1180.48 
21493.5 2
15480900 33652.3 -17755.9 1634.69 -1037.05 126.379 1044.72 
15480500 33741 -18393.3 1668.92 -1242.8 50.1486 1243.81 
21494 2
15480900 33081.5 -17608.1 1647.42 -1128.08 292.173 1165.3 
15480500 33095.6 -18245.4 1639.83 -1275.53 292.275 1308.58 
21494.5 2
15480900 32333.5 -17469.2 1610.15 -1517.16 281.648 1543.08 
15480500 32398.8 -18288.8 1645.46 -1413.26 -87.9362 1415.99 
21495 2
15480900 31618.3 -17239.5 1604.08 -1441.95 463.167 1514.51 
15480500 31583.8 -17951.5 1479.33 -1643.34 679.978 1778.46 
21495.5 2
15480900 30926.8 -17024.2 1542.69 -1369.28 426.276 1434.1 
15480500 30893.2 -17862.2 1480.46 -1367.36 176.923 1378.76 
21496 2
15480900 30276.3 -16846.2 1633.33 -1290.7 353.136 1338.14 
15480500 30216.2 -17544.4 1550.58 -1343.22 630.431 1483.8 
21496.5 2
15480900 29722.3 -16714 1665.83 -1144.63 273.244 1176.79 
15480500 29659.6 -17393.3 1612.33 -1150.14 312.156 1191.75 
21497 2
15480900 29154.8 -16511.1 1729.23 -1121.52 401.034 1191.06 
15480500 29002.5 -17198.6 1654.46 -1298.51 384.818 1354.33 
21497.5 2
15480900 28632 -16328.8 1735.58 -1052 366.855 1114.13 
15480500 28382.1 -17010.1 1677.92 -1248.4 379.34 1304.76 
21498 2
15480900 28015.4 -16135.1 1695.86 -1211.34 380.508 1269.7 
15480500 27886.9 -16816.4 1720 -972.939 380.602 1044.73 
21498.5 2
15480900 27324.8 -15940.2 1643 -1351.43 381.443 1404.23 
15480500 27270 -16676.1 1746.31 -1207.16 274.521 1237.98 
21499 2
15480900 26778.8 -15637.6 1541.77 -1119.01 619.956 1279.27 
15480500 26600.4 -16500.3 1699.69 -1372.16 360.183 1418.65 
21499.5 2
15480900 26134.3 -15413.3 1614.69 -1307.22 454.985 1384.14 
15480500 25991.8 -16183.5 1688.62 -1234.36 642.534 1391.58 
21500 2
15480900 25526.5 -15112.1 1607.92 -1215.69 602.462 1356.79 
15480500 25363.1 -15943 1723 -1257.54 481.077 1346.42 
21500.5 2
15480900 24922.1 -14960.9 1641.31 -1194.46 298.818 1231.27 
15480500 24737.6 -15682.7 1745.75 -1236.19 514.452 1338.97 
21501 2
15480900 24440.8 -14751.7 1639.53 -938.134 407.684 1022.89 
15480500 24262.9 -15485.7 1709 -925.333 383.926 1001.82 
21501.5 2
15480900 23895.8 -14503.9 1625.21 -1133.09 515.335 1244.77 
15480500 23839.6 -15268.4 1649.86 -879.883 451.926 989.157 
21502 2
15480900 23374.1 -14270.4 1533.79 -1020.83 456.807 1118.37 
15480500 23225.3 -15024.2 1626 -1202.26 477.775 1293.72 
21502.5 2
15480900 22840.6 -14229.5 1507.46 -1073.5 82.4286 1076.66 
15480500 22800.6 -14898.2 1591.15 -854.467 253.643 891.319 
21503 2
15480900 22394.1 -14085.7 1519.8 -898.354 289.192 943.754 
15480500 22448.7 -14708.1 1522.27 -708.146 382.469 804.832 
21503.5 2
15480900 21757.9 -13683.6 1586.43 -1240.3 783.802 1467.21 
15480500 21851.9 -14453.6 1557.79 -1163.37 495.953 1264.67 
21504 2
15480900 21307.7 -13396.5 1609.85 -907.59 578.84 1076.46 
15480500 21256.9 -14170 1630.31 -1199.46 571.861 1328.81 
21504.5 2
15480900 20896.9 -12964.1 1626.29 -833.192 877.215 1209.84 
15480500 20713.1 -13865 1652.14 -1103 618.661 1264.66 
21505 2
15480900 20378.8 -12390.2 1675.08 -1042.61 1154.74 1555.78 
15480500 20058.6 -13289.5 1665.17 -1317.02 1157.95 1753.68 
21505.5 2
15480900 19998.2 -11998.5 1620.92 -774.988 797.613 1112.11 
15480500 19715.5 -12825.2 1652.15 -698.666 945.559 1175.68 
21506 2
15480900 19576.3 -11618.7 1573.38 -832.195 749.203 1119.76 
15480500 19363.2 -12431.9 1645.54 -694.887 775.755 1041.47 
21506.5 2
15480900 19164.9 -11255.5 1532.38 -808.221 713.616 1078.18 
15480500 18950.2 -12033.6 1643.31 -811.546 782.53 1127.37 
21507 2
15480900 18808.5 -10829.8 1501.5 -711.423 849.557 1108.09 
15480500 18533.2 -11529 1671.67 -832.143 1007.22 1306.5 
21507.5 2
15480900 18372.8 -10341.2 1445.33 -885.501 993.056 1330.52 
15480500 17884.4 -11017 1672.58 -1318.77 1040.65 1679.91 
21508 2
15480900 17690.3 -9859.38 1537.23 -1338.29 944.834 1638.21 
15480500 17233.9 -10526.2 1692.15 -1275.48 962.443 1597.85 
21508.5 2
15480900 17065.2 -9492.08 1589.08 -1250.28 734.603 1450.12 
15480500 16933.6 -10171.1 1698.83 -600.679 710.141 930.116 
21509 2
15480900 16488.8 -8902.92 1583.75 -1178.6 1204.84 1685.45 
15480500 16529.3 -9688.17 1727.58 -826.687 987.56 1287.9 
21509.5 2
15480900 16110.5 -8440.15 1612 -753.729 921.838 1190.75 
15480500 16117.9 -9310.15 1750.69 -819.542 753.014 1112.96 
21510 2
15480900 15761.8 -8207.42 1668.5 -682.247 455.454 820.305 
15480500 15707.1 -8867.67 1734.67 -803.992 865.924 1181.62 
21510.5 2
15480900 15303.1 -7732.77 1607.77 -912.041 943.633 1312.35 
15480500 15217.9 -8422.31 1714.77 -972.486 885.406 1315.17 
21511 2
15480900 14835.8 -7243.17 1614.42 -919.935 963.785 1332.35 
15480500 14693 -7939 1723.33 -1033.31 951.393 1404.59 
21511.5 2
15480900 14391.2 -6838.5 1628.92 -926.215 843.056 1252.44 
15480500 14145.2 -7433.33 1723.33 -1141.15 1053.47 1553.07 
21512 2
15480900 13966 -6474.46 1633.54 -852.037 729.536 1121.69 
15480500 13594.5 -7057.69 1729 -1103.63 752.788 1335.92 
21512.5 2
15480900 13574 -6117.25 1590.08 -770.138 701.791 1041.93 
15480500 13150.8 -6678.5 1700.92 -871.719 744.975 1146.68 
21513 2
15480900 13099.3 -5741.08 1542.83 -956.989 758.401 1221.07 
15480500 12697.6 -6357.42 1703.33 -913.81 647.345 1119.87 
21513.5 2
15480900 12594.4 -5380.92 1535.83 -1030.44 735.034 1265.74 
15480500 12133.7 -6004.75 1648.33 -1150.85 719.728 1357.37 
21514 2
15480900 11949.1 -4874.38 1529.85 -1260.43 989.32 1602.32 
15480500 11551.7 -5576.31 1623.62 -1136.67 836.801 1411.47 
21514.5 2
15480900 11427 -4401 1541.92 -1035.87 939.255 1398.29 
15480500 10984.9 -5152.33 1624.25 -1124.55 841.219 1404.38 
21515 2
15480900 10971.9 -4031.92 1570.17 -934.463 757.871 1203.16 
15480500 10598.9 -4696.25 1628 -792.608 936.516 1226.9 
21515.5 2
15480900 10582.2 -3527.33 1617.67 -787.374 1019.36 1288.04 
15480500 10259.1 -4295.58 1632.08 -686.532 809.428 1061.37 
21516 2
15480900 10008.2 -3070.5 1679.08 -1150.13 915.498 1470.01 
15480500 9845.42 -3822.75 1694.25 -828.991 947.562 1259.01 
21516.5 2
15480900 9608.92 -2739.33 1687.58 -806.734 669.024 1048.05 
15480500 9445.33 -3412.42 1731.33 -808.249 828.956 1157.77 
21517 2
15480900 9288.83 -2433.75 1583.5 -636.349 607.522 879.785 
15480500 9110.58 -2943.92 1719.25 -665.507 931.412 1144.74 
21517.5 2
15480900 8952.25 -1956.08 1635.67 -659.967 936.601 1145.77 
15480500 8711.42 -2456.25 1722.83 -782.68 956.209 1235.69 
21518 2
15480900 8617.58 -1300.42 1610.67 -666.667 1306.11 1466.41 
15480500 8294.58 -1955.5 1724.17 -830.345 997.51 1297.88 
21518.5 2
15480900 8256.58 -430.75 1572.58 -722 1739.33 1883.23 
15480500 7978.42 -1386.5 1699.08 -632.333 1138 1301.88 
21519 2
15480900 8057.92 102.231 1549.08 -395.738 1061.71 1133.07 
15480500 7770.38 -893.692 1697.92 -414.406 981.689 1065.57 
21519.5 2
15480900 7966.08 536.75 1549.67 -180.787 855.353 874.25 
15480500 7706 -299 1725.92 -126.741 1170.65 1177.5 
21520 2
15480900 8209 927.083 1483.17 497.78 799.863 942.107 
15480500 7703.25 340 1714.83 -5.63525 1309.43 1309.44 
21520.5 2
15480900 8204.54 1610.46 1422.85 -9.08664 1391.81 1391.84 
15480500 7718.77 842.385 1644.85 31.6074 1023.19 1023.67 
21521 2
15480900 8157.38 2352.62 1358.15 -92.2776 1452.36 1455.28 
15480500 7682.54 1477.46 1581.92 -70.9017 1242.81 1244.83 
21521.5 2
15480900 8239.67 3065.17 1336.67 166.901 1445.34 1454.94 
15480500 7687.25 2153.92 1534.92 9.55687 1372.12 1372.15 
21522 2
15480900 8039.31 3490.85 1335.23 -403.95 858.225 948.538 
15480500 7614.23 2747.23 1537.92 -147.216 1196.2 1205.22 
21522.5 2
15480900 7287.54 3373.69 1336 -1474.06 -229.713 1491.85 
15480500 7479.38 3000.31 1541 -264.404 496.229 562.275 
21523 2
15480900 6916 3855 1336 -735.72 953.085 1204.02 
15480500 7470.92 3659 1541 -16.7682 1304.34 1304.45 
21523.5 2
15480900 6717 4464.83 1336 -406.122 1244.56 1309.14 
15480500 7354.42 4459.25 1541 -237.755 1633.16 1650.38 
21524 2
15480900 6580.23 5145.08 1341 -272.992 1357.77 1384.94 
15480500 7046.08 5364.08 1542.15 -615.449 1806.04 1908.03 
21524.5 2
15480900 6332.25 5758.75 1469 -488.151 1208.02 1302.92 
15480500 6725.75 6031.08 1552.42 -630.565 1313 1456.57 
21525 1
15480500 6398.83 6673.83 1553.75 -660.438 1298.48 1456.79 
