# Supplementary material for: Intrinsic group behaviour II: On the dependence of triad spatial dynamics on social and personal features; and on the effect of social interaction on small group dynamics
Source: PLoS One. 2019 Dec 3;14(12):e0225704. doi: 10.1371/journal.pone.0225704 (PMC6890182; doi:10.1371/journal.pone.0225704)
Supplement: S2 Data Set — (ZIP) [file pone.0225704.s002.zip › set_2_nint/group_traj_dyas_noint/traj_2_0109_34.dat]

2 15425800 15425701 0 1 0 0 2 0 1 45 40 50 1707.4 1757.84 1656.95 
21177.5 1
15425701 -11152.9 13012.4 1290.29 0 0 0 
21178 2
15425800 -10312.8 12497.8 1455.5 0 0 0 
15425701 -11190.7 12737.1 1262.62 -93.4202 -679.881 686.269 
21178.5 2
15425800 -10317.2 12248.2 1347.92 -11.9048 -685.668 685.772 
15425701 -11241.5 12307.4 1345.58 -99.6229 -842.471 848.341 
21179 2
15425800 -10331.8 11753.3 1423.42 -30.0687 -1020.45 1020.89 
15425701 -11300.9 11916.8 1345.17 -122.509 -805.326 814.591 
21179.5 2
15425800 -10207 11270.4 1449.92 249.002 -963.969 995.61 
15425701 -11119.8 11436.2 1425.85 361.572 -959.287 1025.17 
21180 2
15425800 -10046.1 10852.1 1385 320.551 -833.269 892.8 
15425701 -10914.4 10897.4 1473.75 409.069 -1073.33 1148.64 
21180.5 2
15425800 -10038.8 10360.4 1502.69 14.5121 -975.593 975.701 
15425701 -10814 10352.4 1446.85 199.239 -1081.41 1099.61 
21181 2
15425800 -9972.5 9983.25 1429.92 132.01 -751.264 762.774 
15425701 -10676.8 9903.67 1514 273.24 -893.86 934.691 
21181.5 2
15425800 -9924.31 9509.38 1323.62 97.1619 -955.374 960.302 
15425701 -10739.4 9474.54 1469.46 -126.111 -865.178 874.321 
21182 2
15425800 -9547.54 9127.38 1543.69 744.603 -754.941 1060.36 
15425701 -10546.6 9094.92 1341.15 380.967 -750.228 841.414 
21182.5 2
15425800 -9193.07 8766.07 1499.36 704.706 -718.316 1006.27 
15425701 -10230.8 8572.43 1448.79 627.892 -1038.76 1213.78 
21183 2
15425800 -9048.31 8378.31 1611.77 290.108 -777.082 829.469 
15425701 -10068 8114.77 1511.23 326.224 -917.153 973.443 
21183.5 2
15425800 -8845 8057.46 1512.54 403.388 -636.6 753.645 
15425701 -9918.08 7670.23 1435.62 297.466 -882.021 930.831 
21184 2
15425800 -8640 7675.5 1575.42 414.141 -771.639 875.751 
15425701 -9769.08 7237.83 1410.17 300.997 -873.53 923.934 
21184.5 2
15425800 -8307 7337 1573.77 670.02 -681.087 955.409 
15425701 -9434 6845.08 1466.23 674.212 -790.254 1038.78 
21185 2
15425800 -8094.17 7064.83 1714.5 424.817 -543.247 689.628 
15425701 -9060.25 6570.25 1500.67 746.008 -548.557 925.982 
21185.5 2
15425800 -7772.23 6882 1571.15 633.732 -359.908 728.801 
15425701 -8536.31 6307.54 1533.69 1031.38 -517.149 1153.77 
21186 2
15425800 -7435.25 6635.17 1450.17 675.312 -494.656 837.097 
15425701 -8288 5986.83 1370.33 497.611 -642.696 812.819 
21186.5 2
15425800 -7153.15 6356.92 1541.08 566.458 -558.722 795.641 
15425701 -7832.92 5720.38 1456.77 913.809 -535.038 1058.92 
21187 2
15425800 -6822.75 6139.75 1445.92 663.462 -436.091 793.95 
15425701 -7400.42 5359.92 1464.5 868.487 -723.831 1130.58 
21187.5 2
15425800 -6451.15 5770.31 1550.15 755.277 -750.899 1065.03 
15425701 -6950.23 5009.85 1450.69 915.012 -711.525 1159.1 
21188 2
15425800 -6099.67 5578 1352.5 697.395 -381.563 794.953 
15425701 -6616.08 4766.33 1450.92 662.991 -483.16 820.366 
21188.5 2
15425800 -5795.15 5345.62 1296.62 606.599 -462.918 763.057 
15425701 -6347.92 4549.38 1470.15 534.184 -432.169 687.111 
21189 2
15425800 -5415.08 5089 1136.58 742.325 -501.202 895.684 
15425701 -5944.17 4347.92 1274 788.587 -393.492 881.309 
21189.5 2
15425800 -4740.92 4723 1536.17 1375.85 -746.939 1565.53 
15425701 -5495.5 4081 1141.5 915.646 -544.728 1065.43 
21190 2
15425800 -4255.54 4498.38 1821.08 959.245 -443.904 1056.98 
15425701 -4854.69 3886.92 1522.62 1266.42 -383.551 1323.23 
21190.5 2
15425800 -3884.17 4396.25 1934.83 739.784 -203.455 767.252 
15425701 -4356.17 3667.25 1775.5 993.079 -437.596 1085.22 
21191 2
15425800 -3544.58 4201.5 2016.42 698.731 -400.72 805.482 
15425701 -3844.25 3467.75 1835.5 1053.33 -410.494 1130.49 
21191.5 2
15425800 -3126.46 4182.23 1990.46 827.964 -38.1569 828.843 
15425701 -3321.23 3289.62 1847.38 1035.68 -352.742 1094.1 
21192 2
15425800 -2530 4083.83 1933.33 1153.7 -190.324 1169.29 
15425701 -2725.67 3261.25 1744.42 1151.96 -54.8653 1153.27 
21192.5 2
15425800 -1716.67 4019.75 1855.83 1653.12 -130.251 1658.24 
15425701 -2270.08 3215.75 1732.83 925.982 -92.4797 930.589 
21193 2
15425800 -1308.83 3866.58 1774.67 846.127 -317.773 903.831 
15425701 -1796.42 3122.67 1741.83 982.711 -193.119 1001.51 
21193.5 2
15425800 -904.538 3676.85 1796.92 815.111 -382.535 900.41 
15425701 -1218.92 3025.77 1728.31 1164.3 -195.358 1180.58 
21194 2
15425800 -482.077 3562.08 1788.08 839.884 -228.169 870.325 
15425701 -717.308 2802.62 1766.46 997.247 -443.646 1091.48 
21194.5 2
15425800 145.615 3467.62 1786.85 1257.9 -189.302 1272.06 
15425701 -190.308 2718.15 1784.15 1056.11 -169.262 1069.59 
21195 2
15425800 732.231 3407.85 1843.69 1163.92 -118.59 1169.95 
15425701 359.692 2780.85 1799.85 1091.27 124.389 1098.34 
21195.5 2
15425800 1358.62 3318.54 1843 1242.83 -177.198 1255.4 
15425701 977.308 2645.38 1774.46 1225.43 -268.773 1254.56 
21196 2
15425800 1906.92 3294.85 1860.46 1092.25 -47.1958 1093.27 
15425701 1573.85 2546.38 1755.92 1188.32 -197.211 1204.58 
21196.5 2
15425800 2402.62 3129 1802.23 991.385 -331.692 1045.4 
15425701 2048.15 2480.46 1665.38 948.615 -131.846 957.734 
21197 2
15425800 2782.77 2867.62 1841.31 755.773 -519.651 917.186 
15425701 2494.69 2269.69 1581.92 887.75 -419.024 981.673 
21197.5 2
15425800 3253.62 2650.46 1849.38 925.042 -426.628 1018.68 
15425701 2934.92 2048.69 1596.15 864.893 -434.185 967.759 
21198 2
15425800 3807.54 2433.08 1760.38 1114.53 -437.394 1197.29 
15425701 3404.85 1680.62 1613.08 945.519 -740.597 1201.04 
21198.5 2
15425800 4232 1967.58 1721.25 871.584 -955.839 1293.56 
15425701 3783.83 1309.83 1625.17 778.208 -761.359 1088.7 
21199 2
15425800 4765.92 1536.31 1728.85 1098.61 -887.398 1412.24 
15425701 4271.54 999.154 1660.46 1003.51 -639.258 1189.82 
21199.5 2
15425800 5281.93 1120.43 1746.07 1001.95 -807.532 1286.86 
15425701 4869.43 562.143 1648.36 1160.95 -848.565 1438.01 
21200 2
15425800 5633.57 716.929 1750.57 699.091 -802.187 1064.06 
15425701 5275.29 132.929 1586.07 806.873 -853.309 1174.38 
21200.5 2
15425800 6050.47 390.267 1705.27 857.809 -672.144 1089.78 
15425701 5643.67 -219.333 1614.73 757.985 -724.819 1048.76 
21201 2
15425800 6508.38 -48.9375 1717.06 894.352 -857.821 1239.24 
15425701 5983.44 -703.25 1629.94 663.615 -945.15 1154.86 
21201.5 2
15425800 6900.36 -491.429 1747.93 774.668 -874.488 1168.26 
15425701 6228.43 -1176.64 1651.14 484.172 -935.559 1053.42 
21202 2
15425800 7203.14 -873 1746 601.96 -758.591 968.409 
15425701 6486.64 -1627.64 1662.71 513.348 -896.62 1033.18 
21202.5 2
15425800 7645.86 -1196.14 1736.36 883.661 -644.996 1094.02 
15425701 6737.71 -2015.57 1601.71 501.141 -774.309 922.332 
21203 2
15425800 7882.23 -1627.15 1808 486.365 -886.854 1011.46 
15425701 6942.54 -2302.92 1533.85 421.449 -591.259 726.089 
21203.5 2
15425800 8330.43 -2049.07 1763 896.396 -843.835 1231.09 
15425701 7045.93 -2649.5 1487 206.78 -693.154 723.34 
21204 2
15425800 8664.31 -2379.23 1777.46 661.147 -653.781 929.809 
15425701 7091.08 -2921.69 1476.38 89.4027 -538.995 546.359 
21204.5 2
15425800 8859.29 -2611.21 1802.93 385.332 -458.465 598.892 
15425701 7153.21 -3022.93 1472.29 122.801 -200.072 234.753 
21205 2
15425800 9032 -3093.85 1761.69 336.675 -940.803 999.23 
15425701 7126.15 -3076.08 1466 -52.7494 -103.603 116.259 
21205.5 2
15425800 9128.69 -3414.23 1779.54 196.529 -651.188 680.198 
15425701 7139.23 -3116.54 1480.62 26.5791 -82.2389 86.4273 
21206 2
15425800 9295.85 -3842.92 1743.23 339.054 -869.558 933.322 
15425701 7045.54 -3124.38 1539.69 -190.045 -15.9151 190.71 
21206.5 2
15425800 9359.85 -4182.38 1768 129.293 -685.781 697.863 
15425701 6954.15 -3145.15 1519.31 -184.615 -41.958 189.323 
21207 2
15425800 9375.38 -4572.85 1741.23 31.0769 -780.923 781.541 
15425701 6987.77 -3379.15 1577.92 67.2308 -468 472.804 
21207.5 2
15425800 9435.85 -4810.85 1710.23 119.963 -472.222 487.222 
15425701 6996.62 -3617.46 1665.15 17.5519 -472.833 473.158 
21208 2
15425800 9560.38 -5113.23 1727.38 243.715 -591.751 639.973 
15425701 6950.85 -3862.08 1647.46 -89.568 -478.699 487.007 
21208.5 2
15425800 9611 -5305.08 1718.46 101.029 -382.926 396.03 
15425701 6989.38 -4038.38 1626.31 76.9231 -351.912 360.221 
21209 2
15425800 9589.92 -5491.83 1713.58 -43.1152 -381.915 384.341 
15425701 6990.42 -4168.33 1633.58 2.11053 -265.744 265.752 
21209.5 2
15425800 9799 -5683.31 1728.69 419.005 -383.716 568.158 
15425701 6924.08 -4441.62 1623.62 -132.945 -547.659 563.565 
21210 2
15425800 9971.77 -5873.46 1698.69 336.782 -370.67 500.818 
15425701 6990.46 -4638.08 1605.31 129.405 -382.966 404.238 
21210.5 2
15425800 10038.4 -6092.5 1674 135.187 -444.297 464.409 
15425701 7107.42 -4833.33 1575.25 237.231 -396.058 461.671 
21211 2
15425800 10229.8 -6170 1644.31 389.877 -157.841 420.616 
15425701 7206.62 -5023 1544.92 202.034 -386.286 435.93 
21211.5 2
15425800 10525.8 -6259.08 1629.46 583.675 -175.694 609.545 
15425701 7270.46 -5110.08 1541.15 125.929 -171.749 212.97 
21212 2
15425800 10612.8 -6576 1700.58 176.432 -642.846 666.618 
15425701 7259.08 -5157.75 1482.08 -23.0795 -96.7 99.416 
21212.5 2
15425800 10538.5 -6891.77 1663.62 -152.073 -647.068 664.698 
15425701 7256 -5191.77 1446.08 -6.31831 -69.7115 69.9973 
21213 2
15425800 10630.9 -6877.69 1642.69 180.792 27.5478 182.879 
15425701 7375.23 -5178.54 1441.62 233.328 25.8919 234.761 
21213.5 2
15425800 10826.5 -7057.15 1652.15 384.313 -352.577 521.543 
15425701 7506.92 -5097.38 1428.54 258.728 159.438 303.908 
21214 2
15425800 10982.9 -7112.33 1686.58 323.764 -114.243 343.329 
15425701 7627.67 -5053.33 1446.83 249.987 91.2035 266.104 
21214.5 2
15425800 10648.6 -6908.77 1673.38 -660.674 402.301 773.522 
15425701 7668.46 -5162.23 1423.69 80.6223 -215.212 229.818 
21215 2
15425800 10389.6 -6622.58 1638.42 -509.906 563.358 759.853 
15425701 7615.67 -5257.75 1504.17 -103.927 -188.03 214.84 
21215.5 2
15425800 10289.2 -6746.62 1599.77 -200.059 -247.076 317.915 
15425701 7716.85 -5370.15 1541.77 201.553 -223.912 301.264 
21216 2
15425800 9916.08 -7373.92 1590.33 -737.294 -1239.73 1442.4 
15425701 7713.17 -5656.17 1570.58 -7.27171 -565.243 565.29 
21216.5 2
15425800 9732.08 -7983.25 1568.08 -383.333 -1269.44 1326.06 
15425701 7698.75 -5801 1577.92 -30.0347 -301.736 303.227 
21217 2
15425800 9808.85 -8432.23 1505.92 152.61 -892.606 905.558 
15425701 7631.31 -6064.92 1590.62 -134.08 -524.698 541.558 
21217.5 2
15425800 9816.67 -8385.75 1484.5 15.6724 93.1478 94.4571 
15425701 7630.08 -6009.33 1588.25 -2.45363 111.402 111.429 
21218 2
15425800 9766 -8154.38 1455.77 -100.529 459.058 469.937 
15425701 7743.15 -5988.38 1603.46 224.346 41.5649 228.164 
21218.5 2
15425800 9754.92 -7798.54 1502.54 -21.5924 693.657 693.993 
15425701 7705.54 -5895.54 1614.62 -73.3243 180.987 195.276 
21219 2
15425800 9786 -7743 1537.58 62.2784 111.3 127.539 
15425701 7614.58 -5857.25 1616.83 -182.275 76.7304 197.767 
21219.5 2
15425800 9777.83 -7756.08 1546.92 -16.8733 -27.0317 31.8656 
15425701 7550.5 -5964.75 1609.08 -132.404 -222.107 258.578 
21220 2
15425800 9699.08 -8085.38 1535.46 -157.198 -657.288 675.825 
15425701 7442.77 -6003.77 1607.08 -215.031 -77.8827 228.701 
21220.5 2
15425800 9898.75 -8307.67 1488.08 392.285 -436.703 587.024 
15425701 7621.5 -5813 1618.25 351.141 374.792 513.585 
21221 2
15425800 10082 -8486.38 1405.77 364.314 -355.304 508.887 
15425701 7621.46 -5851.38 1618.23 -0.076464 -76.3114 76.3114 
21221.5 2
15425800 10083.9 -8440.25 1374.83 3.79538 91.3557 91.4345 
15425701 7581.33 -6208.75 1616.92 -79.4618 -707.654 712.102 
21222 2
15425800 10037.6 -8190.58 1433.5 -94.3652 508.486 517.168 
15425701 7810.92 -6279.83 1612.92 467.583 -144.773 489.482 
21222.5 2
15425800 9985.5 -8045.67 1441.08 -105.219 292.761 311.095 
15425701 8077.83 -6516.33 1606 539.226 -477.778 720.441 
21223 2
15425800 9881.08 -8088.23 1431.15 -209.685 -85.4701 226.435 
15425701 8471.08 -6581.77 1599.23 789.646 -131.397 800.503 
21223.5 2
15425800 9782.08 -7930.17 1462.42 -199.584 318.678 376.017 
15425701 8849 -6581.58 1537.25 761.942 0.374793 761.942 
21224 2
15425800 9751.77 -7818.46 1471.38 -61.7395 227.505 235.734 
15425701 9124.15 -6599.31 1482.38 560.395 -36.0985 561.556 
21224.5 2
15425800 9852.23 -7757.23 1493.69 196.983 120.06 230.688 
15425701 9487.15 -6624.77 1460.38 711.765 -49.9246 713.513 
21225 2
15425800 9890.08 -7696.58 1551.83 76.0092 121.782 143.556 
15425701 9845.08 -6678.08 1477.5 718.734 -107.056 726.663 
21225.5 2
15425800 9926.69 -7754.62 1516.54 73.3647 -116.297 137.504 
15425701 10235.4 -6837.46 1598.92 782.167 -319.395 844.866 
21226 2
15425800 9817.92 -7923.69 1494.46 -212.44 -330.228 392.66 
15425701 10624.5 -6985.85 1568.92 759.916 -289.814 813.304 
21226.5 2
15425800 9691.75 -8101.08 1478.83 -249.354 -350.575 430.21 
15425701 11059.8 -7148.25 1571.92 860.254 -320.956 918.177 
21227 2
15425800 9713.77 -8303.15 1448.31 45.214 -414.929 417.385 
15425701 11466.5 -7228.85 1576.85 835.295 -165.495 851.531 
21227.5 2
15425800 9725.15 -8329.15 1412.92 22.6334 -51.6899 56.428 
15425701 11875 -7418.54 1510.69 812.051 -377.122 895.348 
21228 2
15425800 9714.54 -8412.54 1400.77 -20.8964 -164.143 165.468 
15425701 12176.2 -7781.31 1547.69 592.974 -714.113 928.211 
21228.5 2
15425800 9736.08 -8274.67 1418.92 43.0897 275.744 279.09 
15425701 12534.2 -7999.75 1677.75 715.872 -436.885 838.654 
21229 2
15425800 9735.23 -8069 1438.31 -1.70513 411.333 411.337 
15425701 12819.9 -8197.62 1683.85 571.513 -395.731 695.147 
21229.5 2
15425800 9889.33 -7855.08 1512.25 310.066 430.416 530.47 
15425701 13091.2 -8441.75 1657.75 545.929 -491.217 734.393 
21230 2
15425800 9989.62 -7791.46 1611.92 199.368 126.485 236.106 
15425701 13435.2 -8771.31 1753.38 683.705 -655.184 946.953 
21230.5 2
15425800 9994.58 -8078.25 1651.42 9.89631 -571.292 571.377 
15425701 13579.9 -9064.75 1669.58 288.372 -584.546 651.808 
21231 2
15425800 9918.08 -8350.17 1591.25 -157.732 -560.653 582.418 
15425701 13919.5 -9354.42 1663.67 700.172 -597.251 920.298 
21231.5 2
15425800 9929.23 -8377.38 1541.38 22.3396 -54.545 58.9424 
15425701 14226.2 -9675.54 1667.38 614.691 -643.531 889.931 
21232 2
15425800 9921.25 -8407.25 1497.67 -15.3772 -57.5441 59.5633 
15425701 14527.3 -9975.08 1710.75 580.159 -577.158 818.349 
21232.5 2
15425800 9844.75 -8229.42 1468.58 -155.172 360.717 392.677 
15425701 14791.2 -10382.7 1699.5 535.328 -826.741 984.925 
21233 2
15425800 9887.33 -8243.08 1408.42 87.2609 -28.0055 91.6448 
15425701 14988.3 -10699.9 1654.92 403.859 -650.102 765.334 
21233.5 2
15425800 10044.8 -8097.92 1430.54 311.754 287.446 424.047 
15425701 15238.2 -10926.5 1665.08 494.846 -448.604 667.921 
21234 2
15425800 10226.2 -7958.67 1452.5 363.689 279.071 458.421 
15425701 15526.6 -11197.8 1641.08 577.861 -543.831 793.521 
21234.5 2
15425800 10184.8 -7983.46 1462.38 -84.8277 -50.7053 98.827 
15425701 15831.3 -11495.8 1667.54 623.158 -609.276 871.518 
21235 2
15425800 10085.6 -8096.23 1455.92 -192.906 -219.395 292.142 
15425701 16184.3 -11746.4 1622.92 686.77 -487.579 842.251 
21235.5 2
15425800 10096.4 -8050.33 1468.75 21.9093 93.0982 95.6415 
15425701 16487.5 -12040.2 1654.42 614.995 -596.076 856.461 
21236 2
15425800 9821 -7899.62 1514.77 -549.734 300.834 626.665 
15425701 16789.5 -12244.5 1480.23 602.871 -407.608 727.735 
21236.5 2
15425800 9609.5 -7802.17 1525.75 -416.339 191.828 458.406 
15425701 17237.8 -12468.8 1393.83 882.306 -441.677 986.683 
21237 2
15425800 9653.33 -7934.08 1524.58 88.7314 -267.038 281.394 
15425701 17672 -12658.2 1435.67 879.049 -383.435 959.035 
21237.5 2
15425800 9714.31 -8148.23 1538.62 120.265 -422.382 439.169 
15425701 18126.8 -12910.4 1540.92 897.132 -497.307 1025.75 
21238 2
15425800 9827.33 -8254.75 1527.25 226.504 -213.465 311.242 
15425701 18355.8 -13097.7 1578.25 458.725 -375.315 592.697 
21238.5 2
15425800 9881.46 -8301.85 1481.54 109.571 -95.3363 145.241 
15425701 18754.8 -13303.6 1575.31 807.731 -416.9 908.975 
21239 2
15425800 9943.42 -8459.58 1438.83 123.417 -314.217 337.586 
15425701 19053.9 -13456.8 1578.58 595.911 -305.215 669.527 
21239.5 2
15425800 9999.17 -8548.92 1394.33 112.399 -180.108 212.302 
15425701 19277.2 -13679.8 1613.5 450.269 -449.429 636.183 
21240 2
15425800 9962.62 -8510.77 1376 -72.8113 75.9909 105.243 
15425701 19554.7 -13835.5 1632.77 552.674 -310.336 633.843 
21240.5 2
15425800 10026.1 -8586.67 1360 124.937 -149.404 194.759 
15425701 19844.8 -14005 1709.42 570.98 -333.586 661.285 
21241 2
15425800 9844.08 -8462.54 1357.15 -370.685 252.807 448.686 
15425701 20134.7 -14215.2 1669.38 590.514 -428.169 729.407 
21241.5 2
15425800 9761.85 -8320.46 1335.08 -161.237 278.582 321.878 
15425701 20531 -14346.3 1678.77 777.074 -257.014 818.474 
21242 2
15425800 9814.46 -8135.31 1398.69 104.189 366.641 381.158 
15425701 20792.7 -14547.2 1673.77 518.203 -397.867 653.324 
21242.5 2
15425800 9807.58 -8103.25 1416.25 -13.9517 65.0257 66.5056 
15425701 20927.1 -14739.7 1689.67 272.598 -390.337 476.101 
21243 2
15425800 9806.23 -7864.77 1465.31 -2.71599 478.877 478.885 
15425701 21333.5 -14986.3 1679 816.02 -495.263 954.555 
21243.5 2
15425800 9756.42 -7827.25 1518.17 -99.8279 75.1888 124.976 
15425701 21636.9 -15239.2 1640.92 608.127 -506.898 791.684 
21244 2
15425800 9693.83 -7941.08 1513.83 -130.382 -237.153 270.631 
15425701 21834.2 -15425.8 1627.92 411.111 -388.715 565.784 
21244.5 2
15425800 9726 -8003.46 1530.23 63.0719 -122.31 137.615 
15425701 22147.4 -15757.1 1623.31 613.989 -649.497 893.773 
21245 2
15425800 9793.08 -8292.92 1498.42 130.512 -563.142 578.068 
15425701 22537.2 -16013.7 1667.25 758.331 -499.202 907.892 
21245.5 2
15425800 9791.33 -8360.67 1483.33 -3.57143 -138.265 138.311 
15425701 22754.2 -16382.1 1674.25 442.857 -751.871 872.601 
21246 2
15425800 9854.77 -8459.69 1457.31 125.865 -196.479 233.337 
15425701 22963.2 -16620.6 1706.08 414.81 -473.278 629.332 
21246.5 2
15425800 9946.17 -8465.08 1419.17 181.344 -10.6965 181.659 
15425701 23337.2 -16890.8 1706.33 742.102 -535.981 915.418 
21247 2
15425800 10037.5 -8516.46 1392.62 181.293 -101.941 207.988 
15425701 23715.6 -17129.2 1632.23 750.725 -473.024 887.321 
21247.5 2
15425800 10069.1 -8488.83 1382.83 62.2187 54.4935 82.7086 
15425701 24070.3 -17247.2 1585.58 699.641 -232.767 737.345 
21248 2
15425800 10092.2 -8492.42 1363.58 47.865 -7.40358 48.4342 
15425701 24435.1 -17357.2 1568.33 753.616 -227.445 787.19 
21248.5 2
15425800 10102.1 -8408.77 1382.85 19.3825 164.985 166.12 
15425701 24931.8 -17587.8 1586.92 979.808 -454.673 1080.16 
21249 2
15425800 10183.4 -8414.17 1366.83 160.75 -10.6669 161.104 
15425701 25457.2 -17794.2 1668.17 1038.18 -407.9 1115.44 
21249.5 2
15425800 10176.7 -8309.54 1400.38 -13.4757 209.676 210.108 
15425701 26030.3 -17920.8 1725.31 1148.58 -253.713 1176.27 
21250 2
15425800 10193.9 -8245 1443.33 34.5871 129.595 134.131 
15425701 26531 -18052.3 1722 1005.41 -264.185 1039.54 
21250.5 2
15425800 10198.2 -8135.31 1441.31 8.5427 221.154 221.319 
15425701 27006.2 -18133.3 1702.85 958.127 -163.255 971.935 
21251 2
15425800 10098.7 -8097.5 1457.83 -198.182 75.3141 212.01 
15425701 27474.1 -18126.8 1728.5 931.977 12.8971 932.066 
21251.5 2
15425800 10104.2 -8021.15 1443.23 11.018 151.181 151.581 
15425701 28140 -18154.7 1727 1318.65 -55.1663 1319.8 
21252 2
15425800 10070.8 -8017.25 1432 -66.9287 7.82334 67.3844 
15425701 28476.5 -18406.7 1693.17 674.349 -504.959 842.454 
21252.5 2
15425800 10050.3 -7809.69 1437.46 -41.2161 416.783 418.816 
15425701 28915.8 -18500.4 1685.77 882.221 -188.189 902.069 
21253 2
15425800 9962 -7754.25 1495.83 -178.399 112.005 210.645 
15425701 29569.1 -18621.2 1589.5 1319.67 -244.172 1342.07 
21253.5 2
15425800 9912.23 -8006.77 1534.69 -100.139 -508.087 517.861 
15425701 30150.9 -18847.9 1498.62 1170.7 -456.083 1256.41 
21254 2
15425800 9815.08 -8236.17 1491.5 -194.684 -459.714 499.239 
15425701 30663.8 -18955.1 1396.08 1027.71 -214.75 1049.91 
21254.5 2
15425800 9809.08 -8300.31 1441.85 -12.0853 -129.056 129.621 
15425701 31187.2 -19020.2 1321.69 1053.28 -131.081 1061.41 
21255 2
15425800 9860 -8257.38 1421.92 99.4591 83.8341 130.078 
15425701 31738.3 -19147.8 1334.15 1076.32 -249.249 1104.81 
21255.5 2
15425800 9806 -8313.31 1389.31 -107.143 -110.958 154.245 
15425701 32535.2 -19279.8 1575.85 1581.04 -261.752 1602.56 
21256 2
15425800 9797.62 -8116.23 1419.46 -16.8366 395.737 396.095 
15425701 33114.7 -19370.8 1695.46 1163.73 -182.731 1177.99 
21256.5 2
15425800 9934.23 -7849.31 1459.08 272.685 532.781 598.509 
15425701 33547 -19386.8 1713.08 862.89 -31.9361 863.48 
21257 2
15425800 9951.08 -7770.42 1463.83 33.7727 158.098 161.665 
15425701 34069.3 -19418 1666.33 1046.76 -62.5867 1048.63 
21257.5 2
15425800 10102.1 -7831.15 1461.77 300.784 -120.99 324.206 
15425701 34479.4 -19486.5 1707.54 816.835 -136.531 828.167 
21258 2
15425800 10071.9 -7757.83 1460.75 -61.0532 148.422 160.489 
15425701 34907.8 -19584.6 1705 867.305 -198.471 889.724 
21258.5 2
15425800 9947.46 -7715.31 1476.69 -259.282 88.5951 274 
15425701 35375.8 -19755.4 1691.77 975.027 -355.836 1037.93 
21259 2
15425800 9897.57 -7775.86 1480.71 -97.6323 -118.492 153.533 
15425701 35746.4 -19908.7 1640 725.07 -300.058 784.705 
21259.5 2
15425800 9813 -8303.54 1452.23 -163.265 -1018.69 1031.69 
15425701 36300.1 -20099.3 1685.92 1068.96 -367.941 1130.51 
21260 2
15425800 9904.92 -8432.54 1405.23 187.982 -263.804 323.928 
15425701 37022.4 -20166.4 1849.46 1477.11 -137.172 1483.47 
21260.5 2
15425800 9875.33 -8395.87 1369.33 -61.1358 75.7682 97.3571 
15425701 37412.1 -20354.5 1811.67 805.128 -388.737 894.063 
21261 2
15425800 9849.5 -8138.62 1417.62 -50.0646 498.53 501.038 
15425701 37779.2 -20603.2 1788.12 711.474 -482.009 859.377 
21261.5 2
15425800 9911.29 -8023.5 1407.71 124.568 232.107 263.421 
15425701 38312.9 -20782.8 1812.36 1075.95 -361.967 1135.2 
21262 2
15425800 9872.57 -7991.07 1424.93 -79.8233 66.863 104.127 
15425701 38727.4 -20854.4 1827.86 854.639 -147.57 867.286 
21262.5 2
15425800 9809.29 -7935.07 1447.71 -122.885 108.738 164.087 
15425701 39203.4 -20896.4 1817.07 924.272 -81.6921 927.875 
21263 2
15425800 9833.85 -7949.92 1468.62 48.1577 -29.1209 56.2778 
15425701 39648.4 -21057.2 1846.69 872.603 -315.148 927.768 
21263.5 2
15425800 9823.08 -8141.31 1521.69 -21.9333 -389.785 390.402 
15425701 40148.2 -21337.8 1850.08 1018.02 -571.518 1167.47 
21264 2
15425800 9815.86 -8501.71 1461.57 -14.2966 -713.676 713.82 
15425701 40849.1 -21664.1 1786.71 1387.8 -646.143 1530.85 
21264.5 2
15425800 9799.77 -8476.38 1430.54 -31.7943 50.0586 59.3021 
15425701 41363.7 -21862.1 1742.38 1017.04 -391.315 1089.72 
21265 2
15425800 9809.85 -8302.08 1444.92 20.3164 351.427 352.014 
15425701 41715.3 -22089.8 1809 708.902 -459.212 844.641 
21265.5 2
15425800 9823.25 -8317.75 1407.58 27.0785 -31.6628 41.6626 
15425701 42280.2 -22188.3 1838.67 1141.13 -198.964 1158.34 
21266 2
15425800 9753.15 -8067.77 1404.92 -143.053 510.165 529.842 
15425701 42764.6 -22351.8 1694.92 988.671 -333.543 1043.42 
21266.5 2
15425800 9731.67 -7931.17 1445.5 -42.8031 272.117 275.462 
15425701 43229.9 -22589.6 1693.5 926.895 -473.733 1040.94 
21267 2
15425800 9730.08 -7835.77 1464.15 -3.19226 191.561 191.588 
15425701 43905.9 -22740.2 1664.31 1357.44 -302.505 1390.74 
21267.5 2
15425800 9771.38 -7772.31 1487.38 83.1141 127.689 152.356 
15425701 44492.5 -22957.9 1675.31 1180.16 -438.013 1258.82 
21268 2
15425800 9833.38 -7772.23 1595.15 122.288 0.151722 122.288 
15425701 44991.8 -23215.9 1713.15 984.828 -508.876 1108.53 
21268.5 2
15425800 9843.08 -7735 1565.77 19.1927 73.7243 76.1816 
15425701 45453.2 -23380 1745.23 913.633 -324.905 969.685 
21269 2
15425800 9872.69 -7728.62 1516.77 58.6443 12.6428 59.9916 
15425701 45930.7 -23429.3 1740.15 945.621 -97.639 950.648 
21269.5 2
15425800 9846.42 -7760.17 1500.5 -53.2974 -63.9985 83.2852 
15425701 46495.8 -23430.1 1754.75 1146.16 -1.57331 1146.16 
21270 2
15425800 9844.33 -7722.83 1529.33 -4.27789 76.6598 76.7791 
15425701 46782.1 -23509.3 1826.83 587.953 -162.731 610.058 
21270.5 2
15425800 9900.85 -7717.15 1532.31 112.129 11.2688 112.693 
15425701 47246 -23875 1811.54 920.47 -725.529 1172.03 
21271 1
15425800 10064.8 -7940.08 1502.46 321.418 -437.104 542.558 
21271.5 1
15425800 10109.7 -7938.31 1474.38 89.4882 3.52436 89.5576 
21272 1
15425800 10071.7 -7873.08 1479.46 -74.5098 127.903 148.024 
21272.5 1
15425800 10113 -7908.33 1464.5 85.3465 -72.8438 112.206 
21273 1
15425800 9941.69 -8009.92 1447.31 -349.608 -207.326 406.46 
21273.5 1
15425800 9714.08 -8216.85 1463 -451.618 -410.562 610.344 
21274 1
15425800 9689.92 -8267.69 1435.31 -47.0835 -99.1153 109.73 
21274.5 1
15425800 9769.83 -8220.92 1438.17 159.502 93.3646 184.818 
21275 1
15425800 9770.46 -8062.38 1450.85 1.27944 322.876 322.878 
21275.5 1
15425800 9808.5 -7787.92 1518.25 76.6904 553.363 558.652 
21276 1
15425800 9830.46 -7768.46 1546.69 43.4882 38.525 58.0982 
21276.5 1
15425800 9834.83 -7881.25 1529.58 8.69144 -224.232 224.4 
21277 1
15425800 9923.92 -8326.17 1477.58 181.064 -904.302 922.251 
21277.5 1
15425800 9851.77 -8445.69 1432.38 -143.72 -238.099 278.112 
21278 1
15425800 9834.08 -8428.42 1391.17 -34.275 33.4799 47.9133 
21278.5 1
15425800 9754.5 -8260.75 1389.92 -162.415 342.177 378.766 
21279 1
15425800 9717.85 -7775.23 1495.38 -73.3077 971.038 973.802 
21279.5 1
15425800 9770 -7765.54 1491.46 103.48 19.2308 105.252 
21280 1
15425800 9890 -7794.85 1530.85 233.463 -57.0189 240.325 
21280.5 1
15425800 9913.17 -7873.58 1515.67 47.5702 -161.678 168.531 
21281 1
15425800 9956.46 -7814.38 1494.46 88.3569 120.814 149.676 
21281.5 1
15425800 9953.75 -7835.42 1519.42 -5.47785 -42.489 42.8407 
21282 1
15425800 9902.77 -7709.54 1538.85 -101.555 250.753 270.538 
21282.5 1
15425800 9980.85 -7767.23 1542.85 150.728 -111.375 187.412 
21283 1
15425800 9972.92 -7829.33 1524.17 -15.859 -124.205 125.214 
21283.5 1
15425800 10079.3 -7991.08 1514.25 221.24 -336.279 402.53 
21284 1
15425800 9908.85 -7970.62 1489.62 -333.634 40.0547 336.03 
21284.5 1
15425800 9763.92 -8132.67 1442.75 -290.44 -324.752 435.682 
21285 1
15425800 9714.69 -8296 1405.85 -100.253 -332.654 347.433 
21285.5 1
15425800 9728.08 -8315.92 1386.58 26.4123 -39.2834 47.337 
21286 1
15425800 9594.83 -8099.83 1395.17 -269.737 437.416 513.897 
21286.5 1
15425800 9726.38 -8111.77 1416.54 264.159 -23.9677 265.244 
21287 1
15425800 9846.58 -8005.67 1425.83 236.147 208.453 314.989 
21287.5 1
15425800 9989.46 -7851.23 1517.38 286.904 310.112 422.473 
21288 1
15425800 9792 -7810.46 1544 -384.166 79.3176 392.269 
21288.5 1
15425800 9818.77 -8283.23 1511.85 53.2191 -939.899 941.405 
21289 1
15425800 9906.83 -8404.25 1454.42 180.459 -247.99 306.7 
21289.5 1
15425800 9987 -8406.38 1417.77 163.605 -4.35636 163.663 
21290 1
15425800 10047.6 -8515 1417.75 121.409 -217.666 249.236 
21290.5 1
15425800 10005 -8521.38 1452 -84.3234 -12.6428 85.2659 
21291 1
15425800 9912.31 -8502.23 1416.23 -179.289 37.0481 183.077 
21291.5 1
15425800 9769.5 -8094.92 1422.58 -287.339 819.545 868.458 
21292 1
15425800 9848.23 -7863 1463.69 157.777 464.763 490.814 
21292.5 1
15425800 9907.42 -7821.5 1487.75 120.053 84.1785 146.624 
21293 1
15425800 10003.8 -7768.38 1481.62 192.091 105.808 219.304 
21293.5 1
15425800 10066.3 -7953.33 1473.67 125.729 -372.13 392.796 
21294 1
15425800 10214.2 -8051.85 1454.85 301.217 -200.637 361.921 
21294.5 1
15425800 10109.5 -8092 1442.08 -205.682 -78.8877 220.292 
21295 1
15425800 9970.08 -8009.15 1446.92 -273.991 162.763 318.689 
21295.5 1
15425800 9844.08 -7800.92 1513.17 -254.533 420.681 491.69 
21296 1
15425800 9853.23 -7695.62 1554.62 18.5171 213.16 213.963 
21296.5 1
15425800 9928.62 -7774.54 1588.23 148.395 -155.36 214.844 
21297 1
15425800 9966.75 -8146.08 1544.42 75.6639 -737.192 741.065 
21297.5 1
15425800 9903.42 -8355.75 1485.25 -131.125 -434.092 453.464 
21298 1
15425800 9815 -8344.08 1432.77 -174.736 23.0693 176.253 
21298.5 1
15425800 9787.92 -8367.25 1386.25 -53.9509 -46.1615 71.0041 
21299 1
15425800 9789.54 -8344.31 1362.46 3.22424 45.611 45.7248 
21299.5 1
15425800 9809.77 -8327.08 1356.08 40.1404 34.188 52.7264 
21300 1
15425800 9793.17 -8159.33 1407.67 -33.4056 337.512 339.161 
21300.5 1
15425800 9747.23 -8004.69 1433.69 -90.9622 306.22 319.444 
21301 1
15425800 9755.17 -8081.83 1409.58 16.1627 -157.11 157.939 
21301.5 1
15425800 9685.77 -7957.85 1496.92 -141.339 252.52 289.384 
21302 1
15425800 9650 -7977 1530.29 -70.2735 -37.6303 79.7146 
21302.5 1
15425800 9718 -8086.64 1514.07 133.595 -215.408 253.473 
21303 1
15425800 9770.46 -8211.38 1487.54 104.923 -249.484 270.649 
21303.5 1
15425800 9805.54 -8040.85 1455.92 70.1538 341.077 348.217 
21304 1
15425800 9873 -7875.5 1510 135.465 332.02 358.592 
21304.5 1
15425800 9858 -7816.85 1595.31 -29.8211 116.608 120.361 
21305 1
15425800 9880.83 -7823.67 1524.17 46.2213 -13.8067 48.2394 
21305.5 1
15425800 9988.38 -7753.92 1489.69 216.401 140.329 257.918 
21306 1
15425800 10102 -7825.25 1469.17 227.231 -142.654 268.298 
21306.5 1
15425800 10071.1 -7892 1455.92 -61.4773 -132.704 146.252 
21307 1
15425800 10090.7 -7893.54 1451.23 38.4615 -3.01659 38.5797 
21307.5 1
15425800 10018.2 -7754.33 1453.5 -144.186 276.75 312.058 
21308 1
15425800 9861.23 -7767.15 1466.62 -318.328 -26.0051 319.389 
21308.5 1
15425800 9886.5 -7776.92 1489.08 51.4648 -19.8835 55.1723 
21309 1
15425800 9806.77 -7671.38 1542.15 -161.072 213.196 267.202 
21309.5 1
15425800 9836 -7692.67 1562.08 58.933 -42.9074 72.8982 
21310 1
15425800 9799.62 -7795.54 1598.69 -73.2085 -206.986 219.551 
21310.5 1
15425800 9753.46 -7956.92 1554.38 -89.2724 -312.156 324.67 
21311 1
15425800 9797 -8207.77 1510.46 85.3695 -491.855 499.209 
21311.5 1
15425800 9929.67 -8455.75 1460.5 270.748 -506.083 573.955 
21312 1
15425800 10035.4 -8473.15 1423 211.86 -34.8774 214.711 
21312.5 1
15425800 9911.62 -8524.46 1394.46 -243.162 -100.801 263.227 
21313 1
15425800 10071.9 -8412.33 1392.67 327.814 229.301 400.052 
21313.5 1
15425800 10100.5 -8364 1395.92 57.4344 97.2502 112.944 
21314 1
15425800 9975.08 -8227.85 1395.23 -245.371 266.446 362.216 
21314.5 1
15425800 10016.8 -8085.33 1434.17 86.0957 293.841 306.194 
21315 1
15425800 10027.2 -7988.54 1468.77 21.0901 196.338 197.468 
21315.5 1
15425800 10030.5 -7877.38 1505.15 6.52405 219.238 219.335 
21316 1
15425800 10014.7 -7936.92 1480.38 -31.1319 -116.971 121.043 
21316.5 1
15425800 10061.8 -7923.92 1481.31 95.6848 26.4228 99.266 
21317 1
15425800 10071.4 -7898.92 1484.92 19.0781 49.6032 53.1456 
21317.5 1
15425800 10066.9 -7955.71 1472.71 -8.89484 -111.574 111.928 
21318 1
15425800 9832.31 -8023.62 1497.46 -475.76 -137.73 495.295 
21318.5 1
15425800 9694.71 -7961.21 1538.5 -280.231 127.09 307.703 
21319 1
15425800 9698.93 -7941.29 1575.43 8.39499 39.6983 40.5763 
21319.5 1
15425800 9761.38 -7983.08 1594.31 124.912 -83.5824 150.297 
21320 1
15425800 9847.53 -8182.8 1532.87 174.038 -403.481 439.416 
21320.5 1
15425800 9806.8 -8323.8 1431.33 -81.9584 -283.702 295.303 
21321 1
15425800 9893.19 -8354.12 1409 168.726 -59.2285 178.819 
21321.5 1
15425800 9742 -8066.6 1425.73 -295.866 562.671 635.717 
21322 1
15425800 9746.4 -8132.4 1542.8 8.87097 -132.661 132.958 
21322.5 1
15425800 9900.5 -8265.14 1483.79 305.149 -262.857 402.752 
21323 1
15425800 9854.93 -8406.07 1431.93 -92.0635 -284.704 299.219 
21323.5 1
15425800 9751.57 -8278.71 1404.21 -207.129 255.225 328.697 
21324 1
15425800 9792.71 -8341.5 1389.64 83.794 -127.873 152.882 
21324.5 1
15425800 9883.71 -8497.79 1373.29 183.838 -315.729 365.351 
21325 1
15425800 9953.14 -8543.71 1345.43 138.304 -91.4912 165.827 
21325.5 1
15425800 10126.8 -8410.31 1363.69 350.053 268.965 441.451 
21326 1
15425800 10101.5 -8352.71 1383 -50.1374 114.273 124.788 
21326.5 1
15425800 9801.85 -8194.23 1421.46 -600.509 317.602 679.325 
21327 1
15425800 9743.71 -8151.36 1419.29 -116.497 85.9191 144.754 
21327.5 1
15425800 9718.54 -8131.85 1438.31 -49.7546 38.5593 62.9471 
21328 1
15425800 9732.38 -8247.46 1422.77 27.972 -233.566 235.235 
21328.5 1
15425800 9825.5 -8270.64 1407 182.579 -45.4536 188.152 
21329 1
15425800 9832.15 -8107.38 1435.31 13.0981 321.374 321.641 
21329.5 1
15425800 9757.62 -8026.62 1476.85 -151.809 164.499 223.844 
21330 1
15425800 9691.92 -7857.77 1502.92 -132.712 341.103 366.011 
21330.5 1
15425800 9709.46 -7812.77 1528.46 35.7199 91.6497 98.3645 
21331 1
15425800 9698 -8093.57 1507.14 -22.3422 -547.373 547.828 
21331.5 1
15425800 9721.46 -7987.69 1502 45.2925 204.4 209.358 
21332 1
15425800 9774.15 -8140.31 1475.46 107.098 -310.194 328.162 
21332.5 1
15425800 9755.38 -8283.38 1454.38 -38.3046 -291.994 294.495 
21333 1
15425800 9757.77 -8241.54 1414.46 4.76923 83.6923 83.8281 
21333.5 1
15425800 9772.54 -8211.85 1400.54 29.7168 59.7431 66.7257 
21334 1
15425800 9824.38 -8018.38 1425.85 104.952 391.623 405.442 
21334.5 1
15425800 9815.71 -7797.36 1509.71 -17.169 437.678 438.015 
21335 1
15425800 9913.15 -7787.92 1544.85 190.684 18.462 191.576 
21335.5 1
15425800 9989.08 -7843.08 1541.46 154.629 -112.33 191.124 
21336 1
15425800 10055.2 -7848.69 1499.69 135.404 -11.5069 135.892 
21336.5 1
15425800 10031.4 -7779.15 1500.23 -47.7294 139.635 147.567 
21337 1
15425800 10022.9 -7785.71 1501.07 -16.8195 -12.9397 21.221 
21337.5 1
15425800 9937.38 -7766.08 1504 -166.613 38.2795 170.954 
21338 1
15425800 9934.46 -7800.69 1541.92 -5.85787 -69.3695 69.6164 
21338.5 1
15425800 10058.1 -7959.15 1538.92 244.783 -313.785 397.97 
21339 1
15425800 10079.8 -8142.08 1477.23 42.9551 -362.224 364.762 
21339.5 1
15425800 10092.9 -8255.92 1441.23 27.0655 -234.251 235.81 
21340 1
15425800 10060.8 -8297.69 1424.85 -65.197 -84.8968 107.043 
21340.5 1
15425800 10190.8 -8186.07 1419.86 254.783 218.864 335.881 
21341 1
15425800 10107.9 -8241.46 1412.23 -162.476 -108.608 195.433 
21341.5 1
15425800 10132.5 -8206.54 1456.54 50.0785 71.2716 87.1062 
21342 1
15425800 10035.4 -8320.77 1466.31 -196.115 -230.769 302.846 
21342.5 1
15425800 9970.71 -8449.36 1429.07 -128.825 -256.151 286.722 
21343 1
15425800 10023.8 -8205.38 1443.46 104.59 480.261 491.518 
21343.5 1
15425800 9933.62 -8041.54 1437.69 -184.144 334.38 381.732 
21344 1
15425800 9849 -7788.54 1477.31 -169.57 507.014 534.619 
21344.5 1
15425800 9801 -7926.23 1587.15 -98.3607 -282.156 298.809 
21345 1
15425800 9868.38 -8336.08 1517.54 134.769 -819.692 830.697 
21345.5 1
15425800 9930 -8444.85 1457.23 124.225 -219.293 252.034 
21346 1
15425800 9959.14 -8497 1425.86 56.044 -100.296 114.892 
21346.5 1
15425800 9891.58 -8454.25 1400.42 -134.849 85.3293 159.579 
21347 1
15425800 9920.77 -8458.69 1375.31 59.4417 -9.04747 60.1264 
21347.5 1
15425800 10087.1 -8409.62 1372.31 324.187 95.6665 338.007 
21348 1
15425800 10004.4 -8291.85 1383 -167.393 238.399 291.298 
21348.5 1
15425800 9852.23 -7997.38 1444.85 -308.628 597.285 672.31 
21349 1
15425800 9846.62 -7831.31 1484.15 -11.3902 336.87 337.063 
21349.5 1
15425800 9741.38 -7733.77 1499.15 -209.623 194.3 285.822 
21350 1
15425800 9796.69 -7840 1523 112.414 -215.916 243.427 
21350.5 1
15425800 9875.86 -8274 1529.07 152.24 -834.615 848.387 
21351 1
15425800 10021 -8387.15 1466.69 281.831 -219.716 357.357 
21351.5 1
15425800 9901.15 -8479.38 1476.08 -242.113 -186.325 305.509 
21352 1
15425800 9864.38 -8435 1448.38 -74.1315 89.4851 116.203 
21352.5 1
15425800 9870.08 -8387.46 1425.69 11.7126 97.8158 98.5145 
21353 1
15425800 9864.5 -8386.79 1417.36 -10.9782 1.33036 11.0585 
21353.5 1
15425800 9850.23 -8391.15 1401.62 -28.4248 -8.70146 29.7268 
21354 1
15425800 9764.08 -8252.23 1399.31 -175.466 282.939 332.931 
21354.5 1
15425800 9771.64 -8140.64 1400.5 15.0118 221.405 221.913 
21355 1
15425800 9820 -7995.62 1467.38 95.5675 286.616 302.128 
21355.5 1
15425800 9883.36 -7785.14 1495.29 125.46 416.777 435.251 
21356 1
15425800 9848.31 -7751.23 1520.23 -69.2677 67.0199 96.383 
21356.5 1
15425800 9882.08 -7723.15 1498.77 68.0831 56.6067 88.5417 
21357 1
15425800 9918.08 -7709.77 1474.08 72.4346 26.9308 77.279 
21357.5 1
15425800 9861.38 -7725.38 1542.15 -115.935 -31.9333 120.253 
21358 1
15425800 9945.69 -7857 1559.62 170.663 -266.428 316.401 
21358.5 1
15425800 10038.2 -7930.79 1499 183.575 -146.4 234.804 
21359 1
15425800 10052.2 -7886.15 1465.85 27.935 89.4426 93.7035 
21359.5 1
15425800 10053.7 -7910.36 1466.14 3.12713 -48.5036 48.6043 
21360 1
15425800 10044.6 -7858.31 1471.46 -18.1615 103.891 105.467 
21360.5 1
15425800 10009.1 -7851.86 1471.29 -69.831 12.673 70.9716 
21361 1
15425800 9990.92 -7853.23 1461.23 -36.5158 -2.76384 36.6202 
21361.5 1
15425800 10041.9 -7960.67 1455.53 102.43 -215.735 238.817 
21362 1
15425800 10000.7 -7879.57 1462.07 -79.5735 156.555 175.617 
21362.5 1
15425800 9968.92 -7851.08 1464.69 -64.7479 58.0336 86.9493 
21363 1
15425800 9931.43 -7799.86 1575 -77.1492 105.39 130.611 
21363.5 1
15425800 9937.93 -7781.36 1525.57 13.1048 37.2984 39.5336 
21364 1
15425800 10108.1 -8090.43 1523.71 338.93 -615.68 702.806 
21364.5 1
15425800 10153.4 -8349.38 1473 89.9071 -513.802 521.609 
21365 1
15425800 10052.3 -8367.5 1432.79 -199.014 -35.6602 202.183 
21365.5 1
15425800 9965.62 -8406.31 1409.92 -171.624 -76.8469 188.044 
21366 1
15425800 10039.2 -8436.5 1371.79 147.789 -60.6271 159.741 
21366.5 1
15425800 10051.8 -8316.62 1395.38 25.0099 238.814 240.12 
21367 1
15425800 10070.9 -8282.31 1401.46 39.3303 70.447 80.6824 
21367.5 1
15425800 10007.6 -8429.79 1365.07 -126.45 -294.367 320.378 
21368 1
15425800 10047.6 -8445.57 1355.29 77.5194 -30.5925 83.3376 
21368.5 1
15425800 10069.8 -8445.38 1341.69 44.5495 0.373626 44.551 
21369 1
15425800 10121.1 -8397.92 1382.38 104.981 97.2573 143.108 
21369.5 1
15425800 10180.9 -8328.93 1418.64 120.282 138.822 183.683 
21370 1
15425800 10177.3 -8201.54 1445.62 -7.01472 251.759 251.857 
21370.5 1
15425800 10012.2 -8282.08 1432.08 -332.147 -162.049 369.569 
21371 1
15425800 9758.69 -8349.69 1386.46 -515.322 -137.43 533.333 
21371.5 1
15425800 9774.15 -8304.54 1380.69 31.1725 91.036 96.2251 
21372 1
15425800 9816.07 -8161.57 1404.29 81.5517 278.146 289.855 
21372.5 1
15425800 9797.83 -8212.5 1439 -36.4034 -101.654 107.975 
21373 1
15425800 9749.93 -8010.21 1438.93 -95.8095 404.571 415.761 
21373.5 1
15425800 9728.69 -7749.92 1469.77 -41.3962 507.39 509.076 
21374 1
15425800 9843.69 -7755.38 1480.85 238.095 -11.3075 238.364 
21374.5 1
15425800 9932.77 -7769.69 1509.15 181.419 -29.1399 183.745 
21375 1
15425800 9902.21 -7679 1586.79 -59.33 176.102 185.827 
21375.5 1
15425800 9902.31 -7728.15 1561.62 0.184964 -97.3343 97.3345 
21376 1
15425800 9911.62 -7823.46 1535.85 19.2308 -196.917 197.854 
21376.5 1
15425800 9980.23 -7778.08 1506.85 138.617 91.6861 166.196 
21377 1
15425800 10133.6 -8040.14 1513.79 295.592 -504.944 585.101 
21377.5 1
15425800 10141.5 -8040.46 1479.69 15.7002 -0.639922 15.7132 
21378 1
15425800 10058.5 -8063.07 1493.93 -166.256 -45.3104 172.319 
21378.5 1
15425800 10106.1 -8264.29 1464 94.5754 -400.028 411.056 
21379 1
15425800 10117.1 -8290.31 1419 22.011 -52.044 56.5071 
21379.5 1
15425800 10146.8 -8363 1396.31 61.2213 -149.881 161.902 
21380 1
15425800 10077.7 -8276.36 1392.93 -136.742 171.57 219.396 
21380.5 1
15425800 10112.9 -8241.14 1421.36 69.7313 69.7313 98.6149 
21381 1
15425800 10065.4 -8143.73 1410.27 -98.1995 201.259 223.939 
21381.5 1
15425800 10026.9 -8042.73 1425.93 -77.3977 203.219 217.459 
21382 1
15425800 9923.29 -7861 1514 -200.092 350.837 403.885 
21382.5 1
15425800 10008.5 -7840.43 1620.21 167.087 40.3361 171.887 
21383 1
15425800 9976.69 -7821.08 1611.38 -65.0464 39.5739 76.1389 
21383.5 1
15425800 9941.4 -7851.8 1539.53 -71.7323 -62.4453 95.1049 
21384 1
15425800 9908.5 -7749.64 1506.07 -64.1326 199.137 209.209 
21384.5 1
15425800 9986.23 -7751.38 1495.54 157.032 -3.5187 157.071 
21385 1
15425800 9826.71 -8081.93 1472.71 -315.874 -654.542 726.775 
21385.5 1
15425800 9845 -8391.77 1443.77 37.0156 -627.208 628.299 
21386 1
15425800 9926.5 -8420.93 1414.64 161.706 -57.8558 171.745 
21386.5 1
15425800 9969.31 -8536.38 1429.85 84.1016 -226.829 241.918 
21387 1
15425800 9903.38 -8481 1423.23 -131.846 110.769 172.201 
21387.5 1
15425800 9686.92 -8234.25 1402.25 -440.872 502.546 668.521 
21388 1
15425800 9765.38 -8241.54 1380.08 161.79 -15.0278 162.486 
21388.5 1
15425800 9853.08 -8177.08 1424.15 173.305 127.394 215.091 
21389 1
15425800 9810.5 -8026.83 1426.08 -85.1538 300.487 312.32 
21389.5 1
15425800 9902.38 -7795.54 1520.85 184.138 463.517 498.753 
21390 1
15425800 9979.77 -7816.54 1508.38 149.68 -40.619 155.094 
21390.5 1
15425800 9939.08 -7848.17 1500.08 -82.6949 -64.285 104.743 
21391 1
15425800 9789 -7959.85 1477.69 -306.293 -227.917 381.787 
21391.5 1
15425800 9753.62 -7981.31 1497.69 -69.6548 -42.2471 81.4654 
21392 1
15425800 9748.33 -7961.08 1502.75 -10.6924 40.94 42.3132 
21392.5 1
15425800 9729.54 -8196.54 1461.23 -37.9694 -475.667 477.18 
21393 1
15425800 9747.62 -8168.23 1420.62 36.1538 56.6154 67.1744 
21393.5 1
15425800 9725 -8225.62 1377.23 -44.8718 -113.858 122.381 
21394 1
15425800 9693.46 -8347.69 1358.23 -62.329 -241.259 249.18 
21394.5 1
15425800 9712.69 -8281.31 1377.08 38.0807 131.455 136.859 
21395 1
15425800 9725.92 -8116.08 1415.08 26.3561 329.145 330.198 
21395.5 1
15425800 9772.17 -7879.83 1498.92 94.1825 481.148 490.279 
21396 1
15425800 9802.38 -7809.85 1511.69 61.1699 141.674 154.316 
21396.5 1
15425800 9824.23 -7910.77 1490.77 42.0118 -194.083 198.578 
21397 1
15425800 9883.92 -8223.33 1470.75 121.313 -635.293 646.772 
21397.5 1
15425800 9927 -8431.92 1431.62 88.6488 -429.197 438.256 
21398 1
15425800 9931.77 -8512.92 1403.31 9.48157 -161.034 161.313 
21398.5 1
15425800 9817.31 -8536.54 1387.77 -223.558 -46.1238 228.266 
21399 1
15425800 9781.54 -8336.77 1354 -70.1357 391.704 397.934 
21399.5 1
15425800 9772.69 -8197.15 1351.62 -17.6218 278.118 278.676 
21400 1
15425800 9819.58 -7943.67 1447.08 96.4836 521.579 530.427 
21400.5 1
15425800 9798.29 -7715.43 1536.43 -43.1126 462.02 464.028 
21401 1
15425800 9944.31 -7785.54 1513.54 283.538 -136.136 314.526 
21401.5 1
15425800 10035.9 -7925.08 1482.08 185.456 -282.467 337.907 
21402 1
15425800 10098.5 -8062.85 1452.46 127.37 -280.589 308.145 
21402.5 1
15425800 10122.5 -8137.15 1436.54 49.4393 -152.583 160.392 
21403 1
15425800 10093.1 -8311.54 1421.23 -59.0412 -349.468 354.42 
21403.5 1
15425800 10136.1 -8204.23 1409.46 86.1723 215.045 231.668 
21404 1
15425800 10046.2 -8185.14 1428.57 -172.151 36.5669 175.991 
21404.5 1
15425800 9898.33 -8295.67 1417.17 -300.571 -224.642 375.242 
21405 1
15425800 9899.54 -8307.23 1425.08 2.46448 -23.6485 23.7765 
21405.5 1
15425800 9814.36 -8154.71 1440.07 -164.443 294.433 337.242 
21406 1
15425800 9733.75 -8219 1428.25 -160.893 -128.315 205.794 
21406.5 1
15425800 9713.92 -8109.23 1498 -40.8803 226.328 229.991 
21407 1
15425800 9809.54 -8247.54 1454.31 189.337 -273.877 332.952 
21407.5 1
15425800 9848.69 -8241.31 1422.15 76.622 12.1933 77.5861 
21408 1
15425800 9761.58 -8258.75 1402 -170.468 -34.1337 173.851 
21408.5 1
15425800 9728.08 -8276.23 1385.77 -67.8267 -35.3862 76.5026 
21409 1
15425800 9776.92 -8058.23 1435.54 97.6923 436 446.811 
21409.5 1
15425800 9689.08 -8084.15 1464.85 -174.298 -51.4347 181.729 
21410 1
15425800 9735.33 -8168.08 1430 93.2589 -169.213 193.21 
21410.5 1
15425800 9764.23 -8129.62 1427.54 59.3377 78.9896 98.7943 
21411 1
15425800 9693.85 -7849.92 1450.77 -135.878 539.947 556.781 
21411.5 1
15425800 9740.92 -7679.08 1473.92 96.8529 351.522 364.621 
21412 1
15425800 9771.62 -7592 1482.31 62.1432 176.282 186.915 
21412.5 1
15425800 9798.33 -7604.25 1491.08 53.8668 -24.6976 59.2588 
21413 1
15425800 9921.92 -7650.23 1553.08 247.179 -91.9615 263.732 
21413.5 1
15425800 9958.54 -7766.08 1533.92 70.96 -224.508 235.455 
21414 1
15425800 9880.17 -8076 1498.5 -159.617 -631.208 651.077 
21414.5 1
15425800 9903.92 -8326.23 1464.92 48.3837 -509.635 511.927 
21415 1
15425800 9866.58 -8362.08 1430.33 -74.2341 -71.2775 102.913 
21415.5 1
15425800 9807.85 -8233.69 1390.15 -116.774 255.251 280.694 
21416 1
15425800 9716.42 -8128.42 1412.08 -181.048 208.467 276.11 
21416.5 1
15425800 9769.46 -8163.54 1443.77 105.667 -69.9637 126.73 
21417 1
15425800 9796.92 -8094.46 1470.54 53.7408 135.18 145.471 
21417.5 1
15425800 9754 -7866.08 1447.42 -87.9571 467.988 476.182 
21418 1
15425800 9809.08 -7811 1490.62 111.718 111.731 158.002 
21418.5 1
15425800 9810.17 -7889.5 1555 2.1284 -153.32 153.335 
21419 1
15425800 10028.7 -8217.5 1543.42 443.205 -665.314 799.421 
21419.5 1
15425800 10027.6 -8419.08 1473.17 -2.18855 -407.239 407.245 
21420 1
15425800 10134.5 -8351.23 1417.15 208.49 132.266 246.905 
21420.5 1
15425800 10168 -8331.67 1395.92 68.4285 40.0084 79.2662 
21421 1
15425800 10117 -8296.14 1385.21 -101.594 70.7646 123.81 
21421.5 1
15425800 10143.7 -8226.15 1413.85 51.2328 134.336 143.774 
21422 1
15425800 10090.1 -8250.85 1396.23 -107.231 -49.3846 118.056 
21422.5 1
15425800 10146.8 -8333.69 1400.85 116.173 -169.767 205.711 
21423 1
15425800 10007.7 -8165.77 1424.23 -284.411 343.401 445.885 
21423.5 1
15425800 9884.46 -8127.54 1433.46 -246.955 76.6148 258.567 
21424 1
15425800 9855.46 -8307.31 1397.69 -56.5302 -350.427 354.958 
21424.5 1
15425800 9819.5 -8277.25 1411.67 -73.0926 61.0929 95.2621 
21425 1
15425800 9795 -8245.77 1399.77 -50.4115 64.7752 82.0802 
21425.5 1
15425800 9755 -8162.46 1426.31 -78.7402 163.992 181.915 
21426 1
15425800 9695.15 -8066.69 1453.46 -117.807 188.522 222.304 
21426.5 1
15425800 9708.69 -8060.54 1432.38 26.5982 12.0901 29.217 
21427 1
15425800 9693.58 -8181.25 1455.08 -30.585 -244.355 246.262 
21427.5 1
15425800 9789.15 -8161.69 1434.77 193.463 39.5905 197.472 
21428 1
15425800 9819.77 -7974.23 1453.38 59.563 364.711 369.543 
21428.5 1
15425800 9806.92 -7932.42 1449.25 -26.3913 85.8606 89.8251 
21429 1
15425800 9800.38 -7811.08 1476.54 -13.0903 243.166 243.518 
21429.5 1
15425800 9785.67 -7807 1521 -29.4949 8.17019 30.6056 
21430 1
15425800 9682.62 -7839.23 1544.92 -207.765 -64.9814 217.69 
21430.5 1
15425800 9717.08 -8251.92 1528.85 67.0458 -802.903 805.698 
21431 1
15425800 9778.25 -8294.67 1467.75 123.832 -86.5255 151.066 
21431.5 1
15425800 9820.69 -8130.08 1430.15 86.0899 333.853 344.775 
21432 1
15425800 9754.62 -8256.85 1414.85 -129.817 -249.055 280.858 
21432.5 1
15425800 9758.85 -8324.54 1378.77 8.34471 -133.515 133.776 
21433 1
15425800 9760.5 -8249.5 1387.58 3.3411 151.593 151.63 
21433.5 1
15425800 9803.42 -8290 1377.42 88.1246 -83.1622 121.169 
21434 1
15425800 9785.85 -8322.46 1401.38 -35.141 -64.9231 73.8234 
21434.5 1
15425800 9838.92 -8178.69 1500.08 103.666 280.799 299.324 
21435 1
15425800 9853.77 -8014.08 1464.77 29.4567 326.618 327.943 
21435.5 1
15425800 9933.08 -7995.77 1520.15 157.357 36.3248 161.495 
21436 1
15425800 9941.42 -7842.17 1535.33 17.0896 314.759 315.223 
21436.5 1
15425800 10010.4 -7902.46 1498.08 141.328 -123.555 187.722 
21437 1
15425800 10069.2 -8014.23 1481.85 113.603 -215.771 243.849 
21437.5 1
15425800 10140.8 -8083.5 1478.17 145.534 -140.791 202.49 
21438 1
15425800 10146.2 -8119.5 1456.14 10.6765 -71.4286 72.2221 
21438.5 1
15425800 10092.5 -8102.23 1467.92 -106.652 34.2643 112.021 
21439 1
15425800 10091.5 -7891.85 1477.23 -2.0284 426.744 426.748 
21439.5 1
15425800 10070.7 -7827.71 1487.36 -41.0025 126.743 133.21 
21440 1
15425800 9974.57 -7754.36 1459.14 -191.902 146.421 241.383 
21440.5 1
15425800 10088.8 -7802.5 1438.86 235.98 -99.4687 256.087 
21441 1
15425800 10115.7 -7746.8 1467.67 53.1511 109.862 122.044 
21441.5 1
15425800 10023.7 -7723.36 1454.29 -182.216 46.4215 188.036 
21442 1
15425800 10005.9 -7851.71 1446.93 -36.0023 -258.785 261.277 
21442.5 1
15425800 9990.67 -7831.47 1451.13 -30.626 40.8218 51.033 
21443 1
15425800 10163.3 -7898.73 1432.27 343.274 -133.731 368.403 
21443.5 1
15425800 10092.2 -7986.2 1411.53 -140.858 -173.201 223.248 
21444 1
15425800 10079.7 -7796.21 1424.71 -25.0717 381.497 382.32 
21444.5 1
15425800 10020.7 -7711.93 1459.29 -118.952 169.931 207.427 
21445 1
15425800 9976 -7804.79 1537.07 -88.5431 -183.876 204.084 
21445.5 1
15425800 9815.92 -7791.38 1547.69 -322.086 26.964 323.213 
21446 1
15425800 9890.69 -7734.15 1590.62 151.97 116.323 191.379 
21446.5 1
15425800 9919.86 -7741.21 1560 57.9818 -14.0367 59.6566 
21447 1
15425800 9916.77 -7763.54 1606.85 -6.04288 -43.6872 44.1032 
21447.5 1
15425800 10004.2 -7893.92 1617.85 175.626 -261.816 315.265 
21448 1
15425800 10029.2 -7822.23 1600.46 49.4505 142.247 150.597 
21448.5 1
15425800 10078.4 -7918.31 1564.54 98.857 -192.926 216.779 
21449 1
15425800 10136.5 -8105.62 1531.85 116.154 -374.615 392.21 
21449.5 1
15425800 10116.4 -8224 1478 -40.2343 -237.244 240.631 
21450 1
15425800 10121.6 -8186.25 1459.25 10.5237 76.417 77.1382 
21450.5 1
15425800 10119.2 -8221.08 1432.38 -4.92797 -70.6428 70.8145 
21451 1
15425800 10079.5 -8281.92 1440 -79.1494 -121.437 144.953 
21451.5 1
15425800 10024 -8334 1433.69 -109.901 -103.135 150.715 
21452 1
15425800 10088.3 -8342.5 1383.33 128.667 -17 129.785 
21452.5 1
15425800 10117.3 -8246.31 1424.85 58.5341 194.328 202.952 
21453 1
15425800 10078.7 -8187.31 1445.23 -75.1272 114.786 137.186 
21453.5 1
15425800 10072.9 -8138.33 1444.58 -11.668 98.9381 99.6237 
21454 1
15425800 10082.5 -8020.31 1478.54 19.3988 237.955 238.744 
21454.5 1
15425800 10098 -8012.83 1485.58 31.2987 15.1303 34.7639 
21455 1
15425800 10016.7 -7932 1494.31 -160.37 159.435 226.137 
21455.5 1
15425800 9774.31 -7981.15 1541.54 -472.485 -95.8165 482.102 
21456 1
15425800 9698 -7890 1533.33 -154.469 184.522 240.643 
21456.5 1
15425800 9675.46 -7843 1507.08 -45.0769 94 104.249 
21457 1
15425800 9735.08 -8065.75 1525.17 121.183 -452.744 468.681 
21457.5 1
15425800 9786.38 -8178.85 1517.85 102.194 -225.291 247.386 
21458 1
15425800 9820.08 -8346.5 1434.33 66.9955 -333.308 339.974 
21458.5 1
15425800 9779.38 -8236.54 1399.92 -81.0731 219.047 233.569 
21459 1
15425800 9817.5 -8098.42 1408.25 76.3835 276.797 287.143 
21459.5 1
15425800 9881.58 -7869.25 1451.5 133.507 477.431 495.746 
21460 1
15425800 9823.92 -7909.31 1459.31 -111.962 -77.7819 136.328 
21460.5 1
15425800 9868.33 -7939.08 1504.83 87.25 -58.4983 105.046 
21461 1
15425800 9923.15 -8059.92 1478.31 109.861 -242.164 265.919 
21461.5 1
15425800 10051.9 -8349.83 1444.58 258.042 -580.982 635.709 
21462 1
15425800 9811.23 -8266.69 1422.15 -477.551 164.962 505.24 
21462.5 1
15425800 9853.42 -8307.25 1398.42 84.0357 -80.7922 116.573 
21463 1
15425800 10128.2 -8181.38 1430.62 549.628 251.731 604.533 
21463.5 1
15425800 10154.6 -8082.67 1478.08 54.4474 203.963 211.105 
21464 1
15425800 9973.38 -8154.69 1504.38 -367.543 -146.097 395.515 
21464.5 1
15425800 9814.62 -8153.62 1460.62 -313.154 2.12411 313.162 
21465 1
15425800 9778.54 -8131.15 1425.62 -71.2983 44.3904 83.9878 
21465.5 1
15425800 9818.69 -8145.46 1426.23 79.1989 -28.2203 84.0765 
21466 1
15425800 9776.46 -8103.38 1422.08 -82.9681 82.6659 117.121 
21466.5 1
15425800 9788.83 -7873.58 1522.25 25.0949 466.128 466.803 
21467 1
15425800 9809.83 -7759.75 1573.67 43.4783 235.68 239.657 
21467.5 1
15425800 9861.23 -7814 1544.46 101.777 -107.426 147.983 
21468 1
15425800 9874.83 -7770.42 1512.58 27.4245 87.8696 92.0499 
21468.5 1
15425800 9827.75 -7671 1493 -93.0501 196.476 217.396 
21469 1
15425800 9833.38 -7777.15 1547.54 11.2467 -211.884 212.182 
21469.5 1
15425800 9926.15 -7808.46 1560.46 182.977 -61.7509 193.116 
21470 1
15425800 9885.08 -7733 1503.58 -83.9888 154.318 175.693 
21470.5 1
15425800 9917.77 -7765 1572.54 66.7059 -65.3061 93.3519 
21471 1
15425800 9877.54 -7740 1550.38 -78.7295 48.9237 92.6923 
21471.5 1
15425800 9871.15 -7797.46 1546.69 -12.6931 -114.238 114.941 
21472 1
15425800 9899.85 -7791.54 1501.69 57.0424 11.7755 58.2451 
21472.5 1
15425800 9926.15 -7787.69 1504.92 51.5837 7.54148 52.1321 
21473 1
15425800 9995.92 -7839.17 1505 144.138 -106.352 179.127 
21473.5 1
15425800 10151.5 -7946.62 1516.62 316.949 -218.836 385.157 
21474 1
15425800 10247.5 -8061.08 1492.77 190.099 -226.657 295.822 
21474.5 1
15425800 10155.8 -8310.54 1456.15 -183.172 -497.927 530.55 
21475 1
15425800 10129.4 -8234 1443 -51.5325 149.489 158.122 
21475.5 1
15425800 10171.1 -8212.23 1424.08 83.2182 43.4516 93.8792 
21476 1
15425800 10169.7 -8283.5 1401.08 -2.90176 -146.645 146.673 
21476.5 1
15425800 9977.62 -8155.69 1406.46 -390.348 259.772 468.885 
21477 1
15425800 9701.15 -8006.23 1459.54 -545.289 294.796 619.875 
21477.5 1
15425800 9703.23 -8035.08 1461 4.12907 -57.3482 57.4967 
21478 1
15425800 9827.08 -7981.62 1456 246.215 106.285 268.176 
21478.5 1
15425800 9693 -7761.92 1541.38 -264.974 434.175 508.644 
21479 1
15425800 9662.75 -7600.75 1522.92 -61.2348 326.261 331.958 
21479.5 1
15425800 9746.31 -7820.69 1514.46 167.787 -441.651 472.449 
21480 1
15425800 9915.75 -8264.75 1491.42 335.529 -879.322 941.163 
21480.5 1
15425800 9937.69 -8472.77 1427.31 43.8846 -416.038 418.347 
21481 1
15425800 9895.15 -8379.62 1425.38 -84.5695 185.197 203.592 
21481.5 1
15425800 9918.85 -7956.77 1453.77 47.1958 842.323 843.644 
21482 1
15425800 9912.15 -7771.23 1493.15 -13.3579 370.336 370.577 
21482.5 1
15425800 9919.62 -7712.85 1508.15 15.1966 118.91 119.877 
21483 1
15425800 9931 -7773.85 1503.85 22.4992 -120.553 122.635 
21483.5 1
15425800 9941.15 -7766.23 1474.77 20.596 15.447 25.745 
21484 1
15425800 9945.77 -7857.62 1474.69 9.21234 -182.404 182.637 
21484.5 1
15425800 10037.5 -7903.77 1551.38 186.366 -93.8086 208.644 
21485 1
15425800 10168.3 -8021.62 1532.92 258.079 -232.438 347.322 
21485.5 1
15425800 10123.9 -8075.08 1506.25 -88.2525 -106.298 138.159 
21486 1
15425800 10111.9 -7971.54 1503.38 -24.577 212.182 213.601 
21486.5 1
15425800 10112.7 -7855.62 1505.15 1.485 223.79 223.795 
21487 1
15425800 10010.7 -7912.5 1512.17 -207.369 -115.619 237.423 
21487.5 1
15425800 9774.77 -8008.77 1511.54 -484.389 -197.678 523.172 
21488 1
15425800 9711.08 -8194.08 1470.77 -127.64 -371.358 392.682 
21488.5 1
15425800 9776.15 -8371.08 1414.69 129.635 -352.59 375.666 
21489 1
15425800 9751.08 -8186.08 1407.31 -48.8829 360.624 363.922 
21489.5 1
15425800 9744.25 -8059.58 1469.83 -13.7918 255.543 255.915 
21490 1
15425800 9758.85 -7782.69 1523.69 29.4277 558.248 559.023 
21490.5 1
15425800 9830.17 -7781.17 1513.33 140.395 3.00323 140.427 
21491 1
15425800 9770.31 -8165.38 1497.08 -118.065 -757.826 766.968 
21491.5 1
15425800 9862.67 -8305.92 1482.25 185.833 -282.761 338.36 
21492 1
15425800 9998.15 -8498.38 1422 269.895 -383.402 468.872 
21492.5 1
15425800 9963.42 -8547.42 1386.75 -69.06 -97.4792 119.463 
21493 1
15425800 9891.33 -8511.67 1361.42 -148.933 73.8636 166.243 
21493.5 1
15425800 9813.46 -8270.54 1357.54 -152.99 473.729 497.821 
21494 1
15425800 9738 -8012.92 1406.58 -149.133 509.134 530.526 
21494.5 1
15425800 9714.54 -7823.38 1470.85 -47.5893 384.446 387.381 
21495 1
15425800 9788.58 -7883.08 1525.42 149.284 -120.36 191.761 
21495.5 1
15425800 9905.31 -7867.62 1539.15 231.137 30.6296 233.158 
21496 1
15425800 9985.33 -7784.83 1505.67 158.781 164.25 228.45 
21496.5 1
15425800 10067.6 -7802 1503.75 169.938 -35.4683 173.6 
21497 1
15425800 10068.8 -7803.54 1489.38 2.49569 -3.04044 3.93354 
21497.5 1
15425800 10081.3 -7996.92 1478.33 25.1251 -389.091 389.901 
21498 1
15425800 10108.4 -8181.71 1438.07 53.092 -363.06 366.922 
21498.5 1
15425800 10119.7 -8157 1438.15 22.1823 48.3646 53.2089 
21499 1
15425800 10133 -8252.54 1407.31 27.2699 -195.776 197.666 
21499.5 1
15425800 10112.7 -8184.38 1415.15 -41.1921 138.243 144.25 
21500 1
15425800 10118.7 -8175.85 1470.62 12 17.0769 20.8715 
21500.5 1
15425800 10091.9 -8034.31 1448.5 -52.9986 279.711 284.688 
21501 1
15425800 10151.5 -7960.47 1430 116.293 143.949 185.055 
21501.5 1
15425800 10094.6 -7872.43 1432.14 -118.424 183.031 218.002 
21502 1
15425800 9881.29 -7773 1471.21 -417.389 194.576 460.514 
21502.5 1
15425800 9778.62 -7671.54 1496.62 -206.58 204.148 290.434 
21503 1
15425800 9851.87 -7717.4 1464.6 147.387 -92.2767 173.89 
21503.5 1
15425800 9790.07 -7860.57 1484.07 -120.459 -279.087 303.973 
21504 1
15425800 9946.69 -8359.62 1481.38 315.768 -1006.14 1054.52 
21504.5 1
15425800 10077.2 -8260.93 1443.57 264.75 200.176 331.909 
21505 1
15425800 10159.9 -8006.42 1459.75 166.403 512.096 538.454 
21505.5 1
15425800 10130.2 -7977.54 1449.08 -60.4601 58.8151 84.3483 
21506 1
15425800 10075.4 -8109.62 1471.08 -108.178 -260.507 282.075 
21506.5 1
15425800 10084.8 -8091.54 1531.85 18.4374 35.5146 40.0153 
21507 1
15425800 10106.8 -8387.67 1455.75 44.0401 -591.074 592.713 
21507.5 1
15425800 9829.42 -8373.25 1405.67 -563.855 29.3022 564.616 
21508 1
15425800 9760.92 -8234.77 1405 -134.301 271.531 302.929 
21508.5 1
15425800 9764.33 -8181.42 1411.17 6.82051 106.705 106.923 
21509 1
15425800 9749.92 -8180.33 1414.25 -29.4819 2.21541 29.5651 
21509.5 1
15425800 9745.54 -8314.85 1367.85 -8.72152 -267.954 268.096 
21510 1
15425800 9810.33 -8233.75 1382.5 126.8 158.701 203.136 
21510.5 1
15425800 10014.9 -8078.77 1450.85 406.739 308.113 510.265 
21511 1
15425800 10116 -8025.92 1492.58 198.97 104.04 224.53 
21511.5 1
15425800 10129.4 -8074.67 1455.42 27.9514 -101.562 105.339 
21512 1
15425800 10112.8 -8145.92 1458.62 -33.3616 -142.798 146.644 
21512.5 1
15425800 10143.7 -8130.67 1418.5 60.7022 29.9733 67.699 
21513 1
15425800 10115.2 -7952.67 1451.67 -57.4597 358.871 363.442 
21513.5 1
15425800 10058.3 -7950.42 1466.33 -115.986 4.59184 116.077 
21514 1
15425800 10104.9 -7914.62 1462.31 90.9956 69.9244 114.759 
21514.5 1
15425800 10101.9 -7901.5 1459.83 -5.9651 26.0226 26.6975 
21515 1
15425800 10097.6 -7796.33 1465.67 -8.89801 215.948 216.131 
21515.5 1
15425800 10034.2 -7929.25 1475.42 -128.114 -268.519 297.516 
21516 1
15425800 9912.25 -8377.17 1450.67 -244.322 -897.629 930.285 
21516.5 1
15425800 9888 -8540.75 1425.33 -48.9899 -330.471 334.083 
21517 1
15425800 9920.33 -8568.17 1419.75 64.281 -54.5063 84.2792 
21517.5 1
15425800 9930.58 -8616.58 1391.58 20.098 -94.9346 97.0387 
21518 1
15425800 9901.25 -8565.17 1372.42 -58.4329 102.424 117.92 
21518.5 1
15425800 9859.58 -8473.17 1374.92 -83.3333 184 201.991 
21519 1
15425800 9803.92 -8350.77 1406.62 -110.877 243.82 267.846 
21519.5 1
15425800 9798.33 -8332.42 1373 -11.0034 36.1271 37.7656 
21520 1
15425800 9774.08 -8217.67 1352.33 -49.6926 235.143 240.337 
21520.5 1
15425800 9669.15 -8149.77 1349.62 -213.706 138.284 254.544 
21521 1
15425800 9737.54 -8093.08 1398.54 133.825 110.944 173.832 
21521.5 1
15425800 9701.42 -7728.67 1510.75 -73.2694 739.169 742.791 
21522 1
15425800 9705.23 -7654.92 1546 7.68972 148.677 148.875 
21522.5 1
15425800 9759.08 -7709.38 1610.54 105.581 -106.787 150.169 
21523 1
15425800 9790.33 -7726.5 1580.42 61.8939 -33.8919 70.5656 
21523.5 1
15425800 9882.75 -7753.33 1566.17 188.605 -54.7619 196.395 
21524 1
15425800 9944.85 -8261.38 1533.77 123.944 -1014.07 1021.62 
21524.5 1
15425800 9969.67 -8546.67 1495.75 48.8593 -561.579 563.7 
21525 1
15425800 9959.75 -8497.83 1461.58 -20.0337 98.6532 100.667 
21525.5 1
15425800 9977.38 -8459.15 1423.08 34.6456 75.9911 83.5163 
21526 1
15425800 9968.08 -8506.17 1381.42 -18.5654 -93.838 95.6569 
21526.5 1
15425800 9985.75 -8447 1381.33 36.8056 123.264 128.641 
21527 1
15425800 9908.15 -8413.62 1386.77 -150.672 64.8245 164.025 
21527.5 1
15425800 9862.67 -8347.92 1410.75 -90.2523 130.355 158.549 
21528 1
15425800 9825.23 -8328.38 1400.23 -75.6281 39.4587 85.303 
21528.5 1
15425800 9709.92 -8234.25 1446.17 -226.996 185.304 293.027 
21529 1
15425800 9698.92 -8193.25 1491.58 -22 82 84.8999 
21529.5 1
15425800 9627.75 -8066.67 1471.5 -147.039 261.536 300.036 
21530 1
15425800 9626.92 -7880.77 1465.54 -1.65385 371.795 371.799 
21530.5 1
15425800 9713.33 -7750.58 1498.5 174.214 262.472 315.027 
21531 1
15425800 9833.77 -7749.62 1500.46 241.839 1.94367 241.847 
21531.5 1
15425800 9910.25 -7811.5 1515.67 153.885 -124.516 197.952 
21532 1
15425800 10069.8 -8226.54 1504.31 308.101 -801.233 858.429 
21532.5 1
15425800 10074.8 -8366 1454.75 9.85609 -275.616 275.792 
21533 1
15425800 10028.1 -8458.67 1420.42 -95.7992 -189.891 212.687 
21533.5 1
15425800 10007.2 -8414.23 1398.31 -41.1293 87.6448 96.8154 
21534 1
15425800 9808.42 -8299.25 1397.17 -394.472 228.136 455.691 
21534.5 1
15425800 9838.17 -8235.33 1451.08 60.2227 129.386 142.715 
21535 1
15425800 9856 -8122.5 1441.08 36.469 230.743 233.607 
21535.5 1
15425800 9838 -7905.15 1522.62 -35.3635 427.006 428.468 
21536 1
15425800 9878.08 -7728.17 1542.83 80.1667 353.974 362.939 
21536.5 1
15425800 9870.69 -7747.54 1535.54 -14.8414 -38.8992 41.6343 
21537 1
15425800 9985.92 -7812.08 1531.83 226.82 -127.057 259.982 
21537.5 1
15425800 10097.3 -7899.17 1624 223.28 -174.516 283.39 
21538 1
15425800 10153.2 -8244.75 1558.17 110.125 -681.624 690.463 
21538.5 1
15425800 10137.7 -8360.5 1505.42 -30.6324 -228.755 230.797 
21539 1
15425800 10067.5 -8358.73 1460.09 -144.767 3.65511 144.813 
21539.5 1
15425800 10112.5 -8204.83 1426.75 92.8772 317.307 330.621 
21540 1
15425800 10073.6 -8210.5 1407.42 -77.678 -11.3107 78.4971 
21540.5 1
15425800 9993.92 -7900.31 1474.62 -154.981 603.487 623.07 
21541 1
15425800 9983.17 -7857.25 1500.58 -21.3421 85.4319 88.0574 
21541.5 1
15425800 9998.69 -7874.62 1499.08 31.8148 -35.5848 47.7332 
21542 1
15425800 9991.08 -7915 1539.23 -14.8448 -78.7224 80.1099 
21542.5 1
15425800 10043 -7898.25 1562.83 105.321 33.9757 110.665 
21543 1
15425800 10080.6 -7885.23 1539.08 78.0402 27.0109 82.5825 
21543.5 1
15425800 10080.5 -7893.46 1565.92 -0.307078 -16.4287 16.4316 
21544 1
15425800 9988.23 -7890.77 1553 -178.052 5.1975 178.128 
21544.5 1
15425800 9877.5 -8135.5 1532.33 -219.269 -484.615 531.912 
21545 1
15425800 9835.25 -8131.08 1523.67 -86.4008 9.03204 86.8716 
21545.5 1
15425800 9827.38 -8216.85 1492.77 -15.483 -168.824 169.533 
21546 1
15425800 9804.33 -8322.83 1446.67 -46.0105 -211.551 216.497 
21546.5 1
15425800 9733.42 -8383.33 1410.33 -147.13 -125.519 193.396 
21547 1
15425800 9703.62 -8359.31 1374 -59.1295 47.6699 75.9521 
21547.5 1
15425800 9785.15 -8261.23 1379.77 158.944 191.183 248.625 
21548 1
15425800 9819.08 -7916.83 1504.08 66.9221 679.285 682.573 
21548.5 1
15425800 9883.58 -7845.17 1576.42 134.375 149.306 200.87 
21549 1
15425800 9816.85 -7709.92 1575.69 -132.415 268.34 299.233 
21549.5 1
15425800 9797.58 -7691.08 1551.58 -38.5256 37.6795 53.8885 
21550 1
15425800 9809.85 -8344.23 1524.23 24.4279 -1301.09 1301.32 
21550.5 1
15425800 9704 -8460.58 1490.42 -209.596 -230.401 311.473 
21551 1
15425800 9700.42 -7823.33 1484.75 -7.23906 1287.37 1287.39 
21551.5 1
15425800 9786.54 -7854.08 1529.77 167.879 -59.929 178.255 
21552 1
15425800 9788.17 -7890.75 1511.42 3.25641 -73.3462 73.4184 
21552.5 1
15425800 9770.62 -7878 1502.08 -35.3856 25.7056 43.737 
21553 1
15425800 9718.33 -8101.92 1511.25 -106.264 -455.115 467.356 
21553.5 1
15425800 9805.38 -8202.15 1493.54 179.487 -206.675 273.734 
21554 1
15425800 9871.62 -8346.31 1464.77 129.61 -282.101 310.451 
21554.5 1
15425800 9931.31 -8395.15 1444.38 118.203 -96.7251 152.734 
21555 1
15425800 9984.54 -8342.31 1444.08 107.104 106.33 150.922 
21555.5 1
15425800 10052.2 -8445.92 1411.92 132.47 -202.77 242.206 
21556 1
15425800 10128.8 -8340.67 1424.25 152.429 209.674 259.225 
21556.5 1
15425800 10120.9 -8321.23 1450.62 -15.7483 39.1064 42.1583 
21557 1
15425800 10074.2 -8394.67 1413.5 -93.3462 -146.872 174.025 
21557.5 1
15425800 10049.5 -8403.38 1384.62 -49.5221 -17.4708 52.5135 
21558 1
15425800 10042.8 -8455.31 1365.69 -13.1998 -102.412 103.26 
21558.5 1
15425800 10000.8 -8485.46 1353.15 -85.0202 -61.0402 104.663 
21559 1
15425800 9977.54 -8336.08 1358.38 -47.3734 303.627 307.301 
21559.5 1
15425800 9879.36 -8337.29 1370.29 -194.418 -2.39365 194.433 
21560 1
15425800 9780.07 -8324 1354.4 -195.07 26.1016 196.808 
21560.5 1
15425800 9720.27 -8336.4 1351.6 -120.322 -24.9497 122.881 
21561 1
15425800 9731.6 -7793.8 1536.47 22.8035 1091.75 1091.99 
21561.5 1
15425800 9890.5 -7679.5 1640.5 328.986 236.646 405.256 
21562 1
15425800 9924.21 -7630.07 1603.29 65.4646 95.9778 116.178 
21562.5 1
15425800 9916.08 -7842.62 1552.46 -16.7435 -437.333 437.654 
21563 1
15425800 9939.8 -8138.73 1566.2 46.4248 -579.487 581.344 
21563.5 1
15425800 10102.5 -8194.93 1453.67 320.842 -110.848 339.45 
21564 1
15425800 10142.4 -8156.8 1429.4 80.6734 77.037 111.548 
21564.5 1
15425800 10076.4 -8012.93 1459.79 -134.361 293.017 322.354 
21565 1
15425800 10044.9 -7985.86 1454.43 -62.5 53.7132 82.4097 
21565.5 1
15425800 10127.2 -8039.14 1440.43 163.265 -105.726 194.508 
21566 1
15425800 10142.8 -8063.64 1480.64 30.9571 -48.7078 57.713 
21566.5 1
15425800 10152.9 -8254.79 1488.57 19.8648 -377.008 377.531 
21567 1
15425800 10155.7 -8422.08 1444.15 5.76253 -340.023 340.072 
21567.5 1
15425800 10171.3 -8309.85 1410.69 32.0644 230.453 232.673 
21568 1
15425800 10175.5 -8211.69 1400 8.56431 198.692 198.876 
21568.5 1
15425800 10171.9 -8150.85 1431.31 -7.14503 120.249 120.461 
21569 1
15425800 10011 -7996.62 1461.62 -317.403 304.203 439.64 
21569.5 1
15425800 9886.23 -7883.69 1465.08 -246.58 223.168 332.574 
21570 1
15425800 9845.08 -7798.23 1525.92 -81.3317 168.896 187.459 
21570.5 1
15425800 9919.08 -7767.08 1569.92 151.964 63.9578 164.875 
21571 1
15425800 9895.92 -7789.92 1577.31 -46.8831 -46.2343 65.8456 
21571.5 1
15425800 9933.46 -8325.54 1528.92 72.8902 -1040.03 1042.58 
21572 1
15425800 9900.08 -8400.17 1476.5 -67.7043 -151.376 165.827 
21572.5 1
15425800 10101.1 -8330.15 1444.92 406.87 141.726 430.847 
21573 1
15425800 10191.8 -8286.46 1441.46 179.386 86.3484 199.086 
21573.5 1
15425800 10147.8 -8292.67 1412.67 -88.9035 -12.5103 89.7794 
21574 1
15425800 10196.7 -8200.46 1438.92 98.674 185.897 210.462 
21574.5 1
15425800 10175.5 -8108.54 1443.85 -41.4663 179.537 184.264 
21575 1
15425800 10134.1 -8162.92 1448.33 -83.9315 -110.301 138.603 
21575.5 1
15425800 10091.9 -8222.62 1430.38 -83.9846 -118.922 145.588 
21576 1
15425800 10110.3 -8111.33 1436.33 37.4192 226.183 229.257 
21576.5 1
15425800 10032.3 -7920.62 1575.08 -157.947 386.069 417.129 
21577 1
15425800 9959.92 -7811.38 1561.38 -141.101 212.925 255.434 
21577.5 1
15425800 9976.31 -7775.54 1531.31 32.1267 70.2866 77.2808 
21578 1
15425800 9989.92 -7782.25 1556.83 27.5485 -13.5861 30.7165 
21578.5 1
15425800 10016 -7764.54 1671.92 52.4816 35.6369 63.4374 
21579 1
15425800 10080.2 -7859.5 1624.08 129.016 -190.686 230.231 
21579.5 1
15425800 10045.3 -8095.38 1554.38 -71.7501 -484.363 489.648 
21580 1
15425800 10095.2 -8251.08 1485.38 97.506 -304.087 319.337 
21580.5 1
15425800 9807.85 -8321.54 1434.08 -556.947 -136.553 573.443 
21581 1
15425800 10097.6 -8137.77 1433.15 572.666 363.18 678.12 
21581.5 1
15425800 10085.2 -8112.38 1461.46 -25.1241 51.1787 57.0129 
21582 1
15425800 10094.5 -8134.08 1455.54 18.8068 -43.4716 47.3653 
21582.5 1
15425800 10073.4 -8046.31 1446.31 -42.1391 174.839 179.846 
21583 1
15425800 10095.2 -7958.23 1469.69 43.6257 176.507 181.818 
21583.5 1
15425800 10127.4 -8259.33 1434 65.3094 -609.519 613.008 
21584 1
15425800 9925 -8436.85 1399.92 -419.952 -368.284 558.563 
21584.5 1
15425800 9858.69 -8521.38 1374.69 -131.563 -167.735 213.176 
21585 1
15425800 9896.38 -8214.62 1388.31 73.9065 601.508 606.032 
21585.5 1
15425800 9962.25 -7730.58 1489.67 135.525 995.951 1005.13 
21586 1
15425800 9975.69 -7712.92 1510.23 26.6184 34.9708 43.9488 
21586.5 1
15425800 9953.08 -7739.62 1499.62 -44.6063 -52.6476 69.0035 
21587 1
15425800 9996 -7801.08 1477.67 87.7773 -125.701 153.316 
21587.5 1
15425800 9970.38 -7863.15 1503 -51.2308 -124.141 134.297 
21588 1
15425800 9992.25 -8017.33 1591.5 43.6435 -307.743 310.823 
21588.5 1
15425800 10048.9 -8202.15 1531.08 113.12 -368.903 385.857 
21589 1
15425800 10055.4 -8285.85 1459.54 12.5711 -162.826 163.31 
21589.5 1
15425800 10085.7 -8290.92 1445.33 59.7279 -10.001 60.5594 
21590 1
15425800 9762.69 -7958.92 1459.31 -661.833 680.315 949.132 
21590.5 1
15425800 9632.77 -7695.15 1488.31 -265.691 539.405 601.29 
21591 1
15425800 9746.71 -7967.14 1492.93 223.861 -534.36 579.356 
21591.5 1
15425800 9983.54 -8078.69 1504.15 465.273 -219.154 514.303 
21592 1
15425800 10045.7 -8210.92 1465.23 127.889 -272.08 300.637 
21592.5 1
15425800 10081.3 -8182.14 1464.07 69.5184 56.2114 89.4009 
21593 1
15425800 10077.9 -8158.08 1431 -6.80616 48.6051 49.0793 
21593.5 1
15425800 10014.3 -7920.77 1465.15 -130.346 486.299 503.465 
21594 1
15425800 10001.1 -7840.08 1493.77 -26.2515 160.104 162.242 
21594.5 1
15425800 10103.6 -7942.08 1514.38 202.645 -201.581 285.832 
21595 1
15425800 10079.4 -8074.83 1467.5 -49.0846 -269.283 273.72 
21595.5 1
15425800 10146.2 -8089.08 1443.08 136.198 -29.0685 139.266 
21596 1
15425800 10111.2 -8094.31 1427.92 -69.1546 -10.358 69.926 
21596.5 1
15425800 9885.46 -8144 1409.38 -442.685 -97.4359 453.281 
21597 1
15425800 9719.62 -8042.46 1435.08 -325.189 199.095 381.296 
21597.5 1
15425800 9679.5 -7821.75 1497.25 -81.5353 448.601 455.95 
21598 1
15425800 9675.38 -7862.69 1532.46 -8.28045 -82.3789 82.794 
21598.5 1
15425800 9673.25 -7789.17 1512.92 -4.23535 145.884 145.946 
21599 1
15425800 9733.15 -7783.08 1520.62 118.387 12.0351 118.997 
21599.5 1
15425800 9848.75 -7715 1522.83 230.731 135.882 267.77 
21600 1
15425800 9932.67 -7712.5 1492.25 172.313 5.13347 172.39 
21600.5 1
15425800 9951.15 -7714.08 1485.77 36.7538 -3.13504 36.8873 
21601 1
15425800 10005.1 -7692.92 1470.85 108.279 42.4776 116.313 
21601.5 1
15425800 9977.29 -7714.93 1493.5 -55.8056 -44.1877 71.1816 
21602 1
15425800 10047.1 -7851.77 1503.15 133.956 -262.65 294.838 
21602.5 1
15425800 10041 -7866.33 1480.58 -12.504 -29.9673 32.4713 
21603 1
15425800 10035.1 -7886.46 1483.23 -12.0633 -40.9943 42.7324 
21603.5 1
15425800 10060.7 -7948.54 1494.77 50.03 -121.244 131.161 
21604 1
15425800 10078.9 -8220.75 1478.25 36.0165 -537.967 539.172 
21604.5 1
15425800 9812.17 -8244.83 1453.58 -538.889 -48.6532 541.081 
21605 1
15425800 9684.92 -8166.42 1429.75 -260.758 160.69 306.294 
21605.5 1
15425800 9644.69 -7918.46 1469 -79.9689 492.953 499.397 
21606 1
15425800 9640.92 -7758 1482.25 -7.35992 312.791 312.877 
21606.5 1
15425800 9740.33 -7732.17 1476.92 200.437 52.0833 207.093 
21607 1
15425800 9834.25 -7758.83 1507.92 192.847 -54.757 200.471 
21607.5 1
15425800 9853.08 -7727.62 1535.31 37.281 61.8177 72.1894 
21608 1
15425800 9961.67 -7758.17 1540.08 216.314 -60.8591 224.712 
21608.5 1
15425800 10025.8 -7822.92 1534.08 129.394 -130.557 183.815 
21609 1
15425800 9822.85 -7850.85 1541 -391.137 -53.8017 394.82 
21609.5 1
15425800 9728.75 -7968.92 1507.42 -190.093 -238.526 305.009 
21610 1
15425800 9812.46 -8306.15 1478.92 171.892 -692.479 713.494 
21610.5 1
15425800 9802 -8326.54 1416.85 -20.5936 -40.1272 45.1031 
21611 1
15425800 9738.62 -8244.15 1362.38 -126.516 164.44 207.478 
21611.5 1
15425800 9760.25 -8165.58 1408.67 44.0624 160.021 165.977 
21612 1
15425800 9763.54 -8159.69 1416.85 6.57692 11.7821 13.4934 
21612.5 1
15425800 9711.33 -8187.83 1426.42 -104.619 -56.3948 118.851 
21613 1
15425800 9664.08 -8128 1421.08 -95.4675 120.875 154.029 
21613.5 1
15425800 9657.92 -7923.67 1472.17 -12.247 406.229 406.414 
21614 1
15425800 9739.85 -7850.54 1519.31 161.916 144.522 217.033 
21614.5 1
15425800 9773 -7787.83 1566.5 66.3077 125.41 141.861 
21615 1
15425800 9822.85 -7769.15 1533.31 100.903 37.8127 107.755 
21615.5 1
15425800 9915.69 -7789.31 1487.92 180.284 -39.1337 184.482 
21616 1
15425800 9830.42 -8110.92 1466.25 -172.973 -652.351 674.894 
21616.5 1
15425800 9757.15 -8103.77 1459.46 -151.057 14.737 151.775 
21617 1
15425800 9774.77 -8276.69 1426.08 34.405 -337.74 339.488 
21617.5 1
15425800 9846 -8399.15 1396.15 139.123 -239.183 276.701 
21618 1
15425800 9825.15 -8124 1443.46 -41.1167 542.71 544.265 
21618.5 1
15425800 9868.15 -8053.23 1433.54 85.8283 141.256 165.287 
21619 1
15425800 9970.54 -7918.08 1435.31 209.805 276.955 347.45 
21619.5 1
15425800 10007.6 -7861.36 1471.14 76.0336 116.229 138.89 
21620 1
15425800 9969.71 -7762.64 1474.14 -73.3628 190.937 204.546 
21620.5 1
15425800 10154 -7885.33 1445.07 371.544 -247.36 446.354 
21621 1
15425800 10155.1 -7912.13 1450.73 2.28956 -54.1414 54.1898 
21621.5 1
15425800 10104.4 -7828.67 1444.33 -101.264 166.6 194.962 
21622 1
15425800 10018.3 -7741.15 1450.69 -172.53 175.376 246.015 
21622.5 1
15425800 9963.07 -7677.57 1563.93 -113.421 130.559 172.946 
21623 1
15425800 9985.29 -7900.93 1581.07 43.643 -438.816 440.981 
21623.5 1
15425800 9879.57 -7967.79 1572.57 -206.071 -130.326 243.824 
21624 1
15425800 9989.62 -7887.54 1512.69 223.213 162.773 276.259 
21624.5 1
15425800 9966.69 -7880.38 1470.77 -46.7818 14.5997 49.007 
21625 1
15425800 10021.2 -7999.08 1514 108.426 -235.969 259.687 
21625.5 1
15425800 10048.7 -7912.92 1554.38 54.1648 169.929 178.352 
21626 1
15425800 10021.9 -7888.83 1545.5 -54.2017 48.7647 72.9096 
21626.5 1
15425800 9985.54 -7825.54 1496.08 -74.8523 130.236 150.214 
21627 1
15425800 10040 -7814.46 1507.08 107.208 21.805 109.403 
21627.5 1
15425800 10060.6 -7852.23 1599.38 39.7214 -72.7731 82.9078 
21628 1
15425800 10137.8 -8055.75 1560 155.2 -409.495 437.92 
21628.5 1
15425800 10115.9 -8025 1524.08 -44.6489 62.8834 77.1223 
21629 1
15425800 10006.2 -7898.08 1498.54 -217.2 251.333 332.181 
21629.5 1
15425800 10100.2 -7823.42 1465 186.917 148.43 238.683 
21630 1
15425800 10079.8 -7778.08 1492.92 -41.5431 91.967 100.915 
21630.5 1
15425800 10030.7 -7854.83 1520 -98.9971 -154.751 183.707 
21631 1
15425800 10025 -7878.83 1509.75 -11.356 -48.0962 49.4187 
21631.5 1
15425800 10080.6 -8005.31 1470.31 108.624 -247.02 269.848 
21632 1
15425800 10127 -8084.83 1449.67 92.5841 -158.734 183.761 
21632.5 1
15425800 10105.6 -8181.92 1449.54 -43.2012 -196.141 200.842 
21633 1
15425800 10040 -7898.25 1469.25 -131.494 568.483 583.493 
21633.5 1
15425800 9931.15 -7822.31 1496.92 -219.006 152.801 267.043 
21634 1
15425800 10038 -7867 1503.77 208.684 -87.2897 226.204 
21634.5 1
15425800 10042.2 -7901 1471.15 8.39438 -67.4603 67.9806 
21635 1
15425800 9962.5 -7834.83 1475.33 -163.383 135.587 212.315 
21635.5 1
15425800 9844.62 -7823.85 1487.23 -242.561 22.6074 243.612 
21636 1
15425800 9819.62 -7765.31 1477.92 -49.2126 115.233 125.302 
21636.5 1
15425800 9707.38 -7901.69 1484.62 -221.8 -269.535 349.062 
21637 1
15425800 9727.38 -8107 1488.15 40.568 -416.446 418.417 
21637.5 1
15425800 9772.46 -8164.46 1477.54 89.7947 -114.465 145.483 
21638 1
15425800 9860.38 -8372.08 1443 172.061 -406.292 441.224 
21638.5 1
15425800 9891.15 -8483.85 1415.38 61.2933 -222.648 230.931 
21639 1
15425800 9877.69 -8454.38 1394.23 -26.8158 58.6883 64.5245 
21639.5 1
15425800 9894.54 -8484.08 1375.31 33.4249 -58.9133 67.7348 
21640 1
15425800 9923.83 -8410.58 1384.67 60.2775 151.221 162.792 
21640.5 1
15425800 9884.23 -8394.46 1386.62 -79.6832 32.4382 86.0329 
21641 1
15425800 9788 -8163.38 1424.08 -191.314 459.397 497.641 
21641.5 1
15425800 9846 -7886 1495.23 114.851 549.276 561.156 
21642 1
15425800 9839.31 -7901.31 1485.38 -13.3313 -30.4934 33.2802 
21642.5 1
15425800 9799.23 -8036.54 1472.92 -80.3145 -271.004 282.654 
21643 1
15425800 9724.85 -8014.38 1573.62 -147.005 43.7823 153.386 
21643.5 1
15425800 9725.25 -7959.58 1558.33 0.812568 110.264 110.267 
21644 1
15425800 9665.69 -7770.08 1527.08 -119.354 379.772 398.086 
21644.5 1
15425800 9725.42 -8021.33 1484.58 122.637 -515.927 530.302 
21645 1
15425800 9860 -8453.54 1449.46 275.222 -883.855 925.714 
21645.5 1
15425800 9932.38 -8457.54 1400 140.009 -7.73694 140.223 
21646 1
15425800 9735.83 -8375.75 1397.5 -395.475 164.564 428.348 
21646.5 1
15425800 9666.69 -8196.31 1396.77 -139.397 361.779 387.705 
21647 1
15425800 9655.23 -8172.15 1400.92 -22.3422 47.0835 52.1156 
21647.5 1
15425800 9722.17 -7961.92 1485.5 136.604 429.055 450.277 
21648 1
15425800 9774.54 -7976.92 1513.85 106.447 -30.5008 110.73 
21648.5 1
15425800 9744.38 -7997.54 1522.31 -59.0095 -40.3432 71.4821 
21649 1
15425800 9690.62 -7911.38 1556.15 -107.97 173 203.928 
21649.5 1
15425800 9701.38 -7895 1577.92 21.41 32.5738 38.98 
21650 1
15425800 9753.33 -7939.25 1539.33 105.373 -89.7566 138.418 
21650.5 1
15425800 9772.31 -7796.23 1528.46 38.1778 287.765 290.287 
21651 1
15425800 9807.08 -7784.54 1515.08 68.85 23.1531 72.6387 
21651.5 1
15425800 9874.62 -7757.46 1534.38 134.807 54.0458 145.238 
21652 1
15425800 9793.31 -7762.46 1516.31 -161.646 -9.94036 161.951 
21652.5 1
15425800 9795.92 -7726 1504.08 5.15855 71.9162 72.101 
21653 1
15425800 9771.31 -7944.92 1492.62 -48.84 -434.371 437.108 
21653.5 1
15425800 9823.38 -8430.69 1460.92 104.154 -971.538 977.105 
21654 1
15425800 9828.54 -8419.69 1429.69 10.3491 22.0884 24.3926 
21654.5 1
15425800 9857.92 -8341.62 1402.46 58.5351 155.532 166.182 
21655 1
15425800 10075.8 -8473.69 1349.15 440.984 -267.362 515.703 
21655.5 1
15425800 10134.5 -8439.15 1359.85 121.174 71.2133 140.55 
21656 1
15425800 10110.7 -8395.93 1373.14 -46.9905 85.257 97.3491 
21656.5 1
15425800 10049.8 -8452.08 1397.77 -117.655 -108.395 159.975 
21657 1
15425800 9981.54 -8458.46 1379.62 -138.399 -12.9505 139.004 
21657.5 1
15425800 9935.69 -8366.31 1386.15 -91.5093 183.94 205.445 
21658 1
15425800 9799.57 -8284.43 1386.93 -274.437 165.079 320.261 
21658.5 1
15425800 9666.69 -8067.31 1436.92 -265.228 433.375 508.094 
21659 1
15425800 9812.62 -8387.31 1383.85 300.872 -659.794 725.157 
21659.5 1
15425800 9888.92 -8421.77 1391.92 155.413 -70.1864 170.526 
21660 1
15425800 9934.62 -8474 1383.31 90.6593 -103.632 137.691 
21660.5 1
15425800 10013.2 -8511.62 1357.62 156.604 -74.931 173.608 
21661 1
15425800 10100.9 -8462.93 1369.5 169.957 94.3543 194.392 
21661.5 1
15425800 10102.8 -8396.08 1367.08 3.80473 132.642 132.697 
21662 1
15425800 10140.9 -8303.71 1377.07 77.8782 188.881 204.306 
21662.5 1
15425800 10013.7 -8401.29 1358.86 -250.422 -192.07 315.598 
21663 1
15425800 9984.71 -8379.93 1399.57 -57.5397 42.3753 71.4596 
21663.5 1
15425800 10049.8 -8442.14 1402.43 130.404 -124.678 180.415 
21664 1
15425800 10111.1 -8293 1386.69 122.582 298.286 322.492 
21664.5 1
15425800 10102.2 -8200.46 1384.77 -17.871 186.946 187.799 
21665 1
15425800 10072.7 -8182.15 1400.92 -60.0375 37.2108 70.6339 
21665.5 1
15425800 10108.3 -8147.23 1432.38 72.389 70.9819 101.383 
21666 1
15425800 10093.4 -8027.21 1450 -28.9477 233.495 235.283 
21666.5 1
15425800 10053.7 -7987.23 1465.85 -77.6099 78.0928 110.099 
21667 1
15425800 10035.9 -7790.15 1474.77 -36.0431 399.75 401.372 
21667.5 1
15425800 10049.1 -7709.54 1473.15 26.4665 162.204 164.349 
21668 1
15425800 10030.3 -7789.69 1467.23 -37.9176 -161.927 166.307 
21668.5 1
15425800 9790.23 -7828.08 1498.77 -480.154 -76.7692 486.252 
21669 1
15425800 9801.92 -8172.54 1518.77 23.5258 -693.082 693.481 
21669.5 1
15425800 9843.69 -8296 1469.85 82.7113 -244.478 258.091 
21670 1
15425800 9834.08 -8226.58 1440.08 -19.5702 141.378 142.726 
21670.5 1
15425800 9891.23 -8379.31 1416.38 114.754 -306.675 327.442 
21671 1
15425800 9859.77 -8429.77 1421.85 -61.3285 -98.3656 115.918 
21671.5 1
15425800 9831.31 -8500.54 1410.31 -55.8069 -138.763 149.565 
21672 1
15425800 9797 -8485.08 1387 -69.5896 31.3491 76.3249 
21672.5 1
15425800 9835.31 -8614.77 1364.85 77.0779 -260.937 272.083 
21673 1
15425800 9898.83 -8544.08 1342.58 127.562 141.94 190.837 
21673.5 1
15425800 9989 -8495.54 1352.54 182.894 98.4683 207.717 
21674 1
15425800 10126.9 -8438 1364.92 274.734 114.618 297.685 
21674.5 1
15425800 10168.7 -8431.08 1381.08 84.7376 14.0428 85.8933 
21675 1
15425800 10008.2 -8524.31 1351.08 -321.077 -186.462 371.293 
21675.5 1
15425800 9803.23 -8352.08 1369.77 -413.151 347.239 539.694 
21676 1
15425800 9815.92 -8223 1400.69 25.5378 259.712 260.965 
21676.5 1
15425800 9826.92 -8069.31 1445.15 21.6535 302.544 303.318 
21677 1
15425800 9865.08 -7836.38 1464.31 75.106 458.51 464.621 
21677.5 1
15425800 9967 -7744.69 1487.85 205.905 185.237 276.965 
21678 1
15425800 9964.5 -7678.93 1511.14 -4.94071 129.968 130.062 
21678.5 1
15425800 9946.54 -7703.15 1530.31 -35.4971 -47.876 59.6 
21679 1
15425800 9968.43 -7891.21 1500.29 43.4328 -373.136 375.655 
21679.5 1
15425800 10126.2 -8023.38 1452.31 317.355 -265.936 414.048 
21680 1
15425800 10108.5 -8113.71 1437.71 -34.889 -178.517 181.895 
21680.5 1
15425800 9868.93 -8201.47 1341.93 -476.276 -174.458 507.222 
21681 1
15425800 9852.27 -8251.47 1336.27 -33.5345 -100.604 106.046 
21681.5 1
15425800 9810.86 -8240.07 1340.79 -85.3805 23.4953 88.5542 
21682 1
15425800 9778.73 -8107.93 1413 -64.2476 264.276 271.974 
21682.5 1
15425800 9801 -8279.86 1426.43 43.3204 -334.482 337.276 
21683 1
15425800 9786.73 -8254.67 1404.67 -28.4764 50.2804 57.7843 
21683.5 1
15425800 9801.93 -8191.29 1411.64 30.7596 128.302 131.937 
21684 1
15425800 9772.4 -8283.33 1429.13 -59.4136 -185.206 194.503 
21684.5 1
15425800 9762.27 -8282.8 1400 -20.1859 1.06242 20.2139 
21685 1
15425800 9765.85 -8252.69 1409.92 7.30508 61.4443 61.877 
21685.5 1
15425800 9753.57 -8106.93 1419.21 -25.1531 298.696 299.753 
21686 1
15425800 9726.5 -8033.29 1422.21 -53.1855 144.681 154.147 
21686.5 1
15425800 9791.54 -7689.62 1554.46 128.281 677.851 689.882 
21687 1
15425800 9854.71 -7752.43 1583.29 125.349 -124.629 176.762 
21687.5 1
15425800 9779.92 -7801.69 1550.77 -146.649 -96.5956 175.604 
21688 1
15425800 9746.08 -7877.67 1523.25 -70.3529 -157.951 172.91 
21688.5 1
15425800 9679.62 -7980.31 1490.69 -135.926 -209.9 250.068 
21689 1
15425800 9687.85 -7833.08 1470.08 16.2986 291.546 292.001 
21689.5 1
15425800 9836.31 -7733.77 1481.54 295.74 197.824 355.804 
21690 1
15425800 9915.15 -7720 1502.23 159.931 27.9295 162.352 
21690.5 1
15425800 10053.3 -7822.15 1533.85 274.66 -203.089 341.589 
21691 1
15425800 10078.2 -7873.15 1525 48.114 -98.4556 109.583 
21691.5 1
15425800 10127.8 -7925.5 1630.42 99.4039 -104.902 144.518 
21692 1
15425800 10021 -7831 1597.23 -218.921 193.648 292.277 
21692.5 1
15425800 9825.46 -7759.54 1595.54 -382.658 139.846 407.412 
21693 1
15425800 9701.42 -7755 1549.67 -249.587 9.13171 249.754 
21693.5 1
15425800 9750.77 -7823.31 1566.62 99.3009 -137.44 169.56 
21694 1
15425800 9737.75 -7816.17 1535.33 -25.8318 14.1687 29.4624 
21694.5 1
15425800 9765.46 -7923.31 1549.46 55.0925 -213.004 220.013 
21695 1
15425800 9790.25 -8157 1549.92 49.478 -466.452 469.069 
21695.5 1
15425800 9864.69 -8246.31 1506.92 147.997 -177.55 231.143 
21696 1
15425800 9826.67 -8454.92 1446.83 -75.8995 -416.385 423.246 
21696.5 1
15425800 9921.85 -8502 1403.38 190.74 -94.3554 212.802 
21697 1
15425800 9960 -8407.08 1401.33 76.7683 190.979 205.831 
21697.5 1
15425800 9974.31 -8020 1445.23 28.9044 781.987 782.521 
21698 1
15425800 9937.75 -7808.83 1504.42 -73.1154 422.333 428.616 
21698.5 1
15425800 9917.08 -7835 1556.23 -40.9368 -51.8152 66.0351 
21699 1
15425800 9984.42 -7840.83 1523.75 132.82 -11.5056 133.317 
21699.5 1
15425800 10021.4 -7906.17 1491.17 77.0833 -136.111 156.423 
21700 1
15425800 10114.3 -7975.31 1453 184.308 -137.185 229.758 
21700.5 1
15425800 10079.2 -7952.5 1461.17 -69.4487 45.0745 82.7939 
21701 1
15425800 10115.5 -8037.77 1441.08 72.5897 -170.538 185.345 
21701.5 1
15425800 10178.5 -8037.08 1423.33 125.325 1.36361 125.332 
21702 1
15425800 10105.4 -7944.25 1450.83 -149.761 190.232 242.109 
21702.5 1
15425800 10151.7 -8028.38 1440.54 92.7368 -168.606 192.427 
21703 1
15425800 10172.4 -8124.31 1442.92 40.4147 -187.35 191.659 
21703.5 1
15425800 10136.2 -8246.38 1436.08 -71.7441 -241.736 252.158 
21704 1
15425800 10111 -8187.75 1535.42 -50.7134 118.215 128.634 
21704.5 1
15425800 10138 -8199.85 1462.54 54.1082 -24.2408 59.2901 
21705 1
15425800 9985.23 -8081.69 1430.31 -299.548 231.674 378.684 
21705.5 1
15425800 9743 -7910.75 1498.58 -498.417 351.733 610.029 
21706 1
15425800 9749.85 -7866.54 1527.54 13.775 88.9568 90.017 
21706.5 1
15425800 9721.67 -8113.67 1523.83 -55.4714 -486.473 489.625 
21707 1
15425800 9706.75 -8007.83 1526.83 -30.5669 216.872 219.015 
21707.5 1
15425800 9881.08 -7940.23 1528.15 343.163 133.076 368.063 
21708 1
15425800 10100.6 -7964.92 1481.67 427.888 -48.1207 430.585 
21708.5 1
15425800 10103.4 -8120.17 1466.5 5.77054 -316.191 316.244 
21709 1
15425800 9977.08 -8287.67 1446.75 -258.88 -343.238 429.92 
21709.5 1
15425800 9830.42 -8268.67 1407.17 -296.296 38.3838 298.772 
21710 1
15425800 9763.17 -8066.08 1449.58 -131.348 395.671 416.902 
21710.5 1
15425800 9836.58 -8049.92 1456.5 143.954 31.6993 147.403 
21711 1
15425800 9778.17 -7846.83 1495.08 -116.137 403.744 420.116 
21711.5 1
15425800 9747.92 -7751.54 1499.23 -60.975 192.127 201.57 
21712 1
15425800 9718.92 -7758.58 1496.67 -57.6668 -14.0057 59.3433 
21712.5 1
15425800 9807.25 -7751 1537.17 181.756 15.6036 182.424 
21713 1
15425800 9875.15 -7706.15 1501.23 133.406 88.1064 159.875 
21713.5 1
15425800 9889.33 -7742.25 1493.5 28.5877 -72.7745 78.1881 
21714 1
15425800 9837.58 -7740 1493.42 -105.397 4.58249 105.497 
21714.5 1
15425800 9892.33 -7770.92 1488.75 110.161 -62.2066 126.511 
21715 1
15425800 9892.46 -7724 1477.85 0.254881 93.2737 93.274 
21715.5 1
15425800 10074.6 -7892.17 1457.5 363.517 -335.662 494.786 
21716 1
15425800 10118.1 -8086.15 1448.77 88.0437 -392.687 402.436 
21716.5 1
15425800 10184.6 -8224.77 1448.92 129.958 -270.733 300.309 
21717 1
15425800 10101.7 -8251.58 1412.58 -167.912 -54.2796 176.468 
21717.5 1
15425800 10138.4 -8306.64 1421.36 72.3678 -108.599 130.502 
21718 1
15425800 10102.2 -8282.92 1407.83 -70.7983 46.5219 84.7154 
21718.5 1
15425800 10107 -8264.33 1406.33 9.75359 38.1588 39.3856 
21719 1
15425800 10105.4 -8214.08 1438.38 -3.28999 102.355 102.408 
21719.5 1
15425800 10096.9 -8150.92 1429.31 -16.5913 123.831 124.938 
21720 1
15425800 10112.7 -8126.42 1451.25 31.7411 49.4081 58.7253 
21720.5 1
15425800 9825.77 -8390.46 1487.15 -584.312 -537.77 794.114 
21721 1
15425800 9824.69 -8277.77 1474.54 -2.11993 221.835 221.845 
21721.5 1
15425800 9804.23 -8254.08 1440.38 -41.0874 47.5749 62.8613 
21722 1
15425800 9801.07 -8305.79 1427.5 -6.21917 -101.789 101.979 
21722.5 1
15425800 9963.75 -8227.33 1483.5 326.009 157.219 361.939 
21723 1
15425800 10120.1 -8245.29 1438 313.413 -35.9767 315.471 
21723.5 1
15425800 10129.9 -8200.58 1442 19.6656 89.9444 92.0692 
21724 1
15425800 10114.4 -8287.69 1427.77 -31.0641 -174.218 176.966 
21724.5 1
15425800 9981.23 -8079.31 1427.54 -260.066 407.001 482.995 
21725 1
15425800 9717.42 -7840.17 1514.17 -531.883 482.139 717.884 
21725.5 1
15425800 9703.85 -7839.92 1524.08 -27.4152 0.4921 27.4196 
21726 1
15425800 9732.1 -7943.1 1507.2 62.2331 -227.262 235.629 
21726.5 1
15425800 9770 -8284.6 1522.5 65.5709 -590.83 594.458 
21727 1
15425800 9882.42 -8488.58 1512.33 241.756 -438.674 500.88 
21727.5 1
15425800 9951.08 -8489.17 1462.83 137.059 -1.16434 137.064 
21728 1
15425800 9978.62 -8412.31 1429.62 54.0905 151 160.396 
21728.5 1
15425800 10091.2 -8293.92 1422 224.628 236.297 326.027 
21729 1
15425800 10108.5 -8236 1437 35.2564 117.73 122.896 
21729.5 1
15425800 10146.1 -8232.69 1425.54 73.9703 6.51121 74.2563 
21730 1
15425800 10125.7 -8289.58 1409.17 -40.9845 -114.239 121.368 
21730.5 1
15425800 10044.8 -8366.38 1419.38 -165.616 -157.38 228.467 
21731 1
15425800 10137.3 -8420.85 1404.85 181.653 -106.997 210.823 
21731.5 1
15425800 10160.3 -8375.46 1391 44.8343 88.469 99.1811 
21732 1
15425800 10157.5 -8349.38 1426 -5.50543 51.8428 52.1343 
21732.5 1
15425800 10040 -8205.67 1442.5 -241.849 295.716 382.019 
21733 1
15425800 9822.31 -8307.77 1401 -439.782 -206.268 485.752 
21733.5 1
15425800 9773.17 -8362.08 1387.83 -98.8753 -109.284 147.375 
21734 1
15425800 9739.23 -8330.62 1371.92 -68.9754 63.9592 94.0659 
21734.5 1
15425800 9797.62 -8208.77 1368.23 113.148 236.136 261.845 
21735 1
15425800 9783.69 -8136.38 1363.85 -27.3002 141.931 144.532 
21735.5 1
15425800 9735.5 -8181.58 1392.67 -96.7717 -90.7605 132.673 
21736 1
15425800 9704 -8142.31 1404.15 -62.6243 78.0828 100.094 
21736.5 1
15425800 9682.92 -7851.92 1482.83 -43.0272 592.635 594.195 
21737 1
15425800 9786.38 -7813.31 1514 205.294 76.6051 219.12 
21737.5 1
15425800 9959.17 -7911.42 1517 344.187 -195.436 395.803 
21738 1
15425800 10123.8 -8044.23 1482 334.558 -269.947 429.884 
21738.5 1
15425800 10089 -8179.77 1438.54 -69.6778 -271.62 280.415 
21739 1
15425800 10107.1 -8052.77 1439.62 36.9671 259.714 262.331 
21739.5 1
15425800 10066.6 -7943 1464.07 -80.6882 218.664 233.076 
21740 1
15425800 10066.3 -7955 1511.46 -0.52642 -23.9521 23.9579 
21740.5 1
15425800 10039 -7954.36 1610.14 -54.3978 1.28059 54.4129 
21741 1
15425800 10048.9 -7857 1508.38 19.439 191.648 192.631 
21741.5 1
15425800 10067.1 -7848.6 1463.6 35.6001 16.4384 39.2121 
21742 1
15425800 10067.7 -7946 1453.73 1.21212 -196.768 196.771 
21742.5 1
15425800 10018.4 -7901.5 1523.21 -100.077 90.4472 134.893 
21743 1
15425800 10101.2 -7905.14 1569.36 169.991 -7.4802 170.156 
21743.5 1
15425800 10058.1 -7896.2 1554.93 -84.805 17.604 86.6129 
21744 1
15425800 10026.8 -8039.64 1497.36 -61.8296 -282.925 289.602 
21744.5 1
15425800 10064 -7892.33 1590.67 74.7275 295.802 305.095 
21745 1
15425800 10058.4 -7946.31 1585.92 -11.1638 -107.305 107.884 
21745.5 1
15425800 10083.1 -7912.38 1525 50.3925 69.2308 85.6288 
21746 1
15425800 10018.6 -7858.85 1488 -130.489 108.377 169.626 
21746.5 1
15425800 9933.07 -7712.93 1528.71 -168.726 287.806 333.617 
21747 1
15425800 9969.46 -7695.62 1554.31 70.6604 33.6178 78.2499 
21747.5 1
15425800 10041.6 -7737.31 1537 144.887 -83.7195 167.336 
21748 1
15425800 10126.2 -7810.31 1512.77 169.57 -146.293 223.954 
21748.5 1
15425800 10152.8 -7922.38 1542.69 53.3374 -224.603 230.849 
21749 1
15425800 9947.46 -7885.23 1543.15 -407.509 73.7179 414.123 
21749.5 1
15425800 9934.38 -8035.69 1553 -26.852 -308.956 310.121 
21750 1
15425800 9864 -8113.85 1541.15 -142.191 -157.887 212.477 
21750.5 1
15425800 9815.38 -8189.92 1495.23 -97.4256 -152.459 180.929 
21751 1
15425800 9824.57 -8241.43 1425.5 17.908 -100.401 101.985 
21751.5 1
15425800 9860.23 -8009.62 1456.38 69.5114 451.878 457.193 
21752 1
15425800 9728.25 -7814.58 1505.75 -274.388 405.472 489.588 
21752.5 1
15425800 9785.08 -7813 1509.38 116.449 3.24454 116.494 
21753 1
15425800 9768.15 -7824.77 1525.38 -33.7113 -23.4447 41.0622 
21753.5 1
15425800 9701.23 -7817.92 1495.54 -132.259 13.5299 132.949 
21754 1
15425800 9687.23 -7850.31 1532.77 -27.833 -64.3829 70.1416 
21754.5 1
15425800 9686.31 -7900.85 1545.69 -1.82066 -99.6814 99.698 
21755 1
15425800 9707.23 -7989.92 1507.69 42.3544 -180.318 185.225 
21755.5 1
15425800 9739.69 -8187.54 1504.38 64.4078 -392.094 397.349 
21756 1
15425800 9816.85 -8361.15 1436.62 153.387 -345.16 377.708 
21756.5 1
15425800 9817.92 -8081.5 1427.83 2.17584 568.402 568.406 
21757 1
15425800 9844.69 -7812.92 1523.92 53.0211 531.835 534.472 
21757.5 1
15425800 9897.17 -7796 1506.75 102.489 33.0529 107.687 
21758 1
15425800 9899.23 -8585.69 1467.23 4.2384 -1621.54 1621.55 
21758.5 1
15425800 10176.8 -8159.85 1452.15 551.766 846.613 1010.54 
21759 1
15425800 9847.54 -7808.08 1490.85 -665.113 710.645 973.34 
21759.5 1
15425800 9889.08 -7651.38 1486.77 82.9111 312.759 323.562 
21760 1
15425800 9906.69 -7696.38 1499.85 35.2308 -90 96.6499 
21760.5 1
15425800 9882.31 -7780 1574.08 -48.4784 -166.233 173.158 
21761 1
15425800 9806.85 -7872.23 1541.92 -148.839 -181.915 235.045 
21761.5 1
15425800 9843.46 -7762.31 1508.31 72.3624 217.239 228.974 
21762 1
15425800 9956.08 -7775.33 1587.92 234.141 -27.0803 235.702 
21762.5 1
15425800 9960.69 -7831.46 1524.23 9.31106 -113.39 113.772 
21763 1
15425800 9840.77 -7786.31 1492.15 -234.683 88.3637 250.767 
21763.5 1
15425800 9894.17 -7806.33 1507.17 106.582 -39.9713 113.83 
21764 1
15425800 9933.5 -7781 1579.33 81.2672 52.3416 96.6644 
21764.5 1
15425800 9888.25 -7825.58 1520.83 -90.6814 -89.3454 127.302 
21765 1
15425800 10003.2 -7872.17 1483.58 229.541 -92.9807 247.658 
21765.5 1
15425800 10164.9 -8052.83 1464.75 321.405 -359.178 481.986 
21766 1
15425800 10074.7 -8116.69 1445 -178.309 -126.204 218.452 
21766.5 1
15425800 10038.3 -7910.25 1456.08 -72.8637 413.712 420.079 
21767 1
15425800 10075.9 -7854.15 1470 75.3301 112.417 135.323 
21767.5 1
15425800 10040.5 -7788.58 1506.58 -71.1307 131.668 149.653 
21768 1
15425800 9995.38 -7745.62 1505.92 -89.5147 85.2539 123.617 
21768.5 1
15425800 9921.75 -7793.42 1481.5 -146.1 -94.8438 174.186 
21769 1
15425800 9918 -7763.31 1551.31 -7.53012 60.4598 60.9269 
21769.5 1
15425800 9960 -7802.92 1614.58 83.6653 -78.9023 115.002 
21770 1
15425800 9944.31 -7823.08 1556.54 -31.4475 -40.4013 51.1978 
21770.5 1
15425800 9804.69 -7714.15 1525.69 -271.098 211.501 343.841 
21771 1
15425800 9899.42 -7760.5 1540.25 189.071 -92.5073 210.488 
21771.5 1
15425800 9910.58 -7783.67 1554.92 23.2155 -48.1635 53.4667 
21772 1
15425800 9939.15 -7787.62 1509 57.2555 -7.91326 57.7998 
21772.5 1
15425800 9929.62 -7803.38 1496.38 -18.888 -31.2262 36.4943 
21773 1
15425800 10000.1 -7870.77 1487.08 137.62 -131.611 190.422 
21773.5 1
15425800 10042.9 -7847.83 1538.75 86.5449 46.3351 98.1681 
21774 1
15425800 9913.08 -7893.85 1508.54 -265.521 -94.0957 281.701 
21774.5 1
15425800 9883.54 -7872.46 1488 -57.6923 41.7668 71.2241 
21775 1
15425800 9909.5 -7730.58 1525.08 53.1999 290.734 295.561 
21775.5 1
15425800 9958.62 -7853.62 1522.38 97.4512 -244.111 262.844 
21776 1
15425800 10001 -7963.83 1495.08 85.7988 -223.113 239.042 
21776.5 1
15425800 9997.77 -7959.85 1519.54 -6.423 7.9268 10.2024 
21777 1
15425800 9968 -8120.42 1549.42 -59.4196 -320.5 325.962 
21777.5 1
15425800 9817.92 -8148.23 1488.85 -298.364 -55.2964 303.445 
21778 1
15425800 9713.33 -8123.33 1495.83 -208.762 49.6955 214.595 
21778.5 1
15425800 9789.17 -7848.08 1481.5 156.68 568.698 589.887 
21779 1
15425800 9677.83 -7849.08 1496.25 -223.561 -2.00803 223.57 
21779.5 1
15425800 9694 -7763.54 1523.54 31.3307 165.785 168.719 
21780 1
15425800 9900.08 -7771 1559.42 408.896 -14.8046 409.163 
21780.5 1
15425800 9987.77 -7977 1580.31 173.635 -407.921 443.338 
21781 1
15425800 10011.6 -7909.5 1615.75 48.6002 137.755 146.077 
21781.5 1
15425800 9996.08 -7837.77 1596.54 -31.972 147.898 151.315 
21782 1
15425800 10013.9 -7822.69 1610.08 34.7201 29.3325 45.452 
21782.5 1
15425800 9846.77 -7961 1547.08 -330.998 -273.877 429.614 
21783 1
15425800 9778.77 -8017.62 1510.31 -136.821 -113.914 178.035 
21783.5 1
15425800 9688 -7942.92 1507.92 -180.815 148.789 234.163 
21784 1
15425800 9605.31 -7853.15 1501.54 -163.424 177.41 241.208 
21784.5 1
15425800 9621.69 -7843.46 1490.15 32.2532 19.0793 37.4738 
21785 1
15425800 9619.83 -7893.42 1491.17 -3.7861 -101.742 101.812 
21785.5 1
15425800 9677.54 -7874.69 1493.23 115.874 37.5991 121.821 
21786 1
15425800 9695.58 -8129.25 1494.83 36.1621 -510.136 511.416 
21786.5 1
15425800 9810.33 -8398.5 1461.25 232.759 -546.146 593.677 
21787 1
15425800 9834.62 -8415 1432.38 48.5641 -33 58.7152 
21787.5 1
15425800 9891.58 -8304.58 1429.33 114.624 222.166 249.993 
21788 1
15425800 9948.31 -7938.08 1521.46 115.06 743.421 752.272 
21788.5 1
15425800 9994.85 -8245.23 1477.31 90.7182 -598.74 605.574 
21789 1
15425800 9991.5 -8445 1411.92 -6.82888 -407.692 407.749 
21789.5 1
15425800 9906.92 -8498.46 1383.23 -166.818 -105.447 197.351 
21790 1
15425800 9919.58 -8538.33 1376.58 25.1695 -79.268 83.168 
21790.5 1
15425800 9893 -8243.31 1392.46 -54.474 604.561 607.01 
21791 1
15425800 9820.77 -8010.92 1432.31 -140.254 451.232 472.527 
21791.5 1
15425800 9785.75 -8140.25 1426.58 -71.0329 -262.326 271.773 
21792 1
15425800 9730.15 -8228.69 1441.85 -112.089 -178.311 210.615 
21792.5 1
15425800 9737.46 -8206.38 1426.54 14.3008 43.655 45.9377 
21793 1
15425800 9706.69 -8016.54 1478.77 -61.0501 376.679 381.594 
21793.5 1
15425800 9669.42 -7848 1493.75 -75.6098 341.863 350.124 
21794 1
15425800 9705.77 -7669.23 1533.77 74.3406 365.581 373.063 
21794.5 1
15425800 9704.23 -7814.15 1522.15 -3.01659 -284.163 284.179 
21795 1
15425800 9773 -8048.23 1509.54 135.107 -459.876 479.312 
21795.5 1
15425800 9906.42 -8334.42 1495.25 271.724 -582.863 643.089 
21796 1
15425800 9973.69 -8455.46 1439.62 137.018 -246.527 282.045 
21796.5 1
15425800 10060.1 -8474.75 1394.17 172.437 -38.4999 176.683 
21797 1
15425800 10130.5 -8392.69 1407.69 142.466 166.109 218.835 
21797.5 1
15425800 10157.9 -8382.38 1426.46 53.6358 20.1322 57.2897 
21798 1
15425800 10054.2 -8518.85 1391.85 -206.558 -271.836 341.41 
21798.5 1
15425800 10053.6 -8464.43 1382.57 -1.15503 106.911 106.917 
21799 1
15425800 9983.31 -8521.69 1371.31 -138.455 -112.724 178.54 
21799.5 1
15425800 9968.15 -8476.08 1356.85 -30.5521 91.9665 96.9086 
21800 1
15425800 9949.47 -8364.2 1379.73 -37.2255 222.862 225.95 
21800.5 1
15425800 9890.5 -8235.36 1328.93 -120.833 264.022 290.359 
21801 1
15425800 9872.5 -8245.69 1302.06 -36.2903 -20.8273 41.8421 
21801.5 1
15425800 9804.73 -8049.4 1448 -132.616 384.124 406.372 
21802 1
15425800 9663.87 -8140.33 1408.67 -284.579 -183.704 338.722 
21802.5 1
15425800 9610.67 -7887.8 1484.2 -107.475 510.168 521.366 
21803 1
15425800 9752.47 -7673.67 1558.07 284.739 429.987 515.718 
21803.5 1
15425800 9936.79 -7727.36 1535.29 371.611 -108.247 387.056 
21804 1
15425800 9973.6 -7781.8 1499.47 74.073 -109.543 132.236 
21804.5 1
15425800 9989 -7835.79 1508.14 30.5556 -107.115 111.387 
21805 1
15425800 10026.5 -7821.54 1484.62 74.3336 28.2124 79.5074 
21805.5 1
15425800 9973.5 -7826.64 1548.14 -105.027 -10.1077 105.512 
21806 1
15425800 9968.75 -7779 1567.67 -9.55734 95.8609 96.3361 
21806.5 1
15425800 9945.69 -7800.31 1610.92 -47.4438 -43.843 64.5997 
21807 1
15425800 9790.92 -7791.15 1567.85 -310.159 18.3444 310.701 
21807.5 1
15425800 9907.69 -7843.92 1549.85 227.177 -102.664 249.298 
21808 1
15425800 10088.9 -7807.08 1535.46 358.164 72.8185 365.491 
21808.5 1
15425800 10126.2 -7929.15 1502.85 73.1523 -239.367 250.295 
21809 1
15425800 10140.8 -8067 1486.75 29.7525 -282.472 284.034 
21809.5 1
15425800 10086.4 -8269.08 1493.62 -110.724 -411.562 426.196 
21810 1
15425800 10065.3 -8291.46 1441.15 -40.689 -43.2135 59.3549 
21810.5 1
15425800 9958.42 -8380.25 1392.75 -218.145 -181.201 283.586 
21811 1
15425800 9818.31 -8349.23 1401.69 -284.774 63.0472 291.67 
21811.5 1
15425800 9856.08 -8229.23 1454.77 73.481 233.463 244.754 
21812 1
15425800 9820.23 -7889.62 1515.46 -71.2647 675.18 678.93 
21812.5 1
15425800 9870.15 -7804.23 1531.46 100.247 171.455 198.611 
21813 1
15425800 9917.5 -7762.75 1515.25 96.6248 84.6546 128.463 
21813.5 1
15425800 9986.46 -7864.85 1486.31 138.477 -205.012 247.398 
21814 1
15425800 10283.3 -8154.58 1466 594.933 -580.636 831.314 
21814.5 1
15425800 10228.3 -8102.46 1451.31 -111.388 105.51 153.426 
21815 1
15425800 10016.6 -7884.54 1449.62 -408.672 420.701 586.517 
21815.5 1
15425800 9840.17 -7751.5 1541.33 -361.575 272.62 452.834 
21816 1
15425800 9802.85 -7695 1537.31 -75.7008 114.604 137.349 
21816.5 1
15425800 9705.31 -7856.38 1531.77 -190.133 -314.59 367.583 
21817 1
15425800 9650.31 -7960.69 1529.46 -108.481 -205.735 232.584 
21817.5 1
15425800 9783.31 -8235.85 1500.46 263.889 -545.94 606.373 
21818 1
15425800 9821.75 -8284.92 1458.17 79.2625 -101.176 128.527 
21818.5 1
15425800 9861.15 -7876.46 1483.15 80.7456 836.998 840.884 
21819 1
15425800 9857 -7773 1567.38 -7.97283 198.583 198.743 
21819.5 1
15425800 9850.69 -7809.85 1546.15 -12.4658 -72.8185 73.8778 
21820 1
15425800 9837.38 -7785 1529.46 -26.6154 49.6923 56.3711 
21820.5 1
15425800 9804.67 -8144.58 1535.75 -67.3209 -739.883 742.94 
21821 1
15425800 9896.54 -8325.38 1495.46 186.353 -366.737 411.367 
21821.5 1
15425800 9941.54 -8434 1430.38 89.2857 -215.507 233.27 
21822 1
15425800 9940.15 -8450.23 1380.54 -2.7637 -32.3967 32.5144 
21822.5 1
15425800 9918.46 -8312.31 1373.85 -44.0006 279.763 283.202 
21823 1
15425800 9888.31 -8160.54 1402.31 -60.3077 303.538 309.472 
21823.5 1
15425800 9802.62 -8130.69 1403.38 -173.116 60.2953 183.316 
21824 1
15425800 9738.23 -8194.23 1418.38 -129.808 -128.102 182.373 
21824.5 1
15425800 9739.92 -8174.31 1404.38 3.32477 39.1416 39.2826 
21825 1
15425800 9721.92 -8187.69 1386.23 -36.0721 -26.8229 44.9518 
21825.5 1
15425800 9653.38 -7866.08 1470.77 -137.077 643.231 657.675 
21826 1
15425800 9738.85 -7803.69 1520.38 169.904 124.025 210.356 
21826.5 1
15425800 9813.46 -7783.92 1537.46 148.046 39.2247 153.155 
21827 1
15425800 9886 -7809.08 1591.15 141.125 -48.9374 149.37 
21827.5 1
15425800 9965.58 -7811.33 1582.58 160.774 -4.5584 160.839 
21828 1
15425800 9998.25 -7967.42 1537.33 67.7732 -323.824 330.84 
21828.5 1
15425800 10080.7 -7967.23 1505.77 162.288 0.36594 162.288 
21829 1
15425800 10141.2 -7989.67 1478.42 116.521 -43.2291 124.281 
21829.5 1
15425800 10120.7 -8092.67 1447.83 -41.3306 -207.661 211.734 
21830 1
15425800 10150.7 -8186.25 1424.17 61.8557 -192.955 202.627 
21830.5 1
15425800 9938.17 -8275 1395.92 -432.79 -180.754 469.019 
21831 1
15425800 9788.92 -8166.69 1438.38 -289.793 210.306 358.063 
21831.5 1
15425800 9753.08 -8068.5 1510.58 -70.274 192.534 204.958 
21832 1
15425800 9860.23 -8146.92 1456.15 213.441 -156.221 264.504 
21832.5 1
15425800 9980.42 -7967.58 1481.92 244.28 364.512 438.796 
21833 1
15425800 9999.08 -7859.69 1526 38.0822 220.186 223.455 
21833.5 1
15425800 10011.1 -7797.69 1526 23.7624 122.772 125.051 
21834 1
15425800 10024.5 -7774.15 1528.77 26.7625 46.7961 53.9084 
21834.5 1
15425800 10016.5 -7816.46 1520.85 -15.9681 -84.4465 85.9429 
21835 1
15425800 10023.5 -7875.62 1501.31 13.6281 -116.445 117.239 
21835.5 1
15425800 10075.7 -7962.08 1476.31 104.671 -173.27 202.431 
21836 1
15425800 10094.8 -7966.67 1471.33 39.1432 -9.38598 40.2528 
21836.5 1
15425800 10126 -7924.85 1459.23 63.6054 85.348 106.442 
21837 1
15425800 10055.1 -8044.92 1515.15 -141 -238.722 277.253 
21837.5 1
15425800 9861.38 -7849 1515.31 -388.94 393.42 553.221 
21838 1
15425800 9869.54 -7793.38 1543.08 16.1783 110.348 111.528 
21838.5 1
15425800 9962.69 -7806.23 1517.69 184.099 -25.3877 185.841 
21839 1
15425800 10089.2 -7935.58 1494.08 256.54 -262.378 366.954 
21839.5 1
15425800 9999.15 -7894 1473.77 -181.477 83.8374 199.907 
21840 1
15425800 9774.08 -7898.42 1465.17 -443.052 -8.69423 443.137 
21840.5 1
15425800 9669.85 -8097.15 1459.77 -204.788 -390.446 440.893 
21841 1
15425800 9817.25 -8340.33 1448.75 297.185 -490.281 573.319 
21841.5 1
15425800 9954.54 -8499.85 1425.54 284.241 -330.254 435.73 
21842 1
15425800 9942.43 -8434.07 1409.07 -23.7449 128.97 131.138 
21842.5 1
15425800 9858.77 -8454.23 1408.77 -162.761 -39.2205 167.42 
21843 1
15425800 9788.31 -8462.62 1386.92 -141.489 -16.8366 142.487 
21843.5 1
15425800 9808.62 -8396.69 1376.46 40.6154 131.846 137.96 
21844 1
15425800 9758.83 -8257.42 1393.75 -99.964 279.67 296.998 
21844.5 1
15425800 9746.08 -8160.46 1411.77 -26.1402 198.679 200.391 
21845 1
15425800 9731.46 -8119.15 1463.54 -28.7139 81.1546 86.0846 
21845.5 1
15425800 9770 -7954.25 1440.08 78.1713 334.491 343.504 
21846 1
15425800 9825.46 -7791.08 1512.38 111.818 328.978 347.462 
21846.5 1
15425800 9846.31 -7842.92 1528.38 40.7948 -101.46 109.354 
21847 1
15425800 9713.5 -7927.75 1548 -267.757 -171.022 317.715 
21847.5 1
15425800 9760.23 -8121 1501.46 92.3533 -381.917 392.925 
21848 1
15425800 9927.25 -8335.67 1455.5 332.046 -426.773 540.731 
21848.5 1
15425800 10024.3 -8367.83 1427.08 196.128 -64.9832 206.613 
21849 1
15425800 10054.6 -8481.18 1390.55 61.0948 -228.525 236.551 
21849.5 1
15425800 10123.8 -8445.08 1369.75 141.218 73.6704 159.279 
21850 1
15425800 10202 -8299 1387.33 157.912 295.118 334.71 
21850.5 1
15425800 10247 -8299.92 1375.33 89.8204 -1.82967 89.839 
21851 1
15425800 10223.2 -8193.25 1418.83 -46.5686 209.15 214.272 
21851.5 1
15425800 10055.2 -8044.42 1436.33 -332.016 294.137 443.566 
21852 1
15425800 9907.83 -7789.08 1501.83 -294.833 510.667 589.667 
21852.5 1
15425800 9911.83 -7767.83 1515.08 7.88955 41.9132 42.6493 
21853 1
15425800 9764.58 -7639.83 1509.67 -290.434 252.465 384.826 
21853.5 1
15425800 9750.55 -7633.45 1508.73 -28.9441 13.1521 31.7921 
21854 1
15425800 10064.7 -8045.08 1518.58 638.458 -836.644 1052.43 
21854.5 1
15425800 10048.1 -8347.75 1476.92 -33.3669 -608.987 609.901 
21855 1
15425800 9713.69 -8203.38 1437.54 -655.669 283.069 714.164 
21855.5 1
15425800 9747.08 -8136.58 1424.25 65.0897 130.217 145.579 
21856 1
15425800 9764.25 -7945 1491.67 35.3952 395.017 396.6 
21856.5 1
15425800 9790.67 -7893.5 1486.58 54.3553 105.967 119.095 
21857 1
15425800 9759.38 -7825 1516.77 -62.0676 135.913 149.414 
21857.5 1
15425800 9704.15 -7872.46 1497.46 -107.662 -92.5176 141.953 
21858 1
15425800 9744.08 -7805.92 1532 79.3699 132.283 154.267 
21858.5 1
15425800 9820.46 -7780.69 1557 150.363 49.6669 158.354 
21859 1
15425800 9866.23 -7737.77 1578.85 91.9061 86.1909 125.998 
21859.5 1
15425800 9888.83 -7744.33 1570.42 46.5073 -13.5064 48.4289 
21860 1
15425800 9989.92 -7876 1542.08 204.635 -266.532 336.028 
21860.5 1
15425800 10043.9 -7967 1491.79 106.8 -180.198 209.47 
21861 1
15425800 10060.4 -8021.67 1453.13 33.4199 -110.438 115.384 
21861.5 1
15425800 10106 -8085.2 1453.47 91.5663 -127.577 157.036 
21862 1
15425800 10071.5 -8124.07 1434.53 -69.6296 -78.5185 104.945 
21862.5 1
15425800 10102.3 -8265.36 1414.57 60.1808 -276.498 282.971 
21863 1
15425800 10131.1 -8330 1396.14 57.6868 -129.545 141.808 
21863.5 1
15425800 10145.9 -8171.14 1478.14 29.6307 318.351 319.727 
21864 1
15425800 10079.3 -8193.36 1490.07 -130.789 -43.643 137.878 
21864.5 1
15425800 10078.5 -8255.46 1441.54 -1.6583 -124.959 124.97 
21865 1
15425800 10090 -8309.23 1413.92 23.596 -109.958 112.461 
21865.5 1
15425800 10134.3 -8270 1421.79 85.9917 76.1763 114.88 
21866 1
15425800 10065.5 -8171 1422.77 -134.272 193.359 235.408 
21866.5 1
15425800 10057.3 -7945.15 1453.31 -16.4615 451.692 451.992 
21867 1
15425800 10009.2 -7831.62 1579 -96.7343 228.448 248.084 
21867.5 1
15425800 10002.2 -7914.42 1548.25 -14.3637 -170.373 170.977 
21868 1
15425800 10057.7 -7965.23 1504.54 112.005 -102.655 151.931 
21868.5 1
15425800 10065.8 -7910.69 1490.15 16.1216 108.859 110.047 
21869 1
15425800 10088.6 -7897.08 1485.15 45.6011 27.1764 53.085 
21869.5 1
15425800 10059.4 -7763.15 1482.38 -56.9801 261.059 267.205 
21870 1
15425800 9733.08 -7898.83 1513.67 -659.195 -274.1 713.91 
21870.5 1
15425800 9747.15 -8021.15 1525.92 28.4828 -247.612 249.245 
21871 1
15425800 9811.77 -8197.77 1491.92 127.196 -347.668 370.205 
21871.5 1
15425800 9745.15 -8195.31 1482.92 -132.436 4.89372 132.527 
21872 1
15425800 9830.67 -8347.92 1448.42 174.516 -311.447 357.008 
21872.5 1
15425800 9873.62 -8460.46 1404.15 87.2941 -228.75 244.84 
21873 1
15425800 9865.46 -8436.31 1374.46 -15.8944 47.0835 49.694 
21873.5 1
15425800 9735.5 -8388.42 1352.75 -259.923 95.7821 277.009 
21874 1
15425800 9894.31 -8205.08 1393.85 322.78 372.642 493 
21874.5 1
15425800 10047.4 -7946.67 1506.17 300.803 507.682 590.105 
21875 1
15425800 10143.1 -7975.08 1573.85 191.321 -56.8205 199.58 
21875.5 1
15425800 10146.6 -8148.08 1489.17 6.92966 -341.91 341.98 
21876 1
15425800 10118.1 -8200 1494.25 -57.6923 -105.094 119.888 
21876.5 1
15425800 10157.8 -8280 1467.83 79.3413 -159.681 178.306 
21877 1
15425800 10154.5 -8159.58 1436.75 -6.64011 239.874 239.966 
21877.5 1
15425800 10086.1 -8149.33 1411.67 -138.215 20.7071 139.758 
21878 1
15425800 10083.7 -8059.67 1431.25 -4.78548 177.558 177.622 
21878.5 1
15425800 10031.2 -8005.75 1438.5 -106.275 109.143 152.337 
21879 1
15425800 10066.5 -8041.92 1433.42 71.0932 -72.77 101.734 
21879.5 1
15425800 9921.85 -7904.15 1446.15 -281.976 268.544 389.392 
21880 1
15425800 9909.17 -7803.67 1481.67 -25.359 200.974 202.568 
21880.5 1
15425800 9958.54 -7762.38 1483.77 99.3396 83.0625 129.49 
21881 1
15425800 9906.75 -7769.58 1549.33 -105.475 -14.6613 106.49 
21881.5 1
15425800 9874.38 -7765.54 1615.46 -65.2528 8.15498 65.7604 
21882 1
15425800 9963 -7852.67 1639.58 177.586 -174.606 249.046 
21882.5 1
15425800 10040.6 -7899.54 1569.92 154.921 -93.5565 180.979 
21883 1
15425800 9960.92 -7820.08 1515.67 -159.079 158.593 224.629 
21883.5 1
15425800 9976.31 -7792.54 1541.15 30.4773 54.5443 62.4816 
21884 1
15425800 10059.2 -7912.25 1532.33 166.05 -239.903 291.764 
21884.5 1
15425800 10112.9 -8069.08 1489.25 110.597 -322.702 341.128 
21885 1
15425800 10075.5 -8247.08 1448.92 -74.387 -353.877 361.611 
21885.5 1
15425800 9773 -8241.58 1407.92 -606.212 11.022 606.313 
21886 1
15425800 9704.54 -8169.46 1418.54 -132.935 140.042 193.09 
21886.5 1
15425800 9799.33 -8024.5 1477 184.785 282.576 337.631 
21887 1
15425800 10075.4 -8080.42 1460.33 561.145 -113.652 572.539 
21887.5 1
15425800 10067 -8042.08 1477.17 -17.107 77.9133 79.7692 
21888 1
15425800 10129.2 -8077.62 1493.38 123.077 -70.3605 141.769 
21888.5 1
15425800 10092.8 -7957.25 1473.92 -72.2078 239.295 249.952 
21889 1
15425800 10050.8 -7847.5 1527 -86.4134 225.359 241.359 
21889.5 1
15425800 10012.7 -7837.83 1494.58 -77.4051 19.6477 79.8598 
21890 1
15425800 9923.38 -7866.23 1550.31 -173.7 -55.2479 182.275 
21890.5 1
15425800 9874.25 -8304.75 1561.5 -96.9125 -864.929 870.342 
21891 1
15425800 10054.8 -8358.62 1484.38 362.643 -108.163 378.43 
21891.5 1
15425800 10040.5 -8136.92 1457.33 -28.6923 443.397 444.325 
21892 1
15425800 9800.08 -7840.08 1467.33 -495.704 612.027 787.592 
21892.5 1
15425800 9868.38 -7724.54 1540.23 135.25 228.802 265.787 
21893 1
15425800 9864.85 -7842.31 1536.62 -7.0628 -235.068 235.174 
21893.5 1
15425800 9895.77 -7790.38 1493 61.1128 102.615 119.434 
21894 1
15425800 9991.92 -7939.62 1468.15 188.537 -292.609 348.09 
21894.5 1
15425800 10123.7 -8132.92 1435.92 264.545 -388.155 469.733 
21895 1
15425800 10116.1 -8271.42 1406.5 -15.7331 -287.344 287.775 
21895.5 1
15425800 10060.1 -8288.92 1405.69 -110.904 -34.6662 116.195 
21896 1
15425800 10167.8 -8333.08 1381.75 209.889 -86.0824 226.856 
21896.5 1
15425800 10148.8 -8292.62 1408 -38.2677 81.5886 90.1172 
21897 1
15425800 10140.2 -8279.25 1421.67 -17.2742 26.8381 31.9168 
21897.5 1
15425800 10135.3 -8333.23 1392.54 -9.73742 -108.178 108.615 
21898 1
15425800 10158.1 -8290.83 1428.83 45.2796 84.2891 95.6812 
21898.5 1
15425800 10112.5 -8290.54 1449.69 -92.5709 0.599333 92.5728 
21899 1
15425800 10097.1 -8283.75 1433.92 -31.0968 13.6589 33.9644 
21899.5 1
15425800 10151.1 -8353.08 1411.38 107.557 -138.101 175.044 
21900 1
15425800 10118 -8426.25 1379.83 -64.9841 -143.759 157.764 
21900.5 1
15425800 10115.3 -8362.83 1388.33 -5.48697 130.487 130.602 
21901 1
15425800 10058.5 -8190.46 1437.23 -115.437 350.349 368.877 
21901.5 1
15425800 10124.8 -7981.42 1473.58 132.955 419.769 440.321 
21902 1
15425800 10104.2 -8059.69 1459.38 -40.2269 -152.882 158.086 
21902.5 1
15425800 10140.5 -8167.58 1415.92 72.6923 -215.782 227.697 
21903 1
15425800 10005.4 -8260.07 1378.64 -269.746 -184.607 326.868 
21903.5 1
15425800 9733 -8234.54 1383.38 -532.989 49.9667 535.326 
21904 1
15425800 9789.85 -7846.62 1502.46 113.692 775.846 784.132 
21904.5 1
15425800 9873.83 -7688.67 1528.42 174.247 327.694 371.141 
21905 1
15425800 9853.77 -7732.46 1557.31 -39.4963 -86.2104 94.8271 
21905.5 1
15425800 9907.75 -7782.08 1577.08 107.962 -99.2436 146.646 
21906 1
15425800 9892.42 -7725.08 1540.58 -31.2288 116.09 120.217 
21906.5 1
15425800 9856.54 -7742.92 1523.54 -71.7564 -35.6795 80.1374 
21907 1
15425800 9822.69 -7685.46 1523.62 -65.0888 110.503 128.248 
21907.5 1
15425800 9895.25 -7765.67 1522.75 144.826 -160.09 215.878 
21908 1
15425800 10024.7 -7820 1552.23 259.924 -109.103 281.894 
21908.5 1
15425800 9899.67 -7882.33 1553.25 -251.561 -125.419 281.092 
21909 1
15425800 9769.46 -8117.15 1525.08 -260.41 -469.641 537.007 
21909.5 1
15425800 9758.17 -8266.25 1492.08 -22.234 -293.496 294.337 
21910 1
15425800 9742.5 -8038.92 1497.92 -32.3691 469.697 470.811 
21910.5 1
15425800 9834.62 -7857.85 1535.54 182.046 357.847 401.491 
21911 1
15425800 9817.92 -7796.17 1519.5 -33.0668 122.138 126.535 
21911.5 1
15425800 9801.92 -7751.08 1516.17 -32.8542 92.5736 98.2307 
21912 1
15425800 9782.33 -8168.92 1497.25 -39.2452 -837.341 838.261 
21912.5 1
15425800 9946.38 -8388.38 1472.77 320.413 -428.648 535.167 
21913 1
15425800 10043.8 -8363.58 1463.75 193.735 49.3067 199.911 
21913.5 1
15425800 10092.8 -8326.67 1456.75 101.449 76.432 127.019 
21914 1
15425800 10161.5 -8273.38 1429 137.136 106.351 173.542 
21914.5 1
15425800 10155.7 -8360.92 1419.58 -11.6504 -173.675 174.065 
21915 1
15425800 9778.62 -8490.77 1461.69 -763.262 -262.859 807.257 
21915.5 1
15425800 9678.58 -8362.33 1396.75 -199.267 255.848 324.293 
21916 1
15425800 9746.69 -8325.92 1387.15 136.765 73.113 155.081 
21916.5 1
15425800 9808.77 -8225.31 1401.54 121.008 196.131 230.457 
21917 1
15425800 9734.83 -8147.17 1409.17 -150.276 158.823 218.65 
21917.5 1
15425800 9744.31 -7933.69 1482.92 19.1401 431.261 431.686 
21918 1
15425800 9817.46 -7783.69 1485.15 141.224 289.575 322.177 
21918.5 1
15425800 9983.54 -7775.23 1490.23 334.159 17.0252 334.592 
21919 1
15425800 10015.5 -7929.5 1478.93 64.6995 -312.286 318.918 
21919.5 1
15425800 9965.14 -7809.07 1498.57 -99.52 238.001 257.97 
21920 1
15425800 9977.86 -7814.79 1495.64 25.3778 -11.4058 27.8231 
21920.5 1
15425800 9969.79 -7814.93 1494.71 -16.1106 -0.285144 16.1132 
21921 1
15425800 9986.2 -7803.87 1495.93 32.763 22.0797 39.5086 
21921.5 1
15425800 10075.2 -7916.47 1474.33 179.435 -227.016 289.367 
21922 1
15425800 10086 -7873.5 1449.64 22.2222 88.4088 91.1589 
21922.5 1
15425800 9861.93 -7947.79 1450.93 -442.829 -146.81 466.53 
21923 1
15425800 9785.29 -8121.43 1432.93 -147.107 -333.288 364.309 
21923.5 1
15425800 9729.15 -8068.23 1466.08 -114.555 108.567 157.828 
21924 1
15425800 9821.57 -8101.14 1427.07 188.223 -67.0307 199.803 
21924.5 1
15425800 9736.79 -7928.57 1426.71 -167.561 341.05 379.989 
21925 1
15425800 9785.86 -7753.36 1519.36 97.1711 346.959 360.309 
21925.5 1
15425800 9873.31 -7808.23 1517.92 175.957 -110.41 207.728 
21926 1
15425800 9777.54 -7822.38 1495.31 -199.519 -29.4872 201.686 
21926.5 1
15425800 9807.54 -7746 1489.31 60.4839 154.001 165.453 
21927 1
15425800 9901.77 -7709.08 1492.69 186.227 72.9705 200.013 
21927.5 1
15425800 9943.54 -7761.69 1515.77 83.5385 -105.231 134.358 
21928 1
15425800 9929.69 -7811.69 1616.38 -27.637 -99.8004 103.556 
21928.5 1
15425800 9920.62 -7833.15 1600 -18.1176 -42.8374 46.5112 
21929 1
15425800 9896.62 -7861.15 1546.69 -47.619 -55.5556 73.171 
21929.5 1
15425800 9725.85 -8033.92 1507.85 -339.501 -343.478 482.947 
21930 1
15425800 9725.08 -8058.46 1493.38 -1.55715 -49.673 49.6974 
21930.5 1
15425800 9729.38 -7955 1497.69 8.73771 209.861 210.043 
21931 1
15425800 9723.54 -7906.77 1527.38 -11.221 92.5735 93.251 
21931.5 1
15425800 9738.33 -8026.58 1503.25 29.4133 -238.199 240.008 
21932 1
15425800 9838.75 -8279 1481.33 211.404 -531.404 571.91 
21932.5 1
15425800 9905.85 -8455.54 1437.08 132.079 -347.517 371.77 
21933 1
15425800 9962.23 -8474.31 1410 107.195 -35.6829 112.978 
21933.5 1
15425800 9908.75 -8292.83 1428.83 -108.042 366.615 382.204 
21934 1
15425800 9821.83 -7950.75 1486 -178.841 703.875 726.24 
21934.5 1
15425800 9837.38 -7750.46 1522.38 30.7338 395.827 397.018 
21935 1
15425800 9941.08 -7795 1496 203.73 -87.5019 221.726 
21935.5 1
15425800 9998.17 -7843.25 1474.5 116.974 -98.873 153.163 
21936 1
15425800 9934.62 -7792.46 1499.92 -126.849 101.374 162.38 
21936.5 1
15425800 9999.17 -7797.92 1525.92 129.621 -10.9541 130.083 
21937 1
15425800 10052.5 -7815.46 1500.85 108.04 -35.5159 113.728 
21937.5 1
15425800 10080.6 -7837.5 1488.67 55.7552 -43.814 70.9106 
21938 1
15425800 10030.3 -8149.31 1470.77 -99.163 -615.005 622.948 
21938.5 1
15425800 9849.75 -8316.92 1434 -356.833 -331.243 486.88 
21939 1
15425800 9746.83 -8327.92 1427.33 -211.763 -22.6337 212.969 
21939.5 1
15425800 9721.38 -8179.92 1442.15 -51.5156 299.582 303.979 
21940 1
15425800 9773.54 -8134.85 1418.77 102.868 88.9091 135.965 
21940.5 1
15425800 9667.77 -8189.77 1405.38 -209.86 -108.974 236.467 
21941 1
15425800 9641.83 -8250.67 1417.08 -51.9757 -122.039 132.646 
21941.5 1
15425800 9761.92 -8310.69 1403.77 242.606 -121.264 271.224 
21942 1
15425800 9749.38 -8305.31 1423.08 -24.682 10.5996 26.8618 
21942.5 1
15425800 9738.46 -8354.85 1374.54 -21.5021 -97.5167 99.8591 
21943 1
15425800 9815.77 -8263.31 1373.15 154.925 183.444 240.111 
21943.5 1
15425800 9697.92 -8250.08 1406.31 -239.525 26.8918 241.03 
21944 1
15425800 9666.46 -8201.54 1420.77 -63.8165 98.4553 117.329 
21944.5 1
15425800 9718.85 -8185.85 1394 103.323 30.9513 107.859 
21945 1
15425800 9717.46 -8257.08 1372.62 -2.7582 -141.894 141.921 
21945.5 1
15425800 9692.85 -8243.54 1355.08 -48.3603 26.5982 55.1922 
21946 1
15425800 9682.46 -8065.62 1398.23 -20.6454 353.724 354.326 
21946.5 1
15425800 9766.17 -7732.75 1488.08 167.076 664.402 685.087 
21947 1
15425800 9858.5 -7917.92 1495.25 187.669 -376.355 420.551 
21947.5 1
15425800 10090.6 -8204 1485.33 482.502 -594.768 765.87 
21948 1
15425800 10092.4 -8341.23 1445.31 3.50444 -266.986 267.009 
21948.5 1
15425800 10056.3 -8386.92 1419.25 -70.6888 -89.5802 114.112 
21949 1
15425800 9852.25 -8185.17 1424.17 -419.062 414.271 589.265 
21949.5 1
15425800 9839.58 -7965.58 1439.75 -26.1168 452.749 453.502 
21950 1
15425800 9724.46 -7910.38 1479.23 -229.326 109.958 254.325 
21950.5 1
15425800 9738.92 -7885.08 1539.54 27.918 48.8565 56.2706 
21951 1
15425800 9977.33 -7800.58 1518.58 475.869 168.65 504.87 
21951.5 1
15425800 9904.08 -7785.69 1504.62 -149.809 30.452 152.872 
21952 1
15425800 9917 -7731.92 1538.62 25.5397 106.263 109.289 
21952.5 1
15425800 9966.17 -7788.92 1530.5 98.1371 -113.76 150.24 
21953 1
15425800 10055.8 -7862.08 1526.25 178.809 -146.041 230.869 
21953.5 1
15425800 10114.2 -7871.54 1604.38 121.582 -19.6572 123.16 
21954 1
15425800 9978.92 -7959.62 1554.69 -267.407 -174.065 319.069 
21954.5 1
15425800 9933.08 -7879.69 1502.85 -90.4263 157.639 181.733 
21955 1
15425800 9946.85 -7865.85 1518.38 26.9985 27.1493 38.2884 
21955.5 1
15425800 9927.92 -7762.67 1494.75 -38.6316 210.57 214.085 
21956 1
15425800 9930.31 -7783.08 1480.46 4.78205 -40.8205 41.0997 
21956.5 1
15425800 9925.75 -7735.08 1487.25 -9.15199 96.3727 96.8063 
21957 1
15425800 10020.6 -7776.77 1539.23 192.035 -84.3844 209.758 
21957.5 1
15425800 9952.92 -7855.38 1545.31 -132.47 -153.846 203.02 
21958 1
15425800 9866 -8163.69 1489.77 -170.104 -603.342 626.863 
21958.5 1
15425800 9836.58 -8345.25 1425.58 -59.1885 -365.307 370.071 
21959 1
15425800 9917.46 -8425.38 1396.15 160.473 -158.997 225.902 
21959.5 1
15425800 9875.38 -8307.54 1482.46 -82.8286 231.981 246.324 
21960 1
15425800 9840 -8022.54 1491.85 -70.628 568.862 573.23 
21960.5 1
15425800 9861.33 -8196.17 1465.33 44.0771 -358.736 361.434 
21961 1
15425800 9830.86 -8182.43 1430.57 -62.0696 27.9798 68.0846 
21961.5 1
15425800 9728.07 -7989.36 1442.14 -203.94 383.078 433.982 
21962 1
15425800 9743.36 -7773.14 1499.64 30.1493 426.458 427.523 
21962.5 1
15425800 9829.14 -7776.71 1518.21 171.571 -7.14286 171.72 
21963 1
15425800 9877.46 -7763.08 1569.15 96.4445 27.2203 100.212 
21963.5 1
15425800 9773.54 -7748.85 1545 -207.846 28.4615 209.786 
21964 1
15425800 9924.38 -7809.54 1563.54 298.705 -120.183 321.976 
21964.5 1
15425800 10002.2 -7768.38 1524.69 153.846 81.3317 174.022 
21965 1
15425800 10053.1 -7878.69 1505.85 102.512 -222.395 244.884 
21965.5 1
15425800 10061.2 -7982.62 1477.23 16.4165 -211.226 211.863 
21966 1
15425800 10104.2 -8191 1433.69 86.6935 -420.13 428.982 
21966.5 1
15425800 10093.4 -8282.33 1405.83 -21.8235 -185.637 186.915 
21967 1
15425800 10113.1 -8311.31 1392.23 40.2874 -59.3737 71.7517 
21967.5 1
15425800 10154.2 -8279.15 1435.77 81.0196 63.4198 102.889 
21968 1
15425800 10109.2 -8287.92 1441.23 -90.1804 -17.5736 91.8767 
21968.5 1
15425800 9895.46 -8299.15 1407.85 -421.484 -22.1514 422.066 
21969 1
15425800 9761.46 -8329.15 1365.08 -265.347 -59.4059 271.915 
21969.5 1
15425800 9702.69 -8192.38 1383.23 -116.145 270.295 294.192 
21970 1
15425800 9721.23 -8185.85 1393.08 36.6373 12.9219 38.8493 
21970.5 1
15425800 9817.08 -8203.62 1390.31 190.549 -35.3265 193.796 
21971 1
15425800 9833.42 -8206.75 1427.67 33.6902 -6.46312 34.3045 
21971.5 1
15425800 9744.31 -8243.77 1382.31 -180.748 -75.0897 195.725 
21972 1
15425800 9825.15 -8278.23 1385.15 160.728 -68.512 174.721 
21972.5 1
15425800 9845.38 -8056.92 1457.08 39.7461 434.789 436.602 
21973 1
15425800 9798.54 -7958.46 1438.62 -92.9487 195.36 216.345 
21973.5 1
15425800 9843.62 -7789.23 1470.38 89.6161 336.443 348.174 
21974 1
15425800 9865.54 -7695.54 1555.77 43.934 187.76 192.832 
21974.5 1
15425800 9848 -7811.58 1502.5 -36.1618 -239.268 241.985 
21975 1
15425800 9825.85 -7775.85 1531.85 -45.3044 73.0822 85.9854 
21975.5 1
15425800 9866.77 -8050.23 1547.38 81.8462 -548.769 554.839 
21976 1
15425800 10069.3 -8198.62 1487.69 407.522 -298.561 505.186 
21976.5 1
15425800 10125.3 -8146.21 1488.71 109.761 102.747 150.348 
21977 1
15425800 10015.4 -8153.38 1491.77 -211.755 -13.8157 212.206 
21977.5 1
15425800 9863 -8040.69 1531.77 -304.161 224.935 378.298 
21978 1
15425800 9802.15 -8103.31 1565.31 -122.674 -126.241 176.027 
21978.5 1
15425800 9875.38 -8166.54 1532.38 145.878 -125.958 192.732 
21979 1
15425800 9790.79 -8222.64 1502.5 -168.86 -111.985 202.619 
21979.5 1
15425800 9725.15 -8242.54 1476.54 -133.943 -40.6033 139.962 
21980 1
15425800 9733.07 -8212.93 1465.29 15.9951 59.818 61.9196 
21980.5 1
15425800 9790.69 -8271.69 1402.62 113.651 -115.905 162.328 
21981 1
15425800 9781.43 -8121.86 1402.5 -18.6393 301.479 302.055 
21981.5 1
15425800 9797.2 -7928.67 1509.2 31.2306 382.555 383.828 
21982 1
15425800 9805.36 -7742.07 1493.86 16.1208 368.765 369.117 
21982.5 1
15425800 9929.69 -7696.46 1507.46 262.31 96.2234 279.402 
21983 1
15425800 9938.43 -7665.07 1497.57 17.1299 61.5492 63.8885 
21983.5 1
15425800 9938.62 -7709 1517.92 0.360643 -84.8042 84.805 
21984 1
15425800 9974.15 -7733.54 1515.23 72.6758 -50.1809 88.317 
21984.5 1
15425800 9967.46 -7851.92 1583.08 -13.63 -241.109 241.494 
21985 1
15425800 10138.2 -8137 1530 348.352 -581.79 678.106 
21985.5 1
15425800 10128.5 -8228.23 1473.69 -19.0027 -180.298 181.297 
21986 1
15425800 10141.9 -8197.92 1458.08 26.4518 59.8966 65.4775 
21986.5 1
15425800 10153.5 -8169.54 1456.85 23.1844 56.6559 61.2161 
21987 1
15425800 10182.9 -8196.38 1435.69 57.6169 -52.6395 78.0425 
21987.5 1
15425800 10129.4 -8250.67 1444.75 -108.753 -110.329 154.919 
21988 1
15425800 10172.5 -8344.46 1416.23 88.0263 -191.81 211.044 
21988.5 1
15425800 10130.9 -8339.54 1401 -80.6572 9.55937 81.2217 
21989 1
15425800 10131.7 -8284.33 1438.5 1.47246 109.317 109.327 
21989.5 1
15425800 10091.5 -8399.46 1414.54 -81.7275 -234.477 248.312 
21990 1
15425800 10064.2 -8391.25 1423.08 -55.4085 16.6225 57.8482 
21990.5 1
15425800 10122.2 -8309.23 1393.23 116.128 164.038 200.984 
21991 1
15425800 10227 -8311.83 1439.25 209.538 -5.20513 209.603 
21991.5 1
15425800 10149.5 -8299.92 1429.54 -151.588 23.3077 153.37 
21992 1
15425800 9826.17 -8168.25 1417.67 -641.611 261.256 692.762 
21992.5 1
15425800 9730.75 -8169.75 1430.5 -195.126 -3.06749 195.15 
21993 1
15425800 9757.62 -8238.92 1505.08 54.2735 -139.744 149.913 
21993.5 1
15425800 9767.17 -8204.25 1433.67 18.9886 68.9326 71.5001 
21994 1
15425800 9794.31 -7931.46 1489.46 53.3223 535.93 538.576 
21994.5 1
15425800 9801.67 -7812.08 1525.25 14.5434 235.925 236.373 
21995 1
15425800 9735.42 -7733.5 1515.58 -137.734 163.375 213.687 
21995.5 1
15425800 9731.31 -7741.92 1510.77 -8.08853 -16.5809 18.4486 
21996 1
15425800 9748.5 -7840.58 1526.58 34.1795 -196.144 199.099 
21996.5 1
15425800 9747.08 -7935.92 1556.62 -2.85186 -191.062 191.083 
21997 1
15425800 9772.33 -8105.33 1562.08 50.0127 -335.466 339.173 
21997.5 1
15425800 9765 -8184.85 1513.69 -14.5792 -158.077 158.748 
21998 1
15425800 9764.5 -8307.75 1488.17 -1.00402 -246.795 246.797 
21998.5 1
15425800 9940.15 -8336.23 1417.15 355.575 -57.6534 360.218 
21999 1
15425800 10073.1 -8164.17 1447.17 266.392 344.818 435.734 
21999.5 1
15425800 10047.6 -8011.15 1485.31 -50.2326 301.8 305.952 
22000 1
15425800 10046.7 -8035.58 1453.08 -1.89365 -48.7615 48.7982 
22000.5 1
15425800 10096.1 -8005.54 1448.62 98.6233 59.9698 115.425 
22001 1
15425800 10130.8 -7991.42 1451.33 71.0765 28.8789 76.7194 
22001.5 1
15425800 10136.5 -8090.77 1424.15 11.5488 -201.119 201.45 
22002 1
15425800 10102.6 -8102.23 1423.69 -66.5158 -22.4736 70.2098 
22002.5 1
15425800 10051.2 -8159.5 1440.58 -103.143 -114.998 154.477 
22003 1
15425800 9784.69 -8240.54 1427.77 -532.051 -161.753 556.096 
22003.5 1
15425800 9755.67 -8112.17 1446 -58.2844 257.775 264.282 
22004 1
15425800 9755.31 -8219.77 1435.46 -0.720832 -216.069 216.071 
22004.5 1
15425800 9778.58 -8295.5 1406.42 46.4584 -151.159 158.138 
22005 1
15425800 9736.62 -8349.77 1387 -84.9554 -109.857 138.874 
22005.5 1
15425800 9736.69 -8147.08 1396.62 0.151423 399.001 399.001 
22006 1
15425800 9716.17 -8104.83 1404.17 -41.7188 85.861 95.4597 
22006.5 1
15425800 9757.38 -8141.54 1408.85 82.6011 -73.5574 110.606 
22007 1
15425800 9746.31 -8209.15 1420.85 -21.3428 -130.28 132.017 
22007.5 1
15425800 9721.17 -7979.08 1492.92 -50.6876 463.852 466.613 
22008 1
15425800 9771.31 -7758.69 1530.69 102.329 449.778 461.271 
22008.5 1
15425800 9778.85 -7768.46 1536.85 14.5812 -18.896 23.8677 
22009 1
15425800 9806.83 -7793.25 1544.83 55.6405 -49.2812 74.327 
22009.5 1
15425800 9808.75 -7767.83 1538.33 3.91156 51.8707 52.018 
22010 1
15425800 9670.46 -7742.69 1580.62 -281.074 51.0996 285.681 
22010.5 1
15425800 9775.69 -7961.92 1551.46 204.729 -426.519 473.109 
22011 1
15425800 10022.2 -8278.38 1495.15 492.093 -631.66 800.718 
22011.5 1
15425800 10103.9 -8377.08 1439.42 166.706 -201.426 261.464 
22012 1
15425800 10154.3 -8163.38 1439.77 100.181 424.848 436.5 
22012.5 1
15425800 10053.9 -8341.92 1423 -203.633 -362.134 415.46 
22013 1
15425800 10021.5 -8472.77 1379.92 -64.6272 -261.183 269.06 
22013.5 1
15425800 10008.2 -8466.83 1370.25 -26.2707 11.6619 28.7428 
22014 1
15425800 9899.38 -8461.77 1369.15 -223.372 10.3986 223.614 
22014.5 1
15425800 9766.38 -8378 1359.46 -262.846 165.552 310.637 
22015 1
15425800 9727.85 -8288.92 1375.77 -76.9231 177.798 193.725 
22015.5 1
15425800 9761.75 -8112.5 1423.92 69.0506 359.314 365.889 
22016 1
15425800 9818.46 -7933.08 1457.92 112.523 355.998 373.358 
22016.5 1
15425800 9914.92 -7915.08 1550.54 186.941 34.8837 190.168 
22017 1
15425800 10044.8 -7875.15 1523.15 261.787 80.4901 273.881 
22017.5 1
15425800 10013.5 -7871.33 1515.42 -63.298 7.73383 63.7688 
22018 1
15425800 9955.31 -7973 1487.46 -118.518 -207.06 238.58 
22018.5 1
15425800 9848.85 -8175.85 1507.69 -210.815 -401.676 453.637 
22019 1
15425800 9802.69 -8393.15 1432.92 -90.3206 -425.26 434.745 
22019.5 1
15425800 9899.25 -8358.33 1417.5 194.281 70.0614 206.528 
22020 1
15425800 9864.23 -8393.77 1417.08 -69.8987 -70.7303 99.4415 
22020.5 1
15425800 9843.42 -8350.5 1411.42 -42.1338 87.5895 97.1966 
22021 1
15425800 9832.54 -8216.23 1435.85 -22.4756 277.416 278.325 
22021.5 1
15425800 9793 -8233.77 1414.23 -77.3747 -34.3218 84.6453 
22022 1
15425800 9767.85 -8181.54 1426.31 -50.1073 104.045 115.482 
22022.5 1
15425800 9728.85 -7956.85 1470.31 -78.9474 454.843 461.643 
22023 1
15425800 9675.64 -7693 1509 -105.772 524.545 535.103 
22023.5 1
15425800 9822.54 -7663.08 1536.08 296.759 60.4507 302.853 
22024 1
15425800 10015.5 -7711.08 1528.92 391.481 -97.3631 403.406 
22024.5 1
15425800 10131.5 -7998.85 1503.46 228.346 -566.475 610.767 
22025 1
15425800 10012.2 -8402.23 1444.54 -235.938 -797.203 831.384 
22025.5 1
15425800 10048.3 -8383.31 1464 71.169 37.2502 80.3281 
22026 1
15425800 9900.54 -8350.23 1427.69 -292.612 65.4989 299.853 
22026.5 1
15425800 9828.83 -8254.17 1404.17 -146.937 196.853 245.645 
22027 1
15425800 9859.38 -7936.23 1473.62 62.0961 646.211 649.188 
22027.5 1
15425800 9894.64 -7786.21 1495.57 69.5429 295.89 303.953 
22028 1
15425800 10030.6 -7839.83 1541.17 269.723 -106.387 289.946 
22028.5 1
15425800 10073 -8080.57 1492.5 85.3454 -484.382 491.844 
22029 1
15425800 10090.7 -8123.08 1464.5 34.9144 -84.0156 90.9815 
22029.5 1
15425800 10081.3 -8202.36 1427.36 -19.1058 -161.454 162.58 
22030 1
15425800 10129.9 -8244.54 1456.54 93.8945 -81.4311 124.287 
22030.5 1
15425800 10126.3 -8166.85 1429.85 -7.20196 154.766 154.933 
22031 1
15425800 10162 -8081.08 1470.15 71.5277 171.882 186.171 
22031.5 1
15425800 10177.2 -8077.15 1452.23 30.4007 7.83049 31.393 
22032 1
15425800 10141 -8079.85 1426.77 -73.0459 -5.42804 73.2473 
22032.5 1
15425800 10182.2 -8103.92 1428.5 85.408 -49.9388 98.9364 
22033 1
15425800 10197.2 -8219.69 1422.46 30.9961 -238.221 240.23 
22033.5 1
15425800 10153.9 -8210.14 1423.36 -83.8948 18.4709 85.9041 
22034 1
15425800 10146.2 -8154.08 1445.31 -15.1342 110.149 111.184 
22034.5 1
15425800 10121.5 -8122.08 1451.92 -50.3382 65.4397 82.5608 
22035 1
15425800 9903.36 -7938.64 1465.64 -432.899 363.956 565.567 
22035.5 1
15425800 9804.15 -8034.62 1465.15 -197.616 -191.18 274.958 
22036 1
15425800 9805.85 -7794.85 1491.23 3.3914 480.499 480.511 
22036.5 1
15425800 9777.77 -7800.77 1473.08 -57.8906 -12.2125 59.1647 
22037 1
15425800 9790.64 -7863.71 1489 25.4419 -124.397 126.972 
22037.5 1
15425800 9757.08 -7901.85 1545.62 -65.9449 -74.9153 99.8049 
22038 1
15425800 9800.36 -8116.79 1512.71 86.5604 -429.879 438.507 
22038.5 1
15425800 9778.5 -8286.36 1482.43 -43.1107 -334.46 337.227 
22039 1
15425800 9767.14 -8229.14 1476.07 -22.7598 114.658 116.895 
22039.5 1
15425800 9756.43 -7848.71 1476.07 -21.3432 757.826 758.126 
22040 1
15425800 9680.86 -7847.29 1565.64 -155.177 2.93341 155.205 
22040.5 1
15425800 9665.6 -7906.73 1559 -30.3323 -118.186 122.016 
22041 1
15425800 9739.53 -7993.47 1530.07 145.825 -171.072 224.79 
22041.5 1
15425800 9817.27 -8259 1471.8 157.037 -536.431 558.944 
22042 1
15425800 9851 -8422.53 1407.2 68.1481 -330.37 337.326 
22042.5 1
15425800 9817.2 -8432.8 1373.53 -68.2828 -20.7407 71.3633 
22043 1
15425800 9934.2 -8415.27 1384.47 236.364 35.4209 239.003 
22043.5 1
15425800 10008.6 -8384.2 1398.33 145.882 60.915 158.09 
22044 1
15425800 10176.6 -8289.07 1440.5 331.445 187.63 380.869 
22044.5 1
15425800 10166.6 -8257.57 1424.86 -20.0227 62.6243 65.7473 
22045 1
15425800 10099.8 -8287.71 1428.5 -133.039 -60.0455 145.962 
22045.5 1
15425800 9954 -8174.46 1397.77 -293.923 228.332 372.191 
22046 1
15425800 9888.69 -8055.31 1404.23 -131.14 239.265 272.847 
22046.5 1
15425800 9954.08 -7860.38 1568.69 131.031 390.627 412.018 
22047 1
15425800 9915.08 -7779.77 1632.54 -77.6892 160.588 178.394 
22047.5 1
15425800 9976.54 -7784.77 1573.23 120.277 -9.78474 120.674 
22048 1
15425800 9906.08 -8250.25 1522.67 -144.969 -957.779 968.689 
22048.5 1
15425800 9975.08 -8385.08 1483.54 142.549 -278.568 312.922 
22049 1
15425800 9932.77 -8406.85 1460.08 -83.1192 -42.7686 93.4771 
22049.5 1
15425800 9922.62 -8453.08 1429.85 -20.3077 -92.4615 94.6654 
22050 1
15425800 9841.15 -8419.46 1517.54 -160.991 66.4336 174.16 
22050.5 1
15425800 9845.23 -8166.85 1461.31 7.99397 495.324 495.389 
22051 1
15425800 9779.33 -8143.75 1448.42 -133.938 46.9434 141.926 
22051.5 1
15425800 9791.77 -8100.15 1439.08 25.0219 87.7186 91.2176 
22052 1
15425800 9851.83 -8219.5 1407.33 120.369 -239.171 267.752 
22052.5 1
15425800 9800.92 -8299.54 1375.38 -100.613 -158.179 187.466 
22053 1
15425800 9808.33 -8264.67 1355.42 14.94 70.306 71.8759 
22053.5 1
15425800 9808.85 -8199.69 1363.38 1.04232 132.062 132.066 
22054 1
15425800 9774.23 -8053.62 1412.54 -68.8179 290.411 298.454 
22054.5 1
15425800 9745.46 -7894.54 1460.62 -56.1899 310.697 315.737 
22055 1
15425800 9791.23 -7780.62 1476.54 90.0969 224.258 241.68 
22055.5 1
15425800 9818.08 -7895.08 1526 55.3661 -236.016 242.423 
22056 1
15425800 9734.15 -8132.15 1503.08 -170.936 -482.832 512.197 
22056.5 1
15425800 9704.92 -8207.54 1476 -56.3213 -145.25 155.787 
22057 1
15425800 9793.92 -8417.08 1432.83 180.514 -425.04 461.784 
22057.5 1
15425800 9870.15 -8434.54 1418.38 155.586 -35.6227 159.612 
22058 1
15425800 10034.7 -8425.54 1395.08 325.175 17.7866 325.661 
22058.5 1
15425800 10125.5 -8270.23 1392.69 179.538 306.932 355.586 
22059 1
15425800 10223.9 -8089.33 1414.83 197.547 363.248 413.49 
22059.5 1
15425800 10134.1 -8115 1578.69 -183.346 -52.381 190.682 
22060 1
15425800 10063.8 -8130.15 1541.38 -136.106 -29.3679 139.238 
22060.5 1
15425800 10033.4 -8070.67 1511.17 -60.9809 119.213 133.904 
22061 1
15425800 9732.62 -7952.08 1471.62 -600.402 236.706 645.377 
22061.5 1
15425800 9721 -8075.25 1505.5 -23.2773 -246.84 247.935 
22062 1
15425800 9769.62 -8288.46 1472.23 98.2129 -430.73 441.786 
22062.5 1
15425800 9784.33 -8380.75 1423 29.7934 -186.819 189.18 
22063 1
15425800 9768.77 -8318.23 1366.69 -31.5702 126.814 130.684 
22063.5 1
15425800 9741.54 -8286 1347.08 -52.6707 62.3419 81.6132 
22064 1
15425800 9729.33 -8246 1356.75 -24.4103 80 83.6413 
22064.5 1
15425800 9960.46 -8267 1387.23 466.926 -42.4242 468.849 
22065 1
15425800 10139.3 -8179.08 1413.17 358.461 176.186 399.419 
22065.5 1
15425800 10152.6 -8147 1446.46 26.9413 65.0778 70.434 
22066 1
15425800 10100.9 -8043.42 1481.83 -103.397 207.167 231.536 
22066.5 1
15425800 10120.8 -7943.46 1470.92 39.1569 197.15 201.001 
22067 1
15425800 10005.9 -7911 1487.42 -223.449 63.1547 232.202 
22067.5 1
15425800 10041.9 -7984.25 1490.83 73.922 -150.411 167.594 
22068 1
15425800 10026 -7908.23 1475.85 -31.6435 151.132 154.409 
22068.5 1
15425800 9988.08 -7811.17 1493.75 -74.9341 191.826 205.943 
22069 1
15425800 10004.5 -7784.42 1472 33.8488 55.1546 64.713 
22069.5 1
15425800 10100.6 -7835.85 1463.38 191.084 -102.246 216.719 
22070 1
15425800 9996.83 -8020.92 1568.58 -202.304 -360.761 413.613 
22070.5 1
15425800 10026 -8319.58 1504.42 60.0137 -614.54 617.464 
22071 1
15425800 10066.4 -8337.85 1446.38 79.9695 -36.164 87.7665 
22071.5 1
15425800 10157.1 -8280.42 1416.17 178.541 113.05 211.322 
22072 1
15425800 10208.8 -8254.42 1457.58 106.481 53.4979 119.165 
22072.5 1
15425800 10151.5 -8171.46 1460.77 -113.008 163.62 198.852 
22073 1
15425800 9854.75 -8129 1433.58 -577.409 82.61 583.289 
22073.5 1
15425800 9769.58 -8242.92 1389 -172.054 -230.135 287.34 
22074 1
15425800 9688.33 -8254.42 1374.5 -162.5 -23 164.12 
22074.5 1
15425800 9681.83 -8228.08 1390.92 -13.4021 54.2955 55.9251 
22075 1
15425800 9738.46 -8181.15 1406 113.711 94.2359 147.684 
22075.5 1
15425800 9745.5 -7957.33 1488 13.9375 443.209 443.428 
22076 1
15425800 9779.31 -7805.77 1530.85 67.4804 302.523 309.958 
22076.5 1
15425800 9770.25 -7767.67 1511.92 -17.8653 75.153 77.2473 
22077 1
15425800 9844.92 -7856.75 1505.92 150.842 -179.966 234.821 
22077.5 1
15425800 9859.42 -7870.83 1499.25 29.8354 -28.9781 41.5918 
22078 1
15425800 9745.08 -7730 1502.5 -232.858 286.83 369.451 
22078.5 1
15425800 9773.42 -7721 1489.67 56.6667 18 59.4568 
22079 1
15425800 9891.92 -7649.69 1473.77 231.911 139.545 270.658 
22079.5 1
15425800 9849.83 -7681.75 1515.5 -84.0115 -63.9874 105.605 
22080 1
15425800 9964.54 -7779.77 1498 228.496 -195.257 300.559 
22080.5 1
15425800 10070.4 -7862.33 1535.33 207.604 -161.89 263.264 
22081 1
15425800 10104.1 -7946.46 1522.38 69.4026 -173.46 186.829 
22081.5 1
15425800 10094.9 -7996.69 1493 -18.1985 -99.8624 101.507 
22082 1
15425800 10097.6 -7948.15 1500.15 5.31027 95.7366 95.8838 
22082.5 1
15425800 10094.1 -7973.23 1472.31 -7.03472 -49.8547 50.3486 
22083 1
15425800 10146.8 -7978.85 1470.92 104.494 -11.1196 105.084 
22083.5 1
15425800 10119.7 -7972.67 1496.75 -55.0192 12.5091 56.4233 
22084 1
15425800 10073.5 -8016.38 1493.69 -94.489 -89.4028 130.081 
22084.5 1
15425800 10121.5 -8174.15 1476 93.5349 -306.944 320.879 
22085 1
15425800 10015.9 -8120.75 1481 -213.377 107.887 239.101 
22085.5 1
15425800 10091.8 -8139.62 1451.31 154.328 -38.3443 159.02 
22086 1
15425800 10169.6 -8275.38 1420.77 154.304 -269.383 310.447 
22086.5 1
15425800 10063.3 -8272.85 1438.46 -210.51 5.02666 210.57 
22087 1
15425800 9834.17 -8216.58 1404.33 -462.911 113.662 476.661 
22087.5 1
15425800 9810.46 -8084.54 1404.92 -47.3156 263.563 267.776 
22088 1
15425800 9792.69 -7958.23 1450.77 -34.106 242.433 244.82 
22088.5 1
15425800 9747.58 -7869.42 1517.5 -90.7625 178.7 200.429 
22089 1
15425800 9819.17 -7805.67 1524.67 149.756 133.368 200.534 
22089.5 1
15425800 9824.92 -7770.85 1534.46 11.6763 70.6298 71.5885 
22090 1
15425800 10031 -7927.15 1517.38 400.928 -304.101 503.21 
22090.5 1
15425800 10045.9 -7963.46 1492.92 29.1466 -70.9135 76.6697 
22091 1
15425800 10025.8 -7909.17 1511.17 -41.0022 110.355 117.726 
22091.5 1
15425800 10066.5 -7920.15 1500.08 82.5677 -22.2413 85.5108 
22092 1
15425800 10005 -7934.92 1497.54 -119.261 -28.6225 122.647 
22092.5 1
15425800 9936.17 -7880.75 1548.25 -140.19 110.332 178.4 
22093 1
15425800 9743.23 -8137.23 1533.08 -393.747 -523.43 654.993 
22093.5 1
15425800 9698.38 -8030 1537 -87.4194 209.027 226.571 
22094 1
15425800 9812.17 -8142.67 1502.92 230.795 -228.533 324.798 
22094.5 1
15425800 9996.92 -8432.15 1454 374.001 -586.006 695.184 
22095 1
15425800 10048.4 -8389.38 1402.54 101.103 84.026 131.462 
22095.5 1
15425800 10157.9 -8258.92 1391.83 223.992 266.806 348.364 
22096 1
15425800 10190.3 -8128.54 1402.38 65.4364 263.39 271.397 
22096.5 1
15425800 10178.2 -8146.46 1426.08 -23.8674 -35.4211 42.7119 
22097 1
15425800 10142.3 -8075.62 1428.23 -71.5599 141.128 158.234 
22097.5 1
15425800 10049.3 -7939.92 1454.85 -184.524 269.231 326.396 
22098 1
15425800 9914.08 -7717 1482.62 -264.639 436.249 510.242 
22098.5 1
15425800 9922.92 -7711.85 1485 17.7634 10.3491 20.5582 
22099 1
15425800 10058.5 -7808.62 1503.92 272.32 -194.316 334.54 
22099.5 1
15425800 10051.7 -7793.15 1488.85 -13.8027 31.1725 34.0916 
22100 1
15425800 10011 -7811.62 1545.69 -82.0409 -37.2208 90.0894 
22100.5 1
15425800 9818.46 -7807.08 1509.62 -383.543 9.04076 383.649 
22101 1
15425800 10080.6 -8160.85 1476.62 525.358 -708.956 882.395 
22101.5 1
15425800 10052.8 -8235.14 1431.57 -54.568 -145.68 155.564 
22102 1
15425800 10106.9 -8213.21 1409.79 108.796 44.1219 117.402 
22102.5 1
15425800 10146.6 -8215.29 1434.36 78.1777 -4.07761 78.284 
22103 1
15425800 10153.4 -8110.15 1438.85 13.8761 214.118 214.567 
22103.5 1
15425800 10103.2 -8096.15 1484.54 -102.932 28.6885 106.855 
22104 1
15425800 10051.9 -8073.69 1491.38 -102.667 45.0131 112.101 
22104.5 1
15425800 10036.8 -8059.31 1466.54 -30.1869 28.6546 41.6214 
22105 1
15425800 10073.6 -8040.23 1460.54 73.6923 38.1538 82.9836 
22105.5 1
15425800 10059.9 -8123.85 1427 -27.1673 -165.904 168.113 
22106 1
15425800 10125.8 -8195.46 1411.23 132.487 -144.095 195.746 
22106.5 1
15425800 10046.6 -8242 1415.93 -156.209 -91.7918 181.182 
22107 1
15425800 10105.6 -8192.58 1411 118.024 98.8333 153.94 
22107.5 1
15425800 10198.5 -8063.54 1423.69 193.254 268.285 330.641 
22108 1
15425800 10096.2 -7966.38 1450.15 -203.395 193.149 280.492 
22108.5 1
15425800 9955.62 -7825.77 1494.31 -277.348 277.348 392.229 
22109 1
15425800 9937.58 -7779.75 1489 -36.4284 92.9681 99.8504 
22109.5 1
15425800 10001 -7775.46 1485.85 124.836 8.44185 125.121 
22110 1
15425800 9853 -7723.92 1562.92 -296.593 103.296 314.066 
22110.5 1
15425800 9796.23 -7819 1531.77 -115.62 -193.652 225.542 
22111 1
15425800 9732.77 -8180.54 1495 -125.418 -714.503 725.427 
22111.5 1
15425800 9879.77 -8318.46 1456.54 283.237 -265.748 388.388 
22112 1
15425800 9984.92 -8478.25 1401.17 211.991 -322.154 385.647 
22112.5 1
15425800 10093.8 -8453.23 1394 220.06 50.5439 225.79 
22113 1
15425800 10125 -8343.58 1421.5 63.0645 221.958 230.744 
22113.5 1
15425800 10141.6 -8263.08 1431.85 33.2308 161.013 164.406 
22114 1
15425800 10119.1 -8264.5 1421.92 -44.4419 -2.80686 44.5305 
22114.5 1
15425800 10156.4 -8371.38 1414.38 74.7521 -214.198 226.867 
22115 1
15425800 10128.8 -8208.75 1432.08 -54.557 322.049 326.637 
22115.5 1
15425800 10141.5 -8139.69 1427.38 25.5115 139.51 141.824 
22116 1
15425800 9993.5 -8137.5 1467.92 -300.125 4.44687 300.158 
22116.5 1
15425800 9799.15 -8244.31 1443.23 -395.013 -217.089 450.735 
22117 1
15425800 9703.23 -7944.38 1483.38 -186.621 583.508 612.625 
22117.5 1
15425800 9690.83 -7659.83 1480.58 -24.7949 569.103 569.642 
22118 1
15425800 9951.23 -7618.54 1470.23 529.263 83.9327 535.877 
22118.5 1
15425800 9852.15 -7520.62 1475.15 -192.382 190.142 270.49 
22119 1
15425800 9685.25 -7763.58 1504.67 -336.5 -489.855 594.298 
22119.5 1
15425800 9671.31 -8028.23 1515.92 -27.9405 -530.356 531.091 
22120 1
15425800 9754.92 -8135.17 1524.83 167.218 -213.872 271.483 
22120.5 1
15425800 9864.85 -8398.85 1492.69 226.192 -542.55 587.813 
22121 1
15425800 9994.46 -8447.77 1458.69 256.157 -96.6859 273.796 
22121.5 1
15425800 10096.1 -8316.77 1429.62 199.246 256.863 325.081 
22122 1
15425800 10185.5 -8176.46 1445.08 178.057 279.497 331.396 
22122.5 1
15425800 10106.1 -8137.15 1432.62 -158.769 78.6154 177.167 
22123 1
15425800 10071.9 -8177.77 1419.31 -68.0356 -80.9071 105.711 
22123.5 1
15425800 9889.23 -8094.92 1442 -363.929 165.032 399.6 
22124 1
15425800 9629.85 -7889.08 1436.69 -519.809 412.517 663.605 
22124.5 1
15425800 9665.62 -7899.85 1454.62 71.6818 -21.5816 74.8602 
22125 1
15425800 9641.67 -7805.25 1470.75 -48.9749 193.448 199.551 
22125.5 1
15425800 9796.23 -7756.31 1465.62 316.082 100.087 331.55 
22126 1
15425800 9765.31 -7784.46 1551.77 -61.4773 -55.9719 83.1403 
22126.5 1
15425800 9821.31 -8162.38 1537.92 109.589 -739.575 747.651 
22127 1
15425800 9775 -8066.17 1532.17 -93.5509 194.38 215.72 
22127.5 1
15425800 9774.23 -8085.54 1494.38 -1.55087 -39.056 39.0868 
22128 1
15425800 9761.08 -8163.15 1444.77 -25.8425 -152.486 154.66 
22128.5 1
15425800 9736.31 -8301.31 1393.38 -48.8545 -272.493 276.838 
22129 1
15425800 9757.54 -8316.69 1376.62 41.8753 -30.3444 51.7139 
22129.5 1
15425800 9750.92 -8282.5 1388.42 -13.5415 69.9229 71.2221 
22130 1
15425800 9806.38 -7929.92 1462.92 112.74 716.62 725.434 
22130.5 1
15425800 9847.08 -7777.67 1526.67 82.5532 308.837 319.68 
22131 1
15425800 9815.46 -7857.08 1603.54 -62.9916 -158.188 170.268 
22131.5 1
15425800 9796.42 -8117.67 1575.58 -37.8626 -518.071 519.453 
22132 1
15425800 9682.25 -8086.75 1543.83 -234.428 63.4839 242.872 
22132.5 1
15425800 9697.15 -8090.23 1475.46 28.9395 -6.75877 29.7183 
22133 1
15425800 9734.17 -8056.83 1454.67 72.8599 65.743 98.1361 
22133.5 1
15425800 9881.69 -7859 1522.38 296.832 398.055 496.545 
22134 1
15425800 10027.7 -7769.92 1523.08 287.918 175.707 337.297 
22134.5 1
15425800 9944 -7805.92 1549.17 -164.375 -70.7269 178.945 
22135 1
15425800 10022.3 -7805.08 1511.5 162.517 1.72891 162.526 
22135.5 1
15425800 10148.3 -7874.69 1493.69 253.47 -140.058 289.591 
22136 1
15425800 10133.5 -7911.92 1496.69 -28.7339 -72.4334 77.9246 
22136.5 1
15425800 10062.1 -7901.92 1506.25 -143.484 20.0932 144.884 
22137 1
15425800 10044.5 -7977.69 1523.85 -35.8791 -154.96 159.06 
22137.5 1
15425800 9927.5 -8288.92 1488.67 -235.965 -627.468 670.37 
22138 1
15425800 9876.5 -8299.36 1453.21 -100.791 -20.6334 102.881 
22138.5 1
15425800 10063.9 -8333.92 1430.54 363.223 -66.9882 369.349 
22139 1
15425800 10002 -8402.46 1409.85 -123.846 -137.077 184.738 
22139.5 1
15425800 9987.85 -8415 1402.92 -28.4786 -25.2283 38.046 
22140 1
15425800 9986.83 -8440 1389.67 -2.07121 -51.1247 51.1667 
22140.5 1
15425800 9957.5 -8387.57 1399.21 -59.2593 105.916 121.367 
22141 1
15425800 10019.1 -8378.08 1409.23 123.648 19.0653 125.11 
22141.5 1
15425800 10107.6 -8329.14 1408.07 175.584 97.0914 200.64 
22142 1
15425800 10081.4 -8370.38 1385.85 -51.5488 -81.1846 96.1676 
22142.5 1
15425800 10109.9 -8245.07 1423.57 58.9493 259.448 266.06 
22143 1
15425800 10171.9 -8211.57 1451.79 122.53 66.2055 139.272 
22143.5 1
15425800 10164.8 -8317.46 1395.54 -14.0355 -209.683 210.153 
22144 1
15425800 10202.2 -8285.85 1410.23 77.2403 65.1864 101.071 
22144.5 1
15425800 10160.1 -8110.29 1436.5 -82.182 342.223 351.952 
22145 1
15425800 10019.7 -7950 1517.62 -270.48 308.836 410.535 
22145.5 1
15425800 9961.85 -7810.77 1502.23 -115.924 279.02 302.143 
22146 1
15425800 10057.2 -7831.85 1471 191.921 -42.4083 196.55 
22146.5 1
15425800 10063.2 -7781.62 1465.85 12 100.462 101.176 
22147 1
15425800 10119.6 -7810.5 1487.67 115.952 -59.4334 130.296 
22147.5 1
15425800 10085.7 -7849.85 1472.31 -69.5914 -80.7929 106.632 
22148 1
15425800 10019.8 -7838.85 1501.31 -129.77 21.6535 131.564 
22148.5 1
15425800 9989.46 -7828.62 1555.23 -59.4268 20.0603 62.7213 
22149 1
15425800 10073.3 -7945.5 1596.17 168.08 -234.238 288.302 
22149.5 1
15425800 10023.2 -7925.15 1531.08 -101.422 41.1865 109.466 
22150 1
15425800 10011.8 -7727.23 1509.23 -22.4296 387.325 387.974 
22150.5 1
15425800 9856.75 -7805.25 1535.83 -313.17 -157.615 350.597 
22151 1
15425800 9736.38 -7698.38 1520.08 -245.143 217.648 327.82 
22151.5 1
15425800 9817.23 -7777.85 1516.46 160.409 -157.662 224.918 
22152 1
15425800 9864.77 -7809.23 1515.15 94.8871 -62.6439 113.701 
22152.5 1
15425800 9895.38 -7869.69 1536.08 60.5047 -119.489 133.935 
22153 1
15425800 10018.2 -7876.92 1586.92 250.065 -14.7136 250.498 
22153.5 1
15425800 10059.9 -8089.86 1547.14 83.3571 -425.031 433.128 
22154 1
15425800 9956.31 -7950.62 1478.38 -202.385 271.957 338.998 
22154.5 1
15425800 9854 -7777.17 1478.17 -208.366 353.256 410.13 
22155 1
15425800 9970.54 -7812.62 1530.08 242.284 -73.698 253.245 
22155.5 1
15425800 10000.4 -7907.15 1502.54 58.8682 -186.466 195.538 
22156 1
15425800 10034.4 -7833.31 1472.62 67.7291 147.104 161.947 
22156.5 1
15425800 10054.2 -7838.15 1459.38 39.6973 -9.73123 40.8726 
22157 1
15425800 10099.3 -8003.15 1487.69 89.591 -327.381 339.418 
22157.5 1
15425800 10122.8 -8170.38 1455.08 46.3356 -329.194 332.439 
22158 1
15425800 10107.4 -8308.69 1419.46 -30.1983 -270.132 271.815 
22158.5 1
15425800 10134.1 -8296.23 1422.92 53.2781 24.8733 58.7983 
22159 1
15425800 10149.8 -8224.08 1414.69 31.7288 145.179 148.605 
22159.5 1
15425800 10087.8 -8074.46 1429.31 -127.994 308.485 333.984 
22160 1
15425800 9976.57 -7821.79 1486.57 -218.035 495.443 541.297 
22160.5 1
15425800 9974.31 -7733.54 1520.62 -4.5732 178.277 178.336 
22161 1
15425800 10004.3 -7837.2 1542.2 58.8738 -203.258 211.613 
22161.5 1
15425800 10052.9 -7885.73 1503 97.2612 -97.2612 137.548 
22162 1
15425800 10102.6 -8042.93 1474.67 100.471 -317.576 333.09 
22162.5 1
15425800 10075.5 -7913.71 1479.79 -56.1077 267.534 273.354 
22163 1
15425800 9997.71 -7810.79 1544.07 -153.121 202.615 253.967 
22163.5 1
15425800 9915.43 -7773.14 1526.79 -163.265 74.6882 179.538 
22164 1
15425800 9821 -7766.21 1514.57 -188.857 13.8571 189.365 
22164.5 1
15425800 9789.54 -7713.69 1522.92 -63.8165 106.535 124.187 
22165 1
15425800 9861.93 -7768 1492.07 144.203 -108.183 180.272 
22165.5 1
15425800 9894.92 -7834.54 1466.46 64.8222 -130.724 145.913 
22166 1
15425800 9893.62 -7731.54 1516.08 -2.66876 210.204 210.221 
22166.5 1
15425800 10031.4 -7797.93 1522.64 273.297 -131.726 303.386 
22167 1
15425800 10073.8 -7942.58 1474.67 85.6375 -291.643 303.956 
22167.5 1
15425800 10076.6 -7909.92 1477.15 5.65458 66.3826 66.623 
22168 1
15425800 10038 -7923.08 1483.92 -76.0145 -25.8934 80.3037 
22168.5 1
15425800 10065.1 -7982.58 1521.17 54.0585 -118.775 130.499 
22169 1
15425800 10058.2 -8062.62 1465.23 -14.113 -162.998 163.608 
22169.5 1
15425800 10005.5 -7842.69 1475.38 -102.764 429.537 441.659 
22170 1
15425800 10127.6 -7956.58 1460.67 242.153 -225.974 331.213 
22170.5 1
15425800 10154.5 -7992.85 1536.62 53.8641 -72.671 90.4567 
22171 1
15425800 10067.4 -8055.42 1547.42 -176.204 -126.661 217.004 
22171.5 1
15425800 10050.6 -8175.15 1449.46 -34.2883 -244.362 246.756 
22172 1
15425800 10012.5 -8020 1437.77 -76.1538 310.308 319.516 
22172.5 1
15425800 9857.23 -7754.08 1517.23 -307.54 526.58 609.81 
22173 1
15425800 9905.15 -7801.62 1531.92 95.0855 -94.3223 133.933 
22173.5 1
15425800 9938.58 -7749.42 1522.83 66.5926 103.982 123.478 
22174 1
15425800 9848.54 -7750.69 1498.92 -179.016 -2.53607 179.034 
22174.5 1
15425800 9817.75 -7850.5 1487.67 -62.0735 -201.225 210.582 
22175 1
15425800 9868.23 -7830.54 1494.77 102.603 40.5722 110.334 
22175.5 1
15425800 9889 -8001 1480.62 40.3286 -330.993 333.441 
22176 1
15425800 9948 -8151 1510.5 119.433 -303.644 326.288 
22176.5 1
15425800 9866.85 -8453 1456.92 -164.279 -611.336 633.024 
22177 1
15425800 9976.62 -8505.31 1423.31 212.32 -101.175 235.194 
22177.5 1
15425800 10107.5 -8410.83 1406.08 262.294 189.327 323.486 
22178 1
15425800 10108.4 -8384.92 1414.69 1.79435 52.5563 52.5869 
22178.5 1
15425800 9861.08 -8333.69 1417.15 -484.917 100.452 495.212 
22179 1
15425800 9805.92 -8327.46 1416.38 -108.357 12.2412 109.047 
22179.5 1
15425800 9825.54 -8293.85 1376.15 39.3094 67.3655 77.9958 
22180 1
15425800 9836.85 -8176.08 1404.85 22.9831 239.368 240.469 
22180.5 1
15425800 9770.77 -7957.77 1458.46 -132.952 439.251 458.931 
22181 1
15425800 9772.31 -7860.08 1485 3.0955 196.564 196.588 
22181.5 1
15425800 9788.08 -7822.31 1522.38 31.6017 75.6898 82.0221 
22182 1
15425800 9734.15 -7830.69 1493.77 -109.156 -16.9729 110.468 
22182.5 1
15425800 9728.62 -7876.15 1551.69 -10.8811 -89.3154 89.9758 
22183 1
15425800 9714.31 -8023.31 1556.85 -28.6727 -294.897 296.288 
22183.5 1
15425800 9718.08 -7994.38 1570.54 7.52341 57.7307 58.2189 
22184 1
15425800 9678 -7996 1546.92 -80.9635 -3.2634 81.0292 
22184.5 1
15425800 9736.08 -8086.85 1556.46 118.524 -185.4 220.048 
22185 1
15425800 9805.21 -8082.64 1527.86 136.635 8.30691 136.887 
22185.5 1
15425800 9862.54 -7888.77 1522.38 112.843 381.641 397.974 
22186 1
15425800 10005.2 -7938.15 1504.85 287.107 -99.3654 303.816 
22186.5 1
15425800 10057.4 -8017.15 1468.69 105.789 -160.243 192.014 
22187 1
15425800 10002.2 -7995.15 1475.38 -107.453 42.8016 115.664 
22187.5 1
15425800 10055.2 -8018.75 1461.25 106.881 -47.5729 116.99 
22188 1
15425800 10055.2 -8017.08 1447.85 0.13029 3.40056 3.40306 
22188.5 1
15425800 10094 -7969.92 1446 78.1638 95.0812 123.085 
22189 1
15425800 10086.4 -7905.54 1453.92 -15.3846 130.057 130.964 
22189.5 1
15425800 10120.2 -8020 1445.38 65.5713 -222.255 231.726 
22190 1
15425800 9928.17 -8277.92 1414.08 -378.673 -508.711 634.177 
22190.5 1
15425800 9835.69 -8385.38 1403.38 -188.723 -219.322 289.342 
22191 1
15425800 9740.67 -8223.33 1448.33 -193.93 330.717 383.383 
22191.5 1
15425800 9738.54 -7991.23 1450.92 -4.23945 462.356 462.375 
22192 1
15425800 9784 -7853.54 1474.46 88.7921 268.93 283.209 
22192.5 1
15425800 9680.08 -7771.33 1547.75 -212.509 168.109 270.962 
22193 1
15425800 9729.08 -7845.23 1557.38 97.7916 -147.5 176.973 
22193.5 1
15425800 9656.17 -7724.92 1541.83 -145.529 240.148 280.802 
22194 1
15425800 9871.54 -7812.15 1521.85 431.607 -174.824 465.669 
22194.5 1
15425800 10099.6 -8011.67 1529.58 457.921 -400.628 608.436 
22195 1
15425800 10149.1 -8134.31 1497.31 96.1041 -238.138 256.799 
22195.5 1
15425800 10093.8 -8166 1469.58 -108.962 -62.5095 125.619 
22196 1
15425800 10025.5 -8300.46 1428.54 -137.569 -270.546 303.514 
22196.5 1
15425800 9979.5 -8472.67 1401.33 -92.2922 -345.793 357.898 
22197 1
15425800 9903.38 -8445.54 1375.08 -157.263 56.05 166.953 
22197.5 1
15425800 9777.77 -8170.54 1388.92 -245.343 537.109 590.491 
22198 1
15425800 9753.5 -8006.75 1445.58 -49.0287 330.886 334.498 
22198.5 1
15425800 9781.62 -7800.46 1457.77 55.8954 410.116 413.908 
22199 1
15425800 9904.62 -7735.69 1539.77 242.126 127.498 273.644 
22199.5 1
15425800 10095.5 -7843.85 1578.08 375.833 -212.901 431.946 
22200 1
15425800 10212.7 -8048.31 1570.69 235.249 -410.565 473.187 
22200.5 1
15425800 10229.5 -8150.85 1547.92 34.3799 -209.262 212.068 
22201 1
15425800 10181.6 -8347.07 1508.5 -97.6925 -399.644 411.411 
22201.5 1
15425800 10095 -8463.69 1471.54 -171.769 -231.391 288.177 
22202 1
15425800 10054.5 -8417.21 1437.21 -80.3571 92.2183 122.317 
22202.5 1
15425800 10118.8 -8377.77 1425.54 127.014 77.9547 149.029 
22203 1
15425800 10128.2 -8389.15 1437.15 18.8825 -22.9067 29.6861 
22203.5 1
15425800 10178.7 -8332.14 1422.21 102.142 115.174 153.942 
22204 1
15425800 10181.1 -8180.31 1419.77 4.57876 294.254 294.29 
22204.5 1
15425800 10056.2 -8154.31 1438.08 -254.945 53.0612 260.408 
22205 1
15425800 10113 -7993.92 1452.69 113.239 319.491 338.966 
22205.5 1
15425800 10007.2 -7988.08 1473.31 -213.244 11.7866 213.57 
22206 1
15425800 9909.15 -8114.85 1502.15 -197.338 -255.069 322.494 
22206.5 1
15425800 9916.46 -8387.08 1446.77 15.0674 -561.301 561.503 
22207 1
15425800 9859.93 -8426.36 1415.93 -111.505 -77.4758 135.779 
22207.5 1
15425800 9973.54 -8470.46 1398.69 224.083 -86.9909 240.376 
22208 1
15425800 9951.43 -8428 1400.36 -43.8688 84.2491 94.9862 
22208.5 1
15425800 9987.77 -8418.31 1408.92 72.3918 19.3074 74.9222 
22209 1
15425800 9935.77 -8402.54 1435.38 -106.122 32.1821 110.895 
22209.5 1
15425800 9979.5 -8433.36 1407.07 86.0842 -60.6667 105.314 
22210 1
15425800 10084.2 -8289 1424.15 203.756 280.85 346.978 
22210.5 1
15425800 10140.7 -8262.92 1420.62 114.064 52.6807 125.641 
22211 1
15425800 10170.5 -8238.77 1421.85 59.7776 48.5017 76.979 
22211.5 1
15425800 10114.1 -8268.62 1417.08 -113.679 -60.1737 128.622 
22212 1
15425800 10050.5 -8265.15 1389.38 -127.844 6.96487 128.034 
22212.5 1
15425800 10127.8 -8060.77 1426.62 157.936 417.964 446.809 
22213 1
15425800 10130.5 -8072.08 1440.69 5.60573 -22.8901 23.5665 
22213.5 1
15425800 10190.1 -8184.79 1443.29 116.049 -219.705 248.471 
22214 1
15425800 10177.1 -8213.54 1448.08 -25.3304 -56.0482 61.5064 
22214.5 1
15425800 10128.8 -8206.15 1427.92 -98.03 15.0094 99.1724 
22215 1
15425800 10054.3 -8208.46 1412.15 -153.688 -4.75813 153.761 
22215.5 1
15425800 10035.1 -8047.36 1456.14 -38.0916 319.019 321.285 
22216 1
15425800 10057.3 -7873.77 1530.08 43.5152 339.702 342.478 
22216.5 1
15425800 10100.1 -7905.54 1497.38 87.2841 -64.8352 108.73 
22217 1
15425800 10233.7 -8052.79 1464.64 262.549 -289.287 390.665 
22217.5 1
15425800 10160.5 -7983.54 1450.54 -144.047 136.313 198.32 
22218 1
15425800 10138.5 -7918.23 1461.92 -44.9632 133.01 140.404 
22218.5 1
15425800 10061.4 -7979.21 1474 -153.901 -121.724 196.22 
22219 1
15425800 10055.1 -7956.46 1505.85 -12.6363 45.7802 47.4921 
22219.5 1
15425800 10082.9 -7931.93 1507.07 55.5604 49.0659 74.1244 
22220 1
15425800 10131.5 -8169.77 1452.77 99.3955 -486.382 496.434 
22220.5 1
15425800 10173.3 -8243.86 1439.43 83.4814 -147.88 169.817 
22221 1
15425800 10177.7 -8226.87 1459.4 8.60698 33.3801 34.4719 
22221.5 1
15425800 10114.1 -8237.6 1494.8 -128.226 -21.6398 130.039 
22222 1
15425800 10061.8 -8300.86 1448.07 -105.193 -127.278 165.122 
22222.5 1
15425800 10139.9 -8271.21 1432.57 156.599 59.4045 167.488 
22223 1
15425800 10095.5 -8453.29 1380.71 -87.286 -357.704 368.2 
22223.5 1
15425800 9971.71 -8455.64 1376.5 -251.087 -4.78122 251.132 
22224 1
15425800 10039 -8424.14 1392.86 135.931 63.6364 150.089 
22224.5 1
15425800 10033 -8458.21 1384.5 -11.9284 -67.7364 68.7787 
22225 1
15425800 9977.5 -8374.93 1390.71 -109.901 164.922 198.186 
22225.5 1
15425800 9783.46 -8121.85 1425.46 -393.587 513.352 646.87 
22226 1
15425800 9755.5 -7713 1499.79 -56.6023 827.624 829.557 
22226.5 1
15425800 9804.77 -7652.31 1468.46 97.5628 120.183 154.798 
22227 1
15425800 9722.69 -7646.38 1525.92 -165.812 11.9658 166.243 
22227.5 1
15425800 9585.85 -7773.92 1541.08 -273.146 -254.568 373.381 
22228 1
15425800 9693.62 -7851.85 1507.54 215.538 -155.846 265.979 
22228.5 1
15425800 9734.38 -8045.23 1481.46 79.9397 -379.186 387.52 
22229 1
15425800 9745.92 -8137.15 1464.31 23.1232 -184.215 185.66 
22229.5 1
15425800 9842.54 -8290.85 1438.38 191.318 -304.341 359.48 
22230 1
15425800 10009.9 -8524.92 1395.23 328.205 -458.974 564.248 
22230.5 1
15425800 9976 -8543.25 1380.83 -69.2308 -37.4019 78.688 
22231 1
15425800 9885.54 -8457 1358.92 -182.751 174.242 252.504 
22231.5 1
15425800 9747.62 -8269.23 1384.92 -270.437 368.175 456.825 
22232 1
15425800 9760.83 -8147.08 1422.83 26.8657 248.267 249.717 
22232.5 1
15425800 9798.15 -8097 1418.85 75.7008 101.589 126.692 
22233 1
15425800 9774.38 -7914 1460.62 -45.7101 351.923 354.879 
22233.5 1
15425800 9745.58 -7788.67 1522.25 -58.5392 254.743 261.382 
22234 1
15425800 9765.92 -7777.54 1518.08 41.4251 22.6644 47.2199 
22234.5 1
15425800 9917.58 -7895.17 1497.75 308.253 -239.082 390.102 
22235 1
15425800 10012.5 -8116.54 1486.08 189.756 -442.744 481.694 
22235.5 1
15425800 10030.1 -8375.92 1428.62 34.338 -505.623 506.788 
22236 1
15425800 10043.2 -8401.75 1402.58 26.4439 -52.1756 58.4942 
22236.5 1
15425800 10102.8 -8344.31 1388.31 121.638 117.229 168.933 
22237 1
15425800 10208.2 -8285.92 1423.62 207.45 114.93 237.159 
22237.5 1
15425800 10174.3 -8228.17 1424.08 -68.1865 116.444 134.94 
22238 1
15425800 10185.2 -8176.62 1413.85 22.2397 105.207 107.532 
22238.5 1
15425800 10118.7 -8192.54 1420 -130.981 -31.3446 134.679 
22239 1
15425800 10090.2 -8097.46 1431.38 -55.3071 184.258 192.379 
22239.5 1
15425800 10075.4 -8045.08 1487.85 -29.3623 104.144 108.204 
22240 1
15425800 10020.4 -8055 1477.31 -110.664 -19.9659 112.451 
22240.5 1
15425800 9933.23 -7836.38 1575.62 -175.713 440.757 474.491 
22241 1
15425800 9945.62 -7705.38 1540.62 25.0701 265.182 266.365 
22241.5 1
15425800 9995.54 -7794 1549.54 100.449 -178.301 204.649 
22242 1
15425800 10031.3 -7873.5 1547 71.3518 -158.683 173.986 
22242.5 1
15425800 9995.69 -7807.46 1513.62 -70.204 130.253 147.968 
22243 1
15425800 10014.5 -7782.62 1508.38 37.2454 49.1031 61.6306 
22243.5 1
15425800 9978.46 -7805.77 1496.46 -73.1783 -46.9652 86.9529 
22244 1
15425800 10034.2 -7875.07 1568.43 111.061 -138.052 177.181 
22244.5 1
15425800 10105.9 -8096.38 1556.69 140.33 -433.098 455.265 
22245 1
15425800 10145.5 -8194.77 1475.38 79.0726 -196.376 211.698 
22245.5 1
15425800 10162.9 -8241.38 1455.62 34.3569 -92.1253 98.3233 
22246 1
15425800 10118.1 -8314.42 1428.75 -93.0285 -151.519 177.798 
22246.5 1
15425800 10136.4 -8257.08 1447.62 37.0471 116.072 121.841 
22247 1
15425800 10191.8 -8273.92 1437.69 110.702 -33.6251 115.696 
22247.5 1
15425800 10174.5 -8309.08 1423.85 -34.8389 -70.4486 78.5923 
22248 1
15425800 10139 -8312.38 1408.31 -70.6405 -6.58903 70.9471 
22248.5 1
15425800 10171.8 -8137.62 1438.46 65.0183 346.764 352.807 
22249 1
15425800 10053.7 -7923.62 1494.69 -231.07 418.787 478.305 
22249.5 1
15425800 9964.17 -7787 1617.67 -183.454 279.95 334.705 
22250 1
15425800 10112.9 -7963.08 1563.38 304.829 -360.813 472.342 
22250.5 1
15425800 10132.1 -8202.92 1523.23 38.3077 -479.692 481.219 
22251 1
15425800 10073.5 -8255.08 1464.85 -117.547 -104.727 157.432 
22251.5 1
15425800 10010.8 -8364 1435.62 -122.836 -213.157 246.017 
22252 1
15425800 9834.54 -8463.23 1402.85 -348.282 -196.108 399.699 
22252.5 1
15425800 9784.25 -8342.67 1406.75 -102.42 245.548 266.052 
22253 1
15425800 9820 -8156.69 1412.15 72.3684 376.466 383.359 
22253.5 1
15425800 9802.62 -7901 1468.23 -34.7692 511.385 512.565 
22254 1
15425800 9834.31 -7727.69 1520.46 62.0202 339.154 344.778 
22254.5 1
15425800 9772.08 -7739.92 1512.15 -120.369 -23.6572 122.672 
22255 1
15425800 9734.25 -7880.75 1522 -77.0406 -286.817 296.983 
22255.5 1
15425800 9725.23 -8053.54 1599 -17.8953 -342.834 343.301 
22256 1
15425800 9819.75 -8148.58 1527.75 194.085 -195.164 275.241 
22256.5 1
15425800 9812.08 -7899.54 1472.54 -15.6274 507.22 507.46 
22257 1
15425800 9812.15 -8036.15 1457.38 0.15083 -267.873 267.873 
22257.5 1
15425800 9723.54 -7983.62 1485.85 -173.756 103.017 201.999 
22258 1
15425800 9780.83 -8002.58 1454.5 116.928 -38.7101 123.169 
22258.5 1
15425800 9779.62 -7806.31 1514.31 -2.48055 399.747 399.754 
22259 1
15425800 9723 -7846.23 1546.46 -112.11 -79.0556 137.18 
22259.5 1
15425800 9692.54 -8187.15 1513 -60.6804 -679.13 681.835 
22260 1
15425800 9716.33 -8232.5 1500.42 47.877 -91.2397 103.038 
22260.5 1
15425800 9834.92 -8418.23 1458.08 237.655 -372.206 441.607 
22261 1
15425800 9947.23 -8197.46 1415.46 224.615 441.538 495.387 
22261.5 1
15425800 9915.64 -8046.14 1449.36 -62.0588 297.286 303.695 
22262 1
15425800 9845.23 -8183.31 1384.08 -140.263 -273.237 307.135 
22262.5 1
15425800 9762.69 -8148.85 1402.23 -167.421 69.9017 181.428 
22263 1
15425800 9785.38 -8193.08 1383.23 45.4756 -88.6388 99.6236 
22263.5 1
15425800 9822.54 -8283.62 1390.62 72.1434 -175.803 190.03 
22264 1
15425800 9821.85 -8164 1423.46 -1.38461 239.231 239.235 
22264.5 1
15425800 9687.83 -7869.17 1517.33 -275.18 605.407 665.013 
22265 1
15425800 9799.46 -7907.23 1539.54 220.174 -75.0771 232.622 
22265.5 1
15425800 9842.23 -8202.46 1504.31 84.3575 -582.309 588.388 
22266 1
15425800 9881.38 -8431.77 1453.08 76.7722 -449.623 456.13 
22266.5 1
15425800 9896.92 -8392.42 1423.5 32.2242 81.6443 87.7735 
22267 1
15425800 9866.54 -8283.54 1427.38 -63.4201 227.303 235.985 
22267.5 1
15425800 9838.08 -8245.77 1444.31 -56.2481 74.6427 93.4633 
22268 1
15425800 10077 -8228.23 1433.38 462.134 33.9235 463.377 
22268.5 1
15425800 10055.8 -8142.85 1407.23 -42.2924 170.089 175.268 
22269 1
15425800 9800.69 -7981 1410.69 -505.103 320.487 598.198 
22269.5 1
15425800 9684.75 -7994.25 1490.33 -238.075 -27.2074 239.624 
22270 1
15425800 9779.31 -8018.31 1492.46 191.412 -48.6998 197.51 
22270.5 1
15425800 9779.46 -7809.92 1543.23 0.302252 409.4 409.4 
22271 1
15425800 9702.42 -7878.5 1530.33 -155.961 -138.82 208.794 
22271.5 1
15425800 9712 -7828.69 1535.77 19.638 102.065 103.937 
22272 1
15425800 9791.85 -7842.69 1536.38 160.012 -28.0561 162.453 
22272.5 1
15425800 9772.15 -7882.77 1506.38 -38.6882 -78.7366 87.7282 
22273 1
15425800 10007.1 -7936.15 1497.15 470.788 -106.983 482.79 
22273.5 1
15425800 10106.8 -8122 1491.15 195.475 -364.404 413.523 
22274 1
15425800 10143.2 -8211.08 1456.31 72.7775 -177.798 192.117 
22274.5 1
15425800 10138 -8236.69 1421.62 -10.2766 -50.3249 51.3635 
22275 1
15425800 10063.8 -8371.38 1420.85 -146.124 -265.142 302.742 
22275.5 1
15425800 9948 -8354.5 1397.58 -241.186 35.1763 243.738 
22276 1
15425800 9869.69 -8269.92 1416.85 -161.459 174.385 237.654 
22276.5 1
15425800 9828.86 -8224.79 1384 -80.069 88.5046 119.349 
22277 1
15425800 9741.54 -8034.54 1442.77 -169.881 370.131 407.255 
22277.5 1
15425800 9816.15 -8216.15 1475.31 149.53 -363.959 393.478 
22278 1
15425800 9889.69 -8344.46 1424.31 147.668 -257.646 296.963 
22278.5 1
15425800 9822.31 -8173.85 1403.46 -135.039 341.915 367.616 
22279 1
15425800 9812.08 -8124.46 1422.92 -20.7942 100.375 102.507 
22279.5 1
15425800 9841.64 -7951.71 1450.86 58.6626 342.752 347.736 
22280 1
15425800 9913.43 -7749 1509.57 143.285 404.619 429.24 
22280.5 1
15425800 10024.4 -7719.31 1537.54 225.52 60.3502 233.456 
22281 1
15425800 10023.9 -7786.29 1505.93 -0.897724 -131.846 131.85 
22281.5 1
15425800 10012.3 -7837.93 1527.73 -23.1847 -102.679 105.264 
22282 1
15425800 9982.14 -7906.43 1529.14 -60.1274 -136.717 149.355 
22282.5 1
15425800 9957.15 -7908 1506.92 -49.4832 -3.11174 49.5809 
22283 1
15425800 10009.2 -7908.38 1491.46 104.572 -0.77232 104.575 
22283.5 1
15425800 9998.54 -7871 1514.54 -21.6006 75.5245 78.5527 
22284 1
15425800 10017.2 -7816.08 1474.69 38.1476 112.088 118.402 
22284.5 1
15425800 9982.5 -7834.21 1583.43 -68.0995 -35.5635 76.8265 
22285 1
15425800 10019.2 -7954 1571.54 72.0115 -235.335 246.106 
22285.5 1
15425800 10088.5 -8154.31 1527.69 142.024 -410.467 434.343 
22286 1
15425800 10085.6 -8167.54 1462 -5.76145 -26.7829 27.3956 
22286.5 1
15425800 10094.5 -8244.69 1419.15 18.1646 -158.427 159.465 
22287 1
15425800 9895.54 -8321 1394.62 -397.052 -152.311 425.263 
22287.5 1
15425800 9719.15 -8215.15 1454.69 -345.852 207.541 403.345 
22288 1
15425800 9763.31 -8104.38 1493.31 85.404 214.254 230.648 
22288.5 1
15425800 9758.83 -7955.42 1521.33 -9.09423 302.78 302.917 
22289 1
15425800 9694.08 -8033.77 1487.62 -133.244 -161.219 209.154 
22289.5 1
15425800 9737.23 -8155.54 1470.38 85.4532 -241.127 255.821 
22290 1
15425800 9864 -8421.17 1445.42 255.069 -534.463 592.209 
22290.5 1
15425800 9919.15 -8465.85 1419.92 109.868 -89.003 141.395 
22291 1
15425800 10055.8 -8442 1389.69 268.551 46.849 272.607 
22291.5 1
15425800 9958.25 -8325.33 1379.67 -196.371 234.742 306.048 
22292 1
15425800 9823.38 -8158 1400.77 -270.814 336.011 431.559 
22292.5 1
15425800 9886.92 -7973.75 1477.92 125.806 364.851 385.932 
22293 1
15425800 9704.31 -7748.77 1525.62 -368.907 454.507 585.379 
22293.5 1
15425800 9678.33 -8006.17 1499.08 -51.9487 -514.795 517.409 
22294 1
15425800 9665.54 -7891.69 1497.08 -25.7442 230.331 231.765 
22294.5 1
15425800 9746.46 -7842.85 1517.62 157.132 94.8469 183.539 
22295 1
15425800 9799.83 -7931.58 1547.17 106.958 -177.83 207.517 
22295.5 1
15425800 9710.77 -7920.62 1518.38 -179.203 22.0683 180.557 
22296 1
15425800 9709.58 -8151.92 1492.58 -2.35297 -458.931 458.937 
22296.5 1
15425800 9755.31 -8093.92 1506.92 91.632 116.22 147.998 
22297 1
15425800 9756 -8094.67 1573.67 1.39578 -1.49917 2.04835 
22297.5 1
15425800 9705.46 -8125.77 1543 -101.077 -62.2051 118.685 
22298 1
15425800 9747.08 -8242.54 1501.54 81.92 -229.861 244.022 
22298.5 1
15425800 9740.33 -8252.92 1461.58 -13.7624 -21.18 25.2586 
22299 1
15425800 9766.31 -8348.46 1418.77 52.6863 -193.803 200.837 
22299.5 1
15425800 9698.15 -8360.92 1397.38 -133.373 -24.3866 135.585 
22300 1
15425800 9664.67 -8296.25 1395.75 -67.6509 130.653 147.128 
22300.5 1
15425800 9722.15 -8239.69 1450.85 117.321 115.424 164.581 
22301 1
15425800 9782.15 -8173.15 1445.77 116.959 129.705 174.65 
22301.5 1
15425800 9901.92 -7940.08 1434.38 233.924 455.228 511.814 
22302 1
15425800 9860.58 -7871.42 1509.42 -83.1786 138.149 161.257 
22302.5 1
15425800 9905.92 -7890.38 1504.15 91.2268 -38.1649 98.8883 
22303 1
15425800 9961 -7880.08 1482.33 110.819 20.7269 112.74 
22303.5 1
15425800 9874.62 -7853.77 1525.15 -173.115 52.7337 180.969 
22304 1
15425800 9919 -7922 1555.33 87.5436 -134.577 160.546 
22304.5 1
15425800 9968.25 -7864.42 1508.58 100.922 117.999 155.271 
22305 1
15425800 10147.2 -8001.85 1480.15 352.173 -270.53 444.086 
22305.5 1
15425800 10091.6 -8305.83 1465.58 -109.176 -597.224 607.121 
22306 1
15425800 10097.7 -8402.85 1436.77 12.1936 -193.638 194.022 
22306.5 1
15425800 10001.7 -8407.42 1411.92 -194.384 -9.25205 194.604 
22307 1
15425800 9841.46 -8467.38 1433.62 -321.697 -120.418 343.496 
22307.5 1
15425800 9686.5 -8291.67 1465.83 -311.168 352.847 470.454 
22308 1
15425800 9755.08 -8214.31 1500.77 137.705 155.339 207.588 
22308.5 1
15425800 9813.42 -8041.83 1461.33 118.097 349.138 368.571 
22309 1
15425800 9783.08 -7901.54 1461.38 -61.9178 286.316 292.935 
22309.5 1
15425800 9701 -7893.08 1517.77 -163.5 16.8557 164.366 
22310 1
15425800 9728.92 -7987.46 1502.62 54.5373 -184.345 192.243 
22310.5 1
15425800 9738.23 -7992.31 1497.08 18.3222 -9.53967 20.6569 
22311 1
15425800 9711.83 -8107.08 1532 -54.3157 -236.164 242.329 
22311.5 1
15425800 9720.43 -8160.29 1498.29 17.4346 -107.916 109.315 
22312 1
15425800 9800.08 -8091.31 1508 154.657 133.938 204.593 
22312.5 1
15425800 9950.08 -8403.69 1468.54 297.619 -619.811 687.563 
22313 1
15425800 9950.69 -8343.85 1446 1.20192 116.887 116.893 
22313.5 1
15425800 9965.25 -8378.08 1420.17 29.8313 -70.1582 76.237 
22314 1
15425800 10099 -8353.15 1420.31 272.959 50.8765 277.66 
22314.5 1
15425800 10112.9 -8339.62 1416.92 27.4617 26.7031 38.304 
22315 1
15425800 10079.3 -8277.75 1428.25 -68.4109 125.999 143.373 
22315.5 1
15425800 10017.7 -8182.15 1423.15 -122.547 190.052 226.136 
22316 1
15425800 10167.6 -8263.92 1422.42 295.643 -161.268 336.767 
22316.5 1
15425800 10205.5 -8176.92 1413.85 77.6193 178.266 194.431 
22317 1
15425800 10097.2 -7894.77 1555.15 -210.976 550.007 589.083 
22317.5 1
15425800 10046.1 -7809.17 1563.58 -102.295 171.205 199.438 
22318 1
15425800 9956.62 -7770.62 1588.85 -180.379 77.7244 196.412 
22318.5 1
15425800 9797 -7979.54 1573.15 -313.586 -410.458 516.538 
22319 1
15425800 9953.17 -8134.33 1522.08 313.588 -310.833 441.536 
22319.5 1
15425800 10085.9 -8256.85 1465.69 269.283 -248.505 366.426 
22320 1
15425800 10074.9 -8332.85 1443.23 -21.4425 -148.148 149.692 
22320.5 1
15425800 10032.2 -8350.42 1426.83 -86.7339 -35.7124 93.7984 
22321 1
15425800 9881.31 -8352.46 1423.31 -308.046 -4.17321 308.074 
22321.5 1
15425800 9811.85 -8218.08 1458.54 -139.481 269.849 303.765 
22322 1
15425800 9743.93 -8209.57 1425.14 -137.207 17.1828 138.279 
22322.5 1
15425800 9673.38 -8097.08 1422.38 -142.226 226.803 267.709 
22323 1
15425800 9768 -8112.23 1436.77 188.853 -30.2472 191.26 
22323.5 1
15425800 9818 -8068.07 1474.79 100 88.3187 133.417 
22324 1
15425800 10073.2 -8213.69 1439.15 503.262 -287.221 579.455 
22324.5 1
15425800 10093.8 -8107.38 1523.31 41.8026 214.763 218.794 
22325 1
15425800 10056.6 -8090.62 1515.54 -75.062 33.8089 82.3247 
22325.5 1
15425800 10063.8 -8020.85 1521.23 14.0547 137.071 137.79 
22326 1
15425800 10064.5 -8068.31 1505.15 1.49656 -92.3376 92.3498 
22326.5 1
15425800 10111 -8105.67 1467.08 93.6725 -75.3205 120.199 
22327 1
15425800 10033.8 -8050.23 1453.54 -156.817 112.675 193.099 
22327.5 1
15425800 10034.6 -7830.33 1509.5 1.48925 444.237 444.24 
22328 1
15425800 10045.1 -7956.77 1498.54 21.1139 -254.398 255.273 
22328.5 1
15425800 10078.1 -8073 1478 64.3275 -226.571 235.526 
22329 1
15425800 10060.6 -8158.42 1478.08 -35.1277 -171.519 175.08 
22329.5 1
15425800 10148.7 -8217.46 1458.23 172.763 -115.774 207.968 
22330 1
15425800 10214.1 -8273.92 1459.25 130.521 -112.685 172.434 
22330.5 1
15425800 10249.6 -8216.08 1460.92 72.2196 117.56 137.971 
22331 1
15425800 10099.6 -8300.75 1462.83 -301.875 -170.368 346.633 
22331.5 1
15425800 10097.2 -8342.69 1424.69 -4.69574 -83.7172 83.8488 
22332 1
15425800 10053 -8330.08 1411 -88.9955 25.3702 92.5411 
22332.5 1
15425800 10121.8 -8368.85 1411.46 136.6 -76.9104 156.763 
22333 1
15425800 10155.2 -8269.75 1426.08 66.508 197.797 208.679 
22333.5 1
15425800 10122.2 -8172.69 1454.92 -66.158 194.504 205.448 
22334 1
15425800 10028.7 -8189.42 1454.33 -187.349 -33.5157 190.323 
22334.5 1
15425800 10021.7 -8089.31 1453.08 -13.8655 199.024 199.506 
22335 1
15425800 10063.5 -7972.31 1465.08 82.7113 231.683 246.005 
22335.5 1
15425800 10041.2 -7916.85 1515.92 -44.1736 109.825 118.376 
22336 1
15425800 10104.2 -7917 1507 128.244 -0.312695 128.245 
22336.5 1
15425800 10036 -7935 1582.23 -137.601 -36.2903 142.306 
22337 1
15425800 10015.5 -7918.38 1555.15 -40.3506 32.6432 51.9013 
22337.5 1
15425800 10024.9 -7930.92 1507.83 19.1399 -25.3685 31.7789 
22338 1
15425800 9807.92 -8158.31 1483.38 -447.409 -468.847 648.069 
22338.5 1
15425800 9809.15 -8245.46 1453.69 2.442 -172.924 172.942 
22339 1
15425800 9753.54 -8099.69 1442.92 -110.788 290.377 310.794 
22339.5 1
15425800 9702.54 -7818.31 1513.38 -102.823 567.308 576.551 
22340 1
15425800 9861 -7776.36 1486.43 311.932 82.5798 322.678 
22340.5 1
15425800 9984.77 -7900.77 1462.38 242.21 -243.468 343.427 
22341 1
15425800 9881.85 -8225.85 1433.15 -207.506 -655.397 687.462 
22341.5 1
15425800 9876.67 -8420.73 1383.2 -10.6137 -399.359 399.5 
22342 1
15425800 9844.13 -8426.33 1349.67 -64.8074 -11.1554 65.7605 
22342.5 1
15425800 9846.27 -8381.47 1345.73 4.16667 87.6302 87.7292 
22343 1
15425800 9759.14 -8259.21 1368.79 -174.248 244.505 300.241 
22343.5 1
15425800 9739.29 -7975.14 1446.21 -40.7744 583.309 584.732 
22344 1
15425800 9755.79 -7942.71 1443.57 33.6735 66.1808 74.2549 
22344.5 1
15425800 9716.86 -7937.07 1545.79 -78.6436 11.3997 79.4655 
22345 1
15425800 9705.79 -7850.29 1555.5 -21.7087 170.168 171.547 
22345.5 1
15425800 9696.15 -7903.46 1529.62 -19.187 -105.928 107.652 
22346 1
15425800 9706.46 -7791.08 1555.92 20.6567 225.22 226.165 
22346.5 1
15425800 9803.31 -7750.92 1562.08 193.306 80.1474 209.262 
22347 1
15425800 9944.08 -7795.31 1520.54 275.478 -86.8583 288.847 
22347.5 1
15425800 10021.2 -7800.15 1542.38 153.083 -9.61538 153.385 
22348 1
15425800 10029.2 -7853.17 1499.08 16.329 -109.08 110.295 
22348.5 1
15425800 9990.08 -7787.69 1620.08 -78.9692 132.271 154.051 
22349 1
15425800 9938.23 -7756.92 1589.38 -100.672 59.7461 117.066 
22349.5 1
15425800 9943.08 -7835.75 1509.33 9.70513 -157.654 157.952 
22350 1
15425800 10050 -7873.77 1512.46 212.981 -75.7355 226.046 
22350.5 1
15425800 10112 -8081.25 1534.67 125.761 -420.853 439.242 
22351 1
15425800 10160 -8381.38 1480.23 97.166 -607.56 615.281 
22351.5 1
15425800 10096.9 -8394.15 1451.23 -122.718 -24.8429 125.207 
22352 1
15425800 10117.8 -8383 1394.62 41.4436 22.1746 47.0031 
22352.5 1
15425800 10057.1 -8409.25 1393.92 -122.104 -52.8169 133.038 
22353 1
15425800 10020.2 -8436.85 1393.92 -76.6172 -57.2534 95.646 
22353.5 1
15425800 10071.1 -8399.54 1406.77 99.4591 72.8666 123.295 
22354 1
15425800 10082.6 -8416.67 1376.58 23.1052 -34.394 41.4343 
22354.5 1
15425800 10125.7 -8410.23 1363.08 87.2651 13.0281 88.2323 
22355 1
15425800 9940.15 -8206.62 1370.92 -364.516 400.03 541.199 
22355.5 1
15425800 9759.58 -7899.42 1474.25 -361.865 615.629 714.104 
22356 1
15425800 9851.92 -8015.31 1478.46 184.679 -231.782 296.36 
22356.5 1
15425800 9736.25 -7984.08 1443.75 -231.81 62.5739 240.107 
22357 1
15425800 9806.62 -7912.69 1465.77 143.019 145.104 203.739 
22357.5 1
15425800 10037.7 -8215 1473.92 447.823 -585.868 737.419 
22358 1
15425800 10050.8 -8443 1434.58 25.9596 -453.28 454.023 
22358.5 1
15425800 10069.1 -8458.75 1407.25 37.112 -31.8826 48.9265 
22359 1
15425800 10059.3 -8475 1385.23 -18.9818 -31.5534 36.8229 
22359.5 1
15425800 10031.7 -8464.67 1397.83 -57.2278 21.3941 61.096 
22360 1
15425800 9940.77 -8537.23 1369.92 -188.976 -150.861 241.808 
22360.5 1
15425800 9869.71 -8388.64 1357.79 -137.172 286.849 317.96 
22361 1
15425800 9910.31 -7984.92 1460.23 79.4392 790.058 794.042 
22361.5 1
15425800 9870.08 -7791.33 1539.42 -82.427 396.7 405.173 
22362 1
15425800 9746 -7699.31 1533.23 -250.168 185.536 311.46 
22362.5 1
15425800 9871 -7701.38 1584.46 245.58 -4.0804 245.613 
22363 1
15425800 9869.5 -7797.17 1632.17 -3.0426 -194.284 194.308 
22363.5 1
15425800 9876.23 -7950.54 1590.31 13.7926 -314.286 314.589 
22364 1
15425800 9991.83 -7939.75 1568.83 231.668 21.6202 232.675 
22364.5 1
15425800 10006.2 -7891.23 1539.62 28.4137 96.2683 100.374 
22365 1
15425800 10002.5 -8051.31 1494.54 -7.16953 -310.829 310.912 
22365.5 1
15425800 10112.9 -8282.08 1455.58 224.96 -470.011 521.073 
22366 1
15425800 10162.8 -8271.92 1426.77 101.897 20.7352 103.985 
22366.5 1
15425800 10153.4 -8258.23 1419.92 -18.5157 26.7951 32.5701 
22367 1
15425800 10099.5 -8228.17 1418.5 -107.34 59.8887 122.917 
22367.5 1
15425800 10074.1 -8235.23 1392.54 -51.1531 -14.2135 53.0911 
22368 1
15425800 10099.4 -8272.25 1387.67 51.0882 -74.6355 90.4459 
22368.5 1
15425800 10097.2 -8336.31 1375.54 -4.41595 -129.409 129.485 
22369 1
15425800 10132.4 -8357 1353.85 68.9291 -40.5732 79.9838 
22369.5 1
15425800 10133.6 -8345.92 1353 2.42165 22.3906 22.5211 
22370 1
15425800 10182.4 -8154.38 1399.69 98.3897 386.153 398.491 
22370.5 1
15425800 10183.9 -7923.23 1424.31 2.94161 441.977 441.987 
22371 1
15425800 10094 -7871.25 1473.92 -178.065 102.932 205.675 
22371.5 1
15425800 10079.8 -7981.17 1483.42 -29.3914 -228.043 229.929 
22372 1
15425800 10013.4 -8162.31 1486.69 -132.632 -361.559 385.118 
22372.5 1
15425800 10078.9 -8212.75 1443 129.51 -99.6884 163.434 
22373 1
15425800 10138.8 -8322.17 1422.83 123.285 -225.137 256.683 
22373.5 1
15425800 10167.8 -8255.46 1432.08 57.3376 131.828 143.758 
22374 1
15425800 10168.2 -8171.42 1485 0.788762 164.15 164.152 
22374.5 1
15425800 10093.6 -8110.33 1466.58 -152.071 124.406 196.475 
22375 1
15425800 9820.42 -7767.75 1534.5 -562.071 704.904 901.562 
22375.5 1
15425800 9696.46 -7945.62 1503.38 -244.006 -350.129 426.766 
22376 1
15425800 9695.55 -8071.36 1481.91 -1.83953 -252.507 252.513 
22376.5 1
15425800 9642 -8055.83 1509.17 -108.832 31.5657 113.317 
22377 1
15425800 9747.62 -8201.08 1483.69 208.314 -286.477 354.209 
22377.5 1
15425800 9778.92 -8106.08 1460.58 62.4776 189.608 199.636 
22378 1
15425800 9807.77 -7869.23 1497.62 56.5737 464.417 467.85 
22378.5 1
15425800 9901.45 -7847.73 1498.91 188.123 43.1797 193.015 
22379 1
15425800 9879.62 -7806.77 1528.62 -44.5697 83.5878 94.728 
22379.5 1
15425800 9854.5 -7813.58 1500.75 -49.2459 -13.361 51.0262 
22380 1
15425800 9882.17 -7755.33 1524.42 57.0447 120.103 132.962 
22380.5 1
15425800 9983.77 -7810.62 1507.08 200.005 -108.823 227.694 
22381 1
15425800 9747.67 -7834.5 1504.17 -461.138 -46.6496 463.491 
22381.5 1
15425800 9589.58 -7820.17 1524.92 -325.945 29.5533 327.282 
22382 1
15425800 9646.77 -7912.62 1541.31 115.294 -186.389 219.165 
22382.5 1
15425800 9752.08 -8162.54 1550.54 204.481 -485.288 526.608 
22383 1
15425800 9842.62 -8401.31 1485.77 178.93 -471.876 504.661 
22383.5 1
15425800 9747.23 -8371.38 1428.92 -193.871 60.8193 203.187 
22384 1
15425800 9783 -8273 1377.42 72.2611 198.757 211.485 
22384.5 1
15425800 9780 -8277.23 1371.77 -5.92885 -8.3612 10.2499 
22385 1
15425800 9776.67 -8207.92 1387.08 -6.49773 135.115 135.271 
22385.5 1
15425800 9721.17 -7972.92 1491.92 -114.198 483.539 496.841 
22386 1
15425800 9712.15 -7754.23 1572.46 -17.9897 436.499 436.869 
22386.5 1
15425800 9895.25 -8087.17 1624.25 363.286 -660.587 753.891 
22387 1
15425800 9912.62 -8314.15 1578.69 34.6614 -453.068 454.392 
22387.5 1
15425800 9905.75 -8351.33 1516.17 -13.6218 -73.7688 75.0159 
22388 1
15425800 9874.25 -8348.25 1448.5 -63.5081 6.2164 63.8116 
22388.5 1
15425800 9786.58 -8169.58 1453.42 -178.547 363.883 405.327 
22389 1
15425800 9833 -7927.46 1460.69 91.5516 477.558 486.254 
22389.5 1
15425800 9904.42 -7806.75 1605.67 142.264 240.461 279.394 
22390 1
15425800 9971.83 -7786.17 1559.33 138.717 42.3525 145.039 
22390.5 1
15425800 10021.8 -7905 1610.69 99.4291 -236.249 256.32 
22391 1
15425800 10065.2 -8000.25 1533.5 86.1243 -189.364 208.029 
22391.5 1
15425800 10145.3 -8141.46 1478.54 160.603 -282.989 325.386 
22392 1
15425800 10109.1 -8095.17 1468.58 -71.7314 91.673 116.402 
22392.5 1
15425800 10106.9 -8054.77 1546.38 -4.32917 80.9568 81.0725 
22393 1
15425800 10087.1 -7940.58 1562.33 -39.6003 227.916 231.331 
22393.5 1
15425800 10068 -7831.46 1548.92 -37.8638 216.511 219.797 
22394 1
15425800 10017.1 -7947.25 1505.5 -101.63 -231.115 252.473 
22394.5 1
15425800 10060.6 -7894.46 1491.85 86.8903 105.366 136.572 
22395 1
15425800 10105.8 -7871.67 1499.58 91.3656 46.1435 102.357 
22395.5 1
15425800 10039.6 -7771.54 1493.69 -136.079 206.025 246.909 
22396 1
15425800 9992.67 -7757.58 1491.42 -93.5233 27.7991 97.5674 
22396.5 1
15425800 10048.8 -7793.08 1497.08 111.027 -70.1454 131.329 
22397 1
15425800 10041.8 -7841.54 1508.08 -13.6884 -93.7361 94.7303 
22397.5 1
15425800 10033.1 -7999.75 1482.25 -17.9091 -326.209 326.701 
22398 1
15425800 10040.3 -8130.38 1448.08 15.0195 -271.59 272.005 
22398.5 1
15425800 10083.6 -8291.57 1415.21 82.5644 -307.608 318.496 
22399 1
15425800 10158.2 -8286.23 1410.46 145.819 10.431 146.192 
22399.5 1
15425800 10155.3 -8324.62 1409.08 -5.98991 -78.657 78.8847 
22400 1
15425800 10110.2 -8287.21 1446.79 -90.3675 74.9521 117.406 
22400.5 1
15425800 10097.5 -8182 1431.62 -25.5055 210.429 211.969 
22401 1
15425800 9899.86 -8077.57 1457.93 -391.296 206.789 442.577 
22401.5 1
15425800 9808.62 -7982.85 1477.77 -186.971 194.109 269.512 
22402 1
15425800 9799.21 -7940.36 1449.14 -19.3041 87.2464 89.3565 
22402.5 1
15425800 9707.29 -8189.21 1443.64 -173.45 -469.542 500.554 
22403 1
15425800 9831.23 -8337.69 1417.69 247.89 -296.956 386.823 
22403.5 1
15425800 9835.83 -8468.33 1455.5 9.37386 -266.071 266.236 
22404 1
15425800 9875.62 -8542.31 1474.62 82.707 -153.793 174.622 
22404.5 1
15425800 9973.71 -8382.07 1445.93 189.38 309.336 362.704 
22405 1
15425800 10050.2 -7959.77 1502.77 148.001 816.832 830.132 
22405.5 1
15425800 9961 -7834.23 1500.08 -180.264 253.613 311.151 
22406 1
15425800 9947 -7855.85 1554.62 -28.169 -43.4917 51.8172 
22406.5 1
15425800 9949.38 -7912.62 1532.62 4.77879 -113.766 113.866 
22407 1
15425800 9965.83 -7893.42 1485.25 33.9149 39.585 52.1267 
22407.5 1
15425800 9989.38 -7929.23 1512 48.0638 -73.09 87.4773 
22408 1
15425800 10091.2 -7962.31 1484.69 201.277 -65.3694 211.626 
22408.5 1
15425800 10120.6 -7990.23 1462.23 57.1685 -54.3251 78.8635 
22409 1
15425800 10082.4 -8040.83 1466 -76.3974 -101.205 126.803 
22409.5 1
15425800 10113.7 -8130.46 1433.54 63.4394 -181.802 192.552 
22410 1
15425800 10036.2 -8223.08 1401.33 -154.575 -184.874 240.981 
22410.5 1
15425800 10166 -8220.23 1394 262.652 5.77442 262.715 
22411 1
15425800 10120.7 -8268.38 1439.69 -87.2981 -92.782 127.395 
22411.5 1
15425800 10114.2 -8272.42 1429.08 -13.0411 -8.16205 15.3847 
22412 1
15425800 10111.3 -8303.83 1408.17 -6.02617 -64.9105 65.1896 
22412.5 1
15425800 10106.1 -8255.23 1424.85 -10.5763 97.7919 98.3621 
22413 1
15425800 10114.7 -8133.92 1447.31 16.5362 232.836 233.423 
22413.5 1
15425800 10098.7 -8074.5 1455.67 -31.9873 118.609 122.847 
22414 1
15425800 10118.8 -7966.08 1531.77 40.9421 220.821 224.584 
22414.5 1
15425800 10005.6 -7872.75 1563.25 -225.92 186.281 292.815 
22415 1
15425800 10033 -7851.69 1605.62 55.2755 42.455 69.698 
22415.5 1
15425800 10054.2 -7875.67 1577.83 41.8314 -47.3802 63.204 
22416 1
15425800 10090.6 -7927.85 1514.08 72.4627 -103.737 126.539 
22416.5 1
15425800 10055.9 -7995.67 1533 -69.9571 -136.735 153.592 
22417 1
15425800 10063.8 -8009.77 1566.46 15.4883 -27.8157 31.8371 
22417.5 1
15425800 9929.33 -8320.67 1505.17 -272.137 -629.347 685.665 
22418 1
15425800 9803.69 -8256.08 1467.54 -252.799 129.959 284.248 
22418.5 1
15425800 9745.75 -8147.67 1474.42 -116.819 218.569 247.829 
22419 1
15425800 9788.92 -8131.69 1458.62 86.8674 32.1416 92.623 
22419.5 1
15425800 9681.62 -7875.46 1541.31 -207.961 496.571 538.359 
22420 1
15425800 9817.25 -7955.92 1566.83 274.564 -162.865 319.234 
22420.5 1
15425800 9827.46 -8238.69 1549.85 20.5464 -568.965 569.336 
22421 1
15425800 9873.33 -8454.08 1500.75 92.8579 -436.014 445.793 
22421.5 1
15425800 9881.85 -8372.77 1503.38 17.1629 163.94 164.836 
22422 1
15425800 9925.54 -8104.54 1473.31 86.3484 530.1 537.087 
22422.5 1
15425800 9846.85 -8019.15 1453.54 -155.212 168.411 229.026 
22423 1
15425800 9801.85 -7933.77 1472.46 -89.4632 169.751 191.883 
22423.5 1
15425800 9736.15 -7945.62 1481.54 -128.305 -23.137 130.375 
22424 1
15425800 9768.58 -7950.25 1486.08 66.318 -9.47774 66.9918 
22424.5 1
15425800 9733.38 -7807.69 1533.15 -70.2569 284.546 293.091 
22425 1
15425800 9891.75 -8059.58 1511.58 319.285 -507.845 599.874 
22425.5 1
15425800 9892.69 -8272.23 1467.92 1.90751 -430.46 430.465 
22426 1
15425800 9984.23 -8370.15 1463.23 178.786 -191.256 261.808 
22426.5 1
15425800 9950.58 -8527.25 1432.67 -66.7608 -311.699 318.768 
22427 1
15425800 9877.17 -8492.08 1416.5 -150.753 72.2108 167.155 
22427.5 1
15425800 9805.54 -8453.46 1391.15 -147.687 79.6326 167.788 
22428 1
15425800 9878.46 -8400.15 1396.31 139.699 102.122 173.046 
22428.5 1
15425800 10086.1 -8341 1418.08 418.592 119.262 435.25 
22429 1
15425800 10132.2 -8425.85 1397 93.0717 -171.406 195.045 
22429.5 1
15425800 10082.2 -8385.08 1352.62 -97.4659 79.4722 125.759 
22430 1
15425800 10166.7 -8303.58 1395.83 170.389 164.302 236.701 
22430.5 1
15425800 10218.5 -8326.77 1423 105.061 -47.0302 115.107 
22431 1
15425800 10096 -8187.92 1428.08 -245.907 278.82 371.767 
22431.5 1
15425800 9852.92 -8057.69 1449.69 -477.558 255.844 541.772 
22432 1
15425800 9827 -8006.08 1467.5 -51.0297 101.592 113.688 
22432.5 1
15425800 9859.33 -7991.75 1461.17 66.5295 29.4925 72.7735 
22433 1
15425800 9889.17 -7874.75 1455.83 61.512 241.237 248.956 
22433.5 1
15425800 10003.8 -7977.46 1432.15 222.962 -199.828 299.405 
22434 1
15425800 10077.1 -8043.75 1443.33 146.044 -132.049 196.89 
22434.5 1
15425800 10098.1 -8080.33 1453.67 42.7699 -74.5078 85.9108 
22435 1
15425800 9941.46 -7854.31 1490.38 -319.636 461.277 561.198 
22435.5 1
15425800 9795.08 -7939.69 1490.62 -288.727 -168.411 334.254 
22436 1
15425800 9775.08 -7941.92 1478.62 -39.5257 -4.40864 39.7708 
22436.5 1
15425800 9831.92 -8292.08 1451.58 113.907 -701.724 710.909 
22437 1
15425800 9895.23 -8350.31 1516.38 122.464 -112.62 166.375 
22437.5 1
15425800 9901.92 -8366.33 1490.58 13.6169 -32.6388 35.3654 
22438 1
15425800 9888.85 -8413.62 1459.46 -26.3518 -95.3267 98.902 
22438.5 1
15425800 9842.5 -8456.92 1412.08 -92.6923 -86.6026 126.854 
22439 1
15425800 9732 -8327.15 1394.15 -220.12 258.492 339.515 
22439.5 1
15425800 9683.17 -8087.67 1420.92 -96.6997 474.232 483.991 
22440 1
15425800 9705.25 -7998.92 1459 45.7212 183.747 189.35 
22440.5 1
15425800 9659.23 -7826.23 1511.23 -91.1272 341.952 353.886 
22441 1
15425800 9791.46 -7712.85 1512 255.272 218.889 336.268 
22441.5 1
15425800 9851.62 -7749.54 1488.62 123.266 -75.1892 144.388 
22442 1
15425800 9845.46 -7757.15 1512 -12.5333 -15.5099 19.941 
22442.5 1
15425800 9999.15 -7841.62 1577 299.012 -164.322 341.189 
22443 1
15425800 10049.5 -8003 1520 101.504 -325.372 340.838 
22443.5 1
15425800 10087.9 -8173.54 1480.77 79.2228 -351.626 360.44 
22444 1
15425800 10106.1 -8198.25 1447.92 36.3933 -49.5221 61.4566 
22444.5 1
15425800 10144.8 -8288.08 1413.23 75.7063 -175.787 191.396 
22445 1
15425800 10140.2 -8264.08 1423.58 -9.04237 47.1387 47.9981 
22445.5 1
15425800 9994.92 -7932.58 1443.75 -297.035 677.914 740.133 
22446 1
15425800 9877.38 -7975.23 1446.54 -232.737 -84.4504 247.585 
22446.5 1
15425800 10077.8 -7963 1434.75 386.221 23.566 386.939 
22447 1
15425800 10033.7 -7943.33 1480.67 -90.6913 40.3833 99.276 
22447.5 1
15425800 10071.8 -8109.77 1471.23 76.359 -332.872 341.518 
22448 1
15425800 10024.7 -8354.5 1441.17 -92.3278 -478.925 487.744 
22448.5 1
15425800 9999.83 -8359.92 1423.25 -50.888 -11.0997 52.0845 
22449 1
15425800 10000.7 -8381.17 1398 1.72533 -43.9959 44.0297 
22449.5 1
15425800 9882.31 -8352.46 1404.38 -234.839 56.9546 241.647 
22450 1
15425800 9794.5 -8238.92 1396.58 -173.877 224.841 284.23 
22450.5 1
15425800 9765.54 -8079.77 1435.69 -56.5655 310.835 315.94 
22451 1
15425800 9738.83 -8130.17 1469.08 -53.5173 -100.997 114.3 
22451.5 1
15425800 9713.17 -8349.17 1421.33 -53.696 -458.159 461.295 
22452 1
15425800 9731.23 -8321.23 1390.85 35.9127 55.5386 66.1382 
22452.5 1
15425800 9754.46 -8244.92 1414.62 44.5888 146.464 153.101 
22453 1
15425800 9808.33 -8112.42 1449.83 108.394 266.612 287.805 
22453.5 1
15425800 9846.58 -8081.67 1423.17 79.8539 64.1962 102.459 
22454 1
15425800 9872.23 -8171.23 1412.69 50.787 -177.355 184.483 
22454.5 1
15425800 9848.54 -8257.31 1388.38 -45.5621 -165.533 171.688 
22455 1
15425800 9813.33 -8205.42 1436.17 -71.5551 105.47 127.452 
22455.5 1
15425800 9821.31 -8179.15 1413.85 16.3745 53.9278 56.3589 
22456 1
15425800 9657.92 -8038.38 1424.23 -318.489 274.404 420.396 
22456.5 1
15425800 9638.33 -7975.5 1450.42 -39.6554 127.297 133.33 
22457 1
15425800 9707.08 -8031.69 1451.54 139.157 -113.75 179.732 
22457.5 1
15425800 9734.08 -8009.08 1527.23 52.4272 43.9134 68.3885 
22458 1
15425800 9755.17 -7993.08 1532.58 42.7784 32.4414 53.6883 
22458.5 1
15425800 9813.08 -7959.31 1487.38 119.403 69.6405 138.227 
22459 1
15425800 9741.86 -8061 1468.43 -138.291 -197.461 241.071 
22459.5 1
15425800 9748.57 -8076.79 1466.5 13.2956 -31.2588 33.9689 
22460 1
15425800 9757.93 -8091.71 1501.07 18.7518 -29.917 35.308 
22460.5 1
15425800 9714.57 -8124.07 1479.79 -86.5412 -64.5851 107.984 
22461 1
15425800 9656.5 -8087.86 1481.5 -114.993 71.7115 135.521 
22461.5 1
15425800 9629.67 -7952.27 1518.87 -52.8215 266.91 272.087 
22462 1
15425800 9594.8 -7861.73 1543.13 -70.1543 182.16 195.202 
22462.5 1
15425800 9774.27 -7761.93 1500 362.559 201.616 414.847 
22463 1
15425800 9844 -7738.67 1487.07 140.875 47.0034 148.51 
22463.5 1
15425800 9793.73 -7760.2 1475.53 -100.937 -43.2396 109.809 
22464 1
15425800 9880.86 -7805.57 1518.86 177.804 -92.5948 200.469 
22464.5 1
15425800 9946.79 -7753.57 1525.71 134.823 106.339 171.713 
22465 1
15425800 10097.5 -7768.43 1563.86 290.954 -28.6817 292.364 
22465.5 1
15425800 10102.5 -7872.38 1565 9.78607 -205.042 205.275 
22466 1
15425800 10074.8 -7903.23 1552.69 -57.0975 -63.6003 85.4701 
22466.5 1
15425800 9999.31 -7808.08 1598.08 -151.226 190.689 243.375 
22467 1
15425800 9815.31 -7726.92 1579.69 -364.356 160.701 398.221 
22467.5 1
15425800 9749.85 -7733.92 1553.92 -132.513 -14.17 133.269 
22468 1
15425800 9641.23 -7872 1536.23 -218.103 -277.263 352.766 
22468.5 1
15425800 9627.54 -7859 1516.46 -26.7951 25.4403 36.9485 
22469 1
15425800 9710.08 -7875.38 1479.46 164.747 -32.7038 167.962 
22469.5 1
15425800 9713.69 -7905.77 1500.23 7.31859 -61.5073 61.9412 
22470 1
15425800 9703 -7856.92 1479.85 -21.4705 98.0846 100.407 
22470.5 1
15425800 9754 -7859 1462.5 99.4152 -4.04858 99.4976 
22471 1
15425800 9813 -7902.77 1518.77 114.786 -85.1541 142.923 
22471.5 1
15425800 9815.08 -7909 1497.75 4.32227 -12.9269 13.6304 
22472 1
15425800 9756.5 -7939.57 1577.86 -116.237 -60.6576 131.112 
22472.5 1
15425800 9830.23 -7936.62 1557.85 144.854 5.80755 144.971 
22473 1
15425800 9854.67 -7966.08 1530.75 50.4874 -60.8842 79.094 
22473.5 1
15425800 9928.57 -7933.64 1603.21 148.106 65.011 161.746 
22474 1
15425800 9853.42 -7922.5 1590.42 -149.413 22.1528 151.046 
22474.5 1
15425800 9964.54 -8011.08 1535.69 228.176 -181.883 291.797 
22475 1
15425800 10074.8 -8060.15 1512.69 219.3 -97.5684 240.025 
22475.5 1
15425800 10088.6 -7990.92 1510.08 27.3742 137.636 140.332 
22476 1
15425800 10217.6 -8104.85 1498.31 254.438 -224.7 339.454 
22476.5 1
15425800 10228.1 -8208.58 1505.92 21.1474 -209.57 210.634 
22477 1
15425800 10270.5 -8307.92 1488 84.0696 -196.712 213.924 
22477.5 1
15425800 10052.8 -8443.33 1463 -435.577 -270.821 512.904 
22478 1
15425800 9782.38 -8438.46 1440.54 -545.092 9.82217 545.18 
22478.5 1
15425800 9716.08 -8387.92 1437.75 -133.403 101.7 167.748 
22479 1
15425800 9707.62 -8345.31 1514.54 -16.9021 85.0479 86.7111 
22479.5 1
15425800 9734.46 -8280.77 1504.77 52.2299 125.561 135.991 
22480 1
15425800 9727.54 -8279.85 1471.31 -13.655 1.82066 13.7758 
22480.5 1
15425800 9782.75 -8240 1457.25 112.677 81.3187 138.956 
22481 1
15425800 9695.92 -8099.23 1515.38 -175.054 283.809 333.454 
22481.5 1
15425800 9715.15 -7996.15 1515.46 37.1968 199.375 202.815 
22482 1
15425800 9643.83 -7828 1536.5 -145.552 343.171 372.762 
22482.5 1
15425800 9701.77 -7843.15 1510.46 117.517 -30.738 121.47 
22483 1
15425800 9821 -7706.33 1491.92 239.419 274.74 364.422 
22483.5 1
15425800 9943.46 -7729.23 1473.15 247.397 -46.2574 251.684 
22484 1
15425800 10003.6 -7774.92 1474 120.726 -91.7387 151.627 
22484.5 1
15425800 9921.58 -7779.75 1484 -166.667 -9.82385 166.956 
22485 1
15425800 9754.23 -7983 1483.92 -329.434 -400.098 518.272 
22485.5 1
15425800 9676.54 -8117.38 1480.08 -150.859 -260.941 301.411 
22486 1
15425800 9679.5 -8175.42 1513.92 5.89948 -115.602 115.752 
22486.5 1
15425800 9739.38 -8114.38 1518.08 122.214 124.555 174.5 
22487 1
15425800 9757.75 -7994.5 1525.58 36.5117 238.339 241.12 
22487.5 1
15425800 9751.75 -7781 1511.83 -12.2699 436.605 436.778 
22488 1
15425800 9795.17 -7697.42 1497 87.7104 168.855 190.277 
22488.5 1
15425800 9969.58 -7642.83 1495.67 346.065 108.3 362.615 
22489 1
15425800 10037.9 -7902.92 1499 136.667 -520.167 537.821 
22489.5 1
15425800 9918.23 -8034.62 1509.85 -233.306 -256.723 346.898 
22490 1
15425800 9783.5 -8056.92 1494.42 -261.613 -43.3035 265.173 
22490.5 1
15425800 9716.58 -7922.42 1480.17 -134.913 271.169 302.877 
22491 1
15425800 9737.85 -7974.38 1521.46 42.7823 -104.563 112.977 
22491.5 1
15425800 9742.33 -8018.42 1525.08 9.0104 -88.4178 88.8757 
22492 1
15425800 9705.69 -8080.85 1514.46 -73.5764 -125.36 145.357 
22492.5 1
15425800 9672.25 -8115.83 1558 -67.2883 -70.3967 97.3829 
22493 1
15425800 9665.92 -8159.77 1536.46 -12.5534 -87.1744 88.0736 
22493.5 1
15425800 9679.92 -8060.08 1517.92 27.9313 198.974 200.925 
22494 1
15425800 9740.77 -8051 1495.15 124.443 18.5753 125.822 
22494.5 1
15425800 9713.08 -8014.08 1566.62 -54.4053 72.5404 90.6755 
22495 1
15425800 9696.62 -7961.23 1537.23 -32.7919 105.271 110.26 
22495.5 1
15425800 9838.08 -7936.5 1506.83 288.71 50.471 293.088 
22496 1
15425800 9811.77 -7887.69 1476.54 -53.3755 99.0014 112.473 
22496.5 1
15425800 9784.54 -7752.23 1477.77 -53.2892 265.091 270.394 
22497 1
15425800 9877.42 -7781 1464.42 184.649 -57.1953 193.304 
22497.5 1
15425800 9904.42 -7770.33 1469.67 53.8922 21.2908 57.9454 
22498 1
15425800 9920 -7717.23 1493.62 31.4815 107.278 111.802 
22498.5 1
15425800 10008.5 -7762.75 1499.25 178.788 -91.958 201.051 
22499 1
15425800 10067.1 -7755.62 1488.62 117.624 14.3265 118.494 
22499.5 1
15425800 10023.2 -7714.75 1477.58 -87.6452 81.5676 119.729 
22500 1
15425800 9897.23 -7729.15 1498.38 -248.394 -28.41 250.014 
22500.5 1
15425800 9878.17 -7753.17 1520.08 -37.9008 -47.7392 60.9549 
22501 1
15425800 9862.33 -7712.75 1501.17 -32.7135 83.5055 89.6847 
22501.5 1
15425800 9808.08 -7759.46 1498.38 -108.08 -93.0509 142.618 
22502 1
15425800 9781.54 -7807.77 1491.77 -52.6557 -95.8486 109.36 
22502.5 1
15425800 9678.07 -7871.07 1539.29 -204.885 -125.351 240.189 
22503 1
15425800 9689.77 -7975.92 1516.38 22.9369 -205.591 206.867 
22503.5 1
15425800 9717.92 -8017.08 1504.08 57.4437 -84.0005 101.764 
22504 1
15425800 9769.31 -8070.15 1478.92 104.03 -107.43 149.545 
22504.5 1
15425800 9720.92 -7979.17 1510.75 -97.3662 183.073 207.354 
22505 1
15425800 9654.69 -7966.08 1512.23 -134.057 26.4975 136.651 
22505.5 1
15425800 9703.08 -8070.31 1565.46 95.0582 -204.776 225.763 
22506 1
15425800 9985.33 -7981.5 1524.33 563.386 177.261 590.614 
22506.5 1
15425800 9950.62 -7826.77 1496.31 -69.575 310.082 317.791 
22507 1
15425800 9780.38 -7679.15 1509.92 -330.545 286.632 437.513 
22507.5 1
15425800 9831.5 -7647.75 1502.17 104.317 64.0895 122.432 
22508 1
15425800 9938.92 -7631 1491.69 214.417 33.4331 217.008 
22508.5 1
15425800 10107.1 -7724.42 1486.83 334.981 -186.089 383.199 
22509 1
15425800 10152.9 -7836.54 1487.69 92.793 -226.967 245.203 
22509.5 1
15425800 10139.2 -7876.38 1492.69 -27.3742 -79.217 83.8134 
22510 1
15425800 9997.33 -7905.25 1474.17 -284.78 -57.9626 290.619 
22510.5 1
15425800 10079.5 -7930.77 1554.08 163.929 -50.9366 171.66 
22511 1
15425800 9866.67 -7823.58 1568.5 -425.59 214.372 476.531 
22511.5 1
15425800 9766.62 -7811.23 1520.15 -202.533 25.0052 204.071 
22512 1
15425800 9761.23 -7922.77 1554.77 -10.705 -221.746 222.005 
22512.5 1
15425800 9673.85 -7886.46 1541.46 -173.039 71.8964 187.381 
22513 1
15425800 9880 -7808.58 1480 419.865 158.611 448.826 
22513.5 1
15425800 9948.69 -7720.54 1476.77 140.475 180.051 228.367 
22514 1
15425800 10062.3 -7770.08 1480.08 224.093 -97.709 244.469 
22514.5 1
15425800 10262.9 -8081.15 1467.54 397.258 -615.994 732.982 
22515 1
15425800 10289.8 -8678.46 1465.77 52.4339 -1166.62 1167.79 
22515.5 1
15425800 9840.31 -8479.38 1470.23 -900.725 398.952 985.123 
22516 1
15425800 9769.77 -8282.46 1413.85 -139.957 390.72 415.031 
22516.5 1
15425800 9747.92 -8262.46 1414.15 -43.3455 39.6825 58.7668 
22517 1
15425800 9773.23 -8243.54 1403.23 50.8187 37.9981 63.4539 
22517.5 1
15425800 9697.62 -8288.15 1419.62 -151.534 -89.4096 175.945 
22518 1
15425800 9683.85 -8393.85 1411.38 -27.7605 -213.089 214.89 
22518.5 1
15425800 9693.46 -8359.08 1408.38 19.2308 69.5385 72.1486 
22519 1
15425800 9704.23 -8396.15 1422.92 21.8887 -75.3596 78.4741 
22519.5 1
15425800 9711.71 -8379.71 1457.14 15.1488 33.2785 36.5642 
22520 1
15425800 9756.86 -8296.57 1428.14 90.4666 166.619 189.595 
22520.5 1
15425800 9770.47 -8310.67 1412.4 26.7378 -27.692 38.4936 
22521 1
15425800 9812.79 -8400.93 1390.79 83.9664 -179.091 197.798 
22521.5 1
15425800 9804.2 -8348.53 1358.6 -17.6298 107.588 109.023 
22522 1
15425800 9800.25 -8313.94 1357.94 -7.6998 67.4383 67.8764 
22522.5 1
15425800 9741.13 -8324 1361.93 -115.462 -19.6533 117.123 
22523 1
15425800 9727.36 -8399.29 1353.36 -28.6407 -156.519 159.118 
22523.5 1
15425800 9777.47 -8357.2 1377.4 99.2268 83.338 129.581 
22524 1
15425800 9727.64 -8343.64 1355.86 -99.8473 27.1686 103.478 
22524.5 1
15425800 9749.86 -8363.71 1346.07 44.4286 -40.1429 59.8778 
22525 1
15425800 9771.71 -8361.14 1357.86 43.5401 5.12237 43.8404 
22525.5 1
15425800 9664.79 -8288.07 1373.14 -210.489 143.841 254.943 
22526 1
15425800 9716 -8231.85 1387.54 103.883 114.047 154.267 
22526.5 1
15425800 9795.54 -8271.08 1407.38 162.323 -80.0628 180.994 
22527 1
15425800 9784.57 -8272.36 1392.14 -21.5886 -2.52012 21.7352 
22527.5 1
15425800 9828.69 -8190.31 1491.46 85.5056 159.011 180.542 
22528 1
15425800 9842.38 -8265.54 1458.77 27.7734 -152.598 155.105 
22528.5 1
15425800 9842.92 -8314.15 1441 1.05581 -95.3243 95.3301 
22529 1
15425800 9806.58 -8420.25 1437.08 -75.2376 -219.661 232.189 
22529.5 1
15425800 9767.15 -8422.69 1432.62 -80.964 -5.01501 81.1192 
22530 1
15425800 9697 -8343.92 1406.31 -135.432 152.064 203.63 
22530.5 1
15425800 9609.58 -8121.58 1419.33 -178.401 453.755 487.566 
22531 1
15425800 9630.38 -7961 1427.08 42.4516 327.721 330.459 
22531.5 1
15425800 9623.23 -7959.08 1436.77 -13.9451 3.74869 14.4402 
22532 1
15425800 9618.69 -7895.23 1451.62 -8.89894 125.189 125.504 
22532.5 1
15425800 9636.5 -8089.17 1461.17 36.1945 -394.179 395.837 
22533 1
15425800 9647.77 -8292.92 1459.85 23.3317 -421.856 422.501 
22533.5 1
15425800 9703.31 -8323.23 1435.46 109.328 -59.6608 124.547 
22534 1
15425800 9706.38 -8433.69 1416.15 6.05694 -217.444 217.528 
22534.5 1
15425800 9759.25 -8370 1402.42 106.369 128.154 166.546 
22535 1
15425800 9673.92 -8296.15 1428 -176.66 152.891 233.633 
22535.5 1
15425800 9610.46 -8146.15 1473.23 -121.574 287.356 312.016 
22536 1
15425800 9627.31 -8032.85 1484 33.0317 222.172 224.614 
22536.5 1
15425800 9664.58 -7912.42 1497.92 75.1525 242.801 254.166 
22537 1
15425800 9706.54 -7774.69 1507.85 84.4168 277.111 289.684 
22537.5 1
15425800 9787.67 -7721.75 1515.33 159.701 104.217 190.698 
22538 1
15425800 9910.27 -7777 1483.73 253.843 -114.389 278.426 
22538.5 1
15425800 9930.38 -7770.15 1467.38 40.3044 13.7197 42.5755 
22539 1
15425800 10004 -7651.75 1447.42 143.221 230.358 271.25 
22539.5 1
15425800 10024.6 -7718.15 1473.62 41.2308 -132.808 139.061 
22540 1
15425800 9887.5 -7807.33 1465.08 -280.974 -182.745 335.175 
22540.5 1
15425800 9740.62 -7773 1480.31 -294.949 68.9424 302.899 
22541 1
15425800 9698.92 -7794.67 1485.67 -83.5646 -43.4202 94.1719 
22541.5 1
15425800 9725.15 -7833.77 1536.15 53.0044 -78.9951 95.1299 
22542 1
15425800 9738.15 -7911.08 1520.15 25.4403 -151.287 153.411 
22542.5 1
15425800 9701.08 -7926.17 1508.17 -74.5886 -30.3617 80.5313 
22543 1
15425800 9789.38 -7910.92 1547.69 176.956 30.5483 179.574 
22543.5 1
15425800 9859.33 -7861.33 1532.42 139.34 98.7844 170.804 
22544 1
15425800 9901.31 -7784.15 1520.38 84.7967 155.918 177.485 
22544.5 1
15425800 10002.7 -7740.92 1515 195.723 83.4571 212.774 
22545 1
15425800 9912.5 -7720 1499.17 -184.066 42.7002 188.954 
22545.5 1
15425800 9863.69 -7687.69 1508.31 -100.221 66.3402 120.189 
22546 1
15425800 9936.08 -7744.69 1524.08 140.826 -110.895 179.248 
22546.5 1
15425800 9929.69 -7729.31 1512.85 -12.5681 30.2847 32.789 
22547 1
15425800 9927.25 -7708.25 1499.5 -4.93396 42.5408 42.826 
22547.5 1
15425800 9852.83 -7667.25 1496.92 -153.753 84.7107 175.545 
22548 1
15425800 9821.77 -7699.92 1492.31 -62.1282 -65.3462 90.1667 
22548.5 1
15425800 9859.58 -7954.92 1490.33 74.7314 -503.94 509.451 
22549 1
15425800 9803.92 -8051.31 1494.31 -111.098 -192.397 222.17 
22549.5 1
15425800 9756.77 -8074.08 1490.92 -92.2776 -44.5582 102.472 
22550 1
15425800 9728 -8148 1465.58 -58.5931 -150.556 161.556 
22550.5 1
15425800 9661.69 -8259.15 1457.08 -133.148 -223.2 259.898 
22551 1
15425800 9792.15 -8358.46 1438.85 257.829 -196.26 324.028 
22551.5 1
15425800 9892.15 -8450.08 1406.23 199.203 -182.501 270.164 
22552 1
15425800 10014.3 -8537.31 1414.54 241.889 -172.734 297.233 
22552.5 1
15425800 10081.1 -8581.08 1398.67 135.723 -88.9749 162.287 
22553 1
15425800 9985.38 -8520.15 1440.85 -194.906 124.093 231.057 
22553.5 1
15425800 9948 -8423.38 1413.31 -73.0168 189.002 202.616 
22554 1
15425800 10110.6 -8482.38 1436.38 324.582 -117.764 345.285 
22554.5 1
15425800 10027.9 -8498.54 1429.62 -165.716 -32.3724 168.848 
22555 1
15425800 9969.69 -8429.08 1411.15 -114.627 136.735 178.426 
22555.5 1
15425800 9947.92 -8535 1391.77 -43.1929 -210.165 214.557 
22556 1
15425800 9920.17 -8504.75 1384.58 -58.0678 63.2845 85.8883 
22556.5 1
15425800 9791.31 -8275.54 1391 -264.597 470.66 539.938 
22557 1
15425800 9752.23 -8285.08 1411.15 -77.38 -18.888 79.6519 
22557.5 1
15425800 9757.62 -8245.85 1426.69 10.5996 77.2259 77.95 
22558 1
15425800 9719.85 -8296.15 1409.08 -72.9136 -97.1191 121.443 
22558.5 1
15425800 9816.46 -8376.62 1391.92 193.231 -160.923 251.464 
22559 1
15425800 9788.23 -8402.85 1396.31 -57.8499 -53.7516 78.9674 
22559.5 1
15425800 9763.85 -8444.31 1374 -50.2776 -85.4877 99.1765 
22560 1
15425800 9683.23 -8447.85 1387.92 -160.909 -7.0628 161.064 
22560.5 1
15425800 9663.15 -8431.85 1394.69 -40.1538 32 51.3452 
22561 1
15425800 10012.6 -8366.07 1406.14 681.126 128.216 693.089 
22561.5 1
15425800 10061.5 -8354.77 1411.77 97.5439 22.5143 100.108 
22562 1
15425800 10034.1 -8398.71 1384.5 -55.5692 -89.138 105.041 
22562.5 1
15425800 10065.1 -8326.93 1429.93 60.4074 140.206 152.666 
22563 1
15425800 10154.7 -8257.23 1435.92 182.527 141.951 231.228 
22563.5 1
15425800 10240.6 -8084.57 1444.71 171.216 343.943 384.203 
22564 1
15425800 10107.5 -8063.46 1497.31 -263.725 41.8018 267.018 
22564.5 1
15425800 10010.8 -8044.92 1494.92 -198.955 38.145 202.579 
22565 1
15425800 10099.8 -7924.92 1469.92 179.229 241.449 300.7 
22565.5 1
15425800 10013.4 -7866.5 1486.21 -168.784 114.108 203.737 
22566 1
15425800 10058.1 -7774.69 1480.69 87.5458 180.015 200.174 
22566.5 1
15425800 10171.5 -7889.85 1485.46 225.122 -228.48 320.754 
22567 1
15425800 10135.7 -7900.54 1469 -71.9802 -21.4705 75.1141 
22567.5 1
15425800 10135.5 -8018.92 1462.46 -0.461538 -236.769 236.77 
22568 1
15425800 10118.2 -8106.46 1460 -35.0358 -177.203 180.634 
22568.5 1
15425800 10125.9 -8237.46 1440.08 15.7272 -265.182 265.648 
22569 1
15425800 10046.5 -8294.85 1434.92 -161.18 -116.399 198.815 
22569.5 1
15425800 10123.3 -8350.54 1420.23 157.795 -114.358 194.877 
22570 1
15425800 10145.3 -8262.57 1425.93 42.6758 170.81 176.06 
22570.5 1
15425800 10152.8 -8255.69 1412.92 14.8828 13.5416 20.1214 
22571 1
15425800 10117.7 -8241.69 1444.46 -71.7425 28.5714 77.2225 
22571.5 1
15425800 10073.3 -8269.5 1462.5 -87.587 -54.8475 103.343 
22572 1
15425800 9917.77 -8292 1449.69 -301.389 -43.6047 304.527 
22572.5 1
15425800 9864.92 -8262.85 1446.85 -105.692 58.3077 120.709 
22573 1
15425800 9803.77 -8280.08 1422.92 -122.799 -34.5999 127.58 
22573.5 1
15425800 9747.85 -8249.85 1415.92 -112.748 60.9491 128.168 
22574 1
15425800 9797.23 -8259.54 1415.85 97.4056 -19.117 99.2638 
22574.5 1
15425800 9792.75 -8324.75 1401.08 -9.21969 -134.18 134.496 
22575 1
15425800 9835.62 -8329.23 1398 86.772 -9.07038 87.2448 
22575.5 1
15425800 9818.38 -8269.31 1416.85 -34.3928 119.607 124.454 
22576 1
15425800 9766.21 -8428.14 1403.29 -102.496 -312.053 328.455 
22576.5 1
15425800 9811.85 -8342.15 1404.08 90.3601 170.275 192.766 
22577 1
15425800 9776.62 -8369 1450.08 -73.3974 -55.9295 92.2783 
22577.5 1
15425800 9776.64 -8481.79 1448.07 0.05408 -222.019 222.019 
22578 1
15425800 9867.15 -8524.92 1424.69 178.523 -85.0836 197.761 
22578.5 1
15425800 9798.85 -8478.46 1416.46 -137.44 93.484 166.22 
22579 1
15425800 9834.08 -8404.69 1393.38 71.8995 150.549 166.837 
22579.5 1
15425800 9837.14 -8486.07 1378.21 6.14416 -163.084 163.2 
22580 1
15425800 9807.5 -8460.64 1431.57 -58.1232 49.8599 76.5789 
22580.5 1
15425800 9764.36 -8450 1399.64 -87.6887 21.6318 90.3175 
22581 1
15425800 9777 -8402.4 1512.8 24.9859 94.0711 97.3328 
22581.5 1
15425800 9842.73 -8359.2 1399.27 128.637 84.5401 153.93 
22582 1
15425800 9840.13 -8349 1323.73 -5.21042 20.4409 21.0945 
22582.5 1
15425800 9797.2 -8380.07 1371.4 -86.734 -62.7609 107.059 
22583 1
15425800 9727.73 -8347.13 1408.93 -140.337 66.532 155.309 
22583.5 1
15425800 9673.4 -8341.53 1402.53 -109.543 11.2903 110.123 
22584 1
15425800 9696.93 -8334.67 1409.33 46.4168 13.5437 48.3524 
22584.5 1
15425800 9730.14 -8340.71 1381.71 66.2865 -12.0711 67.3766 
22585 1
15425800 9806.07 -8360.43 1379.57 156.232 -40.5644 161.412 
22585.5 1
15425800 9721.36 -8393.86 1389.57 -169.09 -66.7237 181.779 
22586 1
15425800 9653.64 -8178.36 1408.79 -130.975 416.828 436.921 
22586.5 1
15425800 9624.25 -7976.5 1427.17 -59.3795 407.792 412.093 
22587 1
15425800 9687 -7855.38 1457.54 130.457 251.799 283.588 
22587.5 1
15425800 9870.69 -7660.23 1453.77 368.121 391.09 537.089 
22588 1
15425800 9764 -7616 1467.46 -207.573 86.0521 224.703 
22588.5 1
15425800 9836.25 -7952.5 1465.08 145.08 -675.703 691.102 
22589 1
15425800 9910.85 -8097.54 1459.92 151.311 -294.196 330.826 
22589.5 1
15425800 10134.9 -8192.31 1450.62 435.101 -184.018 472.414 
22590 1
15425800 10123.4 -7962.31 1446.46 -22.6244 450.98 451.548 
22590.5 1
15425800 10055.3 -7837.92 1437.83 -138.316 252.827 288.189 
22591 1
15425800 10064.4 -7888.69 1451.69 18.2854 -102.577 104.194 
22591.5 1
15425800 10083.4 -7883.25 1467 37.8371 10.8197 39.3537 
22592 1
15425800 10036.2 -7865.83 1455.33 -95.6728 35.3279 101.987 
22592.5 1
15425800 10116.2 -7948 1469.62 158.539 -163.029 227.405 
22593 1
15425800 10218.3 -8252.33 1486.33 204.769 -609.886 643.344 
22593.5 1
15425800 10140.8 -8313.25 1447.83 -158.487 -124.574 201.585 
22594 1
15425800 10117.5 -8242.15 1463.54 -46.0982 140.229 147.612 
22594.5 1
15425800 10140.6 -8314.42 1467.75 46.0594 -143.95 151.139 
22595 1
15425800 10158.6 -8291.46 1474.85 36.8754 46.943 59.6945 
22595.5 1
15425800 10170.3 -8353 1444.31 23.0164 -121.139 123.306 
22596 1
15425800 10164.9 -8299 1432.08 -10.6626 106.931 107.461 
22596.5 1
15425800 10079.4 -8368.23 1430 -168.383 -136.281 216.622 
22597 1
15425800 9866.42 -8456.83 1395.42 -433.743 -180.453 469.784 
22597.5 1
15425800 9863.69 -8338.08 1399.46 -5.50376 239.912 239.975 
22598 1
15425800 9787.85 -8263.77 1430.08 -150.488 147.436 210.675 
22598.5 1
15425800 9718.77 -8278.54 1391.38 -136.246 -29.1306 139.326 
22599 1
15425800 9705.77 -8331.62 1381 -26.0521 -106.367 109.511 
22599.5 1
15425800 9697.75 -8310.42 1388.67 -16.2333 42.9124 45.8802 
22600 1
15425800 9716.23 -8230.23 1381.69 37.2596 161.665 165.903 
22600.5 1
15425800 9698.54 -8294.15 1400.46 -34.6908 -125.339 130.052 
22601 1
15425800 9721 -8250.5 1401.83 45.1942 87.8347 98.7798 
22601.5 1
15425800 9739.92 -8257.23 1422.46 39.3411 -13.9933 41.7557 
22602 1
15425800 9719.5 -8303.21 1504.07 -39.5031 -88.943 97.3208 
22602.5 1
15425800 9715.15 -8255.77 1444.15 -8.45555 92.3056 92.692 
22603 1
15425800 9686.23 -8082.46 1454.62 -58.1953 348.708 353.53 
22603.5 1
15425800 9808.38 -8087.77 1512.69 244.797 -10.6367 245.028 
22604 1
15425800 9807.67 -8109 1490.83 -1.46222 -43.2399 43.2646 
22604.5 1
15425800 9830.77 -7866.15 1560.62 47.4385 498.657 500.909 
22605 1
15425800 9828.92 -7801.08 1569.23 -3.63416 128.104 128.156 
22605.5 1
15425800 9939.77 -7823.23 1517.15 215.235 -43.0172 219.492 
22606 1
15425800 10019.3 -7848.75 1481.83 159.128 -51.0385 167.113 
22606.5 1
15425800 10087.6 -7826.58 1493.92 140.722 45.7045 147.958 
22607 1
15425800 10133.2 -7855.77 1593.77 90.2386 -57.7939 107.159 
22607.5 1
15425800 10126.2 -7903.58 1546.25 -13.8087 -94.4943 95.4979 
22608 1
15425800 10101.8 -7886.23 1505.77 -49.3317 35.1979 60.6012 
22608.5 1
15425800 10134.6 -7920 1483.42 65.3437 -67.4037 93.8778 
22609 1
15425800 10175 -8032.92 1480.77 80.3512 -224.499 238.445 
22609.5 1
15425800 10113.7 -8001.92 1487.25 -121.452 61.3988 136.09 
22610 1
15425800 10099.8 -8042 1481.08 -28.1325 -81.1404 85.8789 
22610.5 1
15425800 9889.23 -7954.38 1475.92 -408.02 169.797 441.941 
22611 1
15425800 9754.5 -7875.33 1490.75 -277.795 162.992 322.082 
22611.5 1
15425800 9799.38 -7841.31 1501.31 90.8595 68.8778 114.016 
22612 1
15425800 9792.69 -7837.85 1472.54 -13.0709 6.76082 14.7159 
22612.5 1
15425800 9768.33 -7807.33 1477 -50.0184 62.6547 80.1714 
22613 1
15425800 9897.62 -7757.77 1447.31 260.649 99.9276 279.148 
22613.5 1
15425800 9984.5 -7794.17 1533.25 172.733 -72.3607 187.277 
22614 1
15425800 10097 -7908.23 1569.38 220.157 -223.217 313.52 
22614.5 1
15425800 10125.8 -7869.08 1535.75 58.0148 78.7675 97.8265 
22615 1
15425800 9970.54 -8023 1529.85 -311.837 -309.07 439.052 
22615.5 1
15425800 9859.25 -8043.33 1495.75 -226.196 -41.3279 229.941 
22616 1
15425800 9831.92 -7973.92 1466.85 -54.1127 137.446 147.715 
22616.5 1
15425800 9706.58 -7830.33 1451.67 -253.212 290.08 385.049 
22617 1
15425800 9710.54 -7940.38 1455.23 7.83194 -217.923 218.064 
22617.5 1
15425800 9705.92 -7938.23 1449.62 -9.01442 4.20673 9.94768 
22618 1
15425800 9769.08 -7899.5 1478.67 125.817 77.1529 147.589 
22618.5 1
15425800 9835.67 -7816.25 1510.5 135.057 168.864 216.23 
22619 1
15425800 9793.15 -7811.62 1547.69 -88.2009 9.61538 88.7234 
22619.5 1
15425800 9831.23 -7768.54 1528.31 75.1024 84.9643 113.399 
22620 1
15425800 9964.08 -7759.08 1487.15 266.225 18.961 266.899 
22620.5 1
15425800 9947.69 -7690.31 1458.46 -32.8349 137.814 141.672 
22621 1
15425800 9937.23 -7747 1463.62 -21.1344 -114.53 116.464 
22621.5 1
15425800 10042.6 -7791.07 1482.57 208.324 -87.0977 225.799 
22622 1
15425800 10145.4 -7886.54 1483.08 203.449 -189.044 277.721 
22622.5 1
15425800 10150 -7886.31 1486.69 9.41915 0.470958 9.43092 
22623 1
15425800 10178.6 -7896 1474.23 57.0028 -19.3074 60.1838 
22623.5 1
15425800 10075.1 -7804.86 1471.64 -201.056 176.976 267.851 
22624 1
15425800 9917.62 -7857.38 1502.77 -309.953 -103.401 326.745 
22624.5 1
15425800 9766.92 -8086.42 1468.58 -305.058 -463.628 554.987 
22625 1
15425800 9773.92 -8063.85 1454.85 14.2697 45.9685 48.1323 
22625.5 1
15425800 9701.08 -7967.33 1466.25 -147.449 195.37 244.767 
22626 1
15425800 9999.23 -7843.15 1463.85 590.391 245.9 639.553 
22626.5 1
15425800 10149.1 -7846.58 1475.92 301.514 -6.90038 301.593 
22627 1
15425800 9990.69 -7775.77 1495.77 -315.52 141.064 345.618 
22627.5 1
15425800 10020.2 -7911.5 1492.5 59.4241 -273.651 280.028 
22628 1
15425800 9988.92 -8006.62 1474.85 -62.2382 -189.473 199.433 
22628.5 1
15425800 9922.67 -8067.33 1474.75 -131.461 -120.472 178.313 
22629 1
15425800 9786.85 -8017.54 1581.46 -270.021 98.9958 287.596 
22629.5 1
15425800 9691.92 -7913.5 1542.83 -191.005 209.333 283.378 
22630 1
15425800 9622.92 -7909.62 1511.15 -139.381 7.84771 139.602 
22630.5 1
15425800 9629.25 -7921.58 1482.5 12.4546 -23.559 26.6485 
22631 1
15425800 9713.46 -7919.46 1509.15 168.761 4.25209 168.814 
22631.5 1
15425800 9766 -7908.62 1483.54 102.614 21.1839 104.778 
22632 1
15425800 9767.58 -7905.25 1455.92 3.17301 6.74426 7.45339 
22632.5 1
15425800 9676.92 -7949.92 1474.92 -183.152 -90.2486 204.18 
22633 1
15425800 9623.67 -7944.17 1468.5 -104.22 11.265 104.827 
22633.5 1
15425800 9596.67 -7963.08 1478.08 -55.2147 -38.6844 67.4177 
22634 1
15425800 9613.92 -7937.54 1518.31 34.932 51.7103 62.4035 
22634.5 1
15425800 9619.67 -7903.42 1567.17 11.6032 68.9329 69.9027 
22635 1
15425800 9643.08 -7876 1531.54 46.2653 54.1831 71.2481 
22635.5 1
15425800 9663.08 -7892.92 1502.58 40.2543 -34.0376 52.7159 
22636 1
15425800 9741.54 -8258.77 1474 155.357 -724.461 740.931 
22636.5 1
15425800 9839.67 -8441 1451.08 193.166 -358.722 407.424 
22637 1
15425800 9973.58 -8488.83 1421.08 277.26 -99.0338 294.416 
22637.5 1
15425800 10124.1 -8414.31 1427.77 298.007 147.576 332.546 
22638 1
15425800 10130 -8478.5 1407.5 11.8462 -128.385 128.93 
22638.5 1
15425800 10180.6 -8426.46 1416.92 102.047 104.916 146.359 
22639 1
15425800 10202.5 -8383 1427.31 42.9864 85.2187 95.4466 
22639.5 1
15425800 10170.7 -8349.38 1401.46 -63.1868 66.6972 91.8754 
22640 1
15425800 10213.6 -8322.93 1406.86 87.1208 53.6634 102.322 
22640.5 1
15425800 10171 -8071.57 1449.57 -83.4498 491.893 498.921 
22641 1
15425800 10002.6 -8146.5 1438.36 -336.185 -149.558 367.951 
22641.5 1
15425800 9928 -8201.57 1443.71 -151.261 -111.707 188.038 
22642 1
15425800 9839.13 -8229.4 1437.33 -180.991 -56.6773 189.658 
22642.5 1
15425800 9790.8 -8441.33 1415.73 -97.6431 -428.148 439.141 
22643 1
15425800 9763.43 -8414.93 1385.14 -56.4359 54.4428 78.4158 
22643.5 1
15425800 9700.64 -8300.21 1394.07 -121.208 221.456 252.456 
22644 1
15425800 9670.54 -8186.38 1411.85 -58.9127 222.759 230.417 
22644.5 1
15425800 9720.54 -8194.31 1427 100.402 -15.9098 101.654 
22645 1
15425800 9786.17 -8204.83 1459.58 133.935 -21.4809 135.647 
22645.5 1
15425800 9795.77 -8228.38 1444.08 19.6371 -48.1621 52.0116 
22646 1
15425800 9751.38 -8230.46 1430.77 -86.6887 -4.05649 86.7836 
22646.5 1
15425800 9729.77 -8318.08 1407.77 -42.4664 -172.132 177.293 
22647 1
15425800 9789 -8348.42 1410 120.388 -61.6661 135.262 
22647.5 1
15425800 9722.85 -8328.85 1418.23 -130.739 38.6769 136.34 
22648 1
15425800 9685.25 -8312.92 1422.25 -75.343 31.9228 81.8268 
22648.5 1
15425800 9692.33 -8306.92 1401.5 14.8498 12.5786 19.4612 
22649 1
15425800 9735.69 -8200.92 1391.38 84.356 206.213 222.8 
22649.5 1
15425800 9787.92 -8304.25 1365.17 101.802 -201.417 225.682 
22650 1
15425800 9751.67 -8249.33 1375.25 -74.7423 113.23 135.674 
22650.5 1
15425800 9809.33 -8297.25 1404.58 116.734 -96.9973 151.774 
22651 1
15425800 9800.23 -8299.62 1397.85 -17.5725 -4.56638 18.1561 
22651.5 1
15425800 9816.33 -8351.42 1353.42 31.698 -101.971 106.784 
22652 1
15425800 9756.67 -8290.42 1394.83 -121.028 123.732 173.082 
22652.5 1
15425800 9716.08 -8265.67 1439.75 -82.1525 50.1012 96.2246 
22653 1
15425800 9673.46 -8265.62 1460.62 -84.0667 0.101148 84.0667 
22653.5 1
15425800 9665 -8261.92 1506.92 -16.6566 7.28094 18.1784 
22654 1
15425800 9701 -8381.67 1499.25 73.0223 -242.901 253.639 
22654.5 1
15425800 9776.33 -8521 1465.92 150.366 -278.11 316.157 
22655 1
15425800 9930.75 -8506.08 1418.42 314.494 30.3802 315.958 
22655.5 1
15425800 10049.8 -8519.5 1397.25 237.218 -26.7264 238.719 
22656 1
15425800 10075.3 -8497.5 1392.42 51.7241 44.6247 68.3136 
22656.5 1
15425800 10124.6 -8374.75 1430.67 98.6974 245.992 265.053 
22657 1
15425800 10147.5 -8171 1454.5 45.8333 407.5 410.069 
22657.5 1
15425800 10175.8 -8002.46 1454.69 56.4256 336.404 341.103 
22658 1
15425800 10109.7 -7839.67 1455.75 -128.855 317.339 342.502 
22658.5 1
15425800 10064.2 -7818.08 1481.23 -91.7597 43.5277 101.56 
22659 1
15425800 10116.7 -7919 1492.08 105.447 -202.657 228.449 
22659.5 1
15425800 10079.4 -7883.62 1562.85 -74.1194 70.3471 102.188 
22660 1
15425800 10049.9 -7843.92 1528.5 -58.1222 78.3012 97.5155 
22660.5 1
15425800 9987.67 -7816.25 1488.17 -126.012 56.0054 137.897 
22661 1
15425800 9873 -7886.25 1465.25 -230.254 -140.562 269.768 
22661.5 1
15425800 9682.83 -8043.5 1470.5 -383.401 -317.036 497.502 
22662 1
15425800 9967 -7839.58 1539.5 576.403 413.624 709.454 
22662.5 1
15425800 10025 -7834.58 1538.25 117.647 10.142 118.083 
22663 1
15425800 10090.5 -7924 1521.31 126.278 -172.286 213.609 
22663.5 1
15425800 10037.2 -7789.75 1510.92 -105.063 264.272 284.39 
22664 1
15425800 9836 -7765.25 1498.33 -410.544 50 413.578 
22664.5 1
15425800 9755.5 -7699.67 1483.08 -162.626 132.492 209.765 
22665 1
15425800 9772.33 -7633.33 1484.08 33.9382 133.737 137.976 
22665.5 1
15425800 9719.33 -7788.5 1505.42 -104.536 -306.049 323.409 
22666 1
15425800 9828.92 -7984.67 1515.08 215.291 -385.396 441.453 
22666.5 1
15425800 9890.25 -8012.17 1516.92 124.661 -55.8943 136.618 
22667 1
15425800 9793.5 -8003.25 1504.75 -195.85 18.0499 196.68 
22667.5 1
15425800 9699.62 -8054.08 1473.62 -183.011 -99.0778 208.109 
22668 1
15425800 9731.33 -8113.25 1465.58 61.9491 -115.572 131.128 
22668.5 1
15425800 9782.58 -7948.25 1471.67 103.535 333.333 349.043 
22669 1
15425800 9760.5 -7737.33 1507.92 -44.8848 428.692 431.036 
22669.5 1
15425800 9711.67 -7776.17 1498.92 -98.8529 -78.61 126.299 
22670 1
15425800 9771 -7899.08 1488 118.904 -246.326 273.523 
22670.5 1
15425800 9706.08 -7954.5 1492.92 -132.483 -113.095 174.19 
22671 1
15425800 9642.58 -8024.67 1505.67 -127 -140.333 189.268 
22671.5 1
15425800 9708.83 -8127.75 1535.08 135.204 -210.374 250.075 
22672 1
15425800 9853.46 -8331.23 1560.38 279.745 -393.58 482.869 
22672.5 1
15425800 10013.1 -8449.58 1495.25 317.972 -235.762 395.841 
22673 1
15425800 10014.2 -8486.25 1451.25 2.38582 -74.983 75.0209 
22673.5 1
15425800 10085.9 -8472.5 1419.17 143.909 27.6104 146.534 
22674 1
15425800 10128.9 -8453.33 1400.42 84.8126 37.8041 92.8565 
22674.5 1
15425800 10254.2 -8350.58 1390.83 246.719 202.264 319.031 
22675 1
15425800 10264.6 -8253.25 1417.83 20.462 192.739 193.822 
22675.5 1
15425800 10175.5 -8228.42 1459 -180.331 50.2699 187.206 
22676 1
15425800 10126.8 -8121.42 1448.58 -98.5155 216.599 237.951 
22676.5 1
15425800 9810.33 -7945.75 1465.5 -649.897 360.712 743.29 
22677 1
15425800 9634.85 -7963.08 1458.31 -340.752 -33.6445 342.409 
22677.5 1
15425800 9634.25 -7981.75 1466 -1.15758 -36.2584 36.2769 
22678 1
15425800 9616.67 -7938.33 1523.08 -35.4503 87.5336 94.4397 
22678.5 1
15425800 9620.92 -7914.67 1517.67 8.76289 48.7973 49.5778 
22679 1
15425800 9621 -8100.92 1510.08 0.162443 -363.073 363.073 
22679.5 1
15425800 9702.08 -8456.23 1545.31 159.6 -699.425 717.403 
22680 1
15425800 9794.42 -8448.75 1553.25 188.065 15.2358 188.681 
22680.5 1
15425800 9772.62 -8380.54 1466.23 -43.8658 137.247 144.086 
22681 1
15425800 9726.42 -8316 1428.33 -91.3018 127.546 156.857 
22681.5 1
15425800 9675.08 -8097.77 1453 -104.137 442.659 454.743 
22682 1
15425800 9725.38 -7979.92 1473 100.015 234.287 254.742 
22682.5 1
15425800 9860.54 -7714.31 1484.08 278.668 547.661 614.482 
22683 1
15425800 9899.23 -7783.85 1494.08 76.0163 -136.618 156.342 
22683.5 1
15425800 10006.1 -7817.92 1481.85 212.841 -67.8823 223.404 
22684 1
15425800 10118.6 -7874.58 1531.33 227.746 -114.697 254.997 
22684.5 1
15425800 10138.8 -7851.46 1534.69 39.658 45.4259 60.3015 
22685 1
15425800 10053.6 -8074.33 1500 -169.693 -443.968 475.293 
22685.5 1
15425800 9955.62 -8345 1462.31 -198.718 -549.02 583.876 
22686 1
15425800 9841.38 -8428.54 1432.62 -225.307 -164.77 279.128 
22686.5 1
15425800 9841.38 -8413.92 1398.92 0 29.1143 29.1143 
22687 1
15425800 9813.23 -8357.85 1386.92 -56.4205 112.379 125.747 
22687.5 1
15425800 9792.31 -8337.23 1397.92 -41.514 40.9035 58.2796 
22688 1
15425800 9714.33 -8280.5 1374.42 -156.89 114.146 194.02 
22688.5 1
15425800 9747.77 -8276 1388.54 67.8213 9.12779 68.4328 
22689 1
15425800 9765.42 -8426.67 1422.67 35.5079 -303.152 305.225 
22689.5 1
15425800 9854.38 -8511.54 1420.85 178.65 -170.425 246.902 
22690 1
15425800 9940 -8586.23 1416.77 167.545 -146.169 222.343 
22690.5 1
15425800 9777.08 -8472.33 1426.08 -326.486 228.251 398.362 
22691 1
15425800 9805.77 -8445.31 1492.23 57.4868 54.1596 78.981 
22691.5 1
15425800 9777.67 -8397.17 1429 -56.4309 96.6687 111.934 
22692 1
15425800 9770.23 -8469.77 1412 -14.9616 -146.082 146.846 
22692.5 1
15425800 9725.77 -8499.69 1442.38 -85.8331 -57.7666 103.462 
22693 1
15425800 9708.58 -8224.08 1426.67 -35.145 563.618 564.712 
22693.5 1
15425800 9689 -8283.46 1419.23 -39.0885 -118.519 124.799 
22694 1
15425800 9689.92 -8323.25 1400 1.8444 -80.0573 80.0785 
22694.5 1
15425800 9725.31 -8324.15 1450.54 70.9239 -1.81132 70.947 
22695 1
15425800 9706.75 -8350.08 1481.92 -36.894 -51.5497 63.3919 
22695.5 1
15425800 9656.92 -8381.77 1455.92 -100.66 -64.0119 119.29 
22696 1
15425800 9720 -8268.77 1473.54 123.438 221.135 253.254 
22696.5 1
15425800 9773.67 -8234.17 1442.17 108.857 70.1878 129.523 
22697 1
15425800 9774.62 -8220.08 1429.46 1.95209 28.9912 29.0569 
22697.5 1
15425800 9766.85 -8195.69 1423.77 -15.2338 47.813 50.1812 
22698 1
15425800 9848.69 -8217.62 1425.15 161.114 -43.1557 166.794 
22698.5 1
15425800 9813.67 -8282.75 1413.5 -70.3326 -130.792 148.504 
22699 1
15425800 9714.38 -8215.54 1460.31 -203.865 138.011 246.187 
22699.5 1
15425800 9696.14 -8315.14 1435.21 -36.0509 -196.847 200.121 
22700 1
15425800 9748.38 -8350.38 1425.08 105.326 -71.0519 127.051 
22700.5 1
15425800 9695.79 -8291.43 1433.71 -106.26 119.103 159.615 
22701 1
15425800 9719.43 -8190.36 1435.79 45.6426 195.119 200.386 
22701.5 1
15425800 9657.15 -8115.31 1477.08 -123.561 148.908 193.496 
22702 1
15425800 9764.57 -8259.07 1447.07 220.118 -294.598 367.75 
22702.5 1
15425800 9768.64 -8323 1393.5 7.93651 -124.617 124.87 
22703 1
15425800 9737.64 -8274.07 1397 -62.6263 98.8456 117.015 
22703.5 1
15425800 9768.57 -8147.64 1445.71 61.4882 251.349 258.761 
22704 1
15425800 9920.62 -8105.15 1444.92 301.077 84.1367 312.612 
22704.5 1
15425800 10107.6 -8123.31 1501.23 378.543 -36.7487 380.322 
22705 1
15425800 10183 -8021.38 1489.54 152.6 206.322 256.624 
22705.5 1
15425800 10113.1 -7946.64 1490.57 -139.857 149.484 204.708 
22706 1
15425800 10045.2 -7902.77 1541.08 -134.072 86.7068 159.667 
22706.5 1
15425800 10065.2 -7821.69 1535.08 40.8163 165.463 170.423 
22707 1
15425800 10067.8 -7833.08 1524.92 5.24475 -23.5219 24.0996 
22707.5 1
15425800 10119 -7828.77 1499.46 102.053 8.58106 102.413 
22708 1
15425800 10100.2 -7857.46 1473.38 -36.3124 -55.2838 66.143 
22708.5 1
15425800 10099.9 -8021.42 1489.92 -0.474359 -327.91 327.911 
22709 1
15425800 10091.5 -8054.85 1511.85 -16.8429 -66.5926 68.6896 
22709.5 1
15425800 10124 -8036.58 1499.33 64.1784 36.0213 73.5962 
22710 1
15425800 10164.5 -7926.23 1484.46 81.0769 220.705 235.126 
22710.5 1
15425800 10107.9 -7875.33 1498.08 -112.345 100.987 151.062 
22711 1
15425800 10117.2 -8005.08 1497 19.1257 -265.881 266.568 
22711.5 1
15425800 10105.3 -8045.77 1497.31 -23.6481 -80.5661 83.9651 
22712 1
15425800 10135.7 -8349.83 1515.92 61.0845 -611.799 614.841 
22712.5 1
15425800 9943.38 -8437.54 1477.38 -383.797 -175.06 421.836 
22713 1
15425800 9956.5 -8446.33 1437.33 25.7164 -17.2448 30.9632 
22713.5 1
15425800 9906.75 -8480 1409.42 -102.789 -69.5592 124.113 
22714 1
15425800 9898.92 -8547.17 1393.08 -15.8891 -136.241 137.164 
22714.5 1
15425800 9957 -8555.33 1388.25 117.578 -16.5317 118.734 
22715 1
15425800 9984.15 -8487.46 1395 53.1386 132.822 143.057 
22715.5 1
15425800 10082.2 -8336.5 1400.08 192.723 296.585 353.701 
22716 1
15425800 10118.2 -8293.25 1412 74.2268 89.1753 116.025 
22716.5 1
15425800 10106.9 -8388.08 1406.33 -23.0352 -192.751 194.122 
22717 1
15425800 10112 -8420 1424.08 10.0461 -63.0764 63.8714 
22717.5 1
15425800 10130.2 -8422.67 1398 36.7944 -5.37634 37.1851 
22718 1
15425800 10165.1 -8383.54 1381.38 68.6922 77.1759 103.319 
22718.5 1
15425800 10183.6 -8297.75 1402 36.2161 167.883 171.745 
22719 1
15425800 10141.9 -8406.92 1394.25 -85.2079 -223.245 238.953 
22719.5 1
15425800 10091.9 -8299.42 1413.42 -100.604 216.298 238.549 
22720 1
15425800 10085.2 -8347.67 1397.92 -13.5227 -97.8702 98.8 
22720.5 1
15425800 10078.3 -8380.69 1400.92 -13.5064 -64.2522 65.6565 
22721 1
15425800 10060.2 -8338.75 1420.67 -34.7263 80.6583 87.8162 
22721.5 1
15425800 10089.8 -8372.5 1436.17 60.1287 -68.5976 91.22 
22722 1
15425800 10153.8 -8389.67 1453.83 130.081 -34.8916 134.68 
22722.5 1
15425800 10114.9 -8440.69 1458.08 -76.8977 -100.841 126.816 
22723 1
15425800 9936.75 -8503.08 1436.08 -354.926 -124.285 376.058 
22723.5 1
15425800 9794.5 -8483.25 1427.33 -292.695 40.8093 295.527 
22724 1
15425800 9679.92 -8420.83 1395.83 -231.015 125.84 263.066 
22724.5 1
15425800 9698.5 -8453.08 1378.58 37.771 -65.5488 75.6524 
22725 1
15425800 9671.23 -8239.23 1386.23 -53.2602 417.681 421.063 
22725.5 1
15425800 9704.25 -8226.92 1390.25 64.4907 24.051 68.8295 
22726 1
15425800 9793.75 -8126.58 1400.17 184.156 206.447 276.648 
22726.5 1
15425800 10010.2 -8342.15 1389.62 436.453 -434.618 615.942 
22727 1
15425800 10084 -8509.67 1382.75 146.951 -333.691 364.615 
22727.5 1
15425800 10017.9 -8549.69 1383.46 -130.845 -79.2587 152.979 
22728 1
15425800 9960 -8609.75 1377.58 -114.699 -118.926 165.225 
22728.5 1
15425800 10077.2 -8493.08 1371.17 241.581 240.55 340.919 
22729 1
15425800 10119.6 -8440.54 1388.46 83.7253 103.639 133.233 
22729.5 1
15425800 10090 -8453 1383 -58.8775 -24.7744 63.8775 
22730 1
15425800 10071.3 -8509 1381.54 -37.0145 -110.891 116.906 
22730.5 1
15425800 10065.9 -8433.17 1424 -10.6542 149.868 150.246 
22731 1
15425800 10163.2 -8371.92 1443.5 200.687 126.289 237.116 
22731.5 1
15425800 10191.5 -8484.75 1439.58 57.1862 -228.408 235.458 
22732 1
15425800 10078.8 -8512.31 1452.23 -220.177 -53.8236 226.661 
22732.5 1
15425800 10085.7 -8490.5 1428.42 13.551 42.8442 44.9361 
22733 1
15425800 10163.6 -8390.64 1425.45 158.798 203.388 258.038 
22733.5 1
15425800 10147.2 -8431.25 1448.33 -33.7863 -83.7395 90.2985 
22734 1
15425800 10158.6 -8416.85 1434.62 22.1116 28.023 35.6962 
22734.5 1
15425800 10195.6 -8311.08 1461.5 70.9558 203 215.043 
22735 1
15425800 10165.6 -8319.75 1428.17 -61.0998 -17.6511 63.5983 
22735.5 1
15425800 10160.4 -8228.46 1460.54 -10.5025 184.421 184.72 
22736 1
15425800 10167.2 -7882.17 1500.17 13.7011 699.586 699.72 
22736.5 1
15425800 9925.23 -7858.69 1517.62 -482.906 46.855 485.174 
22737 1
15425800 9717.83 -7898.67 1517.5 -414.795 -79.9487 422.429 
22737.5 1
15425800 9737.69 -7994.92 1581.23 39.9577 -193.675 197.754 
22738 1
15425800 9778.08 -8123.58 1562.42 81.4335 -259.396 271.878 
22738.5 1
15425800 9787.92 -8176.15 1540.46 19.2936 -103.079 104.87 
22739 1
15425800 9798 -8154.18 1517.27 20.3164 44.2984 48.7351 
22739.5 1
15425800 9752.5 -7911.08 1521.25 -92.668 495.109 503.706 
22740 1
15425800 9720.62 -7820.77 1508.31 -63.5152 179.909 190.791 
22740.5 1
15425800 9706.08 -7817.92 1539.5 -28.3829 5.57141 28.9246 
22741 1
15425800 9829.17 -7722.92 1530.25 254.304 196.281 321.243 
22741.5 1
15425800 9962.77 -7765.46 1508.54 270.999 -86.2979 284.408 
22742 1
15425800 10024.7 -7852.08 1479.85 118.4 -165.613 203.583 
22742.5 1
15425800 10161.8 -7970.42 1467.25 276.494 -238.588 365.203 
22743 1
15425800 10224.9 -7959.93 1580.36 127.579 21.231 129.333 
22743.5 1
15425800 10149.2 -7879.54 1576.31 -149.022 158.248 217.371 
22744 1
15425800 10107.3 -7849.08 1539.92 -82.8129 60.3072 102.445 
22744.5 1
15425800 10079.8 -7777.25 1544 -55.4435 144.825 155.075 
22745 1
15425800 10135.8 -7829.42 1568.17 114.286 -106.463 156.191 
22745.5 1
15425800 10165.3 -7864 1539.15 57.5671 -67.5456 88.749 
22746 1
15425800 10269.2 -8007.67 1524.75 205.42 -283.926 350.444 
22746.5 1
15425800 10233 -8096.08 1505.08 -75.5208 -184.201 199.082 
22747 1
15425800 10212.8 -8110.62 1490.46 -40.3885 -29.1223 49.793 
22747.5 1
15425800 10265.1 -8088.58 1478.25 103.44 43.6278 112.264 
22748 1
15425800 10262.6 -8129.69 1468.38 -4.86775 -81.0828 81.2288 
22748.5 1
15425800 9946.42 -8414.83 1431.33 -629.878 -568.01 848.164 
22749 1
15425800 9699.83 -8309.83 1399.08 -508.419 216.495 552.594 
22749.5 1
15425800 9626.75 -8163.67 1405.67 -147.942 295.884 330.808 
22750 1
15425800 9677.67 -8264 1407.33 102.655 -202.285 226.842 
22750.5 1
15425800 9707.69 -8263.62 1390.92 57.6308 0.738225 57.6355 
22751 1
15425800 10006.7 -8272.83 1464.25 593.203 -18.2896 593.485 
22751.5 1
15425800 10048.3 -8378.08 1409.92 85.2079 -215.235 231.488 
22752 1
15425800 10076.5 -8327.08 1397.83 56.7876 102.823 117.462 
22752.5 1
15425800 9843.31 -8311.85 1390.92 -453.682 29.6443 454.649 
22753 1
15425800 9834.92 -8293.17 1368.67 -16.5831 36.916 40.4696 
22753.5 1
15425800 9815.75 -8286.83 1391.08 -39.7649 13.1397 41.8795 
22754 1
15425800 9728 -8278.83 1399.83 -177.273 16.1616 178.008 
22754.5 1
15425800 9692.69 -8439.62 1400.77 -68.5586 -312.198 319.637 
22755 1
15425800 9725.67 -8368.92 1380 64.0279 137.279 151.476 
22755.5 1
15425800 9744 -8297.33 1386.5 37.8788 147.899 152.673 
22756 1
15425800 9939.42 -8403.83 1410.08 399.625 -217.791 455.119 
22756.5 1
15425800 9773.38 -8188.38 1420.54 -331.401 430.037 542.917 
22757 1
15425800 9742.67 -8329.17 1413.33 -61.559 -282.128 288.766 
22757.5 1
15425800 9720.31 -8285.31 1398.15 -44.6287 87.5429 98.2623 
22758 1
15425800 9724.25 -8112.58 1426.67 7.79112 341.352 341.441 
22758.5 1
15425800 9652.54 -7875.38 1503.15 -141.443 467.848 488.761 
22759 1
15425800 9770.67 -7725.67 1492 235.315 298.243 379.897 
22759.5 1
15425800 9851.85 -7735.69 1517.46 166.351 -20.5443 167.615 
22760 1
15425800 9995.93 -7801.79 1508 285.878 -131.138 314.521 
22760.5 1
15425800 9989.79 -7837.36 1485.93 -11.9978 -69.4754 70.5038 
22761 1
15425800 10079.6 -7912.38 1467.62 181.474 -151.571 236.446 
22761.5 1
15425800 10124.9 -7933.29 1474.29 89.9439 -41.5529 99.0784 
22762 1
15425800 10119.6 -7876.29 1472.07 -10.6414 116.327 116.812 
22762.5 1
15425800 10139.9 -7865.07 1475.27 40.7738 22.619 46.6275 
