# Supplementary material for: Intrinsic group behaviour II: On the dependence of triad spatial dynamics on social and personal features; and on the effect of social interaction on small group dynamics
Source: PLoS One. 2019 Dec 3;14(12):e0225704. doi: 10.1371/journal.pone.0225704 (PMC6890182; doi:10.1371/journal.pone.0225704)
Supplement: S2 Data Set — (ZIP) [file pone.0225704.s002.zip › set_2_nint/group_traj_dyas_noint/traj_2_0109_33.dat]

2 15212400 15212500 0 0 1 0 0 1 0 35 20 50 1609.58 1617.67 1601.49 
19884 1
15212400 7141 3745 1527 0 0 0 
19884.5 1
15212400 7101.79 3602.29 1527 -143.642 -522.763 542.138 
19885 1
15212400 7113.29 3065.71 1527 22.4609 -1047.99 1048.23 
19885.5 2
15212500 8196.12 2435.12 1338.88 0 0 0 
15212400 7506.38 2453.54 1514.69 789.355 -1229.27 1460.88 
19886 2
15212500 8281.46 2058.08 1302.38 213.876 -944.983 968.883 
15212400 7509.31 2015.77 1506.38 5.92916 -887.97 887.99 
19886.5 2
15212500 8432.69 1438.85 1377 309.265 -1266.32 1303.54 
15212400 7643.38 1432.77 1505.46 274.186 -1192.23 1223.35 
19887 2
15212500 8610.46 914.846 1375.23 348.567 -1027.45 1084.97 
15212400 7858.23 772.846 1519.92 421.267 -1293.97 1360.81 
19887.5 2
15212500 8419.92 84.4615 1383.54 -374.339 -1631.4 1673.8 
15212400 8004.46 365.308 1480.46 287.29 -800.665 850.647 
19888 2
15212500 8401.31 -499.154 1442.92 -36.7167 -1151.12 1151.7 
15212400 8390 -2.46154 1444.69 760.431 -725.383 1050.92 
19888.5 2
15212500 8587.25 -870.5 1490.75 380.25 -759.399 849.28 
15212400 9212 -520.083 1511.33 1680.98 -1058.53 1986.5 
19889 2
15212500 8938.77 -1231.08 1511.92 715.925 -734.373 1025.6 
15212400 9499.92 -885.846 1461.85 586.401 -744.934 948.047 
19889.5 2
15212500 9251 -1593.08 1498.69 608.637 -705.653 931.872 
15212400 9776.38 -1389.38 1565.31 538.911 -981.556 1119.77 
19890 2
15212500 9582.33 -2079.25 1480.42 666.667 -978.215 1183.79 
15212400 10051.5 -1809.75 1533.58 553.552 -845.806 1010.84 
19890.5 2
15212500 9949.77 -2604.15 1520.38 724.726 -1035.31 1263.76 
15212400 10400.2 -2235.62 1569.15 687.68 -839.971 1085.57 
19891 2
15212500 10201.9 -2945.67 1537.08 510.42 -691.321 859.333 
15212400 10685 -2640.33 1547.5 576.612 -819.267 1001.84 
19891.5 2
15212500 10456.3 -3258.08 1508.69 519.165 -637.572 822.211 
15212400 10938.5 -3077.08 1548.69 517.268 -891.313 1030.54 
19892 2
15212500 10719 -3608.92 1479.69 516.095 -689.285 861.085 
15212400 11245.5 -3437.62 1554 603.143 -708.327 930.327 
19892.5 2
15212500 10998.2 -4013.67 1480.92 557.385 -807.871 981.496 
15212400 11529.4 -3682.92 1571.5 566.777 -489.623 748.977 
19893 2
15212500 11309.8 -4417.08 1462.77 630.761 -816.62 1031.86 
15212400 11836.3 -4085.92 1591.92 621.237 -815.802 1025.41 
19893.5 2
15212500 11702.6 -4861.92 1466.62 790.28 -895.063 1194.02 
15212400 12112.5 -4485.08 1551.69 555.796 -803.126 976.689 
19894 2
15212500 12127.9 -5357.77 1435.38 850.615 -991.692 1306.52 
15212400 12457.8 -4952.23 1529 690.615 -934.308 1161.84 
19894.5 2
15212500 12442.2 -5854.92 1477.54 622.391 -984.463 1164.71 
15212400 12833.4 -5422.23 1504 743.641 -930.693 1191.3 
19895 2
15212500 12851.8 -6281.75 1521.42 828.986 -864.022 1197.39 
15212400 13236.2 -5804.67 1579.33 815.517 -774.162 1124.45 
19895.5 2
15212500 13255 -6662.79 1550.36 784.533 -741.315 1079.37 
15212400 13637.1 -6173.86 1602.29 779.808 -718.269 1060.19 
19896 2
15212500 13750.4 -7041.69 1544.08 963.783 -737.172 1213.38 
15212400 13985.2 -6557.15 1606.38 677.203 -745.713 1007.32 
19896.5 2
15212500 14005.1 -7377.08 1502.69 517.667 -681.676 855.957 
15212400 14287.3 -6845.69 1568.62 614.134 -586.46 849.174 
19897 2
15212500 14595.2 -7781.08 1487.23 1182.67 -809.619 1433.25 
15212400 14737.5 -7246.85 1572.38 902.112 -803.916 1208.34 
19897.5 2
15212500 14944.9 -8245.77 1491.46 718.054 -954.194 1194.19 
15212400 15189.5 -7725.77 1561.08 928.289 -983.415 1352.34 
19898 2
15212500 15252 -8683.23 1525.92 605.674 -862.843 1054.2 
15212400 15582.5 -8205.77 1589.85 774.996 -946.746 1223.5 
19898.5 2
15212500 15593.5 -9086.92 1547 691.373 -817.191 1070.42 
15212400 15963.5 -8621.69 1613.69 771.411 -841.95 1141.91 
19899 2
15212500 15985.2 -9686.38 1570.54 784.955 -1201.33 1435.04 
15212400 16296.4 -8738.46 1614.92 667.026 -234.006 706.883 
19899.5 2
15212500 16480.8 -10245 1597 993.217 -1119.47 1496.56 
15212400 16612 -8990.08 1613.77 632.496 -504.239 808.893 
19900 2
15212500 16754.1 -10661.6 1650.08 553.099 -843.351 1008.54 
15212400 16977 -9504 1614.23 738.866 -1040.33 1276.01 
19900.5 2
15212500 17106.9 -10952.4 1636 687.681 -566.748 891.127 
15212400 17456.6 -10324.4 1666.5 934.976 -1599.28 1852.53 
19901 2
15212500 17742 -11207.2 1591 1230.9 -493.941 1326.31 
15212400 17779.9 -10664.5 1712.23 626.512 -659.128 909.377 
19901.5 2
15212500 18154.2 -11527.1 1550 832.789 -646.154 1054.07 
15212400 18166.5 -10984.5 1699.77 781.041 -646.465 1013.87 
19902 2
15212500 18813.5 -11905.2 1544.54 1331.93 -763.947 1535.47 
15212400 18721 -11348.3 1699.69 1120.12 -734.887 1339.68 
19902.5 2
15212500 19290.3 -12232.9 1601.62 957.368 -658.017 1161.7 
15212400 19418.9 -11699.4 1622.54 1401.45 -704.974 1568.78 
19903 2
15212500 19596.6 -12665 1603.85 604.157 -852.223 1044.65 
15212400 19764.5 -12103.8 1628 681.687 -797.603 1049.22 
19903.5 2
15212500 19957.6 -12918 1602.85 726.358 -509.054 886.979 
15212400 20122.3 -12396.5 1627.85 719.858 -589.073 930.162 
19904 2
15212500 20295.5 -13237.7 1608.23 671.815 -635.571 924.817 
15212400 20433.3 -12646.8 1649.38 618.29 -497.63 793.674 
19904.5 2
15212500 20735.2 -13487.4 1564.33 893.553 -507.57 1027.65 
15212400 20805.1 -12953.6 1626.08 755.642 -623.45 979.634 
19905 2
15212500 21072.2 -13773.8 1608.46 693.548 -589.361 910.14 
15212400 21168.9 -13210.2 1628.31 748.641 -528.081 916.152 
19905.5 2
15212500 21373.9 -14038.5 1587.77 605.808 -531.511 805.92 
15212400 21445.3 -13495.3 1646.62 554.989 -572.444 797.311 
19906 2
15212500 21869.5 -14366.2 1542.54 962.36 -636.296 1153.69 
15212400 21932.3 -13709.5 1638.62 945.631 -415.833 1033.02 
19906.5 2
15212500 22309.2 -14610.6 1486.62 858.774 -477.314 982.508 
15212400 22490.8 -13985.4 1614.54 1090.75 -538.912 1216.61 
19907 2
15212500 22759.9 -14869.3 1441.08 925.433 -531.248 1067.08 
15212400 23017 -14258.4 1573.83 1080.56 -560.641 1217.34 
19907.5 2
15212500 23320.7 -15061.7 1509.77 1146.78 -393.372 1212.37 
15212400 23557.8 -14427.3 1565.69 1105.87 -345.38 1158.55 
19908 2
15212500 23844.8 -15217.2 1501.62 1025.74 -304.23 1069.91 
15212400 24102.5 -14637.7 1622.85 1066.08 -411.712 1142.82 
19908.5 2
15212500 24284.2 -15337.5 1521.23 877.015 -240.135 909.297 
15212400 24678.1 -14806.2 1552.92 1148.78 -336.404 1197.02 
19909 2
15212500 24797.8 -15468.5 1512.54 1037.45 -264.802 1070.71 
15212400 25084.1 -15011.5 1541.23 820.202 -414.763 919.108 
19909.5 2
15212500 25262.4 -15705.8 1559.77 931.093 -475.567 1045.51 
15212400 25489.3 -15156.2 1572.62 812.086 -289.965 862.301 
19910 2
15212500 25762.6 -15892.9 1639.38 988.598 -369.717 1055.47 
15212400 26049.6 -15396.9 1561.15 1107.33 -475.676 1205.17 
19910.5 2
15212500 26412.5 -16135.5 1539.31 1269.38 -473.708 1354.89 
15212400 26620.2 -15616.7 1457.15 1114.33 -429.237 1194.14 
19911 2
15212500 26993.4 -16351.4 1439.25 1197.69 -445.268 1277.78 
15212400 27165.6 -15827.6 1481.75 1124.6 -434.827 1205.73 
19911.5 2
15212500 27522.9 -16695.8 1446.54 1076.23 -700.06 1283.88 
15212400 27694.9 -16077.2 1576.23 1075.89 -507.257 1189.48 
19912 2
15212500 27923.7 -16810.2 1463.62 787.366 -224.573 818.766 
15212400 28170.9 -16301.3 1617.85 935.167 -440.381 1033.67 
19912.5 2
15212500 28426.5 -17005.2 1528.31 1013.8 -393.3 1087.42 
15212400 28725.5 -16539.2 1663.23 1118.02 -479.529 1216.52 
19913 2
15212500 28990.2 -17264.8 1596.69 1111.67 -511.91 1223.87 
15212400 29226.8 -16708.5 1627.23 988.924 -333.94 1043.79 
19913.5 2
15212500 29442.2 -17349.7 1602.62 889.915 -167.171 905.481 
15212400 29643.3 -16787.3 1641.92 819.806 -155.209 834.369 
19914 2
15212500 29986.5 -17415.8 1541 1088.62 -132.154 1096.61 
15212400 30130.3 -16865.2 1597.54 974 -155.692 986.365 
19914.5 2
15212500 30473.5 -17603.2 1469.69 969.966 -373.429 1039.37 
15212400 30626.8 -17082.9 1535 989.12 -433.803 1080.07 
19915 2
15212500 31116.7 -17885.8 1422.67 1309.99 -575.565 1430.86 
15212400 31206.5 -17265.2 1487.25 1180.56 -371.168 1237.53 
19915.5 2
15212500 31538.6 -18181 1403.31 869.997 -608.591 1061.73 
15212400 31781.2 -17445.5 1531.77 1184.85 -371.901 1241.85 
19916 2
15212500 32312.8 -18215.6 1393.92 1545.37 -69.0926 1546.91 
15212400 32441.3 -17659.3 1481.08 1317.67 -426.685 1385.03 
19916.5 2
15212500 33058.8 -18543.5 1488.46 1465.62 -644.099 1600.91 
15212400 33105 -17909.5 1547.15 1303.91 -491.461 1393.46 
19917 2
15212500 33590.5 -18771.6 1535.08 1059.15 -454.49 1152.54 
15212400 33659.8 -18200.1 1582.31 1105.12 -578.915 1247.57 
19917.5 2
15212500 34158 -18948.8 1536.23 1108.32 -346.004 1161.08 
15212400 34208.5 -18364.2 1604.08 1071.66 -320.613 1118.6 
19918 2
15212500 34629.2 -19140.7 1550.75 963.531 -392.428 1040.38 
15212400 34796.5 -18430.8 1620.5 1202.53 -136.202 1210.22 
19918.5 2
15212500 35147.5 -19324.9 1587.08 1053.44 -374.505 1118.03 
15212400 35386.1 -18549.3 1616.31 1198.33 -240.802 1222.28 
19919 2
15212500 35715.6 -19476.2 1538.17 1138.52 -303.093 1178.17 
15212400 35799.4 -18792.5 1586.25 828.336 -487.359 961.072 
19919.5 2
15212500 36362.4 -19729.1 1572.31 1320 -516.143 1417.33 
15212400 36309.3 -18971.5 1588.38 1040.59 -365.228 1102.83 
19920 2
15212500 37060.8 -19837.9 1662.77 1348.38 -210.128 1364.66 
15212400 36842.5 -19143.5 1557.62 1029.25 -332.195 1081.54 
19920.5 2
15212500 37475.2 -19971.6 1605.67 827.153 -266.787 869.113 
15212400 37392.6 -19338.6 1570 1098.05 -389.311 1165.02 
19921 2
15212500 37879.6 -20074.1 1668.57 810.263 -205.387 835.889 
15212400 37909.5 -19451.8 1629.71 1035.91 -226.858 1060.45 
19921.5 2
15212500 38481.8 -20232.8 1649.15 1199.6 -316.284 1240.59 
15212400 38482.9 -19684.3 1654.15 1142.28 -463.191 1232.62 
19922 2
15212500 38823.8 -20478.2 1624.77 678.724 -486.722 835.203 
15212400 38981.2 -19870.5 1594.62 988.553 -369.505 1055.35 
19922.5 2
15212500 39452.8 -20716.6 1649.08 1267.95 -480.705 1356.02 
15212400 39473.4 -20049.1 1535.92 992.465 -359.969 1055.73 
19923 2
15212500 39886.8 -21017.7 1591.31 885.754 -614.508 1078.04 
15212400 40008.9 -20341.1 1472.85 1092.87 -595.905 1244.78 
19923.5 2
15212500 40658.5 -21405.2 1550.62 1504.27 -755.286 1683.24 
15212400 40221.4 -20869.5 1443.31 414.155 -1030.14 1110.28 
19924 2
15212500 41191.7 -21764.6 1545.17 1079.36 -727.59 1301.7 
15212400 40853.7 -20958.7 1473.75 1279.92 -180.421 1292.58 
19924.5 2
15212500 41634.6 -21838.5 1572.92 911.417 -152.171 924.033 
15212400 41876.7 -21462.4 1617.54 2104.99 -1036.46 2346.32 
19925 2
15212500 42040.7 -21896 1625.31 786.971 -111.36 794.811 
15212400 42465.6 -22096.7 1572.08 1141.32 -1229.28 1677.42 
19925.5 2
15212500 42703.7 -21517 1655.67 1307.64 747.535 1506.23 
15212400 42781.2 -22208.2 1533 622.389 -220.035 660.139 
19926 2
15212500 43222.5 -21542.5 1659.85 1056.77 -51.8565 1058.04 
15212400 43134.2 -22280.8 1544.38 719.071 -147.854 734.115 
19926.5 2
15212500 43759 -21728.8 1586.5 1088.16 -377.867 1151.9 
15212400 43589.5 -22463 1496.58 923.467 -369.48 994.639 
19927 2
15212500 44107.6 -21774.9 1566.08 710.011 -94.0389 716.211 
15212400 44082.9 -22546.9 1510.15 1004.93 -170.923 1019.37 
19927.5 2
15212500 44543.3 -21908 1519.46 852.627 -260.425 891.512 
15212400 44455.3 -22786.7 1495.92 728.737 -469.216 866.73 
19928 2
15212500 44906.4 -21799.6 1594.42 727.673 217.268 759.417 
15212400 44812.2 -22745.2 1537.42 715.148 83.0507 719.954 
19928.5 2
15212500 45236.5 -21842.4 1605.54 644.769 -83.5963 650.166 
15212400 45148.3 -22777 1564 656.525 -62.0117 659.448 
19929 2
15212500 45608 -21970.8 1627.58 744.412 -257.245 787.607 
15212400 45390.5 -22754 1543.58 485.355 46.0922 487.539 
19929.5 2
15212500 45956.8 -22116.2 1647.92 704.584 -293.901 763.424 
15212400 45762.8 -22734.5 1566.54 752.214 39.3162 753.241 
19930 2
15212500 46305.1 -22305.4 1637.23 684.298 -371.619 778.694 
15212400 46059.8 -22863.8 1568.38 583.497 -253.891 636.341 
19930.5 2
15212500 46618.2 -22477.9 1640.83 637.827 -351.389 728.215 
15212400 46391.8 -23015.3 1599.92 676.145 -308.685 743.275 
19931 2
15212500 46880.4 -22654.6 1616.5 527.522 -355.586 636.177 
15212400 46733.4 -23160.4 1654.71 687.171 -291.942 746.615 
19931.5 2
15212500 47130.4 -22876.5 1615.15 486.296 -431.704 650.27 
15212400 46991.1 -23439 1614.23 501.4 -541.968 738.33 
19932 2
15212500 47213 -23414.2 1606.62 166.228 -1081.88 1094.57 
15212400 47246.2 -23929.3 1589.92 513.388 -986.535 1112.12 
