# Supplementary material for: Intrinsic group behaviour II: On the dependence of triad spatial dynamics on social and personal features; and on the effect of social interaction on small group dynamics
Source: PLoS One. 2019 Dec 3;14(12):e0225704. doi: 10.1371/journal.pone.0225704 (PMC6890182; doi:10.1371/journal.pone.0225704)
Supplement: S2 Data Set — (ZIP) [file pone.0225704.s002.zip › set_2_nint/group_traj_dyas_noint/traj_2_0109_32.dat]

2 15102200 15155500 0 1 0 0 2 0 1 30 20 40 1741.25 1789.53 1692.98 
19222 1
15102200 22180 -12992 1582 0 0 0 
19222.5 1
15102200 22173.5 -12992.3 1554.64 -23.7226 -1.04275 23.7455 
19223 1
15102200 22117.8 -12960.9 1536.79 -108.183 61.0264 124.209 
19223.5 1
15102200 22131.5 -12960.3 1519.31 27.3414 1.09235 27.3633 
19224 1
15102200 22109 -12898.9 1512.31 -45.349 123.51 131.573 
19224.5 1
15102200 22050.8 -12955 1503.85 -115.844 -111.707 160.93 
19225 1
15102200 22083 -12960.9 1506 63.5452 -11.7057 64.6143 
19225.5 1
15102200 22141.2 -12924.5 1557 115.998 72.4793 136.78 
19226 1
15102200 22112.3 -12931.9 1534.92 -59.3377 -15.1503 61.2412 
19226.5 1
15102200 22121.9 -12916.2 1513.54 19.531 32.1035 37.5779 
19227 1
15102200 22083.5 -12867.3 1540.23 -75.7093 96.3435 122.531 
19227.5 1
15102200 22052.2 -12937.4 1530.17 -63.8937 -142.788 156.432 
19228 1
15102200 22063.2 -12958.4 1527.08 22.1282 -41.9359 47.416 
19228.5 1
15102200 22059.8 -12924.1 1516.67 -6.7678 68.3292 68.6636 
19229 1
15102200 22053.2 -12953.1 1505.77 -13.5487 -58.8105 60.351 
19229.5 1
15102200 22058.5 -12946.9 1527.69 10.2071 11.8343 15.6281 
19230 1
15102200 22027.2 -12920.9 1525 -61.6293 51.1811 80.1104 
19230.5 1
15102200 22040.8 -12899.8 1520.33 27.5784 42.9474 51.0397 
19231 1
15102200 22121.4 -12880.2 1529.46 165.235 40.1561 170.044 
19231.5 1
15102200 22120.9 -12822.7 1501.77 -0.915751 114.011 114.015 
19232 1
15102200 22222.2 -12852.2 1493 201.655 -58.8416 210.064 
19232.5 1
15102200 22194.8 -12853.6 1502.31 -53.3353 -2.70433 53.4039 
19233 1
15102200 22108.8 -12860.8 1513.33 -176.427 -14.6201 177.031 
19233.5 1
15102200 22059.2 -12899 1512.23 -99.6363 -76.9618 125.899 
19234 1
15102200 22090 -13010 1513.67 61.5385 -222 230.371 
19234.5 1
15102200 22002.7 -13024.2 1505.54 -176.736 -28.6515 179.044 
19235 1
15102200 22039 -12900.2 1537.54 72.1823 246.368 256.724 
19235.5 1
15102200 22043.6 -12846.8 1561.15 9.15751 106.074 106.469 
19236 1
15102200 22147.9 -12941.5 1574.75 209.44 -190.222 282.931 
19236.5 1
15102200 22207.1 -13161.3 1537.69 120.001 -445.857 461.724 
19237 1
15102200 22233.3 -13096.7 1511.67 52.7237 129.801 140.101 
19237.5 1
15102200 22108.4 -12970.5 1502.92 -249.897 252.41 355.19 
19238 1
15102200 22045.7 -13013 1513 -124.637 -84.5695 150.62 
19238.5 1
15102200 22069 -13013.9 1550.77 45.4341 -1.79937 45.4697 
19239 1
15102200 22102 -12934.8 1530.92 65.2174 156.279 169.341 
19239.5 1
15102200 22092.7 -12959.1 1512.54 -18.3946 -47.8869 51.2983 
19240 1
15102200 22132.6 -12983.8 1503.83 81.7439 -50.5596 96.1163 
19240.5 1
15102200 22107.8 -12953.7 1526.62 -50.0753 60.8455 78.8017 
19241 1
15102200 22113 -12854.7 1532 10.0465 192.982 193.244 
19241.5 1
15102200 22166.4 -12884.1 1523.92 106.769 -58.7692 121.875 
19242 1
15102200 22206.8 -12963.7 1489.69 83.2542 -163.818 183.759 
19242.5 1
15102200 22230.5 -12904.4 1492.62 47.0426 118.143 127.164 
19243 1
15102200 22151.8 -12861.8 1499.31 -153.997 83.3961 175.128 
19243.5 1
15102200 22102.4 -12891.9 1506.67 -101.548 -62.0318 118.996 
19244 1
15102200 22080.1 -12975.2 1506.62 -45.6845 -170.219 176.243 
19244.5 1
15102200 21993.5 -13020.2 1514.31 -170.168 -88.5598 191.833 
19245 1
15102200 22030.6 -12972 1521.42 73.5085 95.5065 120.52 
19245.5 1
15102200 22051.1 -12886.5 1526.46 40.8239 170.242 175.068 
19246 1
15102200 22074.9 -12898.9 1525 47.9673 -24.9058 54.0478 
19246.5 1
15102200 22064.1 -12865.8 1532.54 -21.7666 66.4067 69.8829 
19247 1
15102200 22134.2 -12954.6 1532.38 136.602 -173.039 220.46 
19247.5 1
15102200 22164.6 -12947.2 1550.75 61.9745 15.0008 63.7641 
19248 1
15102200 22105.2 -12884.8 1532.85 -119.336 125.309 173.042 
19248.5 1
15102200 22150.9 -12990.8 1514.31 89.0452 -206.226 224.629 
19249 1
15102200 22100.8 -12901.1 1523.67 -99.5498 178.101 204.034 
19249.5 1
15102200 22143.5 -12909.4 1536.75 86.3636 -16.835 87.9892 
19250 1
15102200 22129.2 -12915.2 1529 -29.4925 -11.8313 31.7771 
19250.5 1
15102200 22135.2 -12954.9 1533.58 12.3394 -80.6288 81.5675 
19251 1
15102200 22105.2 -12887.8 1523.92 -58.7816 131.147 143.718 
19251.5 1
15102200 22103.1 -12848.2 1564.17 -4.10002 78.2559 78.3632 
19252 1
15102200 22084.9 -12858.2 1573.31 -36.3933 -20.0015 41.5275 
19252.5 1
15102200 22077 -12833.2 1533.75 -15.783 49.7625 52.2054 
19253 1
15102200 22078.2 -12885.9 1517.67 2.59875 -109.494 109.525 
19253.5 1
15102200 22105.9 -12903 1524.85 54.6899 -33.7615 64.2715 
19254 1
15102200 22142.2 -12861.3 1526.25 72.2205 82.8363 109.898 
19254.5 1
15102200 22137.3 -12886.4 1498.85 -9.70984 -49.2167 50.1653 
19255 1
15102200 22184 -12831 1513.25 93.9483 111.438 145.756 
19255.5 1
15102200 22172.5 -12787 1522.62 -23.31 88.8889 91.8945 
19256 1
15102200 22088.1 -13032.8 1522.33 -167.086 -486.799 514.675 
19256.5 1
15102200 22099.8 -13047.9 1520 23.9796 -30.7823 39.0201 
19257 1
15102200 22049.1 -13013.2 1513.92 -100.111 68.414 121.255 
19257.5 1
15102200 22029.3 -13031 1515.08 -38.942 -35.0478 52.3911 
19258 1
15102200 22082.8 -12972.2 1518.67 108.519 119.168 161.175 
19258.5 1
15102200 22129.9 -13013.2 1500.62 94.3682 -81.9716 124.999 
19259 1
15102200 22153.9 -13000.8 1512.75 47.701 24.6597 53.6981 
19259.5 1
15102200 22128.8 -13078.7 1483.85 -50.3957 -156.197 164.126 
19260 1
15102200 22084.4 -13042.5 1519.31 -86.8583 70.9017 112.122 
19260.5 1
15102200 22047.8 -12968.2 1525.38 -72.7858 148.023 164.95 
19261 1
15102200 22032.1 -12926.9 1527.08 -31.6017 82.6268 88.4638 
19261.5 1
15102200 22044.9 -12997.7 1535.42 26.7495 -147.382 149.79 
19262 1
15102200 22098.9 -12914.8 1527.85 109.546 167.993 200.554 
19262.5 1
15102200 22145.3 -12921.4 1528.64 92.3559 -13.1124 93.282 
19263 1
15102200 22187.6 -12919.8 1506.86 82.5893 3.20871 82.6516 
19263.5 1
15102200 22188.4 -12879.1 1512.77 1.58825 79.5094 79.5252 
19264 1
15102200 22220.8 -12865.9 1528.31 65.0532 26.3604 70.1911 
19264.5 1
15102200 22175.8 -12919.9 1590.08 -90.1804 -108.216 140.866 
19265 1
15102200 22192.4 -12933.3 1544 33.2766 -26.9308 42.8089 
19265.5 1
15102200 22178.7 -12871.5 1574.54 -27.7172 125.195 128.226 
19266 1
15102200 22143.8 -12912.5 1545.92 -70.5388 -83.1517 109.041 
19266.5 1
15102200 22158.2 -12948.3 1525.62 28.7692 -71.5385 77.1065 
19267 1
15102200 22113.9 -12985.7 1609.31 -89.6917 -75.6774 117.353 
19267.5 1
15102200 22173.8 -13190.2 1585.46 120.173 -410.72 427.94 
19268 1
15102200 22249.2 -13280.2 1556.85 152.14 -181.297 236.675 
19268.5 1
15102200 22258.8 -13200.2 1537.54 19.0388 159.527 160.659 
19269 1
15102200 22381.1 -13196.8 1524.46 242.674 6.71551 242.767 
19269.5 1
15102200 22423.6 -13151.3 1521.54 83.5726 89.4665 122.428 
19270 1
15102200 22426.8 -13014.4 1519.23 6.13589 266.387 266.458 
19270.5 1
15102200 22456.3 -12916.6 1519.62 58.8416 194.759 203.454 
19271 1
15102200 22426.1 -12947.5 1503.42 -61.8085 -63.1587 88.3703 
19271.5 1
15102200 22412.5 -13033.1 1505.69 -27.6866 -173.937 176.127 
19272 1
15102200 22468.5 -13073.7 1515.46 110.388 -79.9515 136.3 
19272.5 1
15102200 22401.4 -13036.5 1498.92 -132.978 73.572 151.974 
19273 1
15102200 22395.5 -13061.9 1489.69 -11.7629 -51.0757 52.4127 
19273.5 1
15102200 22336.6 -13061 1494.15 -119.519 1.87237 119.534 
19274 1
15102200 22181.3 -12932.7 1522 -305.767 252.531 396.567 
19274.5 1
15102200 22152.7 -12975.6 1509 -56.1757 -84.2851 101.29 
19275 1
15102200 22174.7 -12921.1 1515.85 44.3548 109.957 118.566 
19275.5 1
15102200 22172 -12926.8 1550.92 -5.46107 -11.5463 12.7726 
19276 1
15102200 22151.6 -12969.2 1547.07 -41.9478 -87.1562 96.7255 
19276.5 1
15102200 22205.6 -12887.7 1553.85 106.596 160.793 192.917 
19277 1
15102200 22207.9 -12860.5 1527.53 4.48463 54.2343 54.4194 
19277.5 1
15102200 22121.2 -12885.5 1538.31 -174.669 -50.3929 181.793 
19278 1
15102200 22209.6 -12913.9 1536.57 179.699 -57.8598 188.785 
19278.5 1
15102200 22180.9 -12896.5 1541.4 -56.3135 34.0416 65.803 
19279 1
15102200 22221.4 -12890.2 1582 80.3928 12.5051 81.3595 
19279.5 1
15102200 22187.1 -12941.9 1552.5 -69.7388 -105.145 126.171 
19280 1
15102200 22160.8 -12899.1 1542.85 -51.4613 83.7186 98.2704 
19280.5 1
15102200 22177.6 -12873.1 1525.36 33.5264 51.7646 61.6733 
19281 1
15102200 22108.3 -12859.5 1548.46 -139.789 27.4282 142.454 
19281.5 1
15102200 22118.1 -12951.6 1533.64 19.845 -187.204 188.253 
19282 1
15102200 22112.9 -12858.5 1544.86 -10.2846 183.714 184.001 
19282.5 1
15102200 22046.6 -12931.9 1572.64 -133.372 -147.744 199.038 
19283 1
15102200 22069.9 -12988.6 1556.85 47.2705 -114.751 124.106 
19283.5 1
15102200 22087.8 -12876.1 1545.57 36.0861 227.217 230.065 
19284 1
15102200 22078.6 -12838.2 1549.21 -17.9266 73.791 75.9373 
19284.5 1
15102200 22071.2 -12964.7 1557.31 -14.7467 -251.447 251.879 
19285 1
15102200 22035 -12986.9 1547.69 -74.0858 -45.5549 86.9709 
19285.5 1
15102200 22067.5 -12962.1 1556.31 66.1131 50.6032 83.2564 
19286 1
15102200 22164.7 -12949.3 1553.86 189.208 24.8856 190.837 
19286.5 1
15102200 22178.6 -12939.7 1559.62 26.9924 18.628 32.7962 
19287 1
15102200 22137.8 -12942.7 1553.69 -81.3757 -5.98802 81.5957 
19287.5 1
15102200 22144.6 -12897.6 1545 13.7029 91.2488 92.272 
19288 1
15102200 22080.6 -12855.5 1562.62 -130.612 86.0283 156.398 
19288.5 1
15102200 22066.7 -12852 1585.08 -28.2415 7.02138 29.1013 
19289 1
15102200 22051.1 -12955.3 1564.57 -30.3108 -201.337 203.606 
19289.5 1
15102200 22103.4 -13115.1 1534.92 101.638 -310.878 327.071 
19290 1
15102200 22072.9 -13137.6 1509.83 -61.8011 -45.6519 76.8341 
19290.5 1
15102200 22083.7 -13031.7 1515.36 22.3091 218.738 219.872 
19291 1
15102200 22149.5 -12952.3 1538.92 129.067 155.699 202.239 
19291.5 1
15102200 22160.9 -12914.9 1539.31 23.2814 76.4512 79.9175 
19292 1
15102200 22146.3 -12931.1 1560.14 -29.1001 -32.2461 43.4353 
19292.5 1
15102200 22109.1 -12917.6 1594.69 -73.1018 26.5766 77.7829 
19293 1
15102200 22178.9 -12956.2 1551.46 140.253 -77.5409 160.261 
19293.5 1
15102200 22123.5 -12904.8 1540 -109.392 101.502 149.229 
19294 1
15102200 22103 -13187.9 1512.77 -40.679 -562.93 564.398 
19294.5 1
15102200 22064.9 -13072.8 1551.46 -77.2351 233.422 245.868 
19295 1
15102200 22089.8 -12960.2 1553.38 49.4943 224.487 229.878 
19295.5 1
15102200 22132.7 -12894.8 1536.77 85.6748 130.355 155.989 
19296 1
15102200 22075.7 -12933.1 1550 -114.688 -76.9231 138.096 
19296.5 1
15102200 22050.8 -12978.8 1529.08 -50.6567 -93.0269 105.925 
19297 1
15102200 22141.7 -12850.3 1551.92 183.313 259.15 317.431 
19297.5 1
15102200 22220 -12874.8 1545.54 155.372 -48.6874 162.822 
19298 1
15102200 22221 -12883.7 1525.31 1.99601 -17.657 17.7695 
19298.5 1
15102200 22202.2 -12965.8 1521.31 -37.9944 -166.148 170.437 
19299 1
15102200 22162.1 -12947.9 1527.29 -78.7582 35.0504 86.2055 
19299.5 1
15102200 22191.1 -12930.2 1522.85 57.6376 35.2546 67.5646 
19300 1
15102200 22180.5 -12938.7 1522.08 -21.6841 -17.4106 27.8088 
19300.5 1
15102200 22129.1 -12923.1 1536.93 -100.776 30.4891 105.287 
19301 1
15102200 22163.5 -12960.6 1527.23 67.6897 -73.9103 100.223 
19301.5 1
15102200 22089.5 -12984.9 1557.77 -152.419 -50.119 160.447 
19302 1
15102200 22065.8 -13039.2 1532.15 -48.0186 -109.713 119.761 
19302.5 1
15102200 22110.8 -12903.6 1521.86 86.737 261.248 275.271 
19303 1
15102200 22082.5 -12909.8 1539.92 -55.8662 -12.0836 57.1581 
19303.5 1
15102200 22068.6 -13009.2 1575.77 -27.972 -200.777 202.716 
19304 1
15102200 22134.2 -12991.1 1516.31 136.824 37.7389 141.933 
19304.5 1
15102200 22174.9 -12917.5 1498.79 80.4235 145.122 165.917 
19305 1
15102200 22197.5 -12919.2 1511.62 44.4202 -3.40033 44.5502 
19305.5 1
15102200 22156.8 -12940.7 1546.38 -82.8643 -43.621 93.6445 
19306 1
15102200 22162.4 -12945.5 1545.92 11.3672 -9.65431 14.9137 
19306.5 1
15102200 22168.6 -12834.6 1531.93 11.9206 213.661 213.993 
19307 1
15102200 22181.2 -12875.3 1553.92 24.9691 -80.3477 84.138 
19307.5 1
15102200 22103 -12919.7 1560.08 -157.723 -89.4851 181.34 
19308 1
15102200 21995.5 -13049.3 1551.08 -215.941 -260.272 338.189 
19308.5 1
15102200 22085.5 -12957.3 1525.23 178.218 182.178 254.854 
19309 1
15102200 22093.3 -12848.3 1513.33 16.0322 221.944 222.522 
19309.5 1
15102200 22107.4 -12960.8 1588.69 28.3864 -227.299 229.064 
19310 1
15102200 22146.5 -12884.9 1600.77 79.1031 153.69 172.853 
19310.5 1
15102200 22122.6 -12864.3 1580 -48.5665 41.9865 64.1995 
19311 1
15102200 22095.2 -12886.7 1571.46 -54.7043 -44.5909 70.5755 
19311.5 1
15102200 22110.3 -13008.4 1583.23 29.4822 -236.755 238.584 
19312 1
15102200 22094.8 -12982.4 1571 -30.9231 52 60.4999 
19312.5 1
15102200 22066 -12941.3 1573 -57.3482 81.6639 99.7888 
19313 1
15102200 22092.4 -13052.3 1535.31 53.4102 -224.696 230.957 
19313.5 1
15102200 22064.9 -12957.5 1550.92 -55.9298 193.169 201.103 
19314 1
15102200 22092 -12942.4 1561 53.5117 29.7963 61.248 
19314.5 1
15102200 22127.6 -12905.1 1538.85 70.2473 73.5852 101.732 
19315 1
15102200 22143.2 -12895.5 1523.62 31.2017 19.308 36.6926 
19315.5 1
15102200 22076.5 -12936.8 1540.92 -132.436 -82.2756 155.912 
19316 1
15102200 22076.8 -12995.5 1542.69 0.608088 -115.841 115.842 
19316.5 1
15102200 22005.3 -13001.2 1562.92 -142.224 -11.3167 142.673 
19317 1
15102200 21992.7 -12917.1 1558.08 -25.2813 168.491 170.377 
19317.5 1
15102200 22023.6 -12960.7 1536.38 61.7227 -87.0567 106.717 
19318 1
15102200 22071.9 -12915.8 1529.83 98.7756 91.7361 134.804 
19318.5 1
15102200 22088.4 -12901.6 1530.46 33.4035 28.8397 44.1307 
19319 1
15102200 22164.3 -12960.2 1520.85 146.287 -112.939 184.811 
19319.5 1
15102200 22123.6 -12870.8 1558.08 -81.7758 179.513 197.262 
19320 1
15102200 22169 -12863.1 1555.67 94.2254 16.0788 95.5875 
19320.5 1
15102200 22153.2 -13021.8 1545 -31.1971 -313.641 315.189 
19321 1
15102200 22172.5 -13043.9 1518.77 38.8036 -44.4525 59.0063 
19321.5 1
15102200 22194.6 -12925 1553.93 45.4288 245.202 249.375 
19322 1
15102200 22099.6 -12866.4 1540.64 -184.327 113.731 216.59 
19322.5 1
15102200 22056.3 -12877.2 1538.92 -85.1378 -21.0713 87.7066 
19323 1
15102200 22103.1 -12927 1533 93.1658 -99.2951 136.159 
19323.5 1
15102200 22092.1 -12985.5 1531.21 -22.1337 -118.421 120.472 
19324 1
15102200 22145.8 -12938.5 1589.85 107.468 94.2655 142.952 
19324.5 1
15102200 22142.8 -12927 1592.54 -5.96546 23.3909 24.1396 
19325 1
15102200 22118.3 -12995.4 1580.31 -49.1753 -137.043 145.599 
19325.5 1
15102200 22102.8 -12997.2 1546.77 -30.985 -3.69971 31.2051 
19326 1
15102200 22134.3 -12972 1528.46 62.5478 50.1606 80.1767 
19326.5 1
15102200 22107.1 -12928 1526.79 -52.9529 85.77 100.799 
19327 1
15102200 22084.2 -12998.7 1529.46 -45.7038 -140.541 147.786 
19327.5 1
15102200 22098.6 -13010.9 1537.21 28.8626 -24.375 37.7782 
19328 1
15102200 22114.9 -12950.2 1547.92 32.302 120.432 124.689 
19328.5 1
15102200 22115.1 -12874.8 1541.85 0.30955 151.834 151.834 
19329 1
15102200 22119.2 -12884.9 1559.77 8.34106 -20.3892 22.0294 
19329.5 1
15102200 22124.3 -12826.9 1562.54 10.298 117.647 118.097 
19330 1
15102200 22110 -12818.2 1583.69 -28.6154 17.3846 33.4823 
19330.5 1
15102200 22101.8 -12803.3 1605.38 -16.5058 30.2087 34.4239 
19331 1
15102200 22140.1 -12859 1560.64 74.9446 -108.987 132.268 
19331.5 1
15102200 22126.5 -12894.6 1565.15 -27.1004 -70.947 75.9467 
19332 1
15102200 22094.4 -12998.8 1512.31 -66.0243 -213.868 223.828 
19332.5 1
15102200 22092.8 -12992.9 1524.08 -3.23724 11.7157 12.1548 
19333 1
15102200 22139.8 -12978.8 1555.31 94 28.1538 98.1256 
19333.5 1
15102200 22094.4 -12910.1 1530.85 -91.1338 138.091 165.452 
19334 1
15102200 22078.7 -12847.3 1554.92 -31.7658 127.063 130.974 
19334.5 1
15102200 22037.2 -12791.9 1566.36 -80.8538 107.952 134.874 
19335 1
15102200 22041.5 -12799.2 1561.62 8.44384 -14.5173 16.7944 
19335.5 1
15102200 22077.9 -12861.2 1550.93 72.9341 -123.967 143.83 
19336 1
15102200 22071.9 -12924.7 1559.86 -11.8815 -124.266 124.833 
19336.5 1
15102200 22053.5 -12889.2 1545.08 -37.0879 71.6944 80.7193 
19337 1
15102200 22049 -12887.5 1528.79 -9.16127 3.39599 9.77045 
19337.5 1
15102200 22086.9 -12934 1525.5 75.1134 -92.2619 118.972 
19338 1
15102200 22104.1 -12997.7 1550.14 33.7612 -124.442 128.94 
19338.5 1
15102200 22019.6 -13016 1542.43 -169.339 -36.6447 173.258 
19339 1
15102200 22106 -12905.3 1532.27 178.056 228.316 289.538 
19339.5 1
15102200 22104.7 -12900.7 1539.07 -2.55892 9.29293 9.63881 
19340 1
15102200 22056.4 -12934.1 1522.87 -97.6431 -67.6094 118.765 
19340.5 1
15102200 22064.1 -13174.8 1529.69 15.0585 -469.16 469.402 
19341 1
15102200 22020.1 -13030.3 1531.53 -85.9212 282.186 294.977 
19341.5 1
15102200 22027.5 -12922.8 1530.64 15.1578 221.291 221.81 
19342 1
15102200 22107.9 -12873.5 1537.43 163.473 100.174 191.724 
19342.5 1
15102200 22163.7 -12850.4 1550.6 110.154 45.6522 119.24 
19343 1
15102200 22122.9 -12881.5 1524.07 -79.5507 -60.6238 100.018 
19343.5 1
15102200 22131 -12965.5 1533 16.3511 -168.675 169.465 
19344 1
15102200 22133.4 -12924.5 1536.15 4.8174 82.906 83.0458 
19344.5 1
15102200 22139.4 -12949.5 1513.14 12.3095 -50.9948 52.4595 
19345 1
15102200 22101.9 -12894 1558 -72.8155 107.767 130.061 
19345.5 1
15102200 22135.8 -12947.5 1519.46 67.5462 -106.71 126.291 
19346 1
15102200 22116.6 -12900.1 1537 -38.6274 95.3523 102.879 
19346.5 1
15102200 22068.2 -12945.2 1572.23 -98.0113 -91.4157 134.026 
19347 1
15102200 22086.7 -12974.5 1528.31 38.145 -60.1456 71.2217 
19347.5 1
15102200 22107.6 -12997.1 1527.43 40.9395 -44.4732 60.4475 
19348 1
15102200 22109.9 -13054.9 1574.57 4.58588 -112.424 112.517 
19348.5 1
15102200 22039.9 -13035.9 1535 -142.288 38.6291 147.438 
19349 1
15102200 22095.6 -12948.5 1542.14 110.118 172.773 204.882 
19349.5 1
15102200 22118.7 -12903.5 1528.77 46.0989 89.9231 101.051 
19350 1
15102200 22148.3 -12924.5 1497 61.8275 -43.6807 75.7011 
19350.5 1
15102200 22181.1 -12855.5 1533 64.0024 134.615 149.056 
19351 1
15102200 22208.7 -12861.1 1542.54 54.2542 -10.8811 55.3346 
19351.5 1
15102200 22203.3 -12849.3 1548.69 -10.8125 23.633 25.989 
19352 1
15102200 22146.3 -12959.5 1553.38 -115.152 -222.688 250.699 
19352.5 1
15102200 22118.2 -12852.2 1555.08 -56.3077 214.769 222.028 
19353 1
15102200 22072.1 -12940.5 1573.5 -91.2916 -175.29 197.638 
19353.5 1
15102200 22186.8 -13190.5 1541.92 227.433 -496.108 545.756 
19354 1
15102200 22220.5 -13204.1 1530.15 69.0416 -27.7427 74.407 
19354.5 1
15102200 22239.9 -13105.1 1543.5 38.779 197.222 200.998 
19355 1
15102200 22155.5 -13072.2 1541.69 -170.986 66.4791 183.455 
19355.5 1
15102200 22050.2 -12979.1 1536.36 -211.765 187.443 282.806 
19356 1
15102200 22132.4 -12916.1 1582.79 159.33 122.093 200.731 
19356.5 1
15102200 22193.9 -12954.2 1546.77 122.013 -75.5604 143.515 
19357 1
15102200 22147.4 -12865.4 1532.21 -92.5764 176.392 199.21 
19357.5 1
15102200 22182.2 -12878.4 1535.77 71.3047 -26.5493 76.087 
19358 1
15102200 22162.1 -12917.5 1564.71 -40.6527 -79.1809 89.0071 
19358.5 1
15102200 22184 -12915.2 1535.14 42.9131 4.47302 43.1455 
19359 1
15102200 22138.4 -12916 1585 -92.1523 -1.5873 92.166 
19359.5 1
15102200 22067.6 -13092.5 1594.57 -142.913 -356.566 384.139 
19360 1
15102200 22081.3 -13058.6 1555.31 27.3297 67.7692 73.0724 
19360.5 1
15102200 22122 -12944.2 1563 83.0455 233.472 247.801 
19361 1
15102200 22102.5 -12927.9 1537.27 -37.9288 31.743 49.4592 
19361.5 1
15102200 22094 -12992.2 1557.71 -16.5365 -125.679 126.762 
19362 1
15102200 22104.6 -12999.6 1535.14 21.2705 -14.9468 25.9969 
19362.5 1
15102200 22094.6 -13017.2 1522.38 -20.4017 -35.8832 41.2775 
19363 1
15102200 22117.6 -12923.5 1515.79 47.332 193.101 198.817 
19363.5 1
15102200 22160.3 -12930.9 1534.93 81.9486 -14.2674 83.1814 
19364 1
15102200 22212.3 -12834.9 1563.08 103.667 191.255 217.544 
19364.5 1
15102200 22186 -12803.2 1574.93 -53.6892 64.7118 84.0842 
19365 1
15102200 22044.4 -12973.5 1557.62 -283.231 -340.648 443.014 
19365.5 1
15102200 22065.4 -12962 1557.86 41.8613 23.0309 47.7786 
19366 1
15102200 22018.8 -12958.9 1556.29 -90.43 5.96394 90.6264 
19366.5 1
15102200 22156.5 -12880.7 1557.23 280.399 159.341 322.51 
19367 1
15102200 22143.5 -12903.8 1520.15 -27.0833 -48.0769 55.1806 
19367.5 1
15102200 22095 -12825 1531.93 -96.1538 156.288 183.498 
19368 1
15102200 22137.1 -13061.4 1549.64 82.0106 -460.874 468.114 
19368.5 1
15102200 22269.7 -13186.5 1520.92 266.843 -251.73 366.842 
19369 1
15102200 22293 -13223.2 1519.64 46.8026 -73.6462 87.2597 
19369.5 1
15102200 22299 -13215.6 1527.92 11.8812 15.0473 19.1725 
19370 1
15102200 22250.2 -13204.5 1539.29 -97.767 22.2753 100.272 
19370.5 1
15102200 22136.9 -13052.8 1526.46 -221.272 296.349 369.843 
19371 1
15102200 22118.8 -12946.1 1541.77 -36.8232 216.414 219.525 
19371.5 1
15102200 22223.5 -13108.8 1545.62 212.083 -329.492 391.848 
19372 1
15102200 22193.9 -13171.9 1539.64 -58.5176 -124.669 137.719 
19372.5 1
15102200 22111.6 -13114.2 1536.08 -165.288 116.014 201.938 
19373 1
15102200 22049.5 -12978.2 1541.92 -126.688 277.551 305.097 
19373.5 1
15102200 22167.9 -12887.1 1531.14 232.453 178.804 293.266 
19374 1
15102200 22157 -12785.5 1522.77 -21.3303 199.767 200.902 
19374.5 1
15102200 22125.7 -12752.8 1549.62 -64.1551 66.8348 92.6432 
19375 1
15102200 22051.9 -12771.9 1563.43 -145.631 -37.6379 150.417 
19375.5 1
15102200 22018.5 -12889.5 1554.85 -65.4591 -231.061 240.154 
19376 1
15102200 21972.5 -12945.9 1536.62 -92.5553 -113.45 146.415 
19376.5 1
15102200 22021.6 -13010.1 1562.69 102.244 -133.654 168.277 
19377 1
15102200 22021.9 -13090.9 1567.14 0.616509 -159.157 159.158 
19377.5 1
15102200 22021.3 -13049.8 1580.85 -1.21266 80.2391 80.2483 
19378 1
15102200 22027.3 -12919.8 1564.08 12.4481 269.71 269.997 
19378.5 1
15102200 22013.5 -12885.7 1550.36 -27.6154 68.2637 73.6379 
19379 1
15102200 22056.1 -12836.8 1548.08 83.3208 95.6324 126.838 
19379.5 1
15102200 22109.8 -12779.6 1541.46 109.733 116.797 160.259 
19380 1
15102200 22155.9 -12805.8 1542 92.022 -52.3407 105.866 
19380.5 1
15102200 22119.6 -12768.7 1544.15 -71.2019 72.8751 101.885 
19381 1
15102200 22156.5 -12809.4 1543.85 75.5073 -83.2154 112.366 
19381.5 1
15102200 22193.4 -12874.1 1551.29 73.4863 -129 148.463 
19382 1
15102200 22171.9 -12836.1 1561.71 -43.4033 76.6025 88.0442 
19382.5 1
15102200 22114.6 -12864.4 1534.79 -113.437 -56.0113 126.512 
19383 1
15102200 22108.5 -12857.6 1516.07 -11.8815 13.1395 17.7148 
19383.5 1
15102200 22074.5 -12852.2 1529.69 -68.1959 11.0221 69.0808 
19384 1
15102200 22101.8 -12813.6 1546.62 55.6165 78.4897 96.1968 
19384.5 1
15102200 22161.5 -12860.9 1542.71 117.893 -93.3632 150.384 
19385 1
15102200 22163.6 -13099.5 1548.15 4.12356 -465.266 465.284 
19385.5 1
15102200 22215 -13279.6 1522.54 104.867 -367.504 382.173 
19386 1
15102200 22234.2 -13177.2 1526.23 38.6946 206.838 210.426 
19386.5 1
15102200 22157.5 -12899.3 1518.15 -155.406 563.738 584.767 
19387 1
15102200 22161.7 -12854.7 1519.54 8.35784 89.7694 90.1576 
19387.5 1
15102200 22115.2 -12947.9 1560.14 -90.6004 -181.747 203.077 
19388 1
15102200 22105.8 -12926.5 1510.08 -18.5876 42.5933 46.4724 
19388.5 1
15102200 22130 -12861.4 1540 49.2936 132.81 141.663 
19389 1
15102200 22099.6 -12859 1544.29 -59.7582 4.69412 59.9422 
19389.5 1
15102200 22137.4 -12876.6 1562.38 75.0333 -35.0206 82.8036 
19390 1
15102200 22154.4 -12957.4 1566.36 34.2879 -163.259 166.821 
19390.5 1
15102200 22182 -12947.8 1552.08 55.1754 19.2801 58.4469 
19391 1
15102200 22148.2 -12910.7 1552.14 -66.9024 73.3761 99.2975 
19391.5 1
15102200 22087.5 -12811.8 1530.85 -121.749 198.133 232.55 
19392 1
15102200 22115.5 -12759.9 1547.46 56.7951 105.321 119.658 
19392.5 1
15102200 22098.5 -12787.5 1575.08 -33.7972 -54.9014 64.4702 
19393 1
15102200 22114.3 -12721.8 1555.38 31.3785 130.236 133.963 
19393.5 1
15102200 22085.9 -12758.1 1551.85 -56.3187 -72.0391 91.4408 
19394 1
15102200 22056.4 -12795.3 1556.75 -60.5881 -76.5019 97.5882 
19394.5 1
15102200 22073 -12909.2 1568.46 34.1221 -234.357 236.828 
19395 1
15102200 22090.2 -13018.8 1530.77 33.6538 -214.093 216.721 
19395.5 1
15102200 22095.1 -12925.3 1546.54 9.50226 183.409 183.655 
19396 1
15102200 22105 -12992.3 1537.85 20.1689 -136.179 137.664 
19396.5 1
15102200 22081.6 -12971.2 1494 -47.863 43.2242 64.4918 
19397 1
15102200 22092.9 -12956.2 1495.71 21.8177 29.1829 36.437 
19397.5 1
15102200 22092.3 -12870.3 1540.38 -1.10553 172.85 172.854 
19398 1
15102200 22232.3 -12929.5 1534.6 284.028 -120.133 308.389 
19398.5 1
15102200 22218.6 -12886.5 1523.33 -27.6325 86.6533 90.9524 
19399 1
15102200 22106.7 -12766.9 1589.27 -221.08 236.364 323.642 
19399.5 1
15102200 22132.6 -12740.9 1581.79 52.3425 52.5445 74.1664 
19400 1
15102200 22020 -13078.7 1576.36 -223.055 -669.024 705.228 
19400.5 1
15102200 22048.5 -12992 1559 56.0576 170.362 179.348 
19401 1
15102200 22095.7 -12882.9 1529.64 94.551 218.723 238.285 
19401.5 1
15102200 22068.4 -12922 1506.43 -55.0446 -78.7583 96.0873 
19402 1
15102200 22158.4 -12894.6 1524.5 179.641 54.7476 187.798 
19402.5 1
15102200 22139.2 -12921.1 1519.86 -38.6724 -53.6797 66.1594 
19403 1
15102200 22142 -12905.6 1497.5 5.46218 30.5322 31.017 
19403.5 1
15102200 22113 -12896 1584.54 -57.8842 19.1046 60.9555 
19404 1
15102200 22163.1 -12873.5 1540.46 101.576 45.717 111.39 
19404.5 1
15102200 22075.7 -12880.5 1533.46 -173.727 -13.9165 174.283 
19405 1
15102200 22117.1 -12934.9 1547.92 83.1016 -109.361 137.352 
19405.5 1
15102200 22117.2 -12941.1 1535.08 0.154775 -12.382 12.383 
19406 1
15102200 22128.5 -12920.6 1563.92 23.0769 41.7582 47.7105 
19406.5 1
15102200 22120.7 -12916.9 1543.92 -15.5696 7.39941 17.2384 
19407 1
15102200 22029.8 -13027.8 1554.46 -180.762 -220.523 285.141 
19407.5 1
15102200 22098.8 -12968 1559.62 134.653 116.659 178.159 
19408 1
15102200 22099.8 -12981.3 1537.31 1.98807 -26.4566 26.5312 
19408.5 1
15102200 22091.7 -12972.6 1497.33 -16.625 17.7324 24.307 
19409 1
15102200 22072.9 -12867.8 1538.69 -38.0967 213.037 216.416 
19409.5 1
15102200 22065.4 -12870.5 1551.85 -14.7236 -5.25841 15.6344 
19410 1
15102200 22057.1 -12825.1 1535.25 -16.7703 91.6731 93.1945 
19410.5 1
15102200 22063.3 -12811.3 1537.77 12.5999 27.8859 30.6004 
19411 1
15102200 22149.2 -12924.2 1550.5 166.716 -219.144 275.351 
19411.5 1
15102200 22310 -12982.4 1548.64 323.608 -117.083 344.138 
19412 1
15102200 22395.7 -13079 1534.31 172.767 -194.844 260.409 
19412.5 1
15102200 22382.9 -13182.1 1532.71 -26.3016 -211.212 212.843 
19413 1
15102200 22328.9 -13206.7 1530.69 -106.379 -48.5619 116.939 
19413.5 1
15102200 22245.6 -13144.8 1526.77 -171.063 127.152 213.144 
19414 1
15102200 22143.2 -12956.2 1510.71 -199.612 367.553 418.259 
19414.5 1
15102200 22110.1 -12931.2 1498.92 -64.8481 49.042 81.3043 
19415 1
15102200 22079.8 -12907.9 1508.54 -61.6954 47.4097 77.8075 
19415.5 1
15102200 22107.8 -12923.8 1522.15 56 -31.6923 64.346 
19416 1
15102200 22132.9 -12971.4 1516.54 49.8547 -94.6628 106.988 
19416.5 1
15102200 22140.5 -12863.4 1508.62 15.1399 214.712 215.245 
19417 1
15102200 22068.4 -12967.6 1523.62 -142.597 -205.99 250.53 
19417.5 1
15102200 22084.2 -12978.8 1522.38 31.2547 -21.9997 38.221 
19418 1
15102200 22060.2 -12964.4 1507.46 -47.619 28.5409 55.5172 
19418.5 1
15102200 22075.2 -13076.5 1542.46 30 -224.308 226.305 
19419 1
15102200 22137.6 -12989.2 1563.77 125.019 174.965 215.041 
19419.5 1
15102200 22086.2 -12924.2 1536.77 -103.182 130.677 166.502 
19420 1
15102200 22065.1 -12936.2 1531.38 -42.9084 -24.3408 49.3316 
19420.5 1
15102200 22154.1 -12949.1 1518.85 180.894 -26.2664 182.791 
19421 1
15102200 22119.5 -12847.6 1529.08 -70.4998 206.643 218.338 
19421.5 1
15102200 22137.2 -12826.2 1539.62 35.4675 42.8374 55.6146 
19422 1
15102200 22121.1 -12802.2 1523.14 -32.1899 47.6884 57.5358 
19422.5 1
15102200 22000.9 -12979.5 1524.15 -236.048 -348.378 420.815 
19423 1
15102200 22032.2 -12982.3 1521.31 62.6154 -5.53846 62.8599 
19423.5 1
15102200 22061 -12880.2 1532.92 57.8858 205.386 213.388 
19424 1
15102200 22055.3 -12842.5 1541.69 -11.5229 76.3002 77.1654 
19424.5 1
15102200 22088.6 -12967.7 1516.93 66.2624 -249.354 258.008 
19425 1
15102200 22082.5 -12950.9 1505.69 -11.9567 32.8595 34.9673 
19425.5 1
15102200 22084 -12942.3 1544.46 3.06466 17.1621 17.4336 
19426 1
15102200 22087.5 -12991.5 1542.5 7.2314 -101.637 101.894 
19426.5 1
15102200 22031.4 -12929 1538.36 -111.033 123.762 166.269 
19427 1
15102200 22070.9 -13067.6 1519.5 78.5052 -275.514 286.48 
19427.5 1
15102200 22093.9 -12923.1 1537.29 46.0238 289.024 292.665 
19428 1
15102200 22168.8 -12920.4 1527.58 148.455 5.26738 148.549 
19428.5 1
15102200 22175.2 -12887.5 1536.69 13.2803 67.3734 68.6698 
19429 1
15102200 22161.6 -12909.2 1545.31 -26.6968 -42.3831 50.0904 
19429.5 1
15102200 22151.2 -12849.8 1583.08 -20.9814 119.285 121.116 
19430 1
15102200 22165.2 -12904.5 1546.08 28.7022 -111.656 115.286 
19430.5 1
15102200 22129.1 -12919.9 1514.23 -71.3094 -30.4961 77.5567 
19431 1
15102200 22135.5 -12966.2 1527 12.8973 -92.277 93.1739 
19431.5 1
15102200 22092.8 -12930.5 1579.15 -85.2142 71.0886 110.973 
19432 1
15102200 22120.3 -12949.2 1567.92 53.9519 -36.5725 65.1794 
19432.5 1
15102200 22111.9 -12917.8 1549.5 -17.3011 64.5784 66.8558 
19433 1
15102200 22114.3 -12985.4 1514.79 4.70049 -134.118 134.2 
19433.5 1
15102200 22140.2 -12920 1510.5 51.3511 129.819 139.606 
19434 1
15102200 22155.1 -12859.5 1509.23 30.4913 123.643 127.347 
19434.5 1
15102200 22213.2 -12883.5 1521.23 112.99 -46.6926 122.258 
19435 1
15102200 22183.5 -12914.8 1549.92 -58.3346 -61.3571 84.6618 
19435.5 1
15102200 22229.4 -12926.9 1567.08 93.595 -24.7402 96.8096 
19436 1
15102200 22124.8 -12929.9 1532.08 -216.978 -6.22407 217.067 
19436.5 1
15102200 22147.2 -12890.2 1542.85 45.3389 80.3358 92.2468 
19437 1
15102200 22095.9 -12885.8 1566.46 -100.406 8.731 100.785 
19437.5 1
15102200 22076.6 -12873.6 1556 -38.0073 23.9249 44.9105 
19438 1
15102200 22051.7 -12841.9 1550 -50.0978 63.652 81.0023 
19438.5 1
15102200 22053.9 -13055.8 1539.08 4.5584 -432.181 432.205 
19439 1
15102200 22032.2 -12988.6 1531.46 -42.7856 132.605 139.337 
19439.5 1
15102200 22145.1 -12958.5 1541.46 222.576 59.3233 230.346 
19440 1
15102200 22137.8 -12905.5 1556.77 -14.4421 104.895 105.885 
19440.5 1
15102200 22121 -12945 1544.15 -33.2723 -78.4493 85.2135 
19441 1
15102200 22086.8 -12900.3 1577.69 -70.2754 91.9595 115.738 
19441.5 1
15102200 22100.3 -12913.8 1558.77 27.5287 -27.5287 38.9315 
19442 1
15102200 22127 -12910.5 1530.43 52.3379 6.41026 52.729 
19442.5 1
15102200 22134.2 -12894.5 1518 14.3364 31.9871 35.0529 
19443 1
15102200 22081.7 -12840.4 1536 -104.461 107.931 150.204 
19443.5 1
15102200 22052.2 -12837.6 1531.77 -58.6517 5.44 58.9034 
19444 1
15102200 22168.1 -12847.8 1549.62 239.017 -21.0944 239.946 
19444.5 1
15102200 22185.5 -12879.9 1532.15 34.8534 -64.0258 72.8976 
19445 1
15102200 22207.7 -12948.5 1538.08 43.6099 -134.918 141.791 
19445.5 1
15102200 22117.1 -12909.3 1539 -182.692 78.9392 199.017 
19446 1
15102200 22077.7 -12872.1 1549.08 -77.9893 73.7243 107.32 
19446.5 1
15102200 22166.5 -12875.7 1524.15 177.894 -7.24526 178.042 
19447 1
15102200 22139.3 -12897.2 1510.23 -54.1993 -42.9909 69.1794 
19447.5 1
15102200 22026.4 -12957.8 1542.31 -220.984 -118.471 250.738 
19448 1
15102200 22112.8 -12998.6 1552 173.27 -81.856 191.632 
19448.5 1
15102200 22197.1 -13223.7 1544.69 169.82 -453.784 484.519 
19449 1
15102200 22335.5 -13207.2 1537.54 275.119 32.8796 277.076 
19449.5 1
15102200 22191.8 -13204.9 1532.38 -289.119 4.48847 289.154 
19450 1
15102200 22422.7 -13149.6 1526.46 463.701 111.06 476.815 
19450.5 1
15102200 22542.4 -13128.8 1518.62 242.292 42.043 245.913 
19451 1
15102200 22351.4 -13279.8 1509.31 -387.424 -306.132 493.775 
19451.5 1
15102200 22135.2 -13233.4 1498.64 -423.863 91.0041 433.523 
19452 1
15102200 22177.2 -13061.3 1525.54 82.0634 336.034 345.909 
19452.5 1
15102200 22139.2 -12952.6 1533.77 -78.5091 224.108 237.462 
19453 1
15102200 22133.9 -12921.9 1557.64 -10.3471 60.766 61.6406 
19453.5 1
15102200 22153.2 -12959.4 1539.38 38.2974 -74.6136 83.8682 
19454 1
15102200 22140.3 -12928.4 1529.54 -26.1101 63.0081 68.2038 
19454.5 1
15102200 22136.6 -12907.8 1556.54 -7.47431 41.7315 42.3956 
19455 1
15102200 22087.3 -13017.6 1552.07 -95.7858 -213.347 233.863 
19455.5 1
15102200 22084.8 -12916.4 1540.85 -4.8889 202.922 202.981 
19456 1
15102200 22113.4 -12892.2 1546.36 57.2794 48.4375 75.0142 
19456.5 1
15102200 22230 -12928.5 1546.79 229.02 -71.2882 239.859 
19457 1
15102200 22323.9 -12912.8 1520.93 188.847 31.6183 191.476 
19457.5 1
15102200 22339.3 -12937.2 1528.71 31.0434 -49.1521 58.1345 
19458 1
15102200 22300.5 -12922.4 1550 -77.196 29.5105 82.6444 
19458.5 1
15102200 22320.3 -12912.7 1556 39.9194 19.6237 44.4819 
19459 1
15102200 22332.6 -12932.3 1556 25.2762 -40.2855 47.5585 
19459.5 1
15102200 22216.1 -12886.8 1548.5 -234.55 91.5493 251.784 
19460 1
15102200 22151.6 -12817.5 1532.5 -125.592 135.06 184.43 
19460.5 1
15102200 22097.8 -12805.7 1553.69 -108.9 23.9022 111.492 
19461 1
15102200 22212.4 -13204.8 1562.93 233.696 -814.476 847.34 
19461.5 1
15102200 22167.6 -13222.6 1536.36 -90.1498 -36.0023 97.0729 
19462 1
15102200 22015.9 -13024.6 1549.64 -299.831 391.446 493.08 
19462.5 1
15102200 22131.3 -12912.8 1564.5 224.43 217.482 312.518 
19463 1
15102200 22112.4 -12978.3 1537.92 -38.4951 -133.446 138.887 
19463.5 1
15102200 22065.1 -12998.2 1520 -94.4835 -39.8132 102.529 
19464 1
15102200 22134.4 -12999.1 1509.07 135.184 -1.81362 135.196 
19464.5 1
15102200 22097.9 -12926.6 1511.92 -73.1608 145.637 162.981 
19465 1
15102200 22024.3 -12943.8 1535.69 -147.231 -34.3077 151.175 
19465.5 1
15102200 22101.4 -12869.2 1542.38 156.343 151.35 217.6 
19466 1
15102200 22183.1 -12927.8 1537 164.702 -118.176 202.713 
19466.5 1
15102200 22192.5 -12929.1 1540.62 19.0373 -2.63117 19.2183 
19467 1
15102200 22187.3 -12860.4 1531.57 -10.3197 135.009 135.403 
19467.5 1
15102200 22192.4 -12793 1554.92 10.1572 134.178 134.561 
19468 1
15102200 22168.5 -12751.5 1535.71 -47.5789 82.6693 95.3833 
19468.5 1
15102200 22162.7 -12814.8 1526.75 -11.6667 -126.667 127.203 
19469 1
15102200 22152.7 -12754.2 1551.62 -20.6508 125.471 127.159 
19469.5 1
15102200 22170.9 -12787.7 1535.31 35.7466 -65.6109 74.7168 
19470 1
15102200 22171 -12841.6 1536.38 0.149365 -104.705 104.705 
19470.5 1
15102200 22173.6 -12800.7 1541.92 5.21885 82.7247 82.8891 
19471 1
15102200 22068.5 -12801.1 1519.08 -211.358 -0.825466 211.36 
19471.5 1
15102200 21658.5 -13026.2 1501.25 -815.186 -447.495 929.935 
19472 1
15102200 21600.7 -13120 1480.14 -117.451 -190.718 223.982 
19472.5 1
15102200 21635.9 -13208.5 1474.69 69.7204 -175.171 188.536 
19473 1
15102200 21638.4 -13198.4 1461.92 4.99298 20.44 21.041 
19473.5 1
15102200 21596.3 -13244.5 1451.31 -85.176 -93.4288 126.427 
19474 1
15102200 21543.8 -13267.6 1479.31 -105.556 -46.4324 115.318 
19474.5 1
15102200 21586.8 -13218.6 1499.31 85.5041 97.6096 129.764 
19475 1
15102200 21545.2 -13103.6 1497.85 -81.7686 226.378 240.693 
19475.5 1
15102200 21638.9 -13073 1504.85 184.434 60.2665 194.03 
19476 1
15102200 21588.5 -13157.6 1494.62 -101.737 -170.596 198.628 
19476.5 1
15102200 21551.5 -13123.8 1483.69 -73.8462 67.6923 100.177 
19477 1
15102200 21537.6 -13119.8 1467.46 -28.2989 8.13008 29.4436 
19477.5 1
15102200 21686.1 -13072.5 1460.85 298.116 94.8409 312.838 
19478 1
15102200 21815.2 -13217.2 1495.54 257.125 -288.078 386.138 
19478.5 1
15102200 22017.9 -13240.8 1503.46 411.297 -48.0574 414.095 
19479 1
15102200 21936.6 -13251.6 1510.64 -158.89 -20.9478 160.265 
19479.5 1
15102200 21831.3 -13201.5 1579.38 -208.031 99.0314 230.4 
19480 1
15102200 21746.3 -13186.7 1573.21 -169.03 29.3186 171.554 
19480.5 1
15102200 21674.8 -13192.2 1570.85 -140.353 -10.6868 140.759 
19481 1
15102200 21720.3 -13179.3 1567.23 92.4015 26.1101 96.0196 
19481.5 1
15102200 21715.3 -13194.5 1570.31 -10.02 -30.5226 32.1252 
19482 1
15102200 21728.5 -13192.5 1601.69 26.5734 4.0404 26.8788 
19482.5 1
15102200 21692.5 -13115.4 1617.54 -72.8663 156.499 172.631 
19483 1
15102200 21704.4 -13138.8 1616.08 23.8353 -47.2063 52.8825 
19483.5 1
15102200 21730 -13107.5 1625.38 49.6422 60.8229 78.5097 
19484 1
15102200 21786.5 -13105.2 1617.92 112.923 4.61538 113.017 
19484.5 1
15102200 21877.4 -13321.4 1604.54 180.762 -429.882 466.341 
19485 1
15102200 21878 -13482.4 1605.25 1.24572 -325.976 325.978 
19485.5 1
15102200 21987.7 -13681.2 1577.85 221.601 -401.645 458.721 
19486 1
15102200 22169 -13793.7 1577.25 364.072 -225.775 428.395 
19486.5 1
15102200 22375.8 -13901.8 1557.23 417.716 -218.389 471.36 
19487 1
15102200 22596.8 -13924.6 1525.46 429.961 -44.4478 432.252 
19487.5 1
15102200 22805.6 -13799.3 1514.58 424.419 254.638 494.947 
19488 1
15102200 22946.8 -13715 1494.92 294.298 175.694 342.753 
19488.5 1
15102200 23141.4 -13868.1 1511.62 389.857 -306.767 496.079 
19489 1
15102200 23401.9 -13911.3 1463.08 508.864 -84.4351 515.822 
19489.5 1
15102200 23767 -13970.5 1433.23 725.799 -117.602 735.265 
19490 1
15102200 24041 -14262.8 1507.23 542.574 -578.827 793.365 
19490.5 1
15102200 24367.5 -14438.8 1515.15 646.611 -348.667 734.625 
19491 1
15102200 24699.8 -14510.8 1521 672.493 -145.554 688.065 
19491.5 1
15102200 24965.1 -14640 1577.08 531.717 -259.018 591.45 
19492 1
15102200 25324.6 -14683.3 1602.5 713.306 -85.9788 718.469 
19492.5 1
15102200 25656.5 -14698 1586.38 669.264 -29.5699 669.917 
19493 1
15102200 25967.1 -14866 1574.77 599.495 -324.324 681.602 
19493.5 1
15102200 26299.2 -14976.3 1577.67 669.704 -222.446 705.681 
19494 1
15102200 26589.7 -15184.1 1559.08 602.524 -431.017 740.818 
19494.5 1
15102200 26877.8 -15462.6 1574.08 577.514 -558.18 803.174 
19495 1
15102200 27194 -15595 1551.17 628.536 -263.19 681.416 
19495.5 1
15102200 27589 -15816.2 1619.08 809.426 -453.21 927.669 
19496 1
15102200 27900.4 -15964.2 1617.15 608.173 -289.037 673.363 
19496.5 1
15102200 28236 -16090.3 1603 678.011 -254.908 724.346 
19497 1
15102200 28541.8 -16266.3 1600.23 610.471 -351.246 704.308 
19497.5 1
15102200 28854.7 -16483.7 1590.42 631.961 -439.109 769.539 
19498 1
15102200 29170.7 -16634.6 1571 616.077 -294.161 682.702 
19498.5 1
15102200 29417.5 -16939 1570.54 479.121 -591.123 760.91 
19499 1
15102200 29659.9 -17180.6 1590 488.834 -487.128 690.11 
19499.5 1
15102200 30040.8 -17464.2 1587.92 755.647 -562.729 942.161 
19500 1
15102200 30276.1 -17795.9 1522.92 466.88 -658.12 806.907 
19500.5 1
15102200 30566.6 -18079.8 1482.23 582.241 -568.984 814.093 
19501 1
15102200 31007.1 -18258.2 1488.46 891.623 -361.102 961.97 
19501.5 1
15102200 31817.4 -18513.9 1482.77 1633.68 -515.509 1713.09 
19502 1
15102200 32006.1 -18484.9 1469.64 378.889 58.3653 383.358 
19502.5 1
15102200 32781.4 -18514.5 1539.29 1563.08 -59.7638 1564.22 
19503 1
15102200 33301.1 -18283 1546.69 1031.19 459.325 1128.86 
19503.5 1
15102200 33747.2 -18156.3 1559.86 878.223 249.438 912.959 
19504 1
15102200 34140.4 -18054.7 1563.62 799.127 206.491 825.374 
19504.5 1
15102200 34608.6 -17906.1 1596.85 969.422 307.692 1017.08 
19505 1
15102200 35018.6 -17814.4 1615.86 813.405 181.842 833.483 
19505.5 1
15102200 35438.2 -17705.2 1600.31 821.101 213.694 848.452 
19506 1
15102200 35852.3 -17650.8 1565.77 823.367 108.273 830.456 
19506.5 1
15102200 36207.3 -17701.7 1573.38 711.423 -102.05 718.705 
19507 1
15102200 36702.5 -17689.3 1605.08 992.292 24.8189 992.603 
19507.5 1
15102200 37091.1 -17830.6 1592.15 777.231 -282.615 827.018 
19508 1
15102200 37525.1 -18003.2 1577.23 869.739 -345.768 935.95 
19508.5 1
15102200 38040.5 -18195 1544.77 1039.08 -386.787 1108.74 
19509 1
15102200 38407.2 -18353 1514.85 733.538 -316 798.708 
19509.5 1
15102200 38805.5 -18437.6 1493.15 794.872 -168.893 812.617 
19510 1
15102200 39112.1 -18506.5 1496.15 624.471 -140.373 640.054 
19510.5 1
15102200 39296.8 -18513.9 1495.07 360.056 -14.4057 360.344 
19511 1
15102200 39502.2 -18387.2 1480.15 406.018 250.391 477.018 
19511.5 1
15102200 39633 -18370.7 1486.62 264.18 33.411 266.285 
19512 1
15102200 39685.2 -18336.6 1487.77 105.945 69.1215 126.499 
19512.5 1
15102200 39651.8 -18370.8 1491.46 -67.1723 -68.72 96.0966 
19513 1
15102200 39637.1 -18289.9 1466.29 -28.83 158.511 161.112 
19513.5 1
15102200 39715.2 -18197.7 1409.54 152.365 180.149 235.942 
19514 1
15102200 39731.1 -18290.5 1349.92 32.0384 -186.658 189.388 
19514.5 1
15102200 39727.8 -18365.4 1266.38 -6.57998 -152.593 152.735 
19515 1
15102200 39711.1 -18297.7 1224.62 -34.2229 138.148 142.323 
19515.5 1
15102200 39719.1 -18263.3 1172.92 16.2933 70.0298 71.9002 
19516 1
15102200 39807.4 -18217.1 1143.29 171.086 89.6052 193.131 
19516.5 1
15102200 39806.6 -18246 1140.79 -1.5346 -56.5011 56.522 
19517 1
15102200 39803.9 -18204.3 1126.62 -5.41585 85.2603 85.4322 
19517.5 1
15102200 39733.9 -18061.6 1144.43 -144.764 294.91 328.525 
19518 1
15102200 39720.2 -18094.2 1151.47 -26.4673 -63.2337 68.5494 
19518.5 1
15102200 39689.9 -18221.6 1153.73 -60.2922 -253.785 260.848 
19519 1
15102200 39653.3 -18360.4 1131.71 -73.7377 -279.333 288.902 
19519.5 1
15102200 39663.7 -18421.1 1172.27 21.1856 -123.887 125.686 
19520 1
15102200 39748.2 -18434.2 1286.46 167.967 -25.8857 169.95 
19520.5 1
15102200 39616.2 -18515 1465.62 -265.594 -162.668 311.45 
19521 1
15102200 39445.2 -18543.9 1490.07 -335.176 -56.5826 339.918 
19521.5 1
15102200 39531.7 -18262.7 1485.92 169.898 552.387 577.924 
19522 1
15102200 39546.6 -18240.1 1503.62 30.8328 46.726 55.982 
19522.5 1
15102200 39531.7 -18236.1 1510.29 -29.6835 7.97907 30.7372 
19523 1
15102200 39541.8 -18207.6 1499.08 19.8714 56.2372 59.6448 
19523.5 1
15102200 39825.3 -18245.3 1484.43 558.103 -74.1542 563.008 
19524 1
15102200 40011.4 -18252.8 1476.69 368.513 -14.9712 368.817 
19524.5 1
15102200 40086.3 -18263.2 1487.77 152.593 -20.9933 154.03 
19525 1
15102200 40293.5 -18202.8 1499.08 427.121 124.504 444.898 
19525.5 1
15102200 40487.2 -18131.7 1515.77 392.09 143.88 417.655 
19526 1
15102200 40693.2 -18073.5 1533.08 408.883 115.385 424.851 
19526.5 1
15102200 40737.6 -17900.4 1525.15 87.0287 339.517 350.494 
19527 1
15102200 40734.2 -17727.8 1526.83 -6.7714 347.353 347.419 
19527.5 1
15102200 40796.8 -17648.2 1540.62 127.072 161.781 205.719 
19528 1
15102200 40855.6 -17596.4 1541.31 114.934 101.112 153.08 
19528.5 1
15102200 40889.9 -17643.8 1535.5 69.5766 -96.0758 118.623 
19529 1
15102200 40893.3 -17592.5 1550 6.86442 103.667 103.894 
19529.5 1
15102200 40843.8 -17614 1571 -96.6046 -41.9171 105.307 
19530 1
15102200 40880.8 -17561.8 1552.75 75.468 106.68 130.676 
19530.5 1
15102200 40924.9 -17521.5 1536.85 87.645 79.9501 118.633 
19531 1
15102200 40825.5 -17604.8 1552.77 -192.011 -160.677 250.37 
19531.5 1
15102200 40889.6 -17545.2 1573.08 132.483 123.146 180.877 
19532 1
15102200 40922.5 -17503 1547.23 64.8723 83.0052 105.348 
19532.5 1
15102200 40928.8 -17496.1 1559.85 12.4905 13.7091 18.5459 
19533 1
15102200 40896.5 -17554.5 1544.69 -64.64 -116.536 133.263 
19533.5 1
15102200 40835.1 -17556.2 1552.62 -123.015 -3.3914 123.062 
19534 1
15102200 40806.8 -17558.3 1567.46 -57.072 -4.34243 57.2369 
19534.5 1
15102200 40886.9 -17517.5 1574.92 159.669 81.3668 179.206 
19535 1
15102200 41078.6 -17546.4 1569.69 378.091 -57.0475 382.371 
19535.5 1
15102200 41360.8 -17694.6 1548 578.342 -303.752 653.257 
19536 1
15102200 41564.5 -17857 1537.23 417.245 -332.755 533.685 
19536.5 1
15102200 41824.9 -17885.5 1510.38 529.393 -57.8487 532.545 
19537 1
15102200 41991.8 -17869.3 1531.08 332.516 32.179 334.07 
19537.5 1
15102200 42091.5 -17797.2 1557.23 198.833 144.02 245.512 
19538 1
15102200 42171.4 -17668.8 1568 157.106 252.197 297.129 
19538.5 1
15102200 42194.5 -17577 1549.77 45.5197 181.395 187.019 
19539 1
15102200 42287.1 -17549 1491.46 189.011 57.1429 197.46 
19539.5 1
15102200 42487.2 -17464.1 1452.08 399.355 169.507 433.84 
19540 1
15102200 42449.7 -17395.8 1536.14 -73.6999 134.432 153.309 
19540.5 1
15102200 42290.3 -17393.8 1558.62 -311.341 3.7882 311.364 
19541 1
15102200 42242.5 -17517.7 1534.15 -96.0766 -248.687 266.601 
19541.5 1
15102200 42325.5 -17359.2 1563.23 167.677 320.124 361.379 
19542 1
15102200 42173.8 -17422.2 1589 -306.294 -127.117 331.624 
19542.5 1
15102200 41968.5 -17459.4 1533.38 -412.419 -74.7606 419.14 
19543 1
15102200 41940.8 -17669.7 1411.69 -56.2431 -428.325 432.002 
19543.5 1
15102200 41972.1 -17607.6 1421.07 61.6077 122.285 136.928 
19544 1
15102200 42196.5 -17470.9 1486.25 451.423 274.959 528.569 
19544.5 1
15102200 42274.7 -17470.7 1552.21 155.496 0.402348 155.496 
19545 1
15102200 42288.1 -17532.4 1545.15 25.8465 -119.285 122.053 
19545.5 1
15102200 42290.7 -17567.6 1516.23 5.25178 -70.7445 70.9392 
19546 1
15102200 42330 -17514.2 1475.31 79.4095 108.003 134.054 
19546.5 1
15102200 42159.2 -17491.1 1461.85 -344.448 46.5261 347.576 
19547 1
15102200 42166.4 -17639.8 1452.62 14.8476 -305.481 305.842 
19547.5 1
15102200 42232.6 -17713.4 1457.57 131.323 -145.997 196.369 
19548 1
15102200 42274.5 -17772.8 1439.08 83.9341 -118.681 145.362 
19548.5 1
15102200 42187.9 -17797.3 1440.57 -170.633 -48.2608 177.326 
19549 1
15102200 42117.7 -17760.2 1419.23 -139.771 73.9679 158.136 
19549.5 1
15102200 42180.6 -17775.9 1394.23 130.006 -32.5811 134.027 
19550 1
15102200 42263.5 -17800.1 1375.64 162.838 -47.5831 169.648 
19550.5 1
15102200 42271.6 -17839.3 1401.08 15.9125 -76.7938 78.4251 
19551 1
15102200 42074.2 -17506 1577.85 -407.137 687.232 798.78 
19551.5 1
15102200 42096.4 -17423.2 1558.86 44.372 164.912 170.777 
19552 1
15102200 42195.9 -17701.4 1517.08 198.989 -556.341 590.857 
19552.5 1
15102200 42219.4 -17696.8 1554.31 47.6861 9.38086 48.6 
19553 1
15102200 42107.4 -17712.2 1546.54 -222.222 -30.6777 224.33 
19553.5 1
15102200 42163.4 -17729 1516.92 112.676 -33.7409 117.619 
19554 1
15102200 42201.2 -17859.8 1517.86 74.0307 -255.941 266.432 
19554.5 1
15102200 42121.8 -18260.8 1485.69 -156.388 -789.489 804.829 
19555 2
15155500 40314 -18633 1457 0 0 0 
15102200 41464.5 -18336.1 1457.69 -1306.62 -149.564 1315.15 
19555.5 2
15155500 39983.2 -18514.2 1502.31 -1216.06 436.934 1292.18 
15102200 40696.3 -18110.5 1440.62 -1539.54 452.135 1604.56 
19556 2
15155500 39152.2 -18539.5 1632.08 -1665.33 -50.7168 1666.1 
15102200 39909.1 -18174.7 1503.23 -1577.62 -128.719 1582.86 
19556.5 2
15155500 38410.3 -18596.6 1677 -1480.88 -114.08 1485.27 
15102200 39144.3 -18230 1525.54 -1526.49 -110.395 1530.47 
19557 2
15155500 37637 -18387.8 1722.46 -1565.4 422.765 1621.48 
15102200 38261.9 -18058.9 1574.15 -1786.2 346.31 1819.47 
19557.5 2
15155500 36710.5 -18355.8 1696.31 -1906.46 65.6853 1907.59 
15102200 37301.5 -18010.5 1604.23 -1976.26 99.5568 1978.76 
19558 2
15155500 35927.8 -18362.8 1652.38 -1528.7 -13.5216 1528.76 
15102200 36157.8 -18425.5 1593.31 -2233.77 -810.397 2376.23 
19558.5 2
15155500 35634.3 -17678.8 1628.31 -572.05 1333.18 1450.73 
15102200 35232.4 -18373.5 1605 -1803.87 101.215 1806.71 
19559 2
15155500 35274.8 -17571 1626.31 -724.876 217.432 756.784 
15102200 34697.8 -18203.5 1671.92 -1077.7 342.897 1130.93 
19559.5 2
15155500 34541.5 -17804.5 1583 -1490.31 -474.515 1564.03 
15102200 33904.5 -18273.6 1702.54 -1612.41 -142.589 1618.71 
19560 2
15155500 33819.4 -17703 1547.31 -1441.42 202.518 1455.58 
15102200 33158.4 -18124.2 1791.08 -1489.33 298.326 1518.91 
19560.5 2
15155500 32969.4 -17821.7 1674.92 -1717.17 -239.782 1733.83 
15102200 32345.8 -17982.8 1834.15 -1641.49 285.625 1666.16 
19561 2
15155500 32098.3 -17483.5 1746.54 -1728.33 671.093 1854.04 
15102200 31519.8 -17617.8 1796.69 -1639.04 724.054 1791.85 
19561.5 2
15155500 31469.8 -17193.1 1714.29 -1252.04 578.466 1379.21 
15102200 30890.9 -17377.7 1762.57 -1252.67 478.35 1340.9 
19562 2
15155500 30765.4 -16882.4 1623.93 -1389.26 612.849 1518.43 
15102200 29967.4 -17129.9 1708.86 -1821.64 488.729 1886.06 
19562.5 2
15155500 30096.3 -16667.5 1600.85 -1322.37 424.543 1388.85 
15102200 29127.9 -17074.6 1810.46 -1658.96 109.315 1662.56 
19563 2
15155500 29341.8 -16672.2 1753.92 -1558.8 -9.53592 1558.83 
15102200 28480.2 -16919.2 1920.54 -1338.37 321.043 1376.33 
19563.5 2
15155500 28632.4 -16488.8 1836.29 -1447.79 374.221 1495.37 
15102200 27835.1 -16888.6 1826.93 -1316.35 62.5701 1317.84 
19564 2
15155500 27929.9 -16499.3 1782.79 -1374.9 -20.5479 1375.05 
15102200 27093.4 -16866.2 1798.14 -1451.5 43.7517 1452.15 
19564.5 2
15155500 27292.6 -16444 1632.23 -1261.86 109.477 1266.6 
15102200 26381.1 -16784.5 1732.62 -1410.6 161.887 1419.86 
19565 2
15155500 26472.6 -16236.1 1523 -1646.67 417.527 1698.78 
15102200 25511.8 -16479.1 1734.86 -1745.56 613.233 1850.15 
19565.5 2
15155500 25510 -15997.5 1568.85 -1909.86 473.432 1967.67 
15102200 24705.5 -16243.2 1773.54 -1599.7 468.09 1666.78 
19566 2
15155500 24783.2 -15753.6 1738.31 -1504.7 504.857 1587.14 
15102200 24090.1 -16019.8 1747.46 -1274.25 462.335 1355.53 
19566.5 2
15155500 24118.9 -15544.4 1687.14 -1310.26 412.738 1373.73 
15102200 23411.7 -15855.8 1731.57 -1337.99 323.591 1376.57 
19567 2
15155500 23530.5 -15229 1645.77 -1176.78 630.714 1335.15 
15102200 22673.7 -15453.8 1770.85 -1476.04 804.033 1680.83 
19567.5 2
15155500 22866.6 -14930.4 1566.57 -1330.6 598.34 1458.94 
15102200 22066.8 -15181.1 1643.5 -1216.25 546.345 1333.32 
19568 2
15155500 22196 -14572.5 1519.85 -1317.43 703.124 1493.32 
15102200 21320.8 -14675.2 1716.46 -1465.65 993.933 1770.89 
19568.5 2
15155500 21480.5 -14128.3 1626.86 -1439.64 893.869 1694.57 
15102200 20696.9 -14272.2 1750.57 -1255.21 810.898 1494.36 
19569 2
15155500 20855.8 -13718.8 1714.69 -1244.48 815.617 1487.94 
15102200 20143.5 -13883.2 1796.08 -1102.37 775.021 1347.55 
19569.5 2
15155500 20298.4 -13357.2 1746.15 -1142.18 741.173 1361.59 
15102200 19552.8 -13523.5 1757.85 -1210.59 736.917 1417.24 
19570 2
15155500 19804.6 -12998.6 1677.57 -972.073 705.871 1201.32 
15102200 19096.3 -13080.2 1707.79 -898.59 872.685 1252.61 
19570.5 2
15155500 19324 -12452.9 1637.15 -944.148 1072 1428.5 
15102200 18516.4 -12584.2 1697.92 -1139.29 974.578 1499.27 
19571 2
15155500 18779 -12006 1645.69 -1098.79 901.055 1421 
15102200 17951.9 -12150.1 1675.08 -1138.03 875.155 1435.62 
19571.5 2
15155500 18083 -11490.2 1656.38 -1392 1031.54 1732.55 
15102200 17047.4 -11561 1776.54 -1809.08 1178.15 2158.89 
19572 2
15155500 17266.3 -10917.8 1702.46 -1617.21 1133.43 1974.85 
15102200 16530.1 -10907.4 1786 -1024.37 1294.29 1650.61 
19572.5 2
15155500 16856 -10197.9 1653.77 -814.103 1428.42 1644.12 
15102200 16130.2 -10152.7 1838.54 -793.498 1497.41 1694.66 
19573 2
15155500 16414.8 -9717.54 1674.69 -873.724 951.257 1291.62 
15102200 15659.3 -9329.46 1817.38 -932.369 1630.16 1877.96 
19573.5 2
15155500 15997.2 -9068.38 1674.92 -838.431 1303.52 1549.88 
15102200 15270.5 -8751.23 1801.69 -780.661 1161.11 1399.14 
19574 2
15155500 15528.1 -8177.23 1665.92 -938.308 1782.31 2014.21 
15102200 14887.8 -8250.62 1839.38 -765.385 1001.23 1260.27 
19574.5 2
15155500 15091.7 -7596.92 1626.85 -892.402 1186.72 1484.82 
15102200 14180.4 -7530.08 1855.85 -1446.75 1473.49 2065.01 
19575 2
15155500 14526.8 -6923.46 1634.46 -1150.4 1371.61 1790.18 
15102200 13727.5 -6931.69 1795.85 -922.294 1218.71 1528.36 
19575.5 2
15155500 14048.9 -6488.36 1663 -967.444 880.778 1308.33 
15102200 13244.6 -6554.21 1744 -977.666 764.126 1240.85 
19576 2
15155500 13597.5 -6008.79 1652.71 -879.978 934.837 1283.85 
15102200 12797.6 -6109.43 1664.5 -871.206 867.029 1229.12 
19576.5 2
15155500 13141.9 -5568.77 1623.69 -922.22 890.722 1282.14 
15102200 12217.8 -5507.31 1645.92 -1173.83 1218.87 1692.2 
19577 2
15155500 12564.2 -4980.5 1559.86 -1167.09 1188.42 1665.67 
15102200 11563.3 -4554.21 1719.57 -1322.19 1925.44 2335.7 
19577.5 2
15155500 12088.5 -4480.29 1576.14 -943.878 992.489 1369.65 
15102200 11496.1 -4184.43 1764.07 -133.362 733.702 745.724 
19578 2
15155500 11839.9 -4105 1614.67 -494.168 746.095 894.908 
15102200 11253.7 -3889.87 1740.67 -481.918 585.61 758.409 
19578.5 2
15155500 11511.7 -3330.47 1612.8 -653.918 1542.9 1675.75 
15102200 10958.8 -3440.73 1682.4 -587.384 894.688 1070.27 
19579 2
15155500 10888.7 -2851.53 1627.07 -1251 961.714 1577.94 
15102200 10186.3 -2659.33 1742.53 -1551.14 1569.08 2206.36 
19579.5 2
15155500 10371.2 -2594.93 1675.64 -1045.36 518.393 1166.84 
15102200 9737 -1956.86 1704.86 -907.744 1419.14 1684.63 
19580 2
15155500 10096.6 -1848.07 1601.86 -539.433 1467.3 1563.32 
15102200 9404.5 -1233.5 1688.64 -653.242 1421.13 1564.08 
19580.5 2
15155500 9605.29 -1198.21 1604.36 -988.646 1307.56 1639.25 
15102200 9129 -416.357 1628.07 -554.326 1644.15 1735.08 
19581 2
15155500 8829.5 -576.429 1613.71 -1567.24 1256.13 2008.51 
15102200 8504.86 499.214 1624.57 -1260.89 1849.64 2238.53 
19581.5 2
15155500 8171.57 286.071 1606.93 -1315.86 1725 2169.59 
15102200 8101.14 1360 1596.71 -807.429 1721.57 1901.51 
19582 2
15155500 7648 752.714 1548.07 -1028.63 916.784 1377.88 
15102200 7813.43 2083.21 1555 -565.254 1420.85 1529.16 
19582.5 1
15155500 7543.29 1225.71 1543.71 -210.693 951.71 974.753 
19583 1
15155500 7642.64 2111 1534.07 198.318 1767.04 1778.13 
