# Supplementary material for: Intrinsic group behaviour II: On the dependence of triad spatial dynamics on social and personal features; and on the effect of social interaction on small group dynamics
Source: PLoS One. 2019 Dec 3;14(12):e0225704. doi: 10.1371/journal.pone.0225704 (PMC6890182; doi:10.1371/journal.pone.0225704)
Supplement: S2 Data Set — (ZIP) [file pone.0225704.s002.zip › set_2_nint/group_traj_dyas_noint/traj_2_0109_31.dat]

2 12570502 12564701 0 1 0 0 2 0 1 45 40 50 1728.92 1775.92 1681.93 
11207.5 1
12564701 42101.2 -22585.2 1742 0 0 0 
11208 1
12564701 41804 -22421.6 1739.67 -898.036 494.461 1025.16 
11208.5 1
12564701 41152.2 -22206.8 1778.92 -1295.89 427.104 1364.46 
11209 1
12564701 40396.9 -21919.1 1847.69 -1483.78 565.173 1587.77 
11209.5 1
12564701 39707.2 -21573.1 1878.08 -1376.76 690.606 1540.26 
11210 1
12564701 39189.2 -21332.4 1933.67 -1056.97 491.156 1165.52 
11210.5 1
12564701 38628.1 -21150.2 1953.69 -1117.87 362.92 1175.31 
11211 1
12564701 38011.7 -21029.2 1911.33 -1223.04 240.207 1246.4 
11211.5 1
12564701 37317.2 -20853.3 1845.08 -1408.75 356.712 1453.21 
11212 1
12564701 36720.7 -20666.3 1797.58 -1214.84 380.803 1273.13 
11212.5 1
12564701 36199.8 -20513.7 1767.08 -1013.27 296.967 1055.89 
11213 1
12564701 35531.1 -20251.5 1742 -1306.18 512.094 1402.98 
11213.5 1
12564701 34765.2 -20263.1 1701.67 -1566.12 -23.6878 1566.3 
11214 1
12564701 34096.8 -19880.9 1733.58 -1378.35 787.973 1587.69 
11214.5 1
12564701 33525.2 -19661.2 1773.69 -1134.12 435.885 1215 
11215 1
12564701 32865.2 -19346.6 1858.75 -1296.47 618.168 1436.3 
11215.5 1
12564701 32257.9 -19076.3 1830.33 -1234.42 549.289 1351.11 
11216 1
12564701 31543.8 -18701.7 1709.54 -1405.8 737.482 1587.5 
11216.5 1
12564701 30843 -18329.9 1590.25 -1350.23 716.331 1528.48 
11217 1
12564701 30259 -17972.8 1509.58 -1199.18 733.231 1405.58 
11217.5 1
12564701 29686.7 -17644.2 1532.92 -1153.9 662.466 1330.54 
11218 1
12564701 29053.6 -17363.9 1773.42 -1281.55 567.476 1401.57 
11218.5 1
12564701 28424.5 -17166.3 1839.08 -1268.24 398.405 1329.34 
11219 1
12564701 27845 -16932.7 1855.5 -1154.46 465.42 1244.75 
11219.5 1
12564701 27309 -16765.6 1695.85 -1072 334.103 1122.86 
11220 1
12564701 26715.8 -16471.2 1614.23 -1149.67 570.662 1283.51 
11220.5 1
12564701 26125.4 -16099.1 1589.17 -1202.35 757.781 1421.22 
11221 1
12564701 25424.5 -15737.6 1595.46 -1445.11 745.295 1625.98 
11221.5 1
12564701 24776.2 -15443 1792.77 -1286.32 584.554 1412.92 
11222 1
12564701 24128.2 -15234.9 1813.57 -1253.42 402.459 1316.44 
11222.5 1
12564701 23483.1 -15032.9 1845.31 -1292.86 404.821 1354.76 
11223 1
12564701 23085 -14863.3 1807.36 -809.099 344.791 879.502 
11223.5 1
12564701 22995.4 -14797.1 1790.5 -175.63 129.692 218.325 
11224 1
12564701 22989.4 -14697.6 1789 -12.0879 199.055 199.422 
11224.5 1
12564701 21471.7 -13904.2 1710.5 -3110.08 1625.92 3509.44 
11225 1
12564701 20991.1 -13425 1690.08 -963.106 960.254 1360.02 
11225.5 2
12570502 19961.3 -13689.5 1864.5 0 0 0 
12564701 20451.6 -13107.8 1669.77 -1043.45 613.599 1210.49 
11226 2
12570502 19467.8 -13354.2 1854.17 -1406.22 955.366 1700.05 
12564701 19964.3 -12833.2 1682.42 -1000.58 563.866 1148.52 
11226.5 2
12570502 18932.8 -13036.5 1777.46 -1096.11 650.877 1274.8 
12564701 19536.5 -12506.1 1699.92 -876.629 670.266 1103.51 
11227 2
12570502 18391.4 -12749.7 1680.08 -1047.31 554.828 1185.2 
12564701 19002.8 -12171.2 1736.23 -1032.29 647.82 1218.72 
11227.5 2
12570502 17697.4 -12375.3 1579.15 -1393.57 751.776 1583.42 
12564701 18622.2 -11879.3 1698.23 -764.288 586.036 963.107 
11228 2
12570502 17035.3 -11955.1 1576.29 -1359.55 862.761 1610.19 
12564701 17895.6 -11458.4 1665.07 -1491.97 864.375 1724.27 
11228.5 2
12570502 16423.4 -11704.9 1769.13 -1206.88 493.641 1303.93 
12564701 17071.9 -11084 1622.07 -1624.67 738.377 1784.59 
11229 2
12570502 15949.7 -11245.7 1805.93 -934.385 905.72 1301.31 
12564701 16518.5 -10659.3 1604.07 -1091.65 837.607 1375.97 
11229.5 2
12570502 15535.3 -10929.7 1846 -832.129 634.538 1046.46 
12564701 16072.9 -10372.3 1677.07 -894.645 576.305 1064.2 
11230 2
12570502 15166.3 -10445.7 1794.07 -745.32 977.643 1229.34 
12564701 15685.1 -9948.13 1643.27 -783.569 856.97 1161.2 
11230.5 2
12570502 14692.1 -9975.33 1738.8 -957.98 950.303 1349.37 
12564701 15239.2 -9598.93 1628.33 -900.741 705.455 1144.12 
11231 2
12570502 14106.3 -9366.8 1752.47 -1162.43 1207.41 1676.03 
12564701 14578.4 -8933 1632.53 -1311.11 1321.3 1861.41 
11231.5 2
12570502 13440.5 -8647.69 1814.77 -1305.5 1410.02 1921.58 
12564701 13902.3 -8271.77 1648.54 -1325.67 1296.53 1854.29 
11232 2
12570502 12996.1 -8226.71 1731.07 -903.087 855.646 1244.06 
12564701 13565 -7872.21 1665.07 -685.585 812.104 1062.8 
11232.5 2
12570502 12553.3 -7800.64 1754.43 -858.25 825.72 1190.97 
12564701 13079.9 -7536.79 1666.93 -940.199 650.055 1143.04 
11233 2
12570502 12236.8 -7451.15 1745.31 -652.611 720.596 972.193 
12564701 12638.8 -7126.23 1717.77 -909.46 846.505 1242.45 
11233.5 2
12570502 11597.7 -7032.31 1754.08 -1312.27 860.054 1569 
12564701 12152.4 -6815.15 1734.08 -998.736 638.762 1185.53 
11234 2
12570502 10859.4 -6684.77 1714.62 -1459.11 686.835 1612.68 
12564701 11441.8 -6487.08 1691.92 -1404.23 648.373 1546.69 
11234.5 2
12570502 10261.2 -5973.54 1666.31 -1173 1394.57 1822.29 
12564701 10813.9 -5984.31 1638.08 -1231.22 985.822 1577.26 
11235 2
12570502 9921.67 -5679.83 1666.92 -687.221 594.545 908.711 
12564701 10394.9 -5529.17 1635.08 -848.191 921.338 1252.31 
11235.5 2
12570502 9558.08 -5077 1652.69 -717.14 1189.02 1388.55 
12564701 10002.5 -5156.23 1654.92 -773.922 735.574 1067.72 
11236 2
12570502 8965.83 -4557.67 1610.42 -1175.09 1030.42 1562.88 
12564701 9442 -4731.83 1650.33 -1112.18 842.058 1394.99 
11236.5 2
12570502 8619.58 -4208.67 1576.75 -706.633 712.245 1003.31 
12564701 9064.67 -3994 1640.33 -770.068 1505.78 1691.27 
11237 2
12570502 8259.92 -3687.46 1562.69 -722.209 1046.6 1271.59 
12564701 8796 -3593.69 1587.92 -539.491 803.831 968.088 
11237.5 2
12570502 7850.77 -3126.31 1552.23 -797.571 1093.87 1353.76 
12564701 8384.85 -2883 1633 -801.469 1385.37 1600.5 
11238 2
12570502 7380.08 -2428.15 1721.54 -930.222 1379.75 1664.04 
12564701 7931.46 -2308.54 1654.31 -896.017 1135.3 1446.29 
11238.5 2
12570502 6966.75 -1925 1781.58 -821.724 1000.31 1294.54 
12564701 7547.33 -1792 1694.25 -763.674 1026.92 1279.75 
11239 2
12570502 6657.17 -1212.33 1793.5 -638.316 1469.42 1602.07 
12564701 7317.83 -1297.83 1684.5 -473.196 1018.9 1123.42 
11239.5 2
12570502 6312.25 -646.083 1753.5 -702.478 1153.26 1350.36 
12564701 6952.75 -677.167 1676.5 -743.551 1264.09 1466.55 
11240 2
12570502 6101.08 -73.25 1668 -430.952 1169.05 1245.95 
12564701 6624.42 -138.25 1659 -670.068 1099.83 1287.87 
11240.5 2
12570502 5790.38 508.385 1676.69 -598.649 1120.68 1270.56 
12564701 6407.77 378.769 1660.31 -417.432 996.183 1080.11 
11241 2
12570502 5555.67 1189.33 1614.08 -454 1317.12 1393.17 
12564701 6191.17 951.75 1590.83 -418.96 1108.28 1184.83 
11241.5 2
12570502 5245.83 1806.5 1559.17 -632.313 1259.52 1409.33 
12564701 6059.5 1574.92 1470 -268.707 1271.77 1299.85 
11242 2
12570502 4911.17 2488.25 1559.67 -666.667 1358.07 1512.88 
12564701 5866.5 2382.08 1462.5 -384.462 1607.9 1653.23 
11242.5 2
12570502 4768.08 3075.5 1551.5 -295.017 1210.82 1246.25 
12564701 5710.17 2958.42 1495.92 -322.337 1188.32 1231.26 
11243 2
12570502 4618.85 3781.92 1553.31 -300.276 1421.37 1452.75 
12564701 5588.46 3426.85 1498.38 -244.88 942.514 973.806 
11243.5 2
12570502 4663.17 4444.58 1694.08 88.641 1325.32 1328.28 
12564701 5565.75 3894.17 1554 -45.4231 934.641 935.744 
11244 2
12570502 4603.54 4959.23 1751.38 -120.461 1039.69 1046.65 
12564701 5525.77 4418.15 1534.69 -80.7692 1058.56 1061.64 
11244.5 1
12564701 5388.69 4872.77 1603.54 -267.728 887.921 927.406 
