# Supplementary material for: Intrinsic group behaviour II: On the dependence of triad spatial dynamics on social and personal features; and on the effect of social interaction on small group dynamics
Source: PLoS One. 2019 Dec 3;14(12):e0225704. doi: 10.1371/journal.pone.0225704 (PMC6890182; doi:10.1371/journal.pone.0225704)
Supplement: S2 Data Set — (ZIP) [file pone.0225704.s002.zip › set_2_nint/group_traj_dyas_noint/traj_2_0109_30.dat]

2 12554900 12554700 0 1 0 0 2 0 1 50 50 50 1696.56 1711.32 1681.81 
11147 1
12554700 29048 -17219.5 1719.5 0 0 0 
11147.5 1
12554700 28782.8 -17194.8 1702.5 -947.024 88.3929 951.14 
11148 1
12554700 28479.7 -16944.9 1751.25 -619.973 510.907 803.363 
11148.5 1
12554700 28165.2 -16626.6 1784.67 -648.282 656.357 922.537 
11149 2
12554900 27014.6 -16981.8 1693 0 0 0 
12554700 27707.4 -16545.7 1785.69 -906.664 160.18 920.705 
11149.5 2
12554900 26577.8 -16740.5 1681.54 -1210.06 668.315 1382.35 
12554700 27177.4 -16348 1725.62 -1023.17 381.645 1092.03 
11150 2
12554900 26364.9 -16122 1644 -428.275 1244.54 1316.17 
12554700 26482.7 -16297.1 1663.92 -1397.82 102.448 1401.57 
11150.5 2
12554900 26027.4 -15664.7 1576.31 -677.775 918.289 1141.33 
12554700 25666.2 -16369.9 1596.62 -1639.43 -146.265 1645.94 
11151 2
12554900 25469.8 -15489.3 1524.83 -1117.5 351.421 1171.46 
12554700 24950 -15998.2 1575.5 -1435.33 744.836 1617.08 
11151.5 2
12554900 24994.6 -15385 1580.85 -957.933 210.349 980.756 
12554700 24515 -15797.8 1590.23 -877.016 404.195 965.676 
11152 2
12554900 24437.9 -15131.2 1650.83 -1100.2 501.482 1209.1 
12554700 24190.5 -15748.8 1627.17 -641.304 96.876 648.58 
11152.5 2
12554900 23940 -14935.4 1669.92 -1020.32 401.298 1096.4 
12554700 23612.2 -15476.5 1603.17 -1184.94 557.889 1309.7 
11153 2
12554900 23522.5 -14751.2 1676.15 -826.809 364.725 903.68 
12554700 23082.9 -15208.2 1585.08 -1048.17 531.226 1175.1 
11153.5 2
12554900 22858.9 -14493.3 1662.5 -1308.77 508.673 1404.14 
12554700 22569.4 -15018.8 1546.33 -1012.83 373.565 1079.53 
11154 2
12554900 22305.1 -14198.6 1609.75 -1134.9 603.996 1285.62 
12554700 22019.4 -14882.1 1483.67 -1127.05 280.225 1161.36 
11154.5 2
12554900 21704.3 -13915.8 1678 -1171.1 551.295 1294.38 
12554700 21422.7 -14636.4 1535.92 -1163.21 478.945 1257.95 
11155 2
12554900 21234.9 -13660.8 1709.5 -911.439 495.021 1037.19 
12554700 20890.5 -14403 1532.58 -1033.38 453.174 1128.38 
11155.5 2
12554900 20739.3 -13380.2 1755.58 -1030.32 583.333 1183.99 
12554700 20432.8 -14138.5 1570.5 -951.49 549.896 1098.96 
11156 2
12554900 20325.3 -13196.7 1755 -824.752 365.653 902.174 
12554700 19948.4 -13869 1607.38 -965.037 536.853 1104.31 
11156.5 2
12554900 19907 -12962.2 1709.82 -829.976 465.299 951.505 
12554700 19490 -13541.3 1625.18 -909.493 650.253 1118.04 
11157 2
12554900 19544.2 -12712 1715.67 -741.82 511.619 901.139 
12554700 19126.8 -13096.9 1592.08 -742.843 908.704 1173.69 
11157.5 2
12554900 19101.3 -12343.8 1700.25 -896.592 745.277 1165.9 
12554700 18699.7 -12693.3 1686.25 -864.541 816.97 1189.48 
11158 2
12554900 18606.6 -12055.5 1651.23 -966.246 563.076 1118.34 
12554700 18216.2 -12399.6 1660.69 -944.211 573.668 1104.82 
11158.5 2
12554900 18276.3 -11752.5 1612.58 -646.345 593.03 877.181 
12554700 17789 -11791.8 1647.58 -836.068 1189.4 1453.85 
11159 2
12554900 17930.9 -11336.4 1607.75 -699.224 842.274 1094.69 
12554700 17426.7 -11340 1719.33 -733.468 914.642 1172.41 
11159.5 2
12554900 17449.2 -10958.2 1611.15 -965.457 758.042 1227.49 
12554700 16905.2 -10980.5 1744 -1045.12 720.518 1269.41 
11160 2
12554900 16666.5 -10414.5 1680.31 -1562.26 1085.06 1902.11 
12554700 16096.2 -10747.1 1709.54 -1614.77 465.838 1680.62 
11160.5 2
12554900 16188.8 -10030.8 1740.69 -961.152 772.171 1232.91 
12554700 15657.5 -10351.7 1693.15 -882.526 795.542 1188.17 
11161 2
12554900 15840.9 -9523.85 1742.92 -704.142 1026.16 1244.52 
12554700 15305.5 -9890.08 1702.38 -712.551 934.444 1175.12 
11161.5 2
12554900 15476.2 -8959.54 1744 -736.908 1140.02 1357.45 
12554700 14886.7 -9349.62 1685 -846.154 1091.84 1381.34 
11162 2
12554900 15136.2 -8577.14 1683 -675.824 760.23 1017.2 
12554700 14433.3 -8889.79 1629.36 -901.405 914.174 1283.84 
11162.5 2
12554900 14774.1 -8103.08 1675.69 -703.179 920.516 1158.37 
12554700 13987.4 -8419.15 1600.77 -865.827 913.848 1258.88 
11163 2
12554900 14333 -7604.23 1690.23 -894.679 1011.86 1350.67 
12554700 13456.8 -7986.69 1612.54 -1076.14 877.204 1388.37 
11163.5 2
12554900 13934.5 -7223.69 1731.92 -806.602 770.321 1115.35 
12554700 13121.8 -7524.23 1631.69 -678.138 936.157 1155.97 
11164 2
12554900 13475.9 -6786.85 1763 -911.76 868.481 1259.19 
12554700 12806.8 -7008.31 1657.08 -626.243 1025.69 1201.76 
11164.5 2
12554900 13084.9 -6365.42 1723.42 -785.153 846.244 1154.38 
12554700 12466.5 -6551.75 1658.75 -683.426 916.783 1143.49 
11165 2
12554900 12780.7 -5983 1697.31 -604.82 760.272 971.504 
12554700 12088.1 -6078.08 1658.15 -752.332 941.696 1205.32 
11165.5 2
12554900 12368.3 -5459.67 1686.17 -819.799 1040.42 1324.6 
12554700 11597.8 -5462.92 1620.25 -974.805 1222.98 1563.95 
11166 2
12554900 11975.9 -4699.62 1691.15 -784.821 1520.1 1710.75 
12554700 11196.5 -4923.46 1605.92 -802.423 1078.91 1344.59 
11166.5 2
12554900 11631.5 -4213 1669.45 -691.704 977.139 1197.19 
12554700 10849.3 -4421.18 1592.36 -697.321 1008.59 1226.18 
11167 2
12554900 11315.1 -3629.92 1658.77 -644.354 1187.53 1351.08 
12554700 10452.6 -4017.69 1601.69 -807.856 821.771 1152.36 
11167.5 2
12554900 10909.6 -3202.23 1666.54 -801.307 845.242 1164.7 
12554700 10139.5 -3504.77 1656.77 -618.881 1013.68 1187.67 
11168 2
12554900 10598.8 -2785.38 1709.77 -621.538 833.692 1039.88 
12554700 9752.46 -3052.31 1671.15 -774 904.923 1190.78 
11168.5 2
12554900 10094.7 -2353.5 1699.71 -996.308 853.527 1311.92 
12554700 9383.79 -2558.07 1708.71 -728.608 976.752 1218.57 
11169 2
12554900 9474.8 -2093.53 1726.4 -1225.13 513.768 1328.49 
12554700 8968.67 -2076.93 1727.87 -820.393 950.866 1255.86 
11169.5 2
12554900 8787.53 -1413.93 1718.27 -1366.34 1351.09 1921.54 
12554700 8498.13 -1770.27 1715.07 -935.454 609.675 1116.59 
11170 2
12554900 8248.53 -861 1702.8 -1088.89 1117.04 1559.95 
12554700 8321.13 -1340.73 1713.6 -357.576 867.744 938.531 
11170.5 2
12554900 7823.93 -372.733 1652.33 -856.048 984.409 1304.56 
12554700 8332.4 -402.267 1684.8 22.7151 1892.07 1892.21 
11171 2
12554900 7430.73 326.6 1629.73 -789.558 1404.28 1611.03 
12554700 8151.47 479.467 1614.33 -363.32 1770.55 1807.44 
11171.5 2
12554900 7118.36 936.357 1611.29 -627.261 1224.41 1375.73 
12554700 7744.29 915.214 1590 -817.632 874.995 1197.56 
11172 2
12554900 6818.2 1499.47 1595.53 -596.734 1119.5 1268.61 
12554700 7518.87 1039.07 1575.07 -448.149 246.227 511.337 
11172.5 2
12554900 6552.86 2035.93 1519.93 -527.521 1066.52 1189.85 
12554700 7368.21 1349.21 1515.36 -299.508 616.596 685.489 
11173 2
12554900 6169.5 2561.57 1465.07 -779.181 1068.38 1322.33 
12554700 6969.5 2026.07 1466.07 -810.395 1375.73 1596.67 
11173.5 2
12554900 5787.93 3262.86 1472.29 -761.62 1399.77 1593.56 
12554700 6666.57 2595.86 1460.86 -604.648 1137.3 1288.04 
11174 2
12554900 5491.23 3811.38 1468.92 -593.396 1097.05 1247.26 
12554700 6319.92 3223.85 1468.62 -693.297 1255.98 1434.62 
11174.5 2
12554900 5303 4217.15 1549.46 -386.511 833.202 918.486 
12554700 6083.31 3816.46 1525.08 -485.863 1216.87 1310.28 
11175 2
12554900 5254.07 4679.07 1632.86 -95.3773 900.424 905.461 
12554700 5738.71 4296.43 1524.07 -671.722 935.608 1151.77 
11175.5 1
12554900 5116.15 5020.31 1664.15 -268.845 665.178 717.453 
