# Supplementary material for: Intrinsic group behaviour II: On the dependence of triad spatial dynamics on social and personal features; and on the effect of social interaction on small group dynamics
Source: PLoS One. 2019 Dec 3;14(12):e0225704. doi: 10.1371/journal.pone.0225704 (PMC6890182; doi:10.1371/journal.pone.0225704)
Supplement: S2 Data Set — (ZIP) [file pone.0225704.s002.zip › set_2_nint/group_traj_dyas_noint/traj_2_0109_29.dat]

2 12554200 12554500 0 0 0 0 1 0 1 25 20 30 1671.94 1675.58 1668.3 
11142.5 1
12554200 8503.5 2543.5 1155.5 0 0 0 
11143 1
12554200 8426.75 1958.25 1318.08 -231.175 -1762.8 1777.89 
11143.5 1
12554200 8521.92 1111.17 1480.42 192.645 -1714.74 1725.53 
11144 1
12554200 8637.08 540.083 1439.75 231.724 -1149.06 1172.19 
11144.5 1
12554200 8944.46 -137.538 1520 596.851 -1315.77 1444.81 
11145 2
12554500 8516.33 -313.444 1550.89 0 0 0 
12554200 9255.25 -664.417 1541 612.995 -1039.21 1206.53 
11145.5 2
12554500 8838.17 -1111.58 1625.67 764.45 -1895.82 2044.14 
12554200 9589.58 -1185.67 1546.33 693.638 -1081.43 1284.77 
11146 2
12554500 9357.31 -1793.38 1651.69 1025.97 -1347.43 1693.57 
12554200 10042.1 -1705.23 1524.77 894.256 -1026.81 1361.63 
11146.5 2
12554500 9782.08 -2295.08 1639.83 841.14 -993.463 1301.72 
12554200 10458.1 -2282.75 1563.75 823.775 -1143.6 1409.41 
11147 2
12554500 10144.8 -2822.31 1638.38 715.509 -1039.89 1262.27 
12554200 10810.7 -2789.31 1675.62 695.481 -999.128 1217.35 
11147.5 2
12554500 10482.7 -3361.08 1652.42 676.995 -1079.71 1274.4 
12554200 11195.3 -3266.67 1645.42 770.824 -956.631 1228.54 
11148 2
12554500 10879.2 -3980.58 1600.67 810.838 -1266.87 1504.13 
12554200 11579.9 -3685.67 1581.75 786.469 -856.851 1163.07 
11148.5 2
12554500 11318.4 -4556.33 1582.33 905.67 -1187.11 1493.14 
12554200 11935.9 -4182.92 1574.17 734.021 -1025.26 1260.93 
11149 2
12554500 11672.9 -5072.54 1662.85 701.993 -1022.19 1240.03 
12554200 12393.1 -4711.62 1643.62 905.268 -1046.93 1384.04 
11149.5 2
12554500 11999.5 -5784.69 1587.38 630.383 -1374.81 1512.45 
12554200 12834.3 -5330.92 1594.85 851.797 -1195.57 1467.98 
11150 2
12554500 12444.8 -6326.42 1618.33 895.953 -1089.99 1410.96 
12554200 13308.4 -5868.33 1582.58 953.942 -1081.31 1441.95 
11150.5 2
12554500 12829.4 -6823.85 1625.62 772.359 -998.854 1262.64 
12554200 13841.4 -6242 1625.46 1070.22 -750.335 1307.04 
11151 2
12554500 13288.5 -7266.42 1634.33 920.071 -886.915 1277.95 
12554200 14272.3 -6733 1648.08 863.625 -983.968 1309.21 
11151.5 2
12554500 13731.5 -7732.08 1601.46 893.223 -938.831 1295.86 
12554200 14688.2 -7194.62 1637.38 838.503 -930.676 1252.7 
11152 2
12554500 14231.2 -8213.67 1603.58 987.408 -951.758 1371.43 
12554200 15206 -7755.5 1606.92 1023.26 -1108.47 1508.56 
11152.5 2
12554500 14736.4 -8666.42 1610.25 1035.35 -927.766 1390.21 
12554200 15737.3 -8402.67 1619.58 1088.8 -1326.16 1715.86 
11153 2
12554500 15258.4 -9166.08 1621.54 1033.6 -989.426 1430.84 
12554200 16231.3 -8994.77 1753.54 978.167 -1172.48 1526.93 
11153.5 2
12554500 15751.6 -9497.5 1632.42 972.779 -653.694 1172.01 
12554200 16572.4 -9176.42 1639.83 672.799 -358.279 762.248 
11154 2
12554500 16247 -10170.3 1732.42 1015.2 -1378.76 1712.19 
12554200 16970.6 -9633.33 1592.08 815.915 -936.305 1241.93 
11154.5 2
12554500 16785.5 -10537.2 1730 1049.78 -715.2 1270.26 
12554200 17468.4 -10078.5 1564.46 970.373 -867.846 1301.84 
11155 2
12554500 17246.2 -10804.9 1704.33 894.424 -519.778 1034.49 
12554200 17932.3 -10605.3 1657.92 900.871 -1022.9 1363.05 
11155.5 2
12554500 17708.5 -11057.4 1690.17 961.192 -524.948 1095.2 
12554200 18316.1 -10905.4 1651.5 797.817 -623.874 1012.78 
11156 2
12554500 18377.7 -11564.7 1692.92 1333.05 -1010.51 1672.77 
12554200 18627.3 -11137.9 1635 619.969 -463.16 773.873 
11156.5 2
12554500 19003.4 -11882.6 1681.55 1241.41 -630.841 1392.5 
12554200 19519.5 -11560.5 1705.45 1770.31 -838.356 1958.79 
11157 2
12554500 19752.8 -12046.9 1671.67 1532.49 -335.952 1568.88 
12554200 20844.8 -11234.6 1769.08 2710.2 666.403 2790.93 
11157.5 1
12554500 20258.5 -12337.3 1646.33 1023.79 -587.888 1180.57 
11158 1
12554500 20742 -12731.3 1626.23 944.336 -769.481 1218.14 
11158.5 1
12554500 21239.2 -13065.2 1645.5 973.092 -653.344 1172.08 
11159 1
12554500 21935.2 -13065.6 1736.58 1408.74 -0.843455 1408.74 
11159.5 1
12554500 22476.5 -13479.8 1662.46 1084.91 -830.032 1366.01 
11160 1
12554500 23086.2 -13937.3 1598.08 1216.95 -913.25 1521.51 
11160.5 1
12554500 23764.8 -14181.9 1537.38 1365.27 -492.184 1451.28 
11161 1
12554500 24389.7 -14413.2 1603.31 1265.03 -468.078 1348.85 
11161.5 1
12554500 24862.8 -14758.3 1735.15 955.866 -697.28 1183.17 
11162 1
12554500 25201 -14810.7 1705.86 672.274 -104.188 680.3 
11162.5 1
12554500 25423.7 -14871.9 1651.54 432.412 -118.852 448.449 
11163 1
12554500 26051.9 -15047.9 1658 1499.28 -419.966 1556.98 
11163.5 1
12554500 27388.5 -15716.3 1473.64 2202.07 -1101.13 2462.03 
11164 1
12554500 27910.7 -16210.2 1593.38 1125.32 -1064.56 1549.08 
11164.5 1
12554500 28533.2 -16452.8 1699.83 1249.95 -486.986 1341.46 
11165 1
12554500 29308.4 -16738.8 1774.54 1541.19 -568.627 1642.74 
11165.5 1
12554500 29905.6 -16961.1 1754.33 1187.27 -441.976 1266.87 
11166 1
12554500 30536.2 -17005.8 1672.77 1261.29 -89.5256 1264.47 
11166.5 1
12554500 31083.6 -17295.8 1587.18 1099.21 -582.273 1243.91 
11167 1
12554500 31911.2 -17678 1562.38 1685.53 -778.374 1856.58 
11167.5 1
12554500 32714 -17972.7 1587.46 1586.5 -582.396 1690.02 
11168 1
12554500 33432.5 -18121.7 1635.38 1437.08 -298 1467.65 
11168.5 1
12554500 34120.2 -18219.2 1643.36 1359.04 -192.731 1372.64 
11169 1
12554500 34824.9 -18390.9 1675.73 1392.59 -339.234 1433.32 
11169.5 1
12554500 35198.2 -18594.3 1649.2 742.213 -404.374 845.221 
11170 1
12554500 35919.1 -18734.9 1683.87 1456.43 -284.04 1483.87 
11170.5 1
12554500 36489.9 -18908.1 1608.07 1150.81 -349.194 1202.62 
11171 1
12554500 37136.5 -19036.7 1580.87 1298.39 -258.233 1323.82 
11171.5 1
12554500 37801.9 -19171.6 1664.14 1335.99 -271.037 1363.21 
11172 1
12554500 38431.8 -19333.7 1655 1252.37 -322.115 1293.13 
11172.5 1
12554500 39104.1 -19490.8 1719.36 1336.67 -312.364 1372.68 
11173 1
12554500 39535.4 -19769 1627.21 876.597 -565.476 1043.16 
11173.5 1
12554500 39927.1 -20079.6 1481.36 781.865 -619.903 997.794 
11174 1
12554500 40482.6 -20089.2 1450.23 1110.95 -19.1648 1111.11 
11174.5 1
12554500 40545.5 -19432.8 1487.23 129.205 1347.65 1353.83 
11175 1
12554500 39652.8 -19430.7 1514.86 -1740.26 4.15569 1740.26 
11175.5 1
12554500 39101.5 -19186.8 1518.62 -1074.71 475.376 1175.15 
11176 1
12554500 38597.5 -19117.8 1515.08 -1032.79 141.551 1042.44 
11176.5 1
12554500 38076.8 -18947.4 1528.54 -1056.01 345.608 1111.13 
11177 1
12554500 37636.7 -18696.3 1548.23 -894.622 510.319 1029.94 
11177.5 1
12554500 37085.8 -18580.4 1540.5 -1071.8 225.585 1095.29 
11178 1
12554500 36600.2 -18339.7 1524.42 -985.028 488.216 1099.38 
11178.5 1
12554500 36078.2 -18164.7 1561.08 -1069.7 358.554 1128.19 
11179 1
12554500 35513.4 -17973.1 1603.43 -1092.45 370.64 1153.61 
11179.5 1
12554500 34955.3 -17809.6 1628.46 -1092.07 319.875 1137.96 
11180 1
12554500 34503.9 -17735.5 1627.92 -915.587 150.413 927.86 
11180.5 1
12554500 33920.5 -17748.5 1611.46 -1164.59 -26.1016 1164.89 
11181 1
12554500 33342.2 -17713.6 1540.77 -1175.27 70.9819 1177.41 
11181.5 1
12554500 32830 -17648.1 1536.23 -1004.37 128.507 1012.56 
11182 1
12554500 32133.3 -17505.6 1466.14 -1396.22 285.439 1425.1 
11182.5 1
12554500 31633.8 -17241.1 1400.38 -1005.06 532.326 1137.33 
11183 1
12554500 31084.9 -17075.6 1422.93 -1111.16 334.887 1160.53 
11183.5 1
12554500 30469.6 -16784.4 1491.5 -1201.59 568.917 1329.47 
11184 1
12554500 29850.9 -16603.5 1592.79 -1225.18 358.133 1276.45 
11184.5 1
12554500 29333.8 -16387.6 1623.85 -1046.73 437.013 1134.29 
11185 1
12554500 28911.6 -16223.8 1601 -872.378 338.366 935.7 
11185.5 1
12554500 28427.8 -16131.9 1632.07 -959.98 182.518 977.176 
11186 1
12554500 27879.6 -15949.4 1629 -1062.35 353.629 1119.66 
11186.5 1
12554500 27431.7 -15804.5 1613.92 -895.846 289.692 941.521 
11187 1
12554500 26873.8 -15677 1513.23 -1129.24 258.175 1158.38 
11187.5 1
12554500 26349.2 -15519.3 1560.31 -1064.28 319.863 1111.31 
11188 1
12554500 25784.2 -15300.8 1584.85 -1107.69 428.507 1187.69 
11188.5 1
12554500 25392.3 -15112.1 1608.62 -776.085 373.648 861.349 
11189 1
12554500 24884.6 -14945.9 1620.5 -1042.56 341.191 1096.97 
11189.5 1
12554500 24464.9 -14740 1524.77 -849.515 416.835 946.27 
11190 1
12554500 23957.5 -14573.1 1522.85 -1004.72 330.541 1057.7 
11190.5 1
12554500 23446.7 -14252.5 1492.62 -1038.31 651.657 1225.86 
11191 1
12554500 22904.4 -14043.1 1503.85 -1091.16 421.297 1169.67 
11191.5 1
12554500 22394.1 -13691.8 1538.85 -994.752 684.81 1207.68 
11192 1
12554500 21991 -13424.8 1553.31 -796.595 527.668 955.509 
11192.5 1
12554500 21607.1 -13128.3 1591.75 -786.714 607.451 993.94 
11193 1
12554500 21163.7 -12815 1564.92 -893.934 631.72 1094.62 
11193.5 1
12554500 20751.8 -12632.5 1526.62 -810.721 359.328 886.783 
11194 1
12554500 20474.8 -12339 1543.46 -553.048 585.752 805.585 
11194.5 1
12554500 20119.6 -12093.5 1617.15 -717.483 495.882 872.17 
11195 1
12554500 19750.7 -11816.2 1567.77 -734.907 552.406 919.369 
11195.5 1
12554500 19308.5 -11570.3 1564.31 -865.422 481.258 990.235 
11196 1
12554500 18856.2 -11351.1 1583.38 -900.858 436.715 1001.13 
11196.5 1
12554500 18165.1 -10999.5 1599.62 -1399.1 711.772 1569.74 
11197 1
12554500 17815.9 -10694.9 1625.31 -694.143 605.444 921.085 
11197.5 1
12554500 17563.8 -10437.8 1615.77 -504.308 514.154 720.195 
11198 1
12554500 17208.4 -10076.4 1652.31 -703.732 715.765 1003.77 
11198.5 1
12554500 16868.2 -9790.67 1624.5 -699.865 587.897 914.021 
11199 1
12554500 16647.3 -9498 1639.92 -449.984 596.062 746.844 
11199.5 1
12554500 16300.3 -9150.54 1666.15 -692.615 693.536 980.157 
11200 1
12554500 15979.2 -8822 1631.77 -627.103 641.677 897.222 
11200.5 1
12554500 15595.8 -8459.85 1600.92 -747.488 705.953 1028.16 
11201 1
12554500 15196.3 -8168.5 1588.83 -818.516 597.021 1013.12 
11201.5 1
12554500 14785.8 -7832.85 1548.92 -841.32 687.815 1086.7 
11202 1
12554500 14171.4 -7518.31 1552.85 -1209.42 619.17 1358.7 
11202.5 1
12554500 13727.3 -7247.42 1591.75 -889.882 542.868 1042.4 
11203 1
12554500 13265.7 -6952.23 1612 -938.295 599.971 1113.72 
11203.5 1
12554500 12794.7 -6670.54 1601.54 -916.342 548.04 1067.72 
11204 1
12554500 12391.2 -6320.85 1587.54 -794.367 688.371 1051.13 
11204.5 1
12554500 12043.9 -5905.08 1581.46 -694.462 831.538 1083.39 
11205 1
12554500 11365.2 -5548.75 1584.83 -1390.89 730.178 1570.91 
11205.5 1
12554500 10755.1 -5131.08 1542.38 -1217.74 833.679 1475.78 
11206 1
12554500 10311.5 -4719.92 1521.42 -880.113 815.794 1200.05 
11206.5 1
12554500 9874.08 -4285.42 1556.5 -896.346 890.369 1263.4 
11207 1
12554500 9588 -3833.92 1595.15 -564.267 890.52 1054.24 
11207.5 1
12554500 9281.5 -3427.83 1585.92 -611.776 810.558 1015.52 
11208 1
12554500 8989.42 -2954.5 1583.08 -590.067 956.229 1123.63 
11208.5 1
12554500 8612.67 -2524.5 1584.92 -749.006 854.871 1136.58 
11209 1
12554500 8213.62 -1995 1587.08 -783.991 1040.28 1302.62 
11209.5 1
12554500 7810.17 -1412.25 1570.67 -805.287 1163.17 1414.73 
11210 1
12554500 7386.83 -924.5 1558.08 -863.946 995.408 1318.04 
11210.5 1
12554500 7024.46 -401.538 1551.54 -721.856 1041.76 1267.41 
11211 1
12554500 6597.92 -25.0833 1543.58 -846.319 746.935 1128.79 
11211.5 1
12554500 6201.08 398 1566.92 -804.949 858.181 1176.61 
11212 1
12554500 5789.75 780.583 1567.92 -837.733 779.192 1144.09 
11212.5 1
12554500 5445.46 1260.46 1517.85 -669.822 933.615 1149.04 
11213 1
12554500 4994.92 1605.25 1503.83 -879.97 673.415 1108.08 
11213.5 1
12554500 4481 1744.25 1471.33 -1050.95 284.254 1088.72 
11214 1
12554500 3893.5 2029.42 1466 -1211.34 587.973 1346.5 
11214.5 1
12554500 3200.23 2241.69 1585.38 -1375.53 421.182 1438.57 
11215 1
12554500 2587 2316.67 1614.83 -1204.78 147.297 1213.75 
11215.5 1
12554500 2005.42 2354.25 1609.25 -1182.08 76.3889 1184.55 
11216 1
12554500 1560.23 2585.62 1615.38 -876.35 455.444 987.633 
11216.5 1
12554500 992 2706.42 1622.58 -1094.86 232.758 1119.32 
11217 1
12554500 412.75 2860.5 1610 -1189.43 316.393 1230.79 
11217.5 1
12554500 -166.083 3006.92 1622.83 -1167 295.195 1203.76 
11218 1
12554500 -641.083 3377.83 1587.17 -961.538 750.843 1219.97 
11218.5 1
12554500 -1085.31 3907.31 1563.15 -895.614 1067.49 1393.43 
11219 1
12554500 -1349.58 4390.33 1564.17 -526.446 962.202 1096.8 
11219.5 1
12554500 -1610.69 4740.92 1593.85 -522.218 701.179 874.279 
11220 1
12554500 -1999.54 5094 1607.92 -753.578 684.258 1017.88 
11220.5 1
12554500 -2452.83 5416.67 1607.17 -923.207 657.162 1133.21 
11221 1
12554500 -2919.92 5669.08 1568.92 -963.072 520.434 1094.7 
11221.5 1
12554500 -3475.54 5928.31 1520.69 -1102.41 514.347 1216.5 
11222 1
12554500 -4061.14 6166.07 1488.64 -1132.7 459.891 1222.5 
11222.5 1
12554500 -4493.85 6381.08 1389.23 -867.141 430.873 968.29 
11223 1
12554500 -5042.14 6582.93 1332.86 -1114.42 410.268 1187.54 
11223.5 1
12554500 -5567.93 6905 1327.14 -1030.95 631.513 1209 
11224 1
12554500 -6008.92 7277.15 1297 -881.989 744.308 1154.08 
11224.5 1
12554500 -6928.75 7737.5 1277.83 -1884.89 943.332 2107.77 
11225 1
12554500 -7551 8302.08 1374.85 -1246.99 1131.42 1683.77 
11225.5 1
12554500 -7805.85 8781.38 1384 -492.933 927.094 1049.99 
11226 1
12554500 -8228.17 9145 1511.08 -867.188 746.644 1144.33 
11226.5 1
12554500 -8702.38 9537.08 1544.46 -971.758 803.436 1260.88 
11227 1
12554500 -9017.62 9902.31 1373.08 -609.731 706.442 933.184 
11227.5 1
12554500 -9108 10046.1 1354.15 -181.495 288.693 341.005 
11228 1
12554500 -9734.07 10679.9 1230.57 -1285.57 1301.4 1829.29 
11228.5 1
12554500 -10043.1 11571 1282.67 -609.458 1757.68 1860.34 
11229 1
12554500 -9965.67 12291.6 1191.07 152.663 1421.3 1429.48 
11229.5 1
12554500 -10090.9 12831.7 1331.2 -251.406 1084.61 1113.36 
11230 1
12554500 -10009.1 13248.8 1292.53 165.118 842.559 858.586 
11230.5 1
12554500 -9993.2 13669 1462.47 32.1886 848.889 849.499 
11231 1
12554500 -9942.13 14166.2 1413.33 101.323 986.508 991.698 
11231.5 1
12554500 -9867.85 14657.2 1653.08 145.661 962.805 973.762 
11232 1
12554500 -9789.86 15146.4 1728.43 158.514 994.304 1006.86 
11232.5 1
12554500 -9500.21 15657.1 1602.36 561.323 989.756 1137.85 
11233 1
12554500 -9319.54 16089.7 1668.62 372.527 891.855 966.531 
11233.5 1
12554500 -9100 16746.7 1813.69 450.798 1349.08 1422.4 
11234 1
12554500 -8873.62 17301.6 1817.54 447.4 1096.69 1184.44 
11234.5 1
12554500 -8534.77 17738.8 1604.23 664.404 857.164 1084.51 
11235 1
12554500 -8330.58 18290.8 1594.67 413.332 1117.37 1191.37 
11235.5 1
12554500 -8035.69 18838.1 1703.69 581.639 1079.54 1226.26 
11236 1
12554500 -7837.75 19342.2 1753.5 392.743 1000.34 1074.68 
