# Supplementary material for: Intrinsic group behaviour II: On the dependence of triad spatial dynamics on social and personal features; and on the effect of social interaction on small group dynamics
Source: PLoS One. 2019 Dec 3;14(12):e0225704. doi: 10.1371/journal.pone.0225704 (PMC6890182; doi:10.1371/journal.pone.0225704)
Supplement: S2 Data Set — (ZIP) [file pone.0225704.s002.zip › set_2_nint/group_traj_dyas_noint/traj_2_0109_28.dat]

2 12551001 12551900 0 1 0 0 2 0 1 50 50 50 1693.61 1761.12 1626.11 
11110.5 1
12551001 8590.75 859.917 1487.17 0 0 0 
11111 1
12551001 8864.38 266.438 1476.62 590.983 -1281.81 1411.49 
11111.5 1
12551001 9027.87 -112.6 1538.13 319.945 -741.756 807.816 
11112 1
12551001 9054.79 -232.786 1544.5 55.389 -247.296 253.423 
11112.5 1
12551001 9650.73 -836.6 1525 1173.13 -1188.61 1670.04 
11113 1
12551001 10474.1 -1983.54 1539.54 1653.3 -2303.09 2835.07 
11113.5 1
12551001 11056.9 -2892.93 1612.71 1172.6 -1829.76 2173.25 
11114 1
12551001 11447.5 -3258.92 1605.92 758.605 -710.669 1039.49 
11114.5 1
12551001 11738.9 -3572.31 1583.77 591.044 -635.669 867.99 
11115 1
12551001 12075.1 -3996.38 1564.62 670.966 -846.461 1080.13 
11115.5 1
12551001 12269.8 -4433.38 1560.31 387.062 -868.787 951.109 
11116 1
12551001 12379.4 -4951.42 1532.33 223.77 -1057.21 1080.63 
11116.5 1
12551001 12564.5 -5389.85 1510.31 370.09 -876.859 951.761 
11117 1
12551001 12746.9 -5802.17 1594.17 364.182 -822.995 899.972 
11117.5 1
12551001 12996.4 -6085.25 1625.08 514.433 -583.677 778.023 
11118 1
12551001 13269.5 -6405.15 1594.92 541.756 -634.73 834.495 
11118.5 1
12551001 13694.8 -6718.62 1567.77 824.389 -607.484 1024.04 
11119 2
12551900 14210.2 -7776.89 1751 0 0 0 
12551001 14165.9 -7070.75 1550.92 949.739 -709.949 1185.76 
11119.5 2
12551900 14544.2 -8134 1764.69 752.098 -804.304 1101.16 
12551001 14765.7 -7437.54 1560.15 1190.03 -727.755 1394.92 
11120 2
12551900 14891.6 -8535.67 1759.67 707.596 -818.058 1081.62 
12551001 15339.4 -7891.42 1586.25 1168.48 -924.396 1489.92 
11120.5 2
12551900 15348.2 -9166.69 1712.54 909.656 -1257.02 1551.64 
12551001 15810.3 -8315.92 1610.38 938.03 -845.63 1262.93 
11121 2
12551900 15792.8 -9581 1743.83 873.482 -813.964 1193.95 
12551001 16216.8 -8807.75 1629.92 798.511 -966.261 1253.51 
11121.5 2
12551900 16232.2 -10188 1820.69 909.566 -1256.73 1551.35 
12551001 16618.9 -9086.23 1631.85 832.656 -576.565 1012.79 
11122 2
12551900 16573.8 -10444.4 1761.62 687.51 -515.864 859.526 
12551001 17015.2 -9606.69 1648.08 797.245 -1047.21 1316.15 
11122.5 2
12551900 16988.9 -10935.2 1769.15 820.31 -970.052 1270.4 
12551001 17540.8 -10304.1 1689.46 1038.77 -1378.23 1725.85 
11123 2
12551900 17434.2 -11425.2 1818.54 868.046 -955.016 1290.57 
12551001 17895.7 -10772.6 1720.54 691.858 -913.33 1145.79 
11123.5 2
12551900 18187.8 -11754.8 1778.42 1510.23 -660.68 1648.42 
12551001 18332.9 -11110.8 1698.08 876.201 -677.624 1107.66 
11124 2
12551900 18972.9 -12131 1708.69 1592.47 -763.016 1765.83 
12551001 19229.5 -11449.1 1678.31 1818.71 -686.262 1943.87 
11124.5 2
12551900 19449.2 -12502.8 1753.83 966.011 -754.226 1225.58 
12551001 19840 -11758.3 1641.25 1238.26 -627.295 1388.09 
11125 2
12551900 19866.2 -12824.3 1760.38 820.992 -632.824 1036.58 
12551001 20299.5 -12123.3 1650.46 904.603 -718.453 1155.2 
11125.5 2
12551900 20366.9 -13202.1 1771.92 977.915 -737.831 1225.04 
12551001 20773.5 -12493.9 1644.23 925.631 -723.858 1175.06 
11126 2
12551900 20907.3 -13503.9 1786.17 1102.88 -615.999 1263.25 
12551001 21152.7 -12821.5 1605.08 773.888 -668.524 1022.66 
11126.5 2
12551900 21249.2 -13721.8 1763 697.75 -444.597 827.358 
12551001 21656.6 -13169.9 1633.31 1028.47 -711.068 1250.34 
11127 2
12551900 21793.5 -14037.5 1721.62 1071.47 -621.442 1238.65 
12551001 22084.9 -13325.8 1605 843.125 -306.935 897.257 
11127.5 2
12551900 22486.6 -14484.4 1611.43 1375.21 -886.839 1636.36 
12551001 22732.5 -13669.6 1571.07 1284.87 -682.136 1454.72 
11128 2
12551900 23090.8 -14767.8 1597.33 1220.42 -572.367 1347.97 
12551001 23330 -13950.3 1449.92 1207.07 -567.051 1333.63 
11128.5 2
12551900 23797.3 -14943.4 1669.79 1415.9 -351.918 1458.98 
12551001 24100 -14165.1 1484.57 1543.09 -430.48 1602.01 
11129 2
12551900 24464.7 -15157.6 1653.15 1268.83 -407.335 1332.61 
12551001 24860 -14495.2 1530.77 1444.87 -627.544 1575.26 
11129.5 2
12551900 25123.4 -15425.8 1658.92 1378.08 -560.951 1487.88 
12551001 25388.5 -14601.3 1525.17 1105.65 -221.972 1127.71 
11130 2
12551900 25559 -15622.6 1789.15 905.579 -409.284 993.773 
12551001 25873.4 -14839.9 1518.85 1008.08 -496.029 1123.5 
11130.5 2
12551900 26201.9 -15803.4 1605.5 1245.99 -350.413 1294.32 
12551001 26558.5 -15223.9 1495.5 1327.74 -744.058 1522.01 
11131 2
12551900 26822 -16071.7 1586.08 1232.75 -533.277 1343.15 
12551001 27152.2 -15503.8 1518.92 1180.42 -556.613 1305.07 
11131.5 2
12551900 27562.2 -16412.9 1686.77 1526.25 -703.621 1680.63 
12551001 27675.8 -15686.3 1497.85 1079.58 -376.236 1143.26 
11132 2
12551900 28152.3 -16728.3 1777.08 1150.25 -614.785 1304.24 
12551001 28308.6 -15968.4 1558.62 1233.47 -549.858 1350.48 
11132.5 2
12551900 28648.2 -16813.5 1778.17 997.872 -171.413 1012.49 
12551001 28983.8 -16175.8 1597.58 1358.42 -417.234 1421.05 
11133 2
12551900 29200.8 -17116.3 1771.62 1134.69 -621.782 1293.89 
12551001 29572.6 -16391 1600.23 1209.17 -441.992 1287.42 
11133.5 2
12551900 29689 -17288.8 1753.92 962.828 -340.313 1021.2 
12551001 30103 -16618.8 1571 1046.12 -449.401 1138.57 
11134 2
12551900 30200.2 -17302.1 1700 998.347 -25.8413 998.682 
12551001 30778.5 -16853.8 1576.31 1319.41 -458.834 1396.92 
11134.5 2
12551900 30863.5 -17592.7 1610.92 1308.45 -573.206 1428.5 
12551001 31415.2 -17061.6 1540.92 1255.65 -409.953 1320.88 
11135 2
12551900 31588.8 -18011.1 1555.92 1498.37 -864.444 1729.85 
12551001 31984.5 -17278.9 1503.42 1176.34 -448.97 1259.1 
11135.5 2
12551900 32046.6 -18092.2 1640.08 919.408 -162.792 933.709 
12551001 32787.5 -17711.9 1514.85 1612.53 -869.491 1832.01 
11136 2
12551900 33013.2 -18361.1 1668.62 1869.51 -520.161 1940.53 
12551001 33642.8 -17809.5 1543.46 1654.37 -188.811 1665.11 
11136.5 2
12551900 33736.9 -18523.6 1686.5 1441.76 -323.718 1477.65 
12551001 34323.6 -17939.8 1564.42 1356.05 -259.386 1380.63 
11137 2
12551900 34299 -18579.6 1716.62 1147.11 -114.351 1152.79 
12551001 34776.5 -18059.5 1577.85 924.398 -244.466 956.178 
11137.5 2
12551900 35052 -18623.6 1702.38 1494.05 -87.3016 1496.6 
12551001 35270.1 -18127.6 1572.46 979.243 -135.073 988.515 
11138 2
12551900 35687.2 -18720.4 1691.77 1265.25 -192.767 1279.85 
12551001 35833 -18237.8 1603.77 1121.36 -219.43 1142.63 
11138.5 2
12551900 36064.1 -18829.1 1689.77 758.397 -218.697 789.299 
12551001 36383.6 -18352.3 1530.31 1107.88 -230.46 1131.59 
11139 2
12551900 36628.5 -19009.6 1670.69 1119.81 -358.211 1175.71 
12551001 36918.2 -18535.2 1527 1060.74 -362.943 1121.12 
11139.5 2
12551900 37252 -19246.9 1644.33 1272.53 -484.288 1361.57 
12551001 37388.8 -18676 1522.92 960.243 -287.284 1002.3 
11140 2
12551900 37816.2 -19437 1698 1132.84 -381.693 1195.41 
12551001 37996.4 -18906.7 1561.46 1220.15 -463.238 1305.13 
11140.5 2
12551900 38445.8 -19810.8 1785.38 1222.7 -725.765 1421.88 
12551001 38573.4 -19121.3 1506.92 1120.39 -416.729 1195.38 
11141 2
12551900 39040.4 -20070.4 1815.25 1210.94 -528.814 1321.37 
12551001 39036 -19377.5 1504.42 942.19 -521.777 1077.02 
11141.5 2
12551900 39568.5 -20321.5 1806.31 1097.81 -522.083 1215.63 
12551001 39600.9 -19613.2 1473.46 1174.48 -489.925 1272.56 
11142 2
12551900 39973.4 -20585.8 1728.23 786.258 -513.219 938.933 
12551001 40173.2 -19978.9 1404.69 1111.13 -710.232 1318.72 
11142.5 2
12551900 40693.6 -20990.6 1653.58 1437.52 -807.859 1648.97 
12551001 40837.9 -20465.2 1465.25 1326.87 -970.546 1643.94 
11143 2
12551900 41464.3 -21504.8 1707.5 1547.69 -1032.63 1860.56 
12551001 41621 -20928.2 1603.25 1572.46 -929.719 1826.74 
11143.5 2
12551900 42011.8 -21641.1 1704.42 1108.3 -275.81 1142.1 
12551001 42263.6 -21086.6 1622.17 1300.78 -320.682 1339.72 
11144 2
12551900 42604.8 -21913.1 1696.33 1193.16 -547.284 1312.69 
12551001 42787.2 -21286.9 1682.75 1053.49 -403.085 1127.97 
11144.5 2
12551900 43152 -22310.5 1684.38 1062.46 -771.608 1313.09 
12551001 43388.5 -21473.2 1764.62 1167.71 -361.775 1222.47 
11145 2
12551900 43810.2 -22597.8 1598.33 1298.32 -566.644 1416.59 
12551001 43935.6 -21603.2 1599.67 1078.98 -256.284 1109 
11145.5 2
12551900 44414.5 -22842.8 1583.83 1253.63 -508.299 1352.76 
12551001 44518.2 -21716.8 1465.75 1208.85 -235.823 1231.64 
11146 2
12551900 45081.1 -22918 1638.08 1317.35 -148.715 1325.71 
12551001 45203.9 -22129.7 1521.23 1355.09 -815.927 1581.77 
11146.5 2
12551900 45674.6 -23027.2 1720.92 1175.26 -216.337 1195.01 
12551001 45788.9 -22418 1556.25 1158.4 -570.906 1291.45 
11147 2
12551900 46153.4 -23114.6 1719.46 944.381 -172.318 959.974 
12551001 46349.8 -22638.6 1603 1106.22 -435.139 1188.72 
11147.5 2
12551900 46573.2 -23380.7 1717.33 841.414 -533.169 996.115 
12551001 46832 -22837 1565.33 966.394 -397.564 1044.98 
11148 2
12551900 47067 -23627.2 1717 1009.71 -504.26 1128.63 
12551001 47233.8 -23040.7 1548.17 821.575 -416.496 921.116 
