# Supplementary material for: Intrinsic group behaviour II: On the dependence of triad spatial dynamics on social and personal features; and on the effect of social interaction on small group dynamics
Source: PLoS One. 2019 Dec 3;14(12):e0225704. doi: 10.1371/journal.pone.0225704 (PMC6890182; doi:10.1371/journal.pone.0225704)
Supplement: S2 Data Set — (ZIP) [file pone.0225704.s002.zip › set_2_nint/group_traj_dyas_noint/traj_2_0109_27.dat]

2 12523600 12523900 0 1 0 0 2 0 1 40 40 40 1788.6 1830.87 1746.32 
10956 1
12523600 -3189.83 252.5 1790.33 0 0 0 
10956.5 1
12523600 -2833.92 438.462 1792.38 934.148 488.088 1053.97 
10957 1
12523600 -2353.25 710.167 1805.42 969.099 547.793 1113.21 
10957.5 1
12523600 -2016.46 979.538 1829.69 692.98 554.263 887.372 
10958 1
12523600 -1518.23 1171.85 1767.38 992.492 383.083 1063.86 
10958.5 1
12523600 -1036.46 1421.31 1728.69 957.792 495.947 1078.58 
10959 2
12523900 859 432.667 1543.67 0 0 0 
12523600 -172.429 1507 1697.36 1704.21 169.018 1712.57 
10959.5 2
12523900 1118 565.667 1496.25 883.959 453.925 993.696 
12523600 414.833 1729.58 1741.33 1165.2 441.634 1246.09 
10960 2
12523900 1545.92 878.231 1524 884.139 645.794 1094.87 
12523600 891.385 2042 1678.31 984.61 645.489 1177.33 
10960.5 2
12523900 1940 1134.62 1582.77 788.154 512.769 940.276 
12523600 1483.08 2141.62 1691.08 1183.38 199.231 1200.04 
10961 2
12523900 2397.38 1261.23 1551.69 924.009 255.789 958.76 
12523600 1937.15 2134.23 1707.31 917.327 -14.9184 917.448 
10961.5 2
12523900 2902.69 1192.23 1586.92 998.632 -136.364 1007.9 
12523600 2494.38 2061.31 1723.38 1101.25 -144.117 1110.64 
10962 2
12523900 3278.54 938.538 1586.69 734.075 -495.493 885.651 
12523600 3031.15 1898.77 1675.46 1048.38 -317.458 1095.39 
10962.5 2
12523900 3808.08 323.692 1643 1052.76 -1222.36 1613.22 
12523600 3596.92 1522.31 1615.69 1124.79 -748.432 1351.04 
10963 2
12523900 4379.23 -296.692 1759.46 1131 -1228.48 1669.83 
12523600 4105.08 1147.54 1650.54 1006.25 -742.117 1250.31 
10963.5 2
12523900 4697.46 -606.385 1768.92 633.926 -616.917 884.561 
12523600 4611 836.154 1701.31 1007.81 -620.288 1183.41 
10964 2
12523900 5028.15 -1012.38 1773 660.064 -810.379 1045.18 
12523600 5106.92 373 1690.08 989.866 -924.459 1354.42 
10964.5 2
12523900 5447 -1413.85 1782.62 832.696 -798.134 1153.43 
12523600 5511.08 -78.2308 1750.69 803.487 -897.079 1204.3 
10965 2
12523900 5831.42 -1823.42 1773 787.739 -839.284 1151.06 
12523600 5941.83 -550.417 1734.75 882.698 -967.594 1309.73 
10965.5 2
12523900 6208.08 -2225.62 1631.46 760.93 -812.523 1113.2 
12523600 6411.08 -1006.92 1747.15 947.967 -922.235 1322.56 
10966 2
12523900 6659.46 -2621.23 1560.38 886.807 -777.24 1179.21 
12523600 6776.08 -1514.46 1746.08 717.092 -997.129 1228.2 
10966.5 2
12523900 7034.23 -3054.62 1536.23 742.117 -858.187 1134.56 
12523600 7404.77 -2002.62 1736.92 1244.94 -966.641 1576.15 
10967 2
12523900 7495.25 -3357.67 1530.83 946.651 -622.282 1132.87 
12523600 7911.92 -2432.92 1830.33 1041.37 -883.576 1365.71 
10967.5 2
12523900 7800.15 -3806.31 1515.62 631.271 -928.863 1123.07 
12523600 8499.92 -2648.15 1795.31 1217.4 -445.626 1296.4 
10968 2
12523900 8019.15 -4348.08 1510.77 436.255 -1079.22 1164.06 
12523600 8926.23 -2945.08 1797.38 849.219 -591.48 1034.9 
10968.5 2
12523900 8400.46 -4802.31 1576.38 752.086 -895.919 1169.75 
12523600 9416.62 -3279.38 1813.54 967.228 -659.384 1170.61 
10969 2
12523900 8853.54 -5156.15 1630.54 893.643 -697.921 1133.88 
12523600 9840.23 -3668 1814 835.533 -766.5 1133.86 
10969.5 2
12523900 9268.08 -5512.46 1623.08 819.246 -704.165 1080.28 
12523600 10179.2 -3997.54 1798.31 669.808 -651.262 934.23 
10970 2
12523900 9735.67 -5738.17 1605.75 946.538 -456.893 1051.04 
12523600 10574.9 -4390 1768.67 801.139 -794.457 1128.27 
10970.5 2
12523900 10202 -6055.54 1580.23 945.909 -643.756 1144.19 
12523600 11051.9 -4750.85 1755.54 967.559 -731.939 1213.22 
10971 2
12523900 10661.3 -6311.23 1577.46 890.131 -495.528 1018.76 
12523600 11503.8 -5086.15 1742.54 875.671 -649.821 1090.44 
10971.5 2
12523900 11072 -6660.5 1579.92 833.047 -708.457 1093.56 
12523600 11897.1 -5517.33 1743.92 797.797 -874.603 1183.81 
10972 2
12523900 11630.9 -7083.46 1744.77 1124.59 -851.029 1410.31 
12523600 12524.3 -6117.31 1804.31 1262.02 -1207.19 1746.43 
10972.5 2
12523900 12116.4 -7335.38 1684.15 946.319 -491.078 1066.15 
12523600 13048.2 -6515.92 1838.92 1021.29 -777.028 1283.28 
10973 2
12523900 12574.8 -7682.25 1693.5 935.61 -707.889 1173.23 
12523600 13350.7 -6911.5 1805.92 617.216 -807.3 1016.21 
10973.5 2
12523900 13025.7 -8126.85 1725.92 912.67 -899.992 1281.78 
12523600 13668.6 -7193.62 1812.23 643.621 -571.084 860.456 
10974 2
12523900 13368.3 -8500.85 1761.92 681.144 -743.539 1008.37 
12523600 14071.6 -7645.23 1835.38 801.193 -897.844 1203.34 
10974.5 2
12523900 13687.2 -8925.69 1766.15 621.532 -828.16 1035.45 
12523600 14525.5 -8133.85 1810.38 884.69 -952.467 1299.95 
10975 2
12523900 13951.5 -9309.31 1748.38 527.714 -765.699 929.934 
12523600 14972.2 -8643.15 1783.85 891.755 -1016.58 1352.28 
10975.5 2
12523900 14349.2 -9732.17 1759 810.003 -861.22 1182.29 
12523600 15344.3 -9132.08 1789 757.846 -995.783 1251.37 
10976 2
12523900 14655.5 -10192.8 1762.15 616.12 -926.766 1112.88 
12523600 15610.3 -9587.77 1819.31 535.16 -916.873 1061.63 
10976.5 2
12523900 15117.1 -10691.5 1753.5 914.103 -987.586 1345.7 
12523600 15960.4 -10006.2 1861.25 693.285 -828.675 1080.44 
10977 2
12523900 15565.6 -11203.6 1794.77 897.064 -1024.23 1361.53 
12523600 16373.4 -10464.2 1906.38 825.936 -915.962 1233.35 
10977.5 2
12523900 15849.2 -11424.2 1743.5 571.676 -444.66 724.248 
12523600 16680 -10850.8 1879 618.176 -779.273 994.69 
10978 2
12523900 16378 -11812.2 1772.62 1088.13 -798.328 1349.58 
12523600 17055.5 -11030.1 1832 772.713 -368.985 856.292 
10978.5 2
12523900 16827.8 -12184.2 1782.38 895.955 -741.036 1162.7 
12523600 17482.2 -11494.7 1866.92 849.831 -925.529 1256.51 
10979 2
12523900 17689.3 -12294.5 1673.77 1689.29 -216.44 1703.1 
12523600 17999.9 -11774.3 1874.77 1015.23 -548.265 1153.82 
10979.5 2
12523900 18249.7 -12563.9 1633.23 1116.3 -536.623 1238.59 
12523600 18739.1 -12034.6 1831.08 1472.42 -518.541 1561.06 
10980 2
12523900 18770 -12886.5 1709.77 1064.02 -659.588 1251.88 
12523600 19110.8 -12297.2 1764.08 760.264 -536.888 930.726 
10980.5 2
12523900 19230.6 -13122.7 1706.69 926.792 -475.313 1041.57 
12523600 19522.2 -12522.4 1766.92 827.581 -453.181 943.537 
10981 2
12523900 19491.4 -13417.8 1708.64 507.28 -574.112 766.118 
12523600 19771.4 -12681.6 1697.07 484.97 -309.841 575.498 
10981.5 2
12523900 19697.2 -13771.3 1770.54 417.438 -717.083 829.736 
12523600 20071.8 -13038.1 1814.38 609.21 -722.99 945.437 
10982 2
12523900 19949.4 -14165.9 1745.71 514.846 -805.203 955.729 
12523600 20338.2 -13244.6 1831.93 543.765 -421.563 688.038 
10982.5 2
12523900 20108.4 -14488.2 1724.29 312.377 -633.315 706.164 
12523600 20664.3 -13545.9 1844.36 640.612 -591.777 872.114 
10983 2
12523900 20102.7 -14743.4 1746.43 -11.2931 -504.376 504.502 
12523600 20802.2 -13663.6 1897.5 272.586 -232.778 358.453 
10983.5 2
12523900 19927 -15152.6 1688.86 -346.577 -807.129 878.392 
12523600 20958.1 -14029.1 1830.79 307.551 -720.766 783.64 
10984 2
12523900 19892.2 -15623 1657.85 -69.9722 -944.492 947.081 
12523600 21091.5 -14225.8 1798.92 267.863 -394.976 477.238 
10984.5 2
12523900 19638 -15843.6 1655.31 -517.625 -449.319 685.436 
12523600 21012.8 -14443.8 1778.54 -160.426 -444.149 472.233 
10985 1
12523600 20874.8 -14629.8 1715.69 -277.666 -374.245 466.002 
10985.5 1
12523600 20786.6 -14731.3 1683.29 -174.163 -200.473 265.56 
10986 1
12523600 20594.1 -14759.5 1636.62 -389.022 -56.9209 393.164 
10986.5 1
12523600 20415.2 -14730.6 1616.57 -352.092 56.7297 356.633 
10987 1
12523600 20297.2 -14886.1 1683.85 -232.861 -306.576 384.984 
10987.5 1
12523600 20358.8 -15094.1 1672.86 128.133 -432.421 451.005 
10988 1
12523600 20552.8 -15220.9 1652 381.139 -249.088 455.315 
10988.5 1
12523600 20662.6 -15234.2 1616.29 217.971 -26.5023 219.576 
10989 1
12523600 20593.5 -15285.8 1594 -183.891 -137.063 229.351 
10990 1
12523600 20753.5 -15141.8 1635 124.224 111.737 167.082 
10990.5 1
12523600 20530.7 -15085.5 1670.4 -641.979 162.248 662.164 
10991 1
12523600 20023.7 -14707.3 1719 -1020.12 761.1 1272.76 
10991.5 1
12523600 19817.1 -14646.5 1732.73 -413.333 121.6 430.849 
10992 1
12523600 19709.2 -14689.4 1691.5 -222.835 -88.6167 239.809 
10992.5 1
12523600 19505.4 -14897.3 1616.53 -407.629 -415.952 582.389 
10993 1
12523600 19417 -15007.9 1572.79 -171.65 -214.609 274.811 
10993.5 1
12523600 19309.7 -15033.4 1546 -215.045 -51.1573 221.047 
10994 1
12523600 19239.6 -14971.8 1521.46 -144.191 126.781 192.001 
10994.5 1
12523600 19189.7 -14778.4 1512.23 -102.092 395.47 408.435 
10995 1
12523600 19249.2 -14750.8 1510.46 118.923 55.0769 131.058 
10995.5 1
12523600 19332.5 -14886.5 1517.62 164.315 -267.486 313.924 
10996 1
12523600 19408.1 -14944.8 1505.31 146.826 -113.219 185.409 
10996.5 1
12523600 19405 -15001.7 1533.85 -6.08088 -112.496 112.66 
10997 1
12523600 19512.4 -14812.3 1634.25 219.218 386.447 444.294 
10997.5 1
12523600 19698.5 -14537.2 1743.54 380.46 562.582 679.153 
10998 1
12523600 19678.6 -14455.1 1679.08 -39.0534 161.39 166.048 
10998.5 1
12523600 19511.2 -14379.5 1612.38 -330.888 149.45 363.074 
10999 1
12523600 19433.5 -14413.7 1646.67 -154.689 -68.1377 169.031 
10999.5 1
12523600 19515.2 -14237.3 1733.25 169.785 366.597 404.006 
11000 1
12523600 19678.9 -14205.5 1773.31 319.213 62.1283 325.203 
11000.5 1
12523600 20073.7 -14244.9 1802 778.638 -77.8334 782.518 
11001 1
12523600 20393.8 -14342.6 1774.08 635.073 -193.834 663.995 
11001.5 1
12523600 20467.1 -14505.4 1718.17 149.316 -331.571 363.641 
11002 1
12523600 20734.4 -14548.2 1752.69 535.674 -85.7998 542.502 
11002.5 1
12523600 21039.8 -14437.3 1724.5 619.571 224.944 659.142 
11003 1
12523600 21314.8 -14386.6 1701.62 556.55 102.668 565.941 
11003.5 1
12523600 21711.5 -14234.4 1698.85 777.828 298.492 833.135 
11004 1
12523600 22067.5 -14172.8 1692.31 692.607 119.725 702.879 
11004.5 1
12523600 22421 -14151.9 1683.33 722.983 42.8006 724.248 
11005 1
12523600 22760.4 -14074.5 1652.15 704.117 160.695 722.222 
11005.5 1
12523600 23018.9 -14015.2 1630.31 504.958 115.685 518.04 
11006 1
12523600 23697.2 -14167.4 1765 1351.06 -303.095 1384.64 
11006.5 1
12523600 23979.8 -14195.2 1794 563.132 -55.3172 565.843 
11007 1
12523600 24331.8 -14254.5 1833.15 708.249 -119.486 718.258 
11007.5 1
12523600 24778.5 -14412.5 1779 909.76 -321.636 964.942 
11008 1
12523600 25218 -14657.9 1738.31 871.947 -487.027 998.743 
11008.5 1
12523600 25607.8 -14601.6 1776.54 767.414 110.842 775.377 
11009 1
12523600 26139.5 -14898.9 1713.77 1052.86 -588.728 1206.28 
11009.5 1
12523600 26551.6 -15200.8 1619.54 812.775 -595.357 1007.5 
11010 1
12523600 27084.8 -15529.1 1640.54 1066.46 -656.615 1252.39 
11010.5 1
12523600 27740.2 -15791.6 1664.92 1310.81 -525.013 1412.04 
11011 1
12523600 28302.2 -15906.9 1721.17 1163.56 -238.785 1187.81 
11011.5 1
12523600 28873.9 -16067.2 1767.69 1138.79 -319.198 1182.68 
11012 1
12523600 29415.8 -16254.3 1776.58 1083.82 -374.359 1146.65 
11012.5 1
12523600 29821.8 -16523.5 1747 820.073 -543.849 984.017 
11013 1
12523600 30384.5 -16562.3 1721.23 1090.49 -75.1342 1093.07 
11013.5 1
12523600 30963.3 -16736.2 1669.83 1160.06 -348.582 1211.3 
11014 1
12523600 31594 -16938.1 1613.14 1271.51 -407.042 1335.07 
11014.5 1
12523600 32168.8 -16985.5 1542.77 1109.59 -91.4973 1113.36 
11015 1
12523600 32730.8 -17131.6 1597.38 1126.25 -292.739 1163.68 
11015.5 1
12523600 33474.8 -17403.2 1756.17 1549.96 -565.732 1649.98 
11016 1
12523600 34191.8 -17582.6 1757.69 1448.68 -362.523 1493.35 
11016.5 1
12523600 34772.4 -17735.5 1760.46 1122.9 -295.789 1161.2 
11017 1
12523600 35231.3 -17944.4 1719.58 934.722 -425.414 1026.98 
11017.5 1
12523600 35830.7 -18119.6 1744.77 1205.95 -352.513 1256.42 
11018 1
12523600 36356.8 -18387.7 1788.38 1039.68 -529.796 1166.88 
11018.5 1
12523600 36816.2 -18915.7 1794.92 909.825 -1045.54 1385.98 
11019 1
12523600 37324.1 -19472 1736.77 1009.63 -1105.98 1497.52 
11019.5 1
12523600 37850.1 -19831.1 1825.5 1091.3 -744.986 1321.34 
11020 1
12523600 38430.7 -20192.1 1879.93 1145.23 -712.149 1348.59 
11020.5 1
12523600 38899.1 -20627.7 1863.17 933.006 -867.577 1274.05 
11021 1
12523600 39519.3 -20939.8 1807 1286.77 -647.516 1440.51 
11021.5 1
12523600 40188.1 -21393.5 1784.93 1303.63 -884.465 1575.35 
11022 1
12523600 40944.5 -21848.9 1781.15 1463.19 -880.896 1707.89 
11022.5 1
12523600 41488.6 -22100.8 1782.23 1092.52 -505.715 1203.89 
11023 1
12523600 42184.2 -22111 1713.75 1425.31 -20.9647 1425.46 
11023.5 1
12523600 42855.6 -22288.9 1605.86 1342.95 -355.714 1389.26 
11024 1
12523600 43531.5 -22531.4 1665.38 1312.42 -470.927 1394.35 
11024.5 1
12523600 44223.8 -22715.3 1657.62 1387.39 -368.583 1435.52 
11025 1
12523600 44897.6 -22879.8 1713.92 1374.97 -335.767 1415.38 
11025.5 1
12523600 45455.7 -23201.9 1696.67 1155.45 -666.839 1334.07 
11026 1
12523600 46145.9 -22880.1 1737.85 1377.76 642.395 1520.16 
11026.5 1
12523600 46726.4 -22966.5 1765.69 1158.61 -172.578 1171.39 
11027 1
12523600 47229.1 -22963.1 1768 1015.54 6.99301 1015.56 
