# Supplementary material for: Intrinsic group behaviour II: On the dependence of triad spatial dynamics on social and personal features; and on the effect of social interaction on small group dynamics
Source: PLoS One. 2019 Dec 3;14(12):e0225704. doi: 10.1371/journal.pone.0225704 (PMC6890182; doi:10.1371/journal.pone.0225704)
Supplement: S2 Data Set — (ZIP) [file pone.0225704.s002.zip › set_2_nint/group_traj_dyas_noint/traj_2_0109_26.dat]

2 12514901 12523300 0 1 0 0 1 0 1 40 30 50 1667.07 1677.44 1656.7 
10909 1
12514901 43150 -25528 1465 0 0 0 
10909.5 1
12514901 43300.2 -25542.4 1462.33 546.364 -52.4242 548.873 
10910 1
12514901 43592.1 -25578.6 1513.83 575.608 -71.3346 580.012 
10910.5 1
12514901 43601.1 -25613.2 1540.33 18.3673 -70.5782 72.929 
10911 1
12514901 43474.7 -25689.2 1572.62 -245.419 -147.548 286.358 
10911.5 1
12514901 43155.2 -25820.8 1536.25 -632.559 -260.751 684.195 
10912 1
12514901 43231.8 -25898 1520.5 155.027 -156.208 220.078 
10912.5 1
12514901 43125.8 -25821 1520.08 -214.575 155.87 265.213 
10913 1
12514901 43064.3 -25641.2 1516.92 -122.51 358.068 378.446 
10913.5 1
12514901 43030.1 -25683.6 1480.25 -67.6877 -83.6627 107.615 
10914 1
12514901 43035.8 -25749.4 1473.17 11.5462 -132.195 132.699 
10914.5 1
12514901 43017.6 -25532.8 1469.5 -37.4743 444.901 446.476 
10915 1
12514901 42958.8 -25539.2 1469.67 -119.168 -13.0156 119.877 
10915.5 1
12514901 42949.8 -25685.3 1480.92 -18.0225 -290.013 290.573 
10916 1
12514901 42968.8 -25820.6 1446.83 38.3838 -273.232 275.915 
10916.5 1
12514901 43118.3 -25941.5 1452.62 289.28 -233.807 371.952 
10917 1
12514901 43296.8 -26073 1497.33 350.574 -258.425 435.529 
10917.5 1
12514901 43394.4 -26147.3 1538.83 198.914 -151.392 249.972 
10918 1
12514901 43408.9 -26192.5 1556.42 28.4872 -88.7361 93.1966 
10918.5 1
12514901 43414.4 -26287.7 1566 11.022 -190.715 191.033 
10919 1
12514901 43628.7 -26160.5 1578.17 436.354 258.995 507.428 
10919.5 1
12514901 44019 -25964 1788.83 796.599 401.02 891.845 
10920 1
12514901 44131.1 -25858.8 1870.08 218.9 205.529 300.266 
10920.5 1
12514901 44109 -25744.2 1811 -42.9512 222.962 227.062 
10921 1
12514901 44027.3 -25441.9 1800.5 -164.983 610.606 632.502 
10921.5 1
12514901 43619.6 -25142.2 1739.92 -817.07 600.727 1014.14 
10922 1
12514901 43016.8 -24690.1 1681.83 -1227.83 920.714 1534.69 
10922.5 1
12514901 42492.5 -24344.8 1673.5 -1050.6 691.979 1258.01 
10923 1
12514901 41924.6 -24020.3 1659.62 -1094.19 625.199 1260.21 
10923.5 1
12514901 41270.8 -23703.5 1666.42 -1359.39 658.644 1510.54 
10924 1
12514901 40827.5 -23456.5 1668.08 -915.885 510.251 1048.43 
10924.5 1
12514901 40434.2 -23195.9 1651.62 -754.762 500.221 905.476 
10925 1
12514901 40097 -22876.8 1614.58 -652.284 617.195 898 
10925.5 1
12514901 39587.6 -22424.6 1720.42 -1027.05 911.794 1373.39 
10926 1
12514901 39083.5 -22012.2 1717.75 -1030.85 843.217 1331.79 
10926.5 1
12514901 38600.8 -21638.7 1784.25 -977.227 756.242 1235.67 
10927 1
12514901 38131.5 -21492.5 1777.92 -932.979 290.666 977.209 
10927.5 1
12514901 37722.4 -21217.6 1779.33 -826.353 555.31 995.605 
10928 1
12514901 37360.8 -21077.6 1747.31 -723.295 279.936 775.577 
10928.5 1
12514901 36958.1 -20803.1 1733.5 -803.788 547.992 972.816 
10929 1
12514901 36440.3 -20628.7 1730.5 -1035.57 348.714 1092.71 
10929.5 1
12514901 35553.7 -20434.3 1744.6 -1735.07 380.524 1776.3 
10930 1
12514901 34853 -20252.3 1748.6 -1412.63 366.801 1459.48 
10930.5 1
12514901 34467.8 -19958 1685.36 -795.897 608.127 1001.63 
10931 1
12514901 33925.1 -19738.6 1713.5 -1074.68 434.371 1159.15 
10931.5 1
12514901 33491.8 -19552.4 1727.57 -839.701 360.88 913.965 
10932 1
12514901 33006.5 -19374.2 1724.85 -982.438 360.724 1046.57 
10932.5 1
12514901 32535.1 -19188 1668.54 -963.977 380.84 1036.48 
10933 1
12514901 32093.6 -19038.1 1694.07 -891.786 302.886 941.819 
10933.5 1
12514901 31341.8 -18606.8 1645.77 -1488.71 853.911 1716.22 
10934 1
12514901 30788.6 -18394.8 1548 -1091.18 418.146 1168.56 
10934.5 1
12514901 30180.5 -18256.8 1480.08 -1192.31 270.739 1222.66 
10935 1
12514901 29693.4 -18332.4 1459.67 -994.126 -154.383 1006.04 
10935.5 1
12514901 29025.2 -17813.8 1476.08 -1380.71 1071.43 1747.66 
10936 1
12514901 28547.3 -17528.7 1658.08 -935.12 558.031 1088.97 
10936.5 1
12514901 28134.1 -17385.2 1689.83 -831.437 288.784 880.161 
10937 1
12514901 27649.1 -17091.3 1739.38 -979.811 593.654 1145.62 
10937.5 1
12514901 27257.5 -16979.9 1682.46 -777.015 221.001 807.832 
10938 1
12514901 26795.3 -16709.3 1651 -915.105 535.821 1060.43 
10938.5 1
12514901 26259.8 -16697.7 1570.54 -1056.19 22.9606 1056.44 
10939 1
12514901 25587.8 -16788.8 1523.58 -1336.18 -181.195 1348.4 
10939.5 1
12514901 25202.6 -16262.5 1499.33 -765.739 1046.39 1296.64 
10940 1
12514901 24722.6 -16084.7 1493 -985.626 365.161 1051.1 
10940.5 1
12514901 24170.2 -15653.7 1686.85 -1087.31 848.375 1379.12 
10941 1
12514901 23867.8 -15349.4 1716.67 -607.224 610.995 861.415 
10941.5 1
12514901 23520.9 -15108.2 1654.62 -695.211 483.338 846.72 
10942 1
12514901 23052.5 -14954.3 1628.25 -950.148 312.165 1000.11 
10942.5 1
12514901 22474.2 -14803.5 1550.08 -1145.09 298.756 1183.42 
10943 1
12514901 21985.5 -14448 1504.08 -963.966 701.108 1191.97 
10943.5 1
12514901 21389.4 -14192.4 1553.42 -1221.48 523.736 1329.03 
10944 1
12514901 20898.7 -13958.1 1699 -965.993 461.299 1070.49 
10944.5 1
12514901 20422.7 -13865.6 1668.17 -938.907 182.433 956.466 
10945 1
12514901 19999.2 -13716 1665.75 -851.945 300.973 903.546 
10945.5 1
12514901 19756.7 -13439.5 1692.25 -501.205 571.281 759.979 
10946 1
12514901 19385.9 -13024.3 1654.62 -729.81 817.308 1095.73 
10946.5 1
12514901 19041.3 -12743.6 1652.83 -694.737 565.977 896.097 
10947 1
12514901 18873.4 -12168.7 1679.15 -337.925 1156.72 1205.07 
10947.5 1
12514901 18584.8 -11599 1651.5 -572.522 1130.34 1267.07 
10948 1
12514901 17980.1 -10926.8 1659.15 -1207.1 1341.78 1804.84 
10948.5 1
12514901 17603.2 -10491.2 1673.33 -743.413 859.012 1136.03 
10949 1
12514901 17244.2 -10064.9 1676.08 -729.675 866.531 1132.83 
10949.5 1
12514901 16947.8 -9655.67 1655.25 -583.497 805.61 994.725 
10950 1
12514901 16564.9 -9360.67 1659.58 -771.841 594.758 974.411 
10950.5 1
12514901 16107.5 -9123.23 1680.08 -903.909 469.241 1018.45 
10951 1
12514901 15667.8 -8690.33 1705.42 -863.861 850.486 1212.26 
10951.5 1
12514901 15303.5 -8181.25 1687.08 -743.537 1038.95 1277.6 
10952 1
12514901 15045.8 -7723 1691.17 -526.926 937.117 1075.1 
10952.5 1
12514901 14692.4 -7335.23 1702.54 -688.984 755.885 1022.77 
10953 1
12514901 14333.5 -6911.92 1678.42 -719.208 848.325 1112.17 
10953.5 2
12523300 13629.3 -7132.33 1543.33 0 0 0 
12514901 13990.8 -6545.77 1661.46 -682.731 729.377 999.056 
10954 2
12523300 13341.8 -6895.92 1656.92 -961.817 790.691 1245.1 
12514901 13666.5 -6188.42 1644 -647.244 713.279 963.167 
10954.5 2
12523300 12830 -6516.46 1650.46 -1019.42 755.887 1269.09 
12514901 13397.7 -5914.31 1638.23 -535.473 546.034 764.778 
10955 2
12523300 12602.2 -6214.17 1661.17 -461.032 611.933 766.168 
12514901 13037.1 -5505.17 1657.17 -729.978 828.221 1104 
10955.5 2
12523300 12322.2 -5869.17 1609.17 -580.913 715.768 921.837 
12514901 12728 -5089.92 1644.83 -641.252 861.515 1073.97 
10956 2
12523300 11857.3 -5316.85 1580.38 -931.748 1106.85 1446.82 
12514901 12244.5 -4454.31 1649.31 -969.015 1273.77 1600.46 
10956.5 2
12523300 11391.4 -4825.23 1590.69 -896.006 945.414 1302.55 
12514901 11876 -3977.85 1658.85 -708.58 916.272 1158.29 
10957 2
12523300 11014.5 -4496.25 1584 -759.848 663.268 1008.61 
12514901 11553.7 -3688.83 1646.42 -649.866 582.687 872.84 
10957.5 2
12523300 10793.8 -4154.77 1583 -454.179 702.635 836.645 
12514901 11180.2 -3312.46 1634.62 -768.387 774.428 1090.94 
10958 2
12523300 10486.2 -3786.46 1623.46 -612.78 733.681 955.922 
12514901 10719.4 -2900.77 1649.31 -918.02 820.104 1230.99 
10958.5 2
12523300 10158.8 -3422.92 1677.92 -650.711 722.74 972.512 
12514901 10356.5 -2582.77 1654.31 -721.364 632.207 959.193 
10959 2
12523300 9833.71 -3053.57 1692.43 -641.286 728.504 970.549 
12514901 9953.5 -2219.21 1658.57 -794.948 717.071 1070.58 
10959.5 2
12523300 9492 -2703.75 1705.75 -678.005 694.09 970.284 
12514901 9546.5 -1932.58 1641.5 -807.54 568.712 987.701 
10960 2
12523300 9186 -2304.15 1692.62 -632.231 825.612 1039.88 
12514901 9174.54 -1621.85 1683.77 -768.516 642.019 1001.4 
10960.5 2
12523300 8804.38 -2008.23 1689.85 -763.231 591.846 965.817 
12514901 8772.69 -1190.08 1672.38 -803.692 863.538 1179.67 
10961 2
12523300 8419.46 -1528.92 1675.31 -777.622 968.298 1241.89 
12514901 8405.23 -541.154 1642.85 -742.347 1310.96 1506.55 
10961.5 2
12523300 8078.54 -1092.08 1681 -673.761 863.332 1095.12 
12514901 8155.08 -284.923 1616.46 -494.375 506.385 707.695 
10962 2
12523300 7816.15 -597.923 1674.77 -512.47 965.144 1092.76 
12514901 7963.85 204.385 1636.92 -373.498 955.679 1026.07 
10962.5 2
12523300 7497.54 -180.308 1665.31 -633.43 830.249 1044.29 
12514901 7872.92 833.077 1593.46 -180.762 1249.89 1262.89 
10963 2
12523300 7279.38 263.615 1656.23 -431.988 879.056 979.465 
12514901 7822.54 1451 1528.54 -99.7715 1223.61 1227.67 
10963.5 2
12523300 7033.69 749.154 1645.46 -489.427 967.208 1083.99 
12514901 7789.15 1957.85 1469.77 -66.5032 1009.65 1011.84 
10964 2
12523300 6762.77 1257.85 1584.31 -540.765 1015.35 1150.38 
12514901 7765.92 2670.15 1438.77 -46.3688 1421.77 1422.53 
10964.5 1
12523300 6600.23 1809.31 1526.69 -323.138 1096.35 1142.97 
10965 1
12523300 6347.17 2402.75 1491.58 -518.574 1216.07 1322.02 
10965.5 1
12523300 6121.23 2965.38 1469.08 -456.436 1136.64 1224.86 
10966 1
12523300 5985.31 3444 1495.92 -267.039 940.305 977.489 
10966.5 1
12523300 5825.85 3994.92 1557.23 -315.765 1090.94 1135.72 
10967 1
12523300 5774.33 4546.67 1597 -105.776 1132.94 1137.87 
10967.5 1
12523300 5663.54 4916.08 1635.08 -229.389 764.825 798.483 
