# Supplementary material for: Intrinsic group behaviour II: On the dependence of triad spatial dynamics on social and personal features; and on the effect of social interaction on small group dynamics
Source: PLoS One. 2019 Dec 3;14(12):e0225704. doi: 10.1371/journal.pone.0225704 (PMC6890182; doi:10.1371/journal.pone.0225704)
Supplement: S2 Data Set — (ZIP) [file pone.0225704.s002.zip › set_2_nint/group_traj_dyas_noint/traj_2_0109_25.dat]

2 12504400 12485900 0 1 0 0 1 0 1 40 30 50 1728.4 1746.84 1709.95 
10739 1
12485900 -17049.8 12614.8 1297.6 0 0 0 
10739.5 1
12485900 -17065.2 12294.3 1292.77 -42.8632 -890.256 891.288 
10740 1
12485900 -17057 11865.7 1342.46 16.1072 -838.778 838.932 
10740.5 1
12485900 -17177.5 11502.1 1297.15 -239.963 -724.333 763.047 
10741 1
12485900 -17441.4 11270 1312.57 -535.43 -470.744 712.941 
10741.5 1
12485900 -17819.4 10991.6 1343.36 -751.491 -553.394 933.265 
10742 1
12485900 -18043.7 10614.6 1367.77 -464.314 -780.595 908.249 
10742.5 1
12485900 -18350.1 10272.2 1346.21 -606.833 -678.022 909.923 
10743 1
12485900 -18657.2 9857.31 1449.69 -602.133 -813.542 1012.13 
10743.5 1
12485900 -18922.9 9514.38 1429.54 -536.752 -692.774 876.378 
10744 1
12485900 -19247.5 9183.5 1405.08 -665.117 -678.042 949.801 
10744.5 1
12485900 -19659.4 8910.38 1416.85 -822.125 -545.14 986.442 
10745 1
12485900 -20126 8577.58 1444.92 -925.824 -660.32 1137.18 
10745.5 1
12485900 -20572.3 8239 1681.23 -914.565 -693.818 1147.96 
10746 1
12485900 -20867.5 8048.23 1699.38 -572.004 -369.708 681.081 
10746.5 1
12485900 -21163.8 7791.83 1599.92 -577.56 -499.8 763.791 
10747 1
12485900 -21295.6 7538.25 1602.08 -271.262 -521.776 588.076 
10747.5 1
12485900 -21412.6 7400.54 1564.46 -240.807 -283.357 371.859 
10748 1
12485900 -21292.2 7358.08 1454.08 236.048 -83.2579 250.301 
10748.5 1
12485900 -21357.7 7340.2 1399.13 -127.935 -34.9159 132.614 
10749 1
12485900 -21388.1 7358.2 1394.33 -60.198 35.6436 69.959 
10749.5 1
12485900 -21337.9 7448.73 1409.87 100.937 181.794 207.936 
10750 1
12485900 -21333.3 7430.31 1415.08 9.28508 -37.5268 38.6584 
10750.5 1
12485900 -21366.6 7379.62 1371.15 -67.8364 -103.243 123.535 
10751 1
12485900 -21536.6 7362.31 1392.77 -345.528 -35.1782 347.315 
10751.5 1
12485900 -21576.8 7212.92 1411 -79.5126 -295.811 306.311 
10752 1
12485900 -21708.9 6933.46 1494.15 -261.691 -553.389 612.145 
10752.5 1
12485900 -22055.1 6815.79 1416.93 -689.681 -234.414 728.43 
10753 1
12485900 -22361.7 6618.62 1424.31 -604.634 -388.896 718.904 
10753.5 1
12485900 -22679.8 6465.15 1363.38 -644.036 -310.651 715.043 
10754 1
12485900 -23095.8 6298.46 1617.46 -830.339 -332.719 894.52 
10754.5 1
12485900 -23444 6096.92 1604 -688.051 -398.297 795.019 
10755 1
12485900 -23794 5851.83 1613.33 -702.811 -492.148 857.994 
10755.5 1
12485900 -24087.2 5546 1649.77 -584.125 -609.23 844.016 
10756 1
12485900 -24433.3 5144.75 1680.5 -686.711 -796.131 1051.38 
10756.5 1
12485900 -24729.7 4979.67 1695.67 -599.865 -334.177 686.667 
10757 1
12485900 -24889.5 4901.08 1678.92 -322.245 -158.434 359.086 
10757.5 1
12485900 -24993.6 4838.09 1704.55 -214.272 -129.614 250.425 
10758 1
12485900 -25053.8 5015.69 1692.62 -117.597 346.878 366.269 
10758.5 1
12485900 -24956.5 5094.08 1694 194.304 156.469 249.472 
10759 1
12485900 -24939 5035.08 1711.92 35.0701 -118.249 123.34 
10759.5 1
12485900 -24919.8 4964.83 1697 38.0291 -139.372 144.467 
10760 1
12485900 -24847.7 4910.91 1687.55 146.26 -109.38 182.636 
10760.5 1
12485900 -24862.3 4842.83 1636.83 -29.8692 -139.214 142.382 
10761 1
12485900 -24725.3 4902.62 1638.38 265.554 115.857 289.727 
10761.5 1
12485900 -24492.2 4942.33 1611.67 456.082 77.7259 462.657 
10762 1
12485900 -24207.4 5122.83 1649.25 577.755 366.126 683.995 
10762.5 1
12485900 -23795.1 5259.08 1657.83 851.928 281.508 897.234 
10763 1
12485900 -23150.5 5372.69 1620.62 1276.33 224.968 1296 
10763.5 1
12485900 -22360 5531.08 1263.58 1553.12 311.181 1583.99 
10764 1
12485900 -22086.8 5589.33 1155.75 546.333 116.5 558.616 
10764.5 1
12485900 -21597 5427.75 1327.75 971.892 -320.602 1023.41 
10765 1
12485900 -21022.9 5017.25 1308.83 1162.11 -830.972 1428.64 
10765.5 1
12485900 -20479.2 4638.5 1436.58 1096.27 -763.609 1336 
10766 1
12485900 -20271.8 4469.42 1405.33 418.855 -341.582 540.48 
10766.5 1
12485900 -19723.2 4381.08 1409.5 1121.85 -180.641 1136.3 
10767 1
12485900 -19170.9 4288.85 1394.69 1066.27 -178.064 1081.03 
10767.5 1
12485900 -18754.8 4218.92 1309 808.103 -135.785 819.432 
10768 1
12485900 -18342.8 4200.92 1383 833.839 -36.4372 834.635 
10768.5 1
12485900 -17935.7 4096.83 1442 834.358 -213.286 861.187 
10769 1
12485900 -17543.1 4006.17 1441.67 797.934 -184.282 818.937 
10769.5 1
12485900 -17130.3 3936.5 1502.17 820.577 -138.502 832.183 
10770 1
12485900 -16688.2 3966 1501.85 858.452 57.2816 860.361 
10770.5 1
12485900 -16358.7 3899.67 1515.08 651.312 -131.094 664.374 
10771 1
12485900 -15853.5 3938.83 1507.42 1016.43 78.8062 1019.48 
10771.5 1
12485900 -15374.6 3925.08 1492.92 961.68 -27.6104 962.076 
10772 1
12485900 -14957.5 4083.25 1489.92 837.517 317.604 895.716 
10772.5 1
12485900 -14513.6 4351.58 1496 902.27 545.393 1054.3 
10773 1
12485900 -14035.1 4436.67 1517.17 958.918 170.508 973.959 
10773.5 1
12485900 -13668 4559.42 1476.75 724.03 242.11 763.438 
10774 1
12485900 -13303.5 4718.83 1441.25 724.652 316.932 790.928 
10774.5 1
12485900 -12912 4884.45 1477.36 807.216 341.487 876.477 
10775 1
12485900 -12473.9 5107.83 1498 883.233 450.36 991.425 
10775.5 1
12485900 -12171.5 5282.42 1481.5 598.845 345.71 691.47 
10776 1
12485900 -11827.5 5486.17 1459.33 679.842 402.668 790.143 
10776.5 1
12485900 -11474.2 5711.25 1454.25 696.91 443.951 826.303 
10777 1
12485900 -11118.3 5885.42 1383.58 700.459 342.848 779.864 
10777.5 1
12485900 -10798.5 6251.18 1516.27 655.489 749.519 995.713 
10778 1
12485900 -10449 6629.17 1467.33 705.969 763.606 1039.95 
10778.5 1
12485900 -10108.2 7013.17 1457.08 670.768 755.906 1010.61 
10779 1
12485900 -9815.92 7394.92 1365.25 578.878 755.941 952.127 
10779.5 1
12485900 -9542.08 7714.75 1493.08 559.986 654.056 861.031 
10780 1
12485900 -9432.92 7959.67 1481.5 220.539 494.781 541.706 
10780.5 1
12485900 -9291 8049.77 1473.46 279.364 177.367 330.913 
10781 1
12485900 -9141.92 8046.75 1518.42 295.8 -5.99054 295.861 
10781.5 1
12485900 -9123.62 8002.92 1513.69 37.1223 -88.8984 96.3379 
10782 1
12485900 -9125.42 8085.17 1527 -3.66114 167.162 167.202 
10782.5 1
12485900 -9217.77 8124.23 1498.62 -181.439 76.7468 197.003 
10783 1
12485900 -9225.33 8134.83 1491.08 -14.7162 20.6276 25.3389 
10783.5 1
12485900 -9167.92 8151.58 1512.17 116.228 33.9069 121.073 
10784 1
12485900 -9301.42 8156.25 1489 -275.826 9.64187 275.995 
10784.5 1
12485900 -9401.33 8187.08 1476.92 -200.234 61.7902 209.551 
10785 1
12485900 -9317.83 8199.58 1491.42 164.37 24.6063 166.202 
10785.5 1
12485900 -9304.25 8133.67 1483.08 27.0046 -131.047 133.801 
10786 1
12485900 -9291.45 8099.27 1492 25.6937 -69.0641 73.6887 
10786.5 1
12485900 -9340.92 8032.75 1470.17 -101.774 -136.878 170.568 
10787 1
12485900 -9367 8004.83 1466.25 -51.7526 -55.3902 75.8051 
10787.5 1
12485900 -9434.08 8272.17 1509.67 -135.522 540.067 556.811 
10788 1
12485900 -9444.85 8610.62 1521.46 -20.9802 659.744 660.078 
10788.5 1
12485900 -9340.83 8685.92 1515.75 200.41 145.089 247.417 
10789 1
12485900 -9228.92 8691.33 1576.33 222.942 10.7902 223.203 
10789.5 1
12485900 -9076 8645.27 1318.73 317.254 -95.5614 331.334 
10790 1
12485900 -9112.75 8547.67 1559.08 -74.3927 -197.583 211.124 
10790.5 1
12485900 -8940.33 8421.75 1364.58 329.669 -240.758 408.223 
10791 1
12485900 -8986.09 8291.55 1280.36 -93.7655 -266.813 282.809 
10791.5 1
12485900 -8994.67 8160.75 1220.08 -17.7185 -270.239 270.819 
10792 1
12485900 -9080.42 7950 1325.17 -168.468 -414.047 447.008 
10792.5 1
12485900 -9204.75 7766.42 1451.08 -244.751 -361.385 436.465 
10793 1
12485900 -9365.92 7720.58 1412.42 -319.775 -90.9392 332.455 
10793.5 1
12485900 -9512.42 7716.08 1417.42 -292.415 -8.98204 292.553 
10794 1
12485900 -9317.55 7922.18 1340.73 401.796 424.945 584.824 
10794.5 1
12485900 -9155.08 8062.42 1292.08 331.555 286.194 437.991 
10795 1
12485900 -9023.92 8178.75 1470.83 261.288 231.74 349.249 
10795.5 1
12485900 -8896.67 8356.67 1528.5 252.48 353.009 434.007 
10796 1
12485900 -8827.5 8408.92 1534 137.508 103.877 172.334 
10796.5 1
12485900 -8876.17 8461.67 1547.58 -95.2381 103.229 140.451 
10797 1
12485900 -8877.45 8366.45 1482.64 -2.62832 -194.31 194.328 
10797.5 1
12485900 -8841.5 8395.08 1535.75 73.5267 58.5456 93.9881 
10798 1
12485900 -8865 8451.92 1489 -46.2598 111.877 121.063 
10798.5 1
12485900 -8780.25 8454.92 1560.25 165.205 5.84795 165.308 
10799 1
12485900 -8957.08 8226.42 1560.33 -347.413 -448.919 567.648 
10799.5 1
12485900 -9328.55 7925.09 1547.82 -761.193 -617.471 980.145 
10800 1
12485900 -9309.17 7884.08 1483.83 39.5485 -83.6889 92.5631 
10800.5 1
12485900 -9199.08 7697.83 1392.83 215.007 -363.77 422.559 
10801 1
12485900 -8776.92 7274.33 1467.08 835.974 -838.614 1184.11 
10801.5 1
12485900 -8249.75 6920.25 1379.42 1064.98 -715.32 1282.92 
10802 1
12485900 -7787.17 6818.42 1487 917.824 -202.05 939.801 
10802.5 1
12485900 -7482.75 6785.25 1431.5 600.427 -65.4175 603.981 
10803 1
12485900 -7498.42 6570.75 1466.5 -32.2359 -441.358 442.534 
10803.5 1
12485900 -7773 6378.38 1445.92 -555.837 -389.404 678.668 
10804 1
12485900 -7881.75 6296.92 1425 -207.538 -155.473 259.314 
10804.5 1
12485900 -7883.64 6189 1404.91 -3.90551 -223.43 223.464 
10805 1
12485900 -7774.17 5977.42 1362.5 225.246 -435.357 490.175 
10805.5 1
12485900 -7487.5 5951 1356.08 564.304 -52.0013 566.695 
10806 1
12485900 -7342.33 6148.42 1353.25 285.2 387.852 481.423 
10806.5 1
12485900 -7306.09 6272 1319.55 73.3652 250.169 260.704 
10807 1
12485900 -7236.77 6314.85 1296 138.367 85.5213 162.663 
10807.5 1
12485900 -7244 6288.75 1448.08 -14.178 -51.1689 53.0968 
10808 1
12485900 -7167.67 6178.92 1563.67 156.101 -224.608 273.526 
10808.5 1
12485900 -7193.23 6208.15 1575.46 -51.6447 59.065 78.4592 
10809 1
12485900 -7073.64 6231.14 1579.14 235.409 45.254 239.72 
10809.5 1
12485900 -6975.86 6254.36 1542.57 194.792 46.2436 200.206 
10810 1
12485900 -6520.67 6068.25 1496.5 906.754 -370.731 979.614 
10810.5 1
12485900 -6070.75 5680.92 1376.75 920.075 -792.093 1214.06 
10811 1
12485900 -5798.08 5303.23 1242.77 537.817 -744.943 918.796 
10811.5 1
12485900 -5458.92 4850.08 1070.54 666.314 -890.283 1112.02 
10812 1
12485900 -4710.58 4221.42 1315.17 1527.22 -1282.98 1994.61 
10812.5 1
12485900 -4105 3876.92 1562.58 1235.88 -703.061 1421.87 
10813 1
12485900 -3763.83 3688.17 1532 675.578 -373.762 772.077 
10813.5 1
12485900 -3246.58 3669.33 1625.58 1004.37 -36.5696 1005.03 
10814 1
12485900 -2754.42 3763.58 1673 976.521 187.004 994.266 
10814.5 1
12485900 -2407.25 3934.33 1662.58 701.347 344.949 781.587 
10815 1
12485900 -2178.73 4058.18 1670.91 466.373 252.752 530.459 
10815.5 1
12485900 -2038.83 4367.83 1701.83 277.018 613.171 672.843 
10816 1
12485900 -2079.75 4922.58 1720.25 -79.2959 1075.1 1078.02 
10816.5 1
12485900 -2160.82 5499.64 1715.36 -168.191 1197.21 1208.96 
10817 1
12485900 -2202.42 6093.83 1671.83 -84.722 1210.18 1213.14 
10817.5 1
12485900 -2387.5 6719.17 1683.75 -369.428 1248.17 1301.69 
10818 1
12485900 -2496.45 7203.55 1700.64 -221.903 986.515 1011.16 
10818.5 1
12485900 -2559.54 7671.54 1681.46 -122.256 906.963 915.166 
10819 1
12485900 -2845.67 8190.33 1676.42 -555.589 1007.37 1150.42 
10819.5 1
12485900 -3019.33 8680.92 1726.67 -348.029 983.133 1042.92 
10820 1
12485900 -3233.5 9012 1722 -432.66 668.855 796.594 
10820.5 1
12485900 -3406.42 9304.33 1735.92 -343.771 581.18 675.239 
10821 1
12485900 -3666.5 9470.33 1760.83 -529.701 338.086 628.399 
10821.5 1
12485900 -3768.83 9492.92 1748.17 -210.562 46.4678 215.629 
10822 1
12485900 -3862.08 9513.92 1766.92 -189.919 42.7699 194.675 
10822.5 1
12485900 -3845.33 9445 1778.25 33.4331 -137.558 141.563 
10823 1
12485900 -3897.33 9590.25 1742.58 -102.767 287.055 304.896 
10823.5 1
12485900 -3915.58 9498.92 1721 -36.4271 -182.302 185.906 
10824 1
12485900 -3928.17 9616 1714.92 -24.5768 228.678 229.995 
10824.5 1
12485900 -3925.83 9778.25 1724.08 4.49582 312.62 312.653 
10825 1
12485900 -3907.27 9881.45 1743.64 38.7487 215.458 218.915 
10825.5 1
12485900 -3848.92 9880.08 1740.08 118.117 -2.78871 118.15 
10826 1
12485900 -3847 9892.08 1728.75 3.76336 23.4959 23.7954 
10826.5 1
12485900 -3789.67 9935.92 1715.25 114.667 87.6667 144.339 
10827 1
12485900 -3724.58 9901.67 1801.33 130.952 -68.9135 147.978 
10827.5 1
12485900 -3657.5 9910.75 1801.5 132.054 17.8806 133.259 
10828 1
12485900 -3683.71 9906.57 1750.71 -47.5758 -7.58361 48.1765 
10828.5 1
12485900 -3710.45 9882.09 1719.64 -61.6135 -56.4067 83.5341 
10829 1
12485900 -3660.36 9889.45 1722.73 102.856 15.1204 103.962 
10829.5 1
12485900 -3537.42 9748.58 1692.5 237.349 -271.952 360.961 
10830 1
12485900 -3324.5 9472.75 1738.58 421.617 -546.205 690 
10830.5 1
12485900 -3099.42 9404.5 1832.92 445.71 -135.149 465.749 
10831 1
12485900 -3093.18 9452.09 1816.09 12.7242 97.1243 97.9543 
10831.5 1
12485900 -3068.75 9456.83 1835.5 50.168 9.73804 51.1044 
10832 1
12485900 -3135.67 9503.25 1839.83 -131.467 91.1919 159.998 
10832.5 1
12485900 -3109.75 9506.92 1822 51.8333 7.33333 52.3495 
10833 1
12485900 -3152.92 9462.92 1804.92 -87.7371 -89.4309 125.282 
10833.5 1
12485900 -3208.23 9557.54 1849.23 -109.968 188.115 217.9 
10834 1
12485900 -3572.92 9742.5 1800.5 -727.916 369.185 816.186 
10834.5 1
12485900 -3520.62 9844.92 1760.69 102.351 200.437 225.057 
10835 1
12485900 -3431.92 9835.75 1730.17 177.397 -18.3462 178.344 
10835.5 1
12485900 -3506.46 9842.69 1730.31 -152.444 14.1969 153.103 
10836 1
12485900 -3632.23 9889.46 1715.69 -247.577 92.0654 264.141 
10836.5 1
12485900 -3658.83 9869.25 1719.33 -52.8878 -40.182 66.4207 
10837 1
12485900 -3693.08 9875.54 1748.15 -68.7622 12.6274 69.9121 
10837.5 1
12485900 -3745.17 9920.33 1717.08 -103.353 88.8787 136.313 
10838 1
12485900 -3787.85 9772.08 1714.92 -86.9236 -301.948 314.21 
10838.5 1
12485900 -3892.08 9432.46 1707.54 -202.784 -660.73 691.148 
10839 1
12485900 -3862.33 9262.33 1713.17 61.0751 -349.339 354.638 
10839.5 1
12485900 -3913.85 9241.31 1675.54 -105.343 -42.9972 113.78 
10840 1
12485900 -3917.08 9207.31 1698.62 -6.32245 -66.5362 66.8359 
10840.5 1
12485900 -3780.17 8787.92 1676.33 276.586 -847.255 891.258 
10841 1
12485900 -3475.31 8359.69 1693.08 619.632 -870.375 1068.41 
10841.5 1
12485900 -2840.23 7625.15 1692.69 1240.38 -1434.65 1896.51 
10842 1
12485900 -2364.08 7047.75 1658.83 958.043 -1161.78 1505.85 
10842.5 1
12485900 -1970.5 6775.08 1658.58 803.231 -556.463 977.155 
10843 1
12485900 -1575 6622.77 1559.38 783.168 -301.612 839.239 
10843.5 1
12485900 -1063.25 6539.17 1569.67 1019.42 -166.539 1032.94 
10844 2
12504400 1446.25 8322 1697.5 0 0 0 
12485900 -587.846 6531.92 1630.46 932.164 -14.2031 932.273 
10844.5 2
12504400 1507.33 7923.42 1760.08 151.572 -989.041 1000.59 
12485900 -151.833 6579.5 1701.83 861.685 94.0255 866.8 
10845 2
12504400 1527.5 7499.5 1740.75 41.4952 -872.257 873.243 
12485900 116.5 6497.42 1710.42 552.126 -168.896 577.381 
10845.5 2
12504400 1773.54 6978.46 1989.69 483.376 -1023.65 1132.04 
12485900 280 6428.15 1745.15 321.218 -136.076 348.852 
10846 2
12504400 1902.33 6715.25 2004.92 252.045 -515.091 573.45 
12485900 361 6450.67 1732.25 158.513 44.0564 164.521 
10846.5 2
12504400 1874.67 6333 1928.17 -55.3333 -764.5 766.5 
12485900 444.583 6519.17 1690.08 167.167 137 216.134 
10847 2
12504400 2057.75 6037 1898 372.878 -602.851 708.85 
12485900 424.083 6542 1673.83 -41.7515 46.5037 62.4963 
10847.5 2
12504400 2167.58 5831.33 1881.42 221.886 -415.488 471.024 
12485900 488.083 6553.17 1665.58 129.293 22.5589 131.246 
10848 2
12504400 2188.58 5512.17 1873.08 42.7699 -650.034 651.439 
12485900 569.5 6546.17 1667.25 165.818 -14.2566 166.43 
10848.5 2
12504400 2962.5 5291.5 1831.17 1563.47 -445.791 1625.78 
12485900 731.583 6327.25 1656.42 327.441 -442.256 550.28 
10849 2
12504400 3091.77 5006.85 1764.62 251.497 -553.801 608.232 
12485900 1226.77 5907.92 1633.62 963.397 -815.811 1262.41 
10849.5 2
12504400 3213 4458.25 1696 234.489 -1061.11 1086.71 
12485900 1790.17 5438.42 1620.75 1089.74 -908.136 1418.54 
10850 2
12504400 3480.92 4210.67 1643.17 543.442 -502.197 739.953 
12485900 2180.5 4987.58 1638.83 791.751 -914.469 1209.6 
10850.5 2
12504400 3747.33 3933.17 1655.33 537.13 -559.476 775.579 
12485900 2508.58 4738.83 1649.75 661.458 -501.512 830.085 
10851 2
12504400 4105.62 3658.46 1665.08 709.469 -543.971 894.008 
12485900 2872.31 4381.08 1654.77 720.246 -708.429 1010.26 
10851.5 2
12504400 4235 3282.33 1681.75 261.383 -759.855 803.555 
12485900 3263.5 3992.5 1652.5 790.287 -785.004 1113.91 
10852 2
12504400 4586.25 2919.5 1649.75 705.321 -728.581 1014.06 
12485900 3563.25 3580.25 1642.42 601.908 -827.811 1023.51 
10852.5 2
12504400 5150 2958.92 1600.5 1132.03 79.1499 1134.79 
12485900 3983.42 3179.58 1638.25 843.708 -804.552 1165.82 
10853 2
12504400 5443.85 2770.85 1531.38 581.874 -372.417 690.848 
12485900 4391.15 2791.23 1541.77 807.4 -769.015 1115.02 
10853.5 2
12504400 5814.33 2363.33 1497.42 733.638 -806.956 1090.6 
12485900 4922 2213.33 1491.75 1051.18 -1144.35 1553.87 
10854 2
12504400 6160.75 1770.08 1488.17 724.721 -1241.11 1437.21 
12485900 5237.25 1717.42 1474.58 659.519 -1037.48 1229.36 
10854.5 2
12504400 6571.92 1160.77 1592.54 809.396 -1199.44 1446.99 
12485900 5630.31 1095.38 1540 773.736 -1224.47 1448.45 
10855 2
12504400 6800.33 827.5 1626 454.096 -662.563 803.239 
12485900 6028.92 580.167 1587.25 792.463 -1024.29 1295.06 
10855.5 2
12504400 7231 355.462 1672 851.12 -932.882 1262.8 
12485900 6489.38 15.2308 1607.08 910.016 -1116.47 1440.36 
10856 2
12504400 7646.67 -65.4167 1684.58 824.735 -835.076 1173.69 
12485900 6918.25 -516.25 1669.08 850.923 -1054.53 1355.03 
10856.5 2
12504400 8001.83 -437.917 1690.92 733.815 -769.628 1063.4 
12485900 7334.08 -1094.75 1673.83 859.16 -1195.25 1472 
10857 2
12504400 8347.42 -935 1691.42 703.836 -1012.39 1233.01 
12485900 7843.5 -1593.67 1704.92 1037.51 -1016.12 1452.22 
10857.5 2
12504400 8755.46 -1395.23 1693 792.32 -893.652 1194.31 
12485900 8210.85 -1971.85 1719.15 713.294 -734.329 1023.73 
10858 2
12504400 9164 -1772.17 1699.17 804.21 -742 1094.22 
12485900 8757.58 -2393.58 1707.67 1076.25 -830.191 1359.24 
10858.5 2
12504400 9568.17 -2141.33 1685.83 840.263 -767.498 1138.02 
12485900 9252.42 -2834.08 1699.33 1028.76 -915.8 1377.33 
10859 2
12504400 9997 -2507.31 1703.38 839.204 -716.192 1103.27 
12485900 9684.23 -3192.08 1686.46 845.037 -700.575 1097.68 
10859.5 2
12504400 10444.9 -2942.67 1679.92 876.549 -851.975 1222.37 
12485900 10076.8 -3630.25 1722.92 768.139 -857.482 1151.22 
10860 2
12504400 10818.9 -3327.08 1664.17 752.515 -773.474 1079.14 
12485900 10424.7 -4026.92 1702.42 700.034 -798.122 1061.62 
10860.5 2
12504400 11271.3 -3791.83 1651.5 934.745 -960.227 1340.07 
12485900 10927.2 -4524.17 1638.17 1038.4 -1027.38 1460.74 
10861 2
12504400 11605.7 -4151.92 1639.38 660.788 -711.64 971.119 
12485900 11372.7 -4931.62 1653.31 880.321 -805.235 1193.05 
10861.5 2
12504400 12043.2 -4536.54 1616.77 861.296 -757.117 1146.76 
12485900 11822.8 -5325.92 1645.23 885.978 -776.196 1177.9 
10862 2
12504400 12440.8 -5087.67 1637.83 809.611 -1122.46 1383.98 
12485900 12301.9 -5845.17 1648.58 975.86 -1057.52 1438.98 
10862.5 2
12504400 12981.7 -5600.31 1647.69 1095.02 -1037.73 1508.63 
12485900 12788.5 -6275.69 1705 984.909 -871.509 1315.13 
10863 2
12504400 13443.8 -6036.23 1644.77 920.472 -868.373 1265.44 
12485900 13211.1 -6643.69 1725.62 841.863 -733.068 1116.3 
10863.5 2
12504400 13898.2 -6446.85 1657.62 905.302 -817.959 1220.09 
12485900 13537.6 -6978.85 1693 650.475 -667.637 932.125 
10864 2
12504400 14262.9 -6863 1683.77 717.898 -819.2 1089.25 
12485900 13954.5 -7368.46 1679.38 820.563 -766.959 1123.19 
10864.5 2
12504400 14707.2 -7273.69 1661.69 890.396 -823.031 1212.51 
12485900 14391.6 -7807.08 1693.31 876.06 -878.989 1241.01 
10865 2
12504400 15156.2 -7775.54 1667.46 898 -1003.69 1346.77 
12485900 14846 -8234.15 1680.31 908.769 -854.154 1247.17 
10865.5 2
12504400 15556.5 -8246.83 1641.92 810.262 -954.038 1251.68 
12485900 15181.3 -8689.42 1663.75 678.812 -921.585 1144.6 
10866 2
12504400 15970.2 -8632.77 1658 835.664 -779.668 1142.9 
12485900 15629.8 -9167.85 1711.54 906.087 -966.524 1324.83 
10866.5 2
12504400 16389.5 -9036.54 1700.08 801.736 -772.025 1113.02 
12485900 16112.6 -9906.31 1751.54 923.077 -1411.97 1686.93 
10867 2
12504400 16744.2 -9433.62 1661.46 696.841 -780.112 1046.02 
12485900 16439.2 -10414.5 1751.46 641.681 -998.489 1186.9 
10867.5 2
12504400 17259.8 -9980.46 1723.85 1063.12 -1127.52 1549.69 
12485900 16811.5 -10589.3 1738.23 767.486 -360.349 847.872 
10868 2
12504400 17557.2 -10386 1759.33 597.251 -814.334 1009.88 
12485900 17261.5 -10938.2 1722.53 903.625 -700.587 1143.4 
10868.5 2
12504400 17922.1 -10739 1749.43 729.886 -706 1015.46 
12485900 17719.4 -11221.7 1693.64 915.781 -567.029 1077.11 
10869 2
12504400 18676.7 -11084.4 1703.13 1562.3 -715.114 1718.19 
12485900 18085.7 -11451.4 1663.87 758.543 -475.54 895.279 
10869.5 2
12504400 19354.5 -11193.1 1687.19 1323.76 -212.354 1340.69 
12485900 18641.9 -11675 1641.56 1086.21 -436.719 1170.72 
10870 2
12504400 19953.3 -11588.7 1712.92 1188.11 -784.856 1423.94 
12485900 19676.9 -12010.7 1703.31 2053.67 -666.056 2158.98 
10870.5 2
12504400 20339.2 -12054.3 1715.21 774.913 -934.927 1214.32 
12485900 20058.1 -12606.4 1693.14 765.502 -1196.11 1420.1 
10871 2
12504400 20662.6 -12419.2 1680.08 641.669 -724.097 967.5 
12485900 20371.9 -12994.5 1675 622.58 -770.201 990.361 
10871.5 2
12504400 21071.8 -12775.1 1699.43 818.341 -711.681 1084.51 
12485900 20940.5 -13353.3 1709.07 1137.15 -717.495 1344.59 
10872 2
12504400 21400.2 -13119.7 1675 656.736 -689.242 952.028 
12485900 21380.9 -13655.7 1709.69 880.846 -604.813 1068.5 
10872.5 2
12504400 21843.8 -13313.1 1652 905.495 -394.662 987.765 
12485900 21797.2 -13904.3 1652.62 849.608 -507.378 989.579 
10873 2
12504400 22261.2 -13615.6 1646.54 855.296 -619.956 1056.35 
12485900 22355.3 -14308.7 1613 1143.6 -828.657 1412.27 
10873.5 2
12504400 22683.4 -13945.1 1632.29 824.466 -643.608 1045.93 
12485900 22993.4 -14644.9 1568.5 1246.33 -656.711 1408.76 
10874 2
12504400 23546.8 -14236 1601.77 1679.94 -565.87 1772.68 
12485900 23605.7 -15008.1 1646.77 1191.17 -706.514 1384.94 
10874.5 2
12504400 24200.7 -14391.2 1626 1345.31 -319.444 1382.72 
12485900 24172.6 -15432.3 1741.17 1166.44 -872.956 1456.93 
10875 2
12504400 24620.6 -14588.6 1644.14 838.276 -393.998 926.251 
12485900 24626.4 -15863.6 1729.86 905.879 -860.897 1249.7 
10875.5 2
12504400 25073.9 -14827.7 1649.77 894.044 -471.498 1010.75 
12485900 25062.5 -16220.1 1645.54 860.177 -703.026 1110.92 
10876 2
12504400 25502.7 -14992.8 1630.77 866.2 -333.644 928.236 
12485900 25516.9 -16571.6 1653.92 917.949 -710.179 1160.6 
10876.5 2
12504400 25996.8 -15229.1 1573.31 1000.31 -478.2 1108.74 
12485900 26304.2 -17138.8 1621.54 1593.58 -1148.24 1964.17 
10877 2
12504400 26437.8 -15490.7 1512 883.768 -524.279 1027.58 
12485900 26927 -17528.2 1632.15 1248.19 -780.176 1471.95 
10877.5 2
12504400 26958.4 -15811.8 1536.46 1055.86 -651.272 1240.56 
12485900 27587.8 -17806.2 1701.31 1340.46 -563.895 1454.24 
10878 2
12504400 27607.3 -16146.2 1663.69 1300.45 -670.264 1463.02 
12485900 28051.2 -18153.5 1697 928.472 -696.007 1160.38 
10878.5 2
12504400 28083.3 -16267.5 1738.85 942.574 -240.213 972.702 
12485900 28611.9 -18514.5 1728.77 1110.43 -714.851 1320.63 
10879 2
12504400 28649.8 -16373.6 1722.69 1077.07 -201.667 1095.79 
12485900 29349.4 -18620.2 1728.38 1402.02 -200.936 1416.34 
10879.5 2
12504400 29057.8 -16426.5 1734.92 830.801 -107.63 837.743 
12485900 29865.8 -19194.3 1709.38 1051.86 -1169.36 1572.83 
10880 1
12504400 29426.7 -16491.7 1728.85 749.844 -132.583 761.475 
10880.5 1
12504400 29905.7 -16512.8 1712.08 963.783 -42.4083 964.715 
10881 1
12504400 30470.8 -16641.6 1667.23 1121.34 -255.647 1150.11 
10881.5 1
12504400 30996.8 -16821.9 1629.15 1039.53 -356.339 1098.9 
10882 1
12504400 31554.9 -16925.3 1548.42 1125.14 -208.488 1144.3 
10882.5 1
12504400 32156 -17162.5 1530 1206.99 -476.161 1297.52 
10883 1
12504400 32946.4 -17448.8 1607.75 1562.09 -565.787 1661.4 
10883.5 1
12504400 33371 -17613 1665.42 864.732 -334.521 927.182 
10884 1
12504400 33919.3 -17635.3 1648.38 1121.28 -45.619 1122.21 
10884.5 1
12504400 34474.8 -17696 1660.85 1102.26 -120.421 1108.82 
10885 1
12504400 34994.2 -17783.2 1653.38 1016.26 -170.706 1030.5 
10885.5 1
12504400 35572.7 -17810.2 1619.5 1157.03 -53.8718 1158.28 
10886 1
12504400 36066.1 -17966.8 1613.92 992.777 -315.096 1041.58 
10886.5 1
12504400 36497.2 -18103.6 1640.08 869.133 -275.835 911.853 
10887 1
12504400 36990.2 -18311.8 1640.15 987.95 -417.36 1072.49 
10887.5 1
12504400 37505.7 -18438.4 1633.38 1014.84 -249.091 1044.96 
10888 1
12504400 38081.9 -18663.4 1616.33 1164.09 -454.61 1249.71 
10888.5 1
12504400 38606.5 -18928.7 1596 1036.8 -524.26 1161.81 
10889 1
12504400 39126.4 -19159.7 1588.08 1027.43 -456.471 1124.27 
10889.5 1
12504400 39474.2 -19455.1 1560.25 709.694 -602.891 931.205 
10890 1
12504400 39812.8 -19658.6 1505.92 684.007 -411.111 798.046 
10890.5 1
12504400 40175.8 -19908.3 1494.31 716.166 -492.553 869.196 
10891 1
12504400 40812.9 -20268.3 1483.08 1244.28 -703.175 1429.22 
10891.5 1
12504400 40887.5 -20496.3 1508.64 153.686 -469.978 494.468 
10892 1
12504400 41169.7 -20831.1 1458.69 562.227 -666.941 872.301 
10892.5 1
12504400 41528.9 -21257.8 1490.58 705.745 -838.421 1095.91 
10893 1
12504400 41879.2 -21289.1 1438.08 726.66 -64.834 729.546 
10893.5 1
12504400 42569.8 -21904.5 1464.15 1367.68 -1218.72 1831.9 
10894 1
12504400 42854.5 -22590.2 1568.75 561.447 -1352.32 1464.24 
10894.5 1
12504400 42896.8 -23014.6 1663.75 85.5219 -857.407 861.662 
10895 1
12504400 43409.2 -23299.6 1648.42 1026.72 -571.142 1174.89 
10895.5 1
12504400 43678.1 -23405.9 1632.83 532.508 -210.561 572.626 
10896 1
12504400 43751.9 -23934.4 1628.33 147.963 -1059.12 1069.4 
10896.5 1
12504400 43735.2 -24359.9 1629.83 -33.67 -859.596 860.255 
10897 1
12504400 43840.6 -24806.9 1684 212.366 -901.21 925.893 
10897.5 1
12504400 43963.2 -24988.5 1708.17 247.312 -366.095 441.802 
10898 1
12504400 43842.6 -25071.1 1708.83 -245.257 -167.852 297.196 
10898.5 1
12504400 43740.2 -25172 1819.08 -202.805 -199.835 284.717 
10899 1
12504400 43583.2 -25346.2 1831.92 -302.381 -335.705 451.81 
10899.5 1
12504400 43485.4 -25508.8 1822.17 -192.169 -319.291 372.661 
10900 1
12504400 43778.2 -25746.5 1778.83 593.813 -482.252 764.971 
10900.5 1
12504400 43981 -25804.4 1793.08 400.066 -114.234 416.055 
10901 1
12504400 43907 -25864 1711.25 -151.02 -121.599 193.89 
10901.5 1
12504400 43877.2 -25844.9 1652.54 -60.1737 38.4615 71.4154 
10902 1
12504400 43898.2 -25836.2 1617.33 41.8582 17.443 45.3472 
10902.5 1
12504400 43719.9 -25818.5 1602.31 -355.067 35.1159 356.799 
10903 1
12504400 43335.5 -25788.6 1559.83 -750.826 58.5061 753.102 
10903.5 1
12504400 43214.6 -25616.5 1528 -248.8 354.081 432.752 
10904 1
12504400 43109.8 -25630.5 1477.67 -212.644 -28.3976 214.531 
10904.5 1
12504400 43079.2 -25605.3 1439.67 -60.6362 50.0331 78.6134 
10905 1
12504400 43126.7 -25551.5 1416.08 94.0807 106.812 142.338 
10905.5 1
12504400 43111.8 -25498.8 1417.17 -29.7145 105.08 109.2 
10906 1
12504400 43091.2 -25478.1 1432.92 -40.4339 40.7627 57.4151 
10906.5 1
12504400 43120.3 -25456.4 1449 58.4003 43.5074 72.825 
10907 1
12504400 43298.4 -25434.3 1444.5 351.943 43.643 354.639 
10907.5 1
12504400 43445.2 -25483.7 1463.08 290.594 -97.6898 306.575 
10908 1
12504400 43512.4 -25677.8 1527.83 135.585 -391.465 414.28 
10908.5 1
12504400 43998.1 -25805.3 1648.73 997.278 -261.683 1031.04 
10909 1
12504400 44035.9 -25783 1779.5 77.9913 45.9231 90.5073 
10909.5 1
12504400 43980.8 -25931.4 1742.25 -108.81 -292.735 312.303 
10910 1
12504400 43921 -26030.7 1701.25 -117.85 -195.759 228.496 
10910.5 1
12504400 43939.5 -26027 1697.08 37.7551 7.48299 38.4895 
10911 1
12504400 43933.7 -26019.5 1699.54 -11.2771 14.6378 18.478 
10911.5 1
12504400 44092.2 -25873.7 1921.75 313.811 288.703 426.411 
10912 1
12504400 43893.9 -25800.2 1891.17 -401.316 148.785 428.009 
10912.5 1
12504400 43792.4 -25839.1 1754.17 -205.466 -78.7787 220.05 
10913 1
12504400 43724.3 -25928.5 1694.08 -135.624 -178.121 223.877 
10913.5 1
12504400 43873.8 -25919.9 1721.25 295.455 16.9631 295.941 
10914 1
12504400 44023.1 -25935.8 1764.67 299.699 -31.9612 301.398 
10914.5 1
12504400 44035.1 -25865.1 1731.83 24.6407 145.277 147.352 
10915 1
12504400 43953.8 -25869.2 1692.5 -164.976 -8.28262 165.184 
10915.5 1
12504400 43875.5 -25853.6 1676.42 -155.258 30.9193 158.307 
10916 1
12504400 43864.8 -25849.2 1689.58 -21.5488 8.92256 23.323 
10916.5 1
12504400 43888.2 -25803.5 1714.69 45.1074 88.2557 99.1148 
10917 1
12504400 43883.8 -25865.5 1862.17 -8.48824 -121.732 122.027 
10917.5 1
12504400 43881.3 -25886.2 1790.33 -5.09165 -42.091 42.3978 
10918 1
12504400 43838.1 -25853.8 1767.83 -84.9705 63.687 106.189 
10918.5 1
12504400 43381.2 -25651.6 1773.92 -915.498 405.144 1001.14 
10919 1
12504400 43008.1 -25692.2 1655.92 -760.014 -82.6544 764.495 
10919.5 1
12504400 42946.5 -25601.7 1592.42 -125.68 184.694 223.4 
10920 1
12504400 43057.6 -25510.1 1553.15 217.022 178.886 281.245 
10920.5 1
12504400 42999.8 -25345.1 1538.33 -112.579 320.999 340.168 
10921 1
12504400 43163.1 -25509.3 1521.83 329.966 -331.818 467.954 
10921.5 1
12504400 42868.2 -25560.5 1464.77 -591.041 -102.461 599.857 
10922 1
12504400 42332 -25514.9 1398.42 -1091.96 92.7594 1095.9 
10922.5 1
12504400 42061.7 -25233.1 1428.43 -541.655 564.82 782.567 
10923 1
12504400 41614.9 -24925.5 1391.54 -860.869 592.549 1045.09 
10923.5 1
12504400 41188.6 -24548.4 1344.25 -886.361 784.037 1183.36 
10924 1
12504400 40834.9 -24130 1330.08 -730.703 864.497 1131.94 
10924.5 1
12504400 40267.6 -23754.6 1468.23 -1088.88 720.508 1305.68 
10925 1
12504400 39754.8 -23411.7 1538 -991.841 663.344 1193.22 
10925.5 1
12504400 39304.1 -23226.8 1530 -908.77 372.648 982.207 
10926 1
12504400 38877.3 -22823.8 1550.33 -872.699 824.301 1200.45 
10926.5 1
12504400 38368 -22425.7 1679.67 -1031.04 805.837 1308.59 
10927 1
12504400 37876.1 -22189.2 1766.85 -977.978 470.051 1085.08 
10927.5 1
12504400 37439.6 -21991.7 1729.67 -881.805 399.119 967.924 
10928 1
12504400 37010.3 -21838.1 1666.77 -858.551 307.179 911.85 
10928.5 1
12504400 36632.6 -21628.9 1665.36 -753.965 417.462 861.822 
10929 1
12504400 36112.1 -21403.6 1643 -1041 450.571 1134.33 
10929.5 1
12504400 35441.3 -21269.4 1560.13 -1312.6 262.706 1338.63 
10930 1
12504400 34794.3 -21132.8 1573.13 -1304.44 275.403 1333.19 
10930.5 1
12504400 34250 -20800.9 1656.29 -1124.66 685.685 1317.2 
10931 1
12504400 33783.1 -20546.3 1652 -924.47 504.243 1053.05 
10931.5 1
12504400 33317.9 -20273.8 1712.64 -901.717 528.101 1044.98 
10932 1
12504400 32817.2 -20015.5 1745.77 -1013.57 522.923 1140.51 
10932.5 1
12504400 32437.6 -19891.2 1711.08 -776.152 254.208 816.722 
