# Supplementary material for: Intrinsic group behaviour II: On the dependence of triad spatial dynamics on social and personal features; and on the effect of social interaction on small group dynamics
Source: PLoS One. 2019 Dec 3;14(12):e0225704. doi: 10.1371/journal.pone.0225704 (PMC6890182; doi:10.1371/journal.pone.0225704)
Supplement: S2 Data Set — (ZIP) [file pone.0225704.s002.zip › set_2_nint/group_traj_dyas_noint/traj_2_0109_24.dat]

2 12452200 12454200 0 1 0 0 2 0 1 30 30 30 1654.54 1708.12 1600.96 
10522.5 1
12452200 -18790.3 -6105 1553.5 0 0 0 
10523 1
12452200 -18353.7 -5880.17 1525.67 1244.06 640.551 1399.29 
10523.5 1
12452200 -17755.9 -5664.38 1557.62 1183.65 427.291 1258.41 
10524 1
12452200 -17202.4 -5458.67 1565.67 1068.55 397.139 1139.96 
10524.5 1
12452200 -16586.1 -5144.83 1581.17 1281.36 652.46 1437.91 
10525 1
12452200 -15996.3 -4956.46 1564 1184.29 378.257 1243.23 
10525.5 1
12452200 -15353.3 -4763.25 1567.17 1260.73 378.846 1316.42 
10526 1
12452200 -14682 -4559.69 1573 1332.01 403.884 1391.9 
10526.5 1
12452200 -14029.1 -4386 1592.75 1277.72 339.907 1322.16 
10527 1
12452200 -13425 -4255 1583.58 1245.53 270.103 1274.48 
10527.5 1
12452200 -12774.2 -4070.38 1581.62 1298.94 368.494 1350.2 
10528 1
12452200 -12174.2 -3856.17 1593.5 1160.5 414.348 1232.26 
10528.5 1
12452200 -11498.3 -3696 1553.09 1414.18 335.077 1453.33 
10529 1
12452200 -10903.1 -3558.08 1556.83 1222.15 283.196 1254.54 
10529.5 1
12452200 -10311.7 -3367.69 1505.85 1141.68 367.55 1199.39 
10530 1
12452200 -9659.67 -3312.08 1464.25 1273.49 108.611 1278.11 
10530.5 1
12452200 -8904.33 -3185.67 1516.25 1532.12 256.423 1553.43 
10531 1
12452200 -8239.17 -3083.75 1498 1325.03 203.021 1340.5 
10531.5 1
12452200 -7622.83 -3048.58 1519.33 1232.67 70.3333 1234.67 
10532 1
12452200 -6892.67 -2969.33 1512.92 1472.11 159.778 1480.76 
10532.5 1
12452200 -6290.83 -2850.33 1432.75 1225.73 242.363 1249.46 
10533 1
12452200 -5678 -2772.17 1218.92 1255.81 160.178 1265.98 
10533.5 1
12452200 -5053.31 -2732.54 1393.62 1220.1 77.3988 1222.55 
10534 1
12452200 -4458 -2708.42 1491 1190.62 48.2436 1191.59 
10534.5 1
12452200 -3929.15 -2781.54 1530.77 1057.69 -146.244 1067.75 
10535 1
12452200 -3330.5 -2831.25 1631.75 1176.14 -97.6651 1180.19 
10535.5 1
12452200 -2803.58 -2779.83 1668.42 1088.67 106.233 1093.84 
10536 1
12452200 -2217.92 -2647.31 1637.85 1173.67 265.582 1203.34 
10536.5 1
12452200 -1619.75 -2522.83 1604.17 1182.16 245.997 1207.48 
10537 1
12452200 -1146.17 -2139.25 1552.33 958.671 776.484 1233.68 
10537.5 1
12452200 -631.615 -1625.31 1532.85 1004.98 1003.79 1420.42 
10538 1
12452200 -199.25 -594.917 1505.08 851.113 2028.33 2199.66 
10538.5 1
12452200 460 -467.083 1394.83 1356.48 263.032 1381.75 
10539 1
12452200 857.385 -62 1356.31 790.029 805.335 1128.14 
10539.5 1
12452200 1164.67 445.25 1375.17 600.16 990.723 1158.33 
10540 1
12452200 1448.33 948.25 1437.75 578.912 1026.53 1178.52 
10540.5 1
12452200 1739.67 1408.08 1449 590.94 932.725 1104.17 
10541 1
12452200 2238.31 1645.85 1476.77 987.408 470.817 1093.91 
10541.5 1
12452200 2934.58 1665.33 1466.75 1357.26 37.9867 1357.79 
10542 2
12454200 3996.6 488.1 1644.4 0 0 0 
12452200 3594.15 1448.15 1497 1329.78 -437.862 1400.01 
10542.5 2
12454200 4362.83 347.25 1548.75 843.856 -324.539 904.112 
12452200 4223.92 1194.08 1569.08 1277.41 -515.356 1377.45 
10543 2
12454200 4788.83 -32.3333 1564.92 867.617 -773.082 1162.07 
12452200 4782.92 809.833 1574.92 1138.49 -782.587 1381.52 
10543.5 2
12454200 5275.62 -703.923 1593.62 962.02 -1327.25 1639.23 
12452200 5239.54 332.077 1623.85 902.415 -944.183 1306.08 
10544 2
12454200 5618.25 -1213.5 1603.5 674.478 -1003.1 1208.78 
12452200 5670.75 -116.083 1666.58 848.842 -882.205 1224.26 
10544.5 2
12454200 6014.67 -1747 1637.75 812.329 -1093.24 1362 
12452200 6129.67 -707 1693.83 940.403 -1210.89 1533.17 
10545 2
12454200 6536.77 -2240 1516 1037.98 -980.119 1427.6 
12452200 6498.23 -1259.15 1704.85 732.732 -1097.72 1319.81 
10545.5 2
12454200 6973.38 -2897.69 1421.23 856.109 -1289.59 1547.89 
12452200 6851.38 -1876 1733.31 692.459 -1209.5 1393.7 
10546 2
12454200 7354.75 -3455.75 1362.5 765.794 -1120.6 1357.27 
12452200 7463.67 -2526.08 1689 1229.48 -1305.39 1793.23 
10546.5 2
12454200 7664.77 -4003.62 1355.85 627.569 -1109.04 1274.29 
12452200 7745.08 -2879.15 1591.54 569.656 -714.718 913.964 
10547 2
12454200 8142.17 -4509.17 1391 939.759 -995.18 1368.77 
12452200 8089.75 -3405.83 1512.42 678.49 -1036.77 1239.05 
10547.5 2
12454200 8657 -5010.67 1454.42 1065.91 -1038.3 1488.03 
12452200 8519.5 -3919.33 1498.83 889.752 -1063.15 1386.34 
10548 2
12454200 9204.46 -5460.23 1451 1084.08 -890.226 1402.76 
12452200 9006.31 -4416.08 1625.15 963.976 -983.651 1377.25 
10548.5 2
12454200 9589.31 -5891.54 1449.08 741.515 -831.036 1113.76 
12452200 9482.46 -4873.38 1678.69 917.445 -881.132 1272.05 
10549 2
12454200 10031.1 -6295.17 1385.92 899.747 -822.053 1218.74 
12452200 9850.75 -5338.08 1635.08 750.078 -946.433 1207.62 
10549.5 2
12454200 10652 -6512 1375.62 1267.18 -442.517 1342.22 
12452200 10220.2 -5763.77 1608.85 753.885 -868.747 1150.25 
10550 2
12454200 11201 -6994.58 1473.17 1109.09 -974.916 1476.67 
12452200 10777.8 -6147.67 1610.08 1126.63 -775.55 1367.76 
10550.5 2
12454200 11795.5 -7357.85 1495.31 1184.34 -723.631 1387.91 
12452200 11217 -6495.92 1607.77 874.834 -693.738 1116.52 
10551 2
12454200 12290.8 -7838 1558.92 992.408 -962.232 1382.3 
12452200 11776.6 -7060.92 1670.33 1121.41 -1132.25 1593.6 
10551.5 2
12454200 12747 -8248.08 1621.31 910.679 -818.517 1224.46 
12452200 12199.2 -7483.08 1684.54 843.454 -842.635 1192.25 
10552 2
12454200 13193.2 -8638.38 1575.15 863.116 -754.947 1146.7 
12452200 12683.5 -7986.77 1693.31 936.765 -974.26 1351.56 
10552.5 2
12454200 13466.4 -9168.92 1562.31 537.704 -1044.37 1174.66 
12452200 13105.5 -8392.08 1665.08 830.709 -797.85 1151.8 
10553 2
12454200 13803.8 -9534.92 1672.5 700.101 -759.323 1032.82 
12452200 13544.8 -8741.33 1748.83 911.387 -724.598 1164.33 
10553.5 2
12454200 14267.4 -10193.6 1655.77 944.096 -1341.55 1640.45 
12452200 13899 -9149.08 1684.08 721.487 -830.435 1100.08 
10554 2
12454200 14581.2 -10650.5 1631.77 612.981 -892.278 1082.55 
12452200 14276.6 -9719.08 1635.85 737.53 -1113.28 1335.42 
10554.5 2
12454200 14996.7 -11102 1660.92 840.963 -914.045 1242.05 
12452200 14689.4 -10258.6 1661.5 835.63 -1092.12 1375.14 
10555 2
12454200 15496.9 -11499.9 1656.85 1006.55 -800.65 1286.15 
12452200 15268.2 -10623.2 1689.77 1164.62 -733.697 1376.46 
10555.5 2
12454200 15908.5 -11783.8 1595.15 803.786 -554.537 976.516 
12452200 15762.8 -10805.8 1693.23 966.046 -356.52 1029.73 
10556 2
12454200 16369.6 -12004.5 1545 900.691 -431.04 998.519 
12452200 16219.4 -11158.2 1686.77 891.677 -688.401 1126.49 
10556.5 2
12454200 17052.2 -12333.8 1439 1410.23 -680.361 1565.77 
12452200 16652.8 -11626.9 1779.92 895.383 -968.359 1318.87 
10557 2
12454200 17630.4 -12678.1 1393.85 1170.48 -696.849 1362.21 
12452200 17198.9 -11967.6 1757.46 1105.61 -689.674 1303.09 
10557.5 2
12454200 18248.3 -13112.1 1486.54 1218.78 -856.016 1489.36 
12452200 18043.4 -12295.5 1654.69 1665.6 -646.639 1786.72 
10558 2
12454200 18659.5 -13500.8 1495.69 825.61 -780.661 1136.25 
12452200 18669.9 -12642.5 1637.85 1258.11 -696.942 1438.25 
10558.5 2
12454200 19133.7 -13927 1538.23 948.462 -852.308 1275.15 
12452200 19104.3 -13073.2 1740.15 868.769 -861.231 1223.31 
10559 2
12454200 19605.3 -14340.6 1504 928.377 -814.204 1234.83 
12452200 19553.8 -13437.1 1728.08 884.918 -716.384 1138.55 
10559.5 2
12454200 20149.7 -14696.5 1551.38 1093.14 -714.551 1305.96 
12452200 19996.3 -13797.2 1731.46 888.477 -723.046 1145.51 
10560 1
12452200 20321.8 -14240.3 1686.08 649.624 -884.539 1097.46 
10560.5 1
12452200 20784.8 -14582.2 1604.54 929.873 -686.438 1155.79 
10561 1
12452200 21301.1 -14829.5 1568.57 1034.66 -495.684 1147.27 
10561.5 1
12452200 21911.5 -15207.3 1612.69 1220.79 -755.615 1435.72 
10562 1
12452200 22517.9 -15432.1 1599.71 1220.1 -452.241 1301.22 
10562.5 1
12452200 23274.3 -15498.7 1653.23 1463.02 -128.861 1468.68 
10563 1
12452200 23710.6 -15752.5 1663.57 897.809 -522.238 1038.65 
10563.5 1
12452200 23988.6 -15821.6 1676.57 561.472 -139.538 578.551 
10564 1
12452200 24629.8 -16028 1724.46 1287.7 -414.515 1352.77 
10564.5 1
12452200 25137.9 -16139 1758.07 994.151 -217.221 1017.61 
10565 1
12452200 25656.2 -16143.2 1697.54 1026.48 -8.37776 1026.52 
10565.5 1
12452200 26245.2 -16206.8 1589.62 1187.34 -128.257 1194.25 
10566 1
12452200 26825.8 -16242 1542.77 1152.17 -69.7497 1154.28 
10566.5 1
12452200 27535.9 -16455.8 1743.54 1461.06 -439.854 1525.84 
10567 1
12452200 27995.6 -16543.7 1748.5 922.989 -176.596 939.731 
10567.5 1
12452200 28562.5 -16618.4 1759.36 1116 -146.935 1125.63 
10568 1
12452200 29158.6 -16708.1 1791.14 1182.82 -178.146 1196.16 
10568.5 1
12452200 29586.6 -16811.1 1823.4 855.914 -205.848 880.32 
10569 1
12452200 30194.1 -16963.7 1704.93 1212.51 -304.591 1250.18 
10569.5 1
12452200 30870.4 -17237 1581.67 1363.58 -551.075 1470.72 
10570 1
12452200 31543 -17592.5 1495.87 1350.6 -713.922 1527.68 
10570.5 1
12452200 32277.1 -17775.4 1517.71 1450.88 -361.312 1495.19 
10571 1
12452200 33148.1 -17863.8 1692.43 1777.41 -180.466 1786.54 
10571.5 1
12452200 33876.9 -17902 1681.43 1469.47 -77.0449 1471.49 
10572 1
12452200 34610.6 -17842.1 1670.43 1470.37 120.097 1475.27 
10572.5 1
12452200 35221.5 -18006.5 1709.07 1193.08 -321.15 1235.55 
10573 1
12452200 35754.3 -18190.7 1688.77 1069.89 -369.864 1132.02 
10573.5 1
12452200 36195 -18358.7 1708 912.406 -347.826 976.457 
10574 1
12452200 36875.1 -18495.4 1659.31 1349.36 -271.215 1376.35 
10574.5 1
12452200 37559.2 -18765.3 1709.31 1365.58 -538.769 1468.02 
10575 1
12452200 38196.2 -18931.4 1709.92 1253.94 -326.923 1295.85 
10575.5 1
12452200 38812.5 -19245.5 1635 1222.68 -623.321 1372.4 
10576 1
12452200 39412.6 -19643.4 1581.83 1197.85 -794.168 1437.2 
10576.5 1
12452200 39968.7 -19949.2 1456.85 1153.75 -634.469 1316.7 
10577 1
12452200 40608.6 -20223.2 1406.43 1249.9 -535.124 1359.64 
10577.5 1
12452200 41197.7 -20836.6 1668.42 1164.08 -1212.19 1680.62 
10578 1
12452200 41677.4 -21251.9 1700.31 985.047 -852.854 1302.95 
10578.5 1
12452200 42321.5 -21349 1675.58 1309.18 -197.311 1323.96 
10579 1
12452200 42833.8 -21676.5 1608.08 1024.54 -654.923 1215.98 
10579.5 1
12452200 43437.8 -22003.5 1524.08 1203.31 -651.471 1368.35 
10580 1
12452200 44027.5 -22185.2 1519.15 1165.27 -359 1219.32 
10580.5 1
12452200 44760.6 -22449.6 1622.85 1431.94 -516.526 1522.25 
10581 1
12452200 45325.1 -22470.9 1683.83 1142.65 -43.12 1143.46 
10581.5 1
12452200 45951.8 -22648.3 1761.58 1289.61 -365.055 1340.28 
10582 1
12452200 46518.8 -22882.2 1741.42 1138.55 -469.712 1231.64 
10582.5 1
12452200 47063.7 -23049.8 1717 1045.79 -321.534 1094.11 
