# Supplementary material for: Intrinsic group behaviour II: On the dependence of triad spatial dynamics on social and personal features; and on the effect of social interaction on small group dynamics
Source: PLoS One. 2019 Dec 3;14(12):e0225704. doi: 10.1371/journal.pone.0225704 (PMC6890182; doi:10.1371/journal.pone.0225704)
Supplement: S2 Data Set — (ZIP) [file pone.0225704.s002.zip › set_2_nint/group_traj_dyas_noint/traj_2_0109_23.dat]

2 12434701 12432900 0 1 0 0 2 0 1 20 20 20 1694.79 1703.48 1686.11 
10409 1
12432900 39827.1 -18708.7 1326.89 0 0 0 
10409.5 1
12432900 39318 -18693.3 1401.25 -1217.97 36.6826 1218.52 
10410 1
12432900 38730.4 -18675.8 1452 -1156.72 34.575 1157.24 
10410.5 1
12432900 38213 -18647.1 1496.5 -1034.77 57.3718 1036.36 
10411 1
12432900 37729.5 -18576.6 1519.25 -992.813 144.764 1003.31 
10411.5 1
12432900 37066.1 -18489.4 1500.54 -1305.95 171.651 1317.18 
10412 1
12432900 36557.8 -18425.2 1538.5 -985.13 124.453 992.96 
10412.5 1
12432900 36082.3 -18260.4 1470.25 -954.652 330.823 1010.35 
10413 1
12432900 35707.7 -18255.4 1496.75 -758.435 10.1215 758.502 
10413.5 1
12432900 35511.3 -18064.3 1643 -399.864 389.172 557.984 
10414 1
12432900 35218.7 -18013.1 1601.5 -590.054 103.327 599.032 
10414.5 1
12432900 35046.9 -17880.2 1625.83 -345.573 267.438 436.971 
10415 1
12432900 34775.2 -17801.3 1588.58 -546.781 158.618 569.323 
10415.5 1
12432900 34494.2 -17801.8 1621.17 -557.54 -0.992063 557.541 
10416 1
12432900 34237 -17748.7 1573.25 -509.241 105.281 520.01 
10416.5 1
12432900 33948.8 -17716.5 1561.42 -567.421 63.3202 570.943 
10417 1
12432900 33539.8 -17917 1562.08 -832.824 -408.35 927.548 
10417.5 1
12432900 33052.6 -17944.5 1584.83 -996.421 -56.2372 998.007 
10418 1
12432900 32614.4 -17937 1632.42 -860.838 14.7348 860.964 
10418.5 1
12432900 32216.3 -17862.6 1663.83 -788.284 147.36 801.939 
10419 1
12432900 31488.5 -17634.5 1647.25 -1455.67 456.167 1525.47 
10419.5 1
12432900 30928.2 -17404.9 1580.5 -1111.77 455.522 1201.47 
10420 1
12432900 30400.2 -17277.9 1476.83 -1056 254 1086.12 
10420.5 1
12432900 29861.9 -17135.3 1506.58 -1053.33 279.028 1089.66 
10421 1
12432900 29395.3 -17112.1 1559.45 -931.425 46.3921 932.58 
10421.5 1
12432900 28937.3 -17027.1 1636.33 -936.481 173.84 952.48 
10422 1
12432900 28707.9 -17014.4 1701.25 -457.005 25.2324 457.701 
10422.5 1
12432900 28618.8 -17296.2 1690 -176.054 -556.818 583.988 
10423 1
12432900 28855.7 -17266.4 1674.64 482.472 60.6986 486.276 
10423.5 1
12432900 29287.5 -17416.8 1667.67 886.597 -308.973 938.892 
10424 1
12432900 29949.3 -17389.2 1632.25 1307.97 54.5125 1309.11 
10424.5 1
12432900 30471.1 -17475.8 1562.42 1025.05 -169.941 1039.04 
10425 1
12432900 31061.1 -17642.8 1488.75 1159.14 -328.094 1204.67 
10425.5 1
12432900 31692.1 -17895 1467.5 1267.07 -506.526 1364.56 
10426 1
12432900 32361.1 -17994.2 1412.17 1348.79 -200.101 1363.55 
10426.5 1
12432900 32848.1 -18056.5 1507.75 977.912 -125 985.868 
10427 2
12434701 41619.6 -21585 1439.2 0 0 0 
12432900 33403.2 -18232.1 1514.17 1121.38 -354.714 1176.14 
10427.5 2
12434701 41117.8 -21587.4 1642.17 -1389.94 -6.69437 1389.95 
12432900 33861.3 -18255.8 1545.33 905.468 -46.7721 906.675 
10428 2
12434701 40127.5 -21777.1 1766.09 -1996.55 -382.408 2032.84 
12432900 34312.4 -18360.4 1546.55 909.335 -210.915 933.475 
10428.5 2
12434701 39293.9 -21288.2 1850.5 -1684.1 987.557 1952.3 
12432900 34773.2 -18309.2 1540.33 931.084 103.26 936.792 
10429 2
12434701 38896.6 -21089.3 1824.73 -804.211 402.788 899.441 
12432900 35019.6 -18353.3 1550.18 498.758 -89.1148 506.657 
10429.5 2
12434701 38285.2 -20856 1850.75 -1220.33 465.614 1306.14 
12432900 35226.1 -18372.8 1521.08 412.07 -38.8768 413.9 
10430 2
12434701 37707.9 -20594 1855.33 -1116.7 506.77 1226.31 
12432900 35280.5 -18253.9 1513.75 105.255 229.852 252.805 
10430.5 2
12434701 37051.2 -20487.2 1790.09 -1340.28 217.996 1357.89 
12432900 34812.4 -18065.4 1539.45 -955.38 384.802 1029.96 
10431 2
12434701 36270.6 -20282.8 1760.83 -1596.32 417.891 1650.11 
12432900 34339.8 -17955.9 1591 -966.32 223.818 991.901 
10431.5 2
12434701 35549.7 -20151.7 1672.67 -1430.39 260.251 1453.87 
12432900 34013.6 -17786.2 1557.5 -647.321 336.64 729.624 
10432 2
12434701 34841.2 -19992 1730.33 -1400.03 315.547 1435.15 
12432900 33737.3 -17541.1 1527.25 -545.949 484.519 729.944 
10432.5 2
12434701 34108.9 -19834.7 1744.42 -1422.01 305.502 1454.45 
12432900 33042.2 -17587.1 1578.42 -1349.68 -89.3204 1352.63 
10433 2
12434701 33623.8 -19550.5 1732.18 -989.997 580.025 1147.4 
12432900 32378.5 -17671.5 1605.45 -1354.68 -172.186 1365.58 
10433.5 2
12434701 32979.6 -19364 1777.5 -1278.24 369.949 1330.7 
12432900 31654.5 -17394.4 1538 -1436.42 549.678 1538 
10434 2
12434701 32348.5 -19137.5 1736.73 -1275.01 457.484 1354.6 
12432900 31121.8 -17409.4 1452.73 -1076.12 -30.1959 1076.55 
10434.5 2
12434701 31677.1 -18974.8 1676.83 -1361.81 330.045 1401.23 
12432900 30412.7 -17367 1401.5 -1438.44 85.9303 1441.01 
10435 2
12434701 31016.7 -18712.2 1545.17 -1302.6 517.916 1401.78 
12432900 29851.5 -17309 1447.67 -1106.84 114.398 1112.73 
10435.5 2
12434701 30185.8 -18391.9 1422.75 -1622.72 625.651 1739.16 
12432900 29331.8 -17271.8 1576.17 -1015.14 72.7539 1017.74 
10436 2
12434701 29570.8 -18166.8 1427.92 -1240.09 453.797 1320.51 
12432900 28725 -17277 1651.08 -1223.29 -10.5847 1223.33 
10436.5 2
12434701 29025.9 -17603.9 1645.42 -1089.67 1125.83 1566.8 
12432900 28203.5 -17219 1650.25 -1043 116 1049.43 
10437 2
12434701 28719.3 -17205.7 1701.45 -624.529 810.976 1023.58 
12432900 27764.7 -17092.5 1714.64 -893.631 257.545 930.003 
10437.5 2
12434701 28262.9 -17051.1 1715.92 -939.004 318.197 991.453 
12432900 27337.4 -17166 1688.83 -879.24 -151.141 892.136 
10438 2
12434701 27744.7 -16930 1614.92 -1030.32 240.722 1058.07 
12432900 26795.6 -17121.5 1613.42 -1077.2 88.4692 1080.83 
10438.5 2
12434701 27158.5 -16723.3 1534 -1165.34 410.868 1235.65 
12432900 26273.7 -17027.4 1522.42 -1037.61 187.044 1054.33 
10439 2
12434701 26594.8 -16448.6 1459.92 -1125.25 548.403 1251.77 
12432900 25740.5 -17174.9 1448.5 -1064.2 -294.411 1104.18 
10439.5 2
12434701 26069.9 -16127 1482.83 -1068.91 654.956 1253.61 
12432900 25658.9 -16816.6 1496.75 -166.158 729.803 748.479 
10440 2
12434701 25432.5 -15873.9 1479.38 -1230.61 488.565 1324.04 
12432900 25439.7 -16502.8 1586.46 -423.213 605.819 739.003 
10440.5 2
12434701 24922.2 -15550.4 1532.27 -1026.72 651.025 1215.72 
12432900 24872.3 -16227.8 1601 -1141.69 553.221 1268.66 
10441 2
12434701 24446.2 -15312.3 1515.46 -950.156 475.162 1062.34 
12432900 24181.7 -15932.8 1698.69 -1378.4 588.767 1498.88 
10441.5 2
12434701 23894.8 -14953.2 1620.5 -1072.61 698.718 1280.12 
12432900 23562.3 -15629.9 1746.42 -1204.98 589.357 1341.39 
10442 2
12434701 23432.1 -14667.5 1657.25 -929.217 573.628 1092.01 
12432900 22915.8 -15519.1 1707 -1298.36 222.557 1317.3 
10442.5 2
12434701 22933.7 -14418.7 1519.46 -1012.99 505.707 1132.2 
12432900 22385.6 -15396 1615.54 -1077.51 250.169 1106.17 
10443 2
12434701 22225.2 -14155.5 1488.77 -1431.24 531.779 1526.83 
12432900 21789.9 -15058 1582.77 -1203.42 682.828 1383.64 
10443.5 2
12434701 21659.8 -14016.4 1508.08 -1140.08 280.332 1174.04 
12432900 21051.4 -14784.2 1553.75 -1488.92 552.083 1587.98 
10444 2
12434701 21060.3 -13904.7 1520 -1177.64 219.548 1197.93 
12432900 20494.1 -14479.7 1676.5 -1094.96 598.232 1247.72 
10444.5 2
12434701 20557.3 -13817.3 1621.5 -1016.16 176.431 1031.36 
12432900 19967.2 -14314.5 1720.5 -1064.48 333.67 1115.55 
10445 2
12434701 19935.7 -13579.2 1668.92 -1243.33 476.167 1331.39 
12432900 19465.3 -13974.3 1716.58 -1003.67 680.333 1212.52 
10445.5 2
12434701 19560.2 -13209.9 1672.83 -758.418 746.128 1063.91 
12432900 19038.4 -13636.7 1683.5 -862.458 682.155 1099.62 
10446 2
12434701 19168.8 -12759.3 1651.33 -783 901.167 1193.81 
12432900 18635.6 -13301.9 1617.83 -805.667 669.5 1047.53 
10446.5 2
12434701 18653.1 -12278.9 1608 -1019.12 949.427 1392.84 
12432900 18207.5 -12922.5 1623.31 -846.091 749.911 1130.59 
10447 2
12434701 18078.8 -11827.1 1597.92 -1125.94 885.973 1432.72 
12432900 17525.2 -12410.2 1574.46 -1337.71 1004.52 1672.88 
10447.5 2
12434701 17321.1 -11319.8 1532.71 -1521.49 1018.66 1831.01 
12432900 16811.9 -11994.6 1543.21 -1432.33 834.359 1657.63 
10448 2
12434701 16812.6 -10850.6 1497.38 -1017.05 938.341 1383.79 
12432900 16284.9 -11412.2 1492.23 -1054.01 1164.98 1571.02 
10448.5 2
12434701 16547 -10641.9 1511.71 -553.365 434.764 703.728 
12432900 16032.6 -11265.1 1572.79 -525.584 306.273 608.31 
10449 2
12434701 16199.5 -10416.5 1569.67 -702.088 455.344 836.818 
12432900 15790.7 -10989.4 1673.47 -488.841 557.056 741.132 
10449.5 2
12434701 15663.3 -9840.79 1648.43 -1047.23 1124.51 1536.62 
12432900 15204.1 -10325.9 1691.43 -1145.55 1295.98 1729.7 
10450 2
12434701 15074 -8998.08 1678.23 -1148.71 1642.71 2004.5 
12432900 14665.3 -9599.92 1820.23 -1050.36 1415.08 1762.3 
10450.5 2
12434701 14633.7 -8274.67 1652.33 -904.175 1485.44 1738.99 
12432900 14034.4 -8721.17 1729.33 -1295.46 1804.43 2221.3 
10451 2
12434701 14057.8 -7792 1662.23 -1161.08 973.118 1514.95 
12432900 13608.8 -8207.23 1694.54 -858.005 1036.16 1345.29 
10451.5 2
12434701 13685.4 -7324.92 1666.31 -721.676 905.188 1157.66 
12432900 13247.1 -7731.23 1706.23 -701.103 922.481 1158.67 
10452 2
12434701 13331.2 -6892.42 1749 -718.495 877.295 1133.97 
12432900 12816.5 -7368.5 1675.25 -873.381 735.762 1141.99 
10452.5 2
12434701 12921.5 -6372.5 1686.08 -827.609 1050.34 1337.22 
12432900 12464.3 -6945.08 1678.67 -711.448 855.387 1112.58 
10453 2
12434701 12497.2 -5906 1626.46 -836.975 920.118 1243.84 
12432900 11976.3 -6467.23 1668.23 -962.575 942.51 1347.17 
10453.5 2
12434701 11981.4 -5259.25 1585.83 -1039.79 1303.93 1667.75 
12432900 11545.6 -5869.25 1650.83 -868.396 1205.61 1485.8 
10454 2
12434701 11544 -4669.25 1645.25 -889.058 1199.19 1492.81 
12432900 11093.5 -5345.92 1650.5 -918.869 1063.69 1405.61 
10454.5 2
12434701 11188.6 -4232.15 1621.54 -703.732 865.537 1115.52 
12432900 10649.7 -4779.62 1649.23 -878.827 1121.39 1424.73 
10455 2
12434701 10742.2 -3653.5 1633.58 -861.87 1117.09 1410.93 
12432900 10301.9 -4363 1674.58 -671.382 804.277 1047.67 
10455.5 2
12434701 10252.3 -3132.17 1624 -993.577 1057.47 1451.01 
12432900 9813.08 -3872 1714.25 -991.548 995.943 1405.37 
10456 2
12434701 9803.92 -2898.25 1694.33 -915.136 477.381 1032.17 
12432900 9229.58 -3429.17 1717.5 -1190.82 903.741 1494.92 
10456.5 2
12434701 9294.08 -2496.08 1712 -997.717 787.019 1270.76 
12432900 8778.25 -3000.33 1753.67 -883.235 839.204 1218.35 
10457 2
12434701 8749.5 -2049.5 1718.83 -1072.01 879.101 1386.37 
12432900 8312.75 -2565.67 1712.25 -916.339 855.643 1253.72 
10457.5 2
12434701 8256.42 -1532 1712.08 -984.198 1032.93 1426.74 
12432900 7955.83 -2112.67 1651.67 -712.409 904.192 1151.12 
10458 2
12434701 7899.25 -1130.83 1591 -717.202 805.556 1078.56 
12432900 7433.67 -1664 1650.5 -1048.53 900.937 1382.42 
10458.5 2
12434701 7495.5 -801.917 1547.17 -825.665 672.631 1064.97 
12432900 7094.75 -1298.08 1662.5 -693.081 748.296 1019.95 
10459 2
12434701 6945.33 -265.833 1608.5 -1125.09 1096.28 1570.88 
12432900 6698.25 -863.833 1677.25 -810.838 888.037 1202.53 
10459.5 2
12434701 6586.5 323.917 1529.17 -726.383 1193.83 1397.45 
12432900 6381.75 -257.75 1653.33 -640.688 1226.89 1384.1 
10460 2
12434701 6266.92 832.75 1550.08 -640.448 1019.71 1204.15 
12432900 6101.42 215 1590.58 -561.79 947.395 1101.44 
10460.5 2
12434701 5902.23 1321.92 1461.15 -725.022 972.511 1213.03 
12432900 5660.77 744.231 1574.08 -876.039 1052.15 1369.11 
10461 2
12434701 5482.08 1795.08 1372.17 -827.062 931.418 1245.62 
12432900 5194.33 1225.5 1478.75 -918.181 947.38 1319.31 
10461.5 2
12434701 4970.92 2237.67 1369.75 -1026.44 888.722 1357.72 
12432900 4668.25 1625.17 1410.92 -1056.39 802.544 1326.67 
10462 2
12434701 4143.64 2622.91 1461.18 -1661.21 773.579 1832.49 
12432900 3974.91 2003.27 1400.36 -1392.25 759.249 1585.82 
10462.5 2
12434701 3353.75 2973.42 1601.75 -1564.13 694.074 1711.21 
12432900 3212.17 2336.08 1525.5 -1510.38 659.031 1647.9 
10463 2
12434701 2745.73 3215.82 1719.73 -1216.05 484.803 1309.12 
12432900 2451.55 2501.18 1719.82 -1521.24 330.197 1556.67 
10463.5 2
12434701 2225.83 3298.58 1710.83 -1039.79 165.53 1052.88 
12432900 1844.5 2625.58 1693.83 -1214.09 248.803 1239.32 
10464 2
12434701 1344 3489.92 1677.58 -1715.63 372.244 1755.55 
12432900 1281.67 2651.67 1686.75 -1095.01 50.7458 1096.18 
10464.5 2
12434701 878.636 3618.91 1644.36 -942.032 261.118 977.551 
12432900 668.818 2685.45 1650.64 -1240.58 68.3965 1242.47 
10465 2
12434701 180.75 3530.17 1573.83 -1392.99 -177.131 1404.2 
12432900 15.6667 2620.25 1734.33 -1303.7 -130.149 1310.18 
10465.5 2
12434701 -834 3087.45 1533 -2037.65 -888.98 2223.13 
12432900 -509.364 2757 1799.45 -1054.28 274.598 1089.45 
10466 2
12434701 -1622.58 2716.25 1562 -1577.17 -742.409 1743.17 
12432900 -1140.17 2707.83 1801.08 -1261.61 -98.3333 1265.43 
10466.5 2
12434701 -2221.45 2939.82 1614.27 -1188.24 443.588 1268.34 
12432900 -1719.55 2850.09 1802.36 -1149.56 282.257 1183.71 
10467 2
12434701 -2446.27 3511.18 1690.55 -458.813 1166.05 1253.07 
12432900 -2169.91 3003.64 1823.36 -919.109 313.358 971.059 
10467.5 2
12434701 -3132.33 3890.75 1695.5 -1374.87 760.658 1571.26 
12432900 -3032.17 3205.42 1771.58 -1727.97 404.369 1774.65 
10468 2
12434701 -3761.09 3947.45 1654.18 -1270.22 114.555 1275.37 
12432900 -3872.91 3175.91 1728.73 -1698.47 -59.6113 1699.52 
10468.5 2
12434701 -4332.27 4045.18 1565.91 -1170.45 200.261 1187.46 
12432900 -4542.55 3131.45 1732.73 -1372.21 -91.0954 1375.23 
10469 2
12434701 -5148.08 4087.17 1244.08 -1574.92 81.0518 1577.01 
12432900 -5182.92 3118.42 1420.08 -1236.24 -25.1697 1236.49 
10469.5 2
12434701 -5945.82 4087.27 1170 -1576.55 0.209606 1576.55 
12432900 -6051.09 3151.91 1287.82 -1715.76 66.1906 1717.04 
10470 2
12434701 -6786.08 4163.58 1377.67 -1677.18 152.317 1684.08 
12432900 -6611.92 3121.67 1482.92 -1119.41 -60.3641 1121.04 
10470.5 2
12434701 -7352.64 4113.36 1346.55 -1137.66 -100.843 1142.12 
12432900 -7410.09 2952 1520.91 -1602.76 -340.696 1638.57 
10471 2
12434701 -8034.36 3863.73 1391.09 -1402.73 -513.655 1493.82 
12432900 -8148.27 3124.73 1503.91 -1518.89 355.406 1559.92 
10471.5 2
12434701 -8755.92 3931.25 1351.5 -1451.82 135.861 1458.16 
12432900 -8885.42 3030.08 1535 -1483.19 -190.43 1495.36 
10472 2
12434701 -9467.25 3970.92 1467.67 -1375.89 76.7247 1378.02 
12432900 -9425.42 3041.58 1526.83 -1044.49 22.2437 1044.72 
10472.5 2
12434701 -10114.3 3931 1431.67 -1276.3 -78.7311 1278.72 
12432900 -10057.8 3075.08 1527.92 -1247.21 66.075 1248.95 
10473 2
12434701 -10770.8 3958.5 1449.67 -1313 55 1314.15 
12432900 -10804.5 3098.17 1576.25 -1493.5 46.1667 1494.21 
10473.5 2
12434701 -11419.9 3948.25 1507.75 -1298.17 -20.5 1298.33 
12432900 -11516.7 3071.92 1545.58 -1424.33 -52.5 1425.3 
10474 2
12434701 -12141.9 4086.08 1486.83 -1470.47 280.72 1497.02 
12432900 -12187.9 3069.92 1526.5 -1367.11 -4.07332 1367.11 
10474.5 2
12434701 -12764 4056.42 1447.67 -1269.56 -60.5442 1271 
12432900 -12844.7 2931.25 1566.67 -1340.31 -282.993 1369.86 
10475 2
12434701 -13485.1 3947.42 1482 -1439.29 -217.565 1455.64 
12432900 -13461.9 2940.08 1566.58 -1232.04 17.6314 1232.16 
10475.5 2
12434701 -14131 4012.83 1481.67 -1297.02 131.359 1303.66 
12432900 -14102.5 2845 1557.58 -1286.31 -190.93 1300.4 
10476 2
12434701 -14757.2 3937.58 1486.08 -1252.5 -150.5 1261.51 
12432900 -14771 2817.83 1534.5 -1337 -54.3333 1338.1 
10476.5 2
12434701 -15494 3914 1480.5 -1476.45 -47.2612 1477.21 
12432900 -15482.8 2837.17 1530.58 -1426.52 38.7442 1427.05 
10477 2
12434701 -16172.9 3945.75 1494.58 -1355.12 63.3733 1356.6 
12432900 -16128.8 2900.25 1508.67 -1289.25 125.915 1295.39 
10477.5 2
12434701 -16850.7 3827.25 1480.58 -1352.79 -236.527 1373.32 
12432900 -16846.4 2697.75 1557.08 -1432.47 -404.192 1488.4 
10478 2
12434701 -17521.5 3764.42 1402.67 -1349.77 -126.425 1355.67 
12432900 -17411.8 2735.83 1474.5 -1137.66 76.6264 1140.24 
10478.5 2
12434701 -18096.4 3691.83 1412.17 -1145.25 -144.588 1154.34 
12432900 -18089 2893.33 1477.83 -1348.94 313.745 1384.94 
10479 2
12434701 -18799.5 3877.25 1339.42 -1403.36 370.093 1451.34 
12432900 -18841.5 2997.25 1407.83 -1502 207.418 1516.25 
10479.5 2
12434701 -19578 3999.58 1331.92 -1595.29 250.683 1614.86 
12432900 -19459.4 3018.83 1467.5 -1266.22 44.2281 1266.99 
10480 2
12434701 -20141.4 3975.15 1288.54 -1104.68 -47.901 1105.71 
12432900 -20255.8 2892.46 1353 -1561.63 -247.788 1581.16 
10480.5 2
12434701 -20667.2 3846.33 1279.5 -1024.92 -251.112 1055.23 
12432900 -21118.8 2860.67 1352.42 -1682.24 -61.9783 1683.38 
10481 2
12434701 -21479.1 3762.33 1313.92 -1630.35 -168.675 1639.06 
12432900 -21614.8 2692.83 1396.75 -995.984 -337.015 1051.46 
10481.5 2
12434701 -22167.9 3537.42 1014.83 -1377.67 -449.833 1449.25 
12432900 -22181.2 2487.75 1166.25 -1132.67 -410.167 1204.65 
10482 2
12434701 -23078.2 3322.58 1289.17 -1869.27 -441.136 1920.62 
12432900 -22996.9 2418 1371.33 -1675.05 -143.224 1681.16 
10482.5 2
12434701 -23817.3 3021.92 1484.54 -1449.13 -589.53 1564.46 
12432900 -23678.8 1856.77 1666.46 -1336.97 -1100.45 1731.61 
10483 2
12434701 -24512.5 2615.67 1387.92 -1376.62 -804.468 1594.44 
12432900 -24044.5 1528.92 1715.33 -724.219 -649.213 972.61 
10483.5 2
12434701 -25087.4 2338.25 1423.75 -1173.3 -566.156 1302.75 
12432900 -24691.2 1291.42 1664.33 -1319.73 -484.694 1405.92 
10484 2
12434701 -25711.2 2059.31 1442.85 -1227.83 -549.099 1345.02 
12432900 -25319.2 1081.69 1543.31 -1236.35 -412.843 1303.45 
10484.5 2
12434701 -26438.2 1639.67 1581.25 -1433.95 -827.694 1655.68 
12432900 -25992.6 1014.75 1471.5 -1328.11 -132.036 1334.66 
10485 2
12434701 -26890.3 1465.33 1581.25 -930.384 -358.711 997.14 
12432900 -26790.8 969.917 1503.83 -1642.49 -92.2497 1645.08 
10485.5 2
12434701 -27369.8 1401.58 1568.25 -970.648 -129.049 979.189 
12432900 -27420.3 873.083 1513.33 -1274.29 -196.019 1289.28 
10486 2
12434701 -28086.8 1043.23 1567.31 -1408.67 -704.033 1574.81 
12432900 -27890.5 411.538 1488.77 -923.631 -906.768 1294.34 
10486.5 2
12434701 -28612.6 382.5 1547.25 -1024.83 -1287.97 1645.95 
12432900 -28323.9 -493.583 1482.67 -844.942 -1764.37 1956.25 
10487 2
12434701 -29225 -88.6667 1553.17 -1252.39 -963.531 1580.15 
12432900 -28996.9 -859.167 1468 -1376.28 -747.614 1566.23 
10487.5 2
12434701 -29846.7 -443.417 1485.83 -1271.3 -725.46 1463.73 
12432900 -29561 -1140.92 1435.92 -1153.54 -576.176 1289.44 
10488 2
12434701 -30608.7 -743.308 1575.08 -1511.96 -595.022 1624.83 
12432900 -30130.8 -1469 1520.23 -1130.65 -650.959 1304.65 
10488.5 2
12434701 -31377.8 -982.5 1595.92 -1508.12 -469.005 1579.36 
12432900 -30802.5 -1773.42 1574.08 -1316.97 -596.895 1445.92 
10489 2
12434701 -32052.2 -1156.08 1674.75 -1365.22 -351.383 1409.71 
12432900 -31548.2 -2012.75 1684.75 -1509.62 -484.48 1585.45 
10489.5 2
12434701 -32560.1 -1468.75 1684.42 -1021.8 -629.108 1199.94 
12432900 -32200 -2194.33 1713.08 -1311.37 -365.359 1361.31 
10490 2
12434701 -33074.2 -1713.69 1697.31 -1006.16 -479.339 1114.51 
12432900 -32708.9 -2354.92 1722.08 -995.936 -314.266 1044.34 
10490.5 2
12434701 -33654.9 -1953.92 1728.75 -1149.87 -475.692 1244.38 
12432900 -33289.6 -2552.42 1743.92 -1149.82 -391.076 1214.51 
10491 2
12434701 -34215.5 -2030.92 1698.08 -1127.93 -154.93 1138.52 
12432900 -33936.2 -2717.75 1733.42 -1301.14 -332.663 1342.99 
10491.5 2
12434701 -34717.5 -2233.67 1704.83 -996.032 -402.282 1074.2 
12432900 -34280 -2787.5 1720.42 -682.044 -138.393 695.943 
10492 2
12434701 -35243.1 -2357.82 1658 -1074.83 -253.889 1104.41 
12432900 -34830.5 -2903.09 1731.82 -1125.86 -236.382 1150.41 
10492.5 2
12434701 -35880.8 -2317.08 1621.62 -1277.91 81.6458 1280.52 
12432900 -35364.3 -2946.15 1741.15 -1069.66 -86.2985 1073.14 
10493 2
12434701 -36498.1 -2395.17 1703.17 -1203.34 -152.222 1212.93 
12432900 -35965.8 -2961.25 1791.42 -1172.4 -29.4272 1172.77 
10493.5 2
12434701 -37021.3 -2440.25 1661.67 -1054.94 -90.8938 1058.85 
12432900 -36514.8 -2833.83 1719.42 -1106.85 256.888 1136.27 
10494 2
12434701 -37608.6 -2430.33 1689.33 -1176.85 19.8731 1177.02 
12432900 -37030.2 -2777.08 1687.33 -1033.07 113.727 1039.31 
10494.5 2
12434701 -38293.5 -2384.42 1846.67 -1375.33 92.2021 1378.42 
12432900 -37522.6 -2703.25 1819.42 -988.621 148.26 999.676 
10495 2
12434701 -38804.8 -2282.92 1845.17 -1024.72 203.407 1044.71 
12432900 -38061.8 -2741.92 1771.08 -1080.66 -77.4883 1083.44 
10495.5 2
12434701 -39601.9 -2219.15 1826.92 -1578.4 126.263 1583.44 
12432900 -38806.6 -2935.92 1695.46 -1474.82 -384.171 1524.03 
10496 2
12434701 -39987.9 -2505.25 1809.5 -764.344 -566.527 951.406 
12432900 -39507.8 -2690.17 1685.83 -1388.39 486.646 1471.2 
