# Supplementary material for: Intrinsic group behaviour II: On the dependence of triad spatial dynamics on social and personal features; and on the effect of social interaction on small group dynamics
Source: PLoS One. 2019 Dec 3;14(12):e0225704. doi: 10.1371/journal.pone.0225704 (PMC6890182; doi:10.1371/journal.pone.0225704)
Supplement: S2 Data Set — (ZIP) [file pone.0225704.s002.zip › set_2_nint/group_traj_dyas_noint/traj_2_0109_22.dat]

2 12434401 12431702 0 1 0 0 2 0 1 30 30 30 1683.09 1740.33 1625.85 
10397.5 1
12431702 44205.2 -24355.7 1471.5 0 0 0 
10398 1
12431702 43831.9 -24150.4 1542.77 -987.417 543.074 1126.91 
10398.5 1
12431702 43108.8 -23984.1 1456.69 -1431.99 329.322 1469.37 
10399 1
12431702 42531.9 -23786.9 1420.17 -1163.01 397.501 1229.06 
10399.5 1
12431702 41979 -23582.7 1447.85 -1110.27 410.089 1183.59 
10400 1
12431702 41593.8 -23334.8 1422.5 -776.714 499.716 923.58 
10400.5 1
12431702 41031.2 -23034.5 1382.77 -1145.82 611.755 1298.9 
10401 1
12431702 40440.5 -22799.5 1513.69 -1146.83 456.161 1234.22 
10401.5 1
12431702 39837.3 -22402.5 1620.67 -1226.03 806.989 1467.78 
10402 1
12431702 39378.5 -22126.9 1608.23 -932.51 560.116 1087.8 
10402.5 1
12431702 38853.5 -21805.8 1697 -1064.99 651.298 1248.35 
10403 1
12431702 38276.8 -21602.2 1747.31 -1148.87 405.583 1218.36 
10403.5 1
12431702 37768.7 -21541 1735.15 -984.645 118.664 991.77 
10404 1
12431702 37321.4 -21178.5 1710.92 -892.766 723.553 1149.16 
10404.5 1
12431702 36781.5 -21151.2 1647.08 -1077.6 54.5831 1078.98 
10405 1
12431702 36366.9 -20942.1 1633.75 -842.727 424.94 943.803 
10405.5 1
12431702 35720.8 -20751.4 1586.85 -1281.89 378.37 1336.56 
10406 1
12431702 34978.2 -20538.8 1591.83 -1470.49 420.894 1529.54 
10406.5 1
12431702 34434.7 -20364.2 1610.17 -1120.79 360.137 1177.23 
10407 1
12431702 33970.2 -20150.4 1603.38 -912.599 420.004 1004.61 
10407.5 1
12431702 32936.4 -19910.2 1610.08 -2015.08 468.261 2068.77 
10408 1
12431702 32614.8 -19817.8 1593.08 -650.978 187.078 677.326 
10408.5 1
12431702 32437 -19661.6 1516.25 -362.925 318.707 483 
10409 1
12431702 31633.8 -19493.5 1442.15 -1606.31 336.09 1641.09 
10409.5 1
12431702 30861.8 -19224.8 1397.75 -1550.39 539.736 1641.66 
10410 1
12431702 30188.6 -19101.4 1302.85 -1325.07 242.845 1347.14 
10410.5 1
12431702 29581.4 -18794.8 1232.25 -1214.4 613.103 1360.39 
10411 1
12431702 29032.8 -18529.6 1283.58 -1126.63 544.661 1251.38 
10411.5 1
12431702 28577.8 -18023.7 1353.69 -895.48 995.848 1339.25 
10412 1
12431702 27981.4 -18303.7 1455.33 -1155.87 -542.586 1276.89 
10412.5 1
12431702 27395.9 -18239.1 1427.58 -1175.7 129.685 1182.83 
10413 1
12431702 26793 -18119.2 1507.33 -1220.48 242.746 1244.39 
10413.5 1
12431702 26216.8 -17811.9 1556.67 -1173.46 625.764 1329.88 
10414 1
12431702 25590.8 -17554.5 1473.25 -1262.1 518.985 1364.64 
10414.5 1
12431702 24990.2 -17292.2 1436.17 -1208.42 527.666 1318.6 
10415 1
12431702 24402.3 -16992.6 1473.25 -1182.93 602.951 1327.73 
10415.5 1
12431702 23948.8 -16637.2 1502.42 -899.967 705.026 1143.24 
10416 1
12431702 23340.3 -16373.3 1509.58 -1204.79 522.607 1313.25 
10416.5 1
12431702 22876.8 -16127.1 1471.58 -912.566 484.744 1033.32 
10417 1
12431702 22256.7 -15850.8 1402.83 -1262.9 562.797 1382.63 
10417.5 1
12431702 21689.2 -15495.8 1376.75 -1160.36 725.801 1368.66 
10418 1
12431702 21154.3 -15198.5 1375.75 -1050.92 584.152 1202.36 
10418.5 1
12431702 20664.1 -14841.4 1422.67 -970.792 707.096 1201.01 
10419 1
12431702 20095 -14407.2 1513.75 -1138.17 868.333 1431.58 
10419.5 1
12431702 19582.4 -14055.2 1606.42 -1017.03 698.578 1233.84 
10420 1
12431702 19134.6 -13752.3 1586.83 -895.667 605.667 1081.23 
10420.5 1
12431702 18755.8 -13338.5 1615.33 -741.357 809.85 1097.94 
10421 1
12431702 18592.1 -12976.5 1681.27 -326.665 722.464 792.884 
10421.5 1
12431702 18402.8 -12515.2 1664.42 -387.03 943.344 1019.65 
10422 1
12431702 17970.5 -12022.8 1622.25 -861.222 980.91 1305.33 
10422.5 1
12431702 17137.1 -11595.8 1680.33 -1647.07 843.874 1850.66 
10423 1
12431702 16560.1 -11051.5 1741.45 -1175.14 1108.53 1615.48 
10423.5 1
12431702 16156.6 -10629.2 1730.67 -828.558 867.136 1199.35 
10424 2
12434401 14868.9 -9661.38 1650.75 0 0 0 
12431702 15767.6 -9949.33 1710.17 -768.775 1343.71 1548.09 
10424.5 2
12434401 14563.7 -9356.42 1607.33 -718.137 717.549 1015.18 
12431702 15326.3 -9325.17 1747.5 -866.896 1226.26 1501.74 
10425 2
12434401 14077.8 -8853.83 1590.5 -954.65 987.394 1373.43 
12431702 14898.4 -8845.75 1737.08 -840.701 941.88 1262.5 
10425.5 2
12434401 13603 -8330.42 1579.92 -953.313 1051.04 1418.97 
12431702 14487.3 -8424.75 1733.92 -825.469 845.382 1181.55 
10426 2
12434401 13216.8 -7922.67 1595.92 -778.73 822.077 1132.36 
12431702 13888.9 -7949 1730 -1206.49 959.173 1541.3 
10426.5 2
12434401 12878.2 -7487.25 1601 -679.719 874.331 1107.46 
12431702 13529.7 -7487.25 1742.5 -721.386 927.209 1174.78 
10427 2
12434401 12397.2 -7021.58 1600 -971.717 940.741 1352.49 
12431702 13122 -7072.67 1795 -823.569 837.542 1174.62 
10427.5 2
12434401 11975.6 -6624.58 1567.08 -833.333 784.585 1144.56 
12431702 12706 -6693.58 1737.5 -822.134 749.177 1112.28 
10428 2
12434401 11459 -6057.91 1557 -1041.5 1142.49 1545.96 
12431702 12279.9 -6257 1667 -859.054 880.208 1229.94 
10428.5 2
12434401 11007.3 -5380.33 1586.33 -912.458 1368.84 1645.08 
12431702 11823.9 -5713.75 1640.25 -921.197 1097.47 1432.85 
10429 2
12434401 10658.8 -4834.73 1650 -705.496 1104.47 1310.56 
12431702 11435.3 -5081.45 1678.64 -786.729 1279.95 1502.4 
10429.5 2
12434401 10233 -4350.17 1625.25 -849.936 967.187 1287.57 
12431702 10963.9 -4520.33 1675.67 -940.83 1120 1462.73 
10430 2
12434401 9781.58 -3803.5 1628.83 -873.146 1057.38 1371.29 
12431702 10543 -3989.58 1675.92 -814.152 1026.6 1310.25 
10430.5 2
12434401 9463.82 -3254.82 1647 -648.5 1119.76 1293.99 
12431702 10184.9 -3391.18 1707.18 -730.798 1221.23 1423.19 
10431 2
12434401 9127 -2764.25 1650.17 -688.79 1003.21 1216.9 
12431702 9807.58 -3031.17 1743 -771.627 736.227 1066.51 
10431.5 2
12434401 8827.33 -2261.67 1670.83 -594.577 997.189 1160.99 
12431702 9533.67 -2712 1754.42 -543.485 633.267 834.508 
10432 2
12434401 8424.42 -1650.42 1638.42 -796.278 1208 1446.84 
12431702 9165.33 -2228.5 1753.17 -727.931 955.534 1201.22 
10432.5 2
12434401 8091.67 -1073 1586.25 -646.117 1121.2 1294.04 
12431702 8631.25 -1630.42 1746.5 -1037.06 1161.33 1556.97 
10433 2
12434401 7815.45 -443.636 1605.91 -563.698 1284.42 1402.67 
12431702 8386.55 -1017.18 1726.64 -499.397 1251.5 1347.46 
10433.5 2
12434401 7734.33 242.583 1571.58 -160.955 1361.55 1371.03 
12431702 8164.92 -522.833 1705.58 -439.74 980.85 1074.91 
10434 2
12434401 7559.73 941.636 1486.73 -352.74 1412.23 1455.61 
12431702 7977 65.9091 1645.09 -379.63 1189.38 1248.5 
10434.5 2
12434401 7480.33 1663.83 1456.58 -161.042 1464.9 1473.73 
12431702 7961.42 556.333 1627.92 -31.6092 994.775 995.277 
10435 2
12434401 7456.25 2291.75 1449.5 -47.5016 1238.49 1239.41 
12431702 7862 972.5 1634.25 -196.088 820.842 843.938 
10435.5 2
12434401 7386.67 2993.83 1446.83 -135.905 1371.26 1377.97 
12431702 7973.17 1700.33 1585.5 217.122 1421.55 1438.04 
10436 2
12434401 7233.33 3495.08 1447 -309.14 1010.58 1056.81 
12431702 7928.42 2506.92 1548.33 -90.2218 1626.18 1628.68 
10436.5 2
12434401 7017.75 4174.58 1456.75 -431.167 1359 1425.76 
12431702 7833.33 3076.92 1547.58 -190.167 1140 1155.75 
10437 1
12434401 6790 4755.91 1492.73 -463.849 1183.96 1271.58 
10437.5 1
12434401 6451.67 5402 1566.17 -696.159 1329.41 1500.65 
10438 1
12434401 6309.83 5942.83 1567.92 -281.975 1075.22 1111.57 
