# Supplementary material for: Intrinsic group behaviour II: On the dependence of triad spatial dynamics on social and personal features; and on the effect of social interaction on small group dynamics
Source: PLoS One. 2019 Dec 3;14(12):e0225704. doi: 10.1371/journal.pone.0225704 (PMC6890182; doi:10.1371/journal.pone.0225704)
Supplement: S2 Data Set — (ZIP) [file pone.0225704.s002.zip › set_2_nint/group_traj_dyas_noint/traj_2_0109_21.dat]

2 12390800 12390000 0 0 1 0 1 1 0 30 30 30 1689.5 1757.23 1621.76 
10140 1
12390000 -16563.1 9102.29 1475.14 0 0 0 
10140.5 1
12390000 -16323.4 8864.69 1413.31 605.45 -599.983 852.379 
10141 1
12390000 -15732.5 8523.31 1454.54 1154 -666.767 1332.77 
10141.5 1
12390000 -15180.8 8241.62 1429.31 1110.2 -566.785 1246.51 
10142 1
12390000 -14710 7841.43 1474.29 943.425 -801.978 1238.23 
10142.5 1
12390000 -14283.8 7557.62 1507.62 847.377 -564.241 1018.05 
10143 1
12390000 -13799.6 7211.23 1483 976.117 -698.356 1200.21 
10143.5 1
12390000 -13295.5 7010.54 1526.77 1033.1 -411.255 1111.95 
10144 1
12390000 -12906 6785.92 1520.54 765.15 -441.288 883.284 
10144.5 1
12390000 -12472.2 6631.58 1489 870.984 -309.919 924.48 
10145 1
12390000 -12086.2 6536.46 1512.31 770.651 -189.864 793.695 
10145.5 1
12390000 -11857.4 6407.58 1556.25 447.627 -252.208 513.788 
10146 1
12390000 -11470.7 6225 1512.5 786.077 -371.104 869.273 
10146.5 1
12390000 -10535.1 5886.08 1506.77 1830.9 -663.255 1947.33 
10147 1
12390000 -9757.77 5573.92 1489.62 1545.34 -620.584 1665.3 
10147.5 1
12390000 -9165.43 5330.5 1620.5 1196.65 -491.764 1293.75 
10148 2
12390800 -7985.33 6405.5 1239.5 0 0 0 
12390000 -8883.79 5272.07 1594.71 578.322 -119.977 590.636 
10148.5 2
12390800 -7559.33 6227.93 1326.73 1151.35 -479.91 1247.37 
12390000 -8339.87 5142.53 1506.4 1074.94 -256.004 1105 
10149 2
12390800 -7050.73 6177.07 1367.73 1003.16 -100.329 1008.16 
12390000 -7799.53 5001 1456.07 1065.75 -279.158 1101.7 
10149.5 2
12390800 -6549.31 5937.46 1301.31 1015.03 -485.031 1124.96 
12390000 -7295.62 4880.08 1486.92 1020.08 -244.784 1049.04 
10150 2
12390800 -6035.15 5728.92 1305.77 1028.31 -417.077 1109.67 
12390000 -6730.69 4779.08 1467.31 1129.85 -202 1147.76 
10150.5 2
12390800 -5576.92 5588.92 1076.33 914.645 -279.454 956.384 
12390000 -6255.58 4665.42 1384.08 948.321 -226.867 975.08 
10151 2
12390800 -4803.85 5354.69 1141.08 1536.92 -465.655 1605.91 
12390000 -5788.62 4413 1163.69 928.366 -501.822 1055.31 
10151.5 2
12390800 -4140.25 5131.67 1450.17 1340.6 -450.557 1414.29 
12390000 -5091.58 4251 1123.83 1408.15 -327.273 1445.68 
10152 2
12390800 -3518 4882.58 1611.25 1296.35 -518.924 1396.36 
12390000 -4367.92 4167.58 1492.83 1507.64 -173.785 1517.62 
10152.5 2
12390800 -2971.31 4770.08 1660.08 1069.85 -220.169 1092.27 
12390000 -3683.23 4035.08 1629.08 1339.89 -259.308 1364.76 
10153 2
12390800 -2647.93 4690.07 1640.86 636.573 -157.491 655.766 
12390000 -3023.93 3884.43 1758.21 1297.84 -296.552 1331.29 
10153.5 2
12390800 -2129.54 4527.08 1623.54 1036.78 -325.989 1086.82 
12390000 -2635.77 3636.54 1795 776.319 -495.78 921.124 
10154 2
12390800 -1729.38 4372.46 1610.85 819.987 -316.835 879.07 
12390000 -2230.38 3480.62 1767.69 830.706 -319.515 890.035 
10154.5 2
12390800 -1340.15 4200.08 1598.92 781.588 -346.154 854.811 
12390000 -1708.69 3327.69 1770.31 1047.57 -307.074 1091.65 
10155 2
12390800 -869.769 3988.23 1673.31 937.021 -422.004 1027.67 
12390000 -1303.15 3103.77 1769.31 807.846 -446.062 922.814 
10155.5 2
12390800 -680.692 3648 1604 367.854 -661.928 757.274 
12390000 -918.769 2830.23 1735.77 747.83 -532.176 917.857 
10156 2
12390800 -150.25 3345.17 1561.75 1054.56 -602.054 1214.31 
12390000 -426.417 2567.17 1790.08 978.832 -522.99 1109.79 
10156.5 2
12390800 456.25 3218.75 1565.92 1242.83 -259.051 1269.54 
12390000 214.333 2490.25 1890 1313.01 -157.616 1322.44 
10157 2
12390800 1008.08 3093.15 1618.15 1099.26 -250.192 1127.37 
12390000 619.846 2370.08 1806.77 807.794 -239.389 842.519 
10157.5 2
12390800 1498.25 2938.25 1630.67 964.908 -304.929 1011.94 
12390000 1202.08 2197.08 1738.08 1146.14 -340.539 1195.66 
10158 2
12390800 1920.58 2755.33 1648.83 865.437 -374.829 943.122 
12390000 1573.25 1981.5 1628.42 760.587 -441.769 879.576 
10158.5 2
12390800 2308.08 2442.46 1650.85 765.798 -618.324 984.261 
12390000 2070.69 1739 1592.77 983.088 -479.249 1093.68 
10159 2
12390800 2709.42 2194 1587.33 791.597 -490.062 931.014 
12390000 2546 1467.92 1612 937.491 -534.681 1079.25 
10159.5 2
12390800 3174.17 1889 1524.67 964.212 -632.78 1153.31 
12390000 3006 1126.67 1646 954.357 -707.988 1188.29 
10160 2
12390800 3665.08 1506.46 1423.08 956.94 -745.689 1213.17 
12390000 3516.08 823.923 1655.23 994.302 -590.143 1156.25 
10160.5 2
12390800 4169.58 1167.25 1378.08 977.726 -657.387 1178.18 
12390000 3928.58 368.833 1691.83 799.431 -881.957 1190.35 
10161 2
12390800 4628.67 857.333 1421.67 936.905 -632.483 1130.41 
12390000 4331.08 12 1689.58 821.429 -728.231 1097.75 
10161.5 2
12390800 5254.5 391.833 1447.42 1287.72 -957.819 1604.88 
12390000 4751.42 -255.417 1680.33 864.883 -550.24 1025.08 
10162 2
12390800 5519.31 11.3077 1523.92 523.335 -752.027 916.201 
12390000 5139 -589.385 1683.62 765.975 -660.016 1011.11 
10162.5 2
12390800 5807.25 -181.667 1528.5 574.735 -385.178 691.869 
12390000 5548.5 -1035.83 1684.75 817.365 -891.115 1209.2 
10163 2
12390800 6223.23 -441.538 1523.15 822.096 -513.581 969.334 
12390000 6045.15 -1406.15 1715.77 981.529 -731.859 1224.34 
10163.5 2
12390800 6734.17 -901.583 1546.75 1025.98 -923.785 1380.58 
12390000 6563.83 -1813.08 1759.92 1041.53 -817.127 1323.81 
10164 2
12390800 7124.08 -1433.77 1602.08 800.637 -1092.78 1354.69 
12390000 7174.46 -2221.46 1724.62 1253.86 -838.559 1508.42 
10164.5 2
12390800 7461.23 -1676.46 1517.15 670.286 -482.49 825.881 
12390000 7645.54 -2628.69 1664.46 936.535 -809.604 1237.96 
10165 2
12390800 7843.92 -2057.69 1495.46 753.331 -750.454 1063.34 
12390000 7966.77 -2974.46 1740.92 632.344 -680.648 929.054 
10165.5 2
12390800 8323.58 -2701.58 1588.75 959.321 -1287.78 1605.83 
12390000 8277.08 -3469 1737.83 620.628 -989.077 1167.67 
10166 2
12390800 8808.67 -2951.42 1568.92 983.942 -506.761 1106.77 
12390000 8866.17 -3820.58 1720.75 1194.9 -713.151 1391.53 
10166.5 2
12390800 9338.92 -3141.58 1615.08 1062.63 -381.096 1128.9 
12390000 9232.42 -4196.17 1730.67 733.968 -752.672 1051.3 
10167 2
12390800 9922.67 -3255.42 1624.42 1144.61 -223.203 1166.17 
12390000 9522.75 -4550.58 1731.58 569.281 -694.935 898.34 
10167.5 2
12390800 10423 -3430.33 1549.42 1014.87 -354.801 1075.11 
12390000 9805.33 -5030.5 1674 573.191 -973.462 1129.68 
10168 2
12390800 10953.5 -3737.69 1576.23 1044.37 -605.037 1206.97 
12390000 10164.8 -5528.77 1675 707.702 -980.845 1209.5 
10168.5 2
12390800 11407.4 -4162.58 1518.67 893.461 -836.4 1223.86 
12390000 10465.2 -5968.5 1691.75 591.346 -865.612 1048.32 
10169 2
12390800 11794.5 -4475.92 1526.17 781.987 -632.997 1006.08 
12390000 10793.8 -6354.33 1628.42 663.805 -779.461 1023.81 
10169.5 2
12390800 12217.8 -4893.58 1634.83 858.519 -847.194 1206.15 
12390000 11304.5 -6794.08 1619.42 1035.84 -891.988 1366.97 
10170 2
12390800 12677.9 -5388.08 1595 931.511 -1001.01 1367.38 
12390000 11882.5 -7268.92 1704.42 1170.04 -961.201 1514.23 
10170.5 2
12390800 13141.7 -5790.42 1582.17 927.5 -804.667 1227.9 
12390000 12336.9 -7559.42 1694 908.833 -581 1078.67 
10171 2
12390800 13588.7 -6137.08 1596.92 874.806 -678.396 1107.03 
12390000 12705.8 -7968.62 1722.85 721.825 -800.78 1078.09 
10171.5 2
12390800 13945.5 -6405.36 1573 716.39 -538.728 896.35 
12390000 13017.4 -8419.09 1711.36 625.692 -904.569 1099.88 
10172 2
12390800 14259.2 -6759.62 1541.85 631.186 -712.78 952.077 
12390000 13375.5 -8812.31 1712.62 720.519 -791.181 1070.1 
10172.5 2
12390800 14659.6 -7122.42 1562 768.579 -696.356 1037.12 
12390000 13734.8 -9209 1778.75 689.613 -761.406 1027.28 
10173 2
12390800 15040 -7549.33 1547.92 771.636 -865.957 1159.87 
12390000 14111 -9568 1793.5 763.185 -728.195 1054.85 
10173.5 2
12390800 15436.2 -7915.33 1567.5 789.177 -729.084 1074.41 
12390000 14500.8 -9885.08 1760.92 776.56 -631.64 1001.01 
10174 2
12390800 15787.8 -8235.42 1569.75 714.77 -650.576 966.512 
12390000 14796.3 -10346.2 1734.92 600.61 -937.161 1113.11 
10174.5 2
12390800 16098 -8588.5 1565.67 627.868 -714.744 951.355 
12390000 15309.8 -10936.5 1788.5 1039.3 -1195.01 1583.73 
10175 2
12390800 16398.8 -8881.67 1563.25 602.705 -587.508 841.677 
12390000 15708.2 -11279.8 1767.17 798.43 -687.876 1053.88 
10175.5 2
12390800 16758 -9161.58 1572.5 733.163 -571.259 929.443 
12390000 16187.5 -11487.8 1764.67 978.231 -424.66 1066.43 
10176 2
12390800 17108.2 -9685.23 1605.54 679.91 -1016.79 1223.17 
12390000 16620.6 -11831.8 1756.62 841.001 -667.986 1074.01 
10176.5 2
12390800 17491.8 -10352.6 1702.83 759.761 -1321.49 1524.33 
12390000 17205.3 -12100.7 1694.33 1157.86 -532.318 1274.36 
10177 2
12390800 18008 -10690.9 1660.17 1064.26 -697.595 1272.51 
12390000 18085.2 -12387.6 1645.17 1814.09 -591.581 1908.11 
10177.5 2
12390800 18556.5 -11107.8 1565.31 1092.55 -830.537 1372.39 
12390000 18560.8 -12524.2 1681.92 947.569 -272.206 985.892 
10178 2
12390800 19024.4 -11647.1 1583.42 917.559 -1057.33 1399.95 
12390000 18970.1 -12768.2 1714 802.426 -478.469 934.248 
10178.5 2
12390800 19463.2 -11969.8 1598.25 904.811 -665.464 1123.18 
12390000 19418.3 -12971.4 1734.25 924.227 -418.9 1014.73 
10179 2
12390800 19866.3 -12328.4 1605.33 825.99 -734.802 1105.53 
12390000 19870 -13123.3 1797.58 925.546 -311.305 976.497 
10179.5 2
12390800 20243.3 -12602.4 1577.46 733.413 -533.012 906.64 
12390000 20211.1 -13332.4 1812 663.574 -406.715 778.297 
10180 2
12390800 20698.4 -12799.3 1595.33 904.789 -391.548 985.877 
12390000 20581.2 -13650.8 1774.33 735.765 -633.099 970.651 
10180.5 2
12390800 21180.2 -13048.6 1635.17 979.167 -506.606 1102.46 
12390000 20922.1 -13821.7 1743.33 692.92 -347.222 775.049 
10181 2
12390800 21535.5 -13255 1660.38 710.59 -412.833 821.808 
12390000 21373 -13936.9 1755.77 901.833 -230.513 930.827 
10181.5 2
12390800 22030 -13440.1 1629.75 981.227 -367.229 1047.69 
12390000 21798.2 -14192.2 1748.5 843.75 -506.436 984.069 
10182 2
12390800 22509.4 -13651.2 1588.58 970.479 -427.463 1060.45 
12390000 22334 -14444.8 1674.33 1084.51 -511.471 1199.07 
10182.5 2
12390800 23000.5 -13936.6 1538.33 992.088 -576.431 1147.39 
12390000 22827.8 -14692.3 1641.75 997.475 -500 1115.78 
10183 2
12390800 23600.6 -14070.1 1514.31 1181.33 -262.783 1210.2 
12390000 23421.2 -14802.2 1693.15 1168.27 -216.182 1188.1 
10183.5 2
12390800 24209.4 -14328.6 1527.64 1188.96 -504.999 1291.76 
12390000 23901.1 -15053.1 1726.82 937.227 -490.111 1057.64 
10184 2
12390800 24805.8 -14510.1 1537.17 1212.17 -368.795 1267.03 
12390000 24337.2 -15153.1 1730.75 886.333 -203.237 909.335 
10184.5 2
12390800 25245.8 -14667.7 1567.82 890.826 -319.117 946.26 
12390000 24825.1 -15393.1 1744.91 987.701 -485.845 1100.73 
10185 2
12390800 25676.9 -14728.6 1561.17 850.293 -120.032 858.723 
12390000 25479.6 -15433.2 1646.33 1290.91 -79.2093 1293.34 
10185.5 2
12390800 26204 -14912.6 1540.27 1054.17 -368.106 1116.59 
12390000 26002.5 -15627.7 1687.91 1045.92 -388.955 1115.9 
10186 2
12390800 26642.2 -15092.7 1527.42 874.75 -359.342 945.682 
12390000 26417.5 -15943.1 1772.33 828.253 -629.453 1040.3 
10186.5 2
12390800 27146 -15401.8 1492.33 983.887 -603.678 1154.32 
12390000 26909.4 -16174.8 1652.83 960.775 -452.637 1062.06 
10187 2
12390800 27606.5 -15734.6 1470.36 924.608 -668.447 1140.93 
12390000 27429.9 -16340.5 1601.36 1045.17 -332.755 1096.86 
10187.5 2
12390800 28066.7 -15908.6 1560.75 966.832 -365.435 1033.59 
12390000 27917.8 -16516.8 1685.33 1024.88 -370.353 1089.74 
10188 2
12390800 28446.1 -16147.8 1615.85 741.036 -467.16 875.998 
12390000 28399.8 -16767.4 1763.92 941.594 -489.358 1061.16 
10188.5 2
12390800 28926.3 -16366.8 1675.92 945.387 -431.065 1039.02 
12390000 28741.5 -16904.4 1803.75 672.547 -269.748 724.626 
10189 2
12390800 29119.1 -16573.8 1640.42 393.367 -422.619 577.36 
12390000 29165.4 -17143.4 1797.33 865.136 -487.755 993.159 
10189.5 2
12390800 29619.9 -16780.2 1644.42 1017.95 -419.546 1101.02 
12390000 29602.1 -17344.7 1752.08 887.534 -409.045 977.258 
10190 2
12390800 30025.6 -16802.2 1620.62 798.62 -43.1178 799.783 
12390000 29984 -17375.2 1708.31 751.804 -60.0141 754.196 
10190.5 2
12390800 30488.3 -16887.4 1568.08 898.481 -165.559 913.607 
12390000 30565.8 -17445 1647.83 1129.61 -135.624 1137.72 
10191 2
12390800 31037.2 -16987.4 1521.25 1129.29 -205.761 1147.88 
12390000 31211.3 -17607.2 1578.58 1328.36 -333.848 1369.67 
10191.5 2
12390800 31626.8 -17111.9 1475.33 1203.23 -254.082 1229.77 
12390000 31899.7 -17855.9 1554.42 1404.76 -507.483 1493.62 
10192 2
12390800 32150.4 -17249.7 1474.58 1043.16 -274.402 1078.65 
12390000 32345.8 -18019.3 1567.42 888.778 -325.531 946.519 
10192.5 2
12390800 32745.7 -17531.9 1506.5 1167.16 -553.431 1291.72 
12390000 32987.2 -18213.2 1675.83 1257.52 -380.229 1313.74 
10193 2
12390800 33372.9 -17726.3 1571.5 1264.62 -391.969 1323.97 
12390000 33326.8 -18346.2 1756.17 684.812 -267.977 735.377 
10193.5 2
12390800 34011.3 -17844.9 1536.75 1274.28 -236.693 1296.08 
12390000 33818.8 -18434.8 1724.58 981.87 -176.979 997.692 
10194 2
12390800 34630.2 -17908.3 1555.33 1213.56 -124.346 1219.92 
12390000 34338.2 -18637.5 1720 1018.46 -397.386 1093.24 
10194.5 2
12390800 35281.1 -18032.5 1629.42 1281.17 -244.423 1304.28 
12390000 34936.3 -18787.8 1699.17 1177.49 -295.768 1214.07 
10195 2
12390800 35664.1 -18301.8 1744.75 773.737 -544.108 945.898 
12390000 35547.5 -18900.3 1737.5 1234.68 -227.441 1255.45 
10195.5 2
12390800 36005.8 -18478.8 1621.5 680.777 -352.424 766.59 
12390000 35956.4 -19057.1 1714.25 814.575 -312.251 872.372 
10196 2
12390800 36577.4 -18690.3 1569.25 1127.38 -417.324 1202.14 
12390000 36301.2 -19286 1626.5 679.98 -451.512 816.233 
10196.5 2
12390800 36969.2 -18909.5 1553.91 804.446 -450.128 921.818 
12390000 36780.3 -19574.7 1613 983.791 -592.869 1148.62 
10197 2
12390800 37705.8 -19109.3 1594.58 1494.22 -405.249 1548.2 
12390000 37251.7 -19684.6 1694.5 956.174 -222.832 981.796 
10197.5 2
12390800 38294.9 -19270.3 1553.17 1143.85 -312.621 1185.8 
12390000 37849.8 -19866.7 1844.58 1161.33 -353.56 1213.95 
10198 2
12390800 38981.8 -19495.1 1569.83 1360.07 -445.05 1431.03 
12390000 38393.1 -20066.8 1824.42 1075.91 -396.37 1146.6 
10198.5 2
12390800 39433.3 -19724.6 1563.42 903.167 -459 1013.11 
12390000 38902.7 -20301.2 1831.33 1019.17 -468.833 1121.83 
10199 2
12390800 39890 -19867.2 1482.58 924.426 -288.799 968.488 
12390000 39371.2 -20446.8 1793.58 948.381 -294.703 993.114 
10199.5 2
12390800 40449.1 -20079 1463.38 1122.64 -425.201 1200.47 
12390000 39829.7 -20696.4 1696.23 920.734 -501.107 1048.27 
10200 2
12390800 41042.6 -20506.3 1581.08 1184.64 -852.961 1459.77 
12390000 40503.6 -20864.5 1638.58 1345.09 -335.56 1386.32 
10200.5 2
12390800 41541.1 -20728 1670.54 1003.01 -446.009 1097.7 
12390000 41153.7 -21233.9 1683.85 1308.07 -743.306 1504.51 
10201 2
12390800 42003.5 -20881.3 1664.08 926.7 -307.281 976.316 
12390000 41462.7 -21501.1 1734.58 619.187 -535.391 818.558 
10201.5 2
12390800 42493.3 -20666.4 1701.46 1009.91 443.193 1102.88 
12390000 41920.8 -21598.5 1753.85 944.541 -200.78 965.645 
10202 2
12390800 42907.6 -20980.6 1720.38 810.778 -614.933 1017.6 
12390000 42415.5 -21816.2 1694.31 968.087 -426.012 1057.68 
10202.5 2
12390800 43303.8 -21402.4 1588.46 782.913 -833.536 1143.56 
12390000 43036.5 -22014.2 1651.77 1227.27 -391.456 1288.19 
10203 2
12390800 43811.5 -21550.1 1534.77 1009.48 -293.623 1051.32 
12390000 43497.6 -22190.5 1644 916.807 -350.359 981.472 
10203.5 2
12390800 44301.1 -21847.5 1495.62 977.123 -593.736 1143.37 
12390000 44134.2 -22455.7 1702.62 1270.69 -529.403 1376.56 
10204 2
12390800 44926.6 -21833.2 1572.5 1263.65 29.0339 1263.98 
12390000 44566.5 -22556.2 1625.17 873.271 -202.979 896.551 
10204.5 2
12390800 45431.9 -22008.2 1633.42 1035.52 -358.777 1095.91 
12390000 45110.6 -22709.4 1662.5 1114.92 -314.037 1158.31 
10205 2
12390800 45972.7 -22170.1 1682.46 1085.89 -324.954 1133.47 
12390000 45553.8 -22815.8 1713.31 889.932 -213.714 915.233 
10205.5 2
12390800 46430.5 -22369.5 1657.62 888.872 -387.304 969.587 
12390000 46141.8 -22931.6 1710.15 1141.75 -224.795 1163.67 
10206 2
12390800 46922.5 -22623 1604.08 968.504 -498.94 1089.47 
12390000 46540.4 -23133.4 1709.54 784.676 -397.184 879.472 
10206.5 2
12390800 47207.2 -23119.7 1552.69 557.278 -972.001 1120.42 
12390000 46873.5 -23422.2 1712.77 651.814 -565.106 862.674 
10207 2
12390800 47526.8 -23751.5 1554 652.276 -1289.48 1445.07 
12390000 47011 -23777.4 1716 280.691 -724.961 777.403 
