# Supplementary material for: Intrinsic group behaviour II: On the dependence of triad spatial dynamics on social and personal features; and on the effect of social interaction on small group dynamics
Source: PLoS One. 2019 Dec 3;14(12):e0225704. doi: 10.1371/journal.pone.0225704 (PMC6890182; doi:10.1371/journal.pone.0225704)
Supplement: S2 Data Set — (ZIP) [file pone.0225704.s002.zip › set_2_nint/group_traj_dyas_noint/traj_2_0109_20.dat]

2 12352302 12355600 0 0 0 0 1 1 0 40 40 40 1672.98 1719.47 1626.48 
9923.5 1
12352302 45675.7 -23629.5 1643.17 0 0 0 
9924 1
12352302 45396.5 -23288.8 1676.15 -748.539 913.487 1181 
9924.5 1
12352302 44921.9 -23119.2 1646.33 -956.744 341.941 1016.01 
9925 1
12352302 44353.9 -22913.2 1565.62 -1142.84 414.513 1215.69 
9925.5 1
12352302 43837.8 -22594.6 1526.17 -1046.84 646.188 1230.21 
9926 1
12352302 43273.5 -22199.6 1499.38 -1140.15 797.915 1391.62 
9926.5 1
12352302 42738.8 -21865.8 1540.92 -1058.8 661.081 1248.23 
9927 1
12352302 42136.1 -21499.1 1531 -1207.8 734.854 1413.79 
9927.5 1
12352302 41617.5 -21174.9 1593.31 -1024.78 640.62 1208.54 
9928 1
12352302 41096.3 -20919.3 1689.67 -1068.04 523.749 1189.55 
9928.5 1
12352302 40571.7 -20685.2 1691.23 -1051.38 469.298 1151.37 
9929 1
12352302 39867.6 -20310.3 1624 -1364.49 726.446 1545.82 
9929.5 1
12352302 39139.3 -19948.8 1684.33 -1477.25 733.214 1649.2 
9930 1
12352302 38539.4 -19736.5 1755.38 -1237.01 437.721 1312.17 
9930.5 1
12352302 37956 -19511.8 1756.31 -1155.22 445.088 1237.99 
9931 1
12352302 37506 -19431.3 1729.85 -901.804 161.246 916.106 
9931.5 1
12352302 36724.2 -19264.7 1656.85 -1566.83 333.899 1602.01 
9932 1
12352302 36046.4 -19057.9 1629.15 -1355.54 413.538 1417.22 
9932.5 1
12352302 35482.2 -18776 1631.15 -1128.31 563.846 1261.35 
9933 1
12352302 34956.8 -18536.5 1678.38 -1044.66 476.22 1148.08 
9933.5 1
12352302 34107.9 -18305.1 1708.08 -1694.3 461.846 1756.12 
9934 1
12352302 33542 -18004 1677.46 -1136.39 604.572 1287.2 
9934.5 1
12352302 33348.8 -17676.1 1615.69 -387.236 657.16 762.766 
9935 1
12352302 32722.7 -17156.9 1552.15 -1232.43 1021.96 1601.03 
9935.5 1
12352302 31890.3 -17010.5 1463.85 -1622.58 285.5 1647.51 
9936 1
12352302 31293 -16689.5 1459.33 -1221.49 656.363 1386.67 
9936.5 1
12352302 30478 -16845.9 1557.92 -1666.67 -319.884 1697.09 
9937 1
12352302 29928.8 -16760.5 1571.08 -1060.29 164.984 1073.05 
9937.5 1
12352302 29312.2 -16515.4 1669 -1216.18 483.323 1308.7 
9938 1
12352302 28585.2 -16251.2 1707.15 -1477.67 536.963 1572.21 
9938.5 1
12352302 27969.2 -16235.7 1736.5 -1264.86 31.9591 1265.26 
9939 1
12352302 27419.2 -16001.5 1645.77 -1110.98 473.142 1207.54 
9939.5 1
12352302 26758.1 -15808.5 1542.38 -1324.96 386.619 1380.21 
9940 1
12352302 26150.2 -15550.2 1509.57 -1203.69 511.533 1307.87 
9940.5 1
12352302 25480.8 -15299 1536.38 -1287.39 483.104 1375.05 
9941 1
12352302 24772.7 -15052.3 1560.42 -1448.06 504.431 1533.41 
9941.5 1
12352302 24186.8 -15135.8 1625.31 -1181.09 -168.218 1193.01 
9942 1
12352302 23553.3 -15070.8 1577.92 -1232.52 126.334 1238.97 
9942.5 1
12352302 22947.8 -14913.2 1499.42 -1228.19 319.642 1269.11 
9943 1
12352302 22121.7 -15083.2 1510.38 -1652.28 -339.962 1686.89 
9943.5 1
12352302 21501.2 -14712.2 1528.25 -1223.92 731.882 1426.05 
9944 1
12352302 20968.7 -14439.3 1600.25 -1075.76 551.178 1208.74 
9944.5 1
12352302 20501.7 -13932.3 1646.33 -951.12 1032.59 1403.87 
9945 1
12352302 20030.5 -13536.5 1596.85 -934.778 785.46 1220.97 
9945.5 1
12352302 19587.9 -13136.8 1561.42 -873.021 788.386 1176.32 
9946 1
12352302 19278.3 -12782.1 1584.92 -633.095 725.29 962.733 
9946.5 1
12352302 18757.5 -12622.4 1556.42 -1050.07 321.909 1098.3 
9947 1
12352302 18326.6 -12001.1 1506.54 -860.049 1240.2 1509.23 
9947.5 1
12352302 17875.3 -11649.7 1464.17 -898.968 700.02 1139.37 
9948 1
12352302 17255.3 -11125.9 1471.23 -1245.03 1051.69 1629.77 
9948.5 1
12352302 16568.8 -10356.5 1563.25 -1373.12 1538.85 2062.4 
9949 1
12352302 16207.2 -9958.25 1606.17 -745.361 821.134 1108.97 
9949.5 1
12352302 15805.6 -9458.85 1614.15 -785.978 977.307 1254.15 
9950 1
12352302 15364.1 -8943.42 1616.83 -855.682 998.894 1315.29 
9950.5 1
12352302 14855.8 -8455.83 1601.92 -1010.6 969.351 1400.34 
9951 1
12352302 14267.6 -8012.58 1575.5 -1181.06 890.06 1478.89 
9951.5 1
12352302 13721.5 -7627.75 1559.92 -1109.93 782.182 1357.84 
9952 1
12352302 13270.5 -7247.77 1595.38 -900.123 758.445 1177.06 
9952.5 1
12352302 12800.1 -6917.08 1594.83 -948.498 666.705 1159.37 
9953 1
12352302 12440 -6432.23 1611.38 -717.297 965.842 1203.07 
9953.5 1
12352302 11959.8 -5910.25 1593.42 -952.877 1035.68 1407.34 
9954 1
12352302 11467.8 -5337.46 1573.85 -1001.84 1166.58 1537.72 
9954.5 1
12352302 11106.1 -4806.92 1548.25 -727.893 1067.49 1292.04 
9955 1
12352302 10750.8 -4299.08 1535.15 -713.482 1019.76 1244.57 
9955.5 1
12352302 10317.3 -3654.69 1562.23 -841.673 1251.23 1507.98 
9956 2
12355600 9302.92 -3907.38 1589.23 0 0 0 
12352302 9893.08 -3222.62 1611.46 -826.961 842.255 1180.36 
9956.5 2
12355600 8948.83 -3457.75 1622.67 -728.58 925.174 1177.61 
12352302 9560.92 -2864.83 1608.67 -683.457 736.177 1004.53 
9957 2
12355600 8567 -2924.08 1643.69 -765.197 1069.49 1315.04 
12352302 9086.69 -2420.69 1644.69 -950.349 890.062 1302.07 
9957.5 2
12355600 8163.33 -2347.17 1660.17 -808.951 1156.13 1411.04 
12352302 8572.67 -1950.17 1662.67 -1030.11 942.937 1396.52 
9958 2
12355600 7655.77 -1820.38 1702.23 -1021.26 1059.92 1471.87 
12352302 7989.38 -1412 1627.92 -1173.61 1082.83 1596.83 
9958.5 2
12355600 7072.54 -1362.31 1704.23 -1132.49 889.47 1440.03 
12352302 7354.08 -719.692 1550.62 -1233.61 1344.29 1824.53 
9959 2
12355600 6700.77 -877.538 1676 -743.538 969.538 1221.82 
12352302 6955.54 -347.846 1550.69 -797.077 743.692 1090.14 
9959.5 2
12355600 6326.62 -453.769 1603.15 -746.814 845.847 1128.36 
12352302 6559.85 105.385 1535.15 -789.805 904.652 1200.91 
9960 2
12355600 5800.25 81 1583.67 -1078.62 1095.84 1537.62 
12352302 6056.83 655.083 1513.33 -1030.76 1126.43 1526.87 
9960.5 2
12355600 5327.69 608.154 1525.92 -956.595 1067.11 1433.11 
12352302 5630 1164.38 1456.08 -864.035 1030.97 1345.16 
9961 2
12355600 4855.17 1135.58 1394.92 -937.551 1046.49 1405.04 
12352302 5109.42 1702 1402.33 -1032.9 1066.7 1484.83 
9961.5 2
12355600 4385.14 1567.79 1370.5 -940.048 864.405 1277.06 
12352302 4686.79 2337.86 1309.21 -845.262 1271.71 1527 
9962 2
12355600 3831.15 2109 1417.54 -1079.9 1055 1509.7 
12352302 4205.31 2687.62 1405.62 -938.554 681.79 1160.05 
9962.5 2
12355600 3408.54 2666.85 1514.38 -871.372 1150.2 1443 
12352302 3759.31 3128.77 1491.92 -919.588 909.596 1293.45 
9963 2
12355600 3022.57 3097.43 1623 -784.486 875.168 1175.3 
12352302 3331.21 3652.43 1568.64 -870.109 1064.35 1374.75 
9963.5 2
12355600 2727.92 3549.77 1593.46 -583.462 895.724 1068.99 
12352302 2923.23 4114.92 1568.38 -807.888 915.831 1221.24 
9964 2
12355600 2414.77 4016.23 1651.46 -633.915 944.254 1137.31 
12352302 2575.08 4553.85 1570.15 -704.765 888.508 1134.08 
9964.5 2
12355600 1909.15 4547.46 1697 -977.979 1027.53 1418.54 
12352302 2174.38 5026.69 1584.15 -775.033 914.596 1198.82 
9965 2
12355600 1365.25 5087 1736.42 -1087.81 1079.08 1532.23 
12352302 1863.42 5605.67 1565.92 -621.936 1157.95 1314.4 
9965.5 2
12355600 1095.31 5639.92 1682.62 -538.807 1103.64 1228.14 
12352302 1605.77 6213.15 1532.38 -514.266 1212.55 1317.1 
9966 2
12355600 976.462 6298.08 1626.31 -231.218 1280.45 1301.16 
12352302 1282.62 6870 1538.31 -628.704 1277.91 1424.19 
9966.5 2
12355600 283 6890.69 1638.15 -1403.77 1199.63 1846.53 
12352302 872.692 7199.92 1583.38 -829.804 667.86 1065.18 
9967 2
12355600 -17.5833 7423.92 1657.83 -626.215 1110.88 1275.23 
12352302 618.333 7952.75 1607.5 -529.915 1568.39 1655.49 
9967.5 2
12355600 -235.5 8148.43 1587.57 -431.518 1434.68 1498.17 
12352302 570.214 8604.64 1585.5 -95.2852 1290.88 1294.39 
9968 2
12355600 -168.692 9054.85 1707 130.484 1770.35 1775.15 
12352302 705.923 9262.69 1598.54 265.056 1285.25 1312.3 
9968.5 2
12355600 -216.5 9752.83 1967.83 -97.5667 1424.46 1427.8 
12352302 633.583 9824.58 1708.33 -147.632 1146.72 1156.18 
9969 2
12355600 -239.385 10347 1947.92 -46.6082 1210.12 1211.01 
12352302 553.308 10564.5 1809.15 -163.494 1507.04 1515.88 
9969.5 1
12355600 -211.385 10928.8 1960.08 54.5809 1134.05 1135.37 
