# Supplementary material for: Intrinsic group behaviour II: On the dependence of triad spatial dynamics on social and personal features; and on the effect of social interaction on small group dynamics
Source: PLoS One. 2019 Dec 3;14(12):e0225704. doi: 10.1371/journal.pone.0225704 (PMC6890182; doi:10.1371/journal.pone.0225704)
Supplement: S2 Data Set — (ZIP) [file pone.0225704.s002.zip › set_2_nint/group_traj_dyas_noint/traj_2_0109_19.dat]

2 12270301 12270501 0 0 0 1 0 1 0 60 60 60 1596.56 1654.88 1538.24 
9423 1
12270301 44770 -19478 1739 0 0 0 
9423.5 1
12270301 44630.8 -19594 1707.54 -531.122 -442.748 691.459 
9424 1
12270301 44185.1 -19865.9 1689.5 -882.722 -538.331 1033.92 
9424.5 1
12270301 43651.4 -20105.1 1717.62 -1069.51 -479.398 1172.04 
9425 2
12270501 44025.3 -20131.3 1435.67 0 0 0 
12270301 43239.8 -20386.2 1722.54 -848.533 -579.699 1027.65 
9425.5 2
12270501 43845 -20200.4 1521.08 -572.487 -219.21 613.021 
12270301 42755.7 -20561.2 1698.62 -958.72 -346.535 1019.43 
9426 2
12270501 43462.7 -20348.4 1548.62 -751.096 -290.766 805.413 
12270301 42391.3 -20784.6 1632.15 -715.883 -438.87 839.7 
9426.5 2
12270501 43081.1 -20510.7 1580.23 -795.032 -338.141 863.953 
12270301 41976.6 -21146.8 1622.31 -863.942 -754.487 1147.02 
9427 2
12270501 42749.9 -20589.6 1617.07 -657.031 -156.563 675.427 
12270301 41548.4 -21489.9 1614.13 -849.634 -680.881 1088.8 
9427.5 2
12270501 42312.3 -20925.1 1546.13 -882.392 -676.344 1111.78 
12270301 41268.2 -21881.7 1738 -564.919 -789.919 971.137 
9428 2
12270501 41887.9 -21030.6 1543.25 -828.768 -206.047 853.997 
12270301 40773.8 -22143.6 1713.75 -965.723 -511.385 1092.76 
9428.5 2
12270501 41545 -21190.9 1544 -667.194 -312.006 736.542 
12270301 40252.9 -22232.8 1729.87 -1013.39 -173.614 1028.16 
9429 2
12270501 41033.6 -21522.5 1536.87 -1031.05 -668.548 1228.83 
12270301 39943.9 -22300.6 1772.67 -622.849 -136.694 637.673 
9429.5 2
12270501 40774.7 -21757.2 1549.43 -533.785 -483.878 720.461 
12270301 39713.4 -22493.4 1802.21 -475.268 -397.585 619.639 
9430 2
12270501 40515.6 -21980.4 1544.21 -522.321 -449.885 689.359 
12270301 39543.4 -22425.3 1805.57 -342.742 137.385 369.251 
9430.5 2
12270501 40232.9 -22165.9 1529.86 -562.056 -368.787 672.243 
12270301 39452.2 -22589.4 1819.71 -181.341 -326.328 373.329 
9431 2
12270501 40148.5 -22456.1 1552.85 -169.458 -582.771 606.908 
12270301 39469.2 -22722.8 1816.46 34.1696 -267.907 270.077 
9431.5 2
12270501 40090.2 -22699 1537.21 -117.352 -488.779 502.669 
12270301 39424.6 -22718.6 1813.36 -89.8578 8.45734 90.2549 
9432 2
12270501 39994.2 -22827.7 1551.38 -190.066 -254.836 317.91 
12270301 39444.8 -22761.2 1813 40.148 -84.1802 93.2639 
9432.5 2
12270501 39885 -23003.8 1498.29 -216.728 -349.392 411.151 
12270301 39333.4 -22684.4 1813 -221.067 152.374 268.493 
9433 2
12270501 39787.9 -23132.3 1477.31 -189.974 -251.511 315.195 
12270301 39306.5 -22592.6 1815.85 -52.6225 179.534 187.087 
9433.5 2
12270501 39705.7 -23085.3 1470.46 -165.788 94.7581 190.957 
12270301 39337.8 -22267.8 1835.31 63.1203 654.777 657.812 
9434 2
12270501 39677.5 -22902.2 1466.86 -55.279 359.007 363.238 
12270301 39370.6 -22161.6 1889.14 64.3073 208.382 218.079 
9434.5 2
12270501 39735.4 -22895.5 1465.31 116.703 13.6144 117.494 
12270301 39446.1 -22151.4 1870.23 152.085 20.5379 153.465 
9435 2
12270501 39711.4 -22911.9 1457.71 -48.345 -33.1329 58.6091 
12270301 39550.3 -22133.3 1859.57 209.676 36.4163 212.815 
9435.5 2
12270501 39616.7 -22999.1 1450.31 -192.408 -177.131 261.527 
12270301 39485.9 -22185.3 1848.31 -130.818 -105.736 168.207 
9436 2
12270501 39631.8 -23012.7 1480.08 31.0225 -28.0152 41.8001 
12270301 39457.9 -22389.5 1831.46 -57.6132 -420.228 424.159 
9436.5 2
12270501 39733.5 -22968.5 1570.92 203.385 88.3077 221.729 
12270301 39413.5 -22480 1822.46 -88.7692 -180.923 201.527 
9437 2
12270501 39733.1 -23020.2 1592.23 -0.770772 -103.438 103.441 
12270301 39833.3 -22470.4 1818.69 841.221 19.2693 841.442 
9437.5 2
12270501 39742.4 -23159.7 1569.36 18.0883 -269.943 270.548 
12270301 39847.1 -22647.8 1772 26.7605 -343.136 344.178 
9438 2
12270501 39826 -23401.6 1569 164.511 -476.183 503.8 
12270301 39584 -22795.9 1662.08 -517.998 -291.609 594.439 
9438.5 2
12270501 39816.1 -23668.2 1569 -20.2926 -545.226 545.603 
12270301 39524.2 -23082.9 1589.23 -122.385 -586.912 599.536 
9439 2
12270501 39816.3 -23887.8 1569 0.467144 -444.41 444.41 
12270301 39535.2 -23364.2 1571.54 22.2672 -569.293 569.728 
9439.5 2
12270501 39753 -23888.8 1569 -124.377 -1.99702 124.393 
12270301 39619.3 -23364.2 1548.43 165.289 -0.118742 165.289 
9440 2
12270501 39591 -23948 1559 -314.563 -114.979 334.918 
12270301 39538.2 -23465.2 1539.15 -157.538 -196.149 251.58 
9440.5 2
12270501 39413.1 -23874.7 1537.25 -367.596 151.515 397.598 
12270301 39429.1 -23411.1 1539 -225.352 111.875 251.594 
9441 2
12270501 39322 -23878.4 1520.15 -187.414 -7.6501 187.57 
12270301 39451.9 -23443.7 1539 46.9954 -67.0967 81.9178 
9441.5 2
12270501 39296.3 -23853.1 1500 -50.9768 50.2137 71.5545 
12270301 39327.3 -23352.5 1536.62 -247.253 181.013 306.431 
9442 2
12270501 39291.8 -23784.5 1482.92 -9.13171 138.059 138.361 
12270301 39249.1 -23189.8 1530.46 -157.406 327.349 363.227 
9442.5 2
12270501 39328.9 -23776.5 1473.43 71.7368 15.3995 73.371 
12270301 39202.9 -23100.9 1526.64 -89.2618 171.977 193.762 
9443 2
12270501 39397.1 -23713.2 1465.69 135.089 125.438 184.346 
12270301 39161.3 -23109 1525.08 -82.4176 -16.1245 83.9801 
9443.5 2
12270501 39421.3 -23672.3 1461.31 47.8869 80.7236 93.8587 
12270301 38918.8 -22766 1535.38 -479.173 677.866 830.126 
9444 2
12270501 39475.6 -23610.5 1465.92 109.271 124.284 165.489 
12270301 38924.5 -22541.3 1697.46 11.2986 452.097 452.238 
9444.5 2
12270501 39472.5 -23743.2 1458.38 -6.17856 -266.45 266.522 
12270301 39168.9 -22456.8 1741.23 490.887 169.756 519.41 
9445 2
12270501 39315.8 -24140.2 1452.08 -309.058 -782.886 841.681 
12270301 39163.2 -22419.4 1838.08 -11.3792 73.7369 74.6098 
9445.5 2
12270501 39175.3 -24433.3 1453 -282.206 -588.662 652.812 
12270301 39249.2 -22602.2 1789.23 172.691 -367.161 405.745 
9446 2
12270501 39137.3 -24465.7 1453 -76.3052 -65.0293 100.256 
12270301 39298.5 -22583.6 1766.46 99.0114 37.3803 105.833 
9446.5 2
12270501 39083.7 -24425.4 1453 -109.92 82.5321 137.455 
12270301 39738.6 -22935.8 1753.58 901.889 -721.758 1155.14 
9447 2
12270501 39136.8 -24298.8 1453 106.238 253.262 274.642 
12270301 39836.1 -23169.2 1711.36 194.976 -466.762 505.848 
9447.5 2
12270501 39099 -24298 1453 -76.1809 1.5841 76.1973 
12270301 39766 -23254.4 1634.83 -141.273 -171.779 222.41 
9448 2
12270501 39176.1 -24374.2 1453 158.269 -156.531 222.601 
12270301 39467.8 -22979.4 1580.92 -612.384 564.748 833.039 
9448.5 2
12270501 39336.6 -24417.9 1453 309.973 -84.2208 321.211 
12270301 39485.9 -22847.4 1602 35.0566 254.741 257.142 
9449 2
12270501 39466 -24019.8 1452.31 254.64 783.638 823.972 
12270301 39514.3 -22682.3 1629.69 55.8644 325.041 329.807 
9449.5 2
12270501 39412.3 -23949.5 1450.77 -110.706 144.964 182.402 
12270301 39517.5 -22648.3 1603.54 6.50278 70.1031 70.404 
9450 2
12270501 39443.1 -23909 1447.78 73.3415 96.337 121.078 
12270301 39530.6 -22622.3 1579.78 31.1762 61.8437 69.2575 
9450.5 2
12270501 39750.3 -23774.6 1447.58 532.448 232.958 581.18 
12270301 39648.4 -22406.2 1582 204.265 374.495 426.58 
9451 2
12270501 39826.8 -23745.1 1449.92 150.464 58.0835 161.286 
12270301 39827.2 -22391.5 1578.08 351.845 28.9597 353.035 
9451.5 2
12270501 39890.1 -23679 1456.17 125.623 131.105 181.576 
12270301 40025.9 -22397 1586.08 394.371 -10.8364 394.52 
9452 2
12270501 39881.8 -23674.5 1457.92 -17.1072 9.3384 19.4901 
12270301 40051.8 -22366.5 1614.77 53.3529 62.6781 82.3108 
9452.5 2
12270501 39549.9 -23568.2 1456.85 -651.957 208.856 684.594 
12270301 39960 -22288 1635.92 -180.444 154.3 237.421 
9453 2
12270501 39484.4 -23574 1453.23 -132.401 -11.8104 132.927 
12270301 39888.7 -22253.2 1636.38 -144.056 70.3963 160.336 
9453.5 2
12270501 39505.2 -23549.6 1449.08 42.3702 49.5622 65.2047 
12270301 39906 -22321.5 1624.62 35.1782 -138.993 143.376 
9454 2
12270501 39523.1 -23568.4 1447.79 34.6421 -36.5305 50.3443 
12270301 39818.4 -22768.4 1605.57 -170.042 -867.609 884.115 
9454.5 2
12270501 39474 -23515.3 1450.92 -94.55 102.352 139.34 
12270301 39758.8 -22798.2 1596.31 -114.802 -57.56 128.424 
9455 2
12270501 39448 -23486.5 1459.75 -53.0612 58.7912 79.1953 
12270301 39669.9 -22521.1 1649 -181.489 565.607 594.011 
9455.5 2
12270501 39371.1 -23554.8 1488.77 -156.666 -139.041 209.468 
12270301 39585.5 -22224.8 1678.08 -171.85 603.491 627.482 
9456 2
12270501 39418.8 -23578 1503.77 94.2536 -45.9106 104.84 
12270301 39228 -22611.2 1649.62 -706.598 -763.606 1040.37 
9456.5 2
12270501 39472 -23540.2 1454 108.856 77.1984 133.451 
12270301 38686.5 -22653 1627.17 -1107.36 -85.575 1110.66 
9457 2
12270501 39292.9 -23324.3 1411.29 -356.007 429.352 557.749 
12270301 38341.5 -22413.8 1631.71 -685.885 475.575 834.631 
9457.5 2
12270501 38972.4 -22996.8 1461.85 -628.518 642.189 898.577 
12270301 38053.5 -22448.4 1605.15 -564.781 -67.841 568.841 
9458 2
12270501 38724.2 -22631.2 1558.33 -508.643 749.015 905.396 
12270301 37745.5 -22247.8 1619.17 -631.069 411.137 753.181 
9458.5 2
12270501 38364.8 -22176.8 1632.31 -727.525 919.846 1172.78 
12270301 37445 -22225.8 1554.15 -608.3 44.3398 609.913 
9459 2
12270501 38077.7 -21791.8 1653.38 -568.469 762.529 951.108 
12270301 37110.8 -22114.3 1548.31 -661.691 220.868 697.58 
9459.5 2
12270501 37647.5 -21607.5 1597.31 -843.59 361.237 917.68 
12270301 36743.8 -21961 1584.23 -719.608 300.603 779.87 
9460 2
12270501 37258.3 -21403.6 1554.23 -764.546 400.635 863.156 
12270301 36302.6 -21793.9 1564.08 -866.858 328.245 926.924 
9460.5 2
12270501 36801.7 -21128.1 1546.75 -943.473 569.281 1101.92 
12270301 35953.3 -21615.6 1497.58 -721.657 368.471 810.284 
9461 2
12270501 36210.6 -21016.5 1542.38 -1213.66 229.045 1235.08 
12270301 35421.6 -21440.2 1470.69 -1091.82 360.067 1149.66 
9461.5 2
12270501 35595.4 -20841.3 1512.85 -1196.95 340.916 1244.55 
12270301 35000.8 -21171.1 1481 -818.767 523.646 971.897 
9462 2
12270501 35017.2 -20480.8 1538.54 -1124.96 701.437 1325.73 
12270301 34566.2 -20855.5 1553.46 -845.555 613.888 1044.9 
9462.5 2
12270501 34649.2 -20253 1547.58 -760.132 470.598 894.015 
12270301 34192.4 -20650.1 1572.92 -772.184 424.494 881.172 
9463 2
12270501 34191.5 -19932.5 1599.15 -928.421 650.179 1133.45 
12270301 33821.1 -20385.6 1535 -753.225 536.446 924.728 
9463.5 2
12270501 33726.1 -19698.3 1614 -907.332 456.44 1015.67 
12270301 33302.6 -20098.5 1557.69 -1010.65 559.604 1155.23 
9464 2
12270501 33344.3 -19491 1568.08 -771.199 418.803 877.579 
12270301 32787.5 -19796.4 1586.92 -1040.64 610.347 1206.42 
9464.5 2
12270501 32910.2 -19277.5 1538.77 -882.479 434.021 983.434 
12270301 32489.7 -19739.2 1568.92 -605.3 116.388 616.388 
9465 2
12270501 32462.2 -19111.3 1552.31 -859.885 318.913 917.119 
12270301 32029.5 -19496.3 1499.15 -883.213 466.115 998.663 
9465.5 2
12270501 31995.2 -18853.7 1522.17 -919.266 507.167 1049.89 
12270301 31572.4 -19220.2 1429.5 -899.846 543.421 1051.2 
9466 2
12270501 31469.5 -18609.3 1435.58 -1083.85 503.78 1195.21 
12270301 31167.5 -19079.5 1356.42 -834.88 290.206 883.88 
9466.5 2
12270501 30832.5 -18410.8 1360.92 -1261.31 393.044 1321.13 
12270301 30335.8 -19148.3 1252.85 -1646.84 -136.253 1652.47 
9467 2
12270501 30112 -18191.8 1333.92 -1435.34 436.447 1500.22 
12270301 29906.1 -18953.1 1159.17 -856.101 388.893 940.291 
9467.5 2
12270501 29780.7 -18018.8 1369.5 -694.619 362.509 783.523 
12270301 29405.2 -18717.4 1225.25 -1049.97 494.06 1160.4 
9468 2
12270501 29332.1 -17906.1 1403.31 -881.316 221.525 908.73 
12270301 28889.5 -18486.8 1268.23 -1013.19 453.138 1109.9 
9468.5 2
12270501 28858.1 -17763.2 1504 -920.376 277.334 961.252 
12270301 28378 -18729.6 1411 -993.279 -471.484 1099.5 
9469 2
12270501 28416 -17655.1 1550.75 -907.769 222.108 934.546 
12270301 27919.9 -18887.8 1513.17 -940.623 -324.949 995.17 
9469.5 2
12270501 27970.6 -17749.7 1559.33 -916.495 -194.616 936.931 
12270301 27517 -18961.6 1512.75 -829.047 -151.749 842.82 
9470 2
12270501 27671.2 -17507.6 1574.77 -586.966 474.61 754.84 
12270301 27043.3 -18828.2 1510.62 -928.808 261.476 964.912 
9470.5 2
12270501 27221.3 -17676.9 1511.67 -907.051 -341.333 969.149 
12270301 26707.9 -18719.9 1516.25 -676.192 218.375 710.579 
9471 2
12270501 26756.2 -17676.2 1488.77 -934.095 1.53177 934.097 
12270301 26284.8 -18829.8 1526.15 -849.539 -220.587 877.71 
9471.5 2
12270501 26211.1 -17549.4 1417.54 -1052.27 244.728 1080.36 
12270301 25817.6 -18641.2 1530.54 -901.99 363.974 972.658 
9472 2
12270501 25784.8 -17333.2 1357.5 -862.841 437.688 967.505 
12270301 25315.2 -18663.3 1639.17 -1017.1 -44.742 1018.09 
9472.5 2
12270501 25336.7 -17149.3 1333.5 -922.154 378.258 996.718 
12270301 24955.9 -18465.8 1632.17 -739.198 406.379 843.538 
9473 2
12270501 24954 -17019.6 1348.69 -763.806 258.918 806.497 
12270301 24338.6 -18139.7 1622.77 -1232.14 650.98 1393.54 
9473.5 2
12270501 24421.8 -16862.8 1450.58 -1043.46 307.579 1087.85 
12270301 24072.3 -17838.6 1539.08 -522.122 590.41 788.159 
9474 2
12270501 23949.4 -16719.1 1500.58 -964.116 293.197 1007.71 
12270301 23717.2 -17473.7 1468.33 -724.83 744.728 1039.23 
9474.5 2
12270501 23624.5 -16534.7 1565.54 -634.528 360.139 729.606 
12270301 23333.8 -17081.8 1440.46 -748.823 765.274 1070.69 
9475 2
12270501 23255.1 -16254.3 1559.42 -715.998 543.331 898.812 
12270301 22896.4 -16709.2 1573.5 -847.582 722.247 1113.57 
9475.5 2
12270501 23015.2 -15896.1 1552.92 -481.76 719.378 865.793 
12270301 22643.1 -16318.3 1559.25 -508.701 784.806 935.253 
9476 2
12270501 22814.1 -15646 1504.08 -417.185 518.845 665.766 
12270301 22283.5 -15864.8 1549.25 -746.024 941.044 1200.88 
9476.5 1
12270301 22125.5 -15406.4 1545.08 -315.446 914.901 967.755 
9477 1
12270301 21936.8 -15194.4 1480.5 -375.753 422.247 565.228 
9476.5 1
12270501 22626.1 -15536.7 1467.85 -375.262 218.179 434.078 
9477.5 2
12270501 20671 -14928 1410 -1565.31 487.344 1639.42 
12270301 21533 -14902.2 1504.92 -801.257 579.887 989.081 
9478 2
12270501 20458.8 -14825.9 1455.67 -822.674 395.672 912.88 
12270301 21029.2 -14494.2 1477 -1005.49 814.346 1293.9 
9478.5 2
12270501 20086.6 -14621.8 1525.85 -757.912 415.622 864.391 
12270301 20636.4 -14258 1509.31 -800.133 480.991 933.577 
9479 2
12270501 19705.7 -14337.8 1560.15 -755.8 563.492 942.739 
12270301 20194.9 -14043.5 1502.23 -875.916 425.672 973.871 
9479.5 2
12270501 19286.2 -14201.3 1512.62 -844.142 274.725 887.721 
12270301 19749.5 -13855.4 1493.46 -896.146 378.424 972.771 
9480 2
12270501 18977.8 -13931.8 1495.46 -622.999 544.522 827.425 
12270301 19504.5 -13532.4 1532.08 -495.105 652.525 819.096 
9480.5 2
12270501 18537.5 -13654.4 1456.29 -856.555 539.712 1012.41 
12270301 19243.1 -13220.8 1543.07 -508.541 606.224 791.278 
9481 2
12270501 18157.7 -13439 1431.38 -770.401 436.83 885.629 
12270301 18853.5 -12945.4 1548.23 -790.284 558.623 967.785 
9481.5 2
12270501 17715.1 -13147 1398.29 -890.585 587.525 1066.92 
12270301 18431.6 -12778 1533.93 -848.73 336.79 913.11 
9482 2
12270501 17078.3 -12811.6 1353 -1229.32 647.546 1389.44 
12270301 17775.8 -12521.6 1481.64 -1266.13 494.898 1359.42 
9482.5 2
12270501 16487.2 -12335.1 1282.79 -1186.89 956.684 1524.45 
12270301 17265.2 -12254.2 1406.71 -1025.24 537.005 1157.37 
9483 2
12270501 16263.2 -12170.8 1399 -461.03 338.217 571.786 
12270301 16799.3 -11989.7 1331.92 -958.656 544.284 1102.39 
9483.5 2
12270501 15937.5 -12043.6 1483.54 -669.991 261.633 719.263 
12270301 16492.2 -11787.9 1428.46 -632.004 415.163 756.167 
9484 2
12270501 15446.9 -11909.5 1539.5 -952.641 260.418 987.594 
12270301 15934.9 -11481.5 1517.36 -1081.99 594.996 1234.8 
9484.5 2
12270501 15093.5 -11671.5 1487.92 -686.194 462.061 827.263 
12270301 15628.6 -11152.2 1566.62 -594.783 639.507 873.348 
9485 2
12270501 14797.8 -11455.2 1419.38 -613.47 448.771 760.092 
12270301 15390 -10808.3 1539.92 -495.053 713.374 868.32 
9485.5 2
12270501 14579.5 -11094.4 1520.36 -435.821 720.307 841.892 
12270301 15107.5 -10243.5 1533.93 -563.872 1127.36 1260.51 
9486 2
12270501 14314 -10709.1 1562.85 -527.833 765.965 930.22 
12270301 14807.5 -9876.15 1516.46 -596.498 730.31 942.954 
9486.5 2
12270501 14034.5 -10042.8 1540.54 -559.077 1332.62 1445.14 
12270301 14553.6 -9507.69 1551.31 -507.692 736.923 894.878 
9487 2
12270501 13850 -9473.53 1542.2 -367.453 1133.94 1191.99 
12270301 14312.3 -9166.07 1653.2 -480.642 680.529 833.148 
9487.5 2
12270501 13683.9 -9205.47 1485.07 -328.845 530.825 624.431 
12270301 14009.6 -8748.47 1525.47 -599.472 826.931 1021.36 
9488 2
12270501 13443.6 -8832.8 1499.2 -475.908 737.954 878.102 
12270301 13749 -8431.33 1528.27 -516.04 627.987 812.813 
9488.5 2
12270501 13160 -8437.4 1524.8 -572.929 798.788 983.011 
12270301 13480.7 -8051.2 1511.4 -541.953 767.946 939.922 
9489 2
12270501 12894.5 -8102.93 1529.8 -536.296 675.69 862.653 
12270301 13208.5 -7663.13 1534.13 -549.899 783.973 957.603 
9489.5 2
12270501 12499.1 -7726.53 1513.8 -797.177 758.871 1100.63 
12270301 12940.6 -7347.8 1575.6 -540.188 635.753 834.257 
9490 2
12270501 12342.4 -7486.71 1497.79 -308.008 471.157 562.902 
12270301 12738.1 -6996.86 1588 -397.755 689.475 795.98 
9490.5 2
12270501 12037.5 -7193.62 1508 -617.198 593.318 856.13 
12270301 12487.5 -6669.54 1589.92 -507.296 662.588 834.49 
9491 2
12270501 11654.1 -6885.93 1516.64 -779.103 625.38 999.05 
12270301 12062.5 -6283.43 1543.93 -863.899 784.776 1167.13 
9491.5 2
12270501 11250.5 -6594.64 1471.36 -808.904 583.739 997.535 
12270301 11663.1 -6019 1501.93 -800.458 529.917 959.971 
9492 2
12270501 10805 -6235.93 1432.5 -889.222 715.997 1141.65 
12270301 11242.1 -5720.21 1465.36 -840.177 596.379 1030.32 
9492.5 2
12270501 10410.8 -5936.15 1430.38 -782.204 594.791 982.659 
12270301 10839.6 -5409.23 1494.38 -798.666 617.031 1009.25 
9493 2
12270501 10078.3 -5676.92 1440.08 -666.256 519.501 844.853 
12270301 10513.8 -5215 1480.31 -652.844 389.24 760.075 
9493.5 2
12270501 9713.15 -5477.38 1452.23 -730.308 399.077 832.233 
12270301 10160.8 -4937.08 1453.23 -706 555.846 898.555 
9494 2
12270501 9434.69 -5170.23 1477.92 -560.285 618.016 834.184 
12270301 9834 -4640.92 1492.77 -657.638 595.883 887.448 
9494.5 2
12270501 9177.62 -4835.38 1515.92 -519.347 676.457 852.828 
12270301 9551.46 -4274.31 1516.23 -570.785 740.637 935.061 
9495 2
12270501 8870 -4477.36 1500.86 -596.154 693.852 914.784 
12270301 9250.93 -3996.5 1543.79 -582.428 538.387 793.148 
9495.5 2
12270501 8516.08 -4126.85 1470 -693.967 687.276 976.698 
12270301 8963.54 -3737.85 1541.23 -563.51 507.164 758.129 
9496 2
12270501 8193 -3677.08 1399.54 -652.681 908.625 1118.75 
12270301 8681.31 -3405.31 1510.62 -570.163 671.795 881.132 
9496.5 2
12270501 7953.38 -3367.62 1360.54 -484.071 625.175 790.676 
12270301 8419.54 -3109.15 1533.31 -528.827 598.291 798.504 
9497 2
12270501 7600.62 -2917.69 1444.31 -701.33 894.479 1136.64 
12270301 8108.77 -2679.62 1495.77 -617.831 853.953 1054.02 
9497.5 2
12270501 7408.5 -2511.5 1449.33 -392.874 830.659 918.882 
12270301 7865.5 -2281.83 1541.83 -497.483 813.46 953.523 
9498 2
12270501 7129.54 -2103.23 1501.69 -568.15 831.506 1007.07 
12270301 7618.77 -1931.54 1507.69 -502.507 713.432 872.638 
9498.5 2
12270501 6721.77 -1704.62 1513.46 -804.279 786.224 1124.73 
12270301 7235 -1574 1512.46 -756.941 705.204 1034.54 
9499 2
12270501 6351.23 -1431.38 1505.62 -736.657 543.202 915.277 
12270301 6855.38 -1213.85 1510 -754.703 716.012 1040.31 
9499.5 2
12270501 6033.17 -1207.92 1491.33 -637.403 447.832 778.997 
12270301 6428.42 -775.75 1505.17 -855.647 877.948 1225.94 
9500 2
12270501 5719.15 -896.615 1490.38 -628.026 622.603 884.336 
12270301 6144.62 -433.462 1499 -567.603 684.577 889.28 
9500.5 2
12270501 5399.15 -636.769 1516.23 -628.684 510.503 809.85 
12270301 5855.69 -76.2308 1471.46 -567.629 701.829 902.644 
9501 2
12270501 5113.08 -295.25 1501.25 -574.439 685.782 894.582 
12270301 5530.83 250.167 1446 -652.327 655.417 924.717 
9501.5 2
12270501 4823.83 42.6667 1517 -593.943 693.874 913.361 
12270301 5140.58 578.333 1390 -801.335 673.854 1047 
9502 2
12270501 4514.62 306.077 1487.15 -617.201 525.769 810.784 
12270301 4807.69 908.385 1343.46 -664.453 658.785 935.679 
9502.5 2
12270501 4108.17 638.583 1504.25 -798.524 653.254 1031.69 
12270301 4442.5 1244.67 1331.83 -717.47 660.672 975.321 
9503 2
12270501 3664.83 857.75 1482.67 -908.47 449.112 1013.42 
12270301 4045.58 1533.42 1318.92 -813.354 591.701 1005.81 
9503.5 2
12270501 3297.15 988.769 1501 -716.724 255.398 760.869 
12270301 3594.77 1853.77 1344.85 -878.78 624.469 1078.06 
9504 2
12270501 2809.83 1127.5 1476.17 -940.773 267.82 978.152 
12270301 3239.17 2123.17 1402.83 -686.491 520.072 861.247 
9504.5 2
12270501 2294.5 1360.42 1387.08 -1091.81 493.468 1198.15 
12270301 2837.25 2267.92 1489.5 -851.518 306.674 905.059 
9505 2
12270501 1790.62 1580.15 1444.46 -991.899 432.554 1082.11 
12270301 2374.92 2441.38 1544.46 -910.092 341.472 972.045 
9505.5 2
12270501 1524 1798.42 1455.75 -530.05 433.922 685.012 
12270301 1976.5 2557.58 1575.75 -792.094 231.011 825.093 
9506 2
12270501 1272 1985.33 1479.58 -520.661 386.191 648.253 
12270301 1679.92 2748.25 1640.92 -612.775 393.939 728.479 
9506.5 2
12270501 961 2173.62 1466.08 -617.063 373.575 721.336 
12270301 1348.69 2977.23 1569.69 -657.191 454.327 798.945 
9507 2
12270501 671.75 2409.75 1544.75 -568.271 463.919 733.589 
12270301 1028.08 3219.33 1579.83 -629.88 475.644 789.294 
9507.5 2
12270501 502.417 2589.58 1547.92 -346.285 367.757 505.132 
12270301 778.667 3459.5 1543.08 -510.055 491.138 708.077 
9508 2
12270501 256.417 2767 1537.75 -490.04 353.42 604.189 
12270301 517.583 3820.42 1496 -520.086 718.958 887.35 
9508.5 2
12270501 -46.9167 3118.83 1522 -605.456 702.262 927.226 
12270301 184.417 4059.17 1449.67 -665.003 476.547 818.124 
9509 2
12270501 -474.25 3568.67 1492.08 -861.559 906.922 1250.92 
12270301 -165.75 4382.67 1478.42 -705.981 652.218 961.144 
9509.5 2
12270501 -794.231 4094.15 1499.85 -627.413 1030.37 1206.36 
12270301 -516.077 4638.15 1645.62 -686.916 500.955 850.182 
9510 2
12270501 -1133.75 4478.75 1504.42 -665.724 754.11 1005.92 
12270301 -885.417 4968.58 1571.17 -724.196 647.901 971.717 
9510.5 2
12270501 -1587.92 4759.92 1546.33 -923.103 571.477 1085.68 
12270301 -1203.92 5248.17 1563.83 -647.358 568.259 861.388 
9511 2
12270501 -1985.58 4942.75 1524.42 -803.367 369.36 884.209 
12270301 -1594.83 5489.33 1543.58 -789.731 487.205 927.924 
9511.5 2
12270501 -2328.46 5092.31 1573.23 -674.957 294.405 736.37 
12270301 -2006.38 5720 1555.85 -810.14 454.068 928.712 
9512 2
12270501 -2742.09 5286.82 1559.91 -827.259 389.021 914.163 
12270301 -2303.73 5912.45 1517.82 -594.685 384.909 708.382 
9512.5 2
12270501 -3154.54 5394.92 1564.15 -828.208 217.078 856.184 
12270301 -2695.62 6014.15 1480.15 -786.924 204.215 812.99 
9513 2
12270501 -3662.08 5444.33 1470.17 -985.524 95.9422 990.183 
12270301 -3161.08 6162.08 1426.25 -903.821 287.242 948.367 
9513.5 2
12270501 -4138.25 5493.17 1464.25 -967.818 99.2547 972.895 
12270301 -3569.92 6300 1396.92 -830.962 280.318 876.97 
9514 2
12270501 -4578.25 5624.5 1374.83 -905.35 270.233 944.82 
12270301 -4023 6440.5 1365.92 -932.27 289.095 976.065 
9514.5 2
12270501 -5131.54 5767.31 1136 -1108.79 286.188 1145.13 
12270301 -4349.62 6362.62 1322.38 -654.54 -156.081 672.892 
9515 2
12270501 -5757.92 5836.46 1202 -1213.92 134.019 1221.3 
12270301 -4866.31 6535.69 1098.69 -1001.34 335.42 1056.03 
9515.5 2
12270501 -6165.75 5928.08 1370.08 -820.577 184.35 841.03 
12270301 -5066.83 6559.17 1144.5 -403.472 47.2321 406.227 
9516 2
12270501 -6402.25 5970.08 1278.58 -483.64 85.8896 491.207 
12270301 -5045.75 6411.83 1247.83 43.1152 -301.295 304.364 
9516.5 2
12270501 -6521.85 5954.31 1101.38 -234.043 -30.8721 236.071 
12270301 -5102.54 6419.77 1248 -111.132 15.5301 112.212 
9517 2
12270501 -6526 5989.17 1102.75 -8.17686 68.62 69.1055 
12270301 -5107.42 6463.67 1213.83 -9.60277 86.4123 86.9442 
9517.5 2
12270501 -6528.58 5859.08 1098 -5.24003 -263.861 263.913 
12270301 -5037.58 6437.25 1144.08 141.65 -53.5835 151.446 
9518 2
12270501 -6557.08 5841.83 1106.67 -57.1142 -34.5691 66.7612 
12270301 -4578.67 6380.67 1172.33 919.673 -113.393 926.637 
9518.5 2
12270501 -6675.08 5924.75 1131.5 -238.866 167.848 291.942 
12270301 -4619.25 6271.42 1186.92 -82.1525 -221.154 235.92 
9519 2
12270501 -6760.67 6062.08 1240.33 -170.825 274.118 322.989 
12270301 -4764.17 6237.42 1209.83 -289.255 -67.8643 297.109 
9519.5 2
12270501 -6963.75 6260.92 1390.5 -395.104 386.835 552.945 
12270301 -4755.42 6140.25 1207.42 17.0233 -189.04 189.805 
9520 2
12270501 -7194.64 6465.18 1281.82 -474.099 419.436 633.006 
12270301 -4636.55 6158 1213.64 244.089 36.4476 246.795 
9520.5 1
12270501 -7292.08 6581.5 1187.67 -196.07 234.041 305.317 
9521 1
12270501 -7481.75 6889.17 1279.58 -376.323 610.45 717.125 
9521.5 1
12270501 -7808.67 7221.83 1248.83 -655.144 666.667 934.697 
9522 1
12270501 -8135.67 7547.58 1359.5 -646.245 643.775 912.183 
9522.5 1
12270501 -8580.5 7815.83 1344 -877.383 529.093 1024.57 
9523 1
12270501 -8905.09 8140.64 1331.36 -667.883 668.319 944.837 
9523.5 1
12270501 -9199.67 8507.25 1367.92 -591.518 736.172 944.374 
9524 1
12270501 -9537.55 8896.27 1306 -685.353 789.093 1045.17 
9524.5 1
12270501 -9868.58 9362.42 1349.17 -664.735 936.032 1148.05 
9525 1
12270501 -10004.1 9743.5 1252.58 -265.686 747.222 793.051 
9525.5 1
12270501 -10246.2 10184.1 1249.58 -473.907 862.198 983.857 
9526 1
12270501 -10363.1 10606.5 1312.73 -236.52 855.186 887.291 
9526.5 1
12270501 -10498.4 11021.3 1288 -276.74 848.237 892.239 
9527 1
12270501 -10614.4 11456.7 1316.08 -232.465 872.411 902.852 
9527.5 1
12270501 -10639 11850.8 1238 -49.4634 792.924 794.466 
9528 1
12270501 -10656.1 12359.5 1281.42 -33.9629 1011.43 1012 
9528.5 1
12270501 -10438.7 12861.5 1212.58 434.833 1004 1094.12 
9529 1
12270501 -10379.1 13316.1 1401.5 119.886 914.655 922.478 
9529.5 1
12270501 -10210.1 13641.8 1512.92 342.105 659.413 742.874 
9530 1
12270501 -10026.2 13932.5 1524.83 359.752 568.819 673.036 
9530.5 1
12270501 -9950.67 14237 1495.75 148.786 599.409 617.599 
9531 1
12270501 -9874.5 14538.2 1514.58 149.934 593.012 611.673 
9531.5 1
12270501 -9811.73 14877.8 1817.82 128.897 697.265 709.079 
9532 1
12270501 -9761.58 15225.7 1809.17 102.544 711.347 718.7 
9532.5 1
12270501 -9647.33 15695.8 1808.5 222.71 916.504 943.175 
9533 1
12270501 -9526.58 16174 1805.58 237.697 941.273 970.822 
9533.5 1
12270501 -9337.91 16563.5 1831.82 381.16 786.777 874.243 
9534 1
12270501 -9163.58 16941.4 1823.83 357.958 776.103 854.675 
9534.5 1
12270501 -8894.92 17291.6 1562.58 522.698 681.258 858.677 
9535 1
12270501 -8640.27 17580.9 1529.55 517.569 588.06 783.385 
9535.5 1
12270501 -8474.83 17985 1580.33 334.898 817.998 883.899 
9536 1
12270501 -8362.25 18325.3 1594.67 218.185 659.561 694.712 
9536.5 1
12270501 -8182.25 18701.5 1611.5 357.143 746.362 827.41 
9537 1
12270501 -8033.5 19008.4 1616.33 302.337 623.814 693.219 
9537.5 1
12270501 -7971.17 19181.8 1593.42 127.732 355.362 377.621 
9538 1
12270501 -7914.08 19319.2 1690 112.826 271.536 294.044 
