# Supplementary material for: Intrinsic group behaviour II: On the dependence of triad spatial dynamics on social and personal features; and on the effect of social interaction on small group dynamics
Source: PLoS One. 2019 Dec 3;14(12):e0225704. doi: 10.1371/journal.pone.0225704 (PMC6890182; doi:10.1371/journal.pone.0225704)
Supplement: S2 Data Set — (ZIP) [file pone.0225704.s002.zip › set_2_nint/group_traj_dyas_noint/traj_2_0109_18.dat]

2 12242900 12234800 0 0 0 0 1 0 1 40 20 60 1688.77 1711.51 1666.03 
9228 1
12234800 17704.7 -10327.8 1535.3 0 0 0 
9228.5 1
12234800 17787.1 -10419.5 1643.92 177.168 -197.204 265.1 
9229 1
12234800 17940.7 -10428.6 1586.67 303.524 -17.9513 304.055 
9229.5 1
12234800 18028.8 -10469.6 1521.33 174.422 -81.1881 192.392 
9230 1
12234800 18107.2 -10469 1558.33 155.589 1.15741 155.593 
9230.5 1
12234800 18173.8 -10449 1585.33 135.608 40.7332 141.593 
9231 1
12234800 18541.2 -10402.7 1555.58 737.784 93.0388 743.628 
9231.5 1
12234800 18618.7 -10380.1 1571.67 156.883 45.7152 163.408 
9232 1
12234800 18648 -10452.2 1559.25 59.4997 -146.214 157.856 
9232.5 1
12234800 18149.2 -10282.6 1579.77 -970.518 329.866 1025.04 
9233 1
12234800 17861.6 -10328.6 1546.17 -567.2 -90.6666 574.401 
9233.5 1
12234800 17973.5 -10436.5 1633 225.638 -217.574 313.45 
9234 1
12234800 18184.2 -10199.9 1580.25 428.184 480.86 643.87 
9234.5 1
12234800 18376.8 -10246.7 1592.08 393.831 -95.6033 405.269 
9235 1
12234800 18483.5 -10261.5 1554.15 211.31 -29.2968 213.331 
9235.5 1
12234800 18372.9 -10318.9 1533.38 -215.475 -112.011 242.849 
9236 1
12234800 18238.3 -10376.3 1532.83 -271.35 -115.746 295.005 
9236.5 1
12234800 18030.2 -10525.5 1585.85 -420.409 -301.269 517.211 
9237 1
12234800 18010.5 -10724.3 1655.46 -38.9158 -391.429 393.359 
9237.5 1
12234800 18025.1 -10869.8 1647.08 28.5457 -284.105 285.535 
9238 1
12234800 18119.2 -11084.4 1598 192.807 -439.851 480.254 
9238.5 1
12234800 18224.3 -11199.5 1528.62 213.701 -233.831 316.773 
9239 1
12234800 18222 -11220.4 1475.92 -4.662 -42.2688 42.5252 
9239.5 1
12234800 18205.5 -11261.1 1495.5 -32.1012 -79.1572 85.4187 
9240 1
12234800 18163.4 -11269.5 1469.62 -84.3996 -16.968 86.0883 
9240.5 1
12234800 18110.4 -11278.4 1460.07 -107.561 -18.0327 109.062 
9241 1
12234800 18159.8 -11337.1 1461.79 97.1092 -115.352 150.786 
9241.5 1
12234800 18214.8 -11175.8 1458.57 107.212 314.536 332.307 
9242 1
12234800 18196.9 -11066.7 1466.62 -36.9827 225.866 228.874 
9242.5 1
12234800 18183.9 -11185.9 1457.2 -26.0315 -238.826 240.241 
9243 1
12234800 18119.1 -11281.7 1477.36 -126.052 -186.474 225.081 
9243.5 1
12234800 18243.9 -11383.8 1466.5 262.13 -214.536 338.73 
9245 1
12234800 17461.2 -12910.1 1332.44 -488.878 -953.328 1071.37 
9245.5 1
12234800 17899.5 -13118.2 1323.46 1058.55 -502.519 1171.77 
9246 1
12234800 18464.9 -13444.1 1423.5 1173.02 -676.178 1353.95 
9246.5 1
12234800 18997.3 -13616.7 1466.86 1066.99 -345.978 1121.68 
9247 1
12234800 19434.7 -13828.9 1510.53 857.61 -416.116 953.23 
9247.5 1
12234800 19694.7 -14077.9 1540.6 523.273 -500.872 724.353 
9248 1
12234800 20143.9 -14535 1506.8 900.2 -916.099 1284.37 
9248.5 1
12234800 20625.1 -14925.5 1468.38 943.419 -765.611 1214.99 
9249 1
12234800 21187.3 -15409.4 1415.71 1117.71 -962.161 1474.8 
9249.5 1
12234800 21694.4 -15683.8 1376.36 996.351 -539.012 1132.81 
9250 1
12234800 21952.5 -15816.5 1382 798.983 -410.88 898.441 
9251 1
12234800 23560.1 -16442.6 1473 1315.54 -512.387 1411.8 
9251.5 1
12234800 24138.2 -16540.7 1597.38 1304.88 -221.345 1323.52 
9252 1
12234800 24663.5 -16595.9 1683.69 1076.45 -113.178 1082.38 
9252.5 1
12234800 25201.7 -16607.3 1559.14 1057.47 -22.3235 1057.71 
9253 1
12234800 25893 -16663.8 1494 1366.18 -111.628 1370.73 
9253.5 1
12234800 26475.1 -16958.8 1512.54 1200.16 -608.247 1345.49 
9254 1
12234800 27115.7 -16953.1 1585.86 1266.08 11.2605 1266.13 
9254.5 1
12234800 27875 -16912.3 1616 1460.16 78.3918 1462.27 
9255 1
12234800 28417.6 -16984.2 1594.08 1109.58 -147.121 1119.29 
9255.5 1
12234800 29039.1 -17198 1582.31 1263.2 -434.451 1335.82 
9256 1
12234800 29684.7 -17317.7 1605.54 1263.44 -234.232 1284.96 
9256.5 1
12234800 30167 -17278.2 1608.77 956.96 78.4493 960.17 
9257 1
12234800 30883.3 -17155.1 1556.83 1464.89 251.678 1486.36 
9257.5 1
12234800 31602.6 -17156.9 1511.54 1447.25 -3.7017 1447.25 
9258 1
12234800 32189.9 -17294.4 1474.08 1158.4 -271.127 1189.7 
9258.5 1
12234800 32909.3 -17590.2 1498.54 1450.37 -596.309 1568.17 
9259 1
12234800 33670.2 -17695.7 1519.23 1512.77 -209.818 1527.25 
9259.5 1
12234800 34323.8 -17813.1 1531.92 1284.12 -230.618 1304.66 
9260 1
12234800 34850.9 -17932.2 1523.85 1056.27 -238.631 1082.89 
9260.5 1
12234800 35490.5 -18205 1533.92 1263.91 -539.222 1374.13 
9261 1
12234800 36052.6 -18571.2 1551.42 1163.81 -758.282 1389.05 
9261.5 1
12234800 36660.4 -18989.6 1545.36 1217.98 -838.319 1478.6 
9262 1
12234800 37297.7 -19401.5 1525.31 1237.54 -799.936 1473.57 
9262.5 1
12234800 37901 -19804.6 1628.42 1243.93 -831.02 1495.98 
9263 1
12234800 38531.2 -20173.6 1640.85 1273.04 -745.519 1475.27 
9263.5 1
12234800 38990.2 -20550.3 1636.77 912.525 -748.891 1180.48 
9264 1
12234800 39594.2 -20938.5 1635.31 1203.34 -773.215 1430.35 
9264.5 1
12234800 40077.3 -21353.2 1582.38 968.09 -831.201 1275.97 
9265 1
12234800 40810.4 -21981.5 1548.62 1469.09 -1259.13 1934.85 
9265.5 1
12234800 41381.7 -22297.3 1462.54 1131.3 -625.286 1292.6 
9266 1
12234800 41972.8 -22544.6 1478.29 1177.48 -492.7 1276.4 
9266.5 1
12234800 42656.8 -22815.7 1502.23 1338.67 -530.429 1439.93 
9267 1
12234800 43277.4 -23070.2 1470.15 1253.61 -514.064 1354.92 
9267.5 1
12234800 44083.7 -23188.1 1460.31 1619.09 -236.793 1636.32 
9268 1
12234800 44971.8 -23125.2 1558.92 1762.21 124.847 1766.63 
9268.5 1
12234800 45424.4 -23380.8 1576 896.116 -506.321 1029.26 
9269 2
12242900 46269.9 -22810.7 1786 0 0 0 
12234800 45886.5 -23639.3 1511.92 964.75 -539.639 1105.42 
9269.5 2
12242900 45882.5 -22751.8 1759.08 -995.876 151.53 1007.34 
12234800 45750.3 -23886.5 1503.54 -279.083 -506.41 578.22 
9270 2
12242900 45370.8 -22579.3 1732.77 -1007.12 339.491 1062.8 
12234800 45337.1 -23833.6 1503 -813.446 104.028 820.071 
9270.5 2
12242900 44880.2 -22702.2 1705.77 -997.186 -249.844 1028.01 
12234800 44735.6 -23896 1517.69 -1222.48 -126.798 1229.04 
9271 2
12242900 44403.5 -22593.7 1683.77 -955.295 217.512 979.745 
12234800 44034.5 -23388.8 1555.62 -1404.96 1016.34 1734.03 
9271.5 2
12242900 43911.2 -22461.9 1683.08 -971.021 259.9 1005.2 
12234800 43488.6 -22922.8 1543.15 -1076.77 919.284 1415.81 
9272 2
12242900 43327.9 -22390.6 1621.23 -1145.99 140.094 1154.52 
12234800 42976.2 -22972.6 1512.46 -1006.65 -97.9296 1011.4 
9272.5 2
12242900 42887.9 -22213.1 1576.54 -869.565 350.867 937.684 
12234800 42472.6 -22735 1515.15 -995.287 469.596 1100.51 
9273 2
12242900 42398.8 -22081.8 1604.31 -984.213 264.201 1019.06 
12234800 42175.4 -22613.2 1514.85 -598.05 245.163 646.35 
9273.5 2
12242900 41963.4 -21927.2 1654.77 -863.858 306.777 916.713 
12234800 41661.7 -22466.7 1609.92 -1019.23 290.598 1059.85 
9274 2
12242900 41684.1 -21728.5 1678.15 -550.903 391.746 675.987 
12234800 41132.5 -22293.4 1756 -1043.85 341.83 1098.39 
9274.5 2
12242900 41473.1 -21448.9 1649.75 -435.038 576.54 722.258 
12234800 40677 -22140.1 1820.5 -939.096 316.085 990.864 
9275 2
12242900 40914.8 -21444.3 1703.46 -1143.93 9.44462 1143.97 
12234800 40227.4 -21741.6 1710.62 -921.343 816.533 1231.1 
9275.5 2
12242900 40487.9 -21292.9 1702.93 -822.715 291.812 872.934 
12234800 39767.3 -21288.5 1698.93 -886.51 873.055 1244.24 
9276 2
12242900 40009.4 -20882.9 1672.46 -934.517 800.652 1230.6 
12234800 39282.7 -21026.5 1700.92 -946.471 511.644 1075.91 
9276.5 2
12242900 39402.2 -20531.5 1737.31 -1241.62 718.735 1434.65 
12234800 38871.3 -20880.5 1739.08 -841.277 298.569 892.687 
9277 2
12242900 38915.7 -20367.2 1769.08 -986.893 333.125 1041.6 
12234800 38378.3 -20693.6 1726.54 -1000 379.154 1069.47 
9277.5 2
12242900 38322.5 -20180.8 1783 -1170.08 367.774 1226.52 
12234800 37832 -20636.9 1770.62 -1077.53 111.819 1083.32 
9278 2
12242900 37837.9 -20011.9 1743.69 -965.216 336.347 1022.14 
12234800 37381.5 -20635.1 1733.54 -897.487 3.6776 897.495 
9278.5 2
12242900 37310.6 -19810.2 1758.42 -1076.2 411.578 1152.22 
12234800 37003.8 -20649 1702.08 -770.67 -28.4144 771.193 
9279 2
12242900 37050.7 -19717 1768.62 -520.824 186.874 553.335 
12234800 36499.9 -20597.6 1662.46 -1009.84 102.975 1015.08 
9279.5 2
12242900 36366.3 -19606.5 1776.92 -1379.76 222.782 1397.63 
12234800 36159.5 -20414.8 1630.83 -686.337 368.512 779.012 
9280 2
12242900 35592.6 -19430.7 1679.15 -1535.15 348.825 1574.29 
12234800 35436.6 -20182.5 1578.31 -1434.29 461.055 1506.58 
9280.5 2
12242900 35155.3 -19289.7 1639.17 -879.843 283.754 924.468 
12234800 34823.6 -20040.3 1654 -1233.46 285.972 1266.18 
9281 2
12242900 34667.8 -19087.6 1733.69 -982.837 407.361 1063.91 
12234800 34224.5 -19883.7 1734.08 -1207.75 315.809 1248.36 
9281.5 2
12242900 34036.6 -18932.6 1783.38 -1213.91 298.077 1249.97 
12234800 33736.1 -19747 1755.62 -939.349 262.87 975.437 
9282 2
12242900 33660.4 -18824.5 1723.92 -750.96 215.722 781.33 
12234800 33374 -19625.9 1731.15 -722.708 241.671 762.045 
9282.5 2
12242900 33119.5 -18716.2 1752.31 -1097.21 219.691 1118.99 
12234800 32905.4 -19449.2 1722.46 -950.538 358.402 1015.86 
9283 2
12242900 32725.7 -18550.7 1722.31 -785.967 330.416 852.595 
12234800 32460.2 -19300.6 1765.31 -888.531 296.637 936.739 
9283.5 2
12242900 32239.1 -18414.1 1648.77 -973.231 273.231 1010.86 
12234800 32068 -19191.8 1763.46 -784.462 217.692 814.107 
9284 2
12242900 31630.9 -18076.9 1568.67 -1246.23 690.902 1424.93 
12234800 31607.8 -18904.8 1598.42 -942.964 588.154 1111.35 
9284.5 2
12242900 30887.8 -17987.6 1549.71 -1471.55 176.78 1482.13 
12234800 31006.1 -18736.7 1520.43 -1191.61 332.744 1237.19 
9285 2
12242900 30369.4 -17803.3 1505.25 -1016.41 361.391 1078.75 
12234800 30320.2 -18574.3 1434.92 -1344.91 318.394 1382.09 
9285.5 2
12242900 29840.4 -17655.3 1565.54 -1090.79 305.208 1132.68 
12234800 29600.7 -18358.3 1439.69 -1483.45 445.414 1548.88 
9286 2
12242900 29418.4 -17406.2 1675.15 -838.966 495.336 974.28 
12234800 29020.6 -18279.9 1475 -1153.23 155.834 1163.72 
9286.5 2
12242900 28934.8 -17232.7 1782.92 -955.61 342.809 1015.24 
12234800 28370.5 -18349.7 1555.38 -1284.74 -137.884 1292.11 
9287 2
12242900 28422.7 -17230.7 1789 -1041.02 4.11716 1041.02 
12234800 27941.5 -17982.8 1640.5 -872.029 745.818 1147.47 
9287.5 2
12242900 28014.8 -17242.8 1748.31 -827.378 -24.5488 827.742 
12234800 27639.8 -17795.1 1689.69 -612.03 380.676 720.76 
9288 2
12242900 27599.1 -17082.8 1753.69 -811.899 312.35 869.909 
12234800 27101.2 -17686.5 1630.31 -1051.98 211.989 1073.13 
9288.5 2
12242900 27073.6 -16885.7 1706.67 -1050.99 394.359 1122.54 
12234800 26648.1 -17522.2 1625.25 -906.141 328.744 963.931 
9289 2
12242900 26500.9 -16688.2 1629.46 -1152.23 397.41 1218.84 
12234800 26123.1 -17335.3 1612.46 -1056.35 375.974 1121.26 
9289.5 2
12242900 25901.2 -16370.3 1695.58 -1209.02 640.767 1368.32 
12234800 25637.9 -17001.8 1618.58 -978.146 672.495 1187.02 
9290 2
12242900 25556.3 -16371.2 1637.23 -679.02 -1.76661 679.023 
12234800 25131.4 -16860.8 1585.08 -997.11 277.521 1035.01 
9290.5 2
12242900 25228.8 -16057.7 1623.5 -658.902 630.914 912.252 
12234800 24627.7 -16612.4 1607.92 -1013.52 499.703 1130.01 
9291 2
12242900 24749.4 -15742.4 1684.62 -982.477 646.07 1175.87 
12234800 24281.3 -16455 1607.15 -709.752 322.575 779.617 
9291.5 2
12242900 24435.5 -15493.8 1669.15 -621.63 492.308 792.963 
12234800 23861.3 -16228.1 1631.62 -831.683 449.353 945.312 
9292 2
12242900 24217.7 -15401.5 1649.15 -432.941 183.514 470.229 
12234800 23461.7 -16042.5 1618.31 -794.464 368.864 875.919 
9292.5 2
12242900 23828.9 -15166.5 1637.08 -766.803 463.511 896.008 
12234800 23083.2 -15802.2 1575.62 -746.472 473.98 884.239 
9293 2
12242900 23314.7 -14897.9 1661.69 -1010.28 527.58 1139.74 
12234800 22756 -15511.1 1608.92 -642.89 572.011 860.525 
9293.5 2
12242900 22792.8 -14758.8 1681.08 -1041.61 277.599 1077.97 
12234800 22333.1 -15434.6 1550.85 -844.158 152.618 857.843 
9294 2
12242900 22237.6 -14537.5 1610.77 -1099.47 438.385 1183.64 
12234800 21777.7 -15175.9 1460.62 -1099.77 512.262 1213.22 
9294.5 2
12242900 21682.1 -14321.3 1632.33 -1122.29 436.623 1204.23 
12234800 21298.4 -15020.8 1514.75 -968.234 313.481 1017.72 
9295 2
12242900 21220.5 -14001.3 1709.23 -936.196 649.139 1139.23 
12234800 20783.8 -14867.3 1524.62 -1043.91 311.242 1089.32 
9295.5 2
12242900 20887.3 -13841.4 1687.5 -671.785 322.361 745.125 
12234800 20267.3 -14711 1574.5 -1041.2 315.136 1087.85 
9296 2
12242900 20454.8 -13677.5 1718.23 -879.039 333.086 940.03 
12234800 19845.1 -14554.6 1605.92 -858.245 317.855 915.214 
9296.5 2
12242900 19931.6 -13404.2 1740.31 -1036.1 541.203 1168.93 
12234800 19462 -14193.7 1576.92 -758.568 714.699 1042.22 
9297 2
12242900 19585.2 -13207.9 1728.92 -694.286 393.415 798.003 
12234800 19185.7 -13911.8 1662.5 -553.774 565.015 791.143 
9297.5 2
12242900 19294.1 -12938.2 1706.15 -579.86 537.223 790.472 
12234800 18751.3 -13576.3 1628.23 -865.257 668.212 1093.24 
9298 2
12242900 18982.7 -12650.8 1701.67 -620.339 572.505 844.146 
12234800 18346.2 -13252.5 1625.42 -806.888 645.035 1033.02 
9298.5 2
12242900 18490.3 -12280.6 1668.77 -1006.87 757.092 1259.75 
12234800 17901.8 -12911.3 1617.54 -908.801 697.735 1145.75 
9299 2
12242900 18137 -11909 1639.08 -692.76 728.658 1005.41 
12234800 17340.7 -12476.5 1567.69 -1100.3 852.64 1392 
9299.5 2
12242900 17672.8 -11538.1 1584.62 -913.84 730.164 1169.72 
12234800 16643.5 -12105.8 1487.69 -1372.35 729.709 1554.29 
9300 2
12242900 17031.5 -11096.1 1663.38 -1279.9 882.236 1554.51 
12234800 16285.6 -11773.5 1621.62 -714.417 663.289 974.856 
9300.5 2
12242900 16572.8 -10716.7 1637.62 -926.807 766.434 1202.66 
12234800 15824 -11485 1645.15 -932.556 582.751 1099.66 
9301 2
12242900 16288.4 -10165.8 1629.43 -563.051 1090.9 1227.64 
12234800 15513.4 -11106.7 1638.07 -614.993 749.081 969.195 
9301.5 2
12242900 15859.3 -9680.38 1703.15 -853.123 965.012 1288.05 
12234800 15109.5 -10512.2 1618.38 -802.962 1182.03 1428.96 
9302 2
12242900 15543.5 -9294.93 1707.21 -634.152 774.008 1000.62 
12234800 14877.1 -10146.4 1648.5 -466.658 734.532 870.233 
9302.5 2
12242900 15249.6 -8879.57 1761.43 -583.05 824.121 1009.52 
12234800 14486.8 -9577 1683.36 -774.518 1129.68 1369.69 
9303 2
12242900 14914.6 -8453.15 1773 -690.778 879.212 1118.12 
12234800 14141.9 -9109.08 1634.54 -711.057 964.79 1198.51 
9303.5 2
12242900 14599.9 -8073.79 1692.5 -628.117 757.222 983.827 
12234800 13837.2 -8660.5 1669.5 -608.201 895.363 1082.4 
9304 2
12242900 14145.9 -7745.46 1638.69 -893.712 646.307 1102.92 
12234800 13532.2 -8154.15 1611.31 -600.361 996.744 1163.59 
9304.5 2
12242900 13813.6 -7415.15 1688.31 -669.975 665.943 944.641 
12234800 13283.2 -7757.08 1642.77 -502.016 800.558 944.941 
9305 2
12242900 13488.5 -7072.92 1687.77 -649.01 683.095 942.249 
12234800 12953.1 -7318.62 1654.85 -658.99 875.173 1095.53 
9305.5 2
12242900 13111.1 -6657.5 1636.93 -750.137 825.891 1115.71 
12234800 12657.4 -6970.29 1646.21 -587.912 692.504 908.407 
9306 2
12242900 12775.8 -6330.43 1712.57 -678.861 662.088 948.268 
12234800 12289.7 -6626.43 1633.29 -744.216 696.067 1019 
9306.5 2
12242900 12356.3 -5909.93 1649.2 -842.274 844.368 1192.64 
12234800 11883.4 -6213.53 1563.93 -815.892 829.107 1163.23 
9307 2
12242900 11859.7 -5510.47 1586.13 -995.19 800.534 1277.21 
12234800 11392.2 -5828.6 1513.13 -984.369 771.409 1250.62 
9307.5 2
12242900 11446.2 -5123.27 1561.13 -835.421 782.222 1144.46 
12234800 11025 -5479.87 1530.93 -741.818 704.512 1023.05 
9308 2
12242900 11123.4 -4748.47 1615.4 -652.121 757.172 999.285 
12234800 10825.4 -5204 1551.27 -403.232 557.306 687.886 
9308.5 2
12242900 10820.9 -4371.27 1590.33 -606.146 755.912 968.925 
12234800 10438.6 -4834.13 1567.4 -775.15 741.216 1072.5 
9309 2
12242900 10312.4 -3785.29 1624.07 -979.916 1129.06 1494.99 
12234800 9915.93 -4380.86 1590.07 -1007.07 873.365 1333.03 
9309.5 2
12242900 9953.93 -3346.5 1672.57 -708.357 867.165 1119.71 
12234800 9565.43 -3956.36 1642.36 -692.688 838.933 1087.95 
9310 2
12242900 9627.07 -3116.07 1680.14 -667.055 470.262 816.155 
12234800 9243.29 -3644.21 1660.93 -657.434 637.026 915.436 
9310.5 2
12242900 9313.43 -2769.86 1700.43 -634.905 700.839 945.663 
12234800 8855.14 -3323.57 1719 -785.714 649.075 1019.14 
9311 2
12242900 9007.86 -2445.43 1709.29 -606.293 643.707 884.279 
12234800 8581.64 -2984.57 1681.14 -542.659 672.619 864.231 
9311.5 2
12242900 8577.86 -2048.07 1723.21 -843.137 779.132 1148.01 
12234800 8138.86 -2538 1654 -868.207 875.63 1233.09 
9312 2
12242900 8191.92 -1594 1712.62 -765.742 900.935 1182.39 
12234800 7727.31 -1979.62 1614.38 -816.566 1107.91 1376.31 
9312.5 2
12242900 7644 -1114.31 1661.54 -1125.1 984.994 1495.35 
12234800 7265.31 -1633.23 1653.46 -948.665 711.262 1185.69 
9313 2
12242900 7244.07 -742.143 1629.57 -799.857 744.33 1092.61 
12234800 6946.14 -1394 1630.43 -638.33 478.462 797.741 
9313.5 2
12242900 6801.46 -322.462 1627.69 -876.455 831.052 1207.82 
12234800 6317.38 -962.231 1616.23 -1245.07 854.989 1510.36 
9314 2
12242900 6403 -7.69231 1600.38 -811.531 641.078 1034.2 
12234800 5933.23 -601.923 1630.15 -782.391 733.824 1072.68 
9314.5 2
12242900 6061.69 289.769 1602.77 -693.715 604.597 920.205 
12234800 5541 -303.692 1587.38 -797.217 606.16 1001.49 
9315 2
12242900 5562.86 630.929 1593 -980.03 670.254 1187.31 
12234800 5101.64 -16.8571 1553.14 -863.177 563.527 1030.84 
9315.5 2
12242900 5158.85 999.538 1493.23 -782.967 714.36 1059.88 
12234800 4642.38 321.923 1523.08 -890.035 656.551 1105.99 
9316 2
12242900 4709.85 1264.77 1492.54 -899.8 531.525 1045.06 
12234800 4159.62 525.231 1501.38 -967.473 407.43 1049.76 
9316.5 2
12242900 3914.31 1573.38 1510 -1578.45 612.332 1693.06 
12234800 3615.31 795 1485.92 -1079.98 535.256 1205.34 
9317 2
12242900 3350.23 1751.92 1504.54 -1139.55 360.684 1195.27 
12234800 2999.31 1090.85 1459.08 -1244.44 597.669 1380.53 
9317.5 2
12242900 2855 1929.23 1588.62 -1002.49 358.922 1064.81 
12234800 2422.38 1301.23 1542.77 -1167.86 425.88 1243.09 
9318 2
12242900 2187.15 2042.15 1672.15 -1338.37 226.299 1357.37 
12234800 1974.23 1358.92 1489.15 -898.104 115.616 905.515 
9318.5 2
12242900 1664 2099.92 1674.46 -1054.75 116.47 1061.16 
12234800 1463.69 1490.38 1452.08 -1029.31 265.043 1062.89 
9319 2
12242900 1206.77 2246.77 1711.15 -923.699 296.659 970.168 
12234800 822.154 1470.77 1521.62 -1296.04 -39.627 1296.64 
9319.5 2
12242900 727.385 2402.23 1681.38 -945.532 306.63 994.008 
12234800 359.231 1598.08 1571.15 -913.063 251.1 946.961 
9320 2
12242900 61.4615 2491 1731.08 -1313.46 175.087 1325.08 
12234800 -304.923 1593.38 1620.23 -1309.97 -9.25505 1310 
9320.5 2
12242900 -527.538 2374.54 1676.54 -1173.31 -231.995 1196.02 
12234800 -713.231 1613.62 1578.38 -813.362 40.3003 814.36 
9321 2
12242900 -935.5 2343.5 1644.75 -844.641 -64.2618 847.082 
12234800 -1186.25 1533.5 1581.67 -979.336 -165.87 993.283 
9321.5 2
12242900 -1496.15 2576.23 1646.62 -1139.54 473.03 1233.82 
12234800 -1757.08 1454.69 1579.46 -1160.22 -160.178 1171.22 
9322 2
12242900 -2209.85 2442.38 1580 -1427.38 -267.692 1452.27 
12234800 -2113.38 1530.38 1542.15 -712.615 151.385 728.518 
9322.5 2
12242900 -2561.14 2907.43 1633.43 -684.789 906.518 1136.09 
12234800 -2865.43 1682.93 1624.79 -1465.97 297.357 1495.83 
9323 2
12242900 -3126.33 2937.42 1645 -1128.12 59.8565 1129.71 
12234800 -3488.83 1543.75 1691.75 -1244.32 -277.802 1274.95 
9323.5 2
12242900 -3697 2928.29 1741.5 -1143.62 -18.2985 1143.77 
12234800 -3956.29 1544 1769.36 -936.778 0.501002 936.778 
9324 2
12242900 -4368.42 2869.42 1721.75 -1340.15 -117.503 1345.29 
12234800 -4455.58 1912.92 1771.75 -996.602 736.361 1239.13 
9324.5 2
12242900 -4848.85 2929.23 1525.08 -986.508 122.822 994.125 
12234800 -5021.38 1924.54 1643.38 -1161.81 23.8641 1162.05 
9325 2
12242900 -5394 2869.69 1264.54 -1085.96 -118.603 1092.42 
12234800 -5545.23 1883.46 1237.38 -1043.52 -81.8265 1046.72 
9325.5 2
12242900 -5946.38 2763.23 1387.23 -1089.52 -209.983 1109.57 
12234800 -6103.08 1940.38 1357.46 -1100.29 112.274 1106 
9326 2
12242900 -6492.46 2671.46 1473.38 -1058.29 -177.847 1073.13 
12234800 -6623.08 1969.54 1406.08 -1007.75 56.4997 1009.33 
9326.5 2
12242900 -6959.77 2524 1536.46 -927.198 -292.582 972.266 
12234800 -7321.46 2007.85 1429.69 -1385.68 76.0073 1387.77 
9327 2
12242900 -7730.83 2730.17 1421.33 -1589.82 425.086 1645.67 
12234800 -7870.42 1847.58 1373.5 -1131.87 -330.439 1179.11 
9327.5 2
12242900 -8461.85 2655.77 1471.92 -1467.9 -149.392 1475.48 
12234800 -8327.69 1868.46 1433.92 -918.224 41.9241 919.181 
9328 2
12242900 -8980.67 2769.25 1484.08 -1041.81 227.873 1066.44 
12234800 -8895.67 1892.67 1496.33 -1140.51 48.6047 1141.55 
9328.5 2
12242900 -9548.77 2726.62 1458.69 -1147.68 -86.1305 1150.91 
12234800 -9397.77 1818.92 1488.08 -1014.35 -148.977 1025.23 
9329 2
12242900 -10183.5 2664.46 1495.31 -1230.02 -120.453 1235.91 
12234800 -10017.1 1768.85 1474.77 -1200.21 -97.0483 1204.13 
9329.5 2
12242900 -10577.5 2657 1495.25 -778.732 -14.7461 778.872 
12234800 -10518.2 1891.33 1521.42 -990.461 242.07 1019.61 
9330 2
12242900 -11069.8 2736.58 1549.83 -1025.69 165.799 1039.01 
12234800 -11027.5 1921.75 1526.08 -1060.94 63.3681 1062.83 
9330.5 2
12242900 -11664.1 2839.08 1496.46 -1183.75 204.17 1201.23 
12234800 -11504.9 1918.08 1514.15 -951.042 -7.31689 951.07 
9331 2
12242900 -12252.5 2811 1505.75 -1167.51 -55.7082 1168.83 
12234800 -12149.4 1992.67 1472.33 -1278.76 147.996 1287.29 
9331.5 2
12242900 -12833 2919.54 1514.23 -1151.79 215.354 1171.75 
12234800 -12723.7 1980.85 1530.85 -1139.44 -23.4534 1139.68 
9332 2
12242900 -13359.4 2968.17 1489.25 -1046.55 96.6764 1051.01 
12234800 -13232.1 2056 1499.75 -1010.72 149.411 1021.7 
9332.5 2
12242900 -13904.8 2984.31 1480.31 -1106.19 32.7404 1106.68 
12234800 -13779.9 1956.62 1518 -1111.24 -201.592 1129.37 
9333 2
12242900 -14526.3 3157.33 1450.42 -1213.99 337.941 1260.15 
12234800 -14280.5 1942 1494.5 -977.689 -28.5457 978.106 
9333.5 2
12242900 -15024.5 3046.83 1452.08 -1012.53 -224.593 1037.14 
12234800 -14796 2038.5 1472.67 -1047.76 196.138 1065.96 
9334 2
12242900 -15600.2 3185.08 1484.15 -1162.94 279.28 1196 
12234800 -15424.1 2002.31 1491.77 -1268.84 -73.1158 1270.95 
9334.5 2
12242900 -16151.5 3205 1405.58 -1104.9 39.926 1105.62 
12234800 -15972 2090.58 1492.5 -1098.04 176.905 1112.2 
9335 2
12242900 -16730.8 3288.15 1424.92 -1161.01 166.641 1172.91 
12234800 -16474.8 2155.31 1495.23 -1007.55 129.708 1015.87 
9335.5 2
12242900 -17255.3 3254.69 1429.31 -1034.44 -65.9991 1036.54 
12234800 -16978.2 2235.69 1462.15 -992.869 158.55 1005.45 
9336 2
12242900 -17782.8 3285.92 1428.17 -1072.21 63.4641 1074.08 
12234800 -17626.1 2324 1386.33 -1316.93 179.487 1329.1 
9336.5 2
12242900 -18375.4 3364.46 1438.69 -1187.48 157.405 1197.86 
12234800 -18090.7 2461.08 1387.69 -931.08 274.703 970.758 
9337 2
12242900 -18959.6 3484.67 1333.08 -1180.2 242.839 1204.92 
12234800 -18638.8 2548 1351.5 -1107.19 175.602 1121.03 
9337.5 2
12242900 -19492.2 3445.38 1379.46 -1078.23 -79.5183 1081.16 
12234800 -19148.4 2682.77 1398.15 -1031.65 272.812 1067.11 
9338 2
12242900 -20090 3499.75 1347.83 -1188.41 108.082 1193.31 
12234800 -19692 2761.83 1389.17 -1080.75 157.185 1092.12 
9338.5 2
12242900 -20584.8 3511.62 1390.69 -977.805 23.4494 978.086 
12234800 -20222.4 2888.46 1337.85 -1048.19 250.253 1077.65 
9339 2
12242900 -21195.4 3563.25 1390.42 -1209.2 102.247 1213.52 
12234800 -20795.5 2921.33 1293.67 -1134.88 65.0927 1136.75 
9339.5 2
12242900 -21871.3 3686.54 1469.23 -1338.4 244.136 1360.48 
12234800 -21226.9 2819.77 1401.23 -854.303 -201.117 877.657 
9340 2
12242900 -22290.3 3447.75 1157.67 -824.854 -470.056 949.387 
12234800 -21718 2898.58 1179.17 -966.687 155.146 979.058 
9340.5 2
12242900 -22782.5 3106.5 1078.42 -1008.54 -699.283 1227.25 
12234800 -22466.8 2614.75 1105 -1534.32 -581.626 1640.86 
9341 2
12242900 -23290.8 2933 1342.83 -1043.81 -356.263 1102.93 
12234800 -23161.7 2391.67 1412.17 -1426.93 -458.077 1498.66 
9341.5 2
12242900 -23549.5 3063.08 1500.08 -520.456 261.737 582.564 
12234800 -23709.8 2385.17 1570.58 -1102.78 -13.0785 1102.86 
9342 2
12242900 -24104.1 3164.15 1476.77 -1068.55 194.741 1086.15 
12234800 -24235.7 2216.23 1602.62 -1013.38 -325.503 1064.37 
9342.5 2
12242900 -24920.5 3121.73 1474.73 -1639.31 -85.1939 1641.52 
12234800 -24707 2124.27 1513.55 -946.401 -184.655 964.247 
9343 2
12242900 -25747.8 2833.46 1578.54 -1661.43 -578.847 1759.38 
12234800 -25187.6 1865.08 1506.08 -965.091 -520.474 1096.49 
9343.5 2
12242900 -26274.3 2600.42 1603.83 -1052.97 -466.09 1151.52 
12234800 -25679.4 1601.17 1563.08 -983.603 -527.821 1116.27 
9344 2
12242900 -26748.6 2344.17 1645.83 -967.857 -522.959 1100.11 
12234800 -26210 1398.5 1622.08 -1082.82 -413.605 1159.13 
9344.5 2
12242900 -27288.1 2073.85 1680.38 -1055.76 -529.003 1180.88 
12234800 -26856.1 1088.08 1668.77 -1264.34 -607.482 1402.71 
9345 2
12242900 -27739.7 1790.08 1667 -880.292 -553.144 1039.65 
12234800 -27419 903.583 1672.33 -1097.32 -359.637 1154.75 
9345.5 2
12242900 -28126.2 1484.08 1683.75 -788.946 -624.49 1006.19 
12234800 -27892.9 983.583 1672.25 -967.177 163.265 980.86 
9346 2
12242900 -28785 1124.46 1653.85 -1301.88 -710.715 1483.24 
12234800 -28357.1 861.154 1679.85 -917.313 -241.956 948.686 
9346.5 2
12242900 -29134.1 687.333 1644.67 -700.971 -877.767 1123.31 
12234800 -28700.7 88.75 1632.08 -689.939 -1551.01 1697.54 
9347 2
12242900 -29432.3 330.462 1619.77 -594.072 -710.9 926.445 
12234800 -29199 -423.231 1531.08 -992.696 -1019.88 1423.24 
9347.5 2
12242900 -29894.1 -50.9167 1672.58 -918.043 -758.207 1190.66 
12234800 -29644.8 -611.583 1521.17 -886.183 -374.458 962.049 
9348 2
12242900 -30452.8 -298.167 1599.58 -1154.44 -510.847 1262.42 
12234800 -30085.8 -958.75 1508.58 -911.157 -717.287 1159.62 
9348.5 2
12242900 -31069.9 -566.538 1647 -1236.65 -537.819 1348.54 
12234800 -30688 -1189.54 1572.31 -1206.91 -462.502 1292.5 
9349 2
12242900 -31583.1 -781.5 1660.42 -1012.15 -423.987 1097.37 
12234800 -31332.1 -1479.42 1648.33 -1270.38 -571.752 1393.11 
9349.5 2
12242900 -32127.3 -921.417 1745.08 -1129.15 -290.284 1165.87 
12234800 -31885.9 -1617.67 1676.83 -1149.03 -286.826 1184.29 
9350 2
12242900 -32621.2 -1166.46 1701.15 -970.329 -481.424 1083.19 
12234800 -32410.5 -1864.15 1666.31 -1030.54 -484.258 1138.65 
9350.5 2
12242900 -33134.3 -1382.25 1657.58 -1004.11 -422.287 1089.3 
12234800 -32923.1 -2072 1685.17 -1003.17 -406.744 1082.5 
9351 2
12242900 -33661.1 -1676.08 1689 -1066.3 -594.804 1220.97 
12234800 -33448.3 -2214.92 1654.17 -1063.26 -289.305 1101.92 
9351.5 2
12242900 -34118.2 -1889.54 1664.69 -903.301 -421.848 996.95 
12234800 -33899.6 -2495.85 1688.92 -891.862 -555.197 1050.55 
9352 2
12242900 -34574.7 -2183.75 1674.25 -911.203 -587.249 1084.04 
12234800 -34318.8 -2703.17 1636.08 -836.762 -413.813 933.495 
9352.5 2
12242900 -35062.5 -2368.15 1734.54 -989.442 -374.044 1057.78 
12234800 -34731.8 -2950.92 1614 -837.598 -502.548 976.794 
9353 2
12242900 -35597.7 -2525.54 1714.77 -1059.86 -311.653 1104.73 
12234800 -35330.5 -3143 1650.85 -1185.68 -380.35 1245.19 
9353.5 2
12242900 -36027.9 -2655.83 1742.5 -872.666 -264.29 911.809 
12234800 -35827.8 -3320.67 1670.58 -1008.71 -360.379 1071.15 
9354 2
12242900 -36528.2 -2805.31 1738.62 -1012.78 -302.58 1057.02 
12234800 -36309.2 -3494 1701.85 -974.489 -350.877 1035.73 
9354.5 2
12242900 -37068.7 -2945.08 1739.08 -1055.59 -272.987 1090.32 
12234800 -36833.8 -3648 1675.31 -1024.64 -300.781 1067.87 
9355 2
12242900 -37535.7 -3043.69 1750 -919.291 -194.125 939.564 
12234800 -37328.5 -3755.77 1659.92 -973.652 -212.144 996.496 
9355.5 2
12242900 -38063.3 -3205.33 1744 -1051.08 -321.994 1099.29 
12234800 -37825.4 -3798.25 1693.17 -989.95 -84.623 993.561 
9356 2
12242900 -38511.5 -3079.92 1750.54 -901.666 252.335 936.309 
12234800 -38514.8 -3560.23 1704.15 -1387.03 478.912 1467.38 
9356.5 2
12242900 -39194.3 -2755.25 1749.25 -1371.23 651.954 1518.33 
12234800 -39492.6 -3085.75 1713.17 -1963.48 952.773 2182.44 
9357 1
12242900 -39645.8 -2274.69 1730.31 -911.992 970.824 1332 
9357.5 1
12242900 -39304.7 -2517.62 1742.31 667.47 -475.388 819.456 
9358 1
12242900 -38486.3 -2556.58 1793.33 1680.41 -80.0163 1682.31 
9358.5 1
12242900 -37818.8 -2582.46 1875.85 1370.61 -53.138 1371.64 
9359 1
12242900 -37243.5 -2616.23 1861.23 1115.09 -65.4442 1117.01 
9359.5 1
12242900 -36819.1 -2508.33 1834.92 853.88 217.097 881.046 
9360 1
12242900 -36390.9 -2094.46 1846.23 884.629 855.107 1230.36 
9360.5 1
12242900 -35940.5 -1746.08 1824.62 886.735 685.796 1120.99 
9361 1
12242900 -35442.6 -1410.36 1749.43 966.638 651.883 1165.91 
9361.5 1
12242900 -34893.1 -1057.46 1720.77 1092.58 701.582 1298.44 
9362 1
12242900 -34521.4 -705.154 1697.54 755.472 716.073 1040.91 
9362.5 1
12242900 -34156 -459.714 1637.29 750.276 503.983 903.833 
9363 1
12242900 -33765.9 63 1637.29 781.849 1047.52 1307.13 
9363.5 1
12242900 -33384 371.214 1808.43 738.602 596.159 949.178 
9364 1
12242900 -32909.8 592.077 1773.08 950.362 442.61 1048.38 
9364.5 1
12242900 -32376.4 809.231 1711.85 1095.25 445.901 1182.54 
9365 1
12242900 -31601.5 1503.15 1720.85 1552.8 1390.63 2084.47 
9365.5 1
12242900 -31122.1 1915.54 1779.31 945.684 813.382 1247.36 
9366 1
12242900 -30836.6 2235.6 1862.4 574.4 643.987 862.934 
9366.5 1
12242900 -30463.7 2657.29 1809.21 721.249 815.64 1088.79 
9367 1
12242900 -29935.3 3022.27 1762.53 1058.88 731.425 1286.94 
9367.5 1
12242900 -29514.3 3357.13 1634.53 850.505 676.498 1086.74 
9368 1
12242900 -29013.9 3720.53 1575.87 1011.04 734.141 1249.47 
9368.5 1
12242900 -28584.3 4140.8 1509.33 867.744 849.024 1214.01 
9369 1
12242900 -28162.2 4573.6 1489.4 852.795 874.343 1221.37 
9369.5 1
12242900 -27794.3 4949.69 1526.69 718.53 734.546 1027.54 
9370 1
12242900 -27428.4 5331.57 1538.36 720.385 751.74 1041.19 
9370.5 1
12242900 -26996.6 5853.8 1547.27 875.775 1059.29 1374.43 
9371 1
12242900 -26571.7 6183.2 1594.53 853.146 661.446 1079.52 
9371.5 1
12242900 -25885.3 6494.71 1619.36 1389.57 630.596 1525.96 
9372 1
12242900 -25020.4 6733.14 1706.86 1765.16 486.589 1831 
9372.5 1
12242900 -24672.9 6820.86 1768.86 678.571 171.317 699.863 
9373 1
12242900 -24186 7084.29 1663.14 949.179 513.506 1079.18 
9373.5 1
12242900 -23478.8 7159.85 1640.85 1411.48 150.819 1419.52 
9374 1
12242900 -22804.7 7523.62 1210.92 1378.64 743.904 1566.54 
9374.5 1
12242900 -22080.9 7976.64 1488.79 1413.6 884.819 1667.68 
9375 1
12242900 -21598.8 8123.92 1408 956.513 292.223 1000.16 
9375.5 1
12242900 -21029.2 8242.85 1338.38 1172.05 244.698 1197.32 
9376 1
12242900 -20448.5 8383.69 1352.31 1187.51 288.029 1221.94 
9376.5 1
12242900 -19868.2 8661.23 1287.08 1177.09 562.958 1304.79 
9377 1
12242900 -19350 9003.79 1451 1002.38 662.582 1201.57 
9377.5 1
12242900 -18826.8 9206.85 1454.92 1040.07 403.699 1115.67 
9378 1
12242900 -18268.2 9429.46 1409.69 1137.71 453.392 1224.72 
9378.5 1
12242900 -17773.7 9743.79 1455.29 973.458 618.748 1153.46 
9379 1
12242900 -17366.5 10050.7 1476 795.416 599.427 995.991 
9379.5 1
12242900 -16783.8 10341.3 1457.15 1191.6 594.305 1331.58 
9380 1
12242900 -16334.7 10646.4 1335.31 920.24 625.158 1112.5 
9380.5 1
12242900 -15839.1 10999.4 1387.79 968.01 689.539 1188.49 
9381 1
12242900 -15379.2 11358.1 1373.92 900.034 701.856 1141.34 
9381.5 1
12242900 -14807.8 11632.8 1423.33 1182.86 568.854 1312.54 
9382 1
12242900 -14361.6 11945.9 1382.38 906.947 636.361 1107.93 
9382.5 1
12242900 -13928.5 12290.9 1435.69 837.673 667.311 1070.98 
9383 1
12242900 -13400.5 12631.1 1310.54 1054.05 678.95 1253.79 
9383.5 1
12242900 -12962.8 13069.5 1389.31 871.744 873.276 1233.92 
9384 1
12242900 -12460.2 13398.3 1357.92 1007.4 659.01 1203.81 
9384.5 1
12242900 -12114.8 13748.7 1485.15 681.232 691.094 970.406 
9385 1
12242900 -11832.2 14054.6 1570.5 581.315 629.405 856.784 
9385.5 1
12242900 -11564.1 14421.7 1777.77 545.067 746.156 924.039 
9386 1
12242900 -11299.5 14787.2 1796.69 523.839 723.839 893.504 
9386.5 1
12242900 -10963.8 15144.6 1842.23 659.665 702.131 963.403 
9387 1
12242900 -10635.6 15570 1838.17 664.344 861.102 1087.59 
9387.5 1
12242900 -10261.3 15943.2 1814.69 768.533 766.388 1085.35 
9388 1
12242900 -9818.62 16438.6 1906.08 862.948 965.662 1295.06 
9388.5 1
12242900 -9457.46 16839.4 1726.54 710.933 788.916 1061.99 
9389 1
12242900 -9080.15 17255.2 1499.08 747.144 823.305 1111.78 
9389.5 1
12242900 -8706.54 17658.1 1986.92 765.605 825.662 1126 
9390 1
12242900 -8310.38 18060.4 1740.15 815.131 827.794 1161.76 
9390.5 1
12242900 -7933.14 18549.4 1777.86 742.602 962.685 1215.82 
9391 1
12242900 -7627.23 18897.7 1746.08 611.824 696.527 927.081 
9391.5 1
12242900 -7100.86 19273.2 1668.14 1052.75 751.044 1293.19 
