# Supplementary material for: Intrinsic group behaviour II: On the dependence of triad spatial dynamics on social and personal features; and on the effect of social interaction on small group dynamics
Source: PLoS One. 2019 Dec 3;14(12):e0225704. doi: 10.1371/journal.pone.0225704 (PMC6890182; doi:10.1371/journal.pone.0225704)
Supplement: S2 Data Set — (ZIP) [file pone.0225704.s002.zip › set_2_nint/group_traj_dyas_noint/traj_2_0109_17.dat]

2 12221301 12221102 0 1 0 0 2 0 1 40 40 40 1796.38 1823.05 1769.71 
9131 1
12221102 1375.56 8217.33 1804.22 0 0 0 
9131.5 1
12221102 1382.08 7854.15 1864.92 15.8286 -881.504 881.646 
9132 1
12221102 1514.08 7398.92 1879.46 265.06 -914.118 951.771 
9132.5 1
12221102 1710.62 7002.85 1960.23 393.077 -792.154 884.317 
9133 2
12221301 1184.67 8538.33 1612 0 0 0 
12221102 1791.79 6643.21 1965.86 156.097 -691.6 708.997 
9133.5 2
12221301 1241.58 8144.42 1711.58 162.619 -1125.48 1137.16 
12221102 1906 6321.42 2003.25 227.973 -642.311 681.568 
9134 2
12221301 1412.15 7691.62 1883.62 359.096 -953.266 1018.66 
12221102 2027.85 6047.69 1987.08 256.518 -576.262 630.777 
9134.5 2
12221301 1819.92 7262.31 2032.69 804.279 -846.761 1167.85 
12221102 2100.46 5692.46 1927.77 143.226 -700.652 715.142 
9135 2
12221301 2095.31 6983.85 1986 545.316 -551.409 775.514 
12221102 2425.15 5138.31 1885.54 642.955 -1097.33 1271.82 
9135.5 2
12221301 2246.38 6701.77 1966.77 295.072 -550.931 624.974 
12221102 2658.31 4618.77 1800.54 455.379 -1014.72 1112.22 
9136 1
12221102 2769.33 4239.75 1721.5 223.392 -762.614 794.66 
9136.5 1
12221102 2953.54 3685.23 1734.15 370.634 -1115.73 1175.68 
9137 1
12221102 3104.31 3174.62 1753.08 291.06 -985.744 1027.82 
9137.5 2
12221301 2335.75 6428 1967.75 264.395 -809.968 852.029 
12221102 3503.17 2784.75 1726.33 805.776 -787.607 1126.76 
9138 2
12221301 3791.31 4807.92 1738.23 673.246 -749.342 1007.36 
12221102 3772.38 2531.46 1679.08 546.081 -513.77 749.776 
9138.5 2
12221301 4199.58 4482.08 1757.33 810.071 -646.507 1036.43 
12221102 4179.58 2178.83 1582.5 807.934 -699.659 1068.78 
9139 2
12221301 4476.25 4000.25 1720.67 566.94 -987.363 1138.55 
12221102 4578.33 1829.58 1517.75 817.111 -715.676 1086.21 
9139.5 2
12221301 4775.31 3521.15 1604.08 596.922 -956.28 1127.29 
12221102 4988.38 1322.23 1594.62 818.466 -1012.68 1302.08 
9140 2
12221301 4993.92 2985.77 1533.23 424.496 -1039.58 1122.91 
12221102 5415.46 905.231 1628.92 829.276 -809.709 1159.02 
9140.5 2
12221301 5422.17 2549.17 1509.58 865.139 -882.025 1235.49 
12221102 5833 387.75 1723.83 843.512 -1045.42 1343.28 
9141 2
12221301 5822.15 2379.08 1489.31 804.803 -342.233 874.546 
12221102 6267.46 37.6154 1725.69 874.168 -704.496 1122.71 
9141.5 2
12221301 6250.92 1925.5 1491.08 866.188 -916.317 1260.92 
12221102 6544.42 -261.75 1704.5 559.505 -604.779 823.895 
9142 2
12221301 6582.54 1351.46 1511.92 669.943 -1159.67 1339.28 
12221102 6918.69 -631.462 1715.38 756.112 -746.892 1062.8 
9142.5 2
12221301 6940.46 839.462 1613.85 712.994 -1019.92 1244.43 
12221102 7339.54 -1093.08 1731.77 838.339 -919.553 1244.34 
9143 2
12221301 7382.46 404 1635.46 884 -870.923 1240.95 
12221102 7715 -1494 1743.08 750.923 -801.846 1098.56 
9143.5 2
12221301 7845.58 -149.75 1756 928.1 -1109.72 1446.67 
12221102 8184.92 -1838 1784 941.717 -689.379 1167.08 
9144 2
12221301 8185.85 -556.769 1676.92 671.13 -802.799 1046.38 
12221102 8560.54 -2171.62 1764.08 740.871 -658.019 990.898 
9144.5 2
12221301 8705.75 -1089.33 1715.83 1021.42 -1046.29 1462.2 
12221102 8999.5 -2460.33 1790.08 862.4 -567.226 1032.22 
9145 2
12221301 9146.5 -1480.58 1678.33 899.49 -798.469 1202.76 
12221102 9328.92 -2841.25 1795.58 672.279 -777.381 1027.75 
9145.5 2
12221301 9442.33 -1934.75 1719.33 601.287 -923.103 1101.66 
12221102 9666.92 -3296.08 1817.33 686.992 -924.458 1151.77 
9146 2
12221301 9958.69 -2538.15 1716.77 1014.46 -1185.47 1560.28 
12221102 10150.5 -3622.92 1853.77 950.141 -642.121 1146.77 
9146.5 2
12221301 10378.2 -2828.83 1698.08 832.29 -576.745 1012.59 
12221102 10476.4 -3868.5 1804.5 646.584 -487.256 809.623 
9147 2
12221301 10726.4 -3186.15 1695.08 700.64 -718.955 1003.89 
12221102 10858.5 -4184.69 1727.69 768.702 -636.202 997.825 
9147.5 2
12221301 11051.8 -3537.58 1651 665.369 -718.67 979.389 
12221102 11184.1 -4597.58 1710.33 665.893 -844.358 1075.34 
9148 2
12221301 11459.3 -4097.85 1622.62 818.389 -1125.03 1391.2 
12221102 11580.3 -4958.23 1741.62 795.631 -724.192 1075.86 
9148.5 2
12221301 11899.5 -4498.15 1658.92 854.668 -777.296 1155.27 
12221102 11986.5 -5392.77 1701.31 788.648 -843.764 1154.95 
9149 2
12221301 12275.6 -4939.92 1694.42 759.842 -892.45 1172.1 
12221102 12425.4 -5775.75 1684.75 886.778 -773.699 1176.85 
9149.5 2
12221301 12753.7 -5361.38 1652.77 961.99 -848.024 1282.41 
12221102 12879.8 -6066.23 1737.23 914.19 -584.468 1085.06 
9150 2
12221301 13196.4 -5783.92 1664.08 868.024 -828.507 1199.95 
12221102 13276.8 -6381.46 1782.31 778.582 -618.1 994.101 
9150.5 2
12221301 13660.4 -6052.25 1729.58 929.924 -537.729 1074.2 
12221102 13634.1 -6665.08 1752.83 715.906 -568.38 914.099 
9151 2
12221301 14030.2 -6402.92 1691.38 751.498 -712.75 1035.74 
12221102 13921.9 -7013.85 1764.15 585.04 -708.868 919.111 
9151.5 2
12221301 14428 -6703.92 1668.83 803.73 -608.068 1007.83 
12221102 14297.4 -7282.25 1765.17 758.573 -542.23 932.441 
9152 2
12221301 14891.5 -7014.38 1713.46 921.548 -617.233 1109.16 
12221102 14692.1 -7650.38 1769.69 784.613 -731.878 1072.97 
9152.5 2
12221301 15259.5 -7497.17 1736.33 734.454 -963.637 1211.62 
12221102 15106.2 -8161.83 1747 826.693 -1020.86 1313.61 
9153 2
12221301 15482.2 -7820.92 1744.38 442.805 -643.651 781.257 
12221102 15458.5 -8431.23 1744.69 700.222 -535.581 881.566 
9153.5 2
12221301 15802.1 -8135.25 1719.75 635.89 -624.904 891.55 
12221102 15738.8 -8722.75 1760.92 557.399 -579.561 804.105 
9154 2
12221301 16072 -8454.15 1657.62 534.488 -631.493 827.322 
12221102 16130.5 -9083.23 1776.54 775.654 -713.823 1054.13 
9154.5 2
12221301 16401.7 -8807.75 1643.5 642.625 -689.271 942.37 
12221102 16487.6 -9468.83 1785.83 695.994 -751.662 1024.4 
9155 2
12221301 16655.6 -9211.5 1635.17 511.929 -814.012 961.606 
12221102 16901.5 -10063.2 1805.67 834.509 -1198.25 1460.21 
9155.5 2
12221301 17073.8 -9670.58 1688.08 848.208 -931.204 1259.6 
12221102 17206.9 -10356.5 1795.67 619.506 -594.997 858.958 
9156 2
12221301 17468.1 -9999.46 1672.54 791.821 -660.398 1031.07 
12221102 17492.3 -10747.8 1806.46 573.074 -785.681 972.476 
9156.5 2
12221301 17987.2 -10448.4 1676.58 1025.87 -887.263 1356.33 
12221102 17850.2 -11035.6 1759.42 707.396 -568.803 907.714 
9157 2
12221301 18167.9 -10694.4 1690 368.126 -501.018 621.72 
12221102 18278.1 -11494.8 1759.67 871.351 -935.336 1278.32 
9157.5 2
12221301 18335.1 -11028.8 1661.5 339.77 -679.709 759.9 
12221102 18869.8 -11862.2 1761.42 1202.74 -746.782 1415.72 
9158 1
12221102 19327.5 -12123.2 1756 911.61 -519.729 1049.36 
9158.5 1
12221102 19749.5 -12195.2 1768.75 839.043 -143.167 851.169 
9159 1
12221102 20161.5 -12595.2 1744.33 840.816 -816.327 1171.9 
9159.5 1
12221102 20376.2 -13090.2 1756.77 424.217 -978.236 1066.26 
9160 1
12221102 20743.1 -13285.4 1756.25 732.394 -389.746 829.64 
9160.5 1
12221102 21052.7 -13592.2 1760.77 611.875 -606.2 861.319 
9161 1
12221102 21431.9 -13881.8 1741.25 746.505 -570.071 939.282 
9161.5 1
12221102 21831.6 -14055.8 1720.67 825.758 -359.676 900.69 
9162 1
12221102 22313.8 -14328.7 1691.62 962.447 -544.629 1105.86 
9162.5 1
12221102 22901 -14656.7 1689.42 1165.14 -650.743 1334.55 
9163 1
12221102 23358.8 -15011 1715.17 932.451 -721.656 1179.09 
9163.5 1
12221102 23888.6 -15375.1 1713.38 1051.15 -722.375 1275.44 
9164 1
12221102 24311.8 -15597.3 1743.92 824.824 -433.248 931.686 
9164.5 1
12221102 24767.5 -15736.8 1737.92 937.757 -287.037 980.703 
9165 1
12221102 25211.2 -15981.9 1758.23 880.266 -486.289 1005.66 
9165.5 1
12221102 25774 -16139.6 1706.83 1112.34 -311.582 1155.16 
9166 1
12221102 26241.1 -16223.7 1682.83 979.21 -176.275 994.95 
9166.5 1
12221102 26924.2 -16473 1753.77 1331.67 -486.03 1417.59 
9167 1
12221102 27519.4 -16663.9 1787.5 1180.92 -378.803 1240.19 
9167.5 1
12221102 28017.4 -16933.5 1825 1012.2 -547.934 1150.99 
9168 1
12221102 28415.8 -17217.8 1785.31 795.268 -567.404 976.933 
9168.5 1
12221102 28869.8 -17512.9 1744.67 897.208 -583.295 1070.15 
9169 1
12221102 29367.7 -17720.7 1741.83 1018.06 -424.847 1103.15 
9169.5 1
12221102 29802 -17790.9 1724.54 858.366 -138.847 869.523 
9170 1
12221102 30521.7 -18274.2 1674.85 1400.18 -940.138 1686.52 
9170.5 1
12221102 31282.8 -18628.9 1649.25 1540.6 -718.143 1699.76 
9171 1
12221102 31764.5 -18718.3 1607.62 953.884 -177.012 970.169 
9171.5 1
12221102 32262.1 -18951.9 1670.67 987.345 -463.51 1090.73 
9172 1
12221102 33018.8 -19210.6 1733.08 1522.51 -520.521 1609.03 
9172.5 1
12221102 33503.9 -19379.4 1728 966.429 -336.258 1023.26 
9173 1
12221102 34047.5 -19583.4 1753.75 1123.11 -421.488 1199.59 
9173.5 1
12221102 34574.2 -19799.8 1763.08 1070.46 -439.871 1157.31 
9174 1
12221102 35067.8 -20038.7 1729.08 985.196 -476.713 1094.47 
9174.5 1
12221102 35592.8 -20322.9 1743.92 1048.07 -567.365 1191.79 
9175 1
12221102 36328.8 -20500.8 1777.08 1471.83 -355.667 1514.2 
9175.5 1
12221102 36870.6 -20802.6 1803.38 1048.1 -583.879 1199.76 
9176 1
12221102 37359.8 -20970.5 1826.25 953.479 -327.26 1008.08 
9176.5 1
12221102 37912.6 -21175.2 1837 1105.67 -409.333 1179 
9177 1
12221102 38438.6 -21324.6 1852.25 1060.48 -301.243 1102.44 
9177.5 1
12221102 38991.8 -21416 1850.33 1110.78 -183.568 1125.84 
9178 1
12221102 39495.9 -21462.1 1871.67 1010.35 -92.3514 1014.57 
9178.5 1
12221102 39999.5 -21639 1884.45 1042.71 -366.287 1105.17 
9179 1
12221102 40403.8 -21881.7 1873.75 818.397 -491.228 954.504 
9179.5 1
12221102 41255.1 -22414.7 1828 1643.33 -1029.01 1938.91 
9180 1
12221102 41814.3 -22481.6 1816.58 1098.74 -131.417 1106.57 
9180.5 1
12221102 42268.8 -22608.9 1809.08 914.319 -256.204 949.537 
9181 1
12221102 42931.7 -22911 1720.42 1350.14 -615.241 1483.71 
9181.5 1
12221102 43532.1 -23073.7 1585.5 1203.36 -326.081 1246.76 
9182 1
12221102 44214.9 -23197 1711.92 1338.78 -241.737 1360.43 
9182.5 1
12221102 44851.7 -23228.3 1799.46 1289.01 -63.3759 1290.56 
9183 1
12221102 45241.5 -23237.2 1759 779.538 -17.6923 779.739 
9183.5 1
12221102 45746 -23480.5 1712.85 1007.06 -485.644 1118.05 
9184 1
12221102 46373.9 -23479.5 1725.08 1260.88 1.9308 1260.88 
9184.5 1
12221102 46892.5 -23195 1750.92 1056.1 579.43 1204.61 
