# Supplementary material for: Intrinsic group behaviour II: On the dependence of triad spatial dynamics on social and personal features; and on the effect of social interaction on small group dynamics
Source: PLoS One. 2019 Dec 3;14(12):e0225704. doi: 10.1371/journal.pone.0225704 (PMC6890182; doi:10.1371/journal.pone.0225704)
Supplement: S2 Data Set — (ZIP) [file pone.0225704.s002.zip › set_2_nint/group_traj_dyas_noint/traj_2_0109_16.dat]

2 12192601 12191402 0 1 0 0 2 0 1 30 30 30 1784.43 1812.41 1756.44 
8954.5 1
12191402 17682 -10423.3 1545.33 0 0 0 
8955 1
12191402 17475.3 -10110.5 1618.92 -651.945 986.856 1182.76 
8955.5 1
12191402 17174 -9662.17 1641.33 -590.85 879.085 1059.19 
8956 1
12191402 16815.5 -9194.54 1589.31 -709.977 925.996 1166.85 
8956.5 1
12191402 16321.8 -8544.25 1608.75 -969.964 1277.58 1604.07 
8957 1
12191402 15862.7 -8093.58 1650.33 -927.441 910.438 1299.63 
8957.5 1
12191402 15412.8 -7788.75 1652.33 -910.762 617.072 1100.12 
8958 1
12191402 15067.6 -7414.23 1551.08 -679.399 737.243 1002.55 
8958.5 1
12191402 14629.5 -6904.83 1509.92 -865.841 1006.71 1327.84 
8959 1
12191402 14181.3 -6451.83 1491.42 -925.964 935.95 1316.59 
8959.5 1
12191402 13872.5 -6135.92 1506.75 -638.085 652.72 912.796 
8960 1
12191402 13446.9 -5726.67 1468.92 -837.762 805.61 1162.26 
8960.5 1
12191402 13152.8 -5322 1596.83 -583.499 802.91 992.54 
8961 1
12191402 12680.3 -4908.08 1565.83 -924.658 810.013 1229.27 
8961.5 1
12191402 12252.1 -4251.42 1558.67 -846.344 1297.76 1549.35 
8962 1
12191402 11909.5 -3760.92 1529.25 -677.042 969.368 1182.4 
8962.5 1
12191402 11587.4 -3390.09 1512.55 -646.86 744.63 986.358 
8963 1
12191402 11311.7 -3133.18 1509.64 -563.674 525.376 770.551 
8963.5 1
12191402 10980.5 -2777.55 1541.82 -676.067 725.788 991.885 
8964 1
12191402 10596.9 -2390.33 1514.83 -764.02 771.339 1085.67 
8964.5 1
12191402 10361.5 -1985.25 1522.67 -458.902 789.636 913.3 
8965 1
12191402 10033.3 -1429.25 1489.75 -642.205 1088.06 1263.45 
8965.5 1
12191402 9661.18 -891.909 1447.45 -747.292 1079 1312.51 
8966 1
12191402 9334.92 -462 1456.25 -661.795 872.027 1094.72 
8966.5 2
12192601 1522.57 8342.29 1422 0 0 0 
12191402 8938.18 -70.0909 1468 -811.319 801.45 1140.42 
8967 2
12192601 1435.67 7906.42 1679.25 -207.41 -1040.26 1060.74 
12191402 8441.83 194.417 1430.5 -986.776 525.86 1118.15 
8967.5 2
12192601 1370.09 7587.45 1749.18 -129.596 -630.36 643.544 
12191402 7998.91 622.455 1439.27 -875.344 845.925 1217.3 
8968 2
12192601 1352 7373.91 1749 -36.6213 -432.278 433.827 
12191402 7606.27 1017.55 1432 -794.81 799.779 1127.55 
8968.5 2
12192601 1388.82 7154.91 1764.82 76.0706 -452.479 458.829 
12191402 7266.27 1481.27 1411.36 -702.479 958.114 1188.05 
8969 2
12192601 1388.55 6976.45 1701.91 -0.542201 -354.78 354.781 
12191402 6975 2017.73 1394.18 -579.071 1066.51 1213.58 
8969.5 2
12192601 1411.45 6702.91 1685.18 44.7443 -534.268 536.139 
12191402 6641.55 2540 1346.82 -651.278 1020.06 1210.25 
8970 2
12192601 1513.8 6395.3 1750.1 205.101 -616.451 649.676 
12191402 6362.8 2969.7 1343.1 -558.608 861.122 1026.44 
8970.5 2
12192601 1664.45 6124.45 1783.55 308.087 -553.876 633.795 
12191402 6167.18 3298 1386.91 -400.037 671.37 781.516 
8971 2
12192601 1758 5945.36 1806.45 181.642 -347.749 392.331 
12191402 6013.64 3583.91 1389.36 -298.147 555.163 630.157 
8971.5 2
12192601 2049.55 5821.09 1787.82 577.318 -246.085 627.577 
12191402 5858 4240.36 1456 -308.191 1299.91 1335.94 
8972 2
12192601 2174.5 5506.9 1747 253.457 -637.304 685.855 
12191402 5653.1 4615.7 1501.8 -415.619 761.331 867.389 
8972.5 2
12192601 2358.18 5142.73 1726.55 373.337 -740.188 829.011 
12191402 5372.82 4995.27 1488.09 -569.678 771.489 959.025 
8973 1
12192601 3212.27 4840.45 1735.55 1674.69 -592.692 1776.48 
8973.5 1
12192601 4054.64 4979.55 1740.18 1671.36 275.974 1693.99 
8974 1
12192601 4755.91 4737 1760.36 1416.71 -489.991 1499.05 
8973 1
12191402 5310 5199 1488 -225.155 730.205 764.13 
8974.5 2
12192601 5175.55 4316.64 1730.73 849.466 -850.939 1202.37 
12191402 4562 4106 1611 -383.984 -561.088 679.9 
8975 2
12192601 5439.45 3849.91 1662.82 528.876 -935.325 1074.5 
12191402 4608.18 3893.27 1601.45 167.934 -773.554 791.573 
8975.5 2
12192601 5801.09 3379.64 1625.18 721.829 -938.668 1184.12 
12191402 4856.27 3230.91 1614.91 495.191 -1322.08 1411.78 
8976 2
12192601 6199 3099.09 1629.91 792.648 -558.855 969.85 
12191402 5294.36 2675.73 1601 872.691 -1105.94 1408.79 
8976.5 2
12192601 6411.27 2792.09 1610 434.985 -629.098 764.838 
12191402 5600.82 2398 1552.45 627.981 -569.113 847.496 
8977 2
12192601 6735.42 2386.17 1541 633.094 -792.821 1014.58 
12191402 6021 1860.75 1647.83 820.668 -1049.32 1332.13 
8977.5 2
12192601 7061.73 1651.36 1580.73 634.846 -1429.58 1564.2 
12191402 6355.91 1287.55 1680.45 651.574 -1115.18 1291.58 
8978 2
12192601 7465.45 1083.55 1620.82 822.255 -1156.45 1418.97 
12191402 6754.73 819.182 1726.36 812.257 -953.897 1252.87 
8978.5 2
12192601 7760.91 612.364 1621.45 600.517 -957.687 1130.39 
12191402 7109.91 359.909 1744.91 721.914 -933.481 1180.06 
8979 2
12192601 8032.45 192.455 1619.09 551.922 -853.474 1016.38 
12191402 7485.27 -211.545 1767.18 762.934 -1161.49 1389.65 
8979.5 2
12192601 8408.33 -453.667 1692.5 729.862 -1254.6 1451.46 
12191402 7872 -751.667 1793.67 750.927 -1048.78 1289.89 
8980 2
12192601 8688.73 -992.091 1729.09 554.138 -1064.08 1199.72 
12191402 8291.55 -1382.36 1776.36 829.141 -1246.44 1497.02 
8980.5 2
12192601 9225.5 -1459.67 1755.17 1071.4 -933.285 1420.89 
12191402 8667.75 -1811.33 1779.75 750.907 -856.227 1138.85 
8981 2
12192601 9757.27 -1965.18 1768.91 1080.84 -1027.47 1491.28 
12191402 9058.27 -2292.45 1784.64 793.745 -977.889 1259.48 
8981.5 2
12192601 10160.7 -2340.08 1698.58 819.906 -761.995 1119.32 
12191402 9408.92 -2815.33 1803.58 712.691 -1062.76 1279.61 
8982 2
12192601 10621.7 -2840.67 1761.67 896.887 -973.898 1323.96 
12191402 9881.5 -3346.42 1818.25 919.423 -1033.24 1383.08 
8982.5 2
12192601 11109.5 -3261.5 1720.33 956.536 -825.163 1263.27 
12191402 10321 -3770.08 1787.42 861.765 -830.719 1196.97 
8983 2
12192601 11446 -3551.73 1674.45 690.965 -595.949 912.463 
12191402 10690.4 -4225.91 1734.91 758.447 -935.987 1204.7 
8983.5 2
12192601 11862.6 -4028.75 1682.92 858.935 -983.552 1305.81 
12191402 11076.8 -4756.67 1710.75 796.673 -1094.35 1353.62 
8984 2
12192601 12185.6 -4480.58 1650.5 647.295 -905.478 1113.05 
12191402 11470.3 -5239.58 1722.17 788.744 -967.769 1248.48 
8984.5 2
12192601 12644.4 -4978.58 1644.83 919.506 -997.996 1357.01 
12191402 11825.1 -5670.5 1735.75 710.922 -863.56 1118.55 
8985 2
12192601 13147.3 -5579.42 1686.75 984.181 -1175.8 1533.34 
12191402 12513.2 -6323.25 1758.17 1346.71 -1277.4 1856.17 
8985.5 2
12192601 13538.4 -6014.33 1669.67 766.83 -852.778 1146.85 
12191402 12837.3 -6752.75 1773.08 635.458 -842.157 1055 
8986 2
12192601 13919.9 -6324.25 1677.75 766.064 -622.323 986.985 
12191402 13235 -7068 1807 798.527 -633.032 1019.01 
8986.5 2
12192601 14329.1 -6751.42 1681.42 808.63 -844.203 1169 
12191402 13641.8 -7502.25 1847.33 804.018 -858.202 1175.99 
8987 2
12192601 14758.5 -7115.55 1716.73 871.12 -738.598 1142.09 
12191402 14063.4 -7928.09 1785.09 855.031 -863.775 1215.39 
8987.5 2
12192601 15141.5 -7456.31 1728.54 764.304 -680.164 1023.12 
12191402 14441.2 -8296 1791.08 754.072 -734.349 1052.57 
8988 2
12192601 15565.5 -7623.45 1708.36 841.256 -331.641 904.266 
12191402 14859.2 -8606.82 1786.82 829.421 -616.703 1033.57 
8988.5 2
12192601 15903.8 -8021.42 1698 700.577 -823.938 1081.52 
12191402 15239.1 -9111.67 1791.67 786.546 -1045.23 1308.12 
8989 2
12192601 16212.3 -8476.67 1692.83 596.712 -880.561 1063.7 
12191402 15616 -9547.5 1813.5 729.046 -843.005 1114.52 
8989.5 2
12192601 16583.9 -9033.67 1664.08 740.206 -1109.56 1333.8 
12191402 15981.6 -10136.5 1791.17 728.254 -1173.31 1380.94 
8990 2
12192601 16903 -9511 1636.67 651.19 -974.15 1171.76 
12191402 16494.2 -10626.5 1797 1046.26 -1000 1447.29 
8990.5 2
12192601 17304.5 -10067.3 1637.75 827.835 -1147.08 1414.6 
12191402 16909.1 -11022.6 1811.75 855.326 -816.667 1182.59 
8991 2
12192601 17730.8 -10669.8 1729.15 826.252 -1167.66 1430.43 
12191402 17307.3 -11326.5 1829.77 771.753 -588.911 970.782 
8991.5 2
12192601 18255.3 -11043.7 1755.5 1022.39 -728.695 1255.5 
12191402 17766.2 -11722.1 1814.92 894.624 -771.193 1181.14 
8992 2
12192601 18961.9 -11435.8 1737.91 1456.86 -808.56 1666.19 
12191402 18439.8 -12136.5 1806 1388.8 -854.374 1630.56 
8992.5 2
12192601 19787 -11726.8 1760.17 1687.3 -595.123 1789.18 
12191402 19241.7 -12484.4 1767.25 1639.77 -711.579 1787.51 
8993 2
12192601 20179.4 -12027.2 1811.42 772.474 -591.207 972.75 
12191402 19590.8 -12923.8 1869.33 687.336 -864.993 1104.83 
8993.5 2
12192601 20317.7 -12295.9 1785.91 275.519 -535.343 602.083 
12191402 19898.7 -13295.4 1924.82 613.335 -740.1 961.212 
8994 2
12192601 21053.6 -12895.9 1773.5 1486.58 -1212.14 1918.12 
12191402 20269.5 -13705.6 1808 749.036 -828.727 1117.07 
8994.5 2
12192601 21154.2 -12971.2 1851.92 195.85 -146.563 244.618 
12191402 20749.2 -14088 1812.92 933.204 -744.001 1193.49 
8995 2
12192601 21132.2 -12941.5 1846.73 -45.0371 60.807 75.6693 
12191402 21172.4 -14368 1809.73 863.667 -571.429 1035.59 
8995.5 2
12192601 21264.9 -12878.3 1856.33 267.611 127.261 296.329 
12191402 21632.3 -14673.5 1749.83 927.358 -615.927 1113.27 
8996 1
12191402 22134.8 -15025.6 1660.82 1011.04 -708.524 1234.58 
8996.5 1
12191402 22933.8 -15116.5 1715.42 1630.64 -185.436 1641.15 
8997 1
12191402 23461.2 -15223.2 1725.33 1038.22 -209.974 1059.24 
8997.5 1
12191402 24014.4 -15346.2 1735.58 1093.21 -243.083 1119.91 
8998 1
12191402 24580.9 -15577.9 1746.55 1135.26 -464.414 1226.57 
8998.5 1
12191402 25036.3 -15800.8 1743.67 925.659 -452.929 1030.53 
8999 1
12191402 25534.7 -15993.3 1694.82 1000.79 -386.592 1072.86 
8999.5 1
12191402 26320.8 -16166.8 1677.92 1544.25 -340.984 1581.45 
9000 1
12191402 26946 -16430.2 1647.08 1223.58 -515.492 1327.74 
9000.5 1
12191402 27553.4 -16547 1722.83 1209.99 -232.57 1232.14 
9001 1
12191402 28191 -16750.9 1847.75 1298.54 -415.309 1363.34 
9001.5 1
12191402 28715.9 -17019.1 1786.08 1064.75 -543.936 1195.64 
9002 1
12191402 29257.3 -17278.8 1779.54 1078.46 -517.315 1196.11 
9002.5 1
12191402 29821.2 -17397.2 1750.69 1127.69 -236.923 1152.31 
9003 1
12191402 30322.2 -17535 1706.43 992.199 -272.81 1029.02 
9003.5 1
12191402 30983.7 -17721.8 1631.33 1320.26 -372.921 1371.92 
9004 1
12191402 31605.5 -18030.4 1564.31 1274.33 -632.277 1422.56 
9004.5 1
12191402 32422.7 -18266.5 1626.62 1589.79 -459.294 1654.81 
9005 1
12191402 33026.8 -18635.1 1794.17 1225.44 -747.712 1435.54 
9005.5 1
12191402 33568.2 -18726.2 1780.85 1100.24 -185.259 1115.73 
9006 1
12191402 34244.1 -19034.2 1785.21 1309.92 -596.867 1439.49 
9006.5 1
12191402 34762.2 -19152.4 1770.57 1008.06 -229.85 1033.93 
9007 1
12191402 35321.9 -19337.5 1783.29 1117.19 -369.547 1176.73 
9007.5 1
12191402 35819.6 -19604.9 1732.86 1011.47 -543.554 1148.27 
9008 1
12191402 36365.7 -19884.5 1747 1135.43 -581.23 1275.55 
9008.5 1
12191402 36808.9 -20021.9 1740.57 886.429 -274.714 928.021 
9009 1
12191402 37341.8 -20075.5 1748 1055.13 -106.147 1060.46 
9009.5 1
12191402 38195.1 -20179.1 1850.62 1723.85 -209.324 1736.52 
9010 1
12191402 38905.7 -20554.9 1908.79 1396.14 -738.412 1579.39 
9010.5 1
12191402 39479.5 -20768.7 1917.85 1154.42 -430.108 1231.94 
9011 1
12191402 39970.9 -20965.6 1891.79 975.133 -390.775 1050.52 
9011.5 1
12191402 40744.9 -21214.1 1828.67 1771.08 -568.577 1860.11 
9012 1
12191402 41141.8 -21370.7 1846 693.932 -273.804 745.997 
9012.5 1
12191402 41626.7 -21781.6 1964.08 1008.05 -854.237 1321.32 
9013 1
12191402 42198.7 -22006.3 1854.08 1102.12 -432.933 1184.1 
9013.5 1
12191402 42888.2 -22082.2 1711.46 1365.42 -150.19 1373.66 
9014 1
12191402 43459.5 -22270.8 1681.77 1140.18 -376.631 1200.78 
9014.5 1
12191402 44023.8 -22460.3 1682.75 1156.33 -388.293 1219.78 
9015 1
12191402 44608.6 -22641.2 1722.15 1174.43 -363.248 1229.32 
9015.5 1
12191402 45191.8 -22717.5 1743.17 1157.18 -151.328 1167.03 
9016 1
12191402 45686.3 -22761.7 1769.69 977.222 -87.3366 981.117 
9016.5 1
12191402 46069.8 -22864.8 1756.5 777.942 -209.042 805.539 
9017 1
12191402 46488.8 -22915.6 1829.42 858.607 -104.167 864.902 
9017.5 1
12191402 46728.8 -23077.5 1785.54 470.613 -317.559 567.733 
9018 1
12191402 47120.6 -23408.2 1758.42 766.609 -647.185 1003.26 
