# Supplementary material for: Intrinsic group behaviour II: On the dependence of triad spatial dynamics on social and personal features; and on the effect of social interaction on small group dynamics
Source: PLoS One. 2019 Dec 3;14(12):e0225704. doi: 10.1371/journal.pone.0225704 (PMC6890182; doi:10.1371/journal.pone.0225704)
Supplement: S2 Data Set — (ZIP) [file pone.0225704.s002.zip › set_2_nint/group_traj_dyas_noint/traj_2_0109_15.dat]

2 12193601 12193001 0 1 0 0 2 0 1 50 50 50 1721.16 1725 1717.32 
8970.5 1
12193001 7869 701.667 1390 0 0 0 
8971 1
12193001 8110 193.909 1513.64 604.01 -1272.58 1408.64 
8971.5 1
12193001 8468.91 -478.091 1650.73 710.711 -1330.69 1508.59 
8972 1
12193001 8763.5 -808.7 1604.8 597.547 -670.607 898.207 
8972.5 1
12193001 9039 -1338.45 1594.73 559.959 -1076.74 1213.64 
8973 1
12193001 9353.27 -1896.36 1632.64 616.221 -1093.94 1255.56 
8973.5 1
12193001 9731.09 -2456.82 1603.82 749.639 -1112.01 1341.09 
8974 1
12193001 10126.9 -3039.27 1658.27 799.633 -1176.68 1422.67 
8974.5 1
12193001 10455.5 -3543.45 1651 665.256 -1020.61 1218.28 
8975 1
12193001 10714.9 -4036.36 1665.27 519.767 -987.794 1116.2 
8975.5 1
12193001 11049.1 -4533.82 1634.91 667.03 -992.923 1196.17 
8976 1
12193001 11460.1 -5010.45 1616 818.725 -949.475 1253.72 
8976.5 2
12193601 12341.8 -4647.5 1400 0 0 0 
12193001 11801.3 -5451.18 1678.18 699.143 -903.13 1142.12 
8977 2
12193601 12629.3 -5109.67 1467.83 803.305 -1290.97 1520.49 
12193001 12233.3 -6043.33 1626.08 843.868 -1156.55 1431.68 
8977.5 2
12193601 13151.3 -5865.73 1597.18 1015.45 -1470.94 1787.4 
12193001 12747 -6502.73 1691.64 999.351 -893.763 1340.71 
8978 2
12193601 13585.9 -6258.55 1637.55 885.206 -800.037 1193.17 
12193001 13116.5 -6944.73 1702 752.453 -900.204 1173.27 
8978.5 2
12193601 13976.7 -6665.45 1665.18 794.346 -827.051 1146.73 
12193001 13527.5 -7351 1705.64 835.551 -825.758 1174.74 
8979 2
12193601 14362.4 -7042.73 1684.45 783.814 -766.814 1096.53 
12193001 13839.5 -7763.45 1693.09 633.962 -838.322 1051.04 
8979.5 2
12193601 14761.6 -7466.92 1690.5 775.184 -823.669 1131.08 
12193001 14259.9 -8152.58 1724.33 816.431 -755.59 1112.42 
8980 2
12193601 15236.2 -8020.09 1662.55 937.942 -1093.23 1440.45 
12193001 14586.1 -8677.55 1707.91 644.613 -1037.47 1221.43 
8980.5 2
12193601 15599.8 -8435.58 1682.25 725.685 -829.326 1102 
12193001 14929 -9075.42 1675 684.449 -794.154 1048.4 
8981 2
12193601 15944.2 -8787.27 1703.55 700.065 -714.816 1000.53 
12193001 15341.5 -9754.55 1645 838.322 -1380.34 1614.97 
8981.5 2
12193601 16299.5 -9200.25 1641.67 722.191 -839.385 1107.31 
12193001 15706.2 -10223.7 1667.25 741.454 -953.498 1207.85 
8982 2
12193601 16661.2 -9770.25 1673.75 703.794 -1108.95 1313.43 
12193001 16153.1 -10668.4 1684.92 869.326 -865.272 1226.55 
8982.5 2
12193601 17044.9 -10463.2 1754.33 752.288 -1358.66 1553.03 
12193001 16527.8 -11095.1 1671.5 734.641 -836.601 1113.37 
8983 2
12193601 17239.9 -10863.2 1710.64 400.395 -821.386 913.779 
12193001 16938.1 -11444.5 1679.91 842.589 -717.395 1106.62 
8983.5 2
12193601 17889 -11270.7 1695.58 1338.33 -840.175 1580.2 
12193001 17389.6 -11767.8 1592.92 930.912 -666.76 1145.06 
8984 2
12193601 18481.1 -11622.4 1626.67 1186.54 -704.91 1380.14 
12193001 18145.9 -12200.6 1438.75 1515.7 -867.234 1746.26 
8984.5 2
12193601 18956.5 -12071.9 1654 952.739 -900.802 1311.17 
12193001 18601.3 -12542.8 1423.83 912.659 -685.872 1141.65 
8985 2
12193601 19354.9 -12388.5 1693.92 779.68 -619.537 995.855 
12193001 19200 -12958.8 1561.42 1171.56 -813.927 1426.54 
8985.5 2
12193601 19806.4 -12623.8 1706.17 885.294 -461.438 998.334 
12193001 19583.5 -13181 1634.25 751.961 -435.784 869.11 
8986 2
12193601 20292.2 -12907.4 1723.33 975.402 -569.444 1129.46 
12193001 20002.8 -13465.8 1669.17 842.035 -571.787 1017.82 
8986.5 2
12193601 20770.8 -13197.5 1707.75 945.817 -573.287 1106 
12193001 20492.2 -13781.8 1715.33 967.062 -624.671 1151.27 
8987 2
12193601 21154 -13463.7 1726.36 777.383 -540.015 946.542 
12193001 20912.6 -13995.6 1683.18 852.88 -433.678 956.807 
8987.5 2
12193601 21443.2 -13597.7 1765.46 577.153 -267.395 636.087 
12193001 21299.2 -14194.7 1759.38 771.492 -397.317 867.791 
8988 2
12193601 21979.8 -13895.2 1678.91 1064.81 -590.257 1217.47 
12193001 21815 -14475.6 1701.36 1023.5 -557.429 1165.46 
8988.5 2
12193601 22488.8 -14111.3 1554.5 1053.69 -447.519 1144.79 
12193001 22368.2 -14729.8 1574.92 1145.27 -526.115 1260.34 
8989 2
12193601 23102.8 -14318.8 1446.75 1187.78 -401.193 1253.71 
12193001 23139.8 -14951 1617.42 1492.42 -427.95 1552.57 
8989.5 2
12193601 23809.7 -14384.8 1543.83 1408.03 -131.64 1414.17 
12193001 23762.7 -15105 1649.42 1240.87 -306.773 1278.23 
8990 2
12193601 24290.3 -14631.4 1623.33 980.952 -503.231 1102.5 
12193001 24265.8 -15207.4 1643.25 1026.87 -209.014 1047.93 
8990.5 2
12193601 24850.6 -14813.4 1563.67 1155.15 -375.258 1214.58 
12193001 24755.5 -15350.4 1643 1009.62 -294.845 1051.79 
8991 2
12193601 25346.4 -14963 1500.69 960.855 -289.89 1003.63 
12193001 25261.8 -15510.7 1554.77 981.142 -310.612 1029.14 
8991.5 2
12193601 25860 -15150.3 1458.42 1001.2 -365.172 1065.72 
12193001 25810.8 -15754.9 1517.67 1070.3 -476.071 1171.4 
8992 2
12193601 26451.6 -15279.2 1452.64 1219.87 -265.667 1248.46 
12193001 26398.6 -16009.5 1524.91 1211.97 -524.82 1320.72 
8992.5 2
12193601 26993.9 -15570.5 1473.67 1108.96 -595.743 1258.85 
12193001 26960.2 -16292.2 1464.58 1148.32 -578.143 1285.65 
8993 2
12193601 27548.8 -15852.2 1581.25 1092.36 -554.462 1225.02 
12193001 27479.4 -16542.8 1447.67 1022.15 -493.274 1134.95 
8993.5 2
12193601 28049.4 -16143.5 1593.73 997.072 -580.436 1153.72 
12193001 28093.7 -16830.8 1692.27 1223.73 -573.841 1351.59 
8994 2
12193601 28694.2 -16367.8 1699.5 1302.8 -453.107 1379.35 
12193001 28604.8 -16983.7 1728.42 1032.54 -308.785 1077.72 
8994.5 2
12193601 29145.2 -16507.5 1779.83 877.432 -271.725 918.543 
12193001 29053 -17186.5 1767.92 871.92 -394.617 957.061 
8995 2
12193601 29603.2 -16678.8 1728.27 934.555 -349.629 997.814 
12193001 29516.1 -17394.5 1702.82 945.083 -424.397 1036 
8995.5 2
12193601 30085.8 -16929.3 1708.5 972.92 -505.071 1096.21 
12193001 30079.6 -17621.8 1640.58 1136.07 -458.425 1225.08 
8996 2
12193601 30637.3 -17068.1 1596.09 1109.7 -279.19 1144.29 
12193001 30755.1 -17847.4 1564.64 1359.17 -453.783 1432.92 
8996.5 2
12193601 31247.2 -17412.3 1544.08 1244.68 -702.536 1429.26 
12193001 31276.1 -18042.5 1512.08 1063.25 -398.237 1135.38 
8997 2
12193601 31790.8 -17700.3 1513.58 1070.21 -566.929 1211.1 
12193001 31865.8 -18352.2 1502.92 1160.76 -609.744 1311.17 
8997.5 2
12193601 32526.2 -18120.1 1579.67 1453.39 -829.545 1673.47 
12193001 32648.6 -18713.4 1581.42 1547.1 -713.768 1703.82 
8998 2
12193601 33312 -18138.6 1674.09 1574.65 -37.1804 1575.09 
12193001 33265 -19020.1 1699 1235.3 -614.578 1379.74 
8998.5 2
12193601 34038.9 -18212.6 1651.83 1477.47 -150.299 1485.1 
12193001 33778.7 -19072.8 1677.33 1044.04 -107.2 1049.53 
8999 2
12193601 34612.9 -18324.8 1633.09 1152.6 -225.371 1174.42 
12193001 34378.4 -19206.5 1671.27 1204.21 -268.498 1233.78 
8999.5 2
12193601 35208.7 -18520.4 1656.67 1170.45 -384.28 1231.92 
12193001 34999.2 -19334 1641.58 1219.82 -250.402 1245.25 
9000 2
12193601 35691.5 -18796.2 1630.42 944.879 -539.791 1088.2 
12193001 35447.6 -19635.8 1670.08 877.365 -590.672 1057.67 
9000.5 2
12193601 36117.5 -19138.8 1631.58 848.606 -682.271 1088.86 
12193001 35967 -19858.8 1661.33 1034.69 -444.223 1126.02 
9001 2
12193601 36557.9 -19396.2 1629.08 896.979 -524.44 1039.04 
12193001 36688 -20200.3 1750.67 1468.43 -695.519 1624.82 
9001.5 2
12193601 36924.8 -19715.5 1602.54 744.279 -647.644 986.607 
12193001 37350.8 -20372 1767.77 1344.52 -348.208 1388.87 
9002 2
12193601 37451.1 -19872.6 1594.23 1048.27 -312.902 1093.97 
12193001 37822.6 -20553.7 1786.62 939.779 -361.937 1007.07 
9002.5 2
12193601 38100.2 -20051.6 1770.85 1298.31 -358 1346.76 
12193001 38218.8 -20774 1765.31 792.308 -440.615 906.583 
9003 2
12193601 38303.5 -20081.1 1850.57 402.513 -58.3288 406.718 
12193001 38242 -20775.9 1768 46.0015 -3.67751 46.1483 
9003.5 2
12193601 38457.3 -20148.5 1849.92 307.053 -134.588 335.254 
12193001 38408.2 -20809.6 1755 331.67 -67.3177 338.433 
9004 2
12193601 38791.5 -20341.9 1857.31 684.689 -396.359 791.138 
12193001 38726.8 -20936.5 1736.69 653.032 -260.154 702.944 
9004.5 2
12193601 39313.5 -20711.2 1870.92 1015.56 -718.497 1244.03 
12193001 39206.2 -21263.8 1731.08 932.505 -636.636 1129.1 
9005 1
12193601 40024.2 -21429.1 1868.58 1441.59 -1456.09 2049 
9005.5 1
12193601 41311.7 -22170.3 1835.08 2616.92 -1506.55 3019.6 
9006 1
12193601 41937.3 -22701.6 1662.21 1212.39 -1029.58 1590.57 
9006.5 1
12193601 42294.6 -23054.9 1555.71 695.108 -687.465 977.642 
9007 1
12193601 42949.1 -23200.2 1540.64 1306.53 -289.991 1338.33 
9007.5 1
12193601 43519.4 -23160.4 1581.79 1159.12 80.8653 1161.93 
9008 1
12193601 44182.1 -22976.1 1616.29 1377.64 383.13 1429.92 
9008.5 1
12193601 44728.3 -22875 1575.93 1092.43 202.286 1111 
9009 1
12193601 45268.5 -23241.7 1539.46 1069.81 -726.123 1292.96 
9009.5 1
12193601 45742.2 -23363.8 1597.31 956.954 -246.62 988.222 
9010 1
12193601 46343.1 -22888.3 1583.43 1180.43 934.152 1505.35 
9010.5 1
12193601 46774.5 -23175.4 1645.23 867.988 -577.664 1042.64 
