# Supplementary material for: Intrinsic group behaviour II: On the dependence of triad spatial dynamics on social and personal features; and on the effect of social interaction on small group dynamics
Source: PLoS One. 2019 Dec 3;14(12):e0225704. doi: 10.1371/journal.pone.0225704 (PMC6890182; doi:10.1371/journal.pone.0225704)
Supplement: S2 Data Set — (ZIP) [file pone.0225704.s002.zip › set_2_nint/group_traj_dyas_noint/traj_2_0109_14.dat]

2 12192602 12192703 0 1 0 0 1 0 1 40 40 40 1743.4 1815.71 1671.08 
8966.5 1
12192602 6688.25 2452.5 1543.25 0 0 0 
8967 2
12192703 6054 1288.25 1280.25 0 0 0 
12192602 6798.83 1895.42 1554.08 313.267 -1578.14 1608.93 
8967.5 2
12192703 6290.45 844.091 1469.09 714.364 -1341.87 1520.18 
12192602 6898.18 1091.73 1737 196.341 -1588.32 1600.41 
8968 2
12192703 6779 219.818 1532.64 988.958 -1263.71 1604.68 
12192602 7008.82 605.909 1748.64 223.96 -983.438 1008.62 
8968.5 2
12192703 7209.45 -485.545 1568 889.369 -1457.36 1707.3 
12192602 7319 105.455 1774.91 640.872 -1034 1216.5 
8969 2
12192703 7719.91 -1135.09 1629.73 1014.82 -1291.34 1642.38 
12192602 7660.82 -405.818 1809 679.559 -1016.45 1222.69 
8969.5 2
12192703 8193.73 -1774.27 1623.91 925.426 -1248.4 1554 
12192602 8107.82 -881.636 1778 873.047 -929.332 1275.1 
8970 2
12192703 8627.5 -2197.8 1638.5 869.284 -848.752 1214.92 
12192602 8497.7 -1481 1792.2 781.326 -1201.13 1432.89 
8970.5 2
12192703 8985.09 -2830.82 1643.27 731.27 -1294.52 1486.78 
12192602 8871.64 -2018.73 1821.36 764.696 -1099.65 1339.4 
8971 2
12192703 9249.64 -3426.82 1599.09 513.68 -1157.28 1266.16 
12192602 9516.73 -2658 1826.45 1252.6 -1241.31 1763.48 
8971.5 2
12192703 9565.55 -4008.73 1586.45 625.563 -1152.3 1311.15 
12192602 9900.09 -3222.36 1815.91 759.136 -1117.55 1351 
8972 2
12192703 9955.8 -4521.8 1596 791.591 -1040.72 1307.56 
12192602 10367.5 -3738.7 1815.6 948.091 -1047.34 1412.72 
8972.5 2
12192703 10449.2 -4881 1611.18 1002.81 -730.081 1240.42 
12192602 10827.1 -4206.91 1796.73 934.128 -951.644 1333.5 
8973 2
12192703 11026.8 -5557.55 1573.27 1132.62 -1326.56 1744.3 
12192602 11321.5 -4746.55 1729.45 969.519 -1058.11 1435.12 
8973.5 2
12192703 11592.5 -6092.45 1527.27 1122.47 -1061.33 1544.79 
12192602 11861.6 -5272.18 1761.18 1071.61 -1042.93 1495.34 
8974 2
12192703 12217 -6724 1550 1261.52 -1275.85 1794.22 
12192602 12351.6 -5906.18 1707.09 989.899 -1280.81 1618.76 
8974.5 2
12192703 12786.2 -7195.55 1598.36 1152.19 -954.545 1496.23 
12192602 12948.3 -6521.09 1779.27 1207.77 -1244.76 1734.39 
8975 2
12192703 13302.2 -7745.36 1604 1034.07 -1101.84 1511.08 
12192602 13468.5 -7056.09 1805.55 1042.45 -1072.14 1495.39 
8975.5 2
12192703 13716.6 -8231.82 1601.64 827.255 -970.967 1275.59 
12192602 13881.7 -7504.82 1799.73 824.896 -895.663 1217.65 
8976 2
12192703 14232.6 -8674.45 1630.55 1027.89 -881.746 1354.26 
12192602 14353.7 -7973.91 1798.27 940.239 -934.444 1325.61 
8976.5 2
12192703 14763.6 -9312.91 1616.27 1088.11 -1308.31 1701.67 
12192602 14825.3 -8534.55 1761.82 966.282 -1148.85 1501.18 
8977 2
12192703 15094.3 -9658.17 1588.5 645.893 -674.331 933.756 
12192602 15295 -8948.42 1775.92 917.436 -808.342 1222.75 
8977.5 2
12192703 15569.5 -10454.8 1586.27 924.36 -1549.91 1804.62 
12192602 15783.1 -9357.45 1823.18 949.593 -795.794 1238.96 
8978 2
12192703 16196.5 -10941.5 1675 1276.99 -991.298 1616.59 
12192602 16276.4 -10133.3 1817.73 1004.63 -1580.08 1872.41 
8978.5 2
12192703 16775.8 -11394.5 1703.27 1177.57 -920.732 1494.8 
12192602 16841.5 -10571.3 1777.45 1148.74 -890.244 1453.32 
8979 2
12192703 17204.1 -11564.5 1698.27 870.473 -345.528 936.543 
12192602 17310 -10992.8 1812.45 952.143 -856.8 1280.89 
8979.5 2
12192703 17977 -11770.2 1763.92 1500.79 -399.264 1553 
12192602 18131.5 -11316.2 1810.83 1595.15 -627.861 1714.26 
8980 2
12192703 18362.5 -11980.3 1737.91 761.948 -415.229 867.744 
12192602 18920 -12046 1786.18 1558.3 -1442.36 2123.37 
8980.5 2
12192703 18970 -12395.6 1741.58 1212.48 -828.963 1468.77 
12192602 19385 -12696.1 1805.83 928.144 -1297.57 1595.35 
8981 2
12192703 19290.1 -12783.5 1748.91 650.591 -788.541 1022.28 
12192602 19734.4 -12951.1 1877.09 710.089 -518.308 879.13 
8981.5 1
12192703 19494.5 -13275.5 1769.58 415.466 -999.908 1082.79 
8982 1
12192703 20172.9 -13977.9 1775.42 1319.88 -1366.57 1899.89 
8982.5 1
12192703 20821.2 -14489.8 1770.17 1271.08 -1003.59 1619.52 
