# Supplementary material for: Intrinsic group behaviour II: On the dependence of triad spatial dynamics on social and personal features; and on the effect of social interaction on small group dynamics
Source: PLoS One. 2019 Dec 3;14(12):e0225704. doi: 10.1371/journal.pone.0225704 (PMC6890182; doi:10.1371/journal.pone.0225704)
Supplement: S2 Data Set — (ZIP) [file pone.0225704.s002.zip › set_2_nint/group_traj_dyas_noint/traj_2_0109_13.dat]

2 12172300 12171801 0 1 0 0 2 0 1 50 50 50 1708.36 1725.56 1691.15 
8838.5 1
12171801 90 9316.78 1869.89 0 0 0 
8839 1
12171801 199.538 8748.77 1859.23 257.133 -1333.35 1357.92 
8839.5 1
12171801 645.154 8019.08 1843 872.046 -1427.97 1673.19 
8840 1
12171801 1093.67 7292 1823 906.087 -1468.84 1725.83 
8840.5 1
12171801 1527.92 6544.42 1874.42 899.068 -1547.79 1789.97 
8841 1
12171801 1841.85 5971.54 1927.46 609.572 -1112.38 1268.45 
8841.5 1
12171801 2281.83 5391.92 1952.25 852.688 -1123.3 1410.28 
8842 1
12171801 3063 4728.58 1917.5 1553.02 -1318.75 2037.39 
8842.5 1
12171801 3513.67 3941.5 1781.42 903.14 -1577.32 1817.58 
8843 2
12172300 4296.55 4311.64 1657.18 0 0 0 
12171801 3832.64 3298.82 1622.45 665.908 -1341.72 1497.88 
8843.5 2
12172300 4907.83 3653.5 1578.17 1268.23 -1365.43 1863.55 
12171801 4319.33 2695.42 1523.42 1009.74 -1251.87 1608.34 
8844 2
12172300 5419.67 3020.33 1489.17 1023.67 -1266.33 1628.34 
12171801 4821.75 2159.17 1477.42 1004.83 -1072.5 1469.68 
8844.5 2
12172300 5937.31 2526.69 1474.62 995.464 -949.31 1375.55 
12171801 5557.31 1773.69 1509 1414.53 -741.297 1597.01 
8845 2
12172300 6471.08 1836.25 1535.83 1034.45 -1338.07 1691.3 
12171801 6059.67 1017.5 1597.08 973.564 -1465.49 1759.4 
8845.5 2
12172300 6911.92 1155.83 1557.42 888.777 -1371.81 1634.56 
12171801 6477.83 422.583 1601.83 843.078 -1199.43 1466.09 
8846 2
12172300 7505.08 421.833 1639.5 1220.51 -1510.29 1941.81 
12171801 7008.25 -235.667 1597.33 1091.39 -1354.42 1739.43 
8846.5 2
12172300 7872.31 -318.615 1656.08 735.921 -1483.87 1656.33 
12171801 7589 -933.462 1634.08 1163.83 -1398.39 1819.33 
8847 2
12172300 8237.67 -923.417 1668.83 724.919 -1200 1401.97 
12171801 7996.75 -1746.08 1714.5 809.028 -1612.34 1803.94 
8847.5 2
12172300 8797.08 -1492 1699.92 1137.03 -1155.66 1621.23 
12171801 8464.5 -2377.25 1736.5 950.711 -1282.86 1596.74 
8848 2
12172300 9468.92 -2027.15 1709.38 1341 -1068.17 1714.43 
12171801 9126.08 -2911.08 1741.31 1320.51 -1065.52 1696.79 
8848.5 2
12172300 10122.5 -2701.33 1694.67 1296.78 -1337.66 1863.05 
12171801 9744 -3399.92 1724.08 1226.04 -969.92 1563.3 
8849 2
12172300 10547.6 -3209.62 1680.38 850.231 -1016.56 1325.25 
12171801 10153.2 -3851.62 1708.38 818.462 -903.397 1219.02 
8849.5 2
12172300 11028.2 -3747.58 1625.5 931.462 -1042.57 1398.06 
12171801 10719.5 -4411.67 1660.17 1097.42 -1085.37 1543.49 
8850 2
12172300 11526.9 -4205.29 1633.71 1015.49 -932.184 1378.48 
12171801 11239.1 -4942.29 1660.29 1058.34 -1080.69 1512.6 
8850.5 2
12172300 12107.7 -4746.42 1578.67 1175.73 -1095.41 1606.94 
12171801 11829.3 -5481 1612.58 1194.72 -1090.51 1617.58 
8851 2
12172300 12727.2 -5473.55 1539.64 1244.01 -1460.1 1918.19 
12171801 12420.7 -6181.82 1645.64 1187.54 -1407.27 1841.37 
8851.5 2
12172300 13234.2 -6071.83 1611.08 1032.56 -1218.51 1597.16 
12171801 13036.7 -6706.33 1732.75 1254.46 -1068.26 1647.68 
8852 2
12172300 13731.2 -6565.54 1651.92 986.238 -979.574 1390.05 
12171801 13431.2 -7262.77 1701.23 782.865 -1104.04 1353.43 
8852.5 2
12172300 14253.4 -7077.23 1646.15 1021.83 -1001.35 1430.68 
12171801 13960.5 -7849.46 1730 1035.83 -1148.13 1546.33 
8853 2
12172300 14725 -7730.08 1658.08 948.924 -1313.59 1620.48 
12171801 14457.1 -8550.33 1716.92 999.084 -1410.2 1728.25 
8853.5 2
12172300 15224.5 -8460 1664.69 992.965 -1451.13 1758.34 
12171801 14959.7 -9248.08 1637.46 999.223 -1387.16 1709.58 
8854 2
12172300 15730.2 -9070.58 1652.5 1007.55 -1216.3 1579.41 
12171801 15364.3 -9696.58 1608.75 806.058 -893.439 1203.31 
8854.5 2
12172300 16110.2 -9605.33 1680.58 784.952 -1104.86 1355.31 
12171801 15874.2 -10357.7 1704.42 1053.55 -1365.87 1724.99 
8855 2
12172300 16667.2 -10296.8 1708.17 1107.36 -1374.75 1765.27 
12171801 16406 -11145.6 1829.33 1057.16 -1566.43 1889.79 
8855.5 2
12172300 17084.7 -10842.9 1740.08 818.678 -1070.76 1347.88 
12171801 16917.3 -11529.2 1785.54 1002.56 -752.25 1253.4 
8856 2
12172300 17623.6 -11247.6 1711.33 1034.34 -776.699 1293.49 
12171801 17343.1 -11879.8 1743.92 817.228 -672.782 1058.53 
8856.5 2
12172300 18432.2 -11771.4 1711.25 1636.81 -1060.39 1950.27 
12171801 18028.5 -12204.7 1749.5 1387.48 -657.726 1535.48 
8857 2
12172300 19242.2 -12216 1701.83 1607.31 -882.11 1833.46 
12171801 19050.1 -13047.3 1675.67 2026.95 -1671.96 2627.54 
8857.5 2
12172300 19688.6 -12649.1 1677.08 901.684 -874.916 1256.39 
12171801 19586 -13552.9 1631.5 1082.66 -1021.38 1488.41 
8858 2
12172300 20135.9 -13095.8 1655.58 911.066 -909.708 1287.48 
12171801 20067.3 -14002.2 1714.17 980.312 -914.969 1340.96 
8858.5 2
12172300 20602.7 -13486.1 1679.5 956.455 -799.863 1246.83 
12171801 20568.7 -14360.8 1645.92 1027.32 -734.973 1263.16 
8859 2
12172300 21230.8 -13839.3 1686.46 1246.24 -700.842 1429.78 
12171801 21084.9 -14632.9 1572.08 1024.32 -539.861 1157.88 
8859.5 2
12172300 21696.5 -14240.2 1690.42 925.906 -797.102 1221.75 
12171801 21757.8 -15022.5 1489.17 1337.79 -774.507 1545.82 
8860 2
12172300 22313.5 -14574.3 1622.15 1244.03 -673.503 1414.64 
12171801 22354.7 -15367.5 1489.08 1203.34 -695.487 1389.87 
8860.5 2
12172300 22895 -14881.4 1532.92 1167.59 -616.685 1320.44 
12171801 22977.5 -15804.2 1546.75 1250.62 -877.085 1527.52 
8861 2
12172300 23461.2 -14951.6 1630.23 1143.9 -141.816 1152.66 
12171801 23419.3 -16367.8 1463 892.541 -1138.58 1446.72 
8861.5 2
12172300 24010.7 -15138.7 1669.31 1079.49 -367.538 1140.35 
12171801 23831 -16776.9 1507.69 808.826 -803.687 1140.22 
8862 2
12172300 24659.7 -15309.8 1647.42 1305.78 -344.348 1350.42 
12171801 24355.3 -17156.2 1521.08 1055 -763.066 1302.03 
8862.5 2
12172300 24853.1 -15432.5 1640.54 383.751 -243.31 454.383 
12171801 24984.1 -17499.6 1469.08 1247.51 -681.446 1421.49 
8863 2
12172300 25469.7 -15398.3 1606.92 1228.27 67.9845 1230.15 
12171801 25820.5 -17534 1436.25 1666.18 -68.4952 1667.59 
8863.5 2
12172300 26002.2 -15988.2 1538.92 1052.5 -1165.81 1570.62 
12171801 26779.5 -17558.8 1528.15 1895.33 -49.1031 1895.97 
8864 2
12172300 26649 -16557.9 1559.08 1288.38 -1134.83 1716.91 
12171801 27703.4 -17558.4 1758.58 1840.39 0.855552 1840.4 
8864.5 2
12172300 27469.8 -16980.2 1688.25 1713.47 -881.524 1926.93 
12171801 28311.8 -17577.6 1731 1270.18 -40.0139 1270.81 
8865 2
12172300 28098 -17203.8 1714 1234.28 -439.449 1310.18 
12171801 28953.6 -17882.5 1764.31 1260.87 -598.975 1395.91 
8865.5 2
12172300 28764 -17350.8 1678.92 1334.67 -294.396 1366.75 
12171801 29660 -17830.1 1779.42 1415.6 104.966 1419.49 
8866 2
12172300 29512.6 -17344.5 1684.77 1485.35 12.4771 1485.4 
12171801 30528.2 -18006.5 1684.92 1722.68 -349.957 1757.87 
8866.5 2
12172300 30268.1 -17505 1595.83 1507.92 -320.436 1541.59 
12171801 31414.4 -18083.8 1618.75 1768.83 -154.435 1775.56 
8867 2
12172300 31191.4 -17713.8 1499.69 1850.3 -418.375 1897.01 
12171801 32296.7 -18459.8 1568.92 1768.09 -753.533 1921.96 
8867.5 2
12172300 32267.2 -17974.4 1554.5 2182.11 -528.697 2245.25 
12171801 33120.2 -18744.9 1675.83 1670.5 -578.236 1767.75 
8868 2
12172300 33113.3 -18018.9 1599 1699.08 -89.3703 1701.43 
12171801 33895.5 -18925.5 1689.46 1556.65 -362.694 1598.34 
8868.5 2
12172300 33956.5 -18199.5 1663.69 1634.02 -350.03 1671.09 
12171801 34781.8 -19178.4 1685.15 1717.65 -490.012 1786.18 
8869 2
12172300 34798.9 -18401.8 1624.5 1678.2 -402.978 1725.9 
12171801 35348.3 -19465.8 1648.58 1128.61 -572.607 1265.56 
8869.5 2
12172300 35464.5 -18680.5 1628.92 1395.35 -584.207 1512.72 
12171801 36049 -19732.7 1617.58 1468.9 -559.399 1571.82 
8870 2
12172300 36111.9 -19022.5 1596.46 1294.85 -684.077 1464.44 
12171801 36762.1 -20061.5 1700.46 1426.15 -657.59 1570.46 
8870.5 2
12172300 36938.1 -19245.2 1563.67 1632.73 -439.977 1690.97 
12171801 37507.8 -20335.2 1795.08 1473.83 -540.919 1569.96 
8871 2
12172300 37790.5 -19533.9 1607.69 1691.23 -572.929 1785.64 
12171801 38218.7 -20624.6 1820.23 1410.43 -574.303 1522.88 
8871.5 2
12172300 38573.2 -19809.2 1723.08 1553.15 -546.284 1646.42 
12171801 38949.5 -20891.3 1792.75 1450.02 -529.202 1543.57 
8872 2
12172300 39264.3 -20195 1750.62 1398.9 -780.87 1602.09 
12171801 39761.6 -21212.5 1742.31 1643.96 -650.057 1767.82 
8872.5 2
12172300 39902.2 -20536.2 1719.31 1243.36 -665.167 1410.11 
12171801 40585.3 -21613.5 1739.62 1605.64 -781.826 1785.87 
8873 2
12172300 40833.4 -20942.4 1661.83 1851.42 -807.527 2019.86 
12171801 41501.6 -21912.2 1704 1821.62 -593.86 1915.98 
8873.5 2
12172300 41588.9 -21314.9 1658.54 1529.37 -754.062 1705.16 
12171801 42166.7 -22162.2 1619.54 1346.37 -505.878 1438.28 
8874 2
12172300 42231.9 -21538.4 1660.08 1278.33 -444.258 1353.33 
12171801 42955.3 -22423.7 1613.69 1567.82 -519.957 1651.8 
8874.5 2
12172300 42975.9 -21841.2 1694.17 1479.11 -601.952 1596.91 
12171801 43685.4 -22659 1577.92 1451.51 -467.809 1525.03 
8875 2
12172300 43655.4 -22099.2 1623.58 1418.58 -538.622 1517.39 
12171801 44478.8 -22885.1 1528.5 1656.23 -471.99 1722.17 
8875.5 2
12172300 44332.8 -22290.1 1580.69 1346.78 -379.543 1399.24 
12171801 45205.4 -23027.7 1551.46 1444.6 -283.517 1472.16 
8876 2
12172300 45068.9 -22363 1779.15 1432.06 -141.874 1439.07 
12171801 45810.2 -23424.5 1642.31 1176.74 -772.074 1407.42 
8876.5 2
12172300 45715.6 -22689.5 1649.75 1311.68 -662.272 1469.39 
12171801 46488.4 -23283.4 1654.25 1375.63 286.251 1405.1 
8877 2
12172300 46327.8 -22990.8 1713.15 1219.65 -600.291 1359.37 
12171801 47086.3 -23615.1 1629.46 1191.02 -660.678 1361.99 
8877.5 1
12172300 46902.7 -23159.8 1678.42 1149.64 -337.974 1198.29 
