# Supplementary material for: Intrinsic group behaviour II: On the dependence of triad spatial dynamics on social and personal features; and on the effect of social interaction on small group dynamics
Source: PLoS One. 2019 Dec 3;14(12):e0225704. doi: 10.1371/journal.pone.0225704 (PMC6890182; doi:10.1371/journal.pone.0225704)
Supplement: S2 Data Set — (ZIP) [file pone.0225704.s002.zip › set_2_nint/group_traj_dyas_noint/traj_2_0109_12.dat]

2 12162600 12163401 0 1 0 0 2 0 1 20 20 20 1708.86 1724.5 1693.22 
8786.5 1
12162600 -35390.6 -2268 1821 0 0 0 
8787 1
12162600 -34954.4 -2009.38 1742.54 1058.67 627.707 1230.77 
8787.5 1
12162600 -34309.4 -1765.14 1732.14 1274.62 482.691 1362.95 
8788 1
12162600 -33622.2 -1558.69 1726.69 1385.63 416.231 1446.8 
8788.5 1
12162600 -32934.9 -1272.43 1735.93 1388.48 578.311 1504.1 
8789 1
12162600 -32356.2 -979.769 1788.23 1159.57 586.492 1299.45 
8789.5 1
12162600 -31569.4 -667.357 1719.86 1564.22 621.098 1683.02 
8790 1
12162600 -30815.8 -502.231 1647.62 1498.33 328.283 1533.87 
8790.5 1
12162600 -30118.9 -187.143 1584.14 1425.18 644.352 1564.07 
8791 1
12162600 -29362.6 313.571 1638.29 1477.12 977.958 1771.52 
8791.5 1
12162600 -28751.9 787.231 1659.62 1238.64 960.769 1567.58 
8792 1
12162600 -28121.1 1191.29 1642.93 1251.55 801.696 1486.3 
8792.5 1
12162600 -27390.9 1483.54 1610.54 1440.28 576.435 1551.35 
8793 1
12162600 -26698.4 1818.07 1636.5 1385.13 669.066 1538.26 
8793.5 1
12162600 -26017.4 2237.15 1609.62 1364.67 839.845 1602.4 
8794 2
12163401 -25126.5 1937.17 1532 0 0 0 
12162600 -25441.6 2583.07 1558 1158.58 696.011 1351.57 
8794.5 2
12163401 -24451.8 1882.15 1687.38 1905.8 -155.403 1912.13 
12162600 -24829.6 2864.31 1493.46 1221.47 561.35 1344.28 
8795 2
12163401 -23629 2099.36 1778.29 1622.97 428.409 1678.56 
12162600 -24062.2 3255.43 1504.79 1513.61 771.442 1698.87 
8795.5 2
12163401 -22854.2 2307.92 1725.92 1525.14 410.563 1579.43 
12162600 -23140.8 3648.31 1633.23 1813.72 773.384 1971.72 
8796 2
12163401 -22094.7 2579.31 1103.77 1572.54 561.873 1669.91 
12162600 -22272.4 3812.15 1201.46 1798.06 339.226 1829.78 
8796.5 2
12163401 -21411.9 2796.5 1369.5 1382.11 439.661 1450.36 
12162600 -21465.2 3780.07 1311.29 1633.95 -64.9442 1635.24 
8797 2
12163401 -20729.1 3042 1362.14 1341.43 482.318 1425.5 
12162600 -20972.1 3893.64 1420 968.846 223.127 994.208 
8797.5 2
12163401 -19910.2 2946.62 1399.46 1647.87 -191.921 1659 
12162600 -20392 3967.23 1385.38 1167.15 148.064 1176.5 
8798 2
12163401 -19248.4 2851.93 1406.29 1307.9 -187.128 1321.22 
12162600 -19536.1 3830.79 1378.64 1691.56 -269.654 1712.92 
8798.5 2
12163401 -18431 2718.46 1451.69 1624.96 -265.342 1646.49 
12162600 -18545.2 3784.77 1416.46 1969.86 -91.4841 1971.99 
8799 2
12163401 -17669.2 2682.77 1453.15 1564.21 -73.2902 1565.92 
12162600 -17895.5 3729.23 1426.46 1334.07 -114.042 1338.94 
8799.5 2
12163401 -16976 2675.64 1520.79 1386.46 -14.2527 1386.53 
12162600 -17198.1 3714.79 1473.93 1394.93 -28.8901 1395.23 
8800 2
12163401 -16202 2662.69 1546 1535.71 -25.6955 1535.93 
12162600 -16438.7 3618.23 1479.08 1506.7 -191.577 1518.84 
8800.5 2
12163401 -15453.2 2541.85 1561.54 1491.73 -240.729 1511.02 
12162600 -15706.4 3620.38 1559.08 1458.78 4.29053 1458.79 
8801 2
12163401 -14789.2 2482.46 1538 1349.44 -120.7 1354.82 
12162600 -15007.7 3555.92 1579.23 1420.11 -131.019 1426.14 
8801.5 2
12163401 -14000.2 2412.62 1563.15 1594.09 -141.103 1600.33 
12162600 -14198.9 3417.23 1558.23 1633.88 -280.186 1657.73 
8802 2
12163401 -13271.4 2324.38 1555 1475.24 -178.605 1486.01 
12162600 -13446.8 3274.85 1541.23 1522.58 -288.228 1549.62 
8802.5 2
12163401 -12494.1 2269.5 1581.5 1521.02 -107.406 1524.81 
12162600 -12655 3258.36 1514.93 1549.45 -32.2681 1549.79 
8803 2
12163401 -11736.5 2309.92 1539.38 1488.42 79.4167 1490.53 
12162600 -11894.9 3173.46 1446.69 1493.27 -166.789 1502.56 
8803.5 2
12163401 -10973.8 2223.46 1543.62 1556.51 -176.452 1566.48 
12162600 -11179.5 3109.46 1482.31 1460.13 -130.612 1465.96 
8804 2
12163401 -10241.9 2253.15 1506.08 1475.65 59.8635 1476.87 
12162600 -10365.8 3153.31 1530.31 1640.35 88.3995 1642.73 
8804.5 2
12163401 -9475.79 2280.86 1514.79 1493.45 54.0025 1494.42 
12162600 -9711.5 3091.93 1411.64 1275.53 -119.647 1281.13 
8805 2
12163401 -8724.07 2275.36 1506.07 1471.07 -10.7632 1471.1 
12162600 -8963 3082 1455.21 1464.77 -19.4297 1464.9 
8805.5 2
12163401 -7986.15 2282.38 1463 1496.79 14.2545 1496.86 
12162600 -8254 3071.77 1488.31 1438.13 -20.7521 1438.28 
8806 2
12163401 -7245.29 2234.36 1472.93 1484.71 -96.2474 1487.82 
12162600 -7569.14 3160.93 1495.14 1372.46 178.676 1384.04 
8806.5 2
12163401 -6610.69 2175.08 1432.08 1276.85 -119.276 1282.41 
12162600 -6694.69 3162.62 1499.92 1759.46 3.39399 1759.46 
8807 2
12163401 -5806.21 2112.71 1113.64 1589.88 -123.246 1594.65 
12162600 -5892.93 3125.64 1259.07 1584.51 -73.0682 1586.2 
8807.5 2
12163401 -4756 2071.46 1466.31 2096.24 -82.3408 2097.85 
12162600 -5184 2996.85 1041.15 1415.03 -257.079 1438.19 
8808 2
12163401 -3993.29 2010.86 1808.36 1525.43 -121.209 1530.24 
12162600 -4345.43 2858.5 1476.71 1677.14 -276.692 1699.81 
8808.5 2
12163401 -3403.46 1904.15 1792.62 1170.29 -211.713 1189.28 
12162600 -3621.54 2793.15 1766.15 1436.29 -129.655 1442.13 
8809 2
12163401 -2784.69 1644 1770.23 1278.45 -537.508 1386.85 
12162600 -2950.62 2776.54 1722.23 1386.2 -34.3293 1386.63 
8809.5 2
12163401 -1964 1549.46 1711.85 1671.47 -192.543 1682.52 
12162600 -2150.38 2585.69 1643.46 1629.8 -388.689 1675.51 
8810 2
12163401 -1229.93 1591.86 1655.86 1453.61 83.9517 1456.03 
12162600 -1477.64 2520.36 1685.5 1332.16 -129.377 1338.43 
8810.5 2
12163401 -513.385 1595.77 1624.08 1427.38 7.793 1427.4 
12162600 -733.385 2435.23 1747.54 1482.59 -169.574 1492.25 
8811 2
12163401 195 1612.29 1649.93 1402.74 32.7059 1403.12 
12162600 80.9286 2394.5 1763 1612.5 -80.655 1614.52 
8811.5 2
12163401 910.154 1639.15 1663.15 1410.56 52.9943 1411.55 
12162600 937.769 2391.08 1805.23 1690.02 -6.75163 1690.03 
8812 2
12163401 1611.38 1712.54 1592.69 1422.37 148.853 1430.14 
12162600 1781.69 2356.85 1710.38 1711.81 -69.4336 1713.22 
8812.5 2
12163401 2436 1631.54 1529.62 1662.53 -163.306 1670.53 
12162600 2437.62 2261.92 1608 1322.43 -191.377 1336.2 
8813 2
12163401 3420.92 1131.08 1548.92 2014.16 -1023.44 2259.26 
12162600 3200.23 1916.31 1524.23 1559.54 -706.78 1712.22 
8813.5 2
12163401 4136.23 673.308 1630.08 1433.48 -917.373 1701.89 
12162600 4028.54 1519.15 1462.08 1659.94 -795.899 1840.88 
8814 2
12163401 4500.46 427.692 1664 729.921 -492.215 880.376 
12162600 4773.92 1162.92 1454.31 1493.76 -713.889 1655.58 
8814.5 2
12163401 5288.92 140.923 1611.38 1552.09 -564.506 1651.56 
12162600 5501.38 691.462 1557.85 1432.01 -928.074 1706.45 
8815 2
12163401 5939.69 -369.615 1626.23 1276.02 -1001.06 1621.83 
12162600 6248.15 252.231 1609.15 1464.25 -861.237 1698.75 
8815.5 2
12163401 6545.15 -841.769 1656.85 1213.35 -946.2 1538.67 
12162600 6803.54 -140 1525.08 1113 -786.034 1362.57 
8816 2
12163401 7186.92 -1431.23 1685.85 1299.13 -1193.24 1763.96 
12162600 7481.23 -475.769 1552.23 1371.85 -679.695 1531 
8816.5 2
12163401 7738.23 -1784.54 1703.69 1096.04 -702.401 1301.79 
12162600 8147.08 -1114.23 1610.54 1323.75 -1269.31 1833.97 
8817 2
12163401 8377.46 -2256.31 1716.46 1265.8 -934.196 1573.21 
12162600 8841.69 -1683.31 1668 1375.48 -1126.88 1778.15 
8817.5 2
12163401 8994.31 -2707.85 1769.38 1211.88 -887.109 1501.87 
12162600 9436.15 -2111.38 1739.54 1167.9 -841.016 1439.2 
8818 2
12163401 9747.23 -3298.23 1774.38 1508.86 -1183.14 1917.41 
12162600 10146 -2541.62 1689.62 1422.54 -862.186 1663.42 
8818.5 2
12163401 10319.2 -3712.54 1764.77 1174.54 -850.734 1450.27 
12162600 10707.2 -3140.23 1674.08 1152.27 -1229.19 1684.82 
8819 2
12163401 10724.5 -4211.77 1726 812.086 -1000.46 1288.57 
12162600 11215.9 -3631 1704.62 1019.58 -983.505 1416.62 
8819.5 2
12163401 11275.2 -4757.85 1703.15 1105.81 -1096.54 1557.31 
12162600 11692.8 -4063.15 1699.69 957.522 -867.779 1292.24 
8820 2
12163401 11785.6 -5302.79 1687.79 1018.94 -1087.7 1490.42 
12162600 12284.5 -4641.5 1695.29 1181.1 -1154.38 1651.54 
8820.5 2
12163401 12409.8 -5991.77 1631.92 1214.4 -1340.43 1808.74 
12162600 12844.5 -5311.38 1845.15 1089.57 -1303.28 1698.73 
8821 2
12163401 12924.4 -6639.31 1660.08 1033.21 -1300.28 1660.8 
12162600 13343.9 -5949.62 1734.69 1002.78 -1281.59 1627.28 
8821.5 2
12163401 13395.9 -7152.64 1686.79 944.835 -1028.73 1396.78 
12162600 13924.7 -6528.93 1675 1163.91 -1160.95 1643.92 
8822 2
12163401 13954.2 -7677.5 1751.14 1088.42 -1023.11 1493.79 
12162600 14429.2 -7008.5 1676.21 983.431 -934.837 1356.86 
8822.5 2
12163401 14531.1 -8154.64 1768.14 1163.02 -961.982 1509.31 
12162600 14969.9 -7605.21 1725.14 1090.15 -1203.05 1623.5 
8823 2
12163401 15005.9 -8762.14 1738.64 951.474 -1217.43 1545.14 
12162600 15493.9 -8293.64 1650.07 1049.96 -1379.62 1733.71 
8823.5 2
12163401 15484 -9276.46 1724 989.944 -1064.84 1453.92 
12162600 15915.3 -8676.08 1567.54 872.568 -791.789 1178.26 
8824 2
12163401 16005.1 -10109.1 1778.21 1070.11 -1709.82 2017.08 
12162600 16374.5 -9081.93 1608 942.9 -833.371 1258.4 
8824.5 2
12163401 16450.7 -10537.3 1726.64 851.953 -818.629 1181.51 
12162600 16935.4 -9755.29 1590.86 1072.38 -1287.49 1675.6 
8825 2
12163401 16969.6 -10995.2 1750.14 1011.42 -892.648 1348.99 
12162600 17473.6 -10327.9 1663.43 1049.15 -1116.12 1531.81 
8825.5 2
12163401 17575.3 -11636 1788.29 1243.77 -1315.78 1810.59 
12162600 17963.9 -10945.4 1649.79 1006.89 -1267.97 1619.13 
8826 2
12163401 18379.9 -12063.1 1679.64 1618.86 -859.299 1832.78 
12162600 18733.8 -11482.9 1605.86 1549.01 -1081.49 1889.19 
8826.5 2
12163401 19049.1 -12550.3 1696.21 1335.76 -972.484 1652.26 
12162600 19277.8 -11883.8 1589.21 1085.83 -800.257 1348.86 
8827 2
12163401 19388.4 -12829.2 1695.31 679.967 -559.047 880.277 
12162600 19743 -12295.1 1649.56 932.293 -824.327 1244.46 
8827.5 2
12163401 19855.3 -13321.8 1696.4 913.682 -963.894 1328.12 
12162600 20293.5 -12852.1 1770.93 1077.36 -1089.91 1532.52 
8828 2
12163401 20455.8 -13788.3 1742.8 1213.2 -942.357 1536.19 
12162600 20666.9 -13312.7 1744.2 754.343 -930.505 1197.86 
8828.5 2
12163401 21047.9 -14091.1 1747.36 1223.41 -625.63 1374.09 
12162600 21225.2 -13549.4 1717.21 1153.47 -489.03 1252.86 
8829 2
12163401 21665.1 -14400 1648.47 1214.97 -608.127 1358.67 
12162600 21866.6 -13852.1 1698.93 1262.57 -595.885 1396.12 
8829.5 2
12163401 22271.9 -14799.9 1557.57 1192.13 -785.714 1427.77 
12162600 22554.1 -14170.6 1666.14 1350.77 -625.746 1488.67 
8830 2
12163401 23075.5 -15134.9 1657.36 1667.16 -695.021 1806.23 
12162600 23375.4 -14447.9 1644.14 1703.76 -575.282 1798.27 
8830.5 2
12163401 23881.2 -15552.1 1677.33 1621.13 -839.312 1825.51 
12162600 24245.2 -14835.2 1675.73 1750.19 -779.362 1915.87 
8831 2
12163401 24495 -15838.4 1628.36 1217.86 -568.178 1343.88 
12162600 24896.4 -15085 1623.14 1291.98 -495.635 1383.79 
8831.5 2
12163401 25172 -16173.4 1621.43 1324.85 -655.577 1478.18 
12162600 25440.9 -15391.6 1494.5 1065.56 -599.944 1222.84 
8832 2
12163401 25931.5 -16521.1 1568.77 1531.17 -700.904 1683.97 
12162600 25982.3 -15724 1447.08 1091.63 -670.219 1280.96 
8832.5 2
12163401 26728.3 -16977.6 1552.14 1613 -924.078 1858.95 
12162600 26791.9 -16208 1396.14 1638.76 -979.757 1909.31 
8833 2
12163401 27363.4 -17370.7 1710 1272.74 -787.817 1496.84 
12162600 27565 -16617.5 1533.85 1549.38 -820.718 1753.33 
8833.5 2
12163401 27983.6 -17631.7 1799.29 1235.57 -519.964 1340.52 
12162600 28302 -16860.2 1757.79 1468.13 -483.418 1545.67 
8834 2
12163401 28576.9 -18034.5 1762 1177.14 -799.102 1422.75 
12162600 28919.9 -17134 1716.54 1226.04 -543.226 1340.99 
8834.5 2
12163401 29195.1 -18094.3 1737.29 1241.41 -120.129 1247.2 
12162600 29442.2 -17398.5 1746 1048.78 -531.124 1175.6 
8835 2
12163401 30038.2 -18510.6 1666 1649.88 -814.735 1840.08 
12162600 30123.6 -17658.6 1696.54 1333.47 -509.032 1427.32 
8835.5 1
12162600 30914.1 -18110 1587.62 1593.67 -910.05 1835.21 
8836 1
12162600 31756.1 -18570.7 1529.15 1728.95 -945.98 1970.83 
8836.5 1
12162600 32541.4 -18770.3 1591.79 1555.15 -395.234 1604.59 
8837 1
12162600 33388.5 -18943.6 1679.77 1657.75 -339.197 1692.1 
8837.5 1
12162600 34249 -19031.8 1654.67 1774.15 -181.893 1783.45 
8838 1
12162600 34846.8 -19177.6 1696.77 1205.18 -293.915 1240.5 
8838.5 1
12162600 35572.6 -19376.8 1639 1431.65 -392.96 1484.6 
8839 1
12162600 36332.3 -19562.9 1648.69 1510.32 -369.934 1554.97 
8839.5 1
12162600 37124.1 -19814.7 1736.15 1549.45 -492.699 1625.9 
8840 1
12162600 37789.9 -20063.1 1813.83 1345.13 -501.8 1435.68 
8840.5 1
12162600 38509.3 -20304.1 1807.58 1489.48 -498.965 1570.83 
8841 1
12162600 39238.7 -20640.8 1784.77 1416.23 -653.759 1559.84 
8841.5 1
12162600 39929.4 -20912.6 1670.08 1338.61 -526.772 1438.53 
8842 1
12162600 40859.2 -21396 1681.33 1848.41 -961.067 2083.33 
8842.5 1
12162600 41577.3 -21637.3 1658.08 1439.21 -483.634 1518.3 
8843 1
12162600 42154.1 -21834.6 1698.82 1204.09 -411.906 1272.59 
8843.5 1
12162600 42792.8 -21714.3 1609.75 1325.02 249.591 1348.32 
8844 1
12162600 43639.7 -21726.6 1594.67 1693.83 -24.5 1694.01 
8844.5 1
12162600 44454.6 -21742.5 1549.46 1567.21 -30.535 1567.51 
8845 1
12162600 45146 -21828.2 1604.75 1339.89 -166.257 1350.17 
8845.5 1
12162600 45846.8 -21964.2 1556.42 1412.8 -274.194 1439.16 
8846 1
12162600 46491.7 -22331.5 1662.92 1326.99 -755.658 1527.06 
8846.5 1
12162600 46995.2 -22708.8 1689.69 1008.99 -756.205 1260.92 
