# Supplementary material for: Intrinsic group behaviour II: On the dependence of triad spatial dynamics on social and personal features; and on the effect of social interaction on small group dynamics
Source: PLoS One. 2019 Dec 3;14(12):e0225704. doi: 10.1371/journal.pone.0225704 (PMC6890182; doi:10.1371/journal.pone.0225704)
Supplement: S2 Data Set — (ZIP) [file pone.0225704.s002.zip › set_2_nint/group_traj_dyas_noint/traj_2_0109_11.dat]

2 12161401 12161500 0 0 1 0 1 1 0 50 50 50 1644.9 1685.07 1604.74 
8774.5 1
12161401 11413.7 -3300.83 1616.5 0 0 0 
8775 2
12161500 11924 -3471.75 1341.75 0 0 0 
12161401 11080.5 -3131.67 1715.93 -900.541 457.207 1009.96 
8775.5 2
12161500 11704.6 -3351.21 1535.79 -687.864 377.855 784.813 
12161401 10790.4 -2833.43 1698.5 -563.181 579.103 807.795 
8776 2
12161500 11439.6 -3147 1592.46 -545.177 420.194 688.318 
12161401 10518.5 -2731.69 1735.15 -559.603 209.334 597.475 
8776.5 2
12161500 11198 -3047.14 1595 -497.151 205.467 537.937 
12161401 10291.9 -2602.71 1752 -466.264 265.387 536.5 
8777 2
12161500 10837.1 -2879.27 1603 -707.712 329.169 780.518 
12161401 10052.1 -2331.6 1801.53 -470.047 531.597 709.605 
8777.5 2
12161500 10533.8 -2738.46 1647.85 -609.031 282.741 671.462 
12161401 9813.92 -2102.15 1751.62 -478.334 460.735 664.139 
8778 2
12161500 10225.6 -2607.14 1663.5 -625.003 266.366 679.396 
12161401 9612.21 -1907.86 1739 -409.146 394.111 568.088 
8778.5 2
12161500 9987.71 -2317.14 1654.21 -473.961 577.689 747.238 
12161401 9288.07 -1553.29 1742.93 -645.703 706.318 956.983 
8779 2
12161500 9735.43 -2008 1642 -498.588 610.954 788.578 
12161401 8967.36 -1277.21 1736.14 -633.823 545.596 836.305 
8779.5 2
12161500 9497.5 -1798.86 1615.36 -481.637 423.366 641.259 
12161401 8724.86 -1003.21 1762.86 -490.891 554.656 740.687 
8780 2
12161500 9201.21 -1424.07 1680.07 -587.868 743.622 947.926 
12161401 8476.14 -789.214 1725.5 -493.481 424.603 651.008 
8780.5 2
12161500 9060.36 -1199.57 1664.79 -280.592 447.211 527.949 
12161401 8203.07 -536.429 1699.29 -543.967 503.557 741.262 
8781 2
12161500 8751.14 -1037.21 1682.07 -614.74 322.778 694.328 
12161401 7969 -304.286 1714.07 -465.351 461.517 655.4 
8781.5 2
12161500 8470.15 -871.692 1656.54 -566.51 333.714 657.494 
12161401 7795.77 -114.923 1723.77 -349.256 381.78 517.431 
8782 2
12161500 8244.93 -776.714 1641.57 -443.357 186.965 481.166 
12161401 7558.21 188.286 1713.29 -467.628 596.868 758.239 
8782.5 2
12161500 8012.69 -542.692 1620.31 -457.158 460.673 649.009 
12161401 7315.92 411.769 1717.31 -476.951 439.928 648.86 
8783 2
12161500 7796.23 -316.154 1636.08 -444.48 465.171 643.387 
12161401 7080.77 668.846 1697.54 -482.862 527.879 715.41 
8783.5 2
12161500 7557.23 -29.2308 1644.92 -491.77 590.377 768.363 
12161401 6841.15 900.308 1681.77 -493.036 476.258 685.497 
8784 2
12161500 7198.21 412 1624 -698.476 858.426 1106.69 
12161401 6605.64 1166 1667.07 -458.193 516.911 690.751 
8784.5 2
12161500 6864.15 651.308 1615 -660.198 472.94 812.117 
12161401 6313.23 1414.23 1640.23 -577.89 490.575 758.037 
8785 2
12161500 6501 857.923 1579.85 -748.771 426.011 861.477 
12161401 6108.54 1662.08 1599.54 -422.046 511.023 662.772 
8785.5 2
12161500 6173.77 1056.69 1550.54 -665.103 404.003 778.19 
12161401 5829.62 1954.08 1621.85 -566.917 593.496 820.751 
8786 2
12161500 5753.14 1193.21 1501.71 -808.897 262.542 850.437 
12161401 5488.64 2234.07 1618.57 -655.716 538.451 848.465 
8786.5 2
12161500 5351.38 1373.31 1485.85 -790.863 354.515 866.686 
12161401 5157.62 2416.92 1579.08 -651.629 359.944 744.433 
8787 2
12161500 4881.54 1575.23 1497 -962.799 413.777 1047.95 
12161401 4828.77 2687.23 1523.85 -673.865 553.909 872.301 
8787.5 2
12161500 4498.64 1843.57 1454.5 -756.711 530.318 924.039 
12161401 4409.43 2925 1559.71 -828.736 469.9 952.686 
8788 2
12161500 4093 2055.62 1412.31 -817.828 427.508 922.825 
12161401 3975.23 3005.62 1657.69 -875.399 162.531 890.359 
8788.5 2
12161500 3739 2338.64 1538.71 -715.152 571.773 915.623 
12161401 3504.43 3100.14 1709.71 -951.116 190.965 970.097 
8789 2
12161500 3431.77 2633.54 1625 -615.693 590.973 853.421 
12161401 3117.69 3312.92 1748.62 -775.023 426.413 884.584 
8789.5 2
12161500 3109.21 2814.43 1653.57 -641.262 359.622 735.218 
12161401 2829.64 3457.21 1696.5 -572.663 286.861 640.494 
8790 2
12161500 2751.85 2999 1653.54 -710.473 366.941 799.636 
12161401 2411.08 3616 1684.69 -832.139 315.677 890.004 
8790.5 2
12161500 2461.36 3191.36 1666 -594.047 393.368 712.482 
12161401 1991.07 3810.5 1713.79 -858.907 397.751 946.534 
8791 2
12161500 2090.79 3302.93 1703.5 -723.772 217.913 755.865 
12161401 1557.14 3969.79 1719.5 -847.517 311.105 902.813 
8791.5 2
12161500 1727.77 3434.92 1669.31 -736.342 267.737 783.507 
12161401 1112.62 4062 1703.23 -901.678 187.047 920.875 
8792 2
12161500 1282.86 3588.36 1660.21 -882.762 304.433 933.782 
12161401 592 4123.71 1719.71 -1032.97 122.449 1040.2 
8792.5 2
12161500 961.231 3734.54 1695.46 -634.372 288.326 696.821 
12161401 126.846 4209.15 1661 -917.463 168.52 932.812 
8793 2
12161500 581.429 3809.57 1639.79 -759.604 150.066 774.286 
12161401 -358.857 4366 1732.36 -971.407 313.692 1020.8 
8793.5 2
12161500 216.538 3916.15 1620.85 -731.243 213.592 761.799 
12161401 -859.077 4449.23 1727.54 -1002.44 166.795 1016.23 
8794 2
12161500 -156.357 4117.14 1609.29 -750.293 404.404 852.339 
12161401 -1367.57 4426.36 1765.29 -1023.13 -46.0234 1024.16 
8794.5 2
12161500 -402.462 4278.92 1616.92 -491.226 322.915 587.858 
12161401 -1783.69 4638 1754.46 -830.581 422.441 931.837 
8795 2
12161500 -677.5 4403.43 1634.43 -542.482 245.573 595.477 
12161401 -2172.79 4739.36 1753 -767.443 199.915 793.054 
8795.5 2
12161500 -1039.69 4702.31 1619.15 -712.977 588.345 924.384 
12161401 -2587 4881.62 1750.31 -815.382 280.036 862.13 
8796 2
12161500 -1319.31 4874.38 1617.54 -578.914 356.267 679.755 
12161401 -2995.31 4908.85 1758.77 -845.358 56.3784 847.235 
8796.5 2
12161500 -1657.93 4946.57 1647.14 -685.467 146.127 700.87 
12161401 -3486 4947.57 1733.57 -993.304 78.3912 996.393 
8797 2
12161500 -2106.21 4963.5 1634.14 -880.718 33.2585 881.346 
12161401 -3887.86 5086.93 1722.79 -789.503 273.786 835.628 
8797.5 2
12161500 -2516.77 5106.23 1657.92 -826.066 287.185 874.563 
12161401 -4263.69 5220.23 1655.31 -756.208 268.214 802.364 
8798 2
12161500 -2928.21 5101.86 1602.14 -813.133 -8.64353 813.178 
12161401 -4825.64 5263.5 1414.21 -1110.57 85.5123 1113.86 
8798.5 2
12161500 -3390.23 5238.46 1551.15 -918.522 271.579 957.83 
12161401 -5107.77 5548.08 1291.15 -560.887 565.759 796.667 
8799 2
12161500 -3858.92 5191 1526.38 -962.407 -97.457 967.329 
12161401 -5754.23 5648.92 1302.31 -1327.44 207.076 1343.49 
8799.5 2
12161500 -4338.43 5462.36 1481.57 -959.011 542.714 1101.93 
12161401 -6420.36 5822 1508.79 -1332.25 346.154 1376.49 
8800 2
12161500 -4988.92 5699.69 1317.31 -1290.66 470.903 1373.89 
12161401 -6952.23 5921.38 1396.46 -1055.3 197.192 1073.57 
8800.5 2
12161500 -5738.31 5921.38 1169.77 -1492.8 441.618 1556.75 
12161401 -7301.23 6087.69 1523.92 -695.219 331.29 770.119 
8801 2
12161500 -6242.46 6168.23 1403.46 -1024.7 501.72 1140.94 
12161401 -7693.62 6104.62 1329.38 -797.53 34.3965 798.271 
8801.5 2
12161500 -6747.46 6311.15 1290.23 -1020.2 288.733 1060.27 
12161401 -8163.08 6306.38 1473.23 -948.407 407.615 1032.29 
8802 2
12161500 -7107.31 6531.46 1468.23 -728.434 445.967 854.109 
12161401 -8406.85 6571.62 1465.69 -493.46 536.904 729.225 
8802.5 2
12161500 -7449.71 6823 1327 -670.072 570.525 880.054 
12161401 -8803.57 6757.5 1543.86 -776.37 363.766 857.366 
8803 2
12161500 -7835.15 7045.54 1400.38 -757.249 437.207 874.4 
12161401 -9193.92 6842 1553.85 -766.899 166.012 784.662 
8803.5 2
12161500 -8084.08 7380.23 1347.54 -508.006 683.046 851.247 
12161401 -9486.15 6921.54 1529.69 -596.389 162.323 618.085 
8804 2
12161500 -8263.23 7551.69 1467 -361.197 345.689 499.964 
12161401 -9778.46 7067.08 1540.08 -589.33 293.424 658.337 
8804.5 2
12161500 -8535.29 7783.93 1405.43 -530.322 452.702 697.266 
12161401 -10164.1 7226 1535.71 -751.676 309.792 813.012 
8805 2
12161500 -8882.5 8042.5 1494.29 -679.48 506.011 847.195 
12161401 -10498.9 7371.21 1490.07 -655.298 284.177 714.263 
8805.5 2
12161500 -9229.92 8218.69 1447.69 -704.712 357.388 790.155 
12161401 -10689 7527.54 1515.31 -385.54 317.088 499.185 
8806 2
12161500 -9620.43 8371 1411.64 -782.576 305.226 839.993 
12161401 -11041.4 7595.64 1522.93 -706.127 136.482 719.195 
8806.5 2
12161500 -10149.1 8473.85 1410.08 -1063.68 206.934 1083.62 
12161401 -11365.4 7401.62 1537.85 -651.967 -390.397 759.915 
8807 2
12161500 -10821.1 8471.93 1421.71 -1328.19 -3.78969 1328.2 
12161401 -11627.3 7392.21 1510.86 -517.591 -18.5792 517.924 
8807.5 2
12161500 -11227.2 8234.23 1343.62 -810.401 -474.447 939.069 
12161401 -11962.1 7297.62 1517.08 -668.246 -188.82 694.41 
8808 2
12161500 -11585.7 7997.64 1380.86 -717.121 -473.176 859.161 
12161401 -12367.4 7229.86 1512.21 -810.703 -135.516 821.952 
8808.5 2
12161500 -11954.5 7758.31 1406.23 -731.641 -474.871 872.24 
12161401 -12745.8 7229.08 1490.15 -750.676 -1.54805 750.678 
8809 2
12161500 -12449.9 7567.69 1404.31 -1023.68 -393.833 1096.83 
12161401 -13135.5 7081.08 1496.85 -805.308 -305.785 861.409 
8809.5 2
12161500 -12910.2 7421.08 1375.85 -937.49 -298.606 983.897 
12161401 -13643.1 6993.54 1513 -1033.68 -178.286 1048.95 
8810 2
12161500 -13388.7 7303.64 1364.86 -947.492 -232.543 975.611 
12161401 -14059.1 6889.29 1492.29 -823.893 -206.441 849.363 
8810.5 2
12161500 -13804.8 7434.31 1405.92 -828.795 260.289 868.706 
12161401 -14562.7 6908 1473.23 -1003.09 37.2795 1003.78 
8811 2
12161500 -14301.5 7388.79 1406.71 -983.625 -90.1425 987.747 
12161401 -15068.6 6821.64 1464.86 -1001.74 -171.004 1016.23 
8811.5 2
12161500 -14937.4 7490.85 1398.46 -1254.21 201.303 1270.26 
12161401 -15604.6 6816.69 1483.23 -1057.29 -9.7644 1057.33 
8812 2
12161500 -15501.5 7344.85 1319.08 -1144.33 -296.146 1182.03 
12161401 -16123.5 6794.15 1435.23 -1052.58 -45.717 1053.57 
8812.5 2
12161500 -15921.7 7202.54 1397.38 -847.084 -286.911 894.354 
12161401 -16550.6 6790.69 1445.85 -861.042 -6.97891 861.07 
8813 2
12161500 -16375.5 7189.77 1371.15 -927.953 -26.1129 928.321 
12161401 -16987.8 6667.38 1457.38 -893.975 -252.163 928.858 
8813.5 2
12161500 -16931.2 7215.31 1406.08 -1113.61 51.1793 1114.79 
12161401 -17535.2 6842.77 1465.85 -1097.12 351.472 1152.04 
8814 2
12161500 -17468.1 7452.08 1371 -1076 474.487 1175.97 
12161401 -17920.7 6741.54 1446.85 -772.468 -202.867 798.663 
8814.5 2
12161500 -17820.9 7393.69 1301.31 -694.579 -114.93 704.023 
12161401 -18418 6858.08 1398.08 -978.952 229.406 1005.47 
8815 2
12161500 -18428.8 7479.62 1411.54 -1191.86 168.477 1203.7 
12161401 -18830.7 6986.62 1446.08 -809.201 252.036 847.542 
8815.5 2
12161500 -18863.8 7574.92 1451.85 -871.743 190.997 892.422 
12161401 -19258.1 7157.23 1455.85 -856.482 341.915 922.208 
8816 2
12161500 -18988.3 7619.92 1422 -252.102 91.0931 268.055 
12161401 -19589.8 7388.69 1513.08 -671.598 468.546 818.889 
8816.5 2
12161500 -18990.4 7682.38 1402.23 -4.12907 124.178 124.247 
12161401 -19686.3 7640.85 1467 -191.772 501.3 536.729 
8817 2
12161500 -19073 7791.08 1338.69 -163.595 215.232 270.348 
12161401 -19730.3 8056.08 1498 -87.1287 822.239 826.843 
8817.5 2
12161500 -19145.5 7910.38 1378.08 -142.512 234.396 274.32 
12161401 -19752.5 8514.31 1466.69 -43.5243 900.257 901.308 
8818 2
12161500 -18959.7 8206.92 1425.69 372.437 594.265 701.328 
12161401 -19582.1 8957.92 1362.92 341.452 889.009 952.327 
8818.5 2
12161500 -18759.8 8498.77 1374.31 410.52 599.273 726.399 
12161401 -19328.8 9450.31 1351 519.981 1011.06 1136.93 
8819 2
12161500 -18660.7 8863.85 1357.85 198.551 731.617 758.08 
12161401 -19305.4 9986.54 1386.54 47.0171 1074.61 1075.64 
8819.5 2
12161500 -18674.5 9324.08 1406.69 -27.8035 924.158 924.576 
12161401 -19297.1 10517.8 1379.46 16.6821 1066.88 1067.01 
8820 2
12161500 -18707.4 9795.79 1340.29 -65.6489 941.535 943.82 
12161401 -19462.7 11029.3 1395.36 -330.613 1020.84 1073.04 
8820.5 2
12161500 -18773.1 10341.2 1435.92 -127.721 1061.03 1068.69 
12161401 -19720.9 11447.9 1328.38 -502.352 814.47 956.932 
8821 2
12161500 -18971.8 10827.8 1398.54 -399.135 977.294 1055.66 
12161401 -19976.6 11949.6 1361.23 -513.438 1007.41 1130.71 
8821.5 2
12161500 -19208.6 11329.3 1384.43 -474.399 1004.89 1111.24 
12161401 -20322.6 12407.7 1427.64 -693.442 918.034 1150.5 
8822 2
12161500 -19497.9 11831.1 1409.86 -564.049 978.14 1129.12 
12161401 -20536.1 12829.4 1322.71 -416.179 821.916 921.277 
8822.5 2
12161500 -19789.9 12319.5 1444.43 -588.566 984.735 1147.22 
12161401 -20949.5 13341.3 1475.21 -833.381 1032.11 1326.57 
8823 2
12161500 -20152.1 12771.4 1521.86 -726.023 905.525 1160.64 
12161401 -21390.1 13672.9 1407.07 -883.052 664.615 1105.21 
8823.5 2
12161500 -20283.3 13007.4 1502.77 -271.563 488.67 559.057 
12161401 -21648.5 13863.5 1351 -534.981 394.637 664.788 
8824 2
12161500 -20430.7 13162.7 1506 -302.683 318.952 439.713 
12161401 -21736.6 13976.3 1514.21 -180.766 231.514 293.726 
8824.5 2
12161500 -20553.4 13410.1 1326.43 -234.635 473.095 528.084 
12161401 -22057.6 14383.6 1620.43 -613.903 778.749 991.629 
8825 2
12161500 -20846.5 13815.4 1320.64 -571.289 790.031 974.946 
12161401 -22597.4 14830.6 1510.36 -1052.07 871.484 1366.14 
8825.5 2
12161500 -21781.4 14519.6 1352.93 -1919.62 1445.88 2403.23 
12161401 -23257.4 15341.1 1416.79 -1355.38 1048.11 1713.36 
8826 2
12161500 -22245.6 15134.3 1427.5 -934.176 1236.85 1549.99 
12161401 -23862.1 15649.6 1431.57 -1216.73 620.724 1365.92 
8826.5 1
12161500 -22481.1 15314.9 1527.14 -469.917 360.565 592.308 
8827 1
12161500 -22939.4 15441.5 1458.88 -918.444 253.65 952.826 
8827.5 1
12161500 -23128.9 15797.1 1384.53 -370.825 695.956 788.585 
8828 1
12161500 -23483.4 15912.9 1498.2 -716.229 233.805 753.425 
