# Supplementary material for: Intrinsic group behaviour II: On the dependence of triad spatial dynamics on social and personal features; and on the effect of social interaction on small group dynamics
Source: PLoS One. 2019 Dec 3;14(12):e0225704. doi: 10.1371/journal.pone.0225704 (PMC6890182; doi:10.1371/journal.pone.0225704)
Supplement: S2 Data Set — (ZIP) [file pone.0225704.s002.zip › set_2_nint/group_traj_dyas_noint/traj_2_0109_10.dat]

2 12130600 12130400 0 1 0 0 2 0 1 40 40 40 1747.43 1759.17 1735.7 
8584 1
12130400 7565 1989.38 1359.62 0 0 0 
8584.5 1
12130400 7593.29 1482.21 1406.5 70.0141 -1255.35 1257.3 
8585 1
12130400 7707.15 799 1546.15 230.502 -1383.02 1402.1 
8585.5 1
12130400 7857.53 191.733 1626.4 306.897 -1239.32 1276.75 
8586 1
12130400 8120.14 -300.071 1660.86 514.921 -964.323 1093.19 
8586.5 2
12130600 8461.33 153.833 1512.17 0 0 0 
12130400 8366.13 -769.6 1658.8 507.197 -968.1 1092.92 
8587 2
12130600 8893.19 -60.625 1515.56 1189.68 -590.794 1328.3 
12130400 8632.88 -1275.31 1695.62 520.98 -987.72 1116.7 
8587.5 2
12130600 9249.07 -670.067 1527.47 695.076 -1190.32 1378.4 
12130400 8986 -1782.67 1749.07 689.697 -990.926 1207.32 
8588 2
12130600 9681.07 -1458.2 1640.47 872.727 -1592.19 1815.69 
12130400 9328.6 -2206.67 1769.13 692.121 -856.566 1101.24 
8588.5 2
12130600 9949.57 -2197.86 1643.64 550.215 -1515.69 1612.47 
12130400 9554.14 -2457.86 1787.21 462.178 -514.735 691.78 
8589 2
12130600 10544.9 -2623.73 1733.2 1207.5 -863.846 1484.68 
12130400 9886.13 -2866.33 1769.33 673.409 -828.552 1067.7 
8589.5 2
12130600 10812 -2949 1725.73 537.492 -654.46 846.886 
12130400 10339.9 -3489.87 1721.93 912.944 -1254.59 1551.6 
8590 2
12130600 11148 -3307.93 1719.53 673.347 -719.305 985.29 
12130400 10702.3 -3927.73 1691.13 726.253 -877.488 1139.05 
8590.5 2
12130600 11511.6 -3585.27 1700.67 718.577 -548.09 903.745 
12130400 11011.5 -4296.27 1702.93 611.199 -728.327 950.802 
8591 2
12130600 11811.8 -4006.07 1697 595.607 -834.93 1025.6 
12130400 11333.9 -4734 1658.64 639.531 -868.519 1078.58 
8591.5 2
12130600 12139.1 -4443 1708.5 645.534 -861.792 1076.75 
12130400 11807.8 -5178.86 1710.93 934.77 -877.43 1282.06 
8592 2
12130600 12381.1 -4964.93 1701.86 480.159 -1035.57 1141.47 
12130400 12002.8 -5703 1622.64 386.905 -1039.97 1109.61 
8592.5 2
12130600 12790.8 -5517 1728.15 821.038 -1106.36 1377.72 
12130400 12450.9 -6170.38 1651.62 898.071 -936.643 1297.62 
8593 2
12130600 13191.8 -5837.46 1727.15 823.409 -658.032 1054.04 
12130400 12819.3 -6632.62 1680.15 756.437 -949.139 1213.7 
8593.5 2
12130600 13684.8 -6139.29 1697.93 974.341 -596.49 1142.43 
12130400 13043.4 -7122.14 1714.57 442.927 -967.446 1064.02 
8594 2
12130600 14120.1 -6457.15 1698.46 851.842 -622.051 1054.79 
12130400 13430.6 -7472.62 1751.62 757.704 -685.856 1022.01 
8594.5 2
12130600 14484.7 -6875.08 1673.85 739.585 -847.714 1124.99 
12130400 13861.9 -7840.62 1710.38 874.863 -746.45 1150.03 
8595 2
12130600 14914.9 -7351.92 1724.85 853.632 -946.123 1274.3 
12130400 14354.2 -8161.54 1686.46 976.648 -636.752 1165.89 
8595.5 2
12130600 15251.6 -7833.62 1719.15 682.946 -977.064 1192.09 
12130400 14779.3 -8574.38 1652.46 862.381 -837.416 1202.07 
8596 2
12130600 15702.8 -8285.07 1727.07 889.882 -890.446 1258.88 
12130400 15242.9 -8962.21 1658.79 914.44 -764.95 1192.2 
8596.5 2
12130600 16044.8 -8692.23 1744.85 677.347 -806.256 1053.02 
12130400 15734.4 -9496 1685.62 973.18 -1057 1436.78 
8597 2
12130600 16463.8 -9006.08 1745.15 858.607 -643.127 1072.76 
12130400 16075.5 -9979.31 1713.85 698.928 -990.385 1212.17 
8597.5 2
12130600 16919.9 -9591.21 1722.79 897.659 -1151.85 1460.32 
12130400 16552.1 -10248.1 1645.79 938.208 -529.062 1077.1 
8598 2
12130600 17357.2 -9906.46 1704.23 867.805 -625.491 1069.73 
12130400 17049.4 -10533.8 1627.77 986.733 -567.013 1138.04 
8598.5 2
12130600 17812.8 -10321.2 1754.92 927.934 -844.744 1254.85 
12130400 17523.9 -10943.8 1716.54 966.473 -835.031 1277.24 
8599 2
12130600 18181.4 -10675.7 1753.54 744.522 -716.084 1033 
12130400 17862.9 -11258.2 1737.23 684.848 -634.965 933.915 
8599.5 2
12130600 18614.6 -10972.2 1737 875.214 -599.068 1060.6 
12130400 18421.4 -11548.8 1761.46 1128.21 -587.257 1271.9 
8600 2
12130600 19262.1 -11297.9 1699.46 1302.74 -655.317 1458.28 
12130400 19185.2 -11872.2 1701.54 1536.76 -650.518 1668.77 
8600.5 2
12130600 19748.3 -11578.5 1728.57 957.104 -552.317 1105.03 
12130400 19629.9 -12241.2 1673 875.541 -726.497 1137.7 
8601 2
12130600 20169.9 -11882.6 1737.38 828.364 -597.476 1021.35 
12130400 19905.8 -12719 1657.23 542.078 -938.675 1083.96 
8601.5 2
12130600 20553.6 -12133.2 1736.69 778.281 -508.192 929.505 
12130400 20252.3 -13039.3 1670.92 702.762 -649.711 957.078 
8602 2
12130600 20945.6 -12456.5 1773.36 770.051 -635.258 998.264 
12130400 20616.3 -13390.8 1701.43 715.085 -690.527 994.069 
8602.5 2
12130600 21426 -12827.4 1715.92 949.464 -732.974 1199.47 
12130400 20985.8 -13612.6 1682.23 730.357 -438.399 851.83 
8603 2
12130600 21859.5 -13055.5 1705.62 867.077 -456.154 979.744 
12130400 21469.9 -13919.5 1750.85 968.154 -613.846 1146.35 
8603.5 2
12130600 22247.8 -13425.1 1689.77 782.723 -745.192 1080.73 
12130400 22000.8 -14280.8 1719.77 1070.41 -728.443 1294.76 
8604 2
12130600 22598.3 -13549.6 1651.77 721.273 -256.252 765.441 
12130400 22446.8 -14613.3 1576 917.537 -684.077 1144.48 
8604.5 2
12130600 23126.6 -13980.1 1625.5 1054.42 -859.336 1360.24 
12130400 22946.6 -14857.8 1584.64 997.752 -487.98 1110.69 
8605 2
12130600 23799.4 -14138.9 1648.62 1324.44 -312.559 1360.82 
12130400 23634.3 -15054.5 1642.31 1353.67 -387.157 1407.95 
8605.5 2
12130600 24402.2 -14324.1 1678.86 1203.25 -369.558 1258.73 
12130400 24038.7 -15343.1 1615.21 807.199 -576.068 991.677 
8606 2
12130600 24866.6 -14620.7 1676.69 938.184 -599.234 1113.23 
12130400 24479.8 -15542.2 1734.85 891.02 -402.342 977.648 
8606.5 2
12130600 25309.2 -14834.8 1686.69 903.14 -437.049 1003.33 
12130400 24929.4 -15841.2 1833.31 917.582 -610.047 1101.87 
8607 2
12130600 25842.1 -15127.9 1686.79 1047.13 -575.66 1194.93 
12130400 25522.7 -16035.6 1752.07 1165.68 -382.1 1226.7 
8607.5 2
12130600 26252 -15367.3 1660.54 814.825 -476.045 943.694 
12130400 26066.6 -16191 1655.77 1081.31 -308.861 1124.56 
8608 2
12130600 26850 -15583 1627.43 1198.4 -432.249 1273.97 
12130400 26694.9 -16403.8 1556.79 1259 -426.424 1329.26 
8608.5 2
12130600 27423.9 -16192.5 1625.46 1143.27 -1214.22 1667.75 
12130400 27264.8 -16766.8 1575.62 1135.44 -723.075 1346.13 
8609 2
12130600 28054.7 -16080.1 1683.29 1246.62 222.126 1266.26 
12130400 27728.6 -16959.1 1628.86 916.453 -380.185 992.183 
8609.5 2
12130600 28592.8 -16245.7 1760.54 1089.18 -335.12 1139.57 
12130400 28310.2 -16936 1767.69 1177.29 46.8479 1178.22 
8610 2
12130600 29038.9 -16535.3 1777.29 895.759 -581.513 1067.96 
12130400 28871.6 -17236.4 1762.43 1127.34 -603.27 1278.61 
8610.5 2
12130600 29457.1 -16691.9 1728.31 844.888 -316.439 902.203 
12130400 29312.2 -17378.5 1734.15 890.221 -286.935 935.321 
8611 2
12130600 29911.4 -16850.9 1708.14 906.89 -317.376 960.821 
12130400 29922 -17417.4 1722.36 1217.1 -77.7785 1219.59 
8611.5 2
12130600 30403.2 -16807.5 1715.69 970.024 85.5821 973.792 
12130400 30327.2 -17633.8 1679.15 799.12 -426.707 905.909 
8612 2
12130600 30807.4 -17068.5 1774.46 831.592 -536.879 989.841 
12130400 30932.8 -17793.5 1567.38 1246.12 -328.585 1288.72 
8612.5 2
12130600 31337.2 -17439.1 1739.29 1059.66 -741.22 1293.17 
12130400 31574.5 -18096.2 1525.29 1283.46 -605.505 1419.12 
8613 2
12130600 32049.8 -17955.4 1730.43 1389.03 -1006.4 1715.3 
12130400 32340.9 -18435.1 1532.64 1493.87 -660.679 1633.45 
8613.5 2
12130600 33072.8 -17944.9 1708 2058.47 20.9941 2058.58 
12130400 32893 -18497.8 1682.54 1110.95 -126.009 1118.07 
8614 2
12130600 33462.5 -18006.2 1654.86 795.212 -125.084 804.989 
12130400 33411.7 -18567.9 1645.07 1058.6 -143.037 1068.22 
8614.5 2
12130600 33921.8 -18016.7 1663.71 905.889 -20.7101 906.126 
12130400 33979.7 -18734.9 1645.36 1120.32 -329.389 1167.73 
8615 2
12130600 34660.4 -17985.4 1684.69 1471.31 62.4097 1472.64 
12130400 34531.9 -18844.2 1658.77 1100.02 -217.723 1121.36 
8615.5 2
12130600 35231.9 -18173.4 1666.57 1140.66 -375.195 1200.79 
12130400 35054.4 -18989.8 1683.93 1042.93 -290.682 1082.68 
8616 2
12130600 35695.8 -18306.6 1697.08 926.126 -265.985 963.565 
12130400 35525.6 -19102.5 1665 940.493 -224.902 967.009 
8616.5 2
12130600 36261.5 -18540.8 1677.08 1151.97 -476.892 1246.78 
12130400 36092.9 -19226.9 1673.46 1155.41 -253.486 1182.89 
8617 2
12130600 36736.5 -18717.3 1669.62 955.734 -355.208 1019.61 
12130400 36545.5 -19430.8 1608.92 910.54 -410.308 998.717 
8617.5 2
12130600 37236.3 -18899.4 1689.36 989.751 -360.494 1053.36 
12130400 37100.2 -19510.6 1698.36 1098.52 -158.013 1109.83 
8618 2
12130600 37699.6 -19158.7 1702.08 922.967 -516.604 1057.71 
12130400 37609.6 -19735.8 1810.62 1014.74 -448.459 1109.42 
8618.5 2
12130600 38035.8 -19319 1690.46 691.833 -329.851 766.443 
12130400 38137.5 -19904.8 1834.62 1086.26 -347.737 1140.56 
8619 2
12130600 38722.5 -19473.4 1830.71 1341.12 -301.618 1374.62 
12130400 38628.4 -20150.1 1792.79 958.77 -479.245 1071.87 
8619.5 2
12130600 39318.2 -19640.2 1796.23 1159.01 -324.518 1203.58 
12130400 39267.8 -20432.2 1837.62 1243.85 -548.66 1359.48 
8620 2
12130600 39730 -19916.2 1707.46 845.522 -566.735 1017.89 
12130400 39693.1 -20723.4 1800.31 873.322 -598.01 1058.45 
8620.5 2
12130600 40244.5 -20206.4 1638 1029 -580.396 1181.4 
12130400 40033.6 -21116.9 1755.86 681.132 -787.088 1040.89 
8621 2
12130600 40982.4 -20554.5 1635 1487.67 -701.834 1644.91 
12130400 40786.5 -21347 1739 1517.78 -463.854 1587.08 
8621.5 2
12130600 41480.9 -20752.4 1725.43 1001.09 -397.226 1077.02 
12130400 41413.6 -21501.8 1750.86 1259.4 -310.815 1297.19 
8622 2
12130600 42034.1 -21166.5 1769.14 1078.39 -807.296 1347.09 
12130400 41872.5 -21661.6 1740.57 894.458 -311.473 947.138 
8622.5 2
12130600 42525.7 -21353.5 1703.92 969.526 -368.76 1037.29 
12130400 42465.5 -21843 1784.46 1169.7 -357.847 1223.22 
8623 2
12130600 42938.7 -21353.6 1643.54 841.141 -0.313332 841.141 
12130400 43090.2 -21840.7 1990.46 1272.29 4.69998 1272.29 
8623.5 2
12130600 43601.8 -21141.4 1591.14 1339.58 428.66 1406.5 
12130400 43868.9 -21631.6 1886.21 1572.98 422.322 1628.69 
8624 2
12130600 43935.5 -20735.8 1709.77 656.842 798.391 1033.86 
12130400 44389.5 -21404.6 1759.46 1024.96 446.904 1118.16 
8624.5 2
12130600 44332.7 -20651.9 1671.5 789.767 166.834 807.196 
12130400 44949.3 -21067.9 1667.5 1112.82 669.357 1298.62 
8625 2
12130600 44868.8 -20367.8 1661 1059.55 561.428 1199.1 
12130400 45476.9 -20773.8 1673.46 1042.76 581.343 1193.86 
8625.5 2
12130600 45303.2 -20016.7 1690.92 884.537 715.181 1137.49 
12130400 46005.2 -20445.9 1715.69 1075.98 667.711 1266.32 
8626 2
12130600 45799.3 -19732.7 1745.62 1016.71 581.967 1171.49 
12130400 46413.4 -20173.5 1732.46 836.381 558.323 1005.61 
8626.5 2
12130600 46083 -19544.3 1757.79 560.657 372.345 673.036 
12130400 46607.2 -19897.1 1688.43 383.063 546.084 667.042 
8627 1
12130600 46421.7 -19437 1759 665.407 210.777 697.993 
