# Supplementary material for: Intrinsic group behaviour II: On the dependence of triad spatial dynamics on social and personal features; and on the effect of social interaction on small group dynamics
Source: PLoS One. 2019 Dec 3;14(12):e0225704. doi: 10.1371/journal.pone.0225704 (PMC6890182; doi:10.1371/journal.pone.0225704)
Supplement: S2 Data Set — (ZIP) [file pone.0225704.s002.zip › set_2_nint/group_traj_dyas_noint/traj_2_0109_9.dat]

2 12102000 12102100 0 0 0 1 0 1 0 40 40 40 1706.37 1770.54 1642.2 
8420 1
12102000 45651.1 -23972 1604.57 0 0 0 
8420.5 1
12102000 45345.8 -23970.2 1597.08 -797.119 4.6194 797.133 
8421 2
12102100 44807 -23063.8 1556.85 0 0 0 
12102000 44803.1 -23538.3 1628 -1081.21 860.405 1381.78 
8421.5 2
12102100 44360.1 -22790.4 1577.75 -913.94 559.003 1071.34 
12102000 44210.3 -23329.8 1644.83 -1212.15 426.328 1284.94 
8422 2
12102100 43567.1 -22951.8 1504.85 -1621.69 -330.122 1654.95 
12102000 43569.3 -23059.4 1669.23 -1310.89 553.065 1422.78 
8422.5 2
12102100 42796.5 -23223.6 1521.69 -1550.53 -546.819 1644.13 
12102000 43106.2 -22438.2 1679.15 -931.744 1249.96 1559.02 
8423 2
12102100 42069.8 -22887.2 1653.85 -1419.17 657.001 1563.87 
12102000 42462.8 -22220.5 1708.69 -1256.61 425.03 1326.54 
8423.5 2
12102100 41571.8 -22577.1 1688.31 -992.185 617.836 1168.83 
12102000 41768.9 -22043.5 1802.54 -1382.32 352.743 1426.61 
8424 2
12102100 41153.3 -22355.3 1695.38 -825.368 437.415 934.111 
12102000 41286.1 -21808.6 1814.08 -952.359 463.207 1059.03 
8424.5 2
12102100 40808.5 -22199.2 1672.54 -686.791 310.91 753.888 
12102000 40851.6 -21553.8 1800.38 -865.461 507.662 1003.37 
8425 2
12102100 40114.8 -21777.2 1703.31 -1401.4 852.681 1640.42 
12102000 40390.5 -21246.2 1724.08 -931.624 621.29 1119.79 
8425.5 2
12102100 39568.6 -21317.4 1707.15 -1094.65 921.381 1430.81 
12102000 39789.3 -20862 1687.15 -1204.72 770.002 1429.77 
8426 2
12102100 39132.2 -21081.8 1725.92 -879.963 475.031 999.994 
12102000 39147.8 -20554.1 1781.23 -1293.42 620.813 1434.7 
8426.5 2
12102100 38551.8 -20966.1 1709 -1158.3 230.923 1181.09 
12102000 38676.4 -20419.9 1855.15 -940.887 267.772 978.249 
8427 2
12102100 38014.8 -20849.8 1708.77 -1076.31 232.927 1101.22 
12102000 38043 -20269.6 1833.08 -1269.31 301.218 1304.56 
8427.5 2
12102100 37413.5 -20686.5 1701.85 -1214.76 329.915 1258.77 
12102000 37549.8 -20088.9 1826.69 -996.27 365.035 1061.04 
8428 2
12102100 36825.1 -20442.7 1688.38 -1205.71 499.685 1305.15 
12102000 36998.8 -19931 1815.46 -1129.1 323.613 1174.56 
8428.5 2
12102100 36360 -20289.4 1657.71 -899.569 296.586 947.2 
12102000 36442.5 -19766.1 1752.14 -1076.1 319.011 1122.39 
8429 2
12102100 35861.1 -20297.1 1569 -966.905 -14.9608 967.021 
12102000 35655.9 -19676.6 1710.15 -1524.37 173.364 1534.2 
8429.5 2
12102100 35153.2 -19989.4 1591.77 -1432.89 622.859 1562.41 
12102000 34912.7 -19391.8 1722.69 -1504.52 576.612 1611.23 
8430 2
12102100 34625.5 -19773.5 1596.85 -1079.28 441.403 1166.06 
12102000 34392.5 -19299 1775 -1063.71 189.712 1080.49 
8430.5 2
12102100 33877.6 -19730.1 1646.31 -1513.86 87.9788 1516.41 
12102000 34029.4 -19147.8 1770.46 -735.129 305.979 796.265 
8431 2
12102100 33151.4 -19475.3 1730.5 -1421.11 498.613 1506.04 
12102000 33417.1 -18993.7 1784.43 -1198.26 301.628 1235.64 
8431.5 2
12102100 32863.2 -19373.8 1673.46 -562.886 198.274 596.786 
12102000 32794 -18811 1771.69 -1216.94 356.864 1268.18 
8432 2
12102100 32319 -19336.4 1705.38 -1119.82 76.9231 1122.46 
12102000 32257.2 -18719.3 1750.38 -1104.46 188.667 1120.46 
8432.5 2
12102100 31721 -19083.4 1644.86 -1210.53 512.057 1314.37 
12102000 31592.2 -18366.6 1622.71 -1346.19 714.041 1523.84 
8433 2
12102100 31114.1 -18929.2 1553.15 -1213.85 308.396 1252.41 
12102000 30893.8 -18030.7 1604.23 -1396.89 671.758 1550.02 
8433.5 2
12102100 30335.4 -18626.8 1467.14 -1529.9 594.195 1641.24 
12102000 30284.9 -17814.9 1554.07 -1196.15 424.038 1269.09 
8434 2
12102100 29744.5 -18377.1 1357.08 -1179.28 498.421 1280.28 
12102000 29657.5 -17562.9 1645.92 -1252.43 502.862 1349.61 
8434.5 2
12102100 29111.2 -18029.4 1499.5 -1254.11 688.413 1430.63 
12102000 29047.1 -17339.1 1684.57 -1208.69 443.129 1287.36 
8435 2
12102100 28452.2 -17897.4 1554.46 -1289.75 258.403 1315.38 
12102000 28680.2 -17201.6 1742.15 -718.038 269.134 766.819 
8435.5 2
12102100 27898.5 -18053.8 1600.77 -1120.83 -316.724 1164.72 
12102000 28189 -17166.6 1768.77 -994.239 70.8502 996.76 
8436 2
12102100 27386.4 -17529.8 1632.85 -1053.66 1078.19 1507.54 
12102000 27741.2 -16929 1793.77 -921.336 488.921 1043.03 
8436.5 2
12102100 27064.2 -17291 1602.85 -654.784 485.46 815.116 
12102000 27239.6 -16762.5 1758.31 -1019.54 338.493 1074.27 
8437 2
12102100 26597.7 -17277.6 1497.71 -909.389 26.0373 909.762 
12102000 26473.2 -16408.1 1644.79 -1493.96 690.819 1645.95 
8437.5 2
12102100 25951.5 -16838 1412.23 -1267.01 862.045 1532.46 
12102000 25724.2 -16143.8 1627.23 -1468.75 518.24 1557.49 
8438 2
12102100 25404.5 -16565.2 1344.54 -1118.77 557.968 1250.19 
12102000 25309.5 -15875.8 1599.69 -848.042 547.9 1009.64 
8438.5 2
12102100 24867 -16441.5 1438.57 -1079.24 248.301 1107.44 
12102000 24911.6 -15781.4 1636.71 -798.976 189.737 821.196 
8439 2
12102100 24351.2 -16352.2 1430.23 -1017.3 176.225 1032.45 
12102000 24455.7 -15717.7 1643 -899.17 125.572 907.896 
8439.5 2
12102100 23704.8 -16181.7 1552.31 -1308.63 345.064 1353.36 
12102000 23825.3 -15605 1665.77 -1276.08 228.122 1296.31 
8440 2
12102100 23096.1 -16120.9 1605.15 -1232.17 123.015 1238.3 
12102000 23218.4 -15373.2 1740.46 -1228.59 469.168 1315.12 
8440.5 2
12102100 22573.4 -15827.5 1588.31 -1055.94 592.852 1210.99 
12102000 22680.1 -15232.6 1740.15 -1087.49 284.071 1123.98 
8441 2
12102100 22028.4 -15747.3 1577.38 -1103.24 162.255 1115.11 
12102000 22185.5 -15109.5 1667.54 -1001.09 249.144 1031.63 
8441.5 2
12102100 21482.8 -15466.5 1502.08 -1091.08 561.538 1227.1 
12102000 21746.6 -14836.1 1579.85 -877.846 546.923 1034.28 
8442 2
12102100 20986.1 -15136.8 1474.85 -997.529 662.187 1197.31 
12102000 21265.9 -14519.7 1544.54 -965.246 635.31 1155.56 
8442.5 2
12102100 20587.7 -14708.4 1542.46 -795.179 855.059 1167.66 
12102000 20818.8 -14246.7 1589 -892.369 544.91 1045.59 
8443 2
12102100 20024.4 -14378.5 1592.23 -1122.13 657.064 1300.35 
12102000 20285.2 -13928.8 1704.23 -1063.13 633.313 1237.47 
8443.5 2
12102100 19560.5 -14126.4 1557.92 -904.333 491.528 1029.28 
12102000 19834.2 -13692.5 1727.31 -879.142 460.489 992.442 
8444 2
12102100 19114.3 -13909.8 1527.85 -876.53 425.419 974.313 
12102000 19479.3 -13487.4 1761 -697.144 403.053 805.271 
8444.5 2
12102100 18490.4 -13570.1 1524.75 -1286.37 700.542 1464.76 
12102000 19076.2 -13218.1 1690.25 -831.047 555.26 999.476 
8445 2
12102100 18140.5 -13358.5 1470.69 -715.655 432.607 836.248 
12102000 18637.7 -13018.5 1636.77 -896.846 408.225 985.383 
8445.5 2
12102100 17598.2 -13022.1 1425.38 -1065.44 661.025 1253.84 
12102000 18203.5 -12746.7 1608.85 -853.106 533.928 1006.41 
8446 2
12102100 16875 -12586.8 1377.92 -1452.12 874.112 1694.91 
12102000 18295.7 -12638.3 1624.69 185.202 217.64 285.774 
8446.5 2
12102100 16270.4 -11995 1397.77 -1206.82 1181.18 1688.66 
12102000 18299.3 -12732.8 1626.38 7.21634 -188.7 188.837 
8447 2
12102100 15829.1 -11773.4 1504.62 -877.351 440.587 981.765 
12102000 17901.8 -12537 1607.92 -790.335 389.356 881.038 
8447.5 2
12102100 15460.2 -11450.5 1588.38 -736.373 644.557 978.621 
12102000 17496.6 -12277.1 1582.31 -808.69 518.809 960.803 
8448 2
12102100 15076.8 -11059.2 1535.46 -768.152 784.03 1097.62 
12102000 16962.7 -11547.4 1585.31 -1069.99 1462.31 1811.97 
8448.5 2
12102100 14662.8 -10556.9 1518 -823.062 998.624 1294.09 
12102000 16427.5 -10744.3 1638.31 -1063.92 1596.57 1918.59 
8449 2
12102100 14351.4 -10015.7 1538.08 -616.756 1071.74 1236.54 
12102000 16036.7 -10283.4 1690.31 -773.953 912.719 1196.69 
8449.5 2
12102100 14017.3 -9552.31 1615.69 -657.632 912.174 1124.52 
12102000 15583.6 -9659.69 1773 -891.884 1227.74 1517.5 
8450 2
12102100 13583.2 -9108.33 1570.17 -884.028 904.225 1264.57 
12102000 15272.1 -9154.75 1787.25 -634.485 1028.4 1208.37 
8450.5 2
12102100 13215.2 -8614.31 1603.15 -746.489 1002.08 1249.56 
12102000 14990.5 -8608.92 1764.92 -571.085 1107.15 1245.76 
8451 2
12102100 12801.7 -8218 1551.08 -818.888 784.768 1134.21 
12102000 14393.4 -7964.46 1740.69 -1182.48 1276.16 1739.79 
8451.5 2
12102100 12582.7 -7783 1550.85 -436.255 866.534 970.154 
12102000 14048.9 -7630.31 1738.62 -686.178 665.645 955.994 
8452 2
12102100 12261.9 -7386.69 1618.62 -631.435 780.133 1003.65 
12102000 13807.8 -7189.62 1741.08 -474.561 867.505 988.824 
8452.5 2
12102100 11805.7 -6926.25 1591.17 -940.735 949.366 1336.52 
12102000 13726.5 -6502.5 1755.17 -167.724 1416.73 1426.63 
8453 2
12102100 11379.8 -6426.77 1516.62 -858.509 1007.02 1323.3 
12102000 13434.8 -6005.46 1760.62 -588.167 1002.09 1161.95 
8453.5 2
12102100 10817.4 -5884.31 1498.62 -1090.04 1051.28 1514.39 
12102000 12848.5 -5602.69 1767.08 -1136.26 780.561 1378.53 
8454 2
12102100 10440.5 -5502.77 1519.54 -743.438 752.541 1057.84 
12102000 12328.8 -5078.69 1758.54 -1025.03 1033.53 1455.64 
8454.5 1
12102100 10164.1 -5166.75 1518.75 -561.744 682.966 884.307 
8455 1
12102100 9752.08 -4816.23 1567.85 -834.021 709.553 1095.01 
8455.5 1
12102100 9341 -4343.08 1577.92 -802.885 924.129 1224.19 
8456 1
12102100 8822.83 -3849.67 1584.5 -1061.82 1011.09 1466.2 
8456.5 1
12102100 8469.54 -3447.15 1614.85 -728.443 829.923 1104.27 
8457 1
12102100 8099.54 -3150.54 1589.31 -729.783 585.04 935.337 
8457.5 1
12102100 7696.58 -2688.33 1541.67 -799.514 917.074 1216.65 
8458 1
12102100 7294.31 -2336.31 1446.85 -811.04 709.729 1077.73 
8458.5 1
12102100 6803 -1999.62 1455.54 -984.585 674.734 1193.6 
8459 1
12102100 6213.36 -1504.79 1562.21 -1142.72 958.972 1491.79 
8459.5 1
12102100 5849.69 -1231.69 1565.15 -708.898 532.346 886.526 
8460 1
12102100 5410.62 -838.308 1509.62 -888.82 796.325 1193.37 
8460.5 1
12102100 4927 -496.692 1546.23 -980.964 692.932 1201.02 
8461 1
12102100 4435.71 -197.571 1562.5 -1002.62 610.451 1173.84 
8461.5 1
12102100 4031.5 194 1461.14 -833.432 807.364 1160.36 
8462 1
12102100 3617.71 733.786 1393.64 -816.145 1064.67 1341.49 
8462.5 1
12102100 3050 1014.08 1432.23 -1130.9 558.349 1261.23 
8463 1
12102100 2460.64 1181.07 1465.79 -1155.6 327.44 1201.1 
8463.5 1
12102100 2107.15 779.538 1437.38 -702.761 -798.276 1063.54 
8464 1
12102100 1382.07 668.071 1420.36 -1444.39 -222.046 1461.36 
8464.5 1
12102100 505.769 774.923 1446.23 -1756.12 214.132 1769.12 
8465 1
12102100 -8.26667 689.533 1448.13 -1051.2 -174.621 1065.6 
8465.5 1
12102100 -150 840 1446.29 -282.901 300.333 412.593 
8466 1
12102100 -140 865.933 1444.8 19.9601 51.7631 55.4782 
8466.5 1
12102100 -451.867 773.533 1440.4 -627.498 -185.915 654.461 
