# Supplementary material for: Intrinsic group behaviour II: On the dependence of triad spatial dynamics on social and personal features; and on the effect of social interaction on small group dynamics
Source: PLoS One. 2019 Dec 3;14(12):e0225704. doi: 10.1371/journal.pone.0225704 (PMC6890182; doi:10.1371/journal.pone.0225704)
Supplement: S2 Data Set — (ZIP) [file pone.0225704.s002.zip › set_2_nint/group_traj_dyas_noint/traj_2_0109_8.dat]

2 12101300 12101500 0 1 0 0 2 0 1 30 30 30 1695.73 1732.61 1658.85 
8413.5 1
12101300 7948 1913 1499 0 0 0 
8414 1
12101300 8086.5 1527.86 1518.43 464.765 -1292.43 1373.45 
8414.5 1
12101300 8327.69 1049.54 1560.38 486.275 -964.352 1080.02 
8415 2
12101500 8638.2 -1270.2 1688.4 0 0 0 
12101300 8581.69 626.077 1540.08 518.367 -864.207 1007.75 
8415.5 2
12101500 8632.29 -1634.86 1688.93 -16.3831 -1010.13 1010.26 
12101300 8206.86 302.357 1532.14 -732.1 -632.265 967.331 
8416 2
12101500 8869.31 -2183.85 1709.46 466.579 -1080.69 1177.11 
12101300 8581.15 -28.5385 1498.31 736.805 -651.369 983.444 
8416.5 2
12101500 9482.85 -2780.62 1690.77 1232 -1198.33 1718.67 
12101300 8991.46 -558.692 1470.38 823.911 -1064.57 1346.15 
8417 2
12101500 9609.92 -3218.08 1713.85 256.203 -881.979 918.437 
12101300 9389.92 -1261.23 1444 803.35 -1416.41 1628.37 
8417.5 2
12101500 9998.67 -3739.17 1641.08 783.757 -1050.58 1310.73 
12101300 9834.33 -2312.5 1577.42 895.988 -2119.49 2301.1 
8418 2
12101500 10141.9 -4019.62 1596.62 292.958 -573.515 644.006 
12101300 10203.6 -2861.92 1661.69 755.178 -1123.56 1353.77 
8418.5 2
12101500 10474 -4620.15 1640.23 651.131 -1177.53 1345.56 
12101300 10627.2 -3432.92 1741.69 830.618 -1119.61 1394.08 
8419 2
12101500 10798 -5108.62 1620.46 640.316 -965.339 1158.4 
12101300 10916.4 -3873.54 1729.08 571.45 -870.781 1041.54 
8419.5 2
12101500 10964.6 -5595.38 1586.54 333.231 -973.538 1028.99 
12101300 11232.7 -4329.54 1695.31 632.615 -912 1109.93 
8420 2
12101500 11258.7 -6055.62 1520.46 589.333 -922.306 1094.51 
12101300 11534.9 -4839.62 1707.15 605.673 -1022.2 1188.16 
8420.5 2
12101500 11612.8 -6521.85 1487.38 709.727 -934.33 1173.32 
12101300 11745.5 -5343.08 1668.54 422.075 -1008.94 1093.67 
8421 2
12101500 12053.3 -6967.31 1561.54 877.413 -887.374 1247.91 
12101300 12100 -5877.69 1614.77 706.099 -1064.97 1277.79 
8421.5 2
12101500 12362.8 -7344.67 1594.25 632.977 -771.695 998.085 
12101300 12501 -6466.33 1690.08 820.041 -1203.76 1456.54 
8422 2
12101500 12722.3 -7688.69 1691.46 735.121 -703.529 1017.52 
12101300 12871.9 -6900.46 1710.08 758.534 -887.788 1167.71 
8422.5 2
12101500 12952.8 -8017.54 1611.54 463.705 -661.662 807.973 
12101300 13230.8 -7302.62 1746.15 722.024 -809.163 1084.46 
8423 2
12101500 13314.8 -8454.54 1598.77 707.031 -853.516 1108.32 
12101300 13540.7 -7702.69 1758.23 605.319 -781.4 988.432 
8423.5 2
12101500 13589.4 -8935.77 1576.62 547.043 -958.627 1103.73 
12101300 13962.8 -8145.23 1776.38 840.791 -881.551 1218.22 
8424 2
12101500 13856.3 -9298.92 1634.85 526.475 -716.28 888.951 
12101300 14382.5 -8555.54 1717.38 827.795 -809.285 1157.66 
8424.5 2
12101500 14185.3 -9745.69 1634.77 655.378 -889.979 1105.25 
12101300 14736.6 -8979.92 1671.92 705.486 -845.388 1101.09 
8425 2
12101500 14643.8 -10150.2 1608 926.34 -817.249 1235.31 
12101300 15064.8 -9427.62 1665.69 662.937 -904.429 1121.37 
8425.5 2
12101500 15045.8 -10475.5 1625.15 805.457 -651.765 1036.13 
12101300 15525.2 -9840 1659.77 922.614 -826.422 1238.62 
8426 2
12101500 15341.3 -10900.2 1656.69 595.844 -856.234 1043.15 
12101300 15966.7 -10383.7 1728.38 890.199 -1096.15 1412.09 
8426.5 2
12101500 15695.8 -11453.2 1679.15 707.508 -1103.79 1311.08 
12101300 16378.5 -10740.5 1786.46 822.048 -712.268 1087.7 
8427 2
12101500 16106.4 -11826.9 1672.85 822.877 -749.037 1112.74 
12101300 16854.7 -11129.5 1799.92 954.216 -779.405 1232.07 
8427.5 2
12101500 16642.5 -12097.7 1657.54 1083.14 -547.009 1213.43 
12101300 17177.1 -11495.5 1781.77 651.282 -739.549 985.445 
8428 2
12101500 17503 -12419.2 1539 1763.24 -658.733 1882.27 
12101300 17549 -11799.2 1832.38 762.137 -622.32 983.939 
8428.5 2
12101500 18057.6 -12861.6 1554.5 1072.67 -855.74 1372.19 
12101300 18474.4 -12222.7 1765.64 1789.86 -819.117 1968.39 
8429 2
12101500 18393.4 -13254.2 1616.15 650.801 -760.819 1001.19 
12101300 19055.2 -12568.2 1682.23 1125.58 -669.457 1309.61 
8429.5 2
12101500 18804.6 -13540.5 1632.85 832.451 -579.57 1014.34 
12101300 19427.2 -12925.8 1722.31 753.036 -723.918 1044.57 
8430 2
12101500 19211.7 -13874.6 1633.92 832.468 -683.341 1077.01 
12101300 19760.3 -13243.3 1725.31 681.296 -649.363 941.189 
8430.5 2
12101500 19442.8 -14262.3 1635.23 467.923 -784.802 913.71 
12101300 20089.2 -13623 1724.23 665.836 -768.608 1016.91 
8431 2
12101500 19891.6 -14629.8 1620 878.271 -719.135 1135.13 
12101300 20533.5 -13998.9 1699.93 869.411 -735.672 1138.9 
8431.5 2
12101500 20334.5 -14812.3 1601.08 865.03 -356.488 935.608 
12101300 20956.1 -14332.6 1679.38 825.346 -651.732 1051.64 
8432 2
12101500 20748.1 -15103.9 1549 850.902 -600.032 1041.19 
12101300 21411.8 -14644.5 1656.15 937.638 -641.659 1136.17 
8432.5 2
12101500 21200.4 -15459.1 1476 915.547 -719.068 1164.17 
12101300 21739.6 -15049.5 1567.36 663.712 -819.916 1054.88 
8433 2
12101500 21625.6 -15877 1388.77 850.516 -835.714 1192.39 
12101300 22098.4 -15347 1494.54 717.484 -595 932.098 
8433.5 2
12101500 22029.7 -16278.7 1306.14 793.907 -789.223 1119.45 
12101300 22582.6 -15590.1 1602.43 951.391 -477.547 1064.52 
8434 2
12101500 22456.5 -16466.4 1332.92 851.944 -374.591 930.66 
12101300 23065.5 -15780.8 1627 963.71 -380.788 1036.21 
8434.5 2
12101500 22840.8 -16713.6 1469.07 760.886 -489.62 904.807 
12101300 23543.1 -15936.4 1655.14 945.904 -307.943 994.767 
8435 2
12101500 23310.7 -16860.5 1523.77 919.582 -287.316 963.422 
12101300 23905.8 -16341.2 1604.92 709.641 -792.316 1063.65 
8435.5 2
12101500 23755.2 -17271.2 1530.69 899.875 -831.361 1225.13 
12101300 24149.4 -16529.1 1663.38 493.149 -380.255 622.728 
8436 2
12101500 24221 -17531.2 1469.23 958.373 -534.979 1097.58 
12101300 24627.4 -16880.6 1615.77 983.539 -723.33 1220.88 
8436.5 2
12101500 24670.8 -17978.8 1397.38 914.165 -909.787 1289.73 
12101300 25119.2 -17241.9 1528.62 999.687 -734.365 1240.43 
8437 2
12101500 25014.1 -18292.6 1404.14 669.344 -611.7 906.752 
12101300 25591.4 -17461.4 1582.93 920.324 -427.747 1014.87 
8437.5 2
12101500 25643.1 -18463.2 1416.31 1233.2 -334.475 1277.76 
12101300 26124.6 -17631.5 1627 1045.6 -333.689 1097.56 
8438 2
12101500 26153.5 -18453.3 1544.23 1043.89 20.1353 1044.08 
12101300 26685.6 -17708.6 1621.62 1147.24 -157.622 1158.02 
8438.5 2
12101500 26701.6 -18449.8 1623.43 1100.47 7.07224 1100.49 
12101300 27273.8 -17794.6 1626.79 1181.06 -172.746 1193.63 
8439 2
12101500 27177.8 -18474 1637.77 939.398 -47.7599 940.611 
12101300 27848.9 -17803.2 1692.85 1134.39 -16.787 1134.52 
8439.5 2
12101500 27804.9 -18645.5 1638.77 1269.39 -347.088 1315.98 
12101300 28349.6 -17948.7 1804.77 1013.55 -294.612 1055.5 
8440 2
12101500 28328.8 -18699.4 1689.08 1060.42 -109.156 1066.02 
12101300 28819.5 -18154.4 1794.46 951.106 -416.381 1038.26 
8440.5 2
12101500 28850.5 -18746.8 1641.31 1054.08 -95.8819 1058.43 
12101300 29264.6 -18111.3 1693.85 899.301 87.0241 903.501 
8441 2
12101500 29403.1 -19059.5 1562.85 1118.5 -632.825 1285.11 
12101300 29782.2 -18519.8 1579 1047.8 -826.845 1334.75 
8441.5 2
12101500 29877.8 -19352.8 1445 949.385 -586.615 1116 
12101300 30506 -18955.6 1458.92 1447.54 -871.692 1689.74 
8442 2
12101500 30452.5 -19618.1 1330 1154.16 -532.746 1271.18 
12101300 31090.8 -19081.8 1394.31 1174.24 -253.475 1201.28 
8442.5 2
12101500 31042.3 -19819.2 1303.15 1177.18 -401.351 1243.72 
12101300 31345.5 -19194.3 1384.92 508.368 -224.474 555.722 
8443 2
12101500 31500 -20161.2 1279.15 911.738 -681.275 1138.16 
12101300 31829.1 -19307.6 1321.62 963.377 -225.713 989.465 
8443.5 2
12101500 32092.5 -20289.8 1313.31 1154.9 -250.862 1181.83 
12101300 32608.6 -19766.3 1459.38 1519.57 -894.137 1763.11 
8444 2
12101500 32750.8 -20479.8 1316.92 1293.49 -373.13 1346.23 
12101300 33160.6 -19985.8 1659.08 1084.48 -431.313 1167.1 
8444.5 2
12101500 33366.7 -20665 1315 1269.73 -381.919 1325.93 
12101300 33634.6 -20122.9 1669.92 977.254 -282.62 1017.3 
8445 2
12101500 33742.5 -20822 1396.69 768.497 -321.063 832.868 
12101300 34142.7 -20250.3 1679 1039.08 -260.513 1071.24 
8445.5 2
12101500 34290.7 -21016.5 1520 1077.07 -382.046 1142.82 
12101300 34706.5 -20356.1 1671.54 1107.75 -207.798 1127.07 
8446 2
12101500 34838.9 -21300.3 1528.77 1100.86 -569.972 1239.67 
12101300 35234.2 -20486.9 1637.08 1059.62 -262.743 1091.71 
8446.5 2
12101500 35453.2 -21542.7 1511.38 1226.16 -483.802 1318.16 
12101300 35830.9 -20602.7 1623.23 1191 -231.076 1213.21 
8447 2
12101500 36176.7 -21630.3 1555 1438.29 -174.186 1448.8 
12101300 36386.6 -20621.1 1652.69 1104.76 -36.5499 1105.36 
8447.5 2
12101500 36797.2 -21654.7 1608.92 1238.45 -48.6719 1239.4 
12101300 36866.8 -20694 1683.31 958.544 -145.555 969.533 
8448 2
12101500 37221.1 -21783.8 1642 849.545 -258.825 888.098 
12101300 37324.4 -20770.8 1733.46 916.911 -154 929.753 
8448.5 2
12101500 37776.5 -21958.1 1716.46 1104.3 -346.383 1157.35 
12101300 37962.2 -20979.6 1783.92 1267.93 -415.048 1334.13 
8449 2
12101500 38244.6 -22111.2 1757.77 926.885 -303.123 975.192 
12101300 38536 -21145.3 1808.62 1136.33 -328.104 1182.75 
8449.5 2
12101500 38828.4 -22236.5 1764.31 1149.15 -246.669 1175.33 
12101300 39102.1 -21286.5 1835.08 1114.32 -278.013 1148.48 
8450 2
12101500 39407.2 -22446.5 1717.08 1178.95 -427.777 1254.16 
12101300 39550.7 -21351 1829.33 913.625 -131.286 923.009 
8450.5 2
12101500 39829.9 -22803.3 1681 857.349 -723.748 1121.99 
12101300 39982.2 -21587.2 1749.46 875.228 -479.17 997.811 
8451 2
12101500 40418.6 -22940.2 1577.77 1165.73 -270.982 1196.81 
12101300 40543.9 -21951.7 1716.54 1112.41 -721.706 1326.02 
8451.5 2
12101500 40929.5 -22922.5 1591.85 1017.78 35.2436 1018.39 
12101300 41007.3 -22085.6 1708.23 923.077 -266.779 960.855 
8452 2
12101500 41327.8 -22957.7 1649.69 784.07 -69.3519 787.131 
12101300 41490.2 -22120.3 1658.85 950.485 -68.2919 952.935 
8452.5 2
12101500 41801 -23067.6 1612 975.575 -226.579 1001.54 
12101300 42021.5 -22173.6 1580.08 1095.56 -109.847 1101.05 
8453 2
12101500 42470.5 -23117 1507.23 1349.88 -99.6304 1353.55 
12101300 42530.9 -22353.8 1645.69 1027.06 -363.278 1089.42 
8453.5 2
12101500 43018.5 -23065.6 1417.92 1062.02 99.5826 1066.67 
12101300 42995.5 -22415.6 1553.15 900.268 -119.857 908.212 
8454 2
12101500 43533.7 -23084.2 1477.46 1016.08 -36.7167 1016.75 
12101300 43442.2 -22503.8 1554.23 881.05 -174.025 898.072 
8454.5 2
12101500 44030.7 -23123.2 1566.83 1010.11 -79.138 1013.21 
12101300 43935.1 -22546.7 1628.25 1001.89 -87.0336 1005.66 
8455 2
12101500 44558.4 -23382 1676.62 1068.25 -523.954 1189.83 
12101300 44510.2 -22704.9 1658.31 1164.11 -320.357 1207.39 
8455.5 2
12101500 45046.7 -23661.4 1700.69 953.726 -545.673 1098.8 
12101300 45017.8 -22980.3 1656.77 991.587 -537.861 1128.07 
8456 2
12101500 45338.8 -23855.7 1671.75 598.479 -398.119 718.802 
12101300 45492.7 -23113.8 1729.25 972.993 -273.618 1010.73 
8456.5 2
12101500 45758.8 -23974.5 1631.92 866.019 -245.096 900.034 
12101300 45931.5 -23205.5 1662.62 904.89 -188.924 924.402 
8457 2
12101500 46080.2 -24449.4 1665.46 634.046 -936.58 1131.02 
12101300 46351.2 -23476.5 1712.85 827.644 -534.668 985.325 
8457.5 1
12101300 46693.2 -23613.2 1699.42 678.762 -271.253 730.956 
8458 1
12101300 46928.5 -23942.2 1642.23 474.217 -663.268 815.356 
8458.5 1
12101300 47294.1 -24284 1635.46 732.696 -684.908 1002.97 
8459 1
12101300 47560.6 -24631.2 1646.71 516.462 -672.896 848.246 
