# Supplementary material for: Intrinsic group behaviour II: On the dependence of triad spatial dynamics on social and personal features; and on the effect of social interaction on small group dynamics
Source: PLoS One. 2019 Dec 3;14(12):e0225704. doi: 10.1371/journal.pone.0225704 (PMC6890182; doi:10.1371/journal.pone.0225704)
Supplement: S2 Data Set — (ZIP) [file pone.0225704.s002.zip › set_2_nint/group_traj_dyas_noint/traj_2_0109_7.dat]

2 12031100 12031000 0 0 1 0 1 0 1 45 40 50 1694.01 1715.32 1672.7 
7990.5 1
12031000 -32678.7 -4318.86 1458.14 0 0 0 
7991 1
12031000 -32502.6 -4060.14 1476.21 468.465 688.07 832.406 
7991.5 2
12031100 -33652.8 -3350.42 1467.92 0 0 0 
12031000 -32175 -3695.31 1529.23 663.1 738.533 992.538 
7992 2
12031100 -33461.6 -2749.21 1606.36 399.294 1255.12 1317.1 
12031000 -31894.7 -3322.5 1554.5 562.823 748.61 936.582 
7992.5 2
12031100 -33241.1 -2152.54 1723.38 448.16 1212.76 1292.91 
12031000 -31681.9 -3002.62 1549 432.502 650.172 780.885 
7993 2
12031100 -33229.6 -1702.79 1777.36 22.777 895.922 896.211 
12031000 -31529.6 -2670.29 1569.71 303.489 662.011 728.261 
7993.5 2
12031100 -33306.4 -1326.64 1713.14 -150.126 736.092 751.245 
12031000 -31475.1 -2233.43 1571.43 106.654 854.906 861.533 
7994 2
12031100 -33350.2 -948.846 1703.23 -88.2769 760.154 765.263 
12031000 -31695.8 -1757.77 1646.92 -444.06 957.061 1055.06 
7994.5 2
12031100 -33340.1 -676.5 1718.86 20.2781 543.605 543.983 
12031000 -31852.2 -1487.07 1646.5 -312.266 540.315 624.059 
7995 2
12031100 -33413.6 -377.786 1721.93 -142.996 581.156 598.49 
12031000 -31963 -1092.93 1633.64 -215.536 766.815 796.531 
7995.5 2
12031100 -33380.6 -117.769 1725.85 66.9838 528.489 532.717 
12031000 -32166.8 -870.538 1672.69 -414.165 452.012 613.064 
7996 2
12031100 -33264.8 17.0714 1727.93 234.473 272.957 359.837 
12031000 -32269.3 -648.571 1663.79 -207.523 449.326 494.934 
7996.5 2
12031100 -33307.2 197.769 1789.54 -84.0496 357.817 367.556 
12031000 -32263 -385.462 1648.31 12.447 521.01 521.158 
7997 2
12031100 -33144.1 286.857 1743.86 323.587 176.762 368.719 
12031000 -32104.7 -175.357 1652 314.059 416.874 521.936 
7997.5 2
12031100 -33162.5 336.923 1741.92 -37.3136 101.554 108.192 
12031000 -32191.8 -13.4615 1646.69 -176.582 328.389 372.854 
7998 2
12031100 -33235.4 383.643 1792 -148.61 95.3465 176.567 
12031000 -32060.7 208.286 1602.71 267.459 452.545 525.673 
7998.5 2
12031100 -33226 381.5 1752.71 18.529 -4.24328 19.0087 
12031000 -31983.3 417.714 1550.29 153.324 414.71 442.145 
7999 2
12031100 -33182.7 355 1692.86 87.094 -53.3199 102.119 
12031000 -32083 593.5 1531.5 -200.632 353.694 406.636 
7999.5 2
12031100 -33148.6 371.857 1725 67.8784 33.5132 75.7008 
12031000 -32228.1 647.071 1504.93 -288.412 106.504 307.449 
8000 2
12031100 -33144.8 293.357 1740.71 7.48165 -155.138 155.319 
12031000 -32518.1 411.429 1499.57 -573.123 -465.697 738.474 
8000.5 2
12031100 -33203.1 381.538 1724.69 -115.887 175.311 210.152 
12031000 -32653 379.154 1529.92 -268.248 -64.1645 275.815 
8001 2
12031100 -33257.9 470.714 1712.86 -109.342 177.996 208.897 
12031000 -32678.3 328.143 1526.5 -50.4705 -101.818 113.641 
8001.5 2
12031100 -33262 421.308 1731.69 -8.28571 -98.8132 99.16 
12031000 -32485.6 178.308 1521 385.341 -299.67 488.149 
8002 2
12031100 -33171.4 406.5 1726.57 182.236 -29.7941 184.656 
12031000 -32242.2 176.429 1521 489.741 -3.78093 489.755 
8002.5 2
12031100 -33169.7 359.231 1703.08 3.5076 -95.4934 95.5578 
12031000 -32118.9 164 1521 249.073 -25.1082 250.335 
8003 2
12031100 -33197.4 404.786 1733.93 -55.8074 91.6598 107.313 
12031000 -32090.6 204.071 1520.07 57.0456 80.6266 98.7666 
8003.5 2
12031100 -33298.8 394.231 1778.23 -201.073 -20.9424 202.16 
12031000 -31928.5 388.615 1490.69 321.647 366.159 487.369 
8004 2
12031100 -33270.2 392.692 1747.46 58.5182 -3.14614 58.6027 
12031000 -31765.6 590.385 1490.15 333.019 412.616 530.239 
8004.5 2
12031100 -33155.1 380.143 1702 230.022 -25.0989 231.387 
12031000 -31794.5 564.643 1485.64 -57.7692 -51.4835 77.3811 
8005 2
12031100 -33078.1 370.643 1705.79 149.944 -18.4825 151.079 
12031000 -31805 564.786 1479.29 -20.428 0.277932 20.4299 
8005.5 2
12031100 -32622.5 639.077 1710.69 918.568 541.198 1066.14 
12031000 -31808.9 586.846 1483.23 -7.90943 44.4767 45.1745 
8006 2
12031100 -32383.1 674.5 1708.57 484.595 71.7066 489.872 
12031000 -31761.4 519.571 1488.43 96.2873 -136.184 166.785 
8006.5 2
12031100 -32101 774.571 1700.36 549.847 195.071 583.425 
12031000 -32029 261 1495.14 -521.721 -504.038 725.429 
8007 2
12031100 -32073.9 797.385 1700 54.1538 45.6264 70.8125 
12031000 -32169.9 277.154 1500.23 -281.846 32.3077 283.692 
8007.5 2
12031100 -31951.4 749.286 1677.64 244.013 -95.8145 262.15 
12031000 -32649.6 258.071 1535.14 -955.475 -38.0128 956.231 
8008 2
12031100 -31856.8 607.231 1609.15 189.319 -284.11 341.409 
12031000 -33002.5 -142.308 1556.54 -705.78 -800.758 1067.4 
8008.5 2
12031100 -31901.9 629.071 1541.21 -91.6421 44.3916 101.828 
12031000 -33067 -59.2143 1529.79 -131.176 168.889 213.847 
8009 2
12031100 -31862.3 625.643 1537.79 77.4392 -6.70953 77.7293 
12031000 -33318.7 291.357 1606.07 -492.592 686.05 844.577 
8009.5 2
12031100 -31817.6 638.538 1572.54 90.2431 26.0517 93.9282 
12031000 -33371.8 395.692 1672.46 -107.182 210.778 236.464 
8010 2
12031100 -31901.9 501.357 1567.86 -168.484 -274.363 321.965 
12031000 -33297.3 404.929 1717.57 148.967 18.4725 150.108 
8010.5 2
12031100 -31982.1 458.538 1560 -161.084 -85.9813 182.595 
12031000 -33201.6 435.615 1725.92 192.109 61.6201 201.75 
8011 2
12031100 -31985.7 694.214 1541.29 -7.27473 471.352 471.408 
12031000 -33017.6 458.286 1753.71 368.088 45.3407 370.87 
8011.5 2
12031100 -31793.4 787.154 1528.38 386.981 187.001 429.795 
12031000 -32854.8 551.231 1701.15 327.415 187.012 377.06 
8012 2
12031100 -31516.7 891.286 1581.14 560.061 210.793 598.417 
12031000 -32724.5 661.714 1656.07 263.859 223.651 345.892 
8012.5 2
12031100 -31248.1 1083.93 1609.29 529.868 379.966 652.023 
12031000 -32198.9 1049 1639.21 1036.77 763.877 1287.79 
8013 2
12031100 -30999.3 1321.93 1652.93 490.702 469.428 679.081 
12031000 -31656.9 1521.93 1676.79 1069.03 932.798 1418.78 
8013.5 2
12031100 -30717 1524.21 1670 563.445 403.764 693.177 
12031000 -31449.4 1824.79 1755 414.172 604.505 732.779 
8014 2
12031100 -30401.3 1657.23 1643.69 642.958 270.909 697.701 
12031000 -31153.7 2054.54 1780.77 602.169 467.928 762.603 
8014.5 2
12031100 -30063.6 1879.64 1624.64 678.042 446.611 811.912 
12031000 -30792.4 2260.36 1739.29 725.573 413.291 835.024 
8015 2
12031100 -29617.7 2041.62 1613.15 893.688 324.594 950.81 
12031000 -30433.5 2390.46 1743.38 719.23 260.73 765.03 
8015.5 2
12031100 -29173.1 2280.86 1606.14 889.099 478.484 1009.67 
12031000 -30096.7 2712.86 1752.5 673.495 644.791 932.39 
8016 2
12031100 -28751.5 2581.43 1621.64 820.317 584.769 1007.41 
12031000 -29732.2 2996.07 1702 709.144 551.001 898.046 
8016.5 2
12031100 -28433.5 2793.38 1612.69 637.197 424.762 765.796 
12031000 -29421.5 3323.08 1688.15 622.751 655.322 904.027 
8017 2
12031100 -28185.8 3145.71 1632.14 499.502 710.342 868.382 
12031000 -29109.1 3617.86 1671.43 629.675 594.315 865.853 
8017.5 2
12031100 -27890.2 3388.38 1593.15 586.419 481.489 758.761 
12031000 -28751.1 3966.38 1653.85 710.448 691.523 991.434 
8018 2
12031100 -27533.2 3639.31 1603.38 730.061 513.135 892.355 
12031000 -28643.1 4317.23 1614.77 220.859 717.477 750.701 
8018.5 2
12031100 -27247.6 3971.23 1578.77 574.679 667.853 881.07 
12031000 -28417.5 4599.23 1545.54 453.954 567.404 726.652 
8019 2
12031100 -26994.8 4229.38 1561.15 512.716 523.639 732.854 
12031000 -28074 4873.85 1518.15 696.677 557.029 891.986 
8019.5 2
12031100 -26733.5 4466.85 1560.85 526.985 478.753 711.982 
12031000 -27758.3 5143.92 1506.38 636.476 544.51 837.612 
8020 2
12031100 -26440.8 4692.71 1553.5 568.303 438.579 717.857 
12031000 -27442.3 5353.29 1557.29 613.635 406.529 736.08 
8020.5 2
12031100 -26131 4920.23 1561 607.423 446.111 753.643 
12031000 -27160.7 5588.08 1629.54 552.144 460.375 718.894 
8021 2
12031100 -25867.5 5324.08 1572.69 535.491 820.826 980.054 
12031000 -26989.8 5810 1565.92 347.248 451.063 569.245 
8021.5 2
12031100 -25631.9 5543.07 1599.71 470.279 437.115 642.053 
12031000 -26820.8 5929.07 1565.86 337.446 237.668 412.742 
8022 2
12031100 -25470.7 5763.62 1632.62 314.915 430.75 533.588 
12031000 -26501.6 5890.77 1519.23 623.38 -74.809 627.852 
8022.5 2
12031100 -25370.9 5904.23 1601.85 203.611 286.97 351.865 
12031000 -26488.5 5834.92 1503.62 26.8446 -113.972 117.091 
8023 2
12031100 -25328.7 6091.43 1594.43 83.7476 371.424 380.749 
12031000 -26420 5831.79 1484.21 135.836 -6.22493 135.979 
8023.5 2
12031100 -25432.6 6269.54 1651.31 -204.933 351.302 406.707 
12031000 -26351.5 5836.62 1478.92 135.033 9.52598 135.368 
8024 2
12031100 -25416.8 6458.31 1625.38 32.0513 383.677 385.014 
12031000 -26490.8 5806.23 1520.08 -282.989 -61.7573 289.65 
8024.5 2
12031100 -25331.8 6592.07 1576.07 170.804 268.602 318.31 
12031000 -26474.2 5895.21 1503.29 33.2429 178.682 181.748 
8025 2
12031100 -25466.1 6581.38 1609.92 -264.353 -21.037 265.189 
12031000 -26656.3 5984.38 1513.23 -358.452 175.532 399.123 
8025.5 2
12031100 -25597.2 6581.54 1614.08 -270.42 0.317209 270.42 
12031000 -26734.8 6059 1515.62 -161.935 153.846 223.364 
8026 2
12031100 -25714.7 6574.85 1600.62 -238.743 -13.6023 239.13 
12031000 -26743.2 6101.62 1499.54 -16.8856 86.6166 88.2472 
8026.5 2
12031100 -25759.9 6602.57 1590.21 -87.6987 53.8355 102.904 
12031000 -26705.6 6151.79 1480.07 72.8369 97.4181 121.637 
8027 2
12031100 -25532.9 6911.08 1503.38 451.161 613.331 761.394 
12031000 -26552.9 6071.62 1479.77 303.618 -159.384 342.91 
8027.5 2
12031100 -25479.5 6951.46 1423.08 108.726 82.2497 136.332 
12031000 -26456.4 6092.31 1485 196.616 42.1432 201.082 
8028 2
12031100 -25445.9 6925.92 1358.08 68.7431 -52.2259 86.3317 
12031000 -26401.6 5948.69 1513 112.003 -293.692 314.324 
8028.5 2
12031100 -25365.5 6877.64 1310.79 157.692 -94.6671 183.926 
12031000 -26352.5 5914.07 1589.14 96.3047 -67.8841 117.825 
8029 2
12031100 -25377.8 6886.77 1260.92 -23.7776 17.6868 29.6344 
12031000 -26306.8 6039.54 1611.46 88.4764 243.153 258.75 
8029.5 2
12031100 -25297.2 6957.08 1236.15 163.52 142.612 216.972 
12031000 -25749.4 6330.46 1613.54 1130.75 590.108 1275.47 
8030 2
12031100 -25100.7 6990.08 1225 401.762 67.4847 407.39 
12031000 -25403.6 6509.31 1591.31 707.095 365.739 796.083 
8030.5 2
12031100 -24875.1 7125.71 1250.43 446.774 268.589 521.294 
12031000 -25263.4 6692.93 1590.5 277.739 363.606 457.546 
8031 2
12031100 -25054.1 7384 1298.15 -345.57 498.621 606.665 
12031000 -25094.6 6846.62 1642.46 325.756 296.693 440.617 
8031.5 2
12031100 -24433.5 7641.54 1281 1256.31 521.333 1360.18 
12031000 -24815.8 6979.23 1636.54 564.31 268.452 624.91 
8032 2
12031100 -24200.9 7659.85 1277.92 466.009 36.6888 467.451 
12031000 -24506.5 7053.46 1622.23 620.009 148.759 637.605 
8032.5 2
12031100 -23796.3 7425.92 1287.69 815.757 -471.619 942.276 
12031000 -24184.2 6996.62 1619.62 649.659 -114.609 659.691 
8033 2
12031100 -23418.3 7066.54 1390.46 751.491 -714.482 1036.93 
12031000 -23893.5 6823.54 1638 578.07 -344.089 672.728 
8033.5 2
12031100 -22957.8 6907.17 1512 941.836 -325.914 996.632 
12031000 -23409.9 6593 1622.25 988.844 -471.449 1095.48 
8034 2
12031100 -22337.3 6878.31 1367.69 1231.04 -57.2599 1232.37 
12031000 -22763.5 6586.54 1506.46 1282.5 -12.8205 1282.56 
8034.5 2
12031100 -21800.8 6897.08 1342.46 1058.26 37.0202 1058.91 
12031000 -22124.6 6421.15 1478.54 1260.2 -326.202 1301.74 
8035 2
12031100 -21511.4 6699.15 1426.38 591.789 -404.751 716.964 
12031000 -21565.3 6220.31 1317.31 1143.78 -410.728 1215.29 
8035.5 2
12031100 -21051.5 6526.69 1322.46 923.386 -346.308 986.19 
12031000 -20842.8 5884 1337.62 1450.88 -675.317 1600.35 
8036 2
12031100 -20658.5 6330.85 1301.85 783.022 -390.132 874.829 
12031000 -20460 5669.54 1559.85 762.489 -427.214 874.014 
8036.5 2
12031100 -20202.8 6176.43 1337.93 897 -303.972 947.105 
12031000 -20166.3 5530.64 1436.36 578.178 -273.417 639.567 
8037 2
12031100 -19654.9 6109.62 1327.69 1087.03 -132.566 1095.08 
12031000 -19601.6 5516.85 1263.77 1120.38 -27.3744 1120.71 
8037.5 2
12031100 -19036.5 6192.92 1330.46 1277.65 172.123 1289.2 
12031000 -19232.1 5597.23 1381.85 763.509 166.084 781.364 
8038 2
12031100 -18468.2 6045.36 1291.5 1141.21 -296.317 1179.06 
12031000 -18672.4 5499.5 1326.07 1123.94 -196.247 1140.94 
8038.5 2
12031100 -18000.4 6075.38 1245.85 926.395 59.4603 928.302 
12031000 -18006.7 5536.92 1311.23 1318.15 74.1051 1320.23 
8039 2
12031100 -17556.7 6137.36 1297.36 880.298 122.961 888.845 
12031000 -17597.4 5665.14 1363 812.173 254.404 851.085 
8039.5 2
12031100 -17033 6148.77 1215.69 1045.34 22.7786 1045.59 
12031000 -17095.2 5689.85 1395 1002.4 49.308 1003.61 
8040 2
12031100 -16479.5 5981.21 1136.07 1129.59 -341.949 1180.21 
12031000 -16552.4 5529.29 1360 1107.6 -327.674 1155.06 
8040.5 2
12031100 -15760.3 5477.64 1123.71 1429.85 -1001.14 1745.49 
12031000 -16131.2 5175.36 1393.29 837.404 -703.635 1093.78 
8041 2
12031100 -15331.5 5040.8 1112.2 842.343 -858.237 1202.54 
12031000 -15709.8 4744.27 1367.93 827.926 -846.936 1184.38 
8041.5 2
12031100 -15014.3 4735.8 1256.27 625.641 -601.578 867.942 
12031000 -15226 4230.47 1334.07 954.241 -1013.41 1391.97 
8042 2
12031100 -14829.4 4475.36 1267.64 373.689 -526.147 645.348 
12031000 -14613.6 4065.07 1386 1237.23 -334.132 1281.55 
8042.5 2
12031100 -14591.9 4383 1448.57 487.68 -189.645 523.256 
12031000 -14377.3 4013.64 1437.93 485.186 -105.603 496.546 
8043 2
12031100 -13866.3 4299.33 1352.47 1448.28 -166.999 1457.88 
12031000 -14101.5 3870.33 1421.47 550.537 -286.047 620.414 
8043.5 2
12031100 -13420.2 4229.73 1312 888.579 -138.645 899.33 
12031000 -13548.1 3742.8 1282.87 1102.26 -254.05 1131.16 
8044 2
12031100 -12944.2 4093.79 1421.79 946.294 -270.274 984.134 
12031000 -13163.4 3666.71 1411.86 764.963 -151.264 779.775 
8044.5 2
12031100 -12376.3 3903.21 1371.21 1154.33 -387.34 1217.58 
12031000 -12637.1 3315.5 1308.21 1069.54 -713.85 1285.89 
8045 2
12031100 -11744.6 3693 1386.67 1263.37 -420.429 1331.49 
12031000 -11970.9 2899.4 1481.07 1332.55 -832.2 1571.07 
8045.5 2
12031100 -11348.1 3568.8 1425.93 791.484 -247.904 829.399 
12031000 -11516.4 2706.67 1529.47 907.119 -384.697 985.321 
8046 2
12031100 -10853.9 3409.2 1448.8 998.249 -322.424 1049.03 
12031000 -11160.6 2636.8 1514.2 718.788 -141.145 732.515 
8046.5 2
12031100 -10399.9 3384.25 1441.19 886.833 -48.7305 888.171 
12031000 -10557.6 2666.62 1542.38 1177.69 58.252 1179.13 
8047 2
12031100 -9885.8 3270.8 1417.47 1006.02 -222.016 1030.22 
12031000 -9984.4 2677.53 1447.13 1121.77 21.347 1121.97 
8047.5 2
12031100 -9369.36 3280.14 1412.36 1039.12 18.7985 1039.29 
12031000 -9484 2650.29 1590.21 1006.84 -54.8242 1008.33 
8048 2
12031100 -8782.92 3255 1344.92 1179.95 -50.5892 1181.03 
12031000 -8825.54 2523.54 1493.38 1324.87 -255.025 1349.19 
8048.5 2
12031100 -8247.36 3232.5 1327.29 1104.26 -46.3918 1105.23 
12031000 -8419.86 2389.07 1402.43 836.456 -277.252 881.208 
8049 2
12031100 -7682.79 3173.93 1277.57 1107 -114.846 1112.94 
12031000 -8000.21 2385.5 1440.21 822.829 -7.0028 822.859 
8049.5 2
12031100 -7292 3069.07 1421.79 787.874 -211.406 815.744 
12031000 -7487.29 2326.86 1462.57 1034.13 -118.232 1040.87 
8050 2
12031100 -6854.43 3134.86 1347.86 876.897 131.835 886.752 
12031000 -6298.07 1987.86 1587.43 2383.19 -679.359 2478.13 
8050.5 2
12031100 -6293.43 3064.57 1316.21 1100 -137.815 1108.6 
12031000 -5987.43 1697.43 1643.14 609.104 -569.468 833.847 
8051 2
12031100 -5765.23 2984.15 1089.54 1050.1 -159.876 1062.2 
12031000 -5526.15 1748.77 1779.38 917.047 102.069 922.71 
8051.5 2
12031100 -5041.15 2866.38 1316.69 1474.7 -239.856 1494.08 
12031000 -5027.31 1704.77 1738.85 1015.98 -89.613 1019.92 
8052 2
12031100 -4448.43 2804.93 1631.93 1183.08 -122.667 1189.43 
12031000 -4461.14 1625.86 1772.93 1130.07 -157.509 1140.99 
8052.5 2
12031100 -3903.69 2891.62 1711.85 1074.43 170.98 1087.95 
12031000 -4087.38 1510.46 1775 737.196 -227.605 771.532 
8053 2
12031100 -3494.46 2815 1756.92 850.792 -159.284 865.574 
12031000 -3505.54 1134.69 1735 1209.66 -781.225 1440 
8053.5 2
12031100 -3056.93 2869.5 1689.36 871.58 108.566 878.315 
12031000 -3052.93 920.286 1703.57 901.613 -427.105 997.66 
8054 2
12031100 -2443.77 2669 1628.23 1219 -398.608 1282.52 
12031000 -2645.31 858.538 1768.85 810.379 -122.758 819.625 
8054.5 2
12031100 -1968.64 2382.43 1609.07 942.711 -568.594 1100.91 
12031000 -2168.86 783.714 1734.93 945.338 -148.461 956.925 
8055 2
12031100 -1469 2404.46 1633.46 995.304 43.8904 996.272 
12031000 -1657 772.308 1711.62 1019.64 -22.7223 1019.89 
8055.5 2
12031100 -998.286 2265.36 1602.29 947.111 -279.888 987.602 
12031000 -1226.21 685.643 1644.07 866.772 -174.376 884.138 
8056 2
12031100 -419.846 2111.31 1617.31 1140.91 -303.845 1180.67 
12031000 -596.308 770.154 1579.69 1242.42 166.688 1253.55 
8056.5 2
12031100 155.923 2035.77 1630.23 1163.17 -152.603 1173.14 
12031000 -12.8462 959.538 1567.85 1178.71 382.595 1239.25 
8057 2
12031100 594.538 2012.85 1619.46 873.736 -45.6635 874.928 
12031000 511.538 1070.77 1549.46 1044.59 221.575 1067.83 
8057.5 2
12031100 1097.08 2094 1601.62 1011.14 163.287 1024.24 
12031000 980.923 1253.85 1570.69 944.436 368.364 1013.73 
8058 2
12031100 1602.54 2182.08 1592.77 1029.45 179.383 1044.97 
12031000 1499.23 1489.38 1579.15 1055.62 479.712 1159.5 
8058.5 2
12031100 2186.71 2064.07 1595.29 1143.2 -230.931 1166.29 
12031000 1925.14 1533 1531.5 833.487 85.353 837.846 
8059 2
12031100 2631 1999.46 1588.62 883.272 -128.449 892.563 
12031000 2611.92 1406 1550 1365.37 -252.485 1388.52 
8059.5 2
12031100 3111.64 1814.07 1518.07 949.887 -366.384 1018.1 
12031000 3342.79 867.714 1711.43 1444.39 -1063.81 1793.87 
8060 2
12031100 3596.54 1490.85 1450.08 962.094 -641.32 1156.25 
12031000 3741 594.077 1689.85 790.108 -542.931 958.668 
8060.5 2
12031100 4060.38 1158.23 1379.31 937.063 -671.95 1153.08 
12031000 4089.31 330.077 1674.31 703.652 -533.333 882.933 
8061 2
12031100 4755.62 882.462 1360.46 1421.74 -563.945 1529.5 
12031000 4537 -34.7692 1706 915.526 -746.107 1181.04 
8061.5 2
12031100 5245.71 480.643 1406.5 974.352 -798.844 1259.97 
12031000 4894.21 -364.571 1719.43 710.168 -655.67 966.562 
8062 2
12031100 5489.77 122.231 1522.31 484.236 -711.135 860.347 
12031000 5249.08 -691.385 1658.62 704.093 -648.439 957.193 
8062.5 2
12031100 5864 -204.692 1509.15 773.204 -675.461 1026.69 
12031000 5708.31 -1133.92 1681.46 948.824 -914.336 1317.68 
8063 2
12031100 6262.5 -664.357 1563.64 776.803 -896.033 1185.87 
12031000 6095.07 -1492.5 1696.93 753.925 -698.98 1028.09 
8063.5 2
12031100 6694.31 -1147.08 1569.69 845.025 -944.657 1267.46 
12031000 6452 -1950 1722.38 698.49 -895.303 1135.54 
8064 2
12031100 7182.85 -1616.92 1594.77 1007.3 -968.755 1397.54 
12031000 6793.08 -2279.31 1644.69 703.251 -678.985 977.539 
8064.5 2
12031100 7512.85 -2058.15 1661.77 672.098 -898.637 1122.17 
12031000 7224.69 -2689.62 1532.38 879.054 -835.657 1212.87 
8065 2
12031100 7849.64 -2377.64 1624.29 662.986 -628.915 913.83 
12031000 7576.86 -3101 1472.07 693.238 -809.812 1066.01 
8065.5 2
12031100 8310.62 -2766.54 1609.08 903.868 -762.54 1182.56 
12031000 7884.15 -3491.38 1467.46 602.543 -765.46 974.159 
8066 2
12031100 8620.23 -3147.38 1596.38 637.069 -783.634 1009.92 
12031000 8224.54 -3937 1532.08 700.38 -916.904 1153.8 
8066.5 2
12031100 8959.43 -3529.71 1606.93 674.35 -760.099 1016.12 
12031000 8714.07 -4247.64 1596.86 973.227 -617.58 1152.64 
8067 2
12031100 9269.38 -3984.69 1622.85 616.215 -904.529 1094.48 
12031000 9094.23 -4612.46 1629.85 755.784 -725.286 1047.5 
8067.5 2
12031100 9644.36 -4264.07 1578.14 742.52 -553.226 925.956 
12031000 9596.57 -5000.71 1719.71 994.734 -768.817 1257.21 
8068 2
12031100 9938.15 -4700.69 1541.15 585.252 -869.763 1048.34 
12031000 9959.69 -5406.31 1663.85 723.348 -807.955 1084.45 
8068.5 2
12031100 10304.4 -5027.57 1522.5 739.805 -660.362 991.66 
12031000 10297.1 -5708.14 1615.64 681.574 -609.768 914.527 
8069 2
12031100 10657.2 -5452.54 1538.85 705.593 -849.934 1104.65 
12031000 10690.1 -6070.15 1640.62 786.011 -724.022 1068.65 
8069.5 2
12031100 10977.8 -5781.21 1551.43 647.741 -663.992 927.606 
12031000 11140.1 -6376.5 1651.14 909.224 -618.881 1099.86 
8070 2
12031100 11356 -6101.69 1569.46 760.995 -644.825 997.453 
12031000 11566.5 -6915.77 1695.92 857.939 -1085.05 1383.25 
8070.5 2
12031100 11759.4 -6536.93 1588.64 808.331 -872.217 1189.19 
12031000 12096.7 -7301.86 1757.57 1062.48 -773.723 1314.35 
8071 2
12031100 12187.5 -6932.62 1588.23 849.566 -785.093 1156.78 
12031000 12556.3 -7598 1768.92 911.892 -587.585 1084.81 
8071.5 2
12031100 12663.3 -7201.85 1623.54 965.049 -546.107 1108.85 
12031000 12945.8 -7976.69 1721.69 790.139 -768.139 1101.98 
8072 2
12031100 13121 -7538.14 1660.21 904.53 -664.618 1122.45 
12031000 13375.4 -8344.36 1686.07 848.836 -726.61 1117.36 
8072.5 2
12031100 13494.1 -7903.92 1609.08 744.665 -730.1 1042.87 
12031000 13745.3 -8652.31 1666.77 738.424 -614.672 960.777 
8073 2
12031100 13873.6 -8251.93 1599.71 760.51 -697.406 1031.87 
12031000 14157.4 -8978.5 1715.86 825.894 -653.692 1053.29 
8073.5 2
12031100 14316.6 -8627.92 1623.23 896.85 -761.122 1176.29 
12031000 14514.5 -9208.54 1781.54 722.895 -465.665 859.896 
8074 2
12031100 14714.6 -9010.93 1652.57 783.378 -753.948 1087.25 
12031000 14865.8 -9598.43 1711.64 691.432 -767.5 1033.02 
8074.5 2
12031100 15081.1 -9385.5 1638.86 714.564 -730.159 1021.63 
12031000 15157.9 -10193.5 1646 569.479 -1159.98 1292.23 
8075 2
12031100 15473.2 -9821.38 1681.15 788.909 -877.031 1179.64 
12031000 15590.8 -10625.1 1693.69 871.062 -868.364 1229.96 
8075.5 2
12031100 15805.8 -10198.6 1654.15 687.222 -779.402 1039.11 
12031000 15983.8 -11121.3 1726.15 811.983 -1025.27 1307.86 
8076 2
12031100 16245.3 -10860.6 1730.43 871.904 -1313.4 1576.47 
12031000 16313.2 -11572.5 1736.5 653.508 -895.223 1108.38 
8076.5 2
12031100 16607.1 -11218.8 1706.57 701.135 -694.214 986.673 
12031000 16685.4 -11934.5 1744.57 721.346 -701.55 1006.24 
8077 2
12031100 16944 -11468.9 1638.69 680.664 -505.328 847.738 
12031000 17635.5 -12153.5 1690.92 1919.41 -442.347 1969.73 
8077.5 2
12031100 17426.9 -11812.6 1629.07 962.009 -684.701 1180.79 
12031000 18153 -12573 1624.57 1030.8 -835.734 1327.03 
8078 2
12031100 18296 -12140.8 1605 1738.14 -656.407 1857.96 
12031000 18543.4 -12950.2 1588.54 780.769 -754.308 1085.62 
8078.5 2
12031100 18798.1 -12489.2 1646.71 1004.14 -696.736 1222.19 
12031000 18962.6 -13301 1599.43 838.374 -701.692 1093.27 
8079 2
12031100 19163 -12673.5 1628.85 731.32 -369.387 819.314 
12031000 19236.9 -13534.6 1690.69 549.803 -468.167 722.124 
8079.5 2
12031100 19548.1 -13016.9 1615.86 765.692 -682.684 1025.84 
12031000 19670.1 -13856.1 1782.71 861.272 -639.078 1072.48 
8080 2
12031100 19971.8 -13317.3 1665.15 848.951 -601.962 1040.71 
12031000 20001.2 -14215.8 1842.62 663.349 -720.991 979.725 
8080.5 2
12031100 20396.6 -13613 1650 856.6 -596.154 1043.63 
12031000 20508.3 -14323.9 1747 1022.44 -217.764 1045.38 
8081 2
12031100 20817.2 -13816.2 1631.85 841.022 -406.462 934.093 
12031000 20783.9 -14479.5 1715.31 551.275 -311.363 633.128 
8081.5 2
12031100 21083.3 -14014.5 1621.08 546.517 -407.045 681.444 
12031000 21100.5 -14758.7 1684.38 649.976 -573.211 866.626 
8082 2
12031100 21528.8 -14189.2 1582.46 896.456 -351.648 962.959 
12031000 21637 -15103.5 1643.46 1079.55 -693.701 1283.22 
8082.5 2
12031100 22025.4 -14466.5 1521.14 971.786 -542.601 1113.01 
12031000 22169.3 -15280.7 1608.21 1041.66 -346.874 1097.89 
8083 2
12031100 22436.6 -14632.1 1499 817.469 -329.179 881.257 
12031000 22872.5 -15594.5 1677.77 1398.12 -623.752 1530.95 
8083.5 2
12031100 22953 -14974 1508.86 1047.43 -693.556 1256.24 
12031000 23381 -15774.8 1730.29 1031.36 -365.769 1094.3 
8084 2
12031100 23499.8 -15255.5 1556.92 1087.17 -559.566 1222.72 
12031000 23904.5 -15924.4 1708.92 1040.68 -297.413 1082.34 
8084.5 2
12031100 24062.5 -15436.5 1571.31 1155.43 -371.821 1213.78 
12031000 24432.5 -16092.5 1639.62 1084.35 -345.127 1137.95 
8085 2
12031100 24537.8 -15628.7 1608.36 946.708 -382.82 1021.18 
12031000 24785.7 -16217.9 1590.29 703.537 -249.792 746.566 
8085.5 2
12031100 24921.9 -15841.1 1730.43 754.701 -417.345 862.41 
12031000 25379.1 -16442.4 1506.29 1165.87 -441.061 1246.51 
8086 2
12031100 25451.4 -15983.2 1666.43 1042.32 -279.668 1079.19 
12031000 26032.9 -16671.1 1473.21 1286.84 -450.225 1363.33 
8086.5 2
12031100 25992.5 -16160.5 1579.46 1095.36 -358.956 1152.68 
12031000 26747.3 -17181.2 1690.38 1446.26 -1032.56 1777.03 
8087 2
12031100 26570 -16443 1559.29 1166.59 -570.629 1298.67 
12031000 27211.4 -17360.6 1732.93 937.474 -362.604 1005.16 
8087.5 2
12031100 27230.3 -16789.4 1599.79 1294.68 -679.272 1462.05 
12031000 27607.6 -17510.1 1747.5 777.031 -293.137 830.486 
8088 2
12031100 27763.8 -16897.1 1691.31 1088.74 -219.691 1110.69 
12031000 28074.7 -17789.1 1801.23 953.162 -569.253 1110.21 
8088.5 2
12031100 28173.4 -16995.9 1694.36 812.816 -196.134 836.145 
12031000 28588.4 -17857.9 1779.07 1019.18 -136.469 1028.27 
8089 2
12031100 28631.1 -17185.5 1657 900.883 -373.248 975.143 
12031000 29109.5 -17893.2 1769.92 1025.95 -69.4817 1028.3 
8089.5 2
12031100 29022.6 -17380.9 1587.93 782.989 -390.78 875.089 
12031000 29547.9 -17722.4 1715.64 876.78 341.451 940.921 
8090 2
12031100 29390.3 -17561.6 1597.54 739.912 -363.555 824.404 
12031000 29781.8 -17260.2 1704.08 470.659 930.13 1042.43 
8090.5 1
12031100 30138.5 -17762.5 1581.15 1533.1 -411.728 1587.43 
8090.5 1
12031000 30145.5 -17237.8 1697.67 775.381 47.5917 776.841 
8091 2
12031100 30830.2 -17779.2 1552.86 1356.38 -32.6977 1356.77 
12031000 31272.4 -18334.2 1326.11 1814.73 -1765.52 2531.86 
8091.5 2
12031100 31579.3 -17897.2 1509.92 1489.25 -234.625 1507.62 
12031000 31822.3 -18313.4 1322.31 1337.87 50.6998 1338.83 
8092 2
12031100 32139.5 -18032.6 1561.21 1127.15 -272.315 1159.58 
12031000 32778 -18789.4 1553.36 1922.92 -957.691 2148.21 
8092.5 2
12031100 32745 -18173.1 1585.38 1233.2 -286.162 1265.96 
12031000 33520.2 -18713.5 1697.69 1511.67 154.574 1519.55 
8093 2
12031100 33135.6 -18276.4 1602.07 782.851 -207.118 809.786 
12031000 33986.4 -18863.3 1692.79 934.264 -300.249 981.325 
8093.5 2
12031100 33653 -18329.2 1622.77 1036.79 -105.816 1042.17 
12031000 34400.8 -18972.6 1702.62 830.342 -219.098 858.762 
8094 2
12031100 34278.3 -18315.1 1602 1268.37 28.7096 1268.7 
12031000 34967.5 -19025.2 1742.23 1149.63 -106.725 1154.58 
8094.5 2
12031100 34832.8 -18321.1 1603.69 1100.27 -11.9048 1100.34 
12031000 35506.3 -19034.7 1703.92 1068.99 -18.7729 1069.15 
8095 2
12031100 35348.3 -18362.8 1584.29 1012.65 -81.9426 1015.96 
12031000 36054.8 -19211.1 1663 1077.56 -346.521 1131.91 
8095.5 2
12031100 35855.7 -18400.4 1577.71 1000.85 -74.1054 1003.59 
12031000 36547 -19378.9 1631.71 970.837 -331.079 1025.74 
8096 2
12031100 36347.6 -18643.7 1558.15 997.771 -493.58 1113.18 
12031000 37155 -19546.2 1681.08 1233.27 -339.199 1279.06 
8096.5 2
12031100 36982.4 -18879 1561.21 1274.58 -472.505 1359.35 
12031000 37728.9 -19697.5 1774.36 1152.32 -303.908 1191.73 
8097 2
12031100 37564.1 -19121.8 1570.23 1151.92 -480.731 1248.21 
12031000 38360.7 -19876.2 1808.92 1251.16 -353.922 1300.25 
8097.5 2
12031100 38126.5 -19339.4 1556.14 1111.51 -430.016 1191.79 
12031000 38897.8 -19911.1 1845.29 1061.45 -68.8551 1063.68 
8098 2
12031100 38799.2 -19624.5 1655.54 1359.05 -576.124 1476.12 
12031000 39364.2 -20148.2 1797.46 942.158 -479.11 1056.98 
8098.5 2
12031100 39378 -19742.5 1606.53 1152.93 -235.05 1176.64 
12031000 39723.3 -20403.9 1688.2 715.364 -509.368 878.181 
8099 2
12031100 39963.9 -19921.7 1504.86 1139.8 -348.601 1191.92 
12031000 40429.5 -20521.5 1647.14 1373.99 -228.729 1392.9 
8099.5 2
12031100 40435.1 -20019.4 1476.31 977.634 -202.636 998.414 
12031000 41004.5 -20717.2 1723.15 1193.03 -406.08 1260.24 
8100 2
12031100 40891.2 -20257 1508.43 940.489 -489.929 1060.45 
12031000 41493.6 -20815.1 1748.07 1008.32 -201.881 1028.33 
8100.5 2
12031100 41406.9 -20588.6 1598.53 997.522 -641.393 1185.93 
12031000 42046.4 -20809.9 1787.33 1069.3 10.2054 1069.35 
8101 2
12031100 41749.1 -20805.9 1654.07 670.999 -425.994 794.802 
12031000 42576.2 -20571.2 1790.36 1038.85 467.946 1139.38 
8101.5 2
12031100 42183 -20787.7 1656.14 896.399 37.4852 897.182 
12031000 42985.1 -20402.6 1770.14 844.746 348.436 913.785 
8102 2
12031100 42602.7 -20554.3 1686.6 844.534 469.579 966.303 
12031000 43276.1 -20308.5 1756.8 585.503 189.346 615.359 
8102.5 2
12031100 42940.4 -20384.5 1712.07 662.092 332.941 741.09 
12031000 43495.6 -20111.5 1757.07 430.458 386.275 578.361 
8103 2
12031100 43143.3 -20251.9 1668.4 409.14 267.339 488.739 
12031000 43729.3 -19970.1 1722.13 471.237 285.081 550.758 
8103.5 2
12031100 43412.9 -20147.3 1717.07 546.701 212.267 586.464 
12031000 43940.8 -19844.9 1782.64 428.909 253.975 498.464 
8104 2
12031100 43482 -19975 1715.2 136.108 339.145 365.438 
12031000 44002.8 -19809 1767.2 122.075 70.5849 141.013 
8104.5 2
12031100 43513.5 -19878.1 1692.27 61.8301 190.065 199.869 
12031000 44007.8 -19807.8 1763.73 9.80392 2.35294 10.0823 
8105 2
12031100 43577.7 -19895.3 1655.33 129.562 -34.7475 134.141 
12031000 44081.5 -19788.9 1732.33 148.956 38.1145 153.755 
8105.5 2
12031100 43488 -19726.7 1672.87 -181.145 340.606 385.78 
12031000 44101.3 -19792.7 1714.4 39.8653 -7.54209 40.5725 
8106 2
12031100 43416.2 -19556.8 1701.47 -145.051 343.165 372.561 
12031000 44124.5 -19761.7 1697.53 47.0034 62.4916 78.1954 
8106.5 2
12031100 43447.7 -19534.3 1707.33 63.569 45.5219 78.1874 
12031000 44002.1 -19767.2 1685.6 -247.273 -11.0438 247.519 
8107 2
12031100 43500.6 -19485.4 1698.31 103.312 95.4915 140.684 
12031000 44012.8 -19762.1 1688.69 20.7357 10.0342 23.0359 
8107.5 2
12031100 43461.9 -19504.3 1706.73 -75.5952 -36.97 84.1512 
12031000 43986.7 -19797.5 1707.07 -50.9132 -69.4145 86.0845 
8108 2
12031100 43490.9 -19470.2 1698.2 58.3333 68.6828 90.1116 
12031000 43977.3 -19851.8 1729.13 -19.086 -109.409 111.061 
8108.5 2
12031100 43562.8 -19527.2 1725.2 145.027 -114.919 185.039 
12031000 44090.9 -19936.6 1768.93 229.032 -170.968 285.807 
8109 2
12031100 43582.7 -19576.2 1708.07 40.1347 -98.9899 106.817 
12031000 44087.5 -19931.8 1707.4 -6.73401 9.69697 11.8058 
8109.5 2
12031100 43564.5 -19628.3 1690.53 -36.4856 -104.762 110.934 
12031000 44003.3 -19872.3 1696.07 -169.551 119.785 207.596 
8110 2
12031100 43506.6 -19629 1690.93 -117.037 -1.48148 117.046 
12031000 44010.9 -19807.9 1689.07 15.3535 129.966 130.87 
8110.5 2
12031100 43507.4 -19604.3 1691.2 1.59046 49.1716 49.1974 
12031000 44046.3 -19885.7 1710.07 70.5103 -154.672 169.986 
8111 2
12031100 43450.1 -19595.4 1686.64 -111.752 17.2283 113.072 
12031000 44052.4 -19800.2 1736 11.7423 166.704 167.117 
8111.5 2
12031100 43452.2 -19548.9 1679.21 4.33777 94.1296 94.2294 
12031000 44017.9 -19802 1721.14 -69.8381 -3.61481 69.9315 
8112 2
12031100 43510.4 -19559.3 1677.29 118.563 -21.094 120.425 
12031000 43983.6 -19835.1 1698.21 -69.8283 -67.3553 97.0192 
8112.5 2
12031100 43556.4 -19500.6 1681.86 93.6864 119.436 151.796 
12031000 44042.9 -19740.6 1731.43 120.745 192.464 227.204 
8113 2
12031100 43498.2 -19531.8 1684.8 -112.628 -60.2653 127.738 
12031000 44105.8 -19758.5 1702 121.746 -34.7426 126.607 
8113.5 2
12031100 43469.6 -19551.3 1712.86 -55.9944 -38.2073 67.7877 
12031000 44062.1 -19778.4 1695.57 -85.6022 -39.0103 94.072 
8114 2
12031100 43497.5 -19608.1 1684.86 55.2721 -112.812 125.624 
12031000 44026.1 -19872.8 1727.14 -71.4286 -187.217 200.38 
8114.5 2
12031100 43566.3 -19588.9 1670.79 137.023 38.4178 142.307 
12031000 44023.8 -19874.7 1704.86 -4.6955 -3.84178 6.06688 
8115 2
12031100 43656.4 -19505.9 1674.71 179.068 165.01 243.503 
12031000 43999.4 -19971.6 1663.14 -48.4237 -192.559 198.554 
8115.5 2
12031100 43703.8 -19549.8 1657.71 96.0093 -88.9242 130.864 
12031000 44077.7 -20169.8 1655.36 158.473 -401.243 431.405 
8116 2
12031100 43671.9 -19530.5 1666.71 -64.619 39.1191 75.5375 
12031000 44247 -20381.2 1521.5 343.379 -428.861 549.391 
8116.5 2
12031100 43742.2 -19578.1 1663 143.734 -97.2831 173.561 
12031000 44556.6 -20702.9 1483.43 633.216 -657.902 913.126 
8117 2
12031100 44050.6 -20063.3 1637.5 620.581 -976.286 1156.83 
12031000 44893.1 -20888.6 1565.93 676.919 -373.527 773.137 
8117.5 2
12031100 44307 -20741.1 1553.64 508.645 -1344.81 1437.79 
12031000 45378.8 -20956.6 1562.71 963.719 -134.921 973.117 
8118 2
12031100 44773.4 -21096.6 1515.36 923.621 -704.102 1161.39 
12031000 45736.8 -21187.5 1614.43 708.911 -457.284 843.602 
8118.5 2
12031100 45231.9 -21304.2 1496.69 930.009 -420.915 1020.83 
12031000 46073.9 -21492.1 1682.38 683.849 -617.803 921.591 
8119 2
12031100 45669.9 -21552.6 1563.79 877.623 -497.831 1008.99 
12031000 46498.6 -21921.9 1689.71 850.999 -861.283 1210.79 
8119.5 2
12031100 46069.2 -21760.8 1638.57 783.053 -408.263 883.092 
12031000 46834.5 -22286.1 1666.07 658.683 -714.146 971.529 
8120 2
12031100 46420.7 -22066.8 1620.31 712.937 -620.656 945.248 
12031000 47113.5 -22679.4 1684.54 565.845 -797.796 978.089 
8120.5 1
12031100 46715 -22448.5 1595 600.628 -779.042 983.698 
8121 1
12031100 47006.9 -22934.6 1634.2 571.298 -951.272 1109.64 
