# Supplementary material for: Intrinsic group behaviour II: On the dependence of triad spatial dynamics on social and personal features; and on the effect of social interaction on small group dynamics
Source: PLoS One. 2019 Dec 3;14(12):e0225704. doi: 10.1371/journal.pone.0225704 (PMC6890182; doi:10.1371/journal.pone.0225704)
Supplement: S2 Data Set — (ZIP) [file pone.0225704.s002.zip › set_2_nint/group_traj_dyas_noint/traj_2_0109_6.dat]

2 10443700 10442300 0 0 0 0 0 0 1 45 30 60 1583.76 1630.47 1537.06 
3263 1
10442300 41675.4 -18228.8 1289.42 0 0 0 
3263.5 1
10442300 41218.8 -18068.8 1312.31 -975.578 341.675 1033.68 
3264 1
10442300 40641.6 -17855.4 1243.21 -1145.39 423.448 1221.15 
3264.5 1
10442300 39967.8 -18052.1 1320.31 -1336.76 -390.175 1392.54 
3265 1
10442300 39271.4 -18092 1420.77 -1406.99 -80.6527 1409.3 
3265.5 1
10442300 38613.4 -18170.4 1435.77 -1334.69 -158.995 1344.12 
3266 1
10442300 37936 -18082.2 1438.92 -1341.36 174.562 1352.67 
3266.5 1
10442300 37190.7 -18171.8 1421.23 -1472.94 -176.953 1483.53 
3267 1
10442300 36463.7 -18070.5 1480.62 -1451.1 202.211 1465.12 
3267.5 1
10442300 35846.5 -17930.9 1500.62 -1203.03 272.005 1233.4 
3268 1
10442300 35117.8 -17913.2 1524.15 -1475.24 35.9701 1475.68 
3268.5 1
10442300 34576.4 -17809.2 1551.17 -1111.61 213.526 1131.93 
3269 1
10442300 33905.2 -17694.3 1520.79 -1339.73 229.303 1359.21 
3269.5 1
10442300 33280.9 -17606.8 1503.62 -1224.1 171.45 1236.05 
3270 1
10442300 32721.1 -17593.5 1464.23 -1142.54 27.1586 1142.87 
3270.5 1
10442300 31826.7 -17314.7 1416.43 -1799.52 561.014 1884.95 
3271 1
10442300 31056.8 -17195.8 1388.31 -1552.15 239.809 1570.57 
3271.5 1
10442300 30238.6 -16951.4 1451.07 -1601.18 478.302 1671.09 
3272 1
10442300 29651.5 -16803.3 1523.92 -1153.45 290.863 1189.55 
3272.5 1
10442300 29119.5 -16582.3 1560.46 -1064 442 1152.15 
3273 1
10442300 28564.1 -16335.8 1630.85 -1126.7 499.922 1232.63 
3273.5 1
10442300 28055.8 -16133.4 1544.38 -1052.24 419.175 1132.66 
3274 1
10442300 27539.1 -15744 1498.14 -1037.7 781.897 1299.3 
3274.5 1
10442300 27154.2 -15434.7 1473.14 -756.104 607.634 970.007 
3275 1
10442300 26519.3 -15123.3 1458.69 -1290.46 632.94 1437.32 
3275.5 1
10442300 25661.2 -14946.1 1538.71 -1695.84 350.128 1731.6 
3276 1
10442300 25216 -14796.1 1527.62 -885.118 298.342 934.046 
3276.5 1
10442300 24764.7 -14496.7 1480 -888.358 589.297 1066.04 
3277 2
10443700 23493.9 -14749.2 1314.17 0 0 0 
10442300 24192.1 -14171.7 1459.85 -1136.19 644.885 1306.44 
3277.5 2
10443700 22904.9 -14453.4 1289.46 -1237.38 621.566 1384.72 
10442300 23601.8 -13863.3 1464.31 -1192.39 622.999 1345.33 
3278 2
10443700 22272.3 -14228.6 1337.15 -1272.87 452.252 1350.82 
10442300 22871.8 -13551.8 1444.08 -1468.81 626.838 1596.98 
3278.5 2
10443700 21716.3 -14013.8 1402.77 -1127.79 435.793 1209.06 
10442300 22348.4 -13277.3 1467.92 -1061.79 556.717 1198.89 
3279 2
10443700 21061 -13579.8 1615.62 -1308 866.114 1568.76 
10442300 21810.1 -13001.3 1521.23 -1074.47 550.898 1207.46 
3279.5 2
10443700 20671.8 -13288 1667 -792.574 594.391 990.694 
10442300 21296.4 -12775.5 1512.08 -1046.22 459.815 1142.8 
3280 2
10443700 20230.9 -12843.4 1647.71 -868.089 875.281 1232.76 
10442300 20893.2 -12458.1 1507 -793.642 624.794 1010.07 
3280.5 2
10443700 19796.5 -12378.4 1641.77 -865.33 926.24 1267.56 
10442300 20484.4 -12082.1 1532.38 -814.402 749.135 1106.55 
3281 2
10443700 19333 -12012.2 1567.38 -953.625 753.403 1215.33 
10442300 19967.5 -11744 1504.92 -1063.63 695.632 1270.91 
3281.5 2
10443700 18958.9 -11619.9 1551.71 -727.765 763.373 1054.69 
10442300 19572 -11438.4 1560.5 -769.38 594.636 972.388 
3282 2
10443700 18190.8 -11069.9 1572.38 -1491.42 1067.83 1834.29 
10442300 19067 -11027.7 1524.54 -980.583 797.407 1263.88 
3282.5 2
10443700 17358.1 -10672.2 1644.62 -1696.07 809.964 1879.54 
10442300 18292.7 -10671.8 1505.15 -1577 724.738 1735.56 
3283 2
10443700 16852 -10373.1 1676.93 -1014.18 599.375 1178.06 
10442300 17422 -10276.2 1514.36 -1744.87 792.849 1916.56 
3283.5 2
10443700 16512.9 -10188.4 1671.46 -679.513 370.257 773.84 
10442300 17215.8 -9948.54 1566.92 -413.134 656.665 775.815 
3284 2
10443700 16002.1 -9591.86 1613.43 -1029.8 1202.68 1583.32 
10442300 16977.5 -9513.36 1592.79 -480.537 877.382 1000.36 
3284.5 2
10443700 15603.1 -8912.31 1605.92 -787.112 1340.33 1554.36 
10442300 16512.9 -8799.85 1640.62 -916.325 1407.32 1679.35 
3285 2
10443700 15165.6 -8561.5 1545.57 -875.011 701.615 1121.57 
10442300 16012.6 -8389.21 1548 -1000.7 821.264 1294.56 
3285.5 2
10443700 14715.9 -8031.85 1573.31 -906.549 1067.85 1400.76 
10442300 15489.5 -7971.92 1490.85 -1054.66 841.313 1349.11 
3286 2
10443700 14280.1 -7527.08 1603.31 -884.069 1023.87 1352.74 
10442300 14969.2 -7495.38 1470.08 -1055.39 966.609 1431.15 
3286.5 2
10443700 13701.5 -7090.57 1612 -1127.83 850.888 1412.8 
10442300 14351.9 -6908.93 1441 -1203.31 1143.19 1659.77 
3287 2
10443700 13264.2 -6760 1648.92 -864.32 653.303 1083.45 
10442300 13973.9 -6513.23 1472.92 -746.905 782.011 1081.39 
3287.5 2
10443700 12838.5 -6413.38 1617.31 -879.371 716.147 1134.09 
10442300 13508.9 -6129.54 1492.38 -960.744 792.753 1245.59 
3288 2
10443700 12309.5 -6100.14 1622.93 -1049.68 621.511 1219.88 
10442300 13032.4 -5686.79 1480.07 -945.567 878.478 1290.67 
3288.5 2
10443700 11708 -5558.23 1565.85 -1205.41 1086 1622.47 
10442300 12554.7 -5272.92 1438.38 -957.244 829.384 1266.57 
3289 2
10443700 11225.6 -4969.77 1552.54 -974.514 1188.81 1537.19 
10442300 11880.1 -4754 1461.54 -1362.86 1048.33 1719.41 
3289.5 2
10443700 10798.4 -4538.71 1581.5 -839.267 846.866 1192.29 
10442300 11408.3 -4385.43 1478.93 -926.898 724.109 1176.21 
3290 2
10443700 10328.8 -4163.15 1599.77 -950.727 760.244 1217.31 
10442300 10904.9 -4053 1471.23 -1018.95 672.932 1221.11 
3290.5 2
10443700 9856.14 -3699.29 1609.29 -950.958 933.336 1332.46 
10442300 10454.2 -3614.21 1489.71 -906.859 882.869 1265.64 
3291 2
10443700 9292.62 -3243.31 1646 -1118.11 904.718 1438.29 
10442300 10047 -3266.38 1540.54 -807.965 690.138 1062.59 
3291.5 2
10443700 8843.08 -3012.08 1625.38 -911.843 469.028 1025.4 
10442300 9699.15 -2811.31 1555.92 -705.57 923.077 1161.85 
3292 2
10443700 8314.14 -2584.64 1616.86 -1047.39 846.404 1346.64 
10442300 9300.71 -2383.36 1544.86 -788.989 847.427 1157.86 
3292.5 2
10443700 7841.54 -1975 1600.15 -943.322 1216.85 1539.67 
10442300 8931.46 -1941.62 1557.46 -737.031 881.72 1149.19 
3293 2
10443700 7400.31 -1559.77 1596.46 -896.811 843.965 1231.48 
10442300 8414.77 -1509.46 1576.54 -1050.19 878.361 1369.09 
3293.5 2
10443700 6905.77 -1084.46 1579.85 -991.059 952.52 1374.59 
10442300 7834.08 -1022.54 1537.69 -1163.71 975.798 1518.69 
3294 2
10443700 6457 -460.214 1539 -869.708 1209.78 1489.95 
10442300 7272.36 -634.857 1506.21 -1088.6 751.32 1322.7 
3294.5 2
10443700 5997.54 -49 1510.77 -906.236 811.074 1216.18 
10442300 6830.62 -208.231 1473.69 -871.286 841.472 1211.29 
3295 2
10443700 5616.79 289.429 1513.43 -767.647 682.316 1027.05 
10442300 6443.93 96.2857 1463.43 -779.611 613.945 992.331 
3295.5 2
10443700 5158.69 556.308 1537.38 -921.717 536.98 1066.73 
10442300 5943.85 512.846 1455.15 -1006.2 838.15 1309.56 
3296 2
10443700 4573 765.714 1481.93 -1173.73 419.652 1246.5 
10442300 5474.29 883.643 1439.29 -941.003 743.08 1199.02 
3296.5 2
10443700 3884.08 1131.62 1415.92 -1375.1 730.342 1557.01 
10442300 4954.15 1197.85 1403.69 -1038.19 627.152 1212.91 
3297 2
10443700 3416.85 1545.62 1380.85 -969.358 858.921 1295.15 
10442300 4224.77 1468.54 1395.08 -1513.25 561.602 1614.1 
3297.5 2
10443700 2774.21 1840.71 1433.64 -1272.54 584.354 1400.29 
10442300 3780.43 1757 1390.71 -879.882 571.211 1049.04 
3298 2
10443700 2078.77 2114.08 1567.85 -1379.85 542.386 1482.62 
10442300 3048.46 2295.62 1473.31 -1452.32 1068.68 1803.14 
3298.5 2
10443700 1658.64 2254.57 1561.36 -827.02 276.564 872.038 
10442300 2514.29 2557.36 1503.71 -1051.53 515.24 1170.97 
3299 2
10443700 1090.38 2483.38 1601 -1131.99 455.803 1220.31 
10442300 1937.69 2695.85 1492.23 -1148.59 275.875 1181.26 
3299.5 2
10443700 493.143 2681.07 1651.93 -1201.69 397.76 1265.81 
10442300 1447.71 2984.5 1494.43 -985.871 580.792 1144.23 
3300 2
10443700 -151.143 2792.43 1656.5 -1268.28 219.207 1287.08 
10442300 741.357 3181.79 1564.21 -1390.47 388.358 1443.68 
3300.5 2
10443700 -685.6 2868.33 1669.47 -1071.06 152.114 1081.8 
10442300 317.733 3235.93 1522.07 -848.946 108.512 855.852 
3301 1
10443700 -1144.4 3158.73 1667.8 -921.285 583.133 1090.33 
3301.5 1
10443700 -1774.73 3063.33 1650.33 -1270.83 -192.339 1285.31 
3302 1
10443700 -2423.57 3290.29 1622.43 -1308.14 457.565 1385.86 
3302.5 1
10443700 -3075.5 3507.71 1594.57 -1311.73 437.482 1382.76 
3303 1
10443700 -3767.43 3644.21 1531.07 -1397.84 275.758 1424.78 
3303.5 1
10443700 -4360 3833.14 1451 -1197.11 381.674 1256.49 
3304 1
10443700 -4982.36 4001.43 1298.29 -1244.71 336.571 1289.42 
3304.5 1
10443700 -5831.64 4180 1201.71 -1668.54 350.828 1705.02 
3305 1
10443700 -6557.5 4307.07 1294.14 -1412.17 247.221 1433.65 
3305.5 1
10443700 -7066 4461.92 1350.92 -1021.08 310.947 1067.38 
3306 1
10443700 -7767.69 4672.08 1378.85 -1449.78 434.202 1513.4 
3306.5 1
10443700 -8394.5 4812.43 1391.64 -1271.42 284.689 1302.9 
3307 1
10443700 -9057.43 5000.64 1394.36 -1317.95 374.183 1370.04 
3307.5 1
10443700 -9627.5 5105.36 1371.64 -1100.52 202.151 1118.94 
3308 1
10443700 -10239.8 5278.15 1419.62 -1237.06 349.084 1285.37 
3308.5 1
10443700 -10994.6 5422.79 1443.93 -1537.26 294.566 1565.23 
3309 1
10443700 -11661.6 5646.71 1375.5 -1302.59 437.36 1374.06 
3309.5 1
10443700 -12224 5836.46 1432 -1133.93 382.555 1196.72 
3310 1
10443700 -12884.4 6073.79 1380.14 -1315.59 472.757 1397.96 
3310.5 1
10443700 -13525.5 6377.31 1373.77 -1287.21 609.482 1424.22 
3311 1
10443700 -14059 6644.21 1397 -1084.43 542.493 1212.55 
3311.5 1
10443700 -14657.1 7061.64 1344.5 -1168.11 815.29 1424.49 
3312 1
10443700 -15176.6 7437.85 1360.54 -1034.95 749.409 1277.78 
3312.5 1
10443700 -15713.2 7928.46 1354.62 -1108.71 1013.67 1502.25 
3313 1
10443700 -16295.3 8268.14 1337.07 -1150.31 671.307 1331.86 
3313.5 1
10443700 -16817.2 8679.46 1306.77 -1031.51 812.883 1313.31 
3314 1
10443700 -17255.2 9038.08 1308.38 -881.133 721.56 1138.88 
3314.5 1
10443700 -17742.3 9515.31 1269.77 -980.189 960.223 1372.15 
3315 1
10443700 -18227.3 10012.4 1212.93 -968.02 992.115 1386.13 
3315.5 1
10443700 -18704.1 10446.7 1324.64 -927.599 845.053 1254.81 
3316 1
10443700 -19171.1 10879 1228.38 -941.543 871.544 1283 
3316.5 1
10443700 -19608.6 11367.6 1311.71 -902.051 1007.51 1352.32 
3317 1
10443700 -19961 11750.8 1312.43 -706.27 767.821 1043.25 
3317.5 1
10443700 -20360.8 12254.7 1287.86 -793.226 999.858 1276.29 
3318 1
10443700 -20829.8 12628.8 1252.21 -938 748.143 1199.82 
3318.5 1
10443700 -21149.6 13086 1447.36 -634.637 907.171 1107.12 
3319 1
10443700 -21623.4 13489.2 1270.64 -941.92 801.619 1236.85 
3319.5 1
10443700 -22121.4 13967.5 1436 -986.139 947.1 1367.29 
3320 1
10443700 -22665.1 14482.5 1518.23 -1109.49 1051.1 1528.32 
3320.5 1
10443700 -23070.5 14853.6 1432 -822.359 752.602 1114.76 
3321 1
10443700 -23031.4 15213.3 1527.14 76.7612 706.708 710.864 
3321.5 1
10443700 -22950.6 15315.9 1320.43 159.482 202.451 257.723 
3322 1
10443700 -23327.4 15643.4 1372.36 -744.777 647.233 986.714 
3322.5 1
10443700 -23810.1 15842.6 1423.54 -979.003 404.03 1059.1 
3323 1
10443700 -24344.3 15893.6 1185.14 -1090.22 103.992 1095.17 
