# Supplementary material for: Intrinsic group behaviour II: On the dependence of triad spatial dynamics on social and personal features; and on the effect of social interaction on small group dynamics
Source: PLoS One. 2019 Dec 3;14(12):e0225704. doi: 10.1371/journal.pone.0225704 (PMC6890182; doi:10.1371/journal.pone.0225704)
Supplement: S2 Data Set — (ZIP) [file pone.0225704.s002.zip › set_2_nint/group_traj_dyas_noint/traj_2_0109_5.dat]

2 10340100 10340800 0 0 0 0 2 0 1 40 30 50 1750.25 1773.6 1726.91 
2641 1
10340100 37951.3 -20280.3 1453.33 0 0 0 
2641.5 1
10340100 37590.9 -20069.3 1699.6 -1213.69 710.662 1406.45 
2642 1
10340100 37115.7 -19714.7 1786.87 -958.065 714.919 1195.41 
2642.5 1
10340100 36455.9 -19521.9 1711.27 -1296.14 378.782 1350.35 
2643 1
10340100 35612.9 -19175.9 1651.8 -1689.51 693.387 1826.26 
2643.5 1
10340100 34964.1 -19333.3 1698.87 -1297.47 -314.933 1335.14 
2644 1
10340100 33982.1 -19434.6 1870.07 -1910.51 -197.017 1920.64 
2644.5 1
10340100 33432.4 -19238.3 1849.86 -1103.82 394.205 1172.1 
2645 1
10340100 33027.3 -19121.9 1806.13 -820.166 235.666 853.352 
2645.5 1
10340100 32437.7 -18889.6 1777.5 -1153.72 454.59 1240.05 
2646 1
10340100 31797.6 -18440 1762.14 -1295.84 910.064 1583.48 
2646.5 1
10340100 31164.9 -17690.1 1718.21 -1273.07 1508.91 1974.21 
2647 1
10340100 30399 -17473.6 1580.71 -1519.56 429.422 1579.07 
2647.5 1
10340100 29837.2 -17320.2 1534.62 -1144.13 312.605 1186.07 
2648 2
10340800 28909.6 -17659.6 1762.21 0 0 0 
10340100 29284.9 -17002.7 1619.14 -1102.54 633.612 1271.64 
2648.5 2
10340800 28300.1 -17601.2 1790.21 -1165.26 111.582 1170.59 
10340100 28484.6 -16926.6 1659.36 -1530.18 145.452 1537.08 
2649 2
10340800 27771.2 -17330.9 1786.57 -1070.71 547.137 1202.4 
10340100 27852.4 -16707.3 1720.93 -1279.64 444.043 1354.49 
2649.5 2
10340800 27133.6 -17129.7 1717.57 -1285.57 405.674 1348.06 
10340100 27338.5 -16586.9 1654.71 -1036.15 242.8 1064.21 
2650 2
10340800 26497.7 -16903.8 1658.79 -1279.39 454.585 1357.75 
10340100 26686.1 -16317.5 1569 -1312.59 541.966 1420.08 
2650.5 2
10340800 25824.2 -16629 1654.36 -1374.49 560.787 1484.49 
10340100 25972.8 -16049.6 1520.79 -1455.83 546.647 1555.08 
2651 2
10340800 25120.1 -16299.7 1716.8 -1372.61 641.845 1515.26 
10340100 25357.8 -15784.9 1492.2 -1198.8 516.003 1305.14 
2651.5 2
10340800 24508.2 -16097.1 1727.57 -1233.57 408.449 1299.44 
10340100 24796.6 -15550.3 1489.5 -1131.37 473.08 1226.29 
2652 2
10340800 23931.6 -15929.2 1695.86 -1172.04 341.318 1220.73 
10340100 24240.6 -15392 1506.21 -1130.08 321.719 1174.98 
2652.5 2
10340800 23317.2 -15715.3 1758.29 -1236.13 430.44 1308.93 
10340100 23634.2 -15191 1544.07 -1220.18 404.427 1285.46 
2653 2
10340800 22663.4 -15441.4 1694.13 -1312.88 549.971 1423.42 
10340100 22958 -14920.3 1637 -1357.86 543.507 1462.59 
2653.5 2
10340800 22074.1 -15242.7 1626.93 -1183.25 398.967 1248.7 
10340100 22395.2 -14716.2 1509.86 -1130.09 409.878 1202.13 
2654 2
10340800 21346.1 -14883.2 1619 -1444.6 713.322 1611.11 
10340100 21796.3 -14471.5 1434.87 -1188.39 485.61 1283.78 
2654.5 2
10340800 20834.1 -14648.3 1689.64 -1015.86 466.1 1117.69 
10340100 21188.9 -14214.3 1661.93 -1205.04 510.28 1308.62 
2655 2
10340800 20238.6 -14261.8 1734.5 -1198.19 777.666 1428.43 
10340100 20607.9 -13806 1772.43 -1169.16 821.5 1428.91 
2655.5 2
10340800 19658.2 -13896.9 1771.86 -1158.4 728.258 1368.3 
10340100 19995.8 -13462.1 1764.57 -1221.7 686.342 1401.29 
2656 2
10340800 19217.4 -13486.4 1750.07 -871.118 811.265 1190.38 
10340100 19732.1 -13109.5 1807.57 -521.033 696.923 870.159 
2656.5 2
10340800 18967.7 -13084 1787.23 -508.628 819.61 964.605 
10340100 19309.1 -12702.2 1824.54 -861.641 829.626 1196.12 
2657 2
10340800 18536.7 -12671.2 1790.29 -872.425 835.599 1208.04 
10340100 18837.4 -12299.6 1771.43 -954.898 814.8 1255.28 
2657.5 2
10340800 17924.1 -12323.2 1711.29 -1208.37 686.391 1389.71 
10340100 18399.4 -11945.8 1664.64 -863.764 697.943 1110.5 
2658 2
10340800 17064.2 -11760.1 1711.71 -1709.46 1119.43 2043.37 
10340100 17868.9 -11499.2 1586.71 -1054.81 887.816 1378.71 
2658.5 2
10340800 16381.5 -11216.4 1741.43 -1351.91 1076.66 1728.25 
10340100 17103.9 -11019.3 1687.71 -1514.85 950.354 1788.28 
2659 2
10340800 16037.6 -10823.9 1764.64 -675.554 771.26 1025.29 
10340100 16663.5 -10475.9 1615.36 -865.142 1067.5 1374.05 
2659.5 2
10340800 15699 -10404 1844.62 -693.94 860.363 1105.34 
10340100 16337.2 -9985.85 1624.15 -668.742 1004.27 1206.55 
2660 2
10340800 15385.4 -10020.9 1894.57 -634.76 775.593 1002.23 
10340100 15829.1 -9437.79 1668.71 -1028.51 1109.43 1512.84 
2660.5 2
10340800 15009.1 -9353.29 1813.57 -743.789 1319.31 1514.53 
10340100 15366.9 -8839.21 1675.36 -913.467 1182.95 1494.59 
2661 2
10340800 14519.2 -8842.71 1728.14 -964.286 1005.06 1392.84 
10340100 14894.3 -8351.29 1659.79 -930.259 960.489 1337.13 
2661.5 2
10340800 13973.2 -8323.69 1725.92 -1100.77 1046.42 1518.78 
10340100 14453.9 -7802.23 1726.77 -887.828 1106.97 1419.02 
2662 2
10340800 13539.4 -7878.43 1752.5 -878.142 901.344 1258.39 
10340100 13974.9 -7425.29 1758.07 -969.625 763.047 1233.86 
2662.5 2
10340800 13125.9 -7408.14 1796.79 -820.578 933.107 1242.59 
10340100 13567.7 -6972.14 1775.64 -807.965 899.093 1208.79 
2663 2
10340800 12701.9 -7000.5 1790.71 -832.866 800.87 1155.45 
10340100 13176.7 -6575.07 1775.07 -768.173 780.101 1094.83 
2663.5 2
10340800 12338.2 -6594.57 1813.36 -723.09 807.015 1083.57 
10340100 12782.5 -6182.5 1770 -783.726 780.46 1106.05 
2664 2
10340800 11799.9 -6090.79 1798.14 -1078.73 1009.59 1477.47 
10340100 12223.9 -5696.64 1726.14 -1119.52 973.662 1483.7 
2664.5 2
10340800 11348.8 -5573.77 1712.69 -931.988 1068.22 1417.63 
10340100 11701.9 -5103.62 1680.08 -1078.38 1225.26 1632.23 
2665 2
10340800 10904.9 -5089.79 1698.86 -906.1 987.721 1340.38 
10340100 11217.9 -4558.79 1696.21 -987.744 1111.9 1487.26 
2665.5 2
10340800 10484.4 -4650.33 1690.87 -818.01 854.966 1183.26 
10340100 10851.1 -4205.73 1680.27 -713.739 686.872 990.564 
2666 2
10340800 10118.6 -4264.21 1701 -710.208 749.746 1032.72 
10340100 10402.1 -3683.64 1689.36 -871.697 1013.77 1337 
2666.5 2
10340800 9568.79 -3569.29 1789 -1104.13 1395.44 1779.43 
10340100 10040.4 -3304.79 1672.14 -726.334 760.757 1051.81 
2667 2
10340800 9203.15 -3212.92 1794.23 -753.88 734.768 1052.72 
10340100 9733.08 -3022.15 1704.69 -633.715 582.746 860.922 
2667.5 2
10340800 8815 -2804 1762.5 -795.397 837.957 1155.35 
10340100 9381.29 -2656.71 1685.14 -720.884 748.852 1039.45 
2668 2
10340800 8405.5 -2306.64 1741.21 -815.737 990.751 1283.36 
10340100 8976 -2057.21 1723.86 -807.342 1194.22 1441.52 
2668.5 2
10340800 7886.14 -1772.07 1748.29 -1030.47 1060.66 1478.8 
10340100 8417.86 -1462.14 1721.21 -1107.43 1180.7 1618.78 
2669 2
10340800 7393.71 -1202.93 1729.79 -992.8 1147.47 1517.34 
10340100 7949 -797 1698.93 -945.276 1341.01 1640.69 
2669.5 2
10340800 6981.93 -739.786 1723.21 -810.602 911.699 1219.95 
10340100 7486.5 -126.571 1607.29 -910.433 1319.74 1603.31 
2670 2
10340800 6559.93 -225 1705 -842.315 1027.52 1328.64 
10340100 6988 494.571 1613.79 -995.01 1239.81 1589.71 
2670.5 2
10340800 6096.21 252.786 1678.14 -916.431 944.241 1315.84 
10340100 6523 914.143 1626.43 -918.972 829.193 1237.77 
2671 2
10340800 5634.23 762.077 1669 -944.752 1041.5 1406.15 
10340100 6182 1274.77 1581.69 -697.342 737.477 1014.97 
2671.5 2
10340800 5330.36 1202.21 1643.21 -611.416 885.588 1076.15 
10340100 6089.07 1705 1499.57 -186.979 865.655 885.619 
2672 2
10340800 4904.21 1810.21 1578.93 -852.286 1216 1484.94 
10340100 5509.29 2122.71 1472.07 -1159.57 835.429 1429.18 
2672.5 2
10340800 4312.29 2108.86 1582.07 -1176.8 593.723 1318.09 
10340100 5137.07 2476.43 1442.36 -739.989 703.209 1020.83 
2673 2
10340800 3806.29 2673.5 1677.07 -978.723 1092.15 1466.53 
10340100 4673.64 2986.71 1469.21 -896.38 987.013 1333.3 
2673.5 2
10340800 3641.64 3246.64 1733.21 -329.286 1146.29 1192.64 
10340100 4294.14 3527.86 1489.43 -759 1082.29 1321.9 
2674 2
10340800 3310 3838.79 1738.86 -663.286 1184.29 1357.38 
10340100 3850.14 3991.79 1530.93 -888 927.857 1284.31 
2674.5 2
10340800 3028.36 4364.14 1724.14 -565.548 1054.93 1196.97 
10340100 3540.86 4580.86 1647.29 -621.056 1182.87 1336 
2675 2
10340800 2697.71 4869.07 1704.86 -669.318 1022.12 1221.77 
10340100 3198.93 5178.57 1770.29 -692.163 1209.95 1393.94 
2675.5 2
10340800 2451.29 5640.29 1716.5 -491.873 1539.35 1616.03 
10340100 3075.43 5448.36 1806.64 -246.507 538.494 592.235 
2676 1
10340800 2207.86 6332.07 1761.93 -487.833 1386.34 1469.67 
2676.5 1
10340800 1495.07 6674.57 1809.36 -1445.81 694.726 1604.06 
2677 1
10340800 1012.71 6840.71 1943.36 -976.431 336.322 1032.73 
2677.5 1
10340800 812.267 7542.4 1968.27 -395.36 1384 1439.36 
2678 1
10340800 727 8257.79 1955.21 -166.536 1397.24 1407.13 
2678.5 1
10340800 749.714 8700.79 1956.93 45.4286 886 887.164 
2679 1
10340800 1133.86 9468.71 1956.29 776.046 1551.37 1734.65 
2679.5 1
10340800 1564.93 10183.7 1926.36 870.851 1444.44 1686.65 
