# Supplementary material for: Intrinsic group behaviour II: On the dependence of triad spatial dynamics on social and personal features; and on the effect of social interaction on small group dynamics
Source: PLoS One. 2019 Dec 3;14(12):e0225704. doi: 10.1371/journal.pone.0225704 (PMC6890182; doi:10.1371/journal.pone.0225704)
Supplement: S2 Data Set — (ZIP) [file pone.0225704.s002.zip › set_2_nint/group_traj_dyas_noint/traj_2_0109_4.dat]

2 10245500 10245600 0 1 0 0 2 0 1 40 30 50 1688.45 1706.4 1670.5 
2095 1
10245500 46495 -22729.2 1659.56 0 0 0 
2095.5 1
10245500 45910.9 -22537.6 1679.86 -1431.55 469.732 1506.64 
2096 2
10245600 46282.2 -22991.6 1623.4 0 0 0 
10245500 45307.6 -22293.9 1695.5 -1178.29 475.865 1270.76 
2096.5 2
10245600 45902.6 -23044.3 1645.93 -1109.82 -154.052 1120.46 
10245500 44807 -22018 1642.07 -991.372 546.393 1131.97 
2097 2
10245600 45322.3 -23095.4 1661.64 -1163.04 -102.491 1167.55 
10245500 44124.8 -21763.7 1533.71 -1367.16 509.591 1459.05 
2097.5 2
10245600 44750.1 -22905.6 1745.79 -1167.64 387.464 1230.25 
10245500 43704.6 -21646.9 1543.5 -857.434 238.484 889.982 
2098 2
10245600 44164.5 -22761 1655.07 -1169.01 288.566 1204.1 
10245500 43045 -21418.4 1533.07 -1316.65 456.002 1393.38 
2098.5 2
10245600 43452.4 -22431 1466 -1390.76 644.531 1532.85 
10245500 42475.9 -21003.1 1589.27 -1111.46 811.068 1375.93 
2099 2
10245600 42783.2 -22227.7 1491.4 -1351.92 410.774 1412.95 
10245500 42160.5 -20710.8 1552.27 -637.172 590.572 868.771 
2099.5 2
10245600 42341.7 -22092.2 1615.87 -891.852 273.67 932.896 
10245500 41670.9 -20926.7 1566.87 -989.091 -436.094 1080.96 
2100 2
10245600 41461.7 -21638.4 1642 -1777.91 916.768 2000.36 
10245500 40825.6 -20766.9 1657.47 -1707.74 322.694 1737.96 
2100.5 2
10245600 40960.3 -21600.3 1697.8 -1012.93 77.037 1015.85 
10245500 39941.4 -20258.3 1554 -1786.26 1027.61 2060.76 
2101 2
10245600 40353 -21401.1 1697.81 -1186.07 389.071 1248.25 
10245500 39205.3 -20009.9 1633.19 -1437.67 485.018 1517.28 
2101.5 2
10245600 39524.3 -20946.4 1681.6 -1621.79 889.75 1849.82 
10245500 38801.5 -19858.3 1757.13 -790.174 296.812 844.081 
2102 2
10245600 38939.5 -20828.9 1741.47 -1181.41 237.441 1205.04 
10245500 38234.1 -19587 1786.07 -1146.26 548.013 1270.53 
2102.5 2
10245600 38469 -20473.1 1740.6 -950.438 718.653 1191.55 
10245500 37698.1 -19383.9 1744.53 -1082.83 410.37 1157.98 
2103 2
10245600 37854.5 -20230.5 1731.93 -1241.48 490.236 1334.77 
10245500 36996.7 -19121.7 1674.73 -1417.1 529.697 1512.87 
2103.5 2
10245600 37222 -20020.3 1694.07 -1275.13 423.656 1343.67 
10245500 36355.3 -18995.3 1641.4 -1293.15 254.839 1318.02 
2104 2
10245600 36645.4 -19859.9 1671.33 -1164.85 324.175 1209.12 
10245500 35748.6 -18802.2 1607.47 -1225.59 390.034 1286.16 
2104.5 2
10245600 35937.8 -19494.9 1654.62 -1382.13 712.752 1555.09 
10245500 35166.1 -18541.2 1637 -1137.65 509.79 1246.65 
2105 2
10245600 35214.1 -19283.5 1651.73 -1416.21 413.707 1475.4 
10245500 34542.7 -18338.5 1650.33 -1219.94 396.714 1282.83 
2105.5 2
10245600 34633.5 -19113.7 1653.4 -1172.93 343.165 1222.1 
10245500 33929.8 -18141.2 1584.8 -1238.25 398.519 1300.8 
2106 2
10245600 33972.3 -18988 1659.93 -1335.62 253.872 1359.54 
10245500 33269.7 -18002.1 1683.53 -1333.6 280.943 1362.87 
2106.5 2
10245600 33293.1 -18736.8 1650.8 -1358.4 502.4 1448.33 
10245500 32616.7 -17814.7 1748.73 -1306 374.933 1358.75 
2107 2
10245600 32731 -18618.6 1639.43 -1137.92 239.329 1162.82 
10245500 31829.1 -17557.9 1671.79 -1594.32 519.713 1676.89 
2107.5 2
10245600 31836.1 -18386.8 1661.93 -1822.67 472.04 1882.81 
10245500 31235.5 -17212 1603.07 -1208.84 704.539 1399.16 
2108 2
10245600 30942.9 -18097.8 1600.47 -1744.4 564.453 1833.45 
10245500 30515.9 -16961.7 1598.07 -1405.6 488.802 1488.17 
2108.5 2
10245600 30315.4 -17973.4 1530.14 -1257.67 249.384 1282.15 
10245500 29937.9 -16756.9 1639.79 -1158.19 410.43 1228.76 
2109 2
10245600 29716.4 -17764.5 1531.6 -1219.87 425.439 1291.93 
10245500 29360.8 -16561.6 1763.47 -1175.41 397.818 1240.91 
2109.5 2
10245600 29003.9 -17507.4 1581.73 -1416.43 511.067 1505.81 
10245500 28801 -16362.3 1758.8 -1112.92 396.156 1181.33 
2110 2
10245600 28437.1 -17343 1627.8 -1109.33 321.722 1155.04 
10245500 28320.3 -16234.3 1826 -940.639 250.489 973.42 
2110.5 2
10245600 27842.5 -17164.6 1692.5 -1182.04 354.729 1234.12 
10245500 27753.9 -16120.7 1786.07 -1126.05 225.883 1148.49 
2111 2
10245600 27185.5 -16902.1 1639.93 -1303.64 520.843 1403.83 
10245500 27161.2 -15898.3 1721.27 -1176.05 441.232 1256.1 
2111.5 2
10245600 26627.6 -16702.6 1583.79 -1113.56 398.194 1182.62 
10245500 26437.9 -15716.4 1635.07 -1443.66 363.226 1488.65 
2112 2
10245600 25974.1 -16489.1 1556.93 -1330.81 434.681 1400 
10245500 25811.6 -15479.8 1659 -1275.53 481.816 1363.5 
2112.5 2
10245600 25341.8 -16241 1604.53 -1254.65 492.347 1347.79 
10245500 25335.6 -15162.4 1708.8 -944.529 629.734 1135.21 
2113 2
10245600 24709.5 -16073.4 1604.64 -1244.69 329.865 1287.65 
10245500 24717.3 -15101.1 1679.64 -1217.15 120.585 1223.11 
2113.5 2
10245600 24101.8 -15890.7 1607.86 -1227.71 369.12 1281.99 
10245500 24074.6 -14780.5 1703.79 -1298.41 647.763 1451.02 
2114 2
10245600 23565.6 -15648.3 1592.71 -1085.31 490.746 1191.1 
10245500 23449 -14583.4 1695 -1266.34 398.93 1327.69 
2114.5 2
10245600 22958.1 -15502.8 1602.64 -1217.58 291.583 1252.01 
10245500 22842.6 -14277.8 1621.86 -1215.14 612.511 1360.79 
2115 2
10245600 22350 -15218.3 1544 -1223.48 572.435 1350.78 
10245500 22208 -13954.9 1515.57 -1276.95 649.612 1432.69 
2115.5 2
10245600 21818.3 -15064.6 1493.86 -1067.7 308.52 1111.38 
10245500 21701.4 -13605.9 1492.64 -1017.21 700.947 1235.33 
2116 2
10245600 21200.6 -14677.1 1499.07 -1242.89 779.822 1467.27 
10245500 21169.9 -13273.4 1624.64 -1069.42 669.014 1261.44 
2116.5 2
10245600 20612.3 -14314.2 1532.36 -1183.67 730.095 1390.73 
10245500 20693.1 -12983.3 1737.29 -959.327 583.645 1122.92 
2117 2
10245600 20088.8 -13917.6 1617.5 -1026.47 777.591 1287.75 
10245500 20190.4 -12715.7 1743.36 -985.854 524.65 1116.77 
2117.5 2
10245600 19483.1 -13663.4 1676.07 -1199.43 503.536 1300.84 
10245500 19761.1 -12451.2 1730.5 -850.071 523.762 998.472 
2118 2
10245600 19004.4 -13229.5 1642.14 -963.064 872.952 1299.82 
10245500 19303.4 -12166.4 1733.07 -920.954 573.009 1084.66 
2118.5 2
10245600 18470.7 -12905.2 1619.21 -1054.77 640.881 1234.21 
10245500 18707 -11929.6 1645.21 -1178.57 468.097 1268.13 
2119 2
10245600 18217.9 -12656.2 1592.77 -516.955 509.326 725.711 
10245500 18043.7 -11608.2 1617.85 -1356.46 657.138 1507.25 
2119.5 1
10245500 17325.4 -11065.6 1571.64 -1462.86 1105.21 1833.43 
2120 1
10245500 16653.1 -10750.4 1666.64 -1320.94 619.282 1458.9 
2119.5 1
10245600 17945 -12469.2 1591 -832.083 569.981 1008.58 
2120.5 2
10245600 16166.5 -11382 1655.75 -1309.65 800.589 1534.96 
10245500 16316.9 -10299.9 1679.5 -664.455 890.316 1110.93 
2121 2
10245600 15880.1 -11013.7 1645.93 -875.928 1126.26 1426.78 
10245500 15915.9 -9857.71 1642.86 -790.786 872.077 1177.23 
2121.5 2
10245600 15473.1 -10533.8 1722.46 -835.718 985.513 1292.15 
10245500 15491.5 -9366.54 1646 -871.438 1008.57 1332.9 
2122 2
10245600 15109.8 -10083.1 1646.79 -729.5 904.872 1162.31 
10245500 15012.7 -8796.36 1642.36 -961.494 1144.94 1495.11 
2122.5 2
10245600 14575.9 -9527.21 1607.29 -1042.69 1085.8 1505.38 
10245500 14580 -8257.07 1661.14 -845.145 1053.29 1350.44 
2123 2
10245600 14134.5 -9100.92 1593.31 -911.963 880.767 1267.84 
10245500 14125.2 -7799.08 1679.77 -939.765 946.27 1333.64 
2123.5 2
10245600 13637.7 -8588.79 1626.64 -1011.86 1043.05 1453.21 
10245500 13626.6 -7328.79 1677.79 -1015.44 957.823 1395.9 
2124 2
10245600 13220.5 -8209.29 1600.71 -819.674 745.58 1108.04 
10245500 13278.8 -6918.64 1665.43 -683.273 805.782 1056.48 
2124.5 2
10245600 12820.3 -7721.07 1652.29 -790.937 964.85 1247.6 
10245500 12850.2 -6454.07 1702.36 -846.979 918.125 1249.13 
2125 2
10245600 12322.8 -7302.14 1696.5 -983.202 827.922 1285.36 
10245500 12459.6 -6001.36 1707.93 -772.021 894.692 1181.73 
2125.5 2
10245600 11924.1 -6841.93 1730.57 -790.958 913.124 1208.06 
10245500 11815.1 -5464.36 1651 -1278.63 1065.48 1664.37 
2126 2
10245600 11337.1 -6345 1653.79 -1153.24 976.284 1510.99 
10245500 11464.9 -4962.71 1633.07 -688.184 985.546 1202.04 
2126.5 2
10245600 10912.8 -5770.38 1558.23 -871.404 1179.91 1466.81 
10245500 10852.4 -4449.15 1620.15 -1257.64 1054.54 1641.26 
2127 2
10245600 10425.2 -5317.07 1534.86 -971.225 903.014 1326.16 
10245500 10384.5 -4018.93 1663.43 -932.041 857.022 1266.17 
2127.5 2
10245600 10083.2 -4881.15 1575.85 -698.083 889.628 1130.82 
10245500 9949.46 -3409.62 1671.31 -887.834 1243.5 1527.92 
2128 2
10245600 9680.93 -4442.14 1596.93 -820.868 895.941 1215.13 
10245500 9662.5 -2915.86 1665.21 -585.636 1007.67 1165.49 
2128.5 2
10245600 9265.79 -3920.93 1604.93 -812.413 1019.99 1303.99 
10245500 9265.36 -2336.93 1681.57 -777.188 1132.93 1373.88 
2129 2
10245600 8916.14 -3442.71 1609.79 -695.115 950.724 1177.74 
10245500 8856.14 -1753.86 1658.57 -813.547 1159.19 1416.18 
2129.5 2
10245600 8547.14 -3016 1568.14 -733.598 848.339 1121.54 
10245500 8636.5 -1113.5 1648.64 -436.666 1273.08 1345.88 
2130 2
10245600 8175.57 -2502 1582.29 -735.785 1017.82 1255.92 
10245500 8479.57 -330.357 1553.43 -310.75 1550.78 1581.61 
2130.5 2
10245600 7860.85 -1987.69 1610.69 -638.388 1043.22 1223.05 
10245500 8316.54 445.769 1513.62 -330.696 1574.29 1608.65 
2131 2
10245600 7685.79 -1443.86 1626.43 -358.73 1114.42 1170.73 
10245500 8376.64 1119.71 1428.43 123.165 1381.03 1386.52 
2131.5 2
10245600 7559.14 -812.714 1600.57 -253.286 1262.29 1287.45 
10245500 8204.21 1832.57 1364.36 -344.857 1425.71 1466.83 
2132 1
10245600 7546.36 -107.786 1609.36 -25.7777 1421.23 1421.46 
2132.5 1
10245600 7486.36 616.357 1604.36 -119.522 1442.52 1447.46 
2133 1
10245600 7606 1146.4 1574.87 238.332 1055.86 1082.43 
2133.5 1
10245600 7655.64 1822.64 1504.14 98.6936 1344.42 1348.04 
2134 1
10245600 7667.53 2503.8 1470.8 23.499 1346.16 1346.37 
