# Supplementary material for: Intrinsic group behaviour II: On the dependence of triad spatial dynamics on social and personal features; and on the effect of social interaction on small group dynamics
Source: PLoS One. 2019 Dec 3;14(12):e0225704. doi: 10.1371/journal.pone.0225704 (PMC6890182; doi:10.1371/journal.pone.0225704)
Supplement: S2 Data Set — (ZIP) [file pone.0225704.s002.zip › set_2_nint/group_traj_dyas_noint/traj_2_0109_3.dat]

2 10170700 10170400 0 0 0 0 2 0 1 40 30 50 1759.81 1795.97 1723.64 
1624.5 1
10170400 1257.11 6521.11 1868.78 0 0 0 
1625 1
10170400 1337.47 6039.4 2010.8 191.323 -1146.93 1162.78 
1625.5 1
10170400 1491.62 5616.23 1947.08 308.297 -846.338 900.742 
1626 1
10170400 1956.64 4914.64 1920.43 950.976 -1434.74 1721.29 
1626.5 1
10170400 2494.5 4202.36 1796.36 1056.69 -1399.38 1753.53 
1627 2
10170700 3992.14 4701.07 1795.5 0 0 0 
10170400 2754.36 3861.43 1710.14 520.756 -683.224 859.058 
1627.5 2
10170700 4311.36 4328.29 1762.36 640.993 -748.566 985.506 
10170400 3131.64 3247 1688.07 757.602 -1233.79 1447.83 
1628 2
10170700 4576.89 3716.56 1722.89 480.166 -1106.2 1205.92 
10170400 3440.67 2620.89 1701.89 558.813 -1132.21 1262.6 
1628.5 2
10170700 4934.57 3192.07 1636.14 782.675 -1147.67 1389.14 
10170400 3743.57 2172.71 1722.71 662.811 -980.688 1183.67 
1629 2
10170700 5316.71 2688.36 1600.93 768.899 -1013.51 1272.17 
10170400 4285.07 1657.71 1694.64 1089.54 -1036.22 1503.61 
1629.5 2
10170700 5689.79 2210.79 1569.93 724.411 -927.323 1176.73 
10170400 4726.79 1077 1659.57 857.698 -1127.6 1416.73 
1630 2
10170700 6243.53 1560.33 1557.73 1123.22 -1319.38 1732.74 
10170400 5330.53 478.8 1748.53 1224.64 -1213.39 1723.96 
1630.5 2
10170700 6606.47 869 1567.53 722.975 -1377.16 1555.4 
10170400 5700.07 -64.5333 1779.93 736.122 -1082.34 1308.94 
1631 2
10170700 7003.2 287.267 1643.27 791.883 -1161.14 1405.47 
10170400 6070.33 -354.533 1740.27 739.055 -578.842 938.755 
1631.5 2
10170700 7408 -235.467 1691.13 811.222 -1047.56 1324.94 
10170400 6454.47 -723.8 1725.07 769.806 -740.013 1067.81 
1632 2
10170700 8074.79 -859.643 1758.57 1366.36 -1279.05 1871.61 
10170400 6937.57 -1284.64 1751 989.969 -1149.27 1516.86 
1632.5 2
10170700 8393.33 -1276.4 1769.33 658.156 -861.068 1083.79 
10170400 7536.87 -2013.27 1778.27 1238.21 -1505.42 1949.22 
1633 2
10170700 8771.25 -1693.94 1769.88 729.569 -806.057 1087.2 
10170400 8046.62 -2477.81 1765.94 984.089 -896.807 1331.43 
1633.5 2
10170700 9426.43 -2145.57 1770.36 1297.38 -894.325 1575.76 
10170400 8577.93 -2951.5 1774.93 1052.09 -937.995 1409.51 
1634 2
10170700 10086.1 -2658.71 1653.57 1346.36 -1047.23 1705.69 
10170400 9110.21 -3418.57 1751.64 1086.3 -953.207 1445.21 
1634.5 2
10170700 10595.2 -3182.07 1655.47 1002.08 -1030.22 1437.19 
10170400 9538.87 -3964 1783.73 843.804 -1073.68 1365.57 
1635 2
10170700 11046.1 -3637.86 1685.5 887.683 -897.225 1262.14 
10170400 10070.6 -4429.64 1777.71 1046.66 -916.62 1391.29 
1635.5 2
10170700 11419.3 -4233.5 1654.43 756.882 -1208.2 1425.7 
10170400 10421.4 -4922.07 1725.71 711.533 -998.841 1226.36 
1636 2
10170700 11843.8 -4713.13 1648.27 843.965 -953.545 1273.39 
10170400 10891 -5328.6 1704.67 933.684 -808.208 1234.89 
1636.5 2
10170700 12279.6 -5241.86 1642.43 885.859 -1074.64 1392.7 
10170400 11434 -5836.57 1709.79 1103.66 -1032.46 1511.3 
1637 2
10170700 12749.3 -5834.73 1585.8 941.263 -1188.13 1515.79 
10170400 12074.7 -6579.73 1774.2 1283.9 -1489.3 1966.32 
1637.5 2
10170700 13257.7 -6384.93 1555.36 1014.73 -1098.19 1495.23 
10170400 12587.9 -7120.64 1841.71 1024.33 -1079.66 1488.26 
1638 2
10170700 13656.4 -6886.73 1611.67 808.693 -1017.86 1300.01 
10170400 13036.5 -7520.27 1860.53 909.958 -810.596 1218.64 
1638.5 2
10170700 14158.8 -7321.8 1628.07 983.17 -851.402 1300.58 
10170400 13475.9 -8081.27 1811.67 860.013 -1097.85 1394.59 
1639 2
10170700 14804.2 -7723.71 1729.57 1311.82 -816.899 1545.38 
10170400 13929.6 -8530.86 1759.57 922.174 -913.802 1298.24 
1639.5 2
10170700 15353.3 -8296.2 1677.33 1102.65 -1149.57 1592.9 
10170400 14396.7 -9015.2 1768.07 937.933 -972.576 1351.16 
1640 2
10170700 15930.9 -8784.93 1583.5 1152.88 -975.506 1510.22 
10170400 14860.4 -9529.79 1797.14 925.397 -1027.12 1382.51 
1640.5 2
10170700 16385.9 -9550.73 1641.13 904.582 -1522.47 1770.93 
10170400 15401.9 -10094.4 1788.27 1076.69 -1122.49 1555.4 
1641 2
10170700 16879.9 -10006.6 1697.79 989.827 -913.646 1347.04 
10170400 15953.6 -10554.6 1829.29 1105.49 -922.187 1439.63 
1641.5 2
10170700 17439.3 -10345.2 1645.4 1105.55 -669.085 1292.25 
10170400 16460 -11065.7 1798.53 1000.85 -1010.2 1422.04 
1642 2
10170700 17914.9 -10865.5 1691.07 960.789 -1051.11 1424.06 
10170400 17056.6 -11513.7 1757.5 1205.19 -905.012 1507.16 
1642.5 2
10170700 18616 -11333.7 1765.2 1410.75 -941.985 1696.33 
10170400 17737.4 -11998.1 1759.87 1369.88 -974.686 1681.24 
1643 2
10170700 19534.4 -11649.4 1666.27 1783.3 -613.074 1885.74 
10170400 18746.9 -12444.1 1736.27 1960.26 -866.019 2143.04 
1643.5 2
10170700 20112.9 -12007 1588.64 1164.04 -719.517 1368.47 
10170400 19351.6 -12833 1796.86 1216.58 -782.428 1446.46 
1644 2
10170700 20709.2 -12347 1627.27 1187.79 -677.291 1367.32 
10170400 19753.9 -13113.5 1754.93 801.385 -558.699 976.914 
1644.5 2
10170700 21167.6 -12788.3 1760.29 933.692 -898.749 1295.97 
10170400 20304.6 -13494.1 1744.5 1121.6 -775.308 1363.48 
1645 2
10170700 21734.7 -13010.9 1795.93 1145.5 -449.658 1230.6 
10170400 20964.9 -13719.7 1746.27 1333.93 -455.604 1409.59 
1645.5 2
10170700 22486.4 -13384.6 1666.14 1485.55 -738.547 1659.01 
10170400 21523.1 -13981.9 1718.21 1103.31 -518.304 1218.99 
1646 2
10170700 23156.1 -13596.6 1614.4 1326.29 -419.859 1391.16 
10170400 22237.3 -14309.2 1685.8 1414.11 -648.062 1555.53 
1646.5 2
10170700 23908.1 -13942 1620.21 1501.02 -689.421 1651.77 
10170400 23066.6 -14644.1 1791.07 1655.3 -668.406 1785.16 
1647 2
10170700 24670.3 -14240.6 1659.57 1561.77 -611.973 1677.39 
10170400 23669.1 -14873.9 1731.07 1234.78 -471.019 1321.57 
1647.5 2
10170700 25307.6 -14619 1715.57 1282.41 -761.282 1491.35 
10170400 24353.4 -15151.1 1748.93 1376.83 -557.632 1485.47 
1648 2
10170700 25972.2 -14838.3 1644.5 1331.81 -439.45 1402.44 
10170400 25061.9 -15505.6 1719.43 1419.84 -710.564 1587.72 
1648.5 2
10170700 26452.4 -15204.3 1568.43 958.512 -730.539 1205.17 
10170400 25670.9 -15762.7 1719.29 1215.57 -513.117 1319.43 
1649 2
10170700 27183.1 -15501.5 1496.67 1479.02 -601.581 1596.69 
10170400 26447.9 -16045.9 1768.53 1572.75 -573.318 1673.99 
1649.5 2
10170700 27900.5 -15896.4 1592.93 1432 -788.347 1634.66 
10170400 27176.7 -16364.8 1739.93 1454.79 -636.432 1587.91 
1650 2
10170700 28618.3 -16133.3 1742.07 1415.84 -467.268 1490.96 
10170400 27932.7 -16816.1 1875.93 1491.03 -890.232 1736.57 
1650.5 2
10170700 29328.9 -16426.1 1804.5 1415.53 -583.144 1530.94 
10170400 28473.6 -17190.6 1806.57 1077.5 -746.035 1310.56 
1651 2
10170700 29887.8 -16672.9 1776.93 1142.86 -504.82 1249.39 
10170400 29029.8 -17366.1 1748.71 1137.45 -358.75 1192.69 
1651.5 2
10170700 30585.7 -16986.5 1677.73 1365.72 -613.708 1497.27 
10170400 29707.7 -17653.4 1678.07 1326.58 -562.287 1440.82 
1652 2
10170700 31380.4 -17385.4 1564.71 1558.36 -782.007 1743.56 
10170400 30494.7 -17946.4 1618.79 1543.23 -574.426 1646.67 
1652.5 2
10170700 32123.6 -17649.1 1612.07 1507.39 -534.917 1599.49 
10170400 31351.1 -18267.3 1788 1737.03 -650.971 1855.01 
1653 2
10170700 33136 -18006.7 1692.4 2066.18 -729.922 2191.32 
10170400 31869.5 -18498.5 1806 1058.09 -471.934 1158.56 
1653.5 2
10170700 33914 -18250.4 1638.43 1546.72 -484.484 1620.82 
10170400 32846.4 -18913.5 1794.93 1942 -824.983 2109.96 
1654 2
10170700 34723.4 -18324.5 1637.33 1599.6 -146.32 1606.28 
10170400 33643.5 -19164.2 1734.2 1575.45 -495.455 1651.52 
1654.5 2
10170700 35509.9 -18513.1 1675.79 1545.24 -370.68 1589.08 
10170400 34373.9 -19387.3 1773.29 1434.96 -438.282 1500.4 
1655 2
10170700 36082.4 -18806.1 1649 1163.47 -595.383 1306.96 
10170400 35052.8 -19584.4 1796.36 1379.79 -400.552 1436.75 
1655.5 2
10170700 36816.1 -19076.9 1683.5 1479.26 -546.083 1576.84 
10170400 35790.6 -19876.9 1792 1487.62 -589.718 1600.24 
1656 2
10170700 37563.3 -19293.7 1642.87 1473.89 -427.491 1534.63 
10170400 36629.7 -20088.3 1784.27 1654.88 -416.981 1706.6 
1656.5 2
10170700 38455.1 -19653.1 1771.21 1748.51 -704.855 1885.23 
10170400 37299.6 -20347.1 1832.5 1313.54 -507.46 1408.15 
1657 2
10170700 39189.1 -19943.9 1789.43 1462.29 -579.112 1572.79 
10170400 38108.7 -20622.2 1855.86 1611.84 -548.093 1702.48 
1657.5 2
10170700 39772.8 -20230.5 1691.77 1188.65 -583.872 1324.31 
10170400 38828.3 -20859.2 1857.46 1465.57 -482.565 1542.97 
1658 2
10170700 40511.7 -20470.9 1604.5 1492.82 -485.637 1569.82 
10170400 39464.9 -21126.7 1838.71 1285.96 -540.526 1394.94 
1658.5 2
10170700 41312.3 -21074.8 1650.36 1569.75 -1184.03 1966.23 
10170400 40074.6 -21504.1 1798.71 1195.66 -740.056 1406.16 
1659 2
10170700 42013.8 -21283.7 1796.54 1425.78 -424.607 1487.66 
10170400 40905.2 -22017.8 1770.77 1688.19 -1044.11 1984.98 
1659.5 2
10170700 42641.1 -21564.5 1656.36 1264.87 -566.145 1385.79 
10170400 41626.4 -22230.1 1744.21 1453.88 -427.874 1515.54 
1660 2
10170700 43260.9 -21920.5 1624.79 1242.06 -713.427 1432.37 
10170400 42326.2 -22341.2 1722.21 1402.52 -222.731 1420.09 
1660.5 2
10170700 43826 -22170.5 1516.71 1118.95 -495.05 1223.57 
10170400 42909.4 -22793.9 1699.21 1154.74 -896.322 1461.78 
1661 2
10170700 44464.1 -22601.6 1491.64 1276.14 -862.143 1540.07 
10170400 43564.4 -23123.3 1679.14 1310.14 -658.857 1466.48 
1661.5 2
10170700 45067.8 -22904.6 1554.21 1207.43 -606.143 1351.03 
10170400 44258.1 -23411.9 1672.14 1387.43 -577.143 1502.68 
1662 2
10170700 45619.8 -23158.2 1636.79 1095.24 -503.118 1205.27 
10170400 44918.6 -23525.8 1711.71 1310.37 -226.049 1329.73 
1662.5 2
10170700 46084.9 -23246.7 1691.71 935.901 -178.068 952.691 
10170400 45394.6 -23768 1713.71 957.89 -487.353 1074.74 
1663 2
10170700 46614.7 -23279.4 1783 1061.69 -65.5597 1063.72 
10170400 45850 -23999.1 1757.43 912.539 -463.212 1023.37 
1663.5 2
10170700 47115.6 -23507.2 1751.79 999.857 -454.662 1098.38 
10170400 46290.7 -24434.6 1742.64 879.669 -869.261 1236.7 
1664 1
10170400 46711.4 -24270.1 1773.71 836.268 327.18 897.993 
1664.5 1
10170400 47189.4 -24144.5 1748.43 937.255 246.218 969.056 
