# Supplementary material for: Intrinsic group behaviour II: On the dependence of triad spatial dynamics on social and personal features; and on the effect of social interaction on small group dynamics
Source: PLoS One. 2019 Dec 3;14(12):e0225704. doi: 10.1371/journal.pone.0225704 (PMC6890182; doi:10.1371/journal.pone.0225704)
Supplement: S2 Data Set — (ZIP) [file pone.0225704.s002.zip › set_2_nint/group_traj_dyas_noint/traj_2_0109_2.dat]

2 10054101 10054100 0 1 0 0 1 0 1 30 30 30 1667.85 1670.56 1665.14 
940.5 1
10054100 46427 -20585 1821 0 0 0 
941 1
10054100 46214.4 -20787.2 1735 -802.426 -763.073 1107.32 
941.5 2
10054101 45338.4 -20183.1 1662.73 0 0 0 
10054100 45597.3 -21145.1 1608.21 -1259.33 -730.466 1455.85 
942 2
10054101 44766.9 -20516.1 1617.07 -1292.84 -753.511 1496.4 
10054100 44902.6 -21412.5 1535.71 -1403.46 -540.115 1503.81 
942.5 2
10054101 44071.4 -20693.6 1592.36 -1391.14 -354.857 1435.69 
10054100 44125.1 -21639.9 1486.07 -1555 -454.857 1620.16 
943 2
10054101 43342.2 -20666.4 1612.8 -1424.14 53.0692 1425.12 
10054100 43389.3 -21756 1447.33 -1437.12 -226.702 1454.89 
943.5 2
10054101 42631.1 -20848.2 1613.5 -1386.22 -354.414 1430.8 
10054100 42626.7 -21650.6 1445.07 -1486.46 205.375 1500.58 
944 2
10054101 42100.1 -20956.6 1656.07 -1090.35 -222.646 1112.85 
10054100 41932.4 -21239.3 1564.29 -1425.64 844.676 1657.08 
944.5 2
10054101 41294.7 -20468.7 1638.07 -1591.71 964.38 1861.07 
10054100 41171.9 -21367.4 1635.2 -1502.96 -253.19 1524.13 
945 2
10054101 40654.6 -20687.8 1636.64 -1257.41 -430.489 1329.06 
10054100 40446 -21693.1 1750.07 -1426.2 -639.826 1563.14 
945.5 2
10054101 39999.7 -20649.2 1644.29 -1353.16 79.693 1355.5 
10054100 39700.9 -21245.4 1812.07 -1539.4 924.882 1795.88 
946 2
10054101 39046.9 -20253.9 1744.2 -1882.97 781.319 2038.63 
10054100 39006 -20961.8 1792.67 -1373.38 560.531 1483.36 
946.5 2
10054101 38348 -20201.7 1694.07 -1386.77 103.477 1390.63 
10054100 38279.4 -20829.9 1837.93 -1441.75 261.65 1465.3 
947 2
10054101 37743.9 -20045.6 1697.5 -1248.23 322.462 1289.21 
10054100 37638.7 -20718.8 1809.14 -1323.64 229.634 1343.41 
947.5 2
10054101 36980.3 -19933.7 1652.87 -1494.18 219.001 1510.14 
10054100 36960.9 -20608.6 1746.6 -1326.51 215.628 1343.92 
948 2
10054101 36231.4 -19691.6 1621.64 -1459.99 471.911 1534.37 
10054100 36147.5 -20457.6 1623.86 -1585.51 294.263 1612.59 
948.5 2
10054101 35361.6 -19477.1 1609.5 -1764.13 435.236 1817.02 
10054100 35438.6 -20272.2 1631.79 -1437.84 376.123 1486.22 
949 2
10054101 34761.1 -19345.6 1631.14 -1218.2 266.589 1247.03 
10054100 34687.5 -20099.1 1647.07 -1523.62 351.058 1563.54 
949.5 2
10054101 34054.7 -19182.1 1679.36 -1429.87 330.972 1467.68 
10054100 33927.9 -19883.1 1699.07 -1537.74 437.247 1598.69 
950 2
10054101 33385.1 -19068.6 1650.79 -1355.55 229.902 1374.91 
10054100 33219.6 -19751.1 1722.5 -1433.78 267.351 1458.49 
950.5 2
10054101 32749 -18869.5 1631.86 -1272.14 398.143 1332.99 
10054100 32485.9 -19564.3 1698.43 -1467.29 373.571 1514.09 
951 2
10054101 32025.1 -18627.9 1556.21 -1459.39 487.039 1538.51 
10054100 31787.3 -19360.6 1588.71 -1408.55 410.714 1467.21 
951.5 2
10054101 31004.4 -18229.5 1466.93 -2041.43 796.857 2191.44 
10054100 30875.1 -19074.6 1403.07 -1824.43 572 1911.99 
952 2
10054101 30466.5 -18033.7 1355.53 -1052.63 383.105 1120.18 
10054100 30139.2 -18839.5 1265.2 -1440.06 459.957 1511.73 
952.5 2
10054101 29854.4 -17765.4 1408.29 -1197.86 525.198 1307.93 
10054100 29460 -18566 1291.07 -1329.16 535.29 1432.9 
953 2
10054101 28945.9 -17555.9 1610.21 -1835.5 423.232 1883.66 
10054100 28753 -18314.8 1433.07 -1428.28 507.504 1515.77 
953.5 2
10054101 28324.1 -17409.6 1647.71 -1261.23 296.581 1295.63 
10054100 28061.6 -18016.3 1599.07 -1402.49 605.477 1527.61 
954 2
10054101 27758.5 -17271.5 1634.36 -1156.59 282.501 1190.59 
10054100 27451.9 -17885.6 1586.86 -1246.71 267.163 1275.02 
954.5 2
10054101 27098.4 -17044.6 1537.6 -1266.99 435.509 1339.75 
10054100 26682 -17693.9 1547.4 -1477.79 368.092 1522.94 
955 2
10054101 26366.1 -16840.6 1419.57 -1447.15 403.219 1502.27 
10054100 25960.3 -17507.9 1449.86 -1426.31 367.467 1472.89 
955.5 2
10054101 25539.5 -16500.1 1512.8 -1693.87 697.619 1831.9 
10054100 25229.4 -17207.9 1398.47 -1497.72 614.881 1619.02 
956 2
10054101 24788.2 -16027.7 1553.27 -1490.74 937.434 1760.99 
10054100 24608 -16968.2 1411 -1232.94 475.529 1321.46 
956.5 2
10054101 24291.9 -15822.1 1577.13 -978.961 405.391 1059.58 
10054100 23969.1 -16612.1 1471.67 -1260.22 702.433 1442.77 
957 2
10054101 23670.4 -15615.4 1555.21 -1257.97 418.431 1325.74 
10054100 23268.9 -16350.3 1681.07 -1417.28 529.921 1513.11 
957.5 2
10054101 23086.1 -15294.4 1588.13 -1207.36 663.282 1377.56 
10054100 22628.3 -16088.2 1591.67 -1323.54 541.499 1430.03 
958 2
10054101 22439.4 -15025.8 1489.75 -1262.95 524.707 1367.61 
10054100 22048.9 -15814.1 1514.69 -1131.63 535.303 1251.86 
958.5 2
10054101 21785.5 -14742 1417.8 -1279.79 555.284 1395.06 
10054100 21472.1 -15530 1380 -1128.91 556.018 1258.41 
959 2
10054101 21037.2 -14346.3 1550.73 -1511.65 799.327 1709.97 
10054100 20713 -15251.9 1482.73 -1533.47 561.886 1633.17 
959.5 2
10054101 20502.7 -14053.5 1577.27 -1079.87 591.65 1231.32 
10054100 20151.8 -14858.5 1517.73 -1133.74 794.747 1384.55 
960 2
10054101 19910.9 -13720.1 1641.07 -1193.01 672.043 1369.28 
10054100 19502.7 -14554.5 1543.4 -1308.74 612.903 1445.14 
960.5 2
10054101 19382.7 -13306 1651 -1062.78 833.266 1350.49 
10054100 18930.2 -14179.2 1561.73 -1151.84 755.064 1377.27 
961 2
10054101 19085.8 -13024.2 1785.8 -599.865 569.293 827.002 
10054100 18517.1 -13786.1 1564.2 -834.478 794.074 1151.91 
961.5 2
10054101 18492 -12539.7 1714.38 -1159.77 946.313 1496.85 
10054100 17900.9 -13285.7 1535.81 -1203.63 977.433 1550.52 
962 2
10054101 17814.4 -12092.3 1657.33 -1326.03 875.448 1588.95 
10054100 17232.4 -12776 1454.67 -1308.17 997.432 1645.05 
962.5 2
10054101 16872.7 -11481.8 1660.27 -1902.49 1233.4 2267.32 
10054100 16897.1 -12133.9 1435.87 -677.306 1297.1 1463.29 
963 1
10054101 16515.1 -10815.6 1652.13 -718.072 1337.75 1518.29 
963.5 1
10054101 16081.5 -10279.4 1587.8 -874.059 1081.05 1390.2 
964 1
10054101 15520.4 -9688.86 1567.93 -1135.84 1195.43 1649 
964.5 1
10054101 15078.1 -9259.07 1565.6 -891.724 866.513 1243.39 
965 1
10054101 14585.9 -8708.33 1590.4 -967.125 1081.99 1451.22 
965.5 1
10054101 14077.4 -8200.57 1617.14 -1018.91 1017.56 1440 
966 1
10054101 13672.3 -7682.07 1660.67 -808.573 1034.94 1313.35 
966.5 1
10054101 13128.9 -7168.57 1696.21 -1089.13 1029.05 1498.38 
967 1
10054101 12700.1 -6652.33 1707.33 -854.031 1028.36 1336.75 
967.5 1
10054101 12195.8 -6026.29 1668.5 -1008.7 1252.1 1607.86 
968 1
10054101 11754.2 -5421.71 1589.64 -895.682 1226.31 1518.58 
968.5 1
10054101 11298.2 -4796 1588.14 -930.612 1276.97 1580.09 
969 1
10054101 10779.9 -4250.07 1570.87 -1014.25 1068.36 1473.13 
969.5 1
10054101 10273.5 -3691.86 1603.57 -994.957 1096.68 1480.76 
970 1
10054101 9707.33 -3244.27 1676.2 -1148.41 907.891 1463.94 
970.5 1
10054101 9274.86 -2782 1679.64 -871.928 931.989 1276.27 
971 1
10054101 8934.53 -2299.07 1695.73 -684.756 971.697 1188.73 
971.5 1
10054101 8456.86 -1700.14 1642.64 -927.527 1162.96 1487.54 
972 1
10054101 8127.86 -1016.64 1650.86 -645.098 1340.2 1487.37 
972.5 1
10054101 7813.85 -376.923 1591.46 -647.445 1319.01 1469.34 
973 1
10054101 7436.86 297.714 1571.29 -766.238 1371.21 1570.78 
973.5 1
10054101 6997.07 1050.86 1573.5 -865.72 1482.56 1716.82 
974 1
10054101 6749.29 1596.36 1567.29 -493.597 1086.65 1193.5 
974.5 1
10054101 6615.5 2281.29 1514.43 -265.448 1358.99 1384.67 
975 1
10054101 6266.07 3004.86 1500 -694.689 1438.51 1597.47 
975.5 1
10054101 6090.93 3437.36 1463.93 -350.988 866.733 935.104 
976 1
10054101 5802.07 4111.64 1480.21 -575.413 1343.2 1461.26 
976.5 1
10054101 5613.36 4587.93 1527.79 -382.013 964.141 1037.06 
