# Supplementary material for: Intrinsic group behaviour II: On the dependence of triad spatial dynamics on social and personal features; and on the effect of social interaction on small group dynamics
Source: PLoS One. 2019 Dec 3;14(12):e0225704. doi: 10.1371/journal.pone.0225704 (PMC6890182; doi:10.1371/journal.pone.0225704)
Supplement: S2 Data Set — (ZIP) [file pone.0225704.s002.zip › set_2_nint/group_traj_dyas_noint/traj_2_0109_1.dat]

2 10014300 10014200 0 1 0 0 2 0 1 50 50 50 1705.93 1741.05 1670.8 
702.5 1
10014200 8278.08 -386.583 1585.33 0 0 0 
703 1
10014200 8721 -984.429 1572.36 938.383 -1266.62 1576.35 
703.5 2
10014300 9854.14 -1804.86 1449.21 0 0 0 
10014200 9245.07 -2035.07 1701.79 1025.58 -2056.05 2297.64 
704 2
10014300 10420 -2681.07 1685 1136.26 -1759.47 2094.47 
10014200 9736.57 -2761.64 1721.5 986.948 -1458.98 1761.44 
704.5 2
10014300 10959.4 -3308.29 1610.36 1074.56 -1249.43 1647.95 
10014200 10084.4 -3342 1743.14 692.943 -1156.09 1347.86 
705 2
10014300 11438.4 -4012.07 1656.93 957.857 -1407.57 1702.57 
10014200 10504.5 -3825.64 1724.29 840.143 -967.286 1281.2 
705.5 2
10014300 11867.9 -4553 1678.29 847.281 -1066.92 1362.43 
10014200 11054 -4440 1674.79 1083.83 -1211.75 1625.74 
706 2
10014300 12362.6 -5000.93 1609.5 995.257 -901.265 1342.69 
10014200 11564.1 -4982.5 1660.93 1026.44 -1091.55 1498.36 
706.5 2
10014300 12963.6 -5635.62 1580.85 1231.65 -1300.59 1791.22 
10014200 12058.1 -5608.54 1678.31 1012.16 -1282.87 1634.08 
707 2
10014300 13512.4 -6107.07 1660.64 1124.62 -966.098 1482.6 
10014200 12664.4 -6347.71 1765 1242.38 -1514.7 1959.04 
707.5 2
10014300 13982 -6636.13 1639.13 915.344 -1031.31 1378.93 
10014200 13042.1 -6943.2 1816.73 736.276 -1160.79 1374.6 
708 2
10014300 14460.3 -7031.93 1662.71 948.98 -785.308 1231.78 
10014200 13482.6 -7445.36 1801.64 874.017 -996.344 1325.37 
708.5 2
10014300 15010.9 -7607.64 1672.86 1126.06 -1177.33 1629.15 
10014200 13932.1 -7868.14 1721.64 919.369 -864.592 1262.05 
709 2
10014300 15512.6 -8170.5 1660.29 1007.46 -1130.24 1514.07 
10014200 14451.6 -8411.5 1691.43 1043.17 -1091.08 1509.52 
709.5 2
10014300 15983.5 -8682.5 1590.29 939.835 -1021.96 1388.41 
10014200 15104.6 -9022.21 1705.14 1303.39 -1218.99 1784.59 
710 2
10014300 16521.4 -9192.64 1588.64 1069.3 -1014.2 1473.77 
10014200 15670.5 -9527.36 1699.36 1124.96 -1004.26 1508.01 
710.5 2
10014300 17074 -9705.07 1593.07 1081.49 -1002.8 1474.86 
10014200 16161.9 -10024.1 1743.43 961.56 -972.183 1367.38 
711 2
10014300 17574.3 -10335.4 1615 982.88 -1238.28 1580.95 
10014200 16684.4 -10698.1 1829.71 1026.66 -1324.02 1675.43 
711.5 2
10014300 18230.5 -10786.6 1610.69 1344.78 -924.71 1632.03 
10014200 17145.1 -11058.2 1721.23 943.952 -738.031 1198.22 
712 2
10014300 18749 -11212.8 1581.36 1036.92 -852.341 1342.27 
10014200 17716.1 -11505.8 1701.14 1141.99 -895.11 1450.99 
712.5 2
10014300 19674.3 -11693.6 1676.92 1835.93 -954.027 2069.01 
10014200 18684.8 -11998.8 1685.15 1922.17 -978.142 2156.74 
713 2
10014300 20260.9 -12099.4 1748.67 1185.1 -819.767 1441 
10014200 19393.1 -12391.8 1802.8 1430.75 -794.002 1636.3 
713.5 2
10014300 20789.7 -12546.9 1795.07 1034.8 -875.65 1355.57 
10014200 19976.6 -12876.8 1788.57 1142.03 -949.091 1484.92 
714 2
10014300 21220.6 -12908.5 1806.36 872.18 -732.071 1138.69 
10014200 20389.4 -13248.1 1695.86 835.599 -751.591 1123.88 
714.5 2
10014300 21611.9 -13166.6 1764.29 805.115 -531.158 964.541 
10014200 21020.7 -13611.9 1657.57 1298.94 -748.53 1499.18 
715 2
10014300 22270.2 -13516.5 1639.27 1288.34 -684.717 1458.99 
10014200 21628.4 -13914.6 1664.8 1189.21 -592.452 1328.61 
715.5 2
10014300 22986.4 -13773.2 1538.36 1415.47 -507.275 1503.62 
10014200 22289 -14266.9 1647.43 1305.53 -696.16 1479.55 
716 2
10014300 23709.6 -14137.6 1563.14 1491.16 -751.252 1669.71 
10014200 22857.9 -14471.8 1633 1173.05 -422.533 1246.83 
716.5 2
10014300 24411.1 -14388.5 1665.27 1417.15 -506.994 1505.11 
10014200 23605.5 -14930.5 1654.67 1510.18 -926.763 1771.87 
717 2
10014300 25097.3 -14683.7 1585.13 1372.4 -590.4 1494.01 
10014200 24260.1 -15225.9 1622.8 1309.33 -590.8 1436.45 
717.5 2
10014300 25649.8 -14969 1571.38 1076.96 -556.075 1212.05 
10014200 24879.4 -15524.9 1643 1207.22 -582.732 1340.51 
718 2
10014300 26325.3 -15276.6 1564.53 1321.96 -601.957 1452.56 
10014200 25468.7 -15824.9 1668.73 1153.22 -587.198 1294.11 
718.5 2
10014300 27032.4 -15596.9 1469.73 1428.42 -647.003 1568.12 
10014200 26179.2 -16087.9 1681.53 1435.29 -531.178 1530.42 
719 2
10014300 27773.2 -15917.7 1482.27 1496.57 -648.215 1630.92 
10014200 26863.5 -16395.8 1689.13 1382.36 -622.088 1515.88 
719.5 2
10014300 28366.2 -16133.5 1596.6 1197.98 -435.96 1274.84 
10014200 27536.3 -16628.1 1698.47 1359.19 -469.226 1437.91 
720 2
10014300 29040.7 -16406.6 1734.8 1362.69 -551.65 1470.12 
10014200 28209.1 -16913.5 1768.93 1359.33 -576.7 1476.6 
720.5 2
10014300 29605.9 -16559.9 1682.8 1130.4 -306.667 1171.26 
10014200 28919.9 -17188.6 1732.87 1421.6 -550.133 1524.33 
721 2
10014300 30341.4 -16751.9 1710.73 1465.07 -382.47 1514.17 
10014200 29589.6 -17455.2 1708.13 1334 -531.076 1435.82 
721.5 2
10014300 31136.5 -16840.9 1593.73 1602.96 -179.301 1612.95 
10014200 30339.2 -17641.5 1636.2 1511.29 -375.672 1557.28 
722 2
10014300 31997.9 -17014 1715 1682.56 -338.151 1716.2 
10014200 31077.4 -17776.8 1561.81 1441.87 -264.095 1465.86 
722.5 1
10014200 32137.2 -18028.2 1575.6 2069.85 -491.113 2127.31 
722.5 1
10014300 32542.5 -16645.5 1754 1650.19 1116.67 1992.5 
723 2
10014300 33288 -17626.2 1172.67 935.383 -1230.45 1545.62 
10014200 32842.7 -18497.1 1704.21 1466.77 -974.933 1761.22 
723.5 2
10014300 33740.1 -17589.9 1273.27 1255.93 100.833 1259.97 
10014200 33741.2 -18333.9 1635.07 1818.8 330.519 1848.58 
724 2
10014300 34764.1 -17801.2 1566.4 2023.58 -417.655 2066.23 
10014200 34600 -18441.2 1645.13 1697.23 -212.121 1710.44 
724.5 2
10014300 35817.7 -17920.6 1638.47 2070.07 -234.578 2083.32 
10014200 35120.1 -18635.6 1718.2 1021.74 -381.925 1090.79 
725 2
10014300 36399.8 -18003.4 1627.36 1187.86 -169.038 1199.83 
10014200 35713.4 -18780.2 1724.5 1210.8 -295.131 1246.25 
725.5 2
10014300 36938 -18044.4 1607.4 1098.4 -83.6152 1101.57 
10014200 36474.3 -18943.1 1682.53 1553.01 -332.488 1588.21 
726 2
10014300 37760.9 -18211.7 1588.13 1626.22 -330.567 1659.48 
10014200 37369 -19228.4 1665.47 1768.12 -563.768 1855.82 
726.5 2
10014300 38526.4 -18485.7 1567.71 1537.27 -550.296 1632.8 
10014200 38156.9 -19451.9 1716.14 1582.04 -448.709 1644.44 
727 2
10014300 39345.1 -18610.1 1543.33 1598.9 -243.006 1617.26 
10014200 39009.9 -19778.3 1733.6 1666.03 -637.519 1783.84 
727.5 2
10014300 39994.7 -18681.4 1449.79 1278.83 -140.204 1286.5 
10014200 39695.8 -20021.6 1609.07 1350.23 -478.946 1432.66 
728 2
10014300 40732.1 -18649.1 1390.4 1486.73 64.9674 1488.15 
10014200 40484.9 -20260.1 1537.53 1590.89 -480.837 1661.97 
728.5 2
10014300 41356.9 -18552.6 1423.07 1267.33 195.721 1282.36 
10014200 41401.4 -20543.5 1644.64 1859.01 -574.915 1945.88 
729 2
10014300 41945.2 -18492.9 1466.64 1186.06 120.392 1192.15 
10014200 42000.1 -20669.6 1729.21 1207.23 -254.32 1233.73 
729.5 2
10014300 42577.1 -18388.6 1518.07 1281.8 211.678 1299.16 
10014200 42857.9 -20566.2 1798.79 1739.93 209.794 1752.53 
730 2
10014300 43193.1 -18308.7 1479.8 1198.43 155.457 1208.47 
10014200 43650.8 -20470.5 1705.6 1542.55 186.279 1553.76 
730.5 2
10014300 43707.1 -18408.7 1481.79 1017.7 -198.114 1036.8 
10014200 44417.7 -20214 1654.21 1518.64 507.855 1601.31 
731 2
10014300 44539.5 -18516.4 1633.13 1668.26 -215.803 1682.16 
10014200 45132.8 -20053.1 1652.87 1433.04 322.378 1468.85 
731.5 2
10014300 45313.7 -18341.6 1649.79 1542.19 348.264 1581.03 
10014200 45852.1 -19735.6 1730 1432.95 632.451 1566.32 
732 2
10014300 45920.7 -18084.9 1574.79 1228.74 519.52 1334.06 
10014200 46447.3 -19288.4 1733.14 1204.74 905.292 1506.97 
