# Supplementary material for: Intrinsic group behaviour II: On the dependence of triad spatial dynamics on social and personal features; and on the effect of social interaction on small group dynamics
Source: PLoS One. 2019 Dec 3;14(12):e0225704. doi: 10.1371/journal.pone.0225704 (PMC6890182; doi:10.1371/journal.pone.0225704)
Supplement: S2 Data Set — (ZIP) [file pone.0225704.s002.zip › set_2_nint/group_traj_dyas_noint/traj_2_0508_66.dat]

2 19454601 19454600 0 0 0 0 0 1 0 20 20 20 1638.89 1654.63 1623.15 
35746 2
19454601 -37238.5 -2911.5 1586 0 0 0 
19454600 -36396.2 -3713 1721.33 0 0 0 
35746.5 2
19454601 -37012.4 -2884.47 1740.47 807.5 96.5476 813.251 
19454600 -36010.7 -3614.13 1678.6 1113.97 285.742 1150.03 
35747 2
19454601 -36495.6 -2883.5 1756.5 1009.45 1.88802 1009.45 
19454600 -35522.2 -3452.5 1635.5 954.069 315.69 1004.94 
35747.5 2
19454601 -35919.7 -2606.8 1713.4 1127 541.487 1250.33 
19454600 -34955.6 -3264.27 1640.53 1108.9 368.363 1168.49 
35748 2
19454601 -35373.5 -2421.67 1662.6 1103.3 374.007 1164.97 
19454600 -34512.9 -3071.4 1619.67 894.411 389.63 975.593 
35748.5 2
19454601 -34791.2 -2269.13 1668.6 1176.43 308.148 1216.12 
19454600 -33994.9 -2800.87 1623.33 1046.46 546.532 1180.59 
35749 2
19454601 -34235.8 -2161.73 1648.2 1122.02 216.97 1142.81 
19454600 -33515.9 -2562.6 1663.2 967.542 481.347 1080.66 
35749.5 2
19454601 -33782.7 -1958 1598.47 915.286 411.582 1003.57 
19454600 -33013.9 -2360.2 1697.13 1014.14 408.889 1093.47 
35750 2
19454601 -33147.8 -1674.67 1582.2 1282.69 572.391 1404.61 
19454600 -32503.6 -2239.2 1679.4 1030.98 244.444 1059.56 
35750.5 2
19454601 -32631.8 -1444.31 1628.38 1007.91 449.91 1103.77 
19454600 -31948.2 -2093.31 1670.88 1084.79 284.937 1121.59 
35751 2
19454601 -32269.6 -1271 1653.87 708.708 339.163 785.684 
19454600 -31479.1 -1906.53 1670.13 918.045 365.517 988.134 
35751.5 2
19454601 -31798.5 -1001.07 1654.73 951.785 545.32 1096.94 
19454600 -30856.9 -1721.87 1605.93 1256.84 373.064 1311.03 
35752 2
19454601 -31235.7 -816.667 1645.33 1136.97 372.525 1196.44 
19454600 -30209.5 -1552.33 1499.47 1307.88 342.492 1351.98 
35752.5 2
19454601 -30663 -600.133 1635.13 1156.9 437.441 1236.84 
19454600 -29643.8 -1229.8 1446.93 1142.9 651.582 1315.59 
35753 2
19454601 -30104.7 -397 1576.07 1127.95 410.37 1200.28 
19454600 -29299.1 -830.733 1431.6 696.431 806.195 1065.35 
35753.5 2
19454601 -29524.1 -109.2 1533.27 1172.93 581.414 1309.12 
19454600 -28910.2 -532.733 1404.73 785.589 602.02 989.737 
35754 2
19454601 -29054.2 267.438 1568.31 917.611 735.62 1176.07 
19454600 -28344.2 -259.938 1377.81 1105.49 532.804 1227.19 
35754.5 2
19454601 -28632.7 713.467 1538.6 824.886 872.856 1200.96 
19454600 -27900.5 59.6 1351.2 868.338 625.318 1070.06 
35755 2
19454601 -28184.5 832.733 1547.47 905.455 240.943 936.964 
19454600 -27326.9 436.867 1338.8 1158.79 762.155 1386.96 
35755.5 2
19454601 -27754.6 1106.8 1608.87 868.552 553.67 1030.02 
19454600 -26826 724.8 1383.27 1011.85 581.684 1167.13 
35756 2
19454601 -27258.9 1356.33 1702.4 1001.35 504.108 1121.08 
19454600 -26625.7 1017.73 1435.27 404.579 591.785 716.863 
35756.5 2
19454601 -26746.6 1703.27 1665.8 1035.02 700.875 1249.99 
19454600 -26270.6 1201.6 1648.4 717.441 371.448 807.896 
35757 2
19454601 -26277.1 1987.81 1640.62 916.943 555.754 1072.22 
19454600 -25779.1 1369.44 1803.56 960.034 327.808 1014.46 
35757.5 2
19454601 -25808.9 2125.93 1679.73 916.357 270.295 955.39 
19454600 -25141.5 1653.87 1775.6 1247.74 556.613 1366.26 
35758 2
19454601 -25400.4 2349.07 1651.6 825.185 450.774 940.281 
19454600 -24375.7 1717.8 1752.53 1547.07 129.158 1552.45 
35758.5 2
19454601 -24852.9 2633.07 1605.47 1105.99 573.737 1245.95 
19454600 -23884.1 1913.2 1750.07 992.997 394.747 1068.58 
35759 2
19454601 -24249.7 2935.13 1569 1218.59 610.236 1362.84 
19454600 -23455.5 2241.87 1718.67 865.859 663.973 1091.13 
35759.5 2
19454601 -23670.4 3295.33 1568.07 1170.37 727.677 1378.14 
19454600 -23017.8 2763.8 1666.73 884.31 1054.41 1376.15 
35760 2
19454601 -23223.3 3401.6 1574.13 903.165 214.68 928.329 
19454600 -22682.1 2915.13 1561.87 678.249 305.724 743.968 
35760.5 2
19454601 -22685.3 3790.56 1459.25 1050.82 759.692 1296.67 
19454600 -21962.6 2980.75 1136.81 1405.28 128.158 1411.11 
35761 2
19454601 -22221 3999.13 1355.87 908.635 408.162 996.099 
19454600 -21517.3 3136 1326.87 871.29 303.816 922.741 
35761.5 2
19454601 -21771.9 4259.73 1456.13 907.34 526.465 1049.01 
19454600 -21216.4 3295.93 1395.6 607.946 323.098 688.47 
35762 2
19454601 -21246.7 4269.8 1335.6 1060.88 20.3367 1061.07 
19454600 -20801.4 3586.73 1511 838.384 587.475 1023.73 
35762.5 2
19454601 -20601.3 4445.53 1290.47 1303.97 355.017 1351.44 
19454600 -20271.7 3581.93 1365.27 1070.17 -9.69697 1070.21 
35763 2
19454601 -20120.1 4459.87 1340.87 971.987 28.9562 972.418 
19454600 -19739.9 3555 1283.27 1074.21 -54.4108 1075.59 
35763.5 2
19454601 -19704.4 4341.31 1278.81 811.906 -231.551 844.279 
19454600 -19012.2 3657.25 1360.88 1421.38 199.707 1435.34 
35764 2
19454601 -19003.1 4298.13 1254.07 1372.42 -84.4993 1375.01 
19454600 -18512.3 3670.8 1345 978.188 26.5166 978.548 
35764.5 2
19454601 -18463.3 4333.4 1287.8 1090.64 71.2458 1092.96 
19454600 -17875.8 3668.4 1404.27 1285.93 -4.84849 1285.94 
35765 2
19454601 -17929 4330.27 1359.67 1079.33 -6.32997 1079.35 
19454600 -17424 3653.2 1412.2 912.727 -30.7071 913.244 
35765.5 2
19454601 -17448.5 4336.33 1411.53 970.774 12.2559 970.852 
19454600 -16924.7 3737.6 1452.33 1008.62 170.505 1022.93 
35766 2
19454601 -16870.4 4403.47 1447.13 1167.81 135.623 1175.66 
19454600 -16354.6 3744.53 1467.93 1151.78 14.0067 1151.87 
35766.5 2
19454601 -16355.1 4438.6 1405.47 1041.08 70.9764 1043.49 
19454600 -15707.6 3703.53 1459.6 1307.07 -82.8283 1309.69 
35767 2
19454601 -15809.1 4482.69 1417.94 1066.41 86.1084 1069.89 
19454600 -15155.9 3673.88 1454.75 1077.47 -57.9264 1079.02 
35767.5 2
19454601 -15241.4 4534.93 1400 1108.72 102.043 1113.4 
19454600 -14679.6 3672.2 1467 930.347 -3.27148 930.352 
35768 2
19454601 -14664.6 4509.47 1392.8 1165.25 -51.4478 1166.39 
19454600 -14030.5 3595.27 1458.13 1311.25 -155.421 1320.42 
35768.5 2
19454601 -14124.2 4535.07 1409.87 1089.52 51.6129 1090.74 
19454600 -13478.1 3589.33 1474 1113.71 -11.9624 1113.77 
35769 2
19454601 -13610.6 4448.13 1393.87 1037.58 -175.623 1052.33 
19454600 -12950.1 3596.47 1458.27 1066.8 14.4108 1066.9 
35769.5 2
19454601 -13082.4 4354.6 1411.27 1067.07 -188.956 1083.67 
19454600 -12422.7 3547 1459.87 1065.32 -99.9327 1070 
35770 2
19454601 -12492.5 4177.13 1374.73 1191.65 -358.519 1244.41 
19454600 -11920.1 3463.33 1462.4 1015.49 -169.024 1029.46 
35770.5 2
19454601 -12001.1 4069.88 1410.81 959.782 -209.489 982.378 
19454600 -11354.2 3430.19 1474.69 1105.11 -64.738 1107.01 
35771 2
19454601 -11450.3 3986.8 1453.07 1078 -162.573 1090.19 
19454600 -10763.1 3219.27 1500.2 1156.91 -412.761 1228.34 
35771.5 2
19454601 -10860.1 3887.2 1433.2 1192.32 -201.212 1209.18 
19454600 -10251.4 3144.2 1470.2 1033.67 -151.65 1044.74 
35772 2
19454601 -10294.5 3868.67 1406.2 1142.49 -37.4411 1143.1 
19454600 -9727.93 3059.33 1449.53 1057.51 -171.448 1071.32 
35772.5 2
19454601 -9687.07 3800.93 1398.33 1227.21 -136.835 1234.81 
19454600 -9162.07 2991.33 1437.53 1143.16 -137.374 1151.39 
35773 2
19454601 -9121.07 3828.13 1394.8 1143.43 54.9495 1144.75 
19454600 -8568.53 2909.13 1408.53 1199.06 -166.061 1210.5 
35773.5 2
19454601 -8494.27 3720.8 1371.53 1266.26 -216.835 1284.69 
19454600 -7981.47 2790.27 1423.53 1185.99 -240.135 1210.06 
35774 2
19454601 -7770.69 3592.88 1399.56 1413.24 -249.854 1435.16 
19454600 -7319.81 2667.44 1447.31 1292.29 -239.901 1314.37 
35774.5 2
19454601 -7323.93 3580.73 1427.33 874.274 -23.7606 874.597 
19454600 -6609.07 2501.93 1546.4 1390.89 -323.883 1428.1 
35775 2
19454601 -6538.13 3451 1458.6 1587.47 -262.088 1608.96 
19454600 -6206.47 2431.2 1360 813.333 -142.896 825.791 
35775.5 2
19454601 -5956.13 3326.8 1317.93 1175.76 -250.909 1202.23 
19454600 -5825.8 2441.4 1103.13 769.024 20.6061 769.3 
35776 2
19454601 -5453.07 3218.93 1272.13 1016.3 -217.912 1039.4 
19454600 -5029.6 2358.8 1394.4 1608.48 -166.869 1617.12 
35776.5 2
19454601 -4762.13 3198.8 1619.47 1395.82 -40.6734 1396.42 
19454600 -4382.93 2279 1731.13 1306.4 -161.212 1316.31 
35777 2
19454601 -4108.69 3124.94 1684.12 1276.26 -144.263 1284.39 
19454600 -3858.88 2167.25 1777.31 1023.55 -218.262 1046.56 
35777.5 2
19454601 -3479.33 2962.8 1762 1231.61 -317.295 1271.83 
19454600 -3311 2062.27 1767 1072.16 -205.447 1091.67 
35778 2
19454601 -3079.53 2856.2 1747.67 807.677 -215.354 835.894 
19454600 -2765.6 1761.93 1681.27 1101.82 -606.734 1257.83 
35778.5 2
19454601 -2387.27 2853.53 1643.73 1398.52 -5.3872 1398.53 
19454600 -2246.8 1586.07 1629.67 1048.08 -355.286 1106.66 
35779 2
19454601 -1906.2 2730.53 1620.13 971.852 -248.485 1003.12 
19454600 -1711.93 1572.6 1623.8 1080.54 -27.2054 1080.88 
35779.5 2
19454601 -1490.4 2558.47 1625.27 840 -347.609 909.083 
19454600 -1129.67 1490 1609.47 1176.3 -166.869 1188.07 
35780 2
19454601 -810.067 2303.13 1622.47 1374.41 -515.825 1468.02 
19454600 -482.467 1364.73 1595.67 1307.47 -253.064 1331.74 
35780.5 2
19454601 -253.938 2166.19 1598.94 1086.19 -267.472 1118.64 
19454600 -21.8125 1322.69 1563.56 899.715 -82.1208 903.455 
35781 2
19454601 335.2 1989.13 1588.47 1152.91 -346.486 1203.85 
19454600 546.2 1273.73 1535.47 1111.57 -95.8007 1115.69 
35781.5 2
19454601 804.2 1893.67 1604.73 947.475 -192.862 966.904 
19454600 1117.27 1144.2 1479.67 1153.67 -261.684 1182.98 
35782 2
19454601 1371.33 1851.13 1539.2 1145.72 -85.9259 1148.94 
19454600 1633.93 1053.53 1473.87 1043.77 -183.165 1059.72 
35782.5 2
19454601 1895.6 1724.47 1491.67 1059.12 -255.892 1089.6 
19454600 2156 989.667 1431.53 1054.68 -129.024 1062.54 
35783 2
19454601 2452.53 1583.4 1528.73 1125.12 -284.983 1160.65 
19454600 2784.47 830.133 1536.33 1269.63 -322.29 1309.9 
35783.5 2
19454601 3175.88 1254 1581.31 1412.78 -643.359 1552.37 
19454600 3481.94 355.688 1657.25 1362.25 -926.652 1647.54 
35784 2
19454601 3800.8 911.067 1591.87 1222.95 -671.102 1394.98 
19454600 3896 144.867 1642.4 810.298 -412.565 909.282 
35784.5 2
19454601 4229.87 765 1595.8 866.801 -295.084 915.652 
19454600 4304.93 -201.333 1626.8 826.128 -699.394 1082.42 
35785 2
19454601 4641.27 465.133 1573.33 831.111 -605.791 1028.46 
19454600 4636 -501.267 1650.67 668.822 -605.926 902.479 
35785.5 2
19454601 5029.2 40.1333 1579.27 783.704 -858.586 1162.48 
19454600 4977.6 -847.867 1652.13 690.101 -700.202 983.119 
35786 2
19454601 5516.27 -335.933 1569.07 983.973 -759.731 1243.14 
19454600 5350.87 -1223.87 1651.67 754.074 -759.596 1070.33 
35786.5 2
19454601 5866.13 -725.133 1558.6 706.801 -786.263 1057.25 
19454600 5844.73 -1683.27 1654.2 997.71 -928.081 1362.63 
35787 2
19454601 6235.69 -1183.25 1580.88 721.785 -894.759 1149.59 
19454600 6307.81 -2001.56 1642.31 904.451 -621.672 1097.5 
35787.5 2
19454601 6717 -1635.4 1587.47 941.903 -884.834 1292.33 
19454600 6801.2 -2423 1620.53 965.533 -824.731 1269.82 
35788 2
19454601 7222.4 -2032.53 1607.53 1021.01 -802.29 1298.51 
19454600 7156.4 -2859.67 1614.27 717.576 -882.155 1137.15 
35788.5 2
19454601 7847.53 -2427.07 1597.93 1262.9 -797.037 1493.38 
19454600 7550.4 -3241.27 1628.87 795.96 -770.909 1108.09 
35789 2
19454601 8120.6 -2807 1618.8 551.65 -767.542 945.219 
19454600 7946.73 -3679.93 1617.2 800.673 -886.195 1194.33 
35789.5 2
19454601 8520.27 -3151.2 1609.27 807.407 -695.354 1065.56 
19454600 8331.13 -4056.8 1631.07 776.566 -761.347 1087.52 
35790 2
19454601 9004.27 -3538.53 1623.87 977.778 -782.492 1252.33 
19454600 8794.27 -4491.4 1566.73 935.623 -877.98 1283.06 
35790.5 2
19454601 9422.56 -3944.75 1569.25 816.984 -793.392 1138.83 
19454600 9236.69 -4873.12 1584.75 864.103 -745.557 1141.28 
35791 2
19454601 9797.67 -4373.67 1563.87 734.059 -839.367 1115.07 
19454600 9637.07 -5237.93 1571.27 783.521 -713.911 1059.99 
35791.5 2
19454601 10202.5 -4837.93 1541.93 817.778 -937.912 1244.36 
19454600 10077.2 -5552.47 1572 889.158 -635.421 1092.87 
35792 2
19454601 10527.9 -5266.73 1498.2 657.374 -866.263 1087.45 
19454600 10322.3 -5988.13 1546.53 495.219 -880.135 1009.89 
35792.5 2
19454601 10973.9 -5663.27 1560 901.145 -801.077 1205.73 
19454600 10713.5 -6469.33 1523.4 790.168 -972.121 1252.75 
35793 2
19454601 11418.9 -6073.67 1518.27 898.855 -829.091 1222.84 
19454600 11179.5 -6921.87 1573.53 941.414 -914.209 1312.26 
35793.5 2
19454601 11980.3 -6589.75 1582.44 1096.57 -1007.98 1489.46 
19454600 11706.8 -7272.81 1617.56 1029.97 -685.441 1237.2 
35794 2
19454601 12484.6 -6973.33 1628.07 986.864 -750.652 1239.91 
19454600 12143.5 -7518.07 1592.07 854.64 -479.949 980.184 
35794.5 2
19454601 12809.7 -7367.6 1649.13 656.835 -796.498 1032.4 
19454600 12454.7 -8060.53 1650.33 628.687 -1095.89 1263.42 
35795 2
19454601 13195.5 -7673.6 1603.07 779.259 -618.182 994.683 
19454600 12745.6 -8472.8 1669.4 587.609 -832.862 1019.29 
35795.5 2
19454601 13563.3 -8084.73 1585.53 743.165 -830.572 1114.52 
19454600 12989.6 -8907.2 1649.13 492.929 -877.576 1006.54 
35796 2
19454601 13938.9 -8554.53 1559.33 758.788 -949.091 1215.13 
19454600 13336.2 -9569.13 1623.67 700.202 -1337.24 1509.47 
35796.5 2
19454601 14314.5 -9051.8 1539.47 758.788 -1004.58 1258.94 
19454600 13678 -10191.2 1602.6 690.505 -1256.7 1433.91 
35797 2
19454601 14728.1 -9592.12 1653.19 807.796 -1055.32 1329 
19454600 14152.6 -10579.4 1632.88 927.002 -758.276 1197.63 
35797.5 2
19454601 15153.9 -10055.9 1700.93 833.284 -907.518 1232.05 
19454600 14541.9 -10954.9 1661.93 761.725 -734.695 1058.3 
35798 2
19454601 15455.4 -10414.9 1660.33 609.024 -725.253 947.049 
19454600 14952.1 -11316.7 1649.67 828.822 -730.909 1105.07 
35798.5 2
19454601 15790 -10827.5 1643.47 675.96 -833.535 1073.17 
19454600 15416.1 -11457.5 1661.4 937.374 -284.579 979.62 
35799 2
19454601 16206.3 -11166.1 1624.93 840.943 -684.04 1084.02 
19454600 15941 -11843.1 1636.07 1060.34 -778.99 1315.73 
35799.5 2
19454601 16577 -11550.3 1604.07 748.956 -776.296 1078.69 
19454600 16304.2 -12254.9 1591.53 733.737 -831.785 1109.16 
35800 2
19454601 16997.1 -11894.1 1578.67 847.043 -693.145 1094.5 
19454600 16808.1 -12584.4 1641.73 1015.86 -664.382 1213.83 
35800.5 2
19454601 17619.9 -12234.9 1593.38 1213.92 -664.214 1383.76 
19454600 17334.9 -12925 1537.44 1027.04 -663.938 1222.96 
35801 2
19454601 18232.3 -12581.5 1567.47 1198.55 -678.262 1377.16 
19454600 17917.5 -13248.1 1511.67 1140.11 -632.355 1303.73 
35801.5 2
19454601 18701.2 -12908.9 1606.07 947.205 -661.549 1155.35 
19454600 18385.3 -13569.7 1564.93 944.916 -649.697 1146.72 
35802 2
19454601 19083.2 -13155.7 1597.67 771.717 -498.586 918.768 
19454600 18857.1 -13896.7 1595.2 953.266 -660.606 1159.79 
35802.5 2
19454601 19468.3 -13436.5 1598.53 778.047 -567.138 962.81 
19454600 19253 -14250.1 1622.87 799.731 -713.939 1072.04 
35803 2
19454601 19820.1 -13831.5 1602.2 710.572 -798.114 1068.6 
19454600 19681.7 -14595.7 1624.2 865.993 -698.182 1112.39 
35803.5 2
19454601 20224.7 -14207.1 1584.62 790.275 -733.455 1078.19 
19454600 20100.4 -14888.4 1624.62 817.912 -571.688 997.901 
35804 2
19454601 20646.6 -14480.1 1596.8 825.66 -534.385 983.505 
19454600 20565.2 -15300.9 1574.27 909.516 -807.102 1215.99 
35804.5 2
19454601 20971.6 -14791.5 1584.73 655.242 -627.688 907.378 
19454600 21014.9 -15682.6 1495.47 906.586 -769.624 1189.21 
35805 2
19454601 21397.2 -15194.1 1527.87 859.798 -813.333 1183.54 
19454600 21492.2 -16047.4 1417.4 964.31 -736.97 1213.68 
35805.5 2
19454601 21851 -15549.3 1460.13 916.768 -717.71 1164.29 
19454600 22008.3 -16353.2 1380.8 1042.56 -617.778 1211.85 
35806 2
19454601 22361.4 -15771.6 1503.8 1031.11 -449.024 1124.64 
19454600 22486.1 -16641.7 1376.87 965.253 -582.761 1127.53 
35806.5 2
19454601 22921.9 -15978.5 1559.27 1132.26 -417.912 1206.92 
19454600 22917.3 -16763.7 1556.73 871.111 -246.465 905.306 
35807 2
19454601 23405 -16126.9 1581.62 943.62 -289.86 987.136 
19454600 23381.3 -16841.8 1655.88 906.34 -152.507 919.081 
35807.5 2
19454601 23872.8 -16243 1602.67 915.46 -227.25 943.244 
19454600 23895.8 -16959.1 1627.4 1006.82 -229.583 1032.67 
35808 2
19454601 24462.5 -16459.5 1610.07 1191.25 -437.306 1268.98 
19454600 24295.8 -17232.9 1598.27 808.081 -553.266 979.335 
35808.5 2
19454601 24843.6 -16440.7 1640.93 769.966 37.8451 770.896 
19454600 24793.9 -17332.1 1603.53 1006.33 -200.269 1026.06 
35809 2
19454601 25442.8 -16576.6 1580.13 1210.51 -274.478 1241.23 
19454600 25365.1 -17461.1 1580.2 1153.8 -260.741 1182.9 
35809.5 2
19454601 25971.9 -16779.4 1550.47 1068.96 -409.697 1144.78 
19454600 26053.5 -17745.2 1608.33 1390.84 -573.872 1504.58 
35810 2
19454601 26592.8 -16892.4 1581.73 1254.28 -228.283 1274.88 
19454600 26629.8 -17925.8 1644.93 1164.18 -364.848 1220.01 
35810.5 2
19454601 27247.2 -17124.5 1589.06 1278.22 -453.32 1356.23 
19454600 27207.8 -17997.6 1670.19 1128.81 -140.283 1137.49 
35811 2
19454601 27741.1 -17284.3 1656 966.373 -312.655 1015.69 
19454600 27732.3 -18172.9 1604.33 1026.45 -342.939 1082.22 
35811.5 2
19454601 28216.7 -17367.3 1602.67 960.808 -167.677 975.33 
19454600 28251.8 -18221.3 1612.2 1049.56 -97.9125 1054.12 
35812 2
19454601 28731 -17492.6 1578.33 1039.06 -253.199 1069.46 
19454600 28896 -18227.6 1556.2 1301.41 -12.6599 1301.48 
35812.5 2
19454601 29226.7 -17640.5 1562.8 1001.48 -298.721 1045.08 
19454600 29458.7 -18266.7 1512.47 1136.7 -79.0572 1139.45 
35813 2
19454601 29829.4 -17705.8 1548.33 1217.51 -131.987 1224.64 
19454600 29989.2 -18436.9 1459.13 1071.78 -343.838 1125.59 
35813.5 2
19454601 30350.8 -17914.9 1509 1018.26 -408.35 1097.09 
19454600 30544.1 -18571.4 1400.25 1083.84 -262.581 1115.19 
35814 2
19454601 31062.5 -18142.5 1439.67 1392.79 -445.385 1462.27 
19454600 31297.9 -18988.1 1298.73 1475.16 -815.444 1685.54 
35814.5 2
19454601 31658 -18309.4 1431.4 1203.1 -337.239 1249.47 
19454600 31930.1 -19125.5 1320.2 1277.04 -277.71 1306.88 
35815 2
19454601 32335 -18496.8 1480.87 1367.68 -378.586 1419.11 
19454600 32652.5 -19377 1595.93 1459.53 -508.013 1545.41 
35815.5 2
19454601 33035.1 -18560.5 1554.6 1414.41 -128.62 1420.25 
19454600 33084.2 -19520.9 1619.13 872.054 -290.64 919.211 
35816 2
19454601 33506.8 -18554.1 1559 952.862 12.7946 952.948 
19454600 33580.1 -19615 1653 1001.89 -190.168 1019.77 
35816.5 2
19454601 34066 -18522.5 1573.13 1129.7 63.9731 1131.51 
19454600 34042.5 -19764.9 1677.6 934.141 -302.896 982.021 
35817 2
19454601 34660.3 -18410.7 1577.88 1160.77 218.319 1181.12 
19454600 34558.2 -19799 1691.75 1007.14 -66.5365 1009.33 
35817.5 2
19454601 35111.3 -18315.1 1617.67 882.493 187.125 902.114 
19454600 35151.9 -19837.7 1666 1161.93 -75.6686 1164.39 
35818 2
19454601 35696.1 -18204.5 1593.53 1181.41 223.3 1202.33 
19454600 35714.8 -19776.9 1656.13 1137.1 122.828 1143.72 
35818.5 2
19454601 36264.5 -18126.6 1568.67 1148.42 157.441 1159.16 
19454600 36333.4 -19775.2 1644.4 1249.7 3.367 1249.7 
35819 2
19454601 36821.3 -18115.3 1535.93 1124.85 22.7609 1125.08 
19454600 36955.2 -19710.3 1687 1256.16 131.178 1262.99 
35819.5 2
19454601 37397.5 -18149.6 1478.73 1164.04 -69.2256 1166.1 
19454600 37449.4 -19628.7 1707.67 998.384 164.848 1011.9 
35820 2
19454601 37987.9 -18200.2 1510.07 1192.59 -102.222 1196.97 
19454600 37894.9 -19543.3 1719 900.067 172.391 916.428 
35820.5 2
19454601 38521.1 -18234.2 1497.06 1041.4 -66.3818 1043.51 
19454600 38571.9 -19508.8 1711.25 1322.15 67.4235 1323.87 
35821 2
19454601 39110.2 -18184.3 1499.53 1152.91 97.6924 1157.04 
19454600 39156.3 -19461.1 1637.33 1143.62 93.3056 1147.42 
35821.5 2
19454601 39724.2 -18128.1 1504.67 1240.4 113.401 1245.58 
19454600 39703.6 -19345.2 1551.67 1105.72 234.209 1130.26 
35822 2
19454601 40191 -18015.4 1522.33 943.03 227.744 970.141 
19454600 40214.4 -19156.1 1540.13 1031.92 382.088 1100.39 
35822.5 2
19454601 40674.9 -17925.8 1538.8 977.643 181.01 994.259 
19454600 40652.7 -19033.9 1503.2 885.387 246.869 919.16 
35823 2
19454601 41091.9 -17844.2 1583 840.591 164.516 856.539 
19454600 41164 -18759.9 1506.27 1030.91 552.285 1169.53 
35823.5 2
19454601 41571.4 -17721.2 1598.06 936.662 240.137 966.954 
19454600 41642.4 -18653 1562.12 934.448 208.854 957.504 
35824 2
19454601 42095 -17680.5 1589.4 1024.58 79.8108 1027.69 
19454600 42022.3 -18529.4 1589.2 743.306 241.879 781.67 
35824.5 2
19454601 42514.2 -17705.7 1598.67 845.161 -50.8065 846.687 
19454600 42482.4 -18604 1618.87 927.688 -150.403 939.801 
35825 2
19454601 42989.9 -17708.9 1619.13 961.077 -6.59933 961.1 
19454600 42867.3 -18746.3 1627.93 777.643 -287.407 829.055 
35825.5 2
19454601 43443.9 -17789.6 1600.53 917.172 -162.963 931.537 
19454600 43291.1 -18927.2 1630.73 856.027 -365.522 930.8 
35826 2
19454601 43923.4 -17829.9 1567.47 968.62 -81.4815 972.041 
19454600 43766.3 -18877.1 1621.4 960.135 101.145 965.447 
35826.5 2
19454601 44426.9 -17890.5 1566.87 1017.1 -122.29 1024.43 
19454600 44503.6 -19010.1 1583.53 1489.43 -268.552 1513.44 
