# Supplementary material for: Intrinsic group behaviour II: On the dependence of triad spatial dynamics on social and personal features; and on the effect of social interaction on small group dynamics
Source: PLoS One. 2019 Dec 3;14(12):e0225704. doi: 10.1371/journal.pone.0225704 (PMC6890182; doi:10.1371/journal.pone.0225704)
Supplement: S2 Data Set — (ZIP) [file pone.0225704.s002.zip › set_2_nint/group_traj_dyas_noint/traj_2_0508_60.dat]

2 15555400 15555600 0 1 0 0 2 0 1 50 50 50 1742.24 1757.2 1727.29 
21954.5 1
15555400 8247.3 2346.7 1399.9 0 0 0 
21955 1
15555400 8321.25 1705.19 1482.62 172.378 -1495.37 1505.27 
21955.5 1
15555400 8575.73 946.933 1544.87 497.038 -1480.97 1562.15 
21956 2
15555600 8210.8 1347.6 1318 0 0 0 
15555400 8801.27 201.6 1603.4 455.623 -1505.72 1573.15 
21956.5 2
15555600 8268 880 1397.47 173.333 -1416.97 1427.53 
15555400 9098.53 -324.6 1641.67 600.539 -1063.03 1220.93 
21957 2
15555600 8430.8 288.267 1417.93 328.889 -1195.42 1239.84 
15555400 9517.33 -943.333 1645 846.061 -1249.97 1509.38 
21957.5 2
15555600 8849 -215.867 1492.07 844.848 -1018.45 1323.26 
15555400 9936.8 -1407.53 1627 847.407 -937.778 1263.93 
21958 2
15555600 9309.07 -1041.53 1566.2 929.428 -1668.01 1909.48 
15555400 10433 -2049.47 1711.93 1002.42 -1296.84 1639.1 
21958.5 2
15555600 9658.94 -1632 1631.06 683.341 -1153.26 1340.5 
15555400 10825.9 -2577.75 1736.88 767.456 -1031.8 1285.93 
21959 2
15555600 10185.4 -2238.67 1617.27 1030.26 -1187.21 1571.91 
15555400 11216.4 -3121.2 1692.6 764.114 -1063.5 1309.55 
21959.5 2
15555600 10569.9 -2793.33 1646.6 776.835 -1120.54 1363.48 
15555400 11602.7 -3653.93 1670.73 780.337 -1076.23 1329.36 
21960 2
15555600 11017.7 -3252.2 1671.2 904.646 -927.003 1295.27 
15555400 11961.1 -4156.27 1660.07 724.175 -1014.81 1246.71 
21960.5 2
15555600 11386.3 -3766.07 1675.13 744.646 -1038.11 1277.57 
15555400 12326.5 -4695.73 1654.73 738.182 -1089.83 1316.3 
21961 2
15555600 11823.3 -4352.2 1710.4 882.828 -1184.11 1476.99 
15555400 12739.4 -5527.33 1674.47 834.074 -1680 1875.65 
21961.5 2
15555600 12235.1 -4973.33 1707.13 831.919 -1254.81 1505.54 
15555400 13040.4 -6221.4 1754.4 608.081 -1402.15 1528.33 
21962 2
15555600 12788.1 -5658.94 1660 1079.94 -1339.07 1720.28 
15555400 13339.6 -6782.5 1731.5 584.302 -1095.9 1241.93 
21962.5 2
15555600 13169.5 -6262 1618.33 746.388 -1180.16 1396.38 
15555400 13727 -7267 1739.53 758.195 -948.141 1214.01 
21963 2
15555600 13461.5 -6721.2 1659.8 590.034 -927.677 1099.42 
15555400 14130.8 -7681.93 1693.27 815.758 -838.249 1169.67 
21963.5 2
15555600 13892.6 -7278.8 1712.73 870.842 -1126.46 1423.83 
15555400 14807.1 -8342.07 1713.87 1366.2 -1333.6 1909.18 
21964 2
15555600 14338.7 -7777.13 1730.73 901.279 -1006.73 1351.23 
15555400 15293.4 -8936.27 1766.53 982.492 -1200.4 1551.21 
21964.5 2
15555600 14820.8 -8591.47 1724.4 973.872 -1645.12 1911.76 
15555400 15830.2 -9374.27 1756.67 1084.44 -884.848 1399.63 
21965 2
15555600 15354.1 -9288.12 1719.06 1041.65 -1360.66 1713.6 
15555400 16294.1 -9884.38 1776.44 905.981 -996.305 1346.64 
21965.5 2
15555600 15787.9 -9861.33 1719.93 848.81 -1121.74 1406.69 
15555400 16745.9 -10235.9 1765.13 884.287 -687.981 1120.39 
21966 2
15555600 16291.1 -10358.3 1713.13 1016.57 -1004.04 1428.81 
15555400 17199.4 -10647.3 1755.73 916.094 -831.111 1236.92 
21966.5 2
15555600 16774.9 -10804.3 1700.13 977.508 -901.01 1329.41 
15555400 17874.9 -11087.6 1763.73 1364.71 -889.428 1628.96 
21967 2
15555600 17333.4 -11257.6 1730.13 1128.22 -915.69 1453.05 
15555400 18532.9 -11549.3 1822.8 1329.29 -932.66 1623.85 
21967.5 2
15555600 17866.9 -11799.5 1821.4 1077.71 -1094.68 1536.16 
15555400 19593.8 -11826.7 1771.6 2143.16 -560.539 2215.26 
21968 2
15555600 18718.1 -11928.5 1787.07 1719.73 -260.606 1739.36 
15555400 19883.7 -12067.8 1715.53 585.724 -487.003 761.738 
21968.5 2
15555600 19491.6 -12308.9 1715 1510.73 -743.107 1683.6 
15555400 20431 -12432.9 1722.12 1068.88 -713.037 1284.88 
21969 2
15555600 20109.1 -12656.3 1747.47 1208.3 -679.705 1386.36 
15555400 20987.6 -12749.5 1754.73 1089.24 -619.684 1253.17 
21969.5 2
15555600 20624.2 -13054.2 1742.87 1040.67 -803.906 1315.02 
15555400 21512.3 -13048.9 1778.4 1059.93 -604.714 1220.3 
21970 2
15555600 21062 -13310.6 1759.8 884.444 -517.98 1024.96 
15555400 22054.5 -13312.5 1773.47 1095.49 -532.66 1218.12 
21970.5 2
15555600 21652.7 -13698.3 1757.07 1193.27 -783.3 1427.39 
15555400 22674.5 -13568.7 1669.27 1252.39 -517.576 1355.13 
21971 2
15555600 22269.7 -14105.9 1687.13 1246.6 -823.434 1494.01 
15555400 23301 -13825.4 1638.2 1265.72 -518.519 1367.82 
21971.5 2
15555600 23049.3 -14526.3 1637 1574.81 -849.293 1789.23 
15555400 24026 -14045.1 1728.27 1464.65 -443.771 1530.4 
21972 2
15555600 23824.2 -14838.8 1690 1513.52 -610.311 1631.94 
15555400 24691.9 -14326.1 1745.19 1300.54 -548.82 1411.59 
21972.5 2
15555600 24404.6 -15092.7 1659.87 1135.84 -496.91 1239.78 
15555400 25314.9 -14586.3 1677.87 1219.16 -509.336 1321.28 
21973 2
15555600 24952.3 -15422.7 1640.53 1106.53 -666.667 1291.84 
15555400 25863.4 -14798.5 1738.2 1108.15 -428.552 1188.13 
21973.5 2
15555600 25509.1 -15750.5 1663.67 1124.85 -662.222 1305.31 
15555400 26531.5 -15121.7 1671.73 1349.76 -653.064 1499.45 
21974 2
15555600 26299.8 -16024.6 1654.47 1597.31 -553.67 1690.54 
15555400 27222.7 -15525 1660.4 1396.36 -814.68 1616.64 
21974.5 2
15555600 27086.7 -16369.6 1674.27 1589.76 -696.97 1735.83 
15555400 27897.3 -15793.6 1703.8 1362.83 -542.626 1466.88 
21975 2
15555600 27810.5 -16612.8 1694.56 1413.61 -474.902 1491.25 
15555400 28598.8 -16065.6 1763.69 1370.08 -531.177 1469.44 
21975.5 2
15555600 28482.8 -16814.3 1777.67 1315.66 -394.488 1373.52 
15555400 29217.7 -16297.9 1761.93 1211.06 -454.607 1293.58 
21976 2
15555600 29123.1 -17013.1 1736.27 1293.6 -401.616 1354.51 
15555400 29808.3 -16621.6 1719.6 1193.13 -654.007 1360.62 
21976.5 2
15555600 29749.2 -17177.1 1728.07 1264.78 -331.178 1307.42 
15555400 30474.7 -16830.3 1692.33 1346.26 -421.549 1410.72 
21977 2
15555600 30275.4 -17255.7 1669.27 1063.03 -158.788 1074.82 
15555400 31102.5 -17124.8 1647.73 1268.28 -595.017 1400.92 
21977.5 2
15555600 31021 -17626.8 1609.47 1506.26 -749.764 1682.55 
15555400 31853.5 -17356 1526.2 1517.17 -467.071 1587.44 
21978 2
15555600 31855 -18005.8 1530.6 1684.85 -765.657 1850.66 
15555400 32647.7 -17716.1 1576.47 1604.58 -727.407 1761.76 
21978.5 2
15555600 32683.7 -18434.1 1673.06 1618.53 -836.45 1821.89 
15555400 33465.1 -18006.9 1658.56 1596.47 -568.107 1694.54 
21979 2
15555600 33387.3 -18768.6 1733.67 1377 -654.672 1524.7 
15555400 34114.1 -18204.7 1682.2 1269.94 -386.946 1327.59 
21979.5 2
15555600 34001.9 -18887.5 1688.33 1241.62 -240.135 1264.62 
15555400 34677.2 -18402.8 1711.2 1137.64 -400.269 1206 
21980 2
15555600 34529.8 -19191.9 1675.2 1066.4 -614.949 1231 
15555400 35319.6 -18636.7 1743.87 1297.78 -472.593 1381.15 
21980.5 2
15555600 35264.3 -19276.3 1648.67 1483.91 -170.64 1493.68 
15555400 35945.3 -18902.1 1670.8 1264.11 -536.162 1373.11 
21981 2
15555600 35901.8 -19577.4 1611.47 1282.63 -605.768 1418.48 
15555400 36635.4 -19154.3 1646.67 1388.46 -507.445 1478.29 
21981.5 2
15555600 36599.5 -19785.5 1635.53 1409.56 -420.337 1470.9 
15555400 37371.3 -19385.9 1694.13 1486.73 -467.879 1558.62 
21982 2
15555600 37348.9 -20115.7 1673.69 1463.68 -644.963 1599.48 
15555400 38053.1 -19621.2 1761.06 1331.62 -459.603 1408.71 
21982.5 2
15555600 38228 -20237.6 1808.33 1720.28 -238.576 1736.74 
15555400 38761.9 -19893.1 1797.67 1386.97 -532.061 1485.52 
21983 2
15555600 38725.5 -20397.3 1834.33 1005.12 -322.694 1055.65 
15555400 39396.1 -20119.1 1768 1281.35 -456.431 1360.21 
21983.5 2
15555600 39321.9 -20638.5 1792.87 1204.71 -487.138 1299.48 
15555400 40057.3 -20369.1 1721.2 1335.76 -505.051 1428.05 
21984 2
15555600 39905.1 -20892.3 1673.67 1178.32 -512.727 1285.04 
15555400 40996.7 -20714.7 1714.27 1897.78 -698.182 2022.13 
21984.5 2
15555600 40675 -21146.1 1580.33 1555.29 -512.862 1637.66 
15555400 41556.1 -20909.1 1689.07 1130.1 -392.727 1196.4 
21985 2
15555600 41398 -21346.1 1561.88 1412.11 -390.609 1465.14 
15555400 42276.4 -21062.2 1785.81 1406.84 -299.064 1438.28 
21985.5 2
15555600 42060.5 -21527.7 1727.93 1296.54 -355.267 1344.34 
15555400 42880.1 -21433.5 1771.27 1181.27 -726.574 1386.83 
21986 2
15555600 42786.9 -21606.3 1685.73 1467.47 -158.923 1476.06 
15555400 43530.9 -21784 1707.87 1314.88 -708.148 1493.45 
21986.5 2
15555600 43260.8 -21862.1 1616.27 957.306 -516.768 1087.88 
15555400 44116.5 -21993 1685.47 1183.03 -422.222 1256.12 
21987 2
15555600 43896.8 -22150.3 1626.73 1284.85 -582.088 1410.55 
15555400 44786.2 -22312.2 1708.53 1352.86 -644.848 1498.69 
21987.5 2
15555600 44466.1 -22464.3 1604.87 1150.03 -634.343 1313.38 
15555400 45356.7 -22594.6 1733.13 1152.59 -570.505 1286.06 
21988 2
15555600 45019.5 -22850.3 1600.27 1111.24 -775.234 1354.94 
15555400 45888.9 -22668.4 1784.6 1068.54 -148.193 1078.77 
21988.5 2
15555600 45460.6 -23272.6 1603.27 891.178 -853.064 1233.66 
15555400 46393.3 -22948.5 1806.4 1018.99 -565.791 1165.53 
21989 2
15555600 45981.2 -23771.8 1548.94 1010.97 -969.345 1400.6 
15555400 46819 -23367.4 1760.56 826.667 -813.536 1159.84 
21989.5 2
15555600 46448.2 -23687.5 1588.53 913.796 164.93 928.561 
15555400 47122.7 -23845.5 1726.2 594.39 -935.608 1108.45 
21990 1
15555600 46887.2 -23834.3 1618.13 886.869 -296.431 935.098 
21990.5 1
15555600 47287.1 -24106.9 1599.07 807.946 -550.842 977.857 
