# Supplementary material for: Intrinsic group behaviour II: On the dependence of triad spatial dynamics on social and personal features; and on the effect of social interaction on small group dynamics
Source: PLoS One. 2019 Dec 3;14(12):e0225704. doi: 10.1371/journal.pone.0225704 (PMC6890182; doi:10.1371/journal.pone.0225704)
Supplement: S2 Data Set — (ZIP) [file pone.0225704.s002.zip › set_2_nint/group_traj_dyas_noint/traj_2_0508_59.dat]

2 15481001 15492100 0 0 1 0 1 1 0 20 20 20 1601.61 1616.68 1586.54 
21490.5 1
15481001 -30511 3533 1783 0 0 0 
21491 1
15481001 -30159.1 3557.25 1776.5 1184.97 81.6498 1187.78 
21491.5 1
15481001 -29519 3755.07 1768.13 1252.57 387.117 1311.03 
21492 1
15481001 -28980.9 4017.8 1760.4 1087.14 530.774 1209.79 
21492.5 1
15481001 -28387.9 4247 1719.67 1197.85 463.03 1284.22 
21493 1
15481001 -27788.4 4463.8 1692.8 1211.18 437.98 1287.94 
21493.5 1
15481001 -27235.2 4591.87 1701.87 1117.58 258.721 1147.13 
21494 1
15481001 -26644.7 4799.47 1666.87 1193 419.394 1264.57 
21494.5 1
15481001 -26131.1 4815.5 1667.62 999.108 31.1933 999.595 
21495 1
15481001 -25450.1 5042.53 1728.33 1332.66 444.292 1404.77 
21495.5 1
15481001 -24917.3 5208.4 1752.33 1076.5 335.084 1127.44 
21496 1
15481001 -24256.1 5245.47 1739 1335.76 74.8822 1337.85 
21496.5 1
15481001 -23738.6 5240.6 1798.93 1045.39 -9.83165 1045.43 
21497 1
15481001 -22879 5303.93 1566.73 1736.57 127.946 1741.27 
21497.5 1
15481001 -22178.6 5314.07 1128.47 1414.95 20.4714 1415.1 
21498 1
15481001 -21661.5 5134.06 1456.12 1009.96 -351.571 1069.4 
21498.5 1
15481001 -21138.5 4936.33 1464.93 1023.55 -386.946 1094.25 
21499 1
15481001 -20581.6 4744.33 1533.13 1124.98 -387.879 1189.97 
21499.5 1
15481001 -19900.7 4620.73 1477.8 1375.62 -249.697 1398.1 
21500 1
15481001 -19217.9 4590.33 1459.33 1379.26 -61.4141 1380.63 
21500.5 1
15481001 -18663 4470.13 1468.13 1121.08 -242.828 1147.07 
21501 1
15481001 -18155.4 4274.67 1504.6 1025.45 -394.882 1098.86 
21501.5 1
15481001 -17613.8 4136.12 1538.38 1057.79 -270.589 1091.85 
21502 1
15481001 -17138.5 3945.4 1556.8 930.096 -373.239 1002.19 
21502.5 1
15481001 -16598.3 3771.33 1572.47 1091.31 -351.65 1146.57 
21503 1
15481001 -16164.9 3597.2 1559.4 875.556 -351.785 943.584 
21503.5 1
15481001 -15736.3 3363.93 1582.53 865.993 -471.246 985.909 
21504 1
15481001 -15217.7 3334.87 1567.6 1047.68 -58.7205 1049.32 
21504.5 1
15481001 -14728.6 3083.81 1593.06 955.16 -490.34 1073.67 
21505 1
15481001 -14187.1 2865.2 1610.07 1059.67 -427.813 1142.77 
21505.5 1
15481001 -13740.8 2858.13 1613.8 901.684 -14.2761 901.797 
21506 1
15481001 -13275.3 2813 1607.2 940.337 -91.1785 944.747 
21506.5 1
15481001 -12738.1 2854.8 1607.67 1085.39 84.4444 1088.67 
21507 1
15481001 -12275.5 2764.67 1579.4 934.411 -182.088 951.987 
21507.5 1
15481001 -11723.7 2790.87 1600.4 1114.88 52.9293 1116.14 
21508 1
15481001 -11249.8 2783.5 1548.69 925.496 -14.388 925.608 
21508.5 1
15481001 -10784.7 2722.73 1608.47 908.358 -118.685 916.079 
21509 1
15481001 -10265.1 2664.67 1586.33 1049.83 -117.306 1056.37 
21509.5 1
15481001 -9769.2 2694.93 1598 1001.75 61.1448 1003.62 
21510 1
15481001 -9238.6 2764.33 1574.87 1071.92 140.202 1081.05 
21510.5 1
15481001 -8765.8 2895.8 1521.53 955.152 265.589 991.389 
21511 1
15481001 -8160.47 3015.07 1610.6 1222.9 240.943 1246.41 
21511.5 1
15481001 -7670.06 3263.62 1547.62 957.821 485.465 1073.82 
21512 1
15481001 -7196.93 3487.93 1512.6 925.889 438.96 1024.67 
21512.5 1
15481001 -6801.27 3804.8 1482.93 799.327 640.135 1024.06 
21513 1
15481001 -6487.93 4157.53 1536.2 632.997 712.593 953.138 
21513.5 1
15481001 -6165.67 4536.87 1373.6 651.044 766.33 1005.54 
21514 1
15481001 -5822.27 4855.4 1334.67 693.737 643.502 946.238 
21514.5 1
15481001 -5564.38 5205.94 1272.81 503.695 684.644 849.968 
21515 1
15481001 -5518.87 5589.13 1298.67 89.0574 749.894 755.164 
21515.5 1
15481001 -5489.07 6063.93 1250.07 60.0806 957.258 959.142 
21516 1
15481001 -5411.67 6277.87 1236.87 156.364 432.189 459.605 
21516.5 1
15481001 -5277.07 6516.87 1244.47 271.919 482.828 554.133 
21517 1
15481001 -5111.2 6792.8 1287.2 335.084 557.441 650.401 
21517.5 1
15481001 -5088.67 6942.93 1278.67 45.5219 303.3 306.697 
21518 1
15481001 -4706.62 7086 1513.25 746.175 279.427 796.779 
21518.5 1
15481001 -4621.73 7137.2 1610.6 166.129 100.196 194.005 
21519 1
15481001 -4653.6 7125.27 1613.53 -64.3771 -24.1077 68.743 
21519.5 1
15481001 -4673.13 7159.67 1649.07 -39.4613 69.4949 79.9171 
21520 1
15481001 -4646.8 7174.07 1620.2 53.1987 29.0909 60.6331 
21520.5 1
15481001 -4686.13 7189.73 1682.8 -79.4613 31.6498 85.5325 
21521 1
15481001 -4708.27 7202.6 1669.93 -44.7138 25.9933 51.7202 
21521.5 1
15481001 -4644.81 7260.25 1627.25 123.934 112.598 167.445 
21522 1
15481001 -4497.07 7206.4 1669.67 287.443 -104.767 305.941 
21522.5 1
15481001 -4392.2 7333.8 1681.33 211.852 257.374 333.35 
21523 1
15481001 -4265.8 7587.67 1728.2 255.354 512.862 572.916 
21523.5 1
15481001 -3988.87 7787.13 1697.67 559.461 402.963 689.475 
21524 1
15481001 -3703.4 8030.67 1765.67 576.7 491.987 758.046 
21524.5 1
15481001 -3582.13 8398.87 1766.2 244.983 743.838 783.143 
21525 1
15481001 -3380.81 8796.75 1768.31 393.205 777.116 870.93 
21525.5 1
15481001 -3077 9168 1748.13 594.545 726.517 938.781 
21526 1
15481001 -2833.87 9518.47 1738.47 491.178 708.013 861.707 
21526.5 1
15481001 -2663.6 9973.27 1750.8 343.973 918.788 981.065 
21527 1
15481001 -2480.13 10128.6 1829.4 370.64 313.805 485.641 
21527.5 1
15481001 -2455.47 10201.9 1847.4 49.8317 148.013 156.177 
21528 1
15481001 -2355.31 10274.9 1849.31 195.614 142.594 242.07 
21528.5 1
15481001 -2366.47 10299.2 1868.6 -21.8281 47.6027 52.3688 
21529 1
15481001 -2293.27 10254.5 1835.13 146.988 -89.826 172.262 
21529.5 1
15481001 -2300 10246.1 1833.73 -13.6027 -16.9697 21.7487 
21530 1
15481001 -2423.93 10242.5 1861.07 -250.37 -7.27273 250.476 
21530.5 1
15481001 -2512.93 10171.3 1898.67 -179.798 -143.704 230.17 
21531 1
15481001 -2496.8 10205.8 1880.8 32.5926 69.6296 76.8802 
21531.5 1
15481001 -2547.4 10260.1 1878.87 -102.222 109.63 149.893 
21532 1
15481001 -2592.88 10206.5 1885 -88.6452 -104.418 136.971 
21532.5 1
15481001 -2604.33 10197.6 1883.13 -22.3796 -17.3828 28.3374 
21533 1
15481001 -2598 10164.5 1867.47 12.7946 -66.936 68.1479 
21533.5 1
15481001 -2621 10187 1882.07 -46.4646 45.5219 65.0477 
21534 1
15481001 -2599.87 10213.7 1891.4 42.6936 53.8721 68.7382 
21534.5 1
15481001 -2597.2 10298.5 1859.93 5.3872 171.448 171.532 
21535 1
15481001 -2606.8 10244.8 1881.8 -19.3939 -108.552 110.271 
21535.5 1
15481001 -2620.56 10223.9 1895.38 -26.8799 -40.8691 48.9164 
21536 1
15481001 -2609 10236.3 1895.8 22.6272 24.2498 33.1669 
21536.5 1
15481001 -2708.2 10316.8 1863.87 -200.404 162.694 258.13 
21537 1
15481001 -2644.07 10320.7 1851.73 129.562 7.94613 129.806 
21537.5 1
15481001 -2473.13 10102 1848.73 345.32 -441.886 560.811 
21538 1
15481001 -2109.07 9834.87 1932.33 735.488 -539.663 912.239 
21538.5 1
15481001 -1935.25 9696.94 1864.25 339.486 -269.393 433.386 
21539 1
15481001 -1747.47 9488.13 1796.93 367.482 -408.619 549.556 
21539.5 1
15481001 -1599.67 9139 1811.93 298.586 -705.32 765.918 
21540 1
15481001 -1388.6 9055.67 1793.27 426.397 -168.35 458.428 
21540.5 1
15481001 -1128.53 8861.8 1861.6 525.387 -391.65 655.302 
21541 1
15481001 -885.4 8578.6 1862 491.178 -572.121 754.042 
21541.5 1
15481001 -836.933 8302.07 1805.33 97.9125 -558.653 567.169 
21542 1
15481001 -613.875 7972.75 1772.06 435.661 -643.197 776.854 
21542.5 1
15481001 -364.133 7607.87 1660.93 487.777 -712.663 863.605 
21543 1
15481001 -214.533 7210.4 1662.8 302.222 -802.963 857.956 
21543.5 1
15481001 -189.867 6795.6 1654 49.6311 -834.608 836.082 
21544 1
15481001 -131 6428.73 1701.4 118.923 -741.145 750.625 
21544.5 1
15481001 -202.8 5951.6 1758 -145.051 -963.906 974.758 
21545 1
15481001 -309.867 5662.8 1787 -216.296 -583.434 622.238 
21545.5 1
15481001 -330.812 5180.12 1805 -40.9098 -942.725 943.612 
21546 1
15481001 -545.933 4815.67 1788.47 -420.98 -713.226 828.2 
21546.5 1
15481001 -660.4 4454.33 1759.53 -231.246 -729.966 765.719 
21547 1
15481001 -671.467 4128.4 1760.33 -22.3569 -658.451 658.831 
21547.5 1
15481001 -915.2 3770.6 1747.67 -492.391 -722.828 874.602 
21548 1
15481001 -921 3392.87 1734.93 -11.7172 -763.098 763.188 
21548.5 1
15481001 -898.067 3041.93 1730.27 46.33 -708.956 710.468 
21549 1
15481001 -844.062 2629.5 1740.56 105.477 -805.534 812.41 
21549.5 1
15481001 -572.4 2185.53 1723.33 531.629 -868.819 1018.57 
21550 1
15481001 -309.8 1866.87 1703.07 530.505 -643.771 834.192 
21550.5 1
15481001 -66.1333 1586.53 1662.47 491.263 -565.188 748.851 
21551 1
15481001 173.533 1385.67 1618.27 484.175 -405.791 631.737 
21551.5 1
15481001 506.733 1013.13 1609.93 673.131 -752.593 1009.7 
21552 1
15481001 859.375 742.062 1506.5 688.753 -529.435 868.725 
21552.5 1
15481001 1000.8 316.867 1407.73 276.761 -832.086 876.906 
21553 1
15481001 1045 -75 1351.93 89.2929 -791.65 796.67 
21553.5 1
15481001 932 -354.333 1167.93 -228.283 -564.31 608.735 
21554 1
15481001 867.6 -317.733 1051 -130.101 73.9394 149.644 
21554.5 1
15481001 836.133 -330.6 973.6 -63.4409 -25.9409 68.5396 
21555 1
15481001 967.2 -380.133 964.8 264.781 -100.067 283.059 
21555.5 1
15481001 1342.12 -575.5 942.188 732.275 -381.576 825.728 
21556 1
15481001 1304.67 -533.467 988.267 -73.1608 82.0964 109.965 
21556.5 1
15481001 1265.4 -545.267 981.733 -79.3266 -23.8384 82.831 
21557 1
15481001 1214.47 -445 982.8 -102.896 202.559 227.195 
21557.5 1
15481001 1214.47 -488.867 955.933 0 -88.6195 88.6195 
21558 1
15481001 1115.33 -549.133 989.533 -200.269 -121.751 234.374 
21558.5 1
15481001 934.933 -391.667 1107.33 -364.444 318.114 483.753 
21559 1
15481001 1132.56 -238.188 1034.56 385.994 299.764 488.723 
21559.5 1
15481001 1242.53 -243.933 1008.8 215.207 -11.2443 215.501 
21560 1
15481001 1223 -227.2 1007.2 -39.4613 33.8047 51.9611 
21560.5 1
15481001 1274.2 -164.4 994.133 103.434 126.869 163.69 
21561 2
15492100 -18541.5 11285 1294 0 0 0 
15481001 1308.73 -304.6 1051.07 69.7643 -283.232 291.698 
21561.5 2
15492100 -18537.4 10933.8 1277.67 14.6429 -1254.29 1254.37 
15481001 1324.13 -433.6 1035.4 31.1111 -260.606 262.457 
21562 2
15492100 -18402.6 10430.7 1247.87 272.323 -1016.43 1052.28 
15481001 1286.53 -410 1021.4 -75.9596 47.6768 89.6824 
21562.5 2
15492100 -17965.9 10220.8 1350.81 852.979 -409.993 946.397 
15481001 993.562 -285.75 984.5 -572.209 242.676 621.542 
21563 2
15492100 -17564.6 10043.3 1260 785.274 -347.326 858.656 
15481001 919.467 -700 941.067 -145.002 -810.665 823.531 
21563.5 2
15492100 -17204.7 9689 1325.47 727.003 -715.69 1020.17 
15481001 964.733 -859.2 901.4 91.4478 -321.616 334.365 
21564 2
15492100 -16884.1 9347.67 1148.07 647.811 -689.562 946.127 
15481001 1013.4 -434.067 1024.4 98.3165 858.855 864.464 
21564.5 2
15492100 -16568.7 9043.13 1302.2 637.037 -615.219 885.613 
15481001 1116.13 -157.6 1033.6 207.542 558.519 595.833 
21565 2
15492100 -16477.2 8714.53 1270.07 184.916 -663.838 689.112 
15481001 1300.07 -236.8 1016.13 371.582 -160 404.566 
21565.5 2
15492100 -15911.2 8469.56 1255.56 1105.49 -478.459 1204.59 
15481001 1301.19 -262.375 1000 2.18913 -49.9512 49.9991 
21566 2
15492100 -15708.1 8232.67 1316.73 397.366 -463.593 610.588 
15481001 1401.27 -380.133 978.733 195.85 -230.447 302.428 
21566.5 2
15492100 -15398.2 7989.6 1338.2 626.128 -491.044 795.714 
15481001 1394.13 -543.8 997.867 -14.4108 -330.64 330.954 
21567 2
15492100 -15113.5 7743.6 1348.73 575.219 -496.97 760.168 
15481001 1394.8 -477.6 1003.33 1.3468 133.737 133.744 
21567.5 2
15492100 -14642.6 7567.53 1338.8 951.246 -355.69 1015.57 
15481001 1352.47 -443.667 1013.07 -85.5219 68.5522 109.606 
21568 2
15492100 -14163.5 7343.4 1233.47 967.946 -452.795 1068.62 
15481001 1288.2 -603.067 1020.4 -129.832 -322.02 347.208 
21568.5 2
15492100 -13908.9 7255.07 1348.07 514.209 -178.451 544.294 
15481001 1260.6 -472.333 1002.47 -55.7576 264.108 269.929 
21569 2
15492100 -13600.3 7035.19 1380.06 602.775 -429.451 740.112 
15481001 1203.19 -449.375 981.062 -112.134 44.8405 120.767 
21569.5 2
15492100 -13259.2 6809.8 1375.87 667.539 -441.071 800.095 
15481001 1312.8 -544.733 979.333 214.506 -186.611 284.318 
21570 2
15492100 -12879.6 6716.4 1388.73 766.869 -188.687 789.741 
15481001 1365.33 -464.2 1001.6 106.128 162.694 194.248 
21570.5 2
15492100 -12481.3 6665.8 1415.73 804.579 -102.222 811.047 
15481001 1318.53 -428.6 997.267 -94.5455 71.9192 118.791 
21571 2
15492100 -11947.1 6475.73 1368.4 1079.33 -383.973 1145.59 
15481001 1356.6 -345.667 997.533 76.9024 167.542 184.348 
21571.5 2
15492100 -11571.6 6335.47 1398.73 758.519 -283.367 809.72 
15481001 1290.93 -412.6 990.067 -132.66 -135.219 189.428 
21572 2
15492100 -11124.6 6225.56 1353 872.998 -214.657 899.001 
15481001 1296.56 -416.5 970.938 10.9945 -7.61719 13.3753 
21572.5 2
15492100 -10720.1 6026.6 1412.2 791.569 -389.359 882.146 
15481001 1349.87 -438.2 1012.87 104.313 -42.4658 112.626 
21573 2
15492100 -10439.8 5906.8 1442.33 566.33 -242.02 615.876 
15481001 1347.13 -883.067 1010 -5.52189 -898.721 898.738 
21573.5 2
15492100 -10079.1 5740.6 1423.4 728.62 -335.758 802.259 
15481001 1284.2 -845.933 999.067 -127.138 75.0168 147.62 
21574 2
15492100 -9674.73 5621.07 1390.47 816.97 -241.481 851.911 
15481001 1184.87 -686.333 991.067 -200.673 322.424 379.773 
21574.5 2
15492100 -9344.13 5587.27 1396.6 667.879 -68.2828 671.36 
15481001 1100.27 -738.533 987.133 -170.909 -105.455 200.825 
21575 2
15492100 -8985.6 5382.47 1410.53 724.31 -413.737 834.148 
15481001 1087.13 -818.133 922.467 -26.532 -160.808 162.982 
21575.5 2
15492100 -8699.94 5208.62 1410.06 557.935 -339.535 653.127 
15481001 1038.44 -798.125 889.812 -95.109 39.0788 102.825 
21576 2
15492100 -8289.13 5046.67 1377.27 803.922 -316.944 864.144 
15481001 994.2 -410.133 952.867 -86.5704 759.279 764.198 
21576.5 2
15492100 -7977.13 4940.4 1393.6 630.303 -214.68 665.86 
15481001 1039.2 -286 1004.53 90.9091 250.774 266.744 
21577 2
15492100 -7509.87 4766.53 1379.6 943.973 -351.246 1007.2 
15481001 1047.33 -181 1034.4 16.431 212.121 212.757 
21577.5 2
15492100 -7160.8 4619.53 1451.2 705.185 -296.97 765.165 
15481001 1025.2 -315.467 1029.4 -44.7138 -271.65 275.305 
21578 2
15492100 -6824.33 4447.13 1464.4 679.731 -348.283 763.763 
15481001 990.133 -673.067 994.867 -70.8418 -722.424 725.889 
21578.5 2
15492100 -6455.53 4335.13 1439.67 745.051 -226.263 778.649 
15481001 1001.8 -626.8 983.067 23.569 93.468 96.3938 
21579 2
15492100 -6081.19 4266.5 1446.5 731.144 -134.049 743.331 
15481001 1104.69 -462.438 1033.56 200.952 321.021 378.729 
21579.5 2
15492100 -5742.67 4183.73 1244.4 662.467 -161.97 681.98 
15481001 1221.27 -296.333 1017.67 228.139 325.057 397.127 
21580 2
15492100 -5483.07 4149 1080.73 524.444 -70.1684 529.118 
15481001 1192.53 -247.8 1042.2 -58.0471 98.0471 113.942 
21580.5 2
15492100 -5014.07 3854.6 1541.53 947.475 -594.747 1118.67 
15481001 1104.73 -588.133 1058.13 -177.374 -687.542 710.053 
21581 2
15492100 -4696.73 3684.73 1622.47 641.077 -343.165 727.147 
15481001 1096.8 -817.533 1007.2 -16.0269 -463.434 463.711 
21581.5 2
15492100 -4351.6 3431.73 1676.33 697.239 -511.111 864.51 
15481001 1233.2 -722 970.467 275.556 192.997 336.42 
21582 2
15492100 -3988 3219.12 1700.38 710.156 -415.251 822.651 
15481001 1325 -721.75 957.375 179.297 0.488281 179.298 
21582.5 2
15492100 -3674.07 2998.27 1727.6 614.351 -432.208 751.153 
15481001 1421.2 -373 979.8 188.258 682.485 707.974 
21583 2
15492100 -3388.2 2766.6 1793.2 577.508 -468.013 743.339 
15481001 1378.93 -364.667 1011.93 -85.3872 16.835 87.031 
21583.5 2
15492100 -3179.13 2482.53 1764.53 422.357 -573.872 712.541 
15481001 1356.6 -411.467 1006.8 -45.1178 -94.5455 104.759 
21584 2
15492100 -2761.93 2215.67 1677.07 842.828 -539.125 1000.51 
15481001 1284.6 -570.2 1024.27 -145.455 -320.673 352.12 
21584.5 2
15492100 -2409.07 2087.8 1655.4 708.568 -256.76 753.654 
15481001 1142.93 -414.733 1035.6 -284.471 312.182 422.352 
21585 2
15492100 -2246.47 1816.8 1638 328.485 -547.475 638.46 
15481001 993.4 -380.2 1013.93 -302.088 69.7643 310.039 
21585.5 2
15492100 -2132.31 1432.06 1627.81 222.957 -751.44 783.819 
15481001 927.25 -415.938 996.438 -129.199 -69.7998 146.848 
21586 2
15492100 -1578.33 1195.8 1617.13 1084.11 -462.353 1178.58 
15481001 924.6 -536.867 985.333 -5.18591 -236.652 236.709 
21586.5 2
15492100 -1404.73 951.067 1582.2 350.707 -494.411 606.166 
15481001 977.8 -688.133 994.267 107.475 -305.589 323.938 
21587 2
15492100 -1386.67 784.733 1593.2 36.4983 -336.027 338.003 
15481001 1048.33 -602.2 982.2 142.492 173.603 224.592 
21587.5 2
15492100 -1334.27 577 1570.33 105.221 -417.135 430.201 
15481001 1289.33 -259.4 970.467 483.936 688.353 841.442 
21588 2
15492100 -1074.47 247.267 1523.73 524.848 -666.128 848.052 
15481001 1363 -231.6 964.067 148.822 56.1616 159.066 
21588.5 2
15492100 -797.2 53.6667 1505.13 560.135 -391.111 683.168 
15481001 1394.6 -276.2 963.067 63.8384 -90.101 110.424 
21589 2
15492100 -559.267 -443.667 1481.4 480.673 -1004.71 1113.78 
15481001 1259.27 -380.8 963.667 -273.401 -211.313 345.545 
21589.5 2
15492100 -540.688 -849 1401.06 36.2874 -791.667 792.498 
15481001 1287.75 -382.125 996.938 55.6315 -2.58789 55.6917 
21590 2
15492100 -558 -1193.2 1347.4 -33.8796 -673.581 674.433 
15481001 1165.4 -263.733 1022.07 -239.432 231.686 333.176 
21590.5 2
15492100 -580 -1578.07 1250.73 -44.4444 -777.508 778.778 
15481001 967.467 -545.533 999.8 -399.865 -569.293 695.692 
21591 2
15492100 -278.933 -1795.07 1176.2 608.215 -438.384 749.738 
15481001 961.133 -552.333 973.4 -12.7946 -13.7374 18.7728 
21591.5 2
15492100 108.733 -1889.2 1120.2 783.165 -190.168 805.923 
15481001 988.933 -415 1016.53 56.1616 277.441 283.068 
21592 2
15492100 557.067 -1578.13 1135.6 905.724 628.418 1102.38 
15481001 1002.27 -354.933 1002.93 26.936 121.347 124.3 
21592.5 2
15492100 1036.69 -1388.38 1133.19 936.759 370.622 1007.41 
15481001 940.5 -375.188 980.75 -120.638 -39.5589 126.958 
21593 2
15492100 1253.07 -1391.87 1136.87 423.443 -6.83301 423.498 
15481001 923.667 -484.8 1055.47 -32.9419 -214.506 217.021 
21593.5 2
15492100 1446.13 -1215.2 1155.07 390.034 356.902 528.683 
15481001 899.533 -327.6 1049.13 -48.7542 317.576 321.296 
21594 2
15492100 1476.8 -1242.4 1181.53 61.9529 -54.9495 82.8107 
15481001 971.2 -373.867 1072.27 144.781 -93.468 172.331 
21594.5 2
15492100 1471.4 -1378.87 1189 -10.9091 -275.69 275.906 
15481001 937.267 -524.733 1047.13 -68.5522 -304.781 312.396 
21595 2
15492100 1756.2 -1353.93 1156.6 575.354 50.3704 577.554 
15481001 934 -638.067 1031.87 -6.59933 -228.956 229.051 
21595.5 2
15492100 1983 -1196.93 1098.4 457.258 316.532 556.127 
15481001 959.2 -514.6 1006.6 50.8065 248.925 254.057 
21596 2
15492100 2017.81 -1236.62 1023.31 67.9932 -77.5228 103.116 
15481001 929.625 -360.938 1045 -57.7637 300.122 305.63 
21596.5 2
15492100 1989.33 -1311.27 985.6 -55.7322 -146.07 156.341 
15481001 1061.13 -355.467 1062.2 257.355 10.7061 257.577 
21597 2
15492100 1957.13 -1482.6 949.6 -65.0505 -346.128 352.188 
15481001 1221.53 -456.533 1031.6 324.04 -204.175 383.001 
21597.5 2
15492100 1921.87 -1570.33 925.933 -71.2458 -177.239 191.023 
15481001 1821.53 -943 1036.53 1212.12 -982.761 1560.47 
21598 2
15492100 1782.4 -1766 943.533 -281.751 -395.286 485.422 
15481001 1974.93 -1259.07 1041.07 309.899 -638.519 709.749 
21598.5 2
15492100 1700.33 -1803.8 957 -165.791 -76.3636 182.533 
15481001 2029.47 -1366.33 1006.47 110.168 -216.7 243.097 
21599 2
15492100 1594 -1743.87 985.667 -214.815 121.077 246.587 
15481001 1955.93 -1333.53 963.4 -148.552 66.2626 162.661 
21599.5 2
15492100 1510.88 -1707.5 1020.19 -162.354 71.0286 177.211 
15481001 2001.62 -1387.62 938.062 89.2415 -105.648 138.295 
21600 2
15492100 1454.8 -1770.53 1058.67 -109.736 -123.353 165.1 
15481001 1964.8 -1476.27 927.8 -72.0646 -173.467 187.841 
21600.5 2
15492100 1323.53 -1649.2 1124.6 -265.185 245.118 361.118 
15481001 1947.33 -1563.27 926.933 -35.2862 -175.758 179.265 
21601 2
15492100 1161.07 -1604.93 1143.6 -328.215 89.4276 340.18 
15481001 1878.93 -1680 947.333 -138.182 -235.825 273.327 
21601.5 2
15492100 1030.47 -1548.33 1133.47 -263.838 114.343 287.55 
15481001 1606.67 -1701.2 925.2 -550.034 -42.8283 551.699 
21602 2
15492100 1010 -1594.13 1116.33 -41.3468 -92.5253 101.343 
15481001 1621.07 -1708.8 994.933 29.0909 -15.3535 32.894 
21602.5 2
15492100 1077.06 -1609.44 1102.06 130.981 -29.891 134.349 
15481001 1628.56 -1682 1030.56 14.6403 52.3438 54.3526 
21603 2
15492100 1176.07 -1619.07 1094.53 193.746 -18.8438 194.66 
15481001 1647.13 -1528.47 1037 36.3421 300.457 302.647 
21603.5 2
15492100 1252.8 -1580.67 1111.6 155.017 77.5758 173.344 
15481001 1658.07 -1320.2 981.867 22.0875 420.741 421.32 
21604 2
15492100 1347.67 -1599.93 1148.4 191.65 -38.9226 195.562 
15481001 1618.27 -1189.2 1004.07 -80.404 264.646 276.591 
21604.5 2
15492100 1567 -1449.2 1140.13 440.428 302.677 534.407 
15481001 1580.27 -891.467 1071.13 -76.3052 597.858 602.708 
21605 2
15492100 1608.33 -1357.07 1139.13 83.5017 186.128 204 
15481001 1556.13 -802.6 1069 -48.7542 179.529 186.031 
21605.5 2
15492100 1724.8 -1111.67 1135.27 235.286 495.758 548.758 
15481001 1207.2 -441 1051.47 -704.916 730.505 1015.16 
21606 2
15492100 2021.12 -1195.44 1107.12 578.76 -163.615 601.442 
15481001 1107.81 -316.062 1029.94 -194.116 244.019 311.811 
21606.5 2
15492100 2095.67 -1171.67 1077.8 145.874 46.5183 153.112 
15481001 1109.93 -571.6 1024.8 4.15036 -500.073 500.091 
21607 2
15492100 2120.4 -1345.07 1011.07 49.9663 -350.303 353.849 
15481001 1336.67 -519.2 1008.27 458.047 105.859 470.12 
21607.5 2
15492100 2208.4 -1422.4 967.467 177.778 -156.229 236.669 
15481001 1684.47 -656.133 1017.33 702.626 -276.633 755.122 
21608 2
15492100 2186.73 -1409.67 952.8 -43.771 25.7239 50.7703 
15481001 1692.93 -602.867 1020 17.1044 107.609 108.96 
21608.5 2
15492100 2177.73 -1332.33 1002.33 -18.1818 156.229 157.283 
15481001 1724.13 -859.333 1041 63.0303 -518.114 521.934 
21609 2
15492100 2087.4 -1362.47 1006.93 -182.492 -60.8754 192.377 
15481001 1691.27 -1066.07 1043.2 -66.3973 -417.643 422.888 
21609.5 2
15492100 2166.69 -1370.19 1011.81 154.858 -15.0798 155.591 
15481001 1646.62 -1313.88 1034 -87.1908 -484.001 491.791 
21610 2
15492100 2166.27 -1393.53 972.667 -0.823549 -45.6866 45.694 
15481001 1556.2 -1440.73 1077.47 -176.957 -248.255 304.868 
21610.5 2
15492100 2136.47 -1308.87 933.4 -60.202 171.044 181.329 
15481001 1532.27 -1508.93 1085.67 -48.3502 -137.778 146.015 
21611 2
15492100 2135.73 -1136.67 910.467 -1.48148 347.879 347.882 
15481001 1497.13 -1573.13 1090.4 -70.9764 -129.697 147.848 
21611.5 2
15492100 2084.47 -1167.8 889.467 -103.569 -62.8956 121.171 
15481001 1437.33 -1575.93 1113 -120.808 -5.65657 120.94 
21612 2
15492100 1959.8 -1116.67 910.4 -251.852 103.3 272.213 
15481001 1401.2 -1533.33 1128.4 -72.9966 86.0606 112.849 
21612.5 2
15492100 1678.87 -862.867 967.333 -567.542 512.727 764.849 
15481001 1342.2 -1561.2 1121.53 -119.192 -56.2963 131.818 
21613 2
15492100 1649.31 -866.5 1073.19 -57.723 -7.09635 58.1576 
15481001 1262.62 -1639.31 1103.56 -155.42 -152.563 217.787 
21613.5 2
15492100 1561.13 -882.267 1091 -172.562 -30.8545 175.299 
15481001 1369.6 -1842.07 1056.8 209.344 -396.779 448.619 
21614 2
15492100 1439.07 -1142.53 1113.47 -246.599 -525.791 580.748 
15481001 1518.33 -1854.07 1010.27 300.471 -24.2424 301.448 
21614.5 2
15492100 1300.33 -1286.4 1176.33 -280.269 -290.64 403.76 
15481001 1382.13 -1802.2 1030.2 -275.152 104.781 294.427 
21615 2
15492100 1219.33 -1162.93 1187.47 -163.636 249.428 298.314 
15481001 1303.6 -1693.6 1059.67 -158.653 219.394 270.748 
21615.5 2
15492100 1123.8 -782.733 1185.73 -192.997 768.081 791.957 
15481001 1224.13 -1408.4 1033.13 -160.539 576.162 598.109 
21616 2
15492100 1009.94 -202.062 1135.31 -222.388 1134.12 1155.72 
15481001 1240.19 -808.25 1030.19 31.3558 1172.17 1172.59 
21616.5 2
15492100 958.2 -404.533 1116 -101.248 -396.225 408.956 
15481001 1350.4 -169.933 1015.93 215.68 1249.15 1267.64 
21617 1
15492100 1093.13 -458 1107.27 272.043 -107.796 292.621 
21617.5 1
15492100 1059.33 -155.2 1039.87 -67.8715 608.032 611.808 
21618 1
15492100 942.133 -162.733 1065.8 -236.768 -15.2189 237.256 
21617 1
15481001 1129.91 63 1012.82 -512.77 541.705 745.907 
21618.5 2
15492100 990.267 -195 1015.87 97.2391 -65.1852 117.066 
15481001 1871.33 617.667 1293 423.187 316.591 528.505 
21619 2
15492100 961.067 -157.133 980.8 -58.9899 76.4983 96.6012 
15481001 1835.8 926.333 1290.2 -119.641 1039.28 1046.15 
21619.5 2
15492100 1015.8 -221.533 989 110.572 -130.101 170.741 
15481001 2078.6 1180.67 1289.73 490.505 513.805 710.345 
21620 2
15492100 962.062 -293.125 1046 -104.956 -139.827 174.836 
15481001 2752.69 1228.31 1321.06 1316.58 93.0583 1319.86 
21620.5 2
15492100 803.867 -261.667 1030.67 -309.581 61.5623 315.643 
15481001 3531.2 956.867 1495.33 1523.51 -531.205 1613.46 
21621 2
15492100 1773.67 -749.25 907.75 1809.33 -909.67 2025.13 
15481001 3829.07 868.667 1553.33 601.751 -178.182 627.577 
21621.5 2
15492100 1756.93 -493.4 882.2 -36.8576 563.546 564.75 
15481001 4187.87 865.733 1541.67 724.848 -5.92593 724.873 
21622 2
15492100 1338.07 111.067 894.2 -846.195 1221.14 1485.68 
15481001 4541.8 729.467 1499.73 715.017 -275.286 766.18 
21622.5 2
15492100 1061.07 353.267 895 -559.596 489.293 743.341 
15481001 4881.53 436.933 1530.07 686.33 -590.976 905.705 
21623 2
15492100 1072 100.312 908.438 21.3542 -494.051 494.512 
15481001 5233 246 1523.31 686.458 -372.917 781.212 
21623.5 2
15492100 1017.27 77.4667 958.133 -107.11 -44.7081 116.066 
15481001 5551.07 114.6 1526.93 622.44 -257.143 673.464 
21624 2
15492100 1628.33 349.533 1045.73 1234.48 549.63 1351.31 
15481001 5855.2 -54.1333 1542.07 614.411 -340.875 702.636 
21624.5 2
15492100 2349.07 1060 1199.27 1456.03 1435.29 2044.52 
15481001 6141.6 -244.133 1549.87 578.586 -383.838 694.33 
21625 2
15492100 2800.27 1511.47 1172.8 911.515 912.054 1289.46 
15481001 6289.4 -517.067 1596.33 298.586 -551.38 627.036 
21625.5 2
15492100 3348.67 885.133 1323.73 1107.88 -1265.32 1681.79 
15481001 6477.67 -755.8 1577.53 380.337 -482.29 614.214 
21626 2
15492100 3776.13 441.333 1638.73 863.569 -896.566 1244.82 
15481001 6796.13 -1032.4 1626.27 643.367 -558.788 852.153 
21626.5 2
15492100 4142.88 257.312 1654.38 716.292 -359.416 801.408 
15481001 7294.06 -1336.19 1618.94 972.518 -593.335 1139.23 
21627 2
15492100 4693.67 144.2 1636.53 1077.87 -221.355 1100.36 
15481001 7738.53 -1633.93 1586.67 869.806 -582.673 1046.93 
21627.5 2
15492100 5118.87 -59 1607.07 858.99 -410.505 952.039 
15481001 7917.73 -1930.53 1651.33 362.02 -599.192 700.064 
21628 2
15492100 5542.33 -293 1572.93 855.488 -472.727 977.41 
15481001 8130.8 -2158.93 1594.27 430.438 -461.414 631.015 
21628.5 2
15492100 5996.27 -569.933 1572.4 917.037 -559.461 1074.22 
15481001 8606.4 -2432 1606.93 960.808 -551.65 1107.91 
21629 2
15492100 6389.2 -749.667 1557.73 793.805 -363.098 872.907 
15481001 9277.53 -2785.93 1593.07 1355.82 -715.017 1532.81 
21629.5 2
15492100 6819.5 -1041.5 1606.44 840.43 -569.987 1015.48 
15481001 9654.31 -3008.19 1655.25 735.897 -434.09 854.388 
21630 2
15492100 7240.87 -1449.47 1578.07 824.592 -798.369 1147.76 
15481001 9949.73 -3256.67 1609.6 578.123 -486.261 755.431 
21630.5 2
15492100 7567.67 -1733.27 1592.13 660.202 -573.333 874.401 
15481001 10214.6 -3542.8 1591.93 535.084 -578.047 787.689 
21631 2
15492100 7959.87 -2092.47 1618.73 790.726 -724.194 1072.24 
15481001 10561.3 -3846.93 1566.67 698.925 -613.172 929.772 
21631.5 2
15492100 8490.47 -2390.93 1615.33 1069.76 -601.747 1227.39 
15481001 10918.4 -4161 1544.87 720.027 -633.199 958.843 
21632 2
15492100 8889.2 -2723.33 1631.07 805.522 -671.515 1048.71 
15481001 11255.9 -4541.13 1512.93 681.751 -767.946 1026.9 
21632.5 2
15492100 9173.4 -3117.6 1619.4 574.141 -796.498 981.859 
15481001 11631.9 -4830 1523.67 759.731 -583.569 957.989 
21633 2
15492100 9626.94 -3316 1622.69 885.815 -387.5 966.864 
15481001 11923.6 -5193.75 1524.38 569.71 -710.449 910.663 
21633.5 2
15492100 10002.3 -3627.8 1648.07 734.63 -610.176 954.985 
15481001 12381.3 -5765.87 1553.53 895.581 -1119.6 1433.73 
21634 2
15492100 10374.8 -3867 1613.87 752.458 -483.232 894.263 
15481001 12731.2 -6171.67 1607.8 706.936 -819.798 1082.51 
21634.5 2
15492100 10761.5 -4248.93 1578.33 781.279 -771.582 1098.06 
15481001 13065.3 -6472.4 1640.67 675.017 -607.542 908.16 
21635 2
15492100 10956.9 -4750.87 1523 394.747 -1014.01 1088.13 
15481001 13446.5 -6794.6 1640.73 770.101 -650.909 1008.33 
21635.5 2
15492100 11201.1 -5065.13 1561.73 493.199 -634.882 803.94 
15481001 13700.5 -7087.27 1608.87 513.131 -591.246 782.864 
21636 2
15492100 11640.4 -5434.53 1554.47 885.753 -744.758 1157.25 
15481001 13994.1 -7394.2 1642.93 591.935 -618.817 856.342 
21636.5 2
15492100 12135.9 -5869.94 1596.75 967.725 -850.399 1288.28 
15481001 14353.9 -7736.69 1568.81 702.743 -668.921 970.207 
21637 2
15492100 12556.5 -6249 1619.13 823.076 -741.805 1108.03 
15481001 14692.7 -8080.33 1599.47 662.875 -672.497 944.275 
21637.5 2
15492100 12867.9 -6583.2 1658.73 629.226 -675.152 922.905 
15481001 14997.6 -8606.07 1550.13 616.027 -1062.09 1227.81 
21638 2
15492100 13203.9 -6893.87 1650.07 678.788 -627.609 924.471 
15481001 15339.8 -8932.47 1601.67 691.313 -659.394 955.361 
21638.5 2
15492100 13485.4 -7151.13 1644.4 568.62 -519.731 770.356 
15481001 15680.7 -9209.27 1571.8 688.62 -559.192 887.07 
21639 2
15492100 13768.9 -7483.2 1610.07 572.66 -670.842 882.025 
15481001 15987.2 -9541.47 1589.33 619.259 -671.111 913.166 
21639.5 2
15492100 14049.7 -7797.2 1589.87 567.407 -634.343 851.083 
15481001 16212.7 -9939.13 1642.87 455.488 -803.367 923.509 
21640 2
15492100 14518 -8158.88 1594.5 914.583 -706.396 1155.62 
15481001 16463.3 -10138.2 1591 489.543 -388.778 625.14 
21640.5 2
15492100 14899 -8821.8 1639.8 745.597 -1297.31 1496.3 
15481001 16642.7 -10468.2 1658.6 351.117 -645.817 735.094 
21641 2
15492100 15144.4 -9213.6 1648.13 495.758 -791.515 933.955 
15481001 16969.9 -10807.6 1670.87 661.01 -685.657 952.397 
21641.5 2
15492100 15493.3 -9610.8 1674.87 704.781 -802.424 1067.99 
15481001 17320.9 -11014.9 1664.73 708.956 -418.721 823.375 
21642 2
15492100 15760.5 -9978.47 1674.67 539.798 -742.761 918.192 
15481001 17670.5 -11280.5 1612.73 706.263 -536.566 886.967 
21642.5 2
15492100 16041.1 -10390.3 1679.2 566.869 -831.919 1006.69 
15481001 18132.6 -11716.2 1580.07 933.603 -880.269 1283.16 
21643 2
15492100 16394.2 -10690.9 1661.06 689.689 -587.126 905.753 
15481001 18502.1 -11990.1 1497.69 721.606 -535.01 898.305 
21643.5 2
15492100 16642.6 -11033.7 1637.47 486.13 -670.956 828.555 
15481001 18823.7 -12373.2 1569 629.493 -749.658 978.901 
21644 2
15492100 16979.9 -11258.1 1627.53 681.481 -453.333 818.491 
15481001 19130.2 -12660.1 1613.73 619.125 -579.529 848.038 
21644.5 2
15492100 17461.5 -11554.5 1617.87 972.929 -598.788 1142.43 
15481001 19378.5 -12911.6 1628.73 501.549 -508.148 713.979 
21645 2
15492100 18010.2 -11935.5 1609.87 1108.42 -769.697 1349.45 
15481001 19680.6 -13210.7 1608.6 610.37 -604.31 858.919 
21645.5 2
15492100 18855.6 -12164.6 1578.73 1707.88 -462.761 1769.46 
15481001 19984 -13444.1 1606.07 612.929 -471.515 773.31 
21646 2
15492100 19278.9 -12372.9 1622.8 855.084 -420.741 952.991 
15481001 20263.1 -13668 1677.93 563.906 -452.256 722.859 
21646.5 2
15492100 19683.2 -12570.8 1608.94 789.689 -386.613 879.249 
15481001 20627.9 -13868.8 1676.19 712.508 -392.212 813.325 
21647 2
15492100 20162.2 -12767.7 1595.07 937.402 -385.364 1013.52 
15481001 20981.5 -14059.7 1641.6 691.968 -373.622 786.393 
21647.5 2
15492100 20459.7 -13054.6 1607.47 600.943 -579.529 834.857 
15481001 21278.7 -14183.5 1599.47 600.269 -249.966 650.236 
21648 2
15492100 20858.5 -13308 1594.2 805.657 -511.919 954.539 
15481001 21667.4 -14342.8 1571.47 785.32 -321.886 848.727 
21648.5 2
15492100 21268.5 -13542.3 1587.73 828.418 -473.401 954.14 
15481001 22080.6 -14613.5 1462.6 834.747 -546.801 997.895 
21649 2
15492100 21701.7 -13691.8 1593.73 875.152 -301.953 925.778 
15481001 22518 -14832.7 1377.6 883.636 -442.828 988.388 
21649.5 2
15492100 22175.9 -13909.9 1574.47 957.845 -440.673 1054.35 
15481001 22978.7 -15027.4 1490.8 930.64 -393.401 1010.37 
21650 2
15492100 22617.7 -14162.7 1565.56 862.931 -493.66 994.159 
15481001 23470.4 -15222.9 1590.81 960.49 -381.787 1033.59 
21650.5 2
15492100 23137.1 -14296.5 1556.67 1016.4 -261.799 1049.57 
15481001 23906.7 -15480.8 1578.6 853.808 -504.746 991.845 
21651 2
15492100 23676.7 -14575.2 1538.2 1090.24 -563.098 1227.07 
15481001 24392.9 -15569.4 1603.07 982.222 -178.99 998.398 
21651.5 2
15492100 24096 -14795.1 1561.07 847.003 -444.31 956.465 
15481001 24740 -15517.3 1652 701.145 105.32 709.011 
21652 2
15492100 24553.1 -14965.6 1595.13 923.367 -344.377 985.496 
15481001 25234.9 -15787 1535.93 999.865 -544.916 1138.71 
21652.5 2
15492100 24999.3 -15054.5 1588.47 901.414 -179.529 919.118 
15481001 25617.9 -16019.1 1479.53 773.737 -468.822 904.69 
21653 2
15492100 25435.2 -15144 1624.25 851.408 -174.87 869.181 
15481001 26013.2 -16254.7 1611.56 771.981 -460.197 898.741 
21653.5 2
15492100 25922.3 -15213.9 1612.07 951.457 -136.589 961.211 
15481001 26583.8 -16460.4 1583.13 1114.48 -401.782 1184.69 
21654 2
15492100 26442 -15424.3 1553.67 1049.83 -424.916 1132.56 
15481001 27118.3 -16646 1585.07 1079.87 -374.949 1143.11 
21654.5 2
15492100 26903.7 -15648.1 1537.4 932.795 -452.256 1036.65 
15481001 27584.3 -16721.5 1630.8 941.414 -152.458 953.679 
21655 2
15492100 27389.3 -15873.1 1539.4 980.875 -454.411 1081.02 
15481001 27915.7 -16842.5 1682.27 669.36 -244.579 712.644 
21655.5 2
15492100 27922.6 -16051.9 1565.73 1077.44 -361.347 1136.42 
15481001 28356.9 -17006.7 1677.4 891.313 -331.717 951.039 
21656 2
15492100 28394.1 -16140.7 1664.67 952.458 -179.259 969.18 
15481001 28781.2 -17118.3 1684.33 857.239 -225.455 886.391 
21656.5 2
15492100 28822.8 -16310.5 1652.88 837.272 -331.706 900.585 
15481001 29221.3 -17322.7 1658.25 859.595 -399.129 947.738 
21657 2
15492100 29291.5 -16451.3 1647.73 917.384 -275.473 957.851 
15481001 29668.9 -17405.9 1545.13 875.97 -162.777 890.966 
21657.5 2
15492100 29722.3 -16555.3 1610.07 870.168 -210.101 895.173 
15481001 30157.7 -17516.9 1497 987.475 -224.377 1012.65 
21658 2
15492100 30183.7 -16675 1586.67 932.121 -241.886 962.995 
15481001 30702.3 -17703 1428.93 1100.07 -375.892 1162.52 
21658.5 2
15492100 30686.9 -16831.4 1557.4 1016.7 -315.96 1064.66 
15481001 31330.9 -17977.4 1286.87 1269.9 -554.343 1385.62 
21659 2
15492100 31220.4 -16938.1 1547.67 1077.71 -215.623 1099.07 
15481001 31792.9 -18110.9 1254.8 933.468 -269.63 971.629 
21659.5 2
15492100 31677.5 -17111.1 1508.07 923.367 -349.495 987.296 
15481001 32236.3 -18185.9 1321.6 895.758 -151.515 908.481 
21660 2
15492100 32317.7 -17302.2 1472.06 1250.43 -373.153 1304.92 
15481001 32978.2 -18320 1561.38 1448.93 -261.979 1472.43 
21660.5 2
15492100 32941.4 -17612.4 1498.53 1220.57 -607.069 1363.21 
15481001 33514.4 -18371.1 1602.8 1049.34 -99.9348 1054.09 
21661 2
15492100 33534.1 -17640.7 1505 1197.44 -57.2391 1198.81 
15481001 34001.1 -18432.3 1617.2 983.165 -123.771 990.925 
21661.5 2
15492100 33966.8 -17733.3 1525.53 874.074 -186.936 893.84 
15481001 34497.3 -18372.3 1610.93 1002.56 121.212 1009.86 
21662 2
15492100 34368.1 -17807.7 1552.93 810.774 -150.303 824.588 
15481001 34944.3 -18416.9 1617.47 902.896 -89.9663 907.367 
21662.5 2
15492100 34784.4 -17955.2 1588.07 839.247 -297.446 890.399 
15481001 35380.5 -18459.3 1594.4 879.435 -85.6183 883.593 
21663 2
15492100 35211.6 -18009.4 1609.75 834.424 -105.933 841.121 
15481001 35788 -18541.9 1580.19 795.964 -161.214 812.126 
21663.5 2
15492100 35749.2 -18070.2 1597.33 1052.01 -118.909 1058.7 
15481001 36248.8 -18685.4 1512.27 901.761 -280.871 944.49 
21664 2
15492100 36260.3 -18088.6 1572.93 1032.46 -37.1717 1033.13 
15481001 36752.4 -18765.1 1530.4 1017.37 -160.943 1030.03 
21664.5 2
15492100 36743.1 -18102.3 1561.8 975.488 -27.6094 975.879 
15481001 37238.9 -18828.5 1541 982.896 -128.215 991.223 
21665 2
15492100 37310.5 -18171.9 1523.47 1146.13 -140.606 1154.72 
15481001 37823.5 -18882.1 1595.4 1180.88 -108.283 1185.83 
21665.5 2
15492100 37783.1 -18136.1 1525.93 954.747 72.3232 957.483 
15481001 38335.3 -18893.4 1550.13 1033.94 -22.7609 1034.19 
21666 2
15492100 38290.4 -18227 1530.27 1024.92 -183.704 1041.25 
15481001 38863.8 -18864 1510.73 1067.74 59.3939 1069.39 
21666.5 2
15492100 38778.6 -18152.4 1514.88 953.442 145.63 964.5 
15481001 39422.4 -18826.3 1513.75 1091.09 73.6084 1093.57 
21667 2
15492100 39174.3 -18180.4 1502.47 774.503 -54.7211 776.433 
15481001 39847.8 -18819.2 1486.13 832.412 13.9188 832.528 
21667.5 2
15492100 39383.1 -18252.7 1504.53 421.818 -145.993 446.368 
15481001 40042 -18763.8 1523.53 392.323 111.919 407.975 
21668 2
15492100 40035.1 -18180 1531.6 1317.04 146.801 1325.19 
15481001 40719.3 -18671 1482.07 1368.35 187.475 1381.13 
21668.5 2
15492100 40432.9 -18156 1553.53 803.771 48.4848 805.232 
15481001 41026.5 -18520.2 1401 620.471 304.646 691.227 
21669 2
15492100 40695.9 -18111.9 1535.8 531.313 89.1582 538.742 
15481001 41283.5 -18489.9 1415.53 519.327 61.1448 522.914 
21669.5 2
15492100 41143.3 -18071.3 1523.87 903.838 81.8855 907.54 
15481001 41750.4 -18341.6 1496.67 943.165 299.663 989.625 
21670 2
15492100 41581.1 -17949.5 1544.75 853.395 237.492 885.825 
15481001 42228.1 -18058.9 1508.44 931.238 551.121 1082.1 
21670.5 2
15492100 41676.6 -17943.1 1563.47 186.475 12.5651 186.897 
15481001 42433.6 -17999.9 1504.87 401.318 115.251 417.539 
21671 2
15492100 41836.3 -17870.9 1590.87 322.043 145.43 353.358 
15481001 42578.9 -17914.8 1494.33 292.876 171.505 339.397 
21671.5 2
15492100 42157.3 -17827.3 1652.6 648.35 88.0808 654.306 
15481001 42853.4 -17747.9 1486.53 554.613 337.104 649.026 
21672 2
15492100 42267.9 -17883.9 1632.93 223.434 -114.209 250.931 
15481001 42807.7 -17604.5 1485.47 -92.3906 289.832 304.201 
21672.5 2
15492100 42208.6 -17972.1 1612.13 -119.731 -178.316 214.784 
15481001 42606.2 -17539.9 1477.87 -407.003 130.505 427.415 
21673 2
15492100 42269.6 -17979.7 1658.07 123.232 -15.2189 124.169 
15481001 42907.7 -17448.9 1516.33 609.024 183.704 636.126 
21673.5 2
15492100 42294.4 -17931 1638.56 48.3887 95.0521 106.66 
15481001 42974.1 -17324.5 1518.31 129.801 243.034 275.525 
21674 2
15492100 42306 -17992.5 1634.53 22.7495 -120.287 122.419 
15481001 42887.4 -17309.4 1532.6 -169.716 29.5499 172.27 
21674.5 2
15492100 42287.5 -18011.6 1637.93 -37.4411 -38.6532 53.8136 
15481001 42787.2 -17338.1 1528.4 -202.424 -57.9125 210.546 
21675 2
15492100 42254.1 -17877.9 1623.67 -67.3401 270.168 278.434 
15481001 42709.6 -17454.6 1531.2 -156.768 -235.421 282.841 
21675.5 2
15492100 42251.2 -17929.3 1667.87 -5.92593 -103.973 104.142 
15481001 42721.5 -17478.7 1544.8 24.1077 -48.7542 54.3889 
21676 2
15492100 42248.8 -17920.5 1681.6 -4.84849 17.9125 18.557 
15481001 42801.9 -17501.8 1533.67 162.424 -46.5993 168.977 
21676.5 2
15492100 42262.8 -17832 1657.88 27.3682 172.786 174.94 
15481001 42805.4 -17428.3 1553.06 6.84408 143.53 143.693 
21677 2
15492100 42245 -17782.3 1669.53 -34.8581 97.195 103.257 
15481001 42694.7 -17467.5 1537.73 -216.642 -76.7531 229.837 
21677.5 2
15492100 42219.9 -17837.7 1657.13 -50.6397 -111.919 122.843 
15481001 42649.5 -17495.3 1529.67 -91.4478 -56.0269 107.246 
21678 2
15492100 42197.3 -17826.9 1685.53 -45.7912 21.9529 50.7816 
15481001 42684.7 -17517.7 1510.33 71.1111 -45.3872 84.3611 
21678.5 2
15492100 42185.7 -17893.5 1685.47 -23.4343 -134.545 136.571 
15481001 42671.7 -17619.3 1503.4 -26.2626 -205.118 206.792 
21679 2
15492100 42217.4 -17946.7 1647.47 64.1077 -107.475 125.142 
15481001 42687.4 -17452.3 1540.07 31.7845 337.374 338.868 
21679.5 2
15492100 42169.1 -17899.1 1639.47 -97.5084 96.1616 136.949 
15481001 42563.8 -17419.9 1599.27 -249.697 65.3199 258.099 
21680 2
15492100 42172 -17803.9 1644.5 5.59896 185.799 185.883 
15481001 42469.9 -17397.1 1594.94 -183.325 44.5475 188.66 
21680.5 2
15492100 42339.8 -17750.9 1645.53 328.376 103.726 344.369 
15481001 42466.1 -17289 1591 -7.44455 211.595 211.726 
21681 1
15481001 42757.8 -17320.9 1591 589.226 -64.3771 592.732 
