# Supplementary material for: Intrinsic group behaviour II: On the dependence of triad spatial dynamics on social and personal features; and on the effect of social interaction on small group dynamics
Source: PLoS One. 2019 Dec 3;14(12):e0225704. doi: 10.1371/journal.pone.0225704 (PMC6890182; doi:10.1371/journal.pone.0225704)
Supplement: S2 Data Set — (ZIP) [file pone.0225704.s002.zip › set_2_nint/group_traj_dyas_noint/traj_2_0508_58.dat]

2 15453800 15453500 0 0 1 0 1 1 0 60 60 60 1545.62 1568.98 1522.25 
21335 1
15453500 6973.56 4487.62 1747 0 0 0 
21335.5 1
15453500 7094.07 3898.47 1747 235.82 -1152.95 1176.82 
21336 1
15453500 7202.4 3339.6 1747 218.855 -1129.02 1150.04 
21336.5 1
15453500 7349.93 2847.47 1747 298.047 -994.209 1037.92 
21337 1
15453500 7560.27 2557.4 1747 424.916 -585.993 723.838 
21337.5 1
15453500 7861.6 2112.67 1648.47 608.754 -898.451 1085.26 
21338 1
15453500 8084.25 1591.31 1466.38 434.863 -1018.27 1107.24 
21338.5 2
15453800 8156.8 2086.2 1243.4 0 0 0 
15453500 8262.33 1067.8 1420.93 348.5 -1024.49 1082.14 
21339 2
15453800 8150.4 1856.73 1251.33 -19.3939 -695.354 695.624 
15453500 8368.47 646.8 1445.87 214.411 -850.505 877.115 
21339.5 2
15453800 8326.87 1437 1322.6 356.498 -847.946 919.839 
15453500 8588.8 247.467 1480.6 445.118 -806.734 921.385 
21340 2
15453800 8504.07 1012.07 1340.6 357.258 -856.72 928.226 
15453500 8655 -90 1500.13 133.468 -680.376 693.344 
21340.5 2
15453800 8694.6 593.267 1367.53 384.916 -846.061 929.505 
15453500 8841.93 -443.667 1512.87 377.643 -714.478 808.142 
21341 2
15453800 8916.73 178.467 1404.47 448.754 -837.98 950.574 
15453500 9062.4 -752.733 1521.87 445.387 -624.377 766.953 
21341.5 2
15453800 9148.25 -114.875 1388 452.181 -572.933 729.877 
15453500 9215.25 -1221.81 1523.69 298.535 -916.17 963.582 
21342 2
15453800 9512.53 -585.8 1333.07 712.883 -921.575 1165.12 
15453500 9498.07 -1701.8 1533.8 553.457 -939.31 1090.24 
21342.5 2
15453800 9851.07 -1066.13 1357.53 683.906 -970.37 1187.16 
15453500 9713 -2199.4 1533.6 434.209 -1005.25 1095.02 
21343 2
15453800 10112.6 -1386.2 1441.73 528.35 -646.599 835.012 
15453500 9828.33 -2624.4 1563.4 232.997 -858.586 889.639 
21343.5 2
15453800 10362.1 -1836.27 1482.4 503.973 -909.226 1039.56 
15453500 10021.4 -2961.73 1565.4 390.034 -681.481 785.203 
21344 2
15453800 10714.3 -2235.67 1520.2 711.65 -806.869 1075.86 
15453500 10160.3 -3322.2 1548.47 280.539 -728.215 780.384 
21344.5 2
15453800 10910.7 -2586.87 1500.33 396.768 -709.495 812.901 
15453500 10335.1 -3680.73 1535.87 353.266 -724.31 805.867 
21345 2
15453800 11103.1 -3030 1468.44 375.643 -865.495 943.498 
15453500 10585.2 -4029.75 1490.94 488.509 -681.673 838.641 
21345.5 2
15453800 11381.2 -3425.33 1453.07 543.237 -772.135 944.087 
15453500 10757.2 -4489 1486.8 335.84 -896.973 957.783 
21346 2
15453800 11642.3 -3708.27 1438.4 527.542 -571.582 777.822 
15453500 10988.9 -4769.2 1473.13 468.013 -566.061 734.48 
21346.5 2
15453800 11934 -4125.07 1420.33 589.226 -842.02 1027.71 
15453500 11315 -5002.53 1484.6 658.855 -471.38 810.117 
21347 2
15453800 12141 -4470.67 1410.8 418.182 -698.182 813.839 
15453500 11476.8 -5341.47 1525.93 326.869 -684.714 758.733 
21347.5 2
15453800 12423.9 -4898.13 1420.07 571.448 -863.569 1035.52 
15453500 11777.9 -5629.07 1505.6 608.35 -581.01 841.227 
21348 2
15453800 12736.7 -5237.47 1477.67 631.919 -685.522 932.342 
15453500 12144 -6014.93 1556.8 739.529 -779.529 1074.51 
21348.5 2
15453800 13051.6 -5541.81 1492.75 615.031 -594.425 855.339 
15453500 12421.7 -6346.69 1576.06 542.358 -647.957 844.986 
21349 2
15453800 13465.7 -5805.47 1528.4 810.38 -515.957 960.691 
15453500 12730.8 -6491.07 1576.73 604.917 -282.542 667.649 
21349.5 2
15453800 13796.1 -5990.07 1496.93 667.609 -372.929 764.708 
15453500 13083.5 -6603.73 1573.07 712.593 -227.609 748.06 
21350 2
15453800 14083.5 -6230.67 1469.93 580.606 -486.061 757.204 
15453500 13405.5 -6841.4 1559.6 650.505 -480.135 808.509 
21350.5 2
15453800 14392.4 -6387.13 1452.73 623.973 -316.094 699.47 
15453500 13759.2 -7000.47 1529.33 714.478 -321.347 783.417 
21351 2
15453800 14679.1 -6708 1431.13 579.259 -648.215 869.324 
15453500 14050.9 -7236.6 1503.53 589.36 -477.037 758.228 
21351.5 2
15453800 14937 -7012.12 1430.19 503.646 -593.994 778.774 
15453500 14297.2 -7684.88 1483.25 481.087 -875.537 999.005 
21352 2
15453800 15325.8 -7495.8 1482.67 759.375 -944.678 1212.05 
15453500 14672.6 -7972.33 1522.27 733.105 -561.442 923.396 
21352.5 2
15453800 15593.3 -7732.2 1545.2 538.162 -475.654 718.238 
15453500 14965.1 -8351.27 1554.27 588.464 -762.441 963.123 
21353 2
15453800 15854.8 -8040 1519.2 528.35 -621.818 815.973 
15453500 15207.1 -8726.8 1557.4 489.024 -758.653 902.607 
21353.5 2
15453800 15994.4 -8390.27 1544.07 282.02 -707.609 761.739 
15453500 15562.1 -9110.2 1616.6 717.037 -774.545 1055.49 
21354 2
15453800 16276.9 -8702.4 1530.53 570.64 -630.572 850.442 
15453500 15839.2 -9455 1603.33 559.865 -696.566 893.674 
21354.5 2
15453800 16577.9 -8984.67 1525.73 608.215 -570.236 833.723 
15453500 16092.6 -9634.8 1583 511.919 -363.232 627.693 
21355 2
15453800 16871.7 -9310.69 1546.75 573.739 -636.759 857.111 
15453500 16401.6 -9915.75 1574.69 603.564 -548.73 815.718 
21355.5 2
15453800 17196.7 -9557.8 1564.6 635.967 -483.586 798.943 
15453500 16700.3 -10286.9 1567.13 584.426 -726.256 932.202 
21356 2
15453800 17522.5 -9801.2 1561.47 658.182 -491.717 821.577 
15453500 16961.2 -10584.1 1553.4 527.138 -600.539 799.075 
21356.5 2
15453800 17807.5 -10126.5 1542.13 575.892 -657.239 873.851 
15453500 17254.2 -10916.1 1533.47 591.919 -670.572 894.447 
21357 2
15453800 18143.7 -10401.1 1532.6 679.192 -554.613 876.868 
15453500 17618.1 -11261.2 1532.53 735.084 -697.239 1013.16 
21357.5 2
15453800 18303.3 -10780.4 1535.6 322.29 -766.33 831.344 
15453500 18121.7 -11570.3 1532.13 1017.37 -624.512 1193.76 
21358 2
15453800 18672.7 -11101.1 1525.93 746.397 -647.811 988.316 
15453500 18562.5 -11942 1515.93 890.64 -750.842 1164.9 
21358.5 2
15453800 19332.2 -11471.4 1506 1288.12 -723.258 1477.28 
15453500 18896.5 -12290 1526.81 652.279 -679.688 942.042 
21359 2
15453800 19864.6 -11651.3 1482.4 1041.78 -352.169 1099.7 
15453500 19255.1 -12566.5 1524.6 701.826 -541.031 886.157 
21359.5 2
15453800 20160.7 -11833.1 1467.73 598.114 -367.138 701.806 
15453500 19596.9 -12855.7 1518.13 690.37 -584.242 904.406 
21360 2
15453800 20512.4 -12072.9 1451.07 710.572 -484.444 860 
15453500 19966.5 -13125.5 1506.73 746.667 -545.185 924.52 
21360.5 2
15453800 20896.5 -12232.5 1453.67 776.027 -322.424 840.342 
15453500 20280.5 -13443.9 1501.67 634.478 -643.232 903.499 
21361 2
15453800 21171.1 -12508.5 1459.67 554.747 -557.576 786.534 
15453500 20631.5 -13642.6 1506 708.956 -401.347 814.677 
21361.5 2
15453800 21544.7 -12711.4 1465.07 754.613 -409.966 858.786 
15453500 21065.5 -13772.3 1509.67 876.768 -261.953 915.063 
21362 2
15453800 21941.2 -12942.9 1470.19 774.455 -452.222 896.819 
15453500 21398.8 -13983.5 1502.38 651.066 -412.565 770.777 
21362.5 2
15453800 22330.7 -13174.5 1457.07 762.19 -453.09 886.693 
15453500 21840.4 -14111.3 1484.8 864.163 -250.033 899.608 
21363 2
15453800 22819.3 -13332.7 1438.4 987.071 -319.596 1037.52 
15453500 22281.6 -14189.5 1455.27 891.313 -158.114 905.229 
21363.5 2
15453800 23258.8 -13583.1 1380.87 887.946 -505.859 1021.93 
15453500 22693.2 -14456.7 1415.27 831.515 -539.798 991.362 
21364 2
15453800 23706.8 -13707.2 1349.27 905.051 -250.774 939.151 
15453500 23135.7 -14539.4 1375.33 894.007 -167.003 909.471 
21364.5 2
15453800 24231.3 -14048.3 1413.53 1059.53 -689.024 1263.86 
15453500 23605.6 -14733.1 1453.33 949.226 -391.38 1026.75 
21365 2
15453800 24657.2 -14287.7 1436.31 831.999 -467.619 954.405 
15453500 24012.6 -14921.4 1492.5 794.849 -367.66 875.761 
21365.5 2
15453800 25031.1 -14491.5 1452.47 731.539 -398.785 833.174 
15453500 24375.1 -15003.3 1498.13 709.532 -160.388 727.434 
21366 2
15453800 25393.7 -14670.4 1472.4 732.66 -361.481 816.982 
15453500 24737.8 -15194 1507.8 732.66 -385.185 827.743 
21366.5 2
15453800 25811.4 -14752 1500.53 843.771 -164.848 859.724 
15453500 25077.3 -15348.6 1528.87 685.791 -312.323 753.562 
21367 2
15453800 26123.1 -15042 1493.67 629.764 -585.859 860.136 
15453500 25451.5 -15404.3 1531.8 756.094 -112.458 764.412 
21367.5 2
15453800 26564 -15256.3 1477.47 890.64 -432.862 990.257 
15453500 25828.7 -15537.4 1530.13 762.02 -268.956 808.092 
21368 2
15453800 27025.1 -15457.6 1498.13 931.582 -406.734 1016.5 
15453500 26219.6 -15639.4 1522.47 789.63 -206.061 816.073 
21368.5 2
15453800 27477.6 -15650.7 1462.62 883.773 -377.124 960.873 
15453500 26785.8 -15920.9 1498.75 1105.76 -549.878 1234.94 
21369 2
15453800 27989.5 -15756.9 1442.4 1001.78 -207.917 1023.13 
15453500 27263.3 -16153.4 1551.47 934.475 -454.917 1039.32 
21369.5 2
15453800 28386.7 -15909.7 1460.4 802.424 -308.552 859.703 
15453500 27690.5 -16310.8 1558.93 863.165 -317.98 919.872 
21370 2
15453800 28822 -15954.7 1535.2 879.327 -91.0438 884.027 
15453500 28156.9 -16434.9 1577.93 942.222 -250.64 974.989 
21370.5 2
15453800 29291.2 -15975.3 1565.07 947.879 -41.6162 948.792 
15453500 28593.7 -16513.5 1567.67 882.29 -158.788 896.464 
21371 2
15453800 29720 -16087.7 1558.73 866.263 -227.071 895.529 
15453500 29085.3 -16536.6 1543.4 993.131 -46.734 994.23 
21371.5 2
15453800 30177.1 -16152.9 1540.12 892.7 -127.23 901.721 
15453500 29443.8 -16703.4 1534.75 700.163 -325.732 772.224 
21372 2
15453800 30616.9 -16290.5 1492.4 860.804 -269.26 901.934 
15453500 29939.6 -16757.2 1527.27 970.352 -105.333 976.052 
21372.5 2
15453800 31021.5 -16371 1459 817.239 -162.694 833.276 
15453500 30416.1 -16965.3 1482.8 962.559 -420.471 1050.39 
21373 2
15453800 31462.3 -16561.4 1404.6 890.64 -384.646 970.151 
15453500 30838 -17134.5 1425 852.391 -341.818 918.373 
21373.5 2
15453800 31988 -16596.2 1441.67 1061.95 -70.303 1064.28 
15453500 31342.7 -17258.1 1362.07 1019.66 -249.562 1049.76 
21374 2
15453800 32428.5 -16651.8 1375.07 889.966 -112.323 897.027 
15453500 31835.3 -17508.9 1279.33 995.152 -506.801 1116.77 
21374.5 2
15453800 33016.7 -16851.5 1342.2 1188.15 -403.502 1254.79 
15453500 32343.2 -17679.7 1278.87 1025.99 -344.916 1082.42 
21375 2
15453800 33522.2 -16936.8 1356.81 987.345 -166.439 1001.28 
15453500 32974.8 -17714.1 1415.31 1233.62 -67.1794 1235.45 
21375.5 2
15453800 33913.8 -17045.3 1396.4 766.365 -212.492 795.279 
15453500 33484.5 -17754 1443.13 997.497 -78.1556 1000.55 
21376 2
15453800 34302.8 -17125 1414.6 785.859 -160.943 802.17 
15453500 34008.7 -17679.6 1475.47 1058.86 150.303 1069.47 
21376.5 2
15453800 34738.6 -17205.5 1435.93 880.404 -162.694 895.31 
15453500 34362.4 -17744.7 1498.53 714.613 -131.448 726.602 
21377 2
15453800 35220.1 -17313.8 1439.33 972.66 -218.721 996.948 
15453500 34743.5 -17832.1 1520.8 769.832 -176.566 789.82 
21377.5 2
15453800 35656.5 -17379.4 1463 881.616 -132.525 891.521 
15453500 35180.9 -17927.1 1549.2 883.636 -192.054 904.267 
21378 2
15453800 36035.9 -17534 1454.33 766.599 -312.323 827.78 
15453500 35656.7 -18166.1 1537.27 961.212 -482.828 1075.66 
21378.5 2
15453800 36478.4 -17600.1 1425.94 864.144 -129.15 873.742 
15453500 36209.9 -18253.1 1536.88 1080.61 -169.784 1093.86 
21379 2
15453800 36981.2 -17717.9 1413.53 984.002 -230.414 1010.62 
15453500 36679.3 -18474.1 1502 918.452 -432.493 1015.19 
21379.5 2
15453800 37417.1 -17872.7 1395 880.539 -312.862 934.468 
15453500 37149.2 -18651.9 1467.6 949.36 -359.327 1015.09 
21380 2
15453800 37952.1 -18054.4 1390.47 1080.81 -367.003 1141.42 
15453500 37686.7 -18742.8 1478.93 1085.93 -183.569 1101.33 
21380.5 2
15453800 38362.7 -18275.7 1378.6 829.495 -447.138 942.334 
15453500 38155.7 -18995.3 1485.73 947.34 -510.034 1075.91 
21381 2
15453800 38784.5 -18509.7 1362.33 852.256 -472.593 974.517 
15453500 38542.7 -19095.3 1456.27 781.818 -202.155 807.531 
21381.5 2
15453800 39245 -18774.9 1350.5 899.349 -517.985 1037.85 
15453500 39153.8 -19316.2 1425 1193.52 -431.356 1269.08 
21382 2
15453800 39598.2 -18974.9 1347.33 689.844 -390.609 792.754 
15453500 39563.5 -19510 1447.4 800.358 -378.54 885.362 
21382.5 2
15453800 39917.8 -19197.1 1387.47 645.657 -449.024 786.444 
15453500 39905.7 -19815.5 1436.27 691.178 -617.239 926.667 
21383 2
15453800 40157.1 -19484.5 1394.53 483.367 -580.606 755.478 
15453500 40346.5 -20278.3 1438.4 890.505 -934.815 1291.08 
21383.5 2
15453800 40520.3 -19681.2 1392.87 733.737 -397.306 834.4 
15453500 40844.1 -20493.6 1522.93 1005.39 -435.017 1095.46 
21384 2
15453800 40917.5 -19913.4 1414.93 802.559 -469.091 929.595 
15453500 41240.9 -20661.7 1515 801.481 -339.663 870.485 
21384.5 2
15453800 41229.5 -20210.2 1487.93 630.168 -599.596 869.843 
15453500 41596.4 -20912.8 1542.6 718.249 -507.205 879.283 
21385 2
15453800 41753.4 -20460.9 1545.94 1023.26 -489.722 1134.41 
15453500 42017.1 -21056 1593.5 821.606 -279.688 867.907 
21385.5 2
15453800 42094.1 -20460.6 1582.67 666.846 0.66047 666.846 
15453500 42457 -21189.4 1646.27 860.934 -261.057 899.644 
21386 2
15453800 42467.1 -20516.1 1580.87 753.401 -112.054 761.688 
15453500 42803.5 -21193.9 1605.6 699.933 -9.02357 699.991 
21386.5 2
15453800 42824.5 -20589 1662.27 722.155 -147.34 737.032 
15453500 43087.6 -21200.4 1715.8 574.007 -13.1987 574.158 
21387 2
15453800 43220.3 -20709.3 1650 799.596 -243.098 835.733 
15453500 43462.1 -21281.6 1747.8 756.633 -164.04 774.211 
21387.5 2
15453800 43654.1 -20857.8 1578.6 876.364 -299.933 926.268 
15453500 43756.5 -21353.3 1705.47 594.613 -144.781 611.985 
21388 2
15453800 44127.1 -20942.1 1451.33 955.556 -170.236 970.601 
15453500 43948.7 -21401.5 1668.27 388.283 -97.3737 400.306 
21388.5 2
15453800 44526.4 -21121.2 1427.38 779.769 -349.845 854.653 
15453500 44064.1 -21483.3 1533.62 225.382 -159.855 276.317 
21389 2
15453800 44972.4 -21126.7 1454.73 872.847 -10.7224 872.913 
15453500 44284.1 -21408.2 1491.53 430.667 146.991 455.061 
21389.5 2
15453800 45353.9 -21143.7 1441.87 770.64 -34.4781 771.411 
15453500 44613 -21453.1 1491.13 664.377 -90.6397 670.532 
21390 2
15453800 45560.1 -21172.9 1489.93 416.566 -58.8552 420.703 
15453500 44927.1 -21590.6 1527.47 634.478 -277.845 692.647 
21390.5 2
15453800 45822.3 -21277.5 1517.33 529.697 -211.448 570.341 
15453500 45194.6 -21717.1 1528.93 540.471 -255.623 597.873 
21391 2
15453800 45999.9 -21340.7 1506.67 358.788 -127.542 380.783 
15453500 45420.1 -21759.7 1557.07 455.623 -86.0606 463.679 
21391.5 2
15453800 46172.1 -21346.8 1542.06 336.442 -12.0036 336.656 
15453500 45697.2 -21845.4 1561.62 541.243 -167.391 566.537 
21392 2
15453800 46330.2 -21450.7 1561.53 309.344 -203.237 370.134 
15453500 45765.8 -21958.9 1563.8 134.149 -222.105 259.474 
21392.5 2
15453800 46386.5 -21338.8 1549.53 113.67 225.993 252.97 
15453500 45924 -21948.2 1560.87 319.596 21.6835 320.331 
21393 2
15453800 46385.2 -21333.5 1551.8 -2.55892 10.7744 11.0741 
15453500 45991.8 -21853.3 1555.33 136.97 191.65 235.564 
21393.5 2
15453800 46441.9 -21354.3 1555.13 114.613 -42.0202 122.073 
15453500 46040.9 -21817.3 1553.73 99.1246 72.7273 122.943 
21394 2
15453800 46489.3 -21384.5 1528.07 95.7576 -61.1448 113.614 
15453500 46096.7 -21866.3 1548 112.727 -98.8552 149.933 
21394.5 2
15453800 46778.9 -21831.3 1547.27 585.051 -902.626 1075.65 
15453500 46210.5 -21967 1546.27 229.899 -203.502 307.028 
21395 2
15453800 46986.4 -22246.4 1532.69 405.16 -810.75 906.35 
15453500 46295.2 -22099.6 1577.25 165.592 -259.033 307.44 
21395.5 2
15453800 47173.9 -22567.6 1472.67 366.911 -628.498 727.759 
15453500 46447.7 -22369.3 1614.6 298.271 -527.805 606.254 
21396 2
15453800 47154.5 -22984.5 1481 -39.1919 -842.155 843.066 
15453500 46733.3 -22573.6 1610.33 577.104 -412.66 709.463 
21396.5 2
15453800 46927.3 -23142 1518.2 -458.99 -318.249 558.529 
15453500 47030.5 -22607.3 1576.27 600.269 -68.1481 604.125 
21397 2
15453800 46947 -23435.1 1511.33 39.8653 -592.189 593.529 
15453500 47288.9 -22762.1 1562.8 522.02 -312.593 608.456 
21397.5 1
15453800 46703.5 -23868.3 1500.33 -491.852 -875.017 1003.78 
21398 1
15453800 46091.1 -24092.6 1605.25 -1196.23 -438.078 1273.92 
21398.5 1
15453800 45629.1 -23533.5 1743.13 -904.101 1093.99 1419.23 
21399 1
15453800 44625.3 -23229.7 1701.87 -2027.74 613.872 2118.63 
21399.5 1
15453800 43968.2 -23092.3 1679.27 -1327.54 277.576 1356.25 
21400 1
15453800 43615.9 -22908.5 1538.67 -711.785 371.313 802.814 
21400.5 1
15453800 43109.8 -22500.6 1523.27 -1022.36 823.973 1313.07 
21401 1
15453800 42602.3 -22307.5 1522.53 -1025.32 390.168 1097.05 
21401.5 1
15453800 41850.6 -21896.1 1543.94 -1468.17 803.402 1673.61 
21402 1
15453800 40938 -21624.4 1564.53 -1785.84 531.751 1863.32 
21402.5 1
15453800 40459 -21675.7 1534.47 -967.677 -103.569 973.203 
21403 1
15453800 39906.7 -21540.7 1596.4 -1115.82 272.593 1148.64 
21403.5 1
15453800 39364.9 -21245.9 1752.13 -1094.55 595.556 1246.08 
21404 1
15453800 38931.7 -21063.7 1744 -875.152 368.215 949.459 
21404.5 1
15453800 38381.5 -20929.2 1693.13 -1111.52 271.65 1144.23 
21405 1
15453800 37872.4 -20755.3 1693.5 -994.198 339.624 1050.61 
21405.5 1
15453800 37397 -20477.4 1673.07 -930.406 543.86 1077.7 
21406 1
15453800 36953.4 -20255.7 1647.4 -896.162 447.811 1001.82 
21406.5 1
15453800 36306.6 -20071.3 1534.13 -1306.67 372.66 1358.77 
21407 1
15453800 35809.6 -19805.3 1505 -1004.04 537.239 1138.74 
21407.5 1
15453800 35190.1 -19588.3 1531.93 -1251.58 438.384 1326.14 
21408 1
15453800 34621.8 -19395.6 1577.25 -1109.87 376.506 1171.99 
21408.5 1
15453800 34074.9 -19234.2 1595.33 -1070.34 315.778 1115.95 
21409 1
15453800 33558 -19017.1 1537.93 -1044.18 438.519 1132.52 
21409.5 1
15453800 32989.3 -19011 1578.13 -1148.96 12.3906 1149.02 
21410 1
15453800 32483.8 -18881.8 1560.93 -1021.14 261.01 1053.97 
21410.5 1
15453800 31736.1 -18672.5 1503.8 -1510.57 422.896 1568.65 
21411 1
15453800 31177.5 -18446.3 1344 -1128.48 456.835 1217.45 
21411.5 1
15453800 30601.2 -18248.2 1249.38 -1125.55 387.004 1190.22 
21412 1
15453800 30078.3 -17868 1387.8 -1023.33 744.007 1265.21 
21412.5 1
15453800 29655.1 -17682.1 1500.27 -854.815 375.623 933.703 
21413 1
15453800 29308.5 -17499.3 1516.47 -700.202 369.158 791.556 
21413.5 1
15453800 28894.9 -17519.5 1497.8 -835.556 -40.6734 836.545 
21414 1
15453800 28725 -17282.8 1515.6 -343.3 478.114 588.598 
21414.5 1
15453800 28585.7 -17177.5 1609.81 -272.095 205.664 341.077 
21415 1
15453800 28490.9 -17102 1512.2 -185.429 147.75 237.094 
21415.5 1
15453800 28501 -16838.9 1585.47 20.3367 531.448 531.837 
21416 1
15453800 27958.6 -16483.9 1589.2 -1095.76 717.172 1309.59 
21416.5 1
15453800 27629.5 -16578.9 1455.8 -664.781 -191.919 691.93 
21417 1
15453800 27437.7 -16476.7 1422.93 -387.475 206.599 439.113 
21417.5 1
15453800 27158.9 -16137 1293.13 -563.232 686.195 887.747 
21418 1
15453800 26893 -15858 1264.38 -519.401 544.922 752.806 
21418.5 1
15453800 26422.1 -15602.1 1220.33 -921.461 500.848 1048.78 
21419 1
15453800 25965.1 -15435.6 1202 -923.232 336.296 982.575 
21419.5 1
15453800 25615.1 -15281 1276.73 -707.205 312.323 773.101 
21420 1
15453800 25280.7 -15076 1214.93 -675.421 414.141 792.279 
21420.5 1
15453800 24939.9 -14858.9 1320.4 -688.62 438.519 816.392 
21421 1
15453800 24574.9 -14675.8 1253.73 -737.374 369.966 824.982 
21421.5 1
15453800 24070.2 -14476.7 1278.56 -985.701 388.892 1059.64 
21422 1
15453800 23498.6 -14283.7 1266.53 -1118.57 377.732 1180.62 
21422.5 1
15453800 22849.7 -14393.6 1140.53 -1310.84 -222.088 1329.52 
21423 1
15453800 22424.1 -14295.5 1147.07 -859.933 198.249 882.489 
21423.5 1
15453800 21813.4 -14067.2 1242.2 -1233.67 461.145 1317.04 
21424 1
15453800 21172.7 -14019.9 1279.2 -1294.41 95.6229 1297.94 
21424.5 1
15453800 20648.8 -13823.7 1349.31 -1023.27 383.162 1092.66 
21425 1
15453800 20260.3 -13594.6 1339 -760.111 448.312 882.469 
21425.5 1
15453800 19956.4 -13322.5 1363.13 -614.007 549.63 824.073 
21426 1
15453800 19703.7 -13123.3 1308.8 -510.572 402.424 650.1 
21426.5 1
15453800 19528.2 -12928.9 1314.33 -353.763 392.07 528.079 
21427 1
15453800 19342.7 -12684.5 1332.8 -374.815 493.603 619.782 
21427.5 1
15453800 19165.8 -12483.5 1391.6 -357.306 406.195 540.983 
21428 1
15453800 19113.1 -12291.4 1322.5 -102.881 375.179 389.029 
21428.5 1
15453800 19048.3 -12050.8 1297.47 -126.924 470.793 487.602 
21429 1
15453800 18975.8 -11823.7 1340.33 -146.397 458.721 481.515 
21429.5 1
15453800 18854.1 -11660.2 1343.4 -245.926 330.37 411.855 
21430 1
15453800 18682.1 -11409.5 1287.4 -347.475 506.397 614.147 
21430.5 1
15453800 18529.4 -11099.7 1181.33 -308.418 625.993 697.846 
21431 1
15453800 18298.9 -10906.9 1145.13 -465.724 389.495 607.129 
21431.5 1
15453800 17917 -10674.1 1191.25 -745.833 454.696 873.508 
21432 1
15453800 17413.7 -10532 1374.27 -984.997 278.009 1023.48 
21432.5 1
15453800 17190.1 -10327.3 1363.2 -451.717 413.468 612.376 
21433 1
15453800 16931.4 -10258.4 1379.07 -522.559 139.259 540.797 
21433.5 1
15453800 16645.5 -10154.5 1444.73 -577.508 209.966 614.493 
21434 1
15453800 16418.3 -10144.8 1434.27 -458.99 19.5286 459.405 
21434.5 1
15453800 16207.1 -10001.2 1413.44 -412.638 280.493 498.946 
21435 1
15453800 16075.1 -9666.53 1384.07 -258.178 654.901 703.954 
21435.5 1
15453800 15944.5 -9469.07 1352.8 -263.838 398.923 478.278 
21436 1
15453800 15743.6 -9081.13 1306.6 -405.926 783.704 882.591 
21436.5 1
15453800 14929.8 -8542.87 1489.13 -1644.04 1087.41 1971.12 
