# Supplementary material for: Intrinsic group behaviour II: On the dependence of triad spatial dynamics on social and personal features; and on the effect of social interaction on small group dynamics
Source: PLoS One. 2019 Dec 3;14(12):e0225704. doi: 10.1371/journal.pone.0225704 (PMC6890182; doi:10.1371/journal.pone.0225704)
Supplement: S2 Data Set — (ZIP) [file pone.0225704.s002.zip › set_2_nint/group_traj_dyas_noint/traj_2_0508_54.dat]

2 15334800 15333900 0 1 0 0 2 0 1 50 50 50 1715.26 1724.93 1705.59 
20619.5 1
15333900 7069 3690 1661 0 0 0 
20620 1
15333900 7170.06 3516.75 1661 359.653 -616.548 713.78 
20620.5 1
15333900 7457.87 2873.07 1661 563.218 -1259.65 1379.83 
20621 1
15333900 7722.8 2298.8 1650.47 535.219 -1160.13 1277.64 
20621.5 1
15333900 7900.73 1615.33 1518.47 359.461 -1380.74 1426.76 
20622 1
15333900 7890.47 960.133 1456.67 -20.7407 -1323.64 1323.8 
20622.5 1
15333900 8006.27 428.133 1475.53 233.939 -1074.75 1099.91 
20623 1
15333900 8267.06 -84.3125 1544.81 509.367 -1000.87 1123.03 
20623.5 1
15333900 8579.33 -224.267 1609.8 611.098 -273.883 669.666 
20624 1
15333900 9158.53 -621.933 1607.33 1170.1 -803.367 1419.34 
20624.5 1
15333900 9398.33 -976.467 1606.2 484.444 -716.229 864.679 
20625 1
15333900 9647.47 -1482.87 1658.93 503.3 -1023.03 1140.13 
20625.5 1
15333900 9927.73 -1862.27 1616.13 566.195 -766.465 952.914 
20626 1
15333900 10289.9 -2224.13 1635.27 731.717 -731.044 1034.33 
20626.5 1
15333900 10591.6 -2675.44 1702 589.119 -881.453 1060.2 
20627 1
15333900 10867.5 -3057.27 1656.27 539.93 -747.22 921.879 
20627.5 1
15333900 11152.2 -3434.4 1658.53 575.219 -761.886 954.645 
20628 2
15334800 11331 -4849.5 1673.12 0 0 0 
15333900 11508.3 -3867.53 1623 719.327 -875.017 1132.73 
20628.5 2
15334800 11555.1 -5062.4 1659.93 591.381 -561.741 815.65 
15333900 11840.7 -4261.8 1642.93 671.65 -796.498 1041.88 
20629 2
15334800 11924.8 -5678.53 1566.8 746.801 -1244.71 1451.56 
15333900 12281.5 -4683.73 1672.47 890.505 -852.391 1232.71 
20629.5 2
15334800 12344.5 -6207 1600.2 847.811 -1067.61 1363.3 
15333900 12632.3 -5194.93 1626.87 708.687 -1032.73 1252.5 
20630 2
15334800 12782.9 -6600.75 1677.62 856.266 -769.043 1150.92 
15333900 12987.2 -5670 1657.06 693.075 -927.865 1158.14 
20630.5 2
15334800 13154.5 -7072.93 1720.13 727.316 -924.038 1175.94 
15333900 13367.8 -6063.13 1704.2 744.839 -769.341 1070.83 
20631 2
15334800 13567.7 -7427.27 1760.53 834.613 -715.825 1099.54 
15333900 13654.1 -6515.73 1730.8 578.316 -914.343 1081.88 
20631.5 2
15334800 13860.2 -7783.4 1744.6 590.976 -719.461 931.063 
15333900 13917.1 -6863.93 1699.33 531.448 -703.434 881.622 
20632 2
15334800 14179.1 -8204.47 1669.27 644.31 -850.64 1067.11 
15333900 14167.4 -7296.27 1671.67 505.589 -873.401 1009.18 
20632.5 2
15334800 14577.2 -8724.47 1637.6 804.175 -1050.51 1322.97 
15333900 14457.8 -7817.67 1640.2 586.667 -1053.33 1205.69 
20633 2
15334800 14972.2 -9330.38 1639.56 771.582 -1183.41 1412.73 
15333900 14844.3 -8454.44 1625.44 754.907 -1243.69 1454.87 
20633.5 2
15334800 15413.1 -9870.2 1734.87 862.655 -1056.41 1363.88 
15333900 15273.9 -9119.53 1757.27 840.745 -1301.56 1549.49 
20634 2
15334800 15758.2 -10197.5 1646.73 697.239 -661.145 960.861 
15333900 15571.5 -9591.27 1764.67 601.212 -952.997 1126.79 
20634.5 2
15334800 16084.5 -10681.9 1723.13 659.125 -978.721 1179.97 
15333900 15934.3 -9998.13 1760.73 732.795 -821.953 1101.18 
20635 2
15334800 16368.9 -11045.6 1674.4 574.545 -734.68 932.661 
15333900 16175.9 -10377.5 1724.6 488.215 -766.33 908.634 
20635.5 2
15334800 16695.2 -11470.8 1702.87 659.259 -858.99 1082.81 
15333900 16546.5 -10731.2 1713.47 748.552 -714.613 1034.89 
20636 2
15334800 17064.1 -11887.4 1708.6 745.185 -841.616 1124.11 
15333900 16814.1 -11099.3 1719.73 540.741 -743.569 919.399 
20636.5 2
15334800 17586.5 -12268.4 1566.81 1020.38 -744.214 1262.94 
15333900 17229.3 -11522.8 1694.19 810.897 -827.238 1158.39 
20637 2
15334800 18135.8 -12664.7 1552.2 1072.85 -773.885 1322.84 
15333900 17696.7 -11941.4 1723.53 912.931 -817.554 1225.49 
20637.5 2
15334800 18565.9 -13005.2 1594.73 868.956 -687.946 1108.31 
15333900 18459.7 -12349.5 1665.33 1541.41 -824.512 1748.08 
20638 2
15334800 19000.3 -13322.6 1617.27 877.441 -641.212 1086.76 
15333900 18874.2 -12722.4 1641.07 837.306 -753.266 1126.27 
20638.5 2
15334800 19397.7 -13645.9 1575.2 802.828 -653.199 1034.99 
15333900 19222.3 -13038.3 1662.07 703.3 -638.249 949.733 
20639 2
15334800 19756.2 -14040.7 1693.8 724.31 -797.576 1077.38 
15333900 19554.3 -13420.4 1698.07 670.572 -771.852 1022.46 
20639.5 2
15334800 20150.1 -14268.5 1680.6 795.69 -460.067 919.122 
15333900 19961.9 -13730.3 1729 823.434 -626.128 1034.45 
20640 2
15334800 20555.5 -14550.2 1714.75 791.862 -550.358 964.334 
15333900 20386.4 -14034.2 1729.38 829.24 -593.587 1019.8 
20640.5 2
15334800 21048.1 -14757.5 1638.73 964.057 -405.643 1045.92 
15333900 20798.6 -14268.5 1684.47 806.58 -458.48 927.78 
20641 2
15334800 21551.7 -15071.2 1546.6 1017.24 -633.67 1198.46 
15333900 21221.7 -14517.7 1625.6 854.68 -503.434 991.93 
20641.5 1
15333900 21795 -14799.9 1656.47 1155.91 -568.817 1288.29 
20642 1
15333900 22293.5 -15017.5 1698.47 1007 -439.596 1098.77 
20642.5 1
15333900 22840.7 -15187.8 1620.13 1105.45 -344.108 1157.77 
20643 1
15333900 23396.5 -15279.7 1701.75 1085.61 -179.468 1100.35 
20643.5 1
15333900 23944.3 -15458.7 1703.07 1071.95 -350.253 1127.72 
20644 1
15333900 24378.5 -15507.3 1678.53 877.306 -98.1818 882.783 
20644.5 1
15333900 24834.5 -15593.5 1723.2 921.077 -174.276 937.42 
20645 1
15333900 25396.7 -15830.9 1715 1135.89 -479.596 1232.99 
20645.5 1
15333900 25908.6 -16051.2 1689.2 1034.07 -444.983 1125.75 
20646 1
15333900 26533.8 -16219.5 1747.07 1263.03 -340.067 1308.01 
20646.5 1
15333900 27209.8 -16500.1 1687.5 1320.34 -548.031 1429.55 
20647 1
15333900 27838.1 -16618 1750.73 1229.46 -230.675 1250.91 
20647.5 1
15333900 28393.5 -16728.4 1839.07 1122.02 -223.03 1143.97 
20648 1
15333900 28911.5 -16872.1 1735 1046.6 -290.236 1086.1 
20648.5 1
15333900 29389.6 -17032.3 1755.53 965.791 -323.636 1018.57 
20649 1
15333900 29918 -17171 1729.93 1067.47 -280.269 1103.65 
20649.5 1
15333900 30398.2 -17392.1 1701.27 970.101 -446.599 1067.96 
20650 1
15333900 30871.6 -17584.5 1657.31 924.658 -375.846 998.125 
20650.5 1
15333900 31505.6 -17855 1554 1240.66 -529.354 1348.87 
20651 1
15333900 32267.1 -18029.1 1567.07 1538.45 -351.65 1578.13 
20651.5 1
15333900 33005.3 -18153.7 1658.8 1491.18 -251.717 1512.27 
20652 1
15333900 33555.2 -18240.5 1715.6 1110.98 -175.488 1124.75 
20652.5 1
15333900 34142.1 -18209.2 1753.07 1185.72 63.2997 1187.41 
20653 1
15333900 34672.3 -18306.6 1710.31 1035.51 -190.161 1052.82 
20653.5 1
15333900 35194.7 -18308.9 1708.87 1022.35 -4.6396 1022.36 
20654 1
15333900 35694.7 -18318.4 1705 1009.97 -19.1246 1010.15 
20654.5 1
15333900 36250.7 -18269.7 1667 1123.37 98.4512 1127.67 
20655 1
15333900 36881.7 -18349.6 1651.33 1274.61 -161.481 1284.8 
20655.5 1
15333900 37467.1 -18339.2 1642.93 1182.63 21.0101 1182.81 
20656 1
15333900 38019.5 -18414.1 1625.67 1115.96 -151.246 1126.16 
20656.5 1
15333900 38664.7 -18379 1596.56 1260.2 68.4896 1262.06 
20657 1
15333900 39286.9 -18383.6 1595.6 1217.57 -9.00196 1217.61 
20657.5 1
15333900 39839.8 -18281.7 1599.87 1117.04 205.926 1135.86 
20658 1
15333900 40360.8 -18278.2 1616.8 1052.53 7.00337 1052.55 
20658.5 1
15333900 40770.7 -18140.1 1624.27 826.478 278.36 872.096 
20659 1
15333900 41266.5 -18005.5 1644.67 999.597 271.371 1035.78 
20659.5 1
15333900 41584.7 -17773.5 1667.2 642.828 468.687 795.547 
20660 1
15333900 41920.4 -17593.5 1660.31 655.672 351.628 744.008 
20660.5 1
15333900 42064.1 -17442.1 1652.67 281.205 296.217 408.437 
