# Supplementary material for: Intrinsic group behaviour II: On the dependence of triad spatial dynamics on social and personal features; and on the effect of social interaction on small group dynamics
Source: PLoS One. 2019 Dec 3;14(12):e0225704. doi: 10.1371/journal.pone.0225704 (PMC6890182; doi:10.1371/journal.pone.0225704)
Supplement: S2 Data Set — (ZIP) [file pone.0225704.s002.zip › set_2_nint/group_traj_dyas_noint/traj_2_0508_53.dat]

2 15312300 15312200 0 0 1 0 1 1 0 20 20 20 1628.1 1655.18 1601.01 
20482.5 1
15312200 5904 4187.12 1664.62 0 0 0 
20483 1
15312200 5971 3772.53 1698.07 176.781 -1093.91 1108.1 
20483.5 2
15312300 8112.83 2540.17 1077.5 0 0 0 
15312200 6286.13 3312.6 1738.53 636.633 -929.158 1126.34 
20484 2
15312300 8316.69 2076.75 1182.12 441.243 -1003.07 1095.83 
15312200 6492.88 2828.5 1677.69 403.792 -945.508 1028.12 
20484.5 2
15312300 8459.53 1476.33 1265.27 279.542 -1174.98 1207.78 
15312200 6764.6 2329.27 1625 531.751 -976.973 1112.31 
20485 2
15312300 8522.6 972 1288.73 127.407 -1018.86 1026.79 
15312200 7035.4 1839 1579.2 547.071 -990.438 1131.48 
20485.5 2
15312300 8565.27 445.733 1326.8 86.1953 -1063.16 1066.65 
15312200 7308 1359.47 1616.07 550.707 -968.754 1114.34 
20486 2
15312300 8679.33 -32.8 1466.4 230.438 -966.734 993.819 
15312200 7706.33 907 1578.73 804.714 -914.074 1217.82 
20486.5 2
15312300 8969 -531.4 1524.07 585.185 -1007.27 1164.92 
15312200 7909.93 505.933 1543 411.313 -810.236 908.659 
20487 2
15312300 9133.75 -963.875 1517.56 321.777 -844.678 903.892 
15312200 8181.19 57.5 1493.94 529.793 -875.846 1023.62 
20487.5 2
15312300 9330.67 -1323.2 1511 385.356 -703.18 801.849 
15312200 8418.47 -431.8 1648.6 464.343 -957.534 1064.18 
20488 2
15312300 9510.87 -1835.67 1457.4 364.04 -1035.29 1097.43 
15312200 8938.33 -810.267 1583.93 1050.24 -764.579 1299.07 
20488.5 2
15312300 10088.7 -2232.67 1493.6 1167.41 -802.02 1416.36 
15312200 9251.67 -1151.8 1616.13 632.997 -689.966 936.343 
20489 2
15312300 10416.1 -2548.8 1522.2 661.414 -638.653 919.427 
15312200 9499.47 -1658.8 1513.8 500.606 -1024.24 1140.03 
20489.5 2
15312300 10758.3 -2765.8 1507.2 691.178 -438.384 818.479 
15312200 9828.93 -2068.27 1519 665.589 -827.205 1061.73 
20490 2
15312300 11041.8 -3083.4 1486 572.795 -641.616 860.096 
15312200 10177.4 -2549.93 1580.93 703.973 -973.064 1201.01 
20490.5 2
15312300 11371.9 -3522.25 1526.38 644.678 -857.129 1072.51 
15312200 10568.6 -2904.06 1602.75 764.111 -691.659 1030.66 
20491 2
15312300 11734.6 -3847.47 1506.13 708.447 -635.189 951.505 
15312200 10781.1 -3207.93 1541.53 414.925 -593.498 724.156 
20491.5 2
15312300 11949.5 -4296.4 1519.47 434.209 -906.936 1005.52 
15312200 11091.7 -3633.47 1549.33 627.609 -859.663 1064.38 
20492 2
15312300 12200.6 -4734.6 1498.33 507.205 -885.253 1020.26 
15312200 11323.7 -4089.6 1614.53 468.687 -921.481 1033.83 
20492.5 2
15312300 12479.4 -5233.53 1477.4 563.232 -1007.95 1154.64 
15312200 11480.8 -4588.2 1578.13 317.306 -1007.27 1056.07 
20493 2
15312300 12946.7 -5600.27 1519 943.973 -740.875 1199.99 
15312200 11849.1 -4994.73 1599.27 743.973 -821.279 1108.15 
20493.5 2
15312300 13339.5 -5968 1571.93 793.535 -742.896 1087.01 
15312200 12180.7 -5595.8 1552.33 669.899 -1214.28 1386.81 
20494 2
15312300 13772.4 -6290.62 1571.44 845.524 -630.127 1054.5 
15312200 12614 -6068.06 1607.56 846.354 -922.388 1251.84 
20494.5 2
15312300 14124.4 -6600.07 1589.87 688.894 -605.561 917.213 
15312200 13060.9 -6423.93 1688.13 874.625 -696.42 1118.02 
20495 2
15312300 14445.8 -6943.4 1552.87 649.293 -693.603 950.087 
15312200 13381.1 -6754 1691.53 646.869 -666.801 929.012 
20495.5 2
15312300 14768.5 -7358.33 1510.47 651.987 -838.249 1061.95 
15312200 13730.1 -7035.33 1694.2 705.051 -568.35 905.604 
20496 2
15312300 15181.9 -7958.07 1478.33 835.017 -1211.58 1471.46 
15312200 14037.5 -7337.33 1688.8 621.01 -610.101 870.561 
20496.5 2
15312300 15515.9 -8402.53 1568.67 674.882 -897.912 1123.26 
15312200 14273.3 -7561.8 1631 476.364 -453.468 657.69 
20497 2
15312300 15831.1 -8843.69 1531.19 615.487 -861.629 1058.88 
15312200 14656.3 -7855.88 1585.69 748.006 -574.365 943.085 
20497.5 2
15312300 16206.3 -9186.93 1579.2 734.385 -671.714 995.249 
15312200 15315.4 -8474.4 1542.47 1289.8 -1210.42 1768.81 
20498 2
15312300 16621 -9542.87 1619.07 837.71 -719.057 1103.99 
15312200 15744.1 -8889.4 1632.27 865.993 -838.384 1205.33 
20498.5 2
15312300 17060.7 -9828.33 1644.93 888.35 -576.7 1059.13 
15312200 16053.8 -9242.13 1662.87 625.724 -712.593 948.324 
20499 2
15312300 17408.5 -10069.9 1732.73 702.626 -487.946 855.439 
15312200 16421.1 -9669 1701.73 742.088 -862.357 1137.7 
20499.5 2
15312300 17775.3 -10381.7 1725.93 741.01 -629.899 972.558 
15312200 16748.9 -10015.7 1666.8 662.088 -700.337 963.759 
20500 2
15312300 18176.5 -10681.6 1671.47 810.505 -605.926 1011.96 
15312200 17116.1 -10323.3 1707.8 741.953 -621.414 967.807 
20500.5 2
15312300 18471.1 -11044.5 1705.62 575.374 -708.789 912.928 
15312200 17553.8 -10629.6 1759.75 854.72 -598.356 1043.35 
20501 2
15312300 19066.7 -11397 1694.6 1165.44 -689.824 1354.3 
15312200 18050.3 -10769.6 1655.4 971.657 -273.924 1009.53 
20501.5 2
15312300 19793.4 -11504.5 1632.87 1468.15 -217.239 1484.13 
15312200 18614.5 -11170.5 1524.87 1139.8 -809.966 1398.28 
20502 2
15312300 20208.3 -11783.3 1605.2 838.114 -563.232 1009.79 
15312200 19063.9 -11475.5 1575.33 908.013 -616.162 1097.33 
20502.5 2
15312300 20517.4 -12139.7 1590.67 624.512 -719.865 953.006 
15312200 19533.3 -11712.9 1654.6 948.148 -479.596 1062.54 
20503 2
15312300 20923.5 -12487.4 1606.07 820.337 -702.492 1080.02 
15312200 19889.1 -12007.9 1692.53 718.923 -595.825 933.733 
20503.5 2
15312300 21142.3 -12863.7 1632.47 442.155 -760.135 879.378 
15312200 20199.8 -12314.8 1659.07 627.609 -620.067 882.257 
20504 2
15312300 21515.1 -13196.1 1651.81 728.109 -649.333 975.59 
15312200 20567.2 -12607.2 1637.06 717.676 -571.069 917.158 
20504.5 2
15312300 21957.5 -13501.6 1630.27 865.639 -597.798 1052 
15312200 20884.7 -12920.3 1656.67 621.168 -612.679 872.482 
20505 2
15312300 22322.9 -13794.1 1574.33 738.316 -590.976 945.708 
15312200 21176.8 -13089.9 1650.4 590.168 -342.761 682.484 
20505.5 2
15312300 22710 -14120.5 1488.6 781.953 -659.394 1022.86 
15312200 21566.2 -13342.7 1631.87 786.667 -510.707 937.905 
20506 2
15312300 23203.7 -14305.6 1456.2 997.441 -373.872 1065.21 
15312200 21985.2 -13523.4 1611.8 846.465 -364.983 921.8 
20506.5 2
15312300 23844.3 -14497.9 1481.6 1294.14 -388.552 1351.21 
15312200 22451.4 -13785.8 1534.53 941.818 -530.101 1080.75 
20507 2
15312300 24347.4 -14619.4 1503.69 982.503 -237.191 1010.73 
15312200 22979.4 -13992.2 1432.38 1031.32 -403.101 1107.3 
20507.5 2
15312300 24890.6 -14698.9 1521.87 1063.06 -155.691 1074.4 
15312200 23566.9 -14113.9 1353.07 1149.7 -238.12 1174.1 
20508 2
15312300 25329.4 -14807.1 1484.27 884.677 -218.011 911.144 
15312200 24086.1 -14310.7 1565.13 1046.77 -396.909 1119.5 
20508.5 2
15312300 25715.6 -14819 1591.87 780.202 -24.1077 780.574 
15312200 24532.4 -14463.9 1645.4 901.549 -309.495 953.193 
20509 2
15312300 26165.2 -15056.4 1504.87 908.283 -479.596 1027.13 
15312200 24981.3 -14670.7 1571.93 906.801 -417.778 998.412 
20509.5 2
15312300 26701.5 -15322.7 1433.13 1083.5 -538.047 1209.74 
15312200 25346.9 -14890.1 1598 738.721 -443.098 861.419 
20510 2
15312300 27166.2 -15611.1 1471.4 938.721 -582.492 1104.76 
15312200 25744.9 -15098.7 1521.2 803.906 -421.549 907.727 
20510.5 2
15312300 27637.5 -15960.2 1504.5 920.508 -681.877 1145.55 
15312200 26177.4 -15378.2 1473.25 844.743 -545.809 1005.73 
20511 2
15312300 28150.9 -16177.1 1599.87 1004.76 -424.552 1090.78 
15312200 26695.1 -15648.9 1473.8 1013.1 -529.835 1143.28 
20511.5 2
15312300 28571 -16372.3 1585.2 848.62 -394.209 935.711 
15312200 27169.9 -15900.1 1467.13 959.327 -507.34 1085.22 
20512 2
15312300 29046 -16394 1621.73 959.596 -43.9057 960.6 
15312200 27711.1 -16052.3 1604.33 1093.33 -307.475 1135.75 
20512.5 2
15312300 29476.9 -16433 1632.13 870.572 -78.7879 874.13 
15312200 28138.3 -16164.6 1561.4 863.03 -226.936 892.368 
20513 2
15312300 29946.8 -16554.7 1592.33 949.226 -245.926 980.566 
15312200 28592.2 -16179.3 1670.4 916.902 -29.6296 917.381 
20513.5 2
15312300 30503.5 -16631.5 1514.47 1124.58 -155.152 1135.23 
15312200 29028.8 -16216 1677.07 882.02 -74.2088 885.136 
20514 2
15312300 30965.1 -16704.2 1496.88 901.676 -142.025 912.793 
15312200 29441.5 -16340.7 1719.38 806.055 -243.53 842.04 
20514.5 2
15312300 31604.4 -16794.6 1438.07 1251.03 -176.81 1263.46 
15312200 29876.1 -16378.6 1705.47 850.554 -74.1928 853.784 
20515 2
15312300 32157.1 -16857.2 1352.6 1116.5 -126.465 1123.64 
15312200 30312.3 -16483.4 1684.67 881.077 -211.717 906.158 
20515.5 2
15312300 32792.7 -16993.9 1320.47 1284.04 -276.229 1313.42 
15312200 30831.1 -16511.4 1534.47 1048.22 -56.5657 1049.74 
20516 2
15312300 33378.5 -17034.3 1509.8 1183.57 -81.4815 1186.37 
15312200 31297.8 -16683.3 1533.4 942.761 -347.34 1004.71 
20516.5 2
15312300 33854.8 -17059.7 1405.2 962.155 -51.3131 963.522 
15312200 31709.3 -16900.1 1482.53 831.246 -437.845 939.509 
20517 2
15312300 34396.9 -17140.9 1418.44 1058.74 -158.732 1070.57 
15312200 32265.7 -17037.1 1379.75 1086.76 -267.57 1119.21 
20517.5 2
15312300 34867 -17222.5 1479.87 920.01 -159.679 933.764 
15312200 32931.1 -17445.9 1580.47 1302.11 -800.139 1528.31 
20518 2
15312300 35271.9 -17149.9 1520.27 818.047 146.667 831.091 
15312200 33390 -17538.3 1560.73 927.138 -186.532 945.716 
20518.5 2
15312300 35684.9 -17318.7 1539.2 834.343 -340.875 901.291 
15312200 33866.1 -17557.5 1564.13 961.751 -38.7879 962.533 
20519 2
15312300 36287.7 -17546.5 1524.33 1217.78 -460.202 1301.83 
15312200 34287.9 -17579.9 1580.07 852.121 -45.3872 853.329 
20519.5 2
15312300 36736.5 -17684.4 1490.4 906.532 -278.653 948.392 
15312200 34732.9 -17601.3 1576.67 898.99 -43.0976 900.022 
20520 2
15312300 37252.5 -17978.3 1438.53 1042.56 -593.805 1199.81 
15312200 35149.8 -17645.1 1578.13 842.29 -88.4848 846.925 
20520.5 2
15312300 37706.1 -18324.9 1446.56 885.799 -676.839 1114.79 
15312200 35652.9 -17699.9 1597.12 982.69 -107.048 988.504 
20521 2
15312300 38220.1 -18593.5 1487 1006.01 -525.75 1135.11 
15312200 36109.8 -17786 1574.47 894.056 -168.542 909.803 
20521.5 2
15312300 38632.6 -18950.5 1479.07 833.266 -721.077 1101.95 
15312200 36577.2 -17931.7 1582 944.242 -294.411 989.076 
20522 2
15312300 39030.6 -19234.2 1466.36 761.064 -542.476 934.612 
15312200 37182.2 -18148.6 1496.55 1156.75 -414.729 1228.85 
20522.5 2
15312300 39426.2 -19592.4 1466.33 847.031 -767.062 1142.74 
15312200 37604.2 -18346.4 1468.67 903.679 -423.477 997.982 
20523 2
15312300 39875.8 -19909.4 1478.67 908.283 -640.404 1111.35 
15312200 37960.2 -18608.9 1553.93 719.192 -530.37 893.605 
20523.5 2
15312300 40715.3 -20394.8 1484.5 1639.67 -947.949 1893.97 
15312200 38338.1 -18910.4 1540.25 738.013 -588.875 944.159 
20524 2
15312300 40949.9 -20524.7 1584.2 459.141 -254.24 524.831 
15312200 38780.5 -19219.5 1561.33 865.892 -604.754 1056.17 
20524.5 2
15312300 41392.8 -20719.5 1597.93 894.68 -393.67 977.46 
15312200 39199.7 -19452.4 1529.53 846.734 -470.572 968.709 
20525 2
15312300 42158.7 -20973.4 1620 1547.34 -512.862 1630.12 
15312200 39519.6 -19690.2 1541.2 646.33 -480.404 805.314 
20525.5 2
15312300 42344.1 -21111.2 1604.4 374.411 -278.384 466.563 
15312200 39939 -19946.6 1510.2 847.273 -517.98 993.063 
20526 2
15312300 42407.8 -21185.3 1639.87 128.754 -149.764 197.502 
15312200 40525.7 -20253.7 1496.6 1185.19 -620.471 1337.78 
20526.5 2
15312300 43010.9 -21248.3 1622.73 1218.32 -127.138 1224.93 
15312200 41068.5 -20538.9 1544.8 1096.7 -576.027 1238.77 
20527 2
15312300 43440.7 -21523.6 1581.38 839.494 -537.809 996.99 
15312200 41471 -20705.8 1654.94 786.068 -326.066 851.012 
20527.5 2
15312300 44039.5 -21666.3 1520.93 1171.91 -279.273 1204.73 
15312200 41935.1 -20964.8 1709 908.284 -506.825 1040.12 
20528 2
15312300 44483.1 -21747.5 1508.47 896.027 -163.906 910.895 
15312200 42489.4 -20854.1 1705.8 1119.73 223.704 1141.86 
20528.5 2
15312300 45028.8 -21950.3 1581.73 1102.49 -409.697 1176.15 
15312200 42962.9 -20996.6 1694.87 956.633 -287.946 999.029 
20529 2
15312300 45580.1 -22074.1 1587.47 1113.8 -250.101 1141.54 
15312200 43306.4 -21230 1649.6 693.872 -471.515 838.919 
20529.5 2
15312300 46009.6 -22399.1 1622.07 867.609 -656.566 1088.04 
15312200 43826.7 -21437.7 1696.87 1051.18 -419.663 1131.85 
20530 2
15312300 46234.9 -22737.7 1661.8 455.219 -684.04 821.666 
15312200 44323.9 -21599.1 1596.33 1004.44 -325.926 1056 
20530.5 2
15312300 46562.2 -22959.2 1615.88 639.168 -432.78 771.903 
15312200 44720.7 -21809.8 1497.81 774.91 -411.491 877.389 
20531 2
15312300 47020.5 -23282 1624.53 896.828 -631.605 1096.92 
15312200 45141.5 -21993.7 1604.6 823.573 -359.915 898.783 
20531.5 1
15312200 45610.7 -22186.7 1644.4 947.744 -390.034 1024.86 
20532 1
15312200 46011.2 -22490.1 1670.67 809.158 -612.795 1015.01 
20532.5 1
15312200 46345.7 -22721.8 1655.47 675.69 -468.148 822.022 
20533 1
15312200 46677.1 -22914.7 1601.67 669.495 -389.63 774.619 
20533.5 1
15312200 47026.1 -23323.6 1563.56 681.755 -798.625 1050.04 
