# Supplementary material for: Intrinsic group behaviour II: On the dependence of triad spatial dynamics on social and personal features; and on the effect of social interaction on small group dynamics
Source: PLoS One. 2019 Dec 3;14(12):e0225704. doi: 10.1371/journal.pone.0225704 (PMC6890182; doi:10.1371/journal.pone.0225704)
Supplement: S2 Data Set — (ZIP) [file pone.0225704.s002.zip › set_2_nint/group_traj_dyas_noint/traj_2_0508_52.dat]

2 15293402 15293400 0 1 0 0 2 0 1 50 50 50 1703.45 1709.7 1697.21 
20373.5 1
15293400 43388 -17872 1588 0 0 0 
20374 1
15293400 43434.7 -17806.4 1586.87 176.768 248.485 304.945 
20374.5 1
15293402 41469.6 -18413.9 1644.82 0 0 0 
20374.5 1
15293400 43407.1 -17754.7 1581 -66.7474 125.182 141.865 
20375 2
15293402 40924.8 -18580.5 1646.33 -1270.01 -388.401 1328.08 
15293400 41599.1 -17738.4 1758.14 -2550.01 22.9498 2550.11 
20375.5 2
15293402 40194.9 -18777.3 1597.73 -1471.64 -396.774 1524.19 
15293400 41076.7 -17658.5 1697.47 -1435.37 219.492 1452.06 
20376 2
15293402 39362.7 -18990.1 1611.33 -1677.82 -428.898 1731.77 
15293400 40356.1 -17656.4 1656.33 -1452.82 4.30107 1452.83 
20376.5 2
15293402 38502 -19037.9 1620.25 -1680.99 -93.4977 1683.59 
15293400 39507.8 -17471.8 1641 -1656.87 360.522 1695.64 
20377 2
15293402 37624.2 -18990.9 1674.67 -1717.81 92.1151 1720.28 
15293400 38655 -17629.7 1603.07 -1668.79 -309.043 1697.16 
20377.5 2
15293402 36694.3 -19014.9 1650.4 -1878.52 -48.4848 1879.14 
15293400 37729.3 -17618.3 1610.73 -1870.17 23.165 1870.31 
20378 2
15293402 35802.9 -18881.9 1680.93 -1800.81 268.552 1820.72 
15293400 36777.2 -17539 1588.73 -1923.37 160.135 1930.02 
20378.5 2
15293402 35028.4 -18803.3 1744.27 -1564.71 158.788 1572.75 
15293400 35868.1 -17563 1657 -1836.5 -48.4848 1837.14 
20379 2
15293402 34314.6 -18662.1 1712.27 -1442.02 285.253 1469.96 
15293400 35026 -17637.5 1676.87 -1701.28 -150.438 1707.92 
20379.5 2
15293402 33476.6 -18598.9 1650.44 -1636.67 123.551 1641.33 
15293400 34284.2 -17658.2 1631.12 -1448.85 -40.5924 1449.42 
20380 2
15293402 32605.7 -18609.3 1640.87 -1704.29 -20.3359 1704.41 
15293400 33624.5 -17604.7 1592.73 -1291.04 104.729 1295.28 
20380.5 2
15293402 31573.6 -18267.9 1711.6 -2085.12 689.562 2196.18 
15293400 32613.5 -17562.9 1582.53 -2042.42 84.5791 2044.17 
20381 2
15293402 30663.9 -17972.3 1675.13 -1837.71 597.306 1932.34 
15293400 31537.6 -17337 1498.93 -2173.47 456.296 2220.85 
20381.5 2
15293402 29871.9 -17620.1 1631.73 -1577.82 701.461 1726.72 
15293400 30637.2 -17062.2 1557.13 -1793.63 547.41 1875.3 
20382 2
15293402 29093.8 -17357.3 1664.33 -1562.38 527.845 1649.14 
15293400 29826.5 -16789 1700.13 -1627.98 548.594 1717.93 
20382.5 2
15293402 28383.3 -17146 1700.87 -1435.29 426.801 1497.4 
15293400 29163.6 -16658.5 1715.53 -1339.12 263.704 1364.84 
20383 2
15293402 27593.3 -16995 1736.6 -1596.09 305.051 1624.98 
15293400 28499.8 -16324.5 1715.47 -1341.01 674.613 1501.14 
20383.5 2
15293402 26826 -16749.2 1727.27 -1550.03 496.566 1627.63 
15293400 27729.6 -16005.8 1654.27 -1555.96 643.906 1683.93 
20384 2
15293402 25962.7 -16443.9 1673.62 -1686.16 596.216 1788.46 
15293400 27007.4 -15674.1 1598.12 -1410.6 647.925 1552.28 
20384.5 2
15293402 25125.9 -16079.2 1707.6 -1631.23 710.989 1779.44 
15293400 26287.2 -15304.5 1621 -1403.85 720.46 1577.93 
20385 2
15293402 24428.2 -15788.9 1671.53 -1409.43 586.532 1526.6 
15293400 25529.9 -14904.2 1657.07 -1529.83 808.62 1730.39 
20385.5 2
15293402 23775.7 -15485.5 1654.93 -1318.11 612.929 1453.65 
15293400 24844.3 -14638.5 1659.8 -1385.05 536.835 1485.45 
20386 2
15293402 23059.8 -15231.3 1635.27 -1446.33 513.535 1534.79 
15293400 24073.2 -14410.9 1687.67 -1557.85 459.798 1624.28 
20386.5 2
15293402 22254.1 -14979.7 1621.07 -1627.61 508.283 1705.13 
15293400 23285.1 -14233.7 1595 -1592.05 357.845 1631.77 
20387 2
15293402 21437.9 -14640.5 1618.67 -1648.89 685.253 1785.61 
15293400 22344.5 -13847.7 1546.2 -1900.34 779.933 2054.16 
20387.5 2
15293402 20756.9 -14283.7 1639.25 -1330.19 696.834 1501.66 
15293400 21601.3 -13610.4 1640 -1451.47 463.46 1523.67 
20388 2
15293402 20075.9 -13926.1 1692.53 -1332.57 699.715 1505.1 
15293400 20955.5 -13372.9 1652.4 -1263.89 464.791 1346.64 
20388.5 2
15293402 19420 -13472.8 1761.93 -1325.12 915.825 1610.8 
15293400 20295.2 -13114.8 1665.33 -1333.87 521.347 1432.14 
20389 2
15293402 18854.1 -13025.7 1705.8 -1143.3 903.165 1457 
15293400 19702.4 -12627.2 1680.47 -1197.58 985.051 1550.65 
20389.5 2
15293402 18229.3 -12539.7 1632.67 -1262.09 981.953 1599.09 
15293400 19195 -12118.9 1684.27 -1025.05 1026.8 1450.88 
20390 2
15293402 17480 -12016.2 1608.4 -1513.8 1057.51 1846.6 
15293400 18595.9 -11652.9 1692.93 -1210.24 941.414 1533.27 
20390.5 2
15293402 16601.6 -11390.4 1705.31 -1715.58 1222.19 2106.41 
15293400 17503.6 -10993.4 1732.19 -2133.41 1288.2 2492.17 
20391 2
15293402 16071.1 -10858.8 1723.07 -1038.14 1040.39 1469.74 
15293400 16981.9 -10500.9 1716.93 -1020.92 963.682 1403.91 
20391.5 2
15293402 15538.8 -10371.5 1716.6 -1075.42 984.377 1457.92 
15293400 16520.2 -10069.3 1700.27 -932.795 871.919 1276.85 
20392 2
15293402 15052.5 -9873.47 1744.6 -982.492 1006.2 1406.31 
15293400 15993.3 -9712.4 1757.8 -1064.51 721.077 1285.74 
20392.5 2
15293402 14456.6 -9433.47 1781.73 -1203.77 888.889 1496.39 
15293400 15391.5 -9287.33 1759.6 -1215.62 858.721 1488.33 
20393 2
15293402 13782.3 -8743.13 1727 -1359.41 1391.8 1945.53 
15293400 14773.6 -8630.33 1715.73 -1245.83 1324.6 1818.42 
20393.5 2
15293402 13136.7 -8038.87 1684.87 -1301.75 1419.89 1926.3 
15293400 13989.6 -7937.13 1665.8 -1580.65 1397.58 2109.9 
20394 2
15293402 12546.1 -7563.62 1740.69 -1153.4 928.206 1480.51 
15293400 13476.4 -7511.12 1690.62 -1002.27 832.048 1302.63 
20394.5 2
15293402 12002.5 -7035.27 1734.8 -1063.91 1033.97 1483.58 
15293400 12886.1 -7091.07 1709.87 -1155.19 822.032 1417.82 
20395 2
15293402 11342.4 -6465.8 1632.13 -1333.47 1150.44 1761.15 
15293400 12387.1 -6574.13 1710.13 -1008.08 1044.31 1451.49 
20395.5 2
15293402 10733.5 -5803.73 1619.87 -1230.17 1337.51 1817.21 
15293400 11914.8 -5941 1687.73 -954.209 1279.06 1595.78 
20396 2
15293402 10257.4 -5179.4 1622.8 -961.751 1261.28 1586.12 
15293400 11404.9 -5281.33 1603.73 -1030.17 1332.66 1684.41 
20396.5 2
15293402 9890.93 -4499.73 1673.07 -740.337 1373.06 1559.94 
15293400 10937.9 -4575.13 1592.33 -943.434 1426.67 1710.39 
20397 2
15293402 9543.6 -3813.47 1723.4 -701.684 1386.4 1553.85 
15293400 10547.7 -3967.2 1679.27 -788.148 1228.15 1459.29 
20397.5 2
15293402 9076.75 -3069 1682.25 -911.816 1454.04 1716.28 
15293400 10121.1 -3327.25 1652.5 -833.219 1249.9 1502.17 
20398 2
15293402 8630.47 -2400.47 1679.53 -873.353 1308.28 1573.01 
15293400 9764.87 -2757.13 1681.93 -697.179 1115.69 1315.61 
20398.5 2
15293402 8094.07 -1775 1695.13 -1083.64 1263.57 1664.59 
15293400 9449.33 -2250.87 1644.6 -637.441 1022.76 1205.14 
20399 2
15293402 7653.13 -1092.2 1698.27 -890.774 1379.39 1642.01 
15293400 8965.07 -1674.47 1686.13 -978.316 1164.44 1520.87 
20399.5 2
15293402 7143.07 -327.533 1675.6 -1030.44 1544.78 1856.92 
15293400 8416.27 -1120.33 1672.6 -1108.69 1119.46 1575.56 
20400 2
15293402 6707.33 460.333 1655.47 -880.269 1591.65 1818.85 
15293400 8039.4 -548.4 1624.93 -761.347 1155.42 1383.71 
20400.5 2
15293402 6305.47 1121.13 1664.4 -811.852 1334.95 1562.43 
15293400 7662.8 57.4 1650 -760.808 1223.84 1441.04 
20401 2
15293402 5945.94 1860.69 1636.88 -702.205 1444.44 1606.08 
15293400 7332.19 801.875 1630.81 -645.728 1454.05 1590.99 
20401.5 2
15293402 5548.27 2638.53 1618.4 -778.221 1522.2 1709.6 
15293400 6927.67 1496.87 1665.07 -791.626 1360.06 1573.67 
20402 2
15293402 5268.2 3449.53 1597.8 -565.791 1638.38 1733.33 
15293400 6595.93 2083.2 1638.87 -670.168 1184.51 1360.95 
20402.5 2
15293402 4947.13 4324.73 1592 -648.62 1768.08 1883.3 
15293400 6253.67 2590 1642.13 -691.448 1023.84 1235.45 
20403 2
15293402 4722.53 4886.53 1617.53 -453.737 1134.95 1222.29 
15293400 6041.4 3252.6 1638.6 -428.822 1338.59 1405.6 
20403.5 2
15293402 4648.73 5261.07 1651.33 -149.091 756.633 771.182 
15293400 5821.33 3783.2 1693.4 -444.579 1071.92 1160.46 
20404 1
15293400 5712.31 4203.56 1729.44 -212.931 821.021 848.183 
20404.5 1
15293400 5492.2 4873.8 1714.4 -430.749 1311.62 1380.54 
20405 1
15293400 5371.47 5524.53 1715 -243.906 1314.61 1337.05 
