# Supplementary material for: Intrinsic group behaviour II: On the dependence of triad spatial dynamics on social and personal features; and on the effect of social interaction on small group dynamics
Source: PLoS One. 2019 Dec 3;14(12):e0225704. doi: 10.1371/journal.pone.0225704 (PMC6890182; doi:10.1371/journal.pone.0225704)
Supplement: S2 Data Set — (ZIP) [file pone.0225704.s002.zip › set_2_nint/group_traj_dyas_noint/traj_2_0508_51.dat]

2 15274200 15272000 0 0 0 1 0 1 0 30 30 30 1588.21 1619.66 1556.76 
20240.5 1
15272000 -13258.6 13544 1107.44 0 0 0 
20241 1
15272000 -13259.3 13253.7 1206.73 -1.96409 -732.997 732.999 
20241.5 1
15272000 -13058.9 13002.7 1160.87 404.983 -507.071 648.947 
20242 1
15272000 -12801.1 12728.6 1267.56 503.402 -535.368 734.869 
20242.5 1
15272000 -12541.7 12416.1 1153.8 507.616 -611.53 794.759 
20243 1
15272000 -12158.7 12087.1 1130.87 773.872 -664.781 1020.2 
20243.5 1
15272000 -12096.9 11600.7 1229.87 124.714 -982.626 990.509 
20244 1
15272000 -11854.5 11251.5 1193.53 489.832 -705.455 858.837 
20244.5 1
15272000 -11580.8 10748.2 1163.4 552.862 -1016.7 1157.3 
20245 1
15272000 -11379.3 10466.9 1242.93 407.003 -568.215 698.942 
20245.5 1
15272000 -11114.5 10086.8 1224.44 517.253 -742.546 904.944 
20246 1
15272000 -10915.3 9732.73 1266.2 389.889 -692.792 794.968 
20246.5 1
15272000 -10782.1 9448.8 1267.53 268.956 -573.603 633.528 
20247 1
15272000 -10502.9 9120.27 1297.2 564.04 -663.704 871.002 
20247.5 1
15272000 -10140 8923.6 1339.53 733.199 -397.306 833.926 
20248 1
15272000 -9762.8 8610.67 1251.8 762.02 -632.189 990.12 
20248.5 1
15272000 -9191.5 8441.19 1325.56 1115.82 -331.014 1163.88 
20249 1
15272000 -8736.53 8169.13 1336 890.346 -532.396 1037.38 
20249.5 1
15272000 -8437 7934.47 1300.93 605.118 -474.074 768.709 
20250 1
15272000 -8028.13 7636.8 1394.73 825.993 -601.347 1021.71 
20250.5 1
15272000 -7661.73 7387 1272 740.202 -504.646 895.861 
20251 1
15272000 -7320.93 7123.67 1311.73 688.485 -531.987 870.07 
20251.5 1
15272000 -6975.53 6910.73 1249 697.778 -430.168 819.719 
20252 1
15272000 -6496.94 6624.5 1278.94 934.757 -559.049 1089.18 
20252.5 1
15272000 -6221.6 6441.47 1281.2 538.821 -358.187 647.013 
20253 1
15272000 -5848.27 6304.73 1246.67 754.209 -276.229 803.202 
20253.5 1
15272000 -5396.47 6063.67 1067.93 912.727 -487.003 1034.53 
20254 1
15272000 -4666.53 5715.4 1191.4 1471.64 -702.151 1630.56 
20254.5 1
15272000 -4105.53 5411.07 1532.8 1133.33 -614.815 1289.36 
20255 1
15272000 -3810.33 5083.67 1664.47 596.364 -661.414 890.572 
20255.5 1
15272000 -3424.81 4797.44 1723.94 752.97 -559.041 937.812 
20256 1
15272000 -3175.2 4519.6 1772.47 488.478 -543.713 730.914 
20256.5 1
15272000 -2831.33 4183.13 1803.67 694.68 -679.731 971.913 
20257 1
15272000 -2589.62 3942 1805 636.075 -634.561 898.476 
20257.5 1
15272000 -1217.5 3517 1611 1663.18 -515.152 1741.14 
20258 1
15272000 -959.267 3510.47 1667.2 922.262 -23.3333 922.557 
20258.5 1
15272000 -711.5 3536 1714 881.732 90.866 886.402 
20259 1
15272000 -414.625 3429.75 1529.75 346.008 -123.834 367.501 
20259.5 1
15272000 32.8667 3538.2 1530.67 1180.72 286.148 1214.9 
20260 1
15272000 660.2 3475.2 1530.2 1267.34 -127.273 1273.71 
20260.5 1
15272000 1037.33 3163.2 1588.2 761.886 -630.303 988.813 
20261 1
15272000 1363.27 2945.53 1563.73 658.451 -439.731 791.783 
20261.5 1
15272000 1717.47 2672.53 1556.87 715.556 -551.515 903.432 
20262 1
15272000 2085.38 2434.06 1557.06 718.571 -465.763 856.318 
20262.5 2
15274200 3216.67 711.333 1619.33 0 0 0 
15272000 2404.07 2208.53 1556.53 623.663 -441.349 764.031 
20263 2
15274200 3474.6 675.267 1610.07 868.462 -121.437 876.912 
15272000 2788.8 1979.13 1512.07 777.239 -463.434 904.915 
20263.5 2
15274200 3889.87 517.133 1631.87 838.923 -319.461 897.69 
15272000 3253.2 1645.67 1517.93 938.182 -673.67 1155 
20264 2
15274200 4189.07 254.6 1607.87 604.444 -530.37 804.143 
15272000 3620.4 1305.8 1501 741.818 -686.599 1010.8 
20264.5 2
15274200 4603.47 -77.6 1616.27 837.172 -671.111 1072.96 
15272000 4056.6 1016.47 1504.6 881.212 -584.512 1057.44 
20265 2
15274200 4964.73 -328.267 1624.4 728.36 -505.376 886.518 
15272000 4468.87 723.267 1520.6 831.183 -591.129 1019.95 
20265.5 2
15274200 5379.88 -621.625 1577.56 809.243 -571.849 990.901 
15272000 5075.94 515.125 1495.62 1183.37 -405.734 1251 
20266 2
15274200 5729 -867.867 1576.07 683.219 -481.882 836.061 
15272000 5461.33 249.933 1508.67 754.199 -518.966 915.501 
20266.5 2
15274200 6127 -1120.47 1580 804.04 -510.303 952.308 
15272000 5880 6.26667 1492.07 845.791 -492.256 978.611 
20267 2
15274200 6522.13 -1353.67 1562.2 798.249 -471.111 926.902 
15272000 6254.27 -333.733 1507.33 756.094 -686.869 1021.5 
20267.5 2
15274200 6942.13 -1679.4 1593.6 848.485 -658.047 1073.76 
15272000 6594.67 -704.067 1502.8 687.677 -748.148 1016.18 
20268 2
15274200 7473 -2021.27 1642 1072.46 -690.64 1275.6 
15272000 7003.07 -1005.87 1498.33 825.051 -609.697 1025.88 
20268.5 2
15274200 7813.31 -2310.81 1572.44 664.673 -565.519 872.698 
15272000 7491.81 -1273.19 1500.75 954.582 -522.111 1088.04 
20269 2
15274200 8177.53 -2599.8 1572.87 712.761 -565.533 909.866 
15272000 7895 -1659 1518.13 789.017 -755.015 1092.06 
20269.5 2
15274200 8400 -3001.6 1604.53 449.428 -811.717 927.831 
15272000 8234.2 -2183.27 1544.13 685.253 -1059.12 1261.47 
20270 2
15274200 8623.13 -3378.07 1559.13 450.774 -760.539 884.091 
15272000 8664.8 -2333.73 1560.2 869.899 -303.973 921.479 
20270.5 2
15274200 9028.33 -3648.47 1576.67 818.586 -546.263 984.117 
15272000 9103.4 -2739.33 1556.73 886.061 -819.394 1206.86 
20271 2
15274200 9349.33 -3967.6 1594.33 648.485 -644.714 914.433 
15272000 9496.07 -3126.93 1565.53 793.266 -783.03 1114.63 
20271.5 2
15274200 9655 -4228.6 1548.93 615.023 -525.151 808.726 
15272000 9709.4 -3507.73 1573.2 429.242 -766.197 878.241 
20272 2
15274200 9971 -4686.53 1551.2 638.384 -925.118 1124 
15272000 10054 -3737.6 1571.53 696.162 -464.377 836.832 
20272.5 2
15274200 10368.6 -4978.06 1539 775.097 -568.283 961.104 
15272000 10432.4 -4113.12 1520.25 737.695 -732.018 1039.25 
20273 2
15274200 10700.7 -5301.73 1566.13 648.649 -632.17 905.751 
15272000 10727.9 -4553.13 1482.27 577.14 -859.391 1035.2 
20273.5 2
15274200 11110.9 -5602.47 1583.47 826.882 -606.317 1025.36 
15272000 11009.3 -4887.4 1483.47 567.204 -673.925 880.849 
20274 2
15274200 11433.9 -6005.07 1533 652.66 -813.333 1042.82 
15272000 11382.7 -5177.87 1480.07 754.343 -586.801 955.704 
20274.5 2
15274200 11886.6 -6438.73 1591.87 914.478 -876.094 1266.42 
15272000 11732.1 -5553.33 1480.53 705.993 -758.519 1036.23 
20275 2
15274200 12290.1 -6822.8 1674.87 815.219 -775.892 1125.43 
15272000 12091 -6034.27 1508.6 724.983 -971.582 1212.26 
20275.5 2
15274200 12686.1 -7065.2 1660.73 800 -489.697 937.978 
15272000 12538 -6276.67 1560.93 903.03 -489.697 1027.26 
20276 2
15274200 13034.6 -7336.44 1638.75 680.648 -529.761 862.513 
15272000 12890.6 -6594.5 1574.31 688.721 -620.768 927.194 
20276.5 2
15274200 13441.6 -7650.73 1614.47 796.429 -615.06 1006.28 
15272000 13199.1 -6867.2 1576.6 603.604 -533.659 805.686 
20277 2
15274200 13769.2 -7959.67 1577.53 661.818 -624.108 909.678 
15272000 13469.5 -7158.67 1572.2 546.263 -588.822 803.19 
20277.5 2
15274200 14033.7 -8369.2 1558.73 534.411 -827.34 984.93 
15272000 13695.2 -7513.93 1539.73 456.027 -717.71 850.335 
20278 2
15274200 14337 -8756.07 1601.4 612.66 -781.549 993.061 
15272000 14036.9 -7842.13 1501.73 690.236 -663.03 957.097 
20278.5 2
15274200 14654.6 -9348.13 1665.73 641.616 -1196.09 1357.32 
15272000 14394.2 -8255 1528.8 721.886 -834.074 1103.09 
20279 2
15274200 15067.9 -9784.75 1716.62 807.3 -852.767 1174.28 
15272000 14828.8 -8717.19 1571.56 848.73 -902.71 1239.04 
20279.5 2
15274200 15365.3 -10161.3 1673.87 581.988 -736.823 938.945 
15272000 15179.5 -9116.4 1598.53 686.334 -781.238 1039.9 
20280 2
15274200 15703.1 -10471.5 1641.93 682.29 -626.667 926.407 
15272000 15549.5 -9527.6 1596.53 747.609 -830.707 1117.58 
20280.5 2
15274200 15966.7 -10798.3 1614.93 532.525 -660.202 848.204 
15272000 15779.7 -9913.27 1601.07 465.051 -779.125 907.363 
20281 2
15274200 16340.3 -11053.6 1625.93 754.747 -515.825 914.177 
15272000 16061.4 -10267.4 1601 569.024 -715.421 914.12 
20281.5 2
15274200 16659.9 -11377.2 1591.13 645.657 -653.737 918.828 
15272000 16370.1 -10598.5 1575.2 623.704 -668.956 914.609 
20282 2
15274200 16964.4 -11715.5 1567 615.219 -683.502 919.603 
15272000 16755 -10827.1 1542.33 777.508 -461.818 904.32 
20282.5 2
15274200 17424.5 -12065.5 1537.38 898.633 -683.529 1129.05 
15272000 17164.5 -11091.4 1528.88 799.805 -516.219 951.929 
20283 2
15274200 17977.7 -12414.7 1498.2 1082.65 -683.301 1280.25 
15272000 17505.2 -11404.8 1523.73 666.732 -613.234 905.863 
20283.5 2
15274200 18353 -12698.9 1543.93 758.114 -574.276 951.068 
15272000 17911.2 -11721 1519.13 820.202 -638.788 1039.61 
20284 2
15274200 18717.3 -13033.7 1615.6 735.892 -676.229 999.411 
15272000 18359.5 -11994.7 1518.13 905.589 -552.997 1061.08 
20284.5 2
15274200 19090.4 -13305.5 1578.27 753.805 -549.226 932.668 
15272000 18960.6 -12126.1 1559.67 1214.41 -265.32 1243.06 
20285 2
15274200 19447.1 -13560.1 1646.07 720.673 -514.343 885.392 
15272000 19355.4 -12292.5 1554.2 797.576 -336.296 865.576 
20285.5 2
15274200 19760.2 -13892.2 1598.69 611.556 -648.665 891.497 
15272000 19738.7 -12387.8 1542.38 748.608 -186.092 771.391 
20286 2
15274200 20119 -14170.7 1622.87 702.055 -544.977 888.753 
15272000 20100.7 -12509.2 1520.53 708.374 -237.549 747.143 
20286.5 2
15274200 20552.3 -14434.8 1605.07 875.286 -533.468 1025.04 
15272000 20473.8 -12752.8 1525.4 753.805 -492.121 900.225 
20287 2
15274200 20928.3 -14605.8 1564.33 758.199 -344.758 832.901 
15272000 20819.2 -13040.3 1532.67 696.371 -579.704 906.085 
20287.5 2
15274200 21333.1 -14770 1502.27 816.129 -331.048 880.715 
15272000 21174.8 -13212.8 1525.33 716.935 -347.715 796.808 
20288 2
15274200 21797 -14907.1 1470.4 937.104 -277.037 977.197 
15272000 21517.6 -13375.1 1523.27 692.525 -327.946 766.251 
20288.5 2
15274200 22326.7 -15095.6 1459.8 1070.03 -380.741 1135.75 
15272000 21933.9 -13556.8 1515.47 841.077 -367.003 917.662 
20289 2
15274200 22848 -15241.5 1521.56 1018.23 -284.961 1057.35 
15272000 22376.1 -13768 1493.81 863.534 -412.5 956.999 
20289.5 2
15274200 23274.1 -15471.1 1596 833.92 -449.25 947.232 
15272000 22799 -14025.7 1462.07 827.666 -504.371 969.237 
20290 2
15274200 23665.5 -15570.6 1582.67 790.707 -201.077 815.874 
15272000 23237.7 -14212.9 1440.67 886.195 -378.182 963.516 
20290.5 2
15274200 24001.4 -15681.3 1567.4 678.519 -223.569 714.402 
15272000 23780.1 -14425.7 1461.67 1095.76 -429.764 1177.02 
20291 2
15274200 24453.2 -15755.8 1616.73 912.727 -150.572 925.064 
15272000 24215.2 -14585.1 1490.67 879.057 -322.02 936.183 
20291.5 2
15274200 24831.7 -15791.7 1698 764.714 -72.5926 768.152 
15272000 24617.5 -14737.5 1537.27 812.66 -307.879 869.026 
20292 2
15274200 25286.7 -16014.3 1559.6 919.057 -449.562 1023.12 
15272000 24927.2 -15023.4 1523.33 625.724 -577.643 851.588 
20292.5 2
15274200 25816.2 -16111.3 1494 1034.34 -189.543 1051.57 
15272000 25342.9 -15197.7 1551.81 811.987 -340.405 880.454 
20293 2
15274200 26312.5 -16256.2 1484.73 971.07 -283.537 1011.62 
15272000 25715.5 -15351.7 1608.13 729.15 -301.46 789.011 
20293.5 2
15274200 26843.3 -16400.1 1533.8 1072.46 -290.774 1111.18 
15272000 26146.5 -15505.2 1599.33 870.572 -310.034 924.13 
20294 2
15274200 27360.3 -16689.7 1579.2 1044.44 -584.916 1197.08 
15272000 26638.2 -15742.7 1507.73 993.401 -479.731 1103.17 
20294.5 2
15274200 27823.1 -16878.2 1660.6 934.949 -380.875 1009.55 
15272000 27219.8 -15901.3 1533.8 1174.95 -320.404 1217.85 
20295 2
15274200 28228.9 -17098 1687.93 819.798 -444.04 932.331 
15272000 27699.5 -16038.5 1542.07 969.158 -277.306 1008.05 
20295.5 2
15274200 28713.3 -17171.8 1670.4 978.586 -149.091 989.878 
15272000 28130.8 -16232.3 1557.93 871.246 -391.38 955.117 
20296 2
15274200 29126.1 -17341.8 1612.88 806.112 -331.934 871.777 
15272000 28651.8 -16171.8 1596.62 1017.6 118.075 1024.43 
20296.5 2
15274200 29616.2 -17378.7 1586.6 959.173 -72.3744 961.9 
15272000 29114.3 -16375.6 1583.53 905.129 -398.801 989.091 
20297 2
15274200 30085.6 -17479.4 1560.8 948.283 -203.367 969.845 
15272000 29546.3 -16462.9 1575.07 872.593 -176.431 890.25 
20297.5 2
15274200 30588.7 -17594.3 1432.47 1016.43 -232.189 1042.61 
15272000 29961.6 -16586.4 1558.2 839.057 -249.428 875.346 
20298 2
15274200 31130.3 -17728.7 1354.4 1094.01 -271.38 1127.16 
15272000 30418.3 -16650.3 1522.07 922.694 -129.158 931.69 
20298.5 2
15274200 31829.1 -17815.5 1574.07 1411.72 -175.488 1422.58 
15272000 30909.3 -16818 1469.87 991.785 -338.721 1048.03 
20299 2
15274200 32408.9 -17872.3 1623 1166.6 -114.152 1172.17 
15272000 31430.5 -16966.5 1390.73 1048.69 -298.726 1090.41 
20299.5 2
15274200 32970.2 -17791.6 1591.12 1096.33 157.625 1107.6 
15272000 31936.9 -17158.9 1319.62 989.079 -375.798 1058.06 
20300 2
15274200 33592.9 -17781.5 1550.67 1218.68 19.757 1218.84 
15272000 32560.5 -17398.1 1382.8 1220.47 -468.085 1307.15 
20300.5 2
15274200 33997.6 -17991.7 1592.2 817.508 -424.781 921.281 
15272000 33134.8 -17533.4 1460.53 1160.13 -273.401 1191.91 
20301 2
15274200 34472.3 -18076.3 1628.33 959.057 -170.774 974.143 
15272000 33635 -17605.7 1450.53 1010.51 -146.128 1021.02 
20301.5 2
15274200 34883.1 -18251.8 1616.87 829.764 -354.613 902.363 
15272000 34170 -17547.9 1472.6 1080.81 116.768 1087.1 
20302 2
15274200 35299.8 -18355.2 1625.73 841.886 -208.889 867.413 
15272000 34511.3 -17697.6 1498.67 689.562 -302.357 752.938 
20302.5 2
15274200 35656.1 -18490.2 1586.5 695.825 -263.77 744.142 
15272000 34983.9 -17721 1527.19 923.055 -45.7031 924.186 
20303 2
15274200 36155.2 -18512.2 1568.73 976.786 -42.955 977.73 
15272000 35428 -17795 1532.87 869.007 -144.814 880.99 
20303.5 2
15274200 36592.2 -18502.3 1606.33 882.828 19.9327 883.053 
15272000 35839.9 -17935.5 1532 832.054 -283.906 879.156 
20304 2
15274200 37085.5 -18472 1521.4 996.633 61.2795 998.515 
15272000 36370.8 -17997.5 1552.6 1072.59 -125.118 1079.87 
20304.5 2
15274200 37594.7 -18460.5 1531 1028.69 23.165 1028.95 
15272000 36880.3 -18143.1 1505.4 1029.23 -294.276 1070.47 
20305 2
15274200 38180.2 -18543.2 1540.73 1182.76 -167.003 1194.49 
15272000 37343.6 -18082.1 1482.93 936.027 123.367 944.122 
20305.5 2
15274200 38637.9 -18479.4 1534.07 924.579 128.889 933.52 
15272000 37908.8 -18080.6 1467.4 1141.82 2.96296 1141.82 
20306 2
15274200 39086.8 -18500.4 1526.19 876.847 -41.0889 877.81 
15272000 38420.6 -18062.6 1444.19 999.536 35.1074 1000.15 
20306.5 2
15274200 39496.3 -18485.5 1525.6 801.411 29.2971 801.946 
15272000 38931.3 -18116.1 1429 999.421 -104.583 1004.88 
20307 2
15274200 39870.8 -18473.7 1518.93 756.498 23.8384 756.874 
15272000 39400.5 -18051.4 1435.33 947.879 130.64 956.839 
20307.5 2
15274200 40261.3 -18426.1 1508.73 788.956 96.1616 794.795 
15272000 39829 -17983.5 1460.33 865.724 137.104 876.513 
20308 2
15274200 40698.5 -18401.3 1507.33 883.232 50.101 884.652 
15272000 40322.4 -17945.7 1456.53 996.768 76.3636 999.689 
20308.5 2
15274200 41098.3 -18433.1 1511.4 807.542 -64.3771 810.104 
15272000 40805.5 -17906.6 1448.07 976.027 79.0572 979.223 
20309 2
15274200 41554.4 -18380.9 1528 890.837 102.067 896.665 
15272000 41209.6 -17907.6 1473.75 789.119 -1.87988 789.122 
20309.5 2
15274200 41990.1 -18333.8 1519.33 852.626 92.1233 857.588 
15272000 41568.6 -17891.7 1541.67 702.617 30.9768 703.3 
20310 2
15274200 42415.8 -18403.7 1458 860.067 -141.279 871.594 
15272000 42000.7 -17956.5 1552 872.997 -130.774 882.737 
20310.5 2
15274200 42818.8 -18532.9 1432.13 810.865 -259.96 851.517 
15272000 42424.5 -17951.2 1573.27 852.716 10.5969 852.782 
20311 2
15274200 43156.6 -18491.1 1403.53 682.424 84.5791 687.646 
15272000 42805.2 -17977.1 1563.53 769.024 -52.3906 770.806 
20311.5 2
15274200 43626.8 -18420.1 1387.13 949.899 143.3 960.647 
15272000 43251.1 -17956.1 1534.8 900.741 42.4242 901.739 
20312 2
15274200 44060.9 -18377.9 1386.6 877.037 85.2525 881.171 
15272000 43635.9 -17983.5 1529.13 777.374 -55.2189 779.332 
20312.5 2
15274200 44389.2 -18267.3 1387 641.121 216.056 676.548 
15272000 43915.9 -18102.9 1529.75 547.013 -233.341 594.703 
20313 1
15274200 44867.7 -18363.4 1400.8 936.489 -188.038 955.181 
20313.5 1
15274200 45385.9 -18253.3 1404.87 1046.87 222.492 1070.25 
20314 1
15274200 45881.4 -18080.7 1382.07 1000.94 348.687 1059.94 
