# Supplementary material for: Intrinsic group behaviour II: On the dependence of triad spatial dynamics on social and personal features; and on the effect of social interaction on small group dynamics
Source: PLoS One. 2019 Dec 3;14(12):e0225704. doi: 10.1371/journal.pone.0225704 (PMC6890182; doi:10.1371/journal.pone.0225704)
Supplement: S2 Data Set — (ZIP) [file pone.0225704.s002.zip › set_2_nint/group_traj_dyas_noint/traj_2_0508_50.dat]

2 15263000 15262100 0 1 0 0 2 0 1 30 30 30 1812.43 1821.28 1803.57 
20181 1
15262100 -7595.29 9730.57 1665.71 0 0 0 
20181.5 1
15262100 -7608.75 9356.62 1560.5 -35.4323 -984.07 984.707 
20182 1
15262100 -7687 8876.6 1653.07 -153.131 -939.384 951.783 
20182.5 1
15262100 -7722.6 8549.73 1556 -71.9192 -660.337 664.242 
20183 1
15262100 -7783.4 8168.4 1588.53 -122.828 -770.37 780.101 
20183.5 1
15262100 -7767.13 7739.6 1461.53 32.862 -866.263 866.886 
20184 1
15262100 -7447.67 7345.87 1518.47 645.387 -795.421 1024.31 
20184.5 1
15262100 -6998.44 7034.12 1471.88 877.401 -608.87 1067.97 
20185 1
15262100 -6479.33 6767.07 1559.8 1015.86 -522.619 1142.41 
20185.5 1
15262100 -6111.2 6392.87 1391.6 743.704 -755.96 1060.46 
20186 1
15262100 -5609.2 6166 1217.27 1014.14 -458.316 1112.9 
20186.5 1
15262100 -4613.13 6071 1282.53 2012.26 -191.919 2021.39 
20187 1
15262100 -4090.67 5665.33 1554.2 1051.24 -816.231 1330.92 
20187.5 1
15262100 -3629.67 5346.67 1677.47 929.435 -642.473 1129.88 
20188 1
15262100 -3126.19 5117.19 1740.81 983.358 -448.201 1080.68 
20188.5 1
15262100 -2646.4 4967.47 1797.8 938.919 -292.996 983.573 
20189 1
15262100 -2228.33 4808 1823.8 844.579 -322.155 903.935 
20189.5 2
15263000 -1609 3811 1847 0 0 0 
15262100 -1856.6 4793 1806.47 750.976 -30.303 751.588 
20190 2
15263000 -1405.07 3802.6 1844.6 772.475 -31.8182 773.13 
15262100 -1427.8 4478.93 1767.4 866.263 -634.478 1073.77 
20190.5 2
15263000 -942 3551.73 1894.2 935.488 -506.801 1063.95 
15262100 -908.4 4179.07 1792.13 1049.29 -605.791 1211.61 
20191 2
15263000 -360.467 3512.27 1891.07 1174.81 -79.7306 1177.52 
15262100 -436.267 3971.87 1793.2 953.805 -418.586 1041.61 
20191.5 2
15263000 354.125 3524.56 1839.62 1395.69 24.0153 1395.89 
15262100 -87.4375 3204.44 1869.81 681.307 -1498.89 1646.46 
20192 2
15263000 748.4 3426.87 1812.8 771.575 -191.186 794.909 
15262100 543 2727 1955.2 1233.73 -934.32 1547.6 
20192.5 2
15263000 1400.47 3249.8 1780.47 1317.31 -357.71 1365.01 
15262100 1125.33 2462.8 1822.47 1176.43 -533.737 1291.85 
20193 2
15263000 1999.87 3152.47 1782.8 1210.91 -196.633 1226.77 
15262100 1474.8 2226 1809.07 705.993 -478.384 852.806 
20193.5 2
15263000 2280.2 2948.67 1823.07 566.33 -411.717 700.172 
15262100 1978.47 2164.73 1779.8 1017.51 -123.771 1025.01 
20194 2
15263000 2603.07 2702.67 1753.53 652.256 -496.97 820.01 
15262100 2433.4 1996 1696.2 919.057 -340.875 980.236 
20194.5 2
15263000 2986.67 2337.13 1735.4 774.949 -738.451 1070.45 
15262100 2984.07 1652.4 1678 1112.46 -694.141 1311.26 
20195 2
15263000 3530.06 1981.81 1658.94 1061.32 -693.986 1268.08 
15262100 3568.88 1334.19 1716.75 1142.2 -621.509 1300.35 
20195.5 2
15263000 4068.27 1565.67 1713.4 1053.24 -814.375 1331.36 
15262100 4007.47 950.4 1815.67 858.301 -751.052 1140.51 
20196 2
15263000 4494.33 1224.53 1725.27 860.741 -689.158 1102.64 
15262100 4584.27 665.733 1808.93 1165.25 -575.084 1299.44 
20196.5 2
15263000 4990.33 867.2 1729.67 1002.02 -721.886 1234.97 
15262100 4811.6 351.533 1749.33 459.259 -634.747 783.469 
20197 2
15263000 5398 433.533 1696.87 823.569 -876.094 1202.42 
15262100 5205.53 -134.933 1784.27 795.825 -982.761 1264.58 
20197.5 2
15263000 5753.4 -77.2667 1711.13 717.98 -1031.92 1257.12 
15262100 5511.6 -706.8 1767.07 618.316 -1155.29 1310.34 
20198 2
15263000 6191.69 -561.438 1721 856.03 -945.646 1275.55 
15262100 5848.38 -1219.38 1793.19 657.764 -1001.12 1197.87 
20198.5 2
15263000 6576.07 -989.667 1719.53 752.21 -838.022 1126.1 
15262100 6396.27 -1556.67 1775.87 1072.2 -660.062 1259.08 
20199 2
15263000 7122.6 -1425.6 1712.93 1104.11 -880.673 1412.32 
15262100 6868.87 -1947.4 1815.13 954.747 -789.36 1238.8 
20199.5 2
15263000 7727.2 -1792.53 1714.47 1221.41 -741.279 1428.76 
15262100 7465.73 -2342.27 1835.67 1205.79 -797.71 1445.78 
20200 2
15263000 8148.27 -2086.87 1766.53 850.64 -594.613 1037.86 
15262100 8150.4 -2706.73 1743.73 1383.16 -736.296 1566.93 
20200.5 2
15263000 8624 -2351.4 1759.27 959.14 -533.333 1097.45 
15262100 8660.87 -3011 1732.27 1029.17 -613.441 1198.12 
20201 2
15263000 9183.27 -2677 1757.67 1129.83 -657.778 1307.36 
15262100 9157.4 -3335.33 1732.73 1003.1 -655.219 1198.13 
20201.5 2
15263000 9691.69 -2940.5 1759.75 993.009 -514.648 1118.45 
15262100 9612.25 -3649.5 1858.62 888.379 -613.607 1079.69 
20202 2
15263000 10127.3 -3180.4 1801.73 852.536 -469.472 973.253 
15262100 10232.5 -3884.73 1718.07 1213.86 -460.339 1298.22 
20202.5 2
15263000 10582 -3324 1743 914.822 -288.934 959.366 
15262100 10671.9 -4044.73 1714.67 883.97 -321.932 940.768 
20203 2
15263000 11071.7 -3467.33 1698 989.36 -289.562 1030.86 
15262100 11158.5 -4209.8 1766.8 983.165 -333.468 1038.18 
20203.5 2
15263000 11470.4 -3598.8 1708.13 805.387 -265.589 848.048 
15262100 11780.3 -4316 1750.2 1256.03 -214.545 1274.22 
20204 2
15263000 11983 -3604.47 1716.13 1035.56 -11.4478 1035.62 
15262100 12334.7 -4293.07 1800.87 1120.13 46.33 1121.09 
20204.5 2
15263000 12365.3 -3677.13 1721.8 772.391 -146.801 786.217 
15262100 12793.3 -4143.47 1766.33 926.465 302.222 974.513 
