# Supplementary material for: Intrinsic group behaviour II: On the dependence of triad spatial dynamics on social and personal features; and on the effect of social interaction on small group dynamics
Source: PLoS One. 2019 Dec 3;14(12):e0225704. doi: 10.1371/journal.pone.0225704 (PMC6890182; doi:10.1371/journal.pone.0225704)
Supplement: S2 Data Set — (ZIP) [file pone.0225704.s002.zip › set_2_nint/group_traj_dyas_noint/traj_2_0508_49.dat]

2 15254400 15254800 0 1 0 0 2 0 1 35 30 40 1749.6 1756.27 1742.94 
20144 1
15254400 46765.1 -23723.6 1798.69 0 0 0 
20144.5 1
15254400 46211 -23432.7 1813.2 -1084.39 569.39 1224.79 
20145 1
15254400 45547.6 -23201.2 1786.47 -1340.2 467.609 1419.44 
20145.5 1
15254400 44936.2 -22959.9 1719.8 -1235.15 487.407 1327.84 
20146 1
15254400 44370.1 -22650.2 1681.87 -1143.57 625.724 1303.56 
20146.5 1
15254400 43694.5 -22371.3 1685.67 -1364.98 563.502 1476.72 
20147 1
15254400 42948.9 -22114.1 1732 -1506.26 519.596 1593.36 
20147.5 1
15254400 42453.1 -21787.2 1763.81 -968.245 638.314 1159.72 
20148 2
15254800 41286.7 -23258.4 1726.78 0 0 0 
15254400 42003 -21225.5 1800.93 -880.871 1099.38 1408.75 
20148.5 2
15254800 40790 -22893.8 1692.13 -1254.21 920.819 1555.94 
15254400 41358.2 -20746.6 1781.07 -1302.63 967.407 1622.56 
20149 2
15254800 40242.6 -22765.7 1640.33 -1105.86 258.855 1135.75 
15254400 40680.3 -20496.6 1711.13 -1369.56 505.051 1459.72 
20149.5 2
15254800 39622.6 -22386.9 1743.2 -1252.53 765.253 1467.8 
15254400 40014.9 -20250.3 1692.53 -1344.24 497.643 1433.4 
20150 2
15254800 39027.8 -21808.3 1813.4 -1199.19 1166.4 1672.89 
15254400 39316.3 -19998.9 1715.73 -1408.33 506.855 1496.76 
20150.5 2
15254800 38476.5 -21419.9 1800.53 -1109.19 781.623 1356.92 
15254400 38738.7 -19808.7 1770.6 -1162.31 382.562 1223.65 
20151 2
15254800 37934.6 -21063 1815.88 -1058.41 697.005 1267.3 
15254400 38102.6 -19598.8 1762.19 -1242.27 410.124 1308.22 
20151.5 2
15254800 37289.3 -20724.3 1764.2 -1262.8 662.883 1426.21 
15254400 37394.8 -19331.6 1709.6 -1385.18 522.798 1480.55 
20152 2
15254800 36675.1 -20435.6 1758.4 -1240.81 583.165 1371.02 
15254400 36621 -19098.7 1673.13 -1563.23 470.572 1632.52 
20152.5 2
15254800 35938.9 -20098.3 1718.73 -1487.41 681.481 1636.09 
15254400 35996.7 -18928.4 1706 -1261.14 343.973 1307.21 
20153 2
15254800 35223.9 -19733.7 1620.67 -1444.44 736.431 1621.34 
15254400 35276.8 -18729.3 1764.67 -1454.41 402.29 1509.02 
20153.5 2
15254800 34570.9 -19506.5 1704.13 -1319.19 458.99 1396.76 
15254400 34719.5 -18535.9 1730.67 -1125.93 390.707 1191.79 
20154 2
15254800 34000.8 -19248.8 1688.07 -1151.65 520.673 1263.88 
15254400 34071.9 -18405.5 1682.67 -1308.28 263.3 1334.52 
20154.5 2
15254800 33300.8 -19175.9 1695.06 -1367.16 142.432 1374.56 
15254400 33457.2 -18234.6 1671.06 -1200.42 333.805 1245.97 
20155 2
15254800 32651.9 -18981.5 1762.07 -1269.95 380.447 1325.71 
15254400 32733.5 -18042.6 1642.53 -1416.28 375.783 1465.28 
20155.5 2
15254800 32104.7 -18829.4 1729.33 -1105.32 307.205 1147.22 
15254400 31867.1 -17723.5 1611.8 -1750.3 644.579 1865.22 
20156 2
15254800 31330 -18497.3 1696.67 -1565.12 670.842 1702.83 
15254400 31190.5 -17320.9 1553.13 -1367 813.333 1590.66 
20156.5 2
15254800 30560.4 -18333.7 1569.27 -1554.75 330.505 1589.49 
15254400 30481.1 -16951.6 1616.73 -1433 746.128 1615.61 
20157 2
15254800 29885.5 -17999.6 1521.2 -1363.37 675.017 1521.32 
15254400 29845.9 -16555.9 1706.6 -1283.37 799.327 1511.94 
20157.5 2
15254800 29146.4 -17735.9 1652.81 -1443.55 515.088 1532.69 
15254400 29189.4 -16296.6 1733.75 -1282.09 506.584 1378.54 
20158 2
15254800 28366.2 -17809.9 1711.13 -1526.88 -144.928 1533.75 
15254400 28577 -16019.6 1694 -1198.51 542.001 1315.37 
20158.5 2
15254800 27693.9 -17698.2 1655.93 -1358.25 225.724 1376.88 
15254400 27978 -15825.4 1661 -1210.1 392.323 1272.11 
20159 2
15254800 27163.5 -17454.8 1671.07 -1071.38 491.717 1178.83 
15254400 27378.5 -15452.1 1719.67 -1211.04 754.209 1426.69 
20159.5 2
15254800 26429.3 -17209.9 1568.67 -1483.23 494.68 1563.55 
15254400 26556.7 -15018.8 1887.13 -1660.34 875.286 1876.92 
20160 2
15254800 25653.5 -16869.6 1522.33 -1567.41 687.542 1711.57 
15254400 25922.9 -14663.2 1755.27 -1280.4 718.384 1468.17 
20160.5 2
15254800 24850.6 -16485.8 1690.13 -1621.95 775.354 1797.75 
15254400 25283.3 -14375.5 1719.13 -1292.12 581.279 1416.85 
20161 2
15254800 24250.1 -16132.8 1664.19 -1172.8 689.551 1360.49 
15254400 24757.6 -14086.1 1653.38 -1026.77 565.243 1172.07 
20161.5 2
15254800 23617.5 -15846.1 1608.67 -1238.08 560.894 1359.21 
15254400 24101.3 -13875.2 1702.33 -1284.21 412.647 1348.87 
20162 2
15254800 23104.3 -15624.5 1588.4 -1036.77 447.677 1129.29 
15254400 23291.3 -13606.8 1688.67 -1636.5 542.222 1723.99 
20162.5 2
15254800 22326.7 -15268.4 1561.8 -1570.77 719.461 1727.7 
15254400 22501.9 -13310.7 1630.13 -1594.61 598.249 1703.14 
20163 2
15254800 21596.3 -14786 1506.47 -1475.56 974.545 1768.33 
15254400 21871.5 -12977.2 1674.2 -1273.54 673.67 1440.74 
20163.5 2
15254800 20978.3 -14341 1610.47 -1248.48 898.99 1538.47 
15254400 21368.7 -12856.4 1692 -1015.89 244.04 1044.79 
20164 2
15254800 20472.8 -13925.4 1641.44 -987.467 811.646 1278.23 
15254400 20842.1 -12613.6 1698.62 -1028.52 474.17 1132.56 
20164.5 2
15254800 19974.3 -13408.4 1766.93 -973.6 1009.84 1402.74 
15254400 20355.1 -12247.5 1723 -951.034 715.153 1189.92 
20165 2
15254800 19529.9 -12969 1726.4 -897.643 887.677 1262.43 
15254400 19823.1 -11950.5 1726.4 -1074.88 599.865 1230.94 
20165.5 2
15254800 19003.3 -12647.1 1671.67 -1061.83 649.059 1244.49 
15254400 19290.1 -11672.3 1724.67 -1074.46 560.887 1212.05 
20166 2
15254800 18534.8 -12238.9 1613.13 -944.489 822.849 1252.65 
15254400 18695.5 -11297.5 1649.4 -1198.92 755.78 1417.26 
20166.5 2
15254800 17615.1 -11698.4 1629.07 -1858.05 1091.99 2155.17 
15254400 17862.3 -10795.1 1715.07 -1683.23 1014.95 1965.55 
20167 2
15254800 16940.4 -11193.4 1684.47 -1362.96 1020.2 1702.49 
15254400 17336.9 -10391.9 1792.67 -1061.28 814.545 1337.83 
20167.5 2
15254800 16486.5 -10691.7 1709.6 -916.902 1013.6 1366.78 
15254400 16863.3 -10007.1 1821.93 -956.768 777.374 1232.77 
20168 2
15254800 16055.2 -10254.8 1750.12 -842.472 853.353 1199.15 
15254400 16395.6 -9636.5 1755.94 -913.615 723.763 1165.56 
20168.5 2
15254800 15682.1 -9849.93 1763.27 -730.178 792.205 1077.38 
15254400 15941 -9035.53 1773 -889.555 1176.06 1474.59 
20169 2
15254800 15189.3 -9287.07 1806.53 -995.421 1137.1 1511.25 
15254400 15483.6 -8596.4 1753.27 -924.04 887.138 1280.96 
20169.5 1
15254400 15018.9 -7854.07 1624.47 -938.721 1499.66 1769.23 
20170 1
15254400 14441.5 -7157.07 1631.4 -1166.46 1408.08 1828.48 
20170.5 1
15254400 13928.3 -6612.87 1663.67 -1036.77 1099.39 1511.14 
20171 1
15254400 13519.7 -6172.56 1697.56 -798.136 859.969 1173.27 
20171.5 1
15254400 13040.2 -5765.6 1616.07 -938.332 796.404 1230.74 
20172 1
15254400 12491.7 -5260.87 1598.93 -1108.01 1019.66 1505.79 
20172.5 1
15254400 11922.8 -4540.53 1677.47 -1149.36 1455.22 1854.37 
20173 1
15254400 11412.9 -4090.87 1664.6 -1030.03 908.418 1373.39 
20173.5 1
15254400 10959 -3556.33 1661.07 -917.037 1079.87 1416.71 
20174 1
15254400 10608.4 -2997 1645.33 -704.016 1123.16 1325.57 
20174.5 1
15254400 10311.2 -2534.19 1659.19 -580.493 903.931 1074.27 
20175 1
15254400 9948.73 -2019.87 1672.87 -709.304 1006.5 1231.32 
20175.5 1
15254400 9558.8 -1607.67 1653.67 -787.744 832.727 1146.29 
20176 1
15254400 8890 -1041.07 1706.4 -1351.11 1144.65 1770.8 
20176.5 1
15254400 8426.67 -570.6 1652.13 -936.027 950.438 1333.97 
20177 1
15254400 7906.4 -59.2667 1668.67 -1051.04 1033 1473.69 
20177.5 1
15254400 7452.13 577.933 1726.93 -917.71 1287.27 1580.91 
20178 1
15254400 7020.38 1151.62 1700.75 -843.278 1120.49 1402.36 
20178.5 1
15254400 6652.73 1832.27 1601.93 -719.455 1331.98 1513.86 
20179 1
15254400 6390.33 2611.27 1555.73 -530.101 1573.74 1660.62 
20179.5 1
15254400 6152.87 3175.07 1652.87 -479.731 1138.99 1235.9 
20180 1
15254400 5909.2 3714.07 1662.2 -492.256 1088.89 1194.99 
20180.5 1
15254400 5834.13 4186.6 1746.73 -151.65 954.613 966.583 
20181 1
15254400 5768.6 4974.67 1791 -132.391 1592.05 1597.55 
20181.5 1
15254400 5653 5602.25 1796.69 -225.781 1225.75 1246.37 
