# Supplementary material for: Intrinsic group behaviour II: On the dependence of triad spatial dynamics on social and personal features; and on the effect of social interaction on small group dynamics
Source: PLoS One. 2019 Dec 3;14(12):e0225704. doi: 10.1371/journal.pone.0225704 (PMC6890182; doi:10.1371/journal.pone.0225704)
Supplement: S2 Data Set — (ZIP) [file pone.0225704.s002.zip › set_2_nint/group_traj_dyas_noint/traj_2_0508_48.dat]

2 15242200 15242101 0 0 1 0 1 1 0 40 40 40 1631.37 1688.38 1574.35 
20061.5 1
15242101 43515.7 -18103.7 1415.15 0 0 0 
20062 1
15242101 43065.2 -17812.1 1489.8 -975.092 631.224 1161.57 
20062.5 2
15242200 41927.8 -18175.8 1667.09 0 0 0 
15242101 42342.1 -17800.3 1587 -1460.74 23.8384 1460.94 
20063 2
15242200 41707 -17931.6 1629.67 -514.728 569.273 767.474 
15242101 41594.8 -18184.3 1612.73 -1509.76 -775.758 1697.41 
20063.5 2
15242200 41235 -17823.7 1561.12 -921.875 210.767 945.662 
15242101 41001.1 -18349.7 1605.88 -1159.64 -323.088 1203.81 
20064 2
15242200 40722.4 -17936.5 1506.07 -1003.13 -220.703 1027.12 
15242101 40478.1 -18365.3 1578.27 -1023.48 -30.4876 1023.93 
20064.5 2
15242200 40071.1 -17913.9 1487.07 -1315.82 45.5219 1316.61 
15242101 40130 -18398.3 1581.27 -703.165 -66.6667 706.318 
20065 2
15242200 39602.6 -17953.1 1490.07 -946.397 -79.0572 949.694 
15242101 39951.1 -18387.3 1584.4 -361.481 22.2222 362.164 
20065.5 2
15242200 39392.4 -17951.5 1519.6 -424.646 3.23232 424.659 
15242101 39831 -18428 1570.73 -242.559 -82.2896 256.137 
20066 2
15242200 39385 -17885.6 1519.67 -14.9495 133.064 133.901 
15242101 39825.6 -18536.9 1580.53 -10.9091 -220.067 220.338 
20066.5 2
15242200 39403.5 -17837.1 1524.47 37.4411 97.9125 104.827 
15242101 39818.2 -18544.9 1571.87 -14.9495 -16.1616 22.0156 
20067 2
15242200 39331.2 -17882.4 1529.44 -141.3 -88.3626 166.655 
15242101 39726.4 -18445.1 1549.75 -179.346 194.938 264.888 
20067.5 2
15242200 39196.4 -17933.9 1487.87 -263.772 -100.766 282.364 
15242101 39284.3 -18517 1533.53 -865.183 -140.656 876.542 
20068 2
15242200 38800.7 -18028.2 1451.93 -799.461 -190.572 821.861 
15242101 38697.7 -18507.6 1532.73 -1184.92 18.9899 1185.07 
20068.5 2
15242200 38195.3 -18024 1458.73 -1223.03 8.48485 1223.06 
15242101 38082.5 -18552.8 1570.67 -1242.96 -91.3131 1246.31 
20069 2
15242200 37640.5 -17992.1 1493.47 -1120.81 64.3771 1122.66 
15242101 37330.8 -18478.4 1621.47 -1518.52 150.303 1525.94 
20069.5 2
15242200 36888.2 -17929.6 1483.87 -1519.73 126.33 1524.97 
15242101 36495.7 -18346.3 1636.33 -1687.14 266.801 1708.1 
20070 2
15242200 36170.8 -17896.7 1523.31 -1401.15 64.2822 1402.62 
15242101 35667.5 -18180.6 1691.69 -1617.51 323.771 1649.6 
20070.5 2
15242200 35401.1 -17789.7 1570.87 -1506.35 209.304 1520.82 
15242101 34911 -18111.5 1694.6 -1480.43 135.217 1486.59 
20071 2
15242200 34776.9 -17669.1 1542.6 -1261.01 243.636 1284.33 
15242101 34251.7 -17975 1677.93 -1331.99 275.69 1360.22 
20071.5 2
15242200 34227.6 -17469.4 1514 -1109.63 403.502 1180.72 
15242101 33623.2 -17811.7 1638 -1269.63 329.832 1311.77 
20072 2
15242200 33480.5 -17341 1478.8 -1509.23 259.394 1531.35 
15242101 32845.8 -17703.3 1602.47 -1570.51 219.125 1585.72 
20072.5 2
15242200 32652.5 -17252.7 1439.6 -1669.35 177.957 1678.81 
15242101 32016.4 -17725.5 1573.2 -1672.18 -44.8925 1672.78 
20073 2
15242200 31776.9 -16901.9 1504.47 -1768.89 708.822 1905.62 
15242101 31131.9 -17448 1504.87 -1786.8 560.673 1872.7 
20073.5 2
15242200 30910.9 -16773.3 1465.81 -1691.4 251.082 1709.93 
15242101 30452.1 -17237.4 1588.06 -1327.75 411.377 1390.02 
20074 2
15242200 30185.5 -16656.8 1550.8 -1419.58 228.009 1437.77 
15242101 29702.6 -16975 1670.53 -1466.78 513.454 1554.05 
20074.5 2
15242200 29560.8 -16483.8 1576.4 -1262.09 349.495 1309.58 
15242101 29114.3 -16810.2 1687.6 -1188.55 332.929 1234.3 
20075 2
15242200 28969.8 -16251.1 1603.2 -1193.94 470.168 1283.18 
15242101 28456.3 -16746.1 1696.87 -1329.16 129.428 1335.44 
20075.5 2
15242200 28131.1 -16032.5 1607.4 -1690.99 440.726 1747.48 
15242101 27624.1 -16587.9 1718.2 -1677.82 318.952 1707.87 
20076 2
15242200 27494.1 -15894.4 1647.6 -1281.56 277.8 1311.32 
15242101 26883.4 -16470.7 1692.2 -1490.41 235.949 1508.97 
20076.5 2
15242200 26819.3 -15760.7 1585.87 -1363.37 270.168 1389.88 
15242101 26173.7 -16208.2 1664.13 -1433.8 530.236 1528.71 
20077 2
15242200 25912.9 -15479.5 1603.25 -1770.17 549.154 1853.4 
15242101 25313.1 -15943.4 1685.88 -1680.87 517.236 1758.65 
20077.5 2
15242200 25216.5 -15320.3 1580.2 -1362.83 311.481 1397.97 
15242101 24693.2 -15670.7 1688.4 -1213.04 533.676 1325.24 
20078 2
15242200 24618.1 -15133.5 1578.47 -1209.02 377.374 1266.55 
15242101 24078.7 -15503.2 1662.2 -1241.35 338.316 1286.62 
20078.5 2
15242200 24093.5 -15048.4 1514.33 -1059.8 171.987 1073.66 
15242101 23495.5 -15374.7 1624.2 -1178.18 259.529 1206.43 
20079 2
15242200 23396 -14910.5 1504 -1409.02 278.653 1436.31 
15242101 22802.3 -15083.5 1610 -1400.54 588.283 1519.07 
20079.5 2
15242200 22629.5 -14535.4 1481.13 -1548.42 757.71 1723.87 
15242101 22149.5 -14817.1 1589.53 -1318.79 538.182 1424.37 
20080 2
15242200 21836.5 -14301.7 1488 -1602.02 472.189 1670.16 
15242101 21264.9 -14481.1 1627.73 -1786.94 678.788 1911.52 
20080.5 2
15242200 21240.8 -14061.1 1539.06 -1163.52 469.808 1254.79 
15242101 20673.6 -14168.4 1646.25 -1154.9 610.734 1306.44 
20081 2
15242200 20711.2 -13798.7 1564.93 -1036.42 513.487 1156.65 
15242101 20076.5 -13812.9 1649.2 -1168.48 695.833 1359.97 
20081.5 2
15242200 20122.8 -13331.8 1544.33 -1188.69 943.3 1517.49 
15242101 19508.2 -13414.7 1659.87 -1148.15 804.444 1401.92 
20082 2
15242200 19634.1 -12864.8 1534.6 -985.349 941.532 1362.86 
15242101 18965.1 -12962.4 1664.47 -1095.03 911.828 1424.96 
20082.5 2
15242200 19112.7 -12511.6 1553.4 -1053.2 713.535 1272.15 
15242101 18394.9 -12589.9 1646.33 -1151.78 752.593 1375.86 
20083 2
15242200 18492.8 -12063.7 1551.8 -1252.39 904.916 1545.11 
15242101 17786.3 -12204.3 1617.2 -1229.49 778.855 1455.43 
20083.5 2
15242200 17599 -11545.5 1526.6 -1805.66 1046.87 2087.18 
15242101 16919.5 -11691.7 1646.2 -1751.11 1035.69 2034.46 
20084 2
15242200 16793.5 -11018.5 1554.31 -1573.24 1029.23 1880 
15242101 16221.3 -11211.2 1677.5 -1363.71 938.436 1655.41 
20084.5 2
15242200 16298.2 -10575.1 1564.4 -969.276 867.776 1300.97 
15242101 15647.1 -10746.7 1722.47 -1123.77 909.043 1445.41 
20085 2
15242200 15875.4 -10144.1 1606.67 -854.141 870.707 1219.71 
15242101 15184.9 -10316.3 1760 -933.737 869.36 1275.79 
20085.5 2
15242200 15317.9 -9652.53 1604.6 -1126.2 992.997 1501.45 
15242101 14669.5 -9773.47 1791.27 -1041.21 1096.7 1512.24 
20086 2
15242200 14735 -9179 1654 -1177.64 956.633 1517.23 
15242101 14009.8 -9023.27 1715.93 -1332.66 1515.56 2018.14 
20086.5 2
15242200 14117.5 -8290.13 1572.87 -1247.54 1795.69 2186.52 
15242101 13352.5 -8370.47 1734.07 -1327.95 1318.79 1871.53 
20087 2
15242200 13534.8 -7633.06 1531.56 -1138.12 1283.34 1715.31 
15242101 12993.4 -7930.19 1698.62 -701.229 859.92 1109.59 
20087.5 2
15242200 13196.4 -7242.67 1568.07 -662.133 763.984 1010.99 
15242101 12441.1 -7370.73 1717.47 -1080.96 1094.82 1538.54 
20088 2
15242200 12661 -6743.73 1597.53 -1081.62 1007.95 1478.46 
15242101 11975.6 -6886.2 1726.33 -940.337 978.855 1357.35 
20088.5 2
15242200 12057.5 -6193.07 1589.8 -1219.12 1112.46 1650.4 
15242101 11319.4 -6277.13 1659.87 -1325.66 1230.44 1808.69 
20089 2
15242200 11376.8 -5590.93 1505.07 -1375.22 1216.43 1836.01 
15242101 10716 -5662.13 1609.47 -1218.99 1242.42 1740.56 
20089.5 2
15242200 10822.3 -4979.53 1501.13 -1120.13 1235.15 1667.42 
15242101 10210 -5137.93 1604.73 -1022.22 1058.99 1471.87 
20090 2
15242200 10351.2 -4488.93 1527.4 -951.785 991.111 1374.12 
15242101 9794.33 -4621 1643.27 -839.731 1044.31 1340.05 
20090.5 2
15242200 9881 -3946.44 1568.75 -918.359 1059.56 1402.16 
15242101 9203.94 -4010.81 1673.19 -1153.12 1191.77 1658.31 
20091 2
15242200 9379.93 -3401.53 1587.13 -980.561 1066.35 1448.65 
15242101 8676.67 -3508.67 1637.8 -1031.84 982.673 1424.9 
20091.5 2
15242200 8839.07 -2956.53 1566.2 -1092.66 898.99 1414.95 
15242101 8096.27 -3088.13 1635.13 -1172.53 849.562 1447.95 
20092 2
15242200 8263.67 -2389.47 1576.6 -1162.42 1145.59 1632.06 
15242101 7547.33 -2485.67 1642.93 -1108.96 1217.1 1646.55 
20092.5 2
15242200 7725 -1854.53 1555.6 -1088.22 1080.67 1533.65 
15242101 6938.67 -1940.07 1660.07 -1229.63 1102.22 1651.33 
20093 2
15242200 7142 -1380.13 1560.33 -1177.78 958.384 1518.44 
15242101 6285.53 -1412.53 1658.07 -1319.46 1065.72 1696.1 
20093.5 2
15242200 6485.2 -738.733 1551.4 -1326.87 1295.76 1854.61 
15242101 5709.8 -889.133 1665.93 -1163.1 1057.37 1571.89 
20094 2
15242200 5873.94 -245.188 1524.44 -1193.87 963.957 1534.45 
15242101 5161.19 -376.562 1686.38 -1071.51 1001.11 1466.41 
20094.5 2
15242200 5306.8 283 1524.67 -1107.69 1031.62 1513.67 
15242101 4528.4 180.067 1695.47 -1235.91 1087.17 1646.03 
20095 2
15242200 4723.8 757.067 1544.33 -1173.04 953.856 1511.91 
15242101 4015.27 740.8 1710.6 -1032.46 1128.24 1529.34 
20095.5 2
15242200 3911.13 1323.27 1521.27 -1641.75 1143.84 2000.93 
15242101 3357.8 1217.93 1713.87 -1328.22 963.906 1641.12 
20096 2
15242200 3280.4 1753.07 1494 -1274.21 868.283 1541.92 
15242101 2513.13 1808.73 1664.53 -1706.4 1193.54 2082.38 
20096.5 2
15242200 2669 2356.87 1555.4 -1235.15 1219.8 1735.95 
15242101 1928.53 2244.6 1675.07 -1181.01 880.539 1473.14 
20097 2
15242200 2081.67 2867.67 1559.2 -1186.53 1031.92 1572.49 
15242101 1361.73 2645.07 1703.8 -1145.05 809.024 1402.02 
20097.5 2
15242200 1561.5 3334.88 1610.12 -1015.95 912.516 1365.59 
15242101 750.438 2957.75 1704.94 -1193.94 610.71 1341.06 
20098 2
15242200 865.4 3770.73 1556.27 -1362.23 852.952 1607.23 
15242101 84.6667 3351.33 1699.47 -1302.88 770.222 1513.52 
20098.5 2
15242200 -17.2 4073.8 1530.33 -1783.03 612.256 1885.22 
15242101 -693.133 3773 1690.8 -1571.31 851.852 1787.37 
20099 2
15242200 -681.933 4429.6 1539.27 -1342.9 718.788 1523.16 
15242101 -1247.4 4234.2 1680.53 -1119.73 931.717 1456.67 
20099.5 2
15242200 -1352.93 4856.47 1575.73 -1355.56 862.357 1606.61 
15242101 -1887.87 4562.53 1669.07 -1293.87 663.3 1453.98 
20100 2
15242200 -1963.2 5267.27 1567.6 -1232.86 829.899 1486.16 
15242101 -2399.27 4887 1683 -1033.13 655.488 1223.53 
20100.5 2
15242200 -2582.12 5601.38 1553.94 -1208.84 652.555 1373.72 
15242101 -2939.81 5190.31 1723.81 -1055.75 592.407 1210.6 
20101 2
15242200 -3118.27 5916.93 1524.27 -1049.2 617.531 1217.44 
15242101 -3559.2 5553.93 1649 -1212.11 711.587 1405.55 
20101.5 2
15242200 -3633.07 6244.33 1476.6 -1040 661.414 1232.51 
15242101 -4243.2 5893.73 1622.67 -1381.82 686.465 1542.94 
20102 2
15242200 -4086.53 6542.4 1505.47 -916.094 602.155 1096.28 
15242101 -4788.87 6193.93 1543.6 -1102.36 606.465 1258.17 
20102.5 2
15242200 -4594 6778.6 1459.47 -1025.19 477.172 1130.8 
15242101 -5339.47 6626.6 1451.4 -1112.32 874.074 1414.66 
20103 2
15242200 -5117.73 7009.8 1360.53 -1058.05 467.071 1156.55 
15242101 -6063.47 6994.53 1244.4 -1462.63 743.3 1640.66 
20103.5 2
15242200 -5525.73 7213.73 1424.2 -824.242 411.987 921.471 
15242101 -6953.33 7374.2 1324.27 -1797.71 767.003 1954.5 
20104 2
15242200 -6202.75 7123.12 1419.12 -1322.3 -176.969 1334.09 
15242101 -7959.44 8209.38 1431 -1965.05 1631.2 2553.87 
20104.5 2
15242200 -7411.27 7460.53 1337.2 -2365 660.29 2455.45 
15242101 -8330.27 8729.67 1410.33 -725.693 1018.18 1250.33 
20105 2
15242200 -7953.67 7896.67 1347.67 -1095.76 881.077 1406.05 
15242101 -8483.33 9395.8 1391 -309.226 1345.72 1380.79 
20105.5 2
15242200 -8323.47 8327.73 1359.07 -747.071 870.842 1147.38 
15242101 -8647.47 10099.4 1422.8 -331.582 1421.41 1459.58 
20106 2
15242200 -8648.07 8898.73 1402.87 -655.758 1153.54 1326.9 
15242101 -8670.87 10792 1403.53 -47.2727 1399.19 1399.99 
20106.5 2
15242200 -8793.13 9540.07 1306 -293.064 1295.62 1328.35 
15242101 -8519.07 11365.2 1313.4 306.667 1157.98 1197.9 
20107 2
15242200 -8791.67 10128.2 1208.8 2.96296 1188.15 1188.15 
15242101 -8196.2 11873.9 1272.2 652.256 1027.61 1217.14 
20107.5 2
15242200 -8654.12 10793.9 1367.62 268.636 1300.15 1327.61 
15242101 -7742.19 12279 1254.12 886.743 791.276 1188.46 
20108 2
15242200 -8349.2 11310 1316.73 596.722 1010.03 1173.13 
15242101 -7369.2 12629.9 1205.07 729.917 686.758 1002.21 
20108.5 2
15242200 -8047.4 11564.3 1169.87 609.697 513.805 797.324 
15242101 -7017.53 13018.5 898.8 710.438 784.916 1058.69 
20109 1
15242200 -7852.2 11778.7 1096 394.343 432.997 585.656 
20109.5 1
15242200 -7590.8 12116.1 1097.53 528.081 681.751 862.353 
20110 1
15242200 -7233.93 12414.7 1091.8 720.943 603.232 940.025 
