# Supplementary material for: Intrinsic group behaviour II: On the dependence of triad spatial dynamics on social and personal features; and on the effect of social interaction on small group dynamics
Source: PLoS One. 2019 Dec 3;14(12):e0225704. doi: 10.1371/journal.pone.0225704 (PMC6890182; doi:10.1371/journal.pone.0225704)
Supplement: S2 Data Set — (ZIP) [file pone.0225704.s002.zip › set_2_nint/group_traj_dyas_noint/traj_2_0508_47.dat]

2 15223000 15222100 1 0 0 0 1 1 0 40 40 40 1638.4 1687.3 1589.49 
19941.5 1
15222100 -13321.6 13426.6 1438.43 0 0 0 
19942 1
15222100 -13455.6 12983.6 1357.13 -280.395 -926.718 968.209 
19942.5 1
15222100 -13738.1 12589.3 1302.07 -569.624 -794.892 977.919 
19943 1
15222100 -13935.1 12220.3 1360.6 -397.98 -745.589 845.158 
19943.5 1
15222100 -14146.4 11786.2 1317.62 -412.581 -847.689 942.762 
19944 1
15222100 -14425.1 11387.6 1340.67 -545.385 -780.137 951.871 
19944.5 1
15222100 -14565.6 11048.1 1466.93 -283.906 -685.926 742.359 
19945 1
15222100 -14540.7 10884.6 1462.07 50.2357 -330.236 334.035 
19945.5 1
15222100 -14591.7 10763.9 1312.47 -103.03 -243.906 264.774 
19946 1
15222100 -14714.4 10701.1 1314.8 -247.811 -126.869 278.399 
19946.5 1
15222100 -14680.9 10587.9 1375.87 67.6094 -228.552 238.342 
19947 1
15222100 -14650.1 10632.4 1286.44 60.1725 86.9222 105.718 
19947.5 1
15222100 -14682.1 10604.9 1335.2 -62.5082 -53.9547 82.5735 
19948 1
15222100 -14527.1 10574.5 1391.93 312.997 -61.2795 318.939 
19948.5 1
15222100 -13997.6 10435 1426.2 1069.76 -281.886 1106.28 
19949 1
15222100 -13278.4 10821.3 1369.2 1452.93 780.337 1649.22 
19949.5 1
15222100 -12888.4 10789.4 1317.07 787.879 -64.3771 790.505 
19950 2
15223000 -11965.3 9741.33 1257 0 0 0 
15222100 -12524.1 10389.9 1351.12 711.475 -780.322 1055.98 
19950.5 2
15223000 -11687.2 9520.53 1430.87 936.476 -743.434 1195.69 
15222100 -11889.2 10080.9 1322.93 1242.51 -604.583 1381.8 
19951 2
15223000 -11275.7 9015.87 1435.07 831.38 -1019.53 1315.53 
15222100 -11255.5 9850.4 1292.87 1280.27 -465.724 1362.35 
19951.5 2
15223000 -10889.5 8496.2 1471.93 780.202 -1049.83 1308 
15222100 -10786.7 9474.2 1252.4 947.071 -760 1214.31 
19952 2
15223000 -10603.7 7994.8 1460.4 577.374 -1012.93 1165.93 
15222100 -10304.3 9008.67 1311 974.411 -940.471 1354.24 
19952.5 2
15223000 -10105.1 7373.4 1407.33 1007.14 -1255.35 1609.42 
15222100 -9719.2 8411.33 1288.8 1182.09 -1206.73 1689.24 
19953 2
15223000 -9567.93 6866.33 1451.2 1085.25 -1024.38 1492.35 
15222100 -9329.87 7753 1348.4 786.532 -1329.97 1545.14 
19953.5 2
15223000 -9056.06 6352.31 1453.62 999.748 -1003.95 1416.83 
15222100 -8744.06 7149.88 1353.69 1144.15 -1177.98 1642.17 
19954 2
15223000 -8597.13 5816 1494.13 898.1 -1049.54 1381.34 
15222100 -8231.2 6584.2 1339.93 1003.64 -1107 1494.24 
19954.5 2
15223000 -8259.27 5366.67 1338.4 682.559 -907.744 1135.73 
15222100 -7729 6075.93 1272.8 1014.55 -1026.8 1443.48 
19955 2
15223000 -7553.8 4943.53 1415.33 1425.19 -854.815 1661.88 
15222100 -7068.87 5465.13 1351.07 1333.6 -1233.94 1816.89 
19955.5 2
15223000 -6727.13 4536.2 1480.8 1670.03 -822.896 1861.77 
15222100 -6606.07 5137.47 1280.47 934.949 -661.953 1145.56 
19956 2
15223000 -6089.27 4193.13 1440.67 1288.62 -693.064 1463.17 
15222100 -6117.6 4845.07 1351.2 986.801 -590.707 1150.09 
19956.5 2
15223000 -5372.12 3766.19 1318.38 1400.67 -833.879 1630.1 
15222100 -5519.44 4469.25 1148.06 1168.29 -734.017 1379.74 
19957 2
15223000 -4514 3473 1701.2 1679.31 -573.752 1774.61 
15222100 -4640.8 4097.93 1578.67 1719.45 -726.647 1866.69 
19957.5 2
15223000 -3789.67 3242.2 1786.53 1463.3 -466.263 1535.79 
15222100 -3874.67 3910.07 1685.53 1547.74 -379.529 1593.6 
19958 2
15223000 -3046.07 3031.2 1830.87 1499.19 -425.403 1558.38 
15222100 -3296.07 3729.2 1747.2 1166.53 -364.651 1222.2 
19958.5 2
15223000 -2284.53 2832.53 1735 1538.45 -401.347 1589.94 
15222100 -2612.67 3590.13 1723.6 1380.61 -280.943 1408.9 
19959 2
15223000 -1704.8 2560.47 1716.53 1171.18 -549.63 1293.74 
15222100 -1743.73 3358.73 1632.4 1755.42 -467.475 1816.6 
19959.5 2
15223000 -1110.93 2223.8 1709.27 1199.73 -680.135 1379.11 
15222100 -1167 3041.33 1599 1165.12 -641.212 1329.91 
19960 2
15223000 -355.625 1920.44 1691.81 1475.21 -592.505 1589.75 
15222100 -457.062 2725.56 1586.38 1386.6 -616.74 1517.57 
19960.5 2
15223000 298.6 1629.93 1635.8 1280.28 -568.501 1400.83 
15222100 235.667 2386.53 1584.8 1355.63 -663.462 1509.28 
19961 2
15223000 919.333 1417.2 1616.33 1254.01 -429.764 1325.61 
15222100 974.8 2359.6 1568.8 1493.2 -54.4108 1494.19 
19961.5 2
15223000 1626.13 1311.87 1563.73 1427.88 -212.795 1443.65 
15222100 1642 2113 1537.13 1347.88 -498.182 1437 
19962 2
15223000 2345.47 1079.13 1533.93 1453.2 -470.168 1527.37 
15222100 2258.33 1808.2 1546.53 1245.12 -615.758 1389.06 
19962.5 2
15223000 3133.13 567.333 1623.47 1591.25 -1033.94 1897.65 
15222100 3001.87 1387.13 1559.33 1502.09 -850.64 1726.23 
19963 2
15223000 3785.33 148.4 1839.93 1317.58 -846.33 1565.98 
15222100 3609.2 872.133 1566.4 1226.94 -1040.4 1608.67 
19963.5 2
15223000 4408.5 -245.062 1763.5 1217.12 -768.481 1439.43 
15222100 4230.81 542.625 1609.75 1214.09 -643.571 1374.11 
19964 2
15223000 4958.6 -579 1690.67 1074.41 -652.222 1256.88 
15222100 4852.13 115.4 1599.33 1213.52 -834.424 1472.71 
19964.5 2
15223000 5532.2 -1063.73 1674.6 1158.79 -979.259 1517.15 
15222100 5427.4 -254.6 1546.47 1162.15 -747.475 1381.78 
19965 2
15223000 6084.13 -1557.53 1673.33 1110.53 -993.561 1490.11 
15222100 6101.8 -785.4 1536.4 1356.94 -1068.01 1726.83 
19965.5 2
15223000 6672.47 -2080.73 1651.33 1188.55 -1056.97 1590.55 
15222100 6687 -1287.6 1579.27 1182.22 -1014.55 1557.87 
19966 2
15223000 7250 -2545.13 1648.27 1166.73 -938.182 1497.15 
15222100 7294.13 -1696.53 1540.53 1226.53 -826.128 1478.81 
19966.5 2
15223000 7813.4 -3013.87 1651.53 1138.18 -946.936 1480.59 
15222100 7831.27 -2312.07 1536.93 1085.12 -1243.5 1650.39 
19967 2
15223000 8399.31 -3579.62 1655.75 1144.36 -1105 1590.78 
15222100 8432.12 -2788.75 1557.88 1173.55 -931.022 1498.01 
19967.5 2
15223000 8992.67 -4029.27 1677.73 1161.16 -879.925 1456.9 
15222100 9045 -3329.67 1563.2 1199.36 -1058.55 1599.69 
19968 2
15223000 9503.73 -4503.4 1653.13 1032.46 -957.845 1408.35 
15222100 9590.53 -3760 1576 1102.09 -869.36 1403.7 
19968.5 2
15223000 9917.33 -5019.73 1615.2 835.556 -1043.1 1336.49 
15222100 10131.3 -4136.8 1535.93 1092.53 -761.212 1331.56 
19969 2
15223000 10396.9 -5550.33 1607.33 968.754 -1071.92 1444.82 
15222100 10646.8 -4672.07 1500.27 1041.35 -1081.35 1501.24 
19969.5 2
15223000 10849.4 -6055.53 1617 914.209 -1020.61 1370.19 
15222100 11255.1 -5033 1536.93 1228.82 -729.158 1428.87 
19970 2
15223000 11398.8 -6609.4 1642.53 1109.9 -1118.92 1576.03 
15222100 11774.3 -5457.87 1578.47 1048.89 -858.316 1355.31 
19970.5 2
15223000 12019.4 -7160.56 1707.56 1212.18 -1076.49 1621.18 
15222100 12451.2 -5995.31 1572.44 1322.11 -1049.7 1688.15 
19971 2
15223000 12618.5 -7688.47 1728.4 1172.27 -1033.08 1562.52 
15222100 12943.5 -6443.53 1603 963.495 -877.144 1302.96 
19971.5 2
15223000 13060.8 -8177 1706.13 893.603 -986.936 1331.38 
15222100 13415.7 -6777.33 1586.6 953.939 -674.343 1168.22 
19972 2
15223000 13587.5 -8635.87 1656.73 1063.97 -927.003 1411.16 
15222100 13831 -7204.33 1557.8 838.923 -862.626 1203.29 
19972.5 2
15223000 14184.7 -9041.73 1679.93 1206.6 -819.933 1458.83 
15222100 14326.7 -7694.4 1521 1001.35 -990.034 1408.14 
19973 2
15223000 14966 -9743.93 1752.87 1578.32 -1418.59 2122.14 
15222100 14971.1 -8343.07 1522.33 1301.82 -1310.44 1847.15 
19973.5 2
15223000 15507.4 -10288.3 1772.75 1057.37 -1063.24 1499.51 
15222100 15479.2 -8884 1622.75 992.424 -1056.51 1449.52 
19974 2
15223000 16004.9 -10676.3 1729.73 973.695 -759.206 1234.7 
15222100 16125.2 -9336.73 1654.33 1264.21 -885.975 1543.76 
19974.5 2
15223000 16625.9 -11144.5 1683.33 1254.41 -945.993 1571.13 
15222100 16734.9 -9729.4 1620 1231.78 -793.266 1465.12 
19975 2
15223000 17302.9 -11609.1 1664.87 1367.68 -938.451 1658.68 
15222100 17260.1 -10001.8 1617.33 1061.01 -550.303 1195.23 
19975.5 2
15223000 18126.3 -12081.7 1646.4 1663.57 -954.747 1918.07 
15222100 17706.5 -10513.2 1672.33 901.818 -1033.13 1371.36 
19976 2
15223000 18857.2 -12503.9 1662.93 1476.5 -853.064 1705.22 
15222100 18285.6 -10925.5 1579.27 1169.83 -832.997 1436.1 
19976.5 2
15223000 19382.3 -12917.7 1659.87 1060.74 -835.825 1350.47 
15222100 18828.1 -11349.3 1588.67 1095.89 -856.027 1390.6 
19977 2
15223000 19942.2 -13339.3 1656.62 1093.6 -823.527 1369 
15222100 19703.6 -11746.4 1586.75 1709.95 -775.724 1877.68 
19977.5 2
15223000 20431.4 -13792.3 1674.67 957.363 -886.538 1304.8 
15222100 20177.9 -12160.5 1557.33 928.319 -810.364 1232.26 
19978 2
15223000 20986.1 -14178.9 1670.6 1120.54 -780.875 1365.79 
15222100 20712.7 -12563.1 1549.73 1080.27 -813.199 1352.14 
19978.5 2
15223000 21563.7 -14562 1632.67 1166.87 -774.007 1400.24 
15222100 21122.5 -12997.2 1568.47 827.879 -877.037 1206.06 
19979 2
15223000 22200.5 -14922.3 1589.73 1286.6 -727.811 1478.19 
15222100 21544.3 -13311 1589.53 852.121 -633.939 1062.07 
19979.5 2
15223000 22922.6 -15304.3 1597 1458.72 -771.852 1650.34 
15222100 22106.1 -13762.9 1581.47 1135.08 -912.862 1456.62 
19980 2
15223000 23580.2 -15551.3 1624 1284.47 -482.381 1372.06 
15222100 22739.1 -14226.8 1523.5 1236.31 -906.144 1532.83 
19980.5 2
15223000 24164.7 -15835.7 1645.07 1143.67 -556.597 1271.92 
15222100 23491.6 -14592.9 1493.67 1472.55 -716.479 1637.61 
19981 2
15223000 24613.6 -15974.5 1671.67 906.936 -280.404 949.294 
15222100 24137.5 -14904.7 1517.93 1304.92 -629.899 1448.99 
19981.5 2
15223000 25154 -16114.9 1721.53 1091.72 -283.502 1127.93 
15222100 24757.4 -15082.1 1540.07 1252.26 -358.249 1302.49 
19982 2
15223000 25729.3 -16360.8 1675.53 1162.29 -496.835 1264.03 
15222100 25289.5 -15318.7 1567.93 1075.02 -477.98 1176.49 
19982.5 2
15223000 26250.5 -16486.4 1652.07 1052.79 -253.737 1082.94 
15222100 25930.2 -15576.5 1576.33 1294.28 -520.808 1395.13 
19983 2
15223000 26809.7 -16658.3 1685.07 1129.83 -347.205 1181.98 
15222100 26613.6 -15849.6 1550.07 1380.61 -551.785 1486.79 
19983.5 2
15223000 27272.7 -16768.4 1697 904.207 -215.177 929.458 
15222100 27308.9 -16090.8 1532.5 1358.08 -471.118 1437.48 
19984 2
15223000 27616.6 -16894.7 1760 673.019 -247.154 716.965 
15222100 27822 -16325.3 1552.33 1004.04 -458.945 1103.96 
19984.5 2
15223000 28079.2 -17083.3 1708.67 934.545 -381.01 1009.23 
15222100 28244.2 -16472.9 1611.8 852.929 -298.182 903.549 
19985 2
15223000 28459.2 -17177.8 1715.53 767.677 -190.842 791.042 
15222100 28643.3 -16601.9 1649.4 806.195 -260.471 847.229 
19985.5 2
15223000 29066.7 -17467.9 1705.93 1227.21 -585.993 1359.93 
15222100 28990.9 -16669.9 1598 702.357 -137.374 715.665 
19986 2
15223000 29435.7 -17781.1 1688.73 745.589 -632.727 977.879 
15222100 29373.5 -16811.5 1613.07 772.795 -286.195 824.087 
19986.5 2
15223000 29887.4 -17716.9 1654.8 912.458 129.562 921.61 
15222100 29810.6 -16945.7 1559.13 883.098 -271.111 923.776 
19987 2
15223000 30301.6 -17670.1 1615.81 809.033 91.4225 814.182 
15222100 30342.7 -16999.8 1545.94 1039.23 -105.623 1044.59 
19987.5 2
15223000 30966.2 -17985.3 1541.8 1300.54 -616.846 1439.41 
15222100 30852.9 -17201.5 1493 998.524 -394.627 1073.68 
19988 2
15223000 31710.1 -18190.9 1422.33 1499.87 -414.382 1556.06 
15222100 31541.1 -17447.2 1409.2 1387.37 -495.43 1473.17 
19988.5 2
15223000 32619.1 -18488 1613.4 1836.23 -600.269 1931.85 
15222100 32237.7 -17809.5 1377.53 1407.27 -731.852 1586.2 
19989 2
15223000 33491 -18683.4 1651.73 1761.48 -394.747 1805.17 
15222100 33005.7 -17945.1 1496.93 1551.52 -273.939 1575.51 
19989.5 2
15223000 34001.7 -18679.9 1678.27 1031.65 7.13805 1031.67 
15222100 33737 -18015.7 1539.73 1477.44 -142.761 1484.32 
19990 2
15223000 34681.8 -18817.4 1709.94 1328.29 -268.571 1355.17 
15222100 34383.4 -18068.1 1539.69 1262.57 -102.327 1266.71 
19990.5 2
15223000 35296.9 -18956.4 1733.53 1203.88 -272.065 1234.24 
15222100 34891.4 -18168.9 1554.47 994.056 -197.277 1013.44 
19991 2
15223000 35922.2 -19101.4 1712.6 1263.16 -292.929 1296.69 
15222100 35461.7 -18346.9 1563.93 1152.05 -359.596 1206.87 
19991.5 2
15223000 36649.4 -19272.1 1649.33 1469.09 -344.916 1509.04 
15222100 36161.3 -18471.3 1547.6 1413.33 -251.313 1435.5 
19992 2
15223000 37318.7 -19523.5 1620.67 1352.05 -507.879 1444.3 
15222100 36830.7 -18659.2 1512 1352.46 -379.529 1404.7 
19992.5 2
15223000 37926.9 -19624.6 1735.53 1228.82 -204.175 1245.67 
15222100 37457.4 -18771.1 1520.47 1265.99 -226.128 1286.03 
19993 2
15223000 38602.7 -19840.1 1754.07 1365.25 -435.286 1432.96 
15222100 38109.2 -19034.5 1520.73 1316.77 -532.121 1420.22 
19993.5 2
15223000 39143 -20039.3 1746.88 1055.21 -389.152 1124.68 
15222100 38799.7 -19369.8 1522.69 1348.61 -654.842 1499.19 
19994 2
15223000 39696.3 -20229.8 1692.93 1082.84 -372.774 1145.21 
15222100 39472 -19603.3 1604.4 1315.68 -456.857 1392.74 
19994.5 2
15223000 40322.7 -20499.6 1678.67 1265.32 -545.051 1377.72 
15222100 40075.9 -19883.4 1540.4 1220.07 -565.926 1344.93 
19995 2
15223000 41004.7 -20785.1 1677.27 1377.91 -576.7 1493.73 
15222100 40609.3 -20198.3 1525.13 1077.58 -636.229 1251.38 
19995.5 2
15223000 41398.4 -21198.9 1681.53 795.286 -835.96 1153.82 
15222100 41136.1 -20445.5 1558 1064.11 -499.394 1175.47 
19996 2
15223000 41759.3 -21589.3 1743.07 729.024 -788.687 1074.01 
15222100 41730.5 -20819.4 1578.6 1200.94 -755.286 1418.7 
19996.5 2
15223000 42080.5 -22199.6 1732.07 649.024 -1233 1393.38 
15222100 42254.9 -21079 1632 1059.39 -524.444 1182.1 
19997 2
15223000 42400.3 -22935.3 1671.5 624.569 -1436.94 1566.81 
15222100 42584.6 -21509.2 1615.75 643.807 -840.21 1058.51 
19997.5 2
15223000 42862.3 -23549.4 1667.2 904.15 -1201.74 1503.88 
15222100 42900.8 -22065.5 1698.27 618.86 -1088.74 1252.33 
19998 2
15223000 43311.9 -24192.7 1653.87 908.148 -1299.66 1585.51 
15222100 43116.6 -22464.6 1553.07 435.96 -806.195 916.521 
19998.5 2
15223000 43544.8 -24668.5 1615.4 470.572 -961.077 1070.1 
15222100 43243.3 -22897.1 1546.13 256.027 -873.67 910.412 
19999 2
15223000 43658 -25005.3 1636.13 228.687 -680.404 717.807 
15222100 43356 -23300.1 1511.27 227.609 -814.141 845.359 
19999.5 2
15223000 43842.1 -25322.7 1636.27 371.852 -641.212 741.233 
15222100 43528.2 -23705.7 1519.87 347.879 -819.394 890.183 
20000 2
15223000 43876.6 -25513.9 1641.62 67.4967 -373.576 379.624 
15222100 43611.2 -23953.7 1538.88 162.085 -484.416 510.813 
20000.5 2
15223000 43813.3 -25700.7 1621.33 -123.989 -365.419 385.881 
15222100 43797.1 -24202.5 1588.73 363.756 -486.848 607.733 
20001 2
15223000 43820.6 -25721.4 1613.27 14.8148 -41.8855 44.4283 
15222100 44043.6 -24323.9 1622.13 498.047 -245.387 555.217 
20001.5 2
15223000 43753.6 -25677.7 1643.87 -135.354 88.2155 161.563 
15222100 44176.8 -24530.4 1524.2 269.091 -417.104 496.373 
20002 2
15223000 43759.4 -25677.9 1647.87 11.7172 -0.40404 11.7241 
15222100 44277.5 -24753.7 1540.53 203.367 -451.044 494.771 
20002.5 2
15223000 43739 -25639.1 1641.8 -41.2121 78.3838 88.5577 
15222100 44317.7 -24880.1 1552.67 81.3468 -255.354 267.998 
20003 2
15223000 43722.5 -25637.5 1635.8 -33.4007 3.23232 33.5567 
15222100 44331.7 -24968.8 1545.07 28.1481 -179.259 181.456 
20003.5 2
15223000 43727.8 -25586.5 1636.44 10.4411 99.6745 100.22 
15222100 44348 -25038.3 1556.81 31.901 -135.767 139.464 
20004 2
15223000 43846.5 -25533.1 1645.33 232.2 104.566 254.658 
15222100 44395.4 -24981.9 1549.27 92.7593 110.331 144.143 
20004.5 2
15223000 43831.5 -25507.4 1644.6 -30.303 51.8519 60.0574 
15222100 44451.7 -24900.1 1562.93 113.805 165.387 200.76 
20005 2
15223000 43757.3 -25597.4 1647.53 -149.764 -181.818 235.557 
15222100 44501 -24945.9 1564.87 99.5286 -92.6599 135.985 
20005.5 2
15223000 43805.6 -25675.2 1665.53 97.5084 -157.172 184.962 
15222100 44449.9 -24879.7 1549.93 -103.3 133.737 168.987 
20006 2
15223000 43815.4 -25657.1 1647.33 19.798 36.633 41.6406 
15222100 44391.5 -24885.5 1547.2 -117.98 -11.5825 118.547 
20006.5 2
15223000 43663.7 -25591.4 1642 -296.313 128.304 322.899 
15222100 44351.2 -24907.6 1539.31 -78.5482 -43.1559 89.6228 
20007 2
15223000 43500 -25654.3 1643 -320.328 -123.076 343.158 
15222100 44257.5 -24997.7 1536 -183.529 -176.46 254.599 
20007.5 2
15223000 43458.4 -25661.9 1625.67 -84.0404 -15.4882 85.4557 
15222100 44221.5 -25019.1 1540.8 -72.5926 -43.2323 84.4909 
20008 2
15223000 43431.7 -25656.6 1610.4 -53.8721 10.7744 54.9389 
15222100 44350.1 -24978.1 1539.67 259.798 82.963 272.723 
20008.5 2
15223000 43502.8 -25584.6 1602.87 143.569 145.455 204.375 
15222100 44254.5 -25107 1506.67 -193.131 -260.471 324.261 
20009 2
15223000 43543.9 -25587.6 1604.87 82.963 -6.06061 83.184 
15222100 44363.1 -24976.3 1541.8 219.259 263.973 343.157 
20009.5 2
15223000 43546.7 -25643.2 1607.73 5.77957 -112.097 112.246 
15222100 44413.9 -24861.9 1561.73 102.554 230.78 252.54 
20010 2
15223000 43606.1 -25723.9 1613.44 115.999 -157.69 195.76 
15222100 44358.9 -24919.5 1555 -107.414 -112.565 155.591 
20010.5 2
15223000 43616.7 -25755.1 1606.07 20.7599 -61.0486 64.4818 
15222100 44276.2 -25126.9 1528.27 -161.913 -405.936 437.035 
20011 2
15223000 43622.2 -25671.3 1596.27 11.0438 169.428 169.787 
15222100 44185.9 -25142.6 1506.07 -182.492 -31.6498 185.216 
20011.5 2
15223000 43540.9 -25690.3 1606.67 -164.175 -38.3838 168.602 
15222100 44112.2 -25103.6 1506.53 -148.822 78.7879 168.391 
20012 2
15223000 43445.9 -25657.7 1598.93 -192.054 65.8586 203.032 
15222100 44163.8 -25087 1520.2 104.242 33.5354 109.504 
20012.5 2
15223000 43370.5 -25627.3 1591.73 -152.016 61.2903 163.907 
15222100 44246.7 -25001.3 1539.13 167.204 172.849 240.487 
20013 2
15223000 43524.7 -25540 1603.6 311.515 176.296 357.941 
15222100 44339.3 -25010.7 1538.73 186.936 -18.9899 187.898 
20013.5 2
15223000 43557.6 -25518.3 1616.69 64.3717 42.3584 77.0581 
15222100 44285.4 -25082.8 1551 -105.135 -140.91 175.809 
20014 2
15223000 43482.9 -25577.9 1609.6 -146.168 -116.544 186.943 
15222100 44146.9 -25152.2 1514.73 -271.045 -135.788 303.157 
20014.5 2
15223000 43549.5 -25666 1606.2 134.14 -177.688 222.636 
15222100 44101.2 -25200.5 1496.6 -92.2043 -97.4462 134.154 
20015 2
15223000 43637.6 -25718.9 1616.87 178.047 -106.936 207.692 
15222100 44108.2 -25192.5 1488.2 14.1414 16.1616 21.475 
20015.5 2
15223000 43576.8 -25727.7 1616.2 -122.828 -17.6431 124.089 
15222100 44112.6 -25179.8 1493.47 8.88889 25.7239 27.2164 
20016 2
15223000 43507.9 -25705.3 1592.33 -139.125 45.1178 146.258 
15222100 44110.8 -25106.3 1488.4 -3.63636 148.552 148.597 
20016.5 2
15223000 43527.7 -25703.3 1625.53 39.8653 4.17508 40.0834 
15222100 44177.1 -25075.4 1508.33 134.007 62.3569 147.805 
20017 2
15223000 43682.1 -25850.2 1607.06 301.554 -287.077 416.351 
15222100 44154.5 -25152.3 1499.62 -44.2057 -150.22 156.589 
20017.5 2
15223000 43672.7 -25901.2 1616.8 -18.3871 -99.7065 101.388 
15222100 44130.4 -25196.6 1483.4 -47.1624 -86.6683 98.6696 
20018 2
15223000 43664.9 -25896.2 1605.8 -15.6229 10.101 18.6039 
15222100 44074.8 -25172.7 1444.13 -112.323 48.3502 122.288 
20018.5 2
15223000 43666.1 -25942 1623.33 2.28956 -92.5253 92.5536 
15222100 44069.9 -25122.1 1484 -9.83165 102.222 102.694 
20019 2
15223000 43608.3 -25930.3 1623.4 -116.633 23.7037 119.017 
15222100 44132.6 -25119.2 1490.47 126.599 5.79125 126.732 
20019.5 2
15223000 43598.9 -25949.4 1605.07 -19.1246 -38.6532 43.1256 
15222100 44092.6 -25126 1508.93 -80.8081 -13.7374 81.9674 
20020 2
15223000 43646.2 -25971.8 1610.5 92.4235 -43.6523 102.214 
15222100 44126.7 -25113 1523.75 66.5771 25.3906 71.2545 
20020.5 2
15223000 43696.9 -26120.6 1607.73 99.1765 -291.292 307.712 
15222100 44227.9 -25093.7 1527.87 198.002 37.8343 201.585 
20021 2
15223000 43497.6 -26429.1 1594.87 -402.559 -623.3 741.995 
15222100 44160.5 -25124.5 1516.93 -136.027 -62.3569 149.639 
20021.5 2
15223000 43662.1 -26368.1 1750.93 332.391 123.232 354.499 
15222100 44181.5 -24849.6 1558 42.4242 555.421 557.039 
20022 2
15223000 43589.3 -26396.1 1698.4 -147.205 -56.431 157.651 
15222100 44249.7 -24669 1537.53 137.643 364.848 389.949 
20022.5 2
15223000 43504.1 -26434.2 1616.47 -171.987 -77.037 188.452 
15222100 44314.5 -24507 1528.6 131.044 327.273 352.534 
20023 2
15223000 43429.6 -26548.8 1559.73 -150.572 -231.515 276.173 
15222100 44229.4 -24500.3 1529.2 -171.987 13.468 172.513 
20023.5 2
15223000 43351.2 -26579 1522.38 -153.149 -58.9844 164.116 
15222100 44060.5 -24502.9 1533.5 -329.883 -4.96419 329.92 
20024 2
15223000 43319.3 -26303.2 1523.6 -62.4674 539.726 543.329 
15222100 43886.6 -24558.6 1528.87 -340.313 -109.051 357.359 
20024.5 2
15223000 43441.9 -25707.6 1594.93 247.811 1203.23 1228.49 
15222100 43876.1 -24505.3 1532.73 -21.1448 107.609 109.667 
20025 2
15223000 43559.1 -25584.2 1609.8 236.768 249.293 343.811 
15222100 43889.6 -24566 1537.4 27.2054 -122.559 125.542 
20025.5 2
15223000 43468.3 -25622.1 1639.73 -183.434 -76.4983 198.746 
15222100 43895.7 -24632.9 1521.8 12.2559 -135.219 135.773 
20026 2
15223000 43458.3 -25647.9 1673 -20.202 -52.2559 56.025 
15222100 43997.3 -24669.5 1521.53 205.387 -73.9394 218.291 
20026.5 2
15223000 43520.3 -25660.4 1648.8 125.118 -25.1852 127.627 
15222100 44025.9 -24597.3 1529.47 57.7778 145.859 156.885 
20027 2
15223000 43532.6 -25675.9 1627.69 24.0153 -30.2246 38.6039 
15222100 44078.2 -24535.8 1521.75 102.059 120.28 157.744 
20027.5 2
15223000 43533.5 -25687.7 1616.07 1.76941 -23.0757 23.1434 
15222100 44123.5 -24534.5 1528.73 88.7394 2.38095 88.7713 
20028 2
15223000 43442.7 -25665.7 1595.67 -183.3 44.4444 188.611 
15222100 44225 -24526.9 1534.8 204.983 15.3535 205.557 
20028.5 2
15223000 43550 -25616.9 1607 216.7 98.4512 238.016 
15222100 44263.7 -24584.5 1541.73 78.1145 -116.229 140.039 
20029 2
15223000 43446.6 -25654.9 1591.67 -208.889 -76.7677 222.549 
15222100 44328.6 -24666.2 1530.53 131.178 -165.118 210.883 
20029.5 2
15223000 43403.4 -25658.7 1585.6 -87.2727 -7.54209 87.598 
15222100 44332.7 -24708.7 1541.53 8.35017 -85.9259 86.3307 
20030 2
15223000 43391.2 -25652.1 1581.56 -23.8525 12.7767 27.059 
15222100 44182.8 -24751.4 1543.81 -292.936 -83.2845 304.545 
20030.5 2
15223000 43401.5 -25660.4 1601.8 20.1158 -16.1937 25.8241 
15222100 44105.2 -24815.2 1556.2 -151.761 -124.902 196.55 
20031 2
15223000 43341.1 -25657.9 1585.4 -122.02 5.11784 122.127 
15222100 44010.3 -24923.8 1548.93 -191.65 -219.394 291.313 
20031.5 2
15223000 43274.5 -25649.5 1569 -134.545 16.835 135.595 
15222100 44024.9 -24950.3 1511.33 29.3603 -53.6027 61.1169 
20032 2
15223000 43237.7 -25670.9 1562.4 -74.2088 -43.2323 85.8835 
15222100 44094.6 -24932.5 1523.4 140.875 35.9596 145.392 
20032.5 2
15223000 43216 -25715.8 1582.93 -43.9057 -90.6397 100.714 
15222100 44147.1 -24912 1540.13 106.128 41.4815 113.947 
20033 2
15223000 43273.5 -25753.8 1579.6 116.094 -76.7677 139.18 
15222100 44094.8 -24898.3 1537.8 -105.724 27.6094 109.27 
20033.5 2
15223000 43246 -25773.6 1579.44 -53.6458 -38.7207 66.1602 
15222100 44218.3 -24884.9 1558.75 241.235 26.2858 242.663 
20034 2
15223000 43363.3 -25867.9 1605.53 229.615 -184.556 294.592 
15222100 44362.1 -24783.3 1560.2 281.45 198.712 344.529 
20034.5 2
15223000 43406.6 -25770.7 1562.6 87.4074 196.498 215.062 
15222100 44339.8 -24723.9 1560.2 -45.1178 120.135 128.328 
20035 2
15223000 43584.5 -25548.9 1511.6 359.461 447.946 574.341 
15222100 44259.8 -24780.3 1530.73 -161.616 -114.074 197.82 
20035.5 2
15223000 43796.5 -25285.7 1503.93 428.283 531.717 682.751 
15222100 44319.7 -24862.7 1548.33 121.077 -166.465 205.84 
20036 2
15223000 44091.2 -24675.8 1522.87 595.286 1232.19 1368.45 
15222100 44653.9 -25125.3 1564.33 675.152 -530.37 858.558 
20036.5 2
15223000 44776.4 -24429.6 1542.94 1338.35 480.933 1422.14 
15222100 45023.4 -25057.2 1613.31 721.566 132.845 733.693 
20037 2
15223000 45545.4 -24189.5 1591.93 1504.82 469.855 1576.47 
15222100 45801.4 -24743.3 1637.33 1522.55 614.318 1641.82 
20037.5 2
15223000 45849.5 -23846.9 1723.53 614.276 692.121 925.401 
15222100 46288.9 -24378.3 1640.33 984.781 737.374 1230.25 
20038 2
15223000 45936.1 -23489.7 1769.33 175.084 721.616 742.553 
15222100 46441.4 -23848.5 1664.27 308.148 1070.44 1113.91 
20038.5 2
15223000 46042.1 -22932.7 1690.67 214.007 1125.12 1145.29 
15222100 46590.3 -23160.3 1789.73 300.741 1390.17 1422.33 
20039 2
15223000 46277.2 -22457.3 1660.13 475.017 960.539 1071.58 
15222100 46846.7 -22582.5 1734.13 518.114 1167.27 1277.09 
20039.5 2
15223000 46638.6 -21884.1 1619.13 730.101 1157.98 1368.93 
15222100 47223.1 -22095.9 1640.4 760.404 983.165 1242.91 
20040 2
15223000 46999.5 -21365.3 1554.19 703.509 1011.22 1231.86 
15222100 47531 -21561.1 1620.31 600.13 1042.5 1202.9 
20040.5 1
15222100 47682.6 -21185.1 1616.6 296.094 734.367 791.812 
