# Supplementary material for: Intrinsic group behaviour II: On the dependence of triad spatial dynamics on social and personal features; and on the effect of social interaction on small group dynamics
Source: PLoS One. 2019 Dec 3;14(12):e0225704. doi: 10.1371/journal.pone.0225704 (PMC6890182; doi:10.1371/journal.pone.0225704)
Supplement: S2 Data Set — (ZIP) [file pone.0225704.s002.zip › set_2_nint/group_traj_dyas_noint/traj_2_0508_46.dat]

2 15191000 15182901 0 0 0 1 0 1 0 40 40 40 1593.15 1600.49 1585.8 
19709.5 1
15182901 43.375 9459.88 1710.12 0 0 0 
19710 1
15182901 118.2 9007.4 1659.4 197.427 -1193.87 1210.08 
19710.5 1
15182901 156.438 8329.88 1554.19 74.6826 -1323.29 1325.4 
19711 1
15182901 151.333 7693.67 1476.33 -9.98858 -1245.03 1245.07 
19711.5 1
15182901 284.8 7079.73 1486.33 269.63 -1240.27 1269.24 
19712 1
15182901 420.533 6465.07 1514.33 274.209 -1241.75 1271.67 
19712.5 1
15182901 674.133 5850.6 1664.53 512.323 -1241.35 1342.91 
19713 1
15182901 818.667 5302.53 1681 291.987 -1107.21 1145.06 
19713.5 1
15182901 1038.13 4905.13 1592.2 443.367 -802.828 917.119 
19714 1
15182901 1153.25 4499.06 1502.5 223.962 -790.021 821.153 
19714.5 1
15182901 1261.2 3775.47 1590.27 210.84 -1413.27 1428.91 
19715 1
15182901 1148.67 3258 1599.4 -227.34 -1045.39 1069.82 
19715.5 1
15182901 1244.4 2707.93 1587.93 193.401 -1111.25 1127.95 
19716 1
15182901 1317.6 2197.13 1546.47 147.879 -1031.92 1042.46 
19716.5 1
15182901 1401.2 1742.2 1496.87 168.889 -919.057 934.446 
19717 1
15182901 1543 1047.67 1402.53 286.465 -1403.1 1432.04 
19717.5 1
15182901 1667.94 539.625 1303.81 244.019 -992.269 1021.83 
19718 1
15182901 1685.67 -47.2667 1240.07 34.695 -1148.52 1149.04 
19718.5 1
15182901 1869.53 -513.533 1167.53 371.448 -941.953 1012.55 
19719 1
15182901 1695.47 -867.667 1123.87 -351.65 -715.421 797.173 
19719.5 1
15182901 1409.6 -1369.47 1058.73 -577.508 -1013.74 1166.7 
19720 1
15182901 1234.87 -1486.4 947.6 -352.997 -236.229 424.748 
19720.5 1
15182901 1224.93 -1567.27 913.067 -20.0673 -163.367 164.595 
19721 1
15182901 1176.69 -1579.25 882.375 -94.2301 -23.4049 97.0933 
19721.5 1
15182901 1186.93 -1484.2 797.733 20.0506 186.008 187.085 
19722 1
15182901 1207.73 -1365 763.2 42.0202 240.808 244.447 
19722.5 1
15182901 1188.47 -1341.47 786.8 -38.9226 47.5421 61.4428 
19723 1
15182901 1172.47 -1376.67 762.667 -32.3232 -71.1111 78.1126 
19723.5 1
15182901 1260.53 -1367.8 820.733 177.912 17.9125 178.812 
19724 1
15182901 1249.38 -1350 760.812 -21.7936 34.7656 41.0318 
19724.5 1
15182901 1242.6 -1368.27 772.867 -13.2583 -35.7469 38.1264 
19725 1
15182901 1183.2 -1280.93 784.933 -120 176.431 213.373 
19725.5 1
15182901 1207.2 -1284.73 812.067 48.4848 -7.67677 49.0888 
19726 1
15182901 1210.8 -1374.4 772.667 7.27273 -181.145 181.291 
19726.5 1
15182901 1143.2 -1380.4 804.733 -136.566 -12.1212 137.103 
19727 1
15182901 1124 -1306.67 807.867 -38.7879 148.956 153.924 
19727.5 1
15182901 1228.81 -1326.44 809 204.712 -38.6149 208.322 
19728 1
15182901 1275.2 -1353 759.2 90.7779 -51.9814 104.607 
19728.5 1
15182901 1342.87 -1344.73 760.133 136.7 16.7003 137.717 
19729 1
15182901 1408.73 -1261.4 756.333 133.064 168.35 214.588 
19729.5 1
15182901 1342.33 -1311.13 797.8 -134.141 -100.471 167.596 
19730 1
15182901 1318.13 -1499.8 908.2 -48.8889 -381.145 384.267 
19730.5 1
15182901 1232.19 -1568.75 928.75 -167.863 -134.668 215.206 
19731 1
15182901 1217.87 -1592 894.933 -28.0251 -45.499 53.4375 
19731.5 1
15182901 1252.67 -1574.93 891.6 70.303 34.4781 78.3023 
19732 1
15182901 1202.13 -1536.47 902 -102.088 77.7104 128.3 
19732.5 1
15182901 1181.2 -1655.2 929.267 -42.2896 -239.865 243.565 
19733 1
15182901 1167.4 -1682.73 890.6 -27.8788 -55.6229 62.2184 
19733.5 1
15182901 1203.6 -1639.27 866.933 73.1313 87.8114 114.276 
19734 1
15182901 1224.12 -1528.38 847.938 40.0879 216.585 220.264 
19734.5 1
15182901 1180.4 -1475.8 866.2 -85.5675 102.886 133.819 
19735 1
15182901 1201.73 -1591.67 904.933 42.9242 -233.132 237.051 
19735.5 1
15182901 1227.73 -1614.4 854.933 52.5253 -45.9259 69.7717 
19736 1
15182901 1184.47 -1598.07 813.6 -87.4074 32.9966 93.4282 
19736.5 1
15182901 1191.93 -1571.07 795.133 15.0842 54.5455 56.5927 
19737 1
15182901 1229.67 -1554.67 844.8 76.229 33.1313 83.1176 
19737.5 1
15182901 1237.25 -1482.12 832.938 14.8112 141.683 142.455 
19738 1
15182901 1352.53 -1318.87 821.4 225.603 319.488 391.113 
19738.5 1
15182901 1590 -1124.33 820 479.731 392.997 620.151 
19739 1
15182901 1599.8 -1127.87 877.067 19.798 -7.13805 21.0455 
19739.5 1
15182901 1576.87 -1025.6 847.467 -46.33 206.599 211.73 
19740 1
15182901 1556.33 -867.067 849.133 -41.4815 320.269 322.945 
19740.5 1
15182901 1371.27 -616.867 906.6 -373.872 505.455 628.701 
19741 1
15182901 1267.5 -403.5 896.938 -202.669 416.732 463.401 
19741.5 1
15182901 1267.47 -224.667 904.4 -0.065232 349.967 349.967 
19742 1
15182901 1142.4 60.6 949.533 -252.66 576.296 629.249 
19742.5 1
15182901 1272.2 107.933 1003.13 262.222 95.6229 279.113 
19743 1
15182901 1107.2 197.267 1025.73 -333.333 180.471 379.053 
19743.5 1
15182901 946.267 56.6 1046.67 -325.118 -284.175 431.807 
19744 1
15182901 984.5 110.562 1074.94 74.6745 105.396 129.168 
19744.5 1
15182901 994.333 147.467 1006.53 19.2433 72.2195 74.7393 
19745 1
15182901 991.067 214 956.067 -6.59933 134.411 134.573 
19745.5 1
15182901 1012.07 235.2 930.733 42.4242 42.8283 60.2833 
19746 1
15182901 1009.73 153.333 1053.6 -4.7138 -165.387 165.454 
19746.5 1
15182901 1035.53 163 1007.67 52.1212 19.5286 55.6596 
19747 1
15182901 1074.4 194.333 959.467 78.5185 63.2997 100.856 
19747.5 1
15182901 1037.19 190.812 952.188 -72.6807 -6.87663 73.0053 
19748 1
15182901 1102.4 114.267 974.6 127.617 -149.796 196.787 
19748.5 1
15182901 1248.07 34.2667 1010.4 294.276 -161.616 335.735 
19749 1
15182901 1269.13 -22.4667 1087.27 42.5589 -114.613 122.259 
19749.5 1
15182901 1335.07 120.8 1144.4 133.199 289.428 318.607 
19750 1
15182901 1454.87 441 1139.47 242.02 646.869 690.661 
19750.5 2
15191000 3191.82 791.455 1385.36 0 0 0 
15182901 1632.06 803.562 1144 346.086 708.13 788.177 
19751 2
15191000 3605.67 532.667 1547.13 964.682 -603.235 1137.76 
15182901 2023.33 1189.6 1148.47 765.696 755.455 1075.64 
19751.5 2
15191000 3993.53 37.2667 1565.07 783.569 -1000.81 1271.06 
15182901 2773.07 1221.53 1169.73 1514.61 64.5118 1515.99 
19752 2
15191000 4377.27 -335.933 1542.67 775.219 -753.939 1081.38 
15182901 3393.07 670.6 1355.4 1252.53 -1113 1675.58 
19752.5 2
15191000 4703.93 -643.933 1575 659.933 -622.222 907.012 
15182901 3758 282.267 1583.8 737.239 -784.512 1076.56 
19753 2
15191000 5155 -929.4 1566.2 911.246 -576.7 1078.4 
15182901 4110 69.7333 1575.53 711.111 -429.36 830.68 
19753.5 2
15191000 5550.8 -1346.73 1565.13 799.596 -843.098 1161.97 
15182901 4529 -141.867 1609.33 846.465 -427.475 948.281 
19754 2
15191000 5969.81 -1670.75 1593.44 818.384 -632.845 1034.53 
15182901 4940.75 -441.188 1583.94 804.199 -584.611 994.237 
19754.5 2
15191000 6328.13 -1995.73 1436.33 701.215 -635.975 946.661 
15182901 5428.67 -896.667 1567.87 954.827 -891.349 1306.21 
19755 2
15191000 6799.13 -2296.27 1346.13 951.515 -607.138 1128.72 
15182901 5871 -1234.07 1555.93 893.603 -681.616 1123.89 
19755.5 2
15191000 7277.53 -2618.13 1291.27 966.465 -650.236 1164.84 
15182901 6313 -1511.07 1584.4 892.929 -559.596 1053.79 
19756 2
15191000 7688.13 -2958.13 1261.13 829.495 -686.869 1076.96 
15182901 6673 -1853.67 1570.73 727.273 -692.121 1003.97 
19756.5 2
15191000 8051.13 -3258.53 1274.4 731.855 -605.645 949.957 
15182901 7242.53 -2241.4 1572.53 1148.25 -781.72 1389.09 
19757 2
15191000 8540.73 -3595.73 1473.2 987.097 -679.839 1198.56 
15182901 7693.13 -2656.47 1577.8 908.468 -836.828 1235.15 
19757.5 2
15191000 9021.5 -3903.12 1509.56 938.997 -600.374 1114.52 
15182901 8080.06 -2894.31 1557.5 755.721 -464.543 887.082 
19758 2
15191000 9280.8 -4282.87 1618.47 507.436 -743.134 899.856 
15182901 8570.4 -3213.67 1568.13 959.565 -624.959 1145.14 
19758.5 2
15191000 9730.07 -4673.93 1594.33 907.609 -790.034 1203.29 
15182901 9011.6 -3454.4 1555.2 891.313 -486.33 1015.36 
19759 2
15191000 10033 -5007.27 1602.07 611.987 -673.401 909.943 
15182901 9395.87 -3772.47 1555.93 776.296 -642.559 1007.73 
19759.5 2
15191000 10354.2 -5364.33 1550.27 648.889 -721.347 970.257 
15182901 9825.6 -4070.27 1557.8 868.148 -601.616 1056.23 
19760 2
15191000 10677.3 -5817.13 1539.27 652.66 -914.747 1123.71 
15182901 10157 -4429.93 1509.33 669.495 -726.599 988.013 
19760.5 2
15191000 10903.4 -6218.4 1485.47 456.835 -810.64 930.503 
15182901 10534.9 -4789.4 1499.07 763.367 -726.195 1053.61 
19761 2
15191000 11276.8 -6670.94 1467.5 729.321 -883.862 1145.92 
15182901 10994.1 -5098 1510.69 896.989 -602.734 1080.68 
19761.5 2
15191000 11730 -7097.93 1524.33 885.132 -833.976 1216.13 
15182901 11425.6 -5463.93 1542.8 842.725 -714.714 1104.99 
19762 2
15191000 12128.5 -7402.4 1572.67 805.118 -615.084 1013.18 
15182901 11876.3 -5909 1535 910.572 -899.125 1279.67 
19762.5 2
15191000 12453.1 -7768.2 1556.6 655.623 -738.99 987.901 
15182901 12286.5 -6424.8 1601.8 828.552 -1042.02 1331.28 
19763 2
15191000 12651.5 -8205.93 1601.93 400.943 -884.31 970.958 
15182901 12713.7 -6823.07 1658.8 863.165 -804.579 1180 
19763.5 2
15191000 12816.5 -8574.8 1585.2 333.199 -745.185 816.286 
15182901 12930 -7279.6 1629.73 436.902 -922.29 1020.54 
19764 2
15191000 13215.4 -9027.56 1591.06 779.24 -884.302 1178.65 
15182901 13221.4 -7712.06 1597.12 569.214 -844.653 1018.55 
19764.5 2
15191000 13602.7 -9462.13 1505.87 757.787 -850.432 1139.07 
15182901 13434.2 -8230.4 1543.07 416.365 -1014.36 1096.49 
19765 2
15191000 14110.1 -9805.13 1518.8 1025.05 -692.929 1237.29 
15182901 13733.5 -8673.47 1512.6 604.714 -895.084 1080.21 
19765.5 2
15191000 14537.5 -10402.3 1597.8 863.434 -1206.46 1483.6 
15182901 14074.5 -9008.4 1531.93 688.754 -676.633 965.513 
19766 2
15191000 14838.8 -10769.3 1584.47 608.754 -741.414 959.31 
15182901 14477.5 -9466 1601.93 814.276 -924.444 1231.93 
19766.5 2
15191000 15186 -11106.7 1559.07 701.414 -681.481 977.956 
15182901 14867.7 -10079.4 1644 788.148 -1239.19 1468.6 
19767 2
15191000 15488.9 -11419.5 1600.33 611.852 -631.919 879.593 
15182901 15175.1 -10558.9 1638.87 621.01 -968.62 1150.6 
19767.5 2
15191000 15857.1 -11832 1557.25 719.132 -805.729 1079.98 
15182901 15500.8 -10769.6 1628.25 636.1 -411.515 757.607 
19768 2
15191000 16242.7 -12250.7 1568.13 754.607 -819.309 1113.87 
15182901 15917.3 -11138.9 1604.67 815.101 -722.709 1089.36 
19768.5 2
15191000 16678.8 -12580.2 1475.53 881.077 -665.724 1104.3 
15182901 16357.9 -11436.4 1572.8 890.236 -601.077 1074.16 
19769 2
15191000 17068.7 -12981.3 1444.6 787.609 -810.37 1130.06 
15182901 16710.9 -11763.7 1539.4 712.997 -661.145 972.356 
19769.5 2
15191000 17502.8 -13409.5 1393.73 877.037 -865.051 1231.87 
15182901 17250.3 -12119.9 1495.73 1089.7 -719.731 1305.93 
19770 2
15191000 18004.3 -13729.5 1394 1013.2 -646.33 1201.8 
15182901 17824.5 -12532.5 1434.07 1160.13 -833.401 1428.45 
19770.5 2
15191000 18482.9 -13955.7 1423.87 966.869 -457.104 1069.48 
15182901 18324 -12930.1 1489.87 1009.02 -803.367 1289.78 
19771 2
15191000 18901.8 -14238.5 1425 818.001 -552.279 986.984 
15182901 18728.5 -13298.8 1532.69 790.039 -719.954 1068.88 
19771.5 2
15191000 19321 -14583.6 1439.93 820.45 -675.342 1062.65 
15182901 19077.5 -13673.8 1554.33 682.909 -733.953 1002.52 
19772 2
15191000 19730.3 -14811.3 1462.07 826.936 -459.933 946.235 
15182901 19448 -14038.2 1574.13 748.552 -736.162 1049.89 
19772.5 2
15191000 20138.8 -14963.8 1413.07 825.185 -308.148 880.844 
15182901 19782.6 -14396.1 1558.87 675.96 -723.098 989.844 
19773 2
15191000 20603 -15188.5 1396.8 937.778 -454.007 1041.9 
15182901 20183.7 -14697.3 1529.07 810.37 -608.485 1013.39 
19773.5 2
15191000 21090.7 -15483.1 1399.93 985.185 -595.152 1151 
15182901 20616.7 -14981.5 1529.4 874.613 -574.141 1046.22 
19774 2
15191000 21670.9 -15939.7 1330.38 1133.22 -891.707 1441.99 
15182901 21120.7 -15339.1 1476.5 984.416 -698.421 1207.01 
19774.5 2
15191000 22130.5 -15997.7 1315.87 899.397 -113.462 906.525 
15182901 21621.4 -15552.9 1408.4 979.868 -418.281 1065.41 
19775 2
15191000 22568.5 -16226.2 1456 884.983 -461.684 998.172 
15182901 22176 -15619.8 1446.4 1120.4 -135.219 1128.53 
19775.5 2
15191000 23034.7 -16334.5 1566.87 941.684 -218.721 966.75 
15182901 22802.2 -15693.5 1532.4 1265.05 -148.956 1273.79 
19776 2
15191000 23562.2 -16440.9 1585.6 1065.72 -215.084 1087.21 
15182901 23408.3 -15761.6 1533.87 1224.51 -137.508 1232.21 
19776.5 2
15191000 24037.6 -16744.5 1562.07 960.404 -613.199 1139.47 
15182901 23944.5 -15874.3 1557.33 1083.1 -227.744 1106.78 
19777 2
15191000 24520.8 -16858.5 1493.53 976.162 -230.438 1002.99 
15182901 24443.2 -15935.7 1591.13 1007.54 -124.04 1015.15 
19777.5 2
15191000 25053.9 -17107.8 1417.88 1041.28 -486.751 1149.43 
15182901 25022.2 -16125.4 1555.62 1130.83 -370.394 1189.95 
19778 2
15191000 25714.1 -17299.6 1465.8 1291.84 -375.44 1345.29 
15182901 25517.7 -16345.6 1560.07 969.757 -430.969 1061.21 
19778.5 2
15191000 26283.7 -17551.1 1566.33 1150.71 -508.148 1257.91 
15182901 26234.9 -16544.5 1555.33 1448.75 -401.751 1503.43 
19779 2
15191000 26872.1 -17774.5 1523.87 1188.82 -451.313 1271.61 
15182901 26827.3 -16759 1554 1196.77 -433.401 1272.83 
19779.5 2
15191000 27358.5 -17992.3 1527.4 982.492 -439.865 1076.46 
15182901 27323.1 -16900 1580.73 1001.75 -284.848 1041.46 
19780 2
15191000 27874.9 -18044.3 1578.93 1043.37 -105.051 1048.64 
15182901 27803.1 -17137.7 1608.4 969.697 -480.135 1082.05 
19780.5 2
15191000 28360.9 -18236.1 1583.75 949.105 -374.601 1020.36 
15182901 28361.4 -17326.4 1595.25 1090.44 -368.693 1151.08 
19781 2
15191000 28968.4 -18255.5 1579.07 1188.89 -37.9729 1189.5 
15182901 28923.3 -17515.5 1574.6 1099.47 -369.92 1160.03 
19781.5 2
15191000 29672.7 -18465.3 1524.93 1420.03 -422.984 1481.69 
15182901 29340.3 -17700.8 1514 840.726 -373.656 920.021 
19782 2
15191000 30205.1 -18567.3 1488.27 1075.42 -206.195 1095.01 
15182901 29993.3 -17853.8 1476.47 1319.33 -309.091 1355.05 
19782.5 2
15191000 30757.6 -18557.4 1423.6 1116.23 20.0673 1116.41 
15182901 30536.9 -18025.9 1417.67 1098.18 -347.609 1151.88 
19783 2
15191000 31454.8 -18789.4 1364.8 1408.48 -468.687 1484.42 
15182901 31126.8 -18262.7 1336.33 1191.65 -478.384 1284.09 
19783.5 2
15191000 32273.7 -19101.3 1422.53 1654.41 -630.034 1770.32 
15182901 31794 -18483 1351.73 1347.88 -445.118 1419.47 
19784 2
15191000 32997.2 -19275.6 1532.38 1413.12 -340.422 1453.54 
15182901 32572.6 -18713.1 1442.62 1520.63 -449.463 1585.66 
19784.5 2
15191000 33387.2 -19395.5 1489.6 763.112 -234.646 798.372 
15182901 33136.6 -18837.9 1504.8 1103.79 -244.113 1130.46 
19785 2
15191000 33908.4 -19443.8 1640.8 1052.93 -97.6431 1057.45 
15182901 33746.7 -18919.3 1518.87 1232.46 -164.444 1243.38 
19785.5 2
15191000 34413.1 -19519.9 1578.8 1019.53 -153.67 1031.04 
15182901 34266.3 -19008.8 1571 1049.7 -180.875 1065.17 
19786 2
15191000 34987.3 -19734.6 1592.27 1160 -433.805 1238.46 
15182901 34785.9 -19202.7 1585.6 1049.83 -391.65 1120.51 
19786.5 2
15191000 35641.9 -19837.2 1588 1322.56 -207.273 1338.7 
15182901 35313.5 -19400.7 1593.8 1065.86 -400.135 1138.49 
19787 2
15191000 36233.1 -19997.3 1611.07 1194.34 -323.502 1237.38 
15182901 35890.6 -19517.1 1548.4 1165.79 -235.017 1189.24 
19787.5 2
15191000 36857.1 -20233.9 1594.56 1218.61 -461.995 1303.25 
15182901 36399.8 -19720.4 1555.62 994.434 -397.209 1070.83 
19788 2
15191000 37281.4 -20443.3 1539.8 830.406 -409.899 926.062 
15182901 36925.1 -19942.2 1584.67 1028.15 -433.977 1115.99 
19788.5 2
15191000 37792.2 -20688.9 1554.2 1031.92 -496.027 1144.95 
15182901 37500 -20124.8 1628.27 1161.35 -368.889 1218.53 
19789 2
15191000 38324.3 -20872 1643.33 1074.88 -369.966 1136.77 
15182901 38127.7 -20218.7 1659.67 1268.15 -189.63 1282.25 
19789.5 2
15191000 38825.5 -21027.3 1649.87 1012.66 -313.67 1060.13 
15182901 38627.1 -20404.9 1697 1008.75 -376.162 1076.61 
19790 2
15191000 39261.9 -21186.8 1679.53 881.616 -322.29 938.679 
15182901 39113.5 -20651.9 1683.93 982.761 -498.99 1102.18 
19790.5 2
15191000 39722.9 -21438.9 1608.8 927.431 -507.176 1057.05 
15182901 39657.5 -20796.2 1693.67 1094.57 -290.409 1132.44 
19791 2
15191000 40251.9 -21826.8 1588.12 1033.22 -757.585 1281.2 
15182901 40179.9 -21137.7 1610 1020.2 -666.968 1218.87 
19791.5 2
15191000 40952.8 -22145.6 1593.67 1371.67 -623.973 1506.93 
15182901 41066.1 -21474.5 1553.4 1734.23 -659.189 1855.29 
19792 2
15191000 41380.7 -22295.6 1587.87 864.512 -303.03 916.083 
15182901 41537.3 -21716.9 1562.4 952.054 -489.562 1070.55 
19792.5 2
15191000 41961.5 -22361.2 1537.53 1173.2 -132.525 1180.66 
15182901 41771.1 -21834.1 1610.33 472.189 -236.902 528.285 
19793 2
15191000 42451.7 -22534.9 1533.6 990.303 -350.842 1050.61 
15182901 42232.7 -22048.9 1596.13 932.525 -433.805 1028.49 
19793.5 2
15191000 42922.2 -22691.9 1492.67 950.572 -317.306 1002.13 
15182901 42723.9 -22195 1576.67 992.458 -295.219 1035.44 
19794 2
15191000 43447.1 -22843.8 1483.62 1025.12 -296.517 1067.14 
15182901 43246 -22273.1 1550.25 1019.66 -152.466 1031 
19794.5 2
15191000 44065 -22975.6 1453.47 1209.27 -258.023 1236.49 
15182901 43735.6 -22378.7 1567.67 958.121 -206.662 980.156 
19795 2
15191000 44589.2 -23059.1 1514 1058.99 -168.754 1072.35 
15182901 44168.8 -22445.3 1555.27 875.152 -134.68 885.454 
19795.5 2
15191000 45032.5 -23183.5 1533.2 895.488 -251.313 930.085 
15182901 44714.4 -22517.5 1566.8 1102.22 -145.859 1111.83 
19796 2
15191000 45560.9 -23371.7 1592.93 1067.47 -380.202 1133.16 
15182901 45196.5 -22530.2 1563.87 973.872 -25.5892 974.208 
19796.5 2
15191000 45856.5 -23603.3 1613.73 597.306 -467.744 758.656 
15182901 45640.7 -22515.4 1591.8 897.374 29.899 897.872 
19797 2
15191000 46244.3 -23756.8 1631.6 783.434 -310.168 842.599 
15182901 46097.5 -22576.5 1605.67 922.828 -123.367 931.038 
19797.5 2
15191000 46520.6 -23918.3 1559.31 539.632 -315.454 625.071 
15182901 46443.5 -22690.4 1623.5 675.846 -222.599 711.561 
19798 2
15191000 47093.5 -23940.4 1536 1121.15 -43.2241 1121.98 
15182901 46872.1 -22921.7 1636.2 838.813 -452.634 953.144 
19798.5 1
15182901 47110 -23290.7 1661.2 480.539 -745.32 886.803 
