# Supplementary material for: Intrinsic group behaviour II: On the dependence of triad spatial dynamics on social and personal features; and on the effect of social interaction on small group dynamics
Source: PLoS One. 2019 Dec 3;14(12):e0225704. doi: 10.1371/journal.pone.0225704 (PMC6890182; doi:10.1371/journal.pone.0225704)
Supplement: S2 Data Set — (ZIP) [file pone.0225704.s002.zip › set_2_nint/group_traj_dyas_noint/traj_2_0508_45.dat]

2 15155001 15155200 0 1 0 0 2 0 1 30 30 30 1727.17 1730.24 1724.09 
19550.5 1
15155001 7242.67 3361.33 1672 0 0 0 
19551 1
15155001 7612.2 3083.33 1672 933.165 -702.02 1167.75 
19551.5 1
15155001 8065.4 2740.73 1672 915.556 -692.121 1147.73 
19552 1
15155001 8295.73 2306.93 1641.67 465.32 -876.364 992.238 
19552.5 2
15155200 7736.33 1240.87 1491.47 0 0 0 
15155001 8411.56 1596.25 1550.94 226.229 -1388.05 1406.37 
19553 2
15155200 7975.07 562.067 1596.67 482.29 -1371.31 1453.65 
15155001 8627.67 970.533 1537.87 422.904 -1224.49 1295.47 
19553.5 2
15155200 8541.67 190.933 1580.8 1144.65 -749.764 1368.34 
15155001 8480.33 -4.6 1614.47 -297.643 -1969.97 1992.32 
19554 2
15155200 9028.93 112 1569.8 984.377 -159.461 997.209 
15155001 8600.2 -465.067 1662.67 242.155 -930.236 961.237 
19554.5 2
15155200 9285.6 -280.067 1583.67 518.519 -792.054 946.684 
15155001 8892.47 -1004.2 1668.8 590.438 -1089.16 1238.9 
19555 2
15155200 9524.27 -819.467 1631.13 481.183 -1087.5 1189.2 
15155001 9203.13 -1453.87 1664.87 626.344 -906.586 1101.91 
19555.5 2
15155200 9945.2 -1601.8 1632.73 850.37 -1580.47 1794.72 
15155001 9330.87 -1916.73 1660.53 258.047 -935.084 970.036 
19556 2
15155200 10173.6 -2247.56 1675.44 446.143 -1261.25 1337.84 
15155001 9665.31 -2560.81 1639.19 653.215 -1257.97 1417.45 
19556.5 2
15155200 10395.7 -2824.67 1697.53 434.524 -1129.36 1210.07 
15155001 9847.8 -3111.27 1610.8 357.118 -1077.21 1134.86 
19557 2
15155200 10487.4 -3283.6 1670.93 185.32 -927.138 945.478 
15155001 10014.1 -3676.13 1712.93 336.027 -1141.14 1189.59 
19557.5 2
15155200 10695.8 -3752 1657.53 421.01 -946.263 1035.69 
15155001 10281.7 -4212.87 1652.6 540.606 -1084.31 1211.6 
19558 2
15155200 10959.7 -4264.33 1628.8 533.064 -1035.02 1164.22 
15155001 10604 -4720.8 1629.47 651.044 -1026.13 1215.24 
19558.5 2
15155200 11319.3 -4754.53 1635.33 726.465 -990.303 1228.19 
15155001 10910.1 -5204.53 1601.27 618.316 -977.239 1156.42 
19559 2
15155200 11709.4 -5212.81 1635.5 761.93 -895.076 1175.46 
15155001 11327.2 -5649.06 1623.38 814.811 -868.221 1190.68 
19559.5 2
15155200 12322.1 -5764.73 1655.4 1199.01 -1080.08 1613.75 
15155001 11894.1 -6234.27 1692.4 1109.36 -1145.21 1594.43 
19560 2
15155200 12756.6 -6250.87 1706.8 877.845 -982.088 1317.23 
15155001 12370.8 -6692.2 1765.87 962.963 -925.118 1335.34 
19560.5 2
15155200 13175.5 -6628 1719.4 846.33 -761.886 1138.75 
15155001 12765.8 -7166.53 1741.87 797.98 -958.249 1247 
19561 2
15155200 13569.7 -6996.6 1677.73 796.229 -744.646 1090.17 
15155001 13102.2 -7532.4 1740.4 679.596 -739.125 1004.07 
19561.5 2
15155200 13921.2 -7396 1653.8 710.168 -806.869 1074.88 
15155001 13474.8 -7909.67 1710.8 752.727 -762.155 1071.2 
19562 2
15155200 14403.1 -7848.73 1641.6 973.603 -914.613 1335.82 
15155001 13921 -8336.93 1739.13 901.414 -863.165 1248.04 
19562.5 2
15155200 14939 -8442.44 1662.19 1046.61 -1159.58 1562.06 
15155001 14510.5 -8896.31 1689.69 1151.37 -1092.54 1587.23 
19563 2
15155200 15440 -8943.4 1717.93 980.431 -980.357 1386.49 
15155001 15015.3 -9485.27 1738.53 987.932 -1152.55 1518.02 
19563.5 2
15155200 15862.6 -9372.4 1794.87 853.737 -866.667 1216.54 
15155001 15435.9 -9953.93 1777.8 849.697 -946.801 1272.17 
19564 2
15155200 16362.7 -9707.4 1749.47 1010.37 -676.768 1216.09 
15155001 15829.1 -10299.8 1735.6 794.343 -698.721 1057.92 
19564.5 2
15155200 16893.9 -10033.9 1720.27 1073.13 -659.663 1259.67 
15155001 16291.3 -10638.3 1710.07 933.603 -683.906 1157.3 
19565 2
15155200 17366.9 -10414.8 1724.4 955.556 -769.428 1226.83 
15155001 16832.5 -10947.3 1701.07 1093.47 -624.242 1259.11 
19565.5 2
15155200 17757.7 -10801.7 1727.73 789.495 -781.549 1110.91 
15155001 17432 -11321.7 1675.6 1211.04 -756.364 1427.84 
19566 2
15155200 18264.9 -11158.3 1726.62 990.633 -696.574 1211.02 
15155001 18028.8 -11705.7 1684.94 1165.53 -749.91 1385.94 
19566.5 2
15155200 19219.1 -11539.5 1697.33 1867.18 -745.899 2010.65 
15155001 18757.9 -12116.6 1664.4 1426.97 -804.134 1637.95 
19567 2
15155200 19673.2 -11781.1 1691.87 917.441 -488.215 1039.26 
15155001 19258.2 -12421 1695.73 1010.64 -614.949 1183.03 
19567.5 2
15155200 20155.8 -12147.5 1664.8 974.949 -740.202 1224.1 
15155001 19723.2 -12772 1680.87 939.394 -709.091 1176.98 
19568 2
15155200 20606.4 -12466.9 1672.67 910.303 -645.253 1115.8 
15155001 20272 -13037.9 1737 1108.69 -537.104 1231.94 
19568.5 2
15155200 21022.3 -12806.3 1701.47 840.269 -685.657 1084.52 
15155001 20690.7 -13342 1721.53 845.791 -614.411 1045.4 
19569 2
15155200 21451.5 -13037 1704.94 838.216 -450.521 951.617 
15155001 21109.9 -13613.4 1783.38 818.766 -530.151 975.417 
19569.5 2
15155200 21994.3 -13264.6 1704.4 1062.3 -445.401 1151.89 
15155001 21674 -13994.3 1717.4 1103.96 -745.393 1332.05 
19570 2
15155200 22563.3 -13496.7 1710.53 1149.36 -468.822 1241.3 
15155001 22284.7 -14316.5 1620.2 1233.8 -650.909 1394.98 
19570.5 2
15155200 23192.1 -13851.7 1648.67 1270.44 -717.306 1458.95 
15155001 22863.5 -14552.2 1601.93 1169.16 -476.094 1262.38 
19571 2
15155200 23854.9 -14072 1639.47 1338.99 -444.983 1410.99 
15155001 23539.5 -14785.1 1673.6 1365.66 -470.438 1444.41 
19571.5 2
15155200 24514 -14336.2 1650.67 1331.45 -533.737 1434.44 
15155001 24059.9 -15047.8 1719.67 1051.31 -530.774 1177.7 
19572 2
15155200 25011.1 -14605.1 1665.27 1004.18 -543.3 1141.73 
15155001 24627.1 -15312.7 1686.33 1145.99 -535.219 1264.82 
19572.5 2
15155200 25532.1 -14860.6 1654.81 1017.69 -499.007 1133.45 
15155001 25118.4 -15461 1625.38 959.578 -289.583 1002.32 
19573 2
15155200 26102.9 -15108.7 1643.27 1117.04 -485.404 1217.95 
15155001 25753.2 -15732.7 1628.27 1242.2 -531.768 1351.23 
19573.5 2
15155200 26745.2 -15380.5 1662.27 1297.51 -549.091 1408.91 
15155001 26338.1 -16078.6 1629.53 1181.68 -698.721 1372.8 
19574 2
15155200 27307.6 -15666.8 1657.87 1136.16 -578.451 1274.94 
15155001 26972.1 -16397.8 1699.13 1280.81 -644.848 1433.98 
19574.5 2
15155200 27893.5 -15968.9 1749.07 1183.57 -610.37 1331.69 
15155001 27638.7 -16604.5 1685.6 1346.67 -417.643 1409.94 
19575 2
15155200 28415.1 -16248.9 1730.07 1053.87 -565.522 1196.02 
15155001 28176.5 -16868 1772.8 1086.46 -532.256 1209.84 
19575.5 2
15155200 28933.6 -16493.4 1741.06 1012.56 -477.555 1119.52 
15155001 28710.5 -17090 1711.75 1042.9 -433.594 1129.45 
19576 2
15155200 29441.3 -16795.8 1704.93 993.55 -591.83 1156.46 
15155001 29327.3 -17342.1 1674.07 1206.98 -493.281 1303.89 
19576.5 2
15155200 29997.5 -16976.4 1663.47 1123.77 -364.848 1181.51 
15155001 29885.8 -17546.5 1643.13 1128.35 -413.064 1201.58 
19577 2
15155200 30565.5 -17193.6 1627.8 1147.34 -438.788 1228.38 
15155001 30556.9 -17758.5 1507.8 1355.82 -428.148 1421.82 
19577.5 2
15155200 31222.1 -17487.3 1532.27 1323.92 -592.07 1450.28 
15155001 31148.8 -18098.5 1380.47 1193.28 -685.484 1376.16 
19578 2
15155200 31843.4 -17738.4 1687.07 1255.08 -507.34 1353.75 
15155001 31810.2 -18300.2 1318.6 1336.16 -407.542 1396.93 
19578.5 2
15155200 32624.2 -17953.1 1640.4 1549.21 -426.058 1606.73 
15155001 32560.3 -18472.9 1470.93 1488.36 -342.725 1527.31 
19579 2
15155200 33370.5 -18142.3 1616.53 1498.66 -379.786 1546.03 
15155001 33229.9 -18667.9 1680.93 1344.58 -391.432 1400.4 
19579.5 2
15155200 33973.8 -18285.8 1652.47 1218.72 -289.966 1252.74 
15155001 33789.1 -18768.7 1714.47 1129.7 -203.771 1147.93 
19580 2
15155200 34540.1 -18444.9 1673.47 1143.97 -321.481 1188.29 
15155001 34375.5 -18948.1 1724.33 1184.65 -362.29 1238.81 
19580.5 2
15155200 35097.3 -18640.6 1699.38 1088.37 -382.088 1153.49 
15155001 34864.1 -19171.7 1693.88 954.159 -436.759 1049.37 
19581 2
15155200 35675.6 -18776.6 1717.73 1131.68 -266.218 1162.57 
15155001 35477.2 -19336.4 1701.4 1199.88 -322.334 1242.42 
19581.5 2
15155200 36246.9 -19005.3 1687 1154.07 -462.088 1243.15 
15155001 36007.7 -19553.1 1660.07 1071.78 -437.845 1157.77 
19582 2
15155200 36826.3 -19174.1 1637.6 1170.51 -341.01 1219.17 
15155001 36669.8 -19738 1682.8 1337.51 -373.468 1388.67 
19582.5 2
15155200 37380 -19421.2 1609.6 1118.65 -499.125 1224.95 
15155001 37302 -20084.5 1704.87 1277.17 -699.933 1456.39 
19583 2
15155200 38038.1 -19578.3 1729.2 1329.43 -317.306 1366.77 
15155001 37762 -20276.7 1790.73 929.293 -388.283 1007.15 
19583.5 2
15155200 38651.3 -19928.2 1747.81 1197.75 -683.439 1379.02 
15155001 38344.6 -20428.9 1828.88 1137.94 -297.404 1176.16 
19584 2
15155200 39262.8 -20090.7 1731.2 1196.65 -317.963 1238.17 
15155001 38887.2 -20647.1 1835.53 1061.79 -426.998 1144.43 
19584.5 2
15155200 39775.8 -20364.5 1681.2 1036.36 -553.131 1174.74 
15155001 39455 -20998.3 1794.8 1147.07 -709.495 1348.76 
19585 2
15155200 40574.1 -20767.3 1706.4 1612.79 -813.872 1806.51 
15155001 40045.1 -21305.5 1726 1192.05 -620.606 1343.93 
19585.5 2
15155200 41185.3 -21010.3 1688.87 1234.61 -490.774 1328.58 
15155001 40831.9 -21698.8 1676.73 1589.63 -794.478 1777.11 
19586 2
15155200 41714.8 -21212.2 1706.67 1069.76 -407.946 1144.91 
15155001 41332.6 -21911.8 1699.6 1011.45 -430.303 1099.18 
19586.5 2
15155200 42163.9 -21436.5 1771.13 907.205 -453.064 1014.05 
15155001 41805.7 -22102.1 1722.73 955.69 -384.512 1030.14 
19587 2
15155200 42803.7 -21831.4 1721.12 1249.65 -771.305 1468.52 
15155001 42439.4 -22493.9 1658.56 1237.71 -765.243 1455.17 
19587.5 2
15155200 43401.9 -22157.8 1664.8 1170.61 -638.796 1333.56 
15155001 43016.8 -22764.9 1604.8 1129.99 -530.194 1248.19 
19588 2
15155200 43906.8 -22508.8 1688.33 1020.07 -709.091 1242.32 
15155001 43579.5 -23091.6 1665.33 1136.84 -660.067 1314.57 
19588.5 2
15155200 44492 -22721.7 1669.2 1182.22 -430.034 1258.01 
15155001 44203.3 -23390.6 1677.93 1260.07 -604.04 1397.37 
19589 2
15155200 45040.4 -22966.2 1693.73 1107.88 -494.007 1213.03 
15155001 44649.9 -23657.3 1666.4 902.222 -538.721 1050.82 
19589.5 2
15155200 45555.7 -23176.3 1738.6 1041.08 -424.512 1124.3 
15155001 45171.2 -23933.5 1670.93 1053.2 -558.114 1191.94 
19590 2
15155200 46057.5 -23207.6 1785.19 980.013 -61.1165 981.917 
15155001 45773.9 -23967.1 1713.62 1177.1 -65.4867 1178.92 
19590.5 2
15155200 46583.7 -23342.9 1782.47 1029.68 -264.661 1063.15 
15155001 46307.6 -24012.1 1745.13 1044.47 -88.2012 1048.19 
19591 2
15155200 47159.1 -23747.7 1788.07 1162.56 -817.912 1421.45 
15155001 46753.1 -24136.8 1716.2 899.933 -251.852 934.51 
19591.5 2
15155200 47491 -23917.3 1791.93 670.438 -342.626 752.914 
15155001 47226.3 -24332.4 1711.07 956.094 -395.152 1034.53 
