# Supplementary material for: Intrinsic group behaviour II: On the dependence of triad spatial dynamics on social and personal features; and on the effect of social interaction on small group dynamics
Source: PLoS One. 2019 Dec 3;14(12):e0225704. doi: 10.1371/journal.pone.0225704 (PMC6890182; doi:10.1371/journal.pone.0225704)
Supplement: S2 Data Set — (ZIP) [file pone.0225704.s002.zip › set_2_nint/group_traj_dyas_noint/traj_2_0508_44.dat]

2 15113100 15115000 0 0 0 1 0 1 0 60 60 60 1533.19 1620.08 1446.29 
19291.5 1
15113100 40891.4 -21358.8 1375.6 0 0 0 
19292 1
15113100 40642.4 -21242.1 1398.94 -717.471 336.239 792.352 
19292.5 1
15113100 40113.2 -20990.4 1396.07 -1035.69 492.613 1146.87 
19293 1
15113100 39509.5 -20657.3 1490 -1219.53 672.862 1392.84 
19293.5 1
15113100 39038.2 -20509.9 1536 -952.189 297.778 997.665 
19294 1
15113100 38605.9 -20273.9 1516.73 -873.401 476.902 995.12 
19294.5 1
15113100 38028.3 -20066.1 1523.27 -1166.73 419.663 1239.91 
19295 1
15113100 37458.9 -19847.1 1485.67 -1150.3 442.424 1232.45 
19295.5 1
15113100 36814.7 -19666.2 1478.56 -1258.29 353.288 1306.95 
19296 1
15113100 36310 -19490.6 1410.27 -987.647 343.738 1045.75 
19296.5 1
15113100 35675 -19279.4 1426.6 -1282.83 426.667 1351.92 
19297 1
15113100 35143.4 -19109.9 1437.93 -1073.94 342.492 1127.23 
19297.5 1
15113100 34516.8 -18949.9 1448.67 -1265.86 323.232 1306.48 
19298 1
15113100 34021.9 -18763.6 1417 -999.731 376.296 1068.2 
19298.5 1
15113100 33417.4 -18668.1 1373.75 -1180.66 186.597 1195.31 
19299 1
15113100 32970.8 -18645.3 1350.67 -874.046 44.4798 875.177 
19299.5 1
15113100 32328.3 -18552.1 1334 -1297.91 188.418 1311.52 
19300 1
15113100 31501.8 -18256.7 1191.8 -1669.76 596.633 1773.16 
19300.5 1
15113100 30922.6 -18104.5 1157.4 -1170.1 307.609 1209.86 
19301 1
15113100 30225.7 -17946.1 1196.67 -1407.95 319.865 1443.82 
19301.5 1
15113100 29576.2 -17808.1 1308.27 -1312.05 278.788 1341.35 
19302 1
15113100 29009.5 -17576 1366.62 -1106.84 453.385 1196.1 
19302.5 1
15113100 28323.7 -17351.4 1485.93 -1342.01 439.53 1412.15 
19303 1
15113100 27742.2 -17044.7 1471.8 -1174.81 619.529 1328.16 
19303.5 1
15113100 27126.3 -16772.9 1403.87 -1244.18 549.226 1360.01 
19304 1
15113100 26494.9 -16517.2 1378.67 -1275.69 516.498 1376.28 
19304.5 1
15113100 25910.5 -16241 1373.87 -1180.61 557.98 1305.82 
19305 1
15113100 25341.5 -15857.7 1446.27 -1149.49 774.411 1386.02 
19305.5 1
15113100 24971.8 -15631.3 1423.12 -722.103 442.098 846.69 
19306 1
15113100 24651.7 -15265.5 1405.8 -625.033 714.543 949.335 
19306.5 1
15113100 24359 -14970.9 1374.53 -591.38 595.017 838.914 
19307 1
15113100 24018.8 -14741.4 1358.73 -687.273 463.704 829.075 
19307.5 1
15113100 23585.7 -14486.1 1331.53 -874.882 515.69 1015.56 
19308 1
15113100 23061.9 -14242.7 1278.67 -1058.18 491.717 1166.85 
19308.5 1
15113100 22719.9 -13974.6 1310.88 -668.083 523.649 848.848 
19309 1
15113100 22029.1 -13668.8 1368.87 -1351.74 598.483 1478.31 
19309.5 1
15113100 21452.3 -13447.5 1394.13 -1160.7 445.339 1243.2 
19310 1
15113100 21038.5 -13145.5 1415 -835.825 609.966 1034.73 
19310.5 2
15115000 17013.6 -9666.8 975.6 0 0 0 
15113100 20601.1 -12873.7 1395.53 -883.771 549.226 1040.53 
19311 2
15115000 17048.2 -10034.5 1041.27 83.9806 -892.395 896.338 
15113100 20177.8 -12578.5 1369.87 -855.084 596.364 1042.51 
19311.5 2
15115000 17014.1 -10264.2 1019.8 -68.8215 -464.108 469.183 
15113100 19826.8 -12278.5 1393.93 -709.091 605.926 932.714 
19312 2
15115000 16993.2 -10249.9 1049.69 -40.9098 27.8564 49.4934 
15113100 19390.9 -12040.7 1422.31 -851.294 464.543 969.794 
19312.5 2
15115000 16980.3 -10172.5 1071.13 -25.1549 151.606 153.679 
15113100 18988.3 -11715 1429.4 -788.006 637.353 1013.49 
19313 2
15115000 16979.9 -10132.9 1050.07 -0.942761 79.8653 79.8709 
15113100 18593.9 -11549.6 1409 -796.633 334.141 863.872 
19313.5 2
15115000 16957.5 -10207.4 1053.4 -45.1613 -150.134 156.78 
15113100 17908.1 -11198.9 1389.2 -1382.66 707.124 1552.99 
19314 2
15115000 16899.7 -10233.1 1081.13 -116.768 -51.8519 127.763 
15113100 17161.3 -11034.9 1396.6 -1508.82 331.178 1544.74 
19314.5 2
15115000 16867.5 -10222.5 1117.27 -65.0505 21.2795 68.4426 
15113100 16561.1 -10824 1427.4 -1212.53 426.128 1285.22 
19315 2
15115000 16673.4 -10427.7 1487.73 -392.054 -414.545 570.574 
15113100 16044.8 -10565.3 1447.93 -1042.96 522.559 1166.55 
19315.5 2
15115000 16182.1 -10165 1639.44 -959.644 513.151 1088.23 
15113100 15531.6 -10228.4 1481.25 -1002.42 658 1199.08 
19316 2
15115000 15783.2 -9937.47 1643.93 -780.553 445.271 898.626 
15113100 15034.5 -9892.4 1505.6 -972.66 657.608 1174.1 
19316.5 2
15115000 15301.1 -9636.07 1646.6 -974.007 608.889 1148.67 
15113100 14516.8 -9313.67 1489 -1045.93 1169.16 1568.72 
19317 2
15115000 14782.5 -8860.2 1642.13 -1047.68 1567.41 1885.31 
15113100 13917.9 -8558.27 1410.53 -1209.83 1526.06 1947.45 
19317.5 2
15115000 14307.5 -8290.73 1611 -959.596 1150.44 1498.11 
15113100 13429 -7985.6 1396.27 -987.744 1156.9 1521.2 
19318 2
15115000 13868.7 -7829.4 1559.8 -886.465 931.987 1286.24 
15113100 13039.9 -7476.07 1435.93 -786.128 1029.36 1295.21 
19318.5 2
15115000 13439.1 -7441.47 1583.53 -867.879 783.704 1169.36 
15113100 12695.5 -7002.73 1455.27 -695.758 956.229 1182.56 
19319 2
15115000 13077.5 -7057.44 1603.81 -706.185 750.057 1030.19 
15113100 12364.2 -6457.69 1447 -646.908 1064.54 1245.69 
19319.5 2
15115000 12705.5 -6637.53 1630.4 -728.05 821.73 1097.86 
15113100 11795.1 -5789.47 1396.8 -1113.86 1307.67 1717.76 
19320 2
15115000 12340.5 -6194.8 1621.33 -737.374 894.411 1159.18 
15113100 11453 -5166.67 1368.27 -691.044 1258.18 1435.47 
19320.5 2
15115000 11879 -5612.67 1577.8 -932.256 1176.03 1500.71 
15113100 11181.2 -4658.13 1351.87 -549.091 1027.34 1164.87 
19321 2
15115000 11481.5 -4969.47 1541.87 -802.963 1299.39 1527.47 
15113100 10892.6 -4159.93 1372.73 -583.03 1006.46 1163.14 
19321.5 2
15115000 11112 -4532.87 1528.07 -746.532 882.02 1155.54 
15113100 10715.7 -3629.6 1397.13 -357.306 1071.38 1129.39 
19322 2
15115000 10823.4 -4031.94 1532.25 -563.599 978.377 1129.1 
15113100 10463.9 -3107.69 1421.25 -491.911 1019.36 1131.84 
19322.5 2
15115000 10518.7 -3467.93 1596.07 -596.42 1103.73 1254.56 
15113100 10211.7 -2736.4 1447.6 -493.558 726.59 878.369 
19323 2
15115000 10175.1 -3091.47 1636 -692.742 759.005 1027.61 
15113100 9994.2 -2196.93 1428.07 -438.441 1087.63 1172.68 
19323.5 2
15115000 9814 -2666.2 1633.53 -729.428 859.125 1127.01 
15113100 9782.07 -1793.73 1372.73 -428.552 814.545 920.403 
19324 2
15115000 9383.13 -2205.8 1644 -870.438 930.101 1273.87 
15113100 9433.73 -1304.2 1412.53 -703.704 988.956 1213.77 
19324.5 2
15115000 9060.33 -1711.73 1636.13 -652.121 998.114 1192.26 
15113100 9189.6 -833 1398.33 -493.199 951.919 1072.1 
19325 2
15115000 8709.07 -1108.33 1607.2 -709.63 1218.99 1410.5 
15113100 8878.87 -326 1370.93 -627.744 1024.24 1201.31 
19325.5 2
15115000 8441.31 -577.188 1588.5 -522.957 1037.39 1161.75 
15113100 8534.75 180.625 1356.12 -672.103 989.502 1196.18 
19326 2
15115000 8234.13 -146.2 1572.47 -405.439 843.42 935.808 
15113100 8304.93 568.933 1375.8 -449.739 759.899 883.013 
19326.5 2
15115000 7918.27 269.133 1573.33 -638.114 839.057 1054.14 
15113100 8160.33 772.133 1436.53 -292.121 410.505 503.834 
19327 2
15115000 7487.47 778.733 1573 -870.303 1029.49 1348.07 
15113100 7916 1046.67 1489.33 -493.603 554.613 742.455 
19327.5 1
15115000 7320.4 1388.33 1572 -337.508 1231.52 1276.93 
19328 1
15115000 7642.07 2110.53 1526.87 649.832 1458.99 1597.16 
19328.5 1
15115000 7507.4 2641.33 1505.8 -272.054 1072.32 1106.3 
19329 1
15115000 7350.88 3030.75 1507 -305.713 760.579 819.72 
19329.5 1
15115000 7134.13 3701.13 1513.4 -424.152 1311.9 1378.77 
19330 1
15115000 6841.93 4284.33 1566.27 -590.303 1178.18 1317.79 
19330.5 1
15115000 6717.2 4897.93 1581.33 -251.987 1239.6 1264.95 
19331 1
15115000 6592.33 5528.33 1593.53 -252.256 1273.54 1298.28 
19331.5 1
15115000 6392.53 6079.33 1615.87 -403.636 1113.13 1184.05 
