# Supplementary material for: Intrinsic group behaviour II: On the dependence of triad spatial dynamics on social and personal features; and on the effect of social interaction on small group dynamics
Source: PLoS One. 2019 Dec 3;14(12):e0225704. doi: 10.1371/journal.pone.0225704 (PMC6890182; doi:10.1371/journal.pone.0225704)
Supplement: S2 Data Set — (ZIP) [file pone.0225704.s002.zip › set_2_nint/group_traj_dyas_noint/traj_2_0508_43.dat]

2 15060600 15060601 0 0 0 1 0 1 0 45 30 60 1551.77 1620.82 1482.71 
18966 2
15060601 5099 3609 1582 0 0 0 
15060600 5935.83 4449.67 1462.83 0 0 0 
18966.5 2
15060601 5044.93 3263.2 1550.8 -204.798 -1309.85 1325.76 
15060600 6080.93 4324.33 1453.73 419.364 -362.235 554.148 
18967 2
15060601 5134.27 2579.2 1523.13 180.471 -1381.82 1393.55 
15060600 6101.73 4017.93 1440.33 42.0202 -618.99 620.415 
18967.5 2
15060601 5245.27 2228.73 1524.09 227.006 -716.713 751.804 
15060600 6166.55 3677.36 1466.27 132.54 -696.462 708.961 
18968 2
15060601 5407.88 1987 1528 310.903 -462.194 557.031 
15060600 5856.12 3237.94 1445.25 -593.538 -840.203 1028.7 
18968.5 2
15060601 5502.93 1952.8 1526.33 186.024 -66.9276 197.697 
15060600 5980.13 2781.13 1399.67 242.678 -893.942 926.296 
18969 2
15060601 5727 1928 1508.13 450.838 -49.8994 453.591 
15060600 6408.4 2371.47 1400.6 861.704 -824.279 1192.46 
18969.5 2
15060601 6060.93 1734.13 1522.4 671.898 -390.074 776.92 
15060600 6522.67 2047.73 1415.07 229.913 -651.375 690.76 
18970 2
15060601 6276.67 1433.2 1524.27 435.825 -607.946 748.025 
15060600 6752.33 1772.8 1464.87 463.973 -555.421 723.715 
18970.5 2
15060601 6514.2 1031.67 1551.87 479.865 -811.178 942.487 
15060600 6957.13 1412.47 1444.33 413.737 -727.946 837.308 
18971 2
15060601 6744.6 666.867 1550.4 465.455 -736.97 871.649 
15060600 7271.13 1134.07 1444.2 634.343 -562.424 847.769 
18971.5 2
15060601 6931.2 244.533 1578.93 376.97 -853.199 932.767 
15060600 7555.93 751.733 1447.93 575.354 -772.391 963.13 
18972 2
15060601 7238.44 -218.75 1600 598.904 -903.086 1083.63 
15060600 7825.69 354.125 1415.5 525.837 -775.065 936.605 
18972.5 2
15060601 7621.13 -632.933 1596.73 748.916 -810.535 1103.56 
15060600 8145.07 -26.8667 1371.93 625.008 -745.581 972.895 
18973 2
15060601 8085.13 -1063.53 1622.27 937.374 -869.899 1278.83 
15060600 8538 -385.867 1418.27 793.805 -725.253 1075.23 
18973.5 2
15060601 8390.6 -1410.53 1637 617.104 -701.01 933.934 
15060600 8813.93 -817.867 1436.07 557.441 -872.727 1035.56 
18974 2
15060601 8755.8 -1742.87 1610.67 737.778 -671.38 997.531 
15060600 9137.67 -1106.8 1414.6 654.007 -583.704 876.604 
18974.5 2
15060601 8975.33 -2106.53 1576.47 443.502 -734.68 858.166 
15060600 9564.6 -1497.53 1385.07 862.492 -789.36 1169.18 
18975 2
15060601 9407.81 -2503.25 1546.88 844.686 -774.837 1146.24 
15060600 10048 -1848.56 1403.69 944.141 -685.604 1166.81 
18975.5 2
15060601 9740.79 -2963.57 1555.57 667.281 -922.488 1138.53 
15060600 10444.6 -2231.57 1418.36 794.732 -767.553 1104.87 
18976 2
15060601 9980.33 -3327.27 1541.53 491.884 -746.807 894.244 
15060600 10774.8 -2587.4 1392.53 678.087 -730.654 996.824 
18976.5 2
15060601 10227.1 -3686.44 1575.75 482.015 -701.506 851.145 
15060600 10994.1 -3038 1368.88 428.247 -880.078 978.741 
18977 2
15060601 10500.1 -3931.27 1535 533.089 -478.182 716.13 
15060600 11277.1 -3424.6 1338.07 552.743 -755.078 935.771 
18977.5 2
15060601 10815.3 -4309.4 1507.67 636.768 -763.906 994.497 
15060600 11479.7 -3837.07 1387.93 409.428 -833.266 928.42 
18978 2
15060601 11188.4 -4679.27 1504.33 753.805 -747.205 1061.38 
15060600 11716.9 -4225.13 1377.87 479.192 -783.973 918.825 
18978.5 2
15060601 11643.1 -4926.73 1507.53 918.519 -499.933 1045.76 
15060600 12080.7 -4478.87 1379 734.949 -512.593 896.048 
18979 2
15060601 11870.3 -5311.87 1479.93 459.125 -778.047 903.412 
15060600 12395.7 -4882.8 1378.73 636.229 -816.027 1034.74 
18979.5 2
15060601 12157.2 -5769.07 1422.27 579.529 -923.636 1090.39 
15060600 12746.9 -5336.2 1337.6 709.495 -915.96 1158.6 
18980 2
15060601 12569.7 -6121.88 1587.5 805.64 -689.079 1060.13 
15060600 13049.2 -5699.38 1408.5 590.47 -709.326 922.93 
18980.5 2
15060601 12898.1 -6419.33 1617.2 642.621 -582.11 867.072 
15060600 13447.3 -6031.67 1445.8 779.15 -650.277 1014.86 
18981 2
15060601 13164.5 -6757.73 1610.13 537.097 -682.258 868.302 
15060600 13772.5 -6360.53 1436.73 655.645 -663.038 932.464 
18981.5 2
15060601 13452.5 -7136.87 1594.53 581.953 -765.926 961.931 
15060600 14087.8 -6626.07 1407.73 636.902 -536.431 832.708 
18982 2
15060601 13789.9 -7445.27 1576.53 680.108 -621.774 921.493 
15060600 14341.5 -6867.67 1399.93 511.559 -487.097 706.368 
18982.5 2
15060601 14110.7 -7887.47 1532.93 648.215 -893.333 1103.73 
15060600 14750.3 -7214.93 1389.87 825.859 -701.549 1083.61 
18983 2
15060601 14507.1 -8184.73 1533.4 800.808 -600.539 1000.97 
15060600 15106.4 -7755 1431.8 719.327 -1091.04 1306.83 
18983.5 2
15060601 14862.6 -8745.88 1600 694.32 -1095.98 1297.4 
15060600 15528.2 -8100.69 1495.88 823.926 -675.171 1065.23 
18984 2
15060601 15229 -9283.8 1653.27 716.977 -1052.69 1273.66 
15060600 15840.3 -8495.73 1506.2 610.6 -773.084 985.135 
18984.5 2
15060601 15563.7 -9634.27 1685.93 676.094 -708.013 978.972 
15060600 16152.5 -8846.73 1503.6 630.707 -709.091 949 
18985 2
15060601 15875.6 -9861.73 1680.8 630.168 -459.529 779.922 
15060600 16531.4 -9159.73 1464.93 765.522 -632.323 992.903 
18985.5 2
15060601 16143.7 -10112.3 1647.27 541.549 -506.263 741.335 
15060600 16791.5 -9548.87 1541.27 525.522 -786.128 945.606 
18986 2
15060601 16402.7 -10404.3 1629.53 523.232 -589.764 788.412 
15060600 17093.9 -9845.6 1534.47 610.774 -599.461 855.803 
18986.5 2
15060601 16883.4 -10707.6 1597.94 938.883 -592.497 1110.2 
15060600 17440.5 -10160.2 1493.81 677.018 -614.429 914.263 
18987 2
15060601 17179.4 -11019.3 1587.6 579.305 -609.997 841.244 
15060600 17755.5 -10419.4 1512.47 616.373 -507.265 798.269 
18987.5 2
15060601 17648.4 -11339.1 1577.4 947.475 -646.061 1146.78 
15060600 18039.4 -10799.2 1478.53 573.603 -767.273 957.981 
18988 2
15060601 18147.6 -11688.5 1571.53 1008.48 -705.724 1230.89 
15060600 18406.7 -11102.5 1531.8 741.953 -612.66 962.209 
18988.5 2
15060601 18592.7 -11992.7 1559.8 899.259 -614.68 1089.27 
15060600 19064.1 -11518.2 1424.87 1328.08 -839.865 1571.36 
18989 2
15060601 18947.2 -12338.1 1558.47 716.094 -697.643 999.748 
15060600 19474.3 -11703.5 1465.4 828.822 -374.276 909.411 
18989.5 2
15060601 19290.5 -12637.4 1613.4 693.603 -604.714 920.198 
15060600 19712.9 -11973.8 1465 481.886 -546.128 728.333 
18990 2
15060601 19608.1 -12921.4 1644.75 620.174 -554.639 832.01 
15060600 20055.6 -12210.4 1436.56 669.45 -462.183 813.496 
18990.5 2
15060601 19890.1 -13191.1 1608.27 551.867 -527.903 763.701 
15060600 20367.9 -12504.7 1419.67 611.171 -575.921 839.771 
18991 2
15060601 20233.1 -13378.5 1620.87 692.929 -378.451 789.542 
15060600 20716.3 -12700.6 1432.07 703.838 -395.69 807.44 
18991.5 2
15060601 20659.4 -13613.3 1603.27 861.279 -474.478 983.327 
15060600 20971.6 -12871.8 1440 515.69 -345.859 620.93 
18992 2
15060601 21083.8 -13769.3 1615.93 857.374 -315.152 913.461 
15060600 21250 -13152.8 1458.07 562.424 -567.677 799.111 
18992.5 2
15060601 21468.6 -13964.3 1600.87 777.374 -393.805 871.431 
15060600 21604.7 -13233.5 1487.87 716.498 -162.963 734.797 
18993 2
15060601 21992.9 -14116.7 1581.4 1059.12 -308.013 1103 
15060600 21974.5 -13411.5 1460.67 747.205 -359.596 829.232 
18993.5 2
15060601 22416.9 -14402.8 1518.69 828.141 -558.748 999.008 
15060600 22459.3 -13571.8 1439.12 946.834 -313.053 997.245 
18994 2
15060601 22823.9 -14665.1 1482.33 796.592 -513.218 947.603 
15060600 22881.7 -13876.3 1375.67 826.525 -595.923 1018.95 
18994.5 2
15060601 23305.6 -14905.7 1511.53 971.102 -485.215 1085.57 
15060600 23382.7 -14167.1 1310.07 1010.08 -586.425 1167.97 
18995 2
15060601 23682.9 -15157.9 1538.93 762.155 -509.36 916.694 
15060600 23842.7 -14476.2 1370.4 929.428 -624.377 1119.68 
18995.5 2
15060601 24029.5 -15277.1 1567 700.337 -240.808 740.581 
15060600 24201.3 -14710.1 1397.33 724.444 -472.593 864.964 
18996 2
15060601 24403 -15460.7 1563.33 754.478 -370.909 840.72 
15060600 24529.1 -14911 1465.67 662.088 -405.791 776.548 
18996.5 2
15060601 24852.6 -15548.6 1577.38 878.052 -171.672 894.676 
15060600 24889.6 -15039.1 1468.38 704.215 -250.122 747.316 
18997 2
15060601 25249.4 -15686.7 1601.93 776.59 -270.263 822.274 
15060600 25350.9 -15127.4 1468.47 902.626 -172.872 919.031 
18997.5 2
15060601 25670.3 -15748.9 1646.13 850.37 -125.791 859.624 
15060600 25721.4 -15222.6 1540.87 748.552 -192.323 772.864 
18998 2
15060601 26254.5 -15941.3 1568.93 1180.2 -388.687 1242.56 
15060600 26221.4 -15324.8 1446.4 1010.1 -206.465 1030.99 
18998.5 2
15060601 26776.1 -16165.5 1575.73 1053.74 -452.795 1146.9 
15060600 26738.5 -15592.5 1384.27 1044.58 -540.875 1176.3 
18999 2
15060601 27253.7 -16380.1 1619.8 964.848 -433.535 1057.77 
15060600 27284.7 -15680.7 1432.73 1103.57 -178.047 1117.84 
18999.5 2
15060601 27666.9 -16541.7 1636.73 834.613 -326.465 896.191 
15060600 27805.3 -15798.3 1367.47 1051.72 -237.576 1078.22 
19000 2
15060601 28157.7 -16572.4 1669.5 958.634 -60.0993 960.516 
15060600 28309.2 -15878.7 1412.5 984.212 -157.072 996.667 
19000.5 2
15060601 28573.6 -16679.4 1638.93 812.329 -208.911 838.762 
15060600 28736.5 -16036.3 1500.73 834.538 -307.902 889.526 
19001 2
15060601 29074.7 -16755.3 1633.47 1012.39 -153.401 1023.95 
15060600 29231.6 -16058.8 1529.67 1000.13 -45.3872 1001.16 
19001.5 2
15060601 29523.2 -16958.3 1594.87 905.993 -409.966 994.433 
15060600 29624.4 -16133.6 1541.2 793.535 -151.111 807.795 
19002 2
15060601 30123.4 -17035.9 1584.6 1212.53 -156.768 1222.62 
15060600 30043.7 -16145.7 1541.47 847.138 -24.3771 847.489 
19002.5 2
15060601 30627.9 -17216 1518.8 1019.26 -363.906 1082.27 
15060600 30499 -16310.7 1499.87 919.731 -333.333 978.272 
19003 2
15060601 31094.9 -17338.9 1437.47 943.434 -248.215 975.541 
15060600 30943.1 -16434.6 1456.6 897.239 -250.37 931.517 
19003.5 2
15060601 31517.3 -17492.8 1408.25 824.959 -300.553 878.004 
15060600 31483.7 -16631.4 1387.38 1055.77 -384.448 1123.59 
19004 2
15060601 31986.5 -17715.3 1377.53 916.317 -434.603 1014.16 
15060600 32003 -16848.5 1286.07 1014.28 -424.015 1099.34 
19004.5 2
15060601 32572.8 -17851.5 1465.33 1182.12 -274.731 1213.63 
15060600 32505.3 -17286.9 1264.87 1012.63 -883.871 1344.12 
19005 2
15060601 33030.2 -17961.7 1537.2 924.04 -222.492 950.449 
15060600 33222.4 -17346.9 1376.6 1448.75 -121.077 1453.8 
19005.5 2
15060601 33485.8 -18042.4 1546.27 920.404 -163.098 934.743 
15060600 33646.5 -17446.5 1388.13 856.835 -201.212 880.143 
19006 2
15060601 33883.1 -18257.8 1571.8 800.941 -434.274 911.098 
15060600 34091.4 -17524.9 1389 896.909 -158.065 910.73 
19006.5 2
15060601 34286 -18358 1576.27 814.007 -202.424 838.798 
15060600 34511.1 -17680.1 1420.8 847.811 -313.535 903.93 
19007 2
15060601 34675.2 -18523.7 1602.38 760.254 -323.608 826.262 
15060600 34885.9 -17893.4 1451.75 732.048 -416.618 842.297 
19007.5 2
15060601 35062.1 -18723.5 1610.67 757.11 -390.957 852.094 
15060600 35322.1 -18088.7 1457.4 853.604 -382.306 935.306 
19008 2
15060601 35536.6 -18838.5 1597.33 958.519 -232.458 986.303 
15060600 35581.7 -18237 1459.6 524.444 -299.529 603.953 
19008.5 2
15060601 35985.3 -18983 1602.6 906.532 -291.852 952.354 
15060600 36035 -18322.7 1430.2 915.825 -173.064 932.033 
19009 2
15060601 36332.1 -19103.5 1558.2 700.471 -243.367 741.544 
15060600 36402.9 -18538.4 1383.93 743.3 -435.825 861.648 
19009.5 2
15060601 36691.7 -19218.4 1551.67 726.465 -232.189 762.668 
15060600 36866.4 -18658.3 1359.93 936.296 -242.29 967.138 
19010 2
15060601 37101.8 -19358.7 1525.67 828.552 -283.367 875.669 
15060600 37336.3 -18831.9 1377.27 949.36 -350.707 1012.07 
19010.5 2
15060601 37658.9 -19561.6 1558.56 1088.16 -396.281 1158.07 
15060600 37896.6 -18953.2 1397.19 1094.32 -236.825 1119.65 
19011 2
15060601 38173.7 -19759.5 1659.93 1007.43 -387.418 1079.35 
15060600 38349.4 -19110.9 1387.67 886.057 -308.7 938.292 
19011.5 2
15060601 38679.9 -19965.3 1685.67 1022.49 -415.758 1103.79 
15060600 38721.8 -19338.2 1370.67 752.323 -459.125 881.354 
19012 2
15060601 39149.4 -20121.6 1680.67 948.552 -315.69 999.706 
15060600 39237.5 -19624.7 1456.67 1041.75 -578.721 1191.71 
19012.5 2
15060601 39554.9 -20337.8 1674.2 817.473 -435.887 926.423 
15060600 39653.2 -19802.6 1390.47 838.172 -358.737 911.715 
19013 2
15060601 40051.2 -20615.2 1609 1002.69 -560.404 1148.67 
15060600 40164.9 -20065.5 1359.07 1033.67 -531.178 1162.16 
19013.5 2
15060601 40755.9 -20904.6 1576.69 1376.44 -565.283 1488 
15060600 40693.4 -20304.1 1408.06 1032.36 -465.877 1132.62 
19014 2
15060601 41310.8 -21127.8 1586.13 1085.84 -436.742 1170.38 
15060600 41299.3 -20432.2 1458.53 1185.71 -250.758 1211.93 
19014.5 2
15060601 41834.3 -21275.2 1628.53 1057.64 -297.778 1098.76 
15060600 41854.9 -20698.5 1564.93 1122.29 -538.047 1244.6 
19015 2
15060601 42393.1 -21207.5 1679.33 1128.75 136.7 1137 
15060600 42329.5 -20615.1 1501 958.923 168.485 973.612 
19015.5 2
15060601 42929.9 -21163.7 1614.73 1084.44 88.6195 1088.06 
15060600 42827.4 -20368.9 1612.93 1005.79 497.508 1122.11 
19016 2
15060601 43527.3 -21105.2 1652.6 1207 118.114 1212.77 
15060600 43231 -20188.1 1616.47 815.354 365.118 893.371 
19016.5 2
15060601 43945.3 -20982.9 1605.73 844.31 247.003 879.699 
15060600 43655.5 -20129.2 1530.2 857.643 119.057 865.867 
19017 2
15060601 44567.8 -20806.4 1561.94 1215.79 344.84 1263.75 
15060600 44063.1 -19834 1495.31 795.955 576.562 982.837 
19017.5 2
15060601 45105.3 -20541.5 1539.2 1051.89 518.281 1172.64 
15060600 44467.5 -19571.9 1473.87 791.398 512.851 943.041 
19018 2
15060601 45654.1 -20251.9 1565.6 1108.69 585.185 1253.65 
15060600 44793.7 -19258.5 1453.67 659.125 633.266 914.041 
19018.5 2
15060601 46140.1 -19995.8 1625.4 981.953 517.306 1109.88 
15060600 44844.6 -18900 1402.27 102.761 724.175 731.43 
19019 2
15060601 46491.1 -19780.9 1624.33 708.956 434.209 831.358 
15060600 45115.8 -18413.9 1453.6 547.879 981.953 1124.46 
19019.5 2
15060601 46645.6 -19277.9 1594.6 312.189 1016.16 1063.04 
15060600 45538.4 -18201.7 1413.8 853.737 428.822 955.382 
