# Supplementary material for: Intrinsic group behaviour II: On the dependence of triad spatial dynamics on social and personal features; and on the effect of social interaction on small group dynamics
Source: PLoS One. 2019 Dec 3;14(12):e0225704. doi: 10.1371/journal.pone.0225704 (PMC6890182; doi:10.1371/journal.pone.0225704)
Supplement: S2 Data Set — (ZIP) [file pone.0225704.s002.zip › set_2_nint/group_traj_dyas_noint/traj_2_0508_42.dat]

2 15024200 15024100 0 1 0 0 2 0 1 30 30 30 1845.05 1889.93 1800.16 
18761.5 1
15024100 46579.7 -23873.2 1938.67 0 0 0 
18762 1
15024100 46180.3 -23721.4 1948.87 -1154.14 438.632 1234.68 
18762.5 2
15024200 46786.1 -22955.2 1848.8 0 0 0 
15024100 45658.7 -23425.1 1915.4 -1053.74 598.519 1211.85 
18763 2
15024200 46352.1 -22569.6 1852.19 -1011.6 898.922 1353.29 
15024100 45169.9 -23400.3 1918.19 -954.679 48.4782 955.909 
18763.5 2
15024200 45782.7 -22283.4 1821.47 -1114.4 560.005 1247.19 
15024100 44541.8 -23147.2 1799.4 -1229.23 495.328 1325.28 
18764 2
15024200 45243.5 -22031.9 1800.6 -1089.29 508.013 1201.93 
15024100 43842.6 -22929.1 1884.6 -1412.53 440.673 1479.67 
18764.5 2
15024200 44575.1 -21755.6 1757.73 -1350.3 558.249 1461.15 
15024100 43140.9 -22797.8 1926.13 -1417.64 265.185 1442.23 
18765 2
15024200 44057.8 -21611.3 1780.73 -1044.98 291.448 1084.86 
15024100 42574.5 -22596.3 1864.27 -1144.11 407.003 1214.35 
18765.5 2
15024200 43524.1 -21548.1 1790.07 -1078.11 127.677 1085.65 
15024100 41955.9 -22454.4 1860 -1249.83 286.734 1282.3 
18766 2
15024200 42693.8 -21229.5 1818.6 -1677.44 643.771 1796.73 
15024100 41382.6 -22184.9 1825.47 -1158.11 544.377 1279.68 
18766.5 2
15024200 42110.8 -20988.6 1817.56 -1138.77 470.394 1232.1 
15024100 40576.9 -21741.3 1815.62 -1573.56 866.447 1796.34 
18767 2
15024200 41459.5 -20701.5 1814.13 -1274.53 561.954 1392.91 
15024100 39833.9 -21324.7 1822.53 -1454.15 815.354 1667.14 
18767.5 2
15024200 40852.5 -20424.8 1774.87 -1226.26 558.923 1347.63 
15024100 39569.1 -21124.5 1904.53 -534.949 404.444 670.631 
18768 2
15024200 40219.1 -20021.3 1709.2 -1279.6 815.084 1517.14 
15024100 39059.3 -20864.5 2022.07 -1029.9 525.118 1156.05 
18768.5 2
15024200 39630.5 -19724.9 1729.6 -1188.96 598.788 1331.23 
15024100 38618.2 -20530.1 1982.6 -891.044 675.556 1118.18 
18769 2
15024200 38995.5 -19513.9 1812.67 -1282.83 426.263 1351.79 
15024100 38035.1 -20402.1 1951.53 -1177.91 258.721 1205.99 
18769.5 2
15024200 38346.5 -19274 1829.19 -1267.64 468.62 1351.49 
15024100 37447.3 -20123.1 1930.25 -1148.09 544.808 1270.8 
18770 2
15024200 37722.1 -19045 1774.2 -1221.98 448.141 1301.57 
15024100 37009.3 -19889.1 1913.33 -857.233 458.04 971.93 
18770.5 2
15024200 37116.3 -18802.9 1765.2 -1223.84 489.158 1317.97 
15024100 36484.3 -19649.3 1909.27 -1060.61 484.444 1166.01 
18771 2
15024200 36423.7 -18579.5 1747 -1399.19 451.313 1470.18 
15024100 35683.7 -19366.3 1913.87 -1617.24 571.717 1715.32 
18771.5 2
15024200 35835.3 -18357.5 1748.6 -1188.69 448.35 1270.43 
15024100 35108.2 -19234.3 1880.2 -1162.69 266.667 1192.88 
18772 2
15024200 35330.9 -18158.1 1772.67 -1018.99 402.963 1095.77 
15024100 34641.3 -18989.5 1866.6 -943.165 494.545 1064.96 
18772.5 2
15024200 34820.2 -17988.7 1769.6 -1031.65 342.222 1086.93 
15024100 34110.8 -18852.9 1833.2 -1071.78 275.825 1106.71 
18773 2
15024200 34282.1 -17808.2 1732.75 -1051.05 352.376 1108.55 
15024100 33505.9 -18702.9 1822.5 -1181.49 292.961 1217.27 
18773.5 2
15024200 33728.9 -17631.3 1700.33 -1082.58 346.347 1136.63 
15024100 32956.5 -18490.7 1795.4 -1075.03 415.403 1152.5 
18774 2
15024200 33108.7 -17509.5 1739.87 -1252.93 245.926 1276.84 
15024100 32396.1 -18322.6 1783.93 -1132.26 339.529 1182.07 
18774.5 2
15024200 32397.4 -17337.7 1690.2 -1436.9 347.205 1478.26 
15024100 31730.8 -18045.5 1587.13 -1343.97 559.865 1455.92 
18775 2
15024200 31720.1 -17054.6 1608.4 -1368.22 571.852 1482.91 
15024100 31076.5 -17877.1 1572.67 -1321.75 340.067 1364.8 
18775.5 2
15024200 31085.1 -16757.7 1675.6 -1282.96 599.731 1416.22 
15024100 30502.7 -17542.8 1682.67 -1159.19 675.421 1341.61 
18776 2
15024200 30459.2 -16518.1 1775.25 -1222.3 468.107 1308.87 
15024100 29932.4 -17291.2 1789.88 -1113.86 491.309 1217.4 
18776.5 2
15024200 29891.7 -16356.7 1823.27 -1110.6 315.843 1154.64 
15024100 29456.3 -17068.2 1818.13 -931.711 436.497 1028.89 
18777 2
15024200 29384.5 -16116 1847 -1024.78 486.195 1134.27 
15024100 28963.1 -16844.5 1848.73 -996.364 451.987 1094.09 
18777.5 2
15024200 28847.7 -15917.3 1871.33 -1082.26 400.538 1154 
15024100 28442.2 -16729.7 1898.47 -1050.27 231.317 1075.44 
18778 2
15024200 28365.1 -15843.4 1812.07 -974.949 149.36 986.324 
15024100 27979.3 -16491.4 1911.6 -935.219 481.481 1051.88 
18778.5 2
15024200 27767 -15636.7 1694.07 -1208.22 417.643 1278.36 
15024100 27332.5 -16565.7 1915.07 -1306.53 -150.168 1315.13 
18779 2
15024200 27238.7 -15399 1628.67 -1067.21 480.135 1170.24 
15024100 26800.5 -16367.9 1812.07 -1074.88 399.731 1146.8 
18779.5 2
15024200 26534.2 -15166.1 1711.75 -1376.07 454.834 1449.29 
15024100 26142.8 -15983.9 1800.81 -1284.6 749.862 1487.45 
18780 2
15024200 25951.5 -14936.5 1740.07 -1140.22 449.429 1225.6 
15024100 25505 -15843.7 1859 -1248.04 274.503 1277.87 
18780.5 2
15024200 25386.2 -14814.4 1778.67 -1142.09 246.599 1168.41 
15024100 25000 -15551.9 1826.13 -1020.2 589.495 1178.27 
18781 2
15024200 24949.7 -14641.3 1704.67 -881.886 349.764 948.713 
15024100 24403.3 -15380.3 1814.2 -1205.39 346.667 1254.25 
18781.5 2
15024200 24396.7 -14582.9 1680.2 -1117.04 117.98 1123.25 
15024100 23869.3 -15256.4 1789.87 -1078.92 250.236 1107.56 
18782 2
15024200 23846.8 -14439.7 1723.33 -1110.98 289.293 1148.02 
15024100 23363.3 -15172.5 1777.47 -1022.09 169.562 1036.06 
18782.5 2
15024200 23244 -14353.8 1749.4 -1217.78 173.468 1230.07 
15024100 22681.1 -14985.3 1803.53 -1378.32 378.182 1429.26 
18783 2
15024200 22666.9 -14378.6 1717.44 -1127.08 -48.4863 1128.12 
15024100 22086.5 -14766.1 1726.44 -1161.26 428.011 1237.63 
18783.5 2
15024200 22105.5 -14146 1698.73 -1098.64 455.235 1189.22 
15024100 21480.3 -14546.2 1777.67 -1186.24 430.382 1261.9 
18784 2
15024200 21593 -13839.6 1714.07 -1035.42 618.99 1206.34 
15024100 21029.9 -14280.7 1803.67 -910.034 536.296 1056.3 
18784.5 2
15024200 21190.6 -13470.9 1733.67 -812.929 744.781 1102.52 
15024100 20550.9 -14035.1 1820.67 -967.542 496.162 1087.34 
18785 2
15024200 20878.3 -13136.7 1771.93 -630.976 675.286 924.198 
15024100 20084.8 -13747.2 1844.2 -941.684 581.684 1106.85 
18785.5 2
15024200 20560.7 -12680 1799.2 -641.481 922.559 1123.66 
15024100 19660.4 -13437.1 1828.67 -857.374 626.397 1061.82 
18786 2
15024200 20163.3 -12293.7 1801.81 -776.213 754.517 1082.5 
15024100 19157.6 -13108.6 1832.5 -982.104 641.74 1173.18 
18786.5 2
15024200 19762.3 -11949.9 1803.4 -784.826 672.839 1033.76 
15024100 18765.9 -12704.7 1808.8 -766.398 790.403 1100.95 
18787 2
15024200 19303.9 -11645.1 1781.27 -925.926 615.623 1111.9 
15024100 18233.9 -12410.7 1773.2 -1074.75 593.805 1227.88 
18787.5 2
15024200 18874.4 -11314.6 1794.87 -867.744 667.744 1094.93 
15024100 17698.2 -11947.6 1731.67 -1082.29 935.623 1430.64 
18788 2
15024200 18121.3 -10797.9 1920.13 -1521.35 1043.77 1844.98 
15024100 17066.7 -11620 1845.6 -1275.69 661.818 1437.15 
18788.5 2
15024200 17642.8 -10495.3 1845.07 -964.785 610.081 1141.49 
15024100 16605.6 -11230.4 1905.27 -929.704 785.484 1217.1 
18789 2
15024200 17259.5 -10062.1 1818.6 -774.411 875.286 1168.69 
15024100 16244.1 -10788.9 1884.6 -730.236 891.852 1152.67 
18789.5 2
15024200 16795 -9694.69 1800.88 -907.161 717.537 1156.63 
15024100 15783.1 -10395 1887.69 -900.407 769.401 1184.36 
18790 2
15024200 16417.3 -9353.73 1795.13 -739.074 667.229 995.703 
15024100 15567.7 -9966.6 1869.47 -421.51 838.356 938.356 
18790.5 2
15024200 16049.3 -8940 1821 -743.569 835.825 1118.7 
15024100 15128.4 -9671.87 1943.87 -887.542 595.421 1068.76 
18791 2
15024200 15749.5 -8517.27 1726.53 -605.522 854.007 1046.89 
15024100 14673.9 -9199.13 1919.73 -918.249 955.017 1324.85 
18791.5 2
15024200 15393.7 -7991.8 1654.4 -718.788 1061.55 1282.01 
15024100 14249.3 -8506.4 1876.67 -857.643 1399.46 1641.35 
18792 2
15024200 14995.2 -7477.6 1665.73 -805.118 1038.79 1314.27 
15024100 13777.9 -8000.07 1890.47 -952.323 1022.9 1397.58 
18792.5 2
15024200 14423.4 -6903.27 1757.2 -1155.15 1160.27 1637.25 
15024100 13494 -7618.2 1884.4 -573.603 771.448 961.328 
18793 2
15024200 14072.8 -6544.5 1790.94 -684.863 700.716 979.817 
15024100 13111.8 -7182.12 1890.5 -746.46 851.709 1132.52 
18793.5 2
15024200 13612.7 -6191.4 1767.2 -900.228 690.998 1134.85 
15024100 12735.7 -6675.13 1836.87 -735.967 992.156 1235.32 
18794 2
15024200 13194.9 -5780 1735.07 -842.339 829.435 1182.16 
15024100 12380.9 -6253.6 1820.8 -715.457 849.866 1110.92 
18794.5 2
15024200 12840.6 -5357.93 1699.73 -715.825 852.66 1113.3 
15024100 11931.8 -5784.47 1783.73 -907.205 947.744 1311.96 
18795 2
15024200 12361.1 -4857.4 1663 -968.62 1011.18 1400.25 
15024100 11474.3 -5134.87 1834.73 -924.31 1312.32 1605.16 
18795.5 2
15024200 11952.1 -4270.4 1752.4 -826.263 1185.86 1445.33 
15024100 11008.8 -4666.67 1819.6 -940.337 945.859 1333.75 
18796 2
15024200 11498.9 -3927.47 1719.87 -915.69 692.795 1148.24 
15024100 10721.6 -4210.07 1788.27 -580.202 922.424 1089.73 
18796.5 2
15024200 11071.4 -3488.12 1702.5 -834.945 858.089 1197.27 
15024100 10308.7 -3665.31 1789.56 -806.47 1063.97 1335.08 
18797 2
15024200 10777.8 -3097.13 1731.13 -574.511 765.15 956.827 
15024100 9905.33 -3175.73 1824 -789.343 958.081 1241.36 
18797.5 2
15024200 10504.7 -2624.73 1738.13 -551.785 954.343 1102.38 
15024100 9542.6 -2712.47 1804.47 -732.795 935.892 1188.65 
18798 2
15024200 10163.5 -2315.8 1761.8 -689.293 624.108 929.858 
15024100 9099 -2240.87 1829.4 -896.162 952.727 1307.97 
18798.5 2
15024200 9695.73 -2128.33 1753.73 -944.916 378.721 1017.99 
15024100 8729.6 -1802.73 1884.33 -746.263 885.118 1157.73 
18799 2
15024200 9231.87 -1677.8 1737 -937.104 910.168 1306.36 
15024100 8326.07 -1396.87 1807.27 -815.219 819.933 1156.23 
18799.5 2
15024200 8810.5 -1294.69 1791.31 -822.982 748.267 1112.3 
15024100 7920.5 -794.688 1811.69 -792.122 1176.13 1418.01 
18800 2
15024200 8481.8 -705.8 1720.6 -643.249 1152.42 1319.79 
15024100 7553.13 -162.067 1846.53 -718.917 1238.01 1431.61 
18800.5 2
15024200 8043.8 -182.133 1686.4 -884.848 1057.91 1379.18 
15024100 7228.07 517.867 1811.47 -656.7 1373.6 1522.51 
18801 2
15024200 7858.53 143 1670.47 -374.276 656.835 755.986 
15024100 6988.87 1020.2 1776.2 -483.232 1014.81 1123.99 
18801.5 2
15024200 7566 692.6 1771.2 -589.785 1108.06 1255.25 
15024100 6721.73 1659.53 1688.73 -538.575 1288.98 1396.97 
18802 2
15024200 7323.73 1247.53 1690.87 -489.428 1121.08 1223.26 
15024100 6468 2390.13 1658.6 -512.593 1475.96 1562.44 
18802.5 2
15024200 6910.07 1724 1591.47 -835.69 962.559 1274.71 
15024100 6207.13 3031.6 1727.33 -527.003 1295.89 1398.95 
18803 2
15024200 6476.38 2312.38 1560.75 -847.054 1149.17 1427.62 
15024100 6044.19 3645.38 1772.19 -318.254 1198.78 1240.31 
18803.5 2
15024200 6135.4 2799.33 1586.67 -667.27 952.952 1163.34 
15024100 5821.93 4107.6 1861.67 -434.94 904.55 1003.68 
18804 2
15024200 5741.2 3275.87 1579.67 -796.364 962.694 1249.39 
15024100 5583.73 4920.47 1895.53 -481.212 1642.15 1711.21 
18804.5 2
15024200 5614.27 3810.67 1604.4 -256.431 1080.4 1110.42 
15024100 5517.2 5390.6 1894 -134.411 949.764 959.228 
18805 1
15024200 5243.33 4647.93 1692.33 -749.36 1691.45 1850.01 
18805.5 1
15024200 5002.67 5269.2 1720.33 -486.195 1255.08 1345.97 
18806 1
15024200 4988.87 5432.47 1714 -27.8788 329.832 331.008 
