# Supplementary material for: Intrinsic group behaviour II: On the dependence of triad spatial dynamics on social and personal features; and on the effect of social interaction on small group dynamics
Source: PLoS One. 2019 Dec 3;14(12):e0225704. doi: 10.1371/journal.pone.0225704 (PMC6890182; doi:10.1371/journal.pone.0225704)
Supplement: S2 Data Set — (ZIP) [file pone.0225704.s002.zip › set_2_nint/group_traj_dyas_noint/traj_2_0508_41.dat]

2 15015900 15020300 0 0 0 0 1 1 0 30 30 30 1731.02 1785.92 1676.11 
18719.5 1
15015900 46863.8 -23910.1 1745.25 0 0 0 
18720 1
15015900 46532.9 -23560.8 1731.81 -835.385 882.102 1214.9 
18720.5 1
15015900 46033.8 -23192.8 1699.07 -976.786 720.181 1213.58 
18721 1
15015900 45468.3 -23140.9 1659.73 -1142.36 104.916 1147.16 
18721.5 1
15015900 44801.7 -22970.8 1632.07 -1346.8 343.569 1389.93 
18722 1
15015900 44177.8 -22650.8 1594.8 -1260.34 646.465 1416.46 
18722.5 1
15015900 43446.6 -22505.4 1647.67 -1477.17 293.737 1506.09 
18723 2
15020300 41883.7 -22385.2 1771.7 0 0 0 
15015900 42735.8 -22239.4 1615.07 -1435.96 537.374 1533.22 
18723.5 2
15020300 41337.3 -22134.2 1738.25 -1273.63 585.111 1401.6 
15015900 42047.9 -21867.4 1650.19 -1343.6 726.611 1527.49 
18724 2
15020300 40700.7 -21760.9 1718.6 -1245.88 730.439 1444.22 
15015900 41414.8 -21562.9 1658.4 -1238.89 595.776 1374.7 
18724.5 2
15020300 39980.9 -21434.1 1770.8 -1454.14 660.202 1597 
15015900 40802.5 -21358.5 1587 -1236.9 412.929 1304.01 
18725 2
15020300 39375 -21089.5 1845.07 -1223.97 696.162 1408.1 
15015900 40096.9 -21069.3 1602.07 -1425.45 584.377 1540.59 
18725.5 2
15020300 38886.3 -20852.8 1869.27 -987.34 478.249 1097.07 
15015900 39475.5 -20717.5 1649.27 -1255.49 710.707 1442.69 
18726 2
15020300 38249.6 -20600.9 1875 -1286.2 508.956 1383.23 
15015900 39080 -20519.1 1660.53 -798.923 400.808 893.826 
18726.5 2
15020300 37633.4 -20452.6 1851.44 -1203.56 289.535 1237.9 
15015900 38439.9 -20189.2 1672.12 -1250.24 644.295 1406.49 
18727 2
15020300 36881.9 -20224.7 1806.6 -1470.53 445.972 1536.67 
15015900 37684.2 -19857.9 1691.2 -1478.82 648.377 1614.71 
18727.5 2
15020300 36223.5 -20006.4 1795.07 -1330.24 441.077 1401.46 
15015900 36866 -19669.3 1645.07 -1652.93 381.01 1696.27 
18728 2
15020300 35467.3 -19800.3 1763.6 -1527.68 416.431 1583.42 
15015900 36111.6 -19457.6 1600.33 -1524.04 427.609 1582.89 
18728.5 2
15020300 34782.8 -19590.9 1766.73 -1382.76 423.03 1446.02 
15015900 35361.1 -19253 1616.47 -1516.09 413.333 1571.43 
18729 2
15020300 34137.7 -19389.6 1782.13 -1303.3 406.599 1365.25 
15015900 34715.7 -19037.8 1621.8 -1303.84 434.747 1374.41 
18729.5 2
15020300 33573.3 -19260.9 1742.27 -1140.2 260.067 1169.49 
15015900 34153.4 -18867.9 1593.13 -1136.03 343.3 1186.77 
18730 2
15020300 32922.8 -19219.9 1740.56 -1270.54 80.0618 1273.06 
15015900 33415.9 -18705.4 1553.12 -1440.36 317.367 1474.91 
18730.5 2
15020300 32102.8 -19019.7 1684.73 -1604.6 391.797 1651.74 
15015900 32756.1 -18569.2 1518.33 -1291.33 266.487 1318.54 
18731 2
15020300 31216.7 -18729.9 1434.6 -1790.03 585.32 1883.3 
15015900 31904.4 -18252.4 1458.8 -1720.54 640 1835.72 
18731.5 2
15020300 30385.7 -18395.6 1451.6 -1678.79 675.421 1809.56 
15015900 31234.4 -17968.9 1371.4 -1353.54 572.66 1469.69 
18732 2
15020300 29652.5 -18107.2 1550.93 -1481.35 582.626 1591.8 
15015900 30517 -17729.3 1400.27 -1449.29 484.175 1528.03 
18732.5 2
15020300 28999 -17869.2 1655 -1320.13 480.808 1404.97 
15015900 29576.5 -17359.3 1547 -1900.07 747.34 2041.76 
18733 2
15020300 28298.7 -17660.1 1723.53 -1414.68 422.492 1476.42 
15015900 29019.1 -17107.5 1590.73 -1125.93 508.687 1235.5 
18733.5 2
15020300 27747.3 -17393.8 1779.88 -1076.99 520.15 1196.02 
15015900 28368.2 -16916.2 1644.5 -1271.26 373.6 1325.02 
18734 2
15020300 27104.6 -17095.7 1783.6 -1257.75 583.203 1386.39 
15015900 27749.8 -16658.7 1745.47 -1210.27 504.077 1311.05 
18734.5 2
15020300 26343.1 -16944.7 1730.67 -1538.45 305.051 1568.4 
15015900 27020.4 -16497.7 1756.93 -1473.54 325.118 1508.98 
18735 2
15020300 25678.8 -16742.9 1715.07 -1341.95 407.677 1402.51 
15015900 26260.9 -16169.7 1726.8 -1534.41 662.761 1671.43 
18735.5 2
15020300 24928.3 -16358.8 1693.87 -1516.09 776.027 1703.16 
15015900 25417.2 -15915.5 1629.13 -1704.38 513.401 1780.02 
18736 2
15020300 24357.7 -16108.6 1723 -1152.73 505.455 1258.68 
15015900 24868.1 -15787.1 1621.6 -1109.36 259.529 1139.31 
18736.5 2
15020300 23753.2 -15842 1729.81 -1180.75 520.703 1290.47 
15015900 24233.1 -15505.5 1598.69 -1240.24 549.935 1356.7 
18737 2
15020300 23089.5 -15733.7 1705.87 -1298.74 212.003 1315.93 
15015900 23553.9 -15323.2 1614.4 -1329.02 356.751 1376.07 
18737.5 2
15020300 22423.1 -15585.1 1642.67 -1346.26 300.202 1379.33 
15015900 22939.5 -15136.2 1569.6 -1241.21 377.778 1297.43 
18738 2
15020300 21676.2 -15297.1 1579.53 -1508.96 581.684 1617.19 
15015900 22203.3 -14960.6 1506.53 -1487.41 354.747 1529.13 
18738.5 2
15020300 20995.2 -14948.8 1625 -1375.76 703.704 1545.29 
15015900 21543.1 -14668.4 1511.67 -1333.6 590.303 1458.41 
18739 2
15020300 20427.7 -14652.3 1688.47 -1146.53 599.057 1293.6 
15015900 20955.1 -14346.5 1544.6 -1187.88 650.236 1354.2 
18739.5 2
15020300 19868.9 -14340.8 1732 -1128.75 629.226 1292.29 
15015900 20357.4 -14003.3 1580.33 -1207.54 693.333 1392.43 
18740 2
15020300 19253.8 -13985.2 1732.81 -1201.53 694.556 1387.83 
15015900 19762.8 -13611.3 1622.88 -1161.3 765.666 1391 
18740.5 2
15020300 18779.8 -13467.9 1731.67 -927.495 1012.24 1372.91 
15015900 19301.9 -13154.3 1684.87 -901.916 894.415 1270.21 
18741 2
15020300 18160.4 -12967.3 1652 -1251.31 1011.31 1608.89 
15015900 18865.7 -12740.9 1626.33 -881.212 835.152 1214.09 
18741.5 2
15020300 17728.3 -12552.5 1627.4 -872.862 838.114 1210.09 
15015900 18383.5 -12271.7 1577.73 -974.276 947.744 1359.2 
18742 2
15020300 17140.1 -12114.8 1619 -1188.42 884.175 1481.25 
15015900 17737.5 -11779.9 1550 -1304.92 993.67 1640.18 
18742.5 2
15020300 16473.2 -11491.9 1744 -1347.21 1258.45 1843.55 
15015900 17116.3 -11196.7 1559 -1255.08 1178.18 1721.44 
18743 2
15020300 15949.9 -10936.6 1761.5 -1022.12 1084.58 1490.31 
15015900 16576.1 -10627.9 1610.56 -1055.09 1110.92 1532.11 
18743.5 2
15020300 15587.1 -10352.2 1778.27 -709.866 1143.57 1345.98 
15015900 16155.7 -10062.6 1633.87 -822.692 1106.21 1378.6 
18744 2
15020300 15102.9 -9858 1804.2 -978.316 998.384 1397.81 
15015900 15725.3 -9695.6 1680.67 -869.36 741.414 1142.58 
18744.5 2
15020300 14753.9 -9362.93 1805.8 -704.916 1000.13 1223.59 
15015900 15406.5 -9049 1659.67 -644.04 1306.26 1456.4 
18745 2
15020300 14138.3 -8550.87 1737.07 -1243.77 1640.54 2058.72 
15015900 14958.2 -8541.67 1634.4 -905.724 1024.92 1367.77 
18745.5 2
15020300 13715.3 -7911.6 1749.13 -854.545 1291.45 1548.58 
15015900 14421.5 -7863.07 1567.67 -1084.18 1370.91 1747.81 
18746 2
15020300 13289.7 -7474.13 1754.2 -859.663 883.771 1232.91 
15015900 13885.8 -7263.2 1609.07 -1082.29 1211.85 1624.79 
18746.5 2
15020300 12847.3 -7011.25 1772.19 -864.103 904.069 1250.61 
15015900 13458.2 -6821.25 1611.12 -835.059 863.184 1201 
18747 2
15020300 12360.1 -6495.87 1803.8 -953.384 1008.58 1387.87 
15015900 12988 -6417.13 1649.33 -920.254 790.835 1213.38 
18747.5 2
15020300 11748.5 -5928.6 1761.47 -1235.56 1145.99 1685.2 
15015900 12456 -5890.53 1622.53 -1074.75 1063.84 1512.23 
18748 2
15020300 11142.4 -5247 1699.47 -1224.51 1376.97 1842.68 
15015900 11916.9 -5265.73 1559.27 -1089.16 1262.22 1667.17 
18748.5 2
15020300 10677 -4837.87 1683.27 -940.202 826.532 1251.85 
15015900 11379.4 -4673.6 1539.87 -1085.79 1196.23 1615.52 
18749 2
15020300 10280.3 -4445.07 1678.13 -801.481 793.535 1127.86 
15015900 10908.7 -4247.13 1533.87 -950.976 861.549 1283.21 
18749.5 2
15020300 9868.47 -3774.47 1744.67 -831.919 1354.75 1589.79 
15015900 10437 -3718.87 1540.47 -952.862 1067.21 1430.69 
18750 2
15020300 9476.19 -3324.5 1751.25 -766.17 878.841 1165.92 
15015900 10079.6 -3204.56 1581.69 -698.12 1004.5 1223.27 
18750.5 2
15020300 9065.33 -2844.73 1734 -804.02 938.878 1236.1 
15015900 9610.8 -2610.87 1599 -917.343 1161.83 1480.33 
18751 2
15020300 8630.6 -2157.4 1745.07 -878.249 1388.55 1642.98 
15015900 9134.07 -1925.8 1591.33 -963.098 1383.97 1686.1 
18751.5 2
15020300 8207.13 -1615.87 1761.67 -855.488 1094.01 1388.78 
15015900 8589.33 -1258.27 1590.8 -1100.47 1348.55 1740.58 
18752 2
15020300 7740.07 -1110.67 1735.8 -943.569 1020.61 1389.95 
15015900 8293.53 -919.933 1624.47 -597.576 683.502 907.894 
18752.5 2
15020300 7218.33 -511 1717.6 -1054.01 1211.45 1605.78 
15015900 7802.8 -374.133 1592.73 -991.38 1102.63 1482.77 
18753 2
15020300 6724.94 40.75 1720.19 -963.664 1077.64 1445.67 
15015900 7284 378.125 1588.94 -1013.28 1469.25 1784.78 
18753.5 2
15020300 6320.93 656.867 1707.93 -790.615 1205.71 1441.81 
15015900 6834.67 909 1606.07 -879.322 1038.89 1361.07 
18754 2
15020300 5925.13 1198.27 1658.07 -799.596 1093.74 1354.85 
15015900 6477.13 1466.2 1598.87 -722.29 1125.66 1337.46 
18754.5 2
15020300 5496.07 1649.33 1689.67 -866.801 911.246 1257.66 
15015900 5940.67 2064.93 1504.6 -1083.77 1209.56 1624.07 
18755 2
15020300 5076.13 2207 1538.33 -848.35 1126.6 1410.29 
15015900 5470.53 2652.13 1492.4 -949.764 1186.26 1519.63 
18755.5 2
15020300 4631.73 2607.93 1508.67 -897.778 809.966 1209.15 
15015900 5088.8 2995.27 1457.47 -771.178 693.199 1036.94 
18756 2
15020300 4089.27 3185.53 1629.53 -1095.89 1166.87 1600.8 
15015900 4516.33 3502.07 1472.73 -1156.5 1023.84 1544.58 
18756.5 2
15020300 3709.56 3670.19 1703.62 -741.61 946.59 1202.5 
15015900 4185.69 3884.88 1598.44 -645.793 747.673 987.959 
18757 2
15020300 3261.27 4391.8 1732.67 -877.291 1412.16 1662.48 
15015900 3855.8 4441.87 1602.2 -645.572 1090 1266.83 
18757.5 2
15020300 2970.87 4847.73 1744.47 -586.667 921.077 1092.04 
15015900 3499.4 4851 1752.27 -720 826.532 1096.15 
18758 2
15020300 2657.6 5471.13 1715.27 -632.862 1259.39 1409.46 
15015900 3158.33 5274.6 1793.47 -689.024 855.758 1098.67 
18758.5 2
15020300 2133 6093.67 1839.93 -1059.8 1257.64 1644.64 
15015900 2648.93 5733.47 1787.73 -1029.09 927.003 1385.05 
18759 2
15020300 1675.07 6551.73 1953.8 -925.118 925.387 1308.5 
15015900 2114.8 6261.6 1785.47 -1079.06 1066.94 1517.47 
18759.5 2
15020300 1403.19 7016.31 1938.19 -531.014 907.381 1051.34 
15015900 1917.31 6869.06 1819.38 -385.718 1186.45 1247.57 
18760 2
15020300 1150.8 7651.13 1775.87 -493.909 1242.31 1336.89 
15015900 1709.2 7491.4 1859.13 -407.265 1217.88 1284.17 
18760.5 2
15020300 986.067 8237.2 1670.8 -332.795 1183.97 1229.86 
15015900 1547.13 8239.6 1747.13 -327.407 1511.52 1546.57 
18761 2
15020300 774.467 8745.67 1647.93 -427.475 1027.21 1112.6 
15015900 1339.93 8813.47 1671.6 -418.586 1159.33 1232.58 
18761.5 2
15020300 728.8 9249.53 1645.33 -92.2559 1017.91 1022.08 
15015900 1263.6 9458.53 1665.93 -154.209 1303.16 1312.26 
18762 2
15020300 881.067 9983.53 1825.8 307.609 1482.83 1514.4 
15015900 1539 10028.3 1673.53 556.364 1151.11 1278.51 
18762.5 1
15020300 661.267 10656.7 1908.2 -444.04 1359.87 1430.53 
