# Supplementary material for: Intrinsic group behaviour II: On the dependence of triad spatial dynamics on social and personal features; and on the effect of social interaction on small group dynamics
Source: PLoS One. 2019 Dec 3;14(12):e0225704. doi: 10.1371/journal.pone.0225704 (PMC6890182; doi:10.1371/journal.pone.0225704)
Supplement: S2 Data Set — (ZIP) [file pone.0225704.s002.zip › set_2_nint/group_traj_dyas_noint/traj_2_0508_40.dat]

2 12535000 12540201 0 1 0 0 2 0 1 20 20 20 1766.54 1808.11 1724.97 
11030.5 1
12535000 45724 -24212.2 1752.44 0 0 0 
11031 1
12535000 45381.6 -24265.7 1725.2 -860.302 -134.283 870.718 
11031.5 1
12535000 44990.4 -23891.8 1757 -790.303 755.286 1093.18 
11032 1
12535000 44656.3 -23432.7 1747.33 -675.017 927.542 1147.16 
11032.5 1
12535000 43954 -22746.6 1776.93 -1418.72 1385.99 1983.37 
11033 1
12535000 43252.5 -22582.8 1777.88 -1370.12 319.897 1406.97 
11033.5 1
12535000 42556.1 -22704.5 1890 -1360.09 -237.736 1380.71 
11034 1
12535000 42001.3 -23273.1 1713.13 -1118.68 -1146.37 1601.75 
11034.5 1
12535000 41306.5 -22986.3 1686.87 -1403.64 579.394 1518.52 
11035 1
12535000 40786 -22612.3 1709.4 -1051.45 755.556 1294.76 
11035.5 1
12535000 40288.8 -22285.3 1715.8 -1004.44 660.606 1202.21 
11036 1
12535000 39672.9 -21944.5 1732.73 -1244.31 688.485 1422.08 
11036.5 1
12535000 38965.9 -21840.6 1875.75 -1380.84 202.946 1395.68 
11037 1
12535000 38321.8 -22030.1 1840.07 -1260.42 -370.858 1313.85 
11037.5 1
12535000 37671.8 -22015.1 1825.67 -1313.13 30.4377 1313.48 
11038 1
12535000 37127.5 -21961.5 1778.6 -1099.66 108.148 1104.97 
11038.5 1
12535000 36456 -21723.5 1668.73 -1356.5 480.943 1439.23 
11039 1
12535000 35968 -21579.7 1573.73 -985.859 290.505 1027.77 
11039.5 1
12535000 35139.7 -21393.3 1584.38 -1617.8 363.973 1658.24 
11040 1
12535000 34328.5 -21173.7 1583.07 -1587.52 429.705 1644.64 
11040.5 1
12535000 33767 -20733 1545.33 -1134.28 890.37 1441.99 
11041 1
12535000 33275.4 -20480.7 1534.47 -993.131 509.63 1116.26 
11041.5 1
12535000 32731 -20231.4 1536.53 -1099.8 503.704 1209.66 
11042 1
12535000 32122.8 -20044.5 1533.67 -1226.21 376.747 1282.78 
11042.5 2
12540201 30497.5 -19678 1248 0 0 0 
12535000 31739.7 -19822.6 1513.4 -773.872 448.35 894.369 
11043 2
12540201 30185.1 -19539.8 1250.25 -1051.98 465.488 1150.36 
12535000 31145 -19504.6 1439.56 -1161.59 621.167 1317.25 
11043.5 2
12540201 29556.3 -19177.3 1261.33 -1230.52 709.361 1420.34 
12535000 30635 -19315.3 1337.53 -998.043 370.311 1064.53 
11044 2
12540201 28836.3 -18937.1 1485.53 -1454.55 485.253 1533.35 
12535000 30161.7 -19322.8 1319.27 -956.229 -15.0842 956.348 
11044.5 2
12540201 28155.6 -18634.7 1595.8 -1375.08 610.909 1504.68 
12535000 29251 -19015.5 1506.73 -1839.73 620.741 1941.63 
11045 2
12540201 27454.8 -18525.8 1733 -1415.76 219.933 1432.74 
12535000 28488.3 -18533.9 1633.87 -1540.88 972.929 1822.33 
11045.5 2
12540201 26835.6 -18316 1688.4 -1250.91 423.838 1320.76 
12535000 27752.6 -18608.5 1766.53 -1486.2 -150.707 1493.82 
11046 2
12540201 26322.1 -18104.2 1700.67 -1037.31 427.879 1122.09 
12535000 27127.6 -18435.7 1815.4 -1262.63 349.091 1310 
11046.5 2
12540201 25641.8 -17938.1 1580.69 -1328.75 324.365 1367.77 
12535000 26504.1 -18152.8 1762.19 -1217.72 552.58 1337.24 
11047 2
12540201 25018.9 -17628 1519.67 -1216.56 605.713 1359.01 
12535000 25924.1 -17806.5 1701.2 -1132.93 676.326 1319.45 
11047.5 2
12540201 24365.7 -17371.6 1660.07 -1319.73 517.98 1417.74 
12535000 25248.1 -17336.3 1646.2 -1365.66 950.034 1663.61 
11048 2
12540201 23781.1 -17101.9 1633.53 -1181.01 544.781 1300.6 
12535000 24468.5 -16846.7 1788.4 -1574.81 988.956 1859.59 
11048.5 2
12540201 23229.9 -16783.5 1623.53 -1113.4 643.367 1285.92 
12535000 23885.1 -16502.8 1737.33 -1178.59 694.815 1368.15 
11049 2
12540201 22622.6 -16487.9 1704.8 -1226.94 597.037 1364.49 
12535000 23324.4 -16154.7 1726.2 -1132.79 703.3 1333.36 
11049.5 2
12540201 22134.8 -16268.6 1645.73 -985.455 443.098 1080.49 
12535000 22598.6 -15509.7 1706.07 -1466.26 1302.9 1961.5 
11050 2
12540201 21615.9 -16101.1 1477.19 -1013.4 327.1 1064.89 
12535000 22111.4 -15200.6 1769.19 -951.611 603.849 1127.03 
11050.5 2
12540201 20986.7 -15742.9 1458.2 -1231.32 701.093 1416.93 
12535000 21504.6 -14912.9 1615.07 -1187.43 563.006 1314.14 
11051 2
12540201 20368.1 -15342.7 1482.27 -1247.31 806.72 1485.46 
12535000 20773.9 -14533.7 1621.53 -1473.12 764.382 1659.63 
11051.5 2
12540201 19807.9 -14843.2 1626 -1131.72 1009.16 1516.31 
12535000 20111.3 -14108.1 1653.93 -1338.59 859.798 1590.93 
11052 2
12540201 19433.5 -14411.3 1644 -756.229 872.593 1154.69 
12535000 19557.3 -13771.9 1738.73 -1119.33 679.327 1309.34 
11052.5 2
12540201 19028.5 -13962.2 1731.8 -816.532 905.376 1219.19 
12535000 19097.3 -13404.2 1756.4 -927.285 741.263 1187.15 
11053 2
12540201 18531.4 -13603.1 1703.2 -1000.27 722.602 1233.97 
12535000 18762.7 -13049.7 1804.53 -673.374 713.347 980.967 
11053.5 2
12540201 18032.1 -13193.1 1677.81 -975.269 800.667 1261.83 
12535000 18237.1 -12594.6 1792.94 -1026.57 888.875 1357.92 
11054 2
12540201 17404.4 -12779.7 1635 -1228.3 809.116 1470.85 
12535000 17736.8 -12138 1753.67 -978.987 893.469 1325.41 
11054.5 2
12540201 16879.9 -12277.7 1640.33 -1059.66 1014.01 1466.66 
12535000 16978.6 -11548.6 1781.4 -1531.72 1190.71 1940.09 
11055 2
12540201 16216.9 -11790.7 1714.53 -1339.26 983.838 1661.79 
12535000 16340.8 -11147.7 1830.87 -1288.48 809.832 1521.85 
11055.5 2
12540201 15753.1 -11316.2 1721.73 -935.215 956.72 1337.89 
12535000 15946.1 -10508.9 1820.93 -795.699 1288.04 1513.99 
11056 2
12540201 15249 -10898.6 1753.53 -1018.32 843.636 1322.38 
12535000 15615.9 -10072.8 1851.53 -667.205 880.943 1105.09 
11056.5 2
12540201 14750 -10414.9 1734.13 -1006.05 975.134 1401.08 
12535000 15365.1 -9678.67 1907.93 -505.645 794.624 941.862 
11057 2
12540201 14343.8 -9891.5 1740.62 -793.335 1022.33 1294.04 
12535000 14819.4 -9116.69 1862.81 -1065.68 1097.62 1529.85 
11057.5 2
12540201 13949.7 -9375.67 1675.27 -769.686 1007.49 1267.85 
12535000 14164.6 -8268.67 1794.4 -1278.98 1656.29 2092.63 
11058 2
12540201 13422.4 -8649.2 1702.33 -1061.03 1461.7 1806.2 
12535000 13649.3 -7726.73 1798.87 -1036.75 1090.41 1504.61 
11058.5 2
12540201 13092.3 -8184.87 1731.07 -666.801 938.047 1150.89 
12535000 13265.7 -7407.07 1852.2 -774.949 645.791 1008.76 
11059 2
12540201 12569.3 -7643.07 1779.2 -1056.57 1094.55 1521.3 
12535000 12890.1 -7000.33 1846.93 -758.788 821.684 1118.45 
11059.5 2
12540201 12222.9 -7234.8 1751.67 -699.933 824.781 1081.74 
12535000 12424.1 -6581 1797.6 -941.414 847.138 1266.45 
11060 2
12540201 11648.5 -6795.2 1729.07 -1157.93 886.29 1458.19 
12535000 11915.5 -6157.6 1732.27 -1025.54 853.629 1334.32 
11060.5 2
12540201 10991.9 -6341.4 1634.6 -1318.47 911.245 1602.73 
12535000 11350 -5664.33 1732.87 -1135.48 990.495 1506.78 
11061 2
12540201 10429 -5831.25 1658.44 -1097.34 994.444 1480.9 
12535000 10806.4 -5133.44 1725.31 -1059.7 1034.88 1481.2 
11061.5 2
12540201 10005.4 -5373.73 1664.47 -827.344 893.587 1217.78 
12535000 10336.2 -4614.07 1715.67 -918.311 1014.4 1368.32 
11062 2
12540201 9593.2 -4898.2 1641.13 -832.727 960.673 1271.35 
12535000 10017.5 -4162.93 1747.87 -643.771 911.38 1115.82 
11062.5 2
12540201 9247.27 -4283.53 1668.87 -698.855 1241.75 1424.9 
12535000 9657.6 -3550.93 1822 -727.138 1236.36 1434.34 
11063 2
12540201 8867.07 -3742.73 1744 -768.081 1092.53 1335.5 
12535000 9255.67 -2969.87 1808.2 -811.987 1173.87 1427.34 
11063.5 2
12540201 8526.47 -3126.33 1681.67 -688.081 1245.25 1422.71 
12535000 8907.87 -2489 1813.4 -702.626 971.448 1198.91 
11064 2
12540201 8168.4 -2560.33 1701.27 -717.568 1134.27 1342.19 
12535000 8447.27 -1943.93 1812.87 -923.046 1092.32 1430.1 
11064.5 2
12540201 7677.13 -1994.53 1695.47 -990.457 1140.73 1510.72 
12535000 7937.2 -1376.47 1825.8 -1028.36 1144.09 1538.33 
11065 2
12540201 7031.44 -1400.81 1712.12 -1258.67 1157.35 1709.88 
12535000 7386.56 -710.312 1772.5 -1073.37 1298.55 1684.74 
11065.5 2
12540201 6560.73 -868.4 1720.47 -919.344 1039.87 1387.99 
12535000 6870.2 -115.8 1752.47 -1008.52 1161.16 1537.99 
11066 2
12540201 6074.47 -450.2 1706.2 -982.357 844.848 1295.68 
12535000 6338 383.733 1735.33 -1075.15 1009.16 1474.57 
11066.5 2
12540201 5623.47 -44.6 1641.27 -907.445 816.097 1220.44 
12535000 5846 883.467 1745.33 -989.94 1005.5 1411.03 
11067 2
12540201 5138.53 336.6 1629.73 -979.663 770.101 1246.11 
12535000 5392.47 1229.87 1787 -916.229 699.798 1152.91 
11067.5 2
12540201 4623.2 820.867 1508.07 -1038.98 976.344 1425.74 
12535000 4861 1667.4 1777 -1071.51 882.124 1387.9 
11068 2
12540201 4084.87 1186.07 1466.8 -1087.54 737.778 1314.18 
12535000 4186.53 2050.8 1734.13 -1362.56 774.545 1567.32 
11068.5 2
12540201 3540.2 1603.33 1473 -1100.34 842.963 1386.12 
12535000 3451.4 2524.93 1729.33 -1485.12 957.845 1767.21 
11069 2
12540201 2920.62 1905.06 1567.5 -1210.11 589.315 1345.98 
12535000 2805.19 2675.38 1765.44 -1262.13 293.831 1295.89 
11069.5 2
12540201 2261.27 2002.2 1589.27 -1280.31 188.617 1294.13 
12535000 1978.33 2851.47 1781.8 -1605.54 341.926 1641.55 
11070 2
12540201 1685.2 1987.8 1586 -1161.42 -29.0323 1161.79 
12535000 1363.33 2714 1811.27 -1239.92 -277.151 1270.52 
11070.5 2
12540201 964.533 1913.67 1676 -1450.03 -149.162 1457.69 
12535000 680.6 2610.07 1800.33 -1373.71 -209.121 1389.54 
11071 2
12540201 294.733 1863.93 1732.4 -1350.4 -100.269 1354.12 
12535000 -121.133 2412.2 1846.87 -1616.4 -398.925 1664.9 
11071.5 2
12540201 -274.267 2014.07 1677.07 -1147.18 302.688 1186.44 
12535000 -698.267 2446 1827 -1163.58 68.1452 1165.57 
11072 2
12540201 -970.4 1866.8 1773.67 -1406.33 -297.508 1437.45 
12535000 -1360.2 2586.4 1838.13 -1337.24 283.636 1366.99 
11072.5 2
12540201 -1586.2 2023.67 1785.87 -1236.55 314.993 1276.04 
12535000 -2009.33 2658 1860.2 -1303.48 143.775 1311.39 
11073 2
12540201 -2198.87 2354.33 1758.2 -1232.73 665.325 1400.81 
12535000 -2666.93 2881.87 1865.33 -1323.14 450.436 1397.71 
11073.5 2
12540201 -2867.06 2282.56 1733.25 -1305.07 -140.177 1312.58 
12535000 -3346.56 2961.88 1913.12 -1327.4 156.266 1336.57 
11074 2
12540201 -3709.8 2259.13 1825 -1645.97 -45.7601 1646.61 
12535000 -4091.07 3065.8 1900.87 -1454.11 202.979 1468.21 
11074.5 2
12540201 -4568.6 2291.53 1859.4 -1734.95 65.4545 1736.18 
12535000 -4854 3280.53 1851.33 -1541.28 433.805 1601.16 
11075 2
12540201 -4978.2 2358.13 1703 -825.806 134.274 836.652 
12535000 -5637.67 3337.47 1275.2 -1579.97 114.785 1584.14 
11075.5 2
12540201 -5221 2468.53 1714.67 -490.505 223.03 538.83 
12535000 -6352.6 3364.67 1462.67 -1444.31 54.9495 1445.35 
11076 2
12540201 -6602.4 2313.8 1610.6 -2790.71 -312.593 2808.16 
12535000 -7077.13 3394.87 1576.47 -1463.7 61.0101 1464.97 
11076.5 2
12540201 -7620.6 2345.33 1493.53 -2056.97 63.7037 2057.96 
12535000 -7753.4 3373 1539.47 -1366.2 -44.1751 1366.91 
11077 2
12540201 -8258.56 2290.38 1536 -1246.02 -107.34 1250.64 
12535000 -8509.69 3564.25 1584.44 -1477.12 373.535 1523.62 
11077.5 2
12540201 -8801.27 2447.33 1589.67 -1062.04 307.159 1105.57 
12535000 -9214.27 3425.13 1637.33 -1378.82 -272.244 1405.44 
11078 2
12540201 -9334.8 2609.4 1601.73 -1077.85 327.407 1126.47 
12535000 -9841.73 3510.13 1667.87 -1267.61 171.717 1279.19 
11078.5 2
12540201 -10063.1 2639.67 1522.47 -1468.41 61.0215 1469.68 
12535000 -10549.5 3393.53 1662.67 -1426.88 -235.081 1446.12 
11079 2
12540201 -10788.1 2718.67 1639.53 -1458.75 158.954 1467.39 
12535000 -11288.3 3550.67 1662.93 -1486.52 316.164 1519.77 
11079.5 2
12540201 -11451.1 2862.8 1624.27 -1336.69 290.591 1367.92 
12535000 -11971 3498.33 1641.6 -1376.48 -105.511 1380.52 
11080 2
12540201 -12140.1 2862.4 1619.47 -1383.53 -0.803213 1383.53 
12535000 -12552.1 3596.33 1669.73 -1166.8 196.787 1183.28 
11080.5 2
12540201 -12806.2 2942.6 1612.8 -1345.59 162.02 1355.31 
12535000 -13123.1 3641.6 1625.47 -1153.67 91.4478 1157.29 
11081 2
12540201 -13445.8 2914.62 1619.56 -1249.12 -54.6387 1250.32 
12535000 -13901.6 3570.69 1657.44 -1520.37 -138.501 1526.66 
11081.5 2
12540201 -14147.6 2991.27 1626.4 -1373.48 149.984 1381.65 
12535000 -14705.2 3493.93 1622.4 -1572.68 -150.204 1579.83 
11082 2
12540201 -14764.7 2996.73 1573.87 -1246.73 11.0438 1246.78 
12535000 -15452.1 3513.93 1636.93 -1508.96 40.404 1509.5 
11082.5 2
12540201 -15402.1 3062.6 1583.6 -1287.68 133.064 1294.53 
12535000 -15957.1 3485.93 1659.53 -1020.2 -56.5657 1021.77 
11083 2
12540201 -16019.2 2919.33 1589.47 -1246.6 -289.428 1279.76 
12535000 -16469.3 3464.93 1642.8 -1034.75 -42.4242 1035.62 
11083.5 2
12540201 -16782.8 2885.4 1598.6 -1542.63 -68.5522 1544.15 
12535000 -16859.9 3478.93 1619.33 -788.956 28.2828 789.463 
11084 2
12540201 -17408.6 2809 1508.73 -1264.24 -154.343 1273.63 
12535000 -17120.9 3325.13 1597.67 -527.407 -310.707 612.125 
11084.5 2
12540201 -17979.9 2877.12 1547.44 -1115.89 133.057 1123.8 
12535000 -17430.2 3067.44 1490.56 -604.134 -503.312 786.321 
11085 2
12540201 -18484.6 2776.73 1490.53 -987.598 -196.461 1006.95 
12535000 -17899.3 2483.07 1610.73 -917.841 -1143.58 1466.36 
11085.5 2
12540201 -19008.4 2670.87 1534.6 -1058.18 -213.872 1079.58 
12535000 -18401.6 1862.13 1497.13 -1014.81 -1254.41 1613.5 
11086 2
12540201 -19185.5 2422.13 1413.07 -357.845 -502.492 616.888 
12535000 -18757.3 1387.93 1611.4 -718.653 -957.98 1197.58 
11086.5 2
12540201 -19331.1 2023.2 1519 -294.007 -805.926 857.879 
12535000 -19154.7 865.733 1449.2 -802.694 -1054.95 1325.61 
11087 2
12540201 -19272.7 1638.53 1530.07 117.98 -777.104 786.009 
12535000 -19394.2 433.6 1641.73 -483.906 -872.997 998.142 
11087.5 2
12540201 -19217.1 1254.94 1367.62 108.48 -749.211 757.023 
12535000 -19262.1 203.75 1523.69 257.959 -448.926 517.762 
11088 2
12540201 -19294.1 778 1614.8 -150.701 -933.341 945.43 
12535000 -18963.9 271.267 1584.6 583.545 132.127 598.316 
11088.5 2
12540201 -19454.1 526.667 1563.33 -323.098 -507.744 601.827 
12535000 -18654.2 792.933 1705 625.724 1053.87 1225.63 
11089 2
12540201 -19653.9 460.267 1530 -403.636 -134.141 425.342 
12535000 -18662.6 1288.53 1675.6 -16.9697 1001.21 1001.36 
11089.5 2
12540201 -19586.1 476.333 1568.93 136.97 32.4579 140.763 
12535000 -18596.7 1671.93 1636.47 133.199 774.545 785.915 
11090 2
12540201 -19161.9 739.267 1336.8 856.835 531.178 1008.13 
12535000 -18885.6 2114.67 1580.73 -583.704 894.411 1068.03 
11090.5 2
12540201 -19216.1 1236.53 1460.4 -109.36 1004.58 1010.51 
12535000 -19200.4 2500.2 1490.87 -635.96 778.855 1005.51 
11091 2
12540201 -19486.2 1830.81 1561.5 -527.702 1160.7 1275.03 
12535000 -19620.3 3018.06 1538.38 -820.142 1011.45 1302.18 
11091.5 2
12540201 -19894.7 2244.27 1457.53 -797.689 807.528 1135.08 
12535000 -20266 3404.6 1521.13 -1261.11 754.956 1469.81 
11092 2
12540201 -20445 2549.27 1485.73 -1109.54 614.919 1268.55 
12535000 -20883.6 3675 1572.47 -1245.16 545.161 1359.27 
11092.5 2
12540201 -21060.7 2851.27 1469.27 -1243.77 610.101 1385.35 
12535000 -21577.3 3734.47 1464.2 -1401.35 120.135 1406.49 
11093 2
12540201 -21480.9 2880.47 1292.53 -848.889 58.9899 850.936 
12535000 -21986.3 3576.33 1103 -826.263 -319.461 885.87 
11093.5 2
12540201 -22288.1 2886.53 1285.07 -1630.84 12.2559 1630.89 
12535000 -23035.5 3282.87 1543.87 -2119.73 -592.862 2201.08 
11094 2
12540201 -23023.2 2667.67 1699.2 -1484.98 -442.155 1549.41 
12535000 -23696 3167.67 1821.33 -1334.28 -232.727 1354.42 
11094.5 2
12540201 -23666.6 2023.31 1733.19 -1256.69 -1258.5 1778.51 
12535000 -24314.1 2983.38 1791.56 -1207.15 -359.945 1259.67 
11095 2
12540201 -24266.5 1740.53 1759.33 -1173.99 -553.384 1297.88 
12535000 -24965.8 2808.6 1792 -1275.42 -342.025 1320.48 
11095.5 2
12540201 -24723.7 1550.87 1698.53 -923.636 -383.165 999.96 
12535000 -25591.9 2652.07 1774 -1264.92 -316.229 1303.85 
11096 2
12540201 -25330.6 1403.53 1642.8 -1225.99 -297.643 1261.61 
12535000 -26226.7 2488.67 1783.4 -1282.42 -330.101 1324.23 
11096.5 2
12540201 -26225.5 1526.67 1828.87 -1807.95 248.754 1824.98 
12535000 -26818.3 2256.73 1807 -1195.15 -468.552 1283.72 
11097 2
12540201 -26894.2 1246.2 1871.13 -1350.84 -566.599 1464.86 
12535000 -27446.9 2126.6 1838.67 -1269.76 -262.896 1296.69 
11097.5 2
12540201 -27447.3 1040.4 1877 -1115.05 -414.919 1189.75 
12535000 -28012.3 1827.67 1864.67 -1140.05 -602.688 1289.56 
11098 2
12540201 -27982.8 887.438 1875.25 -1043.83 -298.173 1085.58 
12535000 -28559.1 1490 1848.19 -1065.87 -658.22 1252.73 
11098.5 2
12540201 -28449.1 600.4 1859.6 -905.469 -557.354 1063.26 
12535000 -29058.2 1044.93 1846.47 -969.078 -864.207 1298.45 
11099 2
12540201 -28835.9 339.2 1780.27 -781.549 -527.677 943.007 
12535000 -29434.1 470.4 1770.13 -759.327 -1160.67 1386.99 
11099.5 2
12540201 -29406.9 -90 1746.93 -1153.54 -867.071 1443.07 
12535000 -29851.6 182.6 1840.93 -843.502 -581.414 1024.47 
11100 1
12540201 -30033.9 -411.533 1753 -1266.53 -649.562 1423.39 
11100.5 1
12540201 -30933.9 -687.267 1777.33 -1818.32 -557.037 1901.73 
11101 1
12540201 -31515.3 -1059.73 1847.73 -1174.41 -752.458 1394.79 
11101.5 1
12540201 -32096.4 -1320.38 1847.81 -1134.98 -509.066 1243.91 
11102 1
12540201 -32646.3 -1590.2 1807.87 -1076.24 -528.033 1198.8 
11102.5 1
12540201 -33208.6 -1807.53 1789.93 -1135.89 -439.057 1217.79 
11103 1
12540201 -33773.7 -2037.87 1813.93 -1141.55 -465.32 1232.74 
11103.5 1
12540201 -34339.7 -2279.27 1797.8 -1143.43 -487.677 1243.09 
11104 1
12540201 -34841 -2489.73 1812.33 -1012.79 -425.185 1098.42 
11104.5 1
12540201 -35403.1 -2693.4 1812.8 -1135.49 -411.448 1207.73 
11105 1
12540201 -36021.6 -2760.06 1799.81 -1208 -130.2 1215 
11105.5 1
12540201 -36614.7 -2924.73 1866.53 -1160.8 -322.252 1204.7 
11106 1
12540201 -37208.6 -2916.8 1894.13 -1199.73 16.0269 1199.84 
11106.5 1
12540201 -37790 -2973.93 1931.87 -1174.55 -115.421 1180.2 
11107 1
12540201 -38520 -2830.2 1923.47 -1471.77 289.785 1500.03 
11107.5 1
12540201 -39172.1 -2781.87 1850.27 -1317.31 97.6431 1320.92 
11108 1
12540201 -39860.9 -2517.93 1842.47 -1391.65 533.199 1490.3 
