# Supplementary material for: Intrinsic group behaviour II: On the dependence of triad spatial dynamics on social and personal features; and on the effect of social interaction on small group dynamics
Source: PLoS One. 2019 Dec 3;14(12):e0225704. doi: 10.1371/journal.pone.0225704 (PMC6890182; doi:10.1371/journal.pone.0225704)
Supplement: S2 Data Set — (ZIP) [file pone.0225704.s002.zip › set_2_nint/group_traj_dyas_noint/traj_2_0508_38.dat]

2 12502000 12501900 0 0 1 0 1 1 0 60 60 60 1598.13 1620.71 1575.54 
10819 1
12501900 -18001.7 11838 1160.67 0 0 0 
10819.5 1
12501900 -17644.5 11642.3 1124.73 1202.47 -659.035 1371.23 
10820 2
12502000 -18041 11770.5 1262.5 0 0 0 
12501900 -17189.2 11052.9 1201.53 919.865 -1190.71 1504.64 
10820.5 2
12502000 -17738.1 11442.9 1269 875.53 -946.917 1289.65 
12501900 -16760.5 10632.8 1262.47 866.128 -848.62 1212.57 
10821 2
12502000 -17287.9 10885.3 1362.2 909.495 -1126.33 1447.69 
12501900 -16279.2 10251.7 1206.07 972.256 -769.966 1240.21 
10821.5 2
12502000 -16924.2 10556.6 1388.81 710.311 -642.008 957.453 
12501900 -15929.8 9846.06 1229.62 682.397 -792.196 1045.58 
10822 2
12502000 -16501 10129.4 1334.07 828.156 -836.057 1176.79 
12501900 -15552.1 9376.07 1298.27 739.098 -919.757 1179.92 
10822.5 2
12502000 -16070 9822.33 1362.8 870.707 -620.337 1069.09 
12501900 -15090.7 8946.13 1332 932.121 -868.552 1274.06 
10823 2
12502000 -15753.7 9400.07 1411 638.923 -853.064 1065.8 
12501900 -14663.9 8557.53 1289.87 862.357 -785.051 1166.17 
10823.5 2
12502000 -15310 9009.2 1407.87 896.431 -789.63 1194.61 
12501900 -14314.9 8192.73 1323.07 705.051 -736.97 1019.91 
10824 2
12502000 -14831.3 8656.87 1426.67 967.003 -711.785 1200.72 
12501900 -13847.8 7790.93 1307.47 943.569 -811.717 1244.67 
10824.5 2
12502000 -14399.7 8317.25 1419.56 843.058 -663.314 1072.72 
12501900 -13257.9 7498.81 1298.06 1152.08 -570.549 1285.61 
10825 2
12502000 -13995.7 7868.73 1462 790.647 -877.723 1181.32 
12501900 -12771.3 7310.6 1321.73 952.259 -368.322 1021.01 
10825.5 2
12502000 -13474 7620.33 1451 1053.87 -501.818 1167.25 
12501900 -12186.1 7101.93 1328 1182.36 -421.549 1255.26 
10826 2
12502000 -12962.7 7458.07 1439.73 1033 -327.811 1083.76 
12501900 -11589.3 6823.73 1354 1205.66 -562.02 1330.22 
10826.5 2
12502000 -12472.7 7208.47 1420.13 989.899 -504.242 1110.93 
12501900 -11044.5 6640.87 1316.4 1100.61 -369.428 1160.95 
10827 2
12502000 -11829.1 7010.93 1447.6 1300.2 -399.057 1360.06 
12501900 -10617.3 6606.07 1333.6 862.896 -70.303 865.755 
10827.5 2
12502000 -11194.9 6874.13 1403.8 1281.21 -276.364 1310.68 
12501900 -10187.7 6408.67 1325.73 868.013 -398.788 955.238 
10828 2
12502000 -10676.1 6624.62 1434.56 1013.17 -487.321 1124.27 
12501900 -9751 6225.19 1322.56 852.865 -358.358 925.094 
10828.5 2
12502000 -10190.2 6464.27 1443 949.072 -313.2 999.416 
12501900 -9360.87 6108.27 1319.2 761.979 -228.361 795.463 
10829 2
12502000 -9709.87 6207.27 1450.93 970.37 -519.192 1100.54 
12501900 -8817.8 6128.07 1411.33 1097.1 40 1097.83 
10829.5 2
12502000 -9337.87 5941.47 1486.73 751.515 -536.97 923.64 
12501900 -8564 6040.93 1309.27 512.727 -176.027 542.102 
10830 2
12502000 -8924.53 5706.4 1432.6 835.017 -474.882 960.607 
12501900 -8165.73 5815.53 1323.4 804.579 -455.354 924.497 
10830.5 2
12502000 -8535.67 5403.53 1398.8 785.589 -611.852 995.748 
12501900 -7397.93 5603.87 1255.47 1551.11 -427.609 1608.97 
10831 2
12502000 -8051.47 5115.33 1327.87 978.182 -582.222 1138.34 
12501900 -6845.4 5627.6 1338.33 1116.23 47.9461 1117.26 
10831.5 2
12502000 -7481.69 4997.44 1444.88 1112.85 -230.265 1136.42 
12501900 -6605.19 5593.44 1274.5 469.165 -66.7236 473.886 
10832 2
12502000 -6854.07 4853.73 1377.4 1228.22 -281.221 1260 
12501900 -6128.6 5565.67 1330.47 932.657 -54.3461 934.239 
10832.5 2
12502000 -6207.53 4820.07 1402.4 1306.13 -68.0135 1307.9 
12501900 -5324.4 5393.13 1187 1624.65 -348.552 1661.62 
10833 2
12502000 -5696.47 4718.47 1215.93 1032.46 -205.253 1052.66 
12501900 -4632.67 5307.4 1354.8 1397.44 -173.199 1408.13 
10833.5 2
12502000 -5041.8 4556.93 1270.73 1322.56 -326.33 1362.22 
12501900 -4028.53 4993.8 1500 1220.47 -633.535 1375.11 
10834 2
12502000 -4269.4 4426.4 1623.07 1560.4 -263.704 1582.53 
12501900 -3458.4 4796.33 1589.67 1151.78 -398.923 1218.91 
10834.5 2
12502000 -3687.5 4238.19 1749 1136.52 -367.603 1194.49 
12501900 -2877.56 4664.56 1580.19 1134.45 -257.365 1163.28 
10835 2
12502000 -3394.13 4043.33 1775.53 574.103 -381.319 689.202 
12501900 -2376.07 4482.73 1597.2 981.401 -355.83 1043.92 
10835.5 2
12502000 -2977.13 3792.07 1728.6 840.726 -506.586 981.555 
12501900 -1903.27 4252.87 1577.2 953.226 -463.441 1059.91 
10836 2
12502000 -2010.73 3608.87 1686.53 1952.32 -370.101 1987.09 
12501900 -1348.87 4030.6 1561.47 1120 -449.024 1206.66 
10836.5 2
12502000 -1390.73 3390.07 1619.13 1250 -441.129 1325.55 
12501900 -828.133 3835.67 1553.8 1049.87 -393.011 1121.02 
10837 1
12502000 -716.067 3174.87 1617.47 1357.48 -432.998 1424.86 
10837.5 1
12502000 253.133 3202.47 1586.87 1957.98 55.7576 1958.77 
10837 1
12501900 -541 3735 1552 1079.45 -378.446 1143.87 
10838 2
12502000 893.2 2998.33 1602.67 1293.06 -412.391 1357.23 
12501900 318 2343.67 1746 605.356 -980.503 1152.32 
10838.5 2
12502000 1410.25 2733.56 1596.62 1009.86 -517.131 1134.57 
12501900 677.75 2286.62 1768 1145.7 -181.661 1160.01 
10839 2
12502000 1850.13 2502.2 1571.33 860.828 -452.764 972.636 
12501900 1225.33 2112 1763.53 1071.59 -341.732 1124.76 
10839.5 2
12502000 2270.47 2270.93 1532.2 849.158 -467.205 969.201 
12501900 1680.33 1817.4 1639.4 919.192 -595.152 1095.04 
10840 2
12502000 2772.2 1920.73 1546.2 1013.6 -707.475 1236.09 
12501900 2251.53 1429.87 1513.27 1153.94 -782.896 1394.45 
10840.5 2
12502000 3356.87 1574.87 1519 1181.14 -698.721 1372.34 
12501900 3029.6 863.867 1676.73 1571.85 -1143.43 1943.75 
10841 2
12502000 3841.13 1212.6 1529.8 976.344 -730.376 1219.3 
12501900 3555.6 474.8 1718.6 1060.48 -784.409 1319.06 
10841.5 2
12502000 4297.27 789.6 1560.33 917.773 -851.107 1251.68 
12501900 3874.47 172.8 1695.87 641.583 -607.646 883.664 
10842 2
12502000 4815.12 337.125 1560.81 1011.44 -883.74 1343.14 
12501900 4240.38 -208.625 1684.5 714.665 -744.971 1032.34 
10842.5 2
12502000 5299.67 -42.4 1526.73 948.222 -742.71 1204.47 
12501900 4601 -562.133 1689.8 705.724 -691.797 988.246 
10843 2
12502000 5673.27 -454.133 1535.53 753.226 -830.108 1120.9 
12501900 5024.73 -989.933 1690.4 854.301 -862.5 1213.98 
10843.5 2
12502000 6077.8 -834.133 1503.93 817.239 -767.677 1121.25 
12501900 5471.33 -1473.6 1703.27 902.222 -977.104 1329.94 
10844 2
12502000 6497 -1236 1524.67 845.161 -810.215 1170.79 
12501900 5837.67 -1849.27 1657.67 738.575 -757.392 1057.89 
10844.5 2
12502000 6920.07 -1651.33 1529.87 854.68 -839.057 1197.7 
12501900 6272.2 -2268.13 1564.2 877.845 -846.195 1219.29 
10845 2
12502000 7371.87 -2161.6 1540.4 912.727 -1030.84 1376.85 
12501900 6760.73 -2644.67 1474.2 986.936 -760.673 1246.06 
10845.5 2
12502000 7798.25 -2618.25 1544 832.78 -891.895 1220.25 
12501900 7223.06 -3109.94 1517.56 902.987 -908.732 1281.09 
10846 2
12502000 7995.07 -3040.47 1526.47 385.16 -826.256 911.618 
12501900 7622.73 -3507.13 1492.33 782.135 -777.291 1102.69 
10846.5 2
12502000 8375.87 -3430.47 1527.4 769.293 -787.879 1101.17 
12501900 8125.47 -4024.33 1440.07 1015.62 -1044.85 1457.12 
10847 2
12502000 8780.4 -3808.4 1535.53 817.239 -763.502 1118.4 
12501900 8607.07 -4384.6 1547.13 972.929 -727.811 1215.03 
10847.5 2
12502000 9176.4 -4114.47 1559.73 800 -618.316 1011.1 
12501900 8951.8 -4677.4 1595.67 696.431 -591.515 913.732 
10848 2
12502000 9596.2 -4433 1538.4 848.081 -643.502 1064.58 
12501900 9394.13 -4971.33 1578.8 893.603 -593.805 1072.91 
10848.5 2
12502000 10007.4 -4926 1509.53 830.707 -995.96 1296.92 
12501900 9734 -5527.4 1566.33 686.599 -1123.37 1316.58 
10849 2
12502000 10342.6 -5276.88 1459.94 654.614 -685.303 947.713 
12501900 10134.3 -5848.44 1541.06 781.86 -627.026 1002.23 
10849.5 2
12502000 10770.5 -5665.73 1448.6 837.386 -760.975 1131.5 
12501900 10525.5 -6254.67 1528.4 765.598 -794.969 1103.68 
10850 2
12502000 11135.1 -6079.87 1491.67 735.215 -834.946 1112.51 
12501900 10995.1 -6642.27 1604.33 946.774 -781.452 1227.62 
10850.5 2
12502000 11586.5 -6565.07 1520.67 911.919 -980.202 1338.8 
12501900 11436.2 -7091.93 1599.73 891.044 -908.418 1272.47 
10851 2
12502000 12039.5 -6915.2 1605.07 915.152 -707.34 1156.65 
12501900 12029.7 -7434 1568.4 1199.06 -691.044 1383.94 
10851.5 2
12502000 12460.1 -7286.47 1606.13 849.697 -750.034 1133.37 
12501900 12344.8 -7865.2 1582.07 636.498 -871.111 1078.87 
10852 2
12502000 12807.9 -7731.12 1582.44 679.305 -868.473 1102.59 
12501900 12638 -8327.12 1662.44 572.656 -902.197 1068.59 
10852.5 1
12502000 13120.8 -8045.4 1555.53 612.255 -615.02 867.817 
10853 1
12502000 13421.9 -8548.2 1565.2 608.35 -1015.76 1184 
10853.5 1
12502000 13732.3 -9133.73 1554.67 626.936 -1182.9 1338.76 
10854 1
12502000 13977.1 -9462.73 1563.93 494.68 -664.646 828.531 
10854.5 1
12502000 14352.1 -10059.9 1607.93 757.576 -1206.46 1424.6 
10855 1
12502000 14782.7 -10638.9 1633.27 869.899 -1169.7 1457.71 
10855.5 1
12502000 15115.4 -11040.2 1599.81 649.813 -783.7 1018.06 
10856 1
12502000 15479.2 -11374 1561.13 711.864 -653.253 966.173 
10856.5 1
12502000 15866 -11728.3 1529.6 779.839 -714.382 1057.59 
10857 1
12502000 16313 -12052.5 1529.4 903.03 -654.815 1115.46 
10857.5 1
12502000 17062.1 -12363.3 1462.8 1513.4 -627.879 1638.48 
10858 1
12502000 17554.9 -12632.7 1451.2 995.421 -544.242 1134.49 
10858.5 1
12502000 18097.1 -12963.3 1502.2 1095.35 -667.879 1282.91 
10859 1
12502000 18514.7 -13172.4 1572.75 815.666 -408.537 912.257 
10859.5 1
12502000 18884.3 -13486.1 1548.87 723.377 -613.756 948.668 
10860 1
12502000 19269.4 -13839.1 1524.6 777.912 -713.131 1055.32 
10860.5 1
12502000 19669.3 -14235.8 1494.67 807.811 -801.481 1137.95 
10861 1
12502000 20092.5 -14530.1 1476.27 854.949 -594.613 1041.39 
10861.5 1
12502000 20568.6 -14660.4 1460.27 961.886 -263.165 997.236 
10862 1
12502000 21040.8 -14950.4 1420.31 922.168 -566.357 1082.2 
10862.5 1
12502000 21501.8 -15244.1 1380 902.25 -574.739 1069.76 
10863 1
12502000 22011.3 -15484.5 1339.73 1029.23 -485.791 1138.11 
10863.5 1
12502000 22524.9 -15620.6 1455.93 1037.71 -274.882 1073.5 
10864 1
12502000 23022.9 -15882.2 1488.07 1006.06 -528.485 1136.42 
10864.5 1
12502000 23555.6 -15954.3 1481.73 1076.09 -145.724 1085.92 
10865 1
12502000 24084.7 -16053.3 1489.53 1068.82 -200 1087.37 
10865.5 1
12502000 24649.4 -16196.6 1519.56 1098.65 -278.656 1133.44 
10866 1
12502000 25063.7 -16247.1 1565.8 810.747 -98.834 816.749 
10866.5 1
12502000 25586.1 -16336.7 1532.67 1055.49 -181.01 1070.9 
10867 1
12502000 26101.5 -16458.1 1499.4 1041.08 -245.387 1069.61 
10867.5 1
12502000 26675 -16566.8 1498.6 1158.65 -219.529 1179.27 
10868 1
12502000 27216.7 -16705.7 1514.8 1094.41 -280.539 1129.8 
10868.5 1
12502000 27863.8 -16833.1 1618.27 1307.21 -257.508 1332.33 
10869 1
12502000 28546.1 -16855.9 1583 1329.95 -44.3307 1330.69 
10869.5 1
12502000 29071.5 -16914.3 1557.93 1026.18 -114.046 1032.5 
10870 1
12502000 29561.1 -16894.1 1540.33 989.091 40.6734 989.927 
10870.5 1
12502000 30130.2 -16842.3 1490.6 1149.76 104.646 1154.52 
10871 1
12502000 30781.8 -16871.2 1473.93 1316.36 -58.3165 1317.65 
10871.5 1
12502000 31397.5 -16890.9 1432.33 1243.91 -39.8653 1244.54 
10872 1
12502000 31901.2 -16980.7 1349.07 1017.51 -181.279 1033.53 
10872.5 1
12502000 32650.1 -17193.5 1385.69 1462.74 -415.69 1520.66 
10873 1
12502000 33398.5 -17304.5 1448 1464.6 -217.156 1480.61 
10873.5 1
12502000 33950.2 -17458.8 1451.8 1114.48 -311.785 1157.27 
10874 1
12502000 34474.4 -17420.2 1486.33 1058.99 77.9798 1061.86 
10874.5 1
12502000 35002 -17486.5 1513.07 1065.86 -134.007 1074.25 
10875 1
12502000 35524.1 -17526.1 1514.47 1054.68 -80 1057.71 
10875.5 1
12502000 36070.6 -17620.3 1518.67 1104.11 -190.168 1120.37 
10876 1
12502000 36562.1 -17621.8 1521.88 959.888 -3.01921 959.892 
10876.5 1
12502000 37136.3 -17630.6 1520.07 1123.82 -17.1967 1123.95 
10877 1
12502000 37683.7 -17668.4 1497.67 1105.72 -76.3636 1108.36 
10877.5 1
12502000 38145.6 -17549.2 1471.6 933.199 240.808 963.768 
10878 1
12502000 38792.5 -17635.5 1474.07 1304.3 -174.059 1315.86 
10878.5 1
12502000 39263.9 -17554.7 1465.2 952.189 163.367 966.101 
10879 1
12502000 39751.1 -17506.8 1491.12 951.676 93.5872 956.267 
10879.5 1
12502000 40202.3 -17499.1 1481.8 882.991 14.9054 883.117 
10880 1
12502000 40689.5 -17672 1482.47 984.108 -349.226 1044.23 
10880.5 1
12502000 41105.3 -17808.3 1509.87 840.135 -275.286 884.086 
10881 1
12502000 41568.5 -17929.1 1520.73 935.758 -244.175 967.09 
10881.5 1
12502000 41973.6 -18049.9 1506.87 818.316 -244.04 853.931 
10882 1
12502000 42308.6 -18100.9 1533.93 676.768 -102.896 684.545 
10882.5 1
12502000 42651.1 -18047.8 1550.56 668.994 103.743 676.99 
10883 1
12502000 42950.9 -17915.2 1558.93 586.579 259.393 641.373 
10883.5 1
12502000 43145.8 -17780.1 1515.27 393.805 272.997 479.176 
10884 1
12502000 43370.5 -17569.1 1486.67 454.007 426.263 622.754 
10884.5 1
12502000 43197.1 -17405.3 1481.07 -350.438 330.774 481.89 
10885 1
12502000 43002.9 -17228.1 1445.67 -392.189 357.98 531 
10885.5 1
12502000 43005.7 -17271.5 1410.87 5.52189 -87.6768 87.8505 
10886 1
12502000 42904.9 -17576.8 1424.94 -196.859 -596.126 627.79 
10886.5 1
12502000 42783.5 -17568.4 1428.13 -237.59 16.3405 238.151 
10887 1
12502000 42668.2 -17666 1426.07 -232.862 -197.172 305.125 
10887.5 1
12502000 42878.9 -17645.3 1424.13 424.866 41.8011 426.917 
10888 1
12502000 43077.7 -17448.3 1423.13 401.481 397.98 565.31 
10888.5 1
12502000 42979.2 -17320 1406.33 -198.923 259.125 326.674 
10889 1
12502000 42905.3 -17213.3 1387.2 -149.226 215.488 262.113 
10889.5 1
12502000 42880.9 -17316.3 1384.44 -47.6771 -200.739 206.323 
10890 1
12502000 42915.9 -17507.3 1441.93 68.4768 -373.687 379.909 
10890.5 1
12502000 42938.3 -17516.9 1396.13 45.2525 -19.3939 49.2333 
10891 1
12502000 42895 -17335.1 1321.27 -87.2312 366.398 376.639 
10891.5 1
12502000 42921.3 -17347.2 1255.33 52.9846 -24.279 58.2824 
10892 1
12502000 43002.3 -17279.7 1200.07 163.502 136.296 212.86 
10892.5 1
12502000 43011 -17230.5 1189 31.0795 175.208 177.943 
10893 1
12502000 42167.3 -17777 1494.83 -946.876 -613.356 1128.18 
10893.5 1
12502000 42026.9 -17943.3 1533 -405.973 -480.732 629.22 
10894 1
12502000 41811.2 -18203.7 1525.53 -435.69 -526.061 683.056 
10894.5 1
12502000 41534.5 -18405.9 1556.33 -559.057 -408.485 692.391 
10895 1
12502000 41201.9 -18575.2 1517.33 -671.919 -341.953 753.928 
10895.5 1
12502000 40796.3 -18633.8 1511.93 -819.394 -118.384 827.902 
10896 1
12502000 40294.9 -18609.2 1511.75 -979.281 47.9492 980.454 
10896.5 1
12502000 39798.6 -18444.9 1535.4 -971.184 321.559 1023.03 
10897 1
12502000 39366.6 -18314.5 1514.73 -872.727 263.569 911.659 
10897.5 1
12502000 38828.8 -18152.8 1509.53 -1086.46 326.599 1134.49 
10898 1
12502000 38270.9 -18047.7 1507.53 -1127.14 212.256 1146.95 
10898.5 1
12502000 37788.3 -18047.3 1536.73 -974.815 0.808081 974.815 
10899 1
12502000 37326.5 -18050.4 1527.8 -933.064 -6.19529 933.085 
10899.5 1
12502000 36789.4 -17884.9 1511.88 -1049.01 323.291 1097.69 
10900 1
12502000 36141.5 -17885.7 1581.73 -1267.79 -1.67971 1267.79 
10900.5 1
12502000 35605.5 -17899.1 1647.27 -1082.96 -27.0707 1083.3 
10901 1
12502000 35166.2 -17668.5 1661.53 -887.407 465.993 1002.32 
10901.5 1
12502000 34771.1 -17585 1602.53 -798.114 168.62 815.732 
10902 1
12502000 34339.7 -17491.6 1595.2 -871.515 188.687 891.707 
10902.5 1
12502000 33955.9 -17448.3 1563.13 -775.354 87.4074 780.265 
10903 1
12502000 33392.9 -17437.6 1589.69 -1099.6 21.0368 1099.8 
10903.5 1
12502000 32755.8 -17337.5 1533.27 -1246.84 195.882 1262.14 
10904 1
12502000 32158.3 -17193.1 1495.67 -1207.14 291.582 1241.85 
10904.5 1
12502000 31684.5 -17210.2 1575.6 -957.037 -34.4781 957.658 
10905 1
12502000 31181.5 -17212.7 1501 -1016.3 -5.11784 1016.31 
10905.5 1
12502000 30616.2 -17072 1500.73 -1141.95 284.31 1176.81 
10906 1
12502000 30199.2 -16818.2 1588 -814.355 495.728 953.373 
10906.5 1
12502000 29802.4 -16535.3 1627.93 -776.614 553.661 953.767 
10907 1
12502000 29511.5 -16257.1 1714.6 -587.609 562.02 813.112 
10907.5 1
12502000 29156.5 -16000 1685.8 -717.172 519.327 885.458 
10908 1
12502000 28815.6 -15835.8 1741.27 -688.754 331.717 764.473 
10908.5 1
12502000 28350.5 -15764.5 1661.33 -939.663 143.973 950.629 
10909 1
12502000 27925.7 -15723.2 1690.07 -854.728 83.1657 858.765 
10909.5 1
12502000 27379.6 -15580.1 1593.12 -1066.61 279.443 1102.61 
10910 1
12502000 26873.2 -15392.3 1570.2 -990.925 367.498 1056.88 
10910.5 1
12502000 26431.4 -15261.5 1587.13 -890.726 263.71 928.943 
10911 1
12502000 25975 -15076.9 1601.87 -920.161 372.177 992.579 
10911.5 1
12502000 25520.9 -14951.8 1620.6 -915.457 252.285 949.584 
10912 1
12502000 25126.5 -14765.1 1612.73 -796.902 377.239 881.682 
10912.5 1
12502000 24737.8 -14550.5 1608.67 -785.185 433.535 896.922 
10913 1
12502000 24474.4 -14271.7 1595.38 -514.502 544.491 749.121 
10913.5 1
12502000 24050.1 -14102.8 1575.93 -830.219 330.504 893.586 
10914 1
12502000 23596.6 -13863.3 1538.53 -916.229 483.771 1036.1 
10914.5 1
12502000 23072.8 -13692.1 1503.93 -1056.05 345.296 1111.07 
10915 1
12502000 22611.8 -13534.5 1537.27 -931.313 318.384 984.232 
10915.5 1
12502000 22102 -13349.8 1548.93 -1029.9 373.064 1095.39 
10916 1
12502000 21685 -13069.3 1580.4 -842.424 566.734 1015.32 
10916.5 1
12502000 21312.6 -12721.9 1643.94 -727.417 678.377 994.651 
10917 1
12502000 21033.9 -12368.5 1624.67 -545.263 691.593 880.689 
10917.5 1
12502000 20827.7 -11987.8 1620.27 -416.7 769.158 874.782 
10918 1
12502000 20594.9 -11718.7 1628.93 -470.303 543.704 718.887 
10918.5 1
12502000 20247.4 -11569.9 1661.67 -701.953 300.471 763.558 
10919 1
12502000 19744.5 -11428.6 1648.47 -1015.89 285.522 1055.25 
10919.5 1
12502000 19377.5 -11314.3 1634.47 -741.549 230.976 776.688 
10920 1
12502000 19020.3 -11194.8 1610.69 -694.852 232.401 732.687 
10920.5 1
12502000 18410 -10850.9 1584.67 -1194.35 673.084 1370.95 
10921 1
12502000 17758.2 -10612.9 1706.07 -1316.77 480.808 1401.8 
10921.5 1
12502000 17453.4 -10061.2 1679.67 -615.758 1114.48 1273.27 
10922 1
12502000 17302.9 -9846.4 1644.93 -304.108 433.939 529.891 
10922.5 1
12502000 16940.1 -9579.33 1648.2 -732.795 539.529 909.989 
10923 1
12502000 16558.1 -9374.6 1646.07 -771.717 413.603 875.565 
10923.5 1
12502000 16076.9 -9064.62 1676.5 -939.836 605.42 1117.96 
10924 1
12502000 15853.3 -8662.2 1667.53 -437.712 787.524 900.992 
10924.5 1
12502000 15725.4 -8298.53 1697.07 -258.316 734.68 778.77 
10925 1
12502000 15437.3 -7888.6 1665.6 -582.088 828.148 1012.25 
10925.5 1
12502000 15142.7 -7507.73 1630 -595.017 769.428 972.658 
10926 1
12502000 14864.4 -6831.33 1627.87 -562.29 1366.46 1477.63 
10926.5 1
12502000 14421.8 -6599.81 1609.12 -864.551 452.189 975.665 
10927 1
12502000 14120.5 -6374.33 1621.87 -589.596 441.251 736.427 
10927.5 1
12502000 13813.2 -6148.93 1638.67 -620.741 455.354 769.848 
10928 1
12502000 13421.8 -5879.73 1627.93 -789.113 542.742 957.741 
10928.5 1
12502000 13162.7 -5543.2 1597.67 -522.312 678.495 856.25 
10929 1
12502000 12771.9 -5176.87 1529.13 -789.63 740.067 1082.23 
10929.5 1
12502000 12380.7 -4827.87 1535.6 -790.168 705.051 1058.99 
10930 1
12502000 11977.4 -4346.31 1700.88 -787.809 940.535 1226.89 
10930.5 1
12502000 11684.6 -3891.93 1613.47 -572.945 889.196 1057.8 
10931 1
12502000 11413.9 -3501.47 1569.4 -546.936 788.822 959.885 
10931.5 1
12502000 11022.1 -3192.53 1585.27 -791.38 624.108 1007.87 
10932 1
12502000 10636.5 -2904.27 1599.53 -778.99 582.357 972.607 
10932.5 1
12502000 10305.7 -2578.47 1582.93 -668.418 658.182 938.075 
10933 1
12502000 9900.27 -2220.13 1601.67 -817.339 722.446 1090.86 
10933.5 1
12502000 9673.75 -1846.62 1561.69 -442.415 729.508 853.179 
10934 1
12502000 9304.2 -1376.53 1571.07 -723.19 919.945 1170.17 
10934.5 1
12502000 8944.33 -900.867 1572.07 -727.003 960.943 1204.97 
10935 1
12502000 8611.4 -435.533 1563.27 -672.593 940.067 1155.9 
10935.5 1
12502000 8218.2 268 1537.4 -794.343 1421.28 1628.19 
10936 1
12502000 8029 617.067 1525.87 -382.222 705.185 802.11 
10936.5 1
12502000 7893.67 855.533 1498.33 -273.401 481.751 553.924 
10937 1
12502000 7827.56 1467.31 1418.94 -129.11 1194.88 1201.84 
10937.5 1
12502000 7815.47 2082.67 1324.33 -23.6247 1201.86 1202.1 
10938 1
12502000 7761.73 2633.47 1268.27 -108.552 1112.73 1118.01 
10938.5 1
12502000 7566.67 3105.6 1261.33 -394.074 953.805 1032.01 
