# Supplementary material for: Intrinsic group behaviour II: On the dependence of triad spatial dynamics on social and personal features; and on the effect of social interaction on small group dynamics
Source: PLoS One. 2019 Dec 3;14(12):e0225704. doi: 10.1371/journal.pone.0225704 (PMC6890182; doi:10.1371/journal.pone.0225704)
Supplement: S2 Data Set — (ZIP) [file pone.0225704.s002.zip › set_2_nint/group_traj_dyas_noint/traj_2_0508_37.dat]

2 12483601 12483602 0 1 0 0 2 0 1 30 30 30 1716.29 1735.29 1697.28 
10716 1
12483601 44557 -22489 1509.4 0 0 0 
10716.5 2
12483602 43429.5 -23459.9 1546.4 0 0 0 
12483601 44097.3 -22599.2 1542 -1393.13 -333.939 1432.6 
10717 2
12483602 42817.7 -23295.1 1645.8 -1485.03 400.081 1537.98 
12483601 43237.7 -22729.4 1688.73 -1736.57 -263.03 1756.37 
10717.5 2
12483602 42147.6 -23108.7 1667.2 -1350.94 375.672 1402.2 
12483601 42501.1 -22569.9 1645.27 -1484.95 321.64 1519.38 
10718 2
12483602 41622.9 -22977.9 1678.87 -1059.93 264.377 1092.41 
12483601 41960.4 -22575.5 1627 -1092.39 -11.3131 1092.45 
10718.5 2
12483602 40955 -22866.6 1686.93 -1349.36 224.781 1367.95 
12483601 41381.9 -22365.1 1620.47 -1168.62 424.916 1243.47 
10719 2
12483602 40260.4 -22548.1 1693.75 -1356.57 622.021 1492.38 
12483601 40787.9 -22217.4 1668.44 -1160.15 288.468 1195.47 
10719.5 2
12483602 39579.5 -22360.1 1827.93 -1332.62 368.02 1382.51 
12483601 40106.6 -21962.2 1732.8 -1333.34 499.486 1423.83 
10720 2
12483602 38995.1 -22160.9 1879.33 -1180.47 402.29 1247.14 
12483601 39540.3 -21828 1756.87 -1143.97 271.111 1175.66 
10720.5 2
12483602 38397.3 -22098.8 1812.07 -1207.81 125.522 1214.32 
12483601 38978.9 -21694.9 1780.07 -1134.14 268.956 1165.6 
10721 2
12483602 37759.4 -22052.9 1780.6 -1288.62 92.6599 1291.95 
12483601 38426.9 -21817.5 1775 -1115.15 -247.811 1142.35 
10721.5 2
12483602 37183.3 -21683.5 1747.73 -1161.56 744.758 1379.81 
12483601 37867.5 -21673.3 1740.2 -1127.96 290.726 1164.82 
10722 2
12483602 36565.1 -21519.9 1676.67 -1246.24 329.973 1289.18 
12483601 37379.5 -21461.5 1702.47 -983.737 427.016 1072.42 
10722.5 2
12483602 36170.8 -21251.1 1644.31 -770.28 524.886 932.114 
12483601 36909.7 -21328.8 1665.88 -917.668 259.342 953.61 
10723 2
12483602 35489.7 -21013.7 1628.87 -1332.84 464.563 1411.49 
12483601 36354.3 -21033.2 1669.4 -1086.8 578.376 1231.12 
10723.5 2
12483602 34693.3 -20803.1 1666 -1608.89 425.455 1664.19 
12483601 35921.5 -20610.9 1659.93 -874.478 853.199 1221.74 
10724 2
12483602 34036.3 -20511.6 1766.67 -1327.14 588.956 1451.95 
12483601 34955.9 -20296.5 1661.8 -1950.71 635.152 2051.51 
10724.5 2
12483602 33488.1 -20270.5 1771.6 -1105.38 486.156 1207.56 
12483601 34306.7 -20044.8 1682.8 -1308.87 507.392 1403.78 
10725 2
12483602 32967.7 -20173.3 1764 -1049.19 195.968 1067.34 
12483601 33659.3 -19878.5 1684.8 -1305.24 335.349 1347.63 
10725.5 2
12483602 32274.5 -20109.7 1762.07 -1400.27 128.35 1406.14 
12483601 33126.3 -19765.3 1680.8 -1076.63 228.687 1100.65 
10726 1
12483601 32507.1 -19697.1 1653.62 -1209.39 133.089 1216.69 
10726 1
12483602 31561.2 -19888.6 1759.6 -2161.62 670.101 2263.1 
10726.5 2
12483602 30494.6 -19660.8 1183.8 -1241.68 265.192 1269.68 
12483601 31760.9 -19483.7 1573.13 -1457.54 416.781 1515.95 
10727 2
12483602 30025.9 -19357.9 1253.33 -1420.2 917.778 1690.94 
12483601 31195.9 -19261.7 1420.33 -1141.41 448.62 1226.41 
10727.5 2
12483602 29304.9 -18938.7 1334.33 -1456.7 847.003 1685.05 
12483601 30443.2 -19001.5 1316.93 -1520.54 525.522 1608.79 
10728 2
12483602 28681.9 -18719.2 1543.27 -1258.59 443.367 1334.4 
12483601 29839.4 -18829.7 1331.73 -1219.8 347.071 1268.21 
10728.5 2
12483602 28020.9 -18495.1 1600.73 -1335.22 452.795 1409.91 
12483601 29050.1 -18430.3 1493.6 -1594.61 807.003 1787.19 
10729 2
12483602 27445.4 -18303.4 1659 -1124.02 374.398 1184.73 
12483601 28410 -18146.8 1621.62 -1250.13 553.743 1367.28 
10729.5 2
12483602 26821.5 -18129.1 1702.67 -1220.95 340.982 1267.67 
12483601 27733.4 -17963.8 1572.13 -1324.07 358.023 1371.62 
10730 2
12483602 26206.1 -17924.2 1689.87 -1243.23 414.007 1310.35 
12483601 27197.5 -17689.9 1630.47 -1082.69 553.401 1215.93 
10730.5 2
12483602 25548.5 -17662.9 1598.07 -1328.62 527.946 1429.67 
12483601 26565.7 -17569.9 1622.73 -1276.23 242.29 1299.02 
10731 2
12483602 24969.5 -17373.6 1558.67 -1169.7 584.377 1307.55 
12483601 25935.5 -17278.6 1516.87 -1273.13 588.552 1402.59 
10731.5 2
12483602 24318 -17111.9 1572.73 -1316.09 528.62 1418.29 
12483601 25303.9 -16981.9 1507.33 -1275.96 599.461 1409.76 
10732 2
12483602 23827.7 -16736.4 1727.13 -990.572 758.653 1247.71 
12483601 24695.5 -16667.1 1619.33 -1229.23 635.825 1383.93 
10732.5 2
12483602 23288.8 -16568.4 1755.94 -1052.57 328.174 1102.54 
12483601 24032.4 -16333.5 1696.81 -1294.98 651.628 1449.69 
10733 2
12483602 22732.2 -16258.2 1732 -1089.14 606.996 1246.86 
12483601 23447.2 -16090.1 1664.87 -1145.28 476.256 1240.36 
10733.5 2
12483602 22238.5 -15991.3 1658 -997.306 539.259 1133.76 
12483601 22915 -15842.5 1619.87 -1075.15 500.202 1185.81 
10734 2
12483602 21646.9 -15819.3 1571.8 -1195.29 347.34 1244.73 
12483601 22364.1 -15537.7 1546.67 -1112.86 615.758 1271.86 
10734.5 2
12483602 21074.7 -15482.7 1552.93 -1155.96 680.135 1341.2 
12483601 21814.7 -15308.3 1475.2 -1110.03 463.434 1202.89 
10735 2
12483602 20594.1 -15209.8 1581.2 -970.774 551.246 1116.37 
12483601 21237.7 -14906.5 1502.33 -1165.52 811.852 1420.4 
10735.5 2
12483602 20045.3 -14719.7 1653.93 -1108.69 990.034 1486.39 
12483601 20774.1 -14567.3 1525.2 -936.7 685.118 1160.51 
10736 2
12483602 19419.1 -14366.2 1659.19 -1223.06 690.397 1404.47 
12483601 20219.3 -14266.3 1571.5 -1083.5 587.931 1232.74 
10736.5 2
12483602 19062.4 -13969.2 1644.8 -698.092 777.006 1044.54 
12483601 19771.3 -13920.3 1598.8 -876.672 677.063 1107.69 
10737 2
12483602 18626.1 -13564.2 1666.4 -881.481 818.182 1202.68 
12483601 19354.3 -13550.4 1603 -842.559 747.34 1126.24 
10737.5 2
12483602 18115.1 -13193.2 1683.2 -1032.19 749.495 1275.6 
12483601 18914.3 -13134.7 1568.8 -888.889 839.731 1222.81 
10738 2
12483602 17655.2 -12863.3 1672.6 -929.158 666.532 1143.5 
12483601 18474.1 -12718.2 1569.93 -889.293 841.481 1224.31 
10738.5 2
12483602 17096.5 -12542.5 1560.27 -1128.62 648.081 1301.46 
12483601 18086.7 -12307.7 1589 -782.626 829.226 1140.23 
10739 2
12483602 16498.4 -12075.8 1618.88 -1168.16 911.556 1481.73 
12483601 17523.2 -11997.2 1522.75 -1100.42 606.413 1256.45 
10739.5 2
12483602 15890.6 -11725.9 1819.67 -1189.51 684.573 1372.43 
12483601 16977.6 -11547.6 1561.93 -1067.81 879.941 1383.66 
10740 2
12483602 15513.6 -11246.9 1784.8 -760.081 965.726 1228.96 
12483601 16268.3 -11086.5 1696.27 -1429.97 929.57 1705.56 
10740.5 2
12483602 15082.7 -10879.3 1728.27 -868.817 741.263 1142.07 
12483601 15935 -10815.4 1766.8 -672.043 546.64 866.289 
10741 2
12483602 14566 -10514.5 1726 -1043.77 736.835 1277.65 
12483601 15563.9 -10374.7 1726.27 -749.764 890.236 1163.9 
10741.5 2
12483602 14122.4 -10158.3 1671.27 -896.162 719.596 1149.31 
12483601 15188.3 -9933.2 1682.47 -758.788 891.987 1171.07 
10742 2
12483602 13528.3 -9434.73 1599.4 -1200.13 1461.82 1891.36 
12483601 14837.2 -9560.53 1740.4 -709.226 752.862 1034.31 
10742.5 2
12483602 13136.9 -8973.62 1606.44 -764.567 900.602 1181.38 
12483601 14483.1 -9115.94 1749.94 -691.553 868.351 1110.08 
10743 2
12483602 12863.4 -8535.73 1670.2 -535.176 856.931 1010.32 
12483601 13912.2 -8564.73 1667.93 -1117.27 1078.68 1553.01 
10743.5 2
12483602 12516.9 -8103.13 1701.13 -700.067 873.939 1119.76 
12483601 13441.6 -7925.13 1641.93 -950.707 1292.12 1604.19 
10744 2
12483602 12032.5 -7727.27 1675.27 -978.451 759.327 1238.52 
12483601 13167.4 -7580.47 1664.47 -553.939 696.296 889.763 
10744.5 1
12483601 12938.9 -7184.13 1717.07 -461.684 800.673 924.245 
10745 1
12483601 12584.5 -6760.6 1678.07 -715.96 855.623 1115.66 
10745.5 1
12483601 12176.3 -6312.13 1622.73 -824.646 905.993 1225.1 
10746 1
12483601 11715.3 -5912.69 1681.75 -900.301 780.168 1191.3 
10746.5 1
12483601 11230.2 -5349.27 1652.33 -949.34 1102.58 1454.97 
10747 1
12483601 10819.3 -4970.13 1599.6 -830.034 765.926 1129.42 
10747.5 1
12483601 10399.1 -4685.33 1590.27 -849.024 575.354 1025.61 
10748 1
12483601 9908.8 -4187.07 1576.67 -988.441 1004.57 1409.32 
10748.5 1
12483601 9472.27 -3856.2 1594.73 -881.886 668.418 1106.57 
10749 1
12483601 9010.8 -3444.93 1611.87 -930.376 829.167 1246.24 
10749.5 1
12483601 8524.12 -3125.56 1618.88 -950.537 623.771 1136.93 
10750 1
12483601 8054.33 -2693.67 1649.47 -915.773 841.902 1243.96 
10750.5 1
12483601 7664.2 -2216.67 1678 -786.559 961.694 1242.39 
10751 1
12483601 7179.2 -1830.2 1604.27 -979.798 780.741 1252.82 
10751.5 1
12483601 6706.07 -1429.67 1631.2 -955.825 809.158 1252.33 
10752 1
12483601 6246.33 -1013.53 1650.67 -928.754 840.673 1252.72 
10752.5 1
12483601 5799.07 -621.133 1581 -903.569 792.727 1202.02 
10753 1
12483601 5329.69 -225.375 1581.25 -916.756 772.965 1199.13 
10753.5 1
12483601 4828.6 93.2667 1642.6 -980.602 623.565 1162.07 
10754 1
12483601 4249.73 428.333 1544.87 -1169.43 676.902 1351.21 
10754.5 1
12483601 3706.8 593.933 1541 -1096.84 334.545 1146.72 
10755 1
12483601 3196.4 803.467 1477.07 -1031.11 423.3 1114.62 
10755.5 1
12483601 2647.73 900.933 1473.13 -1108.42 196.902 1125.77 
10756 1
12483601 1900.93 1173.93 1419.93 -1508.69 551.515 1606.33 
10756.5 1
12483601 1431.75 1007.44 1367 -916.374 -325.187 972.362 
10757 1
12483601 949.267 810.533 1384.27 -944.194 -385.331 1019.8 
10757.5 1
12483601 345.4 870 1499.87 -1219.93 120.135 1225.83 
10758 1
12483601 -184.6 636.667 1521.87 -1070.71 -471.38 1169.88 
10758.5 1
12483601 -815.267 393.8 1545.73 -1274.07 -490.64 1365.28 
10759 1
12483601 -1334.2 246.2 1599.33 -1048.35 -298.182 1089.93 
10759.5 1
12483601 -1615 -9.125 1631.38 -548.438 -498.682 741.26 
10760 1
12483601 -2023.47 -344.133 1629.13 -797.786 -654.313 1031.79 
10760.5 1
12483601 -2338.47 -798.4 1638.07 -636.364 -917.71 1116.76 
10761 1
12483601 -2585.13 -1132.67 1586.87 -498.316 -675.286 839.244 
10761.5 1
12483601 -2871.6 -1444 1553.4 -578.721 -628.956 854.695 
10762 1
12483601 -3326.2 -2147.8 1608.07 -918.384 -1421.82 1692.63 
10762.5 1
12483601 -3780 -2559.67 1611.73 -916.768 -832.054 1238.05 
10763 1
12483601 -4115.44 -2855.31 1633.25 -655.151 -577.433 873.3 
10763.5 1
12483601 -4447.6 -3080.13 1627.47 -650.024 -439.962 784.92 
10764 1
12483601 -4798.4 -3292.4 1738.93 -708.687 -428.822 828.327 
10764.5 1
12483601 -4949.6 -3813.13 1706.47 -304.839 -1049.87 1093.23 
10765 1
12483601 -5116 -4296 1655.13 -335.484 -973.522 1029.71 
10765.5 1
12483601 -5300.67 -4537.47 1626.27 -373.064 -487.811 614.115 
10766 1
12483601 -5261.53 -4595.4 1517.33 79.0572 -117.037 141.236 
10766.5 1
12483601 -5358.81 -4949.88 1406.38 -189.998 -692.334 717.932 
10767 1
12483601 -5424.6 -5304.4 1380.2 -128.743 -693.787 705.631 
10767.5 1
12483601 -5317.2 -5828.07 1498.8 216.97 -1057.91 1079.93 
10768 1
12483601 -5164.93 -5961.2 1425.73 307.609 -268.956 408.609 
10768.5 1
12483601 -5212.53 -6037.2 1351.07 -96.1616 -153.535 181.163 
10769 1
12483601 -5287.87 -6046.33 1207.93 -152.189 -18.4512 153.303 
10769.5 1
12483601 -5308.07 -6070.6 1090.87 -40.8081 -49.0236 63.7857 
10770 1
12483601 -5360.56 -5859.25 990.688 -102.531 412.793 425.336 
10770.5 1
12483601 -5356.47 -5785.07 1012.93 8.01533 145.173 145.394 
10771 1
12483601 -5410.13 -5819.87 992.133 -108.418 -70.303 129.216 
10771.5 1
12483601 -5428.6 -5756.53 973.4 -37.3064 127.946 133.274 
10772 1
12483601 -5301.4 -5673.2 965.467 256.97 168.35 307.205 
10772.5 1
12483601 -5154.07 -5603.73 957.867 297.643 140.337 329.068 
10773 1
12483601 -4919.19 -5610 933.562 458.748 -12.2396 458.912 
10773.5 1
12483601 -4358.27 -5375.47 912.533 1097.69 458.969 1189.78 
10774 1
12483601 -4291.93 -5266.93 886.467 134.007 219.259 256.968 
10774.5 1
12483601 -4191.67 -5285.73 887.733 202.559 -37.9798 206.089 
10775 1
12483601 -4313.93 -5242.87 882.933 -247.003 86.5993 261.744 
10775.5 1
12483601 -4359.4 -5105.6 870.2 -91.8519 277.306 292.123 
10776 1
12483601 -4475.93 -5105.47 870.267 -235.421 0.26936 235.421 
10776.5 1
12483601 -4496.31 -5379.25 885.312 -39.8031 -534.733 536.212 
10777 1
12483601 -4470.8 -5571.07 882.133 49.9266 -375.375 378.681 
10777.5 1
12483601 -4417.6 -5668.67 870.533 107.258 -196.774 224.108 
10778 1
12483601 -4414.33 -5719.93 880 6.59933 -103.569 103.779 
10778.5 1
12483601 -4359.53 -5733.53 874.6 110.707 -27.4747 114.065 
10779 1
12483601 -4381.4 -5658.07 868.733 -44.1751 152.458 158.729 
10779.5 1
12483601 -4335.07 -5693 854.8 93.6027 -70.5724 117.226 
10780 1
12483601 -4330.12 -5684.56 847 9.65169 16.4795 19.0979 
10780.5 1
12483601 -4342 -5661.6 860.333 -23.2387 44.9364 50.5897 
10781 1
12483601 -4445.6 -5414.67 867.8 -209.293 498.855 540.981 
10781.5 1
12483601 -4448.4 -5293.07 878.067 -5.65657 245.657 245.722 
10782 1
12483601 -4502.47 -5258.53 865.333 -109.226 69.7643 129.604 
10782.5 1
12483601 -4526.6 -5357.47 866.667 -48.7542 -199.865 205.726 
10783 1
12483601 -4672.38 -5352.25 865.875 -284.717 10.1888 284.899 
10783.5 1
12483601 -5307.93 -5913.07 937.8 -1243.75 -1097.49 1658.74 
10784 1
12483601 -5452.53 -5943.6 985.267 -292.121 -61.6835 298.563 
10784.5 1
12483601 -5400.4 -5803.6 982.2 105.32 282.828 301.801 
10785 1
12483601 -5387.6 -5805.07 984.2 25.7545 -2.95104 25.923 
10785.5 1
12483601 -5423.8 -5748.67 965.533 -73.1313 113.939 135.39 
10786 1
12483601 -5367.2 -5678.8 962.267 114.343 141.145 181.649 
10786.5 1
12483601 -5343.5 -5589.81 968.562 46.2891 173.804 179.862 
10787 1
12483601 -5168.73 -5493.87 963.6 342.009 187.761 390.159 
10787.5 1
12483601 -4619.73 -5498.33 958.2 1109.09 -9.02357 1109.13 
10788 1
12483601 -4258.07 -5326.6 940.267 730.64 346.936 808.826 
10788.5 1
12483601 -4196.4 -5359.2 906.667 124.579 -65.8586 140.916 
10789 1
12483601 -4168.33 -5330.13 886.8 56.7003 58.7205 81.6274 
10789.5 1
12483601 -4223.53 -5455.2 874 -111.515 -252.66 276.175 
10790 1
12483601 -4191.25 -5651 906.125 63.0534 -382.422 387.585 
10790.5 1
12483601 -4239.73 -5696.6 897.467 -94.8793 -89.2368 130.251 
10791 1
12483601 -4321.27 -5718.53 893.6 -164.714 -44.3098 170.57 
10791.5 1
12483601 -4364.47 -5666.53 907.133 -87.2727 105.051 136.573 
10792 1
12483601 -4678.27 -5774.2 915.8 -633.939 -217.508 670.216 
10792.5 1
12483601 -5017.33 -5849.47 921 -683.602 -151.747 700.242 
10793 1
12483601 -5134.53 -5755.87 950.133 -236.768 189.091 303.009 
10793.5 1
12483601 -5162.69 -5814.88 989.125 -54.9886 -115.251 127.697 
10794 1
12483601 -5219.67 -5818.07 1037.73 -111.287 -6.23372 111.462 
10794.5 1
12483601 -5231.93 -5964.27 1024.6 -24.7811 -295.354 296.391 
10795 1
12483601 -5360.47 -6061.4 994.533 -259.663 -196.229 325.47 
10795.5 1
12483601 -5405.93 -5926.07 1001 -91.8519 273.401 288.418 
10796 1
12483601 -5425 -5802 1003.2 -38.5185 250.64 253.582 
10796.5 1
12483601 -5418 -5758.06 999.625 13.6719 85.8154 86.8977 
10797 1
12483601 -5424.33 -5720.8 981.267 -12.394 72.9207 73.9665 
10797.5 1
12483601 -5354.93 -5655.4 970.6 140.202 132.121 192.646 
10798 1
12483601 -5304.47 -5590.93 1000.67 101.953 130.236 165.396 
10798.5 1
12483601 -5272.13 -5595.93 988.4 64.9264 -10.0402 65.6981 
10799 1
12483601 -5274.2 -5503.07 967.533 -4.15828 186.854 186.901 
10799.5 1
12483601 -5312.07 -5501.93 965.667 -76.4983 2.28956 76.5326 
10800 1
12483601 -5479.4 -5674.27 974.533 -338.047 -348.148 485.266 
10800.5 1
12483601 -5532.81 -5616.81 965.75 -104.321 112.215 153.216 
10801 1
12483601 -5578.73 -5649.07 941.933 -89.6891 -62.9964 109.602 
10801.5 1
12483601 -5627.8 -5825.4 950.2 -98.9247 -355.511 369.018 
10802 1
12483601 -5563.4 -5800.13 965.467 130.101 51.0438 139.756 
10802.5 1
12483601 -5566.73 -5767.33 983.8 -6.72043 66.129 66.4696 
10803 1
12483601 -5478.33 -5879.73 978.667 178.586 -227.071 288.884 
10803.5 1
12483601 -5427.73 -5840.33 978.067 102.222 79.596 129.557 
10804 1
12483601 -5448 -5818 979 -39.5833 43.6198 58.9027 
10804.5 1
12483601 -5529.73 -5703.33 967.867 -159.948 224.397 275.567 
10805 1
12483601 -5588.27 -5623.8 973.667 -118.249 160.673 199.496 
10805.5 1
12483601 -5745.67 -5811.87 976.533 -317.98 -379.933 495.439 
10806 1
12483601 -6011.6 -6294.27 971.867 -537.239 -974.545 1112.82 
10806.5 1
12483601 -6169.27 -6425.87 969.067 -318.519 -265.859 414.891 
10807 1
12483601 -6261.13 -6231.73 968 -185.589 392.189 433.884 
10807.5 1
12483601 -6280.75 -6312.75 968 -38.3138 -158.236 162.808 
10808 1
12483601 -6246.53 -6498.87 968 66.5694 -362.095 368.163 
10808.5 1
12483601 -6255.6 -6454.33 968 -18.3165 89.9663 91.812 
10809 1
12483601 -5931.33 -6606.07 968 655.084 -306.532 723.255 
10809.5 1
12483601 -5664.53 -6559.8 972.467 538.99 93.468 547.034 
10810 1
12483601 -5492.93 -6465.27 986.4 345.968 190.591 394.992 
10810.5 1
12483601 -5489.8 -6449.4 984.333 6.32997 32.0539 32.6729 
10811 1
12483601 -5813.38 -6596.94 983.75 -631.982 -288.159 694.577 
10811.5 1
12483601 -6059.53 -6626.8 985 -481.719 -58.4393 485.251 
10812 1
12483601 -6192.8 -6583.67 985 -269.226 87.138 282.976 
10812.5 1
12483601 -6360.4 -6500.33 985 -338.586 168.35 378.13 
10813 1
12483601 -6354.8 -6304.07 985 11.3131 396.498 396.66 
10813.5 1
12483601 -6222.27 -6193.4 985 267.744 223.569 348.812 
10814 1
12483601 -6187.27 -6155 983.533 70.2811 77.1084 104.332 
10814.5 1
12483601 -6142.12 -6577.06 982.875 88.1673 -824.341 829.042 
10815 1
12483601 -5946.47 -6771.13 982 382.893 -379.786 539.3 
10815.5 1
12483601 -5858.53 -6810.2 982 177.643 -78.9226 194.386 
10816 1
12483601 -5859.47 -6821.4 981.733 -1.88552 -22.6263 22.7047 
10816.5 1
12483601 -5909.8 -6807.27 981.267 -101.684 28.5522 105.616 
10817 1
12483601 -5987 -6760.6 982 -155.96 94.2761 182.24 
10817.5 1
12483601 -6233.67 -6514.93 982 -498.316 496.296 703.299 
10818 1
12483601 -6302.44 -6470 982 -134.318 87.7604 160.447 
10818.5 1
12483601 -6343.93 -6482.13 982 -81.2052 -23.7443 84.6054 
10819 1
12483601 -6400 -6411.33 982 -113.038 142.742 182.079 
10819.5 1
12483601 -6374.13 -6266.4 982 52.2559 292.795 297.421 
10820 1
12483601 -6226.87 -6127.87 981.533 297.508 279.865 408.455 
10820.5 1
12483601 -6123.93 -6011.2 980.6 207.946 235.69 314.311 
10821 1
12483601 -6061.67 -5964.8 983.667 125.791 93.7374 156.876 
10821.5 1
12483601 -5981 -5929.62 983.75 157.552 68.7012 171.879 
10822 1
12483601 -6043.4 -5998.13 994.8 -122.114 -134.067 181.344 
10822.5 1
12483601 -6103.8 -5995.27 1000.8 -122.02 5.79125 122.158 
10823 1
12483601 -6012.2 -6016.4 1009.13 185.051 -42.6936 189.912 
10823.5 1
12483601 -5953.47 -5980.33 1022.2 118.653 72.862 139.239 
10824 1
12483601 -5666.4 -5929.27 1034.2 579.933 103.165 589.037 
10824.5 1
12483601 -5519.75 -5824.44 1005.5 286.426 204.744 352.08 
10825 1
12483601 -5523.67 -5793 970.333 -7.66471 61.5215 61.9971 
10825.5 1
12483601 -5600.27 -5589.07 966.533 -154.747 411.987 440.091 
10826 1
12483601 -5550.33 -5395.07 967.533 100.875 391.919 404.693 
10826.5 1
12483601 -5369.4 -5334.4 964.8 365.522 122.559 385.522 
10827 1
12483601 -5313.13 -5334 954.467 113.67 0.808081 113.673 
10827.5 1
12483601 -5124.27 -5395.87 951.4 381.549 -124.983 401.498 
10828 1
12483601 -4676 -5409.19 947.875 875.521 -26.0173 875.907 
10828.5 1
12483601 -4408.47 -5404.2 936.467 522.526 9.74121 522.617 
10829 1
12483601 -4276.67 -5353.33 923.533 266.263 102.761 285.404 
10829.5 1
12483601 -4239.33 -5403.93 902.667 75.4209 -102.222 127.034 
10830 1
12483601 -4251 -5397.4 863.067 -23.569 13.1987 27.013 
10830.5 1
12483601 -4265.53 -5390.27 855.333 -29.3603 14.4108 32.7062 
10831 1
12483601 -4251.93 -5430.53 885.267 27.4747 -81.3468 85.8613 
10831.5 1
12483601 -4304.81 -5493.81 947.25 -103.28 -123.592 161.064 
10832 1
12483601 -4371.4 -5561.33 949.4 -130.308 -132.135 185.58 
10832.5 1
12483601 -4299.47 -5648.73 956.667 145.32 -176.566 228.677 
10833 1
12483601 -4129.53 -5692.13 960.133 343.3 -87.6768 354.319 
10833.5 1
12483601 -4101.67 -5676.07 941.533 56.2963 32.4579 64.983 
10834 1
12483601 -4036.67 -5567.07 925.8 131.313 220.202 256.383 
10834.5 1
12483601 -3948.75 -5484.62 925.312 171.712 161.019 235.398 
10835 1
12483601 -4019.4 -5481 916.867 -138.258 7.09393 138.44 
10835.5 1
12483601 -3965.6 -5514.47 912.133 108.468 -67.4731 127.741 
10836 1
12483601 -3360.07 -5814 899 1223.3 -605.118 1364.78 
10836.5 1
12483601 -3062.93 -5704.07 898.2 599.059 221.64 638.746 
10837 1
12483601 -3186.33 -5595.33 897 -248.29 218.779 330.926 
