# Supplementary material for: Intrinsic group behaviour II: On the dependence of triad spatial dynamics on social and personal features; and on the effect of social interaction on small group dynamics
Source: PLoS One. 2019 Dec 3;14(12):e0225704. doi: 10.1371/journal.pone.0225704 (PMC6890182; doi:10.1371/journal.pone.0225704)
Supplement: S2 Data Set — (ZIP) [file pone.0225704.s002.zip › set_2_nint/group_traj_dyas_noint/traj_2_0508_36.dat]

2 12482000 12481901 0 1 0 0 2 0 1 30 30 30 1720.25 1734.77 1705.74 
10699 1
12481901 40913.3 -20284.3 1647 0 0 0 
10699.5 1
12482000 38779 -19744 1721 0 0 0 
10699.5 1
12481901 40821.6 -20331.4 1647 -503.892 -258.471 566.316 
10700 2
12482000 38470 -19617.3 1675.07 -1170.45 479.798 1264.98 
12481901 39286.7 -19224.1 1642.11 -2164.96 1561.73 2669.47 
10700.5 2
12482000 37774.3 -19371.7 1664.07 -1405.39 496.296 1490.44 
12481901 38703.1 -18987.7 1633.33 -1473.74 597.082 1590.1 
10701 2
12482000 36824.9 -19102.4 1707.44 -1854.41 525.96 1927.56 
12481901 37925.6 -18735.9 1672.75 -1518.56 491.781 1596.21 
10701.5 2
12482000 35999.5 -19036.5 1671.27 -1615.15 128.849 1620.28 
12481901 37111.8 -18503.3 1716.07 -1592.49 455.202 1656.27 
10702 2
12482000 35239.1 -18892.6 1666 -1536.3 290.774 1563.57 
12481901 36314.6 -18437.8 1682.93 -1610.51 132.256 1615.93 
10702.5 2
12482000 34551.4 -18802.3 1708.67 -1389.23 182.492 1401.16 
12481901 35550.3 -18289.9 1701.2 -1543.97 298.721 1572.61 
10703 2
12482000 33801.5 -18733.9 1666.4 -1514.88 138.182 1521.17 
12481901 34792.1 -18067.7 1719.93 -1531.85 449.024 1596.31 
10703.5 2
12482000 32942.5 -18542.7 1672.73 -1735.35 386.263 1777.82 
12481901 34070.1 -17942.7 1704.87 -1458.45 252.391 1480.13 
10704 2
12482000 32222.8 -18370 1582.8 -1454.01 348.822 1495.26 
12481901 33248.9 -17694.9 1683.27 -1659.12 500.741 1733.04 
10704.5 2
12482000 31294.2 -18077.9 1410 -1813.57 570.557 1901.21 
12481901 32653.8 -17657.3 1724.25 -1162.22 73.348 1164.53 
10705 2
12482000 30455.1 -17823.7 1523 -1642.24 497.472 1715.93 
12481901 31486.4 -17323.5 1662.33 -2284.56 653.188 2376.11 
10705.5 2
12482000 29813.1 -17515.5 1628.47 -1296.84 622.626 1438.56 
12481901 30602.5 -16939.4 1650.33 -1785.72 776.027 1947.06 
10706 2
12482000 29150.8 -17314.3 1663.07 -1338.05 406.33 1398.38 
12481901 29927.2 -16669.1 1734.8 -1364.18 545.993 1469.38 
10706.5 2
12482000 28437.5 -17082.9 1756.6 -1441.08 467.609 1515.05 
12481901 29231.1 -16424.7 1795.53 -1406.33 493.872 1490.53 
10707 2
12482000 27770.5 -16774.1 1711.93 -1344.62 622.581 1481.76 
12481901 28619.4 -16216.3 1773.8 -1233.2 420.027 1302.77 
10707.5 2
12482000 27069.1 -16521.6 1658.33 -1416.97 510.034 1505.97 
12481901 27806.8 -16116.5 1743.53 -1641.62 201.751 1653.97 
10708 2
12482000 26289.3 -16149.4 1585.69 -1523.09 727.002 1687.7 
12481901 27152.4 -15797.1 1680.31 -1278.17 623.836 1422.29 
10708.5 2
12482000 25479.9 -15782.9 1649.2 -1584.04 717.237 1738.86 
12481901 26347.6 -15487.5 1656.93 -1574.9 605.863 1687.42 
10709 2
12482000 24868.7 -15341.5 1678.6 -1232.12 889.785 1519.82 
12481901 25730.1 -15100.7 1720.2 -1244.89 779.839 1468.98 
10709.5 2
12482000 24348.2 -15024.1 1588.53 -1051.58 641.347 1231.73 
12481901 25065.8 -14790.7 1692.53 -1342.09 626.128 1480.96 
10710 2
12482000 23639.1 -14591.3 1612.27 -1432.59 874.343 1678.33 
12481901 24430.1 -14399.7 1694.87 -1284.18 789.899 1507.66 
10710.5 2
12482000 22828.7 -14377.5 1534.8 -1637.04 431.919 1693.06 
12481901 23749.3 -14088.4 1707.6 -1375.35 628.956 1512.34 
10711 2
12482000 21926.2 -14125.9 1610.4 -1823.3 508.283 1892.82 
12481901 22963.7 -13741.3 1641.6 -1587.07 701.279 1735.1 
10711.5 2
12482000 21142.2 -13907.5 1702 -1531.27 426.497 1589.56 
12481901 22170.6 -13394.1 1678.12 -1549.04 678.133 1690.97 
10712 2
12482000 20534.5 -13619.3 1698 -1189.15 564.057 1316.14 
12481901 21449.9 -13165.4 1744.33 -1410.49 447.48 1479.77 
10712.5 2
12482000 19906.6 -13306.1 1743.2 -1260.91 628.916 1409.05 
12481901 20770 -12837.3 1767 -1365.19 658.768 1515.83 
10713 2
12482000 19291.1 -12965.7 1735.73 -1240.99 686.29 1418.12 
12481901 20343.3 -12510.1 1739.27 -860.349 659.677 1084.15 
10713.5 2
12482000 18720.3 -12552.9 1703.93 -1153 833.805 1422.9 
12481901 19763.4 -12155.5 1730.53 -1171.45 716.364 1373.12 
10714 2
12482000 18131.4 -12181.3 1651.6 -1189.76 750.842 1406.88 
12481901 19189.2 -11776.9 1676.53 -1160 764.848 1389.46 
10714.5 2
12482000 17302.9 -11715.1 1680.6 -1673.8 941.818 1920.58 
12481901 18644.5 -11284.4 1693.8 -1100.47 995.017 1483.61 
10715 2
12482000 16444.1 -11165.3 1749.06 -1673.96 1071.65 1987.6 
12481901 17875.6 -10766.7 1702.38 -1498.72 1009.19 1806.82 
10715.5 2
12482000 15889.8 -10640.8 1715.07 -1082.67 1024.44 1490.52 
12481901 16992.5 -10262.7 1752.4 -1724.92 984.416 1986.06 
10716 2
12482000 15486.2 -10274.9 1744.47 -813.71 737.634 1098.28 
12481901 16400.2 -9912.8 1760.73 -1194.09 705.376 1386.87 
10716.5 2
12482000 14872.3 -9692.93 1668.93 -1237.77 1173.39 1705.55 
12481901 15830.1 -9393.67 1742.73 -1149.33 1046.64 1554.48 
10717 2
12482000 14214.5 -8962.87 1694.13 -1328.75 1474.88 1985.16 
12481901 15285.1 -8947.73 1750 -1101.01 900.875 1422.6 
10717.5 2
12482000 13658.5 -8282.73 1694 -1121.1 1371.24 1771.2 
12481901 14697.7 -8311.47 1693.13 -1184.41 1282.8 1745.96 
10718 2
12482000 13216.1 -7774.13 1748.87 -893.737 1027.47 1361.79 
12481901 14126.9 -7558.67 1760.8 -1153 1520.81 1908.47 
10718.5 2
12482000 12843.1 -7249.27 1786.8 -753.401 1060.34 1300.74 
12481901 13643.6 -6936.93 1766.13 -976.431 1256.03 1590.92 
10719 2
12482000 12217.2 -6661.88 1734.31 -1222.55 1147.25 1676.55 
12481901 13159.1 -6435.31 1762.12 -946.24 979.728 1362.07 
10719.5 2
12482000 11693.7 -5980.8 1669 -1024.5 1332.83 1681.08 
12481901 12681 -5900.6 1703.47 -935.665 1046.4 1403.72 
10720 2
12482000 11092.3 -5299.8 1680.87 -1214.95 1375.76 1835.43 
12481901 12105.3 -5297.6 1664.13 -1162.96 1218.18 1684.18 
10720.5 2
12482000 10715 -4631.8 1695 -762.155 1349.49 1549.84 
12481901 11591.4 -4488.33 1761.6 -1038.25 1634.88 1936.7 
10721 2
12482000 10249.3 -4014.13 1656.73 -940.741 1247.81 1562.7 
12481901 11096.3 -3949 1739.47 -1000.13 1089.56 1478.99 
10721.5 2
12482000 9721.33 -3408.53 1632.27 -1064.52 1220.97 1619.86 
12481901 10719.4 -3220.87 1694.93 -759.946 1468.01 1653.05 
10722 2
12482000 9277.8 -2900.6 1650.93 -894.22 1024.06 1359.53 
12481901 10294.7 -2722.07 1699.4 -856.183 1005.65 1320.75 
10722.5 2
12482000 8793.5 -2384.75 1705.31 -945.898 1007.52 1381.96 
12481901 9987.5 -2164.69 1729.12 -600.065 1088.63 1243.06 
10723 2
12482000 8254.8 -1785.2 1648.93 -1054.21 1173.29 1577.33 
12481901 9481.53 -1591.93 1684.6 -990.15 1120.85 1495.56 
10723.5 2
12482000 7664.47 -1084.6 1683.8 -1192.59 1415.35 1850.81 
12481901 8949 -960.4 1653 -1075.82 1275.82 1668.87 
10724 2
12482000 7236.2 -488.867 1687.13 -865.185 1203.5 1482.22 
12481901 8469.73 -372.267 1617.53 -968.215 1188.15 1532.69 
10724.5 2
12482000 6806.27 290.2 1647.73 -866.801 1570.7 1794 
12481901 7997.6 127.667 1607.33 -951.882 1007.93 1386.36 
10725 2
12482000 6415.4 941.933 1596.27 -788.038 1313.98 1532.17 
12481901 7520.47 686.133 1641.2 -961.962 1125.94 1480.92 
10725.5 2
12482000 6062.73 1437.87 1505.73 -712.458 1001.89 1229.38 
12481901 7096.13 1327.53 1627.87 -857.239 1295.76 1553.66 
10726 2
12482000 5535.44 2135.44 1462.19 -1029.87 1362.44 1707.89 
12481901 6701.75 2023.62 1514 -770.28 1359.55 1562.6 
10726.5 2
12482000 5044.27 2810.07 1479.33 -959.318 1317.64 1629.86 
12481901 6307.93 2749.93 1499.13 -769.173 1418.57 1613.68 
10727 2
12482000 4611.93 3217 1504.07 -873.401 822.088 1199.44 
12481901 5972.6 3314.8 1522.6 -677.441 1141.14 1327.08 
10727.5 2
12482000 4147.93 3696.8 1568.6 -937.374 969.293 1348.41 
12481901 5643.67 3706.73 1544.2 -664.512 791.785 1033.68 
10728 2
12482000 3820 4417.2 1618.27 -662.492 1455.35 1599.05 
12481901 5444.27 4401.87 1631.4 -402.828 1404.31 1460.94 
10728.5 2
12482000 3711.67 5057.27 1669.53 -218.855 1293.06 1311.45 
12481901 5206.47 5050.67 1640.87 -480.404 1310.71 1395.97 
10729 2
12482000 3421.94 5404.19 1668.5 -565.877 677.58 882.797 
12481901 5002.69 6147.94 1637.38 -398.006 2143.11 2179.75 
