# Supplementary material for: Intrinsic group behaviour II: On the dependence of triad spatial dynamics on social and personal features; and on the effect of social interaction on small group dynamics
Source: PLoS One. 2019 Dec 3;14(12):e0225704. doi: 10.1371/journal.pone.0225704 (PMC6890182; doi:10.1371/journal.pone.0225704)
Supplement: S2 Data Set — (ZIP) [file pone.0225704.s002.zip › set_2_nint/group_traj_dyas_noint/traj_2_0508_35.dat]

2 12443300 12444100 0 1 0 0 2 0 1 20 20 20 1715.69 1760.43 1670.95 
10473 1
12443300 46768 -24446 1651 0 0 0 
10473.5 1
12443300 46563.5 -24240 1699.33 -774.747 780.303 1099.59 
10474 1
12443300 45906.1 -23870.8 1777.47 -1328.08 745.859 1523.19 
10474.5 1
12443300 45555.1 -23620.5 1776.67 -708.956 505.724 870.848 
10475 1
12443300 45302.4 -23375.9 1684.56 -493.669 477.718 686.967 
10475.5 1
12443300 44647.6 -23161.1 1595.67 -1281.36 420.238 1348.51 
10476 1
12443300 44002.2 -22946.1 1573.27 -1303.84 434.478 1374.32 
10476.5 1
12443300 43247.9 -22657.7 1635.73 -1523.91 582.492 1631.44 
10477 1
12443300 42743.9 -22395.7 1647.4 -1018.05 529.293 1147.42 
10477.5 1
12443300 42122.3 -22092.8 1677.2 -1255.76 611.987 1396.94 
10478 1
12443300 41478.5 -21848.3 1730.4 -1300.61 493.872 1391.22 
10478.5 1
12443300 40855.6 -21761.2 1690.25 -1216.74 170.085 1228.57 
10479 1
12443300 40038 -21505.6 1701.93 -1599.93 500.294 1676.32 
10479.5 1
12443300 39478.5 -20827.6 1707.07 -1130.24 1369.7 1775.81 
10480 1
12443300 39070.7 -20545.7 1731.27 -823.973 569.428 1001.59 
10480.5 1
12443300 38513.2 -20306.6 1795.47 -1126.2 483.098 1225.44 
10481 1
12443300 37987 -20063.2 1804.8 -1063.03 491.717 1171.25 
10481.5 2
12444100 37232.1 -20665.1 1446.43 0 0 0 
12443300 37369.6 -19866.1 1764.47 -1247.27 398.249 1309.31 
10482 2
12444100 36401.3 -20265.2 1658.5 -1678.45 807.991 1862.8 
12443300 36791.9 -19658.6 1700.56 -1128.25 405.282 1198.83 
10482.5 2
12444100 35563.7 -19909.9 1688.4 -1639.1 695.344 1780.49 
12443300 35963.8 -19398.5 1612.53 -1620.62 508.994 1698.67 
10483 2
12444100 34966.5 -19713.2 1713.13 -1206.46 397.306 1270.2 
12443300 35352.1 -19177.6 1591.07 -1235.82 446.195 1313.91 
10483.5 2
12444100 34387.5 -19499.5 1720.93 -1169.83 431.785 1246.97 
12443300 34721.1 -18897.3 1672.73 -1274.75 566.33 1394.89 
10484 2
12444100 33648.5 -19313.5 1769.6 -1492.79 375.623 1539.33 
12443300 34067.9 -18735.8 1657.6 -1319.6 326.195 1359.31 
10484.5 2
12444100 33121.9 -19144.9 1708.67 -1063.97 340.741 1117.2 
12443300 33560.3 -18445.4 1640.6 -1025.32 586.667 1181.3 
10485 2
12444100 32493.6 -18896.1 1700.94 -1227.16 485.946 1319.87 
12443300 32828.6 -18219.9 1573.75 -1429.12 440.356 1495.42 
10485.5 2
12444100 31654.5 -18715.9 1487.4 -1641.94 352.503 1679.35 
12443300 32149 -18007.5 1538 -1329.99 415.794 1393.47 
10486 2
12444100 31075.7 -18443.7 1356.53 -1169.43 550.034 1292.32 
12443300 31409.7 -17820.2 1375.13 -1493.6 378.316 1540.77 
10486.5 2
12444100 30414.2 -18136.3 1531.4 -1336.3 620.875 1473.49 
12443300 30731.3 -17574.3 1346.67 -1370.37 496.7 1457.61 
10487 2
12444100 29637.1 -17752.3 1634.8 -1569.97 775.892 1751.23 
12443300 30094.5 -17353.3 1416.53 -1286.46 446.465 1361.73 
10487.5 2
12444100 29015 -17472.7 1750.27 -1256.7 564.848 1377.81 
12443300 29486.5 -17067.3 1616.87 -1228.42 577.912 1357.57 
10488 2
12444100 28446 -17291.8 1750.13 -1149.49 365.387 1206.17 
12443300 28891.2 -16849.3 1745.53 -1202.56 440.404 1280.67 
10488.5 2
12444100 27850.6 -17124.5 1753.25 -1162.84 326.758 1207.88 
12443300 28300.2 -16631.4 1842.31 -1154.2 425.448 1230.11 
10489 2
12444100 27208.1 -16993.3 1725.67 -1257.32 256.817 1283.28 
12443300 27730.1 -16402.3 1688.07 -1115.69 448.475 1202.45 
10489.5 2
12444100 26556.3 -16664.5 1658.53 -1316.77 664.108 1474.76 
12443300 27153.5 -16060.6 1560.67 -1164.85 690.236 1353.99 
10490 2
12444100 25855.3 -16322.7 1650.4 -1413.44 689.113 1572.48 
12443300 26428.3 -15714.1 1475.4 -1462.1 698.522 1620.39 
10490.5 2
12444100 25218.1 -16067.3 1722.47 -1281.96 513.883 1381.12 
12443300 25711 -15385.1 1538.07 -1443.33 661.972 1587.89 
10491 2
12444100 24552 -15759.5 1737 -1345.72 621.818 1482.44 
12443300 25044.5 -15104.1 1643.13 -1346.53 567.677 1461.3 
10491.5 2
12444100 24050.3 -15531.1 1715.27 -1013.6 461.414 1113.68 
12443300 24547.8 -14880.8 1584.33 -1003.37 451.178 1100.14 
10492 2
12444100 23523.5 -15264.5 1665.88 -1028.84 520.768 1153.13 
12443300 23925.6 -14578.4 1624.56 -1215.19 590.674 1351.14 
10492.5 2
12444100 22819.8 -14968.9 1722.73 -1374.41 577.279 1490.73 
12443300 23326.1 -14359.5 1578.8 -1170.88 427.555 1246.5 
10493 2
12444100 22099 -14653.1 1623.67 -1456.16 637.98 1589.79 
12443300 22605.4 -14037.9 1567.6 -1456.03 649.562 1594.35 
10493.5 2
12444100 21483.8 -14399.7 1650.2 -1242.83 511.919 1344.13 
12443300 22015.7 -13786.8 1624.8 -1191.38 507.34 1294.91 
10494 2
12444100 20935.6 -14000.9 1710.87 -1107.47 805.791 1369.6 
12443300 21430.4 -13511.4 1671.73 -1182.36 556.364 1306.72 
10494.5 2
12444100 20454.1 -13649.1 1755.67 -972.66 710.572 1204.57 
12443300 20912.7 -13230.3 1688.6 -1045.79 567.811 1190 
10495 2
12444100 20016.6 -13294.7 1754.67 -882.124 714.516 1135.2 
12443300 20462.1 -12888.5 1690.33 -908.602 689.247 1140.45 
10495.5 2
12444100 19610.7 -12862.6 1741.75 -792.798 844.084 1158.02 
12443300 20144.1 -12469.2 1695.44 -621.102 818.905 1027.8 
10496 2
12444100 19139.3 -12451.2 1731.47 -922.546 805.015 1224.39 
12443300 19727.5 -12056.9 1675.33 -815.126 806.76 1146.86 
10496.5 2
12444100 18799.3 -12047.5 1718.6 -686.734 815.488 1066.13 
12443300 19265.5 -11696.5 1653.67 -933.333 728.081 1183.73 
10497 2
12444100 18144.5 -11480.9 1733.53 -1322.83 1144.65 1749.31 
12443300 18825.9 -11158.3 1625.6 -888.081 1087.41 1403.97 
10497.5 2
12444100 17428.5 -10973.3 1758.67 -1446.6 1025.59 1773.27 
12443300 18254.8 -10705.1 1587.33 -1153.8 915.556 1472.92 
10498 2
12444100 16971 -10536.5 1795.07 -924.175 882.29 1277.71 
12443300 17556.1 -10178.8 1624.2 -1411.45 1063.16 1767.06 
10498.5 2
12444100 16434.7 -10101.3 1811.67 -1083.5 879.192 1395.33 
12443300 17082.2 -9810.73 1571.67 -957.441 743.569 1212.27 
10499 2
12444100 16073.4 -9690.44 1857.06 -705.526 802.531 1068.56 
12443300 16517.8 -9398.69 1613.88 -1102.32 804.777 1364.83 
10499.5 2
12444100 15586.7 -9275.6 1811.07 -950.724 810.229 1249.14 
12443300 16038.1 -8974.33 1647.13 -936.873 828.817 1250.87 
10500 2
12444100 15180.1 -8750.67 1737.67 -821.414 1060.47 1341.39 
12443300 15661.6 -8491.53 1717.4 -760.673 975.354 1236.91 
10500.5 2
12444100 14643.7 -8149.13 1687.13 -1081.32 1212.77 1624.82 
12443300 15275.3 -7900.07 1640.87 -778.898 1192.47 1424.32 
10501 2
12444100 14060.6 -7510.8 1751.93 -1178.05 1289.56 1746.64 
12443300 14755.4 -7214.4 1599.73 -1050.24 1385.19 1738.31 
10501.5 2
12444100 13531.9 -7111.2 1759.13 -1068.15 807.273 1338.89 
12443300 14177.1 -6606.6 1647.8 -1168.35 1227.88 1694.91 
10502 2
12444100 13107.3 -6774.8 1796.47 -857.778 679.596 1094.36 
12443300 13735.9 -6210.73 1615.67 -891.313 799.731 1197.5 
10502.5 2
12444100 12591.4 -6420.31 1800.25 -1007.6 692.358 1222.55 
12443300 13213.3 -5807.56 1583.12 -1020.61 787.443 1289.08 
10503 2
12444100 11933 -6043.87 1737.53 -1288.41 736.685 1484.15 
12443300 12601.7 -5432.8 1561.13 -1196.83 733.39 1403.66 
10503.5 2
12444100 11401.3 -5499.27 1718.33 -1074.21 1100.2 1537.65 
12443300 11934.1 -4896.67 1605.4 -1348.69 1083.1 1729.76 
10504 2
12444100 10899.9 -5066.67 1730.27 -1012.79 873.939 1337.73 
12443300 11443.1 -4479.87 1669.2 -991.919 842.02 1301.12 
10504.5 2
12444100 10435.7 -4775.6 1691 -937.912 588.013 1107 
12443300 10875.9 -4055.33 1576.13 -1145.86 857.643 1431.27 
10505 2
12444100 9988.07 -4278.47 1711.53 -904.242 1004.31 1351.4 
12443300 10344.7 -3556 1612.4 -1073.13 1008.75 1472.82 
10505.5 2
12444100 9423.81 -3901.31 1700.38 -1102.06 736.629 1325.58 
12443300 9777.25 -3266.38 1576.12 -1108.37 565.674 1244.37 
10506 2
12444100 8962.73 -3397.13 1706.8 -902.308 986.652 1337.03 
12443300 9271 -2915.2 1570.53 -990.705 687.231 1205.73 
10506.5 2
12444100 8515.47 -2989.6 1719 -903.569 823.3 1222.4 
12443300 8755.73 -2419.47 1664.87 -1040.94 1001.48 1444.48 
10507 2
12444100 7982.53 -2483.8 1703.27 -1076.63 1021.82 1484.34 
12443300 8288.6 -2013.13 1645.13 -943.704 820.875 1250.77 
10507.5 2
12444100 7478.33 -2058.2 1696.67 -1018.59 859.798 1332.96 
12443300 7764.87 -1552.6 1610.6 -1058.05 930.37 1408.92 
10508 2
12444100 6903.13 -1454.2 1720.2 -1162.02 1220.2 1684.99 
12443300 7259.67 -1001.87 1612.53 -1020.61 1112.59 1509.8 
10508.5 2
12444100 6352.8 -1042.47 1717.6 -1111.78 831.785 1388.5 
12443300 6622.4 -558.533 1604.6 -1287.41 895.623 1568.3 
10509 2
12444100 5796.38 -568.188 1679 -1086.77 926.326 1427.99 
12443300 6107.56 -89.125 1589.06 -1005.54 916.813 1360.76 
10509.5 2
12444100 5224.47 -92.1333 1663.07 -1119.19 931.613 1456.19 
12443300 5618.53 398.133 1556.27 -957.004 953.539 1350.96 
10510 2
12444100 4795.2 316.2 1573 -867.205 824.916 1196.88 
12443300 5098.4 962.6 1455.53 -1050.77 1140.34 1550.64 
10510.5 2
12444100 4318.13 764.467 1488.07 -963.771 905.589 1322.48 
12443300 4570.73 1482.07 1371.4 -1065.99 1049.43 1495.87 
10511 2
12444100 3814.6 1199.67 1465.33 -1017.24 879.192 1344.53 
12443300 4039.4 1935.73 1353.53 -1073.4 916.498 1411.44 
10511.5 2
12444100 3176.07 1752.93 1498.47 -1289.97 1117.71 1706.84 
12443300 3610.93 2304.6 1454.27 -865.589 745.185 1142.17 
10512 2
12444100 2649.25 2258.88 1579.44 -1028.94 988.167 1426.6 
12443300 3046.88 2754.56 1443.69 -1101.68 878.833 1409.27 
10512.5 2
12444100 2052.87 2611.07 1720.07 -1167.09 689.22 1355.41 
12443300 2390.73 3111.53 1569.47 -1284.03 698.573 1461.76 
10513 2
12444100 1557.4 2802.4 1763.53 -1000.94 386.532 1072.98 
12443300 1851.73 3351.27 1648.53 -1088.89 484.31 1191.74 
10513.5 2
12444100 1031.6 3031.13 1791.4 -1060.08 461.156 1156.04 
12443300 1327.2 3650.93 1633.73 -1057.53 604.167 1217.94 
10514 2
12444100 267.067 3323.13 1749.27 -1544.51 589.899 1653.33 
12443300 609.067 3826.47 1697.33 -1450.77 354.613 1493.48 
10514.5 2
12444100 -430.333 3579.6 1666.4 -1408.89 518.114 1501.14 
12443300 -97.7333 4048.4 1556 -1427.88 448.35 1496.61 
10515 2
12444100 -1096.2 3811.93 1720.8 -1345.19 469.36 1424.72 
12443300 -780.067 4343.73 1580.8 -1378.45 596.633 1502.03 
10515.5 2
12444100 -1617.38 4075.69 1793.69 -1017.92 515.145 1140.85 
12443300 -1471.12 4630.75 1744.69 -1349.72 560.579 1461.51 
10516 2
12444100 -2206.33 4203.67 1758.33 -1152.56 250.448 1179.46 
12443300 -2099.8 4837.27 1790.47 -1230.28 404.142 1294.96 
10516.5 2
12444100 -2845.4 4290.07 1787.4 -1291.04 174.545 1302.79 
12443300 -2686.4 5011.67 1677.2 -1185.05 352.323 1236.32 
10517 2
12444100 -3455.73 4327.47 1812.8 -1233 75.5556 1235.31 
12443300 -3411.47 5142.47 1546.67 -1464.78 264.242 1488.42 
10517.5 2
12444100 -3940.87 4458.33 1802.6 -980.067 264.377 1015.1 
12443300 -4224.33 5138.27 1546.07 -1642.15 -8.48485 1642.18 
10518 1
12443300 -4943.87 5361.67 1250.07 -1453.6 451.313 1522.05 
10518.5 1
12443300 -5783.67 5578.67 1249.8 -1696.57 438.384 1752.29 
10519 1
12443300 -6445.5 5463.69 1384 -1292.64 -224.569 1312.01 
10519.5 1
12443300 -7020.4 5416.27 1334.33 -1125.05 -92.8001 1128.87 
10520 1
12443300 -8031.13 5582.33 1301.67 -2037.77 334.812 2065.09 
10520.5 1
12443300 -8724.73 5512.2 1353.13 -1401.21 -141.684 1408.36 
10521 1
12443300 -9341.07 5727.2 1453.6 -1245.12 434.343 1318.7 
10521.5 1
12443300 -10067 5612.07 1467 -1466.53 -232.593 1484.86 
10522 1
12443300 -10818.7 5636.93 1493.6 -1518.65 50.2357 1519.48 
10522.5 1
12443300 -11329.8 5713.94 1486.56 -998.079 150.399 1009.35 
10523 1
12443300 -12040.3 5666.87 1465.67 -1390.57 -92.1151 1393.62 
10523.5 1
12443300 -12840.8 5788.93 1509.73 -1617.1 246.599 1635.8 
10524 1
12443300 -13470.6 5722.93 1489.4 -1272.32 -133.333 1279.29 
10524.5 1
12443300 -14269.7 5602 1456.73 -1614.41 -244.31 1632.79 
10525 1
12443300 -14903.4 5653.8 1447.13 -1280.13 104.646 1284.4 
10525.5 1
12443300 -15568.1 5700.62 1467.5 -1298.17 91.4551 1301.39 
10526 1
12443300 -16278.2 5491.8 1445.13 -1389.7 -408.659 1448.54 
10526.5 1
12443300 -17097 5361.53 1454.8 -1650.81 -262.634 1671.57 
10527 1
12443300 -17807 5404.27 1444.27 -1434.34 86.33 1436.94 
10527.5 1
12443300 -18457.3 5117.53 1335.33 -1313.67 -579.259 1435.71 
10528 1
12443300 -19087.3 5022.07 1360.8 -1272.73 -192.862 1287.26 
10528.5 1
12443300 -19818.5 4901.07 1339.53 -1477.31 -244.444 1497.39 
10529 1
12443300 -20343.8 4579.62 1307.69 -1025.94 -627.816 1202.79 
10529.5 1
12443300 -20925 4442.87 1235.53 -1137.35 -267.629 1168.42 
10530 1
12443300 -21517.7 4097.73 1289.8 -1197.44 -697.239 1385.64 
10530.5 1
12443300 -22271.3 3864.07 1004.87 -1522.29 -472.054 1593.8 
10531 1
12443300 -23293.3 3549.73 1483.8 -2064.65 -635.017 2160.1 
10531.5 1
12443300 -23976.8 3212 1405 -1375.32 -679.544 1534.04 
10532 1
12443300 -24580.2 2969.67 1452.2 -1218.99 -489.562 1313.62 
10532.5 1
12443300 -25299.5 2679.5 1525.25 -1404.88 -566.732 1514.89 
10533 1
12443300 -25799.7 2325.13 1587.87 -978.93 -693.477 1199.67 
10533.5 1
12443300 -26441.9 1999.4 1622 -1297.37 -658.047 1454.72 
10534 1
12443300 -27012.7 1652.6 1617.4 -1153 -700.606 1349.17 
10534.5 1
12443300 -27739.1 1278.13 1710.27 -1467.61 -756.498 1651.11 
10535 1
12443300 -28308.1 955.867 1706.87 -1149.49 -651.044 1321.06 
10535.5 1
12443300 -28800.9 587.467 1632.93 -995.421 -744.242 1242.88 
10536 1
12443300 -29304.7 86.4375 1554.62 -984.025 -978.573 1387.77 
10536.5 1
12443300 -29983 -302.933 1532.93 -1322.25 -759.007 1524.61 
10537 1
12443300 -30634.8 -573 1469.07 -1316.77 -545.589 1425.32 
10537.5 1
12443300 -31373.1 -896.933 1527.2 -1491.45 -654.411 1628.7 
10538 1
12443300 -32038.7 -1123.47 1673 -1344.65 -457.643 1420.39 
10538.5 1
12443300 -32693.9 -1294.07 1660.6 -1323.64 -344.646 1367.77 
10539 1
12443300 -33231.6 -1490.53 1723 -1086.33 -396.902 1156.57 
10539.5 1
12443300 -34012.9 -1605 1693.31 -1525.93 -223.568 1542.22 
10540 1
12443300 -34661.8 -1943.13 1682.2 -1269.91 -661.709 1431.97 
10540.5 1
12443300 -35008.1 -1964.6 1594.47 -699.529 -43.367 700.872 
10541 1
12443300 -35470.1 -2167.07 1611.67 -933.333 -409.024 1019.02 
10541.5 1
12443300 -36093.7 -2330.67 1695.73 -1259.8 -330.505 1302.43 
10542 1
12443300 -36732.9 -2470.6 1622.67 -1291.31 -282.694 1321.89 
10542.5 1
12443300 -37341.8 -2568.88 1617.69 -1189.35 -191.943 1204.74 
10543 1
12443300 -38055.1 -2540.13 1810.53 -1395.93 56.2459 1397.06 
10543.5 1
12443300 -38716.5 -2507.47 1699.27 -1336.16 65.9933 1337.79 
10544 1
12443300 -39272.9 -2304.73 1711.4 -1123.91 409.562 1196.2 
10544.5 1
12443300 -39892.1 -2321.8 1715.27 -1250.91 -34.4781 1251.38 
