# Supplementary material for: Intrinsic group behaviour II: On the dependence of triad spatial dynamics on social and personal features; and on the effect of social interaction on small group dynamics
Source: PLoS One. 2019 Dec 3;14(12):e0225704. doi: 10.1371/journal.pone.0225704 (PMC6890182; doi:10.1371/journal.pone.0225704)
Supplement: S2 Data Set — (ZIP) [file pone.0225704.s002.zip › set_2_nint/group_traj_dyas_noint/traj_2_0508_34.dat]

2 12390901 12391300 0 1 0 0 0 0 1 30 30 30 1634.71 1664.17 1605.26 
10149.5 1
12390901 46896.7 -23870.3 1549 0 0 0 
10150 1
12390901 46791.8 -23706.7 1584.47 -353.086 551.066 654.48 
10150.5 1
12390901 46432.8 -23448 1752.07 -725.253 522.559 893.901 
10151 1
12390901 45969.2 -23136.9 1731.2 -936.566 628.552 1127.93 
10151.5 1
12390901 45390 -23035.3 1685.6 -1170.1 205.118 1187.94 
10152 1
12390901 44901.7 -22865.6 1662.8 -986.532 342.896 1044.42 
10152.5 1
12390901 44282.9 -22650.3 1626.25 -1208.58 420.483 1279.64 
10153 2
12391300 42325.8 -23005.3 1528.2 0 0 0 
12390901 43585.7 -22368.2 1604.53 -1364.27 552.079 1471.74 
10153.5 2
12391300 41710.9 -22825.9 1523.73 -1492.56 435.356 1554.75 
12390901 42920.1 -22145.3 1611.93 -1344.65 450.37 1418.06 
10154 2
12391300 40979.1 -22627.5 1526.67 -1478.38 400.943 1531.79 
12390901 42411.3 -21965.3 1646.4 -1028.01 363.636 1090.43 
10154.5 2
12391300 40457.6 -22469.7 1510.2 -1053.47 318.653 1100.61 
12390901 41843.4 -21797.5 1651.2 -1147.21 338.99 1196.24 
10155 2
12391300 39697.9 -22191.7 1624.47 -1534.68 561.616 1634.21 
12390901 41216.9 -21668.7 1656.73 -1265.59 260.067 1292.03 
10155.5 2
12391300 39059.3 -21878.3 1724.13 -1290.24 633.266 1437.27 
12390901 40312.9 -21405.6 1627.53 -1826.26 531.582 1902.06 
10156 2
12391300 38516 -21769.6 1761.31 -1061.07 212.313 1082.1 
12390901 39644.1 -21212.6 1663.5 -1306.39 377.026 1359.71 
10156.5 2
12391300 37914.5 -21661.7 1712.33 -1177.04 211.016 1195.8 
12390901 38946.7 -21031.7 1762.8 -1364.77 354.004 1409.93 
10157 2
12391300 37303.9 -21408.1 1669.13 -1233.54 512.323 1335.7 
12390901 38382.7 -21005.3 1761.67 -1139.39 53.3333 1140.64 
10157.5 2
12391300 36718.9 -21331.8 1654.87 -1181.82 154.209 1191.84 
12390901 37806.9 -20952.1 1784.93 -1163.1 107.34 1168.04 
10158 2
12391300 36147.2 -21164.6 1596.73 -1155.02 337.778 1203.39 
12390901 37351 -20713.9 1744.2 -921.077 481.347 1039.27 
10158.5 2
12391300 35459.3 -20888.2 1595.4 -1389.63 558.384 1497.62 
12390901 36812.9 -20471 1730.67 -1087.14 490.64 1192.73 
10159 2
12391300 34561.9 -20725.9 1573.81 -1752.73 317.041 1781.17 
12390901 36177.9 -20214.1 1670.44 -1240.1 501.831 1337.79 
10159.5 2
12391300 33836.5 -20515.6 1522.4 -1419.58 411.497 1478.02 
12390901 35326.5 -19985 1632.6 -1666.15 448.263 1725.4 
10160 2
12391300 33358.3 -20264.8 1613.53 -966.195 506.667 1090.98 
12390901 34739.9 -19730.9 1642.47 -1185.05 513.266 1291.43 
10160.5 2
12391300 32916.9 -20096.7 1573.93 -891.717 339.663 954.217 
12390901 34160.9 -19552.3 1621.53 -1169.83 360.808 1224.21 
10161 2
12391300 32292.9 -19886.1 1542.4 -1260.47 425.455 1330.34 
12390901 33530.8 -19359.4 1652.27 -1272.86 389.764 1331.2 
10161.5 2
12391300 31247.9 -19666.3 1462.8 -2111.11 443.906 2157.28 
12390901 32834.4 -19233.1 1604.8 -1406.87 255.084 1429.81 
10162 2
12391300 30589.4 -19358.9 1390.27 -1330.37 621.145 1468.23 
12390901 32375.3 -19036.7 1545.4 -927.542 396.902 1008.89 
10162.5 2
12391300 30050.4 -19158.9 1280.44 -1052.78 390.609 1122.91 
12390901 31540.8 -18776.8 1451.81 -1629.92 507.528 1707.11 
10163 2
12391300 29424.1 -18939.4 1198.33 -1225.52 429.501 1298.6 
12390901 30713 -18488.4 1304.93 -1619.86 564.408 1715.38 
10163.5 2
12391300 28722 -18661.2 1339.8 -1418.45 562.02 1525.74 
12390901 29971.5 -18208.2 1283 -1498.05 566.061 1601.43 
10164 2
12391300 28211.1 -18292.9 1483.73 -1032.05 744.108 1272.33 
12390901 29391.7 -17963.8 1451.6 -1171.18 493.737 1271 
10164.5 2
12391300 27791.8 -17918.9 1484.27 -847.138 755.556 1135.12 
12390901 28889.9 -17816.9 1557.07 -1013.87 296.7 1056.39 
10165 2
12391300 27049.1 -18002.6 1593.6 -1497.45 -168.817 1506.93 
12390901 28223.9 -17654.8 1610.47 -1342.61 326.882 1381.83 
10165.5 2
12391300 26426.2 -17741.4 1571.4 -1258.32 527.677 1364.48 
12390901 27607.1 -17534.3 1635.93 -1246.06 243.367 1269.6 
10166 2
12391300 25801.7 -17385.4 1514.06 -1219.75 695.361 1404.04 
12390901 26884.5 -17295.1 1664.81 -1411.39 467.204 1486.71 
10166.5 2
12391300 25142.1 -17067.9 1467.2 -1290.84 621.217 1432.55 
12390901 26281.9 -17066.8 1620.4 -1179.19 446.82 1261.01 
10167 2
12391300 24539.7 -16790.9 1531.8 -1216.84 559.596 1339.34 
12390901 25656.2 -16807.3 1597.2 -1264.11 524.31 1368.53 
10167.5 2
12391300 23973.9 -16501.5 1555.07 -1143.03 584.781 1283.93 
12390901 25110.5 -16408.2 1640.6 -1102.49 806.195 1365.81 
10168 2
12391300 23405.7 -16208.8 1551.33 -1147.88 591.246 1291.2 
12390901 24482.9 -16047.8 1647.4 -1267.88 728.081 1462.06 
10168.5 2
12391300 22887.9 -16004.4 1513.33 -1046.06 412.929 1124.61 
12390901 23978.4 -15787.4 1582.93 -1019.12 526.061 1146.89 
10169 2
12391300 22410.9 -15752.6 1546.75 -931.755 491.748 1053.56 
12390901 23426.9 -15506.4 1574.62 -1077.08 548.877 1208.87 
10169.5 2
12391300 21803.2 -15513.3 1432.93 -1189.19 468.281 1278.07 
12390901 22913.9 -15243.5 1607.33 -1004.05 514.367 1128.14 
10170 2
12391300 21156.5 -15232.3 1424.47 -1306.4 567.811 1424.46 
12390901 22299.5 -15078.5 1560.53 -1241.08 333.468 1285.1 
10170.5 2
12391300 20657.3 -14865.2 1457.8 -1008.48 741.549 1251.77 
12390901 21677.9 -14829.9 1497.8 -1255.89 502.222 1352.59 
10171 2
12391300 20153.7 -14532.5 1538.8 -1017.51 672.189 1219.49 
12390901 21077.1 -14557 1519.07 -1213.74 551.246 1333.05 
10171.5 2
12391300 19618.3 -14178.1 1562.07 -1081.62 715.825 1297.03 
12390901 20529.5 -14311.5 1589.73 -1106.26 495.892 1212.32 
10172 2
12391300 19259.1 -13826.3 1573.13 -725.657 710.707 1015.72 
12390901 20050.8 -14079.3 1583.47 -967.003 469.091 1074.78 
10172.5 2
12391300 18863.2 -13388.8 1561.19 -773.201 854.533 1152.42 
12390901 19564.6 -13756.2 1594.44 -949.683 631.144 1140.28 
10173 2
12391300 18372.5 -13023.9 1538.13 -960.315 714.18 1196.77 
12390901 19180.3 -13402.9 1631 -751.916 691.43 1021.5 
10173.5 2
12391300 17812.6 -12637.3 1480 -1131.04 780.875 1374.42 
12390901 18857.7 -12943.8 1645.2 -651.717 927.407 1133.5 
10174 1
12390901 18448.2 -12432.4 1619.2 -827.34 1033.13 1323.58 
10174.5 1
12390901 17929.6 -11929.5 1562.6 -1047.68 1016.03 1459.43 
10174 1
12391300 17316.9 -12278.1 1439.55 -1155.46 837.395 1426.99 
10175 2
12391300 16113.7 -11517.5 1550.62 -1104.88 698.466 1307.14 
12390901 17288.3 -11377.9 1602.6 -1295.62 1114.21 1708.83 
10175.5 2
12391300 15660.5 -11101.1 1632.13 -981.008 901.288 1332.18 
12390901 16651.6 -10905.3 1627 -1286.2 954.747 1601.82 
10176 2
12391300 15222.3 -10636.2 1663.62 -855.77 907.845 1247.61 
12390901 16332.6 -10531.6 1636.06 -623.12 730.021 959.797 
10176.5 2
12391300 14941.6 -10118.8 1659.27 -549.34 1012.62 1152.03 
12390901 15996.7 -10069.3 1650.8 -657.2 904.558 1118.1 
10177 2
12391300 14648.6 -9659.87 1696.47 -591.919 927.138 1099.98 
12390901 15705.5 -9682.27 1696.2 -588.283 781.953 978.533 
10177.5 2
12391300 14117.7 -9105.07 1661.53 -1072.46 1120.81 1551.25 
12390901 15255.9 -9146.67 1703.2 -908.283 1082.02 1412.71 
10178 2
12391300 13529.3 -8241.4 1593.47 -1188.69 1744.78 2111.22 
12390901 14890.5 -8663.2 1726.33 -738.182 976.7 1224.28 
10178.5 2
12391300 13038.9 -7795.8 1573.4 -988.71 898.387 1335.91 
12390901 14290.7 -7849.87 1641.93 -1209.41 1639.78 2037.54 
10179 2
12391300 12816.6 -7462.53 1578.13 -448.253 671.909 807.708 
12390901 13803.9 -7329 1641.4 -981.317 1050.13 1437.28 
10179.5 2
12391300 12440.9 -6970.25 1582.75 -733.716 961.491 1209.46 
12390901 13340.5 -6877.88 1627.88 -905.143 881.104 1263.18 
10180 2
12391300 12032.8 -6454.87 1594.2 -798.704 1008.58 1286.53 
12390901 12909.9 -6491.47 1664.33 -842.727 756.181 1132.25 
10180.5 2
12391300 11512.5 -5970.33 1554.73 -1051.18 978.855 1436.36 
12390901 12416.3 -6063.87 1655.33 -997.037 863.838 1319.2 
10181 2
12391300 11075.7 -5322.67 1488.6 -882.29 1308.42 1578.1 
12390901 11932.6 -5498.53 1600.8 -977.239 1142.09 1503.12 
10181.5 2
12391300 10736.7 -4860.53 1492.27 -684.848 933.603 1157.86 
12390901 11437.5 -4917.6 1578 -1000.27 1173.6 1542.04 
10182 2
12391300 10372.8 -4365.87 1484.07 -735.219 999.327 1240.65 
12390901 11090.9 -4499.13 1565.13 -700.202 845.387 1097.71 
10182.5 2
12391300 9972.25 -3841.88 1525.31 -782.324 1023.42 1288.19 
12390901 10715.4 -4057.19 1582.81 -733.382 863.175 1132.66 
10183 2
12391300 9620.13 -3392.6 1570.33 -689.074 879.207 1117.06 
12390901 10289.2 -3597.93 1633.87 -834.002 898.736 1226.09 
10183.5 2
12391300 9318.8 -2862.07 1572.53 -608.754 1071.78 1232.6 
12390901 9959.47 -3111.47 1647.07 -666.128 982.761 1187.24 
10184 2
12391300 8996.13 -2280.87 1556.4 -651.852 1174.14 1342.95 
12390901 9806.2 -2609.2 1624.33 -309.63 1014.68 1060.87 
10184.5 2
12391300 8679.13 -1715.2 1572.4 -640.404 1142.76 1309.97 
12390901 9667.73 -2067.8 1617.53 -279.731 1093.74 1128.94 
10185 2
12391300 8433.33 -1119.73 1563.27 -496.566 1202.96 1301.42 
12390901 9489.27 -1368 1591.93 -360.539 1413.74 1458.99 
10185.5 2
12391300 8087.67 -247 1519.67 -698.316 1763.1 1896.35 
12390901 9106.27 -760.067 1579.13 -773.737 1228.15 1451.56 
10186 2
12391300 7743.12 521.625 1495.69 -672.933 1501.22 1645.15 
12390901 8926.94 -149.188 1577.25 -350.252 1193.12 1243.47 
10186.5 2
12391300 7521.8 871.133 1493.73 -433.121 683.969 809.573 
12390901 8670.73 529.867 1539.93 -501.378 1328.87 1420.31 
10187 2
12391300 7701.2 1341 1436.87 362.424 949.226 1016.06 
12390901 8526.67 1166.4 1445.67 -291.044 1285.93 1318.45 
10187.5 2
12391300 7556.33 2021.87 1383.2 -292.66 1375.49 1406.28 
12390901 8309.67 1767.07 1374.33 -438.384 1213.47 1290.23 
10188 2
12391300 7363.4 2504.6 1356.67 -389.764 975.219 1050.22 
12390901 8213.47 2497.53 1345.33 -194.343 1475.69 1488.43 
10188.5 2
12391300 7213 3304.07 1330.4 -302.008 1605.35 1633.52 
12390901 7975.4 3000.53 1326.8 -478.046 1010.04 1117.46 
10189 1
12391300 7097.27 3984.53 1316.13 -233.333 1371.91 1391.61 
10189.5 1
12391300 6882.81 4476.06 1413.88 -418.856 960.018 1047.41 
10190 1
12391300 6659.33 5214 1519.53 -437.337 1444.1 1508.87 
10190.5 1
12391300 6439.07 5799.4 1566.4 -444.983 1182.63 1263.57 
10191 1
12391300 6261.47 6294 1565.87 -358.788 999.192 1061.66 
