# Supplementary material for: Intrinsic group behaviour II: On the dependence of triad spatial dynamics on social and personal features; and on the effect of social interaction on small group dynamics
Source: PLoS One. 2019 Dec 3;14(12):e0225704. doi: 10.1371/journal.pone.0225704 (PMC6890182; doi:10.1371/journal.pone.0225704)
Supplement: S2 Data Set — (ZIP) [file pone.0225704.s002.zip › set_2_nint/group_traj_dyas_noint/traj_2_0508_32.dat]

2 12374500 12375000 0 0 1 0 1 0 1 25 20 30 1706.1 1713.89 1698.31 
10065 1
12374500 46611 -23593 1836 0 0 0 
10065.5 1
12374500 46361.9 -23487.5 1809.69 -886.343 375.445 962.582 
10066 1
12374500 45770.5 -23382.7 1759.8 -1157.35 205.023 1175.37 
10066.5 1
12374500 45222.1 -23539.6 1712.53 -1107.88 -316.902 1152.31 
10067 1
12374500 44817.4 -23286.4 1679.73 -817.643 511.515 964.463 
10067.5 1
12374500 44232.5 -23188.7 1677.93 -1181.68 197.306 1198.04 
10068 1
12374500 43615.1 -23053.8 1658.53 -1247.14 272.593 1276.58 
10068.5 1
12374500 42915.4 -22889.8 1656.75 -1366.72 320.41 1403.77 
10069 1
12374500 42296.5 -22602.1 1664.93 -1211.17 562.851 1335.57 
10069.5 1
12374500 41710.1 -22432.8 1699.73 -1184.65 342.088 1233.05 
10070 2
12375000 40577.5 -22734.1 1658 0 0 0 
12374500 41027 -22112 1691.47 -1379.93 648.081 1524.54 
10070.5 2
12375000 40068.8 -22479.3 1625.87 -1342.22 672.449 1501.24 
12374500 40476.7 -21965.7 1660 -1111.78 295.623 1150.42 
10071 2
12375000 39462.2 -22137.3 1769.13 -1225.45 690.909 1406.8 
12374500 40026 -21804.4 1710.13 -910.438 325.791 966.973 
10071.5 2
12375000 38900.4 -21763.8 1815.33 -1134.95 754.478 1362.85 
12374500 39349.1 -21406.1 1810.13 -1367.54 804.714 1586.74 
10072 2
12375000 38324.3 -21654.8 1750.06 -1125.17 212.988 1145.15 
12374500 38749 -21245.8 1832.19 -1172.01 312.996 1213.08 
10072.5 2
12375000 37735 -21513.4 1745.47 -1153.25 276.614 1185.96 
12374500 38230.5 -21034.6 1800.2 -1014.74 413.332 1095.69 
10073 2
12375000 37225.1 -21322.4 1684 -1030.03 385.859 1099.93 
12374500 37661.3 -20908 1786.87 -1149.9 255.758 1178 
10073.5 2
12375000 36729.3 -21149.7 1637.13 -1001.62 348.956 1060.66 
12374500 37144.5 -20711.7 1768.6 -1043.91 396.633 1116.72 
10074 2
12375000 36159.9 -20839.8 1599.73 -1150.44 625.993 1309.72 
12374500 36592.3 -20451.3 1756.93 -1115.69 526.061 1233.49 
10074.5 2
12375000 35503.7 -20538.2 1571.4 -1325.52 609.293 1458.85 
12374500 36028.7 -20196.9 1719.07 -1138.59 513.805 1249.15 
10075 2
12375000 34782.1 -20533 1624.69 -1409.39 10.1562 1409.43 
12374500 35250.2 -20015.2 1695 -1520.47 354.972 1561.35 
10075.5 2
12375000 34177.2 -20317.5 1690.73 -1183.81 421.787 1256.7 
12374500 34610.7 -19830.1 1741.07 -1251.38 362.272 1302.76 
10076 2
12375000 33694.7 -20250.1 1692.87 -974.815 136.162 984.278 
12374500 34137.4 -19621.5 1711.4 -956.229 421.279 1044.92 
10076.5 2
12375000 33079.3 -20006.7 1690.87 -1243.23 491.582 1336.89 
12374500 33658.1 -19470.6 1675 -968.35 304.916 1015.22 
10077 2
12375000 32576.9 -19905 1663.2 -1014.81 205.522 1035.42 
12374500 33104.3 -19329.2 1654.2 -1118.65 285.657 1154.55 
10077.5 2
12375000 31838.3 -19626.5 1620.2 -1492.12 562.559 1594.65 
12374500 32499.5 -19229.6 1634.33 -1221.82 201.212 1238.28 
10078 2
12375000 31446.9 -19051.1 1572.73 -790.707 1162.42 1405.86 
12374500 32020.5 -19023.9 1633.87 -967.677 415.488 1053.1 
10078.5 1
12374500 31657.6 -18626.2 1627.94 -708.927 776.725 1051.61 
10078.5 1
12375000 31221.5 -18705.5 1542.08 -487.868 748.041 893.073 
10079 2
12375000 29834.1 -18681.2 1267.55 -2212.84 38.8463 2213.18 
12374500 30637.4 -18240.7 1583.93 -1996.4 754.566 2134.24 
10079.5 2
12375000 29312.8 -18502.7 1363.6 -1215.13 415.964 1284.35 
12374500 29607.9 -18019.9 1538.8 -2079.87 445.926 2127.13 
10080 2
12375000 28619.3 -18172.8 1516 -1400.94 666.532 1551.42 
12374500 29161.2 -17748.3 1600.07 -902.357 548.822 1056.15 
10080.5 2
12375000 28040.5 -18049.5 1637.67 -1167.07 248.522 1193.24 
12374500 28589.9 -17577.9 1653.33 -1151.88 343.548 1202.02 
10081 2
12375000 27588.5 -17780.7 1588.8 -912.997 543.03 1062.28 
12374500 28022.8 -17407.3 1671.33 -1145.59 344.646 1196.31 
10081.5 2
12375000 27143.9 -17219.3 1617.27 -898.182 1134.28 1446.83 
12374500 27451.4 -17420.8 1707 -1154.34 -27.3401 1154.67 
10082 2
12375000 26940.9 -16771.9 1665.25 -396.598 873.69 959.492 
12374500 26822.2 -17270.8 1707.69 -1228.93 292.944 1263.36 
10082.5 2
12375000 26511.3 -16566.9 1700.6 -840.59 401.182 931.418 
12374500 26432.3 -17089 1760.4 -762.924 355.797 841.81 
10083 2
12375000 25789.4 -16336.5 1713.8 -1458.45 465.455 1530.92 
12374500 25720 -16802.5 1736.07 -1439.06 578.855 1551.12 
10083.5 2
12375000 25237.8 -16128 1674.47 -1114.34 421.279 1191.32 
12374500 24760.4 -16743.4 1677.73 -1938.59 119.327 1942.25 
10084 2
12375000 24676.7 -15906.5 1699.73 -1133.6 447.542 1218.75 
12374500 24008.5 -16400.3 1630.87 -1518.92 693.064 1669.57 
10084.5 2
12375000 24123.8 -15714.2 1660.4 -1116.9 388.418 1182.51 
12374500 23463.2 -16148.9 1701.4 -1101.68 508.013 1213.17 
10085 2
12375000 23617.4 -15526.8 1636.62 -989.111 365.991 1054.65 
12374500 23126.1 -15817.7 1647.38 -658.35 646.834 922.94 
10085.5 2
12375000 23043.1 -15320 1685.87 -1121.57 403.931 1192.09 
12374500 22488.1 -15734.1 1582.87 -1246.08 163.192 1256.72 
10086 2
12375000 22415.5 -15055.7 1622.8 -1268.01 534.007 1375.87 
12374500 21897.9 -15412.4 1491 -1192.46 649.966 1358.09 
10086.5 2
12375000 21868.5 -14795.1 1555.53 -1105.05 526.33 1223.99 
12374500 21231.1 -15125.2 1482.4 -1346.94 580.202 1466.58 
10087 2
12375000 21289.9 -14465.5 1594.07 -1168.89 665.993 1345.31 
12374500 20710.4 -14805.9 1493 -1051.99 645.118 1234.04 
10087.5 2
12375000 20771.1 -14175.3 1643.93 -1048.08 586.128 1200.84 
12374500 20173.7 -14480.4 1540.6 -1084.31 657.508 1268.09 
10088 2
12375000 20263.5 -13954 1652.2 -1025.32 447.138 1118.58 
12374500 19682.2 -14102.7 1572.73 -992.862 762.963 1252.15 
10088.5 2
12375000 19790.9 -13603.3 1705.12 -923.161 684.937 1149.51 
12374500 19255 -13638.5 1616 -834.375 906.706 1232.19 
10089 2
12375000 19329.2 -13132.1 1648.8 -903.474 922.203 1291.02 
12374500 18821.6 -13349.3 1585.87 -848.141 565.884 1019.59 
10089.5 2
12375000 18922.7 -12705.3 1661.27 -821.279 862.222 1190.77 
12374500 18542.3 -13070.8 1558.73 -564.31 562.694 796.913 
10090 2
12375000 18653.8 -12319.7 1666.07 -543.165 778.855 949.549 
12374500 18190.8 -12452.9 1576.53 -710.034 1248.22 1436.03 
10090.5 2
12375000 18018.5 -11717.1 1671.33 -1283.37 1217.37 1768.91 
12374500 17764.3 -12065.1 1590.47 -861.549 783.434 1164.49 
10091 2
12375000 17218.5 -11303.1 1666.67 -1616.3 836.498 1819.93 
12374500 17297.5 -11738.7 1610.4 -943.03 659.529 1150.78 
10091.5 2
12375000 16278.6 -11131 1684.53 -1898.72 347.609 1930.28 
12374500 16865.1 -11073.9 1674 -873.67 1343.03 1602.2 
10092 2
12375000 15764.4 -10762.9 1756.38 -1004.35 718.872 1235.11 
12374500 16353.1 -10442.7 1686.38 -1000.01 1232.77 1587.37 
10092.5 2
12375000 15375.5 -10537.7 1754.47 -761.073 440.843 879.531 
12374500 15935.8 -10107 1744 -816.561 656.923 1048.01 
10093 2
12375000 15058.2 -10170.5 1765.53 -640.943 741.684 980.256 
12374500 15576.9 -9702.8 1761.27 -725.118 816.566 1092.05 
10093.5 2
12375000 14762.9 -9792.73 1755.87 -596.633 763.232 968.759 
12374500 15240.9 -9286.33 1755.93 -678.653 841.347 1080.94 
10094 2
12375000 13987.1 -8915.27 1729.2 -1567.14 1772.66 2366.06 
12374500 14782.4 -8707.27 1740 -926.33 1169.83 1492.18 
10094.5 2
12375000 13500.9 -8406.33 1643.27 -982.222 1028.15 1421.92 
12374500 14234.7 -7962.27 1682.67 -1106.53 1505.05 1868.04 
10095 2
12375000 13053.8 -8054.5 1655.12 -873.405 687.174 1111.33 
12374500 13746.6 -7548.56 1657.12 -953.206 808.016 1249.6 
10095.5 2
12375000 12659.6 -7628.13 1721.07 -771.331 834.377 1136.28 
12374500 13323.7 -7101.4 1653.13 -827.577 875.073 1204.42 
10096 2
12375000 12101.2 -7143.87 1659 -1128.08 978.316 1493.21 
12374500 12836.1 -6750.8 1697.67 -985.051 708.283 1213.26 
10096.5 2
12375000 11863.9 -6694.87 1614.67 -479.327 907.071 1025.93 
12374500 12444.1 -6315.73 1724.47 -791.919 878.923 1183.06 
10097 2
12375000 11591.1 -6055.67 1627.07 -551.246 1291.31 1404.05 
12374500 11916.1 -5716.07 1721.4 -1066.8 1211.45 1614.21 
10097.5 2
12375000 10792.2 -5670.6 1589.67 -1607.38 774.782 1784.36 
12374500 11359.2 -5291.87 1669.87 -1120.46 853.521 1408.52 
10098 2
12375000 10376.2 -5289.6 1661.73 -840.404 769.697 1139.61 
12374500 10837.4 -4904.53 1630.47 -1054.14 782.492 1312.82 
10098.5 2
12375000 9973.31 -4911.69 1622.88 -786.89 738.11 1078.89 
12374500 10449.8 -4563.38 1625.56 -757.129 666.325 1008.58 
10099 2
12375000 9594.8 -4430.6 1564.4 -740.729 941.463 1197.93 
12374500 10020.1 -4038 1645.87 -840.737 1028.13 1328.12 
10099.5 2
12375000 9053.67 -3961.33 1650.13 -1093.2 948.013 1447 
12374500 9569.27 -3646.67 1691.73 -910.842 790.572 1206.08 
10100 2
12375000 8642 -3542.93 1657.53 -831.65 845.253 1185.79 
12374500 9282.93 -3200.13 1683 -578.451 902.088 1071.62 
10100.5 2
12375000 8218 -3250.53 1601 -856.566 590.707 1040.5 
12374500 8805.6 -2752.6 1667.53 -964.31 904.108 1321.86 
10101 2
12375000 7788.4 -2841.13 1559.93 -867.879 827.071 1198.86 
12374500 8420.53 -2298.07 1659 -777.912 918.249 1203.47 
10101.5 2
12375000 7304.33 -2461.2 1543.8 -977.912 767.542 1243.15 
12374500 7915.4 -1946.27 1658.8 -1020.47 710.707 1243.57 
10102 2
12375000 6797.88 -1982.5 1583.5 -989.176 934.961 1361.11 
12374500 7377.94 -1560.75 1668.12 -1049.73 752.962 1291.85 
10102.5 2
12375000 6412.13 -1601 1667.93 -754.876 746.575 1061.7 
12374500 6822.8 -1137.6 1648.13 -1086.37 828.082 1365.99 
10103 2
12375000 5949.33 -1353.8 1651.67 -929.317 496.386 1053.58 
12374500 6409.6 -747.667 1628.6 -829.719 782.999 1140.84 
10103.5 2
12375000 5456.93 -1041.2 1634.47 -992.742 630.242 1175.9 
12374500 6062.67 -305 1625.73 -699.462 892.473 1133.91 
10104 2
12375000 4995.13 -668.933 1664.87 -932.929 752.054 1198.31 
12374500 5555.87 56.4667 1649.13 -1023.84 730.236 1257.57 
10104.5 2
12375000 4549.33 -365.333 1694.93 -900.606 613.333 1089.62 
12374500 5078.27 443.733 1650.73 -964.848 782.357 1242.18 
10105 2
12375000 4133.2 -17.2667 1648.73 -840.673 703.165 1095.98 
12374500 4569.93 674.867 1656 -1026.94 466.936 1128.11 
10105.5 2
12375000 3684.44 335.562 1605.81 -876.489 689.119 1114.95 
12374500 3956.31 928.688 1694.31 -1198.48 495.744 1296.96 
10106 2
12375000 3294.93 580.6 1556.2 -762.239 479.525 900.529 
12374500 3438.8 1118 1702.4 -1012.74 370.475 1078.38 
10106.5 2
12375000 2987.73 456.067 1572.2 -620.606 -251.582 669.661 
12374500 2997.07 1161.13 1725.87 -892.391 87.138 896.635 
10107 2
12375000 2648.27 673.6 1686.93 -685.791 439.461 814.516 
12374500 2353.07 1474.53 1651.33 -1301.01 633.131 1446.89 
10107.5 2
12375000 1973.93 927.533 1790.13 -1362.29 512.997 1455.68 
12374500 1776.33 1367.27 1595.33 -1165.12 -216.7 1185.1 
10108 2
12375000 1110.33 882.8 1740.47 -1744.65 -90.3704 1746.99 
12374500 1288.8 1354.27 1566.07 -984.916 -26.2626 985.266 
10108.5 2
12375000 562.333 986.4 1687.87 -1107.07 209.293 1126.68 
12374500 697.067 1482.47 1563.33 -1195.42 258.99 1223.15 
10109 2
12375000 -111.312 616 1588.75 -1315.71 -723.438 1501.49 
12374500 -48.3125 1192.31 1561.62 -1455.82 -566.707 1562.23 
10109.5 2
12375000 -781.467 307.267 1484.13 -1311.46 -604.175 1443.93 
12374500 -648.733 832.667 1677.47 -1174.99 -703.808 1369.65 
10110 2
12375000 -1372.47 72.1333 1541.6 -1193.94 -475.017 1284.96 
12374500 -1317 748.667 1690.4 -1350.03 -169.697 1360.66 
10110.5 2
12375000 -1876.6 -260.533 1596 -1018.45 -672.054 1220.2 
12374500 -1756.07 505.533 1660.13 -887.003 -491.178 1013.92 
10111 2
12375000 -2345.47 -454.8 1602.13 -947.205 -392.458 1025.29 
12374500 -2314.2 300.067 1634.93 -1127.54 -415.084 1201.52 
10111.5 2
12375000 -2795.53 -931.6 1560.07 -909.226 -963.232 1324.58 
12374500 -2880 45.4 1637.27 -1143.03 -514.478 1253.48 
10112 2
12375000 -3445.07 -1396.27 1596.73 -1312.19 -938.721 1613.39 
12374500 -3417.93 -274.267 1646.67 -1086.73 -645.791 1264.13 
10112.5 2
12375000 -4078.25 -1569.62 1659.62 -1236.69 -338.59 1282.2 
12374500 -3981.56 -650.938 1609.88 -1100.84 -735.685 1324.04 
10113 1
12375000 -4588.53 -1770.53 1656.2 -998.598 -393.167 1073.21 
10113.5 1
12375000 -5173.27 -1981.4 1435.8 -1181.28 -425.993 1255.74 
10114 1
12375000 -5693.93 -2137.13 1095.13 -1051.85 -314.613 1097.9 
10114.5 1
12375000 -6360.87 -2359.4 1430.07 -1347.34 -449.024 1420.19 
10115 1
12375000 -6944.67 -2507.93 1476.4 -1179.39 -300.067 1216.97 
10115.5 1
12375000 -7739.06 -2728.31 1399.75 -1551.55 -430.428 1610.15 
10116 1
12375000 -8267.4 -2995.13 1503.8 -1033.93 -522.154 1158.3 
10116.5 1
12375000 -8773.47 -3162.87 1483.13 -1022.36 -338.855 1077.05 
10117 1
12375000 -9422 -3416 1561.47 -1310.17 -511.38 1406.43 
10117.5 1
12375000 -10000.2 -3721.07 1567.73 -1165.73 -615.054 1318.03 
10118 1
12375000 -10566.9 -3897.73 1586.73 -1144.78 -356.902 1199.13 
10118.5 1
12375000 -11115.4 -4141.4 1605 -1108.15 -492.256 1212.56 
10119 1
12375000 -11749.1 -4298.81 1613.31 -1232.81 -306.25 1270.28 
10119.5 1
12375000 -12343.5 -4528.53 1611.87 -1163.22 -449.552 1247.07 
10120 1
12375000 -12911.9 -4745.2 1624.67 -1148.28 -437.71 1228.88 
10120.5 1
12375000 -13447.9 -5009.6 1613.93 -1082.83 -534.141 1207.4 
10121 1
12375000 -13977 -5296.6 1637.2 -1068.96 -579.798 1216.07 
10121.5 1
12375000 -14545.9 -5504.4 1632.67 -1149.36 -419.798 1223.63 
10122 1
12375000 -15193 -5813.87 1587.67 -1307.21 -625.185 1449.01 
10122.5 1
12375000 -15948.2 -5960.19 1605.62 -1474.98 -285.783 1502.41 
10123 1
12375000 -16571.2 -6084.07 1562.6 -1219.2 -242.425 1243.07 
10123.5 1
12375000 -17149 -6191.6 1543.47 -1167.27 -217.239 1187.32 
10124 1
12375000 -17908.5 -6243.4 1614.33 -1534.28 -104.646 1537.84 
10124.5 1
12375000 -18450.5 -6319.6 1576.6 -1094.95 -153.939 1105.72 
10125 1
12375000 -18986.7 -6498 1565.13 -1083.37 -360.404 1141.74 
10125.5 1
12375000 -19631.1 -6602.2 1590.47 -1301.68 -210.505 1318.59 
10126 1
12375000 -20199.7 -6668.56 1532 -1110.59 -129.614 1118.13 
10126.5 1
12375000 -20821.7 -6895.2 1520.47 -1217.18 -443.518 1295.47 
10127 1
12375000 -21346.4 -6992.47 1478.93 -1060.07 -196.498 1078.13 
10127.5 1
12375000 -21906 -7105.6 1415.13 -1130.51 -228.552 1153.38 
10128 1
12375000 -22448.5 -7057.27 1217.13 -1096.03 97.6431 1100.37 
