# Supplementary material for: Intrinsic group behaviour II: On the dependence of triad spatial dynamics on social and personal features; and on the effect of social interaction on small group dynamics
Source: PLoS One. 2019 Dec 3;14(12):e0225704. doi: 10.1371/journal.pone.0225704 (PMC6890182; doi:10.1371/journal.pone.0225704)
Supplement: S2 Data Set — (ZIP) [file pone.0225704.s002.zip › set_2_nint/group_traj_dyas_noint/traj_2_0508_30.dat]

2 12220801 12220602 0 0 0 0 0 0 1 35 30 40 1600.71 1670.66 1530.75 
9126.5 1
12220602 4324.4 5007.4 1527.8 0 0 0 
9127 1
12220602 4374.53 4549.8 1523.27 151.919 -1386.67 1394.96 
9127.5 1
12220602 4594.53 3432 1492.47 444.444 -2258.18 2301.5 
9128 1
12220602 4805.13 2476.53 1445.27 425.455 -1930.24 1976.57 
9128.5 2
12220801 6146.15 2660 1424.38 0 0 0 
12220602 5157.75 1808.19 1542.44 688.704 -1305.36 1475.9 
9129 2
12220801 6411.73 1972.47 1402.87 574.847 -1488.17 1595.33 
12220602 5538.13 1127.13 1569.6 744.39 -1332.79 1526.58 
9129.5 2
12220801 6671.53 1251.4 1431.2 524.848 -1456.7 1548.37 
12220602 5832.27 488.667 1594.33 594.209 -1289.83 1420.12 
9130 2
12220801 6981.27 586.2 1481.73 624.462 -1341.13 1479.39 
12220602 6303 -301.4 1638.2 949.059 -1592.88 1854.18 
9130.5 2
12220801 7308.2 -183.067 1507.73 659.14 -1550.94 1685.2 
12220602 6746.33 -939.2 1626 893.817 -1285.89 1566.02 
9131 2
12220801 7699.8 -888.6 1525.33 791.111 -1425.32 1630.15 
12220602 7247.33 -1810.47 1652.33 1012.12 -1760.13 2030.39 
9131.5 2
12220801 8062.13 -1485.2 1499.07 730.511 -1202.82 1407.28 
12220602 7681.73 -2333.8 1692.33 875.806 -1055.11 1371.24 
9132 2
12220801 8419.56 -2043.62 1489.5 698.104 -1090.67 1294.96 
12220602 8127.19 -3036.81 1662.88 870.028 -1373.07 1625.51 
9132.5 2
12220801 8919.67 -2677.2 1542.13 978.677 -1239.87 1579.59 
12220602 8698.93 -3740.6 1595.47 1118.88 -1377.27 1774.48 
9133 2
12220801 9490.67 -3331.47 1524.6 1153.54 -1321.75 1754.33 
12220602 9150.93 -4356.27 1575.53 913.131 -1243.77 1542.98 
9133.5 2
12220801 9896.67 -3949.27 1485.8 820.202 -1248.08 1493.46 
12220602 9552.8 -4917.6 1584.2 811.852 -1134.01 1394.66 
9134 2
12220801 10380.1 -4515.93 1503.87 974.597 -1142.47 1501.69 
12220602 9990.87 -5481.27 1559.33 883.199 -1136.42 1439.27 
9134.5 2
12220801 10838.7 -5086.53 1461.07 922.871 -1148.09 1473.02 
12220602 10389.6 -6031.87 1526.27 802.28 -1107.85 1367.84 
9135 2
12220801 11403.9 -5664.13 1493.47 1141.82 -1166.87 1632.58 
12220602 10892.3 -6625.27 1549.07 1015.62 -1198.79 1571.17 
9135.5 2
12220801 11921.2 -6296.67 1431.93 1042.88 -1275.27 1647.39 
12220602 11443.2 -7267 1638.27 1110.62 -1293.82 1705.12 
9136 2
12220801 12533.7 -6867.69 1515.88 1193.93 -1113.1 1632.32 
12220602 11921.5 -7805.75 1776.12 932.359 -1050.19 1404.35 
9136.5 2
12220801 13055.1 -7427.07 1554.53 1020.44 -1094.68 1496.53 
12220602 12502 -8353.4 1791.87 1136.01 -1071.72 1561.76 
9137 2
12220801 13422.2 -7947.53 1552.47 741.549 -1051.45 1286.64 
12220602 12867.7 -8853.6 1730.07 738.721 -1010.51 1251.73 
9137.5 2
12220801 13862.3 -8552.8 1521.87 889.158 -1222.76 1511.87 
12220602 13337 -9510.47 1688.4 948.148 -1327 1630.93 
9138 2
12220801 14303.9 -9173.13 1520.07 892.121 -1253.2 1538.31 
12220602 13767.5 -10226.9 1618 869.764 -1447.27 1688.52 
9138.5 2
12220801 14810.5 -9824.47 1543.2 1023.3 -1315.82 1666.89 
12220602 14216.2 -10901.9 1601.87 906.397 -1363.64 1637.39 
9139 2
12220801 15144.3 -10405.2 1496.44 652.043 -1134.22 1308.29 
12220602 14550.1 -11481.6 1601.81 652.075 -1132.34 1306.67 
9139.5 2
12220801 15291.5 -11080.7 1541.93 287.973 -1321.88 1352.88 
12220602 15040.1 -11934.3 1602.2 959.043 -885.926 1305.61 
9140 2
12220801 15525.6 -11677 1531.87 472.997 -1204.71 1294.24 
12220602 15678.7 -12525.8 1575.6 1289.97 -1194.88 1758.34 
9140.5 2
12220801 15626.5 -12238.6 1518.2 203.771 -1134.55 1152.7 
12220602 16460.9 -13081.9 1474.2 1580.34 -1123.37 1938.92 
9141 1
12220602 16975.9 -13407.3 1445.13 1040.27 -657.508 1230.64 
9141.5 1
12220602 17627.1 -13786.5 1490.2 1310.26 -762.978 1516.22 
9142 1
12220602 18316.9 -13988.1 1572.53 1393.67 -407.273 1451.96 
9142.5 1
12220602 18919.4 -14253.1 1628.33 1214.65 -534.14 1326.91 
9143 1
12220602 19477.4 -14561.6 1614.88 1089.92 -602.531 1245.38 
9143.5 1
12220602 20037.7 -14977.9 1585.93 1096.34 -814.685 1365.9 
9144 1
12220602 20637.9 -15395.9 1536.67 1212.66 -844.444 1477.71 
9144.5 1
12220602 21299.4 -15838.3 1442.8 1336.3 -893.737 1607.62 
9145 1
12220602 21954.7 -16108.4 1365.53 1323.77 -545.724 1431.85 
9145.5 1
12220602 22652.8 -16215.9 1473 1407.53 -216.801 1424.13 
9146 1
12220602 23238.5 -16376.3 1560.33 1183.3 -323.906 1226.83 
9146.5 1
12220602 23895.1 -16577.5 1561.33 1307.97 -400.797 1368 
9147 1
12220602 24562.8 -16863.5 1573.25 1301.52 -557.57 1415.92 
9147.5 1
12220602 25224.6 -17092.1 1506.07 1295.08 -447.423 1370.19 
9148 1
12220602 26061.9 -17433.4 1560.27 1691.58 -689.428 1826.68 
9148.5 1
12220602 26863.9 -17824.6 1761.93 1620.07 -790.303 1802.55 
9149 1
12220602 27404.4 -18204.3 1722.67 1087.59 -764.051 1329.15 
9149.5 1
12220602 28001.7 -18378.8 1659.33 1204.17 -351.747 1254.49 
9150 1
12220602 28672.4 -18520.7 1604.4 1346.85 -284.873 1376.65 
9150.5 1
12220602 29872 -18726.9 1544 2329.32 -400.509 2363.5 
9151 1
12220602 30716.4 -19150.9 1515.36 1695.64 -851.262 1897.32 
9151.5 1
12220602 31161.4 -19277 1429.62 884.604 -250.781 919.465 
9152 1
12220602 31810 -19400.9 1360.87 1342.89 -256.591 1367.18 
9152.5 1
12220602 32812.9 -19756.7 1553 1928.57 -684.194 2046.34 
9153 1
12220602 33456.9 -19900.5 1640.79 1303.64 -291.064 1335.74 
9153.5 1
12220602 34068.7 -20012.5 1689.46 1241.04 -227.103 1261.65 
9154 1
12220602 34751.9 -20285.6 1620.93 1380.28 -551.881 1486.52 
9154.5 1
12220602 35465.9 -20507.4 1609 1436.63 -446.191 1504.32 
9155 1
12220602 36433.4 -20729 1650.15 1923.36 -440.557 1973.17 
9155.5 1
12220602 36981.7 -21125.3 1700.38 1116.72 -807.144 1377.87 
9156 1
12220602 37513.7 -21557.3 1719.86 1025.09 -832.328 1320.45 
9156.5 1
12220602 38031.1 -21961.8 1767.29 1012.44 -791.585 1285.16 
9157 1
12220602 38634.9 -22406.9 1737.93 1232.22 -908.309 1530.81 
9157.5 1
12220602 39346.4 -22829.4 1697.07 1434.48 -851.959 1668.4 
9158 1
12220602 39900.5 -23155.7 1644.33 1078.16 -634.834 1251.18 
9158.5 1
12220602 40532.4 -23619.4 1630.86 1302.88 -955.925 1615.95 
9159 1
12220602 41304.3 -23929.4 1548.29 1598.05 -641.97 1722.17 
9159.5 1
12220602 41969.5 -24077.5 1508.6 1317.19 -293.145 1349.42 
9160 1
12220602 42807.9 -24285.6 1542.2 1657.05 -411.331 1707.34 
9160.5 1
12220602 43493.6 -24455.5 1536.6 1349.74 -334.383 1390.54 
9161 1
12220602 44192.7 -24568.1 1642.6 1395.48 -224.75 1413.46 
9161.5 1
12220602 44784.5 -24699.7 1671.53 1195.56 -265.859 1224.76 
9162 1
12220602 45412.4 -24715.7 1670.07 1268.42 -32.4579 1268.83 
9162.5 1
12220602 46098.5 -24820.7 1647.93 1385.99 -211.987 1402.11 
9163 1
12220602 46732.1 -24521.4 1631.5 1237.49 584.554 1368.61 
9163.5 1
12220602 47264.5 -24762.3 1581.6 1039.98 -470.492 1141.46 
