# Supplementary material for: Intrinsic group behaviour II: On the dependence of triad spatial dynamics on social and personal features; and on the effect of social interaction on small group dynamics
Source: PLoS One. 2019 Dec 3;14(12):e0225704. doi: 10.1371/journal.pone.0225704 (PMC6890182; doi:10.1371/journal.pone.0225704)
Supplement: S2 Data Set — (ZIP) [file pone.0225704.s002.zip › set_2_nint/group_traj_dyas_noint/traj_2_0508_29.dat]

2 12200502 12200500 0 1 0 0 2 0 1 30 30 30 1711.31 1713.1 1709.52 
9005 1
12200500 -36502.8 -3525 1713.5 0 0 0 
9005.5 2
12200502 -36486.9 -2582.56 1746.44 0 0 0 
12200500 -36187 -3431.53 1697.13 1008.79 298.616 1052.06 
9006 2
12200502 -36036.6 -2553.93 1720.2 1137.09 72.2783 1139.39 
12200500 -35634.9 -3266.67 1681.67 1115.42 333.064 1164.09 
9006.5 2
12200502 -35493.9 -2369.6 1709.73 1096.3 372.391 1157.82 
12200500 -35066.5 -3074.33 1684.47 1148.15 388.552 1212.11 
9007 2
12200502 -34973.4 -2125.44 1720.06 1014.61 475.95 1120.7 
12200500 -34462.7 -2963.38 1642.75 1177.09 216.293 1196.79 
9007.5 2
12200502 -34488 -1845.27 1695.53 948.12 547.209 1094.7 
12200500 -33847.1 -2697.8 1632.4 1202.25 518.701 1309.38 
9008 2
12200502 -33985.9 -1603.8 1707.07 1014.41 487.811 1125.61 
12200500 -33304.7 -2473.6 1683.93 1095.89 452.929 1185.8 
9008.5 2
12200502 -33378 -1373.8 1679.33 1228.01 464.646 1312.98 
12200500 -32713.1 -2229.13 1690.53 1195.02 493.872 1293.05 
9009 2
12200502 -32869.4 -1348.6 1718.87 1027.47 50.9091 1028.74 
12200500 -32171.9 -2060.27 1719.4 1093.33 341.145 1145.32 
9009.5 2
12200502 -32418.8 -1269 1748.53 910.303 160.808 924.398 
12200500 -31669.5 -1855.4 1728.73 1015.08 413.872 1096.21 
9010 2
12200502 -31958.6 -1222.93 1700.47 929.697 93.064 934.343 
12200500 -31066.3 -1688.73 1633 1218.59 336.7 1264.25 
9010.5 2
12200502 -31420 -1114.38 1710.44 1051.95 212.028 1073.11 
12200500 -30423.7 -1534.75 1538.62 1255.04 300.749 1290.57 
9011 2
12200502 -30777.7 -1084 1695 1256.88 59.4423 1258.29 
12200500 -29862.3 -1315.6 1490.4 1098.54 428.865 1179.29 
9011.5 2
12200502 -30192.4 -1040.4 1641.67 1180.11 87.9032 1183.38 
12200500 -29458.4 -1108.4 1484.8 814.382 417.742 915.274 
9012 2
12200502 -29748 -822.133 1566.33 897.778 440.943 1000.22 
12200500 -29148.7 -997.8 1453.87 625.589 223.434 664.293 
9012.5 2
12200502 -29204.1 -600.133 1484 1098.72 448.485 1186.73 
12200500 -28426.2 -793.133 1427.4 1459.66 413.468 1517.09 
9013 2
12200502 -28706.1 -389.733 1438.67 1006.2 425.051 1092.29 
12200500 -27630.5 -365.8 1375.8 1607.54 863.3 1824.69 
9013.5 2
12200502 -28313.4 24.6667 1391.07 793.266 837.172 1153.31 
12200500 -27189.5 -54.2 1327 890.774 629.495 1090.75 
9014 2
12200502 -27602.1 515 1327.31 1389.21 957.682 1687.32 
12200500 -26670.4 167 1307.25 1013.98 432.031 1102.18 
9014.5 2
12200502 -27027.4 707.267 1296.07 1124.71 376.256 1185.97 
12200500 -26090.3 323.533 1326.4 1135.24 306.327 1175.84 
9015 2
12200502 -26603.2 951.733 1339.53 856.97 493.872 989.094 
12200500 -25510.1 426.467 1311.33 1172.12 207.946 1190.42 
9015.5 2
12200502 -26156.7 1215.13 1544.4 902.088 532.121 1047.34 
12200500 -25062.3 761 1311.13 904.646 675.825 1129.21 
9016 2
12200502 -25581.3 1426.07 1682.87 1162.29 426.128 1237.94 
12200500 -24654.9 1108.4 1304.2 822.896 701.818 1081.53 
9016.5 2
12200502 -24841.9 1811.13 1739.47 1493.74 777.912 1684.16 
12200500 -24215.7 1528.13 1582.13 887.407 847.946 1227.4 
9017 2
12200502 -24246.1 2177.31 1703.81 1163.81 715.194 1366 
12200500 -23626.3 1756.81 1765 1151.08 446.639 1234.7 
9017.5 2
12200502 -23938.8 2573.8 1652.67 601.296 775.905 981.624 
12200500 -23130.2 2154.07 1730.67 970.866 777.405 1243.76 
9018 2
12200502 -23327.5 3239 1689.67 1234.88 1343.84 1825.06 
12200500 -22512.1 2398.6 1342.93 1248.75 494.007 1342.92 
9018.5 2
12200502 -22683.8 3525.93 1572.93 1300.47 579.663 1423.81 
12200500 -22014.7 2661.87 1186.13 1004.71 531.852 1136.8 
9019 2
12200502 -22077.1 3756.87 1375.6 1225.72 466.532 1311.51 
12200500 -21364.7 2752.87 1418.73 1313.13 183.838 1325.94 
9019.5 2
12200502 -21340.1 3782.8 1521.8 1488.75 52.3906 1489.68 
12200500 -20724.7 2706.73 1403 1292.93 -93.1987 1296.28 
9020 2
12200502 -20595.7 3628.2 1411.4 1503.97 -312.323 1536.06 
12200500 -20174.3 2701.47 1407.2 1111.92 -10.6397 1111.97 
9020.5 2
12200502 -20174.2 3615 1420.12 823.079 -25.7812 823.483 
12200500 -19482.7 2629.94 1433.69 1350.87 -139.705 1358.08 
9021 2
12200502 -19300.8 3493.07 1408.47 1709.3 -238.617 1725.87 
12200500 -18844.1 2585.47 1481.53 1249.75 -87.0271 1252.77 
9021.5 2
12200502 -18621.5 3542.27 1442.87 1372.39 99.3939 1375.99 
12200500 -18263.1 2576.2 1491 1173.74 -18.7205 1173.89 
9022 2
12200502 -17908.1 3501.07 1458.6 1441.21 -83.2323 1443.61 
12200500 -17626.7 2652.2 1504.8 1285.66 153.535 1294.79 
9022.5 2
12200502 -17326.3 3522.13 1474.2 1175.35 42.5589 1176.12 
12200500 -17113.5 2674.93 1495.73 1036.77 45.9259 1037.78 
9023 2
12200502 -16732.3 3547.53 1521.73 1200 51.3131 1201.1 
12200500 -16530.3 2676 1556.13 1178.05 2.15488 1178.05 
9023.5 2
12200502 -16036.3 3629.06 1462.75 1359.29 159.237 1368.58 
12200500 -15893.3 2744.25 1546.44 1244.18 133.301 1251.3 
9024 2
12200502 -15405.7 3689.8 1521.33 1234.14 118.86 1239.85 
12200500 -15229 2720.67 1561.07 1300.02 -46.1513 1300.84 
9024.5 2
12200502 -14749.7 3734.13 1534.2 1325.25 89.5623 1328.28 
12200500 -14576 2765.47 1546.13 1319.19 90.5051 1322.29 
9025 2
12200502 -14076.2 3735.4 1552 1360.54 2.55892 1360.54 
12200500 -14006.3 2863.4 1544.73 1150.84 197.845 1167.72 
9025.5 2
12200502 -13454 3822.87 1539.07 1256.97 176.7 1269.33 
12200500 -13374.6 2985.8 1569.73 1276.23 247.273 1299.96 
9026 2
12200502 -12830.1 3962.33 1543.53 1257.93 281.183 1288.97 
12200500 -12747.7 3085.13 1572.93 1263.98 200.269 1279.75 
9026.5 2
12200502 -12222.3 4021.93 1518.6 1227.88 120.404 1233.77 
12200500 -12143.4 3201.73 1537.33 1220.74 235.556 1243.26 
9027 2
12200502 -11541.2 4134.69 1542.5 1330.11 220.223 1348.22 
12200500 -11528.8 3254.94 1527.5 1200.49 103.914 1204.98 
9027.5 2
12200502 -10926.5 4244.73 1537.73 1202.97 215.354 1222.09 
12200500 -10888.5 3347.53 1535.13 1252.87 181.205 1265.91 
9028 2
12200502 -10314.7 4360.2 1501.87 1235.96 233.266 1257.78 
12200500 -10258.9 3375.67 1481.33 1271.92 56.835 1273.19 
9028.5 2
12200502 -9804.33 4431.87 1436.13 1031.11 144.781 1041.23 
12200500 -9592.07 3491.87 1475.67 1347.21 234.747 1367.5 
9029 2
12200502 -9223.47 4555.6 1486.4 1173.47 249.966 1199.8 
12200500 -8978.53 3600.47 1466.67 1239.46 219.394 1258.73 
9029.5 2
12200502 -8618.73 4653.47 1490.33 1221.68 197.71 1237.58 
12200500 -8417.4 3595.33 1465.47 1133.6 -10.3704 1133.65 
9030 2
12200502 -7999.8 4751.8 1508.2 1250.37 198.653 1266.05 
12200500 -7835.93 3664.47 1481.07 1174.68 139.663 1182.95 
9030.5 2
12200502 -7445.62 4716.75 1516.31 1082.37 -68.457 1084.54 
12200500 -7196.06 3600.19 1538.12 1249.75 -125.545 1256.04 
9031 2
12200502 -6645.13 4622.07 1475.13 1566.52 -185.29 1577.44 
12200500 -6860.13 3529.4 1551.27 657.396 -138.527 671.832 
9031.5 2
12200502 -6041.8 4557.53 1328.8 1216.4 -130.108 1223.34 
12200500 -6028.8 3656.8 1311.2 1676.08 256.855 1695.64 
9032 2
12200502 -5570.53 4506.8 1172.27 952.054 -102.492 957.555 
12200500 -5342.6 3686.8 1267.67 1386.26 60.6061 1387.59 
9032.5 2
12200502 -4671.53 4345.07 1506.6 1816.16 -326.734 1845.32 
12200500 -4562.8 3558.8 1466.2 1575.35 -258.586 1596.44 
9033 2
12200502 -3828.8 4264.07 1654.73 1702.49 -163.636 1710.34 
12200500 -4045.07 3461.73 1671.73 1045.93 -196.094 1064.15 
9033.5 2
12200502 -3201.8 4164.33 1644.6 1266.67 -201.481 1282.59 
12200500 -3378.53 3327.53 1760.53 1346.53 -271.111 1373.55 
9034 2
12200502 -2662.75 4219.94 1671.69 1052.83 108.602 1058.42 
12200500 -2771.69 3263.25 1751.62 1185.25 -125.553 1191.88 
9034.5 2
12200502 -2070.53 4118.8 1706.53 1158.94 -197.921 1175.72 
12200500 -2281.6 3114.73 1677.07 959.075 -290.639 1002.15 
9035 2
12200502 -1530.27 4048.13 1689.67 1091.45 -142.761 1100.74 
12200500 -1721.87 3003.33 1728.93 1130.77 -225.051 1152.95 
9035.5 2
12200502 -980.6 3862.93 1691.47 1110.44 -374.141 1171.77 
12200500 -1140.6 2738 1675.13 1174.28 -536.027 1290.83 
9036 2
12200502 -468 3581.87 1687.13 1035.56 -567.811 1181.01 
12200500 -613.467 2574.8 1701.53 1064.92 -329.697 1114.79 
9036.5 2
12200502 197.4 3441.33 1674.67 1344.24 -283.906 1373.9 
12200500 43.8667 2409.47 1744.33 1327.95 -334.007 1369.31 
9037 2
12200502 880.625 3219.69 1710.94 1334.42 -432.902 1402.89 
12200500 610.562 2218.69 1688.56 1106.83 -372.616 1167.87 
9037.5 2
12200502 1529.27 2930.33 1751.87 1269.36 -566.251 1389.93 
12200500 1245.47 2113.47 1548.67 1242.47 -205.912 1259.42 
9038 2
12200502 2041 2711.47 1729.87 1033.8 -442.155 1124.39 
12200500 1705.67 1795.27 1476.6 929.697 -642.828 1130.29 
9038.5 2
12200502 2352.93 2430.33 1672 630.168 -567.946 848.337 
12200500 2199.73 1443.13 1456.07 998.114 -711.38 1225.68 
9039 2
12200502 2895.27 2072.27 1623.53 1095.62 -723.367 1312.88 
12200500 2780.93 1041.47 1522.53 1174.14 -811.448 1427.25 
9039.5 2
12200502 3464.33 1638 1537.87 1149.63 -877.306 1446.14 
12200500 3517.67 538.733 1701.27 1488.35 -1015.62 1801.85 
9040 2
12200502 4016.53 1299.4 1530.2 1115.56 -684.04 1308.58 
12200500 3992.2 333.733 1678.13 958.653 -414.141 1044.28 
9040.5 2
12200502 4608.38 830.562 1607.12 1155.94 -915.698 1474.69 
12200500 4479.06 -57 1763.38 950.903 -763.151 1219.27 
9041 2
12200502 5161.27 470.4 1576.47 1081.98 -704.819 1291.3 
12200500 4875.73 -396.8 1738.8 776.264 -664.971 1022.14 
9041.5 2
12200502 5671.6 -5.86667 1650.47 1030.98 -962.155 1410.2 
12200500 5334.4 -630.867 1689.07 926.599 -472.862 1040.28 
9042 2
12200502 6127 -423.067 1651.8 920 -842.828 1247.7 
12200500 5840.4 -1029.07 1649.8 1022.22 -804.444 1300.8 
9042.5 2
12200502 6609.93 -872.133 1688.67 973.656 -905.376 1329.55 
12200500 6278.47 -1504.87 1705.53 883.199 -959.274 1303.94 
9043 2
12200502 7049.53 -1247 1667.2 888.081 -757.306 1167.13 
12200500 6798.53 -1901.93 1661.53 1050.64 -802.155 1321.85 
9043.5 2
12200502 7656 -1694.8 1663 1225.19 -904.646 1522.98 
12200500 7312 -2353.27 1582.13 1037.31 -911.785 1381.07 
9044 2
12200502 8207.12 -2087.56 1692.88 1076.42 -767.114 1321.79 
12200500 7855.88 -2778.06 1648.75 1062.26 -829.679 1347.87 
9044.5 2
12200502 8653.67 -2528.73 1725.4 873.858 -863.348 1228.41 
12200500 8350.47 -3188.93 1643.4 967.89 -804.053 1258.3 
9045 2
12200502 9180.93 -2936.47 1659.07 1065.19 -823.704 1346.52 
12200500 8901 -3641.93 1659.2 1112.19 -915.152 1440.3 
9045.5 2
12200502 9587.47 -3336.33 1645.67 821.279 -807.811 1151.98 
12200500 9247.93 -4021.07 1635.4 700.875 -765.926 1038.2 
9046 2
12200502 10027.7 -3744.4 1626.53 889.428 -824.377 1212.72 
12200500 9611.47 -4501.67 1632.93 734.411 -970.909 1217.38 
9046.5 2
12200502 10450.5 -4125.13 1547.33 854.141 -769.158 1149.42 
12200500 9924.53 -4964.87 1613.73 632.458 -935.758 1129.44 
9047 2
12200502 10839.9 -4720.81 1574.19 760.433 -1163.44 1389.91 
12200500 10360.9 -5386.38 1607.94 852.352 -823.258 1185.01 
9047.5 2
12200502 11232.3 -5136.67 1650.73 767.89 -813.805 1118.9 
12200500 10814.7 -5806.87 1558.87 888.054 -822.88 1210.69 
9048 2
12200502 11765.2 -5636.13 1667.6 1074.46 -1006.99 1472.58 
12200500 11227.5 -6325 1609.47 832.258 -1044.62 1335.62 
9048.5 2
12200502 12360.4 -6162.67 1682.53 1197.59 -1059.42 1598.93 
12200500 11741.4 -6829.27 1653.47 1033.94 -1014.62 1448.61 
9049 2
12200502 12810.7 -6584.67 1701.47 909.764 -852.525 1246.78 
12200500 12197.7 -7329.47 1706.27 921.751 -1010.51 1367.75 
9049.5 2
12200502 13379.3 -6960.47 1763.2 1148.69 -759.192 1376.9 
12200500 12668.1 -7699.07 1754.2 950.438 -746.667 1208.65 
9050 2
12200502 13776.2 -7347.2 1738.13 801.751 -781.279 1119.47 
12200500 13040.9 -8130 1724.33 753.131 -870.572 1151.13 
9050.5 2
12200502 14281.5 -7721.56 1722.5 986.914 -731.177 1228.26 
12200500 13456.9 -8575.88 1681.94 812.508 -870.85 1191.03 
9051 2
12200502 14777.9 -8196.87 1679.87 971.494 -930.145 1344.98 
12200500 13933.1 -9123.33 1742.4 931.76 -1071.35 1419.85 
9051.5 2
12200502 15265.9 -8735 1702.33 985.859 -1087.14 1467.58 
12200500 14465 -9589.8 1715.27 1074.61 -942.357 1429.28 
9052 2
12200502 15805.8 -9093 1775.47 1088.44 -721.774 1306.01 
12200500 15000.1 -10099.7 1827.6 1078.9 -1028.09 1490.3 
9052.5 2
12200502 16263.5 -9364.13 1748.8 924.579 -547.744 1074.65 
12200500 15467.2 -10434.9 1784.27 943.569 -677.037 1161.34 
9053 2
12200502 16729.5 -9870.53 1685.33 941.549 -1023.03 1390.36 
12200500 15961.1 -10769.6 1816.73 997.845 -676.229 1205.4 
9053.5 2
12200502 17157.9 -10422.9 1767.6 865.32 -1115.96 1412.14 
12200500 16454.8 -11247.2 1792.73 997.306 -964.848 1387.64 
9054 2
12200502 17754 -10861.9 1746.88 1164.32 -857.308 1445.9 
12200500 17028.8 -11650.9 1730.88 1121 -788.55 1370.56 
9054.5 2
12200502 18057.9 -11153 1715.53 594.781 -569.716 823.615 
12200500 17689.5 -11987.1 1680.53 1293.12 -657.787 1450.81 
9055 2
12200502 18611.8 -11528.4 1696.2 1118.92 -758.384 1351.72 
12200500 18526 -12409.3 1627.47 1689.83 -852.929 1892.89 
9055.5 2
12200502 19545.7 -11874.1 1750.13 1886.73 -698.451 2011.86 
12200500 18924.1 -12848.3 1662.27 804.31 -887.003 1197.37 
9056 2
12200502 20081.2 -12259.5 1758.4 1081.75 -778.451 1332.73 
12200500 19436.9 -13193.5 1701.13 1035.96 -697.239 1248.74 
9056.5 2
12200502 20464.9 -12541.4 1736 775.084 -569.562 961.851 
12200500 19863.7 -13515.1 1728.4 862.222 -649.697 1079.6 
9057 2
12200502 20881.3 -12875.4 1739.87 841.347 -674.747 1078.49 
12200500 20383.9 -13875.5 1724.6 1050.77 -728.081 1278.37 
9057.5 2
12200502 21339.6 -13083.9 1756.38 894.979 -407.178 983.25 
12200500 20858.2 -14139.8 1694.38 926.53 -516.178 1060.61 
9058 2
12200502 21861.3 -13301.1 1773 1021.08 -425.033 1106.01 
12200500 21343.9 -14374.5 1599.13 950.326 -459.328 1055.51 
9058.5 2
12200502 22542.6 -13621.7 1663.47 1376.3 -647.677 1521.08 
12200500 21938.8 -14567.7 1553.8 1201.89 -390.303 1263.67 
9059 2
12200502 23111.1 -13875.4 1557.67 1148.42 -512.593 1257.62 
12200500 22542.9 -14685.9 1506.6 1220.47 -238.923 1243.64 
9059.5 2
12200502 23789.7 -14163.5 1598.93 1370.91 -582.088 1489.37 
12200500 23232.3 -14813.3 1531.87 1392.59 -257.239 1416.15 
9060 2
12200502 24379.5 -14333.9 1682.07 1191.52 -344.108 1240.21 
12200500 23971.2 -15080.5 1655.6 1492.79 -539.933 1587.44 
9060.5 2
12200502 24911.3 -14617.9 1669.88 1038.76 -554.704 1177.59 
12200500 24383.6 -15109.4 1736.69 805.518 -56.3314 807.485 
9061 2
12200502 25437.3 -14746.8 1688.47 1029.39 -252.299 1059.86 
12200500 24961.3 -15394 1679.87 1130.54 -556.996 1260.31 
9061.5 2
12200502 25950.7 -15030.5 1684.13 1037.17 -573.199 1185.02 
12200500 25470.4 -15618.1 1608.53 1028.42 -452.66 1123.63 
9062 2
12200502 26531.7 -15272.5 1657.07 1173.6 -488.754 1271.31 
12200500 26090.7 -15769.2 1557.73 1253.06 -305.32 1289.72 
9062.5 2
12200502 27102 -15546.9 1646.8 1152.19 -554.478 1278.67 
12200500 26768.5 -16074.5 1625.73 1369.29 -616.7 1501.76 
9063 2
12200502 27717.7 -15831.5 1640.8 1243.77 -574.815 1370.17 
12200500 27352.3 -16378.2 1705.67 1179.39 -613.603 1329.47 
9063.5 2
12200502 28194.1 -16096.7 1687.13 960.484 -534.812 1099.34 
12200500 27937.1 -16633.2 1773.27 1179.03 -514.113 1286.25 
9064 2
12200502 28843.2 -16257.1 1747.12 1267.94 -313.265 1306.06 
12200500 28392.2 -16727.4 1738.25 888.908 -183.936 907.739 
9064.5 2
12200502 29360.5 -16406.7 1739.93 1012.17 -292.776 1053.66 
12200500 28895.6 -16869.3 1758.87 985.152 -277.674 1023.54 
9065 2
12200502 29893.1 -16519.3 1713.53 1075.96 -227.475 1099.74 
12200500 29546.7 -17053.5 1704.07 1315.29 -372.121 1366.91 
9065.5 2
12200502 30448.1 -16700.5 1681.87 1121.35 -366.061 1179.58 
12200500 30106.9 -17262.9 1653.93 1131.72 -423.165 1208.24 
9066 2
12200502 31038.5 -16803.3 1603.67 1192.73 -207.542 1210.65 
12200500 30695.9 -17503.7 1573 1189.9 -486.465 1285.5 
9066.5 2
12200502 31655.5 -17034.4 1486.47 1246.33 -466.936 1330.93 
12200500 31325.1 -17785.5 1490.4 1271.11 -569.158 1392.72 
9067 2
12200502 32365.5 -17285.1 1500.13 1434.48 -506.532 1521.28 
12200500 32040.2 -17956.7 1437.73 1444.71 -345.859 1485.54 
9067.5 2
12200502 32996.8 -17576.4 1634.5 1232.97 -568.831 1357.86 
12200500 32836.2 -18246.9 1614.62 1554.79 -566.813 1654.88 
9068 2
12200502 33702.5 -17676.5 1633.87 1380.93 -195.874 1394.75 
12200500 33448.7 -18398.5 1642.87 1198.6 -296.787 1234.8 
9068.5 2
12200502 34230.3 -17873.5 1684.6 1066.4 -398.114 1138.29 
12200500 34067.6 -18512.9 1689.93 1250.24 -230.976 1271.39 
9069 2
12200502 34850.7 -18019.3 1684 1253.33 -294.411 1287.45 
12200500 34649.6 -18691.3 1663.2 1175.76 -360.404 1229.75 
9069.5 2
12200502 35392.1 -18271.3 1674.2 1093.6 -509.226 1206.35 
12200500 35171.9 -18929.1 1660.6 1055.22 -480.404 1159.43 
9070 2
12200502 35921.9 -18497.5 1677.87 1068.15 -456.048 1161.43 
12200500 35748.3 -19150.3 1635.47 1162.1 -446.102 1244.78 
9070.5 2
12200502 36470.4 -18758.2 1655.47 1108.15 -526.599 1226.91 
12200500 36297.4 -19427.7 1662.47 1109.23 -560.269 1242.69 
9071 2
12200502 37102.3 -18971.8 1667.12 1231.8 -416.277 1300.24 
12200500 36975.3 -19751.2 1682.69 1321.47 -630.645 1464.24 
9071.5 2
12200502 37700.4 -19213.9 1689.27 1170.43 -473.94 1262.74 
12200500 37496.7 -19943.7 1758.2 1020.39 -376.802 1087.74 
9072 2
12200502 38271.9 -19467.8 1712.07 1154.61 -512.862 1263.39 
12200500 38166.3 -20194.5 1822.93 1352.59 -506.667 1444.37 
9072.5 2
12200502 38830.8 -19786.6 1777.33 1129.02 -644.04 1299.8 
12200500 38633.1 -20490.9 1847.13 943.165 -598.653 1117.11 
9073 2
12200502 39335.5 -20072.3 1748.13 1019.66 -577.239 1171.72 
12200500 39086.1 -20777.5 1719.4 915.017 -578.99 1082.81 
9073.5 2
12200502 39888.7 -20407.9 1680.07 1117.44 -677.845 1306.96 
12200500 39611.8 -21051.7 1706.4 1062.09 -553.939 1197.86 
9074 2
12200502 40607.4 -20669.2 1657.69 1403.85 -510.514 1493.79 
12200500 40142.2 -21402.4 1677.56 1035.91 -684.977 1241.9 
9074.5 2
12200502 41206.2 -21227.7 1732.33 1171.75 -1092.92 1602.33 
12200500 40777.3 -21894.8 1677.47 1242.82 -963.65 1572.65 
9075 2
12200502 41657 -21454 1744.47 910.707 -457.104 1018.99 
12200500 41195.3 -22169.4 1693.27 844.579 -554.747 1010.47 
9075.5 2
12200502 42193 -21717.7 1724.87 1082.83 -532.795 1206.81 
12200500 41725.3 -22480.9 1632.13 1070.71 -629.36 1241.98 
9076 2
12200502 42674.3 -22056.5 1674.4 972.256 -684.31 1188.93 
12200500 42292.5 -22722.8 1584.93 1145.86 -488.62 1245.69 
9076.5 2
12200502 43182.6 -22319.3 1599.13 1026.94 -531.044 1156.12 
12200500 42885.1 -23076.5 1529.67 1197.17 -714.613 1394.24 
9077 2
12200502 43763.6 -22598.3 1642.73 1171.37 -562.366 1299.37 
12200500 43607.2 -23336.4 1591.27 1455.78 -523.925 1547.19 
9077.5 2
12200502 44441.9 -22887.2 1666.88 1324.76 -564.421 1439.98 
12200500 44199.4 -23622.8 1651 1156.71 -559.399 1284.88 
9078 2
12200502 44993.3 -23192.9 1712.8 1079.04 -598.206 1233.77 
12200500 44655.3 -23993.2 1688.4 892.034 -724.829 1149.39 
9078.5 2
12200502 45473.5 -23384.1 1748 970.101 -386.128 1044.12 
12200500 45251.7 -24209.1 1723.47 1204.85 -436.229 1281.39 
9079 2
12200502 45880 -23823.4 1721.4 821.279 -887.542 1209.23 
12200500 45692.9 -24586.4 1714.93 891.313 -762.155 1172.74 
9079.5 2
12200502 46239.4 -23791.3 1710.87 726.061 64.7811 728.945 
12200500 46316.1 -24539.7 1712.2 1259.12 94.2761 1262.65 
9080 2
12200502 46743.3 -24032.1 1704.6 1018.05 -486.33 1128.25 
12200500 46619.2 -24554.6 1681.93 612.256 -30.0337 612.992 
9080.5 2
12200502 47310.7 -24259.7 1635.87 1146.13 -459.933 1234.97 
12200500 47145.2 -24756.9 1642 1062.63 -408.754 1138.53 
