# Supplementary material for: Intrinsic group behaviour II: On the dependence of triad spatial dynamics on social and personal features; and on the effect of social interaction on small group dynamics
Source: PLoS One. 2019 Dec 3;14(12):e0225704. doi: 10.1371/journal.pone.0225704 (PMC6890182; doi:10.1371/journal.pone.0225704)
Supplement: S2 Data Set — (ZIP) [file pone.0225704.s002.zip › set_2_nint/group_traj_dyas_noint/traj_2_0508_27.dat]

2 12203500 12203602 0 1 0 0 2 0 1 30 30 30 1822.15 1873.4 1770.91 
9035.5 1
12203500 5522.75 -1905.12 1716.12 0 0 0 
9036 1
12203500 5682.33 -1771.13 1706.8 421.064 353.54 549.805 
9036.5 2
12203602 6146 -2429 1719 0 0 0 
12203500 6236.53 -1687.67 1637.27 1119.6 168.62 1132.22 
9037 2
12203602 6283.31 -2385.44 1789 488.657 155.027 512.658 
12203500 6909.12 -1847.69 1723.88 1313.66 -312.541 1350.32 
9037.5 2
12203602 6822.6 -2588.73 1839.53 1055.36 -397.839 1127.85 
12203500 7485.8 -2120.53 1655 1128.52 -533.945 1248.46 
9038 2
12203602 7607.2 -2712.6 1815.2 1585.05 -250.236 1604.68 
12203500 8362.4 -2440.07 1667.47 1770.91 -645.522 1884.89 
9038.5 2
12203602 8246.53 -3167.67 1800.47 1291.58 -919.327 1585.35 
12203500 8793.27 -2845.8 1700.13 870.438 -819.663 1195.62 
9039 2
12203602 8671.73 -3525.4 1794.67 858.99 -722.694 1122.56 
12203500 9314.33 -3288.2 1706.73 1052.66 -893.737 1380.89 
9039.5 2
12203602 9138.53 -3928 1823.67 943.03 -813.333 1245.32 
12203500 9827.73 -3648.33 1699.33 1037.17 -727.542 1266.9 
9040 2
12203602 9664.53 -4275 1803.93 1062.63 -701.01 1273.02 
12203500 10434.5 -4043.4 1665 1225.72 -798.114 1462.66 
9040.5 2
12203602 10298.7 -4605.62 1758.38 1238.58 -645.752 1396.81 
12203500 10935.8 -4519.31 1624.25 979.069 -929.517 1350.03 
9041 2
12203602 10787.6 -5009.53 1766.73 956.776 -790.427 1241.05 
12203500 11384.2 -5046 1673 877.593 -1030.7 1353.7 
9041.5 2
12203602 11361.9 -5389.07 1839.07 1160.13 -766.734 1390.61 
12203500 11993.6 -5580.53 1668.13 1231.11 -1079.87 1637.6 
9042 2
12203602 11865.1 -6044.53 1852.2 1016.57 -1324.18 1669.38 
12203500 12554.2 -6054.67 1670.27 1132.53 -957.845 1483.27 
9042.5 2
12203602 12449.6 -6605.73 1901.53 1178.49 -1131.45 1633.72 
12203500 13086.1 -6593.87 1724.13 1072.31 -1087.1 1526.97 
9043 2
12203602 12836.5 -7168.8 1861.33 781.684 -1137.51 1380.2 
12203500 13575.1 -7100.07 1799.53 987.879 -1022.63 1421.85 
9043.5 2
12203602 13210.2 -7587.67 1827.33 754.882 -846.195 1133.97 
12203500 14009.7 -7469.73 1743.33 878.114 -746.801 1152.73 
9044 2
12203602 13713.3 -8037.44 1819.75 982.642 -878.459 1318.06 
12203500 14465.9 -7947 1744.44 891.024 -932.161 1289.51 
9044.5 2
12203602 14333.7 -8570.73 1806.53 1214 -1043.63 1600.93 
12203500 15066.3 -8592.93 1693.13 1174.81 -1264.06 1725.7 
9045 2
12203602 14876.5 -9165.67 1811.33 1096.7 -1201.89 1627.05 
12203500 15492.4 -9158.73 1742.27 860.875 -1143.03 1430.95 
9045.5 2
12203602 15371.1 -9787.2 1885 999.057 -1255.62 1604.59 
12203500 15968.9 -9607.2 2009.07 962.559 -905.993 1321.87 
9046 2
12203602 15821.5 -10210.2 1875 909.899 -854.545 1248.26 
12203500 16551 -9960.27 1877.4 1176.03 -713.266 1375.42 
9046.5 2
12203602 16253.8 -10642 1851.2 873.401 -872.323 1234.41 
12203500 16894.7 -10321 1821.2 694.276 -728.754 1006.53 
9047 2
12203602 16805.4 -11097.4 1863.38 1077.29 -889.404 1397 
12203500 17446.6 -10715.4 1831.38 1078.04 -770.264 1324.95 
9047.5 2
12203602 17421.2 -11530 1847.87 1205.14 -846.624 1472.8 
12203500 18156.1 -11058.3 1781.73 1388.34 -671.021 1542 
9048 2
12203602 18112.6 -11857.9 1846.47 1393.95 -661.022 1542.74 
12203500 18879.5 -11349.9 1736.07 1458.47 -587.903 1572.5 
9048.5 2
12203602 18908.6 -12129.5 1801.93 1601.61 -546.613 1692.32 
12203500 19630.7 -11779.5 1757.27 1511.47 -864.52 1741.24 
9049 2
12203602 19423.3 -12501.1 1800.2 1039.87 -750.707 1282.53 
12203500 20122.6 -12171.8 1741.2 993.805 -792.458 1271.08 
9049.5 2
12203602 19936.6 -12794.2 1824.07 1036.9 -592.054 1194.02 
12203500 20617.9 -12537.7 1776.2 1000.54 -739.125 1243.94 
9050 2
12203602 20395 -13234.3 1818.27 926.061 -889.158 1283.82 
12203500 21006.4 -12898.7 1775.6 784.916 -729.293 1071.43 
9050.5 2
12203602 20960.7 -13552.9 1840.12 1104.86 -622.274 1268.04 
12203500 21480.6 -13200.9 1725.44 926.221 -590.251 1098.31 
9051 2
12203602 21494.8 -13846.1 1802.2 1045.23 -573.769 1192.36 
12203500 21934.3 -13443.9 1740.33 887.883 -475.652 1007.26 
9051.5 2
12203602 22098.8 -14094.9 1793.27 1220.2 -502.492 1319.62 
12203500 22560.9 -13690.7 1648.87 1265.86 -498.586 1360.51 
9052 2
12203602 22740.6 -14426.7 1720.73 1293.95 -668.952 1456.64 
12203500 23112.6 -14005.7 1633.67 1112.23 -635.081 1280.78 
9052.5 2
12203602 23302.9 -14669.7 1749.47 1135.89 -490.909 1237.43 
12203500 23891.3 -14189 1699 1573.06 -370.236 1616.05 
9053 2
12203602 24003.2 -14984.5 1772.07 1414.81 -635.96 1551.18 
12203500 24520.9 -14413.3 1705.47 1271.92 -453.199 1350.25 
9053.5 2
12203602 24523.1 -15319.1 1796.07 1050.24 -675.96 1248.97 
12203500 25122.3 -14679.6 1712 1214.95 -537.912 1328.7 
9054 2
12203602 25177.6 -15454.7 1803.62 1278.31 -264.884 1305.47 
12203500 25708.6 -14883.3 1701.56 1145.23 -397.876 1212.38 
9054.5 2
12203602 25794.6 -15700 1812.87 1207.51 -480.064 1299.44 
12203500 26352.4 -15122.9 1688.73 1259.83 -468.925 1344.27 
9055 2
12203602 26444.3 -15988.9 1798.8 1312.59 -583.569 1436.47 
12203500 26923.5 -15498.3 1626.73 1153.8 -758.249 1380.65 
9055.5 2
12203602 27071.7 -16358.1 1819.13 1267.34 -745.859 1470.53 
12203500 27593.3 -15911.7 1655.6 1353 -835.286 1590.06 
9056 2
12203602 27764.1 -16696.5 1887.47 1398.79 -683.636 1556.91 
12203500 28215.1 -16134 1715.07 1256.16 -449.024 1334 
9056.5 2
12203602 28261.7 -16905.7 1846.8 1005.39 -422.761 1090.66 
12203500 28743.4 -16388.1 1828.6 1067.34 -513.266 1184.34 
9057 2
12203602 28851.7 -17160.7 1811.6 1191.92 -515.152 1298.48 
12203500 29347.7 -16652.2 1777.33 1220.88 -533.603 1332.39 
9057.5 2
12203602 29545.4 -17456.4 1795.25 1354.89 -577.425 1472.8 
12203500 29870.4 -16834.8 1785 1020.78 -356.665 1081.3 
9058 2
12203602 30221.5 -17675.2 1733.6 1322.95 -428.229 1390.53 
12203500 30565.7 -16950.4 1726.73 1360.78 -226.199 1379.45 
9058.5 2
12203602 30926.5 -17923.1 1670 1424.38 -500.875 1509.88 
12203500 31289.9 -17269.3 1618 1462.9 -644.31 1598.5 
9059 2
12203602 31538.2 -18176.6 1602.53 1235.69 -512.054 1337.58 
12203500 31961.8 -17577.5 1607.33 1357.44 -622.492 1493.37 
9059.5 2
12203602 32417.9 -18603.1 1690.47 1777.1 -861.684 1974.99 
12203500 32766.8 -17873.9 1736.13 1626.26 -598.923 1733.04 
9060 2
12203602 32982.8 -18872.5 1784.27 1141.28 -544.108 1264.35 
12203500 33503.3 -18058.3 1704.87 1487.95 -372.391 1533.84 
9060.5 2
12203602 33625.7 -19057.8 1825.44 1255.64 -361.882 1306.75 
12203500 34172.2 -18262.2 1696.5 1306.36 -398.283 1365.72 
9061 2
12203602 34337 -19261.7 1836.73 1392 -399.185 1448.11 
12203500 34757.4 -18558.5 1729.67 1145.23 -579.803 1283.64 
9061.5 2
12203602 34886.9 -19478.3 1853.2 1110.84 -437.441 1193.87 
12203500 35226.9 -18749.7 1727.53 948.552 -386.397 1024.23 
9062 2
12203602 35532 -19643.1 1887.8 1303.3 -333.064 1345.18 
12203500 35879.8 -19047.7 1676.53 1318.92 -602.02 1449.82 
9062.5 2
12203602 36164.5 -19958.9 1852.6 1277.71 -637.98 1428.13 
12203500 36554.9 -19286.6 1691.67 1363.91 -482.559 1446.76 
9063 2
12203602 36903.3 -20150.5 1859.27 1492.66 -387.071 1542.03 
12203500 37173.6 -19616.8 1704.33 1249.83 -667.071 1416.71 
9063.5 2
12203602 37637.8 -20395.3 1915.73 1480.78 -493.548 1560.86 
12203500 37857.2 -19856.1 1824.6 1378.23 -482.527 1460.25 
9064 2
12203602 38235.5 -20580.8 1925.19 1167.38 -362.142 1222.26 
12203500 38554.6 -20070.4 1869.62 1362.04 -418.441 1424.86 
9064.5 2
12203602 38866.5 -20814.9 1937.8 1234.77 -458.154 1317.03 
12203500 39095.5 -20270 1868.87 1058.52 -390.656 1128.31 
9065 2
12203602 39357.5 -21016 1960.87 992.054 -406.33 1072.04 
12203500 39766.1 -20555.9 1783.27 1354.88 -577.508 1472.83 
9065.5 2
12203602 39825.6 -21210.7 1925.33 945.589 -393.266 1024.11 
12203500 40205 -20870.5 1648.33 886.599 -635.556 1090.87 
9066 2
12203602 40296.1 -21400.6 1891.93 950.438 -383.704 1024.97 
12203500 40712.7 -20968.7 1530.67 1025.59 -198.384 1044.6 
9066.5 2
12203602 40954.1 -21629.1 1892.8 1329.43 -461.684 1407.31 
12203500 41352.7 -21139.7 1507.33 1293.06 -345.589 1338.45 
9067 2
12203602 41830.4 -21936.5 1884.4 1770.24 -621.01 1876 
12203500 42231.9 -21504.1 1577.6 1776.16 -736.027 1922.62 
9067.5 2
12203602 42816 -22657.9 1830.44 1925 -1408.87 2385.49 
12203500 43139 -22091.2 1645.38 1771.61 -1146.72 2110.35 
9068 2
12203602 43377.1 -22945 1825.53 1098.11 -561.888 1233.52 
12203500 43805.9 -22492.1 1648.6 1305.15 -784.63 1522.85 
9068.5 2
12203602 44047.9 -23112.1 1903.53 1355.02 -337.643 1396.45 
12203500 44522.1 -22662.1 1655.6 1446.87 -343.3 1487.04 
9069 2
12203602 44632.7 -23471.3 1919.47 1181.55 -725.657 1386.59 
12203500 45085.7 -23015.7 1698.6 1138.45 -714.343 1344.01 
9069.5 2
12203602 45212.5 -23810.3 1855.33 1171.18 -684.714 1356.65 
12203500 45664.9 -23171.6 1706.67 1170.24 -315.017 1211.89 
9070 2
12203602 45829.8 -23905.5 1889.4 1244.62 -192.07 1259.36 
12203500 46377.5 -23299.4 1751.93 1436.69 -257.661 1459.62 
9070.5 2
12203602 46450.5 -24236.2 1879.4 1253.87 -668.013 1420.72 
12203500 46867.3 -23654.1 1740.33 989.495 -716.633 1221.75 
9071 2
12203602 46902.2 -24413.4 1851.19 880.669 -345.492 946.014 
12203500 47293.4 -24031 1712.12 830.491 -734.633 1108.78 
