# Supplementary material for: Intrinsic group behaviour II: On the dependence of triad spatial dynamics on social and personal features; and on the effect of social interaction on small group dynamics
Source: PLoS One. 2019 Dec 3;14(12):e0225704. doi: 10.1371/journal.pone.0225704 (PMC6890182; doi:10.1371/journal.pone.0225704)
Supplement: S2 Data Set — (ZIP) [file pone.0225704.s002.zip › set_2_nint/group_traj_dyas_noint/traj_2_0508_23.dat]

2 12184303 12184301 0 1 0 0 2 0 1 30 30 30 1757.83 1768.31 1747.35 
8923 1
12184301 7717.22 -3772.44 1575.33 0 0 0 
8923.5 2
12184303 8780 -3472.5 1551.88 0 0 0 
12184301 8060.53 -4257.53 1571.53 866.947 -1224.97 1500.72 
8924 2
12184303 9246.19 -3994.94 1690.62 1177.24 -1319.29 1768.17 
12184301 8696.06 -4612.38 1543.25 1241.27 -693.05 1421.64 
8924.5 2
12184303 9824.47 -4621.4 1640.13 1131.66 -1225.95 1668.42 
12184301 9211.6 -5023.73 1558.67 1008.88 -805.007 1290.69 
8925 2
12184303 10261.5 -5059.13 1627.6 882.963 -884.31 1249.65 
12184301 9762.33 -5628.4 1534.47 1112.59 -1221.55 1652.28 
8925.5 2
12184303 10797.7 -5526.8 1634 1083.23 -944.781 1437.36 
12184301 10375.3 -6077.33 1553.53 1238.38 -906.936 1534.97 
8926 2
12184303 11325.3 -6038.67 1679.13 1065.72 -1034.07 1484.95 
12184301 10891.3 -6586.4 1547.93 1042.42 -1028.42 1464.34 
8926.5 2
12184303 11894 -6697.2 1724.47 1148.96 -1330.37 1757.84 
12184301 11404.3 -7135.67 1614.47 1036.36 -1109.63 1518.33 
8927 2
12184303 12540.7 -7149.33 1775.2 1306.53 -913.401 1594.15 
12184301 12024.8 -7575.8 1608.07 1253.47 -889.158 1536.81 
8927.5 2
12184303 13064.1 -7592.62 1754.31 1020.13 -864.116 1336.93 
12184301 12545.3 -8231.25 1746.94 1014.64 -1277.68 1631.55 
8928 2
12184303 13696 -7989.53 1684.53 1236.67 -776.729 1460.36 
12184301 13010.1 -8860.33 1905.53 909.63 -1231.08 1530.68 
8928.5 2
12184303 14217.6 -8655.93 1643 1051.61 -1343.55 1706.17 
12184301 13506.5 -9438.6 1742.47 1000.81 -1165.86 1536.5 
8929 2
12184303 14610.7 -9375.33 1639.53 792.608 -1450.4 1652.84 
12184301 14061.1 -10091.4 1734.87 1118.15 -1316.13 1726.98 
8929.5 2
12184303 15182.2 -10032.2 1672.07 1154.48 -1327 1758.91 
12184301 14555.1 -10611 1747.93 997.98 -1049.7 1448.39 
8930 2
12184303 15507.6 -10518 1663.73 657.374 -981.414 1181.23 
12184301 15112 -11085.6 1773.93 1124.98 -958.788 1478.13 
8930.5 2
12184303 15976.9 -10927.5 1613.07 948.148 -827.34 1258.36 
12184301 15524.3 -11534.9 1751 832.997 -907.744 1232.02 
8931 2
12184303 16779.1 -11362.1 1675.56 1566.66 -848.812 1781.83 
12184301 16179.8 -12040.9 1698.44 1280.23 -988.289 1617.32 
8931.5 2
12184303 17255.9 -11864.8 1696.8 933.211 -983.708 1355.94 
12184301 16980.9 -12548.4 1587.67 1567.62 -993.077 1855.7 
8932 2
12184303 18138.5 -12161 1622.73 1783.03 -598.384 1880.76 
12184301 17613.5 -12969.9 1537.53 1278.11 -851.582 1535.83 
8932.5 2
12184303 18920.9 -12553.5 1575.67 1580.61 -792.862 1768.32 
12184301 18406.1 -13427.4 1647.53 1601.21 -924.175 1848.78 
8933 2
12184303 19511.3 -12917.3 1610.67 1192.59 -734.949 1400.87 
12184301 19040.3 -13739.1 1674 1281.21 -629.764 1427.62 
8933.5 2
12184303 20074.7 -13370.3 1754.47 1136.02 -913.306 1457.63 
12184301 19571.3 -14097.9 1739.53 1070.56 -723.387 1292.05 
8934 2
12184303 20613.8 -13631.7 1770.8 1089.02 -528.215 1210.37 
12184301 20234.2 -14409.1 1696.8 1339.12 -628.687 1479.36 
8934.5 2
12184303 21243.7 -14000.4 1753.81 1230.25 -720.003 1425.45 
12184301 20809.5 -14693.7 1603.25 1123.63 -555.77 1253.57 
8935 2
12184303 21797.5 -14227.9 1732 1081.6 -444.45 1169.36 
12184301 21477.7 -14998.3 1630.13 1305.01 -594.881 1434.2 
8935.5 2
12184303 22439.8 -14617.3 1689.67 1297.64 -786.667 1517.47 
12184301 22155.4 -15356.7 1585.8 1369.16 -724.175 1548.88 
8936 2
12184303 23259.9 -14907.5 1674.07 1656.84 -586.128 1757.46 
12184301 22980.7 -15571.7 1676.73 1667.34 -434.209 1722.95 
8936.5 2
12184303 23901.5 -15157.5 1720.13 1296.03 -505.185 1391.01 
12184301 23633.9 -15847.7 1668.87 1319.46 -557.71 1432.49 
8937 2
12184303 24557.2 -15480.9 1728.47 1324.71 -653.199 1477 
12184301 24294.6 -16112.1 1679.73 1334.81 -534.007 1437.67 
8937.5 2
12184303 25262.3 -15616.5 1697.67 1424.38 -273.939 1450.48 
12184301 24896.1 -16278.1 1736.8 1215.08 -335.354 1260.51 
8938 2
12184303 25972.9 -15831 1725.75 1388.03 -419.01 1449.89 
12184301 25616.1 -16639.1 1682.62 1406.24 -705.192 1573.15 
8938.5 2
12184303 26769.5 -16171.9 1681.07 1555.85 -665.885 1692.36 
12184301 26456 -16884.6 1611.8 1640.5 -479.443 1709.13 
8939 2
12184303 27558.5 -16475.4 1759.07 1593.94 -613.064 1707.77 
12184301 27257.5 -17170.9 1736.2 1619.12 -578.451 1719.35 
8939.5 2
12184303 28236.9 -16690.3 1844.2 1370.37 -434.074 1437.48 
12184301 28045 -17428.3 1776 1590.98 -520 1673.8 
8940 2
12184303 28938.8 -16846.5 1778.07 1415.19 -315.054 1449.83 
12184301 28675.9 -17656.6 1748.13 1271.91 -460.215 1352.61 
8940.5 2
12184303 29595.3 -16954.5 1776.27 1326.2 -218.047 1344 
12184301 29356.1 -17780.2 1695.93 1374.28 -249.697 1396.78 
8941 2
12184303 30224.8 -17252.5 1706.13 1271.78 -602.02 1407.08 
12184301 30096.8 -18062.7 1577.13 1496.3 -570.64 1601.42 
8941.5 2
12184303 31090.6 -17397.2 1625.62 1690.94 -282.658 1714.4 
12184301 30871.4 -18290.6 1492.06 1512.84 -445.231 1577 
8942 2
12184303 31804.7 -17670.5 1544.87 1394.73 -533.748 1493.38 
12184301 31757.5 -18543.2 1404.53 1730.78 -493.311 1799.71 
8942.5 2
12184303 32614.2 -17838.7 1688 1635.42 -339.933 1670.38 
12184301 32475.4 -18781.5 1598.87 1450.24 -481.347 1528.03 
8943 2
12184303 33512.1 -18000.4 1732.73 1813.87 -326.599 1843.04 
12184301 33341.1 -18924.1 1743.87 1748.82 -288.081 1772.39 
8943.5 2
12184303 34305.4 -18217.3 1719.13 1602.69 -438.114 1661.5 
12184301 34083.4 -18990.2 1720.27 1499.66 -133.603 1505.6 
8944 2
12184303 34916 -18489.5 1733.53 1233.54 -550.034 1350.61 
12184301 34728.9 -19139.4 1735.13 1304.11 -301.414 1338.49 
8944.5 2
12184303 35699.8 -18693.4 1751.87 1580.24 -411.022 1632.82 
12184301 35346.8 -19338.3 1761.47 1245.7 -400.941 1308.63 
8945 2
12184303 36450.8 -18953.6 1681.81 1466.7 -508.252 1552.27 
12184301 36080.6 -19562.8 1697.38 1433.13 -438.566 1498.73 
8945.5 2
12184303 37141.6 -19318.4 1687.47 1349.32 -712.451 1525.86 
12184301 36920.5 -19941.1 1716.93 1640.44 -738.908 1799.17 
8946 2
12184303 37725.5 -19554.4 1740.4 1179.66 -476.768 1272.37 
12184301 37631.9 -20171.2 1821.73 1437.31 -464.781 1510.59 
8946.5 2
12184303 38688.2 -19926.6 1834.27 1944.78 -751.919 2085.08 
12184301 38478.1 -20484.9 1852.93 1709.36 -633.67 1823.03 
8947 2
12184303 39412.5 -20283.5 1860.27 1463.3 -721.077 1631.32 
12184301 39079.8 -20764.6 1867.07 1215.62 -565.118 1340.56 
8947.5 2
12184303 40098.4 -20615.2 1783.4 1385.59 -670.034 1539.09 
12184301 39674.1 -21147.8 1747 1200.67 -774.141 1428.6 
8948 2
12184303 40957.2 -21019 1766.47 1734.95 -815.758 1917.16 
12184301 40369.4 -21511.4 1678.8 1404.58 -734.545 1585.06 
8948.5 2
12184303 41752.7 -21290.8 1760.25 1553.69 -530.762 1641.84 
12184301 40983.9 -21701.4 1680.62 1200.15 -371.045 1256.2 
8949 2
12184303 42494.1 -21447.1 1823.33 1450.97 -305.903 1482.87 
12184301 41693.3 -21858.2 1663.27 1388.24 -306.898 1421.76 
8949.5 2
12184303 43177.7 -21675.5 1806.33 1375.45 -459.691 1450.24 
12184301 42590.7 -22454.7 1678.13 1805.63 -1200.13 2168.09 
8950 2
12184303 43824.2 -21982.2 1808.13 1303.36 -618.28 1442.57 
12184301 43415.7 -22887.3 1677.27 1663.44 -872.177 1878.22 
8950.5 2
12184303 44627.5 -22492.9 1751.2 1622.9 -1031.65 1923.04 
12184301 44205.1 -22999 1655.8 1594.75 -225.724 1610.64 
8951 2
12184303 45317 -22718.3 1753.47 1392.86 -455.354 1465.4 
12184301 44887.1 -23227 1693.33 1377.64 -460.606 1452.6 
8951.5 2
12184303 46008.2 -22772 1797.4 1396.36 -108.552 1400.58 
12184301 45546.8 -23606.7 1719.87 1332.79 -767.138 1537.8 
8952 2
12184303 46618.7 -23098.6 1749.25 1190.03 -636.574 1349.6 
12184301 46169.1 -23800 1706.38 1212.99 -376.738 1270.15 
8952.5 2
12184303 47180.5 -23704.7 1709.53 1097.36 -1183.8 1614.18 
12184301 46778.3 -24041.9 1724.07 1189.98 -472.526 1280.37 
8953 1
12184303 47521.3 -24209.2 1705 688.485 -1019.26 1230 
