# Supplementary material for: Intrinsic group behaviour II: On the dependence of triad spatial dynamics on social and personal features; and on the effect of social interaction on small group dynamics
Source: PLoS One. 2019 Dec 3;14(12):e0225704. doi: 10.1371/journal.pone.0225704 (PMC6890182; doi:10.1371/journal.pone.0225704)
Supplement: S2 Data Set — (ZIP) [file pone.0225704.s002.zip › set_2_nint/group_traj_dyas_noint/traj_2_0508_21.dat]

2 12175102 12175100 0 1 0 0 2 0 1 40 40 40 1748.86 1772 1725.72 
8871 1
12175100 7038.38 3874.92 1618 0 0 0 
8871.5 2
12175102 8317.67 2225.73 1410.27 0 0 0 
12175100 7367.93 3142.73 1618 713.309 -1584.83 1737.95 
8872 2
12175102 8527.13 1501.73 1486.67 423.165 -1462.63 1522.61 
12175100 7558.33 2320.2 1611.67 384.646 -1661.68 1705.62 
8872.5 2
12175102 8912.27 910.867 1496.6 778.047 -1193.67 1424.85 
12175100 7760 1541.33 1537.2 407.407 -1573.47 1625.36 
8873 2
12175102 9114.2 209.467 1507.87 407.946 -1416.97 1474.52 
12175100 7997 769.133 1548.93 478.788 -1560 1631.82 
8873.5 2
12175102 9271.62 -421.062 1474.81 307.471 -1231.5 1269.31 
12175100 8314.12 37.6875 1534.56 619.385 -1428.61 1557.1 
8874 2
12175102 9568.87 -1073.87 1442.73 581.686 -1277.5 1403.7 
12175100 8718.53 -689.067 1551.6 791.406 -1422.22 1627.58 
8874.5 2
12175102 10254.4 -1722.73 1667.2 1384.92 -1310.84 1906.91 
12175100 8937.87 -1437.13 1647.8 443.098 -1511.25 1574.86 
8875 2
12175102 10612.3 -2348.67 1775.6 722.963 -1264.51 1456.59 
12175100 9295.4 -2146.6 1682.2 722.29 -1433.27 1604.98 
8875.5 2
12175102 10916.3 -2753.8 1748.4 614.141 -818.451 1023.25 
12175100 9630 -2876.73 1675.47 675.96 -1475.02 1622.53 
8876 2
12175102 11278.4 -3139.2 1678.6 731.582 -778.586 1068.37 
12175100 10002.1 -3436.33 1639.93 751.785 -1130.51 1357.65 
8876.5 2
12175102 11531.7 -3550.13 1618.67 511.785 -830.168 975.245 
12175100 10347.3 -4038.53 1662.93 697.239 -1216.57 1402.2 
8877 2
12175102 11821.9 -4349 1651.94 566.805 -1560.29 1660.05 
12175100 10760.8 -4675.81 1666.19 807.585 -1244.69 1483.72 
8877.5 2
12175102 12226.7 -5075.6 1654 792.164 -1421.92 1627.69 
12175100 11131.4 -5342 1724.27 725.342 -1303.69 1491.89 
8878 2
12175102 12582.5 -5674.2 1714.87 718.653 -1209.29 1406.72 
12175100 11531.7 -5800.2 1648.4 808.62 -925.657 1229.11 
8878.5 2
12175102 13012.5 -6240.07 1765.6 868.822 -1143.16 1435.85 
12175100 12073.9 -6365.8 1642.6 1095.49 -1142.63 1582.94 
8879 2
12175102 13391.8 -6739 1745.4 766.195 -1007.95 1266.1 
12175100 12597.5 -6924.47 1609.2 1057.78 -1128.62 1546.83 
8879.5 2
12175102 13789.1 -7213.93 1734.13 802.559 -959.461 1250.87 
12175100 13050.7 -7487.87 1604.33 915.556 -1138.18 1460.72 
8880 2
12175102 14296.1 -7630.12 1720.5 990.348 -812.874 1281.23 
12175100 13499.2 -7935.25 1720.12 876.009 -873.796 1237.3 
8880.5 2
12175102 14816.5 -8176.47 1716.53 1018.41 -1069.16 1476.57 
12175100 13969.7 -8557.47 1659.2 920.581 -1217.65 1526.48 
8881 2
12175102 15535.5 -8874.07 1742.13 1452.39 -1409.29 2023.75 
12175100 14496.9 -9146.73 1680.27 1065.19 -1190.44 1597.42 
8881.5 2
12175102 16030.2 -9318 1778.73 997.446 -895.027 1340.14 
12175100 14983.3 -9866.67 1731 980.645 -1451.48 1751.7 
8882 2
12175102 16587.6 -9609.73 1809.67 1123.79 -588.172 1268.4 
12175100 15587 -10223.8 1766.2 1217.07 -720.027 1414.11 
8882.5 2
12175102 17080.4 -9938.8 1805.27 995.556 -664.781 1197.11 
12175100 16077.2 -10512.1 1721.4 990.303 -582.357 1148.84 
8883 2
12175102 17608.6 -10341.3 1815.27 1064.92 -811.425 1338.83 
12175100 16730.2 -10873.1 1746.93 1316.53 -727.823 1504.32 
8883.5 2
12175102 18109.6 -10718.3 1808.56 978.442 -736.418 1224.61 
12175100 17489.4 -11308.2 1712.81 1482.76 -849.845 1709.04 
8884 2
12175102 18709.9 -11130.7 1804.53 1174.89 -806.955 1425.33 
12175100 17869.2 -11672.7 1803.6 743.297 -713.397 1030.26 
8884.5 2
12175102 19741.9 -11575.9 1781.53 2080.51 -897.715 2265.93 
12175100 18846.4 -12125.5 1780.4 1970.16 -912.903 2171.39 
8885 2
12175102 20257.7 -11867.7 1772.4 1042.02 -589.36 1197.14 
12175100 19483.6 -12443.7 1686.6 1287.27 -642.694 1438.79 
8885.5 2
12175102 20729.3 -12185 1755.53 952.727 -641.077 1148.33 
12175100 19902.8 -12864.9 1675.13 846.869 -850.909 1200.51 
8886 2
12175102 21181.7 -12533.6 1765.67 914.074 -704.242 1153.9 
12175100 20418.1 -13203.3 1742.2 1040.94 -683.771 1245.43 
8886.5 2
12175102 21675.9 -12891.9 1761.33 998.384 -723.771 1233.13 
12175100 20908.9 -13506.7 1755.47 991.515 -612.929 1165.67 
8887 2
12175102 22218.6 -13173.6 1791.5 1059.94 -550.309 1194.29 
12175100 21410.9 -13744.8 1724.69 980.607 -464.998 1085.27 
8887.5 2
12175102 22941.8 -13520.6 1730.07 1415.22 -679.012 1569.68 
12175100 22086.7 -14098.7 1686.87 1322.37 -692.604 1492.77 
8888 2
12175102 23671.9 -13837.4 1631 1475.02 -640 1607.88 
12175100 22712.3 -14373 1564.93 1263.97 -554.074 1380.08 
8888.5 2
12175102 24359.1 -14140.9 1680.67 1388.15 -613.064 1517.5 
12175100 23381.3 -14658.6 1531.07 1351.52 -576.97 1469.52 
8889 2
12175102 24968.5 -14443.3 1715.8 1231.25 -610.909 1374.47 
12175100 24019.4 -14999.3 1668.07 1289.02 -688.35 1461.3 
8889.5 2
12175102 25352.3 -14754.1 1741.4 773.656 -626.613 995.584 
12175100 24649.1 -15349.6 1690.87 1269.49 -706.183 1452.69 
8890 2
12175102 25878.7 -15039.9 1693.33 1061.29 -576.21 1207.62 
12175100 25195.1 -15617.7 1654.67 1100.81 -540.457 1226.32 
8890.5 2
12175102 26550.4 -15461.1 1651 1312.05 -822.648 1548.62 
12175100 25826 -15976.8 1656.25 1232.29 -701.335 1417.89 
8891 2
12175102 27337.6 -15947.1 1767.13 1540.44 -951.215 1810.46 
12175100 26624.9 -16399.6 1597.6 1563.47 -827.495 1768.95 
8891.5 2
12175102 27908.4 -16236.3 1725 1153.13 -584.108 1292.63 
12175100 27231.8 -16635.1 1567.2 1225.99 -475.825 1315.09 
8892 2
12175102 28543.5 -16413 1779.87 1282.96 -357.037 1331.72 
12175100 27890.2 -16887.5 1783.8 1330.1 -509.899 1424.49 
8892.5 2
12175102 29159.3 -16580.6 1765.2 1244.04 -338.586 1289.29 
12175100 28472.2 -17179.3 1719.07 1175.76 -589.495 1315.26 
8893 2
12175102 29848.5 -16691.1 1736.47 1392.32 -223.165 1410.09 
12175100 29108.4 -17406.3 1686.8 1285.25 -458.451 1364.57 
8893.5 2
12175102 30498.3 -16875.4 1714.8 1312.73 -372.391 1364.52 
12175100 29768.4 -17567.2 1664.6 1333.33 -325.118 1372.4 
8894 2
12175102 31248.6 -17120.1 1632.06 1465.54 -477.856 1541.48 
12175100 30386.8 -17729.8 1607.5 1207.84 -317.603 1248.9 
8894.5 2
12175102 31944.6 -17402 1699.8 1361.99 -551.737 1469.5 
12175100 31102.9 -18049.8 1488.2 1401.41 -626.199 1534.95 
8895 2
12175102 32777.5 -17732.7 1695.07 1682.56 -668.013 1810.32 
12175100 31882.3 -18212.6 1409.07 1574.55 -328.889 1608.53 
8895.5 2
12175102 33492.3 -17828.1 1694.33 1444.18 -192.862 1457 
12175100 32732.5 -18451.5 1587.13 1717.44 -482.694 1783.98 
8896 2
12175102 34142.2 -17970.3 1741.33 1312.86 -287.273 1343.92 
12175100 33440.8 -18589.2 1650.53 1430.98 -278.114 1457.75 
8896.5 2
12175102 34794.7 -18113.5 1761.6 1318.11 -289.158 1349.46 
12175100 34135.6 -18808.3 1661.87 1403.64 -442.694 1471.79 
8897 2
12175102 35474.5 -18340.6 1726.62 1327.8 -443.547 1399.92 
12175100 34846.6 -18936.9 1682.38 1388.72 -251.058 1411.23 
8897.5 2
12175102 36075.5 -18529.3 1701.07 1176.06 -369.284 1232.68 
12175100 35424.6 -19138.1 1673.4 1131.07 -393.721 1197.63 
8898 2
12175102 36657.7 -18844.1 1663.73 1176.16 -636.094 1337.15 
12175100 36131.8 -19290 1658.8 1428.69 -306.936 1461.29 
8898.5 2
12175102 37298.5 -19031.9 1720.6 1294.55 -379.259 1348.96 
12175100 36861.8 -19521.3 1685.6 1474.75 -467.34 1547.03 
8899 2
12175102 38033.6 -19222.7 1736.8 1485.12 -385.589 1534.36 
12175100 37553.1 -19721.7 1828.07 1396.63 -404.848 1454.13 
8899.5 2
12175102 38722.1 -19413.5 1763.27 1390.98 -385.455 1443.4 
12175100 38221.5 -19986.2 1842.33 1350.17 -534.276 1452.03 
8900 2
12175102 39354 -19670.5 1790 1276.5 -519.057 1377.99 
12175100 38796.3 -20301.2 1820.87 1161.35 -636.364 1324.27 
8900.5 2
12175102 40048 -19993.1 1711.5 1355.47 -630.07 1494.75 
12175100 39442.2 -20549.2 1726.19 1261.56 -484.351 1351.34 
8901 2
12175102 40750.8 -20321.2 1688.4 1375.34 -642.148 1517.87 
12175100 40014.7 -20879.7 1663.4 1120.32 -646.861 1293.66 
8901.5 2
12175102 41269.9 -20747.2 1760.67 1048.62 -860.606 1356.56 
12175100 40766.6 -21218.3 1705.33 1518.92 -683.906 1665.79 
8902 2
12175102 41823.2 -21069.1 1765 1117.85 -650.236 1293.21 
12175100 41377.2 -21498.4 1714.87 1233.54 -565.926 1357.16 
8902.5 2
12175102 42490.3 -21153.6 1790.2 1347.74 -170.774 1358.52 
12175100 41885.9 -21808.9 1719.93 1027.74 -627.205 1204.01 
8903 2
12175102 43132.9 -21564.9 1778.87 1298.05 -830.976 1541.25 
12175100 42690.9 -22143.7 1680.2 1626.13 -676.498 1761.23 
8903.5 2
12175102 43587.3 -21891.8 1741 918.114 -660.337 1130.92 
12175100 43259.7 -22500.2 1671.13 1149.09 -720.135 1356.1 
8904 2
12175102 44274.6 -22117.3 1675.25 1342.24 -440.454 1412.66 
12175100 43850.6 -22701.9 1703.31 1154.09 -394.019 1219.5 
8904.5 2
12175102 44891.5 -22429.6 1697.4 1207.38 -611.13 1353.23 
12175100 44528.9 -23016.8 1586.87 1327.41 -616.169 1463.44 
8905 2
12175102 45517.9 -22604.7 1769.87 1265.45 -353.805 1313.98 
12175100 45122 -23245.3 1632.2 1198.25 -461.549 1284.07 
8905.5 2
12175102 46064.7 -22680.3 1834.33 1104.51 -152.727 1115.02 
12175100 45619.8 -23600.3 1698.27 1005.66 -717.172 1235.18 
8906 2
12175102 46635.7 -22885.7 1793.87 1153.54 -414.815 1225.85 
12175100 46174.3 -23643.6 1734 1120.13 -87.5421 1123.55 
8906.5 2
12175102 47144.3 -23353 1747.87 1025.54 -942.204 1392.65 
12175100 46651.7 -23945 1688.4 962.5 -607.661 1138.27 
8907 1
12175102 47551.5 -23982.5 1745.4 820.833 -1269.22 1511.52 
