# Supplementary material for: Intrinsic group behaviour II: On the dependence of triad spatial dynamics on social and personal features; and on the effect of social interaction on small group dynamics
Source: PLoS One. 2019 Dec 3;14(12):e0225704. doi: 10.1371/journal.pone.0225704 (PMC6890182; doi:10.1371/journal.pone.0225704)
Supplement: S2 Data Set — (ZIP) [file pone.0225704.s002.zip › set_2_nint/group_traj_dyas_noint/traj_2_0508_20.dat]

2 12172701 12172600 0 1 0 0 2 0 1 50 50 50 1722.32 1729.27 1715.38 
8846 1
12172600 8370.42 2514.25 1269.75 0 0 0 
8846.5 1
12172600 8360.33 1792.13 1370.27 -22.6592 -1622.73 1622.89 
8847 1
12172600 8542.38 1130.69 1509.81 355.55 -1291.89 1339.92 
8847.5 2
12172701 7726.33 681.167 922 0 0 0 
12172600 8752.07 528.067 1522.6 410.356 -1179.3 1248.65 
8848 2
12172701 7916.33 356.533 1225.47 549.133 -938.247 1087.13 
12172600 8752.53 48.2667 1618.33 0.942761 -969.293 969.293 
8848.5 2
12172701 8499.87 -357.4 1549.07 1178.86 -1442.29 1862.77 
12172600 8778.67 -452.933 1642.27 52.7946 -1012.53 1013.9 
8849 2
12172701 9330.67 -1038.8 1585.6 1678.38 -1376.57 2170.69 
12172600 8952.73 -1204.07 1626.93 351.65 -1517.44 1557.65 
8849.5 2
12172701 10163.3 -1682.27 1643.67 1682.02 -1299.93 2125.8 
12172600 9263.67 -1638.4 1630.73 628.148 -877.441 1079.11 
8850 2
12172701 10441.1 -2282.69 1695.75 542.692 -1172.7 1292.18 
12172600 9757.25 -2197.94 1600.75 964.03 -1092.85 1457.28 
8850.5 2
12172701 10702 -2821.47 1701.53 510.519 -1054.36 1171.46 
12172600 10105.9 -2672 1677.6 682.355 -927.715 1151.64 
8851 2
12172701 11073.7 -3292.2 1647.87 750.976 -950.976 1211.74 
12172600 10433.6 -3191 1641.6 661.953 -1048.48 1239.96 
8851.5 2
12172701 11416.9 -3733.13 1622.47 693.199 -890.774 1128.72 
12172600 10719.7 -3803.47 1620.73 578.047 -1237.31 1365.67 
8852 2
12172701 11751.7 -4272.53 1634.2 676.498 -1089.7 1282.61 
12172600 10976.9 -4372.87 1603.27 519.461 -1150.3 1262.16 
8852.5 2
12172701 12182.3 -4736.73 1602.47 868.011 -935.887 1276.45 
12172600 11342.5 -4838.6 1613.4 737.097 -938.978 1193.73 
8853 2
12172701 12547.1 -5269.33 1594.27 737.104 -1075.96 1304.23 
12172600 11712.5 -5370.2 1658.33 747.475 -1073.94 1308.46 
8853.5 2
12172701 13026.2 -5855.69 1695.88 935.775 -1145.22 1478.92 
12172600 12210 -5947 1684.56 971.745 -1126.56 1487.76 
8854 2
12172701 13382.2 -6356.93 1656.87 696.575 -980.912 1203.08 
12172600 12700.6 -6478.07 1716.2 960.078 -1039.27 1414.86 
8854.5 2
12172701 13864.9 -6781 1659.73 975.219 -856.7 1298.07 
12172600 13156.3 -6952.33 1735.87 920.539 -958.114 1328.67 
8855 2
12172701 14184.8 -7163.67 1570.27 646.195 -773.064 1007.57 
12172600 13501.4 -7400.27 1715.4 697.239 -904.916 1142.37 
8855.5 2
12172701 14660.5 -7576.67 1567 960.943 -834.343 1272.61 
12172600 13880.7 -7843.67 1695.4 766.33 -895.758 1178.83 
8856 2
12172701 15178.7 -8369.8 1638.8 1047 -1602.29 1914.04 
12172600 14298.2 -8296.27 1669.87 843.367 -914.343 1243.9 
8856.5 2
12172701 15535.1 -8774.73 1680.33 720 -818.047 1089.77 
12172600 14889.4 -8990.07 1652.53 1194.34 -1401.62 1841.46 
8857 2
12172701 15966.9 -9302.81 1733.38 843.245 -1031.4 1332.24 
12172600 15309 -9547.12 1700.81 819.531 -1088 1362.13 
8857.5 2
12172701 16388 -9697.73 1793.4 824.119 -772.839 1129.8 
12172600 15698.8 -9986.87 1777.6 762.818 -860.551 1149.97 
8858 2
12172701 16718 -10239.1 1799.87 666.667 -1093.6 1280.79 
12172600 16099.6 -10403.5 1792.4 809.697 -841.751 1167.97 
8858.5 2
12172701 17124.1 -10591 1777.93 820.471 -710.976 1085.66 
12172600 16491.8 -10808.9 1756.93 792.323 -818.99 1139.53 
8859 2
12172701 17594.3 -10996.9 1766.4 949.899 -819.933 1254.83 
12172600 16829.7 -11191.6 1714.87 682.694 -773.064 1031.36 
8859.5 2
12172701 18067.1 -11381.5 1741.2 955.152 -776.97 1231.26 
12172600 17343.9 -11645.8 1738.87 1038.79 -917.576 1386.01 
8860 2
12172701 18415.9 -11820.2 1710.81 681.136 -856.877 1094.62 
12172600 17927.4 -12142.6 1717.5 1139.66 -970.361 1496.8 
8860.5 2
12172701 19253.5 -12304 1699.8 1639.25 -946.795 1893.03 
12172600 18787.8 -12667.6 1699.8 1683.68 -1027.35 1972.37 
8861 2
12172701 19977.8 -12482 1744.13 1463.16 -359.596 1506.71 
12172600 19436.5 -12838.4 1697.13 1310.57 -345.051 1355.23 
8861.5 2
12172701 20364.5 -12859.6 1698.07 781.279 -762.828 1091.93 
12172600 19905.7 -13116.3 1707.67 947.744 -561.481 1101.58 
8862 2
12172701 20793.5 -13176.7 1721.27 866.667 -640.539 1077.68 
12172600 20291 -13482.8 1680.67 778.451 -740.337 1074.28 
8862.5 2
12172701 21169.2 -13523.5 1704.6 758.923 -700.606 1032.87 
12172600 20693.2 -13826.5 1682.6 812.525 -694.411 1068.83 
8863 2
12172701 21642.7 -13656.6 1714.73 956.633 -268.956 993.722 
12172600 21206.7 -13987.9 1670.87 1037.31 -325.926 1087.31 
8863.5 2
12172701 22230.4 -13865.2 1664.94 1147.74 -407.397 1217.9 
12172600 21797.9 -14216.3 1609.88 1154.83 -446.183 1238.02 
8864 2
12172701 22787.8 -14150.5 1603.93 1090.85 -558.276 1225.41 
12172600 22313.1 -14475.6 1616.87 1008.08 -507.412 1128.58 
8864.5 2
12172701 23402.7 -14431.5 1617.33 1242.29 -567.811 1365.9 
12172600 22989.7 -14926.3 1568.13 1367 -910.572 1642.51 
8865 2
12172701 23987.3 -14713.3 1665.53 1180.88 -569.293 1310.94 
12172600 23644.5 -15291.9 1622.47 1322.83 -738.451 1514.99 
8865.5 2
12172701 24612.3 -15000.5 1667.6 1262.63 -580.067 1389.5 
12172600 24154 -15615.2 1659.73 1029.23 -653.199 1219.01 
8866 2
12172701 25097.7 -15197.6 1683.93 980.606 -398.249 1058.39 
12172600 24568.2 -15732.9 1667.53 836.768 -237.845 869.914 
8866.5 2
12172701 25645.9 -15494 1662.06 1070.84 -578.906 1217.31 
12172600 25013.1 -15936.8 1629.12 868.872 -398.201 955.774 
8867 2
12172701 26412.3 -15858.2 1596.93 1499.8 -712.72 1660.53 
12172600 25635.9 -16352.9 1566.53 1218.93 -814.196 1465.84 
8867.5 2
12172701 26942.8 -16156.1 1573.67 1071.65 -601.751 1229.04 
12172600 26281.8 -16637.3 1582.33 1304.78 -574.68 1425.73 
8868 2
12172701 27511.7 -16457.8 1629.13 1149.36 -609.562 1301 
12172600 26907.9 -16919.7 1625.87 1264.78 -570.37 1387.44 
8868.5 2
12172701 28190.3 -16741.3 1755 1370.91 -572.66 1485.71 
12172600 27614.7 -17128.8 1735.53 1427.88 -422.492 1489.07 
8869 2
12172701 28669.3 -17047.9 1761.47 967.542 -619.529 1148.89 
12172600 28186.1 -17412.7 1727.47 1154.34 -573.468 1288.94 
8869.5 2
12172701 29124.1 -17372.6 1721.67 918.788 -655.892 1128.88 
12172600 28618.7 -17647 1691.33 873.939 -473.401 993.921 
8870 2
12172701 29679.5 -17503.7 1666.56 1082.72 -255.531 1112.46 
12172600 29194.4 -17883.8 1641.38 1122.24 -461.501 1213.43 
8870.5 2
12172701 30333.5 -17673.7 1586.87 1277.28 -331.991 1319.72 
12172600 29888.8 -18092.5 1551.67 1356.3 -407.78 1416.27 
8871 2
12172701 30917.3 -17917.4 1473.53 1179.39 -492.391 1278.05 
12172600 30494.7 -18451.9 1384.67 1223.97 -725.926 1423.05 
8871.5 2
12172701 31563.7 -18199.9 1356.33 1305.99 -570.774 1425.27 
12172600 31182.7 -18745.7 1312.87 1390.03 -593.535 1511.45 
8872 2
12172701 32270.2 -18482.7 1372.07 1427.21 -571.313 1537.31 
12172600 31863.9 -19083.5 1450.87 1376.16 -682.424 1536.07 
8872.5 2
12172701 33097.1 -18846.3 1524.6 1670.57 -734.545 1824.93 
12172600 32657.7 -19322.2 1659 1603.64 -482.29 1674.59 
8873 2
12172701 33720.7 -19043.8 1668.67 1259.8 -398.923 1321.45 
12172600 33205.5 -19454.9 1688.93 1106.53 -268.148 1138.56 
8873.5 2
12172701 34304.8 -19302.4 1657.12 1140.78 -505.029 1247.57 
12172600 33804.1 -19688.1 1715.69 1169.25 -455.33 1254.78 
8874 2
12172701 34901 -19487.2 1737.07 1166.71 -361.693 1221.49 
12172600 34409.7 -19879 1746.47 1185.01 -373.655 1242.53 
8874.5 2
12172701 35508.9 -19773.6 1699 1228.01 -578.586 1357.49 
12172600 35051.1 -20112.1 1655.73 1295.89 -470.976 1378.82 
8875 2
12172701 36144.7 -20000.7 1668.27 1284.44 -458.855 1363.94 
12172600 35674.5 -20373.3 1593.4 1259.26 -527.677 1365.35 
8875.5 2
12172701 36903.1 -20288.5 1709.47 1532.26 -581.279 1638.81 
12172600 36385.3 -20571.6 1677.33 1436.09 -400.539 1490.91 
8876 2
12172701 37541 -20456.8 1765.27 1288.62 -340.067 1332.74 
12172600 37154.5 -20892.5 1728.73 1553.94 -648.215 1683.72 
8876.5 2
12172701 38166.3 -20729.7 1829.53 1263.16 -551.246 1378.21 
12172600 37688.3 -21125.7 1788.4 1078.38 -471.246 1176.85 
8877 2
12172701 38791.9 -20897.5 1844.5 1222.01 -327.799 1265.22 
12172600 38179.1 -21383.5 1781.56 958.577 -503.451 1082.74 
8877.5 2
12172701 39390 -21251.6 1783 1170.38 -692.955 1360.14 
12172600 38826.6 -21597.5 1815 1267.07 -418.852 1334.51 
8878 2
12172701 39900.5 -21377.2 1858.93 1031.25 -253.737 1062 
12172600 39355.1 -21784.2 1811.53 1067.61 -377.104 1132.25 
8878.5 2
12172701 40404.7 -21782.3 1742.93 1018.72 -818.316 1306.69 
12172600 39878.9 -21967.4 1736.6 1058.32 -370.101 1121.16 
8879 2
12172701 41096.3 -22068.9 1661.53 1397.17 -578.99 1512.39 
12172600 40493.5 -22234.6 1644 1241.62 -539.798 1353.88 
8879.5 2
12172701 41805.4 -22352.8 1617.2 1432.46 -573.603 1543.03 
12172600 41114.4 -22567.8 1632.4 1254.28 -673.131 1423.49 
8880 2
12172701 42617.3 -22546.9 1641.69 1585.77 -379.053 1630.44 
12172600 41854.2 -23146.1 1634.69 1445.02 -1129.54 1834.11 
8880.5 2
12172701 43236.2 -22867.7 1590.2 1211.13 -627.903 1364.22 
12172600 42565.1 -23331 1608.27 1391.03 -361.791 1437.31 
8881 2
12172701 43884 -22976.2 1613.07 1308.69 -219.125 1326.91 
12172600 42994.4 -23545.3 1621.73 867.34 -432.862 969.355 
8881.5 2
12172701 44536.5 -23177.3 1641.4 1315.59 -405.511 1376.67 
12172600 43689.7 -23800.3 1625.93 1401.88 -514.247 1493.23 
8882 2
12172701 45200 -23221.1 1663.27 1337.63 -88.3065 1340.55 
12172600 44361.9 -23784.8 1643.53 1355.24 31.3172 1355.6 
8882.5 2
12172701 45728.9 -23250.3 1658.07 1068.55 -58.8552 1070.17 
12172600 45141.1 -23745.6 1635.27 1574.14 79.1919 1576.13 
8883 2
12172701 46268.4 -23267.1 1716.53 1087.63 -34.0054 1088.17 
12172600 45712.6 -23977.2 1662.53 1152.15 -466.935 1243.17 
8883.5 2
12172701 46758.1 -23482.3 1711.12 956.372 -420.272 1044.64 
12172600 46176.8 -24218.8 1650.44 906.665 -471.777 1022.06 
8884 2
12172701 47145.3 -23918.9 1670.87 757.869 -854.313 1142.02 
12172600 46717.5 -24372.9 1613.33 1058.03 -301.729 1100.21 
8884.5 2
12172701 47356.9 -24109.3 1671.8 426.478 -384.005 573.885 
12172600 47115.1 -24496.9 1597.8 801.747 -249.866 839.781 
