# Supplementary material for: Intrinsic group behaviour II: On the dependence of triad spatial dynamics on social and personal features; and on the effect of social interaction on small group dynamics
Source: PLoS One. 2019 Dec 3;14(12):e0225704. doi: 10.1371/journal.pone.0225704 (PMC6890182; doi:10.1371/journal.pone.0225704)
Supplement: S2 Data Set — (ZIP) [file pone.0225704.s002.zip › set_2_nint/group_traj_dyas_noint/traj_2_0508_19.dat]

2 12154100 12153901 0 1 0 0 2 0 1 40 40 40 1739.4 1767.74 1711.05 
8739.5 1
12153901 1990 6333 1793 0 0 0 
8740 1
12153901 1955.27 5918.07 1821.93 -124.048 -1481.9 1487.09 
8740.5 1
12153901 2179.13 5355.6 1801 452.256 -1136.3 1222.99 
8741 1
12153901 2899.87 4874.73 1745 1456.03 -971.448 1750.35 
8741.5 2
12154100 3919.87 4739.2 1713.47 0 0 0 
12153901 3431.47 4234.67 1729.4 1071.77 -1290.46 1677.49 
8742 2
12154100 4389.4 4230.13 1722.33 946.64 -1026.34 1396.25 
12153901 3667.8 3703.73 1710.2 476.478 -1070.43 1171.69 
8742.5 2
12154100 4771.93 3684.67 1647.2 772.795 -1101.95 1345.92 
12153901 4055.2 3213.93 1671.93 782.626 -989.495 1261.59 
8743 2
12154100 5254 3095.19 1630 941.536 -1151.33 1487.29 
12153901 4473.62 2621.94 1615.88 817.236 -1156.24 1415.9 
8743.5 2
12154100 5667 2654.67 1649.8 808.219 -862.076 1181.69 
12153901 4931.53 2197.53 1639.33 896.102 -830.537 1221.8 
8744 2
12154100 5920.53 2392.87 1670.87 512.189 -528.889 736.248 
12153901 5426.33 1814.87 1671.8 999.596 -773.064 1263.65 
8744.5 2
12154100 6375.07 1802.2 1665 918.249 -1193.27 1505.68 
12153901 5919.6 1292.8 1660.33 996.498 -1054.68 1450.99 
8745 2
12154100 6770.33 1198.2 1642.8 798.519 -1220.2 1458.26 
12153901 6207.33 814.333 1656.33 581.279 -966.599 1127.92 
8745.5 2
12154100 7105.93 658.733 1703 677.98 -1089.83 1283.51 
12153901 6561.4 389.467 1670.33 715.286 -858.316 1117.29 
8746 2
12154100 7610.6 160.333 1734.2 1019.53 -1006.87 1432.91 
12153901 6969.6 -228.333 1649.53 824.646 -1248.08 1495.91 
8746.5 2
12154100 8062.62 -284.812 1680.19 882.861 -869.425 1239.09 
12153901 7494.06 -773.625 1668.25 1024.34 -1065.02 1477.68 
8747 2
12154100 8359.33 -781.133 1712.27 578.379 -967.487 1127.19 
12153901 7983.27 -1419.93 1702.93 953.614 -1259.86 1580.07 
8747.5 2
12154100 8696.87 -1278 1758.07 681.886 -1003.77 1213.48 
12153901 8497.13 -1869.67 1702.87 1038.11 -908.552 1379.55 
8748 2
12154100 9081.6 -1746.47 1707.13 777.239 -946.397 1224.65 
12153901 8831.07 -2272.13 1712 674.613 -813.064 1056.49 
8748.5 2
12154100 9509.13 -2228 1725.33 863.704 -972.795 1300.89 
12153901 9302.73 -2705.6 1694.67 952.862 -875.69 1294.13 
8749 2
12154100 9884.8 -2715.93 1665.87 758.923 -985.724 1244.03 
12153901 9727.73 -3242.33 1715.33 858.586 -1084.31 1383.08 
8749.5 2
12154100 10313.5 -3167.47 1709.27 865.993 -912.189 1257.79 
12153901 10063.6 -3678.87 1725.4 678.519 -881.886 1112.7 
8750 2
12154100 10668.3 -3603.62 1656.62 693.058 -851.872 1098.19 
12153901 10416.2 -4148.56 1641 688.647 -917.375 1147.09 
8750.5 2
12154100 11039.6 -4058.27 1675.53 726.59 -889.71 1148.7 
12153901 10849.7 -4656.2 1614.2 848.426 -993.42 1306.41 
8751 2
12154100 11459 -4614.27 1678.8 847.273 -1123.23 1406.95 
12153901 11238.7 -5121.93 1700.2 785.859 -940.875 1225.9 
8751.5 2
12154100 11992.1 -5084.87 1687.93 1076.9 -950.707 1436.51 
12153901 11702.7 -5571 1639.33 937.374 -907.205 1304.49 
8752 2
12154100 12441.8 -5699.67 1671.73 908.552 -1242.02 1538.86 
12153901 12238.3 -6229.67 1654.47 1082.02 -1330.64 1715.04 
8752.5 2
12154100 13016.5 -6166.07 1736.4 1161.08 -942.222 1495.29 
12153901 12712.8 -6689.33 1705.4 958.519 -928.62 1334.58 
8753 2
12154100 13488.3 -6582.53 1781.33 953.131 -841.347 1271.35 
12153901 13125.8 -7087 1708.93 834.343 -803.367 1158.24 
8753.5 2
12154100 13930.8 -6980.06 1771.75 864.217 -776.424 1161.77 
12153901 13576.6 -7433.44 1687.94 880.396 -676.636 1110.37 
8754 2
12154100 14555.2 -7478.27 1756.4 1217.13 -971.158 1557.1 
12153901 14033.7 -7923.67 1668.93 891.041 -955.612 1306.58 
8754.5 2
12154100 14842.5 -8040.6 1772 580.337 -1136.03 1275.68 
12153901 14587.1 -8497.07 1646.2 1118.11 -1158.38 1609.98 
8755 2
12154100 15355.1 -8608 1803 1035.56 -1146.26 1544.76 
12153901 15101.7 -9083.33 1720.73 1039.46 -1184.38 1575.83 
8755.5 2
12154100 15762 -9010.87 1755.87 822.088 -813.872 1156.81 
12153901 15497.8 -9572 1766.6 800.269 -987.205 1270.83 
8756 2
12154100 16184.8 -9533.67 1860.53 854.141 -1056.16 1358.32 
12153901 15791.1 -10106.5 1764.2 592.458 -1079.73 1231.59 
8756.5 2
12154100 16496.7 -9996.93 1844.27 630.034 -935.892 1128.2 
12153901 16203.6 -10522.3 1711 833.401 -840 1183.28 
8757 2
12154100 16917 -10446.4 1864.62 820.964 -877.938 1201.98 
12153901 16658.4 -10995.6 1670.69 888.354 -924.528 1282.16 
8757.5 2
12154100 17312.5 -10978.5 1867.6 774.038 -1041.28 1297.46 
12153901 17065.8 -11437 1666.13 797.187 -863.748 1175.4 
8758 2
12154100 17956.7 -11458.9 1795.8 1301.41 -970.505 1623.44 
12153901 17419.5 -11865.5 1670.07 714.613 -865.589 1122.46 
8758.5 2
12154100 18676.7 -11916.7 1775.67 1454.41 -924.714 1723.49 
12153901 18284.4 -12420 1654.33 1747.21 -1120.27 2075.51 
8759 2
12154100 19141.5 -12215.4 1760 939.125 -603.502 1116.32 
12153901 18991.4 -12790.9 1692.4 1428.28 -749.36 1612.93 
8759.5 2
12154100 19610.5 -12483.9 1759.47 947.475 -542.357 1091.72 
12153901 19445.8 -13010.9 1708.8 917.98 -444.31 1019.85 
8760 2
12154100 20136 -12819.8 1799.06 1024.3 -654.865 1215.75 
12153901 19867.6 -13354.2 1673 822.271 -669.363 1060.27 
8760.5 2
12154100 20604.4 -13035.3 1777.93 916.634 -421.763 1009.01 
12153901 20417.5 -13707.5 1648.13 1076.14 -691.226 1279.01 
8761 2
12154100 21090.3 -13324.2 1822.8 981.684 -583.569 1142.04 
12153901 20960.9 -13949.3 1612.93 1097.64 -488.485 1201.43 
8761.5 2
12154100 21547.4 -13498.8 1797.6 923.367 -352.727 988.445 
12153901 21459.4 -14136.3 1637.53 1007.14 -377.912 1075.71 
8762 2
12154100 22121.9 -13771.1 1694 1160.54 -550.168 1284.34 
12153901 22018.3 -14345.7 1627.93 1129.16 -422.896 1205.75 
8762.5 2
12154100 22755.3 -13960.5 1649.67 1279.6 -382.492 1335.54 
12153901 22614.7 -14575.1 1562.4 1204.85 -463.434 1290.9 
8763 2
12154100 23450.8 -14216.2 1647.6 1405.12 -516.633 1497.09 
12153901 23407.6 -14879.2 1601.6 1601.75 -614.411 1715.55 
8763.5 2
12154100 24159.6 -14446.1 1697 1384.3 -448.95 1455.28 
12153901 24174.1 -15134 1619.25 1497.12 -497.656 1577.67 
8764 2
12154100 24766.3 -14702 1613.2 1187.29 -500.856 1288.61 
12153901 24688.7 -15321.2 1642.2 1006.93 -366.341 1071.5 
8764.5 2
12154100 25348.2 -14908.9 1666.2 1175.62 -418.047 1247.74 
12153901 25089.4 -15468.5 1647.73 809.562 -297.508 862.498 
8765 2
12154100 25761.5 -15044.1 1579.67 829.987 -271.352 873.218 
12153901 25694.4 -15567.3 1729.07 1214.86 -198.394 1230.95 
8765.5 2
12154100 26450.9 -15343.4 1613 1392.59 -604.714 1518.22 
12153901 26398.1 -15954.6 1650.13 1421.68 -782.492 1622.8 
8766 2
12154100 27068.6 -15593.6 1670.6 1247.95 -505.455 1346.42 
12153901 27025 -16209.4 1677.87 1266.4 -514.747 1367.01 
8766.5 2
12154100 27769.2 -15950.9 1721.07 1415.35 -721.886 1588.82 
12153901 27725.5 -16500.3 1758.73 1415.22 -587.609 1532.36 
8767 2
12154100 28408.4 -16187.9 1775.25 1248.39 -462.899 1331.45 
12153901 28170 -16702.8 1753.44 868.099 -395.597 953.988 
8767.5 2
12154100 29047.5 -16459 1806.8 1250.67 -530.455 1358.51 
12153901 28786.7 -16978.7 1667.07 1206.78 -539.832 1322.02 
8768 2
12154100 29577.8 -16561.4 1755.67 1071.38 -206.869 1091.17 
12153901 29503.7 -17170.3 1647.27 1448.48 -387.071 1499.31 
8768.5 2
12154100 30182.3 -16684.4 1708.33 1221.14 -248.485 1246.17 
12153901 30061.5 -17260.5 1607.73 1126.87 -182.222 1141.51 
8769 2
12154100 30861.2 -16881 1674 1371.58 -397.172 1427.93 
12153901 30610.7 -17445.9 1567.27 1109.49 -374.68 1171.05 
8769.5 2
12154100 31541.7 -17168.6 1543.93 1374.81 -581.01 1492.54 
12153901 31360.8 -17700.7 1546.07 1515.42 -514.747 1600.46 
8770 2
12154100 32228.7 -17338.6 1651.6 1387.74 -343.434 1429.61 
12153901 32029.2 -18041.1 1450.33 1350.3 -687.677 1515.33 
8770.5 2
12154100 32966.5 -17692.1 1642.25 1441.08 -690.479 1597.96 
12153901 32739.8 -18206.9 1596.69 1387.79 -323.714 1425.05 
8771 2
12154100 33814.9 -17835.7 1699.13 1660.34 -281.034 1683.96 
12153901 33525.1 -18447.9 1655.07 1536.82 -471.738 1607.6 
8771.5 2
12154100 34386 -18047.5 1696.93 1153.67 -427.879 1230.46 
12153901 34120.9 -18618.9 1661.27 1203.77 -345.32 1252.32 
8772 2
12154100 34968.2 -18176.8 1715.4 1176.16 -261.145 1204.8 
12153901 34773.7 -18796.6 1687.93 1318.65 -359.057 1366.66 
8772.5 2
12154100 35519.1 -18425.6 1700.47 1113 -502.626 1221.23 
12153901 35364.8 -18941.5 1704.6 1194.21 -292.795 1229.58 
8773 2
12154100 36166.6 -18571.3 1674.4 1308.01 -294.411 1340.74 
12153901 35903.6 -19131.2 1723 1088.48 -383.165 1153.96 
8773.5 2
12154100 36810 -18803.1 1662.06 1256.64 -452.718 1335.7 
12153901 36507.4 -19356.9 1662.75 1179.25 -440.894 1258.97 
8774 2
12154100 37497.8 -18991.6 1710.93 1345.99 -368.836 1395.61 
12153901 37151.3 -19633 1695.87 1260.06 -540.24 1370.99 
8774.5 2
12154100 38040.4 -19244.9 1703.53 1096.16 -511.785 1209.75 
12153901 37887.3 -19831.7 1765.33 1487 -401.481 1540.25 
8775 2
12154100 38685.2 -19549.6 1736.87 1302.63 -615.488 1440.72 
12153901 38609.8 -20092.9 1779.73 1459.53 -527.542 1551.94 
8775.5 2
12154100 39304.7 -19729.5 1661.8 1251.58 -363.502 1303.3 
12153901 39121.8 -20235.9 1766.47 1034.34 -289.024 1073.97 
8776 2
12154100 39867 -19998.9 1632.27 1135.89 -544.108 1259.49 
12153901 39621.5 -20454.5 1678.4 1009.43 -441.616 1101.8 
8776.5 2
12154100 40476.3 -20272.2 1515.2 1230.98 -552.189 1349.15 
12153901 40103.4 -20692.1 1562.87 973.603 -480 1085.5 
8777 2
12154100 41066.6 -20503.2 1554.56 1152.91 -451.147 1238.04 
12153901 40678.9 -20934.3 1537.31 1124.1 -473.006 1219.56 
8777.5 2
12154100 41716.1 -20785 1610.13 1271.05 -551.492 1385.54 
12153901 41349.9 -21276.5 1586.27 1313.1 -669.578 1473.97 
8778 2
12154100 42450.1 -21075.9 1806.6 1482.69 -587.609 1594.89 
12153901 41832.1 -21455.2 1549.8 974.007 -361.077 1038.78 
8778.5 2
12154100 43044.5 -21284.9 1824.27 1200.94 -422.222 1273 
12153901 42516.3 -21766.2 1645.07 1382.36 -628.283 1518.44 
8779 2
12154100 43463.9 -21603.9 1711.13 847.138 -644.579 1064.48 
12153901 43247.6 -22146.1 1680.47 1477.31 -767.542 1664.8 
8779.5 2
12154100 44023.8 -21872.3 1684.6 1131.18 -542.222 1254.42 
12153901 43852.8 -22497.9 1718.47 1222.63 -710.572 1414.12 
8780 2
12154100 44670.7 -22144.1 1704.6 1306.8 -549.091 1417.47 
12153901 44414.3 -22791.7 1667.07 1134.28 -593.535 1280.18 
8780.5 2
12154100 45308.9 -22366.8 1745.12 1246.62 -434.92 1320.31 
12153901 44968.5 -23060.5 1695.88 1082.49 -525.065 1203.11 
8781 2
12154100 45764.8 -22615.6 1757.13 890.356 -485.913 1014.32 
12153901 45477.7 -23283.1 1693.2 994.596 -434.831 1085.5 
8781.5 2
12154100 46187.1 -22797.6 1768.8 851.478 -366.935 927.177 
12153901 45905.9 -23487.3 1662.33 863.172 -411.694 956.325 
8782 2
12154100 46639.5 -23020.5 1747.8 911.962 -449.328 1016.65 
12153901 46417.4 -23500.7 1736.33 1031.32 -27.0161 1031.67 
8782.5 2
12154100 46999.6 -23399.9 1761.8 727.542 -766.465 1056.78 
12153901 46694.2 -23837.6 1725.33 559.192 -680.539 880.811 
8783 2
12154100 47279 -23772.7 1747.33 564.444 -753.266 941.28 
12153901 47006.2 -24192.2 1695.93 630.303 -716.364 954.18 
8783.5 2
12154100 47485.3 -23995.5 1744 416.7 -449.966 613.277 
12153901 47127 -24389.3 1692.53 244.04 -398.249 467.074 
