# Supplementary material for: Intrinsic group behaviour II: On the dependence of triad spatial dynamics on social and personal features; and on the effect of social interaction on small group dynamics
Source: PLoS One. 2019 Dec 3;14(12):e0225704. doi: 10.1371/journal.pone.0225704 (PMC6890182; doi:10.1371/journal.pone.0225704)
Supplement: S2 Data Set — (ZIP) [file pone.0225704.s002.zip › set_2_nint/group_traj_dyas_noint/traj_2_0508_18.dat]

2 12135402 12135200 0 1 0 0 2 0 1 30 30 30 1746.93 1747.36 1746.51 
8632.5 1
12135200 313.364 9230.27 1837.27 0 0 0 
8633 1
12135200 632.8 8832.87 1836 744.607 -926.354 1188.52 
8633.5 1
12135200 675.333 8398.73 1836 85.9259 -877.037 881.236 
8634 1
12135200 783.8 7814.33 1765.8 219.125 -1180.61 1200.77 
8634.5 2
12135402 1778.25 7569 1897.25 0 0 0 
12135200 987.267 7205.33 1695.87 411.044 -1230.3 1297.15 
8635 2
12135402 1895 7222.67 1937.13 373.003 -1106.5 1167.68 
12135200 1226.8 6743.87 1729.67 483.906 -932.256 1050.36 
8635.5 2
12135402 2099.6 6654.47 1935.33 413.333 -1147.88 1220.03 
12135200 1589.13 6299.47 1761.07 731.987 -897.778 1158.36 
8636 2
12135402 2535.75 6012.69 1927.88 851.855 -1253.47 1515.54 
12135200 2047.62 5884.62 1838.75 895.492 -810.238 1207.64 
8636.5 2
12135402 3042 5441.4 1909.33 990.705 -1117.98 1493.78 
12135200 2273.13 5421.07 1828.13 441.308 -907.159 1008.81 
8637 2
12135402 3636.53 5093.8 1900.33 1201.08 -702.222 1391.3 
12135200 2948.53 4790.87 1821.4 1364.44 -1273.13 1866.17 
8637.5 2
12135402 3985.07 4610.27 1788.8 704.108 -976.835 1204.15 
12135200 3242.93 4315.33 1759.93 594.747 -960.673 1129.88 
8638 2
12135402 4328.87 4193 1700.67 694.545 -842.963 1092.24 
12135200 3566.47 3931.07 1787.47 653.603 -776.296 1014.81 
8638.5 2
12135402 4701.8 3631.67 1569.67 753.401 -1134.01 1361.46 
12135200 3949.13 3295.8 1671.13 773.064 -1283.37 1498.22 
8639 2
12135402 5070.47 3239.93 1542 744.781 -791.38 1086.73 
12135200 4390.53 2770.47 1533.07 891.717 -1061.28 1386.17 
8639.5 2
12135402 5497.5 2617.44 1547.31 834.049 -1215.81 1474.39 
12135200 4832.19 2183.19 1538.44 862.606 -1147.03 1435.19 
8640 2
12135402 6026 2306.93 1494.07 1034.25 -607.64 1199.54 
12135200 5302.07 1848.07 1564.93 919.529 -655.814 1129.44 
8640.5 2
12135402 6392.07 1684.33 1403.53 739.529 -1257.78 1459.08 
12135200 5742.93 1346.13 1587.53 890.64 -1014.01 1349.61 
8641 2
12135402 6830.4 1083.47 1532.67 885.522 -1213.87 1502.54 
12135200 6215.6 709.333 1643.6 954.882 -1286.46 1602.12 
8641.5 2
12135402 7328.07 469.133 1680.8 1005.39 -1241.08 1597.21 
12135200 6610.33 77.6667 1653.07 797.441 -1276.09 1504.77 
8642 2
12135402 7811.47 -24.0667 1716.2 976.566 -996.364 1395.14 
12135200 7034.6 -508.267 1693 857.104 -1183.7 1461.43 
8642.5 2
12135402 8198.44 -538.875 1641.62 755.802 -1005.49 1257.87 
12135200 7594.56 -1226.38 1663.94 1093.68 -1402.56 1778.56 
8643 2
12135402 8655.53 -1028.13 1590.13 894.512 -957.453 1310.29 
12135200 8058.8 -1855.67 1721.8 908.488 -1231.49 1530.33 
8643.5 2
12135402 9128.13 -1498.73 1557.8 954.747 -950.707 1347.36 
12135200 8382.6 -2193.67 1728.93 654.141 -682.828 945.598 
8644 2
12135402 9644.73 -2116.27 1557.8 1043.64 -1247.54 1626.51 
12135200 9062.93 -2720.6 1692.2 1374.41 -1064.51 1738.44 
8644.5 2
12135402 10164.7 -2619.47 1680.8 1050.37 -1016.57 1461.74 
12135200 9597.33 -3106.13 1623.67 1079.6 -778.855 1331.22 
8645 2
12135402 10573.9 -3040.07 1658.33 826.667 -849.697 1185.48 
12135200 10053.6 -3581.67 1694.07 921.751 -960.673 1331.36 
8645.5 2
12135402 10948.6 -3598.6 1626.47 757.037 -1128.35 1358.78 
12135200 10465 -4077.6 1590.4 831.111 -1001.89 1301.74 
8646 2
12135402 11477.6 -4032.56 1613.38 1033.25 -847.583 1336.42 
12135200 10916.1 -4600.56 1569.38 881.104 -1021.41 1348.93 
8646.5 2
12135402 11912.1 -4607.53 1618.2 850.179 -1125.19 1410.27 
12135200 11447.3 -5138.2 1628.47 1039.55 -1052.13 1479.06 
8647 2
12135402 12439.1 -5144.4 1594.07 1064.65 -1084.58 1519.8 
12135200 11936.6 -5642.2 1649 988.418 -1018.18 1419.04 
8647.5 2
12135402 12942.5 -5725.33 1630.33 1017.1 -1173.6 1553.01 
12135200 12477.7 -6279.6 1697.93 1093.06 -1287.68 1689.05 
8648 2
12135402 13451.9 -6182.53 1614.53 1028.96 -923.636 1382.7 
12135200 12984.3 -6769.4 1730.07 1023.43 -989.495 1423.56 
8648.5 2
12135402 13888.7 -6578.4 1612.73 882.424 -799.731 1190.9 
12135200 13444.1 -7153.13 1758.27 929.024 -775.219 1209.98 
8649 2
12135402 14366.5 -6996.2 1670.93 961.502 -840.644 1277.17 
12135200 13851.3 -7500.87 1751.93 819.316 -699.665 1077.41 
8649.5 2
12135402 14922.2 -7523.81 1674.81 1085.38 -1030.49 1496.65 
12135200 14355.4 -7901.5 1781.25 984.456 -782.487 1257.55 
8650 2
12135402 15503.3 -8081.73 1686.47 1134.8 -1089.69 1573.27 
12135200 14866.3 -8449.67 1671.8 997.835 -1070.64 1463.54 
8650.5 2
12135402 16025.7 -8570.53 1681.8 1055.49 -987.475 1445.39 
12135200 15437.5 -8908.47 1707.33 1153.94 -926.869 1480.09 
8651 2
12135402 16451.8 -9059.27 1733.53 860.741 -987.34 1309.85 
12135200 15944.5 -9482.8 1832.33 1024.38 -1160.27 1547.76 
8651.5 2
12135402 16943.1 -9575.73 1777.27 992.593 -1043.37 1440.09 
12135200 16430.1 -9765.33 1797.07 980.875 -570.774 1134.86 
8652 2
12135402 17474.4 -9965.07 1809.07 1073.27 -786.532 1330.61 
12135200 16912.4 -10168.5 1819.13 974.411 -814.545 1270.02 
8652.5 2
12135402 18185.9 -10124.7 1767.67 1437.31 -322.559 1473.06 
12135200 17417.1 -10555.5 1833.07 1019.53 -781.684 1284.71 
8653 2
12135402 18750.2 -10539.1 1609.62 1102.19 -809.237 1367.36 
12135200 17967.3 -10983.1 1813.12 1074.7 -835.27 1361.12 
8653.5 2
12135402 19353.7 -11068.4 1703.27 1181.11 -1035.89 1571.01 
12135200 18448.7 -11390.9 1714.73 942.115 -798.059 1234.7 
8654 2
12135402 19767.5 -11413.3 1772.73 835.825 -696.7 1088.12 
12135200 19269.9 -12041.8 1674.33 1658.99 -1314.88 2116.88 
8654.5 2
12135402 20252.5 -11828.5 1789.93 979.798 -838.788 1289.79 
12135200 19732.7 -12303.7 1662.27 934.815 -529.158 1074.19 
8655 2
12135402 20656.8 -12195.3 1801.8 816.835 -741.01 1102.87 
12135200 20250 -12593.1 1677.47 1045.12 -584.646 1197.53 
8655.5 2
12135402 21116.3 -12527.7 1751.8 926.478 -670.161 1143.45 
12135200 20653.8 -13079.1 1683.6 814.113 -979.839 1273.92 
8656 2
12135402 21527.9 -12822.9 1738.06 803.914 -576.579 989.304 
12135200 21147.9 -13392.5 1646.06 964.99 -612.044 1142.72 
8656.5 2
12135402 22071.5 -13152.1 1695.53 1063.79 -644.211 1243.65 
12135200 21689.5 -13699.5 1658.67 1059.87 -600.718 1218.27 
8657 2
12135402 22650.2 -13401.9 1651.67 1169.02 -504.781 1273.35 
12135200 22255.9 -13917 1613.4 1144.24 -439.461 1225.73 
8657.5 2
12135402 23310.1 -13662.1 1564.73 1333.06 -525.657 1432.96 
12135200 22853.6 -14199.6 1614.2 1207.54 -570.909 1335.7 
8658 2
12135402 23987.4 -14022.4 1606.13 1368.35 -727.811 1549.87 
12135200 23644.7 -14577.3 1648.4 1598.11 -762.963 1770.9 
8658.5 2
12135402 24667.9 -14310.9 1693.33 1374.68 -582.896 1493.16 
12135200 24114.5 -14662.5 1722.53 949.091 -172.256 964.596 
8659 2
12135402 25168.3 -14614.9 1641 1011.04 -614.141 1182.95 
12135200 24654.1 -14918.9 1675.33 1090.1 -517.98 1206.91 
8659.5 2
12135402 25746.1 -14941.7 1636.5 1128.38 -638.192 1296.35 
12135200 25220.1 -15186.8 1638.75 1105.58 -523.201 1223.13 
8660 2
12135402 26310.1 -15292.3 1601.13 1103.86 -686.065 1299.69 
12135200 25757 -15461.3 1620.87 1050.64 -537.092 1179.96 
8660.5 2
12135402 26922.7 -15543.7 1485.73 1237.44 -507.879 1337.61 
12135200 26439.4 -15806.3 1623.93 1378.59 -696.97 1544.75 
8661 2
12135402 27633.9 -15946 1660.67 1436.9 -812.795 1650.86 
12135200 27075.5 -16070.1 1548.07 1284.98 -532.929 1391.11 
8661.5 2
12135402 28257.7 -16153.9 1653.2 1257.66 -419.22 1325.69 
12135200 27665.3 -16493.6 1638.47 1189.11 -853.898 1463.94 
8662 2
12135402 28729 -16424.1 1690.67 952.054 -545.724 1097.37 
12135200 28184.3 -16832.9 1627.07 1048.62 -685.522 1252.81 
8662.5 2
12135402 29513.1 -16507.1 1738.93 1584.11 -167.811 1592.97 
12135200 28712.4 -17050.6 1571.67 1066.8 -439.731 1153.88 
8663 2
12135402 29958.1 -16802.5 1688.06 869.124 -576.888 1043.16 
12135200 29457.6 -17254.1 1644.44 1455.52 -397.388 1508.79 
8663.5 2
12135402 30430.2 -16899.9 1673.6 923.826 -190.672 943.297 
12135200 30125.7 -17453.3 1613.47 1307.45 -389.832 1364.33 
8664 2
12135402 31050.9 -17175.1 1599.87 1253.87 -555.825 1371.55 
12135200 30744.1 -17687.7 1499.47 1249.29 -473.67 1336.07 
8664.5 2
12135402 31753.9 -17424.9 1484.4 1420.2 -504.781 1507.24 
12135200 31373.1 -18018.5 1441.87 1270.71 -668.148 1435.66 
8665 2
12135402 32334.7 -17710.2 1418.4 1173.47 -576.296 1307.34 
12135200 31910.2 -18210.9 1407.33 1084.98 -388.822 1152.55 
8665.5 2
12135402 32930.3 -17876.1 1420.27 1203.1 -335.219 1248.93 
12135200 32657.5 -18370.8 1456.33 1509.76 -322.963 1543.92 
8666 2
12135402 33791.8 -18112.8 1610.06 1682.58 -462.142 1744.9 
12135200 33519.1 -18829 1633.19 1682.8 -894.922 1905.96 
8666.5 2
12135402 34344.2 -18349.9 1670.8 1081.12 -464.025 1176.49 
12135200 34120.3 -19006.5 1614.07 1176.4 -347.293 1226.59 
8667 2
12135402 34943.6 -18494.5 1687.6 1210.91 -292.256 1245.68 
12135200 34622.2 -19131.5 1672.53 1014.01 -252.525 1044.98 
8667.5 2
12135402 35488.3 -18790.3 1695.87 1100.47 -597.441 1252.19 
12135200 35215.6 -19337.8 1634.33 1198.79 -416.835 1269.19 
8668 2
12135402 36027.7 -19018.2 1658 1089.56 -460.471 1182.87 
12135200 35862.1 -19657.3 1619.07 1306.13 -645.387 1456.88 
8668.5 2
12135402 36619.1 -19235.9 1627.87 1194.75 -439.865 1273.15 
12135200 36576.3 -19894.1 1614.07 1442.69 -478.384 1519.94 
8669 2
12135402 37237.5 -19437.7 1713.33 1249.43 -407.677 1314.26 
12135200 37239.1 -20093.1 1853.4 1339.12 -402.155 1398.21 
8669.5 2
12135402 37951.9 -19768.8 1797.25 1395.2 -646.517 1537.71 
12135200 37837.7 -20343.8 1846.31 1169.05 -489.486 1267.39 
8670 2
12135402 38710.9 -20006.3 1790.2 1485.31 -464.938 1556.37 
12135200 38392.7 -20523.1 1880.47 1086.2 -350.913 1141.47 
8670.5 2
12135402 39258.9 -20322.4 1777.93 1107.07 -638.519 1278.01 
12135200 38997.9 -20891.1 1835.53 1222.63 -743.569 1430.98 
8671 2
12135402 39741.1 -20555.4 1676 974.141 -470.707 1081.9 
12135200 39507.9 -21199.5 1736.93 1030.3 -623.03 1204.03 
8671.5 2
12135402 40339.9 -20884.7 1616.47 1207.26 -663.844 1377.74 
12135200 40098.8 -21460.8 1678.47 1191.26 -526.747 1302.52 
8672 2
12135402 41175.7 -21379.3 1690.93 1688.62 -999.192 1962.1 
12135200 40853.2 -22013.3 1640.73 1524.04 -1116.23 1889.09 
8672.5 2
12135402 41628.9 -21553.1 1699.67 915.421 -351.246 980.494 
12135200 41474.7 -22308.6 1694.87 1255.62 -596.498 1390.11 
8673 2
12135402 42405 -21851.9 1652.75 1515.89 -583.48 1624.3 
12135200 42117.6 -22568.1 1613.56 1255.65 -506.885 1354.1 
8673.5 2
12135402 43016.7 -22254.9 1617 1194.66 -787.093 1430.64 
12135200 42712.2 -22782.2 1610 1161.28 -418.115 1234.26 
8674 2
12135402 43697.7 -22513.1 1645.53 1375.76 -521.751 1471.37 
12135200 43401.6 -23125.8 1598.27 1392.73 -694.141 1556.12 
8674.5 2
12135402 44412.5 -22932.1 1641.47 1444.04 -846.33 1673.78 
12135200 44004.3 -23374.8 1713.93 1217.51 -503.03 1317.33 
8675 2
12135402 45046.1 -23142.2 1678.93 1280 -424.512 1348.56 
12135200 44620.9 -23816.2 1681.87 1245.79 -891.717 1532.04 
8675.5 2
12135402 45512.5 -23356.5 1659.13 942.357 -432.997 1037.07 
12135200 45189.1 -23901.3 1685.73 1147.74 -171.852 1160.54 
8676 2
12135402 46134.5 -23490.5 1701.27 1256.43 -270.707 1285.26 
12135200 45726.9 -24092.5 1729.53 1086.46 -386.263 1153.08 
8676.5 2
12135402 46813.1 -23566.6 1690.44 1325.5 -148.617 1333.81 
12135200 46300.7 -24098 1725.75 1120.74 -10.8073 1120.8 
8677 2
12135402 47209.3 -23763.7 1648.07 775.228 -385.731 865.891 
12135200 46756.9 -24204 1689.13 892.719 -207.436 916.502 
8677.5 1
12135402 47330.1 -24040.8 1651 244.04 -559.731 610.618 
