# Supplementary material for: Intrinsic group behaviour II: On the dependence of triad spatial dynamics on social and personal features; and on the effect of social interaction on small group dynamics
Source: PLoS One. 2019 Dec 3;14(12):e0225704. doi: 10.1371/journal.pone.0225704 (PMC6890182; doi:10.1371/journal.pone.0225704)
Supplement: S2 Data Set — (ZIP) [file pone.0225704.s002.zip › set_2_nint/group_traj_dyas_noint/traj_2_0508_17.dat]

2 12112200 12112900 0 1 0 0 2 0 1 40 40 40 1784.15 1918.29 1650.01 
8482 1
12112200 6919.57 -2101 1611.07 0 0 0 
8482.5 1
12112200 7465.13 -2345.8 1725.33 1141.34 -512.134 1250.98 
8483 1
12112200 7998.87 -2873.93 1870.33 1078.25 -1066.94 1516.9 
8483.5 1
12112200 8459.6 -3212.73 1890.4 930.774 -684.444 1155.34 
8484 1
12112200 8969.73 -3641.27 1864.2 1030.57 -865.724 1345.94 
8484.5 1
12112200 9376.07 -4103.07 1885.67 819.22 -931.048 1240.15 
8485 1
12112200 9728.6 -4582.53 1808.67 712.189 -968.62 1202.26 
8485.5 1
12112200 10105.6 -5197.12 1777.75 736.255 -1200.37 1408.18 
8486 1
12112200 10617.9 -5665.73 1824.67 1000.59 -915.251 1356.05 
8486.5 1
12112200 10953.7 -6107.73 1794.8 678.519 -892.929 1121.48 
8487 1
12112200 11451.1 -6626.4 1809 1002.82 -1045.7 1448.84 
8487.5 1
12112200 12095.9 -7001.93 1856.07 1302.49 -758.653 1507.33 
8488 1
12112200 12695.3 -7291.87 1932.93 1210.91 -585.724 1345.13 
8488.5 1
12112200 13145.6 -7463.4 1873.07 909.764 -346.532 973.527 
8489 2
12112900 13070.2 -8121.75 1435.33 0 0 0 
12112200 13782.5 -7797.56 1916.56 1243.95 -652.661 1404.77 
8489.5 2
12112900 13641.2 -8552.4 1589.13 1283.03 -967.753 1607.08 
12112200 14464 -8224.07 1934.53 1333.66 -834.646 1573.3 
8490 2
12112900 14153.4 -8934.67 1582.2 1034.75 -772.256 1291.16 
12112200 14979.9 -8470.67 1888.13 1042.15 -498.182 1155.11 
8490.5 2
12112900 14757.9 -9463.13 1616.47 1221.14 -1067.61 1622.03 
12112200 15486.4 -8928.8 1824.07 1023.3 -925.522 1379.76 
8491 2
12112900 15281.8 -9866.13 1691.73 1058.45 -814.141 1335.34 
12112200 16002.3 -9169.87 1843.8 1042.29 -487.003 1150.45 
8491.5 2
12112900 15783.7 -10314.8 1712.4 1013.87 -906.397 1359.96 
12112200 16485.2 -9536.27 1899.53 975.488 -740.202 1224.53 
8492 2
12112900 16231.6 -10606 1701.38 874.919 -568.75 1043.53 
12112200 16948.3 -9903.19 1918.81 904.517 -716.642 1154 
8492.5 2
12112900 16843.9 -10997.9 1676.07 1198.26 -766.993 1422.71 
12112200 17406.9 -10185 1870.73 897.366 -551.492 1053.29 
8493 2
12112900 17372.7 -11341.8 1602.47 1068.28 -694.68 1274.29 
12112200 17843.2 -10510.3 1792.93 881.481 -657.239 1099.53 
8493.5 2
12112900 17806.9 -11780.9 1609.93 877.172 -887.138 1247.58 
12112200 18276 -10888.1 1733.27 874.343 -763.232 1160.6 
8494 1
12112900 18561.5 -12122.4 1573.73 1524.44 -689.832 1673.26 
8494 1
12112200 18528 -11135.6 1710.43 526.096 -516.721 737.413 
8494.5 2
12112900 18992.1 -12541.8 1609.07 869.899 -847.273 1214.33 
12112200 20199 -11819 1959 2252.02 -920.966 2433.06 
8495 2
12112900 19315.2 -12861.6 1587.33 652.66 -646.061 918.346 
12112200 20325.6 -12077.1 1941.8 479.545 -977.778 1089.04 
8495.5 2
12112900 19701.4 -13220.7 1546.81 754.37 -701.343 1030.03 
12112200 20669 -12371.8 1929.88 670.703 -575.545 883.796 
8496 2
12112900 20130.7 -13614.4 1605.33 839.979 -770.475 1139.82 
12112200 21063.8 -12620.5 1941.47 772.603 -486.734 913.14 
8496.5 2
12112900 20607.3 -13937.1 1624.4 962.963 -651.987 1162.92 
12112200 21422.7 -12900.2 1966.6 724.983 -564.983 919.134 
8497 2
12112900 21033.3 -14243.9 1580.73 860.471 -619.798 1060.45 
12112200 21916.7 -13201.5 1938.13 998.114 -608.62 1169.04 
8497.5 2
12112900 21537.1 -14463.9 1613.6 1017.78 -444.31 1110.53 
12112200 22413.7 -13405.1 1936.6 1003.91 -411.313 1084.9 
8498 2
12112900 22099.3 -14706.4 1580 1135.76 -489.966 1236.94 
12112200 22941.9 -13751.9 1879.2 1067.07 -700.741 1276.59 
8498.5 2
12112900 22738.3 -15015.8 1636 1291.04 -625.051 1434.39 
12112200 23771.8 -14051.1 1837.87 1676.63 -604.444 1782.26 
8499 2
12112900 23395.2 -15336 1695.19 1283.04 -625.391 1427.34 
12112200 24360.6 -14286.9 1910.56 1150.05 -460.555 1238.84 
8499.5 2
12112900 23896.3 -15545 1709.53 980.463 -409.002 1062.35 
12112200 24670.5 -14549.9 1913.6 606.474 -514.669 795.421 
8500 2
12112900 24448.1 -15858 1665.27 1114.75 -632.323 1281.6 
12112200 25376.9 -14755.1 1886.13 1426.94 -414.545 1485.93 
8500.5 2
12112900 25036.8 -16045.5 1653.67 1189.36 -378.721 1248.2 
12112200 25835.9 -15005.7 1793.4 927.273 -506.128 1056.41 
8501 2
12112900 25603.6 -16285.7 1586.53 1145.05 -485.253 1243.63 
12112200 26390.1 -15275.2 1761.07 1119.73 -544.512 1245.11 
8501.5 2
12112900 26275.5 -16513.9 1539.73 1354.57 -460.215 1430.61 
12112200 27097.9 -15559.3 1775.6 1426.88 -572.715 1537.53 
8502 2
12112900 27060.1 -16801.1 1566.56 1532.54 -560.921 1631.96 
12112200 27684.4 -15801.1 1780.44 1145.65 -472.38 1239.21 
8502.5 2
12112900 27701.5 -17113.9 1688.8 1255.07 -612.149 1396.4 
12112200 28336.7 -15955.7 1877.67 1276.51 -302.56 1311.88 
8503 2
12112900 28244.5 -17218.8 1705.07 1096.97 -211.852 1117.24 
12112200 28822.1 -16192.3 2013.73 980.471 -477.98 1090.77 
8503.5 2
12112900 28855.4 -17397.1 1675.87 1234.21 -360.269 1285.72 
12112200 29390.4 -16345.7 2006.4 1148.15 -309.764 1189.2 
8504 2
12112900 29358.4 -17428.1 1679.6 1016.16 -62.6263 1018.09 
12112200 29904.5 -16427.9 1947.6 1038.52 -166.195 1051.73 
8504.5 2
12112900 29938.4 -17560.3 1652 1171.72 -267.071 1201.77 
12112200 30467.5 -16664.1 1877.33 1137.37 -477.172 1233.41 
8505 2
12112900 30608 -17712.2 1563.33 1352.73 -306.801 1387.08 
12112200 31157.9 -16858.3 1761.53 1394.75 -392.323 1448.87 
8505.5 2
12112900 31226 -18072.8 1461.38 1207.03 -704.199 1397.43 
12112200 31813.1 -17100.4 1838.38 1279.8 -472.738 1364.32 
8506 2
12112900 32087.2 -18406 1414.2 1685.32 -652.153 1807.1 
12112200 32650.8 -17398.3 1859.53 1639.29 -582.958 1739.86 
8506.5 2
12112900 32862.6 -18627.2 1626.27 1566.46 -446.869 1628.96 
12112200 33343.6 -17425.1 1882.87 1399.6 -54.2761 1400.65 
8507 2
12112900 33413.1 -18700.5 1612.07 1112.05 -148.013 1121.86 
12112200 34016.7 -17478 1865.27 1359.87 -106.801 1364.05 
8507.5 2
12112900 34082.9 -18763.1 1623.33 1350.54 -126.344 1356.43 
12112200 34609.1 -17436.8 1810.8 1194.35 83.0645 1197.24 
8508 2
12112900 34769 -18759.8 1618.93 1383.2 6.72043 1383.22 
12112200 35159 -17438.3 1769.13 1108.6 -2.95699 1108.61 
8508.5 2
12112900 35452.9 -18656.6 1614.53 1381.55 208.485 1397.19 
12112200 35964.5 -17432.9 1861.93 1627.34 10.9091 1627.38 
8509 2
12112900 35985.8 -18736 1591.31 1040.91 -155.078 1052.4 
12112200 36568.9 -17409.6 1915.38 1180.48 45.3939 1181.35 
8509.5 2
12112900 36609.7 -18669.9 1577.2 1220.85 129.419 1227.69 
12112200 37061.3 -17565.2 1891.93 963.593 -304.452 1010.55 
8510 2
12112900 37349.9 -18687 1631.27 1495.49 -34.6128 1495.89 
12112200 37684.5 -17602.9 1884.33 1258.99 -76.229 1261.3 
8510.5 2
12112900 37942.7 -18803.1 1568 1197.44 -234.478 1220.18 
12112200 38463.2 -17643.9 1835.73 1573.06 -82.6936 1575.24 
8511 2
12112900 38553.4 -18799.7 1524.13 1233.8 6.86869 1233.82 
12112200 39171.8 -17751.1 1823.27 1431.52 -216.566 1447.8 
8511.5 2
12112900 39254 -18753 1505.13 1415.35 94.2761 1418.49 
12112200 39756.3 -17632.3 1810.4 1180.74 240 1204.89 
8512 2
12112900 39852.9 -18634.3 1491.53 1209.83 239.731 1233.35 
12112200 40320.7 -17637.6 1815.13 1140.2 -10.7744 1140.25 
8512.5 2
12112900 40441.2 -18545.8 1507.94 1149.19 173.014 1162.14 
12112200 40882.4 -17666.9 1795.88 1097.09 -57.2998 1098.58 
8513 2
12112900 41078.3 -18408.7 1492.67 1246.61 268.265 1275.15 
12112200 41386.8 -17669.5 1714.87 987.133 -5.07991 987.146 
8513.5 2
12112900 41599.9 -18391.5 1503 1053.74 34.7475 1054.31 
12112200 41918.5 -17703.4 1667.8 1074.21 -68.4175 1076.39 
8514 2
12112900 42223.1 -18473.2 1448.27 1259.12 -165.118 1269.9 
12112200 42457.7 -17782.7 1639 1089.29 -160.269 1101.02 
8514.5 2
12112900 42809.1 -18525.9 1418.27 1183.7 -106.397 1188.48 
12112200 43172 -17894.6 1620.27 1442.96 -225.993 1460.55 
8515 2
12112900 43452.1 -18637.5 1398.07 1298.99 -225.455 1318.41 
12112200 43810.2 -17900.9 1615.73 1289.29 -12.7946 1289.36 
8515.5 2
12112900 43912.5 -18729.1 1391.19 899.284 -179.02 916.929 
12112200 44267.2 -17866.3 1618.75 892.676 67.6188 895.233 
8516 1
12112900 44644.4 -18650.6 1651 1432.29 153.669 1440.51 
8516.5 1
12112900 45308.4 -18552.7 1586.47 1341.41 197.845 1355.93 
