# Supplementary material for: Intrinsic group behaviour II: On the dependence of triad spatial dynamics on social and personal features; and on the effect of social interaction on small group dynamics
Source: PLoS One. 2019 Dec 3;14(12):e0225704. doi: 10.1371/journal.pone.0225704 (PMC6890182; doi:10.1371/journal.pone.0225704)
Supplement: S2 Data Set — (ZIP) [file pone.0225704.s002.zip › set_2_nint/group_traj_dyas_noint/traj_2_0508_11.dat]

2 10573500 10573600 0 0 0 1 2 1 0 40 40 40 1755.9 1773.22 1738.59 
4055 1
10573500 8754 1406 1563 0 0 0 
4055.5 1
10573500 8833.53 1111 1647.67 301.263 -1117.42 1157.32 
4056 2
10573600 7764.27 451.733 1359.47 0 0 0 
10573500 8877.8 298.733 1597.07 89.4276 -1640.94 1643.38 
4056.5 2
10573600 8203.81 -474.625 1592.69 858.488 -1809.29 2002.63 
10573500 9138 -294.312 1595.19 508.203 -1158.29 1264.88 
4057 2
10573600 8671.4 -1256.8 1621.2 915.044 -1530.68 1783.33 
10573500 9183.93 -1037.6 1582.4 89.8891 -1454.57 1457.35 
4057.5 2
10573600 8927.8 -1819.13 1635.6 517.98 -1136.03 1248.54 
10573500 9709.33 -1598.33 1668.6 1061.41 -1132.79 1552.36 
4058 2
10573600 9318.53 -2447.4 1708.93 789.36 -1269.23 1494.66 
10573500 10122.1 -2034.4 1672 833.805 -880.943 1212.97 
4058.5 2
10573600 9758.87 -2927.4 1656.67 889.562 -969.697 1315.92 
10573500 10552.3 -2485.8 1697.93 869.226 -911.919 1259.82 
4059 2
10573600 10093.7 -3422.33 1660.4 676.498 -999.865 1207.22 
10573500 10898 -2920.93 1659.27 698.316 -879.057 1122.67 
4059.5 2
10573600 10403.2 -3920.07 1599.6 625.185 -1005.52 1184.03 
10573500 11260.2 -3396.07 1655.2 731.717 -959.865 1206.96 
4060 2
10573600 10903.4 -4416.81 1681.31 976.904 -970.207 1376.82 
10573500 11568.2 -4026.56 1658.69 601.538 -1231.44 1370.51 
4060.5 2
10573600 11285.9 -5065.53 1636.4 748.516 -1269.51 1473.75 
10573500 12012.3 -4585.67 1700.87 869.039 -1094.14 1397.27 
4061 2
10573600 11632.3 -5701.8 1629.87 699.933 -1285.39 1463.6 
10573500 12382.1 -5140.87 1627.67 747.205 -1121.62 1347.72 
4061.5 2
10573600 12178.7 -6167.2 1618.87 1103.84 -940.202 1449.98 
10573500 12808.9 -5777.13 1643.33 862.222 -1285.39 1547.79 
4062 2
10573600 12727.5 -6718.73 1656.4 1108.69 -1114.21 1571.83 
10573500 13286.9 -6325 1706.27 965.657 -1106.8 1468.84 
4062.5 2
10573600 13193.4 -7166.4 1747.2 941.145 -904.377 1305.24 
10573500 13608.4 -6734.53 1738.53 649.428 -827.34 1051.78 
4063 2
10573600 13564.4 -7684.56 1760.88 724.561 -1012.04 1244.67 
10573500 14107.4 -7026.69 1686.19 974.561 -570.614 1129.32 
4063.5 2
10573600 14036.2 -7994.67 1730.93 923.337 -606.857 1104.91 
10573500 14629.1 -7428.87 1698.53 1021.05 -787.043 1289.18 
4064 2
10573600 14615.5 -8556.6 1675.73 1170.24 -1135.22 1630.39 
10573500 15323.3 -8119.4 1677.13 1402.42 -1395.02 1978.1 
4064.5 2
10573600 15262.9 -9128.53 1679.87 1307.88 -1155.42 1745.15 
10573500 15783.3 -8525.53 1743.87 929.293 -820.471 1239.66 
4065 2
10573600 15815.9 -9492.67 1684.2 1115.05 -734.14 1335.03 
10573500 16238.2 -9025.2 1771.93 917.07 -1007.39 1362.3 
4065.5 2
10573600 16248.1 -9923.27 1704.87 873.131 -869.899 1232.51 
10573500 16656 -9503.67 1725.73 844.04 -966.599 1283.25 
4066 2
10573600 16606.2 -10358.8 1748.27 723.367 -879.865 1139.04 
10573500 17145.5 -9919 1807.67 988.822 -839.057 1296.84 
4066.5 2
10573600 17032.9 -10818.8 1750.25 833.472 -898.462 1225.52 
10573500 17519.6 -10403.9 1841.69 730.778 -947.144 1196.29 
4067 2
10573600 17535.2 -11277.7 1796.07 980.981 -896.2 1328.72 
10573500 18000.7 -10753.9 1800.93 939.535 -683.455 1161.82 
4067.5 2
10573600 18519.1 -11451.2 1779.8 1987.61 -350.572 2018.29 
10573500 18395.3 -11050.4 1751.8 797.172 -599.057 997.172 
4068 2
10573600 19555.3 -11391.3 1762.13 2093.47 120.943 2096.96 
10573500 18779.5 -11666.5 1730.47 776.296 -1244.71 1466.95 
4068.5 2
10573600 19986.9 -11760 1776.53 871.919 -744.781 1146.71 
10573500 19453.1 -12226.2 1723.4 1360.81 -1130.64 1769.22 
4069 2
10573600 20305.7 -12208.3 1785.67 644.04 -905.589 1111.25 
10573500 19923.3 -12668.9 1727.4 949.899 -894.276 1304.62 
4069.5 2
10573600 20843.6 -12507.4 1788.4 1086.6 -604.31 1243.34 
10573500 20467 -12988.3 1783.53 1098.32 -645.253 1273.83 
4070 2
10573600 21225.9 -12792 1779.06 746.753 -555.859 930.924 
10573500 20838.1 -13287.4 1735.81 724.731 -584.318 930.947 
4070.5 2
10573600 21655.1 -12984.7 1805.73 839.783 -377.038 920.54 
10573500 21292.4 -13599.1 1707.47 889.114 -609.842 1078.16 
4071 2
10573600 22238 -13265 1772.33 1177.64 -566.33 1306.74 
10573500 21776.5 -13821.5 1663.6 977.912 -449.428 1076.24 
4071.5 2
10573600 22821.7 -13542.9 1732.13 1179.12 -561.347 1305.93 
10573500 22410.9 -14228.6 1605.4 1281.75 -822.357 1522.88 
4072 2
10573600 23522.1 -13789.4 1644.47 1415.08 -498.047 1500.17 
10573500 23053.1 -14466.9 1566.73 1297.24 -481.481 1383.71 
4072.5 2
10573600 24195.7 -14111.7 1684.4 1360.81 -651.178 1508.59 
10573500 23747.6 -14722.8 1714.2 1403.1 -516.902 1495.28 
4073 2
10573600 24731.1 -14352.3 1716 1079.3 -485.081 1183.3 
10573500 24323.9 -15024.6 1754.67 1161.83 -608.468 1311.52 
4073.5 2
10573600 25307.4 -14676.4 1712.88 1123.41 -631.782 1288.87 
10573500 24925.6 -15237.1 1722.5 1172.9 -414.279 1243.91 
4074 2
10573600 25941 -14947.7 1683.67 1239.97 -530.781 1348.8 
10573500 25521.9 -15494.7 1613.4 1167.07 -503.995 1271.24 
4074.5 2
10573600 26575.4 -15261.5 1686.8 1281.62 -634.074 1429.89 
10573500 26079.7 -15737 1598.47 1126.73 -489.562 1228.5 
4075 2
10573600 27162 -15479.3 1668.87 1185.05 -439.865 1264.05 
10573500 26805.7 -16025.8 1516.07 1466.67 -583.434 1578.45 
4075.5 2
10573600 27693.3 -15852.6 1785.13 1073.27 -754.209 1311.77 
10573500 27484.3 -16386.7 1589.33 1371.04 -729.024 1552.82 
4076 2
10573600 28364.5 -16123.3 1758.33 1356.09 -546.801 1462.18 
10573500 28150.1 -16625 1733.27 1345.05 -481.481 1428.63 
4076.5 2
10573600 29004.7 -16356.1 1774 1293.2 -470.438 1376.11 
10573500 28524.9 -16801 1778 757.172 -355.556 836.498 
4077 2
10573600 29565.8 -16412.2 1816.75 1095.99 -109.481 1101.44 
10573500 29065.2 -17142.9 1751.81 1055.18 -667.847 1248.77 
4077.5 2
10573600 30104.1 -16581.8 1835.07 1053.33 -331.923 1104.39 
10573500 29626.3 -17289.5 1696.6 1098 -286.75 1134.83 
4078 2
10573600 30719.8 -16840.6 1738.13 1243.91 -522.828 1349.31 
10573500 30242.5 -17479.3 1663.27 1244.98 -383.434 1302.69 
4078.5 2
10573600 31387.1 -17045 1714.4 1348.15 -412.929 1409.97 
10573500 30918.1 -17830.3 1564.27 1364.85 -709.091 1538.06 
4079 2
10573600 32019.7 -17285 1828.8 1277.85 -484.848 1366.74 
10573500 31458.8 -18009.9 1525.93 1092.26 -362.828 1150.94 
4079.5 2
10573600 32737.5 -17630.3 1742.4 1450.24 -697.643 1609.31 
10573500 32140.9 -18339.9 1530.33 1378.05 -666.801 1530.89 
4080 2
10573600 33445.5 -17784.9 1696.25 1382.75 -301.961 1415.33 
10573500 33109.6 -18674.2 1641.25 1891.98 -652.84 2001.44 
4080.5 2
10573600 34032.9 -17869.9 1697.8 1149.45 -166.202 1161.4 
10573500 33740.6 -18792.7 1641.13 1234.78 -231.857 1256.36 
4081 2
10573600 34626.6 -18141.9 1710.73 1199.46 -549.495 1319.34 
10573500 34345.7 -18907.6 1673.8 1222.49 -232.189 1244.35 
4081.5 2
10573600 35267.1 -18274.3 1748.8 1294.01 -267.475 1321.36 
10573500 34930.5 -19041.7 1617.13 1181.41 -270.976 1212.09 
4082 2
10573600 35803.4 -18520.1 1699.13 1083.37 -496.566 1191.75 
10573500 35409.5 -19243.9 1631.87 967.677 -408.35 1050.31 
4082.5 2
10573600 36408.4 -18671 1672 1219.76 -304.301 1257.14 
10573500 36012.4 -19490.7 1591.13 1215.46 -497.715 1313.41 
4083 2
10573600 37034.3 -18807.7 1716.67 1261.96 -275.672 1291.72 
10573500 36630.4 -19687.3 1666.4 1245.97 -396.371 1307.5 
4083.5 2
10573600 37607.9 -19031.6 1747.75 1120.2 -437.166 1202.48 
10573500 37254.2 -19910 1698.81 1218.33 -434.896 1293.63 
4084 2
10573600 38253.6 -19232.5 1713.67 1263.65 -393.289 1323.44 
10573500 37976.3 -20185.5 1858.67 1413.07 -539.074 1512.41 
4084.5 2
10573600 38898.7 -19489.5 1775.07 1303.16 -519.192 1402.78 
10573500 38495.6 -20306.3 1862.53 1049.16 -244.04 1077.17 
4085 2
10573600 39668.3 -19713.7 1695.2 1554.75 -452.929 1619.38 
10573500 39008.3 -20574.1 1743.33 1035.69 -541.145 1168.54 
4085.5 2
10573600 40280.9 -20006.1 1631.53 1237.71 -590.572 1371.39 
10573500 39673.5 -20840.1 1726.87 1343.84 -537.374 1447.3 
4086 2
10573600 40960.2 -20321.7 1588.4 1372.26 -637.576 1513.14 
10573500 40326.1 -21113.5 1680.4 1318.52 -552.323 1429.53 
4086.5 2
10573600 41647.7 -20764.7 1726.47 1388.82 -894.949 1652.2 
10573500 41154.9 -21523.1 1688.87 1674.21 -827.475 1867.54 
4087 2
10573600 42276.6 -20880.2 1823 1228.31 -225.627 1248.86 
10573500 41616.3 -21846 1754.75 901.261 -630.599 1099.97 
4087.5 2
10573600 42792.7 -20911.3 1882.87 1009.99 -60.8203 1011.82 
10573500 42159.7 -21975.6 1592.73 1063.45 -253.62 1093.27 
4088 2
10573600 43348.4 -21282.9 1809.87 1122.69 -750.842 1350.63 
10573500 42821.9 -22202.1 1641.13 1337.64 -457.643 1413.76 
4088.5 2
10573600 43946.7 -21887.1 1693.8 1208.62 -1220.47 1717.65 
10573500 43457.5 -22490.5 1615.2 1284.04 -582.626 1410.04 
4089 2
10573600 44449 -22227.3 1701.13 1014.81 -687.273 1225.64 
10573500 44073.7 -22792.8 1616.53 1244.85 -610.64 1386.55 
4089.5 2
10573600 45108.5 -22382.8 1713.27 1332.26 -314.209 1368.81 
10573500 44746.3 -23089.3 1625.4 1358.79 -599.057 1484.98 
4090 2
10573600 45646.1 -22630.9 1786.94 1050.11 -484.644 1156.55 
10573500 45367.2 -23322.4 1731.44 1212.86 -455.16 1295.45 
4090.5 2
10573600 46164.3 -22773.6 1837.93 1013.98 -279.183 1051.71 
10573500 45849.9 -23470.3 1672.67 944.586 -289.416 987.929 
4091 2
10573600 46696.2 -23196.6 1783 1074.61 -854.545 1372.97 
10573500 46311.4 -24063.3 1655.8 932.256 -1198.11 1518.08 
4091.5 2
10573600 47217 -23470.3 1746.33 1052.12 -552.862 1188.53 
10573500 46882.5 -23931.6 1644.8 1153.67 266.128 1183.97 
