# Supplementary material for: Intrinsic group behaviour II: On the dependence of triad spatial dynamics on social and personal features; and on the effect of social interaction on small group dynamics
Source: PLoS One. 2019 Dec 3;14(12):e0225704. doi: 10.1371/journal.pone.0225704 (PMC6890182; doi:10.1371/journal.pone.0225704)
Supplement: S2 Data Set — (ZIP) [file pone.0225704.s002.zip › set_2_nint/group_traj_dyas_noint/traj_2_0508_10.dat]

2 10523200 10515000 0 0 1 0 1 1 0 70 70 70 1602.07 1734.3 1469.84 
3710.5 1
10515000 43149.3 -18354.1 1549.78 0 0 0 
3711 1
10515000 42640.8 -18260 1564.47 -1284.18 237.654 1305.98 
3711.5 1
10515000 42106.4 -18169.1 1719.73 -1079.6 183.569 1095.09 
3712 1
10515000 41777.6 -18225.5 1735.27 -662.903 -113.71 672.585 
3712.5 1
10515000 41358.5 -18129.8 1725.4 -846.734 193.401 868.54 
3713 1
10515000 41020 -18158.6 1672.06 -661.068 -56.2988 663.461 
3713.5 1
10515000 40578.9 -18164.9 1643.13 -863.144 -12.2146 863.231 
3714 1
10515000 40151.8 -18295 1644.47 -862.896 -262.896 902.055 
3714.5 1
10515000 39726.5 -18470.3 1620.8 -859.125 -354.209 929.279 
3715 1
10515000 39364.6 -18726.1 1610.53 -731.178 -516.633 895.283 
3715.5 1
10515000 39070.5 -19074.2 1603.13 -594.074 -703.3 920.627 
3716 1
10515000 38733.2 -19418.4 1640.67 -678.739 -692.555 969.701 
3716.5 1
10515000 38422.5 -19662.6 1745.88 -605.653 -476.072 770.364 
3717 1
10515000 38019.3 -19898.7 1795.87 -789.106 -462.052 914.429 
3717.5 1
10515000 37809.2 -20040.1 1797.27 -423.522 -284.946 510.456 
3718 1
10515000 37630.1 -20404.2 1803.53 -361.886 -735.623 819.818 
3718.5 1
10515000 37415.1 -20646.3 1807.93 -434.343 -489.024 654.063 
3719 1
10515000 37257.9 -20938.1 1812.2 -317.441 -589.495 669.532 
3719.5 1
10515000 37049.2 -21083.4 1796.93 -421.684 -293.603 513.828 
3720 1
10515000 36687.3 -21204.9 1782.69 -706.812 -237.256 745.569 
3720.5 1
10515000 36529.8 -21402.8 1779.47 -308.244 -387.329 495.013 
3721 1
10515000 36385.9 -21425.2 1757.73 -290.64 -45.2525 294.142 
3721.5 1
10515000 36156.7 -21335.8 1760.13 -463.03 180.606 497.007 
3722 1
10515000 35967.6 -21395.9 1727.47 -382.088 -121.481 400.935 
3722.5 1
10515000 35693.3 -21610.7 1571 -554.209 -433.805 703.8 
3723 1
10515000 35483.7 -21863.5 1550.33 -423.434 -510.842 663.518 
3723.5 1
10515000 35223 -22196.8 1550.94 -509.115 -650.936 826.387 
3724 1
10515000 35315.9 -22258.9 1551 181.735 -121.437 218.574 
3724.5 1
10515000 35489.5 -22257.1 1551 350.134 3.49462 350.152 
3725 1
10515000 35539.1 -22221.7 1551 100.067 71.5152 122.995 
3725.5 1
10515000 35549.8 -22094.1 1551 21.6835 257.778 258.688 
3726 1
10515000 35507.9 -22126.6 1551 -84.7138 -65.5892 107.137 
3726.5 1
10515000 35406.4 -22081.1 1551 -198.104 88.9404 217.153 
3727 1
10515000 35417.1 -22051.3 1551 20.7601 58.0648 61.6644 
3727.5 1
10515000 35465.1 -22108.3 1551 96.9697 -115.017 150.439 
3728 1
10515000 35582.5 -22065.3 1551 237.172 86.734 252.534 
3728.5 1
10515000 35520.7 -22000.3 1551 -124.848 131.448 181.289 
3729 1
10515000 35421.2 -21956.4 1551 -200.943 88.6195 219.617 
3729.5 1
10515000 35353.9 -22036.1 1551 -135.892 -161.077 210.743 
3730 1
10515000 35355.5 -22135.6 1551 3.0599 -194.32 194.344 
3730.5 1
10515000 35342.2 -22140.1 1551 -26.0274 -8.82257 27.4821 
3731 1
10515000 35261.3 -22091.5 1550.93 -163.502 98.1818 190.716 
3731.5 1
10515000 35240.8 -22060.4 1550.73 -41.1804 62.6425 74.9661 
3732 1
10515000 34972.7 -22022.5 1531.13 -540.591 76.3441 545.956 
3732.5 1
10515000 34917.6 -21838.1 1488 -111.246 372.525 388.781 
3733 1
10515000 35003.1 -21737.9 1470.2 172.795 202.559 266.248 
3733.5 1
10515000 35162.8 -21723.1 1466.88 311.873 28.9144 313.211 
3734 1
10515000 35346.4 -21804.7 1460.13 359.271 -159.826 393.217 
3734.5 1
10515000 35289.7 -21889.9 1460 -114.478 -172.121 206.715 
3735 1
10515000 35347.9 -21983.9 1460 117.576 -189.899 223.351 
3735.5 1
10515000 35174.6 -21919 1459.67 -350.168 131.178 373.933 
3736 1
10515000 34874.3 -21923.3 1403.47 -606.599 -8.61953 606.661 
3736.5 1
10515000 34715.3 -21904.9 1255.07 -321.212 37.1717 323.356 
3737 1
10515000 34750.7 -22054.9 1156.75 69.0511 -292.985 301.012 
3737.5 1
10515000 34797.2 -22120.4 1103 91.0225 -128.229 157.251 
3738 1
10515000 34853.7 -22126.7 1086.93 114.209 -12.7946 114.923 
3738.5 1
10515000 34974.5 -22204.1 1096 244.04 -156.364 289.837 
3739 1
10515000 35083.2 -22257.1 1121.2 219.529 -106.936 244.189 
3739.5 1
10515000 35163.6 -22254.5 1148.67 162.424 5.11784 162.505 
3740 1
10515000 35047.9 -22193.1 1148 -233.67 124.175 264.615 
3740.5 1
10515000 35050.8 -22171.2 1148 5.5013 42.7327 43.0854 
3741 1
10515000 34985.4 -22188.6 1148 -127.886 -34.0753 132.348 
3741.5 1
10515000 35080 -22198.2 1148 191.111 -19.3939 192.093 
3742 1
10515000 34954.5 -22135.5 1148 -253.603 126.599 283.446 
3742.5 1
10515000 35025.2 -22084.9 1148 142.896 102.357 175.773 
3743 1
10515000 34998.3 -21925.2 1148 -54.2761 322.559 327.093 
3743.5 1
10515000 35167.7 -21818.4 1148.75 330.77 208.643 391.076 
3744 1
10515000 35304.3 -21675.5 1193.2 267.278 279.664 386.846 
3744.5 1
10515000 35443.3 -21743.1 1149.73 280.808 -136.7 312.314 
3745 1
10515000 35515.7 -21818.3 1148.13 146.263 -151.785 210.787 
3745.5 1
10515000 35557.5 -21857.9 1177.67 84.5791 -80 116.42 
3746 1
10515000 35503.1 -21789.7 1206.13 -109.899 137.643 176.135 
3746.5 1
10515000 35323.5 -21581.5 1277.53 -362.963 420.741 555.666 
3747 1
10515000 35156.9 -21197.1 1588.56 -325.252 750.667 818.102 
3747.5 1
10515000 34955.9 -21226.3 1631.93 -393.485 -57.1592 397.615 
3748 1
10515000 34833.5 -21460.6 1616.67 -247.138 -473.266 533.908 
3748.5 1
10515000 34778.2 -21529.5 1660.73 -111.785 -139.259 178.575 
3749 1
10515000 34716.3 -21494.6 1661.87 -124.983 70.5724 143.531 
3749.5 1
10515000 34586.3 -21450.3 1657 -262.626 89.4276 277.434 
3750 1
10515000 34545.4 -21382.3 1608.56 -79.9967 132.853 155.079 
3750.5 1
10515000 34353.3 -21143.3 1543.53 -375.946 467.8 600.143 
3751 1
10515000 34183 -21053.7 1470.47 -343.973 180.875 388.63 
3751.5 1
10515000 34067.5 -21259.7 1388.13 -233.266 -416.162 477.078 
3752 2
10523200 35470.7 -21621.5 1505.67 0 0 0 
10515000 34071.5 -21288.1 1387.87 7.94613 -57.3737 57.9214 
3752.5 2
10523200 35733.9 -21362.7 1479.6 531.582 522.963 745.701 
10515000 34104.3 -21401.3 1369.93 66.3973 -228.687 238.131 
3753 2
10523200 35897.9 -21271.3 1453.53 331.313 184.512 379.227 
10515000 34163.6 -21296.2 1379.93 119.731 212.391 243.814 
3753.5 2
10523200 35956.2 -21198.2 1444.94 113.908 142.741 182.62 
10515000 34276.2 -21102.2 1412.5 220.02 378.931 438.175 
3754 2
10523200 36053.1 -21199.2 1444.2 189.718 -1.8591 189.727 
10515000 34322.3 -21007.6 1424.6 90.1826 185.103 205.903 
3754.5 2
10523200 36150.1 -21260.4 1444.6 195.825 -123.636 231.589 
10515000 34355.6 -20994 1410.2 67.2054 27.4747 72.6046 
3755 2
10523200 36111 -21171.9 1440.53 -78.9226 178.721 195.371 
10515000 34342.4 -21061.1 1383.13 -26.6667 -135.488 138.088 
3755.5 2
10523200 36038.7 -21014.3 1439.07 -146.128 318.519 350.439 
10515000 34363.1 -21006.9 1357.13 41.8855 109.36 117.107 
3756 2
10523200 36009.5 -21003.4 1439 -58.9899 21.9529 62.9423 
10515000 34467.1 -20994.9 1358.07 210.101 24.2424 211.495 
3756.5 2
10523200 36006.5 -21023.1 1438.87 -6.06061 -39.8653 40.3234 
10515000 34539.7 -21027.6 1372.73 146.532 -65.9933 160.707 
3757 2
10523200 36004.4 -21130.1 1440 -4.08529 -208.968 209.008 
10515000 34665.2 -21111.1 1418.5 245.28 -163.013 294.509 
3757.5 2
10523200 36025.8 -21059.7 1439 41.9276 137.753 143.992 
10515000 34663.9 -21044.7 1432.33 -2.70711 129.933 129.961 
3758 2
10523200 36026.9 -21038.9 1439 2.28956 42.0202 42.0825 
10515000 34641.7 -21012.1 1467.67 -44.7138 65.7239 79.4919 
3758.5 2
10523200 35976.1 -20996.5 1439 -102.761 85.6566 133.779 
10515000 34633.5 -20935.8 1467.6 -16.7003 154.209 155.11 
3759 2
10523200 35798.1 -21165.7 1433.07 -359.461 -341.818 496.036 
10515000 34490.7 -20847.7 1464.2 -288.35 177.912 338.82 
3759.5 2
10523200 35679.9 -21478.9 1417.8 -238.923 -632.593 676.208 
10515000 34109.9 -21030.2 1426.53 -769.428 -368.62 853.17 
3760 2
10523200 35683.5 -21557.6 1395.69 7.09635 -153.703 153.867 
10515000 34089.1 -21223.2 1382.75 -40.5111 -376.929 379.099 
3760.5 2
10523200 35693.3 -21562.6 1429.67 19.2433 -9.85812 21.6215 
10515000 34106.5 -21339.8 1367.67 33.9367 -228.205 230.714 
3761 2
10523200 35680.9 -21499.3 1438.33 -25.0505 127.811 130.243 
10515000 34068.5 -21315.4 1381.73 -76.7677 49.2929 91.2309 
3761.5 2
10523200 35637.7 -21475.6 1435.07 -87.2727 47.9461 99.5759 
10515000 34176 -21328.6 1399.87 217.239 -26.6667 218.87 
3762 2
10523200 35654.4 -21515.5 1396.73 33.67 -80.6734 87.4178 
10515000 34397.6 -21334.9 1637.2 447.677 -12.6599 447.856 
3762.5 2
10523200 35840.1 -21528.3 1393.27 375.219 -25.7239 376.1 
10515000 34621.1 -21369.5 1722.93 451.448 -69.899 456.827 
3763 2
10523200 35742.6 -21597.1 1382.2 -197.037 -139.125 241.204 
10515000 34637.4 -21428.1 1721.6 32.9966 -118.384 122.896 
3763.5 2
10523200 35715.3 -21635.8 1375.12 -53.2959 -75.4232 92.3532 
10515000 34423.5 -21441.7 1710.38 -417.773 -26.6032 418.62 
3764 2
10523200 35742.9 -21603.8 1372.93 54.0525 62.5245 82.6498 
10515000 34391.4 -21424 1718.93 -62.818 34.6135 71.7231 
3764.5 2
10523200 35682.9 -21568.7 1384.87 -121.212 70.9764 140.464 
10515000 34315.1 -21318.8 1703.27 -154.209 212.525 262.578 
3765 2
10523200 35659.2 -21645.7 1385.67 -47.9461 -155.556 162.777 
10515000 34261.5 -21224.2 1701.8 -108.148 191.111 219.589 
3765.5 2
10523200 35607.1 -21631.8 1416.13 -105.32 28.0135 108.982 
10515000 34233.3 -21116.9 1698.13 -56.9697 216.835 224.194 
3766 2
10523200 35594.9 -21509.7 1443 -24.6465 246.734 247.962 
10515000 34264.1 -21044.3 1699.67 62.2222 146.667 159.32 
3766.5 2
10523200 35691.6 -21291.1 1435.56 188.981 426.961 466.915 
10515000 34284.2 -21024.8 1700 39.1683 37.9964 54.57 
3767 2
10523200 35808.9 -21234.7 1425.53 229.436 110.233 254.543 
10515000 34188 -20996.9 1700 -188.234 54.5581 195.981 
3767.5 2
10523200 35753.9 -21291.8 1422.73 -110.976 -115.286 160.021 
10515000 34177.7 -21176.1 1700 -20.7407 -361.886 362.479 
3768 2
10523200 35711.1 -21360.4 1431.8 -86.5993 -138.586 163.418 
10515000 34147 -21444.7 1678.27 -62.0875 -542.626 546.167 
3768.5 2
10523200 35630.6 -21439.7 1452.87 -162.231 -159.812 227.725 
10515000 34300.4 -21529.6 1659.73 309.274 -171.237 353.514 
3769 2
10523200 35679.1 -21675.4 1495.27 98.0471 -476.229 486.217 
10515000 34307.7 -21563.4 1640.4 14.8148 -68.2828 69.8715 
3769.5 2
10523200 35648.7 -21753.7 1457.73 -61.4141 -158.249 169.748 
10515000 34449.7 -21417.1 1640.8 286.869 295.623 411.93 
3770 2
10523200 35560.6 -21772.2 1439.75 -172.087 -36.1654 175.846 
10515000 34456.2 -21257.8 1639.06 12.6058 311.043 311.299 
3770.5 2
10523200 35734.8 -21861.9 1440.73 340.851 -175.375 383.322 
10515000 34168.7 -21151.4 1629.27 -562.663 208.244 599.963 
3771 2
10523200 35879.9 -21934.6 1429.33 293.199 -146.936 327.957 
10515000 33998.3 -21508.7 1549.47 -344.108 -721.751 799.584 
3771.5 2
10523200 35945.1 -22011 1432.67 131.452 -154.032 202.498 
10515000 33974.6 -21476.6 1474.73 -47.8495 64.6505 80.4317 
3772 2
10523200 35855.9 -21977.3 1431.33 -180.202 68.1481 192.658 
10515000 33983.4 -21277.3 1461.6 17.7778 402.559 402.951 
3772.5 2
10523200 35749 -21897.8 1432.87 -215.591 160.215 268.605 
10515000 34162.7 -21155.1 1462.93 361.559 246.505 437.596 
3773 2
10523200 35745.6 -21792 1434.53 -6.86869 213.737 213.848 
10515000 34344.5 -21030 1629.87 367.273 252.66 445.787 
3773.5 2
10523200 35710.4 -21805.5 1435 -68.7988 -26.3672 73.6784 
10515000 34620.1 -21022.2 1725.06 538.265 15.1367 538.478 
3774 2
10523200 35736.1 -21815.9 1434.8 50.4077 -20.4175 54.3857 
10515000 34900.5 -20959.4 1710 548.744 122.994 562.359 
3774.5 2
10523200 35518.7 -21899.3 1426.33 -439.327 -168.35 470.478 
10515000 35248.9 -20948.5 1723.2 703.838 21.9529 704.181 
3775 2
10523200 35419.2 -21848.9 1418.07 -200.943 101.684 225.206 
10515000 35234.8 -20840.7 1745.8 -28.5522 217.778 219.641 
3775.5 2
10523200 35188.9 -21543.7 1365.47 -465.32 616.566 772.448 
10515000 35260.3 -20809.7 1775.87 51.4478 62.6263 81.0489 
3776 2
10523200 35166.6 -21640.9 1395.2 -44.9832 -196.364 201.45 
10515000 35418.9 -20828.2 1782.8 320.404 -37.3064 322.569 
3776.5 2
10523200 35189.3 -21764.3 1430.27 45.9259 -249.293 253.488 
10515000 35447.4 -20843.5 1746.07 57.6431 -30.8418 65.3754 
3777 2
10523200 35219.6 -21784.1 1444.12 59.0413 -38.6556 70.5701 
10515000 35511.1 -20840.2 1759.81 124.463 6.40462 124.628 
3777.5 2
10523200 35374.7 -21641.3 1467.2 302.938 278.89 411.766 
10515000 35571.2 -20755.7 1753.67 117.334 165.08 202.53 
3778 2
10523200 35377.1 -21753.8 1435.33 4.97312 -226.747 226.802 
10515000 36267.5 -20697.7 1756.8 1403.9 116.935 1408.76 
3778.5 2
10523200 35343.3 -21904.7 1402.6 -68.4175 -304.781 312.366 
10515000 36615.7 -20725.1 1759.47 703.3 -55.3535 705.475 
3779 2
10523200 35360.7 -21939.1 1406.13 35.1515 -69.6296 77.9995 
10515000 36561.2 -20852.7 1777 -110.034 -257.912 280.404 
3779.5 2
10523200 35190.3 -21832.5 1399.33 -344.242 215.354 406.054 
10515000 36569.6 -21099.2 1792.53 16.9697 -497.912 498.202 
3780 2
10523200 35352 -21763.4 1406.73 326.734 139.663 355.332 
10515000 36641.3 -21390.9 1785.4 144.781 -589.226 606.752 
3780.5 2
10523200 35455.8 -21769.7 1447.44 202.637 -12.2803 203.008 
10515000 36672.6 -21560.2 1780.25 61.1247 -330.827 336.426 
3781 2
10523200 35533.5 -21750.9 1430.93 152.087 36.7009 156.453 
10515000 36568.4 -21624.7 1780.87 -203.841 -126.19 239.739 
3781.5 2
10523200 35533.3 -21777.3 1411.07 -0.40404 -53.1987 53.2002 
10515000 36593.5 -21682.4 1791.07 50.6397 -116.498 127.029 
3782 2
10523200 35455.3 -21756.3 1384 -157.441 42.2896 163.022 
10515000 36634.9 -21674.1 1789 83.771 16.835 85.4459 
3782.5 2
10523200 35453.8 -21773.3 1457.13 -3.09764 -34.2088 34.3487 
10515000 36658.1 -21635.8 1796.4 46.734 77.3064 90.3346 
3783 2
10523200 35466.3 -21799.9 1443.6 25.3199 -53.7374 59.4037 
10515000 36611.3 -21642.1 1790.07 -94.4108 -12.6599 95.2558 
3783.5 2
10523200 35468.8 -21627.9 1443.75 4.84212 335.921 335.956 
10515000 36563.4 -21579.4 1788.5 -93.6686 122.323 154.067 
3784 2
10523200 35368.3 -21612.7 1417.4 -196.763 29.7619 199.001 
10515000 36362 -21615.8 1779.87 -394.08 -71.1595 400.453 
3784.5 2
10523200 35220.5 -21763.9 1392 -298.451 -305.589 427.151 
10515000 36089.7 -21731.1 1714.47 -550.168 -232.997 597.472 
3785 2
10523200 35438 -21691.1 1386.73 439.327 147.071 463.29 
10515000 35982.7 -21792.3 1662.73 -216.027 -123.502 248.838 
3785.5 2
10523200 35438.5 -21723.5 1394.8 1.07744 -65.3199 65.3288 
10515000 36001.6 -21771.3 1647.8 38.1145 42.2896 56.9308 
3786 2
10523200 35437.7 -21745.7 1410.53 -1.61616 -44.8485 44.8776 
10515000 36074.7 -21661.1 1662.67 147.744 222.761 267.303 
3786.5 2
10523200 35321.2 -21714.3 1410.27 -235.421 63.2997 243.782 
10515000 36121.8 -21713.6 1691.13 95.0842 -106.128 142.493 
3787 2
10523200 35425.6 -21854.3 1388.88 203.955 -273.397 341.092 
10515000 36126.2 -21773.6 1714 8.69141 -117.114 117.436 
3787.5 2
10523200 35402.7 -22083.7 1372.67 -44.9282 -448.964 451.207 
10515000 36074.2 -21782.5 1686.47 -101.859 -17.425 103.339 
3788 2
10523200 35323.8 -22084.5 1361.67 -159.327 -1.48148 159.333 
10515000 36119.6 -21728 1715.2 91.7172 110.034 143.246 
3788.5 2
10523200 35401.7 -21997.7 1408.73 156.808 174.514 234.614 
10515000 36116.6 -21709 1710.27 -6.03622 38.2294 38.703 
3789 2
10523200 35519.7 -21883.4 1429 238.249 230.976 331.832 
10515000 36067.1 -21793.2 1686.87 -100.067 -170.101 197.352 
3789.5 2
10523200 35366.3 -21887.5 1427.67 -309.899 -8.35017 310.011 
10515000 36066.3 -21877 1655.87 -1.61616 -169.293 169.301 
3790 2
10523200 35274.1 -21700.5 1411.93 -186.128 377.912 421.262 
10515000 36042 -21857.5 1672.47 -49.0236 39.3266 62.8482 
3790.5 2
10523200 35161.2 -21572.7 1383.38 -220.475 249.569 333.007 
10515000 36134.9 -21732.2 1704.94 181.396 244.694 304.598 
3791 2
10523200 35282.3 -21518.4 1427.93 236.823 106.238 259.561 
10515000 36191.1 -21708.9 1708.33 110.095 45.7599 119.226 
3791.5 2
10523200 35251.1 -21405.6 1444.47 -63.0303 227.879 236.435 
10515000 36335.3 -21693.7 1725.33 291.178 30.5724 292.779 
3792 2
10523200 35171.3 -21466.6 1404.6 -161.077 -123.232 202.811 
10515000 36281.5 -21719.8 1739.27 -108.687 -52.6599 120.772 
3792.5 2
10523200 35197.3 -21544.5 1390.8 52.3906 -157.306 165.801 
10515000 36340.5 -21707 1747.93 119.327 25.8586 122.096 
3793 2
10523200 35109.1 -21592.9 1405.6 -178.182 -97.7778 203.247 
10515000 36236.5 -21722.3 1738.6 -210.101 -30.9764 212.372 
3793.5 2
10523200 35121.7 -21578.4 1405.67 25.4545 29.2256 38.7565 
10515000 36175.3 -21733.5 1748.2 -123.636 -22.6263 125.69 
3794 2
10523200 35140.8 -21616.8 1372.25 37.3942 -74.9023 83.7179 
10515000 36111.4 -21753.3 1719.19 -124.919 -38.6312 130.756 
3794.5 2
10523200 35025.3 -21682.4 1374.2 -225.987 -128.474 259.953 
10515000 36050.9 -21834.7 1722.2 -118.412 -159.206 198.413 
3795 2
10523200 35119.3 -21625.7 1429.4 189.899 114.478 221.736 
10515000 36070.9 -21819.2 1694.47 40.404 31.2458 51.0763 
3795.5 2
10523200 35116 -21640.3 1395.27 -6.73401 -29.3603 30.1226 
10515000 36099.5 -21643.7 1744.13 57.7778 354.478 359.156 
3796 2
10523200 35185.3 -21616.1 1386.2 140.067 48.7542 148.31 
10515000 36031.3 -21732.1 1689.07 -137.643 -178.586 225.474 
3796.5 2
10523200 35110.6 -21671.5 1352.33 -150.976 -111.919 187.936 
10515000 36008.5 -21775.1 1655.27 -46.1953 -86.734 98.269 
3797 2
10523200 35140.3 -21662.9 1343.19 58.0322 16.7887 60.4119 
10515000 36057.6 -21788.4 1682.44 95.8903 -25.9928 99.3508 
3797.5 2
10523200 35226.7 -21725.4 1372.07 168.991 -122.236 208.565 
10515000 35665.4 -21389.7 1660.27 -767.441 780.121 1094.33 
3798 2
10523200 35231.2 -21873.1 1386.53 9.15825 -298.316 298.457 
10515000 35976.8 -21665.5 1670.87 629.091 -557.037 840.265 
3798.5 2
10523200 35275.4 -21915.7 1365.73 89.2929 -86.0606 124.015 
10515000 36484.4 -21722.7 1728.53 1025.45 -115.69 1031.96 
3799 2
10523200 35267.1 -21803.4 1405.27 -16.835 226.801 227.425 
10515000 36639.6 -21750.4 1732.4 313.535 -55.8923 318.478 
3799.5 2
10523200 35213 -21657.2 1423.6 -109.226 295.354 314.903 
10515000 36595.6 -21628.7 1754.6 -88.8889 245.791 261.371 
3800 2
10523200 35168.5 -21500.4 1414.53 -89.8316 316.768 329.259 
10515000 36082.9 -21147.7 1742.13 -1035.69 971.852 1420.26 
3800.5 2
10523200 35228.9 -21278.6 1399.25 117.977 433.154 448.933 
10515000 36077 -20905.8 1733 -11.5885 472.371 472.514 
3801 2
10523200 35277.9 -21187.7 1393.8 95.8823 178.001 202.182 
10515000 35952.1 -20768.1 1682.2 -244.357 269.561 363.832 
3801.5 2
10523200 35263.2 -20989.7 1448.47 -29.7643 400 401.106 
10515000 35959.9 -20628.9 1680.33 15.7576 281.212 281.653 
3802 2
10523200 35276.5 -20737.7 1459.6 26.8013 509.091 509.796 
10515000 35971.4 -20658.7 1670.87 23.165 -60.202 64.505 
3802.5 2
10523200 35259.7 -20503.7 1425.27 -33.8047 472.593 473.8 
10515000 36022.5 -20805.1 1699.6 103.165 -295.758 313.234 
3803 2
10523200 35229.5 -20316.1 1415.93 -61.1448 378.99 383.891 
10515000 36129.9 -20783.9 1684.07 217.104 42.8283 221.288 
3803.5 2
10523200 35078.9 -20100.5 1458.56 -294.124 421.159 513.696 
10515000 35961.4 -20849.1 1727.31 -329.215 -127.336 352.983 
3804 2
10523200 35042.3 -19874 1498.8 -71.6406 443.249 449.001 
10515000 35709.1 -20567.1 1717.6 -493.624 551.72 740.311 
3804.5 2
10523200 34980.2 -19720.1 1509.47 -125.387 310.976 335.303 
10515000 35516.7 -20255.5 1751.27 -388.687 629.495 739.825 
3805 2
10523200 34818.5 -19597.3 1474.73 -326.599 248.081 410.136 
10515000 35279.7 -20161.5 1872.07 -478.923 189.899 515.197 
3805.5 2
10523200 34601.6 -19433.1 1442.13 -438.249 331.582 549.554 
10515000 35145.1 -19892.9 1766.53 -271.919 542.626 606.946 
3806 2
10523200 34368.6 -19294.6 1437.93 -470.707 279.865 547.622 
10515000 34869.4 -19743.5 1777.2 -556.902 301.818 633.431 
3806.5 2
10523200 34030.6 -19256.1 1429.93 -682.828 77.8451 687.251 
10515000 34550.9 -19678.5 1743.8 -643.502 131.448 656.79 
3807 2
10523200 33745.9 -19204.9 1443.38 -555.981 99.8617 564.878 
10515000 34193.2 -19588.2 1700 -698.592 176.326 720.501 
3807.5 2
10523200 33403.5 -19181.1 1436.13 -670.197 46.5835 671.814 
10515000 33672.1 -19670.5 1664 -1019.81 -161.146 1032.46 
3808 2
10523200 33020.3 -19022.3 1407.13 -772.446 320.296 836.219 
10515000 33185.9 -19546.1 1606.33 -980.108 250.941 1011.72 
3808.5 2
10523200 32796.6 -18926.5 1409.8 -451.987 193.401 491.626 
10515000 32759.2 -19540.9 1579.8 -862.088 10.3704 862.15 
3809 2
10523200 32470.4 -18844.7 1393.47 -658.99 165.253 679.394 
10515000 32465.8 -19475.1 1600.67 -592.727 132.929 607.45 
3809.5 2
10523200 32019 -18604.5 1310.2 -911.919 485.387 1033.05 
10515000 32134.9 -19498.5 1620.93 -668.418 -47.2727 670.087 
3810 2
10523200 31470.4 -18296.1 1345.8 -1108.28 622.896 1271.33 
10515000 31511.2 -19356.2 1530 -1260.07 287.542 1292.46 
3810.5 2
10523200 31027.8 -18089.2 1279.62 -864.551 404.191 954.368 
10515000 30995.1 -19092.8 1386 -1008.08 514.551 1131.81 
3811 2
10523200 30566.9 -17863.2 1294.2 -901.794 442.246 1004.4 
10515000 30553.3 -18949.5 1353.6 -864.441 280.267 908.739 
3811.5 2
10523200 30081.5 -17638.8 1394.33 -980.741 453.333 1080.45 
10515000 30132.8 -18794.4 1375.2 -849.562 313.401 905.525 
3812 2
10523200 29671.7 -17502.8 1406.6 -827.744 274.747 872.15 
10515000 29695.3 -18604.9 1421.07 -883.771 382.896 963.151 
3812.5 2
10523200 29146.9 -17335.7 1442.13 -1060.2 337.508 1112.63 
10515000 29371.8 -18473.3 1450.33 -653.603 265.724 705.553 
3813 2
10523200 28628.7 -17191.6 1430.33 -1046.87 291.178 1086.61 
10515000 29003.6 -18284.5 1561.53 -743.838 381.414 835.926 
3813.5 2
10523200 28186.5 -17064.2 1446.4 -891.532 256.855 927.795 
10515000 28580.3 -18201.7 1613.2 -853.495 167.07 869.693 
3814 2
10523200 27740.2 -16943.9 1492.19 -871.769 234.888 902.859 
10515000 28131.4 -18255.6 1612.06 -876.619 -105.387 882.932 
3814.5 2
10523200 27238.1 -16893.7 1565.33 -982.624 98.2469 987.523 
10515000 27751.7 -18148.8 1651.27 -743.191 209.051 772.034 
3815 2
10523200 26749.1 -16790.4 1535.33 -987.879 208.754 1009.69 
10515000 27294.7 -18133.9 1697.47 -923.098 30.1684 923.59 
3815.5 2
10523200 26236.9 -16629.7 1452.67 -1034.61 324.579 1084.33 
10515000 26890 -18125.3 1725.33 -817.643 17.3737 817.828 
3816 2
10523200 25777.3 -16473.6 1434.87 -928.62 315.421 980.727 
10515000 26522.9 -18121.5 1720.8 -741.684 7.54209 741.722 
3816.5 2
10523200 25379.5 -16376.2 1477.33 -803.502 196.768 827.244 
10515000 26195.6 -18178.7 1717.2 -661.145 -115.556 671.167 
3817 2
10523200 25010.4 -16201.6 1478.69 -720.89 341.089 797.511 
10515000 25871.9 -18174.9 1720.12 -632.153 7.41374 632.197 
3817.5 2
10523200 24601.3 -16062.5 1482.33 -800.595 272.073 845.563 
10515000 25486.2 -18056.6 1641.07 -754.868 231.58 789.592 
3818 2
10523200 24296 -15972.4 1481.67 -616.835 182.088 643.15 
10515000 24941.1 -17834.7 1660.73 -1101.14 448.215 1188.87 
3818.5 2
10523200 23937.5 -15793 1460 -724.175 362.424 809.803 
10515000 24600 -17580.1 1621 -689.158 514.343 859.935 
3819 2
10523200 23555.7 -15612.9 1437.13 -771.448 363.771 852.913 
10515000 24218.6 -17412.1 1590.93 -770.505 339.394 841.942 
3819.5 2
10523200 23234.7 -15415.1 1425 -648.485 399.731 761.786 
10515000 23837.1 -17022.9 1668.33 -770.774 786.263 1101.05 
3820 2
10523200 22914.7 -15139.6 1376.4 -646.465 556.498 852.999 
10515000 23462.3 -16717 1681.73 -757.172 618.047 977.39 
3820.5 2
10523200 22571.1 -14798.3 1369.56 -671.102 666.577 945.887 
10515000 23131.1 -16528.4 1676.56 -646.761 368.408 744.328 
3821 2
10523200 22334.1 -14474.5 1399 -463.788 633.619 785.221 
10515000 22829.5 -16236.7 1643.73 -590.199 570.727 821.014 
3821.5 2
10523200 22089.4 -14194.5 1445.6 -494.276 565.657 751.183 
10515000 22576.5 -16021.6 1611.33 -511.111 434.613 670.912 
3822 2
10523200 21840.5 -13938.7 1494.33 -502.761 516.902 721.08 
10515000 22501.4 -15745.7 1617.53 -151.785 557.306 577.606 
3822.5 2
10523200 21449.5 -13697.9 1471 -790.034 486.465 927.794 
10515000 22199 -15379.3 1618.13 -610.909 740.202 959.744 
3823 2
10523200 21086.3 -13593.1 1457.53 -733.603 211.717 763.542 
10515000 21937.5 -15160.7 1560.2 -528.35 441.751 688.693 
3823.5 2
10523200 20738.1 -13404.3 1454.6 -703.434 381.414 800.185 
10515000 21630.9 -14754.5 1596.6 -619.394 820.606 1028.13 
3824 2
10523200 20310.6 -13194.1 1452.06 -831.728 408.836 926.779 
10515000 21240.8 -14422.7 1636.19 -758.86 645.485 996.253 
3824.5 2
10523200 19945.7 -12954.2 1460.47 -714.204 469.521 854.715 
10515000 20982.7 -14097.2 1662.87 -505.047 636.962 812.892 
3825 2
10523200 19577 -12747.8 1495.27 -744.781 416.97 853.559 
10515000 20596.1 -13880 1659.93 -781.01 438.788 895.83 
3825.5 2
10523200 19166.2 -12554.2 1528.47 -829.899 391.111 917.442 
10515000 20185.2 -13609.7 1631.87 -830.168 545.993 993.624 
3826 2
10523200 18814.1 -12410.9 1539.13 -711.246 289.428 767.879 
10515000 19791.3 -13353.5 1657.87 -795.69 517.71 949.288 
3826.5 2
10523200 18392.7 -12211.5 1514.67 -851.313 402.828 941.809 
10515000 19460.3 -13077.1 1684.07 -668.687 558.384 871.169 
3827 2
10523200 17969.4 -12023.4 1470.19 -826.872 367.497 904.86 
10515000 19140.2 -12726.2 1766.88 -625.163 685.311 927.62 
3827.5 2
10523200 17417.3 -11699.2 1417.67 -1080.45 634.393 1252.92 
10515000 18778.2 -12593.1 1760.73 -708.513 260.51 754.888 
3828 2
10523200 16883 -11407.6 1428.73 -1079.33 589.091 1229.62 
10515000 18343 -12324.4 1726.87 -879.192 542.761 1033.23 
3828.5 2
10523200 16508.9 -11119.4 1446.93 -755.69 582.222 953.966 
10515000 17875.9 -12127.6 1666.27 -943.704 397.576 1024.03 
3829 2
10523200 16207.3 -10867.8 1463.33 -609.428 508.283 793.57 
10515000 17212.7 -11854.5 1672.07 -1339.66 551.65 1448.8 
3829.5 2
10523200 15948.8 -10571.9 1495.47 -522.155 597.71 793.665 
10515000 16658.1 -11494.1 1677.87 -1120.4 728.215 1336.26 
3830 2
10523200 15730.5 -10312.8 1512.27 -441.077 523.502 684.546 
10515000 16215.3 -11329.9 1686.73 -894.68 331.717 954.195 
3830.5 2
10523200 15492.2 -9958.38 1561.69 -465.389 692.236 834.133 
10515000 15870.3 -11048.7 1685.06 -673.739 549.178 869.207 
3831 2
10523200 15223.2 -9619.93 1567.53 -526.394 662.312 846.019 
10515000 15563.1 -10773.5 1706.87 -601.133 538.462 807.033 
3831.5 2
10523200 14924.5 -9246.6 1582 -603.367 754.209 965.858 
10515000 15309.6 -10450.1 1756.87 -512.189 653.468 830.276 
3832 2
10523200 14546.1 -8742.87 1523.87 -764.444 1017.64 1272.78 
10515000 14981.1 -10182.3 1785.47 -663.569 540.875 856.078 
3832.5 2
10523200 14007.7 -8271.6 1478.6 -1087.81 952.054 1445.59 
10515000 14722.9 -9967.87 1760 -521.751 433.266 678.191 
3833 2
10523200 13530.1 -7852.8 1427.33 -964.848 846.061 1283.26 
10515000 14471.7 -9602.47 1750.8 -507.34 738.182 895.716 
3833.5 2
10523200 13237.1 -7608.8 1477.2 -590.726 491.935 768.738 
10515000 14030.8 -9057.07 1742 -888.978 1099.6 1414 
3834 2
10523200 12947.8 -7300.69 1518.06 -563.848 600.609 823.806 
10515000 13897.6 -8672.62 1710.94 -259.722 749.399 793.13 
3834.5 2
10523200 12557.6 -6990.13 1517.4 -763.625 607.738 975.945 
10515000 13675.7 -8295 1674.47 -434.108 738.992 857.064 
3835 2
10523200 12184 -6608.27 1509.87 -754.747 771.448 1079.25 
10515000 13346.3 -8012.93 1656.33 -665.589 569.832 876.195 
3835.5 2
10523200 11767.2 -6277.47 1498.33 -842.02 668.283 1074.99 
10515000 13156.2 -7680.6 1696.93 -383.973 671.38 773.426 
3836 2
10523200 11363.3 -5902.87 1453.13 -815.892 756.768 1112.82 
10515000 12850.7 -7398.33 1718.2 -617.239 570.236 840.329 
3836.5 2
10523200 10967.4 -5481.27 1409.53 -799.865 851.717 1168.42 
10515000 12598.4 -7093.6 1737.27 -509.63 615.623 799.196 
3837 2
10523200 10779.2 -5117.2 1405.4 -380.202 735.488 827.947 
10515000 12317.7 -6731.73 1729 -567.138 731.044 925.241 
3837.5 2
10523200 10431.5 -4836.19 1412.94 -679.102 548.853 873.166 
10515000 11951.5 -6480.5 1729.38 -715.169 490.69 867.32 
3838 2
10523200 10122.1 -4556.6 1415.8 -605.414 547.138 816.019 
10515000 11577.4 -6073.93 1721.27 -732.094 795.629 1081.2 
3838.5 2
10523200 9802.93 -4240.93 1434.47 -644.848 637.71 906.92 
10515000 11152.1 -5584.13 1680.67 -859.125 989.495 1310.42 
3839 2
10523200 9498.8 -3935.73 1480.67 -614.411 616.566 870.433 
10515000 10954.8 -5227.93 1638.07 -398.653 719.596 822.644 
3839.5 2
10523200 9182.2 -3713.07 1489.27 -639.596 449.832 781.941 
10515000 10641.1 -4950 1636.13 -633.805 561.481 846.741 
3840 2
10523200 8894.67 -3381.2 1478.07 -580.875 670.438 887.076 
10515000 10312 -4628.8 1634.6 -664.781 648.889 928.973 
3840.5 2
10523200 8636.69 -2924.81 1473.56 -503.866 891.382 1023.93 
10515000 10039.9 -4280.25 1659.12 -531.494 680.762 863.668 
3841 2
10523200 8404.07 -2483.93 1479.73 -455.227 862.777 975.508 
10515000 9692.13 -3874.47 1689.93 -680.512 794.097 1045.79 
3841.5 2
10523200 8152.4 -2044.67 1494.87 -508.418 887.407 1022.73 
10515000 9463.87 -3594.13 1732.2 -461.145 566.33 730.332 
3842 2
10523200 7833.93 -1647.73 1497.33 -643.367 801.886 1028.08 
10515000 9163.33 -3201.53 1716.8 -607.138 793.131 998.836 
3842.5 2
10523200 7659.67 -1121.27 1487 -352.054 1063.57 1120.32 
10515000 8808.67 -2890.13 1716.8 -716.498 629.091 953.481 
3843 2
10523200 7562.8 -627.467 1466.13 -195.69 997.576 1016.59 
10515000 8647.87 -2513.87 1708.53 -324.848 760.135 826.639 
3843.5 2
10523200 7584.73 -162.133 1462.87 44.3098 940.067 941.111 
10515000 8301.47 -2098.47 1714.87 -699.798 839.192 1092.68 
3844 2
10523200 7618.25 382 1475.69 65.4622 1062.76 1064.77 
10515000 8047.56 -1684.62 1721.75 -495.907 808.285 948.286 
3844.5 2
10523200 7672.6 874.667 1457.93 106.36 964.123 969.972 
10515000 7782.67 -1128.27 1705.47 -518.387 1088.76 1205.87 
3845 2
10523200 7716.4 1380.67 1411.53 88.4848 1022.22 1026.04 
10515000 7676.33 -748.4 1712.47 -214.815 767.407 796.906 
3845.5 2
10523200 7913.4 1919.07 1332.07 397.98 1087.68 1158.2 
10515000 7607.6 -266.067 1712.6 -138.855 974.411 984.255 
3846 2
10523200 7935.33 2498.33 1249.87 44.3098 1170.24 1171.07 
10515000 7441 302.467 1689.6 -336.566 1148.55 1196.85 
3846.5 2
10523200 7889.4 2928.47 1225.13 -92.6075 867.204 872.135 
10515000 7599.33 687.133 1683.93 319.22 775.538 838.666 
3847 2
10523200 7674.47 3310.13 1227.47 -434.209 771.044 884.899 
10515000 7747.6 1168.93 1597.2 299.529 973.333 1018.38 
3847.5 2
10523200 7599.44 3773.38 1229 -146.541 904.769 916.559 
10515000 7664.56 1632.44 1517.62 -162.183 905.282 919.694 
3848 1
10515000 7605.07 2191.93 1424.8 -116.43 1094.9 1101.08 
3848.5 1
10515000 7555.53 2685.93 1405.33 -100.067 997.98 1002.98 
3849 1
10515000 7612.67 3247 1406.07 115.421 1133.47 1139.33 
3849.5 1
10515000 7475.4 3643.53 1404.53 -277.306 801.077 847.717 
