# Supplementary material for: Intrinsic group behaviour II: On the dependence of triad spatial dynamics on social and personal features; and on the effect of social interaction on small group dynamics
Source: PLoS One. 2019 Dec 3;14(12):e0225704. doi: 10.1371/journal.pone.0225704 (PMC6890182; doi:10.1371/journal.pone.0225704)
Supplement: S2 Data Set — (ZIP) [file pone.0225704.s002.zip › set_2_nint/group_traj_dyas_noint/traj_2_0508_9.dat]

2 10503700 10503701 0 1 0 0 2 0 1 50 50 50 1736.95 1757.43 1716.47 
3637 1
10503700 40119.2 -20864.8 1617.08 0 0 0 
3637.5 2
10503701 39073.3 -21084.6 1416.14 0 0 0 
10503700 39636.3 -20580.3 1699.27 -1085.36 639.326 1259.66 
3638 2
10503701 38682.7 -20853.3 1783.33 -1076.09 637.02 1250.5 
10503700 38914.9 -20252.6 1826.47 -1457.24 662.088 1600.6 
3638.5 2
10503701 37969.1 -20809 1861.93 -1441.62 89.5623 1444.4 
10503700 38346.7 -20100.7 1868.4 -1147.88 306.801 1188.17 
3639 2
10503701 37442.5 -20667.4 1844.33 -1063.7 286.061 1101.5 
10503700 37775.9 -19824.6 1819.2 -1153.13 557.845 1280.98 
3639.5 2
10503701 36848.8 -20371.2 1789.19 -1159.61 578.54 1295.92 
10503700 37198.9 -19589.7 1775.06 -1126.94 458.813 1216.76 
3640 2
10503701 36212.9 -20082.9 1707.73 -1244.51 564.229 1366.44 
10503700 36481.4 -19304.9 1663.33 -1404.18 557.379 1510.76 
3640.5 2
10503701 35492.2 -19831.2 1707.73 -1455.89 508.418 1542.11 
10503700 35877.3 -19012.2 1623.33 -1220.34 591.246 1356.02 
3641 2
10503701 34880.3 -19605.6 1717.87 -1236.09 455.758 1317.44 
10503700 35179.1 -18705.7 1632.47 -1410.64 619.125 1540.53 
3641.5 2
10503701 34317 -19293.9 1752.47 -1138.05 629.63 1300.61 
10503700 34673.3 -18400.8 1657.67 -1021.82 616.027 1193.15 
3642 2
10503701 33740.2 -19196.6 1723.6 -1165.25 196.633 1181.73 
10503700 34066.5 -18146.7 1638.33 -1225.86 513.401 1329.03 
3642.5 2
10503701 33104.4 -18918.9 1729 -1284.44 561.077 1401.64 
10503700 33370.1 -18057.4 1658.2 -1406.87 180.337 1418.38 
3643 2
10503701 32491.5 -18664.1 1686.06 -1197.07 497.542 1296.35 
10503700 32722.1 -17716.8 1646.94 -1265.63 665.21 1429.8 
3643.5 2
10503701 31749.2 -18319.5 1545.07 -1452.64 674.478 1601.59 
10503700 31978 -17608.7 1549.6 -1456.09 211.505 1471.37 
3644 2
10503701 31067.5 -18107.9 1460.07 -1377.1 427.475 1441.93 
10503700 31323.1 -17360.9 1597.53 -1323.1 500.741 1414.68 
3644.5 2
10503701 30240.9 -17764.1 1538.53 -1670.03 694.545 1808.7 
10503700 30602.1 -17055.2 1528.07 -1456.57 617.508 1582.06 
3645 2
10503701 29645.7 -17471.1 1650.07 -1202.42 591.919 1340.22 
10503700 30031.2 -16773.5 1653.87 -1153.27 569.158 1286.07 
3645.5 2
10503701 29002.1 -17232.6 1722.6 -1300.07 481.751 1386.46 
10503700 29401.1 -16613.3 1739.07 -1273 323.636 1313.49 
3646 2
10503701 28354 -17021.2 1716.69 -1265.89 412.793 1331.49 
10503700 28709.9 -16329 1792.12 -1349.98 555.208 1459.7 
3646.5 2
10503701 27802.2 -16797.5 1789.4 -1079.84 437.802 1165.22 
10503700 28203.4 -16229.3 1727.2 -991.145 195.042 1010.15 
3647 2
10503701 27297 -16592.5 1756.2 -1020.61 414.141 1101.43 
10503700 27652.8 -16040.3 1680.07 -1112.32 381.953 1176.07 
3647.5 2
10503701 26693.1 -16318.9 1717.13 -1220.07 552.727 1339.43 
10503700 27020.3 -15759.7 1559.07 -1277.85 566.869 1397.94 
3648 2
10503701 26053.5 -15995.5 1728.13 -1291.99 653.333 1447.78 
10503700 26357.8 -15546.5 1585.67 -1338.32 430.572 1405.87 
3648.5 2
10503701 25385.1 -15750.5 1719.33 -1350.3 495.084 1438.2 
10503700 25715.4 -15264.9 1598.93 -1297.78 569.024 1417.04 
3649 2
10503701 24738.5 -15501.4 1727.33 -1306.4 503.165 1399.95 
10503700 25118.2 -15003.2 1713.07 -1206.46 528.62 1317.19 
3649.5 2
10503701 24230 -15310.5 1717.25 -993.099 372.852 1060.78 
10503700 24589.1 -14761.2 1642.19 -1033.35 472.681 1136.33 
3650 2
10503701 23593 -15074.5 1707.27 -1246.58 461.905 1329.4 
10503700 23976.8 -14452 1720 -1198.29 605.064 1342.38 
3650.5 2
10503701 22972.6 -14844.5 1683.33 -1253.33 464.512 1336.64 
10503700 23401.3 -14241.7 1627.33 -1162.56 424.916 1237.78 
3651 2
10503701 22280.4 -14542.4 1614.53 -1398.38 610.37 1525.79 
10503700 22660.9 -13927.3 1579.53 -1495.89 635.152 1625.15 
3651.5 2
10503701 21642.1 -14139.9 1681.93 -1289.43 813.199 1524.44 
10503700 22068.2 -13684.6 1632.8 -1197.31 490.236 1293.78 
3652 2
10503701 21172.7 -13907.1 1719.6 -948.418 470.168 1058.56 
10503700 21519.2 -13276.1 1718.13 -1109.09 825.32 1382.47 
3652.5 2
10503701 20645.2 -13609.1 1752.56 -1030.23 582.048 1183.28 
10503700 21016.2 -13072.8 1704.12 -982.446 397.103 1059.67 
3653 2
10503701 20084.2 -13270.9 1735.33 -1097.82 661.823 1281.88 
10503700 20565.1 -12699.4 1780.53 -882.82 730.626 1145.94 
3653.5 2
10503701 19624 -12864.2 1757.4 -929.697 821.684 1240.77 
10503700 20156.3 -12361.6 1780.27 -825.724 682.424 1071.22 
3654 2
10503701 19218.7 -12581.3 1749.87 -818.855 571.448 998.537 
10503700 19816.9 -12076.3 1823.33 -685.791 576.296 895.783 
3654.5 2
10503701 18743.6 -12248.3 1734.87 -953.949 668.675 1164.97 
10503700 19339.1 -11715.3 1753.6 -959.438 724.9 1202.5 
3655 2
10503701 18261.3 -11803.1 1712.2 -974.411 899.529 1326.13 
10503700 18823.7 -11410.4 1668.2 -1041.21 616.027 1209.8 
3655.5 2
10503701 17733.7 -11362.2 1659.93 -1063.71 888.844 1386.19 
10503700 18098.1 -10888.8 1591.13 -1462.77 1051.61 1801.55 
3656 2
10503701 16929.7 -10897.2 1738.47 -1624.11 939.394 1876.22 
10503700 17499.5 -10373.6 1567 -1209.43 1040.81 1595.62 
3656.5 2
10503701 16406.5 -10446.1 1729.44 -1021.94 881.006 1349.27 
10503700 16907.5 -10057.8 1572.44 -1156.18 616.895 1310.47 
3657 2
10503701 15998 -10108.6 1803.47 -799.413 660.519 1036.99 
10503700 16515.9 -9705.2 1656.67 -766.275 689.922 1031.1 
3657.5 2
10503701 15558.3 -9623.73 1792.6 -888.215 979.529 1322.27 
10503700 16099.3 -9235.33 1703.27 -841.616 949.226 1268.6 
3658 2
10503701 15151.9 -9097 1817.2 -821.145 1064.11 1344.1 
10503700 15496.1 -8663.73 1649.2 -1218.72 1154.75 1678.9 
3658.5 2
10503701 14596.2 -8682.07 1755.53 -1122.56 838.249 1401 
10503700 14928.7 -8268.53 1649.33 -1146.13 798.384 1396.79 
3659 2
10503701 14116.3 -7957.73 1736.93 -969.428 1463.3 1755.29 
10503700 14531.2 -7596.2 1669.47 -803.098 1358.25 1577.91 
3659.5 2
10503701 13624.7 -7376.13 1734.8 -993.266 1174.95 1538.53 
10503700 14218 -6920.73 1667.2 -632.727 1364.58 1504.13 
3660 2
10503701 13235.5 -6978.38 1772.31 -758.609 775.357 1084.74 
10503700 13876.4 -6553.38 1681.12 -665.814 716.098 977.806 
3660.5 2
10503701 12827.7 -6552.47 1760.13 -797.978 833.48 1153.89 
10503700 13381.5 -6128.8 1673.67 -968.632 830.871 1276.16 
3661 2
10503701 12365.8 -6015.2 1675.53 -933.199 1085.39 1431.41 
10503700 13002.1 -5704.33 1612.87 -766.33 857.508 1150.04 
3661.5 2
10503701 11864.4 -5442.8 1668.87 -1012.93 1156.36 1537.27 
10503700 12534.2 -5268.87 1572.4 -945.32 879.731 1291.34 
3662 2
10503701 11381.8 -4850 1688.13 -974.949 1197.58 1544.25 
10503700 12045.8 -4477.87 1660.2 -986.667 1597.98 1878.04 
3662.5 2
10503701 10979.3 -4405.33 1673.67 -813.199 898.316 1211.72 
10503700 11648.3 -4057.13 1715.13 -802.963 849.966 1169.27 
3663 2
10503701 10582.6 -3895.38 1677.62 -774.813 996.012 1261.89 
10503700 11286.9 -3520.94 1645 -705.851 1047.26 1262.92 
3663.5 2
10503701 10229 -3317.47 1700.87 -691.903 1130.94 1325.8 
10503700 10931 -3019.07 1668 -696.551 982.135 1204.06 
3664 2
10503701 9846.2 -2839.2 1732.27 -773.333 966.195 1237.57 
10503700 10606.4 -2642.6 1678.27 -655.758 760.539 1004.21 
3664.5 2
10503701 9604.67 -2318.67 1753.87 -487.946 1051.58 1159.27 
10503700 10181.7 -2067.07 1642.87 -858.047 1162.69 1445.03 
3665 2
10503701 9257.27 -1722.6 1773.93 -701.818 1204.18 1393.77 
10503700 9690.47 -1333.4 1619.47 -992.323 1482.15 1783.67 
3665.5 2
10503701 8814.27 -1093.4 1707.2 -894.949 1271.11 1554.56 
10503700 9321.53 -894.667 1585.53 -745.32 886.33 1158.05 
3666 2
10503701 8507.93 -568.533 1680.4 -618.855 1060.34 1227.72 
10503700 9071.4 115.133 1551.53 -505.32 2040 2101.65 
3666.5 2
10503701 8232.19 73.1875 1627.31 -538.566 1253.36 1364.17 
10503700 8627.44 674.25 1548 -867.114 1092.02 1394.42 
3667 2
10503701 8052.13 618.933 1663.2 -352.356 1068 1124.62 
10503700 7810.87 1018.87 1552.47 -1597.99 674.397 1734.47 
3667.5 2
10503701 8086.87 1368.13 1639.6 70.1684 1513.54 1515.16 
10503700 7576.67 1276.2 1567.6 -473.131 519.865 702.932 
3668 2
10503701 7989.53 2129.2 1634.33 -196.633 1537.51 1550.03 
10503700 7568.93 1847.2 1543.6 -15.6229 1153.54 1153.64 
3668.5 2
10503701 7709.53 2801 1634 -565.657 1357.17 1470.33 
10503700 7330.13 2548.27 1536.33 -482.424 1416.3 1496.2 
3669 2
10503701 7613.8 3003.33 1634.53 -193.401 408.754 452.199 
10503700 7284 3266.73 1534 -93.1987 1451.45 1454.44 
3669.5 1
10503701 7013.31 3496.81 1634.12 -1172.83 963.826 1518.05 
3670 1
10503701 6858.33 4504.53 1634.73 -303.286 1972.06 1995.24 
3670.5 1
10503701 6674.6 5207.53 1648.47 -371.178 1420.2 1467.91 
3671 1
10503701 6440.27 5906.27 1670.67 -473.401 1411.58 1488.85 
3671.5 1
10503701 6388.8 6685.4 1662.67 -103.973 1574.01 1577.44 
