# Supplementary material for: Intrinsic group behaviour II: On the dependence of triad spatial dynamics on social and personal features; and on the effect of social interaction on small group dynamics
Source: PLoS One. 2019 Dec 3;14(12):e0225704. doi: 10.1371/journal.pone.0225704 (PMC6890182; doi:10.1371/journal.pone.0225704)
Supplement: S2 Data Set — (ZIP) [file pone.0225704.s002.zip › set_2_nint/group_traj_dyas_noint/traj_2_0508_4.dat]

2 10424200 10424100 0 1 0 0 2 0 1 35 30 40 1799.16 1800.45 1797.87 
3161 1
10424100 46277.1 -20646.9 1853.57 0 0 0 
3161.5 1
10424100 45643.2 -20910.9 1801.93 -1326.24 -552.321 1436.65 
3162 2
10424200 45585.4 -19804.3 1737.29 0 0 0 
10424100 44906.5 -21171.1 1755.87 -1488.35 -525.791 1578.49 
3162.5 2
10424200 45147.1 -19968.9 1696.33 -1207.61 -453.575 1289.98 
10424100 44230 -21269.9 1698.33 -1366.6 -199.461 1381.08 
3163 2
10424200 44510.6 -19985.9 1692.27 -1285.79 -34.2088 1286.25 
10424100 43679.1 -21508.2 1733.4 -1113 -481.481 1212.68 
3163.5 2
10424200 43862.1 -20135.7 1715.6 -1310.17 -302.761 1344.7 
10424100 43198.1 -21672.9 1740.93 -971.582 -332.66 1026.95 
3164 2
10424200 43289.5 -20328.3 1742.8 -1156.77 -389.091 1220.45 
10424100 42556.6 -21708.2 1765 -1296.03 -71.3805 1297.99 
3164.5 2
10424200 42707.4 -20442.6 1801.88 -1136.78 -223.104 1158.46 
10424100 41756.8 -21453.1 1741.31 -1562.08 498.315 1639.64 
3165 2
10424200 42022.3 -20647.8 1830.13 -1340.71 -401.639 1399.58 
10424100 40792.4 -21173.2 1747.6 -1887.3 547.676 1965.16 
3165.5 2
10424200 41285.8 -20743.7 1874.4 -1487.95 -193.67 1500.5 
10424100 40199.3 -21334.8 1727.93 -1198.25 -326.465 1241.93 
3166 2
10424200 40645.5 -20724.3 1815 -1293.47 39.1919 1294.06 
10424100 39600.7 -21131.5 1789.13 -1209.29 410.774 1277.16 
3166.5 2
10424200 39896.7 -20208.2 1725.73 -1512.73 1042.56 1837.19 
10424100 39013.1 -20972.4 1877 -1186.94 321.347 1229.67 
3167 2
10424200 39227.7 -20059.5 1736.87 -1351.65 300.471 1384.64 
10424100 38379.3 -20839 1895.87 -1280.54 269.495 1308.59 
3167.5 2
10424200 38576.4 -19837.4 1774.94 -1271.93 433.773 1343.86 
10424100 37727.8 -20781 1873.69 -1272.37 113.281 1277.4 
3168 2
10424200 37949.7 -19562.7 1862.73 -1226.56 537.59 1339.2 
10424100 37133.5 -20737 1836.67 -1162.97 86.1057 1166.16 
3168.5 2
10424200 37257.3 -19332.8 1808.4 -1398.65 464.377 1473.73 
10424100 36532.3 -20520.2 1714.33 -1214.68 437.98 1291.23 
3169 2
10424200 36514.9 -19179.1 1685.93 -1499.8 310.572 1531.62 
10424100 35967.4 -20244.3 1710.27 -1141.14 557.441 1270.02 
3169.5 2
10424200 35974.6 -18995.7 1703.4 -1091.58 370.37 1152.7 
10424100 34985.9 -20264.8 1682.8 -1982.76 -41.4815 1983.19 
3170 2
10424200 35317 -18803.8 1714.4 -1328.48 387.744 1383.91 
10424100 34311.6 -20083.8 1710.93 -1362.29 365.657 1410.51 
3170.5 2
10424200 34755.9 -18712.2 1731.73 -1133.47 185.051 1148.47 
10424100 33704.7 -19908.1 1741.67 -1225.99 355.017 1276.36 
3171 2
10424200 34134 -18524.2 1715.44 -1214.71 367.212 1269 
10424100 33106.2 -19718 1734.88 -1168.91 371.224 1226.44 
3171.5 2
10424200 33313.2 -18523.3 1705.4 -1606.26 1.67156 1606.26 
10424100 32412.6 -19562.1 1755.47 -1357.44 305.023 1391.28 
3172 2
10424200 32654.1 -18463.1 1684.93 -1331.45 121.751 1337 
10424100 31623.2 -19363.9 1690.6 -1594.75 400.539 1644.28 
3172.5 2
10424200 32014.9 -18182.9 1681.53 -1291.45 565.926 1410 
10424100 30821.7 -19045.9 1534.2 -1619.26 642.29 1741.99 
3173 2
10424200 31183.5 -17914.5 1567.93 -1679.6 542.357 1764.99 
10424100 30178.1 -18778.3 1423.87 -1300.2 540.741 1408.16 
3173.5 2
10424200 30361.3 -17632.5 1598.87 -1661.01 569.562 1755.95 
10424100 29591.2 -18536.9 1476.47 -1185.59 487.542 1281.92 
3174 2
10424200 29685.3 -17417.3 1633.19 -1320.22 420.353 1385.53 
10424100 28732.3 -18274.4 1667.88 -1677.51 512.809 1754.15 
3174.5 2
10424200 29078.5 -17211.7 1775.6 -1187.43 402.438 1253.78 
10424100 27975.3 -18071.3 1747.73 -1481.37 397.342 1533.73 
3175 2
10424200 28534.7 -17083 1738.67 -1098.59 259.933 1128.92 
10424100 27457.7 -17749.3 1826.73 -1045.79 650.64 1231.67 
3175.5 2
10424200 27910.9 -16832.9 1823 -1260.2 505.185 1357.69 
10424100 26790.5 -17712.3 1760.33 -1347.74 74.7475 1349.82 
3176 2
10424200 27305.4 -16794.5 1782 -1223.3 77.7104 1225.77 
10424100 26102.4 -17409.5 1628.53 -1390.17 611.717 1518.8 
3176.5 2
10424200 26684.1 -16569.1 1792.13 -1255.22 455.354 1335.26 
10424100 25402.7 -17071.5 1619.67 -1413.47 682.828 1569.76 
3177 2
10424200 25928.9 -16268.5 1683.8 -1525.52 607.273 1641.95 
10424100 24685.9 -16589.7 1817.67 -1448.08 973.199 1744.72 
3177.5 2
10424200 25184.6 -15917.6 1696.06 -1453.73 685.238 1607.13 
10424100 24118.5 -16333.1 1776.56 -1108.27 501.31 1216.38 
3178 2
10424200 24636.7 -15573.9 1693.07 -1072.2 672.586 1265.69 
10424100 23626.7 -15983.1 1763.07 -962.361 684.923 1181.21 
3178.5 2
10424200 24104.4 -15324.8 1743.47 -1075.42 503.3 1187.37 
10424100 23124.5 -15717.8 1777.4 -1014.68 535.892 1147.5 
3179 2
10424200 23551.9 -15097.2 1719.13 -1116.09 459.798 1207.1 
10424100 22476.9 -15403.2 1742.07 -1308.28 635.556 1454.49 
3179.5 2
10424200 22951.6 -14753.9 1736.73 -1212.79 693.603 1397.12 
10424100 21851.6 -15169.3 1721.67 -1263.16 472.593 1348.68 
3180 2
10424200 22307.1 -14461.7 1680.27 -1301.95 590.168 1429.47 
10424100 21176.1 -14864.8 1675.33 -1364.58 615.084 1496.8 
3180.5 2
10424200 21689.6 -14081.7 1672.73 -1247.54 767.811 1464.89 
10424100 20598.2 -14559.9 1728.87 -1167.54 616.027 1320.09 
3181 2
10424200 21049.5 -13731.3 1777.62 -1250.2 684.285 1425.21 
10424100 20069.4 -14320.5 1716.56 -1032.74 467.513 1133.63 
3181.5 2
10424200 20520.7 -13474.5 1741.8 -1034.77 502.503 1150.33 
10424100 19533.5 -13930.3 1807.07 -1048.87 763.666 1297.42 
3182 2
10424200 20019.4 -13118.9 1809.27 -1012.79 718.384 1241.7 
10424100 19103.6 -13558.9 1808.53 -868.418 750.168 1147.56 
3182.5 2
10424200 19625.3 -12783.3 1796.47 -796.229 677.98 1045.77 
10424100 18548.9 -13191.9 1749.93 -1120.54 741.414 1343.62 
3183 2
10424200 19186.9 -12462.7 1804.33 -885.522 647.811 1097.18 
10424100 18083.7 -12794.3 1705.27 -939.798 803.232 1236.29 
3183.5 2
10424200 18621.3 -12079.1 1739.4 -1142.63 774.815 1380.56 
10424100 17392.1 -12410.5 1749.8 -1397.17 775.354 1597.89 
3184 2
10424200 17773.4 -11599.3 1676.25 -1656.05 937.15 1902.82 
10424100 16522.9 -11904.1 1727.56 -1697.65 989.201 1964.82 
3184.5 2
10424200 17027.3 -11149.5 1721.4 -1460.09 880.194 1704.87 
10424100 15951.2 -11483.5 1726.87 -1118.86 822.953 1388.92 
3185 2
10424200 16573.7 -10721.1 1730.8 -916.498 865.455 1260.55 
10424100 15586.1 -11049.9 1733.13 -737.508 876.094 1145.19 
3185.5 2
10424200 16119.5 -10307.9 1794.2 -917.576 834.882 1240.55 
10424100 15133.7 -10633.9 1769.13 -914.074 840.404 1241.7 
3186 2
10424200 15735.2 -9919.27 1731.6 -776.296 785.051 1104.06 
10424100 14688.4 -10215.1 1779.27 -899.529 845.926 1234.8 
3186.5 2
10424200 15349.4 -9390.73 1743.2 -779.394 1067.74 1321.94 
10424100 14232.3 -9658.27 1808.47 -921.347 1124.98 1454.12 
3187 2
10424200 14877.3 -8812.6 1728.27 -953.67 1167.95 1507.84 
10424100 13555.2 -8902.6 1801 -1367.95 1526.6 2049.82 
3187.5 2
10424200 14197.1 -7946.12 1721.31 -1328.65 1692.33 2151.58 
10424100 12977.4 -8418.56 1805.88 -1128.44 945.386 1472.12 
3188 2
10424200 13597.6 -7576.2 1701.27 -1173.12 723.924 1378.5 
10424100 12564.1 -7953.2 1797.33 -808.945 910.69 1218.09 
3188.5 2
10424200 13296.4 -7188.4 1779.73 -608.485 783.434 991.979 
10424100 12260.7 -7455.67 1764 -612.795 1005.12 1177.19 
3189 2
10424200 12777.8 -6809.07 1800.53 -1047.68 766.33 1298.03 
10424100 11661 -7007.2 1699.4 -1211.58 905.993 1512.86 
3189.5 2
10424200 12308.3 -6399.47 1761.47 -948.418 827.475 1258.65 
10424100 10957.3 -6405.47 1702.67 -1421.55 1215.62 1870.44 
3190 2
10424200 11655.5 -5862.47 1711.27 -1318.92 1084.85 1707.76 
10424100 10546.4 -5858.67 1657.93 -830.168 1104.65 1381.82 
3190.5 2
10424200 11171.3 -5248.75 1732.88 -945.614 1198.67 1526.76 
10424100 9983.44 -5238.56 1674.56 -1099.54 1211.14 1635.8 
3191 2
10424200 10699.9 -4717.47 1683.53 -922.595 1039.69 1390.02 
10424100 9566.4 -4715.27 1707.2 -816.12 1024.06 1309.49 
3191.5 2
10424200 10258.9 -4302.73 1629.27 -890.909 837.845 1222.99 
10424100 9204.2 -4152.87 1670.87 -731.717 1136.16 1351.4 
3192 2
10424200 9786.87 -3693.33 1646.73 -953.535 1231.11 1557.2 
10424100 8785.87 -3701.13 1787.67 -845.118 912.593 1243.8 
3192.5 2
10424200 9359 -3262 1727.13 -864.377 871.38 1227.38 
10424100 8364.67 -2997.8 1734.07 -850.909 1420.88 1656.18 
3193 2
10424200 9062.8 -2779.07 1687.8 -595.976 971.697 1139.9 
10424100 7965.33 -2458.53 1740.93 -803.488 1085.04 1350.15 
3193.5 2
10424200 8650 -2233.6 1767.2 -832.258 1099.73 1379.15 
10424100 7502.53 -1966.53 1738.4 -933.065 991.935 1361.82 
3194 2
10424200 8229.13 -1626 1760.6 -850.236 1227.47 1493.18 
10424100 6951.8 -1303.07 1747.67 -1112.59 1340.34 1741.94 
3194.5 2
10424200 7699.62 -1038 1713.31 -1034.2 1148.44 1545.47 
10424100 6423 -707.25 1752.06 -1032.81 1163.7 1555.93 
3195 2
10424200 7158.27 -461.6 1691.4 -1059.41 1127.98 1547.48 
10424100 5986.4 -191.333 1707.27 -854.403 1009.62 1322.63 
3195.5 2
10424200 6785.53 200.867 1658.8 -752.997 1338.32 1535.61 
10424100 5530.33 340.933 1660 -921.347 1075.29 1416.02 
3196 2
10424200 6262.2 820.733 1637.53 -1057.24 1252.26 1638.87 
10424100 5081.53 948 1648.2 -906.667 1226.4 1525.15 
3196.5 2
10424200 5870.13 1230.4 1584.4 -792.054 827.609 1145.55 
10424100 4596.73 1465.6 1564.6 -979.394 1045.66 1432.69 
3197 2
10424200 5392.47 1745.87 1482.73 -964.983 1041.35 1419.72 
10424100 4180.73 2028.33 1508.53 -840.404 1136.84 1413.74 
3197.5 2
10424200 4942.12 2424.56 1466.44 -879.574 1325.58 1590.85 
10424100 3620.94 2597.75 1534.5 -1093.35 1112.14 1559.58 
3198 2
10424200 4507.73 3010.2 1456.73 -850.082 1146.06 1426.92 
10424100 3403.07 2841.67 1647.07 -426.362 477.332 640.024 
3198.5 2
10424200 4324.33 3042.4 1466.13 -370.505 65.0505 376.172 
10424100 2958.53 3376.33 1740 -898.047 1080.13 1404.7 
3199 2
10424200 3887.13 4035.47 1651.47 -883.232 2006.2 2192.01 
10424100 2609.8 4317.07 1764.47 -704.512 1900.47 2026.85 
3199.5 2
10424200 3308.2 4864 1691.4 -1169.56 1673.8 2041.93 
10424100 2297.53 5156.07 1776.07 -630.842 1694.95 1808.54 
3200 2
10424200 2984.53 5382.27 1772.47 -653.872 1047 1234.41 
10424100 1966.53 5797.87 1764 -668.687 1296.57 1458.84 
3200.5 2
10424200 2580.13 5970.93 1833.47 -816.97 1189.23 1442.81 
10424100 1689.2 6672.4 1775.33 -560.269 1766.73 1853.44 
3201 2
10424200 2090.88 6523.94 1799.94 -955.583 1080.09 1442.13 
10424100 1231.62 7003.38 1832.06 -893.701 646.436 1102.99 
3201.5 2
10424200 1891 7069.8 2003 -391.145 1068.22 1137.58 
10424100 770.667 7403.13 1802.73 -902.071 782.306 1194.04 
3202 2
10424200 1828.8 7626.93 2026.27 -125.657 1125.52 1132.51 
10424100 627.8 8166.07 1723.8 -288.62 1541.28 1568.07 
3202.5 2
10424200 1454.87 8237.47 1937.4 -755.421 1233.4 1446.35 
10424100 451 8893.73 1727.33 -357.172 1470.03 1512.8 
3203 2
10424200 1257.67 8836.6 1903.8 -398.384 1210.37 1274.25 
10424100 193.067 9551.53 1887 -521.077 1328.89 1427.4 
3203.5 2
10424200 1112.13 9484.87 1875.47 -294.007 1309.63 1342.23 
10424100 -100.533 10197.9 2006.8 -593.131 1305.86 1434.25 
3204 2
10424200 928.875 10111 1888.81 -357.926 1222.92 1274.22 
10424100 -400.625 10879.2 2040.19 -586.117 1330.7 1454.06 
3204.5 1
10424200 602.267 10760.5 1872.2 -639.155 1270.97 1422.63 
