# Supplementary material for: Intrinsic group behaviour II: On the dependence of triad spatial dynamics on social and personal features; and on the effect of social interaction on small group dynamics
Source: PLoS One. 2019 Dec 3;14(12):e0225704. doi: 10.1371/journal.pone.0225704 (PMC6890182; doi:10.1371/journal.pone.0225704)
Supplement: S2 Data Set — (ZIP) [file pone.0225704.s002.zip › set_2_nint/group_traj_dyas_noint/traj_2_0508_3.dat]

2 10380600 10380800 0 1 0 0 2 0 1 50 50 50 1714.27 1737.72 1690.82 
2886 1
10380600 8328.79 1763 1471.21 0 0 0 
2886.5 1
10380600 8498.2 1090 1545 354.423 -1407.95 1451.87 
2887 1
10380600 8609.53 345.8 1614.07 224.916 -1503.43 1520.17 
2887.5 1
10380600 8989 -231.533 1650 766.599 -1166.33 1395.71 
2888 2
10380800 8479.64 -393.929 1418.86 0 0 0 
10380600 9348.38 -700.5 1641.5 701.904 -915.951 1153.96 
2888.5 2
10380800 8798.6 -931.533 1448.67 667.274 -1124.7 1307.74 
10380600 9777.13 -1111 1585.33 839.057 -803.327 1161.62 
2889 2
10380800 9275 -1777.87 1536.27 962.424 -1709.76 1962.03 
10380600 10232.8 -1651.53 1660.13 920.539 -1091.99 1428.22 
2889.5 2
10380800 9669.33 -2456 1638.73 796.633 -1369.97 1584.75 
10380600 10535.1 -2217.73 1715.93 610.774 -1143.84 1296.69 
2890 2
10380800 10053.9 -2894.73 1646.2 776.835 -886.33 1178.58 
10380600 10793.3 -2530.73 1715.8 521.481 -632.323 819.619 
2890.5 2
10380800 10427 -3262.8 1590.87 753.805 -743.569 1058.83 
10380600 11094.1 -3019.67 1685.93 607.811 -987.744 1159.77 
2891 2
10380800 10728.7 -3780.13 1594.07 609.562 -1045.12 1209.89 
10380600 11454.6 -3479.6 1671.67 728.215 -929.158 1180.52 
2891.5 2
10380800 11049.8 -4259.06 1597.25 626.986 -935.409 1126.1 
10380600 11760.1 -4056.94 1680.69 596.729 -1127.61 1275.77 
2892 2
10380800 11364.8 -4804.87 1613.67 616.536 -1068.11 1233.28 
10380600 12086.3 -4522.73 1792.27 638.242 -911.538 1112.77 
2892.5 2
10380800 11724.9 -5330.53 1517.87 727.542 -1061.95 1287.27 
10380600 12454.6 -4906.4 1783.07 744.108 -775.084 1074.45 
2893 2
10380800 12100.9 -5922.93 1550.13 759.461 -1196.77 1417.4 
10380600 12916 -5479.73 1676.6 932.121 -1158.25 1486.74 
2893.5 2
10380800 12536.5 -6409.13 1663.87 880 -982.222 1318.77 
10380600 13430 -5851 1750.87 1038.38 -750.034 1280.93 
2894 2
10380800 12973.3 -6873.53 1707.33 882.424 -938.182 1287.97 
10380600 13850.8 -6271.87 1733 850.101 -850.236 1202.32 
2894.5 2
10380800 13414.2 -7301.5 1712.12 861.174 -835.872 1200.13 
10380600 14277.3 -6609.38 1724.44 833.032 -659.196 1062.3 
2895 2
10380800 13808.5 -7717.2 1751.13 771.583 -813.503 1121.22 
10380600 14635.1 -7018.93 1697.87 700.236 -801.484 1064.29 
2895.5 2
10380800 14338.4 -8139.6 1722.13 1070.57 -853.333 1369.05 
10380600 15054.3 -7514.53 1697.2 846.734 -1001.21 1311.25 
2896 2
10380800 14735.1 -8592.93 1698.27 801.481 -915.825 1217.01 
10380600 15556.2 -8003.13 1628.4 1014.01 -987.071 1415.1 
2896.5 1
10380600 15673.9 -8170.4 1695.73 237.71 -337.912 413.148 
2896.5 1
10380800 14867 -8717 1686 499.495 -469.949 685.819 
2897 2
10380800 15155 -9107 1535.5 317.181 -429.515 533.935 
10380600 15774.3 -8479.47 1803.73 202.963 -624.377 656.537 
2897.5 2
10380800 15301.5 -9259.67 1545.93 467.945 -487.753 675.925 
10380600 16006.4 -8680.67 1710 468.822 -406.465 620.489 
2898 2
10380800 15940.6 -9860.38 1717.62 1248.23 -1173.26 1713.07 
10380600 16667 -9185.38 1696 1290.23 -985.758 1623.71 
2898.5 2
10380800 16709.3 -10530.8 1666.73 1504.31 -1311.99 1996.06 
10380600 17284.6 -9976.6 1697.47 1208.61 -1548.39 1964.24 
2899 2
10380800 17249.6 -11124.8 1640.07 1091.58 -1200 1622.21 
10380600 17574.9 -10619.2 1729.93 586.532 -1298.18 1424.53 
2899.5 2
10380800 17724.9 -11414.5 1668.33 960.135 -585.185 1124.41 
10380600 17810.2 -10880.3 1730.07 475.286 -527.542 710.069 
2900 2
10380800 18042.2 -11863.1 1748.07 641.077 -906.397 1110.2 
10380600 18243.5 -11360.4 1703.33 875.421 -969.832 1306.5 
2900.5 1
10380600 19069.9 -12203 1641 1666.13 -1698.79 2379.47 
2901 1
10380600 19675.8 -12775.4 1732.6 1223.97 -1156.36 1683.83 
2901.5 1
10380600 20005.6 -13063.3 1671.19 644.189 -562.329 855.099 
2902 1
10380600 20359.7 -13463.9 1672.8 692.841 -783.994 1046.27 
2902.5 1
10380600 20797.3 -13782.5 1654.47 884.04 -643.502 1093.44 
2903 1
10380600 21174.5 -14024.4 1631.4 762.155 -488.754 905.406 
2903.5 1
10380600 21703.2 -14214.9 1677.53 1068.01 -384.916 1135.26 
2904 1
10380600 22279.1 -14467.2 1679.07 1163.5 -509.63 1270.22 
2904.5 1
10380600 22923.8 -14736.8 1640 1299.73 -543.548 1408.81 
2905 1
10380600 23597.1 -14972.1 1686.62 1312.52 -458.723 1390.38 
2905.5 1
10380600 24137.7 -15167.5 1691.4 1057.94 -382.273 1124.89 
2906 1
10380600 24670.3 -15417.9 1678.93 1075.82 -505.859 1188.82 
2906.5 1
10380600 25217.9 -15630.3 1719.53 1106.4 -429.226 1186.74 
2907 1
10380600 25690.1 -15864.7 1679.67 953.805 -473.535 1064.88 
2907.5 1
10380600 26320.5 -16123.3 1584.2 1273.67 -522.29 1376.6 
2908 1
10380600 26960 -16511.2 1553.94 1248.96 -757.658 1460.8 
2908.5 1
10380600 27619.3 -16744.7 1698.4 1290.15 -457.037 1368.71 
2909 1
10380600 28118.3 -16941.1 1738.93 1008.08 -396.768 1083.35 
2909.5 1
10380600 28650.9 -17023.1 1759.2 1075.96 -165.657 1088.64 
2910 1
10380600 29204.5 -17304.9 1766.8 1118.38 -569.293 1254.94 
2910.5 1
10380600 29709.3 -17417.8 1738.53 1019.93 -228.013 1045.11 
2911 1
10380600 30171.8 -17591.6 1675.8 934.276 -351.111 998.074 
2911.5 1
10380600 30855.1 -17884.6 1591.06 1334.62 -572.192 1452.11 
2912 1
10380600 31543.7 -18238.9 1541.6 1347.44 -693.485 1515.43 
2912.5 1
10380600 32151.3 -18341.3 1571.2 1227.61 -206.734 1244.9 
2913 1
10380600 32972 -18721.8 1639.67 1657.91 -768.754 1827.47 
2913.5 1
10380600 33504.1 -18894.1 1620.73 1075.02 -348.013 1129.94 
2914 1
10380600 34141.3 -19003.6 1660.13 1287.14 -221.279 1306.02 
2914.5 1
10380600 34612.1 -19182 1703.62 919.523 -348.438 983.327 
2915 1
10380600 35235 -19324.1 1684.47 1219.06 -278.017 1250.36 
2915.5 1
10380600 35823.5 -19471.9 1625.13 1188.96 -298.721 1225.91 
2916 1
10380600 36459.4 -19655.8 1581.73 1284.58 -371.448 1337.2 
2916.5 1
10380600 37165.2 -19908 1724.27 1425.86 -509.495 1514.15 
2917 1
10380600 37851.5 -20084.3 1808.13 1386.4 -356.229 1431.43 
2917.5 1
10380600 38377.1 -20310.9 1856.8 1061.95 -457.778 1156.42 
2918 1
10380600 38808.4 -20627.1 1821.19 842.269 -617.562 1044.41 
2918.5 1
10380600 39390.4 -20841.3 1753.4 1138.99 -419.194 1213.68 
2919 1
10380600 39949.7 -21104.1 1711.4 1129.83 -530.774 1248.3 
2919.5 1
10380600 40801.1 -21626.6 1675.6 1720 -1055.62 2018.1 
2920 1
10380600 41229.9 -21968.9 1742.93 866.263 -691.448 1108.38 
2920.5 1
10380600 41706.2 -22189.2 1738.33 962.29 -445.118 1060.25 
2921 1
10380600 42343.7 -22334.2 1691.13 1287.95 -292.929 1320.84 
2921.5 1
10380600 42970.2 -22485.6 1625.5 1223.54 -295.752 1258.78 
2922 1
10380600 43576.6 -22679.8 1658.07 1186.72 -379.99 1246.07 
2922.5 1
10380600 44232 -23019.7 1702.4 1324.04 -686.599 1491.48 
2923 1
10380600 44788.4 -23312.1 1729.27 1124.04 -590.707 1269.8 
2923.5 1
10380600 45296.2 -23372.5 1679.33 1025.86 -122.155 1033.11 
2924 1
10380600 45830.3 -23425.9 1692 1078.92 -107.879 1084.3 
2924.5 1
10380600 46320.2 -23588.8 1738.44 956.999 -318.001 1008.45 
2925 1
10380600 46740.1 -23702.9 1777.13 821.559 -223.451 851.404 
2925.5 1
10380600 47036.7 -23943.9 1750.87 599.327 -486.734 772.077 
