# Supplementary material for: Intrinsic group behaviour II: On the dependence of triad spatial dynamics on social and personal features; and on the effect of social interaction on small group dynamics
Source: PLoS One. 2019 Dec 3;14(12):e0225704. doi: 10.1371/journal.pone.0225704 (PMC6890182; doi:10.1371/journal.pone.0225704)
Supplement: S2 Data Set — (ZIP) [file pone.0225704.s002.zip › set_2_nint/group_traj_dyas_noint/traj_2_0505_5.dat]

2 10084100 10084000 0 0 0 0 1 1 0 20 20 20 1668.03 1675.4 1660.67 
1119.5 1
10084000 -8050 10195 1226 0 0 0 
1120 1
10084000 -8285 10051.2 1414.2 -890.152 -544.697 1043.58 
1120.5 1
10084000 -8720.4 9657.4 1476.93 -879.596 -795.556 1186 
1121 1
10084000 -9021.33 9429.33 1395.73 -607.946 -460.741 762.811 
1121.5 2
10084100 -8379.54 8647.38 1520.77 0 0 0 
10084000 -9162.8 9041 1457.47 -285.791 -784.512 834.946 
1122 2
10084100 -8286.87 8093.73 1544.73 199.724 -1193.21 1209.81 
10084000 -9287.27 8571.87 1436.27 -250.436 -943.93 976.587 
1122.5 2
10084100 -8171 7677.07 1507.73 233.602 -840.054 871.929 
10084000 -9296.93 8082.67 1431.53 -19.4892 -986.29 986.483 
1123 2
10084100 -8019.75 7230.19 1387.12 295.41 -872.811 921.448 
10084000 -9010.69 7523.06 1485 559.074 -1092.98 1227.67 
1123.5 2
10084100 -7707.8 6922.53 1517.53 610.47 -602.063 857.411 
10084000 -8674.47 6951.47 1531.53 657.966 -1118.58 1297.75 
1124 2
10084100 -7513.2 6590.4 1336.47 393.131 -670.976 777.664 
10084000 -8243.87 6435.33 1408.8 869.899 -1042.69 1357.92 
1124.5 2
10084100 -6997.47 6131.07 1539 1041.89 -927.946 1395.21 
10084000 -7900.8 6000.13 1416.67 693.064 -879.192 1119.52 
1125 2
10084100 -6280.47 5685.73 1424.4 1445.56 -897.849 1701.7 
10084000 -7431.47 5517.73 1414.67 946.237 -972.581 1356.94 
1125.5 2
10084100 -5806.13 5288 1398.47 958.249 -803.502 1250.54 
10084000 -6886.8 5110.33 1393.27 1100.34 -823.03 1374.09 
1126 2
10084100 -5378.44 5033.69 1414.38 835.343 -496.704 971.861 
10084000 -6213.12 4800.06 1473.31 1315.77 -605.998 1448.62 
1126.5 2
10084100 -4935.53 4702.13 1442.93 866.74 -648.834 1082.69 
10084000 -5597.53 4409.93 1372.4 1204.68 -763.462 1426.23 
1127 2
10084100 -4279.47 4394.13 1558.87 1325.39 -622.222 1464.18 
10084000 -4885.87 4063.8 1530.53 1437.71 -699.259 1598.74 
1127.5 2
10084100 -3489.13 4139.27 1606.53 1596.63 -514.882 1677.6 
10084000 -4346.13 3792.93 1735.07 1090.37 -547.205 1219.98 
1128 2
10084100 -2879.53 3976.4 1647.87 1231.52 -329.024 1274.71 
10084000 -3675.67 3429.67 1787.2 1354.48 -733.872 1540.51 
1128.5 2
10084100 -2365.53 3755.53 1619.67 1032.13 -443.507 1123.38 
10084000 -3119.33 3148.47 1824.93 1117.14 -564.659 1251.73 
1129 2
10084100 -1818.33 3548.67 1748.8 1105.45 -417.912 1181.81 
10084000 -2280.73 2908.53 1689.27 1694.14 -484.714 1762.12 
1129.5 2
10084100 -1208.87 3284.13 1750.87 1228.76 -533.333 1339.52 
10084000 -1754.87 2597.53 1725.87 1060.22 -627.016 1231.75 
1130 2
10084100 -614.125 2948.56 1759.69 1159.34 -654.134 1331.15 
10084000 -984.125 2282.44 1725.31 1502.42 -614.222 1623.13 
1130.5 2
10084100 66.8667 2697.07 1832.93 1327.47 -490.245 1415.1 
10084000 -340.733 2111.6 1718.8 1254.17 -333.017 1297.63 
1131 2
10084100 933.333 2552.33 1750.13 1750.44 -292.391 1774.69 
10084000 230.933 2037.53 1678.67 1154.88 -149.63 1164.54 
1131.5 2
10084100 1583.73 2221.93 1688.07 1313.94 -667.475 1473.76 
10084000 896.667 1789.73 1714 1344.92 -500.606 1435.06 
1132 2
10084100 1945.13 2044.6 1620.87 730.101 -358.249 813.259 
10084000 1521.33 1540.73 1609.87 1261.95 -503.03 1358.52 
1132.5 2
10084100 2600.33 1747.07 1556 1323.64 -601.077 1453.72 
10084000 2127.93 1214.73 1512.93 1225.45 -658.586 1391.21 
1133 2
10084100 3295.4 1325 1568.6 1404.18 -852.66 1642.78 
10084000 2879.93 805.867 1553.33 1519.19 -825.993 1729.22 
1133.5 2
10084100 3883.62 865.562 1596.31 1148.88 -897.339 1457.78 
10084000 3358 466.375 1529.31 933.724 -663.07 1145.21 
1134 2
10084100 4423.93 365.6 1654.6 1057.35 -978.4 1440.58 
10084000 3944.4 -82.0667 1670.33 1147.55 -1073.27 1571.24 
1134.5 2
10084100 4907.07 -66.7333 1663.53 976.027 -873.401 1309.75 
10084000 4505.07 -507.867 1683.47 1132.66 -860.202 1422.27 
1135 2
10084100 5407.47 -595.467 1648.13 1008.87 -1065.99 1467.71 
10084000 4908.13 -971.733 1713.2 812.634 -935.215 1238.95 
1135.5 2
10084100 5902.53 -1238.87 1662.6 1000.13 -1299.8 1640.04 
10084000 5442.93 -1528.13 1697.27 1080.4 -1124.04 1559.08 
1136 2
10084100 6378.87 -1724.07 1660.93 962.29 -980.202 1373.61 
10084000 5893.53 -2045.53 1682.53 910.303 -1045.25 1386.08 
1136.5 2
10084100 6908.2 -2377.93 1502.27 1069.36 -1320.94 1699.54 
10084000 6396.87 -2525.73 1623.27 1016.84 -970.101 1405.36 
1137 2
10084100 7377.62 -2959.31 1389.06 916.846 -1135.51 1459.45 
10084000 6785.44 -2989.31 1548.5 758.927 -905.428 1181.43 
1137.5 2
10084100 7740.13 -3582.2 1357 709.41 -1218.96 1410.36 
10084000 7214.47 -3643.87 1551.27 839.587 -1280.93 1531.56 
1138 2
10084100 7967.8 -4102.47 1412.6 459.005 -1048.92 1144.96 
10084000 7463.33 -4259.4 1557.93 501.747 -1240.99 1338.59 
1138.5 2
10084100 8280.73 -4665.53 1506.73 632.189 -1137.51 1301.38 
10084000 7735.47 -4854 1578.4 549.764 -1201.21 1321.04 
1139 2
10084100 8678.33 -5204.93 1535.73 803.232 -1089.7 1353.74 
10084000 8159.73 -5479.6 1552.4 857.104 -1263.84 1527.06 
1139.5 2
10084100 9348.4 -5571.67 1525.33 1353.67 -740.875 1543.15 
10084000 8583.47 -5834.6 1525.4 856.027 -717.172 1116.74 
1140 2
10084100 9831.07 -5783 1587.27 973.118 -426.075 1062.31 
10084000 9506.4 -6079.47 1527.13 1860.75 -493.683 1925.13 
1140.5 2
10084100 10291.9 -5933.19 1612.31 898.384 -292.763 944.883 
10084000 10524.8 -6362.38 1574.5 1985.21 -551.478 2060.38 
1141 2
10084100 11089.7 -6121.33 1585.93 1558.06 -367.472 1600.81 
10084000 11146.9 -6547.87 1592.33 1214.95 -362.288 1267.82 
1141.5 2
10084100 11906.8 -6728.33 1608.33 1647.45 -1223.79 2052.25 
10084000 11451.7 -6824.47 1601.2 614.516 -557.661 829.829 
1142 1
10084000 12190 -6900.33 1630.73 1491.58 -153.266 1499.44 
1142.5 1
10084000 12915.8 -7490.4 1737 1466.26 -1192.05 1889.69 
1143 1
10084000 13345.8 -8082.13 1760.53 868.687 -1195.42 1477.72 
1143.5 1
10084000 13740 -8532.6 1698.6 796.364 -910.034 1209.28 
1144 1
10084000 14166.2 -9151.25 1673.69 832.52 -1208.3 1467.34 
1144.5 1
10084000 14655.1 -9839.8 1753.2 954.85 -1344.82 1649.33 
1145 1
10084000 14978.7 -10288 1682.87 653.737 -905.455 1116.79 
1145.5 1
10084000 15484.7 -10802.3 1778.2 1022.22 -1038.92 1457.5 
1146 1
10084000 15829.7 -11284 1757.33 696.97 -973.199 1197.03 
1146.5 1
10084000 16192.3 -11849.8 1733.6 732.525 -1143.03 1357.61 
1147 1
10084000 17108.8 -12304.1 1711.27 1851.45 -917.71 2066.41 
1147.5 1
10084000 17793 -12802.2 1631.5 1336.33 -973.014 1653.04 
1148 1
10084000 18270.3 -13154.8 1632.67 934.116 -689.922 1161.28 
1148.5 1
10084000 18835.5 -13506.4 1677.27 1141.82 -710.303 1344.72 
1149 1
10084000 19423.4 -13762 1714.93 1185.22 -515.323 1292.4 
1149.5 1
10084000 19946 -14080 1652 1051.51 -639.839 1230.88 
1150 1
10084000 20502.8 -14337.7 1660.53 1122.58 -519.489 1236.95 
1150.5 1
10084000 21045.5 -14547.4 1625.4 1096.3 -423.704 1175.33 
1151 1
10084000 21650.1 -14769.1 1575.53 1216.63 -446.144 1295.86 
1151.5 1
10084000 22365.2 -15046 1525.38 1388.58 -537.605 1489.01 
1152 1
10084000 23063.1 -15205.6 1632.2 1365.72 -312.329 1400.98 
1152.5 1
10084000 23735 -15573.4 1668.27 1357.31 -743.03 1547.38 
1153 1
10084000 24413 -15749.5 1677.27 1369.7 -355.69 1415.13 
1153.5 1
10084000 25000.2 -16055.1 1710.93 1186.26 -617.374 1337.3 
1154 1
10084000 25761.9 -16401.7 1636.6 1538.86 -700.202 1690.67 
1154.5 1
10084000 26401.5 -16668.5 1596.6 1289.38 -537.903 1397.08 
1155 1
10084000 27254 -16857.5 1700 1665.1 -369.206 1705.55 
1155.5 1
10084000 27893.1 -17018.2 1719.31 1275.6 -320.82 1315.33 
1156 1
10084000 28550.1 -17077.6 1752.64 1340.95 -121.103 1346.41 
1156.5 1
10084000 29201.7 -17351.4 1727.15 1280.06 -537.943 1388.5 
1157 1
10084000 29907.9 -17347.4 1701.71 1432.53 8.02443 1432.55 
1157.5 1
10084000 30627.1 -17603.8 1613.93 1441.29 -513.77 1530.13 
1158 1
10084000 31362.1 -17892.2 1511.64 1481.73 -581.48 1591.74 
1158.5 1
10084000 32112.7 -18212.1 1385.6 1454.64 -619.869 1581.21 
1159 1
10084000 32947.3 -18451.3 1532.69 1646.23 -471.876 1712.53 
1159.5 1
10084000 33635.7 -18614 1650.07 1385.16 -327.349 1423.32 
1160 1
10084000 34213.8 -18909.6 1647.36 1174.9 -600.755 1319.58 
1160.5 1
10084000 34679.3 -19172.5 1680.4 946.235 -534.475 1086.75 
1161 1
10084000 35133.1 -19559.3 1648.33 886.328 -755.469 1164.61 
1161.5 1
10084000 35749.4 -19698.1 1566.79 1229.99 -277.065 1260.81 
1162 1
10084000 36486.1 -19829.6 1642.4 1488.44 -265.57 1511.94 
1162.5 1
10084000 37163.1 -19799.2 1759.71 1375.89 61.7596 1377.28 
1163 1
10084000 37766.8 -19958.4 1807.71 1197.85 -315.76 1238.76 
1163.5 1
10084000 38486.6 -20029.9 1824 1454.26 -144.589 1461.43 
1164 1
10084000 39120.9 -20063.1 1802 1238.85 -64.7228 1240.54 
1164.5 1
10084000 39560.6 -20239.1 1733 865.57 -346.607 932.388 
1165 1
10084000 40166.8 -20498.5 1666.64 1232 -527.149 1340.04 
1165.5 1
10084000 40937.7 -20668.1 1696.93 1532.7 -337.111 1569.33 
1166 1
10084000 41416.8 -20848.9 1757.93 965.831 -364.497 1032.32 
1166.5 1
10084000 41916.6 -21086.2 1786.8 997.633 -473.738 1104.4 
1167 1
10084000 42365.9 -21335.1 1799.8 891.402 -493.783 1019.03 
1167.5 1
10084000 42657.6 -21675.3 1769.47 582.302 -679.042 894.524 
1168 1
10084000 43131.3 -21872.5 1708.93 953.052 -396.915 1032.4 
1168.5 1
10084000 43492.7 -22093.7 1625.07 730.101 -446.734 855.932 
1169 1
10084000 43837.3 -22317.5 1676.67 696.296 -452.121 830.206 
1169.5 1
10084000 44264.1 -22507.4 1636.27 862.088 -383.704 943.623 
1170 1
10084000 44644.7 -22721.5 1725.93 768.889 -432.593 882.228 
1170.5 1
10084000 45114 -22900.4 1727.62 911.327 -347.265 975.249 
1171 1
10084000 45825.7 -23191.5 1725.4 1387.39 -567.56 1499 
1171.5 1
10084000 46178.3 -23567.4 1751.27 708.032 -754.752 1034.87 
1172 1
10084000 46367.7 -23774.1 1748.13 382.492 -417.643 566.326 
1172.5 1
10084000 46681.8 -24102.7 1677.6 633.333 -662.366 916.427 
1173 1
10084000 47086.7 -24526.2 1619.33 814.755 -852.18 1179 
1173.5 1
10084000 47368.5 -24878.5 1614.4 569.158 -711.785 911.361 
