# Supplementary material for: Intrinsic group behaviour II: On the dependence of triad spatial dynamics on social and personal features; and on the effect of social interaction on small group dynamics
Source: PLoS One. 2019 Dec 3;14(12):e0225704. doi: 10.1371/journal.pone.0225704 (PMC6890182; doi:10.1371/journal.pone.0225704)
Supplement: S2 Data Set — (ZIP) [file pone.0225704.s002.zip › set_2_nint/group_traj_dyas_noint/traj_2_0505_4.dat]

2 10082000 10081800 0 1 0 0 2 0 1 20 20 20 1736.15 1742.93 1729.36 
1098 1
10081800 46561.5 -21258.9 1399.25 0 0 0 
1098.5 1
10081800 46154.5 -21016.9 1777.13 -1073.97 638.544 1249.46 
1099 1
10081800 45661.5 -20781.5 1745.53 -995.96 475.556 1103.67 
1099.5 1
10081800 45157.5 -20388.5 1699.67 -1018.05 793.805 1290.95 
1100 2
10082000 44302.4 -18608.1 1780 0 0 0 
10081800 44566.5 -19950.7 1699.13 -1194.07 884.444 1485.95 
1100.5 2
10082000 43854.1 -18208.4 1780 -1044.98 931.68 1400.01 
10081800 43970.9 -19493.3 1744.67 -1203.23 924.04 1517.11 
1101 2
10082000 43358.3 -17860.7 1774.53 -1001.62 702.492 1223.41 
10081800 43508.3 -19161.1 1807.13 -934.545 671.246 1150.63 
1101.5 2
10082000 42852.1 -17614.9 1722.33 -1016.47 493.574 1129.96 
10081800 42665.1 -18783.1 1778 -1693.17 758.902 1855.47 
1102 2
10082000 42168.9 -17654.4 1666.25 -1334.24 -77.2868 1336.47 
10081800 41804.9 -18548.4 1650.62 -1679.94 458.39 1741.36 
1102.5 2
10082000 41605.5 -17666.4 1727.93 -1102.68 -23.41 1102.93 
10081800 41304.8 -18722.7 1551.53 -978.743 -340.957 1036.43 
1103 2
10082000 41051.7 -17589.8 1719.8 -1118.79 154.747 1129.44 
10081800 40672.6 -18597.5 1474.67 -1277.17 252.929 1301.98 
1103.5 2
10082000 40525.5 -17578.7 1676.33 -1062.9 22.3569 1063.13 
10081800 39995.5 -18733.9 1623.47 -1367.81 -275.69 1395.32 
1104 2
10082000 39985.8 -17663.1 1639.4 -1090.37 -170.505 1103.62 
10081800 39496.9 -18668 1628.4 -1007.41 133.199 1016.17 
1104.5 2
10082000 39379.5 -17565 1630.67 -1224.92 198.249 1240.86 
10081800 38843.7 -18663.2 1632.73 -1319.6 9.69697 1319.63 
1105 2
10082000 38737.8 -17511.4 1648 -1253.35 104.736 1257.72 
10081800 38112.7 -18810.6 1660.44 -1427.69 -287.939 1456.44 
1105.5 2
10082000 38151.9 -17528.3 1667.87 -1146.54 -33.0561 1147.02 
10081800 37487.1 -18791.4 1711 -1224.31 37.6223 1224.88 
1106 2
10082000 37534.4 -17520.5 1657.67 -1247.41 15.6229 1247.51 
10081800 36802.7 -18770.5 1723.47 -1382.49 42.2896 1383.14 
1106.5 2
10082000 36715 -17592.9 1624.13 -1652.02 -145.833 1658.44 
10081800 36063.1 -18519.5 1690.33 -1491.26 506.048 1574.79 
1107 2
10082000 36019.4 -17490.9 1655.27 -1402.42 205.645 1417.42 
10081800 35463.1 -18199.6 1653.07 -1209.68 644.892 1370.84 
1107.5 2
10082000 35325.9 -17263.2 1601.6 -1400.94 459.933 1474.51 
10081800 34906.7 -18018.5 1658.07 -1124.04 365.791 1182.06 
1108 2
10082000 34756.9 -17136.5 1596.93 -1149.49 256.027 1177.66 
10081800 34357.4 -17828.3 1692.53 -1109.63 384.242 1174.27 
1108.5 2
10082000 34248.1 -17051.4 1574.93 -1025.94 171.505 1040.18 
10081800 33816.1 -17662.2 1680.33 -1091.26 334.946 1141.51 
1109 2
10082000 33646.6 -16909.2 1571.19 -1172.52 277.096 1204.82 
10081800 33194.9 -17520.5 1692.81 -1211.03 276.218 1242.13 
1109.5 2
10082000 33149.7 -16746.4 1604.73 -972.268 318.689 1023.17 
10081800 32651.2 -17554.9 1736.6 -1063.94 -67.3842 1066.07 
1110 2
10082000 32781.8 -16810.9 1572.47 -743.3 -130.37 754.646 
10081800 32266.7 -17503.9 1688.47 -776.835 103.03 783.638 
1110.5 2
10082000 31934.7 -16644.8 1582.47 -1711.25 335.623 1743.85 
10081800 31403.5 -17324.3 1705.33 -1743.84 362.828 1781.18 
1111 2
10082000 30958.5 -16395.3 1685.73 -1972.26 504.108 2035.66 
10081800 30403.5 -17115.9 1619.4 -2020.2 421.01 2063.61 
1111.5 2
10082000 30250.3 -16174.8 1804.33 -1430.71 445.387 1498.43 
10081800 29742.9 -16974.5 1632.33 -1334.55 285.657 1364.78 
1112 2
10082000 29840.8 -16000.3 1857.53 -823.877 351.174 895.598 
10081800 29035.7 -16817.1 1727.6 -1422.8 316.834 1457.65 
1112.5 2
10082000 29215.4 -15750.7 1887.81 -1219.03 486.509 1312.53 
10081800 28494.8 -16609.4 1773.5 -1054.55 404.735 1129.55 
1113 2
10082000 28583.8 -15568.4 1770 -1236.08 356.727 1286.53 
10081800 27968.9 -16374.3 1748.6 -1029 460.217 1127.22 
1113.5 2
10082000 28054.3 -15376.3 1707.87 -1069.63 388.013 1137.83 
10081800 27273.3 -16137.1 1730.33 -1405.25 479.192 1484.71 
1114 2
10082000 27243.3 -15220.7 1669.6 -1638.52 314.343 1668.4 
10081800 26673.5 -15908.7 1845.07 -1211.85 461.414 1296.72 
1114.5 2
10082000 26660 -15013.5 1678.73 -1175.94 417.742 1247.94 
10081800 25937.7 -15631.5 1673.67 -1483.33 558.737 1585.08 
1115 2
10082000 26068.5 -14766.9 1724.73 -1194.88 498.182 1294.58 
10081800 25286.5 -15330.9 1620.73 -1315.56 607.407 1449.01 
1115.5 2
10082000 25577.3 -14449.7 1720.6 -992.458 640.808 1181.36 
10081800 24722.3 -15161.7 1648.53 -1139.93 341.818 1190.08 
1116 2
10082000 24897.5 -14184.8 1732.81 -1327.67 517.424 1424.93 
10081800 24236.8 -14876.6 1651.62 -948.275 556.844 1099.68 
1116.5 2
10082000 24399.3 -13989.4 1515.67 -975.016 382.412 1047.33 
10081800 23613.3 -14668.3 1710.87 -1220.12 407.493 1286.37 
1117 2
10082000 23735.1 -13708.3 1486.87 -1341.68 567.811 1456.89 
10081800 23018.7 -14443.2 1676.47 -1201.21 454.815 1284.43 
1117.5 2
10082000 23006.3 -13342.4 1520.33 -1472.46 739.259 1647.62 
10081800 22323.4 -14168.7 1618.67 -1404.58 554.478 1510.06 
1118 2
10082000 22410.8 -13055.9 1658.27 -1202.96 578.721 1334.93 
10081800 21689.7 -13920.9 1666.93 -1280.13 500.606 1374.54 
1118.5 2
10082000 21746.9 -12860.1 1731.27 -1341.14 395.556 1398.26 
10081800 21097.5 -13575.5 1742.13 -1196.5 697.912 1385.17 
1119 2
10082000 21164.2 -12636.8 1780.5 -1138.18 436.296 1218.93 
10081800 20677.1 -13264.1 1751.25 -820.98 608.089 1021.66 
1119.5 2
10082000 20743.9 -12243.4 1781.13 -820.809 768.262 1124.26 
10081800 20249.1 -12929.1 1746.6 -836.051 654.411 1061.71 
1120 2
10082000 20373.3 -11891.4 1769.13 -748.687 711.111 1032.57 
10081800 19787.2 -12554.3 1771 -933.064 757.037 1201.55 
1120.5 2
10082000 19940.3 -11488.3 1730.2 -874.882 814.276 1195.18 
10081800 19253.6 -12205.4 1729.2 -1077.98 704.916 1288 
1121 2
10082000 19536.7 -11213.5 1779.73 -815.219 555.286 986.369 
10081800 18717.9 -11781.5 1664.4 -1082.29 856.296 1380.07 
1121.5 2
10082000 18996.7 -10786.9 1802.33 -1091.04 861.684 1390.28 
10081800 18188.7 -11387.1 1642.47 -1069.09 796.768 1333.34 
1122 2
10082000 18230.6 -10425.9 1738.47 -1541.38 726.492 1704.01 
10081800 17502.9 -10896.7 1692.47 -1379.75 986.72 1696.26 
1122.5 2
10082000 17571.2 -10057.3 1719.6 -1329.44 743.011 1522.98 
10081800 16961 -10459.3 1648.73 -1092.61 881.989 1404.17 
1123 2
10082000 17242.2 -9717.69 1750.56 -642.603 663.371 923.579 
10081800 16228.5 -10055.5 1723.31 -1430.66 788.607 1633.62 
1123.5 2
10082000 16698.6 -9272.4 1727 -1063.77 871.404 1375.12 
10081800 15744.7 -9750.53 1722.93 -946.836 596.804 1119.23 
1124 2
10082000 16153.1 -8905.6 1739.47 -1102.09 741.01 1328.04 
10081800 15340.9 -9344 2010.07 -815.623 821.279 1157.47 
1124.5 2
10082000 15756.8 -8446.2 1713.6 -800.539 928.081 1225.64 
10081800 14934.2 -8944 1920.87 -821.684 808.081 1152.46 
1125 2
10082000 15296.5 -8038.8 1658 -927.957 821.371 1239.26 
10081800 14513.1 -8410.27 1831.6 -849.059 1076.08 1370.71 
1125.5 2
10082000 14742.3 -7363.2 1693.4 -1119.6 1364.85 1765.31 
10081800 13885.7 -7810.47 1768.13 -1267.34 1211.72 1753.4 
1126 2
10082000 14224.2 -6745.56 1728.69 -1011.88 1206.32 1574.52 
10081800 13447.2 -7429 1741.31 -856.413 745.052 1135.14 
1126.5 2
10082000 13772 -6271.73 1689.73 -885.029 927.259 1281.83 
10081800 13067.6 -7103.53 1760.53 -742.955 636.921 978.596 
1127 2
10082000 13351.3 -5859.93 1697.87 -849.966 831.919 1189.34 
10081800 12610.9 -6686.33 1728.33 -922.559 842.828 1249.59 
1127.5 2
10082000 12942.6 -5338.07 1613.47 -825.589 1054.28 1339.07 
10081800 12104.4 -6146.4 1650.4 -1023.3 1090.77 1495.64 
1128 2
10082000 12427.1 -4875.53 1606.53 -1041.35 934.411 1399.12 
10081800 11565.3 -5560.07 1650.6 -1089.02 1184.51 1609.05 
1128.5 2
10082000 11918.3 -4323.13 1764.33 -1021.69 1109.24 1508.06 
10081800 11150.2 -4941.47 1705.8 -833.601 1242.17 1495.95 
1129 2
10082000 11504.5 -3920.47 1697.4 -835.96 813.468 1166.43 
10081800 10736.5 -4440.8 1664.73 -835.825 1011.45 1312.11 
1129.5 2
10082000 11099.5 -3367.27 1667.4 -816.532 1115.32 1382.27 
10081800 10301.7 -4076.33 1631.93 -876.478 734.812 1143.75 
1130 2
10082000 10661.9 -2897.88 1709.88 -853.013 914.994 1250.94 
10081800 9910.81 -3508.56 1714.19 -762.029 1106.77 1343.73 
1130.5 2
10082000 10205.9 -2554.4 1727.53 -889.027 669.542 1112.95 
10081800 9469.67 -2973 1686.33 -859.933 1043.98 1352.55 
1131 2
10082000 9719.67 -2276.53 1723.33 -982.222 561.347 1131.31 
10081800 9040.53 -2519.47 1726.27 -866.936 916.229 1261.37 
1131.5 2
10082000 9293.07 -2139.67 1759.67 -861.818 276.498 905.087 
10081800 8652.93 -2148.53 1712.73 -783.03 749.36 1083.83 
1132 2
10082000 8775.53 -2146.07 1758.2 -1045.52 -12.9293 1045.6 
10081800 8189.6 -1725.87 1726.33 -936.027 853.872 1266.98 
1132.5 2
10082000 8102.93 -1920.07 1730.2 -1358.79 456.566 1433.44 
10081800 7659.33 -1147.33 1700 -1071.25 1168.75 1585.42 
1133 2
10082000 7571 -1645 1706.4 -1074.61 555.69 1209.79 
10081800 7263.33 -612.2 1706.67 -800 1081.08 1344.89 
1133.5 2
10082000 6921.88 -1320.5 1705.94 -1267.82 633.789 1417.41 
10081800 6870.56 -196 1671.5 -767.131 812.891 1117.71 
1134 2
10082000 6454.93 -923.933 1710.53 -913.78 776.06 1198.86 
10081800 6517.67 323.467 1665.87 -690.598 1016.57 1228.96 
1134.5 2
10082000 6079.13 -496.933 1704.4 -759.192 862.626 1149.13 
10081800 6102.73 843.4 1651.4 -838.249 1050.37 1343.85 
1135 2
10082000 5776.4 59.2 1656.93 -610.349 1121.24 1276.6 
10081800 5685.8 1230.47 1546.47 -840.591 780.376 1146.99 
1135.5 2
10082000 5322.47 481.6 1631.07 -917.037 853.333 1252.65 
10081800 5294 1605.53 1467.13 -791.515 757.71 1095.73 
1136 2
10082000 4735 787 1589.07 -1186.8 616.97 1337.59 
10081800 4865.93 1874.67 1411.6 -864.781 543.704 1021.5 
1136.5 2
10082000 4113.07 741.133 1626.93 -1256.43 -92.6599 1259.84 
10081800 4416.53 2114.13 1429.27 -907.879 483.771 1028.73 
1137 2
10082000 3397 916.625 1583.5 -1398.57 342.757 1439.96 
10081800 3912.62 2536 1518.06 -984.196 823.958 1283.57 
1137.5 2
10082000 2774.33 984.867 1512.93 -1218.53 133.545 1225.82 
10081800 3300.2 2894.87 1636.47 -1198.48 702.283 1389.09 
1138 2
10082000 2136 1016.6 1482.2 -1286.96 63.9785 1288.55 
10081800 2744.07 3077.13 1648.33 -1121.24 367.473 1179.92 
1138.5 2
10082000 1534.53 1028.73 1482.87 -1215.08 24.5118 1215.33 
10081800 2065.67 2977.6 1677.87 -1370.51 -201.077 1385.18 
1139 2
10082000 938.133 1242.47 1575.4 -1204.85 431.785 1279.88 
10081800 1388.13 2895.2 1771.4 -1368.75 -166.465 1378.84 
1139.5 2
10082000 339.533 1460.53 1605.67 -1209.29 440.539 1287.04 
10081800 592.8 2833.4 1784 -1606.73 -124.848 1611.58 
1140 2
10082000 -310.867 1607.07 1631 -1311.29 295.43 1344.16 
10081800 -17.4667 2936.67 1756.4 -1230.38 208.199 1247.87 
1140.5 2
10082000 -991.312 1760.88 1666.19 -1326.41 299.821 1359.87 
10081800 -691.125 2898.88 1748 -1313.17 -73.668 1315.24 
1141 2
10082000 -1594.87 1760.67 1585.67 -1178.82 -0.406901 1178.82 
10081800 -1279.4 2981 1825.93 -1148.97 160.4 1160.12 
1141.5 2
10082000 -2191.8 2034.07 1570.6 -1203.49 551.21 1323.72 
10081800 -1925.6 3175.87 1774.07 -1302.82 392.876 1360.77 
1142 2
10082000 -2713.8 2398.67 1574.67 -1054.55 736.566 1286.31 
10081800 -2520.53 3235.33 1772.27 -1201.89 120.135 1207.87 
1142.5 2
10082000 -3353.73 2190.47 1578.33 -1292.79 -420.606 1359.5 
10081800 -3343.67 3175.13 1839 -1662.9 -121.616 1667.34 
1143 2
10082000 -4001.07 2145.8 1627.8 -1307.74 -90.2357 1310.85 
10081800 -4132.53 3279.93 1872.6 -1593.67 211.717 1607.67 
1143.5 2
10082000 -4887.13 2191.93 1599.53 -1790.03 93.1987 1792.46 
10081800 -4649.33 3389.8 1732.87 -1044.04 221.953 1067.37 
1144 2
10082000 -5665.81 2198.38 1133.38 -1520.86 12.5814 1520.91 
10081800 -5371.5 3480.75 1266.81 -1410.48 177.637 1421.62 
1144.5 2
10082000 -6300.4 2379.87 1392.2 -1239.43 354.476 1289.12 
10081800 -6176.13 3371.67 1377.73 -1571.55 -213.053 1585.93 
1145 2
10082000 -6809.13 2581.53 1520.93 -1027.74 407.407 1105.55 
10081800 -6852.2 3314.73 1537.2 -1365.79 -115.017 1370.63 
1145.5 2
10082000 -7180.4 2708.53 1405.4 -750.034 256.566 792.702 
10081800 -7493.6 3468.07 1548.2 -1295.76 309.764 1332.27 
1146 2
10082000 -7929.87 2719.73 1438.6 -1514.07 22.6263 1514.24 
10081800 -8091.6 3560.27 1514.53 -1208.08 186.263 1222.36 
1146.5 2
10082000 -8896.47 2396.47 1363.4 -1952.73 -653.064 2059.04 
10081800 -8905.33 3498.93 1515.2 -1643.91 -123.906 1648.57 
1147 2
10082000 -9426.27 2526.53 1538.4 -1070.3 262.761 1102.09 
10081800 -9559.2 3455.4 1557.27 -1320.94 -87.9461 1323.87 
1147.5 2
10082000 -10047.1 2490.44 1537.94 -1212.49 -70.4997 1214.54 
10081800 -10094.3 3418.12 1543.56 -1045.14 -72.8027 1047.67 
1148 2
10082000 -10686.9 2560.93 1570.47 -1252.19 137.957 1259.77 
10081800 -10677.9 3384.47 1572.33 -1142.12 -65.8676 1144.01 
1148.5 2
10082000 -11282.5 2496.07 1551.87 -1203.23 -131.044 1210.35 
10081800 -11147 3482.13 1548.93 -947.609 197.306 967.933 
1149 2
10082000 -11830 2604.6 1561.67 -1103.76 218.817 1125.24 
10081800 -11810.8 3532.47 1596.47 -1338.31 101.478 1342.15 
1149.5 2
10082000 -12449.3 2728.27 1581 -1246.01 248.826 1270.61 
10081800 -12329.1 3667.73 1579.73 -1042.92 272.166 1077.85 
1150 2
10082000 -13105.4 2645.87 1606.6 -1322.85 -166.129 1333.24 
10081800 -12781.5 3918 1591.93 -912.097 504.57 1042.36 
1150.5 2
10082000 -13751.5 2901.93 1563.33 -1305.19 517.306 1403.96 
10081800 -13294.1 4244.47 1594.2 -1035.56 659.529 1227.74 
1151 2
10082000 -14441.7 2944.8 1506.27 -1388.87 86.2508 1391.54 
10081800 -13892.3 4415.4 1546.93 -1203.49 343.93 1251.67 
1151.5 2
10082000 -15135.7 3060.5 1552.62 -1347.48 224.66 1366.08 
10081800 -14676.7 4385.25 1554.5 -1523.15 -58.5437 1524.27 
1152 2
10082000 -15832.4 3025.07 1518.8 -1363.43 -69.3412 1365.19 
10081800 -15435.6 4332.87 1516.53 -1485.15 -102.511 1488.69 
1152.5 2
10082000 -16548.3 3085.2 1551 -1446.33 121.481 1451.42 
10081800 -16257.7 4334.8 1503.73 -1660.88 3.90572 1660.88 
1153 2
10082000 -17155.6 2993.8 1551.4 -1226.8 -184.646 1240.62 
10081800 -16999.3 4305.73 1523.6 -1498.05 -58.7205 1499.2 
1153.5 2
10082000 -17710.1 3078.2 1489.8 -1120.13 170.505 1133.04 
10081800 -17779.5 4068.53 1528.6 -1576.16 -479.192 1647.4 
1154 2
10082000 -18290.9 3280.2 1563.67 -1173.47 408.081 1242.4 
10081800 -18314 4041.4 1441.67 -1079.87 -54.8148 1081.26 
1154.5 2
10082000 -18887.3 3447.87 1403.53 -1202.28 338.038 1248.9 
10081800 -19106.1 4018.87 1455 -1596.91 -45.4301 1597.55 
1155 2
10082000 -19671.3 3178.81 1461.62 -1531.34 -525.496 1619 
10081800 -19797.1 3892.44 1462.5 -1349.72 -246.932 1372.13 
1155.5 2
10082000 -20260.8 3105.92 1341.46 -1176.71 -145.488 1185.67 
10081800 -20494 3856.08 1457.69 -1390.97 -72.576 1392.86 
1156 2
10082000 -20842.6 3044.57 1307.07 -1187.34 -125.207 1193.92 
10081800 -21114.3 3682.71 1428.36 -1265.89 -353.801 1314.4 
1156.5 2
10082000 -21397.2 2908 1328.85 -1089.41 -268.313 1121.97 
10081800 -21653.1 3630.62 1284 -1058.53 -102.355 1063.47 
1157 2
10082000 -22210.1 2763.29 1198.36 -1649.06 -293.538 1674.99 
10081800 -22475.2 3604.71 1363.43 -1667.62 -52.5377 1668.45 
1157.5 2
10082000 -22999.6 2666.2 1645.6 -1582.08 -194.561 1594 
10081800 -23335.8 3514.87 1721.2 -1724.62 -180.055 1733.99 
1158 2
10082000 -23499 2420.29 1719.5 -1006.85 -495.795 1122.31 
10081800 -23805.7 3378.71 1686.21 -947.408 -274.501 986.373 
1158.5 2
10082000 -24142.9 1999.6 1719.27 -1247.93 -815.282 1490.64 
10081800 -24615.3 2905.47 1490.93 -1568.9 -917.147 1817.31 
1159 2
10082000 -24803.8 1745 1661.46 -1303.42 -502.17 1396.81 
10081800 -25379.2 2489.85 1503.46 -1506.83 -819.764 1715.39 
1159.5 2
10082000 -25452.5 1398.47 1671.93 -1305.23 -697.25 1479.79 
10081800 -25897.7 2161.8 1652.73 -1043.13 -660.053 1234.42 
1160 2
10082000 -26155.8 1121.43 1762.93 -1429.51 -563.086 1536.41 
10081800 -26367.5 1933.29 1696 -954.946 -464.46 1061.91 
1160.5 2
10082000 -26713.8 896.933 1762 -1134.18 -456.291 1222.52 
10081800 -26879.8 1563.8 1720.73 -1041.26 -750.987 1283.82 
1161 2
10082000 -27404.5 778.733 1761.27 -1349.09 -230.859 1368.7 
10081800 -27440.5 1311.2 1707.4 -1095.05 -493.359 1201.06 
1161.5 2
10082000 -27942.1 732.714 1749 -1072.93 -91.8544 1076.86 
10081800 -28135.7 1185.71 1687.29 -1387.72 -250.47 1410.14 
1162 2
10082000 -28375.2 348.333 1731.53 -875.007 -776.527 1169.89 
10081800 -28686.5 840.933 1688.6 -1112.77 -696.527 1312.78 
1162.5 2
10082000 -28607.8 -450.5 1673.29 -472.735 -1623.64 1691.07 
10081800 -29256.9 67.6429 1687.36 -1159.19 -1571.73 1952.96 
1163 2
10082000 -29047.8 -1067.07 1542.21 -873.016 -1223.36 1502.92 
10081800 -29639.2 -278.857 1616.64 -758.645 -687.5 1023.82 
1163.5 2
10082000 -29691.6 -1479.86 1501.21 -1300.58 -833.911 1544.96 
10081800 -30246.9 -577.643 1647.5 -1227.71 -603.608 1368.07 
1164 2
10082000 -30265.7 -1831.4 1446.4 -1121.41 -686.607 1314.91 
10081800 -30926.4 -881.8 1645.53 -1327.09 -594.057 1453.99 
1164.5 2
10082000 -30861.5 -2124.5 1552.93 -1172.77 -576.969 1307.01 
10081800 -31572.1 -1235.79 1708 -1271.01 -696.822 1449.49 
1165 2
10082000 -31512.5 -2379.86 1624.71 -1323.17 -519.019 1421.32 
10081800 -32170.5 -1504.07 1722.07 -1216.32 -545.296 1332.96 
1165.5 2
10082000 -32173.4 -2665.13 1734.93 -1313.92 -567.149 1431.1 
10081800 -32655.3 -1798.27 1725 -963.883 -584.881 1127.46 
1166 2
10082000 -32828.9 -2756 1760.86 -1321.63 -183.199 1334.27 
10081800 -33231.6 -2171.21 1686.71 -1161.77 -751.911 1383.86 
1166.5 2
10082000 -33404.4 -2981.13 1693.2 -1148.65 -449.368 1233.42 
10081800 -33775.2 -2474.8 1698.13 -1085.09 -605.96 1242.82 
1167 2
10082000 -34024.1 -3274.33 1663.87 -1229.63 -581.746 1360.3 
10081800 -34335.3 -2649.8 1689.07 -1111.38 -347.222 1164.35 
1167.5 2
10082000 -34571.9 -3618.33 1699.67 -1093.28 -686.627 1291.01 
10081800 -34930.7 -2820.27 1706.93 -1188.29 -340.253 1236.04 
1168 2
10082000 -35349.5 -3694.13 1730 -1564.72 -152.515 1572.14 
10081800 -35549 -2862.47 1775.27 -1244.13 -84.9095 1247.03 
1168.5 2
10082000 -36031.2 -3835.73 1763.87 -1377.1 -286.061 1406.5 
10081800 -36173.7 -2846.8 1720.33 -1261.95 31.6498 1262.35 
1169 2
10082000 -36624.9 -3811.67 1708.33 -1199.33 48.6195 1200.31 
10081800 -36748.9 -2990 1777.27 -1162.02 -289.293 1197.49 
1169.5 2
10082000 -37193.3 -4040.6 1787.33 -1148.42 -462.492 1238.05 
10081800 -37472.4 -3061.6 1770.53 -1461.68 -144.646 1468.82 
1170 2
10082000 -37776.4 -3869.6 1793 -1177.91 345.455 1227.52 
10081800 -38137.7 -3041.8 1774.2 -1344.11 40 1344.7 
1170.5 1
10081800 -38743.9 -3103.62 1851.75 -1176.97 -120.049 1183.08 
