# Supplementary material for: Intrinsic group behaviour II: On the dependence of triad spatial dynamics on social and personal features; and on the effect of social interaction on small group dynamics
Source: PLoS One. 2019 Dec 3;14(12):e0225704. doi: 10.1371/journal.pone.0225704 (PMC6890182; doi:10.1371/journal.pone.0225704)
Supplement: S2 Data Set — (ZIP) [file pone.0225704.s002.zip › set_2_nint/group_traj_dyas_noint/traj_2_0505_3.dat]

2 10083500 10075002 0 0 1 0 1 1 0 20 20 20 1785.43 1883.92 1686.94 
1070.5 1
10075002 -7978.29 10160 1432.43 0 0 0 
1071 1
10075002 -8110.67 9951.33 1482 -364.686 -574.839 680.761 
1071.5 1
10075002 -8169.67 9519.2 1481.87 -119.192 -872.997 881.096 
1072 1
10075002 -8163.67 9015.53 1495.53 12.1212 -1017.51 1017.58 
1072.5 1
10075002 -8117.6 8613.67 1470.33 93.064 -811.852 817.168 
1073 1
10075002 -7911.53 8255.33 1439.47 416.296 -723.906 835.07 
1073.5 1
10075002 -7794.64 8146.18 1548.27 272.487 -254.432 372.807 
1074 1
10075002 -7688.21 8178.64 1607.79 178.861 54.5564 186.996 
1074.5 1
10075002 -7500.33 7908.4 1627 379.557 -545.945 664.921 
1075 1
10075002 -7488.4 7784.47 1619 24.0591 -249.866 251.021 
1075.5 1
10075002 -7444.2 7794.6 1610.67 89.2929 20.4714 91.6095 
1076 1
10075002 -7311.47 7802.87 1554.13 268.148 16.7003 268.668 
1076.5 1
10075002 -7290.2 7734.53 1536.4 42.8763 -137.769 144.287 
1077 1
10075002 -7281.8 7626 1501.93 16.9697 -219.259 219.915 
1077.5 1
10075002 -7299.19 7563.56 1470.81 -33.96 -121.948 126.589 
1078 1
10075002 -7261.87 7567.4 1490.53 73.0349 7.50978 73.42 
1078.5 1
10075002 -7172.87 7598.67 1282.8 179.074 62.9108 189.804 
1079 1
10075002 -6964.07 7394.33 1438.4 420.968 -411.962 589.005 
1079.5 1
10075002 -6713.6 7139.4 1401.4 505.993 -515.017 721.991 
1080 1
10075002 -6332.87 6946.07 1289.33 769.158 -390.572 862.642 
1080.5 1
10075002 -5893.73 6771.33 1441.93 887.138 -352.997 954.788 
1081 1
10075002 -5454.12 6587.38 1338.19 858.61 -359.294 930.754 
1081.5 1
10075002 -5013.93 6482.87 1480.27 861.432 -204.517 885.377 
1082 1
10075002 -4486.73 6595.4 1502.73 1065.05 227.34 1089.04 
1082.5 1
10075002 -4227.93 6738.6 1581.53 522.828 289.293 597.528 
1083 1
10075002 -3916.93 6789.67 1607 628.283 103.165 636.696 
1083.5 1
10075002 -3623.67 6863 1594.93 591.263 147.849 609.469 
1084 1
10075002 -3403.13 6985.93 1601.27 445.522 248.35 510.066 
1084.5 1
10075002 -3112.69 7123.12 1608.56 567.277 267.952 627.377 
1085 1
10075002 -2907.07 7437.4 1600 401.603 613.818 733.524 
1085.5 1
10075002 -2686.27 7329.47 1611.87 445.161 -217.608 495.501 
1086 1
10075002 -2472.6 7486.87 1622.73 431.65 317.98 536.128 
1086.5 1
10075002 -2532.87 7611.4 1621.87 -121.751 251.582 279.494 
1087 1
10075002 -2598.2 7849.2 1616.8 -131.72 479.435 497.201 
1087.5 1
10075002 -2615.67 7929.73 1626.93 -35.2862 162.694 166.476 
1088 1
10075002 -2495.81 8027.56 1612.38 234.09 191.073 302.17 
1088.5 1
10075002 -2178 7906.2 1585.93 621.942 -237.5 665.747 
1089 1
10075002 -1680.73 7289.13 1623.4 1004.58 -1246.6 1601 
1089.5 1
10075002 -1497.33 7066.6 1519.67 370.505 -449.562 582.564 
1090 1
10075002 -1254.67 6910.13 1445.67 490.236 -316.094 583.307 
1090.5 1
10075002 -916.4 6602.2 1516.53 683.367 -622.088 924.112 
1091 1
10075002 -679.333 6369.4 1553.2 478.923 -470.303 671.232 
1091.5 1
10075002 -490.25 6013.38 1620.19 369.303 -695.361 787.345 
1092 1
10075002 -196.8 5785.93 1630.6 573.145 -444.222 725.14 
1092.5 1
10075002 119.2 5669.13 1631.2 637.097 -235.484 679.224 
1093 1
10075002 469.8 5504.53 1624.67 708.283 -332.525 782.456 
1093.5 1
10075002 860.267 5386.2 1633.8 788.822 -239.057 824.25 
1094 1
10075002 1118.33 5064.6 1664.87 521.347 -649.697 833.012 
1094.5 1
10075002 1511.07 4745.8 1646.33 793.401 -644.04 1021.9 
1095 1
10075002 2039.25 4371.06 1651.94 1031.61 -731.909 1264.87 
1095.5 1
10075002 2323.67 4073.8 1636.13 556.588 -581.727 805.107 
1096 1
10075002 2627.53 3744.53 1603.8 612.634 -663.844 903.333 
1096.5 1
10075002 2970.67 3427.93 1573.47 693.199 -639.596 943.19 
1097 1
10075002 3267.33 3009.27 1601.13 599.327 -845.791 1036.61 
1097.5 1
10075002 3521.07 2775.27 1604.6 512.593 -472.727 697.296 
1098 1
10075002 3808.31 2600.62 1608 561.027 -341.097 656.581 
1098.5 1
10075002 4043.47 2386.2 1632.4 460.184 -419.618 622.775 
1099 1
10075002 4196.87 2077.2 1650.93 309.899 -624.242 696.933 
1099.5 1
10075002 4408 1751.07 1642.87 426.532 -658.855 784.869 
1100 1
10075002 4723 1498.73 1630.33 636.364 -509.764 815.364 
1100.5 1
10075002 4998.73 1180.67 1620.93 557.037 -642.559 850.395 
1101 1
10075002 5368.27 779.4 1589.4 746.532 -810.64 1102.02 
1101.5 1
10075002 5765.07 386.733 1601.53 796.787 -788.487 1120.97 
1102 1
10075002 6147.88 100.562 1584.81 747.673 -558.927 933.496 
1102.5 1
10075002 6556 -237.867 1591.13 798.679 -662.288 1037.55 
1103 1
10075002 6899.07 -671.867 1608.53 693.064 -876.768 1117.61 
1103.5 1
10075002 7292.87 -1056.6 1614.87 795.556 -777.239 1112.21 
1104 1
10075002 7643.8 -1458.27 1617.6 708.956 -811.448 1077.53 
1104.5 1
10075002 8131.87 -1735.73 1634.33 985.993 -560.539 1134.19 
1105 1
10075002 8492.38 -2085.12 1635.75 704.118 -682.406 980.54 
1105.5 1
10075002 8920.93 -2311.27 1646.13 838.666 -442.547 948.266 
1106 1
10075002 9354.73 -2540.93 1652.93 876.364 -463.973 991.607 
1106.5 1
10075002 9530.07 -2899.4 1654.8 353.495 -722.715 804.534 
1107 1
10075002 9696.8 -3214.47 1653.27 336.156 -635.215 718.679 
1107.5 1
10075002 9927.73 -3573.4 1658.8 466.532 -725.118 862.234 
1108 1
10075002 10141.1 -3873.73 1618.6 430.976 -606.734 744.222 
1108.5 1
10075002 10348.1 -4254 1582.33 417.473 -766.667 872.961 
1109 1
10075002 10483 -4665 1585 262.898 -801.17 843.201 
1109.5 1
10075002 10576.5 -4780.2 1580.07 183.04 -225.44 290.391 
1110 1
10075002 10752.7 -5021.13 1579.93 355.825 -486.734 602.927 
1110.5 1
10075002 10821.7 -5251.4 1571.07 139.529 -465.185 485.66 
1111 1
10075002 10834.2 -5504.73 1562.93 25.1852 -511.785 512.404 
1111.5 1
10075002 11269 -6347.33 1581.8 878.384 -1702.22 1915.49 
1112 1
10075002 12027.5 -6937.07 1704.8 1526.09 -1186.59 1933.12 
1112.5 1
10075002 12388.4 -7197.69 1696.44 703.525 -508.033 867.782 
1113 1
10075002 12688.7 -7532.13 1686.07 587.655 -654.493 879.602 
1113.5 1
10075002 13008.3 -7866.6 1668.67 645.791 -675.69 934.668 
1114 1
10075002 13379.5 -8197.27 1640.13 749.899 -668.013 1004.29 
1114.5 1
10075002 13803.4 -8539.47 1610.2 854.57 -689.919 1098.31 
1115 1
10075002 14176.4 -8933.2 1617.93 753.535 -795.421 1095.68 
1115.5 2
10083500 14729.8 -10431.2 1809 0 0 0 
10075002 14617.4 -9461.93 1713.13 890.909 -1068.15 1390.92 
1116 2
10083500 15078.2 -10803.4 1968.81 1055.87 -1127.65 1544.82 
10075002 14964.9 -10048 1747.56 678.784 -1144.66 1330.79 
1116.5 2
10083500 15468.7 -11129.9 1948.93 764.278 -638.927 996.167 
10075002 15234.5 -10419.2 1768.4 527.585 -726.419 897.792 
1117 2
10083500 15823.4 -11519.5 1896.87 716.498 -787.071 1064.35 
10075002 15482.2 -10742.5 1724.73 500.337 -653.064 822.696 
1117.5 2
10083500 16187.3 -11979.7 1854.53 735.219 -929.697 1185.28 
10075002 15655.1 -11096.8 1685.6 349.36 -715.825 796.529 
1118 2
10083500 16719.7 -12384.7 1818.47 1075.56 -818.316 1351.47 
10075002 15993.3 -11516.9 1643.87 683.098 -848.62 1089.39 
1118.5 2
10083500 17348.9 -12737.6 1776.13 1270.98 -712.862 1457.24 
10075002 16352.5 -11918.5 1618.53 725.791 -811.313 1088.58 
1119 2
10083500 17777.5 -13151.4 1796.38 837.174 -808.154 1163.6 
10075002 16891.3 -12339.7 1605.44 1052.3 -822.697 1335.73 
1119.5 2
10083500 18281 -13521 1844.13 983.398 -721.924 1219.94 
10075002 17510 -12722.7 1541.6 1208.37 -748.136 1421.22 
1120 2
10083500 18748.7 -13797.4 1866.47 944.781 -558.384 1097.45 
10075002 17955.1 -13068.2 1591 899.259 -697.912 1138.31 
1120.5 2
10083500 19219.2 -13988.9 1852.4 950.572 -386.801 1026.26 
10075002 18435.4 -13431 1672.27 970.236 -732.929 1215.95 
1121 2
10083500 19680.3 -14172.9 1821.33 931.448 -371.852 1002.93 
10075002 18820.4 -13660.2 1664.73 777.778 -463.03 905.171 
1121.5 2
10083500 20176.3 -14270.3 1833.13 1002.15 -196.768 1021.29 
10075002 19214.5 -13919 1652.67 796.229 -522.828 952.539 
1122 2
10083500 20682.1 -14352.7 1823.93 1017.57 -165.795 1030.99 
10075002 19618.6 -14103.9 1635.13 813.011 -372.099 894.117 
1122.5 2
10083500 21198.7 -14501.3 1790.33 1041.53 -299.462 1083.73 
10075002 20072.3 -14254.4 1593.2 914.651 -303.36 963.646 
1123 2
10083500 21722.4 -14775.9 1750.69 1022.99 -536.344 1155.06 
10075002 20558.4 -14410.1 1585.12 949.552 -304.15 997.074 
1123.5 2
10083500 22276.1 -14957.7 1711.2 1083.42 -355.757 1140.34 
10075002 21123.1 -14475.4 1563.07 1104.95 -127.74 1112.31 
1124 2
10083500 22812.5 -15163.7 1799.2 1083.64 -416.296 1160.85 
10075002 21590.5 -14718.1 1539.47 944.242 -490.236 1063.92 
1124.5 2
10083500 23241.3 -15440.1 1781.67 866.397 -558.384 1030.75 
10075002 22085.9 -15027.1 1546.13 1000.81 -624.377 1179.6 
1125 2
10083500 23681.6 -15567.4 1785.53 887.634 -256.586 923.976 
10075002 22569.1 -15286.5 1622.33 974.194 -522.984 1105.7 
1125.5 2
10083500 24176.3 -15611.7 1781.33 999.461 -89.4276 1003.45 
10075002 22992.6 -15546.5 1534.93 855.623 -525.253 1003.98 
1126 2
10083500 24499.9 -15704.4 1792.38 631.917 -181.193 657.381 
10075002 23471 -15694.2 1577.19 934.375 -288.387 977.867 
1126.5 2
10083500 24909.3 -15849.3 1854.47 801.288 -283.423 849.936 
10075002 23888.3 -15819.3 1577.8 816.569 -244.773 852.466 
1127 2
10083500 25291.1 -15970 1948.33 771.313 -243.906 808.959 
10075002 24306.8 -15931.1 1604.13 845.522 -225.859 875.168 
1127.5 2
10083500 25771.7 -16112.3 1888.2 970.774 -287.407 1012.43 
10075002 24714.4 -15928.7 1625.4 823.434 4.7138 823.448 
1128 2
10083500 26195.6 -16483.6 1830 856.431 -750.168 1138.52 
10075002 25141.7 -16067.7 1645.87 863.165 -280.673 907.652 
1128.5 2
10083500 26671.3 -16736.1 1844.53 955.154 -507.095 1081.42 
10075002 25599.1 -16224.1 1651.87 918.608 -314.056 970.81 
1129 2
10083500 27193.7 -16953.5 1913.07 1055.49 -439.057 1143.17 
10075002 26044.3 -16264.8 1648.4 899.394 -82.2896 903.151 
1129.5 2
10083500 27584.5 -17177.9 1869.67 787.903 -452.419 908.556 
10075002 26690.5 -16639.1 1672.93 1302.82 -754.57 1505.56 
1130 2
10083500 28012.4 -17514.2 1856.88 833.999 -655.718 1060.91 
10075002 27189.9 -17042 1728.44 973.497 -785.445 1250.85 
1130.5 2
10083500 28484.8 -17849.8 1873.67 920.906 -654.094 1129.56 
10075002 27600.2 -17343.3 1681.93 799.732 -587.264 992.195 
1131 2
10083500 28891.5 -18053.5 1846.6 821.549 -411.582 918.881 
10075002 27968.3 -17633.9 1673.73 743.704 -587.071 947.495 
1131.5 2
10083500 29520 -18211.6 1756.53 1269.76 -319.327 1309.3 
10075002 28438.2 -17908.5 1636 949.226 -554.882 1099.51 
1132 2
10083500 30061.7 -18326.1 1688.6 1094.28 -231.246 1118.44 
10075002 28888.2 -18115.9 1600.07 909.091 -418.99 1001 
1132.5 2
10083500 30625.4 -18540.1 1601.2 1138.86 -432.323 1218.15 
10075002 29449.7 -18315.1 1509.2 1134.28 -402.424 1203.55 
1133 2
10083500 31171.2 -18723.7 1544.93 1102.63 -371.044 1163.38 
10075002 30117.9 -18583.1 1454.07 1350.03 -541.279 1454.5 
1133.5 2
10083500 31730.4 -18913.9 1549.94 1092.14 -371.37 1153.55 
10075002 30602.7 -18732.6 1378.38 946.785 -292.106 990.822 
1134 2
10083500 32093.9 -19072 1621.73 711.334 -309.442 775.726 
10075002 31122.5 -18837.9 1332.6 1017.18 -206.083 1037.85 
1134.5 2
10083500 32412.9 -19134.2 1565.87 644.444 -125.657 656.581 
10075002 31709.9 -18813 1344.27 1186.67 50.3704 1187.74 
1135 2
10083500 32780.2 -19208.3 1573.87 740.591 -149.462 755.523 
10075002 32124.1 -18873.5 1409.33 835.081 -122.043 843.952 
1135.5 2
10083500 33409.7 -19278.8 1726.87 1271.65 -142.357 1279.59 
10075002 32625.5 -18993.9 1448 1012.93 -243.232 1041.72 
1136 2
10083500 34131 -19690 1872.93 1457.24 -830.707 1677.38 
10075002 33396.7 -19210.1 1588.33 1557.98 -436.633 1618.01 
1136.5 2
10083500 34529.2 -19938.2 1916.13 804.444 -501.414 947.917 
10075002 33790.3 -19395.3 1616.07 795.152 -374.276 878.834 
1137 2
10083500 35094.9 -20103.8 1933.56 1104.96 -323.34 1151.29 
10075002 34247.6 -19643.9 1654.25 893.278 -485.555 1016.71 
1137.5 2
10083500 35731.6 -20484.5 1862.67 1245.91 -745.173 1451.75 
10075002 34654.3 -19868.3 1662.33 795.776 -439 908.835 
1138 2
10083500 36586.3 -20678.9 1857.2 1723.12 -391.801 1767.1 
10075002 35148.9 -20019.6 1650 997.177 -305.108 1042.81 
1138.5 2
10083500 36884.9 -20880.1 1904.8 603.232 -406.599 727.47 
10075002 35607.7 -20137.1 1627.93 926.869 -237.441 956.799 
1139 2
10083500 37324.1 -21142 1915.67 887.407 -529.024 1033.13 
10075002 36188.1 -20336.3 1645.87 1172.66 -402.424 1239.79 
1139.5 2
10083500 37861.7 -21319.7 1930.4 1085.93 -358.923 1143.7 
10075002 36817.2 -20542.3 1689 1270.84 -416.162 1337.25 
1140 2
10083500 38312.2 -21469.9 1954.73 908.333 -302.957 957.524 
10075002 37300.7 -20727.9 1715.4 974.731 -374.059 1044.04 
1140.5 2
10083500 38743.9 -21720.4 1995.25 841.472 -488.19 972.833 
10075002 37862.7 -20959.8 1735.06 1095.56 -452.136 1185.19 
1141 2
10083500 39183.6 -22016.1 2011.73 858.838 -577.653 1035.03 
10075002 38240.5 -21065.4 1749.67 737.98 -206.226 766.253 
1141.5 2
10083500 39697 -22390.8 1975.4 1035.08 -755.376 1281.4 
10075002 38669.3 -21324.9 1743.53 864.516 -523.118 1010.47 
1142 2
10083500 40153.8 -22802.6 1891.47 922.828 -831.919 1242.46 
10075002 39038.6 -21546.5 1742.87 745.993 -447.811 870.081 
1142.5 2
10083500 40602.1 -23118.2 1821 905.589 -637.576 1107.52 
10075002 39410.5 -21576.7 1749.27 751.38 -61.0101 753.853 
1143 2
10083500 41014.2 -23459.5 1816.13 832.593 -689.562 1081.07 
10075002 39582.4 -21875.4 1752.87 347.205 -603.367 696.135 
1143.5 2
10083500 41403.7 -23634.1 1824.33 786.801 -352.593 862.194 
10075002 39809.9 -22319.7 1753.47 459.663 -897.643 1008.49 
1144 2
10083500 41835.2 -23878.1 1815.81 842.814 -476.554 968.215 
10075002 40029.8 -22628.9 1720.94 429.329 -603.792 740.87 
1144.5 2
10083500 42289.3 -24235.9 1753.87 887.004 -698.966 1129.3 
10075002 40320.4 -23005.1 1607 567.676 -734.749 928.5 
1145 2
10083500 42548.3 -24473.3 1717.53 523.232 -479.596 709.778 
10075002 40651.1 -23336.1 1568.13 668.013 -668.822 945.285 
1145.5 2
10083500 43014.8 -24700.6 1723.13 942.357 -459.125 1048.25 
10075002 40985.2 -23598.9 1563.67 675.017 -530.909 858.785 
1146 2
10083500 43553.9 -25009.5 1777.53 1089.02 -624.108 1255.18 
10075002 41258.2 -23936.7 1565.13 551.515 -682.424 877.423 
1146.5 2
10083500 43819.3 -25342.9 1817.67 536.162 -673.535 860.883 
10075002 41539.8 -24139.3 1538.93 568.889 -409.293 700.825 
1147 2
10083500 43859.5 -25581.5 1841 81.2121 -482.02 488.814 
10075002 41917.8 -24276.7 1526.93 763.636 -277.441 812.474 
1147.5 2
10083500 43907.8 -25779.4 1790.75 94.3034 -386.41 397.75 
10075002 42366.6 -24434.2 1532.31 876.489 -307.658 928.917 
1148 2
10083500 44001.1 -25895 1792 182.616 -226.272 290.771 
10075002 42650.7 -24640.3 1539.8 555.977 -403.286 686.841 
1148.5 2
10083500 44060.2 -25927.1 1785.27 119.461 -64.9158 135.96 
10075002 42867.5 -24797.1 1572.67 437.98 -316.768 540.526 
1149 2
10083500 43980.5 -25804.6 1816.8 -160.753 247.043 294.74 
10075002 43132 -24888.9 1601.27 533.333 -185.081 564.535 
1149.5 2
10083500 43885.7 -25719.3 1793.07 -190.61 171.563 256.449 
10075002 43364.9 -24996.4 1571.73 468.679 -216.365 516.211 
1150 2
10083500 43931.3 -25705.7 1801.93 91.8011 27.5538 95.847 
10075002 43512.4 -25110.1 1642.8 297.312 -229.301 375.464 
1150.5 2
10083500 44083.4 -25683.7 1803.13 307.34 44.4444 310.537 
10075002 43680.9 -25194.1 1719.87 340.337 -169.562 380.237 
1151 2
10083500 44208.3 -25657.3 1826.13 251.241 52.9846 256.767 
10075002 43737.5 -25305.9 1653.67 113.883 -224.95 252.134 
1151.5 2
10083500 44312.2 -25680 1786.75 201.788 -44.0129 206.532 
10075002 43793.9 -25423.2 1592.69 109.652 -227.807 252.824 
1152 2
10083500 44506.3 -25695.9 1768.33 379.803 -31.0502 381.07 
10075002 43935.2 -25568.2 1585.8 276.443 -283.782 396.173 
1152.5 1
10075002 44076 -25696.5 1671.8 284.444 -259.125 384.778 
1153 1
10075002 44148.9 -25706.1 1822.47 147.34 -19.5286 148.629 
1153.5 1
10075002 44074.9 -25713.3 1798.67 -149.63 -14.4108 150.322 
1154 1
10075002 44156.9 -25734.6 1856.13 165.791 -43.0976 171.301 
1154.5 1
10075002 44257.9 -25691.9 1853.13 203.629 86.0215 221.053 
1155 1
10075002 44315.3 -25634.3 1868.38 112.069 112.541 158.823 
1155.5 1
10075002 44306.5 -25661.6 1871.69 -17.6666 -54.4968 57.2888 
1156 1
10075002 44305.9 -25694.6 1851.36 -1.08769 -67.403 67.4118 
1156.5 1
10075002 44272 -25723.5 1835.92 -66.6573 -56.6182 87.4575 
1157 1
10075002 44002.4 -25715.5 1848.79 -546.798 16.1492 547.036 
1157.5 1
10075002 44022.9 -25625.6 1826 41.0917 180.16 184.787 
1158 1
10075002 44124.9 -25598.4 1828.07 205.492 54.7811 212.668 
1158.5 1
10075002 44182.5 -25617.5 1821.33 111.646 -37.0247 117.625 
1159 1
10075002 44191.7 -25622.5 1825.23 18.1965 -9.87205 20.702 
1159.5 1
10075002 44122 -25646.3 1798.27 -140.226 -47.877 148.174 
1160 1
10075002 44179.3 -25577.2 1827.71 116.434 140.486 182.464 
1160.5 1
10075002 44267.5 -25594.9 1840.07 179.23 -36.0143 182.812 
1161 1
10075002 44342.6 -25603.1 1835.07 146.745 -15.8854 147.602 
1161.5 1
10075002 44295.4 -25597.4 1837.64 -94.2971 11.2537 94.9663 
1162 1
10075002 44241 -25625.3 1842.2 -109.812 -56.3733 123.437 
1162.5 1
10075002 44213.5 -25648.9 1858.43 -55.8943 -47.9578 73.6487 
1163 1
10075002 44246.8 -25599.3 1848.71 66.0431 98.4977 118.59 
1163.5 1
10075002 44269.9 -25516.3 1848.43 46.6089 167.677 174.034 
1164 1
10075002 44383.3 -25458.3 1846.07 221.503 113.318 248.806 
1164.5 1
10075002 44376.6 -25497.2 1823.43 -13.039 -76.6685 77.7694 
1165 1
10075002 44389.1 -25479 1821.43 25.4065 37.0209 44.9003 
1165.5 1
10075002 44364.1 -25466.7 1841 -49.8533 24.5195 55.5568 
1166 1
10075002 44370.6 -25372.9 1844.21 13.1144 189.132 189.586 
1166.5 1
10075002 44342.9 -25277.4 1854 -55.2989 190.533 198.396 
1167 1
10075002 44200.8 -25142.3 1765.07 -281.878 268.122 389.03 
1167.5 1
10075002 44448.5 -25003.7 1704.87 494.345 276.647 566.489 
1168 1
10075002 44926.9 -25026.3 1620.33 962.71 -45.607 963.789 
1168.5 1
10075002 45463.3 -25023.3 1640 1083.64 6.06061 1083.65 
1169 1
10075002 45976.8 -25025.1 1779.67 1037.31 -3.63636 1037.31 
1169.5 1
10075002 46266.5 -24641.5 1755.4 585.185 775.084 971.183 
1170 1
10075002 46498.7 -24344.9 1802.93 469.091 599.057 760.865 
1170.5 1
10075002 46973.7 -24154.5 1808.31 922.371 369.773 993.73 
