# Supplementary material for: Intrinsic group behaviour II: On the dependence of triad spatial dynamics on social and personal features; and on the effect of social interaction on small group dynamics
Source: PLoS One. 2019 Dec 3;14(12):e0225704. doi: 10.1371/journal.pone.0225704 (PMC6890182; doi:10.1371/journal.pone.0225704)
Supplement: S2 Data Set — (ZIP) [file pone.0225704.s002.zip › set_2_nint/group_traj_dyas_noint/traj_2_0505_2.dat]

2 10054200 10054202 0 0 1 0 1 1 0 20 20 20 1692.37 1757.09 1627.65 
942 1
10054200 6317.7 3209.6 1728.1 0 0 0 
942.5 2
10054202 5867.88 3250.5 1467 0 0 0 
10054200 6626.36 2456.86 1694.21 687.432 -1676.49 1811.95 
943 2
10054202 6419.67 2597.58 1456.5 1414.85 -1674.15 2191.93 
10054200 7146.75 1649.92 1707.33 1032.53 -1601.07 1905.14 
943.5 2
10054202 6695.69 1482 1497.85 565.626 -2286.03 2354.97 
10054200 7572.23 886.692 1731.23 871.887 -1563.98 1790.6 
944 2
10054202 7261.29 431.357 1590.21 1115.57 -2072.27 2353.47 
10054200 8006.21 222 1673.71 855.983 -1311.03 1565.73 
944.5 2
10054202 7839 -385.077 1599.46 1150.83 -1626.36 1992.35 
10054200 8638.31 -389.231 1663.62 1259.15 -1217.59 1751.57 
945 2
10054202 8320.43 -1034.79 1600.36 974.552 -1315.2 1636.92 
10054200 9183 -1090.57 1723.14 1102.62 -1419.72 1797.6 
945.5 2
10054202 8758.21 -1707.71 1616.07 886.206 -1362.2 1625.1 
10054200 9784 -1709.07 1760.43 1216.6 -1252.02 1745.76 
946 2
10054202 9302.14 -2499.71 1644.07 1081.37 -1574.55 1910.12 
10054200 10378.1 -2341.86 1747.71 1181.06 -1258.02 1725.55 
946.5 2
10054202 9741.07 -3074.79 1629.57 895.773 -1173.62 1476.41 
10054200 10838.9 -2811.5 1681.29 940.379 -958.455 1342.74 
947 2
10054202 10101.8 -3716.93 1599.93 712.874 -1269.06 1455.57 
10054200 11395.1 -3378.14 1619.07 1099.24 -1119.85 1569.2 
947.5 2
10054202 10553.6 -4360.64 1544.43 889.342 -1267.15 1548.1 
10054200 11969.6 -4350.5 1661.79 1131.05 -1914.09 2223.29 
948 2
10054202 11221.1 -5091.43 1545.57 1332.34 -1458.65 1975.55 
10054200 12867.9 -5308.79 1684.07 1792.84 -1912.75 2621.62 
948.5 2
10054202 11834.7 -5598.27 1578.93 1229.78 -1015.71 1595 
10054200 13660.3 -6241.47 1723.4 1588.13 -1869.1 2452.69 
949 2
10054202 12614.4 -6254.5 1634.93 1556.28 -1309.85 2034.13 
10054200 14493.6 -7076.57 1728.14 1663.15 -1666.88 2354.69 
949.5 2
10054202 13310.4 -6696.14 1657.21 1394.65 -885.056 1651.78 
10054200 15396.1 -8231.36 1699.07 1808.76 -2314.2 2937.2 
950 2
10054202 13958.4 -7065.93 1635.57 1288.41 -735.16 1483.4 
10054200 16352.2 -9138.43 1709.57 1900.74 -1803.32 2620.07 
950.5 2
10054202 14465.3 -7449.29 1606.21 1009.68 -763.66 1265.95 
10054200 17212.9 -9842.86 1820.57 1714.43 -1403.24 2215.48 
951 2
10054202 15210 -8078 1579.87 1483.49 -1252.42 1941.47 
10054200 17873.7 -10511.3 1871.53 1316.35 -1331.63 1872.44 
951.5 2
10054202 15935 -8696.6 1551.47 1424.36 -1215.32 1872.38 
10054200 18885.1 -11186 1854.47 1987.16 -1325.47 2388.66 
952 2
10054202 16531.3 -9323.14 1697.21 1232 -1294.51 1787.06 
10054200 19977 -11709.1 1860.64 2255.92 -1080.87 2501.49 
952.5 2
10054202 17110.7 -9916.6 1722.27 1177.74 -1206.21 1685.83 
10054200 20553.7 -12109.5 1826.33 1172.22 -813.802 1427.02 
953 2
10054202 17758.9 -10266.3 1663.43 1281.02 -691.078 1455.54 
10054200 21004.9 -12667.2 1792.71 891.549 -1102.14 1417.59 
953.5 2
10054202 18188.8 -10794.2 1674.33 847.873 -1041.25 1342.79 
10054200 21482.9 -13169.1 1752 942.951 -989.847 1367.1 
954 2
10054202 19049 -11337.9 1672.87 1686.67 -1066.01 1995.3 
10054200 21993.1 -13599.1 1717.33 1000.39 -843.268 1308.39 
954.5 2
10054202 19928.7 -11866.9 1672.87 1755.95 -1056.02 2049.04 
10054200 22732.3 -13871.1 1661.2 1475.45 -542.914 1572.17 
955 2
10054202 20509.7 -12261.2 1720.13 1173.6 -796.498 1418.36 
10054200 23619.5 -14007.7 1610.8 1792.32 -275.825 1813.42 
955.5 2
10054202 20980 -12623 1678.4 942.552 -725.05 1189.16 
10054200 24269.1 -14279.9 1711.27 1301.67 -545.625 1411.4 
956 2
10054202 21484.3 -13017.4 1649.79 1039.76 -813.255 1320.04 
10054200 24958.4 -14560.6 1694.36 1421.36 -578.635 1534.63 
956.5 2
10054202 22181.3 -13358.9 1614.56 1377.52 -674.919 1533.98 
10054200 25713.8 -15005.4 1683.75 1492.85 -879.058 1732.44 
957 2
10054202 22869.3 -13673.5 1576 1338.43 -611.924 1471.68 
10054200 26333.6 -15276.2 1644.8 1205.81 -526.897 1315.9 
957.5 2
10054202 23730.7 -13958.9 1539.2 1726.25 -571.944 1818.53 
10054200 27110.4 -15600.1 1688.4 1556.71 -649.165 1686.65 
958 2
10054202 24539.2 -14311.9 1543 1623.56 -708.969 1771.61 
10054200 28058.2 -15989.7 1753.47 1903.21 -782.329 2057.73 
958.5 2
10054202 25237.7 -14653.1 1610.07 1369.64 -669.038 1524.31 
10054200 28780.9 -16237.6 1806.29 1417.11 -485.957 1498.12 
959 2
10054202 25811.1 -14954.2 1608.14 1187.22 -623.336 1340.91 
10054200 29354 -16465.4 1811.43 1186.48 -471.754 1276.83 
959.5 2
10054202 26649.4 -15380.7 1554.07 1735.52 -883.062 1947.26 
10054200 30018.4 -16728.4 1737.67 1375.57 -544.454 1479.4 
960 2
10054202 27408.9 -15862.6 1597.88 1480.58 -939.36 1753.43 
10054200 30897.9 -16925.8 1705.56 1714.38 -384.698 1757.01 
960.5 2
10054202 28150 -16249.7 1777.27 1447.39 -755.941 1632.9 
10054200 31725.7 -17296.7 2066.2 1616.91 -724.447 1771.79 
961 2
10054202 28800.9 -16498.9 1687.47 1312.37 -502.554 1405.3 
10054200 32622.8 -17702.5 2150.13 1808.6 -818.28 1985.1 
961.5 2
10054202 29416.9 -16753.2 1653.33 1244.31 -513.67 1346.17 
10054200 33401.4 -17788.7 2068.47 1572.93 -174.141 1582.54 
962 2
10054202 30099.3 -17009.1 1644.47 1375.94 -515.86 1469.46 
10054200 34100.5 -18071.8 1897.8 1409.54 -570.699 1520.69 
962.5 2
10054202 30927.7 -17263.1 1582 1666.67 -511.201 1743.3 
10054200 34665.7 -18368.9 1772.93 1137.22 -597.72 1284.74 
963 2
10054202 31748 -17717.2 1527.53 1627.65 -900.926 1860.35 
10054200 35168.3 -18426 1761.67 997.09 -113.36 1003.51 
963.5 2
10054202 32717 -17993.6 1543.67 1874.27 -534.623 1949.03 
10054200 35438 -18420.1 1668.07 521.728 11.3475 521.851 
964 2
10054202 33547.6 -18042.8 1586.64 1695.04 -100.379 1698.01 
10054200 35561.1 -18425.8 1534.14 251.166 -11.5355 251.431 
964.5 2
10054202 34231.5 -18114.2 1574.87 1415.93 -147.856 1423.63 
10054200 35794.9 -18411.1 1524.2 484.186 30.4742 485.144 
965 2
10054202 34857.1 -18304.3 1572.94 1219.49 -370.59 1274.55 
10054200 36396.4 -18509.1 1602.25 1172.52 -191.147 1188 
965.5 2
10054202 35436.9 -18409.5 1526.86 1164.39 -211.22 1183.39 
10054200 37301.1 -18632.9 1664 1816.53 -248.602 1833.47 
966 2
10054202 35973.9 -18518.1 1496 1109.36 -224.469 1131.84 
10054200 38621.3 -18594.6 1686.86 2727.72 79.2503 2728.87 
966.5 2
10054202 36433.7 -18519.9 1568.77 882.601 -3.41693 882.608 
10054200 39953.5 -18477.3 1654.38 2557.11 225.074 2566.99 
967 2
10054202 36960.7 -18487.5 1586.42 1066.75 65.6338 1068.77 
10054200 41101.2 -18385.5 1565.33 2323.3 185.846 2330.72 
967.5 2
10054202 37638.5 -18570 1551 1344.84 -163.69 1354.77 
10054200 42192.3 -18492 1561.8 2164.72 -211.31 2175 
968 2
10054202 38240.5 -18622.2 1522.73 1189.86 -103.162 1194.32 
10054200 43269.1 -18628.9 1551.33 2128.06 -270.619 2145.2 
968.5 2
10054202 38884.3 -18533.9 1494.87 1295.37 177.733 1307.51 
10054200 43735.9 -17763.8 1513.13 939.37 1740.71 1978 
969 2
10054202 39518.5 -18516.3 1499.67 1281.08 35.5556 1281.57 
10054200 43666.9 -17511.6 1471.6 -139.394 509.495 528.219 
969.5 2
10054202 40127.3 -18469.3 1489.53 1227.55 94.6237 1231.2 
10054200 43482.3 -17586.3 1465.33 -372.177 -150.538 401.469 
970 2
10054202 40799.8 -18477.3 1482.4 1358.52 -16.0269 1358.61 
10054200 43326.6 -17874.1 1459.47 -314.613 -581.414 661.078 
970.5 2
10054202 41283.6 -18405.7 1529.07 977.374 144.646 988.019 
10054200 42909.2 -18009.4 1510.33 -843.232 -273.401 886.447 
971 2
10054202 41840.3 -18424.4 1542.2 1115.56 -37.5418 1116.2 
10054200 42493.8 -17888.8 1515 -832.465 241.683 866.838 
971.5 2
10054202 42252.5 -18534.1 1554 795.817 -211.859 823.535 
10054200 42420.3 -18020.5 1528.5 -141.919 -254.247 291.175 
972 2
10054202 42565.1 -18606.9 1538.64 632.88 -147.195 649.772 
10054200 42627.2 -18078.4 1519.29 418.884 -117.264 434.988 
972.5 2
10054202 42786.6 -18696.4 1522.79 448.381 -181.174 483.6 
10054200 42953.4 -18186 1532.86 660.208 -217.756 695.192 
973 2
10054202 43310.7 -18804.1 1508.93 1035.75 -212.865 1057.4 
10054200 43724.6 -18272.7 1530 1524.2 -171.278 1533.79 
973.5 2
10054202 43814.1 -18967.8 1492.4 988.998 -321.676 1040 
10054200 44237.9 -17916.7 1530 1008.51 699.411 1227.3 
974 1
10054202 44812.5 -19233.7 1576.47 2000.67 -532.799 2070.4 
974.5 1
10054202 45559.3 -19355.2 1600.4 1502.75 -244.534 1522.52 
