# Supplementary material for: Intrinsic group behaviour II: On the dependence of triad spatial dynamics on social and personal features; and on the effect of social interaction on small group dynamics
Source: PLoS One. 2019 Dec 3;14(12):e0225704. doi: 10.1371/journal.pone.0225704 (PMC6890182; doi:10.1371/journal.pone.0225704)
Supplement: S2 Data Set — (ZIP) [file pone.0225704.s002.zip › set_2_nint/group_traj_dyas_noint/traj_2_0505_1.dat]

2 10044300 10044301 0 0 0 1 2 1 0 20 20 20 1817.65 1831.77 1803.54 
883 2
10044301 8461.22 1892.11 1542.44 0 0 0 
10044300 7665.67 1348.92 1582.75 0 0 0 
883.5 2
10044301 8239.93 1085.27 1539.93 -558.81 -2037.49 2112.73 
10044300 8209.4 890.8 1601 1221.87 -1029.48 1597.75 
884 2
10044301 8372 70.9333 1602.33 266.801 -2049.16 2066.45 
10044300 8990.53 652.067 1614.67 1578.05 -482.29 1650.1 
884.5 2
10044301 8914.73 -664.867 1726.47 1096.43 -1486.46 1847.09 
10044300 9012.73 203.067 1608.67 44.8485 -907.071 908.179 
885 2
10044301 9368.94 -1285.62 1760.75 883.666 -1207.7 1496.46 
10044300 9570.31 -510.188 1603.81 1084.78 -1387.65 1761.35 
885.5 2
10044301 9644.47 -2064 1740.33 539.196 -1523.24 1615.86 
10044300 10221.9 -1476.4 1655.47 1275.19 -1890.83 2280.64 
886 2
10044301 9947.07 -2807 1756.33 611.313 -1501.01 1620.72 
10044300 10668.5 -2240.33 1757.87 902.222 -1543.3 1787.67 
886.5 2
10044301 10309.4 -3387 1740.73 731.987 -1171.72 1381.57 
10044300 11022.4 -2853.27 1772.6 714.882 -1238.25 1429.8 
887 2
10044301 10673.7 -4063.87 1681.13 734.409 -1364.65 1549.72 
10044300 11409.4 -3455.47 1722.6 780.242 -1214.11 1443.21 
887.5 2
10044301 11041.9 -4744.8 1778.2 742.339 -1372.85 1560.7 
10044300 11790.5 -4168.53 1775.47 768.414 -1437.63 1630.11 
888 2
10044301 11498.5 -5467 1826.8 922.559 -1458.99 1726.2 
10044300 12195.1 -4911.93 1745.93 817.239 -1501.82 1709.78 
888.5 2
10044301 12069.9 -6313.19 1832.62 1116.02 -1652.71 1994.23 
10044300 12584.2 -5710.06 1738.88 760.002 -1558.85 1734.24 
889 2
10044301 12634.7 -6862.13 1857.47 1105.15 -1074.26 1541.23 
10044300 13085.4 -6344.6 1790.13 980.846 -1241.76 1582.41 
889.5 2
10044301 13068.1 -7281.13 1833 875.556 -846.465 1217.83 
10044300 13518 -6855.93 1821.87 873.939 -1033 1353.09 
890 2
10044301 13543.5 -7681.73 1860.67 960.404 -809.293 1255.92 
10044300 13904.4 -7228.27 1816.47 780.606 -752.189 1084.04 
890.5 2
10044301 13973 -8049.53 1822.87 867.744 -743.03 1142.4 
10044300 14298.2 -7546.13 1802.6 795.556 -642.155 1022.39 
891 2
10044301 14559.1 -8555.87 1787.93 1184.11 -1022.9 1564.74 
10044300 14626.7 -7840.07 1760 663.569 -593.805 890.465 
891.5 2
10044301 15144.1 -9129.73 1727.6 1181.82 -1159.33 1655.52 
10044300 14904.3 -8283.6 1782.93 560.943 -896.027 1057.13 
892 2
10044301 15746.2 -9732.25 1765.12 1175.89 -1176.79 1663.59 
10044300 15216.8 -8927.62 1748.81 610.189 -1257.86 1398.05 
892.5 2
10044301 16244.6 -10354.2 1864.93 973.462 -1214.75 1556.67 
10044300 15512 -9533.87 1870.8 576.66 -1184.07 1317.02 
893 2
10044301 16861 -10683.4 1821.4 1237.75 -661.044 1403.21 
10044300 15965 -10042.3 1836 909.639 -1021.02 1367.45 
893.5 2
10044301 17559.5 -11009.1 1763.8 1408.33 -656.586 1553.87 
10044300 16593.5 -10572.4 1795.87 1267.2 -1068.68 1657.68 
894 2
10044301 18334 -11420 1729.53 1564.58 -830.168 1771.18 
10044300 17451.9 -10737.1 1792.8 1734.14 -332.66 1765.76 
894.5 2
10044301 19072.2 -11930.9 1796.67 1491.31 -1032.19 1813.68 
10044300 18156.6 -10966.1 1779.47 1423.57 -462.761 1496.9 
895 2
10044301 19670.5 -12269.8 1805.93 1206.18 -683.199 1386.23 
10044300 19203.5 -11315.7 1796.93 2110.62 -704.704 2225.16 
895.5 2
10044301 20283.6 -12580.3 1847.4 1238.65 -627.34 1388.46 
10044300 20086.3 -11677.4 1829.6 1783.43 -730.774 1927.35 
896 2
10044301 20810.8 -12875.6 1863.31 1029.71 -576.742 1180.23 
10044300 20811.4 -12113.5 1870.88 1416.35 -851.758 1652.74 
896.5 2
10044301 21350.2 -13212.7 1834.93 1055.55 -659.573 1244.68 
10044300 21341.3 -12478.3 1813.53 1036.85 -713.829 1258.81 
897 2
10044301 21978.9 -13464.3 1775.47 1270.17 -508.283 1368.09 
10044300 21778 -12817.6 1843.73 882.29 -685.522 1117.31 
897.5 2
10044301 22641.2 -13799.3 1708.93 1337.91 -676.902 1499.4 
10044300 22417.9 -13139.6 1819.67 1292.79 -650.505 1447.23 
898 2
10044301 23384.5 -14203.1 1708.27 1501.68 -815.758 1708.95 
10044300 23099 -13384.3 1774 1375.89 -494.276 1461.98 
898.5 2
10044301 24212.2 -14641.7 1780.47 1672.05 -885.926 1892.25 
10044300 24025.3 -13614.7 1737.13 1871.25 -465.455 1928.27 
899 2
10044301 24860.1 -14983.6 1809.5 1265.36 -667.765 1430.75 
10044300 24898.4 -14084.9 1717.19 1705.29 -918.376 1936.86 
899.5 2
10044301 25572.4 -15236.7 1796.07 1394.01 -495.442 1479.43 
10044300 25549.1 -14383.1 1773.2 1273.37 -583.545 1400.71 
900 2
10044301 26256.1 -15537.1 1742.27 1381.28 -606.869 1508.72 
10044300 26240.9 -14721.4 1665.53 1397.71 -683.502 1555.88 
900.5 2
10044301 27195.2 -15908.3 1680.53 1893.28 -748.253 2035.78 
10044300 27059.1 -15191.1 1690.93 1649.6 -946.909 1902.05 
901 2
10044301 27997.3 -16348.6 1754.33 1620.47 -889.562 1848.58 
10044300 27852.9 -15581.3 1755.73 1603.64 -788.283 1786.91 
901.5 2
10044301 28739.7 -16702.7 1882.33 1499.8 -715.286 1661.63 
10044300 28793.9 -15988.3 1794.33 1900.88 -822.222 2071.08 
902 2
10044301 29460.4 -16948.3 1848.2 1455.89 -496.162 1538.12 
10044300 29474.3 -16062 1844.47 1374.68 -148.956 1382.73 
902.5 2
10044301 30159.9 -17156.4 1811.94 1366.16 -406.584 1425.38 
10044300 30269.5 -16310.1 1821 1553.06 -484.619 1626.91 
903 2
10044301 31006.1 -17365 1765.27 1656.08 -408.146 1705.64 
10044300 31064.8 -16521.1 1711.93 1556.36 -412.802 1610.17 
903.5 2
10044301 31898.4 -17801.5 1725.73 1802.56 -881.886 2006.72 
10044300 31879.2 -16846.5 1597.53 1645.25 -657.374 1771.72 
904 2
10044301 32903.5 -17890.5 1787.67 2030.57 -179.663 2038.51 
10044300 32759.1 -17118.9 1649.4 1777.64 -550.438 1860.91 
904.5 2
10044301 33770.2 -18123.6 1780.8 1747.31 -470.027 1809.43 
10044300 33570.7 -17412.9 1717.93 1636.29 -592.608 1740.3 
905 2
10044301 34630.3 -18252.3 1824.8 1734.01 -259.543 1753.32 
10044300 34477.9 -17511.5 1737.6 1829.03 -198.925 1839.82 
905.5 2
10044301 35451.8 -18382.1 1798 1656.32 -261.694 1676.86 
10044300 35186.6 -17672.3 1713 1428.76 -324.059 1465.05 
906 2
10044301 36285 -18473.7 1814.62 1624.17 -178.468 1633.95 
10044300 36013.2 -17813.1 1740.12 1611.4 -274.578 1634.63 
906.5 2
10044301 36984 -18587.6 1791.4 1367.91 -222.921 1385.95 
10044300 36736.3 -18044.7 1696.93 1415.04 -453.245 1485.85 
907 2
10044301 37767.1 -18567.4 1871.87 1582.09 40.8081 1582.61 
10044300 37476 -18035 1665 1494.28 19.6633 1494.41 
907.5 2
10044301 38511.8 -18483.7 1864.27 1504.38 169.158 1513.86 
10044300 38208.7 -17760.8 1665 1480.27 553.939 1580.52 
908 2
10044301 39382.1 -18513.5 1857 1758.25 -60.202 1759.28 
10044300 38825.9 -17621.1 1665 1246.87 282.155 1278.39 
