# Supplementary material for: Intrinsic group behaviour II: On the dependence of triad spatial dynamics on social and personal features; and on the effect of social interaction on small group dynamics
Source: PLoS One. 2019 Dec 3;14(12):e0225704. doi: 10.1371/journal.pone.0225704 (PMC6890182; doi:10.1371/journal.pone.0225704)
Supplement: S3 Data Set — (ZIP) [file pone.0225704.s003.zip]

Archive with 746 entries (744 files):
- set_3_int/
- set_3_int/readme.txt
- set_3_int/group_traj_triad_int/
- set_3_int/group_traj_triad_int/traj_3_0217_96.dat
- set_3_int/group_traj_triad_int/traj_3_0217_95.dat
- set_3_int/group_traj_triad_int/traj_3_0217_94.dat
- set_3_int/group_traj_triad_int/traj_3_0217_93.dat
- set_3_int/group_traj_triad_int/traj_3_0217_92.dat
- set_3_int/group_traj_triad_int/traj_3_0217_91.dat
- set_3_int/group_traj_triad_int/traj_3_0217_90.dat
- set_3_int/group_traj_triad_int/traj_3_0217_89.dat
- set_3_int/group_traj_triad_int/traj_3_0217_88.dat
- set_3_int/group_traj_triad_int/traj_3_0217_87.dat
- set_3_int/group_traj_triad_int/traj_3_0217_86.dat
- set_3_int/group_traj_triad_int/traj_3_0217_85.dat
- set_3_int/group_traj_triad_int/traj_3_0217_84.dat
- set_3_int/group_traj_triad_int/traj_3_0217_83.dat
- set_3_int/group_traj_triad_int/traj_3_0217_82.dat
- set_3_int/group_traj_triad_int/traj_3_0217_81.dat
- set_3_int/group_traj_triad_int/traj_3_0217_80.dat
- set_3_int/group_traj_triad_int/traj_3_0217_79.dat
- set_3_int/group_traj_triad_int/traj_3_0217_78.dat
- set_3_int/group_traj_triad_int/traj_3_0217_77.dat
- set_3_int/group_traj_triad_int/traj_3_0217_76.dat
- set_3_int/group_traj_triad_int/traj_3_0217_75.dat
- set_3_int/group_traj_triad_int/traj_3_0217_74.dat
- set_3_int/group_traj_triad_int/traj_3_0217_73.dat
- set_3_int/group_traj_triad_int/traj_3_0217_72.dat
- set_3_int/group_traj_triad_int/traj_3_0217_71.dat
- set_3_int/group_traj_triad_int/traj_3_0217_70.dat
- set_3_int/group_traj_triad_int/traj_3_0217_69.dat
- set_3_int/group_traj_triad_int/traj_3_0217_68.dat
- set_3_int/group_traj_triad_int/traj_3_0217_67.dat
- set_3_int/group_traj_triad_int/traj_3_0217_66.dat
- set_3_int/group_traj_triad_int/traj_3_0217_65.dat
- set_3_int/group_traj_triad_int/traj_3_0217_64.dat
- set_3_int/group_traj_triad_int/traj_3_0217_63.dat
- set_3_int/group_traj_triad_int/traj_3_0217_62.dat
- set_3_int/group_traj_triad_int/traj_3_0217_61.dat
- set_3_int/group_traj_triad_int/traj_3_0217_60.dat
- set_3_int/group_traj_triad_int/traj_3_0217_59.dat
- set_3_int/group_traj_triad_int/traj_3_0217_58.dat
- set_3_int/group_traj_triad_int/traj_3_0217_57.dat
- set_3_int/group_traj_triad_int/traj_3_0217_56.dat
- set_3_int/group_traj_triad_int/traj_3_0217_55.dat
- set_3_int/group_traj_triad_int/traj_3_0217_54.dat
- set_3_int/group_traj_triad_int/traj_3_0217_53.dat
- set_3_int/group_traj_triad_int/traj_3_0217_52.dat
- set_3_int/group_traj_triad_int/traj_3_0217_51.dat
- set_3_int/group_traj_triad_int/traj_3_0217_50.dat
- set_3_int/group_traj_triad_int/traj_3_0217_49.dat
- set_3_int/group_traj_triad_int/traj_3_0217_48.dat
- set_3_int/group_traj_triad_int/traj_3_0217_47.dat
- set_3_int/group_traj_triad_int/traj_3_0217_46.dat
- set_3_int/group_traj_triad_int/traj_3_0217_45.dat
- set_3_int/group_traj_triad_int/traj_3_0217_44.dat
- set_3_int/group_traj_triad_int/traj_3_0217_43.dat
- set_3_int/group_traj_triad_int/traj_3_0217_42.dat
- set_3_int/group_traj_triad_int/traj_3_0217_41.dat
- set_3_int/group_traj_triad_int/traj_3_0217_40.dat
- set_3_int/group_traj_triad_int/traj_3_0217_39.dat
- set_3_int/group_traj_triad_int/traj_3_0217_38.dat
- set_3_int/group_traj_triad_int/traj_3_0217_37.dat
- set_3_int/group_traj_triad_int/traj_3_0217_36.dat
- set_3_int/group_traj_triad_int/traj_3_0217_35.dat
- set_3_int/group_traj_triad_int/traj_3_0217_34.dat
- set_3_int/group_traj_triad_int/traj_3_0217_33.dat
- set_3_int/group_traj_triad_int/traj_3_0217_32.dat
- set_3_int/group_traj_triad_int/traj_3_0217_31.dat
- set_3_int/group_traj_triad_int/traj_3_0217_30.dat
- set_3_int/group_traj_triad_int/traj_3_0217_29.dat
- set_3_int/group_traj_triad_int/traj_3_0217_28.dat
- set_3_int/group_traj_triad_int/traj_3_0217_27.dat
- set_3_int/group_traj_triad_int/traj_3_0217_26.dat
- set_3_int/group_traj_triad_int/traj_3_0217_25.dat
- set_3_int/group_traj_triad_int/traj_3_0217_24.dat
- set_3_int/group_traj_triad_int/traj_3_0217_23.dat
- set_3_int/group_traj_triad_int/traj_3_0217_22.dat
- set_3_int/group_traj_triad_int/traj_3_0217_21.dat
- set_3_int/group_traj_triad_int/traj_3_0217_20.dat
- set_3_int/group_traj_triad_int/traj_3_0217_19.dat
- set_3_int/group_traj_triad_int/traj_3_0217_18.dat
- set_3_int/group_traj_triad_int/traj_3_0217_17.dat
- set_3_int/group_traj_triad_int/traj_3_0217_16.dat
- set_3_int/group_traj_triad_int/traj_3_0217_15.dat
- set_3_int/group_traj_triad_int/traj_3_0217_14.dat
- set_3_int/group_traj_triad_int/traj_3_0217_13.dat
- set_3_int/group_traj_triad_int/traj_3_0217_12.dat
- set_3_int/group_traj_triad_int/traj_3_0217_11.dat
- set_3_int/group_traj_triad_int/traj_3_0217_10.dat
- set_3_int/group_traj_triad_int/traj_3_0217_9.dat
- set_3_int/group_traj_triad_int/traj_3_0217_8.dat
- set_3_int/group_traj_triad_int/traj_3_0217_7.dat
- set_3_int/group_traj_triad_int/traj_3_0217_6.dat
- set_3_int/group_traj_triad_int/traj_3_0217_5.dat
- set_3_int/group_traj_triad_int/traj_3_0217_4.dat
- set_3_int/group_traj_triad_int/traj_3_0217_3.dat
- set_3_int/group_traj_triad_int/traj_3_0217_2.dat
- set_3_int/group_traj_triad_int/traj_3_0217_1.dat
- set_3_int/group_traj_triad_int/traj_3_0109_32.dat
- set_3_int/group_traj_triad_int/traj_3_0109_31.dat
- set_3_int/group_traj_triad_int/traj_3_0109_30.dat
- set_3_int/group_traj_triad_int/traj_3_0109_29.dat
- set_3_int/group_traj_triad_int/traj_3_0109_28.dat
- set_3_int/group_traj_triad_int/traj_3_0109_27.dat
- set_3_int/group_traj_triad_int/traj_3_0109_26.dat
- set_3_int/group_traj_triad_int/traj_3_0109_25.dat
- set_3_int/group_traj_triad_int/traj_3_0109_24.dat
- set_3_int/group_traj_triad_int/traj_3_0109_23.dat
- set_3_int/group_traj_triad_int/traj_3_0109_22.dat
- set_3_int/group_traj_triad_int/traj_3_0109_21.dat
- set_3_int/group_traj_triad_int/traj_3_0109_20.dat
- set_3_int/group_traj_triad_int/traj_3_0109_19.dat
- set_3_int/group_traj_triad_int/traj_3_0109_18.dat
- set_3_int/group_traj_triad_int/traj_3_0109_17.dat
- set_3_int/group_traj_triad_int/traj_3_0109_16.dat
- set_3_int/group_traj_triad_int/traj_3_0109_15.dat
- set_3_int/group_traj_triad_int/traj_3_0109_14.dat
- set_3_int/group_traj_triad_int/traj_3_0109_13.dat
- set_3_int/group_traj_triad_int/traj_3_0109_12.dat
- set_3_int/group_traj_triad_int/traj_3_0109_11.dat
- set_3_int/group_traj_triad_int/traj_3_0109_10.dat
- set_3_int/group_traj_triad_int/traj_3_0109_9.dat
- set_3_int/group_traj_triad_int/traj_3_0109_8.dat
- set_3_int/group_traj_triad_int/traj_3_0109_7.dat
- set_3_int/group_traj_triad_int/traj_3_0109_6.dat
- set_3_int/group_traj_triad_int/traj_3_0109_5.dat
- set_3_int/group_traj_triad_int/traj_3_0109_4.dat
- set_3_int/group_traj_triad_int/traj_3_0109_3.dat
- set_3_int/group_traj_triad_int/traj_3_0109_2.dat
- set_3_int/group_traj_triad_int/traj_3_0109_1.dat
- set_3_int/group_traj_triad_int/traj_3_0324_101.dat
- set_3_int/group_traj_triad_int/traj_3_0324_100.dat
- set_3_int/group_traj_triad_int/traj_3_0324_99.dat
- set_3_int/group_traj_triad_int/traj_3_0324_98.dat
- set_3_int/group_traj_triad_int/traj_3_0324_97.dat
- set_3_int/group_traj_triad_int/traj_3_0324_96.dat
- set_3_int/group_traj_triad_int/traj_3_0324_95.dat
- set_3_int/group_traj_triad_int/traj_3_0324_94.dat
- set_3_int/group_traj_triad_int/traj_3_0324_93.dat
- set_3_int/group_traj_triad_int/traj_3_0324_92.dat
- set_3_int/group_traj_triad_int/traj_3_0324_91.dat
- set_3_int/group_traj_triad_int/traj_3_0324_90.dat
- set_3_int/group_traj_triad_int/traj_3_0324_89.dat
- set_3_int/group_traj_triad_int/traj_3_0324_88.dat
- set_3_int/group_traj_triad_int/traj_3_0324_87.dat
- set_3_int/group_traj_triad_int/traj_3_0324_86.dat
- set_3_int/group_traj_triad_int/traj_3_0324_85.dat
- set_3_int/group_traj_triad_int/traj_3_0324_84.dat
- set_3_int/group_traj_triad_int/traj_3_0324_83.dat
- set_3_int/group_traj_triad_int/traj_3_0324_82.dat
- set_3_int/group_traj_triad_int/traj_3_0324_81.dat
- set_3_int/group_traj_triad_int/traj_3_0324_80.dat
- set_3_int/group_traj_triad_int/traj_3_0324_79.dat
- set_3_int/group_traj_triad_int/traj_3_0324_78.dat
- set_3_int/group_traj_triad_int/traj_3_0324_77.dat
- set_3_int/group_traj_triad_int/traj_3_0324_76.dat
- set_3_int/group_traj_triad_int/traj_3_0324_75.dat
- set_3_int/group_traj_triad_int/traj_3_0324_74.dat
- set_3_int/group_traj_triad_int/traj_3_0324_73.dat
- set_3_int/group_traj_triad_int/traj_3_0324_72.dat
- set_3_int/group_traj_triad_int/traj_3_0324_71.dat
- set_3_int/group_traj_triad_int/traj_3_0324_70.dat
- set_3_int/group_traj_triad_int/traj_3_0324_69.dat
- set_3_int/group_traj_triad_int/traj_3_0324_68.dat
- set_3_int/group_traj_triad_int/traj_3_0324_67.dat
- set_3_int/group_traj_triad_int/traj_3_0324_66.dat
- set_3_int/group_traj_triad_int/traj_3_0324_65.dat
- set_3_int/group_traj_triad_int/traj_3_0324_64.dat
- set_3_int/group_traj_triad_int/traj_3_0324_63.dat
- set_3_int/group_traj_triad_int/traj_3_0324_62.dat
- set_3_int/group_traj_triad_int/traj_3_0324_61.dat
- set_3_int/group_traj_triad_int/traj_3_0324_60.dat
- set_3_int/group_traj_triad_int/traj_3_0324_59.dat
- set_3_int/group_traj_triad_int/traj_3_0324_58.dat
- set_3_int/group_traj_triad_int/traj_3_0324_57.dat
- set_3_int/group_traj_triad_int/traj_3_0324_56.dat
- set_3_int/group_traj_triad_int/traj_3_0324_55.dat
- set_3_int/group_traj_triad_int/traj_3_0324_54.dat
- set_3_int/group_traj_triad_int/traj_3_0324_53.dat
- set_3_int/group_traj_triad_int/traj_3_0324_52.dat
- set_3_int/group_traj_triad_int/traj_3_0324_51.dat
- set_3_int/group_traj_triad_int/traj_3_0324_50.dat
- set_3_int/group_traj_triad_int/traj_3_0324_49.dat
- set_3_int/group_traj_triad_int/traj_3_0324_48.dat
- set_3_int/group_traj_triad_int/traj_3_0324_47.dat
- set_3_int/group_traj_triad_int/traj_3_0324_46.dat
- set_3_int/group_traj_triad_int/traj_3_0324_45.dat
- set_3_int/group_traj_triad_int/traj_3_0324_44.dat
- set_3_int/group_traj_triad_int/traj_3_0324_43.dat
- set_3_int/group_traj_triad_int/traj_3_0324_42.dat
- set_3_int/group_traj_triad_int/traj_3_0324_41.dat
- set_3_int/group_traj_triad_int/traj_3_0324_40.dat
- set_3_int/group_traj_triad_int/traj_3_0324_39.dat
- set_3_int/group_traj_triad_int/traj_3_0324_38.dat
- set_3_int/group_traj_triad_int/traj_3_0324_37.dat
- set_3_int/group_traj_triad_int/traj_3_0324_36.dat
- set_3_int/group_traj_triad_int/traj_3_0324_35.dat
- set_3_int/group_traj_triad_int/traj_3_0324_34.dat
- set_3_int/group_traj_triad_int/traj_3_0324_33.dat
- set_3_int/group_traj_triad_int/traj_3_0324_32.dat
- set_3_int/group_traj_triad_int/traj_3_0324_31.dat
- set_3_int/group_traj_triad_int/traj_3_0324_30.dat
- set_3_int/group_traj_triad_int/traj_3_0324_29.dat
- set_3_int/group_traj_triad_int/traj_3_0324_28.dat
- set_3_int/group_traj_triad_int/traj_3_0324_27.dat
- set_3_int/group_traj_triad_int/traj_3_0324_26.dat
- set_3_int/group_traj_triad_int/traj_3_0324_25.dat
- set_3_int/group_traj_triad_int/traj_3_0324_24.dat
- set_3_int/group_traj_triad_int/traj_3_0324_23.dat
- set_3_int/group_traj_triad_int/traj_3_0324_22.dat
- set_3_int/group_traj_triad_int/traj_3_0324_21.dat
- set_3_int/group_traj_triad_int/traj_3_0324_20.dat
- set_3_int/group_traj_triad_int/traj_3_0324_19.dat
- set_3_int/group_traj_triad_int/traj_3_0324_18.dat
- set_3_int/group_traj_triad_int/traj_3_0324_17.dat
- set_3_int/group_traj_triad_int/traj_3_0324_16.dat
- set_3_int/group_traj_triad_int/traj_3_0324_15.dat
- set_3_int/group_traj_triad_int/traj_3_0324_14.dat
- set_3_int/group_traj_triad_int/traj_3_0324_13.dat
- set_3_int/group_traj_triad_int/traj_3_0324_12.dat
- set_3_int/group_traj_triad_int/traj_3_0324_11.dat
- set_3_int/group_traj_triad_int/traj_3_0324_10.dat
- set_3_int/group_traj_triad_int/traj_3_0324_9.dat
- set_3_int/group_traj_triad_int/traj_3_0324_8.dat
- set_3_int/group_traj_triad_int/traj_3_0324_7.dat
- set_3_int/group_traj_triad_int/traj_3_0324_6.dat
- set_3_int/group_traj_triad_int/traj_3_0324_5.dat
- set_3_int/group_traj_triad_int/traj_3_0324_4.dat
- set_3_int/group_traj_triad_int/traj_3_0324_3.dat
- set_3_int/group_traj_triad_int/traj_3_0324_2.dat
- set_3_int/group_traj_triad_int/traj_3_0324_1.dat
- set_3_int/group_traj_triad_int/traj_3_0217_123.dat
- set_3_int/group_traj_triad_int/traj_3_0217_122.dat
- set_3_int/group_traj_triad_int/traj_3_0217_121.dat
- set_3_int/group_traj_triad_int/traj_3_0217_120.dat
- set_3_int/group_traj_triad_int/traj_3_0217_119.dat
- set_3_int/group_traj_triad_int/traj_3_0217_118.dat
- set_3_int/group_traj_triad_int/traj_3_0217_117.dat
- set_3_int/group_traj_triad_int/traj_3_0217_116.dat
- set_3_int/group_traj_triad_int/traj_3_0217_115.dat
- set_3_int/group_traj_triad_int/traj_3_0217_114.dat
- set_3_int/group_traj_triad_int/traj_3_0217_113.dat
- set_3_int/group_traj_triad_int/traj_3_0217_112.dat
- set_3_int/group_traj_triad_int/traj_3_0217_111.dat
- set_3_int/group_traj_triad_int/traj_3_0217_110.dat
- set_3_int/group_traj_triad_int/traj_3_0217_109.dat
- set_3_int/group_traj_triad_int/traj_3_0217_108.dat
- set_3_int/group_traj_triad_int/traj_3_0217_107.dat
- set_3_int/group_traj_triad_int/traj_3_0217_106.dat
- set_3_int/group_traj_triad_int/traj_3_0217_105.dat
- set_3_int/group_traj_triad_int/traj_3_0217_104.dat
- set_3_int/group_traj_triad_int/traj_3_0217_103.dat
- set_3_int/group_traj_triad_int/traj_3_0217_102.dat
- set_3_int/group_traj_triad_int/traj_3_0217_101.dat
- set_3_int/group_traj_triad_int/traj_3_0217_100.dat
- set_3_int/group_traj_triad_int/traj_3_0217_99.dat
- set_3_int/group_traj_triad_int/traj_3_0217_98.dat
- set_3_int/group_traj_triad_int/traj_3_0217_97.dat
- set_3_int/group_traj_triad_int/traj_3_0505_10.dat
- set_3_int/group_traj_triad_int/traj_3_0505_9.dat
- set_3_int/group_traj_triad_int/traj_3_0505_8.dat
- set_3_int/group_traj_triad_int/traj_3_0505_7.dat
- set_3_int/group_traj_triad_int/traj_3_0505_6.dat
- set_3_int/group_traj_triad_int/traj_3_0505_5.dat
- set_3_int/group_traj_triad_int/traj_3_0505_4.dat
- set_3_int/group_traj_triad_int/traj_3_0505_3.dat
- set_3_int/group_traj_triad_int/traj_3_0505_2.dat
- set_3_int/group_traj_triad_int/traj_3_0505_1.dat
- set_3_int/group_traj_triad_int/traj_3_0424_39.dat
- set_3_int/group_traj_triad_int/traj_3_0424_38.dat
- set_3_int/group_traj_triad_int/traj_3_0424_37.dat
- set_3_int/group_traj_triad_int/traj_3_0424_36.dat
- set_3_int/group_traj_triad_int/traj_3_0424_35.dat
- set_3_int/group_traj_triad_int/traj_3_0424_34.dat
- set_3_int/group_traj_triad_int/traj_3_0424_33.dat
- set_3_int/group_traj_triad_int/traj_3_0424_32.dat
- set_3_int/group_traj_triad_int/traj_3_0424_31.dat
- set_3_int/group_traj_triad_int/traj_3_0424_30.dat
- set_3_int/group_traj_triad_int/traj_3_0424_29.dat
- set_3_int/group_traj_triad_int/traj_3_0424_28.dat
- set_3_int/group_traj_triad_int/traj_3_0424_27.dat
- set_3_int/group_traj_triad_int/traj_3_0424_26.dat
- set_3_int/group_traj_triad_int/traj_3_0424_25.dat
- set_3_int/group_traj_triad_int/traj_3_0424_24.dat
- set_3_int/group_traj_triad_int/traj_3_0424_23.dat
- set_3_int/group_traj_triad_int/traj_3_0424_22.dat
- set_3_int/group_traj_triad_int/traj_3_0424_21.dat
- set_3_int/group_traj_triad_int/traj_3_0424_20.dat
- set_3_int/group_traj_triad_int/traj_3_0424_19.dat
- set_3_int/group_traj_triad_int/traj_3_0424_18.dat
- set_3_int/group_traj_triad_int/traj_3_0424_17.dat
- set_3_int/group_traj_triad_int/traj_3_0424_16.dat
- set_3_int/group_traj_triad_int/traj_3_0424_15.dat
- set_3_int/group_traj_triad_int/traj_3_0424_14.dat
- set_3_int/group_traj_triad_int/traj_3_0424_13.dat
- set_3_int/group_traj_triad_int/traj_3_0424_12.dat
- set_3_int/group_traj_triad_int/traj_3_0424_11.dat
- set_3_int/group_traj_triad_int/traj_3_0424_10.dat
- set_3_int/group_traj_triad_int/traj_3_0424_9.dat
[truncated: 446 more entries]
