# Supplementary material for: Intrinsic group behaviour II: On the dependence of triad spatial dynamics on social and personal features; and on the effect of social interaction on small group dynamics
Source: PLoS One. 2019 Dec 3;14(12):e0225704. doi: 10.1371/journal.pone.0225704 (PMC6890182; doi:10.1371/journal.pone.0225704)
Supplement: S3 Data Set — (ZIP) [file pone.0225704.s003.zip › set_3_int/group_traj_triad_int/traj_3_0217_96.dat]

3 15403801 15405100 15404200 0 0 1 0 1 1 0 33.3333 10 50 1664.72 1699.2 1620.12 
21038 1
15403801 44677 -22838 1647.5 0 0 0 
21038.5 1
15403801 44389.9 -22594.4 1704.29 -900.134 763.547 1180.36 
21039 1
15403801 44017.4 -22414 1726 -708.141 343.02 786.846 
21039.5 1
15403801 43613.1 -22470.4 1774.86 -784.917 -109.57 792.528 
21040 1
15403801 43179 -22519.1 1703.14 -880.614 -98.8119 886.141 
21040.5 1
15403801 42732.9 -22289.9 1724.43 -895.869 460.413 1007.25 
21041 1
15403801 42342 -22111.9 1737.86 -778.6 354.582 855.538 
21041.5 2
15404200 42375.5 -22498 1659 0 0 0 
15403801 41977.7 -21915.3 1725 -727.117 392.358 826.223 
21042 2
15404200 42136.9 -22373.6 1626.14 -774.814 403.989 873.81 
15403801 41671.7 -21744.4 1732.29 -627.049 350.117 718.173 
21042.5 2
15404200 41705.6 -22133.9 1652 -883.782 491.218 1011.12 
15403801 41360 -21477.6 1722.14 -638.759 546.838 840.86 
21043 2
15404200 41361.2 -21858.9 1643.12 -680.477 543.443 870.85 
15403801 40957.8 -21179.4 1713.88 -794.96 589.321 989.576 
21043.5 2
15404200 40915.1 -21724.6 1625 -869.605 261.8 908.158 
15403801 40598.9 -21086.6 1696.14 -699.596 180.904 722.607 
21044 2
15404200 40554.6 -21343.7 1639.86 -754.334 796.772 1097.21 
15403801 40366.3 -20977.9 1703 -486.551 227.436 537.084 
21044.5 2
15404200 40067.4 -21012.6 1645 -922.619 627.165 1115.6 
15403801 39982.6 -20840.3 1693.57 -726.732 260.552 772.027 
21045 2
15404200 39469.8 -20605.7 1710.5 -1271.48 865.755 1538.24 
15403801 39494.5 -20552.8 1731.83 -1038.45 611.601 1205.17 
21045.5 2
15404200 39100.2 -20850.2 1771.5 -719.034 -475.843 862.227 
15403801 39015.1 -20397.9 1788.38 -932.636 301.475 980.152 
21046 2
15404200 38858.9 -21442.7 1768 -466.009 -1143.75 1235.05 
15403801 38719.3 -20379 1786.43 -571.118 36.4382 572.28 
21046.5 2
15404200 38497.1 -21577.7 1780.86 -741.218 -276.639 791.159 
15403801 38421.7 -20222.4 1794.29 -609.778 320.843 689.035 
21047 2
15404200 38077.3 -21464.1 1772.57 -828.121 224.007 857.883 
15403801 38157.9 -20022.3 1801.14 -520.428 394.759 653.208 
21047.5 2
15404200 37712 -21118 1761.43 -748.536 709.309 1031.23 
15403801 37844.9 -19972.9 1796 -641.393 101.288 649.342 
21048 2
15404200 37229 -20650 1749.57 -1018.99 987.342 1418.87 
15403801 37489 -20023.3 1784.57 -750.753 -106.389 758.254 
21048.5 2
15404200 36624.1 -20172.6 1707.12 -1163.22 918.029 1481.84 
15403801 37161.8 -19922.5 1776.75 -629.327 193.819 658.497 
21049 2
15404200 36133.1 -20006.6 1663.57 -953.363 322.434 1006.41 
15403801 36761.4 -19780.1 1781.43 -777.323 276.422 825.009 
21049.5 2
15404200 35670.9 -19925.7 1663 -926.424 162.038 940.488 
15403801 36246.4 -19583.6 1735.57 -1032.06 393.931 1104.69 
21050 2
15404200 35216.4 -19737.3 1675 -912.507 378.371 987.843 
15403801 35790.6 -19483.6 1708.57 -915.376 200.803 937.142 
21050.5 2
15404200 34836.6 -19655.7 1648.71 -783.211 168.189 801.066 
15403801 35384.6 -19313.7 1730 -837.113 350.221 907.421 
21051 3
15405100 42088.3 -21677.4 1482.86 0 0 0 
15404200 34397.1 -19528.7 1651.14 -921.234 266.247 958.937 
15403801 34945.3 -19139.6 1722.86 -920.934 365.079 990.658 
21051.5 3
15405100 41327.1 -21402.4 1672.75 -1469.42 530.991 1562.42 
15404200 33990.8 -19394.2 1639.62 -784.542 259.584 826.372 
15403801 34517 -19043.5 1707.12 -826.806 185.466 847.353 
21052 3
15405100 40397 -21101.3 1698 -1867.72 604.597 1963.14 
15404200 33659.1 -19281.6 1616 -665.878 226.262 703.269 
15403801 34193.1 -18871 1686.86 -650.316 346.386 736.813 
21052.5 3
15405100 39632.1 -20790.5 1758 -1499.75 609.384 1618.83 
15404200 33385.5 -19196.9 1583.62 -536.555 166.071 561.668 
15403801 33793.5 -18714.2 1657.25 -783.613 307.353 841.734 
21053 3
15405100 38954.6 -20503.9 1823.43 -1325.94 560.945 1439.71 
15404200 33083.6 -19202.6 1571.86 -590.858 -11.1476 590.963 
15403801 33359.1 -18582.7 1637.86 -850.014 257.408 888.134 
21053.5 3
15405100 38355.6 -20255.1 1881.43 -1263.71 524.714 1368.32 
15404200 32788.9 -19155.6 1562.14 -621.76 99.1561 629.617 
15403801 32954.6 -18462.6 1631.86 -853.526 253.466 890.366 
21054 3
15405100 37812 -20013.5 1869.25 -1072.13 476.613 1173.3 
15404200 32535.1 -19007.4 1565.75 -500.458 292.301 579.567 
15403801 32491.6 -18369.8 1626.62 -913.109 183.08 931.282 
21054.5 3
15405100 37142.7 -19806 1849.57 -1262.8 391.509 1322.1 
15404200 32212.3 -18743.4 1566.86 -609.131 498.012 786.801 
15403801 31841.4 -18084.1 1580.86 -1226.79 538.881 1339.92 
21055 3
15405100 36580.3 -19557 1825 -1152.52 510.246 1260.42 
15404200 31686.3 -18471.9 1525.14 -1077.87 556.499 1213.05 
15403801 31498 -17844.6 1522.29 -703.747 490.925 858.06 
21055.5 3
15405100 35578.1 -19288.6 1721.38 -1996.34 534.612 2066.68 
15404200 31234.5 -18121.2 1477 -899.972 698.421 1139.18 
15403801 30928.4 -17490.9 1504.12 -1134.71 704.575 1335.66 
21056 3
15405100 34938.9 -19108.3 1740.86 -1241.3 350.173 1289.74 
15404200 30785.6 -17867.9 1431 -871.706 492.025 1000.98 
15403801 30407.4 -17167 1560.71 -1011.55 628.883 1191.1 
21056.5 3
15405100 34361.6 -18934.1 1730.12 -1134.05 342.163 1184.55 
15404200 30311.4 -17706.8 1453.12 -931.624 316.517 983.924 
15403801 29965.9 -16969.1 1639 -867.492 388.752 950.616 
21057 3
15405100 33759.9 -18729.8 1714.56 -1243.26 422.205 1312.99 
15404200 29986.7 -17386.1 1523.44 -670.885 662.477 942.848 
15403801 29495.4 -16784.1 1665 -971.964 382.26 1044.43 
21057.5 3
15405100 33164.9 -18439.9 1675.88 -1242.2 605.225 1381.8 
15404200 29560.4 -17258.2 1569.5 -889.962 266.933 929.131 
15403801 29074.9 -16670.2 1694.62 -878.016 237.706 909.624 
21058 3
15405100 32596.9 -18066.8 1662.33 -1120.29 735.892 1340.37 
15404200 29128.4 -17118.6 1605.78 -851.934 275.531 895.382 
15403801 28693.9 -16523.9 1697.44 -751.452 288.681 804.995 
21058.5 3
15405100 32043.6 -17690 1678.14 -1080.7 735.894 1307.46 
15404200 28741 -16959.7 1625.43 -756.727 310.237 817.853 
15403801 28356.7 -16352.6 1727.29 -658.544 334.604 738.675 
21059 3
15405100 31285.7 -17480.7 1647.43 -1665.62 459.969 1727.96 
15404200 28229 -16897.4 1609.86 -1125.27 136.892 1133.57 
15403801 27986.1 -16265.4 1741.86 -814.443 191.523 836.659 
21059.5 3
15405100 30382.5 -17053.1 1605.5 -1694.59 802.231 1874.89 
15404200 27787.6 -16805.5 1656.25 -828.096 172.474 845.866 
15403801 27474.8 -16134.1 1673.5 -959.461 246.348 990.582 
21060 3
15405100 29724.6 -16780.3 1706.14 -1234.39 511.894 1336.32 
15404200 27290.1 -16713.4 1658 -933.362 172.742 949.213 
15403801 26960.7 -15997.9 1694 -964.42 255.662 997.732 
21060.5 3
15405100 29212.1 -16597.3 1706.43 -1083.36 386.892 1150.37 
15404200 26843.1 -16946.3 1628 -945.032 -492.298 1065.57 
15403801 26474 -15836.7 1687.29 -1028.99 340.683 1083.93 
21061 3
15405100 28646.6 -16564.7 1732.86 -1211.07 69.7461 1213.08 
15404200 26404.1 -16363.1 1579.71 -940.043 1248.7 1562.99 
15403801 26034.9 -15601.7 1688.57 -940.349 503.212 1066.53 
21061.5 3
15405100 28045.6 -16456.2 1816.12 -1102.65 199.017 1120.47 
15404200 25893.1 -16098.4 1582.12 -937.647 485.813 1056.03 
15403801 25610 -15433.1 1735.75 -779.554 309.338 838.687 
21062 3
15405100 27449.3 -16437 1719 -1229.47 39.6907 1230.11 
15404200 25383.5 -15932 1590.67 -1050.77 343.041 1105.35 
15403801 25137.5 -15185.8 1697.67 -974.227 509.88 1099.59 
21062.5 3
15405100 26925.2 -16263.1 1632.62 -1067.38 354.124 1124.59 
15404200 24893.5 -15716.1 1603.12 -997.963 439.664 1090.52 
15403801 24730.4 -14993.9 1657.5 -829.175 390.954 916.72 
21063 3
15405100 26381.6 -16147.1 1669.43 -1066.04 227.416 1090.02 
15404200 24465.3 -15590.9 1613 -839.636 245.623 874.825 
15403801 24395.9 -14819 1634.43 -655.917 342.892 740.137 
21063.5 3
15405100 25947.3 -15989.6 1677.43 -901.008 326.912 958.481 
15404200 24219.3 -15408.6 1593.86 -510.373 378.186 635.221 
15403801 24009.9 -14533.3 1645 -800.83 592.768 996.345 
21064 3
15405100 25278.3 -15772.7 1674.86 -1370.9 444.379 1441.13 
15404200 23923 -15364.7 1553.86 -607.143 89.8712 613.758 
15403801 23575.1 -14344 1628.29 -890.808 387.881 971.592 
21064.5 3
15405100 24785.4 -15603.6 1634.62 -955.253 327.692 1009.9 
15404200 23485.1 -15183.9 1518.5 -848.595 350.464 918.117 
15403801 23037.8 -14174.4 1607.12 -1041.46 328.731 1092.11 
21065 3
15405100 24416.1 -15447.7 1690.71 -735.522 310.579 798.406 
15404200 23145.1 -14981.3 1551.29 -677.255 403.564 788.377 
15403801 22435.1 -14011.6 1591 -1200.41 324.31 1243.45 
21065.5 3
15405100 24099.8 -15285 1692.88 -627.764 322.846 705.915 
15404200 22753.2 -14765 1514.25 -777.565 429.138 888.126 
15403801 21974.8 -13746.8 1622 -913.478 525.439 1053.82 
21066 3
15405100 23717.1 -15075.9 1647.57 -726.01 396.856 827.396 
15404200 22258.6 -14483.3 1484.43 -938.669 534.562 1080.21 
15403801 21593.7 -13531.1 1659.29 -723.028 409.122 830.753 
21066.5 3
15405100 23352.4 -14962.3 1618.29 -747.365 232.728 782.763 
15404200 21857.7 -14264 1507 -821.429 449.356 936.304 
15403801 21222.4 -13483.1 1670 -760.831 98.3607 767.163 
21067 3
15405100 22853.7 -14871 1634.86 -991.48 181.483 1007.95 
15404200 21367.9 -13996.6 1555.14 -973.871 531.667 1109.55 
15403801 20840 -13259 1683.43 -760.295 445.612 881.26 
21067.5 3
15405100 22320 -14634.3 1589.71 -1071.72 475.33 1172.4 
15404200 20981.6 -13755.1 1586.71 -775.674 484.796 914.712 
15403801 20476.3 -13098.9 1678 -730.35 321.572 798.01 
21068 3
15405100 21738.9 -14491.9 1595.43 -1164.61 285.428 1199.08 
15404200 20650.6 -13673.9 1595.86 -663.327 162.897 683.036 
15403801 20160.1 -12956.4 1666.57 -633.553 285.428 694.88 
21068.5 3
15405100 21176.7 -14384.4 1690.43 -1115.36 213.152 1135.55 
15404200 20299 -13424.1 1581.43 -697.562 495.465 855.616 
15403801 19861 -12763 1668.86 -593.537 383.787 706.809 
21069 3
15405100 20620.1 -14467.9 1669.86 -1084.93 -162.629 1097.06 
15404200 19895.7 -13221.7 1584 -786.132 394.598 879.608 
15403801 19424.4 -12578.4 1659.86 -851.016 359.788 923.946 
21069.5 3
15405100 20256.3 -14323.2 1664 -797.828 317.304 858.61 
15404200 19572.5 -13072.8 1574.67 -708.803 326.493 780.384 
15403801 19132.2 -12393.7 1662.17 -640.925 405.18 758.258 
21070 3
15405100 19782.9 -14119.9 1645.29 -964.31 414.072 1049.45 
15404200 19212.1 -12815.3 1560.86 -733.925 524.537 902.1 
15403801 18811.4 -12101.1 1648 -653.234 595.772 884.115 
21070.5 3
15405100 19223.3 -13905.6 1662 -1099.35 420.994 1177.21 
15404200 18761.7 -12564.7 1541.29 -884.928 492.282 1012.64 
15403801 18490.6 -11900.7 1646.57 -630.368 393.769 743.248 
21071 3
15405100 18684.2 -13631.4 1655.5 -1018.97 518.33 1143.23 
15404200 18385.2 -12315.2 1545.25 -711.653 471.577 853.718 
15403801 17864.2 -11589.4 1671 -1183.97 588.543 1322.19 
21071.5 3
15405100 18099.9 -13332.3 1596.14 -1143.63 585.302 1284.7 
15404200 18055.3 -12006.3 1520.86 -645.723 604.627 884.608 
15403801 17355.7 -11265 1665.43 -995.178 634.785 1180.39 
21072 3
15405100 17541.5 -13076.3 1534.33 -1193.07 546.907 1312.45 
15404200 17511.8 -11700 1528.5 -1161.22 654.457 1332.95 
15403801 17007 -11038.8 1677.5 -745.116 483.262 888.11 
21072.5 3
15405100 16897.9 -12782.7 1471.43 -1340.92 611.706 1473.86 
15404200 16913.6 -11396.4 1585 -1246.38 632.44 1397.66 
15403801 16705.7 -10768.1 1687.14 -627.679 563.938 843.805 
21073 3
15405100 16357.7 -12462.7 1379.71 -1082.45 641.283 1258.15 
15404200 16526.4 -11119.7 1575.29 -775.837 554.538 953.643 
15403801 16424 -10506 1690.71 -564.558 525.336 771.17 
21073.5 3
15405100 15785.9 -12118.6 1543.71 -1108.25 666.944 1293.46 
15404200 16242.7 -10841.3 1593 -549.834 539.59 770.373 
15403801 16115 -10155.1 1733.14 -598.837 679.956 906.061 
21074 3
15405100 15327 -11683.3 1635 -944.15 895.552 1301.32 
15404200 15951.3 -10535.2 1622.33 -599.549 629.875 869.598 
15403801 15902.5 -9915.33 1736.5 -437.243 493.435 659.287 
21074.5 3
15405100 14948.3 -11132.9 1637.57 -733.942 1066.81 1294.9 
15404200 15598.1 -10202.1 1640.14 -684.478 645.395 940.768 
15403801 15513.1 -9509.29 1740.57 -754.568 786.914 1090.23 
21075 3
15405100 14612.3 -10596.8 1705.67 -669.228 1067.78 1260.16 
15404200 15387.5 -10035.8 1647.83 -419.607 331.294 534.627 
15403801 15294.5 -9171.33 1733.17 -435.544 673.212 801.818 
21075.5 3
15405100 14347 -10212 1700.14 -560.958 813.601 988.241 
15404200 15129.6 -9903.43 1658.29 -545.304 279.926 612.955 
15403801 15016.3 -8853 1692.43 -588.191 673.009 893.818 
21076 3
15405100 14019.1 -9759 1704 -629.284 869.482 1073.31 
15404200 14798.9 -9689.43 1646.86 -634.768 410.749 756.072 
15403801 14676.9 -8500 1658.57 -651.494 677.543 939.952 
21076.5 3
15405100 13749.2 -9365.5 1689.33 -537.801 783.865 950.618 
15404200 14442.3 -9401.83 1629.17 -710.207 572.899 912.473 
15403801 14456.3 -8117.33 1627.17 -439.29 762.284 879.803 
21077 3
15405100 13507 -9021.29 1674.57 -465.705 661.951 809.358 
15404200 14100 -9051.57 1597.43 -658.333 673.581 941.867 
15403801 13972.4 -7799.57 1629.14 -930.586 611.081 1113.29 
21077.5 3
15405100 13244.2 -8629.5 1716.5 -524.617 782.007 941.679 
15404200 13766.2 -8586.17 1574 -666.334 928.952 1143.22 
15403801 13585.5 -7535 1654.83 -772.313 528.087 935.597 
21078 3
15405100 13158.4 -8174.14 1759.71 -172.165 914.372 930.439 
15404200 13537.6 -8550.43 1564.86 -459.027 71.7632 464.602 
15403801 13271 -7341.43 1670.43 -631.526 388.698 741.56 
21078.5 3
15405100 13208.7 -7712.33 1716.5 102.736 944.396 949.967 
15404200 13336.7 -8284.83 1568.33 -410.848 543.14 681.026 
15403801 12967.7 -7110.5 1679.67 -620.314 472.247 779.619 
21079 3
15405100 13028.3 -7414.43 1674.43 -371.919 614.237 718.06 
15404200 13021.9 -8042.71 1587.71 -649.092 499.215 818.862 
15403801 12701 -6878.86 1687.71 -549.828 477.614 728.304 
21079.5 3
15405100 12829.6 -7106.71 1651 -390.401 604.547 719.646 
15404200 12716.3 -7748 1639.57 -600.337 579.006 834.058 
15403801 12431.7 -6588 1672.29 -529.049 571.429 778.732 
21080 3
15405100 12505 -6884.5 1628.17 -665.105 455.357 806.049 
15404200 12530.5 -7490.5 1659.17 -380.708 527.664 650.667 
15403801 12299 -6243.83 1663.83 -271.956 705.26 755.878 
21080.5 3
15405100 12151.4 -6635.29 1614.43 -686.546 483.911 839.95 
15404200 12299 -7293.29 1651 -449.515 382.94 590.514 
15403801 12091.1 -5822.86 1674.71 -403.606 817.429 911.641 
21081 3
15405100 11844.6 -6242.86 1592.43 -576.799 737.648 936.387 
15404200 11989.7 -6961.57 1631 -581.364 623.523 852.505 
15403801 11733.6 -5352.14 1625.43 -672.127 884.801 1111.14 
21081.5 3
15405100 11511.7 -5859.67 1564 -687.82 791.716 1048.77 
15404200 11660.7 -6657.33 1616.33 -679.85 628.591 925.918 
15403801 11421.8 -4959.67 1623.67 -644.087 810.901 1035.57 
21082 3
15405100 11166.4 -5397 1520.29 -696.045 932.796 1163.87 
15404200 11216.4 -6343.29 1595.14 -895.641 633.161 1096.84 
15403801 11102.4 -4683.14 1603.86 -643.961 557.508 851.763 
21082.5 3
15405100 10812.5 -5069.5 1513.67 -696.71 644.685 949.222 
15404200 10869.3 -5919.83 1543.5 -683.258 833.568 1077.81 
15403801 10797.2 -4410.83 1605.33 -600.909 536.042 805.254 
21083 3
15405100 10459.5 -4774.33 1499.67 -733.888 613.652 956.64 
15404200 10494.3 -5607.67 1503.33 -779.626 648.995 1014.4 
15403801 10488.5 -4080 1604.17 -641.719 687.803 940.678 
21083.5 3
15405100 10160.8 -4510.33 1509.67 -620.929 548.857 828.731 
15404200 10168.2 -5328.5 1536.5 -678.101 580.388 892.565 
15403801 10139.8 -3868.83 1637.17 -724.879 439.016 847.457 
21084 3
15405100 9788 -4261.57 1531.71 -714.24 476.555 858.629 
15404200 9795.71 -5027.86 1540.86 -713.51 575.944 916.956 
15403801 9771.14 -3610.43 1683.57 -706.304 495.028 862.507 
21084.5 3
15405100 9384.67 -4057.17 1596.33 -806.667 408.81 904.343 
15404200 9476.83 -4775.67 1569.83 -637.762 504.381 813.105 
15403801 9410.83 -3403.67 1701.17 -720.619 413.524 830.839 
21085 3
15405100 9104.14 -3797.57 1596.57 -547.898 507.022 746.501 
15404200 9167.14 -4435.57 1580.57 -604.864 664.249 898.38 
15403801 9087.43 -3096.57 1676.71 -631.65 599.795 871.055 
21085.5 3
15405100 8772.33 -3421.17 1591.33 -667.625 757.354 1009.61 
15404200 8788.17 -4115.83 1615.67 -762.528 643.336 997.662 
15403801 8801.83 -2739.33 1683.17 -574.638 718.789 920.254 
21086 3
15405100 8484.67 -3101.17 1612.5 -581.145 646.465 869.279 
15404200 8361.5 -3849 1606.17 -861.953 539.057 1016.63 
15403801 8497.67 -2491.17 1687.67 -614.478 501.347 793.052 
21086.5 3
15405100 8291.14 -2743.29 1624.14 -385.506 712.91 810.466 
15404200 8064.14 -3560.86 1602.29 -592.345 573.99 824.825 
15403801 8215.14 -2156.14 1690.71 -562.796 667.378 873.002 
21087 3
15405100 7964.33 -2470.17 1604.33 -643.326 537.636 838.404 
15404200 7787.17 -3196.83 1599.67 -545.229 716.582 900.425 
15403801 7946.67 -1924.5 1680 -528.496 455.99 698.022 
21087.5 3
15405100 7616.83 -2273.17 1601.17 -709.184 402.041 815.217 
15404200 7468.33 -2857.33 1571 -650.68 692.857 950.492 
15403801 7652.5 -1695.17 1688 -600.34 468.027 761.221 
21088 3
15405100 7364.5 -2054.17 1604 -502.656 436.255 665.569 
15404200 7103.33 -2547.5 1559.33 -727.092 617.198 953.727 
15403801 7407.83 -1483.17 1675.67 -487.384 422.311 644.895 
21088.5 3
15405100 6888.83 -1781.5 1595.5 -964.841 553.076 1112.12 
15404200 6795.83 -2324.17 1558.17 -623.732 453.009 770.882 
15403801 7258.83 -1306.83 1652.33 -302.231 357.674 468.268 
21089 3
15405100 6586.17 -1433.17 1588.67 -634.521 730.259 967.417 
15404200 6438.83 -2046 1580.5 -748.428 583.159 948.798 
15403801 7034 -990.333 1650 -471.349 663.522 813.899 
21089.5 3
15405100 6317.25 -991.75 1577.75 -473.445 777.142 910 
15404200 6053.75 -1585.5 1603.5 -677.964 810.739 1056.85 
15403801 6780.5 -467.5 1652.75 -446.303 920.481 1022.97 
21090 3
15405100 6125.67 -684.333 1572.33 -412.895 662.536 780.664 
15404200 5857.67 -1266 1613.33 -422.593 688.578 807.914 
15403801 6610 -16.1667 1655.17 -367.457 972.701 1039.79 
21090.5 3
15405100 5912.57 -267.143 1555.14 -422.808 827.759 929.49 
15404200 5551.71 -914.429 1633.29 -607.048 697.562 924.717 
15403801 6430.86 397.429 1643.29 -355.442 820.625 894.296 
21091 3
15405100 5706.17 202 1566.67 -396.932 902.198 985.655 
15404200 5218.67 -543.667 1604.83 -640.476 713.004 958.428 
15403801 6134.67 785.667 1643.83 -569.597 746.612 939.079 
21091.5 3
15405100 5508.17 562.167 1557.33 -426.724 776.221 885.784 
15404200 4977.67 -211.667 1616.17 -519.397 715.517 884.159 
15403801 5832.83 1071 1636.5 -650.503 614.943 895.158 
21092 3
15405100 5327.43 951.429 1558.57 -358.607 772.345 851.537 
15404200 4745.29 190.571 1667.43 -461.073 798.091 921.704 
15403801 5595.71 1526.86 1582.71 -470.474 904.478 1019.52 
21092.5 3
15405100 5081.33 1336.83 1583.33 -500.194 783.343 929.419 
15404200 4422.17 611 1637.5 -656.746 854.53 1077.75 
15403801 5361.33 1934.33 1586.83 -476.384 828.204 955.439 
21093 3
15405100 4770.14 1634.29 1552.14 -622.381 594.905 860.97 
15404200 4134.71 977.714 1613.14 -574.905 733.429 931.898 
15403801 5072 2315.29 1617.57 -578.667 761.905 956.741 
21093.5 3
15405100 4504.71 2001.29 1546 -512.41 708.494 874.373 
15404200 3869.71 1323.14 1598 -511.583 666.851 840.48 
15403801 4894.29 2854.29 1582.43 -343.078 1040.54 1095.64 
21094 3
15405100 4270.17 2394 1555.67 -455.432 762.552 888.203 
15404200 3598.83 1786 1602.33 -525.982 898.752 1041.35 
15403801 4514 3342.33 1578.67 -738.419 947.665 1201.39 
21094.5 3
15405100 4116.5 2734 1570.5 -318.15 703.934 772.491 
15404200 3251 2227.83 1566.83 -720.152 914.769 1164.23 
15403801 4209.5 3686 1648.5 -630.435 711.525 950.64 
21095 3
15405100 4057.33 3101.5 1578.17 -123.264 765.625 775.484 
15404200 3133.67 2592.17 1587.17 -244.444 759.028 797.418 
15403801 4002.67 3973.83 1660 -430.903 599.653 738.418 
21095.5 3
15405100 3936.17 3414 1591.17 -252.958 652.401 699.724 
15404200 2974.5 2970.17 1600 -332.289 789.144 856.25 
15403801 3897.17 4372.17 1662.33 -220.251 831.594 860.266 
21096 3
15405100 3904.14 3785.57 1619.57 -59.5238 690.653 693.213 
15404200 2819.57 3300.14 1590.29 -287.971 613.339 677.578 
15403801 3924 4803.43 1753.86 49.8761 801.602 803.152 
21096.5 3
15405100 3911.83 4033.5 1605.33 15.4738 498.85 499.09 
15404200 2737.33 3680.67 1581.17 -165.469 765.641 783.318 
15403801 3997 5181.5 1763.83 146.881 760.707 774.758 
21097 3
15405100 3967.43 4381 1603.71 111.862 699.195 708.087 
15404200 2696.57 4144.86 1577.57 -82.0159 933.985 937.579 
15403801 4066.29 5417.29 1763 139.408 474.418 494.476 
21097.5 3
15405100 4007.5 4703.5 1676.33 78.2645 629.883 634.726 
15404200 2730.5 4593.83 1589.5 66.2667 876.907 879.407 
15403801 3932.5 5976.67 1761 -261.3 1092.54 1123.35 
21098 2
15405100 4144.83 4956.17 1753.83 287.308 528.591 601.627 
15404200 2967.17 4888 1617.5 495.119 615.411 789.857 
21098.5 2
15405100 4247.86 5194.57 1774.14 207.709 480.655 523.615 
15404200 3106.57 5268.71 1635.71 281.058 767.569 817.408 
21099 2
15405100 4321.83 5420.83 1776 145.91 446.276 469.523 
15404200 3283 5636.67 1637 347.985 725.744 804.859 
21099.5 1
15404200 3378.71 5891.43 1637 196.136 522.053 557.682 
