# Supplementary material for: Intrinsic group behaviour II: On the dependence of triad spatial dynamics on social and personal features; and on the effect of social interaction on small group dynamics
Source: PLoS One. 2019 Dec 3;14(12):e0225704. doi: 10.1371/journal.pone.0225704 (PMC6890182; doi:10.1371/journal.pone.0225704)
Supplement: S3 Data Set — (ZIP) [file pone.0225704.s003.zip › set_3_int/group_traj_triad_int/traj_3_0217_95.dat]

3 15405901 15404600 15411002 0 0 1 0 2 1 0 26.6667 0 40 1867.06 2138.02 1503.03 
21046 1
15404600 36372.4 -20612 1667.4 0 0 0 
21046.5 1
15404600 36012.3 -20397.6 1664.71 -861.517 512.987 1002.68 
21047 1
15404600 35242.6 -20121 1643.43 -1518.17 545.506 1613.2 
21047.5 1
15404600 34685.1 -20085.6 1658.29 -1142.27 72.5995 1144.58 
21048 1
15404600 34360.4 -20009.7 1660.57 -685.051 160.036 703.496 
21048.5 1
15404600 33898.1 -19803.9 1725.25 -889.045 395.845 973.188 
21049 1
15404600 33497.7 -19721.3 1709.57 -777.497 160.368 793.863 
21049.5 1
15404600 33107.9 -19713.1 1701.43 -781.277 16.3184 781.447 
21050 1
15404600 32745.1 -19612.1 1703.14 -728.342 202.811 756.052 
21050.5 1
15404600 32335.4 -19448 1711 -844.772 338.439 910.044 
21051 1
15404600 31956.1 -19303.9 1712 -795.148 302.186 850.633 
21051.5 1
15404600 31303 -18964.2 1667.25 -1260.89 655.612 1421.15 
21052 1
15404600 30732.6 -18699.6 1571.43 -1145.44 531.483 1262.74 
21052.5 1
15404600 30335.1 -18336.6 1498.62 -779.307 711.66 1055.36 
21053 1
15404600 30001.3 -18035.1 1492.43 -653.306 589.985 880.279 
21053.5 1
15404600 29621.3 -17689.9 1571.71 -801.688 728.451 1083.21 
21054 1
15404600 29221.4 -17496.9 1617.38 -788.779 380.635 875.817 
21054.5 1
15404600 28810.3 -17266.1 1653.57 -775.64 435.344 889.462 
21055 1
15404600 28448.3 -17113.4 1662.86 -741.803 312.939 805.111 
21055.5 1
15404600 28022.8 -17014.9 1731.38 -847.681 196.322 870.118 
21056 1
15404600 27570.1 -16885.4 1761.57 -878.849 251.352 914.086 
21056.5 1
15404600 27109.4 -16800.2 1708.88 -905.241 167.345 920.579 
21057 1
15404600 26555.7 -16783.7 1685 -1144.03 34.2631 1144.54 
21057.5 1
15404600 26124.9 -16548.8 1641.88 -899.356 490.431 1024.39 
21058 1
15404600 25712.6 -16493.8 1660.44 -813.253 108.426 820.449 
21058.5 1
15404600 25267.1 -16377.9 1695.29 -869.947 226.407 898.926 
21059 2
15405901 25392.4 -14695.7 1124.86 0 0 0 
15404600 24867.3 -16300 1655 -878.807 171.115 895.311 
21059.5 2
15405901 25067.1 -14482.4 1135.38 -610.326 400.261 729.867 
15404600 24475 -16268.2 1596.12 -735.996 59.5685 738.402 
21060 2
15405901 24802.9 -14293 1133.29 -495.812 355.3 609.974 
15404600 24063.3 -16162.6 1693.29 -772.447 198.271 797.487 
21060.5 2
15405901 24504.7 -14145.7 1116.14 -630.323 311.386 703.042 
15404600 23665 -16211.6 1714 -842.042 -103.594 848.39 
21061 2
15405901 24250.7 -14022 1101 -543.897 264.913 604.982 
15404600 23231.6 -16264.3 1755.14 -928.113 -112.879 934.952 
21061.5 2
15405901 23956.9 -13859.2 1098 -539.155 298.624 616.331 
15404600 22946.5 -16255.1 1728.62 -523.067 16.8087 523.337 
21062 2
15405901 23463.3 -13861.8 1096.5 -1017.61 -5.32646 1017.63 
15404600 22567.5 -16009.2 1744.67 -781.443 507.131 931.577 
21062.5 2
15405901 23050.5 -14062.2 1092.38 -840.801 -408.181 934.643 
15404600 22360.6 -15935.4 1713.38 -421.334 150.289 447.335 
21063 2
15405901 22729.1 -13973.6 1053.86 -630.112 173.88 653.663 
15404600 22248.7 -16004.1 1693.29 -219.433 -134.839 257.551 
21063.5 2
15405901 22510.6 -13875.4 972.857 -453.468 203.616 497.084 
15404600 22081.3 -16189 1650.86 -347.362 -383.521 517.445 
21064 2
15405901 22180 -13787.4 962.714 -677.4 180.328 700.992 
15404600 21970.9 -16267.9 1629 -226.288 -161.593 278.062 
21064.5 2
15405901 21377.2 -13534.8 1035 -1555.72 489.687 1630.97 
15404600 21031.4 -15603 1621.25 -1820.7 1288.48 2230.5 
21065 2
15405901 20718 -13337.4 1147 -1313.25 393.071 1370.81 
15404600 20130 -15655.1 1685.29 -1795.57 -103.87 1798.57 
21065.5 2
15405901 20350 -13135 1165 -730.159 401.644 833.336 
15404600 19970.8 -14965.4 1639.12 -315.972 1368.59 1404.59 
21066 2
15405901 20217.7 -12806.9 1150.29 -251.017 622.662 671.355 
15404600 19550.9 -14557.9 1620.71 -796.761 773.279 1110.31 
21066.5 2
15405901 19812 -12520.6 1154.57 -831.382 586.651 1017.52 
15404600 19243.3 -14429 1624.43 -630.269 264.052 683.347 
21067 2
15405901 19422.3 -12276.7 1162.71 -774.78 484.805 913.959 
15404600 19108.3 -14203 1631.86 -268.39 449.304 523.361 
21067.5 2
15405901 18994.4 -12302.4 1157.43 -859.151 -51.6351 860.701 
15404600 18794 -13845.3 1671.86 -631.096 718.302 956.159 
21068 2
15405901 18720.3 -12491.9 1241.71 -549.384 -379.616 667.781 
15404600 18397.7 -13496.1 1659.14 -794.16 699.685 1058.42 
21068.5 2
15405901 18479.4 -12710.9 1503.57 -477.891 -434.524 645.903 
15404600 18041.6 -13156.4 1623 -706.633 674.036 976.552 
21069 2
15405901 17873.4 -12305.6 1636.14 -1181.29 790.031 1421.12 
15404600 17565.9 -12868.9 1563.14 -927.318 560.568 1083.58 
21069.5 2
15405901 17396.2 -11814.8 1801 -1046.63 1076.18 1501.2 
15404600 17082.3 -12478.8 1489.83 -1060.36 855.315 1362.32 
21070 2
15405901 17086.7 -11586.4 1856.57 -630.249 465.183 783.332 
15404600 16767.4 -12227.7 1445.86 -641.354 511.444 820.311 
21070.5 3
15411002 16042.4 -10155.4 1068.8 0 0 0 
15405901 16630.1 -11177.9 1869.86 -896.997 802.694 1203.71 
15404600 16287.3 -11947.3 1631.14 -943.306 550.94 1092.41 
21071 3
15411002 15619.4 -9932.25 1130.62 -921.623 486.166 1041.99 
15405901 16414.6 -10933.4 1882.12 -407.406 462.159 616.093 
15404600 15966 -11621.9 1671 -607.345 615.143 864.448 
21071.5 3
15411002 15168.4 -9586.43 1157.14 -882.478 676.754 1112.1 
15405901 16140 -10792.1 1861.57 -537.427 276.384 604.331 
15404600 15641 -11324.3 1653.86 -636.008 582.367 862.355 
21072 3
15411002 14768.3 -9060.33 1149 -854.904 1124.14 1412.28 
15405901 15864.5 -10504.5 1877 -588.675 614.621 851.057 
15404600 15369.3 -11035.2 1688.5 -580.484 617.776 847.708 
21072.5 3
15411002 14342.4 -8741.29 1117.71 -887.302 664.683 1108.65 
15405901 15591.6 -10316.7 1896.71 -568.601 391.22 690.189 
15404600 15095.3 -10729.9 1699.57 -570.933 636.062 854.715 
21073 3
15411002 13933.6 -8495.43 1087.71 -819.353 492.7 956.082 
15405901 15282.4 -10043 1900.43 -619.525 548.526 827.461 
15404600 14850 -10436 1706.86 -491.555 588.892 767.085 
21073.5 3
15411002 13699.3 -8123.43 1100.57 -454.042 720.93 851.994 
15405901 15017.3 -9602.29 1907.29 -513.843 854.097 996.753 
15404600 14601.7 -10091.3 1701.57 -481.174 668.051 823.298 
21074 3
15411002 13442.2 -7772 1141 -529.052 723.104 895.977 
15405901 14782.8 -9206.83 1888.17 -482.412 813.688 945.944 
15404600 14220.7 -9574.17 1713.67 -784.049 1064.03 1321.7 
21074.5 3
15411002 13204 -7384 1135.43 -461.563 751.938 882.299 
15405901 14388.9 -8630.43 1847 -763.52 1117.06 1353.07 
15404600 13827.9 -9123.86 1726.86 -761.259 872.693 1158.06 
21075 3
15411002 12888.2 -7019.67 1144 -629.15 725.764 960.501 
15405901 14010.2 -8188.17 1830.33 -754.363 881 1159.84 
15404600 13582.2 -8880.67 1660 -489.423 484.443 688.637 
21075.5 3
15411002 12633.9 -6662.71 1141.29 -537.652 754.656 926.594 
15405901 13719 -7908.29 1819.43 -615.574 591.714 853.849 
15404600 13273.7 -8561.71 1629.57 -652.119 674.318 938.064 
21076 3
15411002 12320.7 -6226.43 1127.71 -601.042 837.401 1030.77 
15405901 13356.6 -7807.57 1816.14 -695.64 193.31 722 
15404600 12908.6 -8214.29 1625.86 -700.85 666.849 967.408 
21076.5 3
15411002 11846.2 -5911 1136.33 -945.314 628.344 1135.09 
15405901 12946.3 -7475.5 1823.33 -817.207 661.497 1051.38 
15404600 12585.2 -7909.17 1677.67 -644.233 607.807 885.7 
21077 3
15411002 11439.7 -5529.86 1134.14 -781.639 732.967 1071.54 
15405901 12668.4 -7146.57 1863.71 -534.432 632.555 828.096 
15404600 12228.6 -7498.29 1659.86 -685.76 790.156 1046.24 
21077.5 3
15411002 11082.5 -5113.67 1112 -713.003 830.72 1094.75 
15405901 12409.3 -6779.17 1839.17 -517.156 733.343 897.353 
15404600 12003.5 -7172.33 1668.33 -449.244 650.604 790.636 
21078 3
15411002 10718.3 -4871.57 1080.14 -731.354 486.135 878.183 
15405901 12133.1 -6454.71 1852.14 -554.599 651.511 855.597 
15404600 11673.4 -6869.43 1657.29 -662.794 608.242 899.586 
21078.5 3
15411002 10390.5 -4737 1042.33 -670.318 275.197 724.61 
15405901 11783.7 -6124.83 1903.33 -714.675 674.603 982.777 
15404600 11350.2 -6496.17 1634 -661.067 763.317 1009.78 
21079 3
15411002 9963 -4639.14 1028 -881.443 201.767 904.241 
15405901 11394.6 -5578.71 2133.86 -802.258 1126.02 1382.58 
15404600 11018 -6055.14 1618.14 -684.88 909.327 1138.39 
21079.5 3
15411002 9608 -4435.14 1030.57 -697.446 400.786 804.401 
15405901 11072.7 -5163.86 2159.86 -632.332 815.044 1031.57 
15404600 10594.9 -5732.29 1601.57 -831.322 634.297 1045.67 
21080 3
15411002 9126.33 -4064.67 1089.33 -987.022 759.173 1245.21 
15405901 10756.2 -4875.33 2161 -648.663 591.237 877.682 
15404600 10241.5 -5444 1616.17 -724.093 590.749 934.502 
21080.5 3
15411002 8810.86 -3749.29 1168.14 -612.575 612.39 866.181 
15405901 10365.7 -4455.43 2148 -758.16 815.349 1113.37 
15404600 9917.57 -5159.43 1647.14 -628.988 552.566 837.23 
21081 3
15411002 8556.71 -3431 1150 -477.712 598.281 765.604 
15405901 9944.14 -4177.86 2104.86 -792.427 521.751 948.77 
15404600 9566.14 -4837 1617.71 -660.58 606.069 896.485 
21081.5 3
15411002 8314.5 -3174 1143.33 -500.443 530.992 729.654 
15405901 9660.67 -3697.33 2128.33 -585.695 992.818 1152.7 
15404600 9184.67 -4501 1581.33 -788.174 694.215 1050.31 
21082 3
15411002 8046.29 -2829.14 1131.71 -540.755 695.276 880.809 
15405901 9308.43 -3514.43 2159.71 -710.157 368.76 800.192 
15404600 8821.71 -4167.86 1613.14 -731.759 671.659 993.276 
21082.5 3
15411002 7677.67 -2536.33 1122.67 -725.628 576.397 926.698 
15405901 8952.67 -3496.67 2141.33 -700.319 34.9644 701.191 
15404600 8460.17 -3840.83 1596.17 -711.708 643.748 959.656 
21083 3
15411002 7264.5 -2218.67 1109.5 -858.974 660.43 1083.51 
15405901 8517.5 -3151.17 2153.83 -904.712 718.295 1155.19 
15404600 8053 -3579 1587.33 -846.5 544.352 1006.42 
21083.5 3
15411002 6946.5 -1899.67 1082.33 -661.123 663.202 936.44 
15405901 8136.33 -2669.67 2150.5 -792.446 1001.04 1276.73 
15404600 7734.83 -3227.5 1591.33 -661.469 730.769 985.68 
21084 3
15411002 6672 -1714.86 1056.57 -525.862 354.041 633.937 
15405901 7741.14 -2278.14 2148.43 -757.07 750.046 1065.7 
15404600 7419.14 -2895.43 1570.86 -604.771 636.152 877.746 
21084.5 3
15411002 6295.67 -1482.33 1046.17 -752.667 465.048 884.747 
15405901 7327.17 -1907 2146 -827.952 742.286 1111.98 
15404600 7018.67 -2518 1625 -800.952 754.857 1100.61 
21085 3
15411002 5990 -1343 1069.86 -597.005 272.135 656.104 
15405901 6880.57 -1536.29 2148.71 -872.256 724.051 1133.61 
15404600 6716.57 -2191.71 1688.14 -590.03 637.277 868.48 
21085.5 3
15411002 5655.83 -1267.17 1079.17 -672.368 152.582 689.463 
15405901 6396 -1320.33 2152.17 -974.993 434.512 1067.43 
15404600 6399.17 -1918.83 1760.17 -638.641 549.056 842.215 
21086 3
15411002 5273.67 -1163.83 1090.83 -772.054 208.754 799.778 
15405901 6048.5 -1078.5 2153.33 -702.02 488.552 855.287 
15404600 5843.33 -1654.33 1716.83 -1122.9 534.343 1243.55 
21086.5 3
15411002 4966.86 -992.286 1094.29 -611.174 341.728 700.223 
15405901 5711.86 -823.429 2153.29 -670.603 508.11 841.359 
15404600 5515.43 -1400.14 1674.43 -653.197 506.356 826.476 
21087 3
15411002 4629.83 -808 1134 -663.433 362.767 756.137 
15405901 5448.17 -552.833 2154.83 -519.076 532.668 743.757 
15404600 5203 -1099 1675.17 -615.017 592.801 854.201 
21087.5 3
15411002 4258.5 -652.667 1131 -757.823 317.007 821.456 
15405901 5248.17 -191 2145.67 -408.163 738.435 843.732 
15404600 4925.83 -772.167 1661.67 -565.646 667.007 874.559 
21088 3
15411002 4134.83 -368 1129.83 -246.348 567.065 618.264 
15405901 5080.5 231.5 2146.17 -333.997 841.633 905.484 
15404600 4717.17 -361.667 1675.83 -415.671 817.729 917.313 
21088.5 3
15411002 3884.5 -128.667 1109.5 -507.776 485.463 702.503 
15405901 4930.17 633.833 2148.17 -304.936 816.092 871.201 
15404600 4548.33 26.8333 1712.33 -342.461 788.032 859.229 
21089 3
15411002 3727.67 211 1087.67 -328.791 712.089 784.331 
15405901 4768.67 896 2152.5 -338.574 549.616 645.531 
15404600 4371 326 1724 -371.768 627.184 729.089 
21089.5 3
15411002 3594.25 637.75 1072.25 -234.888 751.32 787.182 
15405901 4591.75 1095.25 2153 -311.473 350.792 469.117 
15404600 4150.25 780.5 1706.75 -388.644 800.176 889.565 
21090 3
15411002 3468.83 944.833 1056.17 -270.295 661.818 714.886 
15405901 4423.5 1257.67 2148 -362.608 350.036 503.994 
15404600 3958.33 1130.33 1693.83 -413.614 753.951 859.953 
21090.5 3
15411002 3338 1464 1213.86 -259.59 1030.09 1062.3 
15405901 4328.14 1338.57 2124.29 -189.201 160.525 248.124 
15404600 3978 1569.43 1743 39.0212 871.221 872.094 
21091 3
15411002 3269.67 1894.67 1581.5 -131.41 828.205 838.566 
15405901 4153.5 1597.5 2109.5 -335.852 497.94 600.616 
15404600 4008.67 2064.17 1913.17 58.9744 951.419 953.245 
21091.5 3
15411002 2953.5 2253.33 1617.33 -681.394 772.989 1030.44 
15405901 3706.5 1892 2107 -963.362 634.698 1153.65 
15404600 3794 2413.5 2003.5 -462.644 752.874 883.662 
21092 3
15411002 2683.86 2623.86 1699.29 -535.006 735.166 909.231 
15405901 3251.57 2313.86 2093.86 -902.636 837.018 1231 
15404600 3403.57 2803.43 2025.71 -774.66 773.668 1094.83 
21092.5 3
15411002 2460.5 2967.67 1702.17 -453.978 698.8 833.317 
15405901 3006.83 2510.17 2080.33 -497.435 399.003 637.687 
15404600 3159.5 2976.17 2046.67 -496.08 351.094 607.752 
21093 3
15411002 2083.14 3215.43 1679.71 -754.714 495.524 902.85 
15405901 2702.43 2632 2067 -608.81 243.667 655.761 
15404600 2783.29 3058.43 2044 -752.429 164.524 770.206 
21093.5 3
15411002 1758.29 3461 1682.43 -627.137 474.076 786.161 
15405901 2553.86 2812.71 2053.57 -286.817 348.869 451.635 
15404600 2353.57 3253.71 2043.71 -829.564 376.999 911.211 
21094 3
15411002 1649.5 3933.17 1683.17 -211.234 916.828 940.848 
15405901 2170.17 2985.33 2041.67 -745.03 335.183 816.956 
15404600 2180.17 3465.5 2056.67 -336.708 411.234 531.494 
21094.5 3
15411002 1524 4276 1730.33 -259.834 709.8 755.864 
15405901 1686 3205.83 2040 -1002.42 456.522 1101.48 
15404600 2064.17 3752.17 2097.17 -240.166 593.513 640.263 
21095 3
15411002 1394.67 4617.17 1761.33 -269.444 710.764 760.122 
15405901 1369.5 3726.5 2015.5 -659.375 1084.72 1269.41 
15404600 1840.17 4076 2150.67 -466.667 674.653 820.326 
21095.5 3
15411002 1229.83 5074.33 1760.17 -344.12 954.419 1014.56 
15405901 1279.67 4180.67 2050.17 -187.543 948.156 966.526 
15404600 1740.17 4233.67 2149.83 -208.768 329.158 389.781 
21096 3
15411002 1094.14 5537.71 1751 -252.213 861.303 897.471 
15405901 1146.29 4679.43 2104.43 -247.92 927.067 959.644 
15404600 1570.57 4401.86 2147 -315.233 312.622 443.964 
21096.5 3
15411002 933 5874.33 1780.5 -324.231 677.302 750.909 
15405901 909.833 5035.33 2142 -475.759 716.106 859.741 
15404600 1415.5 4987.67 2147 -312.015 1178.69 1219.29 
21097 3
15411002 887.429 6458.43 1714.71 -91.693 1175.24 1178.81 
15405901 598.571 5380 2125.71 -626.281 693.494 934.432 
15404600 1152.86 5678 2147.14 -528.456 1389 1486.13 
21097.5 3
15411002 748.833 6987 1704.33 -270.694 1032.37 1067.27 
15405901 314.667 5643.83 2076.5 -554.501 515.299 756.971 
15404600 812 6191.83 2155.33 -665.737 1003.58 1204.32 
21098 3
15411002 576.5 7299 1697.17 -360.53 652.72 745.671 
15405901 144 6011.67 2066 -357.043 769.526 848.322 
15404600 706.833 6627.83 2159.83 -220.014 912.134 938.293 
21098.5 3
15411002 580.714 7531.14 1711.86 8.49654 468.03 468.107 
15405901 22.8571 6430.71 2069.57 -244.24 844.854 879.449 
15404600 611.857 6914.57 2160.71 -191.484 578.101 608.988 
21099 3
15411002 194.333 7624.83 1697.67 -762.093 184.794 784.177 
15405901 16.6667 6747.5 2020.5 -12.21 624.824 624.943 
15404600 1181.67 7147.5 2136 1123.88 459.425 1214.16 
21099.5 3
15411002 -163 7864.57 1650 -732.24 491.267 881.77 
15405901 -9.85714 6927.29 1895.71 -54.3521 368.413 372.401 
15404600 1741.29 7021 2119 1146.76 -259.221 1175.69 
21100 3
15411002 -377.833 8159.67 1630.17 -437.542 601.009 743.408 
15405901 -52.8333 7251.83 1829.67 -87.5279 660.993 666.763 
15404600 2066.67 6394 2102.33 662.69 -1276.99 1438.7 
21100.5 3
15411002 -457 8557.43 1679.71 -158.017 793.936 809.508 
15405901 -8.28571 7496.57 1771.14 88.9174 488.499 496.526 
15404600 1897.29 5664.57 2046.43 -338.086 -1455.95 1494.68 
21101 3
15411002 -590 8990.71 1740.57 -256.757 836.459 874.979 
15405901 -26.2857 7889.71 1758.71 -34.749 758.963 759.758 
15404600 2155.86 5135.71 2005.29 499.173 -1020.96 1136.46 
21101.5 3
15411002 -696.833 9383 1807.17 -218.027 800.583 829.74 
15405901 -1.33333 8205.17 1759.5 50.9232 643.78 645.791 
15404600 2711.5 4344.17 1986.67 1133.97 -1615.4 1973.68 
21102 3
15411002 -694.429 9680.57 1849.57 4.74312 586.926 586.945 
15405901 168 8503.43 1772.43 333.991 588.288 676.485 
15404600 3277.57 3719.29 1939.71 1116.51 -1232.51 1663.03 
21102.5 3
15411002 -574.5 10091 1952.83 237.482 812.73 846.716 
15405901 120.333 8871.17 1787 -94.3894 728.194 734.286 
15404600 3609.83 3240.5 1873.17 657.944 -948.091 1154.02 
21103 3
15411002 -479.714 10363.4 2014.86 186.586 536.277 567.809 
15405901 -34 9329.86 1901.14 -303.806 902.934 952.674 
15404600 4063.71 2968.86 1784.57 893.466 -534.73 1041.26 
21103.5 3
15411002 -442.667 10583 2029.83 69.6384 412.728 418.562 
15405901 -142 9631.67 1985.33 -203.008 567.311 602.54 
15404600 4821.67 2770.83 1696.17 1424.72 -372.225 1472.54 
21104 3
15411002 -346.833 10860.2 2036.33 192.824 557.679 590.074 
15405901 -167 9801 2095.33 -50.3018 340.711 344.404 
15404600 5277.33 2420.5 1657.5 916.834 -704.896 1156.49 
21104.5 3
15411002 -114.833 11077.7 2037.5 450.485 422.33 617.495 
15405901 -153.833 9991.5 2108.17 25.5663 369.903 370.785 
15404600 5783.17 1962.5 1626.83 982.201 -889.32 1324.99 
21105 3
15411002 94.3333 11252.7 2038 440.351 368.421 574.145 
15405901 -8.5 10216.3 2115.67 305.965 473.333 563.612 
15404600 6125.5 1341.5 1620.67 720.702 -1307.37 1492.86 
21105.5 2
15405901 170.333 10413.2 2112.67 383.763 422.389 570.689 
15404600 6454.17 973 1606.17 705.293 -790.773 1059.6 
21106 2
15405901 295.571 10602.6 2099.14 240.842 364.24 436.664 
15404600 6771.57 568 1599.14 610.394 -778.846 989.536 
21106.5 2
15405901 530.167 10806.5 2096.33 449.416 390.668 595.48 
15404600 7277.67 165.833 1596.5 969.531 -770.434 1238.37 
21107 2
15405901 829 11022.8 2095.17 625.174 452.58 771.798 
15404600 7590.5 -238.667 1605.67 654.463 -846.234 1069.78 
21107.5 1
15404600 7942.71 -673.286 1575.43 710.109 -876.248 1127.86 
21108 1
15404600 8221 -1115.5 1600.83 547.807 -870.501 1028.52 
21108.5 1
15404600 8440.71 -1609.43 1671.14 433.362 -974.218 1066.26 
21109 1
15404600 8592 -2038.67 1688.17 305.628 -867.148 919.431 
21109.5 1
15404600 8693.33 -2302.17 1690 213.783 -555.907 595.597 
21110 1
15404600 8897.33 -2669.33 1693.83 427.673 -769.741 880.571 
21110.5 1
15404600 9136.57 -3178.57 1656.57 455.692 -969.977 1071.69 
21111 1
15404600 9445.14 -3649.29 1653.43 586.638 -894.894 1070.04 
21111.5 1
15404600 9680.67 -4007.67 1660.33 489.654 -745.075 891.57 
21112 1
15404600 10008 -4350.14 1641.71 649.471 -679.516 939.976 
21112.5 1
15404600 10340.7 -4671.83 1614.33 687.328 -664.65 956.127 
21113 1
15404600 10772.3 -4894.29 1604 819.011 -422.111 921.389 
21113.5 1
15404600 11267.3 -5163.83 1608 990.095 -539.095 1127.35 
21114 1
15404600 11599 -5337.57 1599.14 685.262 -358.963 773.588 
21114.5 1
15404600 11939.2 -5527.33 1621.67 676.276 -377.26 774.386 
21115 1
15404600 12260 -5878.67 1602 687.009 -752.32 1018.81 
21115.5 1
15404600 12580.9 -6140.57 1619.86 603.115 -492.302 778.53 
21116 1
15404600 12877.2 -6430.83 1693.33 587.916 -575.916 822.997 
21116.5 1
15404600 13180.4 -6664 1695 602.906 -463.552 760.511 
21117 1
15404600 13328.5 -6892.67 1660.5 302.805 -467.621 557.1 
21117.5 1
15404600 13430.5 -6955.25 1638.5 200.393 -122.954 235.106 
21118 1
15404600 13499.7 -7090 1633 137.508 -267.893 301.123 
21118.5 1
15404600 13567.6 -6969.43 1628 139.722 248.089 284.729 
