# Supplementary material for: Intrinsic group behaviour II: On the dependence of triad spatial dynamics on social and personal features; and on the effect of social interaction on small group dynamics
Source: PLoS One. 2019 Dec 3;14(12):e0225704. doi: 10.1371/journal.pone.0225704 (PMC6890182; doi:10.1371/journal.pone.0225704)
Supplement: S3 Data Set — (ZIP) [file pone.0225704.s003.zip › set_3_int/group_traj_triad_int/traj_3_0217_94.dat]

3 15374500 15374600 15362100 0 0 1 0 1 1 0 26.6667 0 40 1578.12 1771.32 1335.15 
20781.5 1
15362100 22080.5 -17303 1121 0 0 0 
20782 1
15362100 22163.7 -17515.1 1140.71 232.442 -592.578 636.536 
20782.5 1
15362100 22607.6 -17449.7 1248.57 880.669 129.819 890.186 
20783 1
15362100 23021.7 -17534 1256 875.466 -178.194 893.417 
20783.5 1
15362100 23395.7 -18109 1272.33 751.004 -1154.62 1377.37 
20784 1
15362100 23637.4 -18740.4 1340 501.581 -1310.02 1402.76 
20784.5 1
15362100 23818 -19338.7 1345.43 351.306 -1163.98 1215.84 
20785 1
15362100 23805.5 -19595.3 1321.83 -25 -513.238 513.847 
20785.5 1
15362100 23637.4 -19852.3 1322.14 -330.849 -505.812 604.406 
20786 1
15362100 23585.3 -20027.2 1320.17 -104.819 -351.873 367.154 
20786.5 1
15362100 23600.1 -20173 1317.71 28.8123 -283.722 285.182 
20787 1
15362100 23634 -19995.8 1314.67 66.2566 346.706 352.98 
20787.5 1
15362100 23637.6 -19588.1 1323.57 7.259 828.639 828.671 
20788 1
15362100 23927.3 -19122.5 1328.33 558.308 897.192 1056.72 
20788.5 1
15362100 24360 -18637.2 1352.5 920.567 1032.62 1383.39 
20789 1
15362100 24424.3 -18139.9 1386.14 134.208 1038.22 1046.86 
20789.5 1
15362100 24659.9 -17937.3 1435.86 447.005 384.386 589.547 
20790 1
15362100 25185.5 -17632.8 1409.5 1066.21 617.55 1232.14 
20790.5 1
15362100 25755.1 -17589.7 1460.14 1206.87 91.3539 1210.32 
20791 1
15362100 26550.1 -17600.7 1567 1508.54 -20.8729 1508.68 
20791.5 1
15362100 27104.3 -17631.3 1586 1131 -62.4879 1132.73 
20792 1
15362100 27662.9 -17608.1 1587.57 1114.82 46.2884 1115.78 
20792.5 1
15362100 28271.7 -17489.8 1635.33 1184.45 230.174 1206.61 
20793 1
15362100 28782.3 -17492.7 1567.83 1048.6 -5.81793 1048.61 
20793.5 1
15362100 29342.1 -17498.3 1577.86 1135.52 -11.3977 1135.57 
20794 1
15362100 29918.3 -17470.5 1544.17 1180.72 56.9379 1182.09 
20794.5 1
15362100 30405.7 -17534 1565 972.816 -126.747 981.038 
20795 1
15362100 30939.4 -17743 1552.29 1034.33 -405.039 1110.81 
20795.5 1
15362100 31469.4 -18080 1535.86 1043.31 -663.386 1236.35 
20796 1
15362100 31569.6 -18292.9 1499.29 190.386 -404.671 447.22 
20796.5 1
15362100 31481.2 -18334 1479.17 -189.304 -88.1003 208.8 
20797 1
15362100 31261.7 -18157.7 1474.29 -438.905 352.571 562.978 
20797.5 1
15362100 30898.7 -17833 1468.71 -684.906 612.668 918.944 
20798 1
15362100 30265.7 -17326 1466.29 -1286.59 1030.49 1648.4 
20798.5 1
15362100 29458 -17217.6 1521.71 -1651.77 221.735 1666.58 
20799 1
15362100 28753.7 -17533 1562.67 -1446.27 -647.697 1584.68 
20799.5 1
15362100 28208 -17674.8 1592.75 -1057.49 -274.709 1092.59 
20800 1
15362100 27743.3 -17788 1610.83 -888.464 -216.539 914.471 
20800.5 1
15362100 27175 -17645.6 1603.43 -1193.98 299.22 1230.9 
20801 1
15362100 26676.9 -17607.3 1597.86 -1010.43 77.6586 1013.41 
20801.5 1
15362100 26134 -17553.3 1591.14 -1103.37 109.756 1108.81 
20802 1
15362100 25720.4 -17451.3 1571.14 -838.887 206.897 864.024 
20802.5 1
15362100 25160 -17219.3 1513 -1069.52 442.748 1157.54 
20803 1
15362100 24562.3 -17018.6 1571.43 -1138.5 382.313 1200.98 
20803.5 1
15362100 24075.7 -16886.3 1622 -1007.49 273.785 1044.03 
20804 1
15362100 23670.5 -16740.8 1618.17 -880.797 316.304 935.87 
20804.5 1
15362100 23315.7 -16632.6 1561.71 -715.294 218.27 747.855 
20805 1
15362100 22846.1 -16487.9 1597.57 -880.997 271.509 921.886 
20805.5 1
15362100 22364.2 -16264.7 1588.5 -977.639 452.719 1077.37 
20806 1
15362100 22124.9 -16189.1 1544.86 -504.872 159.333 529.418 
20806.5 1
15362100 22030.7 -16046.1 1469.14 -193.312 293.634 351.555 
20807 1
15362100 21718.2 -15944.8 1416.12 -575.441 186.727 604.979 
20807.5 1
15362100 21433.3 -15808.3 1410.5 -556.478 266.439 616.974 
20808 1
15362100 21121.6 -15788.7 1415 -667.584 42.0108 668.905 
20808.5 1
15362100 20849.7 -15761 1404.71 -561.688 57.2609 564.599 
20809 1
15362100 20655 -15626.1 1494.71 -382.543 264.945 465.333 
20809.5 1
15362100 20524.5 -15513.4 1497.38 -243.47 210.388 321.777 
20810 1
15362100 20390 -15518 1535.71 -262.695 -9.0332 262.851 
20810.5 1
15362100 20453 -15574.9 1637.57 126.253 -113.942 170.066 
20811 1
15362100 20463 -15546 1620.14 19.4175 56.0333 59.3023 
20811.5 1
15362100 20622 -15507.5 1617.17 332.636 80.5439 342.248 
20812 1
15362100 20475.4 -15461.7 1600.86 -304.09 94.9911 318.581 
20812.5 1
15362100 19848.1 -15127.6 1565.86 -1290.71 687.537 1462.41 
20813 1
15362100 19690.7 -14976.6 1537.71 -320.628 307.536 444.276 
20813.5 1
15362100 19651.4 -14870.2 1509.75 -75.6525 204.464 218.011 
20814 1
15362100 19668.1 -14763.7 1489.57 32.6223 207.268 209.819 
20814.5 1
15362100 19624 -14665 1487.29 -88.1095 197.035 215.838 
20815 1
15362100 19518.1 -14770.4 1487.14 -210.452 -209.6 297.022 
20815.5 1
15362100 19535.4 -15157.1 1472 34.8124 -781.205 781.98 
20816 1
15362100 19241.9 -14962.1 1471.71 -573.277 380.824 688.24 
20816.5 1
15362100 19374 -15139.7 1455 271.899 -365.373 455.441 
20817 1
15362100 19546.2 -14691.8 1461.9 339.645 883.46 946.499 
20817.5 1
15362100 19734.9 -14415.2 1463.75 379.628 556.439 673.603 
20818 1
15362100 20278.1 -14140.8 1473.75 1063.11 537.182 1191.12 
20818.5 1
15362100 20803.9 -14128.6 1497.43 1090.73 25.2667 1091.02 
20819 1
15362100 21364.5 -14249.9 1537.75 1139.52 -246.552 1165.89 
20819.5 1
15362100 21731.4 -14375 1611.71 742.77 -253.289 784.77 
20820 1
15362100 22079.1 -14663.4 1595 716.937 -594.698 931.485 
20820.5 1
15362100 22407.4 -14942.6 1571.62 634.878 -540.032 833.49 
20821 1
15362100 22720 -15022 1545.25 610.596 -155.029 629.969 
20821.5 1
15362100 22971.1 -15066.9 1524.14 501.283 -89.5352 509.216 
20822 1
15362100 23320.6 -15105.7 1520.86 696.073 -77.4047 700.363 
20822.5 1
15362100 23373 -15024.4 1483.57 107.878 167.255 199.027 
20823 1
15362100 23083 -14953.4 1469.71 -560.928 137.331 577.495 
20823.5 1
15362100 22663.4 -14966.6 1432.14 -844.208 -26.4444 844.622 
20824 1
15362100 22336.2 -15090.9 1398.38 -646.598 -245.659 691.692 
20824.5 1
15362100 22155.8 -15010.5 1353.67 -357.97 159.474 391.885 
20825 1
15362100 21998.1 -14884.5 1333.62 -329.934 263.598 422.304 
20825.5 1
15362100 21769.4 -15220.1 1351.43 -422.729 -620.412 750.74 
20826 1
15362100 21695.3 -15493.7 1370.71 -150.087 -553.788 573.766 
20826.5 1
15362100 21464.7 -15249.9 1419.86 -470.554 497.668 684.904 
20827 1
15362100 21163.2 -14946.7 1493.83 -629.536 632.966 892.726 
20827.5 1
15362100 20867.6 -14725.6 1529.71 -600.803 449.381 750.272 
20828 1
15362100 20551 -14418.7 1547.43 -635.686 616.179 885.309 
20828.5 1
15362100 20161.6 -13976 1589.62 -754.603 857.973 1142.6 
20829 1
15362100 19831.1 -13707.7 1631 -625.913 508.117 806.195 
20829.5 1
15362100 19577.3 -13553.2 1612 -525.486 319.974 615.239 
20830 1
15362100 19282.8 -13350.1 1591.38 -608.643 419.508 739.211 
20830.5 1
15362100 18921 -12928.6 1583.14 -683.837 796.888 1050.08 
20831 1
15362100 18621.7 -12632.1 1569.29 -597.377 591.674 840.795 
20831.5 1
15362100 18283.4 -12465.7 1550.14 -707.711 348.177 788.722 
20832 1
15362100 17996.3 -12359.9 1516.86 -593.27 218.713 632.301 
20832.5 1
15362100 17728.7 -12254.7 1484.14 -543.844 213.705 584.326 
20833 1
15362100 17438.3 -12067.1 1459.29 -587.912 379.699 699.866 
20833.5 1
15362100 16924.6 -11767.7 1544.71 -1005.31 585.966 1163.62 
20834 1
15362100 16455.4 -11521.3 1557 -891.907 468.495 1007.46 
20834.5 1
15362100 16060.2 -11364.5 1568.17 -835.649 331.471 898.989 
20835 1
15362100 15804.3 -11238.7 1590.43 -528.68 259.888 589.104 
20835.5 1
15362100 15617.7 -11139.3 1613.14 -362.979 193.441 411.307 
20836 1
15362100 15448.6 -11054.9 1598.57 -330.357 164.9 369.226 
20836.5 1
15362100 15294.4 -10842.9 1601.86 -299.889 412.451 509.95 
20837 1
15362100 15132.9 -10539.7 1552.14 -313.123 587.486 665.722 
20837.5 1
15362100 15048.8 -10190.3 1477.67 -177.265 737.091 758.107 
20838 1
15362100 14901.7 -9886.57 1425.71 -315.03 650.454 722.727 
20838.5 1
15362100 14692 -9534.86 1429.29 -410.4 688.286 801.353 
20839 1
15362100 14365.7 -9527.29 1526.14 -663.182 15.3891 663.361 
20839.5 1
15362100 14110 -9431.71 1586.43 -498.468 186.299 532.145 
20840 1
15362100 13837.9 -9277.86 1599.71 -517.382 292.504 594.342 
20840.5 1
15362100 13660.6 -9005.14 1604 -348.988 536.839 640.304 
20841 1
15362100 13549.7 -8752.86 1572.14 -224.407 510.7 557.829 
20841.5 1
15362100 13414.9 -8585.71 1576.43 -268.64 332.954 427.815 
20842 1
15362100 13191 -8386.29 1599 -446.821 398.061 598.416 
20842.5 1
15362100 12986.4 -8268 1592 -402.7 232.846 465.171 
20843 1
15362100 12782.3 -8219.17 1651.17 -427.873 102.376 439.95 
20843.5 1
15362100 12543.1 -8264.43 1659.43 -501.448 -94.8887 510.346 
20844 1
15362100 12153.9 -8051.43 1630.71 -745.758 408.046 850.092 
20844.5 1
15362100 11931.8 -7608.67 1607.17 -480.571 958.359 1072.1 
20845 1
15362100 11498.4 -7054.86 1601.86 -817.745 1044.92 1326.87 
20845.5 1
15362100 10938.7 -6384.83 1573.33 -1095.42 1311.2 1708.57 
20846 1
15362100 10919.7 -6026.14 1536.86 -37.1615 703.315 704.296 
20846.5 1
15362100 10631 -5903.5 1469 -579.748 246.271 629.886 
20847 1
15362100 10426.9 -5777.14 1381.43 -417.47 258.399 490.97 
20847.5 1
15362100 10285.2 -5618.5 1328.5 -282.252 316.022 423.717 
20848 1
15362100 10129.9 -5483.71 1298.71 -323.562 280.804 428.419 
20848.5 1
15362100 9916.57 -5335.29 1297.29 -419.854 292.182 511.515 
20849 1
15362100 9931.86 -5336.29 1413.86 30.09 -1.9685 30.1543 
20849.5 1
15362100 9814.57 -5226.14 1525 -229.074 215.123 314.249 
20850 1
15362100 9636.14 -5104.14 1550.57 -347.137 237.354 420.525 
20850.5 1
15362100 9498.86 -5114 1545.86 -283.063 -20.324 283.792 
20851 1
15362100 9386.43 -5092.43 1536 -236.194 45.3181 240.503 
20851.5 1
15362100 9163.29 -5048 1551.43 -440.994 87.8035 449.65 
20852 1
15362100 8933.14 -4979.14 1534.14 -453.037 135.546 472.88 
20852.5 1
15362100 8786.14 -4777.57 1523.14 -294.589 403.951 499.959 
20853 1
15362100 8647.29 -4635.29 1557.14 -288.085 295.199 412.475 
20853.5 1
15362100 8417.57 -4587.43 1577.71 -463.134 96.4862 473.078 
20854 1
15362100 8200 -4704.14 1559.57 -429.135 -230.206 486.982 
20854.5 1
15362100 7956.14 -4725.29 1518 -491.647 -42.6267 493.492 
20855 1
15362100 7730.57 -4744 1480.71 -447.562 -37.1315 449.1 
20855.5 1
15362100 7566 -4925.57 1425.86 -317.093 -349.849 472.168 
20856 1
15362100 7483.33 -5016.5 1384.33 -167.341 -184.066 248.764 
20856.5 1
15362100 7273.88 -4998.12 1368.75 -413.949 36.3142 415.539 
20857 1
15362100 7281.33 -4945.83 1366.67 14.4262 101.144 102.168 
20857.5 1
15362100 7440.29 -4866.57 1367.71 337.479 168.284 377.109 
20858 1
15362100 7611.43 -4730 1371 330.392 263.651 422.695 
20858.5 1
15362100 7591.43 -5042.57 1395.86 -38.7597 -605.759 606.997 
20859 1
15362100 7601.33 -4953.5 1410.5 20.5493 184.795 185.935 
20859.5 1
15362100 7625.86 -4867.29 1410.71 52.0675 183.045 190.307 
20860 1
15362100 7674.12 -4931.38 1415.88 91.9388 -122.075 152.823 
20860.5 1
15362100 7732.71 -5086.71 1407.29 112.455 -298.156 318.658 
20861 1
15362100 7725.14 -5001.86 1405.71 -15.2958 171.429 172.11 
20861.5 1
15362100 7765 -4870.43 1391.57 81.1754 267.675 279.713 
20862 1
15362100 7861.88 -4919 1393.5 195.312 -97.9263 218.487 
20862.5 1
15362100 7864.71 -5103 1400.43 5.46016 -353.846 353.888 
20863 1
15362100 7883.33 -4915.83 1416.67 39.615 398.227 400.193 
20863.5 1
15362100 7957.38 -4830.38 1471.25 148.083 170.917 226.144 
20864 1
15362100 7726.17 -4992.67 1508.33 -438.725 -307.954 536.018 
20864.5 1
15362100 7393 -4776.14 1509.43 -704.369 457.767 840.052 
20865 2
15374500 8387.67 -2924.33 1595.67 0 0 0 
15362100 7279 -4460 1509.43 -225.296 624.788 664.168 
20865.5 2
15374500 8448.71 -2704.14 1600.29 170.049 613.344 636.481 
15362100 7167.57 -4047.57 1487.57 -221.088 818.311 847.651 
20866 3
15374600 7633.33 -3189.67 1721.33 0 0 0 
15374500 8564.83 -2509.17 1616.67 229.032 384.568 447.603 
15362100 7062.33 -3520.67 1433.17 -207.57 1039.26 1059.79 
20866.5 3
15374600 7710.86 -2981.14 1703 202.942 545.874 582.378 
15374500 8506 -2223 1610.43 -118.616 576.949 589.016 
15362100 7073.71 -3089.43 1386.29 22.9455 869.432 869.734 
20867 3
15374600 7929.57 -2632.71 1771.14 420.604 670.055 791.127 
15374500 8290.14 -1904.57 1632.43 -415.11 612.363 739.8 
15362100 7130.29 -2662.43 1324.86 108.791 821.154 828.329 
20867.5 3
15374600 8098.83 -2333.67 1779 354.104 625.623 718.884 
15374500 8174.5 -1573.5 1650 -241.931 692.618 733.655 
15362100 7143.5 -2171.33 1272.33 27.6449 1027.4 1027.77 
20868 3
15374600 8342.57 -2024.29 1801 476.051 604.26 769.256 
15374500 8162.57 -1414.86 1620 -23.298 309.849 310.724 
15362100 7123.57 -1613.86 1295.86 -38.923 1088.82 1089.52 
20868.5 3
15374600 8648.5 -1762 1757.5 576.137 493.947 758.892 
15374500 8299.83 -1140.67 1616.17 258.497 516.366 577.455 
15362100 7207.17 -1102.67 1265.5 157.43 962.694 975.481 
20869 3
15374600 8848.33 -1481.5 1781.83 434.42 609.783 748.703 
15374500 8558.5 -778 1623.17 562.319 788.406 968.394 
15362100 7532.83 -691.833 1258.17 707.971 893.116 1139.68 
20869.5 3
15374600 9152 -1144.29 1737.43 580.625 644.769 867.671 
15374500 9016.86 -446.143 1625.14 876.4 634.526 1081.99 
15362100 7993.71 -445.714 1272.71 881.226 470.591 999.007 
20870 3
15374600 9257.83 -888.667 1679.83 212.517 513.291 555.546 
15374500 9254.83 -96.5 1601.5 477.864 702.094 849.288 
15362100 8437 -246 1298 890.132 401.033 976.3 
20870.5 3
15374600 9420 -647.5 1685.67 360.37 535.926 645.82 
15374500 9408.67 178.667 1564 341.852 611.481 700.551 
15362100 8828.17 -93.6667 1247.67 869.259 338.519 932.849 
20871 3
15374600 9584.14 -401.857 1630.29 332.273 497.253 598.052 
15374500 9497.57 428.714 1527 179.969 506.169 537.212 
15362100 9132.71 110 1213.43 616.493 412.281 741.646 
20871.5 2
15374600 9621.14 -244.714 1598 70.6107 299.891 308.092 
15362100 9381.57 339.286 1216.71 474.918 437.568 645.766 
20872 2
15374600 9372.17 -104.667 1557.67 -505.023 284.072 579.435 
15362100 9733.33 314.667 1261.83 713.513 -49.9372 715.258 
20872.5 1
15362100 9711.14 294 1257.43 -43.8547 -40.8432 59.9283 
