# Supplementary material for: Intrinsic group behaviour II: On the dependence of triad spatial dynamics on social and personal features; and on the effect of social interaction on small group dynamics
Source: PLoS One. 2019 Dec 3;14(12):e0225704. doi: 10.1371/journal.pone.0225704 (PMC6890182; doi:10.1371/journal.pone.0225704)
Supplement: S3 Data Set — (ZIP) [file pone.0225704.s003.zip › set_3_int/group_traj_triad_int/traj_3_0217_93.dat]

3 15315402 15314801 15315202 0 0 0 1 3 1 0 20 20 20 1823.4 1909.29 1743.97 
20508.5 1
15314801 -11677.9 8155.86 1644.14 0 0 0 
20509 1
15314801 -11473.6 7738 1584.43 398.218 -814.536 906.668 
20509.5 1
15314801 -10965.9 7509 1557.71 1017.46 -458.918 1116.17 
20510 1
15314801 -9913.5 7838.83 1404.33 2178.79 682.885 2283.3 
20510.5 1
15314801 -8929.71 7737.86 1605.43 1995.51 -204.82 2005.99 
20511 1
15314801 -8259.86 7690.14 1691.57 1367.06 -97.3761 1370.52 
20511.5 1
15314801 -7861.14 7633.43 1724.71 786.419 -111.862 794.335 
20512 2
15315202 -8824.75 6207.25 1629.75 0 0 0 
15314801 -7550.33 7499 1515.33 616.686 -266.723 671.895 
20512.5 2
15315202 -8544.86 6112.43 1767.57 701.486 -237.648 740.648 
15314801 -7189.14 7384.43 1654.57 749.358 -237.7 786.154 
20513 2
15315202 -8249.29 6013.57 1680.29 609.426 -203.829 642.609 
15314801 -7036.43 7249.29 1598.43 314.875 -278.645 420.463 
20513.5 2
15315202 -7749.86 5911.86 1493.86 985.066 -200.62 1005.29 
15314801 -6852.57 6753 1515.29 362.637 -978.867 1043.88 
20514 2
15315202 -6729.43 5899.29 1655.71 2032.73 -25.0427 2032.88 
15314801 -6250.43 6737.43 1435.57 1199.49 -31.0188 1199.89 
20514.5 3
15315402 -4763.5 6783.67 1499.17 0 0 0 
15315202 -5865.57 5756.86 1530.29 1714 -282.596 1737.14 
15314801 -5674.43 6404.29 1332.29 1142.86 -660.998 1320.24 
20515 3
15315402 -4173.57 6634 1579.43 1203.94 -305.442 1242.08 
15315202 -5281.14 5560.29 1465 1111.08 -373.71 1172.25 
15314801 -4725.71 6172 1440.43 1803.64 -441.608 1856.91 
20515.5 3
15315402 -3669.86 6546.14 1707 981.899 -171.261 996.723 
15315202 -4783.86 5466.29 1605.43 969.368 -183.236 986.534 
15314801 -4087.29 6072.14 1460.57 1244.5 -194.653 1259.63 
20516 3
15315402 -3239 6479.25 1780.12 817.566 -126.931 827.36 
15315202 -4289.25 5508 1652.88 938.533 79.1542 941.865 
15314801 -3688 5964.12 1543.62 757.658 -204.967 784.893 
20516.5 3
15315402 -2787.11 6256.78 1761.11 935.588 -460.605 1042.82 
15315202 -3698.11 5399.56 1775.89 1223.89 -224.523 1244.31 
15314801 -3272.67 5817.89 1649.67 859.903 -302.766 911.648 
20517 3
15315402 -2268.78 6129.33 1722.22 1062.16 -261.157 1093.79 
15315202 -3097.44 5257.67 1787.78 1230.87 -290.756 1264.75 
15314801 -2747.89 5757.78 1666.89 1075.36 -123.179 1082.4 
20517.5 3
15315402 -1831.29 6067.14 1746.71 917.174 -130.378 926.395 
15315202 -2648.14 5197.57 1788.57 941.932 -125.986 950.32 
15314801 -2281.29 5653.29 1680.71 978.204 -219.061 1002.43 
20518 3
15315402 -1307.75 5847.75 1803.25 1012.64 -424.358 1097.96 
15315202 -2173.25 4967.88 1824.88 918.555 -444.287 1020.36 
15314801 -1813.5 5548.5 1726.88 904.808 -202.68 927.231 
20518.5 3
15315402 -828.5 5659.67 1836 962.349 -377.677 1033.81 
15315202 -1810.17 4825.67 1900.17 729.083 -285.559 783.011 
15314801 -1292.5 5316.33 1734 1046.18 -466.198 1145.36 
20519 3
15315402 -379.857 5544 1813 940.551 -242.488 971.307 
15315202 -1408.71 4557.71 1952.71 841.619 -561.745 1011.87 
15314801 -776.714 5111.29 1735.71 1081.31 -429.869 1163.62 
20519.5 3
15315402 127.375 5310.62 1842.75 988.757 -454.922 1088.39 
15315202 -1067.62 4132.75 1909.75 664.891 -828.39 1062.22 
15314801 -432.875 4874.12 1738.25 670.252 -462.302 814.224 
20520 3
15315402 491.714 5065.57 1840.43 725.775 -488.155 874.668 
15315202 -664.143 3907.43 1910.57 803.749 -448.847 920.585 
15314801 42.7143 4549.14 1811.57 947.389 -647.375 1147.45 
20520.5 3
15315402 1006.71 4803 1866.43 996.132 -507.875 1118.13 
15315202 -108.286 3470 1901.86 1075.16 -846.09 1368.15 
15314801 525 4278.29 1804 932.854 -523.902 1069.9 
20521 3
15315402 1505.5 4438.67 1833.33 1028.42 -751.203 1273.56 
15315202 393.667 3057.83 1892.83 1034.95 -849.828 1339.16 
15314801 1048.83 3956.83 1740 1080.07 -662.788 1267.22 
20521.5 3
15315402 1876.43 4027.86 1843 706.531 -782.494 1054.27 
15315202 908.429 2783.57 1886.57 980.499 -522.404 1110.98 
15314801 1494 3538.43 1698.86 847.937 -796.961 1163.68 
20522 3
15315402 2280.29 3763.14 1801 802.897 -526.271 960.002 
15315202 1244.14 2478.57 1912 667.424 -606.362 901.737 
15314801 1828.57 3321.43 1740.43 665.152 -431.412 792.807 
20522.5 3
15315402 2728.86 3345.14 1807.29 888.26 -827.723 1214.14 
15315202 1650 2130.29 1881.86 803.678 -689.675 1059.03 
15314801 2242.57 2960.29 1697 819.802 -715.134 1087.88 
20523 3
15315402 3141.67 2999.67 1773.83 867.247 -725.79 1130.88 
15315202 1962.33 1873.33 1836 656.162 -539.816 849.677 
15314801 2552.83 2667.17 1692.67 651.811 -615.796 896.695 
20523.5 3
15315402 3499.43 2700.86 1738.43 742.245 -619.937 967.083 
15315202 2434.14 1602.57 1798.29 978.858 -561.747 1128.59 
15314801 2899.29 2432.71 1696 718.781 -486.416 867.898 
20524 3
15315402 3947.33 2512.17 1734.33 917.838 -386.661 995.958 
15315202 2930.83 1255.17 1813 1017.81 -711.895 1242.07 
15314801 3332.17 2109 1699.5 887.051 -663.349 1107.65 
20524.5 3
15315402 4406 2252.86 1728.71 892.348 -504.493 1025.08 
15315202 3367.29 818.429 1905.14 849.129 -849.685 1201.24 
15314801 3861.14 1761 1668 1029.14 -677.043 1231.87 
20525 3
15315402 4782.17 2071 1716.83 712.437 -344.426 791.325 
15315202 3658.67 391 1895.83 551.858 -809.524 979.733 
15314801 4356.33 1384 1651.17 937.861 -714.015 1178.73 
20525.5 3
15315402 5178.14 1721.86 1729.14 806.469 -711.085 1075.19 
15315202 3957.86 -121.286 1929.71 609.349 -1043.35 1208.26 
15314801 4845.29 1134.86 1653.57 995.83 -507.419 1117.65 
20526 3
15315402 5665.33 1226.33 1761.5 922.709 -938.492 1316.12 
15315202 4174.83 -600.333 1932.83 410.94 -907.287 996.013 
15314801 5117 890.333 1658 514.61 -463.113 692.313 
20526.5 3
15315402 6045.4 827.4 1746.8 863.788 -906.667 1252.27 
15315202 4497 -910.8 1946.4 732.197 -705.606 1016.85 
15314801 5515.8 492.6 1643.8 906.364 -903.939 1280.08 
20527 3
15315402 6359 420.429 1745.71 600.766 -779.639 984.254 
15315202 4934.43 -1193.86 1938.14 837.986 -542.255 998.129 
15314801 5962.14 38.8571 1661 855.063 -869.239 1219.31 
20527.5 3
15315402 6735.17 88.8333 1740.5 733.268 -646.384 977.494 
15315202 5364.5 -1409 1916.83 838.346 -419.382 937.393 
15314801 6363.83 -333.833 1655.33 783.022 -726.492 1068.14 
20528 3
15315402 7130.17 -248.5 1754.17 816.116 -696.97 1073.22 
15315202 5866.67 -1562.33 1913 1037.53 -316.804 1084.82 
15314801 6679.83 -685 1648.33 652.893 -725.551 976.06 
20528.5 3
15315402 7590.57 -680 1794.43 935.782 -877.033 1282.53 
15315202 6395.86 -1852.29 1932.43 1075.59 -589.334 1226.46 
15314801 7017.29 -1008.71 1668.71 685.879 -657.956 950.44 
20529 3
15315402 7863 -1160.33 1838.17 531.05 -936.322 1076.44 
15315202 6733.67 -2144.5 1880.33 658.498 -569.618 870.681 
15314801 7418.17 -1541.83 1683.5 781.444 -1039.22 1300.24 
20529.5 3
15315402 8194.33 -1315.83 1820.17 714.08 -335.129 788.811 
15315202 7130.67 -2414.33 1850.33 855.603 -581.537 1034.53 
15314801 7696.67 -1730.17 1667.33 600.216 -405.891 724.573 
20530 3
15315402 8543.86 -1522.43 1827.57 669.586 -395.776 777.807 
15315202 7622.29 -2605.86 1849 941.799 -366.904 1010.74 
15314801 7939.86 -1936.57 1686.29 465.882 -395.411 611.062 
20530.5 3
15315402 8895.5 -1683 1783.67 680.16 -310.583 747.716 
15315202 7940.83 -2784.67 1837.83 616.146 -345.86 706.58 
15314801 8297.33 -2190.17 1675 691.443 -490.513 847.76 
20531 3
15315402 9285.14 -2002.14 1847 779.286 -638.286 1007.32 
15315202 8245.71 -3047.29 1851.86 609.762 -525.238 804.789 
15314801 8619.14 -2467 1685.86 643.619 -553.667 848.995 
20531.5 3
15315402 9612.83 -2226 1850 652.77 -445.931 790.546 
15315202 8474.67 -3221 1867 456.08 -346.044 572.5 
15314801 9011.67 -2691.83 1695 781.92 -447.875 901.105 
20532 3
15315402 9900.5 -2414.33 1828.33 606.892 -397.328 725.387 
15315202 8727.83 -3348.17 1852.33 534.107 -268.284 597.701 
15314801 9310.33 -2916.83 1713.67 630.098 -474.684 788.891 
20532.5 3
15315402 10222 -2771.33 1802.5 643 -714 960.856 
15315202 9090 -3557.33 1870 724.333 -418.333 836.458 
15314801 9594.5 -3077.33 1714.5 568.333 -321 652.72 
20533 3
15315402 10533.9 -2973.71 1802.43 599.725 -389.194 714.942 
15315202 9454.43 -3741.14 1823 700.824 -353.48 784.922 
15314801 9937.43 -3346.86 1723.86 659.478 -518.315 838.786 
20533.5 3
15315402 10783.7 -3218.5 1740.5 482.258 -472.559 675.192 
15315202 9811.83 -4017.67 1779.17 689.971 -533.83 872.372 
15314801 10280 -3617.17 1702.67 661.335 -521.833 842.421 
20534 3
15315402 11121.2 -3491.83 1709.67 716.561 -580.326 922.083 
15315202 10040 -4238.83 1753 484.43 -469.568 674.661 
15314801 10577.8 -3831 1652.83 632.343 -453.999 778.442 
20534.5 3
15315402 11517.7 -3775.86 1708.57 780.606 -559.102 960.177 
15315202 10308.3 -4628.71 1812.71 528.121 -767.482 931.634 
15314801 10960.7 -4170.14 1629.71 753.703 -667.604 1006.86 
20535 3
15315402 11919.2 -4228.17 1719.33 806.129 -908.252 1214.4 
15315202 10570 -5026.67 1790 525.531 -799.101 956.423 
15314801 11243.5 -4606.33 1624.67 567.843 -875.884 1043.85 
20535.5 3
15315402 12185 -4549.17 1777 553.819 -668.75 868.299 
15315202 10902.8 -5328 1805.83 693.403 -627.778 935.367 
15314801 11568.5 -4873 1647.67 677.083 -555.556 875.833 
20536 3
15315402 12522.5 -4941.33 1794.33 675 -784.333 1034.8 
15315202 11253.2 -5627 1818.83 700.667 -598 921.161 
15314801 11960 -5206.5 1640.33 783 -667 1028.58 
20536.5 3
15315402 12979.3 -5422.14 1769.14 841.226 -885.469 1221.36 
15315202 11647.7 -6038.14 1811.86 726.607 -757.169 1049.41 
15314801 12383.7 -5746 1669.29 780.321 -993.554 1263.35 
20537 3
15315402 13329.4 -5736.6 1777.2 720.4 -647.031 968.31 
15315202 12092.2 -6356.4 1848.8 914.58 -654.85 1124.85 
15314801 12725.2 -6041 1708.6 702.646 -606.996 928.523 
20537.5 3
15315402 13596.6 -6068.29 1812.29 534.343 -663.371 851.812 
15315202 12475.3 -6620.14 1874.86 766.171 -527.486 930.193 
15314801 13088 -6327.71 1737 725.6 -573.429 924.833 
20538 3
15315402 13916 -6375.17 1790.17 626.331 -601.727 868.542 
15315202 12792.7 -6899.33 1871.17 622.316 -547.432 828.83 
15314801 13406.2 -6572.5 1715.83 623.856 -479.972 787.127 
20538.5 3
15315402 14239.1 -6601 1752.86 664.903 -464.678 811.185 
15315202 13058.9 -7130.57 1856.43 547.717 -475.799 725.519 
15314801 13692.3 -6881.43 1693.14 588.722 -635.655 866.402 
20539 3
15315402 14587.8 -6948.17 1733.67 691.846 -688.823 976.283 
15315202 13353.2 -7415.67 1863.17 583.947 -565.665 813.002 
15314801 14023.2 -7139.67 1668.5 656.51 -512.377 832.788 
20539.5 3
15315402 14955.3 -7337.29 1788.43 742.328 -786.099 1081.2 
15315202 13686.7 -7561 1862.43 673.834 -293.603 735.02 
15314801 14356.4 -7438.71 1646.43 673.256 -604.137 904.575 
20540 3
15315402 15369.2 -7859.5 1738.67 817.947 -1032.04 1316.87 
15315202 14042.8 -7711 1881.5 703.793 -296.443 763.677 
15314801 14742.8 -7817 1642.67 763.646 -747.6 1068.67 
20540.5 3
15315402 15649.3 -8128 1778.83 574.112 -550.205 795.192 
15315202 14355.5 -7840 1869.67 640.71 -264.344 693.1 
15314801 15079 -8178.17 1656 688.866 -740.096 1011.08 
20541 3
15315402 15961.9 -8454.57 1826.86 606.842 -634.119 877.704 
15315202 14681.1 -8041.57 1849.57 632.316 -391.401 743.652 
15314801 15375.6 -8492.57 1700.57 575.867 -610.495 839.242 
20541.5 3
15315402 16287.2 -8715.17 1814.83 637.862 -510.971 817.288 
15315202 14991.5 -8376.67 1818.67 608.543 -657.049 895.566 
15314801 15621.5 -8803.67 1723.17 482.213 -609.991 777.572 
20542 3
15315402 16561 -9040.67 1812.33 580.155 -689.619 901.196 
15315202 15211 -8672.83 1858.33 465.042 -627.472 781.015 
15314801 15883.2 -9206 1759.33 554.379 -852.401 1016.82 
20542.5 3
15315402 16867.7 -9323.71 1813.14 582.001 -537.092 791.955 
15315202 15444.4 -9148.86 1910.29 442.938 -903.271 1006.03 
15314801 16168.1 -9651.14 1773.43 540.752 -844.673 1002.94 
20543 3
15315402 17256.7 -9674.83 1807.67 752.326 -679.147 1013.53 
15315202 15727.2 -9642.5 1933.33 546.882 -954.822 1100.35 
15314801 16458.8 -10043.2 1762 562.264 -758.267 943.986 
20543.5 3
15315402 17514.5 -10024.5 1803.67 555.675 -753.592 936.31 
15315202 16033 -10185.5 1907 659.124 -1170.26 1343.11 
15314801 16784.8 -10290.8 1727 702.586 -533.764 882.344 
20544 3
15315402 17868.6 -10407.7 1833.86 680.907 -736.951 1003.36 
15315202 16316.9 -10577.9 1879.43 545.879 -754.533 931.292 
15314801 17122.4 -10579.3 1764.86 649.222 -554.716 853.931 
20544.5 3
15315402 18197.7 -10772.7 1808.67 655.568 -726.997 978.925 
15315202 16615 -11020.5 1866.33 593.91 -881.759 1063.12 
15314801 17404.7 -10858 1760.17 562.227 -555.208 790.161 
20545 3
15315402 18560.8 -11056.3 1773.67 764.561 -597.193 970.151 
15315202 17021.3 -11537.8 1878 855.439 -1089.12 1384.91 
15314801 17694.7 -11104.8 1726.33 610.526 -519.649 801.734 
20545.5 3
15315402 18749.7 -11413.3 1746.14 379.279 -716.772 810.934 
15315202 17516.7 -11926.3 1899.14 994.741 -780.025 1264.1 
15314801 18057.4 -11463.1 1739.57 728.438 -719.497 1023.86 
20546 3
15315402 19342.3 -11587.5 1825.5 1120.26 -329.328 1167.67 
15315202 18092.2 -12319.7 1835.5 1087.81 -743.631 1317.7 
15314801 18665.2 -11730.5 1726.5 1148.84 -505.401 1255.1 
20546.5 3
15315402 19704.3 -11819.1 1826.14 743.229 -475.653 882.403 
15315202 18541.9 -12605.6 1835.71 923.389 -587.073 1094.21 
15314801 19159.9 -12072.1 1704.86 1015.79 -701.525 1234.49 
20547 3
15315402 20000.5 -11969 1795 584.249 -295.576 654.761 
15315202 18877.8 -12892.3 1815 662.675 -565.605 871.233 
15314801 19533.7 -12377.2 1686 737.297 -601.625 951.609 
20547.5 3
15315402 20299 -12193.3 1807.14 611.68 -459.602 765.106 
15315202 19224.4 -13119.6 1793.43 710.236 -465.652 849.274 
15314801 19810.6 -12609 1669.86 567.428 -475.068 740.043 
20548 3
15315402 20604.5 -12501.3 1802.67 596.68 -601.656 847.358 
15315202 19564.5 -13361.3 1833.17 664.202 -472.191 814.941 
15314801 20128 -12926 1665 619.978 -619.141 876.189 
20548.5 3
15315402 20923 -12766.2 1856.17 682.013 -567.095 886.983 
15315202 19847.2 -13623.3 1879.67 605.282 -561.028 825.299 
15314801 20456.3 -13172.7 1674.83 703.069 -528.194 879.372 
20549 3
15315402 21242.4 -13068.7 1820.29 627.561 -594.396 864.372 
15315202 20203.1 -13839.6 1847.43 699.364 -424.829 818.285 
15314801 20784.7 -13493.7 1714.29 645.149 -630.742 902.249 
20549.5 3
15315402 21557.2 -13334.2 1797.83 611.142 -515.442 799.484 
15315202 20580.3 -14123.7 1832 732.409 -551.641 916.914 
15314801 21081.5 -13680.7 1762.5 576.283 -363.014 681.088 
20550 3
15315402 21819.3 -13595.7 1811.83 550.77 -549.37 777.917 
15315202 20875.8 -14385.5 1815.83 620.798 -550.07 829.438 
15314801 21375.3 -13892.2 1746 617.297 -444.328 760.58 
20550.5 3
15315402 22040.9 -13790.1 1800 448.429 -393.676 596.716 
15315202 21134 -14688.3 1787.71 522.605 -612.927 805.478 
15314801 21624.3 -14101.4 1711.14 503.952 -423.607 658.339 
20551 3
15315402 22289.8 -13929.2 1775.83 483.449 -269.949 553.711 
15315202 21437.7 -14949.3 1779 589.644 -506.889 777.571 
15314801 21921.5 -14302.3 1665.33 577.115 -390.106 696.595 
20551.5 3
15315402 22565.9 -14020.7 1772.14 550.946 -182.73 580.458 
15315202 21773.1 -15096.7 1736 669.613 -294.174 731.382 
15314801 22167.4 -14400.7 1633.29 490.875 -196.369 528.696 
20552 3
15315402 23017.6 -14184.4 1741 857.143 -310.653 911.701 
15315202 22195.9 -15231.3 1682.43 802.114 -255.354 841.78 
15314801 22512.1 -14515.7 1579.29 654.107 -218.216 689.546 
20552.5 3
15315402 23488.1 -14296.3 1735.71 931.825 -221.499 957.789 
15315202 22529.7 -15287.6 1737.86 661.103 -111.457 670.433 
15314801 22872.1 -14688.4 1543 712.871 -342.008 790.668 
20553 3
15315402 23957.8 -14442.7 1777 935.638 -291.596 980.024 
15315202 22817.7 -15242.5 1840.17 573.61 89.7837 580.594 
15314801 23271.8 -14811.2 1623.67 796.196 -244.498 832.891 
20553.5 3
15315402 24276.2 -14504.7 1778.67 704.277 -137.168 717.511 
15315202 23119.5 -15344.5 1815.67 667.773 -225.664 704.872 
15314801 23574 -14935.8 1644.67 668.51 -275.811 723.172 
20554 3
15315402 24599 -14661 1786.43 650.874 -315.188 723.174 
15315202 23412.6 -15527.1 1780.86 590.87 -368.232 696.22 
15314801 23847.1 -14959.3 1651.43 550.691 -47.283 552.717 
20554.5 3
15315402 24899.3 -14817.7 1755.57 571.973 -298.503 645.18 
15315202 23767.1 -15524 1868 675.374 5.98639 675.401 
15314801 24166.6 -15102.4 1659.86 608.435 -272.653 666.733 
20555 3
15315402 25154.3 -14888.1 1750.86 493.23 -136.225 511.697 
15315202 24072.7 -15678.4 1819.57 591.047 -298.701 662.238 
15314801 24468.1 -15196 1650.14 583.31 -180.989 610.744 
20555.5 3
15315402 25386.8 -14816 1796.33 475.558 147.531 497.916 
15315202 24308.8 -15889.2 1858.5 482.861 -430.957 647.209 
15314801 24777.7 -15322.2 1664.83 632.973 -258.01 683.538 
20556 3
15315402 25610 -14875.7 1713.43 431.657 -115.502 446.843 
15315202 24596.3 -16155.4 1836.43 556.001 -515.013 757.876 
15314801 25098.9 -15480.3 1659.14 621.258 -305.84 692.459 
20556.5 3
15315402 25826.8 -14959.7 1718.17 425.999 -164.936 456.814 
15315202 24946 -16328.7 1807 687.061 -340.35 766.741 
15314801 25398 -15692.2 1621.67 587.707 -416.269 720.194 
20557 3
15315402 25940 -15182.7 1685.57 239.253 -471.559 528.782 
15315202 25225 -16429.4 1822.29 589.852 -213.027 627.141 
15314801 25767.4 -15807.7 1661.71 781.033 -244.287 818.345 
20557.5 3
15315402 26068.2 -15422 1697.67 255.822 -477.616 541.814 
15315202 25534 -16576.2 1796.83 616.766 -292.89 682.778 
15314801 26083.3 -16073.2 1604.33 630.548 -529.845 823.606 
20558 3
15315402 26197.7 -15720 1788.14 252.529 -580.897 633.413 
15315202 25902.9 -16662.1 1813.14 719.02 -167.595 738.294 
15314801 26488.9 -16287.3 1595.57 790.495 -417.386 893.92 
20558.5 3
15315402 26524 -15917.8 1780.33 675.54 -409.593 790.013 
15315202 26238.7 -16722.3 1771.67 695.258 -124.618 706.338 
15314801 26874.7 -16405.3 1616.83 798.777 -244.405 835.332 
20559 3
15315402 26873.4 -16017.4 1720 720.471 -205.351 749.165 
15315202 26620.9 -16849.3 1786.57 788.022 -261.757 830.358 
15314801 27344.7 -16531.7 1676.71 969.17 -260.579 1003.59 
20559.5 3
15315402 27428.7 -16130.7 1734 1073.96 -219.029 1096.07 
15315202 27121.2 -17050.5 1808.67 967.717 -389.196 1043.05 
15314801 27789 -16595.7 1730.67 859.353 -123.699 868.211 
20560 3
15315402 28010.3 -16106.7 1758.29 1154.01 47.5246 1154.98 
15315202 27684.6 -17233.6 1861.57 1117.87 -363.237 1175.4 
15314801 28215.1 -16719.7 1760 845.522 -246.126 880.616 
20560.5 3
15315402 28497 -16190 1869.71 967.623 -165.578 981.687 
15315202 28189.3 -17369.7 1878.29 1003.41 -270.662 1039.27 
15314801 28682.6 -16780.6 1736.43 929.281 -120.988 937.124 
20561 3
15315402 29038.3 -16247.9 1850.86 1109.19 -118.56 1115.51 
15315202 28558.7 -17522.9 1838.14 757.026 -313.817 819.493 
15314801 29073.9 -16901.6 1700.14 801.815 -247.951 839.278 
20561.5 3
15315402 29558.7 -16357.6 1811.57 1051.37 -221.645 1074.48 
15315202 29050 -17696.9 1816.14 992.496 -351.515 1052.91 
15314801 29436.7 -17064.7 1679.57 733.045 -329.582 803.728 
20562 3
15315402 30041.4 -16483.9 1821.14 955.87 -250.071 988.04 
15315202 29505 -17921.9 1766.43 900.99 -445.545 1005.13 
15314801 29911 -17267.9 1640.71 939.18 -402.263 1021.7 
20562.5 3
15315402 30512.9 -16694.1 1765.57 922.561 -411.518 1010.18 
15315202 30035 -18084.3 1750.29 1037.18 -317.864 1084.8 
15314801 30403.6 -17255 1610.43 963.936 25.1607 964.265 
20563 3
15315402 31000.1 -16914 1709 957.339 -431.939 1050.27 
15315202 30513 -18251 1706.43 939.096 -327.533 994.575 
15314801 30899.1 -17449.3 1548.71 973.618 -381.701 1045.77 
20563.5 3
15315402 31492.7 -17073.7 1626.57 991.089 -321.357 1041.89 
15315202 30989.4 -18405.6 1638.29 958.609 -311.009 1007.8 
15314801 31490.4 -17737.6 1765.57 1189.71 -580.052 1323.58 
20564 3
15315402 32093.4 -17138.7 1606.71 1187.18 -128.458 1194.11 
15315202 31665.4 -18634.7 1582 1335.97 -452.851 1410.63 
15314801 31906 -17985.9 1729.71 821.287 -490.683 956.704 
20564.5 3
15315402 32668 -17502.7 1710.5 1179.82 -747.335 1396.6 
15315202 32075.2 -18840 1665.5 841.351 -421.531 941.042 
15314801 32430.2 -18195.5 1654 1076.32 -430.478 1159.21 
20565 3
15315402 33226.7 -17701.3 1756.57 1181.21 -419.913 1253.63 
15315202 32710.9 -19106.7 1852.43 1343.95 -563.878 1457.45 
15314801 32911 -18400.1 1671 1016.56 -432.649 1104.8 
20565.5 3
15315402 33781.4 -17839.1 1743.86 1064.71 -264.601 1097.1 
15315202 33078 -19251 1871.57 704.689 -276.94 757.154 
15314801 33433.1 -18532.3 1673.14 1002.19 -253.633 1033.79 
20566 3
15315402 34167 -18019 1758.5 757.508 -353.354 835.869 
15315202 33483.8 -19366.8 1870.33 797.315 -227.57 829.156 
15314801 33898 -18654.8 1657.17 913.275 -240.762 944.478 
20566.5 3
15315402 34554.3 -18164.2 1784.5 779.343 -292.086 832.28 
15315202 33913.2 -19477.2 1846.17 863.85 -221.999 891.919 
15314801 34343 -18809.7 1676.17 895.372 -311.536 948.022 
20567 3
15315402 35016.4 -18366.7 1780.57 944.98 -414.208 1031.77 
15315202 34316.7 -19640.9 1884.14 825.251 -334.745 890.558 
15314801 34671 -18946.3 1702.71 670.757 -279.385 726.616 
20567.5 3
15315402 35394.7 -18484 1741.71 755.061 -234.103 790.52 
15315202 34724.6 -19811.3 1913.14 814.086 -340.177 882.302 
15314801 35080.9 -19148.1 1705.71 818.078 -402.908 911.914 
20568 3
15315402 35747.1 -18657 1748.29 731.18 -358.921 814.523 
15315202 35107.3 -19917.6 1913.57 794.013 -220.51 824.064 
15314801 35488.9 -19187 1683.86 846.473 -80.6165 850.303 
20568.5 3
15315402 36228.9 -18791.4 1771.43 940.848 -262.556 976.796 
15315202 35600.3 -20112.9 1829.71 962.891 -381.417 1035.68 
15314801 35892.1 -19433.7 1692.71 787.667 -481.864 923.37 
20569 3
15315402 36734 -18969 1727.71 1039.39 -365.373 1101.74 
15315202 36150.7 -20333.6 1775.71 1132.57 -454.145 1220.23 
15314801 36308.4 -19556.9 1661.86 856.555 -253.38 893.246 
20569.5 3
15315402 37266.9 -19086 1728.86 1074.31 -235.887 1099.9 
15315202 36578.1 -20569.4 1830 861.751 -475.518 984.242 
15314801 36845.1 -19647.4 1694.71 1082.09 -182.604 1097.38 
20570 3
15315402 37745.9 -19334.9 1810.75 903.807 -469.575 1018.51 
15315202 37082.9 -20643.5 1924.62 952.325 -139.757 962.525 
15314801 37367.1 -19774 1755.75 984.872 -238.814 1013.41 
20570.5 3
15315402 38219.1 -19527.3 1815.57 918.967 -373.613 992.011 
15315202 37600.6 -20768.6 1975.29 1005.24 -242.857 1034.16 
15314801 37775 -20037.9 1780.86 791.99 -512.344 943.263 
20571 3
15315402 38618.7 -19751.9 1858.71 863.005 -485.035 989.968 
15315202 38052.6 -20892.3 1986.14 976.242 -267.201 1012.15 
15314801 38129 -20254 1802.43 764.579 -466.831 895.83 
20571.5 3
15315402 39055.4 -19846.9 1857.71 880.472 -191.532 901.064 
15315202 38428.3 -21015.6 2022.43 757.488 -248.56 797.227 
15314801 38485.3 -20390.4 1809.14 718.318 -275.058 769.18 
20572 3
15315402 39437 -19996 1782.12 742.357 -290.161 797.049 
15315202 38801.1 -21215 2044.25 725.368 -387.993 822.617 
15314801 38975.1 -20542 1768.88 952.995 -294.886 997.575 
20572.5 3
15315402 39892.4 -20216.6 1711.43 865.834 -419.337 962.035 
15315202 39279.6 -21350.7 1996.57 909.594 -258.012 945.479 
15314801 39423.7 -20718.3 1779.29 852.831 -335.144 916.32 
20573 3
15315402 40462.1 -20491.6 1686.43 1155.61 -557.809 1283.19 
15315202 39600.4 -21418 1961.43 650.826 -136.482 664.982 
15314801 39816.9 -20886.3 1721.71 797.45 -340.771 867.209 
20573.5 3
15315402 40996.9 -20744.4 1751.43 1111.67 -525.691 1229.7 
15315202 39921.7 -21548.6 1895.14 667.954 -271.458 721.007 
15314801 40311.4 -21155.4 1676.71 1028.22 -559.549 1170.61 
20574 3
15315402 41214.6 -20660.3 1657.43 439.827 169.986 471.532 
15315202 40271.4 -21597.3 1862.86 706.494 -98.4127 713.315 
15314801 41025.9 -21438.3 1673.29 1443.29 -571.429 1552.29 
20574.5 3
15315402 41495.4 -20685 1611.14 547.48 -48.176 549.595 
15315202 40661.7 -21632.4 1854.14 760.791 -68.5046 763.869 
15314801 41532.6 -21624 1702.57 987.747 -362.016 1052 
20575 3
15315402 42023.3 -20838 1633.14 1066.38 -309.091 1110.27 
15315202 41100.9 -21776.4 1849.86 887.157 -290.909 933.636 
15314801 41828.9 -21685.7 1766.57 598.557 -124.675 611.404 
20575.5 3
15315402 42471.5 -20984 1630 916.594 -298.569 963.995 
15315202 41603.8 -22000.3 1852.67 1028.58 -457.883 1125.89 
15314801 42228 -21762.5 1750 816.243 -157.026 831.21 
20576 3
15315402 42914.5 -21353.1 1697.25 873.767 -728.057 1137.34 
15315202 42215 -22432.5 1874.88 1205.46 -852.4 1476.38 
15314801 42642.9 -21863.4 1729.88 818.294 -198.964 842.135 
20576.5 3
15315402 43678.2 -21702.4 1755.89 1521.36 -695.855 1672.95 
15315202 42894 -22802.1 1907.89 1352.59 -736.277 1540 
15314801 43196.2 -22039 1712 1102.29 -349.851 1156.47 
20577 3
15315402 44198.6 -21815.5 1777.12 1038.73 -225.66 1062.96 
15315202 43485.5 -22915.1 1899.38 1180.64 -225.577 1202 
15314801 43772 -22212.5 1664.12 1149.26 -346.307 1200.3 
20577.5 3
15315402 44705.5 -21840.2 1772.5 1042.95 -50.9259 1044.2 
15315202 43896.8 -22950.1 1892.75 846.193 -72.0165 849.252 
15314801 44248.5 -22325.6 1716 980.453 -232.767 1007.7 
20578 3
15315402 45190.3 -21876.1 1813.14 1009.97 -74.7768 1012.73 
15315202 44418.4 -22966.3 1888.86 1086.83 -33.6682 1087.35 
15314801 44761.1 -22452.6 1729.71 1068.01 -264.472 1100.26 
20578.5 3
15315402 45602.3 -22062.4 1841.71 795.367 -359.625 872.891 
15315202 44855.9 -23019.6 1904.29 844.457 -102.868 850.699 
15314801 45064.9 -22448 1721.57 586.321 8.82515 586.387 
20579 3
15315402 46015.7 -22293.3 1818.86 805.904 -450.014 923.035 
15315202 45201.1 -23065 1898.57 673.072 -88.5547 678.872 
15314801 45458.6 -22493.1 1739.14 767.474 -87.9978 772.503 
20579.5 3
15315402 46419 -22429 1827.57 800.17 -269.274 844.263 
15315202 45594.7 -23165 1924.43 780.896 -198.413 805.708 
15314801 45836.4 -22577 1740.29 749.717 -166.383 767.957 
20580 3
15315402 46775.9 -22546.7 1833.43 741.907 -244.728 781.228 
15315202 45970 -23233.9 1965.14 780.22 -143.154 793.244 
15314801 46149.4 -22711.4 1751.14 650.728 -279.477 708.205 
20580.5 3
15315402 47098.5 -22764.8 1835.38 603.071 -407.543 727.864 
15315202 46275.9 -23291.5 1986.25 571.729 -107.744 581.793 
15314801 46461.4 -22790.1 1770.62 583.077 -147.096 601.346 
20581 3
15315402 47294.7 -23167 1828.33 401.159 -822.597 915.202 
15315202 46538.7 -23473.7 1977 537.406 -372.529 653.899 
15314801 46748.3 -23010.7 1785.83 586.827 -451.005 740.116 
20581.5 3
15315402 47349.1 -23174.9 1818.29 116.154 -16.753 117.356 
15315202 46698 -23729.3 1947.71 339.73 -545.03 642.241 
15314801 46875.3 -23286.9 1804.71 270.687 -588.892 648.125 
20582 3
15315402 47373.9 -23312.5 1818 45.8003 -254.894 258.976 
15315202 46869.9 -24022.6 1903.25 318.287 -543.221 629.6 
15314801 46854 -23502.4 1840.12 -39.418 -399.107 401.049 
20582.5 3
15315402 47309.7 -23606.5 1817.33 -123.478 -565.385 578.711 
15315202 47050.3 -24336 1926.17 347.035 -602.644 695.423 
15314801 46596.7 -24164.5 1855.67 -494.872 -1273.32 1366.1 
20583 3
15315402 47086 -24081.4 1815.86 -449.13 -953.672 1054.14 
15315202 47188.3 -24662.7 1930.43 277.013 -656.053 712.139 
15314801 46794.7 -24903.9 1843.86 397.686 -1484.65 1536.99 
20583.5 3
15315402 47168 -24202.4 1814 168.724 -248.971 300.757 
15315202 47279.1 -24857.3 1924.86 186.949 -400.353 441.851 
15314801 46793.9 -25008.6 1839.43 -1.76367 -215.461 215.469 
20584 2
15315402 47150.3 -24091.3 1812.29 -36.7516 230.587 233.497 
15315202 47377.6 -25090 1925 204.209 -482.81 524.22 
20584.5 1
15315402 47110.9 -24131.4 1810.57 -82.1429 -83.631 117.225 
20585 1
15315402 46720.8 -24158 1780.5 -758.963 -51.6954 760.722 
20585.5 1
15315402 46350.6 -24154.7 1751.71 -699.77 6.21118 699.798 
20586 1
15315402 45918 -24005.6 1709 -914.527 315.313 967.358 
20586.5 1
15315402 45429.4 -23553 1675 -943.292 873.69 1285.74 
20587 1
15315402 45019.3 -23317.2 1658.17 -818.446 470.725 944.159 
20587.5 1
15315402 44683.9 -23133 1633.57 -684.645 375.85 781.027 
20588 1
15315402 44279.4 -23046.6 1592.14 -827.052 176.746 845.727 
20588.5 1
15315402 43950.4 -23026.3 1606.29 -681.159 41.9994 682.453 
20589 1
15315402 43614.7 -22961.4 1578.71 -662.158 127.923 674.402 
20589.5 1
15315402 43191.6 -23009.9 1589.14 -834.601 -95.5199 840.05 
20590 1
15315402 42736.1 -23087.3 1599.14 -877.512 -149.188 890.103 
20590.5 1
15315402 42318.7 -23099 1604.17 -864.34 -24.2532 864.68 
20591 1
15315402 41808.4 -23035.4 1604.14 -1076.45 134.117 1084.77 
20591.5 1
15315402 41409.7 -22850.3 1592.29 -783.329 363.738 863.66 
20592 1
15315402 41109 -22660 1615.57 -606.279 383.641 717.464 
20592.5 1
15315402 40679.9 -22439.3 1617.57 -853.167 438.796 959.393 
20593 1
15315402 40205.7 -22133.4 1641.14 -915.334 590.458 1089.25 
20593.5 1
15315402 39817.9 -21920.1 1681.25 -745.845 410.199 851.204 
20594 1
15315402 39446.7 -21464.4 1720.86 -722.103 886.569 1143.43 
20594.5 1
15315402 39153 -21021.9 1761.86 -599.417 903.207 1084.01 
20595 1
15315402 38831.3 -20719.3 1771.57 -655.223 616.235 899.479 
20595.5 1
15315402 38457.6 -20546.4 1791.57 -748.926 346.407 825.16 
20596 1
15315402 37998 -20469.6 1783.86 -915.481 153.102 928.195 
20596.5 1
15315402 37549.2 -20410.8 1766 -914.121 119.63 921.915 
20597 1
15315402 37007.3 -20581.7 1741.29 -1083.76 -341.762 1136.37 
20597.5 1
15315402 36496.4 -20654.4 1685.14 -1023.76 -145.72 1034.08 
20598 1
15315402 36100.7 -20587 1647.71 -775.91 132.213 787.094 
20598.5 1
15315402 35592.3 -20444.7 1631.71 -1010.79 282.874 1049.63 
20599 1
15315402 34950 -20198.4 1636.29 -1237.54 474.539 1325.41 
20599.5 1
15315402 34448.4 -19952.1 1628.71 -1005.15 493.559 1119.79 
20600 1
15315402 33997 -19756.8 1647.5 -919.406 397.779 1001.77 
20600.5 1
15315402 33641.7 -19633.7 1654.57 -793.048 274.819 839.316 
20601 1
15315402 33195.5 -19453.9 1651.25 -846.706 341.251 912.888 
20601.5 1
15315402 32850.1 -19268.7 1663 -659.079 353.36 747.829 
20602 1
15315402 32471 -19061.7 1628.71 -769.052 419.878 876.207 
20602.5 1
15315402 31923.2 -18880 1569.67 -1134.23 376.22 1195 
20603 1
15315402 31518.7 -18608.6 1495.86 -853.275 572.634 1027.61 
20603.5 1
15315402 31105.9 -18419.6 1424.86 -827.369 378.758 909.943 
20604 1
15315402 30546.1 -18280.1 1384.12 -1056.1 263.106 1088.38 
20604.5 1
15315402 29768.1 -17985.7 1417.86 -1522.47 576.146 1627.84 
20605 1
15315402 29281 -17890.9 1502.57 -1008.58 196.392 1027.52 
20605.5 1
15315402 28889.7 -17942.6 1534.14 -756.839 -100.028 763.42 
20606 1
15315402 28437.3 -17810.9 1583.14 -899.46 261.857 936.802 
20606.5 1
15315402 27953.6 -17490.3 1630.14 -946.603 627.341 1135.61 
20607 1
15315402 27598.7 -17258 1672 -711.137 465.502 849.946 
20607.5 1
15315402 27239.7 -17079.7 1624.43 -728.195 361.634 813.048 
20608 1
15315402 26864.6 -16987 1588 -773.49 191.163 796.763 
20608.5 1
15315402 26537.7 -16903.9 1599.86 -672.546 171.076 693.963 
20609 1
15315402 26054.4 -16635.7 1589.71 -958.9 532.029 1096.61 
20609.5 1
15315402 25486.6 -16347.3 1586.86 -1081.63 549.388 1213.16 
20610 1
15315402 24935.3 -16057.6 1622.14 -1148.51 603.571 1297.45 
20610.5 1
15315402 24452.1 -15933.1 1657 -962.436 247.866 993.841 
20611 1
15315402 24047.6 -15717.1 1665.86 -818.971 437.247 928.384 
20611.5 1
15315402 23695.6 -15457 1670.43 -730.29 539.715 908.084 
20612 1
15315402 23284 -15297.8 1653.75 -776.55 300.472 832.654 
20612.5 1
15315402 22802.8 -15104.2 1632.33 -962.333 387.167 1037.3 
20613 1
15315402 22226.2 -14883.4 1573.75 -1155.48 442.468 1237.3 
20613.5 1
15315402 21832.7 -14725 1545.71 -756.799 304.567 815.786 
20614 1
15315402 21541.7 -14699.3 1576.14 -612.632 54.1353 615.019 
20614.5 1
15315402 21267.7 -14567.4 1596.57 -555.781 267.459 616.787 
20615 1
15315402 20991.4 -14441.3 1646.71 -554.791 253.299 609.879 
20615.5 1
15315402 20803 -14385.6 1631.86 -380.664 112.554 396.955 
20616 1
15315402 20579.6 -14304.9 1631.57 -454.123 164.053 482.847 
20616.5 1
15315402 20297 -14220.8 1605.5 -538.231 160.204 561.568 
20617 1
15315402 19997.4 -14062.6 1580.71 -577.209 304.776 652.731 
20617.5 1
15315402 19711 -13890.4 1626.29 -580.991 349.174 677.844 
20618 1
15315402 19480.9 -13729.6 1598.43 -487.591 340.799 594.886 
20618.5 1
15315402 19185.9 -13567 1608.88 -577.264 318.144 659.128 
20619 1
15315402 18892.9 -13398.4 1590.43 -563.496 324.176 650.09 
20619.5 1
15315402 18370.1 -13295.7 1552.86 -1047.52 205.84 1067.56 
20620 1
15315402 17890.5 -13125.5 1528.83 -986.919 350.235 1047.22 
20620.5 1
15315402 17437.7 -12875.4 1483.71 -925.942 511.394 1057.78 
20621 1
15315402 16995.4 -12602.6 1427.57 -904.47 557.99 1062.74 
20621.5 1
15315402 16626.2 -12244.4 1353.25 -708.596 687.517 987.314 
20622 1
15315402 16304.1 -11972.1 1512.86 -604.329 510.754 791.254 
20622.5 1
15315402 16040.4 -11656.1 1577 -544.864 652.893 850.38 
20623 1
15315402 15836.4 -11343.7 1618.29 -412.955 632.447 755.328 
20623.5 1
15315402 15566.1 -10928.9 1644.86 -557.29 855.376 1020.9 
20624 1
15315402 15305.8 -10610 1645.5 -530.332 649.404 838.437 
20624.5 1
15315402 15047.3 -10302.6 1635 -519.005 617.326 806.51 
20625 1
15315402 14715.6 -9926.5 1642.5 -630.534 714.965 953.282 
20625.5 1
15315402 14412.4 -9517.57 1640.57 -621.304 837.968 1043.17 
20626 1
15315402 14074.5 -9106.25 1596.38 -698.2 849.838 1099.87 
20626.5 1
15315402 13814.1 -8743.71 1574.86 -506.531 705.322 868.363 
20627 1
15315402 13556.6 -8349.57 1573 -510.042 780.481 932.359 
20627.5 1
15315402 13308.7 -7931.57 1592 -508.947 858.316 997.865 
20628 1
15315402 12993.9 -7512.38 1628.62 -606.627 807.7 1010.14 
20628.5 1
15315402 12639.6 -7197.71 1644.29 -694.713 616.982 929.135 
20629 1
15315402 12282.9 -6916.29 1622.71 -725.029 572.009 923.505 
20629.5 1
15315402 11916 -6611.43 1616.43 -764.286 635.119 993.735 
20630 1
15315402 11427.9 -6223.62 1604.75 -938.702 745.776 1198.89 
20630.5 1
15315402 10897.9 -5846.71 1545.29 -1021.23 726.225 1253.12 
20631 1
15315402 10494.4 -5523.57 1506.29 -854.722 684.625 1095.11 
20631.5 1
15315402 10123.6 -5290.12 1504.88 -735.721 463.187 869.384 
20632 1
15315402 9690.86 -4981.71 1534.29 -830.648 591.959 1020 
20632.5 1
15315402 9268.86 -4650.14 1544 -881.002 692.216 1120.41 
20633 1
15315402 8885.57 -4348.57 1554.57 -772.753 608.007 983.27 
20633.5 1
15315402 8516 -4052.57 1563.43 -754.227 604.082 966.32 
20634 1
15315402 8235.43 -3718 1515 -576.122 687.005 896.6 
20634.5 1
15315402 7839.88 -3329.25 1489.38 -750.576 737.666 1052.39 
20635 1
15315402 7472.57 -3017.71 1501.86 -737.557 625.574 967.126 
20635.5 1
15315402 7121.25 -2647 1544.25 -704.051 742.914 1023.53 
20636 1
15315402 6782.38 -2226.38 1545 -647.945 804.254 1032.79 
20636.5 1
15315402 6465.44 -1826.33 1533.89 -672.889 849.345 1083.59 
20637 1
15315402 6073 -1483.11 1530.22 -762.028 666.451 1012.35 
20637.5 1
15315402 5807.71 -1106.29 1514.57 -538.105 764.352 934.768 
20638 1
15315402 5549.38 -817.5 1509.38 -522.954 584.586 784.361 
20638.5 1
15315402 5316.86 -570.143 1502.43 -467.843 497.7 683.069 
20639 1
15315402 5089.14 -284.857 1516.29 -459.101 575.173 735.933 
20639.5 1
15315402 4785.12 65 1592.88 -597.285 687.342 910.598 
20640 1
15315402 4449.29 299.571 1630.43 -675.733 471.975 824.242 
20640.5 1
15315402 3988.25 614.5 1647.75 -890.03 607.97 1077.86 
20641 1
15315402 3740.71 913.714 1663.14 -495.071 598.429 776.668 
20641.5 1
15315402 3484.71 1312.71 1654.29 -541.226 843.552 1002.25 
20642 1
15315402 3000.14 1632.29 1619.86 -984.901 649.535 1179.8 
20642.5 1
15315402 2482 1991.62 1560.5 -1017.96 705.971 1238.81 
20643 1
15315402 1915.75 2130.88 1576.75 -1082.7 266.252 1114.95 
20643.5 1
15315402 1444.43 2221.86 1603.86 -922.351 178.047 939.379 
20644 1
15315402 1048.29 2264 1580.29 -848.272 90.2417 853.058 
20644.5 1
15315402 663.625 2320.38 1613.38 -764.733 112.078 772.902 
20645 1
15315402 102 2287.43 1699.29 -1099.07 -64.4744 1100.96 
20645.5 1
15315402 -291.625 2324 1677.5 -790.412 73.4366 793.816 
20646 1
15315402 -640.286 2277.29 1672.86 -669.214 -89.6627 675.194 
20646.5 1
15315402 -1101.14 2231.29 1650.57 -919.875 -91.8164 924.445 
20647 1
15315402 -1450.43 2182.71 1635.14 -671.703 -93.4066 678.167 
20647.5 1
15315402 -1792.86 2115.29 1656.71 -707.497 -139.315 721.083 
20648 1
15315402 -2704.43 1888 1639.71 -1887.31 -470.571 1945.09 
20648.5 1
15315402 -3014.14 1737.14 1623.86 -623.168 -303.535 693.161 
20649 1
15315402 -3138.86 1711.71 1623 -252.97 -51.5793 258.175 
20649.5 1
15315402 -3216.14 1710.57 1658.14 -157.085 -2.32288 157.102 
20650 1
15315402 -3232.5 1646.75 1658.25 -31.0972 -121.334 125.255 
20650.5 1
15315402 -3223.67 1623.83 1654 17.9905 -46.6735 50.0207 
20651 1
15315402 -3025.75 1628.75 1647.88 403.912 10.034 404.036 
20651.5 1
15315402 -2815.71 1693.86 1639.43 400.068 124.014 418.848 
20652 1
15315402 -2718.57 1811.71 1635.57 188.627 228.849 296.567 
20652.5 1
15315402 -2652 1943.33 1640.17 137.544 271.94 304.746 
20653 1
15315402 -2935.14 1936 1649 -598.611 -15.5039 598.811 
20653.5 1
15315402 -3588.14 2993.86 1669.43 -1285.43 2082.4 2447.18 
20654 1
15315402 -3886 3473 1766 -598.107 962.134 1132.89 
20654.5 1
15315402 -3971.71 3813.43 1764.14 -175.285 696.173 717.901 
20655 1
15315402 -3946.86 3959.57 1754.14 47.619 279.967 283.988 
20655.5 1
15315402 -3970.29 3826.86 1778.14 -45.1418 -255.712 259.665 
20656 1
15315402 -3993 3277.43 1790.43 -46.6412 -1128.19 1129.15 
20656.5 1
15315402 -4024.71 3190.86 1780.71 -63.0503 -172.11 183.296 
20657 1
15315402 -4148.14 2932.29 1837.86 -246.364 -516.111 571.897 
20657.5 1
15315402 -4191 2894.71 1911.29 -87.2854 -76.5202 116.078 
20658 1
15315402 -4220.29 2888.43 1935.86 -57.423 -12.3249 58.7308 
20658.5 1
15315402 -4234.5 2626 1948.33 -30.115 -555.993 556.808 
20659 1
15315402 -4343.71 2454 1951.86 -225.649 -355.372 420.959 
20659.5 1
15315402 -4393 2488.71 1954.57 -92.6423 65.2524 113.316 
20660 1
15315402 -4581.71 2481.71 1959.86 -370.755 -13.7525 371.01 
20660.5 1
15315402 -4663.14 2507.86 1962 -163.184 52.3905 171.387 
20661 1
15315402 -4735.57 2483.14 1962.57 -142.017 -48.4594 150.057 
20661.5 1
15315402 -4655 2527.33 1965 166.47 91.3026 189.864 
20662 1
15315402 -4425.57 2579.57 1958.71 493.395 112.34 506.022 
20662.5 1
15315402 -4253.71 2609.14 1962.29 335.004 57.6441 339.927 
20663 1
15315402 -3824.14 2593 1964.43 810.512 -30.4582 811.084 
20663.5 1
15315402 -3584.29 2640.43 1964 479.714 94.8571 489.003 
20664 1
15315402 -3474.33 2749.33 1963.17 213.5 211.466 300.499 
20664.5 1
15315402 -3385.43 2777.86 1962.57 178.883 57.392 187.864 
20665 1
15315402 -3239.17 2580.33 1941.33 314.542 -424.782 528.561 
20665.5 1
15315402 -3057.57 2247.14 1920 379.113 -695.596 792.2 
20666 1
15315402 -3013 2095.43 1899.29 84.5758 -287.883 300.049 
20666.5 1
15315402 -2848.83 2061 1867.83 324.44 -68.0407 331.498 
20667 1
15315402 -2796.86 2120.71 1821.57 106.074 121.866 161.564 
20667.5 1
15315402 -2779 2310.17 1793.67 36.5925 388.222 389.943 
20668 1
15315402 -3138.86 2543.57 1791.43 -711.18 461.274 847.674 
20668.5 1
15315402 -3378 2541.86 1808.29 -476.38 -3.41491 476.392 
20669 1
15315402 -3537 2213.71 1913.14 -308.14 -635.936 706.657 
20669.5 1
15315402 -3721.43 2233.29 1952.14 -354.67 37.6374 356.662 
20670 1
15315402 -3724.14 2184.57 1954 -5.38549 -96.6553 96.8052 
20670.5 1
15315402 -3737.86 2012.71 1953.29 -27.9883 -350.729 351.844 
20671 1
15315402 -3725 1922.29 1952.43 25.5609 -179.778 181.587 
20671.5 1
15315402 -3723.83 1884.67 1952 2.46653 -79.5329 79.5711 
20672 1
15315402 -3726.86 1874.71 1952 -6.26047 -20.6053 21.5354 
20672.5 1
15315402 -3776 1879.86 1952 -93.2502 9.75874 93.7594 
20673 1
15315402 -3831.5 1925.83 1952 -113.265 93.829 147.081 
20673.5 1
15315402 -3827.86 1975.29 1952 7.44961 101.13 101.404 
20674 1
15315402 -3485.83 2164.83 1951 696.586 386.044 796.406 
20674.5 1
15315402 -3423.57 2355.57 1939.57 125.528 384.553 404.522 
20675 1
15315402 -3485.57 2449.43 1935 -114.391 173.168 207.539 
20675.5 1
15315402 -3570 2539.83 1923.5 -175.893 188.343 257.704 
20676 1
15315402 -3518.71 2618.86 1912.86 105.962 163.272 194.643 
20676.5 1
15315402 -3312.86 2661 1887.71 389.881 79.816 397.967 
20677 1
15315402 -3162.14 2602.57 1844.71 299.631 -116.16 321.359 
20677.5 1
15315402 -3119 2592.14 1802.86 84.2634 -20.3683 86.6902 
20678 1
15315402 -3059.71 2495.29 1765.57 122.239 -199.705 234.146 
20678.5 1
15315402 -3038 2500.43 1742.86 43.1696 10.2244 44.3638 
20679 1
15315402 -3009.43 2621.71 1725 57.4878 244.036 250.715 
20679.5 1
15315402 -3017 2702.71 1710.71 -15.8067 169.102 169.839 
20680 1
15315402 -3070.71 2767 1699.86 -108.514 129.87 169.238 
20680.5 1
15315402 -3005.14 2442.14 1686.71 125.616 -622.332 634.883 
20681 1
15315402 -3055.33 2013.5 1678.83 -99.1907 -847.12 852.908 
20681.5 1
15315402 -3084.43 1797.57 1663.57 -60.4891 -448.916 452.973 
20682 1
15315402 -3089.43 1770.57 1611.29 -10.3306 -55.7851 56.7336 
20682.5 1
15315402 -3178.86 1762.86 1558.29 -180.3 -15.553 180.969 
20683 1
15315402 -3343.71 1793 1510.86 -327.748 59.9262 333.181 
20683.5 1
15315402 -3642.14 1969.86 1496.14 -596.857 353.714 693.796 
20684 1
15315402 -4038.62 2118.75 1442.88 -746.671 280.401 797.585 
20684.5 1
15315402 -4151 2195.83 1437.33 -229.337 157.313 278.106 
20685 1
15315402 -4204.57 2255.57 1438.14 -112.074 124.975 167.867 
20685.5 1
15315402 -4299.86 2170.86 1465.57 -184.305 -163.857 246.612 
20686 1
15315402 -4452.43 1834.43 1531.57 -293.972 -648.225 711.769 
20686.5 1
15315402 -4213.86 1812.43 1543.43 459.675 -42.3892 461.626 
20687 1
15315402 -3983.17 1878.83 1542.33 491.877 141.588 511.85 
20687.5 1
15315402 -3936 2012.71 1544.43 97.8562 277.761 294.495 
20688 1
15315402 -4002.14 2078.57 1579.86 -131.759 131.19 185.933 
20688.5 1
15315402 -4227.57 2068.14 1661.14 -449.061 -20.774 449.541 
20689 1
15315402 -4325.29 2044.43 1674.71 -194.263 -47.1457 199.902 
20689.5 1
15315402 -4397.29 2048 1675.71 -147.239 7.30354 147.42 
20690 1
15315402 -4515.71 2013.86 1679.14 -226.441 -65.2827 235.664 
20690.5 1
15315402 -4502.71 2050.29 1678.43 24.952 69.9205 74.2393 
20691 1
15315402 -4436.29 2046 1679 132.857 -8.57143 133.133 
20691.5 1
15315402 -4430.17 2202.5 1678.67 11.9747 306.262 306.496 
20692 1
15315402 -4782.67 2538 1680.33 -779.867 742.257 1076.63 
20692.5 1
15315402 -4857.29 2759.14 1702.14 -154.172 456.907 482.216 
20693 1
15315402 -4825.43 2934.86 1778 64.7503 357.143 362.965 
20693.5 1
15315402 -4780.71 3090.29 1877 85.989 298.901 311.024 
20694 1
15315402 -4731.14 3132 1943.86 93.0046 78.2632 121.552 
20694.5 1
15315402 -4725.86 3130.43 1946 10.6998 -3.18103 11.1627 
20695 1
15315402 -4748.33 3117.17 1939.33 -45.3149 -26.7377 52.6151 
20695.5 1
15315402 -4674.57 3159.14 1940.86 149.923 85.3175 172.499 
20696 1
15315402 -4592.5 3278 1938.83 170.627 247.104 300.29 
20696.5 1
15315402 -4554.25 3442.62 1948.75 73.4165 315.979 324.396 
20697 1
15315402 -4659.14 3424 1945.29 -204.47 -36.306 207.668 
20697.5 1
15315402 -4746.14 3559.43 1944.86 -176.471 274.703 326.502 
20698 1
15315402 -4845.43 3615.29 1942.14 -197.387 111.048 226.48 
20698.5 1
15315402 -4943.43 3648.14 1944.86 -193.676 64.9351 204.272 
20699 1
15315402 -5141.5 3509.17 1943 -401.768 -281.899 490.8 
20699.5 1
15315402 -5228.86 3378.57 1936 -172.643 -258.093 310.512 
20700 1
15315402 -5262.43 3294.14 1942 -67.1429 -168.857 181.717 
20700.5 1
15315402 -5215.17 3226.17 1943.33 98.4623 -141.617 172.483 
20701 1
15315402 -5229.57 3190 1939.29 -29.8235 -74.8792 80.5999 
20701.5 1
15315402 -5179.14 3104.43 1937.71 94.7905 -160.849 186.702 
20702 1
15315402 -5169.86 3025.14 1938.14 17.9261 -153.061 154.107 
20702.5 1
15315402 -5168.83 3006.5 1942.33 2.08091 -37.892 37.9491 
20703 1
15315402 -5157.67 2929.83 1944 23.9115 -164.168 165.901 
20703.5 1
15315402 -5068.14 2840.86 1944.57 170.847 -169.802 240.876 
20704 1
15315402 -4995.33 2851.5 1947 145.039 21.2009 146.58 
20704.5 1
15315402 -4949.71 2847.14 1946.43 90.6939 -8.66231 91.1067 
20705 1
15315402 -4875.83 2821.17 1942.83 146.299 -51.438 155.078 
20705.5 1
15315402 -4877.5 2825 1945.17 -3.57654 8.22604 8.96991 
20706 1
15315402 -4880.43 2838.86 1949.71 -5.70872 27.012 27.6086 
20706.5 1
15315402 -4919.67 2829.5 1946 -78.1635 -18.6397 80.3553 
20707 1
15315402 -4905 2825 1945 31.2057 -9.57447 32.6415 
20707.5 1
15315402 -4805 2755.29 1942.71 191.939 -133.809 233.977 
20708 1
15315402 -4711.83 2701.67 1945.5 181.966 -104.725 209.95 
20708.5 1
15315402 -4653.33 2668.83 1948 119.632 -67.1438 137.186 
20709 1
15315402 -4599.71 2639.14 1949.29 107.024 -59.2624 122.336 
20709.5 1
15315402 -4570.67 2701.83 1948.33 57.7487 124.633 137.362 
20710 1
15315402 -4590.71 2674.29 1951.14 -40.2563 -55.3165 68.4141 
20710.5 1
15315402 -4763.33 2630.17 1951 -343.863 -87.8865 354.916 
20711 1
15315402 -4840.29 2571.29 1949.57 -156.09 -119.434 196.542 
20711.5 1
15315402 -4884.83 2486.67 1949 -86.5002 -164.309 185.687 
20712 1
15315402 -4799.57 2534.29 1950.57 172.246 96.2001 197.29 
20712.5 1
15315402 -4760.5 2563.5 1956.5 77.5227 57.9649 96.7972 
20713 1
15315402 -4651.14 2677.57 1964.29 223.634 233.275 323.155 
20713.5 1
15315402 -4511.33 2771.83 1961 281.874 190.044 339.956 
20714 1
15315402 -4404.57 2798.14 1942.57 207.305 51.0865 213.507 
20714.5 1
15315402 -4298.67 2859.83 1948.67 214.382 124.88 248.102 
20715 1
15315402 -4270.43 2970.14 1951.43 54.6191 213.365 220.245 
20715.5 1
15315402 -4229.5 3014.17 1951.67 80.5681 86.661 118.327 
20716 1
15315402 -4184.5 3071.33 1960.33 94.5378 120.098 152.843 
20716.5 1
15315402 -4199 3131.29 1964.43 -29.4715 121.854 125.368 
20717 1
15315402 -4206.17 3117.17 1967.67 -14.1914 -27.9585 31.354 
20717.5 1
15315402 -4253.71 3212 1968 -92.5051 184.501 206.392 
20718 1
15315402 -4335.67 3272.5 1969 -168.626 124.486 209.598 
20718.5 1
15315402 -4601.29 3425.29 1967.71 -523.903 301.352 604.391 
20719 1
15315402 -4724 3487.17 1960 -250.437 126.288 280.477 
20719.5 1
15315402 -4764.5 3395.5 1949.33 -86.3539 -195.451 213.678 
20720 1
15315402 -4774.67 3369.5 1944.83 -20.3333 -52 55.8341 
20720.5 1
15315402 -4803.43 3373.57 1942.29 -54.8891 7.7699 55.4363 
20721 1
15315402 -4849.71 3456.57 1934.71 -87.6623 157.197 179.988 
20721.5 1
15315402 -4923.67 3609.67 1935.67 -142.765 295.551 328.226 
20722 1
15315402 -4986.5 3686.17 1943.83 -128.494 156.442 202.447 
20722.5 1
15315402 -5069.33 3663.33 1943.5 -174.02 -47.9692 180.51 
20723 1
15315402 -5122.29 3600.43 1941.14 -106.117 -126.062 164.78 
20723.5 1
15315402 -5163.33 3522.17 1936 -82.9245 -158.105 178.532 
20724 1
15315402 -5171 3485.86 1934.29 -15.0622 -71.335 72.9079 
20724.5 1
15315402 -5232.83 3436.67 1938.17 -118.228 -94.0544 151.077 
20725 1
15315402 -5216.5 3301 1961 34.975 -290.507 292.605 
20725.5 1
15315402 -5152.14 3128.43 1955.29 124.242 -333.149 355.562 
20726 1
15315402 -5050.33 3072.83 1940.83 201.205 -109.872 229.249 
20726.5 1
15315402 -5062.5 3026.67 1926.83 -25.7768 -97.8107 101.15 
20727 1
15315402 -5081.14 2979 1920.43 -36.0597 -92.1986 98.9994 
20727.5 1
15315402 -5079 2971.17 1921.5 4.22654 -15.4504 16.018 
20728 1
15315402 -4921.5 2836 1930 333.686 -286.37 439.721 
20728.5 1
15315402 -4714.14 2801.86 1938.57 416.38 -68.56 421.987 
20729 1
15315402 -4639.43 2818 1956.57 139.653 30.1736 142.875 
20729.5 1
15315402 -4608.67 2814.33 1953 62.7794 -7.48299 63.2238 
20730 1
15315402 -4479.57 2764.43 1956 257.162 -99.4119 275.708 
20730.5 1
15315402 -4322.5 2763.83 1955.17 319.251 -1.20983 319.253 
20731 1
15315402 -4181.57 2920.29 1963 275.251 305.571 411.263 
20731.5 1
15315402 -4129.83 2951.17 1965.17 104.945 62.6388 122.218 
20732 1
15315402 -4100.43 2979.14 1968.86 58.9274 56.0645 81.3367 
20732.5 1
15315402 -4132.33 2844.67 1970.83 -65.1118 -274.441 282.059 
20733 1
15315402 -4406.57 2617.86 1974.29 -545.205 -450.914 707.511 
20733.5 1
15315402 -4652 2679.83 1970.33 -479.353 121.047 494.4 
20734 1
15315402 -4742.57 2625.57 1967.71 -184.84 -110.739 215.473 
20734.5 1
15315402 -4827.5 2580.33 1969 -171.573 -91.3901 194.395 
20735 1
15315402 -4869.86 2551.86 1969 -85.0545 -57.1811 102.489 
20735.5 1
15315402 -4787.83 2500.5 1969 165.038 -103.334 194.719 
20736 1
15315402 -4671 2549.14 1969.29 226.861 94.4522 245.738 
20736.5 1
15315402 -4495.83 2642.17 1956.5 335.568 178.207 379.952 
20737 1
15315402 -4379 2719.33 1957.5 236.984 156.525 284.01 
20737.5 1
15315402 -4172 2728.5 1957.33 433.962 19.2173 434.388 
20738 1
15315402 -3670.5 2588.83 1950.83 1038.3 -289.165 1077.82 
20738.5 1
15315402 -3391.14 2398.57 1911.57 537.225 -365.888 649.989 
20739 1
15315402 -3385 2337.5 1859.5 12.3848 -123.128 123.749 
20739.5 1
15315402 -3370.71 2329.29 1840.29 28.9771 -16.6618 33.4259 
20740 1
15315402 -3476.17 2231.5 1878.67 -206.769 -191.737 281.987 
20740.5 1
15315402 -3642.86 2166.43 1905.86 -336.07 -131.192 360.769 
20741 1
15315402 -3657.43 2144.29 1911.43 -28.1846 -42.8295 51.2712 
20741.5 1
15315402 -3660.5 2112.83 1913.67 -6.38551 -65.3896 65.7006 
20742 1
15315402 -3634.86 2023.29 1918.29 51.6993 -180.54 187.796 
20742.5 1
15315402 -3768.17 1891.83 1917.83 -270.954 -267.18 380.528 
20743 1
15315402 -4053.86 1720.71 1907.43 -581.854 -348.511 678.244 
20743.5 1
15315402 -4193.33 1683.83 1880 -283.488 -74.9613 293.232 
20744 1
15315402 -4229 1674.29 1848.86 -68.4581 -18.3256 70.8684 
20744.5 1
15315402 -4253 1728.14 1803.57 -45.8891 102.977 112.739 
20745 1
15315402 -4292.33 1758.17 1761.83 -77.5805 59.2186 97.5991 
20745.5 1
15315402 -4339.29 1779.57 1725.29 -98.2267 44.7798 107.952 
20746 1
15315402 -4320.83 1758.5 1696.5 36.8311 -42.0587 55.9059 
20746.5 1
15315402 -4237.14 1807.71 1676.43 160.02 94.1 185.637 
20747 1
15315402 -4090.8 1873.2 1657.2 292.686 130.971 320.653 
20747.5 1
15315402 -3978.14 1970.71 1638.29 228.051 197.397 301.617 
20748 1
15315402 -3790.86 2101.57 1605.43 360.859 252.133 440.216 
20748.5 1
15315402 -3364.83 2307.83 1604.67 865.902 419.232 962.051 
20749 1
15315402 -2997.5 2436.5 1600.17 765.278 268.056 810.866 
20749.5 1
15315402 -2732.17 2475.17 1614 566.952 82.6211 572.94 
20750 1
15315402 -2656 2597.86 1635 148.184 238.697 280.954 
20750.5 1
15315402 -2621.57 2735.71 1648 65.2056 261.093 269.112 
20751 1
15315402 -2627.29 2793.29 1654.43 -11.139 112.225 112.776 
20751.5 1
15315402 -2591.57 2767.14 1655.57 71.5717 -52.3905 88.6977 
20752 1
15315402 -2568.33 2450.33 1646.5 44.6029 -608.08 609.713 
20752.5 1
15315402 -2609.67 2442 1640.83 -87.3855 -17.618 89.1438 
20753 1
15315402 -2773.29 2474.57 1645 -327.894 65.2734 334.328 
20753.5 1
15315402 -2953.33 2408.17 1655 -370.468 -136.635 394.862 
20754 1
15315402 -3229.71 2053.29 1647.14 -572.217 -734.743 931.279 
20754.5 1
15315402 -3320.33 1742.17 1611.33 -184.937 -634.937 661.322 
20755 1
15315402 -3187.43 1551.14 1571 263.178 -378.265 460.811 
20755.5 1
15315402 -2996.38 1333.38 1531.5 361.16 -411.659 547.631 
20756 1
15315402 -3016.67 1132.17 1488.83 -39.7097 -393.754 395.751 
20756.5 1
15315402 -3003.22 1113.89 1440.11 27.4938 -37.3779 46.4006 
20757 1
15315402 -2875 1315.62 1395 251.91 396.338 469.62 
20757.5 1
15315402 -2907.14 1468.71 1361.86 -65.331 311.157 317.942 
20758 1
15315402 -3077.57 1501.86 1330.71 -344.3 66.9553 350.75 
20758.5 1
15315402 -3279.43 1038.29 1297.29 -395.024 -907.185 989.458 
20759 1
15315402 -3238 910.167 1270.83 82.6918 -255.727 268.764 
20759.5 1
15315402 -3201.43 878.571 1250.86 75.0953 -64.8773 99.239 
20760 1
15315402 -3221.86 1076.14 1212.43 -39.3614 380.677 382.707 
20760.5 1
15315402 -3100.43 983 1165.29 244.323 -187.41 307.923 
20761 1
15315402 -3020.5 896.333 1142.5 163.453 -177.232 241.098 
20761.5 1
15315402 -2991 541.429 1130.57 60.0815 -722.82 725.313 
20762 1
15315402 -3060.29 14.8571 1116 -135.324 -1028.46 1037.32 
20762.5 1
15315402 -2993.57 -244.571 1118.43 129.291 -502.769 519.127 
20763 1
15315402 -2870.14 -434.857 1124.57 255.546 -393.966 469.588 
20763.5 1
15315402 -2808.43 -510.714 1126 123.924 -152.324 196.366 
20764 1
15315402 -2550.57 -437.286 1126 501.668 142.857 521.611 
20764.5 1
15315402 -2389.86 -235.429 1131.86 313.895 394.252 503.949 
20765 1
15315402 -2096.86 -73.2857 1229.14 588.353 325.588 672.434 
20765.5 1
15315402 -2169.67 -8 1470.33 -151.371 135.729 203.312 
20766 1
15315402 -2162.71 33.8571 1508.86 14.1885 85.4227 86.5931 
20766.5 1
15315402 -2176.67 -26.5 1540.67 -29.0675 -125.744 129.06 
20767 1
15315402 -2155.43 -196 1546.43 41.0002 -327.22 329.779 
20767.5 1
15315402 -2401.5 -581.833 1552.67 -485.348 -761.012 902.609 
20768 1
15315402 -2649.71 -458.286 1574.86 -511.782 254.737 571.675 
20768.5 1
15315402 -2723.71 -356.143 1565.14 -142.035 196.052 242.095 
20769 1
15315402 -2757.67 -295.667 1563.17 -68.8689 122.67 140.68 
20769.5 1
15315402 -2983.29 -240.143 1567.14 -465.194 114.482 479.074 
20770 1
15315402 -3392.57 -354.286 1567 -788.604 -219.928 818.697 
20770.5 1
15315402 -3518.67 -439 1597.67 -259.99 -174.669 313.216 
20771 1
15315402 -3600.71 -556 1604.86 -162.149 -231.225 282.414 
20771.5 1
15315402 -3614.57 -475.857 1601.71 -27.0647 156.529 158.852 
20772 1
15315402 -3516.5 -387.833 1599.17 196.931 176.755 264.62 
20772.5 1
15315402 -3415.57 -397.286 1600.43 210.707 -19.7336 211.629 
20773 1
15315402 -3312.33 -427.333 1602 203.225 -59.1489 211.657 
20773.5 1
15315402 -3216.83 -596.333 1602 200.21 -354.298 406.953 
20774 1
15315402 -3263.29 -657 1602 -93.4656 -122.066 153.74 
20774.5 1
15315402 -3259.29 -788 1601.71 7.64818 -250.478 250.595 
20775 1
15315402 -3415 -885.333 1601.33 -308.345 -192.739 363.628 
20775.5 1
15315402 -3453.29 -1148.14 1599.29 -75.8133 -520.415 525.908 
20776 1
15315402 -3442.83 -1209.33 1596.33 21.6854 -126.951 128.79 
20776.5 1
15315402 -3510.14 -1259.14 1590.57 -135.705 -100.422 168.821 
20777 1
15315402 -3523.67 -1284.67 1582.67 -25.5649 -48.2492 54.6035 
20777.5 1
15315402 -3529.71 -1051 1570.71 -12.0231 464.546 464.702 
20778 1
15315402 -3529.17 -579.667 1570 1.09088 938.911 938.912 
20778.5 1
15315402 -3474.17 -335.5 1570 114.345 507.623 520.342 
20779 1
15315402 -3415.43 -395.286 1570 115.854 -117.921 165.31 
20779.5 1
15315402 -3261 -454 1570 308.857 -117.429 330.427 
20780 1
15315402 -3160 -405 1570 202.811 98.3936 225.419 
20780.5 1
15315402 -3118 -335.333 1570 84.3373 139.893 163.349 
20781 1
15315402 -2992.67 -63.6667 1570 265.537 575.565 633.865 
20781.5 1
15315402 -2721.43 264.286 1569.43 538.171 650.699 844.415 
20782 1
15315402 -2600.43 531.571 1568 221.207 488.639 536.377 
20782.5 1
15315402 -2071.86 1026.14 1599.57 1048.75 981.293 1436.25 
20783 1
15315402 -1905.83 876.833 1607.33 351.002 -315.665 472.066 
20783.5 1
15315402 -1854.17 782.667 1604.17 103.748 -189.09 215.682 
20784 1
15315402 -1905.57 700.429 1602.14 -106.649 -170.618 201.208 
20784.5 1
15315402 -2128.86 360.286 1599.43 -434.408 -661.757 791.601 
20785 1
15315402 -2234.5 151.167 1594.83 -211.286 -418.238 468.577 
20785.5 1
15315402 -2336 -28.4286 1584.43 -199.803 -353.534 406.088 
20786 1
15315402 -2317 6.16667 1584.5 38.2294 69.6081 79.4152 
20786.5 1
15315402 -2393.29 -66 1589 -148.416 -140.402 204.304 
20787 1
15315402 -2461.17 -122.667 1580.33 -132.839 -110.894 173.043 
20787.5 1
15315402 -2493.57 -195 1573.71 -65.8633 -147.019 161.098 
20788 1
15315402 -2497.33 -351 1576.83 -7.24837 -300.578 300.665 
20788.5 1
15315402 -2431.67 -612.167 1577 139.716 -555.674 572.969 
20789 1
15315402 -2417.86 -852.857 1579.57 28.8299 -502.485 503.312 
20789.5 1
15315402 -2566.57 -1543.29 1587.71 -282.19 -1310.11 1340.16 
20790 1
15315402 -2805.33 -1770.5 1630.17 -484.304 -460.881 668.552 
20790.5 1
15315402 -2969.86 -1746.86 1634.14 -348.567 50.0908 352.148 
20791 1
15315402 -3322.43 -1582.29 1614.57 -669.016 312.28 738.31 
20791.5 1
15315402 -3544.17 -1485 1610.67 -452.527 198.542 494.165 
20792 1
15315402 -3604.86 -1396.71 1627.71 -121.139 176.219 213.84 
20792.5 1
15315402 -3690 -1153 1641.17 -165.648 474.152 502.254 
20793 1
15315402 -3729.5 -1053.5 1633.67 -81.1088 204.312 219.823 
20793.5 1
15315402 -3794.29 -979.571 1633 -131.411 149.957 199.389 
20794 1
15315402 -3748.33 -932.167 1633.17 94.1647 97.1409 135.29 
20794.5 1
15315402 -3696.57 -1019.14 1628.43 103.317 -173.605 202.023 
20795 1
15315402 -3573.14 -1324.29 1612.29 239.203 -591.362 637.908 
20795.5 1
15315402 -3574.71 -1513 1585.86 -3.09336 -371.485 371.498 
20796 1
15315402 -3485.29 -1665.14 1558.71 170.016 -289.245 335.512 
20796.5 1
15315402 -3383.33 -1701.83 1536.33 218.313 -78.5663 232.02 
20797 1
15315402 -3286.71 -1676.57 1517.14 193.238 50.5238 199.734 
20797.5 1
15315402 -3159.43 -1467 1501.86 240.162 395.418 462.637 
20798 1
15315402 -2858 -1185 1501.29 612.66 573.171 838.974 
20798.5 1
15315402 -2827.57 -877.571 1489.71 62.2261 628.688 631.76 
20799 1
15315402 -2838.83 -633.667 1456.83 -23.1251 500.831 501.365 
20799.5 1
15315402 -2833.25 -251.375 1442.38 10.8204 740.875 740.954 
20800 1
15315402 -3066 15 1438.67 -445.029 509.321 676.357 
20800.5 1
15315402 -3470.71 33.5714 1440.43 -850.24 39.0156 851.135 
20801 1
15315402 -3770.14 -206.143 1476.29 -607.36 -486.236 778.018 
20801.5 1
15315402 -3757.71 -313.714 1454.29 25.2613 -218.641 220.096 
20802 1
15315402 -3698.14 -584 1443.57 120.835 -548.247 561.405 
20802.5 1
15315402 -3565.86 -1028.71 1443.71 252.454 -848.691 885.443 
20803 1
15315402 -3467.57 -1181.86 1475 187.211 -291.701 346.608 
20803.5 1
15315402 -3345.83 -1345.33 1497.33 252.046 -338.46 421.998 
20804 1
15315402 -3257 -1489.17 1494.5 193.116 -312.681 367.51 
20804.5 1
15315402 -3241.14 -1524.43 1485.71 31.97 -71.0926 77.9502 
20805 1
15315402 -3301.86 -1536.14 1491.29 -113.91 -21.978 116.011 
20805.5 1
15315402 -3308.5 -1562.5 1508.33 -13.4744 -53.4628 55.1346 
20806 1
15315402 -3324.14 -1551 1528.57 -33.0018 24.2616 40.9603 
20806.5 1
15315402 -3368.43 -1488.43 1525.57 -90.9358 128.483 157.408 
20807 1
15315402 -3406.62 -1044.25 1514.12 -70.3433 818.008 821.027 
20807.5 1
15315402 -3365.83 -954.833 1495.67 79.6712 174.642 191.957 
20808 1
15315402 -3316.43 -792.286 1509 105.792 348.068 363.79 
20808.5 1
15315402 -3364.43 -698 1515.43 -99.1736 194.805 218.597 
20809 1
15315402 -3504 -510.571 1514.29 -274.207 368.229 459.11 
20809.5 1
15315402 -3573.75 -213.5 1485.62 -130.131 554.238 569.31 
20810 1
15315402 -3603 -97.7143 1450 -57.1289 226.144 233.248 
20810.5 1
15315402 -3602.14 -73.5714 1416.14 1.71772 48.3825 48.413 
20811 1
15315402 -3563 -361 1419 76.0055 -558.114 563.265 
20811.5 1
15315402 -3446 -664.333 1440.67 244.77 -634.589 680.158 
20812 1
15315402 -3270 -971.571 1476.14 365.145 -637.423 734.602 
20812.5 1
15315402 -3203.43 -917.714 1451.57 136.978 110.817 176.192 
20813 1
15315402 -3090.29 -945.143 1449.86 230.434 -55.8627 237.108 
20813.5 1
15315402 -2936.88 -1028.62 1450.25 295.021 -160.543 335.874 
20814 1
15315402 -2765.43 -1074.71 1446 333.553 -89.6679 345.396 
20814.5 1
15315402 -2680.71 -1220 1452 169.09 -289.991 335.688 
20815 1
15315402 -2762.86 -1302.43 1451.14 -163.306 -163.874 231.351 
20815.5 1
15315402 -2817.25 -1339.62 1451 -109.885 -75.1443 133.121 
20816 1
15315402 -2942.43 -1407.86 1453.29 -244.489 -133.266 278.451 
20816.5 1
15315402 -2938.57 -1518.43 1454.86 7.93651 -227.513 227.652 
20817 1
15315402 -3017 -1532.7 1466.8 -154.691 -28.1488 157.232 
20817.5 1
15315402 -3371 -1560.75 1488 -712.274 -56.4386 714.506 
20818 1
15315402 -3568 -1499.75 1486.12 -385.519 119.374 403.577 
20818.5 1
15315402 -3561.43 -1526.29 1482.86 13.6337 -55.0533 56.7164 
20819 1
15315402 -3556.88 -1318 1511.62 9.25523 423.345 423.446 
20819.5 1
15315402 -3569.86 -863.286 1517 -26.2796 920.474 920.849 
20820 1
15315402 -3485.29 -700.857 1515 174.374 334.904 377.581 
20820.5 1
15315402 -3327.88 -659 1511.88 304.469 80.9616 315.05 
20821 1
15315402 -2727.25 -221.75 1501.62 1173.1 854.004 1451.03 
20821.5 1
15315402 -2631 99.8571 1501 192.116 641.93 670.062 
20822 1
15315402 -2831.57 218.714 1506 -399.545 236.767 464.429 
20822.5 1
15315402 -2730.86 -202.429 1503.57 207.231 -866.549 890.984 
20823 1
15315402 -2607.71 -495.571 1498.14 238.187 -567.007 615.005 
20823.5 1
15315402 -2669.71 -725.143 1496.14 -124.748 -461.914 478.463 
20824 1
15315402 -2712.75 -1079.12 1480.25 -85.0508 -699.569 704.721 
20824.5 1
15315402 -2805 -1316.33 1473 -183.036 -470.651 504.99 
20825 1
15315402 -2838.25 -1421.75 1468.25 -69.5607 -220.537 231.247 
20825.5 1
15315402 -2897.71 -1246.29 1467.57 -109.915 324.333 342.452 
20826 1
15315402 -3129 -909.857 1454.86 -468.19 681.029 826.44 
20826.5 1
15315402 -3420.57 -703.857 1448.57 -595.044 420.408 728.574 
20827 1
15315402 -3424.33 -538.333 1446.5 -7.85366 345.561 345.65 
20827.5 1
15315402 -3450.86 -418.286 1437.57 -53.9102 243.999 249.884 
20828 1
15315402 -3533.86 -174.857 1425.71 -166.667 488.812 516.445 
20828.5 1
15315402 -3712.88 116.375 1432.88 -346.934 564.403 662.506 
20829 1
15315402 -3691.14 84.5714 1455 41.1594 -60.234 72.9536 
20829.5 1
15315402 -3696.5 -238.833 1442.5 -11.0914 -669.575 669.667 
20830 1
15315402 -3688.5 -325.875 1431.75 16.5289 -179.838 180.596 
20830.5 1
15315402 -3723 -387.857 1430.29 -65.2174 -117.169 134.096 
20831 1
15315402 -3809.57 -322.429 1419.86 -172.797 130.596 216.597 
20831.5 1
15315402 -3957.57 -191.143 1415.29 -309.623 274.656 413.887 
20832 1
15315402 -3967 -133.857 1428 -19.4805 118.359 119.951 
20832.5 1
15315402 -4028.86 -59.2857 1431.14 -125.726 151.568 196.926 
20833 1
15315402 -4024.43 -39.5714 1429.86 8.96472 39.9075 40.902 
20833.5 1
15315402 -3987.86 25.5714 1427 71.5684 127.481 146.197 
20834 1
15315402 -3734.43 98.8571 1425.86 481.803 139.326 501.544 
20834.5 1
15315402 -3548 -64.3333 1411.33 394.141 -345.012 523.813 
20835 1
15315402 -3456.43 -171.714 1397.57 189.197 -221.861 291.579 
20835.5 1
15315402 -3453 -224.571 1401.57 6.67037 -102.835 103.051 
20836 1
15315402 -3788 50.7143 1397.57 -654.297 537.667 846.871 
20836.5 1
15315402 -3744.71 161.429 1405.29 84.2135 215.397 231.275 
20837 1
15315402 -3553.71 109.714 1424.29 370.155 -100.221 383.483 
20837.5 1
15315402 -3443.5 45.6667 1417 232.52 -135.122 268.93 
20838 1
15315402 -3301.29 30 1410.86 304.527 -33.5475 306.37 
20838.5 1
15315402 -3353.57 55 1420.86 -102.32 48.9237 113.415 
20839 1
15315402 -3148 -105.286 1423.57 417.828 -325.784 529.826 
20839.5 1
15315402 -2909.43 -573 1412.29 465.052 -911.724 1023.48 
20840 1
15315402 -2948.43 -1097 1408.29 -74.1445 -996.198 998.953 
20840.5 1
15315402 -2847.14 -1297.71 1409.43 199.381 -395.107 442.563 
20841 1
15315402 -2793.86 -1348.71 1409.71 107.866 -103.239 149.309 
20841.5 1
15315402 -2584.71 -1314.71 1410 416.619 67.7291 422.089 
20842 1
15315402 -2635.71 -1122.57 1409.57 -101.796 383.519 396.799 
20842.5 1
15315402 -2756.57 -813.571 1403.14 -237.908 608.268 653.138 
20843 1
15315402 -2765.83 -848.167 1404.67 -19.417 -72.5267 75.0809 
20843.5 1
15315402 -2705.86 -660.857 1394 125.736 392.682 412.322 
20844 1
15315402 -2670.43 -312.286 1378.29 67.8708 667.761 671.202 
20844.5 1
15315402 -2736.67 -104.333 1380 -143.373 450.113 472.396 
20845 1
15315402 -2801.71 64.2857 1380.86 -122.731 318.149 341.001 
20845.5 1
15315402 -2775.17 359 1361.5 51.9523 576.74 579.075 
20846 1
15315402 -2863.71 400.571 1350.14 -173.623 81.5126 191.805 
20846.5 1
15315402 -3051 183.667 1344.83 -376.076 -435.552 575.446 
20847 1
15315402 -3156.29 -105.429 1340.29 -215.308 -591.197 629.183 
20847.5 1
15315402 -2803.33 -515.167 1339 703.092 -816.211 1077.28 
20848 1
15315402 -2594.86 -814.429 1332.71 434.325 -623.462 759.831 
20848.5 1
15315402 -2621.14 -1224.43 1329.86 -51.7435 -807.087 808.744 
20849 1
15315402 -2626.43 -1492.14 1332 -10.4049 -526.997 527.099 
20849.5 1
15315402 -2553 -1476.43 1332 143.415 30.692 146.663 
20850 1
15315402 -2900 -1384.71 1332.29 -675.097 178.432 698.28 
20850.5 1
15315402 -3125.43 -1009.86 1373.86 -464.801 772.901 901.896 
20851 1
15315402 -3213.14 -849 1404.43 -184.274 337.935 384.912 
20851.5 1
15315402 -3352.14 -559 1410.71 -274.704 573.123 635.556 
20852 1
15315402 -3500.43 -720.429 1444.29 -291.901 -317.773 431.492 
20852.5 1
15315402 -3477.57 -164.286 1463.57 45.8059 1114.51 1115.46 
20853 1
15315402 -3255 240.429 1466.86 461.766 839.656 958.254 
20853.5 1
15315402 -2887.14 412.286 1470 741.647 346.486 818.592 
20854 1
15315402 -2918 364.857 1470 -60.8622 -93.5475 111.603 
20854.5 1
15315402 -3118.57 95.7143 1467 -404.378 -542.627 676.731 
20855 1
15315402 -3329.14 -167.571 1466 -417.8 -522.392 668.918 
20855.5 1
15315402 -3496.14 -686.429 1469.14 -321.773 -999.725 1050.23 
20856 1
15315402 -3504.33 -931.5 1479 -16.5799 -496.096 496.373 
20856.5 1
15315402 -3590.12 -1128.12 1480.5 -169.549 -388.587 423.965 
20857 1
15315402 -3623 -1179.5 1473.33 -63.588 -99.3714 117.975 
20857.5 1
15315402 -3464.86 -1441.71 1482.86 335.76 -556.718 650.131 
20858 1
15315402 -3433.57 -1550.57 1500.57 60.3971 -210.149 218.656 
20858.5 1
15315402 -3423.29 -1626.86 1504.71 19.9336 -147.841 149.178 
20859 1
15315402 -3452.67 -1584.17 1518.17 -60.9563 88.5695 107.518 
20859.5 1
15315402 -3289.71 -1604.71 1516.86 345.971 -43.6255 348.711 
20860 1
15315402 -3147.38 -1661.25 1510.5 271.122 -107.687 291.726 
20860.5 1
15315402 -2884.71 -1626 1510.86 504.147 67.6583 508.667 
20861 1
15315402 -2577.29 -1639.29 1510.57 621.068 -26.8398 621.648 
20861.5 1
15315402 -2482.43 -1642.29 1516.57 193.192 -6.10998 193.288 
20862 1
15315402 -2484.12 -1637.62 1534.75 -3.42022 9.3966 9.9997 
20862.5 1
15315402 -2640.14 -1639.14 1533 -300.034 -2.91896 300.049 
20863 1
15315402 -2666.83 -1561.67 1533 -56.7882 164.843 174.351 
20863.5 1
15315402 -3197.25 -1401.75 1534.75 -1060.83 319.833 1108 
20864 1
15315402 -3284.17 -1091 1531.83 -164.927 589.658 612.289 
20864.5 1
15315402 -3274.14 -939.286 1528.43 21.192 320.749 321.448 
20865 1
15315402 -3329 -776.714 1515.14 -108.413 321.287 339.086 
20865.5 1
15315402 -3424 -515 1512.29 -188.492 519.274 552.427 
20866 1
15315402 -3451.33 -218.333 1511.83 -53.9119 585.141 587.62 
20866.5 1
15315402 -3401 -55 1511.14 101.478 329.301 344.582 
20867 1
15315402 -3327.86 -151.571 1510.86 140.659 -185.714 232.97 
20867.5 1
15315402 -3515.83 -634.667 1505.33 -393.256 -1010.66 1084.47 
20868 1
15315402 -3759.43 -409.286 1501.14 -475.772 440.197 648.176 
20868.5 1
15315402 -3670.5 -420.167 1495.83 167.474 -20.4914 168.723 
20869 1
15315402 -3592.17 -270.667 1485.33 170.29 325 366.911 
20869.5 1
15315402 -3576.14 32.4286 1484.57 30.6383 579.532 580.341 
20870 1
15315402 -3506.17 118.333 1495.67 140.514 172.5 222.487 
20870.5 1
15315402 -3242 95.6667 1490.5 587.037 -50.3704 589.194 
20871 1
15315402 -3041.43 263 1486 406.015 338.731 528.76 
20871.5 1
15315402 -2840.71 305.429 1485 383.043 80.9706 391.507 
20872 1
15315402 -2764 160.5 1485 155.607 -293.973 332.616 
20872.5 1
15315402 -2744.43 -304 1491.57 38.6787 -917.984 918.799 
20873 1
15315402 -2642.67 -635.167 1496.33 202.31 -658.383 688.765 
20873.5 1
15315402 -2466.14 -699.857 1503.71 378.806 -138.821 403.442 
20874 1
15315402 -2375.43 -789.286 1541 174.451 -171.978 244.968 
20874.5 1
15315402 -2306.71 -835.857 1576.71 132.91 -90.0801 160.56 
20875 1
15315402 -2261.29 -857.571 1602.86 88.3824 -42.2457 97.96 
20875.5 1
15315402 -2234.29 -885.286 1604 52.1236 -53.5025 74.6952 
20876 1
15315402 -2245.83 -883 1614.67 -25.1582 4.97977 25.6463 
20876.5 1
15315402 -2161.62 -772.875 1621.75 168.754 220.691 277.818 
20877 1
15315402 -2222.5 -873.875 1638.75 -123.229 -204.453 238.719 
20877.5 1
15315402 -2548.43 -990 1633.14 -667.886 -237.961 709.012 
20878 1
15315402 -2714.5 -1011.25 1628.38 -315.725 -40.3992 318.299 
20878.5 1
15315402 -2929.14 -1004.14 1627.14 -406.521 13.4605 406.743 
20879 1
15315402 -3143 -855.286 1612.43 -419.328 291.877 510.909 
20879.5 1
15315402 -2963.83 -854.5 1587 383.655 1.68247 383.658 
20880 1
15315402 -2907.71 -903.143 1556.29 117.897 -102.191 156.022 
20880.5 1
15315402 -2917.5 -933.5 1518.17 -19.7293 -61.2039 64.3052 
20881 1
15315402 -2793.62 -961.625 1521.88 237.308 -53.8793 243.348 
20881.5 1
15315402 -2323 -957 1634.29 912.064 8.96318 912.108 
20882 1
15315402 -2076.29 -912.857 1689.86 508.689 91.0162 516.768 
20882.5 1
15315402 -1949.29 -788.286 1723 257.085 252.169 360.114 
20883 1
15315402 -1560.57 -526.286 1725 759.208 511.719 915.561 
20883.5 1
15315402 -1456.5 -441.5 1724.17 204.062 166.246 263.209 
20884 1
15315402 -1429 -223.333 1693.83 57.1726 453.569 457.158 
20884.5 1
15315402 -1480.71 2.14286 1663.86 -108.872 474.687 487.012 
20885 1
15315402 -1547.25 204.125 1663.12 -124.832 378.953 398.985 
20885.5 1
15315402 -1739.67 412.667 1662.67 -379.52 411.325 559.664 
20886 1
15315402 -2164.86 622 1660.71 -873.081 429.843 973.157 
20886.5 1
15315402 -2366.43 335.857 1683.86 -396.794 -563.273 689.001 
20887 1
15315402 -2391.83 193.167 1682 -51.7409 -290.612 295.182 
20887.5 1
15315402 -2389.86 117.429 1674 4.06624 -155.84 155.893 
20888 1
15315402 -2381.86 134.429 1671 16.1943 34.413 38.033 
20888.5 1
15315402 -2379.71 132.857 1670.14 4.24328 -3.11174 5.26197 
20889 1
15315402 -2408 172.571 1674.71 -54.5004 76.5208 93.9453 
20889.5 1
15315402 -2367 198.143 1670.43 79.6116 49.6533 93.8268 
20890 1
15315402 -2382.83 338 1659.83 -31.2295 275.852 277.614 
20890.5 1
15315402 -2435.5 335.167 1673.5 -112.057 -6.02837 112.219 
20891 1
15315402 -2358 267.143 1678 157.201 -137.979 209.166 
20891.5 1
15315402 -2129.86 313.286 1681.71 426.435 86.2483 435.07 
20892 1
15315402 -1971.17 364.667 1679 327.197 105.94 343.92 
20892.5 1
15315402 -1926.86 429.429 1684.86 91.5486 133.806 162.127 
20893 1
15315402 -1856.83 441.5 1676 140.328 24.1912 142.398 
20893.5 1
15315402 -1876.29 504.143 1668 -40.4415 130.235 136.369 
20894 1
15315402 -2025.14 532.429 1669.57 -280.863 53.3693 285.888 
20894.5 1
15315402 -2321.86 642.286 1688.57 -558.784 206.887 595.854 
20895 1
15315402 -2549.5 488.667 1699.67 -490.61 -331.076 591.869 
20895.5 1
15315402 -2593.29 383.714 1697.86 -89.7248 -215.066 233.032 
20896 1
15315402 -2610.83 328.5 1707.83 -35.3783 -111.319 116.806 
20896.5 1
15315402 -2569.71 331.571 1714.29 82.2381 6.14286 82.4672 
20897 1
15315402 -2618.29 302.429 1704.14 -97.7292 -58.6375 113.971 
20897.5 1
15315402 -2619.86 428.286 1710.86 -3.16183 253.234 253.253 
20898 1
15315402 -2283.29 470.286 1726.29 657.366 82.0312 662.465 
20898.5 1
15315402 -2187.29 508.571 1724.71 190.099 75.8133 204.659 
20899 1
15315402 -2310 554.833 1716.33 -238.744 90.0037 255.146 
20899.5 1
15315402 -2445.57 423.286 1709.86 -282.44 -274.058 393.548 
20900 1
15315402 -2419.71 341.286 1713 49.7253 -157.692 165.347 
20900.5 1
15315402 -2439 352 1733.57 -37.0167 20.5648 42.3456 
20901 1
15315402 -2440.33 366.333 1723.83 -2.8551 30.6924 30.8249 
20901.5 1
15315402 -2434.29 314 1705.14 12.8128 -110.876 111.614 
20902 1
15315402 -2511.86 287.857 1711.57 -148.32 -49.9863 156.517 
20902.5 1
15315402 -2565.29 351 1709.29 -106.644 126.034 165.098 
20903 1
15315402 -2586.83 373 1707.5 -44.0647 44.9898 62.9744 
20903.5 1
15315402 -2659.43 335.571 1743 -147.252 -75.92 165.671 
20904 1
15315402 -2615.14 223 1738.14 84.6763 -215.242 231.299 
20904.5 1
15315402 -2627.5 366.333 1736.67 -24.7143 286.667 287.73 
20905 1
15315402 -2843 366 1739 -442.505 -0.684463 442.506 
20905.5 1
15315402 -2591.29 423 1755.71 484.066 109.615 496.322 
20906 1
15315402 -2543 288.5 1749.17 96.1867 -267.928 284.671 
20906.5 1
15315402 -2426.86 -60.2857 1708.43 241.964 -726.637 765.864 
20907 1
15315402 -2332.62 -172.25 1612.88 180.521 -214.491 280.347 
20907.5 1
15315402 -2288.17 -187 1527.33 87.8623 -29.1502 92.5717 
20908 1
15315402 -2461.14 -5.28571 1500.86 -340.504 357.705 493.859 
20908.5 1
15315402 -2530.86 27 1466.14 -138.048 63.9321 152.133 
20909 1
15315402 -2543.17 126.333 1440.5 -25.8603 208.683 210.28 
20909.5 1
15315402 -2538.14 212.143 1427.14 10.8272 184.934 185.251 
20910 1
15315402 -2608.43 262.714 1416.29 -138.086 99.3545 170.115 
20910.5 1
15315402 -2765 183.5 1414.75 -294.307 -148.899 329.83 
20911 1
15315402 -2952.14 239 1416 -351.772 104.323 366.916 
20911.5 1
15315402 -3029 248.143 1412.86 -154.332 18.3592 155.42 
20912 1
15315402 -3109.67 107.167 1410.17 -165.981 -290.074 334.205 
20912.5 1
15315402 -3195.29 17.4286 1404.29 -182.557 -191.339 264.457 
20913 1
15315402 -3255.25 -109.25 1404 -115.761 -244.553 270.568 
20913.5 1
15315402 -3399.71 -341 1403.14 -279.97 -449.128 529.244 
20914 1
15315402 -3487.86 -492.429 1403 -178.427 -306.536 354.683 
20914.5 1
15315402 -3401.43 -638.286 1402.86 172.857 -291.714 339.082 
20915 1
15315402 -3402 -695.714 1402.43 -1.10742 -111.296 111.301 
20915.5 1
15315402 -3513.33 -567.833 1399 -220.899 253.732 336.417 
20916 1
15315402 -3466.57 -204.857 1397 96.6155 749.951 756.149 
20916.5 1
15315402 -3149.57 186.286 1397 640.404 790.188 1017.11 
20917 1
15315402 -2970.67 359.833 1397 372.718 361.558 519.271 
20917.5 1
15315402 -3073.43 406.143 1392 -214.087 96.4782 234.822 
20918 1
15315402 -3105.71 337.714 1390.71 -63.4297 -134.437 148.65 
20918.5 1
15315402 -3046.71 291.714 1389 108.456 -84.5588 137.524 
20919 1
15315402 -3057.29 263.286 1376.29 -21.1852 -56.9711 60.7826 
20919.5 1
15315402 -2753.83 115.167 1367.33 632.192 -308.581 703.484 
20920 1
15315402 -2375.29 -161.714 1392.71 785.369 -574.442 973.03 
20920.5 1
15315402 -2210.29 -205.286 1384.29 316.699 -83.6304 327.555 
20921 1
15315402 -2210.67 -220.833 1375.5 -0.787092 -32.1232 32.1328 
20921.5 1
15315402 -2336.57 -301.143 1374.43 -266.747 -170.147 316.393 
20922 1
15315402 -2530.43 -298.143 1367.57 -380.859 5.89391 380.904 
20922.5 1
15315402 -2716.14 -129.571 1370.29 -362.723 329.241 489.865 
20923 1
15315402 -2994.14 134 1384.29 -521.576 494.505 718.733 
20923.5 1
15315402 -3202.17 233 1387 -437.945 208.421 485.01 
20924 1
15315402 -3145 219.286 1388.57 120.605 -28.9331 124.027 
20924.5 1
15315402 -2919 50.25 1389.75 426.415 -318.935 532.494 
20925 1
15315402 -2559.33 -1.66667 1382 712.211 -102.805 719.593 
20925.5 1
15315402 -2320 -71 1377.71 472.058 -136.752 491.467 
20926 1
15315402 -2268.5 -167.333 1373.17 106.405 -199.036 225.693 
20926.5 1
15315402 -2220.57 -208.143 1380.86 94.7205 -80.6512 124.405 
20927 1
15315402 -2471.71 12.7143 1385.86 -489.557 430.521 651.931 
20927.5 1
15315402 -2748.5 156.833 1399 -579.05 301.504 652.842 
20928 1
15315402 -2935.43 -16 1410.43 -391.884 -362.334 533.722 
20928.5 1
15315402 -3166.57 -128.429 1410.43 -437.771 -212.933 486.809 
20929 1
15315402 -3273.17 -207.167 1405.17 -219.784 -162.347 273.242 
20929.5 1
15315402 -3510.57 -168 1402.57 -471.978 77.8661 478.358 
20930 1
15315402 -3644.14 -324.714 1402 -258.859 -303.71 399.059 
20930.5 1
15315402 -3651.17 -600.167 1402 -14.0758 -552.009 552.188 
20931 1
15315402 -3536.57 -934.286 1394.71 233.392 -680.487 719.398 
20931.5 1
15315402 -3423.71 -1300.71 1378.14 223.038 -724.167 757.736 
20932 1
15315402 -3247.29 -1461.71 1378.57 350.057 -319.444 473.903 
20932.5 1
15315402 -3145 -1511 1373.43 204.981 -98.769 227.536 
20933 1
15315402 -2945.57 -1519.43 1372.14 398.857 -16.8571 399.213 
20933.5 1
15315402 -2885.14 -1531.43 1371 120.376 -23.9044 122.726 
20934 1
15315402 -2862.8 -1332.6 1370.8 53.0709 472.277 475.249 
20934.5 1
15315402 -2938.17 -924.333 1382.17 -126.667 686.162 697.756 
20935 1
15315402 -2924.86 -696.143 1437.71 26.4603 453.659 454.43 
20935.5 1
15315402 -2943.29 -569.714 1434.43 -36.931 253.364 256.041 
20936 1
15315402 -2953.57 -390.143 1427.29 -20.5304 358.426 359.014 
20936.5 1
15315402 -2965.88 -365.5 1416.75 -24.558 49.1873 54.9772 
20937 1
15315402 -3105.25 -407.875 1418.5 -288.561 -87.7329 301.603 
20937.5 1
15315402 -3115.33 -364.222 1429.78 -20.2071 87.4805 89.784 
20938 1
15315402 -3108.62 -272 1430 13.5796 186.685 187.178 
20938.5 1
15315402 -2912.22 -70.8889 1426.67 396.773 406.285 567.888 
20939 1
15315402 -2890.14 12.1429 1430.29 42.956 161.54 167.154 
20939.5 1
15315402 -2825 64.875 1428.75 134.315 108.726 172.806 
20940 1
15315402 -2607.38 196.125 1421 421.754 254.36 492.52 
20940.5 1
15315402 -2551.71 219.143 1412.43 113.362 46.8795 122.673 
20941 1
15315402 -2314.5 183.625 1406.62 485.101 -72.6337 490.508 
20941.5 1
15315402 -2210.88 83.125 1423.62 203.986 -197.835 284.164 
20942 1
15315402 -2150.43 -15.4286 1430.14 124.12 -202.369 237.4 
20942.5 1
15315402 -2135.5 -138.5 1460.75 30.5913 -252.196 254.044 
20943 1
15315402 -2096.62 -144.25 1475.62 75.0483 -11.1004 75.8648 
20943.5 1
15315402 -2175.75 -126.5 1486.62 -149.858 33.6174 153.582 
20944 1
15315402 -2140.71 -10.1429 1500.29 70.3528 233.649 244.011 
20944.5 1
15315402 -2305.29 96.1429 1497.86 -335.176 216.468 399 
20945 1
15315402 -2521.71 203.429 1488 -452.779 224.447 505.357 
20945.5 1
15315402 -2407.88 118.25 1476.88 229.978 -172.078 287.23 
20946 1
15315402 -2568.12 -89.625 1468.12 -303.504 -393.703 497.108 
20946.5 1
15315402 -2700.43 -171.143 1463.29 -272.23 -167.732 319.755 
20947 1
15315402 -2692.25 7 1451.62 16.657 362.816 363.199 
20947.5 1
15315402 -2741.57 70.7143 1442.43 -101.069 130.562 165.11 
20948 1
15315402 -2734.75 -103.75 1442 13.1688 -336.804 337.061 
20948.5 1
15315402 -2845.29 -516 1424.14 -224.666 -837.907 867.503 
20949 1
15315402 -2806.62 -662.375 1409.62 76.5559 -289.851 299.791 
20949.5 1
15315402 -2640.43 -857 1392.71 325.238 -380.871 500.841 
20950 1
15315402 -2590.12 -1229.12 1391.75 100.607 -744.25 751.019 
20950.5 1
15315402 -2689.43 -1394.14 1389.14 -199.806 -332.028 387.511 
20951 1
15315402 -2752.62 -1477.25 1388 -126.646 -166.547 209.23 
20951.5 1
15315402 -3027.86 -1472.71 1388.14 -547.181 9.01732 547.255 
20952 1
15315402 -3431.38 -1230.75 1384.88 -826.881 495.828 964.146 
20952.5 1
15315402 -3493.57 -1003 1396.29 -123.651 452.783 469.364 
20953 1
15315402 -3445.62 -411.625 1396 96.278 1187.5 1191.4 
20953.5 1
15315402 -3431 -281 1396 29.1916 260.729 262.358 
20954 1
15315402 -3415.25 -299.875 1396 31.754 -38.0544 49.5627 
20954.5 1
15315402 -3403.43 -237.714 1396 22.4742 118.176 120.294 
20955 1
15315402 -3414 -136.5 1396 -21.8418 209.12 210.258 
20955.5 1
15315402 -3346.57 -62.8571 1396 131.954 144.115 195.4 
20956 1
15315402 -3320.12 -56 1395.88 54.5287 14.1384 56.3318 
20956.5 1
15315402 -3105.86 -199 1389.86 406.58 -271.347 488.812 
20957 1
15315402 -2794.71 -514.429 1362.14 640.212 -649.03 911.653 
20957.5 1
15315402 -2636 -1089.62 1354.75 314.286 -1139 1181.57 
20958 1
15315402 -2609.14 -1337.57 1350 52.1498 -481.449 484.266 
20958.5 1
15315402 -2644.29 -1257.29 1350 -73.3671 167.611 182.965 
20959 1
15315402 -2634 -1131.5 1339.62 20.4082 249.575 250.408 
20959.5 1
15315402 -2612.71 -1102.71 1330 41.4119 56.0033 69.6514 
20960 1
15315402 -2780.86 -1192.29 1327.57 -353.985 -188.571 401.079 
20960.5 1
15315402 -2898 -1328.86 1326.29 -235.227 -274.24 361.302 
20961 1
15315402 -2863.12 -1414.5 1326 68.787 -168.921 182.389 
20961.5 1
15315402 -3268.29 -1306.43 1317.14 -777.66 207.431 804.849 
20962 1
15315402 -3615.75 -1226 1256.12 -690.784 159.898 709.048 
20962.5 1
15315402 -3674.71 -923 1232.57 -117.225 602.386 613.686 
20963 1
15315402 -3790.29 -620.429 1241.14 -233.478 611.255 654.328 
20963.5 1
15315402 -3712.86 -343.286 1241 161.31 577.381 599.491 
20964 1
15315402 -3647.57 -258.714 1241 135.729 175.824 222.118 
20964.5 1
15315402 -3570 -30.75 1241 155.454 456.842 482.567 
20965 1
15315402 -3327 254.143 1241 472.763 554.266 728.502 
20965.5 1
15315402 -3159.5 361.375 1234.75 326.511 209.03 387.689 
20966 1
15315402 -3161 136.286 1184 -2.96443 -444.84 444.85 
20966.5 1
15315402 -3042.71 -59.8571 1167.57 235.629 -390.723 456.273 
20967 1
15315402 -2950.5 -215.667 1214.5 191.714 -323.928 376.409 
20967.5 1
15315402 -2861.14 -292 1321.43 183.485 -156.742 241.319 
20968 1
15315402 -2756 -243.571 1342.57 206.162 94.958 226.98 
20968.5 1
15315402 -2706.43 -231 1350.86 97.9673 24.8447 101.069 
20969 1
15315402 -2607.71 -330.714 1339.43 201.458 -203.499 286.351 
20969.5 1
15315402 -2573.14 -516 1324.14 69.1429 -370.571 376.967 
20970 1
15315402 -2660 -587.5 1313 -168.002 -138.298 217.603 
20970.5 1
15315402 -2683.57 -702.286 1346 -44.898 -218.639 223.202 
20971 1
15315402 -2391.14 -329 1398.71 591.961 755.639 959.9 
20971.5 1
15315402 -2200.14 -209.714 1383 387.424 241.959 456.773 
20972 1
15315402 -2176 0.142857 1369 48.3825 420.555 423.329 
20972.5 1
15315402 -2348.86 11 1370.86 -365.449 22.9538 366.169 
20973 1
15315402 -2429.29 -70.2857 1366.71 -161.828 -163.553 230.082 
20973.5 1
15315402 -2697.29 -246.571 1322.71 -527.559 -347.019 631.459 
20974 1
15315402 -3167.14 -339.571 1308.86 -945.387 -187.123 963.728 
20974.5 1
15315402 -3585.25 -390 1303.38 -816.616 -98.4933 822.534 
20975 1
15315402 -3600.43 -322.429 1303 -29.8791 133.015 136.329 
20975.5 1
15315402 -3606.86 -306.143 1303 -13.2275 33.5097 36.0259 
20976 1
15315402 -3615.57 -220.143 1303 -18.0047 177.686 178.596 
20976.5 1
15315402 -3527.38 -75.75 1303 168.959 276.615 324.134 
20977 1
15315402 -3446.14 88.5714 1303 164.105 331.962 370.31 
20977.5 1
15315402 -3387.57 350.571 1303 123.049 550.42 564.007 
20978 1
15315402 -3302.5 258.125 1300.75 166.155 -180.559 245.376 
20978.5 1
15315402 -3065.38 -55.25 1269.5 449.953 -594.639 745.69 
20979 1
15315402 -2781.86 -201.143 1256.29 565.904 -291.203 636.433 
20979.5 1
15315402 -2639.75 -184.25 1224.88 286.506 34.0582 288.524 
20980 1
15315402 -2523.71 -238 1185.57 233.943 -108.367 257.823 
20980.5 1
15315402 -2514.43 -317.571 1165.14 19.6315 -168.227 169.369 
20981 1
15315402 -2421.62 -445.25 1187 181.968 -250.35 309.496 
20981.5 1
15315402 -2401.57 -487.143 1174.29 40.7593 -85.1481 94.4008 
20982 1
15315402 -2426.25 -493.125 1162.75 -48.7719 -11.8224 50.1843 
20982.5 1
15315402 -2686.71 -906.286 1273.86 -518.853 -823.029 972.926 
20983 1
15315402 -2788.25 -1262.62 1292 -193.401 -678.741 705.758 
20983.5 1
15315402 -2796.14 -1373.71 1286.14 -15.5985 -219.544 220.097 
20984 1
15315402 -2759.75 -1493.88 1301.5 75.5039 -249.296 260.479 
20984.5 1
15315402 -2663.43 -1606.29 1308.86 202.782 -236.654 311.65 
20985 1
15315402 -2729.25 -1673.75 1309 -133.242 -136.567 190.798 
20985.5 1
15315402 -2828.62 -1709.75 1309 -194.853 -70.5882 207.245 
20986 1
15315402 -2768.62 -1703.12 1309 116.959 12.9142 117.67 
20986.5 1
15315402 -2787.57 -1717.29 1309 -38.509 -28.7819 48.0764 
20987 1
15315402 -2820 -1686.86 1315 -63.9617 60.0169 87.7105 
20987.5 1
15315402 -2815 -1609.86 1341.43 10.142 156.187 156.516 
20988 1
15315402 -2793 -1337 1385.71 44.4444 551.227 553.015 
20988.5 1
15315402 -2754.38 -1150.75 1385.62 76.9422 371.016 378.91 
20989 1
15315402 -2663.29 -1177.43 1384.14 180.375 -52.8289 187.952 
20989.5 1
15315402 -2620.88 -1261.25 1384 82.0323 -162.13 181.702 
20990 1
15315402 -2624.14 -1350.86 1394.29 -6.471 -177.44 177.558 
20990.5 1
15315402 -2626.29 -1376.43 1397.43 -4.5018 -53.7215 53.9098 
20991 1
15315402 -2687.88 -1433.75 1402.25 -121.959 -113.508 166.607 
20991.5 1
15315402 -2732.14 -1495.86 1404.71 -85.1305 -119.437 146.671 
20992 1
15315402 -2997.29 -1576.29 1407.43 -564.134 -171.125 589.517 
20992.5 1
15315402 -3069.25 -1596.25 1403.75 -144.217 -40.0086 149.664 
20993 1
15315402 -3304 -1365.5 1401.12 -444.602 437.027 623.429 
20993.5 1
15315402 -3586.43 -1251.57 1329.57 -558.159 225.155 601.861 
20994 1
15315402 -3656.62 -1258.75 1278.25 -142.386 -14.561 143.129 
20994.5 1
15315402 -3699 -1104.43 1269.71 -87.9149 320.169 332.02 
20995 1
15315402 -3704.12 -592.375 1262 -10.3745 1036.55 1036.6 
20995.5 1
15315402 -3623.75 -309.5 1262 153.681 540.87 562.279 
20996 1
15315402 -3420.38 13.875 1261.25 391.106 621.875 734.637 
20996.5 1
15315402 -2992.38 248.125 1256.12 852.59 466.633 971.934 
20997 1
15315402 -2689.64 303.455 1292.64 644.125 117.722 654.794 
20997.5 1
15315402 -2433.3 169.6 1365.4 507.597 -265.059 572.635 
20998 1
15315402 -2297.12 141.625 1352.25 269.121 -55.2866 274.741 
20998.5 1
15315402 -2246 186.875 1338.88 102.046 90.3194 136.275 
20999 1
15315402 -2172 149.286 1330 150.713 -76.5566 169.042 
20999.5 1
15315402 -2247.71 99.4286 1323.71 -158.398 -104.304 189.655 
21000 1
15315402 -2372.88 221.375 1316.88 -235.265 229.223 328.47 
21000.5 1
15315402 -2520.57 47.5714 1331.43 -293.631 -345.534 453.446 
21001 1
15315402 -2605.5 -262.875 1318.5 -172.971 -632.274 655.507 
21001.5 1
15315402 -2810.12 -470.625 1287.25 -408.433 -414.671 582.039 
21002 1
15315402 -2952.62 -561.125 1252 -284.431 -180.639 336.944 
21002.5 1
15315402 -2999.88 -645 1234.75 -92.6471 -164.461 188.761 
21003 1
15315402 -2976 -792.857 1240.43 49.2268 -304.86 308.809 
21003.5 1
15315402 -2979.71 -853.286 1257 -7.54936 -122.822 123.054 
21004 1
15315402 -2922.38 -947.5 1252.38 119.208 -195.872 229.295 
21004.5 1
15315402 -2949.12 -1079.75 1336.25 -50.8555 -251.426 256.518 
21005 1
15315402 -3074.43 -1072.86 1421.14 -254.165 13.9815 254.55 
21005.5 1
15315402 -3273.86 -1364 1468.29 -427.042 -623.432 755.667 
21006 1
15315402 -3459.62 -1384 1520 -353.171 -38.0228 355.212 
21006.5 1
15315402 -3478 -1298.29 1547.43 -36.3142 169.396 173.245 
21007 1
15315402 -3489.12 -994.75 1599.25 -22.4747 613.203 613.615 
21007.5 1
15315402 -3590.71 -945.857 1592.57 -197.261 94.9376 218.918 
21008 1
15315402 -3637.14 -904.429 1574.43 -95.729 85.4197 128.299 
21008.5 1
15315402 -3675.57 -868.429 1561.43 -78.7471 73.7705 107.904 
21009 1
15315402 -3711.86 -798 1552.29 -73.6019 142.857 160.703 
21009.5 1
15315402 -3618 -720.286 1545.14 184.758 152.981 239.872 
21010 1
15315402 -3432.57 -344.857 1543 360.756 730.406 814.639 
21010.5 1
15315402 -3273.57 -26.2857 1542 304.598 610.29 682.08 
21011 1
15315402 -3013.43 208.429 1541.43 513.102 462.947 691.082 
21011.5 1
15315402 -2811.71 216.286 1527.14 430.094 16.753 430.421 
21012 1
15315402 -2368.25 142.5 1462 857.765 -142.719 869.557 
21012.5 1
15315402 -2374.67 25.8333 1442.5 -13.203 -240.055 240.418 
21013 1
15315402 -2228.38 -215.875 1446.75 292.583 -483.417 565.063 
21013.5 1
15315402 -1954.86 -504.714 1441.86 532.136 -561.944 773.918 
21014 1
15315402 -1619.71 -621.571 1438.57 702.606 -244.984 744.091 
21014.5 1
15315402 -774.125 -1168.62 1428.88 1654.77 -1070.55 1970.88 
21015 1
15315402 37.1429 -1301.43 1402.14 1619.3 -265.077 1640.85 
21015.5 1
15315402 367.714 -1158.71 1404.57 700.363 302.361 762.844 
21016 1
15315402 468.5 -862 1406 312.999 921.473 973.181 
21017.5 1
15315402 1221.8 1131.8 1327.6 421.073 1114.48 1191.37 
21018 1
15315402 1558.14 1394.14 1340.57 795.137 620.196 1008.41 
21018.5 1
15315402 1991.71 1484.43 1350.86 901.396 187.704 920.732 
21019 1
15315402 2425.86 1479.29 1419.71 893.298 -10.582 893.361 
21019.5 1
15315402 2859.25 1433.5 1416.62 830.255 -87.7121 834.875 
21020 1
15315402 3216.86 1273.71 1381.86 693.037 -309.662 759.073 
21020.5 1
15315402 3623.86 958.143 1478 851.464 -660.191 1077.42 
21021 1
15315402 3888.71 565.286 1501.14 549.496 -815.056 982.987 
21021.5 1
15315402 4165.75 206.375 1503.62 516.858 -669.61 845.883 
21022 1
15315402 4497 -205.571 1560.14 633.365 -787.66 1010.72 
21022.5 1
15315402 4798.29 -401 1581.14 609.89 -395.604 726.959 
21023 1
15315402 5008.14 -639.286 1592.14 418.877 -475.62 633.776 
21023.5 1
15315402 5202.5 -928.667 1595.17 433.833 -645.94 778.106 
21024 1
15315402 5567.6 -1348.8 1588.8 585.096 -673.291 891.996 
21024.5 1
15315402 5863 -1627.57 1605.86 675.973 -637.921 929.452 
21025 1
15315402 6164.67 -1835.33 1574.33 661.55 -455.618 803.266 
21025.5 1
15315402 6472 -2092.43 1573.86 619.624 -518.337 807.841 
21026 1
15315402 6816.57 -2368 1529 706.089 -564.696 904.125 
21026.5 1
15315402 7182.5 -2638.5 1487.88 720.332 -532.48 895.775 
21027 1
15315402 7519.86 -2965.29 1486.86 647.519 -627.228 901.496 
21027.5 1
15315402 7828.86 -3216.29 1461.14 608.268 -494.094 783.657 
21028 1
15315402 8270.29 -3539 1479 881.095 -644.14 1091.44 
21028.5 1
15315402 8643.14 -3776 1497.14 798.409 -507.495 946.049 
21029 1
15315402 8990.57 -4106.29 1522.57 697.648 -663.224 962.59 
21029.5 1
15315402 9365.25 -4351 1506.75 723.318 -472.421 863.927 
21030 1
15315402 9659.57 -4580.57 1455.43 574.847 -448.382 729.037 
21030.5 1
15315402 9959 -4927.14 1474.86 623.81 -722.024 954.179 
21031 1
15315402 10265.3 -5245.86 1506.29 616.269 -641.276 889.395 
21031.5 1
15315402 10641.9 -5536.12 1480.25 736.965 -568.039 930.476 
21032 1
15315402 10932.1 -5916.57 1482.57 588.779 -771.697 970.657 
21032.5 1
15315402 11261.1 -6289.38 1501.88 637.562 -722.488 963.574 
21033 1
15315402 11607 -6693.29 1512 675.537 -788.888 1038.6 
21033.5 1
15315402 11963.7 -7077.14 1545.57 706.365 -760.113 1037.65 
21034 1
15315402 12385.8 -7456 1567.5 886.805 -795.918 1191.6 
21034.5 1
15315402 12767.9 -7820 1627 746.175 -710.938 1030.64 
21035 1
15315402 13046 -8022.33 1616.83 556.25 -404.667 687.873 
21035.5 1
15315402 13222.6 -8202.75 1585.88 358.266 -365.957 512.131 
21036 1
15315402 13465.1 -8505 1594.71 465.485 -580.134 743.796 
21036.5 1
15315402 13694.9 -8829.43 1577 480.574 -678.721 831.633 
21037 1
15315402 14062.3 -9167.86 1577 740.783 -682.316 1007.13 
21037.5 1
15315402 14422.7 -9577.57 1593.29 741.623 -843.034 1122.81 
21038 1
15315402 14760.6 -10102 1642.71 669.024 -1038.47 1235.32 
21038.5 1
15315402 15089.6 -10572.1 1658.86 664.646 -949.784 1159.24 
21039 1
15315402 15332.6 -10921.6 1653.12 462.079 -664.415 809.298 
21039.5 1
15315402 15587.7 -11262.7 1583.71 495.319 -662.309 827.04 
21040 1
15315402 15796.9 -11732.3 1528.14 424.225 -952.478 1042.68 
21040.5 1
15315402 16177.7 -12159 1532.43 764.773 -856.856 1148.51 
21041 1
15315402 16639.6 -12383.1 1434.29 920.034 -446.5 1022.66 
21041.5 1
15315402 17064.7 -12727 1367.29 848.589 -686.342 1091.41 
21042 1
15315402 17545 -13042.9 1335.57 984.192 -647.248 1177.95 
21042.5 1
15315402 18055.9 -13332.6 1431.57 1046.84 -593.677 1203.46 
21043 1
15315402 18494.9 -13634.4 1472 867.624 -596.45 1052.86 
21043.5 1
15315402 18920.4 -13906.6 1544.86 829.539 -530.597 984.718 
21044 1
15315402 19200 -14251.9 1555.71 584.877 -722.355 929.451 
21044.5 1
15315402 19559.9 -14534.1 1559.86 681.548 -534.632 866.221 
21045 1
15315402 20006.7 -14731 1546 950.659 -418.845 1038.84 
21045.5 1
15315402 20465.6 -14894 1544.75 892.915 -317.121 947.556 
21046 1
15315402 20947.1 -15134.7 1512 929.571 -464.699 1039.25 
21046.5 1
15315402 21461 -15211.3 1494.29 1052.99 -156.909 1064.61 
21047 1
15315402 22092.6 -15338.4 1423.43 1245.7 -250.775 1270.69 
21047.5 1
15315402 22424 -15730.9 1429.86 679.157 -804.157 1052.58 
21048 1
15315402 22652.9 -16031.7 1585 482.821 -634.72 797.487 
21048.5 1
15315402 23051 -16299 1614.12 765.659 -514.011 922.194 
21049 1
15315402 23432.9 -16523.3 1635 741.47 -435.506 859.909 
21049.5 1
15315402 23854.6 -16682.6 1640.43 845.119 -319.21 903.394 
21050 1
15315402 24305.3 -16963.9 1589 905.049 -564.831 1066.84 
21050.5 1
15315402 24635.3 -17198.3 1520.14 680.412 -483.358 834.623 
21051 1
15315402 24951.9 -17371.9 1497.86 663.672 -363.881 756.882 
21051.5 1
15315402 25548.8 -17622.9 1516.75 1152.3 -484.59 1250.05 
21052 1
15315402 26050.9 -17769 1587.29 1008.25 -293.424 1050.08 
21052.5 1
15315402 26448.4 -17834.4 1575.88 779.447 -128.186 789.917 
21053 1
15315402 26894 -18041.6 1597.71 872.065 -405.472 961.72 
21053.5 1
15315402 27301.3 -18144 1586 859.253 -216.094 886.009 
21054 1
15315402 27576.1 -18260.9 1520 542.089 -230.523 589.068 
21054.5 1
15315402 27995.4 -18335 1592.43 791.139 -139.858 803.406 
21055 1
15315402 28365.6 -18521.1 1551.14 758.489 -381.44 849.001 
21055.5 1
15315402 28776.8 -18546.5 1480.12 819.081 -50.5122 820.637 
21056 1
15315402 29255.6 -18538.1 1427.29 929.75 16.2275 929.892 
21056.5 1
15315402 29596 -18736.6 1397.62 668.818 -389.945 774.193 
21057 1
15315402 30023.7 -18942.6 1304.78 883.609 -425.476 980.711 
21057.5 1
15315402 30480.8 -19081.6 1209.5 954.245 -290.333 997.435 
21058 1
15315402 30975.1 -19238.9 1158.33 975.071 -310.185 1023.22 
21058.5 1
15315402 31437.7 -19509.9 1154.57 903.522 -529.235 1047.11 
21059 1
15315402 31932.7 -19742.6 1202.14 1087.91 -511.46 1202.14 
21059.5 1
15315402 32516.1 -20051.5 1350.38 1094.58 -579.603 1238.57 
21060 1
15315402 32964.9 -20301.6 1448.86 841.899 -469.177 963.806 
21060.5 1
15315402 33370.4 -20381.7 1484.14 857.445 -169.435 874.025 
21061 1
15315402 33770 -20367.4 1547.71 855.613 30.5904 856.16 
21061.5 1
15315402 34197.8 -20412.9 1525 784.862 -83.3879 789.28 
21062 1
15315402 34600.7 -20558.2 1516.17 830.756 -299.57 883.118 
21062.5 1
15315402 35003.8 -20662.1 1491.5 820.944 -211.728 847.807 
21063 1
15315402 35418.6 -20778.3 1525.43 813.375 -227.766 844.664 
21063.5 1
15315402 36301.9 -20920.6 1669.29 1832.54 -295.199 1856.17 
21064 1
15315402 36488.1 -21003.3 1623.71 381.733 -169.496 417.671 
21064.5 1
15315402 36826.9 -21168.4 1625.25 656.458 -319.94 730.273 
21065 1
15315402 37176.1 -21273.9 1571.29 695.753 -210.124 726.79 
21065.5 1
15315402 37556.2 -21449.8 1606.12 754.181 -348.994 831.015 
21066 1
15315402 37852 -21504.3 1695.14 561.195 -103.483 570.657 
21066.5 1
15315402 38024.6 -21583.9 1696.86 353.63 -163.056 389.412 
21067 1
15315402 38237.7 -21749.6 1687.43 423.743 -329.452 536.747 
21067.5 1
15315402 38418.1 -21905.4 1728.43 362.306 -312.966 478.763 
21068 1
15315402 38688.7 -21961.1 1728.29 542.227 -111.652 553.603 
21068.5 1
15315402 38864.6 -22012.7 1731.57 348.923 -102.324 363.617 
21069 1
15315402 39007 -22154.9 1753.57 277.639 -277.082 392.247 
21069.5 1
15315402 39201.5 -22306.3 1739.17 426.535 -332.185 540.628 
21070 1
15315402 39384.1 -22448.3 1701.29 371.981 -289.109 471.12 
21070.5 1
15315402 39667 -22477.9 1697.86 555.711 -58.0971 558.74 
21071 1
15315402 39987.4 -22648.4 1623.5 605.624 -322.34 686.064 
21071.5 1
15315402 40249.1 -22910.4 1568.71 512.266 -512.825 724.849 
21072 1
15315402 40481.8 -23052.3 1546.67 497.202 -303.215 582.365 
21072.5 1
15315402 40779 -23071.3 1536.29 619.097 -39.4841 620.355 
21073 1
15315402 41092.1 -23132.6 1571.57 627.541 -122.817 639.446 
21073.5 1
15315402 41426.4 -23195.3 1561.86 647.841 -121.539 659.143 
21074 1
15315402 41764.5 -23271.7 1560.5 695.62 -157.162 713.153 
21074.5 1
15315402 42040.1 -23343.4 1531.71 534.192 -139.073 551.998 
21075 1
15315402 42388 -23432.7 1547 692.943 -177.765 715.381 
21075.5 1
15315402 42846.4 -23495.4 1527.71 969.194 -132.689 978.234 
21076 1
15315402 43352 -23424.3 1548 970.387 136.551 979.947 
21076.5 1
15315402 43746.8 -23320.8 1519 786.521 206.08 813.071 
21077 1
15315402 44206.7 -23296.9 1526 884.386 46.1081 885.588 
21077.5 1
15315402 44545 -23434.5 1589 675.221 -274.736 728.974 
21078 1
15315402 44802.4 -23623.3 1619 516.925 -379.088 641.03 
21078.5 1
15315402 45174.2 -23655.2 1599 760.201 -65.1962 762.991 
21079 1
15315402 45625.4 -23540.1 1630.71 930.437 237.162 960.187 
21079.5 1
15315402 45940.7 -23466.1 1638.71 619.422 145.383 636.254 
21080 1
15315402 46232.7 -23397.2 1668.33 598.263 141.345 614.733 
21080.5 1
15315402 46461 -23330.1 1674.14 443.366 130.143 462.072 
21081 1
15315402 46642.1 -23354.7 1707.86 340.494 -46.1869 343.612 
21081.5 1
15315402 46741.5 -23550.7 1738.33 205.283 -404.86 453.931 
21082 1
15315402 46795.3 -23600.1 1723.29 108.439 -99.7504 147.34 
21082.5 1
15315402 46977.8 -23621.7 1726.67 359.346 -42.3697 361.835 
21083 1
15315402 47005.8 -23585.7 1736.83 58.2121 74.8441 94.8171 
21083.5 1
15315402 47068.5 -23386.5 1725.67 130.284 414.068 434.081 
21084 1
15315402 47179 -23237.4 1724.29 211.686 285.577 355.479 
21084.5 1
15315402 47128.3 -23046.3 1724 -101.333 382.19 395.396 
21085 1
15315402 47168.9 -22902.3 1724 79.1481 281.343 292.264 
21085.5 1
15315402 47028.3 -22815.3 1723.33 -282.744 174.954 332.496 
21086 1
15315402 46869.3 -22707.8 1725.17 -321.212 217.172 387.738 
21086.5 1
15315402 46805.1 -22582.1 1686.86 -127.869 250.379 281.141 
21087 1
15315402 46743.2 -22452.8 1662 -122 254.546 282.273 
21087.5 1
15315402 46806.5 -22512.3 1651.67 129.252 -121.429 177.344 
21088 1
15315402 46887.2 -22595.3 1639 160.691 -165.339 230.561 
21088.5 1
15315402 46866.7 -22286.8 1624 -41.5821 625.761 627.141 
21089 1
15315402 46752.8 -21931.5 1617 -238.644 744.934 782.226 
21089.5 1
15315402 46864.2 -21650.5 1622.25 196.156 494.718 532.187 
21090 1
15315402 47106 -21469.8 1620 521.013 389.368 650.432 
21090.5 1
15315402 47512.6 -21385.6 1626.71 806.689 167.186 823.832 
21091 1
15315402 47712.8 -21375.2 1626.83 385.119 20.0092 385.638 
21091.5 1
15315402 47766.7 -21176.5 1620.83 116.02 428.161 443.602 
21092 1
15315402 47803.3 -21326.6 1619.14 72.6568 -297.761 306.497 
21092.5 1
15315402 47789.3 -21272 1619 -28.3585 110.918 114.485 
21093 1
15315402 47843.1 -21422.3 1619 107.619 -300.571 319.257 
