# Supplementary material for: Intrinsic group behaviour II: On the dependence of triad spatial dynamics on social and personal features; and on the effect of social interaction on small group dynamics
Source: PLoS One. 2019 Dec 3;14(12):e0225704. doi: 10.1371/journal.pone.0225704 (PMC6890182; doi:10.1371/journal.pone.0225704)
Supplement: S3 Data Set — (ZIP) [file pone.0225704.s003.zip › set_3_int/group_traj_triad_int/traj_3_0217_92.dat]

3 15314500 15313702 15321400 0 0 0 1 2 1 0 10 10 10 1702.58 1736.59 1669.31 
20497.5 1
15313702 47110.5 -22994 1285 0 0 0 
20498 1
15313702 47143.4 -23228.1 1285 84.8675 -603.461 609.399 
20498.5 1
15313702 47024 -23696.4 1439.86 -226.62 -888.588 917.03 
20499 1
15313702 46874.1 -23947.6 1497.43 -307.715 -515.694 600.524 
20499.5 1
15313702 46949.4 -24282.4 1576.86 157.173 -699.075 716.526 
20500 1
15313702 46905.1 -24273 1696 -87.5565 18.6335 89.5173 
20500.5 1
15313702 46571.3 -24046.1 1714.86 -644.477 437.948 779.198 
20501 1
15313702 45717.6 -23863.9 1732.86 -1745.84 372.772 1785.19 
20501.5 1
15313702 45095.7 -23532.4 1753.86 -1238.76 660.216 1403.71 
20502 1
15313702 44688.6 -22933.1 1762.29 -814.286 1198.57 1449.01 
20502.5 1
15313702 44036.7 -22845.4 1699 -1346.81 181.228 1358.95 
20503 1
15313702 43350.4 -22690.4 1669.86 -1361.68 307.54 1395.98 
20503.5 1
15313702 42676.1 -22371 1686.57 -1306.76 619.048 1445.97 
20504 1
15313702 42069.7 -22249.6 1727.43 -1166.21 233.516 1189.36 
20504.5 1
15313702 41596.5 -22098.8 1706.17 -987.921 314.693 1036.83 
20505 2
15314500 41153.1 -22676.7 1498.86 0 0 0 
15313702 41150.1 -21794.1 1712.57 -949.696 648.278 1149.86 
20505.5 2
15314500 40578.6 -22506.2 1639.88 -1102.72 327.187 1150.24 
15313702 40585 -21856.6 1725.62 -1084.73 -119.927 1091.34 
20506 2
15314500 39916.6 -22356 1655 -1275.63 289.499 1308.07 
15313702 39963.3 -21734.7 1764.86 -1197.91 234.895 1220.72 
20506.5 2
15314500 39359.4 -22241.3 1675.57 -1096.74 225.816 1119.74 
15313702 39314.4 -21613.9 1808.86 -1277.28 237.908 1299.25 
20507 2
15314500 38783.3 -21915.3 1679.86 -1156.91 654.618 1329.28 
15313702 38854.4 -21248.6 1848.57 -923.695 733.505 1179.51 
20507.5 2
15314500 38258.6 -21795.7 1685.71 -1057.89 241.071 1085.01 
15313702 38459.7 -21309.7 1890.43 -795.795 -123.272 805.286 
20508 2
15314500 37801.6 -21629.9 1682.86 -908.549 329.736 966.533 
15313702 38019.9 -21141.6 1876.14 -874.467 334.28 936.182 
20508.5 2
15314500 37387 -21420.6 1671.57 -851.276 429.745 953.599 
15313702 37711 -20921 1858 -634.204 452.919 779.326 
20509 2
15314500 36950 -21182.3 1633 -851.852 464.495 970.261 
15313702 37279.6 -20593.3 1837.14 -840.991 638.819 1056.1 
20509.5 2
15314500 36462.9 -20940.6 1600.29 -976.238 484.397 1089.81 
15313702 36824.4 -20530.4 1803.71 -912.11 125.966 920.767 
20510 2
15314500 35994.8 -20833.8 1594.33 -968.993 220.99 993.874 
15313702 36225.2 -20344.3 1747.33 -1240.71 385.29 1299.16 
20510.5 2
15314500 35275.7 -20585.9 1581.29 -1458.66 502.994 1542.95 
15313702 35576.9 -20153.4 1745 -1315.03 387.231 1370.86 
20511 2
15314500 34614.6 -20352.9 1619.29 -1349.27 475.51 1430.61 
15313702 34989.1 -20008.4 1733.86 -1199.42 295.918 1235.38 
20511.5 2
15314500 34074 -20104.4 1641.43 -1066.22 489.997 1173.42 
15313702 34482.4 -19762 1752.86 -999.436 486.052 1111.36 
20512 2
15314500 33556.7 -19907.5 1683.5 -1026.46 390.731 1098.31 
15313702 33983 -19551.3 1764.33 -990.93 417.989 1075.48 
20512.5 2
15314500 33148.9 -19728.1 1709.29 -846.078 372.11 924.291 
15313702 33511.3 -19109.7 1727.29 -978.66 916.222 1340.61 
20513 2
15314500 32891.1 -19526.7 1726.71 -531.37 415.317 674.419 
15313702 32920.9 -18845.4 1713.57 -1217.38 544.919 1333.77 
20513.5 2
15314500 32283.7 -19264.1 1718.29 -1198.08 517.892 1305.23 
15313702 32308.6 -18650.4 1691.14 -1207.66 384.615 1267.43 
20514 2
15314500 31601.3 -18889.4 1680.86 -1359.42 746.443 1550.87 
15313702 31633.1 -18317.1 1561.29 -1345.48 663.916 1500.36 
20514.5 2
15314500 30971.1 -18635.6 1612.71 -1250.28 503.685 1347.93 
15313702 31125.4 -18049 1494.71 -1007.37 532.029 1139.23 
20515 2
15314500 30467.4 -18410.4 1565 -957.632 428.028 1048.94 
15313702 30504.3 -17759.6 1453.71 -1180.88 550.244 1302.78 
20515.5 2
15314500 29951.3 -18127 1546 -1006.13 552.492 1147.84 
15313702 29967 -17472.3 1543 -1047.34 560.011 1187.66 
20516 2
15314500 29372.9 -17832.1 1613.25 -1097.55 559.535 1231.95 
15313702 29436.6 -17254.6 1627.12 -1006.4 413.018 1087.86 
20516.5 2
15314500 28991.8 -17639.4 1673.11 -789.021 398.925 884.135 
15313702 28985.2 -17124.6 1736.11 -934.581 269.295 972.606 
20517 2
15314500 28687.8 -17531.8 1744.89 -622.951 220.628 660.867 
15313702 28556.6 -17019.7 1798 -878.415 214.936 904.329 
20517.5 2
15314500 28136.9 -17370.6 1766.86 -1154.97 337.959 1203.4 
15313702 28021.3 -16814.9 1807.57 -1122.16 429.37 1201.5 
20518 2
15314500 27589.6 -17190.9 1772.25 -1058.48 347.575 1114.08 
15313702 27571 -16644.4 1806.12 -870.959 329.753 931.293 
20518.5 2
15314500 27135.5 -17105.2 1814.17 -911.898 172.105 927.996 
15313702 27101.8 -16538.2 1819.67 -942.102 213.27 965.94 
20519 2
15314500 26668.7 -16964.9 1777.43 -978.586 294.15 1021.84 
15313702 26633.3 -16377.1 1794 -982.28 337.576 1038.67 
20519.5 2
15314500 26032.1 -16631.5 1707 -1240.91 649.819 1400.76 
15313702 26007.6 -16039.5 1754.5 -1219.61 658.173 1385.87 
20520 2
15314500 25544.3 -16412.3 1702 -971.791 436.682 1065.4 
15313702 25469.6 -15823.6 1722.71 -1071.82 430.137 1154.91 
20520.5 2
15314500 25005.1 -16174.6 1746 -1042.83 459.796 1139.7 
15313702 24964.9 -15624.7 1747.57 -976.237 384.637 1049.28 
20521 2
15314500 24646 -16020.5 1744.17 -740.501 317.673 805.765 
15313702 24491 -15478 1730.5 -977.025 302.504 1022.78 
20521.5 2
15314500 24248 -15864.3 1723.29 -758.095 297.551 814.399 
15313702 24098.9 -15363.9 1723.57 -746.939 217.415 777.938 
20522 2
15314500 23966.1 -15743.4 1730.71 -560.352 240.273 609.693 
15313702 23758.6 -15207.6 1728.43 -676.512 310.707 744.451 
20522.5 2
15314500 23549.6 -15866.9 1682 -824.894 -244.413 860.342 
15313702 23181.3 -15553.3 1721.14 -1143.14 -684.583 1332.45 
20523 2
15314500 23290 -15932.8 1685.33 -545.318 -138.605 562.657 
15313702 22758.8 -15954 1703.5 -887.505 -841.837 1223.26 
20523.5 2
15314500 23127.9 -15958.3 1777.14 -336.396 -52.8058 340.515 
15313702 22598.6 -15940.3 1724.86 -332.494 28.4529 333.709 
20524 2
15314500 23055.7 -16085 1772.67 -147.931 -259.66 298.843 
15313702 22503.8 -15947.2 1684.67 -194.135 -14.1003 194.647 
20524.5 2
15314500 23032 -16089.9 1733.14 -46.0441 -9.44969 47.0038 
15313702 22317.4 -16013.4 1653.86 -362.655 -128.914 384.887 
20525 2
15314500 22879 -16031.7 1672.33 -289.773 110.209 310.023 
15313702 22161.2 -16019.7 1620 -295.951 -11.8146 296.186 
20525.5 2
15314500 22627.9 -15959.3 1613.29 -511.493 147.415 532.312 
15313702 21964.3 -15905.1 1578.29 -400.98 233.246 463.884 
20526 2
15314500 22433.2 -15771 1585.83 -368.732 356.602 512.96 
15313702 21707.5 -15775 1540 -486.337 246.483 545.231 
20526.5 2
15314500 22296.6 -15668.8 1637.8 -310.379 232.273 387.667 
15313702 21525.6 -15627.2 1516.2 -413.409 335.909 532.674 
20527 2
15314500 22063.7 -15498.9 1583.71 -446.141 325.561 552.297 
15313702 21222.4 -15458.7 1474.43 -580.788 322.77 664.451 
20527.5 2
15314500 21930.7 -15344.2 1523 -259.352 301.541 397.732 
15313702 20956.5 -15218.5 1510 -518.379 468.254 698.555 
20528 2
15314500 21772 -15051.5 1497.5 -327.824 604.683 687.83 
15313702 20598.8 -15225.3 1525.5 -738.981 -14.1185 739.116 
20528.5 2
15314500 21528.3 -14831 1523.29 -495.354 448.171 668.007 
15313702 20237 -15156.1 1548.43 -735.434 140.631 748.759 
20529 2
15314500 21230.8 -14612.3 1499.33 -579.829 426.251 719.647 
15313702 20071.3 -14762.8 1604.5 -322.937 766.685 831.922 
20529.5 2
15314500 20975.2 -14357.2 1520.83 -551.006 549.928 778.478 
15313702 19881.5 -14354.3 1606 -409.124 880.388 970.806 
20530 2
15314500 20638.4 -14010.6 1646 -645.092 663.976 925.747 
15313702 19599.6 -13855 1618.57 -540.093 956.577 1098.52 
20530.5 2
15314500 20317.7 -13832.2 1651.67 -620.429 345.077 709.937 
15313702 19224.7 -13501.7 1601.33 -725.154 683.43 996.456 
20531 2
15314500 19886.6 -13657.6 1611.57 -862.19 349.19 930.218 
15313702 18959.9 -13184 1682.57 -529.619 635.333 827.13 
20531.5 2
15314500 19608.8 -13470.8 1612.33 -553.263 371.988 666.69 
15313702 18509.2 -12899.7 1644.17 -897.79 566.401 1061.53 
20532 2
15314500 19364.8 -13162.5 1572.83 -514.768 650.492 829.534 
15313702 18031.3 -12618.3 1577.17 -1008.09 593.53 1169.84 
20532.5 2
15314500 19132.5 -12779 1652.5 -464.667 767 896.774 
15313702 17608 -12335.8 1551.83 -846.667 565 1017.87 
20533 2
15314500 18903.1 -12513.9 1668.86 -441.071 509.89 674.19 
15313702 17049.1 -11980.7 1527 -1074.73 682.921 1273.35 
20533.5 2
15314500 18622.7 -12278.3 1680.5 -541.46 454.679 707.044 
15313702 16529.2 -11684 1642.5 -1003.82 572.808 1155.75 
20534 3
15321400 17103.3 -12453.7 1109 0 0 0 
15314500 18252.8 -12015.8 1646.33 -785.209 557.325 962.893 
15313702 16266.2 -11379.3 1631 -558.386 646.851 854.524 
20534.5 3
15321400 16818.9 -12182.1 1278.14 -714.764 682.221 988.086 
15314500 17804 -11715.7 1652 -883.53 590.786 1062.85 
15313702 15926.9 -11080.6 1663 -667.932 588.114 889.95 
20535 3
15321400 16533.7 -11887 1621.83 -572.672 592.656 824.132 
15314500 17179.8 -11308 1756.33 -1253.35 818.703 1497.05 
15313702 15591 -10662.8 1634.5 -674.412 838.832 1076.32 
20535.5 3
15321400 16259.5 -11586.7 1660.5 -571.181 625.694 847.196 
15314500 16892.3 -11024.3 1759.17 -598.958 590.972 841.427 
15313702 15282.8 -10226.8 1685.83 -642.014 908.333 1112.32 
20536 3
15321400 16089.7 -11293.7 1711.83 -339.667 586 677.325 
15314500 16657 -10769.7 1728.5 -470.667 509.333 693.504 
15313702 14921.2 -9765.5 1704 -723.333 922.667 1172.4 
20536.5 3
15321400 15781.3 -10813.7 1705.43 -567.921 883.89 1050.62 
15314500 16302.3 -10443 1720.71 -653.249 601.596 888.061 
15313702 14557.1 -9418.71 1694.86 -670.394 638.648 925.904 
20537 3
15321400 15476.6 -10289.6 1762 -626.925 1078.42 1247.41 
15314500 16014 -10271 1786.4 -593.18 353.909 690.735 
15313702 14121.2 -9122.8 1679.8 -897.002 608.877 1084.13 
20537.5 3
15321400 15279 -10098.9 1768.43 -395.2 381.486 549.285 
15314500 15790 -10051.1 1808.71 -448 439.714 627.736 
15313702 13627.1 -8622.86 1690.14 -988.114 999.886 1405.75 
20538 3
15321400 15095.3 -10012 1763.5 -360.131 170.308 398.37 
15314500 15576.8 -9841.17 1783 -417.974 411.718 586.697 
15313702 13194.3 -8254.5 1628.5 -848.646 722.269 1114.39 
20538.5 3
15321400 14860.3 -9863.71 1737.71 -483.637 305.115 571.839 
15314500 15310.6 -9611.29 1747.86 -547.864 473.006 723.802 
15313702 12817.9 -7966.29 1654.57 -774.642 593.034 975.582 
20539 3
15321400 14595.2 -9659.17 1720.33 -526.03 405.848 664.395 
15314500 15048.2 -9398.5 1732.5 -520.644 422.194 670.312 
15313702 12459.7 -7671.67 1679.33 -710.695 584.562 920.217 
20539.5 3
15321400 14418.7 -9513.86 1757.57 -356.469 293.555 461.784 
15314500 14835.7 -9205 1708.43 -429.197 390.909 580.534 
15313702 12119.6 -7328.29 1681.14 -687.061 693.699 976.356 
20540 3
15321400 14187.8 -9286.83 1760.17 -456.286 448.664 639.919 
15314500 14631.8 -8981.5 1690.17 -402.927 441.7 597.87 
15313702 11748.3 -6960.83 1639.5 -733.672 726.19 1032.29 
20540.5 3
15321400 13960.2 -8932 1757.67 -466.53 727.117 863.916 
15314500 14414.3 -8693.83 1690.67 -445.697 589.481 739.008 
15313702 11352.8 -6584 1648.83 -810.451 772.199 1119.43 
20541 3
15321400 13629.6 -8702.86 1691.57 -641.933 444.938 781.055 
15314500 14102.6 -8546.43 1678.86 -605.363 286.223 669.618 
15313702 10913.1 -6166.29 1593 -853.768 811.096 1177.62 
20541.5 3
15321400 13322.2 -8419.83 1685.33 -602.754 554.949 819.317 
15314500 13827.3 -8283.33 1646.67 -539.683 515.873 746.58 
15313702 10522.2 -5834.67 1514.33 -766.62 650.233 1005.24 
20542 3
15321400 13056.5 -8219.67 1665 -562.853 424.082 704.733 
15314500 13611.8 -7918.67 1681.33 -456.568 772.599 897.42 
15313702 10189.2 -5556 1573.83 -705.508 590.395 919.951 
20542.5 3
15321400 12794.9 -7977.57 1693.86 -496.476 459.384 676.404 
15314500 13268.3 -7508.71 1696 -651.893 777.898 1014.93 
15313702 9920.71 -5279.29 1637 -509.397 525.075 731.566 
20543 3
15321400 12516.3 -7743 1666.5 -538.731 453.716 704.336 
15314500 12944.3 -7255.5 1712.5 -626.6 489.776 795.304 
15313702 9666.5 -5053.33 1650.33 -491.71 437.045 657.866 
20543.5 3
15321400 12308.3 -7543 1625.5 -448.276 431.034 621.886 
15314500 12749.3 -7126.83 1738 -420.259 277.299 503.5 
15313702 9487.33 -4942.83 1646 -386.135 238.147 453.667 
20544 3
15321400 12032.7 -7271.57 1632.57 -530.037 521.978 743.909 
15314500 12525.1 -6902.29 1749.43 -431.136 431.822 610.204 
15313702 9324.86 -4915.71 1607 -312.454 52.152 316.777 
20544.5 3
15321400 11557.3 -6948 1659.67 -946.974 644.565 1145.52 
15314500 12284.3 -6679.83 1760.67 -479.7 443.132 653.053 
15313702 9327.5 -5017 1568.83 5.26466 -201.764 201.833 
20545 3
15321400 11102.2 -6717.83 1648 -958.246 484.561 1073.79 
15314500 12016.8 -6379 1745.17 -563.158 633.333 847.501 
15313702 9591.67 -5122.83 1559.67 556.14 -222.807 599.112 
20545.5 3
15321400 10794.9 -6433.86 1614 -617.087 570.233 840.216 
15314500 11601.6 -5990.29 1698.14 -833.859 780.551 1142.18 
15313702 9999.57 -5254.86 1609 819.086 -265.108 860.92 
20546 3
15321400 10533.8 -6144.83 1612.5 -493.429 546.359 736.193 
15314500 11265.2 -5617.33 1650.17 -635.926 705.014 949.445 
15313702 10087.2 -5402.67 1632 165.586 -279.413 324.793 
20546.5 3
15321400 10332.6 -5930.71 1596.43 -413.269 439.67 603.407 
15314500 10944.9 -5435.29 1656.29 -657.72 373.814 756.527 
15313702 10066.7 -5386.86 1597.71 -41.9967 32.4631 53.0808 
20547 3
15321400 10264.5 -5822.5 1585.67 -134.263 213.44 252.158 
15314500 10676.7 -5185.83 1639.5 -528.975 492.017 722.423 
15313702 10168.7 -5343.17 1602.17 201.09 86.1745 218.776 
20547.5 3
15321400 9926.14 -5661.14 1564 -693.355 330.65 768.16 
15314500 10601.3 -5215.71 1639.57 -154.469 -61.2315 166.163 
15313702 10097.1 -5217.71 1627.71 -146.565 257.075 295.92 
20548 3
15321400 9509.33 -5413.5 1543 -814.081 483.677 946.928 
15314500 10317.5 -5467.33 1612.33 -554.269 -491.443 740.764 
15313702 9940.67 -5053.17 1647.17 -305.618 321.382 443.496 
20548.5 3
15321400 9224.5 -5197 1557.5 -609.921 463.597 766.111 
15314500 9911.67 -5367.67 1559 -869.022 213.419 894.845 
15313702 9626.33 -4808.33 1647.83 -673.091 524.268 853.175 
20549 3
15321400 8849.86 -4964.29 1595 -736.037 457.199 866.476 
15314500 9532.29 -5195.14 1520.14 -745.346 338.947 818.795 
15313702 9339 -4602.86 1656.71 -564.506 403.686 693.995 
20549.5 3
15321400 8498.5 -4772 1609.67 -682.247 373.37 777.731 
15314500 9147.33 -4934.83 1498.17 -747.48 505.455 902.337 
15313702 9019.17 -4331.83 1666 -621.036 526.26 814.024 
20550 3
15321400 8337.83 -4614.33 1612.67 -337.535 331.232 472.911 
15314500 8926 -4724.67 1495 -464.986 441.527 641.216 
15313702 8751.17 -4177.17 1672.67 -563.025 324.93 650.059 
20550.5 3
15321400 8277.29 -4451.14 1592.29 -122.566 330.345 352.35 
15314500 8850.43 -4397.43 1479.14 -152.979 662.425 679.86 
15313702 8519.14 -3913.57 1638.43 -469.684 533.594 710.862 
20551 3
15321400 7922.67 -3964.17 1579.17 -688.581 945.585 1169.73 
15314500 8693.33 -3996.5 1468.17 -305.039 778.502 836.131 
15313702 8328.83 -3549.67 1617.33 -369.533 706.611 797.405 
20551.5 3
15321400 7583.29 -3432 1583 -677.407 1062.21 1259.83 
15314500 8573.29 -3661.71 1462 -239.616 668.235 709.897 
15313702 8132.43 -3345.43 1641.14 -392.025 407.661 565.572 
20552 3
15321400 7206.29 -3011.86 1626.14 -715.37 797.235 1071.14 
15314500 8292.57 -3462.57 1459.71 -532.665 377.88 653.089 
15313702 7882.14 -3067.86 1636.43 -474.925 526.701 709.202 
20552.5 3
15321400 7056.57 -2801 1624 -296.464 417.539 512.084 
15314500 8110.14 -3171.29 1459.57 -361.245 576.803 680.588 
15313702 7631.86 -2896.71 1658.71 -495.615 338.897 600.404 
20553 3
15321400 6881.83 -2470.83 1680 -348.084 657.703 744.134 
15314500 7974 -2873.5 1460 -271.201 593.199 652.253 
15313702 7389.17 -2944 1690 -483.447 -94.1946 492.538 
20553.5 2
15321400 6574 -2266.67 1683.17 -681.047 451.696 817.224 
15313702 7203.67 -2587.33 1752.67 -410.398 789.086 889.428 
20554 2
15321400 6303.71 -2047.43 1671.14 -544.931 442.012 701.658 
15313702 6893.57 -2162.57 1797.57 -625.192 856.375 1060.3 
20554.5 2
15321400 6017 -1732.57 1731.14 -546.122 599.728 811.125 
15313702 6624.71 -1736 1758.14 -512.109 812.517 960.437 
20555 2
15321400 5710 -1476.71 1750.71 -593.81 494.888 772.997 
15313702 6345.29 -1453 1756.86 -540.481 547.389 769.255 
20555.5 2
15321400 5454.33 -1224.17 1739.83 -522.836 516.457 734.905 
15313702 6059.67 -1283.67 1759.17 -584.088 346.285 679.023 
20556 2
15321400 5297.43 -935 1720.86 -303.491 559.317 636.35 
15313702 5842.43 -1115.43 1730.29 -420.19 325.412 531.463 
20556.5 2
15321400 5071.83 -600.833 1741.83 -443.213 656.516 792.118 
15313702 5638.67 -903 1749.33 -400.318 417.345 578.3 
20557 2
15321400 5009.43 -297 1733.86 -131.934 642.354 655.763 
15313702 5411.29 -685.714 1739 -480.721 459.378 664.921 
20557.5 2
15321400 4971.67 29.3333 1701 -75.3731 651.364 655.71 
15313702 5163.67 -450 1754.5 -494.25 470.488 682.379 
20558 2
15321400 4955 370.143 1690.29 -32.4886 664.346 665.14 
15313702 4958.43 -231.714 1760 -400.074 425.508 584.052 
20558.5 2
15321400 4731.5 591 1681.5 -462.733 457.261 650.546 
15313702 4771.17 6.33333 1797.5 -387.706 492.852 627.072 
20559 2
15321400 4352.43 795.571 1699.86 -781.591 421.797 888.142 
15313702 4577.57 184.714 1784.14 -399.165 367.796 542.777 
20559.5 2
15321400 4021.83 1140.67 1680.83 -639.449 667.496 924.362 
15313702 4406.5 425.167 1759.5 -330.893 465.092 570.789 
20560 2
15321400 3716.43 1454.43 1647.71 -605.962 622.543 868.764 
15313702 4111 807 1740.71 -586.31 757.606 957.98 
20560.5 2
15321400 3500 1667.14 1572.14 -430.275 422.891 603.303 
15313702 3727.14 1094.14 1719.14 -763.135 570.861 953.025 
20561 2
15321400 3192.43 1968.43 1497.14 -630.269 617.389 882.275 
15313702 3397.43 1413 1673.29 -675.644 653.396 939.905 
20561.5 2
15321400 2955.57 2272.71 1468 -478.499 614.719 779 
15313702 3085 1744.71 1695.29 -631.169 670.13 920.569 
20562 2
15321400 2656.57 2577.71 1444.71 -592.079 603.96 845.769 
15313702 2740.86 2023.86 1654.14 -681.471 552.758 877.465 
20562.5 2
15321400 2369.29 2821.14 1502.57 -562.203 476.377 736.89 
15313702 2072.43 2366.43 1638.71 -1308.08 670.394 1469.86 
20563 2
15321400 2067.57 3023 1649.86 -592.759 396.576 713.187 
15313702 1496.29 2832 1629.14 -1131.91 914.679 1455.29 
20563.5 2
15321400 1776.29 3450.57 1773.86 -586.088 860.305 1040.97 
15313702 1232.14 3230.86 1601.86 -531.475 802.529 962.558 
20564 2
15321400 1499.14 3895 1771.29 -547.713 878.317 1035.1 
15313702 955 3619.43 1615.29 -547.713 767.928 943.241 
20564.5 2
15321400 1170 4348.17 1752 -675.858 930.527 1150.07 
15313702 542.5 4050 1583.83 -847.023 884.13 1224.39 
20565 2
15321400 694.571 4755.14 1774 -1005.13 860.415 1323.11 
15313702 98.5714 4525.29 1605.57 -938.538 1004.83 1374.97 
20565.5 2
15321400 302.286 5263.43 1804.29 -752.948 975.596 1232.36 
15313702 -334.857 5021.43 1703.43 -831.917 952.29 1264.49 
20566 2
15321400 -31.6667 5731.33 1778.17 -656.095 919.263 1129.38 
15313702 -684.5 5461.33 1666.83 -686.921 864.253 1103.99 
20566.5 2
15321400 -205.167 6282.67 1802.17 -349.095 1109.32 1162.95 
15313702 -924.5 5850.67 1630.83 -482.897 783.367 920.246 
20567 2
15321400 -345 6791.71 1802.14 -285.958 1041 1079.56 
15313702 -1098.43 6340.57 1586 -355.682 1001.85 1063.12 
20567.5 2
15321400 -363 7404 1721.57 -35.9281 1222.13 1222.66 
15313702 -1322.29 6766.57 1477.86 -446.821 850.299 960.551 
20568 2
15321400 -588.286 7800 1599.29 -467.398 821.577 945.224 
15313702 -1593.29 7267 1408 -562.241 1038.23 1180.7 
20568.5 2
15321400 -734.857 8019.71 1496.29 -286.272 429.129 515.853 
15313702 -1842.57 7827.86 1455.29 -486.886 1095.42 1198.75 
20569 2
15321400 -914.143 8376.14 1543.71 -368.901 733.392 820.946 
15313702 -2022.57 8241.86 1581.43 -370.37 851.852 928.884 
20569.5 2
15321400 -1147.86 8806 1618.29 -471.198 866.647 986.461 
15313702 -2198 8619.86 1586 -353.687 762.097 840.17 
20570 2
15321400 -1368.5 9177 1717.75 -416.307 700 814.44 
15313702 -2244.62 9202 1608.62 -87.9717 1098.38 1101.9 
20570.5 2
15321400 -1467 9609.57 1800.71 -191.262 839.945 861.445 
15313702 -2173.43 9586 1604.86 138.245 745.631 758.339 
20571 2
15321400 -1455.43 9961.43 1857.86 24.9923 759.951 760.361 
15313702 -2022.57 9865.57 1624.43 325.825 603.826 686.125 
20571.5 2
15321400 -1256.71 10237 1898.29 400.634 555.588 684.971 
15313702 -1885.71 10186.1 1698.14 275.922 646.313 702.747 
20572 2
15321400 -1174.5 10499.1 1934.5 159.95 509.971 534.466 
15313702 -1683.25 10419.8 1713.12 393.899 454.489 601.429 
20572.5 2
15321400 -956.143 10973.7 1971.29 415.128 902.261 993.18 
15313702 -1473.71 10807.6 1766.86 398.357 737.303 838.036 
20573 2
15321400 -843.714 11191.4 1976.14 228.05 441.611 497.018 
15313702 -1313.71 11178.1 1783.43 324.544 751.666 818.737 
20573.5 1
15321400 -677.714 11301.9 1971.14 345.114 229.581 414.501 
