# Supplementary material for: Intrinsic group behaviour II: On the dependence of triad spatial dynamics on social and personal features; and on the effect of social interaction on small group dynamics
Source: PLoS One. 2019 Dec 3;14(12):e0225704. doi: 10.1371/journal.pone.0225704 (PMC6890182; doi:10.1371/journal.pone.0225704)
Supplement: S3 Data Set — (ZIP) [file pone.0225704.s003.zip › set_3_int/group_traj_triad_int/traj_3_0217_91.dat]

3 15283701 15283400 15292700 0 0 1 0 2 1 0 20 0 30 1498.6 1685.87 1165.7 
20314 1
15283400 -8532 8541.5 1218 0 0 0 
20314.5 1
15283400 -8569.67 8309.33 1137.17 -82.6023 -509.137 515.795 
20315 1
15283400 -8827.14 8152 1092.43 -511.881 -312.79 599.883 
20315.5 1
15283400 -9144.67 8127.17 1178.67 -637.598 -49.8661 639.545 
20316 1
15283400 -9544.14 8436.29 1141 -839.236 649.41 1061.15 
20316.5 1
15283400 -9837.29 8793.71 1203 -560.503 683.42 883.87 
20317 1
15283400 -10160.7 9138.83 1295.33 -669.526 714.532 979.194 
20317.5 2
15283701 -15130.5 13124.2 1283.33 0 0 0 
15283400 -10260.9 9286.14 1315.14 -208.73 306.895 371.151 
20318 2
15283701 -15103.6 12795.7 1325.86 56.5726 -690.026 692.341 
15283400 -10691 9787.71 1136.29 -840.123 979.632 1290.54 
20318.5 2
15283701 -15092.6 12504.3 1288 21.5264 -570.31 570.716 
15283400 -11021.3 9987.43 1113.29 -646.352 390.83 755.327 
20319 2
15283701 -14950.4 12388.1 1220.43 272.827 -222.923 352.32 
15283400 -11177.7 10200 1157 -300.247 408.007 506.574 
20319.5 2
15283701 -14869.1 12252.1 1201.14 153.95 -257.576 300.077 
15283400 -11250.6 10438.7 1080.14 -137.987 452.11 472.699 
20320 2
15283701 -14740.3 12137.8 1178.33 277.01 -245.827 370.358 
15283400 -11091.2 10585.7 1176.33 342.806 316.027 466.25 
20320.5 2
15283701 -14560.3 11979.3 1214.29 381.457 -335.906 508.274 
15283400 -10965.9 10639.6 1341.71 265.486 114.205 289.008 
20321 2
15283701 -14230.7 11755.7 1229.71 642.439 -435.812 776.312 
15283400 -10999.7 10797 1422.14 -65.9983 306.878 313.895 
20321.5 2
15283701 -13880.4 11657.1 1247.29 682.818 -192.147 709.339 
15283400 -11149.4 11125.6 1319.29 -291.841 640.49 703.846 
20322 2
15283701 -13519.7 11427.1 1231.57 699.059 -445.736 829.074 
15283400 -11422.4 11826 1108.43 -529.07 1357.42 1456.88 
20322.5 2
15283701 -13319.1 11184.6 1265 397.171 -480.339 623.274 
15283400 -11798.6 12130.3 1141.43 -744.837 602.546 958.042 
20323 2
15283701 -13039.3 11040.9 1206.71 548.739 -281.793 616.865 
15283400 -12401.6 11660.9 1328.43 -1182.35 -920.448 1498.39 
20323.5 2
15283701 -12831.7 10727.7 1191.67 438.015 -660.739 792.738 
15283400 -12740.5 11214.2 1465.83 -715.039 -942.385 1182.95 
20324 2
15283701 -12600.3 10368.6 1165.14 493.35 -765.661 910.841 
15283400 -12769.9 10825.9 1456.71 -62.5952 -827.952 830.315 
20324.5 2
15283701 -12336.7 9898 1212.43 510.797 -911.96 1045.27 
15283400 -12594 10229.3 1260.43 340.808 -1156.15 1205.33 
20325 2
15283701 -12100.7 9597.57 1231.71 440.299 -560.501 712.758 
15283400 -12523.4 10068.4 1268.86 131.663 -300.107 327.718 
20325.5 2
15283701 -11925.3 9564.17 1250.67 368.447 -70.1781 375.071 
15283400 -12326.3 9947.67 1248 414.066 -253.701 485.608 
20326 2
15283701 -11596.4 9608.71 1330.86 707.322 95.8013 713.78 
15283400 -12141.3 9812.57 1140.43 397.952 -290.527 492.719 
20326.5 2
15283701 -11217.3 9595.43 1379.57 743.417 -26.0504 743.874 
15283400 -11814 9384.71 1031.14 641.737 -838.936 1056.24 
20327 2
15283701 -10795.6 9508.43 1407.29 817.276 -168.605 834.486 
15283400 -11311.9 8928.57 911.857 973.145 -883.998 1314.71 
20327.5 2
15283701 -10407.3 9214.14 1435.71 758.371 -574.777 951.575 
15283400 -10889.3 8443 912.286 825.335 -948.382 1257.22 
20328 2
15283701 -10144.1 8938.29 1438.57 529.462 -555.045 767.076 
15283400 -10665 8344.86 950 451.279 -197.471 492.593 
20328.5 2
15283701 -9773.71 8718.57 1510.71 729.19 -432.508 847.81 
15283400 -10132.3 8130.43 1021.14 1048.65 -422.103 1130.42 
20329 2
15283701 -9434.43 8495.43 1502.71 689.605 -453.542 825.382 
15283400 -9747.29 7879.86 983.143 782.52 -509.292 933.657 
20329.5 2
15283701 -9128.29 8275.14 1453.57 626.059 -450.482 771.287 
15283400 -9369.57 7342.86 911.571 772.422 -1098.16 1342.61 
20330 2
15283701 -8833.29 8070.43 1497.57 579.568 -402.189 705.447 
15283400 -9080.14 6996.71 870.714 568.622 -680.045 886.449 
20330.5 2
15283701 -8602 7836.71 1467.86 457.992 -462.801 651.107 
15283400 -8698.86 6847.86 987.571 755.021 -294.767 810.521 
20331 2
15283701 -8333.71 7660.86 1523.14 562.444 -368.673 672.505 
15283400 -8262.29 6724.14 1088.43 915.244 -259.359 951.283 
20331.5 2
15283701 -7984.57 7526.14 1440.29 706.767 -272.701 757.552 
15283400 -7934 6664.14 945.571 664.546 -121.457 675.554 
20332 2
15283701 -7584.88 7377.88 1515.12 774.605 -287.341 826.183 
15283400 -7653.38 6687.62 1017.38 543.847 45.508 545.748 
20332.5 2
15283701 -7164.71 7385.86 1353.14 791.263 15.0323 791.406 
15283400 -7374.86 6813.14 1278.29 524.516 236.38 575.319 
20333 2
15283701 -6781.14 7205.29 1462.57 773.329 -364.055 854.737 
15283400 -7132.14 6753 1234.71 489.343 -121.256 504.143 
20333.5 2
15283701 -6127.14 6845 1490.86 1295.05 -713.437 1478.56 
15283400 -6876.29 6568.57 1311.57 506.648 -365.205 624.553 
20334 2
15283701 -5830.29 6642.57 1469 599.711 -408.947 725.873 
15283400 -6594 6387.86 1274.57 570.274 -365.079 677.123 
20334.5 2
15283701 -5533.71 6541.57 1451.71 620.442 -211.297 655.435 
15283400 -6284.43 6348.14 1405.57 647.639 -83.0843 652.947 
20335 2
15283701 -5044.71 6445.71 1466 1002.05 -196.429 1021.12 
15283400 -5893 6207.43 1302.14 802.108 -288.349 852.363 
20335.5 2
15283701 -4791.5 6381.12 1453.12 497.474 -126.894 513.403 
15283400 -5655.12 6135.25 1216.25 467.338 -141.805 488.378 
20336 2
15283701 -4601.3 6338.7 1470.8 362.286 -80.8095 371.189 
15283400 -5473.6 6036.7 1117.8 345.762 -187.714 393.431 
20336.5 2
15283701 -4435.33 6199.11 1491.22 342.199 -287.812 447.142 
15283400 -5323.44 5978.67 1029.67 309.599 -119.656 331.918 
20337 2
15283701 -4018.9 6132 1509.5 836.212 -134.761 847.001 
15283400 -5083.6 5947.3 995.1 481.615 -62.9853 485.716 
20337.5 2
15283701 -3780.5 6094.25 1559.38 464.717 -73.5867 470.507 
15283400 -4263.38 5726.88 1105.88 1598.88 -429.678 1655.61 
20338 2
15283701 -3529.71 5991.43 1575.14 496.605 -203.607 536.724 
15283400 -3461.71 5400 1352.14 1587.45 -647.277 1714.34 
20338.5 2
15283701 -3259.57 5871.43 1567 571.127 -253.7 624.939 
15283400 -3267.86 5294 1452.57 409.846 -224.101 467.114 
20339 2
15283701 -2895.25 5817.12 1582.75 707.42 -105.444 715.235 
15283400 -2886.12 5229.5 1559.75 741.227 -125.243 751.734 
20339.5 2
15283701 -2627.43 5741.14 1621.57 530.339 -150.46 551.27 
15283400 -2600.14 5184.71 1542 566.301 -88.6846 573.203 
20340 2
15283701 -2320.38 5631 1665.38 622.827 -223.414 661.685 
15283400 -2308.75 5080.25 1514.12 591.061 -211.895 627.895 
20340.5 2
15283701 -1966.75 5543.25 1728.75 687.986 -170.72 708.852 
15283400 -1967.75 4946.25 1498.25 663.424 -260.7 712.809 
20341 2
15283701 -1706.33 5468.33 1742.67 540.284 -155.429 562.196 
15283400 -1639.5 4866.67 1521.83 681.017 -165.111 700.746 
20341.5 2
15283701 -1458.38 5397.62 1748.62 513.371 -146.394 533.836 
15283400 -1300.5 4813.62 1564.25 701.863 -109.817 710.403 
20342 2
15283701 -1168.29 5283.14 1703.86 576.718 -227.599 620.004 
15283400 -996 4793 1551.29 605.368 -41.004 606.755 
20342.5 2
15283701 -876.25 5171.75 1714.25 573.744 -218.846 614.065 
15283400 -721.875 4694.62 1560.62 538.556 -193.271 572.186 
20343 2
15283701 -420 5070.43 1737.71 856.004 -190.096 876.858 
15283400 -445.714 4524.86 1549.14 518.125 -318.514 608.198 
20343.5 2
15283701 -80 4972.71 1745.71 726.496 -208.791 755.903 
15283400 -37.2857 4454.29 1538.57 872.711 -150.794 885.642 
20344 2
15283701 222.875 4869.25 1729.25 603.337 -206.104 637.569 
15283400 313.75 4356.38 1616.75 699.274 -195.041 725.965 
20344.5 2
15283701 677.286 4725.14 1703.71 916.151 -290.539 961.116 
15283400 636.714 4202.14 1583.14 651.138 -310.952 721.576 
20345 2
15283701 1016.75 4448.25 1731.25 670.878 -547.219 865.752 
15283400 995.625 3791.5 1533.75 709.31 -811.547 1077.84 
20345.5 2
15283701 1457.43 4098.71 1719.14 874.362 -693.523 1116.01 
15283400 1430.29 3550.29 1590.29 862.422 -478.6 986.321 
20346 2
15283701 1722.57 3888.14 1726.43 559.373 -444.244 714.318 
15283400 1781.29 3377.86 1598.29 740.506 -363.773 825.034 
20346.5 2
15283701 2127 3627.75 1701.88 810.478 -521.829 963.94 
15283400 1958.25 3088.25 1579.62 354.638 -580.375 680.149 
20347 2
15283701 2587.57 3256.14 1665.71 904.855 -730.073 1162.66 
15283400 2317.71 2831.71 1578 706.217 -503.999 867.616 
20347.5 2
15283701 2942.14 2961.57 1650.43 700.734 -582.157 911.008 
15283400 2611.14 2570.57 1598.86 579.898 -516.093 776.295 
20348 2
15283701 3155.86 2680.71 1673.43 431.746 -567.388 712.975 
15283400 2881.29 2276.29 1565.43 545.743 -594.517 807.023 
20348.5 2
15283701 3378 2460.62 1701.62 435.574 -431.548 613.154 
15283400 3142.25 1985.25 1523.12 511.695 -570.658 766.474 
20349 2
15283701 3698 2170.14 1660.71 622.568 -565.14 840.818 
15283400 3414 1598.86 1456.29 528.696 -751.737 919.037 
20349.5 2
15283701 4169.57 1894.29 1597.71 935.658 -547.336 1083.99 
15283400 3720.57 1326 1381.29 608.277 -541.383 814.307 
20350 2
15283701 4700.71 1620.71 1630.86 1039.42 -535.365 1169.19 
15283400 4195.71 1052 1347 929.829 -536.204 1073.36 
20350.5 2
15283701 5148.29 1369.43 1633 891.577 -500.569 1022.49 
15283400 4661.71 730.429 1368 928.287 -640.581 1127.86 
20351 2
15283701 5538.83 1085 1658.83 797.036 -580.466 986.006 
15283400 5121.67 404.667 1380.17 938.678 -664.82 1150.26 
20351.5 2
15283701 5807.29 709.571 1655 559.276 -782.143 961.528 
15283400 5387.29 140.857 1385.29 553.373 -549.603 779.926 
20352 2
15283701 6123.14 361.143 1647.86 658.036 -725.893 979.761 
15283400 5808 -116.571 1407.14 876.488 -536.31 1027.55 
20352.5 2
15283701 6277.86 61.1429 1657.86 307.583 -596.421 671.063 
15283400 6152 -464 1447.43 683.897 -690.713 972.008 
20353 2
15283701 6629.88 -278.625 1682.12 680.886 -657.191 946.312 
15283400 6489.5 -804.5 1470.75 652.805 -658.607 927.317 
20353.5 2
15283701 6899.71 -658.714 1642.71 526.003 -740.915 908.644 
15283400 6774.57 -1177.71 1451.43 555.695 -727.513 915.463 
20354 2
15283701 7252.86 -973.571 1653.86 706.286 -629.714 946.245 
15283400 7186.43 -1622.14 1493.14 823.714 -888.857 1211.85 
20354.5 2
15283701 7574.29 -1283.71 1661 629.019 -606.933 874.09 
15283400 7494.43 -1947.29 1493.14 602.74 -636.287 876.446 
20355 2
15283701 7908.86 -1578 1706.14 705.847 -620.856 940.044 
15283400 7923.86 -2256.71 1486.86 905.967 -652.803 1116.66 
20355.5 2
15283701 8254.29 -1837.14 1726.29 703.521 -527.786 879.488 
15283400 8336 -2432.43 1546.43 839.395 -357.87 912.499 
20356 2
15283701 8332.14 -2155.57 1725.29 154.786 -633.059 651.707 
15283400 8631.71 -2647.86 1572.57 587.901 -428.287 727.364 
20356.5 2
15283701 8761.29 -2368.14 1727.14 881.197 -436.492 983.378 
15283400 8888.43 -2896.71 1545.57 527.134 -511 734.16 
20357 2
15283701 9197.14 -2588 1713.43 854.622 -431.092 957.193 
15283400 9087.71 -3191.43 1515.43 390.756 -577.871 697.586 
20357.5 2
15283701 9528.86 -2971.57 1722 642.857 -743.355 982.773 
15283400 9354.86 -3502 1526.57 517.719 -601.883 793.911 
20358 2
15283701 9823.43 -3293.43 1724.86 598.722 -654.181 886.804 
15283400 9566.29 -3787.43 1556.71 429.733 -580.139 721.964 
20358.5 2
15283701 10141.7 -3633.71 1709.14 643.001 -687.446 941.293 
15283400 9844.57 -4099.14 1502 562.193 -629.726 844.166 
20359 2
15283701 10419.4 -3889 1690 572.607 -526.362 777.776 
15283400 10160 -4412.43 1472 650.368 -645.95 916.641 
20359.5 2
15283701 10723.6 -4206 1632 624.523 -650.924 902.071 
15283400 10450.9 -4707.86 1458.71 597.243 -606.63 851.292 
20360 2
15283701 11042.3 -4457.86 1618 632.37 -499.717 805.983 
15283400 10783 -4954.29 1492.71 659.014 -488.946 820.589 
20360.5 2
15283701 11328.3 -4722.14 1651.71 567.46 -524.376 772.646 
15283400 11105 -5308.29 1448.86 638.889 -702.381 949.483 
20361 2
15283701 11733.6 -5096.14 1668.57 776.409 -716.475 1056.48 
15283400 11412.7 -5654.43 1466 589.491 -663.109 887.25 
20361.5 2
15283701 11947 -5393.62 1716.25 414.424 -577.635 710.922 
15283400 11739 -5999.75 1494 633.564 -670.527 922.502 
20362 2
15283701 12257.9 -5825.71 1686.14 604.78 -840.641 1035.58 
15283400 12152.6 -6378 1454.43 804.614 -735.895 1090.39 
20362.5 2
15283701 12556 -6110.57 1676.14 633 -604.792 875.478 
15283400 12440.1 -6642.29 1523 610.555 -561.116 829.234 
20363 2
15283701 12863.6 -6360 1730.86 640.774 -519.643 824.997 
15283400 12742.3 -6855.14 1566.71 629.464 -443.452 769.984 
20363.5 2
15283701 13222.3 -6596 1727.43 714.57 -470.12 855.35 
15283400 13011 -7104.29 1570.14 535.287 -496.301 729.964 
20364 2
15283701 13406 -6843.29 1716.14 368.904 -496.558 618.595 
15283400 13262.9 -7377.86 1568.29 505.737 -549.34 746.689 
20364.5 2
15283701 13677.4 -7146.29 1689.29 535.362 -597.633 802.358 
15283400 13517.4 -7649.29 1544.29 502.113 -535.362 733.982 
20365 2
15283701 13959 -7471.25 1662.38 555.368 -640.955 848.09 
15283400 13747.2 -7985.25 1498 453.297 -662.651 802.86 
20365.5 2
15283701 14280.6 -7875.71 1640.86 616.037 -774.836 989.885 
15283400 14049.1 -8376.29 1496.29 578.339 -749.111 946.384 
20366 2
15283701 14558.7 -8176.86 1649.71 544.311 -589.321 802.23 
15283400 14286.3 -8638.43 1513.14 464.076 -513 691.762 
20366.5 2
15283701 14812 -8517.71 1681.57 500.565 -673.631 839.252 
15283400 14491.9 -8906.29 1567.86 406.268 -529.362 667.291 
20367 2
15283701 15070.7 -8801.57 1723 535.64 -587.696 795.171 
15283400 14821.3 -9228.43 1575.29 682.047 -666.962 953.953 
20367.5 3
15292700 14610.8 -8628.4 1177.4 0 0 0 
15283701 15269.3 -9084.17 1711 416.392 -592.443 724.135 
15283400 15001.5 -9545.17 1539.33 377.808 -664.021 763.978 
20368 3
15292700 14837.9 -9355 1137.75 489.386 -1565.95 1640.64 
15283701 15544.8 -9392.5 1713.88 549.734 -615.436 825.208 
15283400 15214.4 -9833.88 1509.25 424.9 -576.264 715.975 
20368.5 3
15292700 14883.5 -10227.3 1116.83 89.9901 -1720.58 1722.93 
15283701 15799 -9600.67 1715 501.479 -410.585 648.122 
15283400 15522.5 -10082 1515 607.742 -489.398 780.295 
20369 3
15292700 15155 -10808.3 1163 554.082 -1185.62 1308.7 
15283701 16066.3 -9869.43 1731 545.481 -548.494 773.56 
15283400 15830.7 -10477.9 1514.43 629.009 -807.872 1023.87 
20369.5 3
15292700 15382.9 -11124.7 1137.86 452.098 -627.834 773.672 
15283701 16411.9 -10271.6 1766.86 685.658 -797.902 1052.03 
15283400 16104.7 -10900.1 1534.71 543.651 -837.868 998.789 
20370 3
15292700 15659.1 -11511.6 1132 536.477 -751.179 923.08 
15283701 16665.7 -10622.6 1701 492.926 -681.553 841.125 
15283400 16351.1 -11101.4 1504.43 478.502 -390.846 617.839 
20370.5 3
15292700 15998.4 -11829.6 1103 658.807 -617.476 902.941 
15283701 16953 -10890.1 1678.29 557.836 -519.556 762.312 
15283400 16722.9 -11400.9 1522 721.775 -581.415 926.824 
20371 3
15292700 16417.2 -12202.5 1023 874.192 -778.557 1170.62 
15283701 17229.2 -11174.8 1661.17 576.548 -594.343 828.041 
15283400 17080.7 -11735.7 1490.83 746.993 -698.976 1023.02 
20371.5 3
15292700 16768.4 -12525.7 957.286 724.251 -666.421 984.204 
15283701 17452 -11470.9 1651 459.45 -610.358 763.958 
15283400 17441.1 -12080.3 1513.86 743.25 -710.555 1028.26 
20372 3
15292700 17163.7 -12828.9 905.286 793.746 -608.721 1000.29 
15283701 17625.3 -11734.6 1685.86 347.963 -529.547 633.639 
15283400 18174.3 -11898.7 1518.43 1472.17 364.601 1516.65 
20372.5 3
15292700 17757.7 -13133.3 882.571 1176.24 -602.829 1321.72 
15283701 18123.3 -12073.9 1691 986.139 -671.853 1193.25 
15283400 18659 -11825 1580.71 959.83 145.969 970.866 
20373 3
15292700 18398.3 -13288.7 962.167 1281.24 -310.762 1318.39 
15283701 18786.3 -12644.5 1638.33 1326.1 -1141.29 1749.59 
15283400 19033.7 -12033.8 1652.83 749.333 -417.667 857.873 
20373.5 3
15292700 18876.9 -13433.1 1047.14 978.576 -295.452 1022.21 
15283701 19099.4 -12924.9 1567 640.277 -573.327 859.452 
15283400 19219.4 -12310.1 1669.43 379.881 -565.05 680.875 
20374 3
15292700 19370.4 -13589.1 1059.14 933.027 -294.896 978.521 
15283701 19375.9 -13112 1533 522.549 -353.767 631.038 
15283400 19507.1 -12630 1733.71 543.883 -604.645 813.268 
20374.5 3
15292700 19956.6 -13665.4 1068.43 1142.58 -148.705 1152.21 
15283701 19655.6 -13286.1 1512 545.252 -339.46 642.287 
15283400 19857.1 -12765.3 1738.71 682.261 -263.715 731.455 
20375 3
15292700 20429.7 -13535.5 1070.17 965.5 265.16 1001.25 
15283701 19902.3 -13345 1550.5 503.596 -120.117 517.723 
15283400 20067.8 -12830 1698.83 429.981 -132.07 449.806 
20375.5 3
15292700 20825.1 -13485.9 1076.57 792.537 99.4847 798.757 
15283701 20206.9 -13510 1543.43 610.268 -330.661 694.092 
15283400 20396.3 -12989.9 1693.57 658.221 -320.355 732.04 
20376 3
15292700 21044.9 -13484.4 1133.43 443.867 2.886 443.877 
15283701 20491.7 -13738.6 1584 575.469 -461.76 737.826 
15283400 20616 -13136.7 1726.86 443.867 -296.681 533.889 
20376.5 3
15292700 21468.1 -13503.3 1141.86 833.24 -37.1204 834.066 
15283701 20765.6 -13895.6 1559.57 539.089 -309.055 621.395 
15283400 20827.3 -13391.3 1676.71 415.917 -501.125 651.239 
20377 3
15292700 21771.8 -13503.8 1131.83 627.46 -1.13144 627.461 
15283701 21006.2 -14021.8 1528.17 497.098 -260.872 561.391 
15283400 21065 -13523 1684.5 491.145 -272.137 561.5 
20377.5 3
15292700 22160.7 -13597.6 1134.29 768.539 -185.253 790.551 
15283701 21278 -14114.9 1558.43 537.22 -183.842 567.805 
15283400 21272.9 -13603.3 1694 410.785 -158.667 440.363 
20378 3
15292700 22675.3 -13630.6 1062.57 1016.94 -65.2174 1019.03 
15283701 21647.4 -14267.9 1567.57 730.096 -302.372 790.233 
15283400 21508.9 -13700.6 1720.71 466.403 -192.264 504.477 
20378.5 3
15292700 23078 -13637.4 1029.43 813.564 -13.8528 813.682 
15283701 22002.6 -14414.4 1545 717.46 -296.104 776.162 
15283400 21802.4 -13814.6 1700 593.074 -230.303 636.22 
20379 3
15292700 23367.9 -13687.6 989.857 584.389 -101.094 593.069 
15283701 22352.9 -14642.3 1491 706.221 -459.389 842.489 
15283400 22136.1 -14039.7 1654.43 672.811 -453.917 811.613 
20379.5 3
15292700 23478.4 -13728.1 986 227.513 -83.4803 242.345 
15283701 22689 -14839.3 1433.43 691.652 -405.35 801.68 
15283400 22485.4 -14170.9 1616.29 718.695 -269.841 767.683 
20380 3
15292700 23535 -13690.4 953.143 111.581 74.3872 134.103 
15283701 23051 -14987.3 1393.43 714.004 -291.913 771.372 
15283400 22850.3 -14278.1 1601 719.639 -211.609 750.106 
20380.5 3
15292700 23561.3 -13610 920.429 49.4092 151.182 159.051 
15283701 23389.3 -15099.9 1473.29 635.875 -211.6 670.158 
15283400 23383 -14531.6 1617.29 1001.34 -476.369 1108.88 
20381 3
15292700 23541.9 -13535.1 920.286 -38.2452 147.357 152.239 
15283701 23797.1 -15263.7 1492 802.868 -322.553 865.239 
15283400 23982.4 -14697.9 1652.14 1179.98 -327.334 1224.54 
20381.5 3
15292700 23579.3 -13588.7 912.5 79.3987 -113.398 138.431 
15283701 24143 -15390.2 1527.67 732.748 -267.908 780.189 
15283400 24348.5 -14869 1627 775.575 -362.591 856.148 
20382 3
15292700 23387.7 -13798.1 931.429 -404.26 -441.933 598.941 
15283701 24515.6 -15467.7 1538.86 786.016 -163.603 802.861 
15283400 24734.4 -14940.7 1671 814.195 -151.296 828.133 
20382.5 3
15292700 23222 -13744.1 985.857 -328.147 106.931 345.13 
15283701 24893.9 -15438.3 1567 749.081 58.2744 751.344 
15283400 25084 -14913.9 1701.43 692.221 53.1825 694.261 
20383 3
15292700 23240.6 -13664.3 967.571 37.1429 159.714 163.976 
15283701 25385 -15547.3 1580.86 982.286 -218 1006.19 
15283400 25439.7 -14973.4 1660.14 711.429 -119.143 721.336 
20383.5 3
15292700 23213.9 -13725 962.571 -51.9733 -118.121 129.05 
15283701 25853.3 -15646.6 1492.57 911.062 -193.163 931.314 
15283400 25934.3 -15056.9 1692 962.201 -162.312 975.795 
20384 3
15292700 23309.1 -13901 972.571 182.54 -337.165 383.407 
15283701 26386.4 -15739.1 1411.86 1021.35 -177.34 1036.63 
15283400 26325.3 -15186 1617.57 749.042 -247.4 788.842 
20384.5 3
15292700 23737.2 -14226.8 1050.17 844.228 -642.669 1061.01 
15283701 26918.3 -15813.5 1405.5 1049.12 -146.661 1059.32 
15283400 26708 -15276.8 1599.83 754.861 -179.158 775.83 
20385 3
15292700 24324.3 -14594.7 1286.71 1241.27 -777.761 1464.81 
15283701 27474 -16062.4 1430.86 1174.77 -526.276 1287.27 
15283400 27129.1 -15473.4 1584.71 890.365 -415.635 982.6 
20385.5 3
15292700 24723.7 -14822.9 1359.14 811.847 -463.705 934.942 
15283701 27850 -16223.7 1455.29 764.228 -327.816 831.569 
15283400 27601.1 -15643.4 1590.14 959.35 -345.528 1019.68 
20386 3
15292700 25119.6 -15156.4 1410 779.246 -656.637 1019.02 
15283701 28249.6 -16377.6 1542.71 786.558 -302.868 842.854 
15283400 28049.9 -15730.9 1598.57 883.296 -172.103 899.906 
20386.5 3
15292700 25515.9 -15582 1412 786.281 -844.388 1153.79 
15283701 28697.3 -16448 1555.86 888.322 -139.739 899.246 
15283400 28466.9 -15957.4 1669.43 827.381 -449.546 941.622 
20387 2
15283701 29170 -16608 1530.5 945.429 -320 998.116 
15283400 28979.8 -15976.5 1754.67 1025.95 -38.1429 1026.66 
20387.5 2
15283701 29425.9 -16791.7 1549.57 525.374 -377.237 646.781 
15283400 29340 -16185.1 1745.57 739.562 -428.425 854.693 
20388 2
15283701 29714.7 -17028.7 1543.57 565.278 -463.796 731.195 
15283400 29780.6 -16449.3 1730.71 862.175 -516.914 1005.26 
20388.5 2
15283701 29999.1 -17244.3 1516 562.112 -426.03 705.317 
15283400 30151.9 -16663.3 1727.29 733.766 -422.925 846.923 
20389 2
15283701 30395.7 -17417.8 1482.67 786.754 -344.341 858.808 
15283400 30506.3 -16799 1713.67 703.326 -269.274 753.111 
20389.5 2
15283701 30923.6 -17613.6 1430.43 1102.1 -408.639 1175.42 
15283400 30938.9 -16918.1 1636.29 902.972 -248.732 936.604 
20390 2
15283701 31447.4 -17921 1406.43 1058.3 -621.068 1227.08 
15283400 31284.4 -17155.3 1582 698.124 -479.076 846.694 
20390.5 2
15283701 31859 -17952.6 1365 831.457 -63.7807 833.9 
15283400 31751.4 -17205.1 1543.14 943.434 -100.722 948.796 
20391 2
15283701 32427.4 -18051.9 1354.29 1101.61 -192.414 1118.28 
15283400 32164 -17416 1512.86 799.557 -408.638 897.929 
20391.5 2
15283701 32986.3 -18318 1425.29 1091.52 -519.81 1208.97 
15283400 32754.1 -17789.9 1634.43 1152.62 -730.19 1364.45 
20392 2
15283701 33339.3 -18408.1 1425.57 717.48 -183.217 740.504 
15283400 33330.3 -17807.6 1638.43 1171.02 -36.0046 1171.58 
20392.5 2
15283701 33640.4 -18423.1 1445.29 581.357 -28.9575 582.078 
15283400 33667.4 -17900.1 1628.43 650.855 -178.709 674.944 
20393 2
15283701 34048 -18541.1 1450.86 811.895 -235.06 845.238 
15283400 34141.3 -17994.4 1639.86 943.939 -187.82 962.443 
20393.5 2
15283701 34478.3 -18587.4 1453.43 911.622 -98.063 916.881 
15283400 34514.6 -18089.4 1646.71 790.86 -201.271 816.069 
20394 2
15283701 34759.4 -18708.2 1495.5 551.155 -236.905 599.914 
15283400 34897.2 -18198.5 1675.25 750.35 -213.866 780.233 
20394.5 2
15283701 35100.4 -18882.9 1530.29 674.019 -345.073 757.217 
15283400 35283.4 -18395.6 1707.71 763.199 -389.469 856.831 
20395 2
15283701 35643.9 -19037.4 1517.5 1078.27 -306.583 1121.01 
15283400 35635.2 -18553.4 1688.12 698.058 -313.102 765.061 
20395.5 2
15283701 35990.9 -19151 1467.12 680.392 -222.794 715.94 
15283400 36115.6 -18635.8 1665.38 941.912 -161.52 955.66 
20396 2
15283701 36462.5 -19284.7 1463.7 982.552 -278.542 1021.27 
15283400 36447.8 -18772.5 1644.3 692.031 -284.896 748.38 
20396.5 2
15283701 36852 -19435.9 1435.27 779 -302.418 835.642 
15283400 36869.5 -18925.5 1610.82 843.309 -305.909 897.079 
20397 2
15283701 37175.7 -19646.7 1448.2 642.262 -418.236 766.434 
15283400 37351.1 -19033.7 1657.7 955.646 -214.773 979.483 
20397.5 2
15283701 37659.2 -19742.2 1515.33 982.769 -194.151 1001.76 
15283400 37659.3 -19211.1 1677.67 626.491 -360.592 722.853 
20398 2
15283701 38136.4 -19935.4 1564.62 896.904 -363.069 967.603 
15283400 38035.4 -19379.9 1676.25 706.845 -317.225 774.766 
20398.5 2
15283701 38656.4 -20131.1 1564.71 1044.28 -393.108 1115.82 
15283400 38441.7 -19515.3 1720.57 815.942 -271.909 860.056 
20399 2
15283701 39027.9 -20206.1 1592.38 765.869 -154.602 781.318 
15283400 38871.4 -19653.8 1800.5 885.898 -285.493 930.764 
20399.5 2
15283701 39439.1 -20328.9 1608.5 806.373 -240.686 841.526 
15283400 39335.2 -19753.8 1760.75 909.559 -196.078 930.454 
20400 2
15283701 39729.9 -20434.3 1547 625.23 -226.69 665.057 
15283400 39658.3 -19911 1699.71 694.7 -338.172 772.638 
20400.5 2
15283701 40182.9 -20603.8 1494.5 897.065 -335.573 957.776 
15283400 40175.1 -20069.8 1646.88 1023.44 -314.356 1070.63 
20401 2
15283701 40865.8 -20888.8 1523.75 1310.7 -547.025 1420.27 
15283400 40631.4 -20208.5 1630.75 875.72 -266.315 915.319 
20401.5 2
15283701 41374.3 -21119 1545.29 1013.02 -458.665 1112.02 
15283400 41027.1 -20317.6 1640.29 788.382 -217.274 817.774 
20402 2
15283701 41742 -21183.4 1585.38 741.359 -129.788 752.635 
15283400 41509.4 -20421.4 1647.25 972.242 -209.281 994.512 
20402.5 2
15283701 42071.6 -21086.7 1580.29 668.502 196.066 696.661 
15283400 41762.9 -20366 1593.43 514.163 112.323 526.288 
20403 2
15283701 42554.9 -21099.1 1546.62 1002.7 -25.7484 1003.04 
15283400 42167.2 -20472.4 1602.62 838.989 -220.695 867.531 
20403.5 2
15283701 43058.8 -21066.1 1549.62 967.131 63.3397 969.202 
15283400 42573 -20666 1665.25 778.791 -371.641 862.921 
20404 2
15283701 43476.6 -20961.6 1650.14 811.304 203.017 836.319 
15283400 42903.4 -20647.9 1605.43 641.609 35.2288 642.575 
20404.5 2
15283701 43874.9 -20891.7 1657.86 831.494 145.84 844.187 
15283400 43383.3 -20670.3 1559.29 1001.79 -46.8237 1002.88 
20405 2
15283701 44235.6 -21117.5 1663.88 728.824 -456.133 859.792 
15283400 43813.8 -20744.2 1539.62 869.625 -149.423 882.369 
20405.5 2
15283701 44822.1 -21385.9 1584.43 1130.09 -517.066 1242.77 
15283400 44370.3 -20799.9 1578.29 1072.32 -107.143 1077.66 
20406 2
15283701 45411.3 -21495.7 1548.29 1171.26 -218.404 1191.45 
15283400 44266.9 -20786.3 1605 -205.623 26.981 207.386 
20406.5 1
15283701 45922.9 -21429.7 1590 1081.55 139.535 1090.51 
20407 1
15283701 46371.9 -21343.9 1627.57 890.873 170.351 907.014 
20407.5 1
15283701 46721 -21210 1575.38 694.121 266.118 743.386 
20408 1
15283701 46965.6 -20969.1 1531.29 492.095 484.622 690.664 
20408.5 1
15283701 47396.9 -20885.8 1486 839.112 162.243 854.653 
20409 1
15283701 47603.7 -20723 1470.57 404.774 318.493 515.053 
