# Supplementary material for: Intrinsic group behaviour II: On the dependence of triad spatial dynamics on social and personal features; and on the effect of social interaction on small group dynamics
Source: PLoS One. 2019 Dec 3;14(12):e0225704. doi: 10.1371/journal.pone.0225704 (PMC6890182; doi:10.1371/journal.pone.0225704)
Supplement: S3 Data Set — (ZIP) [file pone.0225704.s003.zip › set_3_int/group_traj_triad_int/traj_3_0217_90.dat]

3 15254601 15261801 15253900 0 0 0 1 2 1 0 20 20 20 1701.44 1785.16 1638.64 
20139.5 1
15253900 34553.3 -19683.3 759.667 0 0 0 
20140 1
15253900 34826.4 -19711.4 743.714 796.196 -81.9103 800.398 
20140.5 1
15253900 35324.4 -19828.4 731.125 1010.03 -237.214 1037.52 
20141 1
15253900 35853.3 -19963.9 734.143 1033.03 -264.614 1066.38 
20141.5 1
15253900 36212.1 -20069.6 750.143 768.431 -226.369 801.08 
20142 1
15253900 36537.8 -20116.6 757.125 649.914 -93.9193 656.666 
20142.5 1
15253900 37009.6 -20230 771.25 916.262 -220.146 942.338 
20143 1
15253900 37532.1 -20358.6 782.857 1036.74 -255.102 1067.67 
20143.5 1
15253900 37999.1 -20433 783.429 972.917 -155.06 985.196 
20144 1
15253900 38321.9 -20467.6 793.625 642.893 -68.9741 646.582 
20144.5 1
15253900 38765.9 -20698.7 800.857 857.108 -446.118 966.259 
20145 1
15253900 39148.8 -20761.8 789.625 743.481 -122.399 753.489 
20145.5 1
15253900 39495.3 -20824.3 802.857 702.912 -126.847 714.266 
20146 2
15254601 45853.1 -23528.4 1770.29 0 0 0 
15253900 39836.9 -20917.6 804.25 687.302 -187.805 712.499 
20146.5 2
15254601 45443.7 -23520.3 1705.29 -893.949 17.7792 894.126 
15253900 39815.6 -21022.4 808 -43.3881 -213.449 217.814 
20147 2
15254601 44852.8 -23676.6 1661.5 -1172.55 -310.197 1212.89 
15253900 40219.9 -21231.4 807 802.19 -414.576 902.985 
20147.5 2
15254601 44198.9 -23664.7 1636.14 -1321 24.062 1321.21 
15253900 41044.1 -21426.6 800 1665.19 -394.336 1711.24 
20148 2
15254601 43780.1 -23080.6 1638.88 -840.828 1172.87 1443.13 
15253900 41640.8 -21534 770.25 1198.01 -215.72 1217.27 
20148.5 2
15254601 43200.6 -23039.4 1650.29 -1152.19 81.9014 1155.1 
15253900 42025.9 -21670.9 762.429 765.621 -272.082 812.529 
20149 2
15254601 42544.6 -23256.1 1624.75 -1309.27 -432.528 1378.87 
15253900 42483.8 -21767.9 748.875 913.958 -193.648 934.248 
20149.5 2
15254601 42124.3 -23131.3 1609.43 -857.835 254.774 894.869 
15253900 42993.6 -21937.9 746.857 1040.45 -346.902 1096.76 
20150 2
15254601 41637.4 -22827.2 1609.5 -999.817 624.303 1178.72 
15253900 43357 -22049 778.875 746.26 -228.219 780.377 
20150.5 2
15254601 41027.4 -22592.8 1629.62 -1184.47 455.34 1268.97 
15253900 43784.1 -22134.5 804.25 829.369 -166.019 845.822 
20151 2
15254601 40528 -22328.1 1625.71 -979.167 518.838 1108.13 
15253900 44000.7 -22401.3 823.857 424.685 -523.109 673.796 
20151.5 2
15254601 40140.1 -21931.9 1626.62 -793.2 810.364 1133.96 
15253900 44651.6 -22854 820 1331.11 -925.796 1621.4 
20152 2
15254601 40168.1 -21923 1642.57 56.2608 17.8213 59.0159 
15253900 45178.3 -23092.3 812.714 1057.55 -478.485 1160.76 
20152.5 2
15254601 40194.5 -21809.2 1651.38 53.9001 232.618 238.781 
15253900 45473.9 -23322.6 808 604.477 -471.041 766.337 
20153 2
15254601 40018.6 -21475.4 1626 -343.506 652.1 737.042 
15253900 45671.2 -23489.4 803.375 385.498 -325.684 504.657 
20153.5 2
15254601 39907.6 -21491.9 1605.14 -226.64 -33.637 229.122 
15253900 45966.3 -23667.7 795.571 602.114 -363.958 703.567 
20154 2
15254601 39801.6 -21413.6 1601 -208.556 154 259.252 
15253900 46084.8 -23757.9 788.25 233.197 -177.482 293.054 
20154.5 2
15254601 39787.2 -21427.2 1610.5 -27.2254 -25.8049 37.5115 
15253900 46354 -24068.5 833.875 509.943 -588.305 778.553 
20155 2
15254601 39756.8 -21629.4 1609.38 -61.3682 -406.69 411.294 
15253900 46400.9 -24316.6 1047.88 94.3159 -499.245 508.076 
20155.5 2
15254601 39742.6 -21815.1 1607.3 -28.0754 -368.502 369.57 
15253900 46068.2 -24271.3 1079.6 -660.069 89.9306 666.168 
20156 2
15254601 40012.2 -22179.1 1606.82 582.25 -786.157 978.294 
15253900 45448.4 -24038.8 1101.64 -1338.74 502.121 1429.81 
20156.5 2
15254601 40678.8 -22610 1614.7 1272.17 -822.346 1514.82 
15253900 44742.8 -23586.2 1125.3 -1346.5 863.775 1599.74 
20157 2
15254601 41024 -22735.7 1612.22 682.213 -248.353 726.013 
15253900 43978 -23187 1123.11 -1511.46 788.933 1704.97 
20157.5 2
15254601 41337.5 -22659.8 1607.12 622.024 150.628 640.002 
15253900 43298.5 -23076.1 1119.62 -1348.21 219.99 1366.04 
20158 2
15254601 41569.6 -22720.1 1601.57 474.584 -123.503 490.39 
15253900 42571.1 -23138.3 1120.57 -1487.44 -127.118 1492.86 
20158.5 2
15254601 41683.5 -22790.9 1581 241.887 -150.174 284.713 
15253900 42098.4 -23311.8 1149 -1003.75 -368.289 1069.19 
20159 2
15254601 41766.8 -22832.1 1584.88 157.075 -77.8302 175.3 
15253900 41877.6 -23375.8 1153.88 -416.509 -120.755 433.661 
20159.5 2
15254601 41663.9 -22805.4 1570.86 -206.612 53.6073 213.453 
15253900 41865.7 -23281.3 1114.86 -23.9171 189.687 191.189 
20160 2
15254601 41605.6 -22824.8 1593 -118.841 -39.4315 125.212 
15253900 41617.1 -23335.5 1163.25 -507.325 -110.641 519.25 
20160.5 2
15254601 41566.6 -22796.1 1584.57 -78.4208 57.4441 97.2093 
15253900 41481.4 -23350.4 1196.29 -272.483 -29.9771 274.127 
20161 2
15254601 41411.2 -22510.1 1577.62 -312.518 575.489 654.87 
15253900 41380.8 -23209.1 1152.88 -202.573 284.313 349.098 
20161.5 2
15254601 41260.9 -22305.9 1567.12 -290.299 394.305 489.643 
15253900 41315.8 -23018.9 1211.5 -125.483 367.278 388.122 
20162 2
15254601 41147.8 -22120.9 1561.25 -219.66 359.223 421.061 
15253900 41378.1 -22756.4 1517.12 121.117 509.709 523.901 
20162.5 2
15254601 41054.4 -22030.7 1558 -196.466 189.812 273.18 
15253900 41292.6 -22726.3 1583.57 -180.113 63.3459 190.928 
20163 2
15254601 41101.2 -22125 1551.25 96.1426 -193.605 216.163 
15253900 41170.2 -22740.1 1600.38 -251.173 -28.4174 252.776 
20163.5 2
15254601 41060.1 -22271.2 1541.25 -80.0097 -284.533 295.568 
15253900 41011.8 -23004.5 1609.12 -308.366 -514.348 599.703 
20164 2
15254601 41007.5 -22503.8 1563.75 -101.593 -448.842 460.196 
15253900 40987 -23237.2 1606.88 -47.7799 -449.324 451.858 
20164.5 2
15254601 40826.4 -22591.3 1528.43 -356.44 -172.314 395.906 
15253900 41027.1 -23130.7 1605.86 79.0214 209.716 224.11 
20165 2
15254601 40751.9 -22714.7 1523 -159.341 -263.736 308.134 
15253900 41038.3 -23151.3 1607 23.8095 -43.956 49.9903 
20165.5 2
15254601 41110.5 -22801.5 1541.75 707.382 -171.175 727.799 
15253900 41021 -23343.9 1588.62 -34.0941 -379.861 381.388 
20166 2
15254601 41232 -22939.9 1534 240.119 -273.433 363.899 
15253900 41103.3 -23447.3 1559.29 162.62 -204.369 261.174 
20166.5 2
15254601 41084.4 -23025.8 1551.38 -293.489 -170.761 339.551 
15253900 41249.6 -23513.4 1546.5 290.933 -131.39 319.226 
20167 2
15254601 41015.6 -23108.7 1554.86 -132.315 -159.547 207.273 
15253900 41474.1 -23477.4 1509.86 431.765 69.1277 437.264 
20167.5 2
15254601 40994.9 -23141 1608.71 -42.9757 -66.9828 79.584 
15253900 41486.9 -23539.7 1498.14 26.3782 -129.223 131.888 
20168 2
15254601 40841.8 -23078.5 1595 -302.583 123.518 326.823 
15253900 41521.2 -23442 1487.12 67.9701 193.111 204.724 
20168.5 2
15254601 40660.2 -23038.5 1601.17 -371.336 81.7996 380.239 
15253900 41411.7 -23303 1481.5 -224.097 284.254 361.966 
20169 2
15254601 40507.6 -22962.4 1589.29 -321.931 160.488 359.717 
15253900 41063.4 -22933.6 1481.29 -734.68 779.385 1071.07 
20169.5 2
15254601 40290 -23103.4 1605.14 -447.678 -290.123 533.467 
15253900 40629.6 -22569.6 1537.43 -892.71 748.971 1165.29 
20170 2
15254601 40118.4 -23204.9 1598.5 -330.048 -195.089 383.395 
15253900 40091.5 -22696.2 1609.5 -1034.75 -243.613 1063.04 
20170.5 2
15254601 39955.5 -23189.6 1596.38 -309.648 28.9924 311.003 
15253900 39875.9 -22736.4 1624 -409.933 -76.2833 416.971 
20171 2
15254601 40008.4 -23213 1596.57 104.809 -46.2871 114.575 
15253900 39963.7 -22699.1 1591.71 173.939 73.727 188.919 
20171.5 2
15254601 40046.3 -23233.9 1590.43 80.2058 -44.1889 91.5731 
15253900 39900.4 -22596 1593 -134.08 218.523 256.378 
20172 2
15254601 40099.3 -23132.7 1559 108.163 206.414 233.037 
15253900 39907.6 -22429.9 1586.29 14.5773 339.067 339.38 
20172.5 2
15254601 40101.6 -23046 1529.5 4.516 167.402 167.463 
15253900 39816.1 -22031 1607.5 -176.538 769.994 789.973 
20173 2
15254601 40364.1 -22514.3 1515 507.771 1028.46 1146.98 
15253900 39633 -21762.6 1744.29 -354.207 519.204 628.519 
20173.5 2
15254601 40212.7 -22311 1535.57 -316.796 425.284 530.308 
15253900 39409.1 -21597.1 1787.43 -468.32 346.085 582.322 
20174 2
15254601 40241 -21826.6 1575.62 54.3956 931.49 933.077 
15253900 39313.4 -21029.8 1818.38 -184.169 1091.14 1106.57 
20174.5 2
15254601 39946.4 -21152 1698.57 -589.143 1349.25 1472.27 
15253900 39006.9 -20732.1 1837.86 -613.036 595.214 854.455 
20175 2
15254601 39553.6 -20573.4 1736.43 -815.056 1200.36 1450.92 
15253900 38310 -20797.9 1868.86 -1445.76 -136.337 1452.18 
20175.5 2
15254601 39148.2 -20080.1 1760.75 -787.032 957.871 1239.73 
15253900 37775.5 -21096.6 1878.12 -1037.86 -580.132 1189 
20176 2
15254601 38756.1 -19941.4 1792.43 -754.052 266.724 799.835 
15253900 37195.4 -20936.4 1856.29 -1115.52 308.07 1157.28 
20176.5 2
15254601 38365.1 -19844.4 1808.71 -817.992 202.929 842.787 
15253900 36692.4 -20732 1826.29 -1052.3 427.675 1135.89 
20177 2
15254601 37818.1 -19651.2 1853.12 -1091.85 385.586 1157.94 
15253900 36309.6 -20617.5 1838.12 -764.079 228.543 797.527 
20177.5 2
15254601 37223.3 -19499.9 1828 -1175.57 299.195 1213.05 
15253900 36005.9 -20501.1 1833.29 -600.332 229.955 642.867 
20178 3
15261801 36467.8 -20559.2 1623.8 0 0 0 
15254601 36490.9 -19420.4 1725 -1532.28 166.169 1541.26 
15253900 35232.9 -20522.9 1828 -1617.15 -45.4274 1617.79 
20178.5 3
15261801 36105.4 -20328.5 1649.5 -854.776 544.104 1013.26 
15254601 35868.6 -19281.6 1661.88 -1251.98 279.283 1282.75 
15253900 34548.1 -20224 1795 -1377.73 601.322 1503.24 
20179 3
15261801 35251.7 -20116.1 1678.86 -1700.52 423.022 1752.35 
15254601 35363.1 -19151.9 1664 -1006.94 258.502 1039.59 
15253900 34042.3 -20046.6 1761.14 -1007.65 353.443 1067.84 
20179.5 3
15261801 34657.6 -19918.4 1689.38 -1188.18 395.536 1252.28 
15254601 34917.9 -19006.2 1673.12 -890.536 291.214 936.942 
15253900 33515.8 -19901 1819.88 -1053.07 291.143 1092.58 
20180 3
15261801 34143.2 -19787 1680.12 -1000.73 255.593 1032.85 
15254601 34439.8 -18867 1649.25 -930.204 270.914 968.852 
15253900 33013.1 -19728.8 1787.88 -977.87 335.117 1033.7 
20180.5 3
15261801 33697.7 -19661.6 1647.43 -866.801 244.024 900.495 
15254601 33862.3 -18734.7 1649.86 -1123.47 257.365 1152.57 
15253900 32608.1 -19543 1748.86 -787.903 361.381 866.826 
20181 3
15261801 33312.3 -19481 1612.86 -791.434 370.783 873.984 
15254601 33210 -18870 1644.29 -1339.4 -277.794 1367.9 
15253900 32098.9 -19271.6 1768.29 -1045.76 557.348 1185.01 
20181.5 3
15261801 32824.4 -19314 1588.14 -989.568 338.742 1045.94 
15254601 32627 -18601.3 1666.14 -1182.56 545.059 1302.12 
15253900 31325.1 -18889.6 1734.57 -1569.4 774.848 1750.26 
20182 3
15261801 32327.3 -19106.7 1582.71 -1060.01 441.974 1148.46 
15254601 32118 -18387.4 1558.14 -1085.29 455.985 1177.19 
15253900 30739.9 -18634.6 1643.71 -1247.94 543.71 1361.24 
20182.5 3
15261801 31518.9 -18802.9 1493.38 -1505.42 565.809 1608.24 
15254601 31478.6 -18080.9 1373.75 -1190.64 570.863 1320.42 
15253900 30179.4 -18225.9 1580.5 -1043.73 761.073 1291.74 
20183 3
15261801 31006.7 -18559.7 1368.14 -1008.19 478.663 1116.05 
15254601 30917.6 -17841.9 1346.29 -1104.44 470.508 1200.48 
15253900 29676.9 -18000.9 1626.43 -989.208 442.949 1083.85 
20183.5 3
15261801 30483.9 -18409 1330.86 -1069.24 308.209 1112.77 
15254601 30233.9 -17572.1 1476.71 -1398.19 551.563 1503.05 
15253900 29221.3 -17847.4 1638.14 -931.639 313.76 983.055 
20184 3
15261801 29857 -18167.6 1394.25 -1268.94 488.613 1359.76 
15254601 29790.5 -17270.2 1542.5 -897.484 611.119 1085.79 
15253900 28753.5 -17765.1 1669.62 -946.935 166.606 961.48 
20184.5 3
15261801 29286.6 -17982.1 1460.38 -1111.84 361.598 1169.16 
15254601 29370.9 -17099.2 1561.25 -817.982 333.333 883.293 
15253900 28170.8 -17614.5 1723.38 -1135.96 293.616 1173.3 
20185 3
15261801 28782.7 -17887.6 1536.57 -1005.81 188.73 1023.36 
15254601 28775 -17034.9 1682.57 -1189.37 128.529 1196.3 
15253900 27743.6 -17527.1 1792.14 -852.652 174.366 870.298 
20185.5 3
15261801 28206.1 -17793 1570.57 -1160.1 190.285 1175.61 
15254601 28228.4 -16868.3 1800 -1099.74 335.154 1149.68 
15253900 27373.1 -17395.9 1787.29 -745.329 264.156 790.755 
20186 3
15261801 27736.5 -17670.2 1607.33 -948.773 248.148 980.688 
15254601 27718.7 -16758 1780.17 -1029.82 222.799 1053.65 
15253900 26776.2 -17358.2 1783.17 -1206.01 76.1424 1208.41 
20186.5 3
15261801 27279 -17535.5 1584.88 -929.878 273.713 969.325 
15254601 27176 -16645.8 1678.75 -1102.98 228.15 1126.33 
15253900 26419.1 -17099.2 1771 -725.694 526.253 896.423 
20187 3
15261801 26766.1 -17317.3 1616.86 -1011.55 430.403 1099.31 
15254601 26747 -16491.6 1632.57 -846.154 304.1 899.14 
15253900 25552.3 -17044.9 1734.43 -1709.74 107.284 1713.1 
20187.5 3
15261801 26252.5 -17152.4 1595.38 -1023.19 328.507 1074.64 
15254601 26168.8 -16234.2 1579 -1151.89 512.592 1260.8 
15253900 24998.8 -16907.9 1695.88 -1102.66 272.873 1135.92 
20188 3
15261801 25679.6 -16887.4 1567.86 -1139.02 526.732 1254.92 
15254601 25472.1 -16033.9 1615.43 -1384.9 398.395 1441.07 
15253900 24403.3 -16744.6 1758.29 -1183.83 324.659 1227.54 
20188.5 3
15261801 25115 -16654.1 1572.43 -1171.31 483.995 1267.37 
15254601 24973.9 -15888.7 1641.71 -1033.79 301.126 1076.75 
15253900 24018.1 -16685.9 1760.43 -799.052 121.814 808.283 
20189 3
15261801 24476.9 -16445.4 1585.71 -1291.79 422.499 1359.12 
15254601 24570.4 -15681 1667.71 -816.657 420.474 918.546 
15253900 23563.6 -16521.9 1720.29 -920.185 331.984 978.24 
20189.5 3
15261801 23994.2 -16300.8 1603.75 -919.252 275.578 959.67 
15254601 24178 -15532.6 1642.25 -747.483 282.619 799.127 
15253900 23039.2 -16278.6 1730.12 -998.707 463.299 1100.94 
20190 3
15261801 23601.2 -16176.2 1583.83 -813.837 257.937 853.734 
15254601 23778.2 -15346.3 1612.5 -827.812 385.697 913.255 
15253900 22613.3 -16041.8 1740.67 -881.815 490.252 1008.93 
20190.5 3
15261801 23179.5 -16029.1 1572.88 -855.308 298.259 905.82 
15254601 23285.4 -15156.2 1609.75 -999.577 385.565 1071.36 
15253900 22167.9 -15837.5 1684.62 -903.567 414.469 994.091 
20191 3
15261801 22746.6 -15836.6 1563.86 -839.009 373.166 918.253 
15254601 22733.4 -14945 1579.71 -1069.66 409.399 1145.33 
15253900 21687.9 -15600.9 1616.71 -930.267 458.61 1037.17 
20191.5 3
15261801 22248 -15591.1 1548.25 -979.512 482.213 1091.77 
15254601 22244.6 -14700.5 1532 -960.321 480.354 1073.76 
15253900 21081.5 -15299.1 1641.25 -1191.27 592.794 1330.61 
20192 3
15261801 21694.9 -15279 1508.71 -1055.62 595.658 1212.08 
15254601 21674.1 -14483.6 1520.86 -1088.71 413.986 1164.76 
15253900 20604.7 -14873 1692.57 -909.896 813.216 1220.34 
20192.5 3
15261801 21228.4 -15031.1 1510.57 -965.691 513.162 1093.57 
15254601 21158.6 -14143.6 1626.86 -1067.44 703.934 1278.65 
15253900 20194.4 -14554.9 1718.14 -849.453 658.681 1074.91 
20193 3
15261801 20784.6 -14726.3 1547.29 -898.496 617.12 1090.01 
15254601 20782.4 -13926.7 1653 -761.423 438.982 878.903 
15253900 19704.4 -14246.3 1756 -991.903 624.639 1172.2 
20193.5 3
15261801 20272.9 -14491.6 1579.29 -1070.53 491.034 1177.77 
15254601 20400.4 -13706.6 1683.29 -799.163 460.55 922.371 
15253900 19383.9 -13940.1 1745.86 -670.652 640.466 927.346 
20194 3
15261801 19887.1 -14240.3 1602.57 -788.782 513.877 941.406 
15254601 19976.9 -13441 1672.43 -866.199 543.091 1022.37 
15253900 19113 -13608.1 1755.14 -553.9 678.937 876.219 
20194.5 3
15261801 19427.6 -13905.9 1596.38 -871.95 634.555 1078.41 
15254601 19558.5 -13083.6 1662.25 -793.847 678.131 1044.06 
15253900 18691.2 -13296.2 1766.62 -800.285 591.827 995.347 
20195 3
15261801 19058.1 -13552.4 1615 -698.454 668.141 966.566 
15254601 19144.4 -12712 1701.57 -782.744 702.505 1051.76 
15253900 18210.6 -12969.4 1740.43 -908.655 617.81 1098.79 
20195.5 3
15261801 18664.9 -13268.6 1581.43 -777.244 560.982 958.546 
15254601 18585.9 -12505.4 1644.14 -1103.9 408.244 1176.97 
15253900 17637.1 -12724 1673.71 -1133.26 485.037 1232.69 
20196 3
15261801 18179 -13005.9 1544.71 -1018.57 550.764 1157.94 
15254601 18054 -12176.9 1578.14 -1115 688.829 1310.62 
15253900 17095.7 -12464.6 1599.86 -1135.07 543.875 1258.64 
20196.5 3
15261801 17641 -12738.1 1511.43 -1116.18 555.424 1246.74 
15254601 17495.1 -11879.9 1533 -1159.45 616.183 1313.02 
15253900 16652 -12173.1 1543.29 -920.569 604.624 1101.37 
20197 3
15261801 16948.9 -12418.1 1444.5 -1362.45 629.956 1501.04 
15254601 16828.6 -11583.5 1591.5 -1312.04 583.38 1435.89 
15253900 16034.5 -11763.8 1662.38 -1215.55 805.891 1458.43 
20197.5 3
15261801 16327.6 -12015.7 1480.14 -1170.06 757.836 1394.05 
15254601 16335 -11244.7 1637.86 -929.614 638.015 1127.49 
15253900 15391.4 -11411.6 1727.43 -1211.06 663.236 1380.78 
20198 3
15261801 15934.9 -11723.9 1579.43 -798.2 593.206 994.493 
15254601 15852.4 -10901.7 1648.86 -980.836 697.154 1203.36 
15253900 15064.9 -11177.7 1695.86 -663.763 475.319 816.401 
20198.5 3
15261801 15542.8 -11456 1581.5 -796.796 544.425 965.03 
15254601 15449 -10565.8 1681.5 -819.977 682.685 1066.97 
15253900 14711.7 -10872.2 1697.83 -717.867 621.032 949.217 
20199 3
15261801 15142.6 -11242.6 1609.86 -833.879 444.643 945.019 
15254601 15059.9 -10254.4 1676.86 -810.714 648.76 1038.34 
15253900 14291.3 -10546.7 1680.43 -875.794 678.026 1107.58 
20199.5 3
15261801 14733.6 -10912.6 1639.29 -841.564 679.012 1081.34 
15254601 14753.6 -9975.57 1663.14 -630.218 573.78 852.29 
15253900 13898.7 -10131.3 1715 -807.76 854.791 1176.07 
20200 3
15261801 14365.4 -10470.7 1636.57 -720.436 864.691 1125.49 
15254601 14427.9 -9619 1650.57 -637.406 697.791 945.092 
15253900 13534.4 -9592.86 1738.43 -712.888 1053.68 1272.18 
20200.5 3
15261801 14091.7 -9951.86 1642.14 -537.749 1019.37 1152.51 
15254601 14156.3 -9172.14 1649.57 -533.539 877.912 1027.32 
15253900 13303.3 -9117.43 1721.29 -454.112 934.044 1038.58 
20201 3
15261801 13811.8 -9455.67 1619.17 -581.873 1031.58 1184.37 
15254601 13916 -8628.33 1676 -499.555 1130.58 1236.03 
15253900 13060.2 -8597.5 1756 -505.445 1080.93 1193.27 
20201.5 3
15261801 13466.2 -8944.12 1586.38 -671.036 993.285 1198.71 
15254601 13626.6 -8094 1675.38 -561.893 1037.54 1179.92 
15253900 12808.6 -8215.75 1807.25 -488.43 741.262 887.713 
20202 3
15261801 13143.2 -8499.33 1598.33 -617.75 850.462 1051.14 
15254601 13287 -7667.17 1687 -649.379 816.125 1042.95 
15253900 12326.8 -7802.33 1757.83 -921.208 790.472 1213.87 
20202.5 3
15261801 12849 -8072.14 1591 -582.508 845.922 1027.08 
15254601 12942.4 -7374.14 1718.43 -682.32 580.245 895.681 
15253900 12007.4 -7478.57 1702.43 -632.485 641.113 900.59 
20203 3
15261801 12505.8 -7747.67 1611 -714.931 675.992 983.916 
15254601 12646 -6991.67 1753.5 -617.56 796.825 1008.12 
15253900 11535.3 -7162.5 1678.83 -983.532 658.482 1183.61 
20203.5 3
15261801 12137.3 -7396.43 1592.57 -787.495 750.509 1087.85 
15254601 12243.4 -6692.57 1731.57 -860.195 639.092 1071.62 
15253900 11081.4 -6882.43 1634.14 -969.882 598.443 1139.65 
20204 3
15261801 11601.4 -7053.12 1609.62 -1003.58 642.891 1191.84 
15254601 11752.1 -6262.25 1666.12 -920.044 805.845 1223.06 
15253900 10743.6 -6501 1627.88 -632.591 714.286 954.136 
20204.5 3
15261801 11118.7 -6608.71 1583.86 -926.412 852.996 1259.3 
15254601 11363.6 -5756.71 1643.57 -745.784 970.318 1223.81 
15253900 10454.3 -6160.14 1621.86 -555.354 654.236 858.163 
20205 3
15261801 10797.1 -6198.57 1521.14 -668.548 852.688 1083.53 
15254601 11126.9 -5374 1696.57 -492.129 795.664 935.56 
15253900 10186.6 -5867.29 1559.14 -556.579 608.851 824.911 
20205.5 3
15261801 10548.3 -5869.86 1504.29 -515.232 680.568 853.602 
15254601 10803.7 -5034.57 1662.14 -669.033 702.751 970.29 
15253900 9941.14 -5471.71 1625.14 -508.134 818.988 963.816 
20206 3
15261801 10299.9 -5546.29 1523.29 -484.266 630.744 795.205 
15254601 10478.1 -4721 1641.71 -634.642 611.25 881.134 
15253900 9531.29 -5160.14 1652.71 -798.942 607.352 1003.59 
20206.5 3
15261801 10063.3 -5248.86 1515.71 -485.773 610.736 780.368 
15254601 10197.9 -4412 1656.57 -575.535 634.497 856.637 
15253900 9202.86 -4938.71 1675.57 -674.391 454.679 813.349 
20207 3
15261801 9753.75 -4926.5 1540.62 -621.558 647.303 897.405 
15254601 9842.38 -4058.5 1618 -713.82 709.839 1006.68 
15253900 8823.88 -4684.75 1666.62 -761.008 509.968 916.079 
20207.5 3
15261801 9385.71 -4603 1552.86 -725.909 638.067 966.475 
15254601 9489.71 -3754.29 1649.86 -695.583 600.028 918.624 
15253900 8317.14 -4436.86 1593.71 -999.472 488.941 1112.66 
20208 3
15261801 8981.25 -4258.88 1611.5 -802.509 682.788 1053.67 
15254601 9122.5 -3508.5 1666.75 -728.6 487.67 876.744 
15253900 7960.75 -4072.12 1590.5 -707.129 723.675 1011.8 
20208.5 3
15261801 8538.71 -3854.71 1611.43 -879.793 803.5 1191.49 
15254601 8747 -3141.71 1669.86 -746.521 729.196 1043.56 
15253900 7550.29 -3590.86 1659.43 -816.032 956.795 1257.52 
20209 3
15261801 8143.29 -3461.14 1593.43 -758.98 755.415 1070.84 
15254601 8256 -2726.57 1644.71 -942.418 796.819 1234.13 
15253900 7133.86 -3134.86 1754.29 -799.287 875.24 1185.29 
20209.5 3
15261801 7653.14 -3121.29 1603 -1008.52 699.295 1227.25 
15254601 7792.71 -2317.57 1634 -953.263 841.564 1271.59 
15253900 6761.57 -2783.71 1771.86 -766.02 722.516 1053 
20210 3
15261801 7291.71 -2746 1596.29 -734.611 762.776 1059 
15254601 7406.14 -1943.57 1662.29 -785.714 760.163 1093.25 
15253900 6433.71 -2437.14 1794.43 -666.376 704.413 969.668 
20210.5 3
15261801 6948.29 -2419.86 1591.43 -709.563 673.849 978.546 
15254601 7013.14 -1652.43 1705.14 -811.983 601.535 1010.53 
15253900 6095 -2027.57 1793.57 -699.823 846.222 1098.11 
20211 3
15261801 6555 -1959 1596.14 -827.97 970.226 1275.49 
15254601 6638.43 -1179.29 1677 -788.872 996.09 1270.64 
15253900 5695.43 -1642 1797.71 -841.203 811.729 1168.99 
20211.5 3
15261801 6130.5 -1611.5 1597.5 -789.033 645.911 1019.69 
15254601 6308.25 -858.375 1669.12 -613.715 596.488 855.83 
15253900 5355.25 -1182 1809.38 -632.302 855.019 1063.42 
20212 3
15261801 5782.71 -1224.29 1601 -692.8 771.343 1036.79 
15254601 5872.14 -349.571 1633.57 -868.739 1013.55 1334.91 
15253900 4973.29 -784 1815.86 -760.885 792.829 1098.87 
20212.5 3
15261801 5431.86 -848.429 1610.71 -729.433 781.408 1068.96 
15254601 5465.57 15.4286 1629.57 -845.263 758.836 1135.91 
15253900 4517.86 -331.571 1813.43 -946.837 940.6 1334.63 
20213 3
15261801 5131.29 -552.857 1654.29 -588.202 578.418 824.954 
15254601 5075.86 403 1607.29 -762.65 758.457 1075.59 
15253900 4306.57 -60.1429 1803 -413.475 531.171 673.13 
20213.5 3
15261801 4728 -243.571 1651.71 -819.686 628.63 1032.99 
15254601 4884.43 793.857 1547.14 -389.082 794.425 884.588 
15253900 4136.57 395.857 1788.14 -345.528 926.829 989.142 
20214 3
15261801 4378.75 155.5 1669.62 -695.717 794.963 1056.4 
15254601 4539.5 1209.62 1484.88 -687.109 828.223 1076.14 
15253900 3773.25 888.5 1702.38 -723.748 981.36 1219.38 
20214.5 3
15261801 3969.14 594.857 1659.14 -806.313 864.876 1182.43 
15254601 4093.43 1571.57 1450.14 -878.093 712.493 1130.79 
15253900 3206.57 1512.14 1685 -1115.51 1227.64 1658.76 
20215 3
15261801 3538.57 1055.14 1677 -857.712 916.904 1255.54 
15254601 3864.86 1780.71 1441.57 -455.322 416.619 617.162 
15253900 2755.86 2001.43 1637.43 -897.837 974.673 1325.18 
20215.5 3
15261801 3138.71 1529.86 1680.71 -807.792 959.019 1253.89 
15254601 3387.86 2153.14 1532 -963.636 752.381 1222.57 
15253900 2360 2369.29 1684.86 -799.711 743.146 1091.7 
20216 3
15261801 2782.57 1851 1669.43 -722.399 651.405 972.723 
15254601 2886.86 2610 1645.43 -1016.23 926.688 1375.31 
15253900 1918 2566.14 1717.29 -896.552 399.305 981.453 
20216.5 3
15261801 2382.12 2235.62 1661.75 -782.122 751.221 1084.46 
15254601 2604.88 3081.88 1634.88 -550.746 921.631 1073.65 
15253900 1542.88 2734.25 1740.75 -732.666 328.334 802.872 
20217 3
15261801 2005.29 2525.57 1626.29 -767.493 590.522 968.382 
15254601 2200 3390.71 1672.57 -824.593 629.001 1037.11 
15253900 1203.43 2883.71 1847.86 -691.337 304.408 755.388 
20217.5 3
15261801 1524.86 2716.29 1646 -960.857 381.429 1033.8 
15254601 1597.57 3657.43 1685.29 -1204.86 533.429 1317.66 
15253900 740.143 3097 1864.29 -926.571 426.571 1020.05 
20218 3
15261801 1202 2848.14 1644.71 -656.214 268.002 708.831 
15254601 1082.71 3816.86 1655.57 -1046.46 324.042 1095.48 
15253900 93.2857 3349.29 1813.86 -1314.75 512.776 1411.21 
20218.5 3
15261801 771 3022.29 1649.86 -897.917 362.798 968.44 
15254601 631.429 3997.43 1609.57 -940.179 376.19 1012.65 
15253900 -549.143 3645.14 1788.29 -1338.39 616.369 1473.5 
20219 3
15261801 332.429 3304.14 1631.43 -804.718 517.169 956.575 
15254601 -19 4163.43 1592.14 -1193.45 304.587 1231.7 
15253900 -1037.29 4025.29 1822.57 -895.675 697.51 1135.23 
20219.5 3
15261801 -316.429 3522.14 1628.71 -1257.48 422.481 1326.55 
15254601 -639.143 4462 1639.43 -1201.83 578.627 1333.87 
15253900 -1415 4442.57 1830.14 -732.004 808.693 1090.79 
20220 3
15261801 -867 3705.5 1663.17 -1154.24 384.397 1216.56 
15254601 -1061.67 4653.33 1696.5 -885.794 401.118 972.382 
15253900 -1773.83 4816 1835.17 -752.271 782.869 1085.72 
20220.5 3
15261801 -1216.71 3898.29 1645.71 -753.695 415.486 860.63 
15254601 -1408 4822.14 1658.29 -746.408 363.814 830.353 
15253900 -2098.71 5105.86 1841.86 -700.174 624.692 938.341 
20221 3
15261801 -1590.75 4086.75 1617.88 -727.696 366.662 814.851 
15254601 -1755.25 4955.38 1685.25 -675.584 259.207 723.603 
15253900 -2559.88 5237.25 1802.5 -897.2 255.628 932.906 
20221.5 3
15261801 -1962.57 4272.29 1605.43 -736.28 367.397 822.854 
15254601 -2172.43 5102.14 1665.43 -826.096 290.629 875.728 
15253900 -3143.29 5324.43 1734.29 -1155.27 172.631 1168.1 
20222 3
15261801 -2324.43 4440.14 1608.29 -720.831 334.377 794.61 
15254601 -2507.71 5174.86 1650.29 -667.9 144.849 683.426 
15253900 -3755.29 5066.14 1755.29 -1219.12 -514.513 1323.25 
20222.5 3
15261801 -2740.43 4514.43 1631.71 -809.339 144.525 822.141 
15254601 -2943.43 5282.57 1676.86 -847.693 209.561 873.212 
15253900 -4338 4757.43 1858.71 -1133.69 -600.611 1282.96 
20223 3
15261801 -3128.71 4605.57 1659.14 -775.021 181.922 796.087 
15254601 -3470.29 5324.29 1649.57 -1051.61 83.262 1054.9 
15253900 -4644.86 4620.29 1714.14 -612.489 -273.738 670.877 
20223.5 3
15261801 -3593.86 4513.86 1751.57 -930.286 -183.429 948.197 
15254601 -4064 5300.71 1670.71 -1187.43 -47.1429 1188.36 
15253900 -5007.29 4411.14 1512.14 -724.857 -418.286 836.888 
20224 3
15261801 -4105.17 4483.5 1803.67 -957.508 -56.8486 959.195 
15254601 -4389.83 5548.5 1573 -610.175 464.018 766.568 
15253900 -5500.5 4265 1327.67 -923.622 -273.676 963.315 
20224.5 3
15261801 -4517.86 4660.57 1714.43 -838.802 359.901 912.753 
15254601 -4930.29 5738 1469.86 -1098.48 385.163 1164.05 
15253900 -6013.71 3991.43 1356.71 -1043.12 -556.039 1182.06 
20225 3
15261801 -4962.17 4799.33 1407.83 -893.983 279.199 936.567 
15254601 -5469.17 5846.17 1288 -1084.27 217.639 1105.89 
15253900 -6331.67 3898.33 1447 -639.743 -187.314 666.602 
20225.5 3
15261801 -5379.43 4717.29 1306.43 -876.601 -172.369 893.387 
15254601 -6016.14 5993.71 1283.71 -1149.11 309.974 1190.18 
15253900 -6554.29 3806.57 1559.43 -467.687 -192.777 505.86 
20226 3
15261801 -5736.83 4666.17 1291.5 -746.148 -106.72 753.741 
15254601 -6392.67 6129.67 1291.67 -786.062 283.825 835.734 
15253900 -6727.83 3793.17 1653.5 -362.312 -27.9849 363.392 
20226.5 3
15261801 -6163.29 4784.29 1342 -826.458 228.913 857.575 
15254601 -6722.29 6073.43 1332.14 -638.797 -108.989 648.027 
15253900 -7104.71 3844.71 1573.43 -730.389 99.8985 737.19 
20227 3
15261801 -6552.67 4837.5 1475.33 -744.514 101.748 751.435 
15254601 -7296 6051.33 1418.67 -1096.97 -42.2471 1097.78 
15253900 -7427.17 4015.33 1565.33 -616.544 326.231 697.534 
20227.5 3
15261801 -6671.57 4521.86 1570.86 -250.326 -664.511 710.097 
15254601 -7969.86 6154.43 1468.29 -1418.65 217.043 1435.15 
15253900 -7708.43 4281.14 1604.43 -592.13 559.599 814.72 
20228 3
15261801 -6933.17 4625.17 1454 -527.41 208.285 567.048 
15254601 -8424 6242.17 1389.83 -915.611 176.891 932.541 
15253900 -7964.17 4556.83 1563 -515.601 555.828 758.148 
20228.5 3
15261801 -7227.86 4903.57 1489 -585.866 553.489 805.97 
15254601 -8648.14 6352.57 1471 -445.612 219.493 496.736 
15253900 -8445.29 4792.57 1549.29 -956.499 468.664 1065.15 
20229 3
15261801 -7596.67 5307.33 1411.67 -724.577 793.245 1074.36 
15254601 -8989.17 6452 1461.5 -669.988 195.341 697.884 
15253900 -9147.67 5193.83 1670.83 -1379.92 788.334 1589.23 
20229.5 3
15261801 -8130.86 5655.29 1370 -1115.22 726.414 1330.94 
15254601 -9390.29 6600 1347.29 -837.409 308.977 892.592 
15253900 -9307.86 5374 1454.86 -334.427 376.131 503.305 
20230 3
15261801 -8597.5 5953.5 1416.33 -904.347 577.935 1073.24 
15254601 -9797.83 6796 1260.67 -789.821 379.845 876.413 
15253900 -9519.5 5654 1608.17 -410.161 542.636 680.21 
20230.5 3
15261801 -8750.71 6209.14 1403.57 -310.779 518.545 604.544 
15254601 -9973.43 7128.86 1275.57 -356.177 675.167 763.356 
15253900 -9713.43 6001.86 1592.14 -393.364 705.593 807.834 
20231 3
15261801 -8982.71 6625 1473.14 -441.065 790.603 905.313 
15254601 -10074.6 7687.86 1381.71 -192.287 1062.74 1079.99 
15253900 -9996.29 6495.29 1521.43 -537.751 938.077 1081.28 
20231.5 3
15261801 -9279.83 6968.5 1379.67 -603.901 698.171 923.113 
15254601 -10236.7 8145.83 1496.33 -329.462 930.846 987.431 
15253900 -10305.2 6913.83 1541.67 -627.807 850.707 1057.28 
20232 3
15261801 -9512.57 7379.57 1417 -474.976 838.921 964.049 
15254601 -10633.9 8600.57 1235.14 -810.593 928.037 1232.2 
15253900 -10638.1 7375.86 1567.43 -679.543 942.906 1162.26 
20232.5 3
15261801 -9735.5 7766.5 1302.17 -451.272 783.256 903.956 
15254601 -10868.8 9036.33 1470.67 -475.66 882.109 1002.18 
15253900 -10951 7839.5 1463.83 -633.314 938.548 1132.24 
20233 3
15261801 -10149.9 8198 1376.43 -825.413 859.562 1191.7 
15254601 -10929 9453.14 1295.86 -119.854 830.298 838.904 
15253900 -11261.9 8290.29 1531.86 -619.237 897.98 1090.79 
20233.5 3
15261801 -10532.1 8639 1335.14 -726.779 838.403 1109.56 
15254601 -11007 9851 1459.57 -148.289 756.382 770.781 
15253900 -11522.9 8781.86 1493.71 -496.198 934.546 1058.11 
20234 3
15261801 -10926.8 9103 1310.33 -815.476 958.678 1258.6 
15254601 -11242.3 10228.5 1418 -486.226 779.959 919.103 
15253900 -11853.5 9302.17 1468 -683.146 1075.02 1273.72 
20234.5 3
15261801 -11244 9588.86 1350.14 -662.143 1014.32 1211.31 
15254601 -11416.1 10620 1458 -362.859 817.328 894.255 
15253900 -12094.7 9817.71 1244.86 -503.579 1076.3 1188.28 
20235 3
15261801 -11659.9 9992.86 1274.29 -809.061 785.992 1127.99 
15254601 -11518.6 11075.6 1223.86 -199.277 886.326 908.452 
15253900 -12437.1 10299.3 1284.29 -666.203 936.909 1149.62 
20235.5 3
15261801 -12012.7 10421.5 1342.67 -695.877 845.449 1095 
15254601 -11700.7 11588.2 1302 -359.162 1011.04 1072.94 
15253900 -12684.5 10834.5 1310.5 -487.884 1055.65 1162.94 
20236 3
15261801 -12266 10835.3 1333.29 -515.954 842.741 988.14 
15254601 -11902.6 12084 1306.71 -411.211 1009.84 1090.36 
15253900 -12984.7 11417.9 1371.57 -611.434 1188.1 1336.2 
20236.5 3
15261801 -12562.1 11371 1289.43 -560.877 1014.61 1159.32 
15254601 -12032.3 12584 1239.57 -245.671 946.97 978.318 
15253900 -13269.4 12035.4 1335.57 -539.232 1169.64 1287.96 
20237 3
15261801 -12749.7 11994.3 1303.83 -361.318 1201.03 1254.2 
15254601 -12039.7 13038.8 1115.33 -14.2215 876.365 876.48 
15253900 -13447.2 12779.2 1475.67 -342.463 1433.02 1473.37 
20237.5 3
15261801 -12975.7 12413.3 1163 -487.069 903.017 1026 
15254601 -12204.8 13466.7 1174.5 -355.963 922.055 988.38 
15253900 -13613.5 13404.3 1381.67 -358.477 1347.34 1394.22 
20238 3
15261801 -13113.6 12823.4 1148.43 -283.755 843.817 890.25 
15254601 -12399.9 13856.6 1366.14 -401.284 802.273 897.034 
15253900 -13699 13806.3 1548.14 -175.926 827.063 845.566 
20238.5 3
15261801 -13274.3 13334.6 1197.71 -303.235 964.42 1010.97 
15254601 -12538.3 14363.4 1449.29 -261.186 956.334 991.359 
15253900 -13907.1 14232.9 1567.71 -392.722 804.852 895.554 
20239 3
15261801 -13429.9 13833.3 1322.57 -305.641 979.792 1026.36 
15254601 -12615.6 14710.6 1646.43 -151.838 682.01 698.707 
15253900 -13990.9 14592.4 1699.86 -164.468 706.427 725.32 
20239.5 3
15261801 -13511.2 14226.3 1349.67 -166.96 807.079 824.168 
15254601 -12888.7 15110 1676.5 -560.771 820.182 993.56 
15253900 -14099.8 14965.2 1736.83 -223.77 765.376 797.417 
20240 3
15261801 -13572.7 14554.4 1376.29 -122.85 654.881 666.304 
15254601 -13102.3 15424.1 1743.71 -426.385 627.032 758.27 
15253900 -14157.7 15230.9 1922.57 -115.531 530.32 542.759 
20240.5 3
15261801 -13780.8 14823.8 1414.17 -422.148 546.46 690.527 
15254601 -13317.7 15740.2 1742.33 -436.878 641.022 775.739 
15253900 -14317.7 15501.2 1786.67 -324.447 548.295 637.098 
20241 3
15261801 -14113.7 15235.4 1654.29 -668.436 826.496 1062.97 
15254601 -13513.7 16191.4 1621.57 -393.67 906.148 987.968 
15253900 -14606.1 15936.9 1799.57 -579.269 874.88 1049.27 
20241.5 3
15261801 -14264.7 15713.2 1723.33 -302.51 957.391 1004.05 
15254601 -13658.5 16545.7 1603.17 -290.152 709.896 766.903 
15253900 -14939.7 16334.2 1808.33 -668.384 796.211 1039.56 
20242 3
15261801 -14398.3 16079.6 1585.71 -274.936 753.919 802.486 
15254601 -13914.3 16983.4 1629.71 -526.308 900.745 1043.24 
15253900 -15031.9 16819.4 1914 -189.692 998.481 1016.34 
20242.5 3
15261801 -14581.7 16547.7 1542.43 -352.07 898.547 965.059 
15254601 -14138.9 17455 1625.29 -431.039 905.128 1002.52 
15253900 -15264.3 17348.7 1784.14 -446.12 1015.9 1109.54 
20243 3
15261801 -14784 17046 1628.17 -406.196 1000.57 1079.88 
15254601 -14275.2 17896.3 1745.33 -273.714 886.212 927.518 
15253900 -15334.5 17840.5 1801 -140.993 987.522 997.536 
20243.5 3
15261801 -14898.1 17566.3 1614.71 -233.899 1066.16 1091.51 
15254601 -14420.4 18321 1860 -297.668 870.219 919.721 
15253900 -15592.4 18453.6 1875 -528.542 1256.29 1362.95 
20244 3
15261801 -15096.3 18137.6 1622.86 -383.998 1107.14 1171.84 
15254601 -14448.9 18823.3 1771.14 -55.0941 973.422 974.98 
15253900 -15769.3 18999.7 1955.29 -342.746 1058.42 1112.53 
20244.5 3
15261801 -15234.2 18637 1673.83 -281.39 1019.24 1057.37 
15254601 -14518.3 19319.2 1622.67 -141.788 1012 1021.89 
15253900 -15842.8 19481.5 1822 -150.097 983.236 994.627 
20245 3
15261801 -15439.4 19129.6 1745.57 -421.482 1011.44 1095.75 
15254601 -14653.9 19844.3 1603.29 -278.283 1078.27 1113.6 
15253900 -15863.4 19992 1785.43 -42.29 1048.25 1049.11 
20245.5 3
15261801 -15533.1 19670 1733.29 -181.266 1045.32 1060.92 
15254601 -14839.6 20503.4 1638.86 -359.215 1274.94 1324.58 
15253900 -15768.4 20561.1 1806.71 183.752 1100.86 1116.09 
20246 3
15261801 -15640 20085.2 1689.17 -221.236 859.558 887.573 
15254601 -15037.8 21036.3 1702.67 -410.48 1103.32 1177.21 
15253900 -15785.5 20994.5 1718.83 -35.3446 897.22 897.916 
20246.5 3
15261801 -15577.9 20541.7 1612.43 124.038 911.273 919.676 
15254601 -15270.6 21650.1 1689.86 -464.547 1225.17 1310.28 
15253900 -15766.4 21513.4 1651.43 38.0667 1035.79 1036.48 
20247 2
15261801 -15671.7 21023 1627.83 -192.233 986.241 1004.8 
15254601 -15689 22315.3 1687 -857.436 1363.1 1610.35 
20247.5 1
15261801 -15656.7 21512.7 1583.43 30.8933 1011.81 1012.28 
20248 1
15261801 -15612.9 22016.9 1492 87.1911 1002.27 1006.06 
20248.5 1
15261801 -15632.3 22567.4 1442 -38.1701 1081.67 1082.35 
