# Supplementary material for: Intrinsic group behaviour II: On the dependence of triad spatial dynamics on social and personal features; and on the effect of social interaction on small group dynamics
Source: PLoS One. 2019 Dec 3;14(12):e0225704. doi: 10.1371/journal.pone.0225704 (PMC6890182; doi:10.1371/journal.pone.0225704)
Supplement: S3 Data Set — (ZIP) [file pone.0225704.s003.zip › set_3_int/group_traj_triad_int/traj_3_0217_89.dat]

3 15240501 15241802 15242100 0 0 1 0 0 1 0 20 10 40 1615.28 1696.88 1523.99 
20045.5 1
15240501 -523.667 7567 911 0 0 0 
20046 1
15240501 -782.5 7286 946.333 -739.524 -802.857 1091.55 
20046.5 1
15240501 -1264 6956 954 -984.663 -674.847 1193.72 
20047 1
15240501 -1542.57 6562 984.857 -541.968 -766.537 938.78 
20047.5 1
15240501 -1679.29 6185.14 1099.14 -272.339 -750.711 798.584 
20048 1
15240501 -1696.29 5724.57 1220.14 -33.1384 -897.8 898.411 
20048.5 1
15240501 -1884.33 5134.5 1284.83 -379.894 -1192.06 1251.13 
20049 1
15240501 -2493.33 4870 1284.33 -1318.18 -572.511 1437.14 
20049.5 1
15240501 -2743.5 4478 1318 -484.819 -759.69 901.209 
20050 1
15240501 -3112.57 3934.29 1419.71 -722.253 -1064.02 1286 
20050.5 1
15240501 -3297.43 3598.86 1464.29 -367.509 -666.856 761.42 
20051 1
15240501 -3367.43 3365.71 1492.14 -136.986 -456.248 476.369 
20051.5 1
15240501 -3342.71 3286.43 1507.71 50.5405 -162.138 169.833 
20052 1
15240501 -3343 3220.71 1485.43 -0.571429 -131.429 131.43 
20052.5 1
15240501 -3344.14 3266.71 1476.71 -2.29951 92.5553 92.5839 
20053 1
15240501 -3488.71 3412.86 1472.57 -293.844 297.038 417.823 
20053.5 1
15240501 -3829.71 3913.86 1430.57 -701.646 1030.86 1246.99 
20054 1
15240501 -4321 4305.14 1378.14 -967.098 770.247 1236.35 
20054.5 1
15240501 -4705.29 4510.57 1334.29 -784.257 419.242 889.282 
20055 1
15240501 -4984.29 4469.57 1266.14 -554.672 -81.5109 560.629 
20055.5 1
15240501 -5269 4269 1188.14 -579.866 -408.496 709.305 
20056 1
15240501 -5458.43 3894.14 1117.43 -389.771 -771.311 864.2 
20056.5 1
15240501 -5746 3688.14 1082 -543.613 -389.414 668.699 
20057 1
15240501 -5998.14 3555 1057.71 -473.064 -249.799 534.966 
20057.5 1
15240501 -5990.43 3556.86 1028 16.3438 3.93463 16.8108 
20058 1
15240501 -5733 3797.86 1016.43 514.857 482 705.267 
20058.5 2
15241802 -4840.4 6711.8 1328.4 0 0 0 
15240501 -5265.14 3856.86 1017.29 926.45 116.832 933.787 
20059 2
15241802 -4680.57 6516.71 1281.86 380.544 -464.49 600.47 
15240501 -4813.43 4015.43 1002.57 919.988 322.956 975.028 
20059.5 2
15241802 -4166.57 5796.29 1402.86 1023.9 -1435.12 1762.94 
15240501 -4229.43 4050.29 1004.14 1163.35 69.4365 1165.42 
20060 2
15241802 -3875.29 5409.57 1557.71 586.088 -778.097 974.133 
15240501 -3992.43 4054 1159.43 476.861 7.47341 476.92 
20060.5 3
15242100 -3158 5808 1326 0 0 0 
15241802 -3504.12 5022.38 1645.5 719.304 -750.381 1039.46 
15240501 -3631.5 4157.38 1227.88 699.474 200.339 727.599 
20061 3
15242100 -3055 5685 1379.17 393.13 -469.466 612.331 
15241802 -3074 4703.67 1701 865.443 -641.264 1077.13 
15240501 -3380.67 4121.67 1366 504.695 -71.8478 509.783 
20061.5 3
15242100 -2673.57 5375.71 1429.71 822.044 -666.564 1058.33 
15241802 -2549.29 4585.57 1666.57 1130.85 -254.516 1159.14 
15240501 -2780.57 4006.29 1409 1293.31 -248.666 1317 
20062 3
15242100 -2177.71 5068.57 1569.71 981.895 -608.204 1155 
15241802 -2072.71 4436.86 1667.14 943.706 -294.484 988.586 
15240501 -2375.86 3913.57 1397.57 801.414 -183.593 822.175 
20062.5 3
15242100 -1695.57 4807.14 1571.86 968.158 -524.957 1101.32 
15241802 -1459.71 4396.57 1645.57 1230.92 -80.895 1233.58 
15240501 -1716 3904.14 1365.57 1325.01 -18.9329 1325.15 
20063 3
15242100 -1289.25 4699 1539.38 773.946 -205.986 800.888 
15241802 -1005.25 4225.62 1656.12 865.646 -325.612 924.86 
15240501 -1179.62 3632.38 1320.12 1021.67 -517.653 1145.32 
20063.5 3
15242100 -844.571 4576.14 1541.43 871.919 -240.896 904.585 
15241802 -633 3994 1677 729.902 -454.167 859.665 
15240501 -628.143 3927.14 1462.43 1081.34 577.976 1226.11 
20064 3
15242100 -350.714 4695.57 1524.71 995.68 240.783 1024.38 
15241802 -209.429 3639.14 1675.43 853.975 -715.438 1114.06 
15240501 -303.714 4211 1605.71 654.09 572.293 869.11 
20064.5 3
15242100 502.714 4388.14 1517.14 1700.06 -612.408 1807 
15241802 415.857 3340.43 1664.43 1245.59 -595.048 1380.43 
15240501 67 4334.14 1583.57 738.475 245.304 778.151 
20065 3
15242100 1182.57 3499.86 1543.71 1330.44 -1738.33 2189.03 
15241802 999.571 3240.43 1682 1142.3 -195.695 1158.94 
15240501 847.857 4098.57 1572 1528.1 -461.001 1596.12 
20065.5 3
15242100 1797.86 3118.57 1661.86 1211.19 -750.562 1424.9 
15241802 1569.14 3185.43 1723.29 1121.2 -108.268 1126.42 
15240501 1489.43 3777.14 1548.86 1262.94 -632.733 1412.57 
20066 3
15242100 2452.86 2882.29 1677.71 1331.3 -480.256 1415.28 
15241802 1970.86 3050.14 1688.71 816.492 -274.971 861.55 
15240501 1953.43 3727.14 1518.86 943.089 -101.626 948.549 
20066.5 3
15242100 2839.71 2803 1672.43 769.1 -157.626 785.086 
15241802 2401 2865.43 1672.29 855.155 -367.225 930.669 
15240501 2435.29 3531 1508.86 957.966 -389.946 1034.29 
20067 3
15242100 3325.57 2806.43 1671.14 979.551 6.91244 979.575 
15241802 2950.43 2737.86 1675.29 1107.72 -257.2 1137.19 
15240501 2922.14 3348.43 1488.29 981.567 -368.088 1048.31 
20067.5 3
15242100 3599.14 2103.86 1657.57 554.912 -1425.09 1529.32 
15241802 3446.86 2568.57 1664.43 1006.95 -343.379 1063.89 
15240501 3472.14 3201 1508 1115.62 -299.044 1155 
20068 3
15242100 3981.57 1804.57 1619.71 780.466 -610.787 991.054 
15241802 3951 2392.57 1631.29 1028.86 -359.184 1089.76 
15240501 3959.43 2975.29 1500 994.461 -460.641 1095.97 
20068.5 3
15242100 4446 1684.57 1569.86 963.545 -248.963 995.189 
15241802 4487.57 2254.43 1598.86 1113.22 -286.603 1149.52 
15240501 4421.86 2839.29 1464 959.395 -282.158 1000.03 
20069 3
15242100 5053.5 1547.38 1575.88 1150.57 -259.842 1179.54 
15241802 5106.38 2040.5 1584.25 1171.98 -405.168 1240.04 
15240501 5049.5 2634.62 1428.25 1188.72 -387.615 1250.32 
20069.5 3
15242100 5487 1313.43 1610.57 860.119 -464.179 977.378 
15241802 5779.14 1660.14 1595.43 1334.86 -754.677 1533.42 
15240501 5510 2320.14 1401 913.69 -623.973 1106.42 
20070 3
15242100 5684.75 665.875 1585.88 390.039 -1277.23 1335.45 
15241802 6195.75 1074.38 1601.88 821.71 -1155.36 1417.77 
15240501 5972 1766 1378.75 911.243 -1092.98 1423.02 
20070.5 3
15242100 5984.17 71.8333 1419.83 588.245 -1167.08 1306.94 
15241802 6511.83 533.167 1623.33 620.989 -1063.28 1231.34 
15240501 6480.5 1172.17 1418.83 999.018 -1166.67 1535.95 
20071 3
15242100 6438 -371.429 1263.57 993.071 -969.939 1388.15 
15241802 6802.43 152.571 1626.86 635.876 -832.812 1047.81 
15240501 6843.29 763.286 1474.71 793.842 -894.707 1196.11 
20071.5 3
15242100 6887.25 -839.625 1251.5 880.882 -918.032 1272.3 
15241802 7233.38 -241.75 1667.12 844.993 -773.179 1145.35 
15240501 7126.5 378.875 1473.38 555.322 -753.746 936.225 
20072 3
15242100 7399.14 -1345.29 1290.29 1013.65 -1001.31 1424.82 
15241802 7652.57 -639 1676 830.092 -786.634 1143.61 
15240501 7605.29 -56.7143 1523.43 948.091 -862.553 1281.75 
20072.5 3
15242100 7822.14 -1691 1275.57 844.311 -690.048 1090.43 
15241802 8179.71 -1235.14 1720.71 1052.18 -1189.91 1588.38 
15240501 8090 -572.286 1549.86 967.494 -1029.08 1412.47 
20073 3
15242100 8204.43 -1958.86 1315.43 758.503 -531.463 926.164 
15241802 8599.43 -1565.29 1706.57 832.766 -655.045 1059.52 
15240501 8539.43 -921.571 1539.14 891.723 -693.027 1129.36 
20073.5 3
15242100 8664.71 -2262.71 1307.57 956.935 -631.72 1146.64 
15241802 8951.14 -1799.57 1704.14 731.215 -487.08 878.591 
15240501 8924.71 -1210.71 1535.57 801.01 -601.129 1001.49 
20074 3
15242100 9014.62 -2250.75 1309.5 675.503 23.0971 675.898 
15241802 9486.62 -2105.5 1714 1033.75 -590.596 1190.56 
15240501 9379.38 -1497.12 1497.62 877.723 -552.916 1037.36 
20074.5 3
15242100 9489.29 -2075.14 1359.71 941.787 348.427 1004.17 
15241802 9942 -2503.43 1693.29 903.522 -789.541 1199.89 
15240501 10120.1 -1977.29 1487 1469.78 -952.7 1751.54 
20075 3
15242100 10015.6 -2170.43 1448.57 1082.89 -196.061 1100.5 
15241802 10330.3 -2921.71 1689.86 798.942 -860.67 1174.33 
15240501 10608 -2376.57 1525.71 1003.82 -821.576 1297.17 
20075.5 3
15242100 10675.9 -2367.71 1477 1307.5 -390.665 1364.61 
15241802 10668.1 -3385.43 1669 669.024 -918.246 1136.12 
15240501 10947.3 -2916.57 1558.43 671.853 -1069.31 1262.86 
20076 3
15242100 11412.6 -2799.71 1462.29 1455.96 -853.755 1687.81 
15241802 10944.1 -3784.43 1624.29 545.455 -788.538 958.808 
15240501 11256.6 -3379.71 1513.71 611.237 -915.302 1100.63 
20076.5 3
15242100 11900 -3442.14 1442.71 972.911 -1282.29 1609.61 
15241802 11266.1 -4248.86 1609.57 642.715 -927.003 1128.01 
15240501 11463.3 -3772.43 1472.57 412.603 -783.861 885.821 
20077 3
15242100 12098.5 -4136.12 1472 399.396 -1396.34 1452.34 
15241802 11567.4 -4682.75 1608.75 606.101 -873.024 1062.79 
15240501 11580.4 -4140.88 1475.5 235.592 -741.341 777.875 
20077.5 3
15242100 12235.3 -4923.29 1499.29 264.065 -1519.62 1542.39 
15241802 11797.7 -5071.71 1637 444.67 -750.896 872.684 
15240501 11877.7 -4385.86 1476.14 574.014 -472.938 743.749 
20078 3
15242100 12527 -5328.14 1486.14 606.475 -841.699 1037.43 
15241802 12081.9 -5593.43 1634.14 590.734 -1084.65 1235.08 
15240501 12393 -4798.86 1466.86 1071.28 -858.628 1372.91 
20078.5 3
15242100 13040.6 -5569.71 1471 1031.27 -485.083 1139.66 
15241802 12701.9 -6095.57 1652.43 1244.98 -1008.32 1602.09 
15240501 12635.7 -5287.57 1464.57 487.378 -981.354 1095.72 
20079 3
15242100 13544.3 -5963.86 1478.43 1036.45 -810.994 1316.03 
15241802 13115.9 -6416.86 1663.43 851.852 -661.082 1078.28 
15240501 12945 -5936.43 1467.43 636.39 -1335.1 1479.01 
20079.5 3
15242100 13804.9 -6358.5 1487.5 510.959 -773.81 927.287 
15241802 13436 -6818.38 1646.25 627.731 -787.29 1006.91 
15240501 13263.6 -6321.75 1479.75 624.755 -755.532 980.381 
20080 3
15242100 14149.6 -6607 1479.14 685.281 -494.036 844.797 
15241802 13766.9 -7129.14 1638.71 657.768 -617.829 902.425 
15240501 13576.6 -6646 1481 622.16 -644.632 895.898 
20080.5 3
15242100 14617.4 -7156.43 1452.86 939.472 -1103.27 1449.07 
15241802 14200.1 -7469.71 1641.29 870.052 -683.878 1106.65 
15240501 14060.7 -6974.43 1502.71 972.174 -659.495 1174.76 
20081 3
15242100 14813.1 -7599.71 1503.57 401.054 -908.372 992.968 
15241802 14382.6 -7808.43 1623.71 373.829 -694.087 788.356 
15240501 14674.7 -7111.14 1528.14 1258.2 -280.152 1289.01 
20081.5 3
15242100 15097.4 -7957.75 1538.62 565.074 -711.801 908.828 
15241802 14771.1 -8306.38 1629.25 772.472 -989.953 1255.68 
15240501 15456 -7545.38 1512.75 1553.25 -863.285 1777.03 
20082 3
15242100 15367 -8151.29 1587.29 508.726 -365.162 626.215 
15241802 15152.3 -8561 1650.57 719.171 -480.425 864.879 
15240501 15879 -8281.14 1500.86 798.113 -1388.24 1601.31 
20082.5 3
15242100 15711.4 -8287.57 1618 698.638 -276.442 751.342 
15241802 15562.4 -8751 1702.71 831.933 -385.396 916.865 
15240501 16114 -8594.86 1489.29 476.673 -636.337 795.074 
20083 3
15242100 15861.1 -8469.57 1621.14 292.983 -356.164 461.186 
15241802 15796.6 -8932.86 1715.71 458.205 -355.885 580.178 
15240501 16391 -8980.14 1526 542.074 -753.984 928.621 
20083.5 3
15242100 15898.9 -8565.86 1634.29 80.2432 -204.863 220.018 
15241802 15982.7 -9045.43 1715.71 396.049 -239.514 462.84 
15240501 16489.4 -8996.71 1528 209.422 -35.2584 212.37 
20084 3
15242100 15873.1 -8662.38 1641.88 -50.9547 -191.124 197.8 
15241802 16050.5 -9141.88 1735.25 134.229 -190.983 233.435 
15240501 16553.5 -9044.88 1542.62 126.874 -95.3678 158.72 
20084.5 3
15242100 15842 -8802.43 1692.14 -63.5204 -285.824 292.797 
15241802 16111.4 -9244.86 1739 124.344 -210.168 244.196 
15240501 16580.7 -9241.14 1601.14 55.5394 -400.547 404.379 
20085 3
15242100 15934.4 -8766.14 1691.14 188.63 74.0525 202.645 
15241802 15951.9 -9282.29 1748.43 -325.656 -76.3848 334.494 
15240501 16587 -9266.29 1585 12.828 -51.312 52.8912 
20085.5 3
15242100 16137 -8850.75 1673.88 385.117 -160.85 417.358 
15241802 15827.6 -9351.62 1735.5 -236.183 -131.824 270.481 
15240501 16481.9 -9219.75 1548.12 -199.857 88.4709 218.564 
20086 3
15242100 16169.7 -9029.71 1675.57 62.7913 -343.502 349.193 
15241802 16085.4 -9584.29 1706.71 494.825 -446.566 666.537 
15240501 16584.6 -9211.29 1517 197.114 16.2462 197.782 
20086.5 3
15242100 16276.1 -9208.71 1673.57 224.06 -376.842 438.421 
15241802 16280.1 -9776 1696.57 409.925 -403.609 575.273 
15240501 16745.6 -9322.86 1481.14 338.947 -234.887 412.38 
20087 3
15242100 16529.7 -9476.14 1664.71 504.118 -531.667 732.67 
15241802 16452.9 -10009.4 1688.43 343.368 -464.073 577.291 
15240501 17024.3 -9472.86 1457.57 554.104 -298.211 629.254 
20087.5 3
15242100 16778.2 -9712.75 1655.75 484.475 -461.223 668.911 
15241802 16690.8 -10263.9 1682 463.729 -495.997 679.012 
15240501 17282.6 -9716.12 1455.5 503.585 -474.206 691.715 
20088 3
15242100 17089.1 -9997.57 1646.86 609.594 -558.473 826.739 
15241802 17020.9 -10551.7 1677.14 647.269 -564.391 858.775 
15240501 17605.4 -9994 1435.71 632.948 -544.853 835.158 
20088.5 3
15242100 17425 -10314.9 1631.86 692.489 -654.197 952.636 
15241802 17306.3 -10876.1 1661.57 588.513 -668.925 890.959 
15240501 17894.9 -10429.4 1430.57 596.76 -897.791 1078.03 
20089 3
15242100 17682.7 -10579.1 1618.57 541.417 -555.222 775.502 
15241802 17612 -11108.6 1675.43 642.257 -488.295 806.8 
15240501 18135.3 -10851.9 1451.86 505.102 -887.455 1021.13 
20089.5 3
15242100 17981.7 -10838.1 1607.29 601.61 -521.127 795.932 
15241802 17661.6 -11230.9 1658.29 99.7413 -246.048 265.495 
15240501 18518.6 -11197.7 1475.43 771.199 -695.89 1038.75 
20090 3
15242100 18034.4 -10995.7 1596.86 105.009 -313.887 330.986 
15241802 17598.7 -11174.9 1652.29 -125.213 111.554 167.698 
15240501 18822.9 -11367.1 1458.14 606.147 -337.507 693.776 
20090.5 3
15242100 18195.7 -11200 1590.14 315.628 -399.776 509.354 
15241802 17607.3 -11167.4 1662.86 16.7738 14.5373 22.1967 
15240501 18985.1 -11495.6 1444.14 317.585 -251.328 405.001 
20091 3
15242100 18710.9 -11776.1 1586.86 998.339 -1116.56 1497.79 
15241802 17743.7 -11121.9 1658.71 264.396 88.3167 278.757 
15240501 19021.9 -11489.7 1460.14 71.1517 11.3511 72.0515 
20091.5 3
15242100 18938.9 -11794.3 1585.29 457.831 -36.4314 459.279 
15241802 17950.7 -10973.6 1639.14 415.663 297.762 511.31 
15240501 18544.7 -11370.7 1463.43 -958.118 238.956 987.467 
20092 3
15242100 19045.9 -11624.7 1583.71 215.726 341.878 404.25 
15241802 18071.9 -10698.4 1621.57 244.24 554.724 606.112 
15240501 18454 -11388.9 1460.71 -182.892 -36.5783 186.514 
20092.5 3
15242100 19027.3 -11184.3 1578.86 -38.2916 908.1 908.907 
15241802 18036.1 -10419.9 1676.57 -73.6377 574.374 579.075 
15240501 18354.1 -11162.6 1456.43 -205.891 466.568 509.978 
20093 3
15242100 18831.9 -10829.1 1573.57 -400.468 727.752 830.661 
15241802 18013.9 -10114.7 1709.14 -45.6674 625.293 626.958 
15240501 18394.9 -10965.3 1461.86 83.4309 404.274 412.793 
20093.5 3
15242100 18631.5 -10479.8 1567.12 -376.611 656.753 757.074 
15241802 18000.9 -9751.38 1705.75 -24.4025 682.969 683.404 
15240501 18422.4 -10843.4 1466.62 51.7253 229.155 234.921 
20094 3
15242100 18193.2 -10287.3 1562.83 -887.314 389.507 969.042 
15241802 17966 -9574.33 1677.83 -70.5972 358.384 365.271 
15240501 18306.8 -10730.3 1460.5 -233.89 228.829 327.212 
20094.5 2
15241802 17986.7 -9627.29 1667.14 44.2613 -113.146 121.495 
15240501 18428.3 -10404.7 1460.57 259.514 695.767 742.59 
20095 2
15241802 17611 -9982.62 1650 -718.383 -679.425 988.783 
15240501 18336.5 -10123 1455.25 -175.498 538.651 566.519 
20095.5 2
15241802 17391.3 -10579.3 1636.43 -406.878 -1104.93 1177.46 
15240501 18269 -10049.7 1480.29 -125 135.714 184.508 
20096 2
15241802 17658.7 -10915.8 1657.78 545.675 -686.718 877.123 
15240501 18181.7 -10220.1 1477.78 -178.231 -347.749 390.763 
20096.5 2
15241802 18057.4 -11037.6 1642.22 830.787 -253.704 868.661 
15240501 18063.4 -10432.4 1414.89 -246.296 -442.361 506.305 
20097 2
15241802 18458.5 -11246.8 1650.6 860.634 -449.022 970.728 
15240501 18010.3 -10478 1380.2 -114.044 -97.7587 150.209 
20097.5 2
15241802 18661.6 -11303.3 1606.22 411.877 -114.672 427.543 
15240501 17757.4 -10249.3 1467.56 -512.892 463.827 691.515 
20098 2
15241802 19109.2 -11537 1603.38 856.012 -446.781 965.593 
15240501 17806 -10845.1 1575.25 92.8405 -1139.18 1142.96 
20098.5 2
15241802 19467.4 -11883.3 1615.86 707.863 -684.359 984.59 
15240501 17943.6 -11082.4 1576.14 271.88 -468.979 542.089 
20099 2
15241802 19634.8 -12119.1 1608.25 331.987 -467.935 573.741 
15240501 18025.6 -11255.6 1570.25 162.805 -343.644 380.258 
20099.5 2
15241802 19721.9 -12192.5 1593.5 169.834 -143.031 222.04 
15240501 18136.6 -11460.6 1571.75 216.374 -399.61 454.429 
20100 2
15241802 19966.2 -12605.1 1588.5 492.692 -831.905 966.856 
15240501 18557.6 -11612.4 1569.38 848.79 -305.948 902.247 
20100.5 2
15241802 20123.7 -13237.1 1601.71 324.669 -1303.13 1342.97 
15240501 19272.7 -11736.9 1546.71 1474.41 -256.664 1496.58 
20101 2
15241802 20607.8 -13708.1 1661.62 949.09 -923.494 1324.24 
15240501 19739.8 -11768.8 1525.12 915.756 -62.535 917.889 
20101.5 2
15241802 20996 -14022.7 1641.14 776.5 -629.179 999.409 
15240501 20150.7 -11975.9 1511.43 821.929 -414.214 920.402 
20102 2
15241802 21335 -14386.1 1622.29 704.782 -755.569 1033.25 
15240501 20410.7 -12307.6 1499.14 540.541 -689.635 876.231 
20102.5 2
15241802 21834 -14806.6 1558.14 994.024 -837.507 1299.81 
15240501 20768.4 -12763.7 1533 712.578 -908.651 1154.74 
20103 2
15241802 22286.5 -15216.1 1506 865.201 -783.085 1166.96 
15240501 21196.5 -13072.2 1518.12 818.492 -589.934 1008.94 
20103.5 2
15241802 22812.9 -15473.4 1609 1034.1 -505.508 1151.04 
15240501 21300.9 -13337.4 1556.57 205.024 -520.98 559.87 
20104 2
15241802 23336.4 -15732.6 1635.29 1079.53 -534.315 1204.52 
15240501 21530.3 -13590.3 1567.43 473.049 -521.355 703.979 
20104.5 2
15241802 23843.8 -15975.8 1563.38 1014.64 -486.357 1125.19 
15240501 21873.8 -13959.6 1535 686.929 -738.679 1008.72 
20105 2
15241802 24182.6 -16136.1 1579.14 683.108 -323.373 755.782 
15240501 22242.1 -14246.7 1495.29 742.728 -578.809 941.628 
20105.5 2
15241802 24600 -16167.8 1608.88 816.886 -61.8535 819.224 
15240501 22692.8 -14521.5 1458.62 881.814 -537.741 1032.84 
20106 2
15241802 25006.1 -16165.4 1622.86 790.161 4.5164 790.174 
15240501 23181.7 -14765.3 1472.14 951.292 -474.291 1062.97 
20106.5 2
15241802 25370.4 -16178 1620.14 760.513 -26.2452 760.966 
15240501 23586.4 -14937.6 1522.14 844.915 -359.678 918.286 
20107 2
15241802 25901.1 -16220.1 1560.38 1036.52 -82.2754 1039.78 
15240501 24104.2 -14867.2 1554.62 1011.37 137.347 1020.65 
20107.5 2
15241802 26535.1 -16417.6 1578.14 1286.04 -400.5 1346.96 
15240501 24564.4 -15009 1538 933.425 -287.525 976.705 
20108 2
15241802 27132.1 -16575.1 1627.62 1206.02 -318.29 1247.32 
15240501 24986.1 -15070.2 1517.88 851.912 -123.737 860.851 
20108.5 2
15241802 27719.1 -16817.1 1650.57 1146.52 -472.691 1240.14 
15240501 25415.6 -15122.1 1569 838.763 -101.353 844.864 
20109 2
15241802 28253.9 -16931.9 1656 1113.99 -238.988 1139.34 
15240501 25947.7 -15113.4 1527.14 1108.63 18.1548 1108.78 
20109.5 2
15241802 28764.1 -17118 1637.88 988.891 -360.742 1052.64 
15240501 26445.2 -15181.9 1504.88 964.217 -132.648 973.298 
20110 2
15241802 29339.3 -17379 1646.33 1171.5 -531.568 1286.46 
15240501 26866 -15219.5 1490.83 856.925 -76.6293 860.344 
20110.5 2
15241802 29910.7 -17646.4 1619.43 1223.51 -572.652 1350.89 
15240501 27255.6 -15309.3 1472.43 834.2 -192.261 856.069 
20111 2
15241802 30775.1 -17968.4 1535.62 1634.05 -608.594 1743.7 
15240501 27715.6 -15494.9 1484 869.666 -350.83 937.764 
20111.5 2
15241802 31527.4 -18300.1 1451.71 1443.96 -636.791 1578.14 
15240501 28144 -15757.3 1443.14 822.217 -503.667 964.221 
20112 2
15241802 32159.6 -18586.3 1387.57 1344.98 -608.815 1476.36 
15240501 28504.9 -15915.3 1467.43 767.781 -336.17 838.152 
20112.5 2
15241802 33047.8 -18889 1537.25 1734.72 -591.239 1832.71 
15240501 28892 -16077.4 1574.75 756.138 -316.581 819.737 
20113 2
15241802 33945.3 -19018.1 1619.29 1726.03 -248.352 1743.81 
15240501 29325.4 -16246.6 1559 833.516 -325.378 894.774 
20113.5 2
15241802 34773.6 -19020.7 1601.71 1653.26 -5.13259 1653.27 
15240501 29715 -16410.6 1539.14 777.588 -327.345 843.681 
20114 2
15241802 35432.3 -19121.1 1582 1330.74 -202.886 1346.11 
15240501 30192.3 -16624.3 1515.43 964.214 -431.746 1056.46 
20114.5 2
15241802 36067.3 -19234.3 1595.43 1314.7 -234.25 1335.41 
15240501 30685.9 -16846.9 1491.71 1021.89 -460.81 1120.98 
20115 2
15241802 36785.1 -19339.3 1620.57 1471.02 -215.164 1486.67 
15240501 31197.1 -17059.9 1445.29 1047.72 -436.475 1135 
20115.5 2
15241802 37570.4 -19352.8 1629.88 1554.92 -26.662 1555.14 
15240501 31758.2 -17335.6 1393.12 1111.1 -546.075 1238.04 
20116 2
15241802 38366.3 -19296.4 1654.57 1490.47 105.471 1494.2 
15240501 32272.6 -17553.1 1365.71 963.149 -407.337 1045.74 
20116.5 2
15241802 39175.7 -19227.3 1604 1759.63 150.311 1766.04 
15240501 32924.3 -17834.3 1459.57 1416.77 -611.18 1542.98 
20117 2
15241802 39882 -19105.1 1560.38 1393.07 240.948 1413.75 
15240501 33404.6 -17972.2 1462.5 947.415 -272.119 985.72 
20117.5 2
15241802 40638 -18865.4 1470.75 1459.46 462.838 1531.09 
15240501 33780.2 -18171 1479.25 725.145 -383.687 820.397 
20118 2
15241802 41350.1 -18663.6 1432 1444.51 409.338 1501.39 
15240501 34162 -18370.1 1497.43 774.341 -403.941 873.368 
20118.5 2
15241802 41955.1 -18474.9 1425.14 1222.22 381.241 1280.3 
15240501 34529.9 -18546.6 1512 743.146 -356.421 824.198 
20119 2
15241802 42581.6 -18350.8 1449.62 1235.66 244.787 1259.68 
15240501 34904.4 -18725 1508.25 738.694 -351.93 818.244 
20119.5 2
15241802 43108.9 -18278.1 1449.14 1046.1 144.062 1055.97 
15240501 35336 -19005.4 1505 856.399 -556.406 1021.28 
20120 2
15241802 43820.7 -18137.3 1448.14 1495.5 295.918 1524.49 
15240501 35795.4 -19355.9 1501.14 965.186 -736.194 1213.91 
20120.5 2
15241802 44465.8 -18076.4 1449 1274.77 120.377 1280.45 
15240501 36311 -19685.2 1517.62 1018.92 -650.974 1209.11 
20121 1
15240501 36980.7 -20012 1523.71 1313.17 -640.686 1461.12 
20121.5 1
15240501 37608.6 -20253.3 1566.57 1305.32 -501.634 1398.39 
20122 1
15240501 38184.8 -20358 1628.75 1150.06 -209.011 1168.9 
20122.5 1
15240501 38590.1 -20566.7 1660.71 801.172 -412.479 901.119 
20123 1
15240501 39057.3 -20787.6 1635.86 951.411 -449.811 1052.38 
20123.5 1
15240501 39592.1 -21017 1624.43 1061.22 -455.215 1154.74 
20124 1
15240501 40043.4 -21195.9 1605.12 867.754 -343.99 933.449 
20124.5 1
15240501 40584.7 -21615.7 1569.33 1078.27 -836.238 1364.54 
20125 1
15240501 41222.2 -22187.8 1543.38 1311.9 -1177.13 1762.59 
20125.5 1
15240501 41716.3 -22339.1 1578.43 976.355 -299.195 1021.17 
20126 1
15240501 42097.1 -22443.4 1671 800.12 -219.088 829.573 
20126.5 1
15240501 42539.4 -22608.4 1639.88 872.253 -325.338 930.951 
20127 1
15240501 43069.1 -22862.6 1517.71 1014.88 -486.966 1125.66 
20127.5 1
15240501 43600.7 -23121.9 1540 1067.41 -520.654 1187.62 
20128 1
15240501 44218.1 -23258.9 1726.71 1257.49 -279.022 1288.08 
20128.5 1
15240501 44743.6 -23473.3 1651.14 1059.33 -432.316 1144.15 
20129 1
15240501 45162.4 -23622.1 1667.29 841.079 -298.91 892.614 
20129.5 1
15240501 45420.1 -23725.8 1671 525.911 -211.443 566.825 
20130 1
15240501 45751.5 -23881.5 1645.12 628.795 -295.541 694.786 
20130.5 1
15240501 46040.3 -24018.7 1621.71 561.84 -266.954 622.036 
20131 1
15240501 46282.4 -24200 1630.29 491.162 -367.72 613.562 
20131.5 1
15240501 46393 -24207.3 1652.14 226.117 -14.8992 226.608 
20132 1
15240501 46697.3 -24303.6 1654.86 635.252 -201.014 666.297 
20132.5 1
15240501 47013.8 -24430 1654 630.407 -251.85 678.853 
20133 1
15240501 47382.7 -24508.6 1654 727.74 -154.973 744.058 
20133.5 1
15240501 47361.9 -24753.9 1684.71 -41.3832 -486.678 488.434 
20134 1
15240501 47290.2 -24669.2 1727.38 -137.178 162.083 212.341 
20134.5 1
15240501 47275 -24491.8 1742 -30.746 357.695 359.014 
20135 1
15240501 47396.1 -24382.8 1747.25 248.207 223.531 334.025 
20135.5 1
15240501 47372.4 -24318.1 1764.43 -47.1102 128.444 136.811 
20136 1
15240501 47049.6 -24468.6 1757 -679.699 -316.692 749.856 
20136.5 1
15240501 46607 -24499 1752.5 -874.647 -60.1355 876.712 
20137 1
15240501 45839.2 -24206.5 1752 -1448.58 551.887 1550.15 
20137.5 1
15240501 44994.3 -23735.7 1743.71 -1738.61 968.695 1990.26 
20138 1
15240501 44388.9 -23042 1702.88 -1218.13 1395.8 1852.6 
20138.5 1
15240501 43921.1 -22908 1733 -922.549 264.3 959.662 
20139 1
15240501 43413.2 -22771.5 1750.5 -1064.76 286.164 1102.55 
20139.5 1
15240501 42960.2 -22651.8 1735.25 -864.504 228.531 894.2 
20140 1
15240501 42569 -22390.7 1713.29 -768.664 512.84 924.04 
20140.5 1
15240501 42126.1 -22316.2 1709.38 -898.327 151.043 910.936 
20141 1
15240501 41731.7 -22282.3 1685.71 -770.333 66.3365 773.184 
20141.5 1
15240501 41344 -22203 1725.14 -830.223 169.777 847.405 
20142 1
15240501 40851 -22013.6 1708.62 -984.032 377.994 1054.13 
20142.5 1
15240501 40296.1 -21917.5 1700.62 -1077.43 186.65 1093.48 
20143 1
15240501 39766.3 -21554.3 1826.14 -1051.27 720.663 1274.57 
20143.5 1
15240501 39319.9 -21367 1882 -930.06 390.179 1008.59 
20144 1
15240501 38789 -21245 1902.25 -1057.48 243.028 1085.05 
20144.5 1
15240501 38253.1 -21087 1908.29 -1034.47 305.019 1078.5 
20145 1
15240501 37857.8 -20882.6 1888.88 -767.753 396.845 864.251 
20145.5 1
15240501 37455.3 -20663.7 1870.29 -816.358 444.038 929.306 
20146 1
15240501 37051.9 -20442.9 1854.5 -811.692 444.345 925.357 
20146.5 1
15240501 36648.3 -20075 1853.57 -821.974 749.236 1112.2 
20147 1
15240501 36089 -19832 1835.12 -1109.69 482.143 1209.91 
20147.5 1
15240501 35231.7 -19643.7 1825.29 -1731.89 380.375 1773.17 
20148 1
15240501 34828.8 -19455.4 1792.88 -809.165 378.191 893.184 
20148.5 1
15240501 34344.6 -19260.7 1783.43 -962.582 386.999 1037.46 
20149 1
15240501 33903 -19076.2 1755.75 -881.38 368.192 955.194 
20149.5 1
15240501 33423.3 -18910.1 1765.86 -979.009 338.994 1036.04 
20150 1
15240501 32897 -18735.4 1719.88 -1080.67 358.866 1138.7 
20150.5 1
15240501 32480.9 -18618.8 1705.88 -808.01 226.456 839.144 
20151 1
15240501 31795.4 -18362.1 1633.43 -1344.01 503.151 1435.11 
20151.5 1
15240501 31348.8 -18119 1539.25 -913.453 497.225 1040.01 
20152 1
15240501 31009.9 -17963.1 1480 -680.508 312.966 749.025 
20152.5 1
15240501 30480.1 -17567.9 1494.38 -1083.3 808.319 1351.63 
20153 1
15240501 29965.2 -17240.9 1600.25 -1005.62 638.672 1191.29 
20153.5 1
15240501 29549.7 -16901.6 1636.57 -848.032 692.456 1094.83 
20154 1
15240501 29090.5 -16596.8 1655.62 -903.965 600.042 1084.99 
20154.5 1
15240501 28660.6 -16432 1764.25 -814.157 312.027 871.902 
20155 1
15240501 28189.6 -16290.5 1774.75 -947.686 284.708 989.529 
20155.5 1
15240501 27774.3 -16196.9 1674.5 -824.058 185.714 844.725 
20156 1
15240501 27263.1 -15921.7 1695.82 -1104.12 594.326 1253.92 
20156.5 1
15240501 26595.1 -15648.8 1710.8 -1274.79 520.854 1377.09 
20157 1
15240501 25946.6 -15423.2 1716.22 -1281.71 445.806 1357.03 
20157.5 1
15240501 25370.1 -15348.5 1750.75 -1143.71 148.258 1153.28 
20158 1
15240501 24968 -15484.1 1769.71 -822.342 -277.388 867.865 
20158.5 1
15240501 24540.6 -15428.2 1725.5 -907.378 118.668 915.105 
20159 1
15240501 24026.6 -15359.1 1711 -969.811 130.425 978.542 
20159.5 1
15240501 23602.4 -15311 1703.86 -851.8 96.6365 857.264 
20160 1
15240501 23104.4 -15210.1 1677 -1016.44 205.867 1037.07 
20160.5 1
15240501 22570.1 -15016 1725.14 -1072.76 389.809 1141.38 
20161 1
15240501 22131.5 -14909.9 1651 -882.581 213.531 908.045 
20161.5 1
15240501 21642.9 -14725.2 1626.88 -943.292 356.419 1008.38 
20162 1
15240501 21198.4 -14570.8 1672.5 -863.107 300 913.758 
20162.5 1
15240501 20819.9 -14460.1 1679.14 -796.88 232.857 830.205 
20163 1
15240501 20469 -14263.6 1714.75 -720.446 403.527 825.758 
20163.5 1
15240501 20134.2 -14121.5 1705.38 -651.265 276.508 707.532 
20164 1
15240501 19806 -13932.4 1696 -633.687 365.106 731.343 
20164.5 1
15240501 19530.4 -13690 1734.86 -542.463 477.116 722.431 
20165 1
15240501 19234.6 -13518.9 1715.71 -632.173 365.69 730.323 
20165.5 1
15240501 18954 -13333.1 1710.75 -553.395 366.336 663.663 
20166 1
15240501 18694 -13141.6 1700.86 -513.834 378.564 638.229 
20166.5 1
15240501 18420.2 -12938.5 1706.62 -544.235 403.721 677.629 
20167 1
15240501 18161.7 -12700.4 1692.14 -497.184 457.83 675.87 
20167.5 1
15240501 17830.6 -12525.4 1664.86 -687.018 363.071 777.055 
20168 1
15240501 17402.8 -12269.4 1632 -845.497 506.035 985.361 
20168.5 1
15240501 16977 -11969.3 1720.33 -870.654 613.582 1065.14 
20169 1
15240501 16827.4 -11678 1730.71 -315.552 614.627 690.898 
20169.5 1
15240501 16773 -11471.4 1710.71 -111.993 425.044 439.551 
20170 1
15240501 16597.5 -11281.4 1736.12 -337.5 365.488 497.481 
20170.5 1
15240501 16485.1 -11085.4 1751.75 -213.641 372.624 429.524 
20171 1
15240501 16222.9 -10997.1 1768.86 -519.342 174.717 547.944 
20171.5 1
15240501 16009.6 -10857.6 1763 -451.877 295.702 540.03 
20172 1
15240501 15856.6 -10608 1757 -312.245 509.329 597.422 
20172.5 1
15240501 15672.6 -10390.9 1762.75 -355.109 419.16 549.361 
20173 1
15240501 15424.9 -10006.6 1771.57 -479.242 743.334 884.431 
20173.5 1
15240501 15266.4 -9546.14 1769.57 -331.441 963.24 1018.67 
20174 1
15240501 15053.2 -9231.5 1769.75 -409.959 605.082 730.884 
20174.5 1
15240501 14864.6 -8875.43 1749.86 -377.357 712.143 805.944 
20175 1
15240501 14641.7 -8577.43 1726.86 -462.359 618.257 772.022 
20175.5 1
15240501 14375.9 -8150.62 1690.25 -516.193 828.745 976.357 
20176 1
15240501 14136.3 -7763.86 1726.57 -460.749 743.784 874.931 
20176.5 1
15240501 13916.3 -7530.86 1725.86 -460.251 487.448 670.4 
20177 1
15240501 13658 -7300.12 1743.5 -515.54 460.543 691.29 
20177.5 1
15240501 13309.9 -7032.86 1735.71 -688.029 528.197 867.397 
20178 1
15240501 13062.7 -6925.71 1753 -517.035 224.148 563.532 
20178.5 1
15240501 12766.9 -6816.12 1789.12 -595.25 220.502 634.778 
20179 1
15240501 12403.7 -6604.71 1766 -723.428 421.137 837.081 
20179.5 1
15240501 12201.4 -6482.5 1831.38 -404.679 244.429 472.769 
20180 1
15240501 11980.2 -6208.75 1848.12 -430.204 532.588 684.635 
20180.5 1
15240501 11688.1 -5850.71 1830 -568.302 696.568 898.985 
20181 1
15240501 11426.7 -5537 1756.14 -536.814 644.177 838.531 
20181.5 1
15240501 11161.7 -5277.43 1704 -537.525 526.514 752.43 
20182 1
15240501 10960.6 -5051.57 1688 -428.876 481.572 644.861 
20182.5 1
15240501 10702.6 -4802.5 1669.25 -480.347 463.82 667.729 
20183 1
15240501 10484.9 -4632.86 1677.43 -428.677 333.943 543.398 
20183.5 1
15240501 10274.9 -4439.43 1672.14 -429.448 395.559 583.86 
20184 1
15240501 10117 -4181.12 1669.25 -319.549 522.882 612.794 
20184.5 1
15240501 9908.38 -3889.38 1692.75 -406.676 568.713 699.157 
20185 1
15240501 9643.86 -3674.14 1742.71 -527.98 429.605 680.678 
20185.5 1
15240501 9387.29 -3431.57 1747 -516.24 488.071 710.435 
20186 1
15240501 9099.33 -3139.5 1753.5 -581.722 590.043 828.584 
20186.5 1
15240501 8904.88 -2824.88 1765.12 -395.241 639.482 751.766 
20187 1
15240501 8765.86 -2566.29 1760.86 -274.197 510.038 579.071 
20187.5 1
15240501 8615.62 -2324 1779.12 -299.267 482.641 567.894 
20188 1
15240501 8422.71 -1900.57 1746.57 -383.52 841.806 925.054 
20188.5 1
15240501 8065.57 -1621.43 1755.57 -740.96 579.135 940.436 
20189 1
15240501 7746.29 -1225.29 1745.86 -646.327 801.909 1029.95 
20189.5 1
15240501 7541.38 -988.5 1726.5 -390.306 451.02 596.455 
20190 1
15240501 7351.5 -714.5 1737.67 -393.116 567.288 690.185 
20190.5 1
15240501 7223.75 -404.125 1720.5 -259.128 629.564 680.807 
20191 1
15240501 7083.57 -246.429 1726 -271.664 305.613 408.902 
20191.5 1
15240501 7013 -124.875 1725.75 -138.647 238.809 276.139 
20192 1
15240501 7045.14 -42 1723.86 61.3413 158.158 169.637 
20192.5 1
15240501 7215.43 -108.286 1713.86 352.558 -137.238 378.327 
20193 1
15240501 7652.86 -178.714 1707 885.483 -142.568 896.887 
20193.5 1
15240501 7862.57 -247.143 1703.43 438.733 -143.156 461.498 
20194 1
15240501 8064.14 -429.571 1700.43 412.212 -373.065 555.964 
20194.5 1
15240501 8952.12 -473.125 1670.62 1684.98 -82.6443 1687 
20195 1
15240501 9479.14 -955 1630.43 996.253 -910.917 1349.92 
20195.5 1
15240501 9309.57 -1477.86 1572.14 -335.121 -1033.31 1086.3 
20196 1
15240501 9194.71 -1773.86 1538.43 -240.791 -620.545 665.625 
20196.5 1
15240501 9106.14 -1797.14 1522.29 -183.758 -48.3106 190.003 
20197 1
15240501 9294.5 -1668.75 1480.62 370.782 252.742 448.729 
20197.5 1
15240501 9510.57 -1825.29 1453.29 406.914 -294.794 502.477 
20198 1
15240501 9764.14 -2228.86 1440 515.389 -820.267 968.744 
20198.5 1
15240501 10056.7 -2750.67 1440.33 594.561 -1060.59 1215.87 
20199 1
15240501 10151.6 -3184 1430.14 197.718 -902.778 924.175 
20199.5 1
15240501 10383.1 -3462.29 1430.43 476.484 -572.604 744.925 
20200 1
15240501 10764.3 -3697.43 1416.57 745.876 -460.162 876.402 
20200.5 1
15240501 10936.1 -4008.29 1392.43 337.637 -610.721 697.839 
20201 1
15240501 11179.7 -4400.5 1365 506.287 -815.414 959.805 
20201.5 1
15240501 11309.6 -4625.62 1353.5 252.346 -437.136 504.744 
20202 1
15240501 11483.5 -4835 1381.5 332.457 -400.335 520.38 
20202.5 1
15240501 11675 -5015.29 1379.71 379.208 -357.001 520.815 
20203 1
15240501 11902.8 -5052.17 1371.67 474.653 -76.8353 480.831 
20203.5 1
15240501 12088.9 -5049.86 1391.14 397.487 4.93488 397.517 
20204 1
15240501 12199.2 -5322.5 1401.88 206.728 -510.567 550.832 
20204.5 1
15240501 12468 -5627 1416.57 515.835 -584.453 779.533 
20205 1
15240501 12732.9 -5893.86 1449.43 550.639 -554.797 781.666 
20205.5 1
15240501 12907.3 -6230.71 1449.86 361.136 -697.427 785.381 
20206 1
15240501 13127.7 -6553.29 1447.71 429.685 -628.794 761.585 
20206.5 1
15240501 13231.7 -6871.86 1442.43 213.552 -654.151 688.126 
20207 1
15240501 13517.8 -7173 1420.5 574.369 -604.705 834.007 
20207.5 1
15240501 13862.4 -7542.57 1393.86 679.839 -728.938 996.761 
20208 1
15240501 14281.1 -7876.38 1353.75 830.747 -662.309 1062.45 
20208.5 1
15240501 14668.1 -8199.29 1377.43 769.419 -641.97 1002.06 
20209 1
15240501 15136.7 -8634.29 1432.43 899.369 -834.933 1227.18 
20209.5 1
15240501 15503.7 -8935.29 1440.71 755.144 -619.342 976.64 
20210 1
15240501 15853.7 -9248.57 1470.14 711.382 -636.76 954.739 
20210.5 1
15240501 16167.6 -9578.57 1462.57 648.465 -681.818 940.948 
20211 1
15240501 16464.7 -9838.86 1470.57 625.564 -547.97 831.626 
20211.5 1
15240501 16889.5 -10220.9 1459.88 789.565 -710.07 1061.89 
20212 1
15240501 17182.3 -10462.7 1425.57 583.238 -481.752 756.473 
20212.5 1
15240501 17460.1 -10819.9 1393.57 577.666 -742.501 940.747 
20213 1
15240501 17725.6 -11064.3 1379.43 519.43 -478.334 706.124 
20213.5 1
15240501 17973.4 -11270.4 1386 503.775 -418.99 655.241 
20214 1
15240501 18479.8 -11691.4 1389.5 1008.61 -838.539 1311.65 
20214.5 1
15240501 18825.1 -11966 1429.14 679.907 -540.6 868.633 
20215 1
15240501 19054.6 -12169.3 1451.57 457.029 -404.952 610.624 
20215.5 1
15240501 19370.3 -12424 1445.71 637.807 -514.574 819.502 
20216 1
15240501 19584.4 -12724.3 1436.14 434.367 -609.099 748.115 
20216.5 1
15240501 19645.8 -12858.1 1420 119.768 -261.405 287.536 
20217 1
15240501 19812.9 -13070.6 1411.14 340.34 -432.681 550.495 
20217.5 1
15240501 20144.7 -13421.6 1398.71 663.714 -702 966.085 
20218 1
15240501 20499.4 -13644.9 1382 720.964 -453.833 851.912 
20218.5 1
15240501 20860.1 -13728.1 1391.14 751.488 -173.512 771.259 
20219 1
15240501 21048.3 -13738.9 1399 345.216 -19.6592 345.776 
20219.5 1
15240501 21193.7 -13653.4 1396.43 281.838 165.559 326.868 
20220 1
15240501 21369.2 -13469.5 1395 367.825 385.594 532.896 
20220.5 1
15240501 21705.4 -13289.9 1398.86 724.702 387.161 821.637 
20221 1
15240501 22114.6 -13028.4 1386.25 796.102 508.72 944.762 
20221.5 1
15240501 22226.4 -13074.7 1357.57 221.393 -91.761 239.656 
20222 1
15240501 22278.6 -13101.1 1390.86 103.87 -52.6466 116.45 
20222.5 1
15240501 22356.6 -13126.7 1383.57 151.751 -49.7499 159.698 
20223 1
15240501 22738.7 -13142.9 1360.43 762.76 -32.2213 763.44 
20223.5 1
15240501 22927.4 -13111 1352 377.429 63.7143 382.769 
20224 1
15240501 22885.5 -13199.8 1349.17 -78.5179 -166.355 183.954 
20224.5 1
15240501 22929.6 -13833.3 1311.71 89.5761 -1287.5 1290.62 
20225 1
15240501 23234.7 -14099.7 1225 613.874 -535.978 814.931 
20225.5 1
15240501 23602.7 -14244.4 1172.43 773.209 -304.122 830.869 
20226 1
15240501 24009.5 -14243.2 1195.83 849.239 2.63446 849.244 
20226.5 1
15240501 24411.4 -14268.1 1226.43 778.931 -48.4035 780.434 
20227 1
15240501 24830.5 -14293.5 1245.83 801.284 -48.484 802.749 
20227.5 1
15240501 25186.4 -14407.7 1331.86 749.323 -240.451 786.958 
20228 1
15240501 25509.5 -14598 1314.5 651.354 -383.641 755.938 
20228.5 1
15240501 25872.6 -14816.4 1251.71 721.812 -434.252 842.37 
20229 1
15240501 26222.2 -14945 1189.33 686.828 -252.596 731.804 
20229.5 1
15240501 26593.6 -15174.7 1156.57 775.375 -479.571 911.699 
20230 1
15240501 27034.7 -15362.3 1170.83 854.836 -363.603 928.952 
20230.5 1
15240501 27503.7 -15524.4 1188.86 951.415 -328.794 1006.63 
20231 1
15240501 28016.3 -15565 1215.14 974.47 -77.132 977.518 
20231.5 1
15240501 28541.5 -15686 1289.83 1067.51 -245.935 1095.47 
20232 1
15240501 28915 -15765.9 1314.29 762.245 -162.974 779.473 
20232.5 1
15240501 29325.7 -15852.2 1425.33 831.309 -174.716 849.471 
20233 1
15240501 29732.6 -15902.4 1433.57 810.567 -100.123 816.728 
20233.5 1
15240501 30186.9 -16053.7 1410 863.661 -287.615 910.293 
20234 1
15240501 30459.8 -16188.3 1375 564 -278.139 628.854 
20234.5 1
15240501 30754.7 -16310.6 1334.86 615.618 -255.194 666.415 
20235 1
15240501 31072.7 -16472.1 1311.29 618.677 -314.341 693.954 
20235.5 1
15240501 31516.3 -16647.5 1248.67 874.988 -345.872 940.868 
20236 1
15240501 31936.1 -16745.4 1183.43 855.009 -199.447 877.964 
20236.5 1
15240501 32478 -16790.7 1127.57 1026.24 -85.7684 1029.82 
20237 1
15240501 33137.8 -16949.2 1173.17 1271.36 -305.303 1307.5 
20237.5 1
15240501 33582 -17028.5 1249.5 957.256 -170.977 972.405 
20238 1
15240501 33927.4 -17157.4 1256.86 710.758 -265.285 758.653 
20238.5 1
15240501 34304.3 -17286 1277.14 711.051 -242.588 751.294 
20239 1
15240501 34748.7 -17419.9 1250.86 873.141 -262.981 911.885 
20239.5 1
15240501 35067.2 -17554.3 1258.67 653.906 -276.132 709.818 
20240 1
15240501 35513 -17634.7 1274.29 889.887 -160.441 904.234 
20240.5 1
15240501 36017.8 -17677.8 1293.33 1024 -87.4626 1027.73 
20241 1
15240501 36406.9 -17720.7 1269.71 781.172 -86.1063 785.904 
20241.5 1
15240501 36830.2 -17769.8 1221.83 848.316 -98.435 854.008 
20242 1
15240501 37331 -17770.1 1177 1030.52 -0.63688 1030.52 
20242.5 1
15240501 37710.6 -17712.9 1149.43 728.544 109.953 736.794 
20243 1
15240501 38216.7 -17621 1177.17 1016.26 184.452 1032.86 
20243.5 1
15240501 38729.1 -17669.9 1219.57 1050.16 -100.117 1054.92 
20244 1
15240501 39236 -17557 1225.29 982.281 218.715 1006.34 
20244.5 1
15240501 39699.7 -17589.7 1230.33 946.259 -66.6667 948.604 
20245 1
15240501 40161.6 -17696.6 1227.14 948.47 -219.517 973.541 
20245.5 1
15240501 40674.9 -17765.4 1245.14 992.816 -133.186 1001.71 
20246 1
15240501 41116.3 -17737.7 1214.83 914.029 57.4781 915.835 
20246.5 1
15240501 41480.7 -17623.7 1251.29 727.307 227.45 762.043 
20247 1
15240501 41787 -17509.7 1278.5 627.635 233.704 669.733 
20247.5 1
15240501 42118 -17440.7 1270.14 683.884 142.464 698.565 
20248 1
15240501 42546.4 -17489.6 1273.57 851.747 -97.1315 857.267 
20248.5 1
15240501 42995.4 -17588 1262.14 882.122 -193.376 903.069 
20249 1
15240501 43460 -17785.4 1244.29 902.08 -383.356 980.159 
20249.5 1
15240501 43869.7 -17940.8 1228.5 829.285 -314.585 886.948 
20250 1
15240501 44163.3 -17954.6 1220.71 580.275 -27.1504 580.91 
20250.5 1
15240501 44171.3 -17917.5 1221 16.4573 75.8107 77.5764 
20251 1
15240501 44359.6 -17918.4 1221 385.734 -1.90281 385.738 
