# Supplementary material for: Intrinsic group behaviour II: On the dependence of triad spatial dynamics on social and personal features; and on the effect of social interaction on small group dynamics
Source: PLoS One. 2019 Dec 3;14(12):e0225704. doi: 10.1371/journal.pone.0225704 (PMC6890182; doi:10.1371/journal.pone.0225704)
Supplement: S3 Data Set — (ZIP) [file pone.0225704.s003.zip › set_3_int/group_traj_triad_int/traj_3_0217_88.dat]

3 15222701 15222802 15194601 0 0 1 0 2 1 0 30 10 40 1557.52 1643.7 1431.96 
19786 1
15194601 -8527.67 -3171.67 1086 0 0 0 
19786.5 1
15194601 -8461.57 -3136.29 1086.14 186.184 99.6647 211.181 
19787 1
15194601 -8295.86 -3354.71 1066 321.775 -424.133 532.38 
19787.5 1
15194601 -8267.14 -3614 1038.29 56.5242 -510.405 513.525 
19788 1
15194601 -8168.5 -3822.83 1012.33 198.078 -419.344 463.772 
19788.5 1
15194601 -8265.86 -4025.71 1023 -201.151 -419.176 464.941 
19789 1
15194601 -8478.17 -4224.33 1037.17 -431.523 -403.697 590.918 
19789.5 1
15194601 -8687 -4290.57 1040.14 -423.597 -134.357 444.394 
19790 1
15194601 -8694 -4268.14 1038.71 -13.3588 42.8026 44.8388 
19790.5 1
15194601 -8507 -4580.5 1036 374 -624.714 728.11 
19791 1
15194601 -8243 -4693 1035.57 573.913 -244.565 623.85 
19791.5 1
15194601 -7789.14 -4923.86 1036 874.484 -444.811 981.111 
19793 1
15194601 -7131.5 -3057 701 393.092 1115.87 1183.09 
19793.5 1
15194601 -7086.29 -3100 710.143 136.599 -129.909 188.509 
19794 1
15194601 -6872.71 -3362.57 718.714 410.714 -504.945 650.888 
19794.5 1
15194601 -6693.67 -3551.83 761.5 366.901 -387.832 533.882 
19795 1
15194601 -6482.62 -3583.12 768 418.733 -62.0866 423.311 
19795.5 1
15194601 -6346.3 -3628.1 807.4 269.417 -88.8834 283.7 
19796 1
15194601 -6238.7 -3635.7 896.9 219.145 -15.4786 219.691 
19796.5 1
15194601 -6068.56 -3691.78 885.556 352.997 -116.344 371.675 
19797 1
15194601 -6129.71 -3797.29 908.286 -119.451 -206.07 238.188 
19797.5 1
15194601 -6171.29 -3873.14 925.143 -81.9949 -149.62 170.614 
19798 1
15194601 -5936.71 -3566.14 920.714 448.511 586.998 738.735 
19798.5 1
15194601 -5771.71 -3070.86 922.714 330.661 992.557 1046.19 
19799 1
15194601 -5608.29 -2813.71 917 331.498 521.588 618.017 
19799.5 1
15194601 -5757 -2934.29 910 -292.17 -236.879 376.131 
19800 1
15194601 -5995 -3170.67 891.5 -505.308 -501.87 712.187 
19800.5 1
15194601 -6398.29 -3374.29 887.429 -831.517 -419.833 931.494 
19801 1
15194601 -6429.43 -3780.14 888.429 -59.5466 -776.017 778.299 
19801.5 1
15194601 -6637.14 -3688.71 879.143 -399.451 175.824 436.434 
19802 1
15194601 -6850.5 -3881.83 877.833 -425.014 -384.699 573.263 
19802.5 1
15194601 -6940 -3828.43 870.143 -175.49 104.715 204.358 
19803 1
15194601 -7037 -3629.5 857.667 -204.211 418.797 465.932 
19803.5 1
15194601 -7138.86 -3533.29 885 -208.724 197.16 287.12 
19804 1
15194601 -7294.43 -3451 886.857 -303.258 160.401 343.066 
19804.5 1
15194601 -7394.17 -3369.17 821.667 -207.356 170.132 268.219 
19805 1
15194601 -7448.43 -3337 851.571 -109.62 64.9832 127.434 
19805.5 1
15194601 -7499.14 -3328.86 839.143 -96.232 15.4513 97.4646 
19806 1
15194601 -7310.14 -3430.71 840 366.99 -197.781 416.892 
19806.5 1
15194601 -7029.17 -3374.17 839.833 574.593 115.639 586.114 
19807 1
15194601 -6707.14 -3230.86 816.286 659.885 293.667 722.28 
19807.5 1
15194601 -6434.33 -3235.5 806.5 530.758 -9.0328 530.835 
19808 1
15194601 -6219.29 -3189.14 813.714 432.691 93.2739 442.631 
19808.5 1
15194601 -5906.14 -3129.57 811.571 615.212 117.036 626.245 
19809 1
15194601 -5728.33 -3149.5 817.333 370.437 -41.5179 372.756 
19809.5 1
15194601 -5473.71 -3120.43 854.286 514.382 58.7302 517.724 
19810 1
15194601 -5021.83 -2825.5 863.667 927.887 605.603 1108.03 
19810.5 1
15194601 -4554 -2455.43 840.857 966.598 764.61 1232.45 
19811 1
15194601 -4264.43 -2333.14 840.857 566.676 239.307 615.134 
19811.5 1
15194601 -4034.14 -2266.29 842 432.056 125.436 449.896 
19812 1
15194601 -3793.33 -2306.33 841 481.619 -80.0952 488.234 
19812.5 1
15194601 -3679 -2293 839.714 237.699 27.72 239.31 
19813 1
15194601 -3510.14 -2422.57 839.714 325.351 -249.656 410.099 
19813.5 1
15194601 -3565.83 -2444.83 840 -116.022 -46.379 124.948 
19814 1
15194601 -3994.57 -2623.29 841.429 -893.204 -371.776 967.487 
19814.5 1
15194601 -4230.86 -2770.57 870.143 -456.15 -284.335 537.512 
19815 1
15194601 -4507.71 -2518.14 851.571 -530.378 483.58 717.739 
19815.5 1
15194601 -4661.43 -2419 859.571 -308.663 199.082 367.296 
19816 1
15194601 -4693.86 -2277 892.429 -62.0049 271.511 278.501 
19816.5 1
15194601 -4833.29 -2052.57 998.286 -282.817 455.23 535.929 
19817 1
15194601 -4965.43 -2327.29 1259.14 -260.637 -541.843 601.27 
19817.5 1
15194601 -5010 -2656.29 1304.29 -92.2804 -681.159 687.382 
19818 1
15194601 -5093.5 -2850.67 1275.17 -171.458 -399.14 434.408 
19818.5 1
15194601 -5308.62 -3115.12 1278.25 -432.847 -532.109 685.928 
19819 1
15194601 -5514.5 -3123.83 1282.17 -399.757 -16.9094 400.115 
19819.5 1
15194601 -5758.29 -2797.57 1261.57 -514.316 688.316 859.244 
19820 1
15194601 -5993.43 -2297.43 1304 -453.944 965.527 1066.91 
19820.5 1
15194601 -6387.43 -2049.86 1428.29 -797.571 501.157 941.954 
19821 1
15194601 -6915.43 -2692.14 1347.86 -1035.29 -1259.38 1630.3 
19821.5 1
15194601 -7068.86 -2637.71 1310.57 -302.62 107.354 321.098 
19822 1
15194601 -7128.33 -2647 1284.17 -117.079 -18.279 118.497 
19822.5 1
15194601 -7203.43 -2550.86 1198.43 -152.015 194.621 246.953 
19823 1
15194601 -7468.33 -2571 1122.33 -541.728 -41.1919 543.291 
19823.5 1
15194601 -7607.43 -2756.14 1069.71 -294.07 -391.423 489.58 
19824 1
15194601 -7603 -2749.86 1014.14 8.48385 12.0416 14.7301 
19824.5 1
15194601 -7540.67 -2759.33 1032.5 125.926 -19.1438 127.373 
19825 1
15194601 -7469 -3297.57 893.714 152.807 -1147.63 1157.76 
19825.5 1
15194601 -7342.71 -3836 863.571 245.692 -1047.53 1075.95 
19826 1
15194601 -6849.86 -3900.29 855.571 981.787 -128.059 990.104 
19826.5 1
15194601 -6510.86 -3752.57 856.143 658.252 286.824 718.028 
19827 1
15194601 -6323.83 -3503.5 860 380.904 507.274 634.361 
19827.5 1
15194601 -6127.86 -3302.29 858.571 403.243 414.021 577.943 
19828 1
15194601 -6049 -3175.86 840 162.257 260.141 306.596 
19828.5 1
15194601 -5880.14 -2992.29 837.857 324.725 353.022 479.657 
19829 1
15194601 -5710.57 -2769.71 836 319.946 419.946 527.94 
19829.5 1
15194601 -5581.86 -2648.29 882.571 250.417 236.242 344.266 
19830 1
15194601 -5573.86 -2690.57 931.143 15.9046 -84.067 85.5583 
19830.5 1
15194601 -5481.5 -2747.17 997.167 199.475 -122.236 233.949 
19831 1
15194601 -5279.12 -2785.62 1327.38 393.726 -74.8217 400.772 
19831.5 1
15194601 -5138 -2870 1414.33 287.424 -171.843 334.877 
19832 1
15194601 -5091.71 -2871.29 1408.57 91.8367 -2.55102 91.8722 
19832.5 1
15194601 -4935.83 -2962.83 1437.17 314.276 -184.572 364.467 
19833 1
15194601 -4652.86 -2905.57 1432.57 570.517 115.447 582.08 
19833.5 1
15194601 -4149.29 -3012.29 1421 974.026 -206.411 995.657 
19834 1
15194601 -3818.43 -3174.86 1402.29 646.205 -317.522 720.001 
19834.5 1
15194601 -3762.43 -3109 1366.14 114.519 134.677 176.784 
19835 1
15194601 -3735.14 -3150 1344.29 53.5014 -80.3922 96.5676 
19835.5 1
15194601 -3960.29 -3275.29 1303.43 -457.607 -254.646 523.688 
19836 1
15194601 -3888.43 -3544 1270 148.773 -556.344 575.893 
19836.5 1
15194601 -3814 -3502.71 1315 146.513 81.2711 167.544 
19837 1
15194601 -4049.43 -3786.86 1237 -469.917 -567.151 736.534 
19837.5 1
15194601 -4231.33 -3807.5 1173.67 -372.756 -42.3009 375.148 
19838 1
15194601 -4221.86 -3380.57 1176.29 18.3647 827.381 827.585 
19838.5 1
15194601 -4290.43 -2837.71 1232.14 -133.929 1060.27 1068.69 
19839 1
15194601 -4392.86 -2465.86 1274.29 -206.094 748.204 776.069 
19839.5 1
15194601 -4593.14 -2155 1242.29 -411.264 638.31 759.328 
19840 1
15194601 -4849.57 -2009.86 1145.29 -515.953 292.038 592.869 
19840.5 1
15194601 -5010.71 -2071.57 1184.71 -332.94 -127.509 356.521 
19841 1
15194601 -5001.86 -2460.43 1017 17.8932 -785.57 785.774 
19841.5 1
15194601 -4946.71 -2905.14 949.286 106.659 -860.182 866.77 
19842 1
15194601 -4790.71 -3272.14 939.286 315.789 -742.915 807.246 
19842.5 1
15194601 -4813.29 -3455.29 963.714 -44.1711 -358.401 361.113 
19843 1
15194601 -4942.86 -3431.57 982.429 -251.107 45.9579 255.278 
19843.5 1
15194601 -4912.33 -3507 995.667 62.6772 -154.884 167.085 
19844 1
15194601 -4741 -3603.71 999.143 344.735 -194.596 395.866 
19844.5 1
15194601 -4731.86 -3547 1002.14 18.3224 113.656 115.123 
19845 1
15194601 -4909.86 -3302.43 1003.71 -344.961 473.976 586.218 
19845.5 1
15194601 -4961.67 -3007.83 1004.5 -108.388 616.308 625.766 
19846 1
15194601 -5052.88 -2827.5 1035.62 -180.611 357.096 400.172 
19846.5 1
15194601 -5210.5 -2716.33 1133.83 -300.238 211.746 367.395 
19847 1
15194601 -5264.17 -2663 1223.5 -115.412 114.695 162.711 
19847.5 1
15194601 -5003.43 -2510.29 926.857 526.744 308.514 610.442 
19848 1
15194601 -4962.86 -2380.43 951.429 78.6268 251.661 263.658 
19848.5 1
15194601 -4951 -2376.67 1066.17 24.051 7.63064 25.2325 
19849 1
15194601 -5060.43 -2293.57 1210.71 -221.965 168.55 278.707 
19849.5 1
15194601 -5257.71 -2145.71 1388.86 -383.824 287.66 479.655 
19850 1
15194601 -5464.86 -2300.57 1378.29 -404.576 -302.455 505.135 
19850.5 1
15194601 -5538 -2590.83 1130.33 -157.976 -626.916 646.513 
19851 1
15194601 -5426.71 -2965.71 1113.29 223.915 -754.288 786.821 
19851.5 1
15194601 -5350.17 -2916.33 1231.33 154.019 99.3581 183.287 
19852 1
15194601 -5329.29 -2889.43 1278.57 42.014 54.1343 68.5252 
19852.5 1
15194601 -5353 -2912.14 1286.57 -46.2267 -44.2774 64.0109 
19853 1
15194601 -5354.57 -2929.71 1287.14 -2.98184 -33.3424 33.4754 
19853.5 1
15194601 -5408.57 -2699.29 1195.29 -106.299 453.6 465.888 
19854 1
15194601 -5431 -2483.71 1156.71 -47.0201 451.932 454.371 
19854.5 1
15194601 -5548.57 -2281.14 1427 -234.674 404.334 467.502 
19855 1
15194601 -5115.25 -2121.12 1600.12 834.916 308.32 890.026 
19855.5 1
15194601 -4801.7 -2003.6 1617 627.1 235.05 669.704 
19856 1
15194601 -4663.11 -2110 1507.56 272.277 -209.037 343.266 
19856.5 1
15194601 -4549.88 -2178.5 1411.62 239.4 -144.82 279.795 
19857 1
15194601 -4481 -2265 1413.29 144.392 -181.342 231.806 
19857.5 1
15194601 -4355.43 -2383.14 1404 252.659 -237.712 346.906 
19858 1
15194601 -4246 -2540.86 1401 214.566 -309.244 376.391 
19858.5 1
15194601 -4399.71 -2779.86 1399.86 -292.789 -455.238 541.264 
19859 1
15194601 -4569.86 -2989.29 1394.71 -328.461 -404.302 520.91 
19859.5 1
15194601 -4608.83 -3062.33 1382.17 -81.0316 -151.866 172.132 
19860 1
15194601 -4403.57 -2976.57 1376 415.51 173.607 450.32 
19860.5 1
15194601 -4182.5 -2723.17 1368.83 436.9 500.8 664.592 
19861 1
15194601 -4176.29 -2581 1344.86 12.2088 279.306 279.573 
19861.5 1
15194601 -3983.17 -2584.33 1327.67 393.318 -6.78887 393.376 
19862 1
15194601 -4045 -2573.43 1285.14 -127.491 22.484 129.459 
19862.5 1
15194601 -4038 -2460.14 1284.29 13.5135 218.698 219.115 
19863 1
15194601 -3899.86 -2325.57 1282.71 276.286 269.143 385.709 
19863.5 1
15194601 -3722.14 -2342 1282.43 349.144 -32.2762 350.633 
19864 1
15194601 -3660.17 -2130.67 1278.67 128.849 439.362 457.866 
19864.5 1
15194601 -3638.57 -1952.43 1278.29 43.8037 361.538 364.182 
19865 1
15194601 -3720.83 -1852.17 1279.83 -163.543 199.328 257.833 
19865.5 1
15194601 -4018.86 -1885.14 1280 -608.212 -67.2983 611.924 
19866 1
15194601 -4087.86 -1982.29 1263.57 -132.184 -186.097 228.265 
19866.5 1
15194601 -4137 -2014.33 1232.83 -99.6813 -65.0053 119.004 
19867 1
15194601 -4074.5 -2023.25 1219 123.518 -17.6219 124.768 
19867.5 1
15194601 -3493.83 -2407.67 1231.33 1118.82 -740.687 1341.78 
19868 1
15194601 -3279.67 -2680.17 1275.67 475.926 -605.556 770.197 
19868.5 1
15194601 -3285.57 -2813.43 1290.29 -11.9048 -268.673 268.937 
19869 1
15194601 -3275.57 -2848.71 1290.86 19.3798 -68.3832 71.0763 
19869.5 1
15194601 -3424.57 -2973.86 1292 -284.895 -239.279 372.048 
19870 1
15194601 -3693.33 -3519 1285.5 -549.615 -1114.81 1242.93 
19870.5 1
15194601 -3951 -4203.43 1299.29 -539.052 -1431.86 1529.97 
19871 1
15194601 -3872.14 -4196.57 1294.14 147.673 12.8411 148.23 
19871.5 1
15194601 -3910.17 -3637.5 1283.5 -79.0516 1162.31 1165 
19872 1
15194601 -3968.43 -3303.29 1262.86 -118.178 677.919 688.143 
19872.5 1
15194601 -4082.71 -3057.14 1240.57 -216.45 466.18 513.979 
19873 1
15194601 -3973.67 -2882.33 1225.17 215.084 344.792 406.377 
19873.5 1
15194601 -3786 -2600 1223.86 373.095 561.299 673.985 
19874 1
15194601 -3734.33 -2410 1222.33 105.874 389.344 403.483 
19874.5 1
15194601 -3722.57 -2334.71 1220.29 22.9725 147.042 148.826 
19875 1
15194601 -3764.67 -2273.17 1220.33 -85.5594 125.097 151.557 
19875.5 1
15194601 -3919.5 -2325.33 1215.17 -327.343 -110.289 345.423 
19876 1
15194601 -3945.17 -2328.5 1211.67 -52.5956 -6.48907 52.9944 
19876.5 1
15194601 -4042.57 -2226.71 1176.29 -184.479 192.776 266.824 
19877 1
15194601 -4092.67 -1938 1169 -98.6127 568.335 576.827 
19877.5 1
15194601 -4166.5 -1859.5 1156.67 -149.763 159.229 218.593 
19878 1
15194601 -4341.83 -1869 1155.17 -352.783 -19.1147 353.301 
19878.5 1
15194601 -4414.17 -1831.5 1157.5 -142.951 74.1107 161.02 
19879 1
15194601 -4493.33 -1801.17 1164.83 -160.908 61.6531 172.315 
19879.5 1
15194601 -4727 -1837.67 1201 -470.154 -73.4406 475.856 
19880 1
15194601 -5126.67 -2143.67 1263 -830.908 -636.175 1046.48 
19880.5 1
15194601 -5437 -2464.71 1450.57 -595.649 -616.214 857.04 
19881 1
15194601 -5836.5 -2752.33 1451.67 -763.862 -549.941 941.234 
19881.5 1
15194601 -6582.33 -3496.33 1377.5 -1553.82 -1550 2194.73 
19882 1
15194601 -6669.57 -3583.29 1369.14 -175.883 -175.307 248.33 
19882.5 1
15194601 -6741.5 -3576.83 1353.5 -141.592 12.7015 142.16 
19883 1
15194601 -6659 -3346.33 1338.83 172.234 481.211 511.105 
19883.5 1
15194601 -6861 -2907.43 1201 -398.422 865.69 952.974 
19884 1
15194601 -6800 -2730.83 1137.33 114.878 332.571 351.853 
19884.5 1
15194601 -6734.33 -2545.17 1080.17 136.806 386.806 410.286 
19885 1
15194601 -6722.14 -2540.43 1116.29 23.8561 9.2722 25.5947 
19885.5 1
15194601 -6608.17 -2375.83 1034 215.864 311.733 379.177 
19886 1
15194601 -6629.67 -2328 1012.67 -44.5135 99.0338 108.578 
19886.5 1
15194601 -6840.5 -2224 1032.33 -423.36 208.835 472.066 
19887 1
15194601 -6966.5 -2174.67 1015.5 -263.048 102.992 282.492 
19887.5 1
15194601 -7081 -2255.67 993.167 -233.198 -164.969 285.65 
19888 1
15194601 -7094.67 -2157.5 963.5 -28.413 204.089 206.057 
19888.5 1
15194601 -7112.83 -2143.5 957.667 -35.2067 27.1318 44.4482 
19889 1
15194601 -7085 -2168.5 949.5 53.2186 -47.8011 71.5344 
19889.5 1
15194601 -7131 -2200.17 944.167 -91.6335 -63.081 111.247 
19890 1
15194601 -7122.67 -2592.83 930.833 16.3079 -768.428 768.601 
19890.5 1
15194601 -7148 -2810.6 905.2 -53.9007 -463.333 466.458 
19891 1
15194601 -7206.5 -3486.83 837 -113.592 -1313.07 1317.98 
19891.5 1
15194601 -7139.5 -3649.17 802.833 127.863 -309.796 335.146 
19892 1
15194601 -7020.4 -3781.2 846.8 253.945 -281.521 379.133 
19892.5 1
15194601 -6914.5 -3937 876.5 225.8 -332.196 401.671 
19893 1
15194601 -6673.5 -4003.5 889.167 467.054 -128.876 484.509 
19893.5 1
15194601 -6424.67 -3963.67 895.667 503.711 80.6343 510.124 
19894 1
15194601 -6003.67 -3835.67 880.167 880.753 267.782 920.562 
19894.5 1
15194601 -5657.29 -3705.57 866 634.397 238.27 677.667 
19895 1
15194601 -5506.8 -3742.2 863 307.742 -74.9051 316.727 
19895.5 1
15194601 -5605.29 -3716.29 856.429 -190.127 50.0276 196.599 
19896 1
15194601 -5619 -3424.5 848.167 -26.2223 557.908 558.524 
19896.5 1
15194601 -5788 -3168.5 838 -353.556 535.565 641.741 
19897 1
15194601 -5931.17 -2871.33 1053.83 -294.582 611.454 678.715 
19897.5 1
15194601 -6035.17 -2735.67 1199.83 -208.417 271.877 342.571 
19898 1
15194601 -6085.83 -2744 1169 -101.131 -16.6334 102.49 
19898.5 1
15194601 -6088 -2481.5 1066.17 -4.5904 556.144 556.163 
19899 1
15194601 -6187.5 -2272 1102.5 -182.569 384.404 425.556 
19899.5 1
15194601 -6229 -2255.17 1080 -83.8384 34.0067 90.4728 
19900 1
15194601 -6253.33 -2256.83 1154 -48.7642 -3.34001 48.8784 
19900.5 1
15194601 -6275.33 -2245.67 1344.67 -42.8016 21.725 47.9995 
19901 1
15194601 -6362.67 -2163.33 1061.5 -180.814 170.462 248.498 
19901.5 1
15194601 -6355.33 -2187.67 1057.5 14.9355 -49.5587 51.7604 
19902 1
15194601 -6273.83 -2136.33 1042 167.008 105.191 197.375 
19902.5 1
15194601 -6232.71 -2353.86 1260 78.4715 -415.122 422.474 
19903 1
15194601 -6586.33 -2817 1186.5 -680.037 -890.659 1120.59 
19903.5 1
15194601 -7031.33 -3407.33 932.333 -915.638 -1214.68 1521.13 
19904 1
15194601 -7190.67 -3582.67 781.833 -324.508 -357.094 482.516 
19904.5 1
15194601 -7281.33 -3679.5 757.333 -185.412 -198.023 271.276 
19905 1
15194601 -7190.5 -3719.67 755 184.997 -81.8058 202.277 
19905.5 1
15194601 -7063.33 -3543.5 757 254.333 352.333 434.539 
19906 1
15194601 -7118 -3149.71 780 -103.929 748.642 755.822 
19906.5 1
15194601 -7046.6 -2710 839.2 143.662 884.737 896.325 
19907 1
15194601 -6680.5 -2327 862.833 756.405 791.322 1094.69 
19907.5 1
15194601 -6381.29 -2214 870.714 602.041 227.364 643.543 
19908 1
15194601 -5920.17 -2469.67 869.667 914.919 -507.275 1046.14 
19908.5 1
15194601 -5700.14 -2620.43 901.714 422.311 -289.37 511.939 
19909 1
15194601 -5503.8 -3007.4 884.6 406.507 -801.183 898.411 
19909.5 1
15194601 -5381.83 -3157.33 889.833 262.294 -322.437 415.649 
19910 1
15194601 -5264.17 -3282.83 892.167 237.71 -253.535 347.543 
19910.5 1
15194601 -5130.43 -3355 894.571 250.446 -135.144 284.582 
19911 1
15194601 -4922.17 -3713.83 984.833 401.275 -691.394 799.404 
19911.5 1
15194601 -4705.83 -3894.17 1094.5 436.156 -363.575 567.819 
19912 1
15194601 -4749 -3960.67 1126.83 -85.4785 -131.683 156.994 
19912.5 1
15194601 -4783.5 -4130 1134.5 -74.0343 -363.376 370.841 
19913 1
15194601 -4900.86 -4190.14 1180.14 -222.689 -114.123 250.229 
19913.5 1
15194601 -4990.33 -4220.83 1206.83 -171.41 -58.794 181.213 
19914 1
15194601 -4991.83 -4154.17 1279.33 -3.16456 140.647 140.683 
19914.5 1
15194601 -5019.33 -3991.33 1273.5 -54.2406 321.17 325.718 
19915 1
15194601 -4921.33 -4167.67 1227.17 204.167 -367.361 420.283 
19915.5 1
15194601 -4881.57 -4206.43 1215.57 76.7604 -74.8299 107.199 
19916 1
15194601 -4884.14 -4196.43 1183 -5.00278 19.4553 20.0882 
19916.5 1
15194601 -4879.17 -4205.17 1122.33 10.3455 -18.1665 20.9058 
19917 1
15194601 -4899.33 -4211.67 1117.5 -43.1834 -13.9186 45.3711 
19917.5 1
15194601 -5079.14 -3989.86 1119.43 -345.124 425.738 548.054 
19918 1
15194601 -5097.5 -3851 1103 -34.7016 262.49 264.774 
19918.5 1
15194601 -5098.29 -3700.71 1091.29 -1.57458 301.174 301.178 
19919 1
15194601 -5069.17 -3592.67 1075.17 59.3056 220.056 227.908 
19919.5 1
15194601 -5079.71 -3528.57 1060.29 -21.2654 129.224 130.962 
19920 1
15194601 -5159.5 -3987.5 1064.83 -158.936 -914.2 927.913 
19920.5 1
15194601 -5141.86 -4200.14 1071.43 35.7143 -430.451 431.93 
19921 1
15194601 -5131.67 -4255.17 1069 20.2594 -109.391 111.251 
19921.5 1
15194601 -4981.17 -4243.33 1093 316.176 24.8599 317.152 
19922 1
15194601 -4921.57 -4131.14 1091.29 117.777 221.72 251.06 
19922.5 1
15194601 -4905.5 -4248.17 1093.5 31.4509 -229.009 231.159 
19923 1
15194601 -4996 -4332.14 1094.43 -175.388 -162.745 239.263 
19923.5 1
15194601 -5074.67 -3792.67 1089 -153.048 1049.56 1060.66 
19924 1
15194601 -5026.33 -3532.33 1092.5 103.943 559.857 569.424 
19924.5 1
15194601 -4905.71 -3113.86 1079.29 231.071 801.679 834.315 
19925 1
15194601 -4821 -2658.83 1069.5 162.912 875.046 890.082 
19925.5 1
15194601 -4729.5 -2325.33 1153.67 188.272 686.214 711.573 
19926 1
15194601 -4542.67 -2047.5 1158 391.684 582.46 701.909 
19926.5 1
15194601 -4479.14 -1962.43 1197.57 127.302 170.484 212.769 
19927 1
15194601 -4366.67 -1932.67 1199 217.977 57.6781 225.479 
19927.5 1
15194601 -4168.83 -1900.33 1198.17 417.37 68.2138 422.908 
19928 1
15194601 -3850 -1993.29 1189.43 627.625 -182.977 653.753 
19928.5 1
15194601 -3746.33 -2084.5 1179.67 195.597 -172.102 260.533 
19929 1
15194601 -3782.83 -2113.5 1174.83 -76.3598 -60.6695 97.5275 
19929.5 1
15194601 -3673.5 -2396.5 1165 220.875 -571.717 612.9 
19930 1
15194601 -3626.83 -2726 1141.5 94.4669 -667.004 673.66 
19930.5 1
15194601 -3603.5 -3000.33 1142.17 47.043 -553.091 555.088 
19931 1
15194601 -3532.67 -3232.17 1140.83 147.569 -482.986 505.027 
19931.5 1
15194601 -3725.17 -3539.17 1199.17 -384.232 -612.774 723.275 
19932 1
15194601 -4015.57 -3783.43 1275 -538.784 -453.176 704.029 
19932.5 1
15194601 -4303 -3865 1333.83 -552.747 -156.868 574.576 
19933 1
15194601 -4446.33 -3711 1322 -298.611 320.833 438.295 
19933.5 1
15194601 -4417 -3011.83 1298.5 60.1093 1432.72 1433.98 
19934 1
15194601 -4377.14 -2827 1316.14 78.3048 363.13 371.477 
19934.5 1
15194601 -4304.5 -2542.67 1331.5 148.858 582.65 601.365 
19935 1
15194601 -4342.43 -2368.14 1339.86 -72.7996 334.979 342.798 
19935.5 1
15194601 -4238.5 -2313.83 1315.17 209.533 109.495 236.418 
19936 1
15194601 -4131.33 -2146.17 1304.5 229.479 359.029 426.102 
19936.5 1
15194601 -3973.43 -2050.43 1297.29 302.5 183.406 353.757 
19937 1
15194601 -3772.5 -2216.67 1296.33 379.111 -313.657 492.042 
19937.5 1
15194601 -3809 -2149.8 1296 -77.6596 142.27 162.085 
19938 1
15194601 -3835.14 -2060.29 1295.86 -51.6657 176.906 184.296 
19938.5 1
15194601 -3795.5 -2076 1293.5 78.191 -30.9946 84.1101 
19939 1
15194601 -3740.83 -2007.67 1292.83 112.948 141.185 180.804 
19939.5 1
15194601 -3947.71 -1960.71 1290.57 -422.206 95.8212 432.943 
19940 1
15194601 -4122 -1869.33 1287 -306.302 160.599 345.851 
19940.5 1
15194601 -4131.67 -1786.67 1287.17 -20.2655 173.305 174.486 
19941 1
15194601 -4143 -1732.83 1287.67 -24.3205 115.522 118.054 
19941.5 1
15194601 -4089.57 -1688.14 1287 104.762 87.6284 136.579 
19942 1
15194601 -4083 -1645 1287 21.832 143.332 144.985 
19942.5 1
15194601 -3363.17 -1146.17 781.833 1025.4 710.589 1247.55 
19943 1
15194601 -3109.83 -1021.67 783 535.588 263.214 596.772 
19943.5 1
15194601 -2962 -825.833 799.667 291.584 386.259 483.96 
19944 1
15194601 -3028 -801.714 808.286 -132.265 48.3348 140.82 
19944.5 1
15194601 -3088.33 -854 809 -121.395 -105.203 160.637 
19945 1
15194601 -3071 -916.429 812.429 35.4465 -127.666 132.495 
19945.5 1
15194601 -2957.33 -711.667 821.667 233.882 421.321 481.884 
19946 1
15194601 -2851.57 -599.286 821.857 204.174 216.952 297.918 
19946.5 1
15194601 -2710.29 -386.571 821 277.031 417.087 500.707 
19947 1
15194601 -2557.67 -79.1667 821 301.024 606.321 676.935 
19947.5 2
15222701 -2858.14 -3565.43 1684.29 0 0 0 
15194601 -2476.86 42.1429 821.143 165.255 248.077 298.079 
19948 2
15222701 -2563 -3204.5 1664.33 586.765 717.552 926.916 
15194601 -2460.83 155.5 821.667 31.8565 225.362 227.603 
19948.5 3
15222802 -2516 -3801.17 1695.5 0 0 0 
15222701 -2286.57 -2806.14 1681.29 556.194 801.523 975.598 
15194601 -2445.43 216.429 822.143 30.9955 122.593 126.45 
19949 3
15222802 -2270.14 -3423.86 1718.29 493.689 757.65 904.302 
15222701 -2010.29 -2461.86 1663.29 514.499 641.128 822.042 
15194601 -2389.86 191.857 823 103.485 -45.7569 113.15 
19949.5 3
15222802 -1973.17 -3140.83 1709.67 596.338 568.321 823.776 
15222701 -1816.5 -2191.33 1660.67 389.128 543.221 668.213 
15194601 -2176 108.333 823 429.432 -167.718 461.022 
19950 3
15222802 -1707.57 -2829.71 1697.71 557.973 653.611 859.385 
15222701 -1639.86 -2009.71 1683.29 371.098 381.553 532.256 
15194601 -1999.29 156.714 823 371.248 101.641 384.911 
19950.5 2
15222802 -1405.43 -2612.71 1684.57 592.437 425.49 729.399 
15222701 -1362 -1796.71 1681.43 544.818 417.647 686.481 
19951 2
15222802 -1205.71 -2345.86 1697.14 396.259 529.478 661.338 
15222701 -1077 -1730.43 1643.86 565.476 131.519 580.569 
19951.5 2
15222802 -1006.57 -1771 1683.43 398.286 1149.71 1216.75 
15222701 -902.286 -1428.43 1587.86 349.429 604 697.794 
19952 2
15222802 -770.167 -963 1623 488.44 1669.42 1739.41 
15222701 -728.333 -1041 1557.5 359.406 800.472 877.456 
19950.5 1
15194601 -1815.67 229.667 823 501.691 199.323 539.837 
19952.5 3
15222802 -411.143 -554.714 1560.29 729.723 829.849 1105.05 
15222701 -415.143 -348.857 1548.14 636.566 1406.79 1544.11 
15194601 -447.75 241.5 835.75 611.223 5.28746 611.246 
19953 3
15222802 -57.7143 -214.429 1519.57 687.604 662.034 954.51 
15222701 -114.857 553.857 1545.86 584.213 1756.25 1850.87 
15194601 -283 428.714 835 411.875 468.036 623.457 
19953.5 3
15222802 260.667 -8 1475.17 651.086 422.144 775.963 
15222701 362.5 855.333 1517.67 976.19 616.516 1154.57 
15194601 290.333 716.667 989.667 1172.46 588.86 1312.03 
19954 3
15222802 566 187 1424.43 626.968 400.411 743.92 
15222701 875.714 897.714 1496.14 1053.83 87.0245 1057.42 
15194601 825.857 920.571 1332.29 1099.64 418.696 1176.65 
19954.5 3
15222802 952.429 362.857 1355.29 750.347 341.47 824.392 
15222701 1182.71 1077.14 1457.86 596.117 348.405 690.464 
15194601 1200.29 1121.57 1347.29 727.046 390.291 825.18 
19955 3
15222802 1365.71 595.286 1360.71 782.738 440.206 898.031 
15222701 1602.57 1279.86 1441.57 795.184 383.929 883.017 
15194601 1700.29 1152.86 1388.86 946.97 59.2532 948.822 
19955.5 3
15222802 1693.17 802.167 1366 669.637 423.069 792.087 
15222701 2003.83 1400 1466.5 820.576 245.691 856.569 
15194601 2004.67 656.667 1399.67 622.456 -1014.7 1190.41 
19956 3
15222802 1861.43 1046.57 1363.29 337.198 489.789 594.639 
15222701 2321.29 1702.29 1490.57 636.177 605.783 878.461 
15194601 2352 857.714 1412 696.059 402.901 804.256 
19956.5 3
15222802 1997.83 1444.83 1343.17 276.123 806.198 852.173 
15222701 2651.83 1753.83 1480.17 669.125 104.347 677.212 
15194601 2612.33 881.833 1554.17 526.991 48.824 529.247 
19957 3
15222802 2404 1623.71 1282 837.457 368.827 915.078 
15222701 3101.71 1736 1497.14 927.59 -36.7698 928.318 
15194601 2816.14 998.286 1503.29 420.226 240.108 483.985 
19957.5 3
15222802 2971.43 1565.14 1196.57 1121.4 -115.754 1127.36 
15222701 3637.43 1492.29 1529.57 1058.72 -481.649 1163.13 
15194601 3302.86 734.571 1635.71 961.886 -521.174 1094.01 
19958 3
15222802 3481.57 1160.86 1203.43 1034.77 -820.052 1320.32 
15222701 4104.43 1210.57 1528.29 947.262 -571.429 1106.27 
15194601 3595.57 375.286 1628.14 593.741 -728.774 940.021 
19958.5 3
15222802 3995.14 715.143 1232.29 1056.73 -917.108 1399.2 
15222701 4579.29 918.857 1574 977.072 -600.235 1146.71 
15194601 3938.29 33.1429 1643.43 705.173 -703.998 996.435 
19959 3
15222802 4592.86 201.143 1253.57 1171.99 -1007.84 1545.74 
15222701 5091 608 1569.43 1003.36 -609.524 1173.99 
15194601 4392.43 -329.857 1661.71 890.476 -711.765 1139.98 
19959.5 3
15222802 4995.71 -299.143 1220 768.811 -954.744 1225.81 
15222701 5426 191.286 1589.86 639.313 -795.256 1020.37 
15194601 4657.43 -659.857 1647 505.725 -629.771 807.694 
19960 3
15222802 5408.67 -573.167 1200.33 862.114 -572.075 1034.65 
15222701 5737 -96.3333 1575.5 649.269 -600.457 884.364 
15194601 4921 -945.167 1622.5 550.254 -595.636 810.901 
19960.5 3
15222802 5744.43 -809.286 1244.14 686.63 -482.861 839.414 
15222701 6126.43 -429.571 1615.29 796.377 -681.468 1048.15 
15194601 5414.43 -1289.57 1621.57 1009.06 -704.304 1230.54 
19961 3
15222802 6096 -1177.86 1264.43 681.34 -714.286 987.131 
15222701 6489.86 -864 1616.29 704.319 -841.916 1097.67 
15194601 5867.57 -1714 1636 878.184 -822.536 1203.23 
19961.5 3
15222802 6471.71 -1556.57 1220.29 752.934 -758.946 1069.07 
15222701 6904.43 -1193.71 1594.71 830.804 -660.75 1061.52 
15194601 6250.86 -2113 1576.29 768.108 -799.599 1108.76 
19962 3
15222802 6867 -1826.14 1145.86 775.07 -528.571 938.148 
15222701 7360.43 -1602.57 1634.86 894.118 -801.681 1200.89 
15194601 6710.57 -2457 1522.29 901.401 -674.51 1125.83 
19962.5 3
15222802 7251 -2184.67 1103.5 745.631 -696.163 1020.1 
15222701 7744.33 -1959 1666.33 745.446 -692.094 1017.19 
15194601 7153.83 -2968.33 1549.67 860.703 -992.88 1314.01 
19963 3
15222802 7588.71 -2595.71 1080.86 707.996 -861.735 1115.28 
15222701 8093 -2324.43 1654 730.957 -766.098 1058.87 
15194601 7563.86 -3319.71 1547.29 859.589 -736.648 1132.05 
19963.5 3
15222802 8049.29 -2996.29 1080.29 924.842 -804.36 1225.7 
15222701 8421.43 -2662.57 1621.57 659.495 -679.002 946.561 
15194601 7788.29 -3554 1545.14 450.66 -470.453 651.476 
19964 3
15222802 8506.86 -3402.29 1206.71 886.766 -786.822 1185.51 
15222701 8899 -2992.43 1591 925.526 -639.258 1124.83 
15194601 8165 -3928.29 1543.29 730.066 -725.36 1029.15 
19964.5 3
15222802 8881.71 -3828.71 1279.14 746.727 -849.459 1131.01 
15222701 9301.57 -3453.29 1625.57 801.935 -918.042 1218.98 
15194601 8474 -4308.43 1514.43 615.538 -757.257 975.871 
19965 3
15222802 9172.14 -4130.14 1357.14 586.724 -608.947 845.613 
15222701 9591 -3828.43 1594.14 584.704 -757.864 957.203 
15194601 8774 -4591.57 1536.14 606.061 -572.006 833.367 
19965.5 3
15222802 9410.86 -4380.71 1311.71 477.429 -501.143 692.158 
15222701 9892.57 -4164.43 1661.29 603.143 -672 902.976 
15194601 9160.29 -4831.29 1543.57 772.571 -479.429 909.241 
19966 3
15222802 9747.86 -4707.29 1263.43 679.435 -658.41 946.117 
15222701 10215.7 -4496 1632.43 651.498 -668.491 933.45 
15194601 9445.86 -5098.57 1533.86 575.749 -538.882 788.594 
19966.5 3
15222802 10007.9 -4993.29 1274.43 512.821 -564.103 762.362 
15222701 10490.7 -4856.14 1556.43 542.406 -710.341 893.75 
15194601 9771 -5450.43 1526.29 641.307 -693.998 944.939 
19967 3
15222802 10265 -5211.17 1292.33 513.259 -434.892 672.73 
15222701 10805 -5167.17 1526 627.317 -620.806 882.568 
15194601 10083.2 -5708.67 1513.17 623.087 -515.445 808.654 
19967.5 3
15222802 10546.7 -5451.14 1273.71 599.392 -510.588 787.382 
15222701 11119.9 -5456 1560.71 669.909 -614.539 909.085 
15194601 10420.9 -5978.14 1497.71 718.49 -573.354 919.219 
19968 3
15222802 10821.6 -5710.43 1295.71 533.703 -503.467 733.702 
15222701 11546 -5829.29 1547 827.462 -724.827 1100.03 
15194601 10799.6 -6346.29 1520 735.368 -714.84 1025.55 
19968.5 3
15222802 10932.6 -6094 1251 214.286 -740.485 770.868 
15222701 11952.6 -6211.86 1578.86 784.887 -738.555 1077.73 
15194601 11189.7 -6751.29 1523.71 753.172 -781.853 1085.62 
19969 3
15222802 11215.7 -6451 1211 540.349 -681.298 869.565 
15222701 12408.1 -6663.14 1632.57 869.411 -861.232 1223.76 
15194601 11586.6 -7192.14 1550.86 757.361 -841.33 1132 
19969.5 3
15222802 11403.5 -6886.5 1165 401.252 -930.556 1013.38 
15222701 12679.5 -6955.67 1669.17 579.823 -625.051 852.574 
15194601 11928.3 -7469.33 1532.67 730.26 -592.287 940.258 
19970 3
15222802 11660.6 -7291.43 1179 534.452 -841.847 997.169 
15222701 12878.9 -7250 1678 414.464 -611.92 739.071 
15194601 12242 -7856.71 1581.29 652.114 -805.366 1036.28 
19970.5 3
15222802 12081.3 -7603.57 1161.43 834.751 -619.331 1039.41 
15222701 12990.7 -7535.14 1653.57 221.939 -565.76 607.734 
15194601 12576.3 -8166.71 1621.71 663.265 -615.079 904.568 
19971 3
15222802 12531.1 -7946.86 1248.14 890.806 -679.774 1120.55 
15222701 13116.3 -7884.57 1646.14 248.656 -691.938 735.26 
15194601 12831.7 -8441.29 1612.14 505.799 -543.706 742.596 
19971.5 3
15222802 12859.2 -8337.75 1346.25 640.834 -763.463 996.767 
15222701 13392.2 -8198 1606 538.993 -612.165 815.634 
15194601 13106.5 -8871.75 1586.88 536.691 -840.751 997.446 
19972 3
15222802 13058.8 -8529.17 1344.83 394.433 -378.294 546.52 
15222701 13693.3 -8464.5 1633.5 595.026 -526.68 794.637 
15194601 13421.8 -9070.33 1577.17 623.188 -392.457 736.469 
19972.5 3
15222802 13253.3 -8648.86 1328 418.177 -257.399 491.046 
15222701 14021.4 -8656.29 1626.57 705.581 -412.442 817.284 
15194601 13660 -9303.14 1589.86 512.186 -500.666 716.241 
19973 3
15222802 13642 -8960.43 1312.71 782.121 -626.904 1002.36 
15222701 14374.6 -8906.29 1623.71 710.549 -503.018 870.579 
15194601 13887.3 -9680.86 1597.71 457.315 -759.989 886.972 
19973.5 3
15222802 14122.8 -9374.12 1316.75 924.519 -795.57 1219.7 
15222701 14675.2 -9336 1614.38 578.228 -826.374 1008.58 
15194601 14187.5 -10055.6 1634.25 577.335 -720.707 923.437 
19974 3
15222802 14416.6 -9716.86 1317.29 556.48 -649.114 854.996 
15222701 14953.6 -9729.57 1623.86 527.124 -745.4 912.952 
15194601 14452.9 -10347.9 1625.71 502.57 -553.47 747.6 
19974.5 3
15222802 14574.3 -10005.6 1309.71 316.061 -578.586 659.284 
15222701 15108.4 -10137 1652.14 310.335 -816.49 873.478 
15194601 14722 -10645.9 1618 539.364 -597.194 804.708 
19975 3
15222802 14849.9 -10533.1 1292.29 557.837 -1067.96 1204.87 
15222701 15390.7 -10615.4 1657.57 571.429 -968.479 1124.49 
15194601 15006.1 -11053.6 1601.43 575.188 -825.333 1005.99 
19975.5 3
15222802 15123.7 -11050.9 1310.43 556.62 -1052.26 1190.41 
15222701 15653 -10910.7 1635.29 533.101 -600.174 802.749 
15194601 15547.7 -11682.9 1561.29 1100.75 -1279.04 1687.48 
19976 3
15222802 15207.4 -11341.6 1597.67 167.796 -582.562 606.246 
15222701 15691.8 -10989.4 1669.44 77.711 -157.776 175.876 
15194601 15853.3 -12032.7 1510.22 612.463 -701.021 930.882 
19976.5 3
15222802 15363.6 -11563.9 1596.62 308.048 -438.5 535.888 
15222701 15814.2 -11212.8 1655.12 241.563 -440.445 502.339 
15194601 16121.2 -12340.4 1468.62 528.435 -606.92 804.733 
19977 3
15222802 15673.6 -11887.9 1582.88 640.496 -669.421 926.477 
15222701 15977.4 -11456.6 1617.62 337.035 -503.874 606.203 
15194601 16447.9 -12650.1 1403.38 674.845 -639.979 930.048 
19977.5 3
15222802 16000.1 -12199.4 1581.14 665.006 -634.529 919.162 
15222701 16257.4 -11733.4 1610.14 570.374 -563.755 801.964 
15194601 17159.4 -12605.7 1367.86 1449.19 90.4495 1452.01 
19978 1
15194601 18136.9 -12587.6 1443.5 1886.96 34.9214 1887.29 
19978.5 1
15194601 18557.3 -12880.1 1526.57 830.851 -578.099 1012.18 
19979 1
15194601 18848.4 -13102 1536 594.169 -452.77 747.019 
19979.5 1
15194601 19225.7 -13334 1550 773.126 -475.41 907.601 
19980 1
15194601 19522.6 -13644.1 1593.29 593.714 -620.286 858.633 
19980.5 1
15194601 19802.8 -13729 1681.5 546.157 -165.414 570.657 
19981 1
15194601 19873.1 -13974.1 1669.14 136.951 -476.932 496.205 
19981.5 1
15194601 20149.3 -14268.6 1615.43 571.724 -609.583 835.739 
19982 1
15194601 20404.9 -14576.9 1563.29 523.712 -631.733 820.586 
19982.5 1
15194601 20629.1 -14886.6 1564.57 452.189 -624.424 770.961 
19983 1
15194601 20908.9 -15149.3 1547 542.082 -509.136 743.688 
19983.5 1
15194601 21224.6 -15606.6 1540 656.371 -950.698 1155.27 
19984 1
15194601 21805 -15983.9 1514.25 1097.22 -713.239 1308.66 
19984.5 1
15194601 22348.6 -16218.1 1486.29 1039.33 -447.931 1131.75 
19985 1
15194601 22821.7 -16244.3 1543.14 981.624 -54.2383 983.121 
19985.5 1
15194601 23406.2 -16332.9 1544.5 1157.5 -175.424 1170.71 
19986 1
15194601 23869.7 -16417.3 1527.43 915.937 -166.82 931.005 
19986.5 1
15194601 24197.6 -16486.6 1522.14 661.002 -139.689 675.601 
19987 1
15194601 24576 -16598.6 1545.29 766.05 -226.721 798.896 
19987.5 1
15194601 25022 -16609.9 1533.29 899.194 -22.7535 899.481 
19988 1
15194601 25509.3 -16560 1522.43 982.431 100.518 987.56 
19988.5 1
15194601 26171.3 -16754.6 1530.86 1292.97 -380.022 1347.66 
19989 1
15194601 26730.7 -17052.1 1570.14 1065.58 -566.803 1206.95 
19989.5 1
15194601 27189.2 -17322.2 1611.17 985.919 -580.696 1144.22 
19990 1
15194601 27598.2 -17522.4 1603.75 834.864 -408.588 929.485 
19990.5 1
15194601 28108.7 -17736.9 1601.57 979.778 -411.674 1062.75 
19991 1
15194601 28720.1 -18017.9 1677.14 1210.75 -556.436 1332.49 
19991.5 1
15194601 29170.9 -18012.7 1658.86 903.235 10.3063 903.294 
19992 1
15194601 29635 -18082.4 1595.43 932.014 -139.989 942.468 
19992.5 1
15194601 30157.2 -18288.5 1517.67 1070.01 -422.278 1150.32 
19993 1
15194601 30618.9 -18529.6 1439.71 1005.86 -525.21 1134.73 
19993.5 1
15194601 31226.1 -18862.8 1352.75 1143.63 -627.455 1304.45 
19994 1
15194601 31695.6 -19076 1296.14 889.103 -403.883 976.537 
19994.5 1
15194601 32237.1 -19262.1 1386.14 1094.08 -376.046 1156.91 
19995 1
15194601 32903.3 -19430.9 1534.71 1334.96 -338.105 1377.11 
19995.5 1
15194601 33502.7 -19673 1631.14 1194.08 -482.356 1287.83 
19996 1
15194601 33953.3 -19789.3 1669.14 885.209 -228.459 914.215 
19996.5 1
15194601 34395.6 -20018.6 1675 939.035 -486.806 1057.72 
19997 1
15194601 34872.3 -20115.9 1662.86 1005.73 -205.244 1026.46 
19997.5 1
15194601 35385.3 -20319.1 1633.43 975.285 -386.475 1049.07 
19998 1
15194601 35928.8 -20545.8 1628.5 1091.46 -455.202 1182.58 
19998.5 1
15194601 36483.4 -20655.9 1616.29 1145.86 -227.322 1168.19 
19999 1
15194601 36983.9 -20777.4 1611.43 975.494 -236.981 1003.87 
19999.5 1
15194601 37497.9 -21037.7 1639.71 1023.9 -518.497 1147.7 
20000 1
15194601 37976.4 -21288.7 1681.86 938.375 -492.157 1059.61 
20000.5 1
15194601 38412.6 -21419.4 1718.29 865.363 -259.354 903.392 
20001 1
15194601 38896.7 -21574.7 1760.5 996.081 -319.42 1046.04 
20001.5 1
15194601 39368.5 -21645.6 1783.5 928.806 -139.682 939.25 
20002 1
15194601 39894.8 -21845.3 1744.5 1048.47 -397.825 1121.41 
20002.5 1
15194601 40485.1 -22147.9 1671.62 1194.92 -612.433 1342.73 
20003 1
15194601 41059.8 -22470.3 1663.83 1149.42 -644.917 1317.98 
20003.5 1
15194601 41440.6 -22474.4 1664.14 745.084 -8.01417 745.127 
20004 1
15194601 42205.3 -22867.2 1613 1610.03 -826.817 1809.92 
20004.5 1
15194601 42890.2 -23180.6 1585.5 1335.12 -611.03 1468.3 
20005 1
15194601 43451.3 -23332.7 1566.67 1140.41 -309.028 1181.54 
20005.5 1
15194601 43977 -23478.1 1557.43 1113.7 -308.212 1155.56 
20006 1
15194601 44570.4 -23570.1 1599.14 1143.41 -177.264 1157.07 
20006.5 1
15194601 45125 -23593 1661.71 1085.27 -44.7302 1086.19 
20007 1
15194601 45609.1 -23709 1691 940.083 -225.243 966.691 
20007.5 1
15194601 46069.9 -23579.6 1704 949.926 266.863 986.7 
20008 1
15194601 46498.6 -23682.6 1733.14 845.59 -203.156 869.652 
20008.5 1
15194601 46968.1 -23769.4 1718.71 901.289 -166.712 916.578 
20009 1
15194601 47403.2 -23776.7 1715.83 915.84 -15.2381 915.966 
20009.5 1
15194601 47788.9 -23810 1716 780.75 -67.4764 783.66 
