# Supplementary material for: Intrinsic group behaviour II: On the dependence of triad spatial dynamics on social and personal features; and on the effect of social interaction on small group dynamics
Source: PLoS One. 2019 Dec 3;14(12):e0225704. doi: 10.1371/journal.pone.0225704 (PMC6890182; doi:10.1371/journal.pone.0225704)
Supplement: S3 Data Set — (ZIP) [file pone.0225704.s003.zip › set_3_int/group_traj_triad_int/traj_3_0217_87.dat]

3 15201300 15185002 15205900 0 0 0 1 3 1 0 20 20 20 1777.1 1801.26 1752.54 
19730 1
15185002 12714 -6734 1476 0 0 0 
19730.5 1
15185002 12566.2 -6605.83 1593.83 -520.54 451.291 688.931 
19731 1
15185002 12450 -6330.86 1696.57 -230.948 546.672 593.454 
19731.5 1
15185002 12177.3 -5927.86 1703 -537.898 794.872 959.768 
19732 1
15185002 11755.7 -5431.29 1669.43 -863.876 1017.56 1334.81 
19732.5 1
15185002 11375.7 -4915.5 1636.5 -769.327 1044.1 1296.92 
19733 1
15185002 11135 -4482.14 1628.29 -501.389 902.827 1032.71 
19733.5 1
15185002 10897.3 -4021 1629.57 -469.791 911.35 1025.31 
19734 1
15185002 10625.9 -3418.14 1677.86 -557.348 1237.9 1357.58 
19734.5 1
15185002 10316.9 -2980.29 1703.86 -628.049 889.954 1089.25 
19735 1
15185002 10057.8 -2821.44 1689.89 -478.006 293.065 560.693 
19735.5 1
15185002 9902.22 -2646.89 1687.22 -302.637 339.602 454.884 
19736 1
15185002 9860.22 -2512.44 1688.44 -88.2353 282.446 295.908 
19736.5 1
15185002 9884.56 -2118.33 1676.67 48.8621 791.388 792.895 
19737 1
15185002 10158.3 -2060.29 1660 511.645 108.5 523.023 
19737.5 1
15185002 10240.5 -1931.5 1621 171.996 269.426 319.645 
19738 1
15185002 10276.6 -2387.57 1600.57 76.5848 -968.305 971.328 
19738.5 1
15185002 10724.3 -2929.29 1603.71 899.025 -1087.78 1411.21 
19739 1
15185002 11213 -3657.25 1606.12 943.464 -1405.34 1692.66 
19739.5 1
15185002 11507 -3979.67 1592.33 588 -644.833 872.671 
19740 1
15185002 11752.7 -4297.43 1585.71 492.413 -636.797 804.973 
19740.5 1
15185002 12050 -4607.33 1553 603.014 -628.61 871.078 
19741 1
15185002 12350.1 -4963.86 1553.14 608.809 -723.172 945.318 
19741.5 1
15185002 12657.9 -5395.71 1591.14 589.491 -827.313 1015.85 
19742 1
15185002 13080.7 -5787.14 1651 834.038 -772.048 1136.52 
19742.5 1
15185002 13275.5 -6033 1667.17 404.12 -510.077 650.762 
19743 1
15185002 13498.3 -6276.43 1652.29 453.739 -495.781 672.07 
19743.5 1
15185002 13717.6 -6473.71 1638.71 413.747 -372.237 556.549 
19744 1
15185002 13977.3 -6699.67 1618 502.441 -437.045 665.924 
19744.5 1
15185002 14208.8 -6923.33 1615.67 492.553 -475.887 684.892 
19745 1
15185002 14359.7 -7197.83 1632.33 309.085 -562.5 641.825 
19745.5 1
15185002 14443.5 -7527.67 1628 172.852 -680.069 701.692 
19746 1
15185002 14305.5 -7903 1586.5 -277.666 -755.198 804.626 
19746.5 1
15185002 14069.8 -8149.5 1609 -482.923 -505.123 698.831 
19747 1
15185002 13718 -8335.33 1631.67 -689.869 -364.379 780.187 
19747.5 1
15185002 13486.7 -8556.17 1628.83 -464.525 -443.44 642.201 
19748 1
15185002 13199.4 -8664.43 1621.43 -553.445 -208.597 591.451 
19748.5 1
15185002 13097.7 -8733.5 1650.33 -203.118 -137.867 245.487 
19749 1
15185002 13179.3 -8831.83 1626.17 161.397 -194.335 252.616 
19749.5 1
15185002 13169.3 -8884.83 1624.17 -21.5983 -114.471 116.491 
19750 1
15185002 13137.7 -8758 1605.57 -60.4571 242.511 249.933 
19750.5 1
15185002 13105 -8582.67 1609.67 -60.6944 325.294 330.908 
19751 1
15185002 13115.2 -8460.33 1579.67 19.7411 237.54 238.359 
19751.5 1
15185002 13080.8 -8535.83 1552.5 -70.4997 -155.031 170.308 
19752 1
15185002 13069.7 -8752.5 1515.17 -21.8099 -423.177 423.739 
19752.5 1
15185002 13185.4 -8845.6 1529.8 235.23 -189.228 301.895 
19753 1
15185002 13210.3 -8902.5 1580.67 54.321 -123.965 135.344 
19753.5 1
15185002 13154.7 -8965.83 1601.33 -112.686 -128.205 170.689 
19754 1
15185002 13129.8 -9020.17 1589.17 -50.0672 -109.543 120.443 
19754.5 1
15185002 13124.7 -8933.14 1591.57 -10.0571 170.97 171.266 
19755 1
15185002 13157.7 -8984.5 1604.67 64.4861 -100.503 119.413 
19755.5 1
15185002 13162 -9033.67 1599.33 8.75421 -99.3266 99.7116 
19756 1
15185002 13162 -9058.83 1579.83 0 -51.7833 51.7833 
19756.5 1
15185002 13349.4 -9270.29 1576.86 360.44 -406.639 543.389 
19757 1
15185002 13557.7 -9502.17 1571.83 405.132 -451.13 606.342 
19757.5 1
15185002 13737.7 -9636.5 1561.33 373.444 -278.7 465.976 
19758 1
15185002 13701.7 -9669.14 1550.29 -70.7724 -64.2576 95.5917 
19758.5 1
15185002 13648.2 -9670.17 1533.5 -102.582 -1.96132 102.6 
19759 1
15185002 13484.8 -9589.33 1538.67 -335.387 165.982 374.212 
19759.5 1
15185002 13164.5 -9246.33 1580.83 -667.361 714.583 977.753 
19760 1
15185002 13092.2 -9115.33 1585.67 -148.224 268.443 306.646 
19760.5 1
15185002 13055.6 -9130.14 1617.86 -70.3755 -28.4799 75.9197 
19761 1
15185002 13135.7 -9232.33 1625.83 155.223 -198.044 251.626 
19761.5 1
15185002 13180 -9481.33 1606.5 91.7874 -515.528 523.635 
19762 1
15185002 13305.1 -9663.29 1566.71 246.344 -358.174 434.711 
19762.5 1
15185002 13204.3 -9672.83 1558 -200.417 -18.9813 201.313 
19763 1
15185002 13166.7 -9641.67 1581.67 -77.8237 64.3939 101.01 
19763.5 1
15185002 13059.7 -9757.43 1617.14 -213.905 -231.524 315.212 
19764 1
15185002 12983.7 -9979.86 1642.71 -144.213 -422.066 446.023 
19764.5 1
15185002 13034.3 -10101.5 1647 103.304 -248.251 268.887 
19765 1
15185002 13106.3 -10103.1 1644.71 154.074 -3.5179 154.114 
19765.5 1
15185002 13496.4 -9969.14 1635 750.275 257.692 793.295 
19766 1
15185002 13707.3 -10039 1613.86 409.431 -135.645 431.316 
19766.5 1
15185002 13757.6 -10045 1602.57 100.171 -11.9522 100.881 
19767 1
15185002 13792.1 -9987.57 1573.86 68.054 113.048 131.952 
19767.5 1
15185002 13809.1 -9994.43 1552.29 33.8645 -13.6596 36.5157 
19768 1
15185002 13872 -9919.17 1546 130.409 156.145 203.44 
19768.5 1
15185002 14000.3 -9952.71 1561.71 276.478 -72.3009 285.775 
19769 1
15185002 14007.6 -9899.29 1567 14.6594 107.502 108.497 
19769.5 1
15185002 13708.7 -9768.29 1591 -590.627 258.893 644.877 
19770 1
15185002 13615.6 -9711.29 1627.29 -182.633 111.765 214.117 
19770.5 1
15185002 13348.1 -9977.71 1633.57 -527.473 -525.5 744.565 
19771 1
15185002 12825.9 -9741.71 1654.14 -1074.66 485.597 1179.28 
19771.5 1
15185002 12463.2 -9546.75 1759.38 -691.998 372.069 785.683 
19772 1
15185002 12361 -9447.29 1785.14 -197.013 191.646 274.85 
19772.5 1
15185002 12304.4 -9615.29 1801.57 -117.368 -348.548 367.778 
19773 1
15185002 12314.4 -9857.86 1771.29 19.7239 -478.445 478.851 
19773.5 1
15185002 12335.7 -9837.29 1756.57 41.901 40.4949 58.2712 
19774 1
15185002 12314.1 -9860.29 1751.29 -43.8444 -46.748 64.0913 
19774.5 1
15185002 12311.4 -9875 1743.57 -5.34308 -28.9651 29.4538 
19775 1
15185002 12246 -9696.83 1743.83 -135.183 368.113 392.15 
19775.5 1
15185002 12194 -9580.75 1759.5 -105.477 235.463 258.008 
19776 1
15185002 12117.3 -9343 1778.14 -142.857 442.737 465.215 
19776.5 1
15185002 12149.9 -8998.57 1853.29 66.2021 700.058 703.181 
19777 1
15185002 12311.6 -8746.57 1927.14 334.812 521.739 619.928 
19777.5 1
15185002 12432.1 -8641.29 1901.14 242.111 211.417 321.427 
19778 1
15185002 12451.9 -8789.43 1897.86 38.3546 -288.216 290.757 
19778.5 1
15185002 12392 -8954.5 1886 -128.449 -354.231 376.8 
19779 1
15185002 12368.8 -9039.38 1975.38 -44.4551 -162.285 168.264 
19779.5 1
15185002 12254.8 -9287.33 1973.67 -228.29 -496.91 546.842 
19780 1
15185002 12273 -9280.29 2023.86 37.5344 14.5612 40.2599 
19780.5 1
15185002 12262.9 -9442.86 2014.43 -20.2452 -324.494 325.125 
19781 1
15185002 12265.5 -9529 2000.12 5.03401 -164.082 164.159 
19781.5 1
15185002 12391 -9528.5 1970.5 256.122 1.02041 256.124 
19782 1
15185002 12404.9 -9368 1964.14 28.6897 332.298 333.534 
19782.5 1
15185002 12381.7 -9224.86 1988.14 -47.9148 296.362 300.21 
19783 1
15185002 12430.7 -9201.29 1960.14 100.41 48.3021 111.424 
19783.5 1
15185002 12534 -9080.71 1965.71 199.009 232.315 305.9 
19784 1
15185002 12650.9 -8977 1960.29 222.585 197.551 297.608 
19784.5 1
15185002 12711.7 -8841.43 1957.29 120.271 267.928 293.684 
19785 1
15185002 12832.7 -8902.43 1952.29 245.935 -123.984 275.42 
19785.5 1
15185002 12708 -8638 1947.33 -254.519 539.65 596.659 
19786 1
15185002 12483.9 -8626.43 1939.86 -454.651 23.4715 455.256 
19786.5 1
15185002 12373.6 -8845.14 1912.43 -217.956 -432.242 484.084 
19787 1
15185002 12352.7 -8909.43 1955 -40.4993 -124.827 131.232 
19787.5 1
15185002 12319 -8793.29 2059.29 -66.3667 228.628 238.065 
19788 1
15185002 12330.7 -8892.83 2057.5 23.427 -199.895 201.263 
19788.5 1
15185002 12448.3 -9065.71 2045.86 243.015 -357.192 432.021 
19789 1
15185002 12497.7 -9018.67 2053.83 100.368 95.6252 138.629 
19789.5 1
15185002 12531.6 -8974.43 2056.57 68.7723 89.7324 113.055 
19790 1
15185002 12600.6 -8859.86 2026.57 131.679 218.648 255.238 
19790.5 1
15185002 12466.5 -8748 2072.5 -268.143 223.714 349.212 
19791 1
15185002 12504 -8835.14 2056.57 81.5217 -189.441 206.237 
19791.5 1
15185002 12541.6 -8911.14 2067.29 72.392 -146.435 163.352 
19792 1
15185002 12452.9 -8852.86 2109.71 -181.792 119.438 217.517 
19792.5 1
15185002 12400.7 -8954.29 2130.86 -103.049 -200.452 225.389 
19793 1
15185002 12425 -8996.17 2138.33 47.433 -81.7987 94.5565 
19793.5 1
15185002 12440.3 -9041.29 2123.71 30.6942 -90.6005 95.6587 
19794 1
15185002 12432.9 -9121.86 2119.43 -14.2857 -154.945 155.602 
19794.5 1
15185002 12626 -9201.83 2093.83 395.785 -163.886 428.374 
19795 1
15185002 12659.5 -9187.25 2077.75 66.4683 28.9352 72.4933 
19795.5 1
15185002 12693.5 -9108.7 2062.3 67.1937 155.237 169.155 
19796 1
15185002 12756.8 -8970.6 2052.1 128.921 281.263 309.401 
19796.5 1
15185002 12758.9 -8880.22 2048.89 4.33379 187.506 187.556 
19797 1
15185002 12506.6 -8850.14 2106 -492.808 58.7488 496.297 
19797.5 1
15185002 12385.3 -8854 2128.86 -239.222 -7.60778 239.343 
19798 1
15185002 12274.9 -8747.29 2135.43 -211.144 204.043 293.625 
19798.5 1
15185002 12238.3 -8748.14 2115.57 -73.2894 -1.71772 73.3096 
19799 1
15185002 12238.3 -8649.71 2112 0 199.652 199.652 
19799.5 1
15185002 12420.4 -8630 2112 357.845 38.7314 359.934 
19800 1
15185002 12683.5 -8940.17 2107.33 558.538 -658.528 863.495 
19800.5 1
15185002 12712.9 -9026.14 2113.29 60.5302 -177.27 187.32 
19801 1
15185002 12685.1 -8959.29 2101.71 -52.991 127.834 138.382 
19801.5 1
15185002 12439.4 -8858.29 2084.57 -472.527 194.231 510.889 
19802 1
15185002 12249.5 -8873.67 2042.5 -378.344 -30.6393 379.582 
19802.5 1
15185002 12238.6 -8867.71 2004.86 -21.4286 11.6713 24.4009 
19803 1
15185002 12232.2 -8824.67 2090.67 -13.4837 90.6266 91.6242 
19803.5 1
15185002 12233.7 -8751 2117 3.17135 150.956 150.99 
19804 1
15185002 12171.6 -8825.86 2108.43 -121.136 -145.92 189.649 
19804.5 1
15185002 12118.2 -9099.67 2119 -111.029 -569.251 579.977 
19805 1
15185002 12147 -9397.86 2119.71 58.2492 -602.405 605.215 
19805.5 1
15185002 12189.7 -9432.86 2116.57 81.0518 -66.4137 104.786 
19806 1
15185002 12160.1 -9544.71 2115 -57.4203 -217.198 224.66 
19806.5 1
15185002 12431.5 -9701.33 2105 554.923 -320.284 640.719 
19807 1
15185002 12523.7 -9835.43 2080.86 188.964 -274.785 333.488 
19807.5 1
15185002 12486.8 -9927.33 2057.33 -71.7528 -178.803 192.663 
19808 1
15185002 12412.3 -9963.86 2033.71 -149.995 -73.4886 167.03 
19808.5 1
15185002 12280.4 -9775.29 2020.71 -259.051 370.474 452.061 
19809 1
15185002 12130.7 -9530 2019.17 -312.004 511.012 598.732 
19809.5 1
15185002 12042.1 -9397.57 2019.57 -178.836 267.532 321.801 
19810 1
15185002 11952.5 -9277.5 2023 -184.072 246.553 307.686 
19810.5 1
15185002 11976.6 -9321.86 2024.43 49.7344 -91.647 104.272 
19811 1
15185002 12290.3 -9266.71 2060.29 613.922 107.912 623.334 
19811.5 1
15185002 12606.1 -9228.29 2066.14 592.603 72.0986 596.972 
19812 1
15185002 12768.8 -9302.67 2039.5 325.381 -148.762 357.775 
19812.5 1
15185002 12858.9 -9216.86 2033 187.16 178.398 258.563 
19813 2
15201300 44428 -20696 1479 0 0 0 
15185002 12676.7 -9177.14 2032.29 -350.95 76.5208 359.195 
19813.5 2
15201300 44215.8 -20828.3 1480.67 -825.551 -514.916 972.971 
15185002 12702.8 -9217 2030.67 54.4147 -83.0357 99.2768 
19814 2
15201300 43768.3 -21110.9 1511 -932.391 -588.591 1102.63 
15185002 12667 -9227.57 2017.29 -74.6528 -22.0238 77.8337 
19814.5 2
15201300 43451.7 -21374.7 1625.29 -611.142 -509.377 795.587 
15185002 12461.3 -9277.71 2009 -397.132 -96.8009 408.759 
19815 2
15201300 43077.4 -21611.4 1671.86 -717.022 -453.476 848.387 
15185002 12230.1 -9382 2031.43 -442.802 -199.781 485.784 
19815.5 2
15201300 42627.9 -21904.4 1725 -902.754 -588.353 1077.55 
15185002 12300.9 -9400.86 2007.86 141.997 -37.8657 146.959 
19816 2
15201300 42196.9 -22237.1 1679 -824.092 -636.165 1041.07 
15185002 12420.4 -9394.43 1982.71 228.626 12.2917 228.956 
19816.5 2
15201300 41773.4 -22537.7 1657.86 -858.881 -609.678 1053.27 
15185002 12287.9 -9418.14 1978.71 -268.908 -48.102 273.176 
19817 2
15201300 41346.9 -22636.3 1691.86 -841.364 -194.421 863.535 
15185002 12231.7 -9518.43 1978.57 -110.735 -197.802 226.689 
19817.5 2
15201300 41005.4 -22607.4 1695.71 -706.891 59.7456 709.412 
15185002 12159.1 -9415.86 1983 -150.251 212.363 260.142 
19818 2
15201300 40607.3 -22355 1687.83 -817.444 518.334 967.928 
15185002 12237.7 -9426.67 1979.83 161.24 -22.1961 162.76 
19818.5 2
15201300 40123.1 -22070.9 1690.25 -974.262 571.68 1129.6 
15185002 12147.5 -9374.75 1974.12 -181.422 104.46 209.346 
19819 2
15201300 39536.7 -21626 1831.5 -1138.75 863.835 1429.33 
15185002 12208.7 -9390.67 2000.5 118.77 -30.9061 122.726 
19819.5 2
15201300 39051.3 -21372.7 1884.29 -1024.01 534.358 1155.05 
15185002 12296.7 -9435.14 2017.86 185.754 -93.8316 208.108 
19820 2
15201300 38516.3 -21137.4 1838.14 -1032.82 454.22 1128.29 
15185002 12599.6 -9536.29 2000.57 584.666 -195.256 616.409 
19820.5 2
15201300 37992.4 -20905 1794.86 -1060.44 470.503 1160.13 
15185002 12607.3 -9689.43 1978 15.616 -310.006 310.399 
19821 2
15201300 37534.9 -20673.4 1753 -897.199 454.062 1005.55 
15185002 12655.6 -9761.86 1955 94.6779 -142.017 170.683 
19821.5 2
15201300 36947.1 -20342.7 1739.14 -1159.2 652.296 1330.13 
15185002 12513.1 -9804.14 1919.14 -280.924 -83.4038 293.044 
19822 2
15201300 36327 -20139.3 1738.5 -1220.75 400.356 1284.73 
15185002 12294.2 -9675.33 1942.83 -431.055 253.562 500.103 
19822.5 2
15201300 35623.3 -19938.6 1665 -1424.52 406.401 1481.36 
15185002 12223.4 -9534.43 1958.14 -143.195 285.232 319.158 
19823 2
15201300 34991.5 -19808 1645 -1292 267.017 1319.3 
15185002 12190 -9377.17 1950.33 -68.3611 321.599 328.784 
19823.5 2
15201300 34577.3 -19841.1 1677.14 -875.717 -70.0695 878.516 
15185002 12050.3 -9329.29 1948.14 -295.379 101.228 312.243 
19824 2
15201300 33934.3 -19614.3 1667.71 -1231.8 434.592 1306.22 
15185002 11998.6 -9439.29 1946.43 -99.0695 -210.728 232.854 
19824.5 2
15201300 33278.8 -19134.7 1697.83 -1324.15 968.927 1640.79 
15185002 12116.8 -9441 1945 238.913 -3.4632 238.938 
19825 2
15201300 32759.6 -18779.6 1670.57 -1107.17 757.133 1341.29 
15185002 12107 -9471.71 1959.86 -20.9666 -65.4889 68.7633 
19825.5 2
15201300 32263.1 -18458.9 1697.43 -965.814 623.958 1149.84 
15185002 12054.6 -9519.14 1972.29 -102.001 -92.2735 137.545 
19826 2
15201300 31601.1 -18070.3 1727.29 -1318.73 774.047 1529.11 
15185002 12008.7 -9480 1973 -91.3489 77.9738 120.102 
19826.5 2
15201300 30947.7 -17819.1 1654.14 -1268.79 487.656 1359.28 
15185002 12076.4 -9296.57 1973 131.484 356.172 379.666 
19827 2
15201300 30208.5 -17569.3 1578 -1505.53 508.777 1589.17 
15185002 12228.5 -9203.5 1971.83 309.718 189.555 363.12 
19827.5 2
15201300 29617.7 -17345.7 1615.86 -1215.61 460.121 1299.78 
15185002 12610 -9163 1949.14 784.979 83.3333 789.39 
19828 2
15201300 29037.9 -17175.7 1670.86 -1193.12 349.794 1243.34 
15185002 12746.4 -9098.43 1934.43 280.717 132.863 310.572 
19828.5 2
15201300 28502.9 -16982.4 1731.86 -1028.85 371.703 1093.93 
15185002 12801.7 -9138.29 1936.86 106.319 -76.6484 131.067 
19829 2
15201300 27973.7 -16762.7 1796.43 -998.383 414.555 1081.03 
15185002 12390.1 -8855.43 2111.43 -776.55 533.693 942.262 
19829.5 2
15201300 27428.6 -16549.1 1729.43 -1060.59 415.509 1139.08 
15185002 12369.6 -8810 2165.71 -40.0222 88.3824 97.0218 
19830 2
15201300 26885.3 -16333.6 1672.29 -1080.09 428.571 1162.01 
15185002 12320.1 -8783.29 2124.86 -98.2675 53.1099 111.701 
19830.5 2
15201300 26388.2 -16149.5 1603.17 -1073.69 397.562 1144.93 
15185002 12264.3 -8783.17 2101.83 -120.539 0.257122 120.539 
19831 2
15201300 26080 -16057.1 1582.75 -599.546 179.718 625.903 
15185002 12372 -8884 2050.12 209.468 -196.174 286.986 
19831.5 2
15201300 25603.7 -15984.3 1582 -970.129 148.252 981.391 
15185002 12275.7 -8942 2049 -196.198 -118.126 229.014 
19832 2
15201300 25090.4 -16007.1 1707.86 -1018.33 -45.257 1019.33 
15185002 12150.9 -8928.71 2127.29 -247.638 26.3605 249.037 
19832.5 2
15201300 24640.5 -15915.3 1698.33 -907.114 185.1 925.807 
15185002 12134.2 -8902.33 2120.83 -33.6502 53.1874 62.9383 
19833 2
15201300 24257.9 -15774.6 1681.86 -771.457 283.794 822.001 
15185002 12207.4 -9038.29 2114.57 147.705 -274.098 311.362 
19833.5 2
15201300 23844.7 -15694.3 1704.43 -799.116 155.292 814.065 
15185002 12326.3 -9349.43 2101 229.898 -601.824 644.24 
19834 2
15201300 23401 -15453.1 1752.29 -866.629 470.982 986.342 
15185002 12331.9 -9432.71 2096.43 10.8817 -162.667 163.031 
19834.5 2
15201300 23090 -15366.9 1726.86 -635.992 176.453 660.016 
15185002 12348.4 -9485.71 2074 33.8884 -108.384 113.559 
19835 2
15201300 22673 -15153 1739.43 -817.647 419.328 918.903 
15185002 12281.7 -9547.29 2046.57 -130.812 -120.728 178.009 
19835.5 2
15201300 22032.1 -14947.3 1670.43 -1302.56 418.118 1368.02 
15185002 12157.6 -9558.29 2047.71 -252.323 -22.3577 253.311 
19836 2
15201300 21562.9 -14736 1621.29 -971.606 437.445 1065.54 
15185002 12102.4 -9479.14 2045.86 -114.167 163.857 199.708 
19836.5 2
15201300 21053.7 -14371.9 1700.14 -1002.25 716.817 1232.21 
15185002 12185.3 -8974.57 2064.29 163.105 993.251 1006.55 
19837 2
15201300 20691.1 -14249.4 1726 -723.695 244.368 763.84 
15185002 12418 -8835 2064.43 464.5 278.586 541.636 
19837.5 2
15201300 20511.3 -14443.7 1676.5 -368.462 -398.029 542.394 
15185002 12511.2 -8668.17 2056.33 190.915 341.872 391.567 
19838 2
15201300 20444 -14597.1 1655.57 -130.491 -297.434 324.8 
15185002 12504.9 -8520.43 2058.14 -12.2278 286.314 286.575 
19838.5 2
15201300 20471.1 -14916.9 1681 53.0134 -624.442 626.688 
15185002 12558.1 -8686 2066.43 104.074 -323.382 339.716 
19839 2
15201300 20663 -15426.7 1668.43 386.03 -1025.87 1096.1 
15185002 12664.9 -8906.57 2070.29 214.717 -443.806 493.018 
19839.5 2
15201300 20914.4 -15779 1608.29 516.28 -723.379 888.72 
15185002 12660.6 -9129.86 2051.71 -8.80024 -458.492 458.577 
19840 2
15201300 21177.4 -16118.9 1545.14 529.175 -683.817 864.657 
15185002 12531 -9326.86 2057 -260.707 -396.378 474.43 
19840.5 2
15201300 21360.3 -16272.6 1508 377.804 -317.591 493.559 
15185002 12454 -9486.29 2076.57 -159.091 -329.398 365.804 
19841 2
15201300 21666.3 -16226 1494.29 618.182 94.0837 625.3 
15185002 12354.1 -9585.43 2074 -201.732 -200.289 284.273 
19841.5 2
15201300 21808 -16074.6 1490.57 274.109 292.899 401.155 
15185002 12312.4 -9575.71 2063.14 -80.6853 18.7897 82.8442 
19842 2
15201300 21909.1 -15946.3 1465.57 204.743 259.688 330.692 
15185002 12351.3 -9567.29 2056.71 78.6582 17.0619 80.4874 
19842.5 2
15201300 22170.3 -15888.4 1438.43 511.043 113.223 523.435 
15185002 12344.7 -9364 2031.71 -12.8599 397.819 398.027 
19843 2
15201300 22420.7 -15886.6 1426.57 485.327 3.59911 485.34 
15185002 12294.3 -9306.29 2017.14 -97.7298 111.849 148.531 
19843.5 2
15201300 22642 -16021.7 1427.17 454.385 -277.403 532.371 
15185002 12436.5 -9152.83 1995.33 292.021 315.097 429.608 
19844 2
15201300 22686.1 -16120 1429 88.8186 -197.854 216.875 
15185002 12446.3 -9111.43 1981 19.6896 83.3094 85.6045 
19844.5 2
15201300 22523.9 -15899.1 1429.71 -325.222 442.599 549.239 
15185002 12477.9 -9030.71 2009.57 63.2694 161.752 173.686 
19845 2
15201300 22409.1 -15777 1430 -222.315 236.711 324.74 
15185002 12563.7 -9033.57 1976.57 166.39 -5.5371 166.482 
19845.5 2
15201300 22275.8 -15667.3 1429.5 -278.89 229.428 361.133 
15185002 12668.3 -9250.17 1962.33 218.868 -453.128 503.218 
19846 2
15201300 22164.8 -15476.6 1426.12 -219.967 377.64 437.033 
15185002 12789.5 -9558.62 1955.38 239.934 -610.809 656.243 
19846.5 2
15201300 21876.2 -15458.7 1423.17 -549.683 34.2063 550.746 
15185002 12679.3 -9682.33 1954.5 -209.841 -235.635 315.527 
19847 2
15201300 21404.8 -15244.8 1404.5 -1013.62 459.857 1113.06 
15185002 12541.7 -9833 1940.17 -296.057 -324.014 438.902 
19847.5 2
15201300 20965.7 -14866.7 1517 -887.109 763.877 1170.67 
15185002 12523.3 -9925.71 1920.57 -37.1332 -187.302 190.947 
19848 2
15201300 20620.4 -14514.4 1648 -669.158 682.724 955.973 
15185002 12446.9 -9938.14 1879.86 -148.117 -24.0864 150.063 
19848.5 2
15201300 20326 -14185 1711 -597.218 668.212 896.201 
15185002 12249.3 -9750.5 1854 -400.657 380.614 552.624 
19849 2
15201300 19957.3 -13940.1 1703.43 -747.899 496.668 897.793 
15185002 12150.9 -9275.43 1884.14 -199.749 963.634 984.119 
19849.5 2
15201300 19482 -13566.7 1770.43 -924.68 726.515 1175.95 
15185002 12250.6 -9106.71 1949.29 193.997 328.238 381.281 
19850 2
15201300 19150.6 -13279.6 1768.57 -647.321 560.826 856.476 
15185002 12243.9 -9015.71 2007 -13.1138 177.734 178.218 
19850.5 2
15201300 18645.5 -12967.8 1735.67 -1090.87 673.3 1281.92 
15185002 12218.3 -9070.5 2035.5 -55.127 -118.328 130.539 
19851 2
15201300 18155.6 -12481.4 1677.71 -985.772 978.682 1389.09 
15185002 12197.7 -9092.43 2041 -41.487 -44.1219 60.5633 
19851.5 2
15201300 17591.5 -12080.2 1605.5 -1134.95 807.368 1392.82 
15185002 12250.5 -9203.33 2070.33 106.209 -223.148 247.135 
19852 2
15201300 16953.7 -11729.9 1606.29 -1283.27 704.848 1464.1 
15185002 12370.9 -9224.71 2060.14 242.167 -43.02 245.959 
19852.5 2
15201300 16351.7 -11302.1 1672.43 -1173.49 833.751 1439.52 
15185002 12600.4 -9153.57 2083.71 447.508 138.68 468.503 
19853 2
15201300 16109.7 -10830.3 1668.43 -459.203 895.365 1006.25 
15185002 12812 -8740.86 2093.71 401.464 783.139 880.045 
19853.5 2
15201300 15807 -10380.9 1706.71 -595.894 884.702 1066.67 
15185002 12913.9 -8551.43 2043.86 200.506 372.891 423.38 
19854 2
15201300 15381.1 -9778.71 1703.29 -892.782 1262.35 1546.16 
15185002 13046.9 -8577.71 1947.86 278.826 -55.1063 284.219 
19854.5 2
15201300 15067 -9347 1726.71 -627.032 861.705 1065.69 
15185002 13229.4 -8600.43 1821.86 364.414 -45.3379 367.224 
19855 2
15201300 14686.1 -8976 1713.75 -733.863 714.836 1024.47 
15185002 13265.5 -8634.88 1733.38 69.5018 -66.3708 96.1019 
19855.5 2
15201300 14316.1 -8575.3 1724 -740.05 801.4 1090.83 
15185002 13270.3 -8611.9 2013.4 9.6 45.95 46.9421 
19856 2
15201300 13925.6 -8254.44 1675 -767.278 630.365 993.013 
15185002 13269.8 -8454 2123.11 -1.02598 310.216 310.218 
19856.5 2
15201300 13469 -7837.88 1669.38 -965.234 880.697 1306.64 
15185002 13574.8 -8451.12 2097.25 644.762 6.07822 644.79 
19857 2
15201300 13117 -7603 1691.86 -737.945 492.4 887.142 
15185002 13757.1 -8338.43 2006.86 382.375 236.261 449.477 
19857.5 2
15201300 12765.7 -7207 1723.43 -706.812 796.781 1065.1 
15185002 13766.7 -8339.29 1964.86 19.2584 -1.72463 19.3355 
19858 2
15201300 12305.1 -6764.71 1724 -903.081 867.227 1252.05 
15185002 13438 -8051.71 1907 -644.538 563.866 856.372 
19858.5 2
15201300 11770 -6420.57 1717.86 -1019.32 655.51 1211.9 
15185002 13224.3 -7631.14 1852.43 -407.075 801.088 898.584 
19859 2
15201300 11114.1 -5887.86 1655.71 -1266.13 1028.41 1631.17 
15185002 13015.3 -7072.86 1800.29 -403.475 1077.77 1150.82 
19859.5 3
15205900 11877.5 -6507.75 1782.75 0 0 0 
15201300 10627.8 -5556.67 1624.83 -1011.04 688.546 1223.23 
15185002 12653 -6319.67 1778.5 -753.193 1565.88 1737.61 
19860 3
15205900 11451.3 -6149.86 1765 -1017.22 854.16 1328.28 
15201300 10301.1 -5281.71 1615.86 -661.317 556.584 864.364 
15185002 12157.3 -5891.71 1766.43 -1003.47 866.3 1325.68 
19860.5 3
15205900 10834.7 -5523 1739.5 -1218.61 1238.85 1737.75 
15201300 10002.7 -4830.67 1603.5 -589.874 891.398 1068.9 
15185002 11518 -5303.5 1729.83 -1263.41 1162.48 1716.85 
19861 3
15205900 10544.9 -5051 1743.71 -569.37 927.308 1088.16 
15201300 9732.43 -4359.43 1598.29 -530.92 925.812 1067.24 
15185002 11075.6 -4803.14 1702.86 -869.211 983.02 1312.2 
19861.5 3
15205900 10310.5 -4719.17 1758.83 -477.306 675.832 827.387 
15201300 9533.33 -3956.5 1595.67 -405.489 820.628 915.343 
15185002 10764.2 -4286.67 1682.5 -634.226 1051.89 1228.29 
19862 3
15205900 10203 -4582.29 1744.71 -221.649 282.229 358.861 
15201300 9519.14 -3915 1556.57 -29.2587 85.567 90.4311 
15185002 10670 -4054.14 1669.86 -194.158 479.431 517.253 
19862.5 3
15205900 10048.7 -4438.57 1712.29 -297.849 277.441 407.047 
15201300 9463.57 -3788 1750.71 -107.281 245.174 267.618 
15185002 10562.7 -3874.57 1655.86 -207.115 346.663 403.822 
19863 3
15205900 9731.29 -4089.43 1688 -634.857 698.286 943.741 
15201300 9089.14 -3550.14 1819.86 -748.857 475.714 887.182 
15185002 9683.14 -3214.71 1676.86 -1759.14 1319.71 2199.14 
19863.5 3
15205900 9202.57 -3667.43 1688.71 -1038.73 829.077 1329.03 
15201300 8587.29 -3183.29 1833.14 -985.967 720.741 1221.31 
15185002 8838 -2416.57 1742 -1660.4 1568.06 2283.8 
19864 3
15205900 8399 -3307.5 1690.17 -1670.63 748.292 1830.56 
15201300 8078.67 -2774.5 1830.17 -1057.42 849.866 1356.62 
15185002 8281.17 -1873.5 1755.33 -1157.66 1129.05 1617.07 
19864.5 3
15205900 7775.43 -2805.43 1771.14 -1264.85 1018.4 1623.88 
15201300 7495 -2183.29 1808.71 -1183.91 1199.22 1685.16 
15185002 7992.71 -1606.86 1762.57 -585.096 540.858 796.784 
19865 3
15205900 7151.33 -2309.5 1814.17 -1240.75 985.941 1584.78 
15201300 6728.33 -1253.83 1796.17 -1524.19 1847.82 2395.32 
15185002 7662.83 -1341.5 1764.67 -655.827 527.549 841.675 
19865.5 3
15205900 6588.14 -1878.43 1816.57 -1149.37 879.738 1447.41 
15201300 6238.14 -1069.14 1776.43 -1000.39 376.919 1069.04 
15185002 7255.29 -967.143 1751.43 -831.73 763.994 1129.36 
19866 3
15205900 6011.14 -1465.86 1796.14 -1105.36 790.367 1358.86 
15201300 5811.57 -707.571 1746.71 -817.187 692.666 1071.25 
15185002 6811.14 -466.857 1727 -850.848 958.402 1281.59 
19866.5 3
15205900 5544.67 -1131 1782 -946.199 679.223 1164.75 
15201300 5280 -253 1718.17 -1078.24 922.052 1418.72 
15185002 6355.17 74.1667 1713.67 -924.901 1097.41 1435.18 
19867 3
15205900 5203.62 -793.625 1783.25 -673.995 666.749 948.063 
15201300 4808.38 80 1694.88 -932.065 658.103 1140.98 
15185002 5723.12 554.75 1705.12 -1249.09 949.769 1569.17 
19867.5 3
15205900 4810.83 -462.167 1796.33 -756.824 638.648 990.28 
15201300 4418.5 474.333 1662.67 -751.204 759.794 1068.45 
15185002 5139.17 849.333 1725.5 -1125.16 567.598 1260.22 
19868 3
15205900 4346.5 -106.333 1820.67 -1031.85 790.741 1300 
15201300 3574.83 1072.33 1669 -1874.81 1328.89 2298.02 
15185002 4593.17 1060.5 1732.33 -1213.33 469.259 1300.92 
19868.5 3
15205900 4000.86 160.429 1849.57 -696.861 537.826 880.268 
15201300 2641 658.143 1669 -1882.73 -835.061 2059.61 
15185002 3829.57 1382.86 1742.29 -1539.51 649.914 1671.07 
19869 2
15205900 3606.57 534.143 1843.43 -764.12 724.252 1052.82 
15185002 3198.43 1502.29 1736.57 -1223.15 231.451 1244.85 
19869.5 2
15205900 3155.43 1024.14 1809.71 -862.606 936.902 1273.53 
15185002 2606.14 2090.86 1743.14 -1132.48 1125.38 1596.55 
19870 2
15205900 2659 1416.17 1736.17 -1015.19 801.685 1293.57 
15185002 2037 2441.17 1752.33 -1163.89 716.379 1366.69 
19870.5 2
15205900 1988.57 1823.29 1708.57 -1402.57 851.713 1640.92 
15185002 1571.14 2670.14 1780.71 -974.597 479.03 1085.96 
19871 2
15205900 1325 2175.14 1746.29 -1242.64 658.909 1406.53 
15185002 1056.71 2874.43 1779.14 -963.349 382.558 1036.53 
19871.5 2
15205900 781.833 2353 1851.67 -1129.24 369.765 1188.24 
15185002 520.333 3176.33 1768.5 -1115.14 627.661 1279.64 
19872 2
15205900 220.857 2494.29 1835.57 -1137.88 286.584 1173.42 
15185002 -74.8571 3406.71 1786.29 -1207.28 467.304 1294.57 
19872.5 2
15205900 -396.429 2686.57 1903.43 -1169.1 364.177 1224.51 
15185002 -603.286 3741.14 1779.71 -1000.81 633.387 1184.4 
19873 2
15205900 -919.167 3021.17 1891.83 -1031.04 659.951 1224.17 
15185002 -998 4180.5 1767.67 -778.529 866.582 1164.93 
19873.5 2
15205900 -1339.86 3681 1862.29 -836.363 1311.8 1555.73 
15185002 -1356.29 4485.14 1805 -712.298 605.652 934.977 
19874 2
15205900 -1796.33 4013.83 1820.5 -935.402 682.036 1157.65 
15185002 -1752 4814 1813.5 -810.89 673.888 1054.36 
19874.5 2
15205900 -2246.57 4311.71 1791.86 -879.371 581.799 1054.41 
15185002 -2245.14 5044.14 1790.86 -963.17 449.498 1062.89 
19875 2
15205900 -2630.5 4578.33 1766.5 -780.343 541.909 950.052 
15185002 -2609.83 5213.33 1773.5 -741.241 343.883 817.125 
19875.5 2
15205900 -3099 4687 1780.5 -990.486 229.739 1016.78 
15185002 -3074.83 5272 1764.33 -983.087 124.031 990.88 
19876 2
15205900 -3670.67 4801.17 1741.5 -1171.45 233.948 1194.58 
15185002 -3572.5 5379.33 1731.83 -1019.81 219.945 1043.26 
19876.5 2
15205900 -4335.57 4917.14 1703.71 -1259.29 219.652 1278.3 
15185002 -4148 5547.86 1715.14 -1089.96 319.174 1135.73 
19877 2
15205900 -5083.67 4936.67 1656 -1472.63 38.4327 1473.13 
15185002 -4962.67 5451.67 1559.67 -1603.67 -189.351 1614.81 
19877.5 2
15205900 -5496.83 4803.5 1617.83 -838.066 -270.115 880.521 
15185002 -5751.17 5271 1199.83 -1599.39 -366.464 1640.84 
19878 2
15205900 -5849.5 4673.83 1438.33 -709.591 -260.899 756.034 
15185002 -6004.33 5178.33 1254 -509.39 -186.452 542.441 
19878.5 2
15205900 -5979.67 4736.83 1411.83 -257.246 124.506 285.793 
15185002 -6191.83 5210.33 1331.67 -370.553 63.2411 375.911 
19879 2
15205900 -6254.5 4874.33 1426.17 -558.604 279.472 624.614 
15185002 -6242.17 5450.5 1352.5 -102.304 488.144 498.749 
19879.5 2
15205900 -6782.83 5163.5 1598.5 -1063.04 581.824 1211.85 
15185002 -6469.5 5825.67 1446.5 -457.411 754.863 882.634 
19880 2
15205900 -7189.17 5251.83 1482.33 -844.768 183.645 864.499 
15185002 -6741.33 6064.17 1527 -565.142 495.842 751.828 
19880.5 2
15205900 -7690.14 5365 1575.43 -961.567 217.21 985.794 
15185002 -7318.57 6149.43 1520.71 -1107.94 163.65 1119.96 
19881 2
15205900 -8257.33 5389 1555.33 -1084.49 45.8891 1085.46 
15185002 -7976 6131.17 1532.17 -1257.03 -34.9176 1257.52 
19881.5 2
15205900 -8800.67 5492.83 1533.17 -1131.94 216.319 1152.43 
15185002 -8560.17 6260.17 1546.33 -1217.01 268.75 1246.33 
19882 2
15205900 -9414.29 5557.29 1631.71 -1237.14 129.944 1243.94 
15185002 -9000.43 6400.86 1581.29 -887.625 283.65 931.845 
19882.5 2
15205900 -9955 5669.33 1649.67 -1064.4 220.566 1087.01 
15185002 -9557.83 6333.67 1583.67 -1097.25 -132.265 1105.2 
19883 2
15205900 -10418.7 5711 1662.83 -967.989 86.9868 971.889 
15185002 -10059.2 6446.5 1549 -1046.62 235.56 1072.81 
19883.5 2
15205900 -11021.7 5812.86 1637 -1189.44 200.902 1206.29 
15185002 -10424.1 6579.71 1574.43 -719.874 262.75 766.327 
19884 2
15205900 -11553 5964.33 1639.67 -1000.54 285.266 1040.41 
15185002 -10851.5 6790.17 1573.5 -804.816 396.332 897.111 
19884.5 2
15205900 -11996.5 6013.67 1647.67 -923.958 102.778 929.657 
15185002 -11336.5 6909.83 1525.67 -1010.42 249.306 1040.72 
19885 2
15205900 -12507.1 6217.57 1644.71 -999.301 399.031 1076.02 
15185002 -11732.6 7166.57 1514.57 -775.091 502.423 923.685 
19885.5 2
15205900 -12936.2 6373.83 1590.33 -812.545 295.951 864.764 
15185002 -12035 7609.17 1541.83 -572.781 838.249 1015.25 
19886 2
15205900 -13382.8 6543.17 1568.67 -924.776 350.587 989 
15185002 -12141.7 8011.17 1459.33 -220.842 832.298 861.099 
19886.5 2
15205900 -13918.3 6888.17 1562 -1075.3 692.771 1279.14 
15185002 -12120.8 8516.17 1405.83 41.834 1014.06 1014.92 
19887 2
15205900 -14326.2 7270.83 1573.5 -851.427 798.887 1167.54 
15185002 -12282 9006 1528.5 -336.465 1022.62 1076.55 
19887.5 2
15205900 -14672.5 7896.67 1489 -705.363 1274.61 1456.77 
15185002 -12487.3 9337.33 1493.67 -418.194 674.813 793.889 
19888 2
15205900 -14880.3 8535.33 1566.17 -432.086 1327.79 1396.32 
15185002 -12462.8 9650.67 1438.67 50.9356 651.421 653.409 
19888.5 2
15205900 -14911.7 9172.5 1538 -60.7235 1234.82 1236.31 
15185002 -12536.7 9933.33 1400.5 -143.088 547.804 566.183 
19889 2
15205900 -14819.5 9661.33 1628.67 176.227 934.672 951.14 
15185002 -12779.2 10281.7 1469.33 -463.671 666.029 811.533 
19889.5 2
15205900 -14859.3 10161.8 1630.83 -79.3493 997.012 1000.16 
15185002 -13119.3 10668.5 1455.83 -677.623 770.584 1026.14 
19890 2
15205900 -14998.3 10601.5 1605 -272.016 860.404 902.379 
15185002 -13624.7 10903 1465.5 -988.911 458.904 1090.2 
19890.5 2
15205900 -15260 10903.4 1480.8 -556.738 642.34 850.034 
15185002 -14139.2 11167.2 1454.4 -1094.75 562.128 1230.64 
19891 2
15205900 -15645 11124.7 1507.5 -747.573 429.644 862.241 
15185002 -14638 11509.5 1417.67 -968.544 664.66 1174.67 
19891.5 2
15205900 -16015.2 11323 1476.83 -706.425 378.499 801.435 
15185002 -15091.8 11814.7 1472.83 -866.094 582.379 1043.69 
19892 2
15205900 -16469.4 11527.2 1460.8 -968.515 435.394 1061.88 
15185002 -15424.4 12046 1489.6 -709.097 493.248 863.778 
19892.5 2
15205900 -17094.8 11737.3 1512.17 -1333.55 448.045 1406.8 
15185002 -15795.8 11967.7 1450.33 -791.969 -167.022 809.389 
19893 2
15205900 -17645.8 11927.5 1465 -1067.83 368.54 1129.64 
15185002 -16455 11642.7 1424.5 -1277.45 -629.845 1424.29 
19893.5 2
15205900 -18187.3 12138 1423.17 -1096.15 426.113 1176.06 
15185002 -16981.3 11449.3 1406.67 -1065.45 -391.363 1135.06 
19894 2
15205900 -18623.7 12441.3 1527.17 -912.831 634.589 1111.74 
15185002 -17481.3 11333.5 1360.5 -1046.03 -242.329 1073.73 
19894.5 2
15205900 -19067.9 12819 1505.29 -813.536 691.697 1067.84 
15185002 -18191.6 11489.9 1321.29 -1300.8 286.368 1331.95 
19895 2
15205900 -19450.4 13187.4 1619.2 -782.296 753.374 1086.08 
15185002 -18805.2 11898.6 1442.2 -1254.86 835.875 1507.77 
19895.5 2
15205900 -19876.3 13477 1530.57 -822.173 559.073 994.249 
15185002 -19282.9 12310.7 1430 -922.118 795.587 1217.89 
19896 2
15205900 -20438.7 13743.3 1603 -1075.3 509.242 1189.79 
15185002 -19897 12720.3 1451.17 -1174.27 783.21 1411.5 
19896.5 2
15205900 -20720.7 13948.7 1526 -589.958 429.568 729.78 
15185002 -20379.8 13036.3 1473.83 -1010.11 661.088 1207.21 
19897 2
15205900 -21053.5 14302 1607.67 -684.842 727.023 998.785 
15185002 -20821.3 13274.8 1465 -908.436 490.741 1032.51 
19897.5 2
15205900 -21484.7 14591.8 1487.33 -864.061 580.828 1041.14 
15185002 -21210.5 13520.3 1521.5 -779.893 491.984 922.107 
19898 2
15205900 -22074.3 15007.5 1719.17 -1176.98 829.674 1440.01 
15185002 -21658.3 13856.2 1556.33 -893.879 670.326 1117.3 
19898.5 2
15205900 -22428 15289.3 1571.5 -749.294 597.105 958.11 
15185002 -22081.8 14234.3 1675 -897.246 801.201 1202.9 
19899 2
15205900 -22828.2 15563.2 1620.33 -734.251 502.446 889.706 
15185002 -22558.3 14547.5 1663 -874.312 574.618 1046.23 
19899.5 2
15205900 -23240.2 15873.7 1769.17 -832.323 627.273 1042.23 
15185002 -22849.8 14696.8 1490.67 -588.889 301.684 661.667 
19900 1
15185002 -23147.8 14951.8 1520 -597.194 511.022 785.993 
19900.5 1
15185002 -23461 15198.3 1572.83 -609.274 479.572 775.373 
19901 1
15185002 -23729.5 15447.8 1497 -555.901 516.563 758.856 
