# Supplementary material for: Intrinsic group behaviour II: On the dependence of triad spatial dynamics on social and personal features; and on the effect of social interaction on small group dynamics
Source: PLoS One. 2019 Dec 3;14(12):e0225704. doi: 10.1371/journal.pone.0225704 (PMC6890182; doi:10.1371/journal.pone.0225704)
Supplement: S3 Data Set — (ZIP) [file pone.0225704.s003.zip › set_3_int/group_traj_triad_int/traj_3_0217_86.dat]

3 15204000 15202301 15174003 0 0 1 0 0 1 0 10 0 30 1311.71 1628.98 1133.51 
19660 1
15174003 -2783.5 3544.5 603 0 0 0 
19660.5 1
15174003 -2787.71 3447.43 644.429 -13.5073 -311.126 311.419 
19661 1
15174003 -2876.88 3099.38 658 -176.556 -689.215 711.47 
19661.5 1
15174003 -2996.71 3055 666.429 -226.968 -84.0436 242.029 
19662 1
15174003 -2991.57 2867.57 675 10.1437 -369.682 369.821 
19662.5 1
15174003 -2910.33 2679.17 675 174.331 -404.302 440.286 
19663 1
15174003 -2909.43 2741.86 675 1.84269 127.679 127.692 
19663.5 1
15174003 -2894 2766.43 675 29.8425 47.5269 56.1194 
19664 1
15174003 -2773.71 3004.43 679.571 238.19 471.287 528.059 
19664.5 1
15174003 -2599.14 3226.43 686.143 337.01 428.571 545.206 
19665 1
15174003 -2452.83 3383.5 685.667 286.32 307.38 420.074 
19665.5 1
15174003 -2412.43 3551.43 683.857 83.6538 347.678 357.6 
19666 1
15174003 -2593.86 3530.57 691.571 -355.742 -40.8964 358.085 
19666.5 1
15174003 -2922.33 3548 707.167 -692.988 36.7691 693.963 
19667 1
15174003 -3199.57 3369.86 702.286 -573.992 -368.826 682.275 
19667.5 1
15174003 -3166.29 3405.29 701.143 66.5714 70.8571 97.2239 
19668 1
15174003 -3138.14 3109.14 701.857 53.7077 -565.158 567.704 
19668.5 1
15174003 -3090.57 2883.14 700 90.2684 -428.843 438.24 
19669 1
15174003 -3038.86 2824.14 700 105.972 -120.902 160.771 
19669.5 1
15174003 -2908.67 2699 700 274.085 -263.459 380.175 
19670 1
15174003 -2878.71 2713.14 702.714 63.3243 29.9003 70.0285 
19670.5 1
15174003 -2843.14 2575.29 705 70.1606 -271.908 280.814 
19671 1
15174003 -2898.29 2692.71 705 -107.074 228.017 251.905 
19671.5 1
15174003 -2764.57 3222.29 713.857 274.567 1087.42 1121.54 
19672 1
15174003 -2759.14 3611.29 727.571 10.4799 750.965 751.038 
19672.5 1
15174003 -2797.29 3767.43 726.571 -77.684 318.01 327.361 
19673 1
15174003 -2857.57 3613.29 725.857 -120.091 -307.057 329.706 
19673.5 1
15174003 -3066.71 3063.43 726 -416.619 -1095.33 1171.89 
19674 1
15174003 -3165.29 2815.57 726 -203.24 -511.046 549.977 
19674.5 1
15174003 -3244.43 2636.14 726 -158.603 -359.576 393.001 
19675 1
15174003 -2838.86 2941.71 726 798.369 601.519 999.609 
19675.5 1
15174003 -2754.67 2629.67 726 163.16 -604.743 626.367 
19676 1
15174003 -2545.5 2637.3 726 410.131 14.9673 410.404 
19676.5 1
15174003 -2606.8 2703.7 726 -120.669 130.709 177.893 
19677 1
15174003 -2984.38 2523 726 -759.708 -363.581 842.228 
19677.5 1
15174003 -3106.43 2452 726 -244.596 -142.285 282.97 
19678 1
15174003 -3115.29 2744.57 726 -18.0758 597.085 597.358 
19678.5 1
15174003 -2839.57 2797.71 726 552.534 106.499 562.704 
19679 1
15174003 -2785 3098.71 726.429 112.056 618.07 628.146 
19679.5 1
15174003 -3022.38 3649 728.125 -456.49 1058.24 1152.5 
19680 1
15174003 -3119.29 3466.86 730.571 -189.649 -356.444 403.756 
19680.5 1
15174003 -3003 3218.5 726.167 248.474 -530.678 585.968 
19681 1
15174003 -2800.75 3077.38 725 397.348 -277.259 484.518 
19681.5 1
15174003 -2633.83 3190 725 333.833 225.25 402.719 
19682 1
15174003 -2613.43 3258.29 724.714 42.2459 141.378 147.555 
19682.5 1
15174003 -2953.29 3310 731.286 -651.067 99.0695 658.562 
19683 1
15174003 -2751.71 3660.14 736.857 413.904 718.979 829.607 
19683.5 1
15174003 -2803.57 3760.14 737 -104.34 201.207 226.652 
19684 1
15174003 -2813.43 3900.14 738 -19.2522 273.438 274.114 
19684.5 1
15174003 -2877.29 3749.14 737.714 -126.45 -299.01 324.648 
19685 1
15174003 -2911.71 3644.57 741 -68.3107 -207.483 218.439 
19685.5 1
15174003 -2795.83 3393.33 746.5 235.53 -510.647 562.347 
19686 1
15174003 -2751.29 2982.14 746 94.7822 -874.873 879.993 
19686.5 1
15174003 -2779.71 2665.71 746 -56.7437 -631.594 634.138 
19687 1
15174003 -2824.71 2520.29 746 -87.3786 -282.386 295.595 
19687.5 1
15174003 -3056.86 2364.86 746 -465.216 -311.48 559.862 
19688 1
15174003 -3710.57 2098.29 746 -1312.68 -535.284 1417.62 
19688.5 1
15174003 -3898.57 1712.29 796.286 -358.095 -735.238 817.806 
19689 1
15174003 -4002.29 1588.29 833.143 -206.602 -247.012 322.024 
19689.5 1
15174003 -4072 1530.86 852.571 -144.336 -118.9 187.003 
19690 1
15174003 -4171.71 1698.43 863.429 -200.632 337.166 392.344 
19690.5 1
15174003 -4526.57 2170 852.857 -698.538 928.29 1161.76 
19691 1
15174003 -4718.14 2433 852.714 -366.995 503.831 623.323 
19691.5 1
15174003 -4431 2275 874 588.407 -323.77 671.603 
19692 1
15174003 -3970.88 1967.12 1025.75 937.118 -627.037 1127.55 
19692.5 1
15174003 -3861.29 2028.57 1068.71 213.209 119.546 244.436 
19693 1
15174003 -3688.43 2030.57 1052.43 342.291 3.9604 342.314 
19693.5 1
15174003 -3601.86 2054.43 1065.29 173.49 47.8099 179.957 
19694 1
15174003 -3346.14 1684.86 1057.71 514.516 -743.604 904.253 
19694.5 1
15174003 -3157 1332.29 1044.14 373.8 -696.781 790.715 
19695 1
15174003 -3011.5 1069.5 1037.33 306.316 -553.233 632.373 
19695.5 1
15174003 -2968.88 886.625 1045.5 85.5924 -367.219 377.062 
19696 1
15174003 -2919 263.143 1022 94.1038 -1176.38 1180.14 
19696.5 1
15174003 -2853.5 -6.16667 1002.83 137.895 -566.967 583.496 
19697 1
15174003 -2932.57 -219.857 1000.86 -161.37 -436.103 465.001 
19697.5 1
15174003 -3131 -517.143 1008 -380.861 -570.606 686.037 
19698 1
15174003 -3286.29 -673.714 998 -319.518 -322.163 453.741 
19698.5 1
15174003 -3669.14 -358.429 987.143 -755.142 621.865 978.241 
19699 1
15174003 -3686.71 -8.57143 986 -34.6576 690.054 690.923 
19699.5 1
15174003 -3464 342.286 985.286 445.429 701.714 831.15 
19700 1
15174003 -3196.5 450 984.5 557.292 224.405 600.776 
19700.5 1
15174003 -2954.14 502.571 983.857 516.753 112.093 528.771 
19701 1
15174003 -2802.86 541 984 287.07 72.9195 296.186 
19701.5 1
15174003 -2866.29 514.571 981.571 -129.182 -53.826 139.948 
19702 1
15174003 -3265.43 469 981 -790.382 -90.2405 795.517 
19702.5 1
15174003 -3671.14 -17.2857 981 -813.055 -974.52 1269.15 
19703 1
15174003 -3784 -296.714 981 -228.456 -565.645 610.038 
19703.5 1
15174003 -3752.43 -421.286 981 61.6629 -243.304 250.996 
19704 1
15174003 -3743.14 -385.714 981 18.9892 72.7432 75.1809 
19704.5 1
15174003 -3782.29 -359.143 981 -73.3012 49.7592 88.5949 
19705 1
15174003 -3849.43 -315.571 981 -131.653 85.4342 156.944 
19705.5 1
15174003 -3828.86 -303.286 981 41.6426 24.8699 48.5037 
19706 1
15174003 -3688.43 -258.286 981 279.182 89.4632 293.166 
19706.5 1
15174003 -3683.57 7.57143 981 9.56131 523.341 523.428 
19707 1
15174003 -3575.33 177.833 981 225.967 355.453 421.198 
19707.5 1
15174003 -3426 246.625 979.625 298.667 137.583 328.833 
19708 1
15174003 -3013.83 410 976.667 798.773 316.618 859.235 
19708.5 1
15174003 -2933 457.833 976 171.257 101.342 198.995 
19709 1
15174003 -2840 344.143 972.714 190.574 -232.972 300.989 
19709.5 1
15174003 -2942.29 -13.4286 970 -192.992 -674.663 701.724 
19710 1
15174003 -3217.71 -253.286 970 -523.628 -456.002 694.352 
19710.5 1
15174003 -3447.83 -459.167 970 -498.093 -445.63 668.343 
19711 1
15174003 -3529.43 -633.429 970 -162.217 -346.445 382.542 
19711.5 1
15174003 -3640.43 -804.857 970 -216.797 -334.821 398.881 
19712 1
15174003 -3744.71 -910 970 -202.89 -204.558 288.112 
19712.5 1
15174003 -3704.33 -1091.5 970 82.7479 -371.926 381.02 
19713 1
15174003 -3732.29 -1182.14 969.143 -57.7529 -187.279 195.981 
19713.5 1
15174003 -3673.71 -1230.14 965.571 116.909 -95.8084 151.152 
19714 1
15174003 -3535.14 -1270.29 955.429 272.242 -78.8661 283.436 
19714.5 1
15174003 -3353.33 -1279.83 952 373.326 -19.605 373.84 
19715 1
15174003 -3051.29 -1213 1017 634.554 140.406 649.902 
19715.5 1
15174003 -2737 -1169.43 1154.43 609.081 84.4408 614.906 
19716 1
15174003 -2598.14 -1100.43 1258.14 271.205 134.766 302.843 
19716.5 1
15174003 -2386.57 -1007.29 1266.14 414.846 182.633 453.268 
19717 1
15174003 -2201.86 -881.286 1314.43 372.408 254.032 450.799 
19717.5 1
15174003 -2030.57 -904.429 1357.14 339.853 -45.9184 342.941 
19718 1
15174003 -2386 -1126.71 1474.43 -701.043 -438.433 826.852 
19718.5 1
15174003 -2737.14 -1396.57 1492.14 -681.831 -523.994 859.921 
19719 1
15174003 -2801.83 -1461.33 1519.67 -138.228 -138.38 195.591 
19719.5 1
15174003 -2808 -1528 1531.43 -12.8205 -138.6 139.192 
19720 1
15174003 -2820.29 -1543.86 1549.43 -23.446 -30.2617 38.2817 
19720.5 1
15174003 -2815.14 -1762.14 1618.29 9.9283 -421.401 421.518 
19721 1
15174003 -2824.86 -1904.14 1641 -19.1226 -279.528 280.181 
19721.5 1
15174003 -2794 -1459.14 1616.71 61.5911 888.224 890.356 
19722 1
15174003 -2834.71 -892.714 1579.86 -81.4286 1132.86 1135.78 
19722.5 1
15174003 -2802.71 -969.571 1572 64.9087 -155.897 168.87 
19723 1
15174003 -2974.5 -878.333 1556.83 -361.654 192.08 409.498 
19723.5 1
15174003 -3501.29 -516.571 1561 -1083.92 744.366 1314.9 
19724 1
15174003 -3604.29 -387.143 1562 -197.318 247.947 316.879 
19724.5 1
15174003 -3542.86 -230.143 1562 122.857 314 337.179 
19725 1
15174003 -3530.71 -209.286 1562 23.9033 41.0574 47.5087 
19725.5 1
15174003 -3510.29 -143.857 1562 40.5329 129.819 135.999 
19726 1
15174003 -3446.5 -18.1667 1562 133.443 262.951 294.873 
19726.5 1
15174003 -3297.71 260.714 1562 307.409 576.2 653.075 
19727 1
15174003 -3071.57 321.714 1562 432.396 116.635 447.85 
19727.5 1
15174003 -2989 354.333 1562 172.024 67.9563 184.96 
19728 1
15174003 -3108.29 123.286 1559.14 -247.995 -480.348 540.589 
19728.5 1
15174003 -3278.57 -181.571 1557 -319.485 -571.965 655.145 
19729 1
15174003 -3330.17 -535.5 1558.67 -105.512 -723.78 731.431 
19729.5 1
15174003 -3345.14 -581.143 1561.43 -30.0727 -91.6523 96.4599 
19730 1
15174003 -3279.43 -463.286 1562 127.849 229.294 262.528 
19730.5 1
15174003 -3049.33 -543.333 1562 449.405 -156.343 475.823 
19731 1
15174003 -2994 -563.286 1561.57 110.007 -39.6668 116.94 
19731.5 1
15174003 -2851.57 -767.714 1546.29 280.924 -403.212 491.425 
19732 1
15174003 -2560.86 -1232.57 1544.29 595.726 -952.576 1123.52 
19732.5 1
15174003 -2427.33 -1467.33 1554 270.291 -475.227 546.715 
19733 1
15174003 -2171.57 -1625.29 1547 532.837 -329.067 626.26 
19733.5 1
15174003 -2024.86 -1685.43 1546 289.949 -118.859 313.366 
19734 1
15174003 -1944.71 -1670.14 1546 164.564 31.3875 167.531 
19734.5 1
15174003 -1874.43 -1652.43 1546 142.857 36.0046 147.324 
19735 1
15174003 -1802.11 -1497.11 1546 133.427 286.564 316.104 
19735.5 1
15174003 -1727.89 -1328.11 1546 144.401 328.794 359.106 
19736 1
15174003 -2148.11 -933.667 1601 -882.82 828.665 1210.81 
19736.5 1
15174003 -2430.89 -809.444 1668.56 -567.827 249.442 620.201 
19737 1
15174003 -2550.43 -766.429 1676.71 -223.439 80.4035 237.465 
19737.5 1
15174003 -2623.5 -693.833 1678.17 -152.869 151.873 215.486 
19738 1
15174003 -2616.57 -687 1687.86 14.7103 14.5081 20.6611 
19738.5 1
15174003 -2380.43 -994 1683.29 474.182 -616.466 777.74 
19739 1
15174003 -2179.12 -1204.25 1680.25 388.617 -405.888 561.933 
19739.5 1
15174003 -2198 -1365.17 1680.5 -37.75 -321.833 324.04 
19740 1
15174003 -2039.29 -1337.86 1685.86 318.065 54.7285 322.739 
19740.5 1
15174003 -2056.5 -1252.33 1690.17 -34.9174 173.476 176.955 
19741 1
15174003 -2300.57 -1207.43 1691.57 -495.074 91.0847 503.383 
19741.5 1
15174003 -2377.29 -883.714 1727.43 -146.962 620.142 637.318 
19742 1
15174003 -2427.71 -736.429 1723.29 -99.4646 290.504 307.06 
19742.5 1
15174003 -2385.33 -701.5 1714.5 87.9273 72.4659 113.941 
19743 1
15174003 -2380.14 -715.429 1701 10.5712 -28.3678 30.2734 
19743.5 1
15174003 -2412.14 -798.857 1698 -60.3774 -157.412 168.594 
19744 1
15174003 -2399.67 -795.5 1697.33 24.1319 6.49351 24.9903 
19744.5 1
15174003 -2439.33 -797.5 1694.5 -84.3972 -4.25532 84.5044 
19745 1
15174003 -2462.67 -813.333 1689.33 -47.8142 -32.4454 57.7832 
19745.5 1
15174003 -2447.83 -716.333 1685 30.5842 200 202.325 
19746 1
15174003 -2473.67 -941.333 1684.67 -51.9785 -452.716 455.69 
19746.5 1
15174003 -2499.67 -1147.17 1685.17 -53.2787 -421.79 425.141 
19747 1
15174003 -2394.67 -1083 1713 205.882 125.817 241.283 
19747.5 1
15174003 -2210.33 -1190.17 1708 370.147 -215.194 428.156 
19748 1
15174003 -2148.43 -1249.43 1709 119.277 -114.185 165.122 
19748.5 1
15174003 -2147.33 -1321.83 1705.33 2.1861 -144.52 144.537 
19749 1
15174003 -2191.33 -1374.33 1704.5 -86.9565 -103.755 135.375 
19749.5 1
15174003 -2151.67 -1372.33 1701.17 85.6731 4.31965 85.782 
19750 1
15174003 -2200.86 -1067.86 1704 -94.0544 582.172 589.721 
19750.5 1
15174003 -2535.67 -1148.83 1703.5 -621.168 -150.234 639.077 
19751 1
15174003 -2672.67 -1471 1702.17 -266.019 -625.566 679.779 
19751.5 1
15174003 -2897.67 -1717.17 1698.33 -462.012 -505.476 684.807 
19752 1
15174003 -2759.33 -1871.83 1695.33 270.182 -302.083 405.281 
19752.5 1
15174003 -2362.2 -2003.8 1696 807.182 -268.225 850.58 
19753 1
15174003 -2381.33 -1926.5 1696 -41.6848 168.41 173.492 
19753.5 1
15174003 -2259.67 -1947.83 1696 246.289 -43.1849 250.046 
19754 1
15174003 -2178.5 -2010.33 1696 163.642 -126.008 206.535 
19754.5 1
15174003 -2078.57 -2025.57 1696 196.323 -29.9373 198.593 
19755 1
15174003 -1992.33 -2032.67 1696 168.763 -13.885 169.334 
19755.5 1
15174003 -2023.17 -2036.17 1696 -62.2896 -7.07071 62.6896 
19756 1
15174003 -2329.83 -1753.5 1695.83 -631.001 581.619 858.163 
19756.5 1
15174003 -2540 -1486.57 1696 -404.167 513.324 653.339 
19757 1
15174003 -2580.17 -1511.17 1696 -78.1453 -47.8507 91.6317 
19757.5 1
15174003 -2657.83 -1503.5 1696 -161.134 15.9059 161.917 
19758 1
15174003 -2737.86 -1448.86 1696 -157.527 107.565 190.748 
19758.5 1
15174003 -2711.67 -1295.17 1696 50.1733 294.426 298.671 
19759 1
15174003 -2623.17 -1115.83 1694.33 181.725 368.241 410.64 
19759.5 1
15174003 -2327.5 -808.833 1694.67 615.972 639.583 887.969 
19760 1
15174003 -2235.5 -711.667 1694.83 188.525 199.112 274.203 
19760.5 1
15174003 -2156.71 -918 1689 151.511 -396.795 424.737 
19761 1
15174003 -1992.67 -1058.33 1689.17 317.922 -271.964 418.376 
19761.5 1
15174003 -1943.33 -1030.33 1685.67 102.139 57.971 117.444 
19762 1
15174003 -1923.86 -940.857 1686.14 38.339 176.134 180.259 
19762.5 1
15174003 -2109 -972 1687.67 -368.077 -61.9142 373.248 
19763 1
15174003 -2182.67 -1067.5 1687 -152.204 -197.314 249.196 
19763.5 1
15174003 -2344.71 -1245.71 1685.43 -324.095 -356.429 481.746 
19764 1
15174003 -2605 -1550.57 1685.57 -493.901 -578.477 760.64 
19764.5 1
15174003 -2652.83 -1615.83 1686.67 -97.619 -133.188 165.131 
19765 1
15174003 -2694.29 -1588.57 1688 -88.7631 58.3767 106.239 
19765.5 1
15174003 -2768.57 -1455.71 1688 -142.857 255.495 292.721 
19766 1
15174003 -2749.86 -1241 1686.57 36.3384 416.921 418.502 
19766.5 1
15174003 -2659.43 -1087.86 1685.86 180.137 305.065 354.28 
19767 1
15174003 -2606.14 -1097.14 1689.29 104.893 -18.279 106.474 
19767.5 1
15174003 -2558.29 -1123.29 1689 95.333 -52.0774 108.63 
19768 1
15174003 -2619.67 -1162.33 1703.67 -127.346 -81.0117 150.93 
19768.5 1
15174003 -2634 -1352.14 1693.43 -30.8908 -409.072 410.237 
19769 1
15174003 -2659.71 -1677.71 1693 -51.739 -655.073 657.113 
19769.5 1
15174003 -2656.57 -1900.29 1693 6.21118 -439.864 439.908 
19770 1
15174003 -2652 -2036.86 1695.43 8.96359 -267.787 267.937 
19770.5 1
15174003 -2813.29 -2025 1698.57 -318.118 23.3869 318.976 
19771 1
15174003 -2856 -2183 1689 -87.8895 -325.103 336.774 
19771.5 1
15174003 -2785 -2504 1611 135.496 -612.595 627.401 
19772 1
15174003 -2752.29 -2587.43 1614.57 63.0333 -160.749 172.665 
19772.5 1
15174003 -2743 -2896.57 1629.14 19.265 -641.375 641.664 
19773 1
15174003 -2853.14 -3196.71 1577 -217.244 -591.998 630.6 
19773.5 1
15174003 -2917.29 -3491.29 1511.14 -126.265 -579.865 593.453 
19774 1
15174003 -3101.86 -3789.57 1443.86 -375.145 -606.272 712.951 
19774.5 1
15174003 -3295 -4122.71 1376 -380.202 -655.793 758.036 
19775 1
15174003 -3431.83 -4311 1360.83 -282.713 -389.02 480.899 
19775.5 1
15174003 -3857.62 -4707.62 1370.75 -863.675 -804.513 1180.33 
19776 1
15174003 -4224.86 -4786.14 1344.43 -683.859 -146.216 699.315 
19776.5 1
15174003 -4454.57 -4882.57 1325.14 -466.899 -195.993 506.367 
19777 1
15174003 -4747.14 -4907.86 1263.57 -605.738 -52.3514 607.996 
19777.5 1
15174003 -5002.86 -4706.14 1249.86 -513.483 405.049 654.01 
19778 1
15174003 -5272.71 -4343.86 1106.57 -525.014 704.836 878.882 
19778.5 1
15174003 -5295 -4220.83 1106.17 -47.8234 264 268.296 
19779 1
15174003 -5250.38 -4074.5 1090.5 85.325 279.796 292.517 
19779.5 1
15174003 -5157.83 -3983.33 1073.83 185.454 182.699 260.331 
19780 1
15174003 -5076.71 -3862.86 1063.43 167.601 248.918 300.084 
19780.5 1
15174003 -5133.14 -3561 1051 -112.632 602.509 612.946 
19781 1
15174003 -5241.12 -3340.88 1044 -205.68 419.286 467.017 
19781.5 1
15174003 -5179.33 -3035.5 1042.83 126.105 623.214 635.845 
19782 1
15174003 -4997.57 -2648.29 1021.14 376.319 801.686 885.616 
19782.5 1
15174003 -4948.57 -2524.86 990.143 101.449 255.546 274.946 
19783 1
15174003 -4659.29 -2432.29 984.143 592.799 189.696 622.41 
19783.5 1
15174003 -4058.57 -2415.86 978.143 1157.45 31.6543 1157.88 
19784 1
15174003 -3639.43 -2194.14 1023.43 798.367 422.313 903.183 
19784.5 1
15174003 -3571.14 -2129.43 1039.71 134.952 127.894 185.927 
19785 1
15174003 -3425 -1816.71 1073.14 297.038 635.598 701.582 
19785.5 1
15174003 -3358 -959.667 1093.17 136.735 1749.08 1754.41 
19786 1
15174003 -3089.14 -232.857 1104.71 545.349 1474.26 1571.89 
19786.5 1
15174003 -3033.14 -83.8571 1101.29 110.672 294.466 314.577 
19787 1
15174003 -3169.14 -23.8571 1097.86 -264.078 116.505 288.635 
19787.5 1
15174003 -2863.86 -34.2857 1105.86 600.956 -20.5287 601.307 
19788 1
15174003 -2558.17 -52.8333 1106.67 613.836 -37.2442 614.965 
19788.5 1
15174003 -2402.71 -71.8571 1104.43 321.183 -39.3054 323.579 
19789 1
15174003 -2314.83 -119 1104 178.62 -95.8188 202.698 
19789.5 1
15174003 -2249.57 -65.4286 1105 132.377 108.664 171.265 
19790 1
15174003 -2321.71 126.571 1105 -137.677 366.412 391.424 
19790.5 1
15174003 -2450.17 84 1104.5 -256.905 -85.1429 270.646 
19791 1
15174003 -2705.86 177.429 1103.14 -555.849 203.106 591.794 
19791.5 1
15174003 -3027.14 306.714 1096.86 -619.048 249.105 667.288 
19792 1
15174003 -3381.86 162.286 1097.43 -726.874 -295.96 784.817 
19792.5 1
15174003 -3680.57 -239.429 1099 -590.344 -793.902 989.336 
19793 1
15174003 -3805.33 -389.333 1099 -243.676 -292.783 380.919 
19793.5 1
15174003 -3822 -538.143 1099 -33.4672 -298.814 300.683 
19794 1
15174003 -3833.86 -664.143 1102.86 -22.8022 -242.308 243.378 
19794.5 1
15174003 -3752.17 -613.5 1099.33 167.399 103.776 196.956 
19795 1
15174003 -3679.88 -498 1099 143.436 229.167 270.354 
19795.5 1
15174003 -3613.2 -558.8 1099 131.769 -120.158 178.328 
19796 1
15174003 -3636.7 -521.7 1099 -47.8615 75.5601 89.443 
19796.5 1
15174003 -3756 -575.333 1099 -247.51 -111.272 271.372 
19797 1
15174003 -3727.43 -739.714 1099 55.8036 -321.057 325.87 
19797.5 1
15174003 -3765.71 -786.714 1099 -75.5142 -92.7022 119.566 
19798 1
15174003 -3738.86 -920.429 1151.57 51.3521 -255.668 260.774 
19798.5 1
15174003 -3824.57 -1096.57 1184.43 -171.772 -352.992 392.567 
19799 1
15174003 -3445.29 -1603.43 1186.29 769.342 -1028.11 1284.09 
19799.5 1
15174003 -3109.43 -1977.43 1196.71 659.837 -734.774 987.562 
19800 1
15174003 -3114.17 -2006.17 1237.33 -10.0596 -61.0151 61.8388 
19800.5 1
15174003 -3268.57 -1922.57 1193 -318.36 172.361 362.024 
19801 1
15174003 -3109.43 -1766.43 1142.43 304.288 298.552 426.292 
19801.5 1
15174003 -2822.14 -1456.71 1146.71 552.473 595.604 812.386 
19802 1
15174003 -2466.83 -1120.17 1168.67 707.788 670.414 974.894 
19802.5 1
15174003 -2195.57 -1065.29 1301.14 531.886 107.61 542.663 
19803 1
15174003 -2205.83 -1213.33 1340.83 -21.604 -311.679 312.427 
19803.5 1
15174003 -2065.71 -1119.57 1424.29 287.129 192.135 345.484 
19804 1
15174003 -1878.14 -892.857 1437.86 365.636 441.938 573.585 
19804.5 1
15174003 -1837.5 -798.167 1458.83 84.4966 196.862 214.229 
19805 1
15174003 -1831.57 -679.286 1458.86 11.9769 240.164 240.462 
19805.5 1
15174003 -1867.29 -431.286 1465 -67.769 470.588 475.443 
19806 1
15174003 -1870.29 -352.143 1454 -5.82524 153.675 153.786 
19806.5 1
15174003 -1895.5 -257.333 1420.5 -51.563 193.885 200.624 
19807 1
15174003 -1919.43 -246.286 1414.71 -49.034 22.6386 54.0077 
19807.5 1
15174003 -1992 -583.667 1458.17 -141.19 -656.383 671.397 
19808 1
15174003 -1937.14 -543.571 1423.29 110.377 80.6745 136.716 
19808.5 1
15174003 -1902.29 -488.143 1406.29 68.4816 108.897 128.64 
19809 1
15174003 -1903.33 -463.667 1411.67 -2.18254 50.9921 51.0388 
19809.5 1
15174003 -1884.43 -366.857 1353.57 38.1914 195.575 199.269 
19810 1
15174003 -1788.67 -174.667 1306.83 196.636 394.642 440.917 
19810.5 1
15174003 -1776.29 -30.4286 1266 25.5805 298.013 299.108 
19811 1
15174003 -1775.71 25.4286 1240.14 1.11826 109.309 109.315 
19811.5 1
15174003 -1863.71 -250 1277.57 -165.103 -516.752 542.486 
19812 1
15174003 -1896.17 -588.167 1351.17 -64.9048 -676.333 679.441 
19812.5 1
15174003 -1849.14 -808.429 1326.43 97.7626 -457.925 468.244 
19813 1
15174003 -1782 -827.857 1321.29 129.37 -37.4346 134.677 
19813.5 1
15174003 -1742.5 -845.167 1332.17 82.2917 -36.0615 89.8463 
19814 1
15174003 -1726.57 -935.286 1349.14 33.1845 -187.748 190.658 
19814.5 1
15174003 -1681.71 -1038.57 1341.71 86.5968 -199.393 217.386 
19815 1
15174003 -1616.71 -1167.43 1327.14 124.521 -246.853 276.481 
19815.5 1
15174003 -1620.14 -1467.14 1329 -6.88468 -601.836 601.875 
19816 1
15174003 -1728.29 -1648 1329 -206.774 -345.807 402.912 
19816.5 1
15174003 -1645.57 -1038.14 1328 167.777 1237.03 1248.36 
19817 1
15174003 -1687.43 -337.143 1446.57 -82.5585 1382.64 1385.11 
19817.5 1
15174003 -1672.43 -140.286 1569.43 31.0559 407.572 408.753 
19818 1
15174003 -1549.5 -29 1615.5 252.42 228.513 340.491 
19818.5 1
15174003 -1385 108.5 1633.25 330.986 276.66 431.384 
19819 1
15174003 -1125 179.5 1618.5 504.854 137.864 523.34 
19819.5 1
15174003 -852.143 165.857 1590.86 575.648 -28.7824 576.367 
19820 1
15174003 -578.857 210.286 1544.71 527.579 85.7694 534.505 
19820.5 1
15174003 -347.571 306.429 1527.29 468.19 194.621 507.03 
19821 1
15174003 -129.571 453.714 1487.43 427.451 288.796 515.865 
19821.5 1
15174003 162.857 579.571 1469.57 576.782 248.239 627.933 
19822 1
15174003 499.667 728.333 1467.17 663.011 292.838 724.802 
19822.5 1
15174003 722.857 823.857 1484 451.803 193.368 491.444 
19823 1
15174003 858 956.667 1459 276.366 271.594 387.481 
19823.5 2
15202301 1303 1952.5 957 0 0 0 
15174003 996.429 1210.86 1459.29 292.661 537.401 611.923 
19824 2
15202301 1422.86 2015.57 1021.43 345.41 181.762 390.314 
15174003 1206.71 1404 1495.43 402.846 370.005 546.982 
19824.5 2
15202301 1702 2096.67 1056.83 563.925 163.829 587.24 
15174003 1406.33 1671.33 1463 403.271 540.067 674.018 
19825 2
15202301 1761.14 2233 1134.86 126.104 290.689 316.864 
15174003 1546.71 1783.43 1428.57 299.32 239.009 383.037 
19825.5 2
15202301 2077 2256.43 1099.71 614.508 45.5809 616.196 
15174003 1781.43 1758 1574.29 456.643 -49.4719 459.315 
19826 2
15202301 2327.71 2158 1108.57 499.431 -196.073 536.541 
15174003 2021.14 1688.71 1566.43 477.518 -138.019 497.065 
19826.5 2
15202301 2591.43 2051.14 1111.71 512.067 -207.49 552.507 
15174003 2290.86 1554.71 1514.86 523.717 -260.194 584.791 
19827 2
15202301 2866 1947.67 1076.5 559.209 -210.746 597.602 
15174003 2652 1423.33 1545.17 735.525 -267.578 782.685 
19827.5 2
15202301 3147.29 1894.57 1024.29 578.777 -109.249 588.998 
15174003 3035.57 1280.43 1605.43 789.242 -294.043 842.237 
19828 2
15202301 3433.86 1831 1013.14 589.653 -130.805 603.987 
15174003 3144.43 1120.43 1606.57 223.986 -329.218 398.189 
19828.5 2
15202301 3740.71 1653.14 1028 590.11 -342.033 682.068 
15174003 3397 968.857 1608.86 485.714 -291.484 566.464 
19829 2
15202301 3981.14 1534 1039.57 453.639 -224.798 506.283 
15174003 3669.71 867 1619.86 514.555 -192.183 549.274 
19829.5 2
15202301 4319 1552.29 1043.86 657.31 35.5753 658.272 
15174003 3829.43 926.857 1626.43 310.728 116.454 331.833 
19830 2
15202301 4607.14 1164.86 1043.43 572.849 -770.236 959.906 
15174003 3981.43 653.429 1627.29 302.187 -543.596 621.943 
19830.5 2
15202301 4819.83 850 1057.67 459.375 -680.037 820.656 
15174003 4102.5 319.5 1653.5 261.493 -721.228 767.169 
19831 2
15202301 4917.5 591.375 1034.25 190.013 -503.161 537.844 
15174003 4445.38 68.125 1666.5 667.072 -489.056 827.14 
19831.5 2
15202301 5112.17 445.833 1023.17 396.47 -296.419 495.028 
15174003 4629 -93.3333 1681.83 373.982 -328.836 497.991 
19832 2
15202301 5356 207.714 1083.86 483.796 -472.458 676.222 
15174003 4895.29 -247.429 1686.43 528.345 -305.745 610.432 
19832.5 2
15202301 5605.33 29 1117.67 502.688 -360.311 618.482 
15174003 5106.83 -301.333 1640 426.507 -108.679 440.136 
19833 2
15202301 5780.71 -155.571 1108 353.591 -372.12 513.322 
15174003 5251.14 -466.429 1639.29 290.947 -332.853 442.087 
19833.5 2
15202301 5973.57 -254.429 1129.86 373.031 -191.213 419.183 
15174003 5525.29 -622.714 1603.71 530.257 -302.293 610.372 
19834 2
15202301 6155.86 -382.714 1128.57 356.027 -250.558 435.355 
15174003 5796.29 -852.286 1583 529.297 -448.382 693.687 
19834.5 2
15202301 6306.71 -604 1094.57 308.501 -452.527 547.68 
15174003 5935.86 -1073.57 1601 285.422 -452.527 535.02 
19835 2
15202301 6458.43 -789.429 1084.57 297.479 -363.585 469.775 
15174003 6097.43 -1320.86 1608 316.807 -484.874 579.197 
19835.5 2
15202301 6622.29 -996.714 1110.57 333.043 -421.312 537.049 
15174003 6262.71 -1574.57 1616.29 335.947 -515.679 615.455 
19836 2
15202301 6767.43 -1212.71 1139 300.503 -447.205 538.79 
15174003 6327.43 -1781.43 1609.57 133.984 -428.276 448.745 
19836.5 2
15202301 7043 -1370.43 1133.14 542.463 -310.461 625.022 
15174003 6184.57 -1951.29 1610.14 -281.215 -334.364 436.9 
19837 2
15202301 7273.86 -1490.57 1142.14 460.793 -239.806 519.458 
15174003 6163.29 -2206.43 1640.71 -42.4865 -509.267 511.036 
19837.5 2
15202301 7467.83 -1728.83 1189.5 397.492 -488.242 629.587 
15174003 6339.83 -2370.17 1637.83 361.778 -335.529 493.42 
19838 2
15202301 7576 -2057.14 1211.86 209.625 -636.259 669.901 
15174003 6586.86 -2337.43 1620.71 478.728 63.4459 482.914 
19838.5 2
15202301 7691 -2106.43 1209.14 224.609 -96.2612 244.368 
15174003 6878.71 -2275.43 1596.43 570.033 121.094 582.754 
19839 2
15202301 7725.71 -2129.29 1172 69.8477 -45.9902 83.6289 
15174003 7176.43 -2344 1564.57 599.023 -137.971 614.707 
19839.5 2
15202301 7904 -2285.43 1148.29 366.09 -320.622 486.642 
15174003 7386 -2503.43 1572.14 430.331 -327.369 540.699 
19840 3
15204000 9010 -2665 1117 0 0 0 
15202301 8186 -2472.14 1220.29 567.404 -375.683 680.504 
15174003 7664.86 -2710.86 1557 561.081 -417.361 699.287 
19840.5 3
15204000 9058.14 -2714.43 1097.14 172.555 -177.163 247.31 
15202301 8373.71 -2649 1208.71 387.839 -365.407 532.862 
15174003 7842.14 -2916.71 1568.57 366.293 -425.325 561.312 
19841 3
15204000 9250.71 -2870.43 1103 389.033 -315.152 500.667 
15202301 8498.57 -2882.43 1174 252.237 -471.573 534.794 
15174003 8019.86 -3164.57 1596.14 359.019 -500.722 616.13 
19841.5 3
15204000 9452.86 -3027 1113.86 390.992 -302.846 494.561 
15202301 8657.14 -3075.29 1166.29 306.715 -373.031 482.935 
15174003 8181 -3365 1599.43 311.688 -387.676 497.436 
19842 3
15204000 9531 -3172 1073.57 158.184 -293.522 333.433 
15202301 8731.86 -3243 1166.57 151.243 -339.503 371.667 
15174003 8331.14 -3599.57 1600.43 303.933 -474.841 563.781 
19842.5 3
15204000 9640.29 -3407.14 1071.43 213.866 -460.162 507.433 
15202301 8845.29 -3431 1229.86 221.974 -367.906 429.683 
15174003 8591.71 -3894 1617 509.925 -576.181 769.42 
19843 3
15204000 9776.14 -3620.86 1116.14 263.289 -414.175 490.777 
15202301 9009.14 -3667 1228.71 317.553 -457.364 556.796 
15174003 8705 -4077.71 1678.43 219.546 -356.035 418.284 
19843.5 3
15204000 9975.5 -3827.83 1133.67 409.358 -425.002 590.085 
15202301 9265 -3785.5 1197.33 525.374 -243.326 578.987 
15174003 8864.83 -4237.17 1665.5 328.2 -327.418 463.592 
19844 3
15204000 10170.9 -3973.57 1111.86 393.073 -293.236 490.401 
15202301 9500.71 -3915.29 1181.71 474.274 -261.138 541.414 
15174003 9058.71 -4381.43 1625.43 390.103 -290.265 486.245 
19844.5 3
15204000 10268.7 -4173.57 1084.14 196.106 -400.802 446.206 
15202301 9614.29 -4099.43 1166 227.598 -369.024 433.566 
15174003 9296.57 -4481 1589 476.668 -199.542 516.748 
19845 3
15204000 10459.3 -4338.57 1051.14 369.324 -319.767 488.52 
15202301 9814.71 -4279 1121.86 388.427 -348.007 521.521 
15174003 9494.57 -4652.14 1565.57 383.721 -331.672 507.196 
19845.5 3
15204000 10609.5 -4522.33 1047.83 314.256 -384.439 496.538 
15202301 9944.5 -4447.33 1145.33 271.518 -352.162 444.68 
15174003 9675.33 -4869.67 1551.67 378.163 -455.071 591.69 
19846 3
15204000 10709.5 -4676 1042.38 198.02 -304.29 363.049 
15202301 10084.8 -4616 1135.5 277.723 -333.993 434.375 
15174003 9891.38 -5127.12 1574.5 427.805 -509.818 665.532 
19846.5 3
15204000 10823.5 -4767.17 1060.83 217.143 -173.651 278.039 
15202301 10290.7 -4789 1139 392.222 -329.524 512.274 
15174003 10087.5 -5312.83 1618.67 373.571 -353.73 514.471 
19847 3
15204000 10993.8 -4910.67 1077.33 366.308 -308.602 478.975 
15202301 10453.2 -4928.67 1128.33 349.462 -300.358 460.803 
15174003 10228.7 -5474.17 1583 303.584 -346.953 461.021 
19847.5 3
15204000 11131.7 -5156.86 1055.71 278.547 -497.354 570.044 
15202301 10556.6 -5078.71 1117.86 208.899 -303.127 368.136 
15174003 10320.9 -5555.43 1528.14 186.243 -164.165 248.268 
19848 3
15204000 11342.4 -5240.57 1055 408.361 -162.237 439.408 
15202301 10691.6 -5262.71 1107.14 261.628 -356.589 442.273 
15174003 10458.7 -5715.43 1477.29 267.165 -310.078 409.298 
19848.5 3
15204000 11454.5 -5584.83 1013.33 227.325 -698.3 734.37 
15202301 10853.7 -5490 1075.17 328.794 -461.026 566.26 
15174003 10609.8 -5935.83 1452.67 306.53 -447.068 542.061 
19849 3
15204000 11690 -5813.14 988 477.688 -463.102 665.319 
15202301 11068.1 -5599.29 1054.43 435.043 -221.675 488.264 
15174003 10704.4 -6132.29 1465.29 191.877 -398.484 442.273 
19849.5 3
15204000 11974.3 -6009.14 968.143 553.085 -381.323 671.796 
15202301 11290.6 -5762.71 1075.43 432.74 -317.954 536.991 
15174003 10861.7 -6247.86 1470.29 306.003 -224.847 379.729 
19850 3
15204000 12323 -6178.71 972.429 681.083 -331.194 757.339 
15202301 11489 -5985.29 1077.86 387.556 -434.71 582.385 
15174003 11033.1 -6370.43 1440.71 334.821 -239.397 411.602 
19850.5 3
15204000 12614.3 -6212.17 1015.67 629.23 -72.2514 633.364 
15202301 11756.8 -6069 1101.17 578.474 -180.808 606.072 
15174003 11212.5 -6485.17 1490.33 387.38 -247.814 459.865 
19851 3
15204000 12905.9 -6212.14 1039.29 586.567 0.047906 586.567 
15202301 11760.9 -6125.86 1141.57 8.0962 -114.401 114.687 
15174003 11511.6 -6518.57 1576.43 601.753 -67.2128 605.495 
19851.5 3
15204000 13132.2 -6268.17 1061.17 455.351 -112.724 469.096 
15202301 12037.8 -6319.83 1142.33 557.296 -390.294 680.374 
15174003 11669.7 -6623.83 1608.17 318.099 -211.795 382.157 
19852 3
15204000 13340.7 -6446.43 1078.71 419.613 -358.676 552.018 
15202301 12280.6 -6549.43 1149.86 488.407 -461.962 672.272 
15174003 11807.4 -6466.57 1607.14 277.187 316.422 420.661 
19852.5 3
15204000 13571.9 -6603.14 1072 450.571 -305.486 544.367 
15202301 12614 -6562 1160.86 649.958 -24.5057 650.42 
15174003 12021.1 -6303 1590 416.597 318.853 524.614 
19853 3
15204000 13825.3 -6701.43 1062.14 480.889 -186.5 515.788 
15202301 13052.1 -6454.29 1174.86 831.391 204.391 856.146 
15174003 12279.4 -6273.86 1602 490.106 55.2995 493.216 
19853.5 3
15204000 14103.4 -6872 1039.29 547.525 -335.771 642.282 
15202301 13294.1 -6519.43 1157.71 476.378 -128.234 493.335 
15174003 12498.6 -6245.71 1625.14 431.384 55.3993 434.926 
19854 3
15204000 14393.7 -7094 1024.57 608.565 -465.409 766.131 
15202301 13488.7 -6715.29 1181.14 407.907 -410.602 578.776 
15174003 12721.1 -6384.43 1669.14 466.607 -290.806 549.809 
19854.5 3
15204000 14542.1 -7221.57 1017.29 296.265 -254.634 390.655 
15202301 13655.3 -6874.57 1165.29 332.478 -317.936 460.027 
15174003 12969.6 -6538.29 1649.86 495.865 -307.1 583.261 
19855 3
15204000 14672.8 -7365.75 1048 251.652 -277.801 374.836 
15202301 13890.2 -6999.25 1151.25 452.725 -240.228 512.513 
15174003 13213.2 -6716.25 1669.88 469.516 -342.898 581.398 
19855.5 3
15204000 14764.9 -7632.2 1032.6 184.3 -532.9 563.87 
15202301 14015.9 -7125.9 1137.4 251.3 -253.3 356.809 
15174003 13281.6 -6816.5 1652.9 136.7 -200.5 242.667 
19856 3
15204000 14857.1 -7730.89 1033.44 181.161 -193.888 265.352 
15202301 14116.6 -7266.33 1149.33 197.752 -275.9 339.451 
15174003 13419.4 -6944.78 1622.67 270.814 -252.019 369.938 
19856.5 3
15204000 14803.1 -7739.12 1052.88 -114.136 -17.4125 115.456 
15202301 14290.8 -7373 1129.88 368.276 -225.511 431.836 
15174003 13556.9 -7087.62 1655.25 290.551 -302.003 419.077 
19857 3
15204000 15173 -7971.86 1153.57 775.419 -487.908 916.149 
15202301 14510.7 -7474.71 1113.14 461.141 -213.237 508.056 
15174003 13633.4 -7158.86 1627.86 160.49 -149.334 219.22 
19857.5 3
15204000 15396.3 -8059 1285.43 449.267 -175.338 482.27 
15202301 14780 -7669.86 1096.71 541.822 -392.642 669.133 
15174003 13744 -7230.86 1630 222.478 -144.869 265.487 
19858 3
15204000 15584.9 -8531.14 1239.86 369.748 -925.77 996.877 
15202301 15265 -7962.14 1042.14 950.98 -573.109 1110.32 
15174003 13913.7 -7297.71 1617.57 332.773 -131.092 357.663 
19858.5 3
15204000 15844 -9269.29 1205.14 493.605 -1405.99 1490.12 
15202301 15634.1 -8237.71 1033.86 703.129 -524.898 877.444 
15174003 14102.7 -7330.14 1598.86 360 -61.7687 365.261 
19859 3
15204000 16255.6 -9906.43 1180.57 794.539 -1230.01 1464.31 
15202301 16247 -8578.43 1037.14 1183.12 -657.75 1353.67 
15174003 14310.4 -7650.71 1570.71 400.993 -618.864 737.42 
19859.5 3
15204000 16714.3 -10433.3 1222 953.767 -1095.44 1452.46 
15202301 16722 -8823.83 1038.33 987.526 -510.197 1111.53 
15174003 14570.3 -8006.83 1579.5 540.343 -740.372 916.581 
19860 3
15204000 17075 -10808.4 1197.71 730.094 -759.302 1053.36 
15202301 16928.6 -9134.71 1039 418.161 -629.314 755.575 
15174003 14743 -8236.43 1574.29 349.528 -464.768 581.531 
19860.5 3
15204000 17540.2 -11205 1141 919.302 -783.738 1208.04 
15202301 16965.8 -9423.67 1039 73.6401 -571.052 575.781 
15174003 14813.7 -8295.83 1556.17 139.657 -117.401 182.448 
19861 3
15204000 17961.4 -11582.3 1105 827.627 -741.229 1111.03 
15202301 17101.9 -9771.86 1039 267.237 -684.068 734.414 
15174003 14983.9 -8604.29 1589 334.362 -605.997 692.12 
19861.5 2
15204000 18473.3 -11864 1052.67 1042.58 -573.756 1190.03 
15174003 15354.3 -9190 1617.33 754.534 -1192.9 1411.5 
19862 2
15204000 18684.4 -12096.6 1073.86 435.248 -479.529 647.602 
15174003 15700 -9699 1668.43 712.715 -1049.48 1268.61 
19862.5 2
15204000 18920.4 -12405.1 1081.71 455.598 -595.698 749.95 
15174003 15800.1 -10062.9 1670 193.326 -702.427 728.545 
19863 2
15204000 19112.7 -12678.1 1114.57 384.571 -546 667.841 
15174003 15836.6 -10170 1648.14 72.8571 -214.286 226.333 
19863.5 2
15204000 19365.7 -12907.9 1100.86 497.053 -451.305 671.37 
15174003 16092.9 -10255.9 1655.57 503.508 -168.678 531.011 
19864 2
15204000 19633.7 -13131.2 1098.5 557.074 -464.261 725.168 
15174003 16366.2 -10471.2 1631.67 568.211 -447.629 723.35 
19864.5 2
15204000 19817.3 -13272.1 1077.86 372.452 -285.956 469.565 
15174003 16652.7 -10889.3 1654.43 581.232 -848.112 1028.17 
19865 2
15204000 20056.7 -13349.3 1068.67 475.906 -153.46 500.037 
15174003 16875.3 -11214.3 1654 442.583 -646.218 783.248 
19865.5 2
15204000 20342.1 -13383 1060 582.604 -68.7075 586.642 
15174003 17080.4 -11376.7 1632 418.562 -331.39 533.866 
19866 2
15204000 20578.9 -13404.6 1085.43 453.476 -41.3246 455.355 
15174003 17324.7 -11479.3 1648.57 467.98 -196.497 507.559 
19866.5 2
15204000 20933.7 -13431 1085.33 719.695 -53.6076 721.689 
15174003 17622.5 -11518.7 1634.33 604.028 -79.8802 609.287 
19867 2
15204000 21188.4 -13661.5 1089.25 503.376 -455.534 678.895 
15174003 18014 -11578.4 1653 773.715 -118.001 782.662 
19867.5 2
15204000 21501 -13684.2 1135.17 602.36 -43.6737 603.942 
15174003 18758.2 -11518.7 1642.33 1433.85 115.045 1438.46 
19868 2
15204000 21893 -13485.3 1349.67 871.111 441.852 976.764 
15174003 19014 -11551.7 1638.33 568.519 -73.3333 573.229 
19868.5 2
15204000 22050.3 -13479.7 1391.14 317.108 11.3287 317.311 
15174003 19332.7 -11689.4 1637.71 642.569 -277.746 700.027 
19869 2
15204000 22057.9 -13510.6 1442 14.6733 -59.8007 61.5746 
15174003 19584.4 -11821.3 1632.43 487.818 -255.537 550.696 
19869.5 2
15204000 21856.7 -13510.6 1455.86 -384.594 0 384.594 
15174003 19839.1 -11979.7 1620.29 487.025 -302.923 573.547 
19870 2
15204000 21917.3 -13523.2 1479.5 123.965 -25.7571 126.613 
15174003 20121.8 -12114.8 1622.67 578.099 -276.317 640.742 
19870.5 2
15204000 22009.7 -13512.3 1521.57 193.266 22.7635 194.602 
15174003 20271.1 -12423.9 1618.86 312.363 -646.493 718 
19871 2
15204000 22142.3 -13381.4 1539.14 248.261 245.051 348.832 
15174003 20449.4 -12668.4 1614.71 333.868 -457.999 566.773 
19871.5 2
15204000 22074.5 -13442.3 1529.5 -140.927 -126.621 189.455 
15174003 20584.7 -12936.3 1623.67 281.16 -556.975 623.916 
19872 2
15204000 22027.6 -13537 1516.71 -95.1898 -192.022 214.321 
15174003 20715.1 -13185.4 1629.43 264.658 -505.264 570.382 
19872.5 1
15204000 22007.3 -13512.7 1520.71 -38.4199 45.9957 59.9307 
19873 1
15204000 22042.5 -13427 1519.83 69.4562 169.062 182.773 
19873.5 1
15204000 22087.1 -13425.1 1525.57 88.7532 3.69213 88.83 
19874 1
15204000 22175.3 -13483.3 1530.17 180.718 -119.243 216.513 
19874.5 1
15204000 22203.6 -13521.4 1528 55.1525 -74.4048 92.6168 
19875 1
15204000 22295.3 -13640 1499.67 186.508 -240.999 304.739 
19875.5 1
15204000 22092.7 -13755.7 1470 -428.471 -244.538 493.342 
19876 1
15204000 21915.3 -13871.3 1456.5 -363.388 -237.022 433.855 
19876.5 1
15204000 21639.7 -13762.4 1437.29 -522.006 206.259 561.278 
19877 1
15204000 21722.8 -13900.8 1426.5 163.62 -272.45 317.806 
19877.5 1
15204000 21714 -13947.8 1411.67 -17.9175 -95.3347 97.0038 
19878 1
15204000 21725.2 -13911.3 1392.83 22.4681 73.4406 76.8007 
19878.5 1
15204000 21690.8 -13721.5 1365.17 -67.8524 375.165 381.251 
19879 1
15204000 21670.3 -13643.3 1354.5 -41.6667 158.875 164.248 
19879.5 1
15204000 21698.3 -13759.7 1392.83 56.338 -234.071 240.756 
19880 1
15204000 21704.5 -13796.3 1443.17 12.8205 -76.2301 77.3006 
19880.5 1
15204000 21585.7 -13510.6 1461.71 -227.996 548.487 593.987 
19881 1
15204000 21571.8 -13460.3 1490.83 -26.541 96.0575 99.6568 
19881.5 1
15204000 21577 -13452.7 1508.33 10.7639 15.9722 19.2607 
19882 1
15204000 21695.6 -13366.7 1495.29 239.055 173.291 295.258 
19882.5 1
15204000 21778 -13341.3 1491.17 162.261 49.9625 169.779 
19883 1
15204000 21849.7 -13561.2 1498.17 149.617 -458.942 482.715 
19883.5 1
15204000 21822.4 -13750.7 1483.57 -53.7241 -373.861 377.702 
19884 1
15204000 21845.5 -13821.2 1465.67 43.449 -132.679 139.612 
19884.5 1
15204000 21838.5 -13812.7 1454.67 -14.5833 17.7083 22.9403 
19885 1
15204000 21854.4 -13874.4 1435.57 31.1714 -120.865 124.82 
19885.5 1
15204000 21934.8 -13867.7 1425.5 152.282 12.8066 152.819 
19886 1
15204000 21988.7 -13801.5 1423.83 111.456 136.991 176.604 
19886.5 1
15204000 22048.2 -14090.7 1417.67 119.478 -580.656 592.821 
19887 1
15204000 22392.8 -14507.5 1402.67 719.555 -870.216 1129.17 
19887.5 1
15204000 22689.7 -14726.3 1389.83 604.549 -445.689 751.078 
19888 1
15204000 23047.3 -14853.3 1393.17 743.59 -264.033 789.075 
19888.5 1
15204000 23405.8 -14975.7 1415.17 694.767 -237.08 734.104 
19889 1
15204000 23717.2 -15124.3 1413.67 595.284 -284.257 659.67 
19889.5 1
15204000 23983.5 -15209.3 1414.33 530.544 -169.323 556.909 
19890 1
15204000 24247.2 -15254.8 1402.67 515.982 -89.0411 523.608 
19890.5 1
15204000 24448.4 -15266.2 1439.4 428.156 -24.1844 428.839 
19891 1
15204000 24751.8 -15300.7 1448 589.191 -66.9256 592.98 
19891.5 1
15204000 25104.2 -15351.3 1465.5 672.392 -96.6921 679.309 
19892 1
15204000 25375.8 -15455 1494.4 579.176 -221.038 619.921 
19892.5 1
15204000 25700.8 -15562.7 1504.83 693.035 -229.566 730.067 
19893 1
15204000 26115.2 -15723.3 1481 802.972 -311.37 861.228 
19893.5 1
15204000 26551 -15905.7 1470.17 882.254 -369.096 956.349 
19894 1
15204000 26966.7 -16062.7 1469.5 869.596 -328.452 929.557 
19894.5 1
15204000 27355 -16269.7 1483.14 711.233 -379.208 806.01 
19895 1
15204000 27662.6 -16459.8 1497.2 629.039 -388.723 739.456 
19895.5 1
15204000 27999.3 -16599.1 1505.86 649.972 -269.002 703.439 
19896 1
15204000 28355.8 -16852.7 1492 681.735 -484.749 836.508 
19896.5 1
15204000 28736.5 -16963.5 1475.67 796.374 -231.869 829.442 
19897 1
15204000 29103 -17131.5 1455.17 754.115 -345.679 829.568 
19897.5 1
15204000 29448 -17336.8 1433.33 691.383 -411.49 804.571 
19898 1
15204000 29776.5 -17452.8 1419.33 655.689 -231.537 695.368 
19898.5 1
15204000 30206.3 -17641 1396 910.664 -398.658 994.101 
19899 1
15204000 30613.7 -17873 1372.83 747.401 -425.688 860.127 
19899.5 1
15204000 31157.5 -18009.7 1338.33 1098.65 -276.094 1132.81 
19900 1
15204000 31593.7 -18075.2 1288.67 874.081 -131.263 883.883 
19900.5 1
15204000 31938.7 -18137.7 1269.17 671.206 -121.595 682.131 
19901 1
15204000 32234.7 -18151.7 1248.5 612.836 -28.9855 613.522 
19901.5 1
15204000 32631.2 -18184.5 1332.83 807.536 -66.8703 810.3 
19902 1
15204000 33078 -18150 1384.67 915.642 70.6967 918.367 
19902.5 1
15204000 33508 -18149.9 1397 820.611 0.272628 820.611 
19903 1
15204000 33951.5 -18138.8 1437.17 852.885 21.1996 853.148 
19903.5 1
15204000 34314.8 -18157.2 1443.17 747.599 -37.7229 748.551 
19904 1
15204000 34629.8 -18280.5 1453.33 641.548 -251.188 688.97 
19904.5 1
15204000 34879 -18447.7 1451.5 509.543 -341.854 613.595 
19905 1
15204000 35210 -18465.8 1459.67 674.134 -36.9993 675.149 
19905.5 1
15204000 35530.5 -18499.7 1458.83 641 -67.6667 644.562 
19906 1
15204000 35932.4 -18610.7 1446.71 764.123 -211.117 792.751 
19906.5 1
15204000 36331.6 -18676.6 1452.4 803.162 -132.567 814.029 
19907 1
15204000 36739.8 -18704.2 1430.83 843.457 -56.9559 845.378 
19907.5 1
15204000 37189 -18775.4 1417.57 903.756 -143.384 915.059 
19908 1
15204000 37630.5 -18886.2 1423.67 875.992 -219.718 903.127 
19908.5 1
15204000 38071.6 -19061.4 1430.86 846.586 -336.395 910.972 
19909 1
15204000 38436.4 -19189.8 1424.4 755.339 -265.779 800.734 
19909.5 1
15204000 38936.5 -19232.7 1401.33 1075.48 -92.1864 1079.43 
19910 1
15204000 39448.5 -19255.3 1385 1034.34 -45.7912 1035.36 
19910.5 1
15204000 39893.7 -19170 1376.86 833.735 159.8 848.911 
19911 1
15204000 40328.8 -19122.5 1375.33 838.38 91.5222 843.36 
19911.5 1
15204000 40699.2 -18972 1398.5 746.64 303.427 805.94 
19912 1
15204000 41140.5 -18823.8 1402.5 873.927 293.399 921.863 
19912.5 1
15204000 41537 -18662.5 1394.5 850.858 346.209 918.597 
19913 1
15204000 41868.6 -18508.1 1426 629.168 292.898 694.004 
19913.5 1
15204000 42298.5 -18376.7 1465 823.618 251.87 861.269 
19914 1
15204000 42717.8 -18422.2 1506.5 884.669 -95.9916 889.862 
19914.5 1
15204000 43045.8 -18565 1507.67 646.943 -281.723 705.622 
19915 1
15204000 43606.7 -19056.3 1508.5 1168.4 -1023.61 1553.37 
19915.5 1
15204000 44175.6 -19628.7 1505.29 1098.27 -1104.98 1557.94 
19916 1
15204000 44541.7 -20102.3 1488.57 712.34 -921.345 1164.61 
19916.5 1
15204000 44781.3 -20403.7 1472 498.168 -626.572 800.477 
19917 1
15204000 45064 -20749.8 1460.67 605.282 -741.256 956.989 
19917.5 1
15204000 45438.1 -21163.1 1466.71 718.124 -793.3 1070.06 
19918 1
15204000 45806.2 -21428.2 1502.17 695.697 -500.99 857.313 
19918.5 1
15204000 46092.1 -21695.7 1541.71 573.099 -536.168 784.804 
19919 1
15204000 46312.8 -22018.8 1541.33 449.471 -658.084 796.931 
19919.5 1
15204000 46542.7 -22364.3 1556.57 463.47 -696.477 836.591 
19920 1
15204000 46641.7 -22687.3 1591.83 197.116 -643.521 673.034 
19920.5 1
15204000 46856.6 -22959.4 1590.43 435.03 -550.8 701.877 
19921 1
15204000 47311.5 -23243.5 1590 904.431 -564.754 1066.27 
