# Supplementary material for: Intrinsic group behaviour II: On the dependence of triad spatial dynamics on social and personal features; and on the effect of social interaction on small group dynamics
Source: PLoS One. 2019 Dec 3;14(12):e0225704. doi: 10.1371/journal.pone.0225704 (PMC6890182; doi:10.1371/journal.pone.0225704)
Supplement: S3 Data Set — (ZIP) [file pone.0225704.s003.zip › set_3_int/group_traj_triad_int/traj_3_0217_85.dat]

3 15174601 15173702 15173701 0 0 1 0 2 1 0 43.3333 30 50 1685.1 1752.35 1639.6 
19657 1
15173701 6252 472 1584 0 0 0 
19657.5 2
15173702 5526 3808 1472.5 0 0 0 
15173701 6463.86 264.143 1608.86 657.941 -645.519 921.728 
19658 2
15173702 5519.43 3467.29 1464.29 -20.7301 -1074.81 1075.01 
15173701 7015.86 -322.714 1625.71 1099.6 -1169.04 1604.92 
19658.5 2
15173702 5807.57 2661.57 1517.43 582.107 -1627.71 1728.66 
15173701 7522.29 -972.143 1653.71 1023.09 -1311.98 1663.73 
19659 2
15173702 6249 1854.62 1548.38 850.537 -1554.81 1772.24 
15173701 7955.75 -1630.25 1694.12 835.191 -1268.03 1518.37 
19659.5 2
15173702 6580.29 1335.57 1561.86 642.027 -1005.92 1193.34 
15173701 8339.14 -2039 1690.71 743.009 -792.151 1086.08 
19660 2
15173702 6891.14 862.429 1576.71 634.402 -965.598 1155.36 
15173701 8775 -2457.71 1691.71 889.504 -854.519 1233.46 
19660.5 2
15173702 7258.57 407.571 1595.71 745.291 -922.631 1186.05 
15173701 9186.29 -2989 1702.71 834.251 -1077.66 1362.84 
19661 2
15173702 7663.38 -19.25 1612.75 801.591 -845.191 1164.86 
15173701 9669.88 -3370.25 1687.12 957.603 -754.95 1219.41 
19661.5 2
15173702 8015.86 -579 1619.29 667.58 -1060.13 1252.81 
15173701 10024.7 -3816.43 1670.29 672.044 -845.035 1079.69 
19662 2
15173702 8356.86 -974.429 1612 672.584 -779.938 1029.89 
15173701 10462.1 -4338.86 1613.43 862.778 -1030.43 1343.94 
19662.5 2
15173702 8670.17 -1329 1648.83 672.338 -760.883 1015.37 
15173701 10801.3 -4766.83 1597 727.877 -918.404 1171.87 
19663 2
15173702 9146.29 -1753 1656.43 969.693 -863.544 1298.47 
15173701 11071.4 -4907 1622.57 550.092 -285.472 619.754 
19663.5 2
15173702 9743.71 -2175.29 1664.29 1155.57 -816.8 1415.1 
15173701 11227.9 -5091 1647.57 302.57 -355.899 467.133 
19664 2
15173702 9852.86 -2666.71 1653.71 216.124 -973.126 996.837 
15173701 11376.7 -5096.57 1646.71 294.767 -11.0325 294.973 
19664.5 2
15173702 10075.7 -3108.29 1643.29 430.226 -852.454 954.868 
15173701 11260.7 -5086 1643.14 -223.938 20.4082 224.866 
19665 2
15173702 10238.5 -3521.67 1624.5 318.563 -808.965 869.429 
15173701 10887.3 -5265 1639.83 -730.687 -350.294 810.314 
19665.5 2
15173702 10494.1 -3947.14 1598.43 529.281 -880.903 1027.68 
15173701 10716.4 -5243.86 1638.57 -353.84 43.774 356.537 
19666 3
15174601 13474 -6390.75 1774.75 0 0 0 
15173702 10853.6 -4373.71 1559.86 704.762 -836.415 1093.75 
15173701 10643.6 -4875 1630.86 -142.857 723.249 737.223 
19666.5 3
15174601 13624.3 -6397.33 1763.17 408.514 -17.8895 408.906 
15173702 11342.8 -4811.33 1558.83 1032.2 -923.247 1384.85 
15173701 10737 -4970.67 1622.83 197.107 -201.828 282.109 
19667 3
15174601 13567.1 -6462 1734.43 -118.407 -133.885 178.733 
15173702 11606.7 -5078.71 1566.43 546.337 -553.584 777.779 
15173701 10945.6 -5438.86 1627 431.825 -969.338 1061.17 
19667.5 3
15174601 13495.7 -6578.14 1702.43 -142.857 -232.286 272.699 
15173702 11949 -5444.29 1583 684.571 -731.143 1001.6 
15173701 11375.7 -5900.86 1645.14 860.286 -924 1262.48 
19668 3
15174601 13476.9 -6658.29 1686.57 -35.9869 -152.944 157.121 
15173702 12433.1 -5959.43 1589.14 923.937 -983.097 1349.13 
15173701 11934.7 -6450.57 1660.29 1066.79 -1049.07 1496.2 
19668.5 3
15174601 13664.9 -6857.71 1681.86 356.736 -378.422 520.062 
15173702 12889.9 -6269.43 1648.14 866.631 -588.235 1047.41 
15173701 12471.4 -6737 1675.14 1018.43 -543.508 1154.39 
19669 3
15174601 14002.9 -7100.14 1676.43 692.623 -496.78 852.36 
15173702 13244.7 -6555.14 1633.29 727.166 -585.48 933.573 
15173701 12885.4 -7042.57 1677.43 848.361 -626.171 1054.42 
19669.5 3
15174601 14317.5 -7338.83 1688.33 662.406 -502.506 831.441 
15173702 13498.8 -6773.33 1641.5 534.987 -459.348 705.133 
15173701 13181.2 -7354.5 1674.83 622.607 -656.692 904.921 
19670 3
15174601 14535.3 -7580.86 1769.14 460.435 -511.678 688.342 
15173702 13788.9 -7036 1621.86 613.158 -555.321 827.251 
15173701 13501.7 -7663.14 1661 677.691 -652.522 940.771 
19670.5 3
15174601 14775.6 -7968.29 1796.71 473.936 -764.159 899.197 
15173702 13985 -7288.14 1603.57 386.87 -497.323 630.078 
15173701 13896.9 -7928.71 1618.71 779.374 -523.81 939.043 
19671 3
15174601 15120.3 -8447.43 1778.71 669.348 -930.374 1146.13 
15173702 14336 -7678.14 1571.43 681.553 -757.282 1018.82 
15173701 14318.9 -8353.29 1598.14 819.417 -824.411 1162.37 
19671.5 3
15174601 15463.1 -8956 1762.14 704.019 -1044.29 1259.44 
15173702 14723.3 -8141.43 1559.57 795.248 -951.305 1239.92 
15173701 14610 -9028.57 1650 597.829 -1386.62 1510.01 
19672 3
15174601 15909.9 -9645.29 1746 862.383 -1330.67 1585.68 
15173702 15039 -8620.43 1610.29 609.487 -924.71 1107.5 
15173701 15012.6 -9566.43 1690.71 777.165 -1038.33 1296.97 
19672.5 3
15174601 16304.9 -9924.71 1775.43 804.481 -569.101 985.426 
15173702 15408 -9155.86 1639.71 751.527 -1090.49 1324.37 
15173701 15360 -10018.1 1714.43 707.594 -919.988 1160.63 
19673 3
15174601 16577.3 -10235.7 1771.57 542.686 -619.522 823.599 
15173702 15728.1 -9629.14 1631.71 637.735 -942.8 1138.23 
15173701 15682.6 -10304.1 1709.43 642.573 -569.721 858.768 
19673.5 3
15174601 16875.1 -10599.4 1776 593.341 -724.53 936.482 
15173702 16066 -9872.86 1664.57 673.022 -485.487 829.853 
15173701 16006.6 -10475.7 1681.14 645.418 -341.776 730.326 
19674 3
15174601 17265.6 -11000.9 1775.71 805.007 -827.688 1154.6 
15173702 16488.9 -10250.7 1659.86 871.87 -779.087 1169.25 
15173701 16341.4 -10872.1 1662.29 690.427 -817.378 1069.95 
19674.5 3
15174601 17653.6 -11353.9 1759.14 777.555 -707.415 1051.2 
15173702 16864 -10687.1 1630 751.789 -874.606 1153.31 
15173701 16738.3 -11335.4 1649.43 795.305 -928.428 1222.49 
19675 3
15174601 18101.1 -11604.3 1739.43 881.046 -492.97 1009.58 
15173702 17226.9 -11061.4 1588.57 714.286 -736.783 1026.18 
15173701 17064 -11655.4 1661.86 641.17 -629.921 898.832 
19675.5 3
15174601 18596.8 -11701.8 1688.11 960.533 -188.938 978.939 
15173702 17518 -11403.6 1588.78 564.23 -663.037 870.617 
15173701 17301.8 -12001 1651.33 460.81 -669.712 812.933 
19676 3
15174601 18930.9 -11847.8 1655.2 655.142 -286.318 714.975 
15173702 17703.4 -11666.9 1611.4 363.529 -516.362 631.493 
15173701 17590.8 -12213.3 1579.2 566.71 -416.275 703.168 
19676.5 3
15174601 19166.6 -12207.5 1652 463.976 -708.071 846.545 
15173702 18005.5 -11910.8 1568 594.685 -480.118 764.306 
15173701 18090.6 -12482.5 1584.1 983.858 -529.921 1117.49 
19677 3
15174601 19407.4 -12535.9 1647.75 484.457 -660.714 819.293 
15173702 18606.6 -12182.1 1595.5 1209.51 -545.926 1327 
15173701 18600.5 -12816.5 1636 1025.96 -672.032 1226.46 
19677.5 3
15174601 20135.1 -12922 1643.29 1458.45 -773.798 1651.01 
15173702 19184.4 -12448.1 1583.14 1157.92 -533.102 1274.75 
15173701 19307.9 -13169.1 1645.14 1417.55 -706.699 1583.94 
19678 3
15174601 20647.6 -13290.6 1678.43 1045.77 -752.187 1288.19 
15173702 19683.3 -12646 1612.86 1018.08 -403.79 1095.23 
15173701 19822.3 -13399.1 1626 1049.85 -469.388 1150.01 
19678.5 3
15174601 21031.4 -13673 1705.71 769.253 -766.39 1085.87 
15173702 20051.9 -12668.6 1589.71 738.62 -45.2333 740.004 
15173701 20187.4 -13817.3 1599.86 731.749 -837.962 1112.49 
19679 3
15174601 21379 -14096.6 1699.71 713.699 -869.757 1125.1 
15173702 20366.3 -12896.1 1653.29 645.644 -467.292 797.006 
15173701 20537.7 -14322.6 1587.29 719.273 -1037.55 1262.48 
19679.5 3
15174601 22261.9 -14429.8 1686.25 1697.84 -640.728 1814.71 
15173702 20663.5 -13360.6 1645.75 571.566 -893.235 1060.45 
15173701 20898.5 -14696.6 1602.88 693.819 -719.334 999.413 
19680 3
15174601 22573.4 -14510.4 1668.43 609.694 -157.884 629.805 
15173702 21042.3 -13811.1 1600.86 741.264 -881.64 1151.85 
15173701 21082.3 -14683.1 1604.29 359.659 26.3838 360.625 
19680.5 3
15174601 22588.5 -14476.5 1709.83 32.2039 72.4969 79.3278 
15173702 21622.8 -14277 1587.83 1240.49 -995.421 1590.49 
15173701 21262.5 -14571.3 1604.67 385.073 238.909 453.166 
19681 3
15174601 22620 -14413.2 1726.75 61.8861 124.263 138.821 
15173702 22333.1 -14981 1578.88 1395.46 -1383.1 1964.76 
15173701 21742.9 -15007.6 1596.88 943.762 -857.155 1274.91 
19681.5 3
15174601 22630.7 -14337.3 1709.67 21.3333 151.833 153.325 
15173702 23368.2 -15877.8 1608.67 2070.08 -1793.67 2739.07 
15173701 22362 -15227.8 1564.67 1238.25 -440.417 1314.24 
19682 3
15174601 22602.4 -14345.4 1708.14 -58.464 -16.7603 60.8189 
15173702 24255.4 -15857.3 1617.29 1836.98 42.5417 1837.47 
15173701 22936.4 -15341.3 1565.43 1189.29 -234.891 1212.27 
19682.5 3
15174601 22571.6 -14515.6 1676.14 -59.1133 -325.944 331.261 
15173702 24902.7 -15292.3 1688 1240.01 1082.38 1645.95 
15173701 23493.7 -15366.4 1548 1067.6 -48.1664 1068.68 
19683 3
15174601 22476.9 -14396.3 1656.86 -194.485 244.94 312.762 
15173702 25394.9 -15239 1680.14 1010.56 109.416 1016.47 
15173701 23958.6 -15444.3 1569.57 954.532 -159.871 967.828 
19683.5 3
15174601 22435.3 -14241.6 1717.86 -83.6447 311.296 322.338 
15173702 25821.3 -15690.4 1654.14 858.005 -908.307 1249.48 
15173701 24375.1 -15410.9 1582.71 838.172 67.2607 840.866 
19684 3
15174601 22383.3 -14245.1 1717 -101.562 -6.97545 101.802 
15173702 26240.9 -15893.7 1635.86 819.475 -397.042 910.595 
15173701 24902.7 -15386.1 1572.86 1030.41 48.2701 1031.54 
19684.5 3
15174601 22453.1 -14294.3 1723.14 138.331 -97.3126 169.131 
15173702 26790.3 -16102.4 1641.43 1087.98 -413.296 1163.83 
15173701 25582.4 -15439.9 1571.71 1345.97 -106.365 1350.17 
19685 3
15174601 22526.9 -14671.7 1712.29 146.259 -748.866 763.015 
15173702 27309.9 -16633.7 1686.86 1030.9 -1054.14 1474.43 
15173701 26097 -15537.3 1522.57 1020.98 -193.311 1039.11 
19685.5 3
15174601 22923.8 -14917.7 1727 806.862 -499.903 949.173 
15173702 27972 -16784.7 1725.17 1345.82 -306.814 1380.35 
15173701 26746.7 -15704.7 1535 1320.46 -340.205 1363.58 
19686 3
15174601 23326.9 -14996.9 1750.14 857.497 -168.49 873.894 
15173702 28548.3 -16807.4 1697.86 1226.14 -48.4296 1227.1 
15173701 27450.4 -15855 1572.86 1497.37 -319.858 1531.15 
19686.5 3
15174601 23686.4 -15052.3 1807.43 717.707 -110.636 726.185 
15173702 29179.7 -16811.6 1708.14 1260.34 -8.26918 1260.36 
15173701 27968.7 -15956.6 1604 1034.5 -202.737 1054.18 
19687 3
15174601 24137 -15144.9 1826.29 874.896 -179.75 893.17 
15173702 29820.4 -16881.3 1657.57 1244.11 -135.368 1251.45 
15173701 28511.6 -16060.3 1619.14 1054.09 -201.387 1073.16 
19687.5 3
15174601 24394.7 -15517.4 1809.86 516.461 -746.636 907.854 
15173702 30481.3 -17059.6 1618.29 1324.36 -357.286 1371.71 
15173701 29157 -16223 1648.43 1293.44 -326.081 1333.91 
19688 3
15174601 24219.1 -16109.3 1750.29 -352.553 -1188.47 1239.66 
15173702 31071.6 -17275 1572.71 1185.31 -432.587 1261.78 
15173701 29750 -16293.7 1637.29 1190.76 -141.997 1199.2 
19688.5 3
15174601 24098.1 -16665 1759 -230.476 -1058.5 1083.3 
15173702 31789.9 -17602.4 1696.86 1368.16 -623.673 1503.61 
15173701 30238.3 -16416.7 1611.43 930.068 -234.286 959.123 
19689 3
15174601 24084.3 -17261.3 1674.86 -27.6039 -1187.82 1188.14 
15173702 32416.9 -17684 1599.14 1249 -162.493 1259.53 
15173701 30811 -16533 1607.43 1140.87 -231.645 1164.14 
19689.5 3
15174601 24059.6 -17882.4 1673.57 -51.1683 -1286.01 1287.03 
15173702 33117.1 -17714.7 1578.86 1449.87 -63.5907 1451.26 
15173701 31470.1 -16737.9 1564 1364.69 -424.135 1429.08 
19690 3
15174601 24072.7 -18419.3 1651 26.4444 -1080.2 1080.52 
15173702 33745.9 -17756.4 1608.43 1265.02 -83.9322 1267.8 
15173701 32195.9 -16941.3 1505.43 1460.19 -409.313 1516.47 
19690.5 3
15174601 24086.6 -19119.3 1609.57 27.2778 -1377.95 1378.22 
15173702 34230 -17832.7 1625.29 953.037 -150.169 964.796 
15173701 32996.6 -17204 1490.57 1576.21 -517.154 1658.88 
19691 3
15174601 24096.7 -19644.1 1569.57 19.4308 -1005.47 1005.66 
15173702 34633.9 -17985.3 1631.43 773.673 -292.282 827.042 
15173701 33706.6 -17432.6 1516.57 1360.15 -437.876 1428.9 
19691.5 3
15174601 24220.2 -20006.5 1550.5 252.976 -742.535 784.446 
15173702 35018 -18107.8 1645.67 787.178 -251.122 826.264 
15173701 34351.3 -17526 1538 1321.23 -191.452 1335.03 
19692 3
15174601 24211.1 -20310.4 1533.12 -18.4148 -618.89 619.164 
15173702 35551.4 -18184.1 1670.25 1086.3 -155.38 1097.36 
15173701 34813.9 -17616.1 1600.12 942.04 -183.554 959.756 
19692.5 3
15174601 24271 -20595 1532.43 116.488 -553.745 565.865 
15173702 35975.7 -18290.9 1637.29 825.563 -207.65 851.277 
15173701 35393.1 -17730 1592.43 1126.98 -221.547 1148.55 
19693 3
15174601 24342.3 -20455.9 1519.29 141.16 275.53 309.585 
15173702 36548.9 -18497 1627.57 1134.94 -408.204 1206.11 
15173701 35983.9 -17896.1 1541.57 1169.73 -328.996 1215.12 
19693.5 3
15174601 24583.4 -20493 1522 483.252 -74.4346 488.951 
15173702 37072.6 -18638.9 1627.57 1049.53 -284.283 1087.35 
15173701 36646.4 -18067.1 1555.14 1327.8 -342.685 1371.31 
19694 3
15174601 24183.4 -20603.1 1519.57 -804.829 -221.615 834.783 
15173702 37516.3 -18878 1646.14 892.785 -481.173 1014.2 
15173701 37282.9 -18278.7 1510 1280.54 -425.697 1349.44 
19694.5 3
15174601 24241.6 -20697 1519.29 114.907 -185.488 218.196 
15173702 38041.1 -19004.7 1643.71 1037.27 -250.423 1067.07 
15173701 37936.6 -18418.1 1546.29 1291.93 -275.551 1320.98 
19695 2
15173702 38602.5 -19000.3 1616.67 1181.8 9.22306 1181.84 
15173701 38325.8 -18511.8 1553.17 819.499 -197.243 842.902 
19695.5 2
15173702 39200.9 -19059.8 1595.88 1201.56 -119.311 1207.47 
15173701 38756.8 -18574.9 1541.5 865.295 -126.59 874.505 
19696 2
15173702 39827.1 -19098.3 1574.29 1181.64 -72.7089 1183.87 
15173701 39422.6 -18660.9 1523 1256.27 -162.23 1266.7 
19696.5 2
15173702 40364.8 -18988.2 1581.5 1131.98 231.83 1155.48 
15173701 39843.8 -18628.2 1511.83 886.867 68.8221 889.534 
19697 2
15173702 40905.9 -18716.4 1572.29 1104.13 554.568 1235.58 
15173701 40254.4 -18474.3 1524.43 837.949 314.043 894.864 
19697.5 2
15173702 41421 -18484.1 1589.14 988.758 445.846 1084.63 
15173701 40655.7 -18371 1526 770.222 198.245 795.326 
19698 2
15173702 41773 -18304.9 1626.71 724.28 368.901 812.815 
15173701 40968 -18240.9 1545.71 642.563 267.784 696.129 
19698.5 2
15173702 42065.7 -18191.1 1655.57 577.346 224.289 619.381 
15173701 41333.7 -18067.9 1583.43 721.33 341.223 797.966 
19699 2
15173702 42181 -18274.3 1659 227.388 -163.99 280.353 
15173701 41660.4 -17953.4 1597.57 644.407 225.697 682.788 
19699.5 2
15173702 42768.9 -18286.7 1657.71 1175.71 -24.8571 1175.98 
15173701 42133.9 -17456.1 1670.71 946.857 994.571 1373.21 
19700 2
15173702 43111.8 -18212.5 1658 714.534 154.613 731.07 
15173701 42192 -17354.2 1761 121.131 212.45 244.556 
19700.5 2
15173702 43176.1 -18108.1 1656.29 137.121 222.51 261.367 
15173701 41918.1 -17051.7 1768 -583.917 644.888 869.965 
19701 2
15173702 43147.4 -18098.6 1652.29 -54.4863 18.1621 57.4336 
15173701 41548.6 -16790.1 1768 -701.274 496.34 859.15 
19701.5 2
15173702 42834.3 -18338 1644.29 -637.765 -487.635 802.828 
15173701 41435.9 -16669.9 1768 -229.561 244.981 335.729 
19702 2
15173702 42741.7 -18363.6 1640.57 -183.31 -50.6365 190.175 
15173701 41440.3 -16603.3 1768 8.76945 131.825 132.116 
19702.5 2
15173702 42632 -18296.4 1632 -219.868 134.555 257.773 
15173701 41389.6 -16578.3 1768 -101.632 50.1002 113.31 
19703 2
15173702 42615.4 -18148.6 1621.86 -33.5454 299.306 301.18 
15173701 41397.3 -16568.4 1768 15.616 19.9537 25.3379 
19703.5 2
15173702 42612 -17973.6 1615.43 -6.69643 341.797 341.862 
15173701 41393.6 -16667.6 1768 -7.25446 -193.638 193.774 
19704 2
15173702 42668.6 -17880 1605.43 115.688 191.353 223.606 
15173701 41123.4 -16643.1 1768 -552.439 49.9562 554.694 
19704.5 2
15173702 42694.1 -17778.6 1590.86 47.8866 189.941 195.885 
15173701 40845.4 -16636.9 1768 -520.599 11.771 520.732 
19705 2
15173702 42545 -17654.6 1605.57 -292.437 243.137 380.309 
15173701 40806.7 -16711.7 1768 -75.9104 -146.779 165.246 
19705.5 2
15173702 42387 -17442.9 1615.71 -319.838 428.571 534.761 
15173701 40394.6 -16769.1 1768 -834.297 -116.252 842.358 
19706 2
15173702 42209.9 -17262.4 1627.86 -352.173 358.705 502.688 
15173701 40222.4 -16741.1 1768 -342.232 55.666 346.73 
19706.5 2
15173702 42164.4 -17260.3 1580.43 -89.4263 4.21822 89.5258 
15173701 40292.6 -16768.4 1768 138.076 -53.712 148.156 
19707 2
15173702 42104.5 -17211.3 1536.17 -125.112 102.197 161.546 
15173701 40333.3 -16794.2 1768 85.0979 -53.733 100.642 
19707.5 2
15173702 42097.6 -17196 1515.5 -13.75 30.6667 33.6081 
15173701 40347.6 -16770.2 1768 28.5833 47.8333 55.7228 
19708 2
15173702 42123.5 -17104.2 1483.17 50.1453 177.972 184.901 
15173701 40186.5 -16767.8 1768 -312.258 4.68346 312.293 
19708.5 2
15173702 42090.8 -17133.8 1503.33 -69.209 -62.8531 93.4901 
15173701 40158.7 -16777.3 1766.67 -58.9689 -20.1271 62.3092 
19709 2
15173702 42012.9 -16929 1525.71 -159.787 419.74 449.126 
15173701 40348.6 -16589.6 1764.14 389.149 384.758 547.244 
19709.5 2
15173702 41882.1 -16706.4 1533.86 -246.631 419.946 487.013 
15173701 40770.6 -16474.9 1765 796.226 216.442 825.12 
19710 2
15173702 41740.3 -16665.1 1536.86 -269.69 78.49 280.88 
15173701 40733.4 -16465.3 1765 -70.6138 18.1966 72.9207 
19710.5 2
15173702 41543.2 -16984.3 1523.67 -426.665 -690.888 812.016 
15173701 40614.5 -16531.2 1765 -257.421 -142.599 294.279 
19711 2
15173702 41600 -16856.9 1517 112.989 253.432 277.478 
15173701 40273.4 -16648.1 1765 -678.074 -232.557 716.846 
19711.5 2
15173702 41486.4 -16759.3 1517 -221.819 190.569 292.439 
15173701 40288.3 -16688.4 1763.43 29.0179 -78.683 83.8633 
19712 2
15173702 41407.1 -16834.4 1517 -154.252 -146.192 212.523 
15173701 40223 -16721.9 1762.86 -127.015 -65.0361 142.697 
19712.5 2
15173702 41365 -16938 1517 -86.3583 -212.237 229.133 
15173701 40108.7 -16710.2 1763.5 -234.29 23.9559 235.511 
19713 2
15173702 41348.9 -16861.1 1517 -33.353 158.796 162.261 
15173701 40244.7 -16728.3 1764 281.09 -37.436 283.572 
19713.5 2
15173702 41319.9 -16729.6 1517 -57.8842 262.618 268.921 
15173701 40240.4 -16791.1 1764 -8.55432 -125.463 125.755 
19714 2
15173702 40811.1 -16593.3 1517 -999.439 267.752 1034.68 
15173701 40288.3 -16909.1 1764 94.0219 -231.827 250.168 
19714.5 2
15173702 40643 -16519.3 1517 -345.263 151.853 377.181 
15173701 40228.3 -16863.7 1764 -123.106 93.3803 154.515 
19715 2
15173702 40546.7 -16604.1 1517 -202.281 -178.171 269.56 
15173701 40004 -16868.1 1764 -471.289 -9.40376 471.382 
19715.5 2
15173702 40392.6 -16723.4 1517 -298.726 -231.174 377.729 
15173701 39659 -16793.4 1764 -668.605 144.795 684.104 
19716 2
15173702 40478.6 -16762.1 1517 167.969 -75.6138 184.204 
15173701 39461.6 -17058.3 1760.43 -385.603 -517.299 645.204 
19716.5 2
15173702 40445.4 -16811.1 1505.29 -64.986 -96.0784 115.992 
15173701 39387.6 -17239.7 1747.29 -145.098 -355.742 384.195 
19717 2
15173702 40294.4 -16865 1504.86 -304.435 -108.583 323.22 
15173701 39347.4 -17245.7 1720.57 -80.9332 -12.0968 81.8322 
19717.5 2
15173702 40225.9 -16894.4 1505.43 -136.054 -58.39 148.055 
15173701 39307.4 -17234.4 1705.43 -79.3651 22.3923 82.4635 
19718 2
15173702 40261.3 -16914.1 1505.29 69.8788 -38.8842 79.9689 
15173701 39216.3 -17007.3 1696 -179.769 448.014 482.735 
19718.5 2
15173702 40263.6 -17039.1 1506 4.43828 -242.718 242.759 
15173701 39237.9 -16935.7 1693.29 41.8863 138.974 145.149 
19719 2
15173702 39773.8 -16774.7 1494.33 -1046.45 565.12 1189.29 
15173701 39225.2 -17001.5 1694.17 -27.1164 -140.568 143.159 
19719.5 2
15173702 39389 -16458.6 1489 -800.069 657.163 1035.36 
15173701 39206.7 -17120 1681.57 -38.3625 -246.362 249.331 
19720 2
15173702 39116.4 -16436 1488.71 -520.174 43.0752 521.955 
15173701 39196.6 -17116.1 1679.29 -19.3566 7.36096 20.709 
19720.5 2
15173702 39086.7 -16681.6 1479.14 -57.3635 -474.076 477.534 
15173701 39073.7 -17224.6 1679.57 -237.176 -209.322 316.335 
19721 2
15173702 39031.7 -16830.1 1486.57 -108.268 -292.463 311.86 
15173701 38954.1 -17366.3 1691.43 -235.377 -278.965 364.998 
19721.5 2
15173702 39024.6 -16978.7 1552.57 -14.2572 -296.55 296.892 
15173701 38931.7 -17479.4 1685.57 -44.7676 -225.834 230.228 
19722 2
15173702 38923 -17005.1 1560.57 -203.143 -52.8571 209.907 
15173701 38984.3 -17521.3 1680.29 105.143 -83.7143 134.399 
19722.5 2
15173702 38811 -17046.4 1556 -227.181 -83.7438 242.124 
15173701 39064.9 -17498.3 1681.86 163.431 46.6531 169.959 
19723 2
15173702 38768.7 -17081.3 1636.5 -89.1228 -73.4837 115.511 
15173701 39156.3 -17431.8 1682.5 192.581 139.9 238.033 
19723.5 2
15173702 38706.9 -17017.9 1618.43 -127.18 130.609 182.301 
15173701 39134.4 -17346.6 1679.29 -45.0715 175.436 181.133 
19724 2
15173702 38666.1 -16914.6 1608.29 -77.9967 197.865 212.683 
15173701 39051.7 -17270 1671.43 -158.456 146.689 215.931 
19724.5 2
15173702 38673.1 -16816.3 1581.29 14 196.571 197.069 
15173701 38920 -17296.1 1662.71 -263.429 -52.2857 268.567 
19725 2
15173702 38708.6 -16745.3 1550.29 69.7413 139.764 156.198 
15173701 38853.4 -17325.9 1660.71 -131.046 -58.4927 143.508 
19725.5 2
15173702 38738.1 -16696.9 1522 58.6735 96.0884 112.586 
15173701 38817.6 -17239.6 1655.71 -71.1451 171.202 185.396 
19726 2
15173702 38719.7 -16778.2 1501.5 -38.6531 -170.104 174.44 
15173701 38778.5 -17273.7 1646.33 -81.7394 -71.329 108.486 
19726.5 2
15173702 38715.9 -16778.1 1477.57 -7.87092 0.049193 7.87107 
15173701 38853.4 -17215.4 1638.71 154.811 120.327 196.074 
19727 2
15173702 38907.1 -16717.4 1450.57 365.747 116.088 383.728 
15173701 39033.6 -17204.7 1637 344.441 20.4862 345.05 
19727.5 2
15173702 39019.3 -16713.5 1420 233.73 8.18452 233.873 
15173701 39041.3 -17221.3 1641.33 16.1706 -34.623 38.2131 
19728 2
15173702 38975.4 -16862.4 1401.43 -91.2781 -309.623 322.797 
15173701 38892.9 -17357.7 1638.43 -308.682 -283.536 419.139 
19728.5 2
15173702 39031.9 -17002.4 1468.86 105.87 -262.664 283.198 
15173701 38822.1 -17412.1 1634.71 -132.672 -102.117 167.421 
19729 2
15173702 39164.3 -17205.5 1582.83 270.912 -415.279 495.833 
15173701 38622.3 -17244.3 1635 -408.608 343.169 533.597 
19729.5 2
15173702 39040.7 -17303.3 1595.86 -248.231 -196.357 316.504 
15173701 38630 -16946.6 1626.71 15.3949 597.915 598.114 
19730 2
15173702 38939 -17377.3 1606.14 -197.888 -143.969 244.717 
15173701 39020.7 -16873.9 1593.71 760.145 141.467 773.196 
19730.5 2
15173702 38841.8 -17338.7 1610.33 -189.779 75.4278 204.219 
15173701 39183.8 -16941.2 1593.67 318.592 -131.464 344.65 
19731 2
15173702 38841.3 -17352 1625 -1.08871 -26.5076 26.53 
15173701 39127 -16935.7 1607.57 -112.989 10.8397 113.508 
19731.5 2
15173702 38760.1 -17154.4 1629.86 -160.045 389.687 421.273 
15173701 39264.6 -17027.9 1627.43 271.344 -181.741 326.585 
19732 2
15173702 38835.1 -16956.6 1618.14 153.689 405.445 433.596 
15173701 39331.9 -17149.1 1633.14 137.881 -248.536 284.221 
19732.5 2
15173702 38852.7 -16802.7 1594.83 35.4733 311.548 313.561 
15173701 39338.5 -17190.2 1634 13.4471 -83.0441 84.1258 
19733 2
15173702 38882.7 -16779.7 1574.14 62.5992 47.8175 78.7729 
15173701 39295 -17244 1632.29 -90.625 -112.153 144.191 
19733.5 2
15173702 38876.1 -16708.3 1537.86 -12.987 141.163 141.759 
15173701 39270.6 -17337.6 1627.86 -48.2778 -184.924 191.122 
19734 2
15173702 38903.3 -16642 1509.29 55.7348 136.11 147.08 
15173701 39149.4 -17265.1 1634.86 -248.753 148.724 289.822 
19734.5 2
15173702 39025.6 -16606.3 1487.86 248.548 72.59 258.931 
15173701 38939.6 -17144.1 1650.86 -426.539 245.935 492.361 
19735 2
15173702 38922.8 -16602.8 1463.78 -189.656 6.47221 189.767 
15173701 38833.8 -17149.1 1656.44 -195.191 -9.16652 195.406 
19735.5 2
15173702 38938.3 -16593.2 1448.22 30.2637 18.5906 35.5176 
15173701 38817.8 -17125.8 1652.33 -31.1284 45.3956 55.043 
19736 2
15173702 38858.4 -16702.3 1425.44 -167.834 -229.225 284.099 
15173701 38819.9 -17157.6 1659.22 4.43511 -66.76 66.9072 
19736.5 2
15173702 39084 -16883.2 1502.67 452.923 -363.231 580.582 
15173701 38748.6 -17147.4 1674.44 -143.24 20.3034 144.671 
19737 2
15173702 39230 -17211.1 1646.57 272.897 -612.936 670.942 
15173701 38756.3 -16990 1688.29 14.4489 294.289 294.643 
19737.5 2
15173702 39279.3 -17361.5 1658.33 103.208 -314.555 331.054 
15173701 38999 -16874.2 1649.17 507.77 242.329 562.632 
19738 2
15173702 39274 -17312.7 1668.57 -11.3234 103.579 104.196 
15173701 39056 -16816.4 1545 121.019 122.586 172.259 
19738.5 2
15173702 39281.9 -17128.4 1667 15.7774 370.052 370.388 
15173701 39043.3 -16705.7 1481 -25.5307 222.318 223.779 
19739 2
15173702 39134 -17128.1 1655.25 -285.438 0.586045 285.439 
15173701 39001.4 -16631.2 1437.12 -80.9087 143.753 164.958 
19739.5 2
15173702 38971.2 -17213.2 1642.83 -325.667 -170.083 367.406 
15173701 39332.3 -16600.5 1414 661.917 61.5 664.768 
19740 2
15173702 38892.1 -17225.1 1635 -158.364 -24.0004 160.173 
15173701 39887.3 -16681.9 1378 1112.13 -163.04 1124.02 
19740.5 2
15173702 38833.5 -17242.7 1632.83 -118.951 -35.5453 124.148 
15173701 40063.2 -16659.2 1369 356.756 46.0253 359.713 
19741 2
15173702 38995 -17206.4 1631.86 327.586 73.5053 335.732 
15173701 40206.6 -16628.6 1366 290.882 62.0593 297.428 
19741.5 2
15173702 39251.6 -17135.7 1628.71 491.516 135.468 509.843 
15173701 40338.7 -16652.7 1352 253.147 -46.2507 257.338 
19742 2
15173702 39302.9 -17128 1630.29 101.155 15.2156 102.293 
15173701 40438.1 -16602.1 1337 196.112 99.7464 220.021 
19742.5 2
15173702 39153.3 -17108.2 1629.5 -310.215 41.148 312.932 
15173701 40550.2 -16607.8 1331.67 232.415 -11.806 232.714 
19743 2
15173702 39160.1 -16964.1 1626.14 13.8687 293.328 293.655 
15173701 40687.4 -16669.4 1331 279.556 -125.449 306.413 
19743.5 2
15173702 39287.6 -16961.7 1624.14 240.431 4.58221 240.475 
15173701 40702.6 -16682.3 1331 28.5714 -24.2588 37.4808 
19744 2
15173702 39392.3 -16958.2 1622.33 202.634 6.86193 202.75 
15173701 40280.5 -16744 1321 -816.386 -119.37 825.067 
19744.5 2
15173702 39484.5 -16832.3 1618.17 196.099 267.73 331.865 
15173701 40119 -16754.8 1314 -343.617 -23.0496 344.389 
19745 2
15173702 39244.8 -16856.7 1627.17 -491.12 -49.8634 493.645 
15173701 39929.7 -16679.5 1310.33 -387.978 154.372 417.562 
19745.5 2
15173702 39055.3 -16753.7 1635.83 -390.722 212.371 444.708 
15173701 39632 -16653.2 1292.33 -613.746 54.2955 616.143 
19746 2
15173702 38899.2 -16699.8 1600.5 -314.219 108.317 332.364 
15173701 39580.7 -16685 1272.33 -103.286 -64.051 121.534 
19746.5 2
15173702 38926 -16748.2 1502.67 54.9863 -99.0437 113.284 
15173701 39287.7 -17041.2 1336 -600.41 -729.85 945.078 
19747 2
15173702 39031.2 -16791.3 1457.17 206.209 -84.6405 222.904 
15173701 39018 -17303.7 1618.83 -528.758 -514.706 737.907 
19747.5 2
15173702 39121 -16932.7 1493 180.388 -283.802 336.279 
15173701 38882.2 -17374.7 1655.67 -272.758 -142.57 307.771 
19748 2
15173702 39030.1 -16872.3 1383.14 -175.062 116.341 210.195 
15173701 38910.3 -17342 1650.29 54.1793 62.9416 83.0484 
19748.5 2
15173702 39056.5 -16841.3 1378.83 52.6091 61.7812 81.1457 
15173701 38859.2 -17297.5 1649 -102.034 88.8224 135.279 
19749 2
15173702 39379.3 -16826.8 1392.83 638.011 28.6561 638.654 
15173701 38910.3 -17280.7 1657.83 101.12 33.2675 106.452 
19749.5 2
15173702 39980.8 -16665 1368.5 1299.14 349.532 1345.34 
15173701 38861.7 -17171.8 1672.17 -105.112 235.061 257.492 
19750 2
15173702 40572.6 -16581.7 1369.57 1131.43 159.246 1142.58 
15173701 38648.9 -17009.1 1637.43 -406.902 311.072 512.186 
19750.5 2
15173702 40580.3 -16600.2 1366.67 14.4006 -34.2345 37.1399 
15173701 38392 -16863 1563.33 -476.544 271.137 548.279 
19751 2
15173702 40665.7 -16586.2 1363 165.696 27.1845 167.911 
15173701 38402.7 -16759.8 1556.83 20.712 200.324 201.392 
19751.5 2
15173702 40833.3 -16633.5 1362 344.285 -97.1937 357.741 
15173701 38355 -16889.5 1555.67 -97.8782 -266.256 283.677 
19752 2
15173702 40512.3 -16578.5 1362 -626.953 107.422 636.089 
15173701 38210.2 -17232.8 1555.33 -282.878 -670.573 727.797 
19752.5 2
15173702 40234.4 -16543.2 1359.4 -564.905 71.748 569.443 
15173701 38443.6 -17300.8 1576.2 474.458 -138.144 494.16 
19753 2
15173702 40099 -16615.8 1353.83 -294.989 -158.243 334.753 
15173701 38792.7 -17399.7 1672.17 760.494 -215.396 790.409 
19753.5 2
15173702 39882.5 -16759.2 1345 -438.259 -290.148 525.602 
15173701 38961.8 -17390.8 1687.83 342.443 17.8812 342.909 
19754 2
15173702 39665 -16708.3 1335.17 -438.508 102.487 450.325 
15173701 38951.7 -17440.7 1687 -20.4973 -100.47 102.54 
19754.5 2
15173702 39363 -16623.9 1311.29 -593.32 165.965 616.095 
15173701 38671 -17412.6 1685.29 -551.408 55.1969 554.164 
19755 2
15173702 39265.7 -16619.7 1295.5 -190.476 8.20054 190.653 
15173701 38512.5 -17309.7 1682.17 -310.176 201.379 369.815 
19755.5 2
15173702 39150.2 -16738.8 1279.83 -233.333 -240.741 335.262 
15173701 38215 -17113.3 1681 -601.01 396.633 720.091 
19756 2
15173702 38800.3 -16968.7 1270.67 -719.822 -472.908 861.27 
15173701 38116.2 -17013.5 1678 -203.361 205.418 289.054 
19756.5 2
15173702 38467.1 -17204.9 1299.29 -640.751 -454.212 785.411 
15173701 37950.9 -16908 1669.57 -317.903 202.885 377.127 
19757 2
15173702 38430.2 -17349.5 1390.33 -71.9381 -281.406 290.456 
15173701 37930.7 -16975.8 1652.67 -39.2811 -131.971 137.693 
19757.5 2
15173702 38431.3 -17531 1577 2.42047 -376.556 376.564 
15173701 37913.3 -17030 1640.17 -35.9613 -112.379 117.993 
19758 2
15173702 38409 -17593.6 1624.14 -43.9633 -123.172 130.783 
15173701 37961.9 -17012.4 1617.14 95.5193 34.5894 101.589 
19758.5 2
15173702 38446 -17584 1649.67 70.8812 18.3361 73.2145 
15173701 38064 -16947 1592.5 195.676 125.342 232.378 
19759 2
15173702 38501.8 -17476.5 1664.17 114.648 220.739 248.737 
15173701 38062.5 -17070.8 1585.33 -3.08008 -254.278 254.297 
19759.5 2
15173702 38512.7 -17660.2 1689.17 22.5694 -382.639 383.304 
15173701 37952.2 -17109.2 1576.67 -229.861 -79.8611 243.339 
19760 2
15173702 38505.7 -17479.2 1715.33 -14.3443 370.902 371.179 
15173701 37842.2 -17062.2 1570 -225.41 96.3115 245.123 
19760.5 2
15173702 38577.3 -17142.3 1746.43 137.729 647.848 662.326 
15173701 37659.7 -17169.4 1559 -350.87 -206.273 407.011 
19761 1
15173702 38698.2 -16883.3 1757.67 234.265 501.846 553.832 
19761.5 1
15173702 38767 -16813.5 1761.83 142.512 144.582 203.012 
19762 1
15173702 38757.4 -16858 1766.29 -18.8414 -87.5984 89.6018 
19762.5 1
15173702 38845.2 -16936.3 1787.5 174.43 -155.732 233.834 
19763 1
15173702 38831 -16910.3 1782.33 -29.27 53.719 61.1757 
19763.5 1
15173702 38873.9 -16977.6 1775.14 85.7143 -134.476 159.47 
19764 1
15173702 38599.9 -17105.6 1762.43 -519.924 -242.884 573.859 
19764.5 1
15173702 38532.5 -17131 1755.17 -137.464 -51.895 146.933 
19765 1
15173702 38452.6 -17195.3 1749.71 -171.153 -137.657 219.642 
19765.5 1
15173702 38376 -17220.4 1747.71 -147.253 -48.3516 154.988 
19766 1
15173702 38410.1 -17272.6 1748.86 66.2968 -101.248 121.023 
19766.5 1
15173702 38445.6 -17303.7 1752 70.5748 -62.0376 93.9652 
19767 1
15173702 38458.6 -17376.1 1753.43 25.5906 -142.576 144.854 
19767.5 1
15173702 38499.9 -17338.7 1748.86 82.2425 74.5589 111.008 
19768 1
15173702 38503 -17085.3 1743.17 6.52045 525.687 525.727 
19768.5 1
15173702 38515.4 -16928 1737.86 26.7857 339.08 340.137 
19769 1
15173702 38522 -16938.7 1728.71 13.2222 -21.5579 25.2897 
19769.5 1
15173702 38486.6 -17076.3 1715.86 -70.0169 -271.88 280.751 
19770 1
15173702 38505.9 -17368.7 1702.71 37.8151 -573.389 574.635 
19770.5 1
15173702 38677.3 -17519.3 1716.57 338.123 -296.985 450.031 
19771 1
15173702 38848.4 -17677.9 1732.29 352.146 -326.279 480.067 
19771.5 1
15173702 39096.6 -17723.1 1744.75 473.657 -86.389 481.471 
19772 1
15173702 39262.6 -17593.3 1745 319.743 250.172 405.982 
19772.5 1
15173702 39360.4 -17686.1 1737 203.023 -192.65 279.879 
19773 1
15173702 39632 -17714.6 1735 535.644 -56.0721 538.571 
19773.5 1
15173702 40008.1 -17649.6 1742.86 740.439 127.953 751.413 
19774 1
15173702 40359 -17762.6 1744.43 713.124 -229.675 749.197 
19774.5 1
15173702 40712.4 -17779.9 1741 695.726 -34.027 696.557 
19775 1
15173702 41004.8 -17785.7 1734.17 604.142 -12.0031 604.261 
19775.5 1
15173702 41374.4 -17879.6 1762.75 749.577 -190.585 773.427 
19776 1
15173702 41765.7 -17906.9 1786.57 728.751 -50.7116 730.513 
19776.5 1
15173702 42140.3 -17992.6 1802.57 761.324 -174.216 781.003 
19777 1
15173702 42499.6 -18190.7 1798 743.863 -410.234 849.484 
19777.5 1
15173702 42930.1 -18235.4 1797.86 864.601 -89.7877 869.251 
19778 1
15173702 43275.1 -18452.7 1798 671.206 -422.735 793.235 
19778.5 1
15173702 44008.7 -18800.7 1798 1574.09 -746.679 1742.2 
19779 1
15173702 43887 -18683.4 1797.38 -232.632 224.267 323.131 
19779.5 1
15173702 44384.8 -18884.3 1793.5 997.662 -402.722 1075.88 
19780 1
15173702 44847.1 -19453.3 1777.57 955.185 -1175.52 1514.67 
19780.5 1
15173702 45836.1 -20119.9 1803.14 1974.05 -1330.48 2380.56 
19781 1
15173702 46295.9 -20479.1 1852.62 875.68 -684.32 1111.35 
19781.5 1
15173702 46444 -20798.7 1870.67 302.296 -652.126 718.784 
19782 1
15173702 46539 -21070.7 1866.86 196.687 -563.246 596.6 
19782.5 1
15173702 46684.7 -21423.3 1829.14 301.686 -729.962 789.847 
19783 1
15173702 46823 -21900.1 1797.43 283.372 -977.166 1017.43 
19783.5 1
15173702 46999.3 -22111.9 1761.86 339.664 -407.927 530.826 
19784 1
15173702 47169.3 -22428.1 1737.57 323.81 -602.449 683.957 
19784.5 1
15173702 47203.1 -22973.3 1729 66.9113 -1077.36 1079.43 
19785 1
15173702 47317.7 -23595 1726.43 232.869 -1263.65 1284.92 
19785.5 1
15173702 47505.5 -24278.3 1726 383.236 -1394.56 1446.26 
