# Supplementary material for: Intrinsic group behaviour II: On the dependence of triad spatial dynamics on social and personal features; and on the effect of social interaction on small group dynamics
Source: PLoS One. 2019 Dec 3;14(12):e0225704. doi: 10.1371/journal.pone.0225704 (PMC6890182; doi:10.1371/journal.pone.0225704)
Supplement: S3 Data Set — (ZIP) [file pone.0225704.s003.zip › set_3_int/group_traj_triad_int/traj_3_0217_84.dat]

3 15132601 15144600 15164301 0 0 1 0 1 1 0 20 0 30 1577.22 1840.21 1253.02 
19406.5 1
15132601 -2961.5 3211.5 1115 0 0 0 
19407 1
15132601 -3093.88 3262 1120.62 -382.587 145.954 409.481 
19407.5 1
15132601 -3154.86 3161.86 1124 -116.378 -191.112 223.758 
19408 1
15132601 -3124.88 3009.38 1108 61.6917 -313.749 319.757 
19408.5 1
15132601 -3387.57 2791.14 1106.86 -516.103 -428.747 670.959 
19409 1
15132601 -3494.71 2639.14 1109.71 -225.09 -319.328 390.686 
19409.5 1
15132601 -3605.25 2446.5 1118.5 -217.163 -378.473 436.35 
19410 1
15132601 -3887.14 2057.57 1109.43 -561.54 -774.758 956.858 
19410.5 1
15132601 -3636.29 2125.14 1128.43 534.877 144.076 553.941 
19411 1
15132601 -3435.75 2076.5 1262.25 381.973 -92.6531 393.049 
19411.5 1
15132601 -3370.71 1947.86 1559.43 129.553 -256.261 287.147 
19412 1
15132601 -3395.88 1963.88 1567 -50.0213 31.8446 59.2977 
19412.5 1
15132601 -3366.43 1952.86 1587.29 57.9654 -21.6887 61.8901 
19413 1
15132601 -3626.86 1968.43 1591.29 -530.404 31.7137 531.352 
19413.5 1
15132601 -3795.29 1889 1592.86 -330.252 -155.742 365.133 
19414 1
15132601 -3814 1826.14 1588.86 -38.1146 -128.019 133.572 
19414.5 1
15132601 -3760.14 1727.86 1590.43 108.802 -198.557 226.413 
19415 1
15132601 -3485.14 1558.43 1591 527.831 -325.199 619.968 
19415.5 1
15132601 -3403.14 1629.86 1591 163.347 142.288 216.629 
19416 1
15132601 -3221.14 1222.29 1581.29 376.033 -842.09 922.234 
19416.5 1
15132601 -3174.43 1100.29 1551.71 97.7286 -255.23 273.301 
19417 1
15132601 -3063.75 1047.75 1485.38 219.165 -104.031 242.603 
19417.5 1
15132601 -3036 1055.29 1393.14 54.626 14.8341 56.6043 
19418 1
15132601 -2970.88 1042.12 1302.25 131.3 -26.5337 133.955 
19418.5 1
15132601 -2950.25 1002.12 1229.5 39.8166 -77.2201 86.881 
19419 1
15132601 -3044.43 977 1195 -180.074 -48.0402 186.372 
19419.5 1
15132601 -3138 1058.12 1160.25 -190.573 165.224 252.224 
19420 1
15132601 -3163.57 1224.86 1128.86 -51.0408 332.799 336.69 
19420.5 1
15132601 -3207.14 1294 1111.71 -93.5009 148.375 175.379 
19421 1
15132601 -3142 1276.25 1095.38 127.731 -34.8039 132.388 
19421.5 1
15132601 -3088.14 1304.71 1076.43 106.859 56.4768 120.866 
19422 1
15132601 -3115.86 1355.71 1058.86 -57.2609 105.372 119.925 
19422.5 1
15132601 -3168 1342.62 1048.62 -101.248 -25.4161 104.39 
19423 1
15132601 -3120.38 1327.25 1041.5 95.6325 -30.8735 100.493 
19423.5 1
15132601 -2929.12 1225.75 1058.38 377.219 -200.197 427.052 
19424 1
15132601 -2840.57 1232.86 1054.57 178.176 14.3001 178.749 
19424.5 1
15132601 -2839.88 1195.88 1058.38 1.39008 -73.8167 73.8297 
19425 1
15132601 -2970.29 1150.43 1058.71 -257.729 -89.8151 272.93 
19425.5 1
15132601 -3239 1091.14 1058.29 -569.31 -125.605 583.001 
19426 1
15132601 -3370.12 1242.88 1055 -253.137 292.919 387.143 
19426.5 1
15132601 -3493.71 1285.29 1040.14 -244.731 83.9816 258.74 
19427 1
15132601 -3654.43 1440.29 1033.71 -339.777 327.696 472.051 
19427.5 1
15132601 -3485.62 1347.88 1014.62 325.248 -178.055 370.796 
19428 1
15132601 -3495.29 1161.14 1001 -19.3601 -374.213 374.713 
19428.5 1
15132601 -3444.12 1023.88 1015.88 102.732 -275.638 294.16 
19429 1
15132601 -3385.57 926 1033.43 117.342 -196.142 228.563 
19429.5 1
15132601 -3333.38 850.75 1034.25 101.747 -146.686 178.52 
19430 1
15132601 -3356.14 857.429 1033.29 -44.6429 13.0952 46.5239 
19430.5 1
15132601 -3430.71 1045.14 1033.43 -149.143 375.429 403.968 
19431 1
15132601 -3302.86 1244.14 1051.43 266.925 415.449 493.808 
19431.5 1
15132601 -3091 1332.14 1074.29 441.369 183.333 477.931 
19432 1
15132601 -3065.62 1340.75 1063.25 49.2718 16.7129 52.0292 
19432.5 1
15132601 -3005.57 1343.71 1052.29 120.348 5.94045 120.494 
19433 1
15132601 -2912 1246.75 1043.75 186.397 -193.156 268.427 
19433.5 1
15132601 -2848.29 1250 1046.57 124.685 6.36008 124.848 
19434 1
15132601 -2826.86 1166 1055.86 43.554 -170.732 176.2 
19434.5 1
15132601 -2881.71 1147.43 1051.57 -114.524 -38.7713 120.909 
19435 1
15132601 -3036.4 1054 1047.7 -299.199 -180.713 349.538 
19435.5 1
15132601 -3234.25 968.75 1073 -387.182 -166.83 421.595 
19436 1
15132601 -3287.1 1052.1 1073.3 -107.637 169.756 201.004 
19436.5 1
15132601 -3424.67 1300.78 1067.44 -275.685 498.352 569.524 
19437 1
15132601 -3632 1669.57 1063.86 -401.809 714.716 819.921 
19437.5 1
15132601 -3821.43 2017.14 1057.14 -390.574 716.642 816.164 
19438 1
15132601 -3845.38 2160.25 1058.5 -48.1819 287.942 291.945 
19438.5 1
15132601 -3866.14 2184.86 1054.57 -42.0402 49.812 65.1814 
19439 1
15132601 -4002.62 2275.38 1045.88 -271.336 179.956 325.588 
19439.5 1
15132601 -4281 2336.43 1031.14 -570.441 125.11 583.999 
19440 1
15132601 -4436.71 2247 1016.86 -320.4 -184.009 369.48 
19440.5 1
15132601 -4547 2259.12 1006 -204.233 22.4537 205.463 
19441 1
15132601 -4574 2454 1006.71 -51.3308 370.485 374.024 
19441.5 1
15132601 -4506 2543.14 992.429 137.374 180.087 226.501 
19442 1
15132601 -4555.57 2583.29 994.714 -100.755 81.5912 129.648 
19442.5 1
15132601 -4715.17 2314.33 992.333 -321.117 -541.152 629.255 
19443 1
15132601 -4874.29 2222.14 992 -322.757 -186.999 373.015 
19443.5 1
15132601 -5060.86 2477.29 992 -363.687 497.354 616.141 
19444 1
15132601 -5175 2500.67 991.333 -236.811 48.5082 241.728 
19444.5 1
15132601 -5271.86 2325.14 986 -203.91 -369.524 422.051 
19445 1
15132601 -5364.86 2119.29 951.143 -184.891 -409.259 449.085 
19445.5 1
15132601 -5542.57 2064.86 913.143 -339.149 -103.871 354.699 
19446 1
15132601 -5674.33 1996.83 898 -268.902 -138.824 302.622 
19446.5 1
15132601 -5688.5 2034.25 899.5 -28.2205 74.5352 79.6987 
19447 1
15132601 -5631.17 1944.67 937.333 113.083 -176.693 209.782 
19447.5 1
15132601 -5501.57 2081.57 911 270.554 285.814 393.559 
19448 1
15132601 -5222 2089.43 895.857 553.607 15.5587 553.825 
19448.5 1
15132601 -5117.33 2012.83 928.667 211.022 -154.426 261.491 
19449 1
15132601 -5159.57 1821.43 901.143 -86.5535 -392.223 401.659 
19449.5 1
15132601 -5371.14 1639.14 886.143 -414.034 -356.724 546.512 
19450 1
15132601 -5862.29 1413.57 888 -961.141 -441.431 1057.66 
19450.5 1
15132601 -6112.86 1486.86 888 -489.397 143.136 509.9 
19451 1
15132601 -6033 1485 888 167.415 -3.89338 167.461 
19451.5 1
15132601 -6155.57 1727.86 888 -240.336 476.19 533.403 
19452 1
15132601 -6234.33 1760.17 888 -154.739 63.4765 167.252 
19452.5 1
15132601 -6291.43 1854 888 -120.709 198.379 232.217 
19453 1
15132601 -6107.71 1829.71 888 352.619 -46.6137 355.686 
19453.5 1
15132601 -5730.14 1883.86 886.857 730.312 104.725 737.783 
19454 1
15132601 -5491.17 1919.67 884.333 489.705 73.3802 495.173 
19454.5 1
15132601 -5331.75 1902 864.75 324.018 -35.9079 326.001 
19455 1
15132601 -5183 1860.33 845 292.24 -81.8599 303.488 
19455.5 1
15132601 -5083.29 1941 850.857 214.439 173.477 275.823 
19456 1
15132601 -5124.71 1850 848.143 -81.2325 -178.431 196.052 
19456.5 1
15132601 -5495.43 1934.57 848.714 -728.319 166.152 747.031 
19457 1
15132601 -5860 1964 839.143 -706.534 57.0321 708.832 
19457.5 1
15132601 -6071.29 1860.71 834.571 -432.077 -211.218 480.941 
19458 1
15132601 -6141.14 1795.43 832.714 -142.275 -132.965 194.735 
19458.5 1
15132601 -6092.86 1808.14 832.429 92.3245 24.3103 95.4715 
19459 1
15132601 -6162.71 1903 832 -143.444 194.779 241.898 
19459.5 1
15132601 -6217.71 1764.86 832 -109.78 -275.734 296.785 
19460 1
15132601 -6270.43 1759.29 832 -103.973 -10.989 104.552 
19460.5 1
15132601 -6255.57 1742.57 832 29.9539 -33.6982 45.0866 
19461 1
15132601 -6200.71 1845.43 832 110.377 206.956 234.55 
19461.5 1
15132601 -6030.43 1896.71 832 345.407 104.028 360.732 
19462 1
15132601 -5960.62 1872.38 832 135.541 -47.2607 143.544 
19462.5 1
15132601 -5835.43 1994.29 832.143 245.965 239.51 343.314 
19463 1
15132601 -5672 2034.43 839.857 339.063 83.2839 349.142 
19463.5 1
15132601 -5678.62 1907.38 832.125 -12.9902 -249.125 249.463 
19464 1
15132601 -5566.29 1792.57 830.286 215.622 -220.352 308.299 
19464.5 1
15132601 -5674.29 1529.14 831 -217.742 -531.106 574.008 
19465 1
15132601 -5794.86 1399.86 832 -243.579 -261.183 357.138 
19465.5 1
15132601 -5948.86 1801.57 832 -316.222 824.875 883.411 
19466 1
15132601 -6097.43 1908.57 832 -306.333 220.619 377.508 
19466.5 1
15132601 -6035.25 1727.5 832 122.158 -355.74 376.129 
19467 1
15132601 -5689.86 1513.29 831.857 682.595 -423.348 803.218 
19467.5 1
15132601 -5458.29 1394.14 831.286 475.506 -244.647 534.75 
19468 1
15132601 -5461.88 1309.88 831.625 -7.2074 -169.213 169.366 
19468.5 1
15132601 -5569.86 1537 832 -209.268 440.165 487.379 
19469 1
15132601 -5453.14 1733.86 830.857 245.198 413.565 480.789 
19469.5 1
15132601 -5239.62 1976.75 839.125 409.823 466.205 620.727 
19470 1
15132601 -5207 2039.14 839.286 64.2224 122.821 138.598 
19470.5 1
15132601 -5243 2220.86 850.286 -76.5957 386.626 394.14 
19471 1
15132601 -5005 2113.43 834.286 470.356 -212.309 516.052 
19471.5 1
15132601 -4923 2268.29 841.143 164 309.714 350.455 
19472 1
15132601 -4804 2448.71 838.143 237.525 360.137 431.412 
19472.5 1
15132601 -4623.75 2309.62 833.875 343.989 -265.438 434.494 
19473 1
15132601 -4421.57 2120.43 839.286 392.58 -367.372 537.662 
19473.5 1
15132601 -4104.86 2006.71 931.857 651.675 -233.98 692.407 
19474 1
15132601 -3886.57 1963.29 1005 439.207 -87.3814 447.815 
19474.5 1
15132601 -3716.29 1917 1065.43 348.946 -94.8478 361.607 
19475 1
15132601 -3613.71 1880.43 1065.29 208.903 -74.4836 221.784 
19475.5 1
15132601 -3624.14 1809.57 1053.86 -20.4884 -139.209 140.708 
19476 1
15132601 -3559.14 1694.71 1051.29 131.048 -231.567 266.077 
19476.5 1
15132601 -3560.43 1461.14 1046.71 -2.53093 -459.786 459.793 
19477 1
15132601 -3388.57 1225.86 1036.57 347.186 -475.325 588.619 
19477.5 1
15132601 -3324.43 1163.71 1038.71 134.471 -130.279 187.23 
19478 1
15132601 -3247.75 1202.5 1039.38 146.333 74.0185 163.988 
19478.5 1
15132601 -3237.43 1295.71 1026.86 19.2205 173.583 174.644 
19479 1
15132601 -3160.57 1397.43 1032.14 159.455 211.025 264.495 
19479.5 1
15132601 -3096.43 1460.43 1032.71 135.038 132.632 189.278 
19480 1
15132601 -3064.71 1495.86 1028.43 64.9883 72.5995 97.438 
19480.5 1
15132601 -3054.25 1538 1024.88 20.5182 82.6331 85.1423 
19481 1
15132601 -3080 1678 1022.71 -47.597 258.78 263.121 
19481.5 1
15132601 -2917.43 2619.43 1023.43 333.138 1929.16 1957.71 
19482 1
15132601 -2753.57 3353.71 1080.71 341.369 1529.76 1567.39 
19482.5 1
15132601 -2682.57 3569.14 1087.14 146.091 443.269 466.722 
19483 1
15132601 -2919.86 3639 1060 -480.335 141.411 500.719 
19483.5 1
15132601 -2944.62 3628.38 1056.75 -47.2669 -20.2767 51.4325 
19484 1
15132601 -2857.29 3633.86 1041.14 165.103 10.3632 165.428 
19484.5 1
15132601 -2768.67 3666.17 1026.83 183.476 66.8934 195.29 
19485 1
15132601 -2702.12 3708.12 1019.38 132.29 83.4162 156.393 
19485.5 1
15132601 -2724.14 3772 1012.29 -43.3422 125.738 132.999 
19486 2
15144600 -5416.57 2180.57 895.286 0 0 0 
15132601 -2666.71 3798 1011.29 115.087 52.1042 126.333 
19486.5 2
15144600 -5725.71 2224.86 893.571 -650.827 93.2331 657.471 
15132601 -2489.43 3543 1012 373.233 -536.842 653.837 
19487 2
15144600 -6110.43 2061.43 892 -815.073 -346.247 885.568 
15132601 -2557.57 3041.43 1012 -144.37 -1062.65 1072.41 
19487.5 2
15144600 -6152.12 1814.88 892 -82.5672 -488.225 495.157 
15132601 -2973.12 2646.75 1012 -822.878 -781.542 1134.87 
19488 2
15144600 -6152.25 1657.88 892 -0.241779 -303.675 303.675 
15132601 -3131.75 2206 1012 -306.818 -852.515 906.045 
19488.5 2
15144600 -6145.57 1659.57 892 13.3039 3.37934 13.7264 
15132601 -3447.29 1767.57 1011.57 -628.557 -873.364 1076.03 
19489 2
15144600 -6298.57 1636.29 892 -324.841 -49.4389 328.581 
15132601 -3618.71 1502 1012 -363.967 -563.846 671.114 
19489.5 2
15144600 -6242 1669.12 892 103.611 60.1452 119.802 
15132601 -3701.38 1442.75 1012 -151.393 -108.516 186.268 
19490 2
15144600 -6130.29 1868.14 892 213.603 380.531 436.383 
15132601 -3819.29 1442.14 1012 -225.451 -1.16088 225.454 
19490.5 2
15144600 -5956.67 1948.67 892 379.081 175.816 417.868 
15132601 -3893.33 1483.5 1012 -161.676 90.2994 185.184 
19491 2
15144600 -5753.75 1799.88 892 405.833 -297.583 503.246 
15132601 -3963.25 1480.62 1012 -139.833 -5.75 139.952 
19491.5 2
15144600 -5392.14 1685.14 887.429 704.887 -223.649 739.517 
15132601 -4152.43 1551.14 1012 -368.769 137.462 393.556 
19492 2
15144600 -5187.14 1731.86 868.857 407.555 92.8713 418.002 
15132601 -4201.29 1776.86 1011.14 -97.1315 448.736 459.128 
19492.5 2
15144600 -5016.67 1941.5 888.667 342.322 420.97 542.586 
15132601 -4429.67 2292 1006.67 -458.596 1034.42 1131.52 
19493 2
15144600 -4879.29 2229.43 897.286 289.223 606.165 671.63 
15132601 -4372.43 2456.86 999 120.501 347.068 367.392 
19493.5 2
15144600 -4839.5 2530 896.5 76.0721 574.706 579.719 
15132601 -4292.67 2511.83 985 152.508 105.117 185.225 
19494 2
15144600 -4818.29 2727.57 899.143 44.1045 410.751 413.112 
15132601 -4414 2309.57 973.714 -252.252 -420.503 490.361 
19494.5 2
15144600 -4850 2877.29 911.429 -62.5528 295.294 301.847 
15132601 -4570.71 2184 962.571 -309.101 -247.675 396.089 
19495 2
15144600 -4901.22 2976.33 935 -103.689 200.501 225.726 
15132601 -4712.44 2276.89 952.889 -286.903 188.034 343.031 
19495.5 2
15144600 -5046.8 3039.4 936.1 -291.739 126.386 317.939 
15132601 -4465.8 2431.5 923.3 494.277 309.842 583.363 
19496 2
15144600 -5200.2 3114.5 935.4 -303.762 148.713 338.212 
15132601 -4566.3 2648.8 913.4 -199.01 430.297 474.089 
19496.5 2
15144600 -5258.71 2911.43 934.429 -112.527 -390.522 406.411 
15132601 -4643.43 2841 986.857 -148.324 369.615 398.266 
19497 2
15144600 -5176 2841 937.857 161.867 -137.825 212.595 
15132601 -4629.86 2904.86 988.286 26.5586 124.965 127.756 
19497.5 2
15144600 -5325.29 2639.14 941.857 -292.717 -395.798 492.28 
15132601 -4648.29 2901.71 1010.71 -36.1345 -6.16247 36.6562 
19498 2
15144600 -5670.83 2168.17 935.833 -732.092 -997.831 1237.59 
15132601 -4729.67 2889.17 991.5 -172.417 -26.5839 174.455 
19498.5 2
15144600 -5964.57 1732.57 935 -600.691 -890.788 1074.4 
15132601 -4674.43 2830.43 987.571 112.961 -120.119 164.89 
19499 2
15144600 -6111.71 1558.86 935 -276.584 -326.531 427.927 
15132601 -4725.14 2807.29 1007.43 -95.3276 -43.5016 104.784 
19499.5 2
15144600 -6190.67 1530.33 935 -165.172 -59.6732 175.621 
15132601 -4920.33 2802.83 988.833 -408.348 -9.31461 408.454 
19500 2
15144600 -6184 1715.57 935 14.0647 390.798 391.051 
15132601 -5082.14 2827.29 987 -341.37 51.5873 345.246 
19500.5 2
15144600 -6273.14 1879 935 -181.185 332.172 378.373 
15132601 -5130.29 2667.14 987 -97.8513 -325.494 339.884 
19501 2
15144600 -6322.57 1939.71 935 -93.7924 115.207 148.559 
15132601 -5190 2465.29 986.143 -113.31 -383.031 399.439 
19501.5 2
15144600 -6216.71 1787.57 935 203.964 -293.146 357.122 
15132601 -5264.14 2260.29 984.286 -142.857 -394.99 420.03 
19502 2
15144600 -6183.71 1648.86 935 65.7371 -276.323 284.035 
15132601 -5302.29 2229.14 1008.29 -75.9818 -62.0376 98.0912 
19502.5 2
15144600 -6208.57 1637.29 935 -50.1152 -23.3295 55.2793 
15132601 -5323.14 2190.86 986.714 -42.0507 -77.1889 87.8999 
19503 2
15144600 -6003 1776.83 935 421.253 285.958 509.143 
15132601 -5388 2152.33 962.667 -132.904 -78.9422 154.581 
19503.5 2
15144600 -5884.29 1870.43 935 245.785 193.779 312.987 
15132601 -5425.29 2108.43 934.714 -77.1961 -90.9001 119.256 
19504 2
15144600 -5749.57 1921.14 935 250.398 94.2645 267.554 
15132601 -5192.71 2035.14 906.143 432.289 -136.219 453.243 
19504.5 2
15144600 -5518 2101 926.833 464.071 360.435 587.601 
15132601 -4981 2058.83 902.833 424.277 47.4759 426.925 
19505 2
15144600 -5327.86 2218 917.714 384.905 236.842 451.936 
15132601 -4769.29 2052.29 904 428.571 -13.2543 428.776 
19505.5 2
15144600 -5200.5 2370.17 911 247.295 295.469 385.301 
15132601 -4311.83 2140.67 925.833 888.257 171.613 904.683 
19506 2
15144600 -5162.5 2372.67 909.333 81.3705 5.35332 81.5464 
15132601 -3982.17 2240.67 988.333 705.924 214.133 737.687 
19506.5 2
15144600 -5166.57 2435.86 908.571 -8.32603 129.224 129.492 
15132601 -3814.14 2159.57 1019.14 343.607 -165.839 381.534 
19507 2
15144600 -5151.57 2444.29 906.714 28.1955 15.8432 32.3418 
15132601 -3572.71 1996.57 1031.86 453.813 -306.391 547.56 
19507.5 2
15144600 -4948 2275.5 906.833 411.255 -340.981 534.228 
15132601 -3540.5 1879 1035.83 65.0794 -237.518 246.272 
19508 2
15144600 -4417.14 2008.43 909.857 1051.2 -528.854 1176.74 
15132601 -3561.71 1788 1034.86 -42.0085 -180.198 185.03 
19508.5 2
15144600 -3993.17 1911.5 971.167 847.952 -193.857 869.83 
15132601 -3447.17 1868.83 1035 229.095 161.667 280.394 
19509 2
15144600 -3817.33 1904.33 1016 375.712 -15.3134 376.024 
15132601 -3252.17 1753.17 1034.67 416.667 -247.151 484.453 
19509.5 2
15144600 -3724.57 1850.86 1002.71 191.262 -110.26 220.768 
15132601 -3154.86 1521.14 1029 200.638 -478.4 518.77 
19510 2
15144600 -3730 1829.43 1002.43 -10.262 -40.5077 41.7873 
15132601 -2970.14 1298.86 1035.29 349.176 -420.2 546.344 
19510.5 2
15144600 -3649.71 1860.14 1001 158.354 60.5804 169.547 
15132601 -2843.71 1111.29 1060.43 249.366 -369.963 446.157 
19511 2
15144600 -3466.71 1634.29 1000.71 351.923 -434.341 559.018 
15132601 -2853.71 1000.71 1082.43 -19.2308 -212.637 213.505 
19511.5 2
15144600 -3311.5 1475.67 998.167 314.836 -321.742 450.156 
15132601 -2880.5 1003.5 1079.67 -54.3321 5.65054 54.6251 
19512 2
15144600 -3141.57 1382.71 1013.14 352.549 -192.847 401.847 
15132601 -2988.29 894.571 1071.43 -223.622 -225.993 317.93 
19512.5 2
15144600 -3064.86 1372.29 1031.71 146.401 -19.9019 147.748 
15132601 -2857.43 883.857 1068.71 249.727 -20.4471 250.563 
19513 2
15144600 -3093.17 1361.67 1048.17 -58.8556 -22.077 62.8599 
15132601 -2853.33 890.5 1067 8.51401 13.8105 16.224 
19513.5 2
15144600 -3102.29 1388.57 1042.57 -18.7249 55.2459 58.333 
15132601 -2823.71 872.857 1064.71 60.8194 -36.2276 70.7915 
19514 2
15144600 -3242 1304.57 1024 -270.764 -162.791 315.934 
15132601 -2799.14 910.286 1058.71 47.619 72.536 86.7701 
19514.5 2
15144600 -3490.43 1220 1012.71 -493.894 -168.134 521.728 
15132601 -2859.57 933.286 1050.43 -120.136 45.7256 128.544 
19515 2
15144600 -3598.43 1407.86 1001.86 -212.181 369.071 425.716 
15132601 -2906.57 888.143 1045.57 -92.3379 -88.6893 128.032 
19515.5 2
15144600 -3973.67 1878.17 1015.33 -764.232 957.861 1225.38 
15132601 -2843.33 941 1050 128.794 107.652 167.86 
19516 2
15144600 -4118.86 2056.43 1011.57 -293.908 360.854 465.4 
15132601 -2841.14 1053.57 1061 4.43416 227.877 227.921 
19516.5 2
15144600 -4305.86 2202.43 1020.57 -363.107 283.495 460.669 
15132601 -3373.71 1399.71 1052.14 -1034.12 672.122 1233.35 
19517 2
15144600 -4384 2226.5 1010.67 -161.786 49.8373 169.289 
15132601 -3754.67 1909.83 1051.83 -788.721 1056.15 1318.15 
19517.5 2
15144600 -4384.57 2279.43 995.429 -1.1782 109.131 109.137 
15132601 -3915.43 2051.86 1055.43 -331.468 292.833 442.292 
19518 2
15144600 -4375.57 2384.14 981.143 17.8926 208.179 208.947 
15132601 -4032 1963.86 1059.71 -231.752 -174.95 290.373 
19518.5 2
15144600 -4451.43 2316.71 973.571 -152.324 -135.399 203.802 
15132601 -4068.71 1869.14 1044.29 -73.7235 -190.189 203.978 
19519 2
15144600 -4495.71 2277.57 964.714 -84.1934 -74.4161 112.367 
15132601 -4082.29 1771 1036.71 -25.8012 -186.583 188.359 
19519.5 2
15144600 -4563.17 2291.5 961.667 -139.943 28.8975 142.895 
15132601 -4244.83 1901 1034.33 -337.236 269.71 431.823 
19520 2
15144600 -4657.71 2259.86 955.857 -194.944 -65.243 205.571 
15132601 -4263.14 1957.71 1036.14 -37.7516 116.937 122.879 
19520.5 2
15144600 -4666.71 2258.29 943.286 -17.6817 -3.08729 17.9492 
15132601 -4249.43 1934 1026.57 26.9436 -46.59 53.8199 
19521 2
15144600 -4638 2475.43 937 55.2198 417.582 421.218 
15132601 -4319.29 1855.57 1012.14 -134.341 -150.824 201.979 
19521.5 2
15144600 -4729.67 2590.17 932.833 -191.771 240.038 307.237 
15132601 -4319.5 1856.33 1014 -0.448296 1.59394 1.65579 
19522 2
15144600 -5057.14 2402.57 930.571 -652.343 -373.696 751.798 
15132601 -4409.29 1868.71 1004.57 -178.856 24.6633 180.548 
19522.5 2
15144600 -5239 2341.33 928.667 -380.454 -128.113 401.445 
15132601 -4422.67 1998.67 1001 -27.9936 271.867 273.304 
19523 2
15144600 -5388.57 2290.86 910.143 -290.995 -98.2027 307.119 
15132601 -4676 2342.29 997 -492.866 668.52 830.563 
19523.5 2
15144600 -5524.71 2181.43 892.857 -259.815 -208.833 333.339 
15132601 -4910 2701.29 996.857 -446.565 685.115 817.803 
19524 2
15144600 -5689.17 2118.67 908.167 -326.294 -124.528 349.249 
15132601 -4973.67 2747 999.667 -126.323 90.7029 155.514 
19524.5 2
15144600 -5805 2104 907 -231.204 -29.2748 233.05 
15132601 -4791.43 3015 1006.14 363.749 534.93 646.887 
19525 2
15144600 -5806.5 2072.5 908.167 -2.97619 -62.5 62.5708 
15132601 -4775.83 2850.17 1001.33 30.9429 -327.05 328.511 
19525.5 2
15144600 -5497.33 2242.67 903.333 656.405 361.288 749.264 
15132601 -4690 2535.83 994 182.236 -667.374 691.808 
19526 2
15144600 -5494.14 2308 894.286 6.44541 131.987 132.144 
15132601 -4681.43 2246.71 994 17.316 -584.079 584.336 
19526.5 2
15144600 -5402.43 2191.29 884.714 174.694 -222.313 282.738 
15132601 -4890.57 2260.57 994 -398.367 26.3946 399.241 
19527 2
15144600 -5417.67 2103.17 869.667 -30.784 -178.018 180.66 
15132601 -4898.5 2267.67 994 -16.0173 14.3338 21.4945 
19527.5 2
15144600 -5297.57 1891.29 840.429 237.342 -418.737 481.323 
15132601 -4803.86 2257.43 993.143 187.041 -20.2334 188.132 
19528 2
15144600 -5227.17 1802.83 824.667 135.394 -170.101 217.407 
15132601 -4769.17 2205.33 993 66.7125 -100.183 120.363 
19528.5 2
15144600 -5098.83 1780.5 820.5 280.204 -48.7627 284.415 
15132601 -4799.33 2176.83 993 -65.8661 -62.2271 90.6121 
19529 2
15144600 -5016.43 1796.29 815.143 162.855 31.1971 165.816 
15132601 -4696.57 2141.86 992.714 203.087 -69.1229 214.528 
19529.5 2
15144600 -4991.5 1733 812 50.1581 -127.335 136.858 
15132601 -4596.5 2074.83 990.333 201.351 -134.857 242.34 
19530 2
15144600 -5179.29 1613.86 808.571 -380.904 -241.669 451.101 
15132601 -4437.71 1919 986.143 322.081 -316.092 451.276 
19530.5 2
15144600 -5568.43 1497.86 807 -726.013 -216.418 757.583 
15132601 -4163.71 1915.71 998.571 511.194 -6.13006 511.231 
19531 2
15144600 -6038.67 1794 808 -931.165 586.421 1100.44 
15132601 -3821.33 1911.83 1045.67 677.982 -7.68505 678.026 
19531.5 2
15144600 -6091.5 1944.33 808 -115.863 329.678 349.445 
15132601 -3639 1876.5 1046 399.854 -77.4854 407.292 
19532 2
15144600 -6100.29 2057.29 808 -17.5014 225.005 225.684 
15132601 -3521.86 1860 1047.14 233.352 -32.8685 235.656 
19532.5 2
15144600 -6178 2135.33 808 -153.586 154.244 217.669 
15132601 -3431.17 1721.83 1047.5 179.23 -273.057 326.624 
19533 2
15144600 -6123.71 2145.14 808 108.139 19.5409 109.89 
15132601 -3318.86 1668.86 1047.57 223.724 -105.53 247.364 
19533.5 2
15144600 -6254.67 2114.33 808 -255.766 -60.1749 262.75 
15132601 -3358.33 1706 1048 -77.1019 72.5446 105.865 
19534 2
15144600 -5996.33 1797.67 808 555.556 -681.004 878.867 
15132601 -3368.67 1673.33 1045.67 -22.2222 -70.2509 73.6819 
19534.5 2
15144600 -5475.71 1607 804.571 1001.19 -366.667 1066.22 
15132601 -3351.43 1376.43 1041.43 33.1502 -570.971 571.932 
19535 2
15144600 -5165.67 1696 806.833 609.131 174.853 633.73 
15132601 -3247.5 1087 1040.67 204.182 -568.622 604.17 
19535.5 2
15144600 -5065.86 1878.86 868.857 207.074 379.372 432.206 
15132601 -3131.14 883.286 1044.14 241.405 -422.644 486.728 
19536 2
15144600 -5065.43 1869.71 900.571 0.807103 -17.2182 17.2371 
15132601 -2983.14 432.571 1039.86 278.719 -848.803 893.393 
19536.5 2
15144600 -5092.33 1931.67 881.333 -53.2768 122.678 133.747 
15132601 -3093.83 -63.5 1037 -219.189 -982.32 1006.48 
19537 2
15144600 -5114.17 1897.17 855.333 -46.2571 -73.0932 86.5005 
15132601 -3198.83 -353.167 1037 -222.458 -613.701 652.775 
19537.5 2
15144600 -5043.43 1961.43 871.571 139.248 126.5 188.128 
15132601 -3240.14 -445.429 1037 -81.318 -181.618 198.992 
19538 2
15144600 -4732.83 2212.83 881.5 610.207 493.919 785.053 
15132601 -3312.33 -481.833 1037 -141.828 -71.5221 158.841 
19538.5 2
15144600 -4237.43 2408.29 854.571 981 387.034 1054.59 
15132601 -3392.14 -477 1037 -158.039 9.57096 158.328 
19539 2
15144600 -4164 2273.67 895 146.857 -269.238 306.686 
15132601 -3624 -505.5 1037 -463.714 -57 467.204 
19539.5 2
15144600 -3950 2058.17 1028.67 431.452 -434.476 612.307 
15132601 -3810.83 -618.5 1037 -376.68 -227.823 440.217 
19540 2
15144600 -3788.29 1861.14 1077.86 335.507 -408.763 528.821 
15132601 -3819.43 -642.143 1037 -17.8324 -49.0516 52.1925 
19540.5 2
15144600 -3577.14 1614 1076.14 418.105 -489.392 643.674 
15132601 -3834 -565.571 1037 -28.8543 151.627 154.348 
19541 2
15144600 -3305.43 1303 1052.29 520.525 -595.785 791.143 
15132601 -3685.71 -587.571 1037 284.072 -42.1456 287.182 
19541.5 2
15144600 -3187.83 1166.5 1045.33 233.788 -271.372 358.189 
15132601 -3476.67 -515.167 1037 415.602 143.946 439.824 
19542 2
15144600 -3046.29 1181.14 1062.86 290.652 30.0675 292.203 
15132601 -3387.29 -32.5714 1037 183.534 990.955 1007.81 
19542.5 2
15144600 -2971.43 1111.57 1053.71 143.13 -133.024 195.401 
15132601 -3259.43 -59.8571 1037 244.469 -52.1715 249.974 
19543 2
15144600 -2891.17 1082 1044.67 164.135 -60.4733 174.921 
15132601 -3202.5 -106.833 1037 116.418 -96.0658 150.937 
19543.5 2
15144600 -2820.57 1125 1055 144.072 87.7551 168.694 
15132601 -3031.86 -1 1037 348.251 215.986 409.791 
19544 2
15144600 -2738.29 1077.14 1054.86 161.98 -94.207 187.383 
15132601 -2713 101.714 1036.71 627.672 202.193 659.434 
19544.5 2
15144600 -2785.14 1170 1058.29 -94.47 187.212 209.697 
15132601 -2549.14 -75.8571 1034.29 330.357 -358.007 487.139 
19545 2
15144600 -3143.14 1367.86 1062.29 -701.961 387.955 802.034 
15132601 -2481.43 -258 1029.29 132.773 -357.143 381.025 
19545.5 2
15144600 -3319.67 1178.17 1121.17 -357.336 -383.989 524.534 
15132601 -2478.33 -375.333 1028 6.26566 -237.517 237.599 
19546 2
15144600 -3344.43 1034.71 1149.71 -49.8227 -288.637 292.905 
15132601 -2447.29 -396.143 1027.43 62.4701 -41.8703 75.2039 
19546.5 2
15144600 -3378.83 1048.5 1137.5 -70.3574 28.1916 75.7953 
15132601 -2504.33 -491.5 1029.33 -116.662 -195.004 227.237 
19547 2
15144600 -3286.29 1297.57 1118.29 192.008 516.746 551.265 
15132601 -2529.29 -493.429 1028 -51.7684 -4.00119 51.9228 
19547.5 2
15144600 -3521.88 1880.88 1116.88 -447.038 1106.84 1193.71 
15132601 -2462.5 -450 1028.25 126.728 82.4072 151.165 
19548 2
15144600 -3843.5 2109.5 1110.33 -623.304 443.072 764.736 
15132601 -2379.83 -331.333 1028 160.207 229.974 280.275 
19548.5 2
15144600 -4061.86 2197.29 1093.57 -437.589 175.923 471.629 
15132601 -2532.43 -383.714 1026.29 -305.802 -104.972 323.317 
19549 2
15144600 -4147.57 2021.14 1053.57 -171.086 -351.583 391 
15132601 -2674 -429.429 1044.29 -282.578 -91.2461 296.944 
19549.5 2
15144600 -4172.5 1799.83 1046.5 -50.6678 -449.816 452.661 
15132601 -2659.33 -421.333 1068.83 29.8103 16.4537 34.0497 
19550 2
15144600 -4131.71 1855.57 1043 88.4723 120.907 149.819 
15132601 -2648 -461 1088.57 24.5842 -86.0448 89.488 
19550.5 2
15144600 -4003.88 1827.12 1039.25 246.794 -54.9159 252.83 
15132601 -2706.75 -677 1082.62 -113.417 -416.988 432.137 
19551 2
15144600 -3774.43 1713.29 1050 427.275 -211.991 476.974 
15132601 -2849.86 -868.286 1068.71 -266.494 -356.212 444.866 
19551.5 2
15144600 -3720.17 1679.67 1054.33 117.45 -72.7685 138.166 
15132601 -3032.5 -1255.5 1058.5 -395.331 -838.126 926.683 
19552 2
15144600 -3530.25 1277.5 1051.88 383.67 -812.458 898.493 
15132601 -3265.5 -1386 1043 -470.707 -263.636 539.508 
19552.5 2
15144600 -3303.14 1008.57 1054 443.569 -525.251 687.49 
15132601 -3387.86 -1415.86 1012.43 -238.979 -58.3147 245.991 
19553 2
15144600 -3243.43 1063.29 1048.71 117.78 107.918 159.744 
15132601 -3534.86 -1348.71 982.714 -289.941 132.432 318.754 
19553.5 2
15144600 -3227.86 1159.29 1045.29 31.4574 193.939 196.474 
15132601 -3732.43 -1094 961.429 -399.134 514.574 651.226 
19554 2
15144600 -3180.38 1314 1041.25 95.9235 312.554 326.942 
15132601 -3793 -1145.5 935.875 -122.367 -104.04 160.617 
19554.5 2
15144600 -3088.71 1375.86 1030.43 188.602 127.278 227.531 
15132601 -3732.14 -1290.71 904 125.22 -298.795 323.973 
19555 2
15144600 -3006 1432.12 1029 161.867 110.113 195.77 
15132601 -3757.25 -1212.62 888.75 -49.1334 152.817 160.521 
19555.5 2
15144600 -2960.57 1444 1027 89.9576 23.5149 92.9802 
15132601 -3746.71 -1150 880.286 20.8628 124.01 125.753 
19556 2
15144600 -2875.5 1425.62 1032.75 172.559 -37.2718 176.538 
15132601 -3714.62 -1282 866.375 65.0898 -267.748 275.547 
19556.5 2
15144600 -2803.25 1376.88 1036.88 139.21 -93.9306 167.936 
15132601 -3719.25 -1388 850.75 -8.91137 -204.239 204.433 
19557 2
15144600 -2795 1315.86 1038.29 16.0506 -118.712 119.792 
15132601 -3615.43 -1334 847.714 201.987 105.058 227.675 
19557.5 2
15144600 -2933.29 1352.86 1037.57 -288.697 77.2443 298.852 
15132601 -3469.57 -1383.43 837.571 304.503 -103.191 321.513 
19558 2
15144600 -3279.29 1573 1031.29 -722.338 459.588 856.151 
15132601 -3268.29 -1413.43 827.857 420.221 -62.6305 424.862 
19558.5 2
15144600 -3549.5 1840 1029.12 -526.734 520.468 740.496 
15132601 -3143.25 -1438.88 827.25 243.734 -49.6032 248.731 
19559 2
15144600 -3793 2014.14 1028.71 -487 348.286 598.725 
15132601 -2986.86 -1449 869.429 312.786 -20.25 313.441 
19559.5 2
15144600 -3939.29 2104.29 1042.71 -305.398 188.19 358.725 
15132601 -2892.57 -1471.71 931.857 196.839 -47.4202 202.47 
19560 2
15144600 -3950.75 2312 1041.62 -21.8367 395.646 396.248 
15132601 -2700.38 -1449.12 947.875 366.088 43.0272 368.608 
19560.5 2
15144600 -4093.29 2540.29 1031.71 -275.698 441.558 520.56 
15132601 -2565.43 -1483.14 961.143 261.018 -65.7986 269.184 
19561 2
15144600 -4255.57 2611 1027.43 -343.099 149.502 374.256 
15132601 -2604.57 -1553.86 969 -82.7545 -149.502 170.877 
19561.5 2
15144600 -4546.57 2600.86 1024.57 -587.879 -20.4906 588.236 
15132601 -2585.29 -1580.86 962.714 38.961 -54.5455 67.0311 
19562 2
15144600 -4719.71 2572.29 1006.86 -351.916 -58.072 356.676 
15132601 -2659.14 -1648.14 952.286 -150.116 -136.76 203.072 
19562.5 2
15144600 -5110.43 2359.29 1008 -775.227 -422.619 882.94 
15132601 -2814.14 -1568.29 947.429 -307.54 158.447 345.957 
19563 2
15144600 -5324.5 2332.75 1007 -414.065 -51.3263 417.234 
15132601 -2954.88 -1569.5 977.875 -272.209 -2.34871 272.219 
19563.5 2
15144600 -5488.71 2258.14 970.571 -328.429 -149.214 360.736 
15132601 -3041.43 -1667 964.857 -173.107 -195 260.751 
19564 2
15144600 -5513.25 2215 946.75 -50.7986 -89.3227 102.757 
15132601 -2907.38 -1710.75 955 277.544 -90.5797 291.951 
19564.5 2
15144600 -5638.88 2195.62 917 -238.378 -36.7647 241.196 
15132601 -2800.25 -1541 961.5 203.273 322.106 380.884 
19565 2
15144600 -5617.17 2130.5 897 44.1226 -132.368 139.528 
15132601 -2595.33 -1386 965 416.497 315.041 522.227 
19565.5 2
15144600 -5380.25 2143.25 903.625 474.783 25.5511 475.47 
15132601 -2527.75 -1311.5 980.5 135.438 149.299 201.577 
19566 2
15144600 -5083.43 2153.29 899.143 554.806 18.7583 555.123 
15132601 -2444.86 -1174.57 986.571 154.94 255.941 299.186 
19566.5 2
15144600 -5006.57 2035 886.286 165.284 -254.378 303.359 
15132601 -2451 -1057.57 987 -13.2104 251.613 251.959 
19567 2
15144600 -4928.88 1901.75 879.25 156.646 -268.649 310.983 
15132601 -2457.62 -901.75 982.875 -13.3569 314.156 314.44 
19567.5 2
15144600 -4975.29 1847.86 868.143 -91.9024 -106.719 140.836 
15132601 -2512.86 -763.286 987.571 -109.371 274.187 295.195 
19568 2
15144600 -4945.12 1760.75 858 59.3715 -171.471 181.459 
15132601 -2707.5 -542.875 1045.88 -383.155 433.879 578.843 
19568.5 2
15144600 -5004.86 1635.71 849.429 -119.944 -251.076 278.255 
15132601 -2949.71 -382.571 1131.29 -486.374 321.895 583.246 
19569 2
15144600 -5081.29 1419.71 847.143 -152.552 -431.138 457.331 
15132601 -3184.29 -269.571 1139.43 -468.206 225.549 519.701 
19569.5 2
15144600 -5096.86 1478.14 847 -33.0604 124.052 128.382 
15132601 -3390.43 -139.571 1137.86 -437.671 276.008 517.432 
19570 2
15144600 -5122.43 1611.14 846.571 -51.2453 266.533 271.415 
15132601 -3467.57 -62.8571 1137.71 -154.595 153.736 218.024 
19570.5 2
15144600 -5162.43 1635.29 846 -75.6144 45.6387 88.32 
15132601 -3459.29 27.4286 1136 15.663 170.672 171.39 
19571 2
15144600 -5065.57 1863 843.571 200.948 472.436 513.397 
15132601 -3452.71 118.143 1136 13.6337 188.204 188.697 
19571.5 2
15144600 -5171.88 2107.5 841 -208.848 480.354 523.791 
15132601 -3451.5 240.25 1136 2.38563 239.896 239.908 
19572 2
15144600 -5294.57 2476.86 840.286 -237.324 714.424 752.811 
15132601 -3349.43 492.143 1136 197.43 487.22 525.702 
19572.5 2
15144600 -5293.29 2646.57 846.857 2.54597 336.068 336.078 
15132601 -3311.43 464.857 1136 75.2475 -54.0311 92.6367 
19573 2
15144600 -5240.14 2734.86 849 106.927 177.637 207.337 
15132601 -3283.14 389.143 1134.14 56.9129 -152.343 162.626 
19573.5 2
15144600 -5144.14 2696.57 849 197.125 -78.6154 212.223 
15132601 -3308.14 315.571 1129.86 -51.3347 -151.071 159.554 
19574 2
15144600 -5244.5 2608.75 854.5 -194.114 -169.867 257.944 
15132601 -3355.88 167.875 1131.75 -92.3252 -285.68 300.228 
19574.5 2
15144600 -5524.71 2207 881.286 -551.603 -790.846 964.212 
15132601 -3238.86 50.4286 1130 230.35 -231.194 326.361 
19575 2
15144600 -5533.14 2097.29 933 -17.2717 -224.824 225.487 
15132601 -3091.71 -176.857 1132 301.522 -465.749 554.832 
19575.5 2
15144600 -5567.29 1698.86 954.429 -69.8218 -814.782 817.769 
15132601 -3061.86 -397.714 1136.57 61.0576 -451.651 455.759 
19576 2
15144600 -5501.14 1612.43 949.429 137.798 -180.06 226.737 
15132601 -2904 -531.857 1174.71 328.869 -279.464 431.573 
19576.5 2
15144600 -5499.29 1653.43 951.286 3.6061 79.6116 79.6933 
15132601 -2695.57 -601.143 1168.86 404.716 -134.535 426.491 
19577 2
15144600 -5522.43 1542.57 951.857 -48.3149 -231.435 236.424 
15132601 -2513.71 -878.571 1175.43 379.66 -579.183 692.528 
19577.5 2
15144600 -5530.12 1319.62 951 -14.8008 -428.743 428.999 
15132601 -2496.12 -1067.25 1182.25 33.8255 -362.843 364.417 
19578 2
15144600 -5542.17 1172.67 951 -23.8449 -291.007 291.982 
15132601 -2497.17 -1167.17 1182.67 -2.06271 -197.855 197.866 
19578.5 2
15144600 -5505.88 1232.75 951 73.1687 121.136 141.519 
15132601 -2443.25 -1154.75 1183 108.703 25.0336 111.548 
19579 2
15144600 -5314 1401.29 949.857 368.282 323.485 490.178 
15132601 -2496.29 -1064.14 1182.14 -101.796 173.91 201.512 
19579.5 2
15144600 -5051.57 1848 941.571 529.09 900.634 1044.55 
15132601 -2647.43 -674.571 1175.43 -304.724 785.426 842.467 
19580 2
15144600 -5059.29 1997 934.429 -16.1387 311.715 312.133 
15132601 -2802.14 -382.143 1161.14 -323.67 611.775 692.121 
19580.5 2
15144600 -5140.14 2195.14 932.857 -168.102 411.939 444.918 
15132601 -3282 -203.429 1158.29 -997.624 371.547 1064.57 
19581 2
15144600 -5419 2363.12 922.625 -537.297 323.665 627.254 
15132601 -3442.62 3.375 1159 -309.489 398.465 504.538 
19581.5 2
15144600 -5422.57 2477.57 920.571 -6.85495 219.667 219.774 
15132601 -3288.71 206.286 1150.57 295.414 389.464 488.827 
19582 2
15144600 -5466.86 2522 922.286 -89.2857 89.5737 126.473 
15132601 -3353 360.571 1138 -129.608 311.06 336.982 
19582.5 2
15144600 -5410.71 2520.43 920.429 117.454 -3.28751 117.5 
15132601 -3366.43 464.857 1138 -28.0932 218.171 219.972 
19583 2
15144600 -5423 2559.71 918.143 -24.6207 78.7289 82.4889 
15132601 -3342.71 499 1137.43 47.5236 68.4226 83.3075 
19583.5 2
15144600 -5331.43 2517.71 916.857 186.5 -85.5397 205.181 
15132601 -3164.29 481.714 1125.29 363.398 -35.2051 365.1 
19584 2
15144600 -5216.57 2449.71 915.143 222.161 -131.528 258.176 
15132601 -2965.57 771.714 1122.29 384.36 560.928 679.981 
19584.5 2
15144600 -5078.29 2342.57 915 278.802 -216.014 352.693 
15132601 -2835.71 1133.71 1120.71 261.809 729.839 775.376 
19585 2
15144600 -4649.57 2205 926.571 874.927 -280.758 918.87 
15132601 -2922.86 1369.57 1118.57 -177.843 481.341 513.144 
19585.5 2
15144600 -3870.57 2083.43 1001.57 1561.12 -243.63 1580.02 
15132601 -3027.29 1410.43 1110.29 -209.276 81.878 224.723 
19586 2
15144600 -3558.57 1931.86 973.429 621.514 -301.935 690.974 
15132601 -3027.71 1375.43 1097.71 -0.853728 -69.7211 69.7263 
19586.5 2
15144600 -3345.29 1816.29 960.714 426.571 -231.143 485.17 
15132601 -2983 1284.14 1076.43 89.4286 -182.571 203.297 
19587 2
15144600 -3226.29 1810.71 961.429 245.361 -11.4875 245.63 
15132601 -2949.14 1247.43 1059.14 69.8085 -75.6996 102.974 
19587.5 2
15144600 -2748.62 2233.62 968 904.66 800.967 1208.29 
15132601 -2861.75 1198 1061.62 165.517 -93.6147 190.157 
19588 2
15144600 -2642.17 2489 968 206.315 494.913 536.194 
15132601 -2870.17 1114.5 1073 -16.3114 -161.822 162.642 
19588.5 2
15144600 -2637.62 2517.88 968 9.46181 60.1562 60.8958 
15132601 -2878.5 1202.25 1085.62 -17.3611 182.812 183.635 
19589 2
15144600 -2780 2780.29 968 -273.798 504.636 574.128 
15132601 -2824.14 1221 1080 104.533 36.0577 110.577 
19589.5 2
15144600 -2893.38 3142.5 968 -226.297 722.983 757.571 
15132601 -2802.62 1192.75 1081.25 42.9498 -56.3872 70.8816 
19590 2
15144600 -3029.57 3310.86 968 -271.849 336.042 432.234 
15132601 -2769.29 1178.57 1086.86 66.5455 -28.3005 72.3134 
19590.5 2
15144600 -3030.14 3364.43 967.714 -1.15908 108.664 108.67 
15132601 -2740.71 1140.86 1090 57.9542 -76.4996 95.9733 
19591 2
15144600 -2979.29 3258.29 964.286 105.952 -221.131 245.204 
15132601 -2749.14 1126.57 1088.43 -17.5595 -29.7619 34.5559 
19591.5 2
15144600 -2941.29 2967.29 962.286 78.8382 -603.734 608.86 
15132601 -3056.86 1197.43 1081.71 -638.411 147.007 655.118 
19592 2
15144600 -2837.86 2919.86 964 201.615 -92.4534 221.802 
15132601 -3314.29 1352.14 1069.43 -501.81 301.587 585.464 
19592.5 2
15144600 -2800.71 2875.14 963.286 72.5446 -87.3326 113.533 
15132601 -3524.86 1499 1054.57 -411.272 286.83 501.415 
19593 2
15144600 -2780.29 2760.29 960.714 40.2137 -226.097 229.645 
15132601 -3856.29 1767.57 1052.14 -652.418 528.684 839.736 
19593.5 2
15144600 -2911 2871.86 960.143 -254.804 217.488 335.002 
15132601 -3868.86 1996.43 1058.29 -24.5057 446.115 446.788 
19594 2
15144600 -2964.86 3208.86 956.714 -104.374 653.101 661.388 
15132601 -3825.71 2126.43 1080.29 83.6102 251.938 265.449 
19594.5 2
15144600 -2834.33 3637.17 956 271.925 892.312 932.825 
15132601 -3726.5 2241.17 1099.67 206.696 239.038 316.01 
19595 2
15144600 -2753.43 3619.43 956 172.873 -37.9019 176.98 
15132601 -3583.71 2305.86 1101.43 305.098 138.228 334.95 
19595.5 2
15144600 -2788.86 3792.43 956 -69.1964 337.891 344.903 
15132601 -3399.29 2331 1100.14 360.212 49.1071 363.544 
19596 2
15144600 -2735.43 3898.14 956 107.071 211.852 237.372 
15132601 -2828.29 2779.71 1100 1144.29 899.227 1455.34 
19596.5 2
15144600 -2736.29 3844.86 951.571 -1.76005 -109.416 109.43 
15132601 -2650.29 3217.57 1100 365.503 899.091 970.544 
19597 2
15144600 -2821.57 3823 947.286 -169.554 -43.4536 175.034 
15132601 -2462.43 3392.43 1166.43 373.473 347.629 510.223 
19597.5 2
15144600 -3014.43 3876 1106.57 -393.586 108.163 408.178 
15132601 -2261.43 3410.71 1422.14 410.204 37.3178 411.898 
19598 2
15144600 -2895.38 3617.12 1264.12 228.51 -496.881 546.907 
15132601 -2020.88 3317.88 1497.62 461.715 -178.194 494.908 
19598.5 2
15144600 -2806 3145.17 1260.17 177.331 -936.425 953.068 
15132601 -1683.83 3238.67 1526.67 668.733 -157.159 686.952 
19599 2
15144600 -2619.57 2718.57 1255 395.814 -905.722 988.434 
15132601 -1349.43 2881.86 1543.29 709.989 -757.557 1038.26 
19599.5 2
15144600 -2182.88 2470.88 1257.88 833.39 -472.703 958.117 
15132601 -1059.62 2655.12 1626.88 553.06 -432.695 702.211 
19600 2
15144600 -1507.14 2312.57 1336.71 1282.22 -300.386 1316.94 
15132601 -706.857 2321.14 1633.43 669.389 -633.742 921.797 
19600.5 2
15144600 -809.857 2349 1413 1452.68 75.8929 1454.66 
15132601 -306 2046 1636.57 835.119 -573.214 1012.92 
19601 2
15144600 -262.143 2334.43 1476.57 1120.07 -29.7984 1120.47 
15132601 12.2857 1861.29 1631.14 650.891 -377.739 752.559 
19601.5 2
15144600 61.2857 2236.57 1533.71 668.241 -202.184 698.158 
15132601 399 1790.43 1614.57 798.996 -146.399 812.298 
19602 2
15144600 462.75 2137.38 1566.88 791.843 -195.654 815.656 
15132601 797.125 1684.5 1579.38 785.256 -208.932 812.576 
19602.5 2
15144600 1134.62 2030 1560.5 1265.3 -202.213 1281.36 
15132601 1151.5 1510 1556 667.373 -328.625 743.896 
19603 2
15144600 1925.17 1780.67 1532.67 1559.25 -491.782 1634.97 
15132601 1527 1444 1563 740.631 -130.178 751.985 
19603.5 3
15164301 162.5 700 1032.17 0 0 0 
15144600 2454.12 1571 1514.25 1079.51 -427.891 1161.22 
15132601 1871.62 1442.38 1593.5 703.316 -3.31633 703.324 
19604 3
15164301 825.857 635.714 997.429 1484.02 -143.816 1490.97 
15144600 2914.14 1369.29 1541.57 894.976 -392.44 977.237 
15132601 2222.71 1338.14 1586.57 683.053 -202.786 712.519 
19604.5 3
15164301 1535.14 720.286 992.143 1435.8 171.197 1445.97 
15144600 3349 1207.71 1551.57 880.278 -327.068 939.075 
15132601 2508.57 1310.71 1585.86 578.658 -55.5234 581.316 
19605 3
15164301 2060.29 877.714 975.143 1067.36 319.977 1114.29 
15144600 3742.43 1098.57 1542.14 799.652 -221.835 829.851 
15132601 2994.14 1264.29 1585.86 986.934 -94.367 991.435 
19605.5 3
15164301 2528.14 1045.14 961.714 954.81 341.691 1014.11 
15144600 4188.29 1029.14 1531.71 909.913 -141.691 920.878 
15132601 3278.29 1022.29 1577.71 579.883 -493.878 761.695 
19606 3
15164301 3035.43 1104.71 1001.57 983.112 115.449 989.867 
15144600 4806.71 890.714 1524.43 1198.5 -268.272 1228.16 
15132601 3673.29 713.714 1580.57 765.504 -598.007 971.395 
19606.5 3
15164301 3623.86 845 1126 1181.58 -521.515 1291.56 
15144600 5416.43 764.429 1538.71 1224.33 -253.586 1250.31 
15132601 4142 346.286 1583 941.193 -737.808 1195.91 
19607 3
15164301 3899.57 769.714 1157.71 562.682 -153.644 583.282 
15144600 5830.86 748.714 1535.29 845.773 -32.07 846.38 
15132601 4631.29 172.714 1617.14 998.542 -354.227 1059.51 
19607.5 3
15164301 4306.14 702.143 1152.43 818.051 -135.959 829.272 
15144600 6212.86 722.714 1528.86 768.612 -52.3139 770.39 
15132601 5276.57 1.71429 1703.29 1298.36 -344.064 1343.18 
19608 3
15164301 4801.29 520.286 1149.57 1002.31 -368.132 1067.78 
15144600 6634.86 769 1570.14 854.251 93.6958 859.374 
15132601 5816 -177.143 1794.86 1091.96 -362.059 1150.42 
19608.5 3
15164301 5401 357.143 1186 1239.08 -337.072 1284.11 
15144600 7071.29 708.714 1570.43 901.712 -124.557 910.274 
15132601 6271.43 -316.857 1809.57 940.968 -288.666 984.25 
19609 3
15164301 5964.75 117.5 1196.62 1073.81 -456.463 1166.8 
15144600 7549.75 402.375 1591 911.361 -583.503 1082.15 
15132601 6840.88 -480.625 1817.5 1084.66 -311.939 1128.62 
19609.5 3
15164301 6501.29 -26.1429 1172.14 1010.43 -270.514 1046.01 
15144600 8064.71 -18.5714 1579.14 969.801 -792.743 1252.58 
15132601 7467.57 -702.286 1843.71 1180.22 -417.44 1251.87 
19610 3
15164301 6944.71 -233.429 1163.43 903.113 -422.17 996.916 
15144600 8348.57 6.57143 1537.43 578.12 51.2074 580.384 
15132601 8056.86 -1117.14 1876.71 1200.17 -844.923 1467.76 
19610.5 3
15164301 7435.67 -585 1152.33 1055.81 -756.068 1298.61 
15144600 8556.83 -115.833 1525.33 447.875 -263.236 519.505 
15132601 8772 -1511.67 1851.67 1537.94 -848.438 1756.45 
19611 3
15164301 7925.29 -1023.43 1221.29 1017.92 -911.494 1366.37 
15144600 8736.14 -321 1519.86 372.785 -426.542 566.486 
15132601 9120.86 -1762.86 1867.71 725.275 -522.226 893.724 
19611.5 3
15164301 8250.5 -1512.5 1227.25 613.612 -922.776 1108.17 
15144600 9051.75 -902.125 1521.88 595.485 -1096.46 1247.73 
15132601 9381 -1979.38 1853 490.836 -408.524 638.601 
19612 3
15164301 8441 -1795.33 1252.5 368.472 -547.066 659.586 
15144600 9491.17 -1693.83 1590.17 849.936 -1531.35 1751.41 
15132601 9733.83 -2367.83 1813.17 682.463 -751.37 1015.04 
19612.5 3
15164301 8881.43 -2028.14 1251.43 959.539 -507.21 1085.35 
15144600 9646.71 -2382.71 1650.57 338.884 -1500.83 1538.61 
15132601 10164.9 -2725 1808.57 939.05 -778.141 1219.56 
19613 3
15164301 9277 -2479.38 1261.88 752.037 -857.856 1140.82 
15144600 10106.5 -2742.62 1658.62 874.117 -684.241 1110.08 
15132601 10658.1 -2988.38 1820.75 937.772 -500.713 1063.08 
19613.5 3
15164301 9597.14 -2766.14 1282.57 602.906 -540.052 809.414 
15144600 10495.6 -2965.57 1672.86 732.715 -419.861 844.485 
15132601 10924.4 -3365.14 1806.29 501.513 -709.544 868.889 
19614 3
15164301 9961.14 -3020.43 1241.29 735.354 -513.709 897.018 
15144600 10896.6 -3182.29 1666.86 810.101 -437.807 920.836 
15132601 11144.3 -3745.86 1758.14 444.156 -769.12 888.155 
19614.5 3
15164301 10285.7 -3278.86 1237.43 657.027 -523.135 839.854 
15144600 11501.7 -3379.29 1654.71 1224.99 -398.785 1288.26 
15132601 11415.1 -4021.14 1740.43 548.294 -557.259 781.769 
19615 3
15164301 10577.3 -3584.14 1237.57 601.178 -629.455 870.419 
15144600 11578.4 -3303.57 1651.71 158.174 156.112 222.238 
15132601 11677.9 -4246 1747.43 541.679 -463.623 712.995 
19615.5 3
15164301 10866.2 -3978.88 1215.62 589.723 -805.576 998.361 
15144600 11717.6 -3520.5 1644.25 284.074 -442.711 526.015 
15132601 11895.2 -4594.62 1782.75 443.659 -711.48 838.473 
19616 3
15164301 11144.9 -4459.38 1211.5 548.474 -945.866 1093.38 
15144600 11990.1 -3843.12 1620.88 536.417 -635.089 831.313 
15132601 12250.6 -5018.12 1805.25 699.557 -833.661 1088.29 
19616.5 3
15164301 11421.4 -4857.14 1199.57 572.575 -823.536 1003.02 
15144600 12221.1 -4020.71 1608.71 478.298 -367.68 603.289 
15132601 12594.4 -5631.43 1823 711.809 -1269.78 1455.68 
19617 3
15164301 11781.6 -5171.12 1172.5 714.675 -622.98 948.085 
15144600 12478.1 -4267.38 1601.5 509.885 -489.406 706.754 
15132601 12890.6 -6017.38 1891.12 587.691 -765.767 965.287 
19617.5 3
15164301 12079.2 -5698.12 1164.75 567.987 -1005.73 1155.03 
15144600 12687 -4516.38 1602 398.616 -475.191 620.243 
15132601 13195.8 -6334.62 1865.12 582.3 -605.439 840.017 
19618 3
15164301 12468.9 -6128.86 1147.86 783.918 -866.664 1168.6 
15144600 12701.9 -5164.86 1601.57 29.8936 -1304.79 1305.14 
15132601 13586.6 -6631.14 1855.86 786.361 -596.615 987.073 
19618.5 3
15164301 12835.9 -6532.43 1206.57 761.411 -837.285 1131.72 
15144600 12857 -5599.14 1601.71 321.873 -901.008 956.774 
15132601 13928.4 -6896.14 1823.71 709.247 -549.793 897.387 
19619 3
15164301 13218.1 -6849.88 1232 749.545 -622.444 974.297 
15144600 13286.1 -6051.62 1619.62 841.422 -887.22 1222.76 
15132601 14306 -7198.62 1838 740.336 -593.102 948.614 
19619.5 3
15164301 13562.9 -7153.86 1209.86 664.224 -585.707 885.577 
15144600 13791 -6433.29 1619.43 972.784 -735.377 1219.46 
15132601 14694.1 -7627.57 1853.86 747.867 -826.486 1114.62 
19620 3
15164301 13854.3 -7386.86 1195.14 600.884 -480.412 769.323 
15144600 14179.9 -6699.86 1606 801.767 -549.632 972.073 
15132601 14964.4 -8024.71 1868.57 557.29 -818.851 990.5 
19620.5 3
15164301 14153.1 -7720.57 1206.43 627.851 -701.08 941.122 
15144600 14590.7 -6937.29 1585.43 863.145 -498.8 996.906 
15132601 15352.6 -8366.57 1851.71 815.426 -718.187 1086.61 
19621 3
15164301 14442 -8033.88 1220.5 576.561 -625.356 850.584 
15144600 14943.2 -7209.75 1587.38 703.664 -543.841 889.329 
15132601 15692 -8582 1846.5 677.502 -429.997 802.438 
19621.5 3
15164301 14789.2 -8427 1242.25 662.691 -750.239 1001.01 
15144600 15348.4 -7679.62 1603.38 773.139 -896.708 1183.99 
15132601 16036.8 -8788.25 1806.62 657.92 -393.607 766.671 
19622 3
15164301 15178 -8756.25 1250.12 762.255 -645.588 998.908 
15144600 15701.4 -8183.88 1585 692.157 -988.725 1206.92 
15132601 16427 -8953.88 1772.38 765.196 -324.755 831.259 
19622.5 3
15164301 15700.6 -9043.38 1233.12 1049.45 -576.556 1197.4 
15144600 15962.4 -8461 1591.12 524.096 -556.476 764.423 
15132601 16773.1 -9175.5 1771.38 695.03 -445.03 825.299 
19623 3
15164301 16098.5 -9456 1189.38 784.763 -813.856 1130.58 
15144600 16226.6 -8776 1610.25 521.203 -621.302 810.968 
15132601 17107 -9534.25 1786.62 658.531 -707.594 966.619 
19623.5 3
15164301 16331.6 -9955.57 1156.43 484.556 -1038.61 1146.08 
15144600 16474.9 -9069.71 1649.86 516.075 -610.633 799.503 
15132601 17410.6 -10084.4 1880.86 631.126 -1143.82 1306.39 
19624 3
15164301 16573.4 -10497 1108.57 502.822 -1125.63 1232.83 
15144600 16819 -9374 1690.86 715.474 -632.611 955.039 
15132601 17700.3 -10478.7 1893 602.317 -819.721 1017.22 
19624.5 3
15164301 17026.5 -11134.1 1057.75 876.347 -1232.35 1512.17 
15144600 17201.2 -9877.25 1697.12 739.362 -973.404 1222.36 
15132601 18049.1 -11021 1904.75 674.737 -1048.91 1247.19 
19625 3
15164301 17315.7 -11574.9 970.571 573.838 -874.469 1045.94 
15144600 17657.3 -10339.9 1705.86 904.833 -917.871 1288.88 
15132601 18722 -11505.6 1859 1335.07 -961.451 1645.24 
19625.5 3
15164301 17503.6 -11727 952.857 384.953 -311.768 495.367 
15144600 18050 -10720.3 1674.14 804.742 -779.567 1120.42 
15132601 19120.4 -11815.3 1826.71 816.452 -634.66 1034.11 
19626 3
15164301 17726.8 -11877.5 974 447.252 -301.603 539.443 
15144600 18422.6 -11109.1 1655.88 746.743 -779.237 1079.28 
15132601 19369.1 -12120.5 1812 498.39 -611.652 788.993 
19626.5 3
15164301 18004.6 -11975.3 978.714 529.184 -186.259 561.006 
15144600 18952.3 -11353.6 1644.43 1008.88 -465.612 1111.14 
15132601 19677 -12432.7 1794 586.429 -594.694 835.2 
19627 3
15164301 18665.7 -12169 1078.71 1415.72 -414.806 1475.24 
15144600 19449.7 -11660.3 1653.29 1065.16 -656.776 1251.37 
15132601 19930.7 -12681.4 1804.14 543.285 -532.579 760.789 
19627.5 3
15164301 19219.8 -12562.5 1261.12 1063.41 -755.278 1304.33 
15144600 19868.5 -11956.5 1626.62 803.811 -568.549 984.561 
15132601 20270.6 -13042.5 1807.62 652.42 -693.035 951.814 
19628 3
15164301 19768.4 -12796.7 1284.14 1055.15 -450.412 1147.26 
15144600 20218.9 -12191.1 1611.57 673.764 -451.236 810.908 
15132601 20693.4 -13332.4 1858.86 813.084 -557.555 985.887 
19628.5 3
15164301 20254.1 -12923.3 1256.29 952.381 -248.179 984.186 
15144600 20610.4 -12404.4 1664.57 767.787 -418.207 874.297 
15132601 21067.1 -13574.9 1876 732.773 -475.35 873.45 
19629 3
15164301 20618.3 -13176.2 1250.33 778.185 -540.344 947.388 
15144600 20882.2 -12600.8 1678 580.637 -419.668 716.422 
15132601 21341.2 -13875.3 1849 585.521 -642.043 868.939 
19629.5 3
15164301 20895.4 -13601.9 1242.12 557.428 -856.556 1021.97 
15144600 21223.8 -12914.4 1660.88 687.29 -630.869 932.933 
15132601 21709.2 -14081.1 1793.62 740.61 -414.068 848.502 
19630 3
15164301 21229.4 -13903.6 1238 641.178 -579.072 863.964 
15144600 21616.4 -13282.9 1636.43 753.702 -707.259 1033.58 
15132601 22192 -14361.1 1734.86 926.583 -537.462 1071.18 
19630.5 3
15164301 21631.7 -14227.4 1219.43 807.803 -650.316 1037.04 
15144600 22029.7 -13563.1 1606.86 829.891 -562.823 1002.74 
15132601 22621.3 -14614.9 1686.71 862.02 -509.466 1001.32 
19631 3
15164301 22075.5 -14445.5 1212.33 946.238 -464.971 1054.31 
15144600 22315.3 -13790.2 1575.17 608.996 -484.059 777.939 
15132601 23062.3 -14905 1803.67 940.4 -618.641 1125.64 
19631.5 3
15164301 22265.3 -14639.6 1191 384.182 -392.857 549.484 
15144600 22662.9 -13992.1 1554.43 703.489 -408.859 813.672 
15132601 23438.3 -15174.3 1861 761.037 -545.113 936.123 
19632 3
15164301 22431 -14753.7 1167.71 333.429 -229.664 404.871 
15144600 23009.9 -14229 1531.14 698.189 -476.574 845.335 
15132601 23711.4 -15443 1792.43 549.583 -540.673 770.953 
19632.5 3
15164301 22736.6 -14936.5 1128.12 585.489 -350.164 682.211 
15144600 23561.9 -14432.8 1528 1057.51 -390.326 1127.24 
15132601 24016 -15727.8 1706.5 583.47 -545.498 798.753 
19633 3
15164301 22989.7 -15100 1092.67 508.116 -328.313 604.956 
15144600 23868.3 -14638 1547.83 615.378 -412.149 740.646 
15132601 24404.7 -15926.3 1749.17 780.455 -398.762 876.425 
19633.5 3
15164301 23321.1 -15164.8 1155.25 664.245 -129.76 676.801 
15144600 24127.6 -14853.2 1555.12 519.623 -431.363 675.338 
15132601 24780.4 -16110.9 1791.75 752.923 -369.823 838.845 
19634 3
15164301 23654.3 -15177.7 1206.5 648.265 -25.1297 648.752 
15144600 24356.8 -15047.5 1546.5 445.931 -377.918 584.531 
15132601 25138.2 -16339.5 1768 696.093 -444.796 826.068 
19634.5 3
15164301 23929.7 -15170.6 1246.14 578.531 14.906 578.723 
15144600 24525.1 -15270.7 1554.71 353.591 -468.938 587.307 
15132601 25371.7 -16451.1 1779.14 490.646 -234.544 543.824 
19635 3
15164301 24174.1 -15383.9 1256.14 471.87 -411.748 626.257 
15144600 24744.1 -15401.9 1568.14 422.78 -253.172 492.787 
15132601 25486.4 -16552.7 1852.14 221.456 -196.084 295.79 
19635.5 3
15164301 24514.9 -15786.1 1257.57 669.38 -790.345 1035.72 
15144600 25040 -15519.4 1579.43 581.252 -230.985 625.466 
15132601 25555.3 -16747.7 1824.43 135.279 -383.104 406.287 
19636 3
15164301 24822.7 -16090.3 1225 628.183 -620.797 883.177 
15144600 25291.2 -15643 1569.67 512.585 -252.187 571.263 
15132601 25655.3 -16834.3 1769.83 204.179 -176.774 270.07 
19636.5 3
15164301 25193.1 -16262.3 1237.57 779.95 -362.005 859.866 
15144600 25656.1 -15826.6 1593.71 768.371 -386.466 860.087 
15132601 25848.3 -16909.4 1744.14 406.216 -158.095 435.896 
19637 3
15164301 25585.1 -16453.7 1215.86 787.149 -384.395 875.992 
15144600 26112.6 -16035.7 1586.29 916.523 -419.966 1008.16 
15132601 26062.9 -16997.9 1733.71 430.866 -177.567 466.021 
19637.5 3
15164301 26134 -16599.6 1180.71 1047.44 -278.353 1083.79 
15144600 26580.3 -16153.6 1569.29 892.585 -224.918 920.486 
15132601 26310 -17230.4 1693.86 471.647 -443.839 647.644 
19638 3
15164301 26897.3 -16930.2 1250 1517.56 -657.247 1653.77 
15144600 27054.8 -16319 1570.83 943.435 -328.884 999.116 
15132601 26495.7 -17424.7 1724.5 369.119 -386.159 534.198 
19638.5 3
15164301 27261.9 -17088 1290.86 753.148 -326.102 820.716 
15144600 27468.7 -16441.7 1584.71 855.126 -253.542 891.921 
15132601 26769 -17534 1757 564.738 -225.895 608.242 
19639 3
15164301 27466.9 -17203 1265.86 400.391 -224.609 459.088 
15144600 27941.4 -16563 1667.86 923.27 -236.886 953.175 
15132601 27064.9 -17637.1 1767 577.846 -201.451 611.955 
19639.5 3
15164301 27768.7 -17259.7 1287.29 601.309 -112.977 611.83 
15144600 28305.9 -16675.1 1680.86 725.953 -223.392 759.547 
15132601 27420.6 -17749.4 1753 708.594 -223.677 743.059 
19640 3
15164301 28174 -17283.3 1310.43 799.38 -46.492 800.731 
15144600 28689.1 -16935.4 1629.43 755.988 -513.384 913.827 
15132601 27924.7 -17899.3 1749 994.365 -295.576 1037.37 
19640.5 3
15164301 28522.9 -17460.7 1304.29 684.034 -347.899 767.422 
15144600 29001.6 -17129.9 1602.86 612.605 -381.232 721.542 
15132601 28240.1 -18130.4 1766.86 618.487 -453.221 766.77 
19641 3
15164301 28799.5 -17579.7 1266 598.794 -257.473 651.803 
15144600 29218.3 -17157.5 1585.83 469.182 -59.833 472.981 
15132601 28532.3 -18215.5 1786.67 632.447 -184.137 658.708 
19641.5 3
15164301 29031.4 -17653.6 1245.57 453.872 -144.628 476.358 
15144600 29416.6 -17269.6 1567.86 387.941 -219.318 445.644 
15132601 28512 -18137 1847 -39.7913 153.62 158.69 
19642 3
15164301 28919.4 -17691.6 1230.57 -222.222 -75.3968 234.664 
15144600 29535.4 -17307.9 1561.86 235.828 -75.9637 247.76 
15132601 28287.7 -17871.7 1842 -445.011 526.361 689.268 
19642.5 3
15164301 28560.4 -17482.6 1203.29 -712.302 414.683 824.218 
15144600 29577.7 -17260 1578.71 83.9002 94.9546 126.711 
15132601 27780.7 -17440 1827.14 -1005.95 856.576 1321.24 
19643 3
15164301 28260.4 -17064.4 1261.57 -573.614 799.508 983.995 
15144600 29260.1 -16995.7 1615 -607.211 505.326 789.975 
15132601 27389.6 -16905.3 1849.29 -747.883 1022.4 1266.74 
19643.5 3
15164301 27903.4 -16684 1307 -719.758 766.993 1051.82 
15144600 28864.1 -16781.1 1650.14 -798.387 432.604 908.057 
15132601 27215.1 -16631.9 1812.71 -351.671 551.267 653.887 
19644 3
15164301 27560.8 -16230.2 1278.17 -702.039 929.986 1165.22 
15144600 28567 -16748.8 1628.17 -608.899 66.208 612.488 
15132601 26966.3 -16391.7 1833.5 -509.856 492.194 708.666 
19644.5 3
15164301 27180.4 -15778.3 1215 -828.769 984.49 1286.89 
15144600 28333.1 -16645.1 1678 -509.493 225.905 557.329 
15132601 26850.7 -16404.1 1809.86 -251.893 -27.1812 253.356 
19645 3
15164301 26769 -15431.1 1154.57 -816.327 688.776 1068.08 
15144600 28151.4 -16607.1 1675.29 -360.544 75.3968 368.343 
15132601 26811 -16357.7 1789.29 -78.7982 92.1202 121.224 
19645.5 3
15164301 26618.4 -15302.6 1128.71 -280.394 239.425 368.707 
15144600 28045.3 -16431 1613.43 -197.659 328.013 382.964 
15132601 26756.4 -16448.6 1788.86 -101.623 -169.194 197.367 
19646 3
15164301 26587 -15288 1129 -64.0093 29.677 70.5544 
15144600 28011.5 -16280.2 1576.67 -68.81 307.196 314.808 
15132601 26769.5 -16668.7 1775 26.6221 -448.259 449.049 
19646.5 3
15164301 26546.2 -15387.8 1133.5 -97.2554 -238.067 257.166 
15144600 27990.5 -16156.5 1550 -50.1193 295.147 299.372 
15132601 26862.8 -16556 1781.75 222.554 268.894 349.048 
19647 3
15164301 26561.5 -15742.5 1125.67 27.677 -643.829 644.424 
15144600 27916.5 -16156.8 1536.5 -134.301 -0.604961 134.303 
15132601 27073.2 -16404.2 1817.17 381.881 275.56 470.921 
19647.5 3
15164301 26584 -15779.9 1106.71 42.3729 -70.3524 82.1275 
15144600 27886.3 -15969.6 1560.86 -56.9007 352.659 357.22 
15132601 27050.3 -16288.1 1775.43 -43.0903 218.501 222.709 
19648 3
15164301 26612.5 -15799.8 1096.5 55.8824 -39.169 68.2426 
15144600 27876.8 -15931.2 1563.83 -18.5341 75.3035 77.5508 
15132601 26898 -16236.5 1745.5 -298.599 101.261 315.302 
19648.5 3
15164301 26214 -15865.7 1489.29 -787.549 -130.2 798.239 
15144600 27721.1 -16041.1 1560.71 -307.689 -217.344 376.711 
15132601 26596.1 -16197.1 1721.14 -596.556 77.7809 601.605 
19649 2
15164301 25853.5 -15576.7 1743.5 -726.815 582.757 931.593 
15144600 27463.7 -15934.7 1570.5 -519.105 214.67 561.741 
19649.5 2
15164301 25346.4 -15229 1767.29 -1034.84 709.524 1254.72 
15144600 27051.1 -15865.4 1575.71 -841.885 141.302 853.661 
19650 2
15164301 24753.3 -15147.6 1767.14 -1145.06 157.198 1155.8 
15144600 26648.7 -15819.9 1555.57 -776.889 87.9757 781.854 
19650.5 2
15164301 24178.2 -15178.2 1790.5 -1190.72 -63.3442 1192.41 
15144600 26223.8 -15585.5 1564.33 -879.671 485.211 1004.61 
19651 2
15164301 23852.4 -14946 1790.14 -703.538 501.44 863.949 
15144600 25737.6 -15438.4 1604.14 -1050.24 317.649 1097.23 
19651.5 2
15164301 23491 -14546 1796.86 -715.7 792.079 1067.53 
15144600 25367.3 -15340.9 1607.71 -733.239 193.211 758.268 
19652 2
15164301 23185.3 -14147.4 1726.14 -591.324 770.931 971.596 
15144600 25049 -15340 1586.57 -615.64 1.65792 615.642 
19652.5 2
15164301 22939.1 -13763.1 1671.57 -484.533 756.468 898.341 
15144600 24679.1 -15270 1569.71 -728.065 137.795 740.99 
19653 2
15164301 22854.6 -13571.4 1624.71 -166.808 378.135 413.292 
15144600 24393.7 -15094.7 1571.29 -562.975 345.731 660.66 
19653.5 2
15164301 22847 -13508.9 1574.14 -15.0825 124.644 125.553 
15144600 24166.7 -14934 1530.14 -452.191 320.148 554.05 
19654 2
15164301 22831.8 -13508.8 1551.5 -32.7574 0.051424 32.7574 
15144600 23959.5 -14747.8 1567.5 -447.547 402.088 601.642 
19654.5 2
15164301 22771 -13796.4 1592.14 -118.123 -558.437 570.794 
15144600 23674.3 -14513 1538.14 -553.814 455.987 717.38 
19655 2
15164301 22655.3 -14042.3 1622 -231.333 -491.81 543.5 
15144600 23467.7 -14325.8 1558.83 -413.238 374.333 557.576 
19655.5 2
15164301 22633.9 -14249.1 1612.29 -43.2988 -416.955 419.197 
15144600 23330.3 -14174.7 1517.86 -276.978 304.675 411.757 
19656 2
15164301 22729.9 -14327.7 1601.43 192 -157.143 248.109 
15144600 23295.1 -14189.3 1468.14 -70.2857 -29.1429 76.088 
19656.5 2
15164301 22578 -14246 1605.86 -306.164 164.747 347.675 
15144600 23194 -14093.7 1428 -203.917 192.684 280.552 
19657 2
15164301 22600.7 -14065.6 1630.57 44.9788 357.284 360.104 
15144600 23111.7 -13986.1 1509.29 -162.942 213.013 268.187 
19657.5 2
15164301 22572.4 -13860.6 1789.43 -57.4913 416.667 420.614 
15144600 23041.6 -14064.3 1565.43 -142.567 -158.827 213.427 
19658 2
15164301 22559.4 -13880.3 1777 -25.8964 -39.2715 47.0412 
15144600 22832.6 -14327.6 1584.29 -416.335 -524.474 669.632 
19658.5 2
15164301 22552.9 -13842.6 1774.86 -13.2756 76.1905 77.3384 
15144600 22644.9 -14409.9 1593.29 -379.221 -166.234 414.056 
19659 2
15164301 22734.1 -13760.6 1793.25 349.264 157.893 383.295 
15144600 22522.5 -14312.2 1609.88 -235.756 188.068 301.579 
19659.5 2
15164301 22976.1 -13598.4 1778.86 469.027 314.334 564.617 
15144600 22470.9 -14135.4 1636.86 -100.083 342.677 356.993 
19660 2
15164301 22912.6 -13542.3 1757.14 -129.738 114.577 173.089 
15144600 22470.6 -14014 1716.71 -0.58309 247.813 247.814 
19660.5 2
15164301 22870.1 -13639.9 1728.29 -86.062 -197.914 215.816 
15144600 22485.1 -14061.7 1725.29 29.5567 -96.7835 101.196 
19661 2
15164301 23001.9 -13944.9 1701.5 260.856 -603.996 657.918 
15144600 22448.4 -14016.5 1786.12 -72.8076 89.5332 115.4 
19661.5 2
15164301 23132.1 -14288.4 1643.29 246.719 -650.67 695.875 
15144600 22462 -14009 1765.14 25.8049 14.2045 29.4561 
19662 2
15164301 23075.6 -14242.1 1601.43 -111.581 91.2933 144.169 
15144600 22543.3 -13989.6 1743.43 160.327 38.3207 164.843 
19662.5 2
15164301 22988.3 -14265.7 1587.17 -187.206 -50.4803 193.893 
15144600 22659.2 -13874 1744.33 248.672 248.007 351.205 
19663 2
15164301 22729 -14350.9 1599.29 -528.174 -173.504 555.942 
15144600 22875.6 -13838.4 1722.29 440.743 72.4469 446.657 
19663.5 2
15164301 22505.9 -14162.9 1623.14 -431.611 363.636 564.375 
15144600 23215.9 -13724 1677.29 658.193 221.332 694.41 
19664 2
15164301 22423.1 -13963 1665.43 -163.791 395.757 428.312 
15144600 23246.6 -13585 1637 60.8204 275.248 281.887 
19664.5 2
15164301 22421.9 -14009.7 1688.29 -2.48207 -90.182 90.2162 
15144600 23120.4 -13533.7 1591.86 -243.519 99.0072 262.876 
19665 2
15164301 22339.7 -14115.8 1705.33 -160.842 -207.669 262.673 
15144600 22942.3 -13432.5 1553.5 -348.523 198.071 400.875 
19665.5 2
15164301 22273.6 -14160.6 1701 -136.843 -92.6255 165.244 
15144600 22926.1 -13442.7 1534.86 -33.5207 -21.1476 39.634 
19666 2
15164301 22343.7 -14069 1688.43 137.535 179.552 226.174 
15144600 23068.3 -13457.1 1520.86 278.711 -28.2913 280.144 
19666.5 2
15164301 22384.7 -14151.3 1674.33 86.3974 -173.699 194 
15144600 22799 -13294.2 1445.33 -568.113 343.832 664.058 
19667 2
15164301 22267.7 -14321.1 1669 -242.137 -351.573 426.888 
15144600 23003.6 -13458.1 1435.86 423.543 -339.495 542.813 
19667.5 2
15164301 22284.1 -14198 1664.57 32.8571 246.286 248.468 
15144600 23216.1 -13542.6 1433.86 425.143 -168.857 457.449 
19668 2
15164301 22305 -14168.1 1655.29 39.8037 56.9793 69.5052 
15144600 23250.3 -13549.3 1434.14 65.1581 -12.8135 66.4061 
19668.5 2
15164301 22396.7 -14403.7 1638.29 174.031 -447.005 479.687 
15144600 23156.7 -13533.4 1456.14 -177.555 30.0895 180.086 
19669 2
15164301 22363.7 -14241.3 1625.71 -67.623 332.845 339.645 
15144600 23240.9 -13678.9 1463.29 172.424 -298.009 344.296 
19669.5 2
15164301 22288.5 -14176.5 1634.67 -158.346 136.391 208.988 
15144600 23220 -13789.2 1435.83 -43.9098 -232.231 236.345 
19670 2
15164301 22310.6 -14221.4 1686.86 46.6626 -94.9864 105.829 
15144600 23070.7 -13808.1 1416.29 -315.615 -40.1188 318.154 
19670.5 2
15164301 22313.4 -14192.7 1677.57 5.63539 56.6357 56.9153 
15144600 22993 -13909.7 1405.86 -153.283 -200.338 252.252 
19671 2
15164301 22334.6 -14119.9 1676.29 41.0541 141.47 147.307 
15144600 22934.3 -14006.7 1395.57 -114.008 -188.35 220.167 
19671.5 2
15164301 22377.1 -14076.7 1673 87.4157 88.589 124.457 
15144600 22979.9 -14073.3 1386.43 93.5758 -136.697 165.658 
19672 2
15164301 22360.6 -14035.3 1674 -31.9912 79.9779 86.1389 
15144600 23028.9 -14013.1 1395.57 94.5946 116.106 149.762 
19672.5 2
15164301 22430.6 -14011.7 1676.71 142.566 48.007 150.432 
15144600 23161.3 -14086.9 1395.14 269.712 -150.131 308.681 
19673 2
15164301 22508.9 -13934.9 1663.71 155.948 153.102 218.54 
15144600 23184.9 -14269.3 1412.29 46.955 -363.404 366.424 
19673.5 2
15164301 22501.1 -13901.9 1657.57 -15.3671 65.7371 67.5093 
15144600 23173.3 -14372.7 1421.71 -23.0507 -206.033 207.318 
19674 2
15164301 22499 -13922.9 1660.71 -4.41826 -43.299 43.5238 
15144600 23154.6 -14363.1 1423 -38.5862 19.7349 43.34 
19674.5 2
15164301 22478.9 -14124.7 1661.43 -40.3664 -404.523 406.532 
15144600 23159.1 -14329 1426.86 9.16118 68.4226 69.0331 
19675 2
15164301 22414.6 -14374.3 1639.43 -126.547 -491.282 507.319 
15144600 23196.1 -14309.4 1428.71 72.8346 38.5264 82.3964 
19675.5 2
15164301 22336.7 -14397.2 1619.11 -150.978 -44.4506 157.386 
15144600 23036.3 -14155.6 1466.44 -309.708 298.204 429.936 
19676 2
15164301 22257.3 -14289.8 1716.8 -155.621 210.632 261.885 
15144600 23012.2 -13986.1 1462.2 -47.3203 332.266 335.618 
19676.5 2
15164301 22289.1 -14353.3 1639.3 62.5984 -125 139.798 
15144600 23041.4 -13976 1432.7 57.4803 19.8819 60.8217 
19677 2
15164301 22362.2 -14380.1 1584.62 147.183 -53.9738 156.767 
15144600 22992 -13938.9 1398 -99.3964 74.6982 124.336 
19677.5 2
15164301 22375.1 -14338.7 1562.29 25.8374 82.9874 86.9165 
15144600 22957.1 -13916.6 1452.14 -69.854 44.6965 82.9299 
19678 2
15164301 22486.3 -14329.9 1577.43 226.822 18.0758 227.541 
15144600 23009.4 -13908 1444.29 106.706 17.4927 108.13 
19678.5 2
15164301 22596.6 -14296.1 1605.86 221.013 67.5637 231.11 
15144600 23030.9 -13902.6 1432.14 42.943 10.8789 44.2996 
19679 2
15164301 22678.4 -14209.3 1621.14 168.084 178.351 245.075 
15144600 23082.3 -13825.6 1427.57 105.603 158.111 190.134 
19679.5 2
15164301 22841.1 -14198.9 1618.75 312.878 20.0206 313.518 
15144600 23419.6 -13874.1 1415.75 648.729 -93.3723 655.415 
19680 2
15164301 23052.7 -14064.7 1598.86 414.069 262.545 490.289 
15144600 23530 -13911.4 1382.14 215.998 -73.0011 228.001 
19680.5 2
15164301 23091 -14179.7 1550 81.8071 -245.625 258.89 
15144600 23499.5 -13870.2 1376.5 -65.1709 88.1665 109.638 
19681 2
15164301 22813.4 -13884.8 1527.25 -545.432 579.404 795.742 
15144600 23558.6 -13876.1 1369.5 116.159 -11.706 116.747 
19681.5 2
15164301 22782.2 -13727.7 1545.67 -62.4167 314.167 320.307 
15144600 23646.8 -13790.5 1369 176.417 171.25 245.865 
19682 1
15164301 22749.6 -13634.6 1558 -67.485 192.744 204.217 
19682.5 1
15164301 22734.9 -13537.6 1560.43 -28.1883 185.824 187.95 
19683 1
15164301 22681.7 -13482.3 1529.57 -109.123 113.523 157.465 
19683.5 1
15164301 22656.6 -13522.6 1503.71 -50.5892 -81.0578 95.5491 
19684 1
15164301 22852.4 -13634.3 1470.29 382.533 -218.192 440.386 
19684.5 1
15164301 22942.4 -13573 1444.86 178.218 121.358 215.614 
19685 1
15164301 23087.1 -13629.6 1421.71 287.132 -112.245 308.291 
19685.5 1
15164301 23178.8 -13616.2 1420.83 186.363 27.2455 188.344 
19686 1
15164301 23079.3 -13683.6 1424 -211.803 -143.414 255.79 
19686.5 1
15164301 23336.4 -13881.1 1413.29 513.259 -394.354 647.264 
19687 1
15164301 23313.6 -13859.1 1394.57 -44.3828 42.7184 61.6011 
19687.5 1
15164301 23294.4 -13918 1375.57 -38.3624 -117.95 124.032 
19688 1
15164301 23414 -14007.6 1364.57 240.103 -179.862 300 
19688.5 1
15164301 23464.6 -14067.7 1369.86 96.3265 -114.558 149.674 
19689 1
15164301 23506.6 -14109.6 1390.43 83.6653 -83.3808 118.12 
19689.5 1
15164301 23569.6 -14096.1 1399.57 130.435 27.8024 133.365 
19690 1
15164301 23609.7 -14095.3 1419.43 80.7703 1.72463 80.7887 
19690.5 1
15164301 23315.1 -13977.9 1470.29 -579.865 231.159 624.242 
19691 1
15164301 23160.9 -13844.4 1482.86 -295.567 255.61 390.764 
19691.5 1
15164301 23169.7 -13818.3 1503.33 18.0523 53.4738 56.4388 
19692 1
15164301 23177.6 -13797.9 1475.88 16.2084 41.6667 44.7082 
19692.5 1
15164301 23230 -13755.7 1462.29 101.897 82.0247 130.809 
19693 1
15164301 23206.4 -13749 1462.57 -46.6761 13.2956 48.5328 
19693.5 1
15164301 23221 -13847.7 1529.71 29.2013 -197.824 199.968 
19694 1
15164301 23171.7 -13845.9 1494.71 -99.1664 3.73671 99.2368 
19694.5 1
15164301 23106.6 -13834.6 1521.14 -128.741 22.3038 130.659 
19695 1
15164301 23090.3 -13916.7 1528.17 -34.1855 -172.832 176.181 
19695.5 1
15164301 23099.2 -13815.9 1501.38 17.905 202.393 203.183 
19696 1
15164301 23167.1 -14024.6 1472.86 128.1 -393.767 414.08 
19696.5 1
15164301 23302 -14191.7 1443.33 283.91 -351.779 452.055 
19697 1
15164301 23436.4 -14231.3 1373.86 274.344 -80.8552 286.011 
19697.5 1
15164301 23521.9 -14248 1275.57 163.97 -32.0812 167.079 
19698 1
15164301 23518.1 -14191.3 1210.43 -7.64256 116.696 116.946 
19698.5 1
15164301 23452.7 -14209.4 1148.43 -129.05 -35.7847 133.92 
19699 1
15164301 23350.1 -14211.3 1088.71 -202.311 -3.663 202.344 
19699.5 1
15164301 23244.3 -14207.4 1052.14 -211.714 7.71429 211.855 
19700 1
15164301 23292.3 -14083 1008.33 100.099 259.226 277.881 
19700.5 1
15164301 23368.3 -14128.6 963.143 161.945 -97.1672 188.859 
19701 1
15164301 23335.1 -14306.6 1007.29 -62.8897 -337.761 343.566 
19701.5 1
15164301 23430.3 -14351 1189 193.774 -90.4859 213.86 
19702 1
15164301 23832.6 -14395 1319.29 796.605 -87.1287 801.356 
19702.5 1
15164301 24397 -14619.3 1535.29 1131.12 -449.47 1217.15 
19703 1
15164301 24802.3 -14880.6 1547.14 820.416 -528.918 976.134 
19703.5 1
15164301 25029.9 -15124.7 1454.71 444.475 -476.842 651.871 
19704 1
15164301 25127.6 -15257.1 1344.71 199.825 -270.815 336.557 
19704.5 1
15164301 25227.7 -15297.3 1225.14 187.533 -75.1739 202.039 
19705 1
15164301 25221 -15213.7 1139.71 -13.1653 163.866 164.394 
19705.5 1
15164301 25099.3 -14960.1 1064.71 -246.385 513.302 569.373 
19706 1
15164301 24924.4 -15050.6 1007.71 -347.629 -179.778 391.364 
19706.5 1
15164301 24858.4 -15252.1 977 -129.921 -396.794 417.523 
19707 1
15164301 24795.3 -15271.2 997.167 -131.723 -39.7157 137.58 
19707.5 1
15164301 24778 -15183.5 988 -34.6667 175.333 178.728 
19708 1
15164301 24754.7 -15279.7 991.667 -45.2196 -186.37 191.777 
19708.5 1
15164301 24849.3 -15358 1063.33 200.565 -165.96 260.325 
19709 1
15164301 25114.6 -15121.6 1203.86 543.521 484.485 728.107 
19709.5 1
15164301 25326.1 -14924.1 1375.14 399.191 372.507 545.999 
19710 1
15164301 25398.1 -14920 1509.71 136.882 7.87615 137.109 
19710.5 1
15164301 25317.5 -14937.7 1544 -174.552 -38.2395 178.691 
19711 1
15164301 24864.1 -14843.7 1535.57 -901.306 186.784 920.457 
19711.5 1
15164301 24812.4 -14802 1532.14 -101.004 81.4732 129.768 
19712 1
15164301 24805.7 -14731.1 1528.71 -13.0628 137.854 138.472 
19712.5 1
15164301 24715.3 -14751.3 1501.5 -185.207 -41.3739 189.772 
19713 1
15164301 25063.4 -15000 1494.86 719.205 -513.774 883.866 
19713.5 1
15164301 25793.7 -15133.7 1493.14 1457.66 -266.895 1481.89 
19714 1
15164301 26446.4 -15179.4 1487.86 1282.35 -89.812 1285.49 
19714.5 1
15164301 27074.5 -15444 1478.33 1289.67 -543.268 1399.43 
19715 1
15164301 27487.7 -15525.7 1477.71 868.097 -171.669 884.908 
19715.5 1
15164301 27870.1 -15560.3 1475.43 741.141 -66.9989 744.163 
19716 1
15164301 28324.4 -15673.3 1482.71 887.277 -220.703 914.314 
19716.5 1
15164301 28882.3 -15687.9 1526.43 1093.84 -28.5714 1094.21 
19717 1
15164301 29417.1 -15712.4 1632.57 1078.34 -49.5392 1079.48 
19717.5 1
15164301 29833.6 -15877.7 1638.29 826.247 -327.948 888.951 
19718 1
15164301 30426.6 -16065.9 1616.43 1169.63 -371.09 1227.08 
19718.5 1
15164301 30923.7 -16320.3 1599.29 965.326 -494.036 1084.4 
19719 1
15164301 31174.5 -16465.7 1575.67 535.867 -310.643 619.397 
19719.5 1
15164301 31781.1 -16715.9 1557.71 1261.21 -520.147 1364.26 
19720 1
15164301 32218.6 -16945.6 1522 834.787 -438.386 942.896 
19720.5 1
15164301 32831.6 -17218.9 1497.14 1183.4 -527.579 1295.67 
19721 1
15164301 33527.1 -17536.4 1579.86 1369.24 -625.141 1505.19 
19721.5 1
15164301 34102.7 -17795.4 1608.29 1148.85 -516.966 1259.8 
19722 1
15164301 34502.4 -17897.6 1601 799.429 -204.286 825.117 
19722.5 1
15164301 34912.6 -18050.1 1627.71 831.933 -309.476 887.63 
19723 1
15164301 35306.7 -18091.5 1648.5 829.674 -87.0677 834.23 
19723.5 1
15164301 35703.9 -18093.9 1632.43 817.264 -4.85009 817.279 
19724 1
15164301 36092.6 -18191 1602.71 744.663 -186.097 767.565 
19724.5 1
15164301 36539.7 -18291.6 1543.29 894.286 -201.143 916.627 
19725 1
15164301 37001.1 -18532.6 1495.71 908.324 -474.409 1024.75 
19725.5 1
15164301 37455 -18733.4 1475.71 900.51 -398.526 984.755 
19726 1
15164301 37847.2 -18975.8 1490.5 820.432 -507.123 964.512 
19726.5 1
15164301 38278.1 -19273.3 1486.71 890.447 -614.571 1081.94 
19727 1
15164301 38804.1 -19388 1494 1005.74 -219.339 1029.38 
19727.5 1
15164301 39499.8 -19624.2 1495.67 1449.36 -492.014 1530.59 
19728 1
15164301 39896.9 -19949.6 1490.71 825.413 -676.517 1067.23 
19728.5 1
15164301 40355 -20331 1464.57 859.555 -715.626 1118.46 
19729 1
15164301 41038.5 -20624.2 1473.17 1397.75 -599.523 1520.9 
19729.5 1
15164301 41698.9 -20788 1475.57 1326.02 -328.983 1366.22 
19730 1
15164301 42288.7 -20789.1 1491.14 1147.58 -2.22346 1147.58 
19730.5 1
15164301 42552.2 -20708.2 1513 514.555 158.157 538.313 
19731 1
15164301 42957.9 -20924.1 1530.14 806.542 -429.376 913.714 
19731.5 1
15164301 43337.7 -21066 1516.29 749.225 -279.797 799.765 
19732 1
15164301 43636.4 -21291.4 1449.43 612.119 -461.944 766.865 
19732.5 1
15164301 44199.3 -21607.8 1408.17 1139.48 -640.495 1307.16 
19733 1
15164301 44778 -21732.3 1373.14 1205.56 -259.276 1233.12 
19733.5 1
15164301 45305.3 -21943.6 1476.71 1042.07 -417.561 1122.61 
19734 1
15164301 45735.1 -22126.6 1562.71 882.664 -375.77 959.322 
19734.5 1
15164301 46163.7 -22276 1615.57 871.08 -303.717 922.51 
19735 1
15164301 46648.9 -22415.8 1609.22 895.156 -257.893 931.565 
19735.5 1
15164301 47061.2 -22599.7 1583.78 802.205 -357.76 878.365 
19736 1
15164301 47396.2 -22978.1 1583 703.782 -795.051 1061.8 
