# Supplementary material for: Intrinsic group behaviour II: On the dependence of triad spatial dynamics on social and personal features; and on the effect of social interaction on small group dynamics
Source: PLoS One. 2019 Dec 3;14(12):e0225704. doi: 10.1371/journal.pone.0225704 (PMC6890182; doi:10.1371/journal.pone.0225704)
Supplement: S3 Data Set — (ZIP) [file pone.0225704.s003.zip › set_3_int/group_traj_triad_int/traj_3_0217_83.dat]

3 15160900 15162900 15160801 0 0 0 1 3 1 0 30 30 30 1749.54 1795.13 1713.85 
19568.5 1
15160801 -15478.3 12993.9 1533.86 0 0 0 
19569 2
15160900 -14027.2 12395.8 1192.75 0 0 0 
15160801 -15380.9 12521.4 1530.14 194.468 -942.971 962.815 
19569.5 2
15160900 -13842.9 11957.3 1296 502.433 -1194.73 1296.07 
15160801 -15017 12068 1422.57 772.52 -962.693 1234.33 
19570 2
15160900 -13497.1 11341.4 1311 692.814 -1234.18 1415.34 
15160801 -14698.3 11672.4 1473.71 638.706 -792.728 1018.02 
19570.5 2
15160900 -13101.6 10761.3 1379.43 747.772 -1096.68 1327.35 
15160801 -14195 11217.9 1427.71 951.391 -859.303 1282.01 
19571 2
15160900 -12713.7 10266.6 1462.43 804.683 -1026.38 1304.21 
15160801 -13693.1 10918.9 1403.86 1041.2 -620.332 1211.98 
19571.5 2
15160900 -12282 9854.12 1350.62 848.162 -810.307 1173.02 
15160801 -13066.4 10680 1499.62 1231.37 -469.267 1317.76 
19572 2
15160900 -11994.4 9367.57 1255.43 556.231 -941.109 1093.2 
15160801 -12373.9 10411.9 1398.29 1339.49 -518.652 1436.4 
19572.5 2
15160900 -11125.7 9188.43 1471.29 1720.23 -354.738 1756.42 
15160801 -11895.6 9971.14 1367.57 947.1 -872.702 1287.87 
19573 2
15160900 -10172.9 8993 1318 1917.22 -393.216 1957.13 
15160801 -11386.7 9528 1414.43 1023.86 -891.636 1357.68 
19573.5 2
15160900 -9695.29 8621.57 1520.29 980.639 -762.687 1242.31 
15160801 -10961.7 9129.57 1497.29 872.69 -818.128 1196.21 
19574 2
15160900 -9113.75 8374.25 1511.25 1124.83 -478.378 1222.33 
15160801 -10484 8635 1478.5 924.012 -956.618 1330.01 
19574.5 2
15160900 -8577.71 8200.57 1511.29 1055.19 -341.887 1109.19 
15160801 -9968.14 8245.86 1436.14 1015.47 -766.029 1272 
19575 2
15160900 -8061.71 8119.29 1397.57 1057.38 -166.569 1070.42 
15160801 -9306.43 7913 1506.86 1355.97 -682.084 1517.86 
19575.5 2
15160900 -7585.71 8091.86 1510.29 973.415 -56.0911 975.03 
15160801 -8703.14 7711.43 1535.71 1233.71 -412.212 1300.76 
19576 2
15160900 -7100.86 7977.71 1372.43 1010.12 -237.798 1037.73 
15160801 -8263.71 7631.43 1498.86 915.476 -166.667 930.524 
19576.5 2
15160900 -6286.86 7731.86 1468.43 1580.58 -477.393 1651.1 
15160801 -7774.29 7567.71 1524.29 950.347 -123.717 958.366 
19577 2
15160900 -5512.14 7397.71 1474.71 1617.36 -697.584 1761.38 
15160801 -7218.14 7406.86 1533.14 1161.05 -335.819 1208.64 
19577.5 2
15160900 -4981.38 7248 1562.25 1020.71 -287.912 1060.54 
15160801 -6745.88 7144.62 1390.62 908.207 -504.293 1038.82 
19578 2
15160900 -4586 7100.5 1649 782.921 -292.079 835.629 
15160801 -6285 7003 1478.83 912.624 -280.446 954.742 
19578.5 2
15160900 -4025.5 6762.5 1671.38 1130.04 -681.452 1319.61 
15160801 -5774.5 6846.62 1365.75 1029.23 -315.272 1076.44 
19579 2
15160900 -3567.29 6407.57 1690 879.49 -681.245 1112.47 
15160801 -4930.86 6488.43 1328.86 1619.28 -687.517 1759.19 
19579.5 2
15160900 -3053.14 6110.86 1661 1036.58 -598.214 1196.81 
15160801 -3873.57 6111.14 1514.43 2131.62 -760.657 2263.28 
19580 2
15160900 -2451.71 5795.71 1721.71 1258.22 -659.295 1420.49 
15160801 -3163.29 5979 1604 1485.95 -276.449 1511.45 
19580.5 2
15160900 -2025.71 5558 1743.29 885.655 -494.208 1014.21 
15160801 -2659.71 5696.29 1715 1046.93 -587.764 1200.63 
19581 2
15160900 -1521.25 5324.38 1747.25 971.993 -450.145 1071.17 
15160801 -2158.75 5480.25 1778.12 965.249 -416.254 1051.18 
19581.5 2
15160900 -975.857 5047.86 1737.14 1046.82 -530.744 1173.68 
15160801 -1835.29 5156.71 1789.43 620.853 -620.99 878.115 
19582 2
15160900 -450.571 4773.43 1779 1059.04 -553.283 1194.86 
15160801 -1429 5004.43 1821.14 819.124 -307.028 874.775 
19582.5 2
15160900 59.8571 4590.71 1797.86 1067.84 -382.247 1134.2 
15160801 -871.429 4848.86 1818.86 1166.47 -325.463 1211.02 
19583 2
15160900 629 4436.14 1768.29 1140.57 -309.762 1181.88 
15160801 -301.429 4647.29 1874.43 1142.28 -403.951 1211.61 
19583.5 2
15160900 1282.86 4243.86 1757.71 1331.68 -391.621 1388.07 
15160801 294.143 4399.29 1919.14 1212.98 -505.092 1313.94 
19584 2
15160900 1794.57 3992.57 1766.57 989.776 -486.046 1102.68 
15160801 914.857 4164.29 1863.14 1200.61 -454.545 1283.77 
19584.5 2
15160900 2395 3956 1745.57 1210.54 -73.7327 1212.78 
15160801 1457.14 3917.43 1811.14 1093.32 -497.696 1201.27 
19585 2
15160900 2846.71 3720.14 1732.43 921.866 -481.341 1039.96 
15160801 1946.71 3724.29 1778.86 999.125 -394.169 1074.07 
19585.5 2
15160900 3362.57 3461.29 1682.43 1033.78 -518.752 1156.64 
15160801 2441 3520.86 1769.14 990.553 -407.672 1071.16 
19586 2
15160900 3829.57 3244.29 1671.29 930.279 -432.271 1025.81 
15160801 2904.57 3236 1732.43 923.449 -567.445 1083.86 
19586.5 2
15160900 4353 2986.71 1619 1046.86 -515.143 1166.74 
15160801 3378.71 3013.57 1723.71 948.286 -444.857 1047.45 
19587 2
15160900 4875 2661.29 1620.14 1076.29 -670.987 1268.31 
15160801 3820.14 2783 1676.29 910.162 -475.405 1026.84 
19587.5 2
15160900 5388.25 2245.25 1633 972.064 -787.946 1251.31 
15160801 4400.38 2478.5 1640.38 1098.92 -576.705 1241.06 
19588 2
15160900 5957.83 1997.67 1613.33 1103.84 -479.813 1203.62 
15160801 4932.5 2209.5 1635.17 1031.25 -521.318 1155.53 
19588.5 2
15160900 6318.75 1573.88 1636.5 751.91 -882.899 1159.69 
15160801 5472.38 1841.5 1680.25 1124.74 -766.667 1361.18 
19589 3
15162900 6306.4 662.6 1654.4 0 0 0 
15160900 6622.86 1173.14 1661.71 584.821 -770.639 967.419 
15160801 5879.57 1447 1691.14 783.07 -758.654 1090.3 
19589.5 3
15162900 6627.75 395.625 1641.38 740.438 -615.15 962.63 
15160900 6999.38 803.5 1710.88 751.533 -737.81 1053.17 
15160801 6224 1146.38 1678.38 687.482 -600.05 912.519 
19590 3
15162900 7034.43 -7.42857 1639 811.734 -804.498 1142.86 
15160900 7448.43 435.286 1705.14 896.315 -734.959 1159.11 
15160801 6572.14 792.143 1712.71 694.896 -707.05 991.363 
19590.5 3
15162900 7449.71 -412 1685.86 842.365 -820.632 1176.02 
15160900 7817.86 67.8571 1754.29 749.348 -745.291 1056.87 
15160801 6929.57 403.857 1715.14 725.007 -787.598 1070.49 
19591 3
15162900 7739.43 -867.857 1692 603.571 -949.702 1125.27 
15160900 8120 -289.286 1725.43 629.464 -744.048 974.593 
15160801 7279.14 7.57143 1746.57 728.274 -825.595 1100.9 
19591.5 3
15162900 8036.29 -1241.86 1695 615.886 -775.934 990.651 
15160900 8397 -606.429 1713.29 574.689 -657.973 873.611 
15160801 7706.43 -345.714 1784.57 886.485 -732.958 1150.25 
19592 3
15162900 8390.57 -1549.29 1744.86 690.615 -599.276 914.375 
15160900 8694 -920.714 1754.57 578.947 -612.643 842.918 
15160801 8001.14 -625.571 1784.43 574.492 -545.53 792.24 
19592.5 3
15162900 8684.29 -1790.86 1761.14 573.661 -471.819 742.765 
15160900 9154.14 -1105.43 1722.14 898.717 -360.77 968.425 
15160801 8362.86 -950.714 1752.43 706.473 -635.045 949.94 
19593 3
15162900 9052 -1901.57 1716.43 723.847 -217.942 755.945 
15160900 9522.71 -1367.57 1699.86 725.534 -516.029 890.329 
15160801 8724.43 -1261.43 1777.29 711.755 -611.642 938.457 
19593.5 3
15162900 9550.71 -2165.29 1690.57 972.153 -514.063 1099.7 
15160900 9849.29 -1681.43 1696.29 636.591 -611.807 882.925 
15160801 9043.29 -1544 1762.86 621.554 -550.821 830.502 
19594 3
15162900 9883.86 -2568.86 1685.29 645.626 -782.115 1014.17 
15160900 10132.4 -1990.43 1692.86 548.726 -598.837 812.223 
15160801 9339 -1846.43 1752.29 573.09 -586.102 819.724 
19594.5 3
15162900 10134.3 -2836.33 1705 521.825 -557.242 763.427 
15160900 10422.8 -2290.83 1720.67 605.01 -625.843 870.469 
15160801 9638.5 -2170 1816.17 623.958 -674.107 918.556 
19595 3
15162900 10323.7 -3136.57 1673 404.66 -641.534 758.496 
15160900 10708 -2571.57 1760.86 609.33 -599.868 855.058 
15160801 10017.3 -2390 1763.71 809.371 -470.085 935.982 
19595.5 3
15162900 10585.3 -3391.71 1683.29 510.882 -498.326 713.673 
15160900 11002.3 -2873.29 1696.14 574.777 -589.286 823.18 
15160801 10312.4 -2717 1751.14 576.451 -638.672 860.347 
19596 3
15162900 10879.1 -3718.86 1661.57 588.892 -655.597 881.25 
15160900 11353.3 -3260 1672.43 703.407 -774.979 1046.6 
15160801 10601.6 -2998.43 1754.71 579.445 -563.985 808.601 
19596.5 3
15162900 11120.3 -4033.14 1635.86 495.16 -645.351 813.425 
15160900 11665.9 -3421.43 1648.14 641.83 -331.476 722.373 
15160801 10865.9 -3281.86 1726.86 542.681 -581.989 795.747 
19597 3
15162900 11455.7 -4316 1638.43 666.856 -562.34 872.309 
15160900 11936.6 -3759.71 1706.29 538.199 -672.536 861.373 
15160801 11082.7 -3601.29 1700.71 431.128 -635.047 767.565 
19597.5 3
15162900 11658.4 -4595.43 1656.71 413.703 -570.262 704.52 
15160900 12171.1 -4069.57 1724.43 478.717 -632.362 793.128 
15160801 11357.7 -3957.71 1707 561.224 -727.405 918.744 
19598 3
15162900 11911.4 -4879.88 1688.38 485.502 -545.962 730.607 
15160900 12357.4 -4322.62 1716.12 357.451 -485.707 603.061 
15160801 11563.9 -4270.5 1729 395.702 -600.356 719.033 
19598.5 3
15162900 12171.3 -5268.33 1684.83 515.79 -770.751 927.414 
15160900 12641.7 -4802 1703.33 564.071 -951.141 1105.82 
15160801 11726.7 -4546.5 1772 322.999 -547.619 635.779 
19599 3
15162900 12416.7 -5762.57 1645.71 520.979 -1049.34 1171.55 
15160900 12977.7 -5186.43 1704.43 713.477 -816.197 1084.08 
15160801 11969.3 -4837 1768 515.115 -616.773 803.587 
19599.5 3
15162900 12830 -6047.75 1670.75 788.713 -544.234 958.258 
15160900 13257.2 -5548 1733.38 533.465 -690.022 872.19 
15160801 12340 -5245.25 1751.5 707.47 -779.103 1052.39 
19600 3
15162900 13161.9 -6302.43 1716.43 629.71 -483.261 793.773 
15160900 13465.7 -5793 1725.71 395.568 -464.896 610.411 
15160801 12743.7 -5591.71 1758.71 766.061 -657.427 1009.49 
19600.5 3
15162900 13391.9 -6579.71 1711.43 479.167 -577.679 750.542 
15160900 13764.1 -6017.29 1720.86 621.726 -467.262 777.738 
15160801 13025.6 -5908 1785 587.202 -658.929 882.606 
19601 3
15162900 13702.7 -6819.43 1679 635.7 -490.213 802.76 
15160900 14025.4 -6287.86 1717 534.327 -553.316 769.197 
15160801 13360.4 -6184.57 1800.29 684.779 -565.586 888.15 
19601.5 3
15162900 13976 -7018.29 1640 564.64 -410.862 698.302 
15160900 14262.4 -6572.14 1710.43 489.669 -587.367 764.707 
15160801 13592.9 -6407.71 1764.86 480.224 -461.039 665.712 
19602 3
15162900 14200.8 -7369.12 1663.38 443.294 -691.991 821.803 
15160900 14571.9 -6887.5 1695.5 610.348 -622.006 871.445 
15160801 13880.2 -6661.12 1732.25 566.85 -499.824 755.74 
19602.5 3
15162900 14546 -7810.75 1701.25 650.188 -831.685 1055.67 
15160900 14920.4 -7262.12 1711.12 656.309 -705.508 963.578 
15160801 14199.1 -6946.38 1735.62 600.518 -537.194 805.729 
19603 3
15162900 14854.5 -8272.17 1663.5 608.481 -910.092 1094.77 
15160900 15235.3 -7680.33 1724.67 621.22 -824.869 1032.63 
15160801 14437.7 -7313.83 1727.83 470.496 -724.77 864.094 
19603.5 3
15162900 15067.5 -8654.88 1642.38 434.694 -781.037 893.856 
15160900 15499.6 -8054.75 1695.25 539.371 -764.116 935.304 
15160801 14726.2 -7651.88 1740.5 588.946 -689.881 907.079 
19604 3
15162900 15302.4 -8971.43 1686.57 457.059 -615.863 766.936 
15160900 15789.1 -8367.71 1738.57 563.264 -608.88 829.459 
15160801 15052.9 -8083 1723.14 635.422 -838.765 1052.28 
19604.5 3
15162900 15602.7 -9367.86 1738.43 607.866 -802.487 1006.72 
15160900 16100.9 -8627.86 1750.57 631.001 -526.605 821.873 
15160801 15385.1 -8450 1782.14 672.643 -742.915 1002.18 
19605 3
15162900 16036.3 -9781.57 1751.71 881.243 -840.883 1218.06 
15160900 16456.3 -8732.29 1720.57 722.416 -212.253 752.952 
15160801 15653.6 -8775.29 1784.43 545.587 -661.15 857.195 
19605.5 3
15162900 16424.7 -10035.3 1758 792.711 -517.784 946.833 
15160900 16733.6 -9089.57 1715.86 565.889 -729.155 922.983 
15160801 15999.6 -9231.43 1827 706.122 -930.904 1168.41 
19606 3
15162900 16736.1 -10263.3 1711.86 603.544 -441.86 748.001 
15160900 17002.7 -9634 1741.71 521.595 -1055.09 1176.98 
15160801 16231 -9296 1747.43 448.505 -125.138 465.635 
19606.5 3
15162900 17045.3 -10579.4 1748.14 620.769 -634.825 887.895 
15160900 17408.1 -10166.3 1770 814.114 -1068.85 1343.58 
15160801 16545.4 -9624.43 1752.71 631.383 -659.495 913.005 
19607 3
15162900 17245 -10829.6 1702.86 407.58 -510.496 653.244 
15160900 17730.1 -10540.6 1721.86 657.143 -763.848 1007.62 
15160801 16837.3 -10076.9 1777.71 595.627 -923.324 1098.77 
19607.5 3
15162900 17578.7 -11231.1 1673.86 671.457 -807.991 1050.57 
15160900 18112.1 -10954.7 1691.57 768.612 -833.285 1133.64 
15160801 17088.9 -10662 1820.57 506.18 -1177.35 1281.55 
19608 3
15162900 17975.1 -11831.9 1639.86 802.487 -1216.02 1456.95 
15160900 18466.4 -11425.9 1666 717.178 -953.73 1193.29 
15160801 17309.1 -10991.6 1845.43 445.922 -667.149 802.455 
19608.5 3
15162900 18319.4 -12206.6 1615.14 711.334 -774.203 1051.37 
15160900 18744.1 -11806.6 1656.29 573.79 -786.6 973.64 
15160801 17599.3 -11252.4 1823.43 599.469 -538.961 806.128 
19609 3
15162900 18629.2 -12544.5 1648.62 590.136 -643.673 873.256 
15160900 18924.4 -12114.6 1671.38 343.299 -586.769 679.818 
15160801 17744.6 -11481 1811.62 276.837 -435.374 515.935 
19609.5 3
15162900 18796.6 -12847.9 1623.71 315.106 -571.294 652.433 
15160900 19151.7 -12480.7 1694.29 428.134 -689.434 811.553 
15160801 18338.9 -11862.9 1760.14 1119.08 -719.128 1330.22 
19610 3
15162900 19083 -13096 1657.14 583.358 -505.383 771.827 
15160900 19365.1 -12674.9 1682.57 434.681 -395.403 587.615 
15160801 18735.4 -12297.7 1727.86 807.681 -885.656 1198.64 
19610.5 3
15162900 19273.7 -13174.2 1651 410.036 -168.1 443.156 
15160900 19580.7 -12770.2 1680.17 463.492 -204.967 506.79 
15160801 18998.8 -12512.2 1725.33 566.462 -461.188 730.461 
19611 3
15162900 19578.7 -13310.1 1706.29 634.195 -282.695 694.348 
15160900 19812.7 -12781.7 1705.86 482.427 -24.0075 483.024 
15160801 19223.3 -12685.1 1720.86 466.637 -359.618 589.131 
19611.5 3
15162900 19887.4 -13342.8 1728.75 582.379 -61.5229 585.619 
15160900 20198.2 -12640.2 1719.88 727.426 266.914 774.849 
15160801 19463.8 -12824.2 1751.5 453.706 -262.466 524.154 
19612 3
15162900 20244.5 -13237.5 1716.33 690.764 203.578 720.138 
15160900 20528 -12693.8 1714.5 637.814 -103.643 646.18 
15160801 19736.2 -12832.7 1745.67 526.918 -16.2798 527.17 
19612.5 3
15162900 20550.7 -13202.9 1688.57 667.134 75.4746 671.389 
15160900 20681 -12683.4 1724.71 333.333 22.6683 334.103 
15160801 20004.9 -12752.7 1795.71 585.382 174.188 610.749 
19613 3
15162900 20985.4 -13061.6 1698.12 826.351 268.502 868.878 
15160900 20953.6 -12412.1 1759.88 518.298 515.786 731.21 
15160801 20257.1 -12511 1805.75 479.597 459.533 664.216 
19613.5 3
15162900 21269.9 -12958.1 1693.29 535.748 194.882 570.092 
15160900 21372.1 -12220.4 1766.86 788.169 361.01 866.914 
15160801 20585.6 -12248.1 1837.71 618.543 495.023 792.239 
19614 3
15162900 21489.7 -12718.1 1718.14 444.156 484.848 657.535 
15160900 21487.4 -11935.7 1775.14 232.9 575.18 620.544 
15160801 20864.3 -12123.9 1866.57 563.059 251.082 616.505 
19614.5 3
15162900 21803.3 -12399.4 1705.57 634.76 645.171 905.078 
15160900 21415.6 -11542 1762.43 -145.46 796.992 810.158 
15160801 21082 -12013 1840.14 440.717 224.407 494.561 
19615 3
15162900 22025.4 -12066 1697.57 458.027 687.482 826.087 
15160900 20940.9 -11188.7 1751.57 -978.792 728.424 1220.1 
15160801 21327.6 -11922.9 1784.14 506.333 185.862 539.368 
19615.5 3
15162900 22019.6 -11859.5 1700.62 -11.844 421.429 421.595 
15160900 20776 -10950.1 1752.75 -336.443 486.917 591.846 
15160801 21430.8 -11831.6 1763.25 210.569 186.188 281.078 
19616 3
15162900 22090.6 -11716.8 1701 139.764 281.004 313.843 
15160900 20684 -10831 1753 -181.102 234.498 296.289 
15160801 21479.6 -11688.9 1726.75 96.2106 281.004 297.018 
19616.5 2
15160900 20699 -10952.1 1753 31.0559 -250.813 252.729 
15160801 21540.4 -11485.4 1717.86 125.887 421.214 439.624 
19617 1
15160900 20783.5 -11261.5 1752.5 167.659 -613.804 636.29 
19617.5 1
15160900 20887.4 -11344.2 1752 198.235 -157.92 253.448 
19618 1
15160900 20913.6 -11285.3 1752 52.7091 118.64 129.822 
19618.5 1
15160900 20805.9 -11412.1 1752 -223.474 -263.189 345.267 
19619 1
15160900 20745.8 -11545.6 1751.12 -117.857 -261.73 287.041 
19619.5 1
15160900 20888.6 -11422 1749.43 275.186 238.198 363.958 
19620 1
15160900 20945.9 -11142 1734.86 118.115 577.32 589.278 
19620.5 1
15160900 20975 -11230.9 1730 61.2245 -186.675 196.458 
19621 1
15160900 20797.5 -11408.2 1729.62 -354.291 -354.078 500.893 
19621.5 1
15160900 20639.6 -11541.5 1740.25 -301.288 -254.294 394.259 
19622 1
15160900 20735.4 -11556.9 1745.62 187.745 -30.1471 190.15 
19622.5 1
15160900 20795.4 -11241.1 1752.75 120.482 634.036 645.382 
19623 1
15160900 20813.1 -11030.8 1756.5 35.0099 414.941 416.415 
19623.5 1
15160900 20644.1 -11034.1 1755.57 -351.314 -7.05376 351.385 
19624 1
15160900 20589.7 -11302.3 1753 -113.157 -557.47 568.838 
19624.5 1
15160900 20486.1 -11374.6 1751 -200.366 -139.921 244.386 
19625 1
15160900 20308 -11154.6 1751.86 -353.423 436.614 561.729 
19625.5 1
15160900 20188 -11124 1752 -245.902 62.6464 253.756 
19626 1
15160900 20107.4 -11124.5 1752 -161.573 -1.002 161.576 
19626.5 1
15160900 20035.7 -11135.6 1752 -136.497 -21.0884 138.116 
19627 1
15160900 19962.4 -11067.1 1752 -156.929 146.528 214.702 
19627.5 1
15160900 20000.1 -11015.9 1752 72.354 98.4028 122.14 
19628 1
15160900 19941.1 -11146.1 1752 -113.427 -250.515 274.997 
19628.5 1
15160900 20037.9 -10999.6 1752 189.636 287.395 344.322 
19629 1
15160900 20242.8 -10788 1752 437.983 452.076 629.446 
19629.5 1
15160900 20383.9 -10758 1752 283.786 60.3622 290.135 
19630 1
15160900 20468 -10842.3 1752 161.468 -161.777 228.569 
19630.5 1
15160900 20392 -11180.3 1752 -152.61 -678.715 695.661 
19631 1
15160900 20437.2 -11303.5 1751.83 96.3042 -262.717 279.812 
19631.5 1
15160900 20434.3 -11427.1 1751.71 -5.83189 -250.289 250.357 
19632 1
15160900 20360.4 -11587.6 1751.71 -148.606 -322.794 355.358 
19632.5 1
15160900 20374.2 -11645.4 1752 26.4778 -110.735 113.856 
19633 1
15160900 20309.7 -11365 1752 -129.685 563.002 577.745 
19633.5 1
15160900 20347.6 -11021.8 1752 76.0688 687.876 692.069 
19634 1
15160900 20430.8 -10880.7 1752 161.884 274.481 318.663 
19634.5 1
15160900 20462.3 -10813.4 1752 66.0764 141.257 155.947 
19635 1
15160900 20457.4 -10762 1752 -9.37672 99.283 99.7248 
19635.5 1
15160900 20641.7 -10792.4 1752 362.054 -59.7811 366.957 
19636 1
15160900 20783.8 -10944.8 1752 290.039 -311.03 425.279 
19636.5 1
15160900 20896.3 -11107.4 1750.86 236.742 -342.306 416.197 
19637 1
15160900 21052.9 -11240.6 1741.43 314.4 -267.355 412.706 
19637.5 1
15160900 20938.9 -11309.7 1743.71 -217.557 -131.952 254.445 
19638 1
15160900 20698.3 -11424.7 1742.67 -478.179 -228.534 529.983 
19638.5 1
15160900 20332.9 -11572.3 1743.86 -755.116 -304.998 814.386 
19639 1
15160900 20168 -11322.9 1744 -321.987 487.165 583.957 
19639.5 1
15160900 20157.4 -11117 1744 -21.0586 410.074 410.614 
19640 1
15160900 20290.3 -11081.9 1744 262.046 69.3153 271.058 
19640.5 1
15160900 20306.6 -11036.7 1744 31.9328 88.5154 94.0993 
19641 1
15160900 20234.5 -10890.8 1744 -155.999 315.76 352.193 
19641.5 1
15160900 20244.6 -10801.9 1744 19.7093 174.122 175.234 
19642 1
15160900 20210.3 -11152 1744 -68.0272 -694.728 698.051 
19642.5 1
15160900 20274.7 -11503 1743.14 127.834 -696.429 708.064 
19643 1
15160900 20288.4 -11597.6 1743 26.2223 -180.825 182.716 
19643.5 1
15160900 20231.6 -11555 1743 -114.631 85.8295 143.203 
19644 1
15160900 20163.7 -11531 1743 -139.149 49.1803 147.584 
19644.5 1
15160900 20084.9 -11257.9 1743 -171.698 595.082 619.357 
19645 1
15160900 20055.4 -11146.7 1743 -58.39 220.522 228.121 
19645.5 1
15160900 20021.7 -11094 1743 -62.7827 98.1644 116.524 
19646 1
15160900 20208 -11000.8 1743 379.401 189.749 424.204 
19646.5 1
15160900 20191 -10960.8 1743 -40.5728 95.6643 103.912 
19647 1
15160900 20200.3 -10941.8 1743 16.9389 34.3315 38.2829 
19647.5 1
15160900 20161.7 -10851.4 1743 -72.7289 170.254 185.137 
19648 1
15160900 20102.3 -11157 1743 -116.433 -599.16 610.368 
19648.5 1
15160900 20229.4 -11466 1743 251.176 -610.672 660.31 
19649 1
15160900 20152.3 -11300.3 1743 -155.434 334.005 368.401 
19649.5 1
15160900 20380.3 -11092.1 1743 465.209 424.879 630.033 
19650 1
15160900 20495.7 -10939.4 1743 222.835 294.815 369.556 
19650.5 1
15160900 20475.3 -10844.8 1743 -42.1966 195.849 200.344 
19651 1
15160900 20365 -10782.7 1743 -238.301 134.166 273.474 
19651.5 1
15160900 20252.6 -10751.9 1743 -222.631 61.1033 230.864 
19652 1
15160900 20119.9 -11088.7 1743 -256.701 -651.561 700.305 
19652.5 1
15160900 20138.7 -11258.3 1743 37.1204 -333.802 335.86 
19653 1
15160900 20334.1 -11254.7 1743 385.461 7.04424 385.525 
19653.5 1
15160900 20429.3 -11321 1743 189.528 -132.043 230.989 
19654 1
15160900 20431.7 -11397.5 1743 5.14245 -165.227 165.307 
19654.5 1
15160900 20481.3 -11505.7 1743 96.3477 -210.125 231.161 
19655 1
15160900 20429.7 -11541.7 1743 -103.238 -71.9048 125.811 
19655.5 1
15160900 20292.7 -11520.4 1743 -276.114 42.8187 279.414 
19656 1
15160900 20301.1 -11363.3 1743 16.8571 314.286 314.737 
19656.5 1
15160900 20335.7 -11007.1 1743 69.7005 718.03 721.405 
19657 1
15160900 20421.6 -10891.1 1743 170.014 229.703 285.777 
19657.5 1
15160900 20582.1 -10789 1743 326.365 207.607 386.801 
19658 1
15160900 20635.7 -10728 1743 106.716 121.514 161.722 
19658.5 1
15160900 20526.4 -10658.7 1743 -220.779 139.971 261.41 
19659 1
15160900 20496.5 -10674.5 1743 -57.6658 -30.4156 65.1956 
19659.5 1
15160900 20357 -10680.7 1743 -270.349 -12.0432 270.617 
19660 1
15160900 20317.9 -10892.7 1743 -79.8834 -432.653 439.966 
19660.5 1
15160900 20312.3 -11190.9 1743 -11.3011 -604.752 604.858 
19661 1
15160900 20294.2 -11368 1743 -35.7143 -350.778 352.591 
19661.5 1
15160900 20229.1 -11351.6 1743 -123.309 31.1147 127.174 
19662 1
15160900 20168.4 -11280.7 1743 -119.752 139.758 184.046 
19662.5 1
15160900 20233.5 -11452.7 1743 139.638 -368.997 394.534 
19663 1
15160900 20223 -11438.9 1743 -21.3849 28.1253 35.332 
19663.5 1
15160900 20257.1 -11309 1743 66.0403 251.174 259.711 
19664 1
15160900 20324.7 -10986.1 1743 133.805 639.321 653.173 
19664.5 1
15160900 20440.1 -10878.9 1743 222.835 207.115 304.224 
19665 1
15160900 20515.2 -10729.7 1743 146.818 291.958 326.795 
19665.5 1
15160900 20681.1 -10741.4 1743 343.636 -24.3518 344.498 
19666 1
15160900 20884.7 -11054.4 1741.57 399.16 -613.725 732.112 
19666.5 1
15160900 20952.3 -11210.8 1738.33 142.656 -329.968 359.485 
19667 1
15160900 21009.6 -11320.1 1733.57 118.505 -226.314 255.463 
19667.5 1
15160900 20914.1 -11457.4 1730.57 -190.857 -274.571 334.389 
19668 1
15160900 20930.9 -11499.7 1735.71 31.8975 -80.6979 86.7733 
19668.5 1
15160900 21138.6 -11436.1 1724.71 394.145 120.629 412.191 
19669 1
15160900 21107.4 -11325.7 1712.86 -63.8173 226.288 235.115 
19669.5 1
15160900 20798.7 -11174.5 1710 -650.025 318.346 723.793 
19670 1
15160900 20734.7 -11141.7 1707 -135.206 69.3144 151.938 
19670.5 1
15160900 20714.7 -11158.7 1727.14 -39.4477 -33.5306 51.7728 
19671 1
15160900 20498 -10962 1745.71 -420.804 381.969 568.311 
19671.5 1
15160900 20557.4 -10944.1 1744.57 122.03 36.6676 127.42 
19672 1
15160900 20513.3 -10828.1 1743 -85.2179 223.938 239.605 
19672.5 1
15160900 20448.6 -10724.3 1743 -131.801 211.522 249.225 
19673 1
15160900 20360 -10633.3 1743 -176.437 181.275 252.964 
19673.5 1
15160900 20396.3 -10535.6 1743 72.2823 194.65 207.638 
19674 1
15160900 20085.6 -10743.3 1743 -640.648 -428.277 770.617 
19674.5 1
15160900 20324.6 -10749.6 1743 478.958 -12.5966 479.124 
19675 1
15160900 20522.6 -10800.1 1743 389.764 -99.5501 402.276 
19675.5 1
15160900 20688.1 -10843.6 1743 320.813 -84.1331 331.662 
19676 1
15160900 20729.4 -10962.4 1743 80.9586 -233.028 246.691 
19676.5 1
15160900 20581.2 -11152.2 1743 -291.732 -373.622 474.027 
19677 1
15160900 20420.4 -11357.2 1743 -323.592 -412.575 524.338 
19677.5 1
15160900 20330.9 -11442 1743 -179.395 -169.84 247.038 
19678 1
15160900 20299.4 -11440 1743 -64.1399 4.08163 64.2697 
19678.5 1
15160900 20226.1 -11499 1743 -146.865 -118.236 188.545 
19679 1
15160900 20058.7 -11419.7 1743 -343.796 162.804 380.396 
19679.5 1
15160900 19952.9 -11238.4 1743 -203.537 348.729 403.782 
19680 1
15160900 19958 -10858.3 1743 10.0294 743.815 743.882 
