# Supplementary material for: Intrinsic group behaviour II: On the dependence of triad spatial dynamics on social and personal features; and on the effect of social interaction on small group dynamics
Source: PLoS One. 2019 Dec 3;14(12):e0225704. doi: 10.1371/journal.pone.0225704 (PMC6890182; doi:10.1371/journal.pone.0225704)
Supplement: S3 Data Set — (ZIP) [file pone.0225704.s003.zip › set_3_int/group_traj_triad_int/traj_3_0217_82.dat]

3 15161100 15164500 15161300 0 0 1 0 2 1 0 30 10 40 1596.93 1663.41 1473.24 
19570.5 1
15161100 42146 -21864 1419 0 0 0 
19571 1
15161100 41974.4 -21757.4 1561.57 -612.755 380.612 721.342 
19571.5 1
15161100 41707.9 -21637.9 1687.88 -523.681 234.879 573.942 
19572 1
15161100 41438.1 -21350.3 1699.86 -521.726 556.266 762.646 
19572.5 2
15161300 40648 -19987.5 1188.5 0 0 0 
15161100 40984.3 -21002.9 1680.14 -898.727 687.977 1131.82 
19573 2
15161300 40447.3 -19835 1237.43 -619.489 470.679 778.013 
15161100 40513.3 -20692 1694.43 -947.686 625.467 1135.48 
19573.5 2
15161300 39879.7 -19635.9 1316.29 -1165.44 408.918 1235.1 
15161100 40010.1 -20387.4 1641.86 -1033.15 625.403 1207.69 
19574 2
15161300 39341.6 -19482.9 1330.25 -1040.79 295.904 1082.04 
15161100 39286.1 -19956.4 1621.62 -1400.42 833.759 1629.83 
19574.5 2
15161300 38864.1 -19302.4 1349.29 -939.925 355.21 1004.81 
15161100 38882.6 -19680.4 1685.43 -794.397 543.202 962.359 
19575 2
15161300 38228.7 -18917 1391.57 -1302.11 789.813 1522.92 
15161100 38403.9 -19464.1 1669 -980.972 443.208 1076.45 
19575.5 2
15161300 37736.1 -18565.3 1397.57 -1007.3 719.252 1237.73 
15161100 37846.6 -19177.6 1667.43 -1139.64 586.036 1281.49 
19576 2
15161300 37233.4 -18345 1376.57 -1047.32 458.929 1143.46 
15161100 37303.9 -18912.4 1679.86 -1130.65 552.381 1258.37 
19576.5 2
15161300 36659.3 -18098.4 1378.86 -1114.84 478.779 1213.3 
15161100 36521.9 -18874.4 1652.29 -1518.45 73.7864 1520.24 
19577 2
15161300 36076.7 -17957.9 1443.29 -1216.22 293.469 1251.13 
15161100 35947.4 -18720.7 1654 -1199.22 320.907 1241.42 
19577.5 2
15161300 35525.5 -17840.5 1468.38 -1060.03 225.687 1083.79 
15161100 35306.6 -18576.5 1644.25 -1232.31 277.335 1263.14 
19578 2
15161300 34932.5 -17815.8 1429.17 -1174.26 48.8449 1175.27 
15161100 34823.3 -18466.7 1659.5 -957.013 217.492 981.416 
19578.5 2
15161300 34541.8 -17692.8 1377.75 -787.802 248.152 825.961 
15161100 34295 -18345.8 1641.12 -1065.19 243.784 1092.73 
19579 2
15161300 34033.3 -17610.9 1385.29 -975.939 157.184 988.516 
15161100 33716.4 -18320 1649.29 -1110.5 49.4242 1111.6 
19579.5 2
15161300 33600.6 -17540.9 1394.29 -872.408 141.129 883.749 
15161100 33281 -18168.4 1634.57 -877.88 305.588 929.547 
19580 2
15161300 33068 -17515.4 1382.29 -1114.17 53.1978 1115.44 
15161100 32830.3 -18082 1624.29 -942.917 180.813 960.097 
19580.5 2
15161300 32291.9 -17411.4 1346.86 -1613.6 216.216 1628.02 
15161100 32565.7 -17955.9 1621.29 -550.045 262.251 609.364 
19581 2
15161300 31620.8 -17558 1338 -1293.08 -282.411 1323.56 
15161100 32607.8 -17708.2 1629 80.9937 477.085 483.911 
19581.5 2
15161300 31071.9 -17585.6 1377.71 -1053.54 -52.9202 1054.87 
15161100 32042 -17403 1585.29 -1085.89 585.893 1233.87 
19582 2
15161300 30469.9 -17440.6 1451.14 -1213.71 292.339 1248.42 
15161100 31424.3 -17163.3 1534.43 -1245.39 483.295 1335.88 
19582.5 2
15161300 29808.9 -17254.6 1647.14 -1382.85 389.121 1436.55 
15161100 30735 -16969 1544 -1442.02 406.455 1498.21 
19583 2
15161300 29264.9 -17150 1714.29 -1090.18 209.562 1110.14 
15161100 30145.1 -16831.3 1563.86 -1182.08 275.981 1213.87 
19583.5 2
15161300 28724 -17086.3 1727 -1101.54 129.764 1109.16 
15161100 29567.1 -16785.6 1614 -1177.19 93.1045 1180.87 
19584 2
15161300 28302.7 -17043.6 1735 -814.866 82.6195 819.044 
15161100 29038.6 -16622.3 1672.29 -1022.38 315.833 1070.05 
19584.5 2
15161300 27763 -16938.7 1792.29 -1088.13 211.406 1108.48 
15161100 28517.6 -16550.4 1723.57 -1050.4 144.873 1060.35 
19585 2
15161300 27343.3 -16935.6 1790.43 -856.56 6.41399 856.584 
15161100 28076.3 -16536.4 1757 -900.583 28.5714 901.036 
19585.5 2
15161300 26684.6 -17033.3 1658 -1320.07 -195.82 1334.51 
15161100 27551.9 -16598.7 1759.43 -1050.96 -124.821 1058.35 
19586 2
15161300 26214.9 -16819.9 1566.29 -935.686 425.157 1027.75 
15161100 26938.9 -16432 1685 -1221.12 332.1 1265.47 
19586.5 2
15161300 25643.4 -16644.4 1558.14 -1142.86 350.857 1195.5 
15161100 26390 -16244.7 1621.29 -1097.71 374.571 1159.86 
19587 2
15161300 25051.7 -16485.1 1605 -1220.03 328.424 1263.46 
15161100 25729 -15991.7 1611.86 -1362.89 521.649 1459.31 
19587.5 2
15161300 24482.6 -16412.2 1633.5 -1077.82 138.055 1086.63 
15161100 25046.5 -15543 1622.12 -1292.61 849.838 1546.96 
19588 2
15161300 24025.3 -16314.2 1635.17 -886.224 190.084 906.38 
15161100 24470.8 -15598.3 1580 -1115.63 -107.235 1120.77 
19588.5 2
15161300 23512.4 -16267.2 1714.88 -1068.66 97.7431 1073.12 
15161100 24277.1 -15646.4 1563.62 -403.559 -100.087 415.785 
19589 2
15161300 23123.6 -16243 1688.57 -747.699 46.6346 749.152 
15161100 23867 -15566.7 1512 -788.702 153.194 803.442 
19589.5 2
15161300 22613.1 -16063.2 1661.75 -1018.86 358.782 1080.18 
15161100 23395.5 -15441.6 1552.88 -941.118 249.679 973.675 
19590 2
15161300 22138.9 -15908.1 1605.29 -946.642 309.595 995.982 
15161100 22911.9 -15283.7 1610.29 -965.355 315.191 1015.51 
19590.5 2
15161300 21695.3 -15701.9 1538.29 -899.739 418.429 992.277 
15161100 22469.7 -15098 1607.86 -896.841 376.702 972.743 
19591 2
15161300 21144.4 -15418.1 1519.29 -1147.62 591.071 1290.89 
15161100 21968.3 -14832.7 1555.29 -1044.64 552.679 1181.83 
19591.5 2
15161300 20737.4 -15132.6 1536.43 -844.398 592.472 1031.52 
15161100 21536.4 -14703.7 1543.86 -895.969 267.635 935.088 
19592 2
15161300 20330.3 -14801.1 1619.71 -793.651 646.06 1023.36 
15161100 21057.6 -14407.6 1524.43 -933.445 577.277 1097.53 
19592.5 2
15161300 19891.1 -14494.1 1613.57 -857.701 599.609 1046.51 
15161100 20662.7 -14104.1 1539.71 -771.205 592.634 972.611 
19593 2
15161300 19592.3 -14155.6 1659.29 -588.301 666.479 888.984 
15161100 20297.3 -13850.9 1595.71 -719.348 498.594 875.247 
19593.5 2
15161300 19211 -13847.9 1664.86 -743.247 599.833 955.1 
15161100 19993.9 -13595.9 1597.71 -591.479 497.076 772.614 
19594 2
15161300 18780.4 -13437.9 1623.14 -834.441 794.574 1152.23 
15161100 19528.4 -13290 1639.86 -901.993 592.746 1079.32 
19594.5 2
15161300 18424.2 -13067.3 1594.33 -742.212 771.925 1070.86 
15161100 19220.7 -12856.3 1610.83 -641.171 903.472 1107.86 
19595 2
15161300 18065 -12788.4 1589.43 -767.45 595.95 971.667 
15161100 19027.1 -12428.9 1535.57 -413.512 913.411 1002.65 
19595.5 2
15161300 17717 -12470.4 1547.29 -679.688 621.094 920.724 
15161100 18653.3 -12061.3 1453.86 -730.19 717.913 1024 
19596 2
15161300 17262.9 -12058.3 1523.14 -910.106 825.938 1229.01 
15161100 18110.6 -11737.7 1383.14 -1087.6 648.44 1266.24 
19596.5 2
15161300 16719.7 -11568.7 1612 -1115.28 1005.28 1501.48 
15161100 17600 -11226.4 1342.29 -1048.4 1049.87 1483.7 
19597 2
15161300 16331.7 -11083.7 1650 -771.372 964.215 1234.8 
15161100 17028 -10866.9 1450.86 -1137.18 714.854 1343.2 
19597.5 2
15161300 15976.4 -10739.7 1616.43 -725.073 702.041 1009.25 
15161100 16654 -10508.3 1483.86 -763.265 731.778 1057.39 
19598 2
15161300 15575 -10395.5 1667.62 -770.496 660.68 1014.97 
15161100 16258.1 -10150.6 1497.38 -759.837 686.489 1024.02 
19598.5 2
15161300 15225 -10014.7 1681.33 -694.444 755.622 1026.26 
15161100 15838.8 -9650.67 1528.67 -831.928 991.981 1294.65 
19599 2
15161300 14877 -9718.57 1689.43 -738.854 628.652 970.107 
15161100 15464.4 -9359 1590.71 -794.915 619.25 1007.65 
19599.5 2
15161300 14621.6 -9419.38 1671 -487.357 570.986 750.694 
15161100 15118.4 -9016.38 1610.5 -660.408 653.865 929.342 
19600 2
15161300 14353.4 -9199.57 1667.43 -508.912 417.085 657.99 
15161100 14719 -8542.43 1567 -757.827 899.329 1176.05 
19600.5 2
15161300 14095.3 -8800.29 1651 -537.798 831.845 990.552 
15161100 14283 -8064.43 1509.14 -908.333 995.833 1347.87 
19601 2
15161300 13721.6 -8498 1624.57 -764.242 618.171 982.955 
15161100 13781.3 -7637.57 1434.57 -1026 872.918 1347.09 
19601.5 2
15161300 13348.7 -8291.29 1622.86 -770.366 427.096 880.837 
15161100 13388.9 -7412.86 1457.86 -810.803 464.286 934.325 
19602 2
15161300 12907.4 -8098.12 1601.38 -870.492 380.988 950.214 
15161100 13054.9 -7230.75 1470.88 -658.742 359.186 750.303 
19602.5 2
15161300 12355.6 -7836.38 1591 -1039.08 492.938 1150.07 
15161100 12678.6 -7080.5 1526.75 -708.569 282.957 762.977 
19603 2
15161300 12075.2 -7398.33 1554.67 -553.172 863.988 1025.9 
15161100 12403.5 -6891 1560.5 -542.653 373.767 658.919 
19603.5 2
15161300 11600.4 -6952.75 1533.25 -968.963 909.354 1328.84 
15161100 12163.8 -6683.62 1610.12 -489.286 423.214 646.924 
19604 2
15161300 11061.6 -6630.86 1496.86 -1048.26 626.251 1221.08 
15161100 11693.1 -6369 1587 -915.578 612.111 1101.35 
19604.5 2
15161300 10689.1 -6145.86 1589.29 -753.904 981.781 1237.85 
15161100 11279.3 -5837.57 1536.43 -837.767 1075.77 1363.5 
19605 3
15164500 11085.8 -4749 1440.33 0 0 0 
15161300 10275 -5794.14 1588.57 -841.754 714.866 1104.35 
15161100 10972.9 -5372.57 1557.86 -622.822 945.122 1131.88 
19605.5 3
15164500 10717.4 -4411.29 1406.29 -813.256 745.506 1103.25 
15161300 10012.6 -5379.57 1612.57 -535.569 846.064 1001.33 
15161100 10643.6 -5044.86 1530 -672.012 668.805 948.103 
19606 3
15164500 10405.7 -3968.57 1408.43 -604.097 857.973 1049.31 
15161300 9730.71 -5015.57 1598.14 -546.235 705.426 892.188 
15161100 10339.6 -4681.86 1527.57 -589.147 703.488 917.6 
19606.5 3
15164500 10088.1 -3631.86 1413.43 -637.694 676.133 929.413 
15161300 9449.86 -4624 1590.14 -563.97 786.288 967.632 
15161100 10063.7 -4244.29 1503.14 -553.93 878.657 1038.69 
19607 3
15164500 9864.71 -3309.29 1430.71 -455.977 658.309 800.803 
15161300 9225 -4165.29 1600 -458.892 936.152 1042.57 
15161100 9744.29 -3802.29 1612 -651.895 902.041 1112.94 
19607.5 3
15164500 9611.86 -2992.71 1468.14 -508.767 636.965 815.21 
15161300 8946.86 -3929.29 1653.71 -559.644 474.849 733.95 
15161100 9499.86 -3479.86 1649.86 -491.808 648.75 814.095 
19608 3
15164500 9277.71 -2636.86 1494.57 -676.403 720.359 988.148 
15161300 8735 -3659.14 1664.86 -428.861 546.848 694.956 
15161100 9271 -3204.86 1670.57 -463.274 556.68 724.234 
19608.5 3
15164500 8841.57 -2508 1446.57 -901.122 266.234 939.628 
15161300 8459.29 -3270.57 1650.43 -569.658 802.834 984.404 
15161100 9051.14 -2963 1638 -454.25 499.705 675.313 
19609 3
15164500 8430.5 -2201.5 1421.75 -782.993 583.81 976.684 
15161300 8051.38 -2974.25 1638.12 -776.973 564.422 960.343 
15161100 8753.5 -2671 1652 -566.939 556.19 794.209 
19609.5 3
15164500 8028.57 -1937.86 1440.71 -756.928 496.503 905.237 
15161300 7751.14 -2771 1664.86 -565.409 382.768 682.788 
15161100 8488.57 -2416 1651.29 -498.924 480.226 692.49 
19610 3
15164500 7631.14 -1765.86 1469.57 -809.427 350.305 881.978 
15161300 7500 -2588.71 1659 -511.493 371.254 632.024 
15161100 8267.14 -2132.29 1647.86 -450.975 577.83 732.984 
19610.5 3
15164500 7439.67 -1679.83 1468.5 -411.777 184.997 451.425 
15161300 7203.67 -2339.83 1640.83 -637.276 535.228 832.22 
15161100 8022.83 -1943.33 1638.83 -525.397 406.349 664.2 
19611 3
15164500 7251.86 -1398.14 1452.86 -390.456 585.635 703.864 
15161300 6867 -2041 1628 -699.931 621.275 935.888 
15161100 7738.43 -1603.43 1599.86 -591.278 706.663 921.402 
19611.5 3
15164500 6898.62 -969.75 1434.12 -666.476 808.288 1047.63 
15161300 6428.25 -1640.25 1693.62 -827.83 756.132 1121.18 
15161100 7372.62 -1128.38 1602.62 -690.195 896.327 1131.27 
19612 3
15164500 6645.17 -823.5 1426.33 -490.248 282.882 566.008 
15161300 6154 -1408.67 1660.83 -530.464 447.937 694.291 
15161100 7216.67 -761.167 1566.33 -301.66 710.268 771.673 
19612.5 3
15164500 6562.14 -738.143 1416.29 -180.88 185.963 259.422 
15161300 6064.57 -1169.14 1671.43 -194.833 521.838 557.024 
15161100 7107.29 -434.714 1582.29 -238.303 711.225 750.086 
19613 3
15164500 6500.75 -697.75 1413.5 -116.716 76.7925 139.713 
15161300 5869.25 -750.625 1646.25 -371.334 795.661 878.046 
15161100 6807.12 -180.5 1568.88 -570.648 483.297 747.807 
19613.5 3
15164500 6284.57 -600.857 1427.43 -407.116 182.472 446.139 
15161300 5672.57 -351.714 1632.71 -370.393 751.244 837.591 
15161100 6548.86 36.8571 1575.57 -486.38 409.335 635.705 
19614 3
15164500 6110.86 -402 1378.86 -350.938 401.732 533.428 
15161300 5490.29 90.5714 1561.86 -368.254 893.506 966.419 
15161100 6245 282.429 1591.86 -613.853 496.104 789.262 
19614.5 3
15164500 5802.71 -13.2857 1322.86 -623.771 786.871 1004.12 
15161300 5222.57 500.429 1489.71 -541.932 829.67 990.981 
15161100 5914.14 631.429 1579.43 -669.751 706.478 973.487 
19615 3
15164500 5510.71 419.143 1308.57 -602.062 891.605 1075.84 
15161300 5037.71 885.857 1490.14 -381.149 794.698 881.374 
15161100 5722.29 1005.57 1577.86 -395.582 771.429 866.941 
19615.5 3
15164500 5286.88 857.625 1299.38 -456.815 894.862 1004.72 
15161300 4864.12 1327.75 1505 -354.264 901.822 968.91 
15161100 5561.38 1457.25 1514.62 -328.389 921.793 978.541 
19616 3
15164500 5174.88 1429.5 1283 -220.472 1125.74 1147.12 
15161300 4504.62 1755.25 1483.38 -707.677 841.535 1099.54 
15161100 5296.12 2038.88 1475.88 -522.146 1144.93 1258.37 
19616.5 3
15164500 4897.29 2081.14 1296.71 -574.719 1349.16 1466.47 
15161300 4065 2360.43 1480.14 -910.197 1252.96 1548.66 
15161100 5159.43 2640 1454.71 -283.015 1244.57 1276.34 
19617 3
15164500 4452.12 2665.5 1284.25 -883.255 1159.44 1457.55 
15161300 3622.62 2958 1580.88 -877.728 1185.66 1475.19 
15161100 4897.25 3229.25 1450.12 -520.196 1169.15 1279.65 
19617.5 3
15164500 4106.38 3346.12 1353.25 -659.828 1298.9 1456.89 
15161300 3315.75 3341.88 1618.88 -585.639 732.586 937.9 
15161100 4516.5 3793.5 1563.88 -726.622 1076.81 1299.04 
19618 3
15164500 3776.57 3859.86 1418.86 -663.589 1033.67 1228.34 
15161300 3007.29 3615 1626.57 -620.652 549.547 828.982 
15161100 4260.57 4256.86 1668.29 -514.947 932.308 1065.07 
19618.5 3
15164500 3465.71 4336.14 1537.71 -644.932 988.145 1179.99 
15161300 2621.43 3915.43 1611.29 -800.533 623.296 1014.57 
15161100 3987.14 4721.29 1756.29 -567.279 963.545 1118.13 
19619 3
15164500 3302.5 4864.25 1545.38 -320.028 1035.5 1083.83 
15161300 2229.5 4235.25 1638.75 -768.487 627.101 991.881 
15161100 3831.12 5163.38 1745.5 -305.917 866.842 919.239 
19619.5 3
15164500 3190.29 5235.14 1543.43 -216.212 714.63 746.621 
15161300 1675.86 4465.29 1672.43 -1066.75 443.229 1155.16 
15161100 3588.57 5517.71 1745.71 -467.348 682.735 827.37 
19620 3
15164500 2814.14 5595.86 1545.43 -775.552 743.741 1074.54 
15161300 1254.57 4682.14 1650.71 -868.63 447.128 976.956 
15161100 3376.57 5834.29 1744 -437.113 652.725 785.568 
19620.5 2
15164500 2556 5829 1541.43 -542.317 489.796 730.758 
15161300 643.571 4881.43 1666.57 -1283.61 418.667 1350.17 
19621 2
15164500 2115.25 6223.38 1646.88 -879.741 787.176 1180.5 
15161300 -31 5121.12 1736.5 -1346.45 478.436 1428.93 
19621.5 2
15164500 1555.5 6558.75 1787.75 -1068.23 640.029 1245.29 
15161300 -501.375 5379.38 1686.38 -897.662 492.844 1024.06 
19622 2
15164500 1078.75 6867.75 1762.75 -934.804 605.882 1113.98 
15161300 -948.5 5554.12 1681.25 -876.716 342.647 941.296 
19622.5 2
15164500 824.75 7081.75 1719.25 -510.04 429.719 666.933 
15161300 -1321.38 5797.5 1689 -748.745 488.705 894.12 
19623 2
15164500 494.125 7309 1704 -652.12 448.225 791.307 
15161300 -1662.5 5974 1622.5 -672.83 348.126 757.557 
19623.5 2
15164500 249 7263.86 1682.57 -509.615 -93.8521 518.185 
15161300 -2043.14 6132.86 1593.86 -791.357 330.264 857.509 
19624 2
15164500 -91.8571 6975.43 1666.86 -708.643 -599.644 928.303 
15161300 -2604 6372 1615.14 -1166.02 497.178 1267.59 
19624.5 2
15164500 -1129.25 6627 1662.5 -2006.56 -673.943 2116.72 
15161300 -3067.25 6763.75 1637.25 -896.035 757.737 1173.48 
19625 2
15164500 -2181 6822.43 1645.43 -2086.81 387.755 2122.52 
15161300 -3329.71 7158.57 1664.14 -520.762 783.376 940.676 
19625.5 2
15164500 -2602.86 7248.29 1619.29 -864.461 872.658 1228.34 
15161300 -3453.71 7510.57 1674.57 -254.098 721.311 764.759 
19626 2
15164500 -2852.88 7997.12 1535.38 -501.038 1500.68 1582.11 
15161300 -3561.38 7911.12 1710.5 -215.753 802.713 831.202 
19626.5 2
15164500 -2871.14 8588 1535.86 -34.7959 1125.48 1126.01 
15161300 -3565.14 8464.14 1715.14 -7.17687 1053.37 1053.39 
19627 2
15164500 -2617.86 8941.14 1522.57 542.368 756.195 930.587 
15161300 -3492.57 8850.29 1688.14 155.399 826.858 841.334 
19627.5 2
15164500 -2512.12 9528.12 1496 202.941 1126.65 1144.78 
15161300 -3295.88 9244.5 1713.12 377.536 756.649 845.607 
19628 2
15164500 -2256.86 9918.43 1516.71 490.9 750.584 896.86 
15161300 -3088.29 9762.86 1678 399.21 996.841 1073.81 
19628.5 2
15164500 -2127.29 10040 1623 254.062 238.375 348.382 
15161300 -3003 10171 1677.71 167.227 800.28 817.565 
19629 2
15164500 -1921.83 10220.7 1629 439.001 386.04 584.593 
15161300 -2845.67 10506.5 1700.5 336.182 716.88 791.793 
19629.5 2
15164500 -1776.12 10370.9 1645.38 293.176 302.23 421.064 
15161300 -2717.75 10690.2 1775.75 257.378 369.718 450.483 
19630 2
15164500 -1473.57 10576.6 1699.71 580.717 394.811 702.216 
15161300 -2655.57 10947.1 1818 119.345 493.077 507.314 
19630.5 2
15164500 -1345.71 10869.1 1700.86 256.741 587.493 641.143 
15161300 -2559 11153.9 1853.71 193.919 415.089 458.152 
19631 2
15164500 -1340.67 11064.7 1786.83 10.7625 416.895 417.034 
15161300 -2325 11379 1848.67 498.934 480.049 692.374 
19631.5 2
15164500 -1263.43 11122.4 1834 156.352 116.927 195.238 
15161300 -2164 11580.9 1848.29 325.911 408.618 522.672 
19632 1
15161300 -1994.29 11693.4 1830.86 341.477 226.502 409.768 
