# Supplementary material for: Intrinsic group behaviour II: On the dependence of triad spatial dynamics on social and personal features; and on the effect of social interaction on small group dynamics
Source: PLoS One. 2019 Dec 3;14(12):e0225704. doi: 10.1371/journal.pone.0225704 (PMC6890182; doi:10.1371/journal.pone.0225704)
Supplement: S3 Data Set — (ZIP) [file pone.0225704.s003.zip › set_3_int/group_traj_triad_int/traj_3_0217_81.dat]

3 15161800 15155900 15152700 0 0 0 1 0 1 0 10 10 10 1605.84 1630.62 1580.31 
19527 1
15152700 26632 -16560 688 0 0 0 
19527.5 1
15152700 26804.3 -16616.9 745.571 550.434 -181.652 579.633 
19528 1
15152700 27222.5 -16715.3 786.333 804.258 -189.377 826.254 
19528.5 1
15152700 27561.7 -16917.8 851.167 740.539 -442.14 862.488 
19529 1
15152700 27932.7 -17135 860 733.296 -429.183 849.659 
19529.5 1
15152700 28356.7 -17254.8 888.667 853.023 -241.113 886.444 
19530 1
15152700 28760.4 -17419.4 894.571 818.99 -333.865 884.426 
19530.5 1
15152700 29121.3 -17417 895.143 673.241 4.53092 673.256 
19531 1
15152700 29517.7 -17432.2 900.833 784.913 -30.033 785.487 
19531.5 1
15152700 29751.5 -17277.7 927.833 512.792 338.816 614.615 
19532 1
15152700 30083 -17459.3 917.714 660.359 -361.791 752.972 
19532.5 1
15152700 30506 -18027.5 907.5 835.968 -1122.95 1399.95 
19533 1
15152700 31225.7 -18499.1 906.714 1433.69 -939.528 1714.11 
19533.5 1
15152700 31652.5 -18548 900 833.566 -95.4241 839.01 
19534 1
15152700 32082.2 -18763.8 898.167 924.014 -464.158 1034.04 
19534.5 1
15152700 32567.3 -18952 898.857 932.921 -361.859 1000.64 
19535 1
15152700 33074 -19043 924.333 995.509 -178.782 1011.44 
19535.5 1
15152700 33577.3 -19102.7 953.714 1044.16 -123.889 1051.49 
19536 1
15152700 33985.3 -19448.4 996.857 768.362 -651.063 1007.11 
19536.5 1
15152700 34341.3 -19653.8 1035.33 705.045 -406.742 813.958 
19537 1
15152700 34720.2 -19771.8 1037.5 802.613 -250 840.647 
19537.5 1
15152700 35078.9 -19844.4 1056.14 706.084 -142.904 720.4 
19538 1
15152700 35562.3 -19865.2 1050.5 949.855 -40.7428 950.728 
19538.5 1
15152700 36112.1 -20089 1027.71 1088.73 -443.234 1175.5 
19539 1
15152700 36601.5 -20277.8 998.333 978.714 -377.667 1049.05 
19539.5 1
15152700 36990 -20334.8 988.333 783.266 -114.919 791.652 
19540 1
15152700 37388.7 -20445.3 990 827.208 -229.154 858.362 
19540.5 1
15152700 37778 -20448 1005.43 770.863 -5.37482 770.882 
19541 1
15152700 38245.6 -20738.3 1036.43 895.731 -556.103 1054.32 
19541.5 1
15152700 38550.8 -20885.8 1052.33 606.883 -293.335 674.056 
19542 1
15152700 38849.7 -20853.6 1060.43 613.719 66.2462 617.284 
19542.5 1
15152700 39301.3 -20959.9 1077.57 863.425 -203.223 887.019 
19543 1
15152700 39764.2 -21177.8 1078.67 946.587 -445.759 1046.29 
19543.5 1
15152700 40109.1 -21300.7 1055 704.033 -250.777 747.363 
19544 1
15152700 40576.4 -21463.7 1066.43 919.854 -320.866 974.21 
19544.5 1
15152700 41332.9 -21706.9 1064.29 1525.06 -490.207 1601.91 
19545 1
15152700 41834.3 -22037.1 1012.43 983.193 -647.619 1177.32 
19545.5 1
15152700 42071.3 -22364.8 959.333 479.853 -663.341 818.707 
19546 1
15152700 42475.6 -22644.1 960.571 813.356 -561.991 988.627 
19546.5 1
15152700 42891.3 -22893.7 908.667 850.229 -510.274 991.599 
19547 1
15152700 43253.7 -23132 879 751.828 -494.467 899.857 
19547.5 1
15152700 43561.1 -23229.8 852.125 583.322 -185.484 612.102 
19548 1
15152700 43900.8 -23313.8 837.667 658.349 -162.952 678.216 
19548.5 1
15152700 44234.9 -23404.3 855.286 669.386 -181.267 693.495 
19549 1
15152700 44516 -23537.1 888.429 561.163 -265.184 620.666 
19549.5 1
15152700 44931.8 -23623.3 985.333 845.19 -175.184 863.154 
19550 1
15152700 45381.1 -23537.1 1019.14 974.641 186.964 992.412 
19550.5 1
15152700 45997.1 -23698.2 918.5 1189.15 -311.018 1229.15 
19551 1
15152700 46383.9 -23763 899.857 720.172 -120.577 730.196 
19551.5 1
15152700 46522.2 -23664.3 941.833 299.371 213.564 367.74 
19552 1
15152700 46702.5 -23654.9 965.375 364.31 19.1077 364.811 
19552.5 1
15152700 46959.3 -23692.7 963 501.535 -73.9049 506.951 
19553 1
15152700 47057.6 -23804.4 1016.57 193.857 -220.344 293.483 
19553.5 1
15152700 47199.9 -23698.1 1079.43 287.446 214.719 358.789 
19554 1
15152700 46828.1 -23496.5 1127.38 -750.974 407.359 854.344 
19554.5 1
15152700 46680.6 -23363.6 1185.71 -303.608 273.516 408.643 
19555 1
15152700 46789.5 -23499.4 1442.25 213.167 -265.76 340.689 
19555.5 1
15152700 46806.6 -23831 1548 33.8048 -656.683 657.553 
19556 1
15152700 46862.9 -24193.5 1586 114.206 -735.294 744.111 
19556.5 1
15152700 46786.4 -24609 1611.62 -147.399 -800.578 814.034 
19557 1
15152700 46765.7 -24876.9 1609.14 -40.1959 -521.123 522.671 
19557.5 1
15152700 46663.7 -25024.3 1602.14 -212.944 -307.784 374.267 
19558 1
15152700 46327.3 -24940.6 1605.86 -702.356 174.769 723.774 
19558.5 1
15152700 46066 -25150.8 1627.5 -509.329 -409.705 653.662 
19559 2
15155900 46446.7 -23731.3 1621 0 0 0 
15152700 46123.9 -25240.4 1625.57 115.714 -179.357 213.445 
19559.5 2
15155900 46214.7 -23691.6 1680.57 -682.213 116.947 692.164 
15152700 46052.9 -25348.7 1647.29 -148.225 -226.066 270.327 
19560 2
15155900 45799.8 -23717.5 1701.75 -790.408 -49.3878 791.95 
15152700 45713.4 -25316.9 1650 -646.633 60.6463 649.47 
19560.5 2
15155900 45422.3 -23910.7 1654.14 -730.105 -373.722 820.196 
15152700 45221 -25298.1 1649.71 -952.369 36.2324 953.058 
19561 2
15155900 45137.9 -23698.9 1634 -601.329 447.901 749.808 
15152700 44795.4 -24854.9 1630.43 -899.728 937.179 1299.16 
19561.5 2
15155900 44879.1 -23473.4 1643.57 -522.655 455.411 693.23 
15152700 44436.9 -24581.9 1608.86 -724.387 551.515 910.442 
19562 2
15155900 44647.3 -23401.7 1637.71 -471.254 145.761 493.282 
15152700 44270 -24520.4 1600 -339.141 124.855 361.393 
19562.5 2
15155900 44430.4 -23251.7 1612.57 -430.272 297.619 523.174 
15152700 44094 -24411.3 1626.71 -349.206 216.553 410.902 
19563 2
15155900 44206.9 -23131.9 1606.62 -432.405 231.797 490.616 
15152700 44241.1 -23837.1 1582.88 284.574 1110.56 1146.44 
19563.5 2
15155900 43923.4 -22950.7 1585.14 -566.893 362.321 672.788 
15152700 44323.3 -23413.9 1560.71 164.321 846.536 862.337 
19564 2
15155900 43689.4 -22776.4 1549.75 -484.583 360.951 604.24 
15152700 44002.9 -23214 1566.88 -663.376 413.783 781.847 
19564.5 2
15155900 43328.2 -22626.5 1685.75 -685.247 284.393 741.918 
15152700 43581.2 -23065.2 1598.88 -800.047 282.258 848.378 
19565 2
15155900 43067.3 -22519 1813 -530.318 218.496 573.566 
15152700 43107.2 -22996.8 1584.67 -963.584 139.058 973.566 
19565.5 2
15155900 42828.2 -22367.1 1808.62 -479.125 304.359 567.622 
15152700 42918.6 -22855 1593.88 -377.839 284.235 472.813 
19566 2
15155900 42531.7 -22317.9 1802 -554.272 92.0895 561.87 
15152700 42709.4 -22829 1614.14 -391.021 48.5981 394.03 
19566.5 2
15155900 42350.4 -22294.7 1764.43 -389.862 49.7696 393.026 
15152700 42365.9 -22972 1619.71 -738.863 -307.527 800.307 
19567 2
15155900 42125.8 -22300.8 1635.38 -452.981 -12.1688 453.144 
15152700 42122.6 -22989.9 1605 -490.387 -36.0383 491.71 
19567.5 2
15155900 41915.6 -22317.7 1633.86 -416.195 -33.5926 417.549 
15152700 41874.6 -22925.7 1639.14 -491.195 127.051 507.36 
19568 2
15155900 41687.8 -22411.6 1630 -448.467 -184.864 485.075 
15152700 41507.1 -22968.8 1679.88 -723.32 -84.716 728.264 
19568.5 2
15155900 41353.7 -22425.3 1609.86 -670.754 -27.4312 671.315 
15152700 41386.9 -22992.1 1634.43 -241.502 -46.9736 246.028 
19569 2
15155900 40978.7 -22429.9 1620.29 -748.503 -9.12461 748.559 
15152700 41353 -23027.9 1587.86 -67.5791 -71.286 98.2275 
19569.5 2
15155900 40554.9 -22491.6 1605.43 -899.909 -131.028 909.398 
15152700 41086.9 -23108.4 1575.71 -565.059 -171.065 590.385 
19570 2
15155900 40153.9 -22386.1 1654.57 -803.607 211.28 830.917 
15152700 40801.1 -22832.3 1569.14 -572.574 553.392 796.294 
19570.5 2
15155900 39617.3 -22195.4 1699.71 -1014.31 360.518 1076.48 
15152700 40386 -22555.7 1593.57 -784.769 522.819 942.975 
19571 2
15155900 39135.6 -21913.9 1770.71 -999.407 584.173 1157.62 
15152700 39754.6 -22324 1677.14 -1310.02 480.735 1395.44 
19571.5 2
15155900 38620.2 -21761.5 1780.62 -1012.42 299.326 1055.74 
15152700 39203.9 -22107.6 1709.5 -1081.92 425.098 1162.44 
19572 2
15155900 38055.4 -21622.9 1765.14 -1092.5 268.168 1124.93 
15152700 38627.7 -22021.3 1712.29 -1114.43 167.001 1126.87 
19572.5 2
15155900 37665.6 -21479.9 1729.29 -771.994 283.168 822.289 
15152700 38089.3 -21998.1 1718.14 -1066.2 45.8274 1067.18 
19573 2
15155900 37126 -21280.6 1697.57 -1085.66 400.977 1157.34 
15152700 37422.6 -21933 1697.29 -1341.48 131.072 1347.87 
19573.5 2
15155900 36615.1 -21130.9 1682.57 -1048.99 307.422 1093.11 
15152700 36828 -21799.1 1664 -1220.89 274.861 1251.44 
19574 2
15155900 36148.9 -20929.2 1676.38 -901.872 389.956 982.567 
15152700 36252.4 -21608.1 1649.75 -1113.39 369.474 1173.1 
19574.5 2
15155900 35462.1 -20715.9 1626.86 -1351.83 420.065 1415.6 
15152700 35743.6 -21431.3 1594.57 -1001.58 348.109 1060.35 
19575 2
15155900 34851.7 -20544.6 1595.14 -1250.88 350.995 1299.19 
15152700 35093.3 -21304.3 1571.86 -1332.55 260.246 1357.73 
19575.5 2
15155900 34376.3 -20324.1 1658 -972.247 450.774 1071.66 
15152700 34509.7 -20998.4 1618.14 -1193.4 625.475 1347.37 
19576 2
15155900 33879 -20136.6 1634.86 -1036.01 390.774 1107.26 
15152700 33985.9 -20732.3 1645.14 -1091.37 554.464 1224.14 
19576.5 2
15155900 33365.4 -19922.1 1624.43 -997.226 416.366 1080.66 
15152700 33534.7 -20482.1 1648.71 -876.006 485.714 1001.65 
19577 2
15155900 32951.3 -19733.9 1590.57 -864.599 393.081 949.76 
15152700 33157.4 -20309.1 1642.43 -787.653 361.169 866.51 
19577.5 2
15155900 32445.6 -19442 1599.38 -972.424 561.264 1122.78 
15152700 32739.5 -20379.2 1641.25 -803.709 -134.821 814.938 
19578 3
15161800 30714.7 -19427.8 1008.83 0 0 0 
15155900 31829 -19299.8 1552.33 -1221.04 281.518 1253.07 
15152700 32339.3 -20355.2 1642 -792.409 47.6898 793.843 
19578.5 3
15161800 30344.8 -19181.5 1102.5 -745.8 496.64 896.029 
15155900 31206.4 -19105.9 1435.12 -1255.29 391.045 1314.79 
15152700 31763 -20080.6 1637.5 -1161.96 553.511 1287.06 
19579 3
15161800 29884.3 -18714.4 1204 -883.809 896.49 1258.89 
15155900 30643.7 -18852 1349.29 -1079.96 487.284 1184.81 
15152700 30941.6 -19429 1578 -1576.64 1250.72 2012.48 
19579.5 3
15161800 29473.9 -18492 1310.57 -827.477 448.445 941.181 
15155900 30193.4 -18623.4 1302 -907.834 460.829 1018.1 
15152700 30361.4 -19194.4 1486 -1169.64 472.926 1261.64 
19580 3
15161800 28839.3 -18301.6 1468.14 -1327.56 398.386 1386.04 
15155900 29750.9 -18362.4 1311.71 -925.882 546.025 1074.9 
15152700 29985.4 -18973.9 1418 -786.611 461.447 911.97 
19580.5 3
15161800 28302.3 -18174.1 1587.29 -1116.42 264.924 1147.43 
15155900 29344.1 -18091.9 1414.86 -845.56 562.519 1015.58 
15152700 29547.4 -18686.4 1383 -910.603 597.565 1089.17 
19581 3
15161800 27884.5 -17814.9 1619.88 -804.982 692.231 1061.69 
15155900 28833.6 -17804.6 1527.25 -983.657 553.434 1128.66 
15152700 28817 -18407 1437.38 -1407.38 538.398 1506.85 
19581.5 3
15161800 27584.4 -17425.9 1632.14 -575.953 746.675 942.998 
15155900 28302.3 -17563.6 1594.14 -1019.85 462.675 1119.89 
15152700 28307.9 -18110.9 1522.86 -977.242 568.412 1130.53 
19582 3
15161800 26780.7 -17359.6 1643.29 -1620.39 133.641 1625.89 
15155900 27898.6 -17393.6 1620.57 -813.94 342.742 883.159 
15152700 27879 -17952.7 1538.57 -864.631 318.836 921.544 
19582.5 3
15161800 26300 -17227.9 1658 -1005.68 275.553 1042.75 
15155900 27518.6 -17187.7 1687.29 -794.979 430.663 904.136 
15152700 27274.1 -17804.3 1560 -1265.39 310.52 1302.93 
19583 3
15161800 25769.7 -16978.9 1642.57 -1062.7 498.998 1174.02 
15155900 27115.4 -16964.1 1674.43 -807.902 448.039 923.82 
15152700 26830.6 -17520.4 1563 -888.921 568.852 1055.35 
19583.5 3
15161800 25248.7 -16870 1594.14 -1061.1 221.705 1084.01 
15155900 26622.3 -16730.4 1651.29 -1004.36 475.997 1111.45 
15152700 26539.3 -17241.1 1631.29 -593.25 568.81 821.882 
19584 3
15161800 24805.7 -16709.7 1571.29 -856.867 310.03 911.229 
15155900 26043.7 -16437.9 1597.43 -1119.09 565.902 1254.04 
15152700 26052.3 -16975.7 1599.43 -941.973 513.401 1072.8 
19584.5 3
15161800 24449.3 -16710 1621.43 -718.606 -0.576037 718.606 
15155900 25628.1 -16317.9 1553.71 -837.846 241.935 872.077 
15152700 25495.7 -16881.4 1565 -1122.12 190.092 1138.11 
19585 3
15161800 24327.3 -17159.9 1624.14 -248.98 -918.076 951.238 
15155900 25230.6 -16167 1606.71 -811.37 307.872 867.817 
15152700 25133.4 -16833 1537.14 -739.359 98.8338 745.935 
19585.5 3
15161800 23969.4 -17120 1584 -717.149 79.874 721.583 
15155900 24855.4 -16019 1614.86 -751.789 296.593 808.18 
15152700 24803.1 -16784.1 1547.86 -661.895 97.9101 669.098 
19586 3
15161800 23565.9 -16806.3 1608.71 -803.927 624.929 1018.25 
15155900 24481.9 -15974.1 1582.71 -744.166 89.3569 749.512 
15152700 24449.9 -16633.9 1563.14 -703.756 299.374 764.786 
19586.5 3
15161800 23108.6 -16608.6 1641.86 -914.571 395.429 996.396 
15155900 24019.1 -15827.9 1598.86 -925.429 292.571 970.575 
15152700 24052.7 -16551.7 1564.43 -794.286 164.286 811.098 
19587 3
15161800 22722.6 -16513.9 1609 -795.876 195.287 819.485 
15155900 23566.1 -15751.6 1583 -934.021 157.29 947.172 
15152700 23637.6 -16397.6 1589.86 -855.965 317.82 913.064 
19587.5 3
15161800 22437.8 -16326.4 1597.25 -539.435 355.08 645.811 
15155900 23136.5 -15616.4 1535.38 -813.718 256.054 853.053 
15152700 23226 -16183.4 1528.38 -779.491 405.675 878.737 
19588 3
15161800 21946 -16130.7 1589.17 -953.004 379.28 1025.7 
15155900 22670.7 -15474.7 1547.67 -902.778 274.629 943.625 
15152700 22789.2 -16008.2 1510.83 -846.576 339.551 912.133 
19588.5 3
15161800 21450.5 -15962.5 1543.75 -1032.29 350.347 1090.12 
15155900 22238.4 -15281.5 1579.38 -900.608 402.431 986.43 
15152700 22271.2 -15860.1 1493 -1078.99 308.42 1122.21 
19589 3
15161800 20935.1 -15618.9 1497.14 -991.071 660.852 1191.2 
15155900 21794.6 -15072.7 1511.29 -853.468 401.511 943.196 
15152700 21776.3 -15644.7 1446.86 -951.854 414.251 1038.09 
19589.5 3
15161800 20453.1 -15275.8 1535.75 -962.111 684.845 1180.96 
15155900 21356.1 -14838.2 1487 -875.143 467.993 992.417 
15152700 21324.4 -15357.5 1428 -902.017 573.282 1068.78 
19590 3
15161800 19999.4 -14874.7 1572.14 -905.582 800.47 1208.65 
15155900 20965.9 -14531.6 1549.29 -778.978 612.133 990.713 
15152700 20876.9 -15049.1 1483 -893.249 615.483 1084.76 
19590.5 3
15161800 19586 -14558 1557.86 -838.598 642.422 1056.39 
15155900 20569.7 -14237.6 1576.86 -803.535 596.349 1000.65 
15152700 20405.9 -14756.7 1543.71 -955.375 593.161 1124.54 
19591 3
15161800 19194.1 -14312.9 1580.29 -816.369 510.714 962.958 
15155900 20186.9 -13913.3 1591.14 -797.619 675.595 1045.29 
15152700 19992.3 -14409.1 1561.71 -861.607 724.107 1125.48 
19591.5 3
15161800 18862.9 -13868.9 1588 -687.315 921.162 1149.32 
15155900 19808.1 -13624 1598 -785.714 600.178 988.717 
15152700 19547.6 -14109.3 1546 -922.644 622.11 1112.79 
19592 3
15161800 18411 -13447.7 1587 -880.813 820.941 1204.07 
15155900 19434.3 -13279.7 1595.43 -728.766 671.122 990.71 
15152700 19155.1 -13809.3 1559.14 -764.968 584.795 962.892 
19592.5 3
15161800 17993.3 -13085.4 1560.14 -815.848 707.589 1079.95 
15155900 19097 -12951.6 1568.57 -658.761 640.904 919.089 
15152700 18798.4 -13451.4 1547.86 -696.708 698.94 986.873 
19593 3
15161800 17589.1 -12749.4 1520.14 -795.557 661.417 1034.59 
15155900 18755.1 -12638.7 1563.43 -672.947 615.861 912.218 
15152700 18434.3 -13108.7 1532 -716.817 674.634 984.356 
19593.5 3
15161800 17212.1 -12319.6 1466.71 -734.893 837.928 1114.54 
15155900 18415.4 -12233.4 1564.86 -662.211 790.031 1030.86 
15152700 18072.1 -12752.3 1525.14 -705.931 694.793 990.493 
19594 3
15161800 16669.1 -11797.4 1498.71 -1052.33 1011.9 1459.91 
15155900 18019.7 -11886.9 1524.86 -766.888 671.65 1019.43 
15152700 17680.6 -12412.6 1493.29 -758.859 658.361 1004.64 
19594.5 3
15161800 16270.8 -11336 1583.33 -829.812 961.31 1269.92 
15155900 17545 -11483 1548.67 -988.988 841.369 1298.46 
15152700 17329.5 -12047.3 1461 -731.399 760.913 1055.43 
19595 3
15161800 15963.4 -10892.4 1628.57 -656.848 947.802 1153.16 
15155900 17076.3 -11101.9 1583.71 -1001.53 814.408 1290.86 
15152700 16861.3 -11687.9 1517.86 -1000.46 768.112 1261.31 
19595.5 3
15161800 15663.1 -10427.6 1645 -586.496 907.924 1080.88 
15155900 16692.3 -10738.4 1594.57 -750 709.821 1032.64 
15152700 16467.9 -11259.6 1553.86 -768.415 836.496 1135.86 
19596 3
15161800 15250.7 -9980.71 1655.71 -826.51 895.505 1218.63 
15155900 16381.6 -10412.6 1622.71 -622.674 653.02 902.307 
15152700 16133.3 -10926.7 1582.86 -670.484 667.048 945.781 
19596.5 3
15161800 14870.1 -9410.71 1668.86 -781.461 1170.43 1407.33 
15155900 16037.7 -9995 1634.86 -706.072 857.436 1110.74 
15152700 15740.6 -10503.9 1589.29 -806.395 868.29 1184.99 
19597 3
15161800 14518.7 -9072.43 1664 -698.665 672.536 969.762 
15155900 15573.7 -9518.57 1637.57 -922.465 947.174 1322.15 
15152700 15326.1 -10013.7 1613.43 -823.914 974.439 1276.07 
19597.5 3
15161800 14134.4 -8578.29 1606.57 -784.257 1008.45 1277.51 
15155900 15224.4 -9184.43 1638.43 -712.828 681.924 986.481 
15152700 14982.3 -9703.14 1613.29 -701.749 633.819 945.61 
19598 3
15161800 13820 -8132.62 1604.62 -603.51 855.395 1046.86 
15155900 14878.6 -8878.38 1618.38 -663.73 587.435 886.351 
15152700 14626.5 -9366.88 1609.38 -682.89 645.428 939.636 
19598.5 3
15161800 13608.5 -7816.67 1613 -419.643 626.901 754.391 
15155900 14521.3 -8591.33 1608.5 -708.912 569.527 909.35 
15152700 14191.8 -8975 1585.67 -862.434 777.53 1161.18 
19599 3
15161800 13287.9 -7539.57 1631.14 -680.77 588.313 899.756 
15155900 14148.3 -8232.43 1579.57 -792.033 762.006 1099.08 
15152700 13792.7 -8598.14 1558.43 -847.387 800.121 1165.44 
19599.5 3
15161800 12786.9 -7259.75 1630.75 -956.073 534.01 1095.1 
15155900 13661.9 -7707.38 1581.75 -928.265 1002.01 1365.91 
15152700 13467.6 -8165.5 1547.12 -620.399 825.654 1032.76 
19600 3
15161800 12352.3 -7096.14 1610.86 -824.648 310.45 881.149 
15155900 13207 -7304.86 1575.29 -863.14 763.791 1152.56 
15152700 13167.9 -7854.71 1567 -568.819 589.726 819.349 
19600.5 3
15161800 11942.7 -6892 1600.86 -853.274 425.298 953.391 
15155900 12907.7 -7086.43 1596 -623.512 455.06 771.911 
15152700 12767.9 -7570.43 1597.43 -833.333 592.262 1022.36 
19601 3
15161800 11564.1 -6656 1615.71 -774.175 482.618 912.286 
15155900 12541.4 -6798 1633.57 -749.051 589.833 953.405 
15152700 12407 -7296.14 1609.71 -737.949 560.911 926.925 
19601.5 3
15161800 11322.6 -6368.43 1645 -499.115 594.156 775.975 
15155900 12149.7 -6500.71 1609.43 -809.327 614.227 1016.01 
15152700 12065.3 -7043.71 1603.14 -706.021 521.547 877.768 
19602 3
15161800 10906.5 -6044.75 1604.88 -820.654 638.419 1039.74 
15155900 11788.4 -6133.38 1564.25 -712.701 724.535 1016.31 
15152700 11767.2 -6779.62 1586.88 -587.842 520.886 785.417 
19602.5 3
15161800 10542.9 -5808.5 1577 -684.793 444.915 816.634 
15155900 11383.1 -5718 1536.38 -763.183 782.25 1092.87 
15152700 11287.1 -6436.75 1561 -904.19 645.716 1111.08 
19603 3
15161800 10142.8 -5517.67 1588.5 -789.037 573.636 975.519 
15155900 11065.2 -5360.5 1529 -627.137 705.128 943.666 
15152700 10734.2 -5897.67 1503.83 -1090.65 1063.28 1523.18 
19603.5 3
15161800 9800.38 -5343.12 1584.62 -698.895 356.207 784.434 
15155900 10766.4 -5076.88 1523 -609.779 578.827 840.756 
15152700 10387.1 -5553 1485.25 -708.248 703.401 998.193 
19604 3
15161800 9582.14 -5096.14 1604.29 -424.576 480.51 641.214 
15155900 10445.6 -4778.86 1517 -624.131 579.801 851.886 
15152700 10193.9 -5250.86 1498.71 -376.008 587.827 697.798 
19604.5 3
15161800 9182.57 -4862.14 1605.29 -808.849 473.684 937.344 
15155900 10141.6 -4385.57 1539 -615.385 796.125 1006.24 
15152700 9912.71 -4870.71 1504.57 -569.115 769.52 957.107 
19605 3
15161800 8851.57 -4671.29 1571 -672.764 387.921 776.592 
15155900 9860.71 -4003.29 1542.86 -570.848 777.003 964.159 
15152700 9699.86 -4561.43 1531 -432.636 628.63 763.118 
19605.5 3
15161800 8542.57 -4456.43 1540.86 -630.612 438.484 768.076 
15155900 9595.14 -3768.14 1629.43 -541.983 479.883 723.901 
15152700 9376 -4238.86 1566.29 -660.933 658.309 932.847 
19606 3
15161800 8241.14 -4181.57 1518.29 -584.164 532.669 790.559 
15155900 9313.57 -3482.86 1643 -545.681 552.879 776.816 
15152700 9072.71 -3918 1584.43 -587.763 621.816 855.641 
19606.5 3
15161800 7946.29 -3841.14 1508.86 -592.083 683.592 904.356 
15155900 9010.86 -3209.86 1651.86 -607.86 548.193 818.541 
15152700 8806.14 -3665.57 1571.43 -535.284 506.885 737.198 
19607 3
15161800 7668.71 -3530.86 1503.14 -566.472 633.236 849.635 
15155900 8821.29 -2947.14 1638.86 -386.88 536.152 661.162 
15152700 8479.86 -3376.71 1572.29 -665.889 589.504 889.339 
19607.5 3
15161800 7378.71 -3231.14 1533.43 -583.501 603.047 839.13 
15155900 8516.71 -2642.14 1640.29 -612.82 613.682 867.268 
15152700 8088.86 -3063.29 1560.43 -786.72 630.641 1008.28 
19608 3
15161800 7093.14 -2946.57 1569.29 -578.08 576.056 816.098 
15155900 8146.43 -2362.71 1628 -749.566 565.645 939.044 
15152700 7758.14 -2821.86 1541 -669.462 488.722 828.872 
19608.5 3
15161800 6808.71 -2717.14 1528.57 -587.662 474.026 755.015 
15155900 7869.71 -2104.43 1608.57 -571.724 533.648 782.08 
15152700 7536.71 -2590 1536 -457.497 479.044 662.41 
19609 3
15161800 6397.12 -2406.25 1592.38 -783.98 592.177 982.496 
15155900 7559.38 -1886.88 1603.62 -591.122 414.388 721.902 
15152700 7251.25 -2328.12 1552 -543.741 498.81 737.879 
19609.5 3
15161800 6121.14 -2097 1603.43 -519.74 582.392 780.583 
15155900 7200.71 -1591.57 1591.57 -675.444 556.127 874.93 
15152700 6926 -2036.86 1554.14 -612.524 548.527 822.233 
19610 3
15161800 5847.57 -1840.29 1622.14 -557.172 522.84 764.069 
15155900 6743.86 -1265.57 1564.86 -930.463 663.951 1143.06 
15152700 6598.14 -1803.14 1564.86 -667.733 475.997 820.025 
19610.5 3
15161800 5551 -1632 1651.67 -637.788 447.926 779.366 
15155900 6454.5 -959 1562.83 -622.273 659.293 906.583 
15152700 6195.33 -1420.5 1566.17 -866.257 822.888 1194.8 
19611 3
15161800 5377.43 -1396.43 1662.14 -360.855 489.753 608.338 
15155900 6151 -640.571 1578.29 -630.977 662.014 914.546 
15152700 6042.43 -1208.29 1573 -317.889 441.194 543.788 
19611.5 3
15161800 5107.62 -1201.88 1667.38 -509.063 367.082 627.61 
15155900 5889.5 -353.5 1586.62 -493.396 541.644 732.679 
15152700 5841.38 -953.75 1571.25 -379.346 480.256 612.005 
19612 3
15161800 4815.33 -837.5 1665.83 -565.361 704.787 903.525 
15155900 5673.33 -56 1577.33 -418.117 575.435 711.3 
15152700 5614.17 -645 1543.33 -439.475 597.195 741.472 
19612.5 3
15161800 4492.57 -546.286 1656.86 -703.185 634.454 947.101 
15155900 5401.14 136.857 1560.57 -593.008 420.168 726.773 
15152700 5405.86 -430.143 1553.29 -453.833 468.098 651.982 
19613 3
15161800 4329.75 -368.25 1668.12 -309.546 338.471 458.674 
15155900 5116.38 467.5 1555.5 -541.384 628.599 829.598 
15152700 5201.75 -156 1558.25 -388.036 521.184 649.773 
19613.5 3
15161800 4169 77.4286 1702 -302.731 839.319 892.246 
15155900 4850.29 799.714 1551.86 -501.11 625.639 801.583 
15152700 4903.71 172.429 1565.57 -561.273 618.51 835.213 
19614 3
15161800 3766.14 452.571 1690.29 -813.853 757.864 1112.08 
15155900 4636.71 1140.14 1604.29 -431.457 687.734 811.871 
15152700 4648 494.857 1577.43 -516.595 651.371 831.357 
19614.5 3
15161800 3592.14 798.429 1691.14 -352.227 700.116 783.725 
15155900 4406.71 1450.14 1599.57 -465.587 627.53 781.387 
15152700 4298 852.143 1572.86 -708.502 723.25 1012.46 
19615 3
15161800 3352.14 1096.86 1665 -494.845 615.317 789.612 
15155900 4162.14 1689.71 1576.43 -504.271 493.962 705.895 
15152700 4109.71 1174.86 1602.86 -388.218 665.39 770.362 
19615.5 3
15161800 2854.25 1529 1594.12 -1016.11 881.924 1345.46 
15155900 3870.62 1880.75 1521.88 -594.934 389.869 711.298 
15152700 3741.12 1386.25 1591.38 -752.223 431.414 867.155 
19616 3
15161800 2014.12 1823.25 1582.25 -1653.79 579.232 1752.29 
15155900 3408.38 2213.12 1524.75 -909.941 654.281 1120.75 
15152700 3222.5 1719.12 1549.88 -1020.92 655.266 1213.11 
19616.5 3
15161800 1575.14 1745.14 1561.14 -908.866 -161.713 923.14 
15155900 2910.14 2442.43 1578.29 -1031.54 474.749 1135.54 
15152700 2802.86 1919.86 1553.29 -868.826 415.594 963.108 
19617 3
15161800 1163.5 1936 1562.12 -816.752 378.685 900.27 
15155900 2392.88 2632 1574.12 -1026.33 376.134 1093.08 
15152700 2310.88 2003.25 1549.75 -976.155 165.462 990.079 
19617.5 3
15161800 510.75 2089.88 1608 -1245.71 293.655 1279.85 
15155900 1929.5 2608.12 1630.12 -884.303 -45.563 885.476 
15152700 1799.38 2028.38 1550.5 -976.145 47.9485 977.322 
19618 3
15161800 -28.4286 2099.29 1670 -1084.87 18.935 1085.03 
15155900 1593.86 2578.71 1645 -675.338 -59.1765 677.925 
15152700 1285.29 2009.14 1561 -1034.38 -38.6965 1035.11 
19618.5 3
15161800 -568.714 2008.14 1684.14 -1120.92 -189.093 1136.76 
15155900 1116.71 2732 1654.57 -989.923 318.02 1039.75 
15152700 847.429 2058.86 1558 -908.417 103.142 914.254 
19619 3
15161800 -1215.62 2228.25 1645.5 -1268.45 431.583 1339.86 
15155900 560 2671.88 1623.88 -1091.6 -117.892 1097.94 
15152700 342.625 2084.62 1566.38 -989.811 50.5252 991.1 
19619.5 3
15161800 -1712.57 2514.57 1651.57 -957.508 551.679 1105.07 
15155900 -0.142857 2584.29 1641.57 -1079.27 -168.765 1092.39 
15152700 -168.429 2045.43 1603.71 -984.689 -75.523 987.581 
19620 3
15161800 -2164.14 2672.71 1666.57 -931.075 326.068 986.52 
15155900 -469.143 2763.29 1675 -967.01 369.072 1035.05 
15152700 -564.857 2232.14 1594.86 -817.378 384.978 903.502 
19620.5 3
15161800 -2586.14 3032.71 1640.29 -886.555 756.303 1165.32 
15155900 -925.286 3054.43 1681.14 -958.283 611.645 1136.84 
15152700 -1168.14 2450 1605.57 -1267.41 457.683 1347.51 
19621 3
15161800 -3145.25 3216.62 1685.88 -1115.98 367.087 1174.81 
15155900 -1474.75 3358.38 1641.75 -1096.74 606.679 1253.35 
15152700 -1662 2618 1601.12 -985.743 335.329 1041.22 
19621.5 3
15161800 -3735.5 3419.75 1809.62 -1126.43 387.643 1191.27 
15155900 -1952.88 3636.75 1586.62 -912.452 531.25 1055.84 
15152700 -2108.88 2877.62 1580.75 -852.815 495.468 986.297 
19622 3
15161800 -4164.25 3669.62 1740.25 -840.686 489.951 973.039 
15155900 -2286.62 3821.88 1598.5 -654.412 362.99 748.343 
15152700 -2513.88 3107.12 1599 -794.118 450 912.756 
19622.5 3
15161800 -4697.5 3893 1725.25 -1070.78 448.544 1160.93 
15155900 -2814.12 3978.12 1600 -1059.24 313.755 1104.73 
15152700 -2998.75 3324.75 1592.38 -973.645 436.998 1067.22 
19623 3
15161800 -5295.25 4118.88 1709.62 -1178.99 445.513 1260.36 
15155900 -3293 4148.62 1626 -944.527 336.292 1002.61 
15152700 -3291.25 3606.12 1628.5 -576.923 554.98 800.527 
19623.5 3
15161800 -5900.57 4204 1427 -1258.46 176.975 1270.85 
15155900 -3758.71 4357.57 1648.29 -968.221 434.4 1061.2 
15152700 -3896.57 3833.57 1727.71 -1258.46 472.862 1344.37 
19624 3
15161800 -6377.29 4240.14 1419 -991.09 75.1411 993.934 
15155900 -4269.43 4479.29 1626.71 -1061.78 253.044 1091.51 
15152700 -4318.43 4001.14 1695.29 -877.042 348.381 943.701 
19624.5 3
15161800 -7059 4264.12 1391.38 -1318.6 46.3871 1319.41 
15155900 -4869.62 4632.88 1554 -1160.92 297.078 1198.33 
15152700 -4747.88 4164.12 1619.38 -830.651 315.246 888.46 
19625 3
15161800 -7499.14 4317.14 1416.71 -873.299 105.194 879.612 
15155900 -5639.86 4713.71 1116 -1528.24 160.395 1536.63 
15152700 -5259.86 4275.43 1267.71 -1015.84 220.84 1039.57 
19625.5 3
15161800 -8001.14 4479.14 1434.86 -1028.69 331.967 1080.93 
15155900 -6065.57 4903.57 1292.57 -872.365 389.052 955.187 
15152700 -5822.43 4373.43 1254.86 -1152.81 200.82 1170.17 
19626 3
15161800 -8181.62 4455.88 1418.62 -361.688 -46.629 364.681 
15155900 -6451.88 4953.25 1440.62 -774.155 99.5563 780.531 
15152700 -6395.62 4390 1424.12 -1148.69 33.2093 1149.17 
19626.5 3
15161800 -8620.71 4220 1435.29 -836.361 -449.286 949.398 
15155900 -6820.29 5062.14 1413.57 -701.735 207.415 731.746 
15152700 -6885.71 4472.29 1367.57 -933.503 156.735 946.57 
19627 3
15161800 -8776.71 4253.29 1509.86 -334.047 71.2756 341.567 
15155900 -7119.14 5116 1487 -639.951 115.326 650.259 
15152700 -7286.71 4412.57 1332.14 -858.672 -127.868 868.141 
19627.5 3
15161800 -9062.88 4604.25 1421.88 -549.253 673.636 869.174 
15155900 -7550 5018 1466.25 -826.981 -188.1 848.103 
15152700 -7857.62 4340 1445.5 -1095.8 -139.293 1104.62 
19628 3
15161800 -9297.71 4924.14 1463.29 -451.614 615.179 763.151 
15155900 -7916.71 4990.57 1501.14 -705.22 -52.7473 707.19 
15152700 -8325.86 4527.14 1297 -900.446 359.89 969.703 
19628.5 3
15161800 -9545.14 5102.86 1450.29 -485.154 350.42 598.472 
15155900 -8305.71 5199.14 1360.29 -762.745 408.964 865.466 
15152700 -8685.71 4707.29 1353.57 -705.602 353.221 789.075 
19629 3
15161800 -9918.17 5278 1414 -797.059 374.237 880.544 
15155900 -8645.33 5459.33 1495.17 -725.682 555.963 914.171 
15152700 -9004.33 4939.67 1328 -680.81 496.54 842.647 
19629.5 3
15161800 -10169.1 5460.88 1483.5 -504.946 367.958 624.791 
15155900 -8888.88 5666.12 1372.38 -490.023 416.08 642.842 
15152700 -9323 5098.25 1374.62 -641.18 319.081 716.188 
19630 3
15161800 -10374.7 5532.43 1551.43 -394.605 137.339 417.822 
15155900 -9185 5813 1455.43 -568.378 281.91 634.45 
15152700 -9537.14 5317 1358.86 -411.023 419.866 587.56 
19630.5 3
15161800 -10599.6 5594 1441.57 -451.52 123.637 468.142 
15155900 -9349.29 5935.29 1487.29 -329.891 245.554 411.248 
15152700 -9708.57 5528 1430.29 -344.234 423.695 545.907 
19631 3
15161800 -10820.7 5654 1460.67 -471.418 127.932 488.469 
15155900 -9493.5 6054.67 1409.83 -307.493 254.544 399.18 
15152700 -9843.67 5658.67 1458 -288.05 278.607 400.742 
19631.5 3
15161800 -10924.9 5721.86 1408.71 -210.912 137.363 251.699 
15155900 -9581.71 6179.29 1422.71 -178.571 252.265 309.072 
15152700 -9932.43 5770.57 1460.71 -179.68 226.528 289.136 
19632 3
15161800 -10973 5636.14 1433.86 -96.8669 -172.463 197.805 
15155900 -9595.29 6236.57 1507.14 -27.3067 115.263 118.453 
15152700 -9993.57 5848.57 1411.86 -123.024 156.942 199.413 
19632.5 3
15161800 -10954.1 5727.75 1451.62 36.159 175.493 179.179 
15155900 -9606.75 6257 1514.62 -21.9622 39.1352 44.8765 
15152700 -10003.6 5929.38 1402.88 -19.2597 154.796 155.99 
19633 3
15161800 -10958.8 5865.17 1438 -9.45449 275.937 276.099 
15155900 -9692 6287.67 1476.67 -171.185 61.5797 181.924 
15152700 -10102.5 6034.33 1400 -198.544 210.76 289.55 
19633.5 3
15161800 -10769.6 6204.25 1406.75 379.175 679.526 778.157 
15155900 -9777 6182.5 1493.5 -170.341 -210.755 270.986 
15152700 -10111.5 5792 1376.75 -18.0361 -485.638 485.973 
19634 3
15161800 -10649.3 6260.67 1381.17 234.03 109.76 258.491 
15155900 -9809.17 6354.17 1538.5 -62.5811 333.982 339.794 
15152700 -10229.7 5645.67 1432.83 -229.896 -284.695 365.928 
19634.5 3
15161800 -10568.4 6293.29 1416.71 169.968 68.5274 183.262 
15155900 -9753.14 6360.43 1402.29 117.697 13.1553 118.43 
15152700 -10233.9 5568.57 1367.14 -8.80352 -161.965 162.204 
19635 3
15161800 -10530.7 6301.86 1382.71 72.8075 16.5472 74.6642 
15155900 -9788.57 5853.57 1377 -68.3949 -978.489 980.876 
15152700 -10225.6 5772 1413.43 15.9956 392.719 393.045 
19635.5 3
15161800 -10492 6360.57 1355.86 76.0595 115.352 138.171 
15155900 -9933.43 5527.57 1362.86 -284.592 -640.472 700.854 
15152700 -10373.4 5865.14 1531.57 -290.486 182.992 343.319 
19636 3
15161800 -10480.7 6317 1352 23.1293 -88.9213 91.8801 
15155900 -9977.17 5434.83 1353.33 -89.2614 -189.261 209.255 
15152700 -10466.5 5663.83 1539.33 -189.942 -410.836 452.619 
19636.5 3
15161800 -10327.3 6224.14 1403.43 322.907 -195.489 377.472 
15155900 -9902 5566.29 1403.29 158.246 276.742 318.791 
15152700 -10491.6 5592 1523.14 -52.782 -151.228 160.174 
19637 3
15161800 -10341.4 6263 1463.14 -28.3993 78.0264 83.034 
15155900 -9931.57 5869.57 1415.43 -59.3804 609.007 611.896 
15152700 -10520.7 5768.57 1544 -58.5198 354.561 359.358 
19637.5 3
15161800 -10253.4 6356.86 1444 167.939 179.117 245.533 
15155900 -9975.43 5839.86 1318.86 -83.6968 -56.7067 101.098 
15152700 -10570.7 5884 1478.14 -95.4198 220.284 240.062 
19638 3
15161800 -9764.67 6385.33 1408.17 971.694 56.6127 973.341 
15155900 -9983.17 5852.5 1330 -15.3839 25.1349 29.4691 
15152700 -10536.5 5983 1452.5 68.0204 196.819 208.242 
19638.5 3
15161800 -9256.86 6234.29 1439 1049.19 -312.082 1094.62 
15155900 -9970.71 5825.57 1311.14 25.7281 -55.6375 61.2982 
15152700 -10566.9 5972.14 1469.86 -62.7214 -22.4321 66.6121 
19639 3
15161800 -9060.14 6168.86 1512 384.208 -127.79 404.902 
15155900 -9920.43 5938.71 1333.86 98.2143 220.982 241.825 
15152700 -10775.6 5579 1478 -407.645 -767.857 869.356 
19639.5 3
15161800 -9023.57 6004.71 1531 72.8515 -326.978 334.995 
15155900 -9792.29 6110.71 1383.71 255.265 342.629 427.265 
15152700 -10879.7 5415.86 1465.43 -207.456 -324.986 385.556 
19640 3
15161800 -9062.14 5825 1511.86 -76.0778 -354.466 362.538 
15155900 -9529.71 6335.29 1347.71 517.892 442.942 681.476 
15152700 -11014.3 5404.71 1457 -265.427 -21.978 266.335 
19640.5 3
15161800 -9117 5734.14 1517.71 -107.563 -178.151 208.105 
15155900 -9308.43 6519 1339.14 433.894 360.224 563.937 
15152700 -11178.9 5535.14 1458.43 -322.689 255.742 411.743 
19641 3
15161800 -9300.5 5752.83 1516.83 -397.186 40.4556 399.241 
15155900 -9409.17 6405.83 1492 -218.048 -244.949 327.941 
15152700 -11273.3 5794 1498.83 -204.494 560.297 596.448 
19641.5 3
15161800 -9769.86 5953.43 1461.43 -918.507 392.554 998.876 
15155900 -9510.29 6503.43 1535 -197.885 190.989 275.018 
15152700 -11357 6132.43 1420.71 -163.731 662.287 682.226 
19642 3
15161800 -10127.3 6172.57 1421.57 -709.184 434.807 831.865 
15155900 -9752.14 6685.57 1482.57 -479.875 361.395 600.738 
15152700 -11303.1 6402.14 1439.71 106.859 535.147 545.712 
19642.5 3
15161800 -10430.6 6444.29 1413.86 -601.757 539.116 807.934 
15155900 -9981.29 6925.86 1391.14 -454.649 476.757 658.789 
15152700 -11272.6 6848.14 1465 60.6576 884.921 886.997 
19643 3
15161800 -10601 6820.71 1378.71 -325.867 719.749 790.081 
15155900 -10106.7 7260.29 1460.29 -239.825 639.443 682.937 
15152700 -11357.6 7424 1439 -162.524 1101.07 1113 
19643.5 3
15161800 -10692.6 7217.86 1366.29 -184.62 800.691 821.7 
15155900 -10163 7715.57 1459.14 -113.479 917.915 924.903 
15152700 -11560 8021.57 1422.14 -408.122 1204.78 1272.03 
19644 3
15161800 -10865.8 7765.67 1306.5 -355.045 1122.56 1177.37 
15155900 -10289 8211 1428 -258.197 1015.22 1047.54 
15152700 -11766.3 8649.33 1474.5 -422.814 1286.4 1354.1 
19644.5 3
15161800 -10855.7 8251.71 1349.43 22.0459 1058.93 1059.16 
15155900 -10398.6 8673.29 1459 -238.718 1007.16 1035.06 
15152700 -11796.9 8990.43 1400.43 -66.5007 743.127 746.096 
19645 3
15161800 -11110.4 8883.57 1385.14 -505.385 1253.68 1351.72 
15155900 -10599.7 9179.86 1382.57 -399.093 1005.1 1081.44 
15152700 -11838.4 9353.57 1373.29 -82.483 720.522 725.227 
19645.5 3
15161800 -11302.6 9339.14 1417.43 -357.808 848.364 920.732 
15155900 -10792.6 9637 1245.71 -359.138 851.29 923.945 
15152700 -11804.7 9760.43 1349 62.7827 757.648 760.245 
19646 3
15161800 -11329 9582.33 1384 -53.826 495.296 498.212 
15155900 -10950.7 10084.8 1289.67 -321.986 912.084 967.25 
15152700 -11586.8 10033.3 1279.5 443.749 555.814 711.226 
19646.5 3
15161800 -11072.5 9922.25 1321 612.172 811.257 1016.31 
15155900 -11029.2 10540.5 1306 -187.55 1087.51 1103.56 
15152700 -11506.2 10245.5 1326.5 192.323 506.364 541.658 
19647 3
15161800 -10976.2 10434.5 1316.67 174.834 929.673 945.97 
15155900 -11133.5 11012 1360.5 -189.201 855.717 876.384 
15152700 -11572.5 10744.3 1360.5 -120.236 905.324 913.273 
19647.5 3
15161800 -10832 10975.1 1269.29 271.5 1018.16 1053.74 
15155900 -11230.3 11525.4 1322.29 -182.271 966.909 983.939 
15152700 -11702.9 11370.1 1234.14 -245.494 1178.55 1203.85 
19648 2
15155900 -11183.5 12077.7 1415.33 91.7367 1082.82 1086.7 
15152700 -11748.5 12021.8 1405.17 -89.4958 1277.82 1280.95 
19648.5 2
15155900 -11114.4 12579.3 1147.57 136.505 991.342 1000.7 
15152700 -11692.7 12593.1 1325.29 110.248 1129.07 1134.44 
19649 2
15155900 -11151.7 13059.2 1172 -75.0768 967.502 970.41 
15152700 -11654.8 13021.7 1251.17 76.3729 863.959 867.328 
19649.5 2
15155900 -11135.3 13517.7 1454.29 33.4305 935.811 936.408 
15152700 -11676 13454 1223.14 -43.1973 882.313 883.37 
19650 2
15155900 -11061.9 14010.7 1421.43 141.754 951.737 962.236 
15152700 -11620.6 13865.4 1392.14 107.005 794.264 801.439 
19650.5 2
15155900 -10938.3 14274.2 1322.83 255.743 545.45 602.429 
15152700 -11562.2 14328.5 1416.83 120.921 958.74 966.335 
19651 2
15155900 -10849.9 14626.3 1429.57 191.093 760.516 784.157 
15152700 -11536.9 14706.7 1540.43 54.6642 816.878 818.704 
19651.5 2
15155900 -10865.3 15146.6 1762.14 -30.5516 1030.27 1030.72 
15152700 -11562.9 15131.6 1773.14 -51.4851 841.301 842.875 
19652 2
15155900 -10909.3 15667.3 1804.86 -85.1064 1007.18 1010.77 
15152700 -11577.4 15536.6 1767.57 -28.1846 783.366 783.872 
19652.5 2
15155900 -10954 16095.3 1760.43 -88.0202 842.52 847.105 
15152700 -11570.6 16019.4 1754.14 13.4983 950.506 950.602 
19653 2
15155900 -10862.9 16524.3 1701.43 179.769 846.154 865.039 
15152700 -11559 16634.3 1710.86 22.8233 1212.74 1212.95 
19653.5 2
15155900 -10827.6 17149 1723.14 70.2903 1244.45 1246.43 
15152700 -11506.1 17219.6 1672.57 105.293 1165.91 1170.65 
19654 2
15155900 -10794.3 17681.2 1725.17 71.7885 1149.39 1151.63 
15152700 -11375.7 17720.2 1648.83 281.806 1081.2 1117.32 
19654.5 2
15155900 -10818.6 18302.1 1832.71 -47.0643 1205.78 1206.7 
15152700 -11326.1 18271.4 1640.14 96.1627 1070.41 1074.72 
19655 2
15155900 -10868.8 18904.5 1805 -100.524 1204.71 1208.9 
15152700 -11354 18812.5 1590 -55.7143 1082.14 1083.58 
19655.5 2
15155900 -10859.1 19491.4 1785.57 19.5373 1183.32 1183.49 
15152700 -11326.7 19356.4 1642.86 55.0115 1096.63 1098.01 
19656 2
15155900 -10834 19977.1 1725.71 50.2857 971.429 972.729 
15152700 -11314.4 19833 1602.86 24.5714 953.143 953.46 
19656.5 2
15155900 -10740.1 20403.3 1604 189.228 859.159 879.751 
15152700 -11270.6 20235.3 1558.43 88.4217 811.06 815.866 
19657 2
15155900 -10780.7 20713.7 1480.29 -80.3395 614.71 619.938 
15152700 -11052.3 21048 1492.43 432.249 1609.34 1666.37 
19657.5 2
15155900 -11082.3 21006.3 1455 -612.95 594.657 854.005 
15152700 -10992.3 21498.6 1525.86 121.951 915.796 923.88 
19658 2
15155900 -11615 21480.4 1478.43 -1061.18 944.508 1420.64 
15152700 -11218.1 21766 1499.14 -449.915 532.726 697.295 
19658.5 2
15155900 -11780 22175.6 1446.14 -333.333 1404.33 1443.35 
15152700 -11304 22140.4 1471.86 -173.449 756.421 776.053 
