# Supplementary material for: Intrinsic group behaviour II: On the dependence of triad spatial dynamics on social and personal features; and on the effect of social interaction on small group dynamics
Source: PLoS One. 2019 Dec 3;14(12):e0225704. doi: 10.1371/journal.pone.0225704 (PMC6890182; doi:10.1371/journal.pone.0225704)
Supplement: S3 Data Set — (ZIP) [file pone.0225704.s003.zip › set_3_int/group_traj_triad_int/traj_3_0217_80.dat]

3 15144002 15145201 15145604 0 0 1 0 2 1 0 10 0 30 1298.95 1621.78 1039.56 
19480.5 1
15144002 -997.8 2463 1055.4 0 0 0 
19481 1
15144002 -667 2319.57 1159 755.251 -327.462 823.186 
19481.5 1
15144002 -279.857 2081.57 1130.86 793.326 -487.705 931.247 
19482 1
15144002 14.5714 2050 1100 613.393 -65.7738 616.909 
19482.5 1
15144002 327.429 1981.29 1080 643.739 -141.387 659.083 
19483 1
15144002 671 2044.71 1087.86 695.489 128.398 707.242 
19483.5 1
15144002 1105.38 2037.5 1072.62 828.96 -13.7677 829.074 
19484 1
15144002 1567.57 2035 1023.86 873.717 -4.7259 873.73 
19484.5 1
15144002 2039.33 1972.83 997.167 976.733 -128.709 985.177 
19485 1
15144002 2595.88 1753.25 958.75 1106.44 -436.547 1189.45 
19485.5 1
15144002 3105.29 1249 955.714 1002.78 -992.618 1410.98 
19486 1
15144002 3481.43 803 995.286 753.793 -893.788 1169.21 
19486.5 1
15144002 3752.86 606.143 975.571 571.429 -414.436 705.895 
19487 1
15144002 3926 444.857 956.286 366.828 -341.707 501.325 
19487.5 1
15144002 4003.25 110.75 978.25 152.97 -661.598 679.052 
19488 1
15144002 4165.5 -322.5 974.125 313.83 -838.008 894.844 
19488.5 1
15144002 4207.43 -742.571 981.286 83.5231 -836.796 840.954 
19489 1
15144002 4437.57 -1039.29 1146.29 488.626 -629.967 797.254 
19489.5 1
15144002 4777.5 -1278.75 1171.12 622.58 -438.579 761.549 
19490 1
15144002 5083.43 -1451.71 1163 584.949 -330.716 671.966 
19490.5 1
15144002 5432.67 -1521 1208.33 762.529 -151.279 777.39 
19491 1
15144002 5590.75 -1630.38 1212.25 316.167 -218.75 384.464 
19491.5 1
15144002 5644 -1799.71 1190 103.801 -330.096 346.032 
19492 2
15145201 1176.71 2425.29 1072.29 0 0 0 
15144002 5650.14 -1889.57 1213.14 12.2124 -178.642 179.059 
19492.5 2
15145201 1507.33 2349.83 1035.17 663.894 -151.511 680.963 
15144002 5700.5 -1886.67 1201.17 101.119 5.83286 101.287 
19493 2
15145201 1719 2233.14 1012.14 445.614 -245.664 508.845 
15144002 5746.29 -1905 1203 96.391 -38.5965 103.831 
19493.5 2
15145201 1891.67 2185.17 995.833 330.147 -91.7327 342.654 
15144002 5727.33 -1888 1194.83 -36.2378 32.5048 48.68 
19494 2
15145201 1972.14 2179.29 959 167.31 -12.2265 167.756 
15144002 5887.43 -1877.57 1161.29 332.838 21.681 333.544 
19494.5 2
15145201 2020.86 2196.71 963 96.0834 34.3759 102.048 
15144002 5952.14 -1786.86 1151.43 127.642 178.924 219.786 
19495 2
15145201 2014.67 2254 991.778 -12.5313 115.963 116.638 
15144002 5687.22 -1658.33 1171.78 -536.277 260.17 596.054 
19495.5 2
15145201 2041.1 2348 1028 52.9726 188.377 195.683 
15144002 5153.6 -1483.8 1113.6 -1069.38 349.766 1125.13 
19496 2
15145201 2098 2287.7 1038.9 112.673 -119.406 164.174 
15144002 5157 -1379.2 1080 6.73267 207.129 207.238 
19496.5 3
15145604 7190.67 -1759 1490.67 0 0 0 
15145201 2165.29 2378 1031.71 129.396 173.654 216.561 
15144002 5130.71 -1026.29 1156.14 -50.5495 678.681 680.561 
19497 3
15145604 6935 -1414 1572.29 -683.601 922.46 1148.15 
15145201 2024 2413.86 1002.43 -276.489 70.1705 285.254 
15144002 5198.71 -1152.29 1182.29 133.072 -246.575 280.192 
19497.5 3
15145604 6447.14 -930.429 1567 -956.583 948.179 1346.88 
15145201 2050.71 2403.43 1013.57 52.381 -20.4482 56.2307 
15144002 5270.57 -1425.86 1157.43 140.896 -536.415 554.61 
19498 3
15145604 6136.67 -537 1553.67 -657.789 833.535 1061.82 
15145201 2057.33 2385.33 1033.33 14.0234 -38.3374 40.8217 
15144002 5439.83 -1915.67 1171.67 358.606 -1037.73 1097.95 
19498.5 3
15145604 5645.14 23.5714 1553.43 -1005.16 1146.36 1524.63 
15145201 1947.71 2387.86 1030.43 -224.17 5.16116 224.229 
15144002 6047.57 -2268.86 1166.14 1242.82 -722.271 1437.45 
19499 3
15145604 5180.29 489.857 1557.14 -873.792 876.477 1237.63 
15145201 1825.86 2228.43 1016.57 -229.055 -299.678 377.191 
15144002 6539.71 -2390.29 1143.86 925.081 -228.249 952.823 
19499.5 3
15145604 4782 811.667 1545.67 -833.234 673.242 1071.23 
15145201 1801.67 2180 999 -50.6077 -101.315 113.251 
15144002 6671.83 -2581.67 1125.33 276.4 -400.379 486.518 
19500 3
15145604 4198.43 1121.29 1527.57 -1231.16 653.205 1393.71 
15145201 1788.14 2138.29 994.857 -28.5312 -88.0048 92.5142 
15144002 6972.14 -2600.14 1101.71 633.564 -38.9793 634.762 
19500.5 3
15145604 3459.43 1460.71 1501.57 -1502.03 689.895 1652.89 
15145201 1866 2008 1023.29 158.246 -264.808 308.489 
15144002 7210.43 -2627 1064.86 484.321 -54.5877 487.387 
19501 3
15145604 2867 1879 1492.57 -1124.15 793.711 1376.12 
15145201 2003 1905.29 1055.71 259.962 -194.904 324.912 
15144002 7516.29 -2599.29 1037.29 580.374 52.5888 582.752 
19501.5 3
15145604 2529.71 2174 1488.71 -649.876 568.401 863.376 
15145201 2077.71 1874.86 1039.71 143.958 -58.6292 155.439 
15144002 7849.86 -2591.57 1045.14 642.72 14.8637 642.891 
19502 3
15145604 2291.86 2486.43 1488 -473.819 622.368 782.206 
15145201 2079.86 1989.86 1067 4.26864 229.084 229.123 
15144002 8131.43 -2674.86 1159.29 560.899 -165.908 584.922 
19502.5 3
15145604 2382.71 2792.86 1441.43 183.18 617.8 644.384 
15145201 2167.43 2304.14 1270.86 176.555 633.641 657.778 
15144002 8324.14 -2885.71 1177.14 388.537 -425.115 575.92 
19503 3
15145604 2497.83 2945.5 1436.67 235.9 312.793 391.775 
15145201 2281.17 2349 1368.17 233.07 91.9204 250.541 
15144002 8495.17 -3082.33 1179.33 350.459 -402.908 534 
19503.5 3
15145604 2648.57 2969.29 1436 312.087 49.2458 315.949 
15145201 2405.86 2338.29 1387.29 258.158 -22.1828 259.11 
15144002 8725.86 -3199.14 1181.86 477.62 -241.842 535.358 
19504 2
15145201 2544.86 2319.86 1380.57 258.364 -34.2538 260.625 
15144002 8957.57 -3338.14 1177.71 430.696 -258.364 502.246 
19504 1
15145604 2811.17 3108.67 1436 325.19 278.762 428.319 
19504.5 3
15145604 1523.25 2705.5 1046.25 -2090.77 -654.491 2190.82 
15145201 2712.17 2348 1368.17 335.29 56.3985 340 
15144002 9167.33 -3452 1214.33 420.365 -228.171 478.297 
19505 3
15145604 1506.43 2595.71 1025 -40.5336 -264.544 267.631 
15145201 2708.14 2281.29 1400.57 -8.14536 -135.049 135.295 
15144002 9452.29 -3476.14 1223.86 576.827 -48.8722 578.893 
19505.5 3
15145604 1598 2435.5 1018 177.809 -311.096 358.324 
15145201 2754.17 2361.5 1400.33 89.3666 155.756 179.573 
15144002 9707.67 -3583 1224 495.885 -207.49 537.545 
19506 3
15145604 1555.5 2470.17 1022.33 -91.0064 74.2327 117.442 
15145201 2750.17 2319.83 1429 -8.56531 -89.222 89.6322 
15144002 9889 -3802.5 1200 388.294 -470.021 609.666 
19506.5 3
15145604 1567.29 2410.43 1033 24.1017 -122.164 124.519 
15145201 2199.57 2413.57 1432 -1125.96 191.693 1142.16 
15144002 10076.6 -3977.86 1172.43 383.582 -358.604 525.101 
19507 3
15145604 1451.86 2332.86 1044.43 -216.971 -145.811 261.414 
15145201 1793.57 2769.14 1403 -763.158 668.367 1014.46 
15144002 10223.9 -4106.57 1166.71 276.853 -241.944 367.674 
19507.5 3
15145604 1462.5 2333 1043.17 21.5007 0.2886 21.5027 
15145201 1707 2912.67 1381.33 -174.892 289.947 338.61 
15144002 10389.7 -4290.17 1172.5 334.969 -370.899 499.77 
19508 3
15145604 1247.14 2412.29 1068.43 -426.45 157.001 454.432 
15145201 1672.29 2941.57 1459.86 -68.7412 57.2372 89.4508 
15144002 10535.6 -4407.71 1155.57 288.92 -232.768 371.02 
19508.5 3
15145604 877.167 2645.17 1072.17 -739.952 465.762 874.336 
15145201 1712.67 3076.33 1553 80.7619 269.524 281.364 
15144002 10805.2 -4501 1119.17 539.19 -186.571 570.557 
19509 3
15145604 844 2944.5 1065 -70.8689 639.601 643.515 
15145201 1753 3278.5 1555.5 86.1823 431.98 440.493 
15144002 11029.5 -4568.67 1150.5 479.345 -144.587 500.676 
19509.5 3
15145604 954 3002.14 1060 226.804 118.851 256.058 
15145201 1781.14 3360 1549.14 58.0265 168.041 177.778 
15144002 11175.9 -4644.14 1158.71 301.767 -155.621 339.531 
19510 3
15145604 1106.29 3099.29 1061 287.875 183.635 341.458 
15145201 1777.71 3458 1535.86 -6.48123 185.255 185.369 
15144002 11265 -4804.43 1151 168.512 -302.998 346.704 
19510.5 3
15145604 1024.14 2820.71 1056.57 -162.017 -549.451 572.84 
15145201 1835.71 3425.86 1528.86 114.398 -63.3981 130.791 
15144002 11584.1 -4859.14 1146 629.473 -107.918 638.657 
19511 2
15145604 1223.43 2602.29 1049.86 383.242 -420.055 568.613 
15144002 11900.6 -5104.57 1127.43 608.516 -471.978 770.101 
19511.5 2
15145604 1589.33 2430.33 1025.67 742.2 -348.788 820.07 
15144002 12121 -5441.33 1101.33 447.117 -683.087 816.408 
19511 1
15145201 1946.5 3140.17 1530 229.846 -592.719 635.724 
19512 3
15145604 2169.43 2276.86 993.143 1203.52 -318.415 1244.93 
15145201 3270.8 2772.4 1357.2 1216.07 -337.71 1262.09 
15144002 12363.4 -5825.29 1138.14 502.964 -796.582 942.08 
19512.5 3
15145604 2223.86 2224.57 994.429 103.871 -99.7819 144.034 
15145201 3659.29 2670.86 1353.14 867.156 -226.658 896.288 
15144002 12643.7 -5943.71 1136.14 534.896 -226.009 580.684 
19513 3
15145604 2485.33 2365.33 988.833 543.61 292.644 617.375 
15145201 4079 2286.67 1351.83 872.587 -798.733 1182.95 
15144002 12783.5 -6133.17 1159.83 290.615 -393.872 489.481 
19513.5 3
15145604 2954.14 2370.43 967 962.648 10.4625 962.705 
15145201 4589.86 1843 1448.86 1048.99 -911.02 1389.36 
15144002 12914.4 -6306.57 1158.57 268.847 -356.067 446.164 
19514 3
15145604 3435.71 2146.71 956.143 933.278 -433.555 1029.07 
15145201 5061.14 1369.14 1509.29 913.344 -918.328 1295.19 
15144002 12830.4 -6443.43 1157 -162.791 -265.227 311.201 
19514.5 3
15145604 4015.29 1702.14 953.714 1152.23 -883.84 1452.17 
15145201 5490.29 1021.43 1552.29 853.167 -691.281 1098.07 
15144002 12728.7 -6455.86 1198.71 -202.215 -24.7089 203.719 
19515 3
15145604 4317.14 1117.43 965.429 593.04 -1148.75 1292.8 
15145201 5890.29 768.286 1562.29 785.855 -497.334 930.004 
15144002 12789.9 -6790 1201 120.123 -656.469 667.369 
19515.5 3
15145604 4607.17 921.833 946.667 590.68 -398.361 712.456 
15145201 6251 466.667 1559.33 734.652 -614.295 957.639 
15144002 12759.3 -6716.33 1194.17 -62.1666 150.034 162.403 
19516 3
15145604 5185.29 739 940 1170.28 -370.108 1227.41 
15145201 6649.57 185.857 1553.71 806.825 -568.44 986.96 
15144002 13081.1 -6608.86 1212.29 651.436 217.563 686.806 
19516.5 3
15145604 5677.43 451 958.857 955.617 -559.223 1107.22 
15145201 7276 -205.429 1583.71 1216.37 -759.778 1434.16 
15144002 13230.6 -6627.14 1199.57 290.153 -35.5062 292.317 
19517 3
15145604 6170.5 175 965.833 1020.85 -571.429 1169.9 
15145201 7798.33 -245.5 1610.5 1081.44 -82.9636 1084.61 
15144002 13469 -6696.83 1186.83 493.641 -144.287 514.296 
19517.5 3
15145604 6592 -20.5714 969.143 869.072 -403.24 958.065 
15145201 8274.71 -464.571 1618.29 982.229 -451.694 1081.11 
15144002 13552.7 -6830 1179.14 172.607 -274.57 324.318 
19518 3
15145604 7079.86 -207.429 962 969.895 -371.485 1038.6 
15145201 8880.57 -911.286 1612 1204.49 -888.1 1496.5 
15144002 13791.4 -7024.14 1204.71 474.581 -385.97 611.719 
19518.5 3
15145604 7577 -426 984.571 998.279 -438.898 1090.5 
15145201 9185 -1320.43 1620.57 611.302 -821.572 1024.05 
15144002 13999.7 -7178.86 1182.71 418.244 -310.671 521.004 
19519 3
15145604 8202.71 -675.714 988.714 1189.57 -474.742 1280.8 
15145201 9747.14 -1611 1619.86 1068.71 -552.417 1203.04 
15144002 14141.4 -7262.86 1219 269.419 -159.696 313.192 
19519.5 3
15145604 8555 -888.333 995 730.883 -441.118 853.684 
15145201 10053.5 -1886.5 1622.5 635.596 -571.577 854.799 
15144002 14271.2 -7394.83 1208.83 269.166 -273.81 383.956 
19520 3
15145604 8948 -1186.86 1011.57 810.309 -615.513 1017.57 
15145201 10349.9 -2135.29 1616.14 611.046 -512.96 797.813 
15144002 14120 -7214.43 1197.43 -311.684 371.969 485.291 
19520.5 3
15145604 9382 -1571.57 993.857 852.652 -755.824 1139.42 
15145201 10630.7 -2388.86 1607.57 551.782 -498.176 743.399 
15144002 14063.9 -6982.71 1201.43 -110.3 455.234 468.406 
19521 3
15145604 9936.86 -2016.14 975.571 1067.03 -854.945 1367.29 
15145201 11000.7 -2770.43 1581.71 711.538 -733.791 1022.12 
15144002 14497.1 -6642.14 1186.86 833.242 654.945 1059.83 
19521.5 3
15145604 10311.5 -2390.83 992.333 783.772 -783.871 1108.49 
15145201 11301.5 -3079.83 1556.83 629.259 -647.29 902.747 
15144002 15103.8 -6628.17 1178.83 1269.23 29.2389 1269.56 
19522 3
15145604 10621.7 -2882.14 1020.57 617.957 -978.704 1157.47 
15145201 11708.1 -3387.29 1540.71 810.046 -612.455 1015.52 
15144002 15306.9 -6658 1169.71 404.43 -59.429 408.773 
19522.5 3
15145604 10899.3 -3266.5 1005.67 580.793 -804.094 991.911 
15145201 12050 -3829.67 1544 715.182 -925.483 1169.62 
15144002 15248.5 -6528.33 1166.67 -122.086 271.269 297.476 
19523 3
15145604 11286.9 -3583.29 962 753.937 -616.315 973.789 
15145201 12352.1 -4338 1534.14 587.827 -988.975 1150.48 
15144002 14950.9 -6445.14 1169.29 -579.072 161.849 601.265 
19523.5 3
15145604 11702.3 -3925.29 939.857 792.803 -652.672 1026.9 
15145201 12729.6 -5106.43 1523.29 720.284 -1466.47 1633.81 
15144002 14765.7 -6436.43 1162.57 -353.326 16.6303 353.717 
19524 3
15145604 12050.3 -4232.83 928.5 690.571 -610.214 921.547 
15145201 13080.8 -5524.17 1526.83 696.948 -828.845 1082.92 
15144002 14609.7 -6448.5 1132.33 -309.618 -23.9512 310.543 
19524.5 3
15145604 12415.9 -4596.71 903.714 729.588 -726.309 1029.48 
15145201 13410 -5923.29 1554.29 657.019 -796.645 1032.63 
15144002 14512.9 -6463.57 1141 -193.233 -30.0827 195.56 
19525 3
15145604 12773.5 -4974.83 942.833 709.609 -750.236 1032.67 
15145201 13680.3 -6277.17 1572 536.376 -702.145 883.576 
15144002 14484.3 -6657.33 1140.83 -56.5949 -384.448 388.592 
19525.5 3
15145604 13093.8 -5304.33 953.167 680.113 -699.575 975.684 
15145201 13933.2 -6578.83 1568.83 536.801 -640.481 835.686 
15144002 14628.7 -7101.5 1130.67 306.44 -943.029 991.569 
19526 3
15145604 13375.9 -5705.71 991.143 569.745 -810.871 991.02 
15145201 14189.4 -6899.71 1543.43 517.701 -648.244 829.599 
15144002 14952.3 -7469.86 1137.71 653.776 -744.156 990.551 
19526.5 3
15145604 13592.6 -6147.86 1021.86 412.789 -842.177 937.9 
15145201 14505.4 -7166.71 1558.29 601.905 -508.571 787.994 
15144002 15217.9 -7794.29 1231.14 505.85 -617.959 798.598 
19527 3
15145604 13782.7 -6516.67 1009 384.031 -745.07 838.217 
15145201 14801.8 -7504 1593.67 598.797 -681.385 907.108 
15144002 15249.3 -7974.17 1230.17 63.5883 -363.396 368.917 
19527.5 3
15145604 14025.6 -6888.29 999.429 480.049 -734.425 877.398 
15145201 15085.3 -7809.57 1573.86 560.183 -603.896 823.708 
15144002 15506.4 -8154.43 1258.43 508.093 -356.249 620.542 
19528 3
15145604 14407 -7184.5 990.667 733.516 -569.643 928.73 
15145201 15279 -8090.33 1584.67 372.527 -539.927 655.971 
15144002 15611.3 -8516.17 1219 201.74 -695.65 724.312 
19528.5 3
15145604 14786.8 -7568.33 997 829.33 -838.064 1179.04 
15145201 15550.8 -8279.83 1587.17 593.523 -413.755 723.507 
15144002 15697 -8834.83 1179.17 187.045 -695.779 720.482 
19529 3
15145604 15114.6 -8048.71 984 647.704 -949.369 1149.27 
15145201 15755.1 -8406.71 1586.57 403.774 -250.753 475.3 
15144002 15819.3 -8955.14 1193.86 241.671 -237.766 339.025 
19529.5 3
15145604 15338.3 -8374.33 966.333 450.225 -655.169 794.952 
15145201 16082.8 -8575.17 1604.67 659.337 -338.938 741.353 
15144002 15998 -9239 1187.67 359.586 -571.141 674.911 
19530 3
15145604 15546.3 -8714.71 986.143 421.81 -690.428 809.082 
15145201 16399.7 -8774.29 1619.29 642.761 -403.893 759.125 
15144002 16362.7 -9438 1168.86 739.786 -403.651 842.744 
19530.5 3
15145604 15847.3 -9102.71 1040 561.567 -723.881 916.166 
15145201 16700.9 -9076.71 1622.14 561.834 -564.232 796.251 
15144002 16656.4 -9795.71 1212.43 547.974 -667.377 863.521 
19531 3
15145604 16167 -9318.5 1060.33 633.098 -427.298 763.804 
15145201 16997.5 -9488.5 1626 587.412 -815.417 1004.97 
15144002 17022.3 -10099.8 1194.17 724.564 -602.216 942.155 
19531.5 3
15145604 16436.8 -9410.67 1082.17 591.74 -202.12 625.307 
15145201 17316.5 -9894.67 1650.5 699.561 -890.716 1132.59 
15144002 17172.5 -10456.2 1185.17 329.313 -781.433 847.988 
19532 3
15145604 16711.3 -9603.71 1079.71 546.718 -384.557 668.419 
15145201 17585.4 -10239.6 1651.43 535.714 -687.061 871.231 
15144002 17249.3 -10751.4 1248.86 152.96 -588.171 607.735 
19532.5 3
15145604 16948.8 -9795.33 1083.33 469.462 -378.694 603.161 
15145201 18035.3 -10556 1640.17 889.14 -625.353 1087.03 
15144002 17447.8 -11023.7 1230.83 392.387 -538.02 665.907 
19533 3
15145604 17313.4 -10040 1078.14 726.285 -487.384 874.662 
15145201 18365 -10849.9 1647.86 656.707 -585.373 879.73 
15144002 17798.7 -11275.6 1210.57 698.966 -501.802 860.441 
19533.5 3
15145604 17628.5 -10405.2 1070 615.374 -713.216 941.999 
15145201 18749.8 -11128.8 1622 751.628 -544.875 928.35 
15144002 18203.2 -11573.2 1200.83 789.946 -581.241 980.742 
19534 3
15145604 17879.8 -10674 1042 540.502 -578.136 791.444 
15145201 19276 -11448.2 1591 1131.54 -686.738 1323.63 
15144002 18676.8 -11955.3 1191.33 1018.64 -821.864 1308.85 
19534.5 3
15145604 18155.4 -10967.1 1014.57 529.991 -563.736 773.75 
15145201 19645.7 -11826.9 1580.14 710.989 -728.251 1017.77 
15144002 18875.1 -12178.4 1198.71 381.364 -429.029 574.025 
19535 3
15145604 18437.2 -11281 1010 553.513 -616.615 828.608 
15145201 19968 -12114.5 1589.17 633.174 -565.114 848.683 
15144002 18986.7 -12452.8 1222.17 219.104 -539.106 581.929 
19535.5 3
15145604 18904.7 -11655.7 994.571 970.016 -777.416 1243.1 
15145201 20240.3 -12356.7 1613 564.908 -502.519 756.073 
15144002 19206.1 -12750.1 1231.43 455.345 -616.825 766.689 
19536 3
15145604 19377.1 -11953 989.857 889.696 -559.86 1051.19 
15145201 20546.1 -12708.3 1625.43 576.002 -662.093 877.579 
15144002 19473 -12863.4 1212.14 502.556 -213.344 545.965 
19536.5 3
15145604 19765.3 -12181 997.667 768.694 -451.485 891.476 
15145201 20730 -13054.2 1651.33 364.074 -684.913 775.664 
15144002 19729.8 -13009.3 1234.33 508.581 -288.92 584.918 
19537 3
15145604 20091.7 -12353.7 1004.67 691.384 -365.819 782.199 
15145201 20972.5 -13341.5 1633.5 513.771 -608.757 796.584 
15144002 19895.8 -13011.2 1213.17 351.695 -3.88418 351.716 
19537.5 3
15145604 20447 -12621.7 1011.14 699.475 -527.653 876.175 
15145201 21176.4 -13560.9 1614.43 401.434 -431.805 589.581 
15144002 20127 -13092 1230.29 455.052 -159.121 482.071 
19538 3
15145604 20770.8 -12863.5 998 636.215 -475.021 793.986 
15145201 21514.7 -13881.2 1618.5 664.515 -629.292 915.198 
15144002 20307 -13174.3 1222.17 353.635 -161.755 388.873 
19538.5 3
15145604 21038.4 -13164.6 994.714 529.892 -596.181 797.632 
15145201 21781.9 -14205 1593.29 529.09 -641.254 831.35 
15144002 20444 -13372.4 1244.86 271.287 -392.268 476.939 
19539 3
15145604 21255.3 -13640.2 984.333 433.81 -951.19 1045.44 
15145201 22043.7 -14486.5 1568.67 523.619 -563 768.86 
15144002 20563.8 -13636.2 1256.33 239.667 -527.476 579.371 
19539.5 3
15145604 21419.2 -13966.5 969.833 330.309 -657.93 736.19 
15145201 22389.3 -14839.2 1537.83 696.909 -711.022 995.607 
15144002 20796 -13768.2 1285.67 468.078 -266.129 538.444 
19540 3
15145604 21630.9 -14288 954.429 439.192 -667.012 798.621 
15145201 22680.1 -15177 1518.29 603.339 -700.899 924.812 
15144002 20907 -13906.9 1269.43 230.29 -287.74 368.548 
19540.5 3
15145604 21914.3 -14637.9 926.143 561.245 -692.786 891.599 
15145201 22932.9 -15512.7 1628.29 500.424 -664.781 832.081 
15144002 21073.9 -13897.6 1237.29 330.41 18.3876 330.921 
19541 3
15145604 22290 -15050 900.429 719.759 -789.546 1068.38 
15145201 23147.4 -15803.1 1568.71 411.056 -556.377 691.753 
15144002 21202.4 -13960.6 1215.57 246.305 -120.69 274.285 
19541.5 3
15145604 22741.5 -15333.5 872.167 897.614 -563.618 1059.89 
15145201 23255.2 -16037.5 1550.67 214.191 -465.919 512.794 
15144002 21111.3 -13934.5 1214.67 -181.104 51.8319 188.375 
19542 3
15145604 23008.4 -15544.9 943.286 548.108 -433.998 699.126 
15145201 23262.7 -16119.4 1555.71 15.4982 -168.231 168.944 
15144002 20941.1 -13867.7 1214.43 -349.467 137.137 375.412 
19542.5 3
15145604 23158 -15639.7 1197.43 285.987 -181.371 338.651 
15145201 23119.9 -16184.1 1571 -273.149 -123.737 299.869 
15144002 20586.7 -13395.7 1201.14 -677.684 902.486 1128.6 
19543 3
15145604 23124.3 -15735.2 1261.17 -68.848 -195.199 206.985 
15145201 22849.7 -16224.8 1567 -552.537 -83.2116 558.767 
15144002 20293.5 -12899.2 1204.33 -599.62 1015.43 1179.26 
19543.5 2
15145604 23133 -15804.6 1274.57 17.6871 -141.642 142.742 
15145201 22464 -16026.9 1548.57 -787.075 404.033 884.72 
19544 2
15145604 23164.9 -15496.6 1236.57 62.7109 606.299 609.534 
15145201 22172.6 -15640.1 1523.57 -573.678 761.249 953.208 
19544.5 2
15145604 23221.3 -15314 1213.86 113.767 368.088 385.268 
15145201 21886.1 -15253.7 1462.71 -577.477 779.09 969.774 
19545 2
15145604 22969.1 -15227 1201.43 -494.398 170.588 523 
15145201 21687.3 -14886.3 1474.71 -389.916 720.448 819.195 
19545.5 2
15145604 22571.3 -15079 1171.67 -805.282 299.595 859.207 
15145201 21451.3 -14602.5 1498.83 -477.636 574.465 747.092 
19546 2
15145604 22314 -14731.3 1119.43 -517.773 699.626 870.383 
15145201 21208.7 -14278.6 1555.71 -488.167 651.768 814.315 
19546.5 2
15145604 22024.7 -14499.8 1066 -591.684 473.318 757.707 
15145201 21089.8 -13990.8 1588.83 -243.11 588.421 636.665 
19547 2
15145604 21777.6 -14156.4 1028.43 -512.646 712.458 877.726 
15145201 20953.6 -13654 1574.14 -282.701 698.824 753.84 
19547.5 1
15145201 20907.6 -13264.6 1586.25 -87.1849 738.852 743.978 
19548 1
15145201 20891.7 -12845.3 1594 -30.927 812.581 813.169 
19548.5 1
15145201 20925.1 -12479.4 1599.29 67.0866 733.276 736.339 
19549 1
15145201 21094.6 -12053 1585.86 338.181 851.155 915.877 
19549.5 1
15145201 21328.8 -11778.5 1577.67 476.142 557.927 733.48 
19550 1
15145201 21591.4 -11570.9 1573.14 569.621 450.418 726.185 
19550.5 1
15145201 20881 -11015.1 1580.25 -1371.48 1072.84 1741.25 
19551 1
15145201 20843.4 -11002.7 1575 -69.9654 23.1112 73.6837 
19551.5 1
15145201 20661.5 -11282 1686.5 -393.785 -604.515 721.46 
19552 1
15145201 20699.1 -11433.5 1731.75 76.0101 -306.061 315.358 
19552.5 1
15145201 20607.4 -11554 1729.43 -179.095 -235.352 295.745 
19553 1
15145201 20568.4 -11638.4 1729 -76.9231 -166.526 183.434 
19553.5 1
15145201 20672.7 -11619 1729 210.678 39.2496 214.303 
19554 1
15145201 20843.8 -11267.5 1731.88 345.527 710.101 789.704 
19554.5 1
15145201 20804.1 -11025.3 1739.71 -81.4962 498.383 505.003 
19555 1
15145201 20853.9 -10925.5 1739.12 97.3232 195.275 218.184 
19555.5 1
15145201 20751.3 -10898.1 1739.57 -203.147 54.1726 210.246 
19556 1
15145201 20518.6 -11407.1 1737 -471.928 -1032.42 1135.17 
19556.5 1
15145201 20672.4 -11633.8 1735.25 296.243 -436.657 527.664 
19557 1
15145201 21103.6 -12092.3 1715 838.904 -892.093 1224.58 
19557.5 1
15145201 21165.6 -12337.6 1704.43 129.436 -512.079 528.184 
19558 1
15145201 21230.6 -12376 1704 135.699 -80.2267 157.641 
19558.5 1
15145201 21015.2 -12203.4 1695.12 -419.73 336.501 537.965 
19559 1
15145201 20775.9 -11965.7 1669.29 -478.786 475.321 674.66 
19559.5 1
15145201 20508.7 -11905.3 1657.86 -557.71 126.156 571.8 
19560 1
15145201 20393.4 -11909.6 1626.25 -219.694 -8.26531 219.849 
19560.5 1
15145201 20096.6 -11814 1662.29 -574.088 184.961 603.148 
19561 1
15145201 19609 -11692.6 1662.71 -1030.81 256.72 1062.29 
19561.5 1
15145201 19004.1 -11210.6 1646.71 -1221.93 973.737 1562.46 
19562 1
15145201 18380.1 -10908 1640.57 -1268.29 614.983 1409.53 
19562.5 1
15145201 18257.9 -10740 1628.57 -242.63 333.333 412.287 
19563 1
15145201 17659.2 -10333.9 1674.5 -1157.85 785.542 1399.17 
19563.5 1
15145201 17277.7 -10018.1 1722.43 -763.071 631.464 990.467 
19564 1
15145201 17088.6 -9774.62 1725.12 -391.489 504.178 638.325 
19564.5 1
15145201 16844.5 -9705.5 1761.5 -463.235 131.167 481.448 
19565 1
15145201 16346.8 -9335.33 1742.83 -1011.52 752.371 1260.65 
19565.5 1
15145201 15748.4 -8943.38 1717.25 -1199.32 785.488 1433.65 
19566 1
15145201 15179.6 -8478.86 1698.43 -1063.18 868.258 1372.67 
19566.5 1
15145201 14978.7 -8185.57 1678.14 -431.951 630.722 764.455 
19567 1
15145201 14560.2 -7760.75 1683.25 -843.678 856.495 1202.24 
19567.5 1
15145201 14107 -7341.14 1690.71 -897.525 830.905 1223.09 
19568 1
15145201 13668.6 -6976.38 1688.38 -862.943 718.047 1122.61 
19568.5 1
15145201 13339.6 -6662.71 1684.86 -660.75 629.841 912.847 
19569 1
15145201 13005.9 -6435.29 1727.71 -666.096 453.949 806.073 
19569.5 1
15145201 12652 -6155.29 1693.57 -751.289 594.48 958.04 
19570 1
15145201 12150.6 -5750.71 1676.71 -1004.87 810.764 1291.16 
19570.5 1
15145201 11682.9 -5167.43 1656.71 -884.148 1102.62 1413.32 
19571 1
15145201 11300.7 -4933.57 1615.86 -792.828 485.181 929.503 
19571.5 1
15145201 10988.8 -4539.5 1638.12 -612.896 774.207 987.44 
19572 1
15145201 10671.4 -4037.43 1661.71 -613.775 971.125 1148.83 
19572.5 1
15145201 10316.3 -3721.57 1691.14 -703.253 625.46 941.151 
19573 1
15145201 10066.7 -3327.71 1703 -502.156 792.469 938.173 
19573.5 1
15145201 9735.71 -2841.86 1704 -679.671 997.653 1207.17 
19574 1
15145201 9365.25 -2458.62 1710.25 -716.565 741.261 1030.99 
19574.5 1
15145201 9036.14 -2137.86 1674 -647.849 631.433 904.663 
19575 1
15145201 8648.43 -1710.57 1671.71 -794.496 875.585 1182.32 
19575.5 1
15145201 8495.29 -1405.29 1676.71 -313.176 624.306 698.453 
19576 1
15145201 8130.57 -955.143 1692.14 -759.821 937.798 1206.98 
19576.5 1
15145201 7627.43 -164.286 1684.86 -976.976 1535.64 1820.08 
19577 1
15145201 7337.71 105.286 1686.71 -604.831 562.78 826.161 
19577.5 1
15145201 7107.5 315.75 1675.88 -442.72 404.739 599.845 
19578 1
15145201 6821.67 484.333 1654.17 -566.007 333.828 657.119 
19578.5 1
15145201 6452.5 805.625 1612.5 -744.288 647.765 986.694 
19579 1
15145201 6060.71 1167.86 1563.43 -751.988 695.263 1024.15 
19579.5 1
15145201 5591 1636.14 1492.29 -947.005 944.124 1337.23 
19580 1
15145201 5219.43 1919 1421.57 -777.346 591.751 976.953 
19580.5 1
15145201 4602.14 2200.43 1394.14 -1283.34 585.091 1410.42 
19581 1
15145201 4081 2461.88 1424.75 -1004.13 503.75 1123.41 
19581.5 1
15145201 3623 2532 1567 -879.079 134.597 889.323 
19582 1
15145201 3292.29 2540.14 1586.29 -666.763 16.4171 666.965 
19582.5 1
15145201 2633.71 2833.71 1622.14 -1377.76 614.166 1508.45 
19583 1
15145201 2135.57 3013.57 1647.86 -998.282 360.435 1061.36 
19583.5 1
15145201 1835.43 3049 1696 -611.289 72.156 615.533 
19584 1
15145201 1390.71 2990.86 1733 -860.182 -112.462 867.503 
19584.5 1
15145201 1047.29 3028.71 1714.14 -692.396 76.3249 696.59 
19585 1
15145201 704.429 3100.86 1717 -699.708 147.23 715.031 
19585.5 1
15145201 332.286 3055.43 1694.29 -745.777 -91.0392 751.313 
19586 1
15145201 -220.857 3239.57 1658.71 -1101.88 366.818 1161.33 
19586.5 1
15145201 -570.143 2774.29 1666.43 -698.571 -930.571 1163.6 
19587 1
15145201 -798.429 2304.29 1736 -470.692 -969.072 1077.34 
19587.5 1
15145201 -1070.88 2347.38 1757 -515.997 81.6085 522.411 
19588 1
15145201 -1392.83 2447.83 1753.83 -623.95 194.687 653.618 
