# Supplementary material for: Intrinsic group behaviour II: On the dependence of triad spatial dynamics on social and personal features; and on the effect of social interaction on small group dynamics
Source: PLoS One. 2019 Dec 3;14(12):e0225704. doi: 10.1371/journal.pone.0225704 (PMC6890182; doi:10.1371/journal.pone.0225704)
Supplement: S3 Data Set — (ZIP) [file pone.0225704.s003.zip › set_3_int/group_traj_triad_int/traj_3_0217_79.dat]

3 15100600 15131500 15125900 0 0 1 0 1 1 0 30 10 40 1779.55 1838.47 1732.09 
19206.5 1
15100600 21898.4 -13815.4 1543.4 0 0 0 
19207 1
15100600 21587.8 -13630.9 1564.38 -746.755 443.57 868.56 
19207.5 1
15100600 21359.4 -13303 1652.62 -435.83 625.716 762.54 
19208 1
15100600 21221 -13159.6 1631.29 -281.823 292.115 405.901 
19208.5 1
15100600 21176.6 -13033.1 1642 -92.3671 262.845 278.602 
19209 1
15100600 21243.4 -13244.6 1635.43 133.447 -422.013 442.61 
19209.5 1
15100600 21494.1 -13666.4 1643.14 484.941 -815.971 949.198 
19210 1
15100600 22128.9 -13888.2 1627.75 1209.01 -422.517 1280.72 
19210.5 1
15100600 22656.4 -14018.4 1594.71 1110.64 -274.06 1143.95 
19211 1
15100600 23178.2 -14176.4 1536.62 1064.94 -322.34 1112.66 
19211.5 1
15100600 23993.3 -14452.7 1521.29 1570.4 -532.446 1658.2 
19212 1
15100600 24453.8 -14518.9 1567.12 919.09 -132.057 928.529 
19212.5 1
15100600 24940.9 -14482 1559.29 951.381 72.0215 954.103 
19213 1
15100600 25291.7 -14491 1598.86 752.912 -19.3133 753.16 
19213.5 1
15100600 25571.5 -14525.9 1600.62 558.455 -69.6108 562.776 
19214 1
15100600 25545.1 -14485.6 1588.57 -52.1924 79.8091 95.36 
19214.5 1
15100600 25399.8 -14273.4 1577.12 -283.97 414.446 502.399 
19215 1
15100600 24901.9 -14125.8 1565.62 -964.874 286.095 1006.4 
19215.5 1
15100600 24270 -14246.3 1568 -1261.23 -240.59 1283.97 
19216 1
15100600 23664.9 -13917.4 1517.86 -1224.99 665.703 1394.18 
19216.5 1
15100600 23048.7 -13736.7 1494.14 -1265.18 371.077 1318.48 
19217 1
15100600 22505 -13487.4 1539.14 -1132.74 519.345 1246.12 
19217.5 1
15100600 22179.4 -13116.1 1582.29 -667.155 760.831 1011.91 
19218 1
15100600 21992.5 -12625 1610 -351.369 923.201 987.806 
19218.5 1
15100600 21811.7 -12132.3 1596.71 -348.335 949.353 1011.24 
19219 1
15100600 21678 -11612.9 1589.25 -265.306 1030.58 1064.18 
19219.5 1
15100600 21154.6 -11137.6 1587 -1048.96 952.512 1416.89 
19220 1
15100600 20896.4 -11092.7 1581.43 -525.749 91.3587 533.628 
19220.5 1
15100600 20822.4 -11033.7 1587.86 -146.825 117.063 187.781 
19221 1
15100600 20787.6 -11127.9 1586.57 -69.4365 -187.536 199.978 
19221.5 1
15100600 20678.4 -11405.6 1688.29 -211.928 -539.251 579.401 
19222 1
15100600 20512 -11498 1726.43 -346.726 -192.56 396.608 
19222.5 1
15100600 20319.7 -11511 1729.14 -383.039 -25.8964 383.914 
19223 1
15100600 20078.4 -11447.1 1735.29 -488.433 129.265 505.248 
19223.5 1
15100600 20011.6 -11282.4 1739 -133.182 328.116 354.115 
19224 1
15100600 20056 -11092.1 1739 89.0352 381.334 391.59 
19224.5 1
15100600 20122.7 -10918.7 1739 132.633 344.788 369.419 
19225 1
15100600 20072.3 -10850.6 1739 -99.0738 133.876 166.548 
19225.5 1
15100600 20006 -11020.8 1739 -138.095 -354.712 380.646 
19226 1
15100600 19977.9 -11253.7 1739 -57.2009 -473.335 476.779 
19226.5 1
15100600 20002 -11279.3 1739 46.518 -49.2706 67.7607 
19227 1
15100600 20042 -11140.8 1739 81.1359 280.836 292.322 
19227.5 1
15100600 20332.9 -10806.6 1739 603.438 693.489 919.274 
19228 1
15100600 20496.4 -10694.6 1739 329.118 225.352 398.876 
19228.5 1
15100600 20556 -10691.1 1739 119.862 6.89853 120.06 
19229 1
15100600 20578.7 -10645.1 1739 44.7132 90.5512 100.989 
19229.5 1
15100600 20709.4 -10668.3 1739 269.514 -47.7172 273.706 
19230 1
15100600 20991.4 -11003.6 1739.57 556.213 -661.313 864.123 
19230.5 1
15100600 20987.7 -11317 1746.83 -7.44932 -620.651 620.695 
19231 1
15100600 20780.8 -11444.2 1746.62 -408.12 -250.986 479.12 
19231.5 1
15100600 20459.3 -11440.8 1746 -627.767 6.67318 627.802 
19232 1
15100600 20358.6 -11257.6 1749 -215.764 392.424 447.829 
19232.5 1
15100600 20190.8 -11080.5 1750 -326.339 344.497 474.526 
19233 1
15100600 20061.4 -11019.9 1750 -259.849 121.773 286.967 
19233.5 1
15100600 20030 -11035.3 1749 -62.4822 -30.7678 69.6469 
19234 1
15100600 20126.7 -10867.1 1748 191.135 332.392 383.428 
19234.5 1
15100600 20301.4 -10889.4 1748 339.251 -43.2732 342 
19235 1
15100600 20484.7 -10806.3 1748 370.927 168.209 407.285 
19235.5 1
15100600 20672.9 -10872.9 1748 396.19 -140.05 420.215 
19236 1
15100600 20720.9 -10941.9 1748 94.4882 -135.827 165.46 
19236.5 1
15100600 20829.1 -11035.1 1746.57 211.909 -182.555 279.7 
19237 1
15100600 21078.4 -11296.1 1716.71 495.598 -518.887 717.538 
19237.5 1
15100600 21109.1 -11287.9 1688 60.1062 16.2147 62.2549 
19238 1
15100600 20925 -11229.2 1676.83 -375.036 119.533 393.625 
19238.5 1
15100600 20728.3 -11065 1696.71 -418.541 349.291 545.143 
19239 1
15100600 20750.4 -10983.3 1711 42.6645 157.446 163.124 
19239.5 1
15100600 20697 -11074.1 1715 -105.174 -178.853 207.485 
19240 1
15100600 20622.1 -11120.9 1722.29 -143.404 -89.491 169.037 
19240.5 1
15100600 20560.5 -11220 1733.17 -128.156 -206.118 242.711 
19241 1
15100600 20593.3 -11275.7 1737 68.8776 -117.047 135.809 
19241.5 1
15100600 20533.6 -11321 1737 -118.246 -89.6747 148.404 
19242 1
15100600 20628.7 -11254 1740.17 194.072 136.735 237.403 
19242.5 1
15100600 20651.7 -11021.7 1748.43 45.4588 458.157 460.407 
19243 1
15100600 20428.7 -10848.4 1748.43 -428.846 333.242 543.101 
19243.5 1
15100600 20330.1 -10899.7 1749 -190.66 -99.1987 214.923 
19244 1
15100600 20228.9 -11200.3 1749 -200.169 -594.015 626.834 
19244.5 1
15100600 20190.2 -11347.5 1749 -79.2838 -301.669 311.913 
19245 1
15100600 20242.6 -11331.3 1749 106.514 32.9559 111.496 
19245.5 1
15100600 20303.6 -10987.9 1749 120.079 676.04 686.622 
19246 1
15100600 20280.8 -10810.2 1749 -46.9795 367.129 370.123 
19246.5 1
15100600 20498.9 -10708 1749 445.856 208.93 492.382 
19247 1
15100600 20503.4 -10747.6 1749 8.89383 -76.9872 77.4992 
19247.5 1
15100600 20579.8 -10775.5 1749 153.423 -56.0815 163.352 
19248 1
15100600 20801 -11015 1749 445.003 -481.891 655.932 
19248.5 1
15100600 20903.3 -11225.2 1748.83 203.042 -416.997 463.803 
19249 1
15100600 20830.7 -11327.4 1749.29 -150.35 -211.722 259.676 
19249.5 1
15100600 20708.2 -11484 1748.67 -237.495 -303.433 385.325 
19250 1
15100600 20710.3 -11540.7 1750 4.22121 -112.977 113.055 
19250.5 1
15100600 20609.5 -11290.2 1752 -203.197 505.136 544.474 
19251 1
15100600 20465.9 -11003.1 1751.14 -281.101 561.69 628.104 
19251.5 1
15100600 20314 -10851.6 1750 -290.914 290.367 411.028 
19252 1
15100600 20325.3 -11158.6 1750 22.8919 -622.718 623.139 
19252.5 1
15100600 20391 -11346.2 1749.17 131.692 -375.942 398.341 
19253 1
15100600 20386 -11321.4 1749.43 -10.8225 53.5457 54.6284 
19253.5 1
15100600 20384.1 -11323.3 1749 -3.68481 -3.68481 5.2111 
19254 1
15100600 20620.4 -11256.4 1753.14 444.146 125.671 461.583 
19254.5 1
15100600 20487.8 -11127.5 1751.33 -264.661 257.342 369.149 
19255 1
15100600 20196.6 -10976.6 1749.33 -587.254 304.323 661.422 
19255.5 1
15100600 20144.6 -10934.1 1749 -108.526 88.5443 140.064 
19256 1
15100600 20161.4 -11294.5 1749 33.8782 -726.526 727.316 
19256.5 1
15100600 20238.7 -11493.3 1749 154.275 -396.873 425.804 
19257 1
15100600 20335.4 -11593.1 1749 193.912 -200.019 278.585 
19257.5 1
15100600 20479.4 -11564.1 1748.43 279.612 56.3107 285.225 
19258 1
15100600 20490.5 -11235.8 1748 23.3574 692.636 693.03 
19258.5 1
15100600 20475.3 -10971.9 1748 -30.6122 531.139 532.021 
19259 1
15100600 20548 -10857 1748 143.421 226.543 268.125 
19259.5 1
15100600 20635 -11050.1 1748 170.588 -378.676 415.327 
19260 1
15100600 20707.3 -11320.7 1747.67 138.305 -517.288 535.458 
19260.5 1
15100600 20784.5 -11402 1746.83 167.027 -176.046 242.673 
19261 1
15100600 20796.9 -11437.9 1745.71 24.8135 -72.0023 76.158 
19261.5 1
15100600 20730.9 -11483.9 1753.71 -126.679 -88.2917 154.412 
19262 1
15100600 20716.3 -11481.8 1754 -29.4601 4.10509 29.7447 
19262.5 1
15100600 20728.3 -11334.7 1753.71 24.1462 297.21 298.189 
19263 1
15100600 20285.4 -10984.4 1754 -835.58 660.916 1065.37 
19263.5 1
15100600 20238 -11062.3 1754 -94.4792 -155.094 181.605 
19264 1
15100600 20251 -11261 1754 27.1399 -414.852 415.739 
19264.5 1
15100600 20233.7 -11281 1754 -36.0119 -41.6667 55.0724 
19265 1
15100600 20224.4 -11319.4 1754 -17.6534 -73.0581 75.1607 
19265.5 1
15100600 20144.8 -11064.8 1754 -159.19 509.19 533.495 
19266 1
15100600 20055.3 -10929.3 1754 -187.338 283.572 339.866 
19266.5 1
15100600 20032.6 -10844.9 1754 -43.5975 162.051 167.813 
19267 1
15100600 20281.6 -10705 1754 481.625 270.517 552.396 
19267.5 1
15100600 20331.2 -10869.7 1754 101.838 -338.125 353.128 
19268 1
15100600 20361.4 -11281.4 1754.14 62.3957 -848.994 851.283 
19268.5 1
15100600 20539.3 -11413.9 1753.14 349.425 -260.174 435.647 
19269 1
15100600 20681.4 -11457.9 1752.29 272.304 -84.2912 285.052 
19269.5 1
15100600 20682 -11464.7 1753.17 1.20555 -14.3661 14.4166 
19270 1
15100600 20567.6 -11519.9 1755 -228.4 -110.161 253.579 
19270.5 1
15100600 20554.9 -11608.4 1755.86 -24.3569 -169.677 171.416 
19271 1
15100600 20635.5 -11534.2 1758 168.357 155.035 228.867 
19271.5 1
15100600 20558.9 -11186.1 1755.29 -160.341 728.083 745.53 
19272 1
15100600 20387.7 -11024.9 1758.71 -338.227 318.746 464.755 
19272.5 1
15100600 20112.6 -11113.9 1760 -531.164 -171.815 558.261 
19273 1
15100600 20005.3 -11100.9 1760 -210.364 25.4902 211.903 
19273.5 1
15100600 20329.4 -11192.3 1760 652.199 -183.961 677.647 
19274 1
15100600 20562 -11269.7 1760 454.241 -151.228 478.753 
19274.5 1
15100600 20678.6 -11351.1 1759.43 235.023 -164.171 286.684 
19275 1
15100600 20790.3 -11391.4 1758.71 228.923 -82.5527 243.353 
19275.5 1
15100600 20893.7 -11451 1755.71 214.138 -123.336 247.117 
19276 1
15100600 20950.6 -11448.6 1751.14 113.714 4.85714 113.818 
19276.5 1
15100600 21080.6 -11349 1720 255.403 195.622 321.712 
19277 1
15100600 20977.4 -11338.1 1705.57 -205.464 21.6278 206.599 
19277.5 1
15100600 20735.4 -11222.7 1706 -497.942 237.507 551.685 
19278 1
15100600 20338.3 -11137.3 1708.57 -808.845 173.989 827.347 
19278.5 1
15100600 20307.3 -11115.1 1710.86 -59.9613 42.8295 73.6867 
19279 1
15100600 20259.6 -11018.6 1705.71 -98.9923 200.356 223.477 
19279.5 1
15100600 20167.4 -11027.1 1705 -182.101 -16.9396 182.887 
19280 1
15100600 20093.3 -11044.3 1705 -146.238 -33.8123 150.096 
19280.5 1
15100600 20016 -11304.3 1705 -157.405 -529.532 552.431 
19281 1
15100600 20019 -11317 1705 6.06061 -25.6854 26.3908 
19281.5 1
15100600 20374.1 -11344.1 1707.86 716.014 -54.7235 718.102 
19282 1
15100600 20603.5 -11400.6 1725.38 438.541 -107.996 451.643 
19282.5 1
15100600 20751.9 -11361 1747.29 288.072 76.9417 298.17 
19283 1
15100600 20867.4 -11307 1757.43 223.976 104.651 247.218 
19283.5 1
15100600 20487.2 -11061.7 1747.67 -788.925 508.99 938.868 
19284 1
15100600 20201 -11083.3 1747 -598.675 -45.2281 600.381 
19284.5 1
15100600 20107.7 -11150.4 1747 -186.945 -134.555 230.334 
19285 1
15100600 20137.3 -11188.3 1747 60.5972 -77.5761 98.4382 
19285.5 1
15100600 20321.2 -11047.1 1747.12 352.422 270.423 444.218 
19286 1
15100600 20590.6 -10991.1 1747.29 524.993 109.127 536.215 
19286.5 1
15100600 20453.1 -10863 1747 -272.676 254.252 372.822 
19287 1
15100600 20433.7 -11315.7 1747 -37.2195 -867.269 868.067 
19287.5 1
15100600 20346.6 -11413.4 1747 -182.689 -204.852 274.481 
19288 1
15100600 20385.1 -11418.4 1752.29 79.2021 -10.2669 79.8648 
19288.5 1
15100600 20618.4 -11401.7 1768.43 489.069 35.0404 490.322 
19289 1
15100600 21081 -11438.3 1772 908.785 -71.8496 911.621 
19289.5 1
15100600 21010.1 -11400.3 1762.14 -141.431 75.8483 160.486 
19290 1
15100600 20807.7 -11330 1760 -389.286 135.165 412.084 
19290.5 1
15100600 20493 -11126.7 1760 -643.587 415.815 766.229 
19291 1
15100600 20304.1 -11028.5 1760 -390.238 202.824 439.799 
19291.5 1
15100600 20247.1 -10895.9 1760 -106.742 248.361 270.328 
19292 1
15100600 20231.9 -10907.6 1760 -29.937 -22.9342 37.7121 
19292.5 1
15100600 20150.7 -10879.6 1760 -167.305 57.732 176.986 
19293 1
15100600 20203.4 -10771.6 1760 108.689 222.68 247.79 
19293.5 1
15100600 20292 -10953 1760 175.042 -358.554 399 
19294 1
15100600 20517 -11345 1760 467.775 -814.969 939.674 
19294.5 1
15100600 20571.4 -11340.1 1759.57 108.208 9.65635 108.638 
19295 1
15100600 20660.4 -11373.6 1757.71 178.715 -67.1256 190.905 
19295.5 1
15100600 20682.7 -11314.6 1755.29 44.5714 118 126.137 
19296 1
15100600 20512.6 -11172 1756.86 -338.93 284.007 442.192 
19296.5 1
15100600 20240.1 -11445.3 1756 -537.334 -539.025 761.102 
19297 1
15100600 20097.6 -11402.3 1756 -276.838 83.4951 289.155 
19297.5 1
15100600 20225 -11445 1756 256.396 -85.9442 270.416 
19298 1
15100600 20252.1 -11542.7 1756 53.7482 -193.494 200.82 
19298.5 1
15100600 20131.4 -11298.9 1756 -246.356 497.668 555.306 
19299 1
15100600 20061.9 -11093.4 1756 -139.983 413.337 436.398 
19299.5 1
15100600 20065.6 -10963.1 1756 7.65832 268.63 268.739 
19300 1
15100600 20040 -10883.9 1756 -51.6595 160.173 168.298 
19300.5 1
15100600 20115.9 -10788.7 1756 150.51 188.776 241.432 
19301 1
15100600 20223.5 -10731.9 1756 202.717 107.042 229.243 
19301.5 1
15100600 20416.6 -10752.3 1756 372.007 -39.327 374.08 
19302 1
15100600 20650.7 -10847.3 1756 469.224 -190.381 506.376 
19302.5 1
15100600 20769.7 -10931 1755.67 260.86 -183.584 318.985 
19303 1
15100600 20891 -11110 1755.2 207.053 -305.461 369.022 
19303.5 1
15100600 20856.4 -11127.4 1755.57 -75.6486 -38.1369 84.718 
19304 1
15100600 20503.5 -11287.3 1754 -732.217 -331.753 803.867 
19304.5 1
15100600 20285.3 -11411 1755 -427.034 -242.009 490.842 
19305 1
15100600 20244.3 -11464.2 1755 -84.2642 -109.396 138.087 
19305.5 1
15100600 20207.1 -11544.9 1755 -73.354 -159.153 175.244 
19306 1
15100600 20158.3 -11569.2 1755 -96.8443 -48.2332 108.191 
19306.5 1
15100600 20028.1 -11345.6 1755 -274.663 471.72 545.857 
19307 1
15100600 19997 -11040.1 1755 -61.5471 603.614 606.743 
19307.5 1
15100600 20068.9 -10891 1755 138.187 286.813 318.367 
19308 1
15100600 20046.5 -10957.5 1755 -46.6746 -138.831 146.467 
19308.5 1
15100600 20387.6 -10956.4 1755 671.4 2.10911 671.404 
19309 1
15100600 20616.2 -10954.7 1755 461.809 3.5594 461.822 
19309.5 1
15100600 20672.9 -11021.9 1754.57 110.94 -131.488 172.037 
19310 1
15100600 20429.3 -11217.8 1754.67 -480.323 -386.541 616.542 
19310.5 1
15100600 20243 -11370.7 1755 -369.709 -303.335 478.223 
19311 1
15100600 20160.5 -11248.2 1755 -166.667 247.571 298.445 
19311.5 1
15100600 20051.2 -11107.3 1755 -229.21 295.248 373.776 
19312 1
15100600 20024.6 -11050.6 1755 -55.0626 117.519 129.779 
19312.5 1
15100600 20462.1 -11082.3 1754.86 824.052 -59.7256 826.213 
19313 1
15100600 20695.3 -11181 1754.67 481.799 -203.955 523.19 
19313.5 1
15100600 20803.1 -11220.9 1754.29 210.565 -77.846 224.495 
19314 1
15100600 20778.3 -11221.3 1755.33 -49.8183 -0.956206 49.8275 
19314.5 1
15100600 20689.9 -11240.9 1756.86 -171.134 -37.7637 175.251 
19315 1
15100600 20239.4 -11251.4 1755 -917.37 -21.5304 917.622 
19315.5 1
15100600 20164.1 -11067.9 1755 -159.204 388.063 419.45 
19316 1
15100600 20123.4 -10932.4 1755 -81.0686 269.814 281.729 
19316.5 1
15100600 20110.4 -10856 1755 -25.2427 148.405 150.536 
19317 1
15100600 20014.8 -10945.2 1755 -196.698 -183.471 268.982 
19317.5 1
15100600 19914.3 -11025.9 1755 -194.107 -155.773 248.883 
19318 1
15100600 19881.2 -11108 1755 -65.3236 -162.017 174.691 
19318.5 1
15100600 19925.3 -11088.6 1755 87.3645 38.4724 95.4603 
19319 1
15100600 19968.3 -10980.3 1755 84.2419 211.816 227.954 
19319.5 1
15100600 20040.7 -10888.3 1755 146.52 186.331 237.039 
19320 1
15100600 20286.2 -10806.2 1755 495.863 165.897 522.879 
19320.5 1
15100600 20507.4 -10768.6 1755 448.807 76.2581 455.24 
19321 1
15100600 20778.7 -10778.5 1755 542.476 -19.8571 542.84 
19321.5 1
15100600 20926.9 -10875.7 1755 306.179 -200.856 366.181 
19322 1
15100600 21134.7 -11292.7 1750.17 400.404 -803.376 897.628 
19322.5 1
15100600 20857.1 -11296.1 1747.71 -553.94 -6.9385 553.983 
19323 1
15100600 20504.8 -11294.2 1747 -685.427 3.84473 685.438 
19323.5 1
15100600 20552.1 -11244.7 1748.43 95.3821 99.7024 137.979 
19324 1
15100600 20545.5 -11184.7 1749.33 -13.3929 121.064 121.802 
19324.5 1
15100600 20340.4 -11070.6 1748 -419.369 233.324 479.906 
19325 1
15100600 20167.8 -11153.2 1747 -349.383 -167.197 387.328 
19325.5 1
15100600 20082.9 -11163.3 1747.71 -166.62 -19.8413 167.797 
19326 1
15100600 20211.3 -11203.5 1749 256.952 -80.4286 269.246 
19326.5 1
15100600 20318.5 -11399.5 1749 228.5 -417.91 476.3 
19327 1
15100600 20303.6 -11396.3 1749 -28.9875 6.24133 29.6518 
19327.5 1
15100600 20282.7 -11436.5 1749 -40.0474 -77.0389 86.8262 
19328 1
15100600 20406.2 -11477.7 1749 262.766 -87.5887 276.98 
19328.5 1
15100600 20713.7 -11446 1749 607.802 62.5823 611.015 
19329 1
15100600 20808.4 -11405.4 1746.29 179.383 76.8398 195.148 
19329.5 1
15100600 20851.5 -11410.2 1736.17 85.4592 -9.40098 85.9747 
19330 1
15100600 20899 -11431.5 1702.83 97.5359 -43.8056 106.921 
19330.5 1
15100600 20934.2 -11303.3 1697.17 74.1913 270.394 280.388 
19331 1
15100600 20614.3 -11166.7 1711.86 -616.341 263.235 670.201 
19331.5 1
15100600 20308.5 -11097.8 1710 -616.503 138.873 631.951 
19332 1
15100600 20191.4 -11162.7 1708 -242.384 -134.329 277.118 
19332.5 1
15100600 20112.3 -11086.3 1707 -154.483 149.182 214.756 
19333 1
15100600 20084 -10976.1 1707 -56.8942 221.266 228.464 
19333.5 1
15100600 20066.5 -10959.5 1707 -35.2823 33.5541 48.69 
19334 1
15100600 20066.6 -10955.9 1707 0.140331 7.15689 7.15827 
19334.5 1
15100600 20072 -11029.3 1707 11.0337 -149.342 149.749 
19335 1
15100600 20211.3 -11410.7 1707 271.512 -743.433 791.461 
19335.5 1
15100600 20423.2 -11468.7 1707 427.179 -116.839 442.87 
19336 1
15100600 20625.4 -11545.1 1725.29 407.786 -154.186 435.962 
19336.5 1
15100600 20759.7 -11484.4 1740.71 254.329 114.989 279.116 
19337 1
15100600 20830.7 -11388.2 1733.83 143.338 194.468 241.586 
19337.5 1
15100600 20757.3 -11402.7 1739.71 -148.544 -29.4486 151.435 
19338 1
15100600 20863.7 -11340.9 1752 208.683 121.289 241.37 
19338.5 1
15100600 20894.5 -11260.5 1754.83 63.7385 166.371 178.162 
19339 1
15100600 20995 -11301.6 1765.14 205.521 -83.9907 222.021 
19339.5 1
15100600 21038 -11276.3 1756.71 82.5336 48.533 95.7458 
19340 1
15100600 21048.5 -11308 1752 21.8295 -65.9341 69.4538 
19340.5 1
15100600 20916.6 -11333.7 1751.43 -262.806 -51.2237 267.751 
19341 1
15100600 20561.9 -11509 1754.43 -668.012 -330.105 745.124 
19341.5 1
15100600 20381.5 -11554.8 1754 -362.163 -92.0348 373.674 
19342 1
15100600 20182.9 -11394.6 1754 -408.73 329.757 525.167 
19342.5 1
15100600 20093.3 -11234.7 1754 -179.048 319.81 366.519 
19343 1
15100600 20000 -11174.3 1754 -189.317 122.477 225.481 
19343.5 1
15100600 19966.8 -11252.5 1754 -65.8069 -155.187 168.563 
19344 1
15100600 19992.6 -11283 1754 52.6341 -62.3722 81.6128 
19344.5 1
15100600 20086.7 -11415.4 1754 179.662 -252.726 310.079 
19345 1
15100600 20197.3 -11542 1754 231.421 -264.794 351.669 
19345.5 1
15100600 20266.1 -11583.6 1754 140.715 -85.0131 164.402 
19346 1
15100600 20106.3 -11178.7 1754 -300.394 761.099 818.235 
19346.5 1
15100600 20087.1 -10993 1754 -40.4862 391.702 393.789 
19347 1
15100600 20123.4 -10861.1 1754 68.4636 248.787 258.035 
19347.5 1
15100600 20174.4 -11018.2 1754 106.19 -327.202 344.003 
19348 1
15100600 20204 -11374.1 1754 61.5385 -740.006 742.56 
19348.5 1
15100600 20384.1 -11476.6 1754 337.346 -191.814 388.066 
19349 1
15100600 20548.5 -11484 1753.83 333.382 -15.0681 333.722 
19349.5 1
15100600 20677 -11402 1752.17 269.392 171.908 319.569 
19350 1
15100600 20766.9 -11435 1748.29 181.53 -66.6667 193.384 
19350.5 1
15100600 20521.3 -11549.8 1747 -451.331 -211.091 498.255 
19351 1
15100600 20370.3 -11563.1 1747 -310.159 -27.3296 311.361 
19351.5 1
15100600 20249.3 -11478.8 1747 -231.71 161.512 282.446 
19352 1
15100600 20320 -11592.1 1747 148.459 -238.045 280.545 
19352.5 1
15100600 20194.8 -11483.8 1747 -259.682 224.709 343.407 
19353 1
15100600 20006.4 -11256.4 1747 -389.266 469.845 610.149 
19353.5 1
15100600 19952.5 -11086.2 1747 -110.509 348.897 365.98 
19354 1
15100600 19972.7 -10994.7 1747 39.0237 176.549 180.81 
19354.5 1
15100600 19996.8 -10904.5 1747 46.4722 173.823 179.928 
19355 1
15100600 20038.8 -10799 1747 87.5 219.792 236.568 
19355.5 1
15100600 20097.7 -10778.7 1747 112.368 38.7132 118.85 
19356 1
15100600 20115.8 -10999.5 1747 35.7378 -435.475 436.939 
19356.5 1
15100600 20084.6 -11300.6 1747 -62.6491 -603.35 606.593 
19357 1
15100600 20200.9 -11489 1747 226.237 -366.593 430.782 
19357.5 1
15100600 20399.7 -11652.8 1747 407.397 -335.724 527.904 
19358 1
15100600 20314.7 -11652.1 1747 -168.556 1.36999 168.562 
19358.5 1
15100600 20296.3 -11562.3 1747 -38.3736 187.494 191.38 
19359 1
15100600 20519 -11214.9 1747 453.496 707.691 840.527 
19359.5 1
15100600 20986.1 -11321.1 1743.29 910.61 -207.185 933.882 
19360 1
15100600 21074 -11282.5 1740 182.276 80.1719 199.128 
19360.5 1
15100600 20907.7 -11245.9 1732.14 -320.396 70.6028 328.083 
19361 1
15100600 20496 -11345 1731.29 -791.758 -190.659 814.391 
19361.5 1
15100600 20308.3 -11215 1730.17 -385.352 266.94 468.779 
19362 1
15100600 20196.7 -11111.7 1729.5 -243.282 225.127 331.464 
19362.5 1
15100600 20059.1 -11270.4 1729 -259.969 -300.117 397.057 
19363 1
15100600 20083.6 -11308 1729 46.354 -71.293 85.0376 
19363.5 1
15100600 20068.6 -11279.4 1729 -29.8805 56.9152 64.2821 
19364 1
15100600 20070.3 -11202.7 1729 3.76475 164.021 164.064 
19364.5 1
15100600 20073.9 -11140.6 1729 6.80272 119.875 120.068 
19365 1
15100600 20106 -11191.3 1729 63.5234 -100.32 118.741 
19365.5 1
15100600 20142.5 -11245.2 1729 75.7261 -111.687 134.939 
19366 1
15100600 20293.3 -11249.3 1729.14 299.178 -8.17271 299.29 
19366.5 1
15100600 20471.5 -11431.5 1735.33 357.86 -365.892 511.802 
19367 1
15100600 20571.6 -11501.7 1738.71 205.485 -144.177 251.021 
19367.5 1
15100600 20673.3 -11567.7 1745.86 191.192 -124.06 227.915 
19368 1
15100600 20617 -11569.3 1742.83 -119.249 -3.43019 119.299 
19368.5 1
15100600 20472.3 -11295.9 1738 -307.249 580.629 656.911 
19369 1
15100600 20367.6 -11073 1738 -196.462 418.118 461.974 
19369.5 1
15100600 20304.9 -10954.9 1738 -119.913 225.895 255.749 
19370 1
15100600 20295.7 -10922.3 1738 -18.4704 65.8009 68.3441 
19370.5 1
15100600 20279.6 -10802.3 1738 -33.4221 248.447 250.685 
19371 1
15100600 20311.1 -10720.1 1738 60.0217 156.165 167.303 
19371.5 1
15100600 20521.3 -10744.1 1738 420.286 -48 423.018 
19372 1
15100600 20637.4 -10764.4 1738 229.531 -40.0903 233.006 
19372.5 1
15100600 20671.4 -10774.3 1738 70.8333 -20.5357 73.7501 
19373 1
15100600 20729.4 -10936.6 1738 113.281 -316.964 336.599 
19373.5 1
15100600 20747.3 -11254.4 1740.57 36.6676 -652.684 653.713 
19374 1
15100600 20733.6 -11411.6 1741.57 -27.9313 -320.047 321.263 
19374.5 1
15100600 20714.4 -11531.6 1752.71 -38.3624 -240.481 243.522 
19375 1
15100600 20428 -11479.9 1754 -582.172 105.074 591.578 
19375.5 1
15100600 20260.6 -11156.6 1753.38 -340.193 657.012 739.862 
19376 1
15100600 20133.5 -11036.9 1753 -247.325 232.977 339.776 
19376.5 1
15100600 20229.3 -11019 1753 193.116 36.0383 196.45 
19377 1
15100600 20248.5 -10850.6 1753 37.3819 327.578 329.704 
19377.5 1
15100600 20292 -10761.3 1753 83.9768 172.47 191.828 
19378 1
15100600 20373.6 -10743.6 1753 171.729 37.2932 175.732 
19378.5 1
15100600 20466.1 -10707.1 1753 182.192 71.7449 195.809 
19379 1
15100600 20518.4 -10662.3 1753 103.777 88.9668 136.692 
19379.5 2
15125900 20176 -11636 1839.5 0 0 0 
15100600 20424.1 -10617.9 1753 -190.862 89.9364 210.99 
19380 2
15125900 20110.6 -11634.1 1833 -200.701 5.69676 200.782 
15100600 20397.7 -10712.7 1753 -53.4991 -192.019 199.332 
19380.5 2
15125900 19962.4 -11570 1812.71 -298.675 129.32 325.47 
15100600 20510.9 -11047.9 1753 228.111 -675.691 713.157 
19381 2
15125900 19804.1 -11493 1758.5 -310.399 150.98 345.171 
15100600 20423.6 -11294.1 1753 -171.043 -482.878 512.276 
19381.5 2
15125900 19819 -11452.3 1741 29.2815 80.1462 85.3277 
15100600 20355.3 -11315.1 1752.57 -134.526 -41.3737 140.745 
19382 2
15125900 19750.8 -11469.9 1750.25 -141.304 -36.4167 145.922 
15100600 20249.6 -11320.6 1753 -218.759 -11.3502 219.053 
19382.5 2
15125900 19723.1 -11603.7 1748.14 -55.1041 -267.144 272.768 
15100600 20256 -10972.9 1752.86 12.7246 694.147 694.264 
19383 2
15125900 19773 -11524.1 1734 99.317 158.544 187.083 
15100600 20245.4 -10831.5 1753 -21.1653 281.588 282.382 
19383.5 2
15125900 19773.1 -11536.7 1713.86 0.289184 -25.4844 25.486 
15100600 20241.7 -10821.1 1753 -7.41035 20.9659 22.2369 
19384 2
15125900 19860.2 -11879.9 1708.62 168.812 -665.04 686.131 
15100600 20127.8 -10801.5 1753 -220.861 38.0676 224.118 
19384.5 2
15125900 19903.7 -11827.7 1709.29 85.7284 102.881 133.917 
15100600 20074.7 -10948.3 1753 -104.607 -289.518 307.837 
19385 2
15125900 20087.6 -11654.7 1708.71 378.307 355.967 519.45 
15100600 20036.9 -11203.6 1752.57 -77.8954 -525.279 531.024 
19385.5 2
15125900 19833.6 -11640.4 1703.71 -539.278 30.3306 540.13 
15100600 20071.4 -11384 1754.14 73.4001 -383.076 390.044 
19386 2
15125900 19565.6 -11551.7 1697.14 -541.414 179.221 570.306 
15100600 20066 -11487.6 1751.14 -10.9668 -209.235 209.522 
19386.5 2
15125900 19563.8 -11446 1690.88 -3.46279 200.978 201.008 
15100600 20061.4 -11247.8 1752.5 -8.79278 455.934 456.019 
19387 2
15125900 19635.6 -11570.3 1682.57 142.503 -246.599 284.812 
15100600 19975.9 -11109.9 1751.71 -169.678 273.597 321.941 
19387.5 2
15125900 19753.4 -11778.1 1670.25 235.607 -415.679 477.807 
15100600 19919.6 -11250.2 1749 -112.464 -280.786 302.471 
19388 2
15125900 19889.4 -11845.9 1665.14 273.75 -136.282 305.797 
15100600 19799.9 -11294 1746.29 -240.982 -88.0282 256.556 
19388.5 2
15125900 20000.7 -11877.1 1662 230.405 -64.7737 239.337 
15100600 20017.9 -11326.7 1740.86 451.346 -67.7314 456.4 
19389 2
15125900 20093.7 -11840.1 1682.57 178.161 70.8812 191.743 
15100600 20342.1 -11301.1 1736.57 621.237 48.9874 623.165 
19389.5 2
15125900 20044.2 -11723.2 1730.75 -98.1434 231.93 251.841 
15100600 20594.5 -11177.5 1734 500.709 245.323 557.577 
19390 2
15125900 20458.7 -11604.1 1771 797.047 229.052 829.306 
15100600 20692 -11074.1 1734 187.5 198.764 273.246 
19390.5 2
15125900 20520.1 -11453.1 1770.14 132.389 325.431 351.329 
15100600 20771 -11002.6 1733.86 170.259 154.249 229.74 
19391 2
15125900 20306.7 -11127.1 1770 -432.042 659.919 788.767 
15100600 20994.4 -11045.7 1732.71 452.285 -87.3337 460.639 
19391.5 2
15125900 20319 -10924.3 1770 24.3281 401.697 402.433 
15100600 21048.4 -11150.4 1730 106.931 -207.355 233.303 
19392 2
15125900 20271.1 -10821.1 1770 -95.1434 205.055 226.053 
15100600 20896 -11289.9 1733.71 -303.039 -277.194 410.693 
19392.5 2
15125900 20454.6 -10785.9 1770 369.072 70.9974 375.838 
15100600 20962.6 -11350.3 1726.57 133.947 -121.587 180.901 
19393 2
15125900 20609.4 -10835.1 1770 304.731 -96.984 319.792 
15100600 20768 -11527.9 1735 -383.015 -349.585 518.565 
19393.5 2
15125900 20664 -10886.9 1770 106.689 -101.039 146.941 
15100600 20708.7 -11596.6 1740.86 -115.792 -134.173 177.229 
19394 2
15125900 20784.1 -11031.5 1769.88 239.77 -288.708 375.29 
15100600 20710.9 -11568 1740.25 4.3128 57.0288 57.1916 
19394.5 2
15125900 20969 -11019.7 1768.57 356.902 22.7523 357.626 
15100600 20846.1 -11735.9 1751.43 261.135 -324.049 416.172 
19395 2
15125900 21043.4 -10816.4 1770 157.688 430.69 458.649 
15100600 21166 -12048.4 1815.57 677.663 -662.228 947.509 
19395.5 3
15131500 20272.3 -12411 1565.33 0 0 0 
15125900 20995.4 -11123.4 1769.38 -95.1556 -607.815 615.218 
15100600 21277.8 -12181.2 1883.62 221.287 -263.013 343.72 
19396 3
15131500 20024.7 -12520.4 1614.86 -730.44 -322.798 798.587 
15125900 20574 -11417.6 1767 -839.392 -586.049 1023.73 
15100600 21018.3 -12236.6 1872.14 -516.861 -110.202 528.479 
19396.5 3
15131500 19753.9 -12392 1653.71 -579.994 275.008 641.889 
15125900 20368 -11493 1767 -441.113 -161.517 469.754 
15100600 20557.4 -12378.9 1846.29 -986.846 -304.68 1032.81 
19397 3
15131500 19478.2 -12180.8 1682.25 -541.468 415.029 682.229 
15125900 20347.2 -11547.6 1767 -40.7662 -107.318 114.8 
15100600 20129.1 -12323.9 1802.12 -841.461 108.02 848.366 
19397.5 3
15131500 19189.1 -12049.6 1683 -557.081 252.649 611.695 
15125900 19819.2 -11548.2 1761.62 -1017.34 -1.20424 1017.34 
15100600 19918.4 -12184.9 1776.5 -406.069 267.823 486.437 
19398 3
15131500 18918.8 -11930 1718.75 -522.969 231.383 571.869 
15125900 19414.9 -11403.4 1732.12 -782.157 280.222 830.839 
15100600 19760.5 -12061.8 1794.5 -305.368 238.153 387.255 
19398.5 3
15131500 18640.3 -11685.6 1729.71 -563.693 494.795 750.048 
15125900 19310.7 -11321.6 1713.29 -210.852 165.594 268.104 
15100600 19534.7 -11984.1 1776.71 -457.056 157.099 483.302 
19399 3
15131500 18390.8 -11445.2 1746.12 -499.071 480.643 692.885 
15125900 18965.8 -11203.4 1693.62 -689.929 236.393 729.303 
15100600 19273.9 -11819.5 1786.5 -521.679 329.286 616.91 
19399.5 3
15131500 17631.7 -11087.3 1754.57 -1491.23 703.27 1648.74 
15125900 18175.1 -10893.4 1649.43 -1553.26 608.932 1668.35 
15100600 19027.7 -11630.4 1771.86 -483.616 371.457 609.807 
19400 3
15131500 17395.6 -10923.9 1744.71 -498.192 344.786 605.865 
15125900 17862.7 -10587.4 1601.29 -659.132 645.57 922.613 
15100600 18687.4 -11466.3 1740.14 -717.902 346.293 797.059 
19400.5 3
15131500 17242.7 -10746 1750.14 -300.9 350.112 461.649 
15125900 17675.4 -10380.9 1584.29 -368.673 406.637 548.883 
15100600 18201.3 -11106.1 1747.71 -956.974 708.943 1190.97 
19401 3
15131500 17067.7 -10404.3 1744.14 -363.071 708.951 796.512 
15125900 17538.6 -10097.6 1561.71 -283.936 587.73 652.722 
15100600 17942.4 -10773.6 1808.57 -537.048 689.982 874.355 
19401.5 3
15131500 16846.8 -10010 1767 -436.688 779.221 893.242 
15125900 17379.2 -9836.25 1542.38 -314.864 516.446 604.86 
15100600 18024.6 -10408.4 1841.38 162.444 721.732 739.787 
19402 3
15131500 16505.3 -9422.57 1774.71 -666.922 1147.32 1327.08 
15125900 16995.1 -9570.86 1560.43 -750.209 518.345 911.864 
15100600 17781 -10121.9 1789.57 -475.83 559.605 734.556 
19402.5 3
15131500 16224.5 -8840.75 1765.5 -562.697 1165.97 1294.65 
15125900 16516.1 -9355.12 1687.25 -959.956 432.329 1052.82 
15100600 17373 -9903.5 1853.88 -817.635 437.589 927.368 
19403 3
15131500 16044.1 -8538 1756.29 -342.234 574.478 668.692 
15125900 16087.4 -9152.57 1793.71 -813.466 384.352 899.696 
15100600 16913.3 -9470.86 1860.86 -872.323 820.954 1197.88 
19403.5 3
15131500 15857.4 -8197.43 1749.43 -364.676 665.179 758.585 
15125900 15981.4 -8771 1810.14 -207.031 745.257 773.479 
15100600 16558.6 -9115.86 1846.57 -692.801 693.359 980.164 
19404 3
15131500 15589.7 -7905.57 1734.14 -554.274 604.259 819.969 
15125900 15539.7 -8436.14 1785.57 -914.522 693.286 1147.6 
15100600 16245 -8755.29 1833.71 -649.216 746.525 989.334 
19404.5 3
15131500 15599.7 -7708.71 1671.86 20.6612 406.73 407.254 
15125900 15019 -8015.86 1744.57 -1075.86 868.359 1382.57 
15100600 15991 -8507.29 1806.43 -524.793 512.397 733.457 
19405 3
15131500 15185 -7338.14 1612.29 -851.569 760.927 1142.01 
15125900 14612.7 -7584.71 1716.14 -834.262 885.304 1216.45 
15100600 15636.1 -8257.71 1781.14 -728.659 512.467 890.824 
19405.5 3
15131500 14727.7 -6972.71 1558.43 -929.443 742.741 1189.76 
15125900 14253.3 -7318.57 1726 -730.546 540.941 909.018 
15100600 15402.7 -8000 1813.29 -474.448 523.81 706.737 
19406 3
15131500 14420.4 -6706.43 1501.29 -619.528 536.866 819.78 
15125900 13936.4 -7031.57 1762.57 -638.825 578.629 861.922 
15100600 15074.7 -7559.71 1804.29 -661.29 887.673 1106.92 
19406.5 3
15131500 14059.6 -6423.14 1447.14 -723.161 567.707 919.376 
15125900 13542.6 -6744.14 1724 -789.293 576.009 977.123 
15100600 14693.3 -7086.29 1829.71 -764.386 948.755 1218.37 
19407 3
15131500 13737.2 -6198.75 1419.75 -622.242 433.191 758.182 
15125900 13216.2 -6577.88 1733.12 -629.964 320.98 707.024 
15100600 14318.4 -6834.38 1821.5 -723.766 486.314 871.974 
19407.5 3
15131500 13372.4 -6070.71 1399.57 -696.224 244.343 737.856 
15125900 12806.7 -6535.43 1749.57 -781.557 81.0046 785.743 
15100600 13939.4 -6636.43 1797 -723.18 377.76 815.9 
19408 3
15131500 13041.4 -6062.88 1393.12 -681.18 16.1302 681.371 
15125900 12391.8 -6730.5 1754.88 -853.836 -401.382 943.474 
15100600 13595.2 -6454.38 1812.88 -708.186 374.596 801.155 
19408.5 3
15131500 12319.6 -6129.14 1443.14 -1418.08 -130.192 1424.05 
15125900 11938.7 -6815.57 1733 -890.051 -167.134 905.607 
15100600 13277.7 -6356.71 1809.14 -623.842 191.868 652.681 
19409 3
15131500 11927.1 -6193.57 1537.29 -824.43 -135.354 835.467 
15125900 11579.3 -6722 1725.43 -755.102 196.579 780.271 
15100600 13064.7 -6212.57 1808.14 -447.479 302.821 540.313 
19409.5 3
15131500 11952.1 -6314.5 1558 49.0808 -237.581 242.597 
15125900 11155.4 -6469.25 1688.75 -832.83 496.562 969.629 
15100600 12930.9 -5997.12 1789 -262.946 423.274 498.298 
19410 3
15131500 11769.9 -6688.71 1516.29 -363.083 -745.447 829.169 
15125900 10786.3 -6205.43 1648.43 -735.238 525.541 903.752 
15100600 12698.7 -5675.43 1761.71 -462.472 640.83 790.28 
19410.5 3
15131500 11358.6 -6552.29 1463.71 -876.942 290.892 923.929 
15125900 10516.9 -5952.71 1619.71 -574.475 538.836 787.633 
15100600 12336.9 -5247.71 1739.14 -771.55 911.971 1194.56 
19411 3
15131500 10900.2 -6126.38 1377.62 -872.993 811.259 1191.75 
15125900 10165.6 -5726.62 1631.88 -669.014 430.646 795.635 
15100600 11876.1 -4607.62 1818.38 -877.585 1219.22 1502.21 
19411.5 3
15131500 10547 -5790.57 1292 -703.685 668.931 970.898 
15125900 9912.14 -5472.86 1634.71 -504.945 505.514 714.502 
15100600 11473.3 -4151 1839.86 -802.469 909.612 1212.99 
19412 3
15131500 10293.9 -5462 1312.62 -503.231 653.224 824.586 
15125900 9636.12 -5240 1632.38 -548.743 462.937 717.934 
15100600 11212.9 -3701.5 1826.25 -517.715 893.638 1032.77 
19412.5 3
15131500 10003.3 -5076.43 1297.29 -572.026 758.999 950.417 
15125900 9401.71 -4981.43 1674.57 -461.438 508.999 687.026 
15100600 10883.7 -3264.29 1785.14 -647.954 860.658 1077.3 
19413 3
15131500 9770.43 -4666.86 1328.86 -474.251 834.158 959.548 
15125900 9161.14 -4690.43 1681.29 -489.962 592.668 768.972 
15100600 10603.4 -2909 1803 -570.847 723.596 921.66 
19413.5 3
15131500 9490.14 -4177.86 1369.57 -549.58 958.824 1105.16 
15125900 8865.43 -4204.86 1715.29 -579.832 952.101 1114.77 
15100600 10221.1 -2678.57 1829.43 -749.58 451.821 875.221 
19414 3
15131500 9248.14 -3674.86 1360 -492.872 1024.44 1136.84 
15125900 8645.71 -3723.29 1725.71 -447.483 980.797 1078.06 
15100600 9836.43 -2403 1822.43 -783.532 561.245 963.804 
19414.5 3
15131500 8953.43 -3154.14 1420.14 -595.382 1051.95 1208.75 
15125900 8388.43 -3297.57 1718.29 -519.769 860.029 1004.89 
15100600 9462.86 -2056.29 1823.14 -754.69 700.433 1029.64 
19415 3
15131500 8659.29 -2725.57 1408.57 -564.574 822.594 997.699 
15125900 8148.86 -2886 1715.43 -459.83 789.964 914.05 
15100600 9164.43 -1773.57 1844.86 -572.8 542.638 789.022 
19415.5 3
15131500 8364.43 -2248.86 1448.71 -587.365 949.63 1116.6 
15125900 7900.71 -2531.71 1729.14 -494.308 705.748 861.639 
15100600 8764.29 -1435.71 1842 -797.097 673.022 1043.23 
19416 3
15131500 8052.29 -1878.71 1457.43 -644.923 764.758 1000.39 
15125900 7533.71 -2143.14 1721.29 -758.264 802.834 1104.31 
15100600 8353.57 -1157.57 1833 -848.583 574.675 1024.86 
19416.5 3
15131500 7682.29 -1566.14 1409.57 -774.059 653.915 1013.3 
15125900 7143.71 -1863.71 1706.29 -815.9 584.579 1003.71 
15100600 8014.71 -932 1804.71 -708.906 471.907 851.613 
19417 3
15131500 7236.75 -1191.12 1371 -882.249 742.61 1153.18 
15125900 6701.12 -1537.62 1706.12 -876.414 645.721 1088.6 
15100600 7733.5 -771.625 1826.12 -556.86 317.574 641.051 
19417.5 3
15131500 6762 -792 1362.86 -934.547 785.679 1220.93 
15125900 6326.57 -1099.86 1716.86 -737.31 861.748 1134.12 
15100600 7268.57 -387.714 1820.86 -915.214 755.73 1186.91 
19418 3
15131500 6437.12 -380.375 1347 -654.99 829.889 1057.23 
15125900 6029.62 -725.25 1713.25 -598.682 755.256 963.76 
15100600 6931.88 2.75 1813.12 -678.823 787.226 1039.48 
19418.5 3
15131500 6105.12 41.375 1303.12 -640.927 814.189 1036.19 
15125900 5741.62 -287.75 1716.88 -555.985 844.595 1011.17 
15100600 6560.62 429.25 1801.38 -716.699 823.359 1091.59 
19419 3
15131500 5732.86 521.143 1313.29 -711.793 917.338 1161.1 
15125900 5384.14 159.286 1725.71 -683.522 854.753 1094.44 
15100600 6208 874.857 1766.71 -674.235 852.021 1086.52 
19419.5 3
15131500 5471.12 859 1289.38 -533.059 688.1 870.422 
15125900 5085.88 579.5 1727 -607.47 855.834 1049.51 
15100600 5948.88 1227.25 1714.88 -527.749 717.704 890.853 
19420 3
15131500 5156.29 1370.14 1259.57 -628.422 1020.25 1198.25 
15125900 4813.43 1029.86 1726.86 -543.805 898.916 1050.61 
15100600 5705.14 1524.43 1691.57 -486.491 593.171 767.154 
19420.5 3
15131500 4877.14 1821 1218.14 -599.019 967.505 1137.93 
15125900 4533.71 1432.71 1728.43 -600.245 864.5 1052.45 
15100600 5476.43 1850.86 1682.43 -490.803 700.49 855.321 
19421 3
15131500 4497.38 2241.12 1190.38 -744.643 823.775 1110.45 
15125900 4114 1767.12 1730.25 -822.969 655.707 1052.25 
15100600 5113.38 2240.5 1657.75 -711.87 764.006 1044.25 
19421.5 3
15131500 4160.43 2499.86 1222.57 -668.545 513.357 842.904 
15125900 3653 2144.14 1705.57 -914.683 748.051 1181.62 
15100600 4790.43 2630 1656.43 -640.767 772.817 1003.91 
19422 3
15131500 3859.86 2856 1259.14 -621.015 735.832 962.865 
15125900 3398.57 2393 1688.71 -525.679 514.168 735.328 
15100600 4529.71 2910.57 1652.43 -538.666 579.693 791.331 
19422.5 3
15131500 3461.38 3142.88 1335.62 -773.752 557.039 953.407 
15125900 3034.75 2568.62 1705.12 -706.449 341.019 784.452 
15100600 4081 3421.12 1650.5 -871.29 991.366 1319.83 
19423 3
15131500 3036.75 3249.12 1373.88 -852.661 213.353 878.948 
15125900 2640.88 2661.38 1705.62 -790.914 186.245 812.546 
15100600 3546.25 3618.75 1712.75 -1073.8 396.837 1144.78 
19423.5 3
15131500 2674.5 3514.12 1382.25 -714.497 522.682 885.27 
15125900 2260.62 2811 1705.12 -750 295.118 805.974 
15100600 3232.62 3746.75 1775.5 -618.59 252.465 668.126 
19424 3
15131500 2317 3697.57 1422.29 -719.316 369.108 808.49 
15125900 1809 3104 1706.57 -908.702 589.537 1083.19 
15100600 2945.57 3958.71 1792 -577.573 426.487 717.971 
19424.5 3
15131500 2018.62 3911.62 1403.5 -595.559 427.253 732.963 
15125900 1529.38 3496 1740.62 -558.134 782.435 961.102 
15100600 2616.25 4265.5 1784.88 -657.328 612.347 898.359 
19425 3
15131500 1628.71 4167.29 1459.57 -770.575 505.258 921.451 
15125900 1340.14 3758.57 1763.29 -373.977 518.916 639.634 
15100600 2323 4605.57 1831 -579.545 672.078 887.447 
19425.5 3
15131500 1272.86 4465.71 1391.86 -753.935 632.264 983.959 
15125900 1037.29 3996.71 1745.86 -641.646 504.54 816.254 
15100600 2086.14 5022 1809.29 -501.816 882.264 1014.99 
19426 3
15131500 941.5 4887 1377.75 -639.686 813.293 1034.72 
15125900 660.125 4403.62 1736.5 -728.109 785.542 1071.08 
15100600 1770.88 5384.88 1860 -608.625 700.531 927.991 
19426.5 3
15131500 654.857 5255.43 1452.43 -567.61 729.562 924.36 
15125900 296.714 4843.43 1784.86 -719.625 870.898 1129.75 
15100600 1355 5630 1877.71 -823.515 485.396 955.922 
19427 3
15131500 423.286 5583 1489 -489.58 692.54 848.116 
15125900 90.1429 5151.71 1785.29 -436.726 651.767 784.557 
15100600 1199 5879.57 1863 -329.81 527.635 622.233 
19427.5 3
15131500 90.5 5863.25 1462 -641.206 539.981 838.286 
15125900 -207.25 5417.25 1771 -573.011 511.63 768.184 
15100600 1009.5 6154.75 1829.25 -365.125 530.209 643.769 
19428 3
15131500 -277.143 6143.71 1427.57 -736.759 562.053 926.67 
15125900 -496.857 5709.14 1755.71 -580.375 584.956 824.02 
15100600 666 6491.57 1862.29 -688.377 674.993 964.094 
19428.5 3
15131500 -714.375 6356.12 1431.12 -877.976 426.528 976.098 
15125900 -740.25 5879.62 1744.75 -488.741 342.334 596.707 
15100600 361.875 6773.12 1873.5 -610.693 565.369 832.218 
19429 3
15131500 -950.571 6475.86 1559.86 -473.34 239.944 530.682 
15125900 -1095.86 6034 1734.57 -712.64 309.369 776.894 
15100600 104.143 6962.14 1872 -516.497 378.793 640.511 
19429.5 3
15131500 -1576.75 6638.62 1420.62 -1220.62 317.286 1261.18 
15125900 -1327.75 6221.38 1715.88 -452.033 365.253 581.157 
15100600 -620.75 7356.12 1846.12 -1413.05 767.996 1608.27 
19430 3
15131500 -1927.43 6718.86 1457.57 -687.605 157.318 705.372 
15125900 -1469.86 6622.14 1697.86 -278.641 785.819 833.758 
15100600 -1169.29 7566.29 1713.43 -1075.56 412.08 1151.8 
19430.5 3
15131500 -2128.57 6980.86 1558.14 -402.286 524 660.613 
15125900 -1681.71 7283.14 1661 -423.714 1322 1388.24 
15100600 -1549 8062 1698.71 -759.429 991.429 1248.86 
19431 3
15131500 -2345 7279 1668.43 -451.834 622.428 769.136 
15125900 -1901.43 7597.29 1601.86 -458.694 655.831 800.321 
15100600 -1856.29 8347.43 1800.29 -641.515 595.884 875.568 
19431.5 3
15131500 -2539.14 7376.57 1737.29 -404.464 203.274 452.672 
15125900 -2229.57 7946.14 1538.43 -683.631 726.786 997.782 
15100600 -2100.29 8588.14 1834.43 -508.333 501.488 714.068 
19432 3
15131500 -2748.75 7538.5 1717.5 -407.004 314.424 514.31 
15125900 -2571.88 8263 1481.12 -664.667 615.257 905.717 
15100600 -2438.5 9007.12 1810.88 -656.727 813.558 1045.55 
19432.5 3
15131500 -2917.71 7646.14 1743.43 -338.606 215.717 401.482 
15125900 -3045.57 8724.29 1457.86 -949.291 924.42 1325.03 
15100600 -2677.57 9220.57 1788.86 -479.101 427.748 642.267 
19433 3
15131500 -3119.88 7917.38 1779.75 -402.711 540.303 673.872 
15125900 -3435.25 9246.25 1447.38 -776.252 1039.77 1297.57 
15100600 -2856.12 9551.62 1795.62 -355.684 659.469 749.274 
19433.5 3
15131500 -3199 8166.86 1758 -154.843 488.223 512.19 
15125900 -3625.29 9569 1448.71 -371.89 631.605 732.957 
15100600 -3046.29 9785.43 1817.43 -372.134 457.541 589.769 
19434 3
15131500 -3216.29 8562.57 1772 -35.1336 804.297 805.064 
15125900 -3791.71 9732.57 1448.14 -338.269 332.462 474.297 
15100600 -3236.57 9568.43 1814.57 -386.76 -441.057 586.612 
19434.5 3
15131500 -3221.86 8802.57 1761.71 -11.6314 501.044 501.179 
15125900 -3822.43 9883.86 1450 -64.1217 315.837 322.28 
15100600 -3316.14 9776.57 1830.57 -166.12 434.536 465.207 
19435 3
15131500 -3245.9 8970 1747.6 -46.5046 323.846 327.168 
15125900 -3673.2 9871.2 1508.5 288.643 -24.4819 289.68 
15100600 -3259.4 10256.3 1854.4 109.754 927.908 934.377 
19435.5 3
15131500 -3444 9175 1734.08 -387.671 401.174 557.88 
15125900 -3580.08 9968.17 1739.17 182.224 189.759 263.086 
15100600 -3274.17 10386.9 1850.08 -28.8976 255.61 257.238 
19436 3
15131500 -3511.7 9232.3 1727.7 -137.882 116.701 180.639 
15125900 -3225.2 9759.7 1735.5 722.777 -424.576 838.254 
15100600 -3156.4 10212.5 1847.6 239.851 -355.227 428.62 
19436.5 3
15131500 -3474.44 9260.11 1755.78 74.6604 55.7337 93.1688 
15125900 -3597.78 9720.33 1800.11 -746.649 -78.8911 750.805 
15100600 -3126.67 10021 1841.67 59.5858 -383.768 388.366 
19437 3
15131500 -3525.14 9338.57 1773.29 -98.2527 152.055 181.037 
15125900 -3668.57 9787.57 1809.14 -137.197 130.306 189.216 
15100600 -3129.43 9853.29 1851.43 -5.35253 -325.028 325.072 
19437.5 3
15131500 -3692.86 9476.86 1770.86 -345.803 285.125 448.192 
15125900 -3689.86 9993.43 1819.86 -43.8881 424.448 426.711 
15100600 -3138.57 9778.71 1854.29 -18.8513 -153.756 154.907 
19438 3
15131500 -3778 9755.12 1760.5 -171.314 559.895 585.518 
15125900 -3559.5 10207.1 1854 262.288 429.973 503.658 
15100600 -3206.12 9731.25 1853.25 -135.923 -95.5016 166.119 
19438.5 3
15131500 -3846.57 9865.71 1754.71 -138.809 223.865 263.407 
15125900 -3473.14 10196.3 1879.43 174.812 -21.9419 176.184 
15100600 -3307 9590.14 1861.71 -204.2 -285.642 351.126 
19439 3
15131500 -3721.75 9908.75 1754.5 248.154 85.5581 262.489 
15125900 -3393.25 10291.2 1906.12 158.833 188.796 246.722 
15100600 -3512 9232 1856.25 -407.555 -712.014 820.405 
19439.5 3
15131500 -3625.57 9809.71 1754.86 197.087 -202.942 282.894 
15125900 -3110 10233.3 1909.14 580.43 -118.779 592.459 
15100600 -3641.71 9105.14 1838.57 -265.808 -259.953 371.792 
19440 3
15131500 -3515.43 9448.86 1755 226.631 -742.504 776.321 
15125900 -3125.29 9979.71 1902.86 -31.4521 -521.752 522.699 
15100600 -3703.71 8898.57 1816.57 -127.572 -425.044 443.776 
19440.5 3
15131500 -3223.75 9111.38 1805.75 540.146 -624.967 826.039 
15125900 -3575.62 9610.5 1885.75 -833.962 -683.73 1078.42 
15100600 -3778.12 8525 1766.25 -137.798 -691.799 705.389 
19441 3
15131500 -3235.71 8806.43 1852.86 -22.7458 -579.746 580.192 
15125900 -3828.86 9267.43 1852.71 -481.43 -652.227 810.663 
15100600 -3895.43 8174.43 1742.29 -223.011 -666.486 702.806 
19441.5 3
15131500 -3367.71 8434.57 1876.86 -266.667 -751.227 797.153 
15125900 -3962.71 8756.14 1814.14 -270.418 -1032.9 1067.71 
15100600 -4048.71 7539.14 1702 -309.668 -1283.41 1320.24 
19442 3
15131500 -3575.43 8102.86 1846.57 -422.184 -674.216 795.491 
15125900 -4146.86 8278.57 1712.57 -374.274 -970.674 1040.33 
15100600 -4261 7188.14 1694 -431.475 -713.415 833.745 
19442.5 3
15131500 -3788 7761.5 1793.83 -427.709 -686.835 809.122 
15125900 -4328.83 7859.5 1642 -366.149 -843.202 919.269 
15100600 -4568.33 6846.5 1667.5 -618.377 -687.41 924.62 
19443 3
15131500 -4013.29 7525.29 1768.57 -456.969 -479.136 662.112 
15125900 -4685.43 7594.43 1580.71 -723.317 -537.67 901.264 
15100600 -4911 6473.86 1651.86 -695.064 -755.868 1026.86 
19443.5 3
15131500 -4288.29 7420.57 1787 -536.062 -204.121 573.61 
15125900 -5054.71 7399.57 1525.57 -719.855 -379.838 813.922 
15100600 -5384.71 6139.71 1575.86 -923.42 -651.351 1130.03 
19444 3
15131500 -4508.5 7297.83 1752.83 -456.876 -254.643 523.048 
15125900 -5225 7211.5 1463.5 -353.29 -390.19 526.367 
15100600 -5977.5 5892 1458.5 -1229.85 -513.93 1332.91 
19444.5 3
15131500 -4689.71 7136.57 1692.29 -381.504 -339.499 510.69 
15125900 -5447.43 6976.29 1443.14 -468.271 -495.188 681.534 
15100600 -6349.29 5654 1490 -782.707 -501.053 929.346 
19445 3
15131500 -4936.57 7132.43 1653.14 -490.77 -8.2363 490.839 
15125900 -5742.14 6648 1416 -585.913 -652.655 877.071 
15100600 -6923.71 5721.71 1426.86 -1142.01 134.621 1149.91 
19445.5 3
15131500 -5239 7197.14 1603.57 -577.154 123.501 590.219 
15125900 -5543.43 6374.29 1385.43 379.226 -522.356 645.498 
15100600 -7124.86 6062.71 1411.43 -383.86 650.763 755.541 
19446 3
15131500 -5439.83 7277.5 1625.33 -409.864 163.994 441.455 
15125900 -5507.5 6217 1232.17 73.3236 -320.991 329.259 
15100600 -7323.67 6282.83 1458 -405.734 449.223 605.327 
19446.5 3
15131500 -5819.88 7291.5 1645.62 -757.055 27.8884 757.569 
15125900 -5350.38 6141.12 1196 312.998 -151.145 347.581 
15100600 -7584 6609 1382 -518.592 649.734 831.32 
19447 3
15131500 -6116 7308.17 1651 -584.073 32.8731 584.997 
15125900 -5234.33 6002.83 1165 228.879 -272.765 356.07 
15100600 -7781.67 6952.33 1446.33 -389.875 677.186 781.398 
19447.5 2
15131500 -6688.86 7327.14 1645.86 -1195.94 39.6163 1196.6 
15100600 -7928 7090 1520.43 -305.498 287.404 419.44 
19448 2
15131500 -7255.14 7363.29 1650.86 -1121.36 71.57 1123.64 
15100600 -8290.57 7236.71 1504 -717.963 290.523 774.516 
19448.5 2
15131500 -7628.5 7519.67 1513.5 -752.736 315.284 816.098 
15100600 -8643 7418.33 1562.5 -710.541 366.167 799.342 
19449 2
15131500 -7937 7534.86 1507.14 -632.172 31.128 632.938 
15100600 -8963.86 7583.43 1536.71 -657.494 338.31 739.427 
19449.5 2
15131500 -8246.71 7441.71 1608.86 -606.094 -182.276 632.91 
15100600 -9288.29 7911.14 1499.14 -634.89 641.32 902.428 
19450 2
15131500 -8589.29 7554.57 1608 -670.394 220.855 705.837 
15100600 -9618.71 8289.14 1497.57 -646.631 739.726 982.51 
19450.5 2
15131500 -8971.57 7837.29 1616.29 -746.652 552.176 928.648 
15100600 -9787 8850.29 1482.29 -328.683 1095.98 1144.21 
19451 2
15131500 -9305.33 8078.5 1644.5 -699.71 505.69 863.318 
15100600 -9988 9243 1396 -421.384 823.3 924.872 
19451.5 2
15131500 -9601.57 8502.86 1543.29 -580.859 832.073 1014.76 
15100600 -10200.9 9711.43 1501.57 -417.367 918.487 1008.87 
19452 2
15131500 -9925.83 8890.5 1555.17 -637.057 761.577 992.895 
15100600 -10442.3 10091.3 1442.5 -474.413 746.375 884.388 
19452.5 2
15131500 -10236.9 9375 1535.57 -657.556 1024.31 1217.21 
15100600 -10760.1 10434.1 1485.29 -671.902 724.756 988.293 
19453 2
15131500 -10627.9 9809.43 1580 -750.48 833.836 1121.83 
15100600 -11075.6 10729.3 1443 -605.429 566.493 829.131 
19453.5 2
15131500 -10962.6 10117.1 1592.14 -647.416 595.192 879.433 
15100600 -11458.9 11001.7 1241.43 -741.365 526.941 909.554 
19454 2
15131500 -11206.2 10467.3 1511 -499.171 717.603 874.143 
15100600 -11839.7 11448.5 1439.17 -780.347 915.544 1202.98 
19454.5 2
15131500 -11443.1 10862.6 1534.5 -481.623 803.438 936.736 
15100600 -12182.9 11842.5 1463.88 -697.578 800.813 1062.03 
19455 2
15131500 -11728.5 11360.8 1408 -560.658 978.798 1128 
15100600 -12477.7 12220.7 1453.33 -579.158 742.96 942.027 
19455.5 2
15131500 -11882.4 11876.3 1620.57 -331.029 1108.5 1156.87 
15100600 -12750.7 12604.7 1334.57 -587.199 825.909 1013.37 
19456 2
15131500 -12050.9 12386.9 1457.43 -330.252 1001.12 1054.19 
15100600 -13033.6 13106.7 1464.71 -554.622 984.314 1129.81 
19456.5 2
15131500 -12222.6 12876.6 1467 -337.356 962.111 1019.54 
15100600 -13250.1 13520.9 1332.29 -425.484 813.64 918.176 
19457 2
15131500 -12407.3 13453 1496.71 -357.973 1117.11 1173.06 
15100600 -13373.6 13948.9 1342.29 -239.203 829.457 863.26 
19457.5 2
15131500 -12582.6 13977 1626.57 -358.457 1071.57 1129.94 
15100600 -13418.6 14504.4 1403.14 -92.0245 1136.14 1139.86 
19458 2
15131500 -12707.9 14356.9 1723.86 -255.164 773.64 814.633 
15100600 -13553.4 14895.1 1347.43 -274.658 795.752 841.819 
19458.5 2
15131500 -12790.3 14752.6 1698.57 -157.607 756.624 772.865 
15100600 -13776.6 15298.7 1512.71 -426.659 771.647 881.747 
19459 2
15131500 -12996 15072.7 1940 -422.411 657.378 781.394 
15100600 -13870.4 15434 1572 -192.725 277.794 338.101 
19459.5 2
15131500 -13286 15495.4 1972 -578.842 843.741 1023.21 
15100600 -14141.3 15489.7 1784.71 -540.633 111.206 551.952 
19460 2
15131500 -13516.3 15922.6 1848.29 -454.212 842.491 957.131 
15100600 -14487.7 15849.7 1944.57 -683.291 710.059 985.429 
19460.5 2
15131500 -13756 16456.6 1794.71 -483.295 1076.61 1180.11 
15100600 -14749 16285.9 1879.43 -526.786 879.32 1025.04 
19461 2
15131500 -14037.1 16919.9 1857.86 -565.68 932.164 1090.38 
15100600 -14808.1 16693.4 1618.29 -119 820.063 828.652 
19461.5 2
15131500 -14252.9 17337.4 1874.86 -437.554 847.001 953.344 
15100600 -14960.4 17180.3 1655.14 -308.896 987.54 1034.72 
19462 2
15131500 -14421.5 17864.5 1808.62 -327.462 1023.44 1074.55 
15100600 -15179.1 17730.5 1761.25 -424.653 1068.38 1149.68 
19462.5 2
15131500 -14458.9 18510.1 1900.29 -73.3932 1268.45 1270.58 
15100600 -15370.4 18213.3 1792.29 -375.842 948.498 1020.25 
19463 2
15131500 -14524.6 18959.4 1805.86 -136.337 932.128 942.046 
15100600 -15369.3 18581.7 1793 2.37107 764.375 764.378 
19463.5 2
15131500 -14629.9 19499.6 1745.12 -206.478 1059.21 1079.15 
15100600 -15347.1 19090.6 1716 43.4524 997.864 998.81 
19464 2
15131500 -14801.9 20180.7 1726.29 -330.1 1307.27 1348.31 
15100600 -15310.9 19650.3 1681.14 69.612 1074.2 1076.46 
19464.5 2
15131500 -14944.4 20644.4 1735.86 -287.442 934.908 978.098 
15100600 -15371.9 20166 1583.43 -122.984 1039.75 1046.99 
19465 2
15131500 -15170.4 21099.3 1705.29 -456.566 918.903 1026.08 
15100600 -15596 20755.6 1638.71 -452.814 1191.05 1274.22 
19465.5 2
15131500 -15459 21701.4 1613.29 -592.549 1236.43 1371.09 
15100600 -15712.9 21210.4 1703.57 -239.953 933.998 964.329 
19466 2
15131500 -15575 22070.7 1531.29 -239.175 761.414 798.095 
15100600 -15928.9 21751.1 1673.29 -445.361 1114.87 1200.54 
