# Supplementary material for: Intrinsic group behaviour II: On the dependence of triad spatial dynamics on social and personal features; and on the effect of social interaction on small group dynamics
Source: PLoS One. 2019 Dec 3;14(12):e0225704. doi: 10.1371/journal.pone.0225704 (PMC6890182; doi:10.1371/journal.pone.0225704)
Supplement: S3 Data Set — (ZIP) [file pone.0225704.s003.zip › set_3_int/group_traj_triad_int/traj_3_0217_78.dat]

3 15130201 15111700 15125400 0 0 0 1 0 1 0 10 10 10 1647.68 1733.37 1603.07 
19277.5 1
15111700 -4386.33 7491.67 1764.5 0 0 0 
19278 1
15111700 -4228.43 7544.43 1722.57 345.525 115.453 364.303 
19278.5 1
15111700 -3900.86 7534.57 1727.29 633.6 -19.066 633.887 
19279 1
15111700 -3573.43 7422.86 1770.71 679.312 -231.772 717.763 
19279.5 1
15111700 -3305.29 7327.14 1775.86 529.927 -189.159 562.675 
19280 1
15111700 -3007.29 7167.29 1732.86 587.771 -315.3 667 
19280.5 1
15111700 -2746.71 7026 1708.29 530.695 -287.751 603.687 
19281 1
15111700 -2453.29 6829.71 1723.14 592.785 -396.537 713.187 
19281.5 1
15111700 -2186 6662.29 1691.43 538.882 -337.558 635.877 
19282 1
15111700 -1885.25 6444.12 1657.62 575.048 -417.133 710.408 
19282.5 1
15111700 -1610.57 6355.86 1615.57 533.356 -171.394 560.219 
19283 1
15111700 -1156.43 6384.57 1605.14 880.122 55.6478 881.879 
19283.5 1
15111700 -780.833 6524.17 1615.67 779.243 289.617 831.323 
19284 1
15111700 -331.143 6589.43 1664.43 940.775 136.531 950.631 
19284.5 1
15111700 9 6496 1747.86 681.649 -187.232 706.895 
19285 1
15111700 324.429 6311 1744.14 646.37 -379.098 749.34 
19285.5 1
15111700 570.125 5994.25 1728.25 470.683 -606.801 767.951 
19286 1
15111700 798.571 5661.86 1755.43 445.315 -647.939 786.213 
19286.5 1
15111700 930.429 5306.57 1765.14 261.621 -704.932 751.914 
19287 1
15111700 1155 4993.71 1770.71 430.213 -599.343 737.764 
19287.5 1
15111700 1405.14 4764.14 1772.43 524.409 -481.282 711.784 
19288 1
15111700 1684.71 4391.29 1721.14 574.069 -765.62 956.938 
19288.5 1
15111700 2062 4182.14 1717.14 790.955 -438.455 904.352 
19289 1
15111700 2395 3965.29 1709.57 654.224 -426.045 780.72 
19289.5 1
15111700 2707 3715.29 1711.86 622.754 -499.002 798.014 
19290 1
15111700 3141.29 3464.57 1721.43 835.165 -482.143 964.345 
19290.5 1
15111700 3505.33 3355.67 1684 744.474 -222.709 777.072 
19291 1
15111700 3864.38 3235.12 1670.5 741.822 -249.053 782.513 
19291.5 1
15111700 4353.62 3017 1634 916.199 -408.474 1003.13 
19292 1
15111700 4721.43 2820.43 1575.57 721.183 -385.434 817.719 
19292.5 1
15111700 5061.71 2670 1512 701.62 -310.162 767.119 
19293 1
15111700 5463.86 2661.29 1495.14 829.161 -17.9676 829.355 
19293.5 1
15111700 5750.71 2689.86 1522.86 566.911 56.4653 569.716 
19294 1
15111700 6020 2764.57 1509.14 559.846 155.331 580.995 
19294.5 1
15111700 6270.43 2699.57 1533.14 497.87 -129.225 514.367 
19295 1
15111700 6400.71 2896 1535.14 261.618 394.435 473.31 
19295.5 1
15111700 6440 2702.57 1550.43 78.5714 -386.857 394.756 
19296 1
15111700 6319.29 2578.14 1519.86 -240.467 -247.866 345.343 
19296.5 1
15111700 6368.29 2232.43 1511.43 96.6469 -681.882 688.697 
19297 1
15111700 6460.29 1462.86 1529.86 178.641 -1494.31 1504.95 
19297.5 1
15111700 6744.14 893.714 1583.29 571.141 -1145.16 1279.68 
19298 1
15111700 7112.86 440.143 1706.86 730.127 -898.161 1157.49 
19298.5 1
15111700 7403 140.286 1723.14 592.128 -611.953 851.53 
19299 1
15111700 7741.14 -165 1748.57 680.368 -614.257 916.631 
19299.5 1
15111700 8194.86 -544.143 1702 935.493 -781.738 1219.12 
19300 1
15111700 8456.29 -840.857 1693 528.139 -599.423 798.898 
19300.5 1
15111700 8756.29 -1179.57 1720.43 595.238 -672.052 897.754 
19301 1
15111700 9074.38 -1515.5 1744.62 599.038 -632.634 871.248 
19301.5 1
15111700 9263.29 -1939.14 1735.14 363.99 -816.268 893.746 
19302 1
15111700 9531.14 -2440.43 1753.71 536.788 -1004.58 1139 
19302.5 1
15111700 9613.33 -2809.33 1708.67 180.242 -809.002 828.837 
19303 1
15111700 9779.8 -3187.8 1716.6 284.073 -645.848 705.561 
19303.5 1
15111700 9926.71 -3418.71 1755 321.475 -505.283 598.88 
19304 1
15111700 10077 -3620 1690.83 311.796 -417.605 521.163 
19304.5 1
15111700 10254.1 -3919.29 1676.14 346.659 -585.686 680.589 
19305 1
15111700 10455.3 -4248 1653.17 413.972 -676.367 792.998 
19305.5 1
15111700 10569.6 -4679.29 1678.43 225.322 -850.662 879.998 
19306 1
15111700 10849 -4993.17 1680 554.422 -622.78 833.809 
19306.5 1
15111700 11108.9 -5219.29 1679.29 548.222 -477.044 726.718 
19307 1
15111700 11391.1 -5417 1693.29 557.877 -390.74 681.105 
19307.5 1
15111700 11763.1 -5672.71 1679.43 715.385 -491.758 868.102 
19308 1
15111700 12151 -6026.83 1666.17 809.723 -739.288 1096.45 
19308.5 1
15111700 12610.7 -6207.43 1672.86 904.949 -355.502 972.273 
19309 1
15111700 12922.8 -6363 1664.67 630.544 -314.286 704.529 
19309.5 1
15111700 13246 -6569.14 1767.86 632.42 -403.411 750.13 
19310 1
15111700 13532.2 -6722 1757.17 564.431 -301.493 639.907 
19310.5 1
15111700 13799.1 -6946.14 1736.57 529.715 -444.728 691.651 
19311 1
15111700 14047.7 -7187.5 1738.83 502.068 -487.59 699.869 
19311.5 1
15111700 14309.2 -7429.33 1743.5 548.218 -506.988 746.713 
19312 1
15111700 14582.4 -7681.86 1702 565.76 -522.824 770.343 
19312.5 1
15111700 14997.9 -7932.29 1686.29 782.351 -471.617 913.508 
19313 1
15111700 15288.5 -8143.83 1669.17 600.502 -437.082 742.727 
19313.5 1
15111700 15457.1 -8404.71 1669.86 329.381 -509.533 606.725 
19314 1
15111700 15640 -8697.67 1701 367.183 -588.258 693.448 
19314.5 1
15111700 15937.3 -8882.71 1733 575.021 -357.926 677.318 
19315 1
15111700 16164 -9120.71 1750.43 461.74 -484.725 669.449 
19315.5 1
15111700 16297.2 -9390.38 1747.62 281.712 -570.107 635.912 
19316 1
15111700 16625.9 -9646.71 1740.86 654.596 -510.636 830.208 
19316.5 1
15111700 16889.3 -9778.14 1731 511.512 -255.201 571.64 
19317 1
15111700 16947.3 -10015 1742.83 119.44 -487.36 501.783 
19317.5 1
15111700 17076.6 -10262.1 1764.29 249.494 -477.11 538.406 
19318 1
15111700 17147.2 -10607.5 1788.5 139.241 -681.178 695.263 
19318.5 1
15111700 17234 -10902.7 1742.86 171.947 -584.583 609.346 
19319 1
15111700 17311.3 -11317 1740.33 151.337 -810.735 824.739 
19319.5 1
15111700 17408 -11680.1 1707.14 195.682 -735.107 760.706 
19320 1
15111700 17734.7 -12012 1715.83 659.933 -670.418 940.73 
19320.5 1
15111700 18160.7 -12432 1679.86 864.194 -851.927 1213.51 
19321 1
15111700 18501.2 -12767.5 1647.67 680.905 -671 955.967 
19321.5 1
15111700 18849 -13077.9 1663.57 718.664 -641.234 963.15 
19322 1
15111700 19214.2 -13319.3 1702.83 703.597 -465.272 843.52 
19322.5 1
15111700 19484.6 -13549.9 1677.29 539.73 -460.127 709.243 
19323 1
15111700 19771.2 -13880.2 1756.67 557.578 -642.626 850.8 
19323.5 1
15111700 20120.7 -14186.4 1709 704.733 -617.464 936.968 
19324 1
15111700 20487.3 -14437.3 1696.83 739.151 -505.856 895.676 
19324.5 1
15111700 20733.9 -14646.1 1683.43 504.139 -427.013 660.679 
19325 1
15111700 20947.7 -14921.7 1673.5 432.813 -557.741 705.975 
19325.5 1
15111700 21391.4 -15451.7 1639.57 870.121 -1039.31 1355.46 
19326 1
15111700 21762.7 -15789.7 1609.17 742.476 -675.905 1004.05 
19326.5 1
15111700 22106.5 -15980.5 1578.83 733.12 -406.894 838.468 
19327 1
15111700 22482.1 -16069.9 1646 729.404 -173.509 749.757 
19327.5 1
15111700 22838.3 -16144.5 1686.83 682.357 -142.994 697.179 
19328 1
15111700 23199.7 -16291.3 1747.5 768.794 -312.411 829.847 
19328.5 1
15111700 23434.3 -16373.3 1736.14 463.674 -161.961 491.147 
19329 1
15111700 23808 -16562.7 1689.57 707.792 -358.766 793.526 
19329.5 1
15111700 24113.3 -16624.3 1645.67 605.82 -122.26 618.034 
19330 1
15111700 24417.8 -16577.5 1642.5 625.257 96.167 632.609 
19330.5 1
15111700 24686.2 -16284.7 1626.5 566.104 617.792 837.938 
19331 1
15111700 25129.9 -16249.7 1653.14 854.895 67.3456 857.543 
19331.5 1
15111700 25559.8 -16232.7 1581 866.887 34.3702 867.569 
19332 1
15111700 26047 -16394.6 1553.57 1008.63 -335.207 1062.87 
19332.5 1
15111700 26627.8 -16660.2 1578.83 1134.44 -518.741 1247.42 
19333 1
15111700 27208.9 -16957.3 1634.43 1166.71 -596.625 1310.41 
19333.5 1
15111700 27741.5 -17147.2 1750.17 1073.88 -382.825 1140.07 
19334 1
15111700 28142.1 -17441.4 1739.29 787.118 -578.118 976.614 
19334.5 1
15111700 28522.3 -17743.8 1727.33 772.745 -614.644 987.381 
19335 1
15111700 28932.7 -17936.9 1696 799.963 -376.265 884.034 
19335.5 1
15111700 29359 -18122.8 1644.67 859.447 -374.952 937.677 
19336 1
15111700 29852 -18322.3 1589.86 993.952 -402.122 1072.21 
19336.5 1
15111700 30412 -18579.7 1535.86 1060.61 -487.554 1167.3 
19337 1
15111700 31197.5 -18896.3 1478.5 1586.87 -639.634 1710.93 
19337.5 1
15111700 31799.9 -19227.1 1456.57 1219.35 -669.655 1391.13 
19338 1
15111700 32281.6 -19457.6 1608.29 944.538 -451.821 1047.04 
19338.5 1
15111700 32780.2 -19602.3 1694.67 1032.29 -299.714 1074.92 
19339 1
15111700 33156.6 -19756.3 1670 769.744 -314.831 831.639 
19339.5 1
15111700 33557.1 -19867 1693.86 768.851 -212.503 797.678 
19340 1
15111700 33932 -19964 1729.33 779.329 -201.663 804.998 
19340.5 1
15111700 34401.9 -20038.6 1715 935.97 -148.549 947.685 
19341 1
15111700 34939.6 -20115.9 1665.57 1012.64 -145.547 1023.05 
19341.5 1
15111700 35408 -20230.5 1624.67 940.62 -230.207 968.38 
19342 1
15111700 36017.1 -20311.1 1570.71 1253.38 -165.932 1264.32 
19342.5 1
15111700 36660.8 -20531.2 1659.17 1287.38 -440.048 1360.51 
19343 1
15111700 37191.1 -20795.7 1784.86 1075.68 -536.608 1202.09 
19343.5 1
15111700 37631.8 -21153.2 1771 874.386 -709.231 1125.86 
19344 1
15111700 37992.4 -21323.4 1782.43 737.414 -348.184 815.482 
19344.5 1
15111700 38402.9 -21557.3 1809.14 783.261 -446.292 901.484 
19345 1
15111700 38826.8 -21663.8 1824.83 886.979 -222.903 914.559 
19345.5 1
15111700 39335.9 -21899.4 1814 1040.95 -481.79 1147.04 
19346 1
15111700 39829.7 -22174.2 1815.33 928.213 -516.425 1062.2 
19346.5 1
15111700 40278.9 -22605.7 1751 947.659 -910.438 1314.14 
19347 1
15111700 40849.1 -22772.7 1682.57 1076.01 -315.094 1121.2 
19347.5 1
15111700 41363.4 -22780.2 1680.8 1071.37 -15.5952 1071.48 
19348 1
15111700 41780.3 -22691 1616.29 866.706 185.447 886.324 
19348.5 1
15111700 42258.6 -22661.6 1616.43 895.666 55.1097 897.36 
19349 1
15111700 42932.7 -22801.3 1575.67 1367.33 -283.493 1396.41 
19349.5 1
15111700 43473.5 -23019.8 1594.33 1133.82 -458.071 1222.86 
19350 1
15111700 43899.9 -22947.9 1628.57 861.328 145.406 873.515 
19350.5 1
15111700 44286 -22966.8 1678.83 709.821 -34.8827 710.678 
19351 1
15111700 44720.4 -22951.3 1705.71 892.05 31.9253 892.622 
19351.5 1
15111700 45101.7 -23145 1750.67 730.341 -371.1 819.215 
19352 1
15111700 45410.1 -23373 1736.57 648.059 -478.992 805.862 
19352.5 1
15111700 45729.5 -23608.2 1741.5 662.567 -487.898 822.824 
19353 1
15111700 46028.9 -23898.3 1728.71 618.506 -599.42 861.309 
19353.5 1
15111700 46362.8 -24306.8 1698.83 684.377 -837.188 1081.32 
19354 1
15111700 46606.6 -24345.3 1689.86 470.537 -74.2324 476.356 
19354.5 1
15111700 46985.3 -24084.2 1685.67 729.792 503.12 886.411 
19355 1
15111700 47358.5 -23267.5 1683 777.431 1701.39 1870.59 
19355.5 1
15111700 47021.9 -22564.7 1679.14 -642.448 1341.19 1487.13 
19356 1
15111700 46591.7 -22318.8 1719 -848.502 484.972 977.32 
19356.5 1
15111700 46252.6 -22181.1 1769.14 -679.55 275.933 733.435 
19357 1
15111700 45913.7 -22138.4 1765.29 -659.255 83.1017 664.472 
19357.5 1
15111700 45452.8 -21959.8 1733.67 -944.428 365.974 1012.86 
19358 1
15111700 44982 -21734 1704.71 -934.193 448.082 1036.1 
19358.5 1
15111700 44527.8 -21488.2 1662.67 -948.156 513.222 1078.14 
19359 1
15111700 44014.9 -21360.6 1668.14 -1044.76 259.868 1076.59 
19359.5 1
15111700 43432.6 -21194.6 1676.71 -1135.06 323.587 1180.28 
19360 1
15111700 42910.5 -21078.3 1708.33 -1083.14 241.158 1109.66 
19360.5 1
15111700 42498.4 -20868.4 1737.71 -793.972 404.441 891.046 
19361 1
15111700 42078.4 -20781.7 1726.29 -807.692 166.758 824.727 
19361.5 1
15111700 41598.7 -20749 1744.5 -985.137 67.1751 987.425 
19362 1
15111700 41095 -20515.2 1740 -1097.31 509.441 1209.8 
19362.5 1
15111700 40811.4 -20194.3 1737.29 -536.052 606.58 809.501 
19363 1
15111700 40284 -20088.7 1735.29 -1000.81 200.325 1020.67 
19363.5 1
15111700 39530.7 -19890.1 1733.14 -1500.57 395.561 1551.83 
19364 1
15111700 39004.3 -19636.8 1738.5 -1124.75 541.26 1248.2 
19364.5 1
15111700 38528.1 -19619.4 1708 -919.287 33.5999 919.9 
19365 1
15111700 38122.7 -19323.2 1689.5 -801.336 585.498 992.445 
19365.5 1
15111700 37711 -19096.2 1678.17 -854.08 470.954 975.321 
19366 1
15111700 37193.1 -18787.3 1670.29 -1027.49 612.859 1196.39 
19366.5 1
15111700 36445 -18821.5 1626.67 -1502.29 -68.7034 1503.87 
19367 1
15111700 35956.6 -18552 1636.86 -1002.93 553.388 1145.48 
19367.5 1
15111700 35448.1 -18307.3 1677.43 -955.693 459.989 1060.63 
19368 1
15111700 35022.2 -18374 1639.67 -902.492 -141.344 913.493 
19368.5 1
15111700 34625.3 -18317.1 1610.57 -842.635 120.716 851.238 
19369 1
15111700 34205.1 -18210 1602 -788.261 201.018 813.488 
19369.5 1
15111700 33594.9 -17840.7 1635.57 -1166.89 706.091 1363.89 
19370 1
15111700 33168.3 -17672 1656.14 -861.76 340.837 926.715 
19370.5 1
15111700 32775.3 -17569.1 1673 -813.665 212.955 841.071 
19371 1
15111700 32367.7 -17649 1658 -774.851 -151.82 789.584 
19371.5 1
15111700 31713.4 -17793.3 1609.57 -1308.57 -288.571 1340.01 
19372 1
15111700 31238.9 -17817.4 1578.86 -937.888 -47.7132 939.101 
19372.5 1
15111700 30748.6 -17532.3 1512.43 -1021.43 594.048 1181.61 
19373 1
15111700 30415.7 -17287.3 1467.14 -650.112 478.516 807.231 
19373.5 2
15125400 29309.5 -17707.5 1488 0 0 0 
15111700 29972.6 -17133.9 1521.14 -909.944 315.048 962.94 
19374 2
15125400 29102.4 -17608.4 1501.57 -655.289 313.517 726.428 
15111700 29509.3 -16924.7 1588.29 -943.555 425.953 1035.25 
19374.5 2
15125400 28767.7 -17448.7 1543.71 -670.77 320.069 743.22 
15111700 29018 -16742.7 1611.14 -984.541 364.729 1049.93 
19375 2
15125400 28431.4 -17291.5 1540.62 -683.616 319.541 754.611 
15111700 28688 -16756.6 1564.5 -670.732 -28.2738 671.327 
19375.5 2
15125400 27934.6 -17128.1 1538 -1009.65 332.063 1062.86 
15111700 28219.4 -16679.4 1576.75 -952.49 157.012 965.344 
19376 2
15125400 27535.9 -17015 1563 -775.778 220.088 806.393 
15111700 27536.9 -16427 1605 -1327.82 491.002 1415.69 
19376.5 2
15125400 27099.3 -16801.9 1505.29 -880.22 429.724 979.515 
15111700 27122.3 -16238.9 1576.57 -835.865 379.32 917.908 
19377 2
15125400 26598.1 -16642.6 1455.25 -975.021 309.79 1023.05 
15111700 26564.9 -16075.6 1556.88 -1084.46 317.572 1130 
19377.5 2
15125400 26272.3 -16400.9 1453.86 -629.033 466.733 783.277 
15111700 26051.6 -15847.9 1550.43 -990.934 439.706 1084.11 
19378 2
15125400 25634.3 -16290.1 1456.43 -1343.16 233.083 1363.23 
15111700 25588 -15656.3 1576.86 -975.94 403.308 1055.99 
19378.5 2
15125400 25157.5 -16005.6 1545.88 -938.555 560.075 1092.96 
15111700 25230.2 -15492.4 1605.12 -704.232 322.659 774.63 
19379 2
15125400 24774.3 -16030.3 1569.71 -760.346 -48.93 761.919 
15111700 24884.9 -15428.4 1598 -685.303 126.878 696.949 
19379.5 2
15125400 24355.1 -15947.9 1551 -848.467 166.859 864.719 
15111700 24570 -15303.3 1619.14 -637.363 253.326 685.861 
19380 2
15125400 23765 -15620.4 1543.14 -1194.62 662.811 1366.18 
15111700 24274.4 -15144.4 1608.29 -598.323 321.573 679.264 
19380.5 2
15125400 23377.7 -15457.4 1510.86 -780.818 328.629 847.156 
15111700 24037.9 -15012.1 1604.86 -476.959 266.705 546.462 
19381 2
15125400 23000.4 -15345.9 1518.5 -739.881 218.732 771.536 
15111700 23732.9 -14790.2 1549.38 -598.004 435.084 739.532 
19381.5 2
15125400 22674.3 -15202.3 1516.71 -641.908 282.656 701.385 
15111700 23482.3 -14433.9 1555.43 -493.286 701.561 857.624 
19382 3
15130201 22066.7 -14345.3 1565.67 0 0 0 
15125400 22243.8 -15133.8 1465.5 -891.378 141.896 902.602 
15111700 23160.2 -14192 1518.25 -666.741 500.739 833.836 
19382.5 3
15130201 21795.6 -14172.9 1622.43 -790.365 502.846 936.766 
15125400 21741.3 -14850.3 1463.29 -1002.92 565.797 1151.51 
15111700 22747.3 -14231.7 1490.43 -824.28 -79.27 828.083 
19383 3
15130201 21291.2 -13942 1683.75 -1004.62 459.875 1104.88 
15125400 21255.5 -14591.5 1502 -967.701 515.509 1096.45 
15111700 22208.4 -14220.8 1518.88 -1073.53 21.8412 1073.75 
19383.5 3
15130201 20957 -13708.7 1723 -676.619 472.238 825.12 
15125400 20879.4 -14356.1 1534.86 -761.278 476.431 898.071 
15111700 21673.4 -14050.3 1548.71 -1082.89 345.069 1136.54 
19384 3
15130201 20679.1 -13467.8 1762.25 -538.517 466.985 712.795 
15125400 20536.9 -14106.8 1537.5 -663.864 483.319 821.165 
15111700 21242.6 -13821.1 1555.88 -834.891 444.11 945.662 
19384.5 3
15130201 20367.6 -13222.7 1725.43 -614.504 483.305 781.792 
15125400 20154.1 -13809 1541.43 -754.896 587.278 956.433 
15111700 20897.1 -13509.1 1571.57 -681.424 615.349 918.147 
19385 3
15130201 20137 -12931.3 1713.86 -474.427 599.647 764.629 
15125400 19836.4 -13530.3 1567.86 -653.733 573.486 869.628 
15111700 20614.9 -13245.9 1582.29 -580.835 541.74 794.262 
19385.5 3
15130201 19865.1 -12651.4 1697.86 -577.191 594.177 828.369 
15125400 19492 -13281 1606.71 -731.271 529.269 902.709 
15111700 20379.3 -12908.7 1573.86 -500.152 715.802 873.227 
19386 3
15130201 19545.6 -12298.3 1696 -645.599 713.42 962.167 
15125400 19286.6 -12942.7 1582.14 -415.007 683.405 799.546 
15111700 20049.6 -12561.6 1565 -666.089 701.299 967.21 
19386.5 3
15130201 19208.9 -12041.5 1721.88 -640.107 488.186 805.023 
15125400 19030 -12631.8 1564.38 -487.778 591.187 766.44 
15111700 19664.5 -12386.2 1563.5 -732.075 333.311 804.382 
19387 3
15130201 18880.9 -11789.9 1699.71 -650.829 499.291 820.287 
15125400 18707.3 -12425.1 1566.86 -640.306 409.935 760.288 
15111700 19295.9 -12163.3 1574.43 -731.434 442.389 854.813 
19387.5 3
15130201 18621.2 -11520 1725.5 -519.214 539.714 748.916 
15125400 18262.6 -12231 1553.75 -889.321 388.286 970.391 
15111700 19028.8 -11977.1 1580.5 -534.214 372.321 651.159 
19388 3
15130201 17968.9 -11086.4 1741.71 -1312.66 872.377 1576.11 
15125400 17919.6 -11925 1540 -690.249 615.694 924.945 
15111700 18749.9 -11740.4 1616.57 -561.153 476.25 736.007 
19388.5 3
15130201 17700.7 -10735.4 1726.57 -555.161 726.708 914.499 
15125400 17320.4 -11498.7 1569.29 -1240.46 882.579 1522.4 
15111700 18348.6 -11441.6 1596.71 -830.819 618.752 1035.91 
19389 3
15130201 17475.4 -10383 1766.71 -431.582 675.151 801.306 
15125400 16905.3 -11089.1 1567.14 -795.293 784.62 1117.19 
15111700 17829.4 -11050 1565.86 -994.527 750.137 1245.71 
19389.5 3
15130201 17232.2 -9965.88 1739.88 -482.497 827.629 958.005 
15125400 16732.6 -10738.6 1573.12 -342.581 695.472 775.27 
15111700 17432 -10703.8 1571.38 -788.549 687.004 1045.84 
19390 3
15130201 16923.1 -9528.43 1731.57 -594.437 841.243 1030.07 
15125400 16409.3 -10374.4 1601.43 -621.806 700.378 936.575 
15111700 17048.4 -10254.3 1618.43 -737.637 864.354 1136.32 
19390.5 3
15130201 16654 -9151.71 1746 -580.049 811.884 997.804 
15125400 16124.7 -9895.57 1615.71 -613.3 1032.02 1200.5 
15111700 16713.4 -9844.43 1641.57 -721.983 883.313 1140.83 
19391 3
15130201 16261.7 -8770.57 1758.57 -794.101 771.544 1107.19 
15125400 15828.9 -9316.71 1669.29 -598.901 1171.78 1315.96 
15111700 16470 -9467.43 1644.86 -492.77 763.158 908.423 
19391.5 3
15130201 15977.9 -8405.14 1750.86 -562.093 723.621 916.284 
15125400 15602.1 -9001.57 1705.43 -448.939 624.045 768.752 
15111700 16163.4 -9190.86 1649.43 -607.072 547.666 817.603 
19392 3
15130201 15697.1 -8118.43 1716.43 -558.08 570.009 797.724 
15125400 15333.6 -8709.29 1662.29 -533.939 581.085 789.146 
15111700 15893 -8935.14 1647.14 -537.631 508.378 739.93 
19392.5 3
15130201 15357.6 -7808.71 1684.71 -683.242 623.168 924.747 
15125400 14990.7 -8418.86 1606.43 -689.853 584.363 904.09 
15111700 15593.3 -8529.43 1642.86 -603.047 816.327 1014.92 
19393 3
15130201 14999.9 -7509.62 1669 -704.127 588.758 917.84 
15125400 14694.4 -8050.88 1566.62 -583.345 724.374 930.059 
15111700 15277.6 -8135.62 1606.25 -621.379 775.204 993.506 
19393.5 3
15130201 14648.1 -7106.29 1698.29 -686.977 787.772 1045.24 
15125400 14309.6 -7697.14 1558.57 -751.569 690.883 1020.87 
15111700 14913.3 -7779.43 1570.14 -711.6 695.696 995.172 
19394 3
15130201 14253.2 -6756.25 1683.75 -788.209 698.674 1053.29 
15125400 14048.2 -7409.88 1543.75 -521.6 573.389 775.139 
15111700 14580.5 -7396.88 1551.38 -664.243 763.58 1012.06 
19394.5 3
15130201 13969 -6438.86 1691.71 -548.745 612.728 822.53 
15125400 13699.4 -7141 1541.86 -673.4 519.064 850.232 
15111700 14286.3 -7060.71 1548.57 -567.981 648.959 862.41 
19395 3
15130201 13697.3 -6172.57 1695.86 -575.666 564.165 806.023 
15125400 13422.4 -6970.43 1554.86 -586.864 361.38 689.206 
15111700 13912.4 -6778.71 1554.14 -792.07 597.458 992.134 
19395.5 3
15130201 13553.8 -5869.75 1748.75 -284.229 599.646 663.598 
15125400 13170.6 -6761.25 1581.25 -498.621 414.215 648.226 
15111700 13603.9 -6468.12 1569.25 -610.997 615.028 866.936 
19396 3
15130201 13271.7 -5553.71 1737 -561.824 629.553 843.791 
15125400 12859.6 -6640.29 1626.29 -619.629 240.965 664.834 
15111700 13335.9 -6167.86 1606 -533.9 598.143 801.763 
19396.5 3
15130201 12971.9 -5242.29 1681 -642.092 666.871 925.742 
15125400 12633.4 -6260.57 1611.71 -484.246 813.093 946.369 
15111700 13115.7 -5872.29 1621.14 -471.398 632.915 789.175 
19397 3
15130201 12714.5 -4876.62 1636.12 -505.613 718.39 878.481 
15125400 12295.4 -5868 1582.62 -664.152 771.26 1017.81 
15111700 12710.9 -5513.62 1606.25 -795.362 704.638 1062.6 
19397.5 3
15130201 12273.1 -4272.12 1665.75 -850.434 1164.74 1442.17 
15125400 12092.1 -5628.88 1545 -391.618 460.742 604.688 
15111700 12283.6 -5028.88 1574 -823.218 934.008 1245.01 
19398 3
15130201 11898.4 -3876.88 1676.5 -724.855 764.507 1053.51 
15125400 12082.2 -5542.25 1527.75 -19.1006 167.553 168.638 
15111700 11902.2 -4543.75 1539.38 -737.669 938.346 1193.59 
19398.5 3
15130201 11598.3 -3694.71 1689.43 -607.468 368.746 710.628 
15125400 12159.1 -5874.43 1544 155.654 -672.426 690.207 
15111700 11658.7 -4215.86 1541.57 -492.987 663.751 826.802 
19399 3
15130201 11320.4 -3452.12 1665.5 -555.821 485.179 737.791 
15125400 12401.2 -6149 1560.62 484.214 -549.143 732.135 
15111700 11277.4 -3968.62 1535.38 -762.679 494.464 908.941 
19399.5 3
15130201 10968.4 -3065 1695.14 -691.447 760.56 1027.89 
15125400 12831.7 -6441.71 1596.14 845.706 -575.077 1022.71 
15111700 10799.7 -3620.71 1559.86 -938.43 683.518 1160.97 
19400 3
15130201 10728.3 -2671.14 1723.43 -506.63 830.922 973.194 
15125400 13160.3 -6630.57 1606.71 693.189 -398.433 799.537 
15111700 10435.4 -3253.29 1607 -768.535 775.166 1091.57 
19400.5 3
15130201 10510.9 -2409.71 1766.43 -428.009 514.623 669.349 
15125400 13655.7 -6905.14 1606.14 975.253 -540.495 1115.01 
15111700 10127.1 -2920.29 1624 -606.862 655.512 893.295 
19401 3
15130201 10231.6 -1943.43 1735.29 -579.431 967.398 1127.65 
15125400 14254.7 -7489.14 1592.43 1242.74 -1211.62 1735.63 
15111700 9863 -2593 1633.57 -548.014 679.016 872.572 
19401.5 3
15130201 9951.12 -1424.25 1694.88 -554.242 1026.04 1166.17 
15125400 14576.4 -8037.75 1585.75 635.693 -1084.2 1256.82 
15111700 9581 -2172.12 1638 -557.312 831.769 1001.22 
19402 3
15130201 9729.71 -1000.86 1681.57 -432.443 826.939 933.185 
15125400 14856.3 -8380.57 1587 546.701 -669.573 864.413 
15111700 9182.29 -1740.57 1644.86 -778.739 842.878 1147.55 
19402.5 3
15130201 9140.5 -669.875 1699.25 -1180.79 663.291 1354.33 
15125400 15188.1 -8661.62 1654.88 665.009 -563.234 871.475 
15111700 8907.88 -1276.25 1623.75 -549.921 930.504 1080.86 
19403 3
15130201 8561.43 -254.857 1686 -1098.81 787.51 1351.87 
15125400 15375 -8753 1674.57 354.602 -173.387 394.722 
15111700 8443.86 -891.286 1607.86 -880.489 730.483 1144.06 
19403.5 3
15130201 8262 22.7143 1638 -584.821 542.132 797.448 
15125400 15485 -8945.29 1647.71 214.844 -375.558 432.668 
15111700 8143.71 -606.143 1620.43 -586.217 556.92 808.585 
19404 3
15130201 8062.14 289.429 1646.57 -413.783 552.203 690.033 
15125400 15705.1 -9154.57 1639.57 455.782 -433.304 628.88 
15111700 7720.71 -234.857 1600.43 -875.776 768.707 1165.29 
19404.5 3
15130201 7549.57 708.143 1689.57 -1059.03 865.112 1367.47 
15125400 15984 -9416.86 1653.14 576.151 -541.913 790.961 
15111700 7204.86 201 1566.43 -1065.82 900.531 1395.32 
19405 3
15130201 7210.43 1023.14 1686 -696.392 646.817 950.439 
15125400 16352.6 -9774.71 1665.43 756.82 -734.82 1054.86 
15111700 6785.57 423.714 1552 -860.956 457.319 974.878 
19405.5 3
15130201 6782 1329.43 1694.71 -870.79 622.532 1070.43 
15125400 16718 -10233.7 1644.71 742.741 -932.927 1192.48 
15111700 6339.29 805.857 1558.86 -907.085 776.713 1194.19 
19406 3
15130201 6444.29 1794.14 1668.29 -680.876 936.924 1158.2 
15125400 16999.4 -10641.9 1626.29 567.396 -822.869 999.526 
15111700 5993 1289.43 1536.71 -698.157 974.942 1199.14 
19406.5 3
15130201 6004.57 2083.29 1609.71 -881.191 579.445 1054.63 
15125400 17301.4 -11022.9 1603.86 605.21 -763.527 974.296 
15111700 5640.86 1537.71 1544.29 -705.697 497.567 863.47 
19407 3
15130201 5558.88 2364.25 1597.38 -860.418 542.402 1017.11 
15125400 17606.8 -11264.4 1603.12 589.424 -466.251 751.538 
15111700 5201.75 1859 1537.38 -847.697 620.243 1050.38 
19407.5 3
15130201 5097.43 2636.29 1551.86 -880.623 519.152 1022.26 
15125400 17957.7 -11462.3 1606 669.779 -377.692 768.931 
15111700 4742.14 2087.71 1514.71 -877.113 436.478 979.714 
19408 3
15130201 4658.62 2891 1474.12 -902.888 524.103 1043.98 
15125400 18687.1 -11742.9 1602.62 1500.85 -577.344 1608.06 
15111700 4184.62 2364.62 1515.75 -1147.16 569.775 1280.86 
19408.5 3
15130201 3933.43 3141 1609.29 -1424.75 491.159 1507.03 
15125400 18998.1 -11887.4 1624.71 611.037 -283.995 673.81 
15111700 3618.29 2647.86 1537.43 -1112.65 556.448 1244.04 
19409 3
15130201 3455.71 3463 1670.86 -1003.6 676.471 1210.3 
15125400 19268.3 -11991.3 1616 567.527 -218.187 608.024 
15111700 3122.14 2833 1545.71 -1042.32 388.956 1112.52 
19409.5 3
15130201 3050.88 3645.62 1684.75 -795.362 358.792 872.544 
15125400 19510.9 -12122.4 1603.88 476.6 -257.543 541.734 
15111700 2622.5 3020.62 1574.62 -981.617 368.615 1048.55 
19410 3
15130201 2525.57 3787.14 1682.86 -1046.42 281.908 1083.73 
15125400 19822.4 -12345.9 1592.29 620.625 -445.184 763.782 
15111700 2049.71 3030.86 1601.57 -1141.01 20.3828 1141.19 
19410.5 3
15130201 2201.86 4095.57 1684.57 -690.222 657.63 953.354 
15125400 20125.9 -12506.6 1605.71 646.969 -342.674 732.117 
15111700 1813.57 3421 1571.86 -503.503 831.861 972.372 
19411 3
15130201 1739.38 4326.38 1717.25 -880.918 439.626 984.524 
15125400 20413.2 -12799.2 1605 547.415 -557.483 781.313 
15111700 1407.62 3702 1573.75 -773.231 535.238 940.408 
19411.5 3
15130201 1245.14 4581 1701.57 -984.526 507.221 1107.5 
15125400 20664.9 -12946.1 1602.57 501.209 -292.615 580.375 
15111700 902.429 3943 1600.71 -1006.37 480.08 1115.01 
19412 3
15130201 650.25 4848.25 1717.5 -1182.69 531.312 1296.55 
15125400 20981.5 -13150.6 1605.12 629.509 -406.525 749.362 
15111700 309 4200.62 1585.38 -1179.78 512.177 1286.16 
19412.5 3
15130201 21.4286 5062 1769.14 -1237.84 420.768 1307.4 
15125400 21211.7 -13418.4 1606.57 453.178 -527.172 695.184 
15111700 -218.429 4478.71 1662.71 -1038.25 547.42 1173.72 
19413 3
15130201 -471.571 5311.86 1793.43 -1004.07 508.874 1125.66 
15125400 21469.4 -13688 1606.86 524.876 -549.025 759.555 
15111700 -642.857 4679.71 1704.14 -864.417 409.369 956.451 
19413.5 3
15130201 -1001.71 5535.71 1775.86 -1039.5 438.936 1128.37 
15125400 21757 -13953 1596.43 563.866 -519.608 766.77 
15111700 -1146.43 4912.57 1659 -987.395 456.583 1087.85 
19414 3
15130201 -1446.71 5824.14 1753.71 -906.314 587.431 1080.04 
15125400 22095.3 -14178.3 1571.71 688.973 -458.83 827.774 
15111700 -1691.14 5137.43 1635.86 -1109.4 457.958 1200.2 
19414.5 3
15130201 -1918.29 6042.29 1733.29 -952.67 440.693 1049.66 
15125400 22428 -14380.4 1550.86 672.15 -408.369 786.48 
15111700 -2091.86 5200.43 1625.14 -809.524 127.273 819.468 
19415 3
15130201 -2485 6144 1723.29 -1087.74 195.229 1105.12 
15125400 22918.6 -14616.4 1530.14 941.596 -452.975 1044.89 
15111700 -2638.86 5356.57 1619 -1049.9 299.698 1091.84 
19415.5 3
15130201 -3047.29 6309.43 1691.43 -1120.09 329.539 1167.56 
15125400 23466.4 -14854.4 1569.86 1091.35 -474.104 1189.88 
15111700 -3103.71 5551 1581.43 -926.01 387.308 1003.74 
19416 3
15130201 -3473.57 6327.71 1658.29 -880.756 37.7804 881.566 
15125400 23787.4 -15043 1569 663.223 -389.61 769.195 
15111700 -3558.14 5619.57 1544.14 -938.902 141.677 949.531 
19416.5 3
15130201 -3900.29 6474.71 1604 -892.708 307.531 944.194 
15125400 24075.4 -15259.1 1571.71 602.51 -452.182 753.317 
15111700 -4105 5848.86 1492.57 -1144.05 479.677 1240.54 
19417 3
15130201 -4348.62 6675.5 1597.62 -887.801 397.595 972.765 
15125400 24255.9 -15532 1566.88 357.32 -540.311 647.776 
15111700 -4661.12 5955.75 1473 -1101.24 211.669 1121.4 
19417.5 3
15130201 -4761.86 6886.43 1555.86 -813.449 415.214 913.292 
15125400 24438.3 -15925.1 1581.29 359.076 -773.903 853.148 
15111700 -5220.14 6141.14 1251.86 -1100.43 364.947 1159.37 
19418 3
15130201 -5311.88 6995 1495.38 -1108.91 218.894 1130.3 
15125400 24518 -16358.4 1628.5 160.714 -873.452 888.114 
15111700 -5671.75 6340.5 1331.38 -910.498 401.93 995.266 
19418.5 3
15130201 -5695.12 7291.38 1505.5 -739.865 572.153 935.285 
15125400 24537.1 -16919.2 1566.12 36.9208 -1082.77 1083.4 
15111700 -6022.75 6528.62 1292.5 -677.606 363.176 768.796 
19419 3
15130201 -6207.14 7605.57 1520.14 -979.002 600.758 1148.63 
15125400 24400.9 -17347.4 1540.57 -260.55 -818.697 859.157 
15111700 -6467.29 6768.29 1284.14 -849.973 458.242 965.629 
19419.5 3
15130201 -7101.12 8028.12 1440.5 -1820.74 860.598 2013.88 
15125400 24294.8 -17795.1 1535.5 -216.104 -911.805 937.065 
15111700 -7161.5 7224.62 1352.25 -1413.88 929.408 1692 
19420 3
15130201 -7518 8239.57 1604.71 -832.086 422.049 933.002 
15125400 24258.6 -18282.4 1501.14 -72.2127 -972.662 975.339 
15111700 -7866.14 7469.71 1370.71 -1406.47 489.2 1489.12 
19420.5 3
15130201 -7948.86 8413 1447.57 -924.586 372.164 996.677 
15125400 24265.7 -18569.9 1482.43 15.328 -616.8 616.99 
15111700 -8148.71 7667.43 1347.14 -606.376 424.28 740.071 
19421 3
15130201 -8247.25 8710 1555.25 -585.084 582.353 825.505 
15125400 24293.2 -19059.6 1447.5 53.9916 -960.329 961.846 
15111700 -8381.62 7772.5 1455.88 -456.688 206.022 501.008 
19421.5 3
15130201 -8482.14 8964.71 1482.86 -466.057 505.385 687.476 
15125400 24171.7 -19448.4 1402.86 -241.142 -771.436 808.247 
15111700 -8372.29 8018.29 1466.86 18.5303 487.67 488.022 
19422 3
15130201 -8711.71 9216.86 1509.43 -474.321 520.956 704.54 
15125400 24068.4 -19849.9 1367 -213.4 -829.398 856.411 
15111700 -8332.14 8266.43 1361.71 82.9398 512.692 519.357 
19422.5 3
15130201 -8966.12 9442.75 1498.88 -494.001 438.627 660.629 
15125400 23982 -20135.2 1386.25 -167.822 -554.161 579.015 
15111700 -8511.38 8516.75 1378 -348.024 486.061 597.809 
19423 3
15130201 -9135.62 9694 1477.75 -340.361 504.518 608.592 
15125400 23924 -20361.2 1385.88 -116.466 -453.815 468.522 
15111700 -8782.25 8771.38 1370.75 -543.926 511.295 746.511 
19423.5 3
15130201 -9436.38 10021.8 1397.88 -593.195 646.45 877.37 
15125400 23911.8 -20475.2 1358.12 -24.1617 -224.852 226.147 
15111700 -9120.62 9056.62 1409.5 -667.406 562.623 872.912 
19424 3
15130201 -9702 10323.6 1379.43 -534.457 607.287 808.975 
15125400 23871.6 -20280.9 1353.14 -80.8422 391.133 399.4 
15111700 -9569.43 9346 1299.14 -903.025 582.243 1074.46 
19424.5 3
15130201 -9893.62 10599.6 1445.88 -382.485 551.005 670.747 
15125400 23835.6 -20041.1 1348 -71.7494 478.507 483.857 
15111700 -9975.62 9754.88 1345.62 -810.771 816.118 1150.39 
19425 3
15130201 -10211.4 10860.6 1314.86 -628.07 515.704 812.664 
15125400 23742.6 -19748 1347.14 -183.9 579.298 607.788 
15111700 -10396.9 10209.3 1346.43 -832.475 898.045 1224.54 
19425.5 2
15130201 -10436.6 11260.1 1416 -476.998 846.55 971.686 
15111700 -10692.6 10632.7 1310.86 -626.513 897.094 1094.21 
19426 2
15130201 -10644.9 11663.6 1423.88 -402.13 778.923 876.601 
15111700 -10924.6 11029.1 1319.25 -447.98 765.272 886.751 
19426.5 2
15130201 -10816.1 12103.7 1457.86 -339.144 871.464 935.13 
15111700 -11139.3 11494.9 1297.86 -425.071 922.242 1015.49 
19427 2
15130201 -10920.9 12369.7 1276 -221.383 562.368 604.374 
15111700 -11335.1 11916.1 1281.86 -414.074 890.667 982.215 
19427.5 2
15130201 -11283.1 12623.5 1144.5 -698.011 488.99 852.25 
15111700 -11725.2 12425.1 1378.5 -751.652 980.698 1235.62 
19428 2
15130201 -11497.4 12866.1 1213.57 -429.466 486.258 648.759 
15111700 -11031.1 13450.6 1347.57 1391 2055 2481.51 
19428.5 2
15130201 -11766.1 13527.5 1311.62 -539.551 1328.03 1433.45 
15111700 -10979 14115 1367.12 104.705 1334.19 1338.3 
19429 2
15130201 -11993.3 13940.9 1357.43 -455.232 828.371 945.217 
15111700 -11514.1 14030 1411.29 -1072.43 -170.341 1085.87 
19429.5 2
15130201 -12204.9 14309.1 1506.12 -412.455 717.871 827.924 
15111700 -11712.5 13847 1458.88 -386.661 -356.725 526.079 
19430 2
15130201 -11969 14717.7 1577.57 462.5 801.155 925.071 
15111700 -11852.6 13890.3 1456.86 -274.65 84.8739 287.465 
19430.5 1
15130201 -11963 14975.9 1661 12 516.286 516.425 
19431 1
15130201 -12077.1 15210.1 1743.14 -238.294 489.114 544.074 
19431.5 1
15130201 -12234.9 15418.4 1783.14 -328.571 433.929 544.291 
19432 1
15130201 -12276.9 15746.9 1757.62 -81.5881 637.76 642.958 
19432.5 1
15130201 -12269 16047.7 1726.57 15.7816 602.884 603.091 
19433 1
15130201 -11917.1 16560.8 1792.75 700.946 1021.98 1239.26 
19433.5 1
15130201 -11947.3 17190.9 1821.43 -59.0229 1233.09 1234.5 
19434 1
15130201 -12170.7 17699.9 1761.29 -454.123 1034.55 1129.84 
19434.5 1
15130201 -12337.7 18219.6 1751.43 -348.643 1085 1139.64 
19435 1
15130201 -12301.1 18700.5 1653.9 70.8207 930.229 932.921 
