# Supplementary material for: Intrinsic group behaviour II: On the dependence of triad spatial dynamics on social and personal features; and on the effect of social interaction on small group dynamics
Source: PLoS One. 2019 Dec 3;14(12):e0225704. doi: 10.1371/journal.pone.0225704 (PMC6890182; doi:10.1371/journal.pone.0225704)
Supplement: S3 Data Set — (ZIP) [file pone.0225704.s003.zip › set_3_int/group_traj_triad_int/traj_3_0217_77.dat]

3 15105701 15104600 15105001 0 0 1 0 2 1 0 26.6667 10 40 1516.15 1756.67 1342 
19246 1
15104600 23716.3 -14115.5 1616.17 0 0 0 
19246.5 1
15104600 23025.3 -13910.9 1659 -1413.19 418.493 1473.85 
19247 1
15104600 22293.3 -14055.6 1728.29 -1424.12 -281.545 1451.69 
19247.5 1
15104600 21772.5 -13859.2 1766.83 -1045.75 394.387 1117.65 
19248 1
15104600 21200.3 -13698.3 1765.71 -1151.34 323.704 1195.98 
19248.5 1
15104600 20782.2 -13516.2 1774.67 -829.601 361.347 904.881 
19249 1
15104600 20404 -13284.9 1795 -782.954 478.902 917.804 
19249.5 1
15104600 20010.7 -12991.3 1767.67 -762.274 568.845 951.129 
19250 1
15104600 19708.4 -12618 1716.71 -602.068 743.692 956.851 
19250.5 2
15105001 20590 -12766.5 1376 0 0 0 
15104600 19350.7 -12329.5 1686.67 -721.294 581.653 926.599 
19251 2
15105001 20394.4 -12534.9 1357.29 -547.819 648.86 849.19 
15104600 19074.9 -12031.1 1758.43 -539.745 583.869 795.127 
19251.5 2
15105001 19979.7 -11926.7 1379.43 -794.472 1165.02 1410.13 
15104600 18587 -11695.3 1744.29 -934.592 643.404 1134.65 
19252 2
15105001 19491.6 -11488.7 1372.86 -990.148 888.438 1330.31 
15104600 18131.7 -11356.9 1739 -923.5 686.468 1150.69 
19252.5 2
15105001 19173.8 -11167.7 1361.17 -636.75 643.382 905.202 
15104600 17552.8 -10946.7 1741.5 -1160.08 822.025 1421.8 
19253 2
15105001 18646 -10734.3 1327.43 -1142.5 938.054 1478.26 
15104600 17140.6 -10586.9 1752 -892.342 778.808 1184.41 
19253.5 2
15105001 18090.1 -10348.1 1280.57 -1102.89 766.156 1342.89 
15104600 16856.4 -10052.4 1753.71 -563.776 1060.37 1200.93 
19254 2
15105001 17629.3 -10214.3 1302 -866.273 251.611 902.074 
15104600 16450.6 -9471.86 1770.71 -762.889 1091.3 1331.52 
19254.5 2
15105001 16871.5 -9801.33 1333 -1512.55 824.256 1722.55 
15104600 16265.2 -9063.5 1803.17 -370.069 815.084 895.161 
19255 2
15105001 16743.3 -9544.22 1358.67 -258.401 518.369 579.204 
15104600 16023.7 -8749.44 1780.78 -486.895 633.177 798.736 
19255.5 2
15105001 16628 -9243.57 1332.86 -240.779 627.663 672.262 
15104600 15969.9 -8645.14 1744.29 -112.337 217.749 245.019 
19256 2
15105001 16225.2 -8940.62 1325 -811.996 610.779 1016.07 
15104600 15805.6 -8316.5 1717 -331.113 662.586 740.714 
19256.5 2
15105001 15348.2 -8621 1368.83 -1750.67 637.974 1863.29 
15104600 15713 -7831.83 1692.33 -184.88 967.399 984.906 
19257 2
15105001 14950 -8212.71 1371.43 -797.929 818.208 1142.87 
15104600 15390.3 -7443.71 1586.57 -646.722 777.794 1011.54 
19257.5 3
15105701 13811.3 -6968.67 1742.33 0 0 0 
15105001 14501.4 -7884.43 1395.57 -871.012 637.448 1079.35 
15104600 14990.1 -7101.71 1501 -776.976 664.078 1022.1 
19258 3
15105701 13595.7 -6757.5 1744 -657.52 643.801 920.224 
15105001 13999.7 -7524.67 1412 -1058.57 758.991 1302.55 
15104600 14516.3 -6591.83 1419.67 -999.598 1075.7 1468.44 
19258.5 3
15105701 13247.6 -6585.86 1792.57 -700.393 345.358 780.911 
15105001 13493.9 -7150.86 1417.29 -1017.73 752.132 1265.49 
15104600 14107.4 -6243.29 1357.57 -822.746 701.303 1081.08 
19259 3
15105701 12751.8 -6403 1787.5 -977.787 360.665 1042.18 
15105001 13179.5 -6860 1423.33 -620.034 573.683 844.721 
15104600 13756.8 -6028 1324.33 -691.509 424.627 811.476 
19259.5 3
15105701 12421.5 -6287.25 1746.62 -647.712 226.961 686.325 
15105001 12864.8 -6654.12 1431.75 -617.157 403.676 737.453 
15104600 13397.2 -5935.75 1304.25 -705.065 180.882 727.898 
19260 3
15105701 12187.3 -6065.5 1754.67 -447.737 423.996 616.637 
15105001 12628.7 -6523 1405.5 -451.402 250.717 516.355 
15104600 13010.8 -5822.67 1309 -738.846 216.221 769.835 
19260.5 3
15105701 12160.2 -5995.5 1763.17 -58.8023 151.515 162.526 
15105001 12490 -6488.17 1417 -300.144 75.3968 309.469 
15104600 12808 -5716 1332 -439.033 230.88 496.04 
19261 3
15105701 12171.7 -5957.57 1753.43 23.188 76.1618 79.6134 
15105001 12505.1 -6529 1428.43 30.4073 -81.9946 87.4513 
15104600 12704.9 -5390.57 1298.57 -207.114 653.471 685.508 
19261.5 3
15105701 12241.9 -5989.43 1768.14 134.631 -61.1461 147.866 
15105001 12765.1 -6749 1458.14 499.04 -422.265 653.719 
15104600 12464.1 -4885.57 1258.71 -462.024 969.29 1073.77 
19262 3
15105701 12249.7 -5983.67 1759 15.8408 11.6874 19.6857 
15105001 12819.3 -6813.83 1474 109.92 -131.508 171.396 
15104600 12166.3 -4580.17 1237 -604.076 619.482 865.255 
19262.5 3
15105701 12071.6 -5813.57 1742.29 -359.788 343.627 497.521 
15105001 12868.6 -6799.29 1505.86 99.4709 29.3891 103.722 
15104600 11866.1 -4603.29 1252.57 -606.445 -46.7051 608.241 
19263 3
15105701 11640.4 -5663 1706 -813.477 284.097 861.659 
15105001 12675.4 -6659.43 1529.86 -364.42 263.881 449.929 
15104600 11688.7 -4802.71 1275 -334.771 -376.28 503.645 
19263.5 3
15105701 11199 -5343.43 1689.43 -879.34 636.596 1085.58 
15105001 12350.3 -6205.57 1480.43 -647.695 904.098 1112.16 
15104600 11801 -4981.43 1269.29 223.677 -356.005 420.441 
19264 3
15105701 10856.8 -5079.17 1698.67 -714.335 551.695 902.575 
15105001 12077.3 -5821.5 1405.67 -569.838 801.819 983.682 
15104600 12030.3 -5287.17 1261.83 478.775 -638.284 797.892 
19264.5 3
15105701 10739.1 -4828.14 1704.14 -245.188 522.966 577.591 
15105001 11602.1 -5571.43 1395.57 -989.98 520.982 1118.7 
15104600 12053 -5307 1259.71 47.2222 -41.3194 62.7474 
19265 3
15105701 10482.4 -4528.14 1689.29 -488.05 570.342 750.655 
15105001 11155.7 -4903.86 1369 -848.724 1269.15 1526.78 
15104600 11901.1 -5080.86 1262.71 -288.702 429.929 517.869 
19265.5 3
15105701 10159.2 -4161.67 1737 -646.524 732.952 977.35 
15105001 10829.8 -4487.5 1343.17 -651.762 832.714 1057.45 
15104600 11582.8 -4634.83 1296 -636.619 892.048 1095.92 
19266 3
15105701 9836.57 -3805.29 1747.71 -674.885 745.567 1005.65 
15105001 10545.1 -4273.57 1362.14 -595.587 447.549 744.999 
15104600 11131 -4426.71 1315.86 -945.258 435.395 1040.71 
19266.5 3
15105701 9495.71 -3592.29 1748.43 -654.236 408.829 771.47 
15105001 10243.4 -3918.71 1360.57 -579.106 681.108 894.02 
15104600 10757.4 -4230.43 1298.29 -717.028 376.748 809.98 
19267 3
15105701 9173 -3478.14 1758.57 -624.206 220.779 662.1 
15105001 9887.29 -3678.14 1364 -688.864 465.322 831.299 
15104600 10411.6 -3924.29 1284 -668.969 592.153 893.401 
19267.5 3
15105701 8840.5 -3573.83 1761.33 -682.752 -196.49 710.463 
15105001 9574.17 -3599.17 1421.17 -642.955 162.169 663.091 
15104600 10109.5 -3812.67 1277 -620.27 229.197 661.261 
19268 3
15105701 8448.57 -3910.86 1728 -808.1 -694.894 1065.79 
15105001 9244 -3487.86 1406.43 -680.756 229.504 718.402 
15104600 9807 -3611.86 1291.71 -623.711 414.04 748.629 
19268.5 3
15105701 8025.14 -4157 1681.57 -831.883 -483.581 962.227 
15105001 8902.71 -3511.71 1422.43 -670.502 -46.8706 672.139 
15104600 9297.29 -3159.14 1338.14 -1001.4 889.419 1339.36 
19269 3
15105701 7687.29 -4440 1614.43 -647.236 -542.146 844.296 
15105001 8712.71 -3606 1456 -363.985 -180.624 406.337 
15104600 8625.43 -3050.57 1388.86 -1287.08 207.991 1303.78 
19269.5 3
15105701 7385.83 -4810 1606 -635.975 -780.591 1006.87 
15105001 8527.33 -3793.33 1440 -391.099 -395.218 556.018 
15104600 8236.5 -3290.5 1370.33 -820.524 -506.178 964.094 
19270 3
15105701 7172.29 -5138 1561.57 -426.243 -654.691 781.219 
15105001 8348.57 -4049.71 1384.57 -356.81 -511.738 623.851 
15104600 8018 -3602.86 1326.43 -436.128 -623.467 760.867 
19270.5 3
15105701 7125.43 -5398.71 1539.14 -89.7646 -499.453 507.455 
15105001 8157 -4362.43 1330.86 -366.995 -599.07 702.545 
15104600 7794.86 -3932.71 1276.29 -427.477 -631.91 762.92 
19271 3
15105701 7042.17 -5474.5 1527 -173.824 -158.217 235.048 
15105001 8029.83 -4649.5 1291.83 -265.484 -599.314 655.484 
15104600 7621 -4269.17 1246.83 -362.959 -702.406 790.641 
19271.5 3
15105701 6963.71 -5496.86 1546.29 -164.126 -46.7723 170.661 
15105001 7980.57 -4930 1275.14 -103.058 -586.82 595.801 
15104600 7572.71 -4557.86 1224.86 -101.016 -603.955 612.345 
19272 3
15105701 6857.86 -5355.43 1586.43 -209.204 279.503 349.125 
15105001 7213.71 -5294 1326.57 -1515.53 -719.368 1677.59 
15104600 7533 -4712.29 1213.29 -78.4867 -305.195 315.125 
19272.5 3
15105701 6507.29 -4728.71 1593 -676.779 1209.87 1386.3 
15105001 7060.71 -5424.57 1478.71 -295.367 -252.068 388.304 
15104600 7583.57 -4955.43 1204.86 97.6282 -469.388 479.433 
19273 2
15105001 7011.71 -5592.29 1515.29 -96.0784 -328.852 342.599 
15104600 7282.43 -5136.57 1225.14 -590.476 -355.182 689.069 
19273.5 2
15105001 7233.43 -5881.71 1544.43 446.105 -582.351 733.582 
15104600 7051.29 -5216 1474 -465.076 -159.816 491.769 
19274 1
15104600 7023 -5323.71 1575 -55.2455 -210.379 217.512 
19274.5 1
15104600 7067.57 -5194 1557.57 89.8618 261.521 276.529 
19275 1
15104600 7064.71 -5016.14 1533.29 -5.8548 364.461 364.508 
19275.5 1
15104600 7067.29 -4777.29 1540.57 5.32387 494.528 494.557 
19276 1
15104600 6952.71 -4579 1546 -229.143 396.571 458.012 
19276.5 1
15104600 6889.14 -4318.71 1536.86 -124.895 511.367 526.398 
19277 1
15104600 7017.57 -3877.14 1573 255.834 879.624 916.073 
19277.5 1
15104600 7119.57 -3268 1657.29 209.877 1253.38 1270.83 
19278 1
15104600 7057.71 -2678.71 1709.29 -125.982 1200.17 1206.77 
19278.5 1
15104600 6965.71 -2150.43 1693.86 -177.95 1021.83 1037.21 
19279 1
15104600 6794.29 -1627.71 1729.29 -355.661 1084.47 1141.3 
19279.5 1
15104600 6349.86 -1129 1723 -878.317 985.601 1320.17 
19280 1
15104600 5877.29 -734.286 1691.14 -932.094 778.529 1214.46 
19280.5 1
15104600 5626.29 -317 1674.86 -511.202 849.869 991.768 
19281 1
15104600 5399.86 78.7143 1695.14 -457.431 799.423 921.043 
19281.5 1
15104600 5173.86 468.429 1668.57 -455.645 785.714 908.273 
19282 1
15104600 4971.38 885 1650.62 -387.155 796.504 885.611 
19282.5 1
15104600 4727.29 1353.57 1628.43 -473.96 909.847 1025.89 
19283 1
15104600 4301.86 1747.43 1604.43 -824.474 763.289 1123.55 
19283.5 1
15104600 3873.33 2021.83 1589 -889.054 569.304 1055.71 
19284 1
15104600 3516.43 2534.14 1655.29 -746.663 1071.78 1306.22 
19284.5 1
15104600 3363.29 3139 1721 -306.9 1212.14 1250.39 
19285 1
15104600 3227.14 3457.57 1724.86 -278.981 652.81 709.924 
19285.5 1
15104600 2955.75 3861.25 1722.12 -519.91 773.331 931.851 
19286 1
15104600 2725.57 4424.43 1730.14 -448.691 1097.81 1185.97 
19286.5 1
15104600 2595.29 4965.86 1777.71 -258.503 1074.26 1104.93 
19287 1
15104600 2345.86 5509.29 1779.86 -477.833 1041.05 1145.47 
19287.5 1
15104600 2037.14 6019.29 1763.71 -647.2 1069.18 1249.81 
19288 1
15104600 1680.71 6386 1796.57 -731.886 753.007 1050.08 
19288.5 1
15104600 1474 6817 1850.29 -433.363 903.564 1002.11 
19289 1
15104600 1062.43 7096.14 1854 -808.588 548.414 977.023 
19289.5 1
15104600 854.429 7389.29 1800 -415.17 585.115 717.444 
19290 1
15104600 691.857 7793.29 1786.57 -312.637 776.923 837.467 
19290.5 1
15104600 563.667 8201 1781.83 -262.148 833.772 874.012 
19291 1
15104600 586.625 8658 1780.12 47.4346 944.215 945.406 
19291.5 1
15104600 646.25 9242.38 1778.25 111.657 1094.34 1100.02 
19292 1
15104600 646.857 9697.29 1813.86 1.19048 891.982 891.983 
19292.5 1
15104600 637.286 10093.6 1859.71 -19.7349 817.084 817.322 
19293 1
15104600 684.714 10490.6 1877.71 97.7909 818.557 824.377 
19293.5 1
15104600 839.429 10787.7 1873.14 305.759 587.239 662.071 
19294 1
15104600 1286.29 10820.6 1872.29 929.017 68.3101 931.525 
19294.5 1
15104600 1673.57 10822.4 1872 769.952 3.69213 769.961 
