# Supplementary material for: Intrinsic group behaviour II: On the dependence of triad spatial dynamics on social and personal features; and on the effect of social interaction on small group dynamics
Source: PLoS One. 2019 Dec 3;14(12):e0225704. doi: 10.1371/journal.pone.0225704 (PMC6890182; doi:10.1371/journal.pone.0225704)
Supplement: S3 Data Set — (ZIP) [file pone.0225704.s003.zip › set_3_int/group_traj_triad_int/traj_3_0217_76.dat]

3 15104002 15104200 15102202 0 0 0 1 0 1 0 10 10 10 1661.12 1683.21 1647.44 
19222 1
15102202 -11644.3 11743.6 1439.57 0 0 0 
19222.5 1
15102202 -11526.6 11290.7 1297 234.491 -902.106 932.084 
19223 1
15102202 -11445.9 10738 1441 163.389 -1118.85 1130.72 
19223.5 1
15102202 -11321.1 10256 1473 248.435 -960.159 991.779 
19224 1
15102202 -11179.9 9687.71 1509 283.138 -1138.85 1173.52 
19224.5 1
15102202 -11115.3 9199.29 1429.71 128.373 -971.031 979.48 
19225 1
15102202 -10976.1 8707 1395.29 273.365 -967.163 1005.05 
19225.5 1
15102202 -10722.2 8236.67 1453.5 529.117 -979.861 1113.59 
19226 1
15102202 -10268.9 7870.29 1483.29 921.361 -744.677 1184.67 
19226.5 1
15102202 -9744.86 7410.71 1421.71 1009.63 -885.494 1342.93 
19227 1
15102202 -9373.17 7049.33 1409.33 753.936 -733.024 1051.54 
19227.5 1
15102202 -8972.71 6719.43 1460.14 830.814 -684.45 1076.44 
19228 1
15102202 -8406.57 6450 1428.43 1139.12 -542.11 1261.54 
19228.5 1
15102202 -7953.57 6200.43 1414.43 911.469 -502.156 1040.64 
19229 1
15102202 -7445.14 5890.29 1367.43 1000.84 -610.517 1172.36 
19229.5 1
15102202 -6852.57 5779.29 1356.29 1221.8 -228.866 1243.05 
19230 1
15102202 -6289.29 5710.71 1406.71 1111.02 -135.249 1119.22 
19230.5 1
15102202 -5760 5716.67 1225.83 1048.09 11.7869 1048.16 
19231 1
15102202 -4792.5 5777.38 1162.88 1908.28 119.74 1912.04 
19231.5 1
15102202 -3987 5556.17 1342.83 1573.24 -432.048 1631.49 
19232 1
15102202 -3460.86 5323 1519 1126.64 -499.286 1232.32 
19232.5 1
15102202 -2878.33 5301.5 1562 1133.31 -41.8288 1134.09 
19233 1
15102202 -2230.14 5290.86 1594.71 1301.59 -21.3712 1301.76 
19233.5 1
15102202 -1657.5 5297 1657.83 1138.45 12.2124 1138.52 
19234 1
15102202 -1129.29 5392.29 1697 1043.9 188.312 1060.75 
19234.5 1
15102202 -459.143 5345.29 1716.43 1301.25 -91.2621 1304.44 
19235 1
15102202 236 5178.33 1739.5 1407.17 -337.96 1447.19 
19235.5 1
15102202 804.286 4917.14 1730.71 1196.39 -549.875 1316.71 
19236 1
15102202 1552.86 4808.57 1695.57 1473.57 -213.723 1488.98 
19236.5 1
15102202 2207.71 4590 1668.29 1281.52 -427.733 1351.02 
19237 1
15102202 2765.43 4500.29 1662.29 1108.78 -178.358 1123.03 
19237.5 1
15102202 3243.29 4035 1644.57 935.141 -910.54 1305.21 
19238 1
15102202 3794.5 3741.33 1647.67 1122.64 -598.099 1272.02 
19238.5 1
15102202 4221.14 3423.71 1586.71 907.751 -675.785 1131.68 
19239 1
15102202 4736.57 3093.71 1531.43 993.119 -635.838 1179.23 
19239.5 2
15104002 7423 2720 1454 0 0 0 
15102202 5310.86 2898.14 1505.14 1130.48 -384.983 1194.24 
19240 2
15104002 7406.43 2382.29 1452.71 -50.0647 -1020.28 1021.51 
15102202 5813 2674 1519.86 961.959 -429.392 1053.44 
19240.5 2
15104002 7537.33 1921.33 1445.33 272.151 -958.321 996.216 
15102202 6413.5 2296 1561.83 1248.44 -785.863 1475.19 
19241 2
15104002 7804.57 1487.57 1467.43 561.425 -911.265 1070.33 
15102202 6779.57 1850.29 1627.29 769.058 -936.375 1211.71 
19241.5 3
15104200 7641.5 1809 1403 0 0 0 
15104002 7974.14 941 1527 335.785 -1082.32 1133.21 
15102202 7026.14 1371.43 1609.14 488.26 -948.232 1066.56 
19242 3
15104200 7721.33 1642.67 1474.17 268.799 -560.045 621.211 
15104002 8239.83 444.5 1558.33 542.225 -1013.27 1149.22 
15102202 7332 884 1637.17 624.198 -994.752 1174.37 
19242.5 3
15104200 7908.14 1071 1556.43 368.461 -1127.55 1186.22 
15104002 8402.43 -88.7143 1591 320.701 -1051.7 1099.51 
15102202 7488.57 515 1617 308.819 -727.811 790.619 
19243 3
15104200 8216 452.143 1617.71 592.033 -1190.11 1329.23 
15104002 8725.14 -417 1619.57 620.604 -631.319 885.276 
15102202 7769.57 45.4286 1595.29 540.385 -903.022 1052.36 
19243.5 3
15104200 8594.14 32.4286 1619.57 731.418 -811.826 1092.72 
15104002 9111.86 -814.429 1626.14 747.997 -768.721 1072.58 
15102202 7984 -351.857 1625.14 414.755 -768.444 873.229 
19244 3
15104200 8775.57 -444.286 1671 358.554 -942.123 1008.05 
15104002 9311.29 -1299.43 1622.29 394.128 -958.498 1036.37 
15102202 8149 -925.286 1670.71 326.087 -1133.26 1179.24 
19244.5 3
15104200 8950.5 -875.833 1707.33 358.46 -884.319 954.208 
15104002 9731.5 -1765.5 1630.5 861.095 -955.064 1285.94 
15102202 8481.33 -1201.83 1693.83 681.011 -566.696 885.957 
19245 3
15104200 9525 -1306.43 1690.29 1167.68 -875.194 1459.26 
15104002 10141 -2230.71 1652.86 832.317 -945.557 1259.69 
15102202 9041.29 -1303 1702.57 1138.11 -205.623 1156.54 
19245.5 3
15104200 9922.43 -1871.71 1618.86 782.34 -1112.77 1360.26 
15104002 10296.6 -2903.71 1650.14 306.243 -1324.8 1359.74 
15102202 9334.57 -1712.57 1712.71 577.334 -806.243 991.636 
19246 3
15104200 10087.2 -2325.5 1554.83 340.368 -937.574 997.444 
15104002 10475.7 -3263.83 1634.5 370.031 -744.048 830.981 
15102202 9534.17 -2173.17 1732.33 412.387 -951.643 1037.15 
19246.5 3
15104200 10347.3 -2787 1544.71 531.941 -943.763 1083.35 
15104002 10752 -3654.29 1621.86 565.099 -798.471 978.209 
15102202 9697.57 -2564.14 1718.29 334.161 -799.542 866.563 
19247 3
15104200 10584.1 -3173.71 1551.43 460.812 -752.362 882.268 
15104002 11091.3 -3942 1575.86 660.089 -559.755 865.473 
15102202 9949.29 -2937.43 1702.43 489.717 -726.237 875.924 
19247.5 3
15104200 10858.3 -3546.5 1561.67 550.583 -748.566 929.243 
15104002 11539.2 -4212.33 1575.33 899.359 -542.838 1050.49 
15102202 10203.2 -3338.83 1679.67 509.801 -806.034 953.723 
19248 3
15104200 11147.6 -3873.57 1536.29 581.968 -658.091 878.505 
15104002 11913 -4628.57 1573.71 752.18 -837.501 1125.69 
15102202 10567.1 -3803.14 1650.86 732.346 -934.224 1187.06 
19248.5 3
15104200 11544.2 -4206.17 1486.83 786.895 -659.911 1026.98 
15104002 12235.7 -5203.67 1571.33 640.212 -1141.06 1308.39 
15102202 10890.2 -4278 1616.83 640.92 -942.177 1139.51 
19249 3
15104200 11827.3 -4564 1473.29 586.168 -740.856 944.701 
15104002 12577.4 -5844.43 1595.71 707.582 -1326.63 1503.53 
15102202 11143.3 -4669.86 1627.86 524.056 -811.298 965.836 
19249.5 3
15104200 12113.5 -5091.33 1442.17 554.679 -1021.96 1162.79 
15104002 12889.2 -6377 1640.17 604.144 -1032.12 1195.93 
15102202 11417.7 -5099.5 1635.67 531.746 -832.641 987.95 
19250 3
15104200 12372.3 -5760.29 1456.14 515.509 -1332.57 1428.81 
15104002 13083.9 -6825.29 1652.71 387.83 -892.999 973.581 
15102202 11627 -5585.71 1625.57 416.999 -968.554 1054.51 
19250.5 3
15104200 12850.2 -6276.5 1558.33 963.47 -1040.75 1418.25 
15104002 13360.3 -7214.17 1642.33 557.412 -784.034 961.986 
15102202 12007.5 -6183.67 1645.5 767.137 -1205.55 1428.93 
19251 3
15104200 13157.6 -6781.86 1587.57 601.575 -988.957 1157.55 
15104002 13653.6 -7561.29 1612.29 573.851 -679.294 889.239 
15102202 12398.4 -6673.57 1697.57 765.027 -958.718 1226.54 
19251.5 3
15104200 13429.1 -7181 1558.43 520.252 -764.641 924.845 
15104002 14141.4 -7914.43 1568.14 934.592 -676.519 1153.75 
15102202 12737.7 -7089.14 1702.86 649.973 -796.114 1027.75 
19252 3
15104200 13814.4 -7541.57 1548.43 781.513 -731.382 1070.37 
15104002 14577.1 -8276 1576.29 883.802 -733.411 1148.48 
15102202 13072.3 -7481 1695.14 678.644 -794.842 1045.15 
19252.5 3
15104200 14256.7 -7900.5 1610.5 886.249 -719.296 1141.41 
15104002 14970.5 -8642.5 1619.17 788.291 -734.469 1077.43 
15102202 13432.2 -7916.17 1669.33 721.204 -872.077 1131.66 
19253 3
15104200 14634.7 -8188.29 1564.71 818.285 -622.913 1028.4 
15104002 15194.3 -9022.14 1660.86 484.385 -821.738 953.877 
15102202 13811.9 -8314 1645.43 821.841 -861.111 1190.35 
19253.5 3
15104200 14954.6 -8591.86 1593.57 634.637 -800.737 1021.74 
15104002 15422.4 -9274.86 1677.43 452.664 -501.417 675.518 
15102202 14202.7 -8717.57 1645 775.51 -800.737 1114.72 
19254 3
15104200 15192.1 -8926.14 1599 446.563 -628.357 770.876 
15104002 15608.9 -9503.14 1657.43 350.43 -429.108 554.017 
15102202 14573 -9080 1656 696.026 -681.257 973.942 
19254.5 3
15104200 15446.7 -9227.67 1553.67 508.032 -601.844 787.599 
15104002 15897.5 -9795.33 1680.67 576.133 -583.215 819.798 
15102202 14870.2 -9436.33 1681.17 593.147 -711.244 926.116 
19255 3
15104200 15703.2 -9579.89 1578.33 517.249 -710.125 878.536 
15104002 16119.7 -10039.6 1686.33 447.917 -492.384 665.636 
15102202 15074.3 -9702.11 1667.67 411.626 -535.842 675.695 
19255.5 3
15104200 15883.4 -9811.14 1577.86 376.214 -482.785 612.06 
15104002 16295.3 -10213.1 1685.14 366.637 -362.395 515.512 
15102202 15201.1 -9764.57 1645.86 264.738 -130.397 295.11 
19256 3
15104200 16195.2 -10000.9 1607 628.672 -382.524 735.903 
15104002 16642.8 -10500 1689.12 700.533 -578.341 908.419 
15102202 15616.8 -10109.2 1693.12 837.918 -694.916 1088.58 
19256.5 3
15104200 16831.3 -10276.3 1630.67 1269.63 -549.817 1383.57 
15104002 17288.8 -10836.7 1651.83 1289.59 -671.989 1454.17 
15102202 16242.3 -10600.5 1683.5 1248.67 -980.539 1587.65 
19257 3
15104200 17289.7 -10680.6 1704.57 918.599 -810.096 1224.78 
15104002 17738.1 -11181.1 1592.14 900.42 -690.333 1134.6 
15102202 16584 -10918.3 1669 684.703 -636.845 935.088 
19257.5 3
15104200 17723.6 -10939.9 1713.14 842.441 -503.467 981.421 
15104002 18129.6 -11469.9 1600.86 760.055 -560.61 944.441 
15102202 16993.1 -11310.1 1658.86 794.452 -760.888 1100.05 
19258 3
15104200 18184 -11189.7 1710.5 971.368 -527.024 1105.13 
15104002 18726.2 -11841.3 1593.83 1258.64 -783.705 1482.69 
15102202 17405.2 -11659.5 1681.67 869.249 -737.04 1139.66 
19258.5 3
15104200 19133.7 -11536.3 1660.29 1910.89 -697.423 2034.19 
15104002 19139.7 -12218 1576.43 832.088 -757.881 1125.5 
15102202 18053 -11996.9 1667.71 1303.49 -678.787 1469.64 
19259 3
15104200 19709.2 -11921.7 1619.17 1135.01 -760.12 1366.03 
15104002 19370.3 -12589 1580 454.87 -731.755 861.61 
15102202 18709.5 -12275 1668.67 1294.87 -548.605 1406.29 
19259.5 3
15104200 20006.6 -12120.8 1625 583.252 -390.359 701.828 
15104002 19623.9 -13015 1624.25 497.141 -835.294 972.042 
15102202 19043.4 -12532.9 1701.5 654.657 -505.637 827.191 
19260 3
15104200 20315 -12355.7 1633.67 589.627 -449.171 741.225 
15104002 19800.2 -13500.2 1627.17 337.078 -927.661 987.004 
15102202 19464.8 -12740.5 1693.67 805.848 -396.989 898.326 
19260.5 3
15104200 20670 -12671.2 1660.83 768.398 -682.9 1028 
15104002 20136.3 -13838.8 1604.67 727.633 -733.045 1032.86 
15102202 19884.7 -12955 1691.5 908.73 -464.286 1020.47 
19261 3
15104200 21015.6 -13063.7 1614 693.919 -788.248 1050.17 
15104002 20480 -14061 1590.57 690.094 -446.118 821.736 
15102202 20326.6 -13183.3 1678.43 887.359 -458.405 998.77 
19261.5 3
15104200 21319.4 -13379.7 1585.43 583.219 -606.526 841.438 
15104002 20887.7 -14043.7 1581.86 782.561 33.178 783.264 
15102202 20699.9 -13409.3 1674.57 716.479 -433.781 837.561 
19262 3
15104200 21756.3 -13554.8 1569.83 886.217 -355.211 954.754 
15104002 21201.5 -14229.5 1588.83 636.482 -376.847 739.678 
15102202 21103.5 -13640.7 1659.67 818.748 -469.333 943.728 
19262.5 3
15104200 22219.3 -13732.4 1543.57 935.257 -358.778 1001.71 
15104002 21607.3 -14380.4 1567.29 819.769 -304.906 874.637 
15102202 21496.4 -13799 1652.57 793.795 -319.865 855.818 
19263 3
15104200 22693.9 -13845.6 1512.43 895.418 -213.477 920.514 
15104002 22022.9 -14510.9 1548.29 784.097 -246.092 821.809 
15102202 21943.6 -13933.1 1639.14 843.666 -253.1 880.813 
19263.5 3
15104200 23197.6 -14024.3 1464.29 1003.41 -356.005 1064.7 
15104002 22371.7 -14675.6 1527.57 694.935 -328.116 768.501 
15102202 22431 -14090.4 1628 970.973 -313.318 1020.27 
19264 3
15104200 23748.2 -14283.8 1436.33 1149.47 -541.853 1270.78 
15104002 22692.7 -14828 1494.33 670.047 -318.222 741.774 
15102202 22869.2 -14216.8 1608.17 914.753 -263.893 952.057 
19264.5 3
15104200 24159.9 -14473.7 1465.86 857.688 -395.585 944.52 
15104002 23188 -15087.6 1547 1031.94 -540.774 1165.05 
15102202 23343.1 -14419.9 1593 987.45 -422.966 1074.22 
19265 3
15104200 24569.9 -14602.4 1514.29 779.468 -244.704 816.976 
15104002 23770.3 -15258.4 1558.29 1107.01 -324.823 1153.68 
15102202 23893.4 -14601.3 1612 1046.17 -344.921 1101.56 
19265.5 3
15104200 25131.7 -14679.2 1536.83 1123.62 -153.476 1134.05 
15104002 24234 -15453.7 1568.83 927.429 -390.476 1006.28 
15102202 24359.5 -14686 1607.67 932.143 -169.429 947.416 
19266 3
15104200 25516.1 -14713.4 1515.43 804.343 -71.6776 807.531 
15104002 24610.4 -15619.9 1587.57 787.507 -347.679 860.842 
15102202 24743.7 -14895.1 1614.14 803.796 -437.537 915.165 
19266.5 3
15104200 25966.9 -14820.9 1510.43 865.095 -206.197 889.329 
15104002 25067.3 -15774.4 1616 876.885 -296.682 925.715 
15102202 25217.6 -15118.1 1643.71 909.515 -428.023 1005.2 
19267 3
15104200 26393 -14971.9 1446.29 824.261 -292.07 874.477 
15104002 25581.1 -15930.3 1633.29 993.921 -301.464 1038.63 
15102202 25715.7 -15306.7 1677.71 963.526 -364.742 1030.25 
19267.5 3
15104200 26872.8 -15248 1423 985.284 -567.028 1136.8 
15104002 26018 -15980.5 1648.83 897.037 -103.109 902.944 
15102202 26103.5 -15347.8 1665.83 796.275 -84.4334 800.739 
19268 3
15104200 27312 -15490.4 1455.14 905.498 -499.853 1034.3 
15104002 26595.4 -16139 1630.57 1190.57 -326.804 1234.61 
15102202 26587 -15536.6 1669.71 996.907 -389.151 1070.17 
19268.5 3
15104200 27894.9 -15778.6 1481.14 1145.1 -566.096 1277.39 
15104002 27128.4 -16299 1584.71 1047.15 -314.342 1093.31 
15102202 27135.4 -15706.4 1690 1077.46 -333.708 1127.96 
19269 3
15104200 28404.3 -15926.3 1470.43 975.917 -282.978 1016.12 
15104002 27618.7 -16462.6 1641 939.245 -313.355 990.137 
15102202 27742.3 -15884.4 1707.29 1162.56 -340.996 1211.54 
19269.5 3
15104200 28762.3 -16048.5 1510.67 755.375 -257.836 798.167 
15104002 28092.8 -16583.5 1674.5 1000.25 -255.124 1032.27 
15102202 28186.5 -15939.3 1708.67 937.161 -115.833 944.292 
19270 3
15104200 29201.1 -16175.7 1591 875.867 -253.921 911.932 
15104002 28590.9 -16725.3 1652.86 994.059 -283.005 1033.56 
15102202 28564 -16109.3 1699.71 753.493 -339.226 826.333 
19270.5 3
15104200 29679 -16403.7 1657.14 915.435 -436.782 1014.3 
15104002 29095.7 -16870.4 1617.29 967.159 -278.051 1006.33 
15102202 29034 -16303.4 1687.14 900.383 -371.921 974.174 
19271 3
15104200 30188 -16435.8 1658.33 1062.63 -67.0544 1064.74 
15104002 29500.2 -17037.5 1596.67 844.368 -348.792 913.572 
15102202 29563.3 -16471.8 1668.17 1105.08 -351.576 1159.66 
19271.5 3
15104200 30581.7 -16552.3 1623.57 823.67 -243.624 858.944 
15104002 29957 -17185 1574.14 955.718 -308.577 1004.3 
15102202 30034.6 -16668.9 1648.43 985.854 -412.184 1068.55 
19272 3
15104200 31092 -16713.6 1572.71 1008.47 -318.746 1057.64 
15104002 30513.3 -17342 1544.86 1099.38 -310.277 1142.32 
15102202 30422.1 -16792.3 1639.29 765.951 -243.93 803.855 
19272.5 3
15104200 31558.1 -16792.9 1501.86 899.89 -153.061 912.814 
15104002 30999.4 -17533.9 1507.43 938.5 -370.381 1008.94 
15102202 30948.3 -16952.4 1622.14 1015.72 -309.156 1061.73 
19273 3
15104200 31835.7 -16953.1 1490.86 544.258 -314.286 628.484 
15104002 31522 -17950.9 1501.43 1024.65 -817.647 1310.9 
15102202 31569.6 -17354.7 1602.43 1218.21 -788.796 1451.28 
19273.5 3
15104200 32239 -17149.6 1488.29 811.44 -395.229 902.574 
15104002 31988.7 -18113.3 1499.71 939.063 -326.818 994.308 
15102202 32016.6 -17583.1 1578.29 899.396 -459.615 1010.03 
19274 3
15104200 32858.4 -17348.9 1559.57 1209.82 -389.23 1270.89 
15104002 32756.6 -18207.7 1542 1499.72 -184.431 1511.02 
15102202 32539.6 -17739.4 1555.71 1021.48 -305.246 1066.12 
19274.5 3
15104200 33853.4 -17461.3 1558.71 2006.05 -226.671 2018.81 
15104002 33276.3 -18174 1565.86 1047.81 67.9724 1050.01 
15102202 33035.4 -17728.4 1587.14 999.712 22.1774 999.958 
19275 3
15104200 34502.7 -17598.7 1555.29 1330.5 -281.616 1359.98 
15104002 33701.6 -18239.7 1566.71 871.487 -134.66 881.829 
15102202 33738.4 -17743.4 1616.86 1440.57 -30.7377 1440.9 
19275.5 3
15104200 34931.3 -17739.6 1550.57 887.311 -291.63 934.007 
15104002 34132.7 -18348 1582 892.635 -224.194 920.359 
15102202 34267 -17801 1637.43 1094.35 -119.196 1100.82 
19276 3
15104200 35302.1 -17874.3 1540.29 741.714 -269.429 789.134 
15104002 34525.4 -18351.9 1604.57 785.429 -7.71429 785.466 
15102202 34617.3 -17834.4 1649.43 700.571 -66.8571 703.754 
19276.5 3
15104200 35666.7 -17993 1559.86 716.25 -233.23 753.267 
15104002 34954.7 -18504 1647.71 843.39 -298.905 894.791 
15102202 35012.7 -17991.4 1660.29 776.873 -308.448 835.866 
19277 3
15104200 36080.3 -18170 1546.29 823.847 -352.59 896.127 
15104002 35413.4 -18709.4 1643.29 913.773 -409.22 1001.22 
15102202 35376.9 -18174.6 1693.71 725.384 -364.826 811.961 
19277.5 3
15104200 36577.9 -18244.4 1570.57 1023.81 -153.145 1035.2 
15104002 35872.4 -18875.7 1620.29 944.444 -342.152 1004.51 
15102202 35803.6 -18337.9 1695.43 878.013 -335.979 940.1 
19278 3
15104200 36996.7 -18383.6 1648.14 853.07 -283.387 898.908 
15104002 36371.3 -19024.4 1613.43 1016 -302.88 1060.19 
15102202 36265 -18484.6 1706.71 939.773 -298.807 986.133 
19278.5 3
15104200 37099.1 -18560.1 1624 198.121 -341.531 394.836 
15104002 36867.1 -19213.1 1584.86 959.105 -365.018 1026.22 
15102202 36636.4 -18584.1 1681.57 718.431 -192.595 743.798 
19279 3
15104200 37336.4 -18771.7 1627.86 492.294 -438.945 659.565 
15104002 37316.4 -19453.3 1579.71 932.128 -498.222 1056.92 
15102202 36900.6 -18777 1677.71 548.014 -400.119 678.538 
19279.5 3
15104200 37736 -18897.9 1628.14 789.667 -249.294 828.083 
15104002 37888.3 -19624.9 1654 1130.15 -339.074 1179.92 
15102202 37371 -19196.9 1674.14 929.701 -829.757 1246.13 
19280 3
15104200 38208.9 -19136.9 1627.71 932.657 -471.4 1045.02 
15104002 38446.3 -19816.6 1728.57 1100.59 -378.135 1163.74 
15102202 37953.1 -19598.7 1673.29 1148.21 -792.618 1395.22 
19280.5 3
15104200 38734.6 -19404.6 1718.86 1070.7 -545.243 1201.54 
15104002 38905.9 -19984.6 1717.86 935.991 -342.159 996.57 
15102202 38896.3 -19717.3 1683.14 1920.86 -241.49 1935.98 
19281 3
15104200 39211.9 -19608.9 1743.43 964.214 -412.698 1048.82 
15104002 39322.3 -20206.1 1737 841.27 -447.619 952.942 
15102202 39944.9 -19855 1640.71 2118.33 -278.211 2136.52 
19281.5 3
15104200 39543 -19853.6 1702.71 667.627 -493.376 830.148 
15104002 39706.6 -20461.4 1711 774.77 -514.689 930.147 
15102202 40398.9 -20108 1574.14 915.323 -510.081 1047.85 
19282 3
15104200 39869.5 -20115.4 1640.38 624.283 -500.58 800.194 
15104002 40296.1 -20813.2 1679.38 1127.25 -672.699 1312.72 
15102202 41006.9 -20571.5 1586.75 1162.56 -886.233 1461.83 
19282.5 3
15104200 40475.3 -20399 1572.57 1176.28 -550.728 1298.82 
15104002 40934 -21155.9 1651.43 1238.59 -665.257 1405.94 
15102202 41421.9 -20773.3 1576.29 805.791 -391.817 896.002 
19283 3
15104200 41157.4 -20794.1 1660.57 1321.98 -765.781 1527.76 
15104002 41297.9 -21467.1 1623.57 705.15 -603.267 927.991 
15102202 41761 -21062.6 1644.14 657.254 -560.631 863.881 
19283.5 3
15104200 41589.5 -21093.2 1698.5 896.414 -620.381 1090.15 
15104002 41703.3 -21731.3 1608.33 841.237 -548.113 1004.05 
15102202 42198 -21211.7 1610.17 906.639 -309.326 957.955 
19284 3
15104200 41874.4 -21288.1 1728.14 596.085 -407.9 722.288 
15104002 42063.4 -21978.3 1597.43 753.337 -516.637 913.472 
15102202 42591.7 -21341.9 1515.86 823.67 -272.365 867.534 
19284.5 3
15104200 42237.3 -21569.9 1728 727.169 -564.558 920.597 
15104002 42422.3 -22240.7 1664.43 719.153 -525.909 890.932 
15102202 42998.3 -21650.9 1498.29 814.772 -619.238 1023.38 
19285 3
15104200 42584.3 -21899.4 1699.86 711.066 -675.351 980.67 
15104002 42889.4 -22536.4 1619.29 957.26 -605.972 1132.94 
15102202 43293.7 -22062.4 1471.29 605.386 -843.384 1038.17 
19285.5 3
15104200 42961.4 -22251.8 1683.75 722.393 -674.945 988.637 
15104002 43415.4 -22872.4 1553.38 1007.56 -643.576 1195.56 
15102202 43698.9 -22289.1 1459.5 776.17 -434.284 889.406 
19286 3
15104200 43461 -22512 1668.71 973.928 -507.31 1098.13 
15104002 43933.7 -23203.9 1586.43 1010.41 -646.164 1199.35 
15102202 44177.4 -22585.4 1419.57 932.853 -577.59 1097.19 
19286.5 3
15104200 43999.9 -22773.3 1647.29 1069.16 -518.424 1188.22 
15104002 44480.3 -23519.9 1595.43 1084.47 -626.984 1252.67 
15102202 44692.7 -22811.3 1459.57 1022.39 -448.129 1116.29 
19287 3
15104200 44404.3 -22952.7 1663.14 774.767 -343.733 847.595 
15104002 44952.4 -23659.1 1579 904.488 -266.831 943.026 
15102202 45138.6 -23005.4 1488 854.132 -371.921 931.594 
19287.5 3
15104200 44812 -23184.6 1679.29 854.747 -486.074 983.29 
15104002 45440.4 -23847.6 1598.86 1023.06 -395.028 1096.68 
15102202 45533.6 -23124.9 1533.86 828.092 -250.374 865.115 
19288 3
15104200 45282.4 -23402.3 1680.29 965.972 -447.052 1064.41 
15104002 45886.1 -23958 1616.57 915.224 -226.753 942.896 
15102202 45973.1 -23337 1534 902.611 -435.612 1002.23 
19288.5 3
15104200 45660.9 -23593 1656.57 793.351 -399.82 888.405 
15104002 46298.1 -24309.3 1586.14 863.732 -736.448 1135.07 
15102202 46346 -23547.4 1539.43 781.671 -441.15 897.565 
19289 3
15104200 46088.4 -23944.6 1639.71 840.022 -690.71 1087.53 
15104002 46757 -24563.4 1578 901.488 -499.298 1030.52 
15102202 46749.7 -23612.9 1534.86 793.152 -128.543 803.501 
19289.5 2
15104200 46667.3 -24154.4 1622.57 1155.4 -418.877 1228.99 
15102202 47185.7 -23676.7 1513.29 870.259 -127.459 879.544 
19290 2
15104200 46919.6 -23434 1576.71 485.165 1385.44 1467.93 
15102202 47497.3 -24026 1511 599.176 -671.703 900.109 
19290.5 2
15104200 47588.7 -23583.2 1576 1368.29 -305.044 1401.88 
15102202 47589 -24152.2 1510.67 187.555 -258.01 318.976 
