# Supplementary material for: Intrinsic group behaviour II: On the dependence of triad spatial dynamics on social and personal features; and on the effect of social interaction on small group dynamics
Source: PLoS One. 2019 Dec 3;14(12):e0225704. doi: 10.1371/journal.pone.0225704 (PMC6890182; doi:10.1371/journal.pone.0225704)
Supplement: S3 Data Set — (ZIP) [file pone.0225704.s003.zip › set_3_int/group_traj_triad_int/traj_3_0217_75.dat]

3 15094400 15100401 15094501 0 0 1 0 1 1 0 30 10 40 1590.9 1691.99 1528.92 
19184 1
15094400 37713.7 -19477 1296 0 0 0 
19184.5 1
15094400 37562.3 -19297.6 1590.43 -346.41 410.592 537.201 
19185 1
15094400 37410.1 -19122.1 1640.57 -320.301 369.323 488.868 
19185.5 2
15094501 36080.5 -19446.5 1472.38 0 0 0 
15094400 36821.9 -18875.8 1616.25 -1164.89 487.907 1262.94 
19186 2
15094501 35571 -19046.1 1524.57 -974.187 765.501 1238.96 
15094400 36269.7 -18711.9 1648.57 -1055.76 313.371 1101.28 
19186.5 2
15094501 35152 -18825.3 1546.86 -867.495 457.261 980.63 
15094400 35811.7 -18590.9 1690.86 -948.24 250.518 980.774 
19187 2
15094501 34725 -18555.4 1548.14 -825.919 521.967 977.032 
15094400 35372.9 -18360.3 1670.29 -848.853 445.98 958.879 
19187.5 2
15094501 34368.9 -18383.4 1550 -759.366 366.738 843.288 
15094400 34924.6 -18177.9 1684.71 -955.833 388.974 1031.95 
19188 2
15094501 33933.4 -18277.9 1506.75 -872.71 211.53 897.98 
15094400 34500.1 -17999.6 1670.38 -850.594 357.179 922.544 
19188.5 2
15094501 33408.6 -18272.1 1483.62 -1020.91 11.1868 1020.98 
15094400 34002.9 -17776.9 1703.25 -967.412 433.366 1060.04 
19189 2
15094501 32879.4 -18319.6 1454.29 -1021.61 -91.5954 1025.71 
15094400 33542.6 -17637.9 1650.14 -888.617 268.374 928.259 
19189.5 2
15094501 32442 -18172.9 1468.57 -890.893 298.807 939.668 
15094400 32959.6 -17607.3 1663.14 -1187.37 62.2636 1189 
19190 2
15094501 31916.8 -18072.1 1431.38 -1063.26 203.911 1082.64 
15094400 32394.9 -17469.4 1674.25 -1143.11 279.171 1176.71 
19190.5 2
15094501 31537.4 -17831.9 1383.12 -749.753 474.802 887.45 
15094400 31654.8 -17334.2 1598.62 -1462.7 267.045 1486.88 
19191 2
15094501 31274.6 -17896 1358 -522.472 -127.485 537.801 
15094400 30973.4 -17169.7 1636.29 -1354.52 327.109 1393.45 
19191.5 2
15094501 31139.8 -17865.4 1350.88 -289.939 65.8602 297.325 
15094400 30598.9 -16934.6 1599.5 -805.492 505.568 951.008 
19192 2
15094501 30720 -17533.4 1299.38 -834.493 660.04 1063.97 
15094400 30219.8 -16764 1631.38 -753.728 339.215 826.542 
19192.5 2
15094501 30221 -17454.6 1298.62 -968.932 152.913 980.924 
15094400 29722.4 -16585.8 1656.88 -965.777 346.117 1025.92 
19193 2
15094501 29624.3 -17399.7 1360.57 -1181.61 108.734 1186.6 
15094400 29280 -16520.1 1698.29 -875.99 129.915 885.571 
19193.5 2
15094501 29134 -17308.8 1449.12 -1008.82 187.169 1026.03 
15094400 28845.8 -16557.4 1677.88 -893.519 -76.6093 896.797 
19194 2
15094501 28661.6 -17295 1491.38 -896.347 26.0911 896.727 
15094400 28419.9 -16691.5 1687.62 -808.112 -254.507 847.242 
19194.5 2
15094501 28108.9 -17152.8 1497.25 -1103.29 283.932 1139.24 
15094400 28043.2 -16504.1 1745.25 -751.747 374.002 839.643 
19195 2
15094501 27654.5 -17068.5 1532.5 -925.407 171.589 941.181 
15094400 27769.6 -16425.1 1757.12 -557.281 160.896 580.043 
19195.5 2
15094501 27106.7 -17098 1539.56 -1131.89 -60.9504 1133.53 
15094400 27211.3 -16404.4 1709.67 -1153.5 42.7284 1154.29 
19196 2
15094501 26463.7 -16900.8 1483.33 -1296.37 397.625 1355.98 
15094400 26623.3 -16139.1 1631.33 -1185.48 534.946 1300.59 
19196.5 2
15094501 25761.8 -16705.6 1477 -1344.67 373.856 1395.67 
15094400 26028.8 -15962.8 1568.75 -1139.05 337.857 1188.1 
19197 2
15094501 25240.6 -16485.1 1528.44 -1079.08 456.55 1171.69 
15094400 25538 -15863.3 1588.78 -1016.05 205.832 1036.68 
19197.5 2
15094501 24718.5 -16556.4 1513.62 -1019.64 -139.187 1029.1 
15094400 25249.4 -15988.4 1599.75 -563.721 -244.222 614.35 
19198 2
15094501 24252.3 -16691.4 1524.86 -939.948 -272.285 978.592 
15094400 24919.6 -15834.7 1569.43 -664.927 309.8 733.555 
19198.5 2
15094501 23744 -16819.9 1520.75 -1070.08 -270.414 1103.71 
15094400 24518.4 -15999.1 1611.38 -844.624 -346.128 912.795 
19199 2
15094501 23361.4 -17118.2 1491.12 -751.719 -586.198 953.263 
15094400 24170.2 -16245 1632.5 -683.939 -483.055 837.326 
19199.5 2
15094501 22869.1 -17071.6 1479.12 -976.687 92.5099 981.058 
15094400 23771.5 -16394.8 1634 -791.171 -297.123 845.123 
19200 2
15094501 22495.1 -17004.6 1410.43 -744.984 133.573 756.864 
15094400 23392.9 -16566.1 1615.57 -754.269 -341.42 827.943 
19200.5 2
15094501 22398.4 -17256.4 1361.25 -197.083 -512.838 549.404 
15094400 23106 -16726.9 1627.88 -584.23 -327.357 669.692 
19201 2
15094501 22349.1 -17458.4 1292.5 -93.2765 -382.576 393.783 
15094400 22923 -16794.2 1682.25 -346.591 -127.604 369.335 
19201.5 2
15094501 22254.5 -17575.8 1232.12 -185.176 -229.697 295.044 
15094400 22807.2 -16920.6 1655.12 -226.517 -247.309 335.368 
19202 2
15094501 22229.4 -17591.9 1181.25 -51.3804 -32.9755 61.0518 
15094400 22769.9 -16943.4 1628.88 -76.4315 -46.5235 89.4774 
19202.5 2
15094501 22229.4 -17545.2 1128.25 0 93.8129 93.8129 
15094400 22792 -16959.6 1626.62 44.5171 -32.6962 55.2342 
19203 2
15094501 22176.1 -17427.3 1086.14 -109.984 243.728 267.394 
15094400 22781.7 -16969.7 1653.29 -21.2515 -20.8456 29.7685 
19203.5 2
15094501 22257.8 -17636.8 1050.88 163.541 -419.768 450.501 
15094400 22775.1 -17061.5 1653.12 -13.205 -183.939 184.413 
19204 3
15100401 21385.6 -16085.2 1187.12 0 0 0 
15094501 22327.4 -17552 1020.12 132.619 161.429 208.919 
15094400 22746 -16943.2 1650 -55.4762 225.238 231.969 
19204.5 3
15100401 21857.3 -16203.7 1202.43 974.506 -244.761 1004.77 
15094501 22232.6 -17377.6 999.286 -195.875 360.39 410.18 
15094400 22548 -16560.7 1630.14 -409.091 790.363 889.96 
19205 3
15100401 22009.3 -16535.9 1172.14 317.992 -694.86 764.165 
15094501 22192.4 -17292.3 993.714 -83.9809 178.422 197.198 
15094400 22381.1 -16321.9 1606.14 -349.074 499.701 609.552 
19205.5 3
15100401 22352.7 -16771.3 1156.43 699.447 -479.488 848.018 
15094501 22214.7 -17452.1 989.857 45.3884 -325.575 328.723 
15094400 22247 -16049.4 1597.14 -273.203 554.844 618.46 
19206 3
15100401 22554.5 -16724.6 1233.38 382.895 88.5403 392.999 
15094501 22234.1 -17601.4 987.75 36.8325 -283.173 285.558 
15094400 22215 -15656.2 1596.62 -60.7211 746.069 748.536 
19206.5 3
15100401 22529.9 -16653.7 1238.86 -48.5096 139.588 147.777 
15094501 22235.4 -17645.6 1031.57 2.56609 -87.0008 87.0387 
15094400 21985.4 -15467.4 1545.29 -451.912 371.696 585.135 
19207 3
15100401 21935.2 -16452 1225.12 -1228.53 416.765 1297.29 
15094501 22365.8 -17839.9 1053.38 269.259 -401.454 483.39 
15094400 21710.1 -15246.5 1503 -568.809 456.464 729.317 
19207.5 3
15100401 21372.8 -16164.6 1199.62 -1073.47 548.426 1205.45 
15094501 22542.9 -17850 1059.25 338.025 -19.3225 338.577 
15094400 21362.2 -14965.9 1568.75 -663.884 535.544 852.965 
19208 3
15100401 21018.4 -15875.3 1226.14 -721.632 589.286 931.671 
15094501 22340.1 -17417.9 1088.57 -412.896 880.128 972.167 
15094400 21085.4 -14723.3 1623.29 -563.791 494.072 749.645 
19208.5 3
15100401 20689.1 -15482.1 1314.29 -684.586 817.345 1066.17 
15094501 22396 -16829.3 1163.71 116.127 1223.64 1229.14 
15094400 20794.1 -14507.3 1617.29 -605.584 449.064 753.917 
19209 3
15100401 20310.6 -15142.3 1371.71 -755.632 678.358 1015.45 
15094501 22305.3 -16485.6 1171 -181.066 686.056 709.548 
15094400 20525.1 -14279.4 1610.71 -536.926 454.805 703.66 
19209.5 3
15100401 19899.4 -14840.6 1388.57 -795.247 583.587 986.403 
15094501 21968.6 -16270.1 1190 -651.285 416.69 773.177 
15094400 20119.7 -14093.6 1631.57 -784.195 359.492 862.668 
19210 3
15100401 19467.4 -14660.2 1422.5 -822.959 343.469 891.758 
15094501 21376.9 -15802.2 1256.75 -1127.04 891.224 1436.84 
15094400 19830.2 -13876.2 1675.12 -551.361 413.946 689.456 
19210.5 3
15100401 19193.7 -14455.9 1410.71 -576.128 430.301 719.084 
15094501 20910.6 -15398.4 1328.86 -981.692 850.15 1298.64 
15094400 19579.7 -13675.6 1652 -527.444 422.481 675.786 
19211 3
15100401 18954 -14183.5 1439.5 -489.213 555.831 740.457 
15094501 20456.4 -15063 1398.38 -926.931 684.548 1152.31 
15094400 19337.6 -13491.2 1702.25 -494.06 376.166 620.964 
19211.5 3
15100401 18686.4 -13961.4 1464.71 -515.552 427.883 669.983 
15094501 19996.9 -14767.7 1454.29 -885.391 568.951 1052.44 
15094400 19138.1 -13257.7 1651.14 -384.359 449.972 591.783 
19212 3
15100401 18321.8 -13763.1 1456.25 -727.901 395.816 828.559 
15094501 19521.6 -14505.8 1467.25 -948.567 522.883 1083.14 
15094400 18920.4 -12960 1610.12 -434.666 594.24 736.245 
19212.5 3
15100401 17852.7 -13583.4 1429.57 -916.085 350.97 981.016 
15094501 19067.4 -14203.6 1470.71 -887.102 590.193 1065.49 
15094400 18777.3 -12647.4 1606.86 -279.471 610.491 671.419 
19213 3
15100401 17472.4 -13374.3 1396.71 -816.064 448.804 931.335 
15094501 18604.3 -13948.1 1458.86 -993.869 548.13 1135 
15094400 18742.1 -12241.4 1585.86 -75.4139 871.245 874.502 
19213.5 3
15100401 17065.1 -13148.4 1347.88 -812.981 450.92 929.66 
15094501 18129.6 -13704.5 1432.38 -947.427 486.313 1064.95 
15094400 18726.4 -11816.8 1605.25 -31.4728 847.662 848.246 
19214 3
15100401 16690.1 -12766.1 1283.71 -742.539 756.895 1060.31 
15094501 17757.1 -13508.7 1397.29 -737.588 387.694 833.273 
15094400 18551.7 -11539 1626.29 -345.863 550 649.708 
19214.5 3
15100401 16693.8 -12291.8 1240.38 7.0452 926.549 926.575 
15094501 17455.2 -13219.2 1366.12 -589.634 565.36 816.885 
15094400 18156 -11294.5 1615.38 -772.879 477.539 908.508 
19215 3
15100401 16538.9 -11883.8 1335.62 -300.145 790.698 845.748 
15094501 17063.6 -12806 1315.12 -758.963 800.872 1103.37 
15094400 17723.1 -11133.8 1616.75 -838.905 311.531 894.882 
19215.5 3
15100401 16299 -11523.3 1420.43 -478.792 719.49 864.238 
15094501 16884.6 -12458.9 1279.71 -357.392 692.9 779.641 
15094400 17293.4 -10918.7 1641 -857.678 429.213 959.08 
19216 3
15100401 16086.6 -11155.9 1446.29 -430.017 743.783 859.143 
15094501 16558.3 -11910.6 1360 -660.497 1109.89 1291.55 
15094400 16955.6 -10783 1663.14 -683.921 274.725 737.036 
19216.5 3
15100401 15894.6 -10881.6 1481.29 -394.251 563.215 687.492 
15094501 16332.1 -11524.7 1493 -464.359 792.314 918.364 
15094400 16669.4 -10740.7 1655.14 -587.562 86.829 593.943 
19217 3
15100401 15742.3 -10656 1499.57 -317.262 469.94 567.009 
15094501 16213 -11305.1 1504.57 -248.214 457.44 520.444 
15094400 16519.9 -10650.9 1676.57 -311.607 187.202 363.516 
19217.5 3
15100401 15690.4 -10454.4 1517.71 -106.265 413.056 426.506 
15094501 16101 -11132.1 1503.57 -229.508 354.508 422.315 
15094400 16411.9 -10524.6 1641.43 -221.311 258.782 340.51 
19218 3
15100401 15708.1 -10362 1506.75 33.264 173.738 176.894 
15094501 15909 -11000.8 1532.62 -360.902 246.979 437.32 
15094400 16247.8 -10524.9 1645.88 -308.472 -0.570623 308.473 
19218.5 3
15100401 15634.3 -10265.4 1526.43 -142.272 186.072 234.231 
15094501 15799.6 -10864.6 1542.71 -210.845 262.386 336.604 
15094400 16180 -10411.4 1659.71 -130.539 218.587 254.599 
19219 3
15100401 15584.2 -10184.8 1518 -99.2772 160.077 188.363 
15094501 15803.9 -10725.5 1543.5 8.53883 275.935 276.067 
15094400 16135.1 -10049.6 1648.38 -89.0377 717.864 723.365 
19219.5 3
15100401 15506.7 -10050.6 1492.29 -155.382 268.895 310.561 
15094501 15802 -10572.6 1536.29 -3.75752 306.47 306.493 
15094400 15997.9 -9794.29 1701.86 -275.086 511.702 580.957 
19220 3
15100401 15355.7 -9802.71 1491 -307.536 504.801 591.102 
15094501 15751.6 -10296.4 1534 -102.706 562.409 571.71 
15094400 15845.6 -9569.57 1716.14 -310.154 457.667 552.86 
19220.5 3
15100401 15203.6 -9557 1495.14 -301.871 487.528 573.419 
15094501 15683.1 -10070.7 1555.86 -135.771 447.846 467.974 
15094400 15689.7 -9339.43 1690.43 -309.24 456.633 551.492 
19221 3
15100401 15029.9 -9286 1490.29 -346.044 539.841 641.229 
15094501 15579.6 -9827.71 1555.43 -206.318 484.064 526.198 
15094400 15558.4 -9077.71 1669.43 -261.525 521.343 583.262 
19221.5 3
15100401 14783.3 -8970 1500.86 -478.779 613.592 778.284 
15094501 15501 -9518.29 1564 -152.566 600.832 619.9 
15094400 15383.4 -8851.71 1655.86 -339.806 438.835 555.017 
19222 3
15100401 14587 -8743.57 1513.14 -408.929 471.726 624.298 
15094501 15358.4 -9311.14 1550.57 -297.024 431.548 523.886 
15094400 15155.1 -8605 1639.86 -475.595 513.988 700.268 
19222.5 3
15100401 14439.9 -8497.29 1479.29 -293.113 490.609 571.5 
15094501 15208.9 -9131.71 1534.29 -297.951 357.427 465.327 
15094400 15020 -8466.29 1615.86 -269.209 276.323 385.782 
19223 3
15100401 14197.4 -8212.57 1460.57 -490.746 576.345 756.971 
15094501 15069.7 -8927.71 1526.57 -281.666 412.955 499.868 
15094400 14795.7 -8233.86 1613.43 -454.02 470.503 653.84 
19223.5 3
15100401 14021.1 -7911.14 1445.43 -351.167 600.455 695.604 
15094501 14806.4 -8694.14 1522.86 -524.474 465.282 701.113 
15094400 14578.7 -7895.43 1595 -432.271 674.161 800.844 
19224 3
15100401 13857.1 -7603.43 1460.14 -328.657 616.662 698.776 
15094501 14485.3 -8417 1517 -643.573 555.397 850.089 
15094400 14421.6 -7644.71 1589.14 -314.916 502.433 592.968 
19224.5 3
15100401 13726.4 -7294.29 1512.29 -259.869 614.598 667.28 
15094501 14092 -8167.43 1490.43 -781.88 496.166 926.022 
15094400 14287.1 -7395.86 1596 -267.254 494.746 562.315 
19225 3
15100401 13441.3 -7010 1496.86 -560.202 558.518 791.056 
15094501 13718.1 -7969 1456.14 -734.493 389.84 831.538 
15094400 14022.4 -7028.14 1619.43 -520.067 722.425 890.15 
19225.5 3
15100401 13213.7 -6886.33 1498.5 -474.206 257.639 539.675 
15094501 13309.2 -7689.67 1480.17 -852.034 581.944 1031.8 
15094400 13706 -6698.17 1624.67 -659.226 687.45 952.453 
19226 3
15100401 12952.1 -6731.29 1514.43 -531.552 315.137 617.948 
15094501 12967.6 -7395.71 1527.86 -694.299 597.464 915.978 
15094400 13426.4 -6460.57 1675.43 -568.235 482.917 745.721 
19226.5 3
15100401 12677.1 -6532.57 1545.14 -529.865 382.879 653.723 
15094501 12620 -7118.71 1540.86 -669.694 533.719 856.356 
15094400 13226.3 -6205.57 1673.71 -385.632 491.329 624.593 
19227 3
15100401 12401.7 -6377.67 1549.83 -558.775 314.208 641.059 
15094501 12225.3 -6903.33 1530.83 -800.541 436.878 911.991 
15094400 13009.2 -5921.33 1672.5 -440.404 576.548 725.509 
19227.5 3
15100401 12092.1 -6097 1514.71 -642.166 582.296 866.859 
15094501 11847.7 -6613.57 1524.86 -783.442 601.166 987.513 
15094400 12766.3 -5664.86 1729 -503.902 532.108 732.842 
19228 3
15100401 11778.7 -5770 1471.14 -630.641 657.948 911.374 
15094501 11412.1 -6207 1502.57 -876.401 818.051 1198.87 
15094400 12475.6 -5371.29 1681.71 -584.938 590.687 831.302 
19228.5 3
15100401 11393.9 -5469 1421.43 -774.36 605.634 983.07 
15094501 11005.4 -5895.14 1468.14 -818.339 627.479 1031.22 
15094400 12019.6 -5053.86 1663.71 -917.505 638.689 1117.92 
19229 3
15100401 11108.1 -5023.86 1414.14 -562.43 876.265 1041.23 
15094501 10617.9 -5437.57 1428.86 -762.936 900.731 1180.42 
15094400 11542.7 -4677 1636.71 -938.695 741.845 1196.45 
19229.5 3
15100401 10868.9 -4728.29 1443 -493.373 609.426 784.102 
15094501 10374.7 -5116.57 1434.29 -501.325 661.856 830.289 
15094400 11267.1 -4403 1614.71 -568.189 564.948 801.252 
19230 3
15100401 10549.4 -4457.57 1431 -630.037 533.953 825.865 
15094501 10091.3 -4843.43 1431 -559.031 538.743 776.376 
15094400 10949.7 -4112 1616.29 -626.092 573.964 849.368 
19230.5 3
15100401 10230.7 -4182.33 1435.83 -631.212 545.026 833.955 
15094501 9798 -4539.17 1469.17 -580.764 602.499 836.834 
15094400 10532.7 -3708.67 1615.17 -825.837 798.68 1148.87 
19231 3
15100401 9909.75 -3795.62 1450.25 -632.972 762.738 991.173 
15094501 9439 -4065.25 1501.88 -708.087 934.747 1172.66 
15094400 10109 -3308.62 1613.12 -835.634 789.037 1149.29 
19231.5 3
15100401 9618.5 -3494.67 1498.67 -568.848 587.809 817.99 
15094501 9127.17 -3759.67 1513.17 -609.049 596.842 852.738 
15094400 9745.5 -3001.17 1666.17 -709.961 600.505 929.866 
19232 3
15100401 9399.71 -3302.57 1486.43 -468.492 411.339 623.446 
15094501 8785.71 -3348.14 1521.71 -731.161 881.207 1145.04 
15094400 9361 -2745.86 1669.57 -823.34 546.701 988.318 
19232.5 3
15100401 8978.17 -2962.17 1490.67 -820.132 662.266 1054.14 
15094501 8371.17 -2923.17 1519.67 -806.513 826.802 1155.02 
15094400 9034.17 -2406.83 1698.17 -635.863 659.579 916.169 
19233 3
15100401 8544.71 -2598.14 1495.29 -870.386 730.972 1136.61 
15094501 7976.43 -2534.86 1557.29 -792.647 779.738 1111.88 
15094400 8568.29 -2013 1702.43 -935.504 790.83 1224.98 
19233.5 3
15100401 8233.5 -2225.67 1499.67 -618.716 740.509 964.968 
15094501 7609.83 -2137.83 1546.83 -728.818 789.312 1074.33 
15094400 8107.17 -1585.17 1658.83 -916.738 850.563 1250.55 
19234 3
15100401 7900.14 -1806.14 1510.14 -658.809 829.098 1058.98 
15094501 7154.71 -1729.57 1556 -899.445 806.842 1208.3 
15094400 7724.29 -1164.86 1638.86 -756.682 830.651 1123.63 
19234.5 3
15100401 7524 -1464.14 1520.86 -730.374 664.078 987.14 
15094501 6718.71 -1375.86 1494.57 -846.602 686.824 1090.17 
15094400 7357 -773 1616.43 -713.176 760.888 1042.87 
19235 3
15100401 6905.5 -930.167 1476.5 -1252.02 1080.92 1654.07 
15094501 6344.17 -1025.83 1499.33 -758.194 708.55 1037.74 
15094400 7011.5 -374.833 1628.33 -699.393 806.005 1067.14 
19235.5 3
15100401 6362 -452.571 1432.14 -1144.21 1005.46 1523.21 
15094501 6028.14 -805.143 1496 -665.313 464.612 811.484 
15094400 6581.57 -2.71429 1605.14 -905.113 783.409 1197.06 
19236 3
15100401 6055.29 -277.714 1403.71 -603.768 344.207 694.992 
15094501 5613.86 -510 1494.71 -815.523 580.99 1001.31 
15094400 6148 201.286 1569.86 -853.487 401.575 943.24 
19236.5 3
15100401 5752.43 -40.7143 1384.29 -592.675 463.796 752.576 
15094501 5281.86 -208.714 1461.14 -649.706 589.6 877.352 
15094400 5724.57 517.429 1566.29 -828.627 618.675 1034.11 
19237 3
15100401 5455.29 273.286 1383.14 -590.741 624.254 859.458 
15094501 4932.86 235 1442.29 -693.837 882.136 1122.31 
15094400 5400 876.286 1556.86 -645.271 713.434 961.958 
19237.5 3
15100401 5094.57 627.286 1373 -705.899 692.759 989.044 
15094501 4480.71 703.714 1464.57 -884.82 917.249 1274.46 
15094400 5074.71 1245.43 1521.86 -636.567 722.393 962.844 
19238 3
15100401 4579 967.833 1367.17 -1050.04 693.58 1258.43 
15094501 4057.17 1053.17 1498.5 -862.622 711.716 1118.33 
15094400 4653.67 1649.33 1524.83 -857.531 822.617 1188.3 
19238.5 3
15100401 4348.14 1392.14 1364.71 -491.185 902.786 1027.76 
15094501 3824.57 1404.14 1470.29 -494.883 746.758 895.855 
15094400 4312.14 2015.43 1525.14 -726.646 778.926 1065.24 
19239 3
15100401 3915.14 1951.57 1346.29 -834.297 1077.9 1363.05 
15094501 3456.86 1799.29 1387.29 -708.505 761.354 1040.02 
15094400 3910.57 2480.71 1533.29 -773.741 896.504 1184.23 
19239.5 3
15100401 3542.29 2352.43 1366.14 -733.971 789.089 1077.67 
15094501 3071.14 2195.86 1416.43 -759.28 780.652 1089 
15094400 3567.57 2898.71 1583 -675.197 822.835 1064.4 
19240 3
15100401 3194.14 2737 1431.14 -666.94 736.727 993.769 
15094501 2799.86 2447.43 1468.71 -519.704 481.938 708.771 
15094400 3301.43 3277.57 1582.14 -509.852 725.78 886.964 
19240.5 3
15100401 2833.83 3114.83 1426.33 -749.084 785.516 1085.43 
15094501 2541.17 2722.33 1494.33 -537.818 571.528 784.788 
15094400 3015 3598.5 1594 -595.486 667.211 894.301 
19241 3
15100401 2587.71 3443.14 1442.14 -517.057 689.726 862.015 
15094501 2340.71 2986.57 1509.29 -421.118 555.122 696.779 
15094400 2833.43 3918.86 1609.43 -381.453 673.019 773.603 
19241.5 3
15100401 2356.14 3821.43 1432.29 -458.557 749.081 878.292 
15094501 2132.29 3289.14 1497 -412.73 599.151 727.549 
15094400 2599.71 4388.29 1613 -462.801 929.562 1038.4 
19242 3
15100401 2118.67 4287.83 1414.33 -484.645 951.846 1068.13 
15094501 1950.5 3770.83 1481.5 -370.991 983.042 1050.72 
15094400 2515.33 4968.33 1635.67 -172.206 1183.77 1196.23 
19242.5 3
15100401 1979.86 4942.57 1436.71 -273.786 1291.4 1320.1 
15094501 1698.43 4303.71 1476.71 -497.182 1051.05 1162.71 
15094400 2381 5445.14 1644.71 -264.957 940.453 977.064 
19243 3
15100401 1773.43 5408.29 1461 -396.978 895.604 979.642 
15094501 1442.86 4757.14 1479.57 -491.484 871.978 1000.95 
15094400 2171 5841.71 1687.71 -403.846 762.637 862.964 
19243.5 3
15100401 1594 5878.86 1551.43 -347.057 910.196 974.118 
15094501 1087.86 5242.43 1554.43 -686.654 938.657 1163 
15094400 2130 6204.29 1723.86 -79.3037 701.299 705.768 
19244 3
15100401 1531.14 6313.43 1701.14 -124.224 858.837 867.774 
15094501 812.429 5603.29 1567 -544.325 713.156 897.152 
15094400 2071.71 6491.71 1735.57 -115.189 568.041 579.602 
19244.5 3
15100401 1421.83 6590.83 1706 -223.995 568.452 610.993 
15094501 534.833 5991 1558.5 -568.843 794.496 977.142 
15094400 1933.83 6730.33 1739.5 -282.543 488.973 564.735 
19245 3
15100401 1185.43 6701.86 1722.29 -480.497 225.658 530.848 
15094501 441.429 6349.57 1542.57 -189.847 728.804 753.125 
15094400 1698.29 6772.71 1745.57 -478.755 86.1401 486.443 
19245.5 3
15100401 852.571 6897.29 1680.29 -655.231 384.702 759.818 
15094501 223.857 6658.71 1517.86 -428.29 608.549 744.153 
15094400 1422.71 6986.14 1749.29 -542.463 420.135 686.134 
19246 3
15100401 655.167 7088.5 1649.5 -407.861 395.071 567.831 
15094501 147.833 6998.33 1490.5 -157.074 701.692 719.058 
15094400 1160.67 7162.83 1726 -541.421 365.063 652.999 
19246.5 3
15100401 569.571 7274 1620.86 -175.041 379.346 417.783 
15094501 87.5714 7237.57 1487 -123.235 489.239 504.522 
15094400 1054.29 7520 1699.43 -217.548 730.402 762.112 
19247 3
15100401 511.286 7611.29 1575.86 -113.396 656.198 665.924 
15094501 -53.4286 7590 1458.14 -274.319 685.659 738.498 
15094400 1049.71 7908.86 1691 -8.89383 756.531 756.584 
19247.5 3
15100401 535.167 7969.17 1510.5 47.9537 718.636 720.235 
15094501 -127.333 7951.5 1400.5 -148.403 725.904 740.918 
15094400 1078.83 8231.17 1695.83 58.472 647.208 649.844 
19248 3
15100401 605.429 8368.86 1457.43 141.372 804.206 816.538 
15094501 -130.286 8309.14 1375.14 -5.9404 719.603 719.628 
15094400 1191.86 8534.86 1698.71 227.412 611.047 651.993 
19248.5 3
15100401 718.833 8764.83 1418.5 225.009 785.667 817.253 
15094501 -42.5 8651.17 1475.83 174.178 678.619 700.615 
15094400 1324.5 8847 1699 263.18 619.331 672.93 
19249 3
15100401 754.571 9010.14 1461.14 73.9919 507.887 513.249 
15094501 33.4286 8942 1561.71 157.202 602.139 622.322 
15094400 1397 9130.57 1699 150.104 587.104 605.989 
19249.5 3
15100401 816.333 9355.33 1498 119.694 668.974 679.597 
15094501 233.5 9272.33 1636.83 387.735 640.181 748.445 
15094400 1421 9375.17 1698.33 46.5116 474.022 476.298 
19250 3
15100401 888.429 9651.57 1535 143.616 590.116 607.34 
15094501 372.429 9678.86 1689.86 276.75 809.808 855.792 
15094400 1474.43 9733.29 1701.71 106.431 713.385 721.28 
19250.5 3
15100401 855.167 9956.33 1575.67 -67.0603 614.439 618.088 
15094501 361.167 9908.5 1725.33 -22.7055 462.99 463.546 
15094400 1509 10114 1740 69.7005 767.569 770.727 
19251 3
15100401 953.286 10366.1 1559 192.014 801.976 824.642 
15094501 442 10230.3 1729.86 158.187 629.718 649.282 
15094400 1492.71 10456.4 1765.14 -31.8703 670.115 670.872 
19251.5 3
15100401 1044.29 10755.3 1553.86 174.33 745.484 765.596 
15094501 586.143 10451 1724.71 276.136 422.824 505.006 
15094400 1528.86 10768.3 1758.29 69.2392 597.427 601.426 
19252 3
15100401 922.429 11076 1553.14 -247.175 650.536 695.911 
15094501 594.429 10656.3 1722.71 16.8067 416.401 416.74 
15094400 1575.57 10631.4 1760.14 94.7551 -277.601 293.327 
19252.5 3
15100401 750.5 11277 1553 -344.546 402.806 530.061 
15094501 598.667 10851.3 1723.17 8.49318 390.877 390.969 
15094400 1503.67 9725.17 1754.17 -144.098 -1816.16 1821.86 
