# Supplementary material for: Intrinsic group behaviour II: On the dependence of triad spatial dynamics on social and personal features; and on the effect of social interaction on small group dynamics
Source: PLoS One. 2019 Dec 3;14(12):e0225704. doi: 10.1371/journal.pone.0225704 (PMC6890182; doi:10.1371/journal.pone.0225704)
Supplement: S3 Data Set — (ZIP) [file pone.0225704.s003.zip › set_3_int/group_traj_triad_int/traj_3_0217_74.dat]

3 15081001 15080801 15080202 0 0 1 0 2 1 0 46.6667 0 70 1402.01 1594.42 1058.87 
19082 1
15080202 17809 -10585 1060.5 0 0 0 
19082.5 1
15080202 17681.7 -10417.9 1114 -425.705 559.006 702.647 
19083 1
15080202 17371.3 -10091.7 1116.86 -632.237 664.242 917.029 
19083.5 1
15080202 17064.1 -9684.29 1101.86 -598.719 794.208 994.601 
19084 1
15080202 16852.3 -9416.17 1094 -427.035 540.563 688.888 
19084.5 1
15080202 16646 -9192 1087.71 -429.861 467.014 634.73 
19085 1
15080202 16384.8 -9018 1076.5 -502.244 334.615 603.503 
19085.5 1
15080202 16140.1 -8786.71 1102.43 -516.225 487.945 710.336 
19086 1
15080202 15928.3 -8490.43 1098.14 -408.991 571.98 703.16 
19086.5 1
15080202 15822.7 -8208.33 1070 -216.877 579.251 618.52 
19087 1
15080202 15625.9 -8017.57 1102.29 -409.167 396.594 569.829 
19087.5 1
15080202 15431.6 -7772.86 1081.71 -383.207 482.671 616.294 
19088 2
15080801 7930.33 2362.33 1275 0 0 0 
15080202 15203.7 -7507.83 1056.5 -454.9 528.99 697.685 
19088.5 2
15080801 7919.57 2000.71 1299.86 -27.8085 -934.416 934.83 
15080202 14989.4 -7269.71 1053.86 -422.56 469.663 631.776 
19089 2
15080801 7974.29 1421.43 1364.14 107.918 -1142.58 1147.66 
15080202 14714.6 -6923.29 1076 -542.125 683.291 872.23 
19089.5 2
15080801 8282.43 934.429 1395 601.842 -951.172 1125.58 
15080202 14411 -6593.86 1061.14 -592.913 643.415 874.945 
19090 3
15081001 12234.5 -4073.75 1566.75 0 0 0 
15080801 8548.71 685.286 1420 521.107 -487.559 713.629 
15080202 14114 -6347 1033.71 -581.213 483.086 755.765 
19090.5 3
15081001 12121.7 -4018.5 1579.67 -299.293 146.552 333.247 
15080801 8733 470.167 1448 374.564 -437.234 575.736 
15080202 13881 -6156.83 1013.83 -473.577 386.518 611.287 
19091 3
15081001 12035.1 -3825.29 1595.43 -177.303 395.931 433.817 
15080801 8802.86 23.4286 1489.29 143.15 -915.447 926.572 
15080202 13646.1 -6023.29 988.429 -481.265 273.663 553.631 
19091.5 3
15081001 11943.2 -3729.83 1606.5 -188.09 195.199 271.073 
15080801 8558.67 146.667 1416.33 -499.367 252.021 559.358 
15080202 13385.8 -5878.67 980.333 -532.33 295.744 608.967 
19092 3
15081001 11890.6 -3644.14 1592 -107.777 175.595 206.033 
15080801 8639 -219.857 1400 164.617 -751.073 768.902 
15080202 13108.7 -5743 960 -567.867 278.005 632.266 
19092.5 3
15081001 11871.3 -3553.43 1626.14 -36.8752 173.45 177.326 
15080801 8762.14 -945.143 1392.43 235.455 -1386.78 1406.63 
15080202 12747.9 -5553 939.714 -689.975 363.289 779.772 
19093 3
15081001 11946.9 -3410.29 1636 146.456 277.409 313.696 
15080801 9162.86 -1589.71 1401.14 776.578 -1249.17 1470.88 
15080202 12446 -5430.71 912.143 -584.994 236.988 631.175 
19093.5 3
15081001 12282.7 -3210.17 1627.5 682.54 406.746 794.546 
15080801 9776.83 -2023 1482.67 1247.92 -880.662 1527.37 
15080202 12296.8 -5208 886.167 -303.184 452.671 544.823 
19094 3
15081001 12487.4 -3176.71 1626.86 412.826 67.4443 418.299 
15080801 10117.1 -2342 1533.71 686.108 -643.145 940.415 
15080202 12126.6 -4922.57 865 -343.27 575.461 670.067 
19094.5 3
15081001 12559.7 -3220.83 1627 147.425 -90.0389 172.746 
15080801 10416 -2639.5 1553.5 609.913 -607.143 860.59 
15080202 11953.7 -4540.33 941.5 -352.867 780.078 856.175 
19095 3
15081001 12416.6 -3382.71 1627 -294.435 -333.088 444.567 
15080801 10605 -2903.43 1525.71 388.889 -543.063 667.946 
15080202 11750.9 -4345.14 957.429 -417.304 401.626 579.177 
19095.5 3
15081001 11877.7 -3525.57 1625.29 -1044.3 -276.855 1080.37 
15080801 10806 -3154.43 1517.43 389.535 -486.434 623.182 
15080202 11427 -4268.14 975.714 -627.63 149.225 645.126 
19096 3
15081001 11318 -2838.71 1608.43 -1070.2 1313.3 1694.13 
15080801 11078.6 -3437.14 1485 521.169 -540.563 750.883 
15080202 11117.7 -4219 993.714 -591.368 93.9634 598.787 
19096.5 3
15081001 10788.8 -2371.17 1585.67 -1023.53 904.347 1365.82 
15080801 11560.5 -3419 1496.17 932.164 35.0926 932.824 
15080202 10791.5 -4173.5 1064.67 -630.975 88.0077 637.083 
19097 3
15081001 10560.9 -2109.57 1539 -460.558 528.475 700.999 
15080801 11691.6 -3079.29 1496.86 264.791 686.291 735.602 
15080202 10460.9 -3985.86 1041.57 -667.965 379.076 768.034 
19097.5 3
15081001 10428.7 -1957 1514.5 -281.256 324.62 429.515 
15080801 11415.5 -2856 1502 -587.386 475.076 755.46 
15080202 10174.3 -3841.83 1047.17 -609.625 306.434 682.308 
19098 3
15081001 10322.1 -1876.86 1527.29 -223.32 168.014 279.465 
15080801 10996.6 -2616.29 1541.14 -878.257 502.546 1011.87 
15080202 9913.86 -3710.43 1026 -546.072 275.482 611.624 
19098.5 3
15081001 10294.9 -1627.43 1535.43 -51.7755 473.299 476.123 
15080801 10668.6 -2416.14 1586.14 -622.391 379.778 729.11 
15080202 9694.43 -3526.57 1049 -416.373 348.875 543.213 
19099 3
15081001 10128.7 -1125.57 1521.57 -320.121 966.969 1018.58 
15080801 10424.7 -2109 1589.86 -469.86 591.797 755.64 
15080202 9486.86 -3291.57 1041.14 -399.945 452.794 604.134 
19099.5 3
15081001 10001.8 -822 1485.17 -262.151 627.214 679.794 
15080801 10313.5 -1850.83 1544.33 -229.782 533.402 580.79 
15080202 9280.83 -3087.5 1075.33 -425.669 421.635 599.141 
19100 3
15081001 9827.29 -650.143 1449.43 -358.414 352.889 502.983 
15080801 10139.6 -1578 1497.43 -357.143 560.233 664.388 
15080202 9046.29 -2814 1047.86 -481.617 561.602 739.832 
19100.5 3
15081001 9539.43 -480.857 1438 -552.509 324.925 640.97 
15080801 9844.14 -1348.71 1504.71 -567.041 440.088 717.784 
15080202 8853.43 -2552.71 1061.71 -370.167 501.508 623.325 
19101 3
15081001 9144.83 -286.167 1489.17 -816.967 403.086 910.996 
15080801 9474.83 -1065.67 1574.5 -764.616 586.02 963.357 
15080202 8664.5 -2367.5 1097.83 -391.156 383.466 547.768 
19101.5 3
15081001 8763.57 -155.857 1554.43 -779.677 266.482 823.959 
15080801 9120.86 -966.714 1620 -723.878 202.357 751.63 
15080202 8420.57 -2072.14 1041.43 -498.831 604.002 783.359 
19102 3
15081001 8412.29 144.429 1498.14 -656.609 561.282 863.813 
15080801 8786.71 -828.714 1599.14 -624.566 257.944 675.735 
15080202 8225.43 -1717.71 1048 -364.753 662.483 756.26 
19102.5 3
15081001 8134.33 299.667 1463.5 -547.15 305.587 626.703 
15080801 8449.33 -647.667 1571 -664.136 356.393 753.719 
15080202 8121.83 -1453.33 1080.17 -203.928 520.435 558.962 
19103 3
15081001 7959.67 349.333 1442.5 -371.631 105.674 386.363 
15080801 8176.5 -477.167 1540.83 -580.496 362.766 684.526 
15080202 7881.67 -1114.83 1017.17 -510.993 720.213 883.074 
19103.5 3
15081001 7749.57 491.714 1464.29 -429.643 291.168 519.01 
15080801 7918.43 -297.286 1569.86 -527.753 367.855 643.305 
15080202 7589.57 -836.571 1010.57 -597.332 569.043 824.994 
19104 3
15081001 7470 760.429 1497 -524.524 504.154 727.528 
15080801 7698.86 -90.8571 1611.43 -411.954 387.296 565.424 
15080202 7436.43 -634.143 1041.86 -287.322 379.791 476.23 
19104.5 3
15081001 7208.83 994.667 1514.5 -531.908 477.063 714.503 
15080801 7400.83 170.333 1589.33 -606.973 531.956 807.09 
15080202 7112.17 -383.833 1020.17 -660.411 509.795 834.287 
19105 3
15081001 6948.43 1179.86 1493.29 -526.07 374.122 645.536 
15080801 7135.43 441.857 1605.43 -536.171 548.533 767.051 
15080202 6651 -168.429 968.429 -931.65 435.161 1028.27 
19105.5 3
15081001 6700.67 1423.5 1452.67 -472.828 464.967 663.145 
15080801 6966.5 711 1600.5 -322.383 513.631 606.422 
15080202 6184.83 -14.3333 982 -889.631 294.075 936.976 
19106 3
15081001 6462.17 1624.83 1411 -517.354 436.732 677.045 
15080801 6643.33 860.833 1553.17 -701.012 325.018 772.693 
15080202 5800.67 124.167 984.667 -833.333 300.434 885.836 
19106.5 3
15081001 6135.86 1789.71 1383.71 -664.582 335.806 744.604 
15080801 6274.29 1024.71 1504.86 -751.624 333.77 822.4 
15080202 5442.29 197.143 960.571 -729.9 148.628 744.879 
19107 3
15081001 5775.71 2028.43 1340.43 -684.682 453.829 821.432 
15080801 6026.71 1099.14 1465.43 -470.668 141.499 491.478 
15080202 5075.43 290.857 945.429 -697.447 178.164 719.844 
19107.5 3
15081001 5420 2224 1314.83 -718.615 395.094 820.065 
15080801 5751.67 1135.67 1424.67 -555.652 73.7855 560.529 
15080202 4675.5 423.167 900.333 -807.937 267.292 851.003 
19108 3
15081001 5111 2330.57 1311.29 -594.231 204.945 628.58 
15080801 5324.71 1332.57 1427.71 -821.062 378.663 904.173 
15080202 4226.43 655.286 862.286 -863.599 446.383 972.142 
19108.5 3
15081001 4820.67 2429 1305.33 -586.532 198.846 619.322 
15080801 4948.17 1513.67 1399 -760.702 365.849 844.105 
15080202 3881.17 789.833 886.333 -697.499 271.813 748.59 
19109 3
15081001 4485.14 2590 1331.14 -706.366 338.947 783.478 
15080801 4500.29 1668.57 1414.43 -942.907 326.115 997.71 
15080202 3521.29 975 883.429 -757.644 389.825 852.049 
19109.5 3
15081001 4078.71 2771.29 1317.57 -765.402 341.404 838.092 
15080801 4161.14 1926.43 1486.29 -638.687 485.607 802.331 
15080202 3090.71 1257.57 849.143 -810.869 532.15 969.893 
19110 3
15081001 3683.33 2775.67 1417.17 -818.594 9.07029 818.644 
15080801 3867.17 2171.33 1456 -608.646 507.049 792.18 
15080202 2744.83 1541.5 897.333 -716.11 587.844 926.484 
19110.5 3
15081001 3399.29 2886.57 1475.71 -606.939 236.976 651.562 
15080801 3322.86 2289.71 1496.71 -1163.05 252.951 1190.24 
15080202 2511.43 1911.71 967 -498.728 791.056 935.147 
19111 3
15081001 3105.29 3050.71 1468 -561.069 313.25 642.591 
15080801 3023.14 2423.57 1499.71 -571.974 255.453 626.426 
15080202 2283 2212.43 1072.71 -435.932 573.882 720.679 
19111.5 3
15081001 2812.14 3195.29 1517.57 -567.007 279.635 632.213 
15080801 2732.71 2565.71 1478.29 -561.757 274.938 625.43 
15080202 2122.71 2343.71 1017.86 -310.03 253.938 400.753 
19112 3
15081001 2505.71 3325.71 1548.57 -614.085 261.38 667.398 
15080801 2493.14 2758.57 1531 -480.103 386.487 616.337 
15080202 2117.29 2316.43 1056.29 -10.8789 -54.6808 55.7525 
19112.5 3
15081001 2155.14 3478 1534.43 -702.548 305.182 765.97 
15080801 2205.14 2908.86 1542.43 -577.154 301.174 651.009 
15080202 2538.71 2236 1074.57 844.546 -161.18 859.789 
19113 3
15081001 1804.17 3574 1544.67 -720.69 197.125 747.163 
15080801 1896 3001.5 1556.67 -634.79 190.232 662.682 
15080202 2985.5 2423.5 1049.83 917.424 385.01 994.937 
19113.5 3
15081001 1559.57 3689.14 1565.86 -509.573 239.881 563.212 
15080801 1631.14 3109 1590.57 -551.786 223.958 595.504 
15080202 3125 2737.43 1022 290.625 654.018 715.683 
19114 3
15081001 1246.86 3851.29 1566.86 -613.165 317.927 690.688 
15080801 1226.57 3228.43 1616.29 -793.277 234.174 827.119 
15080202 3246.43 3132.71 1001.29 238.095 775.07 810.816 
19114.5 3
15081001 918.429 3967.43 1539.57 -667.538 236.063 708.048 
15080801 809.143 3237.71 1644.86 -848.432 18.8734 848.642 
15080202 3321.43 3507.29 1022.29 152.439 761.324 776.435 
19115 3
15081001 576.429 4070.57 1476.57 -684 206.286 714.43 
15080801 388.571 3368.43 1729.86 -841.143 261.429 880.833 
15080202 3327 3909.57 1058.29 11.1429 804.571 804.649 
19115.5 3
15081001 164.429 4157.57 1439.29 -822.355 173.653 840.49 
15080801 76 3436.14 1661.14 -623.895 135.158 638.367 
15080202 3316 4332.43 1106.43 -21.9561 844.026 844.312 
19116 3
15081001 -254.286 4201.71 1397.29 -829.137 87.4116 833.732 
15080801 -310.714 3507.29 1620.43 -765.771 140.877 778.621 
15080202 3332.29 4681.29 1127.86 32.2489 690.806 691.559 
19116.5 3
15081001 -617.429 4323.29 1432.29 -721.954 241.693 761.336 
15080801 -609.571 3638.71 1583.29 -594.149 261.289 649.065 
15080202 3415.43 4956.43 1160.86 165.294 547.004 571.433 
19117 3
15081001 -927.857 4444.14 1545 -602.774 234.674 646.845 
15080801 -1018.86 3766.86 1621.43 -794.73 248.821 832.771 
15080202 3554.57 5253.14 1183 270.18 576.144 636.349 
19117.5 3
15081001 -1269.86 4630.43 1595.29 -652.672 355.507 743.213 
15080801 -1307.14 4000.71 1643.29 -550.164 446.292 708.418 
15080202 3617.86 5561.86 1184.14 120.774 589.149 601.401 
19118 3
15081001 -1536.33 4815.83 1592.83 -551.711 383.861 672.111 
15080801 -1567.67 4076.17 1625 -539.387 156.216 561.553 
15080202 3660.17 5711.5 1185.5 87.5974 309.82 321.965 
19118.5 3
15081001 -1780.43 4944 1595.71 -507.475 266.459 573.176 
15080801 -1844.29 4193.57 1643.57 -575.092 244.085 624.746 
15080202 3714.43 5858.29 1186 112.811 305.168 325.352 
19119 2
15081001 -2078.57 5093.57 1592.43 -573.352 287.637 641.457 
15080801 -2142.29 4378.29 1660.43 -573.077 355.22 674.239 
19119.5 2
15081001 -2338.5 5230.67 1582.5 -548.373 289.23 619.973 
15080801 -2417 4432.33 1654.33 -579.566 114.025 590.676 
19120 2
15081001 -2573.62 5395.38 1574.75 -461.029 322.958 562.894 
15080801 -2721.75 4477 1662.88 -597.549 87.5817 603.933 
19120.5 2
15081001 -2905.67 5514.83 1540.5 -626.494 225.393 665.805 
15080801 -3136.5 4586.17 1633 -782.547 205.975 809.201 
19121 2
15081001 -3220 5644.71 1455.57 -678.906 280.52 734.578 
15080801 -3445.86 4649.14 1637.29 -668.158 136.018 681.862 
19121.5 2
15081001 -3541.83 5728.33 1378.33 -677.544 176.04 700.04 
15080801 -3764 4662.33 1613.17 -669.774 27.7694 670.35 
19122 2
15081001 -3887 5638.71 1396.57 -684.854 -177.816 707.562 
15080801 -4109.29 4794.57 1561.57 -685.091 262.377 733.615 
19122.5 2
15081001 -4253.57 5591.57 1339.71 -718.768 -92.437 724.687 
15080801 -4492.14 4851.57 1507.86 -750.7 111.765 758.974 
19123 2
15081001 -4601.57 5582.57 1353.14 -711.656 -18.4049 711.894 
15080801 -4871.14 4928.14 1302.71 -775.051 156.588 790.711 
19123.5 2
15081001 -4966.71 5654.86 1203.86 -707.641 140.089 721.374 
15080801 -5227 5006.57 1204.29 -689.646 151.993 706.196 
19124 2
15081001 -5372.57 5736.86 1170.29 -826.593 167.006 843.295 
15080801 -5613 4973.29 1239.29 -786.151 -67.7917 789.068 
19124.5 2
15081001 -5779 5776.29 1312.86 -798.484 77.4628 802.233 
15080801 -5984.14 5037.86 1330.14 -729.161 126.859 740.114 
19125 2
15081001 -6216.29 5829.71 1324.86 -865.912 105.799 872.352 
15080801 -6439.14 5166.86 1438.71 -900.99 255.446 936.502 
19125.5 2
15081001 -6651.57 5803.57 1254.57 -870.571 -52.2857 872.14 
15080801 -6696.71 5223.43 1488.71 -515.143 113.143 527.422 
19126 2
15081001 -7088.29 5814 1404.43 -851.295 20.3286 851.538 
15080801 -6879.14 5324.57 1352.86 -355.611 197.16 406.609 
19126.5 2
15081001 -7385.71 5624.43 1261.71 -579.783 -369.535 687.535 
15080801 -7175 4984.86 1454 -576.72 -662.211 878.14 
19127 2
15081001 -7774.83 5438 1390.67 -810.665 -388.393 898.903 
15080801 -7177.33 4767.33 1440.5 -4.86111 -453.175 453.201 
19127.5 2
15081001 -8040.43 5321.86 1251.29 -546.492 -238.977 596.459 
15080801 -7385.57 4675.14 1486.71 -428.473 -189.692 468.586 
19128 2
15081001 -8363.57 5260.29 1365.71 -626.246 -119.324 637.513 
15080801 -7747.57 4689.86 1529.14 -701.55 28.5161 702.13 
19128.5 2
15081001 -8705.71 5249.57 1311 -670.868 -21.0084 671.197 
15080801 -8102.14 4869 1322 -695.238 351.261 778.935 
19129 2
15081001 -9004.29 5272.71 1336.43 -586.584 45.4673 588.344 
15080801 -8192.71 4757.29 1406.86 -177.94 -219.478 282.548 
19129.5 2
15081001 -9221 5314.29 1312.57 -424.098 81.3531 431.831 
15080801 -8729.29 4677.86 1381.14 -1050.04 -155.438 1061.48 
19130 2
15081001 -9500.14 5471.43 1392.43 -553.855 311.791 635.586 
15080801 -9160.43 4415.29 1396.71 -855.442 -520.975 1001.6 
19130.5 2
15081001 -9786.29 5554.71 1295.57 -579.237 168.595 603.274 
15080801 -9438.71 4252 1395.29 -563.331 -330.538 653.144 
19131 2
15081001 -10017.7 5567.33 1409.5 -468.382 25.5446 469.079 
15080801 -9732.17 4181.83 1440 -594.033 -142.038 610.778 
19131.5 2
15081001 -10326.1 5331.43 1333.43 -661.966 -506.233 833.349 
15080801 -9882.86 4209.43 1458.71 -323.37 59.2172 328.747 
19132 2
15081001 -10594.8 5141.62 1400.62 -518.547 -366.416 634.942 
15080801 -10165.2 4206.62 1449.62 -545.16 -5.4123 545.187 
19132.5 2
15081001 -10879.3 5000.71 1367.57 -547.184 -270.982 610.608 
15080801 -10452.6 4168.57 1485 -552.541 -73.1799 557.366 
19133 2
15081001 -11154.7 4874.71 1393.57 -551.961 -252.505 606.976 
15080801 -10748.1 4057.57 1506.14 -592.328 -222.445 632.719 
19133.5 2
15081001 -11490.4 4725.43 1393.71 -671.429 -298.571 734.821 
15080801 -11051.3 3920.86 1473.57 -606.286 -273.429 665.091 
19134 2
15081001 -11753.3 4701.33 1361.5 -557.002 -51.0492 559.336 
15080801 -11377.5 3897.33 1487.67 -691.132 -49.8386 692.927 
19134.5 2
15081001 -12086.1 4687.71 1404.71 -712.654 -29.1628 713.251 
15080801 -11678.7 3951.43 1454.86 -644.998 115.836 655.317 
19135 2
15081001 -12432.8 4719.88 1409.75 -667.836 61.9667 670.705 
15080801 -12080.6 4022.25 1470.62 -774.394 136.457 786.325 
19135.5 2
15081001 -12724.4 4814.75 1380.88 -555.476 180.714 584.133 
15080801 -12395.4 4004.12 1464.5 -599.524 -34.5238 600.517 
19136 2
15081001 -13025.4 4945 1370.43 -598.516 258.946 652.131 
15080801 -12749.1 3853.86 1417.14 -703.316 -298.743 764.134 
19136.5 2
15081001 -13244.9 4991.25 1401.75 -445.125 93.8134 454.903 
15080801 -13068.4 3757 1474.38 -647.53 -196.465 676.678 
19137 2
15081001 -13525 4917.57 1389.14 -547.119 -143.903 565.727 
15080801 -13419.6 3822.14 1451.29 -685.931 127.232 697.631 
19137.5 2
15081001 -13802 4749.86 1408 -577.083 -349.405 674.618 
15080801 -13737.3 4005.29 1471 -661.905 381.548 764 
19138 2
15081001 -14127.3 4824.71 1357 -654.498 150.618 671.606 
15080801 -14174.4 4128.57 1455.57 -879.563 248.06 913.874 
19138.5 2
15081001 -14543 4720 1400.62 -802.537 -202.151 827.606 
15080801 -14636.6 4139.75 1358.5 -892.271 21.5803 892.532 
19139 2
15081001 -15040.9 4671.86 1359.14 -972.377 -94.029 976.913 
15080801 -15146 4066.57 1361.29 -994.873 -142.927 1005.09 
19139.5 2
15081001 -15441.6 4634.43 1368 -819.457 -76.541 823.023 
15080801 -15643.3 4057.71 1414 -1016.94 -18.1128 1017.11 
19140 2
15081001 -15866.9 4692.43 1374 -855.706 116.7 863.627 
15080801 -16040.7 4007.86 1409.71 -799.655 -100.316 805.923 
19140.5 2
15081001 -16413.6 4832.14 1363.29 -1127.25 288.071 1163.47 
15080801 -16501.1 4001.43 1464.14 -949.337 -13.2548 949.43 
19141 2
15081001 -16840.9 4981.57 1348.14 -859.73 300.661 910.787 
15080801 -16880.9 4012.29 1455.71 -764.013 21.8454 764.325 
19141.5 2
15081001 -17149.4 5089.5 1351.38 -595.594 208.356 630.987 
15080801 -17227.4 4037.62 1398.88 -668.953 48.9175 670.74 
19142 2
15081001 -17461 5057.86 1341.14 -600.434 -60.9689 603.521 
15080801 -17651 3904.86 1423.57 -816.233 -255.815 855.382 
19142.5 2
15081001 -17911.4 4790.29 1300.29 -928.719 -551.694 1080.22 
15080801 -17984.1 3871.71 1414.14 -686.892 -68.3358 690.283 
19143 2
15081001 -18293.1 4604 1262.57 -796.898 -388.905 886.732 
15080801 -18384.3 3938.86 1257 -835.371 140.173 847.05 
19143.5 2
15081001 -18686.1 4591.12 1222.38 -763.072 -25 763.482 
15080801 -18878.1 3941.75 1339.62 -958.911 5.6172 958.928 
19144 2
15081001 -19132.1 4579 1211.71 -871.129 -23.6816 871.45 
15080801 -19351.4 3869.71 1368.29 -924.421 -140.695 935.066 
19144.5 2
15081001 -19620.7 4565.71 1233.57 -999.124 -27.1691 999.493 
15080801 -19742.1 3790.14 1327.57 -799.007 -162.723 815.408 
19145 2
15081001 -20172.9 4548.86 1266.86 -1138.44 -34.757 1138.97 
15080801 -20147.1 3807.29 1288 -835.052 35.3461 835.799 
19145.5 2
15081001 -20435.2 4633.5 1245.62 -525.837 169.625 552.519 
15080801 -20481 3781.38 1350.75 -669.052 -51.9253 671.064 
19146 2
15081001 -20810.3 4714.14 1276.71 -742.645 159.689 759.62 
15080801 -20893.1 3678.86 1290.29 -816.124 -203.006 840.994 
19146.5 2
15081001 -21306.6 4330.29 1189.29 -978.867 -757.115 1237.5 
15080801 -21376.7 3585.86 1433.29 -953.79 -183.432 971.268 
19147 2
15081001 -21832.6 4203 1404.12 -1056.33 -255.594 1086.81 
15080801 -21866 3550.25 1324.62 -982.501 -71.5003 985.1 
19147.5 2
15081001 -22280.4 4082.57 1300.71 -883.242 -237.532 914.624 
15080801 -22325.4 3427.29 1277.86 -906.171 -242.533 938.066 
19148 2
15081001 -22661.7 3950.14 1330 -762.571 -264.857 807.257 
15080801 -22738.9 3314 1401.57 -826.857 -226.571 857.337 
19148.5 2
15081001 -23069.1 3884.86 1567 -838.33 -134.333 849.025 
15080801 -23135.7 3193.71 1605 -816.578 -247.501 853.263 
19149 2
15081001 -23395.3 3776.57 1550.43 -658.874 -218.759 694.241 
15080801 -23498.9 3057.71 1606.14 -733.622 -274.747 783.382 
19149.5 2
15081001 -23769.5 3619.88 1530.75 -741.018 -310.29 803.361 
15080801 -23967.8 2937.38 1578.12 -928.501 -238.296 958.592 
19150 2
15081001 -23943.7 3677.29 1556.43 -344.979 113.685 363.228 
15080801 -24311.9 2783.29 1600.43 -681.4 -305.127 746.598 
19150.5 2
15081001 -24430.6 3454.57 1436 -1022.81 -467.887 1124.75 
15080801 -24655.6 2668.71 1573 -722.089 -240.696 761.148 
19151 2
15081001 -24880.1 3221.62 1415.5 -851.427 -441.186 958.944 
15080801 -25049.6 2648.75 1576.12 -746.314 -37.8111 747.271 
19151.5 2
15081001 -25388.1 3153.43 1465.57 -992.222 -133.196 1001.12 
15080801 -25384.3 2496.86 1566.86 -653.634 -296.666 717.808 
19152 2
15081001 -25647 3024.57 1493.86 -537.048 -267.338 599.909 
15080801 -25767.4 2402.57 1569.57 -794.902 -195.614 818.617 
19152.5 2
15081001 -25973.7 2987.29 1533.29 -656.053 -74.8709 660.311 
15080801 -26176 2325.71 1610.86 -820.425 -154.332 834.814 
19153 2
15081001 -26281.6 3017 1527.38 -602.565 58.1493 605.364 
15080801 -26584.1 2393.75 1620.25 -798.679 133.142 809.701 
19153.5 2
15081001 -26567.4 3002.86 1521 -572.753 -28.3424 573.453 
15080801 -26941.3 2463.86 1617.29 -715.753 140.495 729.412 
19154 2
15081001 -26800.3 2860.86 1543.57 -480.118 -292.784 562.348 
15080801 -27248.9 2248.71 1639.71 -634.168 -443.594 773.915 
19154.5 2
15081001 -27156.4 2787 1523.62 -691.436 -143.412 706.152 
15080801 -27501.9 2253.5 1634.38 -491.297 9.29265 491.385 
19155 2
15081001 -27480.6 2865.86 1572 -625.862 152.234 644.11 
15080801 -27787.4 2103.57 1698.14 -551.262 -289.437 622.626 
19155.5 2
15081001 -27690.7 3037.57 1517.57 -427.99 349.724 552.704 
15080801 -27955.6 2042.71 1681.86 -342.45 -123.945 364.19 
19156 2
15081001 -27908.9 3241 1548.43 -449.779 419.44 615.005 
15080801 -28131 2186.57 1680.86 -361.708 296.613 467.773 
19156.5 2
15081001 -28120 3503.57 1542 -438.966 545.887 700.488 
15080801 -28272.9 2352.71 1636.57 -294.921 345.411 454.189 
19157 2
15081001 -28356.9 3785.5 1554.25 -453.784 540.093 705.422 
15080801 -28438.8 2654.38 1639 -317.802 577.894 659.515 
19157.5 2
15081001 -28489.1 4065.29 1545.43 -268.292 567.517 627.739 
15080801 -28464.1 2982.86 1646 -51.5068 666.292 668.28 
19158 2
15081001 -28621.4 4244.43 1528.14 -268.873 364.111 452.626 
15080801 -28611.9 3253.86 1646 -300.232 550.813 627.323 
19158.5 2
15081001 -28803.5 4430 1534.25 -360.537 367.468 514.801 
15080801 -28680.8 3505.88 1636.88 -136.421 499.045 517.356 
19159 2
15081001 -28763.6 4517.86 1584.71 77.9855 171.596 188.486 
15080801 -28762.1 3789.14 1633.43 -158.97 553.258 575.644 
19159.5 2
15081001 -28727.1 4705.43 1572.43 75.8929 390.774 398.075 
15080801 -28849.3 4006.71 1638.43 -181.548 453.274 488.279 
19160 2
15081001 -28710.3 4721.86 1579.43 35.119 34.2262 49.0386 
15080801 -28884.9 4106.86 1616.57 -74.1071 208.631 221.402 
19160.5 2
15081001 -28809.2 4647.38 1570.75 -188.145 -141.601 235.477 
15080801 -28906.4 4163.5 1612.25 -40.9085 107.686 115.195 
19161 2
15081001 -28817.7 4641.71 1564.57 -16.0613 -10.7414 19.3221 
15080801 -28938.4 4184.86 1621.57 -60.8227 40.5259 73.0873 
19161.5 2
15081001 -28802.1 4633.29 1569.71 32.3059 -17.4867 36.7349 
15080801 -28751.4 4070.14 1593.14 387.967 -237.996 455.149 
19162 2
15081001 -28812.6 4642.43 1563.71 -21.458 18.8125 28.5369 
15080801 -28797.1 4137.43 1569.43 -94.0623 138.448 167.378 
19162.5 2
15081001 -28855.2 4651.5 1570.38 -82.871 17.6144 84.7223 
15080801 -28802.9 4141.62 1581.25 -11.1304 8.14841 13.7943 
19163 2
15081001 -28873 4543.43 1568.57 -34.0038 -207.033 209.807 
15080801 -28885.7 3988.43 1596 -158.696 -293.48 333.639 
19163.5 2
15081001 -28870.3 4527.43 1565.29 5.64301 -33.264 33.7393 
15080801 -28884.4 3995.57 1586.71 2.673 14.85 15.0887 
19164 2
15081001 -28656.6 4530 1556.29 445.238 5.35714 445.27 
15080801 -28929 4054.86 1580.71 -92.8571 123.512 154.524 
19164.5 2
15081001 -28548.9 4396.38 1565.38 204.358 -253.558 325.659 
15080801 -29004.1 4178 1578.38 -142.552 233.668 273.718 
19165 2
15081001 -28526.5 4325.67 1571 45.7566 -144.598 151.665 
15080801 -29049.3 4233.67 1576.33 -92.4506 113.838 146.65 
19165.5 2
15081001 -28447.4 4367.25 1574.38 159.205 83.6687 179.852 
15080801 -29032 4269.5 1601.75 34.8759 72.0993 80.0914 
19166 2
15081001 -28447.1 4303.71 1591.71 0.457875 -125.317 125.318 
15080801 -29036.1 4379 1601.29 -8.17132 215.976 216.131 
19166.5 2
15081001 -28461 4244.88 1596.5 -27.2242 -115.598 118.76 
15080801 -28980.6 4425.25 1599 109.072 90.8644 141.962 
19167 2
15081001 -28481.3 4015.29 1584.86 -40.1697 -454.632 456.403 
15080801 -28981.4 4497.14 1598.43 -1.59123 142.362 142.371 
19167.5 2
15081001 -28499.6 3945.86 1575 -38.659 -146.783 151.789 
15080801 -28903.3 4453.57 1603.43 165.207 -92.1172 189.153 
19168 2
15081001 -28560.9 3951.38 1567.38 -122.853 11.0578 123.349 
15080801 -28899 4406.5 1597.88 8.58861 -94.3315 94.7217 
19168.5 2
15081001 -28891.4 3769.86 1606.43 -646.876 -355.221 737.991 
15080801 -28854.4 4299.86 1596.14 87.2239 -208.694 226.189 
19169 2
15081001 -29010.4 3665.62 1615.25 -238.37 -208.882 316.941 
15080801 -28872.4 4269.5 1595.25 -35.9648 -60.836 70.6716 
19169.5 2
15081001 -29024.1 3630.86 1603.57 -27.0488 -68.3062 73.4668 
15080801 -28875.4 4336.71 1589.57 -5.99916 132.052 132.188 
19170 2
15081001 -29012.8 3667.5 1606.25 22.9233 73.7281 77.2095 
15080801 -28738.9 4367.12 1581.88 274.756 61.1886 281.487 
19170.5 2
15081001 -29002.1 3944.29 1621.14 20.8392 543.783 544.182 
15080801 -28846.1 4458.71 1588.29 -210.742 179.94 277.111 
19171 2
15081001 -28967.9 4022.29 1607.86 71.7274 163.18 178.248 
15080801 -28876.9 4517.14 1589.43 -64.2558 122.236 138.095 
19171.5 2
15081001 -28928.5 4109.88 1592 76.5703 170.407 186.82 
15080801 -28932.8 4586.12 1581.5 -108.741 134.207 172.731 
19172 2
15081001 -28929.6 4152 1588.43 -2.09263 82.2754 82.302 
15080801 -28941.6 4634.71 1578.71 -17.2294 94.9009 96.4523 
19172.5 2
15081001 -29013.9 4196 1600.29 -174.144 90.9091 196.445 
15080801 -28847.6 4642.43 1612.43 194.215 15.9386 194.868 
19173 2
15081001 -29039.9 4072.88 1596.88 -52.3498 -247.736 253.207 
15080801 -28854.4 4590.12 1638.62 -13.6893 -105.239 106.125 
19173.5 2
15081001 -28998 3924.14 1583.14 82.9208 -294.519 305.97 
15080801 -28890.1 4410.86 1658.43 -70.8274 -354.986 361.983 
19174 2
15081001 -28903.6 3845.5 1574.88 184.687 -153.9 240.405 
15080801 -28915.9 4364.12 1713.12 -50.3564 -91.4523 104.4 
19174.5 2
15081001 -28808 3792.43 1584 190.868 -105.931 218.294 
15080801 -28905.3 4291.57 1678.86 21.1363 -144.818 146.352 
19175 2
15081001 -28821.4 3782.62 1601 -26.3807 -19.3364 32.7084 
15080801 -28903.6 4309.12 1651.12 3.27557 34.6224 34.777 
19175.5 2
15081001 -28732.4 3891.29 1612.29 183.017 223.582 288.936 
15080801 -28891 4424.29 1623.43 25.9774 236.956 238.376 
19176 2
15081001 -28969.4 3929.57 1640.57 -495.816 80.0956 502.244 
15080801 -28918.9 4500.43 1605.29 -58.2785 159.295 169.621 
19176.5 2
15081001 -28903.4 4059.88 1615.38 132.372 261.129 292.764 
15080801 -28913.1 4580.88 1595.12 11.4873 161.215 161.624 
19177 2
15081001 -28678 4126 1607.57 454.385 133.317 473.539 
15080801 -28924.3 4573.57 1584.43 -22.5014 -14.7249 26.8912 
19177.5 2
15081001 -28410.9 4354 1583.5 526.874 449.704 692.697 
15080801 -28931.2 4482.38 1577.75 -13.7363 -179.875 180.398 
19178 2
15081001 -28268.2 4531.12 1552.25 279.11 346.624 445.029 
15080801 -28947 4392.38 1574.25 -30.8219 -176.125 178.802 
19178.5 2
15081001 -28150.3 4785.29 1549 242.226 521.891 575.364 
15080801 -28825.3 4478.57 1587.14 249.927 176.995 306.252 
19179 2
15081001 -28186.8 5003.12 1598.12 -69.989 418.118 423.935 
15080801 -28673.1 4656.5 1583.25 292.055 341.514 449.364 
19179.5 2
15081001 -28300.9 5123 1651.29 -230.519 242.172 334.345 
15080801 -28698.3 4779.86 1572.29 -50.8297 249.206 254.337 
19180 2
15081001 -28353 5244.12 1646.62 -103.87 241.285 262.693 
15080801 -28875.2 4913.5 1602.88 -352.518 266.221 441.75 
19180.5 2
15081001 -28292.8 5473.25 1629.38 116.764 444.041 459.136 
15080801 -28964.4 5047.5 1594 -172.723 259.69 311.885 
19181 2
15081001 -28164.6 5536.43 1617.29 269.283 132.728 300.216 
15080801 -29077.9 5230.29 1603.29 -238.408 384.004 451.992 
19181.5 2
15081001 -28133.6 5643 1610 62.1414 213.999 222.839 
15080801 -29175.6 5343.62 1613.38 -196.321 227.589 300.564 
19182 2
15081001 -28164.4 5687 1617.71 -60.5178 86.444 105.522 
15080801 -29265.7 5351.71 1611.57 -176.993 15.8925 177.705 
19182.5 2
15081001 -27941 5818.62 1618.25 446.857 263.25 518.635 
15080801 -29310.6 5327.25 1624.25 -89.8214 -48.9286 102.283 
19183 2
15081001 -27963 5911.71 1620 -45.2675 191.542 196.818 
15080801 -29319 5188.43 1639.71 -17.2325 -285.641 286.16 
19183.5 2
15081001 -27976.4 5806.5 1634.12 -27.185 -213.85 215.571 
15080801 -29273.2 5054.75 1650.88 92.9878 -271.704 287.176 
19184 2
15081001 -28184.2 5500 1661.12 -392.217 -578.302 698.761 
15080801 -29296 4968.38 1685.5 -42.9245 -162.972 168.53 
19184.5 2
15081001 -28409.1 5446.14 1676.57 -446.216 -106.859 458.833 
15080801 -29237.6 5052.14 1694.14 115.93 166.206 202.643 
19185 2
15081001 -28444.6 5528.86 1680.43 -74.5865 174.135 189.437 
15080801 -29232.6 5048.43 1687.43 10.5263 -7.81955 13.1129 
19185.5 2
15081001 -28380 5578.5 1681.88 127.864 98.3027 161.284 
15080801 -29120.2 5229.25 1674.75 222.419 358.062 421.519 
19186 2
15081001 -28311 5553.43 1674.86 131.931 -47.9377 140.37 
15080801 -28940.6 5279.29 1657.14 343.554 95.6706 356.626 
19186.5 2
15081001 -28357.9 5546.14 1707.29 -97.0127 -15.0843 98.1784 
15080801 -28861.6 5265 1649.43 163.561 -29.577 166.214 
19187 2
15081001 -28310.3 5659.43 1691 92.0144 219.121 237.657 
15080801 -28913 5303.86 1642.29 -99.475 75.1589 124.676 
19187.5 2
15081001 -28192 5850.43 1680.29 252.208 407.249 479.021 
15080801 -28976.1 5292.14 1643 -134.633 -24.9772 136.93 
19188 2
15081001 -28128.8 5872.88 1668.38 126.754 44.9828 134.499 
15080801 -28979 5203.5 1649.62 -5.72574 -177.641 177.733 
19188.5 2
15081001 -28163 5709.12 1653 -66.6342 -318.58 325.474 
15080801 -29025.2 5013 1643.75 -89.9805 -370.623 381.389 
19189 2
15081001 -28289 5470 1660.14 -243.243 -461.631 521.796 
15080801 -28958.7 4939 1625.57 128.447 -142.857 192.112 
19189.5 2
15081001 -28350.1 5422.14 1678.43 -124.527 -97.4687 158.137 
15080801 -28808.7 4832.43 1622.43 305.499 -217.05 374.754 
19190 2
15081001 -28376.6 5446.25 1668 -53.6076 48.7999 72.4928 
15080801 -28677.1 4793.12 1603.75 266.375 -79.5619 278.003 
19190.5 2
15081001 -28412.6 5487.62 1657.62 -71.1462 81.7688 108.388 
15080801 -28528 4802.75 1574.62 294.713 19.0217 295.327 
19191 2
15081001 -28197.1 5488.86 1633.86 428.394 2.44959 428.401 
15080801 -28275.6 4922.14 1542.43 501.846 237.362 555.149 
19191.5 2
15081001 -27981.2 5506 1625.62 464.286 36.8664 465.747 
15080801 -28177 4971.25 1503.12 211.982 105.607 236.831 
19192 2
15081001 -27911.1 5525.25 1639.12 139.414 38.2704 144.571 
15080801 -28114 5025.5 1471.5 125.249 107.853 165.286 
19192.5 2
15081001 -27854.6 5513.38 1634.12 109.709 -23.0583 112.106 
15080801 -28106 5051.88 1456.75 15.534 51.2136 53.5176 
19193 2
15081001 -27923 5487.71 1646.86 -135.396 -50.8133 144.617 
15080801 -28090.7 4987.57 1492.14 30.2687 -127.334 130.882 
19193.5 2
15081001 -28098.5 5442.75 1650.75 -361.111 -92.5191 372.775 
15080801 -28052.2 4732.62 1461.62 79.1446 -524.581 530.518 
19194 2
15081001 -28292.5 5152 1652.75 -368.121 -551.708 663.246 
15080801 -28126.1 4674.5 1470.25 -140.18 -110.294 178.368 
19194.5 2
15081001 -28459.9 5097.5 1653.5 -334.082 -108.782 351.346 
15080801 -28211.2 4644.5 1480.5 -169.91 -59.8802 180.153 
19195 2
15081001 -28648.6 5165.5 1721.25 -384.42 138.493 408.606 
15080801 -28328.6 4645.25 1533 -239.053 1.5275 239.058 
19195.5 2
15081001 -28702.7 5208.89 1706 -111.656 89.6465 143.191 
15080801 -28374.7 4696.11 1556 -95.1274 105.085 141.746 
19196 2
15081001 -28442.8 5430.33 1686.89 523.97 446.461 688.383 
15080801 -28505.8 4869.33 1553.89 -264.337 349.238 437.997 
19196.5 2
15081001 -28537 5538.12 1675.25 -180.502 206.497 274.267 
15080801 -28625.4 4939.25 1566.75 -229.113 133.94 265.392 
19197 2
15081001 -28737.3 5350.67 1688.67 -414.769 -388.112 568.036 
15080801 -28642.1 4866.56 1554.44 -34.6503 -150.506 154.443 
19197.5 2
15081001 -28762.8 5211.62 1719 -49.6419 -271.566 276.066 
15080801 -28616 4735.88 1553.12 50.9983 -255.235 260.281 
19198 2
15081001 -28784.7 5111 1707.86 -44.2828 -202.873 207.65 
15080801 -28559.6 4623.71 1603.43 113.767 -226.13 253.136 
19198.5 2
15081001 -28819.8 5024.12 1691.38 -73.7594 -182.895 197.208 
15080801 -28548.6 4563 1599.25 23.0451 -127.82 129.88 
19199 2
15081001 -28908.9 5035.75 1711.5 -175.098 22.8389 176.581 
15080801 -28509.5 4600 1582.12 76.8664 72.6916 105.795 
19199.5 2
15081001 -28941.1 5191.88 1698.75 -63.9881 309.772 316.312 
15080801 -28496.9 4856.62 1575 25.0496 509.177 509.792 
19200 2
15081001 -29033.7 5470.14 1721.71 -184.441 554.318 584.198 
15080801 -28538.3 5000 1578.14 -82.4915 285.608 297.282 
19200.5 2
15081001 -28800.2 5691.12 1726.5 475.487 450.065 654.711 
15080801 -28533.1 5050.62 1588.62 10.5106 103.106 103.64 
19201 2
15081001 -28720 5840.5 1849.75 151.989 282.907 321.15 
15080801 -28487.6 5009 1606.5 86.1742 -78.8352 116.795 
19201.5 2
15081001 -28715.6 5992.5 1861.38 8.56164 297.456 297.579 
15080801 -28298.8 4859.88 1599.88 369.618 -291.83 470.938 
19202 2
15081001 -28685.5 6007.5 1862.5 61.6053 30.6748 68.8198 
15080801 -28201.2 4816.25 1631 199.387 -89.2127 218.435 
19202.5 2
15081001 -28727.9 5832.88 1825.62 -85.2616 -351.358 361.555 
15080801 -28158.2 4826.38 1617.5 86.5191 20.3722 88.8852 
19203 2
15081001 -28667.7 5616.14 1791.57 124.299 -447.794 464.725 
15080801 -28083.9 4801.43 1600.86 153.704 -51.5422 162.116 
19203.5 2
15081001 -28750 5415.62 1755.75 -164.901 -401.839 434.359 
15080801 -28103.4 4826.88 1592.38 -39.1139 50.9948 64.268 
19204 2
15081001 -28868.8 5168.75 1735.5 -226.19 -470.238 521.81 
15080801 -28106.8 4873.38 1590.38 -6.42857 88.5714 88.8044 
19204.5 2
15081001 -28949.4 4906.71 1702.29 -166.691 -541.396 566.477 
15080801 -28131 5019.57 1583.29 -50.1033 302.059 306.186 
19205 2
15081001 -29017.4 4723.86 1693.71 -142.259 -382.546 408.141 
15080801 -28138 5080.43 1576.86 -14.6444 127.316 128.156 
19205.5 2
15081001 -29123.4 4466.43 1669.14 -215.886 -524.294 567.002 
15080801 -28211 4968.71 1570.71 -148.676 -227.524 271.794 
19206 2
15081001 -29242.4 4157.62 1661.25 -225.705 -585.965 627.931 
15080801 -28429.5 4786.25 1566.5 -414.611 -346.232 540.166 
19206.5 2
15081001 -29326.4 3989.14 1652.57 -165.46 -331.658 370.64 
15080801 -28409.7 4707.86 1578.14 38.9483 -154.317 159.156 
19207 2
15081001 -29345.1 3851.25 1662.38 -38.629 -284.903 287.509 
15080801 -28472.1 4854 1574 -128.948 301.948 328.329 
19207.5 2
15081001 -29288.2 3946.25 1677 108.54 181.298 211.305 
15080801 -28567 4902 1589.12 -181.059 91.6031 202.913 
19208 2
15081001 -28954.1 4042.43 1666.14 680.463 195.883 708.096 
15080801 -28552.7 4824.57 1568.57 29.0951 -157.696 160.357 
19208.5 2
15081001 -28725.6 3959 1643.29 475.2 -173.448 505.865 
15080801 -28633 4772.86 1589 -166.914 -107.514 198.544 
19209 2
15081001 -28639.4 3890 1642.71 171.942 -137.725 220.3 
15080801 -28647.7 4943.71 1629.57 -29.3698 341.032 342.295 
19209.5 2
15081001 -28413.7 3960 1639.86 436.585 135.397 457.098 
15080801 -28651.3 4844.14 1608.43 -6.90799 -192.595 192.718 
19210 2
15081001 -28307 3975.75 1620.38 203.265 30 205.467 
15080801 -28673.4 4890.5 1599.5 -42.0748 88.2993 97.8114 
19210.5 2
15081001 -28428 3888.86 1598.29 -254.737 -182.932 313.616 
15080801 -28619 5023.29 1599.29 114.474 279.549 302.079 
19211 2
15081001 -28432.5 3867.88 1597.75 -9.18367 -42.8207 43.7944 
15080801 -28644.1 4919.12 1601 -51.2755 -212.573 218.67 
19211.5 2
15081001 -28542.3 3695.57 1606.14 -211.533 -331.991 393.655 
15080801 -28659.9 4762.86 1602.86 -30.3124 -301.094 302.616 
19212 2
15081001 -28582.2 3651.38 1612 -79.769 -88.2164 118.934 
15080801 -28618.4 4849.75 1618.12 82.7987 173.439 192.189 
19212.5 2
15081001 -28647.1 3555.29 1604.14 -126.744 -187.674 226.463 
15080801 -28514.7 5000.14 1596.29 202.462 293.736 356.752 
19213 2
15081001 -28538.9 3672.86 1604.29 232.373 252.299 343.004 
15080801 -28482.6 5060.86 1615.57 68.9761 130.288 147.42 
19213.5 2
15081001 -28483.5 3998.12 1626.25 110.493 649.237 658.573 
15080801 -28580 4978.75 1620.25 -194.468 -163.887 254.316 
19214 2
15081001 -28500.4 4052.14 1653.14 -33.5219 106.966 112.096 
15080801 -28648.1 4823 1627.43 -134.936 -308.416 336.642 
19214.5 2
15081001 -28562.4 4121.62 1654.62 -120.989 135.707 181.81 
15080801 -28656.5 4740.62 1620.38 -16.3225 -160.889 161.715 
19215 2
15081001 -28664.4 4107.88 1625.12 -197.674 -26.6473 199.462 
15080801 -28646.4 4752.88 1613.25 19.6221 23.7403 30.7998 
19215.5 2
15081001 -28767 3965.57 1633.86 -204.84 -284.039 350.197 
15080801 -28394.1 4617.71 1603.57 503.457 -269.782 571.184 
19216 2
15081001 -28832.6 3811.57 1635.71 -132.736 -311.741 338.823 
15080801 -28411.7 4551.14 1579.14 -35.5697 -134.76 139.375 
19216.5 2
15081001 -28831.7 3665.71 1638.57 1.76005 -299.501 299.506 
15080801 -28525.6 4700.57 1550 -233.793 306.835 385.755 
19217 2
15081001 -28897.7 3631.29 1641.86 -137.5 -71.7262 155.084 
15080801 -28523 4891.71 1513.43 5.35714 398.214 398.25 
19217.5 2
15081001 -29011.9 3556.57 1635.14 -233.899 -153.103 279.552 
15080801 -28529.6 4959.29 1519.14 -13.466 138.466 139.119 
19218 2
15081001 -29137.2 3418.88 1650.62 -235.701 -258.828 350.067 
15080801 -28587.9 4977.38 1490.5 -109.593 34.0024 114.747 
19218.5 2
15081001 -29275 3132.43 1633.43 -265.414 -551.92 612.422 
15080801 -28379.4 4854 1458 401.631 -237.717 466.708 
19219 2
15081001 -29468.2 2942.25 1623.12 -383.433 -377.338 537.964 
15080801 -28279.5 4739.88 1429.75 198.271 -226.438 300.975 
19219.5 2
15081001 -29661 2829.29 1624.14 -386.273 -226.381 447.722 
15080801 -28242.6 4737.71 1466.14 74.0052 -4.33009 74.1317 
19220 2
15081001 -29725.6 2787.29 1635.43 -131.51 -85.5397 156.882 
15080801 -28176.3 4860.43 1547.43 135.001 249.927 284.058 
19220.5 2
15081001 -29724.3 2789.29 1628.57 2.55102 3.96825 4.71749 
15080801 -28326 4849.71 1543 -297.052 -21.2585 297.812 
19221 2
15081001 -29790 2844.57 1624.71 -130.905 110.131 171.07 
15080801 -28512.6 4945.43 1568.86 -371.656 190.666 417.71 
19221.5 2
15081001 -29823 2894.57 1634.57 -64.0777 97.0874 116.327 
15080801 -28509.6 4915.86 1600.57 5.82524 -57.4203 57.715 
19222 2
15081001 -29826.1 2893.57 1637.29 -6.54762 -2.08333 6.87107 
15080801 -28193.3 4890.14 1572.57 658.929 -53.5714 661.103 
19222.5 2
15081001 -29614 2824.29 1635.71 422.595 -138.019 444.563 
15080801 -27982.6 4808.71 1542.14 419.75 -162.208 450.001 
19223 2
15081001 -29335.1 2741.57 1635.14 564.488 -167.438 588.797 
15080801 -28226 4814.71 1549.29 -492.77 12.1457 492.92 
19223.5 2
15081001 -29244.9 2773.86 1633 179.852 64.3142 191.005 
15080801 -28235 4969.43 1535.86 -17.9283 308.196 308.717 
19224 2
15081001 -29257.1 2763.14 1633.43 -24.6207 -21.4715 32.6681 
15080801 -28357.1 5297.71 1507 -244.775 657.887 701.948 
19224.5 2
15081001 -29568 2824.71 1630 -618.006 122.408 630.012 
15080801 -28387.7 5510.43 1480.14 -60.7782 422.891 427.236 
19225 2
15081001 -29804.6 2751.71 1637.43 -464.777 -143.418 486.401 
15080801 -28361.7 5627.29 1468.57 51.0806 229.582 235.196 
19225.5 2
15081001 -29689.5 2800.33 1648.67 239.732 101.29 260.252 
15080801 -28199.5 5811.17 1466 337.946 383.085 510.845 
19226 2
15081001 -29107.6 2637 1651.86 1182.78 -331.978 1228.49 
15080801 -28033 6026.14 1480.14 338.415 436.943 552.67 
19226.5 2
15081001 -28896.1 2700.29 1641.71 407.377 121.938 425.235 
15080801 -27898.4 6075 1527.57 259.29 94.1371 275.85 
19227 2
15081001 -28776.8 2790.83 1656.83 242.007 183.667 303.811 
15080801 -27840.2 6143 1535.83 118.178 137.931 181.634 
19227.5 2
15081001 -28547.1 3069.71 1667.29 476.536 578.591 749.57 
15080801 -27755.6 6196 1512.71 175.509 109.959 207.109 
19228 2
15081001 -28433.1 3308.86 1680.29 229.376 481.173 533.048 
15080801 -27719 6208.43 1515.86 73.5844 25.0072 77.7176 
19228.5 2
15081001 -28384.9 3616 1630.29 97.1544 617.994 625.584 
15080801 -27765.6 6233.29 1507.86 -93.7051 50.0144 106.217 
19229 2
15081001 -28347.4 3957 1562.71 73.6783 671.26 675.291 
15080801 -27899.1 6213.43 1524.86 -262.936 -39.0889 265.826 
19229.5 2
15081001 -28214.1 4203.71 1535.14 274.816 508.689 578.177 
15080801 -27993.1 6204.43 1532.43 -193.814 -18.5567 194.701 
19230 2
15081001 -28148.3 4343.29 1536.29 129.896 275.289 304.396 
15080801 -28035.1 6146.86 1525.43 -82.8402 -113.553 140.559 
19230.5 2
15081001 -28102.8 4551.33 1550.5 90.0047 411.975 421.693 
15080801 -28101.5 6008 1573.83 -131.4 -274.965 304.748 
19231 2
15081001 -28145 4828.38 1586 -83.169 546.433 552.726 
15080801 -28141.6 5859.25 1615.5 -79.142 -293.393 303.879 
19231.5 2
15081001 -28112.3 5055.33 1568.33 63.8021 443.278 447.846 
15080801 -28082.2 5816.67 1613.5 116.13 -83.1706 142.841 
19232 2
15081001 -28111.6 5220.57 1609.57 1.63149 353.829 353.833 
15080801 -28055 5897.43 1580.86 58.1727 172.938 182.46 
19232.5 2
15081001 -28160 5323.33 1618.83 -94.219 199.926 221.015 
15080801 -28120.2 5956.33 1546.33 -126.783 114.601 170.902 
19233 2
15081001 -28165.7 5392.86 1671.29 -11.4745 139.606 140.077 
15080801 -28077.7 5970.57 1549.43 85.2457 28.5906 89.9125 
19233.5 2
15081001 -28189.5 5441.17 1666 -47.2877 96.0428 107.053 
15080801 -28066.8 6023.33 1538.83 21.6321 104.894 107.102 
19234 2
15081001 -28200.6 5497.29 1674.71 -21.8803 110.907 113.045 
15080801 -28046 6030.14 1539.86 41.1726 13.4576 43.3161 
19234.5 2
15081001 -28202.7 5561.43 1671.57 -4.16089 124.549 124.619 
15080801 -28062.4 6105.43 1559.71 -31.9001 146.186 149.626 
19235 2
15081001 -28167 5531.17 1670.67 72.2961 -61.2589 94.7596 
15080801 -28098.3 6144.83 1564.17 -72.6817 79.7667 107.914 
19235.5 2
15081001 -27990.9 5237 1690.57 370.827 -619.298 721.833 
15080801 -28112.1 5913 1570.43 -29.0727 -488.07 488.935 
19236 2
15081001 -28082 5155 1689.29 -179.415 -161.417 241.341 
15080801 -28013.9 5827.43 1580.29 193.476 -168.448 256.53 
19236.5 2
15081001 -28123.9 5094.29 1682.86 -81.9122 -118.815 144.314 
15080801 -27959.4 6061.57 1570.43 106.514 458.205 470.422 
19237 2
15081001 -28059 5045.14 1680.86 128.941 -97.6995 161.774 
15080801 -27889.6 6182.29 1558.43 138.881 239.989 277.277 
19237.5 2
15081001 -28034.1 5299.14 1670.43 48.6441 497.065 499.439 
15080801 -27782.3 6074.86 1546.57 209.952 -210.232 297.115 
19238 2
15081001 -28085.3 5406.5 1663 -104.258 218.65 242.234 
15080801 -27799.7 5895.33 1523.33 -35.3991 -365.629 367.339 
19238.5 2
15081001 -28113.7 5404.86 1666.29 -60.385 -3.49544 60.4861 
15080801 -27753.3 5813.14 1528.71 98.6829 -174.873 200.796 
19239 2
15081001 -28031.1 5366.86 1677.57 159.097 -73.2177 175.136 
15080801 -27855.3 5893 1530.71 -196.532 153.867 249.599 
19239.5 2
15081001 -27920 5388.57 1691.14 218.785 42.7447 222.922 
15080801 -27988.4 6021.71 1577.14 -262.092 253.375 364.542 
19240 2
15081001 -27873.3 5412.14 1679.29 89.491 45.156 100.238 
15080801 -28207.3 6343.29 1560 -419.267 616.037 745.175 
19240.5 2
15081001 -27834.2 5353.67 1667.83 81.3286 -121.572 146.267 
15080801 -28086.5 6382.67 1550.83 251.114 81.8731 264.124 
19241 2
15081001 -27779 5299.86 1664.57 115.896 -113.045 161.899 
15080801 -27879.1 6275.71 1529 435.624 -224.69 490.157 
19241.5 2
15081001 -27985.4 5326.71 1650.14 -408.769 53.1825 412.215 
15080801 -27806 6179.86 1523 144.837 -189.816 238.764 
19242 2
15081001 -28152.2 5300.5 1654.17 -340.282 -53.4985 344.462 
15080801 -27747 6151.33 1546.67 120.408 -58.2119 133.741 
19242.5 2
15081001 -28221.6 5459.57 1681.29 -136.893 313.75 342.314 
15080801 -27720.9 6181.29 1557.86 51.5638 59.0777 78.4156 
19243 2
15081001 -28192.3 5578.71 1668.29 56.3187 229.121 235.941 
15080801 -27898.1 6160.29 1550.71 -340.934 -40.3846 343.318 
19243.5 2
15081001 -28132.3 5486.43 1661.29 116.054 -178.502 212.912 
15080801 -28273 6039.43 1588.43 -725.062 -233.766 761.815 
19244 2
15081001 -28162 5498.57 1681 -58.7239 23.9977 63.438 
15080801 -28281 6007 1593.86 -15.8103 -64.0881 66.0095 
19244.5 2
15081001 -28246.2 5593.17 1715.67 -172.473 193.843 259.464 
15080801 -28066.8 6158 1581.33 438.866 309.426 536.981 
19245 2
15081001 -28195.1 5726 1720.71 103.707 269.986 289.219 
15080801 -27771 6246 1557.71 601.287 178.862 627.326 
19245.5 2
15081001 -28155.9 5583.86 1737.29 77.3341 -279.809 290.299 
15080801 -27792.7 6190.57 1544.71 -42.7447 -109.111 117.185 
19246 2
15081001 -28247.8 5535 1724.17 -190.033 -100.945 215.18 
15080801 -27767 6110.33 1563.83 53.1287 -165.781 174.086 
19246.5 2
15081001 -28266 5551.86 1713.43 -37.1506 34.4727 50.6807 
15080801 -27788 6186.86 1556.14 -42.9448 156.49 162.276 
19247 2
15081001 -28166.7 5549.14 1701.14 193.163 -5.28071 193.235 
15080801 -27825.3 5999.43 1552.71 -72.5403 -364.647 371.792 
19247.5 2
15081001 -27956.3 5365.67 1675.33 422.452 -368.426 560.538 
15080801 -27774.5 6030.33 1529.33 101.979 62.0578 119.377 
19248 2
15081001 -27865 5305.57 1661 183.769 -120.916 219.981 
15080801 -27755 5820.14 1528.86 39.2354 -422.918 424.735 
19248.5 2
15081001 -27812.5 5241 1653.83 104.167 -128.118 165.121 
15080801 -27821.2 5761 1525.83 -131.283 -117.347 176.084 
19249 2
15081001 -27822.9 5209.86 1668.14 -21.4434 -64.478 67.9502 
15080801 -27865.6 5776.86 1519.57 -91.9353 32.8305 97.6214 
19249.5 2
15081001 -27775.7 5247 1665.5 91.4544 71.9823 116.385 
15080801 -27897 6084.33 1538.17 -60.9081 595.884 598.989 
19250 2
15081001 -27929.4 5217.14 1676.57 -306.299 -59.4764 312.02 
15080801 -27895.1 6082.14 1531.43 3.69949 -4.3635 5.72069 
19250.5 2
15081001 -27985.2 5403.17 1678.67 -112.375 375.048 391.522 
15080801 -27801 6093.83 1519.17 189.804 23.5695 191.262 
19251 2
15081001 -27761.6 5545.86 1658.29 437.564 279.238 519.072 
15080801 -27978.9 6003 1550 -348.057 -177.756 390.821 
19251.5 2
15081001 -27803.6 5497.29 1670.86 -80.4598 -93.0487 123.012 
15080801 -27970.3 5964.43 1560.14 16.4204 -73.8916 75.6941 
19252 2
15081001 -27850.4 5521.86 1675.86 -95.0449 49.8406 107.32 
15080801 -28038.9 5961.29 1561.43 -139.09 -6.37496 139.236 
19252.5 2
15081001 -27729.7 5575.33 1680 242.008 107.167 264.674 
15080801 -28034.5 5915.67 1577.5 8.73175 -91.4209 91.837 
19253 2
15081001 -27612.1 5688.86 1670.57 254.381 245.723 353.679 
15080801 -28096.4 5768.57 1575.71 -134.045 -318.388 345.455 
19253.5 2
15081001 -27584.3 5978.43 1652.29 55.2721 574.546 577.199 
15080801 -28026.9 5414.71 1626.29 138.039 -702.098 715.539 
19254 2
15081001 -27645.4 6061.29 1623.29 -114.93 155.747 193.561 
15080801 -27834.3 5148 1681.14 361.976 -501.343 618.362 
19254.5 2
15081001 -27790.7 5990.33 1590.17 -289.896 -141.622 322.64 
15080801 -27777.8 5056.33 1686.67 112.679 -182.967 214.881 
19255 2
15081001 -27939 5847.89 1563.33 -299.059 -287.186 414.623 
15080801 -27602.7 5139.56 1685.67 353.159 167.787 390.99 
19255.5 2
15081001 -27942.3 5875.43 1587.29 -6.85953 57.4941 57.9019 
15080801 -27534.9 5325.43 1678.29 141.565 388.044 413.06 
19256 2
15081001 -27879.6 5930 1533.38 126.332 110.023 167.526 
15080801 -27592.8 5391.62 1667.62 -116.719 133.461 177.3 
19256.5 2
15081001 -27946.8 5942.33 1525.33 -134.148 24.6174 136.388 
15080801 -27899.2 5437.17 1660.5 -611.61 90.9015 618.328 
19257 2
15081001 -27972 5931.71 1524.14 -50.4342 -21.2807 54.7401 
15080801 -28017.3 5420.29 1644.29 -236.712 -33.8296 239.117 
19257.5 2
15081001 -28019.9 5988.43 1538.71 -92.9265 110.125 144.093 
15080801 -28082.3 5350.43 1676.57 -126.214 -135.645 185.282 
19258 2
15081001 -28031.8 6033.17 1574.67 -25.2662 94.3842 97.7075 
15080801 -28150.7 5373.17 1683 -144.264 47.9707 152.03 
19258.5 2
15081001 -28015.9 5992.43 1582.71 32.1453 -81.968 88.0458 
15080801 -28047 5433.14 1665.29 208.585 120.676 240.978 
19259 2
15081001 -27953.7 6025.83 1586.17 122.664 65.8871 139.239 
15080801 -28104.5 5333.17 1640.67 -113.412 -197.192 227.479 
19259.5 2
15081001 -27946.2 6169.75 1577.12 14.5425 282.19 282.564 
15080801 -28150.2 5148.75 1633.88 -89.7059 -361.601 372.562 
19260 2
15081001 -27918.3 6326.5 1566.17 53.3779 299.713 304.429 
15080801 -28252.3 4953.83 1616.83 -195.188 -372.69 420.709 
19260.5 2
15081001 -27848.2 6354.17 1559 151.876 59.8846 163.256 
15080801 -28243.8 4769.17 1607.67 18.3983 -399.711 400.135 
19261 2
15081001 -27731.1 6331.14 1547 234.988 -46.2325 239.492 
15080801 -28097.4 4472 1587.29 293.985 -596.72 665.209 
19261.5 2
15081001 -27641 6267.71 1538.29 173.019 -121.744 211.559 
15080801 -27999 4166 1561 188.922 -587.332 616.969 
19262 2
15081001 -27546.2 6013.5 1552.33 192.36 -515.648 550.359 
15080801 -27960.8 3824.33 1604.67 77.4172 -693.036 697.346 
19262.5 2
15081001 -27666.1 6050.57 1569.71 -242.376 74.8918 253.683 
15080801 -27727.6 3554 1622 471.236 -546.128 721.332 
19263 2
15081001 -27776.7 6146.57 1546.57 -208.625 181.132 276.285 
15080801 -27422 3268.57 1630.71 576.55 -538.544 788.949 
19263.5 2
15081001 -27833.3 5914.43 1558 -112.692 -462.436 475.969 
15080801 -27086.9 3120.86 1651.86 667.615 -294.252 729.585 
19264 2
15081001 -27856.3 5944.67 1602.67 -48.1161 63.1275 79.3741 
15080801 -26631.2 3063.17 1593 951.337 -120.439 958.931 
19264.5 2
15081001 -27831.1 5856 1571.43 52.4802 -184.722 192.032 
15080801 -26127.1 3224.86 1550.29 1050.05 336.855 1102.76 
19265 2
15081001 -27763.7 5968.43 1568.29 128.191 213.743 249.237 
15080801 -25607 3209.29 1538.71 988.865 -29.6035 989.308 
19265.5 2
15081001 -27367.5 6641.83 1574.83 792.429 1346.81 1562.64 
15080801 -25076.8 2916.83 1493.17 1060.33 -584.905 1210.96 
19266 2
15081001 -27134.6 7378.71 1575 487.298 1541.59 1616.78 
15080801 -24668.9 2583 1503.86 853.507 -698.396 1102.83 
19266.5 2
15081001 -27132.3 8242 1575 4.38717 1656.98 1656.98 
15080801 -24138.7 2091.86 1561.57 1017.55 -942.693 1387.11 
19267 1
15080801 -23505.1 1640.86 1601.86 1225.48 -872.34 1504.25 
19267.5 1
15080801 -23051 1255.17 1593.33 932.532 -791.972 1223.45 
19268 1
15080801 -22939.3 1196.43 1587.86 230.339 -121.109 260.237 
19268.5 1
15080801 -22907.1 1448 1569.86 63.149 494.246 498.264 
19269 1
15080801 -22899.3 1533.57 1512.29 15.052 163.93 164.62 
19269.5 1
15080801 -22802 1359.67 1462 205.244 -366.888 420.395 
19270 1
15080801 -22833.6 1345.29 1414.57 -63.0168 -28.7045 69.2464 
19270.5 1
15080801 -22861.3 1322 1328.86 -53.0925 -44.6086 69.3451 
19271 1
15080801 -22762.3 1342 1234.5 206.581 41.7537 210.759 
19271.5 1
15080801 -22865.3 1281.57 1144.57 -215.382 -126.42 249.742 
19272 1
15080801 -22939 1206.57 1110 -145.68 -148.221 207.828 
19272.5 1
15080801 -22836.7 1107.71 1066.86 197.463 -190.844 274.614 
19273 1
15080801 -22630.3 1004.14 1063.71 404.762 -203.081 452.851 
19273.5 1
15080801 -22630 1089.57 1157.14 0.574878 171.888 171.889 
19274 1
15080801 -22750.7 1226.86 1127.14 -235.77 268.136 357.05 
19274.5 1
15080801 -22841.3 1459 1085 -182.604 468.03 502.39 
19275 1
15080801 -22929.9 1611 1057.43 -181.499 311.475 360.498 
19275.5 1
15080801 -22981.3 1611.86 1031.71 -106.477 1.77462 106.492 
19276 1
15080801 -22940.6 1618.71 1003.86 81.4286 13.7143 82.5754 
19276.5 1
15080801 -22919.1 1512.86 1020.57 42.0994 -207.971 212.189 
19277 1
15080801 -22924.3 1475.57 1106.71 -10.2447 -74.2743 74.9775 
19277.5 1
15080801 -22886.4 1523.29 1244.14 77.8954 98.1775 125.326 
19278 1
15080801 -22889.1 1477.86 1149.14 -5.52808 -92.5225 92.6875 
19278.5 1
15080801 -22889.7 1476.57 1063.71 -1.10528 -2.48687 2.72143 
19279 1
15080801 -22857.3 1549.29 1023.14 67.2792 150.86 165.182 
19279.5 1
15080801 -22873.4 1662.71 1013 -31.9029 224.167 226.426 
19280 1
15080801 -22768.3 1718.57 1088.29 207.382 110.172 234.83 
19280.5 1
15080801 -22641.4 1705.57 1076 258.365 -26.4766 259.718 
19281 1
15080801 -22574.3 1659.86 1037.14 135.642 -92.3521 164.097 
19281.5 1
15080801 -22583 1648.14 1010.86 -17.5691 -23.6175 29.4357 
19282 1
15080801 -22600.8 1746.12 1016 -33.9388 187.346 190.396 
19282.5 1
15080801 -22706.4 1867.14 1015.14 -205.201 234.986 311.971 
19283 1
15080801 -22725 1806.86 1026.86 -35.9911 -116.833 122.251 
19283.5 1
15080801 -22796.3 1776.67 1046.17 -147.994 -62.6358 160.703 
19284 1
15080801 -22859.3 1657.43 1062.14 -131.7 -249.452 282.084 
19284.5 1
15080801 -22940.7 1584.71 1104.43 -163.184 -145.72 218.777 
19285 1
15080801 -22904.3 1618.43 1159.43 74.6487 69.0867 101.712 
19285.5 1
15080801 -22936.8 1554.62 1134.5 -62.1921 -122.229 137.142 
19286 1
15080801 -22990.9 1450.43 1122.29 -105.472 -203.112 228.864 
19286.5 1
15080801 -22986 1535.43 1103 9.63719 168.651 168.926 
19287 1
15080801 -22675.6 1246.86 1064.43 594.691 -552.819 811.952 
19287.5 1
15080801 -22706.7 1157.43 1066.14 -65.289 -187.481 198.524 
19288 1
15080801 -22566.6 1238.29 1040.43 287.768 166.031 332.23 
19288.5 1
15080801 -22539 1333.29 1046.14 57.8017 199.161 207.38 
19289 1
15080801 -22909 1490.29 1085.71 -726.916 308.448 789.649 
19289.5 1
15080801 -23044.6 1537 1071.57 -270.602 93.2421 286.216 
19290 1
15080801 -22959.3 1491.14 1072.86 164.011 -88.1868 186.216 
19290.5 1
15080801 -22639.2 1320.33 1027 654.64 -349.304 742.002 
19291 1
15080801 -22627.4 1428 998.5 24.3629 222.452 223.782 
19291.5 1
15080801 -22519.9 1365.62 1022.62 201.311 -116.807 232.744 
19292 1
15080801 -22466.1 1379.57 1042.43 105.357 27.3459 108.848 
19292.5 1
15080801 -22440.7 1266.57 1065.14 52.43 -232.99 238.816 
19293 1
15080801 -22538 1391.57 1109.43 -200.589 257.732 326.591 
19293.5 1
15080801 -22547.4 1344.14 1139.43 -18.6335 -93.7324 95.5665 
19294 1
15080801 -22534.7 1507.14 1148.43 26.433 338.877 339.907 
19294.5 1
15080801 -22543.4 1342.29 1289.14 -17.3246 -327.748 328.205 
19295 1
15080801 -22651.1 1460.71 1244.43 -216.294 237.808 321.459 
19295.5 1
15080801 -22801 1616.14 1150.43 -299.714 310.857 431.811 
19296 1
15080801 -22870.4 1694.29 1172.86 -138.304 155.663 208.228 
19296.5 1
15080801 -22860.3 1644.43 1125.14 20.0056 -98.3376 100.352 
19297 1
15080801 -22947 1605 1073 -168.377 -76.5603 184.966 
19297.5 1
15080801 -22979.9 1601.57 1061 -66.111 -6.89853 66.4699 
19298 1
15080801 -22850.1 1721.57 1051.71 256.86 237.624 349.917 
19298.5 1
15080801 -22795 1662.14 1055.86 112.536 -121.283 165.451 
19299 1
15080801 -22871.7 1337.71 1033.29 -154.355 -652.774 670.775 
19299.5 1
15080801 -22879.4 1227 1007.14 -15.9057 -228.277 228.83 
19300 1
15080801 -22808.9 1209 1012.14 142.569 -36.3636 147.133 
19300.5 1
15080801 -22714 1192.71 1044.14 188.209 -32.3129 190.962 
19301 1
15080801 -22607.2 1141.88 1021.62 201.036 -95.7425 222.67 
19301.5 1
15080801 -22545.7 1210.43 1015.14 118.566 132.088 177.497 
19302 1
15080801 -22782.3 1449.43 1046.57 -474.091 478.958 673.916 
19302.5 1
15080801 -22959.5 1619.33 1061.5 -388.628 372.598 538.387 
19303 1
15080801 -22952 1569.8 1050 12.7986 -84.5279 85.4913 
19303.5 1
15080801 -22955.4 1487.29 1060.57 -7.50234 -180.556 180.712 
19304 1
15080801 -22929.3 1302.83 1045.33 54.1395 -382.681 386.492 
19304.5 1
15080801 -22908.4 1255.29 1034.86 40.9095 -93.0482 101.644 
19305 1
15080801 -22893.2 1420 1027 31.4031 338.918 340.37 
19305.5 1
15080801 -22897.6 1535.71 1027.43 -8.68789 228.233 228.399 
19306 1
15080801 -22885.8 1641.33 1047 23.2899 209.562 210.852 
19306.5 1
15080801 -22947.6 1646.71 1046.14 -130.249 11.3522 130.743 
19307 1
15080801 -22928.1 1690.57 1089 38.3964 86.6742 94.7982 
19307.5 1
15080801 -22846.9 1446.29 1106.14 156.319 -469.78 495.105 
19308 1
15080801 -22681.2 1306.5 1090.5 345.909 -291.828 452.567 
19308.5 1
15080801 -22615.9 1294.43 1147.86 128.562 -23.7627 130.74 
19309 1
15080801 -22582.8 1281.67 1121.83 66.7148 -25.7816 71.5231 
19309.5 1
15080801 -22578.9 1250.57 1130.57 7.7812 -60.8517 61.3472 
19310 1
15080801 -22577.8 1239 1113.33 2.01935 -22.8233 22.9125 
19310.5 1
15080801 -22516.9 1273.57 1105.29 120.985 68.5941 139.077 
19311 1
15080801 -22473.7 1256.17 1144.5 87.2535 -35.1611 94.0717 
19311.5 1
15080801 -22494.5 1270.83 1193.17 -43.6758 30.7477 53.4134 
19312 1
15080801 -22505.1 1538.43 1170.29 -22.0349 554.027 554.465 
19312.5 1
15080801 -22769.9 1621 1120.86 -498.52 155.502 522.21 
19313 1
15080801 -22879.2 1562.67 1094.17 -225.846 -120.523 255.993 
19313.5 1
15080801 -22944.7 1447.14 1082 -128.023 -225.632 259.422 
19314 1
15080801 -22947.7 1482.5 1107.17 -5.92848 70.9983 71.2454 
19314.5 1
15080801 -22721.4 1431 1179.71 437.598 -99.6132 448.792 
19315 1
15080801 -22509.4 1314.57 1182.29 431.772 -237.125 492.601 
19315.5 1
15080801 -22536.6 1345.75 1149.62 -57.4977 65.9166 87.47 
19316 1
15080801 -22513.1 1337.86 1128 46.7772 -15.7228 49.3489 
19316.5 1
15080801 -22592.6 1300.14 1078.71 -154.23 -73.2316 170.733 
19317 1
15080801 -22613.2 1305.17 1061 -42.377 10.3371 43.6196 
19317.5 1
15080801 -22861.7 1538.14 1019.86 -479.822 449.761 657.658 
19318 1
15080801 -22687 1261.17 1027.33 344.604 -546.304 645.91 
19318.5 1
15080801 -22618.3 1213.43 1035.29 136.068 -94.5309 165.682 
19319 1
15080801 -22643.5 1183.33 1037 -49.343 -58.8948 76.8331 
19319.5 1
15080801 -22639.1 1247.29 1056.43 8.82013 129.458 129.758 
19320 1
15080801 -22700.5 1233.83 1053.33 -123.954 -27.1765 126.898 
19320.5 1
15080801 -22653.7 1264.71 1079.86 94.9 62.6388 113.709 
19321 1
15080801 -22612.8 1274.67 1063.67 81.7619 19.9048 84.1499 
19321.5 1
15080801 -22584 1190.14 1090.71 59.573 -174.636 184.517 
19322 1
15080801 -22595.5 1163.17 1125.17 -22.158 -51.9772 56.5032 
19322.5 1
15080801 -22544.7 1189.43 1094 101.369 52.419 114.12 
19323 1
15080801 -22470.8 1256.67 1073.33 143.737 130.813 194.352 
19323.5 1
15080801 -22427.9 1353.86 1049 86.6455 195.949 214.251 
19324 1
15080801 -22561.5 1435 1025.83 -269.441 163.594 315.217 
19324.5 1
15080801 -22786.9 1572.43 1065.43 -460.853 281.04 539.786 
19325 1
15080801 -22875 1593.5 1050 -178.427 42.6547 183.455 
19325.5 1
15080801 -22842.1 1563.14 1033.86 64.4258 -59.5238 87.7141 
19326 1
15080801 -22710.8 1292.33 1047 262.619 -541.619 601.93 
19326.5 1
15080801 -22680.3 1273.33 1046.33 65.032 -40.5117 76.6183 
19327 1
15080801 -22648 1227.86 1081.14 62.7832 -88.3033 108.348 
19327.5 1
15080801 -22562.7 1242.83 1062.5 163.474 28.69 165.972 
19328 1
15080801 -22572.7 1227.33 1050.83 -21.2766 -32.9787 39.2465 
19328.5 1
15080801 -22620.6 1263.14 1060.29 -94.6734 70.7698 118.201 
19329 1
15080801 -22568.1 1280.86 1049.86 99.2965 33.5498 104.811 
19329.5 1
15080801 -22540.5 1313 1012.67 54.8469 63.7755 84.116 
19330 1
15080801 -22493.5 1364.33 993.167 96.5092 105.407 142.915 
19330.5 1
15080801 -22442.7 1329.67 966.167 107.243 -73.1364 129.808 
19331 1
15080801 -22447.6 1382.43 966 -9.45041 101.661 102.099 
19331.5 1
15080801 -22472 1458.67 1005.67 -49.2512 153.706 161.404 
19332 1
15080801 -22685.6 1490.14 1017.86 -442.177 65.1681 446.953 
19332.5 1
15080801 -22852 1493.5 1001 -325.056 6.55692 325.122 
19333 1
15080801 -22854 1310.14 968 -4.01606 -368.187 368.209 
19333.5 1
15080801 -22950.3 1285 977.667 -194.22 -50.6912 200.727 
19334 1
15080801 -22965 1255.86 962.857 -28.8147 -57.2551 64.0971 
19334.5 1
15080801 -22945.2 1245 965.167 40.3117 -22.0674 45.9565 
19335 1
15080801 -22930.7 1413.57 966.429 28.1723 328.599 329.805 
19335.5 1
15080801 -22890.3 1434.5 983 81.4132 42.1947 91.6979 
19336 1
15080801 -22955.1 1484.29 1045.71 -130.664 100.374 164.767 
19336.5 1
15080801 -23030.6 1505.86 1048 -142.857 40.855 148.584 
19337 1
15080801 -22882.5 1693.83 1042.17 299.134 379.75 483.416 
19337.5 1
15080801 -22906.4 1921.43 1105 -48.4384 460.719 463.258 
19338 1
15080801 -23121.4 2042.29 1535 -421.569 236.975 483.608 
19338.5 1
15080801 -23412.3 2193.17 1623.83 -602.287 312.383 678.478 
19339 1
15080801 -23739 2421.29 1602.57 -668.03 466.501 814.793 
19339.5 1
15080801 -24253.3 2906.43 1586.71 -987.113 931.176 1357.01 
19340 1
15080801 -24714.2 3385.33 1561.33 -958.172 995.644 1381.81 
19340.5 1
15080801 -25194.9 3625.14 1591.86 -957.551 477.708 1070.1 
19341 1
15080801 -25714.6 4030.86 1644.14 -978.746 764.057 1241.66 
19341.5 1
15080801 -26041.5 4460.33 1649.33 -656.483 862.402 1083.84 
19342 1
15080801 -26234.6 4735 1624.57 -397.266 565.158 690.814 
19342.5 1
15080801 -26583.7 5026.83 1608.33 -698.19 583.667 910.02 
19343 1
15080801 -26809.4 5404.86 1605.71 -457.935 766.783 893.118 
19343.5 1
15080801 -27100.2 5651 1604.67 -576.861 488.379 755.832 
19344 1
15080801 -27342.1 5741 1613.71 -494.839 184.049 527.958 
19344.5 1
15080801 -27487.6 5930.43 1612.57 -277.535 361.505 455.754 
19345 1
15080801 -27634.2 6111.5 1654.33 -306.685 378.811 487.394 
19345.5 1
15080801 -27693 6040.29 1665.86 -120.314 -145.632 188.903 
19346 1
15080801 -27576.3 6043.83 1640.5 219.298 6.66846 219.4 
19346.5 1
15080801 -27412.9 6022.71 1610.86 344.886 -44.555 347.753 
19347 1
15080801 -27511.7 6272.71 1602.14 -186.523 471.698 507.238 
19347.5 1
15080801 -27589.2 6163.8 1636 -161.429 -226.905 278.469 
19348 1
15080801 -27632.9 5908.43 1628.86 -90.7633 -530.918 538.62 
19348.5 1
15080801 -27723.9 5976.86 1661.71 -170.412 128.143 213.216 
19349 1
15080801 -27664.5 5859.67 1661.67 120.4 -237.709 266.461 
19349.5 1
15080801 -27506.8 5744.33 1652 330.538 -241.789 409.533 
19350 1
15080801 -27208.7 5758.29 1630.29 602.261 28.1866 602.92 
19350.5 1
15080801 -27022 5851.83 1611.67 343.225 171.963 383.894 
19351 1
15080801 -27117.9 5942 1604.29 -196.832 185.147 270.226 
19351.5 1
15080801 -27044.8 6246.5 1580.67 139.892 583.333 599.873 
19352 1
15080801 -27038.7 6324.29 1567.43 12.8551 163.415 163.92 
19352.5 1
15080801 -27051.3 6328.33 1555 -26.1806 8.39755 27.4944 
19353 1
15080801 -27180.9 5929.71 1549.43 -267.611 -823.593 865.98 
19353.5 1
15080801 -27360.2 5682.33 1530 -367.438 -506.928 626.088 
19354 1
15080801 -27370 5702 1535.86 -18.9833 37.9665 42.4479 
19354.5 1
15080801 -27433.8 5726.33 1545.33 -122.993 46.885 131.626 
19355 1
15080801 -27469.3 5891.5 1560.67 -73.9583 344.097 351.956 
19355.5 1
15080801 -27426.6 5951.14 1620.29 81.6067 113.822 140.054 
19356 1
15080801 -27339 6119.5 1642.5 172.725 332.065 374.301 
19356.5 1
15080801 -27123.7 6206 1636.86 431.434 173.347 464.957 
19357 1
15080801 -26857.6 6212.29 1605.14 517.788 12.229 517.932 
19357.5 1
15080801 -26718.8 6471.17 1602.67 284.299 530.494 601.872 
19358 1
15080801 -26572.6 7031.29 1606.29 290.202 1111.35 1148.61 
19358.5 1
15080801 -26659.7 7142.5 1604 -181.827 232.18 294.905 
19359 1
15080801 -26664.7 7234.43 1604 -10.2803 187.227 187.509 
19359.5 1
15080801 -26456 6892.71 1604 406.85 -666.11 780.532 
19360 1
15080801 -26451 6702.17 1604 10.3734 -395.327 395.463 
19360.5 1
15080801 -26652 6614.86 1601 -387.283 -168.226 422.242 
19361 1
15080801 -27068.1 6406.43 1583.86 -800.275 -400.824 895.042 
19361.5 1
15080801 -27016.5 6425 1558.67 106.043 38.1343 112.691 
19362 1
15080801 -27067 6451.5 1519 -110.022 57.7342 124.25 
19362.5 1
15080801 -27050.3 6645.43 1493.71 31.596 366.595 367.954 
19363 1
15080801 -26857.9 6927.71 1490.57 365.14 535.647 648.262 
19363.5 1
15080801 -26451.9 6938.43 1490 808.765 21.3432 809.047 
19364 1
15080801 -26339.3 6943.67 1490 240.435 11.1925 240.696 
19364.5 1
15080801 -26419 6996.14 1490 -153.797 101.305 184.163 
19365 1
15080801 -26672.3 6988.33 1489.83 -500.659 -15.4338 500.897 
19365.5 1
15080801 -27109.2 6583.83 1480.67 -906.293 -839.212 1235.17 
19366 1
15080801 -27326.1 6595.57 1478.71 -430.508 23.2899 431.138 
19366.5 1
15080801 -27327.5 6669 1490 -2.72519 147.447 147.472 
19367 1
15080801 -27050.4 6857.29 1488.57 568.935 386.624 687.87 
19367.5 1
15080801 -26849.4 6727.14 1476.86 377.82 -244.629 450.101 
19368 1
15080801 -26799.2 6572.5 1468.83 106.487 -327.633 344.504 
19368.5 1
15080801 -26879.6 6515.14 1466.57 -170.711 -121.777 209.695 
19369 1
15080801 -26914.9 6333.57 1443.71 -66.2021 -340.659 347.032 
19369.5 1
15080801 -26945.6 6234.14 1431.14 -58.7271 -190.112 198.976 
19370 1
15080801 -26959 6229.43 1435.71 -27.1284 -9.52381 28.7516 
19370.5 1
15080801 -26967.6 6163.14 1426.57 -17.7462 -137.238 138.38 
19371 1
15080801 -26968.3 6144.86 1437.29 -1.35796 -34.7637 34.7902 
19371.5 1
15080801 -27166 6006.71 1489.57 -395.429 -276.286 482.387 
19372 1
15080801 -27298.3 6173 1517.71 -261.434 328.628 419.933 
19372.5 1
15080801 -27162.6 6562.57 1515 282.738 811.607 859.446 
19373 1
15080801 -26964.1 6653 1471.86 387.556 176.618 425.903 
19373.5 1
15080801 -26928.7 6737 1447.29 72.7486 172.485 187.199 
19374 1
15080801 -27011.9 6746.43 1442.43 -169.334 19.2028 170.419 
19374.5 1
15080801 -26926.7 6514.14 1430 170.627 -465.502 495.788 
19375 1
15080801 -26822.2 6443.25 1401 212.326 -144.091 256.602 
19375.5 1
15080801 -26883.6 6412.62 1389.12 -124.746 -62.2459 139.413 
19376 1
15080801 -26773.9 6453.75 1388.62 213.521 80.0097 228.02 
19376.5 1
15080801 -26530.6 6479.43 1383.43 490.531 51.7713 493.256 
19377 1
15080801 -26744.8 6257.12 1379.12 -416.69 -432.497 600.57 
19377.5 1
15080801 -26673.4 6396.71 1376.71 137.686 269.477 302.615 
19378 1
15080801 -26449.1 6526.57 1375.71 472.18 273.383 545.612 
19378.5 1
15080801 -26308.6 6542.88 1375 276.61 32.0936 278.466 
19379 1
15080801 -26233 6556.14 1375 150.05 26.3251 152.341 
19379.5 1
15080801 -26499 6615.29 1374.86 -538.462 119.722 551.611 
19380 1
15080801 -26951.4 6544.14 1398.29 -915.847 -144.014 927.101 
19380.5 1
15080801 -27349.6 6322.86 1519.43 -802.707 -446.141 918.358 
19381 1
15080801 -27301.5 6290.38 1548.38 94.2577 -63.6905 113.758 
19381.5 1
15080801 -27266.6 6210 1530.14 68.757 -158.219 172.513 
19382 1
15080801 -27242.1 6300 1508.12 50.6137 186.335 193.087 
19382.5 1
15080801 -27227.3 6554.14 1483.29 29.6193 507.271 508.135 
19383 1
15080801 -27172.2 6667 1453 109.633 224.815 250.122 
19383.5 1
15080801 -27140.4 6712.14 1463.43 64.4158 91.3823 111.804 
19384 1
15080801 -27183.6 6796.12 1470.5 -83.714 162.756 183.023 
19384.5 1
15080801 -27284 6639.29 1467.43 -197.978 -309.348 367.276 
19385 1
15080801 -27282.3 6376.86 1483.86 3.52734 -539.976 539.988 
19385.5 1
15080801 -27267.6 6190.86 1530.57 31.2405 -394.904 396.138 
19386 1
15080801 -27232.4 6091 1619.86 70.9957 -201.732 213.86 
19386.5 1
15080801 -27213.4 6031.25 1617.88 36.2235 -113.593 119.229 
19387 1
15080801 -27155.9 5806.86 1641.43 114.123 -445.224 459.618 
19387.5 1
15080801 -27166.5 5624.12 1647.62 -21.2857 -365.464 366.084 
19388 1
15080801 -27342.1 5561.14 1646.29 -353.406 -126.725 375.44 
19388.5 1
15080801 -27541.7 5508.43 1622.43 -413.191 -109.139 427.362 
19389 1
15080801 -27677.7 5299.86 1615.57 -260.536 -399.562 477 
19389.5 1
15080801 -27937.2 5097.38 1655 -514.952 -401.75 653.13 
19390 1
15080801 -28147.4 4898.14 1642.86 -404.19 -383.139 556.924 
19390.5 1
15080801 -28172.3 4711.29 1606 -53.5714 -402.709 406.257 
19391 1
15080801 -28314.1 4525.71 1625.86 -287.16 -375.651 472.837 
19391.5 1
15080801 -28499.3 4391.86 1630.57 -366.62 -265.064 452.403 
19392 1
15080801 -28714 4221 1611.86 -426.867 -339.676 545.523 
19392.5 1
15080801 -28981 4010 1625.29 -537.223 -424.547 684.726 
19393 1
15080801 -29231 3842.38 1648.38 -492.126 -329.97 592.51 
19393.5 1
15080801 -29348.4 3677.71 1655.43 -229.353 -321.603 395.008 
19394 1
15080801 -29263.2 3681.75 1657.25 170.017 8.05532 170.208 
19394.5 1
15080801 -29048.3 3997.14 1648.71 414.989 608.867 736.841 
19395 1
15080801 -28907.1 4025.14 1637 299.031 59.322 304.859 
19395.5 1
15080801 -28717.4 3889.38 1623.62 375.778 -268.847 462.048 
19396 1
15080801 -28629.1 3922.86 1637.57 175.761 66.6975 187.991 
19396.5 1
15080801 -28474.6 4029 1624.71 330.988 227.287 401.513 
19397 1
15080801 -28421.4 3990 1601.62 104.512 -76.6208 129.589 
19397.5 1
15080801 -28314.2 3963.88 1591 206.407 -50.3372 212.456 
19398 1
15080801 -28326 3915.12 1602.38 -22.7273 -94.294 96.9943 
19398.5 1
15080801 -28296 3898.57 1602.14 60.7287 -33.5093 69.3603 
19399 1
15080801 -28500.1 3934 1606 -408.25 70.8571 414.353 
19399.5 1
15080801 -28881.9 4240.14 1644.57 -749.965 601.459 961.354 
19400 1
15080801 -28867 4501.43 1665.57 31.3442 551.236 552.126 
19400.5 1
15080801 -28834.7 4753.57 1661.57 63.5546 496.344 500.397 
19401 1
15080801 -28792 4875 1653.71 88.6188 251.926 267.059 
19401.5 1
15080801 -28697.5 4825.25 1652 186.759 -98.3202 211.059 
19402 1
15080801 -28627.6 4646.86 1642.57 136.579 -348.424 374.236 
19402.5 1
15080801 -28539.4 4364.88 1637.5 176.746 -565.094 592.09 
19403 1
15080801 -28383.4 4245.57 1626.14 295.914 -226.382 372.577 
19403.5 1
15080801 -28185.7 4100.57 1611.86 386.161 -283.203 478.878 
19404 1
15080801 -28077.3 4037.57 1592.57 224.49 -130.435 259.632 
19404.5 1
15080801 -28019.6 4081.43 1593.71 119.244 90.6139 149.767 
19405 1
15080801 -28021.1 4022.86 1592.57 -3.22675 -120.27 120.313 
19405.5 1
15080801 -28102.6 3840 1592 -165.505 -371.661 406.846 
19406 1
15080801 -28316.9 3666.57 1590.43 -432.028 -349.654 555.793 
19406.5 1
15080801 -28658.9 3317.86 1596 -685.371 -698.826 978.821 
19407 1
15080801 -29057.8 2969.88 1624.25 -770.063 -671.78 1021.9 
19407.5 1
15080801 -29358.1 2725.29 1617.71 -573.269 -466.773 739.266 
19408 1
15080801 -29601.9 2457.12 1630.88 -501.506 -551.771 745.627 
19408.5 1
15080801 -29901 2212 1672.14 -587.672 -481.582 759.789 
19409 1
15080801 -30179.6 2014.57 1687.57 -585.234 -414.766 717.307 
19409.5 1
15080801 -30370 1730.5 1694.88 -374.123 -558.097 671.893 
19410 1
15080801 -30658.7 1499.29 1714.29 -575.128 -460.586 736.826 
19410.5 1
15080801 -30923.1 1225.71 1698.43 -563.814 -583.308 811.255 
19411 1
15080801 -31151 870.25 1673.38 -434.014 -677.075 804.238 
19411.5 1
15080801 -31476.1 356.571 1646 -647.695 -1023.26 1211.02 
19412 1
15080801 -31736.6 -107.5 1697.62 -517.857 -922.607 1058.01 
19412.5 1
15080801 -32028.6 -320.571 1690.71 -574.698 -419.432 711.478 
19413 1
15080801 -32240 -573.143 1701.43 -430.608 -514.402 670.845 
19413.5 1
15080801 -32450.7 -886.429 1691.71 -413.165 -614.286 740.306 
19414 1
15080801 -32677.6 -1095.86 1667.57 -462.031 -426.535 628.812 
19414.5 1
15080801 -32981.4 -1291.71 1656.14 -613.853 -395.671 730.322 
19415 1
15080801 -33256.3 -1538 1641.14 -527.557 -472.717 708.363 
19415.5 1
15080801 -33521.4 -1741.71 1662 -528.173 -405.805 666.067 
19416 1
15080801 -33775.4 -1981.43 1634.57 -524.793 -495.277 721.601 
19416.5 1
15080801 -33978.1 -2243 1613 -424.088 -547.221 692.316 
19417 1
15080801 -34233 -2383.75 1650.5 -504.668 -278.713 576.516 
19417.5 1
15080801 -34466.6 -2510 1613 -459.786 -248.524 522.654 
19418 1
15080801 -34634.4 -2668.25 1592.62 -338.314 -319.052 465.027 
19418.5 1
15080801 -34988.8 -2867.5 1588.5 -684.122 -384.653 784.844 
19419 1
15080801 -35245.6 -3107.29 1598.29 -491.054 -458.481 671.818 
19419.5 1
15080801 -35486 -3229.38 1615 -489.671 -248.654 549.187 
19420 1
15080801 -35860.1 -3307.14 1587.43 -746.792 -155.225 762.754 
19420.5 1
15080801 -36256.3 -3462.29 1641 -850.092 -332.925 912.96 
19421 1
15080801 -36701.1 -3611.75 1675.88 -872.234 -293.067 920.152 
19421.5 1
15080801 -37163 -3709.14 1649.71 -916.419 -193.24 936.571 
19422 1
15080801 -37508.6 -3867.71 1624.43 -713.991 -327.627 785.571 
19422.5 1
15080801 -37903.8 -3860.12 1621 -767.337 14.7365 767.479 
19423 1
15080801 -38337.4 -3566.88 1622.5 -870.733 588.855 1051.15 
19423.5 1
15080801 -39039.6 -3229.38 1623 -1385.11 665.68 1536.77 
19424 1
15080801 -39348 -2445.71 1626.71 -620.473 1576.78 1694.47 
19424.5 1
15080801 -39661.6 -2198.12 1625.38 -625.998 494.19 797.557 
19425 1
15080801 -39968 -2000.86 1623 -605.484 389.857 720.139 
19425.5 1
15080801 -40131.6 -1968.86 1620.29 -346.55 67.7966 353.119 
