# Supplementary material for: Intrinsic group behaviour II: On the dependence of triad spatial dynamics on social and personal features; and on the effect of social interaction on small group dynamics
Source: PLoS One. 2019 Dec 3;14(12):e0225704. doi: 10.1371/journal.pone.0225704 (PMC6890182; doi:10.1371/journal.pone.0225704)
Supplement: S3 Data Set — (ZIP) [file pone.0225704.s003.zip › set_3_int/group_traj_triad_int/traj_3_0217_73.dat]

3 15070702 15070708 15070706 0 0 0 1 0 1 0 40 40 40 1671.68 1719.18 1597.9 
19027 1
15070702 7434.5 2776.5 1385 0 0 0 
19027.5 3
15070708 7080.5 4294 1469 0 0 0 
15070706 8522.75 2278.5 1299.5 0 0 0 
15070702 7525.43 2579.57 1385 280.644 -607.804 669.468 
19028 3
15070708 7133.57 4086.71 1469 165.332 -645.75 666.579 
15070706 8472.14 1838.71 1392 -129.1 -1121.9 1129.31 
15070702 7630.57 2042.71 1438 210.286 -1073.71 1094.11 
19028.5 3
15070708 7282.43 3658.57 1469 301.33 -866.686 917.575 
15070706 8467.86 1370.14 1494.86 -8.67553 -948.525 948.565 
15070702 7810 1453.71 1538 363.216 -1192.31 1246.4 
19029 3
15070708 7581.71 3161.57 1469 558.369 -927.239 1082.38 
15070706 8555.14 1037.29 1479 162.846 -621.002 641.999 
15070702 7864.43 925.714 1616.29 101.546 -985.075 990.295 
19029.5 3
15070708 7849.83 2866.17 1469 537.313 -591.994 799.476 
15070706 8701 732 1424.5 292.299 -611.795 678.035 
15070702 7819.33 586.333 1650.83 -90.3712 -680.122 686.1 
19030 3
15070708 7997.29 2532.71 1462.71 292.564 -661.612 723.411 
15070706 8877.86 460.571 1473.29 350.907 -538.549 642.783 
15070702 7826.43 322.143 1690.86 14.0779 -524.187 524.376 
19030.5 3
15070708 8037.33 2108 1418.5 79.3022 -841.018 844.749 
15070706 9095.5 265.667 1547.17 430.976 -385.95 578.531 
15070702 7956 55.8333 1693.5 256.577 -527.346 586.451 
19031 3
15070708 8079.17 1726 1361.83 89.9642 -821.505 826.417 
15070706 9184.17 68 1599.83 190.681 -425.09 465.897 
15070702 8127 -161 1680.33 367.742 -466.308 593.867 
19031.5 3
15070708 8107.43 1300.43 1337.57 55.8536 -841.05 842.903 
15070706 9200.29 -157.429 1628 31.8558 -445.511 446.648 
15070702 8468.43 -478.857 1704.43 674.76 -628.176 921.904 
19032 3
15070708 8263 895.667 1361 312.392 -812.775 870.742 
15070706 9094.67 -422.5 1651.5 -212.086 -532.272 572.97 
15070702 8579.67 -615.167 1698.67 223.37 -273.714 353.289 
19032.5 3
15070708 8377.57 586.286 1367 222.902 -601.908 641.856 
15070706 9012.43 -669.571 1675 -159.996 -480.684 506.612 
15070702 8585 -639.571 1705.71 10.3761 -47.4801 48.6006 
19033 3
15070708 8483.33 296 1423.5 206.164 -565.859 602.246 
15070706 8841.33 -824.833 1676.67 -333.519 -302.655 450.372 
15070702 8655.33 -683.167 1719.5 137.102 -84.981 161.303 
19033.5 3
15070708 8576.67 126.667 1424.33 197.74 -358.757 409.643 
15070706 8618 -870 1681.83 -473.164 -95.6921 482.743 
15070702 8550.17 -717.833 1722.33 -222.811 -73.4463 234.604 
19034 3
15070708 8559.71 -191 1561.43 -34.3166 -643.05 643.965 
15070706 8531.43 -1227 1706.86 -175.246 -722.672 743.617 
15070702 8526.29 -208.429 1716.71 -48.342 1031.18 1032.32 
19034.5 3
15070708 9092.33 -380.167 1499.33 1065.24 -378.333 1130.43 
15070706 8428.83 -1422.67 1646.83 -205.19 -391.333 441.865 
15070702 8418.67 -77 1708.83 -215.238 262.857 339.737 
19035 3
15070708 9365.57 -583.143 1461.57 528.507 -392.604 658.375 
15070706 8280.71 -1442.14 1712.57 -286.497 -37.6715 288.963 
15070702 8285.43 53.8571 1705.86 -257.714 253.109 361.221 
19035.5 3
15070708 9321.67 -632.833 1474 -85.252 -96.4864 128.754 
15070706 7946.67 -1285.5 1724.17 -648.636 304.161 716.41 
15070702 8212.67 273.333 1699.5 -141.285 426.167 448.977 
19036 3
15070708 9232 -582.857 1482.29 -180.78 100.758 206.963 
15070706 7726.86 -864.429 1739.29 -443.164 848.934 957.645 
15070702 8015 424.571 1690.29 -398.522 304.916 501.79 
19036.5 3
15070708 8906.33 -528.833 1515.5 -653.949 108.482 662.886 
15070706 7781.5 -504.833 1710.67 109.725 722.079 730.368 
15070702 8167 496 1686.17 305.221 143.431 337.242 
19037 3
15070708 8690.14 -601.143 1553.57 -425.572 -142.342 448.745 
15070706 7741.29 -359.286 1697.14 -79.162 286.511 297.246 
15070702 8177 256 1658.57 19.685 -472.441 472.851 
19037.5 3
15070708 8592.57 -722.857 1549.71 -192.829 -240.542 308.291 
15070706 7700.29 -442.286 1685.71 -81.0277 -164.032 182.953 
15070702 8293.29 -68.1429 1657.29 229.814 -640.599 680.574 
19038 3
15070708 8469.67 -759.833 1550.5 -256.586 -77.1946 267.947 
15070706 7657 -262.833 1673.33 -90.3668 374.64 385.384 
15070702 8244.33 -247.167 1646 -102.197 -373.745 387.465 
19038.5 3
15070708 8360.43 -829 1564 -227.579 -144.097 269.363 
15070706 7556.86 12 1646 -208.631 572.569 609.395 
15070702 8170.29 -314.286 1653.29 -154.266 -139.831 208.208 
19039 3
15070708 8138.71 -865.857 1551.86 -433.883 -72.1275 439.837 
15070706 7315.71 166.714 1634.71 -471.904 302.768 560.679 
15070702 8210.14 -341.429 1656.29 77.9983 -53.1171 94.3672 
19039.5 3
15070708 7874.29 -620.714 1549.57 -508.516 471.429 693.422 
15070706 6966.43 357 1613 -671.703 365.934 764.914 
15070702 8266.43 -237.429 1656 108.242 200 227.412 
19040 3
15070708 7433.67 -278 1555 -901.061 700.847 1141.53 
15070706 6637.5 519 1627.67 -672.656 331.288 749.812 
15070702 7881.83 85.1667 1691.83 -786.493 659.704 1026.54 
19040.5 3
15070708 7144.29 -24.7143 1532.71 -576.456 504.553 766.078 
15070706 6363 569.143 1599.71 -546.813 99.8862 555.861 
15070702 7343 522.714 1735.57 -1073.37 871.609 1382.69 
19041 3
15070708 6953.17 187.833 1495.33 -388.453 432.007 580.97 
15070706 6148.83 641.333 1629.17 -435.298 146.729 459.362 
15070702 6833.17 826.167 1721.5 -1036.25 616.773 1205.91 
19041.5 3
15070708 6632 335.571 1505 -651.454 299.672 717.074 
15070706 5852 711.286 1585.14 -602.096 141.891 618.589 
15070702 6537.86 944.857 1703.14 -599.005 240.751 645.576 
19042 3
15070708 6347.33 402 1496.17 -562.582 131.282 577.697 
15070706 5555.83 743.333 1605.5 -585.31 63.3352 588.726 
15070702 6267.83 978.5 1699.83 -533.644 66.4879 537.77 
19042.5 3
15070708 6101.43 425.857 1539.43 -498.793 48.3918 501.135 
15070706 5328 854.857 1584.71 -462.137 226.215 514.532 
15070702 5979.43 1015.71 1679.14 -585 75.4854 589.85 
19043 3
15070708 5756.14 522.143 1570.43 -669.158 186.6 694.689 
15070706 5081.43 925.143 1592.14 -477.852 136.213 496.886 
15070702 5631.57 1157.57 1656.43 -674.142 274.917 728.043 
19043.5 3
15070708 5518.43 720.286 1605.14 -452.789 377.415 589.457 
15070706 4824.29 1179.14 1639.57 -489.796 483.81 688.456 
15070702 5424.71 1280 1630.29 -394.014 233.197 457.851 
19044 3
15070708 5336.83 807.167 1592 -369.848 176.947 409.997 
15070706 4599 1503.67 1637.83 -458.83 660.945 804.595 
15070702 5199.5 1341.83 1636 -458.685 125.933 475.659 
19044.5 3
15070708 5042.29 928 1550 -613.641 251.736 663.269 
15070706 4376.43 1767.43 1620.86 -463.69 549.504 719.002 
15070702 4974.86 1484.29 1644.43 -468.006 296.776 554.171 
19045 3
15070708 4730.57 1170.14 1518.14 -604.097 469.269 764.949 
15070706 3940.71 2039.29 1589.14 -844.408 526.855 995.289 
15070702 4739.86 1725.29 1611.57 -455.426 467.054 652.344 
19045.5 3
15070708 4497.83 1437.33 1497.83 -482.859 554.337 735.148 
15070706 3569.33 2213.33 1527.33 -770.5 361.095 850.917 
15070702 4616.17 1952 1558 -256.619 470.362 535.811 
19046 3
15070708 4165.57 1643.29 1493.43 -678.086 420.311 797.785 
15070706 3219.86 2219.71 1508.57 -713.217 13.0224 713.336 
15070702 4268.57 2174.86 1537.43 -709.378 454.81 842.656 
19046.5 3
15070708 3758.57 1873.29 1464 -762.172 430.712 875.454 
15070706 2750.71 2173.43 1574.71 -878.545 -86.6774 882.81 
15070702 3700.14 2389.57 1594.29 -1064.47 402.087 1137.88 
19047 3
15070708 3379.5 2057.17 1476.67 -791.381 383.885 879.575 
15070706 2377.83 2194.5 1632.33 -778.457 43.9905 779.699 
15070702 3242.67 2556.5 1676.67 -955.065 348.494 1016.66 
19047.5 3
15070708 3030.57 2192 1483.14 -720.927 278.581 772.88 
15070706 2021.43 2199.57 1615.57 -736.373 10.4782 736.448 
15070702 2924.14 2737.57 1677.43 -658.107 374.115 757.012 
19048 3
15070708 2637.43 2405.14 1495.43 -741.779 402.156 843.781 
15070706 1761.86 2174.57 1644.29 -489.757 -47.1698 492.024 
15070702 2429.43 2929 1721.43 -933.423 361.186 1000.87 
19048.5 3
15070708 2230.17 2557 1508.83 -836.267 311.822 892.51 
15070706 1370.83 2222.33 1677.5 -802.924 98.0737 808.891 
15070702 2061.67 3060.83 1694.83 -755.158 270.705 802.212 
19049 3
15070708 1832.71 2738.43 1529.71 -807.83 368.757 888.015 
15070706 1040 2298.43 1683.43 -672.425 154.665 689.984 
15070702 1732.86 3245.43 1737.14 -668.312 375.194 766.428 
19049.5 3
15070708 1404 2923.14 1589 -816.599 351.837 889.17 
15070706 758.571 2396.86 1669.86 -536.054 187.483 567.895 
15070702 1298 3417.57 1751.71 -828.299 327.891 890.838 
19050 3
15070708 932.833 3057.67 1585.83 -955.713 272.868 993.904 
15070706 330.667 2259.33 1652 -867.961 -278.953 911.686 
15070702 881.167 3582.5 1770.83 -845.504 334.541 909.282 
19050.5 3
15070708 494.714 3213.71 1591.14 -879.757 313.349 933.895 
15070706 -124.429 2044.71 1687 -913.846 -430.962 1010.37 
15070702 419.429 3719.29 1761.86 -927.185 274.67 967.014 
19051 3
15070708 -134.5 3210.83 1538.17 -1236.18 -5.66002 1236.19 
15070706 -553.5 2007.83 1714.83 -842.969 -72.4577 846.078 
15070702 -103.167 3711.83 1738.67 -1026.71 -14.6412 1026.81 
19051.5 3
15070708 -530.286 3450.43 1496.57 -806.081 487.974 942.277 
15070706 -871.857 2096.57 1778.71 -648.385 180.729 673.102 
15070702 -487 4000.29 1754.71 -781.738 587.479 977.878 
19052 3
15070708 -1002.33 3743.5 1517.17 -944.095 586.143 1111.25 
15070706 -1171 2221.17 1754.17 -598.286 249.19 648.106 
15070702 -865.167 4215.17 1777.33 -756.333 429.762 869.905 
19052.5 3
15070708 -1595.86 4178.57 1648.86 -1191.81 873.637 1477.72 
15070706 -1500.86 2366.14 1708.43 -662.364 291.117 723.516 
15070702 -1164.43 4320.29 1786.14 -600.928 211.082 636.922 
19053 3
15070708 -1941.14 4277.43 1679.14 -667.864 191.213 694.698 
15070706 -1771.43 2565 1690.43 -523.349 384.637 649.492 
15070702 -1540 3903.57 1739.29 -726.444 -806.024 1085.08 
19053.5 3
15070708 -2287.83 4384 1692.83 -696.166 213.999 728.315 
15070706 -1953.33 2863.83 1695.33 -365.271 600.067 702.498 
15070702 -2002 3918.5 1686.17 -927.711 29.9771 928.195 
19054 3
15070708 -2847 4430.67 1714 -1210.32 101.01 1214.53 
15070706 -2185.17 3131.67 1679.33 -501.804 579.726 766.739 
15070702 -2429.33 3971.17 1652.5 -924.964 113.997 931.962 
19054.5 3
15070708 -3315.43 4290.57 1757.14 -920.292 -275.236 960.569 
15070706 -2501.86 3349.57 1695.14 -622.182 428.104 755.237 
15070702 -2814.29 4092.71 1630.14 -756.292 238.797 793.096 
19055 3
15070708 -3482.57 4577.14 1744.29 -310.674 532.661 616.641 
15070706 -3067.86 3582.29 1675 -1052.04 432.554 1137.5 
15070702 -3200.86 4159.86 1592.71 -718.534 124.801 729.292 
19055.5 3
15070708 -3904.83 4678 1725.67 -898.43 214.59 923.701 
15070706 -3605 3582 1699.17 -1142.86 -0.607903 1142.86 
15070702 -3756.83 4152.33 1638.33 -1182.93 -16.0081 1183.04 
19056 3
15070708 -4365.43 4550.86 1715.71 -903.128 -249.3 936.905 
15070706 -3942.57 3482.43 1745.57 -661.905 -195.238 690.098 
15070702 -4186.57 4058.86 1600.14 -842.624 -183.287 862.328 
19056.5 3
15070708 -4808 4395.4 1647.4 -901.367 -316.613 955.357 
15070706 -4121.4 3557.2 1716.2 -364.213 152.284 394.768 
15070702 -4470.8 4013.8 1565.6 -578.877 -91.7661 586.105 
19057 3
15070708 -5282 4325 1350.29 -987.5 -146.667 998.332 
15070706 -4283.29 3501 1690.57 -337.262 -117.083 357.007 
15070702 -4577.43 4047.86 1561.71 -222.143 70.9524 233.199 
19057.5 3
15070708 -5819.67 4185.5 1307.17 -1086.2 -281.818 1122.16 
15070706 -4533.83 3552.33 1689.5 -506.157 103.704 516.671 
15070702 -4642.83 4042 1560 -132.131 -11.8326 132.66 
19058 2
15070708 -6279.86 4110.86 1405.71 -878.226 -142.448 889.704 
15070706 -4662.86 3544 1710.43 -246.229 -15.9033 246.742 
19058.5 2
15070708 -6572.5 3870.67 1419.33 -577.205 -473.748 746.728 
15070706 -4702 3511.5 1804 -77.2048 -64.1026 100.348 
19059 2
15070708 -7010.86 3783.43 1481.71 -889.163 -176.954 906.599 
15070706 -4723.43 3483.57 1872.71 -43.4657 -56.6502 71.4039 
19059.5 2
15070708 -7573.5 3656 1503.83 -1152.96 -261.124 1182.16 
15070706 -4989.67 3365.5 1885.33 -545.57 -241.95 596.813 
19060 2
15070708 -8118.86 3516 1561.71 -1079.92 -277.228 1114.93 
15070706 -5219.57 3315.29 1883.43 -455.257 -99.4342 465.989 
19060.5 2
15070708 -8755.67 3557.83 1549.5 -1263.51 83.0026 1266.23 
15070706 -5274.33 3254.17 1898.67 -108.655 -121.268 162.824 
19061 2
15070708 -9407.57 3513.71 1485.29 -1309.05 -88.5925 1312.04 
15070706 -5210.43 3136.43 1902.14 128.323 -236.422 269.002 
19061.5 2
15070708 -9959.83 3378.5 1567.83 -998.665 -244.51 1028.16 
15070706 -5073.17 3121.33 1908 248.213 -27.297 249.71 
19062 2
15070708 -10333.3 3530.33 1541.5 -822.687 334.435 888.066 
15070706 -4947.83 3085.67 1910.17 276.065 -78.5609 287.025 
19062.5 2
15070708 -10731.6 3511.57 1585.71 -806.15 -37.9796 807.044 
15070706 -4818.86 3053.29 1900.71 261.085 -65.5485 269.188 
19063 2
15070708 -11218 3569.43 1519.43 -935.44 111.264 942.033 
15070706 -4688.29 3086.57 1916.29 251.099 64.011 259.129 
19063.5 2
15070708 -11797 3397.33 1572.17 -1196.28 -355.569 1248.01 
15070706 -4655 3077.17 1930.33 68.7721 -19.4313 71.4646 
19064 2
15070708 -12230.3 3302.86 1551.71 -870.052 -189.711 890.494 
15070706 -4634.71 3167.43 1908.86 40.7344 181.249 185.77 
19064.5 2
15070708 -12638.3 3353.14 1524 -778.626 95.9651 784.517 
15070706 -4622.29 3328.57 1907 23.7186 307.525 308.438 
19065 2
15070708 -13137 3276 1527.83 -977.871 -151.261 989.501 
15070706 -4676.17 3482.83 1916.17 -105.649 302.474 320.394 
19065.5 2
15070708 -13589.8 3216.5 1498 -982.285 -129.067 990.728 
15070706 -4765 3535.33 1912.5 -192.697 113.883 223.834 
19066 2
15070708 -14003.3 3179 1557.17 -883.547 -80.1282 887.173 
15070706 -4875.5 3567.67 1908.17 -236.111 69.0883 246.011 
19066.5 2
15070708 -14594.3 3026.86 1560.86 -1088.31 -280.189 1123.8 
15070706 -4945.71 3652.29 1908.29 -129.308 155.836 202.498 
19067 2
15070708 -15053.6 2840.29 1544 -883.242 -358.791 953.335 
15070706 -4944.86 3667.29 1911 1.64835 28.8462 28.8932 
19067.5 2
15070708 -15481.7 2692.17 1575.83 -846.038 -292.725 895.248 
15070706 -4887.17 3672.5 1913.67 114.013 10.3049 114.478 
19068 2
15070708 -15877 2626.33 1562.17 -820.194 -136.584 831.488 
15070706 -4923.5 3661.33 1913.5 -75.3804 -23.1674 78.8602 
19068.5 2
15070708 -16391.1 2647.14 1528.29 -1026.23 41.536 1027.07 
15070706 -4891.29 3711.14 1914 64.3 99.4202 118.401 
19069 2
15070708 -16875.8 2569 1538.17 -981.155 -158.184 993.824 
15070706 -4895.5 3716.5 1914 -8.53094 10.8444 13.7978 
19069.5 2
15070708 -17302.7 2576.83 1523.17 -887.387 16.2855 887.537 
15070706 -5025.5 3654 1912.67 -270.27 -129.938 299.883 
19070 2
15070708 -17686 2828.67 1544.5 -788.752 518.176 943.735 
15070706 -5189.83 3496 1909.67 -338.134 -325.103 469.07 
19070.5 2
15070708 -18118.6 3042.71 1491.57 -846.519 418.88 944.487 
15070706 -5258 3359.86 1911.86 -133.399 -266.424 297.955 
19071 2
15070708 -18422 3193.67 1515.33 -588.04 292.543 656.79 
15070706 -5258.5 3199.33 1913.33 -0.968992 -311.093 311.094 
19071.5 2
15070708 -18650.5 3091.5 1395 -482.068 -215.541 528.06 
15070706 -5117.17 3077.33 1906.67 298.172 -257.384 393.894 
19072 2
15070708 -19052.1 3178.86 1464.86 -790.636 171.963 809.12 
15070706 -4947.14 2957.29 1901.43 334.693 -236.314 409.711 
19072.5 2
15070708 -19480.8 3322.5 1448 -869.555 291.365 917.071 
15070706 -4933.67 2954.33 1905.33 27.3351 -5.9886 27.9834 
19073 2
15070708 -19862 3611.86 1412.57 -751.808 570.724 943.897 
15070706 -4813.43 2848 1914.29 237.156 -209.73 316.591 
19073.5 2
15070708 -20416 3863.33 1469.67 -1112.45 504.972 1221.7 
15070706 -4735.83 2706.17 1922.67 155.814 -284.806 324.642 
19074 2
15070708 -21148.1 4232.29 1495.57 -1473.12 742.359 1649.6 
15070706 -4605.57 2594.71 1942.14 262.096 -224.25 344.939 
19074.5 2
15070708 -21727.6 4486.71 1465.57 -1110.02 487.411 1212.31 
15070706 -4505.57 2625.29 1941.71 191.571 58.566 200.323 
19075 2
15070708 -22112.6 4687.86 1422.29 -736.138 384.594 830.549 
15070706 -4441 2650.14 1938.43 123.464 47.528 132.296 
19075.5 2
15070708 -22424.7 4922.67 1288.33 -648.847 488.169 811.98 
15070706 -4382.83 2668 1944.5 120.929 37.125 126.499 
19076 2
15070708 -22837.1 5051.14 1074.14 -853.988 265.996 894.455 
15070706 -4323.29 2730 1942.57 123.287 128.364 177.981 
19076.5 2
15070708 -23153.6 5080.29 1640.14 -620.448 57.1429 623.074 
15070706 -4369.86 2907 1943.86 -91.3165 347.059 358.871 
19077 2
15070708 -23582.9 5161.57 1686.57 -894.345 169.345 910.237 
15070706 -4388 2952.86 1946.14 -37.7976 95.5357 102.741 
19077.5 2
15070708 -24119.7 5388.86 1657.14 -1050.6 444.786 1140.88 
15070706 -4361.71 3012.71 1939.86 51.4398 117.137 127.934 
19078 2
15070708 -24737.4 5659.43 1637.14 -1172.13 513.418 1279.65 
15070706 -4386.29 3095 1939.86 -46.6251 156.14 162.953 
19078.5 2
15070708 -25320.5 5829.83 1657.33 -1217.27 355.751 1268.19 
15070706 -4449.5 3162.67 1939.5 -131.971 141.267 193.32 
19079 2
15070708 -25754.4 5958 1694 -900.267 265.906 938.715 
15070706 -4500.71 3257.14 1924.71 -106.254 196.009 222.956 
19079.5 2
15070708 -26054.6 6089.71 1729.57 -565.241 248.05 617.273 
15070706 -4546.57 3245.29 1926.14 -86.36 -22.3298 89.2001 
19080 2
15070708 -26484 6288 1753.14 -814.855 376.254 897.527 
15070706 -4469.86 3223.71 1938 145.568 -40.9325 151.213 
19080.5 2
15070708 -26920 6353.17 1738.33 -921.776 137.773 932.015 
15070706 -4395.67 3404.5 1938.33 156.851 382.211 413.143 
19081 2
15070708 -27285.4 6149.57 1717.14 -741.234 -412.972 848.513 
15070706 -3918.43 3649.29 1915.57 968.029 496.523 1087.94 
19081.5 2
15070708 -26962.8 6524.5 1729 643.903 748.36 987.246 
15070706 -3723.67 3705.17 1844.67 388.746 111.539 404.431 
19082 2
15070708 -26668.8 7142.25 1734 581.192 1220.85 1352.13 
15070706 -3796.25 3712 1804.5 -143.445 13.5046 144.08 
19082.5 2
15070708 -26716.9 7297.71 1734 -94.5131 305.431 319.72 
15070706 -4097.14 3777.43 1736.43 -591.145 128.543 604.959 
19083 2
15070708 -26742.4 7373.43 1734 -52.0803 154.204 162.762 
15070706 -4256.14 3763.29 1700.29 -323.829 -28.8042 325.107 
19083.5 2
15070708 -26793.1 7370.43 1733.71 -98.8583 -5.84795 99.0311 
15070706 -4298.14 3763.86 1700.57 -81.8713 1.1139 81.8789 
19084 2
15070708 -26744.8 7432.67 1733 97.3982 125.48 158.845 
15070706 -4343.5 3856.17 1686.5 -91.4459 186.108 207.361 
19084.5 2
15070708 -26721.9 7417 1733 47.8671 -32.6389 57.9358 
15070706 -4222.71 3753.43 1629 251.637 -214.038 330.353 
19085 2
15070708 -26774 7132.83 1733 -100.275 -546.474 555.598 
15070706 -4156.5 3616.17 1573.17 127.335 -263.965 293.073 
19085.5 2
15070708 -26805.3 7225.71 1728.86 -66.0036 195.951 206.769 
15070706 -4068.57 3532.14 1633.57 185.503 -177.265 256.582 
19086 2
15070708 -26729.4 7251.57 1728.86 146.442 49.9173 154.716 
15070706 -4128.86 3704.14 1655 -116.382 332.046 351.851 
19086.5 2
15070708 -27320.5 6792.67 1716.83 -1213.7 -942.31 1536.56 
15070706 -4444.5 4008.83 1645.67 -648.137 625.648 900.842 
19087 2
15070708 -27573.7 6456.29 1677.57 -526.433 -699.337 875.331 
15070706 -4935.14 4305.14 1565.43 -1020.05 616.028 1191.63 
19087.5 2
15070708 -27574.4 6300.57 1686.71 -1.40885 -307.129 307.132 
15070706 -5392.86 4431.71 1385.29 -902.79 249.648 936.671 
19088 2
15070708 -27565.7 6212.17 1669.5 17.4888 -176.457 177.321 
15070706 -6120.67 4569 1341.67 -1452.71 274.023 1478.33 
19088.5 2
15070708 -27485.9 6275.29 1655.14 157.415 124.495 200.695 
15070706 -6528.29 4794.29 1345.29 -803.982 444.351 918.605 
19089 2
15070708 -27536.7 6322.29 1628.57 -100.31 92.7022 136.586 
15070706 -6523.71 4742.86 1453.14 9.01662 -101.437 101.837 
19089.5 2
15070708 -27526 6294.86 1728.43 20.9263 -53.5714 57.5136 
15070706 -6898 5123.43 1465.43 -731.027 743.304 1042.55 
19090 2
15070708 -27488.7 6282.29 1717 72.9662 -24.6016 77.002 
15070706 -7274.86 5459.86 1452.14 -737.49 658.373 988.608 
19090.5 2
15070708 -27472.5 6413.33 1688.67 32.9559 266.357 268.388 
15070706 -7802.33 5656 1403.17 -1072.11 398.664 1143.83 
19091 2
15070708 -27442 6613 1675.29 62.5 409.153 413.899 
15070706 -8286.43 5845.57 1419.71 -991.998 388.466 1065.35 
19091.5 2
15070708 -27319.7 6636.17 1654.83 250.17 47.3756 254.617 
15070706 -8638.17 6208.5 1328.33 -719.301 742.185 1033.55 
19092 2
15070708 -27078.4 6554.71 1622.71 494.34 -166.911 521.758 
15070706 -8958.86 6527.14 1410.57 -657.153 652.957 926.392 
19092.5 2
15070708 -27399.9 6655.86 1591.43 -614.586 193.39 644.295 
15070706 -9309.43 6787.29 1459.43 -670.309 497.405 834.701 
19093 2
15070708 -27461.4 6643.86 1576.57 -119.324 -23.2558 121.57 
15070706 -9541.57 7075.57 1459 -449.889 558.693 717.313 
19093.5 2
15070708 -27524.5 6573.67 1612.17 -128.194 -142.664 191.798 
15070706 -9840.83 7441.33 1488.17 -608.256 743.419 960.545 
19094 2
15070708 -27494.7 6661.71 1638.71 60.0518 177.515 187.398 
15070706 -10097 7737.43 1496.57 -516.465 596.966 789.37 
19094.5 2
15070708 -27360.8 6648.83 1640.5 273.226 -26.2877 274.488 
15070706 -10487.7 7973.17 1462.5 -797.279 481.098 931.187 
19095 2
15070708 -27188 6707.71 1655.29 355.624 121.154 375.695 
15070706 -10693.4 8273.14 1470.29 -423.378 617.235 748.484 
19095.5 2
15070708 -26730.3 6910 1659.86 887.043 392.027 969.809 
15070706 -11035.1 8574 1401.86 -662.237 583.056 882.334 
19096 2
15070708 -26291.9 7320.29 1633.71 838.296 784.485 1148.11 
15070706 -11381.7 8963 1483.14 -662.66 743.786 996.161 
19096.5 1
15070706 -11636.8 9336 1381.17 -493.46 721.47 874.084 
19097 1
15070706 -11834.1 9674.71 1488.86 -398.605 684.271 791.905 
19097.5 1
15070706 -12008.2 9932.5 1558.17 -370.263 548.48 661.759 
19098 1
15070706 -12182.9 10265.4 1386.57 -366.227 697.963 788.21 
19098.5 1
15070706 -12452.6 10555.4 1474 -511.792 550.285 751.495 
19099 1
15070706 -12574.9 10955.1 1437.29 -235.618 770.162 805.398 
19099.5 1
15070706 -12820.8 11263.2 1357.83 -508.215 636.413 814.435 
19100 1
15070706 -13151.6 11606 1344 -679.134 703.97 978.16 
19100.5 1
15070706 -13554.4 11912.1 1425.71 -773.238 587.606 971.174 
19101 1
15070706 -13814.2 12132.3 1363.83 -537.76 455.881 704.992 
19101.5 1
15070706 -14384.9 12286.4 1374.57 -1167.06 315.123 1208.85 
19102 1
15070706 -14926 12563.6 1329.14 -1011.48 518.024 1136.42 
19102.5 1
15070706 -15302.8 12904.2 1299.67 -741.798 670.463 999.892 
19103 1
15070706 -15411.3 13226.5 1464 -230.851 685.816 723.626 
19103.5 1
15070706 -15805.6 13675.4 1353 -806.213 918.054 1221.8 
19104 1
15070706 -16072.1 14049 1441.29 -500.134 700.884 861.03 
19104.5 1
15070706 -16278.3 14475.3 1604.17 -419.94 868.296 964.514 
19105 1
15070706 -16482.4 14748.1 1736.57 -412.314 551.13 688.293 
19105.5 1
15070706 -16695.7 15173.2 1818 -406.943 811.114 907.474 
19106 1
15070706 -16953.7 15424.3 1935.83 -559.653 544.83 781.058 
19106.5 1
15070706 -17136.9 15761.1 1944.71 -373.097 685.966 780.866 
19107 1
15070706 -17338.6 16129.1 1685.29 -383.487 699.62 797.828 
19107.5 1
15070706 -17472.3 16464.5 1651.33 -270.226 677.489 729.393 
19108 1
15070706 -17591.1 16941.7 1700.71 -228.48 917.72 945.734 
19108.5 1
15070706 -17732.2 17314 1726.67 -284.897 752.092 804.244 
19109 1
15070706 -17893.6 17642 1749.86 -339.799 690.526 769.604 
19109.5 1
15070706 -18196.4 18005.3 1786.86 -570.352 684.154 890.712 
19110 1
15070706 -18411.8 18345.7 1867.67 -445.973 704.722 833.982 
19110.5 1
15070706 -18595 18612 1800.43 -391.382 569.088 690.682 
19111 1
15070706 -18857 18979.1 1587.57 -500 700.654 860.765 
19111.5 1
15070706 -19119.4 19401.6 1667.71 -507.599 817.077 961.91 
19112 1
15070706 -19184.6 19744.6 1652 -130.547 687.375 699.662 
19112.5 1
15070706 -19563.3 19890.3 1459.71 -758.946 292.013 813.186 
19113 1
15070706 -19900.2 20178.7 1403.67 -691.747 592.158 910.585 
