# Supplementary material for: Intrinsic group behaviour II: On the dependence of triad spatial dynamics on social and personal features; and on the effect of social interaction on small group dynamics
Source: PLoS One. 2019 Dec 3;14(12):e0225704. doi: 10.1371/journal.pone.0225704 (PMC6890182; doi:10.1371/journal.pone.0225704)
Supplement: S3 Data Set — (ZIP) [file pone.0225704.s003.zip › set_3_int/group_traj_triad_int/traj_3_0217_72.dat]

3 15062102 15061600 15061801 0 0 1 0 2 1 0 26.6667 10 40 1625.46 1812.07 1444.39 
18976 1
15061600 -13288.8 13249 1526.5 0 0 0 
18976.5 1
15061600 -13265.4 12920.1 1500.29 58.5966 -826.274 828.349 
18977 1
15061600 -13022.8 12506 1429.33 479.437 -818.464 948.548 
18977.5 1
15061600 -12895.1 12256.6 1404.29 259.007 -505.94 568.384 
18978 2
15061801 -12038.5 12289.8 1384.75 0 0 0 
15061600 -12698.3 11881 1431.14 390.59 -745.181 841.342 
18978.5 2
15061801 -11890.6 12004.4 1157.43 361.684 -697.607 785.793 
15061600 -12514.6 11502.7 1642.57 356.727 -734.535 816.576 
18979 2
15061801 -11615.3 11680 1352.14 536.619 -632.414 829.402 
15061600 -12340.4 11052.6 1450 339.46 -877.471 940.845 
18979.5 2
15061801 -11400.3 11321.2 1323.67 437.785 -730.821 851.913 
15061600 -12216.2 10564.2 1541 253.079 -994.714 1026.4 
18980 2
15061801 -11227.3 10875.3 1287 341.317 -879.45 943.36 
15061600 -11969.9 10179.4 1513 485.818 -758.852 901.041 
18980.5 2
15061801 -10952.2 10514.8 1284.5 542.641 -710.951 894.378 
15061600 -11812 9793.5 1437.5 311.355 -761.2 822.416 
18981 3
15062102 -11415 10244 1122 0 0 0 
15061801 -10596.1 10204.3 1238.71 731.055 -637.675 970.088 
15061600 -11575.4 9512.71 1416 485.773 -576.562 753.923 
18981.5 3
15062102 -11156.6 10139.9 1219.71 864.31 -348.304 931.851 
15061801 -10270.9 9994.14 1311.43 617.24 -398.753 734.84 
15061600 -11224.3 9232.86 1563 666.305 -531.038 852.035 
18982 3
15062102 -10480.3 9867.67 1213.83 1366.14 -549.88 1472.65 
15061801 -9918 9679.33 1363.5 712.843 -635.979 955.308 
15061600 -11006.2 8881.5 1541.83 440.645 -709.812 835.465 
18982.5 3
15062102 -9721.17 9404.5 1246.33 1611.82 -983.369 1888.11 
15061801 -9688.83 9341.67 1354 486.553 -716.914 866.43 
15061600 -10764 8589.5 1618.33 514.154 -619.958 805.42 
18983 3
15062102 -9184.14 8869 1359.57 1022.9 -1020 1444.55 
15061801 -9738.71 8816.29 1334.57 -95.0113 -1000.73 1005.23 
15061600 -10468.7 8305.57 1549.86 562.449 -540.816 780.276 
18983.5 3
15062102 -9040.83 8514.33 1352.33 300.439 -743.536 801.941 
15061801 -9677 8555.67 1246.83 129.38 -546.371 561.481 
15061600 -10250.7 8017.83 1608.83 457.123 -603.225 756.863 
18984 3
15062102 -8737.86 8117.71 1304.86 618.319 -809.427 1018.57 
15061801 -9473 8273.43 1305.57 416.327 -575.996 710.703 
15061600 -9949.86 7768.29 1595.29 613.897 -509.281 797.644 
18984.5 3
15062102 -8444.86 7824 1261.14 558.095 -559.456 790.228 
15061801 -9102.29 7964 1331.14 706.122 -589.388 919.775 
15061600 -9591.71 7543.29 1634.71 682.177 -428.571 805.629 
18985 3
15062102 -8156.86 7498.14 1371.86 570.297 -645.262 861.163 
15061801 -8819.71 7641.14 1424.29 559.547 -639.321 849.603 
15061600 -9337.57 7200.57 1589 503.253 -678.642 844.878 
18985.5 3
15062102 -7732 7405 1509.86 820.188 -179.812 839.667 
15061801 -8533.29 7267.57 1339.86 552.951 -721.18 908.766 
15061600 -9074.86 6952.43 1556.29 507.17 -479.04 697.64 
18986 3
15062102 -7408.5 7199 1418.83 662.91 -422.131 785.903 
15061801 -8323 7089.83 1368.67 430.913 -364.217 564.217 
15061600 -8861.33 6656.33 1593.83 437.549 -606.753 748.063 
18986.5 3
15062102 -7130.71 6993 1263 577.517 -428.274 718.989 
15061801 -8062.71 6883.57 1351.14 541.135 -428.819 690.444 
15061600 -8520.43 6416.14 1582.14 708.742 -499.356 866.99 
18987 3
15062102 -6784.29 6741.43 1364.14 653.639 -474.663 807.805 
15061801 -7799.14 6644.57 1270.86 497.305 -450.943 671.313 
15061600 -8263.86 6237.43 1549.86 484.097 -337.197 589.959 
18987.5 3
15062102 -6273.5 6484.67 1269.83 1070.83 -538.285 1198.51 
15061801 -7540.67 6250.33 1254 541.879 -826.495 988.295 
15061600 -8068.83 6068.33 1572.17 408.855 -354.497 541.138 
18988 3
15062102 -6000.29 6201 1364.43 562.169 -583.676 810.378 
15061801 -7291.57 6134.43 1490.43 512.542 -238.487 565.31 
15061600 -7773.14 5876.43 1414.71 608.417 -394.866 725.32 
18988.5 3
15062102 -5294.43 6051.29 1282.86 1394.97 -295.878 1426.01 
15061801 -7010.14 6017.71 1515.71 556.183 -230.661 602.116 
15061600 -7186.57 5543.86 1512.29 1159.23 -657.256 1332.59 
18989 3
15062102 -4899 5878 1180.71 761.905 -333.884 831.852 
15061801 -6704.86 5933 1500.57 588.219 -163.226 610.446 
15061600 -6422.57 5268.57 1502 1472.06 -530.416 1564.71 
18989.5 3
15062102 -4373.67 5726.67 1251 1101.33 -317.261 1146.11 
15061801 -6403.17 5791.33 1558.17 632.475 -296.995 698.735 
15061600 -6020.83 5330.17 1503.33 842.218 129.13 852.06 
18990 3
15062102 -4021.86 5778.29 1338.29 722.401 105.994 730.136 
15061801 -5981.71 5869.57 1408.29 865.405 160.653 880.191 
15061600 -5736.57 5383.86 1487.43 583.7 110.247 594.02 
18990.5 3
15062102 -3577.43 5749.86 1402.71 830.708 -53.1375 832.405 
15061801 -5562.43 5856.57 1324.86 783.712 -24.2991 784.088 
15061600 -5471.14 5394.43 1403 496.128 19.7597 496.522 
18991 3
15062102 -3180.5 5712.5 1430.67 793.857 -74.7143 797.365 
15061801 -4994 5907.67 1261.67 1136.86 102.19 1141.44 
15061600 -4986.83 5443.5 1385.67 968.619 98.1429 973.578 
18991.5 3
15062102 -2804.71 5658 1468.29 776.417 -112.603 784.54 
15061801 -4503.29 6005.43 1298.57 1013.87 201.987 1033.8 
15061600 -4622.86 5498 1552 752.017 112.603 760.401 
18992 3
15062102 -2453.43 5606.86 1511.86 715.45 -104.161 722.992 
15061801 -3770.29 5976 1262.57 1492.87 -59.936 1494.07 
15061600 -4342.57 5541.43 1690.14 570.847 88.4492 577.658 
18992.5 3
15062102 -2124.86 5540.29 1527.57 661.11 -133.947 674.542 
15061801 -3070.14 6102.14 1256.86 1408.74 253.809 1431.42 
15061600 -3794.71 5592.71 1756.29 1102.33 103.191 1107.15 
18993 3
15062102 -1656.29 5488 1605.57 906.328 -101.133 911.953 
15061801 -2615.71 6094.29 1337.14 878.972 -15.1976 879.103 
15061600 -3226.71 5539.43 1768.86 1098.65 -103.067 1103.47 
18993.5 3
15062102 -1238 5393 1634.43 834.902 -189.621 856.164 
15061801 -2343 5967.14 1382.43 544.34 -253.778 600.591 
15061600 -2871 5389.57 1761.57 710.009 -299.116 770.443 
18994 3
15062102 -867.143 5334.14 1629.57 735.828 -116.78 745.037 
15061801 -2095.86 5877.14 1404.71 490.363 -178.571 521.865 
15061600 -2450 5336.57 1774.14 835.317 -105.159 841.911 
18994.5 3
15062102 -602.714 5195.29 1608.43 553.198 -290.496 624.833 
15061801 -1796.57 5805.71 1416.71 626.121 -149.432 643.706 
15061600 -2190.71 5251.14 1786.71 542.439 -178.721 571.123 
18995 3
15062102 -316.429 4999.86 1604.29 578.355 -394.805 700.261 
15061801 -1552.14 5705.71 1461.86 493.795 -202.02 533.522 
15061600 -1967 5176.71 1828.29 451.948 -150.361 476.304 
18995.5 3
15062102 -21 4766.5 1659.5 561.651 -443.645 715.732 
15061801 -1161.38 5751.75 1417.88 742.905 87.5204 748.042 
15061600 -1602 5059.62 1881 693.916 -222.603 728.747 
18996 3
15062102 298.429 4619 1692 621.456 -286.965 684.512 
15061801 -790.286 5719.43 1441.43 721.964 -62.8822 724.697 
15061600 -1225.71 4877.57 1879.57 732.073 -354.19 813.254 
18996.5 3
15062102 732.286 4655 1649.43 892.71 74.0741 895.778 
15061801 -547 5600.71 1436 500.588 -244.268 557.006 
15061600 -900 4685 1852.43 670.194 -396.238 778.565 
18997 3
15062102 1101.71 4525.86 1610.14 746.32 -260.895 790.607 
15061801 -277.571 5488 1452.86 544.3 -227.706 590.011 
15061600 -543.857 4575.57 1841.29 719.481 -221.068 752.677 
18997.5 3
15062102 1442.29 4340.29 1630.14 686.636 -374.136 781.951 
15061801 -56.5714 5244.71 1521.86 445.565 -490.495 662.656 
15061600 -211.714 4423.57 1867.57 669.643 -306.452 736.433 
18998 3
15062102 1698.57 4098.71 1593.29 521.967 -491.999 717.295 
15061801 309.714 5152 1494.57 745.999 -188.827 769.526 
15061600 130.857 4283.71 1859.43 697.701 -284.841 753.606 
18998.5 3
15062102 2030 3867.71 1584.86 669.553 -466.667 816.136 
15061801 573.714 5150.71 1533 533.333 -2.5974 533.34 
15061600 587.714 4227.29 1833.43 922.944 -113.997 929.957 
18999 3
15062102 2425.14 3735.29 1581.57 779.374 -261.2 821.979 
15061801 898.286 5061.57 1536.43 640.18 -175.824 663.886 
15061600 1019.29 4011.57 1814.57 851.226 -425.472 951.636 
18999.5 3
15062102 2777.33 3596 1566.33 704.381 -278.571 757.466 
15061801 1257.67 4967.83 1501.33 718.762 -187.476 742.81 
15061600 1407.5 3876.67 1799.83 776.429 -269.81 821.972 
19000 3
15062102 3093 3476.14 1565.14 653.554 -248.151 699.08 
15061801 1721 4872.43 1451.57 959.282 -197.525 979.407 
15061600 1780.86 3832.43 1799.57 772.996 -91.5903 778.403 
19000.5 3
15062102 3470 3347 1531.57 730.62 -250.277 772.298 
15061801 2180.86 4680.43 1403.71 891.196 -372.093 965.755 
15061600 2113.43 3650.43 1830.71 644.518 -352.713 734.718 
19001 3
15062102 3818.43 3164 1570.43 683.193 -358.824 771.691 
15061801 2663.14 4565.29 1429.71 945.658 -225.77 972.235 
15061600 2501 3503.86 1789.86 759.944 -287.395 812.472 
19001.5 3
15062102 4149.57 2939.14 1586.57 655.728 -445.262 792.614 
15061801 3020 4223.14 1408.86 706.648 -677.511 978.965 
15061600 2856.86 3465 1760.43 704.668 -76.9448 708.856 
19002 3
15062102 4513.71 2665.43 1538.86 721.075 -542.008 902.066 
15061801 3332.57 4075.14 1418.86 618.953 -293.069 684.831 
15061600 3067.57 3273.14 1734.29 417.256 -379.915 564.303 
19002.5 3
15062102 4809.29 2366.14 1483.57 581.834 -589.145 828.023 
15061801 3709.14 3899.57 1395.29 741.282 -345.613 817.892 
15061600 3446.71 2999.86 1730.86 746.344 -537.964 920.019 
19003 3
15062102 5123.43 2159.86 1435 630.809 -414.228 754.656 
15061801 4103.29 3559.29 1330.14 791.452 -683.305 1045.61 
15061600 3734.57 2705.57 1727 578.026 -590.935 826.631 
19003.5 3
15062102 5335 2023.5 1487.17 437.131 -281.73 520.053 
15061801 4515.67 3305.67 1311.17 852.027 -524.006 1000.27 
15061600 3912.33 2404.67 1706.33 367.277 -621.704 722.086 
19004 3
15062102 5604.71 1850.14 1466.14 549.316 -353.07 652.998 
15061801 4927.29 3113 1292.14 838.328 -392.396 925.618 
15061600 4190.43 2145.86 1725.14 566.385 -527.107 773.715 
19004.5 3
15062102 5945.57 1641.86 1491.86 670.979 -410.011 786.334 
15061801 5191 2950 1269.71 519.123 -320.866 610.281 
15061600 4478.14 1897.86 1745.43 566.367 -488.189 747.73 
19005 3
15062102 6179.14 1394.86 1467.14 438.22 -463.415 637.801 
15061801 5400.43 2674.29 1235 392.924 -517.288 649.597 
15061600 4735.43 1540 1771.86 482.712 -671.402 826.917 
19005.5 3
15062102 6379.33 1164.5 1517.33 411.915 -473.986 627.962 
15061801 5609 2304.83 1228.33 429.159 -760.19 872.964 
15061600 5034.83 1286.67 1792.17 616.059 -521.262 806.996 
19006 3
15062102 6384.14 931.429 1496.71 10.2988 -499.082 499.189 
15061801 5602 2021.14 1221.43 -14.9893 -607.474 607.659 
15061600 5227.29 877.714 1803.71 412.104 -875.701 967.823 
19006.5 3
15062102 6485.43 530.714 1507.86 200.169 -791.925 816.832 
15061801 5719.43 1914.14 1219.57 232.072 -211.462 313.965 
15061600 5497.43 585.714 1785 533.879 -577.075 786.157 
19007 3
15062102 6624.14 107.857 1506.57 267.272 -814.754 857.472 
15061801 5904.71 1877.43 1237.57 357.005 -70.7404 363.946 
15061600 5702.43 323.714 1747.71 394.99 -504.817 640.982 
19007.5 3
15062102 6899.43 -194.571 1538 548.378 -602.447 814.654 
15061801 6083.29 1748.29 1266.86 355.72 -257.257 438.996 
15061600 5911.29 -58.4286 1775.14 416.05 -761.241 867.517 
19008 3
15062102 7217.14 -406 1555.43 619.326 -412.141 743.926 
15061801 6112.29 1583 1260.86 56.5302 -322.194 327.116 
15061600 6262 -311.857 1794.86 683.654 -494.013 843.464 
19008.5 3
15062102 7667.86 -645.714 1583.43 892.504 -474.682 1010.88 
15061801 6184.14 1380 1309.43 142.291 -401.98 426.421 
15061600 6643.86 -549.143 1773.14 756.153 -469.873 890.251 
19009 3
15062102 8089 -648.833 1601 890.365 -6.59418 890.39 
15061801 6262.5 1227.83 1299.33 165.66 -321.705 361.853 
15061600 6983.33 -680.833 1765.67 717.709 -278.415 769.819 
19009.5 3
15062102 8488.86 -735.429 1589.57 856.225 -185.429 876.074 
15061801 6286 999 1290.29 50.3212 -490.007 492.584 
15061600 7337.71 -775.714 1776.14 758.846 -203.171 785.573 
19010 3
15062102 8896.86 -951.571 1591.43 792.233 -419.695 896.536 
15061801 6289.57 523.143 1338.57 6.93481 -923.994 924.02 
15061600 7723.14 -987.429 1792.86 748.405 -411.096 853.879 
19010.5 3
15062102 9142.86 -1319.57 1570.57 492.986 -737.475 887.076 
15061801 6612 -20.2857 1344.14 646.149 -1089.04 1266.3 
15061600 8106.29 -1413.57 1793.29 767.821 -853.994 1148.41 
19011 3
15062102 9396.71 -1675.86 1574.57 505.692 -709.732 871.461 
15061801 7240.71 -243.286 1393.71 1252.42 -444.223 1328.87 
15061600 8413.71 -1709.71 1807.57 612.408 -589.926 850.327 
19011.5 3
15062102 9807.57 -1938.71 1566.57 831.695 -532.099 987.343 
15061801 7769 -397.143 1414.86 1069.4 -311.452 1113.83 
15061600 8665.57 -1952.43 1806.14 509.832 -491.324 708.046 
19012 3
15062102 10139 -2135.43 1594.43 676.385 -401.458 786.552 
15061801 8098 -610.143 1414.14 671.429 -434.694 799.859 
15061600 9043.14 -2181.57 1817.14 770.554 -467.638 901.354 
19012.5 3
15062102 10399.6 -2450.71 1601.71 488.877 -591.53 767.404 
15061801 8538.14 -758.571 1393.86 825.784 -278.478 871.475 
15061600 9519.14 -2428.57 1819.14 893.058 -463.415 1006.13 
19013 3
15062102 10640.3 -2740.17 1570.17 497.442 -598.042 777.884 
15061801 8827.83 -979.667 1389.33 598.534 -456.808 752.939 
15061600 9801.5 -2808.17 1809.67 583.383 -784.288 977.467 
19013.5 3
15062102 10987.4 -3025 1557.75 669.965 -549.871 866.724 
15061801 9090.25 -1107 1390.25 506.596 -245.817 563.086 
15061600 10150.9 -3049.5 1810.25 674.469 -465.894 819.735 
19014 3
15062102 11258 -3283.67 1554.83 543.424 -519.411 751.729 
15061801 9403.17 -1363.17 1404 628.347 -514.391 812.045 
15061600 10392 -3233.5 1790.5 484.187 -369.478 609.057 
19014.5 3
15062102 11436 -3596.56 1523.56 367.01 -645.132 742.221 
15061801 9529.33 -1649.78 1413.44 260.137 -590.951 645.674 
15061600 10591.7 -3418.89 1774.56 411.684 -382.245 561.778 
19015 3
15062102 11757.9 -3830.33 1536.89 626.243 -454.821 773.978 
15061801 9733.67 -2010 1351.89 397.536 -700.821 805.72 
15061600 10936.2 -3673.22 1760.33 670.342 -494.812 833.185 
19015.5 3
15062102 12251.1 -4169.88 1555 961.474 -661.875 1167.27 
15061801 10352.9 -2437.62 1354.62 1207.03 -833.577 1466.9 
15061600 11294.9 -4299.5 1764 699.128 -1220.81 1406.83 
19016 3
15062102 12552.3 -4594.29 1560 610.874 -860.874 1055.59 
15061801 10756.1 -2733.71 1374.57 817.988 -600.587 1014.79 
15061600 11653.1 -4614.29 1786.57 726.71 -638.511 967.369 
19016.5 3
15062102 12757.4 -5080.86 1557.14 432.791 -1026.52 1114.03 
15061801 11101.4 -2942.71 1381.71 728.451 -440.928 851.504 
15061600 11969.7 -4874.71 1806.14 667.872 -549.427 864.826 
19017 3
15062102 13015.6 -5502.29 1545.29 516.286 -842.857 988.412 
15061801 11322.1 -3175.43 1376.71 441.429 -465.429 641.469 
15061600 12198.3 -5233.57 1806.71 457.143 -717.714 850.937 
19017.5 3
15062102 13312.9 -5877.25 1551.75 571.738 -721.085 920.243 
15061801 11585.4 -3486.25 1378.12 506.216 -597.734 783.288 
15061600 12541.1 -5728 1785 659.306 -950.824 1157.04 
19018 3
15062102 13600.1 -6111.29 1567.14 558.887 -455.322 720.884 
15061801 11799.4 -3961.29 1358.86 416.447 -924.194 1013.69 
15061600 12766.9 -6095.14 1808.29 439.168 -714.286 838.494 
19018.5 3
15062102 13844.4 -6391.29 1556.71 498.542 -571.429 758.337 
15061801 12109.9 -4285.14 1378.14 633.528 -660.933 915.527 
15061600 12959.6 -6421.29 1834.14 393.294 -665.598 773.111 
19019 3
15062102 14186.7 -6652.14 1550.86 710.136 -541.197 892.854 
15061801 12259.9 -4653.86 1400 311.203 -764.967 825.847 
15061600 13177.6 -6715.86 1807.86 452.282 -611.144 760.3 
19019.5 3
15062102 14491.3 -6874.57 1539.43 625.403 -456.732 774.425 
15061801 12276.4 -4992.29 1395.14 34.0276 -694.925 695.758 
15061600 13321.7 -7124.43 1793.57 295.981 -838.956 889.636 
19020 3
15062102 14844 -7194.5 1530.5 660.514 -599.117 891.751 
15061801 13026.2 -5860.25 1406 1404.16 -1625.4 2147.93 
15061600 13534.5 -7465.12 1788.75 398.475 -638.008 752.221 
19020.5 3
15062102 15226.7 -7650 1542.43 738.831 -879.344 1148.53 
15061801 13774.3 -6621.14 1397.29 1444.08 -1468.91 2059.87 
15061600 13879.4 -7824.43 1790.29 665.885 -693.636 961.527 
19021 3
15062102 15386.4 -8042.29 1541.29 316.893 -778.345 840.382 
15061801 14167.1 -7049.29 1370.43 779.478 -849.49 1152.92 
15061600 14069.9 -8263.14 1775 377.834 -870.465 948.93 
19021.5 3
15062102 15539.9 -8198.14 1563.86 323.008 -328.12 460.431 
15061801 14443.4 -7335.43 1321 581.654 -602.406 837.386 
15061600 14334.6 -8586 1777.57 557.293 -679.699 878.958 
19022 3
15062102 15629.3 -8425.57 1587.14 182.881 -465.089 499.753 
15061801 14661.9 -7593.29 1327.43 446.684 -527.315 691.078 
15061600 14588 -8887.86 1774.71 518.259 -617.295 806.006 
19022.5 3
15062102 15765 -8688.57 1597 272.519 -528.112 594.28 
15061801 15026.3 -8160.57 1340.14 731.784 -1139.13 1353.93 
15061600 14814.4 -9311.43 1818.57 454.676 -850.545 964.446 
19023 3
15062102 15975.9 -9047.25 1635.38 405.529 -689.766 800.145 
15061801 15298 -8432.75 1383.62 522.527 -523.42 739.597 
15061600 15166.4 -9760.25 1847.62 676.82 -863.118 1096.84 
19023.5 3
15062102 16245.1 -9486 1704.29 518.821 -845.376 991.884 
15061801 15410.3 -8608.43 1419.71 216.35 -338.494 401.729 
15061600 15418.3 -10051.3 1848.14 485.377 -560.762 741.65 
19024 3
15062102 16508.2 -9666.5 1663.17 546.827 -375.26 663.204 
15061801 15552.5 -8808.67 1434.83 295.664 -416.295 510.606 
15061600 15594.7 -10334.3 1843.5 366.696 -588.457 693.359 
19024.5 3
15062102 16809 -9965 1649.29 611.45 -606.707 861.374 
15061801 15707.1 -9067.86 1446 314.315 -526.81 613.451 
15061600 15840.1 -10579.7 1849.29 498.935 -498.742 705.464 
19025 3
15062102 17082.4 -10193.7 1657.29 536.134 -448.459 698.968 
15061801 15872.7 -9338.29 1507 324.65 -530.252 621.743 
15061600 16090 -10957.6 1819.71 489.916 -740.896 888.226 
19025.5 3
15062102 17331.6 -10406.7 1608.14 490.439 -419.291 645.241 
15061801 15986.3 -9632.71 1497.86 223.566 -579.584 621.208 
15061600 16409.4 -11242.4 1792 628.796 -560.742 842.506 
19026 3
15062102 17631.8 -10644.3 1599.83 621.66 -491.965 792.774 
15061801 16139.3 -9953.33 1484.17 316.869 -663.808 735.558 
15061600 16716.7 -11528.3 1804.5 636.104 -591.935 868.916 
19026.5 3
15062102 17911.3 -10978.6 1610.14 583.408 -697.783 909.542 
15061801 16350.3 -10163.3 1506.86 440.402 -438.314 621.347 
15061600 16951.7 -11866.3 1822.14 490.705 -705.537 859.403 
19027 3
15062102 18341.3 -11375.5 1603.33 843.231 -778.291 1147.51 
15061801 16694.5 -10395.8 1495.83 674.93 -455.976 814.521 
15061600 17196.5 -12140.7 1805.33 479.972 -538.002 720.985 
19027.5 3
15062102 18596 -11719.1 1594.71 526.171 -710.006 883.722 
15061801 17094.9 -10597.1 1473.43 827.184 -415.929 925.867 
15061600 17663.1 -12263 1765.57 964.138 -252.755 996.718 
19028 3
15062102 18984 -12092.3 1625.29 776 -746.286 1076.62 
15061801 17483.9 -10886.4 1433.29 778 -578.571 969.551 
15061600 18116.9 -12531.4 1733.71 907.429 -536.857 1054.34 
19028.5 3
15062102 19265.1 -12210.1 1598.14 569.115 -238.577 617.099 
15061801 17812.4 -11167.9 1398.14 665.124 -569.693 875.752 
15061600 18484.1 -12693.7 1747 743.493 -328.514 812.837 
19029 3
15062102 19720.4 -12538 1587.14 849.414 -611.674 1046.73 
15061801 18097.4 -11468 1436.86 531.716 -559.968 772.196 
15061600 18667.9 -12905.1 1768.86 342.751 -394.456 522.565 
19029.5 3
15062102 20325.5 -12975 1586.83 1212.57 -875.752 1495.75 
15061801 18582.8 -11754.2 1398.33 972.755 -573.48 1129.22 
15061600 18705 -13040.8 1803.67 74.4346 -271.925 281.928 
19030 3
15062102 21016.6 -13047.3 1628.86 1371.17 -143.424 1378.65 
15061801 18990.3 -11917.7 1421.14 808.437 -324.499 871.132 
15061600 19085 -13180.7 1796 753.968 -277.542 803.429 
19030.5 3
15062102 21183.5 -12948.5 1653.5 330.552 195.615 384.096 
15061801 19341.8 -12158.5 1449.83 696.134 -476.803 843.768 
15061600 19436 -13297.8 1784.5 695.05 -231.919 732.721 
19031 3
15062102 21304.7 -12860 1655.67 260.573 190.323 322.678 
15061801 19627.2 -12435.2 1440.33 613.62 -594.982 854.712 
15061600 19740 -13439.3 1789.5 653.763 -304.301 721.114 
19031.5 3
15062102 21181.3 -12823.1 1645.71 -243.836 72.8402 254.483 
15061801 19816.6 -12701.1 1431.86 374.318 -525.645 645.303 
15061600 20088 -13484.1 1789.71 687.747 -88.5564 693.425 
19032 3
15062102 20972.8 -12767.3 1635.83 -418.579 112.067 433.322 
15061801 19929.8 -12831.2 1415 227.434 -261.092 346.259 
15061600 20416 -13554 1773.17 658.635 -140.275 673.407 
19032.5 3
15062102 20874.1 -12670.1 1647.43 -192.005 189.087 269.48 
15061801 19944.1 -12781.4 1411.71 27.8395 96.7667 100.692 
15061600 20726.9 -13734.4 1773.29 604.78 -351.028 699.271 
19033 3
15062102 20804 -12573.2 1686.5 -136.731 189.037 233.303 
15061801 19988.8 -12873.2 1411.17 87.1159 -178.827 198.918 
15061600 21148.2 -13761.3 1792 821.266 -52.4459 822.939 
19033.5 3
15062102 20745.7 -12383.7 1712.67 -123.588 401.483 420.074 
15061801 20136.8 -13271.5 1409.67 313.559 -843.927 900.295 
15061600 21337.7 -13975.7 1802.17 401.483 -454.096 606.129 
19034 3
15062102 20567.3 -12156.4 1742.29 -361.095 459.996 584.796 
15061801 20536.6 -13579.7 1396.86 809.186 -623.916 1021.79 
15061600 21670.9 -14113.6 1796.14 674.475 -279.159 729.963 
19034.5 3
15062102 20398.7 -11989.3 1698.67 -337.238 334.19 474.777 
15061801 21033.5 -13750.8 1434.33 993.857 -342.238 1051.13 
15061600 22144.3 -14281.3 1773 946.952 -335.524 1004.64 
19035 3
15062102 20460.9 -12026 1671.14 120.291 -70.922 139.642 
15061801 21478.1 -13808.4 1427.29 860.044 -111.403 867.229 
15061600 22473.9 -14450.3 1770.14 637.377 -326.794 716.27 
19035.5 3
15062102 20350.2 -12027.3 1648 -214.933 -2.589 214.949 
15061801 21859.7 -13778.7 1430.33 740.823 57.7901 743.074 
15061600 22932.8 -14587.5 1767.5 891.216 -266.436 930.19 
19036 3
15062102 20187.6 -11867 1609.14 -327.813 323.253 460.384 
15061801 22224.3 -13947.3 1410.29 735.119 -339.958 809.921 
15061600 23380.4 -14788.6 1771.57 902.41 -405.386 989.283 
19036.5 3
15062102 20095.5 -11799.5 1627.5 -184.882 135.542 229.245 
15061801 22689 -14076.8 1366.83 933.161 -260.136 968.742 
15061600 23784.5 -15078.7 1761.5 811.388 -582.521 998.84 
19037 3
15062102 20059.3 -11726.3 1656.14 -71.288 144.123 160.79 
15061801 23175.7 -14097.9 1346 958.099 -41.3855 958.992 
15061600 24094.9 -15197.1 1771.86 610.939 -233.221 653.941 
19037.5 3
15062102 19996.9 -11637.3 1618.43 -123.377 175.889 214.846 
15061801 23592.9 -14186.1 1310.57 824.393 -174.478 842.654 
15061600 24308.6 -15469.3 1796.43 422.36 -537.832 683.85 
19038 3
15062102 20006 -11510.8 1625.33 19.0874 263.992 264.682 
15061801 24044.5 -14561.7 1301.17 942.887 -783.975 1226.23 
15061600 24639.2 -15700.5 1812.83 690.178 -482.702 842.227 
19038.5 3
15062102 19960.7 -11392.7 1630.14 -94.3452 246.081 263.547 
15061801 24121.4 -14501.7 1302.29 160.268 124.901 203.19 
15061600 24981.1 -15780.7 1809.57 712.45 -167.113 731.787 
19039 3
15062102 20210.4 -11059 1653.43 488.678 653.061 815.656 
15061801 24228.9 -14371.1 1587.57 210.232 255.521 330.891 
15061600 25250.9 -15790.7 1840.71 527.817 -19.5695 528.179 
19039.5 3
15062102 20321.3 -10936 1659.43 213.187 236.538 318.432 
15061801 24728.6 -14551 1635.43 960.989 -345.879 1021.34 
15061600 25650.7 -15827 1819.29 768.956 -69.7802 772.116 
19040 3
15062102 20365.5 -10941.3 1660 90.4178 -10.9066 91.0732 
15061801 25080 -14803.7 1623.5 718.668 -516.701 885.135 
15061600 26005.7 -15970.8 1825.33 725.874 -294.138 783.205 
19040.5 3
15062102 20367.7 -10854.7 1660 4.41093 172.548 172.604 
15061801 25495.4 -15053.4 1545.29 827.547 -497.534 965.595 
15061600 26363.1 -16300.4 1831.71 712.104 -656.564 968.591 
19041 3
15062102 20377.7 -10797.2 1660 20.2284 116.967 118.703 
15061801 25772.7 -15197.3 1453.5 563.492 -292.489 634.881 
15061600 26808.5 -16485.8 1834 905.197 -376.839 980.505 
19041.5 3
15062102 20262.4 -10816 1660 -233.749 -38.2015 236.85 
15061801 26082.1 -15345.4 1396.43 627.741 -300.396 695.914 
15061600 27240.3 -16673.7 1803.43 875.833 -381.097 955.154 
19042 3
15062102 20271.8 -10801.5 1660 18.5865 28.6561 34.156 
15061801 26403.2 -15496.8 1300.67 634.434 -299.219 701.455 
15061600 27680.3 -16831.5 1844.83 869.659 -311.829 923.875 
19042.5 3
15062102 20403.3 -10804.3 1660 266.638 -5.65054 266.698 
15061801 26844.7 -15748.6 1293.86 895.634 -510.625 1030.97 
15061600 28117.1 -16892.9 1797.57 886.023 -124.457 894.722 
19043 3
15062102 20499.7 -11092.7 1660.29 186.877 -558.97 589.382 
15061801 27299.4 -15999.9 1318.43 881.229 -486.988 1006.84 
15061600 28526.3 -17027.4 1805.71 792.913 -260.797 834.701 
19043.5 3
15062102 20436.7 -11311.6 1662.43 -120 -416.871 433.799 
15061801 27711.7 -16220.7 1350.86 785.306 -420.68 890.886 
15061600 28907.1 -17168.4 1760.86 725.442 -268.571 773.561 
19044 3
15062102 20530.5 -11451.8 1676 191.01 -285.666 343.642 
15061801 28059.8 -16476.7 1397 709 -521.288 880.013 
15061600 29271.7 -17292.2 1753.67 742.411 -252.012 784.018 
19044.5 3
15062102 20649.4 -11515.4 1726.43 247.768 -132.49 280.967 
15061801 28448.7 -16623.9 1385.43 810.169 -306.647 866.259 
15061600 29602.7 -17428.6 1775.86 689.683 -284.177 745.935 
19045 3
15062102 20706.4 -11497.3 1755.71 110.465 35.1606 115.926 
15061801 28798.9 -16806.7 1413.86 678.571 -354.374 765.533 
15061600 29844.3 -17568.1 1782.86 468.162 -270.487 540.684 
19045.5 3
15062102 20705.3 -11517.5 1771.33 -2.27228 -41.9384 41.9999 
15061801 29165 -16853.3 1427.5 759.632 -96.72 765.765 
15061600 30012.8 -17421.3 1781.83 349.684 304.584 463.735 
19046 3
15062102 20566.7 -11584.6 1764 -282.896 -136.88 314.271 
15061801 29464 -16933.4 1460.71 610.204 -163.46 631.718 
15061600 30142.7 -17416.6 1788.43 265.063 9.71817 265.241 
19046.5 3
15062102 20631 -11404.7 1763 120.385 336.811 357.679 
15061801 29817.9 -17033.3 1647.71 662.654 -186.998 688.534 
15061600 30244.4 -17567.1 1761.43 190.476 -281.969 340.276 
19047 3
15062102 20530 -10991.5 1762.83 -210.856 862.66 888.056 
15061801 30016.8 -16942.7 1700.33 415.399 189.184 456.45 
15061600 30501.8 -17743.5 1712.5 537.379 -368.178 651.407 
19047.5 3
15062102 20446.7 -10832.4 1763 -172.078 328.66 370.983 
15061801 30229.9 -16855.1 1638.57 440.132 180.834 475.833 
15061600 30666.3 -17955.4 1682.57 339.778 -437.869 554.236 
19048 3
15062102 20392 -10724.4 1763 -103.235 203.774 228.432 
15061801 30516.6 -17135.6 1583.86 540.97 -529.111 756.708 
15061600 30702.6 -18288.9 1653.43 68.4636 -629.111 632.825 
19048.5 3
15062102 20349.5 -10796.2 1763 -87.269 -147.306 171.216 
15061801 30806 -17491.5 1533 594.309 -730.859 941.997 
15061600 30609.2 -18647.7 1589.17 -191.796 -736.775 761.33 
19049 3
15062102 20275.7 -11177.7 1763 -149.971 -775.503 789.871 
15061801 31001.7 -17960.9 1484 397.793 -953.978 1033.59 
15061600 30636.7 -18956.4 1535.71 55.9911 -627.565 630.058 
19049.5 3
15062102 20326.9 -11361.3 1763 97.415 -349.66 362.976 
15061801 31202.4 -18407.6 1518.14 382.313 -850.884 932.828 
15061600 30697.4 -19261.7 1471.57 115.646 -581.497 592.885 
19050 3
15062102 20337.2 -11448 1763 20.9118 -175.891 177.13 
15061801 31286 -18836.2 1517 169.516 -869.362 885.734 
15061600 30770.5 -19583.3 1416.17 148.218 -652.371 668.997 
19050.5 3
15062102 20586 -11453.9 1760.71 499.665 -11.7613 499.804 
15061801 31543.7 -19189 1519 517.499 -708.501 877.37 
15061600 30833 -19699 1398.86 125.502 -232.262 264.001 
19051 3
15062102 20738.5 -11376.5 1758 299.607 151.979 335.949 
15061801 31427.7 -19269.5 1519 -227.991 -158.153 277.475 
15061600 30994.2 -19750.2 1391.17 316.634 -100.524 332.208 
19051.5 3
15062102 20876.4 -11267.7 1757.86 280.914 221.56 357.772 
15061801 31352.9 -19346.9 1519 -152.362 -157.55 219.171 
15061600 31090 -19861.1 1386 195.18 -226.021 298.631 
19052 3
15062102 20957 -11151 1756 161.143 233.429 283.648 
15061801 31423.8 -19606.5 1519 141.952 -519.286 538.338 
15061600 31214.7 -20053.3 1400 249.333 -384.381 458.166 
19052.5 2
15062102 20901.1 -10994.6 1766.57 -112.163 314.114 333.538 
15061801 31384.3 -19855.3 1518.57 -79.4129 -499.57 505.842 
19053 2
15062102 20715.7 -10864.7 1767 -358.663 251.174 437.867 
15061801 31159.1 -19880.6 1491.71 -435.479 -48.9085 438.217 
19053.5 2
15062102 20714.7 -10825.8 1767 -2.10365 78.0742 78.1025 
15061801 31144.8 -20042.8 1438 -28.734 -325.827 327.092 
19054 2
15062102 20665 -10770.8 1767 -107.504 119.048 160.404 
15061801 31176.2 -20073.8 1403.5 67.8211 -67.0996 95.4047 
19054.5 2
15062102 20626.9 -10806.9 1767 -74.9369 -70.7737 103.075 
15061801 31180.7 -19929 1389.71 8.93442 284.545 284.685 
19055 2
15062102 20675 -11176.1 1766.71 89.4849 -686.405 692.213 
15061801 31076.9 -19518.1 1382.57 -193.043 763.675 787.696 
19055.5 2
15062102 20653.3 -11406.3 1766.83 -46.0993 -489.767 491.932 
15061801 31222 -19436.2 1379.17 308.815 174.417 354.666 
19056 2
15062102 20324.1 -11506.3 1767 -645.472 -195.985 674.569 
15061801 31236.7 -19309.3 1377.86 28.8515 248.786 250.454 
19056.5 2
15062102 20175.4 -11290.2 1767 -302.939 440.093 534.279 
15061801 31260.6 -19388 1372.2 48.6471 -160.314 167.533 
19057 2
15062102 20122.7 -11096.1 1767 -109.762 404.286 418.921 
15061801 31193.4 -19402.6 1343.71 -139.94 -30.3571 143.195 
19057.5 2
15062102 20261.7 -10977 1767 280.712 240.693 369.773 
15061801 31178.8 -19505.7 1293.33 -29.4853 -208.273 210.35 
19058 2
15062102 20451.7 -10860.1 1767 362.686 223.01 425.764 
15061801 31229.1 -19648.6 1242.14 96.0105 -272.719 289.126 
19058.5 2
15062102 20616.8 -10867.3 1767 325.679 -14.1824 325.987 
15061801 31512.8 -19716.3 1225.5 559.547 -133.653 575.288 
19059 2
15062102 20644.3 -10752.1 1767 55.6843 233.652 240.196 
15061801 31920.1 -19495.4 1211.43 826.186 448.083 939.873 
19059.5 2
15062102 20694 -10817.7 1767 101.874 -134.27 168.543 
15061801 32269.8 -19365.3 1178.33 716.579 266.589 764.562 
19060 2
15062102 20710 -10819.7 1767 31.6832 -4.05469 31.9416 
15061801 32894.6 -19611 1274.86 1237.11 -486.469 1329.32 
19060.5 2
15062102 20812.7 -11021.7 1767.67 203.704 -400.699 449.505 
15061801 33390 -19779.5 1468 982.993 -334.325 1038.29 
19061 2
15062102 20880 -11297.4 1766.43 135.207 -553.739 570.007 
15061801 33752.9 -20020.1 1503.14 728.629 -483.219 874.3 
19061.5 2
15062102 20914 -11482.3 1759.83 61.4828 -334.367 339.972 
15061801 34102.8 -20149.2 1543.17 632.868 -233.316 674.506 
19062 2
15062102 20849.8 -11479.3 1759.33 -141.336 6.60793 141.491 
15061801 34360.2 -20224.7 1560.33 566.814 -166.3 590.706 
19062.5 2
15062102 20703.7 -11499.6 1757.86 -295.788 -40.9678 298.611 
15061801 34605.6 -20375.7 1535 496.771 -305.764 583.329 
19063 2
15062102 20430.9 -11631.9 1757.86 -524.725 -254.396 583.141 
15061801 34910.7 -20492.6 1532.29 586.813 -224.725 628.372 
19063.5 2
15062102 20230.5 -11577.8 1758 -413.961 111.619 428.745 
15061801 35280.5 -20538.3 1504.17 764.02 -94.5494 769.848 
19064 2
15062102 20515 -11168.1 1758 571.285 822.672 1001.58 
15061801 35669 -20629.9 1473.57 780.12 -183.783 801.476 
19064.5 2
15062102 20590.3 -10982.6 1758 143.675 354.144 382.179 
15061801 36137.1 -20771.7 1495.86 893.402 -270.72 933.519 
19065 2
15062102 20524 -11015.8 1758 -129.972 -65.2194 145.418 
15061801 36509.8 -21001.5 1551.67 730.766 -450.56 858.5 
19065.5 2
15062102 20623.3 -11303.2 1758 215.474 -623.283 659.477 
15061801 36913.3 -21137.2 1573.67 875.271 -294.288 923.42 
19066 2
15062102 20730.8 -11392.8 1756.67 229.701 -191.595 299.118 
15061801 37304.3 -21255.5 1562.5 835.47 -252.849 872.893 
19066.5 2
15062102 20771.9 -11375.9 1756.71 75.5503 31.2637 81.7635 
15061801 37854.4 -21286.9 1619.29 1013.07 -57.748 1014.71 
19067 2
15062102 20810.1 -11460.7 1754.86 73.6264 -163.187 179.027 
15061801 38302 -21311.1 1646.71 860.714 -46.7033 861.98 
19067.5 2
15062102 20621.2 -11490.5 1752.33 -373.471 -58.865 378.081 
15061801 38767.5 -21446.7 1653 919.96 -267.834 958.156 
19068 2
15062102 20269.7 -11167 1752 -729.253 671.162 991.094 
15061801 39145.7 -21572.2 1656.33 784.578 -260.373 826.654 
19068.5 2
15062102 20169.4 -10964 1752 -200.076 405.19 451.895 
15061801 39570.7 -21669.7 1649.57 848.398 -194.706 870.454 
19069 2
15062102 20136.2 -10920.8 1752 -67.3318 87.3819 110.314 
15061801 40045.2 -21848.2 1625.83 960.43 -361.24 1026.12 
19069.5 2
15062102 20018.2 -10891.8 1752 -245.322 60.2911 252.622 
15061801 40536 -22113.3 1578 1020.44 -551.282 1159.83 
19070 2
15062102 19972.3 -11027.2 1752 -94.3073 -278.464 294 
15061801 41040 -22316.8 1518.17 1037.04 -418.724 1118.38 
19070.5 2
15062102 20165.3 -11457.7 1752 377.598 -842.559 923.301 
15061801 41478.4 -22510.4 1486.43 857.982 -378.856 937.904 
19071 2
15062102 20284.3 -11583.7 1752 230.712 -244.094 335.872 
15061801 41828.7 -22667 1457.83 678.756 -303.433 743.493 
19071.5 2
15062102 20282.8 -11615.3 1752 -3.16456 -66.8073 66.8822 
15061801 42224.7 -22737.8 1427.5 835.443 -149.437 848.703 
19072 2
15062102 20221.7 -11550.7 1752 -120.313 127.203 175.088 
15061801 42585.7 -22881.9 1428.57 710.724 -283.511 765.184 
19072.5 2
15062102 20148.7 -11196 1752 -148.17 719.502 734.6 
15061801 43023 -23045.8 1436.17 886.989 -332.609 947.301 
19073 2
15062102 20115.6 -10989.4 1752 -65.2766 407.439 412.635 
15061801 43417.3 -23202.9 1384.71 777.684 -309.712 837.086 
19073.5 2
15062102 20211.5 -10897 1752 192.628 185.6 267.493 
15061801 43777.7 -23416.7 1403.83 723.657 -429.336 841.432 
19074 2
15062102 20322.4 -10776.7 1752 223.196 242.024 329.229 
15061801 44393.7 -23530.3 1422.43 1239.53 -228.61 1260.44 
19074.5 2
15062102 20371.1 -10566 1752 93.3224 403.667 414.314 
15061801 44961.7 -23560.1 1445.14 1088.12 -57.1976 1089.62 
19075 1
15061801 45392.9 -23706.3 1475.71 824.365 -279.432 870.436 
19075.5 1
15061801 45737.5 -23778.5 1481.33 716.513 -150.134 732.073 
19076 1
15061801 46147.1 -23695.4 1496.71 848.122 171.991 865.385 
19076.5 1
15061801 46524.6 -23744.1 1476.14 740.056 -95.5182 746.195 
19077 1
15061801 46850 -23680.1 1477.29 677.976 133.333 690.963 
19077.5 1
15061801 47143.6 -23654 1472.71 574.504 51.1602 576.777 
19078 1
15061801 47350.3 -23499.9 1478.57 392.247 292.491 489.294 
