# Supplementary material for: Intrinsic group behaviour II: On the dependence of triad spatial dynamics on social and personal features; and on the effect of social interaction on small group dynamics
Source: PLoS One. 2019 Dec 3;14(12):e0225704. doi: 10.1371/journal.pone.0225704 (PMC6890182; doi:10.1371/journal.pone.0225704)
Supplement: S3 Data Set — (ZIP) [file pone.0225704.s003.zip › set_3_int/group_traj_triad_int/traj_3_0217_71.dat]

3 15041500 15041402 15041303 0 0 1 0 0 1 0 13.3333 0 30 1389.19 1604.35 1216 
18853.5 1
15041303 7720 1589.67 1094 0 0 0 
18854 1
15041303 7694.29 1219.71 1081.86 -73.6799 -1060.04 1062.59 
18854.5 3
15041500 7648 2287 1322 0 0 0 
15041402 8218.33 2023.33 1105 0 0 0 
15041303 7735.29 743.286 1083 79.3037 -921.525 924.931 
18855 3
15041500 7643.14 2041.71 1336.29 -16.8651 -851.687 851.853 
15041402 8142.86 1489 1143.14 -205.098 -1451.99 1466.41 
15041303 7812.14 427.571 1131.57 148.087 -608.313 626.078 
18855.5 3
15041500 7550.86 1442.86 1429.43 -187.955 -1219.67 1234.07 
15041402 8095 977.429 1214.29 -97.4687 -1041.9 1046.45 
15041303 8053.57 48.4286 1156.29 491.708 -772.185 915.449 
18856 3
15041500 7417.57 919.857 1506.86 -273.126 -1071.72 1105.98 
15041402 8150.86 479.857 1275.43 114.461 -1019.61 1026.02 
15041303 8096.14 -250.286 1146.43 87.2365 -612.119 618.304 
18856.5 3
15041500 7199.71 418.429 1577 -438.344 -1008.91 1100.02 
15041402 8047.14 49.7143 1328.57 -208.681 -865.479 890.281 
15041303 8239.86 -468.143 1163.57 289.164 -438.344 525.13 
18857 3
15041500 7057.14 131 1612.71 -292.155 -588.993 657.47 
15041402 7996.29 -218.571 1336.86 -104.215 -549.766 559.556 
15041303 8354.14 -689.857 1167.29 234.192 -454.333 511.14 
18857.5 3
15041500 7028.29 24.2857 1611.86 -59.6222 -220.484 228.403 
15041402 7904.29 -491.714 1351 -190.083 -564.345 595.497 
15041303 8466.29 -894.286 1201.29 231.7 -422.373 481.751 
18858 3
15041500 6813 1.25 1595.75 -414.011 -44.2995 416.374 
15041402 7804.62 -760.25 1338.88 -191.655 -516.415 550.832 
15041303 8576 -1039.12 1220.38 210.989 -278.537 349.427 
18858.5 3
15041500 6612 -93.8571 1575.86 -391.813 -185.394 433.461 
15041402 7633.43 -870.143 1334.29 -333.716 -214.216 396.554 
15041303 8734.86 -1085.14 1258.29 309.663 -89.7034 322.394 
18859 3
15041500 6355.38 -282.875 1562 -504.175 -371.351 626.174 
15041402 7164 -805.875 1348.62 -922.257 126.263 930.86 
15041303 8739 -1133.62 1241 8.13921 -95.2498 95.5969 
18859.5 3
15041500 6168 -136.571 1599.14 -372.515 290.862 472.618 
15041402 6534.14 -623.857 1328 -1252.2 361.865 1303.44 
15041303 8467.43 -1236.57 1225.14 -539.903 -204.665 577.394 
18860 3
15041500 5833.57 148.857 1555.29 -666.192 568.583 875.842 
15041402 6169.71 -504.286 1302 -725.953 238.19 764.031 
15041303 8086.71 -1225.29 1210.71 -758.395 22.4815 758.728 
18860.5 3
15041500 5444.14 82.1429 1482.29 -806.27 -138.125 818.016 
15041402 5915.71 -398.143 1335.43 -525.88 219.757 569.95 
15041303 7663 -1055 1238.86 -877.255 352.558 945.449 
18861 3
15041500 5161.86 11.1429 1494 -583.235 -146.694 601.4 
15041402 5630.29 -396.286 1332.29 -589.728 3.83707 589.741 
15041303 7252.29 -600.286 1226.71 -848.583 939.492 1265.99 
18861.5 3
15041500 4906.25 -498.125 1482 -501.19 -998.564 1117.28 
15041402 5177.12 -484 1329.88 -888.55 -171.989 905.043 
15041303 6898.88 -412.375 1163.12 -692.962 368.452 784.827 
18862 3
15041500 4145.14 -794.143 1539.57 -1489.45 -579.291 1598.13 
15041402 4784.29 -696.286 1313.57 -768.766 -415.432 873.833 
15041303 6408.86 -411.857 1146.29 -958.939 1.01342 958.94 
18862.5 3
15041500 3692.86 -1048.14 1675.57 -938.352 -526.971 1076.2 
15041402 4365.57 -941.286 1364.71 -868.702 -508.299 1006.48 
15041303 5734.14 -586.857 1162.29 -1399.82 -363.071 1446.14 
18863 3
15041500 3349.86 -1110 1678.29 -701.431 -126.497 712.747 
15041402 3978 -1066.71 1400.29 -792.58 -256.5 833.051 
15041303 5128.71 -739.857 1170.29 -1238.1 -312.883 1277.02 
18863.5 2
15041500 3212.14 -953.857 1683 -272.163 308.583 411.456 
15041303 4505.29 -870.857 1224.29 -1232.07 -258.893 1258.98 
18864 2
15041500 2951 -713.5 1684 -526.498 484.591 715.562 
15041303 4027.5 -1003.62 1280.5 -963.278 -267.677 999.777 
18864.5 1
15041303 3638.71 -1118.71 1274.14 -741.957 -219.636 773.783 
18865 1
15041303 3121.29 -902.571 1272.86 -1028.69 429.707 1114.83 
