# Supplementary material for: Intrinsic group behaviour II: On the dependence of triad spatial dynamics on social and personal features; and on the effect of social interaction on small group dynamics
Source: PLoS One. 2019 Dec 3;14(12):e0225704. doi: 10.1371/journal.pone.0225704 (PMC6890182; doi:10.1371/journal.pone.0225704)
Supplement: S3 Data Set — (ZIP) [file pone.0225704.s003.zip › set_3_int/group_traj_triad_int/traj_3_0217_70.dat]

3 15022500 15021200 15021600 0 0 1 0 1 1 0 23.3333 0 40 1554.01 1726.01 1283.05 
18732 1
15021200 34223.8 -18654.8 1396.25 0 0 0 
18732.5 1
15021200 33762.3 -18498.3 1522.57 -1171.23 397.117 1236.72 
18733 1
15021200 33313.6 -18310.6 1577.14 -908.329 379.988 984.607 
18733.5 1
15021200 32979.7 -18285.1 1624.29 -681.341 51.895 683.315 
18734 1
15021200 32642.7 -18333.6 1637.14 -679.435 -97.6382 686.415 
18734.5 1
15021200 32467.1 -18240.4 1620.57 -351.143 186.286 397.497 
18735 1
15021200 32014.9 -18094.7 1622.14 -899.176 289.69 944.69 
18735.5 1
15021200 31453.9 -18105.4 1595 -1128.77 -21.5579 1128.98 
18736 2
15021600 29693.3 -17593.5 1237.33 0 0 0 
15021200 30885 -18168.1 1553.29 -1119.8 -123.453 1126.58 
18736.5 2
15021600 29308 -17329.7 1243 -837.681 573.447 1015.16 
15021200 30702.7 -18033.1 1531.86 -367.512 272.177 457.324 
18737 2
15021600 28899.9 -17090.6 1266.43 -821.213 481.173 951.797 
15021200 30189.3 -18011 1518.29 -1033.06 44.553 1034.02 
18737.5 2
15021600 28483.4 -16834.4 1341.57 -813.337 500.279 954.88 
15021200 29555.4 -18267.1 1546.71 -1238 -500.279 1335.26 
18738 2
15021600 28043 -16611.2 1346.5 -877.348 444.745 983.635 
15021200 29057 -18026.5 1628.17 -992.886 479.368 1102.55 
18738.5 2
15021600 27608.7 -16552.1 1288 -910.452 123.74 918.822 
15021200 28511.3 -18224.9 1624 -1144.06 -415.843 1217.29 
18739 2
15021600 27113.7 -16342 1252.14 -963.035 408.838 1046.22 
15021200 28033.3 -17763.9 1617.86 -929.961 896.887 1291.99 
18739.5 2
15021600 26514.6 -16202.3 1215 -1158.88 270.24 1189.98 
15021200 27638.4 -17298.7 1595 -763.747 899.696 1180.15 
18740 2
15021600 26056.8 -16134.8 1249.17 -965.692 142.305 976.121 
15021200 27350.3 -16908.2 1633 -607.796 823.94 1023.86 
18740.5 2
15021600 25721 -16285.3 1368.43 -722.222 -323.554 791.386 
15021200 26925.3 -16654.6 1624.14 -914.081 545.366 1064.41 
18741 2
15021600 25104.7 -16615.9 1534.14 -1196.67 -641.886 1357.95 
15021200 26360.7 -16543.3 1607.71 -1096.26 216.089 1117.35 
18741.5 2
15021600 24545.8 -16603.6 1642.38 -1085.37 23.7517 1085.63 
15021200 25715.2 -16441.8 1628.62 -1253.33 197.157 1268.74 
18742 2
15021600 24148.6 -16520.9 1632 -775.739 161.656 792.404 
15021200 25164.9 -16382.3 1600.57 -1074.99 116.141 1081.24 
18742.5 2
15021600 23615.1 -16416.9 1653.25 -1069.03 208.381 1089.15 
15021200 24573.8 -16268.4 1632.88 -1184.58 228.278 1206.38 
18743 2
15021600 22905.9 -16320.1 1608.86 -1382.59 188.562 1395.39 
15021200 23977.7 -16379.7 1646.57 -1161.86 -217.036 1181.96 
18743.5 2
15021600 22414.3 -16230.2 1588.5 -1054.77 193.082 1072.3 
15021200 23537.3 -16440.8 1667.5 -945.024 -131.157 954.082 
18744 2
15021600 21811.2 -16087.6 1562.88 -1182.52 279.493 1215.1 
15021200 23042.4 -16372.6 1680.25 -970.507 133.742 979.678 
18744.5 2
15021600 21348 -15988.2 1502.5 -913.708 196.17 934.529 
15021200 22509.7 -16361 1622.33 -1050.71 22.929 1050.96 
18745 2
15021600 20928.4 -15642.6 1520 -865.206 712.457 1120.79 
15021200 22069.9 -16147.6 1547.25 -906.787 439.948 1007.88 
18745.5 3
15022500 21019.2 -14714.3 1168.17 0 0 0 
15021600 20495.1 -15292.9 1544.57 -826.779 667.496 1062.6 
15021200 21477.6 -15886.6 1496 -1130.35 498.194 1235.27 
18746 3
15022500 20521.9 -14320.1 1230.43 -1069.48 847.721 1364.71 
15021600 20013.9 -14797.6 1563.43 -964.5 992.557 1383.99 
15021200 20965 -15458.1 1501 -1027.2 858.574 1338.76 
18746.5 3
15022500 20144 -14044.1 1282.86 -761.809 556.452 943.393 
15021600 19596.3 -14527.7 1564.14 -841.878 544.067 1002.38 
15021200 20477.6 -15053.6 1614.29 -982.719 815.668 1277.13 
18747 3
15022500 19755 -13679.1 1260.57 -776.447 728.543 1064.73 
15021600 19161.9 -14156.1 1553 -867.123 741.66 1141.04 
15021200 20010.6 -14573.7 1707.86 -932.136 957.799 1336.51 
18747.5 3
15022500 19411.4 -13385.3 1268.29 -695.489 594.853 915.18 
15021600 18859.6 -13751.6 1583 -611.914 818.971 1022.33 
15021200 19624.1 -14247.6 1699.71 -782.244 660.208 1023.61 
18748 3
15022500 19062.6 -13038.7 1250.29 -703.341 698.733 991.421 
15021600 18487.4 -13341 1580.29 -750.288 827.765 1117.2 
15021200 19289.4 -13857.1 1702.29 -674.827 787.154 1036.82 
18748.5 3
15022500 18699.4 -12718.3 1219.29 -753.408 664.79 1004.77 
15021600 18063.3 -12936.6 1553.29 -879.964 839.063 1215.88 
15021200 18936.1 -13489.7 1673.71 -732.958 762.3 1057.51 
18749 3
15022500 18265.6 -12299 1206.88 -853.944 825.366 1187.62 
15021600 17614.4 -12577.6 1505.75 -883.683 706.587 1131.44 
15021200 18584.9 -13028.9 1647.5 -691.472 907.164 1140.65 
18749.5 3
15022500 17501.6 -11617.6 1164.86 -1515.98 1352.04 2031.31 
15021600 17089.4 -12078.6 1458.71 -1041.56 990.186 1437.12 
15021200 18320.3 -12619.1 1670.57 -524.979 812.961 967.733 
18750 3
15022500 16776.8 -10985.4 1219.38 -1407.42 1227.57 1867.55 
15021600 16474.8 -11674.1 1537.5 -1193.55 785.333 1428.74 
15021200 17910 -12211.1 1647.12 -796.671 792.268 1123.55 
18750.5 3
15022500 16159 -10413.3 1276.14 -1220.85 1130.61 1663.96 
15021600 15953.1 -11225.6 1596.57 -1030.84 886.47 1359.58 
15021200 17383.4 -11715.1 1624.86 -1040.65 980.202 1429.6 
18751 3
15022500 15681.6 -9887.71 1322.57 -1017.97 1120.62 1513.95 
15021600 15561.9 -10817.1 1632.71 -834.298 870.85 1206 
15021200 16737.6 -11305.3 1634.14 -1377.09 873.896 1630.98 
18751.5 3
15022500 15096.1 -9358.86 1299.43 -1192.32 1077.1 1606.79 
15021600 15292.1 -10444.9 1653.71 -549.316 758.219 936.293 
15021200 16299.6 -10907.6 1711 -892.057 810.009 1204.94 
18752 3
15022500 14472 -8692.12 1262.12 -1195.68 1277.26 1749.58 
15021600 14910.4 -10130 1688 -731.356 603.175 947.999 
15021200 15822.5 -10477.2 1736.62 -913.93 824.371 1230.79 
18752.5 3
15022500 13882.7 -8138.57 1261 -1113.96 1046.42 1528.36 
15021600 14489.3 -9524.86 1662.29 -796.01 1143.94 1393.64 
15021200 15385.6 -9976.57 1756 -825.952 946.462 1256.18 
18753 3
15022500 13380 -7633.71 1251.86 -1015.58 1019.91 1439.32 
15021600 14017.6 -9079.57 1616 -952.958 899.567 1310.48 
15021200 15103.4 -9671.71 1739.71 -569.986 615.873 839.156 
18753.5 3
15022500 12770.1 -6934.71 1271.86 -1234.53 1414.98 1877.83 
15021600 13769.4 -8630.86 1589.57 -502.313 908.329 1037.97 
15021200 14821.7 -9271.14 1764 -570.272 810.873 991.325 
18754 3
15022500 12083 -6209.57 1239.43 -1396.63 1473.87 2030.48 
15021600 13495.6 -8190.86 1585.14 -556.62 894.309 1053.38 
15021200 14437.7 -8798.14 1713.29 -780.488 961.382 1238.31 
18754.5 3
15022500 11249.7 -5548.71 1220 -1633.89 1295.8 2085.35 
15021600 13171.9 -7598.86 1587.43 -634.734 1160.78 1322.99 
15021200 13994.9 -8103.29 1707.71 -868.347 1362.46 1615.65 
18755 3
15022500 10920.1 -4736 1207.43 -699.727 1725.51 1861.99 
15021600 12976.6 -7188.71 1636.86 -414.619 870.792 964.462 
15021200 13575.6 -7632.43 1710.57 -890.203 999.697 1338.6 
18755.5 3
15022500 10251.5 -3993.88 1246.12 -1280.93 1421.7 1913.63 
15021600 12671.5 -6821 1631.5 -584.428 704.433 915.305 
15021200 13253.8 -7098.25 1723.75 -616.516 1023.33 1194.7 
18756 3
15022500 9767.14 -3571.71 1284.71 -947.861 826.146 1257.36 
15021600 12466.9 -6329.14 1643.86 -400.475 962.538 1042.53 
15021200 13043.9 -6552.86 1663.43 -410.749 1067.31 1143.61 
18756.5 3
15022500 9711.43 -3287.86 1294.71 -110.107 560.982 571.686 
15021600 11986.4 -5785.71 1632.43 -949.464 1073.97 1433.49 
15021200 12708.3 -6014.71 1691.43 -663.185 1063.52 1253.35 
18757 3
15022500 9697.29 -3179 1286.14 -29.2208 224.911 226.802 
15021600 11498.9 -5213.71 1597.43 -1007.38 1181.82 1552.9 
15021200 12318.6 -5422.86 1666.57 -805.195 1222.85 1464.13 
18757.5 3
15022500 9662.14 -3031.86 1323.86 -71.574 299.68 308.109 
15021600 11155.9 -4724 1581 -698.574 997.381 1217.69 
15021200 11892.6 -4722 1668.14 -867.617 1427.41 1670.4 
18758 3
15022500 9578 -2806 1336.43 -169.302 454.441 484.953 
15021600 10782 -4483 1579.57 -752.228 484.909 894.977 
15021200 11456.9 -4164.57 1699.86 -876.689 1121.59 1423.57 
18758.5 3
15022500 9250.57 -2416.71 1329.71 -668.222 794.461 1038.12 
15021600 10413.4 -4069.29 1574.43 -752.187 844.315 1130.78 
15021200 11044.1 -3606.71 1678.43 -842.274 1138.48 1416.18 
18759 3
15022500 8746.57 -1797.86 1301.29 -1001.99 1230.33 1586.73 
15021600 9993.71 -3638.14 1621.71 -834.422 857.143 1196.22 
15021200 10500.4 -3119.29 1659.71 -1080.94 969.043 1451.72 
18759.5 3
15022500 8427.71 -1063.43 1286.43 -648.084 1492.74 1627.36 
15021600 9619.57 -3236.14 1652.71 -760.453 817.073 1116.2 
15021200 10130.3 -2719.57 1663.29 -752.323 812.427 1107.26 
18760 3
15022500 8148.12 -373.875 1256.5 -536.64 1323.52 1428.18 
15021600 9217.62 -2739.38 1649.12 -771.49 953.489 1226.51 
15021200 9721.38 -2332.25 1667.12 -784.857 743.419 1081.05 
18760.5 3
15022500 7690.57 191.714 1226.71 -885.017 1093.98 1407.14 
15021600 8898.29 -2276.57 1649.29 -617.678 895.171 1087.59 
15021200 9263.71 -1842.14 1683.71 -885.224 947.983 1297.03 
18761 3
15022500 7155 723.143 1205.57 -1097.48 1088.99 1546.08 
15021600 8852.43 -1888.14 1662.43 -93.9696 795.96 801.488 
15021200 8685 -1273.29 1702 -1185.89 1165.69 1662.88 
18761.5 3
15022500 6693.71 1219.86 1155.29 -945.258 1017.86 1389.08 
15021600 8454.86 -1287.14 1663.43 -814.696 1231.56 1476.64 
15021200 8146.57 -541.857 1678.43 -1103.34 1498.83 1861.14 
18762 3
15022500 6337.57 1556.29 1149.14 -726.822 686.589 999.837 
15021600 7842.86 -654 1698.29 -1248.98 1292.13 1797.09 
15021200 7778.71 90.4286 1651.29 -750.729 1290.38 1492.87 
18762.5 3
15022500 6624 1754.25 1152.5 554.02 382.91 673.467 
15021600 7049.12 -131.5 1713 -1535.27 1010.64 1838.05 
15021200 7272.62 438 1673 -978.896 672.285 1187.52 
18763 3
15022500 6738.43 1952 1132.43 220.055 380.288 439.367 
15021600 6329.57 235.857 1596.14 -1383.76 706.456 1553.66 
15021200 6789.86 834 1712.86 -928.4 761.538 1200.78 
18763.5 3
15022500 6377.43 2161 1120.14 -726.358 420.523 839.307 
15021600 5961.43 617 1554.71 -740.73 766.887 1066.21 
15021200 6356 1173.43 1688.57 -872.952 682.955 1108.36 
18764 3
15022500 5796.71 2487.14 1098.14 -1187.55 666.959 1362.03 
15021600 5552.29 1007.14 1523.29 -836.693 797.838 1156.11 
15021200 6101.29 1352.86 1613.57 -520.888 366.93 637.151 
18764.5 3
15022500 5263 2984.29 1084.43 -1084.79 1010.45 1482.49 
15021600 5229 1320.43 1505.14 -657.085 636.76 914.999 
15021200 5729.43 1764.14 1547.71 -755.807 835.947 1126.97 
18765 3
15022500 4781 3366.86 1091.29 -1004.17 797.024 1282.03 
15021600 4806.29 1580.29 1488.29 -880.655 541.369 1033.75 
15021200 5309 2242.43 1491.71 -875.893 996.429 1326.67 
18765.5 3
15022500 4349.38 3619.5 1125.88 -838.107 490.569 971.123 
15021600 4181.12 1889 1495 -1213.9 599.445 1353.85 
15021200 4716 2679.38 1446.75 -1151.46 848.44 1430.28 
18766 3
15022500 3898.71 3844.86 1181.71 -866.655 433.379 968.973 
15021600 3438 2287.86 1531.57 -1429.09 767.033 1621.92 
15021200 3974 2929.14 1535.14 -1426.92 480.323 1505.6 
18766.5 3
15022500 3420.14 4143 1267.57 -1013.92 631.659 1194.58 
15021600 2934.57 2597.29 1563.14 -1066.59 655.569 1251.95 
15021200 3325.29 3093.86 1659.57 -1374.39 348.971 1418.01 
18767 3
15022500 2959.43 4441.14 1265.43 -953.86 617.273 1136.17 
15021600 2297.43 2869.29 1605.29 -1319.14 563.147 1434.31 
15021200 2718 3292.71 1665.57 -1257.32 411.713 1323.01 
18767.5 3
15022500 2574.14 4808.43 1277 -778.355 741.991 1075.35 
15021600 1632.86 3068.71 1650.29 -1342.57 402.886 1401.72 
15021200 2135.71 3471.71 1727.86 -1176.33 361.616 1230.66 
18768 3
15022500 2112.75 5096.5 1269.88 -897.651 560.45 1058.25 
15021600 1033.88 3225.62 1683.38 -1165.33 305.274 1204.66 
15021200 1519.25 3721.62 1782.5 -1199.35 486.208 1294.15 
18768.5 3
15022500 1579.43 5358.57 1251.57 -1053.99 517.928 1174.37 
15021600 461.857 3463.71 1677.43 -1130.47 470.532 1224.48 
15021200 810.143 3940.86 1799.57 -1401.4 433.265 1466.84 
18769 3
15022500 712.625 5559.25 1212 -1706.31 395.037 1751.44 
15021600 -25.375 3752.12 1689.75 -959.118 567.738 1114.56 
15021200 20 4194.62 1769.38 -1555.4 499.543 1633.65 
18769.5 3
15022500 -342 5495.71 1244.29 -2032.03 -122.419 2035.72 
15021600 -631.429 3861.71 1686.43 -1167.73 211.155 1186.67 
15021200 -813.857 4351.71 1762.29 -1606.66 302.677 1634.92 
18770 3
15022500 -1349.43 5294.43 1305.43 -2047.62 -409.117 2088.09 
15021600 -1613.14 3926.29 1664.29 -1995.35 131.243 1999.67 
15021200 -1586.43 4533.29 1776.14 -1570.27 369.048 1613.05 
18770.5 3
15022500 -2040.86 5472.29 1313.29 -1434.5 368.998 1481.2 
15021600 -2423 3959.14 1663.86 -1680.2 68.1683 1681.58 
15021200 -2199.14 4603.86 1740.29 -1271.19 146.414 1279.6 
18771 3
15022500 -2658.88 5229.88 1320.88 -1228.66 -481.93 1319.8 
15021600 -3068.25 4076.5 1663.75 -1282.8 233.314 1303.85 
15021200 -2739.5 4663.25 1751.25 -1074.27 118.077 1080.74 
18771.5 3
15022500 -3333.29 5267.57 1282.71 -1324.97 74.0598 1327.04 
15021600 -3702.43 4172.43 1695.57 -1245.93 188.465 1260.1 
15021200 -3374.14 4696.14 1733.57 -1246.84 64.6225 1248.52 
18772 3
15022500 -4106 5322.38 1227.5 -1524.09 108.094 1527.92 
15021600 -4373 4129.12 1603.75 -1322.63 -85.4114 1325.38 
15021200 -4135.88 4605.25 1692.75 -1502.43 -179.276 1513.09 
18772.5 3
15022500 -4573.57 5278.14 1184.86 -924.054 -87.4153 928.18 
15021600 -5097.71 4237.43 1545.57 -1432.24 214.039 1448.15 
15021200 -4995.57 4827.57 1632.57 -1699 439.37 1754.9 
18773 3
15022500 -5065.86 5173.86 1126.57 -1036.39 -219.549 1059.39 
15021600 -5788 3962.57 1522.43 -1453.23 -578.647 1564.2 
15021200 -5666.43 4795.57 1571.86 -1412.33 -67.3684 1413.94 
18773.5 3
15022500 -5335.12 5191.88 1059.38 -519.822 34.7835 520.985 
15021600 -5760.75 3467 1605.62 52.6062 -956.702 958.147 
15021200 -6226.12 4787.62 1524.5 -1080.5 -15.3406 1080.6 
18774 2
15022500 -5464.14 5231.29 999.429 -252.976 77.2759 264.516 
15021200 -6835.43 4882.14 1465.43 -1194.71 185.329 1209 
18774.5 2
15022500 -5614.78 5303.44 1042.22 -303.088 145.189 336.069 
15021200 -7625.78 4846.11 1544.78 -1590.24 -72.4985 1591.89 
18775 2
15022500 -5627.4 5458.4 1016.4 -24.9945 306.843 307.859 
15021200 -8763.5 4761 1528.3 -2252.92 -168.537 2259.21 
18775.5 2
15022500 -5145.56 5537.78 1009.56 969.506 159.714 982.573 
15021200 -9473.89 4997.67 1544.22 -1429.35 476.19 1506.59 
18776 2
15022500 -4875.67 5358.67 996.778 577.921 -383.536 693.608 
15021200 -9896.56 4948 1539.11 -905.068 -106.353 911.295 
18776.5 1
15021200 -10525.6 5032.5 1577.38 -1253.13 168.327 1264.38 
18777 1
15021200 -11142.8 4973.62 1589.62 -1244.2 -118.7 1249.85 
18777.5 1
15021200 -11914.9 4777.25 1579.12 -1553.57 -395.121 1603.03 
18778 1
15021200 -12574.5 4792 1545.75 -1306.19 29.2079 1306.51 
18778.5 1
15021200 -13252.6 4761.75 1581.25 -1406.9 -62.7593 1408.3 
18779 1
15021200 -13937.1 4769.5 1552.12 -1350.1 15.286 1350.19 
18779.5 1
15021200 -14833 4517.12 1545.75 -1722.84 -485.337 1789.89 
18780 1
15021200 -15580.6 4374.25 1505.62 -1429.49 -273.184 1455.36 
18780.5 1
15021200 -16138.4 4508.25 1503.12 -1102.27 264.822 1133.64 
18781 1
15021200 -16792.4 4229.86 1543 -1403.55 -597.41 1525.4 
18781.5 1
15021200 -17479.9 3948.75 1478.12 -1350.58 -552.273 1459.14 
18782 1
15021200 -18163.5 3849.25 1510.75 -1383.86 -201.417 1398.44 
18782.5 1
15021200 -18947.6 3929 1484 -1522.44 154.854 1530.29 
18783 1
15021200 -19764 3805 1492.14 -1540.46 -233.962 1558.13 
18783.5 1
15021200 -20413 3659.12 1474.25 -1360.59 -305.818 1394.53 
18784 1
15021200 -20982.9 3587.38 1439.75 -1132.95 -142.644 1141.9 
18784.5 1
15021200 -21656.4 3531.75 1444.38 -1315.43 -108.643 1319.91 
18785 1
15021200 -22194 3465.29 1280.57 -1124.74 -139.047 1133.3 
18785.5 1
15021200 -23171.6 3322.25 1704.12 -1983.01 -290.133 2004.12 
18786 1
15021200 -23745.9 3162.12 1655 -1157.76 -322.833 1201.93 
18786.5 1
15021200 -24474.1 2872.12 1553.5 -1447.81 -576.541 1558.38 
18787 1
15021200 -25197.9 2495.14 1577.43 -1462.09 -761.58 1648.54 
18787.5 1
15021200 -25760.2 2279.38 1651.25 -1113.65 -427.263 1192.8 
18788 1
15021200 -26511.7 1883.86 1780.43 -1450.7 -763.548 1639.37 
18788.5 1
15021200 -27072 1630.62 1786.62 -1145.78 -517.857 1257.37 
18789 1
15021200 -27837.9 1268.62 1858.12 -1467.19 -693.487 1622.83 
18789.5 1
15021200 -28427.1 970.857 1863.86 -1214.99 -613.954 1361.3 
18790 1
15021200 -28804.9 625.75 1810.88 -761.557 -695.781 1031.54 
18790.5 1
15021200 -29258.3 144.857 1750 -940.686 -997.703 1371.24 
18791 1
15021200 -29876.2 -295.625 1719.5 -1233.46 -879.206 1514.74 
18791.5 1
15021200 -30539 -595.75 1675.62 -1262.38 -571.667 1385.79 
18792 1
15021200 -31207.9 -877.714 1717.86 -1365.01 -575.437 1481.35 
18792.5 1
15021200 -31786.6 -1137.25 1718.5 -1213.35 -544.1 1329.76 
18793 1
15021200 -32395.1 -1462.88 1740.5 -1193.14 -638.48 1353.23 
18793.5 1
15021200 -32937.4 -1742.43 1764.14 -1046.92 -539.679 1177.83 
18794 1
15021200 -33444 -1993 1768 -1025.45 -507.23 1144.04 
18794.5 1
15021200 -34020.4 -2215.43 1766.14 -1121.46 -432.74 1202.05 
18795 1
15021200 -34495.1 -2382.57 1791 -1003.62 -353.368 1064.02 
18795.5 1
15021200 -35078.6 -2608.75 1790.38 -1150.85 -446.112 1234.29 
18796 1
15021200 -35724.3 -2764.71 1787.43 -1251.28 -302.256 1287.27 
18796.5 1
15021200 -36298 -2873 1777.57 -1231.15 -232.373 1252.88 
18797 1
15021200 -36935.5 -3022.12 1797.25 -1228.32 -287.331 1261.48 
18797.5 1
15021200 -37484 -3111 1777 -1046.76 -169.609 1060.41 
18798 1
15021200 -38089.9 -3088.29 1777.14 -1211.71 45.4286 1212.57 
18798.5 1
15021200 -38716.6 -2865 1768.86 -1258.46 448.365 1335.95 
18799 1
15021200 -39288.8 -2648.25 1768 -1124.12 425.835 1202.08 
