# Supplementary material for: Intrinsic group behaviour II: On the dependence of triad spatial dynamics on social and personal features; and on the effect of social interaction on small group dynamics
Source: PLoS One. 2019 Dec 3;14(12):e0225704. doi: 10.1371/journal.pone.0225704 (PMC6890182; doi:10.1371/journal.pone.0225704)
Supplement: S3 Data Set — (ZIP) [file pone.0225704.s003.zip › set_3_int/group_traj_triad_int/traj_3_0217_69.dat]

3 15020801 15012103 15015600 0 0 1 0 0 1 0 10 10 10 1635.12 1650.14 1605.97 
18681.5 1
15012103 746.6 3060 1298.2 0 0 0 
18682 1
15012103 1192.14 3103 1273.14 1076.19 103.865 1081.19 
18682.5 1
15012103 1881.86 2924.57 1255.86 1390.55 -359.735 1436.33 
18683 1
15012103 2366.43 2650.86 1252.29 992.974 -560.89 1140.44 
18683.5 1
15012103 2881.25 2307.38 1244.75 1007.48 -672.176 1211.13 
18684 1
15012103 3440.29 1851.14 1215.14 1120.31 -914.293 1446.04 
18684.5 1
15012103 3934.14 1327.71 1191.71 1009.93 -1070.41 1471.64 
18685 1
15012103 4420.29 232 1334 978.155 -2204.66 2411.91 
18685.5 1
15012103 4918.29 -25.7143 1387.43 1000 -517.499 1125.97 
18686 1
15012103 5468.14 -319.714 1463.29 1071.85 -573.099 1215.44 
18686.5 1
15012103 5880.86 -721 1506.71 825.429 -802.571 1151.28 
18687 1
15012103 6169 -1220 1538.86 573.99 -994.024 1147.84 
18687.5 1
15012103 6570 -1722 1508.29 781.676 -978.558 1252.43 
18688 1
15012103 7046.83 -2237.17 1449.5 983.162 -1062.2 1447.37 
18688.5 1
15012103 7472.43 -2772.71 1391.86 909.392 -1144.33 1461.67 
18689 1
15012103 7889 -3274.57 1334.29 805.747 -970.71 1261.55 
18689.5 1
15012103 8274.57 -3657.29 1330.57 786.88 -781.05 1108.7 
18690 1
15012103 8752 -4009.57 1460.14 947.279 -698.98 1177.25 
18690.5 1
15012103 9223.43 -4373.57 1492.14 917.176 -708.171 1158.76 
18691 1
15012103 9653.14 -4754 1478.43 826.374 -731.593 1103.69 
18691.5 1
15012103 10126.1 -5191.14 1518.86 942.231 -870.803 1283 
18692 1
15012103 10526 -5536.33 1503.5 831.304 -717.652 1098.22 
18692.5 1
15012103 10930.3 -5885.71 1490 828.454 -715.945 1094.95 
18693 1
15012103 11371.4 -6277.14 1460.14 880.525 -781.295 1177.18 
18693.5 1
15012103 11917.7 -6774 1508.14 1086.06 -987.788 1468.07 
18694 1
15012103 12319 -7090.29 1540 779.196 -614.147 992.13 
18694.5 1
15012103 12699.9 -7417.86 1533.86 763.241 -656.456 1006.71 
18695 1
15012103 13106.3 -7798.14 1589.29 816.122 -763.626 1117.67 
18695.5 1
15012103 13537.4 -8119.14 1609.14 878.091 -653.768 1094.74 
18696 1
15012103 13923.1 -8363.14 1556.29 798.58 -505.176 944.951 
18696.5 1
15012103 14433.4 -8631.71 1565.86 1026.73 -540.385 1160.26 
18697 1
15012103 14958.1 -8909 1584.62 1014.89 -536.336 1147.89 
18697.5 1
15012103 15478.6 -9245.14 1560.86 1010.58 -652.705 1203.03 
18698 1
15012103 15885.9 -9540.25 1575 831.232 -602.259 1026.48 
18698.5 1
15012103 16249 -9750.86 1581 698.317 -405.014 807.269 
18699 1
15012103 16703.3 -10170.7 1567 958.409 -885.775 1305.05 
18699.5 1
15012103 17020.9 -10628.4 1592.71 620.257 -893.973 1088.07 
18700 1
15012103 17351 -10933.4 1533.71 636.113 -587.669 866.022 
18700.5 1
15012103 17858 -11260.1 1529.57 1038.93 -669.496 1235.97 
18701 1
15012103 18118.4 -11658 1534.71 517.751 -790.968 945.355 
18701.5 1
15012103 18697.7 -11949.7 1526.43 1153.96 -581.104 1292.01 
18702 1
15012103 18917.3 -12348.6 1550.86 433.936 -788.255 899.804 
18702.5 1
15012103 19214.7 -12684.1 1572.43 615.794 -694.765 928.386 
18703 1
15012103 19501.4 -12921.9 1602.71 587.529 -487.119 763.201 
18703.5 1
15012103 19752 -13184.1 1616.43 517.71 -541.913 749.461 
18704 1
15012103 20028 -13490 1607.5 534.884 -592.746 798.404 
18704.5 1
15012103 20190.4 -13807.9 1591.71 305.317 -597.476 670.966 
18705 1
15012103 20299.2 -14097.8 1569.83 229.405 -611.764 653.362 
18705.5 1
15012103 20444.4 -14475.1 1515.62 294.54 -765.297 820.021 
18706 1
15012103 20619.8 -14836.5 1493.83 353.747 -728.579 809.916 
18706.5 1
15012103 20896.7 -15199.1 1463.29 563.912 -738.58 929.246 
18707 1
15012103 21132.7 -15570.4 1428.57 487.603 -767.119 908.971 
18707.5 1
15012103 21408.5 -15961.5 1388.5 526.309 -746.32 913.232 
18708 1
15012103 21770.1 -16352.7 1315.29 694.132 -750.891 1022.57 
18708.5 1
15012103 22123.7 -16601.6 1261.14 720.105 -506.837 880.588 
18709 1
15012103 22353 -16734.6 1239.71 455.836 -264.414 526.974 
18709.5 1
15012103 22704.3 -16908.9 1309 686.105 -340.402 765.907 
18710 1
15012103 23023.4 -17068 1399.71 647.349 -322.805 723.369 
18710.5 1
15012103 23308.4 -17240.1 1445.71 568.862 -343.599 664.578 
18711 1
15012103 23667 -17309.6 1455.14 745.471 -144.342 759.316 
18711.5 1
15012103 23961.4 -17340.6 1456.38 584.077 -61.6142 587.318 
18712 1
15012103 24184 -17247.7 1456 491.446 205.206 532.568 
18712.5 1
15012103 25081 -17107.6 1466.71 1570.93 245.351 1589.97 
18713 1
15012103 25596.9 -16950.4 1488.14 1059.25 322.675 1107.31 
18713.5 1
15012103 26234.4 -16792.4 1584.86 1293.25 320.487 1332.37 
18714 1
15012103 26241.2 -16835.3 1571.89 12.8182 -80.9524 81.9609 
18714.5 1
15012103 25996 -16990.4 1568.56 -513.017 -324.5 607.031 
18715 1
15012103 25592.1 -17250.4 1564 -817.589 -526.316 972.348 
18715.5 1
15012103 24951.9 -17301.6 1554.22 -1262.77 -100.811 1266.78 
18716 1
15012103 24285.6 -16815.3 1568.14 -1371.02 1000.56 1697.3 
18716.5 2
15015600 23356.2 -17074.6 1185.6 0 0 0 
15012103 23869.8 -16533.5 1583 -821.781 556.889 992.698 
18717 2
15015600 22973.6 -16960.6 1208.38 -915.251 272.667 955.004 
15012103 23454.2 -16356.4 1561.88 -795.977 339.32 865.285 
18717.5 2
15015600 22305.3 -16553.1 1283.29 -1331.35 811.717 1559.29 
15012103 23065 -16184.1 1548.71 -775.398 343.092 847.912 
18718 2
15015600 22107.3 -16467.6 1308.86 -404.908 174.993 441.104 
15012103 22606.6 -16046.9 1557.29 -937.482 280.748 978.617 
18718.5 2
15015600 21996.3 -16537.6 1375 -239.741 -151.188 283.432 
15012103 22224.4 -15867 1575.43 -825.363 388.46 912.209 
18719 2
15015600 21492.4 -16291.5 1372.62 -976.571 476.883 1086.79 
15012103 21971.6 -15871.9 1543.25 -489.929 -9.44767 490.02 
18719.5 2
15015600 21024.1 -15904.7 1405.14 -930.879 768.958 1207.41 
15012103 21607.9 -15546.6 1519.57 -723.197 646.727 970.19 
18720 2
15015600 20642.1 -15572.1 1471.14 -794.179 691.417 1052.98 
15012103 21295 -15277.4 1506.86 -650.431 559.549 857.995 
18720.5 2
15015600 20077.9 -15159.9 1573 -1178.05 860.722 1458.99 
15012103 20893.7 -15098.4 1502.29 -837.757 373.695 917.325 
18721 2
15015600 19733.2 -14933 1581.62 -640.534 421.668 766.868 
15012103 20387.4 -14877.8 1512.88 -941.151 410.183 1026.65 
18721.5 2
15015600 19366.4 -14494.3 1591.71 -732.178 875.677 1141.44 
15012103 19877.3 -14774.9 1527.14 -1018.14 205.375 1038.65 
18722 2
15015600 19067 -14305.8 1596.88 -582.546 366.801 688.406 
15012103 19621.4 -14629.2 1553.88 -497.881 283.282 572.83 
18722.5 2
15015600 19012.6 -14144.3 1590.71 -104.07 308.727 325.796 
15012103 19530.9 -14622.9 1556 -173.074 12.2234 173.505 
18723 2
15015600 18939.9 -13999.3 1571.71 -155.705 310.493 347.347 
15012103 19315 -14554 1554.71 -462.221 147.446 485.168 
18723.5 2
15015600 18706.9 -13761.9 1571 -465.07 473.909 663.988 
15012103 19122.1 -14364 1536.57 -384.944 379.242 540.376 
18724 2
15015600 18417 -13462.1 1557.71 -569.464 588.83 819.152 
15012103 19059.3 -14091.1 1539.29 -123.491 536.065 550.105 
18724.5 2
15015600 18137.6 -13276.6 1543.14 -545.759 362.444 655.148 
15012103 18835.7 -13777.4 1542.43 -436.663 612.723 752.399 
18725 2
15015600 17797.9 -13071 1534.86 -683.53 413.625 798.936 
15012103 18349 -13499.4 1534.43 -979.304 559.356 1127.79 
18725.5 2
15015600 17393.9 -12983.9 1532.29 -811.245 174.986 829.903 
15012103 17995.6 -13313.7 1499.71 -709.696 372.92 801.709 
18726 2
15015600 16924.6 -12783.9 1494 -942.341 401.606 1024.35 
15012103 17464.4 -13169 1467.57 -1066.55 290.591 1105.43 
18726.5 2
15015600 16414.4 -12401.7 1404.43 -1078.53 807.913 1347.57 
15012103 16966.6 -13055.3 1432.14 -1052.55 240.411 1079.66 
18727 2
15015600 16201.5 -12165.9 1427.88 -424.161 469.799 632.948 
15012103 16608.4 -12966 1411 -713.539 177.86 735.372 
18727.5 2
15015600 15862.6 -11860.4 1595 -640.697 577.403 862.489 
15012103 16298 -12652.4 1379.86 -586.72 592.763 834.031 
18728 2
15015600 15640.7 -11621.4 1598.86 -429.956 463.178 631.978 
15012103 15923.1 -12349.1 1432.43 -726.467 587.763 934.462 
18728.5 3
15020801 16269.7 -11447.5 1584.5 0 0 0 
15015600 15348 -11297.1 1609.57 -616.241 682.707 919.696 
15012103 15618.9 -12015 1543.29 -640.602 703.459 951.433 
18729 3
15020801 16013.3 -11330.6 1583.71 -577.435 263.353 634.654 
15015600 15128.3 -11003.1 1632 -459.653 615.063 767.843 
15012103 15307 -11670.1 1576.57 -652.421 721.458 972.705 
18729.5 3
15020801 15635.4 -11077 1609.88 -739.551 496.226 890.604 
15015600 14848.5 -10582.5 1642.25 -547.526 823.176 988.637 
15012103 14957.8 -11364.8 1601.38 -683.464 597.638 907.906 
18730 3
15020801 15311.1 -10762.9 1637 -619.947 600.656 863.204 
15015600 14567.7 -10186.9 1635.86 -536.875 756.487 927.636 
15012103 14633 -10997.1 1614.71 -620.937 702.882 937.873 
18730.5 3
15020801 15152.3 -10347.3 1655 -339.337 887.871 950.508 
15015600 14401.7 -9800.5 1641.5 -354.803 825.549 898.564 
15012103 14421.2 -10584.7 1618 -452.635 881.359 990.794 
18731 3
15020801 15001.8 -9851.5 1666.62 -297.009 977.975 1022.08 
15015600 14145.5 -9475 1626.25 -505.26 642.012 816.986 
15012103 14327.2 -10133.4 1625.88 -185.24 890.122 909.192 
18731.5 3
15020801 14875.6 -9475.57 1642.57 -235.408 701.359 739.812 
15015600 13958.9 -9070.86 1625.71 -348.214 753.998 830.522 
15012103 14091.6 -9767.29 1630 -439.699 683.002 812.298 
18732 3
15020801 14652.9 -8995.14 1621.71 -451.753 974.5 1074.12 
15015600 13754.6 -8679.57 1619.43 -414.373 793.683 895.342 
15012103 13988.7 -9399.14 1601.71 -208.635 746.74 775.338 
18732.5 3
15020801 14357.6 -8606.71 1595 -589.393 775.307 973.901 
15015600 13510.9 -8301.29 1610.43 -486.456 755.061 898.196 
15012103 13914.4 -9017.29 1573.57 -148.275 762.19 776.479 
18733 3
15020801 13983 -8136.29 1579.57 -758.242 952.285 1217.28 
15015600 13230.3 -7978 1602.43 -567.958 654.425 866.515 
15012103 13765.7 -8652.86 1555 -301.041 737.71 796.769 
18733.5 3
15020801 13779.3 -7789.57 1572.86 -415.743 707.58 820.678 
15015600 13055 -7680 1618.57 -357.726 608.163 705.571 
15012103 13552.6 -8331 1554.14 -434.985 656.851 787.824 
18734 3
15020801 13535 -7482.86 1577.57 -492.512 618.376 790.542 
15015600 12875.3 -7438.57 1644.14 -362.327 486.751 606.801 
15012103 13272.6 -8028.86 1562 -564.516 609.159 830.514 
18734.5 3
15020801 13302 -7099.29 1592.86 -466 767.143 897.588 
15015600 12698.9 -7141 1648.43 -352.857 595.143 691.884 
15012103 12977.3 -7675.14 1590.14 -590.571 707.429 921.537 
18735 3
15020801 12946.4 -6764.71 1599.86 -706.901 665.152 970.637 
15015600 12309.6 -6789.86 1650.57 -773.928 698.097 1042.26 
15012103 12695.3 -7256.29 1615.43 -560.636 832.718 1003.86 
18735.5 3
15020801 12651.7 -6368.43 1606.14 -592.986 797.356 993.684 
15015600 11846.3 -6452.57 1641.57 -932.164 678.643 1153.03 
15012103 12432 -6878.43 1626 -529.75 760.276 926.636 
18736 3
15020801 12262 -6055.86 1591.14 -767.154 615.298 983.421 
15015600 11459.4 -6169.86 1637.71 -761.53 556.524 943.211 
15012103 12175.3 -6613.71 1614.29 -505.343 521.091 725.884 
18736.5 3
15020801 11796.3 -5776.14 1560.14 -938.94 563.94 1095.28 
15015600 11149.4 -5756.43 1592.29 -625 833.525 1041.82 
15012103 11891.6 -6354 1586.71 -572.005 523.618 775.477 
18737 3
15020801 11482.3 -5346.14 1549.14 -631.791 865.191 1071.31 
15015600 10782.4 -5473.57 1575.86 -738.431 569.129 932.302 
15012103 11464.3 -6004.43 1552.57 -859.73 703.363 1110.79 
18737.5 3
15020801 11075.6 -4920.14 1546.43 -794.364 832.031 1150.34 
15015600 10378.4 -5262.43 1556.57 -789.062 412.388 890.328 
15012103 11048.6 -5565.43 1514.86 -811.942 857.422 1180.86 
18738 3
15020801 10584.5 -4670.67 1535.5 -978.23 496.965 1097.23 
15015600 9953.17 -5033.83 1543.33 -847.135 455.369 961.769 
15012103 10636.7 -5321.5 1495.17 -820.527 485.913 953.613 
18738.5 3
15020801 10219.6 -4447 1543 -765.049 468.903 897.313 
15015600 9603.86 -4812.29 1550 -732.305 464.46 867.176 
15012103 10268.4 -5071.43 1514.71 -771.988 524.259 933.173 
18739 3
15020801 9792.14 -4182.14 1557.71 -831.573 515.286 978.281 
15015600 9234.43 -4563.14 1580.86 -718.733 484.714 866.905 
15012103 9944.71 -4850.43 1533.71 -629.794 429.961 762.566 
18739.5 3
15020801 9480.57 -3837.14 1621.14 -602.653 667.311 899.163 
15015600 8889 -4219.57 1609.29 -668.14 664.548 942.357 
15012103 9560.71 -4572.43 1528.14 -742.747 537.718 916.958 
18740 3
15020801 9180.83 -3572.33 1624.83 -632.359 558.67 843.795 
15015600 8622 -3968 1628.67 -563.291 530.741 773.94 
15012103 9250.83 -4217.5 1566.83 -653.757 748.794 994.028 
18740.5 3
15020801 8887.29 -3274.86 1615 -631.285 639.734 898.766 
15015600 8242 -3625.14 1610.86 -817.204 737.327 1100.67 
15012103 8901 -3860.14 1622 -752.33 768.51 1075.46 
18741 3
15020801 8435.71 -2839 1612.57 -876.838 846.325 1218.65 
15015600 7851.43 -3265 1590.57 -758.391 699.307 1031.59 
15012103 8493.29 -3536.71 1599 -791.678 628.017 1010.52 
18741.5 3
15020801 8039.88 -2331.62 1601.62 -768.62 985.194 1249.55 
15015600 7645.25 -2797 1577.5 -400.347 908.738 993.017 
15012103 8134.88 -3168.75 1574 -695.943 714.494 997.416 
18742 3
15020801 7691.14 -1991.71 1599.43 -681.117 663.888 951.141 
15015600 7166.29 -2427.29 1600.29 -935.477 722.098 1181.75 
15012103 7809.43 -2677 1599.86 -635.638 960.449 1151.74 
18742.5 3
15020801 7306.62 -1714.12 1586.88 -770.577 556.291 950.394 
15015600 6675.75 -2076.25 1607.88 -983.038 703.478 1208.82 
15012103 7505.25 -2299.62 1609.62 -609.576 756.263 971.348 
18743 3
15020801 6836.43 -1245.71 1540.71 -916.562 913.081 1293.76 
15015600 6198 -1814.14 1624.57 -931.287 510.93 1062.24 
15012103 7033.71 -1896.43 1605.86 -919.173 785.958 1209.38 
18743.5 3
15020801 6358 -830.167 1489.83 -1026.67 891.733 1359.87 
15015600 5875.17 -1415.5 1648.83 -692.775 855.457 1100.79 
15012103 6528.5 -1554.67 1575 -1084.15 733.395 1308.91 
18744 3
15020801 6071.75 -439.125 1545.12 -561.275 766.748 950.227 
15015600 5535.75 -1038.25 1629.25 -665.523 739.706 995.03 
15012103 6079.62 -1199.88 1506.25 -880.147 695.67 1121.88 
18744.5 3
15020801 5808.33 -67.6667 1577.5 -519.559 732.659 898.183 
15015600 5221 -674 1640.83 -620.809 718.442 949.506 
15012103 5752.5 -832.833 1482.67 -645.217 723.948 969.745 
18745 3
15020801 5429.12 220.5 1579.38 -781.873 594.158 982.013 
15015600 4830.5 -212.75 1646.5 -805.155 951.031 1246.09 
15012103 5410.88 -418.5 1494.75 -704.381 854.296 1107.24 
18745.5 3
15020801 5140.43 551 1599.57 -550.947 630.725 837.471 
15015600 4425.71 263 1654.43 -772.492 907.92 1192.08 
15012103 5044.57 -93.7143 1462.57 -699.053 619.82 934.265 
18746 3
15020801 4874.14 963.286 1615.29 -533.639 826.224 983.573 
15015600 4068.57 717.286 1653.29 -715.717 910.392 1158.04 
15012103 4748 304 1455.86 -594.332 797.023 994.221 
18746.5 3
15020801 4509.86 1398.86 1601.71 -734.447 878.168 1144.81 
15015600 3785.14 1105 1666 -571.429 781.682 968.275 
15012103 4347.29 702.143 1448 -807.892 802.707 1138.87 
18747 3
15020801 4137.71 1764.57 1572.29 -742.8 729.969 1041.44 
15015600 3482.29 1526 1636.86 -604.505 840.319 1035.16 
15012103 3975.57 1072.86 1550.86 -741.945 739.949 1047.86 
18747.5 3
15020801 3738.29 2155.29 1557.43 -808.56 790.92 1131.07 
15015600 3012.29 2044.57 1607.57 -951.417 1049.74 1416.74 
15012103 3614 1526.71 1562.43 -731.926 918.739 1174.65 
18748 3
15020801 3423.86 2621.43 1547.29 -633.929 939.804 1133.62 
15015600 2669.86 2508.86 1607.29 -690.38 936.06 1163.11 
15012103 3281.71 2034 1552.43 -669.931 1022.75 1222.63 
18748.5 3
15020801 3158 3031.57 1556.43 -551.571 850.919 1014.05 
15015600 2442.86 2914.86 1593.71 -470.954 842.324 965.043 
15012103 3010 2477.14 1582.71 -563.723 919.384 1078.45 
18749 3
15020801 2975.88 3388.62 1556.88 -358.514 702.861 789.016 
15015600 2133.25 3266.5 1589.62 -609.463 692.21 922.28 
15012103 2740.5 2872.75 1605.75 -530.512 778.754 942.285 
18749.5 3
15020801 2812.57 3835.43 1570.71 -324.015 886.515 943.872 
15015600 2013 3751.43 1603.86 -238.591 962.16 991.301 
15012103 2533 3347.86 1597.86 -411.706 942.673 1028.66 
18750 3
15020801 2590.25 4312.12 1584.75 -431.692 925.624 1021.34 
15015600 1839.5 4300.62 1612.12 -336.893 1066.4 1118.35 
15012103 2270.75 3866.38 1582.12 -509.223 1006.83 1128.28 
18750.5 3
15020801 2515.14 4850 1593.71 -148.433 1062.99 1073.31 
15015600 1676.86 4828 1613.86 -321.429 1042.24 1090.68 
15012103 2095.57 4419.71 1578 -346.203 1093.56 1147.05 
18751 3
15020801 2340.86 5317.29 1585.14 -371.611 996.345 1063.39 
15015600 1267.29 5278.57 1651.86 -873.287 960.707 1298.3 
15012103 1911.86 4952.43 1611.14 -391.715 1135.85 1201.5 
18751.5 3
15020801 2087.29 5846.43 1597.14 -516.439 1077.68 1195.04 
15015600 821 5678.14 1666.14 -908.932 813.791 1220.01 
15012103 1506.43 5454.71 1639.57 -825.72 1022.99 1314.65 
18752 3
15020801 1704.62 6405.75 1633.5 -733.067 1071.5 1298.27 
15015600 650.25 6236.75 1644 -327.107 1070.13 1119.01 
15012103 1066.12 5924.12 1635.25 -843.493 899.254 1232.94 
18752.5 3
15020801 1312.29 6765.14 1665.43 -741.662 679.382 1005.79 
15015600 662.571 6787.57 1649.14 23.2919 1041.25 1041.51 
15012103 767.571 6181.57 1620.57 -564.373 486.666 745.226 
18753 3
15020801 1208.86 7108.29 1691.57 -208.947 693.218 724.023 
15015600 541.286 7163.43 1651.14 -245.022 759.307 797.862 
15012103 719.143 6637 1604.43 -97.8355 920.058 925.245 
18753.5 3
15020801 1219.71 7607.29 1716.43 21.978 1010.12 1010.36 
15015600 300.429 7458.29 1614.86 -487.565 596.877 770.702 
15012103 752.286 7043 1609 67.0908 821.862 824.596 
18754 3
15020801 1259 8142.43 1712.14 79.849 1087.69 1090.62 
15015600 244.286 7931.14 1582.43 -114.111 961.092 967.842 
15012103 833.429 7616 1600.57 164.925 1164.63 1176.25 
18754.5 3
15020801 1252.29 8627.14 1693.57 -13.1653 950.42 950.511 
15015600 328.714 8417.14 1568 165.546 952.941 967.214 
15012103 854.714 8184.14 1554 41.7367 1114.01 1114.79 
18755 3
15020801 1356.14 8908.14 1691.14 220.503 596.603 636.048 
15015600 390.286 8806.71 1566.14 130.725 827.116 837.382 
15012103 897.429 8580 1519.57 90.6885 840.461 845.34 
18755.5 3
15020801 1569.75 9253.25 1691.75 409.209 661.125 777.52 
15015600 575.75 9336.25 1567.38 355.296 1014.44 1074.86 
15012103 964 9006.12 1508.5 127.531 816.331 826.233 
18756 3
15020801 1589.86 9796.57 1695.43 39.3486 1063.25 1063.98 
15015600 755.714 9773.86 1591.71 352.181 856.374 925.963 
15012103 1210.14 9358.71 1505.29 481.689 689.999 841.5 
18756.5 3
15020801 1476.71 10099 1766.71 -223.602 597.685 638.142 
15015600 895.857 10173.1 1716.14 276.962 789.102 836.296 
15012103 1446.57 9557 1505.86 467.25 391.869 609.823 
18757 3
15020801 1553.43 10335.6 1797.29 158.501 488.784 513.841 
15015600 1009.86 10555.9 1832.71 235.537 790.732 825.067 
15012103 1400.71 9819.57 1545.43 -94.7462 542.503 550.714 
18757.5 2
15015600 1017.14 10880.6 1834.14 14.8385 661.333 661.499 
15012103 1178.57 10198.6 1554.71 -452.429 771.894 894.714 
18758 1
15012103 1037.29 10596.3 1555.86 -284.277 800.23 849.224 
