# Supplementary material for: Intrinsic group behaviour II: On the dependence of triad spatial dynamics on social and personal features; and on the effect of social interaction on small group dynamics
Source: PLoS One. 2019 Dec 3;14(12):e0225704. doi: 10.1371/journal.pone.0225704 (PMC6890182; doi:10.1371/journal.pone.0225704)
Supplement: S3 Data Set — (ZIP) [file pone.0225704.s003.zip › set_3_int/group_traj_triad_int/traj_3_0217_68.dat]

3 15014403 15020500 14572101 0 0 1 0 2 1 0 10 10 10 1782.82 1943.28 1664.26 
18441.5 1
14572101 13039 -9329 1043.8 0 0 0 
18442 1
14572101 13054.2 -9214.12 1038.88 36.052 271.572 273.955 
18442.5 1
14572101 12480.4 -8864.57 1096.43 -1152.25 701.915 1349.21 
18443 1
14572101 12310.9 -8691.12 1451.12 -329.23 336.789 470.977 
18443.5 1
14572101 12353.6 -8783.71 1698.29 81.3265 -176.361 194.209 
18444 1
14572101 12728.9 -9121.86 1745.43 793.416 -714.89 1067.98 
18444.5 1
14572101 12939 -9393.57 1750 416.95 -539.116 681.537 
18445 1
14572101 12868 -9804.57 1748.86 -146.091 -845.679 858.205 
18445.5 1
14572101 12509.5 -9934.25 1742.38 -697.471 -252.293 741.699 
18446 1
14572101 12288.7 -9770.57 1735.29 -424.588 314.766 528.538 
18446.5 1
14572101 12224.9 -9718.43 1735.29 -134.154 109.544 173.197 
18447 1
14572101 12193.8 -9633.12 1738.38 -63.484 174.089 185.303 
18447.5 1
14572101 12191.9 -9575 1762 -3.73345 114.645 114.706 
18448 1
14572101 12183.6 -9618 1784.14 -16.9442 -87.9346 89.5522 
18448.5 1
14572101 12245.4 -9784.38 1791.12 122.383 -329.455 351.452 
18449 1
14572101 12200.4 -9888.86 1779 -85.1258 -197.883 215.416 
18449.5 1
14572101 12225.1 -9932.71 1774.14 47.8959 -84.9945 97.5606 
18450 1
14572101 12290 -9893.71 1767.43 136.541 82.1053 159.326 
18450.5 1
14572101 12374.9 -9693.71 1823.57 176.786 416.667 452.619 
18451 1
14572101 12440.6 -9527.43 1816.43 131.429 332.571 357.599 
18451.5 1
14572101 12456.4 -9440.86 1842.29 32.0346 174.892 177.801 
18452 1
14572101 12582.5 -9480.25 1819.75 242.912 -75.9015 254.494 
18452.5 1
14572101 12731.3 -9530 1813.43 277.068 -92.6443 292.147 
18453 1
14572101 12629.9 -9750.29 1801.71 -214.437 -465.72 512.717 
18453.5 1
14572101 12581.7 -9886.14 1783.71 -98.856 -278.967 295.965 
18454 1
14572101 12673 -9867.43 1763.14 186.678 38.2705 190.561 
18454.5 1
14572101 12772.1 -9723.12 1750.25 189.532 275.915 334.741 
18455 1
14572101 12505.1 -9728 1825.29 -532.898 -9.73054 532.987 
18455.5 1
14572101 12231.4 -9699.43 1915.29 -595.031 62.1118 598.264 
18456 1
14572101 11998.2 -9364.12 1933.5 -439.131 631.457 769.138 
18456.5 1
14572101 12072.7 -9076.29 1943.14 149.527 577.991 597.019 
18457 1
14572101 12129.1 -8992.88 2003.75 113.961 168.506 203.425 
18457.5 1
14572101 12118.7 -8895 2009.86 -20.6972 194.583 195.68 
18458 1
14572101 12159.3 -8990.86 2008 83.6524 -197.644 214.618 
18458.5 1
14572101 12192.4 -9199.25 2007.25 64.1265 -403.862 408.922 
18459 1
14572101 12282.6 -9380.71 2008.14 175.821 -353.732 395.018 
18459.5 1
14572101 12323.3 -9484 2035 86.2591 -218.826 235.213 
18460 1
14572101 12565.1 -9547.25 2015.12 460.646 -120.476 476.14 
18460.5 1
14572101 12609.2 -9538.5 2001.83 90.0648 17.8937 91.8251 
18461 1
14572101 12637.9 -9490.29 2013.71 59.7718 100.446 116.885 
18461.5 1
14572101 12680.5 -9680.5 2002.5 83.2868 -371.512 380.734 
18462 1
14572101 12542.6 -9879.86 1969.71 -266.271 -384.859 467.993 
18462.5 1
14572101 12430.4 -9872 1931.29 -234.608 16.4375 235.184 
18463 1
14572101 12450 -9897.12 1891.75 37.208 -47.7662 60.5479 
18463.5 1
14572101 12519.7 -9934.29 1863.43 134.584 -71.7388 152.51 
18464 1
14572101 12633.5 -9962.17 1840.83 244.7 -59.959 251.939 
18464.5 1
14572101 12516.6 -10041.6 1826.88 -229.167 -155.801 277.112 
18465 1
14572101 12371.9 -10029.1 1820.57 -282.75 24.3792 283.799 
18465.5 1
14572101 12365 -9965.71 1803 -13.4454 124.37 125.094 
18466 1
14572101 12332.9 -9805.43 1789.14 -64.2857 320.571 326.954 
18466.5 1
14572101 12264.3 -9577.14 1794.86 -140.228 466.842 487.448 
18467 1
14572101 12236.9 -9323.71 1842.29 -55.7491 515.099 518.107 
18467.5 1
14572101 12187 -9234.71 1956.14 -105.406 188.161 215.673 
18468 1
14572101 12263.5 -9360.25 1985.38 147.399 -241.88 283.253 
18468.5 1
14572101 12351.3 -9739.57 1973.86 170.789 -737.979 757.484 
18469 1
14572101 12428.3 -9893.29 1945.14 158.436 -316.285 353.748 
18469.5 1
14572101 12517.4 -9882.43 1909.43 182.67 22.2482 184.02 
18470 1
14572101 12523.6 -9878.57 1885.14 12.9596 8.13743 15.3026 
18470.5 1
14572101 12433.8 -9697.62 1845.75 -168.521 339.487 379.012 
18471 1
14572101 12317.4 -9637.86 1824.57 -227.635 116.963 255.926 
18471.5 1
14572101 12242.6 -9543 1848 -153.082 193.982 247.109 
18472 1
14572101 12257.5 -9773.25 1774.12 30.0979 -464.214 465.188 
18472.5 1
14572101 12155 -9672.57 1759.86 -202.569 198.97 283.942 
18473 1
14572101 12185.9 -9256.57 1772 62.9738 848.98 851.312 
18473.5 1
14572101 12280 -9084.62 1832 188.286 343.893 392.064 
18474 1
14572101 12274.9 -9062.56 1831.56 -10.3047 44.4948 45.6725 
18474.5 1
14572101 12361.8 -8999 1919.1 173.13 126.605 214.482 
18475 1
14572101 12481.1 -8912.78 1953.11 238.622 172.444 294.411 
18475.5 1
14572101 12476.6 -8890.12 1935 -8.48036 42.8219 43.6535 
18476 1
14572101 12641.1 -9084 1923.57 341.323 -402.23 527.533 
18476.5 1
14572101 12528.6 -9265.88 1915.62 -231.996 -375 440.961 
18477 1
14572101 12385.2 -9287.38 1873.25 -277.321 -41.5861 280.422 
18477.5 1
14572101 12308.4 -9264.88 1829.62 -149.562 43.7743 155.837 
18478 1
14572101 12298.2 -9200.75 1818 -19.9704 126.479 128.046 
18478.5 1
14572101 12218.3 -9073.71 1931.43 -162.529 258.203 305.097 
18479 1
14572101 12281.5 -9058.88 2053 130.339 30.5965 133.882 
18479.5 1
14572101 12347.3 -9160.57 2032.14 130.527 -201.779 240.316 
18480 1
14572101 12400.9 -9322.62 2015.12 107.179 -324.107 341.369 
18480.5 1
14572101 12484.3 -9521.71 2023 168.848 -403.015 436.956 
18481 1
14572101 12481.1 -9483.12 2017.62 -6.66817 81.412 81.6846 
18481.5 1
14572101 12387.7 -9206.11 2021.11 -178.697 529.663 558.995 
18482 1
14572101 12457 -9160 2027.57 134.628 89.5361 161.683 
18482.5 1
14572101 12392 -9171.38 2053.38 -140.389 -24.568 142.522 
18483 1
14572101 12386.1 -9172.88 2033.62 -11.4522 -2.92398 11.8196 
18483.5 1
14572101 12285.4 -9063 2030 -194.395 212.114 287.718 
18484 1
14572101 12221.8 -8941.25 2096.88 -129.692 247.963 279.832 
18484.5 1
14572101 12245.8 -9033.25 2134.25 45.7143 -175.238 181.103 
18485 1
14572101 12266.1 -9102 2135 41.3648 -139.452 145.458 
18485.5 1
14572101 12320 -8974.75 2137.5 107.285 253.486 275.255 
18486 1
14572101 12274.7 -8936.71 2123.86 -92.9891 78.1021 121.437 
18486.5 1
14572101 12435.6 -9145.38 2127.75 337.339 -437.444 552.408 
18487 1
14572101 12600.6 -9645 2092.88 319.767 -968.266 1019.7 
18487.5 1
14572101 12561.8 -9839.12 2040.12 -76.0763 -379.892 387.435 
18488 1
14572101 12605.3 -9846.86 2019.57 88.3077 -15.6839 89.6897 
18488.5 1
14572101 12615.4 -9917.75 2000.38 20.6748 -145.272 146.736 
18489 1
14572101 12584.1 -9896.5 1962.12 -59.4106 40.3992 71.8451 
18489.5 1
14572101 12395.6 -9809.14 1908.71 -376.354 174.366 414.784 
18490 1
14572101 12317.1 -9657.88 1867 -163.43 315.141 354.998 
18490.5 1
14572101 12302.3 -9606.43 1847.57 -30.4708 105.639 109.946 
18491 1
14572101 12516.4 -9691.75 1821.88 422.267 -168.287 454.565 
18491.5 1
14572101 12504.7 -9653 1805.43 -23.3682 77.6553 81.0951 
18492 1
14572101 12632 -9789.38 1790.75 258.711 -277.185 379.161 
18492.5 1
14572101 12676.1 -9866.88 1771.5 87.5496 -153.77 176.947 
18493 1
14572101 12556 -9707.75 1757.25 -238.343 315.724 395.587 
18493.5 1
14572101 12406 -9773.25 1741.25 -293.542 -128.18 320.308 
18494 1
14572101 12365.4 -9761.62 1739.75 -79.191 22.6608 82.3695 
18494.5 1
14572101 12365.4 -9758.86 1737.86 0.107573 5.55795 5.55899 
18495 1
14572101 12387.5 -9855.12 1733.75 47.0606 -205.262 210.588 
18495.5 1
14572101 12326.1 -9913.12 1730.62 -118.944 -112.403 163.652 
18496 1
14572101 12312.4 -9867.75 1724.12 -26.8555 88.623 92.6027 
18496.5 1
14572101 12380.1 -9819.12 1722.88 134.692 96.67 165.792 
18497 1
14572101 12643.1 -9631.38 1732 532.389 380.061 654.128 
18497.5 1
14572101 12700.4 -9631 1743 114.378 0.748503 114.381 
18498 1
14572101 12767.8 -9736 1735.38 138.807 -216.495 257.172 
18498.5 1
14572101 12577.9 -9771 1758.75 -388.292 -71.5746 394.834 
18499 1
14572101 12427.5 -9782.5 1746.25 -287.524 -21.9885 288.363 
18499.5 1
14572101 12341.4 -9632.88 1751.75 -169.204 293.959 339.178 
18500 1
14572101 12261.3 -9539 1789 -161.47 189.264 248.784 
18500.5 1
14572101 12134.9 -9597.38 1784.38 -253.328 -116.984 279.035 
18501 1
14572101 12147.2 -9703.12 1772.75 24.0759 -205.739 207.143 
18501.5 1
14572101 12092.1 -9470.88 1791 -112.5 473.98 487.148 
18502 1
14572101 12095.5 -9399.5 1819.38 6.6047 139.677 139.833 
18502.5 1
14572101 12140.1 -9356.75 1823.5 88.0178 84.3195 121.889 
18503 1
14572101 12155.9 -9232.25 1827.25 31.6265 250 251.993 
18503.5 1
14572101 12221.8 -9066.75 1971.88 133.081 334.343 359.856 
18504 1
14572101 12341.9 -8932.5 2073.75 235.539 263.235 353.23 
18504.5 1
14572101 12450.2 -8846.62 2097.38 221.173 175.255 282.192 
18505 1
14572101 12549.8 -8767 2087.25 198.207 158.616 253.86 
18505.5 1
14572101 12544.6 -8786 2099.14 -10.5042 -38.5396 39.9454 
18506 1
14572101 12561.8 -8852 2111.25 35.5664 -136.646 141.199 
18506.5 1
14572101 12728.6 -9048.5 2113.38 317.857 -374.286 491.043 
18507 1
14572101 12679.6 -9144.5 2104.5 -96.6469 -189.349 212.588 
18507.5 1
14572101 12721.6 -9244 2094.88 83.004 -196.64 213.441 
18508 1
14572101 12747.1 -9204.14 2089.71 53.4966 83.558 99.216 
18508.5 1
14572101 12715.5 -9059 2085.38 -65.243 299.264 306.293 
18509 1
14572101 12578.1 -8826 2098.75 -267.788 454.191 527.257 
18509.5 1
14572101 12440.6 -8760 2102.12 -268.555 128.906 297.89 
18510 1
14572101 12222.7 -8712.43 2109.14 -445.625 97.2831 456.12 
18510.5 1
14572101 12267.8 -8695.62 2111.88 91.3503 34.0843 97.5019 
18511 1
14572101 12279.4 -8817.38 2088.62 23.7245 -248.469 249.599 
18511.5 1
14572101 12479.8 -9055.38 2079.62 397.569 -472.222 617.297 
18512 1
14572101 12434.4 -9329.75 2069.88 -89.6739 -542.243 549.608 
18512.5 1
14572101 12412.4 -9516.14 2047.29 -45.7217 -388.318 391.001 
18513 1
14572101 12516.2 -9487.12 2041.12 208.896 58.386 216.902 
18513.5 1
14572101 12575.1 -9473.12 2036.5 116.354 27.668 119.598 
18514 1
14572101 12702.9 -9389.5 2057.12 250.49 163.971 299.386 
18514.5 1
14572101 12671 -9355.38 2083.25 -59.5794 63.785 87.2825 
18515 1
14572101 12645.6 -9352.75 2082 -51.6802 5.34623 51.956 
18515.5 1
14572101 12523.2 -9705.25 2059.5 -244.75 -705 746.276 
18516 1
14572101 12383 -9753.29 2006.43 -289.773 -99.2473 306.298 
18516.5 1
14572101 12318.6 -9695.38 1971.5 -137.848 124.006 185.417 
18517 1
14572101 12315.6 -9519.62 1993.62 -5.98802 350.798 350.85 
18517.5 1
14572101 12310.8 -9743.75 1880.88 -9.84849 -452.778 452.885 
18518 1
14572101 12291.8 -9655.75 1852.5 -36.0531 166.983 170.831 
18518.5 1
14572101 12302.4 -9606.25 1840.75 20.4327 95.1923 97.3605 
18519 1
14572101 12269.1 -9573.43 1828.57 -65.5466 64.7365 92.1259 
18519.5 1
14572101 12134.4 -9484.62 1829.25 -275.036 181.232 329.378 
18520 1
14572101 12078.9 -9364.25 1795 -109.037 236.493 260.419 
18520.5 1
14572101 12020 -9176.43 1826.71 -120.153 383.309 401.7 
18521 1
14572101 12152.2 -9007.88 1853.75 279.008 355.598 451.991 
18521.5 1
14572101 12403.9 -9081.88 1906 489.543 -143.969 510.274 
18522 1
14572101 12601.6 -9263.38 1981.12 387.745 -355.882 526.306 
18522.5 1
14572101 12683.5 -9317.25 1971 159.912 -105.225 191.426 
18523 1
14572101 12784.4 -9480.12 1934.25 198.573 -320.62 377.132 
18523.5 1
14572101 12915 -9601 1928 277.335 -256.635 377.858 
18524 1
14572101 12810.1 -9631.62 1924.62 -208.914 -61.006 217.639 
18524.5 1
14572101 12752.1 -9649 1919.75 -112.84 -33.8035 117.795 
18525 1
14572101 12761.4 -9664.14 1915.43 19.4229 -31.6135 37.1034 
18525.5 1
14572101 12725.8 -9750.5 1910.75 -69.6847 -168.666 182.495 
18526 1
14572101 12663.9 -9869.86 1889.86 -122.803 -236.82 266.766 
18526.5 1
14572101 12563 -9831.62 1853.25 -201.714 76.4643 215.721 
18527 1
14572101 12389.3 -9790.43 1811.71 -345.356 81.9014 354.935 
18527.5 1
14572101 12335 -9714.25 1777.12 -108.571 152.357 187.084 
18528 1
14572101 12269.4 -9643.43 1762.14 -137.755 148.785 202.764 
18528.5 1
14572101 12155.1 -9556.88 1763.75 -225.451 170.717 282.794 
18529 1
14572101 12170.9 -9537.75 1768.12 29.6053 35.9492 46.5706 
18529.5 1
14572101 12172.3 -9423 1772 2.9888 243.114 243.133 
18530 1
14572101 12164.8 -9243.88 1788.38 -15.0413 357.535 357.851 
18530.5 1
14572101 12147.5 -9138.12 1822.75 -33.046 202.586 205.264 
18531 1
14572101 12196.4 -9322.71 1855.71 104.103 -392.743 406.306 
18531.5 1
14572101 12136.9 -9386.38 1868.12 -119.346 -127.577 174.697 
18532 1
14572101 12197.5 -9509.38 1879.75 117.037 -237.452 264.728 
18532.5 1
14572101 12252.9 -9667.75 1871.12 108.792 -311.149 329.62 
18533 1
14572101 12313.2 -9726.75 1858.88 124.742 -121.901 174.414 
18533.5 1
14572101 12518 -9601.25 1852.12 415.314 254.564 487.123 
18534 1
14572101 12425.2 -9382.33 1838 -180.502 425.908 462.578 
18534.5 1
14572101 12496.4 -9355.2 1819.8 144.965 55.2614 155.141 
18535 1
14572101 12633.5 -9402.36 1817.73 282.005 -97.0445 298.236 
18535.5 1
14572101 12532.5 -9680.8 1813.9 -192.661 -531.367 565.216 
18536 1
14572101 12528.5 -9957.62 1787.5 -7.64818 -529.302 529.357 
18536.5 1
14572101 12637.1 -9853.86 1776.14 231.648 221.253 320.334 
18537 1
14572101 12708.2 -9798.67 1777 144.764 112.404 183.28 
18537.5 1
14572101 12725.5 -9735.75 1773.25 33.6799 122.645 127.185 
18538 1
14572101 12619.1 -9341.62 1776.75 -219.783 814.308 843.446 
18538.5 1
14572101 12446.9 -9170.88 1804.75 -343.127 340.139 483.147 
18539 1
14572101 12344.4 -9325.5 1779.5 -197.495 -297.929 357.444 
18539.5 1
14572101 12287.9 -9390.86 1792.43 -115.578 -133.655 176.697 
18540 1
14572101 12286.1 -9216.12 1862.12 -3.60113 363.268 363.286 
18540.5 1
14572101 12273.7 -9159.57 2046 -24.3347 110.889 113.528 
18541 1
14572101 12361.2 -9164.89 2071.56 173.283 -10.5296 173.603 
18541.5 1
14572101 12273.7 -9293.71 2122.71 -168.934 -248.698 300.648 
18542 1
14572101 12285.8 -9327.88 2129.5 25.0223 -71.0202 75.2993 
18542.5 1
14572101 12359.8 -9523.38 2111.62 146.535 -387.129 413.934 
18543 1
14572101 12492.1 -9577.62 2101.38 258.545 -105.957 279.414 
18543.5 1
14572101 12551.2 -9614.25 2073.12 117.545 -72.8131 138.27 
18544 1
14572101 12313.9 -9427.5 2053.62 -491.46 386.646 625.322 
18544.5 1
14572101 12244.5 -9354.88 2069.25 -137.649 144.097 199.277 
18545 1
14572101 12190.2 -9195.88 2101 -107.213 314.229 332.016 
18545.5 1
14572101 12123.6 -9136 2112.38 -133.517 119.99 179.512 
18546 1
14572101 12050.7 -9140.71 2107.57 -146.407 -9.46644 146.713 
18546.5 1
14572101 12107.6 -8888.62 2102 117.1 518.702 531.756 
18547 1
14572101 12289.8 -9055.12 2110.25 357.108 -326.471 483.848 
18547.5 1
14572101 12450.9 -9358.38 2104.62 314.084 -591.131 669.391 
18548 1
14572101 12502 -9424.88 2082.62 100.838 -131.164 165.446 
18548.5 1
14572101 12551.3 -9506.71 2048.43 103.759 -172.293 201.124 
18549 1
14572101 12593.1 -9646.62 2023.62 82.3608 -275.415 287.466 
18549.5 1
14572101 12637.1 -9730.5 2010.88 86.9565 -165.761 187.185 
18550 1
14572101 12523.5 -9794.88 1976.62 -230.01 -130.314 264.36 
18550.5 1
14572101 12439.8 -9772.25 1921.75 -167.166 45.1597 173.158 
18551 1
14572101 12409.2 -9824.75 1864.38 -61.7409 -106.275 122.908 
18551.5 1
14572101 12363.6 -9766.5 1814.25 -93.1122 118.878 151.003 
18552 1
14572101 12325.1 -9664.5 1786.12 -79.2181 209.877 224.329 
18552.5 1
14572101 12214.9 -9499.38 1808.88 -217.456 325.69 391.614 
18553 1
14572101 12238.9 -9318 1884.5 46.7836 353.558 356.639 
18553.5 1
14572101 12210.8 -9296.38 1943 -55.583 42.7372 70.1137 
18554 1
14572101 12239.7 -9038 2006.71 59.2317 528.374 531.684 
18554.5 1
14572101 12264.6 -8896.56 2006.78 49.7821 283.456 287.794 
18555 1
14572101 12287.7 -8826 2024 45.5881 138.889 146.179 
18555.5 1
14572101 12336.1 -8768.62 2022.5 101.703 120.536 157.71 
18556 1
14572101 12543.6 -8928.12 2007.88 411.706 -316.468 519.282 
18556.5 1
14572101 12674.1 -9372.12 2004.12 256.385 -872.299 909.196 
18557 1
14572101 12771.9 -9752.75 1995 200.307 -779.969 805.28 
18557.5 1
14572101 12799.9 -9747.12 1983.88 56.338 11.3179 57.4636 
18558 1
14572101 12535.8 -9800.25 1927.88 -515.869 -103.76 526.201 
18558.5 1
14572101 12327.1 -9764.5 1877.88 -402.751 69.0154 408.621 
18559 1
14572101 12285.8 -9672.25 1840.38 -85.3093 190.206 208.461 
18559.5 1
14572101 12300.6 -9618.12 1814.75 30.4192 110.685 114.789 
18560 1
14572101 12313.6 -9617.62 1793.88 25.6917 0.988142 25.7107 
18560.5 1
14572101 12576.8 -9736.38 1779.5 526.25 -237.5 577.361 
18561 1
14572101 12545.2 -9585.75 1779.75 -61.8861 295.923 302.325 
18561.5 1
14572101 12788.1 -9565.5 1763.88 472.519 39.3969 474.159 
18562 1
14572101 12829.4 -9365.88 1764.5 82.1713 397.659 406.06 
18562.5 1
14572101 12580.8 -9081.38 1774.38 -487.5 557.843 740.841 
18563 1
14572101 12410.4 -8953.14 1813 -354.836 267.15 444.16 
18563.5 1
14572101 12356.6 -9079 1857.11 -107.962 -252.219 274.354 
18564 1
14572101 12282.6 -9192.14 1931 -143.938 -220.122 263.006 
18564.5 1
14572101 12275.8 -9154.88 1966.25 -14.8939 81.3709 82.7227 
18565 1
14572101 12336.9 -9331.78 2005.22 116.013 -335.679 355.161 
18565.5 1
14572101 12375.6 -9479.29 1993 72.1689 -275.201 284.507 
18566 1
14572101 12254.6 -9567.12 1973.25 -256.786 -186.495 317.364 
18566.5 1
14572101 12265.1 -9388.5 1973.25 21.1694 360.131 360.753 
18567 1
14572101 12212.8 -9213.88 2002.75 -104.75 349.25 364.621 
18567.5 1
14572101 12301 -9078.12 2014.88 177.923 273.69 326.439 
18568 1
14572101 12421 -8999.43 2046.86 242.424 158.983 289.905 
18568.5 1
14572101 12426.4 -9000.25 2059 11.1515 -1.70421 11.2809 
18569 1
14572101 12600.5 -8958.62 2071.75 336.149 80.3571 345.62 
18569.5 1
14572101 12539.5 -8837.88 2076.12 -118.908 235.38 263.71 
18570 1
14572101 12623.4 -8893.14 2082 167.857 -110.536 200.983 
18570.5 1
14572101 12620.9 -9469.75 2085.62 -5.24347 -1184 1184.01 
18571 1
14572101 12417.1 -9672.5 2027.25 -414.969 -412.933 585.417 
18571.5 1
14572101 12402.6 -9687.75 1946.75 -27.8846 -29.3269 40.4675 
18572 1
14572101 12359.5 -9762.38 1893.38 -86.25 -149.25 172.379 
18572.5 1
14572101 12226 -9519 1894 -268.612 489.688 558.522 
18573 1
14572101 12259.1 -9093.88 1902.75 62.265 799.107 801.529 
18573.5 1
14572101 12312.4 -8708.29 1995.57 111.049 803.311 810.95 
18574 1
14572101 12269.1 -8713.62 2038.38 -87.1299 -10.743 87.7897 
18574.5 1
14572101 12292 -8946.43 2050.71 45.3869 -461.912 464.136 
18575 1
14572101 12378.6 -9394.14 2041.29 180.734 -934.685 951.999 
18575.5 1
14572101 12297.6 -9534.88 2018.5 -161.893 -281.464 324.702 
18576 1
14572101 12299.4 -9680.25 2009.75 3.4585 -287.302 287.323 
18576.5 1
14572101 12359 -9775.62 1989.12 115.329 -184.478 217.561 
18577 1
14572101 12368.4 -9818.14 1943.86 19.5209 -88.0287 90.1671 
18577.5 1
14572101 12313.4 -9778.88 1895.75 -110.995 79.1691 136.337 
18578 1
14572101 12336.9 -9680.38 1854.5 45.2794 189.788 195.115 
18578.5 1
14572101 12198.7 -9619.43 1846.71 -281.961 124.38 308.176 
18579 1
14572101 12250.1 -9701.88 1822.88 103.234 -165.555 195.105 
18579.5 1
14572101 12518 -9477.75 1810.62 520.146 435.194 678.193 
18580 1
14572101 12683.4 -9321 1816.12 326.183 309.172 449.425 
18580.5 1
14572101 12768.6 -9272 1813 175.663 101.031 202.644 
18581 1
14572101 12748.2 -9041.62 1814.75 -41.0534 465.404 467.211 
18581.5 1
14572101 12742.8 -8951.38 1813.38 -10.7632 176.614 176.942 
18582 1
14572101 12641.9 -8782.86 1840 -211.515 353.287 411.765 
18582.5 1
14572101 12503.8 -8698.56 1820.33 -267.078 163.059 312.92 
18583 1
14572101 12308.9 -8763.29 1823.29 -378.487 -125.69 398.811 
18583.5 1
14572101 12384.2 -9028 1882.88 156.093 -548.063 569.858 
18584 1
14572101 12504.8 -9388.75 1892.62 243.434 -728.788 768.37 
18584.5 1
14572101 12377.9 -9540.14 1915.71 -255.832 -305.228 398.264 
18585 1
14572101 12301.6 -9558.62 1904.88 -146.883 -35.6111 151.138 
18585.5 1
14572101 12157.4 -9695.29 1900.71 -284.973 -270.08 392.623 
18586 1
14572101 12285.5 -9736.75 1893.5 269.624 -87.2932 283.403 
18586.5 1
14572101 12251.9 -9597.86 1873.57 -68.3798 282.303 290.466 
18587 1
14572101 12241.9 -9557.88 1850.12 -20.3717 81.5962 84.1008 
18587.5 1
14572101 12318 -9481.5 1837.38 145.833 146.312 206.578 
18588 1
14572101 12333.1 -9377.29 1878.14 29.6338 203.942 206.084 
18588.5 1
14572101 12290.2 -9808.62 1815.12 -85.4439 -859.242 863.479 
18589 1
14572101 12339.7 -9848.86 1803.29 104.797 -85.2376 135.085 
18589.5 1
14572101 12482.5 -9969.38 1792 286.718 -242.004 375.198 
18590 1
14572101 12494.5 -10057.2 1781.12 22.4719 -164.56 166.087 
18590.5 1
14572101 12393.5 -9942.5 1769.88 -198.428 225.442 300.33 
18591 1
14572101 12230.4 -9621.5 1766 -328.219 645.875 724.488 
18591.5 1
14572101 12263.1 -9363.14 1784.57 66.0642 520.881 525.054 
18592 1
14572101 12273.1 -9135.88 1843.38 20.0445 456.361 456.801 
18592.5 1
14572101 12262.9 -9107.12 1922.75 -20.217 56.7061 60.2022 
18593 1
14572101 12330.4 -9000.57 2011.29 144.654 228.166 270.157 
18593.5 1
14572101 12327.7 -8985.56 2055.33 -5.44754 29.6171 30.1139 
18594 1
14572101 12458.6 -8838 2041.75 254.288 286.516 383.084 
18594.5 1
14572101 12605.6 -9304.67 2004.44 302.326 -960.219 1006.69 
18595 1
14572101 12652.7 -9554.22 1976.22 96.1451 -509.297 518.293 
18595.5 1
14572101 12597.9 -9768.78 1942 -107.83 -422.353 435.901 
18596 1
14572101 12509.6 -9855.5 1897.5 -178.672 -175.551 250.483 
18596.5 1
14572101 12439.1 -9876.25 1873.25 -144.764 -42.6078 150.904 
18597 1
14572101 12350.2 -9657.12 1863.88 -177.395 437.375 471.981 
18597.5 1
14572101 12298.4 -9473.5 1857.38 -102.723 363.614 377.845 
18598 1
14572101 12345.2 -9545.5 1884.12 89.2857 -137.143 163.646 
18598.5 1
14572101 12326.5 -9576.88 1867.25 -36.4786 -61.0409 71.1103 
18599 1
14572101 12495.6 -9695 1826.71 354.447 -247.642 432.388 
18599.5 1
14572101 12727.8 -9607.12 1811.88 451.709 170.963 482.98 
18600 1
14572101 12691.6 -9441 1799.57 -71.7829 329.613 337.339 
18600.5 1
14572101 12697.4 -9319.71 1794.86 11.4621 237.35 237.626 
18601 1
14572101 12758.5 -9140.75 1796.25 124.89 365.98 386.703 
18601.5 1
14572101 12599.2 -9023.38 1815.75 -315.972 232.887 392.524 
18602 1
14572101 12417 -8881.25 1854 -372.699 290.644 472.63 
18602.5 1
14572101 12396.7 -9247.71 1896.14 -42.4387 -766.662 767.835 
18603 1
14572101 12338.5 -9335.75 1870.75 -110.464 -167.051 200.27 
18603.5 1
14572101 12274.3 -9451.71 1886.71 -133.78 -241.592 276.159 
18604 1
14572101 12205.8 -9519 1907.25 -140.155 -137.599 196.41 
18604.5 1
14572101 12192.2 -9236.88 1952 -25.6654 536.359 536.973 
18605 1
14572101 12211.4 -8997.29 2030.71 39.3004 490.962 492.532 
18605.5 1
14572101 12305.4 -8850.88 2063.12 194.91 303.757 360.913 
18606 1
14572101 12424 -8882.75 2055.5 226.816 -60.9465 234.862 
18606.5 1
14572101 12554.5 -8895 2057.75 256.89 -24.1142 258.019 
18607 1
14572101 12534.9 -8862.29 2095.14 -40.0875 66.7638 77.8744 
18607.5 1
14572101 12298.6 -9265.71 2083.43 -492.262 -840.476 974.024 
18608 1
14572101 12308.9 -9452.75 2065 20.2826 -368.181 368.739 
18608.5 1
14572101 12335.1 -9422.29 2055.57 51.4048 59.617 78.7187 
18609 1
14572101 12290 -9362.14 2040.43 -92.3167 122.992 153.783 
18609.5 1
14572101 12408.2 -9274.88 2017.12 227.404 167.823 282.625 
18610 1
14572101 12492.7 -9110.86 1996.14 164.327 319.101 358.927 
18610.5 1
14572101 12598.1 -9155 1981.71 219.186 -91.7731 237.623 
18611 1
14572101 12588.6 -9045.12 1987.12 -18.9222 218.439 219.257 
18611.5 1
14572101 12515.6 -8658.14 1971 -147.285 780.206 793.986 
18612 1
14572101 12478.5 -8342 1972 -74.8918 638.672 643.048 
18612.5 1
14572101 12489.6 -8409.29 2001 21.9236 -133.239 135.031 
18613 1
14572101 12451.6 -8549.5 2059.38 -76.0449 -280.991 291.099 
18613.5 1
14572101 12414 -9057.12 2080.38 -72.4952 -978.083 980.766 
18614 1
14572101 12599.7 -9427.29 2067.29 375.18 -747.799 836.639 
18614.5 1
14572101 12662.1 -9516.5 2048.38 124.821 -178.429 217.755 
18615 1
14572101 12664.4 -9562.71 2029 4.6443 -93.174 93.2896 
18615.5 1
14572101 12744.6 -9549.25 2019.62 162.013 27.2006 164.28 
18616 1
14572101 12754.4 -9521.14 2019.57 19.9665 57.2447 60.6269 
18616.5 1
14572101 12416.5 -9360.75 2013.62 -684.066 324.682 757.208 
18617 1
14572101 12351.1 -9251.43 2014.57 -132.302 221.298 257.831 
18617.5 1
14572101 12283.8 -9287.12 2026 -130.86 -69.3135 148.083 
18618 1
14572101 12571 -9283.86 2078.29 569.94 6.48384 569.977 
18618.5 1
14572101 12724.2 -9435.38 2064.5 301.673 -298.263 424.226 
18619 1
14572101 12753.7 -9651 2050.33 58.3664 -427.827 431.79 
18619.5 1
14572101 12537.2 -9640.75 2033.12 -454.657 21.5336 455.167 
18620 1
14572101 12464.4 -9680.57 2000.86 -141.401 -77.3232 161.162 
18620.5 1
14572101 12379.2 -9783.25 1961.25 -169.005 -203.727 264.703 
18621 1
14572101 12313 -9829.71 1915.43 -134.109 -94.0573 163.805 
18621.5 1
14572101 12285.7 -9758 1899.14 -58.8054 154.557 165.366 
18622 1
14572101 12266.9 -9702.38 1882.38 -36.2992 107.177 113.157 
18622.5 1
14572101 12515.9 -9701.57 1853 480.661 1.5513 480.663 
18623 1
14572101 12760.5 -9662.38 1832.5 491.251 78.7077 497.516 
18623.5 1
14572101 12795 -9671 1818 68.0473 -17.0118 70.1416 
18624 1
14572101 12746.9 -9547.57 1807.71 -101.353 259.85 278.916 
18624.5 1
14572101 12443.9 -9885.12 1779 -586.039 -652.908 877.343 
18625 1
14572101 12324 -9720.29 1763.86 -229.207 315.18 389.71 
18625.5 1
14572101 12234.6 -9452.14 1777.57 -187.875 563.325 593.829 
18626 1
14572101 12324.7 -9128.86 1790.86 184.341 661.116 686.335 
18626.5 1
14572101 12419.1 -9092.71 1837.14 195.91 74.9852 209.77 
18627 1
14572101 12427.5 -9586 1854.62 16.1024 -950.454 950.591 
18627.5 1
14572101 12414.6 -9944.14 1834.86 -24.3018 -673.201 673.639 
18628 1
14572101 12522.1 -9953.29 1822.71 217.756 -18.5078 218.541 
18628.5 1
14572101 12482.1 -9970.43 1810.29 -84.2105 -36.0902 91.6183 
18629 1
14572101 12429.5 -9875.38 1791 -102.818 185.652 212.222 
18629.5 1
14572101 12292.6 -9662.71 1784.29 -273.311 424.472 504.852 
18630 1
14572101 12205.9 -9450.12 1785.88 -170.999 419.308 452.836 
18630.5 1
14572101 12235.6 -9334.57 1845.86 60.4815 235.343 242.991 
18631 1
14572101 12288.9 -9467.88 1856.88 104.517 -261.38 281.501 
18631.5 1
14572101 12402.1 -9758.43 1877.71 235.484 -604.061 648.339 
18632 1
14572101 12497.8 -9929.25 1875.12 188.203 -336.263 385.348 
18632.5 1
14572101 12472.1 -9990.71 1841.57 -51.6273 -123.92 134.244 
18633 1
14572101 12449.5 -9958.12 1814.5 -44.3978 63.9006 77.8103 
18633.5 1
14572101 12587.6 -9846.86 1786 272.33 219.463 349.754 
18634 1
14572101 12779.7 -9840.43 1770.86 409.686 13.707 409.915 
18634.5 1
14572101 12645.2 -9937.88 1759.25 -264.173 -191.447 326.251 
18635 1
14572101 12258.1 -9746.29 1751 -743.008 367.734 829.029 
18635.5 1
14572101 12193.1 -9420.12 1776.5 -131.615 660.244 673.235 
18636 1
14572101 12190.6 -9152.29 1818.43 -5.09695 534.609 534.634 
18636.5 1
14572101 12197.9 -9119.57 1837.57 15.5678 69.9023 71.6149 
18637 1
14572101 12488.9 -8902.75 1941.62 579.717 431.915 722.926 
18637.5 1
14572101 12372.1 -8983.38 2058.5 -228.027 -157.471 277.116 
18638 1
14572101 12351.4 -8992.43 2135.43 -42.4107 -18.5524 46.291 
18638.5 1
14572101 12256.4 -8915.62 2132.5 -180.71 146.014 232.328 
18639 1
14572101 12073.6 -8776.29 2139.43 -360.559 274.831 453.36 
18639.5 1
14572101 11969.9 -8834.12 2139.12 -214.692 -119.75 245.831 
18640 1
14572101 12054.6 -9157.86 2150.43 170.759 -652.686 674.653 
18640.5 1
14572101 12445.5 -9795 2124.88 796.189 -1297.64 1522.43 
18641 1
14572101 12520.1 -9916.12 2084 143.51 -232.933 273.592 
18641.5 1
14572101 12466.1 -9850.75 2026.25 -103.25 125 162.129 
18642 1
14572101 12431.2 -9725.12 1950.12 -70.171 252.767 262.326 
18642.5 1
14572101 12382.7 -9738.33 1895 -100.172 -27.2337 103.808 
18643 1
14572101 12337 -9840.25 1855.75 -97.9971 -218.705 239.657 
18643.5 1
14572101 12318.9 -9911.71 1831.29 -35.6441 -140.401 144.855 
18644 1
14572101 12270.9 -9963.25 1809.25 -93.1692 -100.069 136.727 
18644.5 1
14572101 12213 -9905.14 1803.43 -115.519 115.982 163.696 
18645 1
14572101 12198.9 -9723.14 1800.86 -29.1605 375.258 376.389 
18645.5 1
14572101 12165.2 -9596.62 1803.75 -67.2143 253.036 261.811 
18646 1
14572101 12151.4 -9461 1817 -27.5877 270.709 272.111 
18646.5 1
14572101 12162 -9514.62 1815.5 20.6071 -104.532 106.544 
18647 1
14572101 12193.4 -9656.71 1818.86 62.6067 -283.046 289.888 
18647.5 1
14572101 12196.9 -9679.25 1848.12 6.89286 -45.0714 45.5955 
18648 1
14572101 12563.6 -9851.86 1816.29 714.808 -336.466 790.038 
18648.5 1
14572101 12689.9 -9841.25 1797 252.103 21.1719 252.99 
18649 1
14572101 12599.6 -9571.29 1804 -184.293 550.948 580.954 
18649.5 1
14572101 12476.2 -9362.5 1916.5 -246.151 416.738 484.005 
18650 1
14572101 12345.4 -9594.57 1896.71 -259.052 -459.547 527.534 
18650.5 1
14572101 12356 -9642 1872.57 22.0238 -98.8095 101.234 
18651 1
14572101 12270.4 -9713 1852.12 -170.229 -141.153 221.138 
18651.5 1
14572101 12297.1 -9760.14 1832.29 51.9764 -91.5395 105.266 
18652 1
14572101 12372.4 -9866.75 1827.12 157.719 -223.495 273.542 
18652.5 1
14572101 12293.8 -9774.5 1822.25 -152.079 178.433 234.449 
18653 1
14572101 12266.3 -9339.57 1827.86 -56.6274 896.76 898.546 
18653.5 1
14572101 12343.8 -9257.25 1825.12 159.392 169.386 232.588 
18654 1
14572101 12493.7 -8809.11 1815.11 276.599 826.825 871.863 
18654.5 1
14572101 12660.8 -8750.11 1806.33 343.144 121.15 363.903 
18655 1
14572101 12682.7 -8695.33 1822.89 45.1317 112.944 121.627 
18655.5 1
14572101 12469.3 -8644 1957.67 -421.607 101.449 433.641 
18656 1
14572101 12325.1 -8684.25 1970.25 -293.703 -81.9756 304.929 
18656.5 1
14572101 12241.9 -8914.38 2015.12 -159.483 -440.852 468.813 
18657 1
14572101 12178.2 -9065.5 2035.88 -129.057 -306.542 332.601 
18657.5 1
14572101 12250.5 -9235.25 2040.75 143.069 -336.139 365.319 
18658 1
14572101 12311.5 -9379 2036.5 119.374 -281.311 305.591 
18658.5 1
14572101 12509.6 -9444.12 2038.12 393.887 -129.473 414.62 
18659 1
14572101 12764.3 -9545.43 2032.29 538.395 -214.172 579.43 
18659.5 1
14572101 12700.8 -9701.75 2015.12 -127.582 -313.898 338.835 
18660 1
14572101 12655.1 -9819.38 2003.12 -86.0849 -221.934 238.045 
18660.5 1
14572101 12500.8 -9876.5 1949.83 -320.773 -118.763 342.052 
18661 1
14572101 12344.1 -9803.75 1931 -309.7 143.775 341.446 
18661.5 1
14572101 12313.7 -9500.29 1937.57 -62.317 621.853 624.968 
18662 1
14572101 12185 -9221.5 1975.38 -251.395 544.503 599.736 
18662.5 1
14572101 12170.7 -9358.57 1984.14 -28.6862 -275.244 276.735 
18663 1
14572101 12220.1 -9343.5 2001.75 102.725 31.3335 107.397 
18663.5 1
14572101 12350.3 -9238.86 2003.43 247.454 198.941 317.507 
18664 1
14572101 12422 -9145.43 2043.14 151.296 197.107 248.478 
18664.5 1
14572101 12404.1 -9018.38 2082.62 -35.5368 252.592 255.079 
18665 1
14572101 12485.7 -8928.57 2084.29 157.508 173.366 234.232 
18665.5 1
14572101 12458.6 -8846.14 2068.71 -56.5476 171.726 180.797 
18666 1
14572101 12501.8 -8902.62 2063.25 85.8421 -112.291 141.344 
18666.5 1
14572101 12593.7 -8787.86 2063 185.039 230.921 295.912 
18667 1
14572101 12698 -9000.5 2081.12 200.549 -408.929 455.459 
18667.5 1
14572101 12958.3 -9123.29 2081 499.589 -235.673 552.386 
18668 1
14572101 13110.1 -9158.43 2081 312.463 -72.3104 320.721 
18668.5 1
14572101 12586 -9047 2074.14 -1067.5 226.942 1091.36 
18669 1
14572101 12271.9 -8991.14 2116.14 -659.964 117.347 670.315 
18669.5 1
14572101 12279.8 -9010 2139 15.6604 -37.415 40.5602 
18670 1
14572101 12180.6 -8984.86 2138 -190.728 48.3516 196.761 
18670.5 1
14572101 12289.7 -8993.57 2135 223.196 -17.8206 223.906 
18671 1
14572101 12265.7 -9153.86 2139.43 -49.2813 -329.129 332.798 
18671.5 1
14572101 12327.3 -9431 2116.29 119.789 -539.188 552.335 
18672 1
14572101 12311 -9356 2107.5 -32.1217 147.929 151.376 
18672.5 1
14572101 12339.7 -9210.29 2101.71 54.3831 275.974 281.281 
18673 1
14572101 12433.9 -9150.14 2121.29 197.364 126.086 234.201 
18673.5 1
14572101 12505.1 -8861.29 2108.71 147.589 598.048 615.99 
18674 1
14572101 12501.4 -8797.5 2087.38 -7.28793 123.377 123.592 
18674.5 1
14572101 12503 -8858.57 2093.14 3.19253 -119.983 120.026 
18675 1
14572101 12398.6 -8790.57 2139.14 -218.928 142.558 261.251 
18675.5 1
14572101 12322.6 -8896.57 2138.71 -157.35 -219.462 270.042 
18676 1
14572101 12420.7 -9106.14 2136.29 192.437 -410.924 453.752 
18676.5 1
14572101 12550.9 -9373.14 2117 263.981 -541.582 602.493 
18677 1
14572101 12612.3 -9717.57 2101.29 117.905 -661.091 671.523 
18677.5 1
14572101 12724 -9800.86 2104.14 225.23 -167.915 280.934 
18678 1
14572101 12687 -9885 2098.29 -74.5968 -169.643 185.32 
18678.5 1
14572101 12527.6 -9862.14 2065.29 -322.078 46.176 325.371 
18679 1
14572101 12364.4 -9770.62 2011.75 -315.66 177.017 361.907 
18679.5 1
14572101 12373.7 -9751.71 1950.86 18.0994 36.6487 40.8744 
18680 1
14572101 12316 -9676.14 1910.71 -118.025 154.543 194.457 
18680.5 1
14572101 12322.9 -9564.14 1882.86 14.1677 231.405 231.838 
18681 1
14572101 12357 -9546.71 1877.57 68.9755 35.2092 77.4423 
18681.5 1
14572101 12353.2 -9528.62 1860.75 -7.30994 35.2618 36.0115 
18682 1
14572101 12313.6 -9568 1840.14 -76.5996 -76.0135 107.915 
18682.5 1
14572101 12236.1 -9605.43 1833.71 -156.106 -75.4608 173.388 
18683 1
14572101 12252.1 -9541.14 1826.29 32.7869 131.733 135.752 
18683.5 1
14572101 12250.1 -9695.38 1819 -3.94884 -301.824 301.85 
18684 1
14572101 12277.7 -9813 1806.29 55.2891 -235.721 242.119 
18684.5 1
14572101 12214.3 -9714.43 1797.86 -129.711 201.578 239.705 
18685 1
14572101 12201.7 -9786.14 1789.57 -25.2946 -144.294 146.495 
18685.5 1
14572101 12327 -9750.43 1790.29 251.578 71.7154 261.6 
18686 1
14572101 12335.7 -9769 1821 16.9869 -36.2016 39.9889 
18686.5 1
14572101 12554.7 -9902.71 1777.57 438 -267.429 513.188 
18687 1
14572101 12452 -9957.43 1755.57 -204.61 -108.993 231.829 
18687.5 1
14572101 12373 -10033.4 1742.43 -153.996 -148.148 213.688 
18688 1
14572101 12315.3 -9991 1738.33 -118.9 87.4816 147.615 
18688.5 1
14572101 12172.3 -9773 1736.57 -305.657 465.812 557.142 
18689 1
14572101 12190.9 -9419.86 1742.86 35.9215 683.062 684.006 
18689.5 1
14572101 12200.9 -9226.29 1757.86 20.4082 395.044 395.571 
18690 1
14572101 12237.7 -9179.86 1817.14 73.1293 92.1202 117.618 
18690.5 1
14572101 12232 -9125.43 1860.43 -11.1173 105.892 106.474 
18691 1
14572101 12249.4 -9049.57 1875.57 33.5165 145.879 149.68 
18691.5 1
14572101 12272.7 -8948.43 1941.14 46.3859 201.48 206.75 
18692 1
14572101 12316.2 -8887.17 2005.5 90.3376 127.364 156.149 
18692.5 1
14572101 12317.1 -8758 2000 2.00039 264.686 264.693 
18693 1
14572101 12256.9 -8735.14 2077.71 -120.331 45.623 128.689 
18693.5 1
14572101 12250.6 -9025 2135.29 -12.4964 -576.257 576.392 
18694 1
14572101 12168.3 -9268.14 2133.86 -159.778 -472.122 498.426 
18694.5 1
14572101 12493.4 -9224.14 2129.29 651.589 88.1764 657.528 
18695 1
14572101 12678.4 -9343.14 2114.86 371.486 -238.956 441.703 
18695.5 1
14572101 12737 -9292.71 2117.43 119.29 102.706 157.412 
18696 1
14572101 12765.9 -9299 2111.71 59.7456 -13.0139 61.1466 
18696.5 1
14572101 12719 -9402.29 2104.71 -94.28 -207.818 228.204 
18697 1
14572101 12712.1 -9350.12 2097.62 -13.2979 100.891 101.764 
18697.5 1
14572101 12668.4 -9177.86 2086.29 -84.8474 334.501 345.094 
18698 1
14572101 12607.8 -9025.88 2069.75 -123.834 310.168 333.974 
18698.5 1
14572101 12435.6 -9195 2045.57 -331.113 -325.24 464.13 
18699 1
14572101 12472.4 -9181.71 2036.43 77.7577 28.0289 82.6552 
18699.5 1
14572101 12388.7 -8770.29 2025.86 -163.504 803.571 820.037 
18700 1
14572101 12209 -8859.71 2039.29 -346.27 -172.309 386.773 
18700.5 1
14572101 12535.1 -9015.14 2025.43 668.326 -318.501 740.339 
18701 1
14572101 12446.1 -9138.29 2078 -176.938 -244.817 302.064 
18701.5 1
14572101 12387.4 -9520.86 2066.86 -116.961 -762.094 771.017 
18702 1
14572101 12330.9 -9664.71 2069.14 -111.801 -284.303 305.496 
18702.5 1
14572101 12347.9 -9624.14 2047.14 35.1967 83.9988 91.0747 
18703 1
14572101 12300.9 -9645.86 2033.43 -96.3115 -44.4965 106.094 
18703.5 1
14572101 12345.1 -9752.86 2014.14 91.4994 -221.074 239.261 
18704 1
14572101 12407.2 -9767.12 1967.62 120.363 -27.6509 123.498 
18704.5 2
15014403 -13455.8 11549.3 1407.5 0 0 0 
14572101 12423.6 -9869 1916.86 30.6794 -191.494 193.936 
18705 2
15014403 -13404 11733.3 1384.83 118.341 420.091 436.442 
14572101 12296 -9928.5 1907.5 -269.138 -125.527 296.972 
18705.5 2
15014403 -13318.6 11862.2 1383.88 173.174 261.494 313.638 
14572101 12278.5 -9865.25 1910 -35.497 128.296 133.116 
18706 2
15014403 -13280.8 11899.5 1391.67 76.1929 75.1008 106.984 
14572101 12226.3 -9388.33 1922.5 -105.175 961.526 967.261 
18706.5 2
15014403 -13477.9 11646.3 1395.43 -401.27 -515.711 653.434 
14572101 12333.3 -9107.14 1957.14 217.826 572.689 612.716 
18707 2
15014403 -13534.6 11516.3 1386.71 -117.178 -268.595 293.043 
14572101 12507.4 -9162.71 1929.86 359.799 -114.817 377.675 
18707.5 2
15014403 -13435.2 11404.4 1361.62 189.545 -213.57 285.551 
14572101 12529.4 -8944.88 1922.62 41.8825 415.724 417.828 
18708 2
15014403 -13303.3 11713 1374.14 253.29 592.37 644.251 
14572101 12544.1 -8877.57 1952.43 28.3452 129.182 132.255 
18708.5 2
15014403 -13243.3 11692.7 1355.57 122.2 -41.3151 128.995 
14572101 12398.1 -8975 1937.57 -297.352 -198.429 357.481 
18709 2
15014403 -13224.6 11776.4 1388.57 37.2053 166.43 170.538 
14572101 12505.3 -9321.29 1968.14 213.008 -688.441 720.641 
18709.5 2
15014403 -13252 11844 1370.57 -53.5714 131.975 142.434 
14572101 12556 -9570.29 1948.71 99.0513 -486.328 496.313 
18710 2
15014403 -13259.6 11917.7 1347.29 -15.3579 149.522 150.309 
14572101 12641.9 -9658.86 1939.29 174.152 -179.658 250.212 
18710.5 2
15014403 -13260 11979.4 1329.14 -0.855432 123.182 123.185 
14572101 12552.4 -9632.14 1919.43 -178.5 53.3219 186.294 
18711 2
15014403 -13183.1 11966.3 1343 159.786 -27.324 162.106 
14572101 12307 -9631.14 1904 -510.247 2.079 510.251 
18711.5 2
15014403 -13111 12034.1 1418.25 143.141 134.602 196.486 
14572101 12432.1 -9554.38 1888.25 248.264 152.317 291.265 
18712 2
15014403 -13082 12077.3 1366.33 64.0177 95.3826 114.874 
14572101 12604.3 -9340.33 1882 380.151 472.498 606.44 
18712.5 2
15014403 -13027.1 12056.4 1348.14 96.0721 -36.6108 102.811 
14572101 12636.7 -9250.86 1913.43 56.7092 156.701 166.647 
18713 2
15014403 -13053.6 12014.9 1274.43 -54.2681 -85.3623 101.152 
14572101 12582.9 -9257.86 1915.29 -110.59 -14.3737 111.52 
18713.5 2
15014403 -13186.7 11967.1 1302.57 -270.067 -96.7835 286.885 
14572101 12593.1 -9062.29 1925.43 20.8635 396.697 397.245 
18714 2
15014403 -13219 11611.2 1354.44 -60.9164 -671.548 674.306 
14572101 12440 -8758.22 2018.89 -288.949 573.705 642.362 
18714.5 2
15014403 -13180.8 11362.1 1372.67 79.9628 -521.153 527.252 
14572101 12313.3 -8688.89 2069.33 -264.993 145.049 302.093 
18715 2
15014403 -13217.6 11284.2 1375.67 -74.4489 -157.67 174.363 
14572101 12258.7 -8818.11 2060.11 -110.661 -261.583 284.028 
18715.5 2
15014403 -13239.7 11196 1366.89 -43.6117 -174.008 179.39 
14572101 12158.9 -8763.44 2052.89 -196.8 107.824 224.402 
18716 2
15014403 -13275.9 11165 1376.29 -74.466 -63.786 98.0502 
14572101 12122 -8913.29 2080.86 -75.9031 -308.315 317.521 
18716.5 2
15014403 -13379.9 11242 1364.25 -205.569 152.174 255.764 
14572101 12227.2 -9092.38 2092.12 208.004 -353.931 410.528 
18717 2
15014403 -13473.9 11626.4 1381.12 -180.077 736.351 758.05 
14572101 12276 -9086.62 2120.25 93.3908 11.0153 94.0382 
18717.5 2
15014403 -13436 11855.1 1389.86 75.4482 455.713 461.916 
14572101 12346.1 -9413.57 2163 139.727 -651.288 666.108 
18718 2
15014403 -13325.4 11943 1401 226.117 179.667 288.807 
14572101 12493.4 -9511.14 2148.86 301.198 -199.533 361.294 
18718.5 2
15014403 -13493.6 11612.3 1377 -363.16 -714.286 801.305 
14572101 12645.7 -9380.57 2118.29 328.911 282.012 433.259 
18719 2
15014403 -13595.1 11294.5 1346.5 -196.809 -615.864 646.546 
14572101 12659.8 -9456.38 2106.75 27.201 -146.906 149.403 
18719.5 2
15014403 -13512.4 11292.7 1327.86 164.406 -3.55013 164.445 
14572101 12682.9 -9439.71 2104.43 45.9387 33.1227 56.6346 
18720 2
15014403 -13459.6 11353.9 1293.57 109.89 127.116 168.031 
14572101 12780 -9318.14 2083.86 201.96 252.747 323.526 
18720.5 2
15014403 -13393.4 11374.7 1260.14 138.085 43.5431 144.788 
14572101 12587.3 -9130.14 2072.86 -402.326 392.484 562.059 
18721 2
15014403 -13355.8 11274.2 1260.88 70.0345 -186.737 199.438 
14572101 12490.9 -9048.38 2051.75 -179.202 151.985 234.974 
18721.5 2
15014403 -13369 11210.9 1249.43 -26.4471 -126.533 129.267 
14572101 12394.1 -8944.29 2042.29 -193.078 207.763 283.628 
18722 2
15014403 -13387 11402.8 1225 -35.0195 373.332 374.971 
14572101 12267.8 -8799.5 2043 -245.9 281.684 373.916 
18722.5 2
15014403 -13036.7 10629.2 1404.5 653.607 -1443.25 1584.35 
14572101 12284 -8825.57 2089.43 31.0707 -49.8498 58.74 
18723 2
15014403 -12885.1 10294.6 1528.14 333.753 -736.994 809.043 
14572101 12227.3 -8792 2072.71 -121.444 71.8874 141.126 
18723.5 2
15014403 -13025.1 10435.6 1543.43 -279.441 281.437 396.603 
14572101 12237.4 -8679.71 2089 20.2452 224.123 225.036 
18724 2
15014403 -13030.7 10500.3 1497 -10.9458 127.14 127.61 
14572101 12337.4 -8633.29 2108.43 196.464 91.2153 216.606 
18724.5 3
15020500 -12079 10910 1645 0 0 0 
15014403 -13097.7 10440.4 1486.29 -130.859 -116.908 175.476 
14572101 12520.6 -8893 2138.43 357.701 -507.254 620.691 
18725 3
15020500 -12043.7 10930.6 1611.57 122.947 71.6775 142.315 
15014403 -13191 10451.1 1490.71 -187.698 21.5579 188.932 
14572101 12594 -9051.86 2116.43 147.744 -319.632 352.126 
18725.5 3
15020500 -12107.1 11012.6 1600.43 -127.367 164.659 208.17 
15014403 -13154.9 10376.4 1516.43 72.576 -150.029 166.661 
14572101 12560.7 -9156.86 2103.71 -66.8388 -210.843 221.184 
18726 3
15020500 -12168.4 10782.9 1555.57 -123.064 -461.274 477.408 
15014403 -13176.7 10354.3 1486.14 -43.8898 -44.4636 62.4766 
14572101 12659.4 -9296.71 2097.29 198.221 -280.838 343.746 
18726.5 3
15020500 -12105.1 10381.3 1511.57 133.796 -848.988 859.466 
15014403 -13150.7 10248.4 1456 54.9683 -223.799 230.451 
14572101 12769.9 -9441.43 2087.29 233.464 -305.95 384.852 
18727 3
15020500 -12126.6 10421.6 1593.88 -42.7931 80.3571 91.0413 
15014403 -13216.1 10169.5 1469.88 -130.3 -157.228 204.203 
14572101 12742.1 -9439.25 2074.75 -55.2433 4.33978 55.4135 
18727.5 3
15020500 -11988.7 10391 1542.71 260.701 -57.8922 267.051 
15014403 -13240.6 10132 1514.43 -46.2125 -70.8885 84.6214 
14572101 12628.6 -9316.14 2051.14 -214.657 232.717 316.599 
18728 3
15020500 -11841.9 10334.1 1471.14 284.607 -110.188 305.193 
15014403 -13159.9 10105.7 1548.43 156.423 -50.9413 164.509 
14572101 12435.1 -9215.43 2035.14 -374.862 195.183 422.632 
18728.5 3
15020500 -11760.4 10234.7 1530.14 171.429 -209.323 270.562 
15014403 -13192.9 10120.4 1533.29 -69.4737 30.9774 76.067 
14572101 12293.1 -9215 2064.14 -298.947 0.902256 298.949 
18729 3
15020500 -11737.9 10271.4 1573.71 47.2206 76.8081 90.1625 
15014403 -13229 10164.1 1481 -75.6127 91.4525 118.663 
14572101 12263.1 -9124.43 2045.43 -62.7615 189.48 199.604 
18729.5 3
15020500 -11615.6 10329.2 1513.88 239.202 113.153 264.615 
15014403 -13297.5 10114.2 1487.75 -134.051 -97.6377 165.84 
14572101 12239.5 -8993.5 2077.88 -46.2678 256.22 260.364 
18730 3
15020500 -11294.4 10202.4 1462.57 614.142 -242.488 660.281 
15014403 -13800.1 10237.9 1484.71 -961.076 236.343 989.71 
14572101 12511 -9042.14 2084.86 519.12 -93.0074 527.386 
18730.5 3
15020500 -11226.8 9952.67 1454.5 144.434 -533.679 552.879 
15014403 -13610.3 10106.2 1484 405.576 -281.39 493.632 
14572101 12666.7 -8912.67 2084.83 332.621 276.659 432.639 
18731 2
15020500 -11191.2 9731 1514.25 70.1841 -437.212 442.81 
14572101 12613.1 -8918 2067.12 -105.605 -10.5194 106.127 
18731 1
15014403 -13621 10135.5 1484 -28.907 79.4941 84.5868 
18731.5 3
15020500 -11099.3 9325 1584.43 171.575 -757.463 776.652 
15014403 -12046.5 10731.5 1195 2021.18 765.083 2161.14 
14572101 12698.9 -8980.71 2049.86 159.948 -117.004 198.175 
18732 3
15020500 -11121.7 9013.43 1592.86 -45.4941 -631.991 633.626 
15014403 -11973 10512.6 1333.86 189.433 -564.249 595.199 
14572101 12593.9 -9132.43 2033.71 -212.982 -307.737 374.25 
18732.5 3
15020500 -11126.4 8688.43 1501.43 -9.40975 -648.703 648.771 
15014403 -11763.9 10078.7 1313.86 417.451 -865.982 961.348 
14572101 12599.6 -9246 2027 11.4058 -226.689 226.976 
18733 3
15020500 -11066.6 8311.57 1560.29 121.168 -762.869 772.432 
15014403 -11618.7 9789.14 1353.57 293.811 -586.177 655.689 
14572101 12635.6 -9585.14 2024 72.8745 -686.524 690.381 
18733.5 3
15020500 -11073 8076.29 1589.29 -13.1195 -480.175 480.354 
15014403 -11438 9526.86 1322.86 368.805 -535.277 650.029 
14572101 12450.9 -9753.43 1980.86 -376.968 -343.44 509.957 
18734 3
15020500 -11126 7822 1528.86 -106.855 -512.673 523.69 
15014403 -11258.4 9192.14 1373.71 362.039 -674.827 765.809 
14572101 12328.3 -9807.86 1929.71 -247.12 -109.735 270.389 
18734.5 3
15020500 -11012.4 7510.29 1424 227.143 -623.429 663.519 
15014403 -11015.6 8802.57 1404.14 485.714 -779.143 918.14 
14572101 12338.6 -9866.57 1894.29 20.5714 -117.429 119.217 
18735 3
15020500 -10804 7260.57 1535.43 414.371 -496.45 646.657 
15014403 -10837.9 8402.43 1378.43 353.309 -795.513 870.441 
14572101 12341.4 -9910 1875.29 5.6802 -86.3391 86.5258 
18735.5 3
15020500 -10706.7 6945.86 1557 195.746 -633.228 662.793 
15014403 -10650.7 7937.86 1475.29 376.545 -934.751 1007.74 
14572101 12366.3 -9875.71 1844.71 50.0144 68.9853 85.2081 
18736 3
15020500 -10619.9 6790.71 1455.43 170.979 -305.399 350.003 
15014403 -10452.3 7517.57 1370.57 390.607 -827.334 914.908 
14572101 12287 -9607.29 1814.71 -156.074 528.403 550.971 
18736.5 3
15020500 -10625.4 6638.29 1545 -11.2327 -307.316 307.521 
15014403 -10122.1 7115.86 1484 665.611 -809.908 1048.33 
14572101 12282.9 -9384 1805.86 -8.35253 450.173 450.25 
18737 3
15020500 -10574.3 6550.14 1459.43 102.903 -177.35 205.041 
15014403 -9903.57 6887.43 1499.43 439.782 -459.615 636.124 
14572101 12325.6 -9143.43 1851.86 85.9442 484.047 491.618 
18737.5 3
15020500 -10655.3 6457.71 1563.86 -158.203 -180.525 240.036 
15014403 -9732.57 6600.71 1407.71 333.984 -559.989 652.022 
14572101 12337.1 -9169.14 1883.86 22.6004 -50.2232 55.0741 
18738 3
15020500 -10512.8 6332.33 1590.83 283.77 -249.763 378.03 
15014403 -9607.83 6342.17 1480.17 248.482 -515.035 571.843 
14572101 12253.8 -9552.83 1878 -165.955 -764.324 782.133 
18738.5 3
15020500 -10336.6 6159.71 1510 369.522 -361.885 517.211 
15014403 -9381.14 6100.57 1417 475.242 -506.489 694.54 
14572101 12208 -9738.71 1872.57 -96.0867 -389.688 401.359 
18739 3
15020500 -10029.4 5882.43 1596.86 597.554 -539.466 805.043 
15014403 -8855 5981.43 1446.86 1023.62 -231.795 1049.54 
14572101 12265.7 -9762.57 1862.14 112.285 -46.4147 121.5 
18739.5 3
15020500 -9580 5740.86 1581.43 869.301 -273.833 911.41 
15014403 -8464.71 5992 1297 754.905 20.4476 755.182 
14572101 12251.4 -9807.29 1849.14 -27.6319 -86.488 90.7948 
18740 3
15020500 -9025 5621.5 1568.67 1170.89 -251.808 1197.66 
15014403 -8051.83 6114.33 1368.5 871.057 258.087 908.487 
14572101 12319.3 -9810.33 1834 143.259 -6.42958 143.403 
18740.5 3
15020500 -8594.43 5404.71 1544.29 925.96 -466.206 1036.7 
15014403 -7781.71 5983.57 1395.71 580.901 -281.208 645.387 
14572101 12375 -9536 1823.57 119.713 589.964 601.988 
18741 3
15020500 -8094.57 5377.86 1551.43 970.596 -52.1498 971.996 
15014403 -7684 5957 1407.57 189.736 -51.595 196.626 
14572101 12598.4 -9253.29 1816 433.842 548.96 699.697 
18741.5 3
15020500 -7714 5346.62 1479 738.974 -60.6449 741.458 
15014403 -7264 5936 1403.5 815.534 -40.7767 816.553 
14572101 12545.9 -8982.5 1847 -102.046 525.798 535.608 
18742 3
15020500 -7282 5351.43 1531.14 843.75 9.38198 843.802 
15014403 -6757.57 5866.57 1352.86 989.118 -135.603 998.37 
14572101 12418 -8985.43 1862.29 -249.756 -5.71987 249.821 
18742.5 3
15020500 -6818.25 5274.88 1532.38 929.359 -153.414 941.936 
15014403 -6364.62 5763.5 1384.62 787.468 -206.556 814.107 
14572101 12481.5 -9379.12 1898 127.255 -788.971 799.167 
18743 3
15020500 -6229.43 5163.43 1486.43 1147.8 -217.244 1168.18 
15014403 -5972.14 5736.14 1348.86 765.072 -53.3278 766.929 
14572101 12414 -9564.43 1877.57 -131.579 -361.216 384.434 
18743.5 3
15020500 -5834 5001.67 1398.33 848.559 -347.129 916.816 
15014403 -5588.83 5695.33 1177.67 822.553 -87.5741 827.201 
14572101 12401 -9585.67 1872.17 -27.897 -45.5753 53.4355 
18744 3
15020500 -5261 4875.12 1422.62 1123.53 -248.121 1150.6 
15014403 -5033.75 5550.88 1252.38 1088.4 -283.252 1124.65 
14572101 12425.9 -9559.12 1864.75 48.7745 52.0425 71.3258 
18744.5 3
15020500 -4632.33 4809.17 1585.83 1239.97 -130.095 1246.78 
15014403 -4387.83 5429.17 1421.83 1274 -240.056 1296.42 
14572101 12446.3 -9489.5 1853.67 40.3517 137.327 143.133 
18745 3
15020500 -4200.12 4644.75 1634.88 891.151 -339.003 953.454 
15014403 -3838 5253 1497.75 1133.68 -363.23 1190.45 
14572101 12361.9 -9546.88 1836.62 -174.141 -118.299 210.522 
18745.5 3
15020500 -3625 4296 1763.57 1097.57 -665.553 1283.59 
15014403 -3380.14 4949 1574.14 873.773 -580.153 1048.84 
14572101 12256.4 -9506.43 1821.29 -201.234 77.1878 215.529 
18746 3
15020500 -3190.43 4087.57 1839.57 870.885 -417.693 965.871 
15014403 -2953.57 4680.43 1607.71 854.853 -538.219 1010.17 
14572101 12137.3 -9301.14 1815.29 -238.763 411.394 475.661 
18746.5 3
15020500 -2808.43 3970.14 1797.43 770.161 -236.751 805.729 
15014403 -2575.29 4453 1655.43 762.673 -458.525 889.896 
14572101 12077 -9191.71 1824.86 -121.544 220.622 251.887 
18747 3
15020500 -2429 3734.43 1774.29 757.342 -470.488 891.586 
15014403 -2451.29 4319.29 1660.57 247.505 -266.895 363.994 
14572101 12086.7 -8933 1819.14 19.3898 516.396 516.76 
18747.5 3
15020500 -2145.29 3409.14 1751.43 574.32 -658.473 873.745 
15014403 -2010.29 4004.86 1672.29 892.713 -636.495 1096.39 
14572101 12252.7 -8897.71 1832.29 336.032 71.4286 343.54 
18748 3
15020500 -1857 3140.86 1731 581.221 -540.899 793.971 
15014403 -1584.86 3709 1650.43 857.719 -596.486 1044.74 
14572101 12354.3 -9287.43 1987 204.781 -785.714 811.962 
18748.5 3
15020500 -1479.43 2899 1729.14 783.343 -501.778 930.273 
15014403 -1165.29 3444.29 1665 870.48 -549.2 1029.25 
14572101 12518.6 -9506.43 2004.43 340.842 -454.357 567.991 
18749 3
15020500 -1032.75 2482.75 1752 879.289 -819.39 1201.89 
15014403 -764.125 2946.88 1649.12 789.686 -979.155 1257.91 
14572101 12664 -9633.38 1990.5 286.277 -249.895 380.002 
18749.5 3
15020500 -606 2199.43 1747 846.726 -562.146 1016.34 
15014403 -308.429 2637.29 1666.43 904.16 -614.264 1093.08 
14572101 12706.3 -9682.86 1979.14 83.9002 -98.1789 129.145 
18750 3
15020500 -246.5 1994.62 1744.25 698.058 -397.677 803.388 
15014403 -33.5 2411.5 1778.25 533.842 -438.419 690.795 
14572101 12754.5 -9704.5 1964.88 93.62 -42.025 102.62 
18750.5 3
15020500 186.429 1762.86 1734 855.59 -458.039 970.481 
15014403 360 2192.14 1756.29 777.668 -433.512 890.337 
14572101 12765.6 -9802.71 1945 21.8803 -194.099 195.329 
18751 3
15020500 664.714 1555.57 1724.57 1019.8 -441.974 1111.45 
15014403 700.714 2080.14 1779.57 726.47 -238.806 764.713 
14572101 12707.1 -9895.57 1928.14 -124.581 -197.99 233.924 
18751.5 3
15020500 851.143 1448.86 1713.57 379.692 -217.341 437.496 
15014403 1217.71 1975.43 1746.71 1052.95 -213.267 1074.33 
14572101 12643.3 -9895.29 1917.43 -130.055 0.581903 130.057 
18752 3
15020500 1386.25 1451.25 1703.38 1025.11 4.58402 1025.12 
15014403 1797.25 1898 1731.62 1110.22 -148.331 1120.09 
14572101 12430.2 -9764.5 1909.38 -408.114 250.547 478.886 
18752.5 3
15020500 1926.29 1394.43 1699.14 1020.86 -107.413 1026.5 
15014403 2302.71 1777.71 1715.29 955.509 -227.383 982.192 
14572101 12299.4 -9535.86 1878.57 -247.299 432.217 497.965 
18753 3
15020500 2461.71 1326 1694.71 1081.67 -138.24 1090.47 
15014403 2779.14 1694.14 1685.43 962.482 -168.831 977.177 
14572101 12162.3 -9205.29 1872.29 -277.056 667.821 723.011 
18753.5 3
15020500 2870.86 1178.43 1687.14 828.224 -298.728 880.451 
15014403 3326.29 1375.29 1708.86 1107.58 -645.46 1281.93 
14572101 12255.3 -9436.86 1910.86 188.259 -468.768 505.158 
18754 3
15020500 3245.57 961.143 1680.86 761.614 -441.638 880.398 
15014403 3747.71 1115.86 1743.71 856.562 -527.294 1005.85 
14572101 12383.3 -9851.57 1889 260.163 -842.915 882.151 
18754.5 3
15020500 3630.86 736.286 1683 755.462 -440.896 874.707 
15014403 4196.86 866.143 1751.57 880.672 -489.636 1007.63 
14572101 12294.7 -9915.29 1869.29 -173.669 -124.93 213.936 
18755 3
15020500 4058 344.429 1705.14 906.885 -831.968 1230.7 
15014403 4554 532.571 1764.43 758.265 -708.22 1037.56 
14572101 12362.3 -9910.29 1849 143.464 10.6157 143.856 
18755.5 3
15020500 4476.25 18.5 1734.75 801.245 -624.384 1015.8 
15014403 4939.12 210.5 1747.5 737.787 -616.995 961.776 
14572101 12335.8 -9804.88 1823.12 -50.8347 201.936 208.236 
18756 3
15020500 4921.29 -314.429 1734.14 870.911 -651.524 1087.64 
15014403 5353.14 -70.1429 1719.71 810.211 -549.203 978.809 
14572101 12266.4 -9718.86 1805.86 -135.658 168.332 216.192 
18756.5 3
15020500 5284.43 -701.286 1747 717.674 -764.54 1048.61 
15014403 5625.71 -314.857 1682.29 538.679 -483.625 723.925 
14572101 12308.1 -9753.43 1786.29 82.4393 -68.323 107.071 
18757 3
15020500 5667.43 -1142.14 1736.57 791.322 -910.862 1206.59 
15014403 5907.71 -723.286 1681.43 582.645 -843.861 1025.46 
14572101 12350.6 -9779 1766.86 87.6623 -52.8335 102.353 
18757.5 3
15020500 5986 -1458.57 1740.57 648.822 -644.457 914.492 
15014403 6216.57 -1024.71 1686.57 629.037 -613.907 878.96 
14572101 12437 -9726.86 1753.86 176.026 106.197 205.579 
18758 3
15020500 6303.14 -1703.57 1760.43 638.114 -492.958 806.348 
15014403 6555.29 -1295.29 1670.43 681.518 -544.409 872.266 
14572101 12394 -9745.57 1750.43 -86.5191 -37.6545 94.3579 
18758.5 3
15020500 6720 -1946.29 1772.71 850.729 -495.335 984.427 
15014403 6837 -1458.29 1688.43 574.927 -332.653 664.228 
14572101 12364.4 -9778.43 1745.71 -60.3499 -67.0554 90.2138 
18759 3
15020500 7207.86 -2211.71 1786.14 969.895 -527.691 1104.15 
15014403 7029.14 -1508.57 1683.43 381.994 -99.9716 394.859 
14572101 12263 -9721.86 1746.14 -201.647 112.468 230.891 
18759.5 3
15020500 7791.43 -2542.29 1763.14 1186.12 -671.893 1363.2 
15014403 7464.43 -1982.14 1674.29 884.727 -962.544 1307.38 
14572101 12247.6 -9770.14 1740.71 -31.3589 -98.1417 103.03 
18760 3
15020500 8142.38 -2761.62 1750.25 673.602 -420.997 794.341 
15014403 7785.25 -2319.12 1662.38 615.78 -646.799 893.047 
14572101 12306.2 -9766.38 1730.38 112.627 7.23197 112.859 
18760.5 3
15020500 8428.29 -3019.71 1753.14 553.019 -499.206 745.007 
15014403 8127.71 -2558.86 1691.43 662.407 -463.699 808.578 
14572101 12247.1 -9696.29 1734.29 -114.327 135.569 177.341 
18761 3
15020500 8799.86 -3189.86 1777.29 761.417 -348.653 837.445 
15014403 8451.29 -2750 1682.43 663.056 -391.686 770.105 
14572101 12207.6 -9646.86 1743.71 -81.089 101.288 129.749 
18761.5 3
15020500 9110 -3514.57 1779.14 635.539 -665.398 920.143 
15014403 9084.57 -2959.86 1660.57 1297.72 -430.035 1367.11 
14572101 12179.6 -9402 1785.43 -57.377 501.756 505.026 
18762 3
15020500 9468.14 -3827 1773.14 730.904 -637.609 969.931 
15014403 9477.29 -3285.71 1640.71 801.458 -665.015 1041.43 
14572101 12207.9 -9012.43 1808.43 57.7259 795.044 797.137 
18762.5 3
15020500 9770.62 -4015.12 1794.75 585.072 -363.878 688.997 
15014403 9840.62 -3470.75 1664.88 702.784 -357.903 788.67 
14572101 12541.6 -8969.38 1822.62 645.586 83.2758 650.935 
18763 3
15020500 10089.1 -4284.29 1749 612.534 -517.617 801.951 
15014403 10100.9 -3673.43 1647.86 500.446 -389.766 634.322 
14572101 12557.7 -8961.71 1851.57 30.9409 14.7321 34.2692 
18763.5 3
15020500 10359.4 -4609.86 1701.14 543.834 -655.073 851.397 
15014403 10408.6 -3936.14 1633.43 619.143 -528.6 814.099 
14572101 12408.3 -8822.71 1861.71 -300.661 279.678 410.63 
18764 3
15020500 10656.7 -5063 1681 607.946 -926.673 1108.3 
15014403 10658.9 -4352 1635.86 511.832 -850.424 992.568 
14572101 12217.6 -8820.14 1868.71 -390.009 5.25854 390.044 
18764.5 3
15020500 10823.4 -5380.43 1683.86 338.85 -645.18 728.75 
15014403 10857 -4810.43 1589.14 402.729 -931.765 1015.08 
14572101 12099.1 -8763.86 1911.14 -240.708 114.402 266.511 
18765 3
15020500 11075.1 -5672.71 1712.14 524.405 -608.929 803.613 
15014403 11187.7 -5127.71 1588.14 688.988 -661.012 954.799 
14572101 12187.1 -8775.14 1980.71 183.333 -23.5119 184.835 
18765.5 3
15020500 11361.6 -6030.5 1689 556.276 -694.73 889.996 
15014403 11546.4 -5446.25 1636.75 696.429 -618.516 931.437 
14572101 12216.6 -8747.5 2002.25 57.2469 53.6755 78.4746 
18766 3
15020500 11744 -6453.71 1708.71 735.337 -813.874 1096.86 
15014403 11865 -5834.86 1609.14 612.74 -747.321 966.406 
14572101 12215.4 -8810.43 2018 -2.30082 -121.016 121.038 
18766.5 3
15020500 12037.4 -6833.29 1739.57 621.671 -804.177 1016.45 
15014403 12238.7 -6287.14 1605.86 791.768 -958.232 1243.02 
14572101 12291.3 -8865.57 2012.57 160.714 -116.828 198.69 
18767 3
15020500 12262.6 -7056.29 1741.29 466.134 -461.698 656.084 
15014403 12575.3 -6583 1647.14 696.835 -612.541 927.785 
14572101 12523.1 -9014.14 1989.57 480.035 -307.601 570.134 
18767.5 3
15020500 12560.6 -7327.71 1763 602.02 -548.341 814.313 
15014403 12856.1 -6839.43 1659.29 567.388 -518.038 768.305 
14572101 12705.7 -9040.14 1976.71 368.831 -52.5253 372.552 
18768 3
15020500 12845.2 -7600.5 1746 553.849 -530.712 767.075 
15014403 13111.5 -7097.62 1694.25 496.804 -502.328 706.503 
14572101 12879.2 -9044.5 1969 337.618 -8.47693 337.725 
18768.5 3
15020500 13137.9 -7907.29 1724.57 578.275 -606.296 837.852 
15014403 13365.7 -7399.71 1652 502.4 -597.014 780.277 
14572101 12853.7 -9029.43 1964.43 -50.4658 29.7854 58.6001 
18769 3
15020500 13480.1 -8186.12 1706.88 673.756 -548.896 869.042 
15014403 13685.5 -7669.25 1618.38 629.499 -530.582 823.278 
14572101 12892.5 -9016.25 1961 76.3498 25.9421 80.6368 
18769.5 3
15020500 13718.3 -8429.29 1715.14 458.884 -468.518 655.807 
15014403 14005.1 -8020.57 1609.57 615.882 -676.92 915.167 
14572101 13095.6 -9144.43 1937 391.274 -246.972 462.7 
18770 3
15020500 13791.4 -8697.86 1702.86 148.664 -545.877 565.758 
15014403 14296.3 -8416.14 1648.57 591.754 -804.007 998.298 
14572101 13426.4 -9442.86 1894.29 672.474 -606.562 905.615 
18770.5 3
15020500 13813.3 -9033.57 1693 45.3468 -696.503 697.977 
15014403 14552.6 -8851.71 1631.71 531.713 -903.675 1048.5 
14572101 13691 -9685 1811.29 548.903 -502.371 744.091 
18771 3
15020500 14001.2 -9440.38 1705.62 373.686 -808.755 890.913 
15014403 14711.1 -9208.88 1642.12 315.216 -710.061 776.883 
14572101 13883.1 -10084.2 1745.88 381.958 -793.738 880.858 
18771.5 3
15020500 14267 -9792.71 1738.86 522.102 -692.219 867.039 
15014403 14838.9 -9582.71 1669.86 250.947 -734.458 776.147 
14572101 14081 -10494.6 1739.14 388.752 -806.132 894.974 
18772 3
15020500 14448 -10224.2 1762.88 357.002 -851.155 922.993 
15014403 15103.9 -9991.25 1691.38 522.718 -805.79 960.485 
14572101 14235.5 -10915.8 1737.62 304.734 -830.727 884.856 
18772.5 3
15020500 14657.3 -10670 1766.71 413.608 -880.929 973.194 
15014403 15271.7 -10306.4 1695.86 331.698 -622.883 705.696 
14572101 14438.4 -11277.9 1708.86 401.045 -715.627 820.34 
18773 3
15020500 14967.7 -11021.4 1774.43 653.534 -739.85 987.16 
15014403 15513.9 -10605.4 1673.43 509.774 -629.474 810.004 
14572101 14595.4 -11571.1 1661.43 330.526 -617.444 700.346 
18773.5 3
15020500 15193 -11383.9 1730 434.915 -699.704 823.854 
15014403 15536.9 -10901.1 1657.5 44.436 -570.843 572.569 
14572101 14824 -11912.6 1629.12 441.258 -659.232 793.281 
18774 3
15020500 15200.7 -11555.7 1698.71 15.126 -336.94 337.279 
15014403 15548.7 -11196.6 1650.43 23.2143 -579.307 579.772 
14572101 15061.3 -12262.3 1622.14 465.266 -685.609 828.573 
18774.5 3
15020500 15206.8 -11786.8 1705.78 12.2002 -464.916 465.077 
15014403 15592 -11399.6 1621.22 87.094 -408.419 417.602 
14572101 15178.4 -12554.1 1607.33 235.732 -587.174 632.726 
18775 3
15020500 15175.3 -11854.2 1717.2 -62.3322 -133.509 147.343 
15014403 15572.1 -11452.4 1581.7 -39.4059 -104.642 111.816 
14572101 15126.2 -12717.8 1592.4 -103.454 -324.136 340.246 
18775.5 3
15020500 15103.4 -11888.1 1707.67 -144.579 -68.2316 159.87 
15014403 15591.7 -11690.1 1653.56 39.3696 -478.292 479.91 
14572101 15075.1 -12817.7 1575.33 -102.795 -200.939 225.706 
18776 3
15020500 15116.1 -11932.2 1681.44 27.1235 -94.4563 98.2735 
15014403 15629.7 -11858.3 1632.22 81.3705 -360.219 369.295 
14572101 15077.9 -12841.1 1573.56 5.94813 -50.2022 50.5534 
18776.5 3
15020500 14977.8 -12194.9 1669 -275.62 -523.213 591.369 
15014403 15575 -12032.4 1637.12 -108.898 -346.697 363.397 
14572101 15020.4 -12860.8 1571.38 -114.57 -39.1213 121.065 
18777 3
15020500 14875.9 -12491.4 1667.62 -205.393 -597.782 632.084 
15014403 15504.4 -12115.6 1612.38 -142.389 -167.843 220.104 
14572101 14776.4 -12971.4 1567 -491.935 -223.034 540.134 
18777.5 2
15014403 15481.1 -12178.9 1598.88 -46.7807 -127.264 135.589 
14572101 14741.5 -13152.5 1567.38 -70.171 -364.437 371.131 
18778 2
15014403 15623.4 -12161.6 1575.12 281.683 34.1584 283.747 
14572101 15154 -13057.4 1567 816.832 188.366 838.27 
18778.5 2
15014403 15534.1 -12091.9 1570 -185.166 144.71 235.005 
14572101 15205.4 -12778 1567.38 106.587 579.616 589.335 
18779 2
15014403 15460.6 -12119.8 1563.88 -144.97 -54.9803 155.046 
14572101 14957 -12569.8 1576.12 -489.892 410.75 639.303 
18779.5 2
15014403 15266.8 -12083.6 1562.5 -372.837 69.4712 379.254 
14572101 14714 -12540 1578 -467.308 57.2115 470.797 
18780 2
15014403 14661.9 -11665.9 1572 -1156.55 798.757 1405.57 
14572101 14731.9 -12829.8 1582.38 34.1778 -554.015 555.069 
18780.5 2
15014403 14567.5 -11424.9 1562.12 -186.512 476.285 511.501 
14572101 14795.5 -12949.4 1594.25 125.741 -236.413 267.772 
18781 2
15014403 14489 -11328.1 1558.57 -168.455 207.58 267.332 
14572101 14696.6 -12887.6 1585.57 -212.293 132.626 250.316 
18781.5 2
15014403 14409 -11326 1564.62 -157.171 4.20993 157.227 
14572101 14634 -12669.8 1592.75 -122.93 427.94 445.246 
18782 2
15014403 14449.1 -11451.8 1553.62 81.2247 -254.555 267.199 
14572101 14602 -12559.5 1614.25 -64.7773 223.178 232.389 
18782.5 2
15014403 14664.2 -11759.9 1562.89 417.665 -598.328 729.685 
14572101 14869 -12573.1 1613.11 518.447 -26.4293 519.12 
18783 2
15014403 14920.4 -12016.4 1573 483.408 -484.037 684.087 
14572101 15095 -12616.3 1609.29 426.415 -81.4615 434.126 
18783.5 2
15014403 15337.8 -12192 1595.5 874.888 -368.074 949.161 
14572101 15434 -12783.6 1609.5 710.692 -350.816 792.562 
18784 2
15014403 15760.8 -12519 1639.12 840.954 -650.099 1062.94 
14572101 15763.1 -13116.9 1588.38 654.324 -662.525 931.171 
18784.5 2
15014403 16273.5 -12867.8 1543.5 1001.46 -681.152 1211.16 
14572101 15922.8 -13318.1 1550 311.768 -393.066 501.697 
18785 2
15014403 16714 -13075.4 1501 921.548 -434.474 1018.83 
14572101 16257.7 -13503.4 1518.29 700.762 -387.664 800.844 
18785.5 2
15014403 17056.1 -13264.8 1504.75 693.966 -384.019 793.132 
14572101 16671.1 -13816.4 1493.88 838.561 -634.78 1051.73 
18786 2
15014403 17434.2 -13425.2 1519.62 762.349 -323.589 828.182 
14572101 17139.2 -14047.1 1499.25 943.8 -465.222 1052.23 
18786.5 2
15014403 17821.4 -13575.8 1568.62 769.632 -299.205 825.746 
14572101 17586.2 -14194.5 1494.75 888.668 -292.992 935.722 
18787 2
15014403 18197.9 -13739.1 1606.71 760.57 -330.087 829.11 
14572101 17966.7 -14291 1532.43 768.615 -194.949 792.953 
18787.5 2
15014403 18503.4 -13957.6 1624.38 604.986 -432.638 743.763 
14572101 18383.8 -14526.2 1563 825.813 -465.842 948.143 
18788 2
15014403 18866.1 -14239.1 1651.57 700.324 -543.471 886.462 
14572101 18763.6 -14870.4 1608.14 733.246 -664.437 989.508 
18788.5 2
15014403 19233.6 -14473 1658.5 751.497 -478.235 890.762 
14572101 19102.9 -15053.9 1616.25 693.872 -375.146 788.792 
18789 2
15014403 19690.5 -14635.4 1665.5 875.239 -311.063 928.873 
14572101 19428.9 -15178.8 1616.12 624.521 -239.224 668.771 
18789.5 2
15014403 20020.6 -14745 1713.57 680.56 -226.031 717.113 
14572101 19819.6 -15562.3 1610.43 805.56 -790.795 1128.84 
18790 2
15014403 20432.5 -14868.2 1704.62 830.501 -248.488 866.879 
14572101 20317.1 -15708.1 1668.62 1003.13 -294.031 1045.34 
18790.5 2
15014403 20863.7 -14943 1688.57 894.635 -155.083 907.978 
14572101 20783.6 -15755.4 1714.57 967.731 -98.1402 972.695 
18791 2
15014403 21225.2 -15068.1 1662.38 721.628 -249.75 763.625 
14572101 21285.4 -15875.5 1681.12 1001.6 -239.664 1029.88 
18791.5 2
15014403 21697.2 -15414 1615.38 899.048 -658.81 1114.59 
14572101 21629.9 -16184.2 1618.12 656.19 -588.095 881.159 
18792 2
15014403 22127.6 -15679.7 1617.57 878.207 -542.274 1032.14 
14572101 22033.3 -16449.7 1572.86 823.287 -541.764 985.551 
18792.5 2
15014403 22529.9 -15855.8 1706.62 843.404 -369.048 920.612 
14572101 22432.4 -16637.1 1542.38 836.665 -392.895 924.324 
18793 2
15014403 22935 -15990.5 1726.75 794.363 -264.216 837.151 
14572101 22726.6 -16815.4 1607.62 576.961 -349.51 674.567 
18793.5 2
15014403 23241.6 -16177.3 1705.14 591.837 -360.59 693.034 
14572101 23163.1 -16883.9 1691.43 842.699 -132.205 853.006 
18794 2
15014403 23597.2 -16288.6 1689.12 719.997 -225.383 754.449 
14572101 23594.4 -17001.6 1683.5 872.94 -238.396 904.907 
18794.5 2
15014403 23998.1 -16473.1 1714.57 779.947 -358.984 858.596 
14572101 24024.7 -17169.1 1682.86 837.236 -325.91 898.433 
18795 2
15014403 24364.7 -16653.7 1745.14 774.992 -381.758 863.917 
14572101 24530.1 -17240 1687.86 1068.56 -149.804 1079.01 
18795.5 2
15014403 24784.8 -16734.8 1746.25 828.473 -159.834 843.75 
14572101 24930.8 -17414.6 1687.62 790.152 -344.428 861.958 
18796 2
15014403 25228.9 -16749.4 1705.43 860.673 -28.4468 861.143 
14572101 25236.6 -17399.6 1660.14 592.677 29.1736 593.395 
18796.5 2
15014403 25584.4 -16812.7 1704.43 763.029 -135.806 775.02 
14572101 25619.4 -17418.1 1692 821.582 -39.8529 822.548 
18797 2
15014403 26246.6 -16954.1 1737 1275.91 -272.468 1304.68 
14572101 26119 -17470 1772.25 962.565 -99.9174 967.737 
18797.5 2
15014403 26779 -17130.7 1770.86 1015.98 -337.002 1070.42 
14572101 26486.1 -17626.9 1758.86 700.654 -299.346 761.921 
18798 2
15014403 27148.1 -17314.7 1779.43 738.286 -368 824.918 
14572101 26919 -17810.9 1750.86 865.714 -368 940.683 
18798.5 2
15014403 27581.6 -17405.6 1780.43 870.338 -182.444 889.255 
14572101 27358.1 -17969.4 1703.57 881.813 -318.417 937.541 
18799 2
15014403 27926.5 -17602.1 1787.38 677.659 -386.156 779.961 
14572101 27713.9 -18188 1685 698.884 -429.413 820.265 
18799.5 2
15014403 28351.4 -17733.1 1768 883.427 -272.386 924.466 
14572101 28100.9 -18389.7 1659.14 804.537 -419.364 907.274 
18800 2
15014403 28892 -17817.1 1713.12 1128.54 -175.328 1142.08 
14572101 28560.9 -18621 1629.12 960.371 -482.851 1074.92 
18800.5 2
15014403 29386.6 -17932 1680.88 943.941 -219.227 969.064 
14572101 28907.4 -18787.9 1612.38 661.26 -318.464 733.951 
18801 2
15014403 29832 -17985.4 1639.29 931.747 -111.775 938.427 
14572101 29318.1 -18949 1583.14 859.347 -337.082 923.093 
18801.5 2
15014403 30222 -18305.5 1584.62 797.546 -654.543 1031.75 
14572101 29889.4 -19254.9 1528.88 1168.16 -625.511 1325.09 
18802 2
15014403 30618.9 -18603.9 1524.5 746.006 -560.855 933.318 
14572101 30608.8 -19531.4 1495.25 1352.21 -519.737 1448.65 
18802.5 2
15014403 31250.1 -18718 1474 1320.64 -238.755 1342.05 
14572101 31142 -19631.3 1478.57 1115.59 -209.018 1135 
18803 2
15014403 31807.2 -18864.5 1444.62 1101 -289.526 1138.43 
14572101 31513.8 -19744 1507.75 734.684 -222.756 767.711 
18803.5 2
15014403 32444.8 -19128.4 1611 1225.96 -507.452 1326.83 
14572101 31921.1 -19888.6 1464.5 783.413 -278.125 831.318 
18804 2
15014403 33069 -19313.3 1736.43 1263.66 -374.313 1317.94 
14572101 32544 -20172 1472.29 1260.88 -573.634 1385.23 
18804.5 2
15014403 33563.4 -19535.4 1746.57 1011.1 -454.28 1108.47 
14572101 33068.1 -20342 1503.29 1071.87 -347.648 1126.84 
18805 2
15014403 33872.2 -19798.8 1784.75 642.04 -547.446 843.749 
14572101 33448.6 -20489.5 1622.38 791.023 -306.653 848.383 
18805.5 2
15014403 34370.5 -19949 1776.62 978.88 -295.187 1022.42 
14572101 33926.5 -20622.5 1754.25 938.851 -261.297 974.534 
18806 2
15014403 34899.1 -20119 1802.38 1040.6 -334.646 1093.09 
14572101 34355.2 -20861.8 1748 843.996 -470.965 966.508 
18806.5 2
15014403 35415 -20323.2 1847.5 1023.56 -405.258 1100.87 
14572101 34873.9 -21083 1709.12 1029.02 -438.988 1118.74 
18807 2
15014403 35975.2 -20602 1780.62 1105.03 -549.803 1234.25 
14572101 35358.6 -21338.9 1639.38 956.114 -504.684 1081.14 
18807.5 2
15014403 36591 -20763.6 1792.43 1285.49 -337.31 1329.01 
14572101 35873 -21504 1693.43 1073.85 -344.729 1127.83 
18808 2
15014403 37095 -20941.7 1837.78 980.545 -346.489 1039.96 
14572101 36397.9 -21694.2 1741.33 1021.18 -370.082 1086.18 
18808.5 2
15014403 37568.4 -21052.3 1858 931.946 -217.754 957.048 
14572101 37112.6 -21920 1802 1406.86 -444.444 1475.39 
18809 2
15014403 37972.2 -21185.9 1863.38 848.364 -280.65 893.581 
14572101 37637.2 -22008.8 1816.38 1102.27 -186.45 1117.92 
18809.5 2
15014403 38529.8 -21339.9 1897.25 1065.97 -294.455 1105.89 
14572101 38064.1 -22146.9 1826.12 816.205 -264.101 857.869 
18810 2
15014403 39016.6 -21491.4 1893.29 1005.83 -313.127 1053.44 
14572101 38469 -22352.7 1818.43 836.519 -425.288 938.421 
18810.5 2
15014403 39458.6 -21788.6 1876.38 913.334 -614.042 1100.56 
14572101 38987.5 -22551 1799.25 1071.28 -409.681 1146.94 
18811 2
15014403 39977 -22031.9 1871.88 1008.51 -473.249 1114.03 
14572101 39533.1 -22818.8 1791.38 1061.53 -520.914 1182.45 
18811.5 2
15014403 40551 -22609.3 1794 1178.64 -1185.65 1671.81 
14572101 39953.6 -23070.6 1761.14 863.34 -517.087 1006.35 
18812 2
15014403 40934.9 -22802.5 1750.88 761.657 -383.362 852.694 
14572101 40414.6 -23438 1707.88 914.789 -729.025 1169.75 
18812.5 2
15014403 41448.8 -23081.1 1729.88 990.125 -536.85 1126.3 
14572101 40898.8 -23883.8 1641.38 932.803 -858.863 1267.98 
18813 2
15014403 42013.5 -23255.4 1706.38 1109.53 -342.338 1161.14 
14572101 41405.4 -23945.4 1622 995.334 -121.071 1002.67 
18813.5 2
15014403 42402.4 -23427 1713 790.505 -348.831 864.05 
14572101 41883 -24173.6 1575.29 970.783 -463.814 1075.89 
18814 2
15014403 42895.6 -23603.1 1695.86 992.239 -354.412 1053.63 
14572101 42435.3 -24303 1610.86 1111.24 -260.42 1141.35 
18814.5 2
15014403 43552.4 -23851.1 1741.75 1285.33 -485.288 1373.89 
14572101 42833.8 -24398.2 1639.88 779.774 -186.399 801.743 
18815 2
15014403 44057.4 -23924.7 1741.86 1045.66 -152.359 1056.7 
14572101 43384 -24608.6 1632.43 1139.23 -435.448 1219.62 
18815.5 2
15014403 44379.1 -23949.1 1738.5 655.186 -49.7163 657.07 
14572101 44102.8 -24742.6 1644.75 1463.85 -273.022 1489.09 
18816 2
15014403 44849.9 -24161.2 1731.38 889.887 -400.992 976.06 
14572101 44578.1 -24882.4 1652 898.629 -264.178 936.656 
18816.5 2
15014403 45342.7 -24331 1747 993.628 -342.238 1050.92 
14572101 45022.3 -24974.6 1675.86 895.485 -185.88 914.574 
18817 2
15014403 45775 -24346.1 1759.5 871.544 -30.494 872.077 
14572101 45487.6 -25144.4 1710.75 938.184 -342.346 998.694 
18817.5 2
15014403 46253.7 -24490.1 1769.57 925.946 -278.565 966.941 
14572101 45857 -25239.7 1737 714.458 -184.409 737.874 
18818 2
15014403 46580 -24600.4 1794.88 668.618 -225.886 705.744 
14572101 46157.9 -25203.2 1745.5 616.547 74.7219 621.059 
18818.5 1
15014403 46865.4 -24355.9 1808 562.87 482.249 741.206 
18819 1
15014403 47087.7 -23985.3 1828.57 448.265 747.156 871.311 
18819.5 1
15014403 47027.6 -23318.8 1786.88 -121.148 1343.82 1349.27 
18820 1
15014403 46739.8 -22959.5 1739.25 -556.818 694.874 890.447 
18820.5 1
15014403 46505.7 -22724.6 1688 -493.746 495.63 699.596 
18821 1
15014403 46288.1 -22595 1671.5 -452.369 269.379 526.5 
18821.5 1
15014403 45974.4 -22478.4 1606.62 -603.365 224.279 643.701 
18822 1
15014403 45727.3 -22400.4 1559 -492.21 155.272 516.12 
18822.5 1
15014403 45434.1 -22366.5 1549.75 -582.824 67.4524 586.715 
18823 1
15014403 45253.4 -22393.9 1569.14 -365.782 -55.3788 369.951 
18823.5 1
15014403 44967 -22298.5 1530.62 -570.575 189.954 601.364 
18824 1
15014403 44584.1 -22252 1475.25 -737.717 89.5954 743.138 
18824.5 1
15014403 44240.4 -22134.6 1471 -695.742 237.71 735.23 
18825 1
15014403 43798.9 -22025.3 1476.71 -908.583 224.868 935.996 
18825.5 1
15014403 43410 -21867.4 1498.57 -818.647 332.331 883.53 
18826 1
15014403 42941 -21727.8 1567.75 -943.662 281.043 984.623 
18826.5 1
15014403 42510.1 -21638.6 1551.12 -812.972 168.16 830.181 
18827 1
15014403 42105.9 -21552 1561.86 -808.536 173.25 826.889 
18827.5 1
15014403 41795.5 -21234.2 1633.75 -626.984 641.919 897.312 
18828 1
15014403 41565.1 -21013.6 1656.86 -449.039 430.173 621.84 
18828.5 1
15014403 41042.9 -21113.1 1625.29 -1128.05 -215.057 1148.36 
18829 1
15014403 40531.4 -20905.6 1570.12 -989.327 401.389 1067.65 
18829.5 1
15014403 40075.1 -20654.6 1518.86 -882.461 485.597 1007.24 
18830 1
15014403 39486.7 -20376.3 1495.29 -1195.99 565.621 1323 
18830.5 1
15014403 39070 -20140.5 1597.38 -843.551 477.299 969.223 
18831 1
15014403 38650.9 -19854.1 1596.88 -804.463 549.664 974.315 
18831.5 1
15014403 38268.1 -19555.4 1589.71 -768.538 599.792 974.886 
18832 1
15014403 37699.9 -19275.6 1537.38 -1105.58 544.365 1232.33 
18832.5 1
15014403 37307.3 -18989.1 1498.71 -817.894 596.838 1012.51 
18833 1
15014403 36769 -18647.2 1466.88 -1103.04 700.6 1306.73 
18833.5 1
15014403 36264.1 -18341.4 1512.71 -1011.74 612.869 1182.89 
18834 1
15014403 35750.7 -18042.3 1511.44 -1039.43 605.456 1202.91 
18834.5 1
15014403 35376.5 -17721.9 1526.2 -726.537 622.201 956.551 
18835 1
15014403 35043.1 -17482.4 1512.5 -662.773 476.193 816.105 
18835.5 1
15014403 34746 -17288.2 1487.38 -606.378 396.173 724.325 
18836 1
15014403 34455.8 -17162.1 1470.38 -581.663 252.756 634.206 
18836.5 1
15014403 34255.7 -17023.4 1453.71 -404.931 280.762 492.743 
18837 1
15014403 34136.6 -16880 1442.12 -242.544 292.115 379.683 
18837.5 1
15014403 34001.7 -16762.4 1436.14 -258.45 225.233 342.821 
18838 1
15014403 33960.6 -16749.3 1434.14 -85.7143 27.381 89.9814 
18838.5 1
15014403 33954.5 -16792.1 1442.25 -11.6534 -82.2251 83.0468 
18839 1
15014403 33965.7 -16837.7 1433.86 21.9029 -89.0416 91.6959 
18839.5 1
15014403 33946.7 -16787.4 1428.71 -38.1526 100.975 107.943 
18840 1
15014403 33928.3 -16797.3 1425.43 -37.9189 -20.2822 43.0024 
18840.5 1
15014403 33881.6 -16789.1 1426.75 -92.3975 16.1598 93.7999 
18841 1
15014403 33930.4 -16711.1 1433 96.4497 154.115 181.807 
18841.5 1
15014403 33928.4 -16712.8 1434.38 -4.16546 -3.25992 5.28944 
18842 1
15014403 33991.1 -16901.3 1434.71 122.833 -368.954 388.864 
18842.5 1
15014403 34082.6 -17037.6 1428.43 192.077 -286.315 344.775 
18843 1
15014403 34095.8 -17093.8 1423.5 26.3571 -112.357 115.407 
18843.5 1
15014403 33986.1 -16964.6 1427.57 -212.829 250.832 328.958 
18844 1
15014403 33743.1 -16898 1412 -480.237 131.564 497.933 
18844.5 1
15014403 33526.7 -17034 1401.43 -444.412 -279.261 524.87 
18845 1
15014403 33158.9 -17229 1389.43 -756.908 -401.235 856.679 
18845.5 1
15014403 32706.1 -17188.4 1411.14 -862.313 77.2789 865.769 
18846 1
15014403 32312.2 -17401.2 1396.5 -784.813 -423.781 891.92 
18846.5 1
15014403 31890.9 -17770.9 1390.71 -917.886 -805.426 1221.16 
18847 1
15014403 31447.4 -18023.3 1415.57 -872.891 -496.907 1004.42 
18847.5 1
15014403 30977.6 -17710.7 1401.29 -939.714 625.143 1128.66 
18848 1
15014403 30595.4 -17328.5 1513.75 -758.326 758.362 1072.46 
18848.5 1
15014403 30429.4 -17048.6 1578.57 -316.692 534.215 621.031 
18849 1
15014403 30163.9 -16849.3 1605.57 -547.57 410.898 684.595 
18849.5 1
15014403 29786 -16621.7 1603.43 -774.297 466.335 903.883 
18850 1
15014403 29309.4 -16473.6 1588.75 -899.292 279.414 941.7 
18850.5 1
15014403 28870.6 -16423 1657.29 -863.787 99.6555 869.516 
18851 1
15014403 28534.9 -16322 1664.14 -687.939 206.967 718.398 
18851.5 1
15014403 28157.7 -16253.9 1635.71 -784.081 141.669 796.777 
18852 1
15014403 27743.4 -16122.4 1639 -817.237 259.334 857.398 
18852.5 1
15014403 27383.1 -16035 1632.29 -696.774 169.004 716.977 
18853 1
15014403 27123.6 -16023.6 1640.71 -521.228 22.9489 521.733 
18853.5 1
15014403 26806.6 -15853.7 1661 -648.262 347.356 735.459 
18854 1
15014403 26405.7 -15517.6 1664 -816.41 684.609 1065.46 
18854.5 1
15014403 26032.6 -15348.4 1633 -721.746 327.162 792.435 
18855 1
15014403 25742.7 -15192.4 1681.86 -558.492 300.578 634.24 
18855.5 1
15014403 25486.9 -15059.1 1657.14 -521.094 271.458 587.561 
18856 1
15014403 25237.9 -14951.1 1607.71 -510.246 221.311 556.174 
18856.5 1
15014403 24913.3 -14749.7 1612 -653.061 405.289 768.601 
18857 1
15014403 24572 -14548.9 1599 -699.356 411.593 811.485 
18857.5 1
15014403 24250.3 -14476.3 1572.14 -664.699 149.941 681.401 
18858 1
15014403 23909 -14346.2 1531.12 -656.319 250.069 702.345 
18858.5 1
15014403 23627.7 -14344 1535 -548.315 4.38596 548.333 
18859 1
15014403 23462.9 -14193.4 1534.62 -323.849 295.923 438.69 
18859.5 1
15014403 23340.1 -13944.4 1520.57 -244 494.923 551.802 
18860 1
15014403 23288.7 -13875.9 1504 -102.447 136.596 170.746 
18860.5 1
15014403 23249.7 -13803.6 1515.86 -80.7453 149.66 170.053 
18861 1
15014403 23348.9 -13633.6 1515.14 204.841 351.24 406.607 
18861.5 1
15014403 23336.4 -13488 1515 -24.4748 285.434 286.482 
18862 1
15014403 23251 -13763.9 1520.29 -167.074 -539.838 565.101 
18862.5 1
15014403 23244.9 -14087.1 1518 -12.7445 -670.717 670.838 
18863 1
15014403 23304.1 -14172.7 1503.86 121.239 -174.993 212.888 
18863.5 1
15014403 23341.7 -14259.3 1493.29 74.2518 -171.09 186.508 
18864 1
15014403 23348.2 -14272 1484.75 13.1768 -25.6336 28.8221 
18864.5 1
15014403 23372.3 -14255.4 1479.43 45.8697 31.6249 55.715 
18865 1
15014403 23332.1 -14338.9 1478 -79.8069 -165.862 184.063 
18865.5 1
15014403 22999.3 -14351.9 1520.43 -677.917 -26.4766 678.434 
18866 1
15014403 22555.4 -14159.4 1549.57 -903.986 391.912 985.284 
18866.5 1
15014403 22150.4 -14077 1621 -803.571 163.549 820.046 
18867 1
15014403 21747.9 -14018.4 1616 -836.947 121.77 845.759 
18867.5 1
15014403 21333 -13891.5 1625.25 -799.339 244.564 835.916 
18868 1
15014403 20873.6 -13738 1627.57 -897.321 299.805 946.081 
18868.5 1
15014403 20454.6 -13623.3 1595.71 -828.063 226.708 858.537 
18869 1
15014403 20100.9 -13498.1 1579.71 -686.824 242.996 728.542 
18869.5 1
15014403 19754.3 -13343.8 1591.17 -731.063 325.548 800.271 
18870 1
15014403 19500.1 -13162.3 1581 -540.831 386.272 664.608 
18870.5 1
15014403 19196 -12911.6 1612.14 -607.072 500.428 786.743 
18871 1
15014403 19054.1 -12729.7 1638.43 -281.463 360.828 457.622 
18871.5 1
15014403 18841.4 -12519.6 1661.57 -393.915 389.153 553.723 
18872 1
15014403 18635.1 -12320.1 1660.71 -396.703 383.516 551.777 
18872.5 1
15014403 18472 -12155.3 1656.14 -331.591 335.075 471.411 
18873 1
15014403 18254.2 -11920 1638 -455.718 492.23 670.797 
18873.5 1
15014403 17856.4 -11513.4 1618.71 -837.343 855.94 1197.4 
18874 1
15014403 17719.4 -11207.7 1611.43 -273.453 610.208 668.678 
18874.5 1
15014403 17701 -10911.4 1604.86 -36.8571 592.571 593.717 
18875 1
15014403 17674.4 -10591.9 1615.86 -53.6797 645.599 647.827 
18875.5 1
15014403 17754.9 -10390.3 1640.14 164.476 412.212 443.814 
18876 1
15014403 17821.3 -10193.9 1643.29 132.065 390.514 412.241 
18876.5 1
15014403 17854.6 -10063.1 1650.38 62.3164 244.359 252.18 
18877 1
15014403 17867.9 -10208.3 1602.86 25.4955 -279.693 280.853 
18877.5 1
15014403 17928.4 -10368.4 1534.57 122.614 -324.176 346.589 
18878 1
15014403 18017.6 -10514 1505.86 180.451 -294.679 345.541 
18878.5 1
15014403 18012 -10536.7 1482.57 -11.6314 -47.4202 48.8259 
18879 1
15014403 18260 -10737.6 1541.14 516.667 -418.452 664.866 
18879.5 1
15014403 18173.9 -10631 1537 -164.675 203.769 261.992 
18880 1
15014403 18099 -10408.6 1539.14 -143.99 427.747 451.332 
18880.5 1
15014403 18026.9 -10179.1 1527.86 -148.748 473.049 495.884 
18881 1
15014403 17880.3 -9997.29 1514 -303.461 376.516 483.583 
18881.5 1
15014403 17449.4 -9787.12 1520.5 -843.269 411.273 938.216 
18882 1
15014403 17006.6 -9818.71 1536.29 -894.553 -63.8167 896.826 
18882.5 1
15014403 16624.1 -10054.2 1629.5 -746.966 -460.031 877.26 
18883 1
15014403 16529.9 -10289.4 1690.86 -183.4 -457.546 492.934 
18883.5 1
15014403 16317.9 -10317.7 1681.43 -434.426 -57.9625 438.276 
18884 1
15014403 15954.4 -10525.7 1673 -750.885 -429.752 865.168 
18884.5 1
15014403 15319.9 -10457.4 1673.75 -1256.54 135.325 1263.81 
18885 1
15014403 15102.6 -10534.1 1679 -425.252 -150.231 451.008 
18885.5 1
15014403 15313.4 -10794.9 1670.86 436.557 -539.781 694.223 
18886 1
15014403 15889.1 -11083.2 1623.88 1092.4 -547.235 1221.81 
18886.5 1
15014403 16323.6 -11365 1603.43 838.7 -543.919 999.632 
18887 1
15014403 16608.4 -11594.6 1587.86 574.309 -462.846 737.602 
18887.5 1
15014403 16887 -11876 1580.86 550.536 -556.183 782.579 
18888 1
15014403 17312.3 -12184.2 1524.83 893.557 -647.409 1103.44 
18888.5 1
15014403 17808.1 -12478.6 1503.5 1001.6 -594.865 1164.93 
18889 1
15014403 18182 -12787.7 1505 731.654 -604.871 949.308 
18889.5 1
15014403 18580.7 -13059.9 1529.71 828.928 -565.786 1003.61 
18890 1
15014403 19009.1 -13265 1552.43 858.574 -411.108 951.924 
18890.5 1
15014403 19309 -13541.6 1551.29 614.461 -566.745 835.92 
18891 1
15014403 19666.1 -13847.1 1602.88 673.821 -576.516 886.795 
18891.5 1
15014403 20043.9 -14115.7 1579.29 739.202 -525.615 907.023 
18892 1
15014403 20437.4 -14274.8 1576.5 804.74 -325.226 867.974 
18892.5 1
15014403 20877.1 -14465.3 1538.57 828.188 -358.824 902.58 
18893 1
15014403 21157.4 -14669 1529.57 610.644 -443.822 754.894 
18893.5 1
15014403 21472.3 -14887.6 1526.43 639.954 -444.251 779.037 
18894 1
15014403 21825.1 -15122.6 1489.62 705.679 -470.107 847.929 
18894.5 1
15014403 22090 -15275.7 1479.56 524.505 -303.053 605.761 
18895 1
15014403 22519.8 -15430.9 1495.3 880.738 -318.101 936.423 
18895.5 1
15014403 22871 -15590.4 1519.3 698.211 -317.097 766.844 
18896 1
15014403 23263.1 -15754.1 1592.44 758.435 -316.656 821.885 
18896.5 1
15014403 23610.6 -15915.3 1591.29 682.633 -316.65 752.499 
18897 1
15014403 23915.6 -16115.7 1562 628.866 -413.255 752.497 
18897.5 1
15014403 24197.4 -16309.9 1559.71 570.561 -393.002 692.813 
18898 1
15014403 24547.6 -16483.6 1536.43 707.359 -350.938 789.629 
18898.5 1
15014403 24860.7 -16673.1 1628 621.315 -376.134 726.298 
18899 1
15014403 25354 -16785.3 1603 965.334 -219.458 989.965 
18899.5 1
15014403 25792 -16917.7 1549 886.64 -268.074 926.279 
18900 1
15014403 26214.6 -17050.3 1576.43 857.143 -268.908 898.335 
18900.5 1
15014403 26699 -17174.6 1615.29 914.016 -234.501 943.619 
18901 1
15014403 27088.1 -17318.3 1670.71 779.845 -288.005 831.328 
18901.5 1
15014403 27386.3 -17658.6 1620 591.553 -675.17 897.658 
18902 1
15014403 27739.2 -17928.5 1614.83 720.165 -550.875 906.698 
18902.5 1
15014403 28236 -18092.9 1574.57 1030.77 -340.99 1085.71 
18903 1
15014403 28638.9 -18262.1 1581.71 785.297 -329.992 851.813 
18903.5 1
15014403 28925.3 -18270.3 1552.33 590.673 -16.8876 590.914 
18904 1
15014403 29420.4 -18265.4 1539.5 978.343 9.79908 978.392 
18904.5 1
15014403 29893.3 -18312.3 1523 940.275 -93.3565 944.898 
18905 1
15014403 30312.6 -18287.4 1513.71 873.413 51.8849 874.952 
18905.5 1
15014403 30909.9 -18366.6 1472.14 1133.37 -150.176 1143.28 
18906 1
15014403 31328.5 -18580.3 1435.33 866.755 -442.571 973.208 
18906.5 1
15014403 31770.4 -19060 1392.14 890.985 -967.07 1314.94 
18907 1
15014403 32142 -19321.7 1408.83 744.632 -524.382 910.743 
18907.5 1
15014403 32591.1 -19602.3 1546.71 927.981 -579.791 1094.22 
18908 1
15014403 32953.4 -19831.4 1604.57 694.034 -438.971 821.206 
18908.5 1
15014403 33440.3 -19982 1623.86 930.893 -287.899 974.396 
18909 1
15014403 33758.7 -20093.6 1601.57 620.718 -217.488 657.718 
18909.5 1
15014403 34127.8 -20199 1631.17 747.205 -213.418 777.086 
18910 1
15014403 34525.3 -20348.9 1625.43 843.848 -318.168 901.837 
18910.5 1
15014403 34922.3 -20565.7 1603.83 810.301 -442.468 923.237 
18911 1
15014403 35387.3 -20677.9 1588.57 937.404 -226.19 964.307 
18911.5 1
15014403 36068.3 -20786.7 1558.43 1324.9 -211.784 1341.72 
18912 1
15014403 36488.8 -20881.3 1617.67 842.781 -189.617 863.848 
18912.5 1
15014403 36790.4 -20915.4 1626.29 598.403 -67.6493 602.215 
18913 1
15014403 37184.6 -20944.1 1671.57 755.063 -55.0082 757.064 
18913.5 1
15014403 37630.9 -20878.7 1693.57 873.358 128.04 882.693 
18914 1
15014403 37981.7 -20815.2 1723.67 710.141 128.639 721.698 
18914.5 1
15014403 38401.8 -20740.3 1796.17 847.11 150.874 860.441 
18915 1
15014403 38874.6 -20748.9 1822.29 953.101 -17.1851 953.256 
18915.5 1
15014403 39326 -20837.8 1834 925.059 -182.328 942.856 
18916 1
15014403 39721.1 -20935 1804.86 833.635 -204.993 858.469 
18916.5 1
15014403 40219.1 -21144.4 1780.29 955.854 -401.974 1036.94 
18917 1
15014403 40679.6 -21301.3 1729.71 870.375 -296.516 919.497 
18917.5 1
15014403 41016 -21499.3 1713.33 699.436 -411.741 811.629 
18918 1
15014403 41359 -21795 1695.29 717.573 -618.55 947.373 
18918.5 1
15014403 41801.6 -22002.6 1671.43 838.203 -393.128 925.816 
18919 1
15014403 42398 -22060.1 1721 1164.9 -112.444 1170.31 
18919.5 1
15014403 42860.3 -22261.8 1683.5 961.192 -419.315 1048.67 
18920 1
15014403 43319.7 -22469.6 1633 935.603 -423.092 1026.82 
18920.5 1
15014403 43765.5 -22746 1556.83 891.571 -552.857 1049.07 
18921 1
15014403 44204.7 -23027.1 1570.86 862.896 -552.344 1024.54 
18921.5 1
15014403 44707 -23298.1 1603.43 1014.72 -547.475 1152.99 
18922 1
15014403 45204 -23445.3 1656.5 1002.02 -296.755 1045.04 
18922.5 1
15014403 45606.3 -23592.7 1661.57 796.605 -291.843 848.382 
18923 1
15014403 46073.9 -23629 1673 909.672 -70.5948 912.407 
18923.5 1
15014403 46416.5 -23931.7 1646.33 722.875 -638.537 964.509 
18924 1
15014403 46399.7 -24440.6 1622.14 -35.0432 -1062.43 1063.01 
18924.5 1
15014403 46390.9 -24657.1 1643.43 -16.8707 -412.517 412.862 
18925 1
15014403 46570.7 -24678 1706.5 361.79 -41.9661 364.216 
18925.5 1
15014403 46899.9 -24500.6 1746.86 636.732 343.189 723.33 
18926 1
15014403 47102.6 -24366.3 1756.57 403.011 266.97 483.415 
