# Supplementary material for: Intrinsic group behaviour II: On the dependence of triad spatial dynamics on social and personal features; and on the effect of social interaction on small group dynamics
Source: PLoS One. 2019 Dec 3;14(12):e0225704. doi: 10.1371/journal.pone.0225704 (PMC6890182; doi:10.1371/journal.pone.0225704)
Supplement: S3 Data Set — (ZIP) [file pone.0225704.s003.zip › set_3_int/group_traj_triad_int/traj_3_0217_67.dat]

3 15002302 15004801 14594801 0 0 1 0 0 1 0 70 70 70 1566.95 1600.47 1548.86 
18588.5 1
14594801 42505.4 -23615.1 1286.12 0 0 0 
18589 1
14594801 41651.4 -23671.9 1475.14 -1809.21 -120.195 1813.2 
18589.5 1
14594801 40892.4 -23330.2 1571 -1524.2 685.958 1671.45 
18590 1
14594801 40400.4 -23155.6 1596.12 -921.348 327.013 977.661 
18590.5 1
14594801 39895.5 -23017.9 1552.5 -991.896 270.629 1028.15 
18591 1
14594801 39345 -22727 1592.25 -1107.65 585.262 1252.76 
18591.5 1
14594801 38776.1 -22403.9 1674.43 -1146.89 651.498 1319.02 
18592 1
14594801 38230.9 -22268.5 1645.88 -1094.92 271.801 1128.15 
18592.5 1
14594801 37639.4 -21896.9 1637.38 -1166.67 732.988 1377.82 
18593 1
14594801 37239.7 -21554.4 1634 -855.805 733.29 1126.99 
18593.5 1
14594801 36718.6 -21189.3 1623.89 -1027.93 720.109 1255.07 
18594 1
14594801 36227 -20804.2 1610.25 -954.477 747.735 1212.49 
18594.5 1
14594801 35622.4 -20623.7 1558.22 -1243.94 371.571 1298.25 
18595 1
14594801 34781 -20369 1604.33 -1717.23 519.728 1794.16 
18595.5 1
14594801 34224.8 -20277.9 1643.56 -1094.93 179.353 1109.52 
18596 1
14594801 33652 -20124 1643.88 -1159.47 311.516 1200.59 
18596.5 1
14594801 33165.2 -19922.4 1640 -999.487 414.014 1081.84 
18597 1
14594801 32570 -19701.1 1575.62 -1188.12 441.617 1267.54 
18597.5 1
14594801 31683.1 -19403 1517 -1756.19 590.347 1852.76 
18598 1
14594801 30982.8 -19071.1 1416.12 -1334.05 632.143 1476.24 
18598.5 1
14594801 30552.8 -18750.1 1328.25 -836.576 624.514 1043.97 
18599 1
14594801 29907.6 -18449 1323.14 -1352.58 631.289 1492.64 
18599.5 1
14594801 29462.1 -18325.1 1377.75 -866.627 241.002 899.514 
18600 1
14594801 28730.7 -18002.6 1475.57 -1451.21 639.987 1586.06 
18600.5 1
14594801 27948.1 -17762.6 1546 -1531.45 469.667 1601.85 
18601 1
14594801 27510.2 -17577.1 1567.5 -895.486 379.236 972.479 
18601.5 1
14594801 27067.4 -17480.5 1518.12 -878.72 191.716 899.391 
18602 1
14594801 26497.5 -17275.1 1511.12 -1165.39 419.99 1238.76 
18602.5 1
14594801 25879.9 -16954.6 1522.86 -1292.14 670.614 1455.8 
18603 1
14594801 25201.5 -16598.5 1550 -1287.21 675.657 1453.76 
18603.5 1
14594801 24686.3 -16382.4 1491.43 -1073.36 450.149 1163.93 
18604 1
14594801 24182.8 -16194.1 1564 -1029.73 385.079 1099.37 
18604.5 1
14594801 23699.2 -15925 1562.12 -919.202 511.644 1052 
18605 1
14594801 23234.3 -15602.3 1559.43 -952.796 661.3 1159.8 
18605.5 1
14594801 22712.4 -15343.5 1576.12 -1082.8 536.9 1208.6 
18606 1
14594801 22109.4 -15254.2 1548.88 -1152.96 170.65 1165.52 
18606.5 1
14594801 21501.5 -15459.2 1493.75 -1196.6 -403.543 1262.82 
18607 1
14594801 20872.7 -15338.7 1460.57 -1283.24 245.991 1306.6 
18607.5 1
14594801 20200.7 -14821.9 1503.86 -1400 1076.79 1766.2 
18608 1
14594801 20076.4 -14644.9 1541.75 -244.762 348.39 425.775 
18608.5 1
14594801 20218.6 -14418.7 1556.14 278.271 442.585 522.796 
18609 1
14594801 20203.1 -14434.7 1555.29 -31.5513 -32.7198 45.454 
18609.5 1
14594801 20162.8 -14525.1 1556.5 -77.6786 -173.867 190.43 
18610 1
14594801 20057.3 -14948 1550.14 -205.183 -822.714 847.914 
18610.5 1
14594801 20099.6 -15108.6 1543 87.9121 -333.828 345.21 
18611 1
14594801 20223.1 -15179.9 1532.25 245.633 -141.757 283.603 
18611.5 1
14594801 20215.7 -15038.7 1518.57 -14.941 284.598 284.99 
18612 1
14594801 20218.1 -14743 1529 4.87013 597.403 597.422 
18612.5 1
14594801 20257.3 -14745 1540.14 77.546 -3.9604 77.647 
18613 1
14594801 20363.5 -14797.9 1525.62 212.854 -105.962 237.771 
18613.5 1
14594801 20223.8 -14846 1516.38 -269.268 -92.7264 284.786 
18614 1
14594801 19936.3 -15103.3 1513.29 -580.736 -519.769 779.368 
18614.5 1
14594801 19850 -15119.1 1523.5 -172.571 -31.6786 175.455 
18615 1
14594801 19771.9 -15098.3 1514.71 -157.546 42.0147 163.052 
18615.5 1
14594801 19808.2 -15084.9 1520 73.5209 27.0924 78.3538 
18616 1
14594801 19788.1 -15131.7 1508.14 -40.9514 -95.3957 103.814 
18616.5 1
14594801 19787.4 -15260 1490.38 -1.55437 -259.688 259.692 
18617 1
14594801 19829.7 -15380.1 1522.71 85.7071 -243.204 257.864 
18617.5 1
14594801 19851.5 -15373.8 1516.62 42.3024 12.4133 44.0861 
18618 1
14594801 20020.6 -15274 1500 335.459 197.917 389.492 
18618.5 1
14594801 20072.1 -15021.1 1461.12 101.483 497.785 508.025 
18619 1
14594801 20176.3 -14916.5 1453.5 206.763 207.589 292.992 
18619.5 1
14594801 20202.4 -14866 1445.62 54.7094 106.092 119.368 
18620 1
14594801 20068.9 -14828.9 1449.57 -259.258 72.1221 269.103 
18620.5 1
14594801 20059.1 -14763.5 1459.75 -19.3098 129.677 131.107 
18621 1
14594801 20048.6 -14804.3 1473.43 -21.3635 -82.5622 85.2814 
18621.5 1
14594801 20052.1 -14846.9 1484.57 7.69704 -91.7488 92.0711 
18622 1
14594801 19959.8 -14771.8 1478.38 -178.021 144.715 229.421 
18622.5 1
14594801 19834.7 -14805.6 1472.29 -241.382 -65.2923 250.056 
18623 1
14594801 19762.5 -14816.6 1471.88 -145.009 -22.1959 146.697 
18623.5 2
15002302 20507.8 -15134.5 1473.33 0 0 0 
14594801 19750.4 -14789.4 1474.71 -23.8095 53.6419 58.6885 
18624 2
15002302 20574.4 -15041.7 1487.43 151.01 210.398 258.981 
14594801 19886.4 -14916.3 1473.86 286.316 -267.068 391.538 
18624.5 2
15002302 20701.2 -14976.8 1502.75 245.303 125.656 275.614 
14594801 20058 -14945.1 1469 331.86 -55.782 336.515 
18625 2
15002302 20791.9 -14937.7 1488 173.245 74.6381 188.639 
14594801 20103 -14883 1471.14 86.0421 118.786 146.674 
18625.5 2
15002302 20855.7 -14799.7 1496 134.154 289.916 319.45 
14594801 20137.7 -14846.6 1495.14 72.9292 76.5306 105.715 
18626 2
15002302 20837.6 -14457.7 1488.57 -37.102 699.387 700.37 
14594801 20220.6 -14797.1 1490.71 169.442 101.081 197.302 
18626.5 2
15002302 20867 -14306.3 1454.43 61.0551 314.167 320.045 
14594801 20238.7 -14781.3 1485.71 37.6408 32.8986 49.9915 
18627 2
15002302 20899.6 -14269.5 1430.75 62.8613 70.8781 94.7377 
14594801 20108.9 -14736.2 1486.12 -250.172 86.774 264.794 
18627.5 2
15002302 20989 -14184.4 1444 167.998 159.909 231.936 
14594801 20096.7 -14717.6 1514.29 -22.8585 35.1101 41.8955 
18628 2
15002302 20796.9 -14388.3 1468.71 -388.953 -412.666 567.078 
14594801 20164.1 -14622.1 1537.29 136.495 193.175 236.532 
18628.5 2
15002302 20767 -14546.6 1536.29 -62.8571 -333.233 339.11 
14594801 20278.7 -14618.9 1527.86 241.203 6.91729 241.302 
18629 2
15002302 20802.1 -14707 1524.62 68.6035 -313.337 320.759 
14594801 20281.4 -14634.4 1521.5 5.19671 -30.3083 30.7506 
18629.5 2
15002302 20728.6 -15106.1 1497.71 -146.814 -796.692 810.107 
14594801 20202.6 -14651.6 1519.14 -157.293 -34.3242 160.994 
18630 2
15002302 20630.9 -15227.1 1521.88 -192.695 -238.624 306.713 
14594801 20269.8 -14699.2 1510.62 132.502 -94.0406 162.482 
18630.5 2
15002302 20397.3 -15316.9 1543 -475.742 -182.754 509.636 
14594801 20424 -14775.4 1497.43 314.155 -155.15 350.378 
18631 2
15002302 20258.6 -15275.8 1581.5 -271.884 80.6022 283.58 
14594801 20605.2 -14693.5 1505.75 355.392 160.644 390.013 
18631.5 2
15002302 20206.1 -15018.9 1570.14 -109.11 534.081 545.112 
14594801 20683.3 -14474.1 1517 162.236 456.044 484.042 
18632 2
15002302 20295 -14779 1544.5 174.916 472.16 503.518 
14594801 20720.6 -14217 1557.5 73.5025 506.187 511.495 
18632.5 2
15002302 20400.6 -14660.1 1532.86 212.846 239.631 320.51 
14594801 20403 -14022.3 1562 -640.373 392.569 751.125 
18633 2
15002302 20401.5 -14580 1569.62 1.82073 157.143 157.153 
14594801 20079.4 -14049.2 1511.62 -634.559 -52.8711 636.758 
18633.5 2
15002302 20291.3 -14477 1547 -217.385 203.156 297.538 
14594801 19799.1 -13858 1533.86 -552.726 377.219 669.179 
18634 2
15002302 20074 -14326.6 1524 -463.296 320.743 563.488 
14594801 19514.1 -13565.6 1534.29 -607.676 623.515 870.656 
18634.5 2
15002302 19812.8 -14200.1 1547 -513.261 248.421 570.22 
14594801 19375.4 -13188.2 1549.5 -272.628 741.299 789.842 
18635 2
15002302 19568 -13973 1541.43 -469.77 435.94 640.88 
14594801 19166.4 -12838.9 1552.86 -401.049 670.62 781.39 
18635.5 2
15002302 19355.2 -13657.1 1580.25 -430.668 639.423 770.932 
14594801 19056.1 -12521.4 1567.25 -223.287 642.676 680.36 
18636 2
15002302 19166 -13283.7 1587.57 -377.745 745.331 835.589 
14594801 18893.6 -12171.6 1562 -324.458 698.211 769.916 
18636.5 2
15002302 18874.9 -13018.3 1552.71 -622.1 567.155 841.827 
14594801 18828.1 -11892.9 1568.43 -139.805 595.543 611.733 
18637 2
15002302 18646.1 -12733.4 1568.88 -455.642 567.551 727.821 
14594801 18669.5 -11616.6 1540.25 -316.022 550.263 634.554 
18637.5 2
15002302 18453 -12425.6 1543.62 -377.197 601.074 709.625 
14594801 18501.4 -11332.1 1501.5 -328.369 555.664 645.437 
18638 2
15002302 18261.3 -12157.1 1520.71 -392.857 550.168 676.034 
14594801 18286.7 -10963.6 1524.14 -439.879 755.233 873.996 
18638.5 2
15002302 18031.8 -11756.4 1511.25 -436.38 761.916 878.034 
14594801 18052.9 -10641 1519.75 -444.561 613.254 757.44 
18639 2
15002302 17522.7 -11322.9 1505 -1004.02 855.065 1318.78 
14594801 17728.7 -10414.3 1563.57 -639.37 447.168 780.227 
18639.5 2
15002302 17129 -11061.6 1568.62 -815.143 540.853 978.254 
14594801 17612.5 -10308.4 1617.75 -240.609 219.277 325.538 
18640 2
15002302 16860.6 -10809.6 1566.43 -541.187 508.173 742.376 
14594801 17502.9 -10150.3 1635.71 -221.054 318.728 387.882 
18640.5 2
15002302 16739.5 -10439.1 1608.75 -246.581 754.473 793.746 
14594801 17415 -9977 1639.75 -178.935 352.924 395.693 
18641 2
15002302 16612.1 -10005.8 1616.12 -244.952 833.413 868.665 
14594801 17314.9 -9788.62 1670.25 -192.548 362.26 410.252 
18641.5 2
15002302 16406.1 -9578.75 1583.25 -393.881 816.444 906.489 
14594801 17189.2 -9580.62 1638.38 -240.201 397.706 464.614 
18642 2
15002302 16235 -9213.62 1641.25 -344.316 734.658 811.342 
14594801 17109.1 -9390.38 1638.12 -161.217 382.797 415.361 
18642.5 2
15002302 16027.8 -8893.67 1622.17 -427.148 659.708 785.92 
14594801 17104 -9212.5 1587.17 -10.567 366.753 366.905 
18643 2
15002302 15854.9 -8646 1607.88 -371.155 531.474 648.244 
14594801 16915 -9050.38 1584.75 -405.579 347.908 534.354 
18643.5 2
15002302 15600.3 -8347.57 1600.29 -500.175 586.304 770.667 
14594801 16687 -8929.86 1612.71 -447.937 236.774 506.665 
18644 2
15002302 15301.6 -8066.88 1576.12 -579.924 545.042 795.853 
14594801 16452.9 -8797.38 1600.75 -454.612 257.247 522.348 
18644.5 2
15002302 14960 -7884.43 1553 -681.886 364.165 773.036 
14594801 16286.3 -8650.57 1588.14 -332.514 293.021 443.2 
18645 2
15002302 14501.7 -7744.43 1538.14 -944.919 288.66 988.027 
14594801 16065.6 -8447.14 1577.14 -455.081 419.44 618.893 
18645.5 2
15002302 14103.4 -7567.12 1530.25 -796.679 354.607 872.034 
14594801 15874.6 -8223.12 1535.62 -381.893 448.036 588.709 
18646 2
15002302 13785.3 -7494.86 1557.29 -634.909 144.247 651.089 
14594801 15708.3 -8045 1516.86 -332.015 355.539 486.458 
18646.5 2
15002302 13404.4 -7385.88 1567.88 -742.516 212.441 772.309 
14594801 15506.5 -7855.62 1498.25 -393.344 369.152 539.438 
18647 2
15002302 13012.3 -7257.43 1604.71 -781.054 255.869 821.897 
14594801 15406.6 -7690.43 1464.71 -199.061 329.077 384.599 
18647.5 2
15002302 12635.6 -7166.62 1618 -753.321 181.607 774.903 
14594801 15330.6 -7580.5 1450.62 -151.893 219.857 267.224 
18648 2
15002302 12345.6 -7025.71 1620.14 -565.407 274.68 628.596 
14594801 15164.3 -7460.29 1522.43 -324.248 234.336 400.063 
18648.5 3
15004801 15744.3 -7845.33 1258 0 0 0 
15002302 12058 -6883.5 1618.75 -573.995 283.861 640.349 
14594801 15042.8 -7503 1535.12 -242.586 -85.2581 257.132 
18649 3
15004801 15691.7 -7786.57 1429.43 -161.408 180.251 241.957 
15002302 11600.1 -6774.29 1601.71 -934.402 222.886 960.618 
14594801 14950 -7648.57 1541.29 -189.286 -297.085 352.262 
18649.5 3
15004801 15582.9 -8140.5 1508.38 -217.244 -706.444 739.093 
15002302 11189.5 -6498 1565 -819.646 551.468 987.896 
14594801 14953.6 -7497.5 1548.38 7.23553 301.54 301.627 
18650 3
15004801 15520.3 -8286.14 1496.71 -123.939 -288.402 313.905 
15002302 10762.6 -6244 1514.43 -845.403 502.97 983.71 
14594801 14961.7 -7718.57 1550.43 16.0184 -437.765 438.058 
18650.5 3
15004801 15474.6 -8386.86 1518 -95.2381 -209.821 230.424 
15002302 10373.7 -5996.57 1460 -810.119 515.476 960.213 
14594801 14974.6 -7873.43 1546.14 26.7857 -322.619 323.729 
18651 3
15004801 15382.1 -8392.25 1564.75 -183.79 -10.7214 184.103 
15002302 10070.8 -5719.12 1443.75 -602.315 551.583 816.717 
14594801 15000.4 -7912.62 1537.5 51.2993 -77.9253 93.2951 
18651.5 3
15004801 15400.9 -8418.29 1611.29 36.3731 -50.5548 62.2799 
15002302 9779.86 -5484.71 1492.71 -564.84 455.166 725.411 
14594801 15047 -7899.29 1550.57 90.534 25.9015 94.1663 
18652 3
15004801 15455.9 -8452.5 1575.38 115.341 -71.7281 135.825 
15002302 9466.88 -5210.38 1516.5 -656.147 575.135 872.53 
14594801 15124 -7895.25 1542 161.426 8.46062 161.647 
18652.5 3
15004801 15494.4 -8487 1541 74.4681 -66.7311 99.9927 
15002302 9097.38 -4977.88 1539.62 -714.7 449.71 844.414 
14594801 15121.6 -7973.88 1517.88 -4.59381 -152.079 152.149 
18653 3
15004801 15702.1 -8635.14 1526.71 428.387 -305.449 526.132 
15002302 8686.86 -4631.14 1517.57 -846.429 714.912 1107.94 
14594801 15454.7 -8248 1488.14 686.782 -565.206 889.454 
18653.5 3
15004801 15804.6 -8694.12 1527 210.869 -121.362 243.299 
15002302 8406.88 -4278 1508.12 -576.095 726.631 927.296 
14594801 15524.9 -8264.88 1500.5 144.364 -34.7222 148.481 
18654 3
15004801 15410.8 -8239.33 1485.17 -731.955 845.338 1118.19 
15002302 8074.56 -3978.78 1433.56 -613.136 552.071 825.056 
14594801 15612.3 -8393.33 1486.78 161.362 -237.008 286.724 
18654.5 3
15004801 15054.6 -7689.78 1524.56 -725.617 1119.26 1333.89 
15002302 7835.44 -3670.11 1411.78 -490.988 633.812 801.74 
14594801 15667.3 -8310.22 1476 112.936 170.659 204.644 
18655 3
15004801 15143 -7711.56 1534.33 182.36 -44.9026 187.807 
15002302 7616.11 -3333.44 1442.44 -452.234 694.158 828.475 
14594801 15751.7 -8408.11 1469.89 173.883 -201.833 266.405 
18655.5 3
15004801 15283 -7739.67 1586 276.68 -55.5556 282.202 
15002302 7476.22 -2851.44 1485 -276.46 952.569 991.876 
14594801 15809.8 -8366.78 1473.67 114.844 81.6864 140.932 
18656 3
15004801 15317.6 -7707 1563.25 70.5193 66.5309 96.9502 
15002302 7335.25 -2401.5 1524.25 -287.112 916.384 960.309 
14594801 15714.2 -8506.25 1524 -194.558 -284.057 344.298 
18656.5 3
15004801 15371.2 -7690.25 1539.62 102.73 32.0881 107.625 
15002302 7375 -1921.25 1612 76.1494 920.019 923.165 
14594801 15627.9 -8663.5 1662.25 -165.469 -301.245 343.699 
18657 3
15004801 15530.4 -7818.62 1540.88 322.769 -260.396 414.711 
15002302 7456.25 -1521.25 1620.62 164.807 811.359 827.928 
14594801 15580.1 -8523.12 1636.75 -96.856 284.736 300.759 
18657.5 3
15004801 15698.9 -7821.62 1534.5 333.663 -5.94059 333.716 
15002302 7616.25 -1073.38 1617.5 316.832 886.881 941.775 
14594801 15586.4 -8441 1597.62 12.3762 162.624 163.094 
18658 3
15004801 15518.8 -7864.25 1539.25 -352.495 -83.4149 362.23 
15002302 7557.38 -586.75 1617.25 -115.215 952.299 959.244 
14594801 15657.6 -8458.88 1571.75 139.432 -34.9804 143.753 
18658.5 3
15004801 14783.8 -7532.5 1542.62 -1461.23 659.543 1603.18 
15002302 7412.25 -90 1578.25 -288.519 987.575 1028.86 
14594801 15536.1 -8412.12 1575 -241.551 92.9423 258.815 
18659 3
15004801 14175.7 -7704.71 1540.86 -1285.49 -364.089 1336.05 
15002302 7368.14 187.571 1562 -93.2498 586.832 594.194 
14594801 15435.4 -8295.86 1555.29 -212.889 245.809 325.183 
18659.5 3
15004801 13902.5 -7769 1531.75 -548.623 -129.088 563.605 
15002302 7372 184.125 1562 7.74527 -6.92054 10.3867 
14594801 15169.4 -7810.25 1531 -534.244 975.115 1111.87 
18660 3
15004801 13633.2 -7642.5 1548.12 -508.019 238.679 561.294 
15002302 7331.5 -25.875 1545.75 -76.4151 -396.226 403.528 
14594801 15060.2 -7494.25 1534.25 -205.896 596.226 630.777 
18660.5 3
15004801 13442.7 -7380.33 1545.33 -396.223 545.045 673.845 
15002302 7272 -175 1529.83 -123.701 -310.031 333.798 
14594801 14905.2 -7141.5 1545.83 -322.419 733.368 801.113 
18661 3
15004801 13237.2 -7121.75 1541.62 -405.962 511.034 652.657 
15002302 7184 -521.25 1537.62 -173.913 -684.289 706.043 
14594801 14671.8 -6664.75 1527 -461.298 942.194 1049.06 
18661.5 3
15004801 13180.6 -7058.43 1561.29 -116.145 129.757 174.145 
15002302 7432 -1039 1571.57 508.197 -1060.96 1176.4 
14594801 14631.9 -6363.29 1484.14 -81.7477 617.755 623.14 
18662 3
15004801 13093.4 -7024.25 1569.5 -170.306 66.755 182.921 
15002302 7604 -1496 1604.75 335.938 -892.578 953.703 
14594801 14620.4 -6106.5 1442.25 -22.4261 501.535 502.036 
18662.5 3
15004801 12882.4 -6941.57 1561.71 -423.587 166.021 454.961 
15002302 7780 -1777.14 1595.71 353.414 -564.544 666.041 
14594801 14484 -5963.29 1431.43 -273.845 287.579 397.106 
18663 3
15004801 12642.2 -6933.88 1558.75 -499.332 16.0009 499.588 
15002302 7964.5 -2026.38 1595.62 383.576 -518.154 644.681 
14594801 14177.9 -5912.75 1428.38 -636.435 105.064 645.048 
18663.5 3
15004801 12427.7 -6801.43 1524.71 -407.863 251.799 479.327 
15002302 8145.86 -2236.14 1610 344.785 -398.798 527.178 
14594801 13899.9 -5833.14 1427 -528.551 151.344 549.792 
18664 3
15004801 12262 -6690 1507 -349.608 235.081 421.295 
15002302 8487 -2394.29 1634.57 719.711 -333.635 793.282 
14594801 13611.4 -5801.57 1498.57 -608.499 66.6064 612.134 
18664.5 3
15004801 11975.5 -6565.25 1487.88 -569.583 248.012 621.236 
15002302 8583.25 -2403.25 1644.25 191.352 -17.8216 192.18 
14594801 13301.8 -5737.5 1553.38 -615.663 127.379 628.702 
18665 3
15004801 11700.9 -6351.71 1470 -530.199 412.231 671.599 
15002302 8497.14 -2290.43 1651 -166.23 217.802 273.989 
14594801 12883.7 -5791.86 1541.29 -807.019 -104.937 813.813 
18665.5 3
15004801 11494 -6170.29 1461.14 -430.952 377.976 573.224 
15002302 8123 -2118.43 1635.86 -779.464 358.333 857.885 
14594801 12558.7 -5738.57 1476 -677.083 111.012 686.124 
18666 3
15004801 11279.5 -5918.88 1461 -426.441 499.822 657.02 
15002302 8005.38 -2084.88 1633.38 -233.847 66.7069 243.175 
14594801 12305.2 -5539.12 1481.62 -503.905 396.514 641.205 
18666.5 3
15004801 11029 -5596.71 1489.57 -504.024 648.211 821.107 
15002302 8715.86 -2362.57 1629.71 1429.54 -558.745 1534.86 
14594801 12010.6 -5486.86 1461.71 -592.915 105.167 602.169 
18667 3
15004801 10790.2 -5375.38 1501.5 -459.135 425.652 626.087 
15002302 8989.5 -2553.88 1642.62 526.236 -367.891 642.082 
14594801 11681.4 -5325 1490.75 -633.07 311.264 705.452 
18667.5 3
15004801 10504.3 -5274.86 1502.14 -548.876 192.933 581.797 
15002302 9234.86 -2833 1618.71 470.935 -535.749 713.307 
14594801 11392.3 -5116.71 1467.43 -554.874 399.781 683.893 
18668 3
15004801 10350.4 -5183 1470.86 -316.578 189.006 368.708 
15002302 9549.43 -3104.14 1626.14 647.266 -557.907 854.526 
14594801 11190.6 -5043.14 1505.57 -415.05 151.382 441.795 
18668.5 3
15004801 10232 -5065.57 1505.43 -241.199 239.162 339.669 
15002302 9793.14 -3450 1613.43 496.363 -704.393 861.711 
14594801 11022.1 -5005.57 1539.71 -343.032 76.5202 351.463 
18669 3
15004801 10181.6 -4974.14 1508.29 -105.942 192.077 219.357 
15002302 9951.86 -3697 1617.43 333.433 -518.908 616.801 
14594801 11032.9 -4881.43 1499.14 22.509 260.804 261.774 
18669.5 3
15004801 10246.4 -5013.88 1513.88 128.579 -78.8336 150.822 
15002302 10160.6 -3986.25 1605.25 414.222 -573.909 707.779 
14594801 11107.8 -5025.5 1526.75 148.597 -285.856 322.172 
18670 3
15004801 10194.3 -4897.14 1513.14 -100.172 224.485 245.821 
15002302 10384.4 -4228.86 1568.14 430.391 -466.552 634.75 
14594801 11049 -5120.43 1519.14 -112.981 -182.555 214.688 
18670.5 3
15004801 10183.6 -4879.86 1506.71 -21.9106 35.3491 41.5889 
15002302 10600.4 -4328.86 1537.14 441.718 -204.499 486.759 
14594801 11002.3 -5156.14 1490 -95.5302 -73.0353 120.251 
18671 3
15004801 10362.3 -4813.43 1512.71 366.97 136.404 391.501 
15002302 10857 -4499.14 1551.29 526.841 -349.663 632.317 
14594801 11076.3 -5190 1493.14 151.951 -69.5219 167.1 
18671.5 3
15004801 10358.3 -4762.29 1512.71 -7.7821 99.4997 99.8036 
15002302 11008.9 -4582.71 1536.71 295.442 -162.59 337.226 
14594801 11114.6 -5143.86 1498.29 74.4858 89.7721 116.65 
18672 3
15004801 10228.8 -5070.62 1495.38 -255.495 -608.164 659.652 
15002302 11196.8 -4565 1544.75 370.597 34.9394 372.241 
14594801 11060.1 -5113.38 1487.38 -107.389 60.1226 123.074 
18672.5 3
15004801 10327.7 -5234.71 1470 187.432 -310.775 362.922 
15002302 11458.1 -4537.43 1532.71 495.062 52.2186 497.809 
14594801 10984.9 -4990.43 1510 -142.553 232.853 273.024 
18673 3
15004801 10455 -5293.29 1477.57 266.846 -122.791 293.743 
15002302 11592.9 -4624.43 1529.57 282.42 -182.39 336.195 
14594801 10972.4 -4933.86 1507 -26.0557 118.598 121.427 
18673.5 3
15004801 10592.4 -5298.71 1484.71 284.531 -11.2393 284.753 
15002302 11672.3 -4721.29 1540.71 164.448 -200.532 259.339 
14594801 11002.1 -4972.71 1519.43 61.5203 -80.4496 101.276 
18674 3
15004801 10606.1 -5233 1490.5 26.4921 127.107 129.838 
15002302 11728.8 -4753.38 1529.25 109.215 -62.0683 125.62 
14594801 11098.9 -4971.88 1516.5 187.103 1.62338 187.11 
18674.5 3
15004801 10785.7 -5164.71 1493.14 352.828 134.157 377.472 
15002302 11780.1 -4733.43 1533.43 100.968 39.1875 108.306 
14594801 11381.4 -5076.71 1534.86 555.115 -205.971 592.095 
18675 3
15004801 10962.7 -5063 1524 371.069 213.237 427.975 
15002302 11782.6 -4749.71 1535 5.09134 -34.142 34.5195 
14594801 11469.9 -5385.57 1524.71 185.385 -647.499 673.515 
18675.5 3
15004801 10969.7 -5100.14 1483.29 14.4928 -76.9003 78.2541 
15002302 11642 -4948.43 1527.43 -291.038 -411.417 503.951 
14594801 11584.6 -5691.57 1530.43 237.504 -633.54 676.595 
18676 3
15004801 11031.4 -5132.14 1517.29 121.008 -62.7451 136.308 
15002302 11561.9 -5254.43 1576.29 -157.143 -600 620.237 
14594801 11691.9 -6083.43 1502.86 210.364 -768.347 796.625 
18676.5 3
15004801 11195.7 -5242.43 1501.86 333.237 -223.703 401.36 
15002302 11697.3 -5578.57 1562.86 274.703 -657.491 712.57 
14594801 11718.6 -6423.14 1492 54.1872 -689.076 691.203 
18677 3
15004801 11263.9 -5353.43 1487 130.792 -213.052 249.995 
15002302 11784.4 -5928.29 1520.86 167.261 -671.237 691.762 
14594801 11825.1 -6718 1544.57 204.552 -565.945 601.776 
18677.5 3
15004801 11426.6 -5521.29 1518 328.053 -338.422 471.326 
15002302 11942.1 -6295.43 1539 317.972 -740.207 805.614 
14594801 12010.9 -7043 1560.86 374.424 -655.242 754.676 
18678 3
15004801 11516.3 -5785.43 1475.57 180.876 -532.546 562.424 
15002302 12115.6 -6510.43 1573.29 349.654 -433.468 556.913 
14594801 12109.9 -7389.43 1561 199.597 -698.445 726.405 
18678.5 3
15004801 11573.1 -6006.71 1478.57 114.863 -447.042 461.562 
15002302 12237.7 -6769.57 1611.29 246.753 -523.521 578.758 
14594801 12274.4 -7551.29 1530 332.468 -326.984 466.319 
18679 3
15004801 11740.4 -6294.62 1511.25 323.466 -556.887 644.014 
15002302 12269.4 -7000.25 1601 61.2393 -446.187 450.37 
14594801 12490.6 -7836.75 1538.25 418.175 -552.155 692.637 
18679.5 3
15004801 11892.4 -6586 1525.29 294.677 -564.68 636.945 
15002302 12381.3 -7265.14 1583.43 216.881 -513.358 557.292 
14594801 12662.1 -8132 1530.71 332.399 -572.19 661.733 
18680 3
15004801 12191.7 -6815.43 1581.57 612.036 -469.179 771.179 
15002302 12514.9 -7494.71 1590 273.152 -469.471 543.153 
14594801 12865.3 -8184.29 1543.14 415.425 -106.924 428.965 
18680.5 3
15004801 12439.6 -6954.86 1595.14 512.102 -288.076 587.567 
15002302 12771.7 -7639.71 1648 530.697 -299.587 609.419 
14594801 13059.1 -8297.43 1526.43 400.531 -233.766 463.759 
18681 3
15004801 12718.1 -7148.29 1574.71 562.771 -390.765 685.133 
15002302 12939.1 -7748 1611.43 338.24 -218.759 402.817 
14594801 13120.9 -8421.29 1510.43 124.675 -250.216 279.557 
18681.5 3
15004801 12984.2 -7301.75 1575.25 518.727 -299.151 598.806 
15002302 13089.9 -7867.25 1597.62 293.825 -232.456 374.658 
14594801 13290.1 -8577 1533.88 329.957 -303.537 448.337 
18682 3
15004801 13097.9 -7454.71 1615.86 219.319 -295.298 367.834 
15002302 13233.4 -7985.14 1648.29 277.13 -227.592 358.608 
14594801 13436.6 -8739.43 1549 282.715 -313.569 422.2 
18682.5 3
15004801 13241.4 -7553.71 1614 289.459 -199.597 351.604 
15002302 13236.7 -8094.71 1610 6.62442 -220.91 221.009 
14594801 13447.9 -8940.43 1525.29 22.7535 -405.242 405.88 
18683 3
15004801 13256.9 -7680.86 1580.71 31.6159 -260.539 262.45 
15002302 13279.7 -8216.29 1633.86 88.1148 -249.122 264.246 
14594801 13558.1 -9053.43 1553.43 225.995 -231.557 323.563 
18683.5 3
15004801 13442.8 -7792.62 1561 363.782 -218.724 424.474 
15002302 13222.4 -8342.38 1611.75 -112.21 -246.75 271.066 
14594801 13624 -9265.62 1521.5 128.879 -415.257 434.797 
18684 3
15004801 13582.3 -7979.14 1545.57 279.631 -373.783 466.805 
15002302 13077.4 -8461.57 1556 -290.474 -238.871 376.077 
14594801 13626.9 -9400 1540.86 5.72574 -269.289 269.349 
18684.5 3
15004801 13784.9 -8229.71 1484.29 414.257 -512.416 658.922 
15002302 13075.9 -8558.57 1522.71 -3.21355 -198.364 198.39 
14594801 13584.1 -9431 1531.14 -87.3503 -63.3947 107.93 
18685 3
15004801 14096 -8486.57 1504.14 626.042 -516.815 811.804 
15002302 13251 -8676.29 1526.71 352.4 -236.85 424.598 
14594801 13528.4 -9346.14 1525.43 -112.101 170.739 204.251 
18685.5 3
15004801 14336.9 -8734.57 1506.14 483.649 -497.992 694.199 
15002302 13522.4 -8727 1543.86 545.037 -101.836 554.469 
14594801 13485.4 -9338.86 1516.14 -86.3454 14.6299 87.576 
18686 3
15004801 14684.7 -9041.29 1555.86 678.084 -597.884 904.026 
15002302 13987.4 -8876.14 1571.43 906.433 -290.727 951.915 
14594801 13456 -9438 1523.57 -57.3656 -193.261 201.595 
18686.5 3
15004801 14995.1 -9274.14 1561.43 620.857 -465.714 776.114 
15002302 14288 -9093.86 1541.57 601.143 -435.429 742.274 
14594801 13642.9 -9571.14 1515.14 373.714 -266.286 458.88 
18687 3
15004801 15336.4 -9546 1564.14 679.852 -541.548 869.18 
15002302 14588 -9244.57 1583.71 597.61 -300.228 668.785 
14594801 14147.4 -10060.7 1541.86 1005.12 -975.242 1400.49 
18687.5 3
15004801 15691.6 -9976.14 1627.71 692.286 -838.485 1087.34 
15002302 14976.3 -9385.86 1658 756.892 -275.411 805.442 
14594801 14570.6 -10118.3 1571.29 824.84 -112.225 832.439 
18688 3
15004801 15957.8 -10207.3 1641.5 548.994 -476.681 727.062 
15002302 15296 -9481.17 1647.67 659.205 -196.514 687.873 
14594801 14885.3 -10402 1542.67 648.994 -584.978 873.723 
18688.5 3
15004801 16203.6 -10374.6 1622 525.081 -357.346 635.143 
15002302 15638.6 -9486.43 1642.29 731.99 -11.2434 732.077 
14594801 15064.4 -10650.4 1541.29 382.682 -530.83 654.39 
18689 3
15004801 16568.4 -10537.9 1580.29 705.72 -315.833 773.169 
15002302 15919.3 -9644 1667.71 542.968 -304.78 622.66 
14594801 15321.7 -10849.6 1583.43 497.651 -385.189 629.307 
18689.5 3
15004801 16888 -10786.3 1583.71 652.187 -506.997 826.071 
15002302 16217.6 -9686.14 1645 608.746 -86.0058 614.792 
14594801 15632.7 -11011.7 1598.14 634.694 -330.904 715.775 
18690 3
15004801 17448.4 -10931.6 1560.57 1111.96 -288.265 1148.72 
15002302 16593.1 -9853.43 1630.43 745.181 -331.916 815.76 
14594801 15993.9 -11117 1574.71 716.553 -208.9 746.383 
18690.5 3
15004801 17815.3 -11079.1 1512.86 713.73 -287.104 769.311 
15002302 16995.3 -9997.43 1598.86 782.379 -280.156 831.026 
14594801 16380.6 -11086.4 1581.71 752.362 59.4775 754.71 
18691 3
15004801 18164.7 -11308.9 1473.86 671.978 -441.758 804.18 
15002302 17317.9 -10094.4 1626.57 620.33 -186.538 647.77 
14594801 16693.6 -11120.7 1563 601.923 -65.9341 605.523 
18691.5 3
15004801 18555.7 -11777.3 1478 778.884 -933.125 1215.48 
15002302 17565 -10333 1625.71 492.316 -475.242 684.274 
14594801 16924.6 -11302 1519.43 460.159 -361.127 584.944 
18692 3
15004801 18932.5 -12039.7 1541.83 783.338 -545.491 954.557 
15002302 17725 -10659 1619.33 332.64 -677.755 754.984 
14594801 17270.2 -11450.5 1542.33 718.493 -308.732 782.015 
18692.5 3
15004801 19312.1 -12193.9 1556.14 777.957 -315.964 839.672 
15002302 17844.3 -10899.9 1618.29 244.438 -493.56 550.773 
14594801 17584.6 -11713.3 1477.57 644.272 -538.495 839.681 
18693 3
15004801 19617.6 -12408.1 1572.57 609.638 -427.716 744.714 
15002302 18079.4 -11103.9 1596.43 469.347 -407.186 621.359 
14594801 18132.4 -12006.4 1438.71 1093.53 -585.115 1240.23 
18693.5 3
15004801 19930.4 -12594.6 1531.71 621.982 -370.633 724.038 
15002302 18353.6 -11414 1581.14 545.016 -616.586 822.934 
14594801 18599.7 -12233.7 1473.29 928.997 -451.86 1033.06 
18694 3
15004801 20231.3 -12852.1 1508.57 584.189 -500.139 769.035 
15002302 19141.6 -11874.4 1593.86 1530.1 -894.036 1772.14 
14594801 18887.9 -12470.1 1512.57 559.501 -459.085 723.74 
18694.5 3
15004801 20567.7 -13000.1 1532.14 674.206 -296.593 736.56 
15002302 19491.1 -12103.4 1584.29 700.544 -458.918 837.477 
14594801 19182.4 -12649.1 1532.86 590.324 -358.717 690.768 
18695 3
15004801 20944.7 -13175.4 1563.86 757.028 -351.979 834.854 
15002302 19640.7 -12229.6 1559.57 300.344 -253.299 392.896 
14594801 19414.1 -12843.6 1557.43 465.29 -390.419 607.389 
18695.5 3
15004801 21187.9 -13304.6 1534.86 495.199 -263.02 560.716 
15002302 19866.7 -12434 1538 460.285 -416.351 620.654 
14594801 19625.7 -13063.1 1567.86 430.899 -447.192 621.011 
18696 3
15004801 21493 -13428.1 1491.57 631.766 -255.841 681.603 
15002302 20132.6 -12614.1 1529.71 550.429 -372.967 664.888 
14594801 19941 -13205.6 1612.57 652.765 -294.883 716.281 
18696.5 3
15004801 21878.7 -13555.9 1508.71 776.085 -256.97 817.522 
15002302 20458.6 -12775.9 1533.57 655.936 -325.381 732.205 
14594801 20189.7 -13422.6 1580.71 500.431 -436.62 664.13 
18697 3
15004801 22312.9 -13651.4 1500.12 839.769 -184.754 859.853 
15002302 20801 -12887.2 1569 662.338 -215.46 696.501 
14594801 20556.2 -13547 1575.75 708.967 -240.674 748.704 
18697.5 3
15004801 22681.6 -13763.6 1464 715.915 -217.857 748.329 
15002302 21149.7 -12942.6 1564 677.115 -107.42 685.583 
14594801 20920.1 -13631 1581 706.588 -163.107 725.169 
18698 3
15004801 23052.1 -13912.6 1454.62 756.232 -304.191 815.119 
15002302 21480.6 -13083.5 1566.38 675.328 -287.609 734.021 
14594801 21165.9 -13883.5 1549.12 501.494 -515.306 719.053 
18698.5 3
15004801 23491.3 -14073 1421.57 844.54 -308.413 899.092 
15002302 21803.4 -13195 1572.57 620.776 -214.423 656.765 
14594801 21479.3 -14033.3 1547.14 602.713 -288.049 668.008 
18699 3
15004801 23923.9 -14289.3 1504.29 912.598 -456.299 1020.32 
15002302 22106.9 -13325.7 1558.57 640.145 -275.769 697.018 
14594801 21795.4 -14253.3 1529.43 666.968 -464.135 812.569 
18699.5 3
15004801 24410 -14516.3 1521.43 949.498 -443.359 1047.91 
15002302 22484 -13632 1550.14 736.607 -598.214 948.921 
14594801 22212.4 -14462.4 1486.86 814.453 -408.482 911.148 
18700 3
15004801 24791.4 -14579.7 1459.29 734.93 -122.213 745.022 
15002302 22811.6 -13876.1 1525.14 631.159 -470.41 787.177 
14594801 22668.6 -14747.4 1428.43 878.888 -549.133 1036.34 
18700.5 3
15004801 25195.3 -14711.4 1439.43 827.576 -269.906 870.478 
15002302 23164 -14123.6 1495.43 722.19 -507.026 882.402 
14594801 23040 -15071.4 1462 761.124 -663.934 1010.01 
18701 3
15004801 25547.4 -14804.7 1470 700.085 -185.459 724.234 
15002302 23588.1 -14341.4 1512.43 843.226 -433.116 947.956 
14594801 23424.9 -15242.9 1559.57 765.124 -340.812 837.596 
18701.5 3
15004801 25922.7 -14912.3 1475 747.581 -214.286 777.686 
15002302 23906.4 -14575.6 1521.14 634.035 -466.42 787.114 
14594801 23799.7 -15427.7 1567.57 746.727 -368.241 832.588 
18702 3
15004801 26324.4 -15093.6 1474.29 793.902 -358.272 870.999 
15002302 24197.3 -14781 1524.29 574.816 -405.985 703.732 
14594801 24111.9 -15512.3 1581.86 616.883 -167.137 639.124 
18702.5 3
15004801 26699 -15237.1 1441.29 775.51 -297.249 830.526 
15002302 24393.9 -14971.1 1536.29 406.98 -393.671 566.224 
14594801 24265.3 -15551.4 1560.29 317.657 -81.0411 327.832 
18703 3
15004801 27088.9 -15382.6 1431.29 798.888 -298.009 852.661 
15002302 24558.9 -15029.1 1551 338.115 -118.852 358.396 
14594801 24310 -15591.6 1528.29 91.6276 -82.26 123.135 
18703.5 3
15004801 27483 -15510.4 1390.14 814.345 -264.168 856.12 
15002302 24653.3 -15126.3 1541.86 195.1 -200.708 279.907 
14594801 24287.1 -15671.7 1469.14 -47.2255 -165.584 172.187 
18704 3
15004801 27695 -15594.4 1455.12 410.853 -162.687 441.89 
15002302 24917.6 -15092.4 1542.12 512.285 65.7184 516.484 
14594801 24252.8 -15628.8 1460.38 -66.6528 83.2641 106.656 
18704.5 3
15004801 27857.1 -15661.3 1442.71 304.78 -125.772 329.711 
15002302 24884 -15208.9 1548.71 -63.2049 -218.951 227.892 
14594801 24355 -15818.6 1449.57 192.199 -356.807 405.28 
18705 3
15004801 27903.3 -15636.3 1453.83 97.4483 52.6422 110.758 
15002302 24853.7 -15307.3 1552.17 -63.9944 -207.756 217.388 
14594801 24302.7 -15781.7 1524.67 -110.408 77.8581 135.099 
18705.5 3
15004801 27899.8 -15641 1508.38 -7.26842 -9.46585 11.9345 
15002302 24914.9 -15392.6 1568.5 124.155 -173.005 212.944 
14594801 24358.5 -15802.9 1527.25 113.252 -43.0189 121.147 
18706 3
15004801 27947.8 -15514.8 1491.17 96.9422 254.368 272.215 
15002302 25109 -15376.7 1565.17 391.381 32.1741 392.701 
14594801 24387.3 -15639.5 1524.5 58.1317 329.385 334.475 
18706.5 3
15004801 28046.4 -15437.4 1493.29 200.805 157.647 255.294 
15002302 25347.6 -15369.1 1573.71 485.889 15.3234 486.13 
14594801 24550.1 -15455.1 1549.14 331.588 375.473 500.929 
18707 3
15004801 28028.4 -15328.9 1488.57 -37.1901 224.321 227.383 
15002302 25716 -15139.6 1546.86 761.216 474.321 896.9 
14594801 24681.3 -15374.3 1523.57 270.956 167.06 318.318 
18707.5 3
15004801 28262 -15393.1 1547.88 445.747 -122.649 462.313 
15002302 26041.5 -15023 1541.38 621.183 222.465 659.817 
14594801 24594.1 -15247.2 1525.88 -166.337 242.435 294.011 
18708 3
15004801 28496.4 -15578.6 1513.14 449.959 -355.943 573.723 
15002302 26441.4 -15090.3 1536.43 767.617 -129.147 778.406 
14594801 24597.7 -15186.6 1542.43 6.88922 116.466 116.669 
18708.5 3
15004801 28628.3 -15672.1 1478.29 268.548 -190.573 329.297 
15002302 26911.4 -15136.1 1517.71 957.23 -93.3954 961.776 
14594801 25003 -15128.3 1494.43 825.429 118.708 833.921 
18709 3
15004801 28934.9 -15830.1 1591.29 609.486 -314.115 685.669 
15002302 27438 -15216.7 1476.43 1046.86 -160.182 1059.05 
14594801 25319.7 -15140.9 1478.71 629.651 -24.9929 630.146 
18709.5 3
15004801 29300.6 -15957 1641.43 714.286 -247.768 756.038 
15002302 27924 -15322.4 1507 949.219 -206.473 971.415 
14594801 25744.3 -15097.6 1487.43 829.241 84.5424 833.54 
18710 3
15004801 29636 -15983.6 1633.29 680.382 -53.8974 682.514 
15002302 28301.9 -15431.3 1506.71 766.445 -220.806 797.617 
14594801 26258.7 -14959 1468.14 1043.47 281.078 1080.66 
18710.5 3
15004801 29948 -16127.1 1623.43 622.754 -286.57 685.526 
15002302 28645.9 -15548.6 1469 686.627 -234.103 725.438 
14594801 26723.4 -15008.6 1458.43 927.573 -98.945 932.836 
18711 3
15004801 30269.9 -16263 1625.14 669.142 -282.447 726.311 
15002302 29178.3 -15526.1 1649 1106.92 46.629 1107.9 
14594801 27164.6 -15213 1477.43 917.137 -425.007 1010.83 
18711.5 3
15004801 30630.6 -16356.8 1586.88 715.809 -186.012 739.583 
15002302 29553 -15694.8 1676.38 743.481 -334.538 815.279 
14594801 27776.8 -15454.5 1426.88 1214.64 -479.167 1305.74 
18712 3
15004801 30929.7 -16498.3 1559.33 660.136 -312.546 730.387 
15002302 29797.3 -15872.3 1669 539.367 -392.016 666.779 
14594801 28296 -15682.7 1480.67 1146.25 -503.679 1252.03 
18712.5 3
15004801 31327.7 -16684.7 1525.71 697.106 -326.411 769.741 
15002302 30306.9 -16031.7 1645 892.336 -279.126 934.973 
14594801 28936.1 -15836.7 1573.86 1121.09 -269.786 1153.1 
18713 3
15004801 31691.3 -16830.3 1485.14 746.553 -298.915 804.171 
15002302 30620.4 -16151.3 1614.14 643.884 -245.527 689.108 
14594801 29480.1 -16054 1596.86 1117.04 -446.172 1202.85 
18713.5 3
15004801 32097.7 -16830.3 1477.71 824.399 0 824.399 
15002302 30903.3 -16398.1 1579.14 573.747 -500.724 761.518 
14594801 29928.3 -16199.9 1591.71 909.012 -295.856 955.946 
18714 3
15004801 32595 -16814.7 1434.89 938.275 29.4699 938.738 
15002302 31279.8 -16673.7 1525.44 710.362 -519.856 880.264 
14594801 30206.8 -16302.4 1565.89 525.457 -193.561 559.974 
18714.5 3
15004801 33148.4 -17027.8 1556 1157.83 -445.839 1240.71 
15002302 31698.9 -16811.7 1476.78 876.801 -288.703 923.109 
14594801 30511.7 -16428.6 1542.44 637.843 -263.831 690.254 
18715 3
15004801 33524 -17201.3 1591.44 760.234 -351.327 837.488 
15002302 32147.6 -16908.7 1440.11 908.232 -196.356 929.215 
14594801 31206.1 -16823.6 1496.89 1405.76 -799.595 1617.25 
18715.5 3
15004801 33850.6 -17281.4 1526.56 644.094 -158.01 663.192 
15002302 32458 -16907 1404.89 612.316 3.28731 612.325 
14594801 31706.9 -17188.2 1448.33 987.727 -719.264 1221.86 
18716 3
15004801 34134.6 -17302.4 1514.57 584.395 -43.1772 585.988 
15002302 32935.4 -17147.4 1467.43 982.363 -494.709 1099.9 
14594801 32032.6 -17383.6 1408.14 670.129 -401.953 781.434 
18716.5 3
15004801 34536.8 -17255.8 1529.25 794.819 92.2501 800.155 
15002302 33354.6 -17258.6 1491.62 828.451 -219.756 857.102 
14594801 32545.1 -17660.8 1418.62 1012.95 -547.784 1151.58 
18717 3
15004801 34911.5 -17319 1505.88 717.912 -121.169 728.065 
15002302 33805.6 -17219.2 1499.25 863.985 75.431 867.271 
14594801 33265.6 -17790.9 1493.75 1380.27 -249.282 1402.6 
18717.5 3
15004801 35236.7 -17452.3 1490 647.837 -265.509 700.134 
15002302 34184.4 -17175.4 1517.57 754.589 87.2937 759.621 
14594801 33787.4 -17649.6 1496 1039.45 281.481 1076.89 
18718 3
15004801 35512.4 -17536.3 1478.57 563.833 -171.779 589.42 
15002302 34589.6 -17174.6 1540 828.513 1.75285 828.515 
14594801 34211.9 -17664.3 1509.14 867.952 -30.0906 868.474 
18718.5 3
15004801 35939.9 -17655.7 1505.43 923.172 -257.945 958.531 
15002302 35013.9 -17166.7 1541.86 916.384 16.9701 916.541 
14594801 34523.1 -17625.9 1504.57 672.323 82.9991 677.427 
18719 3
15004801 36343.4 -17720.4 1496.75 782.011 -125.311 791.988 
15002302 35435.8 -17100 1519.38 817.622 129.291 827.781 
14594801 34913.5 -17712.6 1478.5 756.506 -168.155 774.969 
18719.5 3
15004801 36585.9 -17782.1 1459.29 482.072 -122.799 497.466 
15002302 35913.3 -17108.9 1526 949.375 -17.6086 949.538 
14594801 35327.9 -17787.7 1477.29 823.772 -149.283 837.189 
18720 3
15004801 37020.6 -17730 1461.29 903.772 108.405 910.25 
15002302 36302.6 -17202.6 1558.57 809.326 -194.832 832.447 
14594801 35756.6 -17894.4 1508.71 891.298 -221.859 918.495 
18720.5 3
15004801 37407.4 -17736 1441.57 807.635 -12.5261 807.732 
15002302 36602.4 -17289.3 1570.57 626.007 -181.032 651.657 
14594801 36224.9 -17987.6 1489.29 977.632 -194.453 996.783 
18721 3
15004801 37853.1 -17754.8 1422.12 828.432 -34.8513 829.165 
15002302 37114.1 -17399.9 1535.5 951.109 -205.556 973.068 
14594801 36648.5 -18023.8 1466.88 787.44 -67.2464 790.306 
18721.5 3
15004801 38274.7 -17867.1 1440.86 841.496 -224.337 870.886 
15002302 37571.3 -17319.6 1514.43 912.496 160.287 926.467 
14594801 36991.3 -18108.9 1446.29 684.203 -169.875 704.976 
18722 3
15004801 38928.8 -17822.8 1435.5 1272.44 86.3674 1275.37 
15002302 38079 -17279.4 1529 987.771 78.2032 990.862 
14594801 37493.2 -18165.5 1463.5 976.584 -110.2 982.782 
18722.5 3
15004801 39421.3 -17787.4 1414.43 941.751 67.5362 944.169 
15002302 38576.1 -17339.6 1534.43 950.56 -115.098 957.503 
14594801 38105.9 -18264.3 1479.57 1171.33 -188.883 1186.46 
18723 3
15004801 39696.1 -17838.3 1346.57 588.559 -108.902 598.55 
15002302 38884.1 -17386.7 1523.71 659.529 -100.948 667.21 
14594801 38656.7 -18362 1468.57 1179.57 -209.238 1197.98 
18723.5 3
15004801 40078.3 -17908.9 1299.29 762.76 -140.861 775.658 
15002302 39232.7 -17424 1509.71 695.751 -74.4226 699.72 
14594801 39107.4 -18427.3 1456.57 899.629 -130.311 909.018 
18724 3
15004801 40387.4 -18019.3 1270.29 607.353 -216.952 644.939 
15002302 39558 -17581.4 1496.71 639.068 -309.29 709.978 
14594801 39482.4 -18525.4 1385.57 736.739 -192.815 761.552 
18724.5 3
15004801 40734.7 -17997.9 1278 678.292 41.8527 679.582 
15002302 39952.9 -17609.9 1488.29 771.205 -55.5246 773.202 
14594801 39797.4 -18531.7 1323.14 615.234 -12.2768 615.357 
18725 3
15004801 41111 -17884.4 1260.86 757.114 228.227 790.765 
15002302 40304.4 -17606.4 1485.29 707.387 6.89853 707.421 
14594801 40109.1 -18531.9 1290.71 627.192 -0.287439 627.192 
18725.5 3
15004801 41391.9 -17774.4 1298.43 563.97 220.884 605.683 
15002302 40530.9 -17569.1 1512 454.676 74.8709 460.799 
14594801 40296.7 -18559.3 1304.43 376.649 -55.0775 380.655 
18726 3
15004801 41644.7 -17768.6 1328.71 507.745 11.7613 507.881 
15002302 40642 -17455.3 1536.14 223.178 228.629 319.499 
14594801 40409.7 -18497.4 1287.43 226.908 124.211 258.68 
18726.5 3
15004801 41869.7 -17760.9 1340.43 475.687 16.3093 475.967 
15002302 40751.4 -17470.9 1544.43 231.35 -32.9206 233.681 
14594801 40553.9 -18229 1290.57 304.742 567.502 644.148 
18727 3
15004801 42226.8 -18136.4 1470.12 711.227 -748.044 1032.19 
15002302 40681.8 -17519.2 1546.25 -138.802 -96.4001 168.994 
14594801 40442.2 -18159.4 1299 -222.325 138.695 262.04 
18727.5 3
15004801 42198 -18453.7 1478.57 -54.3478 -599.885 602.342 
15002302 40850.3 -17527.1 1537.57 318.593 -14.9203 318.942 
14594801 40414.6 -18054.6 1378.71 -52.3224 198.116 204.909 
18728 2
15002302 41135.7 -17558.7 1537.86 553.156 -61.1849 556.53 
14594801 40368.1 -18034.1 1386.86 -89.9779 39.5903 98.3026 
18728.5 2
15002302 41324.3 -17668.1 1571.57 396.992 -230.376 458.995 
14594801 40254 -18218.7 1380.43 -240.301 -388.571 456.872 
18729 2
15002302 41511.1 -17822.1 1609.43 390.915 -322.176 506.568 
14594801 40071.1 -18769.4 1404.43 -382.546 -1152.12 1213.97 
18729.5 2
15002302 41758.2 -17641.8 1588.88 483.576 353.019 598.722 
14594801 39423.4 -19077.6 1438.62 -1267.65 -603.124 1403.81 
18730 2
15002302 42020.4 -17419.9 1567.57 501.297 424.269 656.737 
14594801 38672.3 -18985.9 1560.71 -1436.12 175.464 1446.8 
18730.5 2
15002302 42165.2 -17356.3 1572.33 309.269 135.735 337.745 
14594801 38212.5 -18824.7 1613 -982.448 344.424 1041.07 
18731 2
15002302 42220.2 -17241.5 1553.62 108.646 226.496 251.205 
14594801 37671.8 -18640.6 1681.25 -1066.57 363.001 1126.65 
18731.5 2
15002302 42495.7 -17359 1527.14 513.926 -219.216 558.727 
14594801 36874.3 -18685.7 1722.43 -1487.81 -84.1218 1490.18 
18732 2
15002302 42841.9 -17444.4 1501.57 702.115 -173.283 723.183 
14594801 36172.1 -18653 1721.71 -1424.22 66.3576 1425.77 
18732.5 2
15002302 43187.6 -17620.1 1479.29 690.048 -350.727 774.065 
14594801 35512.7 -18472.3 1706.14 -1316.22 360.707 1364.76 
18733 2
15002302 43524.3 -18022.1 1460.29 681.608 -813.765 1061.51 
14594801 34571.1 -18644.9 1727.14 -1906.02 -349.335 1937.76 
18733.5 2
15002302 42995.9 -18510.1 1430.43 -1078.43 -995.918 1467.94 
14594801 34001.1 -18782.1 1793 -1163.27 -280.175 1196.53 
18734 2
15002302 42745.4 -18596.6 1427 -504.896 -174.251 534.12 
14594801 33472.6 -18604.4 1820.57 -1065.67 358.295 1124.29 
18734.5 2
15002302 42186.7 -18717.7 1427 -1117.43 -242.286 1143.39 
14594801 33148.9 -18608.4 1787.14 -647.429 -8 647.478 
18735 2
15002302 41330.7 -19070.9 1427 -1701.79 -702.073 1840.92 
14594801 32640.7 -18837.3 1768 -1010.22 -454.984 1107.95 
18735.5 2
15002302 41211.1 -19224 1427 -240.586 -308.135 390.933 
14594801 32086.3 -18672.6 1741 -1115.55 331.417 1163.74 
18736 2
15002302 41238.7 -19205.4 1427 54.2745 36.5579 65.4385 
14594801 31490.6 -18653.7 1668.14 -1172.67 37.1204 1173.25 
18736.5 2
15002302 41302.1 -19032.4 1427 127.88 348.79 371.494 
14594801 30924.6 -18505 1589.71 -1141.13 299.827 1179.86 
18737 2
15002302 41405.7 -18941.4 1427 208.393 183.099 277.404 
14594801 30452.3 -18308.1 1540.86 -950.273 396.091 1029.52 
18737.5 2
15002302 41364.1 -18871.3 1427 -81.1942 136.998 159.251 
14594801 29952.7 -18083.7 1563.43 -975.725 438.337 1069.66 
18738 2
15002302 41379.2 -18811 1427 29.9279 120.091 123.764 
14594801 29228.7 -17773.2 1691.33 -1442.33 618.621 1569.39 
18738.5 2
15002302 41362.7 -18855.1 1427 -34.4914 -92.5427 98.7613 
14594801 28813 -17526.4 1731.29 -871.419 517.271 1013.38 
18739 2
15002302 41219 -19148.3 1427 -279.6 -570.317 635.167 
14594801 28436.9 -17264.1 1666.86 -731.795 510.283 892.14 
18739.5 2
15002302 41226.1 -19211.1 1427 13.816 -121.581 122.363 
14594801 28092 -16962.7 1806.43 -667.035 583.034 885.926 
18740 2
15002302 41224.8 -19148.2 1427 -2.76271 132.861 132.89 
14594801 27689.7 -16449.8 1980 -848.805 1082.03 1375.23 
18740.5 1
15002302 41275 -19308.4 1427 107.885 -344.649 361.14 
18741 1
15002302 41283.1 -19372.3 1427 15.8114 -123.994 124.998 
18741.5 1
15002302 41342.1 -19366.4 1427 114.528 11.4771 115.102 
18742 1
15002302 41344.9 -19346.1 1427 5.33622 39.5159 39.8746 
18742.5 1
15002302 41356 -19337.1 1427 22.3304 18.0719 28.727 
18743 1
15002302 41432.4 -19149.1 1427 148.984 366.437 395.566 
18743.5 1
15002302 41466.2 -18979.7 1427 72.3993 363.683 370.819 
18744 1
15002302 41432.6 -18895.1 1427 -65.768 165.768 178.338 
18744.5 1
15002302 41338.8 -18860 1427 -184.993 69.2801 197.541 
18745 1
15002302 41288.5 -19021.2 1427 -103.78 -332.474 348.295 
18745.5 1
15002302 41200.6 -19117.7 1427 -167.803 -184.092 249.094 
18746 1
15002302 41184.3 -19010.3 1427 -32.6367 215.288 217.747 
18746.5 1
15002302 41208 -19171.3 1427 47.8111 -324.597 328.099 
18747 1
15002302 41290.7 -19306.4 1427 165.098 -269.746 316.26 
18747.5 1
15002302 41340.1 -19351.7 1427 100.058 -91.6715 135.703 
18748 1
15002302 41401.1 -19353.9 1427 122.984 -4.32028 123.06 
18748.5 1
15002302 41406.9 -19278.9 1427 11.8554 155.602 156.053 
18749 1
15002302 41420.4 -19145.6 1427 26.61 262.268 263.614 
18749.5 1
15002302 41483.7 -18968.9 1427 125.673 350.73 372.566 
18750 1
15002302 41419 -18862.2 1427 -125.659 207.004 242.159 
18750.5 1
15002302 41389.9 -18844 1427 -57.5946 36.0672 67.9557 
18751 1
15002302 41440.3 -19010.7 1427 107.524 -355.468 371.374 
18751.5 1
15002302 41458.9 -19269.9 1427 37.8237 -527.786 529.139 
18752 1
15002302 41465.6 -19293.9 1427 12.9652 -46.0112 47.803 
18752.5 1
15002302 41349.3 -19300.4 1427 -219.923 -12.3886 220.272 
18753 1
15002302 41254.9 -19430.1 1427 -190.765 -262.049 324.131 
18753.5 1
15002302 41322.1 -19358.7 1427 136.206 144.592 198.643 
18754 1
15002302 41429.3 -19296.3 1427 217.77 126.887 252.04 
18754.5 1
15002302 41613.4 -19162.1 1427 361.064 263.025 446.71 
18755 1
15002302 41642.1 -19183.6 1427 60.9645 -45.4959 76.0694 
18755.5 1
15002302 41507.2 -19135.2 1427 -258.415 92.5698 274.495 
18756 1
15002302 41378.9 -18992.3 1427 -251.258 279.774 376.037 
18756.5 1
15002302 41285.7 -18897.9 1427 -184.077 186.618 262.127 
18757 1
15002302 41359.3 -18680.6 1427 152.007 448.937 473.974 
18757.5 1
15002302 41458.9 -18858.4 1427 202.793 -362.235 415.137 
18758 1
15002302 41552.3 -19061.9 1427 187.985 -409.313 450.417 
18758.5 1
15002302 41444 -19130.6 1427 -220.991 -140.233 261.73 
18759 1
15002302 41389.1 -19130.7 1427 -109.06 -0.28401 109.06 
18759.5 1
15002302 41420 -19209.1 1427 62.7178 -159.408 171.302 
18760 1
15002302 41346.2 -19164.2 1427 -141.555 86.1667 165.718 
18760.5 1
15002302 41231.9 -19208.6 1427 -221.263 -85.7281 237.29 
18761 1
15002302 41219.9 -19243.3 1427 -24.5902 -71.1358 75.2661 
18761.5 1
15002302 41349 -19271.9 1427 264.637 -58.548 271.036 
18762 1
15002302 41283.3 -19320 1427 -134.111 -98.2507 166.25 
18762.5 1
15002302 41217.8 -19234 1427 -126.762 166.344 209.138 
18763 1
15002302 41216.3 -19058.3 1427 -2.81593 337.912 337.924 
18763.5 1
15002302 41247.4 -18924.6 1427 62.6617 269.043 276.244 
18764 1
15002302 41496.1 -18817.9 1427 508.618 218.23 553.459 
18764.5 1
15002302 41557.7 -18831.1 1427 125.145 -27.0035 128.025 
18765 1
15002302 41546.4 -18939.9 1427 -23.5119 -226.488 227.705 
18765.5 1
15002302 41615.4 -18988.6 1427 133.877 -94.6949 163.982 
18766 1
15002302 41572.7 -18984 1427 -82.0398 8.89423 82.5206 
18766.5 1
15002302 41405 -18968.1 1427 -355.327 33.5956 356.912 
18767 1
15002302 41365.9 -19079.6 1427 -81.0411 -230.701 244.521 
18767.5 1
15002302 41384.1 -19092.4 1427 36.9408 -25.974 45.1583 
18768 1
15002302 41680.8 -18998.1 1427 577.057 183.47 605.521 
18768.5 1
15002302 41582 -18997 1427 -195.158 2.22332 195.171 
18769 1
15002302 41202.5 -19194.4 1427 -747.047 -388.533 842.044 
18769.5 1
15002302 41218.9 -19252.3 1427 31.5167 -111.581 115.947 
18770 1
15002302 41188.7 -19208.6 1427 -61.266 88.8502 107.925 
18770.5 1
15002302 41200.3 -19238.3 1427 24.0071 -61.6479 66.1574 
18771 1
15002302 41436.2 -19219.9 1427 469.114 36.6018 470.54 
18771.5 1
15002302 41497.7 -19191.3 1427 120.755 56.1676 133.179 
18772 1
15002302 41306.9 -19256.8 1427 -376.409 -129.121 397.939 
18772.5 1
15002302 41252.6 -19296.9 1427 -107.319 -79.2631 133.417 
18773 1
15002302 41225.4 -19337 1427 -57.1429 -84.5113 102.017 
18773.5 1
15002302 41248.2 -19294.8 1427 44.0568 81.5637 92.7019 
18774 1
15002302 41378.6 -19117.7 1427 255.532 347.129 431.04 
18774.5 1
15002302 41520 -18895.1 1427 284.565 447.894 530.647 
18775 1
15002302 41562.3 -18905.9 1427 83.7624 -21.3641 86.444 
18775.5 1
15002302 41572 -18876.8 1427 19.5171 58.596 61.7609 
18776 1
15002302 41404.3 -18927.7 1427 -359.029 -108.97 375.202 
18776.5 1
15002302 41290.2 -18830.1 1427 -227.258 194.306 299 
18777 1
15002302 41447.2 -18892.9 1427 316.532 -126.512 340.878 
18777.5 1
15002302 41589.8 -19049.1 1427 286.72 -314.386 425.497 
18778 1
15002302 41544.1 -19203.1 1427 -90.3465 -304.95 318.052 
18778.5 1
15002302 41621.4 -19000.2 1427 160.27 420.902 450.383 
18779 1
15002302 41454.4 -18864 1427 -329.389 268.738 425.108 
18779.5 1
15002302 41307.5 -19112.9 1427 -282.452 -478.606 555.736 
18780 1
15002302 41324.4 -19139.4 1427 32.2658 -50.6692 60.0704 
18780.5 1
15002302 41459.2 -19241.6 1427 266.551 -202.075 334.491 
18781 1
15002302 41268.9 -19301 1427 -408.568 -127.414 427.975 
18781.5 1
15002302 41239.8 -19451.9 1427 -57.185 -296.415 301.88 
18782 1
15002302 41229.2 -19358.4 1427 -21.2551 189.271 190.461 
18782.5 1
15002302 41426.9 -19079.9 1427 383.765 540.75 663.088 
18783 1
15002302 41437.3 -19165 1427 19.6167 -160.587 161.781 
18783.5 1
15002302 41462.1 -19003.1 1427 52.074 339.361 343.333 
18784 1
15002302 41547.2 -18795.1 1430 169.235 413.519 446.809 
18784.5 1
15002302 41266.1 -18896.5 1427 -549.072 -197.998 583.681 
18785 1
15002302 41150.3 -19073.6 1427 -242.342 -370.442 442.67 
18785.5 1
15002302 41131.8 -19124.9 1427 -37.5978 -104.064 110.648 
18786 1
15002302 41142.2 -19149.9 1427 21.1694 -50.4032 54.6683 
18786.5 1
15002302 41202.4 -19082.4 1427 119.533 134.195 179.712 
18787 1
15002302 41234.1 -18928.4 1427 64.1775 311.003 317.556 
18787.5 1
15002302 41243.9 -18941.6 1427 19.2716 -26.1315 32.4692 
18788 1
15002302 41282.1 -18845.3 1427 73.8762 185.983 200.119 
18788.5 1
15002302 41194.9 -18941.9 1427 -178.462 -197.524 266.204 
18789 1
15002302 41512.4 -19050.8 1427 608.238 -208.573 643.005 
18789.5 1
15002302 41527.4 -19247.1 1427 31.0383 -404.934 406.122 
18790 1
15002302 41410.1 -19366.5 1427 -236.499 -240.639 337.401 
18790.5 1
15002302 41364.9 -19059.1 1441 -93.9167 637.67 644.549 
18791 1
15002302 41221.6 -18995.5 1460.12 -285.893 127.032 312.844 
18791.5 1
15002302 41538.5 -19168.2 1537.88 603.571 -329.048 687.438 
18792 1
15002302 41437.3 -19257.1 1539.57 -206.56 -181.414 274.914 
18792.5 1
15002302 41414.1 -19304.5 1539.25 -48.555 -99.2812 110.519 
18793 1
15002302 41340.8 -19337.1 1537.88 -143.873 -63.9706 157.453 
18793.5 1
15002302 41283.6 -19352.6 1537 -110.383 -29.8194 114.34 
18794 1
15002302 41387.4 -19239.9 1537 210.129 228.13 310.157 
18794.5 1
15002302 41447.6 -19013.7 1537 117.114 440.001 455.321 
18795 1
15002302 41300.4 -18975.3 1537 -311.084 81.2443 321.518 
18795.5 1
15002302 41241.6 -18974.2 1537 -115.983 2.04283 116.001 
18796 1
15002302 41158.7 -18975 1537 -160.68 -1.45349 160.686 
18796.5 1
15002302 41214.3 -19160.6 1537 119.252 -398.222 415.694 
18797 1
15002302 41172.2 -19212 1537 -80.9937 -99.0917 127.981 
18797.5 1
15002302 41335 -19204.4 1537 310.592 14.4493 310.928 
18798 1
15002302 41589 -19093.9 1537 508 221.143 554.047 
18798.5 1
15002302 41635 -19014.3 1537 92.3695 159.782 184.56 
18799 1
15002302 41683.8 -18907.8 1537 95.776 209.304 230.176 
18799.5 1
15002302 41504.1 -19200.4 1537 -373.404 -608.479 713.917 
18800 1
15002302 41305.2 -19309.6 1537 -415.225 -227.967 473.689 
18800.5 1
15002302 41251.4 -19353.8 1537 -102.815 -84.208 132.898 
18801 1
15002302 41248.7 -19090.9 1537 -5.56635 549.985 550.013 
18801.5 1
15002302 41163.9 -18851.1 1537 -173.495 490.25 520.044 
18802 1
15002302 41087.6 -19040.5 1537 -143.327 -355.968 383.739 
18802.5 1
15002302 41288.4 -19157.7 1537 420.091 -245.218 486.424 
18803 1
15002302 41551.5 -19145.8 1537 519.904 23.6448 520.441 
18803.5 1
15002302 41409.5 -19280.1 1537 -273.077 -258.413 375.963 
18804 1
15002302 41697.3 -19181 1537 582.562 200.658 616.151 
18804.5 1
15002302 41484.3 -18904.3 1537 -435.583 565.878 714.108 
18805 1
15002302 41268.4 -18972.6 1537 -448.879 -142.078 470.827 
18805.5 1
15002302 41243.2 -19108.6 1537 -49.3615 -267.191 271.712 
18806 1
15002302 41228.5 -19253.4 1537 -29.0354 -284.941 286.416 
18806.5 1
15002302 41185.5 -19229.1 1537 -85.3175 48.1151 97.9496 
18807 1
15002302 41106.4 -19094.2 1537 -156.065 266.026 308.425 
18807.5 1
15002302 41104.9 -19087.9 1537 -3.1688 13.3463 13.7173 
18808 1
15002302 41209.2 -19035.7 1537 203.045 101.538 227.018 
18808.5 1
15002302 41483.7 -19079 1537 540.339 -85.3018 547.03 
18809 1
15002302 41569.6 -19203.5 1537 180.485 -261.555 317.782 
18809.5 1
15002302 41679.2 -19134.4 1537 209.608 132.17 247.799 
18810 1
15002302 41716 -19047 1537 75.9298 180.527 195.845 
18810.5 1
15002302 41719 -18982.2 1537 6.19835 133.781 133.925 
18811 1
15002302 41594 -19204.9 1537 -243.191 -433.123 496.726 
18811.5 1
15002302 41528.9 -19209.6 1537 -133.764 -9.64359 134.111 
18812 1
15002302 41290 -19114.2 1537 -473.923 189.13 510.268 
18812.5 1
15002302 41220.4 -18980.6 1557.25 -134.152 257.466 290.32 
18813 1
15002302 41375.8 -19076.8 1590.62 305.255 -188.851 358.95 
18813.5 1
15002302 41221.4 -19251.1 1600.29 -313.661 -354.457 473.311 
18814 1
15002302 41211.1 -19228.4 1604 -20.6956 45.7028 50.1702 
18814.5 1
15002302 41224.1 -19332 1604 25.4054 -202.684 204.27 
18815 1
15002302 41205.7 -19392.1 1615.86 -38.1174 -124.519 130.223 
18815.5 1
15002302 41097.8 -19223.1 1605.62 -219.887 344.232 408.467 
18816 1
15002302 41225.2 -19215 1604 241.021 15.3592 241.51 
18816.5 1
15002302 41489.6 -19230.3 1604 532.906 -30.818 533.796 
18817 1
15002302 41558 -19242.8 1606.75 137.961 -25.1296 140.231 
18817.5 1
15002302 41649.7 -19154.9 1604 177.397 170.006 245.706 
18818 1
15002302 41358.1 -19310.1 1604 -597.519 -318.172 676.951 
18818.5 1
15002302 41099.9 -19021.4 1603.88 -509.369 569.527 764.079 
18819 1
15002302 40934 -18389.9 1604.29 -334.425 1273.22 1316.41 
18819.5 1
15002302 40930 -18013.5 1606 -13.2013 1242.1 1242.17 
18820 1
15002302 42203.8 -17625.8 1443.5 1521.8 463.262 1590.75 
18820.5 1
15002302 42355.3 -17709.6 1493.14 436.702 -241.56 499.059 
18821 1
15002302 42867 -17767.5 1478.38 1063.86 -120.434 1070.65 
