# Supplementary material for: Intrinsic group behaviour II: On the dependence of triad spatial dynamics on social and personal features; and on the effect of social interaction on small group dynamics
Source: PLoS One. 2019 Dec 3;14(12):e0225704. doi: 10.1371/journal.pone.0225704 (PMC6890182; doi:10.1371/journal.pone.0225704)
Supplement: S3 Data Set — (ZIP) [file pone.0225704.s003.zip › set_3_int/group_traj_triad_int/traj_3_0217_66.dat]

3 12591802 12591600 12592101 0 0 1 0 2 1 0 20 0 30 1636.58 1712.06 1550.43 
11355.5 1
12591600 -10252 12510 1186 0 0 0 
11356 1
12591600 -10266.9 12304.5 1191.75 -46.1957 -638.199 639.868 
11356.5 1
12591600 -10290.6 11784.9 1222.43 -46.2821 -1014.93 1015.98 
11357 1
12591600 -10277.8 11324.6 1233 26.0598 -935.431 935.794 
11357.5 1
12591600 -10354.9 10822.4 1372.12 -155.181 -1010.56 1022.41 
11358 1
12591600 -10262 10430.4 1498.88 182.466 -770.138 791.458 
11358.5 2
12591802 -10307.8 11656.7 1217.17 0 0 0 
12591600 -10193.7 10053.4 1490.86 138.792 -766.151 778.621 
11359 2
12591802 -10392.2 11250.6 1291.88 -186.763 -898.322 917.531 
12591600 -10052.6 9663 1395.25 290.906 -805.007 855.957 
11359.5 2
12591802 -10262.4 10819.2 1231.12 250.241 -831.166 868.019 
12591600 -9892.75 9218 1357.38 308.044 -857.418 911.075 
11360 2
12591802 -10036.6 10378.6 1208 461.766 -901.183 1012.6 
12591600 -9738.43 8866.43 1422.57 315.586 -718.96 785.174 
11360.5 2
12591802 -9819 10247.1 1296.38 449.528 -271.584 525.198 
12591600 -9294.88 8622.12 1547.38 916.433 -504.759 1046.25 
11361 2
12591802 -9590.12 9872 1288.38 431.026 -706.45 827.56 
12591600 -9117.5 8315.38 1516 334.04 -577.684 667.309 
11361.5 3
12592101 -8970.75 10408.5 985.75 0 0 0 
12591802 -9472 9461.29 1249.43 244.06 -848.583 882.983 
12591600 -9122.14 8130.43 1527.29 -9.59268 -382.121 382.241 
11362 3
12592101 -8911.5 9977.38 1051.5 153.101 -1114.02 1124.49 
12591802 -9336.5 9093.88 1392.5 278.234 -754.437 804.108 
12591600 -9368.75 7834.12 1500.75 -506.38 -608.426 791.583 
11362.5 3
12592101 -8876.75 9454.62 1096 68.8119 -1035.15 1037.43 
12591802 -9182.38 8717.88 1351.12 305.198 -744.554 804.678 
12591600 -9328.75 7584.5 1531 79.2079 -494.307 500.613 
11363 3
12592101 -8870.5 8949 1096.88 12.3274 -997.288 997.364 
12591802 -8965.12 8307.88 1380.75 428.501 -808.679 915.191 
12591600 -9061.62 7308.88 1554.75 526.874 -543.639 757.06 
11363.5 3
12592101 -8573.57 8301.71 1082.71 592.672 -1291.99 1421.44 
12591802 -8672.14 8017.43 1444.71 584.795 -579.733 823.453 
12591600 -8842.14 7094.14 1513.14 438.088 -428.607 612.883 
11364 3
12592101 -8454.75 7679.25 1303.88 240.529 -1260.05 1282.8 
12591802 -8459.25 7675.12 1428.12 430.957 -692.922 816.006 
12591600 -8576.12 6810.75 1581.88 538.498 -573.67 786.814 
11364.5 3
12592101 -8247.38 7329.75 1464.12 403.453 -679.961 790.646 
12591802 -8265.88 7329.25 1438.5 376.216 -672.909 770.937 
12591600 -8244.5 6571.38 1443 645.185 -465.71 795.707 
11365 3
12592101 -7712.88 7198.62 1483 1054.24 -258.629 1085.5 
12591802 -7940.62 7025.62 1424.5 641.519 -598.866 877.603 
12591600 -7931.12 6322.62 1496.88 618.097 -490.631 789.153 
11365.5 3
12592101 -7285.57 7179.71 1512.86 877.42 -38.831 878.279 
12591802 -7548.14 6751 1449.86 805.918 -563.912 983.616 
12591600 -7652.29 6063.14 1373.14 572.565 -532.818 782.129 
11366 3
12592101 -7286.88 6942.75 1461.75 -2.60194 -472.983 472.99 
12591802 -7047.62 6365.25 1431.12 999.038 -769.96 1261.31 
12591600 -7356.75 5792.88 1525 589.892 -539.457 799.366 
11366.5 3
12592101 -7057 6501.57 1397.43 472.023 -905.911 1021.51 
12591802 -6418.43 6241.29 1424.29 1291.98 -254.547 1316.82 
12591600 -6882.29 5490.29 1362.86 974.259 -621.333 1155.52 
11367 3
12592101 -6707.62 6148.25 1395.5 687.746 -695.515 978.128 
12591802 -5987.5 6074.5 1403.5 848.285 -328.318 909.604 
12591600 -6501.88 5266.12 1501.62 748.84 -441.261 869.179 
11367.5 3
12592101 -6239.25 5929.12 1443.38 938.627 -439.128 1036.27 
12591802 -5710.38 6136.25 1411.12 555.361 123.747 568.981 
12591600 -6100 5107.12 1344.5 805.361 -318.637 866.104 
11368 3
12592101 -5795.25 5631.88 1335.12 888 -594.5 1068.63 
12591802 -5266.38 6000.12 1404.62 888 -272.25 928.797 
12591600 -5660.12 4835.38 1236.88 879.75 -543.5 1034.09 
11368.5 3
12592101 -5254.5 5427.5 1210.75 1096.86 -414.554 1172.58 
12591802 -4706.88 5794.88 1461.12 1134.89 -416.329 1208.84 
12591600 -4942.12 4523.38 1413.75 1456.39 -632.86 1587.95 
11369 3
12592101 -4304.25 4941.88 1171.25 1838.01 -939.313 2064.12 
12591802 -4352.12 5692.25 1459.5 686.17 -198.501 714.305 
12591600 -4340 4341.88 1580.12 1164.65 -351.064 1216.41 
11369.5 3
12592101 -3841.12 4889.25 1300 895.793 -101.789 901.558 
12591802 -3997 5502.12 1516 686.896 -367.747 779.143 
12591600 -3729.62 4156.88 1659 1180.61 -357.834 1233.65 
11370 3
12592101 -3479.88 4764.12 1279.38 713.933 -247.283 755.545 
12591802 -3646.62 5275.88 1571.88 692.441 -447.134 824.259 
12591600 -3108.25 4211.62 1730.25 1228.01 108.202 1232.77 
11370.5 3
12592101 -2876.62 4589.62 1276.62 1204.09 -348.303 1253.46 
12591802 -3307.25 5052.5 1632.12 677.395 -445.858 810.959 
12591600 -2644 4050.75 1737.62 926.647 -321.108 980.706 
11371 3
12592101 -2409.38 4491.38 1266.38 927.083 -194.94 947.357 
12591802 -3178.88 4701.25 1736.5 254.712 -696.925 742.012 
12591600 -2246.12 3944.5 1742.62 789.435 -210.813 817.098 
11371.5 3
12592101 -2122.57 4474.14 1261.86 592.569 -35.6036 593.638 
12591802 -2980.29 4484.43 1755.29 410.308 -447.978 607.485 
12591600 -1881.14 3903.57 1727.14 754.095 -84.5632 758.822 
11372 3
12592101 -1705.62 4434.38 1269.38 866.832 -82.6775 870.766 
12591802 -2757.12 4387.88 1745.38 463.952 -200.735 505.515 
12591600 -1557 3795.88 1710.5 673.894 -223.901 710.116 
11372.5 3
12592101 -1132.62 4351.62 1302.25 1121.33 -161.937 1132.96 
12591802 -2154.12 4395.25 1715.88 1180.04 14.4325 1180.13 
12591600 -1296.88 3827.12 1708.5 509.051 61.1546 512.711 
11373 3
12592101 -795.875 4309 1321 661.591 -83.7426 666.87 
12591802 -1664.12 4254.62 1677.25 962.672 -276.277 1001.53 
12591600 -875.75 3747 1754.62 827.358 -157.417 842.2 
11373.5 3
12592101 -373.857 4285 1319.14 864.791 -49.1803 866.188 
12591802 -1371.71 4030.71 1655.57 599.202 -458.833 754.7 
12591600 -509.143 3692.29 1741.71 751.244 -112.119 759.565 
11374 3
12592101 28 4109.25 1257.5 862.354 -377.146 941.219 
12591802 -1092 3684.75 1631.12 600.245 -742.413 954.71 
12591600 -130.375 3594.62 1724 812.807 -209.572 839.39 
11374.5 3
12592101 466.111 4116.33 1185.67 829.756 13.4154 829.864 
12591802 -594.222 3293.78 1622.56 942.761 -740.478 1198.79 
12591600 298 3559.89 1723.11 811.316 -65.7881 813.979 
11375 3
12592101 1006.75 4012.62 1160 1035.71 -198.675 1054.59 
12591802 -26.125 2970.12 1623.88 1088.31 -620.024 1252.54 
12591600 699.25 3533.25 1724.12 768.678 -51.0324 770.37 
11375.5 3
12592101 1389 3928.86 1171.43 794.699 -174.154 813.557 
12591802 560 2760.86 1627.43 1218.56 -435.068 1293.89 
12591600 1026.57 3358.14 1760.43 680.502 -364.048 771.76 
11376 3
12592101 1660.67 3744.33 1242.11 535.832 -363.952 647.748 
12591802 1054 2465.78 1618.11 974.359 -582.011 1134.95 
12591600 1285.22 3171 1766.78 510.159 -369.118 629.691 
11376.5 3
12592101 1980.14 3495 1232.71 642.809 -501.677 815.404 
12591802 1063.57 2361.57 1628.29 19.2584 -209.671 210.553 
12591600 1573.29 2923.57 1714.29 579.605 -497.844 764.062 
11377 3
12592101 2185.67 3192.56 1202 413.529 -608.54 735.749 
12591802 1346.33 2237.33 1641.44 568.937 -249.976 621.432 
12591600 1753.89 2658.89 1723.56 363.387 -532.56 644.725 
11377.5 3
12592101 2371.62 2825.12 1245 357.612 -706.597 791.938 
12591802 1804 1979.12 1598.12 880.128 -496.554 1010.54 
12591600 1939.88 2533.62 1727.12 357.666 -240.892 431.223 
11378 3
12592101 2641.5 2523.5 1188.5 555.298 -620.628 832.787 
12591802 2198.38 1806 1560.62 811.471 -356.224 886.217 
12591600 2146 2381.5 1668.38 424.126 -313.014 527.125 
11378.5 3
12592101 2895.25 2253.12 1230.12 510.563 -544.014 746.074 
12591802 2542.38 1605.12 1535.38 692.153 -404.175 801.519 
12591600 2363 2168.12 1597.75 436.62 -429.326 612.338 
11379 3
12592101 3151.12 1962.25 1298.88 516.919 -587.626 782.63 
12591802 2852.25 1372.88 1520.5 626.01 -469.192 782.323 
12591600 2630 1981.75 1586.5 539.394 -376.515 657.807 
11379.5 3
12592101 3361 1674.75 1306.25 413.955 -567.061 702.08 
12591802 3403.75 910.75 1587.62 1087.77 -911.489 1419.18 
12591600 2875.25 1598.38 1582 483.728 -756.164 897.65 
11380 3
12592101 3617.88 1368 1275.75 498.786 -595.631 776.894 
12591802 3852.25 424.5 1607 870.874 -944.175 1284.48 
12591600 3096.5 1221.12 1566 429.612 -732.524 849.21 
11380.5 3
12592101 3849.88 1089.5 1207.5 467.742 -561.492 730.791 
12591802 4072.12 250.5 1619.38 443.296 -350.806 565.311 
12591600 3386.88 724.5 1621.88 585.433 -1001.26 1159.85 
11381 3
12592101 4153.38 729 1154.25 638.947 -758.947 992.096 
12591802 4291.88 0.875 1653.25 462.632 -525.526 700.147 
12591600 3629.5 344.75 1683.25 510.789 -799.474 948.717 
11381.5 3
12592101 4235.38 303.25 1217.12 165.657 -860.101 875.909 
12591802 4395 -266.25 1627.62 208.333 -539.646 578.464 
12591600 3608.75 -46.125 1656.38 -41.9192 -789.646 790.758 
11382 3
12592101 4228 -28.125 1230.38 -14.7796 -664.078 664.243 
12591802 4600.38 -509.375 1731.25 411.573 -487.224 637.793 
12591600 3954.75 -588.125 1739.5 693.387 -1086.17 1288.63 
11382.5 3
12592101 4380.62 -300.125 1378.12 310.845 -553.971 635.224 
12591802 4816.62 -626.625 1758.88 440.428 -238.798 501 
12591600 4271.88 -838.375 1783 645.876 -509.674 822.753 
11383 3
12592101 4528.78 -561.556 1585.78 277.44 -489.57 562.718 
12591802 5064.33 -710.222 1719 463.873 -156.549 489.577 
12591600 4586.33 -1157.56 1804.56 588.873 -597.716 839.069 
11383.5 3
12592101 4761.5 -742.875 1602.88 460.836 -359.048 584.197 
12591802 5321.5 -884 1653.38 509.241 -344.114 614.606 
12591600 4845.75 -1393.5 1796.38 513.696 -467.217 694.389 
11384 3
12592101 4994.62 -849.875 1507.88 486.691 -223.382 535.507 
12591802 5511.38 -1150.75 1615.75 396.399 -556.889 683.563 
12591600 5033.5 -1673 1794.12 391.962 -583.507 702.933 
11384.5 3
12592101 5248 -1167.5 1401.12 519.211 -650.871 832.594 
12591802 5790.38 -1441.12 1607.5 571.721 -595.031 825.183 
12591600 5260.25 -1844.38 1767.75 464.652 -351.178 582.432 
11385 3
12592101 5521.56 -1475.44 1284.89 535.334 -602.631 806.068 
12591802 6052 -1734.67 1608.44 511.986 -574.446 769.492 
12591600 5572.67 -2032.89 1713.56 611.383 -368.912 714.062 
11385.5 3
12592101 5824.88 -1668.88 1223.38 571.223 -364.276 677.49 
12591802 6354.25 -1971.5 1585.88 569.209 -446.014 723.137 
12591600 5886.25 -2239.75 1672.5 590.552 -389.569 707.472 
11386 3
12592101 6190.1 -1819.6 1151.8 723.218 -298.465 782.385 
12591802 6704.1 -2134.7 1571.4 692.772 -323.168 764.442 
12591600 6232.1 -2505.8 1609.7 684.851 -526.832 864.045 
11386.5 3
12592101 6546.62 -2107.38 1128.15 778.418 -628.351 1000.38 
12591802 7040.46 -2344.38 1559.31 734.414 -457.827 865.43 
12591600 6520.08 -2790.69 1606.69 628.771 -622.036 884.466 
11387 3
12592101 6733.27 -2497.09 1078 373.315 -779.413 864.204 
12591802 7294.27 -2540.09 1532.18 507.622 -391.413 641.003 
12591600 6755.27 -3146.64 1643.45 470.392 -711.888 853.26 
11387.5 3
12592101 7051.33 -2895.33 1060.11 622.428 -779.339 997.39 
12591802 7583.44 -2741.22 1519.44 565.894 -393.603 689.318 
12591600 7026.89 -3456.56 1629 531.538 -606.495 806.455 
11388 3
12592101 7273.88 -3205.38 1104.38 455.095 -634.032 780.454 
12591802 7840.75 -3063.38 1496.25 526.187 -658.799 843.143 
12591600 7179.5 -3754 1589.75 312.088 -608.271 683.661 
11388.5 3
12592101 7534.38 -3498.75 1099.88 532.72 -599.949 802.327 
12591802 8058 -3442.88 1470.38 444.274 -776.074 894.243 
12591600 7411.25 -4131.12 1564.88 473.926 -771.217 905.197 
11389 3
12592101 7848.62 -3923.75 1076.75 633.569 -856.855 1065.65 
12591802 8283.12 -3634.25 1474.12 453.881 -385.837 595.716 
12591600 7780.88 -4483 1516.75 745.212 -709.425 1028.89 
11389.5 3
12592101 8101.12 -4253.75 1064.38 503.992 -658.683 829.38 
12591802 8580 -3823.25 1535.75 592.565 -377.246 702.458 
12591600 8168.5 -4813.75 1535 773.703 -660.18 1017.08 
11390 3
12592101 8456.11 -4491.44 1070.44 685.301 -458.87 824.742 
12591802 8971.56 -3979.11 1571 755.899 -300.89 813.583 
12591600 8639.67 -5060.33 1580.22 909.588 -476.03 1026.62 
11390.5 3
12592101 9060.71 -4694.43 1131.71 1192.51 -400.363 1257.92 
12591802 9349.14 -4130.29 1606.71 744.748 -298.175 802.221 
12591600 8924.71 -5236.71 1543.14 562.224 -347.891 661.154 
11391 3
12592101 9523.22 -4790.22 1197.44 921.331 -190.824 940.885 
12591802 9731.67 -4194.11 1594.11 762 -127.142 772.534 
12591600 9499.89 -5364.33 1571 1145.77 -254.221 1173.63 
11391.5 3
12592101 9967 -4948.38 1229.25 880.511 -313.795 934.756 
12591802 10104.2 -4468.25 1539.75 739.253 -543.926 917.796 
12591600 9926.5 -5498.5 1618.88 846.451 -266.204 887.324 
11392 3
12592101 10342.3 -5185.33 1207.89 744.709 -470.155 880.703 
12591802 10559.1 -4702.89 1514.89 902.502 -465.553 1015.5 
12591600 10295.8 -5768.11 1614.44 732.694 -534.943 907.196 
11392.5 3
12592101 10766.8 -5485.12 1174.5 848.833 -599.583 1039.24 
12591802 10988.1 -4980.88 1508.62 858.028 -555.972 1022.41 
12591600 10743.1 -6074.25 1617.5 894.694 -612.278 1084.14 
11393 3
12592101 11185.4 -5738.57 1157.57 885.156 -535.828 1034.7 
12591802 11408.3 -5192.71 1522 888.289 -447.863 994.806 
12591600 11172.9 -6299.43 1675.71 908.525 -476.065 1025.7 
11393.5 3
12592101 11646 -6134.44 1152.67 892.58 -767.196 1176.98 
12591802 11850.7 -5456.89 1550.11 857.327 -511.966 998.559 
12591600 11770.6 -6691.33 1677 1158.33 -759.505 1385.13 
11394 3
12592101 12198.4 -6511.38 1189 1078.86 -736.192 1306.11 
12591802 12385.1 -5794.62 1575.12 1043.86 -659.641 1234.82 
12591600 12218.4 -7058.12 1722.88 874.647 -716.39 1130.59 
11394.5 3
12592101 12682.2 -6867.38 1273.5 1036.13 -762.313 1286.35 
12591802 12643.2 -6141.25 1626.38 552.73 -742.238 925.434 
12591600 12614.6 -7404.38 1724 848.501 -741.435 1126.8 
11395 3
12592101 13097.2 -7164 1273.33 818.486 -585.059 1006.09 
12591802 12955.6 -6436.22 1632.89 615.987 -581.799 847.308 
12591600 13063 -7741.56 1697.78 884.369 -665.05 1106.53 
11395.5 3
12592101 13534 -7535.62 1244.88 866.623 -737.351 1137.86 
12591802 13212.9 -6682.5 1621.62 510.554 -488.646 706.711 
12591600 13449.1 -8046.88 1682.75 766.121 -605.793 976.691 
11396 3
12592101 14081.7 -7956.89 1209.44 1063.43 -817.988 1341.64 
12591802 13616 -7014.22 1604.33 782.767 -644.121 1013.71 
12591600 13860.8 -8381.89 1667 799.326 -650.512 1030.58 
11396.5 3
12592101 14534.1 -8751.5 1282.5 895.957 -1573.49 1810.69 
12591802 14080.5 -7312.5 1581.5 919.802 -590.649 1093.12 
12591600 14097 -8631.38 1720.5 467.767 -494.032 680.348 
11397 3
12592101 14782.8 -9293.62 1619.5 508.436 -1108.64 1219.67 
12591802 14573.2 -7538.62 1566.38 1007.67 -462.423 1108.71 
12591600 14554.5 -8827.5 1726.38 935.583 -401.074 1017.93 
11397.5 3
12592101 14839.2 -9570.25 1645.75 119.198 -583.597 595.646 
12591802 15011.8 -7892.5 1563.5 925.105 -746.572 1188.78 
12591600 14875.8 -8973.88 1693.12 677.743 -308.808 744.78 
11398 3
12592101 14841.6 -9629.44 1672.44 4.45088 -114.275 114.362 
12591802 15468.8 -8204 1615.67 882.293 -601.351 1067.74 
12591600 14890.4 -9136.33 1715.11 28.3677 -313.626 314.906 
11398.5 3
12592101 14875.4 -9842.62 1693.62 67.1021 -422.977 428.267 
12591802 15931.8 -8536 1673.62 918.596 -658.73 1130.37 
12591600 14894.5 -9334 1693.75 8.04674 -392.196 392.278 
11399 3
12592101 14938.6 -10069.1 1706.38 131.497 -470.894 488.91 
12591802 16137.6 -8639 1695 428.015 -214.137 478.593 
12591600 14967.6 -9544.38 1657.25 152.027 -437.37 463.039 
11399.5 3
12592101 14877.9 -10278.6 1718.44 -118.625 -409.044 425.898 
12591802 16480.2 -8872.78 1694 669.135 -456.597 810.076 
12591600 14973.6 -9764.33 1679.22 11.5831 -429.606 429.762 
11400 3
12592101 14849.4 -10341.6 1685.11 -55.6643 -123.288 135.271 
12591802 16802 -9187.78 1682.56 629.702 -616.438 881.204 
12591600 15002.3 -9846 1713.67 56.3166 -159.817 169.45 
11400.5 3
12592101 14923 -10694.3 1752.22 143.944 -690.367 705.214 
12591802 17094.1 -9570 1697.89 571.646 -747.989 941.417 
12591600 15209.9 -10142.3 1661.11 406.175 -579.909 708.006 
11401 3
12592101 15210.1 -10953.4 1774.5 583.587 -526.507 785.993 
12591802 17552 -9804.88 1670.88 930.668 -477.388 1045.97 
12591600 15536.5 -10371.5 1535.12 663.844 -465.786 810.953 
11401.5 3
12592101 15525.6 -11230.7 1720.44 659.897 -580.108 878.629 
12591802 17794.7 -10104.7 1646.33 507.671 -627.179 806.897 
12591600 15860 -10768.1 1409.33 676.778 -829.73 1070.74 
11402 3
12592101 16018.7 -11584.2 1713.1 942.915 -675.972 1160.18 
12591802 17914.6 -10401.1 1636.9 229.318 -566.794 611.426 
12591600 16211.6 -11064.5 1288.8 672.275 -566.709 879.269 
11402.5 3
12592101 16372.2 -11826.5 1761.38 721.531 -494.49 874.715 
12591802 18064.4 -10599.1 1631.5 305.663 -404.133 506.708 
12591600 16451.4 -11257.2 1281.5 489.337 -393.367 627.844 
11403 3
12592101 16916.6 -12088.4 1750.78 1099.61 -529.181 1220.31 
12591802 18283.6 -10770.8 1601.33 442.789 -346.773 562.418 
12591600 16881.8 -11481.6 1346.89 869.501 -453.143 980.494 
11403.5 3
12592101 18061 -12426.9 1724.75 2288.89 -676.861 2386.87 
12591802 18597.8 -10966.6 1586.88 628.389 -391.694 740.471 
12591600 17697.8 -11679.2 1341.75 1631.94 -395.389 1679.16 
11404 3
12592101 18869.3 -12392.3 1699.56 1597.5 68.2642 1598.95 
12591802 19606.3 -11180.2 1598 1993.25 -422.129 2037.46 
12591600 18611 -11886.6 1303.11 1804.84 -409.695 1850.76 
11404.5 3
12592101 19369.2 -12473.2 1691.22 961.325 -155.556 973.829 
12591802 19881.4 -11634.8 1602.78 529.06 -874.145 1021.78 
12591600 19192.7 -11902.4 1269.44 1118.59 -30.5556 1119.01 
11405 3
12592101 19628.6 -12464.4 1716.75 519.845 17.7299 520.148 
12591802 20130.5 -11903.2 1607.88 499.109 -538.02 733.877 
12591600 19701.8 -11922.1 1259 1020.21 -39.44 1020.97 
11405.5 3
12592101 20019.2 -12459.9 1736.33 798.767 9.17405 798.82 
12591802 20589.1 -12231.1 1616.44 937.855 -670.473 1152.87 
12591600 20045.6 -11954.2 1266.33 703.079 -65.6385 706.136 
11406 3
12592101 20416.1 -12591.7 1728.67 761.783 -252.932 802.676 
12591802 20976.7 -12304.4 1596.11 743.869 -140.755 757.068 
12591600 20323.7 -12109.9 1267.89 533.803 -298.784 611.733 
11406.5 3
12592101 20774.1 -12698.9 1728.25 721.802 -216.146 753.47 
12591802 21335.2 -12479.6 1593.12 722.95 -353.187 804.61 
12591600 20776.1 -12217 1304.12 912.214 -215.95 937.427 
11407 3
12592101 21012.6 -12742.2 1728.5 487.73 -88.7014 495.73 
12591802 21603.8 -12648.2 1584.88 549.08 -344.836 648.383 
12591600 21002.9 -12293.1 1568.75 463.701 -155.675 489.136 
11407.5 3
12592101 21193.1 -12616.2 1730.44 364.618 254.602 444.712 
12591802 21889 -12914.8 1583.78 576.263 -538.44 788.667 
12591600 21314.8 -12145.3 1642.89 630.107 298.569 697.265 
11408 3
12592101 21351.2 -12335.7 1733.56 301.739 535.411 614.582 
12591802 22041.3 -13181.8 1590.22 290.712 -509.542 586.64 
12591600 21607.7 -11939.1 1644.44 558.948 393.554 683.599 
11408.5 3
12592101 21407.1 -12027.1 1745.25 114.555 632.258 642.551 
12591802 22062.9 -13352.1 1598.12 44.1428 -349.072 351.852 
12591600 21841.6 -11788.5 1686.25 479.423 308.629 570.174 
11409 1
12591802 22142 -13333.1 1588.22 156.683 37.6513 161.144 
11409.5 1
12591802 22102.1 -13195.2 1581.25 -82.2165 284.25 295.901 
11410 1
12591802 22161.9 -12977.1 1572.33 122.467 447.006 463.479 
11410.5 1
12591802 22131.8 -12644.1 1571.67 -59.626 659.406 662.096 
11411 1
12591802 22028.7 -12134 1569 -202.179 1000.22 1020.45 
11411.5 1
12591802 21680.8 -11710.1 1569.75 -710.034 865.051 1119.13 
