# Supplementary material for: Intrinsic group behaviour II: On the dependence of triad spatial dynamics on social and personal features; and on the effect of social interaction on small group dynamics
Source: PLoS One. 2019 Dec 3;14(12):e0225704. doi: 10.1371/journal.pone.0225704 (PMC6890182; doi:10.1371/journal.pone.0225704)
Supplement: S3 Data Set — (ZIP) [file pone.0225704.s003.zip › set_3_int/group_traj_triad_int/traj_3_0217_65.dat]

3 12584200 12592501 12584900 0 0 1 0 1 1 0 20 0 30 1551.6 1710.67 1408.6 
11322.5 1
12584200 35738.6 -20127.3 1125.29 0 0 0 
11323 1
12584200 35268.6 -20146.4 1137.25 -943.668 -38.3319 944.446 
11323.5 1
12584200 34748.1 -20054.9 1175.86 -1053.61 185.259 1069.77 
11324 1
12584200 34239.9 -20039.4 1229.75 -1004.48 30.5971 1004.95 
11324.5 1
12584200 33757 -19984.5 1263 -935.804 106.347 941.828 
11325 1
12584200 33360.1 -19917.1 1281.43 -806.62 136.905 818.156 
11325.5 1
12584200 32844.6 -19835.3 1287.71 -1090 173.059 1103.66 
11326 1
12584200 32423.9 -19736.2 1247.67 -795.241 187.266 816.993 
11326.5 1
12584200 31861 -19549.8 1138.25 -1108.05 367.071 1167.27 
11327 1
12584200 31379.4 -19474 1087.33 -1020.24 160.487 1032.79 
11327.5 1
12584200 30851.4 -19400.9 1037.33 -1073.17 148.6 1083.41 
11328 1
12584200 30073.1 -19097.7 996.6 -1491.08 580.822 1600.21 
11328.5 2
12584900 28520 -17460 1332 0 0 0 
12584200 29450.1 -18697.4 940.75 -1223.92 786.493 1454.84 
11329 2
12584900 28321.1 -17368.2 1434.88 -756.179 348.859 832.772 
12584200 29024.5 -18508.4 999.375 -903.662 401.274 988.75 
11329.5 2
12584900 27930.5 -17232.5 1546 -785.966 273.139 832.074 
12584200 28536.8 -18362.6 1088.75 -981.388 293.26 1024.27 
11330 2
12584900 27559.9 -17000.7 1603.33 -700.588 438.248 826.369 
12584200 27979.7 -18177 1160.22 -1053.09 350.898 1110.01 
11330.5 2
12584900 27223 -17022 1576.5 -655.426 -41.5045 656.739 
12584200 27571.9 -17900.8 1192.38 -793.369 537.451 958.274 
11331 2
12584900 26792.2 -16813 1571.88 -899.269 436.326 999.533 
12584200 27194.8 -17640.1 1214.38 -787.317 544.102 957.035 
11331.5 2
12584900 26275.9 -16524.5 1532 -1094.01 611.229 1253.18 
12584200 26884.4 -17398.1 1224.62 -657.574 512.712 833.833 
11332 2
12584900 25806 -16252.9 1494 -895 517.381 1033.78 
12584200 26317.1 -17086.4 1205.38 -1080.48 593.81 1232.9 
11332.5 2
12584900 25286 -15971.6 1564 -1054.77 570.595 1199.21 
12584200 25767.7 -16779.7 1154 -1114.42 622.03 1276.27 
11333 2
12584900 24863.5 -16082.9 1600.25 -865.779 -228.081 895.318 
12584200 25253.9 -16352.6 1140.12 -1052.95 875.183 1369.18 
11333.5 2
12584900 24059.9 -16284 1607.12 -1507.74 -377.345 1554.24 
12584200 24467 -15496.6 1271.88 -1476.31 1606 2181.46 
11334 2
12584900 23162.6 -15941.4 1673.43 -1834.98 700.555 1964.16 
12584200 23842.4 -15199.9 1359.57 -1277.24 606.887 1414.09 
11334.5 2
12584900 22779.6 -15777.2 1659.62 -779.932 334.376 848.587 
12584200 23338.4 -15132.8 1393.25 -1026.59 136.674 1035.64 
11335 2
12584900 22333 -15543.4 1621.88 -860.549 450.626 971.395 
12584200 22986.8 -15014.8 1465.75 -677.505 227.36 714.637 
11335.5 2
12584900 21959.9 -15462.9 1596.71 -756.882 163.322 774.303 
12584200 22579 -14777.6 1525.29 -827.079 481.092 956.823 
11336 2
12584900 21499.9 -15243.9 1590.38 -912.663 434.488 1010.81 
12584200 22057.5 -14577.6 1507 -1034.72 396.719 1108.17 
11336.5 2
12584900 21029.9 -14939.9 1654.43 -941.92 609.254 1121.79 
12584200 21449 -14377.6 1490.14 -1219.44 400.909 1283.65 
11337 2
12584900 20511.2 -14727 1654.12 -1045.58 429.147 1130.22 
12584200 20938.8 -14237.5 1488.5 -1028.73 282.402 1066.79 
11337.5 2
12584900 20113.9 -14428.4 1689.57 -780.733 586.584 976.537 
12584200 20706.1 -14102.1 1499.29 -456.988 265.928 528.731 
11338 2
12584900 19766.9 -14210.2 1674 -699.561 439.876 826.363 
12584200 20494.5 -13979.4 1503 -426.699 247.516 493.291 
11338.5 2
12584900 19417.8 -14008.1 1683.62 -677.913 392.476 783.328 
12584200 20014.9 -13767.8 1530.38 -931.311 410.922 1017.94 
11339 2
12584900 18971.4 -13841.9 1657.86 -907.157 337.943 968.06 
12584200 19611.1 -13679.7 1567.29 -820.594 178.934 839.876 
11339.5 2
12584900 18570.1 -13638.2 1659 -809.08 410.498 907.259 
12584200 19214.2 -13538.2 1550.62 -800.187 285.21 849.497 
11340 2
12584900 18239 -13455.6 1639.29 -675.765 372.813 771.783 
12584200 18925.4 -13258.3 1540.57 -589.431 571.356 820.9 
11340.5 2
12584900 18006 -13227.4 1618 -471.66 461.936 660.188 
12584200 18575.9 -12876.8 1524.88 -707.598 772.34 1047.47 
11341 2
12584900 17663.1 -13058.9 1599.75 -663.201 325.919 738.958 
12584200 18204.8 -12603.2 1528.88 -717.843 529.014 891.714 
11341.5 2
12584900 17308.1 -12897.1 1571.5 -698.819 318.406 767.939 
12584200 17756.2 -12313.2 1492.25 -882.874 570.866 1051.36 
11342 2
12584900 17004.9 -12629.3 1542 -610.197 538.912 814.105 
12584200 17263.9 -12031.4 1453.86 -990.73 567.045 1141.53 
11342.5 2
12584900 16761.6 -12345.2 1490.88 -520.84 608.214 800.748 
12584200 16988.5 -11794.5 1412.38 -589.63 507.342 777.855 
11343 2
12584900 16306.2 -12004.1 1483.12 -919.949 689.141 1149.44 
12584200 16632.8 -11490.5 1447.62 -718.687 614.141 945.347 
11343.5 2
12584900 15800.4 -11690.2 1671.12 -1005.72 624.006 1183.57 
12584200 16215.4 -11232.9 1512.25 -829.771 512.177 975.113 
11344 2
12584900 15406.3 -11472 1721.71 -780.375 432.178 892.055 
12584200 15827.6 -11064 1532.29 -767.928 334.406 837.58 
11344.5 2
12584900 15102.9 -11229.4 1731.86 -608.073 486.115 778.499 
12584200 15530.3 -10811.3 1595.43 -595.763 506.441 781.931 
11345 2
12584900 14897.2 -11059.1 1744.25 -407.951 337.904 529.72 
12584200 15225 -10475.8 1589.25 -605.726 665.745 900.067 
11345.5 2
12584900 14614.6 -10865.1 1740.29 -541.53 371.613 656.773 
12584200 15040.4 -10157.4 1612.14 -353.585 609.811 704.906 
11346 2
12584900 14398.3 -10588.4 1695 -456.299 583.785 740.955 
12584200 14815 -9814.71 1600.29 -475.588 723.026 865.419 
11346.5 2
12584900 14176.2 -10407.6 1664.88 -435.364 354.517 561.448 
12584200 14516.5 -9505.5 1615.75 -585.294 606.303 842.717 
11347 2
12584900 14044.6 -10296.3 1637.29 -260.75 220.474 341.466 
12584200 14277 -9278.71 1632.86 -474.257 449.081 653.141 
11347.5 2
12584900 13873.1 -9784.5 1644 -345.658 1031.83 1088.18 
12584200 14071.1 -9145.75 1581.75 -415.071 268.073 494.112 
11348 2
12584900 13536.2 -9323.88 1666 -647.837 885.817 1097.44 
12584200 13840.6 -8827.88 1562.25 -443.269 611.298 755.098 
11348.5 2
12584900 13432.4 -9036 1689.71 -210.591 583.925 620.739 
12584200 13619.6 -8550.71 1566.71 -448.385 562.192 719.103 
11349 2
12584900 13378.9 -8812.62 1666.38 -106.468 444.085 456.67 
12584200 13233.5 -8257.88 1551.75 -767.538 582.185 963.356 
11349.5 2
12584900 13136.1 -8474.14 1697.86 -496.385 692.193 851.779 
12584200 12903.7 -7955 1567.29 -674.408 619.376 915.671 
11350 2
12584900 12895.1 -8217.12 1666.75 -499.002 532.128 729.495 
12584200 12538.4 -7743.62 1588.38 -756.396 437.629 873.873 
11350.5 2
12584900 12522.2 -7930 1693.38 -704.868 542.769 889.627 
12584200 12137.2 -7309.62 1575.62 -758.27 820.416 1117.16 
11351 2
12584900 12193.7 -7774.57 1636.29 -662.37 313.364 732.756 
12584200 11806.1 -7133.86 1573.71 -667.555 354.371 755.783 
11351.5 2
12584900 11917.9 -7461.88 1609.38 -551.679 625.393 833.946 
12584200 11445.4 -6734.25 1570.12 -721.536 799.214 1076.73 
11352 2
12584900 11481.4 -6951.12 1637.62 -844.294 987.911 1299.54 
12584200 11087.4 -6268.88 1548.12 -692.456 900.145 1135.67 
11352.5 2
12584900 11060 -6585.86 1614 -868.814 753.13 1149.8 
12584200 10704.7 -5890.29 1497.29 -788.991 780.596 1109.88 
11353 2
12584900 10711.7 -6300.29 1591.57 -721.088 591.245 932.491 
12584200 10332.4 -5576.14 1458.86 -770.778 650.399 1008.52 
11353.5 2
12584900 10455.8 -5971.5 1565.25 -526.675 676.514 857.355 
12584200 9923.38 -5377.88 1437.75 -841.674 407.959 935.332 
11354 2
12584900 10115.4 -5691.75 1611.62 -663.499 545.322 858.84 
12584200 9597.25 -5312.62 1486 -635.721 127.193 648.321 
11354.5 2
12584900 9791 -5400.75 1633.25 -652.666 585.513 876.812 
12584200 9273.88 -5012 1487.25 -650.654 604.879 888.386 
11355 2
12584900 9454.62 -5133.75 1666 -655.702 520.468 837.157 
12584200 8879.88 -4831.5 1521.25 -768.031 351.852 844.791 
11355.5 2
12584900 9112.57 -4919.43 1624.57 -706.722 442.813 833.99 
12584200 8452 -4582.71 1497.14 -884.039 514.02 1022.62 
11356 2
12584900 8877.38 -4807.75 1656.62 -453.172 215.18 501.665 
12584200 8108 -4393.12 1452.62 -662.813 365.297 756.811 
11356.5 2
12584900 8563.71 -4829.86 1620.86 -612.619 -43.178 614.138 
12584200 7744 -3984.86 1409.71 -710.938 797.398 1068.31 
11357 2
12584900 8393.75 -4949.75 1549.25 -345.456 -243.685 422.755 
12584200 7401.75 -3663 1406.25 -695.63 654.181 954.911 
11357.5 2
12584900 8165.75 -5092 1518.12 -458.753 -286.217 540.716 
12584200 7050.62 -3385.5 1478.88 -706.489 558.35 900.49 
11358 2
12584900 8108.12 -5020.88 1495.25 -113.212 139.735 179.841 
12584200 6806.25 -3031.88 1543 -480.108 694.745 844.496 
11358.5 2
12584900 8045.57 -5101.57 1482.14 -127.141 -164.017 207.525 
12584200 6584.71 -2770.14 1551.57 -450.276 531.976 696.955 
11359 2
12584900 7995.88 -5177.5 1464.38 -102.467 -156.554 187.106 
12584200 6326.75 -2415.88 1514 -531.885 730.449 903.581 
11359.5 2
12584900 8025 -5198.38 1460.5 56.1175 -40.2216 69.0431 
12584200 5982.62 -2283.5 1534.88 -663.054 255.058 710.419 
11360 2
12584900 8245.71 -5002.71 1463 451.358 400.124 603.178 
12584200 5661.14 -2077.86 1528.86 -657.428 420.538 780.425 
11360.5 2
12584900 8272 -4847.38 1452.38 54.3093 320.949 325.511 
12584200 5269 -1877 1555.75 -810.213 414.994 910.31 
11361 2
12584900 8268.62 -4761.38 1476.88 -6.35593 161.959 162.083 
12584200 4947.88 -1643.5 1596.12 -604.755 439.736 747.728 
11361.5 2
12584900 8293.29 -4825.71 1473.29 50.9519 -132.932 142.363 
12584200 4744.57 -1418.29 1603.14 -420.049 465.319 626.867 
11362 2
12584900 8136.38 -4989.25 1447.25 -322.199 -335.802 465.376 
12584200 4578.38 -1099.88 1590.25 -341.266 653.821 737.526 
11362.5 2
12584900 8087.5 -4910.38 1449.62 -96.7822 156.188 183.743 
12584200 4420.62 -884.5 1584.38 -312.376 426.485 528.648 
11363 2
12584900 7803.25 -4748.5 1458.62 -560.651 319.28 645.189 
12584200 4310.5 -825.375 1620.12 -217.209 116.617 246.535 
11363.5 2
12584900 7541.14 -4432.29 1466.57 -523.168 631.166 819.802 
12584200 4152.14 -586 1679.57 -316.082 477.794 572.883 
11364 2
12584900 7496.5 -4102.25 1503.12 -90.3702 668.088 674.173 
12584200 4163.25 -277.125 1654 22.4841 625.253 625.657 
11364.5 2
12584900 7578.38 -3627.12 1501.38 159.29 924.368 937.992 
12584200 4026.88 16.625 1630.75 -265.321 571.498 630.084 
11365 2
12584900 7349.62 -3172.5 1526.88 -451.183 896.696 1003.81 
12584200 3916.75 443.75 1595.12 -217.209 842.456 870.006 
11365.5 3
12592501 6000.2 -2113.2 968.4 0 0 0 
12584900 6963 -2772.14 1596 -793.891 822.089 1142.84 
12584200 3930.86 564.143 1555.14 28.9674 247.213 248.905 
11366 3
12592501 5728.75 -1808.38 1089.12 -625.461 702.362 940.486 
12584900 6618.25 -2471.75 1564.62 -688.124 599.587 912.698 
12584200 3968.12 549.375 1538 74.3869 -29.4768 80.0144 
11366.5 3
12592501 5474 -1555.86 1281.29 -523.101 518.517 736.542 
12584900 6248.43 -2056.57 1586.14 -759.387 852.523 1141.69 
12584200 3983.43 286.143 1588.43 31.4242 -540.518 541.43 
11367 3
12592501 5068.12 -1279.38 1270.38 -798.967 544.256 966.728 
12584900 5830.75 -1669.12 1728.5 -822.202 762.69 1121.48 
12584200 3701.88 197.75 1598.75 -554.239 -174.002 580.911 
11367.5 3
12592501 4750.75 -1028.25 1235.25 -636.022 503.257 811.043 
12584900 5492.62 -1372.88 1734.25 -677.605 593.687 900.896 
12584200 3447.25 522.625 1579.88 -510.271 651.052 827.191 
11368 3
12592501 4472.75 -792.125 1235.12 -556 472.25 729.49 
12584900 5211.12 -914.625 1712.25 -563 916.5 1075.61 
12584200 3247.62 796 1557.88 -399.25 546.75 677.005 
11368.5 3
12592501 4303.75 -639.375 1246.25 -342.799 309.838 462.072 
12584900 4873.12 -510.75 1725.25 -685.598 819.219 1068.25 
12584200 2796.62 1100.25 1473.12 -914.807 617.14 1103.51 
11369 3
12592501 4069.5 -392.25 1224.25 -453.095 477.998 658.618 
12584900 4550.38 -4.875 1681.88 -624.275 978.482 1160.67 
12584200 2326.88 1521.62 1391.75 -908.607 815.039 1220.6 
11369.5 3
12592501 3887.38 -73.5 1183.62 -352.273 616.538 710.081 
12584900 4278.5 418.375 1649.38 -525.87 818.665 973.012 
12584200 1947.75 1703.75 1377.38 -733.317 352.273 813.542 
11370 3
12592501 3571.75 393.25 1139.88 -623.765 922.431 1113.54 
12584900 4016.62 879.5 1655.88 -517.54 911.314 1048.02 
12584200 1659 1762.25 1380.38 -570.652 115.613 582.246 
11370.5 3
12592501 3024.5 855.875 1072.88 -1092.32 923.403 1430.32 
12584900 3507.38 1441.62 1626.12 -1016.47 1122.01 1513.97 
12584200 1376.25 1675.75 1397.62 -564.371 -172.655 590.19 
11371 3
12592501 2375.25 1260.5 1064.5 -1288.19 802.827 1517.89 
12584900 2901.25 1785.12 1575.62 -1202.63 681.548 1382.33 
12584200 1218.5 1599.75 1446.5 -312.996 -150.794 347.427 
11371.5 3
12592501 1678.86 1439.43 1044.86 -1438.83 369.687 1485.56 
12584900 2460.71 2011 1630.43 -910.198 466.684 1022.87 
12584200 1012.57 1508.14 1458.14 -425.472 -189.271 465.672 
11372 3
12592501 1292.12 1580.75 1131.75 -804.017 293.808 856.018 
12584900 1978 2061.75 1668.88 -1003.56 105.509 1009.1 
12584200 796.125 1425.5 1452.25 -449.993 -171.815 481.678 
11372.5 3
12592501 1018.38 1695 1422.88 -535.714 223.581 580.498 
12584900 1606.88 2221.88 1703.88 -726.272 313.356 790.989 
12584200 542.875 1013.75 1387.62 -495.597 -805.773 945.984 
11373 3
12592501 779.375 1652 1481 -469.548 -84.4794 477.087 
12584900 1272.75 2365.5 1731 -656.434 282.171 714.511 
12584200 85.625 936.25 1223.75 -898.33 -152.259 911.142 
11373.5 3
12592501 680.571 1638.71 1483.29 -202.466 -27.2248 204.289 
12584900 828.429 2540.14 1685.43 -910.495 357.875 978.302 
12584200 -446.571 1015.71 1148.86 -1090.57 162.837 1102.66 
11374 3
12592501 734.25 1718.12 1469 115.19 170.409 205.689 
12584900 413.125 2643.88 1725 -891.209 222.601 918.589 
12584200 -1059.5 1227.38 1205.38 -1315.3 454.208 1391.51 
11374.5 3
12592501 658 1756.33 1463 -144.413 72.3643 161.529 
12584900 0.222222 2516.44 1796.78 -782.013 -241.346 818.408 
12584200 -1527.33 1401.22 1202.67 -886.048 329.256 945.246 
11375 3
12592501 446.75 1528.5 1492.25 -404.693 -436.462 595.211 
12584900 -489.25 2448.5 1764.5 -937.686 -130.162 946.677 
12584200 -2043.12 1511.25 1240.25 -988.107 210.781 1010.34 
11375.5 3
12592501 261.857 1386.71 1499 -384.393 -294.773 484.406 
12584900 -873 2474 1783.71 -797.817 53.0146 799.577 
12584200 -2446.43 1511.71 1290 -838.469 0.965251 838.47 
11376 3
12592501 -0.111111 1245.67 1548 -516.703 -278.2 586.837 
12584900 -1294.11 2699.56 1769 -830.594 444.883 942.235 
12584200 -2768.78 1566.78 1283 -635.797 108.606 645.007 
11376.5 3
12592501 -358.714 1271 1489.57 -721.536 50.9725 723.334 
12584900 -1756.57 2919.14 1757.57 -930.504 441.826 1030.07 
12584200 -3021.43 1516.43 1228 -508.352 -101.306 518.348 
11377 3
12592501 -822.667 1210.89 1535.11 -933.506 -120.948 941.308 
12584900 -2033.56 3074.11 1722.44 -557.312 311.807 638.608 
12584200 -3319.78 1581.11 1217.89 -600.3 130.146 614.246 
11377.5 3
12592501 -1073 1360.38 1511.62 -481.41 287.473 560.711 
12584900 -2351.62 3305.12 1749.75 -611.672 444.257 755.981 
12584200 -3398.5 2019 1219.25 -151.389 842.094 855.594 
11378 3
12592501 -1468.5 1464.38 1520 -813.786 213.992 841.451 
12584900 -2592.12 3387.88 1707.5 -494.856 170.267 523.329 
12584200 -3524 2263 1320.88 -258.23 502.058 564.575 
11378.5 3
12592501 -1707.88 1536.5 1518.62 -481.64 145.121 503.028 
12584900 -2918.5 3492.25 1672.75 -656.69 210.01 689.454 
12584200 -3536.12 2390.62 1341.12 -24.3964 256.791 257.947 
11379 3
12592501 -2015.38 1696 1516.62 -621.212 322.222 699.808 
12584900 -3147.75 3626.12 1707.75 -463.131 270.455 536.317 
12584200 -3577 2484.5 1312.88 -82.5758 189.646 206.844 
11379.5 3
12592501 -2486.75 1858.12 1498.25 -929.734 319.773 983.189 
12584900 -3419.62 3819.62 1687.5 -536.243 381.657 658.193 
12584200 -3627.25 2479.38 1316.5 -99.1124 -10.1085 99.6266 
11380 3
12592501 -2627.62 1891.88 1514.62 -273.544 65.534 281.284 
12584900 -3681.12 3898.75 1645.12 -507.767 153.641 530.502 
12584200 -3760.12 1904.25 1350.5 -258.01 -1116.75 1146.16 
11380.5 3
12592501 -2686.38 1819.5 1503.12 -118.448 -145.917 187.941 
12584900 -3728.62 3963.62 1647.88 -95.7661 130.796 162.108 
12584200 -3946.38 1760.5 1335.12 -375.504 -289.819 474.34 
11381 3
12592501 -2932.88 1756.38 1549.75 -518.947 -132.895 535.693 
12584900 -3964 3981.88 1611.38 -495.526 38.4211 497.014 
12584200 -3973.5 1923.88 1309.88 -57.1053 343.947 348.656 
11381.5 3
12592501 -3283.25 1876.62 1539 -707.828 242.929 748.355 
12584900 -4063.25 3879.5 1578.75 -200.505 -206.818 288.056 
12584200 -3994.88 2219.75 1292.5 -43.1818 597.727 599.285 
11382 3
12592501 -3463 1915.75 1497.88 -360.22 78.4068 368.655 
12584900 -4105.38 3880.12 1580.5 -84.4188 1.2525 84.4281 
12584200 -4014.5 1933.12 1266.62 -39.3287 -574.399 575.744 
11382.5 3
12592501 -3612.12 2294.62 1455.88 -303.717 771.64 829.26 
12584900 -4036.62 3820.12 1575 140.02 -122.2 185.845 
12584200 -4121.38 1944.12 1242.38 -217.668 22.4033 218.818 
11383 3
12592501 -3686.33 2263.67 1423.89 -138.967 -57.9744 150.575 
12584900 -3815.22 3648.89 1586.78 414.612 -320.667 524.147 
12584200 -4164.33 1783.89 1225.44 -80.4463 -300.068 310.664 
11383.5 3
12592501 -3712.88 2221 1389.38 -52.5578 -84.4884 99.5018 
12584900 -3650.62 3515.88 1636 325.935 -263.394 419.058 
12584200 -4113.12 1773.88 1204 101.403 -19.8295 103.323 
11384 3
12592501 -3706 2160.88 1351 14.3528 -125.522 126.34 
12584900 -3666.38 3452 1665.88 -32.881 -133.351 137.345 
12584200 -4111.88 1770.88 1186.5 2.6096 -6.26305 6.78497 
11384.5 3
12592501 -3690.88 2050.5 1373.5 30.9939 -226.178 228.292 
12584900 -3788.12 3577.62 1661.62 -249.488 257.428 358.488 
12584200 -4177.38 1822.88 1177.88 -134.221 106.557 171.376 
11385 3
12592501 -3647 1922.56 1363.33 85.8611 -250.381 264.693 
12584900 -3925.89 3799.67 1658.11 -269.597 434.524 511.364 
12584200 -4231.33 2115.22 1164.11 -105.594 572.108 581.771 
11385.5 3
12592501 -3350.38 1898.25 1312.12 558.616 -45.7732 560.488 
12584900 -3950 4203.75 1619.75 -45.407 760.986 762.339 
12584200 -4200.5 2320.12 1164 58.0665 385.881 390.225 
11386 3
12592501 -3322.3 2026.7 1277.5 55.5941 254.356 260.361 
12584900 -3961.8 4268.3 1595.9 -23.3663 127.822 129.94 
12584200 -4230 2403.6 1166.3 -58.4158 165.297 175.315 
11386.5 3
12592501 -3404.38 2260 1296.85 -179.224 509.389 539.998 
12584900 -3981.38 4298 1596.31 -42.7612 64.8472 77.6767 
12584200 -4182 2400.46 1148.69 104.803 -6.85254 105.027 
11387 3
12592501 -3353.64 2253.73 1295.82 101.497 -12.5455 102.269 
12584900 -4029.27 4393.55 1600.27 -95.7762 191.091 213.749 
12584200 -4092.45 2389 1096.82 179.091 -22.9231 180.552 
11387.5 3
12592501 -3634 2047.67 1361.56 -548.657 -403.25 680.907 
12584900 -3872.11 4417.33 1621.44 307.557 46.5516 311.06 
12584200 -4005 2489.44 1094.67 171.144 196.564 260.63 
11388 3
12592501 -3602.12 1768.12 1349.62 65.184 -571.66 575.364 
12584900 -3676.75 4453 1597 399.511 72.938 406.115 
12584200 -3793.5 2491.88 1136.38 432.515 4.97046 432.544 
11388.5 3
12592501 -3726.25 1698.88 1363.75 -253.834 -141.616 290.666 
12584900 -3577.5 4467.62 1611.75 202.965 29.908 205.157 
12584200 -3637.5 2482.75 1247.5 319.018 -18.6605 319.564 
11389 3
12592501 -4023.12 1739 1358.25 -598.538 80.8972 603.981 
12584900 -3555.62 4443.12 1614.38 44.1028 -49.3952 66.2189 
12584200 -3513.88 2493.38 1308.12 249.244 21.4214 250.163 
11389.5 3
12592501 -4245.25 1782.12 1388 -443.363 86.0778 451.642 
12584900 -3590.25 4405.75 1659.62 -69.1118 -74.6008 101.694 
12584200 -2980.25 2608.38 1318.25 1065.12 229.541 1089.57 
11390 3
12592501 -4700.33 2040.33 1609.11 -878.539 498.472 1010.1 
12584900 -3528 4420.22 1663.22 120.174 27.9387 123.379 
12584200 -2653.89 2473.11 1320.33 630.041 -261.127 682.011 
11390.5 3
12592501 -4754.71 2112.71 1657.86 -107.26 142.763 178.567 
12584900 -3508.57 4701.14 1664.14 38.3207 554.084 555.408 
12584200 -2564.29 2317.86 1342.29 176.732 -306.221 353.561 
11391 3
12592501 -4631 2115 1658.44 246.443 4.55322 246.485 
12584900 -3748.11 5015.44 1641.11 -477.171 626.099 787.205 
12584200 -2814.33 2331.33 1411.78 -498.103 26.845 498.826 
11391.5 3
12592501 -4496.38 2177.5 1674.62 267.113 124.008 294.495 
12584900 -3974.88 5219.38 1575 -449.928 404.624 605.108 
12584200 -3127.75 2504.5 1427.62 -621.858 343.585 710.463 
11392 3
12592501 -4396.78 2354.67 1685.11 197.614 351.521 403.26 
12584900 -4562.89 5368.33 1512.11 -1166.69 295.552 1203.55 
12584200 -3168.78 2618.44 1420.44 -81.4043 226.08 240.289 
11392.5 3
12592501 -4358.62 2352.88 1664.5 76.3056 -3.58333 76.3896 
12584900 -5082.12 5289 1238.38 -1038.47 -158.667 1050.52 
12584200 -3111.38 2409.75 1415 114.806 -417.389 432.89 
11393 3
12592501 -4295.57 2348.57 1655.57 133.306 -9.09846 133.616 
12584900 -5672.43 5191.29 1201.14 -1248 -206.584 1264.98 
12584200 -3152.71 2039.29 1401.71 -87.3981 -783.223 788.084 
11393.5 3
12592501 -4343.78 2252 1645.89 -93.4232 -187.154 209.176 
12584900 -6378 4852.89 1251.89 -1367.39 -655.808 1516.52 
12584200 -3274.11 1923.11 1401.11 -235.265 -225.145 325.637 
11394 3
12592501 -4356.25 2189 1636.12 -24.3598 -123.047 125.435 
12584900 -6839.12 4591.88 1244.62 -900.635 -509.793 1034.91 
12584200 -3307.62 2074.75 1406.5 -65.4568 296.17 303.317 
11394.5 3
12592501 -4328.62 2233.38 1637.75 59.1542 95.0214 111.93 
12584900 -7173.62 4225.62 1391.62 -716.274 -784.261 1062.13 
12584200 -3283.75 1990.62 1405.25 51.1242 -180.139 187.253 
11395 3
12592501 -4226.22 2226.22 1641.33 201.978 -14.108 202.47 
12584900 -7501.33 3872.44 1272.67 -646.368 -696.609 950.292 
12584200 -3282 1883.78 1404 3.45168 -210.744 210.772 
11395.5 3
12592501 -4157.88 2278.38 1641.12 135.61 103.478 170.58 
12584900 -7930.75 3488.88 1313.38 -852.017 -761.05 1142.42 
12584200 -3233.5 1686.38 1398.25 96.2302 -391.672 403.32 
11396 3
12592501 -4163.44 2362 1642 -10.8145 162.379 162.738 
12584900 -8286.89 3111.33 1309.78 -691.532 -733.091 1007.79 
12584200 -3204.44 1640.78 1371.89 56.4186 -88.5383 104.986 
11396.5 3
12592501 -4279.38 2452.5 1641.75 -229.565 179.208 291.231 
12584900 -8501.38 2806.88 1324.25 -424.725 -602.888 737.472 
12584200 -3183 1474.75 1310 42.4642 -328.768 331.499 
11397 3
12592501 -4258.12 2501.62 1640.38 43.456 100.46 109.456 
12584900 -8842.12 2427.62 1523 -696.83 -775.562 1042.63 
12584200 -3150.62 1087 1273.62 66.2065 -792.945 795.704 
11397.5 3
12592501 -4166.5 2710.12 1646.25 193.302 439.873 480.473 
12584900 -9063.88 2064.62 1333 -467.827 -765.823 897.411 
12584200 -3182.25 917.125 1231 -66.7194 -358.386 364.544 
11398 3
12592501 -4296.22 2990.44 1733 -250.429 541.157 596.293 
12584900 -9402 1641.78 1465 -652.751 -816.307 1045.2 
12584200 -3229.89 753.667 1218.11 -91.967 -315.557 328.685 
11398.5 3
12592501 -4276.62 3080.62 1803.88 38.8834 178.93 183.106 
12584900 -9698.25 1243.62 1223.38 -587.798 -789.986 984.674 
12584200 -3060.88 733.375 1191.62 335.345 -40.2612 337.753 
11399 3
12592501 -4248.75 3094.75 1835.25 57.9522 29.3659 64.9678 
12584900 -10015.9 754.125 1238.12 -660.343 -1017.67 1213.14 
12584200 -2956.5 562.75 1156 216.996 -354.73 415.837 
11399.5 3
12592501 -4211.89 3120 1846.11 71.9944 49.3164 87.2657 
12584900 -10359.6 317.667 1224.78 -671.251 -852.458 1085.02 
12584200 -2893.67 25.3333 1130.67 122.721 -1049.64 1056.79 
11400 3
12592501 -4396.33 3005.67 1931.33 -360.948 -223.744 424.67 
12584900 -10667 -127.556 1323.89 -601.653 -871.276 1058.82 
12584200 -2844 -342.778 1124.89 97.195 -720.374 726.901 
11400.5 3
12592501 -4492.56 2963.33 1945.67 -188.302 -82.8441 205.72 
12584900 -10856.9 -414.333 1505.78 -371.603 -561.209 673.085 
12584200 -3001 -607.556 1120.67 -307.241 -518.156 602.397 
11401 3
12592501 -4496.5 2966.75 1942.25 -8.01716 6.94444 10.6066 
12584900 -11122.4 -820.25 1518.5 -539.606 -825.034 985.827 
12584200 -3112.88 -900.125 1117.75 -227.388 -594.653 636.646 
11401.5 3
12592501 -4511.67 2989.56 1943.67 -31.7294 47.7104 57.2978 
12584900 -11247.2 -1222.11 1347.56 -261.187 -840.714 880.351 
12584200 -3241.44 -1153.67 1114.67 -268.974 -530.422 594.722 
11402 3
12592501 -4487.7 2977.1 1942.7 45.8254 -23.8156 51.6444 
12584900 -11282.9 -1765.8 1520 -68.2175 -1039.56 1041.79 
12584200 -3424.5 -1317.2 1104.5 -350.011 -312.683 469.338 
11402.5 3
12592501 -4586.75 3148.5 1937 -202.143 349.796 404.004 
12584900 -11491.5 -2169.25 1544 -425.714 -823.367 926.912 
12584200 -3540.62 -1384.62 1039.5 -236.99 -137.602 274.041 
11403 3
12592501 -4663.22 3235 1938.67 -154.489 174.747 233.246 
12584900 -11604 -2600.89 1554.67 -227.273 -871.998 901.129 
12584200 -3540.67 -1272 971 -0.084175 227.525 227.525 
11403.5 3
12592501 -4691.25 3333.12 1923.25 -56.0556 196.25 204.099 
12584900 -11857.1 -3020.25 1565.12 -506.25 -838.722 979.665 
12584200 -3622.5 -1328.25 920.875 -163.667 -112.5 198.603 
11404 3
12592501 -4690.11 3376.33 1915 2.25077 85.392 85.4216 
12584900 -11984.2 -3426.67 1557.67 -251.18 -803.195 841.554 
12584200 -3694 -1278.44 859 -141.304 98.43 172.207 
11404.5 3
12592501 -4730.33 3451.89 1913.67 -77.3504 145.299 164.605 
12584900 -12174.1 -3892 1579.33 -365.171 -894.872 966.512 
12584200 -3747.11 -882.333 826.111 -102.137 761.752 768.569 
11405 3
12592501 -4755.62 3485.62 1912.75 -50.6847 67.6074 84.4968 
12584900 -12320.4 -4390.38 1571.12 -293.114 -998.747 1040.87 
12584200 -3632.12 -295.875 827 230.433 1175.27 1197.64 
11405.5 3
12592501 -4757.89 3583.44 1917.22 -4.62963 200.04 200.093 
12584900 -12463.7 -4858.33 1531.11 -293.03 -956.97 1000.83 
12584200 -3433.22 -94.8889 827 406.754 411.015 578.258 
11406 3
12592501 -4836.67 3673.33 1929.78 -151.205 172.531 229.412 
12584900 -12516.1 -5263.11 1539 -100.661 -776.925 783.419 
12584200 -3261.67 130.889 826.333 329.281 433.355 544.263 
11406.5 3
12592501 -4881.38 3703 1931.75 -90.1378 59.8118 108.177 
12584900 -12650.6 -5724.25 1607.5 -271.197 -929.716 968.462 
12584200 -3248.12 118.875 825.125 27.3017 -24.2216 36.4975 
11407 3
12592501 -4915.75 3705 1930.5 -70.2965 4.08998 70.4154 
12584900 -12777 -6184.75 1632.38 -258.436 -941.718 976.535 
12584200 -3086.38 135.125 827.875 330.777 33.2311 332.442 
11407.5 3
12592501 -4919.33 3658.89 1927 -7.23906 -93.1538 93.4346 
12584900 -12890 -6652.67 1619.11 -228.283 -945.286 972.46 
12584200 -2823.22 210.778 846.444 531.622 152.834 553.155 
11408 3
12592501 -4800.56 3651.33 1923.67 226.675 -14.419 227.133 
12584900 -12988.3 -7132.78 1569.67 -187.659 -916.243 935.263 
12584200 -2589.56 116.556 827.111 445.929 -179.813 480.817 
11408.5 3
12592501 -4840.75 3678.12 1922.38 -82.3657 54.901 98.9859 
12584900 -12965.6 -7612 1668.62 46.5335 -982.013 983.115 
12584200 -2384.5 -42.25 815 420.196 -325.421 531.473 
11409 3
12592501 -5090.56 3688.56 1922.67 -494.664 20.6546 495.095 
12584900 -13005.7 -7987.78 1660.67 -79.2904 -744.114 748.327 
12584200 -2239.56 -101.111 822.222 287.019 -116.557 309.782 
11409.5 3
12592501 -5184.88 3603.5 1926.75 -194.473 -175.372 261.869 
12584900 -13070.2 -8483.62 1518.75 -133.162 -1022.37 1031 
12584200 -2199.5 -156 825.625 82.5888 -113.173 140.104 
11410 3
12592501 -5258.89 3527 1934.89 -151.668 -156.762 218.123 
12584900 -13150 -8915.89 1488 -163.422 -885.787 900.736 
12584200 -2250.89 -169.889 826 -105.305 -28.4608 109.083 
11410.5 3
12592501 -5298.22 3472.44 1930.89 -77.8878 -108.031 133.181 
12584900 -13259.9 -9264.22 1500 -217.602 -689.769 723.278 
12584200 -2224.33 -111.222 848.111 52.5853 116.172 127.519 
11411 3
12592501 -5323.56 3425.56 1932.89 -49.6732 -91.939 104.5 
12584900 -13342.7 -9737.56 1465.11 -162.309 -928.105 942.19 
12584200 -2252.22 -88.4444 859 -54.6841 44.6623 70.605 
11411.5 3
12592501 -5325.62 3362.25 1934.88 -4.22336 -129.195 129.264 
12584900 -13433 -10004.4 1451.38 -184.354 -544.529 574.89 
12584200 -2308.75 -49.125 863.5 -115.363 80.2438 140.526 
11412 3
12592501 -5339 3348 1936.78 -26.5377 -28.2738 38.777 
12584900 -13464.7 -10276.1 1406.89 -62.8307 -539.159 542.808 
12584200 -2297.22 13.5556 863.778 22.8726 124.366 126.452 
11412.5 3
12592501 -5335.75 3371.75 1939 6.48703 47.4052 47.847 
12584900 -13451.6 -10496.2 1395.88 26.0313 -439.399 440.169 
12584200 -2307 219.5 865 -19.5165 411.067 411.53 
11413 3
12592501 -5319.44 3394.78 1966.67 32.1609 45.4197 55.6531 
12584900 -13376.9 -10781.4 1403.22 147.409 -562.514 581.507 
12584200 -2447 288.222 864.556 -276.134 135.547 307.608 
11413.5 3
12592501 -5333 3364 1956.89 -26.1186 -59.3021 64.7991 
12584900 -13364 -10988.2 1340.67 24.8341 -398.416 399.189 
12584200 -2592.11 345.111 864 -279.598 109.613 300.316 
11414 3
12592501 -5353.5 3228 1953.12 -42.887 -284.519 287.733 
12584900 -13424.6 -11193.5 1232.25 -126.831 -429.451 447.788 
12584200 -2982.88 81.75 863 -817.498 -550.965 985.832 
11414.5 3
12592501 -5329.67 3147.67 1953.44 47.9544 -161.636 168.6 
12584900 -13549.4 -11366.4 1168.33 -251.146 -347.977 429.141 
12584200 -3265.67 -304.111 863 -568.997 -776.381 962.561 
11415 3
12592501 -5301.38 3047.38 1954.38 56.0231 -198.597 206.348 
12584900 -13691.4 -11608.6 1093.88 -281.051 -479.565 555.853 
12584200 -3450.62 -533.75 863 -366.254 -454.73 583.885 
11415.5 3
12592501 -5299.5 3083.5 1954.25 3.89813 75.1039 75.205 
12584900 -13628.4 -11788 932.25 130.977 -372.921 395.253 
12584200 -3505.5 -502.5 863 -114.085 64.9688 131.287 
11416 2
12592501 -5327.11 3209.78 1952.44 -53.4064 244.251 250.022 
12584200 -3616.89 -552.444 863 -215.452 -96.6043 236.119 
11416.5 2
12592501 -5306.5 3417.5 1950.5 40.4933 408.099 410.103 
12584200 -3707.25 -644.25 863 -177.527 -180.365 253.075 
11417 2
12592501 -5178.5 3551.5 1952.62 267.782 280.335 387.679 
12584200 -3709.25 -634.875 863 -4.1841 19.613 20.0543 
11417.5 2
12592501 -4977 3597.33 1948 392.788 89.3437 402.82 
12584200 -3707.56 -590.444 863 3.30301 86.6093 86.6722 
11418 2
12592501 -4920.88 3621.88 1941.12 113.844 49.7803 124.252 
12584200 -3740.88 -596.625 863 -67.5851 -12.5366 68.738 
11418.5 2
12592501 -4855.89 3641.67 1937.56 132.896 40.4738 138.922 
12584200 -3662.67 -888.667 861.889 159.935 -597.222 618.267 
11419 2
12592501 -4873.62 3647.75 1942.12 -35.5433 12.191 37.5759 
12584200 -3468.25 -1132.5 856.375 389.613 -488.644 624.957 
11419.5 2
12592501 -4902.11 3670.33 1946 -55.7458 44.1944 71.1389 
12584200 -3422 -1103.56 842.778 90.5088 56.6427 106.772 
11420 2
12592501 -4857.38 3636.75 1943.25 86.6979 -65.084 108.409 
12584200 -3337.88 -1266.25 828 163.033 -315.299 354.955 
11420.5 2
12592501 -4779.88 3616.12 1940.12 162.134 -43.1485 167.777 
12584200 -3145.25 -1240.38 817.125 402.981 54.1318 406.601 
11421 2
12592501 -4672.12 3484.75 1936.88 215.932 -263.277 340.501 
12584200 -2970.25 -1077.62 816.875 350.701 326.152 478.923 
11421.5 2
12592501 -4633.56 3195.56 1934.78 76.2242 -571.531 576.591 
12584200 -2863.89 -1080.78 814.111 210.2 -6.23079 210.292 
11422 2
12592501 -4471.38 2993.12 1940.5 304.851 -380.509 487.566 
12584200 -2843.38 -1057.12 813.5 38.5599 44.4601 58.8521 
11422.5 2
12592501 -4387.88 2862.5 1947.5 172.165 -269.33 319.655 
12584200 -3030.62 -977.75 812.125 -386.082 163.66 419.338 
11423 2
12592501 -4434.12 2803 1937.62 -94.5808 -121.677 154.113 
12584200 -3402.25 -725 812 -759.969 516.871 919.081 
11423.5 2
12592501 -4469.89 2782.22 1929.22 -70.263 -40.8208 81.2603 
12584200 -3870.67 -616.778 812 -920.269 212.617 944.511 
11424 2
12592501 -4463 2730.38 1941.75 13.5076 -101.661 102.555 
12584200 -4034.62 -534 812 -321.487 162.309 360.136 
11424.5 2
12592501 -4538.12 2672.62 1935.25 -159.163 -122.352 200.756 
12584200 -4056 -482 812 -45.286 110.169 119.114 
11425 2
12592501 -4640.22 2631.11 1930.89 -203.381 -82.697 219.551 
12584200 -3857.22 -70.4444 812 395.972 819.832 910.449 
11425.5 2
12592501 -4659.88 2578.12 1935.75 -38.7629 -104.509 111.466 
12584200 -3736.62 193.125 812 237.864 519.861 571.695 
11426 2
12592501 -4673 2605.5 1943.5 -26.9507 56.2115 62.3384 
12584200 -3680.5 173.5 812 115.246 -40.2977 122.089 
11426.5 2
12592501 -4691.25 2690.12 1944.88 -35.7843 165.931 169.746 
12584200 -3694.5 234.125 812 -27.451 118.873 122.001 
11427 2
12592501 -4660.88 2708.25 1948.62 61.7378 36.8394 71.8937 
12584200 -3630.62 379.625 812 129.827 295.732 322.974 
11427.5 2
12592501 -4730.67 2596.11 1957.33 -138.201 -222.057 261.551 
12584200 -3362.33 563.333 811.222 531.271 363.779 643.882 
11428 2
12592501 -4745.62 2544.88 1963 -28.8771 -98.9114 103.041 
12584200 -3289.5 707.875 809.75 140.605 279.038 312.461 
11428.5 2
12592501 -4777.62 2561.5 1961.75 -66.6667 34.6354 75.1269 
12584200 -3273.88 774 833.375 32.5521 137.76 141.554 
11429 2
12592501 -4785.88 2550.5 1959.12 -16.8712 -22.4949 28.1186 
12584200 -3278.88 795.25 927.125 -10.2249 43.456 44.6428 
11429.5 2
12592501 -4745.75 2556.12 1957.12 81.3895 11.4097 82.1853 
12584200 -3286.25 799.75 1010.38 -14.9594 9.12779 17.5243 
11430 2
12592501 -4740.44 2643.78 1949.22 10.3422 170.863 171.176 
12584200 -3324.78 871.778 1062 -75.1029 140.405 159.229 
11430.5 2
12592501 -4784.75 2662.5 1945.75 -85.3672 36.0736 92.6761 
12584200 -3458.25 1093.62 1069.75 -257.172 427.451 498.851 
11431 2
12592501 -4846.12 2649.25 1945.75 -122.505 -26.4471 125.327 
12584200 -3521.88 1501.62 1074.75 -126.996 814.371 824.214 
11431.5 2
12592501 -4834.38 2651.25 1944.12 24.5816 4.1841 24.9351 
12584200 -3720.25 2168.38 1063.75 -415.01 1394.87 1455.3 
11432 2
12592501 -4903.11 2642.22 1943.33 -136.652 -17.9479 137.826 
12584200 -3801.78 2299.33 1043.78 -162.083 260.355 306.685 
11432.5 2
12592501 -4929.71 2674.14 1944.57 -54.5147 65.4111 85.1497 
12584200 -3774.86 2286.29 1025.71 55.1652 -26.7369 61.3031 
11433 2
12592501 -4943.89 2781.11 1944.33 -27.417 206.902 208.71 
12584200 -3835 2426.11 1017.22 -116.33 270.455 294.413 
11433.5 2
12592501 -4835.62 3109.38 1929.62 209.004 633.714 667.29 
12584200 -3868.62 2440.62 1012.25 -64.9131 28.0191 70.7021 
11434 2
12592501 -4847.12 3423.62 1915.12 -23.374 638.72 639.147 
12584200 -4023.75 2608 1009.88 -315.295 340.193 463.834 
11434.5 2
12592501 -4922.75 3614.12 1911.62 -160.563 404.459 435.163 
12584200 -4095.75 2678.12 1008 -152.866 148.885 213.389 
11435 2
12592501 -4977.38 3702.62 1922 -109.689 177.711 208.837 
12584200 -4211.5 2724.75 1008 -232.43 93.6245 250.578 
11435.5 2
12592501 -4938.78 3684.22 1922.56 73.941 -35.2544 81.9155 
12584200 -4312.78 2771.44 1004.44 -194.019 89.453 213.647 
11436 2
12592501 -5107.88 3672.88 1919.12 -329.624 -22.1193 330.366 
12584200 -4448.88 2808.88 1004.5 -265.297 72.964 275.147 
11436.5 2
12592501 -5172.25 3633 1921.62 -136.388 -84.4809 160.433 
12584200 -4466.75 2933.62 1022.88 -37.8708 264.301 267 
11437 2
12592501 -5226.89 3634.67 1922.44 -105.685 3.22373 105.734 
12584200 -4505.67 2929.67 1325.22 -75.274 -7.65635 75.6624 
11437.5 2
12592501 -5155.62 3659.75 1922.12 138.108 48.6111 146.414 
12584200 -4323.62 2913.88 1917 352.794 -30.604 354.119 
11438 2
12592501 -5145.12 3641.62 1923 21.9207 -37.8392 43.7301 
12584200 -4271.5 2881.38 1940 108.82 -67.8497 128.24 
11438.5 2
12592501 -5205 3546.88 1921.75 -122.194 -193.367 228.741 
12584200 -4242 2910.75 1955.12 60.2041 59.949 84.9612 
11439 2
12592501 -5182.11 3499.78 1919.78 44.8802 -92.3475 102.676 
12584200 -4247.44 2961 1958.56 -10.6754 98.5294 99.106 
11439.5 2
12592501 -5230.62 3481.5 1913.88 -94.0192 -35.422 100.471 
12584200 -4269.62 3049.75 1943.62 -42.9856 171.996 177.286 
11440 2
12592501 -5225.5 3493 1916.75 10.25 23 25.1806 
12584200 -4259.12 3167 1944.88 21 234.5 235.438 
11440.5 2
12592501 -5275.5 3407.38 1911.75 -103.093 -176.546 204.443 
12584200 -4253.62 3196.12 1946.5 11.3402 60.0515 61.1129 
11441 2
12592501 -5296.62 3286.62 1910.88 -42.505 -242.958 246.648 
12584200 -4302.75 3167.12 1946.38 -98.8431 -58.3501 114.781 
11441.5 2
12592501 -5314 3287.12 1910.5 -33.6725 0.968992 33.6864 
12584200 -4334.75 3087.88 1944.88 -62.0155 -153.585 165.633 
11442 2
12592501 -5315.5 3305 1915 -3.09917 36.9318 37.0616 
12584200 -4448.38 3240.62 1941 -234.762 315.599 393.34 
11442.5 2
12592501 -5298.75 3336.25 1916.5 33.1683 61.8812 70.2098 
12584200 -4706.38 3289.12 1927.88 -510.891 96.0396 519.84 
11443 2
12592501 -5267.38 3298.62 1913.5 62.6247 -75.0998 97.7847 
12584200 -4611.25 3022.75 1935.88 189.87 -531.687 564.572 
11443.5 2
12592501 -5312.38 3277.88 1917.62 -92.4025 -42.6078 101.753 
12584200 -4758.5 3156.62 1925.25 -302.361 274.897 408.645 
11444 2
12592501 -5337.25 3224.25 1919.5 -50.0503 -107.897 118.941 
12584200 -4859.12 3374.5 1909.38 -202.465 438.38 482.876 
11444.5 2
12592501 -5292.67 3174.78 1919.56 85.0827 -94.4126 127.094 
12584200 -4992.78 3620.11 1907 -255.063 468.723 533.628 
11445 2
12592501 -5226.25 3116 1916.5 130.229 -115.251 173.903 
12584200 -5072 3656.38 1905 -155.338 71.1057 170.839 
11445.5 2
12592501 -5180.43 3087.14 1911.71 94.2828 -59.3768 111.422 
12584200 -5181.29 3598.43 1908.29 -224.868 -119.231 254.522 
11446 2
12592501 -5091.75 3038.75 1917.75 177.713 -96.9797 202.452 
12584200 -5285.88 3531.12 1913.25 -209.598 -134.877 249.245 
11446.5 2
12592501 -5095.89 2975 1914.22 -7.91374 -121.893 122.15 
12584200 -5334.22 3442.33 1921.67 -92.4421 -169.774 193.31 
11447 2
12592501 -5089.75 2946.12 1912.62 12.2778 -57.75 59.0407 
12584200 -5329.75 3381.75 1936.5 8.94444 -121.167 121.496 
11447.5 2
12592501 -5116.11 2929.78 1913.11 -55.9684 -34.7075 65.8564 
12584200 -5307.44 3405.33 1937.89 47.3579 50.0708 68.9192 
11448 2
12592501 -5107.5 2911.88 1913.88 17.1195 -35.592 39.4952 
12584200 -5277.38 3394 1931.25 59.7802 -22.5315 63.8854 
11448.5 2
12592501 -5124 2835 1913.12 -33 -153.75 157.252 
12584200 -5307.88 3353.12 1927.5 -61 -81.75 102 
11449 2
12592501 -5129.11 2833.44 1912.33 -9.96318 -3.03227 10.4144 
12584200 -5277.67 3329.89 1927.33 58.8856 -45.2946 74.2908 
11449.5 2
12592501 -5089.29 2853.71 1912 79.1757 40.2979 88.841 
12584200 -5243.43 3331.14 1918.14 68.0678 2.49298 68.1134 
11450 2
12592501 -5052.5 2887.62 1911.62 77.9358 71.8447 105.998 
12584200 -5315.75 3327.12 1916.5 -153.223 -8.51241 153.46 
11450.5 2
12592501 -5035.12 2948.62 1907.62 34.6116 121.514 126.347 
12584200 -5165.38 3450.62 1908.5 299.552 246.016 387.628 
11451 2
12592501 -4939 3102.75 1921.5 188.851 302.8 356.864 
12584200 -5043.12 3565 1920.62 240.177 224.705 328.903 
11451.5 2
12592501 -4816.62 3167.5 1930.75 238.084 125.973 269.357 
12584200 -4935.38 3631.25 1919.38 209.63 128.891 246.085 
11452 2
12592501 -4786.71 3250 1907.43 59.9413 165.331 175.861 
12584200 -4939.57 3662.43 1910.57 -8.40968 62.4821 63.0455 
11452.5 2
12592501 -4795.25 3268.88 1898.75 -17.2091 38.0544 41.7647 
12584200 -5158.38 3514.5 1918.75 -441.136 -298.243 532.494 
11453 2
12592501 -4814.29 3347.57 1912.57 -38.7693 160.278 164.9 
12584200 -5270.14 3409.71 1926.43 -227.633 -213.413 312.029 
11453.5 2
12592501 -4827.12 3575.5 1910 -26.2026 465.16 465.898 
12584200 -5265.62 3216.75 1924.75 9.22012 -393.805 393.913 
11454 2
12592501 -4819.43 3576.14 1920.14 15.6114 1.30397 15.6658 
12584200 -5195.43 3076.43 1922.71 142.386 -284.628 318.256 
11454.5 2
12592501 -4836.5 3550.88 1924.62 -34.349 -50.8408 61.3566 
12584200 -5142.25 3114.5 1921.12 106.999 76.6025 131.593 
11455 2
12592501 -4891.5 3545.62 1925.75 -108.268 -10.3346 108.76 
12584200 -5164.62 3076.75 1917.38 -44.0453 -74.311 86.3835 
11455.5 2
12592501 -5072.88 3496.12 1929.25 -353.558 -96.4912 366.488 
12584200 -5173.62 3040.75 1916.62 -17.5439 -70.1754 72.3352 
11456 2
12592501 -5152 3454.38 1935.75 -154.541 -81.543 174.735 
12584200 -5142.12 2986.75 1916.12 61.5234 -105.469 122.102 
11456.5 2
12592501 -5253.62 3474 1925 -200.84 38.7846 204.551 
12584200 -5155.38 2996.25 1918.38 -26.1858 18.7747 32.2209 
11457 2
12592501 -5302.88 3382.38 1920.5 -96.7583 -180.01 204.367 
12584200 -5078.38 2943.5 1918 151.277 -103.635 183.371 
11457.5 2
12592501 -5276 3281.29 1911.71 55.7573 -209.729 217.014 
12584200 -5022.29 2819.57 1917.57 116.368 -257.113 282.221 
11458 2
12592501 -5281 3258 1916.5 -10 -46.5714 47.633 
12584200 -4962.5 2813.88 1915 119.571 -11.3929 120.113 
11458.5 2
12592501 -5286.14 3271.43 1915.71 -10.5603 27.5741 29.5271 
12584200 -4829.14 3018.57 1916 273.834 420.321 501.652 
11459 2
12592501 -5291.75 3281.75 1935 -11.7059 21.5479 24.5222 
12584200 -4684.88 3019.5 1917.5 301.186 1.93856 301.192 
11459.5 2
12592501 -5216 3078.25 1929.75 147.949 -397.461 424.104 
12584200 -4393.88 2887.62 1937.75 568.359 -257.568 623.998 
11460 2
12592501 -5030.12 2795.25 1924.38 357.452 -544.231 651.121 
12584200 -4263.25 2800.38 1942.25 251.202 -167.788 302.085 
11460.5 2
12592501 -4846.71 2701 1921.29 371.277 -190.789 417.429 
12584200 -4166.29 2759.71 1934.86 196.284 -82.3091 212.843 
11461 2
12592501 -4727.62 2685.75 1931.25 240.099 -30.746 242.06 
12584200 -4185.88 2727.5 1937 -39.4945 -64.9482 76.0137 
11461.5 2
12592501 -4748.62 2869 1915.5 -41.4201 361.44 363.805 
12584200 -4299.62 2719.62 1942.12 -224.359 -15.5325 224.896 
11462 2
12592501 -4712.71 3194.29 1913.14 72.6938 658.473 662.474 
12584200 -4453.14 2752.43 1939.57 -310.765 66.404 317.78 
11462.5 2
12592501 -4676.12 3468 1916.88 73.4725 549.627 554.516 
12584200 -4718.12 2889.88 1939.5 -532.093 275.997 599.414 
11463 2
12592501 -4714.38 3538.25 1915.62 -72.9962 134.065 152.649 
12584200 -4875.25 2957.38 1922.12 -299.857 128.817 326.355 
11463.5 2
12592501 -4945.29 3629 1924.57 -481.064 189.062 516.882 
12584200 -4972.14 2924.29 1916.57 -201.86 -68.936 213.307 
11464 2
12592501 -5078.75 3667.5 1924.62 -276.897 79.8755 288.187 
12584200 -4829.5 3161.38 1911.5 295.94 491.886 574.049 
11464.5 2
12592501 -5129.25 3567.62 1921.75 -98.6328 -195.068 218.587 
12584200 -4661.25 3236.88 1912.88 328.613 147.461 360.182 
11465 2
12592501 -5105.57 3448.71 1921.86 45.4483 -228.236 232.717 
12584200 -4730.29 3111.57 1920.71 -132.506 -240.506 274.592 
11465.5 2
12592501 -5145.12 3371.5 1917.88 -79.4248 -155.049 174.208 
12584200 -4693.75 3144.88 1924 73.3649 66.8746 99.2705 
11466 2
12592501 -5176.57 3263.71 1911.71 -64.5717 -221.326 230.553 
12584200 -4702.14 3066.86 1918.14 -17.2338 -160.201 161.125 
11466.5 2
12592501 -5206.5 3302 1916.12 -58.7988 75.2175 95.4723 
12584200 -4735.75 3080.38 1925 -66.0258 26.5577 71.1668 
11467 2
12592501 -5184.88 3353.12 1908.38 42.402 100.245 108.844 
12584200 -4712.88 3122.5 1944.12 44.8529 82.598 93.9905 
11467.5 2
12592501 -5162.29 3323.43 1908.43 46.1949 -60.7289 76.3018 
12584200 -4751 3080.57 1939.43 -77.9652 -85.7435 115.89 
11468 2
12592501 -5259.5 3255.12 1900.25 -203.377 -142.895 248.558 
12584200 -4864.25 3011.88 1915.25 -236.925 -143.716 277.106 
11468.5 2
12592501 -5227.38 3322.5 1892.25 60.3853 126.645 140.304 
12584200 -4928.38 2937.75 1878.5 -120.536 -139.333 184.235 
11469 2
12592501 -5248.14 3281.43 1914.43 -42.4701 -83.9907 94.1177 
12584200 -4967.71 2839.71 1889.57 -80.4484 -200.482 216.021 
11469.5 2
12592501 -5203 3299.5 1907 92.6958 37.1077 99.8473 
12584200 -4993.88 2833.62 1901.12 -53.7181 -12.5037 55.1541 
11470 2
12592501 -5280 3314.38 1908.5 -150.685 29.1096 153.471 
12584200 -4975.38 2926.38 1903 36.2035 181.507 185.082 
11470.5 2
12592501 -5330.62 3216.75 1904.38 -99.2647 -191.422 215.629 
12584200 -4902.5 2867.25 1898.88 142.892 -115.931 184.006 
11471 2
12592501 -5247.75 3119.75 1906.88 162.5 -190.196 250.162 
12584200 -4762 2683.5 1921.75 275.49 -360.294 453.549 
11471.5 2
12592501 -5099 2992.57 1913 295.726 -252.84 389.078 
12584200 -4591 2647.71 1919.43 339.96 -71.1446 347.325 
11472 2
12592501 -5032.75 2815.62 1911.25 138.021 -368.638 393.629 
12584200 -4467.62 2657.25 1924.12 257.031 19.8661 257.798 
11472.5 2
12592501 -4795.14 2650 1915.57 496.048 -345.772 604.667 
12584200 -4292.29 2709.29 1931.43 366.053 108.634 381.832 
11473 2
12592501 -4662 2574.75 1927.38 273.956 -154.835 314.684 
12584200 -4181.5 2817.75 1934 227.954 223.178 319.016 
11473.5 2
12592501 -4544.5 2393.5 1929.5 225.528 -347.889 414.595 
12584200 -4224.38 2879.5 1945.75 -82.2937 118.522 144.29 
11474 2
12592501 -4306.12 1889.38 1900.5 454.914 -962.071 1064.2 
12584200 -4209.12 2904.62 1946.38 29.1031 47.9485 56.0896 
11474.5 2
12592501 -4265.5 1779.12 1853.25 80.4455 -218.317 232.667 
12584200 -4344.62 3128.12 1937.5 -268.317 442.574 517.558 
11475 2
12592501 -4218.43 1754.29 1816.14 97.6586 -51.5338 110.422 
12584200 -4514.43 3260.43 1936 -352.29 274.489 446.601 
11475.5 2
12592501 -4201.5 1929.5 1773.75 34.7609 359.783 361.458 
12584200 -4784.62 3488.5 1926.38 -554.818 468.319 726.048 
11476 2
12592501 -4144.38 1940.5 1724.62 114.94 22.1328 117.051 
12584200 -5076.12 3532.25 1918.5 -586.519 88.0282 593.088 
11476.5 2
12592501 -4208.12 1964.25 1690 -121.66 45.3244 129.829 
12584200 -5226.75 3386.88 1910.5 -287.452 -277.433 399.497 
11477 2
12592501 -4276 1941.43 1663.14 -141.701 -47.6439 149.497 
12584200 -5258 3355 1917 -65.2401 -66.5449 93.1906 
11477.5 2
12592501 -4236.38 1942.5 1649.62 82.0393 2.21828 82.0693 
12584200 -5149.38 3285.75 1912.12 224.896 -143.375 266.711 
11478 2
12592501 -4209.75 1861 1648.38 50.8111 -155.534 163.624 
12584200 -5218.75 3114.62 1918.25 -132.395 -326.574 352.391 
11478.5 2
12592501 -4139.12 1766.25 1647 137.671 -184.698 230.362 
12584200 -5293.88 3154.38 1921.12 -146.442 77.4854 165.679 
11479 2
12592501 -4101.14 1785.71 1652.43 76.8869 39.4014 86.3948 
12584200 -5316.71 3205.71 1926.14 -46.2334 103.926 113.746 
11479.5 2
12592501 -4032.12 1811.5 1660.5 145.915 54.5153 155.766 
12584200 -5319.62 3384.12 1930.38 -6.15373 377.19 377.24 
11480 2
12592501 -3912.38 1945.5 1664.75 232.524 260.194 348.954 
12584200 -5294.38 3418.25 1927.88 49.0291 66.2621 82.4289 
11480.5 2
12592501 -4046.62 2224.88 1663.5 -262.207 545.654 605.385 
12584200 -5280.5 3452.12 1927.88 27.0996 66.1621 71.4969 
11481 2
12592501 -4083.5 2358.88 1656.62 -71.6019 260.194 269.866 
12584200 -5265 3495.12 1928.62 30.0971 83.4951 88.754 
11481.5 2
12592501 -4371.14 2447.29 1653.29 -584.64 179.697 611.633 
12584200 -5220 3453 1927.43 91.4634 -85.6199 125.285 
11482 2
12592501 -4630.12 2585.88 1671.88 -516.93 276.625 586.292 
12584200 -5094.5 3198.25 1922.62 250.499 -508.483 566.837 
11482.5 2
12592501 -4703.86 2646 1734 -142.892 116.521 184.378 
12584200 -5124.71 2989.71 1919.86 -58.5548 -404.139 408.359 
11483 2
12592501 -4742.71 2642 1814.86 -80.1178 -8.24742 80.5412 
12584200 -5149.43 2970.86 1913.57 -50.9573 -38.8807 64.0964 
11483.5 2
12592501 -4726.71 2660.71 1881.71 33.1263 38.7459 50.9765 
12584200 -5138.29 2930.71 1913 23.0701 -83.1115 86.254 
11484 2
12592501 -4756.12 2639.25 1895.12 -57.2193 -41.7593 70.837 
12584200 -5085.88 2971.75 1910.25 101.966 79.836 129.503 
11484.5 2
12592501 -4723.14 2616.57 1919.71 67.3105 -46.2828 81.6872 
12584200 -5002.14 3016.71 1900.86 170.882 91.7638 193.962 
11485 2
12592501 -4763 2563 1936.25 -80.1955 -107.79 134.35 
12584200 -4998 2990.12 1903 8.33573 -53.4996 54.1451 
11485.5 2
12592501 -4749 2547.29 1943.71 28 -31.4286 42.0922 
12584200 -5058.57 2934.71 1914.71 -121.143 -110.821 164.186 
11486 2
12592501 -4622.38 2480.75 1946.12 254.779 -133.875 287.81 
12584200 -5162.25 3064.12 1919.75 -208.609 260.384 333.642 
11486.5 2
12592501 -4505.43 2435.57 1947 234.832 -90.72 251.746 
12584200 -5216.43 3319 1919 -108.792 511.797 523.232 
11487 2
12592501 -4533.75 2601.75 1947.25 -56.8703 333.692 338.503 
12584200 -5243.75 3342 1923 -54.8623 46.1847 71.714 
11487.5 2
12592501 -4692 2886 1944.62 -300.856 540.399 618.503 
12584200 -5257.88 3210.12 1929.12 -26.8536 -250.713 252.147 
11488 2
12592501 -4771.88 3067.38 1929.62 -155.702 353.558 386.324 
12584200 -5243.25 3229.38 1961.62 28.5088 37.5244 47.1257 
11488.5 2
12592501 -4777.14 3108.86 1906.86 -10.8616 85.5302 86.2171 
12584200 -5243.86 3229.14 1992 -1.25184 -0.478645 1.34023 
11489 2
12592501 -4676.62 3327.25 1913 206.402 448.445 493.665 
12584200 -5231.75 3180.12 1969.5 24.8607 -100.653 103.677 
11489.5 2
12592501 -4636 3452 1913.25 78.5783 241.296 253.768 
12584200 -5172.12 3048.62 1961.12 115.329 -254.352 279.277 
11490 2
12592501 -4648.29 3529.71 1910.57 -25.2792 159.906 161.892 
12584200 -5083.57 2966.14 1952.29 182.209 -169.716 249.006 
11490.5 2
12592501 -4757.88 3594.88 1913 -228.311 135.751 265.621 
12584200 -4937.25 2808.75 1944.75 304.836 -327.902 447.711 
11491 2
12592501 -4891.75 3611 1919.5 -264.575 31.8676 266.487 
12584200 -4666.12 2610.75 1943.88 535.82 -391.304 663.493 
11491.5 2
12592501 -5096.62 3487.25 1917.75 -412.223 -248.994 481.587 
12584200 -4546.62 2650.38 1947.38 240.443 79.7284 253.317 
11492 2
12592501 -5210.75 3352.62 1915.75 -230.091 -271.421 355.825 
12584200 -4460.88 2815 1939.5 172.883 331.905 374.232 
11492.5 2
12592501 -5211.38 3206.25 1917.88 -1.24502 -291.584 291.586 
12584200 -4341.38 2968.88 1931.88 238.048 306.524 388.103 
11493 2
12592501 -5137.75 3033 1913.5 144.931 -341.043 370.561 
12584200 -4309.62 3038.25 1945 62.5 136.565 150.187 
11493.5 2
12592501 -5072.25 2904.62 1912.88 126.692 -248.308 278.761 
12584200 -4410.25 3199.38 1939.12 -194.632 311.654 367.437 
11494 2
12592501 -5050.71 2875.29 1918.43 42.9855 -58.5614 72.6443 
12584200 -4538.86 3325.71 1934 -256.701 252.174 359.843 
11494.5 2
12592501 -5037.25 2885.12 1921 26.5568 19.4069 32.8921 
12584200 -4672.25 3396.88 1931.38 -263.102 140.356 298.199 
11495 2
12592501 -5063.71 2877.57 1922.71 -54.3414 -15.5104 56.5116 
12584200 -4860.43 3533.14 1928.29 -386.404 279.811 477.076 
11495.5 2
12592501 -5083.38 2880.62 1922.88 -41.304 6.41507 41.7992 
12584200 -4864.25 3603.88 1927 -8.02821 148.597 148.814 
11496 2
12592501 -5057.12 2870.62 1924.12 52.1869 -19.8807 55.8454 
12584200 -4970.5 3689.75 1926.75 -211.233 170.726 271.6 
11496.5 2
12592501 -4881.25 2753.25 1923.25 336.925 -224.856 405.067 
12584200 -5056.38 3644.25 1925.38 -164.511 -87.1648 186.177 
11497 2
12592501 -4775.86 2632.57 1922.14 210.786 -241.357 320.443 
12584200 -5202.29 3467.29 1915.57 -291.821 -353.929 458.721 
11497.5 2
12592501 -4670.75 2619.88 1918 217.613 -26.2866 219.195 
12584200 -5279.25 3384.62 1916.12 -159.346 -171.14 233.838 
11498 2
12592501 -4412 2631.12 1925.75 496.641 21.5931 497.11 
12584200 -5255.75 3234.38 1910.88 45.1056 -288.388 291.894 
11498.5 2
12592501 -4294.25 2679.5 1927 230.431 94.6673 249.119 
12584200 -5180.38 3059 1915.12 147.505 -343.2 373.555 
11499 2
12592501 -4171.12 2827 1941.25 250.254 299.797 390.519 
12584200 -5169.75 3005.88 1921.5 21.5955 -107.978 110.116 
11499.5 2
12592501 -4109.38 2886.12 1945.25 126.537 121.158 175.188 
12584200 -5119.75 2798 1922 102.459 -425.973 438.122 
11500 2
12592501 -4116.75 2811.75 1944.88 -14.662 -147.863 148.588 
12584200 -5060 2575.38 1922 118.787 -442.594 458.258 
11500.5 2
12592501 -4111.62 2860.88 1945 10.3327 99.0423 99.5799 
12584200 -4974.62 2589 1922 172.127 27.4698 174.305 
11501 2
12592501 -4198.75 2860.25 1944 -174.95 -1.25502 174.954 
12584200 -4969.75 2650.75 1923 9.78916 123.996 124.382 
11501.5 2
12592501 -4226 2816 1949.5 -54.5 -88.5 103.935 
12584200 -4850.88 2748.25 1932.62 237.75 195 307.49 
11502 2
12592501 -4221.25 2828.12 1955 9.59596 24.4949 26.3075 
12584200 -4788.5 2974.25 1922 126.01 456.566 473.636 
11502.5 2
12592501 -4151.25 2885 1952.75 140 113.75 180.386 
12584200 -4751 3093.12 1912.25 75 237.75 249.299 
11503 2
12592501 -4361.62 2803.75 1947.12 -410.889 -158.691 440.468 
12584200 -4690.38 3236.75 1913.12 118.408 280.518 304.484 
11503.5 2
12592501 -4569.43 2778.71 1946.29 -425.827 -51.3027 428.906 
12584200 -4560.43 3349.57 1935.71 266.284 231.191 352.642 
11504 2
12592501 -4709.56 2782 1943.33 -273.152 6.4049 273.227 
12584200 -4419.89 3329.78 1932.22 273.956 -38.5841 276.66 
11504.5 2
12592501 -4737.88 2685.75 1927.38 -54.3559 -184.741 192.571 
12584200 -4425.5 3349.88 1926.75 -10.7699 38.5743 40.0496 
11505 2
12592501 -4735.57 2625.14 1945 4.97532 -130.901 130.995 
12584200 -4510.29 3324.86 1932.71 -183.122 -54.0342 190.928 
11505.5 2
12592501 -4769.62 2594.25 1947.38 -70.5043 -63.9604 95.1934 
12584200 -4415.75 3252.12 1929 195.726 -150.584 246.95 
11506 2
12592501 -4803.78 2570.56 1946.44 -62.8965 -43.6362 76.5512 
12584200 -4328.67 3220.22 1936.33 160.374 -58.7528 170.798 
11506.5 2
12592501 -4801.88 2562.12 1944.75 3.92325 -17.3826 17.8198 
12584200 -4299.38 3215.12 1935.5 60.3952 -10.5097 61.3028 
11507 2
12592501 -4784.5 2593.6 1932.6 35.387 64.1039 73.2226 
12584200 -4274.5 3212.9 1940.9 50.6619 -4.53157 50.8642 
11507.5 2
12592501 -4899.67 2696.22 1934.22 -226.706 202.012 303.652 
12584200 -4216 3216.56 1943.78 115.157 7.19598 115.382 
11508 2
12592501 -4809.9 2678 1951.1 190.184 -38.6064 194.063 
12584200 -4322.5 2964.4 1954.6 -225.636 -534.228 579.923 
11508.5 2
12592501 -4903.78 2751.67 1954.78 -182.998 143.6 232.613 
12584200 -4425.33 2774.67 1960.89 -200.455 -369.851 420.68 
11509 2
12592501 -5066.44 3059.67 1936.11 -317.089 600.39 678.98 
12584200 -4574.33 2678.11 1959.33 -290.448 -188.217 346.101 
11509.5 2
12592501 -5161.22 3322.33 1915.11 -185.839 515.033 547.535 
12584200 -4680.33 2772.89 1957 -207.843 185.839 278.81 
11510 2
12592501 -5161.89 3490.11 1912 -1.31752 331.577 331.579 
12584200 -4818.56 3057.78 1930.78 -273.166 563.022 625.79 
11510.5 2
12592501 -5165.67 3456.89 1912.89 -7.42196 -65.2696 65.6902 
12584200 -4833.33 3075.11 1922.22 -29.033 34.0537 44.7501 
11511 2
12592501 -5218.38 3421 1919.5 -109.581 -74.6131 132.571 
12584200 -4889.75 2874.12 1930.88 -117.29 -417.851 434 
11511.5 2
12592501 -5191 3279.88 1917.12 55.9816 -288.599 293.979 
12584200 -4910.12 2805.75 1928.5 -41.6667 -139.826 145.902 
11512 2
12592501 -5059.62 3323.62 1904.12 258.612 86.122 272.575 
12584200 -4907.12 2810 1928.5 5.90551 8.36614 10.2405 
11512.5 2
12592501 -5116.5 3258.5 1912.5 -114.207 -130.773 173.623 
12584200 -4922.88 2780.5 1939.75 -31.6265 -59.2369 67.151 
11513 2
12592501 -5142.5 3237 1911.88 -52 -43 67.4759 
12584200 -4812.62 2887.25 1940.38 220.5 213.5 306.924 
11513.5 2
12592501 -5142.25 3231.12 1919.88 0.511247 -12.0143 12.0252 
12584200 -4560.38 3136 1934.12 515.849 508.691 724.477 
11514 2
12592501 -5253.22 3228.89 1917.33 -217.593 -4.38453 217.637 
12584200 -4417 3204.78 1946.11 281.127 134.858 311.8 
11514.5 2
12592501 -5270.5 3299.5 1913.25 -34.0785 139.272 143.381 
12584200 -4356.12 3216.38 1946 120.069 22.8742 122.228 
11515 2
12592501 -5191.88 3556.62 1906.62 164.144 536.795 561.331 
12584200 -4287 3135.88 1948.12 144.311 -168.058 221.516 
11515.5 2
12592501 -5105.38 3681.88 1912.38 173 250.5 304.433 
12584200 -4463.5 3005.12 1944.62 -353 -261.5 439.308 
11516 2
12592501 -5131.67 3656.78 1909.78 -51.0518 -48.7325 70.5772 
12584200 -4700.33 2859.33 1951.67 -459.871 -283.091 540.02 
11516.5 2
12592501 -5128.38 3367 1907.12 6.29382 -554.068 554.104 
12584200 -4771 2751.62 1939.12 -135.118 -205.943 246.312 
11517 2
12592501 -4983.38 3169.75 1909.75 295.316 -401.731 498.597 
12584200 -4807.88 2700.5 1943.88 -75.1018 -104.124 128.383 
11517.5 2
12592501 -4884.5 3154.62 1927.12 197.75 -30.25 200.05 
12584200 -4828.88 2708.38 1941.62 -42 15.75 44.856 
11518 2
12592501 -4517.75 3023.88 1920.25 736.446 -262.55 781.847 
12584200 -4895.12 2639.12 1939.88 -133.032 -139.056 192.443 
11518.5 2
12592501 -4336.25 2920.12 1940.5 363 -207.5 418.121 
12584200 -4974.88 3036 1933.38 -159.5 793.75 809.617 
11519 2
12592501 -4256.5 2878.62 1949.88 163.758 -85.2156 184.603 
12584200 -5126.5 3206.75 1921.38 -311.345 350.616 468.9 
11519.5 2
12592501 -4206.12 2865.88 1945 103.016 -26.0736 106.265 
12584200 -5136.88 3451.88 1914.25 -21.2168 501.278 501.727 
11520 2
12592501 -4180.89 3013.89 1947.22 48.2526 283.009 287.093 
12584200 -5015.78 3602.78 1905.78 231.543 288.533 369.951 
11520.5 2
12592501 -4178.75 2961.62 1948.75 4.20214 -102.68 102.765 
12584200 -4943.25 3591.88 1917.38 142.491 -21.42 144.092 
11521 2
12592501 -4180.88 2933.25 1947.75 -4.40871 -58.8693 59.0341 
12584200 -4870.88 3545.62 1914 150.156 -95.9544 178.196 
11521.5 2
12592501 -4152.89 2942.89 1942.44 55.9722 19.2778 59.199 
12584200 -4902.78 3556.89 1903.33 -63.8056 22.5278 67.6657 
11522 2
12592501 -4263.88 2951.25 1941.25 -218.908 16.4913 219.528 
12584200 -4902.38 3580.62 1909.25 0.794433 46.8168 46.8235 
11522.5 2
12592501 -4439.22 2891.56 1949.56 -350.694 -119.389 370.46 
12584200 -4695.22 3514.89 1911.11 414.306 -131.472 434.665 
11523 2
12592501 -4429.88 2725.75 1943 18.9215 -335.639 336.172 
12584200 -4826.12 3437.25 1918.75 -264.985 -157.164 308.087 
11523.5 2
12592501 -4424.56 2616.56 1950.67 10.9906 -225.608 225.876 
12584200 -5062.78 3331.89 1919.33 -488.952 -217.688 535.222 
11524 2
12592501 -4439.38 2534.75 1957.75 -28.3355 -156.416 158.962 
12584200 -5124.5 3231.88 1924.12 -118.016 -191.231 224.716 
11524.5 2
12592501 -4438.67 2544.22 1959.11 1.41384 18.9066 18.9594 
12584200 -5121.67 3190.78 1917.78 5.65536 -82.0304 82.2251 
11525 2
12592501 -4506 2730.62 1948.12 -132.026 365.496 388.61 
12584200 -5115.5 3172.38 1915.88 12.0915 -36.0839 38.0559 
11525.5 2
12592501 -4633.5 2946.12 1942.25 -259.674 438.9 509.965 
12584200 -5120.62 3383.38 1899.88 -10.4379 429.735 429.862 
11526 2
12592501 -4734.88 3063.38 1928.25 -207.736 240.266 317.619 
12584200 -5007.38 3619.75 1914.38 232.07 484.375 537.099 
11526.5 2
12592501 -4627.62 3079.12 1931.75 222.51 32.6763 224.897 
12584200 -5021.25 3670.5 1922 -28.7863 105.29 109.155 
11527 2
12592501 -5080.75 3087.88 1922.25 -911.72 17.6056 911.89 
12584200 -5029.62 3694.62 1925.75 -16.8511 48.5412 51.383 
11527.5 2
12592501 -5162.5 3101.12 1923.5 -160.925 26.0827 163.025 
12584200 -5013.38 3648.25 1920.38 31.9882 -91.2894 96.7316 
11528 2
12592501 -5129 3001.38 1920.5 67.5403 -201.109 212.147 
12584200 -4928.38 3663.38 1916.62 171.371 30.494 174.063 
11528.5 2
12592501 -5145.89 2975.89 1917.78 -32.8578 -49.5839 59.4827 
12584200 -4822.33 3673.44 1920.78 206.307 19.5904 207.235 
11529 2
12592501 -5235.88 3220.38 1921.38 -174.73 474.73 505.865 
12584200 -4765.62 3615 1925.62 110.113 -113.484 158.125 
11529.5 2
12592501 -5262.88 3448.62 1927.25 -54.9898 464.868 468.109 
12584200 -4662 3525.75 1929.25 211.049 -181.772 278.537 
11530 2
12592501 -5207.5 3477.75 1926.75 114.411 60.1756 129.271 
12584200 -4389.62 3204.38 1928.88 562.758 -663.998 870.397 
11530.5 2
12592501 -4993.22 3587 1925.33 416.883 212.549 467.94 
12584200 -4306.33 3105.22 1923.44 162.046 -192.904 251.934 
11531 2
12592501 -4790.75 3645.12 1923.62 380.587 109.258 395.959 
12584200 -4201.38 3067.75 1939.25 197.29 -70.4365 209.487 
11531.5 2
12592501 -4720.25 3586.25 1922.62 147.182 -122.912 191.755 
12584200 -4185.62 3054.88 1944.5 32.881 -26.8789 42.4692 
11532 2
12592501 -4549.88 3433.38 1924.12 344.192 -308.838 462.438 
12584200 -4226 2892.12 1951.25 -81.5657 -328.788 338.754 
11532.5 2
12592501 -4639 3479.25 1928.88 -176.835 91.0218 198.886 
12584200 -4310 2778.5 1954.62 -166.667 -225.446 280.364 
11533 2
12592501 -4890.12 3624.62 1925 -501.248 290.17 579.178 
12584200 -4375.5 2742.12 1951.88 -130.739 -72.6048 149.546 
11533.5 2
12592501 -4981.86 3665.14 1922 -183.464 81.0357 200.564 
12584200 -4535.29 2682.57 1956.86 -319.571 -119.107 341.046 
11534 2
12592501 -5066 3562.5 1923.38 -179.027 -218.389 282.391 
12584200 -4629.38 2754.12 1951 -200.19 152.242 251.503 
11534.5 2
12592501 -5173.5 3472.88 1920.38 -214.143 -178.536 278.805 
12584200 -4652.38 3105 1942.88 -45.8167 698.954 700.454 
11535 2
12592501 -5201.88 3460.5 1924.12 -54.9903 -23.9826 59.9925 
12584200 -4690.62 3421.62 1934.88 -74.1279 613.614 618.076 
11535.5 2
12592501 -5256.38 3471.88 1927 -106.863 22.3039 109.166 
12584200 -4751.88 3520 1929.5 -120.098 192.892 227.224 
11536 2
12592501 -5285 3480.62 1920.62 -56.9085 17.3956 59.5079 
12584200 -4817.38 3500.75 1920 -130.219 -38.2704 135.726 
11536.5 2
12592501 -5327.57 3427.29 1918.43 -85.8295 -107.539 137.591 
12584200 -4897.71 3613 1913 -161.974 226.31 278.302 
11537 2
12592501 -5352.38 3343.25 1919.62 -49.2134 -166.738 173.849 
12584200 -4976.88 3700 1917.25 -157.065 172.619 233.381 
11537.5 2
12592501 -5318.38 3210.12 1918.38 66.2768 -259.503 267.833 
12584200 -4966.25 3705 1918.25 20.7115 9.74659 22.8902 
11538 2
12592501 -5285.62 3209.88 1915.88 65.239 -0.498008 65.2409 
12584200 -4950.12 3716 1914.88 32.1215 21.9124 38.8837 
11538.5 2
12592501 -5272.14 3301.43 1912.71 28.3238 192.339 194.414 
12584200 -4996.14 3740 1913.29 -96.6762 50.4202 109.034 
11539 2
12592501 -5118.12 3376.62 1904.38 313.044 152.838 348.362 
12584200 -4947.5 3789.5 1914.75 98.8676 100.61 141.057 
11539.5 2
12592501 -4943 3313 1895.5 345.414 -125.493 367.504 
12584200 -5054.88 3748.62 1915.75 -211.785 -80.6213 226.611 
11540 2
12592501 -4945.88 3273 1902.75 -5.80808 -80.8081 81.0165 
12584200 -5306.25 3532 1917.62 -507.828 -437.626 670.378 
11540.5 2
12592501 -4914.38 3280 1926 63.5081 14.1129 65.0573 
12584200 -5174.5 3632.38 1922.12 265.625 202.369 333.931 
11541 2
12592501 -4764.38 3402.62 1920.5 292.969 239.502 378.407 
12584200 -5265.5 3452 1919.12 -177.734 -352.295 394.59 
11541.5 2
12592501 -4593.57 3498.14 1919.14 340.925 190.654 390.614 
12584200 -5289.86 3439.57 1914.43 -48.6171 -24.8075 54.5805 
11542 2
12592501 -4509.62 3469 1920.88 177.477 -61.6128 187.867 
12584200 -5307.12 3441.75 1912.5 -36.5071 4.60586 36.7965 
11542.5 2
12592501 -4548.12 3496.62 1922.25 -75.1953 53.9551 92.5499 
12584200 -5207.75 3466.88 1918.5 194.092 49.0723 200.199 
11543 2
12592501 -4321.25 3256.12 1927.5 448.37 -475.296 653.408 
12584200 -5011.62 3543.12 1909 387.599 150.692 415.862 
11543.5 2
12592501 -4237 3127.5 1937.5 166.502 -254.2 303.876 
12584200 -4892.12 3648.38 1909.5 236.166 208.004 314.706 
11544 2
12592501 -4246 3039 1941.25 -14.6341 -143.902 144.645 
12584200 -4784 3662 1926.25 175.813 22.1545 177.203 
11544.5 2
12592501 -4268.5 2866.62 1941.62 -56.5327 -433.103 436.777 
12584200 -4865.75 3680.25 1923.62 -205.402 45.8543 210.458 
11545 2
12592501 -4334.71 2841.57 1953.43 -134.037 -50.7157 143.311 
12584200 -4947.57 3694.86 1917.14 -165.63 29.5691 168.249 
11545.5 2
12592501 -4402 2795.86 1947.43 -135.931 -92.3521 164.335 
12584200 -4813.86 3777.29 1913.29 270.13 166.522 317.332 
11546 2
12592501 -4499.75 2736.5 1952.62 -204.071 -123.919 238.749 
12584200 -4554.12 3817.5 1886.5 542.238 83.9547 548.699 
11546.5 2
12592501 -4616.88 2717.75 1959.62 -228.76 -36.6211 231.672 
12584200 -4117.12 3736.75 1834 853.516 -157.715 867.965 
11547 2
12592501 -4689.14 2602.57 1952.71 -146.588 -233.628 275.808 
12584200 -3671.29 3427.57 1746.29 904.339 -627.137 1100.51 
11547.5 2
12592501 -4717.62 2605.12 1955.88 -57.7731 5.17966 58.0048 
12584200 -3400.25 3083.75 1724.25 549.768 -697.407 888.043 
11548 2
12592501 -4911.75 2805.5 1954.62 -386.703 399.153 555.754 
12584200 -3300.38 2781.88 1774.25 198.954 -601.345 633.402 
11548.5 2
12592501 -5008.25 3082.62 1942.5 -191.089 548.762 581.081 
12584200 -2845.25 2290 1707.38 901.238 -974.01 1327 
11549 2
12592501 -5029.25 3183.62 1926.5 -40.2299 193.487 197.625 
12584200 -2421 1997.25 1683.62 812.739 -560.824 987.456 
11549.5 2
12592501 -5063.71 3259.86 1913.14 -71.5027 158.158 173.57 
12584200 -2042 1970.71 1668.43 786.307 -55.0533 788.232 
11550 2
12592501 -5101.12 3361.5 1898.12 -77.1355 209.573 223.317 
12584200 -1584.12 2034 1649.62 944.072 130.486 953.047 
11550.5 2
12592501 -5029.75 3469.38 1901 139.677 211.106 253.131 
12584200 -1234.25 2043.62 1608.75 684.687 18.8356 684.946 
11551 2
12592501 -4948.12 3565 1907.5 164.567 192.792 253.478 
12584200 -866.25 1882.62 1592.38 741.935 -324.597 809.834 
11551.5 2
12592501 -4686.12 3548.5 1915.62 508.738 -32.0388 509.746 
12584200 -606.5 1622.5 1598.38 504.369 -505.097 713.8 
11552 2
12592501 -4613 3452.38 1912.25 140.625 -184.856 232.265 
12584200 -428.75 1262.25 1549.38 341.827 -692.788 772.529 
11552.5 2
12592501 -4535.25 3329 1934.88 152.153 -241.438 285.382 
12584200 -193.25 1116.12 1516.5 460.861 -285.959 542.37 
11553 2
12592501 -4462.43 3320.14 1935.29 153.957 -18.7255 155.091 
12584200 -34.5714 982.571 1511.57 335.473 -282.354 438.481 
11553.5 2
12592501 -4354.62 3137 1931.62 222.275 -377.614 438.177 
12584200 -22.375 920.75 1528.25 25.1473 -127.467 129.924 
11554 2
12592501 -4291.88 3037.25 1935.38 118.396 -188.208 222.351 
12584200 69.25 759.125 1533.88 172.877 -304.953 350.546 
11554.5 2
12592501 -4421.29 3124.86 1938.57 -260.909 176.627 315.072 
12584200 139.714 663.714 1493.86 142.065 -192.36 239.134 
11555 2
12592501 -4428.62 3177.75 1935 -14.6786 105.786 106.799 
12584200 166.625 520.375 1457.5 53.8214 -286.679 291.687 
11555.5 2
12592501 -4315.14 3221.14 1936.86 228.795 87.4856 244.95 
12584200 61.7143 386.857 1431.57 -211.514 -269.189 342.346 
11556 2
12592501 -4336.38 3258.62 1938.75 -42.8932 75.7215 87.0263 
12584200 -30.25 285.5 1434.88 -185.786 -204.762 276.485 
11556.5 2
12592501 -4274.29 3233.43 1940.43 127.756 -51.8445 137.875 
12584200 9.28571 287.857 1430.14 81.3492 4.85009 81.4937 
11557 2
12592501 -3933.38 3233.88 1938.38 698.588 0.914813 698.588 
12584200 27.25 271.375 1433.62 36.8121 -33.7749 49.9587 
11557.5 2
12592501 -3710.43 3299.43 1928.57 434.593 127.785 452.99 
12584200 18.1429 279 1414.57 -17.7527 14.8635 23.1535 
11558 2
12592501 -3685.86 3466.43 1917.29 51.1905 347.917 351.662 
12584200 -313.857 243.714 1410.29 -691.667 -73.5119 695.562 
11558.5 2
12592501 -3862.62 3232.75 1918 -344.577 -455.514 571.162 
12584200 -573.25 528.375 1475.75 -505.639 554.894 750.719 
11559 2
12592501 -4239.12 2796.25 1937 -721.264 -836.207 1104.29 
12584200 -533.375 696.25 1492.38 76.3889 321.6 330.547 
11559.5 2
12592501 -4433 2922.62 1955 -383.911 250.248 458.27 
12584200 -362.375 749.125 1492.62 338.614 104.703 354.432 
11560 2
12592501 -4601.14 2951.43 1954.57 -349.569 59.8827 354.661 
12584200 -193.429 785 1491 351.24 74.5842 359.071 
11560.5 2
12592501 -4646.25 2946.25 1943.75 -93.1966 -10.6995 93.8088 
12584200 -161 752.5 1483 67.0012 -67.1488 94.8584 
11561 2
12592501 -4626.62 2826 1931.5 37.8131 -231.696 234.761 
12584200 -237.625 393.25 1459 -147.64 -692.197 707.767 
11561.5 2
12592501 -4675.29 2626.14 1941.14 -95.0405 -390.346 401.75 
12584200 -319 145.857 1430.29 -158.936 -483.189 508.657 
11562 2
12592501 -4700.12 2582.25 1945.12 -52.074 -92.0186 105.731 
12584200 -250.625 163.5 1401.62 143.344 36.9871 148.039 
11562.5 2
12592501 -4624.62 2540.75 1950 144.914 -79.6545 165.363 
12584200 -267.75 152 1402.25 -32.8695 -22.0729 39.5931 
11563 2
12592501 -4367.86 2500.14 1948.43 514.565 -81.377 520.96 
12584200 -281.714 75.4286 1397.71 -27.9845 -153.45 155.981 
11563.5 2
12592501 -4063.75 2174.88 1948.12 636.207 -680.477 931.562 
12584200 -214 -52.125 1361.75 141.662 -266.848 302.119 
11564 2
12592501 -4000.38 1833.88 1926.75 123.058 -662.136 673.474 
12584200 -202.5 -62.125 1307.25 22.3301 -19.4175 29.5917 
11564.5 2
12592501 -3991.86 1391.86 1885 17.0017 -882.271 882.435 
12584200 -196.429 352.857 1320.86 12.1186 828.308 828.396 
11565 1
12584200 -227.625 562.125 1384.38 -66.659 447.154 452.095 
11565.5 1
12584200 -318.5 619.375 1451.75 -177.838 112.035 210.186 
11565 1
12592501 -3965.33 1179.33 1885 84.7406 -678.99 684.257 
11566 2
12592501 -4069.33 1952.33 903 -78.1955 581.203 586.44 
12584200 -513 296.75 1496.25 -384.387 -637.599 744.504 
11566.5 2
12592501 -3972.89 1941 943.889 296.752 -34.8718 298.794 
12584200 -615.556 240.444 1495.11 -212.33 -116.575 242.227 
11567 2
12592501 -3690 1919.9 975.4 547.174 -40.8124 548.694 
12584200 -452.8 206.9 1451.9 314.808 -64.8829 321.424 
11567.5 2
12592501 -3612.64 1899.91 976.818 149.351 -38.5925 154.256 
12584200 -387.182 208.364 1421.82 126.676 2.82555 126.708 
11568 2
12592501 -3616.67 2000.67 976.778 -8.09298 202.324 202.486 
12584200 -385.667 137.333 1414 3.04247 -142.631 142.664 
11568.5 2
12592501 -3706 1998.44 993.444 -180.108 -4.48029 180.163 
12584200 -67.4444 -131.111 1394.44 641.577 -541.219 839.368 
11569 2
12592501 -3601.11 2030 1007.67 211.47 63.6201 220.832 
12584200 -146.222 199.333 1435.89 -158.826 666.219 684.889 
11569.5 2
12592501 -3859.62 1979.12 998.375 -492.407 -96.9048 501.852 
12584200 -296.125 391.75 1459 -285.529 366.508 464.602 
11570 2
12592501 -4129.88 1912.88 984.5 -572.564 -140.36 589.517 
12584200 -332.875 281.125 1447.75 -77.8602 -234.375 246.969 
11570.5 2
12592501 -4129.33 1781.67 999.778 1.09428 -265.067 265.07 
12584200 -490.556 229 1514.44 -318.547 -105.303 335.501 
11571 2
12592501 -4074.33 1901.56 1011 104.563 227.926 250.766 
12584200 -616.111 -137 1507.89 -238.699 -695.817 735.622 
11571.5 2
12592501 -4016 2179.75 1000.5 113.932 543.349 555.165 
12584200 -574.125 -332 1524 82.0041 -380.859 389.588 
11572 2
12592501 -3991.25 2313 987.875 48.6248 261.788 266.265 
12584200 -385.875 -237.25 1581.5 369.843 186.149 414.047 
11572.5 2
12592501 -3979.75 2453.62 980.25 23.2794 284.666 285.616 
12584200 23.625 -403.625 1544.5 828.947 -336.791 894.753 
11573 2
12592501 -3922 2586.88 978.125 120.062 277.027 301.925 
12584200 351.375 -741.5 1476.12 681.393 -702.443 978.633 
11573.5 2
12592501 -3809.5 2582.25 974.125 220.157 -9.05088 220.343 
12584200 390.375 -785.125 1403.12 76.3209 -85.3718 114.513 
11574 2
12592501 -3779.62 2486.75 974.75 60.4757 -193.32 202.558 
12584200 132.875 -780.25 1345.25 -521.255 9.86842 521.348 
11574.5 2
12592501 -3854.12 2512 973.25 -154.886 52.4948 163.54 
12584200 8.5 -782.375 1290.25 -258.576 -4.41788 258.614 
11575 2
12592501 -3937.12 2436.25 969.25 -162.745 -148.529 220.334 
12584200 -48.5 -885 1232.38 -111.765 -201.225 230.18 
11575.5 2
12592501 -4005 2147 972.143 -136.569 -581.992 597.801 
12584200 -117.571 -746.429 1225.14 -138.977 278.816 311.533 
11576 2
12592501 -4144.88 1885.38 981.125 -282.006 -527.47 598.124 
12584200 -426.75 -649.375 1325.5 -623.344 195.673 653.334 
11576.5 2
12592501 -4151.43 1821.57 984.571 -13.2932 -129.419 130.1 
12584200 -364 -795.571 1332 127.282 -296.544 322.706 
11577 2
12592501 -4221 1729 990.25 -144.639 -192.456 240.749 
12584200 -478.125 -1096.38 1329.25 -237.266 -625.371 668.868 
11577.5 2
12592501 -4249.75 1782.88 1002 -53.7383 100.701 114.142 
12584200 -459.875 -1387.62 1365.5 34.1121 -544.393 545.46 
11578 2
12592501 -3882.5 1853.25 993.625 725.791 139.081 738.996 
12584200 -715.5 -1935.75 1366.62 -505.188 -1083.25 1195.26 
11578.5 2
12592501 -3665.5 1926.38 983.125 438.384 147.727 462.605 
12584200 -831.5 -2415.62 1352.75 -234.343 -969.444 997.366 
11579 2
12592501 -3631.88 1845.25 994.625 66.0609 -159.381 172.529 
12584200 -825.25 -2719 1491.88 12.279 -596.022 596.148 
11579.5 2
12592501 -3578 1962.43 990.571 112.006 243.614 268.129 
12584200 -855.429 -2494 1544.86 -62.7413 467.775 471.964 
11580 2
12592501 -3504.12 1989.12 983.375 156.184 56.4407 166.069 
12584200 -728.375 -2055.38 1470.38 268.612 927.326 965.446 
11580.5 2
12592501 -3466.89 1808.78 987.778 70.5229 -341.567 348.771 
12584200 -568.889 -1898.89 1362.67 302.057 296.375 423.175 
11581 2
12592501 -3547.12 1706.38 992.75 -154.598 -197.308 250.661 
12584200 -385.375 -1776.25 1322.38 353.591 236.298 425.281 
11581.5 2
12592501 -3598.56 1589.22 993 -102.861 -234.306 255.89 
12584200 -252.111 -1715.11 1296.33 266.528 122.278 293.239 
11582 2
12592501 -3627.38 1588.62 993 -57.5238 -1.19206 57.5362 
12584200 -235.25 -1468.25 1289.12 33.6549 492.737 493.885 
11582.5 2
12592501 -3431.38 1759 995.75 417.021 362.5 552.551 
12584200 149.5 -1148.25 1307.38 818.617 680.851 1064.75 
11583 2
12592501 -3694.89 2049.67 1005.56 -533.429 588.394 794.2 
12584200 51.8889 -955.778 1316.89 -197.593 389.62 436.86 
11583.5 2
12592501 -4001.5 2185.5 1055.25 -613.222 271.667 670.704 
12584200 -130.75 -988.25 1316.62 -365.278 -64.9444 371.006 
11584 2
12592501 -4361.25 1988.38 1295.75 -690.499 -378.359 787.365 
12584200 -160.5 -984 1333 -57.1017 8.15739 57.6815 
11584.5 2
12592501 -4467.88 1871.25 1414.62 -214.537 -235.664 318.691 
12584200 -150 -933.625 1341 21.1268 101.358 103.537 
11585 2
12592501 -4522.62 1791.88 1414 -109.5 -158.75 192.852 
12584200 -127.625 -922.5 1354.5 44.75 22.25 49.9762 
11585.5 2
12592501 -4502.12 1749.38 1429 40.4339 -83.8264 93.0686 
12584200 -73.25 -958.25 1367.5 107.249 -70.5128 128.352 
11586 2
12592501 -4521.57 1663.43 1427.57 -40.7682 -180.181 184.736 
12584200 -98.4286 -885 1351.14 -52.7853 153.564 162.383 
11586.5 2
12592501 -4404.5 1553.25 1426.5 237.467 -223.486 326.093 
12584200 -67 -831.25 1349.75 63.7496 109.026 126.296 
11587 2
12592501 -4463.25 1590.62 1421.88 -116.337 74.0099 137.883 
12584200 -132.375 -786.5 1341.62 -129.455 88.6139 156.879 
11587.5 2
12592501 -4482.5 1718.75 1406.25 -38.2704 254.722 257.581 
12584200 -152.375 -725.125 1341.62 -39.7614 122.018 128.333 
11588 2
12592501 -4291.12 1836.25 1391.88 389.766 239.308 457.368 
12584200 -284.75 -437.75 1317.88 -269.603 585.285 644.395 
11588.5 2
12592501 -4116.67 1823.78 1388.78 336.792 -24.0776 337.652 
12584200 -88.2222 62.6667 1350.67 379.397 966.055 1037.88 
11589 2
12592501 -3835.75 1772.88 1398.25 538.155 -97.5149 546.918 
12584200 375.875 213.625 1322.75 889.075 289.192 934.926 
11589.5 2
12592501 -3763.38 1730.75 1393.38 146.805 -85.4462 169.861 
12584200 699.25 627.125 1345.62 655.933 838.742 1064.77 
11590 2
12592501 -3697.5 1828.62 1375.25 129.675 192.667 232.242 
12584200 1081.12 747.375 1352 751.722 236.713 788.111 
11590.5 2
12592501 -3675.57 1957.86 1363.71 45.1205 265.91 269.711 
12584200 1404.57 864.714 1334.57 665.528 241.439 707.969 
11591 2
12592501 -3594.5 1924.5 1360 170.677 -70.2256 184.559 
12584200 1716.88 967.125 1312.5 657.481 215.602 691.929 
11591.5 2
12592501 -3419.12 1748.38 1360 344.548 -346.022 488.308 
12584200 2118.75 1007.5 1319.12 789.538 79.3222 793.513 
11592 2
12592501 -3232.38 1466.38 1360 376.512 -568.548 681.915 
12584200 2540.38 1014.12 1407.12 850.05 13.3569 850.155 
11592.5 2
12592501 -3249.62 1480.5 1350.38 -34.7082 28.4205 44.8597 
12584200 3035.12 929.875 1470.62 995.473 -169.517 1009.8 
11593 2
12592501 -3331.75 1160.88 1338.5 -158.849 -618.23 638.312 
12584200 3421.88 669.875 1525 748.066 -502.901 901.395 
11593.5 2
12592501 -3351.29 1040 1328.71 -37.7867 -233.801 236.835 
12584200 3829 271.571 1544.57 787.476 -770.413 1101.66 
11594 2
12592501 -3311 1049.25 1307.12 84.6339 19.4328 86.8362 
12584200 4086.5 22.375 1568.62 540.966 -523.522 752.808 
11594.5 2
12592501 -3157.62 976.625 1257.5 296.663 -140.474 328.241 
12584200 4371.75 -294.125 1565.25 551.741 -612.186 824.129 
11595 2
12592501 -3056.43 975.286 1199.29 206.103 -2.72767 206.121 
12584200 4675.86 -559.714 1559.43 619.363 -540.915 822.313 
11595.5 2
12592501 -3002 1012.25 1129 107.354 72.9079 129.771 
12584200 4977.5 -841.125 1524.25 594.956 -555.051 813.667 
11596 2
12592501 -2924 1048.38 1095.12 149.712 69.3378 164.989 
12584200 5267.75 -1273.12 1516.25 557.102 -829.175 998.946 
11596.5 2
12592501 -2919.43 1045.86 1079 9.48429 -5.22377 10.8277 
12584200 5503.29 -1545.43 1533.29 488.663 -564.945 746.964 
11597 2
12592501 -2905.62 1116.25 1072.38 27.9991 142.785 145.504 
12584200 5719.12 -1790.88 1562.12 437.808 -497.863 662.981 
11597.5 2
12592501 -2939.29 1133 1066.43 -67.0532 33.3665 74.8963 
12584200 5962.86 -2077.29 1526 485.522 -570.539 749.164 
11598 2
12592501 -2923.75 1193 1071.62 32.7068 126.316 130.481 
12584200 6274.75 -2357 1506.88 656.617 -588.872 881.995 
11598.5 2
12592501 -2901.88 1186.62 1061.12 41.5875 -12.1198 43.3175 
12584200 6558.75 -2638.88 1505.25 539.924 -535.884 760.716 
11599 2
12592501 -2883.25 1194 1095 36.6634 14.5177 39.4331 
12584200 6902.75 -3008.38 1494.12 677.165 -727.362 993.785 
11599.5 2
12592501 -3138.88 1035.75 1075 -501.225 -310.294 589.499 
12584200 7093.38 -3173.75 1474.75 373.775 -324.265 494.828 
11600 2
12592501 -3314.75 988.75 1071.12 -349.652 -93.4394 361.922 
12584200 7319.38 -3364.88 1479.38 449.304 -379.97 588.431 
11600.5 2
12592501 -3369.14 1046.14 1068.29 -114.753 121.082 166.82 
12584200 7597.86 -3600.29 1479 587.515 -496.647 769.306 
11601 2
12592501 -3421.38 1262.88 1062.62 -109.044 452.468 465.422 
12584200 7986.75 -3907.38 1464.5 811.885 -641.105 1034.49 
11601.5 2
12592501 -3572.75 1669.88 1053.12 -302.146 812.375 866.744 
12584200 8363.38 -4126.88 1455.38 751.747 -438.124 870.101 
11602 2
12592501 -4066.88 2336.25 1034 -950.24 1281.49 1595.36 
12584200 8671.75 -4251.75 1485.88 593.029 -240.144 639.807 
11602.5 2
12592501 -4206.62 2433.38 1027 -270.309 187.863 329.18 
12584200 9072 -4418.75 1512.62 774.178 -323.017 838.863 
11603 2
12592501 -4386.57 2381.71 1018.43 -366.49 -105.215 381.294 
12584200 9367.43 -4531.57 1505.86 601.688 -229.779 644.07 
11603.5 2
12592501 -4519.75 2177.62 1021.88 -274.595 -420.803 502.471 
12584200 9665 -4650.25 1482.38 613.549 -244.698 660.545 
11604 2
12592501 -4563.38 1789.38 1309.38 -84.7087 -753.883 758.628 
12584200 9910.12 -4870.62 1449.38 475.971 -427.913 640.045 
11604.5 2
12592501 -4496.57 1696.57 1488.43 136.334 -189.395 233.361 
12584200 10155.7 -5126.43 1429.71 501.203 -522.048 723.698 
11605 2
12592501 -4516.5 1661.88 1510.12 -41.6045 -72.4351 83.5331 
12584200 10432.2 -5379.62 1443.75 577.319 -528.594 782.757 
11605.5 2
12592501 -4702.86 1807.57 1503.71 -350.955 274.381 445.482 
12584200 10666.6 -5698.57 1446.57 441.283 -600.652 745.328 
11606 2
12592501 -4634.38 1894.25 1511.75 142.671 180.58 230.14 
12584200 10918.1 -5935.88 1445.25 524.07 -494.382 720.46 
11606.5 2
12592501 -4677.5 1970.62 1497.88 -87.2976 154.605 177.549 
12584200 11142.2 -6226.62 1456.62 453.694 -588.563 743.132 
11607 2
12592501 -4708.75 2110.75 1499.88 -61.0352 273.682 280.405 
12584200 11459 -6565.5 1499.38 618.652 -661.865 905.978 
11607.5 2
12592501 -4630 2261.43 1500.29 156.25 298.965 337.334 
12584200 11795.3 -6853.71 1512.43 667.234 -571.854 878.759 
11608 2
12592501 -4529.12 2323.5 1499.5 205.03 126.161 240.737 
12584200 12068.4 -7107.88 1543.62 555.06 -516.587 758.257 
11608.5 2
12592501 -4356.57 2539.71 1496.71 346.493 434.165 555.479 
12584200 12313.6 -7355.14 1550.57 492.362 -496.522 699.253 
11609 2
12592501 -4379.12 2684 1569.62 -46.8889 299.97 303.613 
12584200 12613.4 -7626.62 1551 623.292 -564.412 840.865 
11609.5 2
12592501 -4314.12 2820.62 1776 122.873 258.27 286.009 
12584200 12887.1 -7901.12 1548.12 517.486 -518.904 732.839 
11610 2
12592501 -4253.57 2867.57 1837.86 119.435 92.5965 151.125 
12584200 13086 -8128.71 1529.71 392.258 -448.894 596.131 
11610.5 2
12592501 -4269.12 2929.25 1884.88 -30.4375 120.702 124.48 
12584200 13245.4 -8429 1493.12 311.888 -587.643 665.281 
11611 2
12592501 -4317 2955.62 1939.62 -94.2421 51.9193 107.597 
12584200 13324.5 -8700.62 1487.25 155.758 -534.695 556.919 
11611.5 2
12592501 -4343.71 2993.14 1940 -56.8389 79.8252 97.9935 
12584200 13482 -9033 1496.29 335.106 -707.181 782.561 
11612 2
12592501 -4370.75 3010.5 1979.88 -54.3978 34.9238 64.6436 
12584200 13529.9 -9433.88 1513.75 96.328 -806.59 812.321 
11612.5 2
12592501 -4442.5 3074.75 1953.75 -135.377 121.226 181.722 
12584200 13611.2 -9838.75 1527.12 153.538 -763.915 779.192 
11613 2
12592501 -4461.57 3156 1933 -39.7321 169.271 173.871 
12584200 13709.4 -10188.3 1514 204.539 -728.199 756.38 
11613.5 2
12592501 -4351 3264.12 1920.38 222.031 217.118 310.545 
12584200 13812.1 -10660.1 1490.12 206.218 -947.468 969.651 
11614 2
12592501 -4357 3278.14 1920.14 -11.8577 27.7033 30.1343 
12584200 14003.7 -11100.3 1486.57 378.635 -869.883 948.715 
11614.5 2
12592501 -4326.25 3237.25 1922.5 62.7551 -83.4548 104.417 
12584200 14268.6 -11395.6 1471 540.634 -602.733 809.674 
11615 2
12592501 -4302.71 3278.14 1930.29 48.7282 84.6643 97.6856 
12584200 14657.7 -11710 1451 805.568 -650.88 1035.66 
11615.5 2
12592501 -4504 3499 1923.25 -386.345 423.91 573.552 
12584200 14745.8 -11956.4 1426.25 168.975 -472.889 502.171 
11616 2
12592501 -4664.57 3595 1921.43 -307.02 183.556 357.707 
12584200 14887.4 -12219.3 1420.43 270.896 -502.697 571.042 
11616.5 2
12592501 -4784.43 3633.86 1918.86 -231.832 75.1589 243.711 
12584200 15311.6 -12505.3 1381.14 820.392 -553.191 989.477 
11617 2
12592501 -4826.43 3659.57 1915.29 -92.7152 56.7644 108.712 
12584200 15565.6 -12735.4 1350 560.706 -508.042 756.636 
11617.5 2
12592501 -4916.12 3726 1914.75 -182.31 135.017 226.862 
12584200 15755.1 -12934.2 1314.12 385.271 -404.109 558.335 
11618 2
12592501 -5022.5 3596.12 1918.5 -208.988 -255.157 329.82 
12584200 15958.1 -13102.9 1277.38 398.821 -331.287 518.468 
11618.5 2
12592501 -5227 3445.25 1919.88 -397.087 -292.961 493.462 
12584200 16008.8 -13259.6 1250.62 98.301 -304.369 319.849 
11619 2
12592501 -5283.57 3410.57 1915.43 -116.163 -71.2086 136.252 
12584200 16175 -13345.3 1239 341.376 -175.895 384.027 
11619.5 2
12592501 -5338.88 3364 1912.12 -110.166 -92.7718 144.025 
12584200 16422.6 -13558.6 1217.5 493.277 -424.979 651.098 
11620 2
12592501 -5373.86 3304.71 1912.43 -67.5331 -114.451 132.89 
12584200 16490.9 -13662.3 1220 131.722 -200.117 239.578 
11620.5 2
12592501 -5347 3327.88 1910.12 54.2569 46.7893 71.6453 
12584200 16422.4 -14096.6 1211.88 -138.348 -877.453 888.293 
11621 2
12592501 -5309.57 3345.57 1912 78.139 36.9445 86.4326 
12584200 16098.9 -14644.7 1199 -675.403 -1144.24 1328.7 
11621.5 2
12592501 -5162 3362.12 1916.62 301.782 33.8519 303.675 
12584200 15830.4 -14875 1195 -549.043 -470.932 723.343 
11622 2
12592501 -5028.5 3321.25 1910.62 259.223 -79.3689 271.102 
12584200 15683.2 -14927 1194.88 -285.68 -100.971 302.998 
11622.5 2
12592501 -5022.25 3237.62 1904.25 11.7481 -157.19 157.628 
12584200 15509.5 -15108.9 1194.5 -326.598 -341.87 472.802 
11623 2
12592501 -5178.43 3192.14 1901.14 -317.436 -92.4434 330.623 
12584200 15494.7 -15073.1 1194 -30.0523 72.6263 78.5985 
11623.5 2
12592501 -5290.12 3098.5 1901 -225.649 -189.177 294.458 
12584200 15410.4 -15126.9 1194 -170.382 -108.55 202.023 
11624 2
12592501 -5198.43 3047.57 1900.86 184.872 -102.679 211.472 
12584200 15398.6 -15057 1194 -23.7975 140.877 142.873 
11624.5 2
12592501 -5078.5 3072.62 1901 240.82 50.3084 246.019 
12584200 15468.4 -14934.6 1194 140.168 245.733 282.899 
11625 2
12592501 -4821.5 3228.38 1890.25 499.029 302.427 583.517 
12584200 15576.2 -14541.5 1194 209.466 763.35 791.567 
11625.5 2
12592501 -4691.43 3382.57 1894.86 271.548 321.913 421.149 
12584200 15629.4 -14505.6 1194 111.02 75.0075 133.983 
11626 2
12592501 -4656.38 3401.38 1898.38 72.2754 38.7702 82.0175 
12584200 15569.8 -14598.8 1194 -123.049 -192.121 228.148 
11626.5 2
12592501 -4626.38 3399.5 1899.62 58.8235 -3.67647 58.9383 
12584200 15592.9 -14804.6 1194 45.3431 -403.676 406.215 
11627 2
12592501 -4620.22 3455 1909.22 12.088 109.037 109.705 
12584200 15717.2 -14911.9 1194 244.297 -210.735 322.63 
11627.5 2
12592501 -4561.1 3394.1 1910 114.356 -117.795 164.174 
12584200 16069.8 -14907.5 1193 681.969 8.48915 682.021 
11628 2
12592501 -4446.78 3309.44 1916.67 233.788 -173.12 290.907 
12584200 16612.9 -14823.4 1183 1110.61 171.893 1123.83 
11628.5 2
12592501 -4302 3249.88 1922.62 309.354 -127.285 334.517 
12584200 16857.2 -14640.4 1171.38 522.139 391.174 652.416 
11629 2
12592501 -4298.25 3238.12 1929.62 7.41107 -23.2213 24.3753 
12584200 16928.4 -14503.9 1152.5 140.563 269.763 304.187 
11629.5 2
12592501 -4247.12 3139.75 1935 101.238 -194.802 219.538 
12584200 16833.6 -14419 1136.88 -187.624 168.069 251.893 
11630 2
12592501 -4193.88 2972.25 1946.38 108.232 -340.447 357.237 
12584200 16646.2 -14595.8 1136 -380.843 -359.248 523.546 
11630.5 2
12592501 -4219.33 2896.22 1950.44 -48.4921 -144.815 152.718 
12584200 16251.7 -14442.4 1134.33 -751.587 292.011 806.321 
11631 2
12592501 -4357.86 2778.29 1945.71 -275.395 -234.466 361.686 
12584200 15832.6 -14241.6 1131 -833.191 399.35 923.952 
11631.5 2
12592501 -4486 2707.22 1941.33 -258.353 -143.273 295.42 
12584200 15856.6 -14357.2 1125.67 48.3551 -233.167 238.128 
11632 2
12592501 -4580.5 2551.25 1923 -167.851 -277.038 323.919 
12584200 15818.5 -14477.5 1124.25 -67.5942 -213.637 224.076 
11632.5 2
12592501 -4640.14 2513.43 1922.43 -130.796 -82.9417 154.877 
12584200 15729.7 -14841.4 1130 -194.706 -798.089 821.496 
11633 2
12592501 -4699.43 2551.14 1931 -116.246 73.9496 137.774 
12584200 15687.1 -15092.6 1129.29 -83.4734 -492.437 499.462 
11633.5 2
12592501 -4757.14 2548.29 1946.14 -117.305 -5.8072 117.449 
12584200 15625.6 -15151.9 1128 -125.145 -120.499 173.728 
11634 2
12592501 -4887.75 2676.12 1959 -263.321 257.74 368.467 
12584200 15531.9 -15205.4 1128 -188.904 -107.899 217.548 
11634.5 2
12592501 -4947.57 2784.71 1962.29 -124.111 225.289 257.213 
12584200 15468.7 -15316.7 1128 -131.039 -230.994 265.574 
11635 2
12592501 -5054.25 2904.25 1961.25 -210.827 236.237 316.632 
12584200 15937.2 -14853.1 1127.62 925.96 916.184 1302.61 
11635.5 2
12592501 -5261 3210 1954.43 -414.329 612.725 739.663 
12584200 16166.1 -14337.6 1128.29 458.703 1033.17 1130.42 
11636 2
12592501 -5324.57 3373.14 1948.14 -134.117 344.183 369.391 
12584200 16142.9 -14335.7 1124 -49.126 3.91802 49.282 
11636.5 2
12592501 -5258.12 3523.5 1950.12 132.1 298.921 326.809 
12584200 16102.9 -14202 1112.88 -79.4874 265.834 277.463 
11637 2
12592501 -5142.86 3582.43 1947.57 223.387 114.203 250.887 
12584200 16050.4 -14227.6 1105 -101.64 -49.557 113.078 
11637.5 2
12592501 -5110.12 3598.88 1948.62 68.4773 34.4068 76.6353 
12584200 16048.9 -14626 1103.62 -3.25015 -833.533 833.539 
11638 2
12592501 -5121.25 3642.12 1946.25 -21.4768 83.4942 86.2122 
12584200 16005.6 -14988.5 1109.38 -83.4942 -699.807 704.77 
11638.5 2
12592501 -5131.5 3637.12 1950.12 -20.1375 -9.82318 22.4057 
12584200 16243.1 -15065.1 1108.5 466.601 -150.54 490.285 
11639 2
12592501 -5111.88 3622.88 1947 37.6679 -27.3512 46.5507 
12584200 16653.1 -14483.6 1104.75 786.948 1116.12 1365.66 
11639.5 2
12592501 -5029.43 3646.29 1940.43 172.482 48.9764 179.301 
12584200 16657 -14299.1 1108 8.1067 385.946 386.031 
11640 2
12592501 -5054.75 3648.12 1932.62 -52.5341 3.81595 52.6725 
12584200 16607.1 -14241.6 1111.12 -103.475 119.332 157.947 
11640.5 2
12592501 -5145.38 3602.25 1933.12 -174.952 -88.5618 196.09 
12584200 16644.6 -14230 1119.38 72.3938 22.4421 75.7926 
11641 2
12592501 -5225.25 3528.38 1929.88 -154.199 -142.616 210.039 
12584200 16596.5 -14153.2 1121.25 -92.9054 148.166 174.884 
11641.5 2
12592501 -5200.57 3477 1931.71 50.5708 -105.277 116.793 
12584200 16375 -14183.1 1116.86 -453.893 -61.2559 458.008 
11642 2
12592501 -5125.78 3547.33 1935 151.404 142.375 207.831 
12584200 16238.4 -14575.9 1116.78 -276.428 -795.032 841.718 
11642.5 2
12592501 -4968.25 3651 1932.12 304.108 200.129 364.051 
12584200 16460.8 -14742.1 1112.5 429.161 -320.919 535.881 
11643 2
12592501 -4953 3678.71 1928 31.9038 57.9797 66.1777 
12584200 16125.1 -14784.4 1111.71 -702.107 -88.5012 707.663 
11643.5 2
12592501 -4944.12 3725.38 1925.88 18.3747 96.606 98.338 
12584200 15946.9 -15026.8 1113 -369.085 -501.701 622.838 
11644 2
12592501 -4884.62 3735.88 1925.25 117.822 20.7921 119.642 
12584200 16130.6 -15190.9 1116.5 363.861 -325 487.873 
11644.5 2
12592501 -4780.38 3678.25 1923.75 201.255 -111.245 229.954 
12584200 16025.2 -15252.9 1115.88 -203.427 -119.691 236.026 
11645 2
12592501 -4758.25 3678 1923.75 43.1287 -0.487329 43.1314 
12584200 15858.4 -14856.9 1115 -325.292 771.93 837.67 
11645.5 2
12592501 -4784.86 3615.57 1925.29 -55.4315 -130.06 141.379 
12584200 15858 -14381.3 1118.57 -0.78125 990.811 990.811 
11646 2
12592501 -4723.88 3467.88 1929.88 120.996 -293.048 317.045 
12584200 15840.4 -14248 1119.12 -34.9702 264.456 266.758 
11646.5 2
12592501 -4642.14 3288.71 1945.71 163.138 -357.606 393.06 
12584200 15878.9 -14198.3 1115.86 76.8107 99.2301 125.485 
11647 2
12592501 -4544.62 3008.38 1940 195.427 -561.802 594.822 
12584200 16157.9 -14152.2 1112.75 559.154 92.2559 566.714 
11647.5 2
12592501 -4540.14 2912 1947.43 8.82312 -189.715 189.92 
12584200 16541.3 -14148.3 1109 754.746 7.80371 754.786 
11648 2
12592501 -4588.88 2930.75 1941.12 -99.2508 38.1874 106.344 
12584200 16801.1 -14336 1102.75 529.204 -382.31 652.854 
11648.5 2
12592501 -4641.14 2959.86 1946.86 -104.536 58.2143 119.652 
12584200 16915.1 -14472.7 1098 228.036 -273.429 356.039 
11649 2
12592501 -4712 3011 1948 -140.311 101.273 173.042 
12584200 16746.3 -14696.9 1097.14 -334.371 -443.847 555.701 
11649.5 2
12592501 -4863.12 2976.12 1933.88 -297.49 -68.6516 305.309 
12584200 16548.6 -14825.1 1110.88 -389.096 -252.496 463.842 
11650 2
12592501 -4983.43 2953.57 1933.29 -241.573 -45.2883 245.782 
12584200 16226.7 -14825.6 1119.71 -646.407 -0.896443 646.408 
11650.5 2
12592501 -5073.71 2968.29 1925 -178.784 29.1372 181.142 
12584200 16055.1 -14685.6 1117.71 -339.745 277.228 438.5 
11651 2
12592501 -5155.86 3072.86 1913.71 -175.519 223.443 284.137 
12584200 15868.1 -14614.3 1117.14 -399.573 152.32 427.621 
11651.5 2
12592501 -5228.5 3226.75 1904.38 -141.604 299.986 331.728 
12584200 15855.5 -14381.4 1113.62 -24.6449 454.017 454.685 
11652 2
12592501 -5248 3384.29 1901.86 -39.2354 316.973 319.392 
12584200 15856.1 -14217.3 1104.71 1.29347 330.16 330.162 
11652.5 2
12592501 -5239.71 3380.43 1909.71 17.0138 -7.92021 18.767 
12584200 15695.1 -14392.1 1104.86 -330.595 -359.05 488.068 
11653 2
12592501 -5189.75 3258.62 1913.88 97.3963 -237.434 256.634 
12584200 15711.5 -14465.1 1107.12 31.8853 -142.265 145.795 
11653.5 2
12592501 -5272.75 3204 1880.5 -159.309 -104.846 190.715 
12584200 15783.4 -14628.2 1105.12 137.956 -313.1 342.145 
11654 2
12592501 -5281 3147.57 1888 -16.6667 -113.997 115.209 
12584200 15869.7 -14799 1104 174.423 -344.949 386.54 
11654.5 2
12592501 -5282.86 3103.43 1871.57 -3.78237 -89.904 89.9835 
12584200 15884.7 -14974.4 1104 30.5499 -357.288 358.592 
11655 2
12592501 -5248.71 3103 1898 68.4226 -0.858861 68.4279 
12584200 15906.6 -15031.3 1104 43.8019 -113.942 122.071 
11655.5 2
12592501 -5236.5 3092.12 1903.5 24.6753 -21.9697 33.0385 
12584200 15778.9 -15137.1 1104 -257.973 -213.817 335.063 
11656 2
12592501 -5200.43 3067.43 1905.86 71.0067 -48.615 86.0545 
12584200 15696.3 -15293.9 1104 -162.577 -308.528 348.742 
11656.5 2
12592501 -5212.88 3061.88 1903 -24.8432 -11.085 27.204 
12584200 15653 -15308 1104 -86.3986 -28.2293 90.8934 
11657 2
12592501 -5212.14 3065.14 1901.57 1.43557 6.40756 6.56641 
12584200 15659 -15298.7 1104 11.7647 18.2073 21.6775 
11657.5 2
12592501 -5212.12 3068.62 1902.88 0.036002 7.02045 7.02054 
12584200 15728.6 -15290 1104 140.373 17.5691 141.468 
11658 2
12592501 -5197.71 3037.57 1904.86 29.0539 -62.608 69.0209 
12584200 15783.6 -14884.7 1104.14 110.779 817.108 824.584 
11658.5 2
12592501 -5132 2961.75 1903.12 129.359 -149.255 197.511 
12584200 15732.1 -14433.9 1103.38 -101.272 887.479 893.238 
11659 2
12592501 -5120.86 2879.86 1905.71 22.6021 -166.111 167.642 
12584200 15824.9 -14358.7 1107.29 188.098 152.456 242.123 
11659.5 2
12592501 -5075.38 2930.75 1905.88 91.6979 102.607 137.61 
12584200 16020.5 -14234.5 1111.88 394.441 250.432 467.226 
11660 2
12592501 -5053 2929.14 1905.43 44.75 -3.21429 44.8653 
12584200 16243.9 -14163.6 1127.43 446.714 141.857 468.697 
11660.5 2
12592501 -5005.88 2930.62 1908.12 93.3168 2.93494 93.363 
12584200 16449 -14191.2 1118.75 406.223 -54.8091 409.904 
11661 2
12592501 -5020.43 2874.29 1904.71 -28.0957 -108.763 112.333 
12584200 16459 -14241 1111 19.305 -96.0425 97.9635 
11661.5 2
12592501 -4975.86 2868.71 1904.43 94.6315 -11.8289 95.3679 
12584200 16582 -14284 1100.86 261.146 -91.2951 276.645 
11662 2
12592501 -4930.62 2848.5 1914.62 89.2153 -39.8704 97.719 
12584200 16488.9 -14232.1 1095.38 -183.679 102.318 210.254 
11662.5 2
12592501 -4917.29 2764.43 1922.71 26.6786 -168.143 170.246 
12584200 16649.9 -14276.9 1088.14 321.964 -89.4643 334.163 
11663 2
12592501 -4884.86 2703.57 1931.71 67.7006 -127.05 143.962 
12584200 16550.9 -14357.4 1080 -206.681 -168.208 266.478 
11663.5 2
12592501 -4873.12 2634.38 1935.38 22.7809 -134.362 136.28 
12584200 16508.2 -14618.2 1094 -82.7323 -506.449 513.162 
11664 2
12592501 -4832.29 2590.14 1937.71 78.8403 -85.3902 116.221 
12584200 16620.6 -14814.3 1103 216.837 -378.447 436.166 
11664.5 2
12592501 -4827.29 2556.71 1938.71 10.2669 -68.6418 69.4054 
12584200 16164.7 -14780.1 1111.14 -936.052 70.1085 938.673 
11665 2
12592501 -4778.57 2563.71 1941.29 100.235 14.4033 101.265 
12584200 15980.6 -14946.3 1110.71 -378.895 -341.858 510.321 
11665.5 2
12592501 -4599.57 2532.71 1944.71 369.835 -64.0496 375.34 
12584200 15775.7 -14968.4 1111 -423.259 -45.7497 425.724 
11666 2
12592501 -4399.25 2567.88 1953.38 380.839 66.8455 386.661 
12584200 15697.2 -15108.1 1111 -149.172 -265.583 304.608 
11666.5 2
12592501 -4402.86 2647.14 1946.14 -7.03147 154.518 154.678 
12584200 15534 -15081.9 1111 -318.226 51.2044 322.319 
11667 2
12592501 -4309.5 2744.12 1953 186.342 193.577 268.692 
12584200 15376 -15040.4 1111 -315.369 82.7987 326.057 
11667.5 2
12592501 -4236.43 2826.57 1960.57 148.822 167.915 224.373 
12584200 14941.4 -14533.4 1121.57 -885.074 1032.48 1359.91 
11668 2
12592501 -4185.25 2923.12 1956.25 105.741 199.491 225.782 
12584200 14551.9 -14499.4 1145.88 -804.863 70.3586 807.932 
11668.5 2
12592501 -4210.43 3158.14 1956.43 -50.7632 473.826 476.538 
12584200 14540 -14382 1158.14 -23.9415 236.643 237.851 
11669 2
12592501 -4338.25 3235.5 1954.88 -253.614 153.486 296.442 
12584200 14497 -14385.2 1152.88 -85.3175 -6.44841 85.5608 
11669.5 2
12592501 -4376.29 3217.43 1952 -74.7264 -35.5038 82.7318 
12584200 14516.3 -14769.7 1148.14 37.8894 -755.333 756.282 
11670 2
12592501 -4459.25 3246.88 1947.5 -165.929 58.8929 176.07 
12584200 14466.9 -14953.1 1149 -98.8214 -366.821 379.9 
11670.5 2
12592501 -4624.14 3428.14 1944.86 -322.687 354.732 479.543 
12584200 14346.9 -15031.1 1149.43 -234.869 -152.677 280.131 
11671 2
12592501 -4862.5 3634.5 1936.88 -497.614 430.808 658.191 
12584200 14508.5 -14643.6 1166.25 337.459 809.014 876.574 
11671.5 2
12592501 -4937 3645.38 1928 -140.566 20.5189 142.056 
12584200 14520.4 -14301.9 1167 22.4057 644.811 645.2 
11672 1
12592501 -4919.43 3668.43 1922.86 35.9334 47.1443 59.2773 
11672.5 1
12592501 -5138.25 3530.75 1918.25 -454.93 -286.234 537.486 
11673 1
12592501 -5140.25 3477 1915.25 -3.83877 -103.167 103.238 
11673.5 1
12592501 -5135.57 3444.29 1907 9.52866 -66.6279 67.3058 
11674 1
12592501 -5178.38 3432.38 1918.12 -89.5472 -24.9178 92.9495 
11674.5 1
12592501 -5196.88 3375.62 1933.5 -35.7834 -109.768 115.453 
11675 1
12592501 -5211.29 3235.86 1918.29 -29.1126 -282.359 283.856 
11675.5 1
12592501 -5219.25 3110.25 1913.12 -16.4212 -258.984 259.504 
11676 1
12592501 -5160.62 3028.88 1910.5 111.667 -155 191.035 
11676.5 1
12592501 -5090.71 2893 1909.57 141.52 -275.051 309.323 
11677 1
12592501 -4960.75 2759.62 1912.75 262.025 -268.901 375.453 
11677.5 1
12592501 -4869.43 2760.14 1928 188.681 1.06995 188.684 
11678 1
12592501 -4818.38 2742.25 1943.5 99.1331 -34.7434 105.045 
11678.5 1
12592501 -4848.12 2625.38 1945.25 -56.4516 -221.774 228.846 
11679 1
12592501 -4837.29 2540.86 1945 21.5493 -168.028 169.404 
11679.5 1
12592501 -4676.14 2308.29 1930.71 332.253 -479.529 583.387 
11680 1
12592501 -4565.71 2097.71 1887.86 223.088 -425.397 480.344 
11680.5 1
12592501 -4510 1920 1836.29 109.458 -349.144 365.9 
11681 1
12592501 -4247.71 1729 1771.43 545.293 -397.089 674.555 
11681.5 1
12592501 -4050.86 1583.86 1703.57 405.891 -299.264 504.288 
11682 1
12592501 -3538.88 1512.88 1703.75 980.809 -135.981 990.19 
11682.5 1
12592501 -3001.14 1486.86 1688.29 1050.26 -50.8161 1051.49 
11683 1
12592501 -2880.86 1385.43 1654.86 254.843 -214.891 333.351 
11683.5 1
12592501 -3040.12 1287 1621.62 -311.07 -192.243 365.68 
11684 1
12592501 -3453.29 1068.29 1619.29 -789.982 -418.192 893.844 
11684.5 1
12592501 -3624.29 1018.86 1654.57 -340.637 -98.4633 354.583 
11685 1
12592501 -3618.43 996.429 1631.43 11.6676 -44.6784 46.1768 
11685.5 1
12592501 -3683.29 1054.14 1629.57 -138.288 123.058 185.113 
11686 1
12592501 -3735.25 1144.62 1645.25 -100.902 175.693 202.606 
11686.5 1
12592501 -3716.22 1130 1617.44 36.1058 -27.7514 45.5387 
11687 1
12592501 -3532.7 1181.6 1572.9 387.996 109.091 403.041 
11687.5 1
12592501 -3491.7 1220.1 1587.8 80.7087 75.7874 110.714 
11688 1
12592501 -3486.56 1282.89 1590.44 10.651 129.998 130.433 
11688.5 1
12592501 -3402.88 1370.75 1572.75 168.371 176.783 244.133 
11689 1
12592501 -3373.14 1358.86 1562 58.0706 -23.2282 62.5439 
11689.5 1
12592501 -3306.12 1360 1560.12 132.709 2.26308 132.728 
11690 1
12592501 -3124.71 1592.71 1532.14 367.228 471.082 597.306 
11690.5 1
12592501 -2738.12 1845 1505.88 793.818 518.04 947.899 
11691 1
12592501 -2605.88 1916.62 1476.12 256.298 138.808 291.473 
11691.5 1
12592501 -2572.25 1923.75 1458.25 66.5842 14.1089 68.0626 
11692 1
12592501 -2562.14 1845.57 1439.43 20.7114 -160.202 161.535 
11692.5 1
12592501 -2511.88 1884.5 1431 99.5403 77.0863 125.899 
11693 1
12592501 -2549.29 1958.29 1426.43 -75.2731 148.462 166.454 
11693.5 1
12592501 -2588.43 1995 1438 -82.406 77.2932 112.982 
11694 1
12592501 -2504.25 1894.38 1450.12 164.091 -196.15 255.735 
11694.5 1
12592501 -2581.57 1872 1435 -155.89 -45.1109 162.286 
11695 1
12592501 -2921.75 2083.25 1428.25 -683.09 424.197 804.086 
11695.5 1
12592501 -3359.38 2412.75 1416.5 -833.571 627.619 1043.43 
11696 1
12592501 -3473.71 2595 1401.29 -225.967 360.178 425.193 
11696.5 1
12592501 -3523.75 2762.5 1398.62 -100.675 337.022 351.738 
11697 1
12592501 -3506.86 2929.43 1402.29 32.5489 321.635 323.278 
11697.5 1
12592501 -3510.29 2940.43 1402.14 -7.05467 22.6337 23.7077 
11698 1
12592501 -3674.25 2548.12 1383.12 -332.585 -795.748 862.454 
11698.5 1
12592501 -3885.14 2097.71 1344.43 -427.775 -913.612 1008.8 
11699 1
12592501 -4026.38 1721 1424.75 -275.844 -735.77 785.778 
11699.5 1
12592501 -4246 1545.71 1651.14 -437.5 -349.175 559.758 
11700 1
12592501 -4253.62 1492.62 1673.75 -15.498 -107.905 109.012 
11700.5 1
12592501 -4186.71 1519.57 1679.14 136.832 55.1052 147.511 
11701 1
12592501 -4120.62 1787.5 1667.5 135.707 550.161 566.651 
11701.5 1
12592501 -4031.38 1950.5 1655.38 172.297 314.672 358.754 
11702 1
12592501 -3971 1990 1649 118.848 77.7559 142.024 
11702.5 1
12592501 -3952.25 2028.12 1655.75 35.5787 72.3435 80.619 
11703 1
12592501 -3904.88 1941 1661.5 97.2793 -178.901 203.639 
11703.5 1
12592501 -3838.57 1838.71 1657.14 141.372 -218.093 259.905 
11704 1
12592501 -3708 1635.88 1657 267.017 -414.804 493.316 
11704.5 1
12592501 -3815 1918 1655.43 -212.724 560.885 599.869 
11705 1
12592501 -4058 2072.12 1650 -485.03 307.635 574.363 
11705.5 1
12592501 -4048 2093.88 1636.62 19.305 41.9884 46.2138 
11706 1
12592501 -4256.43 2269 1632.14 -428.865 360.34 560.152 
11706.5 1
12592501 -4385.62 2324.75 1631.62 -263.666 113.776 287.167 
11707 1
12592501 -4075.12 2030.25 1623 583.647 -553.571 804.416 
11707.5 1
12592501 -3990.57 1809.86 1619 175.422 -457.247 489.742 
11708 1
12592501 -3936.22 2000.33 1595.22 106.776 374.216 389.152 
11708.5 1
12592501 -3921 2087.57 1539.86 30.143 172.749 175.359 
11709 1
12592501 -3925.25 2144.12 1502.25 -8.7269 116.126 116.454 
11709.5 1
12592501 -3927.5 2187.88 1476.75 -4.38596 85.2827 85.3954 
11710 1
12592501 -3977.75 2114.38 1430.62 -100.1 -146.414 177.361 
11710.5 1
12592501 -4057.62 2073.12 1383.5 -157.856 -81.5217 177.663 
11711 1
12592501 -4171.71 2131 1343.43 -232.835 118.112 261.08 
11711.5 1
12592501 -4341.5 2012.75 1428 -336.209 -234.158 409.716 
11712 1
12592501 -4445.88 1816.5 1585.62 -204.256 -384.051 434.989 
11712.5 1
12592501 -4509.14 1742 1592.14 -129.382 -152.352 199.877 
11713 1
12592501 -4477 1741.88 1590.88 67.1041 -0.26096 67.1046 
11713.5 1
12592501 -4161.62 1824.12 1589.38 611.192 159.399 631.636 
11714 1
12592501 -4136.38 1876.25 1581.12 48.8395 100.822 112.028 
11714.5 1
12592501 -4126.29 1939 1573.57 20.9321 130.187 131.859 
11715 1
12592501 -4050.38 1792.62 1583.62 156.84 -302.428 340.678 
11715.5 1
12592501 -4238.62 1716.25 1591 -357.211 -144.924 385.49 
11716 1
12592501 -4617.57 1734.43 1600.14 -771.785 37.0236 772.673 
11716.5 1
12592501 -4782.38 1656.5 1610.25 -332.937 -157.431 368.282 
11717 1
12592501 -4849.62 1564.12 1611.5 -130.837 -179.718 222.299 
11717.5 1
12592501 -4464.57 1466 1618 792.291 -201.903 817.613 
11718 1
12592501 -4108 1532.88 1675.88 720.346 135.101 732.906 
11718.5 1
12592501 -3940 1682.14 1693.57 333.996 296.755 446.785 
11719 1
12592501 -3866.88 1792 1687 146.543 220.155 264.467 
11719.5 1
12592501 -3858.57 1840.86 1683 17.0155 100.117 101.553 
11720 1
12592501 -3880.14 1954 1685.71 -43.4033 227.652 231.752 
11720.5 1
12592501 -3924.25 1788.62 1689.62 -86.3153 -323.63 334.943 
11721 1
12592501 -4126.62 1462.12 1687.5 -386.212 -623.092 733.078 
11721.5 1
12592501 -4209 1550.86 1683.14 -171.973 185.245 252.765 
11722 1
12592501 -4289.62 1967.38 1683.75 -166.237 858.8 874.741 
11722.5 1
12592501 -4267.62 2356.12 1684 42.5532 751.934 753.137 
11723 1
12592501 -4375.14 2500 1694 -215.036 287.75 359.222 
11723.5 1
12592501 -4446 2703.5 1861.75 -144.019 413.618 437.974 
11724 1
12592501 -4348.88 2753.75 1930 187.863 97.1954 211.517 
11724.5 1
12592501 -4229.62 2871.38 1935.62 238.978 235.721 335.671 
11725 1
12592501 -4151.71 2949.57 1948.14 154.585 155.152 219.017 
11725.5 1
12592501 -4185.62 3081 1950.25 -70.5004 273.24 282.189 
11726 1
12592501 -4294.71 3225.57 1954 -208.584 276.427 346.293 
11726.5 1
12592501 -4372.25 3251.5 1953.62 -156.955 52.487 165.498 
11727 1
12592501 -4485 3324.12 1954 -226.406 145.833 269.308 
11727.5 1
12592501 -4541 3368.62 1952.25 -114.286 90.8163 145.975 
11728 1
12592501 -4578.75 3367.25 1948.12 -73.5867 -2.68031 73.6355 
11728.5 1
12592501 -4659.29 3305.43 1936.29 -166.396 -127.73 209.768 
11729 1
12592501 -4711.75 3229 1923.25 -107.73 -156.938 190.355 
11729.5 1
12592501 -4723.12 3203.5 1908.38 -22.2168 -49.8047 54.5352 
11730 1
12592501 -4701 3247.86 1908.29 44.0737 88.3608 98.7427 
11730.5 1
12592501 -4723.38 3447.62 1902.12 -45.9446 410.201 412.766 
11731 1
12592501 -4781 3562.12 1902.25 -112.329 223.197 249.869 
11731.5 1
12592501 -4890.62 3666.38 1902.88 -206.84 196.698 285.434 
11732 1
12592501 -4968.43 3639.43 1909 -163.11 -56.4915 172.616 
11732.5 1
12592501 -4881.12 3473.5 1899.25 176.015 -334.533 378.013 
11733 1
12592501 -4790.75 3365.38 1905.88 176.17 -210.77 274.699 
11733.5 1
12592501 -4730.57 3269.43 1895.43 125.897 -200.725 236.94 
11734 1
12592501 -4731.5 3221.25 1899.75 -1.89504 -98.3236 98.3419 
11734.5 1
12592501 -4822.88 3204.75 1911 -174.713 -31.5488 177.539 
11735 1
12592501 -5022.86 3171.86 1919.29 -411.486 -67.6808 417.015 
11735.5 1
12592501 -5110.5 3159 1896.62 -179.965 -26.4007 181.891 
11736 1
12592501 -5137.88 3149.62 1881.38 -51.945 -17.7894 54.9067 
11736.5 1
12592501 -5214.25 3266.25 1888.25 -147.727 225.58 269.648 
11737 1
12592501 -5289.62 3230.5 1897.62 -147.794 -70.098 163.575 
11737.5 1
12592501 -5290.57 3187.14 1901.71 -2.01797 -92.4459 92.468 
11738 1
12592501 -5274.88 3203.75 1900.88 32.4978 34.3833 47.3109 
11738.5 1
12592501 -5313.12 3231.88 1900.38 -72.4432 53.267 89.9188 
11739 1
12592501 -5298.12 3186.25 1898.38 29.5276 -89.813 94.5423 
11739.5 1
12592501 -5269 3104.43 1900.29 59.4388 -166.983 177.246 
11740 1
12592501 -5147.25 2935.38 1903.25 247.459 -343.605 423.439 
11740.5 1
12592501 -5003 2792 1905.43 290.827 -289.062 410.045 
11741 1
12592501 -4832.88 2717.25 1916.75 342.304 -150.402 373.889 
11741.5 1
12592501 -4698.5 2779.75 1923.5 258.413 120.192 284.998 
11742 1
12592501 -4608.14 2763.43 1941.57 181.44 -32.774 184.376 
11742.5 1
12592501 -4556.38 2773.5 1942.62 108.985 21.203 111.028 
11743 1
12592501 -4501.12 2760.25 1922.5 106.66 -25.5792 109.685 
11743.5 1
12592501 -4453.29 2747.43 1930 95.8703 -25.6942 99.2538 
11744 1
12592501 -4457.88 2781.75 1922.25 -9.50163 71.0589 71.6913 
11744.5 1
12592501 -4399.71 2789.14 1941 118.454 15.0567 119.407 
11745 1
12592501 -4350.5 2819 1943.75 97.6474 59.2404 114.212 
11745.5 1
12592501 -4229.71 2837.14 1941.57 238.707 35.8554 241.385 
11746 1
12592501 -4204.25 2884.88 1940.25 51.6517 96.8198 109.736 
11746.5 1
12592501 -4136.11 3013.44 1941.56 130.785 246.774 279.289 
11747 1
12592501 -4152.11 2829.78 1946.33 -32.6531 -374.83 376.25 
11747.5 1
12592501 -4223.9 2727.3 1951.9 -145.616 -207.866 253.796 
11748 1
12592501 -4328.11 2651.56 1952.44 -206.359 -149.989 255.109 
11748.5 1
12592501 -4328.78 2669.33 1951.44 -1.31752 35.1339 35.1586 
11749 1
12592501 -4532.25 2656.75 1943 -396.632 -24.5289 397.39 
11749.5 1
12592501 -4658.75 2594.38 1948.88 -253.507 -125 282.65 
11750 1
12592501 -4748.25 2552 1949.25 -178.643 -84.5808 197.654 
11750.5 1
12592501 -4828.75 2610.25 1949.75 -164.286 118.878 202.785 
11751 1
12592501 -4919.88 2671.25 1948.88 -182.25 122 219.315 
11751.5 1
12592501 -4927.43 2747.57 1949 -15.017 151.732 152.474 
11752 1
12592501 -4929.29 2750.29 1949.57 -3.90156 5.70228 6.90928 
11752.5 1
12592501 -4823.62 2606.88 1949.5 197.867 -268.559 333.58 
11753 1
12592501 -4560 2451.86 1949 529.367 -311.281 614.106 
11753.5 1
12592501 -4419.5 2523.25 1948 292.708 148.735 328.33 
11754 1
12592501 -4221.71 2588 1947.71 387.815 126.961 408.068 
11754.5 1
12592501 -4246.38 2745.62 1943 -49.4203 315.882 319.724 
11755 1
12592501 -4344.88 2921.38 1937 -189.06 337.332 386.699 
11755.5 1
12592501 -4279.71 3014.29 1941.57 132.981 189.614 231.597 
11756 1
12592501 -4428.62 3126.25 1946.38 -302.05 227.108 377.905 
11756.5 1
12592501 -4527.43 2963 1954 -200.007 -330.466 386.278 
11757 1
12592501 -4634.12 2771.5 1939.75 -219.089 -393.224 450.139 
11757.5 1
12592501 -4715.62 2744.12 1942.12 -155.238 -52.1429 163.761 
11758 1
12592501 -4778.43 2705.43 1944.71 -128.96 -79.4588 151.474 
11758.5 1
12592501 -4760.62 2677.12 1940.75 35.9668 -57.1789 67.5503 
11759 1
12592501 -4615.71 2859.29 1948.71 285.257 358.584 458.208 
11759.5 1
12592501 -4461.88 3031.5 1954.25 317.194 355.081 476.125 
11760 1
12592501 -4322.88 3140.88 1935.62 265.267 208.731 337.543 
11760.5 1
12592501 -4323.86 3216.71 1935.29 -1.96822 151.983 151.995 
11761 1
12592501 -4410.38 3181 1942.88 -179.126 -73.9426 193.788 
11761.5 1
12592501 -4619.25 3037.62 1936.62 -401.683 -275.721 487.207 
11762 1
12592501 -4725.43 2827 1945.71 -208.193 -412.99 462.499 
11762.5 1
12592501 -4809 2661 1943 -172.668 -342.975 383.987 
11763 1
12592501 -4834.57 2627.71 1943.71 -52.0803 -67.7917 85.4872 
11763.5 1
12592501 -4856 2671.88 1944 -43.8212 90.3082 100.379 
11764 1
12592501 -4885.75 2879.88 1935.38 -56.9923 398.467 402.523 
11764.5 1
12592501 -4979.43 3006.14 1932.14 -185.502 250.035 311.334 
11765 1
12592501 -4951.62 3146.75 1917.5 56.2825 284.63 290.141 
11765.5 1
12592501 -4799.14 3270.29 1901.71 286.621 232.21 368.881 
11766 1
12592501 -4552.57 3304.57 1909.43 507.349 70.5467 512.23 
11766.5 1
12592501 -4343.29 3156.14 1926.29 435.105 -308.583 533.423 
11767 1
12592501 -4197.14 3010.86 1936 307.669 -305.865 433.836 
11767.5 1
12592501 -4217.62 2902.75 1947.88 -38.9394 -205.527 209.183 
11768 1
12592501 -4312.29 3129.43 1951.86 -183.096 438.45 475.145 
11768.5 1
12592501 -4474.29 3286.86 1952.71 -337.5 327.976 470.611 
11769 1
12592501 -4556.38 2989.38 1950.38 -171.019 -619.754 642.918 
11769.5 1
12592501 -4664.5 2949.25 1943.12 -209.139 -77.6112 223.076 
11770 1
12592501 -4784.71 2911.57 1945.14 -241.88 -75.812 253.482 
11770.5 1
12592501 -4847.75 2839.62 1939.25 -127.088 -145.053 192.852 
11771 1
12592501 -4806 2824.29 1938.14 83.8353 -30.8018 89.3147 
11771.5 1
12592501 -4664.62 2901 1935 282.186 153.122 321.053 
11772 1
12592501 -4427 3030 1930.62 463.207 251.462 527.061 
11772.5 1
12592501 -4478 3002.43 1946.86 -103.03 -55.6999 117.123 
11773 1
12592501 -4455.12 2972.88 1946.75 47.4585 -61.3145 77.5356 
11773.5 1
12592501 -4358.62 3123.12 1937.62 189.961 295.768 351.516 
11774 1
12592501 -4440 3291 1938.12 -155 319.762 355.349 
11774.5 1
12592501 -4503.5 3336.5 1934.38 -125.992 90.2778 154.997 
11775 1
12592501 -4542.88 3337.12 1932.88 -80.6865 1.28074 80.6966 
11775.5 1
12592501 -4592.12 3457.38 1921.5 -99.8986 243.915 263.58 
11776 1
12592501 -4762.12 3613.88 1916 -345.528 318.089 469.65 
11776.5 1
12592501 -4980.11 3664.22 1912.56 -419.204 96.8216 430.24 
11777 1
12592501 -5120 3549.62 1904.75 -277.557 -227.375 358.8 
11777.5 1
12592501 -5165 3475.12 1903.75 -91.4634 -151.423 176.902 
11778 1
12592501 -5064 3450.62 1905.25 205.703 -49.8982 211.668 
11778.5 1
12592501 -4986.88 3380.75 1893.88 157.72 -142.894 212.824 
11779 1
12592501 -4966.38 3170.5 1893.88 41.9223 -429.959 431.998 
11779.5 1
12592501 -4978 3126.89 1896.22 -22.3558 -83.8675 86.796 
11780 1
12592501 -5106.25 3131.25 1908.5 -247.587 8.41913 247.73 
11780.5 1
12592501 -5124.75 3080.62 1899.25 -38.1443 -104.381 111.133 
11781 1
12592501 -5147.38 2999.5 1894.25 -45.3407 -162.575 168.779 
11781.5 1
12592501 -5147.5 2982 1894.38 -0.249501 -34.9301 34.931 
11782 1
12592501 -5138.38 2986.38 1899.12 18.8923 9.05797 20.9515 
11782.5 1
12592501 -5120.5 3002.62 1896.88 35.8936 32.6305 48.5088 
11783 1
12592501 -5115.67 3031.33 1896.22 9.36693 55.6363 56.4193 
11783.5 1
12592501 -5129 3025.75 1918.62 -25.5918 -10.7166 27.745 
11784 1
12592501 -4860.88 3029.38 1936.38 542.763 7.33806 542.813 
11784.5 1
12592501 -4445.38 3004.25 1960.38 839.394 -50.7576 840.927 
11785 1
12592501 -4457 2988.38 1977 -23.4375 -32.006 39.6699 
11785.5 1
12592501 -4412.75 3059.25 1962.75 89.939 144.055 169.826 
11786 1
12592501 -4270 2957.38 1964.5 285.5 -203.75 350.748 
11786.5 1
12592501 -4476.62 2998.12 1954.62 -411.604 81.1753 419.532 
11787 1
12592501 -4646.62 3083.62 1944.38 -340 171 380.58 
11787.5 1
12592501 -4638.5 3106.62 1937 16.1531 45.7256 48.4949 
11788 1
12592501 -4671.62 3184 1934.62 -65.7242 153.522 166.999 
11788.5 1
12592501 -4730.62 3413.25 1923.5 -118.236 459.419 474.39 
11789 1
12592501 -4711.5 3410.12 1916 38.4036 -6.2751 38.9129 
11789.5 1
12592501 -4741 3336.78 1910.22 -57.5049 -142.977 154.108 
11790 1
12592501 -4823.62 3315.62 1901.62 -160.437 -41.0734 165.611 
11790.5 1
12592501 -4858 3314.38 1908.25 -71.4657 -2.59875 71.5129 
11791 1
12592501 -4842.5 3391.62 1900.62 31.893 158.951 162.119 
11791.5 1
12592501 -4870.62 3374.75 1910.38 -57.2811 -34.3686 66.8006 
11792 1
12592501 -4838.5 3336.62 1898.25 63.4881 -75.3458 98.5279 
11792.5 1
12592501 -4870.25 3370.12 1911 -64.5325 68.0894 93.8116 
11793 1
12592501 -4939.22 3375.89 1917.22 -132.639 11.0844 133.101 
11793.5 1
12592501 -4958 3403.88 1909.12 -37.4806 55.8605 67.2695 
11794 1
12592501 -5014.12 3425.12 1903.25 -117.171 44.3633 125.288 
11794.5 1
12592501 -5029 3374.22 1902.11 -29.2815 -100.202 104.393 
11795 1
12592501 -5071.75 3294.88 1911.25 -84.9901 -157.748 179.186 
11795.5 1
12592501 -5144.67 3313 1896.56 -148.506 36.9145 153.026 
11796 1
12592501 -5175.12 3301.88 1896.38 -59.4889 -21.7285 63.3329 
11796.5 1
12592501 -5215.78 3264.56 1900.33 -79.7113 -73.1754 108.206 
11797 1
12592501 -5249.62 3224.88 1905.75 -67.4247 -79.0449 103.895 
11797.5 1
12592501 -5236.33 3249.78 1902.44 26.4774 49.6071 56.231 
11798 1
12592501 -5238.38 3196.25 1900.88 -3.93385 -103.136 103.211 
11798.5 1
12592501 -5173.75 3130.25 1904.12 134.077 -136.929 191.641 
11799 1
12592501 -5168.12 3055 1900.25 11.4562 -153.259 153.686 
11799.5 1
12592501 -5138 3010.12 1889.62 61.3544 -91.3951 110.079 
11800 1
12592501 -5099.12 2928.25 1931.12 80.4865 -169.513 187.651 
11800.5 1
12592501 -5097.67 2851.33 1959.33 2.80449 -147.917 147.943 
11801 1
12592501 -5102.12 2972.88 1953.88 -8.77625 239.255 239.416 
11801.5 1
12592501 -5004 2984.38 1957 200.665 23.5174 202.038 
11802 1
12592501 -4849.25 3087.88 1935.75 315.816 211.224 379.942 
11802.5 1
12592501 -4680.78 3168.89 1914.33 326.497 157.004 362.285 
11803 1
12592501 -4536.12 3244.38 1908.62 279.252 145.726 314.989 
11803.5 1
12592501 -4482.57 3312 1900.57 110.42 139.433 177.86 
11804 1
12592501 -4510.5 3284.12 1903 -57.2307 -57.1209 80.8588 
11804.5 1
12592501 -4416.62 3157.25 1924.12 185.891 -251.238 312.531 
11805 1
12592501 -4352.62 3160.5 1933.38 123.077 6.25 123.236 
11805.5 1
12592501 -4275.5 3179.88 1941.62 157.077 39.4603 161.958 
11806 1
12592501 -4455.75 3088.12 1948.12 -375.521 -191.146 421.37 
11806.5 1
12592501 -4607 3112.67 1942.89 -294.834 47.8395 298.69 
11807 1
12592501 -4790.2 3406 1919.7 -376.955 603.567 711.609 
11807.5 1
12592501 -4951.6 3547 1912 -309.789 270.633 411.353 
11808 1
12592501 -5085.67 3554.89 1902.89 -261.339 15.378 261.791 
11808.5 1
12592501 -5231.5 3459.62 1889.5 -305.73 -199.715 365.181 
11809 1
12592501 -5249.75 3340.12 1894.62 -36.7203 -240.443 243.23 
11809.5 1
12592501 -5264.33 3266 1895.67 -28.764 -146.203 149.006 
11810 1
12592501 -5275.12 3164.88 1902.62 -20.7532 -194.471 195.575 
11810.5 1
12592501 -5088.12 2902.62 1903 380.855 -534.114 655.994 
11811 1
12592501 -4775.38 2649 1915.75 654.289 -530.596 842.393 
11811.5 1
12592501 -4788 2692.56 1935.44 -25.0496 86.4198 89.977 
11812 1
12592501 -4784.25 2870.5 1935.5 7.12928 338.297 338.373 
11812.5 1
12592501 -4706.25 3178.88 1928.25 153.242 605.845 624.925 
11813 1
12592501 -4625.71 3345.43 1918 168.485 348.438 387.035 
11813.5 1
12592501 -4759 3528.88 1904.75 -282.985 389.483 481.432 
11814 1
12592501 -4826.75 3517.12 1894.38 -135.23 -23.4531 137.248 
11814.5 1
12592501 -4840.38 3585.38 1894.38 -26.7157 133.824 136.464 
11815 1
12592501 -4852.75 3637.62 1897.62 -23.3491 98.5849 101.312 
11815.5 1
12592501 -4982.71 3537.57 1899.86 -267.968 -206.296 338.178 
11816 1
12592501 -5132.75 3372.62 1903.38 -307.45 -338.005 456.917 
11816.5 1
12592501 -5134 3291.38 1900.88 -2.46063 -159.941 159.96 
11817 1
12592501 -5133.75 3254.88 1903 0.494071 -72.1344 72.1361 
11817.5 1
12592501 -5152.25 3144.25 1897.12 -37.0741 -221.693 224.772 
11818 1
12592501 -5149.14 3022.57 1897.43 6.3671 -249.341 249.423 
11818.5 1
12592501 -5026.5 2924.88 1890.38 252.872 -201.436 323.296 
11819 1
12592501 -4982.12 2930.25 1891.5 83.0993 10.0655 83.7066 
11819.5 1
12592501 -4926 2936.71 1881.43 112.928 13.0066 113.674 
11820 1
12592501 -4815.75 3037.25 1883 230.167 209.887 311.495 
11820.5 1
12592501 -4614.12 3117.62 1902.75 410.642 163.697 442.067 
11821 1
12592501 -4483 3116 1920.22 254.118 -3.14922 254.138 
11821.5 1
12592501 -4335.38 3055.75 1940.5 288.33 -117.676 311.419 
11822 1
12592501 -4262.38 3026 1932.62 152.083 -61.9792 164.228 
11822.5 1
12592501 -4259.78 3112 1942.67 5.08263 168.297 168.374 
11823 1
12592501 -4210.38 3026.62 1948.5 99.6024 -172.127 198.868 
11823.5 1
12592501 -4250.75 3008.5 1950.75 -80.9118 -36.3226 88.6908 
11824 1
12592501 -4568.88 3325.38 1945.62 -640.091 637.575 903.448 
11824.5 1
12592501 -4805.75 3460.25 1924.5 -484.407 275.818 557.428 
11825 1
12592501 -4861.38 3354 1896.62 -111.697 -213.353 240.823 
11825.5 1
12592501 -4887.38 3348 1897.88 -51.5873 -11.9048 52.9431 
11826 1
12592501 -4915.75 3349.62 1911.62 -57.5558 3.29615 57.6501 
11826.5 1
12592501 -4912.62 3322.12 1896.25 6.17589 -54.3478 54.6976 
11827 1
12592501 -5060.38 3340.38 1919.12 -299.089 36.9433 301.362 
11827.5 1
12592501 -5194.88 3245.75 1913.5 -264.244 -185.904 323.086 
11828 1
12592501 -5212.25 3237.38 1903.88 -34.75 -16.75 38.5762 
11828.5 1
12592501 -5217.75 3239 1900.25 -10.7004 3.16148 11.1577 
11829 1
12592501 -5264.5 3227.25 1899.5 -93.1275 -23.4064 96.0239 
11829.5 1
12592501 -5163.75 3232.38 1908.5 200.697 10.2092 200.957 
11830 1
12592501 -5007.25 3216.88 1909.12 314.889 -31.1871 316.43 
11830.5 1
12592501 -4946.12 3206.25 1903.62 122.741 -21.3353 124.581 
11831 1
12592501 -4892 3173.38 1893.5 105.507 -64.0838 123.444 
11831.5 1
12592501 -4811.86 3120.71 1895.71 165.584 -108.803 198.132 
11832 1
12592501 -4783.22 3092.89 1920.22 55.9276 -54.3465 77.9835 
11832.5 1
12592501 -5017.57 3276 1901.71 -473.433 369.921 600.816 
11833 1
12592501 -5166.11 3514.56 1896.78 -303.142 486.848 573.512 
11833.5 1
12592501 -5164.5 3589.75 1902.25 3.01706 140.814 140.846 
11834 1
12592501 -5100.62 3600.38 1899.5 127.241 21.1653 128.989 
11834.5 1
12592501 -5046.88 3662.88 1900.5 109.026 126.775 167.208 
11835 1
12592501 -5093 3672.12 1906 -93.9409 18.8391 95.8113 
11835.5 1
12592501 -5284.62 3468 1908.88 -393.48 -419.148 574.902 
11836 1
12592501 -5281 3343.88 1909.25 7.1499 -244.822 244.927 
11836.5 1
12592501 -5287.38 3328.88 1910.62 -12.674 -29.8211 32.4026 
11837 1
12592501 -5268.12 3385.25 1910.75 38.8889 113.889 120.345 
11837.5 1
12592501 -5273.75 3381.5 1908.5 -11.2275 -7.48503 13.4938 
11838 1
12592501 -5259.62 3353.75 1906.5 28.7094 -56.4024 63.2887 
11838.5 1
12592501 -5230.12 3237 1909.38 56.9498 -225.386 232.47 
11839 1
12592501 -5254.71 3238 1911.86 -51.7669 2.10526 51.8097 
11839.5 1
12592501 -5279.33 3235.56 1908.89 -47.897 -4.75573 48.1325 
11840 1
12592501 -5281 3274.62 1905.38 -3.24886 76.1588 76.228 
11840.5 1
12592501 -5278.75 3299.62 1900.38 4.61066 51.2295 51.4366 
11841 1
12592501 -5283.75 3345.62 1897.12 -10.3306 95.0413 95.6011 
11841.5 1
12592501 -5295.22 3302.22 1895.11 -22.363 -84.6058 87.5114 
11842 1
12592501 -5280.88 3216.5 1890.25 27.3802 -163.592 165.867 
11842.5 1
12592501 -5268.75 3122.75 1892.88 24.5445 -189.777 191.358 
11843 1
12592501 -5191.38 3032.5 1893.75 153.218 -178.713 235.402 
11843.5 1
12592501 -5124.75 2961.75 1893.62 135.142 -143.509 197.125 
11844 1
12592501 -5055.86 2935.14 1896.86 143.228 -55.3163 153.539 
11844.5 1
12592501 -5026.88 2934.88 1895 60.3795 -0.558036 60.382 
11845 1
12592501 -4993.38 2977 1892.5 67 84.25 107.643 
11845.5 1
12592501 -5031.5 2953.62 1902.5 -75.6448 -46.379 88.7308 
11846 1
12592501 -5057.75 2883.75 1899.75 -52.1869 -138.917 148.396 
11846.5 1
12592501 -5068.25 2872 1897.62 -20.751 -23.2213 31.1422 
11847 1
12592501 -5085 2834.5 1899.75 -33.3665 -74.7012 81.8144 
11847.5 1
12592501 -5081.5 2902.38 1900.12 6.74374 130.78 130.954 
11848 1
12592501 -5100.43 2954.14 1901.29 -38.5511 105.434 112.26 
11848.5 1
12592501 -5111.5 2995.12 1903 -23.4564 86.8266 89.9392 
11849 1
12592501 -5127.75 2967.38 1899.62 -32.3062 -55.169 63.932 
11849.5 1
12592501 -5112.12 2941.5 1898.25 31.002 -51.3393 59.9737 
11850 1
12592501 -5091.62 2920.62 1896.5 39.4231 -40.1442 56.2649 
11850.5 1
12592501 -5007.71 2883.14 1893.43 172.301 -76.9654 188.71 
11851 1
12592501 -4974.75 2890.88 1899 67.5498 15.8446 69.3831 
11851.5 1
12592501 -4939.29 2863.57 1918.86 67.9392 -52.3057 85.7416 
11852 1
12592501 -4906.12 2901.25 1928.25 69.5193 78.9907 105.226 
11852.5 1
12592501 -4850.88 2907.12 1919.88 107.074 11.3857 107.677 
11853 1
12592501 -4804 2844.88 1932.5 90.4923 -120.174 150.435 
11853.5 1
12592501 -4866.86 2744.14 1941 -130.409 -208.988 246.338 
11854 1
12592501 -4867.38 2691.62 1941 -1.05685 -107.179 107.185 
11854.5 1
12592501 -4861.75 2675.38 1945.38 10.9012 -31.4922 33.3256 
11855 1
12592501 -4877.14 2647.29 1947.14 -30.6631 -55.9548 63.8056 
11855.5 1
12592501 -4920.88 2665.12 1947.75 -88.7062 36.1852 95.8027 
11856 1
12592501 -4994 2829.38 1945.75 -144.231 323.964 354.62 
11856.5 1
12592501 -5032 2991.71 1932.86 -74.2188 317.069 325.64 
11857 1
12592501 -5148.43 3227.86 1918.43 -254.211 515.596 574.858 
11857.5 1
12592501 -5176.25 3322 1912.12 -52.9932 179.32 186.986 
11858 1
12592501 -5169.88 3504.75 1906.62 11.9382 342.228 342.437 
11858.5 1
12592501 -5170.43 3541.43 1911.57 -1.16053 76.8943 76.903 
11859 1
12592501 -5107.62 3620.75 1917.25 130.298 164.567 209.905 
11859.5 1
12592501 -4952.5 3649.38 1915.38 297.174 54.8372 302.191 
11860 1
12592501 -4782 3636 1910.71 352.273 -27.6343 353.355 
11860.5 1
12592501 -4651.62 3520.5 1905.88 259.711 -230.08 346.968 
11861 1
12592501 -4737.43 3464 1903 -171.607 -113 205.47 
11861.5 1
12592501 -4889 3501.88 1906.38 -308.072 76.9817 317.545 
11862 1
12592501 -4892 3476.88 1900.12 -5.79151 -48.2625 48.6088 
11862.5 1
12592501 -4919.25 3529 1893.5 -53.3268 102.006 115.104 
11863 1
12592501 -5058 3454 1898.29 -276.946 -149.701 314.816 
11863.5 1
12592501 -5130.29 3298.43 1895.86 -151.225 -325.463 358.881 
11864 1
12592501 -5118.62 3173.88 1899 23.944 -255.757 256.875 
11864.5 1
12592501 -5114.88 3170.38 1883.38 7.38189 -6.88976 10.0976 
11865 1
12592501 -5086.75 3411.12 1892.88 55.8036 477.679 480.927 
11865.5 1
12592501 -4879.14 3436.71 1900.14 417.721 51.4875 420.882 
11866 1
12592501 -4815 3562 1895.62 127.775 249.573 280.38 
11866.5 1
12592501 -4676 3535.43 1900.57 279.678 -53.4636 284.742 
11867 1
12592501 -4697.5 3565.12 1902.12 -43.8776 60.605 74.8211 
11867.5 1
12592501 -4744.44 3603.44 1906.22 -90.9776 74.2625 117.439 
11868 1
12592501 -4719.11 3606.22 1906.56 51.7007 5.66893 52.0105 
11868.5 1
12592501 -4705.4 3596.3 1901.1 27.2046 -19.6869 33.5807 
11869 1
12592501 -4623.57 3515.57 1904.71 160.448 -158.291 225.388 
11869.5 1
12592501 -4582.75 3540.38 1905.5 81.6429 49.6071 95.5323 
11870 1
12592501 -4590.5 3542.38 1906 -14.7338 3.80228 15.2165 
11870.5 1
12592501 -4656.12 3486 1899.62 -133.656 -114.817 176.201 
11871 1
12592501 -4657 3020.5 1926.5 -1.77845 -946.138 946.14 
11871.5 1
12592501 -4640.75 3181.62 1937.62 32.6962 324.195 325.84 
11872 1
12592501 -4671.5 3566.5 1920.12 -61.1332 765.159 767.597 
11872.5 1
12592501 -4628.43 3822.57 1904 86.1429 512.143 519.337 
11873 1
12592501 -4827.86 4022.43 1887.14 -431.664 432.591 611.121 
11873.5 1
12592501 -5372.75 4337.62 1720.25 -1055.99 610.846 1219.94 
11874 1
12592501 -6035.14 4635.71 1452.43 -1309.08 589.109 1435.52 
11874.5 1
12592501 -6677.38 4889 1558.25 -1292.22 509.629 1389.08 
11875 1
12592501 -7293.14 5108.29 1557 -1236.48 440.333 1312.55 
11875.5 1
12592501 -8009 5399.75 1522.38 -1392.72 567.051 1503.73 
11876 1
12592501 -8483.71 5446.14 1526.43 -943.766 92.2323 948.262 
11876.5 1
12592501 -9034.5 5469.12 1465.38 -1095 45.6901 1095.95 
11877 1
12592501 -9560.14 5578.71 1535.86 -1057.63 220.502 1080.37 
11877.5 1
12592501 -9903.29 5753.86 1528.29 -726.998 371.065 816.22 
11878 1
12592501 -10331.6 5865.5 1483.12 -823.729 214.698 851.249 
11878.5 1
12592501 -10743.7 6000.14 1572.71 -792.479 258.929 833.707 
11879 1
12592501 -11280.7 6111.57 1574.43 -1080.48 224.202 1103.5 
11879.5 1
12592501 -11928.4 6175.57 1583.14 -1285.15 126.984 1291.41 
11880 1
12592501 -12398.6 6241.43 1555.14 -967.372 135.509 976.817 
11880.5 1
12592501 -12940.1 6353.29 1604.86 -1125.93 232.551 1149.69 
11881 1
12592501 -13565.4 6418.88 1572.5 -1218.78 127.854 1225.46 
11881.5 1
12592501 -14330.3 6408.57 1570.29 -1545.27 -20.8153 1545.41 
11882 1
12592501 -15036.7 6448.14 1564.71 -1444.64 80.9232 1446.9 
11882.5 1
12592501 -15695.4 6492.86 1546.57 -1328.05 90.1498 1331.11 
11883 1
12592501 -16376.4 6350.88 1569.75 -1312.04 -273.569 1340.25 
11883.5 1
12592501 -17053 6156.71 1510.86 -1331.94 -382.206 1385.69 
11884 1
12592501 -17573.1 6153 1542.86 -1090.45 -7.78676 1090.47 
11884.5 1
12592501 -18234.1 6189.25 1521.38 -1271.12 69.7115 1273.03 
11885 1
12592501 -18772.6 5900.71 1436.43 -1047.56 -561.354 1188.49 
11885.5 1
12592501 -19368.1 5633.86 1453.86 -1205.61 -540.197 1321.1 
11886 1
12592501 -19829.2 5386.5 1482.62 -913.083 -489.816 1036.17 
11886.5 1
12592501 -20453.2 5035.67 1494.17 -1297.12 -729.383 1488.13 
11887 1
12592501 -20907.9 4867.5 1422 -931.779 -344.604 993.461 
11887.5 1
12592501 -21446 4740.43 1399.86 -1067.71 -252.126 1097.07 
11888 1
12592501 -21889.5 4282.62 1189 -890.562 -919.284 1279.92 
11888.5 1
12592501 -22634.9 3895 1392 -1487.74 -773.703 1676.9 
11889 1
12592501 -23357.9 3525.75 1755.75 -1451.84 -741.466 1630.22 
11889.5 1
12592501 -23675.3 3335.14 1779.86 -626.057 -375.951 730.264 
11890 1
12592501 -24505.3 2487.86 1791 -1643.56 -1677.79 2348.68 
11890.5 1
12592501 -24882.9 1940 1820.71 -781.721 -1134.28 1377.56 
11891 1
12592501 -25184.3 1581.14 1817.86 -610.179 -726.431 948.695 
11891.5 1
12592501 -25867.6 1364 1795.14 -1355.73 -430.839 1422.54 
11892 1
12592501 -26771.7 1191.71 1897.86 -1801.08 -343.199 1833.49 
11892.5 1
12592501 -27224.8 970.75 1937.62 -900.667 -439.293 1002.09 
11893 1
12592501 -27584.3 852.714 1930.86 -707.747 -232.354 744.913 
11893.5 1
12592501 -27687.9 101 1923.57 -210.084 -1524.78 1539.18 
11894 1
12592501 -28169.4 -341 1874.86 -974.841 -894.737 1323.2 
11894.5 1
12592501 -28676.8 -751.375 1823.25 -994.748 -804.657 1279.45 
11895 1
12592501 -29176.9 -1171.62 1725 -958.094 -805.077 1251.44 
11895.5 1
12592501 -29498.4 -1545 1625.71 -665.742 -773.033 1020.19 
11896 1
12592501 -29820.2 -2011.62 1559.62 -659.47 -956.199 1161.56 
11896.5 1
12592501 -30099.1 -2400 1514.5 -540.455 -752.665 926.605 
11897 1
12592501 -30349.9 -2722.38 1549.75 -481.286 -618.762 783.902 
11897.5 1
12592501 -30549.6 -3056.14 1570.29 -406.714 -679.772 792.152 
11898 1
12592501 -30752.9 -3223 1555.5 -414.06 -339.831 535.66 
11898.5 1
12592501 -30885.9 -3383.43 1546.57 -267.57 -322.794 419.273 
11899 1
12592501 -30911.2 -3575.75 1543.25 -51.8222 -392.493 395.899 
11899.5 1
12592501 -30915.4 -3733 1541 -8.05664 -307.129 307.235 
11900 1
12592501 -30891.9 -3888.5 1540.25 46.169 -305.501 308.97 
11900.5 1
12592501 -31038.9 -3865.25 1540.12 -284.333 44.971 287.867 
11901 1
12592501 -31117.6 -3856.86 1539.43 -162.261 17.3049 163.181 
11901.5 1
12592501 -31011.2 -3522.62 1535.75 218.319 686.308 720.196 
11902 1
12592501 -30997.4 -3409.29 1534.86 27.1008 222.234 223.88 
11902.5 1
12592501 -31034.8 -3567 1536.5 -73.9038 -312.306 320.931 
11903 1
12592501 -31071.9 -3571.14 1538 -75.1157 -8.38635 75.5824 
11903.5 1
12592501 -30954.4 -3401.75 1538 231.72 334.108 406.599 
11904 1
12592501 -30814.3 -3226 1537.29 282.438 354.335 453.127 
11904.5 1
12592501 -30655 -3105.38 1529.12 317.302 240.289 398.019 
11905 1
12592501 -30681 -2973.57 1547.86 -52 263.607 268.687 
11905.5 1
12592501 -30441 -2905.88 1548.12 489.796 138.156 508.908 
11906 1
12592501 -30212.3 -2843.57 1544.14 464.866 126.633 481.806 
11906.5 1
12592501 -30261.9 -2916 1540.62 -98.9806 -144.568 175.206 
11907 1
12592501 -30226.1 -3019.57 1533.71 72.3323 -209.659 221.785 
11907.5 1
12592501 -30291.4 -3255.12 1533 -130.988 -472.999 490.801 
11908 1
12592501 -30492.7 -3412.43 1530.57 -397.904 -310.877 504.947 
11908.5 1
12592501 -30627.6 -3311.5 1526.5 -265.572 198.678 331.665 
11909 1
12592501 -30633.4 -3316.29 1525.57 -12.0157 -9.90831 15.5741 
11909.5 1
12592501 -30608.4 -3440.62 1522.25 50.4096 -250.18 255.208 
11910 1
12592501 -30603.6 -3425.12 1519.75 8.92857 29.1353 30.4727 
11910.5 1
12592501 -30632.4 -3318.43 1516.29 -58.3068 215.985 223.716 
11911 1
12592501 -30562.6 -3136.25 1508.88 136.87 357.213 382.537 
11911.5 1
12592501 -30573.3 -3131.57 1507.86 -22.0263 9.66647 24.054 
11912 1
12592501 -30641.2 -3438.5 1506.5 -140.713 -635.463 650.856 
11912.5 1
12592501 -30597.2 -3420.62 1502.25 85.9375 34.9121 92.7583 
11913 1
12592501 -30673.8 -3198.75 1500 -152.39 441.982 467.516 
11913.5 1
12592501 -30644 -3073.38 1498 56.0264 236.111 242.667 
11914 1
12592501 -30543.7 -2912.29 1495.86 206.349 331.459 390.443 
11914.5 1
12592501 -30387.9 -2788.75 1494 325.343 257.903 415.165 
11915 1
12592501 -30224.9 -2662.57 1527.43 323.448 250.354 409.018 
11915.5 1
12592501 -30286.2 -2365.12 1585.5 -122.053 591.345 603.809 
11916 1
12592501 -30031 -2030.75 1548.38 488.985 640.565 805.872 
11916.5 1
12592501 -29760.4 -1683.43 1534.14 567.236 728.137 923.006 
11917 1
12592501 -29450.9 -1154.75 1586.25 646.25 1103.71 1278.99 
11917.5 1
12592501 -29171.6 -541.625 1567.38 542.233 1190.53 1308.2 
11918 1
12592501 -28791.8 11.375 1621.62 734.768 1069.63 1297.69 
11918.5 1
12592501 -28513.1 508.286 1673.29 569.749 1016.18 1165 
11919 1
12592501 -28267.2 1002.38 1688.75 509.095 1022.96 1142.64 
11919.5 1
12592501 -27722.8 1366.12 1872.62 1063.48 710.449 1278.95 
11920 1
12592501 -27140.1 1913.71 1866.57 1165.21 1095.18 1599.11 
11920.5 1
12592501 -26707.8 2391.38 1820.38 870.006 961.088 1296.38 
11921 1
12592501 -26221.2 2858.5 1761.62 941.006 903.53 1304.55 
11921.5 1
12592501 -25828.4 3387.86 1751.14 804.962 1084.75 1350.79 
11922 1
12592501 -25432.4 3820.25 1727.25 801.728 875.289 1186.97 
11922.5 1
12592501 -25121 4305 1729.25 614.152 956.114 1136.37 
11923 1
12592501 -24680.6 4741 1738.5 860.107 851.562 1210.35 
11923.5 1
12592501 -24315.9 5096 1751.43 755.213 734.99 1053.83 
11924 1
12592501 -23856.2 5320.88 1755.5 969.635 474.42 1079.48 
11924.5 1
12592501 -23542 5575.5 1772 619.822 502.219 797.749 
11925 1
12592501 -22870.9 5898.88 1780 1295.61 624.276 1438.17 
11925.5 1
12592501 -22358.6 5986 1491.75 1010.36 171.844 1024.86 
11926 1
12592501 -21928.7 5931.71 1312.86 849.626 -107.284 856.373 
11926.5 1
12592501 -21547.8 5925.75 1440.5 752.894 -11.7871 752.986 
11927 1
12592501 -21345.2 5881 1538 406.682 -89.8594 416.492 
11927.5 1
12592501 -20928.4 5858 1540 850.567 -46.9388 851.861 
11928 1
12592501 -20380.3 5831 1466.44 1116.32 -54.9898 1117.67 
11928.5 1
12592501 -19674.9 5868 1480.33 1377.82 72.2656 1379.72 
11929 1
12592501 -18913.9 5866.25 1477.25 1474.83 -3.39147 1474.84 
11929.5 1
12592501 -18222.3 6055.86 1432.29 1446.84 396.668 1500.23 
11930 1
12592501 -17515 6056.25 1504.88 1431.75 0.795257 1431.75 
11930.5 1
12592501 -16960.1 5891.62 1582.62 1069.12 -317.197 1115.19 
11931 1
12592501 -16424 5862.86 1568.43 1085.27 -58.2345 1086.83 
11931.5 1
12592501 -15954.9 5948.75 1559 953.506 174.579 969.356 
11932 1
12592501 -15219.5 5884.5 1592.5 1441.91 -125.98 1447.4 
11932.5 1
12592501 -14596.3 5916.71 1583.43 1269.28 65.6095 1270.97 
11933 1
12592501 -13920 5941.12 1540.12 1347.18 48.6269 1348.06 
11933.5 1
12592501 -13283.4 5989.43 1594.71 1258.05 95.4616 1261.66 
11934 1
12592501 -12760.6 5946.62 1568.38 1069.13 -87.5329 1072.71 
11934.5 1
12592501 -12064.4 5934.57 1578.71 1397.98 -24.204 1398.19 
11935 1
12592501 -11308.4 5887.25 1536.62 1552.47 -97.1693 1555.51 
11935.5 1
12592501 -10642.6 5816.25 1593.62 1292.72 -137.864 1300.05 
11936 1
12592501 -9981.57 5736.14 1542.57 1314.22 -159.259 1323.84 
11936.5 1
12592501 -9215.5 5797.75 1531.12 1513.98 121.753 1518.86 
11937 1
12592501 -8639.43 5742 1574.57 1143 -110.615 1148.34 
11937.5 1
12592501 -8070.25 5727 1556.5 1163.96 -30.6748 1164.37 
11938 1
12592501 -7389 5674.86 1574.14 1387.47 -106.197 1391.53 
11938.5 1
12592501 -6658.62 5668.62 1522.88 1472.53 -12.5648 1472.58 
11939 1
12592501 -6025.25 5645.38 1370.5 1232.25 -45.2335 1233.08 
11939.5 1
12592501 -5301.12 5520.75 1320.62 1422.64 -244.843 1443.56 
11940 1
12592501 -4091.75 5511.38 1470 2352.87 -18.2393 2352.94 
11940.5 1
12592501 -3466.5 5401.88 1642.5 1211.72 -212.209 1230.17 
11941 1
12592501 -2814.43 5240.14 1774.14 1350.04 -334.849 1390.95 
11941.5 1
12592501 -2267.12 5107.38 1807.38 1144.99 -277.757 1178.19 
11942 1
12592501 -1760.25 4834.88 1841.88 1021.93 -549.395 1160.24 
11942.5 1
12592501 -1369.25 4448 1823 747.61 -739.723 1051.72 
11943 1
12592501 -985.5 3929.75 1791 756.903 -1022.19 1271.92 
11943.5 1
12592501 -590.429 3468.14 1774.43 817.953 -955.708 1257.95 
11944 1
12592501 -630.375 2854.75 1791.75 -84.9924 -1305.09 1307.86 
11944.5 1
12592501 -613.375 2503.5 1816.38 33.7302 -696.925 697.74 
11945 1
12592501 -616.75 2143.88 1799.88 -6.50289 -692.919 692.95 
11945.5 1
12592501 -570 1991.25 1804.5 91.1306 -297.515 311.159 
11946 1
12592501 -477.375 1942.75 1819.5 182.692 -95.6607 206.222 
11946.5 1
12592501 -391.625 1975.75 1817.12 167.808 64.5793 179.806 
11947 1
12592501 -303.286 1948.86 1818 183.277 -55.7943 191.581 
11947.5 1
12592501 -359 1840.75 1811.12 -113.935 -221.078 248.71 
11948 1
12592501 -424.375 1738.38 1795.25 -127.686 -199.951 237.243 
11948.5 1
12592501 -413 1583.14 1769.71 23.2618 -317.448 318.299 
11949 1
12592501 -281.5 1324.88 1730.62 270.576 -531.415 596.334 
11949.5 1
12592501 -54.75 991.5 1666.62 436.898 -642.341 776.841 
11950 1
12592501 82.75 710.5 1639.62 272.277 -556.436 619.48 
11950.5 1
12592501 375.75 429.25 1653.75 580.198 -556.931 804.24 
11951 1
12592501 587.286 40.7143 1590.14 440.699 -809.449 921.642 
11951.5 1
12592501 754.875 -124 1511.25 344.834 -338.918 483.504 
11952 1
12592501 868.125 -411.875 1437.62 214.489 -545.218 585.891 
11952.5 1
12592501 981.375 -573.5 1378.25 221.624 -316.292 386.209 
11953 1
12592501 1219.29 -487.143 1335.71 508.356 184.524 540.81 
11953.5 1
12592501 1404.38 -367.875 1295.12 376.198 242.414 447.537 
11954 1
12592501 1558.12 -256.125 1282.5 299.708 217.836 370.509 
11954.5 1
12592501 1639.25 -597.375 1249.75 160.326 -674.407 693.202 
11955 1
12592501 1707.25 -947.375 1198 133.595 -687.623 700.48 
11955.5 1
12592501 1630.43 -1049.86 1171.57 -159.051 -212.178 265.173 
11956 1
12592501 1503.62 -1139.5 1155.88 -255.652 -180.732 313.085 
11956.5 1
12592501 1182.5 -1063.12 1132.62 -616.363 146.593 633.556 
11957 1
12592501 1199.14 -994 1183.29 33.2193 137.974 141.917 
11957.5 1
12592501 1244.62 -632.5 1230.88 91.6979 728.831 734.576 
11958 1
12592501 1248.57 -447.286 1197.14 8.07041 378.761 378.847 
11958.5 1
12592501 1208 -229.75 1177 -84.1731 451.319 459.101 
11959 1
12592501 1186 -68.25 1168.38 -42.885 314.815 317.722 
11959.5 1
12592501 1352.12 -6 1215.5 329.613 123.512 351.994 
11960 1
12592501 1517.12 62.875 1298.88 319.149 133.221 345.838 
11960.5 1
12592501 1651.29 154.857 1344.57 277.192 190.046 336.084 
11961 1
12592501 1735.38 239.25 1433.75 171.611 172.23 243.133 
11961.5 1
12592501 1811.38 351 1433.38 145.038 213.263 257.91 
11962 1
12592501 1948.71 373.429 1428.29 280.857 45.8662 284.578 
11962.5 1
12592501 1808 378.5 1429.88 -296.866 10.6992 297.058 
11963 1
12592501 1656.5 347.625 1415.5 -297.642 -60.6582 303.76 
11963.5 1
12592501 1582.5 427 1434 -139.098 149.201 203.983 
11964 1
12592501 1646.43 549.857 1468.57 128.371 246.701 278.102 
11964.5 1
12592501 1621.12 396.75 1451.38 -50.2055 -303.784 307.905 
11965 1
12592501 1536.57 34.4286 1418.57 -169.446 -726.095 745.604 
11965.5 1
12592501 1466.5 -40.25 1430.5 -141.845 -151.171 207.299 
11966 1
12592501 1488.43 -44.2857 1392.57 43.4229 -7.99151 44.1522 
11966.5 1
12592501 1295.86 -131.571 1382.14 -406.269 -184.147 446.054 
11967 1
12592501 1339.25 -171.25 1383.12 85.9265 -78.5714 116.434 
11967.5 1
12592501 1375 -31.8571 1414.14 70.374 274.395 283.276 
11968 1
12592501 1305 89.25 1414 -139.165 240.77 278.095 
11968.5 1
12592501 1187.86 217.571 1418.14 -224.842 246.298 333.492 
11969 1
12592501 1236.86 183.286 1434.86 104.034 -72.7934 126.972 
11969.5 1
12592501 1219.25 122 1439.25 -35.0043 -121.84 126.769 
11970 1
12592501 930.286 -224.429 1436 -577.929 -692.857 902.249 
11970.5 1
12592501 675.857 -595.857 1436 -545.984 -797.057 966.126 
11971.5 1
12592501 1295 462.5 1441 506.249 865.378 1002.58 
11972 1
12592501 1186.25 545.375 1441.62 -338.785 258.178 425.947 
11972.5 1
12592501 954.286 629.571 1440.86 -460.247 167.056 489.627 
11973 1
12592501 794 640 1451.71 -331.169 21.5466 331.869 
11973.5 1
12592501 713.625 632.625 1467.12 -160.11 -14.6912 160.782 
11974 1
12592501 645.143 643.429 1491.29 -135.877 21.4357 137.558 
11974.5 1
12592501 549.429 772.429 1539 -195.335 263.265 327.818 
11975 1
12592501 476.375 831.125 1558.38 -145.236 116.693 186.308 
11975.5 1
12592501 518.429 931.571 1556.14 83.6055 199.695 216.49 
11976 1
12592501 613.75 885.75 1556.12 187.272 -90.0225 207.786 
11976.5 1
12592501 756 544.571 1545 277.29 -665.065 720.557 
11977 1
12592501 822.857 346.571 1514.14 142.553 -422.175 445.593 
11977.5 1
12592501 829 235 1499.88 12.0448 -218.768 219.099 
11978 1
12592501 824.571 180.714 1507 -8.51648 -104.396 104.742 
11978.5 1
12592501 769.143 181.143 1504.71 -108.259 0.837054 108.262 
11979 1
12592501 651 399.143 1524.57 -238.191 439.516 499.909 
11979.5 1
12592501 646.429 777.286 1523 -9.16118 757.801 757.857 
11980 1
12592501 608.286 879.857 1524.71 -76.5921 205.967 219.747 
11980.5 1
12592501 641.143 888.571 1524.57 68.5953 18.1927 70.9668 
11981 1
12592501 646.143 903 1527.86 10.4384 30.1223 31.8797 
11981.5 1
12592501 658.75 902.125 1543 24.3381 -1.68919 24.3967 
11982 1
12592501 896.429 964.857 1543.29 446.764 117.918 462.064 
11982.5 1
12592501 885.714 946.857 1539.71 -21.9555 -36.8852 42.9251 
11983 1
12592501 800.714 896.286 1544.57 -173.824 -103.418 202.263 
11983.5 1
12592501 677.857 519.714 1541.29 -244.735 -750.142 789.056 
11984 1
12592501 711.286 349.857 1533.57 65.1629 -331.106 337.457 
11984.5 1
12592501 759.571 208.571 1509 98.7438 -288.928 305.335 
11985 1
12592501 788.429 153.857 1507 59.1335 -112.119 126.758 
11985.5 1
12592501 817.429 46.1429 1483 60.6695 -225.344 233.368 
11986 1
12592501 841.375 35 1450.25 47.8929 -22.2857 52.824 
11986.5 1
12592501 892 -54 1435.29 100.646 -176.938 203.56 
11987 1
12592501 945.444 -25.4444 1442.67 105.206 56.2117 119.281 
11987.5 1
12592501 1060.33 -80.2222 1420.22 219.673 -104.738 243.364 
11988 1
12592501 1091 -35.8889 1423.44 62.9706 91.0335 110.691 
11988.5 1
12592501 1104.33 -31 1432.78 27.7778 10.1852 29.5862 
11989 1
12592501 1080.89 60.3333 1455.67 -46.7953 182.302 188.212 
11989.5 1
12592501 1337.71 254 1436.71 498.69 376.052 624.585 
11990 1
12592501 1406.5 669 1459.88 140.379 846.939 858.494 
11990.5 1
12592501 1417.12 968.25 1499.25 20.1231 566.761 567.118 
11991 1
12592501 1410 1111.57 1550.57 -13.9706 281.022 281.369 
11991.5 1
12592501 1422.29 1173.14 1537.29 25.3837 127.214 129.721 
11992 1
12592501 1492 1390.86 1549.29 141.696 442.509 464.641 
11992.5 1
12592501 1498.71 1599.57 1611 13.0883 406.85 407.061 
11993 1
12592501 1260.17 2117.17 1633.83 -491.851 1067.21 1175.09 
11993.5 1
12592501 1141.5 2114.12 1674 -235.45 -6.03505 235.527 
11994 1
12592501 707.286 2273.86 1715 -823.936 303.097 877.917 
11994.5 1
12592501 101.167 2359.33 1772.5 -1295.13 182.641 1307.94 
11995 1
12592501 -233.429 2492.14 1819 -708.888 281.376 762.689 
11995.5 1
12592501 -404.143 2512 1825.14 -332.129 38.6326 334.368 
11996 1
12592501 -799.143 2421.14 1828.57 -772.994 -177.803 793.179 
11996.5 1
12592501 -1499.83 2803.33 1818.17 -1387.51 756.813 1580.49 
11997 1
12592501 -2086.29 3116.14 1779.86 -1182.36 630.664 1340.05 
11997.5 1
12592501 -2475.43 3321.43 1738.14 -773.644 408.123 874.694 
11998 1
12592501 -2863.71 3454.14 1747 -771.94 263.845 815.785 
11998.5 1
12592501 -3297.86 3492.29 1735 -856.298 75.2325 859.596 
11999 1
12592501 -3766.86 3604.14 1795.86 -939.88 224.163 966.242 
11999.5 1
12592501 -4272.14 3753.14 1806.86 -1008.55 297.405 1051.49 
12000 1
12592501 -4688.29 3835.29 1794 -866.964 171.131 883.693 
12000.5 1
12592501 -4935.57 3943.29 1716.29 -513.041 224.066 559.836 
12001 1
12592501 -5477.25 3962.25 1308.75 -1010.59 35.3811 1011.21 
12001.5 1
12592501 -5959.83 3890.33 1368.83 -974.916 -145.286 985.682 
12002 1
12592501 -6523.38 3845.75 1510.75 -1115.92 -88.2838 1119.41 
12002.5 1
12592501 -6987.14 3708.43 1516.14 -904.031 -267.683 942.829 
12003 1
12592501 -7373.43 3598.29 1567.43 -789.95 -225.241 821.435 
12003.5 1
12592501 -7664 3498 1531.62 -584.651 -201.782 618.492 
12004 1
12592501 -8467.86 3458.86 1495.43 -1582.4 -77.0529 1584.27 
12004.5 1
12592501 -8869.14 3377.29 1545.57 -839.51 -170.652 856.679 
12005 1
12592501 -9315.86 3352.14 1532.86 -924.874 -52.0556 926.338 
12005.5 1
12592501 -9848.5 3243.38 1529 -1022.35 -208.767 1043.45 
12006 1
12592501 -10297.4 3165.14 1557 -847.035 -147.608 859.8 
12006.5 1
12592501 -10769.4 3105.86 1608.57 -957.404 -120.255 964.926 
12007 1
12592501 -11276.3 3218.29 1591.57 -1030.2 228.513 1055.24 
12007.5 1
12592501 -11684.9 3160.71 1585.43 -842.415 -118.704 850.737 
12008 1
12592501 -12138.3 3200.86 1573.71 -877.038 77.6458 880.468 
12008.5 1
12592501 -12575.5 3257.17 1597.33 -908.969 117.068 916.477 
12009 1
12592501 -12981.6 3142.71 1589.14 -854.887 -240.952 888.195 
12009.5 1
12592501 -13613.5 3099.38 1598 -1194.57 -81.9268 1197.38 
12010 1
12592501 -14118 3034.57 1601.71 -960.952 -123.435 968.848 
12010.5 1
12592501 -14571.1 3155 1580.29 -932.393 247.795 964.758 
12011 1
12592501 -15023.9 3160.57 1545 -910.894 11.2101 910.963 
12011.5 1
12592501 -15497.9 3145.57 1575.43 -971.311 -30.7377 971.798 
12012 1
12592501 -15884.7 3137.43 1543 -748.273 -15.7502 748.439 
12012.5 1
12592501 -16242.4 3230.43 1560.71 -698.661 181.641 721.886 
12013 1
12592501 -16652.6 3251.14 1549 -818.648 41.3459 819.692 
12013.5 1
12592501 -17048.9 3332.86 1544.29 -822.17 169.532 839.466 
12014 1
12592501 -17470.3 3370.29 1486 -823.103 73.1027 826.343 
12014.5 1
12592501 -17953.2 3277.33 1445.33 -1042.94 -200.761 1062.09 
12015 1
12592501 -18447.9 3205.86 1491.71 -995.353 -143.815 1005.69 
12015.5 1
12592501 -18862.4 3108.71 1503.14 -809.71 -189.732 831.642 
12016 1
12592501 -19319.7 3020.57 1446 -909.117 -175.234 925.851 
12016.5 1
12592501 -19761.3 3062.14 1428.43 -890.265 83.8134 894.202 
12017 1
12592501 -20254.9 2987 1449.14 -989.121 -150.587 1000.52 
12017.5 1
12592501 -20795.3 3014 1377 -1100.67 54.9898 1102.04 
12018 1
12592501 -21206.6 2994.71 1482.57 -806.443 -37.8151 807.329 
12018.5 1
12592501 -21595.6 3020 1279.57 -762.745 49.5798 764.355 
12019 1
12592501 -21956.1 3194.29 1125.29 -711.186 343.759 789.909 
12019.5 1
12592501 -22368.5 3046.5 969.667 -831.365 -297.955 883.145 
12020 1
12592501 -23202.4 3052.86 1495 -1719.44 13.1075 1719.49 
12020.5 1
12592501 -23635.4 2765.86 1690.71 -878.296 -582.15 1053.71 
12021 1
12592501 -23913.9 2516 1691 -561.348 -503.744 754.235 
12021.5 1
12592501 -24445 2390.88 1708 -1004.05 -236.531 1031.54 
12022 1
12592501 -24680.8 2335.17 1728.33 -473.561 -111.864 486.594 
12022.5 1
12592501 -24965.1 2218 1746 -607.499 -250.356 657.064 
12023 1
12592501 -25379.1 2023.43 1697.14 -821.429 -386.054 907.625 
12023.5 1
12592501 -25774.7 1776 1693.43 -789.564 -493.869 931.299 
12024 1
12592501 -26062.6 1585.43 1719 -567.766 -375.881 680.914 
12024.5 1
12592501 -26518.6 1481.71 1781.43 -904.762 -205.782 927.869 
12025 1
12592501 -26952.1 1203.14 1879.14 -879.455 -565.054 1045.34 
12025.5 1
12592501 -27251.6 951.125 1888.75 -575.927 -484.65 752.713 
12026 1
12592501 -27373.3 779.857 1872.86 -232.177 -326.847 400.918 
12026.5 1
12592501 -27353 573.571 1830.86 41.3994 -420.991 423.022 
12027 1
12592501 -27579.3 72.8571 1797 -461.808 -1021.87 1121.37 
12027.5 1
12592501 -28005.3 -240.857 1791.57 -858.871 -632.488 1066.63 
12028 1
12592501 -28536.9 -472.429 1774.71 -1056.8 -460.381 1152.73 
12028.5 1
12592501 -28678.4 -556.714 1744.57 -291.9 -173.785 339.716 
12029 1
12592501 -28848.3 -871.857 1669.43 -346.647 -643.149 730.619 
12029.5 1
12592501 -29093 -1047.75 1566.62 -467.012 -335.673 575.132 
12030 1
12592501 -29347.8 -1260.33 1496.5 -511.714 -426.874 666.387 
12030.5 1
12592501 -29531.4 -1581.43 1533.43 -390.628 -683.181 786.973 
12031 1
12592501 -29717.1 -1868.57 1552.57 -368.481 -569.728 678.504 
12031.5 1
12592501 -29932.5 -1805.88 1539.38 -404.807 117.85 421.613 
