# Supplementary material for: Intrinsic group behaviour II: On the dependence of triad spatial dynamics on social and personal features; and on the effect of social interaction on small group dynamics
Source: PLoS One. 2019 Dec 3;14(12):e0225704. doi: 10.1371/journal.pone.0225704 (PMC6890182; doi:10.1371/journal.pone.0225704)
Supplement: S3 Data Set — (ZIP) [file pone.0225704.s003.zip › set_3_int/group_traj_triad_int/traj_3_0217_64.dat]

3 12574400 12573801 12573900 0 0 1 0 2 1 0 20 0 30 1611.86 1670.23 1562.43 
11258.5 1
12573801 13889.7 -10661 1308.67 0 0 0 
11259 2
12573900 14716.5 -12108.5 1414.5 0 0 0 
12573801 14097.4 -10637 1493.75 623.749 72.0721 627.899 
11259.5 2
12573900 14764.6 -12060.2 1398.5 147.171 147.554 208.402 
12573801 14494.1 -10804.9 1593.88 767.408 -324.71 833.278 
11260 2
12573900 15055 -12003.9 1363.29 581.914 113.012 592.786 
12573801 14721 -11080.4 1638.43 454.659 -552.212 715.299 
11260.5 2
12573900 15287.4 -12035.6 1325 471.349 -64.4378 475.733 
12573801 14971.6 -11154.5 1663.62 508.367 -150.246 530.105 
11261 2
12573900 15351.1 -12013.7 1306.43 123.821 42.5451 130.926 
12573801 15158.6 -11126.7 1687.86 363.003 53.9528 366.99 
11261.5 2
12573900 15359 -12029.6 1581.5 15.8091 -32.0135 35.7043 
12573801 15270.9 -11139.6 1697.75 225.963 -25.9773 227.451 
11262 2
12573900 15469.1 -12019.4 1569.71 222.961 20.6405 223.915 
12573801 15294.3 -11138.6 1716.57 47.3901 2.13274 47.4381 
11262.5 2
12573900 15471 -11821.6 1562.5 3.81344 406.167 406.185 
12573801 15438.8 -11299 1717.88 296.641 -329.422 443.3 
11263 2
12573900 15401.8 -11394.2 1559.62 -131.905 814.048 824.665 
12573801 15440.6 -11513.5 1702.62 3.57143 -408.571 408.587 
11263.5 2
12573900 15351.3 -11057.4 1578.14 -102.362 683.208 690.833 
12573801 15239.7 -11247.9 1676.29 -407.527 538.829 675.585 
11264 3
12574400 14534.8 -9753.5 1719.67 0 0 0 
12573900 15283.2 -10755.5 1622.5 -138.848 616.181 631.631 
12573801 15054.2 -10930 1657.75 -378.499 648.688 751.038 
11264.5 3
12574400 14332.1 -9489.75 1711.5 -439.714 572.126 721.579 
12573900 15173 -10283.9 1616 -208.412 891.541 915.576 
12573801 14957.2 -10475.1 1646.62 -183.365 859.877 879.211 
11265 3
12574400 14121.6 -9232.43 1679.29 -427.086 521.95 674.414 
12573900 15162.4 -10011.6 1632.14 -21.4431 552.34 552.756 
12573801 14876.7 -9923.57 1647.57 -163.358 1118.77 1130.63 
11265.5 3
12574400 13980.1 -8922.12 1659.62 -293.457 643.783 707.513 
12573900 15395.6 -9611.88 1597.25 483.81 829.246 960.063 
12573801 14853.6 -9440.12 1628.38 -47.9031 1003 1004.14 
11266 3
12574400 13846.5 -8669 1652.75 -256.478 485.845 549.387 
12573900 15196.4 -9186.75 1535.62 -382.438 815.979 901.155 
12573801 14636.5 -9037.5 1633.88 -416.747 772.793 878.001 
11266.5 3
12574400 13843.1 -8485.43 1655.57 -6.83736 373.873 373.935 
12573900 15016.6 -8830.86 1452.14 -366.199 724.833 812.086 
12573801 14457.9 -8747 1632.43 -363.835 591.65 694.568 
11267 3
12574400 13731.6 -8223.56 1635 -224.071 525.849 571.599 
12573900 14837.8 -8657.56 1410.78 -359.023 347.995 499.998 
12573801 14390.1 -8300.78 1575.67 -136.036 896.029 906.296 
11267.5 3
12574400 13480.7 -7950.44 1650.11 -516.232 561.957 763.08 
12573900 14612.1 -8374.89 1440.78 -464.335 581.619 744.236 
12573801 14168.3 -7902.11 1544.44 -456.333 820.302 938.688 
11268 3
12574400 13386.9 -7664.78 1649.78 -190.993 581.806 612.353 
12573900 14559.2 -8248.11 1355.44 -107.717 258.203 279.771 
12573801 14042.1 -7686.89 1541.22 -257.072 438.334 508.156 
11268.5 3
12574400 13310.4 -7374.5 1678.62 -150.618 571.413 590.93 
12573900 14305.9 -7844 1491.62 -498.715 795.494 938.897 
12573801 13914 -7313.62 1548.88 -252.187 734.771 776.845 
11269 3
12574400 13111.6 -7138.25 1660.62 -391.24 465.059 607.741 
12573900 14065.2 -7420 1536.62 -473.671 834.646 959.686 
12573801 13696.6 -7062.75 1572.5 -427.904 493.848 653.443 
11269.5 3
12574400 12920.4 -7014 1678.14 -391.796 254.611 467.259 
12573900 13776.9 -6990.29 1542.43 -590.969 880.562 1060.49 
12573801 13383.7 -6710.29 1598.43 -641.21 722.263 965.823 
11270 3
12574400 12682.9 -6839.33 1638 -457.687 336.545 568.102 
12573900 13297.4 -6815.56 1574.33 -923.724 336.667 983.164 
12573801 13263 -6344 1588 -232.59 705.753 743.092 
11270.5 3
12574400 12390.9 -6642.71 1611.43 -567.052 381.785 683.599 
12573900 12939.7 -6457 1622.43 -694.622 696.224 983.477 
12573801 13139.6 -6042.14 1572.29 -239.667 586.13 633.237 
11271 3
12574400 12088 -6444.75 1584 -610.599 399.122 729.472 
12573900 12616.1 -6222.75 1636 -652.398 472.278 805.4 
12573801 12783 -5797.5 1568.25 -718.894 493.232 871.829 
11271.5 3
12574400 11746.6 -6226.62 1565.38 -678.678 433.648 805.391 
12573900 12242.8 -5962.88 1617.5 -742.296 516.65 904.395 
12573801 12463.5 -5580.75 1549.88 -635.189 430.915 767.563 
11272 3
12574400 11417.4 -5984.71 1536.86 -655.77 481.894 813.791 
12573900 11893.9 -5675.71 1609.57 -695.006 572.033 900.142 
12573801 11970 -5275.29 1539.29 -983.068 608.495 1156.15 
11272.5 3
12574400 11149.1 -5669.57 1584.14 -574.488 674.824 886.241 
12573900 11730.7 -5512.57 1590.57 -349.342 349.342 494.045 
12573801 11675 -5011.14 1539.86 -631.692 565.616 847.913 
11273 3
12574400 10849.5 -5385.75 1578.25 -587.535 556.513 809.261 
12573900 11459 -5207.38 1564.5 -532.773 598.424 801.223 
12573801 11386 -4697.12 1494.88 -566.667 615.721 836.794 
11273.5 3
12574400 10544.9 -5138.71 1580.14 -608.07 493.085 782.868 
12573900 11132.7 -4972.57 1544.14 -651.269 468.67 802.373 
12573801 11064.7 -4496 1478.14 -641.289 401.447 756.579 
11274 3
12574400 10187.6 -4916.38 1598.12 -732.033 455.613 862.239 
12573900 10795.8 -4802.88 1535.25 -690.501 347.739 773.119 
12573801 10547.9 -4361.5 1496.5 -1059.1 275.615 1094.37 
11274.5 3
12574400 9868.88 -4759.5 1619 -618.932 304.612 689.83 
12573900 10485.1 -4628.75 1528.12 -603.155 338.107 691.457 
12573801 10190.9 -4195.75 1522.75 -693.204 321.845 764.275 
11275 3
12574400 9682.43 -4607.57 1587.57 -384.426 313.255 495.895 
12573900 10340 -4170.57 1536.57 -299.227 944.698 990.955 
12573801 9878.71 -3956.14 1553.57 -643.63 494.035 811.376 
11275.5 3
12574400 9460.38 -4307.12 1591.62 -447.689 605.739 753.223 
12573900 10109 -3735.88 1546.25 -465.726 876.404 992.464 
12573801 9606.5 -3707.12 1587.5 -548.819 502.052 743.814 
11276 3
12574400 9221.88 -4077.12 1660.88 -454.286 438.095 631.112 
12573900 9835.12 -3451.12 1565.75 -521.667 542.381 752.538 
12573801 9348.62 -3471.88 1615 -491.19 448.095 664.874 
11276.5 3
12574400 8966.29 -3871.57 1669.86 -530.268 426.46 680.479 
12573900 9598.29 -3024.71 1547.29 -491.368 884.67 1011.97 
12573801 9177.57 -3324.43 1614.43 -354.883 305.905 468.53 
11277 3
12574400 8700.75 -3609.88 1632.25 -531.071 523.393 745.639 
12573900 9486 -2939 1562.12 -224.571 171.429 282.524 
12573801 9044.88 -3123 1605.88 -265.393 402.857 482.418 
11277.5 3
12574400 8444.14 -3321.14 1661 -504.14 567.254 758.903 
12573900 9334.43 -2798.43 1581.14 -297.783 276.172 406.135 
12573801 8860.71 -2864.71 1601.43 -361.809 507.438 623.216 
11278 3
12574400 8205.12 -3083.88 1661 -475.185 471.705 669.557 
12573900 9179.25 -2721.62 1578.25 -308.506 152.691 344.225 
12573801 8713.88 -2555.38 1587.62 -291.927 614.989 680.759 
11278.5 3
12574400 8033.57 -2809.14 1670 -339.039 542.949 640.11 
12573900 8773.29 -2624.57 1586.14 -802.301 191.805 824.91 
12573801 8494.14 -2192.43 1571.14 -434.253 717.285 838.495 
11279 3
12574400 7708.75 -2662.5 1732 -656.205 296.248 719.978 
12573900 8192.5 -2356.62 1609.5 -1173.3 541.306 1292.15 
12573801 8133.25 -1863.75 1574.5 -729.076 663.997 986.126 
11279.5 3
12574400 7503.57 -2492.43 1726.57 -422.178 349.941 548.355 
12573900 7686.71 -1987.86 1603.43 -1040.71 758.782 1287.96 
12573801 7899.71 -1574 1585 -480.526 596.193 765.736 
11280 3
12574400 7396 -2240.88 1685.38 -219.086 512.329 557.207 
12573900 7326.12 -1662.38 1609.75 -734.398 662.896 989.329 
12573801 7554.62 -1227.12 1565.5 -702.83 706.466 996.526 
11280.5 3
12574400 7195.86 -2025.71 1654.29 -401.893 432.05 590.072 
12573900 7180.29 -1486.14 1620.57 -292.85 353.88 459.339 
12573801 7275.14 -1006.57 1551.14 -561.209 442.879 714.911 
11281 3
12574400 6835.57 -1782.57 1654.71 -714.853 482.426 862.409 
12573900 6786 -1191 1621.86 -782.313 585.601 977.211 
12573801 7041 -754.143 1544.86 -464.569 500.85 683.137 
11281.5 3
12574400 6280.75 -1292.25 1663.62 -1105.22 976.736 1474.97 
12573900 6521.75 -752.375 1609.88 -526.394 873.755 1020.07 
12573801 6828.25 -370.875 1558 -423.805 763.482 873.221 
11282 3
12574400 5988.25 -883.25 1660 -558.206 780.534 959.598 
12573900 6250.12 -404.875 1612 -518.368 663.168 841.723 
12573801 6601.62 -82 1550.88 -432.49 551.288 700.69 
11282.5 3
12574400 5707.86 -506.571 1630.86 -575.755 773.467 964.233 
12573900 6123.86 -147.714 1595.71 -259.277 528.051 588.27 
12573801 6404.86 236.714 1521.29 -404.041 654.444 769.12 
11283 3
12574400 5497.62 -107.875 1610.12 -424.711 805.447 910.563 
12573900 5981.62 128.875 1590 -287.338 558.766 628.317 
12573801 5998.5 619.875 1513.75 -820.924 774.062 1128.31 
11283.5 3
12574400 5229 365.571 1610.57 -540.493 952.609 1095.26 
12573900 5841.29 353.714 1596.29 -282.373 452.393 533.286 
12573801 5642.57 800.857 1558 -716.154 364.149 803.418 
11284 3
12574400 5027.62 521.625 1538 -401.946 311.484 508.511 
12573900 5588.62 629.875 1606.25 -504.313 551.219 747.11 
12573801 5412.75 1138.12 1550.62 -458.725 673.189 814.624 
11284.5 3
12574400 4806.43 791.571 1529 -437.147 533.491 689.717 
12573900 5269.86 991.286 1627 -629.976 714.25 952.378 
12573801 5065.43 1461.57 1561 -686.406 639.222 937.954 
11285 3
12574400 4364.62 1071.38 1571.62 -867.983 549.712 1027.41 
12573900 4864.5 1353.5 1624.12 -796.379 711.619 1068 
12573801 4738.88 1868.12 1550.75 -641.559 798.73 1024.48 
11285.5 3
12574400 3988.86 1249.29 1561.86 -741.159 350.909 820.033 
12573900 4253.29 1824.14 1621.43 -1205.55 928.29 1521.54 
12573801 4362.86 2319.14 1526.71 -741.653 889.582 1158.19 
11286 3
12574400 3734.75 1578 1531.88 -509.233 658.746 832.625 
12573900 3995.25 2098.62 1593.88 -517.106 550.064 754.963 
12573801 4061.25 2615.25 1548.38 -604.423 593.401 847.025 
11286.5 3
12574400 3384.86 1890.43 1554.29 -711.164 635.017 953.416 
12573900 3679 2393.86 1561.71 -642.785 600.065 879.347 
12573801 3805.86 2833.57 1554.57 -519.091 443.743 682.908 
11287 3
12574400 3061 2194.29 1605 -670.512 629.104 919.433 
12573900 3358.29 2742.86 1542.43 -664.005 722.567 981.329 
12573801 3896.86 2928.86 1540.86 188.406 197.279 272.792 
11287.5 3
12574400 2760.12 2524.5 1624.62 -587.646 644.95 872.519 
12573900 3005.88 3144.38 1556 -688.302 784.215 1043.43 
12573801 3459 3323.88 1532 -855.19 771.519 1151.78 
11288 3
12574400 2478.43 2831.29 1646 -551.265 600.363 815.064 
12573900 2742.14 3417 1549.57 -516.11 533.513 742.297 
12573801 3217.71 3586.71 1479.43 -472.183 514.363 698.231 
11288.5 3
12574400 2191.71 3072.86 1695.43 -571.144 481.218 746.844 
12573900 2466.86 3676.43 1583.86 -548.378 516.79 753.519 
12573801 2974 3862.57 1416.14 -485.487 549.516 733.257 
11289 3
12574400 1910.71 3286.29 1696.43 -591.579 449.323 742.871 
12573900 2260.43 3892.43 1583.86 -434.586 454.737 629.008 
12573801 2720.29 4161 1358.71 -534.135 628.271 824.636 
11289.5 3
12574400 1555.62 3583.5 1670.38 -681.553 570.469 888.791 
12573900 1931 4118.88 1566 -632.301 434.638 767.277 
12573801 2453 4498.5 1255.88 -513.024 647.793 826.335 
11290 3
12574400 1313 3876.14 1686 -475.735 573.81 745.373 
12573900 1549.71 4372.86 1617.14 -747.619 498.004 898.3 
12573801 2153.86 4742 1161.14 -586.555 477.451 756.311 
11290.5 3
12574400 997.429 4093 1700.86 -664.361 456.541 806.105 
12573900 1228.71 4636.14 1629 -675.789 554.286 874.027 
12573801 1827.29 4974.43 1150.86 -687.519 489.323 843.872 
11291 3
12574400 649.625 4351.5 1678.5 -686.003 509.862 854.728 
12573900 839.625 4889.12 1620.5 -767.434 498.979 915.388 
12573801 1359.38 5210.62 1135.62 -922.901 465.871 1033.82 
11291.5 3
12574400 230.833 4616 1700.33 -856.425 540.9 1012.93 
12573900 436.333 5183.33 1619.83 -824.727 601.653 1020.86 
12573801 960.333 5415.17 1162.5 -816.036 418.286 916.994 
11292 3
12574400 -140.5 4807.75 1784.75 -742.667 383.5 835.839 
12573900 173.375 5290.5 1638.75 -525.917 214.333 567.915 
12573801 586.75 5649 1163.12 -747.167 467.667 881.459 
11292.5 3
12574400 -458 4992.62 1762.62 -612.934 356.902 709.272 
12573900 -176 5452 1621.12 -674.469 311.776 743.043 
12573801 259.75 5910.38 1151.38 -631.274 504.585 808.154 
11293 3
12574400 -803.714 5165.57 1729.57 -692.814 346.586 774.67 
12573900 -507.143 5663.71 1632.14 -663.613 424.277 787.65 
12573801 -5.57143 6087.71 1156.29 -531.706 355.389 639.541 
11293.5 3
12574400 -1084.5 5369.12 1711.75 -554.912 402.28 685.388 
12573900 -783 5852 1622 -545.172 372.106 660.057 
12573801 -242.375 6268.75 1162 -467.991 357.778 589.085 
11294 3
12574400 -1401.29 5591.57 1688.43 -624.824 438.75 763.483 
12573900 -1028.57 5987.29 1618.57 -484.362 266.836 552.999 
12573801 -585.857 6437.43 1125.43 -677.48 332.699 754.763 
11294.5 3
12574400 -1698.29 5791.43 1683.71 -630.573 424.325 760.049 
12573900 -1291.29 6160.71 1609.71 -557.78 368.214 668.356 
12573801 -859.571 6505.29 1105.43 -581.134 144.07 598.726 
11295 3
12574400 -1924.5 5965.88 1667.25 -448.838 346.124 566.796 
12573900 -1547.12 6344 1513.88 -507.618 363.662 624.44 
12573801 -1132.12 6752 1093.12 -540.781 489.512 729.429 
11295.5 3
12574400 -2154.86 6108 1638.29 -458.879 283.118 539.189 
12573900 -1688.71 6470.57 1455.86 -282.05 252.134 378.317 
12573801 -1366.29 6891.57 1090.86 -466.456 278.031 543.03 
11296 3
12574400 -2409.25 6255.62 1620.12 -507.77 294.661 587.074 
12573900 -1900.25 6625.25 1442.75 -422.227 308.74 523.064 
12573801 -1558.25 6997.12 1087.12 -383.162 210.686 437.266 
11296.5 3
12574400 -2556.86 6567.29 1614.86 -291.138 614.715 680.174 
12573900 -2025.43 6717.71 1512.29 -246.901 182.375 306.954 
12573801 -1807.57 7174.29 1214 -491.758 349.429 603.264 
11297 3
12574400 -2688 6783.71 1633.57 -273.214 450.893 527.21 
12573900 -2147 6860.14 1612.29 -253.274 296.726 390.121 
12573801 -1904.57 7387.29 1218.57 -202.083 443.75 487.598 
11297.5 3
12574400 -2977.5 6985.38 1641.62 -552.481 384.849 673.308 
12573900 -2321.25 6941.12 1630.5 -332.538 154.546 366.696 
12573801 -2119.25 7479.12 1218.38 -409.692 175.266 445.607 
11298 3
12574400 -3375.71 6945.86 1664.86 -793.256 -78.7208 797.152 
12573900 -2482.71 7060.43 1618.86 -321.642 237.657 399.918 
12573801 -2300.57 7572.14 1263.14 -361.198 185.295 405.953 
11298.5 3
12574400 -3648.43 6817.43 1650.43 -574.135 -270.376 634.614 
12573900 -2803 7006.14 1580.14 -674.286 -114.286 683.902 
12573801 -2631.14 7636.43 1177.43 -695.94 135.338 708.977 
11299 3
12574400 -4085.75 6657.88 1600.88 -867.701 -316.575 923.648 
12573900 -3228.75 6885.5 1574.75 -844.742 -239.371 878.002 
12573801 -2856.12 7282.5 1135.62 -446.393 -702.239 832.11 
11299.5 3
12574400 -4455.71 6689.14 1550.71 -735.515 62.1627 738.138 
12573900 -3559.57 6796.71 1558 -657.697 -176.512 680.971 
12573801 -3131.43 7179.57 1097.43 -547.323 -204.629 584.325 
11300 3
12574400 -4734.12 6727.38 1402.12 -551.308 75.7072 556.482 
12573900 -3943.88 6724 1541.88 -760.997 -143.989 774.499 
12573801 -3467.12 7074.88 1071 -664.745 -207.32 696.325 
11300.5 3
12574400 -5118.86 6535 1329.57 -763.357 -381.696 853.467 
12573900 -4307.29 6808 1518 -721.053 166.667 740.064 
12573801 -3906.43 7135 1078.71 -871.634 119.296 879.76 
11301 3
12574400 -5391 6679.25 1357.5 -533.613 282.843 603.94 
12573900 -4615 6879.25 1485.5 -603.361 139.706 619.324 
12573801 -4254.88 7308.12 1068.25 -683.228 339.461 762.912 
11301.5 3
12574400 -5750.86 6775.14 1344.43 -700.111 186.562 724.542 
12573900 -4929.86 6950.14 1480.57 -612.563 137.924 627.898 
12573801 -4599.71 7356.86 1058.43 -670.894 94.8096 677.56 
11302 3
12574400 -6156.14 6907.71 1355.86 -853.233 279.098 897.721 
12573900 -5327.43 6934.43 1468.14 -836.992 -33.0827 837.646 
12573801 -4915.29 7326.14 1046.43 -664.361 -64.6617 667.5 
11302.5 3
12574400 -6463.86 7110.57 1440.14 -637.09 419.994 763.072 
12573900 -5768.86 6905.29 1442.14 -913.931 -60.3372 915.92 
12573801 -5301.43 7247.57 1028.14 -799.468 -162.674 815.85 
11303 3
12574400 -7039.12 7353.62 1440.12 -1121.38 473.789 1217.36 
12573900 -6228.75 7072.88 1403.25 -896.477 326.685 954.146 
12573801 -5795.38 7478 979.5 -962.859 449.179 1062.48 
11303.5 3
12574400 -7743.14 7656 1565 -1375.03 590.576 1496.5 
12573900 -6585.29 6960.71 1399 -696.359 -219.064 730.003 
12573801 -6718.43 7475.29 1204.57 -1802.84 -5.30134 1802.85 
11304 3
12574400 -7998 7735.71 1424.71 -530.952 166.071 556.318 
12573900 -7186.29 6927.43 1374.86 -1252.08 -69.3452 1254 
12573801 -7255.57 7105.57 1354 -1119.05 -770.238 1358.5 
11304.5 3
12574400 -8259.43 7864.57 1533.43 -550.376 271.278 613.6 
12573900 -7153.57 7275.43 1357.14 68.8722 732.632 735.862 
12573801 -7715 7282.14 1367.71 -967.218 371.729 1036.19 
11305 3
12574400 -8559.25 8013.88 1420.25 -575.473 286.571 642.878 
12573900 -7523.88 7672.88 1443.62 -710.755 762.853 1042.65 
12573801 -7971.5 7559.12 1441.12 -492.322 531.636 724.581 
11305.5 3
12574400 -8783.57 8126.71 1483 -423.248 212.904 473.78 
12573900 -7805.29 8107 1481.29 -530.964 819.104 976.142 
12573801 -8120.71 7775.43 1455.57 -281.536 408.12 495.807 
11306 3
12574400 -8953.86 8234.71 1548.29 -347.522 220.408 411.523 
12573900 -8025.43 8300.43 1484.43 -449.271 394.752 598.058 
12573801 -8332.71 7955.14 1471.29 -432.653 366.764 567.19 
11306.5 3
12574400 -9128.29 8359.57 1544.14 -355.252 254.292 436.884 
12573900 -8236.71 8415.29 1445.43 -430.317 233.925 489.789 
12573801 -8560.57 8069 1443.43 -464.068 231.888 518.778 
11307 3
12574400 -9262.75 8501.25 1459.12 -261.096 275.104 379.28 
12573900 -8516.38 8618.12 1461.88 -543.031 393.863 670.828 
12573801 -8664.5 8173.75 1463.25 -201.803 203.398 286.523 
11307.5 3
12574400 -9395.14 8616 1426.86 -258.58 224.121 342.19 
12573900 -8865.57 8856.29 1459.29 -682.024 465.158 825.548 
12573801 -8778.43 8367.71 1497 -222.517 378.836 439.353 
11308 3
12574400 -9528.83 8826.67 1493.33 -289.373 455.988 540.058 
12573900 -9026.17 9008 1378.17 -347.609 328.386 478.194 
12573801 -8942.67 8540.5 1522.83 -355.494 373.995 515.992 
11308.5 3
12574400 -9651.75 8944 1474.12 -239.137 228.275 330.6 
12573900 -9148.62 9235.75 1395.5 -238.246 443.093 503.083 
12573801 -9034.12 8763.25 1524.62 -177.935 433.366 468.473 
11309 3
12574400 -9841.14 9147.71 1399 -368.469 396.331 541.154 
12573900 -9392.43 9489 1365.71 -474.326 492.704 683.917 
12573801 -9100 9078 1498.43 -128.161 612.354 625.622 
11309.5 3
12574400 -10017.6 9385.86 1467.43 -363.022 490.006 609.828 
12573900 -9577.29 9696.71 1369.86 -380.364 427.396 572.14 
12573801 -9125 9551 1438.14 -51.4403 973.251 974.609 
11310 3
12574400 -10145 9796.86 1461.14 -246.001 793.436 830.697 
12573900 -9589.71 10188.7 1428.43 -23.9934 949.807 950.11 
12573801 -9310.43 9821.71 1410.14 -357.97 522.614 633.458 
11310.5 3
12574400 -10285 10116 1364.57 -289.855 660.751 721.532 
12573900 -9706 10409 1442.86 -240.757 456.078 515.724 
12573801 -9649.86 9914.86 1405 -702.751 192.842 728.729 
11311 3
12574400 -10438.9 10436 1401.43 -317.231 659.794 732.095 
12573900 -9903.57 10705.1 1350.71 -407.364 610.604 734.018 
12573801 -9913.57 10147.7 1414.29 -543.741 480.118 725.374 
11311.5 3
12574400 -10581.1 10696.4 1482.71 -292.769 535.861 610.623 
12573900 -10124.4 10939 1350.71 -454.439 481.188 661.858 
12573801 -10117 10327.6 1395.43 -418.577 370.076 558.716 
11312 3
12574400 -10885 11040.9 1359 -580.989 658.597 878.236 
12573900 -10304.1 11130.2 1281.12 -343.588 365.679 501.77 
12573801 -10546.4 10536.2 1351.25 -820.985 399.003 912.808 
11312.5 3
12574400 -11133.9 11380 1493 -488.914 666.257 826.399 
12573900 -10491.3 11386.3 1386.57 -367.703 503.017 623.082 
12573801 -11062 10803.4 1373.29 -1013.02 524.909 1140.93 
11313 3
12574400 -11257.4 11666.4 1449.71 -250.652 580.991 632.753 
12573900 -10680 11679.6 1274.29 -382.788 594.9 707.412 
12573801 -11292.3 11119.1 1365.29 -467.111 640.394 792.652 
11313.5 3
12574400 -11413.3 11908.7 1393.57 -308.628 479.774 570.468 
12573900 -10833.3 12061.7 1344.43 -303.536 756.719 815.326 
12573801 -11482.6 11356.4 1328.57 -376.803 469.873 602.297 
11314 3
12574400 -11440.4 12163.1 1329.57 -56.1964 526.767 529.756 
12573900 -11018.3 12354.1 1230 -383.023 605.442 716.426 
12573801 -11689 11637.3 1429.29 -427.388 581.485 721.655 
11314.5 3
12574400 -11597.8 12415.6 1203.5 -304.886 489.306 576.521 
12573900 -11170.9 12600.4 1236.75 -295.716 477.194 561.393 
12573801 -11825 11943.1 1352.38 -263.566 592.712 648.671 
11315 3
12574400 -11776 12635.6 1345 -355.788 439.015 565.084 
12573900 -11306.9 12818.6 1300.14 -271.421 435.522 513.175 
12573801 -12083.3 12213.7 1411.57 -515.54 540.098 746.651 
11315.5 2
12573900 -11574.8 13069.1 1271.38 -539.02 504.132 738.032 
12573801 -12287.4 12404.2 1268.38 -410.642 383.372 561.784 
11316 2
12573900 -12022.6 13294.4 1203.43 -901.049 453.327 1008.66 
12573801 -12532.3 12679 1381.29 -492.778 552.817 740.565 
11316.5 2
12573900 -12321.7 13372.7 1255.29 -627.134 164.121 648.253 
12573801 -12819.4 12844.7 1362.71 -601.977 347.409 695.032 
11317 2
12573900 -12524.3 13477.3 1376.29 -403.529 208.31 454.124 
12573801 -13087 12943.9 1422 -533.011 197.496 568.423 
11317.5 2
12573900 -12658.4 13620 1260.75 -261.893 278.739 382.47 
12573801 -13234 13059 1217.12 -287.109 224.888 364.701 
11318 2
12573900 -12820.6 13811.1 1395.14 -320.546 377.753 495.426 
12573801 -13379.4 13194.4 1299.71 -287.408 267.645 392.731 
11318.5 2
12573900 -12951.1 13993.2 1419.88 -263.745 367.893 452.666 
12573801 -13464.1 13376.6 1280.38 -171.104 368.074 405.9 
11319 2
12573900 -13063 14060.1 1352.86 -222.859 133.253 259.658 
12573801 -13497.4 13510.4 1288.29 -66.3418 266.541 274.673 
11319.5 2
12573900 -13063.5 14227.5 1503.5 -0.974659 326.232 326.234 
12573801 -13455.5 13651.8 1417.12 81.7321 275.48 287.349 
11320 2
12573900 -13109.6 14333.9 1598 -91.2306 210.608 229.519 
12573801 -13515.1 13763.3 1428.43 -118.105 220.863 250.458 
11320.5 2
12573900 -13225.8 14352.2 1548.88 -231.893 36.7123 234.781 
12573801 -13475.5 13710.8 1422.88 79.1275 -104.862 131.366 
11321 2
12573900 -13225 14411.6 1377.43 1.49701 118.406 118.416 
12573801 -13378 13572.6 1312 194.611 -275.806 337.553 
11321.5 2
12573900 -13378.7 14827.1 1133.86 -327.749 886.08 944.752 
12573801 -13046 13379.1 1327.29 707.889 -412.428 819.27 
11322 2
12573900 -13352.5 14666.6 1079.12 50.3153 -308.096 312.177 
12573801 -12530.1 13034.5 1290.88 990.163 -661.503 1190.8 
11322.5 2
12573900 -13381.7 14887 1115.57 -58.7813 443.41 447.29 
12573801 -12282.3 12788.3 1349.14 498.671 -495.401 702.919 
11323 2
12573900 -13410.2 15013.9 1107.12 -57.3006 254.769 261.133 
12573801 -12016.5 12244.5 1287 533.706 -1091.94 1215.39 
11323.5 2
12573900 -13444.9 14894.4 1087.43 -70.0549 -241.794 251.738 
12573801 -11857.7 12033.7 1324.43 321.429 -426.692 534.212 
11324 2
12573900 -13111.2 14524.6 1154.75 659.303 -730.837 984.278 
12573801 -11651.4 11726 1407.25 407.785 -608.131 732.197 
11324.5 2
12573900 -12921.9 14005 1279.75 367.006 -1007.03 1071.82 
12573801 -11292.9 11452.9 1363.88 694.767 -529.312 873.426 
11325 2
12573900 -12878.7 13860 1277.71 87.725 -294.715 307.495 
12573801 -10944.9 11114.3 1391.86 707.353 -688.19 986.891 
11325.5 2
12573900 -12928.3 13771.9 1317.29 -104.802 -186.349 213.797 
12573801 -10634.3 10846.3 1409.57 656.599 -566.596 867.268 
11326 2
12573900 -12952.2 13754 1387.78 -45.2486 -33.7564 56.4529 
12573801 -10249.1 10602.2 1406 728.118 -461.368 861.984 
11326.5 2
12573900 -12826.9 13677.2 1450.25 246.746 -151.083 289.326 
12573801 -9840.38 10339.9 1473.75 804.599 -516.432 956.076 
11327 2
12573900 -12794.7 13633.9 1469.89 68.238 -91.8668 114.437 
12573801 -9632 10197 1491.89 441.472 -302.701 535.281 
11327.5 2
12573900 -12747.4 13697.8 1395.22 95.9801 129.855 161.476 
12573801 -9446.56 10098.1 1446.22 376.92 -200.994 427.161 
11328 2
12573900 -12688.5 13687.3 1236.8 112.92 -20.0724 114.691 
12573801 -9128.8 10187.7 1407 608.727 171.626 632.459 
11328.5 2
12573900 -12759.2 13645.6 1251 -138.998 -81.8762 161.32 
12573801 -9049.88 10455.2 1385.38 155.059 525.639 548.032 
11329 2
12573900 -12593 13581.8 1339.38 352.972 -135.616 378.128 
12573801 -9231.12 10649.1 1312.25 -384.82 411.624 563.49 
11329.5 2
12573900 -12328.1 13568.6 1426.5 532.948 -26.4085 533.602 
12573801 -9690.62 10733.1 1384.38 -924.547 169.014 939.869 
11330 2
12573900 -12141.4 13481.4 1333.44 352.893 -164.803 389.479 
12573801 -10001.3 10999.2 1472.11 -587.35 503.019 773.31 
11330.5 2
12573900 -12051.8 13513.8 1228.12 174.503 62.8513 185.476 
12573801 -10163.2 11129.1 1367.5 -315.013 252.729 403.863 
11331 2
12573900 -12086.2 13754.1 1261.5 -72.0251 501.827 506.969 
12573801 -10369.8 11207.8 1385.12 -431.106 164.144 461.298 
11331.5 2
12573900 -11852.4 13448 1434.38 495.498 -648.57 816.187 
12573801 -10652.2 11404.2 1429.25 -598.517 416.314 729.068 
11332 2
12573900 -11739.6 13235.5 1448.25 214.762 -404.762 458.208 
12573801 -10918.5 11727.2 1407.75 -507.143 615.238 797.315 
11332.5 2
12573900 -11630 13210.6 1453.29 222.363 -50.5651 228.04 
12573801 -11038.3 12120 1415.29 -242.973 796.653 832.882 
11333 2
12573900 -11650.6 13142.9 1454.12 -42.2643 -138.722 145.018 
12573801 -11222 12549.6 1291.62 -376.464 880.379 957.493 
11333.5 2
12573900 -11837 13066.1 1454.38 -349.672 -143.996 378.16 
12573801 -11288 12886.2 1419.75 -123.827 631.567 643.591 
11334 2
12573900 -11843.7 13054.6 1451.57 -13.7306 -23.6269 27.327 
12573801 -11355.4 13228.4 1456.14 -137.891 699.752 713.208 
11334.5 2
12573900 -11676.1 12894.8 1431.62 341.322 -325.502 471.649 
12573801 -11714 13680 1448.25 -730.288 919.697 1174.38 
11335 2
12573900 -11218 13040.4 1364.5 882.707 280.588 926.23 
12573801 -12001.1 13734.8 1447.88 -553.227 105.491 563.195 
11335.5 2
12573900 -10885.6 13449.7 1481.14 674.297 830.303 1069.62 
12573801 -12060.7 13750.4 1390.57 -120.871 31.8024 124.985 
11336 2
12573900 -10909.8 13918.5 1439.12 -47.9734 930.13 931.367 
12573801 -11983.1 13785.9 1287.5 153.947 70.3302 169.251 
11336.5 2
12573900 -11094.9 14275.9 1712.29 -370.956 716.147 806.52 
12573801 -11931.3 13885.3 1262 103.886 199.22 224.68 
11337 2
12573900 -11170.9 14556.5 1780.62 -153.262 565.812 586.202 
12573801 -12017.9 13733.9 1266 -174.575 -305.264 351.657 
11337.5 2
12573900 -11172.6 14808.7 1729.14 -3.33287 495.509 495.521 
12573801 -12127.3 13326.1 1227.29 -214.952 -801.045 829.384 
11338 2
12573900 -11248.5 15096.5 1634.38 -153.082 580.213 600.068 
12573801 -12124.5 13246.2 1369.25 5.61636 -161.074 161.172 
11338.5 2
12573900 -11217.5 15325.2 1628.12 60.1942 444.175 448.235 
12573801 -11862.9 13101.8 1487 508.01 -280.583 580.345 
11339 2
12573900 -11225.4 15645 1800.14 -16.115 649.898 650.098 
12573801 -11721.1 13030.1 1480.14 288.073 -145.543 322.752 
11339.5 2
12573900 -11294 16025.1 1775.12 -138.249 766.381 778.751 
12573801 -11689.1 13110.4 1471.62 64.5521 161.758 174.163 
11340 2
12573900 -11394.7 16310.4 1709.57 -205.539 582.252 617.466 
12573801 -11860.4 13482.7 1437.14 -349.599 759.876 836.44 
11340.5 2
12573900 -11408.4 16683.8 1719 -27.6533 755.711 756.217 
12573801 -11963.4 13975.1 1426.75 -208.394 996.783 1018.33 
11341 2
12573900 -11434.1 17059.4 1723.25 -49.8066 726.547 728.253 
12573801 -11930.4 14250.4 1418.88 63.8298 532.398 536.211 
11341.5 2
12573900 -11450.1 17355.2 1689.25 -31.4961 582.431 583.282 
12573801 -11912.6 14404.9 1442.25 34.9409 304.134 306.134 
11342 2
12573900 -11487.7 17691.1 1734.14 -75.6324 675.841 680.06 
12573801 -12044.6 14133.7 1352.71 -265.486 -545.595 606.759 
11342.5 2
12573900 -11475.8 17968.9 1744.62 25.6195 594.716 595.267 
12573801 -12031.6 14120.2 1506.88 27.7225 -28.8314 39.9974 
11343 2
12573900 -11457.6 18115.4 1639.5 36.6162 295.96 298.216 
12573801 -12140.6 14193.6 1562.5 -220.202 148.232 265.446 
11343.5 2
12573900 -11280.8 18300.4 1614.75 351.64 367.793 508.844 
12573801 -12167.1 14480.2 1500.25 -52.6839 569.831 572.261 
11344 2
12573900 -11031.3 18332.6 1656.29 493.989 63.7553 498.086 
12573801 -11783 15108.6 1632.57 760.644 1244.2 1458.29 
11344.5 2
12573900 -11009.7 18451.1 1637 43.2293 237.618 241.518 
12573801 -11777.1 15336.6 1572.57 11.7378 456.914 457.065 
11345 2
12573900 -11028.1 18659.2 1600.5 -36.5292 412.911 414.524 
12573801 -11797.5 15514.5 1649.12 -40.3912 353.033 355.336 
11345.5 2
12573900 -11096.1 18846.9 1600.86 -130.302 359.401 382.292 
12573801 -11810.7 15870 1593.29 -25.3147 681.034 681.505 
11346 2
12573900 -11102.4 18978.1 1604.57 -13.261 276.974 277.291 
12573801 -11847.4 16153.4 1577.29 -77.4563 597.951 602.946 
11346.5 2
12573900 -11194.2 19088.9 1588.88 -180.042 217.122 282.059 
12573801 -11800.9 16457.6 1577.88 91.2815 596.464 603.408 
11347 2
12573900 -11145.9 19167.1 1695.86 95.8274 154.986 182.218 
12573801 -11825 16858.9 1652 -47.7723 794.519 795.954 
11347.5 2
12573900 -11351 19286.2 1767 -413.594 240.135 478.252 
12573801 -11828.4 17218 1684.12 -6.80443 724.078 724.11 
11348 2
12573900 -11442.1 19359.8 1765.75 -175.24 141.346 225.14 
12573801 -11912.8 17612.5 1586.75 -162.26 758.654 775.812 
11348.5 2
12573900 -11530.1 19547.3 1710.71 -178.535 380.397 420.21 
12573801 -12027.6 17924.7 1561.29 -232.904 633.295 674.764 
11349 2
12573900 -11509.8 19848.4 1745.62 40.5425 598.587 599.958 
12573801 -12021.1 18210.9 1559.62 12.816 568.908 569.052 
11349.5 2
12573900 -11458.7 20099.3 1646.29 104.368 513.11 523.617 
12573801 -12034.6 18515.6 1533.14 -27.4978 623.101 623.708 
11350 2
12573900 -11459.5 20347.9 1633.12 -1.62674 514.678 514.68 
12573801 -11977.5 18779.6 1513 118.16 546.695 559.318 
11350.5 2
12573900 -11400.9 20705.6 1637 110.822 676.276 685.296 
12573801 -11945 19178.8 1628.5 61.4367 754.49 756.987 
11351 2
12573900 -11415 20929.3 1569.29 -28.4778 450.929 451.827 
12573801 -12055 19630.7 1817.71 -221.774 911.218 937.818 
11351.5 2
12573900 -11386.9 21167 1523.75 56.25 475.429 478.745 
12573801 -12113 19953.5 1700.38 -116 645.571 655.91 
11352 2
12573900 -11308.8 21367.9 1497.75 151.112 388.54 416.891 
12573801 -12206.4 20213.5 1634.38 -180.609 502.901 534.35 
11352.5 2
12573900 -11287.6 21472.6 1492.86 43.6672 215.869 220.241 
12573801 -12306 20472.9 1554 -205.412 534.757 572.852 
11353 2
12573900 -11512.7 21552.6 1644.29 -466.134 165.631 494.687 
12573801 -12416.1 20695.4 1492.29 -228.039 460.81 514.148 
11353.5 1
12573900 -11562.5 21682.2 1520.62 -102.44 266.828 285.817 
11354 1
12573900 -11969 21698.6 1549.38 -792.398 31.9201 793.04 
11354.5 1
12573900 -12729 21724.9 1739.38 -1529.18 52.8169 1530.09 
11355 1
12573900 -12714.4 21863.2 1724.25 28.5088 269.737 271.239 
11355.5 1
12573900 -12719.4 21959 1731.29 -10.4413 197.831 198.106 
11356 1
12573900 -12809.8 22105.4 1707.12 -174.03 282.033 331.404 
11356.5 1
12573900 -12796.7 22224.3 1626.14 25.4604 232.247 233.639 
11357 1
12573900 -12799.8 22418.5 1551.62 -6.17015 394.744 394.793 
11357.5 1
12573900 -12773.4 22629.6 1536.88 53.0684 424.799 428.101 
11358 1
12573900 -12775.9 22786.2 1520 -4.91159 307.711 307.75 
