# Supplementary material for: Intrinsic group behaviour II: On the dependence of triad spatial dynamics on social and personal features; and on the effect of social interaction on small group dynamics
Source: PLoS One. 2019 Dec 3;14(12):e0225704. doi: 10.1371/journal.pone.0225704 (PMC6890182; doi:10.1371/journal.pone.0225704)
Supplement: S3 Data Set — (ZIP) [file pone.0225704.s003.zip › set_3_int/group_traj_triad_int/traj_3_0217_63.dat]

3 12565300 12570600 12571302 0 0 1 0 2 1 0 23.3333 10 30 1485.81 1701.21 1347.91 
11213 1
12565300 40829.7 -24363.2 1296.33 0 0 0 
11213.5 1
12565300 41013 -24165.9 1293 411.985 443.352 605.221 
11214 1
12565300 41144.9 -24010.3 1329.86 272.432 321.465 421.378 
11214.5 1
12565300 41378 -24226.2 1318.5 464.428 -430.208 633.066 
11215 1
12565300 41402.5 -24577.9 1297.5 48.1336 -690.815 692.49 
11215.5 1
12565300 41356.6 -24716.1 1303.29 -93.1614 -280.462 295.53 
11216 1
12565300 41377.6 -24774.8 1335.88 44.1375 -122.866 130.553 
11216.5 1
12565300 41440.8 -24825.6 1302.12 122.573 -98.7864 157.426 
11217 1
12565300 41473.2 -24863.2 1282 64.1026 -74.211 98.0633 
11217.5 1
12565300 41378 -24810.6 1295.29 -196.392 108.616 224.426 
11218 1
12565300 41398.2 -24800.2 1307.75 38.425 19.5853 43.1285 
11218.5 1
12565300 41531.1 -24422.9 1344.14 271.21 770.19 816.546 
11219 1
12565300 41632.4 -24081.8 1396.62 214.021 721.157 752.245 
11219.5 1
12565300 41541.1 -23836 1442.56 -172.522 464.556 495.556 
11220 1
12565300 41847.6 -23880.4 1493.38 590.586 -85.501 596.743 
11220.5 1
12565300 41924.6 -23939.6 1538.5 156.823 -120.672 197.877 
11221 1
12565300 41723.8 -24086.2 1489 -404.99 -295.615 501.403 
11221.5 1
12565300 41655.8 -24292.4 1476.5 -137.374 -416.414 438.489 
11222 1
12565300 41943.8 -24385 1452.88 587.755 -189.031 617.405 
11222.5 1
12565300 42044.2 -24288.4 1547.67 200.144 192.342 277.584 
11223 1
12565300 42152.9 -24102.9 1582.12 220.391 376.409 436.183 
11223.5 1
12565300 42250.9 -23743.2 1526.67 193.321 709.374 735.245 
11224 1
12565300 42165 -23400.6 1460.12 -163.598 652.566 672.761 
11224.5 1
12565300 41960.1 -23154.5 1499.62 -417.261 501.273 652.212 
11225 1
12565300 41924.1 -22981.8 1539.38 -70.5882 338.725 346.002 
11225.5 1
12565300 41857.1 -22744.1 1590.71 -139.546 495.015 514.308 
11226 2
12570600 41396 -21501 1202.5 0 0 0 
12565300 41477 -22443.8 1613.75 -769.52 608.083 980.778 
11226.5 2
12570600 40860.7 -21435 1306.14 -1066.31 131.474 1074.38 
12565300 40908.4 -22282.1 1656.57 -1132.61 321.927 1177.48 
11227 2
12570600 40282 -21525.9 1449.88 -1169.12 -183.586 1183.45 
12565300 40175.6 -22293.5 1695 -1480.41 -22.9437 1480.59 
11227.5 2
12570600 39589.4 -21189.1 1563.75 -1334.54 648.844 1483.91 
12565300 39624.4 -21923.8 1728.62 -1062.14 712.428 1278.94 
11228 2
12570600 39051.4 -20784.9 1570.29 -1080.21 811.783 1351.24 
12565300 39089 -21519.4 1764.86 -1075.05 811.89 1347.18 
11228.5 2
12570600 38444.8 -20663.2 1572.88 -1220.68 244.682 1244.96 
12565300 38659.4 -21394 1821.75 -864.437 252.371 900.523 
11229 2
12570600 37949.9 -20717.4 1562 -1001.81 -109.673 1007.79 
12565300 38209.4 -21243.1 1834 -910.823 305.379 960.653 
11229.5 2
12570600 37487 -20493.8 1551 -920.193 444.689 1022.01 
12565300 37687.2 -21169.8 1824.12 -1038.13 145.91 1048.33 
11230 2
12570600 37096 -20340.3 1527.71 -774.257 303.89 831.759 
12565300 37203.1 -21153 1792.29 -958.628 33.1683 959.202 
11230.5 2
12570600 36628.7 -20132.7 1536.14 -953.644 423.615 1043.5 
12565300 36606.3 -20993.9 1745.29 -1218.08 324.781 1260.63 
11231 2
12570600 36074.9 -20069.9 1530 -1116.61 126.692 1123.78 
12565300 36173.2 -20838.4 1677.88 -873.056 313.472 927.627 
11231.5 2
12570600 35150.1 -19890.3 1466.43 -1849.46 359.179 1884.02 
12565300 35652.3 -20720.3 1671 -1041.93 236.179 1068.36 
11232 2
12570600 34556.9 -20034.1 1479.57 -1223.27 -296.613 1258.72 
12565300 34983.1 -20509.1 1719 -1379.68 435.346 1446.73 
11232.5 2
12570600 33941.2 -20163.1 1484.12 -1233.68 -258.481 1260.47 
12565300 34559 -20283.6 1732 -849.986 451.94 962.666 
11233 3
12571302 33801 -20898.5 1280.5 0 0 0 
12570600 33413.4 -20177.6 1454.29 -1034.94 -28.3263 1035.33 
12565300 34121.4 -20202.6 1719.71 -857.983 158.929 872.579 
11233.5 3
12571302 33525.5 -20767.5 1264.25 -850.309 404.321 941.541 
12570600 32885.1 -20085.1 1401.5 -1075.97 188.282 1092.32 
12565300 33697.8 -20099.1 1690.88 -862.889 210.685 888.238 
11234 3
12571302 33143.9 -20545.9 1261.75 -725.523 421.34 838.994 
12570600 32505.5 -19962.9 1383.38 -721.721 232.414 758.22 
12565300 33253.6 -19922 1734.5 -844.344 336.74 909.016 
11234.5 3
12571302 32757 -20427.4 1251.43 -764.575 234.084 799.606 
12570600 32101.7 -19879.4 1378 -797.995 164.914 814.858 
12565300 32829 -19767.9 1691.71 -839.18 304.63 892.761 
11235 3
12571302 32203.4 -20233.3 1231.71 -1172.82 411.32 1242.86 
12570600 31396.9 -19501.3 1241.57 -1493.34 801.15 1694.67 
12565300 32344.4 -19543 1665.43 -1026.63 476.392 1131.78 
11235.5 3
12571302 31478.1 -20065.5 1168.75 -1422.16 328.992 1459.72 
12570600 31002.4 -19199.1 1159 -773.494 592.472 974.329 
12565300 31869.9 -19206.2 1630.75 -930.497 660.294 1140.97 
11236 3
12571302 31020.3 -19878 1176.14 -921.206 377.264 995.464 
12570600 30654.1 -18896.6 1126.86 -700.668 608.76 928.183 
12565300 31400.1 -18850.1 1517.43 -945.135 716.513 1186.03 
11236.5 3
12571302 30352.5 -19769.6 1163.38 -1379.72 223.915 1397.77 
12570600 29906.8 -18765.4 1100.25 -1544.2 271.067 1567.81 
12565300 30906.1 -18631.9 1420 -1020.7 450.967 1115.88 
11237 3
12571302 30078.2 -19524.2 1134.88 -516.478 462.1 693.027 
12570600 29350.5 -18624.5 1121.5 -1047.55 265.301 1080.62 
12565300 30225.2 -18389.5 1381.62 -1282.25 456.45 1361.07 
11237.5 3
12571302 29706.4 -19107.4 1072.71 -748.132 838.675 1123.87 
12570600 28958.4 -18568.1 1178.29 -788.876 113.395 796.984 
12565300 29807.9 -18301.9 1408.43 -839.825 176.344 858.139 
11238 3
12571302 29178.3 -18782 1088 -1064.8 656.106 1250.71 
12570600 28522.4 -18612.9 1272.14 -879.032 -90.1498 883.643 
12565300 29346.3 -18244.7 1490 -930.588 115.207 937.692 
11238.5 3
12571302 28849 -18614.5 1133.88 -653.345 332.341 733.014 
12570600 28206.5 -18637.5 1299.5 -626.842 -48.8946 628.746 
12565300 28834.5 -18038.9 1607.88 -1015.45 408.411 1094.5 
11239 3
12571302 28613.9 -18574.4 1120.43 -471.228 80.3035 478.022 
12570600 28010.1 -18540.9 1319.86 -393.501 193.673 438.58 
12565300 28294.4 -17855.4 1638.14 -1082.31 367.628 1143.04 
11239.5 3
12571302 28270.4 -18459.8 1143.62 -712.619 237.922 751.287 
12570600 27445.2 -18748.2 1349.25 -1171.98 -430.276 1248.47 
12565300 27849.9 -17633.5 1683 -922.31 460.433 1030.85 
11240 3
12571302 27882.1 -18189.6 1164.62 -740.935 515.506 902.625 
12570600 27236.5 -18820 1342 -398.378 -136.927 421.253 
12565300 27502.2 -17463.8 1635.5 -663.406 323.95 738.276 
11240.5 3
12571302 27619.6 -17943.7 1184.43 -530.411 496.789 726.729 
12570600 26997.9 -18630.7 1334.86 -482.107 382.395 615.348 
12565300 27069.1 -17282.6 1640 -874.964 366.017 948.436 
11241 3
12571302 27536.5 -17698.8 1185.25 -168.844 497.895 525.745 
12570600 26847.8 -18519.6 1350.5 -305.096 225.791 379.559 
12565300 26640.4 -17098.6 1632.62 -871.479 373.875 948.293 
11241.5 3
12571302 27573.4 -17472.6 1223.29 74.0052 453.264 459.265 
12570600 27018.4 -17950 1345.57 342.041 1141.53 1191.68 
12565300 26139.9 -16894.6 1621.71 -1003.04 408.925 1083.2 
11242 3
12571302 27391 -17250.5 1286.38 -376.141 457.879 592.567 
12570600 26849 -17535.6 1333.62 -349.337 854.381 923.041 
12565300 25576.9 -16667.9 1593.25 -1160.79 467.415 1251.36 
11242.5 3
12571302 26961.3 -17289.6 1360 -861.151 -78.2995 864.703 
12570600 26328 -17289.7 1327.43 -1044.09 492.807 1154.55 
12565300 25032.6 -16442 1614.29 -1090.79 452.655 1180.98 
11243 3
12571302 26497.6 -17318 1418.5 -932.919 -57.2003 934.671 
12570600 25644.4 -16960.2 1257.12 -1375.5 662.906 1526.91 
12565300 24505.6 -16321.9 1647.62 -1060.25 241.7 1087.45 
11243.5 3
12571302 26007.5 -17012.6 1400 -957.275 596.436 1127.88 
12570600 25192.4 -16720.6 1219.25 -882.812 468.018 999.199 
12565300 24068 -16145.5 1669.75 -854.736 344.482 921.543 
11244 3
12571302 25521.7 -16697 1429.57 -973.518 632.515 1160.95 
12570600 24792.7 -16550.1 1238.29 -800.923 341.648 870.747 
12565300 23596.9 -15927.7 1665.14 -944.174 436.444 1040.17 
11244.5 3
12571302 25016.2 -16442.1 1417.38 -1035.79 522.285 1160.02 
12570600 24387.9 -16446.5 1283.25 -829.589 212.383 856.343 
12565300 23227 -15779.8 1641.12 -757.904 303.206 816.304 
11245 3
12571302 24527 -16240.2 1402.5 -942.678 388.969 1019.77 
12570600 23886.5 -16285 1217.5 -966.04 311.175 1014.92 
12565300 22735.8 -15575.1 1671.25 -946.532 394.268 1025.36 
11245.5 3
12571302 24048 -16003.7 1400 -979.55 483.713 1092.47 
12570600 23513.4 -16214.4 1236.71 -762.927 144.318 776.457 
12565300 22253 -15344.9 1655.14 -987.219 470.895 1093.77 
11246 3
12571302 23634.2 -15717.4 1371.5 -830.823 574.978 1010.38 
12570600 23156.5 -16073 1263.88 -716.724 283.993 770.938 
12565300 21792.1 -15042.4 1580.75 -925.452 607.394 1106.97 
11246.5 3
12571302 23241.2 -15510.9 1348.5 -744.318 391.098 840.814 
12570600 22553.5 -15796 1363.12 -1142.05 524.621 1256.78 
12565300 21309.2 -14831 1564.75 -914.536 400.331 998.319 
11247 3
12571302 22845.9 -15343.9 1324.57 -781.409 330.075 848.262 
12570600 22035.9 -15653.3 1305 -1023.01 282.044 1061.18 
12565300 20827 -14459 1606.86 -953.063 735.178 1203.67 
11247.5 3
12571302 22366.6 -15153.8 1282.62 -966.194 383.281 1039.44 
12570600 21651.8 -15344.8 1249.12 -774.41 622.048 993.304 
12565300 20378.2 -14140.5 1639.38 -904.738 642.137 1109.46 
11248 3
12571302 21983.9 -14853 1287.29 -777.983 611.28 989.405 
12570600 21137.6 -14957 1205.29 -1045.08 788.11 1308.93 
12565300 20025.1 -13943.3 1627.57 -717.697 400.842 822.049 
11248.5 3
12571302 21643.2 -14570.6 1331.25 -703.734 583.419 914.122 
12570600 20687.9 -14720.1 1205.62 -929.125 489.411 1050.14 
12565300 19729.9 -13637.2 1653.12 -610.058 632.305 878.624 
11249 3
12571302 21201.4 -14306.4 1376.75 -876.736 524.306 1021.55 
12570600 20287.9 -14611.2 1175.25 -793.651 216.022 822.525 
12565300 19342.8 -13335.9 1646.12 -768.105 597.966 973.421 
11249.5 3
12571302 20784 -14120.9 1378.5 -819.99 364.44 897.33 
12570600 19857.4 -14484 1186.5 -845.776 250 881.951 
12565300 19036.6 -12988 1642.5 -601.424 683.448 910.391 
11250 3
12571302 20527 -13961.6 1378.25 -489.524 303.333 575.886 
12570600 19559.8 -14326.2 1239.5 -566.905 300.476 641.613 
12565300 18823 -12685.2 1704.62 -406.905 576.667 705.773 
11250.5 3
12571302 20240.3 -13868.7 1385.14 -581.571 188.46 611.344 
12570600 19210 -14046.6 1248.86 -709.432 567.299 908.362 
12565300 18706.9 -12318.9 1680.71 -235.584 743.19 779.636 
11251 3
12571302 19890.2 -13599.9 1385.75 -715.819 549.774 902.579 
12570600 18953.9 -13752.2 1292.88 -523.773 601.884 797.874 
12565300 18800.4 -12008.2 1671.38 191.243 635.188 663.354 
11251.5 3
12571302 19555.6 -13145.1 1390.12 -662.624 900.495 1118.02 
12570600 18766.5 -13334.2 1292.5 -371.04 827.723 907.081 
12565300 18926.6 -11589 1662.75 250 830.198 867.023 
11252 3
12571302 19347.5 -12815.6 1389.12 -418.763 662.978 784.157 
12570600 18646.1 -12853.2 1293.75 -242.203 967.807 997.653 
12565300 19221.9 -11273 1675 594.064 635.815 870.157 
11252.5 3
12571302 19238.5 -12558.9 1404.38 -217.565 512.475 556.745 
12570600 18688.6 -12431.2 1303.12 84.8303 842.315 846.576 
12565300 19546 -11062.8 1704.62 646.956 419.661 771.147 
11253 3
12571302 19227.3 -12416.4 1453 -23.0747 293.1 294.007 
12570600 18678.4 -12070.7 1301.86 -20.9803 741.843 742.14 
12565300 19693.6 -11051 1726.86 303.645 24.177 304.606 
11253.5 3
12571302 19477.9 -12291 1468.38 510.365 255.455 570.728 
12570600 18722.9 -11808.5 1301 90.5223 534.041 541.659 
12565300 19965.4 -11122.6 1755.5 553.571 -145.876 572.469 
11254 3
12571302 19637 -12216 1460.88 312.623 147.348 345.607 
12570600 19048.6 -11463 1331.5 639.98 678.782 932.909 
12565300 20673.6 -11322.1 1749.38 1391.45 -391.945 1445.6 
11254.5 3
12571302 20048.9 -12319.5 1456.38 786.021 -197.519 810.458 
12570600 18897.4 -11105.9 1352.12 -288.645 681.536 740.14 
12565300 20910.9 -11432.1 1745.62 452.767 -209.924 499.065 
11255 3
12571302 20408 -12601.9 1444.75 713.966 -561.382 908.238 
12570600 18840.6 -10756.2 1389.12 -112.823 695.08 704.177 
12565300 20982.6 -11527 1744 142.644 -188.618 236.483 
11255.5 3
12571302 20823.7 -12903.4 1421.14 834.768 -605.529 1031.26 
12570600 18780.4 -10688.1 1373.71 -120.876 136.761 182.523 
12565300 20998.7 -11525.9 1743.71 32.3078 2.29489 32.3892 
11256 3
12571302 21176.5 -13069 1404 744.274 -349.307 822.167 
12570600 18567.6 -10872.2 1365.25 -448.953 -388.412 593.652 
12565300 21063.4 -11365 1730.25 136.415 339.361 365.753 
11256.5 3
12571302 21681.6 -13193.2 1382.25 980.825 -241.262 1010.06 
12570600 18246.8 -11461.5 1346.5 -623.058 -1144.17 1302.82 
12565300 21093.6 -11266.9 1696 58.7379 190.534 199.382 
11257 3
12571302 22146.4 -13397.1 1429.86 960.338 -421.266 1048.67 
12570600 18740.3 -11719.1 1345.57 1019.7 -532.32 1150.29 
12565300 21086.3 -11255.6 1693.29 -15.1638 23.3545 27.8455 
11257.5 2
12571302 22550.8 -13513.6 1388.75 838.841 -241.664 872.958 
12570600 18998 -12019.1 1339.25 534.677 -622.37 820.502 
11258 2
12571302 22690 -13574.5 1378.5 273.039 -119.363 297.99 
12570600 19073.2 -12058 1306.38 147.549 -76.2255 166.075 
11258.5 2
12571302 22491.2 -13621.6 1377.62 -389.706 -92.402 400.511 
12570600 18972.1 -12025.5 1414.25 -198.284 63.7255 208.273 
11259 2
12571302 22019.4 -13692.4 1379.38 -968.943 -145.277 979.773 
12570600 18900.1 -11909.2 1503 -147.844 238.706 280.782 
11259.5 2
12571302 21618.2 -13401.9 1413.88 -775.87 561.896 957.967 
12570600 18928.2 -11939.1 1483.75 54.4004 -57.7853 79.3634 
11260 2
12571302 21223.6 -13150.6 1417.71 -790.939 503.614 937.663 
12570600 19092.1 -12305.1 1462.14 328.443 -733.503 803.68 
11260.5 2
12571302 21006.6 -12932.4 1405.38 -440.054 442.589 624.125 
12570600 19452 -12577 1444.12 729.933 -551.434 914.813 
11261 2
12571302 20752.4 -12657.1 1408 -493.585 534.431 727.491 
12570600 19878.9 -12527.9 1421.71 828.849 95.423 834.324 
11261.5 2
12571302 20567.8 -12418.5 1383.75 -371.587 480.167 607.155 
12570600 20074.9 -12101.9 1382.25 394.402 857.107 943.496 
11262 2
12571302 20447.1 -12285.6 1368.14 -244.144 269.086 363.337 
12570600 20019.4 -11962.4 1407.86 -112.24 282.28 303.776 
11262.5 2
12571302 20408.2 -12162.9 1375.5 -79.8621 251.943 264.298 
12570600 19879.5 -12030.9 1413.5 -287.328 -140.547 319.86 
11263 2
12571302 20361 -12027.2 1387.5 -90 258.333 273.562 
12570600 19805 -12330.8 1386.25 -141.905 -571.19 588.554 
11263.5 2
12571302 20307.9 -12049.3 1397 -107.795 -44.6972 116.694 
12570600 19758 -12218.9 1381.57 -95.3347 226.963 246.173 
11264 2
12571302 20330.4 -12044.9 1456.5 45.9548 9.00146 46.8281 
12570600 19685 -11936.6 1426.5 -148.98 575.984 594.939 
11264.5 2
12571302 20581 -11954.2 1466.62 473.771 171.314 503.793 
12570600 19985.8 -11889.8 1597.12 568.526 88.6106 575.39 
11265 2
12571302 20676.7 -11845.9 1431.86 194.147 219.864 293.314 
12570600 20149.1 -11797.1 1623.71 331.426 187.844 380.957 
11265.5 2
12571302 20766.6 -11770.9 1416.25 186.537 155.565 242.892 
12570600 20233 -11826.5 1628.62 173.977 -60.9069 184.331 
11266 2
12571302 21088 -11567.5 1414 616.843 390.355 729.981 
12570600 20455.1 -12014 1616.75 426.344 -359.885 557.93 
11266.5 2
12571302 21247.1 -11500.4 1411.71 324.12 136.602 351.73 
12570600 20574.6 -12137.9 1600.86 243.272 -252.255 350.448 
11267 2
12571302 20626.2 -11314.6 1667.56 -1246.83 373.239 1301.49 
12570600 20598.2 -12134.8 1574.44 47.4916 6.18346 47.8924 
11267.5 2
12571302 20375.3 -11100.8 1721 -516.232 439.872 678.221 
12570600 20695.9 -12162.3 1541.22 200.96 -56.6987 208.806 
11268 2
12571302 20202.6 -10971.3 1721 -351.89 263.634 439.692 
12570600 20789.1 -12226.4 1490.22 189.862 -130.573 230.427 
11268.5 2
12571302 20166.5 -10852.2 1721 -70.9755 234.416 244.925 
12570600 20872.6 -12220.8 1475.88 164.397 11.2095 164.779 
11269 2
12571302 20043.8 -11028.6 1721 -241.634 -347.195 423.003 
12570600 20784.2 -12142.9 1465.75 -173.967 153.297 231.872 
11269.5 2
12571302 19973.4 -11387.9 1721 -144.101 -736.131 750.103 
12570600 20323.4 -12142.3 1444.57 -944.306 1.20755 944.307 
11270 2
12571302 20136.7 -11617.8 1719.11 314.524 -443.007 543.305 
12570600 20199.3 -12155.1 1384.67 -239.105 -24.7117 240.378 
11270.5 2
12571302 20322.7 -11758.4 1697.29 361.258 -273.108 452.874 
12570600 20005.9 -12212.1 1333.14 -375.682 -110.741 391.664 
11271 2
12571302 20407.9 -11718.9 1657.12 171.695 79.7451 189.31 
12570600 19908.6 -12160.5 1313.88 -196.033 104.119 221.967 
11271.5 2
12571302 20673.4 -11617.9 1691.62 527.833 200.795 564.736 
12570600 19957.2 -12135 1276.25 96.67 50.6958 109.157 
11272 2
12571302 20928.1 -11478.7 1722.43 507.506 277.213 578.281 
12570600 20047.9 -12172.4 1241.86 180.492 -74.5589 195.286 
11272.5 2
12571302 20998.6 -11354.3 1733 150.811 266.442 306.162 
12570600 20117.7 -12219.6 1217.86 149.587 -100.948 180.463 
11273 2
12571302 21025.9 -11176.5 1730.75 53.5364 348.599 352.686 
12570600 20285.5 -12186.8 1190 328.992 64.3557 335.227 
11273.5 2
12571302 20843 -11021.9 1733 -365.02 308.668 478.033 
12570600 20211.3 -12118.1 1166.71 -148.132 136.94 201.732 
11274 2
12571302 20505.1 -10848.4 1730.12 -692.367 355.496 778.299 
12570600 20072.9 -12036.1 1138.38 -283.629 168.069 329.685 
11274.5 2
12571302 20224.4 -10750 1729.62 -545.146 191.019 577.644 
12570600 20037.9 -12060.4 1103.75 -67.9612 -47.0874 82.6798 
11275 2
12571302 20262.6 -10987.3 1729.29 78.7555 -489.249 495.547 
12570600 20084.9 -12084.7 1168.57 96.8704 -50.1841 109.098 
11275.5 2
12571302 20262.8 -11235.8 1729 0.360023 -500.936 500.936 
12570600 20187.5 -11939.6 1529.12 206.941 292.519 358.318 
11276 2
12571302 20261.5 -11277.6 1729 -2.38095 -79.7619 79.7974 
12570600 20194.8 -11913.9 1641.25 13.8095 49.0476 50.9546 
11276.5 2
12571302 20219.1 -11356.4 1729.29 -87.8779 -163.493 185.614 
12570600 20316.3 -11947.7 1676.14 252.149 -70.206 261.74 
11277 2
12571302 20271.4 -11381.9 1732 104.464 -50.8929 116.202 
12570600 20471.2 -11893.4 1678.5 309.929 108.679 328.431 
11277.5 2
12571302 20200 -11567.4 1726.57 -140.226 -364.545 390.585 
12570600 20842.9 -11861.3 1673.71 730.073 63.0438 732.79 
11278 2
12571302 20148.8 -11857.4 1675.62 -101.889 -576.434 585.37 
12570600 21163.5 -11891.4 1704.62 637.461 -59.8197 640.262 
11278.5 2
12571302 20283.1 -11742.9 1635.43 265.599 226.32 348.946 
12570600 21040.4 -12062 1705.57 -243.224 -337.204 415.769 
11279 2
12571302 20635.4 -11369.8 1701.88 711.58 753.752 1036.58 
12570600 20829 -12254.2 1694 -427.128 -388.384 577.305 
11279.5 2
12571302 20843.7 -11081.9 1728.29 428.682 592.372 731.213 
12570600 20668.3 -12241.4 1685.29 -330.688 26.3815 331.738 
11280 2
12571302 20866.6 -11149.8 1735.62 46.6613 -138.275 145.935 
12570600 20543.1 -11970.5 1704.5 -254.91 551.789 607.824 
11280.5 2
12571302 20891.3 -11153.9 1735.14 49.5195 -8.24728 50.2016 
12570600 20613.6 -11789.3 1666.29 141.459 363.884 390.413 
11281 2
12571302 21032.1 -11079 1734.57 279.478 148.526 316.494 
12570600 20635.1 -11830.4 1624.57 42.8005 -81.6327 92.1725 
11281.5 2
12571302 20959.1 -11100.5 1737.5 -145.454 -42.8287 151.628 
12570600 20637.5 -11957.5 1566.5 4.6955 -253.13 253.174 
11282 2
12571302 20837.9 -11397.4 1741.5 -231.393 -566.555 611.987 
12570600 20561 -11972.4 1489.12 -145.992 -28.3874 148.727 
11282.5 2
12571302 20796.6 -11477.7 1743.14 -84.8123 -164.968 185.493 
12570600 20445 -12049.1 1425.57 -238.193 -157.634 285.63 
11283 2
12571302 20785.1 -11374.6 1745.38 -23.1241 208.261 209.541 
12570600 20369.8 -11976.6 1397.5 -152.02 146.501 211.122 
11283.5 2
12571302 20524 -11158.6 1742.71 -525.402 434.715 681.928 
12570600 20340.9 -11906.1 1356.57 -58.1345 141.815 153.268 
11284 2
12571302 20349.2 -11196.8 1742 -348.802 -76.2047 357.03 
12570600 20346.8 -11842 1334.12 11.7622 128.03 128.569 
11284.5 2
12571302 20236.9 -11320.6 1742 -222.12 -244.706 330.482 
12570600 20479.1 -12022.3 1314.14 261.646 -356.296 442.047 
11285 2
12571302 20128.9 -11273.6 1742 -212.146 92.2327 231.328 
12570600 20530.8 -12032.4 1387.12 101.389 -19.8218 103.309 
11285.5 2
12571302 20057.3 -11157.9 1742 -141.202 228.339 268.471 
12570600 20308.1 -11992.1 1554.14 -439.067 79.3533 446.181 
11286 2
12571302 20054.6 -11020.4 1742 -5.33209 275.515 275.567 
12570600 20238.9 -11948 1616.88 -138.813 88.4626 164.605 
11286.5 2
12571302 20070.7 -10908.1 1742 32.7018 228.114 230.446 
12570600 20134.6 -11870.9 1665.29 -211.999 156.794 263.682 
11287 2
12571302 20001.7 -10834.9 1742 -142.857 151.73 208.399 
12570600 19979.3 -11782.3 1666.86 -321.503 183.378 370.123 
11287.5 2
12571302 20029.2 -10752.8 1742 53.7807 160.366 169.143 
12570600 19900.5 -11768.9 1645.25 -153.878 26.1928 156.092 
11288 2
12571302 20049.6 -10771.4 1742 39.768 -36.553 54.0149 
12570600 19820.4 -11751.7 1641.57 -156.696 33.5826 160.254 
11288.5 2
12571302 20265.4 -10678.4 1742 429.994 185.259 468.205 
12570600 19835 -11747.3 1630.71 29.0267 8.82185 30.3377 
11289 2
12571302 20419.3 -10678.4 1742 323.91 0 323.91 
12570600 19831.7 -11729 1619 -6.91729 38.4962 39.1128 
11289.5 2
12571302 20492.4 -10683.5 1742 140.287 -9.73403 140.624 
12570600 19931 -11850 1615.88 190.568 -232.246 300.423 
11290 2
12571302 20579.9 -10743.1 1742 171.534 -116.947 207.606 
12570600 19926.6 -11910.1 1606.43 -8.68347 -117.927 118.246 
11290.5 2
12571302 20879 -11002.3 1741.71 629.774 -545.564 833.22 
12570600 20038.4 -11926.3 1599.14 235.489 -33.985 237.928 
11291 2
12571302 20966.6 -11175.9 1741.38 172.83 -342.385 383.534 
12570600 20354.9 -11989.9 1603.75 624.155 -125.423 636.632 
11291.5 2
12571302 20912.7 -11360.8 1741.17 -110.344 -378.238 394.005 
12570600 20548.3 -12077.8 1617.17 395.62 -179.874 434.592 
11292 2
12571302 20929.5 -11487.4 1744.62 33.6667 -253.083 255.313 
12570600 20775.4 -12054.8 1636.75 454.083 46.1667 456.424 
11292.5 2
12571302 20995.4 -11500.2 1746 127.172 -24.8552 129.578 
12570600 21066.1 -12027.1 1691.75 561.293 53.3301 563.821 
11293 2
12571302 20846.3 -11514.4 1745 -298.776 -28.414 300.124 
12570600 21267.9 -11978.6 1722.57 404.273 97.3017 415.817 
11293.5 2
12571302 20710.1 -11629.6 1743.75 -269.092 -227.661 352.477 
12570600 21364.8 -11892.5 1739.12 191.488 170.102 256.129 
11294 2
12571302 20684.7 -11652.4 1742.29 -50.1198 -44.9775 67.3421 
12570600 21410.1 -11562.6 1708.43 89.5323 650.747 656.877 
11294.5 2
12571302 20482.6 -11527.7 1741.43 -429.178 264.786 504.287 
12570600 21472.6 -11399.9 1698.14 132.545 345.466 370.02 
11295 2
12571302 20226.2 -11142.5 1741 -508.574 764.314 918.054 
12570600 21074.2 -11423.9 1701.38 -790.32 -47.6545 791.756 
11295.5 2
12571302 20119.3 -11007.3 1741 -213.076 269.351 343.441 
12570600 21014.1 -11459.4 1706.57 -119.735 -70.8238 139.114 
11296 2
12571302 20114 -10890.2 1741 -10.5503 233.604 233.842 
12570600 20974.8 -11435.1 1710.88 -78.6285 48.5101 92.3887 
11296.5 2
12571302 20209.7 -10721.9 1741 188.786 332.136 382.04 
12570600 20902 -11229.9 1716.29 -143.491 404.868 429.543 
11297 2
12571302 20266.4 -10659.3 1741 118.155 130.357 175.936 
12570600 20723.3 -11061 1727.71 -372.321 351.786 512.227 
11297.5 2
12571302 20338.9 -10590 1741 138.257 132.225 191.307 
12570600 20741.5 -11045.6 1729.75 34.7601 29.3416 45.4884 
11298 2
12571302 20515.1 -10736.7 1741 351.131 -292.26 456.847 
12570600 20930.3 -11286.4 1736.29 376.067 -479.688 609.531 
11298.5 2
12571302 20789.3 -10991.7 1740.14 577.143 -536.842 788.222 
12570600 20903.3 -11527.6 1738 -56.8421 -507.669 510.841 
11299 2
12571302 20862.1 -11028.5 1739 144.522 -72.9875 161.907 
12570600 20823.9 -11567.6 1737.38 -157.561 -79.4714 176.469 
11299.5 2
12571302 20894.1 -11090.7 1738.29 63.6538 -123.686 139.105 
12570600 20845.3 -11632 1737.29 42.566 -127.982 134.875 
11300 2
12571302 20772.6 -11056.1 1736.62 -240.629 68.4936 250.188 
12570600 20896.2 -11640.1 1739.38 100.919 -16.0891 102.194 
11300.5 2
12571302 20898.1 -11040.1 1736 249.043 31.7106 251.054 
12570600 20772.1 -11507.3 1738 -246.244 263.57 360.701 
11301 2
12571302 20945.2 -11150 1735 92.3669 -215.406 234.375 
12570600 20505.2 -11349.4 1735.12 -523.319 309.629 608.057 
11301.5 2
12571302 20898.1 -11501.7 1743.14 -91.6481 -684.269 690.379 
12570600 20285.1 -11117.7 1734 -428.224 450.702 621.698 
11302 2
12571302 20780.6 -11620.7 1744.86 -247.519 -250.526 352.177 
12570600 20203 -10994.1 1734 -172.932 260.15 312.384 
11302.5 2
12571302 20678 -11644 1743.71 -212.363 -48.2106 217.767 
12570600 20253.1 -10992.7 1734 103.815 2.9577 103.858 
11303 2
12571302 20502.9 -11602.8 1742.38 -341.374 80.4094 350.716 
12570600 20687.4 -10992.1 1734 846.456 1.14871 846.457 
11303.5 2
12571302 20266.6 -11271.1 1742 -461.53 647.67 795.291 
12570600 20714.1 -11028 1734 52.281 -70.0684 87.4235 
11304 2
12571302 20150.6 -11058.7 1742 -241.667 442.56 504.244 
12570600 20767.4 -11111.1 1733.86 111.012 -173.214 205.735 
11304.5 2
12571302 20157.3 -10979 1742 14.1353 167.82 168.414 
12570600 20852.1 -11115 1737 178.346 -8.1203 178.531 
11305 2
12571302 20080.4 -10850.5 1742 -147.621 246.641 287.444 
12570600 21036.8 -11265.1 1723.25 354.332 -288.148 456.706 
11305.5 2
12571302 19967 -10835.9 1742 -213.915 27.628 215.692 
12570600 21005.7 -11355.3 1723.29 -58.558 -170.115 179.911 
11306 1
12570600 20813.3 -11379.9 1725 -392.711 -50.1458 395.9 
11306.5 1
12570600 20605 -11338.3 1732.86 -424.207 84.6669 432.574 
11307 1
12570600 20405.2 -11216 1732.38 -387.864 237.448 454.775 
11307.5 1
12570600 20329 -11097.3 1732 -148.926 231.864 275.572 
11308 1
12570600 20269.3 -11118.2 1732 -129.149 -45.1969 136.829 
11308.5 1
12570600 20274.1 -11120 1732 9.32231 -3.5668 9.98136 
11309 1
12570600 20289.7 -11423.9 1732 30.3294 -591.162 591.939 
11309.5 1
12570600 20192.1 -11574 1732 -200.764 -308.936 368.44 
11310 1
12570600 20159.7 -11667.9 1732 -62.6034 -181.191 191.702 
11310.5 1
12570600 20497.6 -11341.4 1736.71 699.497 675.836 972.651 
11311 1
12570600 20694.3 -11138.4 1738.14 405.596 418.557 582.836 
11311.5 1
12570600 20849.1 -11077.4 1736.29 318.636 125.514 342.466 
11312 1
12570600 20919.1 -10999.8 1738.38 133.809 148.525 199.911 
11312.5 1
12570600 20951.3 -11126.6 1738 63.1841 -249.158 257.045 
11313 1
12570600 20916.9 -11199.7 1740.43 -69.8348 -148.363 163.977 
11313.5 1
12570600 20990 -11249.3 1742.43 144.837 -98.1612 174.967 
11314 1
12570600 20985.1 -11336.3 1742.43 -10.0562 -180.124 180.405 
11314.5 1
12570600 21054.2 -11368.4 1723.62 133.929 -62.1885 147.663 
11315 1
12570600 21036.9 -11191 1691.29 -34.7163 354.042 355.74 
11315.5 1
12570600 20912.5 -11019.4 1697 -250.216 345.322 426.445 
11316 1
12570600 20696.7 -10968.4 1698 -434.176 102.508 446.113 
11316.5 1
12570600 20345.7 -11204.9 1698 -735.849 -495.657 887.215 
11317 1
12570600 20199.4 -11316.4 1698 -291.406 -222.254 366.489 
11317.5 1
12570600 20234.6 -11247.4 1702.38 68.743 134.87 151.379 
11318 1
12570600 20242.1 -11116 1706.43 14.8574 259.634 260.059 
11318.5 1
12570600 20069.1 -11039.4 1707.12 -349.531 154.798 382.275 
11319 1
12570600 19889.4 -10928.6 1708 -357.961 220.724 420.542 
