# Supplementary material for: Intrinsic group behaviour II: On the dependence of triad spatial dynamics on social and personal features; and on the effect of social interaction on small group dynamics
Source: PLoS One. 2019 Dec 3;14(12):e0225704. doi: 10.1371/journal.pone.0225704 (PMC6890182; doi:10.1371/journal.pone.0225704)
Supplement: S3 Data Set — (ZIP) [file pone.0225704.s003.zip › set_3_int/group_traj_triad_int/traj_3_0217_62.dat]

3 12550201 12543800 12550005 0 0 0 1 2 1 0 40 40 40 1579.69 1617.37 1523.42 
11078 1
12543800 21193.2 -12248.4 1620.2 0 0 0 
11078.5 1
12543800 21045.2 -12105.9 1597.25 -342.477 329.919 475.539 
11079 1
12543800 20786.9 -11989.5 1551.75 -489.347 220.407 536.693 
11079.5 1
12543800 20462.9 -12040.6 1513.86 -641.62 -101.132 649.541 
11080 1
12543800 20317.4 -11966.9 1508.38 -291.547 147.688 326.821 
11080.5 1
12543800 20082.4 -11970.6 1507.57 -464.321 -7.3052 464.378 
11081 1
12543800 19962.8 -11894.8 1500.5 -240.318 152.252 284.488 
11081.5 1
12543800 20294.7 -12081.1 1528.57 662.603 -372.042 759.907 
11082 1
12543800 20479 -12225.6 1554.71 383.929 -300.893 487.789 
11082.5 1
12543800 20652.5 -12122.6 1571.38 345.618 205.073 401.878 
11083 1
12543800 20677.4 -12028.7 1594.29 49.7576 187.447 193.938 
11083.5 1
12543800 20512.2 -12040 1610.75 -277.145 -18.9358 277.791 
11084 1
12543800 20345 -12131.6 1608.43 -399.165 -218.548 455.077 
11084.5 1
12543800 20297.7 -11945.3 1601.57 -98.9241 389.719 402.078 
11085 1
12543800 20281.7 -11509.7 1590.71 -32.2581 878.168 878.76 
11085.5 1
12543800 20063.1 -11415.1 1593.88 -438.934 189.938 478.268 
11086 1
12543800 19822.6 -11401.1 1612.5 -461.66 26.9194 462.444 
11086.5 1
12543800 19722.2 -11419.6 1610.89 -202.375 -37.2088 205.767 
11087 1
12543800 19241.7 -11214.3 1613 -982.634 419.775 1068.54 
11087.5 1
12543800 18825.9 -11234.1 1609.88 -857.401 -40.9057 858.376 
11088 1
12543800 18459.9 -10514.6 1593 -706.564 1389 1558.38 
11088.5 1
12543800 18000.8 -10166.4 1543.38 -898.483 681.507 1127.71 
11089 1
12543800 17857.6 -9981 1493.12 -273.662 354.446 447.797 
11089.5 1
12543800 17684.1 -9866.29 1510.71 -362.933 239.988 435.103 
11090 1
12543800 17330.8 -9861.25 1509.5 -747.131 10.6463 747.207 
11090.5 1
12543800 17151 -9874.5 1510.88 -353.143 -26.0314 354.102 
11091 1
12543800 17020.2 -10074.8 1511 -263.078 -402.918 481.199 
11091.5 1
12543800 17286 -9492 1507.5 835.692 1832.55 2014.1 
11092 1
12543800 18428 -11062 1401 1283.15 -1764.04 2181.36 
11092.5 1
12543800 18213.9 -11144.8 1486.75 -720.96 -278.62 772.924 
11093 1
12543800 17740.8 -11630.6 1669.38 -902.91 -927.242 1294.23 
11093.5 1
12543800 17742 -12213.7 1669.71 2.49501 -1163.85 1163.85 
11094 1
12543800 17626.6 -12572 1617.14 -244.552 -759.08 797.501 
11094.5 1
12543800 17330 -12989.6 1545.5 -582.655 -820.481 1006.32 
11095 1
12543800 16989.4 -13214.7 1490.71 -663.882 -438.771 795.776 
11095.5 1
12543800 16651.9 -13414.1 1449.29 -680.588 -402.074 790.483 
11096 1
12543800 16590.2 -13707.6 1426.62 -123.958 -590.507 603.378 
11096.5 1
12543800 16956.3 -14091.6 1425.86 736.49 -772.528 1067.34 
11097 1
12543800 17112.7 -14159.1 1398.86 323.869 -139.899 352.793 
11097.5 1
12543800 17409.3 -14217 1384.71 595.525 -116.179 606.752 
11098 1
12543800 17635.6 -14210.4 1395.14 444.569 12.9105 444.757 
11098.5 1
12543800 17519.8 -14174.5 1420.5 -230.261 71.4286 241.086 
11099 1
12543800 17128.7 -14105.9 1404.14 -777.407 136.467 789.294 
11099.5 1
12543800 16765.2 -13863.8 1383.5 -718.309 478.473 863.078 
11100 1
12543800 16473.1 -13684.1 1354.86 -576.148 354.255 676.345 
11100.5 2
12550005 17342.5 -13873.5 1509 0 0 0 
12543800 16251.1 -13479.1 1337.43 -456.79 421.811 621.757 
11101 2
12550005 17166 -13692.8 1484.25 -525.298 537.946 751.88 
12543800 16039.8 -13175.4 1285.12 -425.338 611.203 744.635 
11101.5 2
12550005 16805 -13440.6 1452.86 -707.843 494.468 863.447 
12543800 15765.9 -13008.6 1285.14 -537.045 327.066 628.8 
11102 2
12550005 16408.5 -13193.4 1398.5 -796.185 496.378 938.244 
12543800 15352.9 -12758 1345.25 -829.281 503.155 969.986 
11102.5 3
12550201 17094.6 -9355.71 1698 0 0 0 
12550005 16041.1 -12918 1358.86 -751.242 563.139 938.877 
12543800 15063 -12415.4 1424.57 -592.791 700.555 917.703 
11103 3
12550201 16759.8 -9142.88 1693.5 -684.706 435.254 811.338 
12550005 15795.4 -12799.6 1379.12 -502.593 242.076 557.853 
12543800 14801.1 -12009.8 1439.25 -535.532 829.609 987.443 
11103.5 3
12550201 16618.6 -8696.71 1679.29 -275.202 869.709 912.211 
12550005 15603.6 -12623.7 1445.71 -373.886 342.906 507.322 
12543800 14581.4 -11701.6 1458.43 -428.258 600.738 737.761 
11104 3
12550201 16453.2 -8654.88 1656.5 -324.797 82.199 335.036 
12550005 15385.8 -12362.4 1545 -427.94 513.437 668.393 
12543800 14204.1 -11620.2 1441 -741.264 159.767 758.286 
11104.5 3
12550201 16116 -8569 1631.71 -663.878 169.045 685.062 
12550005 15244.9 -12209.1 1556.43 -277.348 301.638 409.765 
12543800 13906.7 -11541.6 1417.29 -585.454 154.879 605.594 
11105 3
12550201 15937 -8410.57 1608.57 -372.141 329.373 496.967 
12550005 15151.4 -12183.4 1550.86 -194.238 53.4601 201.461 
12543800 13924.3 -11603.1 1415 36.531 -128.007 133.118 
11105.5 3
12550201 15710.9 -8355.5 1567.5 -435.694 106.111 448.429 
12550005 14905.2 -12071.2 1540.75 -474.333 216.144 521.258 
12543800 13942.5 -11717.5 1354.38 35.095 -220.341 223.119 
11106 3
12550201 15384.3 -8346.43 1549.43 -653.179 18.1429 653.43 
12550005 14664 -12112.4 1527.86 -482.5 -82.3571 489.478 
12543800 13952.9 -11740 1270 20.7143 -45 49.5387 
11106.5 3
12550201 15066.4 -8645.88 1542.12 -639.659 -602.508 878.738 
12550005 14469.5 -12313.8 1526.88 -391.348 -405.073 563.239 
12543800 13795.9 -11944.8 1229 -315.859 -411.972 519.122 
11107 3
12550201 14801 -8988.86 1525.86 -540.479 -698.538 883.217 
12550005 14296.3 -12519.6 1527 -352.779 -419.188 547.879 
12543800 13307.6 -12301.1 1222.43 -994.508 -725.851 1231.22 
11107.5 3
12550201 14529.5 -9306.88 1554.62 -558.642 -654.358 860.386 
12550005 14190.6 -12628.1 1525.75 -217.409 -223.361 311.7 
12543800 13243.8 -12405.1 1199.12 -131.32 -213.955 251.041 
11108 3
12550201 14351.5 -9719.5 1562.88 -343.629 -796.573 867.531 
12550005 14136 -12657.4 1523.25 -105.454 -56.4672 119.62 
12543800 13478.4 -12239.8 1229.88 452.944 319.257 554.151 
11108.5 3
12550201 14236 -10094.4 1551.86 -231.928 -752.869 787.783 
12550005 14225.4 -12765.7 1523 179.575 -217.549 282.09 
12543800 14017.3 -11661.9 1393.43 1082.15 1160.43 1586.71 
11109 3
12550201 14147.4 -10557.2 1548.88 -174.803 -912.863 929.448 
12550005 14369.1 -12816.8 1523 283.425 -100.662 300.77 
12543800 14031.4 -11610 1453.12 27.7895 102.282 105.99 
11109.5 3
12550201 14215.4 -10774.7 1539.29 138.04 -441.104 462.199 
12550005 14463.7 -12824.6 1524.71 191.865 -15.865 192.519 
12543800 14087.1 -11545.4 1504.14 113.119 130.977 173.063 
11110 3
12550201 14242.9 -10881.5 1528 54.3494 -211.457 218.33 
12550005 14758.8 -12615.2 1525.75 584.229 414.498 716.332 
12543800 13785.6 -11363.9 1556 -597.065 359.512 696.947 
11110.5 3
12550201 14316 -10890 1515 141.168 -16.4093 142.118 
12550005 14973.9 -12174.1 1526 415.265 851.558 947.416 
12543800 13761.9 -10958.9 1546.57 -45.8839 781.888 783.233 
11111 3
12550201 14293.9 -10361.6 1516.14 -46.9128 1119.55 1120.53 
12550005 14450.7 -11662.9 1537.86 -1108.35 1083.23 1549.79 
12543800 13744.9 -10426.1 1537.29 -36.0169 1128.63 1129.21 
11111.5 3
12550201 14168 -10170.8 1517.25 -248.239 376.374 450.865 
12550005 14056 -11239.2 1574.88 -778.529 835.517 1142.01 
12543800 13606.1 -10083 1531.62 -273.633 676.81 730.033 
11112 3
12550201 14002 -9949.43 1515.29 -325.49 433.964 542.465 
12550005 13852.7 -10724.6 1574.86 -398.599 1009.17 1085.04 
12543800 13505.4 -9796.57 1568 -197.444 561.625 595.32 
11112.5 3
12550201 13889.6 -9518.43 1530.29 -231.335 886.831 916.507 
12550005 13870.9 -10342 1567 37.331 787.184 788.069 
12543800 13401.6 -9678.14 1566.57 -213.698 243.68 324.109 
11113 3
12550201 13754.4 -9477.14 1530 -281.548 86.0119 294.393 
12550005 13728.6 -10133.1 1638.14 -296.429 435.119 526.496 
12543800 13239.9 -9376.71 1547.86 -336.905 627.976 712.642 
11113.5 3
12550201 13612.8 -9201.62 1521.25 -274.571 533.949 600.409 
12550005 13509.2 -9950.12 1684 -425.042 354.686 553.59 
12543800 13078.1 -9154.88 1529.12 -313.434 429.921 532.046 
11114 3
12550201 13451.7 -8787.43 1513.57 -302.131 777.104 833.771 
12550005 13370.4 -9643.43 1703.43 -260.453 575.415 631.616 
12543800 12921.4 -8748.57 1519 -293.99 762.296 817.022 
11114.5 3
12550201 13276.9 -8495.29 1512.29 -353.962 591.382 689.218 
12550005 13291.6 -9358.14 1673 -159.63 577.501 599.157 
12543800 12821 -8264.43 1510.43 -203.297 980.046 1000.91 
11115 3
12550201 13161.4 -8192.43 1510.57 -244.552 641.646 686.67 
12550005 13214.7 -9084.57 1635.14 -162.833 579.6 602.039 
12543800 12619.3 -8007.43 1495.57 -427.361 544.492 692.176 
11115.5 3
12550201 12928.2 -8035.88 1525.88 -463.576 311.24 558.366 
12550005 13059.2 -8720.25 1622.38 -309.074 724.297 787.485 
12543800 12332.1 -7773 1503.75 -570.896 466.061 736.977 
11116 3
12550201 12656 -8097.57 1570.29 -526.596 -119.335 539.948 
12550005 13072.4 -8372 1700.86 25.4905 673.598 674.08 
12543800 11975.7 -7502.29 1477.43 -689.382 523.625 865.697 
11116.5 3
12550201 12587.3 -7956 1698.86 -139.098 286.582 318.555 
12550005 13043.4 -8224.29 1693.86 -58.7045 299.017 304.725 
12543800 11648.3 -7129.43 1458 -662.811 754.772 1004.49 
11117 2
12550201 12531.1 -7704 1723.14 -115.998 520.661 533.426 
12550005 12742 -8181.29 1694.29 -622.786 88.843 629.091 
11117.5 2
12550201 12316.7 -7428.29 1721 -409.215 526.172 666.569 
12550005 12251.7 -7955.43 1689.29 -935.66 431.025 1030.17 
11118 1
12550005 12031.6 -7605 1687 -454.841 724.026 855.04 
11118.5 1
12550005 11706.2 -7157.5 1696.88 -648.051 891.434 1102.1 
11119 1
12550005 11479.7 -6981.43 1693.71 -428.234 332.838 542.37 
11119.5 1
12550005 11242.7 -6655.71 1646.29 -495.816 681.411 842.706 
11120 1
12550005 11010.2 -6297.88 1646.12 -472.488 727.316 867.314 
11120.5 1
12550005 10751.9 -6018.43 1607.29 -513.703 555.559 756.662 
11121 1
12550005 10398.1 -5774.71 1605.71 -732.328 504.584 889.331 
11121.5 1
12550005 10075.6 -5529.62 1617.12 -616.669 468.622 774.524 
11122 1
12550005 9813.43 -5365.71 1630 -502.292 314.005 592.365 
11122.5 1
12550005 9499.14 -5330.43 1612.29 -642.711 72.1589 646.749 
11123 1
12550005 9189.14 -5235.29 1571 -649.895 199.461 679.815 
11123.5 1
12550005 8880 -5112.14 1579.71 -642.709 256.014 691.822 
11124 1
12550005 8538.71 -5079.71 1615.86 -690.862 65.6449 693.974 
11124.5 1
12550005 8234.57 -5058.29 1617.14 -611.957 43.1158 613.474 
11125 1
12550005 7870.43 -4931.14 1580 -722.506 252.268 765.28 
11125.5 1
12550005 7692 -4991.57 1602.71 -359.735 -121.832 379.806 
11126 1
12550005 7399.71 -5163 1601.86 -576.5 -338.123 668.341 
11126.5 1
12550005 7302 -5589.57 1582.43 -200.234 -874.122 896.762 
11127 1
12550005 7306.14 -5960.86 1581.43 8.13921 -729.441 729.487 
11127.5 1
12550005 7270.57 -6000.14 1581 -69.6114 -76.8801 103.713 
11128 1
12550005 7480.86 -5885.43 1580.14 427.41 233.159 486.87 
11128.5 1
12550005 8043.25 -5589.62 1555.88 1067.16 561.297 1205.77 
11129 1
12550005 8223.57 -5483.14 1531.29 350.82 207.164 407.42 
11129.5 1
12550005 8126.29 -5485 1510.29 -201.42 -3.84502 201.456 
11130 1
12550005 8048.57 -5538 1489.29 -159.906 -109.053 193.553 
11130.5 1
12550005 8055 -5490.12 1462.5 12.3626 92.0673 92.8936 
11131 1
12550005 7915.57 -5629.29 1441.57 -272.321 -271.798 384.751 
11131.5 1
12550005 7818.71 -5719.57 1427.57 -199.295 -185.773 272.452 
11132 1
12550005 7749.57 -5578.57 1413.57 -140.534 286.585 319.188 
11132.5 1
12550005 7711.57 -5400.14 1384.71 -76.1523 357.572 365.591 
11133 1
12550005 7769.14 -5307.43 1360 117.974 189.988 223.637 
11133.5 1
12550005 7779.57 -5300.71 1343.29 20.4482 13.1653 24.3198 
11134 1
12550005 7762.86 -5423.29 1329 -34.1108 -250.146 252.461 
11134.5 1
12550005 7714.25 -5779.25 1325 -96.2518 -704.88 711.421 
11135 1
12550005 7727.86 -5762.14 1321.43 26.8916 33.8086 43.1993 
11135.5 1
12550005 7673.12 -5738.12 1316.62 -106.899 46.9099 116.738 
11136 1
12550005 7644.57 -5689.71 1313 -55.1227 93.457 108.502 
11136.5 1
12550005 7750.57 -5631 1315.29 221.294 122.577 252.975 
11137 1
12550005 7899.29 -5587.29 1323.43 310.468 91.2616 323.603 
11137.5 1
12550005 7649.12 -5656.12 1326.75 -489.551 -134.715 507.749 
11138 1
12550005 7168.29 -5854.57 1325 -926.473 -382.363 1002.27 
11138.5 1
12550005 7130 -5908.86 1325 -79.4309 -112.626 137.818 
11139 1
12550005 6802.71 -5879.57 1325 -670.667 60.0117 673.347 
11139.5 1
12550005 6234.62 -5581.38 1325 -1105.23 580.149 1248.24 
11140 1
12550005 5669.33 -5216.17 1325 -1144.32 739.288 1362.35 
11140.5 1
12550005 5450.38 -5050.75 1325 -434.441 328.208 544.481 
11141 1
12550005 5401.29 -4789.86 1325 -94.9503 504.628 513.484 
11141.5 1
12550005 5525.12 -4735.75 1325 244.259 106.72 266.555 
