# Supplementary material for: Intrinsic group behaviour II: On the dependence of triad spatial dynamics on social and personal features; and on the effect of social interaction on small group dynamics
Source: PLoS One. 2019 Dec 3;14(12):e0225704. doi: 10.1371/journal.pone.0225704 (PMC6890182; doi:10.1371/journal.pone.0225704)
Supplement: S3 Data Set — (ZIP) [file pone.0225704.s003.zip › set_3_int/group_traj_triad_int/traj_3_0217_61.dat]

3 12540500 12540600 12541500 0 0 0 1 3 0 1 20 20 20 1722.76 1773.4 1686.33 
11045.5 1
12540500 35567.7 -18431.7 1710.83 0 0 0 
11046 1
12540500 34968.8 -18141 1728 -1310.54 636.032 1456.73 
11046.5 2
12540600 34097.3 -18989.3 1729 0 0 0 
12540500 34245.3 -17870.1 1762.71 -1488.61 557.319 1589.52 
11047 2
12540600 33565.1 -18805.4 1700.88 -1193.29 412.463 1262.57 
12540500 33597 -17693.9 1758.75 -1353.41 367.991 1402.55 
11047.5 2
12540600 32953 -18541.5 1671 -1181.71 509.411 1286.83 
12540500 32933.5 -17523.8 1723.62 -1280.89 328.427 1322.32 
11048 2
12540600 32417.9 -18148.7 1686.86 -1110.25 814.908 1377.22 
12540500 32199.4 -17274.4 1712.43 -1522.97 517.264 1608.42 
11048.5 2
12540600 31558.9 -18031.6 1628.62 -1700.95 231.86 1716.68 
12540500 31454.2 -17025.9 1602.12 -1475.6 492.185 1555.52 
11049 2
12540600 30955.7 -17774.4 1561 -1171.19 499.411 1273.22 
12540500 30641.7 -16765.9 1651 -1577.74 504.889 1656.55 
11049.5 2
12540600 30405.1 -17653 1534.88 -1098.98 242.372 1125.39 
12540500 29963 -16576.2 1721.12 -1354.72 378.457 1406.59 
11050 2
12540600 29580.4 -17265.4 1589.29 -1662.69 781.394 1837.15 
12540500 29268.3 -16378 1758.43 -1400.63 399.698 1456.55 
11050.5 2
12540600 28824.5 -16969.8 1696.88 -1520.98 594.927 1633.2 
12540500 28718.5 -16171.8 1812.62 -1106.21 414.99 1181.49 
11051 2
12540600 28230.7 -16712 1707.57 -1173.49 509.387 1279.28 
12540500 28188.4 -16001.7 1824.29 -1047.57 336.039 1100.15 
11051.5 2
12540600 27582 -16495.2 1656.25 -1287.13 430.06 1357.08 
12540500 27618.8 -15842.1 1771.5 -1130.31 316.645 1173.83 
11052 2
12540600 26918.6 -16190.7 1629.86 -1345.7 617.72 1480.7 
12540500 26886 -15615.9 1690.14 -1486.31 458.961 1555.56 
11052.5 2
12540600 26330 -15991.1 1607.25 -1201.17 407.325 1268.35 
12540500 26274.5 -15383.6 1704.88 -1247.96 473.943 1334.92 
11053 2
12540600 25604.7 -15750.6 1617.29 -1462.27 484.987 1540.6 
12540500 25606.9 -15168.1 1766.57 -1346.05 434.44 1414.43 
11053.5 2
12540600 24896.2 -15530.5 1649.88 -1414.1 439.264 1480.75 
12540500 25006.4 -14869.8 1763.12 -1198.57 595.595 1338.39 
11054 2
12540600 24380.9 -15288.3 1656.57 -1026.68 482.499 1134.4 
12540500 24521.3 -14607.1 1726.14 -966.313 523.122 1098.83 
11054.5 2
12540600 23873.3 -15100.4 1642.57 -1044.39 386.537 1113.62 
12540500 24041.6 -14389.3 1747.29 -987.066 448.266 1084.09 
11055 3
12541500 23434.8 -15644.8 1422.6 0 0 0 
12540600 23203 -14799.8 1600.38 -1279.17 573.814 1401.98 
12540500 23412 -14160.5 1731.25 -1201.47 436.614 1278.35 
11055.5 3
12541500 22918.9 -15368.7 1644.29 -1316.18 704.3 1492.77 
12540600 22446.9 -14460.6 1535.29 -1530.65 686.596 1677.59 
12540500 22671.3 -13824.6 1685.29 -1499.42 680.017 1646.42 
11056 3
12541500 22078.2 -14853 1626.5 -1661.28 1019.2 1949 
12540600 21881.8 -14077.8 1604 -1116.81 756.564 1348.95 
12540500 22073 -13482.1 1679.75 -1182.38 676.772 1362.37 
11056.5 3
12541500 21345.7 -14475.3 1594 -1433.53 739.167 1612.88 
12540600 21295.4 -13804.1 1646.14 -1147.4 535.435 1266.18 
12540500 21480.9 -13207.3 1724.57 -1158.79 537.846 1277.53 
11057 3
12541500 20700.9 -14121.9 1680.5 -1297.46 711.088 1479.55 
12540600 20804.1 -13532.6 1669.75 -988.538 546.314 1129.45 
12540500 20938.8 -12908.9 1753.38 -1090.76 600.424 1245.1 
11057.5 3
12541500 20036.9 -13741.3 1709.14 -1289.36 739.008 1486.13 
12540600 20310.9 -13225.6 1680 -957.802 596.221 1128.21 
12540500 20436.4 -12519.3 1752.29 -975.381 756.484 1234.36 
11058 3
12541500 19418.9 -13313 1681.71 -1290.19 894.125 1569.73 
12540600 19753.6 -12879.9 1672.29 -1163.44 721.742 1369.12 
12540500 19917.6 -12195.6 1743.14 -1083.21 675.813 1276.74 
11058.5 3
12541500 18934.5 -13004.8 1736.25 -957.228 609.19 1134.64 
12540600 19141.4 -12504.9 1672 -1209.87 741.071 1418.8 
12540500 19460.2 -11923.8 1766.38 -903.797 537.196 1051.39 
11059 3
12541500 18261 -12590.3 1683.43 -1315.43 809.501 1544.55 
12540600 18662.3 -12089.7 1716.86 -935.721 810.861 1238.17 
12540500 18917.4 -11555.7 1732.86 -1060.2 718.82 1280.91 
11059.5 3
12541500 17617.1 -12137.9 1633.29 -1364.1 958.535 1667.2 
12540600 18106.7 -11700.1 1678.86 -1177.06 825.363 1437.6 
12540500 18309.4 -11066.9 1709.29 -1288.14 1035.71 1652.88 
11060 3
12541500 16920.6 -11676.4 1633.88 -1365.72 904.867 1638.29 
12540600 17275.5 -11169.1 1647 -1629.83 1041.21 1934.03 
12540500 17594.6 -10504.4 1713.75 -1401.58 1102.91 1783.48 
11060.5 3
12541500 16245.3 -11058.9 1696 -1286.36 1176.22 1743.05 
12540600 16587.1 -10609.6 1677.29 -1311.16 1065.82 1689.7 
12540500 16944.3 -9930.29 1741.57 -1238.74 1093.5 1652.34 
11061 3
12541500 15824.4 -10574.4 1684.86 -889.761 1024.16 1356.68 
12540600 16121.6 -10008 1701.14 -984.295 1271.82 1608.22 
12540500 16412.4 -9411.43 1769.57 -1124.43 1096.95 1570.88 
11061.5 3
12541500 15400 -10008.1 1675.25 -832.213 1110.4 1387.65 
12540600 15626.5 -9328.38 1724.5 -970.728 1332.6 1648.68 
12540500 16002.2 -8852 1758.5 -804.272 1096.92 1360.18 
11062 3
12541500 14975.6 -9432.57 1710.29 -817.781 1108.97 1377.89 
12540600 15228.9 -8798 1696.29 -766.171 1021.92 1277.24 
12540500 15572.1 -8263 1781.14 -828.723 1134.87 1405.25 
11062.5 3
12541500 14559.3 -8891.14 1755 -861.875 1120.97 1414 
12540600 14779.3 -8337 1634.57 -930.79 954.451 1333.17 
12540500 15124.6 -7774.43 1761.43 -926.649 1011.54 1371.82 
11063 3
12541500 14058.9 -8354.14 1723.57 -1062.48 1140.13 1558.45 
12540600 14268.3 -7815 1631.14 -1084.93 1108.28 1550.92 
12540500 14684 -7212 1749.86 -935.396 1194.12 1516.86 
11063.5 3
12541500 13713.8 -7862.75 1707.25 -675.356 961.63 1175.09 
12540600 13720.6 -7266.12 1644.62 -1071.74 1074.12 1517.35 
12540500 14220 -6735.75 1756.5 -908.023 931.996 1301.2 
11064 3
12541500 13188.9 -7385.43 1681 -1049.79 954.643 1418.94 
12540600 13244.3 -6766 1703.43 -952.679 1000.25 1381.34 
12540500 13790.7 -6272.71 1744.71 -858.571 926.071 1262.84 
11064.5 3
12541500 12756.5 -6970 1675.5 -868.187 834.194 1204.01 
12540600 12933 -6404.5 1732.25 -625.072 725.904 957.941 
12540500 13361.2 -5862.5 1697.75 -862.378 823.723 1192.57 
11065 3
12541500 12183.4 -6569.57 1694.43 -1128.09 788.245 1376.2 
12540600 12402.1 -5960.57 1715 -1044.99 873.875 1362.23 
12540500 12836 -5385.43 1648.71 -1033.96 939.117 1396.78 
11065.5 3
12541500 11677.9 -6046.14 1666.43 -985.519 1020.33 1418.56 
12540600 11754.7 -5373.57 1659.71 -1262.04 1144.25 1703.54 
12540500 12249 -4816.71 1668.29 -1144.25 1108.6 1593.21 
11066 3
12541500 11112.1 -5480 1690.29 -1198.55 1199.46 1695.64 
12540600 11243.3 -4803.57 1657.14 -1083.54 1207.63 1622.47 
12540500 11715.4 -4348.57 1719.14 -1130.45 991.828 1503.87 
11066.5 3
12541500 10586.5 -5023.25 1682.12 -1028.66 893.836 1362.74 
12540600 10756 -4377.75 1630.88 -953.592 833.31 1266.39 
12540500 11160.8 -3888.5 1706.88 -1085.48 900.335 1410.27 
11067 3
12541500 10081 -4620.88 1627.88 -962.857 766.429 1230.65 
12540600 10091.4 -3908.62 1628.62 -1265.95 893.571 1549.55 
12540500 10619.8 -3362.25 1698.75 -1030.48 1002.38 1437.58 
11067.5 3
12541500 9578.71 -4136.86 1630.71 -988.751 952.791 1373.11 
12540600 9669.43 -3416.29 1657.86 -830.603 969.172 1276.4 
12540500 10088.3 -2767.29 1708.14 -1046.19 1171.19 1570.41 
11068 3
12541500 9040.71 -3745.57 1625 -1116.18 811.796 1380.17 
12540600 9134 -3055.57 1656.57 -1110.85 748.37 1339.42 
12540500 9455.71 -2453.29 1755.14 -1312.39 651.452 1465.18 
11068.5 3
12541500 8529.29 -3427.14 1596.86 -1072.18 667.565 1263.02 
12540600 8687 -2689.29 1656.43 -937.107 767.895 1211.54 
12540500 8827 -2152.14 1792.57 -1318.06 631.327 1461.46 
11069 3
12541500 7948.38 -3131.88 1600.38 -1157.19 588.183 1298.1 
12540600 8138.5 -2348.75 1644.25 -1092.63 678.358 1286.08 
12540500 8211.12 -1810 1768.75 -1226.84 681.559 1403.45 
11069.5 3
12541500 7446.62 -2775 1578.38 -978.07 695.663 1200.24 
12540600 7470.88 -1979.75 1624.12 -1301.41 719.298 1486.97 
12540500 7797.88 -1551.38 1815.12 -805.556 504.142 950.305 
11070 3
12541500 6759.29 -2312 1574.57 -1366.48 920.477 1647.59 
12540600 6781.29 -1546.14 1640.29 -1370.95 862.042 1619.45 
12540500 7270 -1177.29 1772.14 -1049.45 743.716 1286.26 
11070.5 3
12541500 6251.12 -1898.88 1592.38 -1000.32 813.238 1289.18 
12540600 6216.62 -1127.5 1625.75 -1111.54 824.1 1383.71 
12540500 6623.62 -780.75 1715.12 -1272.39 780.582 1492.75 
11071 3
12541500 5642.57 -1486.43 1700.71 -1224.45 829.872 1479.18 
12540600 5768.29 -783.571 1631.71 -902.091 692.009 1136.95 
12540500 6213.43 -374.143 1686.57 -825.345 818.123 1162.12 
11071.5 3
12541500 5112.75 -1017.12 1693 -1063.9 942.377 1421.25 
12540600 5320.38 -423.25 1627.38 -899.419 723.537 1154.32 
12540500 5739.25 157 1655 -952.166 1066.55 1429.74 
11072 3
12541500 4570.86 -559.857 1721.86 -1070.93 903.691 1401.27 
12540600 4867 100.571 1590.14 -895.998 1035.22 1369.12 
12540500 5249.86 673.429 1625.29 -967.18 1020.61 1406.09 
11072.5 3
12541500 4172.75 -223.5 1652.88 -812.464 686.443 1063.63 
12540600 4405.5 545.625 1538.12 -941.837 908.273 1308.44 
12540500 4866.75 1192.75 1556.88 -781.851 1059.84 1317.02 
11073 3
12541500 3743.86 214.143 1582.57 -836.048 853.105 1194.47 
12540600 3971.71 1049.14 1577.43 -845.586 981.516 1295.53 
12540500 4478.43 1755.43 1521 -756.962 1096.84 1332.68 
11073.5 3
12541500 3415.43 823.143 1544.71 -656.857 1218 1383.83 
12540600 3420 1594.57 1625.86 -1103.43 1090.86 1551.62 
12540500 3985.29 2298.71 1560.71 -986.286 1086.57 1467.45 
11074 3
12541500 3016.71 1316.14 1555 -827.208 1022.82 1315.46 
12540600 2904.71 2154.43 1585.57 -1069.06 1161.53 1578.62 
12540500 3585.71 2866.14 1661 -828.986 1177.24 1439.83 
11074.5 3
12541500 2580.71 1911.71 1572.86 -898.969 1227.98 1521.87 
12540600 2447.57 2618.43 1608.29 -942.563 956.701 1343.02 
12540500 3257.43 3505.43 1712.14 -676.878 1318.11 1481.75 
11075 3
12541500 2154.62 2453.12 1627.62 -840.413 1067.87 1358.91 
12540600 1996.5 3068.5 1669.88 -889.687 887.715 1256.81 
12540500 3041.62 4174.62 1738.38 -425.648 1319.91 1386.85 
11075.5 3
12541500 1839.14 2949.86 1699.29 -609.039 958.942 1136 
12540600 1563.43 3702.43 1673.14 -836.045 1223.8 1482.11 
12540500 2859.14 4842.57 1723.14 -352.282 1289.47 1336.73 
11076 3
12541500 1592.86 3397.43 1710.86 -518.496 942.256 1075.49 
12540600 1207.43 4341.57 1627.86 -749.474 1345.56 1540.21 
12540500 2749.43 5561.71 1720.71 -230.977 1513.98 1531.5 
11076.5 3
12541500 1326.25 3944.88 1677.12 -525.852 1079.78 1201.01 
12540600 660.75 4836 1648.25 -1078.26 975.204 1453.85 
12540500 2440.62 6115.75 1722.5 -609.08 1092.77 1251.05 
11077 3
12541500 891.286 4404.71 1706 -882.28 932.737 1283.91 
12540600 224.857 5254.57 1719.29 -884.164 849.029 1225.8 
12540500 1920.86 6710.57 1844 -1054.3 1206.53 1602.27 
11077.5 3
12541500 296.625 4853.25 1801 -1208.66 911.658 1513.93 
12540600 -403.5 5546.75 1719.5 -1277.15 593.859 1408.47 
12540500 1782.5 7278.12 1872.75 -281.214 1153.56 1187.35 
11078 3
12541500 -407.286 5150.86 1779.43 -1388.38 586.996 1507.37 
12540600 -1040.29 5785.29 1714.43 -1255.99 470.485 1341.22 
12540500 1643.71 7943.71 1935.57 -273.739 1312.8 1341.04 
11078.5 3
12541500 -1126.5 5361 1692.38 -1438.43 420.286 1498.57 
12540600 -1732.38 5695.62 1717 -1384.18 -179.321 1395.75 
12540500 1516.25 8715 1881.38 -254.929 1542.57 1563.49 
11079 3
12541500 -1913.5 5491.62 1600.12 -1490.53 247.396 1510.92 
12540600 -2622.88 5705.75 1673.38 -1686.55 19.1761 1686.66 
12540500 1492.5 9431.75 1878.12 -44.9811 1357.48 1358.23 
11079.5 3
12541500 -2560.71 5567.43 1547.43 -1281.61 150.106 1290.37 
12540600 -3282.86 5819.14 1602.71 -1306.9 224.54 1326.04 
12540500 1454.43 10138.4 1866.57 -75.389 1399.36 1401.39 
11080 3
12541500 -3402.38 5605.38 1549 -1686.69 76.0449 1688.41 
12540600 -3975.25 6029.75 1535.75 -1387.56 422.058 1450.33 
12540500 1184.38 10755 1848.38 -541.19 1235.61 1348.94 
11080.5 2
12541500 -4214.57 5535.14 1571.29 -1605.13 -138.799 1611.12 
12540600 -4701.43 6042.57 1345.43 -1435.14 25.3388 1435.36 
11081 2
12541500 -5091.62 5652.62 1383 -1761.15 235.908 1776.88 
12540600 -5471.62 6172.38 1203.5 -1546.58 260.65 1568.39 
11081.5 2
12541500 -5849.29 5457.43 1340.29 -1512.3 -389.614 1561.68 
12540600 -6306.86 5877.86 1418.86 -1667.13 -587.86 1767.74 
11082 2
12541500 -6392.71 5502.86 1366.14 -1132.14 94.6429 1136.09 
12540600 -7049 5850.14 1498.71 -1546.13 -57.7381 1547.21 
11082.5 2
12541500 -6578.5 5128.5 1263.12 -370.091 -745.731 832.516 
12540600 -7545.62 5425 1478.25 -989.293 -846.898 1302.28 
11083 2
12541500 -6637.71 4855.43 1170.57 -118.192 -545.053 557.72 
12540600 -8097 5161.86 1502.57 -1100.55 -525.235 1219.46 
11083.5 2
12541500 -6721 4507.75 1171 -139.741 -583.353 599.857 
12540600 -9069.25 5113 1457.5 -1631.29 -81.9751 1633.35 
11084 1
12540600 -9661 5599.14 1506.57 -1412.29 1160.25 1827.77 
11084.5 1
12540600 -10269.6 5439.86 1523.71 -1273.16 -333.234 1316.05 
11085 1
12540600 -10878.4 5404.57 1518.86 -1227.53 -71.1406 1229.59 
11085.5 1
12540600 -11361.5 4891.88 1539.12 -970.023 -1029.51 1414.51 
11086 1
12540600 -11806.9 4749.7 1447.6 -854.894 -272.889 897.392 
11086.5 1
12540600 -12372.1 4975.56 1388 -1139.54 455.354 1227.15 
11087 1
12540600 -13714.4 5159.43 1491.29 -2745.03 376.018 2770.66 
11087.5 1
12540600 -14480.4 5034.38 1484.38 -1579.27 -257.842 1600.18 
11088 1
12540600 -15115.4 4716.62 1504.62 -1225.87 -613.417 1370.78 
11088.5 1
12540600 -15658.4 4459.75 1501.5 -1062.62 -502.691 1175.53 
11089 1
12540600 -16280.4 4565.38 1482.88 -1189.29 201.96 1206.32 
11089.5 1
12540600 -16908.4 4376.43 1522.57 -1313.92 -395.285 1372.09 
11090 1
12540600 -17526.9 4178.25 1518 -1307.5 -418.982 1372.99 
11090.5 1
12540600 -18113.1 3980.62 1464.75 -1151.77 -388.261 1215.45 
11091 1
12540600 -18768.4 3849 1408.38 -1318.41 -264.839 1344.75 
11091.5 1
12540600 -19612.9 3874.62 1417.88 -1652.64 50.1468 1653.4 
11092 1
12540600 -20219.9 3751.43 1398.86 -1238.74 -251.421 1264 
11092.5 1
12540600 -20788.4 3546.88 1394.38 -1128.01 -405.86 1198.8 
11093 1
12540600 -21470.5 3354.62 1440.5 -1301.77 -366.889 1352.48 
11093.5 1
12540600 -22341.9 3386.29 1169.86 -1739.24 63.195 1740.38 
11094 1
12540600 -23220.7 3140.29 1555.57 -1861.99 -521.186 1933.55 
11094.5 1
12540600 -23847 3373.62 1678.75 -1230.42 458.427 1313.05 
11095 1
12540600 -24983 2570.57 1622.71 -2214.42 -1565.41 2711.86 
11095.5 1
12540600 -25551.6 2414.86 1646.43 -1146.31 -313.94 1188.53 
11096 1
12540600 -25935 2159.88 1628 -771.486 -513.043 926.501 
11096.5 1
12540600 -26520.9 1918.14 1677.71 -1178.79 -486.383 1275.19 
11097 1
12540600 -27082.3 1478.29 1721 -1162.38 -910.677 1476.64 
11097.5 1
12540600 -27582.1 1263.29 1731.57 -1003.73 -431.727 1092.64 
11098 1
12540600 -28194 1611.57 1794.14 -1202.08 684.255 1383.18 
11098.5 1
12540600 -28098 1993 1797.75 190.855 758.307 781.956 
11099 1
12540600 -27624.4 2482.14 1755.71 941.494 972.451 1353.54 
11099.5 1
12540600 -27312.6 2796 1721.75 616.213 620.271 874.331 
11100 1
12540600 -27191.4 3070.57 1757.43 239.046 541.561 591.972 
11100.5 1
12540600 -26978.6 3280.29 1780.71 437.978 431.511 614.838 
11101 1
12540600 -26489.2 3425.25 1744.88 984.55 291.679 1026.85 
11101.5 1
12540600 -26233.6 3717.71 1722 501.331 573.459 761.701 
11102 1
12540600 -25972.5 3643 1719.88 524.24 -150.029 545.285 
11102.5 1
12540600 -25762.7 3604.71 1705.71 429.01 -78.2939 436.095 
11103 1
12540600 -25656.1 3772.25 1693.62 217.974 342.609 406.071 
11103.5 1
12540600 -25346.6 3956.29 1680.43 603.418 358.744 702.005 
11104 1
12540600 -25080.1 4166.25 1673.75 523.47 412.504 666.469 
11104.5 1
12540600 -24841.3 4217.86 1675.43 470.156 101.589 481.006 
11105 1
12540600 -24470.6 4288.71 1647.86 770.716 147.312 784.668 
11105.5 1
12540600 -24146.5 4388.25 1608.38 624.415 191.784 653.204 
11106 1
12540600 -23708.3 4494.14 1610.86 876.429 211.786 901.654 
11106.5 1
12540600 -23264 4586.25 1593.88 893.935 185.326 912.943 
11107 1
12540600 -22824.3 4797.57 1404.29 895.548 430.39 993.601 
11107.5 1
12540600 -22399.1 5069.75 1413.38 874.816 560.038 1038.72 
11108 1
12540600 -21997.5 5341.75 1396.88 775.338 525.097 936.416 
11108.5 1
12540600 -21682.6 5486.29 1498.43 632.387 290.232 695.807 
11109 1
12540600 -21241.6 5778.25 1409.75 869.717 575.866 1043.09 
11109.5 1
12540600 -20854.9 6029.71 1500.43 784.519 510.07 935.757 
11110 1
12540600 -20501.5 6392 1417.5 699.717 717.397 1002.13 
11110.5 1
12540600 -20043.4 6658 1460.29 884.308 513.514 1022.59 
11111 1
12540600 -19484.6 6968.86 1349.43 1184.02 658.596 1354.86 
11111.5 1
12540600 -19306.6 7235.5 1419.38 350.979 525.923 632.282 
11112 1
12540600 -19037.7 7510.57 1439.71 527.276 539.356 754.271 
11112.5 1
12540600 -18781.9 7824.57 1480.43 526.455 646.091 833.419 
11113 1
12540600 -18513.1 8084.71 1465 559.821 541.964 779.182 
11113.5 1
12540600 -18269.4 8357.75 1524.12 472.418 529.139 709.343 
11114 1
12540600 -18166.1 8597.71 1440.86 193.681 450.214 490.108 
11114.5 1
12540600 -18031.4 8722.71 1456.29 272.701 253.036 372.012 
11115 1
12540600 -17890.7 8761.29 1408.43 298.123 81.7191 309.121 
11115.5 1
12540600 -17739 8665.25 1381.25 301.619 -190.926 356.969 
11116 1
12540600 -17596.4 8616.57 1370.57 275.767 -94.1558 291.398 
11116.5 1
12540600 -17559 8410.71 1326.29 75.7663 -416.715 423.547 
11117 1
12540600 -17553.1 8386.57 1322.86 12.1015 -49.8819 51.3289 
11117.5 1
12540600 -17501 8332.86 1112.14 99.5093 -102.508 142.864 
11118 1
12540600 -17855.4 8182.86 1309.43 -732.29 -309.917 795.172 
11118.5 1
12540600 -18339.9 8157.38 1359.88 -965.033 -50.7612 966.367 
11119 1
12540600 -19007.1 7915.14 1424.86 -1261.38 -457.906 1341.92 
11119.5 1
12540600 -19585.1 7736.86 1389.29 -1209.21 -372.983 1265.42 
11120 1
12540600 -19972 7692.75 1359.88 -786.295 -89.6487 791.389 
11120.5 1
12540600 -20474.3 7889.71 1509.57 -998.58 391.579 1072.61 
11121 1
12540600 -20651 8030.71 1464.86 -365.868 291.925 468.06 
11121.5 1
12540600 -20917.1 8080.38 1619 -508.843 94.9536 517.627 
11122 1
12540600 -20843.9 8016 1596.43 140.36 -123.324 186.841 
11122.5 1
12540600 -20478.3 8190.14 1577.29 747.59 356.12 828.077 
11123 1
12540600 -20049.9 8422.57 1477.86 898.173 487.272 1021.84 
11123.5 1
12540600 -19542.3 8697.43 1427.57 1055.24 571.429 1200.03 
11124 1
12540600 -19101.3 9011.57 1491.57 892.713 635.917 1096.05 
11124.5 1
12540600 -18700.6 9297 1440.86 806.266 574.303 989.893 
11125 1
12540600 -18393.9 9586.86 1478.57 608.56 575.113 837.318 
11125.5 1
12540600 -18209.1 9913.71 1425.29 372.408 658.986 756.935 
11126 1
12540600 -18081.3 10229 1494.71 252.184 621.865 671.054 
11126.5 1
12540600 -18084.9 10446 1448.71 -7.3185 444.672 444.732 
11127 1
12540600 -18089.4 10575.9 1408.14 -8.9812 255.122 255.28 
11127.5 1
12540600 -18174.9 10735.6 1407.86 -167.179 312.552 354.454 
11128 1
12540600 -18276 10849.4 1407.86 -205.575 231.417 309.54 
11128.5 1
12540600 -18293.9 10786.6 1405.75 -33.9184 -119.172 123.905 
11129 1
12540600 -18349.9 10716.3 1448.14 -108.915 -136.847 174.898 
11129.5 1
12540600 -18346.3 10737 1441.29 7.39426 42.8867 43.5195 
11130 1
12540600 -18163.9 10628 1416.43 375.367 -224.28 437.267 
11130.5 1
12540600 -18158 10423.9 1259.62 11.2637 -392.548 392.71 
11131 1
12540600 -18262.4 10244.7 1213.57 -203.962 -349.923 405.027 
11131.5 1
12540600 -18353.3 10184.4 1364.57 -186.949 -124.045 224.359 
11132 1
12540600 -18653.6 10124.9 1366.29 -610.337 -121.08 622.231 
11132.5 1
12540600 -18842.9 10410.6 1341.86 -379.33 572.574 686.827 
11133 1
12540600 -19290.7 10962.7 1397 -917.74 1131.44 1456.85 
11133.5 1
12540600 -19910 11461.4 1484 -1214.29 977.871 1559.08 
11134 1
12540600 -20171.3 11831 1561.71 -533.236 754.227 923.688 
11134.5 1
12540600 -20455.6 12116.6 1383.25 -563.048 565.594 798.073 
11135 1
12540600 -20637.3 12409.1 1351 -359.013 578.099 680.506 
11135.5 1
12540600 -20887.5 12768.9 1568.12 -488.7 702.602 855.849 
11136 1
12540600 -21026.1 13142.4 1530 -267.65 721.146 769.213 
11136.5 1
12540600 -20738.4 13737.7 1387.14 600.656 1242.77 1380.31 
11137 1
12540600 -20457.6 13859.6 1256.71 586.341 254.399 639.151 
11137.5 1
12540600 -20146.9 14051.1 1284.12 608.016 374.86 714.286 
11138 1
12540600 -19901.3 14327.4 1412.57 473.197 532.377 712.278 
11138.5 1
12540600 -19738 14511.6 1474.71 338.767 382.039 510.605 
11139 1
12540600 -19686 14622.4 1468.29 106.557 227.166 250.916 
11139.5 1
12540600 -19680.1 14668.1 1407.5 11.43 88.9036 89.6353 
11140 1
12540600 -19772 14722.2 1378.5 -185.982 109.396 215.77 
11140.5 1
12540600 -19952.4 14719.5 1406.12 -357.887 -5.29101 357.926 
11141 1
12540600 -20144.1 14614.4 1518.14 -370.924 -203.233 422.952 
11141.5 1
12540600 -20252.8 14418.4 1534.88 -214.215 -386.693 442.063 
11142 1
12540600 -20160.4 14571.6 1548.86 183.907 305.172 356.303 
11142.5 1
12540600 -20206.9 14742.1 1489.57 -97.7444 359.098 372.163 
11143 1
12540600 -20258 14912.2 1345.62 -102.697 341.581 356.685 
11143.5 1
12540600 -20413.6 15131.9 1437.86 -301.495 425.595 521.565 
11144 1
12540600 -20585.4 15365.7 1577.71 -359.534 489.241 607.142 
11144.5 1
12540600 -20414.4 15769.8 1623.62 331.499 783.015 850.296 
11145 1
12540600 -19941.6 16171.6 1952.43 947.502 805.253 1243.46 
11145.5 1
12540600 -19702 16231.9 2098.25 485.946 122.32 501.104 
11146 1
12540600 -19567.1 16036.5 1995 268.141 -388.419 471.985 
11146.5 1
12540600 -19336.5 15686.4 2124.9 464.034 -704.427 843.531 
11147 1
12540600 -19147.4 15524.8 1730.25 373.682 -319.302 491.52 
11147.5 1
12540600 -18960.6 15463.6 1797.11 366.394 -120.153 385.592 
11148 1
12540600 -18966.6 15382.1 1911.43 -12.2773 -166.148 166.601 
11148.5 1
12540600 -19110.8 15481.8 1915.5 -286.637 198.026 348.39 
11149 1
12540600 -19541.9 15818.1 1707.62 -837.136 653.155 1061.79 
11149.5 1
12540600 -19748.6 15846.2 1664.38 -412.675 56.1377 416.475 
11150 1
12540600 -19680.2 15558.5 1781.38 137.299 -577.811 593.9 
11150.5 1
12540600 -19655 15274.1 1804.86 52.6042 -592.411 594.742 
11151 1
12540600 -19473 15385 1896.88 374.486 228.101 438.486 
11151.5 1
12540600 -19225.1 15611.8 1922.25 478.523 437.741 648.538 
11152 1
12540600 -19253.3 15734.4 1816.86 -56.3214 245.357 251.738 
11152.5 1
12540600 -19290.1 15685.1 1735.5 -74.1233 -99.2024 123.836 
11153 1
12540600 -19225 15583 1866.57 130.511 -204.659 242.731 
11153.5 1
12540600 -19181.8 15493.2 1856 87.0221 -180.584 200.458 
11154 1
12540600 -19204.1 15353.6 1796.71 -44.9656 -280.479 284.061 
11154.5 1
12540600 -19381.1 15569.4 1946.12 -342.989 418.224 540.881 
11155 1
12540600 -19414.1 15751 1937.57 -65.3819 359.653 365.548 
11155.5 1
12540600 -19585.7 15788.3 1762.43 -365.046 79.3313 373.566 
