# Supplementary material for: Intrinsic group behaviour II: On the dependence of triad spatial dynamics on social and personal features; and on the effect of social interaction on small group dynamics
Source: PLoS One. 2019 Dec 3;14(12):e0225704. doi: 10.1371/journal.pone.0225704 (PMC6890182; doi:10.1371/journal.pone.0225704)
Supplement: S3 Data Set — (ZIP) [file pone.0225704.s003.zip › set_3_int/group_traj_triad_int/traj_3_0217_60.dat]

3 12522702 12522601 12522201 0 0 0 1 0 1 0 10 10 10 1675.38 1717.57 1642.44 
10942.5 1
12522201 8110.25 2013.5 1311 0 0 0 
10943 1
12522201 8073.71 1681.71 1369.29 -104.09 -945.258 950.972 
10943.5 1
12522201 7673.12 1258.12 1399.75 -799.579 -845.488 1163.69 
10944 1
12522201 7721.75 1021.12 1516 92.619 -451.429 460.832 
10944.5 1
12522201 7755.86 567.571 1570.71 70.9088 -942.939 945.601 
10945 1
12522201 8032.75 30.875 1584.62 560.512 -1086.43 1222.5 
10945.5 1
12522201 8393.75 -525.5 1611 690.249 -1063.81 1268.13 
10946 1
12522201 8736.5 -1007 1632.5 662.959 -931.335 1143.2 
10946.5 2
12522601 8968.86 -522.429 1484 0 0 0 
12522201 8946.14 -1397.14 1649 436.756 -812.798 922.711 
10947 2
12522601 9175.25 -951.75 1483.62 418.647 -870.835 966.239 
12522201 9273.88 -1790.5 1673.5 664.771 -797.885 1038.53 
10947.5 3
12522702 10530.9 -2507.38 1592.25 0 0 0 
12522601 9573.12 -1449.12 1470.12 762.213 -952.826 1220.18 
12522201 9707.5 -2256.75 1660.5 830.699 -893.199 1219.78 
10948 3
12522702 10895.7 -2972.57 1595.29 746.093 -951.322 1208.99 
12522601 10259.1 -2236.86 1671.86 1402.9 -1610.9 2136.15 
12522201 9980.86 -2552 1654.57 559.013 -603.783 822.83 
10948.5 3
12522702 11295.9 -3243.88 1581.75 798.724 -541.524 964.991 
12522601 10621 -2720.12 1744.25 722.27 -964.607 1205.05 
12522201 10354.1 -2929.25 1638.62 745.046 -752.994 1059.29 
10949 3
12522702 11692.4 -3522.12 1572.75 761.036 -534.069 929.735 
12522601 11004.4 -2928.12 1699.88 735.845 -399.232 837.17 
12522201 10701.2 -3287.62 1613.38 666.267 -687.86 957.634 
10949.5 3
12522702 11967.1 -3917.29 1564.14 572.433 -823.251 1002.71 
12522601 11455.7 -3303.29 1694.57 940.29 -781.585 1222.71 
12522201 10994.3 -3551.71 1605.29 610.491 -550.186 821.83 
10950 3
12522702 12136.9 -4324.75 1555.75 338.112 -811.682 879.288 
12522601 11635.8 -3492.62 1679.12 358.637 -377.17 520.459 
12522201 11353 -4036.38 1563.38 714.57 -965.46 1201.13 
10950.5 3
12522702 12435.7 -4869.29 1552 600.079 -1093.45 1247.28 
12522601 11780 -3765.86 1683.43 289.659 -548.659 620.426 
12522201 11700.1 -4422.57 1521.29 697.074 -775.495 1042.74 
10951 3
12522702 12794.9 -5409.5 1476.88 719.761 -1082.59 1300.03 
12522601 12041.1 -4227.5 1693.5 523.297 -925.136 1062.88 
12522201 11942.4 -4879.88 1533.25 485.435 -916.44 1037.07 
10951.5 3
12522702 13240.2 -5775 1514.25 866.488 -711.089 1120.91 
12522601 12352.8 -4724.25 1698.62 606.274 -966.44 1140.87 
12522201 12196.1 -5356.88 1580.5 493.677 -928.016 1051.16 
10952 3
12522702 13632 -6144.29 1572.71 785.07 -740.052 1078.89 
12522601 12711.1 -5244 1678.71 718.222 -1041.58 1265.2 
12522201 12471.6 -5872.43 1625.14 551.997 -1033.17 1171.39 
10952.5 3
12522702 13927 -6347.71 1571 635.776 -438.424 772.286 
12522601 13007.4 -5579 1681 638.547 -721.983 963.847 
12522201 12737.9 -6238.43 1663.14 573.892 -788.793 975.472 
10953 3
12522702 14157.5 -6730.88 1569.75 468.496 -778.782 908.84 
12522601 13269.4 -5959.25 1728.88 532.411 -772.866 938.501 
12522201 12974.8 -6580.25 1662.25 481.49 -694.759 845.294 
10953.5 3
12522702 14576.5 -7032.5 1557.25 786.116 -565.901 968.619 
12522601 13619 -6288.5 1749.38 655.957 -617.73 901.038 
12522201 13295.4 -6919.38 1636.75 601.548 -636.257 875.604 
10954 3
12522702 14960.3 -7444.83 1567.33 770.75 -827.979 1131.2 
12522601 13850.7 -6548 1712.83 465.194 -521.084 698.523 
12522201 13561.5 -7253 1610.67 534.388 -669.93 856.957 
10954.5 3
12522702 15361.8 -7954.62 1612.75 820.893 -1042.52 1326.92 
12522601 14186.4 -6798.38 1699.75 686.52 -512.014 856.428 
12522201 13891.1 -7540.5 1581.62 674.08 -587.935 894.455 
10955 3
12522702 15659.2 -8347.75 1611.75 561.321 -741.745 930.197 
12522601 14601.1 -7177 1676.75 782.547 -714.387 1059.59 
12522201 14315.4 -7981.12 1563.88 800.472 -831.368 1154.09 
10955.5 3
12522702 15996.9 -8595 1642.14 696.097 -509.794 862.81 
12522601 15004.7 -7549 1659.86 832.143 -767.01 1131.71 
12522201 14710.7 -8344.43 1613.57 815.133 -749.08 1107.05 
10956 3
12522702 16286.4 -8749.38 1626.88 588.451 -313.77 666.878 
12522601 15291.4 -8037.88 1669.12 582.644 -993.648 1151.87 
12522201 15078.9 -8758.25 1624.62 748.294 -841.1 1125.79 
10956.5 3
12522702 16722.6 -9143.43 1634.86 886.578 -800.922 1194.78 
12522601 15614.4 -8440.14 1675.86 656.613 -817.618 1048.64 
12522201 15433 -9124.71 1627.14 719.766 -744.846 1035.79 
10957 3
12522702 17060.1 -9683.38 1687.62 680.552 -1088.6 1283.82 
12522601 15896.5 -8737.12 1679 568.692 -598.754 825.783 
12522201 15784 -9525.12 1673.62 707.661 -807.28 1073.54 
10957.5 3
12522702 17325.1 -9916.25 1684.88 519.608 -456.618 691.731 
12522601 16317.8 -9247.25 1701.75 825.98 -1000.25 1297.2 
12522201 16094.8 -9919.12 1681.25 609.314 -772.549 983.918 
10958 3
12522702 17727.1 -10308.2 1677.88 773.077 -753.846 1079.78 
12522601 16734.4 -9912.88 1742.25 801.202 -1280.05 1510.12 
12522201 16385.5 -10405.4 1671.62 559.135 -935.096 1089.51 
10958.5 3
12522702 18012.6 -10679.7 1650.57 595.922 -775.5 978.019 
12522601 17125.9 -10282.6 1771.29 817.29 -771.809 1124.12 
12522201 16749 -10745.3 1645.43 758.873 -709.626 1038.97 
10959 3
12522702 18278 -10962.9 1632.88 552.976 -589.918 808.57 
12522601 17474.6 -10458.4 1726.12 726.6 -366.257 813.69 
12522201 17234 -10999 1607.25 1010.42 -528.571 1140.32 
10959.5 3
12522702 18793.2 -11315.4 1623.12 1028.44 -703.593 1246.09 
12522601 17783.2 -10652.5 1734 616.018 -387.475 727.747 
12522201 17815.2 -11311.8 1589.88 1160.18 -624.251 1317.46 
10960 3
12522702 19534.8 -11581.1 1611.62 1494.96 -535.786 1588.07 
12522601 18099.8 -11027.6 1716.62 638.105 -756.3 989.529 
12522201 18413.5 -11683.9 1585.25 1206.15 -750.252 1420.45 
10960.5 3
12522702 19971.1 -11815.9 1595.25 867.545 -466.7 985.11 
12522601 18410.4 -11426.4 1690.38 617.545 -792.744 1004.89 
12522201 18955.2 -12022.2 1579 1077.04 -672.714 1269.86 
10961 3
12522702 20298.1 -11996.2 1575.75 664.634 -366.616 759.043 
12522601 19038.9 -11646 1688.62 1277.44 -446.392 1353.19 
12522201 19349.8 -12286 1587.25 801.829 -536.077 964.525 
10961.5 3
12522702 20652.6 -12304 1573.62 695.098 -603.431 920.484 
12522601 19779.1 -12043.4 1683.25 1451.47 -779.167 1647.38 
12522201 19736.1 -12606.9 1579.38 757.598 -629.167 984.787 
10962 3
12522702 20940.6 -12653.4 1593.88 570.297 -691.832 896.588 
12522601 20276.2 -12324.1 1688.62 984.406 -555.941 1130.54 
12522201 20168.9 -12905.1 1564 856.931 -590.594 1040.74 
10962.5 3
12522702 21240 -12913.8 1592.62 587.01 -510.539 777.966 
12522601 20590.4 -12670.4 1683.75 615.931 -678.922 916.682 
12522201 20472.5 -13191.8 1577.75 595.343 -562.01 818.711 
10963 3
12522702 21629.5 -13221.8 1592.12 790.061 -624.746 1007.23 
12522601 20966.1 -12925.8 1716.62 762.17 -518.002 921.537 
12522201 20941 -13475.8 1582.38 950.304 -576.065 1111.27 
10963.5 3
12522702 22066.5 -13430.6 1606.25 881.048 -421.119 976.518 
12522601 21270.5 -13161.1 1733.88 613.659 -474.546 775.74 
12522201 21337.5 -13704 1588.75 799.395 -460.181 922.388 
10964 3
12522702 22481.9 -13689.1 1593.38 812.867 -505.871 957.423 
12522601 21735.2 -13340.4 1725 909.491 -350.783 974.794 
12522201 21780.9 -13892.8 1572.75 867.661 -369.374 943.013 
10964.5 3
12522702 23001 -13812.5 1569.25 983.191 -233.665 1010.58 
12522601 22187.2 -13606.1 1736 856.061 -503.314 993.058 
12522201 22295.9 -14232.5 1549.38 975.379 -643.466 1168.51 
10965 3
12522702 23550.1 -13866.2 1541.38 1134.56 -111.054 1139.98 
12522601 22593.6 -13849 1710.12 839.618 -501.808 978.146 
12522201 22706.5 -14473.2 1526.25 848.399 -497.417 983.466 
10965.5 3
12522702 24125.1 -14250.6 1582.12 1166.33 -779.665 1402.93 
12522601 23099.6 -14102.5 1676.25 1026.37 -514.199 1147.97 
12522201 23208.8 -14798.4 1563.5 1018.76 -659.483 1213.59 
10966 3
12522702 24464.2 -14535.4 1557 699.227 -587.113 913.028 
12522601 23544.1 -14351.5 1672.75 916.495 -513.402 1050.5 
12522201 23696.5 -15008.4 1565.12 1005.67 -432.99 1094.92 
10966.5 3
12522702 24850.3 -14764.7 1568.22 749.676 -445.227 871.918 
12522601 24073.7 -14555.8 1714.89 1028.24 -396.656 1102.09 
12522201 24175.1 -15198.1 1583.67 929.342 -368.42 999.705 
10967 3
12522702 25194 -15059 1573.25 690.094 -591.031 908.596 
12522601 24524.9 -14785 1705.88 906.041 -460.286 1016.25 
12522201 24625.2 -15389.5 1588.62 903.893 -384.315 982.202 
10967.5 3
12522702 25597.8 -15306.8 1595.38 827.357 -507.684 970.702 
12522601 24908.1 -15035 1714.12 785.348 -512.295 937.666 
12522201 25068.5 -15702.6 1595 908.299 -641.65 1112.08 
10968 3
12522702 25965.2 -15513.9 1582.89 717.719 -404.568 823.891 
12522601 25266.8 -15269 1730.33 700.494 -457.031 836.402 
12522201 25417.2 -15893.8 1600.11 681.098 -373.345 776.712 
10968.5 3
12522702 26544.7 -15828.1 1559.86 1158.98 -628.508 1318.43 
12522601 25696.6 -15499.4 1729.29 859.587 -460.857 975.336 
12522201 25822.7 -16092.1 1601 810.984 -396.73 902.823 
10969 3
12522702 27050.5 -16069.1 1549.25 1045.01 -497.897 1157.56 
12522601 26187.9 -15841.4 1656.38 1015.09 -706.501 1236.75 
12522201 26380.2 -16416.6 1580.62 1151.93 -670.418 1332.82 
10969.5 3
12522702 27614.4 -16176.6 1549.33 1092.92 -208.199 1112.57 
12522601 26679.9 -16201.3 1647.22 953.515 -697.594 1181.45 
12522201 26895.6 -16714.1 1574.67 998.654 -576.523 1153.12 
10970 3
12522702 28223.9 -16250 1605 1192.62 -143.727 1201.25 
12522601 27128.1 -16433.8 1681.5 877.174 -454.827 988.08 
12522201 27331.6 -16916.1 1622.38 853.365 -395.331 940.488 
10970.5 3
12522702 28715.8 -16360.2 1661.38 977.883 -219.185 1002.15 
12522601 27565.1 -16627.6 1700.25 868.787 -385.437 950.449 
12522201 27773.2 -17105.2 1641.88 877.982 -375.994 955.104 
10971 3
12522702 29081.5 -16491.1 1633.62 725.694 -259.673 770.754 
12522601 28295.5 -16787.2 1791.88 1449.16 -316.716 1483.36 
12522201 28193.2 -17294.2 1630.75 833.333 -375 913.821 
10971.5 3
12522702 29495 -16711.6 1597.88 838.742 -447.262 950.543 
12522601 28691.1 -16962.6 1773.5 802.485 -355.73 877.796 
12522201 28613.2 -17463.9 1606.25 851.927 -344.067 918.783 
10972 3
12522702 29952.9 -16844.2 1574.62 912.102 -264.193 949.593 
12522601 29121 -17082.4 1730.38 856.325 -238.546 888.93 
12522201 29203.9 -17574.6 1582.75 1176.54 -220.618 1197.05 
10972.5 3
12522702 30411.6 -16939.9 1569.38 921.185 -192.018 940.985 
12522601 29527.8 -17132.4 1733.88 816.767 -100.402 822.915 
12522201 29702.5 -17652.5 1565.38 1001.26 -156.376 1013.39 
10973 3
12522702 30812.5 -16923.5 1538.75 779.912 31.858 780.563 
12522601 30044 -17257.6 1708.25 1004.38 -243.677 1033.51 
12522201 30221.6 -17791 1521.5 1009.97 -269.455 1045.3 
10973.5 3
12522702 31290.8 -17189.1 1480.12 948.909 -527.034 1085.45 
12522601 30599.9 -17547.2 1649.12 1102.93 -574.653 1243.65 
12522201 30792.2 -18023.6 1479.25 1132.19 -461.558 1222.66 
10974 3
12522702 31618.6 -18026.8 1468.38 654.441 -1671.91 1795.43 
12522601 30928.6 -17680.5 1617.62 656.188 -265.968 708.04 
12522201 31165.4 -18156.1 1449.25 744.76 -264.471 790.325 
10974.5 3
12522702 31920.9 -18554.6 1438.12 618.098 -1079.5 1243.93 
12522601 31291.6 -17678.8 1598.5 742.331 3.57873 742.34 
12522201 31557.4 -18072.5 1435.75 801.636 171.012 819.674 
10975 3
12522702 32635.9 -18762.4 1500.14 1435.71 -417.276 1495.12 
12522601 32035.4 -17589.7 1586.71 1493.58 178.787 1504.24 
12522201 32147.9 -18042.6 1466.43 1185.71 60.0975 1187.23 
10975.5 3
12522702 33194.1 -18708.8 1563 1141.65 109.772 1146.92 
12522601 32904.2 -17608.6 1580.75 1776.73 -38.6722 1777.15 
12522201 32781.8 -18041 1672.62 1296.3 3.21355 1296.31 
10976 3
12522702 33519.8 -18583.2 1568.12 656.502 253.024 703.574 
12522601 34073.8 -17768.8 1561.62 2357.86 -322.833 2379.86 
12522201 33431.6 -17977 1677.25 1310.23 129.032 1316.57 
10976.5 3
12522702 33977.5 -18633.6 1607 892.3 -98.1969 897.687 
12522601 34946.4 -17782.9 1574.62 1701.02 -27.5341 1701.25 
12522201 33926.4 -18032 1670.5 964.425 -107.212 970.366 
10977 3
12522702 34451.6 -18711.6 1628.5 957.828 -157.576 970.703 
12522601 35237.2 -17946.9 1579.38 587.626 -331.313 674.591 
12522201 34418.8 -18128.6 1695.25 994.697 -195.202 1013.67 
10977.5 3
12522702 34878.4 -18800.4 1629.12 879.897 -182.99 898.723 
12522601 35535.6 -18107.5 1581.75 615.206 -331.186 698.686 
12522201 34898.9 -18233.1 1706.75 989.948 -215.464 1013.13 
10978 3
12522702 35354.5 -18876.4 1656.38 937.254 -149.606 949.119 
12522601 35943 -18346.6 1586.75 801.919 -470.719 929.866 
12522201 35369.6 -18270 1704.5 926.673 -72.5886 929.512 
10978.5 3
12522702 35773.1 -19046 1640.86 845.743 -342.677 912.529 
12522601 36351.3 -18591.7 1572.14 824.82 -495.13 962.019 
12522201 35817.6 -18414.1 1692.29 904.942 -291.198 950.64 
10979 3
12522702 36229.6 -19177.6 1613.75 925.927 -266.988 963.651 
12522601 36778.2 -18725.2 1547 866.053 -270.864 907.422 
12522201 36178.4 -18577.6 1682.88 731.853 -331.607 803.475 
10979.5 3
12522702 36721.9 -19362.6 1592 974.752 -366.337 1041.32 
12522601 37360.9 -18855.8 1556.5 1153.71 -258.416 1182.3 
12522201 36528.2 -18793.9 1669.25 692.822 -428.218 814.477 
10980 3
12522702 37265.1 -19589.6 1597.75 1061.04 -443.359 1149.94 
12522601 37911.6 -19064.4 1563.5 1075.68 -407.471 1150.27 
12522201 36993 -19048.6 1645.88 907.715 -497.559 1035.14 
10980.5 3
12522702 37819.6 -19813.1 1688 1115.59 -449.734 1202.83 
12522601 38387.7 -19116.9 1562.43 957.926 -105.598 963.729 
12522201 37499.9 -19263.7 1670.57 1019.83 -432.775 1107.86 
10981 3
12522702 38328 -19969.8 1691.88 1079.47 -332.499 1129.51 
12522601 38850.1 -19303 1573.88 981.764 -395.208 1058.32 
12522201 38022.4 -19437.6 1700.62 1109.38 -369.237 1169.21 
10981.5 3
12522702 38821.8 -20194.9 1689.33 942.324 -429.654 1035.65 
12522601 39424 -19582 1594.56 1095.18 -532.443 1217.75 
12522201 38570.4 -19623.8 1764.56 1045.93 -355.253 1104.62 
10982 3
12522702 39249.1 -20409.2 1709.88 818.673 -410.653 915.894 
12522601 39950.4 -19854.4 1567.5 1008.38 -521.791 1135.38 
12522201 39213.4 -19895.1 1729.75 1231.67 -519.822 1336.87 
10982.5 3
12522702 39611 -20616 1719.86 765.063 -437.104 881.125 
12522601 40234.4 -20183 1564.71 600.536 -694.767 918.338 
12522201 39533.6 -20059.3 1689.57 676.948 -347.063 760.731 
10983 3
12522702 39980.5 -20788 1684 757.172 -352.459 835.187 
12522601 41021.6 -20430.5 1579 1613.11 -507.172 1690.96 
12522201 39683.8 -20204.8 1683.62 307.743 -298.083 428.438 
10983.5 3
12522702 40579.8 -20926.5 1674 1188.99 -274.802 1220.33 
12522601 41489 -20307.4 1594.12 927.331 244.296 958.97 
12522201 39610.9 -20582.4 1686 -144.593 -749.256 763.08 
10984 3
12522702 41189.2 -21254.9 1691.56 1160.9 -625.503 1318.69 
12522601 42106 -20723.1 1628.56 1175.24 -791.878 1417.13 
12522201 39428.6 -20882.3 1687 -347.275 -571.349 668.61 
10984.5 3
12522702 41631.9 -21596.3 1716.43 878.244 -677.375 1109.12 
12522601 42500.7 -21013.9 1628.14 783.163 -576.877 972.693 
12522201 39537.1 -20625.4 1687 215.451 509.732 553.395 
10985 2
12522702 41971 -22041.6 1664 717.004 -941.521 1183.45 
12522601 42831.1 -21196.9 1604.12 698.543 -386.93 798.547 
10985.5 2
12522702 42307.4 -22281.8 1633.25 679.545 -485.101 834.928 
12522601 43285.2 -21432.4 1678.75 917.424 -475.758 1033.45 
10986 2
12522702 42796.6 -22448.6 1630.12 970.734 -331.101 1025.65 
12522601 43817.6 -21629.8 1628.25 1056.3 -391.617 1126.56 
10986.5 2
12522702 43267.6 -22627.9 1617.12 947.686 -360.664 1014 
12522601 44266.1 -21605.8 1545.5 902.414 48.2897 903.706 
10987 2
12522702 43738 -23129.8 1617.88 904.567 -965.144 1322.78 
12522601 44705.4 -21839.1 1547.12 844.712 -448.798 956.534 
10987.5 2
12522702 44271 -23470.1 1678.62 1068.14 -682.114 1267.36 
12522601 45367.2 -22085.5 1622.38 1326.4 -493.737 1415.32 
10988 2
12522702 44749.9 -23642.5 1634.12 946.393 -340.662 1005.84 
12522601 45765.5 -22418.6 1635.75 787.055 -658.35 1026.1 
10988.5 2
12522702 45205.4 -23625 1632.5 912.826 35.0701 913.499 
12522601 46117.8 -22621.4 1664.25 705.912 -406.313 814.495 
10989 2
12522702 45757.1 -23672.9 1670.25 1132.96 -98.306 1137.21 
12522601 46495.1 -22807 1677.38 774.897 -381.16 863.568 
10989.5 2
12522702 46177.8 -23712.7 1653.56 826.43 -78.1762 830.119 
12522601 46936.3 -23103.1 1684.44 866.814 -581.751 1043.94 
10990 2
12522702 46448.5 -23826.5 1607.38 524.655 -220.607 569.149 
12522601 47372.2 -23402.4 1690.12 844.8 -579.969 1024.72 
10990.5 2
12522702 46612.6 -23889.1 1571.62 331.566 -126.515 354.883 
12522601 47663.9 -23883.6 1689.75 589.141 -972.222 1136.8 
10991 2
12522702 46929.6 -23821.8 1561.12 657.676 139.782 672.367 
12522601 47312.8 -24283.1 1675.38 -728.475 -828.838 1103.47 
10991.5 2
12522702 47330.5 -23800 1557.88 776.89 42.1512 778.032 
12522601 47277.8 -24469.6 1673 -67.8295 -361.434 367.744 
