# Supplementary material for: Intrinsic group behaviour II: On the dependence of triad spatial dynamics on social and personal features; and on the effect of social interaction on small group dynamics
Source: PLoS One. 2019 Dec 3;14(12):e0225704. doi: 10.1371/journal.pone.0225704 (PMC6890182; doi:10.1371/journal.pone.0225704)
Supplement: S3 Data Set — (ZIP) [file pone.0225704.s003.zip › set_3_int/group_traj_triad_int/traj_3_0217_59.dat]

3 12462302 12455500 12462401 0 0 1 0 2 1 0 16.6667 0 40 1311.07 1620.33 1094.3 
10555 1
12455500 41058 -22886.2 1494.4 0 0 0 
10555.5 1
12455500 40615.4 -22612.6 1491.88 -1149.68 710.584 1351.55 
10556 1
12455500 40171.1 -22628 1556.67 -864.327 -29.9125 864.844 
10556.5 1
12455500 39867.4 -22704.2 1567.75 -619.87 -155.612 639.104 
10557 1
12455500 39452.8 -22576.4 1596.22 -842.677 259.767 881.807 
10557.5 1
12455500 38987.8 -22211.4 1671.56 -899.42 705.996 1143.41 
10558 1
12455500 38557 -21986 1689.62 -886.374 463.877 1000.42 
10558.5 1
12455500 38154.2 -21744.7 1694.89 -808.791 484.605 942.86 
10559 1
12455500 37744.8 -21507.1 1706.12 -837.367 485.77 968.068 
10559.5 1
12455500 37273.7 -21369.3 1665.33 -963.361 281.783 1003.73 
10560 1
12455500 36808.7 -21294.2 1631.33 -908.203 146.701 919.975 
10560.5 1
12455500 36327 -21133.7 1598.22 -948.163 316.054 999.451 
10561 1
12455500 35911.2 -21008.5 1615.12 -850.204 255.965 887.9 
10561.5 1
12455500 35505.2 -20992.3 1593.33 -833.733 33.1964 834.393 
10562 1
12455500 34932.6 -20662 1577.11 -1136.24 655.423 1311.73 
10562.5 1
12455500 34389.4 -20400.8 1621.67 -1075.47 517.272 1193.4 
10563 1
12455500 33818.9 -20065.8 1607.11 -1112.19 653.021 1289.73 
10563.5 1
12455500 33290.3 -19884.4 1612.11 -1038.42 356.254 1097.83 
10564 1
12455500 32893.6 -19685 1586.5 -819.645 412.075 917.401 
10564.5 1
12455500 32450 -19503.8 1571.22 -861.408 351.888 930.51 
10565 1
12455500 31995.1 -19256.1 1535.62 -918.939 500.309 1046.31 
10565.5 1
12455500 31359.9 -18954.4 1466 -1273.02 604.57 1409.28 
10566 1
12455500 30830 -18763.8 1386 -1059.78 381.389 1126.32 
10566.5 1
12455500 30376.4 -18524.4 1335.78 -910.754 480.533 1029.75 
10567 1
12455500 29834.1 -18256 1352.38 -1080.32 534.75 1205.42 
10567.5 1
12455500 29457.9 -17974 1463.22 -761.612 570.85 951.799 
10568 1
12455500 28995.9 -17749.7 1507.67 -900.585 437.297 1001.14 
10568.5 1
12455500 28517.8 -17478.2 1588.88 -977.789 555.044 1124.34 
10569 1
12455500 28136.3 -17361 1591 -784.808 241.255 821.053 
10569.5 1
12455500 27725.1 -17146.3 1603 -771.524 402.752 870.321 
10570 1
12455500 27243.6 -16916.6 1606.88 -994.806 474.604 1102.22 
10570.5 1
12455500 26754.3 -16731.4 1589.22 -1017.24 384.991 1087.65 
10571 1
12455500 26310.8 -16496 1540.22 -871.425 462.563 986.583 
10571.5 1
12455500 25792.1 -16348.6 1535.12 -1027.04 291.832 1067.69 
10572 1
12455500 25359.9 -16197 1608.56 -878.529 308.181 931.015 
10572.5 1
12455500 24840.8 -16107 1625.11 -1013.89 175.781 1029.01 
10573 1
12455500 24409.7 -16020.7 1581.67 -824.304 165.073 840.67 
10573.5 1
12455500 23980.5 -16024 1571.38 -890.387 -6.91563 890.414 
10574 1
12455500 23589.7 -16033.4 1561.11 -805.842 -19.4731 806.077 
10574.5 1
12455500 23189.3 -15918.7 1553.44 -818.678 234.719 851.661 
10575 1
12455500 22733 -15717.1 1556.67 -894.771 395.207 978.164 
10575.5 1
12455500 22270.1 -15516.4 1535.33 -912.996 395.792 995.094 
10576 1
12455500 21962.6 -15279.6 1482.33 -605.424 466.317 764.192 
10576.5 1
12455500 21491.5 -15038.6 1433.88 -967.26 494.724 1086.44 
10577 1
12455500 21079.3 -14811.7 1506.89 -858.681 472.83 980.255 
10577.5 1
12455500 20875.8 -14323.3 1486.67 -408.746 980.589 1062.37 
10578 1
12455500 20629.7 -14106 1343.11 -489.287 432.074 652.755 
10578.5 1
12455500 20065.8 -14045.4 1350.56 -1099.2 118.042 1105.52 
10579 1
12455500 19561.6 -13969.1 1544.78 -1006.43 152.362 1017.9 
10579.5 1
12455500 19183.8 -13706.7 1585.44 -733.549 509.601 893.189 
10580 1
12455500 19000.8 -13344.2 1591.67 -358.121 709.285 794.566 
10580.5 1
12455500 18683.8 -13095.8 1574.25 -650.981 510.21 827.098 
10581 1
12455500 18344.2 -12818.7 1552.78 -687.303 560.897 887.125 
10581.5 1
12455500 17886.9 -12446.6 1527 -931.461 757.722 1200.73 
10582 1
12455500 17342.4 -12031.1 1504.44 -1102.09 841.121 1386.39 
10582.5 1
12455500 16705.3 -11628 1548.33 -1261.61 798.24 1492.93 
10583 1
12455500 16285 -11322 1596.44 -842.351 613.226 1041.92 
10583.5 2
12462302 16586.3 -10501.6 1204 0 0 0 
12455500 16005.7 -10950.7 1604.78 -549.869 730.971 914.699 
10584 2
12462302 16270.1 -10261 1239.44 -710.505 540.61 892.791 
12455500 15710 -10640 1598.78 -586.64 616.402 850.94 
10584.5 3
12462401 15318 -10896.2 911.5 0 0 0 
12462302 15759.9 -9787 1211.22 -998.478 927.593 1362.86 
12455500 15364.6 -10246.4 1620.22 -676.017 770.167 1024.77 
10585 3
12462401 15025.1 -10598.2 977.875 -836.786 851.429 1193.79 
12462302 15264.6 -9288 1217.62 -1002.56 1010.12 1423.19 
12455500 15078.6 -9854.62 1654.12 -578.807 793.157 981.894 
10585.5 3
12462401 14593.6 -10147.9 986.444 -900.98 940.211 1302.21 
12462302 15048.2 -8934.78 1198.67 -451.78 737.416 864.805 
12455500 14801.8 -9404.56 1627.78 -577.969 939.602 1103.13 
10586 3
12462401 14255.7 -9794.44 992.333 -666.448 697.129 964.438 
12462302 14764.6 -8564.78 1191 -559.5 729.783 919.578 
12455500 14338.9 -9038.89 1624.33 -912.996 721.236 1163.5 
10586.5 3
12462401 13790 -9295.78 1011.33 -909.505 973.958 1332.59 
12462302 14407 -8170.78 1204.33 -698.351 769.531 1039.17 
12455500 14024.3 -8658.11 1571.78 -614.366 743.707 964.648 
10587 3
12462401 13393.6 -8783.38 1072.62 -804.006 1039.36 1314.03 
12462302 14035.9 -7759.75 1227.38 -752.789 833.728 1123.3 
12455500 13780.4 -8228.38 1566.25 -494.844 871.676 1002.34 
10587.5 3
12462401 13027.6 -8330.33 1111.78 -747.08 924.575 1188.68 
12462302 13835.8 -7332.89 1190.56 -408.362 871.145 962.109 
12455500 13507.8 -7718.89 1576.56 -556.321 1039.77 1179.24 
10588 3
12462401 12680.6 -7855.38 1090.38 -696.648 953.732 1181.07 
12462302 13600.6 -6886.88 1249.62 -472.194 895.61 1012.46 
12455500 13082.8 -7399 1584.38 -853.469 642.347 1068.19 
10588.5 3
12462401 12455.8 -7599.89 1135.78 -453.321 515.093 686.164 
12462302 13204.9 -6750.22 1199.22 -797.855 275.51 844.084 
12455500 12745.9 -7078.56 1594.22 -679.155 646.057 937.359 
10589 3
12462401 12166 -7300.44 1096 -577.247 596.503 830.078 
12462302 12797.6 -6351.33 1201.33 -811.421 794.599 1135.69 
12455500 12437.7 -6775.78 1591.89 -613.988 603.143 860.676 
10589.5 3
12462401 11946.2 -7058.44 1059.22 -425.102 468.085 632.31 
12462302 12207.2 -5935.89 1151.89 -1141.84 803.568 1396.26 
12455500 12055.8 -6501.78 1601.33 -738.663 529.981 909.122 
10590 2
12462302 11687.5 -5497.5 1105 -1045.72 882.07 1368.06 
12455500 11639.4 -6164.5 1594 -837.833 678.627 1078.19 
10590.5 2
12462302 11332.7 -5122.11 1125.89 -708.25 749.279 1031.04 
12455500 11363.9 -5771.67 1553 -549.872 784.098 957.69 
10591 2
12462302 11031.4 -4900.75 1165 -590.768 434.041 733.075 
12455500 11019 -5454 1504.25 -676.253 622.876 919.398 
10591.5 2
12462302 10808 -4762.44 1139.44 -457.736 283.413 538.372 
12455500 10648.2 -5265.67 1489.67 -759.791 385.929 852.187 
10592 2
12462302 10500.9 -4561.78 1158.11 -605.742 395.792 723.585 
12455500 10294 -5026.56 1497.22 -698.663 471.62 842.944 
10592.5 2
12462302 10238.1 -4326.88 1194.75 -535.161 478.417 717.83 
12455500 10034.1 -4807.62 1526.25 -529.277 445.887 692.062 
10593 2
12462302 9943.22 -3957.89 1175.22 -594.562 743.924 952.327 
12455500 9735 -4533.44 1547.11 -603.075 552.783 818.088 
10593.5 2
12462302 9705.56 -3612.89 1151.44 -457.051 663.462 805.653 
12455500 9430.67 -4142.56 1586 -585.256 751.709 952.676 
10594 2
12462302 9372.22 -3203.78 1180.78 -644.745 791.317 1020.73 
12455500 9138.22 -3866.56 1611 -565.657 533.849 777.793 
10594.5 2
12462302 8948.5 -2835 1197.75 -868.283 755.692 1151.08 
12455500 8842.12 -3501.62 1592.88 -606.757 747.809 963.001 
10595 2
12462302 8463 -2488.89 1182.44 -990.816 706.349 1216.82 
12455500 8577.78 -3222.56 1581.89 -539.484 569.529 784.479 
10595.5 2
12462302 7871.62 -2286.5 1247.12 -1187.5 406.403 1255.12 
12455500 8165.12 -2926 1569.38 -828.62 595.493 1020.4 
10596 2
12462302 7253.44 -2067.56 1204.67 -1256.46 445.009 1332.94 
12455500 7802 -2601.33 1598.67 -738.059 659.892 990.044 
10596.5 2
12462302 6609.78 -1988 1119.78 -1254.71 155.079 1264.26 
12455500 7393.67 -2449.11 1585.78 -795.971 296.729 849.482 
10597 2
12462302 6026.78 -2252.56 1031 -1119 -507.784 1228.82 
12455500 7045.78 -2180.56 1570.44 -667.733 515.462 843.545 
10597.5 2
12462302 5802.75 -2414.75 973 -461.913 -334.422 570.264 
12455500 6607.62 -1836.62 1547.12 -903.408 709.135 1148.49 
10598 2
12462302 5760 -2557.89 966.667 -87.6025 -293.317 306.12 
12455500 6277.33 -1722.89 1566.56 -676.827 233.066 715.831 
10598.5 2
12462302 5655.89 -2689.11 1023.33 -200.599 -252.837 322.748 
12455500 5994.33 -1799.67 1577 -545.279 -147.934 564.99 
10599 2
12462302 5508.88 -2713.38 1014.38 -304.377 -50.2358 308.494 
12455500 5925.62 -1871.12 1590 -142.253 -147.947 205.242 
10599.5 2
12462302 5426.44 -2726.78 1098.78 -168.226 -27.3526 170.435 
12455500 5830 -1727 1668.22 -195.153 294.133 352.985 
10600 2
12462302 5318.11 -2861.33 1180.89 -212.418 -263.834 338.718 
12455500 5716.11 -1542.11 1628.44 -223.312 362.527 425.786 
10600.5 2
12462302 5203.78 -3054.33 1266 -222.872 -376.218 437.278 
12455500 5606.89 -1323 1595.78 -212.909 427.117 477.241 
10601 2
12462302 5202.22 -3330 1403.22 -3.05011 -540.523 540.531 
12455500 5373.22 -955.222 1574.56 -458.17 721.133 854.372 
10601.5 2
12462302 5006.88 -3544.88 1678.88 -401.949 -442.13 597.53 
12455500 5212 -664 1563.62 -331.733 599.223 684.919 
10602 2
12462302 4953.5 -3716.12 1772.75 -114.785 -368.28 385.753 
12455500 5162.5 -454.875 1543.12 -106.452 449.731 462.158 
10602.5 2
12462302 5017 -3804 1817.22 124.51 -172.304 212.583 
12455500 4938.33 -224.556 1562.89 -439.542 451.607 630.195 
10603 2
12462302 5015 -3819.88 1842.75 -3.92927 -31.1886 31.4351 
12455500 4686.25 43.375 1557.75 -495.252 526.386 722.743 
10603.5 2
12462302 5004.56 -3889.78 1844 -21.6241 -144.726 146.333 
12455500 4470.56 304.333 1578.22 -446.572 540.286 700.954 
10604 2
12462302 5087.3 -3945.7 1844 157.01 -106.114 189.506 
12455500 4078.5 596.2 1591.3 -743.938 553.827 927.453 
10604.5 2
12462302 5168.62 -4007.75 1844 163.632 -124.849 205.822 
12455500 3739.88 897 1564.75 -681.338 605.231 911.332 
10605 2
12462302 5102.67 -3666.78 1843.56 -137.128 708.882 722.023 
12455500 3457.78 1084.11 1481 -586.481 389.004 703.764 
10605.5 2
12462302 4901.7 -3131.1 1790.4 -391.748 1044.21 1115.27 
12455500 3052.9 1296.7 1475.4 -789.235 414.403 891.416 
10606 2
12462302 4937 -2879.92 1660.25 70.1789 499.37 504.278 
12455500 2599.58 1455.33 1502 -901.226 315.374 954.814 
10606.5 2
12462302 4930.33 -2387.83 1511.58 -13.1752 972.497 972.586 
12455500 2229.5 1583 1465.5 -731.39 252.306 773.686 
10607 2
12462302 4810.91 -1695.09 1384.27 -237.424 1377.22 1397.54 
12455500 1822.36 1735.36 1525.82 -809.416 302.91 864.239 
10607.5 2
12462302 4659.2 -1208.3 1289.1 -310.244 995.482 1042.71 
12455500 1368.8 2069.7 1573.7 -927.533 683.714 1152.29 
10608 2
12462302 4598.22 -634.889 1242.89 -120.509 1133.22 1139.61 
12455500 1041.78 2323.89 1608.44 -646.289 502.35 818.562 
10608.5 2
12462302 4325.1 150.8 1181.7 -539.767 1552.74 1643.89 
12455500 688.8 2550.1 1597.8 -697.585 447.058 828.544 
10609 2
12462302 3887 905 1150.33 -881.489 1517.51 1754.95 
12455500 460.889 2804.11 1616.11 -458.574 511.089 686.66 
10609.5 2
12462302 3395.4 1534.2 1128.2 -973.465 1245.94 1581.14 
12455500 -63 3070.6 1610.6 -1037.4 527.701 1163.9 
10610 2
12462302 2637.44 2263.11 1146.89 -1494.98 1437.69 2074.11 
12455500 -469.556 3138.56 1630.44 -801.885 134.035 813.009 
10610.5 2
12462302 1991.11 2678.33 1186.89 -1316.36 845.666 1564.6 
12455500 -695.333 3171.56 1632.44 -459.833 67.2098 464.718 
10611 2
12462302 1326.22 3090 1266.56 -1327.12 821.69 1560.91 
12455500 -1058.22 3508.11 1621.89 -724.329 671.768 987.889 
10611.5 2
12462302 722 3370.12 1297.38 -1233.11 571.684 1359.18 
12455500 -1417.12 3991.88 1605.38 -732.455 987.273 1229.31 
10612 2
12462302 254.778 3432 1265.89 -957.423 126.793 965.782 
12455500 -1696.78 4246.44 1632.56 -573.059 521.659 774.935 
10612.5 2
12462302 -552.333 3784.33 1239 -1567.21 684.142 1710.03 
12455500 -1997.67 4468.67 1625.11 -584.25 431.499 726.32 
10613 2
12462302 -1307.22 4290.67 1224.33 -1468.66 985.084 1768.43 
12455500 -2322.89 4730.11 1602.33 -632.728 508.647 811.829 
10613.5 2
12462302 -2070.56 4635.33 1199.33 -1508.56 681.159 1655.22 
12455500 -2699.56 4925 1610.33 -744.401 385.156 838.139 
10614 2
12462302 -2602.89 4791.89 1244 -1073.25 315.636 1118.7 
12455500 -3021.44 5187.56 1602.89 -648.97 529.346 837.477 
10614.5 2
12462302 -3033.44 4944.78 1223.56 -884.098 313.94 938.183 
12455500 -3280 5446.78 1563.33 -530.915 532.284 751.796 
10615 2
12462302 -3535.78 5042.56 1131 -1050.91 204.556 1070.63 
12455500 -3637.78 5603.33 1536.78 -748.489 327.522 817.011 
10615.5 2
12462302 -4015.8 5248.7 1147.7 -923.12 396.432 1004.64 
12455500 -3967.1 5775.3 1495.3 -633.312 330.705 714.458 
10616 2
12462302 -4413 5389.56 1132.33 -762.38 270.356 808.898 
12455500 -4406.22 5964.44 1435 -842.845 363.041 917.707 
10616.5 2
12462302 -5065.56 5597.11 1084.33 -1323.64 421.005 1388.98 
12455500 -4695.11 6172.33 1360.44 -585.982 421.681 721.935 
10617 2
12462302 -5634.22 5807.56 1017.56 -1155.83 427.733 1232.43 
12455500 -4977.67 6338.11 1372.33 -574.3 336.947 665.848 
10617.5 2
12462302 -5939.11 6349.33 1122.11 -604.938 1074.96 1233.48 
12455500 -5254.78 6599.56 1405.89 -549.824 518.739 755.908 
10618 2
12462302 -6215 6904.89 1215 -550.676 1108.89 1238.1 
12455500 -5269.78 7144.56 1431.67 -29.9401 1087.82 1088.24 
10618.5 2
12462302 -6390 6944.5 1219 -357.143 80.839 366.178 
12455500 -5498 7536.88 1479.88 -465.76 800.652 926.27 
10619 2
12462302 -6529 7119.8 1311.9 -272.549 343.725 438.669 
12455500 -5607.3 7738.2 1508.9 -214.314 394.755 449.179 
10619.5 2
12462302 -6810.88 7319.88 1286.88 -570.597 405.01 699.724 
12455500 -5833.12 7814.88 1504 -457.136 155.213 482.767 
10620 1
12462302 -7420.67 7669 1395.67 -1259.9 721.333 1451.78 
10620.5 1
12462302 -7685.11 7930.78 1536.67 -505.63 500.531 711.472 
10621 1
12462302 -7946.5 8078.25 1551.75 -538.946 304.066 618.805 
10621.5 1
12462302 -8276.56 7844.78 1449.56 -694.854 -491.52 851.125 
10622 1
12462302 -8376.78 7277.89 1454.33 -196.514 -1111.55 1128.78 
10622.5 1
12462302 -8260.67 6837.56 1319.67 227.669 -863.399 892.911 
10623 1
12462302 -8023.44 6371.22 1348.89 471.615 -927.104 1040.16 
10623.5 1
12462302 -7526.89 5943.11 1475.56 1005.17 -866.622 1327.18 
10624 1
12462302 -7080.88 5716.25 1445.25 892.028 -453.722 1000.79 
10624.5 1
12462302 -6235.67 5290.78 1452.89 1670.37 -840.854 1870.07 
10625 1
12462302 -5415.62 5153.12 1291.88 1646.67 -276.411 1669.71 
10625.5 1
12462302 -4736.89 5185.22 1317.44 1365.67 64.5819 1367.19 
10626 1
12462302 -4064.33 4804.33 1386.33 1303.4 -738.157 1497.91 
10626.5 1
12462302 -3483.88 4386.5 1522.12 1167.92 -840.711 1439.04 
10627 1
12462302 -3222.25 3989.12 1689 559.028 -849.092 1016.6 
10627.5 1
12462302 -2712.78 3686.67 1740.11 977.874 -580.534 1137.21 
10628 1
12462302 -2278.62 3529 1715.75 864.846 -314.077 920.11 
10628.5 1
12462302 -1728.78 3434.67 1685.22 1076.02 -184.605 1091.74 
10629 1
12462302 -1155.25 3304 1708 1172.86 -267.212 1202.91 
10629.5 1
12462302 -590.333 3222.89 1710.22 1123.09 -161.255 1134.61 
10630 1
12462302 -73.4444 2832.89 1788.56 1011.52 -763.209 1267.15 
10630.5 1
12462302 209 2539.75 1861.12 583.563 -605.659 841.052 
10631 1
12462302 697.222 2249.67 1844.33 1008.72 -599.346 1173.35 
10631.5 1
12462302 1239.67 2050.89 1839.56 1084.89 -397.556 1155.44 
10632 1
12462302 1764.78 1918.11 1762.11 1013.73 -256.328 1045.63 
10632.5 1
12462302 2246.67 1605.44 1690.22 933.893 -605.943 1113.25 
10633 1
12462302 2797 1209.5 1626.12 1118.56 -804.765 1377.98 
10633.5 1
12462302 3396.11 708.889 1652.67 1212.78 -1013.38 1580.43 
10634 1
12462302 3886.75 306.625 1698.5 987.201 -809.384 1276.58 
10634.5 1
12462302 4235 -5.11111 1701.44 710.714 -636.196 953.866 
10635 1
12462302 4543.38 -329.375 1702.75 611.855 -643.381 887.866 
10635.5 1
12462302 4930.78 -745.222 1727.11 764.108 -820.211 1120.99 
10636 1
12462302 5402.11 -1197.67 1703.67 911.67 -875.134 1263.73 
10636.5 1
12462302 5798.5 -1535 1726.62 797.563 -678.739 1047.28 
10637 1
12462302 6221.89 -1899.44 1773.78 848.475 -730.35 1119.52 
10637.5 1
12462302 6710.88 -2218.75 1721.25 989.85 -646.368 1182.2 
10638 1
12462302 7321.67 -2600.78 1633.67 1219.15 -762.53 1437.97 
10638.5 1
12462302 7797.38 -2959 1592.25 936.434 -705.162 1172.25 
10639 1
12462302 8348.22 -3273.56 1661 1124.18 -641.95 1294.56 
10639.5 1
12462302 8862.88 -3534.75 1732.75 1048.17 -531.964 1175.44 
10640 1
12462302 9347.11 -3844.33 1784.67 976.282 -624.16 1158.75 
10640.5 1
12462302 9856.38 -4085.12 1762 977.474 -462.172 1081.23 
10641 1
12462302 10391.4 -4219.89 1698.11 1053.29 -265.283 1086.18 
10641.5 1
12462302 10891 -4498.5 1641.62 999.111 -557.222 1143.99 
10642 1
12462302 11393.7 -4781.11 1674.78 1017.54 -572.087 1167.34 
10642.5 1
12462302 11786.2 -5084 1729.5 797.934 -615.628 1007.82 
10643 1
12462302 12227.2 -5470.89 1706.22 881.944 -773.778 1173.27 
10643.5 1
12462302 12635.8 -5991 1694.5 815.425 -1038.15 1320.1 
10644 1
12462302 13022.1 -6364.25 1763 795.01 -768.004 1105.38 
10644.5 1
12462302 13371.6 -6762.56 1810.67 696.077 -793.437 1055.49 
10645 1
12462302 13786.1 -7131.67 1777.22 809.679 -720.92 1084.12 
10645.5 1
12462302 14166.5 -7525.62 1751 756.24 -783.217 1088.73 
10646 1
12462302 14519.4 -7851.67 1770.22 711.582 -657.342 968.735 
10646.5 1
12462302 14934.1 -8359.5 1746.12 829.361 -1015.67 1311.27 
10647 1
12462302 15243 -8709.89 1739.44 606.827 -688.387 917.669 
10647.5 1
12462302 15633.4 -9131.38 1772.5 782.315 -844.662 1151.29 
10648 1
12462302 16091.9 -9705.33 1757.78 928.166 -1161.86 1487.08 
10648.5 1
12462302 16486.8 -10204 1781 771.213 -973.958 1242.32 
10649 1
12462302 16841.3 -10608.1 1860.22 717.78 -818.039 1088.3 
10649.5 1
12462302 17229.9 -11017.2 1839 778.641 -819.918 1130.73 
10650 1
12462302 17695.2 -11213.6 1797.62 969.531 -409.115 1052.31 
10650.5 1
12462302 18049.1 -11596.3 1796.11 696.577 -753.363 1026.05 
10651 1
12462302 18449 -11724.1 1771.25 822.817 -262.946 863.81 
10651.5 1
12462302 18679 -11707.5 1771 779.661 56.3559 781.695 
10653.5 1
12462302 19872.2 -12573.8 1792.12 528.454 -383.636 653.024 
10654 1
12462302 20093.6 -12689 1768 479.167 -249.459 540.213 
10654.5 1
12462302 20322.6 -12884.9 1769.25 478.079 -408.925 629.11 
10655 1
12462302 20554.8 -13011.8 1768.33 459.708 -251.293 523.908 
10655.5 1
12462302 20863 -13179.5 1769.88 615.214 -334.775 700.402 
10656 1
12462302 21182.3 -13325.9 1800.89 627.374 -287.601 690.154 
10656.5 1
12462302 21440.6 -13703.6 1774.67 491.852 -719.365 871.438 
10657 1
12462302 21719.6 -13861.2 1746.75 571.864 -323.144 656.849 
10657.5 1
12462302 22037.9 -14011.9 1728.75 642.929 -304.293 711.303 
10658 1
12462302 22472.9 -14296.2 1717 887.755 -580.357 1060.62 
10658.5 1
12462302 23129.6 -14620.3 1720.11 1270.18 -626.854 1416.44 
10659 1
12462302 23542.8 -14809.8 1753.25 826.389 -378.833 909.084 
10659.5 1
12462302 23941.3 -15000.2 1747.44 800.368 -382.474 887.06 
10660 1
12462302 24428.6 -15110.4 1744.62 963.027 -217.693 987.325 
10660.5 1
12462302 24916.7 -15254.4 1714.44 981.975 -289.878 1023.87 
10661 1
12462302 25305.4 -15342.8 1689.75 768.198 -174.517 787.772 
10661.5 1
12462302 25725.3 -15541.4 1681.56 843.29 -398.985 932.913 
10662 1
12462302 26287.9 -15714.1 1613.12 1125.08 -345.361 1176.9 
10662.5 1
12462302 26862.6 -15916 1600 1212.55 -425.897 1285.17 
10663 1
12462302 27372.9 -16105.9 1686.5 1043.46 -388.292 1113.36 
10663.5 1
12462302 27891.8 -16294.1 1754.56 986.507 -357.863 1049.41 
10664 1
12462302 28502 -16285.8 1877.88 1203.59 16.4913 1203.71 
10664.5 1
12462302 28826.4 -16512.7 1880.11 668.958 -467.869 816.337 
10665 1
12462302 29284.8 -16710.2 1837.44 886.525 -382.119 965.371 
10665.5 1
12462302 29718 -16909.6 1763.9 869.924 -400.357 957.629 
10666 1
12462302 30256.9 -16999.9 1664 1113.45 -186.589 1128.97 
10666.5 1
12462302 30924.1 -17199.6 1573.83 1298 -388.471 1354.89 
10667 1
12462302 31504 -17515.9 1503.36 1134.87 -619.033 1292.72 
10667.5 1
12462302 32108.4 -17625.4 1471.89 1264.53 -229.153 1285.12 
10668 1
12462302 32925.5 -17938.4 1685.6 1624.36 -622.178 1739.44 
10668.5 1
12462302 33623.9 -18041.4 1686.25 1385.66 -204.315 1400.65 
10669 1
12462302 34235.9 -18171 1680.11 1236.39 -261.869 1263.82 
10669.5 1
12462302 34728.8 -18371.3 1697 999.775 -406.356 1079.2 
10670 1
12462302 35275.1 -18526.8 1697 1090.46 -310.313 1133.76 
10670.5 1
12462302 35888.3 -18655.7 1764.22 1200.07 -252.185 1226.28 
10671 1
12462302 36488.8 -18760.9 1726.78 1161.4 -203.525 1179.1 
10671.5 1
12462302 37196.9 -18955.2 1691 1433.4 -393.444 1486.41 
10672 1
12462302 37815.6 -19101.9 1701.88 1305.38 -309.335 1341.53 
10672.5 1
12462302 38342.9 -19258.9 1697 1067.34 -317.842 1113.66 
10673 1
12462302 38883.2 -19512.8 1672.11 1015.66 -477.235 1122.2 
10673.5 1
12462302 39339.9 -19787.2 1670.62 930.046 -559.007 1085.12 
10674 1
12462302 39869 -20147.2 1597.67 1062.5 -722.836 1285.07 
10674.5 1
12462302 40431.8 -20583.6 1575.62 1105.6 -857.373 1399.08 
10675 1
12462302 41130.8 -21011 1670.11 1441.29 -881.186 1689.32 
10675.5 1
12462302 41541.6 -21218.1 1714 843.629 -425.308 944.773 
10676 1
12462302 42205 -21398.7 1714.44 1285.61 -349.887 1332.37 
10676.5 1
12462302 42830.2 -21400.2 1811.5 1238.12 -3.13531 1238.12 
10677 1
12462302 43504.7 -21341.9 1823.89 1332.84 115.338 1337.82 
10677.5 1
12462302 44047.5 -21474.4 1721.38 1096.63 -267.649 1128.82 
10678 1
12462302 44662 -21508.6 1663.78 1231.46 -68.4981 1233.37 
10678.5 1
12462302 45187.4 -21521.9 1693.62 1014.24 -25.7132 1014.56 
10679 1
12462302 45739.7 -21786.7 1732.22 1129.43 -541.496 1252.53 
10679.5 1
12462302 46172.4 -22118.1 1758.38 860.255 -658.963 1083.64 
10680 1
12462302 46577.8 -22355.1 1805.62 837.552 -489.669 970.19 
10680.5 1
12462302 46936.6 -22647.6 1797.33 704.923 -574.52 909.389 
