# Supplementary material for: Intrinsic group behaviour II: On the dependence of triad spatial dynamics on social and personal features; and on the effect of social interaction on small group dynamics
Source: PLoS One. 2019 Dec 3;14(12):e0225704. doi: 10.1371/journal.pone.0225704 (PMC6890182; doi:10.1371/journal.pone.0225704)
Supplement: S3 Data Set — (ZIP) [file pone.0225704.s003.zip › set_3_int/group_traj_triad_int/traj_3_0217_58.dat]

3 12440700 12435301 12435405 0 0 1 0 2 1 0 16.6667 0 40 1454.37 1711.92 1235.97 
10433 1
12435301 45137 -23944 1539 0 0 0 
10433.5 1
12435301 45079 -24032 1538.11 -195.946 -297.297 356.062 
10434 1
12435301 45046.2 -24175.2 1494.75 -63.3462 -277.079 284.228 
10434.5 2
12435405 46263.8 -23260.2 1699.6 0 0 0 
12435301 44867.9 -24085.2 1477.88 -364.775 184.049 408.577 
10435 2
12435405 45998 -23067.1 1767.25 -643.584 467.494 795.456 
12435301 44669.6 -23930.9 1494 -391.798 305.089 496.574 
10435.5 2
12435405 45669 -22790.6 1751.12 -686.848 577.244 897.202 
12435301 44601.6 -23738.9 1481.25 -141.962 400.835 425.232 
10436 2
12435405 45279.4 -22568.8 1766.33 -750.589 427.451 863.77 
12435301 44732.8 -23443.7 1483.33 252.703 568.802 622.41 
10436.5 2
12435405 44835.9 -22507 1709.12 -849.75 118.348 857.952 
12435301 44852.9 -22752.1 1624.5 230.071 1324.79 1344.62 
10437 2
12435405 44288.5 -22667.4 1687.38 -1147.54 -336.216 1195.78 
12435301 44581.6 -22272.2 1692.25 -568.658 1006.03 1155.62 
10437.5 2
12435405 43806.5 -22590.4 1649 -991.77 158.436 1004.34 
12435301 44039.8 -22233.2 1678.25 -1114.97 80.2469 1117.85 
10438 2
12435405 43449.1 -22310.2 1604 -689.94 540.835 876.653 
12435301 43478.4 -22431 1693.44 -1083.6 -381.757 1148.88 
10438.5 2
12435405 42965.2 -22106.1 1590.88 -948.747 400.191 1029.7 
12435301 42896.1 -22218.8 1661.25 -1141.8 416.176 1215.28 
10439 2
12435405 42451.6 -21998.8 1672.62 -1081.32 226.053 1104.69 
12435301 42454 -22055.4 1709.75 -930.789 343.947 992.305 
10439.5 2
12435405 41884 -22373.3 1616.78 -1110.81 -733.04 1330.88 
12435301 41978.6 -21880.3 1698.11 -930.42 342.547 991.473 
10440 2
12435405 41396.8 -22228.4 1539.62 -922.822 274.542 962.795 
12435301 41562.6 -21679.2 1673.62 -787.747 380.84 874.977 
10440.5 2
12435405 40992.4 -22094 1359.12 -821.9 273.12 866.092 
12435301 41261.2 -21544.5 1679 -612.551 273.882 670.992 
10441 2
12435405 40483.1 -21971.4 1331 -1047.84 252.315 1077.79 
12435301 40701.6 -21379.8 1691.25 -1151.49 338.992 1200.35 
10441.5 2
12435405 39928.7 -21799.9 1335.78 -1095.77 338.905 1146.98 
12435301 40175.1 -21228.8 1691.44 -1040.54 298.364 1082.47 
10442 2
12435405 39457.8 -21580 1355.88 -921.559 430.311 1017.07 
12435301 39688.9 -21008.9 1695.12 -951.538 430.338 1044.33 
10442.5 2
12435405 39080.3 -21455 1440 -784.65 259.875 826.566 
12435301 39256.7 -20904.8 1730.89 -898.562 216.418 924.257 
10443 2
12435405 38778.2 -21365.1 1484.11 -599.427 178.351 625.397 
12435301 38801.7 -20729.1 1855.78 -902.778 348.545 967.725 
10443.5 2
12435405 38271.9 -21250.2 1461.5 -985.111 223.465 1010.14 
12435301 38510.9 -20587.1 1833.5 -565.743 276.238 629.581 
10444 2
12435405 37780.1 -21040.8 1442.38 -1030.92 439.203 1120.58 
12435301 38053.8 -20465.4 1836.5 -958.333 255.241 991.741 
10444.5 2
12435405 37319.3 -20806.9 1423.11 -912.459 463.091 1023.25 
12435301 37399 -20251.7 1824.11 -1296.53 423.185 1363.85 
10445 2
12435405 36934.2 -20689.9 1412 -782.69 237.833 818.027 
12435301 37028.8 -20111.2 1786.12 -752.541 285.4 804.842 
10445.5 2
12435405 36392.4 -20847.2 1395.67 -1079.29 -313.441 1123.89 
12435301 36661.3 -20030.9 1752.33 -731.906 160.082 749.208 
10446 2
12435405 36105.4 -20546.6 1426.86 -561.675 588.358 813.415 
12435301 36340.4 -19945.4 1739.86 -627.994 167.241 649.881 
10446.5 2
12435405 35429 -20573.7 1363.78 -1372.07 -54.9599 1373.17 
12435301 35379.9 -20089.7 1646.44 -1948.36 -292.572 1970.2 
10447 3
12440700 34776.2 -19033.8 1232 0 0 0 
12435405 34689 -20333.1 1407.25 -1501.01 487.914 1578.32 
12435301 34686.9 -19776.5 1702 -1405.71 635.227 1542.57 
10447.5 3
12440700 34320.5 -18847.8 1308 -1159.54 473.41 1252.46 
12435405 34216.4 -20111.1 1379.5 -990.828 465.409 1094.69 
12435301 34209.2 -19534 1774.12 -1001.31 508.386 1122.98 
10448 3
12440700 33727 -18659.4 1346.67 -1126.19 357.316 1181.51 
12435405 33859.2 -19880.9 1398.89 -677.709 436.881 806.322 
12435301 33879.9 -19333 1748.22 -624.974 381.404 732.162 
10448.5 3
12440700 33408.5 -18489.2 1265 -642.137 343.134 728.067 
12435405 33411.6 -19693.8 1388.75 -902.414 377.296 978.112 
12435301 33529.8 -19119.6 1744.88 -705.925 430.192 826.677 
10449 3
12440700 32993 -18210.9 1200.25 -858.471 575.155 1033.33 
12435405 33041.9 -19473.8 1390.62 -763.946 454.545 888.946 
12435301 33173.9 -18917.1 1721 -735.279 418.388 845.981 
10449.5 3
12440700 32497.8 -18010.1 1146.78 -963.467 390.591 1039.63 
12435405 32471.1 -19208.7 1438 -1110.44 515.726 1224.35 
12435301 32639.2 -18686.1 1748.33 -1040.18 449.443 1133.13 
10450 3
12440700 32003.5 -17866.8 1055.88 -984.617 285.58 1025.2 
12435405 31973.2 -18946.5 1400 -991.755 522.244 1120.86 
12435301 32093.2 -18479.1 1695.88 -1087.59 412.323 1163.13 
10450.5 3
12440700 31398.7 -17617.2 1036.56 -1209.67 499.056 1308.57 
12435405 31291.2 -18588 1277.67 -1364.06 717 1541.02 
12435301 31641.7 -18244.1 1572.11 -903.167 470.028 1018.15 
10451 3
12440700 30953.4 -17342.2 1028.75 -856.33 528.793 1006.44 
12435405 31073.1 -18491.8 1208.5 -419.418 185.096 458.445 
12435301 31105.8 -17996.6 1507.5 -1030.61 475.935 1135.2 
10451.5 3
12440700 30331.4 -17245.9 1030.25 -1309.47 202.895 1325.1 
12435405 30411.5 -18295 1182.5 -1392.89 414.211 1453.18 
12435301 30757.6 -17917.4 1509.62 -732.895 166.842 751.646 
10452 3
12440700 29812.3 -17052.2 1144.22 -1015.74 378.968 1084.13 
12435405 29778.1 -18032.3 1155 -1239.51 514.025 1341.87 
12435301 29996.4 -17580.1 1584.44 -1489.59 660.008 1629.26 
10452.5 3
12440700 29378.1 -16812.9 1212.75 -859.818 473.955 981.795 
12435405 29282.1 -17787.6 1303.12 -982.151 484.571 1095.18 
12435301 29540.8 -17347.9 1680.12 -902.365 459.873 1012.79 
10453 3
12440700 28961 -16655.4 1289.11 -847.815 319.981 906.189 
12435405 28869.2 -17590.3 1560.56 -839.233 400.999 930.114 
12435301 29068.1 -17162.9 1729 -960.648 375.988 1031.61 
10453.5 3
12440700 28607.6 -16517.8 1308 -698.507 272.069 749.622 
12435405 28470.8 -17470.4 1575.11 -787.44 236.935 822.313 
12435301 28486.7 -17014.8 1740 -1149.1 292.71 1185.79 
10454 3
12440700 28195.4 -16382 1343.22 -817.681 269.4 860.917 
12435405 28044 -17374.9 1558.89 -846.781 189.594 867.747 
12435301 28139.9 -16912.7 1774.56 -688.051 202.601 717.26 
10454.5 3
12440700 27672.9 -16357.2 1324.5 -1057.83 50.1012 1059.02 
12435405 27476 -17307.5 1485.5 -1149.8 136.415 1157.86 
12435301 27790 -16874 1782.5 -708.277 78.2726 712.589 
10455 3
12440700 27196.4 -16273.9 1277.78 -978.297 171.173 993.159 
12435405 27131.3 -17320.3 1390.56 -707.734 -26.3518 708.225 
12435301 27399.2 -16827 1782.67 -802.418 96.5092 808.201 
10455.5 3
12440700 26688.1 -16002.2 1207.33 -988.975 528.534 1121.35 
12435405 26615.6 -17304.1 1471.78 -1003.46 31.5607 1003.95 
12435301 26801.7 -16658.9 1748.11 -1162.56 327.064 1207.69 
10456 3
12440700 26174.8 -15832.9 1140.44 -1006.54 332.026 1059.88 
12435405 26113.2 -17157.4 1416 -984.967 287.582 1026.09 
12435301 26250.4 -16455.6 1659.33 -1080.83 398.693 1152.02 
10456.5 3
12440700 25637.3 -15660.1 1122.67 -1066.36 342.813 1120.11 
12435405 25551.4 -16913.9 1282.33 -1114.64 483.245 1214.88 
12435301 25658.7 -16263 1631.78 -1174.16 382.055 1234.76 
10457 3
12440700 25212.4 -15494.6 1168.38 -869.035 338.417 932.603 
12435405 25103.4 -16680.4 1189.62 -916.297 477.534 1033.27 
12435301 25143.4 -16110.5 1716 -1053.77 311.861 1098.95 
10457.5 3
12440700 24823.1 -15303.8 1207.33 -799.31 391.883 890.207 
12435405 24674.7 -16492 1177.89 -880.305 386.807 961.538 
12435301 24701.4 -15948.3 1703.67 -907.455 332.991 966.622 
10458 3
12440700 24424.4 -15120.6 1179.22 -798.931 367.179 879.267 
12435405 24262.4 -16330.3 1188.78 -826.097 323.981 887.355 
12435301 24248.8 -15781.1 1701.22 -907.148 335.115 967.067 
10458.5 3
12440700 23935.3 -14926.3 1165.67 -955.295 379.34 1027.86 
12435405 23770 -16184.7 1209.56 -961.806 284.505 1003 
12435301 23812.4 -15520.4 1720.33 -852.214 509.115 992.706 
10459 3
12440700 23472.4 -14766.8 1151.67 -923.93 318.474 977.278 
12435405 23292.9 -16231.9 1162.22 -952.318 -94.2559 956.971 
12435301 23388.6 -15326.3 1698.78 -846.086 387.447 930.578 
10459.5 3
12440700 23019.1 -14599.5 1068.12 -927.034 342.081 988.135 
12435405 22752 -15978 1135.5 -1106.11 519.2 1221.91 
12435301 22946.6 -15178.6 1692.25 -903.743 302.062 952.887 
10460 3
12440700 22613.3 -14412.7 1035.89 -818.128 376.68 900.679 
12435405 22219.1 -15777.2 1166.56 -1074.37 404.794 1148.1 
12435301 22518.6 -15052.9 1643.44 -863.043 253.5 899.503 
10460.5 3
12440700 22182.6 -14179 1055.25 -877.206 475.9 997.984 
12435405 21835.4 -15494.4 1095.38 -781.54 576.064 970.904 
12435301 22010 -14957.6 1560.88 -1035.75 194.02 1053.77 
10461 3
12440700 21671.8 -13998.2 1148.67 -984.291 348.319 1044.11 
12435405 21438 -15208 1059.56 -765.655 551.782 943.764 
12435301 21452.6 -14645.3 1633 -1074.07 601.718 1231.14 
10461.5 3
12440700 21205.1 -13921 1191.88 -922.239 152.613 934.781 
12435405 20955.8 -14960 1150 -953.063 490.119 1071.7 
12435301 20919.9 -14431.8 1650.25 -1052.73 422.101 1134.2 
10462 3
12440700 20759.4 -13724.6 1209.62 -944.386 416.049 1031.97 
12435405 20603.1 -14866.6 1202.88 -747.087 197.828 772.836 
12435301 20587.4 -14296.6 1670.75 -704.449 286.282 760.398 
10462.5 3
12440700 20417.6 -13574.9 1212.11 -665.018 291.315 726.026 
12435405 20083.9 -14962.2 1213.33 -1010.19 -185.987 1027.17 
12435301 20267.9 -14148.4 1694.56 -621.568 288.289 685.17 
10463 3
12440700 20012.6 -13302.4 1206 -781.719 526.089 942.26 
12435405 19676.2 -14767.9 1233.12 -786.948 375.188 871.81 
12435301 19800.6 -14052.5 1695.75 -902.054 185.221 920.873 
10463.5 3
12440700 19648.5 -13031 1207.62 -729.709 543.838 910.074 
12435405 19339.2 -14566 1222.88 -675.351 404.559 787.253 
12435301 19399.9 -13869.2 1693 -803.106 367.234 883.086 
10464 3
12440700 19425.1 -12864.4 1267.75 -455.867 340.051 568.726 
12435405 18906.9 -14258.4 1280.5 -882.398 627.806 1082.94 
12435301 19047.1 -13670.8 1666.25 -719.898 405.102 826.051 
10464.5 3
12440700 19060.9 -12597.9 1253.38 -749.486 548.354 928.666 
12435405 18458.2 -13898.1 1268 -923.097 741.255 1183.88 
12435301 18686 -13383.5 1659.75 -743.056 591.049 949.458 
10465 3
12440700 18686.9 -12435 1220.88 -745.02 324.452 812.603 
12435405 18100.9 -13538.5 1265 -711.902 716.384 1009.96 
12435301 18312.4 -13047 1647.75 -744.273 670.319 1001.63 
10465.5 3
12440700 18176.3 -12180.2 1181.44 -983.703 490.901 1099.39 
12435405 17619.3 -13146.8 1246.11 -927.826 754.763 1196.05 
12435301 17928 -12780.2 1599.78 -740.607 514.023 901.509 
10466 3
12440700 17646.6 -11844.4 1128.86 -1081.15 685.293 1280.04 
12435405 17061.1 -12700.4 1228.71 -1139.16 910.917 1458.58 
12435301 17550.3 -12471 1567.57 -770.845 631.066 996.216 
10466.5 3
12440700 17146.7 -11480 1128.44 -1001.81 730.318 1239.76 
12435405 16611.9 -12232.3 1256.67 -900.309 938.067 1300.2 
12435301 17104.2 -12124.2 1521.33 -893.915 694.945 1132.27 
10467 3
12440700 16763.2 -11081.6 1191.75 -734.515 763.17 1059.22 
12435405 16147.5 -11716.2 1622.75 -889.634 988.665 1330 
12435301 16782.6 -11793.8 1494.5 -616.087 633.089 883.382 
10467.5 3
12440700 16325.1 -10694.5 1218.25 -918.501 811.583 1225.69 
12435405 15657.8 -11958.2 1617.38 -1026.73 -507.338 1145.24 
12435301 16299.8 -11325.6 1609.88 -1012.32 981.394 1409.94 
10468 3
12440700 16079.7 -10322.3 1208.89 -473.858 718.468 860.661 
12435405 15359.7 -11941.3 1610.67 -575.45 32.6577 576.376 
12435301 15688.9 -10879.6 1643.22 -1179.27 861.138 1460.22 
10468.5 3
12440700 15759.6 -10017 1169.88 -647.858 618.084 895.403 
12435405 15087.4 -11360.6 1559.12 -551.198 1175.52 1298.33 
12435301 15260.9 -10671.5 1682.12 -866.425 421.165 963.365 
10469 3
12440700 15262.2 -9751.12 1209 -1023.41 547.068 1160.45 
12435405 14761 -11113.4 1499.88 -671.553 508.745 842.5 
12435301 14859.9 -10332.4 1693.38 -825.103 697.788 1080.6 
10469.5 3
12440700 14860 -9454.38 1215.38 -815.923 601.927 1013.93 
12435405 14529.5 -10804.5 1442.5 -469.574 626.521 782.962 
12435301 14595.5 -9998.12 1707.75 -536.258 677.992 864.433 
10470 3
12440700 14596.5 -9081.5 1203.12 -520.751 736.907 902.338 
12435405 14143 -10384.1 1386.38 -763.834 830.781 1128.56 
12435301 14424.9 -9698.75 1739.12 -337.204 591.65 680.996 
10470.5 3
12440700 14373.6 -8698.67 1185.56 -436.29 749.185 866.964 
12435405 13858.1 -9772.67 1329.44 -557.513 1196.59 1320.1 
12435301 14218.9 -9302.33 1729.44 -403.104 775.766 874.246 
10471 3
12440700 14074.2 -8385.75 1171.38 -566.867 592.645 820.101 
12435405 13474.9 -9230.62 1289.25 -725.826 1026.59 1257.27 
12435301 14099.2 -8957.75 1704.88 -226.589 652.62 690.837 
10471.5 3
12440700 13767.9 -8193.62 1185 -634.317 397.774 748.72 
12435405 13295.6 -8846 1314.5 -371.118 796.325 878.557 
12435301 13903.5 -8707.38 1670.25 -405.28 518.375 658 
10472 3
12440700 13507.2 -7794.12 1212.5 -548.684 841.053 1004.2 
12435405 13073.1 -8516.62 1329.38 -468.421 693.421 836.81 
12435301 13614.1 -8407.75 1722.38 -609.211 630.789 876.945 
10472.5 3
12440700 13212.4 -7389.62 1244.12 -595.707 817.172 1011.25 
12435405 12838.8 -8647.25 1308.12 -473.485 -263.889 542.056 
12435301 13384.6 -8183.12 1714.12 -463.636 453.788 648.754 
10473 3
12440700 12864.4 -7105.11 1254.89 -671.681 549.255 867.661 
12435405 12601.7 -8245.44 1292.11 -457.69 775.686 900.649 
12435301 13169.2 -8017.22 1711.44 -415.835 320.276 524.877 
10473.5 3
12440700 12582.2 -6875 1240.75 -542.682 442.521 700.235 
12435405 12473 -8060.88 1323.38 -247.436 354.941 432.675 
12435301 12871.5 -7781.12 1703.25 -572.543 454.033 730.72 
10474 3
12440700 12182 -6598.88 1212.62 -813.516 561.23 988.326 
12435405 12348.5 -7933.38 1348.38 -253.049 259.146 362.202 
12435301 12527.8 -7369 1669.12 -698.679 837.652 1090.79 
10474.5 3
12440700 11827 -6301.75 1225.25 -693.359 580.322 904.169 
12435405 12155.8 -7633.5 1332.25 -376.465 585.693 696.249 
12435301 12165.5 -6994.5 1639.5 -707.52 731.445 1017.64 
10475 3
12440700 11450.1 -5983.57 1186.57 -800.121 675.538 1047.16 
12435405 11824.4 -7262.29 1285.29 -703.443 788.141 1056.41 
12435301 11836.6 -6598.43 1632.57 -698.362 840.916 1093.09 
10475.5 3
12440700 11057.4 -5517.44 1169.56 -796.549 945.491 1236.3 
12435405 11329.7 -6821 1243 -1003.57 895.103 1344.76 
12435301 11555.7 -6283.11 1655.78 -569.787 639.589 856.581 
10476 3
12440700 10663.2 -5224.5 1160.62 -747.997 555.872 931.93 
12435405 10713.5 -6288.75 1206.88 -1169.2 1009.96 1545.01 
12435301 11005.8 -5777.75 1620.5 -1043.49 958.939 1417.19 
10476.5 3
12440700 10316.4 -4918.5 1164.12 -690.986 609.562 921.427 
12435405 10298.6 -5936.62 1177.88 -826.444 701.444 1083.99 
12435301 10549.5 -5454.88 1618.25 -908.865 643.177 1113.42 
10477 3
12440700 9948.38 -4493.88 1201.12 -720.157 830.969 1099.61 
12435405 9954.75 -5643.5 1248.38 -672.945 573.63 884.255 
12435301 10107 -5124.5 1608.38 -865.949 646.526 1080.68 
10477.5 3
12440700 9631.38 -4187.75 1185.62 -641.7 619.686 892.071 
12435405 9580 -5285.12 1333.75 -758.603 725.455 1049.65 
12435301 9758.75 -4828.62 1626.12 -704.96 598.937 925.037 
10478 3
12440700 9270.57 -3912.14 1186.29 -767.667 586.398 966.01 
12435405 9211 -4976.86 1327.43 -785.106 655.889 1023.03 
12435301 9345.29 -4510.14 1619 -879.711 677.622 1110.43 
10478.5 3
12440700 8839.5 -3494 1203.38 -877.946 851.615 1223.13 
12435405 8671.75 -4633.62 1274.75 -1098.27 699.047 1301.87 
12435301 8917.62 -4148.62 1637.88 -870.999 736.289 1140.51 
10479 3
12440700 8475.11 -3115.22 1225.22 -711.697 739.8 1026.56 
12435405 8228 -4328 1191.78 -866.699 596.924 1052.37 
12435301 8484.11 -3779.89 1621.67 -846.707 720.188 1111.57 
10479.5 3
12440700 8144 -2642.5 1232 -622.389 888.576 1084.87 
12435405 7741.88 -3902.5 1135.38 -913.769 799.812 1214.36 
12435301 7998 -3312.25 1611 -913.743 879.02 1267.91 
10480 3
12440700 7689.38 -2218.88 1171.12 -925.916 862.78 1265.59 
12435405 7218.12 -3386.88 1132.5 -1066.7 1050.15 1496.89 
12435301 7632.25 -2940.75 1636 -744.908 756.619 1061.77 
10480.5 3
12440700 7253.88 -1891.38 1131.5 -911.088 685.146 1139.96 
12435405 6865.25 -3067.88 1169 -738.232 667.364 995.169 
12435301 7316.62 -2611.62 1598.12 -660.303 688.546 953.99 
10481 3
12440700 6525.12 -1348.12 1100.5 -1445.93 1077.88 1803.48 
12435405 6473.62 -2695.25 1164 -777.034 739.335 1072.57 
12435301 6965.88 -2161 1562.75 -695.933 894.097 1133.02 
10481.5 3
12440700 5735.14 -1008.57 1089.29 -1608.92 691.555 1751.25 
12435405 6100.86 -2216.43 1205.43 -759.201 975.196 1235.88 
12435301 6494.29 -1698.14 1621.86 -960.467 942.683 1345.79 
10482 3
12440700 4942.38 -974 1113.75 -1634.57 71.2813 1636.13 
12435405 5709.75 -1804.5 1272.25 -806.406 849.337 1171.18 
12435301 6031 -1265.75 1659.38 -955.228 891.532 1306.63 
10482.5 3
12440700 4278.78 -1087.56 1196.67 -1268.83 -217.123 1287.27 
12435405 5257.11 -1453.78 1358.44 -865.466 670.597 1094.87 
12435301 5544.22 -850.556 1663.56 -930.741 793.871 1223.32 
10483 3
12440700 3654 -1477.75 1189.75 -1208.47 -754.728 1424.78 
12435405 4680 -1155.12 1369.38 -1116.27 577.665 1256.88 
12435301 5137.88 -412.625 1667.88 -785.971 847.061 1155.54 
10483.5 3
12440700 3785.25 -2337.38 1203.12 264.085 -1729.63 1749.67 
12435405 4024 -929.875 1410 -1319.92 453.219 1395.56 
12435301 4693.38 -104.875 1674.12 -894.366 619.215 1087.8 
10484 3
12440700 4015.12 -2556.75 1206 466.278 -444.98 644.532 
12435405 3857.5 -908.125 1436.12 -337.728 44.1176 340.598 
12435301 4223.5 214.875 1607.38 -953.093 648.58 1152.84 
10484.5 3
12440700 4021.25 -2544.88 1206 12.7339 24.6882 27.7787 
12435405 3428.12 -868.75 1399.5 -892.672 81.8607 896.417 
12435301 3705.75 513.625 1602.12 -1076.4 621.102 1242.74 
10485 3
12440700 4222.67 -2380.67 1206 386.596 315.179 498.793 
12435405 2715.22 -747.889 1370.22 -1368.34 231.979 1387.86 
12435301 3267.89 874 1558 -840.424 691.699 1088.47 
10485.5 3
12440700 4159.11 -2153.67 1206 -123.649 441.634 458.617 
12435405 2071.11 -839 1366.22 -1253.13 -177.259 1265.61 
12435301 2586.44 1237.11 1470.33 -1325.77 706.442 1502.24 
10486 3
12440700 4164.7 -2091.9 1206 11.7167 129.49 130.019 
12435405 1515.4 -1118.2 1357.5 -1165.01 -585.325 1303.79 
12435301 2205 1285.1 1485.8 -799.674 100.606 805.978 
10486.5 3
12440700 4166.8 -2083.8 1206 4.10156 15.8203 16.3434 
12435405 1127.2 -1401.7 1357.4 -758.203 -553.711 938.865 
12435301 1397.7 1229.6 1486.3 -1576.76 -108.398 1580.48 
10487 3
12440700 3858.78 -2228.56 1206 -621.013 -291.846 686.171 
12435405 1062.33 -1764.89 1331.44 -130.78 -732.236 743.823 
12435301 789.778 1017.11 1542.33 -1225.65 -428.405 1298.36 
10487.5 3
12440700 3650.89 -1908 1206 -421.681 650.214 774.98 
12435405 988.333 -2126.33 1265.56 -150.101 -733.153 748.361 
12435301 237.333 1216.56 1615.44 -1120.58 404.553 1191.37 
10488 3
12440700 3607.89 -1699.22 1206 -82.3755 399.957 408.352 
12435405 942.667 -2243.22 1246.67 -87.484 -223.925 240.408 
12435301 -422.111 1466.67 1654.56 -1263.3 479.14 1351.11 
10488.5 3
12440700 3732.12 -1425.38 1206 253.027 557.734 612.445 
12435405 831.625 -2569.38 1247 -226.154 -664.262 701.705 
12435301 -807 1545.62 1685.5 -783.888 160.811 800.213 
10489 3
12440700 3755.56 -1817.33 1206 47.7201 -798.286 799.711 
12435405 500.667 -2881.56 1280.89 -674.05 -635.806 926.602 
12435301 -1326.44 1595.11 1655.56 -1057.93 100.786 1062.72 
10489.5 3
12440700 3928.78 -2191.89 1206 343.695 -743.166 818.793 
12435405 437.222 -2912.22 1444.89 -125.882 -60.8466 139.816 
12435301 -1831.89 1415.22 1672 -1002.87 -356.922 1064.49 
10490 3
12440700 4067.38 -2341.5 1206 286.358 -309.114 421.369 
12435405 231.875 -2889.62 1725.5 -424.271 46.6885 426.832 
12435301 -2169.62 1263.5 1686.62 -697.802 -313.476 764.98 
10490.5 3
12440700 4113.44 -2542.56 1206 88.9372 -388.138 398.197 
12435405 42.7778 -3017.11 1758.11 -365.053 -246.112 440.266 
12435301 -2472.89 1242.33 1701.67 -585.452 -40.8623 586.876 
10491 3
12440700 4096.25 -2540.75 1206 -34.3202 3.6039 34.5089 
12435405 33.375 -2982.12 1795.88 -18.768 69.8326 72.3106 
12435301 -2669.25 1379.62 1686.5 -391.938 274.035 478.237 
10491.5 3
12440700 4052.11 -2505.89 1206 -89.5312 70.7122 114.088 
12435405 -133 -2822 1801 -337.475 324.797 468.383 
12435301 -2778.78 1340.44 1682.78 -222.166 -79.4737 235.953 
10492 3
12440700 3985.88 -2277.88 1206 -132.472 456.028 474.879 
12435405 155.125 -3147.25 1805.88 576.25 -650.5 869.031 
12435301 -2717 1193.25 1707.5 123.556 -294.389 319.266 
10492.5 3
12440700 3960.44 -2206 1206 -51.0654 144.327 153.095 
12435405 710.556 -3395.67 1810 1115.32 -498.829 1221.79 
12435301 -2661.78 1067.44 1778.22 110.888 -252.622 275.887 
10493 3
12440700 3845.62 -2251.5 1206 -227.365 -90.099 244.567 
12435405 547.5 -3254 1810 -322.882 280.528 427.725 
12435301 -2582.25 1097.5 1762.5 157.481 59.516 168.352 
10493.5 3
12440700 3681.75 -2071.88 1206 -337.887 370.361 501.333 
12435405 215.125 -3060.25 1816.62 -685.309 399.485 793.244 
12435301 -2585.12 1190 1772.88 -5.92783 190.722 190.814 
10494 3
12440700 3957.5 -2109.75 1206 575.678 -79.071 581.083 
12435405 220.75 -2743.5 1820.38 11.7432 661.273 661.378 
12435301 -2499.62 1169 1780.75 178.497 -43.8413 183.802 
10494.5 3
12440700 4206.78 -2098.11 1206 481.231 22.4689 481.755 
12435405 201 -2746.78 1847.11 -38.1274 -6.32776 38.6489 
12435301 -2491.44 943.889 1744.56 15.7926 -434.577 434.864 
10495 3
12440700 4039.14 -2111.14 1206 -332.609 -25.8566 333.612 
12435405 6.85714 -3167.14 1873.86 -385.204 -834.058 918.713 
12435301 -2557.57 704.571 1706.86 -131.204 -474.836 492.63 
10495.5 3
12440700 4048.12 -2155.38 1206 18.4818 -91.0126 92.8702 
12435405 16.25 -3357.38 1871.62 19.3269 -391.424 391.901 
12435301 -2608 548.25 1729.75 -103.762 -321.649 337.972 
10496 3
12440700 3929.67 -2267 1206 -226.498 -213.432 311.215 
12435405 122.889 -3150.67 1871 203.898 395.236 444.731 
12435301 -2608.22 435.111 1700.56 -0.424899 -216.327 216.327 
10496.5 3
12440700 3914.38 -2407.38 1206 -30.0426 -275.786 277.417 
12435405 332.5 -2950.88 1869.25 411.81 392.518 568.909 
12435301 -2684 554.875 1738.5 -148.876 235.293 278.436 
10497 3
12440700 4095.56 -2513.11 1206 359.485 -209.794 416.225 
12435405 643.222 -2867.44 1869 616.512 165.537 638.349 
12435301 -2817.11 706.222 1759.89 -264.109 300.292 399.911 
10497.5 3
12440700 4128.12 -2516.12 1206 65.6642 -6.07639 65.9447 
12435405 915.125 -2841.88 1869.62 548.191 51.5513 550.61 
12435301 -2854.62 655.125 1753.25 -75.6328 -103.019 127.801 
10498 3
12440700 4169.38 -2520.62 1206 87.9531 -9.59488 88.4749 
12435405 792.5 -2905.62 1869.62 -261.461 -135.928 294.683 
12435301 -2824.5 530 1741.38 64.2324 -266.791 274.414 
10498.5 3
12440700 4245.33 -2496 1206 146.355 47.447 153.854 
12435405 652 -2942.56 1869 -270.713 -71.1571 279.909 
12435301 -2853.33 351.444 1739.44 -55.5556 -344.038 348.494 
10499 3
12440700 4293.62 -2493.62 1206 95.2498 4.68442 95.365 
12435405 552.25 -2969.5 1869 -196.746 -53.1449 203.797 
12435301 -2873.25 361.375 1730.38 -39.2834 19.5869 43.8957 
10499.5 3
12440700 4267.11 -2358.44 1206 -53.2407 271.447 276.619 
12435405 266.778 -3110 1868.89 -573.237 -282.129 638.903 
12435301 -2898.22 547.444 1754 -50.145 373.633 376.983 
10500 3
12440700 4258.88 -2003.12 1206 -16.2448 700.827 701.016 
12435405 174.875 -3170.38 1867.62 -181.268 -119.083 216.884 
12435301 -2900.75 649.375 1714.38 -4.98576 201.046 201.108 
10500.5 3
12440700 4000.67 -1640.11 1206 -511.304 718.839 882.135 
12435405 187.111 -3288.33 1867 24.2299 -233.581 234.834 
12435301 -2883.11 633.333 1706.89 34.9285 -31.7657 47.2129 
10501 3
12440700 3859.22 -1615.33 1206 -277.887 48.6793 282.118 
12435405 245 -3341.78 1867.44 113.731 -104.999 154.788 
12435301 -2877.78 590.667 1731.11 10.4781 -83.8245 84.4768 
10501.5 3
12440700 3856 -1756.38 1206 -6.75518 -295.685 295.762 
12435405 576.25 -3184 1868 694.444 330.771 769.196 
12435301 -2898.75 442.25 1705.62 -43.9669 -311.146 314.237 
10502 3
12440700 3912.44 -2127.89 1206 114.492 -753.578 762.226 
12435405 957.556 -3058.44 1868 773.439 254.677 814.29 
12435301 -2874.56 431.111 1698.44 49.076 -22.5941 54.0272 
10502.5 3
12440700 4017.67 -2429.89 1206 202.74 -581.888 616.196 
12435405 576.333 -2667.33 1868 -734.532 753.586 1052.34 
12435301 -2840.44 476.667 1700.56 65.7247 87.7756 109.655 
10503 3
12440700 4069.62 -2555 1206 105.392 -253.775 274.79 
12435405 226.75 -2419.5 1867.38 -709.094 502.705 869.21 
12435301 -2825.62 493 1756.38 30.0597 33.1305 44.735 
10503.5 2
12440700 4097.67 -2592.33 1206 58.4201 -77.7778 97.2743 
12435301 -2817.67 555 1705.44 16.5799 129.167 130.226 
10504 2
12440700 4103.44 -2558.11 1206 11.329 67.1024 68.052 
12435301 -2830.33 778.111 1734.89 -24.8366 437.473 438.177 
10504.5 2
12440700 4197.12 -2494 1206 190.795 130.573 231.197 
12435301 -2738.62 746.875 1740 186.779 -63.6173 197.316 
10505 2
12440700 4330.44 -2527.67 1206 267.173 -67.4683 275.56 
12435301 -2466.67 805.111 1715.33 545.007 116.706 557.362 
10505.5 2
12440700 4350.44 -2513.11 1206 38.3142 27.8842 47.3868 
12435301 -2261.56 883.222 1695.78 392.933 149.638 420.462 
10506 2
12440700 4123.38 -2448.62 1206 -457.801 130.012 475.905 
12435301 -2228 865.375 1681.12 67.6523 -35.9823 76.6261 
10506.5 2
12440700 4041.56 -2064.22 1206 -162.019 761.194 778.245 
12435301 -2131.44 976.667 1699.22 191.199 220.38 291.761 
10507 2
12440700 3827.75 -1721.5 1206 -426.758 684.076 806.277 
12435301 -1772.88 1115 1701.12 715.707 276.114 767.122 
10507.5 2
12440700 3665.62 -1669.38 1206 -335.663 107.919 352.585 
12435301 -1495.25 1125.88 1698.38 574.793 22.5155 575.234 
10508 2
12440700 3605.56 -1618.67 1206 -115.964 97.8925 151.758 
12435301 -1508.78 1382.56 1697 -26.1154 495.522 496.21 
10508.5 2
12440700 3615.25 -1442.75 1206 19.235 349.041 349.571 
12435301 -1366.38 1628.38 1697 282.545 487.737 563.666 
10509 1
12435301 -1441.12 2121.88 1696 -151.931 1003.05 1014.49 
10509.5 1
12435301 -1778.12 2770.38 1707.38 -667.327 1284.16 1447.2 
10510 1
12435301 -2203.75 3350 1710 -872.182 1187.76 1473.59 
10510.5 1
12435301 -2456.89 3789.78 1678.78 -497.326 864.003 996.913 
10511 1
12435301 -2775.88 4101.25 1668 -625.463 610.73 874.182 
10511.5 1
12435301 -2878.88 4483.88 1725.25 -213.693 793.828 822.087 
10512 1
12435301 -3442.56 4756.89 1765.78 -1116.2 540.622 1240.23 
10512.5 1
12435301 -3709.62 5120.25 1801.25 -521.62 709.69 880.765 
10513 1
12435301 -3996.25 5595.5 1751.62 -573.25 950.5 1109.98 
10513.5 1
12435301 -4201.5 6084.88 1630.5 -406.436 969.059 1050.84 
10514 1
12435301 -4608.5 6348.5 1534.88 -818.913 530.433 975.694 
10514.5 1
12435301 -5065.38 6492.88 1453.62 -924.848 292.257 969.927 
10515 1
12435301 -5526.5 6642.62 1414.62 -946.869 307.495 995.547 
10515.5 1
12435301 -5747.38 6781.25 1412.12 -454.475 285.237 536.57 
10516 1
12435301 -6022.56 6932.78 1376.11 -544.912 300.055 622.063 
10516.5 1
12435301 -6264.12 7174.5 1365.12 -483.139 483.444 683.478 
10517 1
12435301 -6464.78 7331.78 1374.33 -401.306 314.556 509.893 
10517.5 1
12435301 -7108.12 7629.25 1374 -1198.04 553.952 1319.91 
10518 1
12435301 -7546.38 8003.12 1560.25 -924.578 788.766 1215.32 
10518.5 1
12435301 -8098.88 8314.88 1588.25 -1129.86 637.526 1297.31 
10519 1
12435301 -8452.67 8529 1536.44 -684.317 414.168 799.89 
10519.5 1
12435301 -8673.5 8792.25 1520.38 -425.498 507.225 662.062 
10520 1
12435301 -8887.62 9148.88 1501.75 -451.741 752.373 877.573 
10520.5 1
12435301 -9108.25 9395.12 1517 -451.176 503.579 676.13 
10521 1
12435301 -9237.38 9624.5 1419.88 -252.197 447.998 514.107 
10521.5 1
12435301 -9239 9888.38 1466.62 -3.23705 525.647 525.657 
10522 1
12435301 -9260.88 10168.5 1444.25 -44.1919 565.909 567.632 
10522.5 1
12435301 -9218.88 10457.6 1450.25 85.5397 588.849 595.03 
10523 1
12435301 -9079 10874 1410.67 269.509 802.264 846.323 
10523.5 1
12435301 -9006 11115.5 1342.25 143.701 475.394 496.638 
10524 1
12435301 -8910.38 11276.5 1370.88 193.573 325.911 379.063 
10524.5 1
12435301 -8789.88 11494.9 1141.25 242.944 440.272 502.853 
10525 1
12435301 -8559.25 11692.8 1300.38 458.499 393.39 604.133 
10525.5 1
12435301 -8318.25 11884.1 1173.75 481.038 381.986 614.256 
10526 1
12435301 -8049.75 12098.5 1097.25 549.08 438.395 702.623 
10526.5 1
12435301 -8112.75 11990.1 1019.75 -127.53 -219.383 253.757 
10527 1
12435301 -7824.12 12256.5 1010.38 592.659 546.971 806.488 
10527.5 1
12435301 -7578.67 12489.2 1147.11 485.096 459.925 668.468 
10528 1
12435301 -7404.38 12718.6 1096.5 339.75 447.179 561.604 
10528.5 1
12435301 -7151.62 12951.1 1021.5 522.211 480.372 709.55 
10529 1
12435301 -6774.78 13134.7 993.667 756.721 368.558 841.702 
