# Supplementary material for: Intrinsic group behaviour II: On the dependence of triad spatial dynamics on social and personal features; and on the effect of social interaction on small group dynamics
Source: PLoS One. 2019 Dec 3;14(12):e0225704. doi: 10.1371/journal.pone.0225704 (PMC6890182; doi:10.1371/journal.pone.0225704)
Supplement: S3 Data Set — (ZIP) [file pone.0225704.s003.zip › set_3_int/group_traj_triad_int/traj_3_0217_57.dat]

3 12443001 12442802 12443801 0 0 0 1 3 1 0 10 10 10 1745.24 1826.52 1677.76 
10468.5 1
12442802 46687.2 -23047.2 1751.5 0 0 0 
10469 1
12442802 46410 -22702 1873.38 -652.157 812.157 1041.59 
10469.5 1
12442802 45758.6 -22528.6 1860.12 -1321.25 351.673 1367.25 
10470 2
12443001 45425 -21922 1658 0 0 0 
12442802 44796.6 -22356.8 1859 -1901.19 339.674 1931.29 
10470.5 2
12443001 45080 -21823.6 1683.78 -1153.85 329.246 1199.9 
12442802 43768 -22226.4 1771.11 -2012.96 255.001 2029.05 
10471 2
12443001 44245.5 -21948.9 1600.38 -1580.49 -237.347 1598.21 
12442802 42931.4 -22029.1 1738.38 -1584.52 373.711 1627.99 
10471.5 2
12443001 43414.4 -22105.4 1612 -1720.76 -324.017 1751 
12442802 42170.1 -21836.1 1770 -1576.09 399.586 1625.95 
10472 2
12443001 42488.4 -21713.1 1625.5 -1949.47 825.789 2117.16 
12442802 41481.8 -21626.5 1813.75 -1449.21 441.316 1514.92 
10472.5 2
12443001 41665.2 -21462.8 1682.75 -1662.88 505.808 1738.1 
12442802 40775.8 -21377.9 1781.25 -1426.26 502.273 1512.12 
10473 2
12443001 40834 -21044.7 1653.56 -1604.73 807.111 1796.27 
12442802 39974.8 -21051 1749.33 -1546.28 631.033 1670.08 
10473.5 2
12443001 39839.4 -20513.9 1621 -1912.74 1020.75 2168.07 
12442802 39173.5 -20697.6 1863.38 -1540.92 679.567 1684.11 
10474 2
12443001 38964.4 -20197.1 1791.12 -1778.46 643.801 1891.4 
12442802 38457.8 -20508.5 1878.12 -1454.78 384.4 1504.71 
10474.5 2
12443001 38164.2 -19975.4 1844.62 -1562.74 433.105 1621.65 
12442802 37740.2 -20377.6 1899.75 -1401.37 255.615 1424.49 
10475 2
12443001 37552.4 -19853 1820 -1298.98 259.82 1324.71 
12442802 37017.4 -20192.3 1908.57 -1534.65 393.502 1584.3 
10475.5 2
12443001 36944.1 -19632.3 1780.89 -1233.91 447.6 1312.58 
12442802 36509.7 -20036.3 1857.78 -1029.94 316.333 1077.43 
10476 2
12443001 35995.5 -19435.6 1748.25 -1800.02 373.261 1838.31 
12442802 35480.5 -19932.8 1790.38 -1952.88 196.553 1962.74 
10476.5 2
12443001 35053.8 -19298.1 1722.75 -1876 273.904 1895.89 
12442802 34758.4 -19791.5 1833.5 -1438.5 281.375 1465.76 
10477 2
12443001 34403.6 -19088.5 1702.38 -1272.26 410.225 1336.76 
12442802 34210.1 -19640.8 1805.5 -1072.9 295.01 1112.72 
10477.5 2
12443001 33814.5 -18926 1740.25 -1192.56 328.947 1237.1 
12442802 33638 -19486 1801.12 -1158.15 313.259 1199.77 
10478 2
12443001 33238.4 -18814.1 1717.43 -1225.68 237.994 1248.58 
12442802 33015.7 -19371.7 1795.43 -1324.01 243.161 1346.16 
10478.5 3
12443801 34301.2 -20686.2 1673.5 0 0 0 
12443001 32581.8 -18563.1 1690.75 -1337.43 511.238 1431.81 
12442802 32286.8 -19156.2 1798.5 -1484.65 438.827 1548.15 
10479 3
12443801 33335 -20176.7 1667 -2147.04 1132.22 2427.28 
12443001 31740.8 -18293.2 1586.56 -1642.52 527.154 1725.04 
12442802 31644.1 -18869.1 1713.22 -1255.15 560.818 1374.75 
10479.5 3
12443801 32237.5 -19690.5 1642.62 -2062.97 913.847 2256.32 
12443001 30806 -17863.9 1521.25 -1757.1 807.044 1933.58 
12442802 30804.5 -18524.4 1632.38 -1578.22 648 1706.07 
10480 3
12443801 31322.2 -19307.4 1577.25 -1864.05 780.295 2020.78 
12443001 30186.8 -17684.4 1527.88 -1261.2 365.58 1313.12 
12442802 30008 -18199.1 1580.88 -1622.2 662.424 1752.24 
10480.5 3
12443801 30404.4 -19123.1 1541.25 -1920.24 385.46 1958.55 
12443001 29583.4 -17294 1664.75 -1262.29 816.684 1503.45 
12442802 29495.6 -17829.5 1646.12 -1071.91 773.274 1321.72 
10481 3
12443801 29399.8 -18644.4 1496.25 -1993.3 949.901 2208.07 
12443001 28879 -17037.2 1748.88 -1397.57 509.425 1487.52 
12442802 28895.2 -17631.1 1731.75 -1191.22 393.601 1254.56 
10481.5 3
12443801 28723.7 -18155.4 1546.43 -1376.85 995.818 1699.23 
12443001 28378.7 -16801.9 1765.86 -1018.91 479.415 1126.06 
12442802 28345 -17411.3 1808.43 -1120.67 447.738 1206.8 
10482 3
12443801 28079.9 -17891.2 1630 -1327.5 544.698 1434.91 
12443001 27932.4 -16606 1761.62 -920.287 403.829 1004.99 
12442802 27840 -17215.2 1829.5 -1041.24 404.197 1116.94 
10482.5 3
12443801 27489.6 -17609 1626.67 -1128.72 539.675 1251.1 
12443001 27457.9 -16464.1 1802.56 -907.239 271.298 946.935 
12442802 27339 -17023.4 1808 -957.935 366.741 1025.74 
10483 3
12443801 26894.5 -17426.4 1589.25 -1150.98 353.24 1203.96 
12443001 26901.5 -16243.1 1749.5 -1076.19 427.439 1157.97 
12442802 26701.9 -16748.8 1737.75 -1232.35 531.324 1342.01 
10483.5 3
12443801 26364 -17228.1 1568.25 -1067.4 398.893 1139.5 
12443001 26321.2 -15940.9 1670.38 -1167.51 608.149 1316.4 
12442802 26085.5 -16459 1781.75 -1240.19 582.998 1370.39 
10484 3
12443801 25988 -16905.9 1594.88 -762.677 653.651 1004.46 
12443001 25812.6 -15595.8 1694.12 -1031.69 700.051 1246.78 
12442802 25675.1 -16163 1784 -832.404 600.406 1026.34 
10484.5 3
12443801 25631 -16477 1580.38 -742.204 891.632 1160.12 
12443001 25311.8 -15447.8 1651.75 -1041.32 307.692 1085.83 
12442802 25339.5 -15984.4 1796.88 -697.765 371.362 790.434 
10485 3
12443801 25383.2 -16175.2 1645.56 -475.581 579.228 749.455 
12443001 24793.8 -15151.4 1693 -994.189 568.725 1145.36 
12442802 24935.7 -15722.4 1870 -775.112 502.746 923.879 
10485.5 3
12443801 25105.1 -15983.3 1614.22 -541.072 373.325 657.366 
12443001 24454.1 -14943.8 1693.89 -660.83 404.021 774.551 
12442802 24582.3 -15554.4 1814 -687.419 326.848 761.167 
10486 3
12443801 24572 -15876.5 1677.7 -1117.63 223.969 1139.85 
12443001 23927.7 -14722.2 1701.3 -1103.59 464.524 1197.37 
12442802 24162.7 -15345.7 1785.3 -879.734 437.619 982.57 
10486.5 3
12443801 23890.4 -15794.3 1705.6 -1331.25 160.547 1340.9 
12443001 23338.6 -14509.9 1692.7 -1150.59 414.648 1223.02 
12442802 23319.6 -15094.2 1754.5 -1646.68 491.211 1718.38 
10487 3
12443801 23249 -15653.2 1638.33 -1293.15 284.431 1324.06 
12443001 22938 -14334.8 1587.33 -807.661 353.069 881.462 
12442802 22637 -14812.1 1767.78 -1376.21 568.728 1489.1 
10487.5 3
12443801 22646.8 -15606.8 1653.33 -1221.55 94.2078 1225.17 
12443001 22266.8 -14073.8 1625.67 -1361.51 529.412 1460.81 
12442802 22080.6 -14683.3 1695.11 -1128.69 261.213 1158.52 
10488 3
12443801 22031.7 -15317.8 1616.33 -1178.37 553.64 1301.95 
12443001 21545.1 -13856.6 1739.44 -1382.5 416.135 1443.77 
12442802 21487.3 -14392.6 1718 -1136.44 557.046 1265.62 
10488.5 3
12443801 21522.2 -15025.9 1569.5 -1037.51 594.507 1195.77 
12443001 21110.8 -13671.6 1719.25 -884.646 376.641 961.487 
12442802 21039 -14192.4 1770.75 -913.103 407.7 999.988 
10489 3
12443801 20973.6 -14625.2 1624.33 -1117.5 815.993 1383.71 
12443001 20668.8 -13407.9 1700.11 -900.147 537.141 1048.23 
12442802 20545.7 -13942.6 1791.56 -1004.75 508.797 1126.23 
10489.5 3
12443801 20573.3 -14354.8 1644.33 -794.092 536.596 958.393 
12443001 20280.2 -13069.9 1721.11 -770.944 670.635 1021.81 
12442802 20146 -13716.8 1785.11 -792.989 447.972 910.775 
10490 3
12443801 20241.9 -14092.9 1615.5 -684.831 541.121 872.815 
12443001 19921.8 -12726.5 1763 -740.645 709.481 1025.63 
12442802 19716.6 -13386 1798.25 -887.138 683.425 1119.86 
10490.5 3
12443801 19808.4 -13838.3 1682.22 -836.739 491.393 970.36 
12443001 19559.7 -12392.8 1761.78 -699.003 644.251 950.613 
12442802 19259.3 -13062.7 1766 -882.802 624.196 1081.18 
10491 3
12443801 19368.5 -13479.6 1693.38 -878.133 715.985 1133.03 
12443001 19205.6 -12011.8 1732.88 -706.67 760.534 1038.17 
12442802 18767.8 -12667.9 1772.38 -981.204 788.007 1258.46 
10491.5 3
12443801 19011.8 -13144.9 1685 -723.574 678.978 992.256 
12443001 18597.7 -11684.7 1713.11 -1233.18 663.455 1400.32 
12442802 18128.9 -12379.8 1749 -1295.86 584.376 1421.53 
10492 3
12443801 18432.2 -12832.8 1690.38 -1159.06 624.278 1316.48 
12443001 18238 -11185.9 1695.12 -719.333 997.583 1229.88 
12442802 17392.6 -11942.1 1748.5 -1472.53 875.306 1713.04 
10492.5 3
12443801 17871 -12422.3 1634 -1127.01 824.13 1396.19 
12443001 17519.4 -10768.1 1707.44 -1442.88 838.883 1669.02 
12442802 16660.1 -11394.1 1779.11 -1470.91 1100.43 1836.99 
10493 3
12443801 17206.5 -11811.9 1605.62 -1315.84 1208.83 1786.81 
12443001 16948.1 -10276.6 1732 -1131.33 973.24 1492.34 
12442802 16304.9 -11039.9 1784.12 -703.438 701.458 993.412 
10493.5 3
12443801 16689.8 -11195.4 1612.88 -1065.46 1271.13 1658.61 
12443001 16571.4 -9869.62 1687.12 -776.804 839.175 1143.52 
12442802 15996.1 -10599 1778.62 -636.598 909.021 1109.76 
10494 3
12443801 16391.5 -10674.5 1645.88 -622.651 1087.42 1253.07 
12443001 16150.4 -9545.88 1756.75 -878.914 675.887 1108.74 
12442802 15868.2 -10177.9 1779.25 -266.962 879.175 918.814 
10494.5 3
12443801 16158.8 -10300.8 1687.78 -449.271 721.471 849.921 
12443001 15728.2 -9102.89 1706.22 -814.967 855.186 1181.32 
12442802 15515 -9584.89 1802.78 -681.95 1144.76 1332.49 
10495 3
12443801 15818.9 -9919.43 1693.14 -674.446 756.645 1013.6 
12443001 15319.1 -8684.57 1687.14 -811.665 829.995 1160.9 
12442802 15070.4 -9132.86 1817.14 -882.086 896.888 1257.97 
10495.5 3
12443801 15338.4 -9667.75 1663.38 -988.646 517.857 1116.06 
12443001 15066.2 -8355.62 1669.12 -520.356 676.845 853.75 
12442802 14541.4 -8702.25 1795.12 -1088.59 886.023 1403.59 
10496 3
12443801 14705.7 -9204.56 1684.11 -1209.77 885.649 1499.3 
12443001 14623.6 -7951.56 1668.11 -846.452 772.599 1146.03 
12442802 14028.8 -8386.67 1756.44 -980.109 603.41 1150.96 
10496.5 3
12443801 14238.6 -8773.5 1669.25 -917.567 846.867 1248.64 
12443001 14046.9 -7385.88 1693.5 -1132.97 1111.36 1587.05 
12442802 13417.9 -7866.12 1785.12 -1200.2 1022.68 1576.82 
10497 3
12443801 13757.3 -8269.22 1658.44 -954.944 1000.55 1383.12 
12443001 13479.2 -7095.33 1688.22 -1126.3 576.472 1265.25 
12442802 12879.4 -7307.67 1784.89 -1068.31 1108.05 1539.18 
10497.5 3
12443801 13178.2 -7735.5 1627 -1167.51 1076.05 1587.75 
12443001 13045.8 -6774.12 1707 -873.936 647.597 1087.73 
12442802 12408.2 -6946.62 1791.38 -949.989 727.907 1196.8 
10498 3
12443801 12809 -7324.75 1639.88 -787.313 875.8 1177.66 
12443001 12697.5 -6466.88 1749.12 -742.537 655.117 990.222 
12442802 12001.1 -6619.62 1780.62 -868.07 697.228 1113.41 
10498.5 3
12443801 12484.3 -6816.56 1579.89 -625.562 979.18 1161.95 
12443001 12170 -6017.11 1697.67 -1016.38 866.597 1335.67 
12442802 11542.4 -6150.33 1737.56 -883.778 904.223 1264.39 
10499 3
12443801 11906.9 -6338.88 1529.25 -1138.97 942.171 1478.15 
12443001 11552.8 -5472.88 1661 -1217.46 1073.44 1623.11 
12442802 11036.9 -5690 1713.62 -997.178 907.955 1348.61 
10499.5 3
12443801 11366.2 -5947.89 1546.11 -1085.65 785.113 1339.79 
12443001 11023 -4860.67 1694.33 -1063.76 1229.33 1625.68 
12442802 10622.1 -5231.56 1745.56 -832.859 920.571 1241.41 
10500 3
12443801 10947.5 -5513.38 1598.38 -825.882 857.029 1190.2 
12443001 10631 -4489.75 1715.38 -773.176 731.591 1064.44 
12442802 10238 -4850.25 1713.88 -757.616 752.082 1067.52 
10500.5 3
12443801 10639.6 -4990.67 1600 -609.791 1035.07 1201.34 
12443001 10308.6 -4165.56 1677.33 -638.504 641.969 905.434 
12442802 9854.67 -4513.44 1777.89 -759.076 666.942 1010.45 
10501 3
12443801 10359.9 -4733.11 1637.11 -549.443 506.003 746.945 
12443001 9919.89 -3622.67 1709.56 -763.589 1066.58 1311.74 
12442802 9375.44 -4020.56 1744.89 -941.497 968.348 1350.6 
10501.5 3
12443801 10041.2 -4406.38 1620.88 -668.006 684.981 956.782 
12443001 9559.5 -3195.88 1728.25 -755.532 894.741 1171.06 
12442802 9043.62 -3563.25 1754.5 -695.638 958.712 1184.5 
10502 3
12443801 9592.22 -3935.89 1621.22 -910.807 954.333 1319.21 
12443001 9217.22 -2693.44 1727.89 -694.275 1019.13 1233.14 
12442802 8709.89 -3026.11 1744.33 -676.95 1089.53 1282.71 
10502.5 3
12443801 9254.22 -3607.78 1628.22 -651.252 632.199 907.637 
12443001 8830.67 -2235.56 1707.33 -744.808 882.252 1154.6 
12442802 8337.11 -2657.22 1796.33 -718.262 710.769 1010.49 
10503 3
12443801 8857.25 -3159 1675 -805.217 910.3 1215.33 
12443001 8348 -1778.88 1763.75 -979.04 926.33 1347.82 
12442802 7936.75 -2202.62 1763.12 -812.092 922.104 1228.73 
10503.5 3
12443801 8535.22 -2712.67 1625.44 -670.891 929.861 1146.62 
12443001 7882.78 -1426.33 1761.78 -969.213 734.462 1216.06 
12442802 7452.78 -1781.67 1772.67 -1008.28 876.997 1336.32 
10504 3
12443801 8223.44 -2286.11 1617.44 -611.329 836.383 1035.98 
12443001 7381.78 -859.222 1690.67 -982.353 1111.98 1483.75 
12442802 6981 -1411.56 1774 -925.054 725.708 1175.75 
10504.5 3
12443801 7751.12 -1887.25 1610.5 -961.954 812.344 1259.07 
12443001 6922.25 -425.5 1684 -935.902 883.345 1286.94 
12442802 6510.5 -868.875 1762.12 -958.248 1105.26 1462.82 
10505 3
12443801 7353.44 -1472.78 1611.44 -796.955 830.606 1151.11 
12443001 6456.22 -17.8889 1659.44 -933.923 816.856 1240.75 
12442802 6161.44 -475.111 1762.78 -699.51 789.106 1054.52 
10505.5 3
12443801 6702 -1017.22 1624.11 -1247.98 872.712 1522.85 
12443001 6038.67 474.222 1625.78 -799.915 942.742 1236.38 
12442802 5686.56 -155.667 1726.11 -909.749 611.963 1096.42 
10506 3
12443801 6173.88 -538.375 1594.75 -1064.77 965.418 1437.28 
12443001 5616.5 797.5 1670.38 -851.142 651.77 1072.03 
12442802 5206.88 271.875 1705.62 -967.098 861.979 1295.49 
10506.5 3
12443801 5659.89 -60.4444 1556.44 -1017.79 946.397 1389.81 
12443001 5192.67 1226.22 1612.11 -839.274 848.955 1193.78 
12442802 4698 680.556 1651.56 -1007.67 809.268 1292.41 
10507 3
12443801 5192 341.125 1573.62 -933.91 801.536 1230.71 
12443001 4625.75 1650.88 1536.25 -1131.57 847.61 1413.82 
12442802 4187.25 1104.25 1636.38 -1019.46 845.697 1324.58 
10507.5 3
12443801 4790.75 781.125 1547.5 -830.745 910.973 1232.89 
12443001 4188.75 2001 1507.5 -904.762 724.896 1159.34 
12442802 3832.75 1519.38 1619.75 -733.954 859.472 1130.21 
10508 3
12443801 4310.22 1320.78 1507.89 -927.66 1041.8 1394.96 
12443001 3691.89 2445.33 1509.78 -959.191 857.786 1286.8 
12442802 3398.67 1994 1617 -837.999 916.264 1241.69 
10508.5 3
12443801 3819 1726.12 1492.25 -974.647 804.26 1263.63 
12443001 3214.5 2855.62 1566.12 -947.2 814.071 1248.96 
12442802 2894.75 2356 1667.62 -999.835 718.254 1231.08 
10509 3
12443801 3348.38 2198.62 1554.62 -956.555 960.366 1355.47 
12443001 2830.38 3165.75 1596.12 -780.742 630.335 1003.43 
12442802 2371 2774.12 1717.38 -1064.53 849.848 1362.16 
10509.5 3
12443801 2904.38 2676.25 1697.62 -879.208 945.792 1291.33 
12443001 2461.38 3491.62 1627.25 -730.693 645.297 974.844 
12442802 1901.38 3206.88 1786.75 -929.95 856.931 1264.57 
10510 3
12443801 2625.5 3021.12 1745.25 -571.465 706.711 908.853 
12443001 2156.75 3998.12 1707.75 -624.232 1037.91 1211.17 
12442802 1574 3695.88 1820.25 -670.85 1002.05 1205.88 
10510.5 3
12443801 2335.56 3349.78 1703.89 -569.635 645.683 861.041 
12443001 1842.22 4452.22 1702 -617.933 892.136 1085.24 
12442802 1352.89 4194.22 1810.22 -434.403 979.071 1071.11 
10511 3
12443801 2061.62 3826 1660 -537.119 933.769 1077.23 
12443001 1545.38 4963.38 1718.38 -582.053 1002.26 1159.01 
12442802 1036.12 4760.38 1869.12 -621.106 1110.1 1272.05 
10511.5 3
12443801 1655.62 4135 1641.38 -842.324 641.079 1058.53 
12443001 1248.75 5445.75 1723.88 -615.405 1000.78 1174.85 
12442802 685.375 5262.38 1860.25 -727.697 1041.49 1270.53 
10512 3
12443801 1211.56 4547.56 1701.78 -879.345 816.942 1200.27 
12443001 1021.56 5937.11 1709 -449.89 972.992 1071.97 
12442802 351.333 5775.22 1826.33 -661.469 1015.54 1211.97 
10512.5 3
12443801 718.125 5008.38 1705.62 -963.732 900.038 1318.65 
12443001 915.125 6499 1704.25 -207.872 1097.44 1116.95 
12442802 114.25 6275.88 1818.5 -463.053 977.837 1081.94 
10513 3
12443801 404.5 5444.25 1730.75 -627.25 871.75 1073.96 
12443001 756.75 6972 1669.75 -316.75 946 997.62 
12442802 86.25 7029 1822 -56 1506.25 1507.29 
10513.5 3
12443801 228.75 5876 1719 -348.02 854.95 923.07 
12443001 526.125 7303.88 1642.88 -456.683 657.178 800.277 
12442802 -194.5 7273.5 1799.62 -555.941 484.158 737.21 
10514 3
12443801 114.875 6446 1703.88 -229.125 1146.88 1169.54 
12443001 442.5 7679.12 1640.62 -168.26 755.03 773.551 
12442802 -409 7755.12 1751 -431.59 969.064 1060.83 
10514.5 3
12443801 -32 6908.75 1693.38 -297.318 936.741 982.793 
12443001 490.375 8126.12 1584 96.913 904.858 910.033 
12442802 -399.875 8260.12 1734.38 18.4717 1022.27 1022.43 
10515 3
12443801 -280.125 7205.25 1679.38 -509.497 608.83 793.89 
12443001 708 8576.5 1575.25 446.869 924.795 1027.1 
12442802 -315.625 8941 1781.12 172.998 1398.1 1408.76 
10515.5 3
12443801 -604.375 7855.38 1552.62 -667.181 1337.71 1494.85 
12443001 888.625 9208.88 1582.25 371.656 1301.18 1353.22 
12442802 -167.125 9463.12 1946.25 305.556 1074.33 1116.94 
10516 3
12443801 -722.333 8639.67 1578.44 -233.581 1553.05 1570.52 
12443001 1120.78 9886.33 1710.56 459.708 1341.5 1418.08 
12442802 -90.3333 9810.44 2051.78 152.063 687.761 704.371 
10516.5 3
12443801 -595.25 9274 1677.25 254.167 1268.67 1293.88 
12443001 965.375 10380.1 1819.5 -310.806 987.583 1035.34 
12442802 -197.5 10239.4 2081.62 -214.333 857.861 884.231 
10517 3
12443801 -511.667 9865.67 1806.11 167.167 1183.33 1195.08 
12443001 807.111 10895.9 1828 -316.528 1031.53 1079 
12442802 -299.444 10793.8 2083.44 -203.889 1108.81 1127.4 
10517.5 2
12443801 -381 10240 2017 243.327 697.083 738.331 
12442802 -466.625 11295.6 2081.25 -311.323 934.539 985.03 
10518 1
12443801 -297.875 10590.1 1993.25 175.369 738.66 759.193 
10518.5 1
12443801 -240.625 11075.5 1977.88 117.076 992.587 999.468 
