# Supplementary material for: Intrinsic group behaviour II: On the dependence of triad spatial dynamics on social and personal features; and on the effect of social interaction on small group dynamics
Source: PLoS One. 2019 Dec 3;14(12):e0225704. doi: 10.1371/journal.pone.0225704 (PMC6890182; doi:10.1371/journal.pone.0225704)
Supplement: S3 Data Set — (ZIP) [file pone.0225704.s003.zip › set_3_int/group_traj_triad_int/traj_3_0217_56.dat]

3 12443700 12435701 12442500 0 0 0 1 3 1 0 20 20 20 1751.94 1788.38 1679.68 
10437.5 1
12435701 44889 -23320.3 1458.33 0 0 0 
10438 1
12435701 44982.7 -23112.1 1519.67 260.185 578.395 634.222 
10438.5 1
12435701 45208.6 -22803.1 1541.88 443.056 605.855 750.572 
10439 1
12435701 45213.6 -22546.4 1568.12 10.5263 540.526 540.629 
10439.5 1
12435701 45274.9 -22209.6 1561.56 119.89 659.138 669.953 
10440 1
12435701 45381 -21920.4 1550.12 200.968 547.69 583.398 
10440.5 1
12435701 45431.4 -21674.4 1553 102.388 500 510.376 
10441 1
12435701 45625 -21532.8 1559.12 398.405 291.409 493.605 
10441.5 1
12435701 45651.6 -21324.1 1589.78 52.4813 412.33 415.656 
10442 1
12435701 45674.1 -21111.4 1553.25 44.1672 416.313 418.65 
10442.5 1
12435701 45673 -20890.4 1558.67 -2.33888 459.315 459.321 
10443 1
12435701 45661.3 -20652.8 1559.33 -23.1481 471.561 472.129 
10443.5 1
12435701 45641.9 -20463.9 1551.12 -37.8567 367.515 369.46 
10444 1
12435701 45689.9 -20226.5 1535.12 100.629 497.642 507.714 
10444.5 1
12435701 45832.7 -19981.9 1543.89 282.756 484.378 560.868 
10445 1
12435701 45838.9 -19744.9 1574.5 12.6186 481.736 481.901 
10445.5 1
12435701 45902.1 -19527.4 1589.67 125.968 433.129 451.075 
10446 1
12435701 45910.7 -19372.4 1607 16.836 303.358 303.825 
10446.5 1
12435701 45851.6 -19330.1 1622.11 -119.997 85.8366 147.537 
10447 1
12435701 45790.5 -19318.2 1612.38 -123.845 24.059 126.16 
10447.5 1
12435701 45755.4 -19270.4 1588.5 -73.6373 100.367 124.483 
10448 1
12435701 45550.8 -19197.9 1537.11 -388.23 137.545 411.875 
10448.5 1
12435701 45436.5 -19384.4 1508.88 -230.399 -375.98 440.959 
10449 1
12435701 45463.8 -19858 1486.38 56.3017 -978.564 980.182 
10449.5 1
12435701 45589 -20250.1 1482.11 243.677 -762.862 800.835 
10450 1
12435701 45668.6 -20461.2 1498.88 158.616 -420.595 449.51 
10450.5 1
12435701 45859 -20730.8 1562.33 380.75 -539.056 659.963 
10451 1
12435701 46051.2 -21010.9 1594 369.712 -538.649 653.321 
10451.5 1
12435701 46126.4 -21217.9 1595.38 158.158 -435.789 463.602 
10452 1
12435701 46178.4 -21497 1609.67 101.897 -546.233 555.656 
10452.5 1
12435701 46155.1 -21755.5 1622.62 -46.1771 -511.881 513.96 
10453 1
12435701 46182.7 -21903.9 1621.44 55.979 -301.603 306.754 
10453.5 1
12435701 46243.8 -21937 1625.44 120.773 -65.437 137.361 
10454 1
12435701 46322.8 -22036.6 1627.67 156.746 -197.531 252.166 
10454.5 1
12435701 46364.9 -22133.9 1636.12 85.217 -197.003 214.644 
10455 1
12435701 46292.9 -22215.7 1637.33 -147.815 -167.95 223.733 
10455.5 1
12435701 46230.4 -22210.9 1645.78 -121.487 9.29529 121.842 
10456 1
12435701 46236.3 -22260.3 1635.44 11.5468 -96.9499 97.6351 
10456.5 1
12435701 46300.7 -22284 1628.89 127.646 -46.9577 136.009 
10457 1
12435701 46297.5 -22228.2 1649.38 -6.4758 114.008 114.192 
10457.5 1
12435701 46362.1 -22178 1641.11 132.672 103.183 168.073 
10458 1
12435701 46363 -22144.3 1627.22 1.78134 67.4683 67.4918 
10458.5 1
12435701 46135.8 -22063.6 1669.44 -443.793 157.769 471.003 
10459 1
12435701 45874.6 -21892.6 1640.44 -521.402 341.317 623.183 
10459.5 1
12435701 45952.8 -22030.2 1617.38 159.907 -281.584 323.82 
10460 1
12435701 45992 -22204.3 1566.67 79.1331 -350.974 359.785 
10460.5 1
12435701 45926.4 -22183.4 1555.75 -133.656 42.685 140.306 
10461 1
12435701 45663.6 -22027.3 1549.78 -506.396 300.658 588.925 
10461.5 1
12435701 45637 -21854.5 1544 -52.4813 341.568 345.576 
10462 1
12435701 45637 -21767 1545.88 0 185.381 185.381 
10462.5 1
12435701 45494.3 -21750.8 1544.89 -277.562 31.5607 279.35 
10463 1
12435701 45339.9 -21815.2 1559.38 -298.182 -124.464 323.116 
10463.5 1
12435701 45342.5 -21903.8 1567.5 5.26052 -177.355 177.433 
10464 1
12435701 45004.5 -22261.8 1572.62 -689.796 -730.612 1004.79 
10464.5 1
12435701 44512.8 -22632.5 1587.5 -1011.83 -762.86 1267.19 
10465 2
12442500 45719.6 -23057 1847.2 0 0 0 
12435701 44656.5 -23201.9 1610.38 286.355 -1134.21 1169.8 
10465.5 2
12442500 45308.6 -23056.2 1810.33 -978.677 1.85185 978.679 
12435701 44643.4 -23886.2 1702.22 -25.1552 -1318.59 1318.83 
10466 2
12442500 44780.9 -23174.9 1741.71 -1076.94 -242.112 1103.82 
12435701 44042 -23988.3 1766 -1227.44 -208.293 1244.99 
10466.5 2
12442500 44104.6 -23152 1735.78 -1355.31 45.8059 1356.09 
12435701 43240.3 -23617.8 1778.33 -1606.55 742.501 1769.83 
10467 2
12442500 43308.4 -22778.2 1767.38 -1525.25 715.996 1684.94 
12435701 42116.8 -23116.1 1734.75 -2152.46 961.021 2357.25 
10467.5 2
12442500 42734.6 -22410.6 1755.75 -1202.83 770.702 1428.56 
12435701 41644.4 -22832.9 1735 -990.304 593.816 1154.69 
10468 2
12442500 41905.3 -22288.1 1812.22 -1600.95 236.513 1618.33 
12435701 41118 -22675.9 1771.67 -1016.17 303.062 1060.4 
10468.5 2
12442500 41305.2 -21964.5 1799.62 -1214.74 655.083 1380.12 
12435701 40613.2 -22417.4 1749.25 -1021.76 523.307 1147.97 
10469 2
12442500 40721.1 -21695.2 1761.88 -1201.9 554.012 1323.44 
12435701 39994.1 -22108.5 1803.5 -1273.92 635.545 1423.65 
10469.5 2
12442500 40084.8 -21522.4 1760.62 -1290.82 350.659 1337.6 
12435701 39432.6 -21586.1 1885.88 -1138.95 1059.58 1555.61 
10470 2
12442500 39378.6 -21020.4 1842.62 -1395.5 992.095 1712.22 
12435701 38743.8 -21297 1913.88 -1361.41 571.393 1476.46 
10470.5 2
12442500 38792.9 -20659.3 1885.11 -1146.25 706.539 1346.51 
12435701 38105.2 -21121 1896 -1249.57 344.423 1296.16 
10471 2
12442500 38214.9 -20537.6 1877.12 -1094.72 230.508 1118.73 
12435701 37440 -20983 1893.75 -1259.89 261.364 1286.71 
10471.5 2
12442500 37572.6 -20666.1 1852.5 -1329.71 -266.046 1356.06 
12435701 36832.4 -20734.2 1848.75 -1258.02 515.01 1359.36 
10472 2
12442500 37015.8 -20424.5 1829.88 -1172.37 508.684 1277.97 
12435701 36328.5 -20611.6 1799.25 -1060.79 258.158 1091.75 
10472.5 2
12442500 36373.8 -19966.4 1804.62 -1296.97 925.505 1593.33 
12435701 36060.9 -20438.2 1749.38 -540.657 350.253 644.194 
10473 2
12442500 35431 -19768 1823.67 -1819.98 382.963 1859.84 
12435701 35790.3 -20278.8 1659.44 -522.281 307.861 606.264 
10473.5 2
12442500 34731.2 -19572.9 1827.62 -1345.67 375.24 1397.01 
12435701 34900.4 -20132.4 1651.38 -1711.46 281.544 1734.46 
10474 2
12442500 34159.1 -19374.6 1807.62 -1162.86 402.947 1230.69 
12435701 34142 -19988.9 1698.12 -1541.41 291.667 1568.76 
10474.5 2
12442500 33517.4 -19199.6 1772.75 -1253.42 341.797 1299.19 
12435701 33491.4 -19819.6 1691 -1270.75 330.566 1313.04 
10475 2
12442500 32821.7 -19018.7 1727.71 -1476.99 384.099 1526.11 
12435701 32904.3 -19653.4 1603.14 -1246.47 352.859 1295.46 
10475.5 2
12442500 32158.3 -18976.1 1726 -1345.6 86.4162 1348.37 
12435701 32250.9 -19539.6 1662 -1325.35 230.98 1345.33 
10476 2
12442500 31650.6 -19041.2 1724.75 -963.393 -123.603 971.29 
12435701 31378.8 -19372.9 1665.38 -1654.91 316.282 1684.86 
10476.5 2
12442500 31088.2 -18954.5 1690.12 -1120.27 172.809 1133.52 
12435701 30554.9 -18197.8 1641.5 -1641.19 2340.89 2858.89 
10477 3
12443700 29000.7 -18039 1668.57 0 0 0 
12442500 30069.6 -18436 1649.25 -1993.4 1014.68 2236.78 
12435701 29507.2 -17783.2 1637 -2050.15 811.155 2204.78 
10477.5 3
12443700 28360 -17798 1737.25 -1386.83 521.645 1481.69 
12442500 29231.8 -18136.8 1586.25 -1696.1 605.769 1801.03 
12435701 28902.9 -17528.1 1681.75 -1223.43 516.447 1327.97 
10478 3
12443700 27865.1 -17531.6 1828.29 -1052.89 566.869 1195.79 
12442500 28458.7 -17985 1613.86 -1644.76 322.872 1676.15 
12435701 28463.6 -17371 1710.14 -934.688 334.309 992.676 
10478.5 3
12443700 27206.4 -17383.9 1783.75 -1341.69 300.807 1374.99 
12442500 27787.4 -17708.5 1637.38 -1367.29 563.136 1478.72 
12435701 27885.4 -17117.9 1753.12 -1177.59 515.53 1285.49 
10479 3
12443700 26511 -17248.7 1741.78 -1358.15 264.079 1383.59 
12442500 27279.6 -17519.8 1618.33 -991.835 368.598 1058.11 
12435701 27338.8 -16937.6 1809.22 -1067.57 352.186 1124.16 
10479.5 3
12443700 25721.6 -16874.4 1697.25 -1483.79 703.556 1642.14 
12442500 26791.5 -17366.5 1600.62 -917.398 288.116 961.577 
12435701 26581.9 -16738.2 1789.25 -1422.75 374.635 1471.25 
10480 3
12443700 25092.6 -16615.2 1711.62 -1281.06 527.749 1385.51 
12442500 26119.6 -17059.5 1606.38 -1368.38 625.255 1504.46 
12435701 25824.8 -16389.2 1733.38 -1542.01 710.794 1697.94 
10480.5 3
12443700 24569.9 -16369.4 1712 -1093.62 514.383 1208.55 
12442500 25383.6 -16719.8 1559.75 -1539.75 710.774 1695.89 
12435701 25204.2 -16084.2 1778 -1298.12 638.075 1446.46 
10481 3
12443700 24016 -16025.8 1737 -1098.96 681.796 1293.27 
12442500 24626.1 -16423.9 1568.62 -1502.98 587.054 1613.56 
12435701 24644.1 -15830.9 1808.88 -1111.36 502.728 1219.78 
10481.5 3
12443700 23251.6 -15777.9 1736.71 -1556.88 504.873 1636.7 
12442500 23934.1 -16105.4 1660 -1409.33 648.567 1551.4 
12435701 24132.7 -15557 1760.71 -1041.57 557.79 1181.52 
10482 3
12443700 22689.1 -15514.2 1729.38 -1159.68 543.52 1280.73 
12442500 23504.6 -15881.8 1665.88 -885.604 461.193 998.495 
12435701 23543 -15328.2 1692.5 -1215.91 471.649 1304.18 
10482.5 3
12443700 22130.7 -15312.9 1712.89 -1067.8 385.012 1135.09 
12442500 22851.3 -15616.3 1673.89 -1249.12 507.489 1348.28 
12435701 22940.8 -15105.8 1677.33 -1151.48 425.377 1227.54 
10483 3
12443700 21455 -14942.8 1664.38 -1306.9 715.936 1490.15 
12442500 22284.8 -15368.8 1656 -1095.91 478.885 1195.97 
12435701 22310.9 -14859.8 1663 -1218.38 475.876 1308.02 
10483.5 3
12443700 20846.8 -14573.9 1726 -1223.84 742.203 1431.31 
12442500 21719.2 -15220.5 1585.25 -1137.83 298.29 1176.28 
12435701 21727.1 -14651.5 1638.5 -1174.55 419.014 1247.05 
10484 3
12443700 20409.4 -14264.1 1726.12 -887.17 628.296 1087.12 
12442500 21029.9 -14907.4 1585.25 -1398.33 635.142 1535.81 
12435701 21124.9 -14281.2 1687.5 -1221.6 751.014 1433.99 
10484.5 3
12443700 19859.5 -13954 1752.25 -1143.19 644.751 1312.47 
12442500 20512.8 -14628.1 1614.62 -1075.1 580.561 1221.84 
12435701 20559.8 -13985.6 1694 -1174.9 614.605 1325.94 
10485 3
12443700 19402.6 -13485.3 1789.56 -877.053 899.552 1256.35 
12442500 19927.2 -14253.1 1632.78 -1123.85 719.796 1334.6 
12435701 20065.7 -13595.7 1724.11 -948.337 748.48 1208.12 
10485.5 3
12443700 19113.6 -13100.4 1745.44 -562.257 748.811 936.403 
12442500 19497.3 -13937.7 1663.22 -836.36 613.705 1037.37 
12435701 19717.8 -13240.4 1712.67 -676.827 691.094 967.318 
10486 3
12443700 18859.3 -12716.6 1756.6 -533.031 804.705 965.232 
12442500 19167.9 -13648.7 1626.7 -690.636 605.8 918.679 
12435701 19415.5 -12852.7 1703.2 -633.706 812.881 1030.71 
10486.5 3
12443700 18306.6 -12255.2 1742.8 -1079.49 901.172 1406.21 
12442500 18729.9 -13133.5 1602.3 -855.469 1006.25 1320.74 
12435701 18992.3 -12345.9 1718.9 -826.562 989.844 1289.57 
10487 3
12443700 17797.6 -11803.6 1712.67 -1026.3 910.573 1372.02 
12442500 18363.9 -12619 1618.89 -737.926 1037.3 1273 
12435701 18462 -11851.8 1694.78 -1069.15 996.214 1461.35 
10487.5 3
12443700 16744.7 -11100.8 1764.89 -2135.68 1425.51 2567.72 
12442500 17734.4 -11990 1560.33 -1276.76 1275.86 1804.98 
12435701 17856.4 -11299 1717.67 -1228.31 1121.25 1663.11 
10488 3
12443700 16120.4 -10710.1 1763.67 -1195.83 748.404 1410.71 
12442500 17058.2 -11325.3 1603.89 -1295.44 1273.31 1816.45 
12435701 17213.2 -10777.4 1737.56 -1232.23 999.149 1586.4 
10488.5 3
12443700 15791.4 -10353.9 1789.62 -670.203 725.532 987.708 
12442500 16510.1 -10889.4 1671.88 -1116.29 887.899 1426.35 
12435701 16691.9 -10348.1 1765.25 -1061.81 874.378 1375.49 
10489 3
12443700 15295.9 -9792.56 1797.22 -1009.14 1143.22 1524.89 
12442500 16027.3 -10433 1715.67 -983.282 929.481 1353.06 
12435701 16318.6 -9898.67 1793.67 -760.325 915.394 1189.97 
10489.5 3
12443700 14837.4 -9358.78 1823 -909.612 860.67 1252.26 
12442500 15530 -9880.89 1706.44 -986.772 1095.46 1474.36 
12435701 15795.2 -9410.11 1810.78 -1038.36 969.356 1420.51 
10490 3
12443700 14348.6 -8908.75 1788.5 -1009.96 929.809 1372.79 
12442500 15077.1 -9426.5 1667.88 -935.692 938.82 1325.48 
12435701 15399.6 -8976.88 1797.75 -817.35 895.116 1212.14 
10490.5 3
12443700 13908.9 -8425.56 1732 -848.911 932.808 1261.26 
12442500 14607.8 -9005.44 1689.22 -906.076 812.849 1217.25 
12435701 14896.2 -8483.67 1763.44 -971.82 952.14 1360.52 
10491 3
12443700 13315.6 -7759.5 1752 -1184.16 1329.45 1780.36 
12442500 14042.5 -8362.38 1702.75 -1128.3 1283.57 1708.98 
12435701 14349 -7887.25 1725.75 -1092.26 1190.45 1615.61 
10491.5 3
12443700 12758.2 -7323.89 1778.44 -1130.63 883.593 1434.95 
12442500 13467.4 -7810.22 1680 -1166.44 1119.99 1617.08 
12435701 13844.1 -7404.67 1727.11 -1024.12 978.871 1416.69 
10492 3
12443700 12298.2 -6938.75 1786.88 -919.944 770.278 1199.84 
12442500 13079.5 -7405.12 1689.75 -775.889 810.194 1121.79 
12435701 13413.8 -6953 1737.12 -860.722 903.333 1247.74 
10492.5 3
12443700 11784.4 -6459.56 1805.89 -1031.74 962.238 1410.81 
12442500 12704.9 -6982.33 1693.78 -752.231 848.979 1134.29 
12435701 12952.9 -6533.33 1779.78 -925.424 842.704 1251.62 
10493 3
12443700 11195 -5852.38 1761.62 -1167.22 1202.34 1675.71 
12442500 12167.8 -6552.5 1640.12 -1063.64 851.155 1362.28 
12435701 12489.1 -6114.75 1790.38 -918.344 828.878 1237.09 
10493.5 3
12443700 10586.8 -5335 1699.62 -1254.12 1066.75 1646.45 
12442500 11699.2 -6118.38 1580.12 -965.979 895.103 1316.94 
12435701 11989.6 -5618.12 1780.88 -1029.9 1023.97 1452.31 
10494 3
12443700 10222.5 -4971.75 1717.38 -760.438 758.351 1073.95 
12442500 11163.4 -5573.12 1627.25 -1118.74 1138.31 1596.03 
12435701 11489.1 -5046.5 1781.25 -1044.89 1193.37 1586.17 
10494.5 3
12443700 9714.78 -4518.78 1723.67 -980.159 874.464 1313.54 
12442500 10521.3 -5001.89 1652.56 -1239.46 1102.77 1659.03 
12435701 10962.2 -4645.11 1732.11 -1017.19 774.882 1278.71 
10495 3
12443700 9210.71 -4047 1770.86 -1000.13 936.067 1369.84 
12442500 10004.6 -4609.86 1633 -1025.32 777.841 1286.98 
12435701 10472.9 -4312.14 1706.86 -970.962 660.651 1174.41 
10495.5 3
12443700 8739.25 -3516 1814.75 -970.091 1092.59 1461.11 
12442500 9566.25 -4154.25 1604.5 -901.896 937.463 1300.87 
12435701 10014.9 -3860.75 1753.5 -942.35 928.792 1323.13 
10496 3
12443700 8270.56 -3021.33 1783.89 -896.165 945.825 1302.96 
12442500 9188.22 -3820.78 1632.67 -722.806 637.614 963.847 
12435701 9544.89 -3396.78 1783.44 -898.635 887.136 1262.76 
10496.5 3
12443700 7749.25 -2507.5 1757.38 -1024.18 1009.5 1438.06 
12442500 8620.75 -3515.62 1667.12 -1114.88 599.514 1265.85 
12435701 9099.88 -3021.62 1791.62 -874.291 737.039 1143.51 
10497 3
12443700 7318.78 -1934.44 1757.11 -854.112 1137.01 1422.08 
12442500 8109.89 -3032.44 1657.56 -1013.61 958.692 1395.17 
12435701 8550.44 -2593.67 1753.33 -1090.14 849.124 1381.82 
10497.5 3
12443700 6862.75 -1549.88 1751.38 -919.411 775.342 1202.69 
12442500 7637.62 -2566.5 1691.38 -952.145 939.404 1337.56 
12435701 8026.25 -2137.5 1751.25 -1056.84 919.691 1400.98 
10498 3
12443700 6300.25 -1071 1756.75 -1199.36 1021.06 1575.13 
12442500 7159.12 -2221 1703.12 -1020.26 736.674 1258.42 
12435701 7633.25 -1854.62 1760.75 -837.953 603.145 1032.45 
10498.5 3
12443700 5698.11 -555.667 1733.44 -1160.19 992.935 1527.08 
12442500 6491.56 -1687.56 1714.33 -1286.26 1027.83 1646.48 
12435701 7095.11 -1453.44 1725.33 -1036.88 772.988 1293.3 
10499 3
12443700 5274.88 -87.375 1713.12 -834.785 923.652 1244.99 
12442500 5980.25 -1315.75 1699.12 -1008.49 733.344 1246.94 
12435701 6523.75 -1046.38 1701.38 -1126.94 802.898 1383.71 
10499.5 3
12443700 4894.22 380.333 1713 -764.363 939.173 1210.91 
12442500 5456.56 -851.444 1655.67 -1051.6 932.34 1405.39 
12435701 6044.22 -835.667 1728.11 -962.907 423.109 1051.77 
10500 3
12443700 4298.38 920.625 1696.25 -1175.24 1065.66 1586.45 
12442500 5004.75 -410.375 1643.38 -891.135 869.959 1245.37 
12435701 5588.75 -435 1742.25 -898.367 790.27 1196.49 
10500.5 3
12443700 3765.33 1600.56 1682.22 -1055.53 1346.4 1710.83 
12442500 4569.33 -92.2222 1664 -862.211 630.006 1067.86 
12435701 5165.33 96.6667 1741.89 -838.449 1052.81 1345.88 
10501 3
12443700 3432.22 2323.56 1663.33 -654.442 1420.43 1563.94 
12442500 4040.56 388.667 1572.67 -1038.86 944.772 1404.21 
12435701 4693.56 720.222 1763 -926.872 1225.06 1536.18 
10501.5 3
12443700 3111.75 2832.75 1705.12 -671.85 1067.49 1261.32 
12442500 3524.38 1018.25 1526.75 -1082.14 1319.88 1706.78 
12435701 4192.5 1308.12 1758.38 -1050.43 1232.5 1619.4 
10502 3
12443700 2979.78 3254.44 1697.11 -267.692 855.364 896.274 
12442500 3106.89 1527.89 1512.33 -846.828 1033.75 1336.32 
12435701 3763.11 1781.22 1753.89 -870.971 959.629 1295.95 
10502.5 3
12443700 2633.11 3972.33 1770.89 -667.951 1383.22 1536.05 
12442500 2740.11 2352.56 1521.67 -706.701 1588.95 1739.02 
12435701 3337.78 2407.33 1734.78 -819.525 1206.38 1458.41 
10503 3
12443700 2475.38 4712.62 1715.88 -319.952 1501.61 1535.31 
12442500 2332.88 2846.38 1617.75 -826.037 1001.66 1298.33 
12435701 2964.25 3015.75 1717.12 -757.663 1234.11 1448.13 
10503.5 3
12443700 2218.89 5282.11 1749.22 -534.346 1186.43 1301.21 
12442500 1915 3341.11 1658 -870.573 1030.7 1349.16 
12435701 2720.33 3612.56 1699.33 -508.16 1243.34 1343.18 
10504 3
12443700 1895.89 6046.22 1730.78 -633.333 1498.26 1626.62 
12442500 1837 4053 1657.56 -152.941 1395.86 1404.21 
12435701 2477.89 4203.33 1714.56 -475.381 1158.39 1252.14 
10504.5 3
12443700 1729.88 6676.12 1741.12 -338.114 1282.9 1326.71 
12442500 1724.88 4695.62 1701.12 -228.36 1308.81 1328.58 
12435701 2278.25 4913.38 1733.62 -406.597 1446.11 1502.19 
10505 3
12443700 1249.67 7006.33 1812.11 -962.341 661.74 1167.9 
12442500 1488 5390 1692.44 -474.699 1391.53 1470.27 
12435701 2108 5460.89 1739.56 -341.182 1097.22 1149.04 
10505.5 3
12443700 1067 7621 1828.78 -349.936 1177.52 1228.42 
12442500 1239.56 6136.44 1690 -475.947 1429.97 1507.1 
12435701 1896 6231.22 1765.56 -406.13 1475.73 1530.6 
10506 3
12443700 989.25 8261.38 1816.12 -156.754 1291.08 1300.56 
12442500 1017.25 6852.5 1693.75 -448.197 1443.66 1511.63 
12435701 1667.5 6904.38 1795 -460.685 1357.16 1433.22 
10506.5 3
12443700 994.778 8798.89 1803 10.9461 1064.38 1064.44 
12442500 583.111 7348.56 1663.33 -859.681 982.288 1305.35 
12435701 1215.67 7477.78 1838.22 -894.719 1135.45 1445.6 
10507 3
12443700 1045 9397.5 1798.5 100.244 1194.83 1199.03 
12442500 348 7838.38 1588 -469.284 977.684 1084.48 
12435701 926.75 8144.5 1869.38 -576.68 1330.78 1450.36 
10507.5 3
12443700 914.5 10023.6 1805.38 -270.186 1296.33 1324.18 
12442500 201.625 8489.25 1520.88 -303.054 1347.57 1381.22 
12435701 806.625 8711.5 1869 -248.706 1173.91 1199.97 
10508 3
12443700 761.556 10679.1 1861 -295.26 1265.42 1299.41 
12442500 291.556 9164.44 1555.89 173.611 1303.46 1314.98 
12435701 1185.33 9361 1870.56 731.097 1253.86 1451.44 
10508.5 3
12443700 534.875 11196.1 1857.38 -449.763 1025.82 1120.09 
12442500 418.75 9815.88 1739.38 252.37 1292.52 1316.93 
12435701 1391.62 10055.9 1872.38 409.309 1378.72 1438.19 
10509 2
12442500 360.125 10487.2 1874.38 -119.157 1364.58 1369.78 
12435701 936.125 10928.8 1869.62 -925.813 1774.14 2001.17 
10509.5 1
12442500 210.875 10928.6 1869.38 -295.545 874.01 922.627 
