# Supplementary material for: Intrinsic group behaviour II: On the dependence of triad spatial dynamics on social and personal features; and on the effect of social interaction on small group dynamics
Source: PLoS One. 2019 Dec 3;14(12):e0225704. doi: 10.1371/journal.pone.0225704 (PMC6890182; doi:10.1371/journal.pone.0225704)
Supplement: S3 Data Set — (ZIP) [file pone.0225704.s003.zip › set_3_int/group_traj_triad_int/traj_3_0217_55.dat]

3 12435901 12434800 12435401 0 0 0 1 0 1 0 10 10 10 1590.47 1652.52 1495.44 
10428.5 1
12434800 44731.2 -18537.2 2083 0 0 0 
10429 1
12434800 44317.8 -18566.9 2069.89 -1003.37 -72.1413 1005.96 
10429.5 1
12434800 43753 -18199.9 2073 -1181.54 767.811 1409.11 
10430 1
12434800 43544.7 -18318.5 2073 -409.234 -233.055 470.943 
10430.5 1
12434800 43370.5 -18263.5 2073 -335.645 105.973 351.978 
10431 1
12434800 43100.2 -18267.2 2073 -554.985 -7.64317 555.038 
10431.5 1
12434800 42941.1 -18249.9 2067.62 -332.145 36.2155 334.113 
10432 1
12434800 42711.2 -18112.2 2014.33 -458.888 274.756 534.854 
10432.5 1
12434800 42516 -18032.4 1897.12 -384.296 157.18 415.197 
10433 1
12434800 42327.6 -18004.1 1813.75 -387.603 58.1276 391.937 
10433.5 1
12434800 41961.7 -17944.1 1729.78 -724.67 118.839 734.35 
10434 2
12435401 45445.8 -23577.3 1549.83 0 0 0 
12434800 41671.5 -17901.9 1665.38 -561.251 81.6946 567.165 
10434.5 2
12435401 45213.5 -23373.2 1624.75 -541.57 475.719 720.837 
12434800 41356.4 -17937.5 1604.12 -644.427 -72.8528 648.532 
10435 2
12435401 44861.5 -22967.1 1572.62 -695.652 802.619 1062.13 
12434800 40937.5 -17987.1 1562.5 -827.816 -98.0731 833.605 
10435.5 2
12435401 44579.5 -22734.1 1472.88 -588.727 486.43 763.684 
12434800 40611.6 -17841.9 1541.38 -680.324 303.236 744.844 
10436 2
12435401 44223.6 -22570.7 1446.89 -685.827 314.949 754.687 
12434800 40216.2 -17794.6 1532.78 -761.855 91.1743 767.291 
10436.5 2
12435401 43722.8 -22380.6 1380.75 -959.398 364.064 1026.15 
12434800 39757.2 -17701.4 1516.38 -879.257 178.507 897.194 
10437 2
12435401 43229.9 -22287.1 1379.25 -1033.28 196.017 1051.71 
12434800 39301 -17645.4 1554.88 -956.499 117.4 963.677 
10437.5 2
12435401 42745 -22198.6 1439.12 -997.685 182.099 1014.17 
12434800 38850.4 -17565.6 1564.5 -927.212 164.095 941.62 
10438 2
12435401 42232 -21953.9 1460.33 -990.347 472.464 1097.27 
12434800 38305.3 -17439.1 1568.33 -1052.2 244.235 1080.18 
10438.5 2
12435401 41784.8 -21664.2 1475.38 -876.961 567.919 1044.79 
12434800 37821.9 -17417.2 1570 -947.958 42.8649 948.926 
10439 2
12435401 41403.6 -21450.4 1453 -802.368 450.263 920.072 
12434800 37297.9 -17457.9 1560 -1103.16 -85.5263 1106.47 
10439.5 3
12435901 40044.6 -21405.6 1446.2 0 0 0 
12435401 40987.1 -21161.9 1443.22 -815.096 564.552 991.514 
12434800 36769.4 -17528.8 1561.44 -1034.11 -138.753 1043.38 
10440 3
12435901 39670.6 -21187.1 1723.38 -914.364 534.169 1058.96 
12435401 40529.2 -20939.1 1463.62 -867.161 421.901 964.349 
12434800 36182.1 -17367.9 1626.5 -1112.35 304.74 1153.34 
10440.5 3
12435901 39231.6 -20970 1762.62 -892.276 441.311 995.446 
12435401 39980.2 -20672 1445.5 -1115.85 542.937 1240.93 
12434800 35736.4 -17216.5 1636 -905.996 307.673 956.813 
10441 3
12435901 38810.6 -20786.8 1785.5 -866.255 377.058 944.759 
12435401 39499 -20472.6 1489.25 -990.226 410.237 1071.84 
12434800 35331.8 -17119.6 1611.12 -832.562 199.331 856.091 
10441.5 3
12435901 38407.9 -20553.9 1829 -795.921 460.2 919.388 
12435401 39051.4 -20300.7 1570.56 -884.497 339.839 947.537 
12434800 34964.3 -17112.4 1570.22 -726.12 14.1908 726.259 
10442 3
12435901 37976.8 -20403.9 1797.88 -843.716 293.569 893.331 
12435401 38592.4 -20145.5 1558.62 -898.375 303.653 948.305 
12434800 34467.1 -17196.5 1589.88 -973.01 -164.492 986.817 
10442.5 3
12435901 37536.8 -20379.7 1772 -914.703 50.3292 916.087 
12435401 38112 -20013.9 1564.33 -998.701 273.62 1035.51 
12434800 34153.9 -17028.4 1620.67 -651.219 349.388 739.025 
10443 3
12435901 37179.6 -20338 1742.11 -708.774 82.672 713.579 
12435401 37666.8 -19854.3 1587.67 -883.377 316.578 938.391 
12434800 33866.9 -16821.7 1590 -569.444 410.273 701.848 
10443.5 3
12435901 36818.6 -20164.4 1758.12 -702.2 337.792 779.222 
12435401 37322.5 -19742.1 1589.5 -669.801 218.304 704.479 
12434800 33667.4 -16822.1 1571.38 -388.159 -0.891699 388.16 
10444 3
12435901 36253.4 -19919.2 1751.25 -1185.01 513.889 1291.64 
12435401 36667.9 -19638.8 1543.88 -1372.38 216.719 1389.39 
12434800 33484.6 -16780.8 1565.5 -383.124 86.74 392.82 
10444.5 3
12435901 35291.3 -19880 1703.22 -1905.03 77.7228 1906.62 
12435401 35872.4 -19341.9 1494.33 -1575.11 587.844 1681.23 
12434800 33303.1 -16704.8 1562 -359.433 150.44 389.647 
10445 3
12435901 34736 -19535 1655.12 -1128.73 701.22 1328.81 
12435401 35361.5 -19207 1478.25 -1038.5 274.164 1074.09 
12434800 33198 -16855.1 1561 -213.64 -305.584 372.859 
10445.5 3
12435901 34322.3 -19576.9 1680 -824.037 -83.444 828.251 
12435401 34998 -19008.4 1513.33 -724.104 395.529 825.087 
12434800 33147.6 -16956.2 1561 -100.487 -201.389 225.067 
10446 3
12435901 33964 -19527.3 1660.29 -701.239 97.0708 707.926 
12435401 34608.4 -18874 1486.14 -762.371 263.101 806.493 
12434800 33190.4 -16998.7 1561 83.9002 -83.1547 118.127 
10446.5 3
12435901 33435 -19440.1 1660.11 -1073.02 176.825 1087.49 
12435401 34211.3 -18759.9 1456.11 -805.467 231.463 838.064 
12434800 33264.6 -17023.3 1561 150.359 -49.9372 158.435 
10447 3
12435901 32963.1 -19289.8 1664.38 -957.15 304.992 1004.57 
12435401 33685.4 -18647.1 1445.88 -1066.85 228.73 1091.1 
12434800 33143.4 -17083.8 1561 -245.802 -122.549 274.658 
10447.5 3
12435901 32522.9 -19123.4 1681 -922.956 348.795 986.664 
12435401 33188.5 -18550.6 1429.88 -1041.67 202.306 1061.13 
12434800 32924.5 -17149.2 1561 -458.857 -137.317 478.963 
10448 3
12435901 32042.6 -18899.6 1622.67 -911.422 424.705 1005.52 
12435401 32657.6 -18410.9 1424.56 -1007.48 265.154 1041.79 
12434800 32362.9 -17619.9 1552 -1065.68 -893.053 1390.4 
10448.5 3
12435901 31440 -18626.4 1534.38 -1214.83 550.767 1333.85 
12435401 32134.9 -18244 1412.5 -1053.79 336.47 1106.2 
12434800 31869.6 -17820.2 1498.5 -994.484 -403.954 1073.39 
10449 3
12435901 30929.2 -18386.5 1466.25 -1055.27 495.61 1165.86 
12435401 31686.8 -18177.8 1397.12 -925.878 136.88 935.941 
12434800 31455.9 -17620.5 1471 -854.855 412.707 949.265 
10449.5 3
12435901 30533.2 -18286 1435 -770.482 195.525 794.904 
12435401 31071.3 -17941.4 1366.56 -1197.31 459.738 1282.54 
12434800 30818.9 -17239.8 1470.78 -1239.27 740.705 1443.76 
10450 3
12435901 29721.2 -18029.4 1422.88 -1617.47 511.205 1696.34 
12435401 30447.4 -17615.2 1299.62 -1242.94 649.79 1402.55 
12434800 30349.9 -17010.2 1489.62 -934.291 457.227 1040.17 
10450.5 3
12435901 29096.9 -17766.1 1518.56 -1248.72 526.528 1355.19 
12435401 29940.2 -17433.2 1374.89 -1014.31 364.056 1077.66 
12434800 29936.7 -16839 1580.22 -826.417 342.5 894.579 
10451 3
12435901 28750.8 -17679.5 1613.25 -665.652 166.56 686.174 
12435401 29420.2 -17263.6 1395.38 -999.947 326.149 1051.79 
12434800 29413.1 -16684.6 1620.25 -1006.81 296.875 1049.67 
10451.5 3
12435901 28444.4 -17508.8 1659 -645 359.474 738.408 
12435401 28977.6 -17185.5 1428.12 -931.842 164.474 946.246 
12434800 28999.9 -16575.6 1624 -870 229.474 899.755 
10452 3
12435901 27961.9 -17379.2 1730.11 -944.2 253.479 977.632 
12435401 28562.3 -17044.4 1469.56 -812.704 276.038 858.303 
12434800 28515.6 -16436.6 1642.33 -947.788 272.152 986.087 
10452.5 3
12435901 27531.2 -17357 1719.25 -852.75 44.0044 853.885 
12435401 27993 -16853.8 1464.88 -1127.39 377.613 1188.95 
12434800 28053.6 -16237 1617.38 -914.714 395.16 996.42 
10453 3
12435901 26966.1 -17188.9 1638.22 -1148.66 341.689 1198.4 
12435401 27588.2 -16694.4 1421.44 -822.719 323.792 884.142 
12434800 27665.6 -16104 1559.22 -788.759 270.325 833.796 
10453.5 3
12435901 26490.8 -17009.1 1568.67 -939.394 355.292 1004.34 
12435401 27120.7 -16496.7 1406.56 -924.023 390.865 1003.29 
12434800 27123.2 -15898.9 1534.67 -1071.81 405.358 1145.9 
10454 3
12435901 25890.4 -16795.4 1522.11 -1191.14 423.942 1264.33 
12435401 26604.3 -16316.7 1380 -1024.47 357.143 1084.94 
12434800 26560.4 -15716.1 1518.22 -1116.62 362.654 1174.04 
10454.5 3
12435901 25277.8 -16578.8 1536.5 -1240.27 438.653 1315.56 
12435401 26119.2 -16106.8 1381.88 -981.95 424.933 1069.95 
12434800 26064 -15511.9 1541.75 -1004.95 413.433 1086.67 
10455 3
12435901 24770.1 -16321.3 1585.11 -1042.38 528.576 1168.74 
12435401 25565.1 -15903.1 1440.22 -1137.86 418.15 1212.26 
12434800 25650.1 -15327 1602.22 -849.875 379.62 930.805 
10455.5 3
12435901 24342.1 -16167.2 1549.67 -832.685 299.827 885.02 
12435401 24949.9 -15706.3 1473.33 -1196.93 382.836 1256.66 
12434800 25263.1 -15164.2 1586.56 -752.918 316.688 816.809 
10456 3
12435901 23842.4 -15882.2 1566 -979.739 558.824 1127.91 
12435401 24573.7 -15522.7 1454 -737.691 360.131 820.903 
12434800 24802.2 -14955.8 1579.67 -903.704 408.715 991.831 
10456.5 3
12435901 23362.2 -15730.3 1590.33 -952.822 301.367 999.346 
12435401 24159.2 -15287.4 1442.44 -822.31 466.711 945.523 
12434800 24339.7 -14792.1 1565.67 -917.769 324.735 973.526 
10457 3
12435901 22955.5 -15471.8 1631.75 -831.743 528.8 985.609 
12435401 23724.5 -15096.4 1422.62 -889.002 390.735 971.082 
12434800 23931.1 -14609 1553.12 -835.464 374.46 915.543 
10457.5 3
12435901 22561.1 -15276.3 1610.11 -809.833 401.266 903.795 
12435401 23326.9 -14892.8 1390.22 -816.45 418.064 917.261 
12434800 23480.8 -14374.9 1515.67 -924.738 480.721 1042.22 
10458 3
12435901 22077.3 -15095.2 1549.56 -969.495 362.948 1035.21 
12435401 22782.6 -14689.9 1338 -1090.85 406.591 1164.16 
12434800 22999.7 -14207.8 1473.78 -964.151 334.892 1020.66 
10458.5 3
12435901 21531.8 -14782.1 1498.33 -1065.54 611.545 1228.56 
12435401 22282.4 -14432.7 1332.33 -976.78 502.387 1098.4 
12434800 22411 -13953.9 1504.56 -1149.74 495.877 1252.12 
10459 3
12435901 21053.3 -14562.9 1509 -954.979 437.569 1050.45 
12435401 21787.6 -14204.7 1412.33 -987.802 455.09 1087.59 
12434800 21893.4 -13720.2 1545.11 -1033.05 466.401 1133.45 
10459.5 3
12435901 20642.6 -14273.5 1618.88 -839.894 591.797 1027.45 
12435401 21353.8 -13959.9 1429.5 -887.128 500.596 1018.62 
12434800 21394.4 -13447 1561.12 -1020.59 558.737 1163.53 
10460 3
12435901 20244.8 -14070.4 1653.89 -802.111 409.386 900.544 
12435401 20836.6 -13723.1 1471.44 -1042.73 477.347 1146.8 
12434800 21026.8 -13228.4 1562.44 -741.123 440.636 862.221 
10460.5 3
12435901 19880 -13816 1654.5 -742.928 518.217 905.81 
12435401 20416.9 -13420.1 1473.88 -854.747 617.08 1054.22 
12434800 20706.5 -12995.5 1582.12 -652.297 474.429 806.582 
10461 3
12435901 19445.4 -13530.4 1622.67 -837.294 550.203 1001.89 
12435401 20059.1 -13166.7 1445.56 -689.333 488.359 844.793 
12434800 20323.1 -12652.1 1595.78 -738.707 661.636 991.69 
10461.5 3
12435901 19175.1 -13148.1 1589 -534.228 755.572 925.359 
12435401 19745.6 -12842.2 1439.12 -619.538 641.14 891.564 
12434800 19974.2 -12335.4 1575.38 -689.449 625.961 931.218 
10462 3
12435901 18903.5 -12808 1579.88 -575.477 720.604 922.195 
12435401 19436.9 -12565.4 1441.12 -654.131 586.6 878.628 
12434800 19649.9 -12090.9 1564.38 -687.235 518.008 860.596 
10462.5 3
12435901 18577.9 -12445.9 1605 -633.485 704.496 947.427 
12435401 19173.7 -12295 1445.44 -512.078 526.021 734.114 
12434800 19277.1 -11761.4 1572.78 -725.222 640.915 967.842 
10463 3
12435901 18120.9 -12192.8 1548 -882.266 488.685 1008.57 
12435401 18822 -12009.5 1424.12 -678.893 551.158 874.455 
12434800 18794.9 -11413.4 1584.5 -930.958 671.949 1148.13 
10463.5 3
12435901 17531 -11853.5 1512.38 -1182.11 679.86 1363.67 
12435401 18478.5 -11689.2 1416.75 -688.377 641.784 941.142 
12434800 18409.4 -11062.6 1588 -772.545 702.906 1044.46 
10464 3
12435901 16759.8 -11439.5 1575.62 -1573.98 844.898 1786.41 
12435401 17914.8 -11236.9 1429.25 -1150.51 923.214 1475.13 
12434800 17997.2 -10664 1611.5 -841.071 813.52 1170.14 
10464.5 3
12435901 16303.5 -11116.8 1606.5 -938.786 664.095 1149.93 
12435401 17244.8 -10875.9 1495.88 -1378.6 742.798 1565.98 
12434800 17535.6 -10293.9 1624.38 -949.846 761.574 1217.46 
10465 3
12435901 15986.8 -10763.5 1636.12 -630.976 703.685 945.147 
12435401 16921.6 -10577 1485.12 -643.675 595.369 876.802 
12434800 17202.2 -9944.5 1645.62 -664.094 695.966 961.972 
10465.5 3
12435901 15639.7 -10347.4 1649.44 -668.754 801.648 1043.97 
12435401 16546.3 -10191.6 1461.11 -723.105 742.668 1036.55 
12434800 16795.2 -9612.89 1663.78 -784.254 638.942 1011.58 
10466 3
12435901 15300.1 -9907.71 1665.43 -692.906 897.408 1133.78 
12435401 16213.6 -9744.57 1488.57 -679.106 912.213 1137.24 
12434800 16380.4 -9046.43 1657.86 -846.518 1156.04 1432.84 
10466.5 3
12435901 14759 -9511.89 1673.11 -1084.45 793.237 1343.6 
12435401 15820.9 -9286.78 1520.11 -786.939 917.422 1208.69 
12434800 16030.9 -8653.67 1641.78 -700.48 787.098 1053.66 
10467 3
12435901 14439.8 -8885.25 1676.75 -611.59 1200.46 1347.27 
12435401 15449.2 -8964.25 1520.5 -711.952 617.869 942.676 
12434800 15730.2 -8384.88 1634.62 -575.937 514.927 772.562 
10467.5 3
12435901 14070.5 -8529.62 1644.5 -774.109 745.545 1074.75 
12435401 15092.4 -8590.62 1493.38 -748.166 783.281 1083.18 
12434800 15397.6 -8016.5 1610.12 -697.327 772.275 1040.52 
10468 3
12435901 13700.7 -8147.22 1618.11 -713.964 738.229 1027 
12435401 14712.6 -8172.44 1448.11 -733.242 807.298 1090.58 
12434800 15018.9 -7548.67 1582.78 -731.151 903.153 1162.01 
10468.5 3
12435901 13329 -7802.62 1597 -752.362 697.565 1025.99 
12435401 14330.8 -7781.62 1433.12 -772.886 791.132 1106 
12434800 14604.5 -7083.88 1541.88 -838.844 940.874 1260.52 
10469 3
12435901 13033.9 -7474.12 1616.88 -607.253 675.926 908.643 
12435401 13912 -7377.88 1433.75 -861.626 830.761 1196.9 
12434800 14145.2 -6667.62 1549.88 -944.959 856.481 1275.35 
10469.5 3
12435901 12740.6 -7103.75 1596.38 -594.828 751.268 958.24 
12435401 13532.1 -7008.88 1469.12 -770.538 748.479 1074.22 
12434800 13772.5 -6301 1566.75 -756.085 743.661 1060.52 
10470 3
12435901 12350 -6740.88 1614.88 -771.986 717.144 1053.69 
12435401 13093.1 -6608.38 1479.38 -867.589 791.502 1174.39 
12434800 13514 -6010 1590 -510.87 575.099 769.238 
10470.5 3
12435901 11936.9 -6360.78 1590 -808.437 743.83 1098.57 
12435401 12750.3 -6276.11 1452.78 -670.825 650.223 934.236 
12434800 13214.6 -5636.89 1602.11 -585.997 730.159 936.229 
10471 3
12435901 11453.4 -5900.5 1571.38 -915.746 871.738 1264.33 
12435401 12346.4 -5899.75 1418.12 -765.073 712.805 1045.67 
12434800 12806.8 -5207.62 1599.88 -772.359 813 1121.39 
10471.5 3
12435901 11046 -5416.25 1579.5 -843.427 1002.59 1310.17 
12435401 11912.6 -5481.12 1411.5 -898.033 866.718 1248.06 
12434800 12350.1 -4733.88 1595.62 -945.393 980.849 1362.29 
10472 3
12435901 10775.2 -5081.88 1541.62 -570 703.947 905.782 
12435401 11495.2 -4939.38 1405.25 -878.684 1140.53 1439.75 
12434800 11950.9 -4286.62 1636.5 -840.526 941.579 1262.16 
10472.5 3
12435901 10375.5 -4742.12 1543.12 -807.576 686.364 1059.85 
12435401 11111.1 -4506.75 1392.5 -776.01 873.99 1168.78 
12434800 11595 -3952 1627.88 -718.939 676.01 986.845 
10473 3
12435901 10044 -4344.67 1547.78 -639.961 767.294 999.145 
12435401 10739.7 -4069.33 1423.78 -717.101 844.434 1107.84 
12434800 11133.7 -3326.44 1588.67 -890.605 1207.64 1500.52 
10473.5 3
12435901 9666.25 -3875 1620.12 -726.442 903.205 1159.09 
12435401 10357.4 -3517.38 1421.38 -735.176 1061.46 1291.19 
12434800 10776.2 -2950 1583.38 -687.34 723.932 998.255 
10474 3
12435901 9300.62 -3438.88 1640.62 -743.14 886.433 1156.73 
12435401 9982.12 -3258 1479.75 -762.703 527.185 927.168 
12434800 10393.1 -2662.62 1614.25 -778.709 584.096 973.425 
10474.5 3
12435901 8958.75 -2956.62 1649.5 -667.725 941.895 1154.57 
12435401 9627.88 -2794.12 1525.88 -691.895 906.006 1139.98 
12434800 9990.62 -2305.38 1650.12 -786.133 697.754 1051.13 
10475 3
12435901 8691.29 -2427.14 1672.57 -567.865 1124.17 1259.45 
12435401 9340.71 -2497.86 1504.14 -609.683 629.019 876.001 
12434800 9610.14 -2022.57 1659.29 -807.818 600.432 1006.52 
10475.5 3
12435901 8436.33 -1905.67 1671.67 -517.145 1057.76 1177.41 
12435401 9095.67 -2218 1542.33 -497.054 567.662 754.521 
12434800 9200.56 -1687.44 1658.11 -830.806 679.771 1073.46 
10476 3
12435901 8184.75 -1424.38 1681.88 -477.388 913.267 1030.51 
12435401 8805.38 -1843 1552.75 -550.838 711.575 899.867 
12434800 8886.12 -1303.12 1645 -596.642 729.259 942.232 
10476.5 3
12435901 7995.5 -934.375 1679.38 -376.992 976.096 1046.37 
12435401 8603.5 -1545.38 1551 -402.141 592.878 716.396 
12434800 8695.75 -978.75 1638.12 -379.233 646.165 749.231 
10477 3
12435901 7821.62 -431 1661.25 -340.264 985.078 1042.19 
12435401 8320.38 -1207.75 1533.5 -554.061 660.714 862.28 
12434800 8424.88 -644.5 1632.62 -530.088 654.11 841.934 
10477.5 3
12435901 7685.62 11 1649 -275.304 894.737 936.134 
12435401 8143.38 -847.625 1522.12 -358.3 728.998 812.291 
12434800 8284.5 -311.5 1623.75 -284.16 674.089 731.535 
10478 3
12435901 7523.86 550.857 1642 -344.187 1148.63 1199.09 
12435401 7954.71 -530.571 1498 -401.406 674.582 784.976 
12434800 8045.29 21 1597.29 -508.967 707.447 871.509 
10478.5 3
12435901 7261.88 1020.38 1594.25 -533.569 956.248 1095.04 
12435401 7753.38 -156.875 1475.12 -410.06 761.093 864.529 
12434800 7821 433.5 1583.75 -456.794 840.122 956.277 
10479 3
12435901 6995.78 1487.22 1514.22 -519.721 911.811 1049.53 
12435401 7607.78 235.667 1436 -284.37 766.683 817.722 
12434800 7611 797.111 1601.56 -410.156 710.178 820.11 
10479.5 3
12435901 6694 1946.62 1508.5 -567.251 863.539 1033.19 
12435401 7410.88 606.125 1410.75 -370.118 696.35 788.601 
12434800 7435.5 1161.12 1644 -329.887 684.237 759.609 
10480 3
12435901 6418 2428.75 1443.62 -562.118 981.925 1131.44 
12435401 7174.88 908 1366.12 -480.652 614.817 780.401 
12434800 7235.62 1419.88 1642.5 -407.077 526.986 665.902 
10480.5 3
12435901 6086.38 2820.5 1405.5 -693.776 819.561 1073.78 
12435401 6883.38 1070.12 1407.12 -609.833 339.174 697.807 
12434800 7039.75 1703 1619.12 -409.78 592.312 720.245 
10481 3
12435901 5755.62 3101.38 1409 -656.25 557.292 860.952 
12435401 6533.5 819.125 1533.25 -694.196 -498.016 854.359 
12434800 6696.75 2054 1643.25 -680.556 696.429 973.74 
10481.5 3
12435901 5330.57 3204 1461.57 -865.69 209.012 890.564 
12435401 6491.71 791.286 1581.71 -85.1033 -56.6992 102.261 
12434800 6432.43 2441.71 1609.86 -538.333 789.642 955.687 
10482 3
12435901 5021.25 3429.62 1468.75 -637.776 465.206 789.414 
12435401 6499.12 940.25 1568 15.2798 307.143 307.523 
12434800 6124.25 2944.38 1590.62 -635.42 1036.41 1215.69 
10482.5 3
12435901 4574.44 3924.33 1502 -854.313 945.905 1274.59 
12435401 6704.56 1146.89 1568.56 392.793 395.103 557.129 
12434800 5912.89 3130 1624.89 -404.132 354.924 537.86 
10483 3
12435901 4312.25 4294.5 1704.25 -507.146 715.99 877.404 
12435401 6926.62 1228.25 1535.5 429.535 157.372 457.456 
12434800 5826 3554.5 1639.62 -168.064 821.083 838.107 
10483.5 3
12435901 4325.38 4507.25 1717.25 26.4085 428.068 428.882 
12435401 7021.5 1251.38 1536.12 190.895 46.5292 196.484 
12434800 5789.38 4102.12 1608.75 -73.6922 1101.86 1104.32 
10484 3
12435901 4327 4812.12 1712.38 3.29615 618.408 618.416 
12435401 7160.62 1284.88 1574.5 282.201 67.9513 290.267 
12434800 5799.62 4493.75 1576 20.7911 794.371 794.643 
10484.5 3
12435901 4416 5101.75 1714 185.031 602.131 629.919 
12435401 7196.38 1371.62 1609.38 74.3243 180.353 195.068 
12434800 5640.25 4677.75 1519.25 -331.341 382.536 506.084 
10485 3
12435901 4521.89 5297.44 1714.22 203.242 375.613 427.074 
12435401 7155 1481.78 1572.56 -79.4146 211.426 225.848 
12434800 5482.44 4860.44 1505.33 -302.89 350.661 463.363 
10485.5 2
12435901 4669.56 5353.11 1715 287.289 108.301 307.025 
12435401 7087.67 1510.44 1598 -130.999 55.7717 142.377 
10486 2
12435901 4977.6 5390.1 1715 645.795 77.5448 650.434 
12435401 6879.9 1557.8 1622.5 -435.57 99.2779 446.74 
10486.5 2
12435901 5137.6 5335.1 1715 312.5 -107.422 330.448 
12435401 6817.3 1381.5 1657.7 -122.266 -344.336 365.399 
10487 1
12435401 6856.22 1276.44 1605.33 78.4722 -211.806 225.875 
10487.5 1
12435401 6885.22 1208.33 1596 58.8235 -138.156 150.158 
10488 1
12435401 6845.44 1466.67 1570 -76.2026 494.891 500.724 
10488.5 1
12435401 6877.12 1574.38 1542.12 64.5225 219.365 228.658 
10489 1
12435401 6868.44 1562.22 1514.67 -17.6793 -24.7511 30.4167 
10489.5 1
12435401 6898.56 1605.56 1492.11 59.7443 85.9788 104.698 
10490 1
12435401 6968.88 1648.25 1503.38 145.288 88.2117 169.97 
10490.5 1
12435401 6929.67 1634 1483.44 -75.6918 -27.5097 80.5359 
10491 1
12435401 6944 1686.12 1467 28.6094 104.042 107.904 
10491.5 1
12435401 6976.56 1730.56 1580.56 66.0356 90.1228 111.727 
10492 1
12435401 7030.38 1691.5 1564.38 107.639 -78.1111 132.994 
10492.5 1
12435401 7061.11 1686.67 1526.89 61.7191 -9.70549 62.4775 
10493 1
12435401 7196.62 1667 1564.88 268.344 -38.9439 271.156 
10493.5 1
12435401 7259.5 1625 1534.12 129.639 -86.5979 155.902 
10494 1
12435401 7268.38 1529 1566.12 18.5282 -200.418 201.272 
10494.5 1
12435401 7025.33 1340.78 1557.56 -469.192 -363.363 593.443 
10495 1
12435401 6933.14 1257.14 1559.86 -182.918 -165.942 246.973 
10495.5 1
12435401 6881.12 1062.12 1591.88 -107.033 -401.271 415.301 
10496 1
12435401 7104.33 668.444 1610.67 426.785 -752.735 865.307 
10496.5 1
12435401 7673.62 338.5 1589.62 1118.45 -648.221 1292.72 
10497 1
12435401 7726.33 116.667 1528.33 104.58 -440.146 452.399 
10497.5 1
12435401 7711.38 -108.25 1494 -30.1579 -453.461 454.463 
10498 1
12435401 7585.75 -324.5 1487.38 -267.857 -461.087 533.244 
10498.5 1
12435401 7265.33 -565.333 1471 -617.373 -464.033 772.319 
10499 1
12435401 6866.25 -317 1413.62 -787.147 489.809 927.099 
10499.5 1
12435401 6729.33 -265.889 1404.78 -274.933 102.633 293.465 
10500 1
12435401 6688.38 -486.125 1415.25 -80.7857 -434.391 441.839 
10500.5 1
12435401 6647.56 -871.556 1481.67 -80.8306 -763.229 767.497 
10501 1
12435401 6631.44 -1233.44 1543.56 -31.6525 -710.98 711.684 
10501.5 1
12435401 6639.5 -1493.5 1509.38 16.888 -545.19 545.451 
10502 1
12435401 6708.44 -1815.67 1527.44 139.847 -653.482 668.278 
10502.5 1
12435401 6848.78 -2072 1454.78 270.392 -493.899 563.07 
10503 1
12435401 7041 -2258.12 1389.25 389.903 -377.535 542.731 
10503.5 1
12435401 7051.78 -2499.78 1369.78 22.4537 -503.443 503.944 
10504 1
12435401 7068.78 -2811.33 1347.11 33.3333 -610.893 611.802 
10504.5 1
12435401 7080.25 -2913.12 1332.25 23.365 -207.315 208.628 
10505 1
12435401 7059.22 -2963 1306.67 -42.1398 -99.9499 108.47 
10505.5 1
12435401 7000.11 -3002.56 1266.67 -113.24 -75.7769 136.255 
10506 1
12435401 6998.62 -3064.12 1271.12 -2.99619 -124.132 124.168 
10506.5 1
12435401 6935.22 -2990.67 1372.44 -125.55 145.462 192.151 
10507 1
12435401 6786.62 -2776.88 1507.5 -296.601 426.73 519.683 
10507.5 1
12435401 6577 -2545.75 1556.88 -434.006 478.52 646.02 
10508 1
12435401 6537.33 -2673.33 1550.56 -76.5766 -246.3 257.929 
10508.5 1
12435401 6556 -2936.38 1522.75 37.037 -521.908 523.221 
10509 1
12435401 6690.38 -3078 1440.25 273.12 -287.856 396.806 
10509.5 1
12435401 6740.38 -3101.5 1359.75 99.0099 -46.5347 109.4 
10510 1
12435401 6728.88 -3181.38 1314.5 -23.5656 -163.678 165.366 
10510.5 1
12435401 6883.78 -3318.56 1510.56 304.328 -269.51 406.511 
10511 1
12435401 7204.88 -3504.75 1591.62 629.602 -365.087 727.797 
10511.5 1
12435401 7674.88 -3925.75 1613.12 975.104 -873.444 1309.1 
10512 1
12435401 8507.78 -4309.56 1654 1649.31 -760.011 1816 
10512.5 1
12435401 9066.75 -4661.38 1773.62 1091.74 -687.147 1289.99 
10513 1
12435401 9566.38 -5112.5 1772.88 999.25 -902.25 1346.31 
10513.5 1
12435401 9969.62 -5562.38 1724.38 798.515 -890.842 1196.34 
10514 1
12435401 10428.4 -5973.62 1690.75 923.038 -827.465 1239.64 
10514.5 1
12435401 11044.5 -6444.12 1692.38 1247.22 -952.429 1569.29 
10515 1
12435401 11620.9 -7014.12 1758.38 1183.52 -1170.43 1664.52 
10515.5 1
12435401 12229.8 -7416 1786.25 1252.83 -826.903 1501.12 
10516 1
12435401 12758.8 -7933.56 1774.89 1047.58 -1024.86 1465.53 
10516.5 1
12435401 12977.5 -8422.88 1776.5 437.444 -978.639 1071.96 
10517 1
12435401 13195.2 -8899 1764 435.444 -952.25 1047.09 
10517.5 1
12435401 13601.1 -9488.38 1749.75 755.871 -1097.53 1332.64 
10518 1
12435401 13943.2 -10001 1786 721.783 -1081.49 1300.23 
10518.5 1
12435401 14288.4 -10738.5 1777.5 705.777 -1508.18 1665.15 
10519 1
12435401 14532.3 -11230.4 1745.11 471.873 -951.537 1062.11 
10519.5 1
12435401 14800.2 -11636.5 1707.38 516.217 -782.381 937.336 
10520 1
12435401 15121.6 -12006.1 1676.38 678.006 -779.8 1033.33 
10520.5 1
12435401 15202.9 -12294 1638.75 166.155 -588.701 611.7 
10521 1
12435401 15123 -12671.2 1623.62 -156.006 -736.816 753.151 
10521.5 1
12435401 14753.2 -13031.5 1612.12 -736.554 -717.629 1028.35 
10522 1
12435401 14083.5 -13187.2 1599.62 -1353.03 -314.646 1389.13 
10522.5 1
12435401 13675.5 -13524.1 1577.62 -830.957 -686.1 1077.6 
10523 1
12435401 13464.9 -13937.9 1574.22 -405.802 -797.233 894.57 
10523.5 1
12435401 13362.4 -14357.4 1555.88 -201.799 -825.76 850.06 
10524 1
12435401 13336.1 -14737 1555 -53.1377 -768.472 770.307 
