# Supplementary material for: Intrinsic group behaviour II: On the dependence of triad spatial dynamics on social and personal features; and on the effect of social interaction on small group dynamics
Source: PLoS One. 2019 Dec 3;14(12):e0225704. doi: 10.1371/journal.pone.0225704 (PMC6890182; doi:10.1371/journal.pone.0225704)
Supplement: S3 Data Set — (ZIP) [file pone.0225704.s003.zip › set_3_int/group_traj_triad_int/traj_3_0217_54.dat]

3 12431901 12434401 12432100 0 0 1 0 2 1 0 20 0 30 1573.62 1768.71 1260.41 
10399.5 1
12431901 37108 -18778.4 1273 0 0 0 
10400 1
12431901 36449.7 -18533.2 1256.56 -1314.04 489.434 1402.23 
10400.5 1
12431901 35759 -18529.9 1273.12 -1370.37 6.64131 1370.39 
10401 2
12432100 32030.3 -17312.7 1371 0 0 0 
12431901 35125.3 -18385.4 1242.22 -1264.8 288.285 1297.24 
10401.5 2
12432100 31817.5 -17200.5 1339.12 -652.863 344.07 737.98 
12431901 34717.1 -18329.8 1260.38 -814.787 111.167 822.336 
10402 2
12432100 31387 -17044.2 1379.8 -1005.84 365.187 1070.08 
12431901 34296.8 -18352.6 1261.6 -982.068 -53.3879 983.518 
10402.5 2
12432100 30790.7 -16801 1504.71 -1022.79 417.153 1104.59 
12431901 33684.7 -18370.1 1263.29 -1049.89 -30.0907 1050.32 
10403 2
12432100 30330 -16565.6 1631.88 -938.318 479.379 1053.68 
12431901 33084.2 -18138.5 1309.62 -1222.94 471.778 1310.79 
10403.5 2
12432100 29955.3 -16451.1 1670.57 -761.614 232.687 796.367 
12431901 32442.6 -17988.7 1273.86 -1304.22 304.443 1339.29 
10404 2
12432100 29554.9 -16262.1 1704.12 -827.295 390.533 914.84 
12431901 31885.2 -17908.9 1221.25 -1151.49 164.957 1163.25 
10404.5 2
12432100 29130.9 -16160 1690.62 -848 204.25 872.251 
12431901 31486.6 -17916.8 1205.88 -797.25 -15.75 797.406 
10405 2
12432100 28788.1 -15986 1694.62 -695.233 352.941 779.69 
12431901 31055.6 -17554 1152.5 -874.239 735.801 1142.67 
10405.5 2
12432100 28456.1 -15803.2 1721.11 -644.687 354.908 735.922 
12431901 30448.8 -17224.3 1112.56 -1178.34 640.129 1340.99 
10406 2
12432100 28073 -15682.5 1614.12 -751.198 236.71 787.611 
12431901 29912.1 -16800.9 1315.75 -1052.26 830.31 1340.4 
10406.5 2
12432100 27763.5 -15580.2 1572.25 -642.116 212.137 676.251 
12431901 29595.5 -16458.5 1657.25 -656.898 710.322 967.508 
10407 2
12432100 27334.4 -15567.4 1559.12 -844.734 25.3445 845.114 
12431901 29209.1 -16328.6 1729 -760.581 255.659 802.399 
10407.5 2
12432100 26963.9 -15476.5 1586.25 -753.049 184.705 775.37 
12431901 28740.2 -16265.6 1737.25 -952.998 128.049 961.562 
10408 2
12432100 26562.4 -15272.4 1563.12 -821.063 417.434 921.084 
12431901 28198.9 -16140.5 1742.88 -1107.11 255.879 1136.29 
10408.5 2
12432100 26100.1 -15115.9 1627 -897.6 303.857 947.636 
12431901 27570.1 -16212.1 1703.11 -1220.9 -139.051 1228.79 
10409 2
12432100 25597.2 -15024.9 1673.38 -984.073 178.109 1000.06 
12431901 27117.9 -16179.1 1686.75 -885.002 64.5521 887.353 
10409.5 2
12432100 25120.1 -14932.6 1655.25 -960.01 185.614 977.789 
12431901 26742.4 -16412.6 1566 -755.533 -469.819 889.697 
10410 2
12432100 24630.8 -14793.6 1649.62 -982.681 279.116 1021.55 
12431901 26155.9 -16213.6 1383.5 -1177.71 399.598 1243.66 
10410.5 2
12432100 24295.5 -14774.5 1624.75 -674.547 38.4809 675.644 
12431901 25669.2 -16048.4 1288.5 -979.125 332.495 1034.04 
10411 2
12432100 23943.8 -14567 1601.44 -691.006 407.662 802.296 
12431901 25258 -15780.8 1265.11 -807.957 525.731 963.944 
10411.5 2
12432100 23518.5 -14394.9 1615.25 -847.167 342.878 913.924 
12431901 24870.6 -15579.4 1276 -771.663 401.201 869.728 
10412 2
12432100 23083.8 -14300.7 1553.11 -871.187 188.794 891.409 
12431901 24448.6 -15410.1 1324.11 -845.831 339.206 911.312 
10412.5 2
12432100 22636.5 -14325.8 1510.88 -873.589 -48.9909 874.962 
12431901 24056.9 -15255 1325.12 -765.001 302.951 822.804 
10413 2
12432100 22219.1 -14176.6 1574.38 -882.4 315.275 937.031 
12431901 23701.4 -15133.2 1306.62 -751.586 257.4 794.44 
10413.5 2
12432100 21782.7 -14303.3 1604.33 -860.865 -249.918 896.408 
12431901 23329.2 -14978.2 1344.22 -734.029 305.775 795.171 
10414 2
12432100 21331.9 -14087.6 1664.5 -919.983 440.221 1019.88 
12431901 23124.1 -14816.2 1542.38 -418.566 330.556 533.352 
10414.5 2
12432100 20955.2 -13983.3 1702 -748.813 207.339 776.988 
12431901 22893.8 -14675.7 1670.78 -457.947 279.49 536.498 
10415 2
12432100 20562.2 -13991 1675.67 -770.588 -15.0327 770.735 
12431901 22493.7 -14731 1626.67 -784.532 -108.497 791.998 
10415.5 2
12432100 20099 -13950.5 1682.75 -928.301 81.1623 931.842 
12431901 22117.4 -14743.8 1591.38 -754.092 -25.5511 754.524 
10416 2
12432100 19684 -13872.6 1678.89 -838.384 157.464 853.043 
12431901 21568.2 -14665.7 1558.67 -1109.4 157.744 1120.56 
10416.5 2
12432100 19402.8 -13582.8 1727.75 -546.117 562.729 784.16 
12431901 21114.1 -14800.6 1572.25 -881.742 -262.055 919.86 
10417 2
12432100 19185.1 -13405.9 1675.78 -439.675 357.295 566.545 
12431901 20773.4 -14576.1 1541.33 -688.244 453.563 824.257 
10417.5 2
12432100 18958.8 -13150.8 1647 -447.354 504.227 674.07 
12431901 20446.5 -14353.5 1457 -646.135 439.943 781.691 
10418 2
12432100 18675.8 -12881.6 1617.25 -582.305 553.755 803.569 
12431901 20128.5 -14190.8 1353.5 -654.321 334.877 735.036 
10418.5 2
12432100 18408.8 -12753.7 1624.56 -541.526 259.55 600.514 
12431901 19721.9 -14012.1 1270.44 -824.769 362.351 900.856 
10419 2
12432100 18069.9 -12616.6 1600.12 -671.095 271.37 723.885 
12431901 19293.1 -13892.1 1234.12 -849.037 237.596 881.656 
10419.5 2
12432100 17837.6 -12438 1571.5 -458.992 353.014 579.044 
12431901 18941.8 -13664.5 1210.5 -694.417 449.852 827.394 
10420 2
12432100 17751.3 -12318.4 1568.44 -168.868 233.964 288.54 
12431901 18630.4 -13472.7 1206.56 -609.209 375.408 715.588 
10420.5 2
12432100 17750.5 -12211.8 1572.25 -1.65344 211.695 211.702 
12431901 18315.2 -13305 1164 -625.386 332.672 708.363 
10421 2
12432100 17710.1 -12434.1 1545.25 -82.5665 -454.755 462.189 
12431901 18135.1 -13399.6 1192 -368.354 -193.507 416.088 
10421.5 2
12432100 17806.1 -12514.7 1569.11 187.84 -157.616 245.207 
12431901 17770.8 -13662 1385.89 -713.008 -513.454 878.644 
10422 2
12432100 17792.2 -12462.5 1589.25 -27.7222 104.333 107.954 
12431901 17243.9 -13416.5 1430 -1053.81 491 1162.58 
10422.5 2
12432100 17646.1 -12391 1574.89 -296.428 145.03 330.005 
12431901 16602.8 -13039.4 1431.67 -1300.4 764.819 1508.64 
10423 2
12432100 17356.1 -12513.5 1572.12 -587.016 -247.976 637.244 
12431901 16207.6 -12507.9 1420 -799.904 1076.05 1340.8 
10423.5 2
12432100 16727.9 -12288.1 1580.75 -1256.5 450.75 1334.9 
12431901 15740.2 -11627.4 1355.75 -934.75 1761 1993.71 
10424 3
12434401 10573 -6342.5 692 0 0 0 
12432100 16080.9 -11830.9 1665.56 -1286.25 909.018 1575.04 
12431901 15369.4 -11287.9 1309.56 -737.188 674.923 999.483 
10424.5 3
12434401 10333.1 -6434.56 682.667 -569.807 -218.659 610.321 
12432100 15718 -11327.8 1661.44 -715.757 992.33 1223.53 
12431901 14996.2 -10953 1256.56 -736.139 660.53 989.04 
10425 3
12434401 10128.7 -6379.78 679 -394.68 105.749 408.602 
12432100 15469.1 -10944.2 1672.89 -480.48 740.455 882.686 
12431901 14667.7 -10507.8 1248.89 -634.277 859.502 1068.2 
10425.5 3
12434401 10051.6 -6261.73 679.273 -161.828 248.005 296.133 
12432100 15344.8 -10765.2 1716.91 -261.12 376.135 457.888 
12431901 14442.2 -10313.1 1271 -473.708 409.006 625.847 
10426 3
12434401 10116.9 -6255.64 679.214 134.199 12.5194 134.782 
12432100 15053.1 -10455.1 1722.93 -600.155 637.94 875.873 
12431901 14106.5 -9788.5 1297.5 -690.703 1079.41 1281.48 
10426.5 3
12434401 10271.5 -6384.93 679 306.831 -256.519 399.934 
12432100 14725 -9964.5 1722.5 -651.077 973.498 1171.15 
12431901 14014.2 -9665.14 1238.14 -183.107 244.756 305.669 
10427 3
12434401 10342 -6464.2 679 146.266 -164.464 220.095 
12432100 14591.2 -9523.3 1734.4 -277.593 915.353 956.519 
12431901 13878.1 -9372.8 1228.7 -282.395 606.52 669.04 
10427.5 3
12434401 10370 -6556 679 53.7428 -176.2 184.213 
12432100 14134.1 -8914.1 1755.9 -877.351 1169.29 1461.84 
12431901 13538.2 -8646.4 1238.6 -652.399 1394.24 1539.33 
10428 3
12434401 10373.6 -6566.11 679 6.78541 -19.296 20.4543 
12432100 13559.7 -8751.44 1758.89 -1096.25 310.411 1139.35 
12431901 13450.2 -7941.22 1511.56 -167.897 1345.76 1356.19 
10428.5 3
12434401 10396.9 -6508.78 677.556 46.7602 114.896 124.047 
12432100 13257.6 -8492.67 1765.67 -605.433 518.593 797.175 
12431901 13340.6 -7432.78 1643.78 -219.773 1018.93 1042.36 
10429 3
12434401 10371.2 -6457.56 677.333 -51.8519 103.479 115.744 
12432100 12817.7 -8033 1722.67 -888.664 928.62 1285.32 
12431901 13025.1 -7051.56 1706 -637.262 770.146 999.613 
10429.5 3
12434401 10456.9 -6464.12 682 179.19 -13.7436 179.716 
12432100 12464.6 -7611.75 1709.5 -738.581 881.276 1149.85 
12431901 12708.9 -6676.25 1708 -661.582 785.158 1026.72 
10430 3
12434401 10523.5 -6463.7 680.2 130.894 0.834971 130.897 
12432100 11928.1 -7200.3 1679.2 -1054.08 808.35 1328.35 
12431901 12294.5 -6359.8 1779.8 -814.096 621.709 1024.34 
10430.5 3
12434401 10540.5 -6360.62 679.625 32.7553 198.603 201.286 
12432100 11475.1 -6877.25 1659.75 -872.784 622.447 1072 
12431901 11878 -5830.62 1760.12 -802.505 1019.61 1297.54 
10431 3
12434401 10780.3 -6093.33 741.556 492.471 548.854 737.406 
12432100 11187.3 -6560.22 1699.33 -590.948 650.981 879.202 
12431901 11355.4 -5260.67 1686 -1073.01 1170.35 1587.78 
10431.5 3
12434401 11018.4 -5534.5 1001.62 496.955 1166.67 1268.1 
12432100 10834.8 -6135.75 1666.25 -736.082 886.163 1152 
12431901 10950.9 -4920.75 1629.38 -844.613 709.638 1103.16 
10432 3
12434401 10501 -5162.78 1101.33 -1032.68 741.961 1271.59 
12432100 10584.4 -5733.22 1656.78 -499.612 803.449 946.119 
12431901 10647 -4548 1600.89 -606.537 744.012 959.917 
10432.5 3
12434401 9824.5 -4924.88 1194.25 -1331.69 468.313 1411.64 
12432100 10233.8 -5417.12 1669.88 -690.343 622.239 929.384 
12431901 10215.4 -4248.12 1589.62 -849.656 590.305 1034.59 
10433 3
12434401 9394.38 -4733.88 1196.5 -885.031 393.004 968.366 
12432100 9823.38 -5131.25 1717 -844.393 588.22 1029.08 
12431901 9737.38 -3892.5 1620.75 -983.539 731.739 1225.88 
10433.5 3
12434401 9055.56 -4515.33 1251.67 -670.93 432.756 798.388 
12432100 9516.11 -4938.56 1708.44 -608.443 381.573 718.193 
12431901 9293.67 -3835.33 1664.67 -878.63 113.201 885.893 
10434 3
12434401 8670 -4234.62 1202.38 -745.755 542.956 922.471 
12432100 9216.62 -4734.25 1680.12 -579.277 395.175 701.231 
12431901 8922.62 -3556.5 1662.12 -717.682 539.329 897.744 
10434.5 3
12434401 8262.5 -3966 1141.38 -833.333 549.335 998.105 
12432100 8831.38 -4579.75 1666.5 -787.832 315.951 848.826 
12431901 8473.25 -3283 1708.25 -918.967 559.305 1075.79 
10435 3
12434401 7900.88 -3702.25 1097.25 -714.674 521.245 884.565 
12432100 8438 -4407.5 1643.5 -777.421 340.415 848.685 
12431901 8163 -3071 1681.75 -613.142 418.972 742.618 
10435.5 3
12434401 7526.88 -3412.25 1044.25 -780.793 605.428 988.019 
12432100 7954.12 -4109.12 1613.12 -1010.18 622.912 1186.79 
12431901 7887.25 -2733.25 1705.62 -575.678 705.115 910.271 
10436 3
12434401 7214.22 -3150.33 1024.56 -602.414 504.656 785.863 
12432100 7492.67 -3824.11 1568.33 -889.13 549.16 1045.05 
12431901 7589.89 -2347.11 1689 -572.95 744.006 939.051 
10436.5 3
12434401 7020.62 -2853.12 995.375 -370.876 569.365 679.504 
12432100 7197.5 -3504.12 1541.38 -565.453 613 833.97 
12431901 7218.12 -1904.75 1664.38 -712.191 847.435 1106.96 
10437 3
12434401 6687.12 -2560.25 1045.12 -699.161 613.994 930.492 
12432100 6895.25 -3155.75 1596.25 -633.648 730.346 966.91 
12431901 6792.5 -1463.25 1652.12 -892.296 925.577 1285.65 
10437.5 3
12434401 6282.75 -2250.38 1116.5 -832.047 637.603 1048.26 
12432100 6546.12 -2797.88 1653.38 -718.364 736.368 1028.73 
12431901 6384.75 -1044.75 1637 -838.992 861.111 1202.26 
10438 3
12434401 5811.33 -1840.44 1179.67 -910.071 791.372 1206.03 
12432100 6223.89 -2376.67 1707 -622.077 813.144 1023.81 
12431901 6033.22 -650.222 1642.44 -678.625 761.637 1020.11 
10438.5 3
12434401 5406.38 -1448.38 1253.5 -794.036 768.764 1105.21 
12432100 5860.38 -1993.5 1697.5 -712.772 751.307 1035.62 
12431901 5570.88 -230.5 1662.88 -906.563 822.985 1224.4 
10439 3
12434401 5037.88 -1032.62 1291.25 -775.789 875.263 1169.59 
12432100 5586.38 -1621.5 1746.88 -576.842 783.158 972.668 
12431901 5197 140.875 1659.75 -787.105 781.842 1109.42 
10439.5 3
12434401 4663.78 -600.667 1235.11 -732.088 845.32 1118.27 
12432100 5229.78 -1247.22 1718.78 -697.842 732.442 1011.66 
12431901 4759.44 516.556 1661.22 -856.273 735.187 1128.58 
10440 3
12434401 4272.62 -176.375 1178.62 -740.82 803.583 1092.96 
12432100 4895.62 -752.75 1716.38 -632.865 936.5 1130.29 
12431901 4198 987.125 1641 -1063.34 891.23 1387.44 
10440.5 3
12434401 3909 337.875 1134.12 -739.075 1045.22 1280.13 
12432100 4604 -251.625 1724.75 -592.734 1018.55 1178.46 
12431901 3619 1365 1639.12 -1176.83 768.039 1405.28 
10441 3
12434401 3355.25 712.375 1053.88 -1139.4 770.576 1375.51 
12432100 4257.75 36.625 1676.5 -712.449 593.107 927.016 
12431901 3069.88 1745.5 1595.5 -1129.89 782.922 1374.63 
10441.5 3
12434401 2811.22 1141.11 1030.11 -1075.15 847.305 1368.9 
12432100 3829.33 402.333 1618 -846.673 722.744 1113.2 
12431901 2404.56 2079.22 1564.33 -1314.86 659.53 1471 
10442 3
12434401 2137.88 1533 1086.75 -1317.7 766.906 1524.63 
12432100 3436.5 726.625 1580.88 -768.754 634.622 996.859 
12431901 1816.88 2374.88 1693.25 -1150.06 578.577 1287.4 
10442.5 3
12434401 1544.67 1765.89 1082.67 -1233.28 484.176 1324.92 
12432100 2800.67 1161.67 1559.44 -1321.9 904.453 1601.7 
12431901 1419 2479.22 1688.22 -827.183 216.938 855.157 
10443 3
12434401 922.667 2085.44 1224 -1234.13 634.039 1387.47 
12432100 2075.11 1549.22 1557.78 -1439.59 768.959 1632.09 
12431901 898.444 2716.89 1700 -1032.85 471.561 1135.41 
10443.5 3
12434401 125.625 2408.5 1315.12 -1550.66 628.513 1673.2 
12432100 1430.38 1810.88 1630.5 -1254.35 509.052 1353.71 
12431901 295 2991.88 1697.38 -1174.02 534.992 1290.17 
10444 3
12434401 -390.75 2724.12 1269.62 -1082.55 661.688 1268.75 
12432100 859.375 2160.75 1708.5 -1197.06 733.491 1403.91 
12431901 -167.375 3228 1694.38 -969.34 495.021 1088.42 
10444.5 3
12434401 -1031.11 3115.67 1239.89 -1268.04 775.33 1486.29 
12432100 310.556 2393.33 1826.67 -1086.77 460.561 1180.33 
12431901 -574.333 3544.44 1677.56 -805.858 626.623 1020.81 
10445 3
12434401 -1398.75 3323.75 1232.75 -747.234 422.934 858.621 
12432100 -131.125 2733.62 1895.25 -897.725 691.65 1133.26 
12431901 -1237.25 3927.38 1667.75 -1347.39 778.314 1556.03 
10445.5 3
12434401 -1766.22 3654.56 1233.22 -732.016 658.975 984.935 
12432100 -620.778 2808.44 1869.89 -975.404 149.043 986.725 
12431901 -1764.78 4237.22 1654.89 -1050.85 617.226 1218.71 
10446 3
12434401 -2121.29 3853.43 1294.14 -694.84 389.184 796.409 
12432100 -1118 3201.29 1862.71 -973.038 768.77 1240.08 
12431901 -2282.71 4419.43 1651.71 -1013.57 356.568 1074.46 
10446.5 3
12434401 -2610.67 4027.44 1335.22 -992.659 352.973 1053.55 
12432100 -1521.11 3633.44 1851.89 -817.67 876.59 1198.75 
12431901 -2724.56 4656.89 1654.56 -896.23 481.664 1017.46 
10447 3
12434401 -3200.75 4298.38 1345.12 -1196.92 549.555 1317.06 
12432100 -1976.12 3992.38 1836.5 -922.949 728.054 1175.54 
12431901 -3239 4920.5 1650.12 -1043.5 534.708 1172.52 
10447.5 3
12434401 -3946.75 4563.12 1375.5 -1563.94 555.031 1659.51 
12432100 -2699.25 4116.88 1816.88 -1515.99 261.006 1538.29 
12431901 -3652.38 5154.12 1645.62 -866.614 489.78 995.442 
10448 3
12434401 -4559.89 5217 1425.78 -1163.45 1240.75 1700.91 
12432100 -3385.33 4200.11 1790.89 -1301.87 157.943 1311.41 
12431901 -4093.44 5365.33 1624 -836.944 400.775 927.952 
10448.5 3
12434401 -4938.5 5565.5 1314.38 -763.329 702.621 1037.47 
12432100 -3917.12 4456.25 1757.25 -1072.16 516.409 1190.04 
12431901 -4419.62 5755.5 1621.88 -657.622 786.626 1025.3 
10449 2
12434401 -5364 5806.38 1253.88 -879.132 497.676 1010.22 
12432100 -4275.5 4832.62 1720.5 -740.444 777.634 1073.77 
10449.5 2
12434401 -5930.11 6425.89 1373.33 -1101.38 1205.28 1632.71 
12432100 -4794.22 5064.56 1652.56 -1009.19 451.227 1105.47 
10450 2
12434401 -6592.88 6870.12 1345.62 -1320.25 884.932 1589.39 
12432100 -5561.12 5556 1163 -1527.69 978.973 1814.45 
10450.5 2
12434401 -7062.67 7096.11 1397.33 -939.583 451.972 1042.64 
12432100 -6047.33 5922.33 1326.11 -972.417 732.667 1217.54 
10451 2
12434401 -7481.25 7272.75 1296.38 -804.968 339.69 873.706 
12432100 -6455.38 6323.88 1414.38 -784.696 772.196 1100.92 
10451.5 2
12434401 -7891 7499.38 1346.25 -862.632 477.105 985.78 
12432100 -6919.5 6559.62 1419.25 -977.105 496.316 1095.93 
10452 2
12434401 -8273.89 7837 1284.44 -749.293 660.714 998.991 
12432100 -7360.44 6872.78 1525.11 -862.905 612.823 1058.37 
10452.5 2
12434401 -8798.75 8068.88 1149.12 -1039.33 459.158 1136.24 
12432100 -7843.38 7229 1547.5 -956.298 705.391 1188.31 
10453 2
12434401 -9057.78 8427.44 1105.11 -526.479 728.8 899.071 
12432100 -8264.56 7569.78 1586.56 -856.058 692.638 1101.17 
10453.5 2
12434401 -9372.89 8876.33 1148.44 -622.749 887.132 1083.89 
12432100 -8733.67 7806.78 1544.78 -927.097 468.379 1038.7 
10454 2
12434401 -9570.44 9384.33 1299.89 -391.975 1007.94 1081.47 
12432100 -9227.22 8190.44 1478.33 -979.277 761.243 1240.35 
10454.5 2
12434401 -9750.25 9877.88 1364.62 -363.979 999.072 1063.31 
12432100 -9642.5 8592 1362.88 -840.643 812.865 1169.37 
10455 2
12434401 -10022.6 10294.7 1416.11 -559.149 855.835 1022.3 
12432100 -9795 9146.89 1417.67 -313.142 1139.4 1181.65 
10455.5 2
12434401 -10217.7 10629 1373.56 -379.594 650.454 753.115 
12432100 -10019 9732.56 1514.33 -435.798 1139.43 1219.93 
10456 2
12434401 -10505 11039 1455.44 -563.399 803.922 981.686 
12432100 -10126.3 10201 1511 -210.458 918.519 942.321 
10456.5 2
12434401 -10685.4 11418.8 1407.89 -358.025 753.527 834.257 
12432100 -10231.6 10819.3 1508.22 -208.774 1226.85 1244.49 
10457 2
12434401 -10960.6 11678 1446.38 -562.741 530.107 773.105 
12432100 -10241.2 11304.8 1372.5 -19.825 992.672 992.87 
10457.5 2
12434401 -11324.6 12032.7 1325.22 -747.291 728.268 1043.46 
12432100 -10258.7 11800.6 1450.33 -35.7632 1018.08 1018.71 
10458 2
12434401 -11495.3 12277.1 1346.89 -342.24 489.869 597.578 
12432100 -10234.6 12375.7 1386.11 48.3189 1152.53 1153.54 
10458.5 2
12434401 -11643.1 12570 1393.67 -288.628 572.049 640.739 
12432100 -10268.3 13013.2 1467.67 -65.9722 1245.23 1246.97 
10459 2
12434401 -11706.6 12914.7 1298.22 -126.636 687.957 699.516 
12432100 -10221.7 13530.3 1507.22 93.147 1032.16 1036.35 
10459.5 2
12434401 -11682.1 13336.2 1384.75 49.9602 862.134 863.58 
12432100 -10181.5 13932 1785.88 82.1404 821.404 825.501 
10460 2
12434401 -11669.9 13876.1 1493.89 24.6696 1088.43 1088.71 
12432100 -10264.6 14303 1663.22 -167.451 747.984 766.498 
10460.5 2
12434401 -11675.5 14234.4 1421.12 -11.4279 729.662 729.751 
12432100 -10387 14620.6 1902.38 -249.378 646.894 693.297 
10461 2
12434401 -11737 14681.1 1698.89 -118.497 860.763 868.881 
12432100 -10422.4 14905.3 1945.11 -68.2937 548.571 552.806 
10461.5 2
12434401 -11700.4 15088 1759 72.3814 804.128 807.379 
12432100 -10483.8 15031 1785.25 -121.157 248.353 276.33 
10462 2
12434401 -11600.5 15422.8 1786 211.6 709.216 740.109 
12432100 -10592.2 15282 1714.62 -229.873 531.78 579.337 
10462.5 2
12434401 -11578.8 15793.6 1730.67 42.2611 721.412 722.648 
12432100 -10687.7 15648.8 1803.33 -185.636 713.575 737.327 
10463 2
12434401 -11590.1 16249.5 1703 -21.9058 880.202 880.474 
12432100 -10664.8 16143 1821.5 44.2407 954.097 955.122 
10463.5 2
12434401 -11528.8 16851.8 1704.25 122.996 1206.91 1213.16 
12432100 -10565.5 16547.2 1866.38 198.898 810.12 834.179 
10464 2
12434401 -11461.8 17360.8 1688.88 136.735 1038.78 1047.74 
12432100 -10393.2 17032.4 1898.62 351.531 990.051 1050.61 
10464.5 2
12434401 -11473.8 17876 1686.75 -24.6914 1060.19 1060.47 
12432100 -10224.8 17468.9 1949.38 346.708 898.148 962.744 
10465 2
12434401 -11476.5 18454.2 1799.12 -5.47809 1151.89 1151.91 
12432100 -10098.2 17984.5 1901.5 251.992 1027.14 1057.6 
10465.5 2
12434401 -11448.9 19135.1 1771.89 53.2006 1311.87 1312.95 
12432100 -9898.78 18514.7 1829.56 384.34 1021.52 1091.43 
10466 2
12434401 -11519.1 19684.7 1696 -143.375 1121.64 1130.77 
12432100 -9713.29 18991.6 1891.29 378.555 973.275 1044.3 
10466.5 2
12434401 -11522.3 20171.1 1620.56 -6.39374 974.743 974.764 
12432100 -9613.33 19541.8 1908.11 200.305 1102.62 1120.66 
10467 2
12434401 -11545.2 20760.4 1540.12 -43.9017 1128.86 1129.71 
12432100 -9633.38 20082 1780.62 -38.394 1034.91 1035.62 
10467.5 1
12432100 -9732.25 20727.2 1734.75 -207.285 1352.73 1368.51 
10468 1
12432100 -9865.11 21377.1 1816.89 -256.489 1254.56 1280.51 
10468.5 1
12432100 -9957.75 22082.1 1845.12 -187.528 1427.15 1439.42 
