# Supplementary material for: Intrinsic group behaviour II: On the dependence of triad spatial dynamics on social and personal features; and on the effect of social interaction on small group dynamics
Source: PLoS One. 2019 Dec 3;14(12):e0225704. doi: 10.1371/journal.pone.0225704 (PMC6890182; doi:10.1371/journal.pone.0225704)
Supplement: S3 Data Set — (ZIP) [file pone.0225704.s003.zip › set_3_int/group_traj_triad_int/traj_3_0217_53.dat]

3 12425604 12425900 12422601 0 0 1 0 2 1 0 20 0 30 1742.41 1773.94 1691.91 
10346 1
12422601 -10846 12972.5 1418 0 0 0 
10346.5 1
12422601 -10687.8 12833.1 1371.44 485.344 -427.573 646.821 
10347 1
12422601 -10393.2 12559 1375.88 585.542 -544.953 799.896 
10347.5 1
12422601 -10122.2 12115 1360 566.946 -928.87 1088.22 
10348 1
12422601 -9975 11595.3 1350.33 288.725 -1018.95 1059.07 
10348.5 1
12422601 -9873.75 11186.9 1405 202.096 -815.286 839.961 
10349 1
12422601 -9728.44 10881.3 1366.22 296.542 -623.554 690.476 
10349.5 1
12422601 -9507.38 10507.2 1234 430.935 -729.207 847.023 
10350 1
12422601 -9252.25 10093.8 1414.12 526.031 -852.577 1001.8 
10350.5 1
12422601 -8980.89 9765 1446.56 539.485 -653.579 847.472 
10351 1
12422601 -8617.12 9473.5 1450.38 724.629 -580.677 928.587 
10351.5 1
12422601 -8210 9197 1247.12 829.175 -563.136 1002.32 
10352 1
12422601 -7935 9006 1372.12 543.478 -377.47 661.704 
10352.5 1
12422601 -7611.78 8650.22 1500.22 627.616 -690.831 933.354 
10353 1
12422601 -7461.12 8036 1437.12 308.083 -1256.08 1293.31 
10353.5 1
12422601 -7259.78 7697.11 1429.33 397.919 -669.741 779.033 
10354 1
12422601 -6669.62 7364 1392.25 1166.31 -658.322 1339.28 
10354.5 1
12422601 -5964 7056.38 1391.25 1473.12 -642.223 1607.03 
10355 1
12422601 -5028.56 6838.67 1401.89 1816.4 -422.735 1864.94 
10355.5 1
12422601 -4570.38 6784 1468.75 905.495 -108.037 911.917 
10356 1
12422601 -4192.22 6631.44 1503.67 767.044 -309.443 827.111 
10356.5 1
12422601 -3644.88 6569.75 1534.88 1079.58 -121.685 1086.42 
10357 1
12422601 -3225.12 6326.88 1552.25 869.048 -502.847 1004.04 
10357.5 1
12422601 -2746.67 6107.78 1591.33 947.442 -433.856 1042.05 
10358 1
12422601 -2219.25 5908.62 1628.88 1036.18 -391.263 1107.59 
10358.5 1
12422601 -1713.78 5778.56 1623.11 1006.92 -259.102 1039.72 
10359 1
12422601 -1182.38 5741 1641.5 1075.71 -76.0234 1078.4 
10359.5 1
12422601 -683 5766.44 1676.22 1010.88 51.507 1012.19 
10360 1
12422601 -106.375 5819.75 1646.12 1150.95 106.398 1155.86 
10360.5 1
12422601 516.556 5741.67 1630.11 1214.29 -152.209 1223.79 
10361 1
12422601 962.375 5562.25 1646 895.22 -360.274 964.995 
10361.5 1
12422601 1308.5 5323.38 1665.25 722.599 -498.695 877.979 
10362 1
12422601 1936.67 5041.89 1689.78 1191.97 -534.129 1306.17 
10362.5 1
12422601 2588.57 4828.14 1646.86 1338.61 -438.904 1408.73 
10363 1
12422601 3255.22 4384.78 1611 1341.35 -892.083 1610.91 
10363.5 1
12422601 3769.75 4061.62 1538.88 1016.85 -638.642 1200.77 
10364 1
12422601 4169.5 3987.5 1458.88 812.5 -150.661 826.35 
10364.5 1
12422601 4491.67 3790.44 1391.67 653.482 -399.707 766.032 
10365 1
12422601 4754.78 3623.44 1310 499.262 -316.888 591.338 
10365.5 1
12422601 5137.78 3339.89 1362.89 752.456 -557.084 936.233 
10366 1
12422601 5835 3042.44 1387.33 1443.52 -615.827 1569.4 
10366.5 1
12422601 6547.11 2725.33 1479.78 1447.38 -644.535 1584.4 
10367 1
12422601 6992.89 2188.11 1619.33 924.85 -1114.57 1448.31 
10367.5 1
12422601 7361.3 1699.3 1651.9 705.768 -936.42 1172.6 
10368 1
12422601 7810.11 1217 1590.67 869.789 -934.69 1276.78 
10368.5 1
12422601 8231.33 721.667 1545.44 888.654 -1045.01 1371.77 
10369 1
12422601 8514.6 215.9 1492.8 568.809 -1015.6 1164.04 
10369.5 1
12422601 8803.44 -214 1459.44 580.009 -863.253 1040.01 
10370 1
12422601 9233.56 -526.889 1509.22 865.415 -629.555 1070.18 
10370.5 1
12422601 9609.25 -901.25 1537.5 755.924 -753.242 1067.14 
10371 1
12422601 9882.88 -1414.75 1534.5 555.02 -1041.58 1180.23 
10371.5 1
12422601 10286.6 -1890.78 1573.78 793.086 -935.222 1226.22 
10372 1
12422601 10721 -2304.89 1630.11 827.513 -788.783 1143.22 
10372.5 1
12422601 11101.9 -2806 1630.75 752.717 -990.338 1243.93 
10373 1
12422601 11366.6 -3303.44 1599.56 535.791 -1006.97 1140.64 
10373.5 1
12422601 11649.4 -3696.62 1566 550.232 -764.943 942.281 
10374 1
12422601 12055.6 -4295.12 1557.12 822.368 -1211.54 1464.28 
10374.5 1
12422601 12567.4 -4801.38 1576.12 1084.22 -1072.56 1525.1 
10375 1
12422601 13070.5 -5437.62 1617 1043.83 -1320.02 1682.86 
10375.5 1
12422601 13540.1 -5931.44 1623 897.918 -944.205 1302.99 
10376 1
12422601 13871.9 -6203.25 1609.75 641.71 -525.736 829.572 
10376.5 2
12425604 20377.6 -12276.5 1675.25 0 0 0 
12422601 14313.5 -6578.38 1595.25 883.25 -750.25 1158.88 
10377 2
12425604 20339.4 -12074.1 1666.75 -73.4165 388.436 395.313 
12422601 14698.6 -6918.38 1575.5 739.203 -652.591 986.051 
10377.5 2
12425604 20227.6 -11857.7 1668 -232.44 449.918 506.414 
12422601 15240.3 -7444.43 1601.43 1126.11 -1093.67 1569.79 
10378 2
12425604 20054.8 -11786.4 1665.12 -365.373 150.823 395.278 
12422601 15611.5 -8003.12 1641.38 784.808 -1181.18 1418.13 
10378.5 3
12425900 20554 -12420 1594 0 0 0 
12425604 19844 -11783.5 1671 -399.905 5.45541 399.942 
12422601 16031 -8550.75 1661.5 796.015 -1039.14 1308.99 
10379 3
12425900 20485.4 -12390.1 1625.38 -245.968 107.079 268.265 
12425604 19574.1 -11780.4 1697.38 -544.103 6.3004 544.139 
12422601 16287 -9079.62 1660.38 516.129 -1066.28 1184.63 
10379.5 3
12425900 20244.1 -12146 1650.62 -476.779 482.46 678.296 
12425604 19298.5 -11719.6 1707.38 -544.713 120.059 557.788 
12422601 16580.1 -9614.38 1641 579.298 -1056.82 1205.18 
10380 3
12425900 20113.1 -11925.6 1631.25 -264.646 445.202 517.921 
12425604 19105.5 -11627.1 1703.38 -389.899 186.869 432.367 
12422601 16870.6 -10188.6 1642.12 586.869 -1160.1 1300.1 
10380.5 3
12425900 19986.4 -11785.4 1672.12 -254.518 281.627 379.596 
12425604 18888.4 -11379.2 1668.25 -435.994 497.741 661.692 
12422601 17173.8 -10688.6 1608.62 608.685 -1004.02 1174.11 
10381 3
12425900 19749.6 -11695.3 1713.78 -477.459 181.536 510.805 
12425604 18554.9 -11130.3 1650.56 -672.351 501.848 838.992 
12422601 17303.2 -10973.8 1586.67 261.033 -574.905 631.39 
10381.5 3
12425900 19489.8 -11562.1 1724 -521.698 267.487 586.274 
12425604 18338.8 -11189.8 1646.25 -434.014 -119.311 450.114 
12422601 17309.2 -11089.1 1595.88 12.104 -231.621 231.937 
10382 3
12425900 19206.8 -11424.8 1731.62 -578.732 280.93 643.314 
12425604 17958 -10695.1 1652.62 -778.63 1011.5 1276.48 
12422601 17433.2 -11482.1 1596 253.579 -803.681 842.737 
10382.5 3
12425900 18856.8 -11254.6 1759.88 -701.403 340.932 779.872 
12425604 17499.5 -10386.8 1671.25 -918.838 617.986 1107.33 
12422601 17969.8 -11353.4 1596 1075.15 258.016 1105.68 
10383 3
12425900 18712.2 -11170.3 1769.89 -282.281 164.632 326.782 
12425604 17198.6 -10229.4 1701.89 -587.782 307.237 663.236 
12422601 18553.8 -10838.2 1646.44 1140.68 1006.16 1521.02 
10383.5 3
12425900 18256 -11078 1759 -912.444 184.667 930.944 
12425604 16933.4 -10033.9 1681.75 -530.361 391.139 658.994 
12422601 18397.1 -10593.6 1640 -313.306 489.194 580.923 
10384 3
12425900 17429.4 -10609 1765.22 -1620.7 919.608 1863.42 
12425604 16685.9 -9788.44 1716.33 -485.267 481.236 683.427 
12422601 17829 -10351.8 1703.22 -1113.97 474.21 1210.7 
10384.5 3
12425900 17002.4 -10031.8 1765.62 -850.736 1149.9 1430.39 
12425604 16391.1 -9482.25 1709.75 -587.179 609.949 846.651 
12422601 17536.5 -10052.6 1702 -582.669 595.922 833.443 
10385 3
12425900 16876.9 -9683.62 1764.75 -254.564 706.136 750.62 
12425604 16167.1 -9207 1706 -454.361 558.316 719.834 
12422601 17458 -9579 1701.88 -159.229 960.7 973.806 
10385.5 3
12425900 16670.2 -9637 1786 -418.269 94.3826 428.786 
12425604 15937.6 -8958.25 1706.75 -464.575 503.543 685.117 
12422601 16894.8 -9157.25 1712.38 -1140.18 853.745 1424.39 
10386 3
12425900 16596.1 -9465.5 1783.75 -148.845 344.378 375.168 
12425604 15682.2 -8625.25 1693 -512.801 668.675 842.669 
12422601 16321.2 -9085.88 1740.75 -1151.61 143.323 1160.49 
10386.5 3
12425900 16430 -9126.88 1786.38 -340.42 693.904 772.909 
12425604 15442.1 -8312.25 1701.62 -492.059 641.393 808.398 
12422601 15953 -9324.5 1776.25 -754.611 -488.986 899.191 
10387 3
12425900 16099 -8452 1769 -671.4 1368.91 1524.7 
12425604 15266.4 -8035.12 1677 -356.491 562.12 665.631 
12422601 15676.5 -9090.62 1800 -560.852 474.391 734.576 
10387.5 3
12425900 15670.9 -8185.88 1746.5 -847.772 526.98 998.211 
12425604 15078.4 -7673.62 1657.75 -372.277 715.842 806.858 
12422601 15446.8 -8702.25 1792.38 -454.95 769.059 893.55 
10388 3
12425900 15269.8 -7954.12 1731.75 -807.093 466.298 932.112 
12425604 14832.1 -7304.75 1635.38 -495.473 742.203 892.389 
12422601 15344.8 -8495.88 1746.5 -205.231 415.241 463.19 
10388.5 3
12425900 14999.3 -7677.11 1740.56 -526.102 538.938 753.152 
12425604 14374 -6872.11 1619.44 -891.294 841.71 1225.92 
12422601 15206.6 -8215.56 1717.44 -268.861 545.369 608.04 
10389 3
12425900 14906.8 -7389 1731.25 -177.703 552.996 580.847 
12425604 14102.1 -6574.75 1624.5 -521.833 570.751 773.347 
12422601 14725.4 -7882.5 1690.25 -923.571 639.262 1123.23 
10389.5 3
12425900 14495 -6994.38 1772.12 -838.595 803.717 1161.55 
12425604 13821.9 -6284.5 1645.62 -570.774 591.141 821.724 
12422601 14293.2 -7503.38 1672.5 -880.092 772.149 1170.8 
10390 3
12425900 14411.4 -6807.62 1772.25 -173.137 386.646 423.641 
12425604 13537.9 -6038.62 1658.38 -587.992 509.058 777.737 
12422601 13893.8 -6956.75 1701.62 -827.122 1131.73 1401.76 
10390.5 3
12425900 14126.5 -6528.25 1761.75 -570.892 559.87 799.607 
12425604 13356.4 -5687.38 1672 -363.727 703.908 792.328 
12422601 13589.1 -6527.88 1716.12 -610.471 859.469 1054.21 
10391 3
12425900 13839.5 -6399.38 1755.62 -579.798 260.354 635.57 
12425604 13083.2 -5378.5 1680.25 -551.768 623.99 832.953 
12422601 13331.6 -6179.12 1731.38 -520.202 704.545 875.782 
10391.5 3
12425900 13518.8 -6203.12 1752 -644.076 394.076 755.07 
12425604 12748.8 -4971.75 1692.25 -671.687 816.767 1057.48 
12422601 13161.8 -5853.62 1744 -341.114 653.614 737.273 
10392 3
12425900 13197.2 -5980.22 1747.67 -625.54 433.663 761.16 
12425604 12359.6 -4340.67 1669.67 -757.188 1227.79 1442.5 
12422601 12918.3 -5571.22 1737.44 -473.573 549.422 725.352 
10392.5 3
12425900 12870.5 -5641.25 1742.75 -640.632 664.651 923.131 
12425604 11992.2 -3846.38 1633.5 -720.207 969.199 1207.5 
12422601 12620.9 -5215.75 1718.75 -583.252 697.004 908.844 
10393 3
12425900 12542.4 -5248.5 1739.38 -686.454 821.653 1070.67 
12425604 11700.5 -3553.12 1601.75 -610.356 613.494 865.395 
12422601 12261.9 -4811.75 1692.62 -751.046 845.188 1130.67 
10393.5 3
12425900 12227.7 -4603.67 1730.67 -602.89 1235.31 1374.58 
12425604 11377.4 -3201.22 1606.78 -618.88 674.143 915.14 
12422601 11848.7 -4295.67 1699.56 -791.587 988.665 1266.52 
10394 3
12425900 11917 -4206.38 1718.5 -602.067 769.945 977.395 
12425604 11003 -2742.38 1628.88 -725.668 889.239 1147.75 
12422601 11644.6 -3782.5 1698.5 -395.43 994.509 1070.24 
10394.5 3
12425900 11639.4 -3883.62 1709.25 -565.428 657.332 867.06 
12425604 10663.5 -2486 1671.25 -691.446 522.149 866.451 
12422601 11402.4 -3440.88 1694.12 -493.381 695.774 852.951 
10395 3
12425900 11349.8 -3611.62 1693.88 -602.131 565.489 826.038 
12425604 10288.1 -2156.5 1695.25 -780.405 685.031 1038.41 
12422601 11175.4 -3133 1692.88 -471.933 640.073 795.245 
10395.5 3
12425900 10990.9 -3280.5 1701.5 -723.538 667.591 984.472 
12425604 9824.5 -1865.12 1680.88 -934.728 587.45 1104 
12422601 10849.5 -2799.12 1712.25 -657.006 673.135 940.621 
10396 3
12425900 10682.1 -3036.62 1754.88 -610.178 481.966 777.566 
12425604 9396 -1580.12 1696 -846.838 563.241 1017.04 
12422601 10565.2 -2548.38 1739.62 -561.759 495.553 749.097 
10396.5 3
12425900 10383 -2809.5 1752.62 -607.978 461.636 763.377 
12425604 8894.88 -1266.25 1701.38 -1018.55 637.957 1201.84 
12422601 10176.1 -2342.38 1744.62 -790.904 418.699 894.896 
10397 3
12425900 9888 -2535.88 1750.38 -990 547.25 1131.19 
12425604 8356.62 -909.125 1710.5 -1076.5 714.25 1291.9 
12422601 9756.38 -1988.88 1743 -839.5 707 1097.55 
10397.5 3
12425900 9387.12 -2174.5 1763.62 -965.077 696.291 1190.04 
12425604 7854.25 -656.375 1689.62 -967.967 486.994 1083.57 
12422601 9283.75 -1641.38 1732 -910.645 669.557 1130.3 
10398 3
12425900 8916.25 -1865.75 1772.88 -959.012 628.819 1146.79 
12425604 7321.5 -440.25 1686.12 -1085.03 440.173 1170.92 
12422601 8893.5 -1366.38 1749.5 -794.807 560.081 972.321 
10398.5 3
12425900 8499.12 -1624.88 1772 -847.815 489.583 979.021 
12425604 6902.25 -145.5 1664.88 -852.134 599.085 1041.65 
12422601 8513.38 -1153.25 1758.38 -772.612 433.181 885.762 
10399 3
12425900 7940.5 -1128.38 1763.25 -1140.05 1013.27 1525.26 
12425604 6480 127.25 1635.5 -861.735 556.633 1025.88 
12422601 8267.75 -869.125 1751.12 -501.276 579.847 766.485 
10399.5 3
12425900 7481.25 -607.75 1731.38 -931.542 1056.03 1408.18 
12425604 6081 448 1620.88 -809.331 650.609 1038.42 
12422601 7963.5 -894.25 1776.12 -617.14 -50.9635 619.241 
10400 3
12425900 7194.33 -398.889 1712.33 -540.333 393.335 668.335 
12425604 5702.67 735.556 1615.22 -712.492 541.536 894.934 
12422601 7610.56 -727 1774.44 -664.679 314.972 735.53 
10400.5 3
12425900 6873.88 -1.75 1701.75 -635.83 787.974 1012.51 
12425604 5443.38 1069.12 1640.38 -514.468 661.844 838.281 
12422601 6958.38 -485.625 1765.88 -1294.01 478.919 1379.79 
10401 3
12425900 6647.11 346.889 1689.67 -452.623 695.886 830.135 
12425604 5043.67 1449 1623.67 -797.821 758.234 1100.65 
12422601 6264.78 -1.55556 1732.56 -1384.43 966.206 1688.25 
10401.5 3
12425900 6404.5 460.75 1719.25 -484.254 227.268 534.932 
12425604 4636.38 1716.5 1601.25 -812.957 533.932 972.617 
12422601 5942 697.625 1709.25 -644.267 1395.57 1537.11 
10402 3
12425900 6073.4 577.8 1729.6 -773.598 273.481 820.516 
12425604 4335.2 1973.8 1619.8 -703.68 601.168 925.51 
12422601 5716.6 1057.4 1710.8 -526.636 840.596 991.941 
10402.5 3
12425900 5536.71 770.714 1727.57 -920.559 330.899 978.224 
12425604 3875.86 2243.14 1578.43 -787.895 461.995 913.355 
12422601 5213.29 1338.86 1705 -863.318 482.774 989.135 
10403 3
12425900 5177.5 1078 1723.25 -731.597 625.836 962.76 
12425604 3670.88 2413.25 1542.62 -417.479 346.45 542.509 
12422601 4933.25 1545 1694.62 -570.338 419.843 708.204 
10403.5 3
12425900 4663.29 1286.43 1727.71 -1045.15 423.635 1127.74 
12425604 3474.57 2482.29 1558.86 -398.991 140.316 422.945 
12422601 4606.43 1798.57 1704.57 -664.271 515.389 840.763 
10404 3
12425900 4185.38 1481.88 1741.88 -987.419 403.815 1066.8 
12425604 3052.38 2348.12 1583.25 -872.307 -277.192 915.289 
12422601 4287.88 1990.75 1724.62 -658.169 397.063 768.664 
10404.5 3
12425900 3667.25 1762.88 1745.25 -1036.25 562 1178.84 
12425604 2528 2497.12 1624 -1048.75 298 1090.27 
12422601 4001.88 2195.38 1722.12 -572 409.25 703.327 
10405 3
12425900 3241.5 2077.5 1717.75 -863.59 638.185 1073.81 
12425604 2207.5 2695.38 1636 -650.101 402.13 764.422 
12422601 3593.62 2461.88 1722.25 -828.093 540.568 988.915 
10405.5 3
12425900 2960.33 2344.67 1722 -545.955 518.77 753.12 
12425604 1904.22 2912.67 1679.89 -588.889 421.926 724.439 
12422601 3107.33 2807.44 1700.56 -944.256 671.009 1158.39 
10406 3
12425900 2613 2510.75 1746.12 -681.046 325.654 754.9 
12425604 1600.25 3188.38 1699.88 -596.024 540.605 804.673 
12422601 2636 2965.62 1689 -924.183 310.158 974.84 
10406.5 3
12425900 2321.5 2631.25 1730.5 -604.772 250 654.407 
12425604 1287.38 3464.62 1729 -649.118 573.133 865.931 
12422601 2291.75 3113.38 1692.5 -714.212 306.535 777.214 
10407 3
12425900 1914.12 2755.25 1733.25 -801.919 244.094 838.246 
12425604 1068.38 3635.62 1730.12 -431.102 336.614 546.954 
12422601 1907.38 3217.88 1737.12 -756.644 205.709 784.108 
10407.5 3
12425900 1383.12 2963.12 1776.88 -1079.27 422.51 1159.02 
12425604 970.625 3828.62 1687.88 -198.679 392.276 439.72 
12422601 1628.38 3355.12 1773.5 -567.073 278.963 631.975 
10408 3
12425900 1008.12 3322.75 1769 -766.871 735.429 1062.52 
12425604 788.25 4033.38 1698.62 -372.955 418.712 560.727 
12422601 1402.25 3558.88 1776.75 -462.423 416.667 622.452 
10408.5 3
12425900 834.333 3642 1756.56 -337.46 619.903 705.803 
12425604 361 4202.89 1710.33 -829.612 329.153 892.523 
12422601 1279.67 3827.33 1753.33 -238.026 521.278 573.051 
10409 3
12425900 586.75 3860.62 1758.25 -484.508 427.838 646.369 
12425604 73.25 4371.88 1694.12 -563.112 330.697 653.035 
12422601 972.25 4168 1735.75 -601.598 666.667 897.978 
10409.5 3
12425900 259.125 4055.5 1758.12 -659.205 392.103 767.005 
12425604 -138.625 4608.38 1764 -426.308 475.855 638.887 
12422601 509.75 4449.88 1745.38 -930.584 567.153 1089.79 
10410 3
12425900 25 4239.12 1765.62 -470.131 368.725 597.479 
12425604 -406.875 4802.12 1777.5 -538.655 389.056 664.465 
12422601 206.5 4667 1752.5 -608.936 435.994 748.928 
10410.5 3
12425900 -158.125 4392.5 1783.25 -368.461 308.602 480.623 
12425604 -764.75 4976.75 1752.88 -720.07 351.358 801.22 
12422601 -20.875 4832.38 1784 -457.495 332.746 565.705 
10411 3
12425900 -382.556 4622 1777.78 -440.924 450.884 630.643 
12425604 -1068.22 5182.22 1730.56 -596.213 403.678 720.018 
12422601 -319 5087.78 1781.78 -585.707 501.774 771.252 
10411.5 3
12425900 -530.375 4832.12 1774 -294.461 418.576 511.774 
12425604 -1348.12 5340.38 1700.75 -557.575 315.045 640.425 
12422601 -693.125 5288 1770.88 -745.269 398.849 845.285 
10412 3
12425900 -731.222 5007.22 1772.56 -402.499 350.896 533.979 
12425604 -1704.56 5515 1727.44 -714.29 349.95 795.409 
12422601 -978.333 5432.78 1781 -571.56 290.136 640.983 
10412.5 3
12425900 -960.625 5226.88 1760.38 -448.052 429.009 620.322 
12425604 -2010.62 5600.38 1742.62 -597.792 166.748 620.613 
12422601 -1218.75 5665.75 1786.25 -469.564 455.024 653.863 
10413 3
12425900 -1283 5397.62 1763.38 -681.554 360.994 771.254 
12425604 -2322.5 5782.12 1694.88 -659.355 384.249 763.149 
12422601 -1458 5868.88 1813.62 -505.814 429.44 663.526 
10413.5 3
12425900 -1611.78 5607.44 1766.22 -648.477 413.845 769.279 
12425604 -2665.22 5954.33 1629.67 -675.981 339.661 756.518 
12422601 -1748.89 6093 1789.11 -573.745 442.061 724.294 
10414 3
12425900 -1962.5 5853.5 1762.25 -715.76 502.154 874.34 
12425604 -2928.88 6092.5 1628.25 -538.067 281.973 607.474 
12422601 -2056.5 6330.62 1715 -627.778 484.949 793.272 
10414.5 3
12425900 -2308.56 6059.33 1741 -687.983 409.211 800.484 
12425604 -3147.89 6327.56 1610.78 -435.415 467.307 638.719 
12422601 -2395 6550.11 1676 -672.962 436.354 802.049 
10415 3
12425900 -2596.89 6275.44 1723.33 -565.359 423.747 706.536 
12425604 -3424.78 6486.78 1625.89 -542.919 312.2 626.283 
12422601 -2608.11 6768.33 1697.67 -417.865 427.887 598.079 
10415.5 3
12425900 -2951.25 6529 1709.38 -710.143 508.127 873.21 
12425604 -3590.75 6640.75 1609.88 -332.61 308.562 453.695 
12422601 -2807 6985.75 1709.25 -398.575 435.705 590.509 
10416 3
12425900 -3140.33 6763.89 1708.78 -381.987 474.523 609.168 
12425604 -3751.33 6765.22 1599 -324.411 251.459 410.456 
12422601 -3066.78 7268.56 1714.56 -524.804 571.324 775.777 
10416.5 3
12425900 -3273 7080.12 1710.62 -257.605 614.051 665.897 
12425604 -3925.75 6914.5 1602.62 -338.673 289.86 445.778 
12422601 -3243.25 7637.62 1719.5 -342.665 716.64 794.35 
10417 3
12425900 -3419.78 7424.22 1715.56 -296.521 695.146 755.746 
12425604 -4101.78 7018.56 1643.22 -355.612 210.213 413.097 
12422601 -3313.78 7972.11 1717.33 -142.48 675.73 690.587 
10417.5 3
12425900 -3597.12 7748.62 1728.25 -350.489 641.112 730.662 
12425604 -4508.88 7033.62 1609.62 -804.54 29.7815 805.091 
12422601 -3235.25 8209.75 1712.38 155.193 469.642 494.62 
10418 3
12425900 -3682.75 7840.62 1737.75 -176.183 189.3 258.602 
12425604 -4761.5 7100.25 1577.88 -519.805 137.088 537.578 
12422601 -3377.62 8390.5 1713.38 -292.953 371.914 473.435 
10418.5 3
12425900 -3825.67 8009.56 1732.44 -289.892 342.658 448.834 
12425604 -5050.67 7081.33 1559.67 -586.545 -38.3705 587.799 
12422601 -3445.56 8334.78 1699.33 -137.79 -113.027 178.217 
10419 3
12425900 -3930.88 8131.88 1730 -208.333 242.217 319.487 
12425604 -5466.88 7084.12 1490.12 -824.175 5.52805 824.193 
12422601 -3578.75 8379.38 1679 -263.751 88.3113 278.143 
10419.5 3
12425900 -3992.5 8006.5 1726.88 -121.789 -247.777 276.09 
12425604 -5812.25 6956.88 1389.5 -682.559 -251.482 727.414 
12422601 -4081.5 8400.75 1675.12 -993.577 42.2431 994.475 
10420 3
12425900 -4444.44 7555 1717.56 -884.431 -883.562 1250.16 
12425604 -6050.33 6880.56 1362.33 -465.917 -149.353 489.269 
12422601 -4837.44 7814.89 1538.33 -1479.34 -1146.5 1871.61 
10420.5 3
12425900 -4796.88 7186 1694.88 -699.267 -732.143 1012.43 
12425604 -6240 6832.5 1353.12 -376.323 -95.3483 388.214 
12422601 -5308.12 7164.38 1453.12 -933.89 -1290.7 1593.13 
10421 3
12425900 -5134.75 7058.75 1687.25 -690.951 -260.225 738.329 
12425604 -6289.88 6764.75 1361.5 -101.994 -138.548 172.042 
12422601 -5637.12 7001.12 1437 -672.802 -333.845 751.075 
10421.5 3
12425900 -5565.33 7210 1676.44 -842.629 295.988 893.103 
12425604 -6599.11 6887.44 1388.78 -605.159 240.107 651.052 
12422601 -6026.44 6969 1471.22 -761.878 -62.8669 764.467 
10422 3
12425900 -5944.25 7383.62 1681.38 -757.833 347.25 833.603 
12425604 -7260 7306.62 1354 -1321.78 838.361 1565.23 
12422601 -6437 7267.38 1477.75 -821.111 596.75 1015.05 
10422.5 3
12425900 -6234.56 7091.22 1667.89 -588.855 -593.109 835.78 
12425604 -7731.33 7544 1504.89 -956.051 481.491 1070.45 
12422601 -6805 7463.89 1484.22 -746.45 398.608 846.213 
10423 3
12425900 -6758.62 6663.38 1564.5 -1060.87 -866.087 1369.51 
12425604 -7968.38 7677.12 1469.25 -479.841 269.484 550.336 
12422601 -7281.75 7866.88 1549 -965.081 815.761 1263.66 
10423.5 3
12425900 -7390 6690.12 1472.88 -1262.75 53.5 1263.88 
12425604 -8276.62 7820.88 1532.38 -616.5 287.5 680.242 
12422601 -7674.12 8230.88 1690.62 -784.75 728 1070.43 
10424 3
12425900 -7864.44 7151.67 1533 -943.23 917.578 1315.91 
12425604 -8583.33 8080.33 1494.44 -609.758 515.822 798.672 
12422601 -7944.11 8483.56 1632.56 -536.752 502.347 735.156 
10424.5 3
12425900 -8273 7439.11 1615.11 -805.829 566.952 985.289 
12425604 -9047.22 8434.56 1480 -914.968 698.663 1151.22 
12422601 -8341.22 8806.44 1697.11 -783.257 636.862 1009.5 
10425 3
12425900 -8799.67 7788.67 1599.44 -1016.73 674.818 1220.3 
12425604 -9408.78 8796.67 1505.89 -697.984 699.056 987.857 
12422601 -8684.22 9150.67 1634.44 -662.162 664.522 938.109 
10425.5 3
12425900 -9138.27 8087.18 1665.64 -711.357 627.133 948.327 
12425604 -9578.09 9008 1455.64 -355.7 443.978 568.892 
12422601 -9014.55 9406.55 1562.91 -693.956 537.56 877.808 
10426 3
12425900 -9477.43 8426.71 1614.79 -697.852 698.626 987.459 
12425604 -9768.5 9374.29 1389.64 -391.788 753.674 849.425 
12422601 -9256.14 9717.71 1440.71 -497.114 640.265 810.593 
10426.5 3
12425900 -10158.6 8916.93 1530.64 -1351.47 972.647 1665.09 
12425604 -10138.8 9871 1428.64 -734.694 985.544 1229.26 
12422601 -9423.86 9996.71 1452.36 -332.766 553.571 645.891 
10427 3
12425900 -10536.3 9364.9 1433.7 -783.669 929.401 1215.7 
12425604 -10472.8 10293.2 1477.2 -692.976 875.934 1116.9 
12422601 -9822 10365.4 1440.6 -826.023 764.908 1125.79 
10427.5 3
12425900 -10867.1 9855.5 1412.2 -634.933 941.651 1135.71 
12425604 -10828.5 10766.1 1381.8 -682.726 907.678 1135.78 
12422601 -10196.1 11006.8 1429.7 -718.042 1231.09 1425.19 
10428 3
12425900 -11281.1 10370.8 1535.78 -790.098 983.355 1261.44 
12425604 -11221.7 11304.2 1457.67 -750.318 1026.95 1271.85 
12422601 -10337.4 11511 1466.78 -269.741 962.214 999.308 
10428.5 3
12425900 -11543.6 10859.6 1310.56 -525.941 979.515 1111.78 
12425604 -11449.6 11721.3 1354 -456.691 835.894 952.515 
12422601 -10449.9 11890.1 1422.44 -225.34 759.742 792.455 
10429 3
12425900 -11801 11364.7 1326.44 -520.09 1020.43 1145.32 
12425604 -11727.6 12151.6 1341.11 -561.616 869.136 1034.8 
12422601 -10501.1 12438.1 1456.67 -103.479 1107.07 1111.9 
10429.5 3
12425900 -12112.5 11858.9 1330.25 -651.674 1033.91 1222.15 
12425604 -11916.4 12566.5 1374.25 -395.02 868.085 953.736 
12422601 -10548 12842.2 1323.5 -98.0939 845.479 851.15 
10430 3
12425900 -12526 12309.5 1355.3 -812.377 885.314 1201.56 
12425604 -12066.7 13005.2 1332 -295.334 861.886 911.082 
12422601 -10554.2 13256.1 1337.2 -12.1807 813.065 813.156 
10430.5 3
12425900 -12797.2 12921.9 1360.5 -522.64 1179.91 1290.48 
12425604 -12169.2 13512.4 1299 -197.592 977.216 996.992 
12422601 -10332.8 13688.2 1138.62 426.686 832.659 935.618 
10431 3
12425900 -13053.6 13523.8 1487.33 -526.295 1235.94 1343.33 
12425604 -12112.1 13945.4 1425.78 117.328 889.26 896.966 
12422601 -10527.9 13996.4 1476.56 -400.696 632.843 749.031 
10431.5 3
12425900 -13218.6 14083.1 1551 -344.613 1167.74 1217.53 
12425604 -12159.4 14276.4 1573.75 -98.672 690.878 697.889 
12422601 -10643.2 14317.6 1638.88 -240.837 670.523 712.463 
10432 3
12425900 -13288.8 14535.6 1612 -140.026 903.055 913.847 
12425604 -12227.2 14637.9 1640 -135.424 721.585 734.182 
12422601 -10769.7 14536.6 1718.22 -252.329 436.987 504.606 
10432.5 3
12425900 -13454.9 15024.1 1710 -326.963 961.751 1015.81 
12425604 -12133.8 14960.1 1694 184 634.323 660.471 
12422601 -10865.6 14946.4 1958.75 -188.894 806.731 828.551 
10433 3
12425900 -13466.4 15487 1782.25 -23.6626 952.418 952.712 
12425604 -12120.5 15327.1 1747.38 27.2634 755.144 755.636 
12422601 -10866.6 15201.1 1916.5 -2.05761 524.177 524.181 
10433.5 3
12425900 -13714.6 15917.4 1814.44 -491.447 852.365 983.893 
12425604 -12102 15726.3 1741 36.6337 790.512 791.36 
12422601 -10740.7 15444.3 1908.89 249.422 481.601 542.357 
10434 3
12425900 -13823.9 16435.9 1754.62 -211.45 1002.77 1024.82 
12425604 -12067.1 16099.2 1737.88 67.4565 721.309 724.456 
12422601 -10818.9 15700.8 1828.38 -151.273 495.97 518.527 
10434.5 3
12425900 -13985.8 16919.8 1695.75 -331.033 989.519 1043.42 
12425604 -12043.6 16517.4 1682.25 48.0573 855.061 856.411 
12422601 -10925.1 16095.8 1858.62 -217.28 807.771 836.483 
10435 3
12425900 -14312.5 17629 1843 -645.751 1401.68 1543.28 
12425604 -12155 17048.8 1652.5 -220.109 1050.15 1072.97 
12422601 -10881 16622.1 1886.75 87.2036 1040.27 1043.92 
10435.5 3
12425900 -14507.6 18248.2 1763.88 -407.359 1292.8 1355.46 
12425604 -12076.2 17475.1 1624.75 164.405 890.136 905.191 
12422601 -10910.9 17146.8 1922.88 -62.3695 1095.25 1097.02 
10436 3
12425900 -14562.6 18729.1 1780.67 -105.839 926.515 932.54 
12425604 -11915 18028.2 1601.56 310.694 1065.7 1110.06 
12422601 -10973.3 17703.2 1910 -120.344 1072.2 1078.93 
10436.5 3
12425900 -14646.4 19273.9 1735.38 -160.574 1043.61 1055.89 
12425604 -11855.9 18621.6 1548.88 113.266 1136.79 1142.42 
12422601 -11002.4 18164.8 1901.62 -55.6354 884.153 885.902 
10437 3
12425900 -14803.9 19852.2 1715.12 -330.189 1212.53 1256.68 
12425604 -11833 19001.5 1637.5 47.956 796.384 797.826 
12422601 -11094.8 18670.4 1923 -193.658 1060.01 1077.56 
10437.5 3
12425900 -14906.5 20472.6 1675.88 -211.163 1276.49 1293.84 
12425604 -11888.9 19465.4 1706 -114.969 954.475 961.375 
12422601 -10977.1 19130.5 1860.25 242.027 946.759 977.205 
10438 3
12425900 -14985.7 21058.4 1671.56 -152.831 1130.93 1141.21 
12425604 -11846.2 20075.2 1813.44 82.3413 1177.31 1180.19 
12422601 -10809.7 19574.6 1809.22 323.279 857.25 916.181 
10438.5 3
12425900 -14973.1 21592 1617.88 24.5915 1046.19 1046.48 
12425604 -11784.2 20627.9 1871.25 121.514 1083.63 1090.42 
12422601 -10828 20081.8 1838.88 -35.9477 994.499 995.148 
10439 3
12425900 -14977.4 22071 1562.5 -8.94737 1008.42 1008.46 
12425604 -11825.9 21108.5 1842.75 -87.6316 1011.84 1015.63 
12422601 -10795 20581 1805.62 69.4737 1051.05 1053.35 
10439.5 2
12425604 -11854.9 21666.9 1738.56 -56.7786 1092.74 1094.21 
12422601 -10885.3 21141.9 1854.11 -176.778 1097.63 1111.77 
10440 1
12422601 -10691.4 21608.1 1720.5 367.345 883.023 956.385 
10440.5 1
12422601 -10352.5 22051.8 1547.38 688.77 901.677 1134.65 
10441 1
12422601 -10267.8 22508.5 1475.25 174.383 939.815 955.856 
