# Supplementary material for: Intrinsic group behaviour II: On the dependence of triad spatial dynamics on social and personal features; and on the effect of social interaction on small group dynamics
Source: PLoS One. 2019 Dec 3;14(12):e0225704. doi: 10.1371/journal.pone.0225704 (PMC6890182; doi:10.1371/journal.pone.0225704)
Supplement: S3 Data Set — (ZIP) [file pone.0225704.s003.zip › set_3_int/group_traj_triad_int/traj_3_0217_52.dat]

3 12422601 12422701 12422700 0 0 0 1 0 1 0 10 10 10 1610.39 1621.94 1599.8 
10346 1
12422601 -10846 12972.5 1418 0 0 0 
10346.5 2
12422700 -12088.5 12424.5 1355.5 0 0 0 
12422601 -10687.8 12833.1 1371.44 485.344 -427.573 646.821 
10347 3
12422701 -11834.8 13097 1400.75 0 0 0 
12422700 -12089.2 12051.8 1322.5 -2.52525 -1255.05 1255.05 
12422601 -10393.2 12559 1375.88 585.542 -544.953 799.896 
10347.5 3
12422701 -11658.6 12761 1327.5 491.969 -938.547 1059.67 
12422700 -11769.1 11482.6 1254.62 669.718 -1190.64 1366.07 
12422601 -10122.2 12115 1360 566.946 -928.87 1088.22 
10348 3
12422701 -11301.1 11996.2 1204.78 701.008 -1499.56 1655.33 
12422700 -11404.9 11051.8 1344.78 714.188 -844.798 1106.23 
12422601 -9975 11595.3 1350.33 288.725 -1018.95 1059.07 
10348.5 3
12422701 -10967 11556.6 1207 666.888 -877.44 1102.11 
12422700 -11119.6 10636.2 1362.62 569.389 -829.397 1006.03 
12422601 -9873.75 11186.9 1405 202.096 -815.286 839.961 
10349 3
12422701 -10794.4 11159.9 1300.44 352.154 -809.666 882.933 
12422700 -10746.3 10154.6 1314.11 761.82 -983.05 1243.69 
12422601 -9728.44 10881.3 1366.22 296.542 -623.554 690.476 
10349.5 3
12422701 -10418.1 10619.2 1341 733.566 -1053.88 1284.05 
12422700 -10364 9759.38 1423.75 745.289 -770.332 1071.85 
12422601 -9507.38 10507.2 1234 430.935 -729.207 847.023 
10350 3
12422701 -10141.1 10256.9 1271.88 571.134 -747.165 940.452 
12422700 -9985 9415.62 1309.12 781.443 -708.763 1054.99 
12422601 -9252.25 10093.8 1414.12 526.031 -852.577 1001.8 
10350.5 3
12422701 -9863.33 9902.11 1335.78 552.27 -705.296 895.793 
12422700 -9731.11 9153.44 1361.44 504.749 -521.234 725.573 
12422601 -8980.89 9765 1446.56 539.485 -653.579 847.472 
10351 3
12422701 -9530.62 9504.12 1295.62 662.766 -792.801 1033.34 
12422700 -9452.88 8741.5 1394.25 554.255 -820.606 990.249 
12422601 -8617.12 9473.5 1450.38 724.629 -580.677 928.587 
10351.5 3
12422701 -9134.25 9092.88 1330.25 807.281 -837.576 1163.29 
12422700 -9088.25 8385.62 1345.88 742.617 -724.796 1037.69 
12422601 -8210 9197 1247.12 829.175 -563.136 1002.32 
10352 3
12422701 -8681 8755.5 1383.25 895.751 -666.749 1116.66 
12422700 -8722.25 7999.38 1409.12 723.32 -763.34 1051.61 
12422601 -7935 9006 1372.12 543.478 -377.47 661.704 
10352.5 3
12422701 -8181.56 8398.56 1376.78 969.795 -693.096 1192.01 
12422700 -8326.78 7669.44 1392.44 767.907 -640.642 1000.05 
12422601 -7611.78 8650.22 1500.22 627.616 -690.831 933.354 
10353 3
12422701 -7953.38 8073.25 1349.5 466.627 -665.247 812.585 
12422700 -7922 7336.88 1314.5 827.766 -680.101 1071.32 
12422601 -7461.12 8036 1437.12 308.083 -1256.08 1293.31 
10353.5 3
12422701 -7779.56 7778 1272.56 343.517 -583.498 677.107 
12422700 -7371.89 7027.33 1353.89 1087.18 -611.742 1247.47 
12422601 -7259.78 7697.11 1429.33 397.919 -669.741 779.033 
10354 3
12422701 -7319.75 7243.38 1226.12 908.707 -1056.57 1393.59 
12422700 -6803.75 6641.88 1401.38 1122.8 -761.775 1356.83 
12422601 -6669.62 7364 1392.25 1166.31 -658.322 1339.28 
10354.5 3
12422701 -6723.75 7103.25 1233.88 1244.26 -292.537 1278.19 
12422700 -6228.75 6231.5 1269 1200.42 -856.733 1474.79 
12422601 -5964 7056.38 1391.25 1473.12 -642.223 1607.03 
10355 3
12422701 -6041.78 6871.11 1304.89 1324.22 -450.755 1398.83 
12422700 -5827.22 5977.44 1319 779.666 -493.312 922.624 
12422601 -5028.56 6838.67 1401.89 1816.4 -422.735 1864.94 
10355.5 3
12422701 -5613.38 6706.88 1208.25 846.646 -324.577 906.73 
12422700 -5313.38 5805.25 1153.75 1015.51 -340.305 1071.01 
12422601 -4570.38 6784 1468.75 905.495 -108.037 911.917 
10356 3
12422701 -4953.56 6314.89 1067.33 1338.38 -795.104 1556.74 
12422700 -4431.11 5529.78 1151.89 1789.58 -558.767 1874.79 
12422601 -4192.22 6631.44 1503.67 767.044 -309.443 827.111 
10356.5 3
12422701 -4232 6010.38 1399 1423.19 -600.619 1544.73 
12422700 -3962.12 5306.5 1390 925.022 -440.39 1024.5 
12422601 -3644.88 6569.75 1534.88 1079.58 -121.685 1086.42 
10357 3
12422701 -3684.88 5890.88 1465.88 1132.76 -247.412 1159.47 
12422700 -3553.62 5183 1556.38 845.756 -255.694 883.562 
12422601 -3225.12 6326.88 1552.25 869.048 -502.847 1004.04 
10357.5 3
12422701 -3235.44 5741.78 1557 889.961 -295.242 937.656 
12422700 -3023.44 5125.78 1596.89 1049.86 -113.311 1055.96 
12422601 -2746.67 6107.78 1591.33 947.442 -433.856 1042.05 
10358 3
12422701 -2747.75 5652.75 1575.5 958.142 -174.907 973.976 
12422700 -2567.88 5082.5 1601.88 895.028 -85.0251 899.058 
12422601 -2219.25 5908.62 1628.88 1036.18 -391.263 1107.59 
10358.5 3
12422701 -2301.44 5521.78 1602.56 889.055 -260.901 926.546 
12422700 -2087.56 4915.56 1604.56 956.812 -332.559 1012.96 
12422601 -1713.78 5778.56 1623.11 1006.92 -259.102 1039.72 
10359 3
12422701 -1761 5451.62 1640.25 1094.02 -142.01 1103.2 
12422700 -1672.75 4810.5 1631.5 839.687 -212.663 866.199 
12422601 -1182.38 5741 1641.5 1075.71 -76.0234 1078.4 
10359.5 3
12422701 -1216.22 5336.67 1623.89 1102.79 -232.709 1127.07 
12422700 -1241.44 4619.78 1643.44 873.088 -386.077 954.641 
12422601 -683 5766.44 1676.22 1010.88 51.507 1012.19 
10360 3
12422701 -635.5 5238.62 1607.75 1159.13 -195.692 1175.53 
12422700 -684.375 4383.5 1606.38 1111.92 -471.612 1207.8 
12422601 -106.375 5819.75 1646.12 1150.95 106.398 1155.86 
10360.5 3
12422701 -101.333 5072.67 1597.22 1041.26 -323.506 1090.36 
12422700 -194.556 4087.22 1597 954.814 -577.54 1115.89 
12422601 516.556 5741.67 1630.11 1214.29 -152.209 1223.79 
10361 3
12422701 353.75 4991 1611.88 913.822 -163.989 928.42 
12422700 191.625 3953.25 1593.62 775.463 -269.021 820.801 
12422601 962.375 5562.25 1646 895.22 -360.274 964.995 
10361.5 3
12422701 871.125 4829.25 1620.25 1080.11 -337.683 1131.67 
12422700 763.625 3896.25 1592.62 1194.15 -118.998 1200.07 
12422601 1308.5 5323.38 1665.25 722.599 -498.695 877.979 
10362 3
12422701 1488.89 4626.33 1598.44 1172.23 -385.041 1233.85 
12422700 1409.67 3762.33 1609.33 1225.89 -254.111 1251.95 
12422601 1936.67 5041.89 1689.78 1191.97 -534.129 1306.17 
10362.5 3
12422701 2238.14 4378.57 1558.14 1538.51 -508.751 1620.44 
12422700 1890.71 3517.57 1606.14 987.777 -502.591 1108.29 
12422601 2588.57 4828.14 1646.86 1338.61 -438.904 1408.73 
10363 3
12422701 2725.89 4188.56 1527.22 981.38 -382.326 1053.22 
12422700 2346.33 3385.44 1576.44 916.739 -265.849 954.508 
12422601 3255.22 4384.78 1611 1341.35 -892.083 1610.91 
10363.5 3
12422701 3141.62 3996.75 1516.88 821.613 -379.062 904.84 
12422700 2861.88 3193.25 1556.62 1018.86 -379.831 1087.36 
12422601 3769.75 4061.62 1538.88 1016.85 -638.642 1200.77 
10364 3
12422701 3569.75 3732.75 1514.25 870.173 -536.585 1022.31 
12422700 3362 3031.5 1550.62 1016.51 -328.76 1068.36 
12422601 4169.5 3987.5 1458.88 812.5 -150.661 826.35 
10364.5 3
12422701 3856.78 3599.11 1536.78 582.206 -271.073 642.219 
12422700 3561.44 2902.67 1530.89 404.553 -261.325 481.616 
12422601 4491.67 3790.44 1391.67 653.482 -399.707 766.032 
10365 3
12422701 4036.67 3445.56 1511 341.345 -291.377 448.795 
12422700 3791.56 2719.22 1520.11 436.643 -348.092 558.413 
12422601 4754.78 3623.44 1310 499.262 -316.888 591.338 
10365.5 3
12422701 4318.22 3251.56 1504.78 553.154 -381.139 671.749 
12422700 4434.44 2509.67 1517.67 1263.04 -411.701 1328.45 
12422601 5137.78 3339.89 1362.89 752.456 -557.084 936.233 
10366 3
12422701 5040.22 2895.33 1504.67 1494.82 -737.52 1666.86 
12422700 5118.22 2234 1542.11 1415.69 -570.738 1526.41 
12422601 5835 3042.44 1387.33 1443.52 -615.827 1569.4 
10366.5 3
12422701 5825.67 2690.33 1550.67 1596.43 -416.667 1649.91 
12422700 5794.11 2057.56 1568 1373.76 -358.627 1419.8 
12422601 6547.11 2725.33 1479.78 1447.38 -644.535 1584.4 
10367 3
12422701 6379.78 2418.56 1591.11 1149.61 -563.854 1280.44 
12422700 6254 1834.22 1593.67 954.126 -463.347 1060.68 
12422601 6992.89 2188.11 1619.33 924.85 -1114.57 1448.31 
10367.5 3
12422701 6834.2 1986.2 1609 870.541 -828.267 1201.61 
12422700 6622.9 1438.7 1583.1 706.705 -757.705 1036.12 
12422601 7361.3 1699.3 1651.9 705.768 -936.42 1172.6 
10368 3
12422701 7237.78 1452.11 1616.44 782.127 -1035.06 1297.33 
12422700 6941.67 953.333 1578.44 617.765 -940.633 1125.36 
12422601 7810.11 1217 1590.67 869.789 -934.69 1276.78 
10368.5 3
12422701 7594.67 924.111 1615.33 752.93 -1113.92 1344.52 
12422700 7247 462.556 1590.78 644.163 -1035.4 1219.42 
12422601 8231.33 721.667 1545.44 888.654 -1045.01 1371.77 
10369 3
12422701 7878.5 517.1 1593 569.946 -817.291 996.396 
12422700 7679.5 -108.9 1620.4 868.474 -1147.5 1439.1 
12422601 8514.6 215.9 1492.8 568.809 -1015.6 1164.04 
10369.5 3
12422701 8138.22 45.3333 1560 521.531 -947.323 1081.39 
12422700 8091 -592.556 1602.22 826.305 -971.196 1275.15 
12422601 8803.44 -214 1459.44 580.009 -863.253 1040.01 
10370 3
12422701 8590 -439 1563.33 909.01 -974.514 1332.66 
12422700 8454.56 -981.556 1604.11 731.5 -782.696 1071.31 
12422601 9233.56 -526.889 1509.22 865.415 -629.555 1070.18 
10370.5 3
12422701 9038.88 -1020 1581 903.169 -1169.01 1477.26 
12422700 8778.62 -1495.38 1603 652.051 -1033.84 1222.29 
12422601 9609.25 -901.25 1537.5 755.924 -753.242 1067.14 
10371 3
12422701 9341.25 -1452 1579.88 613.337 -876.268 1069.59 
12422700 9121.62 -1969.75 1616.38 695.74 -962.221 1187.4 
12422601 9882.88 -1414.75 1534.5 555.02 -1041.58 1180.23 
10371.5 3
12422701 9687.67 -1931.33 1584.22 680.583 -941.716 1161.9 
12422700 9614.44 -2475 1623.67 968.211 -992.633 1386.63 
12422601 10286.6 -1890.78 1573.78 793.086 -935.222 1226.22 
10372 3
12422701 10190 -2456.89 1599 956.825 -1001.06 1384.79 
12422700 10012.1 -2960.56 1624.11 757.46 -924.868 1195.46 
12422601 10721 -2304.89 1630.11 827.513 -788.783 1143.22 
10372.5 3
12422701 10595.5 -2950 1590.5 801.383 -974.528 1261.71 
12422700 10296.5 -3406.25 1603.75 562.033 -880.819 1044.86 
12422601 11101.9 -2806 1630.75 752.717 -990.338 1243.93 
10373 3
12422701 10886.7 -3387.56 1553.33 589.406 -885.74 1063.92 
12422700 10621 -3812.56 1572 656.883 -822.481 1052.6 
12422601 11366.6 -3303.44 1599.56 535.791 -1006.97 1140.64 
10373.5 3
12422701 11170.1 -3808.62 1538 551.475 -819.201 987.53 
12422700 10981 -4311.5 1529.12 700.389 -970.709 1197 
12422601 11649.4 -3696.62 1566 550.232 -764.943 942.281 
10374 3
12422701 11509.2 -4295.62 1521.5 686.488 -985.83 1201.3 
12422700 11362.4 -4848.5 1534.88 772.014 -1087.04 1333.29 
12422601 12055.6 -4295.12 1557.12 822.368 -1211.54 1464.28 
10374.5 3
12422701 11931.6 -4747.5 1527.38 894.862 -957.362 1310.47 
12422700 11784.2 -5289.25 1553.12 893.803 -933.792 1292.61 
12422601 12567.4 -4801.38 1576.12 1084.22 -1072.56 1525.1 
10375 3
12422701 12304.5 -5175.12 1550.38 773.6 -887.189 1177.1 
12422700 12378.5 -5835.88 1596.25 1232.88 -1134.08 1675.15 
12422601 13070.5 -5437.62 1617 1043.83 -1320.02 1682.86 
10375.5 3
12422701 12757.1 -5787.22 1591.44 865.413 -1170.36 1455.57 
12422700 12810.4 -6401 1619.89 825.898 -1080.54 1360.03 
12422601 13540.1 -5931.44 1623 897.918 -944.205 1302.99 
10376 3
12422701 13349.1 -6188.88 1596.5 1145.09 -776.891 1383.76 
12422700 13245.4 -6771.62 1631.75 841.258 -716.876 1105.27 
12422601 13871.9 -6203.25 1609.75 641.71 -525.736 829.572 
10376.5 3
12422701 13770.2 -6550.25 1585.5 842.25 -722.75 1109.84 
12422700 13620.2 -7167.5 1614.62 749.75 -791.75 1090.41 
12422601 14313.5 -6578.38 1595.25 883.25 -750.25 1158.88 
10377 3
12422701 14159.2 -6954.38 1569.25 746.641 -775.672 1076.63 
12422700 14134.4 -7544 1580.75 986.804 -722.649 1223.11 
12422601 14698.6 -6918.38 1575.5 739.203 -652.591 986.051 
10377.5 3
12422701 14607.4 -7449 1551.57 931.764 -1028.33 1387.67 
12422700 14631.9 -8082.29 1561.14 1034.27 -1119.1 1523.84 
12422601 15240.3 -7444.43 1601.43 1126.11 -1093.67 1569.79 
10378 3
12422701 15056.4 -7984 1581.38 949.147 -1131.08 1476.56 
12422700 14964 -8574.75 1629.75 702.205 -1041.15 1255.82 
12422601 15611.5 -8003.12 1641.38 784.808 -1181.18 1418.13 
10378.5 3
12422701 15423.4 -8561.5 1633.5 696.395 -1095.83 1298.38 
12422700 15265.6 -9122.88 1652 572.343 -1040.09 1187.16 
12422601 16031 -8550.75 1661.5 796.015 -1039.14 1308.99 
10379 3
12422701 15734 -9045.25 1647.88 626.26 -975.302 1159.06 
12422700 15559 -9592.38 1657.5 591.482 -946.573 1116.18 
12422601 16287 -9079.62 1660.38 516.129 -1066.28 1184.63 
10379.5 3
12422701 16052.2 -9571.25 1641 628.953 -1039.53 1214.99 
12422700 15874.5 -10100.8 1650.12 623.518 -1004.69 1182.45 
12422601 16580.1 -9614.38 1641 579.298 -1056.82 1205.18 
10380 3
12422701 16319.8 -10127.9 1647.88 540.404 -1124.49 1247.61 
12422700 16232.8 -10732.9 1614.5 723.737 -1277.02 1467.85 
12422601 16870.6 -10188.6 1642.12 586.869 -1160.1 1300.1 
10380.5 3
12422701 16622.1 -10761.6 1625.62 607.179 -1272.59 1410.02 
12422700 16528 -11296.1 1576 592.871 -1131.02 1276.99 
12422601 17173.8 -10688.6 1608.62 608.685 -1004.02 1174.11 
10381 3
12422701 16795.7 -11046.9 1604.33 349.882 -575.129 673.194 
12422700 16707.3 -11604.9 1579.33 361.559 -622.508 719.89 
12422601 17303.2 -10973.8 1586.67 261.033 -574.905 631.39 
10381.5 3
12422701 16828.6 -11110.8 1597.88 66.1814 -128.235 144.306 
12422700 16666.9 -11621.5 1593 -81.2416 -33.3556 87.8226 
12422601 17309.2 -11089.1 1595.88 12.104 -231.621 231.937 
10382 3
12422701 16898.9 -11233 1595 143.661 -250 288.337 
12422700 16972.8 -11895 1593 625.511 -559.305 839.098 
12422601 17433.2 -11482.1 1596 253.579 -803.681 842.737 
10382.5 1
12422601 17969.8 -11353.4 1596 1075.15 258.016 1105.68 
10383 1
12422601 18553.8 -10838.2 1646.44 1140.68 1006.16 1521.02 
10383.5 1
12422601 18397.1 -10593.6 1640 -313.306 489.194 580.923 
10384 1
12422601 17829 -10351.8 1703.22 -1113.97 474.21 1210.7 
10384.5 1
12422601 17536.5 -10052.6 1702 -582.669 595.922 833.443 
10385 1
12422601 17458 -9579 1701.88 -159.229 960.7 973.806 
10385.5 1
12422601 16894.8 -9157.25 1712.38 -1140.18 853.745 1424.39 
10386 1
12422601 16321.2 -9085.88 1740.75 -1151.61 143.323 1160.49 
10386.5 1
12422601 15953 -9324.5 1776.25 -754.611 -488.986 899.191 
10387 1
12422601 15676.5 -9090.62 1800 -560.852 474.391 734.576 
10387.5 1
12422601 15446.8 -8702.25 1792.38 -454.95 769.059 893.55 
10388 1
12422601 15344.8 -8495.88 1746.5 -205.231 415.241 463.19 
10388.5 1
12422601 15206.6 -8215.56 1717.44 -268.861 545.369 608.04 
10389 1
12422601 14725.4 -7882.5 1690.25 -923.571 639.262 1123.23 
10389.5 1
12422601 14293.2 -7503.38 1672.5 -880.092 772.149 1170.8 
10390 1
12422601 13893.8 -6956.75 1701.62 -827.122 1131.73 1401.76 
10390.5 1
12422601 13589.1 -6527.88 1716.12 -610.471 859.469 1054.21 
10391 1
12422601 13331.6 -6179.12 1731.38 -520.202 704.545 875.782 
10391.5 1
12422601 13161.8 -5853.62 1744 -341.114 653.614 737.273 
10392 1
12422601 12918.3 -5571.22 1737.44 -473.573 549.422 725.352 
10392.5 1
12422601 12620.9 -5215.75 1718.75 -583.252 697.004 908.844 
10393 1
12422601 12261.9 -4811.75 1692.62 -751.046 845.188 1130.67 
10393.5 1
12422601 11848.7 -4295.67 1699.56 -791.587 988.665 1266.52 
10394 1
12422601 11644.6 -3782.5 1698.5 -395.43 994.509 1070.24 
10394.5 1
12422601 11402.4 -3440.88 1694.12 -493.381 695.774 852.951 
10395 1
12422601 11175.4 -3133 1692.88 -471.933 640.073 795.245 
10395.5 1
12422601 10849.5 -2799.12 1712.25 -657.006 673.135 940.621 
10396 1
12422601 10565.2 -2548.38 1739.62 -561.759 495.553 749.097 
10396.5 1
12422601 10176.1 -2342.38 1744.62 -790.904 418.699 894.896 
10397 1
12422601 9756.38 -1988.88 1743 -839.5 707 1097.55 
10397.5 1
12422601 9283.75 -1641.38 1732 -910.645 669.557 1130.3 
10398 1
12422601 8893.5 -1366.38 1749.5 -794.807 560.081 972.321 
10398.5 1
12422601 8513.38 -1153.25 1758.38 -772.612 433.181 885.762 
10399 1
12422601 8267.75 -869.125 1751.12 -501.276 579.847 766.485 
10399.5 1
12422601 7963.5 -894.25 1776.12 -617.14 -50.9635 619.241 
10400 1
12422601 7610.56 -727 1774.44 -664.679 314.972 735.53 
10400.5 1
12422601 6958.38 -485.625 1765.88 -1294.01 478.919 1379.79 
10401 1
12422601 6264.78 -1.55556 1732.56 -1384.43 966.206 1688.25 
10401.5 1
12422601 5942 697.625 1709.25 -644.267 1395.57 1537.11 
10402 1
12422601 5716.6 1057.4 1710.8 -526.636 840.596 991.941 
10402.5 1
12422601 5213.29 1338.86 1705 -863.318 482.774 989.135 
10403 1
12422601 4933.25 1545 1694.62 -570.338 419.843 708.204 
10403.5 1
12422601 4606.43 1798.57 1704.57 -664.271 515.389 840.763 
10404 1
12422601 4287.88 1990.75 1724.62 -658.169 397.063 768.664 
10404.5 1
12422601 4001.88 2195.38 1722.12 -572 409.25 703.327 
10405 1
12422601 3593.62 2461.88 1722.25 -828.093 540.568 988.915 
10405.5 1
12422601 3107.33 2807.44 1700.56 -944.256 671.009 1158.39 
10406 1
12422601 2636 2965.62 1689 -924.183 310.158 974.84 
10406.5 1
12422601 2291.75 3113.38 1692.5 -714.212 306.535 777.214 
10407 1
12422601 1907.38 3217.88 1737.12 -756.644 205.709 784.108 
10407.5 1
12422601 1628.38 3355.12 1773.5 -567.073 278.963 631.975 
10408 1
12422601 1402.25 3558.88 1776.75 -462.423 416.667 622.452 
10408.5 1
12422601 1279.67 3827.33 1753.33 -238.026 521.278 573.051 
10409 1
12422601 972.25 4168 1735.75 -601.598 666.667 897.978 
10409.5 1
12422601 509.75 4449.88 1745.38 -930.584 567.153 1089.79 
10410 1
12422601 206.5 4667 1752.5 -608.936 435.994 748.928 
10410.5 1
12422601 -20.875 4832.38 1784 -457.495 332.746 565.705 
10411 1
12422601 -319 5087.78 1781.78 -585.707 501.774 771.252 
10411.5 1
12422601 -693.125 5288 1770.88 -745.269 398.849 845.285 
10412 1
12422601 -978.333 5432.78 1781 -571.56 290.136 640.983 
10412.5 1
12422601 -1218.75 5665.75 1786.25 -469.564 455.024 653.863 
10413 1
12422601 -1458 5868.88 1813.62 -505.814 429.44 663.526 
10413.5 1
12422601 -1748.89 6093 1789.11 -573.745 442.061 724.294 
10414 1
12422601 -2056.5 6330.62 1715 -627.778 484.949 793.272 
10414.5 1
12422601 -2395 6550.11 1676 -672.962 436.354 802.049 
10415 1
12422601 -2608.11 6768.33 1697.67 -417.865 427.887 598.079 
10415.5 1
12422601 -2807 6985.75 1709.25 -398.575 435.705 590.509 
10416 1
12422601 -3066.78 7268.56 1714.56 -524.804 571.324 775.777 
10416.5 1
12422601 -3243.25 7637.62 1719.5 -342.665 716.64 794.35 
10417 1
12422601 -3313.78 7972.11 1717.33 -142.48 675.73 690.587 
10417.5 1
12422601 -3235.25 8209.75 1712.38 155.193 469.642 494.62 
10418 1
12422601 -3377.62 8390.5 1713.38 -292.953 371.914 473.435 
10418.5 1
12422601 -3445.56 8334.78 1699.33 -137.79 -113.027 178.217 
10419 1
12422601 -3578.75 8379.38 1679 -263.751 88.3113 278.143 
10419.5 1
12422601 -4081.5 8400.75 1675.12 -993.577 42.2431 994.475 
10420 1
12422601 -4837.44 7814.89 1538.33 -1479.34 -1146.5 1871.61 
10420.5 1
12422601 -5308.12 7164.38 1453.12 -933.89 -1290.7 1593.13 
10421 1
12422601 -5637.12 7001.12 1437 -672.802 -333.845 751.075 
10421.5 1
12422601 -6026.44 6969 1471.22 -761.878 -62.8669 764.467 
10422 1
12422601 -6437 7267.38 1477.75 -821.111 596.75 1015.05 
10422.5 1
12422601 -6805 7463.89 1484.22 -746.45 398.608 846.213 
10423 1
12422601 -7281.75 7866.88 1549 -965.081 815.761 1263.66 
10423.5 1
12422601 -7674.12 8230.88 1690.62 -784.75 728 1070.43 
10424 1
12422601 -7944.11 8483.56 1632.56 -536.752 502.347 735.156 
10424.5 1
12422601 -8341.22 8806.44 1697.11 -783.257 636.862 1009.5 
10425 1
12422601 -8684.22 9150.67 1634.44 -662.162 664.522 938.109 
10425.5 1
12422601 -9014.55 9406.55 1562.91 -693.956 537.56 877.808 
10426 1
12422601 -9256.14 9717.71 1440.71 -497.114 640.265 810.593 
10426.5 1
12422601 -9423.86 9996.71 1452.36 -332.766 553.571 645.891 
10427 1
12422601 -9822 10365.4 1440.6 -826.023 764.908 1125.79 
10427.5 1
12422601 -10196.1 11006.8 1429.7 -718.042 1231.09 1425.19 
10428 1
12422601 -10337.4 11511 1466.78 -269.741 962.214 999.308 
10428.5 1
12422601 -10449.9 11890.1 1422.44 -225.34 759.742 792.455 
10429 1
12422601 -10501.1 12438.1 1456.67 -103.479 1107.07 1111.9 
10429.5 1
12422601 -10548 12842.2 1323.5 -98.0939 845.479 851.15 
10430 1
12422601 -10554.2 13256.1 1337.2 -12.1807 813.065 813.156 
10430.5 1
12422601 -10332.8 13688.2 1138.62 426.686 832.659 935.618 
10431 1
12422601 -10527.9 13996.4 1476.56 -400.696 632.843 749.031 
10431.5 1
12422601 -10643.2 14317.6 1638.88 -240.837 670.523 712.463 
10432 1
12422601 -10769.7 14536.6 1718.22 -252.329 436.987 504.606 
10432.5 1
12422601 -10865.6 14946.4 1958.75 -188.894 806.731 828.551 
10433 1
12422601 -10866.6 15201.1 1916.5 -2.05761 524.177 524.181 
10433.5 1
12422601 -10740.7 15444.3 1908.89 249.422 481.601 542.357 
10434 1
12422601 -10818.9 15700.8 1828.38 -151.273 495.97 518.527 
10434.5 1
12422601 -10925.1 16095.8 1858.62 -217.28 807.771 836.483 
10435 1
12422601 -10881 16622.1 1886.75 87.2036 1040.27 1043.92 
10435.5 1
12422601 -10910.9 17146.8 1922.88 -62.3695 1095.25 1097.02 
10436 1
12422601 -10973.3 17703.2 1910 -120.344 1072.2 1078.93 
10436.5 1
12422601 -11002.4 18164.8 1901.62 -55.6354 884.153 885.902 
10437 1
12422601 -11094.8 18670.4 1923 -193.658 1060.01 1077.56 
10437.5 1
12422601 -10977.1 19130.5 1860.25 242.027 946.759 977.205 
10438 1
12422601 -10809.7 19574.6 1809.22 323.279 857.25 916.181 
10438.5 1
12422601 -10828 20081.8 1838.88 -35.9477 994.499 995.148 
10439 1
12422601 -10795 20581 1805.62 69.4737 1051.05 1053.35 
10439.5 1
12422601 -10885.3 21141.9 1854.11 -176.778 1097.63 1111.77 
10440 1
12422601 -10691.4 21608.1 1720.5 367.345 883.023 956.385 
10440.5 1
12422601 -10352.5 22051.8 1547.38 688.77 901.677 1134.65 
10441 1
12422601 -10267.8 22508.5 1475.25 174.383 939.815 955.856 
