# Supplementary material for: Intrinsic group behaviour II: On the dependence of triad spatial dynamics on social and personal features; and on the effect of social interaction on small group dynamics
Source: PLoS One. 2019 Dec 3;14(12):e0225704. doi: 10.1371/journal.pone.0225704 (PMC6890182; doi:10.1371/journal.pone.0225704)
Supplement: S3 Data Set — (ZIP) [file pone.0225704.s003.zip › set_3_int/group_traj_triad_int/traj_3_0217_51.dat]

3 12393501 12421200 12410902 0 0 1 0 2 1 0 30 10 40 1644.94 1743.04 1516.11 
10175 1
12393501 -31126 -1789 1583 0 0 0 
10175.5 1
12393501 -30967.1 -1660.75 1564.5 538.559 434.746 692.134 
10176 1
12393501 -30615.4 -1395.29 1537.14 726.646 548.48 910.409 
10176.5 1
12393501 -30266.9 -1211.86 1510.43 749.616 394.47 847.072 
10177 1
12393501 -29835 -946 1475.29 874.205 538.172 1026.58 
10177.5 1
12393501 -29377.9 -620.125 1474.62 869.059 619.534 1067.28 
10178 1
12393501 -29034.1 -318.75 1496.25 646.147 566.494 859.314 
10178.5 1
12393501 -28706.7 -67.5714 1495.14 668.185 512.609 842.164 
10179 1
12393501 -28510.2 252.375 1508.88 400.948 652.952 766.228 
10179.5 1
12393501 -28298.2 569.125 1509 414.873 619.863 745.888 
10180 1
12393501 -28165.4 816.286 1507.43 271.618 505.441 573.801 
10180.5 1
12393501 -28176.7 1043.29 1546.71 -23.5119 472.917 473.501 
10181 1
12393501 -27789.9 1232.88 1570.38 755.545 370.292 841.406 
10181.5 1
12393501 -27207.9 1307.86 1643.14 1178.17 151.786 1187.91 
10182 1
12393501 -26648.2 1526.88 1666.75 1128.24 441.568 1211.57 
10182.5 1
12393501 -25786.3 1698.86 1564.57 1759.11 350.984 1793.78 
10183 1
12393501 -25180.5 1687.5 1556.62 1214 -22.7598 1214.21 
10183.5 1
12393501 -24714.6 1775.88 1601.62 904.612 171.602 920.744 
10184 1
12393501 -24171.7 2229.14 1583.86 1083.65 904.726 1411.68 
10184.5 1
12393501 -23568.4 2584.11 1543.11 1164.61 685.267 1351.26 
10185 1
12393501 -23139.2 2869.2 1539 894.259 593.935 1073.53 
10185.5 1
12393501 -22686.2 3052.11 1575.56 937.842 378.698 1011.41 
10186 1
12393501 -22236.2 3217.11 1562 900 330 958.593 
10186.5 1
12393501 -21569.2 3243.8 1424.1 1300.24 52.0251 1301.28 
10187 1
12393501 -20865.6 3178 1298.5 1376.86 -128.767 1382.87 
10187.5 1
12393501 -20378.9 3167.38 1289.75 985.324 -21.5081 985.559 
10188 1
12393501 -19799.1 3073.12 1256.25 1207.81 -196.354 1223.67 
10188.5 1
12393501 -19176.2 3009.38 1358.12 1243.26 -127.246 1249.76 
10189 1
12393501 -18646 2908.25 1346.88 1050 -200.248 1068.92 
10189.5 1
12393501 -18093.1 2824.33 1337 1055.13 -160.146 1067.22 
10190 1
12393501 -17646.8 2776.75 1319.88 855.098 -91.1558 859.943 
10190.5 1
12393501 -17205.6 2826.57 1386.71 921.041 104.011 926.895 
10191 1
12393501 -16729.6 2823.25 1413.62 977.303 -6.82018 977.327 
10191.5 1
12393501 -16225.2 2775.25 1393.5 988.971 -94.1176 993.439 
10192 1
12393501 -15733.6 2642.86 1421.71 973.621 -262.164 1008.3 
10192.5 1
12393501 -15213.9 2505.62 1408 1073.75 -283.537 1110.56 
10193 1
12393501 -14656.2 2421.5 1413.75 1066.2 -160.851 1078.27 
10193.5 1
12393501 -14143 2361.75 1433.25 1012.33 -117.85 1019.16 
10194 1
12393501 -13617.8 2264.88 1426.25 1085.23 -200.155 1103.53 
10194.5 1
12393501 -13194.6 2175.62 1446.12 824.805 -173.977 842.954 
10195 1
12393501 -12658.9 2108.62 1457.5 1067.23 -133.466 1075.54 
10195.5 1
12393501 -12026.9 2020.25 1420.5 1258.96 -176.046 1271.21 
10196 1
12393501 -11489.1 2031.88 1453 1088.56 23.5324 1088.82 
10196.5 1
12393501 -11033.8 2100.5 1416.62 931.237 140.337 941.752 
10197 1
12393501 -10501.3 2193.78 1434.11 1052.21 184.343 1068.23 
10197.5 1
12393501 -9972.25 2382.25 1386.25 1033.37 368.11 1096.97 
10198 1
12393501 -9463.12 2482.25 1357.5 1024.4 201.207 1043.97 
10198.5 1
12393501 -9035.38 2618.88 1389.25 865.891 276.569 908.987 
10199 1
12393501 -8652.38 2750.38 1421 750.98 257.843 794.012 
10199.5 1
12393501 -8271.12 2868.5 1319.88 762.5 236.25 798.261 
10200 1
12393501 -7828.62 3018.12 1367.25 908.624 307.238 959.163 
10200.5 1
12393501 -7421.88 3161.5 1340.25 810.259 285.608 859.122 
10201 1
12393501 -7044.5 3443.75 1382.5 744.329 556.706 929.488 
10201.5 1
12393501 -6608.75 3560 1254 862.871 230.198 893.05 
10202 1
12393501 -6279.62 3677.5 1428.5 666.245 237.854 707.43 
10202.5 1
12393501 -5935.62 3888.25 1280.38 683.897 418.986 802.037 
10203 1
12393501 -5573.25 3956.38 1319.88 723.303 135.978 735.974 
10203.5 1
12393501 -5270.88 3979 1335.12 618.354 46.2679 620.082 
10204 1
12393501 -4704.38 4160.12 1429.62 1165.64 372.685 1223.77 
10204.5 1
12393501 -4205.5 4044.12 1659.12 1013.97 -235.772 1041.02 
10205 1
12393501 -3787.5 3769.62 1692.75 827.723 -543.564 990.246 
10205.5 1
12393501 -3279.33 3970.56 1678.22 996.405 393.981 1071.47 
10206 1
12393501 -2910.86 4135.71 1647.43 761.314 341.237 834.292 
10206.5 1
12393501 -2212.11 4211.67 1633.22 1389.16 150.999 1397.34 
10207 1
12393501 -1361.25 4017 1598.88 1642.59 -375.804 1685.03 
10207.5 1
12393501 -610.5 3848.88 1591.5 1544.75 -345.936 1583.01 
10208 1
12393501 110.875 3922.38 1613.12 1490.44 151.86 1498.16 
10208.5 1
12393501 518.375 3851.25 1624.88 805.336 -140.563 817.511 
10209 1
12393501 714.5 3442.25 1623 380.087 -792.636 879.055 
10209.5 1
12393501 906 3038.62 1650.5 387.652 -817.055 904.352 
10210 1
12393501 991.875 2778.88 1686.75 167.725 -507.324 534.331 
10210.5 1
12393501 1188.5 2566.5 1662 393.25 -424.75 578.842 
10211 1
12393501 1296.75 2345.88 1606.5 218.687 -445.707 496.466 
10211.5 1
12393501 1356 2171 1620.12 115.723 -341.553 360.624 
10212 1
12393501 1332.12 2102.62 1646.38 -48.6253 -139.257 147.502 
10212.5 1
12393501 1235.25 1896.12 1633.12 -199.742 -425.773 470.298 
10213 1
12393501 1190.75 1699.12 1571.25 -87.4263 -387.033 396.785 
10213.5 1
12393501 1047.5 1574 1567.5 -289.394 -252.778 384.247 
10214 1
12393501 956 1351.62 1553.75 -186.735 -453.827 490.743 
10214.5 1
12393501 855.25 1142.25 1501.5 -205.612 -427.296 474.192 
10215 1
12393501 708.875 946.375 1469 -284.776 -381.08 475.73 
10215.5 1
12393501 583.75 632 1405.38 -239.703 -602.251 648.2 
10216 1
12393501 436.286 399.857 1362.71 -299.724 -471.835 558.984 
10216.5 1
12393501 279.5 282.75 1356.38 -308.027 -230.073 384.466 
10217 1
12393501 213.625 146.375 1376.38 -128.411 -265.838 295.228 
10217.5 1
12393501 171.286 3.71429 1325 -85.3615 -287.622 300.022 
10218 1
12393501 201.25 -214.625 1274 61.5283 -448.335 452.538 
10218.5 1
12393501 201.857 -412.857 1282.14 1.25703 -410.419 410.42 
10219 1
12393501 582.875 -807.125 1180.88 760.515 -786.962 1094.39 
10219.5 1
12393501 802.375 -1070.62 1116.62 421.305 -505.758 658.247 
10220 1
12393501 756.125 -1124.12 1225.5 -92.5 -107 141.44 
10220.5 1
12393501 907.875 -1199.38 1235 295.233 -146.401 329.539 
10221 1
12393501 1088.12 -1305.88 1207.38 367.857 -217.347 427.269 
10221.5 1
12393501 1232.75 -1536.38 1171.5 293.357 -467.546 551.958 
10222 1
12393501 1402.75 -1705.38 1092.38 333.988 -332.024 470.943 
10222.5 1
12393501 1579 -1600.62 1064.62 355.343 211.19 413.364 
10223 1
12393501 1865.75 -1229.75 1047.88 567.822 734.406 928.318 
10223.5 1
12393501 2096.75 -1025.25 1047.88 463.855 410.643 619.507 
10224 1
12393501 2103.75 -1040.5 1051.5 14.2566 -31.0591 34.1748 
10224.5 1
12393501 2117.5 -1043.12 1057.12 28.2341 -5.39014 28.744 
10225 1
12393501 2021 -891.625 1074 -194.949 306.061 362.875 
10225.5 1
12393501 1894.38 -764.875 1053.62 -254.779 255.03 360.489 
10226 1
12393501 1765.5 -954.375 1046.88 -260.354 -382.828 462.97 
10226.5 1
12393501 1636.44 -1144.56 1036.67 -249.624 -367.854 444.555 
10227 1
12393501 1712 -1163.43 1042 147.858 -36.9335 152.401 
10227.5 1
12393501 1759.75 -1281.88 1049.62 97.6483 -242.222 261.164 
10228 1
12393501 1635.75 -1357.75 1040.62 -249.497 -152.666 292.499 
10228.5 1
12393501 1585.75 -1404.75 1010.88 -97.0874 -91.2621 133.247 
10229 1
12393501 1550.5 -1460.88 978.125 -71.6463 -114.075 134.708 
10229.5 1
12393501 1352.5 -1572.88 952.5 -404.082 -228.571 464.249 
10230 1
12393501 998.625 -1878.75 955.875 -697.978 -603.304 922.577 
10230.5 1
12393501 856.286 -2018.71 1007 -294.698 -289.781 413.304 
10231 1
12393501 838.75 -2061.25 1029.62 -36.3058 -88.0657 95.2558 
10231.5 1
12393501 876.75 -2069.75 1026.75 74.0741 -16.5692 75.9046 
10232 1
12393501 873.75 -1886.75 1009.5 -6 366 366.049 
10232.5 1
12393501 848.875 -1274.25 1101 -49.3552 1215.28 1216.28 
10233 1
12393501 1014.12 -1154.12 1123.75 326.581 237.401 403.751 
10233.5 1
12393501 1100.5 -1159 1173.38 170.702 -9.63439 170.973 
10234 1
12393501 1246.75 -1026.38 1208.25 283.43 257.025 382.616 
10234.5 1
12393501 1390.88 -981 1194.12 286.531 90.2087 300.396 
10235 1
12393501 1415.14 -1177.14 1209.43 51.198 -413.803 416.959 
10235.5 1
12393501 999.875 -1179.88 1251.25 -827.227 -5.44252 827.245 
10236 1
12393501 799.429 -1235.14 1256.71 -386.217 -106.489 400.629 
10236.5 1
12393501 722.125 -1381.88 1233.62 -156.485 -297.029 335.728 
10237 1
12393501 700.286 -1508.57 1202.57 -44.1198 -255.952 259.727 
10237.5 1
12393501 683.875 -1525.12 1167.75 -33.9064 -34.2016 48.1601 
10238 1
12393501 659.625 -1493.75 1123.75 -44.6593 57.7808 73.0279 
10238.5 1
12393501 868.143 -1388 1140.71 438.985 222.632 492.212 
10239 1
12393501 597.125 -1376.62 1068.12 -527.272 22.1303 527.736 
10239.5 1
12393501 547.714 -1438.43 1022.71 -98.4277 -123.115 157.624 
10240 1
12393501 548.25 -1576.5 1002.5 1.08444 -279.497 279.499 
10240.5 1
12393501 626.714 -1739.71 1000.14 158.194 -329.061 365.112 
10241 1
12393501 757.5 -1975.25 1013.62 266.91 -480.685 549.817 
10241.5 1
12393501 887.25 -2339.25 1015.5 253.418 -710.938 754.753 
10242 1
12393501 886.143 -2298.14 1070 -2.25029 83.5511 83.5814 
10242.5 1
12393501 874.125 -2101.12 1093.75 -25.0372 410.454 411.217 
10243 1
12393501 828.625 -1850.75 1088.75 -90.2778 496.776 504.912 
10243.5 1
12393501 827.625 -1422.38 1072.25 -1.9685 843.258 843.26 
10244 1
12393501 799.25 -1004.12 1099 -57.3232 844.949 846.892 
10244.5 1
12393501 611.375 -810.125 1097.38 -359.914 371.648 517.358 
10245 1
12393501 461.5 -480.75 1197.38 -304.006 668.103 734.018 
10245.5 1
12393501 249.4 -147.4 1262.1 -426.761 670.724 794.982 
10246 1
12393501 122.556 29.2222 1383.11 -237.092 330.135 406.45 
10246.5 1
12393501 211.556 104.444 1351 189.362 160.047 247.937 
10247 1
12393501 384.111 57.5556 1340.11 351.437 -95.4967 364.181 
10247.5 1
12393501 746.125 116.5 1325.38 712.626 116.032 722.01 
10248 1
12393501 1121.38 194.375 1318 773.711 160.567 790.197 
10248.5 1
12393501 1188.89 232.333 1311.11 132.64 74.5743 152.167 
10249 1
12393501 1201.71 153 1304.57 25.8577 -159.946 162.023 
10249.5 1
12393501 1189.75 40.375 1296 -24.9256 -234.635 235.956 
10250 1
12393501 1197.43 -189.429 1297.71 14.9972 -448.835 449.086 
10250.5 1
12393501 1151.5 -400.25 1262.5 -90.233 -414.187 423.902 
10251 1
12393501 1181.62 -387.5 1250.38 56.3084 23.8318 61.144 
10251.5 1
12393501 938 -344.857 1237.86 -504.4 88.2875 512.068 
10252 1
12393501 1015.43 -292.857 1216.14 161.984 108.787 195.124 
10252.5 1
12393501 1062.12 -300.375 1185.25 93.0208 -14.9758 94.2186 
10253 1
12393501 1043.88 -391.375 1210.88 -34.6958 -173.004 176.449 
10253.5 1
12393501 904.571 -795 1220.43 -275.849 -799.257 845.52 
10254 1
12393501 646 -885.286 1268.14 -540.944 -188.882 572.972 
10254.5 1
12393501 784 -870.625 1297 267.442 28.4122 268.947 
10255 1
12393501 859.286 -850.429 1305.86 153.959 41.3015 159.402 
10255.5 1
12393501 809.25 -698.75 1301.88 -100.473 304.575 320.72 
10256 1
12393501 638.143 -623.571 1282.86 -348.487 153.113 380.64 
10256.5 1
12393501 498.25 -681 1271.12 -286.079 -117.441 309.247 
10257 1
12393501 341.857 -811.429 1267.86 -310.92 -259.301 404.856 
10257.5 1
12393501 216.625 -512.125 1254.12 -245.553 586.87 636.17 
10258 1
12393501 183.143 -405.143 1264.43 -68.0531 217.443 227.844 
10258.5 1
12393501 147.875 -426 1260.5 -67.8228 -40.1099 78.7955 
10259 1
12393501 266.143 -491 1281.86 247.941 -136.268 282.92 
10259.5 1
12393501 673 -481.571 1342.71 813.714 18.8571 813.933 
10260 1
12393501 888.75 -458.375 1360.12 422.211 45.3942 424.645 
10260.5 1
12393501 882.286 -474 1343 -12.8006 -30.9406 33.4839 
10261 1
12393501 1068.38 -426.875 1344.75 374.425 94.8189 386.244 
10261.5 1
12393501 717.25 -327 1325.75 -683.123 194.309 710.22 
10262 1
12393501 544.143 -264.143 1293.14 -354.728 128.806 377.389 
10262.5 1
12393501 451.375 -369.5 1291.5 -189.709 -215.454 287.072 
10263 1
12393501 -110.5 -678.375 1264.12 -1078.45 -592.85 1230.67 
10263.5 1
12393501 -275.857 -282.571 1257.14 -336.092 804.479 871.862 
10264 1
12393501 254.25 7.5 1259.38 1095.26 599.321 1248.51 
10264.5 1
12393501 491.571 414.143 1287.29 485.32 831.58 962.84 
10265 1
12393501 391.286 797.429 1326.71 -200.973 768.108 793.965 
10265.5 1
12393501 592.286 1025.43 1376.29 391.813 444.444 592.493 
10266 1
12393501 1158.12 1069.5 1363.38 1094.47 85.2445 1097.78 
10266.5 1
12393501 1606.57 1331.14 1406 905.952 528.571 1048.87 
10267 1
12393501 1809.29 1401.14 1381.57 429.479 148.305 454.364 
10267.5 1
12393501 2219.25 1582.62 1411 780.884 345.68 853.976 
10268 1
12393501 2660.57 1811 1470.43 855.274 442.587 963.004 
10268.5 1
12393501 2896.43 1317.43 1499.86 467.971 -979.308 1085.38 
10269 1
12393501 3332.88 736.75 1520.62 869.415 -1156.73 1447.03 
10269.5 2
12410902 4369.86 -1083.71 1704.14 0 0 0 
12393501 3762.71 395.429 1537.71 864.868 -686.763 1104.37 
10270 2
12410902 4813.86 -1235.29 1679.86 934.737 -319.098 987.703 
12393501 4008.71 88.7143 1627.43 517.895 -645.714 827.745 
10270.5 2
12410902 5125.25 -1518.88 1637.88 622.786 -567.179 842.35 
12393501 4212.88 -291.375 1615 408.321 -760.179 862.901 
10271 2
12410902 5466.75 -1853 1589.75 656.731 -642.548 918.784 
12393501 4509.62 -697.125 1650.38 570.673 -780.288 966.705 
10271.5 2
12410902 5925.88 -2176.38 1548.62 898.483 -632.828 1098.97 
12393501 4786.5 -1088.75 1664.75 541.83 -766.389 938.58 
10272 2
12410902 6353.71 -2563.29 1530 866.071 -783.22 1167.7 
12393501 5015.14 -1480.86 1645.57 462.84 -793.739 918.827 
10272.5 2
12410902 6674.86 -2913 1499.43 693.613 -755.322 1025.48 
12393501 5244.14 -1810 1621.29 494.6 -710.892 866.023 
10273 2
12410902 6931.25 -3387 1479.88 507.709 -938.614 1067.13 
12393501 5618.75 -2108.38 1580.88 741.796 -590.842 948.344 
10273.5 2
12410902 7258.14 -3809.71 1465.57 642.226 -830.48 1049.83 
12393501 6062.86 -2388.57 1561.86 872.509 -550.484 1031.65 
10274 2
12410902 7771.12 -4236.75 1412.62 1028.02 -855.783 1337.61 
12393501 6488.12 -2648.5 1555.38 852.24 -520.899 998.824 
10274.5 2
12410902 8308.57 -4617.43 1402.43 1043.59 -739.182 1278.85 
12393501 6912.57 -3051.29 1518 824.168 -782.108 1136.2 
10275 2
12410902 8807.43 -4889 1463.71 1039.29 -565.774 1183.31 
12393501 7401.57 -3414.14 1509.29 1018.75 -755.952 1268.59 
10275.5 2
12410902 9270.71 -5176.86 1472 921.045 -572.281 1084.36 
12393501 7815.29 -3790.86 1490.43 822.494 -748.935 1112.38 
10276 2
12410902 9684.5 -5358.5 1439.75 825.92 -362.561 901.994 
12393501 8136.75 -4234.25 1444.75 641.645 -885.016 1093.14 
10276.5 2
12410902 10130.7 -5685.71 1468.86 885.346 -649.235 1097.88 
12393501 8512.86 -4596.14 1417.71 746.244 -718.041 1035.6 
10277 2
12410902 10596.1 -6056.75 1456.38 914.363 -728.95 1169.37 
12393501 8964.75 -4967.62 1436 887.805 -729.827 1149.28 
10277.5 2
12410902 11011.3 -6453.29 1453.86 809.28 -772.974 1119.12 
12393501 9415.14 -5203.43 1452.86 877.959 -459.656 991.007 
10278 2
12410902 11444.1 -6984.29 1491.86 857.143 -1051.49 1356.58 
12393501 9971 -5631.57 1499.57 1100.71 -847.808 1389.36 
10278.5 2
12410902 11921.1 -7293.14 1519.29 969.512 -627.758 1155 
12393501 10344.9 -6277 1501.29 759.872 -1311.85 1516.03 
10279 2
12410902 12322.4 -7518.71 1551.14 861.128 -484.059 987.854 
12393501 10842.3 -6434.43 1484.57 1067.44 -337.83 1119.63 
10279.5 2
12410902 12690 -7910.25 1573 727.864 -775.318 1063.44 
12393501 11368.8 -6842.75 1483.5 1042.5 -808.557 1319.31 
10280 2
12410902 13015.1 -8354.57 1529.43 621.688 -849.563 1052.74 
12393501 11827 -7424.14 1469 876.195 -1111.65 1415.44 
10280.5 2
12410902 13200 -8784.29 1529.14 376.491 -875.182 952.727 
12393501 12229.1 -7922.86 1486.14 819.028 -1015.71 1304.79 
10281 2
12410902 13540.4 -9238.57 1552.43 683.592 -912.22 1139.93 
12393501 12658.1 -8293 1558.57 861.446 -743.259 1137.77 
10281.5 2
12410902 13867.7 -9646.86 1561.57 674.816 -841.826 1078.91 
12393501 13085.4 -8650.71 1570.14 881.001 -737.555 1148.98 
10282 2
12410902 14230.5 -10126.8 1576.88 688.398 -910.613 1141.54 
12393501 13353.6 -8979.62 1554.88 508.912 -624.119 805.305 
10282.5 2
12410902 14580.4 -10590.9 1574.86 701.26 -930.074 1164.82 
12393501 13726.7 -9407.43 1563.43 747.674 -857.322 1137.55 
10283 2
12410902 14901.2 -11073.4 1553.38 665.605 -1001.07 1202.16 
12393501 14084.1 -9869.88 1579.88 741.516 -959.432 1212.58 
10283.5 2
12410902 15319.1 -11489.1 1528 821.008 -816.833 1158.13 
12393501 14537.4 -10357.7 1628.86 890.577 -958.427 1308.32 
10284 2
12410902 15623.9 -11953.3 1513.86 596.31 -908.303 1086.55 
12393501 14981.4 -10889 1633.71 868.885 -1039.7 1354.97 
10284.5 2
12410902 16106.4 -12373.1 1511.71 992.945 -863.904 1316.16 
12393501 15421.7 -11364.9 1599.29 905.938 -979.13 1333.95 
10285 2
12410902 16600.7 -12798.1 1416.71 1034.07 -889.121 1363.76 
12393501 15827.4 -11890.1 1561.29 848.775 -1098.92 1388.54 
10285.5 2
12410902 17175.6 -13174.1 1343.38 1107.73 -724.436 1323.58 
12393501 16284.8 -12336.6 1553.12 881.159 -860.274 1231.47 
10286 2
12410902 17754.4 -13476.4 1374.14 1104.59 -576.915 1246.17 
12393501 16879.4 -12778.9 1501.71 1134.88 -843.954 1414.29 
10286.5 2
12410902 18248.3 -13800.6 1418.43 1012 -664.227 1210.51 
12393501 17531.4 -13148 1460.86 1336.07 -756.44 1535.34 
10287 2
12410902 18678 -14111.9 1450.71 908.487 -658.109 1121.81 
12393501 18078 -13514.7 1463 1155.54 -775.294 1391.53 
10287.5 2
12410902 19131.6 -14410.3 1470 923.771 -607.797 1105.79 
12393501 18660.9 -13800.9 1514.43 1187.08 -582.776 1322.42 
10288 2
12410902 19618 -14745.4 1473 917.79 -632.345 1114.54 
12393501 19074.9 -14094.1 1527.57 781.132 -553.369 957.28 
10288.5 2
12410902 20114.7 -14973.3 1483.83 987.409 -453.091 1086.4 
12393501 19468 -14393.5 1520.67 781.596 -595.143 982.389 
10289 2
12410902 20611.4 -15133 1495.57 1056.94 -339.716 1110.19 
12393501 19851.9 -14637 1539.57 816.717 -518.085 967.181 
10289.5 2
12410902 21118.9 -15414.8 1452 973.985 -540.787 1114.05 
12393501 20320.8 -14874.5 1551.38 899.986 -455.854 1008.85 
10290 2
12410902 21550.4 -15649.1 1439.71 822.007 -446.463 935.427 
12393501 20894.9 -15199.6 1500.86 1093.54 -619.184 1256.67 
10290.5 2
12410902 22055.9 -16009.9 1387 1044.27 -745.277 1282.94 
12393501 21433.4 -15518.3 1466.57 1112.75 -658.501 1293 
10291 2
12410902 22528.9 -16187 1571.57 959.432 -359.316 1024.51 
12393501 21976.7 -15810.9 1420.86 1102 -593.451 1251.63 
10291.5 2
12410902 23047.9 -16344.3 1560.57 1015.66 -307.8 1061.27 
12393501 22405.4 -15932.3 1454.43 838.971 -237.629 871.975 
10292 2
12410902 23512.6 -16429.1 1483.38 920.332 -167.999 935.54 
12393501 22797.9 -16075.6 1507.75 777.122 -283.84 827.335 
10292.5 2
12410902 23980.4 -16383 1539.29 920.873 90.7972 925.339 
12393501 23340.9 -16054.1 1561.86 1068.86 42.2877 1069.7 
10293 2
12410902 24487.6 -16299.9 1551 1069.92 175.407 1084.2 
12393501 23900 -15978 1576.86 1179.63 160.639 1190.51 
10293.5 2
12410902 25026.1 -16371.9 1536.5 1072.82 -143.462 1082.37 
12393501 24394.2 -15942.8 1632.62 984.562 70.2191 987.063 
10294 2
12410902 25572.6 -16461.9 1526.57 1044.83 -172.05 1058.9 
12393501 24916.7 -15886.7 1625.14 998.976 107.143 1004.7 
10294.5 2
12410902 26090.7 -16457.7 1473.71 1066.14 8.5244 1066.17 
12393501 25465.4 -15867.7 1604.86 1129.04 39.0947 1129.72 
10295 2
12410902 26741.1 -16689.9 1523.57 1378.03 -491.828 1463.17 
12393501 26051.4 -15974.4 1564.43 1241.53 -226.09 1261.94 
10295.5 2
12410902 27320.3 -16891.4 1520.29 1189.21 -413.904 1259.18 
12393501 26795.9 -16219.6 1546 1528.6 -503.373 1609.35 
10296 2
12410902 27885.9 -16982.9 1630.75 1071.19 -173.194 1085.1 
12393501 27495.1 -16449.1 1591.25 1324.37 -434.761 1393.91 
10296.5 2
12410902 28389.3 -17090.6 1602 983.224 -210.345 1005.47 
12393501 28072.9 -16558.9 1667 1128.38 -214.321 1148.56 
10297 2
12410902 28938.6 -17202.2 1589.5 1130.33 -229.791 1153.45 
12393501 28582.5 -16634.6 1730 1048.65 -155.901 1060.17 
10297.5 2
12410902 29478.7 -17383.7 1525.29 1095.52 -368.082 1155.7 
12393501 29072.3 -16789.3 1668.14 993.48 -313.713 1041.83 
10298 2
12410902 30031 -17458 1514 1095.8 -147.392 1105.67 
12393501 29597.5 -16906.1 1654.88 1042.09 -231.824 1067.57 
10298.5 2
12410902 30587 -17726.1 1464.62 1057.03 -509.743 1173.52 
12393501 30142.4 -17103 1621.38 1035.88 -374.287 1101.43 
10299 2
12410902 31171.4 -18097 1423.43 1128.24 -715.975 1336.24 
12393501 30649.9 -17297.1 1575.14 979.695 -374.793 1048.94 
10299.5 2
12410902 31648.6 -18462.3 1383.57 1037.27 -794.099 1306.34 
12393501 31277.9 -17760.4 1546.43 1365.22 -1007.14 1696.51 
10300 2
12410902 32005.1 -18768.1 1310.75 711.684 -610.458 937.631 
12393501 31702.9 -18078.2 1541.25 848.339 -634.374 1059.3 
10300.5 2
12410902 32654.9 -19093 1392.71 1269.01 -634.521 1418.8 
12393501 32268.4 -18424.7 1541.57 1104.6 -676.688 1295.39 
10301 2
12410902 33302.4 -19389 1566.75 1316.09 -601.626 1447.09 
12393501 33121.2 -18795.8 1560.12 1733.38 -754.138 1890.32 
10301.5 2
12410902 33837.8 -19550.6 1596.62 1023.66 -309.034 1069.29 
12393501 33957.6 -19009.9 1589.88 1599.19 -409.417 1650.76 
10302 2
12410902 34406.9 -19658 1603.5 1140.53 -215.18 1160.65 
12393501 34555.6 -19107.2 1604.62 1198.4 -195.14 1214.18 
10302.5 2
12410902 34985.4 -19798 1614.25 1129.88 -273.438 1162.5 
12393501 35066.1 -19240.5 1608.12 997.07 -260.254 1030.48 
10303 2
12410902 35606.9 -19876.1 1570.75 1255.56 -157.828 1265.44 
12393501 35651 -19352.6 1624.88 1181.57 -226.515 1203.08 
10303.5 2
12410902 36134.5 -19988.1 1519.62 1074.59 -228.106 1098.54 
12393501 36230.4 -19523 1585.62 1179.99 -346.996 1229.95 
10304 2
12410902 36767.5 -20202.6 1557.62 1255.95 -425.595 1326.1 
12393501 36825.8 -19686.8 1560.88 1181.3 -324.901 1225.16 
10304.5 2
12410902 37449 -20341.6 1626.88 1344.18 -274.162 1371.86 
12393501 37400 -19841.8 1539.38 1132.64 -305.72 1173.18 
10305 2
12410902 37988.4 -20512.8 1672.67 1087.59 -345.066 1141.02 
12393501 38149.2 -20029.4 1618 1510.53 -378.416 1557.21 
10305.5 2
12410902 38563 -20593.1 1675 1199.49 -167.687 1211.15 
12393501 38609.2 -20090 1652.9 960.288 -126.421 968.573 
10306 2
12410902 39021 -20676.4 1654.8 914.172 -166.267 929.169 
12393501 38960 -20140 1653.7 700.2 -99.8004 707.276 
10306.5 2
12410902 39482 -20757.3 1651 931.313 -163.502 945.556 
12393501 39315 -20262.3 1688.78 717.172 -247.138 758.559 
10307 2
12410902 39975.4 -20910.5 1601.62 988.727 -306.947 1035.28 
12393501 39650.6 -20425.4 1664.75 672.595 -326.737 747.757 
10307.5 2
12410902 40574.8 -21274.2 1545.62 1235.82 -750 1445.6 
12393501 40253.6 -20750.9 1625.88 1243.3 -671.134 1412.87 
10308 2
12410902 41159.3 -21595.8 1545.33 1115.62 -613.603 1273.23 
12393501 41020.9 -21032.4 1569.44 1464.24 -537.346 1559.73 
10308.5 2
12410902 41675 -21844.9 1541 999.354 -482.747 1109.84 
12393501 41578.5 -21283.2 1587 1080.64 -486.057 1184.92 
10309 2
12410902 42180 -21894.9 1548.29 1045.55 -103.483 1050.66 
12393501 41981.3 -21317.6 1595.86 833.925 -71.0589 836.947 
10309.5 2
12410902 42632.1 -21993.2 1530.12 926.486 -201.625 948.171 
12393501 42403.6 -21466.9 1560.38 865.449 -305.95 917.937 
10310 2
12410902 43115.9 -22084.6 1492.88 924.952 -174.713 941.308 
12393501 42952 -21588.1 1647.75 1048.52 -231.836 1073.84 
10310.5 2
12410902 43611.2 -22202.5 1549.62 996.73 -237.173 1024.56 
12393501 43483.8 -21622.8 1565 1069.92 -69.668 1072.19 
10311 2
12410902 44031.6 -22237.2 1512.38 856.161 -70.7739 859.081 
12393501 43991.9 -21518 1532.62 1034.88 213.34 1056.64 
10311.5 2
12410902 44477.8 -22292.6 1563.38 906.758 -112.551 913.717 
12393501 44593.2 -21427.8 1561 1222.31 183.435 1235.99 
10312 2
12410902 44972.8 -22276 1586.12 955.598 32.0946 956.137 
12393501 45237.4 -21392.8 1602.88 1243.48 67.5676 1245.32 
10312.5 2
12410902 45338.2 -22346.6 1593.25 750.513 -145.021 764.396 
12393501 45854 -21314.5 1625.62 1266.17 160.678 1276.32 
10313 2
12410902 45644.8 -22416.5 1629.62 613 -139.75 628.728 
12393501 46248.5 -21338.1 1663.25 789 -47.25 790.414 
10313.5 2
12410902 45935.2 -22562.2 1631.38 575.248 -288.614 643.59 
12393501 46548 -21394.5 1693 593.069 -111.634 603.484 
10314 2
12410902 46203.6 -22653.8 1628.62 531.436 -181.188 561.474 
12393501 46764.6 -21487.5 1681.5 428.96 -184.158 466.82 
10314.5 2
12410902 46396.2 -22789.1 1598.62 395.534 -277.977 483.444 
12393501 46851.2 -21542.6 1676 177.875 -113.193 210.837 
10315 2
12410902 46592.5 -22999.8 1630.62 388.614 -417.079 570.066 
12393501 46812.9 -21718 1645.62 -75.9901 -347.277 355.494 
10315.5 2
12410902 46757.9 -23297.1 1648.75 330.09 -593.563 679.173 
12393501 46574.1 -21864.1 1637.38 -476.547 -291.667 558.719 
10316 2
12410902 46755.6 -23308.1 1648.5 -4.58249 -22.4033 22.8671 
12393501 46478.2 -22230.8 1636.25 -195.265 -746.69 771.8 
10316.5 2
12410902 46812.6 -23359.8 1644.38 111.984 -101.424 151.087 
12393501 46661.5 -22567.4 1646.88 360.02 -661.346 752.989 
10317 2
12410902 47075.4 -23531.6 1638.12 525.5 -343.75 627.945 
12393501 46718.6 -23071.6 1651.5 114.25 -1008.5 1014.95 
10317.5 2
12410902 47035.7 -24161.3 1652.11 -79.2582 -1256.9 1259.4 
12393501 46091.6 -23983.6 1747 -1251.64 -1820.22 2209.03 
10318 2
12410902 46839.7 -24473.4 1720 -398.277 -634.34 749.007 
12393501 45444.3 -24064.6 1780 -1315.59 -164.666 1325.85 
10318.5 2
12410902 46382.2 -24620.2 1785.56 -905.925 -290.68 951.417 
12393501 44963.9 -23733 1761.89 -951.281 656.577 1155.87 
10319 2
12410902 45831.8 -24452.6 1820.25 -1056.57 321.684 1104.45 
12393501 44674.5 -23410.8 1747.75 -555.449 618.522 831.32 
10319.5 2
12410902 45244.2 -23754.9 1781.5 -1263.44 1500.54 1961.61 
12393501 44403.2 -23126.8 1698 -583.333 610.753 844.569 
10320 2
12410902 44836.2 -22907.3 1749.56 -811.188 1684.97 1870.07 
12393501 43957.8 -22784.4 1662 -885.631 680.528 1116.9 
10320.5 2
12410902 44507.1 -22349.1 1679.38 -651.678 1105.36 1283.16 
12393501 43412.1 -22573.9 1667.38 -1080.5 416.969 1158.16 
10321 2
12410902 43878 -21927.1 1563.22 -1253.24 840.665 1509.08 
12393501 42778.4 -22336.7 1707.44 -1262.31 472.527 1347.85 
10321.5 2
12410902 43291 -21582.1 1631.11 -1120.23 658.397 1299.38 
12393501 42334.2 -22164.3 1712.67 -847.752 328.88 909.311 
10322 2
12410902 42810.2 -21422.2 1508.62 -991.237 329.611 1044.6 
12393501 41902.8 -21908.5 1714.38 -889.633 527.491 1034.26 
10322.5 2
12410902 42356.9 -21252.6 1449.62 -975 364.785 1041.01 
12393501 41575.6 -21731.1 1729.12 -703.495 381.452 800.256 
10323 2
12410902 41925.2 -21091.9 1493.56 -846.378 315.169 903.154 
12393501 41054.9 -21401.4 1718.78 -1021.05 646.432 1208.48 
10323.5 2
12410902 41318.8 -20840.8 1495.62 -1220.27 505.31 1320.75 
12393501 40457.1 -21111.6 1696.25 -1202.74 583.138 1336.65 
10324 2
12410902 40615.7 -20576.3 1462 -1336.66 502.693 1428.06 
12393501 39946 -20918.1 1681.67 -971.721 367.897 1039.03 
10324.5 2
12410902 39934 -20247 1421.75 -1288.59 622.558 1431.1 
12393501 39407.9 -20618.9 1788.62 -1017.25 565.664 1163.95 
10325 2
12410902 39370.5 -20043.1 1466 -1140.69 412.702 1213.05 
12393501 38926 -20449.5 1831 -975.455 342.864 1033.96 
10325.5 2
12410902 38802.9 -19801.5 1484.12 -1158.42 493.112 1259 
12393501 38474.2 -20260.9 1844 -921.939 384.949 999.078 
10326 2
12410902 38182.4 -19528.4 1558.75 -1221.46 537.648 1334.55 
12393501 38129.6 -20103.6 1848.5 -678.396 309.547 745.681 
10326.5 2
12410902 37614.7 -19340.9 1495.29 -1210.36 399.825 1274.69 
12393501 37611 -19988.1 1842.43 -1105.81 246.231 1132.89 
10327 2
12410902 36979.2 -19232.7 1426.22 -1265.92 215.519 1284.14 
12393501 37136 -19813.6 1842.78 -946.215 347.783 1008.11 
10327.5 2
12410902 36350.2 -19109.8 1388.5 -1223.68 239.137 1246.83 
12393501 36735.8 -19649.2 1841.25 -778.696 319.661 841.755 
10328 2
12410902 35772.2 -18936 1451.75 -1184.43 356.045 1236.78 
12393501 36198.9 -19450.5 1794.75 -1100.15 407.275 1173.12 
10328.5 2
12410902 35190.8 -18751.8 1468.25 -1163 368.5 1219.98 
12393501 35561.1 -19224 1765.38 -1275.5 453 1353.55 
10329 2
12410902 34659.9 -18581.5 1493.88 -1074.65 344.636 1128.56 
12393501 35037.8 -19106.1 1766.12 -1059.46 238.613 1086 
10329.5 2
12410902 34221.5 -18418.1 1530.62 -892.821 332.739 952.809 
12393501 34580.8 -18968.4 1755.5 -930.754 280.55 972.116 
10330 2
12410902 33790.6 -18512.6 1530.88 -865.211 -189.759 885.776 
12393501 34155.1 -18879.1 1718.12 -854.669 179.217 873.257 
10330.5 2
12410902 33163.8 -18451.2 1515.33 -1217.18 119.229 1223 
12393501 33605.4 -18783 1749 -1067.34 186.65 1083.54 
10331 2
12410902 32635.3 -18280.9 1478 -1063.36 342.787 1117.25 
12393501 33002.1 -18783.9 1775.29 -1213.89 -1.72463 1213.89 
10331.5 2
12410902 32112.6 -17928.6 1411.75 -1071.03 721.787 1291.54 
12393501 32522 -18592.6 1739.62 -983.899 391.869 1059.07 
10332 3
12421200 31298.7 -19038.8 1141.83 0 0 0 
12410902 31385 -17816.6 1384.12 -1484.95 228.571 1502.44 
12393501 31928.8 -18330 1661.75 -1210.71 535.969 1324.04 
10332.5 3
12421200 30822.2 -18697.4 1255.38 -1100.27 788.587 1353.68 
12410902 30840.9 -17543.8 1340 -1099.24 551.263 1229.73 
12393501 31323.8 -17978.9 1560 -1222.22 709.343 1413.15 
10333 3
12421200 30416.9 -18378.2 1341.5 -802.723 631.931 1021.62 
12410902 30344.8 -17229 1355.25 -982.426 623.267 1163.45 
12393501 30803.6 -17734.5 1522.62 -1029.95 483.911 1137.97 
10333.5 3
12421200 29817.1 -18196.7 1440 -1135.92 343.908 1186.84 
12410902 29828.8 -16952.7 1468.89 -977.22 523.359 1108.54 
12393501 30225.6 -17503.4 1618.11 -1094.83 437.605 1179.05 
10334 3
12421200 29370.8 -17891.8 1552.38 -856.739 585.253 1037.56 
12410902 29412.8 -16707.5 1522.38 -798.518 470.569 926.858 
12393501 29689.1 -17315.8 1710.62 -1029.62 360.258 1090.82 
10334.5 3
12421200 28955.5 -17785.4 1626.25 -850.922 217.982 878.399 
12410902 28940.6 -16601.8 1550.38 -967.469 216.701 991.441 
12393501 29239.6 -17128.9 1757.88 -921.107 382.941 997.537 
10335 3
12421200 28532.9 -17515.2 1663.25 -866.035 553.535 1027.82 
12410902 28538.9 -16471.1 1584 -823.258 267.674 865.681 
12393501 28772.8 -16965.2 1780.88 -956.711 335.297 1013.77 
10335.5 3
12421200 28035 -17355.8 1722.38 -1003.78 321.573 1054.03 
12410902 28080.9 -16369.4 1563 -923.387 205.141 945.9 
12393501 28356 -16856.4 1803.62 -840.222 219.506 868.421 
10336 3
12421200 27537.1 -17248.6 1720.25 -1007.84 216.852 1030.91 
12410902 27570.4 -16132.4 1527.25 -1033.4 479.757 1139.33 
12393501 27916.2 -16671.9 1844.62 -890.182 373.482 965.356 
10336.5 3
12421200 27059.5 -17335 1669.25 -970.783 -175.559 986.529 
12410902 27096.1 -16048.4 1479.12 -963.923 170.732 978.926 
12393501 27514.6 -16487.6 1792.5 -816.311 374.492 898.113 
10337 3
12421200 26542.2 -17214.8 1614.67 -996.682 231.642 1023.25 
12410902 26543.9 -15903.6 1416.89 -1064.04 279.036 1100.02 
12393501 27073.3 -16350.2 1677.56 -850.273 264.745 890.536 
10337.5 3
12421200 26055.4 -16959.3 1583.86 -962.043 504.925 1086.5 
12410902 26005.7 -15665.7 1399.14 -1063.59 470.042 1162.82 
12393501 26501.1 -16205.4 1690.71 -1130.81 286.153 1166.46 
10338 3
12421200 25552.2 -16702.9 1606.25 -1048.29 534.189 1176.55 
12410902 25514.2 -15384.2 1492.25 -1023.88 586.384 1179.91 
12393501 25961.5 -16143.6 1725.62 -1124.26 128.757 1131.61 
10338.5 3
12421200 24968.6 -16458.3 1692.33 -1116.05 467.575 1210.04 
12410902 25114.9 -15112.4 1400 -763.597 519.705 923.674 
12393501 25473.2 -16022.8 1703.89 -933.61 231.065 961.779 
10339 3
12421200 24533.1 -16300.2 1670.5 -852.115 309.361 906.534 
12410902 24737.1 -14848.6 1353.12 -739.264 516.281 901.697 
12393501 25037.1 -15840.4 1679.12 -853.419 356.953 925.062 
10339.5 3
12421200 24110.2 -16237.2 1656.25 -850.855 126.761 860.246 
12410902 24300.1 -14612.1 1458.38 -879.276 475.855 999.782 
12393501 24646.6 -15671 1694.12 -785.714 340.795 856.439 
10340 3
12421200 23669.4 -16036.5 1677.12 -894.27 407.201 982.614 
12410902 23889.4 -14390.2 1506.62 -833.164 450.051 946.947 
12393501 24184 -15502.5 1753 -938.387 341.785 998.693 
10340.5 3
12421200 23179.6 -15931.6 1680.25 -1011.88 216.684 1034.82 
12410902 23394.1 -14239.4 1445.5 -1023.24 311.725 1069.67 
12393501 23800.4 -15384.1 1735.12 -792.614 244.576 829.49 
10341 3
12421200 22872 -15825.1 1662.88 -635.589 220.041 672.6 
12410902 22947.9 -13994 1393.25 -922.004 506.973 1052.19 
12393501 23344.6 -15260.5 1745.75 -941.632 255.424 975.66 
10341.5 3
12421200 22394.1 -15595.2 1638.33 -931.557 448.154 1033.75 
12410902 22412.1 -13890 1432.89 -1044.37 202.729 1063.87 
12393501 22967.4 -15075.3 1704 -735.245 360.949 819.066 
10342 3
12421200 21925.4 -15475.8 1577.88 -910.167 231.985 939.266 
12410902 22049.1 -13823.9 1429.88 -704.827 128.398 716.427 
12393501 22463.4 -14890 1634.62 -978.776 359.871 1042.84 
10342.5 3
12421200 21465.9 -15240.4 1551.88 -906.312 464.25 1018.3 
12410902 21651.9 -13758.2 1421.5 -783.531 129.438 794.15 
12393501 21961.9 -14661.4 1648.75 -989.152 450.937 1087.09 
10343 3
12421200 21009.2 -14925.6 1574.88 -911.427 628.244 1106.97 
12410902 21272.4 -13590.9 1475 -757.485 334.082 827.885 
12393501 21537.9 -14458.2 1685 -846.307 405.439 938.412 
10343.5 3
12421200 20722 -14608.4 1635.57 -594.72 656.721 885.988 
12410902 20866.6 -13326.6 1542.86 -840.173 547.212 1002.66 
12393501 21164.7 -14152.1 1723.86 -772.589 633.762 999.274 
10344 3
12421200 20437.6 -14410.2 1643.38 -575.658 401.171 701.655 
12410902 20585.6 -12974.9 1578.88 -568.717 711.936 911.204 
12393501 20845.2 -13882.5 1770.62 -646.689 545.836 846.252 
10344.5 3
12421200 20033 -14116.9 1675.67 -779.624 565.243 962.971 
12410902 20361.2 -12578.4 1516.56 -432.375 763.835 877.72 
12393501 20505.9 -13656.1 1720.44 -653.875 436.202 786.018 
10345 3
12421200 19673.6 -13932.4 1661.62 -708.826 363.933 796.795 
12410902 20068.2 -12206.6 1472.62 -577.854 733.372 933.675 
12393501 20176.5 -13386.5 1734.62 -649.682 531.777 839.568 
10345.5 3
12421200 19300.2 -13733.3 1677.22 -752.828 401.294 853.104 
12410902 19733.7 -11886 1487.22 -674.563 646.421 934.289 
12393501 19750.1 -13146.4 1768.78 -859.655 483.983 986.532 
10346 3
12421200 18940.1 -13410.5 1660.25 -718.757 644.378 965.316 
12410902 19424.5 -11582.1 1507.38 -617.099 606.537 865.274 
12393501 19425.4 -12924.1 1738 -648.176 443.751 785.524 
10346.5 3
12421200 18592.8 -13054.3 1646.44 -697.484 715.194 998.993 
12410902 19024.1 -11259.3 1458.44 -803.994 648.176 1032.73 
12393501 19016.4 -12656.4 1723.11 -821.146 537.511 981.427 
10347 3
12421200 18215.9 -12720.9 1623.5 -749.31 662.939 1000.48 
12410902 18724.6 -10940.6 1409.5 -595.4 633.615 869.465 
12393501 18671.2 -12386.1 1661.75 -686.271 537.414 871.655 
10347.5 3
12421200 17870.4 -12283.9 1605.62 -722.803 914.226 1165.44 
12410902 18357.1 -10587 1375.62 -768.828 739.801 1066.96 
12393501 18428.1 -12116.1 1622.38 -508.63 564.854 760.108 
10348 3
12421200 17291.6 -11855.3 1594.67 -1134.94 840.278 1412.15 
12410902 17747.7 -10236.4 1426.11 -1195.02 687.364 1378.6 
12393501 18043.9 -11741.2 1584.22 -753.404 735.103 1052.61 
10348.5 3
12421200 16490.1 -11578.2 1613.62 -1599.66 553.061 1692.57 
12410902 17222.2 -9913.38 1519 -1048.74 644.849 1231.13 
12393501 17460.1 -11283.2 1640.62 -1165.2 914.116 1480.98 
10349 3
12421200 16139.8 -11373.8 1620.11 -714.994 417.29 827.858 
12410902 16757.7 -9446.56 1500.33 -948.129 952.693 1344.09 
12393501 16920.8 -10941.3 1706.89 -1100.71 697.789 1303.25 
10349.5 3
12421200 15800.8 -11044.9 1668.75 -660.873 641.136 920.765 
12410902 16400.4 -9125.38 1475 -696.475 626.083 936.513 
12393501 16517.1 -10594.1 1729.38 -786.848 676.819 1037.89 
10350 3
12421200 15415 -10642.9 1690.88 -795.361 828.866 1148.75 
12410902 16182.5 -8828.88 1466.38 -449.227 611.34 758.645 
12393501 16194.4 -10322.4 1709.62 -665.464 560.309 869.936 
10350.5 3
12421200 15039 -10181.3 1696.78 -747.515 917.578 1183.52 
12410902 15816.1 -8540.56 1488.67 -728.407 573.2 926.895 
12393501 15802.8 -10030 1725.44 -778.523 581.262 971.578 
10351 3
12421200 14724.1 -9913.75 1686.62 -627.241 533.035 823.139 
12410902 15505.4 -8223.88 1504.88 -618.996 630.838 883.806 
12393501 15457 -9727.88 1724.62 -688.8 601.843 914.691 
10351.5 3
12421200 14376.4 -9567.25 1698.75 -708.248 705.703 999.816 
12410902 15202 -8046 1479.62 -617.872 362.271 716.244 
12393501 15076.1 -9375.25 1757.25 -775.713 718.177 1057.12 
10352 3
12421200 14094.5 -9334.5 1701.88 -557.065 459.98 722.429 
12410902 14955.5 -7874.25 1435.5 -487.154 339.427 593.742 
12393501 14793.9 -9093.38 1743 -557.806 557.065 788.333 
10352.5 3
12421200 13807.4 -9004.33 1668.11 -557.389 641.1 849.525 
12410902 14630.1 -7528.11 1384.22 -631.823 672.114 922.463 
12393501 14507.2 -8848.78 1733.33 -556.607 474.946 731.7 
10353 3
12421200 13542.2 -8689.25 1631.75 -542.32 644.342 842.192 
12410902 14301.2 -7104.25 1390.62 -672.518 866.792 1097.09 
12393501 14225.5 -8520.5 1691.5 -576.119 671.325 884.641 
10353.5 3
12421200 13371 -8318.56 1691.78 -338.439 732.598 806.995 
12410902 14033.2 -6806 1476.78 -529.699 589.427 792.468 
12393501 13947.7 -8159.22 1722.89 -549.078 713.988 900.702 
10354 3
12421200 12981.9 -7998.62 1658 -769.022 632.274 995.573 
12410902 13807.9 -6500.75 1475.62 -445.35 603.261 749.84 
12393501 13663.9 -7735.62 1768.25 -560.853 837.149 1007.66 
10354.5 3
12421200 12655.1 -7679 1660.12 -682.15 667.276 954.246 
12410902 13527 -6252.62 1470.88 -586.378 518.006 782.413 
12393501 13389.4 -7360.75 1736.75 -573.069 782.62 970.001 
10355 3
12421200 12366.7 -7398.11 1636.89 -560.113 545.415 781.796 
12410902 13205.7 -5993.11 1475.22 -623.948 503.91 802.021 
12393501 13128.9 -7057 1723.11 -505.798 589.806 776.983 
10355.5 3
12421200 12076.9 -7135.5 1636.62 -572.711 518.994 772.886 
12410902 12897.2 -5733.88 1461.75 -609.519 512.324 796.235 
12393501 12928.5 -6720.62 1729.88 -396.025 664.773 773.795 
10356 3
12421200 11708.7 -6803.11 1630 -746.873 674.217 1006.17 
12410902 12536 -5552.67 1450.78 -732.759 367.563 819.779 
12393501 12707.9 -6335.11 1717.11 -447.487 781.975 900.961 
10356.5 3
12421200 11354.8 -6521.62 1641.12 -698.06 555.199 891.928 
12410902 12080.5 -5286.25 1403.62 -898.422 525.477 1040.81 
12393501 12405.9 -6036.38 1676.25 -595.688 589.223 837.871 
10357 3
12421200 11037.2 -6095.38 1612.75 -657.35 882.505 1100.42 
12410902 11697 -4966.88 1418.12 -793.996 661.232 1033.27 
12393501 12039.6 -5680 1662.5 -758.282 737.836 1058.01 
10357.5 3
12421200 10794.3 -5708.56 1592.11 -481.023 765.979 904.493 
12410902 11292.7 -4665.44 1398 -800.66 596.892 998.668 
12393501 11633.2 -5330.89 1655.11 -804.758 691.309 1060.92 
10358 3
12421200 10517.5 -5320 1567.75 -543.877 763.37 937.303 
12410902 10946.2 -4473.38 1431 -680.583 377.347 778.192 
12393501 11257.6 -5011.25 1651.62 -737.912 627.974 968.951 
10358.5 3
12421200 10205.2 -5007.11 1573.44 -622.067 623.285 880.597 
12410902 10699.1 -4194.44 1432.56 -492.309 555.639 742.362 
12393501 10894.2 -4764.22 1639.33 -723.91 492.087 875.326 
10359 3
12421200 9939.75 -4650.5 1571 -537.393 721.885 899.95 
12410902 10365 -3838.75 1424.25 -676.338 720.029 987.864 
12393501 10536.4 -4423.25 1628.75 -724.387 690.227 1000.57 
10359.5 3
12421200 9667 -4245.33 1594.78 -552.126 820.175 988.701 
12410902 10013.8 -3597 1441 -710.976 489.372 863.118 
12393501 10264 -4122.67 1624.78 -551.366 608.468 821.12 
10360 3
12421200 9489.38 -3908.25 1610 -354.541 672.821 760.518 
12410902 9701.12 -3283.38 1504.5 -624.057 625.998 883.924 
12393501 10012.8 -3838.62 1694.62 -501.497 566.949 756.922 
10360.5 3
12421200 9238 -3517.56 1644.89 -490.01 761.588 905.608 
12410902 9562.33 -2963.67 1508.11 -270.549 623.213 679.405 
12393501 9790.67 -3536.67 1726.33 -432.911 588.613 730.669 
10361 3
12421200 8935.75 -3096.62 1705.38 -606.928 845.242 1040.57 
12410902 9251.25 -2573.75 1542.25 -624.665 782.965 1001.62 
12393501 9585.25 -3200.75 1729.75 -412.483 674.531 790.655 
10361.5 3
12421200 8626.75 -2618 1680.75 -645.094 999.217 1189.36 
12410902 8968.5 -2018.12 1502.25 -590.292 1159.97 1301.53 
12393501 9300 -2839.25 1756.88 -595.511 754.697 961.354 
10362 3
12421200 8318 -2109.89 1719.44 -585.863 964.158 1128.2 
12410902 8688.67 -1459.22 1476.67 -530.993 1060.54 1186.04 
12393501 9066.11 -2494.11 1759.67 -443.812 654.913 791.125 
10362.5 3
12421200 8100.14 -1680.57 1666 -447.345 881.555 988.563 
12410902 8291.57 -1057.29 1471 -815.391 825.332 1160.19 
12393501 8800.43 -2112.43 1759.29 -545.549 783.742 954.922 
10363 3
12421200 7771.11 -1285 1698.89 -662.036 795.918 1035.27 
12410902 8133.22 -622.889 1419.56 -318.61 874.038 930.298 
12393501 8454.22 -1694.89 1712.78 -696.592 840.12 1091.35 
10363.5 3
12421200 7447.38 -974.875 1723.75 -639.795 612.895 885.99 
12410902 8009.88 -340 1417.88 -243.769 559.069 609.903 
12393501 8143.25 -1299.88 1701 -614.57 780.66 993.542 
10364 3
12421200 7101.75 -419.625 1649.25 -702.49 1128.56 1329.34 
12410902 7877.75 -67.375 1472 -268.547 554.116 615.761 
12393501 7981 -946.875 1690.62 -329.776 717.48 789.639 
10364.5 3
12421200 6792 -70.1111 1626.89 -628.296 708.953 947.296 
12410902 7607 263 1505 -549.189 670.132 866.421 
12393501 7703.33 -510.111 1684 -563.218 885.931 1049.8 
10365 3
12421200 6480.44 300.444 1618.44 -591.187 703.141 918.646 
12410902 7187.11 514.556 1430 -796.753 477.335 928.797 
12393501 7419.44 -239.778 1747.33 -538.689 512.966 743.855 
10365.5 3
12421200 6018.78 632.444 1619.44 -907.007 652.259 1117.19 
12410902 6683.56 846.667 1399 -989.304 652.478 1185.09 
12393501 7051.56 69 1725.67 -722.768 606.636 943.611 
10366 3
12421200 5625.78 879.222 1594.67 -813.665 510.927 960.779 
12410902 6350.22 1033.78 1389.44 -690.131 387.394 791.426 
12393501 6663.56 377.556 1696.44 -803.313 638.831 1026.36 
10366.5 3
12421200 5374.67 1112.67 1602.22 -510.388 474.481 696.87 
12410902 5986.22 742.778 1495.22 -739.837 -591.463 947.2 
12393501 6382.33 357.889 1711 -571.59 -39.9729 572.986 
10367 3
12421200 5113.11 1406.33 1599.78 -542.646 609.267 815.887 
12410902 5626.22 666 1649.33 -746.888 -159.29 763.685 
12393501 6188.89 112.556 1667.89 -401.337 -508.99 648.184 
10367.5 3
12421200 4755.2 1619.1 1619 -685.653 407.599 797.658 
12410902 5343.8 863.4 1578.9 -541.039 378.161 660.097 
12393501 6161 40.4 1624.3 -53.427 -138.229 148.195 
10368 3
12421200 4403.89 1665.78 1625.44 -680.835 90.4608 686.819 
12410902 4928.22 1131.22 1529 -805.383 519.035 958.144 
12393501 6239.22 372.556 1573.89 151.593 643.712 661.321 
10368.5 3
12421200 3993.56 1992.56 1596.33 -865.682 689.405 1106.65 
12410902 4416.22 1256.56 1511.33 -1080.17 264.416 1112.06 
12393501 6274.89 754.889 1577.11 75.2461 806.61 810.113 
10369 3
12421200 3602.8 2367 1600.7 -784.65 751.896 1086.75 
12410902 3945.4 1360.4 1513.5 -945.426 208.523 968.149 
12393501 6321.7 1118.1 1532.5 93.9982 729.34 735.372 
10369.5 3
12421200 3268.33 2631.44 1624.22 -671.62 531.013 856.182 
12410902 3413.33 1447.22 1548.33 -1068.41 174.342 1082.54 
12393501 6377.33 1387.33 1504.11 111.714 540.629 552.051 
10370 3
12421200 2880 2874.11 1709.22 -781.355 488.263 921.366 
12410902 2776.89 1568.33 1591.11 -1280.57 243.684 1303.55 
12393501 6515.89 1660.56 1516.56 278.784 549.743 616.391 
10370.5 3
12421200 2535.5 3054.25 1706.62 -693.159 362.452 782.203 
12410902 2216 1665.38 1610.5 -1128.55 195.255 1145.32 
12393501 6689.25 1889.88 1525.12 348.815 461.407 578.419 
10371 3
12421200 2178.5 3249.38 1715 -724.138 395.791 825.243 
12410902 1688.38 1834.38 1669.88 -1070.23 342.799 1123.79 
12393501 6846 1992.25 1534.38 317.951 207.657 379.756 
10371.5 3
12421200 1817.22 3450.56 1684.44 -709.78 395.247 812.408 
12410902 1308.11 1908.44 1599.56 -747.08 145.52 761.121 
12393501 7075.11 2079.78 1568.67 450.12 171.96 481.849 
10372 3
12421200 1460.78 3500 1743.67 -678.942 94.1799 685.443 
12410902 825.667 2017.67 1643.56 -918.942 208.042 942.197 
12393501 7245 2180.78 1582.56 323.598 192.381 376.465 
10372.5 3
12421200 1079 3346.38 1718.5 -754.502 -303.607 813.296 
12410902 389.125 2141.25 1741.88 -862.731 244.236 896.635 
12393501 7179.62 2270.5 1558.5 -129.2 177.317 219.394 
10373 3
12421200 551.778 3140.22 1717.56 -1067.25 -417.313 1145.94 
12410902 -141.778 2223.33 1760.44 -1074.7 166.161 1087.47 
12393501 7098.56 1951.33 1539.56 -164.108 -646.086 666.603 
10373.5 3
12421200 -132.75 2930.88 1728.38 -1331.77 -407.29 1392.65 
12410902 -672.625 2326.12 1809.12 -1032.78 199.984 1051.96 
12393501 7177.38 1780.38 1574.75 153.345 -332.604 366.251 
10374 3
12421200 -650.75 3092.62 1776.62 -1048.58 327.429 1098.52 
12410902 -1194.88 2390 1757.75 -1057.19 129.302 1065.06 
12393501 7247.88 1773.25 1564.5 142.713 -14.4231 143.44 
10374.5 3
12421200 -985 3217.62 1767.25 -708.157 264.831 756.056 
12410902 -1624.25 2599.38 1789.25 -909.693 443.591 1012.08 
12393501 7303.5 1753.75 1584 117.85 -41.3136 124.881 
10375 3
12421200 -1434.88 3397.75 1716.5 -933.351 373.703 1005.38 
12410902 -1947.75 2751.62 1785.88 -671.162 315.871 741.777 
12393501 7271 1678 1657.38 -67.4274 -157.158 171.012 
10375.5 3
12421200 -1891.67 3610.44 1659.56 -873.407 406.682 963.446 
12410902 -2368.89 3139.78 1699.44 -805.237 742.166 1095.09 
12393501 7232.33 1863.44 1611.33 -73.9324 354.578 362.204 
10376 3
12421200 -2338.38 3822.5 1628.12 -864.039 410.165 956.452 
12410902 -2806.88 3411.25 1630.38 -847.168 525.091 996.702 
12393501 7230.5 2122.5 1562.75 -3.5461 501.075 501.087 
10376.5 3
12421200 -2642.88 4036.75 1638.25 -609 428.5 744.643 
12410902 -3160.12 3590.25 1675.38 -706.5 358 792.027 
12393501 7170.62 2202.25 1531.75 -119.75 159.5 199.45 
10377 3
12421200 -2969.38 4209.75 1657.25 -626.679 332.054 709.216 
12410902 -3596.5 3810.12 1701.62 -837.572 422.025 937.887 
12393501 7158.5 2276.75 1489.5 -23.2726 142.994 144.876 
10377.5 3
12421200 -3179.71 4406.86 1647.14 -437.296 409.786 599.293 
12410902 -4037.71 3979 1675.43 -917.285 351.091 982.18 
12393501 7175 2280.71 1504 34.3035 8.24176 35.2797 
10378 3
12421200 -3514.5 4635.88 1610.62 -707.792 484.182 857.556 
12410902 -4327.38 4217 1636.25 -612.391 503.171 792.593 
12393501 7284.5 1926.62 1581.12 231.501 -748.603 783.581 
10378.5 3
12421200 -4025.75 4985.25 1610.88 -970.114 662.951 1175 
12410902 -4571.38 4485.25 1625.62 -462.998 509.013 688.086 
12393501 7237.25 2204.75 1574.5 -89.6584 527.751 535.313 
10379 3
12421200 -4622.38 5318.75 1584.62 -1202.87 672.379 1378.04 
12410902 -4845.88 4812.38 1559.5 -553.427 659.526 860.963 
12393501 7229 2356.75 1560.62 -16.6331 306.452 306.903 
10379.5 3
12421200 -4986.5 5652.88 1502.88 -719.615 660.326 976.666 
12410902 -5165.5 5094.38 1538.38 -631.67 557.312 842.38 
12393501 7097.75 2049.25 1583.62 -259.387 -607.708 660.75 
10380 3
12421200 -4979.25 6290.62 1479.62 14.6465 1288.38 1288.47 
12410902 -5450.38 5555 1509.75 -575.505 930.556 1094.14 
12393501 7066.62 1800.25 1600.25 -62.8788 -503.03 506.945 
10380.5 3
12421200 -5534.62 6710.12 1470.5 -1115.21 842.369 1397.6 
12410902 -5820.62 6074.25 1426.62 -743.474 1042.67 1280.59 
12393501 7117 2085.12 1564.88 101.155 572.038 580.913 
10381 3
12421200 -6663.78 6479.33 1399.33 -2276.52 -465.306 2323.58 
12410902 -6213.89 6302.56 1513.89 -792.871 460.293 916.796 
12393501 7124.56 2175.56 1528.67 15.233 182.32 182.955 
10381.5 3
12421200 -7087.38 6033.25 1324.62 -850.597 -895.75 1235.27 
12410902 -6667.38 6778.75 1498.75 -910.615 956.214 1320.44 
12393501 6848.5 2112.12 1518.12 -554.328 -127.371 568.773 
10382 3
12421200 -7339.62 5681.38 1317.5 -515.849 -719.581 885.379 
12410902 -7302.62 7331.38 1427.25 -1299.08 1130.11 1721.85 
12393501 6499 2016.75 1510.38 -714.724 -195.041 740.858 
10382.5 2
12410902 -7776.5 7780.75 1553.75 -949.649 900.551 1308.75 
12393501 6376 1703.12 1475.5 -246.493 -628.507 675.115 
10383 2
12410902 -8215.56 8051.56 1562.44 -857.53 528.917 1007.53 
12393501 6316 1402 1516.44 -117.188 -588.135 599.696 
10383.5 2
12410902 -8642.25 8293 1509.12 -853.389 482.889 980.538 
12393501 6279.5 1299.88 1547.12 -73 -204.25 216.903 
10384 2
12410902 -9060.11 8643.89 1485.33 -819.336 688.017 1069.9 
12393501 6122.56 1448.56 1526.11 -307.734 291.531 423.899 
10384.5 2
12410902 -9495.88 8967.62 1444.12 -868.056 644.893 1081.39 
12393501 6065.62 1720.88 1492.88 -113.407 542.469 554.197 
10385 2
12410902 -9854.12 9344.12 1495.62 -726.673 763.692 1054.17 
12393501 6091.62 1857.12 1451.38 52.7383 276.369 281.356 
10385.5 2
12410902 -10206.1 9777 1459.62 -712.551 876.265 1129.41 
12393501 6065.62 1874 1487.38 -52.6316 34.1599 62.7454 
10386 2
12410902 -10495 10312.9 1494.75 -580.07 1076.05 1222.45 
12393501 6112 1835.88 1460.75 93.1225 -76.5562 120.551 
10386.5 2
12410902 -10968.8 10528.5 1491.75 -970.799 441.855 1066.62 
12393501 6454.5 1408.12 1450.38 701.844 -876.537 1122.9 
10387 2
12410902 -11190.4 11124.9 1454 -449.544 1209.69 1290.51 
12393501 6983.25 1474.75 1479.5 1072.52 135.142 1081 
10387.5 2
12410902 -11343.5 11860.9 1372.25 -303.218 1457.43 1488.63 
12393501 7148.5 1552.75 1493.25 327.228 154.455 361.849 
10388 2
12410902 -11620.6 12339.6 1371.62 -557.596 963.28 1113.02 
12393501 7233.75 1555.12 1578.88 171.529 4.77867 171.596 
10388.5 2
12410902 -11944.7 12790.2 1277.33 -630.431 876.648 1079.79 
12393501 7267.56 1538.33 1594.44 65.7696 -32.6686 73.4362 
10389 2
12410902 -12519.1 13118.5 1374.38 -1102.61 630.092 1269.94 
12393501 7147.88 1580.38 1591 -229.713 80.6942 243.474 
10389.5 2
12410902 -12829.8 13436 1296 -632.637 646.64 904.64 
12393501 6860.25 1626.88 1595.62 -585.794 94.7047 593.4 
10390 2
12410902 -13130.1 13784.8 1408.75 -621.894 722.05 952.947 
12393501 6789.5 1748.75 1584.38 -146.48 252.329 291.764 
10390.5 2
12410902 -13341.5 14121.5 1381.88 -423.597 674.85 796.779 
12393501 6836.5 1764.38 1557.38 94.1884 31.3126 99.2569 
10391 2
12410902 -13679.9 14581.5 1538.75 -683.586 929.293 1153.64 
12393501 6818.62 1933.12 1510.88 -36.1111 340.909 342.816 
10391.5 2
12410902 -13887.1 14912.2 1566.5 -416.165 664.157 783.771 
12393501 6941.38 1936.38 1500.12 246.486 6.5261 246.572 
10392 2
12410902 -13931.2 15242.2 1735.78 -85.7923 641.969 647.677 
12393501 7007 1917.11 1501.67 127.675 -37.4784 133.062 
10392.5 2
12410902 -14081.5 15589 1734.5 -294.662 679.956 741.058 
12393501 7104.5 1975 1499.25 191.176 113.508 222.334 
10393 2
12410902 -14198.6 15835.9 1749.62 -245.031 516.475 571.653 
12393501 7106.38 2015.88 1475 3.92259 85.5126 85.6025 
10393.5 2
12410902 -14364 16306.3 1685.44 -316.81 901.261 955.322 
12393501 7058.33 1977.22 1494.89 -92.0338 -74.0475 118.124 
10394 2
12410902 -14561 16792 1735.5 -381.783 941.214 1015.7 
12393501 6918.88 1638.62 1539.5 -270.268 -656.196 709.675 
10394.5 2
12410902 -14793.1 17431.5 1635.62 -472.76 1302.44 1385.59 
12393501 6913.88 1577.62 1551.88 -10.1833 -124.236 124.653 
10395 2
12410902 -14957.6 17957.2 1636.25 -341.996 1093.04 1145.29 
12393501 6953 1527.25 1572.12 81.341 -104.73 132.607 
10395.5 2
12410902 -15293.2 18473.6 1802.25 -676.663 1041.08 1241.66 
12393501 6876.12 1532.25 1573 -154.99 10.0806 155.317 
10396 2
12410902 -15632.2 19007.1 1601.62 -669.96 1054.35 1249.2 
12393501 6787.25 1624.12 1577.75 -175.642 181.571 252.623 
10396.5 2
12410902 -16059.1 19598.4 1640.5 -867.632 1201.73 1482.21 
12393501 6771 1748.62 1556.25 -33.0285 253.049 255.195 
10397 2
12410902 -16557.9 20123.2 1723.12 -997.5 1049.75 1448.1 
12393501 6837.62 1391.38 1576.38 133.25 -714.5 726.819 
10397.5 2
12410902 -17048.2 20530 1757.5 -944.846 783.719 1227.58 
12393501 7022.88 820.375 1607 356.936 -1100.19 1156.64 
10398 2
12410902 -17266.6 20909 1816.25 -444.756 771.894 890.858 
12393501 7187.88 691.5 1609 336.049 -262.475 426.406 
10398.5 2
12410902 -17429.6 21324.9 1800 -331.301 845.274 907.882 
12393501 7151.25 587 1594.62 -74.4411 -212.398 225.066 
10399 1
12393501 7244 650.25 1601 189.286 129.082 229.109 
10399.5 1
12393501 7234.75 859.875 1625.12 -18.7627 425.203 425.617 
10400 1
12393501 7107 1192.11 1610.67 -240.584 625.68 670.34 
10400.5 1
12393501 7155 1337.88 1598.38 95.2381 289.214 304.491 
10401 1
12393501 7225.56 1453.22 1564.89 140.829 230.234 269.89 
10401.5 1
12393501 7219.12 1502.38 1567.12 -12.8354 98.1093 98.9454 
10402 1
12393501 7200.2 1455.8 1542.6 -44.2173 -108.82 117.461 
10402.5 1
12393501 7092.29 1457.86 1549.29 -185.102 3.52855 185.135 
10403 1
12393501 7186.12 1155.75 1594.25 191.119 -615.289 644.288 
10403.5 1
12393501 7243.43 1051.29 1556.14 116.471 -212.326 242.173 
10404 1
12393501 7242.38 999.5 1598.12 -2.1768 -106.995 107.017 
10404.5 1
12393501 7246.5 1237.12 1568.12 8.25 475.25 475.322 
10405 1
12393501 7201.5 1426.38 1514.5 -91.2779 383.874 394.577 
10405.5 1
12393501 7097.22 1448.33 1493.33 -202.481 42.6375 206.922 
10406 1
12393501 7142.88 1511.88 1476.75 89.5153 124.592 153.415 
10406.5 1
12393501 7068.25 1330.25 1510.38 -154.824 -376.815 407.382 
10407 1
12393501 7125 1096.88 1572.12 111.713 -459.4 472.787 
10407.5 1
12393501 7154.12 992.25 1610.88 59.1972 -212.652 220.738 
10408 1
12393501 7185.25 1010.88 1594.88 63.6503 38.0879 74.1758 
10408.5 1
12393501 7148.22 1326.78 1560.11 -71.8986 613.403 617.603 
10409 1
12393501 7138.5 1384 1621.62 -19.0259 111.981 113.586 
10409.5 1
12393501 7130 1375.5 1602.75 -17.1026 -17.1026 24.1868 
10410 1
12393501 7089 1315.88 1591.25 -82.3293 -119.729 145.304 
10410.5 1
12393501 7136.62 1171.88 1624.12 95.825 -289.738 305.173 
10411 1
12393501 7190.11 1047.44 1597.33 105.081 -244.461 266.088 
10411.5 1
12393501 7384.12 1218.62 1565.12 386.482 340.997 515.41 
10412 1
12393501 7598 1179.56 1527.22 428.607 -78.2955 435.7 
10412.5 1
12393501 7666.38 1388.88 1547.12 133.545 408.827 430.086 
10413 1
12393501 7629.25 1557.88 1552.62 -78.4884 357.294 365.813 
10413.5 1
12393501 7513.56 1575.89 1552.78 -228.194 35.5304 230.944 
10414 1
12393501 7358.88 1311.5 1532.75 -315.675 -539.569 625.128 
10414.5 1
12393501 7389.89 1379.89 1550.22 61.6578 135.962 149.29 
10415 1
12393501 7418.22 1540.11 1537.67 55.5556 314.161 319.036 
10415.5 1
12393501 7377.75 1607.88 1572.62 -81.1067 135.799 158.176 
10416 1
12393501 7312.22 1636.78 1590.44 -132.379 58.3894 144.685 
10416.5 1
12393501 7205.75 1442.75 1547.25 -206.742 -376.753 429.75 
10417 1
12393501 7207.11 1275.78 1546.78 2.74972 -337.318 337.329 
10417.5 1
12393501 7172.25 1177.62 1621.25 -68.8955 -193.978 205.849 
10418 1
12393501 7175.88 1187 1661.38 7.45885 19.2901 20.682 
10418.5 1
12393501 7074.33 1258.22 1640.89 -205.967 144.467 251.581 
10419 1
12393501 6990 1278.75 1596.62 -166.997 40.6491 171.873 
10419.5 1
12393501 6998.62 1164 1594 17.0455 -226.779 227.418 
10420 1
12393501 6999.89 1112.44 1581.67 2.47336 -100.891 100.922 
10420.5 1
12393501 7108.38 1083.75 1576.75 215.25 -56.9334 222.652 
10421 1
12393501 7121.88 1032.5 1610.25 27.6074 -104.806 108.381 
10421.5 1
12393501 7107 1073 1607.11 -29.1096 79.2564 84.433 
10422 1
12393501 7107.75 1100 1637.5 1.5 54 54.0208 
10422.5 1
12393501 7133.78 1089.78 1647.33 52.7947 -20.7347 56.7204 
10423 1
12393501 7045.25 1129 1607.75 -179.206 79.3972 196.007 
10423.5 1
12393501 6939.5 1037.38 1599.38 -211.5 -183.25 279.844 
10424 1
12393501 6871.56 941 1590.89 -135.078 -191.6 234.429 
10424.5 1
12393501 6900.67 852.556 1619.78 57.4184 -174.447 183.653 
10425 1
12393501 6797.56 708.222 1642.56 -199.056 -278.636 342.434 
10425.5 1
12393501 6738.73 490.182 1592.82 -123.589 -458.068 474.448 
10426 1
12393501 6774.07 153.429 1592.29 72.7246 -692.908 696.714 
10426.5 1
12393501 6780.21 -212.714 1568.64 12.1882 -726.474 726.576 
10427 1
12393501 6792.4 -543.7 1652.9 25.2816 -686.692 687.158 
10427.5 1
12393501 6790.6 -593.4 1727.7 -3.45489 -95.3935 95.456 
10428 1
12393501 6891.22 -418.111 1734.22 192.027 334.521 385.718 
10428.5 1
12393501 6920.11 -262.778 1720.56 57.8936 311.289 316.627 
10429 1
12393501 6982.33 161.444 1712.22 125.701 857.015 866.184 
10429.5 1
12393501 7087.5 677.75 1663.5 220.014 1080.14 1102.32 
10430 1
12393501 7189 940.2 1622.6 199.411 515.619 552.836 
10430.5 1
12393501 7313.12 1088.88 1605 239.162 286.464 373.176 
10431 1
12393501 7359.22 1166.11 1603 94.6555 158.596 184.695 
10431.5 1
12393501 7269.38 965.125 1596.62 -187.572 -419.595 459.612 
10432 1
12393501 7083.89 744.889 1595.56 -370.232 -439.593 574.729 
10432.5 1
12393501 7023.25 675.625 1596 -119.368 -136.346 181.215 
10433 1
12393501 7001.25 691.5 1597 -45.2675 32.6646 55.8222 
10433.5 1
12393501 7075.67 724.667 1616.78 147.36 65.6766 161.333 
10434 1
12393501 7434.5 382.375 1664.38 694.068 -662.073 959.203 
10434.5 1
12393501 7408.12 311.75 1700.62 -53.9366 -144.427 154.17 
10435 1
12393501 7302.5 247.5 1684.88 -208.745 -126.976 244.331 
10435.5 1
12393501 7266 268.5 1659 -76.2004 43.8413 87.9123 
10436 1
12393501 7176.78 635.667 1626 -171.912 707.45 728.038 
10436.5 1
12393501 7166.25 810.25 1568.5 -20.1682 334.451 335.058 
10437 1
12393501 7136.12 896.5 1538.25 -63.1551 180.818 191.53 
10437.5 1
12393501 7081.12 906.25 1518.5 -113.169 20.0617 114.933 
10438 1
12393501 7019.89 860.778 1513.11 -118.216 -87.7842 147.245 
10438.5 1
12393501 6915.62 848.875 1489.25 -204.439 -23.3388 205.767 
10439 1
12393501 6882.62 867.625 1481.25 -69.4737 39.4737 79.9047 
10439.5 1
12393501 6959.78 875.778 1469.67 150.984 15.9546 151.825 
10440 1
12393501 6937.88 854.5 1486.75 -41.4825 -40.2988 57.8342 
10440.5 1
12393501 6956.62 888.25 1547 38.1098 68.5976 78.4728 
10441 1
12393501 6991.25 899.875 1540.75 71.2449 23.9198 75.1531 
10441.5 1
12393501 6907.56 984.222 1528.67 -165.404 166.694 234.831 
10442 1
12393501 6924.62 961 1527.75 33.404 -45.4447 56.4008 
10442.5 1
12393501 7436.78 793 1543.67 1064.77 -349.272 1120.59 
10443 1
12393501 7732 804.333 1574.67 585.758 22.4868 586.19 
10443.5 1
12393501 7574.12 878.125 1574.62 -307.15 143.564 339.045 
10444 1
12393501 7481.5 1323.38 1593 -194.182 933.438 953.422 
10444.5 1
12393501 7496.22 1651.89 1546.78 29.1529 650.523 651.175 
10445 1
12393501 7602.25 1752.5 1509.12 215.504 204.494 297.085 
10445.5 1
12393501 7849 1708.33 1490.44 491.534 -87.9814 499.346 
10446 1
12393501 7886.14 1625.29 1486.86 72.6866 -162.52 178.034 
10446.5 1
12393501 7918.78 1572.89 1489.67 66.1966 -106.282 125.211 
10447 1
12393501 7797.62 1595.75 1511.5 -245.746 46.3714 250.083 
10447.5 1
12393501 7569.38 1391.5 1559.38 -478.512 -428.197 642.126 
10448 1
12393501 7427.11 1284.78 1602.56 -269.95 -202.509 337.466 
10448.5 1
12393501 7347.38 1198.5 1584.12 -160.758 -173.947 236.856 
10449 1
12393501 7375 1273 1604.38 57.0764 153.926 164.167 
10449.5 1
12393501 7437.44 1596.44 1554.33 121.487 629.269 640.889 
10450 1
12393501 7430.88 1769.38 1537.5 -13.0865 344.483 344.732 
10450.5 1
12393501 7477.22 1855.67 1526.78 92.6944 172.583 195.901 
10451 1
12393501 7404.62 1817.25 1510.62 -139.61 -73.8782 157.952 
10451.5 1
12393501 7418.12 1792.88 1502.88 28.4211 -51.3158 58.6606 
10452 1
12393501 7421.22 1765.33 1515.89 6.0611 -53.8976 54.2373 
10452.5 1
12393501 7432.12 1536.88 1560.88 21.5897 -452.393 452.908 
10453 1
12393501 7312.67 1139.67 1598.33 -242.801 -807.334 843.054 
10453.5 1
12393501 7225.33 997.778 1636 -172.596 -280.413 329.273 
10454 1
12393501 7244.33 983.667 1609.56 37.6984 -27.9982 46.9582 
10454.5 1
12393501 7283.5 1034.38 1604.75 79.2848 102.648 129.703 
10455 1
12393501 7213.44 1023.56 1587 -143.851 -22.2165 145.557 
10455.5 1
12393501 6882 844.778 1615.89 -644.834 -347.817 732.657 
10456 1
12393501 6491.33 547.556 1608.33 -766.013 -582.789 962.506 
10456.5 1
12393501 6273.33 145.778 1609.56 -432.54 -797.178 906.964 
10457 1
12393501 5968.75 -272.25 1584.75 -622.87 -854.863 1057.71 
10457.5 1
12393501 5782.89 -104.667 1526.78 -381.645 344.114 513.875 
10458 1
12393501 5771.56 53.2222 1531.33 -22.7121 316.411 317.225 
10458.5 1
12393501 5803.11 167.444 1555 61.6319 223.09 231.447 
10459 1
12393501 6023.11 503 1572.67 439.122 669.772 800.888 
10459.5 1
12393501 6533.25 791.75 1578.88 1043.23 590.491 1198.75 
10460 1
12393501 6751.33 984.111 1566.33 439.684 387.825 586.285 
10460.5 1
12393501 6828 1129.62 1514.38 156.144 296.362 334.98 
10461 1
12393501 7026.78 1404.33 1561.33 383.001 529.303 653.339 
10461.5 1
12393501 7138.5 1701.75 1575.75 220.795 587.78 627.882 
10462 1
12393501 7131.75 1811.75 1540.62 -14.3008 233.051 233.489 
10462.5 1
12393501 7153.89 1892.67 1513.44 43.0718 157.425 163.211 
10463 1
12393501 7207.75 1925.12 1521.38 103.979 62.6609 121.4 
10463.5 1
12393501 7207 1944.5 1524.12 -1.50301 38.8277 38.8567 
10464 1
12393501 7153.5 1976.38 1512.5 -109.184 65.051 127.093 
10464.5 1
12393501 7028.88 1967.38 1509.62 -256.43 -18.5185 257.098 
10465 1
12393501 7012 1947.88 1516.38 -33.6155 -38.8446 51.3703 
10465.5 1
12393501 7119.33 2001.56 1515.78 206.808 103.431 231.23 
10466 1
12393501 7170.43 2044.14 1527.57 104.276 86.9129 135.747 
10466.5 1
12393501 7064 1960.22 1530.78 -213.284 -168.178 271.613 
10467 1
12393501 7148.12 1512.25 1582.88 161.159 -858.184 873.185 
10467.5 1
12393501 7163.38 1209.5 1592.38 31.9706 -634.696 635.501 
10468 1
12393501 7201.67 1185.33 1589.67 73.9221 -46.6538 87.4132 
10468.5 1
12393501 7255.62 1232 1638.5 109.227 94.4669 144.411 
10469 1
12393501 7075.38 1631 1573 -370.885 820.988 900.875 
10469.5 1
12393501 7050.88 1740.38 1531 -49.6957 221.856 227.354 
10470 1
12393501 7156.38 1816.38 1526 208.498 150.198 256.964 
10470.5 1
12393501 7151 1828.89 1499.89 -10.5186 24.489 26.6524 
10471 1
12393501 7094.88 1706.88 1501.5 -106.297 -231.087 254.363 
10471.5 1
12393501 6976.62 1337.5 1610.38 -244.824 -764.752 802.984 
10472 1
12393501 6915.62 1137.88 1612.88 -128.421 -420.263 439.446 
10472.5 1
12393501 6851.62 970.75 1605.88 -129.293 -337.626 361.536 
10473 1
12393501 6819 748.111 1596.11 -62.9826 -429.805 434.395 
10473.5 1
12393501 6740.12 561 1605.5 -151.683 -359.829 390.493 
10474 1
12393501 6665.5 423.75 1607.75 -151.677 -278.963 317.532 
10474.5 1
12393501 6578.5 280.875 1606.38 -169.922 -279.053 326.717 
10475 1
12393501 6511.29 344.286 1605 -142.705 134.63 196.189 
10475.5 1
12393501 6577.11 310.889 1635.67 133.52 -67.742 149.722 
10476 1
12393501 6623.75 132.25 1653.88 88.4988 -338.973 350.335 
10476.5 1
12393501 6505.25 231.25 1646.5 -236.056 197.211 307.595 
10477 1
12393501 6517 661.5 1630 22.9941 841.977 842.29 
10477.5 1
12393501 6588.12 856.25 1589.38 143.978 394.231 419.699 
10478 1
12393501 6554.86 918.286 1549.57 -70.7827 131.991 149.772 
10478.5 1
12393501 6445.5 942.625 1576.62 -222.723 49.5708 228.173 
10479 1
12393501 6555.22 1024 1579.11 214.301 158.936 266.806 
10479.5 1
12393501 6508.75 1177.75 1562.75 -87.3538 289.004 301.917 
10480 1
12393501 6387 1266.38 1559.75 -247.963 180.499 306.701 
10480.5 1
12393501 6345 1301.5 1566.12 -87.8661 73.4833 114.544 
10481 1
12393501 6287.12 1406.38 1559.12 -114.831 208.085 237.667 
10481.5 1
12393501 6173.29 1841.43 1457.57 -231.852 886.056 915.888 
10482 1
12393501 5842.25 2202.12 1356.5 -682.548 743.704 1009.44 
10482.5 1
12393501 5353.33 2597.56 1306 -934.831 756.081 1202.32 
10483 1
12393501 5171 3082.5 1258.38 -352.676 937.997 1002.11 
10483.5 1
12393501 5010.75 3658.75 1273.38 -322.435 1159.46 1203.46 
10484 1
12393501 4900 4122.38 1382 -224.645 940.416 966.875 
10484.5 1
12393501 4844.12 4312.25 1402.62 -116.164 394.751 411.488 
10485 1
12393501 4855.22 4535.56 1568.89 21.2999 428.61 429.138 
