# Supplementary material for: Intrinsic group behaviour II: On the dependence of triad spatial dynamics on social and personal features; and on the effect of social interaction on small group dynamics
Source: PLoS One. 2019 Dec 3;14(12):e0225704. doi: 10.1371/journal.pone.0225704 (PMC6890182; doi:10.1371/journal.pone.0225704)
Supplement: S3 Data Set — (ZIP) [file pone.0225704.s003.zip › set_3_int/group_traj_triad_int/traj_3_0217_50.dat]

3 12415100 12420600 12415601 0 0 0 1 3 1 0 20 20 20 1748.47 1792.46 1722.21 
10311 1
12415100 46945.5 -23605.3 1474 0 0 0 
10311.5 1
12415100 47111.9 -23485.6 1510.25 390.552 281.005 481.139 
10312 1
12415100 47356.1 -23290.5 1521.38 471.525 376.689 603.515 
10312.5 1
12415100 47357.8 -23356.2 1550.88 3.33676 -135.01 135.051 
10313 1
12415100 46956 -23456 1580 -803.5 -199.5 827.896 
10313.5 1
12415100 46314.5 -23205.1 1740.75 -1270.3 496.782 1363.98 
10314 1
12415100 45481.2 -23128.6 1765.62 -1650 151.485 1656.94 
10314.5 1
12415100 45122.6 -23481.8 1738.12 -736.396 -725.103 1033.47 
10315 1
12415100 44831.1 -23443.1 1735.75 -577.228 76.4851 582.273 
10315.5 1
12415100 44501.1 -23301.1 1710.25 -658.683 283.433 717.075 
10316 2
12415601 43493 -22208 1487 0 0 0 
12415100 44190.9 -23157.1 1681.12 -631.874 293.279 696.618 
10316.5 2
12415601 43346.1 -22100.2 1637.5 -515.351 378.07 639.158 
12415100 43668.4 -22967.5 1707.5 -1026.52 372.544 1092.03 
10317 2
12415601 42854 -21871 1661.38 -984.25 458.5 1085.8 
12415100 43267.9 -22679.6 1718.38 -801 575.75 986.453 
10317.5 2
12415601 42440.6 -21717 1708 -825.238 307.385 880.627 
12415100 42814 -22475.1 1716.67 -905.938 408.211 993.66 
10318 2
12415601 41995.1 -21491.9 1748.86 -905.31 457.607 1014.39 
12415100 42365.1 -22244.7 1719.57 -912.311 468.286 1025.48 
10318.5 2
12415601 41601.3 -21494.1 1768.22 -779.821 -4.4633 779.834 
12415100 41976.2 -22000.6 1718.78 -770.14 483.483 909.324 
10319 2
12415601 41206.9 -21614 1765.75 -757.118 -230.113 791.315 
12415100 41574 -21854.4 1752.62 -772.02 280.577 821.424 
10319.5 2
12415601 40436.6 -21840.2 1743.5 -1656.45 -486.559 1726.43 
12415100 41175.2 -21576.4 1702.62 -857.527 597.849 1045.36 
10320 2
12415601 39772.6 -21482 1830.78 -1320.22 712.227 1500.08 
12415100 40621.3 -21348 1672.22 -1101.23 454.026 1191.15 
10320.5 2
12415601 39317.5 -21203.2 1894.25 -901.1 551.98 1056.72 
12415100 40127.8 -21107.2 1674.5 -977.393 476.733 1087.46 
10321 2
12415601 38865.1 -21073.4 1909.22 -901.173 258.577 937.537 
12415100 39596.2 -20764.2 1730.78 -1058.82 683.322 1260.17 
10321.5 2
12415601 38318.8 -20970 1911.11 -1042.62 197.413 1061.15 
12415100 39095.7 -20478.6 1777.56 -955.259 545.165 1099.87 
10322 2
12415601 37755.5 -20884.8 1894.88 -1161.4 175.773 1174.62 
12415100 38796.5 -20432.8 1790.62 -616.838 94.4444 624.027 
10322.5 2
12415601 37396.1 -20725.1 1881.12 -772.849 343.28 845.658 
12415100 38437.8 -20415.2 1805.25 -771.505 37.6344 772.423 
10323 2
12415601 36835.2 -20612.6 1870.56 -1099.81 220.724 1121.74 
12415100 37863.9 -20285.7 1805.11 -1125.22 254.085 1153.55 
10323.5 2
12415601 36496.5 -20450.6 1882.5 -681.534 325.816 755.41 
12415100 37244.6 -20138.1 1790.12 -1246 296.865 1280.88 
10324 2
12415601 36082.6 -20283.8 1854.67 -786.967 317.2 848.488 
12415100 36825.3 -20070 1787 -797.132 129.515 807.585 
10324.5 2
12415601 35315.2 -20172.6 1820.38 -1450.48 210.119 1465.62 
12415100 36342 -19880.1 1792.38 -913.674 358.932 981.647 
10325 2
12415601 34481 -20019.6 1856.38 -1688.77 309.717 1716.93 
12415100 35816.9 -19382.1 1798.75 -1063.01 1008.1 1465.01 
10325.5 2
12415601 34039.9 -19961.4 1826.75 -900.255 118.878 908.07 
12415100 35372.2 -19247.2 1797.75 -907.398 275.255 948.228 
10326 3
12420600 34359.4 -19448.9 1707.62 0 0 0 
12415601 33671.2 -19805.2 1765.5 -725.64 307.333 788.04 
12415100 34892.6 -19208.4 1765.12 -944.144 76.5256 947.24 
10326.5 3
12420600 34005.3 -19551.7 1689 -754.988 -219.274 786.185 
12415601 33251.6 -19739.6 1739.14 -894.837 140.04 905.729 
12415100 34161.6 -19073.4 1737.29 -1558.75 287.732 1585.08 
10327 3
12420600 33513.3 -19435.3 1674.44 -979.985 231.835 1007.03 
12415601 32835.9 -19719.9 1748.33 -828.053 39.2082 828.981 
12415100 33426.8 -18798 1712.89 -1463.73 548.662 1563.18 
10327.5 3
12420600 33053.1 -19237.8 1656 -895.347 384.403 974.378 
12415601 32352.1 -19507.8 1753.62 -941.175 412.722 1027.69 
12415100 32974.5 -18637.4 1725.38 -879.918 312.5 933.762 
10328 3
12420600 32572.8 -19082.8 1647.62 -984.375 317.623 1034.35 
12415601 31662.4 -19345 1779.25 -1413.42 333.504 1452.24 
12415100 32574.2 -18404.9 1696.75 -820.184 476.434 948.521 
10328.5 3
12420600 32224 -18853.8 1707.38 -697.5 458 834.428 
12415601 31156.5 -19028.5 1724.62 -1011.75 633 1193.45 
12415100 31977.4 -18266.5 1661.38 -1193.75 276.75 1225.41 
10329 3
12420600 31986.6 -18570.1 1804.38 -480.516 574.14 748.687 
12415601 30597.2 -18695.2 1649.62 -1132.09 674.595 1317.84 
12415100 31365.8 -18034.8 1547 -1238.11 469.13 1324.01 
10329.5 3
12420600 31407.1 -18344.2 1765 -1180.24 460.031 1266.73 
12415601 30165.9 -18431.6 1592.12 -878.564 536.914 1029.64 
12415100 30904.1 -17875.6 1463.62 -940.173 324.084 994.462 
10330 3
12420600 30882.6 -18119 1733 -1053.21 452.309 1146.23 
12415601 29720.8 -18156.8 1602.88 -893.825 551.958 1050.51 
12415100 30408.6 -17640.6 1487.25 -994.98 471.888 1101.21 
10330.5 3
12420600 30441.9 -17849.3 1638.22 -855.798 523.625 1003.28 
12415601 29381.8 -17998.4 1647.67 -658.198 307.389 726.439 
12415100 29911.7 -17541.7 1573.89 -964.968 192.152 983.913 
10331 3
12420600 29992.6 -17667.6 1642.14 -904.059 365.718 975.23 
12415601 28929.3 -17764.7 1702.71 -910.447 470.282 1024.73 
12415100 29436.1 -17293.1 1668.71 -956.788 500.048 1079.58 
10331.5 3
12420600 29636.6 -17401.1 1694 -729.398 545.997 911.117 
12415601 28510.4 -17501.1 1740 -858.424 540.142 1014.22 
12415100 29024.4 -17038.4 1689.75 -843.787 522.065 992.234 
10332 3
12420600 29309.1 -17155.9 1736.88 -668.367 500.51 835 
12415601 28191.1 -17302.2 1757.75 -651.531 405.867 767.607 
12415100 28669.1 -16824.2 1721.88 -725 436.99 846.513 
10332.5 3
12420600 28940 -16814.1 1786.12 -745.707 690.404 1016.24 
12415601 27828.5 -17070.8 1811.25 -732.576 467.677 869.131 
12415100 28262.9 -16621.5 1755 -820.707 409.596 917.24 
10333 3
12420600 28516.9 -16543 1882.88 -837.871 536.881 995.123 
12415601 27362.9 -16938.5 1808.62 -922.03 261.881 958.499 
12415100 27813.4 -16372.4 1781.62 -890.099 493.317 1017.66 
10333.5 3
12420600 28023.1 -16330.9 1925.78 -935.159 401.726 1017.79 
12415601 26879.8 -16797.3 1729.89 -914.957 267.361 953.22 
12415100 27271.9 -16240.4 1659.33 -1025.54 249.868 1055.54 
10334 3
12420600 27595.1 -16205.2 1836.62 -821.47 241.149 856.135 
12415601 26376.4 -16716.2 1697.88 -966.224 155.63 978.678 
12415100 26756.6 -15987.9 1561.5 -988.99 484.778 1101.41 
10334.5 3
12420600 27126.6 -16004.5 1676.5 -960.041 411.373 1044.46 
12415601 25745 -16632 1736 -1293.8 172.643 1305.27 
12415100 26329.2 -15843.6 1581.75 -875.768 295.594 924.309 
10335 3
12420600 26577.2 -15837.5 1624.75 -1125.77 342.213 1176.63 
12415601 25294.4 -16676 1760.38 -923.412 -90.1639 927.803 
12415100 26004.6 -15930.6 1598.75 -665.215 -178.279 688.69 
10335.5 3
12420600 26151.4 -15732.4 1658.88 -858.619 211.946 884.391 
12415601 24828.1 -16566.2 1745.25 -940.02 221.27 965.711 
12415100 25776 -16240.8 1676 -460.938 -625.252 776.79 
10336 3
12420600 25644.4 -15628.2 1698 -1026.32 210.779 1047.74 
12415601 24345.8 -16519.2 1775.75 -976.468 95.1417 981.092 
12415100 25360.9 -16207 1716.38 -840.334 68.3198 843.107 
10336.5 3
12420600 25153.8 -15425.8 1704.5 -997.205 411.585 1078.81 
12415601 23949.4 -16605.4 1721.75 -805.64 -175.051 824.439 
12415100 24808.6 -16010.6 1719 -1122.46 399.136 1191.31 
10337 3
12420600 24660.1 -15230.9 1664.11 -951.135 375.455 1022.56 
12415601 23424.4 -16377.4 1728.56 -1011.43 439.173 1102.66 
12415100 24467.2 -16055.1 1693.78 -657.809 -85.7151 663.37 
10337.5 3
12420600 24143 -14965.4 1694.43 -1021.96 524.625 1148.75 
12415601 22995 -16242.1 1781 -848.704 267.394 889.831 
12415100 23937.4 -16008.1 1680.29 -1047.02 92.8226 1051.13 
10338 3
12420600 23712.4 -14910.9 1719.12 -897.135 113.653 904.306 
12415601 22616.2 -16123.6 1760.62 -789.062 246.912 826.792 
12415100 23448.6 -15902.4 1626.5 -1018.34 220.35 1041.91 
10338.5 3
12420600 23132.2 -14660.8 1736.56 -1109.28 478.197 1207.96 
12415601 22249 -16022.9 1738.67 -702.199 192.612 728.136 
12415100 22958.7 -15662.2 1610.67 -936.823 459.183 1043.31 
10339 3
12420600 22555.9 -14431 1648.62 -1127.88 449.663 1214.21 
12415601 21798.4 -16079.8 1660.25 -881.849 -111.274 888.842 
12415100 22457.5 -15396.4 1594 -980.757 520.249 1110.2 
10339.5 3
12420600 22047.5 -14196.5 1595.62 -1022.89 471.831 1126.46 
12415601 21331.4 -15882.9 1626.5 -939.638 396.127 1019.72 
12415100 21912.4 -15065.5 1560.62 -1096.83 665.744 1283.06 
10340 3
12420600 21583.2 -14118.6 1645.62 -941.684 157.961 954.84 
12415601 20915.6 -15623.4 1692.75 -843.306 526.369 994.098 
12415100 21227.9 -14536.8 1588.62 -1388.44 1072.52 1754.44 
10340.5 3
12420600 21238.1 -13827.9 1731 -713.068 600.723 932.381 
12415601 20490.1 -15275.9 1703 -879.132 717.975 1135.06 
12415100 20755.6 -14238.1 1615.75 -975.723 616.994 1154.43 
10341 3
12420600 20833.6 -13539.4 1799.62 -835.744 596.074 1026.53 
12415601 20127 -14970.6 1680.25 -750.258 630.682 980.126 
12415100 20493.9 -14106.4 1677 -540.806 272.211 605.45 
10341.5 3
12420600 20510.7 -13271.3 1797.56 -629.548 522.498 818.129 
12415601 19689.9 -14687.6 1709.11 -852.068 551.792 1015.13 
12415100 20205.1 -13747.9 1708.33 -562.893 698.803 897.315 
10342 3
12420600 20080.2 -12952.1 1783.62 -835.761 619.822 1040.52 
12415601 19345.9 -14295.4 1713.38 -667.988 761.516 1012.97 
12415100 19802.9 -13409 1750.5 -781.041 658.037 1021.29 
10342.5 3
12420600 19779 -12567.9 1780.25 -594.181 757.89 963.041 
12415601 18957.6 -13902.1 1694.38 -765.779 775.641 1089.97 
12415100 19433.6 -13025 1710.75 -728.304 757.396 1050.75 
10343 3
12420600 19394 -12229.8 1776.88 -768.463 674.9 1022.75 
12415601 18569 -13522.5 1698.38 -775.699 757.735 1084.38 
12415100 19104 -12650.1 1667.38 -657.934 748.253 996.374 
10343.5 3
12420600 19132.1 -11858.3 1747.43 -542.147 769.077 940.959 
12415601 18325.1 -13019.6 1697 -504.88 1041.26 1157.21 
12415100 18795.3 -12301.7 1659.71 -639.16 721.347 963.778 
10344 3
12420600 18805.2 -11547.9 1732.5 -661.726 628.362 912.535 
12415601 18200.2 -12311.1 1658.25 -252.82 1434.1 1456.22 
12415100 18319.5 -11783.8 1632.12 -963.129 1048.51 1423.72 
10344.5 3
12420600 18384.9 -11044.2 1728.78 -809.944 970.429 1264.02 
12415601 17773.4 -11952.6 1617.33 -822.361 690.885 1074.06 
12415100 17703 -11363.9 1700.22 -1187.86 808.981 1437.17 
10345 3
12420600 17938.1 -10682.4 1713.88 -881.191 713.703 1133.96 
12415601 17422.8 -11522.9 1615 -691.705 847.496 1093.94 
12415100 17291.8 -10914.4 1682.38 -811.144 886.615 1201.68 
10345.5 3
12420600 17509.4 -10281 1769.11 -864.275 809.224 1183.98 
12415601 16814.4 -11025.9 1644.44 -1226.42 1001.99 1583.7 
12415100 16884.8 -10400.2 1691.56 -820.509 1036.6 1322.03 
10346 3
12420600 17097 -9865.12 1774.25 -823.242 830.09 1169.09 
12415601 16471.1 -10596.1 1661 -685.268 857.812 1097.92 
12415100 16439.5 -9863.5 1726.25 -888.778 1071.3 1391.98 
10346.5 3
12420600 16748.9 -9317.11 1735 -699.018 1100.43 1303.68 
12415601 16207 -10217.4 1684.89 -530.371 760.403 927.096 
12415100 16144.3 -9465.44 1699 -592.704 799.308 995.084 
10347 3
12420600 16427.8 -8999.62 1729.88 -638.447 631.185 897.78 
12415601 15894.8 -9796 1716.62 -620.775 837.862 1042.77 
12415100 15784.2 -9051.5 1732.75 -715.871 822.951 1090.74 
10347.5 3
12420600 16027 -8760.12 1813.75 -838.389 501.046 976.7 
12415601 15603.9 -9408.88 1727.5 -608.525 809.885 1013.02 
12415100 15392.5 -8707.5 1696.12 -819.561 719.665 1090.69 
10348 3
12420600 15632.7 -8317.56 1784.67 -773.203 867.783 1162.28 
12415601 15181.3 -8916.33 1726.89 -828.513 965.768 1272.45 
12415100 14985.4 -8194 1704.56 -798.148 1006.86 1284.84 
10348.5 3
12420600 15228.1 -7953.38 1785.25 -807.468 726.907 1086.46 
12415601 14829.8 -8495.5 1722.88 -701.763 839.987 1094.55 
12415100 14516.4 -7822 1695.62 -936.266 742.515 1194.96 
10349 3
12420600 14851.6 -7490.33 1763.22 -768.509 944.983 1218.03 
12415601 14477.3 -8097.56 1675.33 -719.218 812.132 1084.82 
12415100 14171.6 -7429.56 1712.78 -703.713 800.907 1066.14 
10349.5 3
12420600 14516.9 -7132.75 1805.62 -652.399 697.044 954.722 
12415601 14189 -7649.12 1654.25 -562.053 874.134 1039.24 
12415100 13842.6 -7070.5 1745.75 -641.19 699.913 949.212 
10350 3
12420600 14177.9 -6706.25 1804.12 -698.969 879.381 1123.33 
12415601 13907 -7247.12 1666.75 -581.443 828.866 1012.47 
12415100 13542.8 -6737.62 1787.38 -618.299 686.34 923.773 
10350.5 3
12420600 13856.8 -6306.56 1804.78 -638.364 794.621 1019.28 
12415601 13610.1 -6873.89 1687.11 -590.236 742.02 948.142 
12415100 13192.2 -6329.78 1812.44 -696.874 810.829 1069.15 
10351 3
12420600 13504.6 -6018.25 1796.25 -701.5 574.314 906.608 
12415601 13285.4 -6559.12 1688.12 -646.885 627.02 900.896 
12415100 12779.2 -5920.75 1753.38 -822.654 814.796 1157.87 
10351.5 3
12420600 13225.8 -5651.5 1788 -567.974 746.945 938.361 
12415601 12803.4 -6242.62 1721.88 -981.67 644.603 1174.39 
12415100 12341 -5393 1677.25 -892.566 1074.85 1397.13 
10352 3
12420600 12873.5 -5229 1757.12 -696.146 834.98 1087.11 
12415601 12265.9 -5864.62 1708.38 -1062.25 747.036 1298.63 
12415100 11763.4 -4847.12 1683.75 -1141.55 1078.8 1570.66 
10352.5 3
12420600 12421.7 -4714.11 1776.11 -877.346 999.784 1330.15 
12415601 11599.7 -5365.44 1684.56 -1293.61 969.283 1616.46 
12415100 11179.3 -4443.11 1678.33 -1134.06 784.493 1378.96 
10353 3
12420600 11928.5 -4295.5 1884.5 -1008.52 856.055 1322.85 
12415601 11217.5 -4855.75 1677.5 -781.527 1042.32 1302.77 
12415100 10738 -3960.88 1673.25 -902.522 986.168 1336.81 
10353.5 3
12420600 11542.2 -3850.22 1808.33 -763.395 879.996 1164.97 
12415601 10766.4 -4409.56 1636.56 -891.414 881.807 1253.88 
12415100 10196.4 -3627.44 1688.78 -1070.27 658.954 1256.86 
10354 3
12420600 11113.8 -3307 1761.5 -846.783 1073.56 1367.32 
12415601 10464.2 -3893.12 1649.62 -597.222 1020.61 1182.51 
12415100 9869.62 -3293.88 1666.75 -645.888 659.228 922.905 
10354.5 3
12420600 10785.2 -2951 1775.75 -685.804 743.215 1011.28 
12415601 10141.9 -3493.5 1693.62 -673.017 834.29 1071.91 
12415100 9366.38 -2820.38 1665.38 -1050.63 988.518 1442.56 
10355 3
12420600 10168 -2461.67 1740.78 -1198.54 950.162 1529.48 
12415601 9778.67 -3204.78 1692.11 -705.259 560.626 900.939 
12415100 8788.56 -2434.89 1726.11 -1121.98 748.517 1348.75 
10355.5 3
12420600 9667.5 -2147.12 1774 -989.13 621.624 1168.24 
12415601 9264.12 -2730.25 1699.75 -1016.88 937.802 1383.3 
12415100 8373 -2169.62 1745.5 -821.256 524.237 974.313 
10356 3
12420600 9231.33 -1865.22 1751.22 -884.719 571.811 1053.42 
12415601 8707.33 -2185.89 1697.11 -1129.39 1104.18 1579.48 
12415100 8019.89 -1913.78 1703.56 -716.25 518.96 884.496 
10356.5 3
12420600 8717.38 -1426.62 1771.88 -1013.72 865.083 1332.67 
12415601 8182.25 -1747.62 1692.88 -1035.67 864.426 1349.01 
12415100 7479 -1640 1667.12 -1066.84 539.996 1195.72 
10357 3
12420600 8015.62 -759.5 1741 -1452.9 1381.21 2004.66 
12415601 7759.25 -1421.38 1700.88 -875.776 675.466 1106 
12415100 7014.25 -1361 1675.75 -962.215 577.64 1122.29 
10357.5 3
12420600 7512.22 -215.444 1696.22 -996.837 1077.34 1467.77 
12415601 7384.33 -1031.11 1689.22 -742.409 772.8 1071.63 
12415100 6667 -1042.89 1676.44 -687.624 629.923 932.539 
10358 3
12420600 7022.12 209.875 1674.5 -962.863 835.598 1274.88 
12415601 6831 -484.375 1637.88 -1087.1 1074.14 1528.25 
12415100 6272 -761.625 1653.62 -776.031 552.581 952.665 
10358.5 3
12420600 6642 552.778 1698.89 -757.221 683.073 1019.79 
12415601 6343.67 -61.8889 1649.44 -970.784 841.606 1284.8 
12415100 5892.67 -502.667 1628.11 -755.644 515.853 914.933 
10359 3
12420600 6247 776.5 1695 -799.595 452.879 918.941 
12415601 5949.12 183.875 1654 -798.667 497.498 940.943 
12415100 5527 -244.5 1625 -740.216 522.605 906.11 
10359.5 3
12420600 5815.78 1007.67 1658.67 -872.919 467.949 990.436 
12415601 5537.89 449.111 1653.44 -832.462 536.915 990.591 
12415100 5198.67 -6.44444 1639.22 -664.642 481.894 820.957 
10360 3
12420600 5357.12 1387.62 1584 -915.475 758.4 1188.81 
12415601 5040.75 766.5 1663.12 -992.293 633.511 1177.28 
12415100 4777.5 262.375 1620.75 -840.652 536.566 997.296 
10360.5 3
12420600 4854 1726.22 1522.44 -980.75 660.034 1182.17 
12415601 4573.44 1081.22 1713.44 -910.927 613.494 1098.25 
12415100 4327.78 474 1570.78 -876.652 412.524 968.862 
10361 3
12420600 4382 2018.25 1489.38 -947.791 586.401 1114.53 
12415601 4134 1263.75 1740.12 -882.419 366.522 955.511 
12415100 3857 657.75 1542.25 -945.337 368.976 1014.79 
10361.5 3
12420600 3847.25 2191.5 1537.88 -1116.39 361.691 1173.52 
12415601 3620.62 1501.62 1706.75 -1071.76 496.608 1181.23 
12415100 3423.75 865.125 1497.5 -904.489 432.933 1002.76 
10362 3
12420600 3178 2403.33 1625.22 -1269.92 401.961 1332.02 
12415601 3091.22 1763 1637.78 -1004.56 495.968 1120.32 
12415100 2785.56 1150.56 1493.44 -1211 541.614 1326.6 
10362.5 3
12420600 2628.57 2535.71 1659.57 -1128.19 271.829 1160.48 
12415601 2459.71 1989.57 1603.57 -1296.73 465.239 1377.66 
12415100 2247.29 1434.57 1466.86 -1105.28 583.195 1249.7 
10363 3
12420600 1936.33 2746.44 1804.78 -1392.83 424.004 1455.94 
12415601 2096.89 2171.67 1644.11 -730.031 366.389 816.815 
12415100 1823.44 1648.67 1511.33 -852.799 430.775 955.423 
10363.5 3
12420600 1464 2947.62 1895.38 -933.465 397.59 1014.61 
12415601 1648.12 2338.88 1654.5 -886.885 330.451 946.448 
12415100 1324.75 1848.88 1567.88 -985.562 395.669 1062.02 
10364 3
12420600 1084 3108.38 1872 -772.358 326.728 838.622 
12415601 1243.62 2495 1689 -822.154 317.327 881.269 
12415100 825 2064.75 1714 -1015.75 438.77 1106.47 
10364.5 3
12420600 642.667 3221.67 1805.78 -895.199 229.801 924.224 
12415601 930.333 2648 1675.67 -635.48 310.345 707.212 
12415100 336.889 2232.22 1737.89 -990.083 339.7 1046.74 
10365 3
12420600 215.222 3380.56 1737.56 -811.09 301.497 865.313 
12415601 816.889 2740.56 1669.22 -215.265 175.627 277.82 
12415100 -73.2222 2384.22 1749.11 -778.199 288.425 829.93 
10365.5 3
12420600 -274.556 3530.11 1659.89 -962.235 293.822 1006.1 
12415601 394.667 3077.44 1669 -829.513 661.864 1061.21 
12415100 -311.444 2790 1711.89 -468.02 797.206 924.435 
10366 3
12420600 -1021.89 3687.78 1622.33 -1547.27 326.432 1581.33 
12415601 -577 3775.56 1666.22 -2011.73 1445.36 2477.12 
12415100 -952.667 2707.22 1740.89 -1327.58 -171.383 1338.6 
10366.5 3
12420600 -1451.89 4013 1777.22 -873.984 661.021 1095.81 
12415601 -1154.56 4641.11 1665.56 -1173.89 1759.26 2114.95 
12415100 -1494.33 2887.44 1748.22 -1100.95 366.305 1160.29 
10367 2
12420600 -1723.22 4055.89 1886.78 -562.932 88.9811 569.921 
12415100 -1723.22 3339.67 1746.11 -474.873 938.22 1051.55 
10367.5 2
12420600 -2135.5 4218.9 1886.3 -789.804 312.282 849.3 
12415100 -2028.6 3651.3 1724.7 -585.015 596.999 835.853 
10368 2
12420600 -2685.33 4500.67 1850.89 -1065.57 546.059 1197.34 
12415100 -2389.33 3971.78 1691.44 -699.096 621.081 935.134 
10368.5 2
12420600 -3205.56 4586.11 1806.67 -1097.52 180.263 1112.22 
12415100 -2771.89 4173.33 1702 -807.079 425.223 912.245 
10369 2
12420600 -3839.2 4793.8 1829.1 -1272.38 417.046 1338.98 
12415100 -3151.8 4385 1705.3 -762.874 425.033 873.287 
10369.5 2
12420600 -4103.11 5091.89 1780.56 -529.942 598.572 799.454 
12415100 -3495.89 4619.67 1721.67 -690.942 471.218 836.329 
10370 2
12420600 -4505.33 5368 1710.56 -809.3 555.556 981.636 
12415100 -3796.11 4841.22 1699.44 -604.069 445.786 750.749 
10370.5 2
12420600 -5024.88 5650.75 1248.25 -1045.36 568.913 1190.14 
12415100 -4188.12 5043.25 1718.25 -788.76 406.495 887.345 
10371 2
12420600 -5496.62 5867.88 1203.25 -956.897 440.416 1053.38 
12415100 -4632.88 5236.12 1671.62 -902.13 391.227 983.309 
10371.5 2
12420600 -6201.11 6085.33 1456.78 -1384.06 427.227 1448.5 
12415100 -5101 5434.89 1628 -919.695 390.499 999.164 
10372 2
12420600 -6821 6371.56 1548.56 -1180.74 545.185 1300.53 
12415100 -5568.44 5676.67 1414.11 -890.37 460.529 1002.42 
10372.5 2
12420600 -7235 6555.38 1548.38 -818.182 363.28 895.206 
12415100 -5920.38 5768.62 1387.88 -695.515 181.736 718.866 
10373 2
12420600 -7545.44 6912.33 1633.56 -628.43 722.588 957.631 
12415100 -6213.33 5864.78 1399.67 -593.033 194.641 624.158 
10373.5 2
12420600 -7815.12 7294.25 1545.88 -524.67 743.029 909.599 
12415100 -6910.5 6055.12 1393 -1356.36 370.325 1406 
10374 2
12420600 -8064.5 7641.62 1636.88 -504.808 703.188 865.624 
12415100 -7738.38 6338.75 1395.75 -1675.86 574.14 1771.48 
10374.5 2
12420600 -8106.12 7932.88 1683.75 -88.1886 617.055 623.325 
12415100 -8385.62 6663.25 1449.25 -1371.29 687.5 1533.98 
10375 2
12420600 -8283.62 8200.25 1706.25 -368.257 554.72 665.829 
12415100 -8837.5 6765.5 1510.38 -937.5 212.137 961.202 
10375.5 2
12420600 -8575.89 8194.67 1612.67 -558.822 -10.6756 558.924 
12415100 -9252.22 6702.22 1504.33 -792.968 -120.99 802.145 
10376 2
12420600 -9018.88 7881.5 1628.12 -856.84 -605.738 1049.33 
12415100 -9662.5 6784.25 1523.75 -793.574 158.661 809.279 
10376.5 2
12420600 -9718.5 7667.88 1489.62 -1399.25 -427.25 1463.03 
12415100 -10035.1 6910.62 1477.62 -745.25 252.75 786.944 
10377 2
12420600 -10361.6 7580.62 1580.38 -1234.4 -167.466 1245.71 
12415100 -10474.6 6894.38 1440.25 -843.57 -31.19 844.146 
10377.5 2
12420600 -10930.7 7509.57 1597.86 -1183.14 -147.721 1192.32 
12415100 -10934.4 6882.71 1384.57 -955.933 -24.2426 956.24 
10378 2
12420600 -11509.9 7397.25 1596.12 -1224.44 -237.466 1247.26 
12415100 -11632.2 6703.12 1457.75 -1475.31 -379.681 1523.38 
10378.5 2
12420600 -12198.9 7308.25 1599 -1307.4 -168.88 1318.26 
12415100 -12329.5 6663 1446.5 -1323.06 -76.1385 1325.24 
10379 2
12420600 -12934.4 7167.88 1605 -1482.86 -283.014 1509.63 
12415100 -12940.5 6488.88 1435.38 -1231.85 -351.058 1280.9 
10379.5 2
12420600 -13680.5 7018.12 1602.38 -1474.56 -295.949 1503.96 
12415100 -13648.5 6370 1434.5 -1399.21 -234.931 1418.8 
10380 2
12420600 -14432.8 6822.62 1613.12 -1519.7 -394.949 1570.18 
12415100 -14214.4 6196.75 1453.75 -1143.18 -350 1195.56 
10380.5 2
12420600 -15119 6635.62 1556.25 -1378.01 -375.502 1428.26 
12415100 -14734.4 6136.88 1431.75 -1044.18 -120.231 1051.08 
10381 2
12420600 -15725.7 6442.33 1534.22 -1223.12 -389.701 1283.7 
12415100 -15316.8 5928 1394 -1174.2 -421.119 1247.43 
10381.5 2
12420600 -16261.5 6242.75 1577.12 -1075.97 -400.77 1148.19 
12415100 -16009.5 5715.12 1423.62 -1391.01 -427.46 1455.21 
10382 2
12420600 -16918.4 5926.12 1583.75 -1343.3 -647.495 1491.21 
12415100 -16696.9 5405.38 1447.25 -1405.67 -633.436 1541.8 
10382.5 2
12420600 -17608.6 5632.75 1559.75 -1383.27 -587.926 1503.02 
12415100 -17249.9 5194.12 1430.88 -1108.22 -423.347 1186.32 
10383 2
12420600 -18267.6 5371.44 1542.11 -1286.97 -510.362 1384.48 
12415100 -17827.7 4963.22 1437.44 -1128.5 -450.982 1215.28 
10383.5 2
12420600 -18800.9 5224 1493 -1066.64 -294.889 1106.65 
12415100 -18399.8 4736.38 1394.62 -1144.17 -453.694 1230.84 
10384 2
12420600 -19373.7 4995.56 1533.11 -1123.12 -447.93 1209.15 
12415100 -18968 4562.78 1386.56 -1114.22 -340.387 1165.05 
10384.5 2
12420600 -20049.2 4683.75 1524.5 -1345.78 -621.127 1482.2 
12415100 -19612.9 4300 1397.62 -1284.61 -523.462 1387.17 
10385 2
12420600 -20619.6 4423.25 1542.88 -1156.95 -528.398 1271.9 
12415100 -20198.8 3983.25 1345.62 -1188.39 -642.495 1350.95 
10385.5 2
12420600 -21151.6 4205.5 1578.38 -1076.92 -440.789 1163.64 
12415100 -20935.2 3635.88 1375.62 -1490.89 -703.188 1648.4 
10386 2
12420600 -21676.9 3974.12 1279.5 -1054.72 -464.608 1152.52 
12415100 -21486.4 3395.5 1397.75 -1106.68 -482.681 1207.36 
10386.5 2
12420600 -22569.9 3813.75 1439.25 -1829.92 -328.637 1859.19 
12415100 -21987.2 3078.38 1169.5 -1026.38 -649.846 1214.81 
10387 2
12420600 -23335.5 3476.75 1720.25 -1552.99 -683.57 1696.78 
12415100 -23019.4 2880.38 1357.5 -2093.56 -401.623 2131.73 
10387.5 2
12420600 -23940.9 3185.25 1718 -1198.76 -577.228 1330.5 
12415100 -23636 2570.38 1649.75 -1221.04 -613.861 1366.66 
10388 2
12420600 -24526.6 2922.88 1673 -1178.57 -527.918 1291.41 
12415100 -24277.1 2382.25 1694.5 -1289.99 -378.521 1344.38 
10388.5 2
12420600 -25178 2585.56 1662.56 -1267.27 -656.264 1427.11 
12415100 -24933.1 1988.56 1734.56 -1276.24 -765.942 1488.44 
10389 2
12420600 -25826 2250.75 1729.25 -1243.76 -642.621 1399.97 
12415100 -25499.9 1618.62 1739.25 -1087.84 -710.039 1299.06 
10389.5 2
12420600 -26267.8 2065.5 1718.62 -899.695 -377.291 975.602 
12415100 -25956.2 1413.38 1723.75 -929.481 -418.024 1019.16 
10390 2
12420600 -26742.6 1891.5 1698.75 -983.178 -360.248 1047.1 
12415100 -26747.9 1268.62 1805.88 -1638.98 -299.689 1666.15 
10390.5 2
12420600 -27243.2 1605.75 1692.38 -1003.26 -572.645 1155.18 
12415100 -27366 996 1834.5 -1238.73 -546.343 1353.86 
10391 2
12420600 -27630.1 1402.62 1648 -781.566 -410.354 882.743 
12415100 -27681.1 840.75 1830.38 -636.616 -313.636 709.682 
10391.5 2
12420600 -28122.4 1256.62 1644.88 -988.454 -293.173 1031.01 
12415100 -28021.9 721 1822.88 -684.237 -240.462 725.26 
10392 2
12420600 -28640.7 875.222 1700.78 -1008.35 -742.029 1251.95 
12415100 -28472 317.333 1816.44 -875.73 -785.344 1176.29 
10392.5 2
12420600 -29021.1 525.75 1719 -745.997 -685.24 1012.95 
12415100 -29032.8 -285.75 1721.12 -1099.51 -1182.52 1614.7 
10393 2
12420600 -29439.4 138.375 1773.12 -875 -810.408 1192.64 
12415100 -29339.5 -685.125 1609.88 -641.736 -835.513 1053.52 
10393.5 2
12420600 -29849.6 -369.667 1716.11 -785.787 -973.26 1250.88 
12415100 -29752 -1075.89 1544.11 -790.23 -748.59 1088.51 
10394 2
12420600 -30443.4 -878.125 1659.12 -1150.81 -985.384 1515.04 
12415100 -30369.5 -1489 1558.5 -1196.71 -800.603 1439.82 
10394.5 2
12420600 -31186.4 -1318.62 1630.38 -1513.24 -897.149 1759.19 
12415100 -31071.9 -1818 1605.88 -1430.5 -670.061 1579.65 
10395 2
12420600 -31794.2 -1441.62 1696.75 -1263.77 -255.717 1289.39 
12415100 -31655.2 -2147.62 1686.75 -1212.84 -685.291 1393.05 
10395.5 2
12420600 -32350.4 -1619.75 1746.75 -1121.22 -359.123 1177.33 
12415100 -32107.6 -2325.62 1717.88 -912.046 -358.871 980.111 
10396 2
12420600 -32762.6 -1901.38 1765.12 -814.723 -556.571 986.684 
12415100 -32537.8 -2620.38 1707.5 -850.049 -582.51 1030.49 
10396.5 2
12420600 -33132.4 -2209.38 1776.25 -751.524 -626.016 978.103 
12415100 -33091.1 -2823 1708.12 -1124.75 -411.839 1197.78 
10397 2
12420600 -33282.1 -2485.75 1781.75 -299.5 -552.75 628.675 
12415100 -33505.2 -3072 1705.12 -828.25 -498 966.438 
10397.5 2
12420600 -33757.4 -2854.12 1763 -915.703 -709.778 1158.58 
12415100 -33961.4 -3352.12 1741.38 -878.854 -539.74 1031.36 
10398 2
12420600 -34507.9 -2923.25 1837 -1528.51 -140.784 1534.98 
12415100 -34423.1 -3563.75 1723.5 -940.428 -431.008 1034.49 
10398.5 2
12420600 -34978.4 -2981 1851 -956.301 -117.378 963.477 
12415100 -35058.9 -3473.5 1674.25 -1292.17 183.435 1305.13 
10399 2
12420600 -35478 -2977.12 1839.62 -1019.64 7.90816 1019.67 
12415100 -35675.5 -3518 1679.88 -1258.42 -90.8163 1261.69 
10399.5 2
12420600 -36129.4 -2902.5 1820.88 -1321.25 151.369 1329.89 
12415100 -36277.8 -3400.75 1708.88 -1221.6 237.83 1244.54 
10400 2
12420600 -36641 -2877.22 1806.56 -963.512 47.6041 964.688 
12415100 -36903.7 -3405.44 1739 -1178.75 -8.84076 1178.78 
10400.5 2
12420600 -37277.6 -2912.25 1825.62 -1263.14 -69.4996 1265.06 
12415100 -37504.2 -3450.38 1773.88 -1191.63 -89.1479 1194.96 
10401 2
12420600 -37879 -2901.44 1895.89 -1200.35 21.568 1200.54 
12415100 -38040.3 -3481.89 1812.56 -1070.03 -62.902 1071.87 
10401.5 2
12420600 -38510.9 -2761.88 1856.75 -1261.23 278.582 1291.63 
12415100 -38561.5 -3365.88 1811.12 -1040.25 231.565 1065.71 
10402 2
12420600 -39142.2 -2503.4 1841.4 -1475.06 603.914 1593.9 
12415100 -39077.6 -2938.2 1808.2 -1205.84 999.241 1566.06 
10402.5 2
12420600 -39724.6 -2303.86 1839.14 -998.922 342.269 1055.93 
12415100 -39892.3 -2773.14 1807 -1397.4 283.117 1425.79 
