# Supplementary material for: Intrinsic group behaviour II: On the dependence of triad spatial dynamics on social and personal features; and on the effect of social interaction on small group dynamics
Source: PLoS One. 2019 Dec 3;14(12):e0225704. doi: 10.1371/journal.pone.0225704 (PMC6890182; doi:10.1371/journal.pone.0225704)
Supplement: S3 Data Set — (ZIP) [file pone.0225704.s003.zip › set_3_int/group_traj_triad_int/traj_3_0217_49.dat]

3 12394903 12394904 12391200 0 0 1 0 1 1 0 36.6667 10 50 1634.85 1706.92 1593.99 
10152.5 1
12391200 1112.4 8599 1439 0 0 0 
10153 1
12391200 1019.43 8270.43 1439 -217.732 -769.488 799.699 
10153.5 1
12391200 922.143 7831.86 1618.86 -195.746 -882.437 903.887 
10154 1
12391200 940.571 7368.14 1687.86 38.2336 -962.063 962.822 
10154.5 1
12391200 1078.75 6946.38 1712.62 274.164 -836.841 880.607 
10155 1
12391200 1330.57 6505.86 1737.71 490.88 -858.709 989.113 
10155.5 1
12391200 1633 6090.86 1770.71 635.354 -871.849 1078.79 
10156 1
12391200 2027.29 5639 1762.86 801.394 -918.409 1218.9 
10156.5 1
12391200 2266.43 4646.57 1667.86 490.047 -2033.67 2091.87 
10157 1
12391200 2610.62 4009.12 1603.25 653.124 -1209.58 1374.64 
10157.5 1
12391200 2831.43 3483.29 1567.14 420.578 -1001.6 1086.32 
10158 1
12391200 3030.86 3048 1556.86 423.415 -924.173 1016.55 
10158.5 1
12391200 3309.86 2582.29 1533.29 574.074 -958.26 1117.06 
10159 1
12391200 3666.38 2068.75 1550.88 704.581 -1014.89 1235.49 
10159.5 1
12391200 4109.38 1510.25 1582.5 848.659 -1069.92 1365.63 
10160 1
12391200 4561.71 963.286 1571.57 871.559 -1053.88 1367.58 
10160.5 1
12391200 5115.43 530.714 1548.14 1165.71 -910.677 1479.26 
10161 1
12391200 5364 39.875 1559.62 512.518 -1012.04 1134.42 
10161.5 1
12391200 5625 -468.429 1548.29 519.92 -1012.56 1138.24 
10162 1
12391200 6036.71 -980.143 1544.14 836.818 -1040.07 1334.92 
10162.5 1
12391200 6483.25 -1367.5 1562.62 893.071 -774.714 1182.27 
10163 1
12391200 6904.86 -1818.71 1565.71 823.451 -881.278 1206.12 
10163.5 1
12391200 7408.38 -2331.75 1596 1013.11 -1032.27 1446.37 
10164 1
12391200 7797.71 -2779.14 1596.43 767.928 -882.432 1169.79 
10164.5 1
12391200 8281.38 -3162.5 1596.62 965.391 -765.184 1231.86 
10165 1
12391200 8727.62 -3617.38 1592.62 845.17 -861.506 1206.86 
10165.5 1
12391200 9130.71 -4024.14 1600.57 819.287 -826.764 1163.95 
10166 1
12391200 9520.71 -4371.14 1553 844.156 -751.082 1129.92 
10166.5 1
12391200 9966.12 -4826.38 1530.88 880.258 -899.668 1258.67 
10167 1
12391200 10325.6 -5161.57 1503.86 700.675 -653.404 958.062 
10167.5 1
12391200 10658.6 -5583.57 1491.57 683.778 -866.53 1103.82 
10168 1
12391200 11112.5 -5988.38 1522.25 876.31 -781.474 1174.15 
10168.5 1
12391200 11403.6 -6201.71 1526.86 570.728 -418.312 707.613 
10169 1
12391200 11607.1 -6321.43 1543.29 424.993 -249.925 493.033 
10169.5 1
12391200 11689.2 -6369.5 1570.62 163.235 -95.5694 189.154 
10170 1
12391200 11552.7 -6547.86 1575.29 -268.243 -350.407 441.293 
10170.5 1
12391200 11498.1 -6654.29 1571.57 -113.219 -220.806 248.141 
10171 1
12391200 11461 -6639 1567.88 -73.8427 30.3891 79.8513 
10171.5 1
12391200 11575.5 -6619.62 1567.12 216.446 36.6257 219.523 
10172 1
12391200 11514 -6603.43 1563.71 -120.352 31.6956 124.456 
10172.5 1
12391200 11417.4 -6664.29 1566.57 -201.19 -126.786 237.807 
10173 1
12391200 11649 -6914.88 1576.38 476.484 -515.616 702.066 
10173.5 1
12391200 12001.8 -7159.12 1598 677.063 -468.81 823.528 
10174 1
12391200 12322.1 -7431.71 1596.71 661.969 -563.201 869.136 
10174.5 1
12391200 12636.9 -7691.12 1601.75 658.435 -542.7 853.265 
10175 1
12391200 12872.2 -8049.88 1603.75 457.039 -696.602 833.15 
10175.5 1
12391200 13090.8 -8213.62 1596.75 408.411 -306.075 510.374 
10176 1
12391200 13161.4 -8199.71 1597.29 146.03 28.7411 148.832 
10176.5 1
12391200 13189 -8346.71 1582.43 59.2934 -316.129 321.642 
10177 1
12391200 13256.4 -8386.86 1557.43 136.495 -81.2608 158.853 
10177.5 1
12391200 13233.6 -8482.12 1540.12 -43.3528 -181.118 186.234 
10178 1
12391200 13096.1 -8520.25 1542.38 -258.459 -71.6635 268.21 
10178.5 1
12391200 13002.3 -8449.14 1566.14 -191.509 145.117 240.28 
10179 1
12391200 12983.8 -8313.38 1519.38 -37.828 277.077 279.648 
10179.5 1
12391200 13020.9 -8110.88 1521.38 72.6517 396.282 402.886 
10180 1
12391200 13043.7 -8021 1526.14 46.7061 183.793 189.635 
10180.5 1
12391200 13036.1 -8025 1529.43 -15.7738 -8.33333 17.8398 
10181 1
12391200 13164.1 -7927.75 1532.12 249.965 189.941 313.943 
10181.5 1
12391200 13117.6 -7851.57 1571.57 -94.238 154.208 180.723 
10182 1
12391200 12914.5 -7689.5 1577.38 -409.418 326.757 523.826 
10182.5 1
12391200 12641.4 -7458.57 1593.71 -557.289 471.283 729.848 
10183 1
12391200 12516.2 -7134 1609.62 -250.859 650.444 697.142 
10183.5 1
12391200 12290.1 -6728.62 1612.12 -439.078 787.136 901.317 
10184 1
12391200 12025 -6441.57 1590 -529.192 572.961 779.954 
10184.5 1
12391200 11631.2 -6026.67 1557.11 -760.189 800.974 1104.29 
10185 1
12391200 11422.8 -5865.6 1542.7 -434.213 335.556 548.761 
10185.5 1
12391200 11258.9 -5831.22 1555 -339.36 71.1755 346.744 
10186 1
12391200 11083.1 -5746.78 1553.44 -351.556 168.889 390.019 
10186.5 1
12391200 10451.1 -5460.2 1575.5 -1231.99 558.631 1352.73 
10187 1
12391200 9782.75 -5192.12 1562.62 -1307.93 524.609 1409.21 
10187.5 1
12391200 9406.12 -4838.5 1623 -762.399 715.84 1045.79 
10188 1
12391200 9070.75 -4494.12 1619 -698.698 717.448 1001.45 
10188.5 1
12391200 8780.25 -4052 1609 -579.84 882.485 1055.93 
10189 2
12394903 7681.75 -2370.75 1605.75 0 0 0 
12391200 8349.75 -3886.5 1590.75 -852.475 327.723 913.3 
10189.5 3
12394904 8517 -2006.33 1481.33 0 0 0 
12394903 7421.78 -2081.22 1603.56 -653.197 727.457 977.68 
12391200 7915.33 -3406.67 1596.89 -829.039 915.712 1235.25 
10190 3
12394904 8193.5 -1824.12 1516.38 -962.798 542.287 1105.01 
12394903 7080 -1640.62 1596.75 -654.747 844.056 1068.23 
12391200 7632.12 -2819.12 1610.75 -542.545 1125.56 1249.49 
10190.5 3
12394904 7705.14 -1608.86 1572.14 -1019.53 449.411 1114.19 
12394903 6751.29 -1229.86 1596 -686.251 857.553 1098.33 
12391200 7352.57 -2423.43 1657.14 -583.619 826.089 1011.45 
10191 3
12394904 7332 -1304.38 1577.5 -766.207 625.22 988.925 
12394903 6332.88 -931.375 1601.5 -859.16 612.9 1055.37 
12391200 7091 -1959.88 1699.75 -537.108 951.855 1092.94 
10191.5 3
12394904 6819.88 -981.875 1563.38 -1004.17 632.353 1186.68 
12394903 5873.75 -616.75 1593.88 -900.245 616.912 1091.34 
12391200 6688 -1516.25 1704.75 -790.196 869.853 1175.18 
10192 3
12394904 6388.71 -580.857 1553 -853.784 794.095 1165.99 
12394903 5454.86 -289.714 1596.86 -829.491 647.595 1052.35 
12391200 6260.71 -1125.29 1719.43 -846.11 774.187 1146.85 
10192.5 3
12394904 6044.62 -301.25 1549.88 -710.928 577.701 916.055 
12394903 4941.25 -15.25 1611.25 -1061.17 567.075 1203.19 
12391200 5900.88 -965.875 1715.88 -743.47 329.361 813.158 
10193 3
12394904 5592.88 -44.5 1565.38 -863.767 490.918 993.526 
12394903 4435 282.875 1619 -967.973 570.029 1123.35 
12391200 5484.12 -767.125 1702.88 -796.845 380.019 882.823 
10193.5 3
12394904 5109.38 298.25 1576.25 -953.649 676.036 1168.96 
12394903 3982.88 597.875 1635.25 -891.765 621.302 1086.86 
12391200 5085.5 -468.5 1722 -786.243 589.004 982.397 
10194 3
12394904 4607.75 431.75 1588.62 -1036.42 275.826 1072.49 
12394903 3560.38 799.625 1639 -872.934 416.839 967.351 
12391200 4797.25 -114.5 1716.62 -595.558 731.405 943.209 
10194.5 3
12394904 4546.12 1108.62 1579.12 -120.127 1319.44 1324.9 
12394903 3003.5 1038.75 1670.38 -1085.53 466.131 1181.37 
12391200 4450.88 91.125 1723.25 -675.195 400.828 785.208 
10195 3
12394904 3842.88 1513.12 1579.75 -1400.9 805.777 1616.1 
12394903 2376.38 1496.88 1651.88 -1249.25 912.6 1547.08 
12391200 4254.25 419.25 1722.12 -391.683 653.635 762.007 
10195.5 3
12394904 3113.12 1768.5 1567.25 -1453.69 508.715 1540.13 
12394903 1793.25 1874.88 1582.12 -1161.6 752.988 1384.31 
12391200 3675.25 945.25 1723 -1153.39 1047.81 1558.27 
10196 3
12394904 2451.5 2086.25 1574.5 -1339.32 643.219 1485.77 
12394903 1153.62 2153.25 1590.88 -1294.79 563.512 1412.1 
12391200 2757.62 1452 1660.12 -1857.54 1025.81 2121.97 
10196.5 3
12394904 1985.75 2317 1573.12 -952.454 471.881 1062.94 
12394903 657.375 2262.12 1622.5 -1014.83 222.648 1038.96 
12391200 2281.38 1554.75 1619.88 -973.926 210.123 996.335 
10197 3
12394904 1567.89 2453.11 1591.89 -825.812 268.994 868.518 
12394903 95.7778 2422.56 1622.11 -1109.88 317.056 1154.27 
12391200 1793.22 1753.78 1627 -964.729 393.336 1041.83 
10197.5 3
12394904 1062 2692.25 1626.25 -988.064 467.068 1092.9 
12394903 -527.875 2448.62 1625.62 -1218.07 50.9169 1219.14 
12391200 1355.5 1972.5 1636.25 -854.926 427.192 955.715 
10198 3
12394904 618 2895.38 1616.88 -893.36 408.702 982.41 
12394903 -1019 2600.25 1649.25 -988.179 305.08 1034.2 
12391200 753.125 2211.12 1657.75 -1212.02 480.131 1303.66 
10198.5 3
12394904 39.625 3087.38 1614.75 -1170.8 388.664 1233.63 
12394903 -1504.12 2788.12 1668.5 -982.034 380.314 1053.11 
12391200 132.75 2452.88 1753 -1255.82 489.372 1347.8 
10199 3
12394904 -393.125 3209.5 1607.62 -848.529 239.461 881.671 
12394903 -1696 2973.38 1650.38 -376.225 363.235 522.958 
12391200 -515.375 2669.62 1803.38 -1270.83 425 1340.02 
10199.5 3
12394904 -683.125 3309.25 1605.62 -580 199.5 613.352 
12394903 -1898.75 3166.5 1625.75 -405.5 386.25 560.017 
12391200 -913 2829.38 1911.12 -795.25 319.5 857.031 
10200 3
12394904 -1300 3618.25 1603.38 -1266.68 634.497 1416.71 
12394903 -2190.25 3325.5 1597.25 -598.563 326.489 681.815 
12391200 -1383.62 3058.5 1882.12 -966.376 470.483 1074.82 
10200.5 3
12394904 -1923.38 3884 1585.75 -1241.78 529.382 1349.91 
12394903 -2482 3552.5 1593.88 -581.175 452.191 736.371 
12391200 -1785.62 3283.12 1791.12 -800.797 447.46 917.331 
10201 3
12394904 -2290.88 4163.75 1580.75 -724.852 551.775 910.97 
12394903 -2742.88 3755.38 1587.38 -514.546 400.148 651.825 
12391200 -2135.25 3498.88 1727 -689.596 425.542 810.326 
10201.5 3
12394904 -2526 4288.12 1585.88 -465.594 246.287 526.721 
12394903 -3138.12 3885.25 1587.62 -782.673 257.178 823.843 
12391200 -2479 3672.5 1783.25 -680.693 343.812 762.594 
10202 3
12394904 -2804.62 4250.5 1582.75 -564.018 -76.164 569.138 
12394903 -3705.38 4146.88 1657.62 -1148.28 529.605 1264.53 
12391200 -2900.38 3718.38 1726.88 -852.986 92.8644 858.026 
10202.5 3
12394904 -3064.5 4010.75 1642.12 -516.65 -476.64 702.932 
12394903 -4049.88 4468.75 1718 -684.891 639.911 937.316 
12391200 -3466.5 3844.88 1807.88 -1125.5 251.491 1153.25 
10203 3
12394904 -3298.38 3848.75 1703.62 -466.816 -323.353 567.869 
12394903 -4418 4731.12 1740.75 -734.78 523.703 902.312 
12391200 -3875.75 4426.88 1866.12 -816.866 1161.68 1420.13 
10203.5 3
12394904 -3436.25 4098.62 1690.5 -281.953 510.992 583.618 
12394903 -4904.5 4944.5 1709.62 -994.888 436.35 1086.37 
12391200 -4178.62 4926.25 1838.38 -619.376 1021.22 1194.37 
10204 3
12394904 -3823.12 4411 1704.12 -796.039 642.747 1023.13 
12394903 -5457.75 5068.38 1604.88 -1138.37 254.887 1166.56 
12391200 -4539.75 5211.12 1795 -743.056 586.163 946.424 
10204.5 3
12394904 -4215 4549.12 1689.25 -796.494 280.742 844.523 
12394903 -6063.62 5067.25 1470.12 -1231.45 -2.28659 1231.46 
12391200 -4898.12 5466.88 1784 -728.404 519.817 894.865 
10205 3
12394904 -4608.38 4731.38 1607.38 -778.96 360.891 858.5 
12394903 -6551.25 5263.75 1315.88 -965.594 389.109 1041.05 
12391200 -5583.62 5506.25 1694.12 -1357.43 77.9703 1359.66 
10205.5 3
12394904 -5391.33 4897 1215.56 -1535.21 324.755 1569.19 
12394903 -6879.11 5363.89 1444.33 -642.865 196.351 672.182 
12391200 -6136.56 5607.33 1420.89 -1084.18 198.203 1102.15 
10206 3
12394904 -5826.71 4947.14 1373.14 -899.547 103.601 905.494 
12394903 -7521.14 5639.14 1369 -1326.51 568.707 1443.28 
12391200 -6530.86 5871.71 1289.57 -814.673 546.242 980.852 
10206.5 3
12394904 -6515.22 5019 1523.56 -1368.8 142.857 1376.24 
12394903 -8533.89 5933.67 1316.78 -2013.41 585.534 2096.83 
12391200 -6902.78 6004.11 1347.78 -739.405 263.214 784.858 
10207 3
12394904 -6973.5 5109.12 1414.25 -884.706 173.986 901.652 
12394903 -9132.38 6209.5 1339.62 -1155.38 532.497 1272.18 
12391200 -7501.75 6129.88 1335.38 -1156.32 242.787 1181.53 
10207.5 3
12394904 -7460.5 5215 1462.75 -1002.06 217.85 1025.46 
12394903 -9572.12 6289.5 1369.38 -904.835 164.609 919.686 
12391200 -8147.62 6355 1325.88 -1328.96 463.22 1407.38 
10208 3
12394904 -7960.62 5437.75 1494 -1033.32 460.227 1131.17 
12394903 -9907.12 6385.38 1334.25 -692.149 198.089 719.937 
12391200 -8608.88 6630.25 1399.88 -952.996 568.698 1109.78 
10208.5 3
12394904 -8452.5 5622.38 1446.25 -972.085 364.872 1038.31 
12394903 -10322.9 6499.88 1292 -821.64 226.285 852.231 
12391200 -9095.75 6787.75 1434.62 -962.204 311.265 1011.3 
10209 3
12394904 -8981.25 5751 1530.75 -1024.71 249.273 1054.59 
12394903 -10854.1 6655.75 1415.12 -1029.55 302.083 1072.96 
12391200 -9608.38 6831.88 1449.62 -993.459 85.5136 997.133 
10209.5 3
12394904 -9418.38 5879.5 1557.12 -884.868 260.121 922.31 
12394903 -11343.9 6754.88 1375.88 -991.397 200.658 1011.5 
12391200 -10311.6 6635.88 1407.88 -1423.58 -396.761 1477.84 
10210 3
12394904 -9853.88 6067.62 1507.38 -850.586 367.432 926.554 
12394903 -11958.8 6840 1360.38 -1200.93 166.26 1212.38 
12391200 -10895 6783 1380.75 -1139.4 287.354 1175.08 
10210.5 3
12394904 -10189.5 5956.5 1537.88 -671.25 -222.25 707.087 
12394903 -12555.4 7042.75 1359.62 -1193.25 405.5 1260.27 
12391200 -11272 6835.25 1378.62 -754 104.5 761.207 
10211 3
12394904 -10677.6 5879.88 1556.38 -986.111 -154.798 998.187 
12394903 -13034.1 7212.62 1351.25 -967.172 343.182 1026.25 
12391200 -11746.4 6988.25 1409 -958.333 309.091 1006.95 
10211.5 3
12394904 -11246.8 6145.62 1541.38 -1111.57 519.043 1226.78 
12394903 -13443.4 7402.25 1384.5 -799.316 370.361 880.951 
12391200 -12289.5 7209.75 1392.62 -1060.79 432.617 1145.62 
10212 3
12394904 -11653.8 6239.38 1507.88 -828.921 190.937 850.627 
12394903 -13943.5 7672.38 1328.5 -1018.58 550.153 1157.66 
12391200 -12791.5 7410.12 1376.75 -1022.4 408.096 1100.84 
10212.5 3
12394904 -12203.5 6399 1538.38 -1133.51 329.124 1180.32 
12394903 -14483.8 7971.38 1337 -1113.92 616.495 1273.14 
12391200 -13321.6 7587.88 1343.75 -1093.04 366.495 1152.85 
10213 3
12394904 -12902.5 6275.25 1523.12 -1373.28 -243.124 1394.64 
12394903 -14866.9 8214 1331 -752.701 476.67 890.94 
12391200 -13770.4 7799.38 1350.75 -881.631 415.521 974.644 
10213.5 3
12394904 -13278.9 6411.62 1483.38 -760.354 275.505 808.728 
12394903 -15175.5 8343.75 1338.62 -623.485 262.121 676.344 
12391200 -14175.5 8083.25 1354.12 -818.434 573.485 999.36 
10214 3
12394904 -13753.2 6766.12 1481.5 -968.112 723.469 1208.57 
12394903 -15721.6 8561.12 1383.75 -1114.54 443.622 1199.58 
12391200 -14711.4 8422.5 1328.38 -1093.62 692.347 1294.35 
10214.5 3
12394904 -14231.2 7045.25 1521.62 -975.51 569.643 1129.65 
12394903 -16214.1 8762.5 1304.5 -1005.1 410.969 1085.88 
12391200 -15068.8 8762.62 1338.88 -729.337 694.133 1006.85 
10215 3
12394904 -14649.2 7360.62 1522.12 -813.23 613.57 1018.73 
12394903 -16685.1 9028.88 1316.5 -916.342 518.239 1052.74 
12391200 -15453.9 9060.88 1327 -749.27 580.253 947.681 
10215.5 3
12394904 -15031 7616 1491.5 -731.322 489.224 879.87 
12394903 -17133.1 9325.75 1380.12 -858.238 568.726 1029.57 
12391200 -15872.1 9327.25 1280 -801.245 510.297 949.946 
10216 3
12394904 -15485 7899.71 1444.71 -922.764 576.655 1088.13 
12394903 -17503.9 9549.14 1322.29 -753.521 454.051 879.747 
12391200 -16215.6 9646.86 1279.29 -698.062 649.608 953.562 
10216.5 3
12394904 -15898.9 8239 1497 -813.114 666.573 1051.42 
12394903 -17925.8 9857.62 1312.88 -828.866 606.055 1026.8 
12391200 -16597.2 10012.5 1297.75 -749.86 718.355 1038.42 
10217 3
12394904 -16355 8515.75 1486.38 -889.133 539.474 1039.99 
12394903 -18390.1 10199.9 1247.5 -905.214 667.154 1124.5 
12391200 -17088.9 10389.8 1256.75 -958.333 735.38 1207.97 
10217.5 3
12394904 -16773.7 8801.14 1490.29 -844.182 575.389 1021.62 
12394903 -18811.7 10595.4 1216.86 -849.978 797.487 1165.53 
12391200 -17577.9 10616.1 1300.29 -985.851 456.437 1086.39 
10218 3
12394904 -17038.6 9061.62 1483.38 -543.965 534.871 762.879 
12394903 -19221.1 10924.9 1250.25 -840.679 676.481 1079.06 
12391200 -18027.9 10893.6 1252.12 -924.061 569.779 1085.6 
10218.5 3
12394904 -17420.6 9312.57 1430.14 -790.779 519.558 946.188 
12394903 -19563 11324.1 1325.57 -707.816 826.642 1088.27 
12391200 -18383.3 11374.9 1243.57 -735.84 996.34 1238.61 
10219 3
12394904 -17808.2 9642.62 1360.38 -773.81 658.79 1016.26 
12394903 -19786.1 11561.2 1292.88 -445.359 473.268 649.867 
12391200 -18808.9 11879.1 1271.5 -849.48 1006.52 1317.08 
10219.5 3
12394904 -18160.2 10036.5 1323.38 -675.624 755.998 1013.9 
12394903 -19879.1 11789.1 1334.62 -178.503 437.38 472.403 
12391200 -19272 12252.8 1331.12 -888.916 717.131 1142.12 
10220 3
12394904 -18658 10441.8 1303.62 -995.5 810.5 1283.72 
12394903 -20096.9 11971 1455.12 -435.5 363.75 567.428 
12391200 -19610.9 12462.8 1241.88 -677.75 420 797.336 
10220.5 3
12394904 -18885.5 11040.8 1268.25 -442.607 1165.37 1246.59 
12394903 -20195.2 12151.2 1303 -191.391 350.681 399.509 
12391200 -19734.4 12603.1 1258 -240.272 273.103 363.753 
10221 3
12394904 -19217.2 11630.2 1364 -677.041 1203.06 1380.49 
12394903 -20118.8 12263.2 1407.38 156.122 228.571 276.802 
12391200 -19811.1 12695.2 1304.62 -156.633 188.01 244.707 
10221.5 3
12394904 -19425 12112.4 1409.5 -421.4 977.941 1064.87 
12394903 -20185.2 12435.2 1437.25 -134.888 348.884 374.052 
12391200 -19759 12752.2 1228 105.73 115.619 156.673 
10222 3
12394904 -19623.8 12328.1 1398.5 -390.472 423.87 576.311 
12394903 -20442 12706 1366.38 -504.42 531.925 733.065 
12391200 -19893.9 12849.4 1304.25 -264.98 190.815 326.535 
10222.5 3
12394904 -19912.6 12342 1450.12 -582.409 27.9738 583.081 
12394903 -20667.9 13097.9 1333.12 -455.393 790.071 911.918 
12391200 -20148.1 12869.5 1447.38 -512.601 40.5746 514.204 
10223 3
12394904 -20195.4 12490.8 1366.5 -559.901 294.554 632.654 
12394903 -20591 13552.4 1471.5 152.228 900 912.783 
12391200 -20341.5 13015.8 1466.38 -382.921 289.604 480.103 
10223.5 3
12394904 -20488.4 12637.5 1366.75 -588.353 294.679 658.024 
12394903 -20701.2 13934.1 1407 -221.386 766.566 797.894 
12391200 -20686.2 13345.2 1349.25 -692.269 661.647 957.608 
10224 2
12394903 -20999.4 14329 1419.12 -607.179 804.226 1007.69 
12391200 -20900 13627.4 1443.5 -435.336 574.593 720.884 
10224.5 1
12391200 -21167.9 13725.6 1514 -550.051 201.745 585.882 
10225 1
12391200 -21470.5 13947.9 1417.5 -611.364 448.99 758.523 
