# Supplementary material for: Intrinsic group behaviour II: On the dependence of triad spatial dynamics on social and personal features; and on the effect of social interaction on small group dynamics
Source: PLoS One. 2019 Dec 3;14(12):e0225704. doi: 10.1371/journal.pone.0225704 (PMC6890182; doi:10.1371/journal.pone.0225704)
Supplement: S3 Data Set — (ZIP) [file pone.0225704.s003.zip › set_3_int/group_traj_triad_int/traj_3_0217_48.dat]

3 12383300 12372802 12373901 0 0 0 1 0 1 0 30 30 30 1659.6 1683.64 1633.16 
10048 1
12372802 -35238.7 -1831.17 1884.83 0 0 0 
10048.5 1
12372802 -34686.9 -1465.62 1870.25 1231.68 815.941 1477.43 
10049 1
12372802 -34146.6 -1062.5 1853.38 1084.84 809.488 1353.57 
10049.5 1
12372802 -33778 -339 1775.12 718.567 1410.33 1582.84 
10050 1
12372802 -33253.2 31.125 1713.88 1026.91 724.315 1256.65 
10050.5 1
12372802 -32764.4 516 1705.5 949.272 941.505 1336.99 
10051 1
12372802 -32183 1042.43 1697.14 1193.79 1080.96 1610.47 
10051.5 1
12372802 -31541.9 1676.5 1761.75 1282.25 1268.14 1803.43 
10052 1
12372802 -31089 2179.43 1803.14 916.751 1018.07 1370 
10052.5 1
12372802 -30741.5 2602.5 1800.12 704.868 858.157 1110.53 
10053 1
12372802 -30276 3007 1773.43 936.62 813.883 1240.83 
10053.5 1
12372802 -29681.5 3459.62 1762.25 1177.23 896.287 1479.59 
10054 1
12372802 -29083.1 3841.71 1756.71 1206.37 770.341 1431.34 
10054.5 1
12372802 -28410.9 4302.38 1736 1388.98 951.778 1683.79 
10055 1
12372802 -27754.5 4616.88 1722.5 1284.49 615.46 1424.33 
10055.5 1
12372802 -27091.6 4834.14 1738.86 1325.86 434.536 1395.25 
10056 1
12372802 -26509.6 5148 1725.38 1182.82 637.921 1343.88 
10056.5 1
12372802 -25794.4 5552.62 1711.75 1383.46 782.64 1589.49 
10057 1
12372802 -25095.4 5743.57 1703.29 1453.11 396.978 1506.36 
10057.5 1
12372802 -24552.6 5888.88 1730.12 1068.51 286.031 1106.13 
10058 1
12372802 -24172.1 6067.43 1748.71 719.248 337.53 794.509 
10058.5 1
12372802 -23603.1 6220 1813 1215.81 326.007 1258.76 
10059 2
12373901 -36004 -3385 1730 0 0 0 
12372802 -22858.5 6367.12 1498.38 1525.91 301.486 1555.41 
10059.5 2
12373901 -35757.6 -3217.25 1727.38 883.065 601.254 1068.32 
12372802 -21754.6 6546.25 1500.62 2185.89 354.703 2214.48 
10060 2
12373901 -35230.9 -2699.12 1705.88 1026.8 1009.99 1440.28 
12372802 -21130.5 6668.38 1491.12 1216.62 238.06 1239.69 
10060.5 2
12373901 -34694 -2475 1705.29 1052.7 439.461 1140.74 
12372802 -20528.3 6839.86 1473.43 1180.81 336.239 1227.75 
10061 2
12373901 -34198.8 -2273.62 1694.75 1016.94 413.501 1097.79 
12372802 -20029.9 7017 1559.62 1023.43 363.743 1086.15 
10061.5 2
12373901 -33629.9 -2055.29 1680.57 1146.96 440.2 1228.53 
12372802 -19450.6 7223.43 1556.29 1167.95 416.187 1239.89 
10062 2
12373901 -33220.8 -1755.62 1707 806.917 591.047 1000.23 
12372802 -18692 7186 1515.25 1496.2 -73.8236 1498.02 
10062.5 2
12373901 -32624 -1454.86 1714.71 1191.12 600.335 1333.85 
12372802 -17983.6 7143.71 1526.71 1414.03 -84.4026 1416.55 
10063 2
12373901 -32171 -1296 1751.5 949.686 333.034 1006.39 
12372802 -17506.5 6996.75 1526.62 1000.15 -308.101 1046.53 
10063.5 2
12373901 -31668.9 -1080.12 1759.75 978.801 420.809 1065.43 
12372802 -16778.9 6995.38 1511.25 1418.37 -2.68031 1418.37 
10064 2
12373901 -31045.9 -711.125 1736.25 1209.71 716.505 1405.98 
12372802 -16064.5 7016.38 1508.75 1387.14 40.7767 1387.74 
10064.5 2
12373901 -30459.8 -374.375 1772.5 1147.02 659.002 1322.85 
12372802 -15267.5 7057.12 1519.12 1559.69 79.7456 1561.72 
10065 2
12373901 -29771.8 -141.5 1736.88 1341.13 453.947 1415.87 
12372802 -14479.1 6872.12 1511.5 1536.79 -360.624 1578.54 
10065.5 2
12373901 -29309.1 329.714 1717 973.91 992.03 1390.19 
12372802 -14040.9 6855.43 1557 922.669 -35.1504 923.338 
10066 2
12373901 -28767.9 790.7 1699.9 1093.42 931.284 1436.27 
12372802 -13605.6 6800.4 1555.2 879.307 -111.169 886.307 
10066.5 2
12373901 -28404.1 1216.89 1749.33 713.312 835.664 1098.7 
12372802 -13530.3 6804.33 1528.11 147.582 7.71242 147.783 
10067 2
12373901 -27886 1617.86 1797.14 1077.15 833.614 1362.05 
12372802 -12397 6706 1563.71 2356.2 -204.435 2365.05 
10067.5 2
12373901 -27375.2 2118.62 1772.5 965.501 946.631 1352.15 
12372802 -11215.2 6670.88 1544.12 2233.93 -66.3989 2234.92 
10068 2
12373901 -26791.3 2507.86 1729.14 1170.27 780.024 1406.4 
12372802 -10396 6585.57 1594.71 1641.78 -170.949 1650.66 
10068.5 2
12373901 -26275.2 2926.62 1713.88 1048.85 851.154 1350.76 
12372802 -10038.1 6511.12 1562.12 727.388 -151.314 742.96 
10069 2
12373901 -25821.6 3369.86 1705.71 922.111 900.878 1289.14 
12372802 -9684.14 6528.57 1561 719.476 35.4602 720.349 
10069.5 2
12373901 -25434.5 3684.5 1714.75 772.598 628.03 995.655 
12372802 -9081.88 6553.75 1565.25 1202.13 50.2566 1203.18 
10070 2
12373901 -24955.3 3995.43 1738.86 934.141 606.099 1113.54 
12372802 -8325.86 6609.29 1538.14 1473.72 108.257 1477.69 
10070.5 2
12373901 -24358.6 4460.75 1711.88 1217.67 949.636 1544.2 
12372802 -7646.88 6732.5 1527.75 1385.68 251.458 1408.31 
10071 2
12373901 -23733.1 4730 1711.43 1294.99 557.453 1409.88 
12372802 -7110.14 6662.57 1510.29 1111.25 -144.78 1120.64 
10071.5 2
12373901 -23041.3 4858.71 1660.14 1441.37 268.155 1466.1 
12372802 -6532.57 6626.86 1535.86 1203.27 -74.4048 1205.57 
10072 2
12373901 -22243 5042.25 1382.75 1529.28 351.601 1569.18 
12372802 -5823.25 6563.62 1342.88 1358.85 -121.134 1364.24 
10072.5 2
12373901 -21633.5 5210.5 1512.62 1160.95 320.476 1204.37 
12372802 -4786.12 6494 1275.25 1975.48 -132.619 1979.92 
10073 2
12373901 -20988.3 5273.43 1488.57 1277.65 124.611 1283.71 
12372802 -4096.71 6396.29 1528.14 1365.17 -193.494 1378.81 
10073.5 2
12373901 -20367.7 5345.71 1435.43 1284.83 149.66 1293.51 
12372802 -3517 6365.43 1686.43 1200.24 -63.8864 1201.94 
10074 2
12373901 -19730.1 5407.86 1408.57 1314.58 128.13 1320.81 
12372802 -2881.86 6331.29 1708.43 1309.57 -70.3976 1311.46 
10074.5 2
12373901 -18951.8 5597.62 1411.62 1532.27 373.559 1577.15 
12372802 -2402.12 6267.5 1730.25 944.355 -125.562 952.666 
10075 2
12373901 -18300.9 5651.43 1462.43 1278.77 105.704 1283.13 
12372802 -1880.14 6256.71 1731.57 1025.51 -21.19 1025.72 
10075.5 2
12373901 -17769.4 5730.57 1464.57 1114.11 165.918 1126.39 
12372802 -1281.43 6166.14 1729.71 1255.17 -189.877 1269.45 
10076 2
12373901 -17182.6 5698.12 1499.12 1130.64 -62.5172 1132.37 
12372802 -661 6241.25 1764.12 1195.43 144.715 1204.16 
10076.5 2
12373901 -16384.7 5629.71 1484.43 1505.49 -129.077 1511.02 
12372802 13.1429 6139.14 1791.71 1271.97 -192.655 1286.47 
10077 2
12373901 -15734.1 5619.14 1515.57 1355.36 -22.0238 1355.54 
12372802 656.286 5776.57 1769.43 1339.88 -755.357 1538.13 
10077.5 2
12373901 -15154.3 5524.14 1494.57 1200.53 -196.687 1216.54 
12372802 1265.86 5382.43 1772.29 1262.05 -816.031 1502.89 
10078 2
12373901 -14550.9 5472.25 1505.88 1190.16 -102.353 1194.55 
12372802 1929.5 5022.88 1793.12 1308.96 -709.179 1488.73 
10078.5 2
12373901 -13849.4 5446.14 1522.86 1367.34 -50.8911 1368.29 
12372802 2472.86 4564.57 1781.43 1059.18 -893.379 1385.63 
10079 2
12373901 -13241.9 5416.57 1505.71 1265.77 -61.6071 1267.27 
12372802 3002 3892.86 1768.71 1102.38 -1399.4 1781.45 
10079.5 2
12373901 -12634 5311.38 1516.88 1175.74 -203.475 1193.22 
12372802 3524.75 3328.5 1744.38 1011.12 -1091.6 1487.94 
10080 2
12373901 -11940.6 5257.43 1508.29 1341.25 -104.345 1345.31 
12372802 3957.71 2930.86 1726.43 837.455 -769.135 1137.06 
10080.5 2
12373901 -11322.3 5242.43 1507.14 1321.12 -32.0513 1321.51 
12372802 4166.57 2406 1715.71 446.276 -1121.49 1207.02 
10081 2
12373901 -10742 5210 1509.25 1144.55 -63.9617 1146.33 
12372802 4569.12 1822.88 1709 793.991 -1150.15 1397.59 
10081.5 2
12373901 -10141 5159.14 1541 1169.26 -98.9439 1173.44 
12372802 5109.71 1358.14 1688.71 1051.73 -904.148 1386.95 
10082 2
12373901 -9649.29 5087.43 1532.86 1046.2 -152.584 1057.27 
12372802 5593.29 957.571 1691.14 1028.88 -852.28 1336.03 
10082.5 2
12373901 -9127.38 4943 1519.38 1011.45 -279.9 1049.47 
12372802 6069.25 515.625 1686.38 922.411 -856.485 1258.73 
10083 2
12373901 -8422.57 4796.29 1483.29 1403.99 -292.26 1434.09 
12372802 6513.43 61.8571 1687.29 884.818 -903.92 1264.9 
10083.5 2
12373901 -7833.86 4827.14 1444.86 1201.46 62.9738 1203.11 
12372802 6846.86 -416 1729.86 680.466 -975.219 1189.15 
10084 2
12373901 -7218.71 4846.71 1496.29 1222.95 38.9094 1223.57 
12372802 7206.71 -746.143 1756.71 715.422 -656.348 970.886 
10084.5 2
12373901 -6541.29 4900.57 1496.57 1344.1 106.859 1348.35 
12372802 7664.29 -1145.57 1780.57 907.88 -792.517 1205.13 
10085 2
12373901 -6031.86 5029.14 1341 1046.05 264.007 1078.86 
12372802 8213.57 -1569 1773.14 1127.9 -869.463 1424.12 
10085.5 2
12373901 -5379.57 5052.14 1192 1261.67 44.4874 1262.46 
12372802 8735.43 -1985.71 1789 1009.39 -806.024 1291.72 
10086 2
12373901 -4622.43 4906 1663.29 1464.49 -282.675 1491.52 
12372802 9448.14 -2543.71 1795.43 1378.56 -1079.3 1750.8 
10086.5 2
12373901 -3962.33 4767 1781.33 1352.65 -284.836 1382.32 
12372802 10030 -3028.17 1777.5 1192.33 -992.73 1551.5 
10087 2
12373901 -3221.14 4695.29 1742.86 1547.37 -149.717 1554.6 
12372802 10395.3 -3478 1742.43 762.601 -939.109 1209.75 
10087.5 2
12373901 -2595.33 4686.17 1711.17 1249.12 -18.2017 1249.25 
12372802 10917.8 -3902.33 1716.17 1043.01 -846.973 1343.59 
10088 2
12373901 -2071.14 4590.43 1685.86 1094.34 -199.871 1112.45 
12372802 11440.4 -4385 1742.57 1091.01 -1007.65 1485.15 
10088.5 2
12373901 -1424.57 4396.86 1690.43 1201.81 -359.798 1254.51 
12372802 11967.7 -4996.86 1758.86 980.085 -1137.28 1501.32 
10089 2
12373901 -956.714 4274 1741.29 933.847 -245.224 965.507 
12372802 12539.7 -5824.14 1718.57 1141.72 -1651.27 2007.54 
10089.5 2
12373901 -421.143 4123.57 1723.71 1075.44 -302.065 1117.06 
12372802 13051.4 -6380.43 1742.86 1027.54 -1117.04 1517.77 
10090 2
12373901 196.857 3782.57 1696.29 1233.53 -680.639 1408.86 
12372802 13479.4 -6786.14 1740.71 854.291 -809.809 1177.12 
10090.5 2
12373901 838 3633.57 1698 1254.68 -291.585 1288.12 
12372802 13924.6 -7202.29 1775.57 871.121 -814.37 1192.5 
10091 2
12373901 1346.14 3335.29 1730.43 1041.28 -611.241 1207.42 
12372802 14432.1 -7458.71 1788.14 1040.11 -525.468 1165.31 
10091.5 2
12373901 1762 2948.14 1725.29 840.115 -782.107 1147.82 
12372802 14994.4 -7945.57 1753.71 1135.93 -983.55 1502.57 
10092 2
12373901 2056.71 2676 1725 597.798 -552.014 813.684 
12372802 15464.4 -8351.71 1775.57 953.347 -823.819 1259.98 
10092.5 2
12373901 2320.57 2446.43 1713.71 523.526 -455.499 693.944 
12372802 15961.9 -8735.86 1792.43 986.961 -762.188 1247.01 
10093 2
12373901 3016.14 2224.71 1697.29 1391.14 -443.429 1460.11 
12372802 16574.9 -9208.57 1808.86 1226 -945.429 1548.2 
10093.5 2
12373901 3767.86 2208.57 1650.14 1521.69 -32.6778 1522.04 
12372802 16988.7 -10220 1835 837.767 -2047.43 2212.2 
10094 2
12373901 4541.57 2304.29 1615.43 1566.22 193.754 1578.16 
12372802 17444.7 -10770.3 1809.14 923.077 -1113.94 1446.7 
10094.5 2
12373901 5313.14 2329.29 1655 1540.06 49.9002 1540.87 
12372802 17812.9 -11366.4 1762 734.816 -1189.91 1398.51 
10095 2
12373901 5883.29 2207.14 1663.14 1151.8 -246.753 1177.94 
12372802 18477.3 -12047.6 1738.57 1342.28 -1376.05 1922.3 
10095.5 2
12373901 6367.14 2090.86 1676.29 977.489 -234.921 1005.32 
12372802 19103.6 -12694.1 1723.86 1265.22 -1306.2 1818.51 
10096 2
12373901 6797.86 1824.71 1675.57 837.966 -517.788 985.033 
12372802 19599.3 -13259.6 1733.29 964.425 -1100.06 1462.95 
10096.5 2
12373901 7009 1325.29 1666.57 397.632 -940.543 1021.14 
12372802 20115.4 -13727.1 1792.71 972.02 -880.549 1311.56 
10097 2
12373901 7392.57 929.714 1694.43 758.046 -781.762 1088.94 
12372802 20620.6 -14152.3 1788.14 998.306 -840.203 1304.82 
10097.5 2
12373901 7876.14 325.714 1687.43 948.179 -1184.31 1517.12 
12372802 21148 -14486.9 1767.57 1034.17 -656.022 1224.7 
10098 2
12373901 8338.33 -257.833 1680.17 996.1 -1257.65 1604.33 
12372802 21706.5 -14852.3 1740.5 1203.66 -787.664 1438.48 
10098.5 2
12373901 8772.62 -919.75 1724.38 859.983 -1310.73 1567.67 
12372802 22302.2 -15146.2 1727.12 1179.7 -582.013 1315.46 
10099 2
12373901 9175.14 -1337.57 1734.14 768.164 -797.369 1107.19 
12372802 23035.6 -15364.1 1782.71 1399.47 -415.826 1459.94 
10099.5 2
12373901 9589.43 -1796.14 1730 815.523 -902.7 1216.53 
12372802 23947.9 -15505 1784.57 1795.84 -277.278 1817.12 
10100 2
12373901 10107.5 -2160 1729.67 1131.16 -794.448 1382.27 
12372802 24573.3 -15602.5 1785.83 1365.67 -212.882 1382.16 
10100.5 2
12373901 10529.1 -2517.86 1710 902.875 -766.289 1184.22 
12372802 25142.7 -15555.6 1731.29 1219.23 100.489 1223.37 
10101 2
12373901 11015.8 -2943.12 1676.12 912.959 -797.876 1212.48 
12372802 25975.2 -15744.9 1670.12 1561.98 -355.166 1601.85 
10101.5 2
12373901 11512 -3370.14 1648.71 936.321 -805.694 1235.25 
12372802 26888.9 -15914.6 1655 1723.79 -320.182 1753.27 
10102 2
12373901 11960 -3907.14 1666.43 939.203 -1125.79 1466.12 
12372802 27653.6 -16155.3 1733.14 1603.17 -504.642 1680.72 
10102.5 2
12373901 12262.8 -4416.12 1713.75 600.694 -1009.89 1175.03 
12372802 28281.8 -16393.9 1800.88 1246.39 -473.391 1333.26 
10103 2
12373901 12660.4 -5007.43 1680.86 789.045 -1173.22 1413.87 
12372802 28850.3 -16511.3 1867 1128.05 -232.958 1151.85 
10103.5 2
12373901 13163.1 -5670.57 1724 1011.5 -1334.29 1674.35 
12372802 29415.4 -16692.7 1832.29 1137.11 -365.047 1194.27 
10104 2
12373901 13496.6 -6061.57 1720.29 665.526 -780.439 1025.68 
12372802 30109.1 -16927.7 1827.43 1384.66 -469.062 1461.95 
10104.5 2
12373901 13820.9 -6459.43 1701 665.884 -816.955 1053.95 
12372802 30750.4 -17103.6 1774.29 1316.81 -361.103 1365.42 
10105 2
12373901 14143.1 -6929 1668.29 663.139 -966.196 1171.87 
12372802 31335.7 -17324.1 1759.43 1204.29 -453.851 1286.97 
10105.5 2
12373901 14580.7 -7329.29 1651.14 893.003 -816.91 1210.29 
12372802 32560.6 -17741.1 1750.86 2499.71 -851.02 2640.6 
10106 2
12373901 15036 -7877.75 1658.62 867.211 -1044.69 1357.73 
12372802 33452.8 -18047 1762.75 1699.39 -582.585 1796.48 
10106.5 2
12373901 15522.3 -8427.29 1672.43 929.801 -1050.74 1403.06 
12372802 34332.9 -18023.7 1778.57 1682.81 44.5234 1683.39 
10107 2
12373901 15901.4 -8925.71 1722 804.974 -1058.23 1329.6 
12372802 34979.9 -18122.4 1762.14 1373.67 -209.584 1389.57 
10107.5 2
12373901 16211.9 -9277.14 1758.71 614.71 -695.898 928.516 
12372802 35587.3 -18283.7 1758 1202.83 -319.378 1244.51 
10108 2
12373901 16598 -9698.88 1756.25 769.209 -840.104 1139.06 
12372802 36114.1 -18393.1 1727.75 1049.48 -217.95 1071.87 
10108.5 2
12373901 17023.3 -10206.1 1739.57 864.402 -1031.03 1345.44 
12372802 36673.7 -18405.4 1761 1137.38 -25.0073 1137.65 
10109 2
12373901 17376.9 -10710.5 1737.12 687.917 -981.24 1198.36 
12372802 37428.6 -18344.9 1762.12 1468.7 117.809 1473.42 
10109.5 2
12373901 17721.3 -11120.7 1720 659.791 -785.851 1026.1 
12372802 38234.7 -18474.4 1731.86 1544.23 -248.187 1564.05 
10110 2
12373901 18025.7 -11484.7 1721.86 638.215 -763.103 994.809 
12372802 38863.6 -18488 1708.43 1318.36 -28.4516 1318.67 
10110.5 2
12373901 18603.7 -11837 1720.14 1196.69 -729.37 1401.44 
12372802 39526.4 -18406.3 1697.57 1372.38 169.181 1382.76 
10111 2
12373901 19431.4 -12282.4 1701.5 1616.52 -869.873 1835.71 
12372802 40161.8 -18349.6 1647.12 1240.86 110.665 1245.79 
10111.5 2
12373901 20033.3 -12624.3 1687 1142.15 -648.787 1313.55 
12372802 40717.4 -18359.6 1619.43 1054.42 -18.8737 1054.59 
10112 2
12373901 20373 -12859.7 1704 727.44 -504.028 884.993 
12372802 41315 -18409.7 1618.33 1279.6 -107.27 1284.08 
10112.5 2
12373901 20795.1 -13076.9 1727.62 840.886 -432.686 945.678 
12372802 41789.8 -18775.6 1614.62 945.717 -729.001 1194.08 
10113 2
12373901 21285.7 -13353.6 1697.29 947.084 -534.163 1087.33 
12372802 41675.7 -19116.4 1611 -220.146 -657.922 693.776 
10113.5 3
12383300 41933 -23092 1531 0 0 0 
12373901 21789.3 -13591.1 1705.57 995.2 -469.509 1100.39 
12372802 41726.7 -19053.1 1611 100.791 125.071 160.628 
10114 3
12383300 41730.7 -22915.6 1581.71 -589.754 514.369 782.551 
12373901 22274.7 -13931.7 1699.29 986.643 -692.218 1205.25 
12372802 41616.1 -19001.1 1622.86 -224.739 105.691 248.351 
10114.5 3
12383300 41421.4 -22655.4 1603 -656.658 552.32 858.054 
12373901 22905 -14200.7 1650.29 1338.19 -571.125 1454.97 
12372802 41662 -18795.4 1627.57 97.3612 436.761 447.481 
10115 3
12383300 41113.9 -22362.3 1648.14 -618.856 589.825 854.913 
12373901 23597.9 -14440.1 1640 1394.08 -481.748 1474.97 
12372802 41642.3 -18645.9 1628 -39.6666 300.949 303.551 
10115.5 3
12383300 40698.9 -22241.2 1618.62 -813.69 237.325 847.594 
12373901 24162.4 -14641.4 1657.75 1106.9 -394.573 1175.12 
12372802 41496.9 -18604 1628 -285.119 82.0728 296.697 
10116 3
12383300 40284.6 -22071.9 1630.43 -780.233 319.007 842.929 
12373901 24640.7 -14826.7 1665.71 900.827 -349.038 966.084 
12372802 41481.7 -18558.7 1628 -28.5513 85.2838 89.9361 
10116.5 3
12383300 39994.4 -21856.9 1674.57 -619.963 459.402 771.625 
12373901 25195 -15011 1685.29 1184.37 -393.773 1248.12 
12372802 41462.4 -18605.3 1628 -41.2088 -99.5116 107.707 
10117 3
12383300 39671.6 -21772 1682.29 -652.237 171.429 674.389 
12373901 25723 -15261.6 1708.57 1066.67 -506.205 1180.69 
12372802 41383.9 -18730.6 1628 -158.73 -253.102 298.758 
10117.5 3
12383300 39442.6 -21697.7 1684 -455.268 147.685 478.623 
12373901 26312.9 -15479.3 1666.71 1172.68 -432.832 1250.01 
12372802 41445.1 -18778.6 1628 121.84 -95.4274 154.763 
10118 3
12383300 39457.1 -21832 1674.75 28.0416 -258.739 260.254 
12373901 26923 -15750.6 1631.25 1175.61 -522.812 1286.62 
12372802 41493.1 -19055 1659.62 92.4511 -532.618 540.582 
10118.5 3
12383300 39142.6 -21920.3 1701.29 -624.114 -175.17 648.231 
12373901 27570.4 -15958.9 1684.29 1284.58 -413.159 1349.39 
12372802 41500.9 -19151.9 1659.71 15.3416 -192.177 192.788 
10119 3
12383300 38859.9 -22187 1713.14 -593.938 -560.324 816.532 
12373901 28149 -16163.3 1707.14 1215.49 -429.472 1289.13 
12372802 41423.4 -19173.4 1658.14 -162.665 -45.3181 168.86 
10119.5 3
12383300 38776.8 -22388.4 1719.88 -164.895 -399.554 432.242 
12373901 28703.8 -16324.9 1729.38 1100.69 -320.614 1146.44 
12372802 41305.8 -19271.4 1656 -233.489 -194.338 303.784 
10120 3
12383300 38836.9 -22582.7 1715 121.674 -393.399 411.786 
12373901 29296.7 -16544.6 1708.43 1200.33 -444.73 1280.07 
12372802 41282.6 -19523.6 1656 -46.9202 -510.519 512.671 
10120.5 3
12383300 38890.2 -22642 1697.38 104.487 -116.019 156.134 
12373901 29826.2 -16657.2 1694.88 1036.27 -220.506 1059.47 
12372802 41326.5 -19444.9 1656 85.9659 154.005 176.373 
10121 3
12383300 39022.9 -22710 1669.86 271.18 -139.059 304.756 
12373901 30372.4 -16835.7 1667.57 1116.93 -364.958 1175.04 
12372802 41403 -19425.3 1656 156.442 40.0599 161.489 
10121.5 3
12383300 39043.6 -22816.4 1665.38 40.4044 -206.955 210.862 
12373901 30994.9 -17076 1623.75 1210.99 -467.482 1298.09 
12372802 41305.4 -19434.4 1656 -189.932 -17.6834 190.753 
10122 3
12383300 39078.7 -22782.8 1665.17 68.3073 65.3834 94.5562 
12373901 31623.7 -17299 1561.83 1225.71 -434.698 1300.51 
12372802 41393 -19422.8 1656 170.809 22.4984 172.284 
10122.5 3
12383300 39172.5 -22736.2 1674.5 193.871 96.2466 216.447 
12373901 32220.4 -17483.8 1529.88 1232.87 -381.715 1290.61 
12372802 41152 -19355.5 1656 -497.934 139.118 517.003 
10123 3
12383300 39048.6 -22432 1701 -236.855 581.74 628.109 
12373901 33044.6 -17742.2 1635 1576 -494.264 1651.69 
12372802 41108.8 -19311.6 1656 -82.696 83.891 117.798 
10123.5 3
12383300 39110.1 -22212.7 1729 118.304 421.703 437.983 
12373901 33674 -18026.6 1666.43 1210.34 -546.772 1328.11 
12372802 41060 -19450.9 1656 -93.75 -267.754 283.692 
10124 3
12383300 39211.6 -22187.7 1730.29 214.891 52.9661 221.322 
12373901 34140.3 -18179.9 1678 987.893 -324.758 1039.9 
12372802 41016.9 -19393.3 1656 -91.4044 121.973 152.421 
10124.5 3
12383300 39096.3 -22411.9 1723.86 -235.277 -457.434 514.394 
12373901 34640.9 -18352 1692.86 1021.57 -351.312 1080.29 
12372802 41020.3 -19611.1 1656 6.99709 -444.606 444.661 
10125 3
12383300 39148.6 -22530.3 1781.11 102.893 -233.221 254.91 
12373901 35168.8 -18516.7 1699.22 1039.21 -324.147 1088.59 
12372802 40967.9 -19371.9 1656 -103.143 470.972 482.134 
10125.5 3
12383300 39162.8 -22469 1800.27 28.8717 124.157 127.469 
12373901 35397.7 -18668.8 1726.73 463.461 -307.999 556.47 
12372802 40942.6 -19386.3 1656 -51.1185 -29.1171 58.8294 
10126 3
12383300 39165.7 -22541.3 1753.46 5.69134 -143.184 143.297 
12373901 35776.4 -18750.4 1725 749.817 -161.518 767.016 
12372802 41144.9 -19346.2 1656 400.568 79.291 408.34 
10126.5 3
12383300 39140.3 -22629.5 1757.36 -51.3527 -178.074 185.331 
12373901 36470.5 -18977.7 1719.55 1402.35 -459.278 1475.64 
12372802 41329.4 -19255.7 1656 372.607 182.835 415.048 
10127 3
12383300 39105.1 -22694 1736 -67.2041 -123.414 140.525 
12373901 37621.6 -19212.6 1696.88 2200.92 -449.135 2246.28 
12372802 41405.5 -19384.8 1656 145.576 -246.697 286.447 
10127.5 3
12383300 39090.4 -22739.1 1716.29 -31.2026 -95.8447 100.796 
12373901 38302 -19433.7 1694 1444.53 -469.404 1518.89 
12372802 41465.4 -19324.7 1656 127.237 127.464 180.101 
10128 3
12383300 39005.8 -22704.9 1716.62 -167.349 67.723 180.533 
12373901 38863.8 -19651 1785 1110.18 -429.418 1190.33 
12372802 41549.2 -19245.9 1656 165.655 155.809 227.416 
10128.5 3
12383300 39054.5 -22687.2 1722.12 95.4012 34.4912 101.445 
12373901 39442.6 -19953.1 1751.25 1132.83 -591.243 1277.84 
12372802 41747.4 -19102.6 1656 387.72 280.333 478.449 
10129 3
12383300 39037.9 -22677.5 1737.62 -33.1175 19.4223 38.3927 
12373901 39929.6 -20216.4 1711.62 970.12 -524.402 1102.78 
12372802 41814 -18872.2 1656 132.719 458.914 477.72 
10129.5 3
12383300 39144.8 -22672 1732.88 211.215 10.8696 211.495 
12373901 40577.9 -20504.4 1683 1281.13 -569.17 1401.87 
12372802 41527.6 -18732.8 1656 -565.958 275.692 629.535 
10130 3
12383300 39271.6 -22601.6 1737 252.739 140.189 289.016 
12373901 41200.9 -20732.4 1702 1241.04 -454.183 1321.53 
12372802 41423.4 -18653.4 1656 -207.669 158.118 261.013 
10130.5 3
12383300 39327.3 -22555.2 1730.83 113.459 94.6198 147.736 
12373901 41714 -20955.8 1716.83 1045.06 -455.109 1139.86 
12372802 41521 -18686 1656 198.829 -66.446 209.638 
10131 3
12383300 39287.4 -22491.9 1713.75 -81.8818 129.696 153.381 
12373901 42347 -21351.4 1747.38 1297.13 -810.536 1529.55 
12372802 41572.2 -18623.6 1656 105.02 127.818 165.429 
10131.5 3
12383300 39175.5 -22618.8 1696.5 -215.144 -243.99 325.297 
12373901 42837 -21613.8 1718 942.308 -504.567 1068.89 
12372802 41526.5 -18621.5 1656 -87.9808 4.08654 88.0756 
10132 3
12383300 39132 -22693.7 1715.14 -85.4617 -147.278 170.277 
12373901 43343.1 -21782 1807.43 994.387 -330.55 1047.89 
12372802 41677.4 -18603.3 1656 296.52 35.7845 298.671 
10132.5 3
12383300 39039.9 -22623 1717.86 -190.772 146.406 240.476 
12373901 43942.9 -21962.9 1774 1241.64 -374.445 1296.88 
12372802 41875.7 -18499.1 1656 410.529 215.617 463.708 
10133 3
12383300 38974.1 -22475.6 1715.38 -133.061 298.33 326.659 
12373901 44519.8 -22148.2 1694.75 1167.8 -375.289 1226.62 
12372802 41959.4 -18452.6 1656 169.354 94.1657 193.773 
10133.5 3
12383300 38964.1 -22520.1 1701.43 -20.0043 -89.2141 91.4294 
12373901 45115.6 -22281.3 1732 1194.03 -266.605 1223.43 
12372802 41902.3 -18527.6 1656 -114.407 -150.193 188.804 
10134 3
12383300 38996.4 -22556.4 1690 67.4023 -75.7531 101.398 
12373901 45610.7 -22353.4 1726.86 1033.7 -150.611 1044.62 
12372802 42028.6 -18467.9 1656 263.644 124.664 291.633 
10134.5 3
12383300 39062.7 -22656.4 1679 131.781 -198.807 238.517 
12373901 46150.9 -22449.7 1775.71 1073.84 -191.423 1090.77 
12372802 41862.1 -18510 1656 -330.872 -83.783 341.315 
10135 3
12383300 39102.4 -22879.8 1665.38 75.2575 -423.76 430.391 
12373901 46743 -22690.2 1786.75 1123.61 -456.425 1212.78 
12372802 41396.5 -18864.1 1688.5 -883.573 -671.964 1110.06 
10135.5 3
12383300 39196.8 -22964.6 1640.88 183.609 -165.126 246.939 
12373901 47259.5 -23188.9 1758.5 1004.86 -970.088 1396.72 
12372802 41225.8 -19018.5 1690.5 -332.198 -300.34 447.839 
10136 3
12383300 39329.4 -23061.4 1616.29 277.57 -202.518 343.597 
12373901 47592.4 -23725.3 1750 696.503 -1122.2 1320.77 
12372802 41215.6 -19126.4 1685.71 -21.2941 -225.792 226.794 
10136.5 3
12383300 39382.5 -23127.5 1591.88 107.215 -133.478 171.206 
12373901 47292.9 -24211.1 1749.12 -605.159 -981.494 1153.06 
12372802 41149.5 -19148.1 1685 -133.478 -43.8312 140.49 
10137 3
12383300 39449.4 -23155.1 1578.12 129.603 -53.5368 140.225 
12373901 46403.4 -24471.4 1743.75 -1723.84 -504.36 1796.11 
12372802 41101.5 -19122.9 1685 -93.0233 48.9341 105.109 
10137.5 3
12383300 39547.7 -23016.8 1571.33 203.082 285.727 350.545 
12373901 45665.7 -24152 1705.83 -1524.19 659.866 1660.9 
12372802 41082.3 -18934.2 1685 -39.6006 389.893 391.899 
10138 3
12383300 39284.2 -23100.1 1578 -525.782 -166.251 551.44 
12373901 45102.2 -23997 1652.75 -1124.58 309.381 1166.36 
12372802 41155.8 -18935.5 1685 146.54 -2.66134 146.564 
10138.5 3
12383300 39204 -22955.1 1576.14 -155.523 280.973 321.144 
12373901 44750.9 -24056.9 1611.57 -680.994 -116.002 690.803 
12372802 41253 -18746.9 1685 188.469 365.587 411.308 
10139 3
12383300 39200.5 -22754.4 1570.5 -6.82261 391.36 391.42 
12373901 44463.2 -24114.1 1598.38 -560.638 -111.633 571.644 
12372802 41264.9 -18931.2 1685 23.1481 -359.44 360.185 
10139.5 3
12383300 39235.9 -22664.1 1568.29 73.8145 188.376 202.322 
12373901 43823.6 -23819.9 1582.57 -1335.45 614.338 1469.98 
12372802 41195 -19220.7 1685 -145.877 -604.31 621.667 
10140 3
12383300 39273.8 -22558.5 1574.5 73.5784 205.132 217.928 
12373901 43145.6 -23411.4 1549.12 -1316.4 793.169 1536.89 
12372802 41211 -19460.4 1685 31.068 -465.361 466.397 
10140.5 3
12383300 39263.7 -22466.9 1574 -20.152 184.022 185.122 
12373901 42601.4 -23295.9 1563 -1092.76 231.964 1117.11 
12372802 41282.9 -19609.3 1685 144.291 -299.017 332.011 
10141 3
12383300 39477.3 -22598.3 1578.43 444.94 -273.81 522.44 
12373901 42182.6 -22930 1603 -872.619 762.202 1158.63 
12372802 41399.6 -19741.9 1685 243.155 -276.19 367.975 
10141.5 3
12383300 39607.4 -22771.6 1572 265.488 -353.754 442.296 
12373901 41837.4 -22794 1601.88 -704.483 277.551 757.186 
12372802 41437 -20315 1682.75 76.3848 -1169.68 1172.17 
10142 3
12383300 39491.6 -22879.9 1590.62 -226.517 -211.84 310.138 
12373901 41491.6 -22549 1638.88 -676.614 479.452 829.266 
12372802 40907.4 -20623.8 1681 -1036.45 -604.207 1199.7 
10142.5 3
12383300 39448.5 -22940 1627 -84.5588 -117.892 145.082 
12373901 41232.6 -22109.2 1679.88 -507.843 862.255 1000.69 
12372802 40076.9 -19855.6 1661.5 -1628.43 1506.13 2218.15 
10143 3
12383300 39426.8 -23030.1 1626.25 -43.1548 -178.819 183.953 
12373901 40434.8 -21851.6 1665.5 -1583.09 511.161 1663.56 
12372802 39216.1 -19570.1 1632.25 -1707.84 566.468 1799.33 
10143.5 3
12383300 39310 -23034 1622.86 -242.723 -8.05613 242.857 
12373901 39653 -21769.9 1667.71 -1625.26 169.996 1634.13 
12372802 38694.3 -19626.9 1658 -1084.9 -117.946 1091.3 
10144 3
12383300 39110.6 -22901.1 1624.62 -408.555 272.285 490.975 
12373901 39118.6 -21701 1723.62 -1095.03 141.101 1104.08 
12372802 38377.8 -19266 1672.5 -648.639 739.461 983.634 
10144.5 3
12383300 38875.4 -22571.6 1629 -457.685 641.051 787.668 
12373901 38725.5 -21357.9 1770.12 -764.835 667.558 1015.19 
12372802 37773.1 -19047.9 1640.75 -1176.31 424.368 1250.52 
10145 3
12383300 38368.7 -22370.9 1670.43 -1042.51 413.103 1121.38 
12373901 38236.3 -21195.6 1759.29 -1006.61 333.958 1060.57 
12372802 37303.9 -18695.9 1633.57 -965.572 724.317 1207.05 
10145.5 3
12383300 37976.6 -22300.4 1704.5 -785.75 141.247 798.344 
12373901 37799.2 -21150.5 1742.88 -875.823 90.3235 880.468 
12372802 36775.8 -18248.6 1631.5 -1058.33 896.257 1386.85 
10146 3
12383300 37691.7 -22226.9 1686.14 -577.912 149.123 596.842 
12373901 37384.7 -21097.7 1738.43 -840.843 107.07 847.633 
12372802 36181.1 -18077.3 1663.29 -1206.1 347.544 1255.17 
10146.5 3
12383300 37345.4 -22117.1 1732.71 -689.812 218.554 723.607 
12373901 36923.1 -20975.4 1722.57 -919.465 243.597 951.186 
12372802 35509.6 -17916.3 1674.29 -1337.79 320.717 1375.7 
10147 3
12383300 36967.3 -22104.9 1697 -753.273 24.4735 753.67 
12373901 36502.3 -20862.4 1687.86 -838.361 225.1 868.055 
12372802 34979.9 -17735.9 1673.71 -1055.21 359.419 1114.74 
10147.5 3
12383300 36564.3 -21941 1650.29 -802.789 326.409 866.61 
12373901 36116 -20644.7 1664.86 -769.493 433.694 883.295 
12372802 34506.6 -17607.6 1649.43 -942.8 255.549 976.82 
10148 3
12383300 36242.8 -21832.1 1608.5 -627.999 212.646 663.025 
12373901 35304.5 -20527.6 1654 -1584.96 228.69 1601.37 
12372802 34070.5 -17434.6 1629 -851.702 337.786 916.24 
10148.5 3
12383300 35831.9 -21780.6 1586 -793.229 99.5243 799.449 
12373901 34618.3 -20361.6 1648.43 -1324.74 320.567 1362.97 
12372802 33495.4 -17445.9 1611.14 -1110.18 -21.6837 1110.39 
10149 3
12383300 35356.3 -21546 1538.71 -986.663 486.663 1100.16 
12373901 34209.4 -20145.9 1653.43 -848.251 447.54 959.074 
12372802 32833 -17682.9 1591 -1374.33 -491.701 1459.64 
10149.5 3
12383300 34947.6 -21255.3 1545.14 -798.27 567.801 979.609 
12373901 33789.1 -19925.7 1630.29 -820.871 429.967 926.66 
12372802 32091 -17619.9 1575.14 -1449.22 123.047 1454.43 
10150 3
12383300 34578.4 -20958.7 1567.43 -772.265 620.442 990.627 
12373901 33309.6 -19777.3 1611.14 -1003.29 310.52 1050.24 
12372802 31376.6 -16997.7 1547.14 -1494.62 1301.55 1981.9 
10150.5 3
12383300 34197.4 -20675.1 1585.14 -760.479 566.011 947.996 
12373901 32841.9 -19582.6 1572.14 -933.561 388.651 1011.23 
12372802 30963 -16767.3 1541.14 -825.492 459.937 944.976 
10151 3
12383300 33948.7 -20379.7 1626.71 -496.436 589.678 770.823 
12373901 32411.1 -19452.1 1558 -859.709 260.336 898.262 
12372802 30536 -16596.9 1597.29 -852.295 340.177 917.675 
10151.5 3
12383300 33706.5 -20130.5 1671.5 -469.408 482.973 673.503 
12373901 31828.4 -19222.2 1512.88 -1129.4 445.529 1214.1 
12372802 30014.2 -16451 1657.88 -1011.14 282.669 1049.91 
10152 3
12383300 33331.7 -20027.4 1639.43 -723.525 198.98 750.387 
12373901 31326 -18953.4 1456.86 -969.836 518.96 1099.96 
12372802 29560.3 -16233.9 1696.86 -876.379 419.195 971.475 
10152.5 3
12383300 32920.4 -19968.4 1582.71 -830.88 119.192 839.386 
12373901 30794 -18706 1409.29 -1074.75 499.856 1185.3 
12372802 29047.7 -16115.1 1694.29 -1035.5 239.827 1062.91 
10153 3
12383300 32536.7 -19868.6 1690 -767.429 199.714 792.99 
12373901 30023.6 -18473.1 1375.14 -1540.86 465.714 1609.7 
12372802 28562.4 -15905.7 1711.86 -970.571 418.857 1057.1 
10153.5 3
12383300 32149.7 -19704.7 1643 -778.672 329.692 845.593 
12373901 29325.1 -18188.3 1428.57 -1405.29 573.153 1517.68 
12372802 28061.4 -15760.3 1658.71 -1008.05 292.613 1049.66 
10154 3
12383300 31344.3 -19506 1538.43 -1671.01 412.27 1721.12 
12373901 28935.1 -18127.9 1478 -809.129 125.37 818.784 
12372802 27582 -15663.4 1608 -994.665 200.948 1014.76 
10154.5 3
12383300 30951.4 -19312.5 1451.62 -779.585 383.929 868.996 
12373901 28458.4 -17942.2 1567.5 -945.968 368.268 1015.12 
12372802 27023 -15615.4 1613.88 -1109.13 95.3444 1113.22 
10155 3
12383300 30549.7 -19114.7 1369.86 -782.964 385.547 872.743 
12373901 27990.7 -17701 1593.71 -911.619 470.273 1025.77 
12372802 26373.9 -15378 1651 -1265.39 462.719 1347.33 
10155.5 3
12383300 30279.7 -18869.1 1345.43 -567.227 515.906 766.75 
12373901 27537.4 -17446 1610 -952.281 535.714 1092.62 
12372802 25777 -15246.3 1653.29 -1253.9 276.711 1284.07 
10156 3
12383300 29778.3 -18447.6 1324.86 -1019.16 856.852 1331.5 
12373901 27207.9 -17322.3 1570.57 -669.861 251.452 715.501 
12372802 25265.9 -15414.3 1646.43 -1038.91 -341.463 1093.58 
10156.5 3
12383300 29301 -18178 1384.71 -978.044 552.4 1123.26 
12373901 26823.4 -17079 1550.86 -787.763 498.536 932.261 
12372802 24785.7 -15465.3 1612.86 -983.899 -104.508 989.434 
10157 3
12383300 28677.9 -17902.1 1552.25 -1182.4 523.482 1293.1 
12373901 26341 -16825.2 1530.62 -915.424 481.499 1034.33 
12372802 24247 -15555.9 1629 -1022.23 -171.896 1036.58 
10157.5 3
12383300 28171.7 -17702.3 1601.57 -964.116 380.646 1036.54 
12373901 25755.3 -16622.6 1582.57 -1115.65 386.054 1180.55 
12372802 23960.3 -15279 1632.43 -546.122 527.381 759.197 
10158 3
12383300 27851.1 -17337.3 1697.71 -680.619 774.947 1031.4 
12373901 25351.1 -16390.7 1572.29 -858.053 492.266 989.232 
12372802 23631.4 -15098.3 1615.86 -698.21 383.682 796.687 
10158.5 3
12383300 27540.4 -17113.3 1782.29 -639.33 460.905 788.147 
12373901 24841 -16130.4 1624.43 -1049.68 535.567 1178.41 
12372802 23161.1 -14965.9 1609 -967.666 272.487 1005.3 
10159 3
12383300 27137 -17036.5 1652.75 -797.29 151.75 811.603 
12373901 24442.5 -15879.2 1613.5 -787.549 496.4 930.939 
12372802 22589.4 -14792.8 1597.5 -1129.98 342.109 1180.63 
10159.5 3
12383300 26569.2 -16851.1 1566.75 -1087.64 355.125 1144.15 
12373901 24049.5 -15620.1 1572.12 -752.874 496.408 901.798 
12372802 21983.9 -14572.2 1574.62 -1159.96 422.414 1234.48 
10160 3
12383300 26100.1 -16550.1 1533 -903.867 579.927 1073.91 
12373901 23676.7 -15530.3 1547.71 -718.277 173.101 738.841 
12372802 21495 -14198.7 1627.57 -941.956 719.722 1185.45 
10160.5 3
12383300 25685 -16271.6 1501.57 -873.985 586.466 1052.52 
12373901 23191.6 -15375.7 1553.29 -1021.35 325.414 1071.94 
12372802 21165.6 -13831 1671.71 -693.534 774.135 1039.36 
10161 3
12383300 25246.8 -15995 1530.38 -903.608 570.25 1068.5 
12373901 22774 -15187.5 1547.12 -860.972 388.071 944.39 
12372802 20849 -13479.8 1668.12 -652.725 724.227 974.964 
10161.5 3
12383300 24873.3 -15787.9 1570.14 -743.953 412.635 850.725 
12373901 22306.6 -15010.6 1499.57 -931.133 352.447 995.604 
12372802 20467.6 -13100.4 1665 -759.818 755.62 1071.58 
10162 3
12383300 24350.9 -15617.9 1592.71 -1061.85 345.528 1116.65 
12373901 21792.6 -14783.9 1510.57 -1044.72 460.801 1141.83 
12372802 20103 -12754.3 1646.29 -740.999 703.542 1021.79 
10162.5 3
12383300 23908.1 -15480.2 1626.38 -885.464 275.214 927.249 
12373901 21392.2 -14459.1 1557.5 -800.643 649.464 1030.94 
12372802 19810.9 -12352.1 1637.38 -584.25 804.321 994.123 
10163 3
12383300 23535.7 -15331.9 1623.71 -727.365 289.83 782.982 
12373901 21083.6 -14146.6 1574 -602.888 610.456 857.98 
12372802 19515.3 -11879.4 1668 -577.323 923.235 1088.88 
10163.5 3
12383300 22981.1 -15137.2 1657.62 -1115.87 391.564 1182.58 
12373901 20819.8 -13766.4 1589.75 -530.828 764.983 931.116 
12372802 19225 -11512.8 1678 -584.076 737.784 940.994 
10164 3
12383300 22511.6 -15042.4 1612.43 -926.141 187.025 944.836 
12373901 20548.1 -13419.9 1584.43 -535.714 683.467 868.399 
12372802 18823.4 -11081.9 1679.43 -792.054 849.887 1161.75 
10164.5 3
12383300 22090.9 -14666.1 1568 -839.713 751.105 1126.62 
12373901 20240.2 -13078.4 1575.5 -614.557 681.601 917.747 
12372802 18175.4 -10669.9 1690.25 -1293.52 822.32 1532.78 
10165 3
12383300 21689.9 -14281.6 1575.25 -759.47 728.22 1052.19 
12373901 19941.8 -12731.6 1565.75 -565.341 656.723 866.543 
12372802 17596.4 -10293.2 1692.12 -1096.59 713.305 1308.17 
10165.5 3
12383300 21385.3 -13911.1 1586.43 -619.084 753.012 974.83 
12373901 19615 -12413.9 1570.43 -664.126 645.87 926.397 
12372802 17248.7 -9989.29 1701.71 -706.627 617.814 938.625 
10166 3
12383300 21078.6 -13552.9 1622.86 -663.884 775.51 1020.86 
12373901 19324.9 -12131.7 1597.29 -628.015 610.699 875.988 
12372802 16943.4 -9723 1720.14 -660.792 576.376 876.844 
10166.5 3
12383300 20820.9 -13238 1627.25 -509.281 622.247 804.089 
12373901 18937 -11867.4 1610 -766.516 522.41 927.609 
12372802 16540.8 -9271 1724.5 -795.807 893.281 1196.35 
10167 3
12383300 20482.7 -12956.4 1637.43 -659.183 548.872 857.778 
12373901 18437.4 -11512.6 1615 -973.823 691.625 1194.44 
12372802 16223.7 -8860.29 1718.71 -618.003 800.613 1011.39 
10167.5 3
12383300 20089.1 -12717.7 1616 -808.155 490.173 945.19 
12373901 17995.6 -11153.1 1602.57 -907.304 738.046 1169.58 
12372802 15849.6 -8571.71 1751 -768.26 592.549 970.226 
10168 3
12383300 19670.8 -12433 1601.75 -807.708 549.641 976.984 
12373901 17479.4 -10804.6 1623.88 -996.518 672.814 1202.38 
12372802 15576.2 -8227.38 1710.38 -527.648 664.748 848.706 
10168.5 3
12383300 19298.1 -12080.4 1608.43 -730.602 691.317 1005.83 
12373901 17194.9 -10397.9 1622.14 -557.878 797.584 973.328 
12372802 15150.4 -7786.14 1664.29 -834.944 865.161 1202.35 
10169 3
12383300 19030.7 -11799.9 1624.29 -558.306 585.744 809.198 
12373901 16998.4 -10036.1 1634 -410.081 755.145 859.308 
12372802 14776.6 -7363.43 1624 -780.495 882.493 1178.12 
10169.5 3
12383300 18685.1 -11515.5 1640.88 -687.056 565.322 889.739 
12373901 16692.6 -9655.5 1654.5 -607.959 756.745 970.71 
12372802 14276.2 -6768 1617.5 -994.675 1183.75 1546.17 
10170 3
12383300 18514.4 -11127.4 1614.71 -335.356 762.419 832.915 
12373901 16338 -9239.71 1647.71 -696.709 816.868 1073.63 
12372802 13949.1 -6401 1632.14 -642.647 721.022 965.85 
10170.5 3
12383300 18106 -10748.7 1628.57 -847.362 785.714 1155.58 
12373901 16009.6 -8894.43 1626.71 -681.387 716.36 988.666 
12372802 13671 -6106.86 1650.71 -577.06 610.255 839.886 
10171 3
12383300 17621.5 -10364.5 1599.62 -963.221 763.845 1229.33 
12373901 15722.5 -8577 1615.88 -570.719 631.071 850.864 
12372802 13324.2 -5828.75 1672.62 -689.364 552.897 883.695 
10171.5 3
12383300 17170.6 -9870.75 1632 -852.316 933.365 1263.97 
12373901 15442.8 -8326.12 1582.88 -528.828 474.244 710.328 
12372802 12815.8 -5398.62 1658 -961.248 813.091 1259.01 
10172 3
12383300 16799.1 -9557 1605.71 -726.971 613.992 951.564 
12373901 15157.3 -7931.14 1571.57 -558.639 772.959 953.7 
12372802 12432.6 -5011.57 1665.86 -749.86 757.443 1065.84 
10172.5 3
12383300 16394.1 -9311.86 1610.14 -843.75 510.714 986.277 
12373901 14852.1 -7593.29 1558.29 -635.714 703.869 948.454 
12372802 12040.7 -4544.57 1646.57 -816.369 972.917 1270.05 
10173 3
12383300 16072.1 -9035.38 1630.38 -662.588 568.893 873.306 
12373901 14433.6 -7136.75 1537.25 -861.148 939.374 1274.36 
12372802 11646.1 -4143.75 1634.38 -811.912 824.735 1157.32 
10173.5 3
12383300 15795 -8645.38 1727.12 -531.91 748.56 918.298 
12373901 14023.2 -6635 1568.75 -787.668 963.052 1244.14 
12372802 11351.9 -3881.88 1634 -564.779 502.639 756.057 
10174 3
12383300 15484 -8267.14 1732.71 -642.562 781.471 1011.72 
12373901 13712.9 -6319.14 1602.57 -641.308 652.597 914.964 
12372802 11133.1 -3635.14 1648.29 -451.926 509.777 681.256 
10174.5 3
12383300 15169.1 -7978.62 1673.75 -658.734 603.594 893.452 
12373901 13396.6 -6077.5 1628 -661.574 505.529 832.61 
12372802 10966.1 -3444 1635.62 -349.41 399.88 531.029 
10175 3
12383300 14847.4 -7589.88 1623.38 -624.757 754.854 979.861 
12373901 13112.8 -5852.12 1625.12 -551.214 437.621 703.81 
12372802 10877.9 -3370.88 1605 -171.359 141.99 222.543 
10175.5 3
12383300 14436.6 -7093.25 1604.5 -767.757 928.271 1204.63 
12373901 12684.5 -5607.62 1602.25 -800.467 457.009 921.74 
12372802 10780.5 -3298.75 1606.12 -182.009 134.813 226.499 
10176 3
12383300 14002.7 -6797.86 1596.43 -896.51 610.316 1084.53 
12373901 12171.6 -5403.57 1561.71 -1059.77 421.598 1140.55 
12372802 10342.9 -3765.14 1570.57 -904.221 -963.622 1321.43 
10176.5 3
12383300 13774.6 -6546.57 1607.86 -490.63 540.399 729.897 
12373901 11681.7 -5072.86 1546.43 -1053.46 711.214 1271.06 
12372802 10338.6 -3714.86 1539.57 -9.21659 108.141 108.533 
10177 3
12383300 13528.9 -6252.43 1618 -497.397 595.431 775.849 
12373901 11246.3 -4907.57 1534.86 -881.434 334.586 942.801 
12372802 10380.1 -3751.57 1538.57 84.1527 -74.3204 112.273 
10177.5 3
12383300 13255 -5910.88 1625 -520.641 649.341 832.293 
12373901 10987 -4771 1534.5 -492.939 259.641 557.137 
12372802 10490 -4074.75 1538.38 208.854 -614.408 648.935 
10178 3
12383300 12955.8 -5713.5 1592.25 -562.5 371.006 673.833 
12373901 10915.1 -4710.88 1525.62 -135.103 113.017 176.141 
12372802 10784.4 -4272 1534.25 553.336 -370.771 666.072 
10178.5 3
12383300 12810 -5583.14 1600.43 -297.449 266.035 399.062 
12373901 11100.6 -4884 1516.57 378.462 -353.316 517.751 
12372802 11328.9 -4400.71 1529 1111.19 -262.682 1141.81 
10179 3
12383300 12755.2 -5381.5 1577.75 -111.735 411.516 426.415 
12373901 11460.2 -5184.5 1496.38 734.038 -613.265 956.507 
12372802 11538.8 -4549.38 1522 428.353 -303.389 524.911 
10179.5 3
12383300 12703.9 -5291.88 1576.88 -100.538 175.391 202.163 
12373901 11802.2 -5654.88 1481.75 669.276 -920.499 1138.09 
12372802 11745.6 -4876.88 1536.62 404.843 -640.9 758.058 
10180 3
12383300 12571.6 -5346.29 1606 -270.559 -111.269 292.546 
12373901 12215.1 -6071.57 1541.57 844.362 -852.14 1199.62 
12372802 11962 -5357.14 1526.57 442.485 -982.143 1077.22 
10180.5 3
12383300 12750.3 -5777.43 1632.14 372.321 -898.214 972.323 
12373901 12539.6 -6427.29 1615 675.893 -741.071 1003 
12372802 12177.9 -5727.14 1519.14 449.702 -770.833 892.422 
10181 3
12383300 13212.2 -6158 1667.38 902.274 -743.304 1169.02 
12373901 12893.1 -6720.38 1677.25 690.534 -572.44 896.953 
12372802 12636.5 -6165 1566.75 895.787 -855.19 1238.46 
10181.5 3
12383300 13583.7 -6330.14 1660.57 751.952 -348.467 828.771 
12373901 13216.4 -6907.29 1672 654.461 -378.362 755.961 
12372802 12983 -6382.14 1592 701.417 -439.56 827.768 
10182 3
12383300 13826.2 -6524 1642.5 488.983 -390.841 625.988 
12373901 13500.8 -7145.88 1645.25 573.229 -481.027 748.317 
12372802 13238.5 -6619.12 1577.88 515.121 -477.787 702.588 
10182.5 3
12383300 14003.1 -6812.57 1619.86 361.006 -588.921 690.763 
12373901 13749.7 -7451.71 1607.57 508.09 -624.162 804.819 
12372802 13434 -6889.29 1561.71 398.98 -551.348 680.566 
10183 3
12383300 14230.4 -7097.25 1593.38 455.375 -570.498 729.955 
12373901 14085.9 -7819.75 1582.25 673.669 -737.547 998.902 
12372802 13624.5 -7180.5 1566.38 381.764 -583.596 697.372 
10183.5 3
12383300 14548 -7378.12 1623.62 616.748 -545.388 823.302 
12373901 14438.8 -8145 1561.88 685.194 -631.553 931.853 
12372802 13915.5 -7524.12 1600.12 565.049 -667.233 874.345 
10184 3
12383300 14796.1 -7745.71 1622.57 495.295 -733.711 885.24 
12373901 14707.6 -8626.29 1588.86 536.57 -960.65 1100.34 
12372802 14203.4 -7912 1556 574.708 -774.202 964.198 
10184.5 3
12383300 15055 -8164.89 1622.89 499.724 -809.217 951.082 
12373901 14873.4 -9172.11 1589 320.218 -1053.72 1101.3 
12372802 14510.8 -8335 1589.33 593.338 -816.602 1009.4 
10185 3
12383300 15283.6 -8534.6 1640.9 476.25 -770.231 905.577 
12373901 14996.6 -9520.4 1598 256.574 -725.602 769.629 
12372802 14806.2 -8776.7 1583.2 615.463 -920.208 1107.06 
10185.5 3
12383300 15532.2 -8957.11 1668.67 514.746 -874.764 1014.98 
12373901 15252 -9790.56 1606.22 528.778 -559.328 769.711 
12372802 15029 -9166.56 1596.22 461.284 -807.154 929.667 
10186 3
12383300 15767 -9400.89 1712.44 469.556 -887.556 1004.11 
12373901 15503.7 -10191.9 1618.11 503.333 -802.667 947.427 
12372802 15247.8 -9544.78 1591.44 437.556 -756.444 873.878 
10186.5 3
12383300 16036.9 -9777.2 1714.8 526.121 -733.55 902.717 
12373901 15677.1 -10577.7 1612.9 338.077 -752.068 824.562 
12372802 15505.6 -9951.2 1590.1 502.577 -792.246 938.21 
10187 3
12383300 16464.5 -10307.9 1719.5 836.791 -1038.5 1333.68 
12373901 15970.5 -11021.8 1595.88 574.168 -868.982 1041.54 
12372802 15860.2 -10380 1579.62 694.031 -839.139 1088.96 
10187.5 3
12383300 16790 -10586.9 1671.12 658.907 -564.777 867.832 
12373901 16241.2 -11525.9 1563.62 548.077 -1020.5 1158.36 
12372802 16245 -10847.8 1623.12 778.846 -946.862 1226.03 
10188 3
12383300 17121.4 -10925.1 1657.38 690.365 -704.688 986.503 
12373901 16622.6 -11919.8 1503.25 794.531 -820.573 1142.2 
12372802 16622.6 -11288 1583.75 786.719 -917.188 1208.37 
10188.5 3
12383300 17536 -11378.4 1654.75 827.595 -904.691 1226.12 
12373901 17139.4 -12337.9 1424.25 1031.44 -834.581 1326.8 
12372802 17047.4 -11729.5 1581.25 847.804 -881.238 1222.85 
10189 3
12383300 18271.2 -11811.4 1625 1455.94 -857.426 1689.66 
12373901 17706.9 -12669.9 1392.38 1123.76 -657.426 1301.94 
12372802 17532.9 -12051.9 1518.12 961.386 -638.366 1154.03 
10189.5 3
12383300 18845.6 -12122 1640 1096 -592.796 1246.05 
12373901 18257.3 -13035.3 1465.22 1050.49 -697.44 1260.94 
12372802 18153.8 -12473.9 1494.56 1184.93 -805.37 1432.72 
10190 3
12383300 19301.1 -12382.8 1640.12 872.738 -499.521 1005.58 
12373901 18752.2 -13382.6 1536 948.116 -665.31 1158.26 
12372802 18754 -12822.4 1495 1149.85 -667.598 1329.6 
10190.5 3
12383300 19680.4 -12704.3 1635.86 791.865 -671.265 1038.1 
12373901 19136.6 -13577.3 1517.14 802.341 -406.39 899.391 
12372802 19166.7 -13033.7 1529.29 861.616 -441.209 968.013 
10191 3
12383300 20112 -12985 1636.5 886.184 -576.415 1057.15 
12373901 19604.4 -13798.4 1560.62 960.582 -453.982 1062.46 
12372802 19600.2 -13258.8 1604.25 890.217 -462.086 1003 
10191.5 3
12383300 20564.6 -13287.4 1647.75 887.5 -592.892 1067.32 
12373901 20057.5 -14015.4 1579.62 888.48 -425.49 985.109 
12372802 19995.4 -13490.9 1642.25 774.755 -455.147 898.557 
10192 3
12383300 21098.3 -13558.9 1658.43 1056.75 -537.588 1185.63 
12373901 20561.6 -14310.1 1586.71 998.161 -583.699 1156.3 
12372802 20465.9 -13708 1619.71 931.648 -429.95 1026.07 
10192.5 3
12383300 21512 -13737.2 1654.38 854.782 -368.58 930.861 
12373901 20948.4 -14574.2 1577.25 799.181 -545.676 967.705 
12372802 20893 -13901.5 1614.75 882.527 -399.793 968.859 
10193 3
12383300 21939 -13951.5 1655.38 816.444 -409.656 913.454 
12373901 21383.8 -14940.8 1575.62 832.457 -700.765 1088.14 
12372802 21374.5 -14248.9 1591.5 920.65 -664.197 1135.23 
10193.5 3
12383300 22340.8 -14178.1 1632 792.406 -446.992 909.786 
12373901 21851 -15415.9 1521.75 921.598 -937.13 1314.36 
12372802 21707.6 -14654 1532.62 657.051 -799.063 1034.51 
10194 3
12383300 22731 -14548.6 1573.75 806.302 -765.496 1111.8 
12373901 22275.1 -15677.1 1505.38 876.291 -539.773 1029.19 
12372802 22110.4 -15147.2 1444.75 832.128 -1019.11 1315.68 
10194.5 3
12383300 22875.5 -14842.4 1533.88 281.676 -572.612 638.143 
12373901 22558.9 -15825.1 1556.88 553.119 -288.499 623.837 
12372802 22471.9 -15363.4 1464.12 704.678 -421.296 821.013 
10195 3
12383300 22812 -14986.5 1567.25 -126.494 -287.102 313.732 
12373901 22933.9 -16037.8 1582.12 747.012 -423.556 858.735 
12372802 22786.1 -15499.9 1538.38 625.996 -271.912 682.501 
10195.5 3
12383300 22813.6 -15123.4 1608.75 3.23705 -272.659 272.679 
12373901 23380.2 -16267.9 1610.75 889.193 -458.416 1000.4 
12372802 22913.8 -15643.4 1584.25 254.233 -285.857 382.555 
10196 3
12383300 22940.6 -15230 1618.38 257.085 -215.84 335.678 
12373901 23791.1 -16347.6 1583.88 831.731 -161.437 847.253 
12372802 23282.5 -15789.9 1591 746.457 -296.559 803.21 
10196.5 3
12383300 23541.4 -15490.9 1631.5 1228.53 -533.487 1339.36 
12373901 24279.8 -16380.6 1577.88 999.233 -67.4847 1001.51 
12372802 23879.5 -16009.6 1652.38 1220.86 -449.387 1300.94 
10197 3
12383300 24283.3 -15512.6 1635 1466.32 -42.8469 1466.95 
12373901 24712.1 -16302.6 1576.67 854.469 154.287 868.286 
12372802 24320.2 -15972 1655.89 870.993 74.3577 874.161 
10197.5 3
12383300 24884.6 -15416.2 1634.88 1174.4 188.097 1189.37 
12373901 25048.6 -16159.6 1577 657.254 279.161 714.082 
12372802 24622.9 -15880.5 1682.38 591.119 178.711 617.543 
10198 3
12383300 25381.1 -15355.6 1645.25 998.994 121.982 1006.41 
12373901 25408.5 -15999 1553.5 724.095 323.189 792.947 
12372802 24942.2 -15727 1672.88 642.606 308.853 712.974 
10198.5 3
12383300 25959.1 -15368.4 1648.38 1170.04 -25.8097 1170.33 
12373901 26155.9 -16057.4 1510.88 1512.9 -118.168 1517.51 
12372802 25544.2 -15680.8 1649.75 1218.62 93.6235 1222.21 
10199 3
12383300 26548.5 -15471.8 1621.25 1155.64 -202.696 1173.28 
12373901 26738.2 -16425.2 1514.12 1141.91 -721.324 1350.66 
12372802 26180.1 -15885.4 1585.25 1246.81 -401.225 1309.78 
10199.5 3
12383300 27204.5 -15719.9 1652 1312 -496.25 1402.71 
12373901 27131.2 -16884.4 1551.38 786 -918.25 1208.71 
12372802 26829 -16229.1 1522.5 1297.75 -687.5 1468.61 
10200 3
12383300 27723.9 -15952.8 1645.88 1066.48 -478.183 1168.78 
12373901 27468.8 -17082.5 1572.62 693.018 -406.828 803.606 
12372802 27339.6 -16497.6 1570.5 1048.51 -551.335 1184.63 
10200.5 3
12383300 28256.2 -16158.4 1647.62 1060.51 -409.612 1136.86 
12373901 27945.4 -17210.9 1545.38 949.452 -255.727 983.288 
12372802 27806.8 -16669.6 1588.62 930.528 -342.629 991.603 
10201 3
12383300 28857.9 -16298 1719.38 1186.64 -275.394 1218.17 
12373901 28483.2 -17243.4 1566.25 1060.9 -64.1026 1062.83 
12372802 28335.8 -16754.4 1657.38 1043.39 -167.16 1056.7 
10201.5 3
12383300 29391.4 -16434.6 1693.75 1056.44 -270.545 1090.53 
12373901 29012.5 -17343.6 1573.25 1048.02 -198.515 1066.66 
12372802 28853.9 -16833.4 1648 1025.99 -156.436 1037.85 
10202 3
12383300 29880.8 -16636.1 1658.38 990.638 -407.895 1071.33 
12373901 29397.4 -17345.9 1553.38 779.099 -4.55466 779.113 
12372802 29247.4 -16895.9 1631.38 796.559 -126.518 806.544 
10202.5 3
12383300 30323.8 -16905 1623 880.716 -534.543 1030.24 
12373901 29921.5 -17482.4 1559.5 1042 -271.372 1076.76 
12372802 29683 -16980.2 1653.75 866.054 -167.744 882.149 
10203 3
12383300 30824.6 -17169.1 1585.25 999.75 -527.196 1130.24 
12373901 30436.4 -17803.1 1528.75 1027.69 -640.22 1210.8 
12372802 30214.8 -17215.4 1617.88 1061.38 -469.311 1160.51 
10203.5 3
12383300 31317.4 -17354 1545.62 1007.67 -378.067 1076.26 
12373901 31099.1 -18237.5 1505.62 1355.32 -888.292 1620.48 
12372802 30689.2 -17472 1559.75 970.348 -524.796 1103.17 
10204 3
12383300 31914.2 -17527.6 1504.5 1228.14 -357.253 1279.04 
12373901 31477.5 -18402.8 1456.12 778.549 -340.021 849.561 
12372802 31178.4 -17695.2 1516.12 1006.43 -459.362 1106.31 
10204.5 3
12383300 32662.6 -17721.4 1578 1521.09 -393.801 1571.24 
12373901 31809.8 -18502.6 1350.5 675.305 -202.998 705.156 
12372802 31780.9 -17966.1 1459.12 1224.59 -550.559 1342.66 
10205 3
12383300 33256.1 -17921.6 1595.12 1175.25 -396.535 1240.34 
12373901 32354.1 -18804.4 1375.38 1077.97 -597.525 1232.5 
12372802 32553 -18310 1490.5 1528.96 -680.941 1673.74 
10205.5 3
12383300 33819.6 -18133.1 1625.22 1104.77 -414.679 1180.03 
12373901 33043.7 -19054.1 1588.67 1352.04 -489.679 1437.99 
12372802 33246.2 -18590.3 1567.22 1359.26 -549.673 1466.19 
10206 3
12383300 34311.1 -18238.7 1663.71 1015.68 -218.188 1038.85 
12373901 33638.4 -19231.3 1624 1228.85 -366.063 1282.21 
12372802 33751.9 -18733.7 1578.86 1044.7 -296.242 1085.89 
10206.5 3
12383300 34757.7 -18417.7 1668.89 887.721 -355.77 956.358 
12373901 34217.1 -19353.4 1622.11 1150.46 -242.86 1175.82 
12372802 34230.1 -18837.3 1589.11 950.803 -206.002 972.864 
10207 3
12383300 35330.9 -18573.5 1693.62 1106.58 -300.837 1146.74 
12373901 34796.5 -19543.1 1597 1118.51 -366.179 1176.93 
12372802 34819.6 -18985.5 1587 1138.06 -286.036 1173.45 
10207.5 3
12383300 35869.6 -18796.6 1691.75 1108.54 -459.105 1199.85 
12373901 35348.1 -19733.4 1572.88 1135.03 -391.461 1200.64 
12372802 35273.1 -19129.2 1580.25 933.128 -295.782 978.884 
10208 3
12383300 36357 -19027.1 1657 1006.97 -476.24 1113.91 
12373901 35857.9 -19943.8 1551.75 1053.2 -434.659 1139.37 
12372802 35714.5 -19328 1589.25 911.932 -410.64 1000.12 
10208.5 3
12383300 36854.5 -19245.8 1633.25 983.202 -432.065 1073.95 
12373901 36468 -20210.9 1560.75 1205.78 -527.915 1316.28 
12372802 36281.8 -19634.1 1548.5 1121.05 -604.99 1273.88 
10209 3
12383300 37469.8 -19409 1619.62 1192.34 -316.376 1233.6 
12373901 37092.9 -20421 1613.88 1211 -407.219 1277.63 
12372802 36823.4 -19883.5 1544.38 1049.66 -483.285 1155.57 
10209.5 3
12383300 38018.9 -19660.4 1709.62 1111.59 -508.856 1222.52 
12373901 37511.9 -20629.2 1632.12 848.178 -421.559 947.163 
12372802 37478.1 -20070.9 1642.88 1325.4 -379.302 1378.61 
10210 3
12383300 38610.5 -19983.4 1755.5 1155.52 -630.859 1316.51 
12373901 38023.2 -20927.8 1660.38 998.779 -583.008 1156.49 
12372802 38107.6 -20313.8 1744.38 1229.49 -474.365 1317.83 
10210.5 3
12383300 39142 -20211.1 1758 1063 -455.5 1156.48 
12373901 38460.9 -21082.2 1677.75 875.25 -309 928.194 
12372802 38522.1 -20552.1 1741.88 829 -476.75 956.311 
10211 3
12383300 39595.2 -20486.1 1751.25 915.657 -555.556 1071.01 
12373901 38967.9 -21226.8 1714.5 1024.24 -291.919 1065.03 
12372802 38942.6 -20713.5 1706.38 849.495 -326.01 909.903 
10211.5 3
12383300 40105.8 -20687.4 1700.88 997.07 -393.066 1071.75 
12373901 39347.6 -21371.1 1739.5 741.699 -281.982 793.493 
12372802 39334.5 -20833.5 1697.62 765.381 -234.375 800.462 
10212 3
12383300 40754.5 -20997 1658 1321.28 -630.601 1464.05 
12373901 39676.9 -21457.5 1689.25 670.57 -175.916 693.261 
12372802 39760.5 -20944.9 1672.5 867.617 -226.833 896.779 
10212.5 3
12383300 41543.4 -21107.6 1667.88 1626.55 -228.093 1642.46 
12373901 39991.2 -21574.6 1678.62 648.196 -241.495 691.721 
12372802 40324.8 -21129.1 1618.75 1163.4 -379.897 1223.86 
10213 3
12383300 42155.4 -21192.4 1709.88 1202.36 -166.503 1213.83 
12373901 40698 -22019.9 1637.12 1388.51 -874.754 1641.08 
12372802 41033.2 -21409.6 1572.38 1391.94 -551.081 1497.06 
10213.5 3
12383300 42578.8 -21487.5 1717.38 855.303 -596.212 1042.6 
12373901 41367.1 -22229.2 1630.88 1351.77 -422.98 1416.4 
12372802 41634 -21654.1 1549.38 1213.64 -493.939 1310.3 
10214 3
12383300 43029 -21702 1755 918.878 -437.755 1017.82 
12373901 41984.4 -22239.9 1588 1259.69 -21.6837 1259.88 
12372802 42013.6 -21739.8 1570.75 774.745 -174.745 794.207 
10214.5 3
12383300 43519.2 -21822.1 1684.25 1000.51 -245.153 1030.11 
12373901 42461 -22321.2 1616.75 972.704 -166.071 986.779 
12372802 42633.1 -21744.4 1646.62 1264.29 -9.43878 1264.32 
10215 3
12383300 44014.9 -21984.5 1625 964.251 -315.905 1014.68 
12373901 43055.4 -22427.9 1588.25 1156.37 -207.442 1174.83 
12372802 43239.5 -21713 1655.5 1179.72 61.0409 1181.3 
10215.5 3
12383300 44648 -22157 1650.5 1212.88 -330.46 1257.1 
12373901 43589.2 -22679.8 1595.5 1022.75 -482.519 1130.86 
12372802 44161.1 -21695.1 1634.12 1765.57 34.2433 1765.9 
10216 3
12383300 45169.4 -22278.3 1695.14 1059.81 -246.516 1088.11 
12373901 44110.9 -22890.9 1574.14 1060.18 -429.08 1143.72 
12372802 45419.4 -21829.7 1651.86 2557.53 -273.555 2572.12 
10216.5 3
12383300 45541.2 -22452.8 1713.88 730.494 -342.759 806.911 
12373901 44706 -23152.8 1596.12 1169.24 -514.524 1277.44 
12372802 46065.9 -22324.5 1694.25 1270.03 -972.074 1599.35 
10217 3
12383300 45612.2 -22440.6 1713.12 138.402 23.6355 140.405 
12373901 45142.6 -23446.9 1610.75 851.121 -573.343 1026.22 
12372802 46483.9 -22377.5 1750 814.815 -103.314 821.338 
10217.5 3
12383300 45972.4 -22670.7 1678.29 726.166 -463.89 861.691 
12373901 45674.6 -23596.1 1618.71 1072.47 -300.943 1113.9 
12372802 46724.1 -22533.3 1778.57 484.411 -314.084 577.324 
10218 3
12383300 46314.2 -22906 1667.38 701.892 -483.133 852.097 
12373901 46217.5 -23611.8 1618.88 1114.84 -32.0475 1115.3 
12372802 47063.2 -22779.1 1734.25 696.319 -504.803 860.05 
10218.5 3
12383300 46577.7 -23047.4 1673.71 545.475 -292.813 619.098 
12373901 46490.7 -23730.9 1604.43 565.661 -246.599 617.076 
12372802 47091.1 -23255.1 1740.57 57.7492 -985.544 987.235 
10219 3
12383300 46884.8 -23152.8 1695 612.846 -210.222 647.899 
12373901 46715.9 -23735 1580.5 449.423 -8.26918 449.499 
12372802 47185.2 -23596.1 1737.12 187.839 -680.603 706.048 
10219.5 3
12383300 47233 -23353.4 1700.88 668.426 -385.077 771.413 
12373901 46906.5 -24097.1 1567 365.883 -695.058 785.478 
12372802 47292.9 -23915.5 1728.75 206.574 -613.004 646.874 
10220 3
12383300 47500.1 -23809.4 1701.5 534.25 -912 1056.96 
12373901 46993.9 -24328.9 1564.38 174.75 -463.5 495.348 
12372802 47478.6 -24397 1726.38 371.5 -963 1032.17 
10220.5 2
12383300 47484 -23933.8 1700 -31.3716 -241.975 244 
12373901 46695 -24347.5 1722.12 -581.469 -36.2354 582.597 
10221 1
12373901 46221.6 -24235.8 1736.88 -966.071 228.061 992.626 
10221.5 1
12373901 45493.6 -23689.2 1705.75 -1476.67 1108.52 1846.45 
10222 1
12373901 44960.6 -23294.2 1678 -1047.15 776.031 1303.36 
10222.5 1
12373901 44486.2 -23047.4 1677.12 -956.401 497.732 1078.17 
10223 1
12373901 43801.5 -22754.8 1690.25 -1355.94 579.455 1474.57 
10223.5 1
12373901 43022.9 -22559.8 1691.5 -1563.5 391.566 1611.79 
10224 1
12373901 42449.5 -22363 1668.88 -1167.77 400.713 1234.61 
10224.5 1
12373901 41874.6 -22231.2 1680.5 -1180.44 270.534 1211.05 
10225 1
12373901 41392.5 -22060.2 1692 -973.99 345.455 1033.44 
10225.5 1
12373901 40708.8 -22002.1 1642.75 -1375.75 116.952 1380.72 
10226 1
12373901 40083.9 -22024.4 1631.12 -1262.37 -44.9495 1263.17 
10226.5 1
12373901 39387.9 -21546.8 1784 -1346.2 923.786 1632.68 
10227 1
12373901 38803.7 -21301.7 1801.86 -1143.2 479.576 1239.72 
10227.5 1
12373901 38239.9 -21188.1 1787.62 -1153.05 232.289 1176.21 
10228 1
12373901 37709 -21134 1769.62 -1068.16 108.903 1073.7 
10228.5 1
12373901 37127.6 -21066.8 1750.12 -1128.88 130.583 1136.41 
10229 1
12373901 36592.2 -20906 1712.75 -1088.16 326.728 1136.15 
10229.5 1
12373901 36148.6 -20714.1 1689.75 -905.357 391.582 986.412 
10230 1
12373901 35348.2 -20421.6 1654 -1578.65 576.923 1680.77 
10230.5 1
12373901 34668.7 -20136 1692.43 -1406.91 591.356 1526.13 
10231 1
12373901 34157 -19939.2 1688.75 -1059.45 407.35 1135.06 
10231.5 1
12373901 33636 -19715.9 1660.62 -1015.59 435.429 1105 
10232 1
12373901 33002.6 -19550.6 1618.5 -1266.75 330.5 1309.15 
10232.5 1
12373901 32468 -19370.8 1594 -1060.76 356.895 1119.19 
10233 1
12373901 31940.6 -19172.4 1545.12 -1042.24 392.045 1113.54 
10233.5 1
12373901 31297.4 -18867.1 1455 -1271.25 603.261 1407.12 
10234 1
12373901 30568.9 -18605.5 1346.75 -1411.82 507.025 1500.11 
10234.5 1
12373901 29900 -18284.5 1409.12 -1329.77 638.171 1474.98 
10235 1
12373901 29299 -17977.9 1542.71 -1267.93 646.926 1423.43 
10235.5 1
12373901 28760.6 -17721 1585.38 -1072.46 511.668 1188.27 
10236 1
12373901 28111.9 -17576.4 1618.29 -1250.03 278.558 1280.7 
10236.5 1
12373901 27686.9 -17306.6 1680.38 -860.288 546.161 1019.01 
10237 1
12373901 27191.6 -17123.3 1636 -1000.61 370.382 1066.96 
10237.5 1
12373901 26589.5 -16978.8 1591.62 -1243.95 298.628 1279.29 
10238 1
12373901 25889.4 -16690.4 1584 -1289.36 531.077 1394.45 
10238.5 1
12373901 25346.7 -16448.3 1622.57 -1142.44 509.662 1250.97 
10239 1
12373901 24864.8 -16295 1634.38 -937.674 298.221 983.955 
10239.5 1
12373901 24261.4 -16023.9 1638.71 -1201.84 540.125 1317.63 
10240 1
12373901 23682.4 -15792.5 1645.88 -1172.17 468.334 1262.27 
10240.5 1
12373901 23205 -15682.3 1622.86 -962.45 222.206 987.768 
10241 1
12373901 22741.5 -15763.4 1579.88 -945.918 -165.488 960.285 
10241.5 1
12373901 22098.4 -15507.9 1569 -1256.1 499.023 1351.6 
10242 1
12373901 21558.9 -15339.9 1535.43 -1096.58 341.5 1148.53 
10242.5 1
12373901 20989.6 -15117.9 1527 -1185.9 462.463 1272.88 
10243 1
12373901 20421.1 -14776 1565.38 -1127.98 678.323 1316.23 
10243.5 1
12373901 19991 -14459.9 1599.25 -846.703 622.293 1050.79 
10244 1
12373901 19548.9 -14114.5 1635.38 -893.182 697.727 1133.4 
10244.5 1
12373901 19130.5 -13728 1643.75 -801.485 740.421 1091.15 
10245 1
12373901 18689.1 -13225.8 1622 -895.284 1018.76 1356.25 
10245.5 1
12373901 18344.7 -12825 1607.7 -693.008 806.338 1063.22 
10246 1
12373901 18014.3 -12421.2 1584.22 -617.508 754.725 975.154 
10246.5 1
12373901 17728.3 -12190.3 1553.78 -608.511 491.253 782.058 
10247 1
12373901 17402.7 -11897.9 1513.22 -663.272 595.61 891.449 
10247.5 1
12373901 16934.4 -11413.8 1484 -921.834 953.029 1325.91 
10248 1
12373901 16610.8 -11177.2 1430.38 -667.268 487.629 826.455 
10248.5 1
12373901 15981.8 -10688.2 1401.56 -1235.7 960.762 1565.25 
10249 1
12373901 15203 -10335.6 1419 -1570.12 710.99 1723.59 
10249.5 1
12373901 14662.2 -10633.9 1476 -1126.56 -621.466 1286.61 
10250 1
12373901 14085.6 -9663.71 1498.43 -1126.33 1894.85 2204.32 
10250.5 1
12373901 13758.8 -9197.75 1429.12 -642.085 915.45 1118.18 
10251 1
12373901 13350.4 -8580.62 1454.62 -763.318 1153.5 1383.19 
10251.5 1
12373901 13011.6 -8099.57 1432 -701.457 995.97 1218.19 
10252 1
12373901 12733.7 -7725.43 1498.71 -581.291 782.726 974.966 
10252.5 1
12373901 12339.8 -7336.88 1493.12 -784.789 774.011 1102.26 
10253 1
12373901 11963.9 -6990.5 1475.12 -714.591 658.508 971.737 
10253.5 1
12373901 11635.7 -6602.71 1433.29 -649.823 767.893 1005.95 
10254 1
12373901 11180 -6085.14 1402.29 -953.377 1082.79 1442.69 
10254.5 1
12373901 10653.5 -5621.5 1349.12 -1020.35 898.533 1359.59 
10255 1
12373901 10258.3 -5174.57 1326.86 -808.209 913.964 1220.05 
10255.5 1
12373901 9911.88 -4777.12 1308.25 -695.604 798.085 1058.68 
10256 1
12373901 9703.43 -4384.86 1351.71 -424.534 798.916 904.708 
10256.5 1
12373901 9239.88 -3727.75 1440 -947.962 1343.78 1644.5 
10257 1
12373901 8849.14 -3177 1410.86 -776.803 1094.93 1342.5 
10257.5 1
12373901 8547 -2740.88 1392.38 -592.437 855.147 1040.32 
10258 1
12373901 8096 -2272 1433.57 -916.667 952.998 1322.3 
10258.5 1
12373901 7367.12 -1776.88 1485.75 -1401.68 952.163 1694.5 
10259 1
12373901 6833 -1331.71 1459.57 -1119.76 933.251 1457.68 
10259.5 1
12373901 6328 -878.714 1447.71 -1010 906 1356.81 
10260 1
12373901 5836.25 -425 1394.25 -962.329 887.895 1309.36 
10260.5 1
12373901 5319.86 -71.4286 1372.43 -1022.56 700.141 1239.28 
10261 1
12373901 4879.75 268 1406.62 -885.527 682.955 1118.3 
10261.5 1
12373901 4211.5 680.625 1405.25 -1300.1 802.772 1527.97 
10262 1
12373901 3622.14 1130.86 1374.86 -1207.7 922.607 1519.78 
10262.5 1
12373901 2915.62 1568.75 1334.25 -1444.82 895.486 1699.83 
10263 1
12373901 2081.38 1972.75 1302.38 -1601.25 775.432 1779.13 
10263.5 1
12373901 1360.14 2339 1387 -1465.92 744.411 1644.1 
10264 1
12373901 672.625 2567.75 1466.12 -1420.49 472.624 1497.05 
10264.5 1
12373901 187.714 2849.43 1448.71 -991.637 576.03 1146.8 
10265 1
12373901 -383.143 3076.14 1420.14 -1144 454.337 1230.92 
10265.5 1
12373901 -1002.29 3527.86 1477.29 -1206.91 880.535 1493.98 
10266 1
12373901 -1591.62 3962.5 1601.38 -1139.92 840.702 1416.4 
10266.5 1
12373901 -2198.86 4321 1601.14 -1226.73 724.242 1424.57 
10267 1
12373901 -2779.57 4658.71 1533 -1230.33 715.496 1423.25 
10267.5 1
12373901 -3644 4807 1492.5 -1646.53 282.449 1670.58 
10268 1
12373901 -4502.14 5059.57 1451.86 -1663.07 489.48 1733.6 
10268.5 1
12373901 -5281.29 5230.43 1394.57 -1545.92 339.002 1582.65 
10269 1
12373901 -6070.25 5294.38 1358.62 -1571.64 127.383 1576.8 
10269.5 1
12373901 -6991.71 5308.29 1288.14 -1854.05 27.9894 1854.26 
10270 1
12373901 -7934.71 5127.57 1229.29 -1985.26 -380.451 2021.39 
10270.5 1
12373901 -8820.75 5242.62 1189.25 -1772.07 230.107 1786.95 
10271 1
12373901 -9617.12 5231.25 1243.38 -1531.49 -21.875 1531.65 
10271.5 1
12373901 -10367.6 5453.38 1172.25 -1468.69 434.687 1531.67 
10272 1
12373901 -11147.3 5500.43 1131 -1578.26 95.2501 1581.13 
10272.5 1
12373901 -11789.6 5526.29 1021.57 -1387.23 55.847 1388.35 
10273 1
12373901 -12575.2 5489.5 999.875 -1555.8 -72.843 1557.5 
10273.5 1
12373901 -13578.7 5599.57 1186.86 -1971.44 216.25 1983.27 
10274 1
12373901 -14541.4 5770.25 1210.62 -1929.18 342.041 1959.27 
10274.5 1
12373901 -15184.4 5704.43 1106 -1248.65 -127.809 1255.17 
10275 1
12373901 -15808.1 5525.57 1269.86 -1299.4 -372.619 1351.78 
10275.5 1
12373901 -16259.6 5379.43 1153.86 -897.472 -290.542 943.33 
10276 1
12373901 -16805.8 5196.88 1143.38 -1090.18 -364.378 1149.46 
10276.5 1
12373901 -17255.4 4942.71 1175.43 -892.219 -504.287 1024.87 
10277 1
12373901 -17985.2 4577.38 1254.12 -1433.83 -717.759 1603.45 
10277.5 1
12373901 -18734.7 4327.71 1263.43 -1460.94 -486.668 1539.87 
10278 1
12373901 -19500.7 4238.57 1170.14 -1516.83 -176.521 1527.07 
10278.5 1
12373901 -20130.6 4103.43 1040.14 -1280.2 -274.681 1309.33 
10279 1
12373901 -21049.7 3797.86 1215.71 -1972.41 -655.733 2078.55 
10279.5 1
12373901 -21990.2 3439.62 1352.5 -1862.45 -709.371 1992.97 
10280 1
12373901 -22860.9 3119.86 1243.86 -1664.64 -611.411 1773.37 
10280.5 1
12373901 -23595 2951 1287.71 -1495.2 -343.905 1534.24 
10281 1
12373901 -24774.7 2301.43 1374.29 -2368.9 -1304.36 2704.27 
10281.5 1
12373901 -25764.4 1480.71 1471.57 -2040.65 -1692.19 2650.99 
10282 1
12373901 -26714.2 1225 1602.75 -1802.32 -485.226 1866.49 
10282.5 1
12373901 -27587.3 870.286 1676.86 -1749.57 -710.85 1888.47 
10283 1
12373901 -28087.1 517.875 1676.12 -1037.01 -731.143 1268.84 
10283.5 1
12373901 -28659 -25.8571 1660.14 -1123.53 -1068.24 1550.3 
10284 1
12373901 -29126.3 -281 1610.71 -914.453 -499.301 1041.89 
10284.5 1
12373901 -29665 -638 1541 -1108.47 -734.568 1329.77 
10285 1
12373901 -29867.4 -773.714 1451.43 -423.491 -283.921 509.858 
10285.5 1
12373901 -30388.8 -1046.5 1410.75 -1004.47 -525.599 1133.68 
10286 1
12373901 -31134.7 -1177.14 1440.86 -1423.6 -249.318 1445.26 
10286.5 1
12373901 -31890.3 -1300.57 1520.57 -1548.3 -252.927 1568.82 
10287 1
12373901 -32727.9 -1583 1547.14 -1770.76 -597.101 1868.73 
10287.5 1
12373901 -33325 -1899.86 1548 -1216.18 -645.33 1376.79 
10288 1
12373901 -33983.6 -2169.14 1530.86 -1242.59 -508.086 1342.45 
10288.5 1
12373901 -34615.7 -2474 1520.67 -1256.65 -606.078 1395.17 
10289 1
12373901 -35353.1 -2912.57 1562.14 -1569.1 -933.131 1825.6 
10289.5 1
12373901 -36157.4 -2959.25 1545.12 -1543.63 -89.5942 1546.23 
10290 1
12373901 -37063.3 -2910.71 1588.86 -1725.54 92.449 1728.02 
10290.5 1
12373901 -37802 -2488.57 1583.86 -1526.27 872.196 1757.9 
10291 1
12373901 -38940.4 -2382 1578.29 -2309.19 216.169 2319.28 
10291.5 1
12373901 -40158.3 -2498.14 1571.43 -2383.28 -227.285 2394.1 
10292 1
12373901 -40873.2 -1975.88 1571 -1415.77 1034.19 1753.27 
