# Supplementary material for: Intrinsic group behaviour II: On the dependence of triad spatial dynamics on social and personal features; and on the effect of social interaction on small group dynamics
Source: PLoS One. 2019 Dec 3;14(12):e0225704. doi: 10.1371/journal.pone.0225704 (PMC6890182; doi:10.1371/journal.pone.0225704)
Supplement: S3 Data Set — (ZIP) [file pone.0225704.s003.zip › set_3_int/group_traj_triad_int/traj_3_0217_47.dat]

3 12382900 12381300 12381202 0 0 0 1 2 1 0 10 10 10 1655.52 1706.64 1593.23 
10092.5 1
12381202 -9494.86 11381.4 1220.43 0 0 0 
10093 2
12381300 -10634.2 10609.5 1228.5 0 0 0 
12381202 -9206.57 11035.1 1254.86 576.571 -692.571 901.16 
10093.5 2
12381300 -10433.3 10162.3 1360 513.975 -1143.77 1253.95 
12381202 -9063.86 10632.9 1245 288.895 -814.344 864.069 
10094 2
12381300 -10058.7 9578.57 1406.71 758.242 -1181.61 1403.97 
12381202 -8938.57 10117.7 1302.57 253.615 -1042.8 1073.2 
10094.5 2
12381300 -9501 9048.29 1475.43 1113.2 -1058.45 1536.08 
12381202 -8816.43 9576 1272.43 243.798 -1081.27 1108.41 
10095 2
12381300 -9154.29 8616.14 1477.57 700.433 -873.016 1119.27 
12381202 -8623.86 9158.29 1395.86 389.033 -843.867 929.225 
10095.5 2
12381300 -8758.57 8484.57 1493.43 799.423 -265.801 842.453 
12381202 -8300.57 8744.29 1420.29 653.102 -836.364 1061.15 
10096 2
12381300 -8383.29 8246.14 1476.14 730.128 -463.869 865.021 
12381202 -7914.86 8410.71 1438.71 750.417 -648.972 992.114 
10096.5 2
12381300 -8069.86 7816.43 1499.43 590.261 -809.255 1001.65 
12381202 -8010.14 7827.71 1497.71 -179.446 -1097.93 1112.5 
10097 2
12381300 -7658.29 7249.43 1501 813.382 -1120.55 1384.64 
12381202 -7799.86 7040.57 1533.43 415.584 -1555.62 1610.17 
10097.5 2
12381300 -7239.43 7188 1331.14 821.289 -120.448 830.074 
12381202 -7419.14 6368.57 1427.86 746.499 -1317.65 1514.42 
10098 2
12381300 -6903.5 6974.83 1439.17 723.984 -459.411 857.445 
12381202 -6903.83 6145.33 1437.5 1110.58 -481.117 1210.32 
10098.5 2
12381300 -6402 6579.25 1441.5 993.069 -783.333 1264.83 
12381202 -6450.25 5944.62 1469.5 898.185 -397.442 982.19 
10099 2
12381300 -5943.57 6290.29 1345.86 874.864 -551.459 1034.16 
12381202 -5917 5666.29 1350.29 1017.65 -531.182 1147.94 
10099.5 2
12381300 -5431.29 6068.57 1205.14 1008.44 -436.445 1098.83 
12381202 -5457 5412.14 1265.57 905.512 -500.281 1034.52 
10100 2
12381300 -4684.33 5867.5 1294.83 1630.9 -439.021 1688.96 
12381202 -4994.33 5159.33 1395.5 1010.19 -551.986 1151.16 
10100.5 2
12381300 -4210.57 5479.29 1510.57 1014.48 -831.294 1311.57 
12381202 -4369.57 4949.14 1616.29 1337.82 -450.087 1411.5 
10101 2
12381300 -3575 5160.38 1604.75 1192.44 -598.332 1334.14 
12381202 -3804.62 4630.62 1763.5 1059.94 -597.594 1216.79 
10101.5 2
12381300 -3119.71 4910.57 1662 859.03 -471.327 979.838 
12381202 -3312.86 4401.43 1822.71 927.864 -432.446 1023.69 
10102 2
12381300 -2693.14 4746.71 1666.57 894.28 -343.516 957.987 
12381202 -3075.29 4351.29 1874.43 498.053 -105.121 509.026 
10102.5 2
12381300 -2442.38 4641.25 1665.12 497.555 -209.255 539.767 
12381202 -2630.5 4130.75 1910.62 882.511 -437.571 985.035 
10103 2
12381300 -2192.57 4290 1665.71 495.642 -696.925 855.199 
12381202 -1969.43 3600.86 1845.43 1311.65 -1051.37 1681.02 
10103.5 2
12381300 -1666.14 3845.43 1658.57 1059.21 -894.51 1386.39 
12381202 -1569.29 3247.86 1777.14 805.116 -710.262 1073.63 
10104 2
12381300 -1178.71 3514.71 1661.14 972.911 -660.108 1175.71 
12381202 -1116 2886 1732.71 904.762 -722.27 1157.7 
10104.5 2
12381300 -875.714 3122.57 1673.86 622.177 -805.221 1017.59 
12381202 -699.429 2499.71 1706.43 855.383 -793.194 1166.55 
10105 2
12381300 -485.286 2806.86 1674.14 803.351 -649.618 1033.14 
12381202 -233.286 2200 1681.29 959.142 -616.696 1140.29 
10105.5 2
12381300 -43.7143 2512.86 1667.43 901.166 -600 1082.64 
12381202 326 2020.71 1677.29 1141.4 -365.889 1198.61 
10106 2
12381300 441.125 2379.5 1663.25 923.503 -254.014 957.8 
12381202 845.375 1837.38 1693.25 989.286 -349.218 1049.11 
10106.5 2
12381300 933.857 2188.29 1664.57 942.126 -365.61 1010.58 
12381202 1356.29 1770.71 1669.86 976.885 -127.458 985.165 
10107 2
12381300 1407.57 2078.43 1666.43 1005.76 -233.242 1032.45 
12381202 1856.71 1631.86 1635.86 1062.48 -294.813 1102.62 
10107.5 2
12381300 1947 1927.57 1643.86 1068.18 -298.727 1109.16 
12381202 2413.29 1404.43 1678.14 1102.12 -450.354 1190.58 
10108 2
12381300 2423 1738.5 1630.12 948.207 -376.636 1020.27 
12381202 3079.88 1089.62 1746.5 1327.87 -627.099 1468.5 
10108.5 2
12381300 2955.71 1575.57 1615.71 1082.75 -331.156 1132.26 
12381202 3593.57 736.857 1758 1044.1 -717.008 1266.59 
10109 3
12382900 4338.5 1361.25 1453.25 0 0 0 
12381300 3497.38 1300.75 1638.62 1053.81 -534.672 1181.69 
12381202 3981.62 495.875 1765.25 754.968 -468.837 888.698 
10109.5 3
12382900 4700 1240.86 1461.86 938.961 -312.709 989.664 
12381300 3997.43 1053.14 1684.14 957.957 -474.343 1068.96 
12381202 4519 270 1750.29 1029.45 -432.711 1116.7 
10110 3
12382900 5151.43 913.714 1451.86 946.391 -685.834 1168.77 
12381300 4450 766.571 1668.14 948.787 -600.779 1123 
12381202 4957.43 109.143 1737.43 919.137 -337.227 979.048 
10110.5 3
12382900 5604.29 659.286 1437.71 937.592 -526.767 1075.44 
12381300 4986.86 586.429 1660 1111.51 -372.967 1172.41 
12381202 5392.43 50.2857 1687.43 900.621 -121.857 908.828 
10111 3
12382900 6093.25 355.75 1496.5 955.008 -592.843 1124.06 
12381300 5499.5 298.25 1638.5 1001.26 -562.849 1148.61 
12381202 5853.38 -297.375 1678 900.286 -679.025 1127.65 
10111.5 3
12382900 6562 -28 1454 889.469 -728.178 1149.52 
12381300 5970 -18.5714 1623.14 892.789 -601.179 1076.33 
12381202 6238.29 -646.143 1678 730.381 -661.799 985.613 
10112 3
12382900 6915.83 -359.5 1443.67 757.673 -709.85 1038.25 
12381300 6342.33 -379.333 1610.33 797.288 -772.509 1110.15 
12381202 6496.17 -1056.67 1674.33 552.208 -879.066 1038.12 
10112.5 3
12382900 7189.62 -770.75 1486.75 545.402 -819.223 984.169 
12381300 6620.25 -807.375 1622.75 553.619 -852.673 1016.63 
12381202 6854.62 -1469.62 1667.75 714.06 -822.626 1089.31 
10113 3
12382900 7652.86 -1261 1557.57 894.271 -946.429 1302.09 
12381300 6936.71 -1184.14 1634.86 610.935 -727.351 949.885 
12381202 7286.86 -1705.14 1672.57 834.425 -454.668 950.257 
10113.5 3
12382900 8033 -1545.43 1614.86 751.27 -562.112 938.284 
12381300 7318.14 -1561.71 1630.86 753.811 -746.189 1060.67 
12381202 7659 -2151.86 1697.57 735.46 -882.835 1149.04 
10114 3
12382900 8413.71 -1814.86 1606.86 773.81 -547.619 947.981 
12381300 7763.71 -1932.86 1650 905.633 -754.355 1178.65 
12381202 8036.29 -2548.57 1686.86 766.841 -806.33 1112.75 
10114.5 3
12382900 8825.43 -2232.43 1590.43 874.128 -886.564 1245.03 
12381300 8203.57 -2291.43 1661.29 933.879 -761.298 1204.87 
12381202 8336.71 -2843.43 1675.29 637.853 -626.024 893.735 
10115 3
12382900 9120.29 -2606.71 1606.57 593.274 -753.09 958.707 
12381300 8572.43 -2547.71 1665.57 742.167 -515.665 903.727 
12381202 8708 -3179.71 1672.86 747.054 -676.631 1007.93 
10115.5 3
12382900 9506.12 -3084.75 1540.62 756.548 -937.325 1204.55 
12381300 8975.88 -3001.25 1651.38 791.071 -889.286 1190.22 
12381202 9074.25 -3624.12 1696.12 718.137 -871.394 1129.18 
10116 3
12382900 9913.14 -3581.57 1516.29 766.512 -935.634 1209.53 
12381300 9418.43 -3384.71 1653.14 833.434 -722.155 1102.78 
12381202 9465.86 -3979 1729.43 737.49 -668.315 995.257 
10116.5 3
12382900 10206.7 -3876.29 1546.71 627.289 -629.731 888.85 
12381300 9633.29 -3729.57 1669 459.096 -736.874 868.19 
12381202 9874 -4382.29 1705 872.1 -861.722 1226.02 
10117 3
12382900 10595.6 -4208 1514.71 785.57 -670.13 1032.57 
12381300 9906.86 -4179.29 1651 552.67 -908.514 1063.41 
12381202 10230.7 -4805.86 1659.86 720.635 -855.7 1118.72 
10117.5 3
12382900 10989 -4468.43 1532.71 782.164 -517.751 938.001 
12381300 10308.4 -4572.29 1598.71 798.353 -781.312 1117.06 
12381202 10526.6 -5218.29 1635.29 588.185 -819.938 1009.09 
10118 3
12382900 11426.9 -4854 1566.62 843.69 -742.912 1124.16 
12381300 10681.1 -4935.38 1592 718.105 -699.594 1002.55 
12381202 10912.6 -5566.62 1639 743.841 -671.174 1001.89 
10118.5 3
12382900 11887.9 -5266.29 1548.14 914.647 -818.027 1227.09 
12381300 11161.6 -5261 1591.14 953.267 -646.081 1151.58 
12381202 11315 -5997.86 1635.57 798.363 -855.619 1170.24 
10119 3
12382900 12239.4 -5726.71 1496.43 738.595 -967.287 1217.03 
12381300 11532.9 -5736.14 1609 780.012 -998.199 1266.82 
12381202 11701.3 -6561.14 1696.86 811.525 -1183.37 1434.9 
10119.5 3
12382900 12624.4 -6220.88 1533.25 763.783 -980.478 1242.86 
12381300 11893 -6272.5 1617.88 714.569 -1064.2 1281.85 
12381202 11991 -7058.25 1713.88 574.83 -986.324 1141.61 
10120 3
12382900 12971 -6614.43 1571.57 701.67 -796.667 1061.61 
12381300 12378.9 -6687.29 1651 983.516 -839.647 1293.18 
12381202 12312.3 -7358.57 1712 650.376 -607.938 890.268 
10120.5 3
12382900 13306 -7006.38 1584.75 655.577 -767.018 1009.01 
12381300 12758 -7046.62 1688.12 741.963 -703.208 1022.26 
12381202 12726.2 -7719.88 1685.88 810.106 -707.052 1075.26 
10121 3
12382900 13520.9 -7380 1577.14 439.381 -764.059 881.386 
12381300 13007.6 -7470.86 1680.14 510.371 -867.55 1006.54 
12381202 13040.4 -8094.29 1653.71 642.492 -765.666 999.52 
10121.5 3
12382900 13822.4 -7863.88 1572.62 586.611 -941.391 1109.2 
12381300 13240.9 -7822.75 1659 453.898 -684.616 821.415 
12381202 13446.4 -8420.5 1639.38 789.779 -634.658 1013.18 
10122 3
12382900 14348.7 -8281.5 1573.17 1025.91 -814.084 1309.67 
12381300 13651 -8268 1622.33 799.464 -867.934 1180.02 
12381202 13820.8 -8919 1671 729.938 -971.735 1215.35 
10122.5 3
12382900 14699.1 -8632.38 1575.62 724.087 -724.948 1024.62 
12381300 14073.6 -8660.25 1612.12 873.192 -810.434 1191.33 
12381202 14139.1 -9298.88 1673.5 657.627 -784.866 1023.96 
10123 3
12382900 15081 -9011.62 1561.25 730.163 -725.143 1029.06 
12381300 14507.6 -9063.25 1652.5 829.828 -770.554 1132.42 
12381202 14624.6 -9697.5 1699 928.298 -762.189 1201.11 
10123.5 3
12382900 15478.4 -9485.29 1578.57 764.286 -910.886 1189.05 
12381300 14896.6 -9489.57 1671 747.974 -819.849 1109.78 
12381202 15105.6 -10114.6 1721.14 924.897 -802.06 1224.23 
10124 3
12382900 15807.4 -9914.86 1613.71 697.034 -910.109 1146.37 
12381300 15281.3 -9833.71 1712.29 815.073 -729.116 1093.6 
12381202 15401.6 -10479.7 1710 627.119 -773.608 995.865 
10124.5 3
12382900 16174.9 -10245.9 1644.29 749.854 -675.51 1009.25 
12381300 15589.4 -10190.6 1695.14 628.863 -728.28 962.216 
12381202 15715.9 -10818.4 1696.14 641.399 -691.254 942.987 
10125 3
12382900 16528.8 -10630 1600.67 696.694 -756.187 1028.2 
12381300 15938.4 -10538.9 1679.67 687.039 -685.664 970.648 
12381202 16066.7 -11284.4 1689.33 690.57 -917.354 1148.23 
10125.5 3
12382900 16820.7 -10863.9 1529.82 590.991 -473.5 757.28 
12381300 16296.3 -10998.1 1653.64 724.349 -929.559 1178.46 
12381202 16277.4 -11704.2 1657.73 426.512 -849.671 950.712 
10126 3
12382900 17096 -11241.5 1506.92 545.095 -747.781 925.367 
12381300 16585.1 -11384.2 1644.15 571.889 -764.481 954.719 
12381202 16464.2 -12175.8 1706.54 369.882 -933.989 1004.56 
10126.5 3
12382900 17425 -11629.6 1549 664.646 -784.036 1027.85 
12381300 16858 -11647.5 1589.36 551.36 -531.921 766.118 
12381202 16600.7 -12286.5 1601.36 275.906 -223.635 355.157 
10127 3
12382900 17678 -11723.9 1476.88 483.748 -180.189 516.217 
12381300 17079 -11820 1473.5 422.562 -329.915 536.099 
12381202 16808.5 -12495.1 1521.38 397.271 -398.814 562.918 
10127.5 3
12382900 17925.3 -11842.6 1645.57 525.023 -252.009 582.372 
12381300 17362 -12242.4 1438 600.849 -896.876 1079.54 
12381202 17528.7 -12850.9 1528.71 1529.12 -755.27 1705.47 
10128 3
12382900 18420.6 -11885 1637 978.931 -83.8509 982.516 
12381300 17763.6 -12600 1480.5 793.725 -706.663 1062.72 
12381202 17916.4 -13182.9 1536.12 766.128 -656.162 1008.71 
10128.5 3
12382900 18549.4 -11851.9 1630 251.957 64.8239 260.162 
12381300 18528.9 -12942.2 1563 1497.55 -669.765 1640.5 
12381202 18549.1 -13652.1 1559.5 1238.26 -918.297 1541.61 
10129 2
12381300 19428.2 -13061.8 1565 1791.58 -238.048 1807.33 
12381202 19389.1 -14322 1574.12 1673.31 -1334.41 2140.24 
10129.5 2
12381300 19891.8 -13610.1 1662.5 916.008 -1083.75 1419 
12381202 19907.2 -14696.6 1643 1023.96 -740.366 1263.58 
10130 2
12381300 20059.2 -14173.6 1627.38 333.665 -1122.51 1171.05 
12381202 20395.6 -14737.5 1653.88 972.859 -81.4243 976.26 
10130.5 2
12381300 20462.8 -14419.7 1608 821.962 -501.103 962.666 
12381202 20879.2 -14886 1647.17 984.81 -302.444 1030.21 
10131 2
12381300 20817.9 -14524.2 1599.88 727.544 -214.31 758.452 
12381202 21166.8 -14880.9 1637.62 589.31 10.502 589.404 
10131.5 2
12381300 21302.4 -14644.1 1588 931.731 -230.529 959.826 
12381202 21672.8 -15121.9 1627.88 973.077 -463.462 1077.81 
10132 2
12381300 21774 -14840.6 1560 926.572 -385.946 1003.74 
12381202 22112.7 -15372 1616.86 864.37 -491.405 994.291 
10132.5 2
12381300 22035.9 -14911.3 1548.71 542.147 -146.406 561.568 
12381202 22328.6 -15293.6 1619.57 446.909 162.378 475.494 
10133 2
12381300 22526.6 -14962.2 1540 993.457 -103.167 998.8 
12381202 23022.9 -15419.8 1648.75 1405.47 -255.422 1428.49 
10133.5 2
12381300 23188.3 -15039.9 1588.29 1325.97 -155.525 1335.06 
12381202 23732 -15513.4 1664 1421.09 -187.733 1433.44 
10134 2
12381300 23723.3 -15171.9 1578 1116.91 -275.574 1150.4 
12381202 24221.1 -15601.1 1694.86 1021.18 -183.12 1037.46 
10134.5 2
12381300 24245.7 -15272 1603.14 1038.63 -199.091 1057.53 
12381202 24770.1 -15774.3 1705.57 1091.45 -344.22 1144.44 
10135 2
12381300 24753.5 -15397.4 1603.75 963.54 -237.903 992.476 
12381202 25183.2 -15879.9 1691 783.885 -200.359 809.085 
10135.5 2
12381300 25187.1 -15589.6 1635.62 843.628 -374.027 922.825 
12381202 25636.2 -16033.4 1671.62 881.323 -298.638 930.545 
10136 2
12381300 25657.3 -15744.9 1642.86 983.6 -324.753 1035.82 
12381202 26229.6 -16244.1 1648.43 1241.26 -440.937 1317.25 
10136.5 2
12381300 26104.5 -15918.2 1620 903.463 -350.289 968.993 
12381202 26718.5 -16487.9 1643 987.734 -492.388 1103.66 
10137 2
12381300 26703.9 -16152.8 1608 1161.58 -454.457 1247.32 
12381202 27257 -16796.2 1646.38 1043.6 -597.626 1202.61 
10137.5 2
12381300 27213.2 -16475.2 1619.67 1052.26 -666.15 1245.39 
12381202 27837.3 -16941.3 1732.67 1199.04 -299.759 1235.94 
10138 2
12381300 27759.1 -16706.4 1652.75 1089.74 -461.494 1183.43 
12381202 28283.6 -17236.8 1696.38 890.802 -589.654 1068.28 
10138.5 2
12381300 28269.3 -16892.3 1711 988.684 -360.292 1052.29 
12381202 28790.1 -17351.9 1682.43 981.624 -223.076 1006.65 
10139 2
12381300 28743.4 -17050.6 1665.75 924.151 -308.654 974.331 
12381202 29264.2 -17550 1654.88 924.185 -386.243 1001.65 
10139.5 2
12381300 29292.4 -17233.1 1631 1146.25 -381.039 1207.92 
12381202 29739.9 -17721.7 1624 992.917 -358.485 1055.65 
10140 2
12381300 29872.1 -17401.5 1599.12 1125.62 -326.907 1172.13 
12381202 30294.1 -17807.4 1669.38 1076.25 -166.331 1089.03 
10140.5 2
12381300 30433.7 -17609.1 1561.43 1127.69 -416.954 1202.3 
12381202 30874.4 -18142.6 1612 1165.27 -673.085 1345.69 
10141 2
12381300 31035.3 -17877.9 1508.29 1253.27 -559.821 1372.62 
12381202 31459.9 -18444.3 1588.57 1219.64 -628.571 1372.09 
10141.5 2
12381300 31550.9 -18172.1 1460.88 1052.22 -600.547 1211.54 
12381202 31929.2 -18641.5 1486.25 957.945 -402.478 1039.06 
10142 2
12381300 32007.4 -18338.9 1439.62 893.346 -326.321 951.08 
12381202 32434.2 -18860.1 1524 988.258 -427.838 1076.89 
10142.5 2
12381300 32581.4 -18525.1 1531.62 1125.49 -365.196 1183.26 
12381202 33221.5 -19046.6 1658.75 1543.63 -365.686 1586.35 
10143 2
12381300 33274.8 -18656.8 1621.5 1375.74 -261.161 1400.31 
12381202 33848.2 -19100.2 1678.25 1243.55 -106.399 1248.1 
10143.5 2
12381300 33817.9 -18686.3 1626.71 1129.12 -61.4048 1130.79 
12381202 34423.4 -19145 1703 1195.8 -93.0353 1199.41 
10144 2
12381300 34294 -18748.6 1648 975.703 -127.744 984.03 
12381202 34887.5 -19321.6 1735.88 950.966 -361.936 1017.51 
10144.5 2
12381300 34720 -18913.9 1685 828.794 -321.498 888.966 
12381202 35337.6 -19513.5 1732 875.73 -373.298 951.973 
10145 2
12381300 35091.3 -19253.6 1705 763.962 -698.964 1035.47 
12381202 35812.7 -19671.7 1736.14 977.55 -325.544 1030.33 
10145.5 2
12381300 35586.6 -19413.4 1697.62 992.664 -320.248 1043.04 
12381202 36439.4 -19908.5 1717.12 1255.83 -474.52 1342.49 
10146 2
12381300 36144.7 -19606.7 1663.86 1132.03 -392.169 1198.03 
12381202 37102.1 -20078.7 1742.71 1344.36 -345.262 1387.98 
10146.5 2
12381300 36560.4 -19901.6 1635.71 828.116 -587.365 1015.27 
12381202 37512.3 -20099.4 1768.14 817.018 -41.2635 818.059 
10147 2
12381300 36977 -20155 1629.29 829.824 -504.838 971.323 
12381202 38229 -20272.4 1798.86 1427.72 -344.622 1468.72 
10147.5 2
12381300 37416.9 -20173.4 1625.14 876.209 -36.7103 876.978 
12381202 38627.1 -20609.4 1817 793.113 -671.315 1039.08 
10148 2
12381300 37994 -20098.5 1626.75 1127.23 146.345 1136.69 
12381202 39048.4 -20865.2 1812.88 822.719 -499.651 962.558 
10148.5 2
12381300 38524.6 -20437.1 1624.71 1024.27 -653.751 1215.12 
12381202 39505 -21189.4 1808.86 881.515 -625.827 1081.08 
10149 2
12381300 39436.7 -20611 1661.29 1892.41 -360.699 1926.48 
12381202 40012.3 -21532.1 1838.14 1052.46 -711.025 1270.13 
10149.5 2
12381300 40055.9 -20990.3 1715.57 1209.26 -740.792 1418.13 
12381202 40546 -21894.4 1774.71 1042.41 -707.589 1259.88 
10150 2
12381300 40470.7 -21338.7 1749.86 867.902 -728.93 1133.4 
12381202 41102.1 -22344.4 1717.57 1163.48 -941.423 1496.65 
10150.5 2
12381300 41524 -22201.6 1752.71 2102.37 -1722.27 2717.75 
12381202 41661.3 -22688 1717.14 1116.05 -685.771 1309.91 
10151 2
12381300 42238.7 -22148.3 1724.71 1426.58 106.359 1430.53 
12381202 42059 -22940.6 1693.43 793.841 -504.135 940.391 
10151.5 2
12381300 42773.9 -22157.5 1576.25 1037.13 -17.8571 1037.29 
12381202 42543.2 -23084.5 1686.75 938.469 -278.931 979.044 
10152 2
12381300 43350.1 -22281.9 1484.43 1112.49 -240.072 1138.09 
12381202 43114.9 -23266.7 1689.29 1103.49 -351.765 1158.2 
10152.5 2
12381300 43921.9 -22429.3 1475.86 1154.98 -297.835 1192.76 
12381202 43706 -23485.4 1673.43 1194.23 -441.847 1273.35 
10153 2
12381300 44511.6 -22648.6 1460.14 1179.43 -438.571 1258.33 
12381202 44389.6 -23615.3 1660 1367.14 -259.714 1391.59 
10153.5 2
12381300 45030.4 -22835.7 1538 1043.98 -376.545 1109.81 
12381202 44886.9 -23577.7 1652.43 1000.57 75.5964 1003.43 
10154 2
12381300 45588.7 -23030.1 1599.29 1158.27 -403.379 1226.5 
12381202 45405.7 -23858.3 1664.57 1076.47 -582.098 1223.77 
10154.5 2
12381300 46094.1 -23182.8 1639.62 1002.8 -302.792 1047.52 
12381202 45918.9 -24032.5 1687 1018.18 -345.663 1075.25 
10155 2
12381300 46506.3 -23300.3 1680.71 803.432 -229.114 835.462 
12381202 46303.3 -24406.4 1715.43 749.339 -728.906 1045.38 
10155.5 2
12381300 46933.6 -23315.9 1671 897.659 -32.7131 898.255 
12381202 46689 -24315 1814.14 810.324 192.077 832.778 
10156 2
12381300 47188.4 -23841.6 1661.86 518.002 -1068.52 1187.46 
12381202 47064.9 -24560.3 1785.43 763.937 -498.548 912.223 
10156.5 2
12381300 47487.4 -24261.1 1665.14 612.705 -859.778 1055.76 
12381202 47255.4 -24780.6 1765.29 390.515 -451.405 596.883 
10157 1
12381300 47753.5 -24509 1667 504.879 -470.317 690.001 
