# Supplementary material for: Intrinsic group behaviour II: On the dependence of triad spatial dynamics on social and personal features; and on the effect of social interaction on small group dynamics
Source: PLoS One. 2019 Dec 3;14(12):e0225704. doi: 10.1371/journal.pone.0225704 (PMC6890182; doi:10.1371/journal.pone.0225704)
Supplement: S3 Data Set — (ZIP) [file pone.0225704.s003.zip › set_3_int/group_traj_triad_int/traj_3_0217_46.dat]

3 12361300 12361100 12361101 0 0 0 1 0 1 0 10 10 10 1629.4 1652.6 1611.73 
9971.5 2
12361101 -10926.5 12911 1372 0 0 0 
12361100 -10273.9 12337.6 1276 0 0 0 
9972 2
12361101 -10976.1 12513.1 1354.14 -137.897 -1105.16 1113.73 
12361100 -10252.9 11647.3 1297 44.6809 -1468.69 1469.37 
9972.5 3
12361300 -11438.5 10947 1348 0 0 0 
12361101 -10895.6 11731.4 1357.88 160.714 -1560.41 1568.67 
12361100 -10131.4 10952.1 1335.25 242.479 -1387.55 1408.57 
9973 3
12361300 -11431.4 10510.9 1283.38 21.9231 -1341.92 1342.1 
12361101 -10774 10991.2 1331 234.345 -1426.06 1445.19 
12361100 -10004.8 10294.2 1424.12 243.979 -1267.58 1290.85 
9973.5 3
12361300 -11390.1 9827 1149.38 81.3609 -1348.87 1351.32 
12361101 -10654.8 10318.2 1386 235.207 -1327.42 1348.09 
12361100 -9875.75 9684.62 1405.38 254.438 -1202.42 1229.04 
9974 3
12361300 -11311.5 9397.62 1154 157.25 -858.75 873.029 
12361101 -10601.5 9778.25 1350.38 106.5 -1080 1085.24 
12361100 -9836.5 9092.12 1400.62 78.5 -1185 1187.6 
9974.5 3
12361300 -11326.9 9132.71 1146.71 -31.994 -551.897 552.824 
12361101 -10586.1 9325 1411.29 31.994 -944.271 944.813 
12361100 -9885.14 8676.57 1384.86 -101.339 -865.737 871.648 
9975 3
12361300 -11264.4 8730.62 1330.25 128.037 -823.953 833.842 
12361101 -10648.1 8866.38 1409.5 -127.013 -939.805 948.349 
12361100 -9765.38 8297.62 1331.62 245.426 -776.53 814.391 
9975.5 3
12361300 -11115.6 8131.88 1391.38 289.961 -1167.15 1202.63 
12361101 -10631.9 8456.5 1388.38 31.6764 -798.977 799.604 
12361100 -9576.25 7974 1463.38 368.665 -630.848 730.673 
9976 3
12361300 -10989.2 7552.12 1353.12 248.77 -1141.24 1168.04 
12361101 -10442.8 8196.88 1423.25 372.293 -511.073 632.296 
12361100 -9595.12 7749.12 1390.88 -37.1555 -442.667 444.224 
9976.5 3
12361300 -10887.1 7122.5 1322.12 205.897 -866.179 890.315 
12361101 -10360 7830.25 1310.5 166.835 -739.163 757.757 
12361100 -9584.12 7465.38 1475 22.1774 -572.077 572.506 
9977 3
12361300 -10644.9 6723.75 1367.25 490.385 -807.186 944.472 
12361101 -10324.2 7498 1309.62 72.3684 -672.571 676.453 
12361100 -9523.38 7367.88 1418.5 122.976 -197.368 232.545 
9977.5 3
12361300 -10151.5 6436 1343 988.727 -576.653 1144.6 
12361101 -10266.8 7247.62 1434.75 115.23 -501.754 514.815 
12361100 -9539.75 7232.62 1416.88 -32.8156 -271.042 273.021 
9978 3
12361300 -9598.25 6198.88 1351.12 1086.94 -465.864 1182.56 
12361101 -10152 6885.25 1390.88 225.442 -711.935 746.777 
12361100 -9316.62 7203.88 1481.25 438.36 -56.4833 441.984 
9978.5 3
12361300 -8816 6182.38 1316.5 1533.82 -32.3529 1534.16 
12361101 -9684.38 6519.62 1437.38 916.912 -716.912 1163.91 
12361100 -8880.12 7217.12 1478.5 855.882 25.9804 856.277 
9979 3
12361300 -8188.86 6073.86 1297.43 1249.29 -216.171 1267.85 
12361101 -9051.43 6250.57 1377.14 1260.85 -535.963 1370.04 
12361100 -8497.14 7260.57 1332.29 762.913 86.5467 767.806 
9979.5 3
12361300 -7523 5983.25 1322.5 1390.1 -189.159 1402.91 
12361101 -8572.62 6059.75 1366.75 999.59 -398.375 1076.05 
12361100 -8033.12 7310.62 1290.88 968.722 104.496 974.342 
9980 3
12361300 -6869 5852.62 1357.12 1323.89 -264.423 1350.04 
12361101 -8018 5917.5 1361.5 1122.72 -287.955 1159.06 
12361100 -7441.38 7307.62 1331.12 1197.87 -6.07287 1197.89 
9980.5 3
12361300 -6324.5 5667.38 1319.38 1100 -374.242 1161.92 
12361101 -7395 5775.62 1364 1258.59 -286.616 1290.81 
12361100 -6691 7286 1396.25 1515.91 -43.6869 1516.54 
9981 3
12361300 -5780.12 5418.12 1222.5 1117.81 -511.807 1229.41 
12361101 -6849.38 5614.75 1347.5 1120.38 -330.339 1168.06 
12361100 -5827.12 7261.25 1332.25 1773.87 -50.8214 1774.6 
9981.5 3
12361300 -5047.22 5040.56 1297.44 1362.27 -701.802 1532.42 
12361101 -6142.89 5354.78 1397.56 1313.17 -483.22 1399.26 
12361100 -4980.67 7165.56 1350.33 1573.34 -177.871 1583.37 
9982 3
12361300 -4504.25 4703.12 1635.38 1044.18 -648.905 1229.38 
12361101 -5479.75 4972.88 1242.5 1275.27 -734.428 1471.63 
12361100 -4413.12 6889.12 1301.5 1091.43 -531.597 1214 
9982.5 3
12361300 -3877.86 4377.71 1715.71 1341.31 -696.811 1511.51 
12361101 -4862.14 4781.57 1295.14 1322.5 -409.644 1384.49 
12361100 -3657.14 6554.71 1465.43 1618.81 -716.083 1770.11 
9983 3
12361300 -3416.25 4377.12 1794.25 967.73 -1.2354 967.731 
12361101 -4088.88 4635.5 1581.5 1621.11 -306.229 1649.78 
12361100 -3111.88 6080.62 1504.25 1143.12 -993.898 1514.78 
9983.5 3
12361300 -2947.5 4421.5 1837.38 931.909 88.2207 936.075 
12361101 -3570.62 4539.88 1697.88 1030.32 -190.109 1047.71 
12361100 -2872.38 5352.88 1516.12 476.143 -1446.82 1523.15 
9984 3
12361300 -2090.75 4407.5 1804.75 1625.71 -26.5655 1625.93 
12361101 -3114.38 4468.25 1716.75 865.75 -135.911 876.353 
12361100 -2609.38 4835.62 1548 499.051 -981.499 1101.09 
9984.5 3
12361300 -1380.25 4357 1705.12 1421 -101 1424.58 
12361101 -2910.5 4341.62 1821.75 407.75 -253.25 479.995 
12361100 -2259.75 4642.5 1575.75 699.25 -386.25 798.836 
9985 3
12361300 -849.25 4229.62 1627.5 1055.67 -253.231 1085.61 
12361101 -2289.62 4195.5 1868.88 1234.34 -290.507 1268.07 
12361100 -1776.25 4589.62 1601 961.233 -105.119 966.963 
9985.5 3
12361300 -282.125 4019.62 1595.5 1094.84 -405.405 1167.48 
12361101 -1513.38 3977.25 1814.38 1498.55 -421.332 1556.66 
12361100 -1240.38 4545.38 1620 1034.51 -85.4247 1038.03 
9986 3
12361300 273.429 3832.71 1566.14 1155 -388.588 1218.61 
12361101 -1060.86 3798.14 1763.86 940.786 -372.364 1011.8 
12361100 -559.571 4350.86 1631.71 1415.39 -404.403 1472.03 
9986.5 3
12361300 851.375 3643.62 1551.12 1209.09 -395.584 1272.16 
12361101 -653.25 3562.12 1750 852.735 -493.761 985.371 
12361100 43.125 4032.5 1620.38 1260.87 -666.019 1425.97 
9987 3
12361300 1384.38 3409.62 1607.62 1059.64 -465.209 1157.26 
12361101 -138.375 3238.75 1731.5 1023.61 -642.893 1208.75 
12361100 605.75 3657.88 1600.12 1118.54 -744.781 1343.81 
9987.5 3
12361300 1891.25 3118.62 1610.88 1021.93 -586.694 1178.36 
12361101 494.125 2980.62 1678.38 1275.2 -520.413 1377.31 
12361100 1153.62 3357.75 1638.62 1104.59 -605.091 1259.46 
9988 3
12361300 2237.12 2829.5 1579.88 679.519 -568.026 885.663 
12361101 1035 2715.25 1654.25 1062.62 -521.365 1183.63 
12361100 1518.38 3081.12 1664.5 716.601 -543.468 899.374 
9988.5 3
12361300 2527.88 2581.75 1561.25 568.982 -484.834 747.532 
12361101 1458.62 2417.75 1631.88 829.012 -582.192 1013.02 
12361100 1873.88 2857.5 1654.88 695.695 -437.622 821.891 
9989 3
12361300 2840.25 2440 1574.75 617.342 -280.138 677.93 
12361101 1999.5 2158.75 1622 1068.92 -511.858 1185.16 
12361100 2219.25 2677.25 1603.25 682.559 -356.225 769.924 
9989.5 3
12361300 3102.75 2262.5 1572.38 516.732 -349.409 623.778 
12361101 2337.5 2016.62 1603.5 665.354 -279.774 721.782 
12361100 2536.88 2530.88 1592 625.246 -288.14 688.445 
9990 3
12361300 3332.62 2099.88 1570.62 469.133 -331.888 574.661 
12361101 2583.75 1927.38 1617.5 502.551 -182.143 534.541 
12361100 2803 2440.88 1574 543.112 -183.673 573.33 
9990.5 3
12361300 3622.25 1948.62 1546.5 593.494 -309.939 669.55 
12361101 2766.5 1904.12 1662 374.488 -47.6434 377.506 
12361100 2957.38 2428.88 1590.12 316.342 -24.5902 317.297 
9991 3
12361300 3943.75 1833.38 1536.38 649.495 -232.828 689.966 
12361101 2856.25 1955.12 1633.25 181.313 103.03 208.542 
12361100 3030.75 2534.75 1576.75 148.232 213.889 260.233 
9991.5 3
12361300 4179.56 1824.78 1541.78 454.346 -16.565 454.648 
12361101 2989.44 1918.22 1587.11 256.637 -71.1036 266.305 
12361100 3182.22 2540.33 1579.78 291.854 10.7579 292.052 
9992 3
12361300 4475.29 1810.14 1560.71 599.858 -29.6854 600.592 
12361101 3231 1751.71 1586.14 489.971 -337.744 595.099 
12361100 3388.14 2399.29 1556.86 417.689 -286.101 506.278 
9992.5 3
12361300 4721.25 1852.62 1541.5 505.06 87.2323 512.538 
12361101 3434.38 1574.12 1574.38 417.608 -364.66 554.412 
12361100 3580.75 2165.88 1555 395.497 -479.283 621.394 
9993 3
12361300 4911.89 1697.89 1514 365.91 -296.998 471.273 
12361101 3802.89 1519.89 1574.22 707.32 -104.1 714.94 
12361100 3859.11 2099.89 1525.22 534.282 -126.653 549.089 
9993.5 3
12361300 5070.12 1456 1509.5 305.475 -466.967 558.008 
12361101 4120.75 1343.38 1631.38 613.631 -340.76 701.898 
12361100 4297.75 2033.88 1573.5 846.793 -127.44 856.329 
9994 3
12361300 5176.62 1227.88 1531.75 214.718 -459.929 507.581 
12361101 4397.88 1231.12 1636.25 558.72 -226.31 602.814 
12361100 4634.25 1883.62 1578.12 678.427 -302.923 742.985 
9994.5 3
12361300 5201.29 1086.29 1522.29 51.5915 -296.212 300.671 
12361101 4598.71 1124.43 1629.43 420.166 -223.214 475.777 
12361100 4872.57 1669.57 1574.43 498.58 -447.811 670.162 
9995 3
12361300 5404.67 894.778 1532.11 415.063 -390.833 570.112 
12361101 4835.78 979.444 1637.89 483.803 -295.886 567.11 
12361100 5023.78 1585.33 1565.89 308.584 -171.914 353.241 
9995.5 3
12361300 5519.86 928.714 1530.43 229.463 67.6026 239.214 
12361101 4964.14 978.714 1606.71 255.707 -1.4545 255.711 
12361100 5181.57 1528.57 1547.43 314.33 -113.072 334.049 
9996 3
12361300 5689.75 872.125 1535.75 352.475 -117.405 371.514 
12361101 5104.38 803.5 1599.5 290.938 -363.515 465.605 
12361100 5414.25 1450.88 1566.88 482.736 -161.196 508.938 
9996.5 3
12361300 6007.38 714.625 1560.25 630.208 -312.5 703.434 
12361101 5356.38 582.125 1618.25 500 -439.236 665.529 
12361100 5710.38 1347.75 1559.62 587.55 -204.613 622.158 
9997 3
12361300 6422.89 603.333 1537.22 802.15 -214.849 830.425 
12361101 5710.22 481.222 1585.56 683.103 -194.793 710.333 
12361100 6058.78 1209.67 1565 672.592 -266.57 723.492 
9997.5 3
12361300 6830.5 515.625 1542.25 760.468 -163.635 777.874 
12361101 6099.75 319.25 1568.5 726.731 -302.187 787.055 
12361100 6503.25 1113.88 1580 829.239 -178.716 848.279 
9998 3
12361300 7167.62 276.125 1581 697.981 -495.859 856.186 
12361101 6470 244.25 1552.12 766.563 -155.28 782.132 
12361100 6866.75 919.625 1608.75 752.588 -402.174 853.307 
9998.5 3
12361300 7547.38 53.875 1592.88 792.797 -463.987 918.593 
12361101 6889.38 63 1552.88 875.522 -378.392 953.792 
12361100 7251.88 743.875 1600.25 804.019 -366.91 883.781 
9999 3
12361300 7914 -229.5 1603.75 751.281 -580.686 949.536 
12361101 7254.62 -171.625 1568.38 748.463 -480.789 889.581 
12361100 7705.12 509 1593 928.791 -481.301 1046.09 
9999.5 3
12361300 8335.89 -596.333 1578.22 800.548 -696.078 1060.85 
12361101 7711 -446.222 1624.67 865.987 -521.057 1010.66 
12361100 8396.56 15.5556 1570 1312.01 -936.327 1611.86 
10000 3
12361300 8762.5 -868.5 1584.38 818.831 -522.393 971.277 
12361101 8110.38 -642.25 1588.12 766.555 -376.253 853.916 
12361100 8874.12 -277.625 1576.5 916.64 -562.727 1075.59 
10000.5 3
12361300 9054.5 -1089.12 1594.38 595.918 -450.255 746.892 
12361101 8440 -948.125 1577.38 672.704 -624.235 917.714 
12361100 9328 -612.25 1602.75 926.276 -682.908 1150.8 
10001 3
12361300 9378.12 -1359 1591.5 645.958 -538.673 841.089 
12361101 8857.5 -1624.5 1615.38 833.333 -1350.05 1586.53 
12361100 9763.88 -965 1592.88 870.01 -704.092 1119.22 
10001.5 3
12361300 9807.43 -1814.43 1609.43 862.055 -914.515 1256.77 
12361101 9320.29 -2124.71 1633 929.289 -1004.45 1368.39 
12361100 10197.4 -1434.86 1585.57 870.59 -943.488 1283.78 
10002 3
12361300 10186.8 -2284.75 1609.75 757.129 -938.765 1206.04 
12361101 9714.5 -2533.5 1629.75 786.855 -815.94 1133.53 
12361100 10461 -1842 1646.62 526.091 -812.66 968.085 
10002.5 3
12361300 10492.9 -2626.62 1640.38 601.424 -671.66 901.576 
12361101 10024 -2868.38 1621.62 608.055 -657.908 895.865 
12361100 10541.9 -2070.12 1650.88 158.89 -448.183 475.514 
10003 3
12361300 10746 -2897.12 1597 505.24 -539.92 739.446 
12361101 10312.2 -3213.75 1618.12 575.349 -689.371 897.92 
12361100 11031 -2351.88 1625.12 976.297 -562.375 1126.69 
10003.5 3
12361300 11050.9 -3263.29 1575.14 643.159 -772.491 1005.18 
12361101 10609.7 -3669.71 1598.29 627.562 -961.95 1148.56 
12361100 11352.6 -2689.14 1600.43 678.421 -711.536 983.126 
10004 3
12361300 11358.1 -3599.11 1564.56 629.619 -688.167 932.734 
12361101 10901.7 -4035.67 1566.11 598.263 -749.902 959.308 
12361100 11616.8 -3100 1588 541.406 -841.92 1000.97 
10004.5 3
12361300 11590.6 -4135.89 1553.44 439.403 -1014.7 1105.76 
12361101 11169.1 -4624 1545.44 505.566 -1112.16 1221.68 
12361100 11876.1 -3638.56 1581.89 490.233 -1018.06 1129.95 
10005 3
12361300 11812 -4544 1546.67 446.461 -822.805 936.127 
12361101 11407.2 -4926.56 1557.78 480.063 -609.991 776.24 
12361100 12132.8 -4115.44 1567.67 517.473 -961.47 1091.88 
10005.5 3
12361300 12088.3 -5046.11 1543.44 556.003 -1010.28 1153.18 
12361101 11629.8 -5369.89 1548.67 447.798 -892.019 998.108 
12361100 12423.4 -4615.89 1595 584.842 -1006.93 1164.45 
10006 3
12361300 12462.1 -5620.6 1567.2 762.789 -1172.43 1398.72 
12361101 11964.5 -5886.6 1609.3 683.107 -1054.51 1256.44 
12361100 12757.4 -5200.2 1576.5 681.542 -1192.47 1373.49 
10006.5 3
12361300 12863.1 -6150.78 1608.56 795.657 -1051.94 1318.96 
12361101 12409.6 -6431.44 1621.44 883.047 -1081.04 1395.86 
12361100 13117.2 -5707.56 1609.89 713.933 -1006.66 1234.12 
10007 3
12361300 13197.1 -6639.67 1598.22 654.902 -958.606 1160.96 
12361101 12844.8 -7001.56 1620.44 853.377 -1117.86 1406.37 
12361100 13546.2 -6292.11 1597.33 841.176 -1146.19 1421.73 
10007.5 3
12361300 13516.2 -7068 1581 648.656 -870.596 1085.68 
12361101 13219 -7467.5 1624.75 760.614 -947.042 1214.67 
12361100 13863.1 -6705.5 1583 644.111 -840.221 1058.7 
10008 3
12361300 13890.9 -7419.33 1557.33 737.478 -691.601 1011.03 
12361101 13541.3 -7763.78 1604.78 634.514 -583.224 861.835 
12361100 14264.4 -7059.22 1556.22 789.999 -696.304 1053.06 
10008.5 3
12361300 14204 -7766.25 1532.62 640.309 -709.441 955.668 
12361101 13930 -8157.88 1575 794.819 -805.925 1131.92 
12361100 14760.4 -7513.5 1541.88 1014.17 -928.993 1375.35 
10009 3
12361300 14157.3 -7832.44 1539.11 -97.629 -138.482 169.436 
12361101 14394.6 -8672.11 1576.56 971.874 -1075.81 1449.79 
12361100 15403.1 -8115.67 1610.89 1344.64 -1259.76 1842.57 
10009.5 3
12361300 14292.3 -8216.67 1529.33 265.748 -756.343 801.671 
12361101 14879.3 -9083.44 1614.11 954.287 -809.711 1251.52 
12361100 15838.9 -8761.22 1664.89 857.83 -1270.78 1533.22 
10010 3
12361300 14628.3 -8508.22 1528.89 649.903 -563.937 860.465 
12361101 15325.3 -9597.56 1641.56 862.669 -994.412 1316.46 
12361100 16127.6 -9046 1671.89 558.349 -550.827 784.325 
10010.5 3
12361300 15177.9 -9324.12 1541.75 1081.77 -1606.11 1936.45 
12361101 15649.2 -9998.25 1632.5 637.631 -788.769 1014.26 
12361100 16463.4 -9539 1672.5 661.062 -970.472 1174.23 
10011 3
12361300 16181.5 -10061.2 1576.88 2104.04 -1545.34 2610.56 
12361101 15958.9 -10598.6 1630.25 649.109 -1258.65 1416.17 
12361100 16864.2 -9894.25 1643.25 840.409 -744.759 1122.92 
10011.5 3
12361300 16530.1 -10590.2 1576.89 684.894 -1039.24 1244.63 
12361101 16285 -11068.9 1604.33 640.717 -923.898 1124.32 
12361100 17339.3 -10447.2 1608.22 933.366 -1086.39 1432.28 
10012 3
12361300 16870 -10964.8 1583.88 643.729 -709.333 957.883 
12361101 16633.9 -11476.2 1568 660.748 -771.517 1015.79 
12361100 17770.1 -10851.1 1596 815.893 -764.967 1118.42 
10012.5 3
12361300 17325.2 -11304.5 1565.75 915.996 -683.602 1142.96 
12361101 17012.8 -11833.4 1572 762.324 -718.561 1047.6 
12361100 18127.9 -11161.2 1616.12 719.819 -623.994 952.632 
10013 3
12361300 17681.8 -11579.1 1575.88 730.533 -562.756 922.157 
12361101 17525.9 -12256.8 1541.62 1051.49 -867.572 1363.2 
12361100 18509 -11455.1 1620.75 780.994 -602.203 986.205 
10013.5 3
12361300 18257.9 -12006.8 1576.5 1190.34 -883.523 1482.4 
12361101 18101.9 -12554.2 1554.88 1190.08 -614.669 1339.45 
12361100 19360.4 -11798.1 1609.5 1759.04 -708.678 1896.43 
10014 3
12361300 18858.4 -12335.6 1594.75 1256.28 -688.023 1432.34 
12361101 18514.5 -12818.6 1601.12 863.232 -553.086 1025.22 
12361100 19979.9 -12102 1606.5 1296.03 -635.722 1443.55 
10014.5 3
12361300 19208.8 -12643 1605.33 675.15 -592.245 898.099 
12361101 19001 -13127.7 1614.11 937.38 -595.456 1110.52 
12361100 20423.6 -12367.7 1598.67 854.876 -511.882 996.411 
10015 3
12361300 19646.3 -12942 1574.86 875.016 -598 1059.84 
12361101 19403.4 -13409.4 1606.14 804.857 -563.524 982.524 
12361100 20790 -12599.4 1602.29 732.889 -463.524 867.168 
10015.5 3
12361300 20074 -13293.8 1567.22 871.109 -716.452 1127.89 
12361101 19750.6 -13707.6 1600.56 706.98 -607.183 931.929 
12361100 21186.2 -12775.2 1590 806.97 -358.032 882.829 
10016 3
12361300 20528.6 -13614.9 1551.38 891.422 -629.602 1091.34 
12361101 20162 -14032.6 1577.75 806.754 -637.391 1028.16 
12361100 21674.9 -12980.6 1581.75 958.143 -402.751 1039.35 
10016.5 3
12361300 20949 -13870.4 1563.25 854.421 -519.309 999.858 
12361101 20612.6 -14322.8 1570.88 915.904 -589.685 1089.32 
12361100 22106.9 -13265.6 1589.5 878.049 -579.268 1051.91 
10017 3
12361300 21406 -14137.1 1554.12 894.325 -522.016 1035.53 
12361101 21043.6 -14544.9 1558.88 843.444 -434.687 948.868 
12361100 22582.8 -13522.6 1593.25 931.262 -502.935 1058.39 
10017.5 3
12361300 21816.2 -14450.8 1532.12 835.54 -638.747 1051.72 
12361101 21435.1 -14885.4 1534.75 797.352 -693.483 1056.74 
12361100 22922.4 -13828 1559.62 691.701 -621.945 930.196 
10018 3
12361300 22297.7 -14807.7 1497.44 940.267 -697.103 1170.49 
12361101 21857.6 -15222.3 1496.22 825.06 -658.122 1055.39 
12361100 23357.6 -14187.4 1523.44 849.962 -702.04 1102.4 
10018.5 3
12361300 22743.8 -15191.4 1471.62 883.333 -759.818 1165.16 
12361101 22191.9 -15585.6 1484.25 662.019 -719.389 977.645 
12361100 23769.8 -14492.1 1561.12 816.227 -603.328 1015 
10019 3
12361300 23211.2 -15445.6 1518.44 942.484 -512.461 1072.8 
12361101 22571.3 -15767.1 1543.78 765.037 -365.899 848.035 
12361100 23963 -14979.9 1583.33 389.617 -983.395 1057.77 
10019.5 3
12361300 23606.4 -15673.6 1528.71 801.636 -462.507 925.49 
12361101 22903.9 -15919 1555.86 674.49 -308.091 741.524 
12361100 23934.9 -15236.9 1600 -57.0849 -521.234 524.35 
10020 3
12361300 24020.1 -15913.6 1547.44 822.43 -477.106 950.801 
12361101 23193.9 -16118.2 1569.33 576.604 -396.068 699.53 
12361100 23817.7 -15369 1569.33 -232.983 -262.709 351.137 
10020.5 3
12361300 24278 -15981.8 1564.62 504.675 -133.453 522.022 
12361101 23608.4 -16295.8 1604.62 811.127 -347.412 882.396 
12361100 23719.4 -15615.9 1565 -192.352 -483.121 520.005 
10021 3
12361300 24386.9 -16022.9 1557.12 231.649 -87.5 247.624 
12361101 23832.5 -16495.6 1594.38 476.862 -425.266 638.943 
12361100 23734.1 -15773.8 1571.5 31.383 -335.904 337.367 
10021.5 3
12361300 24733.9 -16054.3 1552.56 691.263 -62.666 694.097 
12361101 24110.2 -16679 1599 553.232 -365.289 662.949 
12361100 23855.9 -15978.4 1579.11 242.558 -407.758 474.448 
10022 3
12361300 25066.8 -16138.4 1570.75 650.119 -164.144 670.521 
12361101 24542.9 -16723.9 1603 845.025 -87.6465 849.558 
12361100 24194.2 -16164.2 1585.62 660.862 -362.901 753.947 
10022.5 3
12361300 25517.9 -16215.6 1569.89 915.089 -156.553 928.384 
12361101 25006.6 -16850 1560.11 940.529 -255.832 974.702 
12361100 24520.1 -16316.6 1589.67 660.976 -308.936 729.61 
10023 3
12361300 26119.1 -16240.4 1519.38 1200.07 -49.5398 1201.09 
12361101 25692.5 -17036.8 1545.62 1369.15 -372.754 1418.99 
12361100 25127.5 -16456.2 1616.5 1212.35 -278.831 1244 
10023.5 3
12361300 26616 -16279.6 1556.11 987.823 -77.8937 990.889 
12361101 26305.4 -17122.2 1575.89 1218.58 -169.925 1230.37 
12361100 25742.9 -16612.8 1581.11 1223.44 -311.188 1262.39 
10024 3
12361300 27072.4 -16417.9 1581.71 920.219 -278.834 961.536 
12361101 26875.3 -17149.7 1593.86 1148.87 -55.4275 1150.21 
12361100 26297.9 -16799.1 1581.71 1118.89 -375.736 1180.29 
10024.5 3
12361300 27565.8 -16540.2 1612.33 963.573 -238.994 992.769 
12361101 27470.6 -17145.6 1582 1162.64 8.12252 1162.66 
12361100 26854.3 -16874.6 1605.56 1086.87 -147.29 1096.8 
10025 3
12361300 28083.1 -16672.8 1638.62 991.087 -253.885 1023.09 
12361101 28178 -17181.4 1550.75 1355.26 -68.6196 1356.99 
12361100 27403.6 -16960.6 1611 1052.28 -164.884 1065.12 
10025.5 3
12361300 28555.6 -16757.9 1606.25 976.24 -175.878 991.956 
12361101 28599.6 -17298 1562.75 871.126 -240.961 903.838 
12361100 27890.2 -16970.2 1642.38 1005.42 -19.8864 1005.62 
10026 3
12361300 29014.5 -16992 1566.62 901.523 -459.971 1012.08 
12361101 28795.4 -17556.6 1590.38 384.578 -508.104 637.236 
12361100 28405.8 -17026 1624.88 1012.77 -109.528 1018.68 
10026.5 3
12361300 29471.4 -17218.5 1546 919.266 -455.734 1026.03 
12361101 29308.8 -17766.5 1575.75 1032.95 -422.284 1115.93 
12361100 28856.5 -17194.2 1595.5 906.942 -338.531 968.063 
10027 3
12361300 29993.2 -17316.2 1537.62 1073.82 -201.132 1092.49 
12361101 29924.9 -17857.1 1537.5 1267.75 -186.471 1281.39 
12361100 29339.2 -17467 1577.25 993.313 -561.214 1140.89 
10027.5 3
12361300 30507.6 -17453.1 1493.5 1039.14 -276.515 1075.3 
12361101 30547.4 -17985.6 1477.75 1257.58 -259.596 1284.09 
12361100 29880.9 -17616.5 1549.25 1094.19 -302.02 1135.11 
10028 3
12361300 31151.4 -17641.9 1455.5 1287.5 -377.5 1341.7 
12361101 31096.9 -18213 1468.88 1099 -454.75 1189.37 
12361100 30440.1 -17821.2 1489.88 1118.5 -409.5 1191.11 
10028.5 3
12361300 31748 -17873 1430.88 1134.27 -439.401 1216.4 
12361101 31752.9 -18461.2 1472 1247.15 -471.958 1333.46 
12361100 31012 -17998.4 1424.62 1087.21 -336.74 1138.17 
10029 3
12361300 32306.6 -18085.5 1404.12 1091.06 -415.039 1167.34 
12361101 32267.5 -18631.6 1466.5 1005.13 -332.764 1058.78 
12361100 31604.1 -18196.4 1382.25 1156.49 -386.719 1219.44 
10029.5 3
12361300 33010.3 -18301.3 1507.57 1510 -463.059 1579.41 
12361101 32943.9 -18891.6 1576.57 1451.41 -557.825 1554.91 
12361100 32222.9 -18419.3 1393.57 1327.75 -478.349 1411.29 
10030 3
12361300 33576.2 -18402.2 1525.67 1127.36 -201.069 1145.15 
12361101 33531.4 -18968.7 1585.89 1170.49 -153.576 1180.52 
12361100 32988.8 -18691.9 1519.56 1525.74 -543.034 1619.49 
10030.5 3
12361300 34097.9 -18530.4 1556.14 1043.27 -256.413 1074.32 
12361101 34141 -19053.3 1620 1219.11 -169.238 1230.8 
12361100 33567.9 -18761.6 1506.29 1158.16 -139.365 1166.51 
10031 3
12361300 34602.1 -18629.2 1578.12 1052.75 -206.308 1072.78 
12361101 34584.4 -19163.9 1636.38 925.626 -230.875 953.985 
12361100 34039.5 -18888.9 1547.62 984.641 -265.769 1019.88 
10031.5 3
12361300 35209.4 -18806.5 1579.12 1165.55 -340.211 1214.18 
12361101 35031.6 -19316.4 1655 858.445 -292.706 906.976 
12361100 34574.9 -18983.1 1621.88 1027.59 -180.902 1043.39 
10032 3
12361300 35666.2 -19083.5 1592 885.417 -536.822 1035.44 
12361101 35433.1 -19558 1643.88 778.101 -468.266 908.137 
12361100 35089.5 -19109 1642.75 997.335 -243.944 1026.74 
10032.5 3
12361300 36160 -19316.2 1571.38 979.663 -461.806 1083.05 
12361101 35889.1 -19777.1 1627.12 904.762 -434.772 1003.8 
12361100 35529.6 -19310.4 1645.62 873.264 -399.554 960.33 
10033 3
12361300 36765.3 -19509.1 1531.71 1227.76 -391.263 1288.6 
12361101 36286 -19895.6 1617.57 805.02 -240.256 840.108 
12361100 35975 -19476.9 1603 903.398 -337.692 964.45 
10033.5 3
12361300 37297.2 -19700.1 1553.12 1119.92 -402.068 1189.91 
12361101 36815.2 -20071.9 1649.75 1114.21 -371.165 1174.41 
12361100 36523.1 -19584.2 1584.38 1153.95 -226.09 1175.89 
10034 3
12361300 37676.4 -19931.4 1677.5 743.382 -453.431 870.757 
12361101 37419.6 -20347.8 1706.75 1185.05 -540.931 1302.67 
12361100 37114.5 -19797.6 1623 1159.56 -418.382 1232.73 
10034.5 3
12361300 38281.3 -20126.4 1690.71 1239.57 -399.7 1302.42 
12361101 37956.7 -20605.6 1730.14 1100.59 -528.323 1220.83 
12361100 37584.1 -20142.7 1648.71 962.383 -707.15 1194.25 
10035 3
12361300 38917.9 -20262.4 1686.38 1258.08 -268.669 1286.45 
12361101 38601.2 -20696.9 1734.5 1273.79 -180.442 1286.5 
12361100 38236 -20244.8 1704.75 1288.26 -201.652 1303.94 
10035.5 3
12361300 39414.9 -20406.1 1667.88 984.158 -284.653 1024.5 
12361101 39090.2 -20804.6 1743.88 968.317 -213.366 991.546 
12361100 38808.1 -20354.5 1708.75 1132.92 -217.327 1153.58 
10036 3
12361300 39913.8 -20521.6 1618.25 966.812 -223.837 992.385 
12361101 39556.2 -20902.8 1727.88 903.101 -190.165 922.905 
12361100 39290.4 -20466.6 1720.88 934.593 -217.297 959.522 
10036.5 3
12361300 40587.9 -20730.6 1581.75 1334.9 -413.861 1397.58 
12361101 40193.2 -21093.1 1698 1261.39 -376.98 1316.51 
12361100 39772.5 -20608.4 1702.62 954.703 -280.693 995.111 
10037 3
12361300 41136.7 -20932.7 1568.86 1113.26 -409.917 1186.33 
12361101 40838.3 -21378.3 1650.86 1308.39 -578.419 1430.54 
12361100 40340.4 -20712.1 1650.86 1151.98 -210.482 1171.06 
10037.5 3
12361300 41770.5 -21016.1 1592.12 1265.04 -166.488 1275.95 
12361101 41343 -21468.6 1616.75 1007.41 -180.318 1023.42 
12361100 41014.1 -20730.2 1603.25 1344.7 -36.142 1345.19 
10038 3
12361300 42293.7 -21029.6 1631.71 1050.63 -27.0009 1050.98 
12361101 41833.7 -21539.4 1636.86 985.37 -142.176 995.574 
12361100 41623 -20681.3 1640 1222.64 98.3219 1226.59 
10038.5 3
12361300 42783.2 -21191.6 1647.25 1017.75 -336.91 1072.06 
12361101 42244.1 -21590.1 1651.38 853.245 -105.398 859.73 
12361100 42429.4 -20535.5 1679.5 1676.46 303.089 1703.63 
10039 3
12361300 43268.3 -21357.7 1638 975.927 -334.184 1031.56 
12361101 42680.6 -21644.4 1629.86 878.162 -109.263 884.933 
12361100 43066.7 -20717.6 1671 1282.37 -366.341 1333.67 
10039.5 3
12361300 43687 -21558.6 1621.5 829.137 -397.843 919.645 
12361101 43165.2 -21839.1 1615.38 959.76 -385.537 1034.3 
12361100 43552.6 -20862.5 1631.12 962.199 -286.987 1004.09 
10040 3
12361300 44158 -21612.2 1554 900.574 -102.533 906.392 
12361101 43707.1 -21999.4 1631.38 1036.09 -306.405 1080.45 
12361100 44106.5 -20977 1581.12 1059.03 -218.929 1081.43 
10040.5 3
12361300 44743.6 -21628.3 1594.71 1202.41 -32.9275 1202.86 
12361101 44267.1 -22183.9 1598.43 1149.93 -378.813 1210.72 
12361100 44542.9 -21017.6 1570.29 896.011 -83.3089 899.875 
10041 3
12361300 45280.1 -21751.1 1584.88 1095.01 -250.692 1123.34 
12361101 44783.5 -22289.5 1614 1053.79 -215.598 1075.62 
12361100 45078.2 -21071.4 1590.75 1092.64 -109.803 1098.14 
10041.5 3
12361300 45778.1 -22031.4 1609.57 1002.05 -563.991 1149.86 
12361101 45277.9 -22406.3 1631.29 994.682 -234.981 1022.06 
12361100 45826.6 -21277.4 1628 1505.68 -414.595 1561.71 
10042 3
12361300 46227.1 -22145 1661.43 907.071 -229.437 935.638 
12361101 45808.6 -22548.4 1669.86 1072.15 -287.157 1109.94 
12361100 46421.4 -21519.3 1676.43 1201.73 -488.6 1297.26 
10042.5 3
12361300 46636.4 -22280 1661.88 802.416 -264.706 844.95 
12361101 46231.5 -22666.1 1727.5 829.272 -230.777 860.784 
12361100 46851.2 -21773 1658.75 842.787 -497.479 978.66 
10043 3
12361300 47037.1 -22481.6 1605.71 790.469 -397.577 884.821 
12361101 46666.4 -22900.1 1720.86 857.847 -461.574 974.142 
12361100 47094.4 -21946.4 1604 479.642 -342.068 589.124 
10043.5 2
12361300 47573.8 -22604.4 1602.25 1068.94 -244.629 1096.57 
12361101 46988.1 -23345.8 1751.38 640.83 -887.664 1094.81 
10044 1
12361101 47203.6 -23744.4 1752 423.274 -783.258 890.312 
10044.5 1
12361101 47483 -23932.4 1752 594.529 -400 716.564 
