# Supplementary material for: Intrinsic group behaviour II: On the dependence of triad spatial dynamics on social and personal features; and on the effect of social interaction on small group dynamics
Source: PLoS One. 2019 Dec 3;14(12):e0225704. doi: 10.1371/journal.pone.0225704 (PMC6890182; doi:10.1371/journal.pone.0225704)
Supplement: S3 Data Set — (ZIP) [file pone.0225704.s003.zip › set_3_int/group_traj_triad_int/traj_3_0217_45.dat]

3 12341500 12313501 12335301 0 0 0 1 0 1 0 10 10 10 1652.62 1692.53 1631.76 
9695 1
12313501 -11211 10319.7 1415.33 0 0 0 
9695.5 1
12313501 -11240.9 9961.75 1502.5 -82.9861 -994.213 997.67 
9696 1
12313501 -11188.9 9422.57 1401.71 104.036 -1078.36 1083.36 
9696.5 1
12313501 -11075.9 8894.62 1499.62 233.917 -1093.06 1117.81 
9697 1
12313501 -11075 8398.57 1565.14 1.80412 -1022.79 1022.79 
9697.5 1
12313501 -11092.4 8095 1452.75 -36.0477 -629.816 630.847 
9698 1
12313501 -11116.5 7663.12 1475.62 -45.4331 -813.324 814.592 
9698.5 1
12313501 -11100 7209.71 1550.57 33.6735 -925.328 925.94 
9699 1
12313501 -11261 6632.75 1552.5 -328.571 -1177.48 1222.46 
9699.5 1
12313501 -11356.8 6078.88 1558 -176.335 -1020.03 1035.16 
9700 1
12313501 -11492 5732 1434.86 -285.941 -733.351 787.125 
9700.5 1
12313501 -11550.6 5359.88 1428.25 -121.126 -768.853 778.336 
9701 1
12313501 -11529 4890.12 1498.75 42.319 -919.276 920.249 
9701.5 1
12313501 -11597.4 4493.75 1527.12 -132.767 -769.66 781.027 
9702 1
12313501 -11649.1 4195.75 1544.12 -101.67 -585.462 594.224 
9702.5 1
12313501 -11779.7 3838.86 1610 -270.371 -738.909 786.821 
9703 1
12313501 -11931.8 3399.88 1519 -312.831 -903.255 955.894 
9703.5 1
12313501 -12085.7 2992.86 1501.57 -311.669 -823.923 880.901 
9704 1
12313501 -12222.9 2513.25 1566 -272.144 -951.601 989.751 
9704.5 1
12313501 -12238.9 2113.56 1517.44 -30.9746 -773.103 773.724 
9705 1
12313501 -12248.2 1841 1510.78 -19.2837 -563.131 563.461 
9705.5 1
12313501 -12293.2 1303.62 1397.38 -87.9449 -1049.56 1053.24 
9706 1
12313501 -12364.2 750.778 1335.89 -143.96 -1121.39 1130.6 
9706.5 1
12313501 -12441.5 194.75 1497.62 -145.259 -1045.16 1055.21 
9707 1
12313501 -12497 -238.857 1543.86 -116.352 -909.03 916.446 
9707.5 1
12313501 -12516 -710.625 1601.25 -38.6179 -958.878 959.655 
9708 1
12313501 -12530.2 -1105 1600 -27.5097 -761.342 761.839 
9708.5 1
12313501 -12531.8 -1608.12 1647.75 -2.94118 -986.52 986.524 
9709 1
12313501 -12587 -2023.43 1555.71 -114.627 -861.626 869.217 
9709.5 1
12313501 -12747.2 -2426.25 1437.38 -328.381 -825.454 888.374 
9710 1
12313501 -12681.4 -2795.12 1505.12 124.058 -694.68 705.67 
9710.5 1
12313501 -12656 -3281.29 1599.29 50.9538 -976.226 977.555 
9711 1
12313501 -12596.1 -3740 1593.29 127.085 -973.916 982.172 
9711.5 1
12313501 -12580.8 -4162.12 1520.75 30.6021 -839.215 839.772 
9712 1
12313501 -12665.3 -4673.14 1532.14 -165.109 -998.082 1011.65 
9712.5 1
12313501 -12722.9 -5208.25 1618 -117.29 -1089.83 1096.12 
9713 1
12313501 -12793.3 -5695.57 1676.14 -141.387 -978.557 988.718 
9713.5 1
12313501 -12822.9 -6094.75 1604.25 -61.9023 -835.102 837.393 
9714 1
12313501 -12917 -6583.88 1669.62 -177.594 -922.877 939.81 
9714.5 1
12313501 -12969 -7058.14 1644.29 -105.477 -962.004 967.769 
9715 1
12313501 -13018.1 -7454.88 1511.75 -97.4702 -787.167 793.179 
9715.5 1
12313501 -12960.6 -7847.71 1587.29 116.742 -796.834 805.341 
9716 1
12313501 -12846.5 -8102.62 1584.38 227.687 -508.804 557.425 
9716.5 1
12313501 -12847.9 -8159.38 1667.12 -2.64933 -109.345 109.377 
9717 1
12313501 -12831 -8287.86 1638.43 35.3033 -268.791 271.1 
9717.5 1
12313501 -12889.6 -8315.75 1597.75 -116.783 -55.5635 129.327 
9718 1
12313501 -13051.4 -8441.75 1609.5 -307.51 -239.544 389.799 
9718.5 1
12313501 -13234.3 -8469.43 1569.14 -359.353 -54.3783 363.444 
9719 1
12313501 -13453.3 -8378.43 1480 -469.957 195.279 508.914 
9719.5 1
12313501 -13592.1 -8171.88 1491.12 -272.234 405.007 487.998 
9720 1
12313501 -13678.7 -7988.29 1480.43 -173.179 367.179 405.969 
9720.5 1
12313501 -13584.9 -8020.62 1453.12 189.958 -65.4641 200.922 
9721 1
12313501 -13631.9 -8008.5 1428.38 -92.8854 23.9625 95.9265 
9721.5 1
12313501 -13709.6 -8077 1409.88 -151.855 -133.789 202.385 
9722 1
12313501 -13774.3 -8215.86 1384 -133.047 -285.714 315.173 
9722.5 1
12313501 -13905.3 -8254.29 1423.57 -270.661 -79.3979 282.066 
9723 1
12313501 -13920.6 -8080.12 1499.25 -30.0182 340.823 342.143 
9723.5 1
12313501 -13743.6 -7904.62 1508.88 339.08 336.207 477.505 
9724 1
12313501 -13450 -7855.14 1481.43 614.278 103.519 622.94 
9724.5 1
12313501 -13523.4 -7874.62 1474.62 -145.585 -38.655 150.63 
9725 1
12313501 -13333 -8039.71 1443.71 362.619 -314.456 479.974 
9725.5 1
12313501 -13148.6 -8194.75 1536.75 370.231 -311.317 483.724 
9726 1
12313501 -13008.3 -8287.14 1600.43 280.679 -184.786 336.045 
9726.5 1
12313501 -12772.9 -8353.29 1647.86 496.685 -139.542 515.914 
9727 1
12313501 -12533.8 -8414.62 1634.38 483.045 -123.918 498.686 
9727.5 1
12313501 -12246 -8514.25 1561.62 555.502 -192.326 587.854 
9728 1
12313501 -12213 -8476.43 1568.29 68.75 78.7946 104.571 
9728.5 1
12313501 -12559.8 -8141.25 1599.62 -712.012 688.252 990.279 
9729 1
12313501 -12840 -7881.88 1698.75 -532.795 493.108 725.966 
9729.5 1
12313501 -12903 -7895.29 1692.71 -128.049 -27.2575 130.918 
9730 1
12313501 -12940.8 -8234.25 1650.88 -76.8839 -690.355 694.623 
9730.5 1
12313501 -12958.9 -8268.5 1683.25 -35.4697 -67.0254 75.8321 
9731 1
12313501 -12941.2 -8395 1642.88 34.0251 -244.208 246.567 
9731.5 1
12313501 -12895.4 -8488.86 1694.14 92.3819 -189.228 210.575 
9732 1
12313501 -12892.5 -8489.38 1707.38 6.03829 -1.06775 6.13197 
9732.5 1
12313501 -12955.3 -8500.57 1664.71 -127.354 -22.7108 129.364 
9733 1
12313501 -13011.8 -8306 1638 -111.15 383.015 398.816 
9733.5 1
12313501 -12926.3 -7831.86 1663.29 171.615 952.094 967.437 
9734 1
12313501 -12987.2 -7816.38 1629.62 -119.071 30.2386 122.85 
9734.5 1
12313501 -12931.9 -7823.57 1650.57 109.041 -14.1662 109.957 
9735 1
12313501 -13067.4 -7897.14 1701.29 -286.62 -155.542 326.105 
9735.5 1
12313501 -13491 -8035.88 1667.38 -838.755 -274.717 882.598 
9736 1
12313501 -13636.9 -8054.71 1506 -279.956 -36.1599 282.282 
9736.5 1
12313501 -13624.1 -7930.86 1559.43 26.0006 253.287 254.618 
9737 1
12313501 -13759.2 -8135.75 1593.75 -262.344 -397.85 476.56 
9737.5 1
12313501 -13806.6 -8291.71 1595.57 -94.8325 -312.554 326.624 
9738 1
12313501 -13240.9 -8143 1591.43 1198.55 315.073 1239.27 
9738.5 1
12313501 -12949.9 -8115.62 1657.38 568.324 53.4668 570.834 
9739 1
12313501 -12558.1 -8158.29 1734.29 759.171 -82.6758 763.659 
9739.5 1
12313501 -12408 -8188.71 1788 321.505 -65.1575 328.041 
9740 1
12313501 -12324.1 -8157.12 1803.88 166.419 62.6772 177.83 
9740.5 1
12313501 -12249.3 -8124.29 1745.29 145.037 63.642 158.386 
9741 1
12313501 -12220.4 -8242.14 1698.86 59.1335 -241.511 248.645 
9741.5 1
12313501 -12086.3 -8394.43 1451.71 276.014 -313.345 417.575 
9742 1
12313501 -12030.3 -8429.43 1517.86 111.332 -69.5825 131.288 
9742.5 1
12313501 -11949 -8472.43 1490.71 164.546 -87.0445 186.151 
9743 1
12313501 -11462.4 -8297.12 1554.88 932.232 335.831 990.878 
9743.5 1
12313501 -10968.9 -8065 1505.14 962.023 452.485 1063.12 
9744 1
12313501 -10736 -7839.71 1648.14 476.19 460.707 662.577 
9744.5 1
12313501 -10479.4 -7630.38 1636.62 509.177 415.356 657.101 
9745 1
12313501 -10182.4 -7437.29 1649.71 593.893 386.179 708.409 
9745.5 1
12313501 -9798.71 -7215 1688 792.798 459.268 916.218 
9746 1
12313501 -9446.25 -7055.88 1509.62 673.928 304.254 739.425 
9746.5 1
12313501 -9058.57 -6783.71 1601.57 742.679 521.381 907.42 
9747 1
12313501 -8668.14 -6636.86 1360.29 832.47 313.128 889.413 
9747.5 1
12313501 -8537.12 -6266.5 1310.25 265.218 749.711 795.24 
9748 1
12313501 -8584.12 -5802.88 1628 -88.5122 873.117 877.592 
9748.5 1
12313501 -8438.57 -5473.29 1540.71 305.785 692.414 756.929 
9749 1
12313501 -8066.25 -5254.25 1618.88 749.138 440.716 869.159 
9749.5 1
12313501 -7460.14 -5156.14 1602 1217.08 197.002 1232.92 
9750 1
12313501 -7014.29 -5235.57 1374.71 897.097 -159.816 911.221 
9750.5 1
12313501 -6485.29 -5060.43 1488.14 1075.2 355.981 1132.6 
9751 1
12313501 -6095.29 -4934.71 1377 805.785 259.74 846.614 
9751.5 1
12313501 -5707.86 -4944 1270.57 773.311 -18.5344 773.533 
9752 1
12313501 -5161.88 -4975.88 1371.5 1030.15 -60.1415 1031.91 
9752.5 1
12313501 -4702.29 -4939.14 1573.43 885.528 70.7748 888.352 
9753 1
12313501 -4485.43 -4905.57 1690.14 457.505 70.8258 462.954 
9753.5 1
12313501 -4313 -4954.38 1699.12 348.341 -98.5931 362.024 
9754 1
12313501 -4064 -4916.14 1714.86 497.006 76.3117 502.83 
9754.5 1
12313501 -3800.29 -4787.71 1705.57 534.917 260.504 594.978 
9755 1
12313501 -3859.12 -4642.12 1704 -111.862 276.786 298.535 
9755.5 1
12313501 -3839 -4461.43 1704 39.1537 351.549 353.723 
9756 1
12313501 -3704.62 -4335.38 1713.25 278.209 260.98 381.459 
9756.5 1
12313501 -3356.86 -4100.29 1742.86 694.147 469.24 837.87 
9757 1
12313501 -3127.29 -3836.86 1728.29 490.537 562.882 746.634 
9757.5 1
12313501 -2835.12 -3561.38 1713.62 561.848 529.773 772.226 
9758 1
12313501 -2517.71 -3245.29 1695.29 611.581 609.035 863.108 
9758.5 1
12313501 -2282.12 -3005.5 1677.75 471.179 479.571 672.308 
9759 1
12313501 -2029.33 -2706.67 1686.33 422.023 498.887 653.446 
9759.5 1
12313501 -1846.29 -2430 1679.57 489.432 739.75 887.003 
9760 1
12313501 -1527.5 -2200.75 1675.62 614.231 441.715 756.565 
9760.5 1
12313501 -1153 -2072.14 1674.86 718.81 246.847 760.014 
9761 1
12313501 -544.286 -1982 1633.14 1252.5 185.479 1266.16 
9761.5 1
12313501 -27.5714 -1380.57 1590.71 1072.02 1247.78 1645.05 
9762 1
12313501 333.375 -998.625 1533.75 736.625 779.483 1072.48 
9762.5 1
12313501 738.571 -766.714 1474.14 764.522 437.567 880.885 
9763 1
12313501 873 -511.75 1456.88 275.468 522.468 590.64 
9763.5 1
12313501 1262.25 -212.375 1413.88 758.772 583.577 957.234 
9764 1
12313501 1512.12 235.875 1368.38 507.876 911.077 1043.07 
9764.5 1
12313501 1728.25 704.125 1373.5 444.702 963.477 1061.15 
9765 1
12313501 2011 943.875 1359.5 566.633 480.461 742.91 
9765.5 1
12313501 2309.67 1163.67 1367.78 598.53 440.464 743.134 
9766 1
12313501 2703.25 1480 1421.25 777.833 625.165 997.925 
9766.5 1
12313501 3352.5 1756.5 1538 1319.61 561.992 1434.3 
9767 1
12313501 3809.25 1139 1584.38 915.331 -1237.47 1539.21 
9767.5 1
12313501 4276.5 648.25 1601.62 925.248 -971.782 1341.81 
9768 1
12313501 4478.12 372.375 1628.62 401.643 -549.552 680.68 
9768.5 1
12313501 4732.75 204.625 1600.75 510.271 -336.172 611.055 
9769 1
12313501 5126.62 -6.125 1571.25 781.498 -418.155 886.337 
9769.5 1
12313501 5510.88 -399.5 1600 754.912 -772.839 1080.36 
9770 1
12313501 5904.62 -687.25 1573 782.803 -572.068 969.558 
9770.5 1
12313501 6211.29 -927.143 1569.71 590.868 -462.221 750.183 
9771 1
12313501 6525.14 -1192.43 1638.71 647.128 -546.981 847.327 
9771.5 1
12313501 6928.38 -1500 1624.5 831.406 -634.168 1045.66 
9772 1
12313501 7319.38 -1838.75 1594.25 750.48 -650.192 992.96 
9772.5 1
12313501 7658 -2198.57 1609.43 692.485 -735.831 1010.44 
9773 1
12313501 8045.86 -2571 1620.14 806.356 -774.28 1117.91 
9773.5 1
12313501 8488.88 -2832.88 1690.62 911.559 -538.837 1058.91 
9774 1
12313501 8895.12 -3133.62 1672.5 760.768 -563.202 946.554 
9774.5 1
12313501 9366.25 -3433.38 1629.25 938.496 -597.112 1112.35 
9775 1
12313501 9816.62 -3608.75 1613.75 919.133 -357.908 986.358 
9775.5 1
12313501 10086.9 -3772 1605.75 537.276 -324.553 627.694 
9776 1
12313501 10405.4 -4035.57 1558 624.615 -516.807 810.699 
9776.5 1
12313501 10744.2 -4384.25 1547.75 700.044 -720.41 1004.52 
9777 1
12313501 11067.1 -4614.38 1568.38 653.593 -465.84 802.615 
9777.5 1
12313501 11404.9 -4847.38 1574.5 696.392 -480.412 846.025 
9778 1
12313501 11818.1 -5108.25 1568.5 807.129 -509.521 954.499 
9778.5 1
12313501 12243.8 -5594.25 1564.75 823.259 -940.039 1249.57 
9779 1
12313501 12501.1 -5998.25 1558.62 494.002 -775.432 919.42 
9779.5 1
12313501 12783 -6293.29 1629.29 589.697 -617.23 853.648 
9780 1
12313501 13056.1 -6581.5 1641.5 559.682 -590.603 813.668 
9780.5 1
12313501 13237.1 -6978.25 1630 353.516 -774.902 851.732 
9781 1
12313501 13373.5 -7366.25 1607.75 272.206 -774.451 820.896 
9781.5 1
12313501 13630.5 -7799.5 1582.62 510.934 -861.332 1001.47 
9782 1
12313501 13969.2 -8276 1558.5 682.964 -960.685 1178.71 
9782.5 1
12313501 14331.4 -8715 1584 727.159 -881.526 1142.74 
9783 1
12313501 14755 -9147.38 1628.88 842.197 -859.592 1203.41 
9783.5 1
12313501 15058.6 -9457.25 1629.38 615.872 -628.55 879.985 
9784 1
12313501 15433.2 -9780.88 1627.25 724.613 -625.967 957.548 
9784.5 1
12313501 15758.3 -10233.6 1637.43 646.194 -899.993 1107.95 
9785 1
12313501 16102.4 -10669.5 1616.62 688.179 -871.857 1110.73 
9785.5 1
12313501 16515.6 -11004.7 1624.43 828.049 -671.772 1066.28 
9786 1
12313501 16885.1 -11290.1 1599.12 752.655 -581.285 950.99 
9786.5 1
12313501 17269.4 -11554.6 1583.29 770.147 -529.953 934.867 
9787 1
12313501 17686.4 -11871.2 1564.62 856.153 -650.264 1075.1 
9787.5 1
12313501 18459.6 -12229.9 1582.38 1534.23 -711.558 1691.2 
9788 1
12313501 18847 -12594.2 1594 765.563 -720.109 1051.02 
9788.5 1
12313501 19183.5 -12911.2 1593.62 645.873 -608.445 887.332 
9789 1
12313501 19515.9 -13252.4 1575.29 704.146 -722.836 1009.12 
9789.5 1
12313501 19792.4 -13558.9 1591.38 585.843 -649.251 874.493 
9790 1
12313501 20167.6 -13799.5 1606 744.544 -477.431 884.469 
9790.5 1
12313501 20674.9 -14141.8 1572.88 988.791 -667.154 1192.81 
9791 1
12313501 21095 -14392.2 1563.88 804.837 -479.885 937.045 
9791.5 1
12313501 21474.1 -14606.2 1555.88 740.479 -417.969 850.298 
9792 1
12313501 21986.6 -14864.3 1519.86 1065.38 -536.457 1192.82 
9792.5 1
12313501 22623.6 -15082.6 1471.5 1327.19 -454.874 1402.98 
9793 1
12313501 23205.9 -15193.8 1555.62 1126.21 -214.942 1146.54 
9793.5 1
12313501 23749.6 -15349.5 1594.5 1047.69 -300.096 1089.82 
9794 1
12313501 24258.8 -15588.1 1564.12 986.676 -462.452 1089.68 
9794.5 1
12313501 24700.9 -15804.4 1521 928.797 -454.419 1034 
9795 1
12313501 25097.2 -15941.2 1541.12 822.392 -283.862 870.003 
9795.5 1
12313501 25602.5 -16185.4 1533.75 994.587 -480.561 1104.6 
9796 1
12313501 26155.7 -16473.7 1513.29 1117.6 -582.504 1260.3 
9796.5 1
12313501 26726.8 -16816.2 1479.25 1108.81 -665.118 1292.99 
9797 1
12313501 27340.1 -17015.9 1485.71 1217.05 -396.046 1279.87 
9797.5 1
12313501 27902.6 -17156.4 1580.88 1145.58 -286.187 1180.79 
9798 1
12313501 28461.9 -17308.4 1627.71 1114.01 -302.896 1154.45 
9798.5 1
12313501 28846.1 -17413 1606.75 805.593 -219.227 834.89 
9799 1
12313501 29367.4 -17571.1 1563.5 1008.22 -305.851 1053.59 
9799.5 1
12313501 29904.9 -17729.3 1515.86 1079.28 -317.592 1125.04 
9800 1
12313501 30447.6 -17865.5 1475.25 1072.66 -269.198 1105.93 
9800.5 1
12313501 31039.6 -18054.9 1437 1174.5 -375.709 1233.13 
9801 1
12313501 31524.2 -18319 1410.38 987.125 -537.969 1124.2 
9801.5 1
12313501 32100.4 -18574.4 1428.14 1154.67 -511.881 1263.04 
9802 1
12313501 32872.1 -18837.2 1557.12 1525.09 -519.41 1611.12 
9802.5 1
12313501 33369 -18858.1 1579 978.1 -41.1277 978.965 
9803 1
12313501 33905.1 -18918 1583.5 1091.9 -121.909 1098.69 
9803.5 1
12313501 34428.3 -19074.4 1616.71 1023.8 -306.122 1068.58 
9804 1
12313501 34915.4 -19225 1628.71 1010.67 -312.389 1057.85 
9804.5 1
12313501 35365.1 -19365 1602.38 880.032 -273.973 921.693 
9805 1
12313501 35909.6 -19496.1 1589.57 1080.25 -260.204 1111.15 
9805.5 1
12313501 36526.9 -19695.4 1581.57 1316.17 -424.916 1383.06 
9806 1
12313501 37087.8 -19875.4 1648.62 1091.23 -350.09 1146.01 
9806.5 1
12313501 37560.9 -20034.7 1705 971.473 -327.185 1025.09 
9807 1
12313501 38069 -19984.2 1710.88 994.409 98.7559 999.3 
9807.5 1
12313501 38779.9 -20277.6 1715.62 1369.7 -565.27 1481.76 
9808 1
12313501 39288.9 -20541 1699.14 1011.89 -523.608 1139.34 
9808.5 1
12313501 39701.5 -20802.5 1634.12 818.736 -518.849 969.295 
9809 1
12313501 40052.9 -21061.4 1581.14 724.448 -533.873 899.914 
9809.5 1
12313501 40920.6 -21467.8 1579.5 1756.62 -822.513 1939.65 
9810 1
12313501 41499.9 -21740.9 1607.71 1163.12 -548.408 1285.92 
9810.5 1
12313501 41884.2 -22007.5 1628.62 782.878 -543.061 952.792 
9811 1
12313501 42313.4 -22236.7 1589.14 849.859 -453.89 963.471 
9811.5 1
12313501 42806.1 -22416 1545.88 997.361 -362.927 1061.34 
9812 1
12313501 43363.9 -22703.1 1632.38 1040.58 -535.681 1170.37 
9812.5 1
12313501 43959.3 -23072.4 1584.14 1230.19 -763.024 1447.61 
9813 1
12313501 44465.4 -23282.2 1629.5 1016.24 -421.328 1100.12 
9813.5 1
12313501 44977.5 -23387.5 1610.38 1000.24 -205.566 1021.15 
9814 1
12313501 45378.7 -23504.3 1615.43 804.037 -234.04 837.406 
9814.5 1
12313501 45800.9 -23556 1667.38 879.501 -107.738 886.076 
9815 1
12313501 46199.1 -23686.7 1666.57 826.282 -271.191 869.647 
9815.5 1
12313501 46488.2 -23812.6 1727.12 580.536 -252.833 633.204 
9816 1
12313501 46745.5 -24136 1712.75 493.762 -620.681 793.124 
9816.5 1
12313501 46647 -24579.3 1766.57 -200.611 -902.822 924.842 
9817 1
12313501 46504.5 -24641.6 1772.62 -286.145 -125.179 312.328 
9817.5 1
12313501 45972.9 -24953.4 1776.25 -1032.28 -605.34 1196.68 
9818 1
12313501 45386.4 -24788 1763.38 -1147.75 323.63 1192.5 
9818.5 1
12313501 44797.2 -24357.8 1732.25 -1168.9 853.671 1447.44 
9819 1
12313501 44396.2 -24303 1668.62 -810.101 110.606 817.617 
9819.5 1
12313501 44068.4 -24180.6 1624 -650.546 242.808 694.381 
9820 1
12313501 43655.6 -23973.3 1639 -845.909 424.876 946.616 
9820.5 1
12313501 43219.2 -23671.5 1680.5 -903.357 624.815 1098.38 
9821 1
12313501 42741.4 -23358.9 1643.75 -915.469 598.898 1093.97 
9821.5 1
12313501 42224.2 -23120.5 1670 -1019.97 470.168 1123.12 
9822 1
12313501 41717 -23001.7 1650.71 -1043.72 244.415 1071.96 
9822.5 1
12313501 41233.4 -22717.1 1653.78 -961.343 565.811 1115.49 
9823 1
12313501 40728.4 -22535.4 1643 -1016.13 365.558 1079.88 
9823.5 1
12313501 40234.7 -22318.7 1716.67 -991.49 435.265 1082.82 
9824 1
12313501 39736.1 -22014.1 1793.75 -938.873 573.525 1100.19 
9824.5 1
12313501 39294.9 -21631.2 1810.11 -930.878 807.812 1232.52 
9825 1
12313501 38944.2 -21304 1812.2 -721.582 673.297 986.919 
9825.5 1
12313501 38662.7 -20555.9 1763.4 -554.134 1472.64 1573.44 
9826 1
12313501 38266.8 -20186.2 1749 -793.431 740.837 1085.53 
9826.5 1
12313501 37816.7 -20024.7 1769 -922.359 331.056 979.972 
9827 1
12313501 37339.9 -19815.3 1769.89 -911.621 400.255 995.619 
9827.5 1
12313501 36901 -19591.6 1710.75 -890.241 453.769 999.218 
9828 1
12313501 36278.2 -19432.7 1608.11 -1270.98 324.405 1311.72 
9828.5 1
12313501 35765.1 -19188.8 1618 -990.562 470.828 1096.76 
9829 1
12313501 35325.5 -18946.8 1626.75 -893.519 491.926 1019.98 
9829.5 1
12313501 34935.3 -18750.7 1625.44 -806.129 405.131 902.206 
9830 1
12313501 34597 -18588.2 1605.62 -655.685 314.761 727.322 
9830.5 1
12313501 34178.2 -18421.1 1576.38 -840.863 335.592 905.358 
9831 1
12313501 33681.9 -18264.8 1558.88 -1010.95 318.483 1059.93 
9831.5 1
12313501 33149.6 -18155.4 1559.75 -1051.88 216.156 1073.86 
9832 1
12313501 32700.1 -18038.3 1566.57 -893.603 232.782 923.425 
9832.5 1
12313501 32199.6 -17881.9 1529.5 -1015.25 317.263 1063.67 
9833 2
12335301 31166 -18857 1118.67 0 0 0 
12313501 31642.9 -17847 1476 -1074.81 67.3263 1076.91 
9833.5 2
12335301 30866 -18765.1 1242.75 -835.655 255.919 873.964 
12313501 31075.8 -17623.6 1442.75 -1088.53 428.743 1169.92 
9834 2
12335301 30408.1 -18595.3 1319.29 -955.86 354.571 1019.5 
12313501 30476.1 -17355.9 1433.14 -1251.79 559.014 1370.94 
9834.5 2
12335301 29953.1 -18502.4 1384.89 -940.148 191.821 959.518 
12313501 29940.3 -17230 1513.56 -1107.04 260.035 1137.17 
9835 2
12335301 29558.9 -18278.2 1449.62 -761.074 432.808 875.532 
12313501 29407.5 -17052.1 1525.5 -1028.64 343.388 1084.44 
9835.5 2
12335301 29169.6 -18021.8 1526.88 -772.321 508.929 924.926 
12313501 28894.6 -16969.8 1537.62 -1017.61 163.442 1030.65 
9836 2
12335301 28827.2 -17552.5 1589.38 -705.928 967.526 1197.68 
12313501 28441.1 -16851.8 1545.12 -935.052 243.299 966.186 
9836.5 2
12335301 28542.5 -17169.6 1617.62 -577.586 776.623 967.858 
12313501 28064.6 -16698.9 1610.75 -763.692 310.091 824.246 
9837 2
12335301 28185.8 -16970.1 1632.5 -717.807 401.408 822.42 
12313501 27635.5 -16561.2 1646.12 -863.431 276.911 906.748 
9837.5 2
12335301 27645.2 -16765.9 1647.25 -1057.73 399.706 1130.73 
12313501 27265 -16351.8 1640.62 -725.049 409.98 832.935 
9838 2
12335301 26995.6 -17066.6 1644.38 -1304.47 -603.916 1437.48 
12313501 26886.6 -16161.8 1628.12 -759.789 381.526 850.201 
9838.5 2
12335301 26632.6 -17391.4 1663.71 -739.417 -661.514 992.138 
12313501 26444.4 -15887.3 1610.57 -900.604 558.99 1059.98 
9839 2
12335301 26297 -17260.2 1665.88 -694.765 271.591 745.962 
12313501 26077.4 -15664 1615.38 -759.945 462.289 889.51 
9839.5 2
12335301 25694.2 -17004.1 1628.5 -1159.13 492.548 1259.44 
12313501 25560.4 -15758.2 1623.5 -994.231 -181.25 1010.62 
9840 2
12335301 25115 -16840.5 1702.12 -1194.33 337.371 1241.07 
12313501 25165.1 -15802.9 1669.38 -814.948 -92.0103 820.126 
9840.5 2
12335301 24633.2 -16679.9 1723.62 -950.197 316.815 1001.62 
12313501 24808.2 -15887 1620.75 -703.895 -165.927 723.188 
9841 2
12335301 24077.3 -16557.7 1701.56 -1071.13 235.469 1096.71 
12313501 24507.2 -15988.1 1594.22 -580.015 -194.819 611.859 
9841.5 2
12335301 23629.6 -16489.6 1657.62 -890.076 135.272 900.297 
12313501 24117 -15759.1 1581.25 -775.79 455.241 899.496 
9842 2
12335301 23121.9 -16377.5 1632.12 -1064.47 235.063 1090.11 
12313501 23620.4 -15569.6 1566.25 -1041.14 397.275 1114.36 
9842.5 2
12335301 22696.8 -16295.8 1631.88 -860.577 165.486 876.344 
12313501 23093.6 -15079 1551.5 -1066.3 993.168 1457.18 
9843 2
12335301 22300.6 -16156.8 1611.62 -769.175 269.903 815.155 
12313501 22671.4 -14806.2 1522.75 -819.903 529.612 976.079 
9843.5 2
12335301 21916.7 -16016.1 1567.78 -761.822 279.045 811.319 
12313501 22594.7 -14996.3 1537 -152.199 -377.149 406.702 
9844 2
12335301 21417 -15765.6 1505.38 -985.536 494.055 1102.44 
12313501 22218.2 -15133.9 1542.12 -742.439 -271.285 790.45 
9844.5 2
12335301 20957.4 -15577.8 1520.44 -917.277 374.945 990.949 
12313501 21333.3 -14711.7 1535.56 -1766.3 842.731 1957.04 
9845 2
12335301 20463.8 -15397.5 1562 -979.552 357.694 1042.82 
12313501 20722.5 -14373.5 1562 -1211.97 670.966 1385.3 
9845.5 2
12335301 20022.4 -15205 1593.57 -906.204 395.277 988.661 
12313501 20426.3 -14095.3 1576.14 -608.243 571.282 834.459 
9846 2
12335301 19703.5 -15015 1578.25 -653.542 389.344 760.727 
12313501 20029.2 -13756.5 1575.25 -813.598 694.233 1069.53 
9846.5 2
12335301 19332.5 -14674.6 1574.75 -713.462 654.567 968.238 
12313501 19711.6 -13483.8 1589.5 -610.817 524.519 805.12 
9847 2
12335301 18995.9 -14389.4 1593 -671.906 569.361 880.699 
12313501 19411.8 -13243.5 1612 -598.553 479.541 766.958 
9847.5 2
12335301 18643 -14176.5 1591.5 -717.226 432.673 837.627 
12313501 19112.2 -12977.5 1622.62 -608.74 540.65 814.166 
9848 2
12335301 18264.2 -13862.8 1572.38 -742.647 615.196 964.36 
12313501 18865.9 -12658.9 1636.12 -483.088 624.755 789.742 
9848.5 2
12335301 17896.4 -13671.5 1569.75 -706.094 367.083 795.813 
12313501 18590.1 -12424 1648.62 -529.271 450.816 695.243 
9849 2
12335301 17571 -13385.3 1549.57 -689.354 606.386 918.103 
12313501 18252.3 -12250.6 1617.43 -715.761 367.433 804.563 
9849.5 2
12335301 17235.1 -13022 1508 -682.701 738.386 1005.63 
12313501 17903.8 -11925.2 1590.11 -708.349 661.279 969.045 
9850 2
12335301 16847.2 -12747.6 1441.88 -750.215 530.706 918.951 
12313501 17252.5 -11598.4 1574.5 -1259.72 632.2 1409.46 
9850.5 2
12335301 16362.4 -12443.6 1379.12 -973.645 610.442 1149.18 
12313501 16871.4 -11209 1586.25 -765.311 781.878 1094.09 
9851 2
12335301 15944.8 -12104.2 1542.12 -803.125 652.644 1034.87 
12313501 16637.4 -10887 1603.25 -450 619.231 765.472 
9851.5 2
12335301 15586.1 -11897 1648.88 -717.25 414.5 828.407 
12313501 16321 -10533.4 1610 -632.75 707.25 948.986 
9852 2
12335301 15325.2 -11490.9 1662.62 -528.087 822.115 977.113 
12313501 15965.2 -10246.4 1623.38 -720.142 580.972 925.274 
9852.5 2
12335301 15135.4 -11031.1 1661 -379.75 919.5 994.832 
12313501 15656.9 -9950 1651.12 -616.75 592.75 855.414 
9853 2
12335301 14881.5 -10685.6 1690 -502.723 684.158 849.001 
12313501 15403.1 -9705.75 1720.12 -502.475 483.663 697.432 
9853.5 2
12335301 14624 -10347.5 1733.75 -534.232 701.504 881.767 
12313501 15173.4 -9533.25 1670 -476.66 357.884 596.058 
9854 2
12335301 14311.9 -9956.75 1710.88 -634.4 794.207 1016.48 
12313501 14988.6 -9348.5 1645.12 -375.508 375.508 531.049 
9854.5 2
12335301 13951.4 -9566.25 1693.88 -697.292 755.319 1027.97 
12313501 14722.1 -9124.12 1617.88 -515.474 433.994 673.843 
9855 2
12335301 13646.1 -9234.14 1650.57 -641.244 697.704 947.621 
12313501 14280.1 -8673.57 1592 -928.534 946.541 1325.94 
9855.5 3
12341500 13864.6 -7692.88 1571.25 0 0 0 
12335301 13425.6 -8886.5 1632 -450.957 710.926 841.889 
12313501 13921.8 -8242 1564.25 -732.91 882.559 1147.2 
9856 3
12341500 13501.4 -7271.25 1595.12 -716.469 831.607 1097.68 
12335301 13057.6 -8520.38 1641.62 -725.838 722.14 1023.88 
12313501 13609.5 -7876.5 1570.12 -615.878 720.907 948.163 
9856.5 3
12341500 13194.2 -6847.5 1614.62 -622.972 859.533 1061.55 
12335301 12765.9 -8184.88 1647.12 -591.785 680.527 901.846 
12313501 13374.9 -7465.25 1586.25 -475.913 834.178 960.389 
9857 3
12341500 12916 -6562.62 1660.12 -548.817 561.884 785.438 
12335301 12428.8 -7722.12 1653.38 -664.941 912.722 1129.25 
12313501 13103.2 -7147.38 1612.12 -535.75 626.972 824.695 
9857.5 3
12341500 12756.8 -6296 1674.25 -321.717 538.636 627.4 
12335301 12192 -7269.38 1668.75 -478.283 914.646 1032.15 
12313501 12804.4 -6872.88 1635.25 -603.788 554.545 819.805 
9858 3
12341500 12508.9 -5936 1663.12 -496.743 721.443 875.919 
12335301 11910.2 -6938.25 1693 -564.629 663.577 871.287 
12313501 12529.1 -6563.88 1648 -551.603 619.238 829.29 
9858.5 3
12341500 12173.4 -5499.38 1632.5 -666.998 868.042 1094.71 
12335301 11698.4 -6528.88 1686.62 -421.223 813.867 916.41 
12313501 12272.4 -6219 1646.38 -510.437 685.636 854.777 
9859 3
12341500 11793 -4960.5 1602.5 -759.232 1075.6 1316.57 
12335301 11345.2 -6102.62 1646.12 -704.84 850.798 1104.83 
12313501 11950.1 -5560.88 1631.62 -643.214 1313.62 1462.64 
9859.5 3
12341500 11442.2 -4518.33 1593.78 -678.487 855.255 1091.7 
12335301 10990.8 -5707.33 1627.56 -685.633 764.587 1026.98 
12313501 11554.8 -5298.78 1598.78 -764.695 506.958 917.477 
9860 3
12341500 11263.6 -4275.38 1583 -346.119 470.849 584.378 
12335301 10643.6 -5446.38 1606.25 -672.777 505.733 841.662 
12313501 11154.6 -4976.38 1610.38 -775.49 624.812 995.879 
9860.5 3
12341500 10989.6 -3905.62 1570.62 -553.535 746.97 929.712 
12335301 10401.4 -5087.5 1608 -489.394 725 874.718 
12313501 10806 -4542.88 1559.5 -704.293 875.758 1123.82 
9861 3
12341500 10649.4 -3491.5 1605.12 -667.157 812.01 1050.93 
12335301 10090.1 -4668 1647.38 -610.294 822.549 1024.23 
12313501 10421.6 -4182.75 1541.75 -753.676 706.127 1032.78 
9861.5 3
12341500 10330.6 -3126.75 1633 -638.778 730.962 970.743 
12335301 9779 -4344.5 1648.12 -623.497 648.297 899.465 
12313501 10132.8 -3837.12 1612.25 -578.908 692.635 902.706 
9862 3
12341500 10094.1 -2764.12 1635 -469.246 719.494 858.99 
12335301 9453.12 -3979.25 1693.75 -646.577 724.702 971.214 
12313501 9829 -3462 1660.88 -602.679 744.296 957.704 
9862.5 3
12341500 9861.75 -2395.75 1641 -477.156 756.417 894.34 
12335301 9124.5 -3656.62 1689.62 -674.795 662.474 945.632 
12313501 9533.88 -3052.5 1659.25 -606.006 840.862 1036.48 
9863 3
12341500 9461.25 -1996.5 1653.25 -799.401 796.906 1128.76 
12335301 8832.12 -3316.88 1685 -583.583 678.144 894.677 
12313501 9193.62 -2678.5 1660 -679.142 746.507 1009.21 
9863.5 3
12341500 8994.88 -1629 1658.25 -942.172 742.424 1199.53 
12335301 8500.25 -2901.38 1684.62 -670.455 839.394 1074.29 
12313501 8870.25 -2274.88 1668.38 -653.283 815.404 1044.83 
9864 3
12341500 8574.25 -1246.38 1649.25 -851.468 774.545 1151.05 
12335301 8233 -2517.88 1679 -540.992 776.316 946.223 
12313501 8633.12 -1961.88 1679.12 -480.01 633.603 794.898 
9864.5 3
12341500 8266.38 -942.125 1661.25 -632.187 624.743 888.799 
12335301 7917.88 -2184 1689 -647.074 685.575 942.718 
12313501 8151.38 -1603.62 1652 -989.22 735.626 1232.76 
9865 3
12341500 7911 -653.111 1639.89 -699.557 568.925 901.696 
12335301 7480.33 -1826.22 1681.44 -861.302 704.287 1112.59 
12313501 7795.33 -1277.78 1653.11 -700.869 641.432 950.08 
9865.5 3
12341500 7425.25 -251.75 1636.75 -977.364 807.568 1267.84 
12335301 7105.88 -1541.38 1682.5 -753.437 573.133 946.652 
12313501 7432.62 -923.75 1639.12 -729.795 712.33 1019.81 
9866 3
12341500 6958.88 148.25 1601.12 -951.786 816.327 1253.91 
12335301 6679.25 -1024.75 1656.5 -870.663 1054.34 1367.36 
12313501 7080.25 -454.625 1586 -719.133 957.398 1197.4 
9866.5 3
12341500 6631.38 540.5 1600.38 -667.006 798.88 1040.72 
12335301 6374.38 -643.875 1645.5 -620.927 775.713 993.62 
12313501 6759.38 -79.625 1562.88 -653.513 763.747 1005.18 
9867 3
12341500 6333.88 834.25 1596.38 -607.143 599.49 853.235 
12335301 6010.12 -407.125 1640.5 -743.367 483.163 886.59 
12313501 6443.75 250.625 1556.12 -644.133 673.98 932.285 
9867.5 3
12341500 5936 1135.56 1594 -745.084 564.243 934.623 
12335301 5631.78 -16.6667 1657.78 -708.515 731.195 1018.16 
12313501 6101 610.778 1556.22 -641.854 674.443 931.048 
9868 3
12341500 5571.62 1413 1604.75 -708.901 539.775 891.009 
12335301 5217.25 225.625 1680.88 -806.474 471.385 934.133 
12313501 5691.5 859.25 1537.38 -796.693 483.409 931.882 
9868.5 3
12341500 5076.88 1476.62 1587 -1030.73 132.552 1039.22 
12335301 4973.12 383.125 1707.88 -508.594 328.125 605.255 
12313501 5289.75 1006 1553.88 -836.979 305.729 891.069 
9869 3
12341500 4642.5 1584.12 1589.5 -922.24 228.238 950.063 
12335301 4753.62 606.5 1709.25 -466.03 474.257 664.908 
12313501 5011.88 1116.12 1561.5 -589.968 233.811 634.61 
9869.5 3
12341500 4119.5 1509.38 1604.12 -1019.49 -145.712 1029.85 
12335301 4123.38 747.125 1705.88 -1228.56 274.123 1258.77 
12313501 4568.12 1239.62 1579.88 -865.01 240.741 897.885 
9870 3
12341500 3534 1098.78 1616 -1119.5 -785.081 1367.35 
12335301 3481.11 572.889 1734.33 -1228.04 -333.147 1272.42 
12313501 4150.44 1360.89 1631.44 -798.624 231.862 831.601 
9870.5 3
12341500 3110.25 985.375 1610.88 -837.451 -224.116 866.921 
12335301 3103.38 482.25 1734.75 -746.514 -179.128 767.704 
12313501 3576 1312.38 1605.5 -1135.27 -95.8773 1139.31 
9871 3
12341500 2508.25 1085.5 1632 -1256.78 209.029 1274.05 
12335301 2828.12 558.25 1735.38 -574.635 158.664 596.137 
12313501 2793.5 1750.75 1592.5 -1633.61 915.188 1872.5 
9871.5 3
12341500 2198.33 1031.44 1609.67 -600.614 -104.759 609.681 
12335301 2702.67 813.778 1732.22 -243.136 495.209 551.677 
12313501 2061.78 1964.22 1596.44 -1418.07 413.706 1477.18 
9872 3
12341500 1835.57 1122.43 1599.43 -718.34 180.167 740.59 
12335301 2499.86 1258.29 1719.14 -401.603 880.214 967.503 
12313501 1601.14 1750 1605.86 -912.148 -424.202 1005.96 
9872.5 3
12341500 1530.86 903 1577 -629.575 -453.365 775.825 
12335301 1957.29 1737.57 1660.14 -1121.02 990.26 1495.76 
12313501 1263 1616 1608.29 -698.642 -276.86 751.5 
9873 3
12341500 1120.38 798.625 1532.75 -851.623 -216.546 878.723 
12335301 1514.75 1427.88 1598.12 -918.124 -642.524 1120.62 
12313501 1004.12 1562.88 1596.5 -537.085 -110.218 548.278 
9873.5 3
12341500 836.333 748.556 1498.33 -553.687 -97.6013 562.224 
12335301 1077.11 1323.67 1559.22 -853.097 -203.135 876.949 
12313501 332.111 1583.44 1562.67 -1309.97 40.0964 1310.58 
9874 3
12341500 602.625 280.125 1429.25 -458.252 -918.491 1026.46 
12335301 524.75 1029.38 1526.12 -1083.06 -577.042 1227.19 
12313501 -156.375 1161.75 1550.62 -957.816 -826.852 1265.34 
9874.5 3
12341500 370.111 -86.1111 1456.22 -464.1 -731.01 865.889 
12335301 193.333 653.111 1477 -661.51 -751.026 1000.82 
12313501 -486 737.333 1586 -657.934 -847.139 1072.62 
9875 3
12341500 222.875 -535.875 1488.5 -287.571 -878.445 924.317 
12335301 -152.5 293 1414.12 -675.456 -703.342 975.157 
12313501 -736.375 401 1565.75 -489.014 -656.901 818.934 
9875.5 3
12341500 -160.625 -781 1477.88 -765.469 -489.271 908.476 
12335301 -517.5 -109.875 1458.25 -728.543 -804.142 1085.09 
12313501 -1141.5 7.25 1566.5 -808.633 -785.928 1127.64 
9876 3
12341500 -492 -1117 1475.25 -676.276 -685.714 963.095 
12335301 -1124.25 -573.625 1498.88 -1238.27 -946.429 1558.53 
12313501 -1566.62 -311.625 1567.75 -867.602 -650.765 1084.54 
9876.5 3
12341500 -784 -1725.38 1439.5 -597.137 -1244.12 1380 
12335301 -1287.62 -846.125 1564.5 -334.1 -557.26 649.739 
12313501 -1757.75 -632.875 1596.25 -390.849 -656.953 764.428 
9877 3
12341500 -1241.11 -2295.89 1415.22 -875.692 -1092.94 1400.48 
12335301 -1403.89 -1216.22 1536.78 -222.728 -708.999 743.16 
12313501 -1937.78 -1084.22 1586.44 -344.881 -864.65 930.893 
9877.5 3
12341500 -1571.43 -2723.29 1516.43 -671.377 -868.693 1097.9 
12335301 -1607.14 -1496.14 1563.71 -413.118 -568.944 703.11 
12313501 -2171.29 -1588.57 1576.57 -474.61 -1025.1 1129.64 
9878 3
12341500 -1940.38 -2885.75 1609 -775.098 -341.312 846.918 
12335301 -1824.62 -1917.12 1545.62 -456.895 -884.416 995.462 
12313501 -2536.25 -2348.25 1608.5 -766.732 -1595.96 1770.59 
9878.5 3
12341500 -2366 -2815.25 1659.38 -875.772 145.062 887.704 
12335301 -1976.12 -2158.25 1550 -311.728 -496.142 585.945 
12313501 -3073.75 -3215.12 1643 -1105.97 -1783.69 2098.74 
9879 2
12341500 -2735.75 -3148 1706.75 -723.581 -651.174 973.446 
12313501 -3337.12 -3513.12 1660.12 -515.411 -583.17 778.29 
9879.5 2
12341500 -3024.89 -3489.78 1670.33 -556.036 -657.265 860.914 
12313501 -3728.89 -3899.44 1680.11 -753.392 -742.922 1058.08 
9880 2
12341500 -3418.62 -3759.88 1687.75 -775.071 -531.687 939.908 
12313501 -4156.88 -4163.75 1668.25 -842.492 -520.287 990.198 
9880.5 2
12341500 -3756.75 -4033.12 1695.88 -691.462 -558.793 889.028 
12313501 -4621.88 -4460 1665.88 -950.92 -605.828 1127.51 
9881 2
12341500 -4213.75 -4328.25 1687.62 -923.232 -596.212 1099.01 
12313501 -5075.12 -4576.38 1690.62 -915.657 -235.101 945.357 
9881.5 2
12341500 -4718.88 -4504.62 1686.75 -994.341 -347.195 1053.21 
12313501 -5376.5 -4423.38 1643.62 -593.258 301.181 665.331 
9882 2
12341500 -5050 -4751.75 1692.75 -656.994 -490.327 819.794 
12313501 -5734.88 -4422 1478.75 -711.062 2.72817 711.067 
9882.5 2
12341500 -5452.12 -4634.12 1689.25 -785.4 229.736 818.311 
12313501 -6311.25 -4654.62 1501.5 -1125.73 -454.346 1213.96 
9883 2
12341500 -5891.62 -4654 1667.38 -895.112 -40.4786 896.027 
12313501 -6830.62 -4767.12 1495 -1057.79 -229.124 1082.32 
9883.5 2
12341500 -6358.56 -4914.78 1519.33 -931.997 -520.515 1067.5 
12313501 -7324.11 -4897.78 1491.22 -985.002 -260.784 1018.94 
9884 2
12341500 -6849.25 -5175.88 1459 -965.934 -513.971 1094.16 
12313501 -7718.75 -5002 1561 -776.848 -205.162 803.483 
9884.5 2
12341500 -7278.33 -5308.22 1612.44 -892.065 -275.15 933.535 
12313501 -8045.89 -5087.56 1557.33 -680.122 -177.87 702.997 
9885 2
12341500 -7653.22 -5536.89 1585.44 -765.079 -466.667 896.172 
12313501 -8323.89 -5254.67 1489 -567.347 -341.043 661.961 
9885.5 2
12341500 -7985.11 -5622.11 1567.22 -669.131 -171.819 690.838 
12313501 -8859.33 -5539.78 1571 -1079.53 -574.821 1223.03 
9886 2
12341500 -8459.89 -5908.44 1580.11 -934.602 -563.648 1091.41 
12313501 -9277 -5796.33 1605.56 -822.178 -505.031 964.901 
9886.5 2
12341500 -9022.11 -6493.89 1658.78 -1095.95 -1141.22 1582.24 
12313501 -9672.33 -6096.44 1662.56 -770.63 -585.012 967.528 
9887 2
12341500 -9445.75 -6775.75 1634.62 -813.126 -541 976.655 
12313501 -10093.5 -6412.12 1572.62 -808.381 -605.913 1010.25 
9887.5 2
12341500 -9743.14 -6981.71 1624.29 -624.775 -432.698 759.981 
12313501 -10314.6 -6826.57 1639.86 -464.436 -870.686 986.81 
9888 2
12341500 -9977.67 -7369.22 1559.33 -467.179 -771.928 902.291 
12313501 -10577.7 -7228.56 1605.44 -524.094 -800.765 957.026 
9888.5 2
12341500 -10372.4 -7800.25 1572 -769.412 -840.21 1139.28 
12313501 -10923.6 -7669.25 1617.5 -674.383 -859.053 1092.14 
9889 2
12341500 -10633.6 -8187.75 1588.25 -542.012 -803.942 969.588 
12313501 -11245.9 -8030.38 1588 -668.568 -749.222 1004.15 
9889.5 2
12341500 -10921.6 -8523.89 1591.67 -558.005 -651.432 857.749 
12313501 -11548.2 -8556.89 1676.44 -585.944 -1020.38 1176.65 
9890 2
12341500 -11196.1 -8907.43 1550 -552.49 -771.71 949.095 
12313501 -11755.7 -9025 1516.29 -417.489 -941.873 1030.25 
9890.5 2
12341500 -11437.6 -9437.62 1620.12 -497.901 -1093.19 1201.24 
12313501 -12026.9 -9487.12 1610.25 -559.094 -952.835 1104.75 
9891 2
12341500 -11594.9 -9927.38 1553.88 -320.918 -999.49 1049.75 
12313501 -12164.4 -9992.38 1706.62 -280.612 -1031.12 1068.62 
9891.5 2
12341500 -11764.9 -10336 1532.62 -335.968 -807.559 874.658 
12313501 -12365.2 -10327.4 1578 -396.986 -662.055 771.955 
9892 2
12341500 -11920.1 -10676.9 1586.75 -317.485 -697.086 765.98 
12313501 -12460.9 -10635.5 1569.88 -195.552 -630.112 659.759 
9892.5 2
12341500 -11989.4 -10951 1432.44 -133.563 -528.179 544.805 
12313501 -12562.1 -11029.8 1538.33 -195.06 -759.687 784.33 
9893 2
12341500 -12091.3 -11253.4 1369.71 -201.267 -597.685 630.663 
12313501 -12732.6 -11346 1400.43 -336.878 -624.945 709.96 
9893.5 2
12341500 -12117.2 -11534.5 1320.62 -54.4325 -589.248 591.757 
12313501 -12762.1 -11549.5 1293.62 -61.9572 -426.625 431.1 
9894 2
12341500 -12180.6 -11798.5 1203.5 -123.298 -513.619 528.211 
12313501 -12779 -11815.2 1006.12 -32.8307 -517.023 518.065 
9894.5 2
12341500 -12341 -11991.8 1043.62 -318.837 -384.195 499.262 
12313501 -12933.9 -12106.9 994.75 -307.903 -579.771 656.459 
9895 2
12341500 -12417.1 -12237.2 986.875 -152.25 -491 514.063 
12313501 -13069 -12372.5 923.125 -270.25 -531.25 596.038 
9895.5 2
12341500 -12570.2 -12533.2 817.125 -287.829 -556.391 626.431 
12313501 -13231.8 -12714 873 -305.921 -641.917 711.088 
