# Supplementary material for: Intrinsic group behaviour II: On the dependence of triad spatial dynamics on social and personal features; and on the effect of social interaction on small group dynamics
Source: PLoS One. 2019 Dec 3;14(12):e0225704. doi: 10.1371/journal.pone.0225704 (PMC6890182; doi:10.1371/journal.pone.0225704)
Supplement: S3 Data Set — (ZIP) [file pone.0225704.s003.zip › set_3_int/group_traj_triad_int/traj_3_0217_44.dat]

3 12323900 12323803 12322504 0 0 0 1 0 1 0 20 20 20 1664.93 1726.3 1604.52 
9745.5 1
12322504 -3416.33 -1164.33 820.333 0 0 0 
9746 1
12322504 -3475.25 -1056.38 807.5 -156.693 287.123 327.097 
9746.5 1
12322504 -3686.86 -639 804.429 -405.378 799.569 896.461 
9747 1
12322504 -3569.57 -420.429 803.714 250.076 466.037 528.894 
9747.5 1
12322504 -3330.25 -273.75 804.25 484.456 296.92 568.207 
9748 1
12322504 -3117 -575.375 804.875 401.601 -568.032 695.661 
9748.5 1
12322504 -2767 -912 806.714 735.294 -707.195 1020.19 
9749 1
12322504 -2248.38 -1482.5 809.5 1043.51 -1147.89 1551.31 
9749.5 1
12322504 -1667.57 -1946.43 804 1166.27 -931.583 1492.66 
9750 1
12322504 -1438.14 -2037.71 803.286 461.627 -183.673 496.825 
9750.5 1
12322504 -1290.86 -1703.86 918 299.361 678.571 741.671 
9751 1
12322504 -1018.71 -1508.14 1425.71 562.279 404.368 692.583 
9751.5 1
12322504 -559.429 -1183.29 1560.86 916.738 648.417 1122.88 
9752 1
12322504 3.125 -726.125 1579.62 1061.42 862.567 1367.71 
9752.5 1
12322504 579.714 -309.143 1576.29 1110.96 803.434 1371.04 
9753 1
12322504 759 -15.4286 1572.86 378.24 619.65 725.97 
9753.5 1
12322504 905.625 99.875 1543 296.212 232.937 376.83 
9754 1
12322504 1221.71 572.143 1531.43 630.917 942.65 1134.3 
9754.5 1
12322504 1388 890.429 1531.43 337.294 645.61 728.409 
9755 1
12322504 1600.62 1402.12 1530.12 404.23 972.807 1053.45 
9755.5 1
12322504 2234 1950.14 1530 1232.25 1066.18 1629.47 
9756 1
12322504 3157.38 1880.25 1520.88 1911.75 -144.706 1917.22 
9756.5 1
12322504 3713.29 1832 1508.14 1109.6 -96.3074 1113.77 
9757 1
12322504 4174.43 1507 1503.29 985.348 -694.444 1205.47 
9757.5 1
12322504 4493.5 1272.12 1517.12 613.599 -451.683 761.919 
9758 1
12322504 4936.29 1236.14 1554.71 853.152 -69.3298 855.964 
9758.5 2
12323803 3668.6 928.2 1812 0 0 0 
12322504 5451.25 964.375 1613.62 1029.93 -543.536 1164.55 
9759 2
12323803 4032.33 860.333 1806.33 723.128 -134.924 735.607 
12322504 5959.67 550 1637.67 848.776 -691.778 1094.98 
9759.5 3
12323900 8485.2 1974.6 1462.4 0 0 0 
12323803 4455.29 615.857 1768.14 1130.89 -653.68 1306.22 
12322504 6142.71 424.714 1640.29 489.432 -334.989 593.095 
9760 3
12323900 8471.75 1580 1447.25 -29.9555 -878.842 879.352 
12323803 5105.75 229.25 1726.62 1253.3 -744.908 1457.96 
12322504 6551.62 17.25 1657.38 787.882 -785.095 1112.26 
9760.5 3
12323900 8611.86 1010.43 1478.14 268.92 -1093.23 1125.82 
12323803 5587.86 -225.286 1695.86 925.35 -872.429 1271.77 
12322504 6743.71 -198 1652.71 368.693 -413.148 553.738 
9761 3
12323900 8746.57 547.143 1473.71 277.19 -953.263 992.746 
12323803 5815.71 -578 1667.71 468.842 -725.75 864.017 
12322504 6839.71 -530.571 1658.29 197.531 -684.303 712.243 
9761.5 3
12323900 8838.86 105 1554 191.464 -917.309 937.077 
12323803 6038.29 -921.429 1680.29 461.766 -712.507 849.055 
12322504 6603.29 -888.286 1661.57 -490.516 -742.146 889.599 
9762 3
12323900 9010.25 -216.875 1572.25 349.781 -656.888 744.21 
12323803 6182 -1267.12 1688.38 293.294 -705.503 764.039 
12322504 6691.25 -1363.75 1660.12 179.519 -970.335 986.802 
9762.5 3
12323900 9171.86 -677.143 1634 304.919 -868.43 920.405 
12323803 6949.29 -1368 1687.57 1447.71 -190.33 1460.17 
12322504 7130.29 -1956.86 1662.14 828.369 -1119.07 1392.31 
9763 3
12323900 9400 -1011.25 1672 467.506 -684.646 829.037 
12323803 7944.25 -1511 1683.38 2038.86 -293.033 2059.81 
12322504 7576.25 -2146.12 1683.25 913.861 -387.844 992.756 
9763.5 3
12323900 9693.88 -1333.12 1604.12 572.856 -627.437 849.612 
12323803 8619.5 -1639.5 1649.12 1316.28 -250.487 1339.9 
12322504 7973.38 -2312.62 1687.75 774.123 -324.561 839.408 
9764 3
12323900 10025.8 -1532.88 1538.88 674.543 -405.996 787.3 
12323803 9010.38 -1890.25 1628.75 794.461 -509.654 943.884 
12322504 8388 -2494 1684.75 842.734 -368.648 919.838 
9764.5 3
12323900 10408.8 -1942.38 1643.88 788.066 -842.593 1153.69 
12323803 9429 -2154.88 1598 861.368 -544.496 1019.03 
12322504 8697.12 -2755.88 1692.75 636.06 -538.837 833.617 
9765 3
12323900 10623.4 -2202.75 1621.5 430.11 -521.794 676.213 
12323803 9634.5 -2540.62 1585 411.824 -773.046 875.899 
12322504 8997 -3039.5 1702 600.952 -568.387 827.168 
9765.5 3
12323900 10835 -2567.89 1644.89 424.098 -731.741 845.757 
12323803 9676.89 -3091.33 1598.11 84.9477 -1103.62 1106.89 
12322504 9179.11 -3320.11 1702.11 364.952 -562.347 670.391 
9766 3
12323900 11120 -2987.25 1643.5 563.241 -828.777 1002.05 
12323803 9781.75 -3166.12 1649.75 207.235 -147.81 254.547 
12322504 9359.88 -3491.12 1716.75 357.241 -337.972 491.779 
9766.5 3
12323900 11418.8 -3381.62 1635.62 607.215 -801.575 1005.6 
12323803 10104 -3386.88 1658.62 654.98 -448.679 793.921 
12322504 9535.38 -3496.12 1712.75 356.707 -10.1626 356.852 
9767 3
12323900 11597 -3889 1640.75 357.214 -1016.78 1077.71 
12323803 10540 -3736 1638 873.747 -699.649 1119.35 
12322504 9846.88 -3803 1699.75 624.248 -614.98 876.291 
9767.5 3
12323900 11947.1 -4286.38 1643 693.317 -786.881 1048.75 
12323803 10873.8 -4016.75 1604.5 660.891 -555.941 863.624 
12322504 9971.75 -4005.88 1690.38 247.277 -401.733 471.736 
9768 3
12323900 12351.4 -4643.5 1663.12 805.279 -711.404 1074.51 
12323803 11186.8 -4410.38 1593.25 623.506 -784.114 1001.8 
12322504 9953.88 -4014.5 1683.88 -35.6076 -17.1813 39.536 
9768.5 3
12323900 12679.2 -5033.62 1642 657.064 -781.814 1021.26 
12323803 11516.1 -4727.38 1608.62 660.07 -635.271 916.112 
12322504 9755.25 -3910.62 1633 -398.046 208.166 449.193 
9769 3
12323900 12874 -5394.12 1646.62 386.409 -715.278 812.978 
12323803 11901.6 -5036.38 1604.88 764.881 -613.095 980.27 
12322504 9967.62 -4315.38 1559.38 421.379 -803.075 906.913 
9769.5 3
12323900 13215.1 -5736.12 1677.25 670.187 -671.906 949.003 
12323803 12359.9 -5462.62 1605.38 900.295 -837.426 1229.56 
12322504 10310.9 -4662.88 1488.75 674.361 -682.711 959.613 
9770 3
12323900 13561.2 -6093.88 1672.12 688.121 -711.233 989.628 
12323803 12809 -5892 1624.12 892.893 -853.628 1235.29 
12322504 10589.6 -4941.75 1463.5 554.175 -554.423 783.897 
9770.5 3
12323900 13971.3 -6349 1654.43 790.05 -491.57 930.494 
12323803 13187.9 -6247.43 1647.43 729.975 -684.833 1000.93 
12322504 10855.6 -5134.71 1445 512.421 -371.8 633.096 
9771 3
12323900 14254.3 -6648.57 1636.29 583.505 -617.673 849.705 
12323803 13470 -6517.57 1639 581.738 -556.996 805.396 
12322504 11193 -5444 1459.86 695.729 -637.703 943.771 
9771.5 3
12323900 14671.2 -6999.12 1633.12 859.72 -722.791 1123.19 
12323803 13829.4 -6691.62 1617.25 740.979 -358.873 823.311 
12322504 11593.9 -5745.12 1515.75 826.546 -620.876 1033.76 
9772 3
12323900 15121 -7583.5 1634 863.244 -1121.64 1415.37 
12323803 14207.4 -6947.75 1598.5 725.528 -491.603 876.393 
12322504 12019.5 -6103.62 1515.75 816.939 -688.1 1068.12 
9772.5 3
12323900 15521 -8071.43 1713.43 817.996 -997.809 1290.25 
12323803 14569.7 -7256.86 1575.71 740.98 -632.121 973.976 
12322504 12438 -6420.14 1527.71 855.828 -647.276 1073.04 
9773 3
12323900 15866.9 -8408 1751 719.038 -699.733 1003.32 
12323803 15017 -7733.57 1567.57 929.908 -991.09 1359.04 
12322504 12795.4 -6718.14 1553 743.095 -619.543 967.483 
9773.5 3
12323900 16148.2 -8612.75 1767.38 578.998 -421.296 716.051 
12323803 15426 -8094.62 1646.5 841.564 -742.909 1122.56 
12322504 13160.9 -6931.62 1541.38 751.947 -439.264 870.849 
9774 3
12323900 16543.5 -8897.62 1751.62 740.169 -533.474 912.384 
12323803 15714.9 -8494.38 1707 540.964 -748.596 923.6 
12322504 13496.6 -7197.75 1508.75 628.745 -498.361 802.3 
9774.5 3
12323900 16929.8 -9279.5 1744.38 769.422 -760.707 1081.98 
12323803 16023.4 -8763.62 1675.62 614.542 -536.355 815.682 
12322504 13947.1 -7454.62 1474.62 897.41 -511.703 1033.05 
9775 3
12323900 17172 -9743.38 1762.25 494.388 -946.684 1068 
12323803 16414.4 -9084.25 1661.88 797.959 -654.337 1031.94 
12322504 14411.2 -7813.5 1440.62 947.194 -732.398 1197.32 
9775.5 3
12323900 17407.4 -10131.1 1743.25 467.942 -770.875 901.786 
12323803 16728.5 -9529.12 1672 624.503 -884.443 1082.7 
12322504 14758.2 -8150.5 1459.75 689.861 -669.98 961.656 
9776 3
12323900 17765.1 -10457.7 1727.29 701.506 -640.371 949.834 
12323803 17005.9 -10006.4 1651 543.838 -935.889 1082.43 
12322504 15075.6 -8520.43 1472 622.199 -725.35 955.649 
9776.5 3
12323900 18085 -10728.2 1720.88 660.862 -558.958 865.548 
12323803 17374.4 -10398.4 1619 761.401 -809.807 1111.54 
12322504 15378.1 -9029.75 1512.5 625.111 -1052.32 1223.98 
9777 3
12323900 18483.1 -11032.1 1723.75 805.921 -615.132 1013.85 
12323803 17715.4 -10783.8 1619.88 690.283 -780.111 1041.66 
12322504 15678.5 -9398.5 1536.88 608.047 -746.457 962.767 
9777.5 3
12323900 19308.9 -11383 1711.62 1702.58 -723.454 1849.91 
12323803 18063.2 -11086.4 1631.75 717.268 -623.969 950.69 
12322504 15964.9 -9662.62 1538.88 590.464 -544.588 803.258 
9778 3
12323900 19743.4 -11602.4 1706 848.633 -428.467 950.664 
12323803 18576.2 -11462.6 1626.5 1001.95 -734.863 1242.55 
12322504 16367.9 -10076.4 1535.88 787.109 -808.105 1128.08 
9778.5 3
12323900 19931.5 -11929.8 1694 363.878 -633.221 730.326 
12323803 19158.8 -11845.5 1645.62 1126.69 -740.571 1348.29 
12322504 16801.6 -10557.4 1499.12 838.975 -930.368 1252.78 
9779 3
12323900 20216.4 -12398.2 1672.25 546.785 -899.232 1052.42 
12323803 19516.9 -12156.2 1633 687.38 -596.449 910.079 
12322504 17166.8 -10949.2 1462.62 700.816 -752.159 1028.05 
9779.5 3
12323900 20673.6 -12772 1675.29 956.478 -781.904 1235.4 
12323803 19873.1 -12515.1 1615.14 745.33 -750.822 1057.95 
12322504 17598.9 -11315 1435.71 903.99 -765.167 1184.35 
9780 3
12323900 21050.4 -13097.1 1675 772.138 -666.24 1019.84 
12323803 20238.5 -12763.4 1620.5 748.683 -508.672 905.137 
12322504 17916.9 -11712.1 1471.38 651.676 -813.781 1042.55 
9780.5 3
12323900 21422.2 -13330.8 1679 726.318 -456.299 857.757 
12323803 20475.6 -13017.1 1610.62 463.135 -495.605 678.32 
12322504 18479.9 -12152.1 1449 1099.61 -859.375 1395.59 
9781 3
12323900 21839.6 -13468.1 1682.12 833.084 -274.202 877.049 
12323803 20829.2 -13192.6 1569.25 705.838 -350.299 787.983 
12322504 18981.9 -12529.5 1486.12 1002 -753.244 1253.54 
9781.5 3
12323900 22307.6 -13676.6 1670.25 930.417 -414.513 1018.58 
12323803 21238.4 -13465.8 1557.12 813.37 -542.992 977.963 
12322504 19348 -12806.4 1500.12 727.883 -550.447 912.582 
9782 3
12323900 22826 -13925.8 1648.62 1045.11 -502.268 1159.54 
12323803 21637.5 -13540.2 1520.25 804.688 -150.202 818.586 
12322504 19664.6 -13096.4 1497.25 638.357 -584.677 865.648 
9782.5 3
12323900 23354.6 -14079.9 1611 1061.5 -309.488 1105.69 
12323803 22057.8 -13653.4 1533 843.876 -227.159 873.915 
12322504 19994.9 -13427.5 1504.5 663.153 -664.91 939.083 
9783 3
12323900 23863 -14213 1632.5 1010.69 -264.662 1044.76 
12323803 22498.1 -13809.4 1520.62 875.497 -310.139 928.806 
12322504 20357.4 -13701.6 1494.5 720.676 -544.98 903.536 
9783.5 3
12323900 24287.1 -14452.2 1646 860.294 -485.294 987.733 
12323803 23035.2 -14036.4 1485.12 1089.5 -460.446 1182.8 
12322504 20792.4 -13957.4 1485.5 882.353 -518.763 1023.55 
9784 3
12323900 24668.2 -14690.1 1650.88 737.186 -460.106 868.988 
12323803 23474.9 -14186.8 1463.62 850.338 -290.861 898.708 
12322504 21333.8 -14140.9 1474.12 1047.15 -354.932 1105.66 
9784.5 3
12323900 24954.4 -14791.7 1663.14 568.943 -201.967 603.728 
12323803 24014 -14176.6 1529.57 1071.82 20.2357 1072.01 
12322504 21835.7 -14418.1 1478 997.941 -551.228 1140.06 
9785 3
12323900 25418 -14708 1660.88 927.143 167.429 942.139 
12323803 24433 -14245.5 1529.88 838 -137.857 849.264 
12322504 22285.2 -14566 1444.25 899.071 -295.714 946.455 
9785.5 3
12323900 25756 -14894.4 1669.29 677.355 -373.604 773.556 
12323803 24834.1 -14431.3 1514.29 803.894 -372.316 885.926 
12322504 22776.1 -14770.6 1410 983.753 -409.963 1065.76 
9786 3
12323900 26017.8 -15152.2 1685.5 533.096 -525.095 748.275 
12323803 25334.1 -14619 1542 1018.29 -382.31 1087.7 
12322504 23332.8 -14942.9 1438.62 1133.62 -350.924 1186.69 
9786.5 3
12323900 26449.6 -15364.7 1705.43 865.374 -425.78 964.448 
12323803 25817.4 -14856.7 1556.14 968.544 -476.381 1079.36 
12322504 23850 -15224.9 1453.86 1036.57 -565.094 1180.6 
9787 3
12323900 26906.6 -15508.5 1693.75 938.508 -295.248 983.854 
12323803 26193.2 -15070 1639.62 771.707 -437.958 887.322 
12322504 24340.4 -15447.4 1474 1006.93 -456.916 1105.75 
9787.5 3
12323900 27474.8 -15741.1 1654 1127.23 -461.558 1218.07 
12323803 26497.1 -15278.1 1621.38 602.927 -412.946 730.784 
12322504 24742.1 -15621.9 1504.38 797.123 -346.23 869.069 
9788 3
12323900 28006.9 -16036.5 1690.5 1051.63 -583.745 1202.78 
12323803 26920 -15410.1 1601.62 835.721 -260.87 875.49 
12322504 25277 -15776.4 1513.5 1057.07 -305.336 1100.28 
9788.5 3
12323900 28484.9 -16099.9 1706.75 917.466 -121.641 925.495 
12323803 27421 -15694.8 1583 961.612 -546.305 1105.96 
12322504 25784.4 -15977 1510.12 973.848 -385.077 1047.22 
9789 3
12323900 28993.3 -16235.6 1703 1077.14 -287.492 1114.85 
12323803 28002 -15886.1 1493.86 1230.93 -405.493 1296 
12322504 26350 -16195.1 1488.86 1198.36 -462.167 1284.39 
9789.5 3
12323900 29540.6 -16282.4 1692.5 1159.62 -99.1601 1163.85 
12323803 28531.5 -16059.6 1523.5 1121.82 -367.547 1180.5 
12322504 26864.6 -16431.9 1478 1090.31 -501.551 1200.13 
9790 3
12323900 29964.2 -16316.5 1688.25 840.526 -67.7083 843.248 
12323803 29041.2 -16155.5 1584.75 1011.41 -190.228 1029.14 
12322504 27405.1 -16640.4 1501.12 1072.42 -413.69 1149.45 
9790.5 3
12323900 30676 -16404.1 1672 1387.43 -170.809 1397.9 
12323803 29613.1 -16265.6 1576.5 1114.77 -214.669 1135.25 
12322504 27930.1 -16866.9 1524 1023.39 -441.52 1114.57 
9791 3
12323900 31250.6 -16547.5 1635.38 1100.81 -274.665 1134.56 
12323803 30101.4 -16462.6 1549.5 935.345 -377.395 1008.61 
12322504 28421.8 -17032.8 1532.38 941.81 -317.768 993.974 
9791.5 3
12323900 31812.2 -16814.1 1589.5 1096.92 -520.752 1214.26 
12323803 30633.1 -16677.5 1524 1038.57 -419.678 1120.16 
12322504 28889.2 -17236.1 1498.38 913.086 -397.217 995.745 
9792 3
12323900 32245.3 -16998.3 1568.71 900.282 -382.871 978.314 
12323803 31091.7 -16858.9 1481.71 953.408 -377.042 1025.25 
12322504 29439.1 -17301.6 1483.57 1143.23 -136.063 1151.3 
9792.5 3
12323900 32784.5 -17223.2 1592.88 1123.36 -468.676 1217.21 
12323803 31645.4 -17117.2 1471.5 1153.46 -538.318 1272.89 
12322504 29951.6 -17525.2 1450.5 1067.67 -465.997 1164.94 
9793 3
12323900 33488.8 -17498.8 1600.62 1362.19 -532.882 1462.71 
12323803 32190.9 -17441.6 1437.38 1055.13 -627.418 1227.58 
12322504 30534.8 -17767.4 1393.38 1127.9 -468.327 1221.27 
9793.5 3
12323900 34148.8 -17673.6 1641.38 1271.68 -336.946 1315.56 
12323803 32847.8 -17794 1529.38 1265.66 -678.95 1436.26 
12322504 31139.1 -18023.1 1356.5 1164.5 -492.775 1264.47 
9794 3
12323900 34567.1 -17919.9 1662 810.804 -477.229 940.825 
12323803 33451.2 -17917.5 1532.88 1169.57 -239.341 1193.81 
12322504 31739.8 -18292.1 1309.38 1164 -521.318 1275.41 
9794.5 3
12323900 34965.6 -18191.1 1675.86 837.072 -569.89 1012.65 
12323803 34032.9 -17982.7 1557.86 1221.86 -137.005 1229.52 
12322504 32207.9 -18563.7 1295.29 983.418 -570.566 1136.95 
9795 3
12323900 35507.6 -18421.1 1701.75 1124.59 -477.141 1221.63 
12323803 34538 -18163.8 1578 1048.01 -375.593 1113.29 
12322504 32947.2 -18746.4 1456.38 1534.01 -378.964 1580.13 
9795.5 3
12323900 36038.8 -18551.5 1705.88 1045.52 -256.644 1076.56 
12323803 34973.9 -18331.5 1610.38 858.022 -330.217 919.372 
12322504 33514.2 -18936.1 1488.12 1116.14 -373.524 1176.98 
9796 3
12323900 36639.4 -18693.3 1661.86 1213.49 -286.436 1246.84 
12323803 35426.7 -18563.1 1614 914.827 -467.965 1027.57 
12322504 34011.6 -19047.7 1508.71 1004.69 -225.433 1029.67 
9796.5 3
12323900 37304.9 -18884.9 1655.88 1292.13 -372.018 1344.62 
12323803 36003.9 -18691.8 1569.5 1120.7 -249.723 1148.19 
12322504 34486.8 -19215.8 1547.12 922.677 -326.283 978.669 
9797 3
12323900 37891.3 -19067.4 1671 1163.51 -362.209 1218.59 
12323803 36678.3 -18944.7 1526.86 1338.12 -501.913 1429.15 
12322504 34999.1 -19378.4 1572.29 1016.65 -322.775 1066.66 
9797.5 3
12323900 38400.8 -19307.1 1663.12 1037.61 -488.18 1146.71 
12323803 37306.2 -19195.5 1550.38 1278.95 -510.765 1377.17 
12322504 35543.2 -19607.1 1555.5 1108.16 -465.777 1202.07 
9798 3
12323900 38958.3 -19518.4 1765.71 1110.63 -420.923 1187.72 
12323803 37891.6 -19373.3 1619.86 1165.98 -354.155 1218.58 
12322504 36167 -19789.9 1525 1242.53 -364.008 1294.75 
9798.5 3
12323900 39474.2 -19749.2 1746.62 1081.69 -483.902 1184.99 
12323803 38388.6 -19503.1 1659.75 1042.04 -272.2 1077.01 
12322504 36725.4 -20004.1 1560.12 1170.6 -449.199 1253.83 
9799 3
12323900 39998.2 -19954.2 1704.38 1013.54 -396.518 1088.34 
12323803 38920.9 -19780.2 1716.25 1029.5 -536.025 1160.68 
12322504 37273.4 -20179.5 1588 1059.96 -339.217 1112.92 
9799.5 3
12323900 40654.3 -20198.4 1690.29 1317.34 -490.318 1405.63 
12323803 39452.6 -20036.1 1694 1067.66 -513.841 1184.88 
12322504 37818.1 -20398.9 1627 1093.91 -440.476 1179.26 
9800 3
12323900 41192.9 -20426 1700.62 1064.41 -449.746 1155.52 
12323803 39843.2 -20231.9 1645 772.092 -386.822 863.573 
12322504 38359.1 -20471.9 1651.88 1069.13 -144.304 1078.83 
9800.5 3
12323900 41630.3 -20529 1713.14 867.878 -204.365 891.615 
12323803 40504.1 -20443.1 1594.43 1311.3 -419.182 1376.67 
12322504 38862.3 -20631.6 1641.43 998.335 -316.858 1047.41 
9801 3
12323900 42028.9 -20735.4 1713.25 811.791 -420.316 914.15 
12323803 41114.2 -20574.1 1606.38 1242.58 -266.766 1270.89 
12322504 39376.1 -20788 1632.5 1046.52 -318.592 1093.94 
9801.5 3
12323900 42574.4 -20887.4 1762.43 1093.29 -304.717 1134.96 
12323803 41625.9 -20810.1 1637.86 1025.26 -472.982 1129.11 
12322504 39867.1 -21010.7 1629.71 984.004 -446.321 1080.49 
9802 3
12323900 43261.8 -21291.4 1743.38 1358.34 -798.313 1575.56 
12323803 42178.6 -20984 1685.38 1092.43 -343.591 1145.19 
12322504 40448.6 -21260.1 1573.12 1149.17 -492.907 1250.42 
9802.5 3
12323900 43791.3 -21519.4 1747.71 1042.39 -448.924 1134.95 
12323803 42727.6 -21065.3 1716.71 1080.6 -160.011 1092.39 
12322504 41201.4 -21468 1506 1481.9 -409.203 1537.36 
9803 3
12323900 44186.1 -21691.9 1719.75 804.153 -351.215 877.505 
12323803 43195 -21285.1 1700.75 951.993 -447.738 1052.03 
12322504 41700.8 -21613.6 1541.38 1016.95 -296.589 1059.31 
9803.5 3
12323900 44739.4 -21983.6 1692.14 1082.79 -570.834 1224.04 
12323803 43746.6 -21582.1 1673 1079.4 -581.248 1225.95 
12322504 42142.7 -21881.9 1561.14 864.901 -524.916 1011.73 
9804 3
12323900 45279.6 -22197.1 1727.29 1120.63 -443.094 1205.05 
12323803 44129 -21696.7 1652.43 793.42 -237.7 828.261 
12322504 42641.3 -22036.7 1536.57 1034.38 -321.28 1083.13 
9804.5 3
12323900 45722.2 -22447 1745.12 866.299 -488.957 994.762 
12323803 44681 -21783.6 1619.38 1080.23 -170.08 1093.54 
12322504 43243.1 -22271.6 1529.12 1177.77 -459.708 1264.31 
9805 3
12323900 46145.4 -22597.6 1794.29 839.64 -298.753 891.206 
12323803 45259.9 -21962.1 1652.14 1148.53 -354.202 1201.9 
12322504 43835.7 -22502.6 1526.14 1175.77 -458.227 1261.91 
9805.5 3
12323900 46492.3 -22910 1805.71 739.567 -666.159 995.353 
12323803 45807.9 -22158.1 1670.43 1168.44 -417.91 1240.93 
12322504 44366.7 -22759.6 1541.29 1132.2 -547.974 1257.83 
9806 3
12323900 46852.1 -23318.9 1787.75 700.076 -795.477 1059.67 
12323803 46394.4 -22334.9 1687.88 1141.09 -343.837 1191.76 
12322504 44868.5 -23035.1 1520.5 976.237 -536.096 1113.75 
9806.5 3
12323900 47131.1 -23509 1783.86 572.932 -390.4 693.299 
12323803 46866.4 -22750 1698.86 969.309 -852.413 1290.8 
12322504 45350.9 -23295.6 1521.29 990.466 -534.798 1125.63 
9807 3
12323900 47326.8 -23408.9 1789 382.793 195.939 430.026 
12323803 47107.4 -22714.4 1722.25 471.519 69.7162 476.645 
12322504 45822.2 -23526.4 1534.12 922.491 -451.67 1027.13 
9807.5 3
12323900 47316.8 -23878.9 1789 -19.2678 -905.588 905.793 
12323803 47412.9 -23067.2 1723 588.632 -679.913 899.316 
12322504 46130 -23857.4 1561.38 592.967 -637.765 870.835 
9808 3
12323900 47088.9 -24009.1 1787.71 -453.067 -258.982 521.864 
12323803 47605.9 -23845.3 1723 383.662 -1546.79 1593.66 
12322504 46500.7 -24092.7 1574.57 737.007 -467.871 872.973 
9808.5 2
12323900 46973.2 -24127.5 1780.5 -229.379 -234.836 328.272 
12323803 47327.9 -24445.4 1720.25 -551.552 -1190.65 1312.2 
9809 2
12323900 46958.3 -24160 1782.86 -30.8542 -67.0103 73.7724 
12323803 46976 -24682.3 1718 -725.515 -488.476 874.632 
9809.5 1
12323900 46566.1 -24200.4 1783 -793.848 -81.7308 798.044 
