# Supplementary material for: Intrinsic group behaviour II: On the dependence of triad spatial dynamics on social and personal features; and on the effect of social interaction on small group dynamics
Source: PLoS One. 2019 Dec 3;14(12):e0225704. doi: 10.1371/journal.pone.0225704 (PMC6890182; doi:10.1371/journal.pone.0225704)
Supplement: S3 Data Set — (ZIP) [file pone.0225704.s003.zip › set_3_int/group_traj_triad_int/traj_3_0217_43.dat]

3 12311502 12310700 12311500 0 0 0 1 0 1 0 10 10 10 1603.35 1610.31 1590.02 
9667 1
12310700 40908 -22437 1340 0 0 0 
9667.5 1
12310700 41130.4 -22511 1340 761.796 -253.425 802.843 
9668 1
12310700 41914.9 -22726.6 1405.62 1553.33 -426.98 1610.94 
9668.5 1
12310700 42447.3 -22475.6 1515.22 1097.85 517.669 1213.78 
9669 1
12310700 42160.8 -21700.8 1541.88 -554.32 1498.66 1597.89 
9669.5 1
12310700 41393.8 -21420.5 1561.88 -1483.56 542.07 1579.49 
9670 1
12310700 40577.2 -21078.9 1579.5 -1680.04 702.932 1821.17 
9670.5 1
12310700 39749.2 -21099.4 1639.88 -1710.74 -42.3554 1711.27 
9671 1
12310700 39182.7 -20903.8 1702.11 -1113.13 384.277 1177.59 
9671.5 1
12310700 38703.1 -20776.6 1734 -942.125 249.809 974.682 
9672 1
12310700 38159.1 -20670 1734.5 -1135.7 222.599 1157.31 
9672.5 1
12310700 37565 -20564.9 1727.25 -1227.53 217.2 1246.6 
9673 1
12310700 37006.9 -20274.9 1703 -1087.94 565.275 1226.03 
9673.5 1
12310700 36460.7 -20067.9 1670.57 -1081.53 409.964 1156.63 
9674 1
12310700 35945.2 -19883.4 1634.67 -1041.4 372.551 1106.03 
9674.5 1
12310700 35137.4 -19680.5 1602.38 -1559.55 391.785 1608.01 
9675 2
12311500 34369.7 -20218.3 1615 0 0 0 
12310700 34662.8 -19566.4 1616.38 -1011.99 243.337 1040.84 
9675.5 3
12311502 34373.5 -18690.7 1616.83 0 0 0 
12311500 33776.4 -20011.9 1614 -1225.76 426.44 1297.82 
12310700 34122.3 -19408.7 1617.67 -1053.44 307.424 1097.38 
9676 3
12311502 34011.2 -18451.8 1577.12 -836.605 551.771 1002.18 
12311500 33214.9 -19898.6 1588.5 -1069.66 215.741 1091.2 
12310700 33630.5 -19255.8 1582.25 -936.825 291.27 981.061 
9676.5 3
12311502 33557.1 -18277.5 1542.25 -946.094 363.021 1013.35 
12311500 32800.9 -19840 1574.12 -862.5 122.135 871.105 
12310700 33168.2 -19106.8 1565 -963.021 310.417 1011.81 
9677 3
12311502 33065.6 -18187.8 1530.75 -1017.6 185.818 1034.42 
12311500 32410.4 -19751.5 1561.12 -808.489 183.23 828.992 
12310700 32667.5 -18982.8 1547.75 -1036.75 256.729 1068.06 
9677.5 3
12311502 32537 -17989.1 1547.33 -1038.56 390.253 1109.46 
12311500 31727.6 -19462.4 1521.22 -1341.49 567.889 1456.74 
12310700 32095.3 -18812.6 1499.56 -1124.1 334.37 1172.78 
9678 3
12311502 31812.5 -17728.8 1527.88 -1437.5 516.59 1527.5 
12311500 31146.5 -19125.8 1409.88 -1152.89 668.045 1332.45 
12310700 31510.5 -18524.9 1382.62 -1160.38 570.795 1293.17 
9678.5 3
12311502 31191.4 -17422 1456.75 -1270.19 627.301 1416.65 
12311500 30793.2 -19000.1 1356.88 -722.393 256.902 766.714 
12310700 30996.9 -18279.4 1322.38 -1050.36 502.045 1164.17 
9679 3
12311502 30614.2 -17205.6 1484.33 -1116.35 418.655 1192.27 
12311500 30210.6 -18727.7 1314.22 -1127.07 526.999 1244.19 
12310700 30329.1 -18049.7 1334.67 -1291.61 444.31 1365.9 
9679.5 3
12311502 30118.4 -16982.1 1534.62 -948.083 427.209 1039.89 
12311500 29447.4 -18469 1347.88 -1459.24 494.583 1540.77 
12310700 29752.1 -17766 1448.88 -1103.22 542.384 1229.34 
9680 3
12311502 29592.2 -16794.5 1588.62 -1065.03 379.808 1130.73 
12311500 28868.1 -18110 1463.25 -1172.57 726.721 1379.51 
12310700 29294 -17610.8 1520.75 -927.379 314.271 979.182 
9680.5 3
12311502 29091 -16695.8 1604.75 -1004.51 197.896 1023.82 
12311500 28433.1 -17935.6 1535 -871.743 349.449 939.176 
12310700 28815.6 -17466.6 1578.25 -958.667 288.828 1001.23 
9681 3
12311502 28610.4 -16501.4 1612.62 -959.331 387.974 1034.81 
12311500 27988.1 -17770.9 1576.75 -888.224 328.842 947.142 
12310700 28318 -17199.6 1598.88 -993.263 532.934 1127.21 
9681.5 3
12311502 28182 -16313.2 1635.75 -888.745 390.301 970.671 
12311500 27527.4 -17596.4 1530.38 -955.913 362.033 1022.17 
12310700 27870.6 -17047.1 1626.12 -928.164 316.39 980.607 
9682 3
12311502 27720.2 -16187.5 1587.12 -932.828 254.04 966.801 
12311500 27171.5 -17417 1524.62 -718.939 362.374 805.102 
12310700 27411.4 -16841.5 1664.12 -927.778 415.404 1016.53 
9682.5 3
12311502 27303.8 -15872 1559.75 -848.269 642.566 1064.17 
12311500 26667.2 -17282.1 1583.75 -1026.99 274.695 1063.09 
12310700 26923 -16707.8 1586.12 -994.654 272.403 1031.28 
9683 3
12311502 26728.5 -15602.5 1537.88 -1166.84 546.653 1288.54 
12311500 26121.8 -17105 1510.62 -1106.49 359.28 1163.36 
12310700 26435.6 -16534.5 1549 -988.59 351.42 1049.19 
9683.5 3
12311502 26184.6 -15362.1 1586.88 -1083.42 478.835 1184.51 
12311500 25507.2 -16878 1475.12 -1224.1 452.191 1304.95 
12310700 25829.1 -16339.9 1551.25 -1208.17 387.699 1268.85 
9684 3
12311502 25644.4 -15264.6 1609 -1091.41 196.97 1109.05 
12311500 24906.9 -16748.6 1550.5 -1212.88 261.364 1240.72 
12310700 25236.5 -16175.9 1577.62 -1197.22 331.313 1242.22 
9684.5 3
12311502 25096.3 -15080.7 1619.11 -1037.96 348.406 1094.87 
12311500 24365.7 -16559.4 1563.22 -1025.02 358.297 1085.83 
12310700 24745.2 -16035.4 1608.33 -930.45 265.967 967.717 
9685 3
12311502 24591.2 -15044.6 1565.75 -1020.37 72.8114 1022.96 
12311500 23811.9 -16426.6 1632.38 -1118.77 268.322 1150.5 
12310700 24347 -15879.1 1563.12 -804.489 315.797 864.252 
9685.5 3
12311502 24180.6 -14897.9 1555.5 -822.896 294.088 873.868 
12311500 23405.1 -16344 1567.62 -815.13 165.581 831.778 
12310700 23927.5 -15856 1566.25 -840.681 46.3427 841.958 
9686 3
12311502 23718.6 -14764.6 1557.88 -902.344 260.254 939.125 
12311500 22847 -16216.6 1551 -1090.09 248.779 1118.12 
12310700 23441.5 -15787.8 1566.38 -949.219 133.301 958.533 
9686.5 3
12311502 23100.5 -14578.2 1526.62 -1214.39 366.159 1268.39 
12311500 22432.6 -16108.4 1626.75 -814.096 212.672 841.417 
12310700 22968.5 -15746.5 1562.25 -929.273 81.0413 932.8 
9687 3
12311502 22521.8 -14406.6 1507.88 -1155.19 342.565 1204.91 
12311500 21997.1 -16040.8 1572.25 -869.261 134.98 879.679 
12310700 22451.8 -15456.4 1609.75 -1031.44 579.092 1182.88 
9687.5 3
12311502 22034.9 -14228.6 1502.25 -981.603 358.871 1045.15 
12311500 21401.1 -16021 1486.25 -1201.61 39.8185 1202.27 
12310700 21883.6 -15297.6 1647.5 -1145.41 320.06 1189.29 
9688 3
12311502 21533 -14188.1 1538.86 -1105.45 89.1677 1109.04 
12311500 20932.1 -15642.6 1427.71 -1033 833.543 1327.36 
12310700 21514.6 -15118.4 1593.86 -812.893 394.706 903.653 
9688.5 3
12311502 21145.6 -14091.5 1561.5 -773.204 192.9 796.903 
12311500 20464.1 -15465.9 1432.38 -934.167 352.687 998.527 
12310700 20976.8 -14918.6 1548.62 -1073.5 398.81 1145.18 
9689 3
12311502 20696.8 -14022.4 1556.62 -871.602 134.223 881.876 
12311500 19942.1 -15314 1528.62 -1013.59 294.903 1055.62 
12310700 20447.2 -14656.8 1549 -1028.16 508.495 1147.03 
9689.5 3
12311502 20171.2 -13931.5 1599.25 -1022.37 176.8 1037.55 
12311500 19512.1 -15116.2 1495.25 -836.576 384.728 920.801 
12310700 19981 -14535.1 1567.12 -907.101 236.625 937.456 
9690 3
12311502 19709.4 -13787.8 1601.75 -925.601 288.076 969.394 
12311500 19090 -14694 1489 -845.942 846.192 1196.52 
12310700 19485.1 -14334 1591.38 -993.737 403.056 1072.37 
9690.5 3
12311502 19340.6 -13475.6 1583.88 -725.886 614.419 951.011 
12311500 18618.9 -14450 1460.88 -927.411 480.315 1044.41 
12310700 19044.1 -14093 1576.75 -868.11 474.409 989.282 
9691 3
12311502 19022.8 -13151.2 1579 -631.958 644.881 902.908 
12311500 18181.2 -14188.1 1436 -870.03 520.626 1013.91 
12310700 18680.1 -13781.8 1555.5 -723.658 618.787 952.144 
9691.5 3
12311502 18575.9 -12823.4 1548.71 -917.644 673.145 1138.07 
12311500 17679.9 -13936.6 1395.86 -1029.55 516.537 1151.86 
12310700 18238.9 -13422.4 1537.71 -906.094 737.826 1168.5 
9692 3
12311502 18318.8 -12505.6 1558.38 -524.708 648.579 834.25 
12311500 17239.8 -13565.5 1371.25 -898.178 757.289 1174.82 
12310700 17820.8 -13099 1528.12 -853.28 660.058 1078.78 
9692.5 3
12311502 17875.2 -12097 1527.38 -859.496 791.909 1168.7 
12311500 16886.4 -13150.4 1336.12 -684.835 804.506 1056.52 
12310700 17420.1 -12779.1 1472.25 -776.405 619.913 993.527 
9693 3
12311502 17279.8 -11705.6 1526.62 -1169.94 768.91 1399.99 
12311500 16608.5 -12673.1 1293.38 -545.923 937.623 1084.97 
12310700 17134.9 -12403.6 1415.88 -560.413 737.721 926.442 
9693.5 3
12311502 16963.1 -11319.8 1533.62 -637.072 776.408 1004.33 
12311500 16375.6 -12238.5 1335.62 -468.561 874.497 992.116 
12310700 16684.9 -11835.2 1506.62 -905.433 1143.61 1458.65 
9694 3
12311502 16675.4 -10886.7 1537.86 -576.546 867.807 1041.87 
12311500 16202.3 -11829.9 1508.71 -347.373 818.924 889.553 
12310700 16292.3 -11308.9 1569.71 -786.752 1054.9 1315.97 
9694.5 3
12311502 16297.1 -10491.1 1568.75 -775.212 810.634 1121.64 
12311500 15823.8 -11464.2 1479.38 -775.688 749.195 1078.42 
12310700 16041.1 -10963.8 1565.88 -514.674 707.187 874.644 
9695 3
12311502 15816.6 -10015.4 1595.5 -953.373 943.948 1341.63 
12311500 15311.9 -11010.1 1553.88 -1015.62 901.042 1357.71 
12310700 15746.5 -10653.9 1594 -584.573 614.831 848.377 
9695.5 3
12311502 15470.1 -9600.25 1602.75 -671.512 804.506 1047.93 
12311500 14852.9 -10522.2 1561.62 -889.535 945.494 1298.16 
12310700 15383.5 -10234.4 1616.25 -703.488 812.984 1075.1 
9696 3
12311502 15142.9 -9276 1613.57 -654.536 648.5 921.395 
12311500 14497.7 -10156.7 1585.43 -710.321 731.071 1019.32 
12310700 15016.6 -9908.71 1628.14 -733.857 651.321 981.206 
9696.5 3
12311502 14845.8 -8884.12 1611.25 -615.129 811.335 1018.16 
12311500 14115.6 -9822.12 1598.62 -791.075 692.731 1051.51 
12310700 14600.8 -9464.88 1621.38 -860.914 918.922 1259.2 
9697 3
12311502 14468 -8448.71 1589.57 -778.866 897.754 1188.53 
12311500 13731.4 -9423.57 1568.57 -792.158 821.76 1141.4 
12310700 14155.6 -8952 1600 -917.894 1057.47 1400.28 
9697.5 3
12311502 14097.4 -8068.25 1537.38 -768.932 789.345 1101.96 
12311500 13290.2 -8898.25 1553 -915.308 1089.88 1423.24 
12310700 13665.6 -8440.25 1553.62 -1016.49 1061.72 1469.86 
9698 3
12311502 13692.4 -7666.88 1533.88 -762.712 755.885 1073.82 
12311500 12910 -8439.62 1585.12 -716.102 863.701 1121.95 
12310700 13228.1 -7998.75 1550.12 -823.917 831.45 1170.53 
9698.5 3
12311502 13286.7 -7199.14 1559 -827.879 954.555 1263.55 
12311500 12627.4 -8073.71 1537.29 -576.676 746.757 943.505 
12310700 12907.6 -7613.86 1599.14 -654.191 785.496 1022.24 
9699 3
12311502 13014 -6860.75 1593.12 -556.56 690.598 886.952 
12311500 12174.5 -7553.25 1531.25 -924.344 1062.17 1408.06 
12310700 12589.9 -7176.38 1613.88 -648.36 892.821 1103.4 
9699.5 3
12311502 12566.8 -6344.5 1589.75 -823.665 950.737 1257.9 
12311500 11663.4 -7056.88 1504.38 -941.298 914.134 1312.13 
12310700 12179.8 -6733.5 1631.75 -755.295 815.608 1111.61 
9700 3
12311502 12208.9 -5912.14 1556.14 -756.645 914.074 1186.61 
12311500 11100.6 -6716.86 1472.14 -1189.86 718.854 1390.15 
12310700 11693.7 -6275.29 1607.43 -1027.56 968.741 1412.21 
9700.5 3
12311502 11814.8 -5403.88 1525.12 -814.271 1050.14 1328.85 
12311500 10646 -6193.62 1432.25 -939.197 1081.06 1432.05 
12310700 11219.4 -5721.5 1563.38 -980.04 1144.19 1506.53 
9701 3
12311502 11319.2 -4802 1500.25 -969.667 1177.84 1525.63 
12311500 10107.8 -5773.38 1418.88 -1053.33 822.407 1336.36 
12310700 10717.9 -5229.25 1518.12 -981.409 963.307 1375.18 
9701.5 3
12311502 10873.5 -4415.62 1495.12 -865.534 750.243 1145.43 
12311500 9716.75 -5319.75 1511.62 -759.223 880.825 1162.87 
12310700 10278.8 -4818.62 1493.88 -852.67 797.33 1167.38 
9702 3
12311502 10556.5 -3998 1515.88 -622.79 820.481 1030.08 
12311500 9286.25 -4927.88 1465.38 -845.776 769.892 1143.71 
12310700 9878.12 -4396.88 1524.88 -787.083 828.585 1142.83 
9702.5 3
12311502 10126.9 -3607.71 1583.29 -889.53 808.045 1201.75 
12311500 8940.57 -4482.29 1432 -715.691 922.545 1167.61 
12310700 9483.14 -3926.43 1568.29 -817.768 974.009 1271.79 
9703 3
12311502 9695.5 -3269.75 1605.5 -887.566 695.4 1127.54 
12311500 8522.12 -4003.5 1398.88 -861.001 985.156 1308.38 
12310700 9121 -3532.12 1596.5 -745.15 811.324 1101.59 
9703.5 3
12311502 9279.14 -2810.57 1616.71 -842.828 929.511 1254.73 
12311500 7978.29 -3525.14 1388.71 -1100.89 968.334 1466.16 
12310700 8686.71 -3067.86 1584.57 -879.121 939.813 1286.9 
9704 3
12311502 8942.5 -2331.62 1624.75 -667.942 950.291 1161.55 
12311500 7580.62 -3170.62 1384.12 -789.009 703.408 1057.03 
12310700 8208.5 -2691.88 1579.38 -948.838 745.996 1206.98 
9704.5 3
12311502 8592 -2187.89 1641.67 -677.95 278.02 732.742 
12311500 7186.33 -2828.67 1419.44 -762.653 661.428 1009.52 
12310700 7811.78 -2386.44 1607.11 -767.354 590.775 968.425 
9705 3
12311502 8147.56 -2002.89 1647.67 -918.274 382.231 994.649 
12311500 6775.67 -2108.33 1499.44 -848.485 1488.29 1713.17 
12310700 7422.44 -2083.89 1607.56 -804.408 625.115 1018.74 
9705.5 3
12311502 7606.25 -1512.88 1629.88 -1057.24 957.058 1426.08 
12311500 6316 -1688.25 1538.88 -897.786 820.475 1216.22 
12310700 6803.25 -1300.25 1559.75 -1209.36 1530.54 1950.67 
9706 3
12311502 7240.22 -1053.89 1606.22 -742.45 931.006 1190.8 
12311500 5708.78 -1374 1545.44 -1231.69 637.424 1386.85 
12310700 6177.11 -844.333 1550.67 -1270.06 924.78 1571.07 
9706.5 3
12311502 6818.25 -487.375 1570 -793.181 1064.88 1327.82 
12311500 5272.62 -868.875 1541.5 -819.836 949.483 1254.45 
12310700 5759.88 -526.375 1544 -784.278 597.666 986.051 
9707 3
12311502 6303.86 25.2857 1549.86 -1078.39 1074.76 1522.51 
12311500 5013 -498.714 1557.86 -544.287 776.018 947.868 
12310700 5488 -214.714 1577 -569.969 653.377 867.044 
9707.5 3
12311502 5723 447 1535.12 -1180.6 857.143 1458.94 
12311500 4692.38 -120.75 1560.62 -651.677 768.22 1007.4 
12310700 5136 166.875 1599.38 -715.447 775.588 1055.18 
9708 3
12311502 5333.5 682.25 1520.25 -751.931 454.151 878.437 
12311500 4290.25 191.875 1507.12 -776.303 603.523 983.304 
12310700 4780 497.625 1630 -687.259 638.514 938.096 
9708.5 3
12311502 5029 1011 1509.62 -597.059 644.608 878.634 
12311500 3881.88 501.375 1501.25 -800.735 606.863 1004.72 
12310700 4466.88 1057 1601.75 -613.971 1096.81 1256.96 
9709 3
12311502 4662 1527.57 1540.57 -761.411 1071.72 1314.66 
12311500 3556 849.857 1469.29 -676.089 722.992 989.856 
12310700 4040.86 1386.29 1580.14 -883.854 683.165 1117.1 
9709.5 3
12311502 4454.12 1903.12 1567.88 -425.973 769.577 879.603 
12311500 3180.5 1216 1457.88 -769.467 750.293 1074.72 
12310700 3685.12 1679.62 1563.75 -728.959 601.105 944.833 
9710 3
12311502 4040.5 2354.25 1524.25 -778.955 849.576 1152.63 
12311500 2720.38 1564.38 1488.12 -866.525 656.073 1086.88 
12310700 3282.12 2035.75 1552.75 -758.945 670.669 1012.82 
9710.5 3
12311502 3705.43 2764.71 1502.57 -672.834 824.225 1063.98 
12311500 2208.14 2054.71 1503.71 -1028.58 984.617 1423.88 
12310700 2978.86 2534.57 1589.14 -608.972 1001.65 1172.24 
9711 3
12311502 3456.29 3061.29 1526.14 -528.966 629.663 822.363 
12311500 1929.86 2678.29 1561.86 -590.84 1323.93 1449.79 
12310700 2772.43 2922 1610.43 -438.277 822.566 932.042 
9711.5 3
12311502 3236.75 3385.25 1571.75 -436.453 644.064 778.016 
12311500 1778.62 3124.75 1570.12 -300.66 887.603 937.142 
12310700 2630.75 3273.12 1598.88 -281.667 698.062 752.746 
9712 3
12311502 3024.14 3776.71 1582.14 -415.248 764.579 870.064 
12311500 1679.29 3436.57 1624.29 -194.022 609.026 639.185 
12310700 2431 3668.71 1576.14 -390.137 772.635 865.547 
9712.5 3
12311502 2865.62 4186.75 1582.38 -322.847 835.103 895.337 
12311500 1503.25 3759.38 1594.38 -358.525 657.441 748.845 
12310700 2200.88 4062.5 1565.25 -468.686 802.008 928.915 
9713 3
12311502 2647.29 4531.29 1555 -438.432 691.839 819.063 
12311500 1245.43 4241 1589.14 -517.714 967.118 1096.97 
12310700 1915.29 4586.14 1568.29 -573.472 1051.49 1197.71 
9713.5 3
12311502 2498.38 4944.12 1580.38 -311.529 863.681 918.147 
12311500 1051.75 4618.5 1572.5 -405.185 789.749 887.625 
12310700 1667.12 4958.88 1588.5 -519.165 779.774 936.792 
9714 3
12311502 2374 5430.75 1580.62 -234.67 918.16 947.675 
12311500 751.25 5155.88 1628.5 -566.981 1013.92 1161.68 
12310700 1441.88 5372.25 1641.38 -425 779.953 888.229 
9714.5 3
12311502 2208.57 5849.43 1588 -335.555 849.247 913.136 
12311500 413.714 5599.71 1634.86 -684.657 900.283 1131.05 
12310700 1137.29 5724.29 1635.29 -617.828 714.068 944.249 
9715 3
12311502 1970.88 6145.38 1569.88 -471.62 587.195 753.143 
12311500 26.125 6073.62 1639.12 -769.026 940.299 1214.73 
12310700 652.25 6241.75 1615.12 -962.372 1026.71 1407.23 
9715.5 3
12311502 1566.43 6507.57 1598.86 -820.378 734.678 1101.26 
12311500 -137.429 6619.57 1628.14 -331.752 1107.4 1156.02 
12310700 524.714 6793.14 1599.86 -258.693 1118.44 1147.97 
9716 3
12311502 1126.38 6801.5 1642.38 -878.35 586.684 1056.27 
12311500 -362.375 7043.75 1561.5 -448.995 846.664 958.351 
12310700 424.125 7180.12 1571.75 -200.777 772.419 798.087 
9716.5 3
12311502 1063.38 7195.88 1626.38 -121.387 759.875 769.509 
12311500 -552.75 7562.38 1423.25 -366.811 999.277 1064.47 
12310700 389.375 7701 1512.25 -66.9557 1003.61 1005.84 
9717 3
12311502 1118.14 7645.14 1643.29 114.577 939.891 946.849 
12311500 -509.714 8121.14 1378.71 90.0329 1168.97 1172.43 
12310700 433.857 8194.86 1475.57 93.0589 1033.17 1037.36 
9717.5 3
12311502 1167.88 8132.75 1671.12 99.068 971.329 976.368 
12311500 -424.625 8642.88 1441.12 169.501 1039.31 1053.04 
12310700 571.75 8653 1469.12 274.687 912.635 953.077 
9718 3
12311502 1238 8650.5 1659.75 133.317 984.316 993.303 
12311500 -290.375 9074.25 1595.25 255.228 820.105 858.902 
12310700 714.125 9095.62 1499.38 270.675 841.492 883.954 
9718.5 3
12311502 1357 9116 1652.86 233.792 914.538 943.949 
12311500 -90.2857 9597.86 1690.57 393.103 1028.7 1101.25 
12310700 980.429 9554.29 1614.57 523.19 901.102 1041.97 
9719 3
12311502 1476.43 9722.29 1643.86 256.284 1301.04 1326.04 
12311500 40.5714 10058.6 1747.86 280.809 988.657 1027.76 
12310700 947.286 10011.4 1683.43 -71.122 980.993 983.568 
9719.5 3
12311502 1604.38 10374.8 1667.62 250.875 1279.34 1303.71 
12311500 116.875 10556.8 1761.25 149.615 976.821 988.212 
12310700 801.125 10430.8 1680.62 -286.59 822.199 870.715 
9720 3
12311502 1604.29 10780.9 1659.86 -0.178571 812.214 812.214 
12311500 33.7143 11079.1 1766.43 -166.321 1044.79 1057.94 
12310700 501.571 11232 1680 -599.107 1602.5 1710.83 
