# Supplementary material for: Intrinsic group behaviour II: On the dependence of triad spatial dynamics on social and personal features; and on the effect of social interaction on small group dynamics
Source: PLoS One. 2019 Dec 3;14(12):e0225704. doi: 10.1371/journal.pone.0225704 (PMC6890182; doi:10.1371/journal.pone.0225704)
Supplement: S3 Data Set — (ZIP) [file pone.0225704.s003.zip › set_3_int/group_traj_triad_int/traj_3_0217_42.dat]

3 12311200 12311202 12311300 0 0 0 1 0 1 0 10 10 10 1643.84 1694.14 1587.38 
9672 1
12311200 36584.2 -18983 1599.75 0 0 0 
9672.5 2
12311202 35618.8 -18245.3 1630.67 0 0 0 
12311200 36013.2 -18797.9 1631.62 -1179.75 382.49 1240.21 
9673 3
12311300 35046.5 -19466.5 1555.5 0 0 0 
12311202 35190.3 -18073.2 1638.78 -952.222 382.469 1026.16 
12311200 35534.7 -18681.3 1646.11 -932.911 227.177 960.173 
9673.5 3
12311300 34768.4 -19317 1582.43 -949.049 510.239 1077.51 
12311202 34638.4 -17921.7 1632.71 -1092.88 300.016 1133.31 
12311200 35127.6 -18610.4 1645.14 -806.129 140.405 818.265 
9674 3
12311300 34276.4 -19016.2 1561.44 -993.907 607.632 1164.93 
12311202 34206.6 -17888.4 1611.44 -872.471 67.2118 875.056 
12311200 34704.2 -18560.1 1639.33 -855.251 101.651 861.271 
9674.5 3
12311300 33833.9 -18876.2 1514.38 -854.381 270.217 896.094 
12311202 33784 -17837.4 1602.75 -815.744 98.5897 821.68 
12311200 34206.5 -18432.1 1615.62 -960.854 247.077 992.112 
9675 3
12311300 33361.9 -18784.8 1472.38 -1006.4 195.096 1025.13 
12311202 33346 -17830.5 1572 -933.902 14.6588 934.017 
12311200 33758.6 -18310.8 1590.62 -954.957 258.795 989.403 
9675.5 3
12311300 32828.3 -18776.4 1557.33 -1040.04 16.1902 1040.17 
12311202 32849.3 -17786.7 1600.22 -968.161 85.4451 971.924 
12311200 33216.9 -18212.4 1576.44 -1056.02 191.629 1073.26 
9676 3
12311300 32239.6 -18654.6 1555 -1121.35 232.037 1145.1 
12311202 32440.2 -17909 1592.88 -779.206 -233.016 813.301 
12311200 32663 -18127.8 1561.25 -1055.03 161.323 1067.29 
9676.5 3
12311300 31665.1 -18513.8 1428.25 -1196.88 293.49 1232.33 
12311202 32116.5 -18057.4 1521.88 -674.479 -309.115 741.939 
12311200 31714.6 -17515.5 1539.5 -1975.78 1275.52 2351.74 
9677 3
12311300 31163.6 -18350 1306.75 -1038.3 339.027 1092.25 
12311202 31723.6 -18013.9 1441.75 -813.406 90.0621 818.377 
12311200 30902.4 -17009.9 1499.62 -1681.68 1046.84 1980.89 
9677.5 3
12311300 30485 -18096.9 1278.89 -1333.25 497.271 1422.97 
12311202 31082.3 -17784.4 1411.33 -1259.91 450.748 1338.11 
12311200 30473.2 -16874.2 1521.56 -843.129 266.508 884.247 
9678 3
12311300 29905.1 -17894.6 1374.88 -1150.55 401.317 1218.53 
12311202 30438.6 -17615.4 1411.25 -1277.2 335.455 1320.52 
12311200 29915.2 -16899.1 1607.38 -1107.09 -49.4103 1108.19 
9678.5 3
12311300 29445.2 -17896.5 1399.5 -940.44 -3.83436 940.447 
12311202 29884.1 -17418.9 1484.38 -1133.95 401.84 1203.04 
12311200 29343.2 -16931.2 1634.75 -1169.73 -65.6953 1171.58 
9679 3
12311300 28884 -17677.3 1481.89 -1085.59 423.92 1165.42 
12311202 29316.7 -17245.9 1559 -1097.6 334.596 1147.47 
12311200 28810.3 -16789.4 1652.22 -1030.79 274.285 1066.66 
9679.5 3
12311300 28365 -17533.6 1575.62 -992.352 274.777 1029.69 
12311202 28851.4 -17012.2 1610.12 -889.659 446.728 995.52 
12311200 28408.1 -16626 1705.62 -769.041 312.513 830.113 
9680 3
12311300 27838.8 -17377.4 1592.5 -1065.28 316.296 1111.25 
12311202 28383.9 -16899.4 1622.88 -946.356 228.492 973.55 
12311200 27931.2 -16433.9 1717.62 -965.334 388.917 1040.73 
9680.5 3
12311300 27368.2 -17182 1632.5 -942.886 391.533 1020.95 
12311202 27828.8 -16779.5 1650.25 -1112.47 240.23 1138.12 
12311200 27415.9 -16268.8 1655.12 -1032.82 330.912 1084.53 
9681 3
12311300 26869.2 -17096.8 1551.25 -996.008 170.16 1010.44 
12311202 27262.8 -16556.5 1631.62 -1129.74 445.11 1214.26 
12311200 26833.4 -15939.2 1598.25 -1162.67 657.685 1335.8 
9681.5 3
12311300 26451.8 -16872.8 1558.75 -866.183 464.73 982.978 
12311202 26877 -16363.8 1597.88 -800.311 399.896 894.659 
12311200 26337.9 -15643.1 1604.5 -1028.01 614.367 1197.6 
9682 3
12311300 25965.6 -16608 1518.12 -982.071 534.848 1118.27 
12311202 26403.1 -16170.2 1577.38 -957.323 390.909 1034.06 
12311200 25854.9 -15448.2 1594.38 -975.758 393.687 1052.18 
9682.5 3
12311300 25383.5 -16386.4 1526 -1185.59 451.375 1268.61 
12311202 25894.1 -15939.1 1590.88 -1036.66 470.723 1138.53 
12311200 25366.5 -15224.5 1631.12 -994.654 455.703 1094.08 
9683 3
12311300 24855.4 -16117 1505 -1071.25 546.4 1202.55 
12311202 25328.1 -15756.6 1605.5 -1148.07 370.183 1206.28 
12311200 24910.5 -15272.2 1647 -924.949 -96.856 930.007 
9683.5 3
12311300 24403.4 -15965.2 1575.25 -900.398 302.291 949.788 
12311202 24844.6 -15572.4 1591.25 -963.147 367.032 1030.71 
12311200 24441.2 -14998 1626.5 -934.761 546.315 1082.7 
9684 3
12311300 23862.2 -15805 1594.5 -1093.18 323.737 1140.11 
12311202 24331.5 -15519.6 1578 -1036.62 106.566 1042.08 
12311200 23932.1 -15060.5 1591.25 -1028.54 -126.263 1036.26 
9684.5 3
12311300 23292.4 -15682.7 1669.89 -1079.18 231.692 1103.77 
12311202 23809.9 -15382.4 1587.33 -987.9 259.812 1021.49 
12311200 23344.1 -14766.2 1591.67 -1113.66 557.344 1245.34 
9685 3
12311300 22780.4 -15453.2 1698.75 -1034.48 463.468 1133.56 
12311202 23271.4 -15171.8 1570 -1087.91 425.645 1168.21 
12311200 22750.8 -14522.2 1556.12 -1198.71 492.873 1296.08 
9685.5 3
12311300 22267.8 -15502.6 1643.88 -1027.3 -98.9479 1032.06 
12311202 22682.2 -15010.5 1544.75 -1180.61 323.146 1224.04 
12311200 22246.9 -14328.1 1540.88 -1009.77 389.028 1082.12 
9686 3
12311300 21666 -15400.9 1547.75 -1175.29 198.73 1191.98 
12311202 22017.2 -14855.6 1502.25 -1298.83 302.49 1333.59 
12311200 21663 -14196.2 1565.25 -1140.38 257.568 1169.11 
9686.5 3
12311300 21067.1 -15213.1 1504.25 -1176.57 368.861 1233.04 
12311202 21435 -14601.8 1520.25 -1143.91 498.772 1247.92 
12311200 21044.9 -14132.6 1620.75 -1214.39 125 1220.81 
9687 3
12311300 20593.8 -15069.4 1481 -944.86 286.926 987.465 
12311202 21038.9 -14520.1 1535 -790.669 162.924 807.28 
12311200 20637.6 -14048.8 1634.62 -812.874 167.415 829.935 
9687.5 3
12311300 20046.2 -14896.2 1488.62 -1103.83 349.042 1157.7 
12311202 20544.4 -14454.4 1560.25 -996.976 132.56 1005.75 
12311200 20116.2 -13899 1639 -1051.16 301.915 1093.66 
9688 3
12311300 19601.6 -14780.9 1498.43 -979.468 254.169 1011.91 
12311202 20034.1 -14326.7 1588.29 -1123.86 281.191 1158.5 
12311200 19598.9 -13735.6 1639.29 -1139.63 359.975 1195.13 
9688.5 3
12311300 19154.1 -14535.4 1457.62 -893.107 489.984 1018.69 
12311202 19588 -14127.4 1592 -890.505 397.883 975.351 
12311200 19146.1 -13508 1626 -903.657 454.234 1011.4 
9689 3
12311300 18692.1 -14248.6 1464.25 -897.087 556.796 1055.84 
12311202 19161.9 -13857.4 1589 -827.427 524.272 979.539 
12311200 18796.5 -13314.2 1594.5 -678.883 376.214 776.157 
9689.5 3
12311300 18217.8 -13929.6 1435.5 -922.909 620.623 1112.17 
12311202 18695.9 -13595.8 1575.12 -906.615 508.998 1039.73 
12311200 18373.8 -13062.6 1593.25 -822.471 489.543 957.137 
9690 3
12311300 17623.8 -13568.5 1426.88 -1190.38 723.697 1393.11 
12311202 18239.1 -13375.4 1568.12 -915.331 441.633 1016.3 
12311200 17865 -12669 1562.5 -1019.54 788.828 1289.07 
9690.5 3
12311300 17271.2 -13237 1384.12 -693.898 652.559 952.537 
12311202 17838.9 -13015.1 1555.5 -787.894 709.154 1060.04 
12311200 17451.8 -12261.8 1534.25 -813.484 801.673 1142.12 
9691 3
12311300 16805.5 -12757.6 1318 -925.944 953.032 1328.77 
12311202 17458.1 -12600.8 1504.88 -756.958 823.807 1118.77 
12311200 17014.6 -11606.9 1552.5 -869.036 1301.94 1565.33 
9691.5 3
12311300 16306.7 -12310.3 1297.86 -1024.2 918.561 1375.77 
12311202 17066.9 -12088.7 1458.57 -803.425 1051.41 1323.23 
12311200 16527.6 -11274.6 1620 -1000.11 682.348 1210.71 
9692 3
12311300 16038.9 -11815.9 1499.5 -546.611 1009 1147.55 
12311202 16703 -11607.8 1576.75 -742.566 981.56 1230.8 
12311200 16484 -10903.2 1614.88 -88.9213 757.799 762.998 
9692.5 3
12311300 15874.6 -11373.4 1548.5 -318.314 857.558 914.729 
12311202 16368.9 -11092.9 1608.5 -647.529 997.82 1189.51 
12311200 16300.6 -10405.8 1646 -355.378 964.147 1027.56 
9693 3
12311300 15679.1 -10864.5 1554.88 -384.086 999.754 1071 
12311202 16156.4 -10632.5 1624 -417.485 904.47 996.172 
12311200 16046.2 -9967.62 1642.38 -499.754 860.756 995.317 
9693.5 3
12311300 15381.1 -10418.1 1564.38 -599.598 898.139 1079.89 
12311202 15896.9 -10168.6 1639.75 -522.133 933.35 1069.47 
12311200 15736.5 -9598.5 1689.75 -623.239 742.706 969.557 
9694 3
12311300 15028.7 -9992.29 1561.86 -706.234 853.385 1107.72 
12311202 15610.7 -9897.43 1660.29 -573.468 543.48 790.086 
12311200 15500.7 -9367.86 1709.57 -472.516 462.21 660.992 
9694.5 3
12311300 14657.2 -9597.12 1572.38 -761.197 809.756 1111.36 
12311202 15301.2 -9531.5 1665 -634.148 749.854 982.051 
12311200 14984.4 -8809 1673 -1058.07 1145.2 1559.17 
9695 3
12311300 14312.8 -9112.62 1603.75 -683.532 961.31 1179.55 
12311202 14848.1 -8981.25 1645.12 -899.058 1091.77 1414.3 
12311200 14492 -8334.38 1642.38 -976.935 941.716 1356.92 
9695.5 3
12311300 13869.5 -8647.62 1601 -859.012 901.163 1244.99 
12311202 14414.8 -8555.25 1613 -839.874 825.581 1177.7 
12311200 14109 -7813 1604.75 -742.248 1010.42 1253.74 
9696 3
12311300 13423.6 -8281.86 1585.14 -891.857 731.536 1153.5 
12311202 13969.7 -8119 1571.43 -890.071 872.5 1246.39 
12311200 13683.4 -7465.43 1603 -851.143 695.143 1098.94 
9696.5 3
12311300 13085.9 -7964.5 1574.88 -699.164 657.054 959.454 
12311202 13610.2 -7696.38 1582.38 -744.232 875 1148.7 
12311200 13287 -7100.25 1641 -820.763 756.063 1115.92 
9697 3
12311300 12691.4 -7616.29 1593.43 -813.292 717.968 1084.86 
12311202 13202.6 -7331.71 1595.57 -840.574 751.878 1127.78 
12311200 13013.9 -6788.14 1691.29 -563.181 643.52 855.155 
9697.5 3
12311300 12316 -7173.25 1608.62 -778.897 919.161 1204.8 
12311202 12809.5 -6956.75 1626.12 -815.501 777.934 1127.04 
12311200 12690.9 -6380.25 1703.75 -670.087 846.251 1079.42 
9698 3
12311300 11851.2 -6726.62 1561.75 -875.235 841.102 1213.87 
12311202 12397.1 -6509.12 1639.12 -776.601 842.985 1146.18 
12311200 12321.9 -5883.88 1665.25 -694.915 934.793 1164.79 
9698.5 3
12311300 11503.4 -6274.29 1587.43 -709.84 923.141 1164.5 
12311202 12034 -6094.43 1621.86 -741.071 846.319 1124.92 
12311200 12037 -5393.86 1627.86 -581.378 1000.04 1156.75 
9699 3
12311300 11009.5 -5781.5 1558.12 -1008.02 1005.69 1423.9 
12311202 11611.4 -5642.38 1595.62 -862.5 922.558 1262.94 
12311200 11571 -4666.12 1629.25 -951.02 1485.17 1763.57 
9699.5 3
12311300 10568.8 -5172.25 1535.25 -811.694 1122.01 1384.83 
12311202 11204.4 -4946 1592.88 -749.54 1282.46 1485.43 
12311200 11238.1 -4143 1628.75 -613.029 963.398 1141.9 
9700 3
12311300 10277.6 -4775.57 1527.29 -615.6 838.644 1040.33 
12311202 10875.4 -4484.71 1552.71 -695.447 975.234 1197.8 
12311200 10863.3 -3594.57 1615.43 -792.472 1159.47 1404.41 
9700.5 3
12311300 10010.6 -4324.62 1561.38 -551.542 931.707 1082.72 
12311202 10540.9 -4084.38 1565.38 -691.226 827.147 1077.95 
12311200 10483.5 -3101.25 1620.5 -784.681 1019.26 1286.32 
9701 3
12311300 9572.25 -3906.5 1551 -857.877 818.249 1185.53 
12311202 10102.2 -3522.5 1622.5 -858.366 1099.56 1394.93 
12311200 10149.5 -2805 1620.12 -653.62 579.746 873.684 
9701.5 3
12311300 9080.62 -3520 1558.5 -954.612 750.485 1214.29 
12311202 9756 -3317.62 1672 -672.33 397.816 781.207 
12311200 9781.5 -2435.88 1648 -714.563 716.748 1012.09 
9702 3
12311300 8659.38 -3187.25 1582.38 -827.603 653.733 1054.65 
12311202 9427.88 -2994 1661 -644.646 635.806 905.438 
12311200 9514.75 -2049.38 1641.25 -524.067 759.332 922.622 
9702.5 3
12311300 8242.43 -2855.86 1491.71 -863.243 686.114 1102.7 
12311202 9031.14 -2596.43 1675.57 -821.392 823.129 1162.85 
12311200 9074 -1674.86 1663.71 -912.526 775.399 1197.48 
9703 3
12311300 7907.5 -2473.62 1472.12 -689.153 786.486 1045.7 
12311202 8595.88 -2239.12 1650.25 -895.613 735.193 1158.72 
12311200 8744.12 -1162 1645.88 -678.755 1055.26 1254.71 
9703.5 3
12311300 7518.86 -2130 1510.29 -786.726 695.597 1050.14 
12311202 8143.71 -1870.14 1634.71 -915.305 746.927 1181.39 
12311200 8488.29 -736 1638.86 -517.893 862.348 1005.91 
9704 3
12311300 7164.75 -1746.75 1551.25 -702.594 760.417 1035.31 
12311202 7736.62 -1683.62 1632.88 -807.717 370.075 888.461 
12311200 8149.12 -332 1603.12 -672.938 801.587 1046.61 
9704.5 3
12311300 6752.11 -1347 1530.22 -798.141 773.211 1111.25 
12311202 7412.56 -1364.67 1629.11 -626.827 616.941 879.504 
12311200 7878.67 -93.2222 1574.56 -523.13 461.853 697.835 
9705 3
12311300 6293.33 -744.333 1458.56 -947.888 1245.18 1564.92 
12311202 7261.44 -1063.44 1607.78 -312.213 622.36 696.282 
12311200 7689.33 161.889 1649.67 -391.185 527.089 656.39 
9705.5 3
12311300 5916.25 -341.75 1473.25 -736.491 786.296 1077.35 
12311202 6923.88 -520.125 1596.75 -659.315 1061.17 1249.31 
12311200 7156 572.375 1650.38 -1041.67 801.731 1314.47 
9706 3
12311300 5542 6.33333 1483.78 -759.128 706.051 1036.72 
12311202 6474.22 -43.1111 1591.67 -912.075 967.574 1329.69 
12311200 6489.11 1081.67 1648.56 -1352.72 1033.05 1702.06 
9706.5 3
12311300 5189.38 269.5 1467.88 -662.829 494.674 827.07 
12311202 6067.62 337.375 1585.75 -764.28 715.199 1046.73 
12311200 6089.75 1534.75 1600.25 -750.679 851.66 1135.27 
9707 3
12311300 4975.57 553 1411 -448.226 594.34 744.41 
12311202 5727.29 858.429 1578 -713.5 1092.36 1304.73 
12311200 5776.29 1915.57 1566.43 -657.158 798.368 1034.04 
9707.5 3
12311300 4745.88 950.625 1444.12 -466.863 808.181 933.337 
12311202 5307.12 1423.88 1546.38 -853.985 1149.28 1431.83 
12311200 5477.75 2107.5 1549 -606.78 390.099 721.359 
9708 3
12311300 4352 1298.5 1426.5 -760.376 671.573 1014.49 
12311202 4941.62 1769.5 1522.88 -705.598 667.23 971.115 
12311200 5086.5 2407.5 1567.12 -755.309 579.151 951.791 
9708.5 3
12311300 3969.12 1796.75 1377.38 -750.735 976.961 1232.09 
12311202 4502.12 2059.62 1522 -861.765 568.873 1032.6 
12311200 4785.75 2856.88 1558.75 -589.706 881.127 1060.25 
9709 3
12311300 3631.71 2188 1414.14 -700.022 811.722 1071.88 
12311202 4224 2448.86 1511.29 -577.023 807.536 992.506 
12311200 4459.86 3245 1526.86 -676.126 805.239 1051.45 
9709.5 3
12311300 3350.75 2585 1440.12 -575.746 813.525 996.648 
12311202 3865.75 2940.62 1547.38 -734.119 1007.72 1246.77 
12311200 4064.75 3737 1589.25 -809.646 1008.2 1293.05 
9710 3
12311300 3005.25 3074 1525.62 -650.659 920.904 1127.57 
12311202 3550.12 3366.75 1582.75 -594.397 802.495 998.653 
12311200 3815.12 4075.62 1613.75 -470.104 637.712 792.259 
9710.5 3
12311300 2690 3416.29 1503.71 -633.032 687.321 934.419 
12311202 3334.43 3767.43 1591.71 -433.125 804.575 913.75 
12311200 3659 4390.57 1611 -313.504 632.423 705.863 
9711 3
12311300 2438.29 3822.14 1563.29 -534.425 861.692 1013.96 
12311202 3119.43 4111.57 1578.86 -456.476 730.664 861.534 
12311200 3557.71 4729.71 1644 -215.044 720.049 751.474 
9711.5 3
12311300 2188.88 4310.25 1603 -495.846 970.392 1089.74 
12311202 2829.88 4507.38 1567.75 -575.653 786.886 974.97 
12311200 3285.75 5141.62 1715.75 -540.684 818.908 981.3 
9712 3
12311300 1898.29 4685.86 1571.57 -567.557 733.608 927.524 
12311202 2569.43 4914.86 1584.57 -508.684 795.864 944.542 
12311200 3075 5461.43 1738.86 -411.621 624.616 748.049 
9712.5 3
12311300 1499.38 5134.88 1586.25 -812.445 914.497 1223.26 
12311202 2498.62 5400.88 1595.5 -144.203 989.853 1000.3 
12311200 3037 5705.25 1738.5 -77.3931 496.581 502.576 
9713 3
12311300 1167.71 5683.57 1637.29 -665.985 1101.8 1287.44 
12311202 2170.57 5851 1639.43 -658.742 903.865 1118.44 
12311200 2621.57 6037.29 1743.29 -834.194 666.738 1067.9 
9713.5 3
12311300 813.25 6062.38 1632.62 -741.557 792.476 1085.32 
12311202 1714.38 6250.5 1721.75 -954.386 835.774 1268.61 
12311200 2212.88 6586.25 1798.5 -855.013 1148.46 1431.79 
9714 3
12311300 757 6678.75 1648 -106.132 1162.97 1167.8 
12311202 1453 6601.25 1729.5 -493.16 661.792 825.334 
12311200 1795.38 7133.5 1857.25 -787.736 1032.55 1298.72 
9714.5 3
12311300 507.571 7127.43 1616.57 -505.94 910.099 1041.28 
12311202 1311 7044 1743.86 -288.032 898.073 943.132 
12311200 1784.43 7451.86 1890.43 -22.2037 645.755 646.136 
9715 3
12311300 409.375 7623.62 1558 -194.834 984.517 1003.61 
12311202 1289 7419.12 1788.62 -43.6508 744.296 745.575 
12311200 1512.38 8003.62 1871.75 -539.789 1094.78 1220.62 
9715.5 3
12311300 408.143 8072.57 1539.86 -2.49928 910.642 910.645 
12311202 1260.43 7815.86 1792.14 -57.9542 804.731 806.815 
12311200 1365.71 8568.57 1835.71 -297.486 1145.94 1183.92 
9716 3
12311300 294.875 8556.88 1511.12 -226.084 966.674 992.76 
12311202 1111 8294.25 1777.38 -298.261 954.876 1000.37 
12311200 1410.38 9051 1807.88 89.1431 962.931 967.049 
9716.5 3
12311300 230.875 8960.5 1535.62 -123.314 777.697 787.413 
12311202 1056.62 8739.25 1777.25 -104.769 857.418 863.795 
12311200 1555.25 9488.38 1795 279.143 842.726 887.755 
9717 3
12311300 295.429 9477.29 1682.43 135.049 1081.14 1089.54 
12311202 985 9228.86 1778.86 -149.843 1024.28 1035.19 
12311200 1737 10029.7 1792.43 380.23 1132.51 1194.63 
9717.5 2
12311300 221.5 9943 1750.75 -147.268 927.718 939.334 
12311200 1670.88 10541.1 1784.25 -131.723 1018.75 1027.23 
9718 1
12311300 189.125 10559.1 1781.88 -61.5494 1171.34 1172.96 
9718.5 1
12311300 64.4286 11031.3 1826.86 -244.983 927.624 959.429 
9719 1
12311300 -59.5714 11361.4 1827.71 -266.094 708.461 756.785 
