# Supplementary material for: Intrinsic group behaviour II: On the dependence of triad spatial dynamics on social and personal features; and on the effect of social interaction on small group dynamics
Source: PLoS One. 2019 Dec 3;14(12):e0225704. doi: 10.1371/journal.pone.0225704 (PMC6890182; doi:10.1371/journal.pone.0225704)
Supplement: S3 Data Set — (ZIP) [file pone.0225704.s003.zip › set_3_int/group_traj_triad_int/traj_3_0217_41.dat]

3 12301702 12310100 12285000 0 0 1 0 1 1 0 30 10 40 1761.37 1790.1 1722.05 
9530 1
12285000 -34972 -2214 1548 0 0 0 
9530.5 1
12285000 -34597.1 -2174.88 1527.5 1229.1 128.279 1235.77 
9531 1
12285000 -34029.4 -1699.57 1527.29 1156.2 968.032 1507.94 
9531.5 1
12285000 -33744.5 -810.25 1726.62 577.948 1803.9 1894.22 
9532 1
12285000 -33196.1 -265.75 1728.75 1026.92 1019.66 1447.16 
9532.5 1
12285000 -32754.7 98.4286 1652.57 919.606 758.705 1192.19 
9533 1
12285000 -32465.9 542.75 1640.88 558.683 859.422 1025.05 
9533.5 1
12285000 -31748.9 1068.71 1645.71 1422.65 1043.58 1764.37 
9534 1
12285000 -31096.8 1673.12 1734 1281.15 1187.45 1746.82 
9534.5 1
12285000 -30677.4 2192.14 1780.57 842.011 1042.2 1339.84 
9535 1
12285000 -30260.8 2644.12 1717.62 843.479 914.944 1244.42 
9535.5 1
12285000 -29897.3 3068.29 1695.57 750.959 876.365 1154.1 
9536 1
12285000 -29347.4 3339 1695.38 1110.93 546.898 1238.25 
9536.5 1
12285000 -28776.1 3658.57 1671.71 1100.64 615.745 1261.17 
9537 1
12285000 -28173.6 3943.57 1614.29 1257.98 594.99 1391.59 
9537.5 1
12285000 -27513 4343.5 1621.62 1302.9 788.814 1523.08 
9538 1
12285000 -26875 4819.43 1643.14 1276 951.857 1591.92 
9538.5 1
12285000 -26292.9 5309.75 1656.75 1155.01 972.86 1510.13 
9539 1
12285000 -25624 5770 1630.86 1283.83 883.397 1558.4 
9539.5 1
12285000 -25073.6 6055.43 1670.57 1146.73 594.643 1291.74 
9540 1
12285000 -24508.8 6345.5 1690.38 1125.14 577.832 1264.85 
9540.5 1
12285000 -23891.7 6706.43 1675.57 1219.44 713.298 1412.74 
9541 1
12285000 -23195.7 6967.43 1503.14 1465.26 549.474 1564.9 
9541.5 1
12285000 -22285 7265.25 1450.25 1814.17 593.27 1908.71 
9542 1
12285000 -21590.5 7567.25 1718 1327.92 577.438 1448.03 
9542.5 1
12285000 -21057.9 7918 1505.14 1078.22 710.02 1291.01 
9543 1
12285000 -20529.4 8160.62 1552.38 1103.3 506.524 1214.02 
9543.5 1
12285000 -20024.6 8489.75 1616.12 1003.48 654.324 1197.96 
9544 1
12285000 -19694.6 9067.75 1316.75 630.975 1105.16 1272.6 
9544.5 1
12285000 -19543.9 9841.86 1070.57 299.143 1535.93 1564.79 
9545 1
12285000 -19652.9 10082.3 992 -224.28 494.709 543.174 
9545.5 1
12285000 -19701.1 10030.9 994.75 -94.6429 -100.805 138.271 
9546 1
12285000 -19799.6 9725 994.286 -201.734 -626.793 658.458 
9546.5 1
12285000 -19734.8 9523.62 1000 127.351 -395.629 415.62 
9547 1
12285000 -19725.1 9471.71 1002.71 19.2915 -104.238 106.008 
9547.5 1
12285000 -19636.8 9532 998.625 178.571 121.789 216.149 
9548 1
12285000 -19514.1 9505.57 997.286 254.901 -54.9451 260.755 
9548.5 1
12285000 -19485.4 9730.75 995.625 56.6296 443.265 446.868 
9549 1
12285000 -19509 9974.43 995.286 -46.5976 480.628 482.882 
9549.5 1
12285000 -19554.2 9974.62 996.75 -91.0463 0.395229 91.0471 
9550 1
12285000 -19513.6 9937.86 1000.14 82.5123 -74.5798 111.222 
9550.5 1
12285000 -19453 9800.12 993.5 122.367 -278.247 303.965 
9551 1
12285000 -19570.4 9689.29 993.429 -232.993 -219.919 320.391 
9551.5 1
12285000 -19603.8 9567.12 996.625 -67.316 -246.789 255.805 
9552 1
12285000 -19555.6 9540.62 995.625 92.1935 -50.7663 105.247 
9552.5 1
12285000 -19559.3 9544.57 993.857 -7.27776 7.84578 10.7015 
9553 1
12285000 -19479.8 9475.62 1003.5 160.032 -138.725 211.79 
9553.5 1
12285000 -19571.6 9466.71 1001.14 -184.38 -17.893 185.247 
9554 1
12285000 -19913.8 9373.25 999.75 -694.074 -189.583 719.5 
9554.5 1
12285000 -19948.1 9366.88 1001.38 -66.2331 -12.2832 67.3625 
9555 1
12285000 -19894 9366.43 993.143 111.368 -0.918577 111.372 
9555.5 1
12285000 -20005 9645.38 993.75 -222 557.893 600.44 
9556 1
12285000 -19923.1 9895.29 985 157.418 480.598 505.722 
9556.5 1
12285000 -19964.5 9980.88 982.25 -85.097 176.11 195.592 
9557 1
12285000 -19914 10027 992.857 99.8024 91.1561 135.166 
9557.5 1
12285000 -19927.4 9943.57 984.714 -27.9762 -173.81 176.047 
9558 1
12285000 -19882.9 9625.5 1003.62 89.465 -638.698 644.933 
9558.5 1
12285000 -19727.9 9528.29 987.429 310.657 -194.818 366.691 
9559 1
12285000 -19643 9515.62 1000.25 172.124 -25.681 174.029 
9559.5 1
12285000 -19538 9550.43 995.429 210.421 69.7466 221.679 
9560 1
12285000 -19485.2 9509.25 1000.5 103.229 -80.5843 130.958 
9560.5 1
12285000 -19439.8 9435.12 1000.25 87.5 -142.548 167.261 
9561 1
12285000 -19411.7 9524.43 998.571 57.6867 183.752 192.594 
9561.5 1
12285000 -19396.9 9504.5 1000.62 30.9797 -41.6045 51.8718 
9562 1
12285000 -19400.6 9529.86 1001.43 -7.3052 50.1129 50.6426 
9562.5 1
12285000 -19690 9823.38 990.625 -556.593 564.457 792.722 
9563 1
12285000 -19858.8 9808.88 988.875 -333.498 -28.6561 334.727 
9563.5 1
12285000 -19967 9893.62 992.125 -211.014 165.205 267.991 
9564 1
12285000 -20060.9 9932.86 989.286 -198.429 82.9432 215.067 
9564.5 1
12285000 -20071.4 9968.25 996.75 -21.6863 72.975 76.1291 
9565 1
12285000 -20118.6 9923.62 1004.62 -91.0405 -85.9827 125.225 
9565.5 1
12285000 -20165.9 9834.88 985.125 -93.75 -176.091 199.492 
9566 1
12285000 -20199.4 9827 990 -65.9449 -15.502 67.7424 
9566.5 1
12285000 -20206.5 9802.75 990.125 -13.998 -47.6424 49.6563 
9567 1
12285000 -20138.9 9612.25 1003.75 135.521 -381.764 405.104 
9567.5 1
12285000 -20081.8 9509.5 995.5 114.479 -205.912 235.595 
9568 1
12285000 -19910.1 9895.38 991.125 335.861 755.137 826.459 
9568.5 1
12285000 -19948.9 9931.62 984.875 -76.7327 71.7822 105.074 
9569 1
12285000 -19993.9 9711.5 1004.12 -91.2779 -446.501 455.735 
9569.5 1
12285000 -19943.6 9501.14 998 107.029 -447.568 460.188 
9570 1
12285000 -19753.6 9394 999.333 377.765 -213.008 433.681 
9570.5 1
12285000 -19583.8 9390.88 1001.62 321.601 -5.91856 321.656 
9571 1
12285000 -19518.8 9445.5 1000.25 131.048 110.131 171.18 
9571.5 1
12285000 -19537.6 9489.38 998.75 -38.5204 89.5408 97.475 
9572 1
12285000 -19488.9 9540.86 999.571 102.669 108.383 149.291 
9572.5 1
12285000 -19365.8 9591.25 1000.88 243.295 99.5906 262.889 
9573 1
12285000 -19424.4 9561.75 1003 -114.279 -57.5049 127.931 
9573.5 1
12285000 -19847.1 9747 991.75 -832.185 364.665 908.577 
9574 1
12285000 -19927.3 9785.57 995.286 -172.389 82.9493 191.307 
9574.5 1
12285000 -20042.4 9900.62 990.875 -230.64 230.568 326.123 
9575 1
12285000 -20068.4 9950.88 989.75 -50.7812 98.1445 110.504 
9575.5 1
12285000 -19831.3 9777.29 992.429 488.844 -357.916 605.865 
9576 1
12285000 -19625.6 9659.12 993.5 413.804 -237.748 477.24 
9576.5 1
12285000 -19625.9 9592.38 1000.75 -0.486381 -129.864 129.865 
9577 1
12285000 -19509.6 9639.25 1005.5 218.515 88.1109 235.611 
9577.5 1
12285000 -19470.6 9730 1002.62 75.7282 176.214 191.797 
9578 1
12285000 -19453.8 9579.62 1001.25 34.6509 -308.778 310.716 
9578.5 1
12285000 -19410.9 9569.71 999.857 88.9893 -20.5616 91.3339 
9579 1
12285000 -19432.2 9502 997.375 -44.8488 -141.959 148.875 
9579.5 1
12285000 -19431 9480.25 994.5 2.51004 -43.6747 43.7468 
9580 1
12285000 -19412.9 9492.25 999.875 34.6558 22.9446 41.563 
9580.5 1
12285000 -19387.4 9494.86 998.714 50.389 5.16266 50.6527 
9581 1
12285000 -19421.9 9480.88 993.25 -72.9797 -29.6232 78.7628 
9581.5 1
12285000 -19738.1 9451.88 999.125 -603.531 -55.3435 606.063 
9582 1
12285000 -20069.1 9757.88 980.125 -652.86 603.55 889.1 
9582.5 1
12285000 -20089.4 9900 999.75 -39.4737 277.047 279.845 
9583 1
12285000 -20087 9919.86 980 4.97904 41.6292 41.9259 
9583.5 1
12285000 -19823.4 9750.5 992.125 507.948 -326.314 603.732 
9584 1
12285000 -19656.4 9584.67 1011.11 333.195 -331.005 469.662 
9584.5 1
12285000 -19616.4 9512.8 1003.2 82.9078 -148.792 170.332 
9585 1
12285000 -19622.5 9459.5 995.4 -11.8908 -103.899 104.577 
9585.5 1
12285000 -19590.7 9417.4 1003.4 62.9703 -83.3663 104.476 
9586 1
12285000 -19594.8 9573.38 993.125 -8.4728 326.308 326.418 
9586.5 1
12285000 -19623.5 9844.38 1001.12 -58.9139 555.328 558.444 
9587 1
12285000 -19641.8 9850.78 994.778 -35.6988 12.5054 37.8258 
9587.5 1
12285000 -19633.1 9989.38 1010.38 16.7689 268.599 269.122 
9588 1
12285000 -19641.6 9976.5 993.875 -17.5983 -26.6563 31.9415 
9588.5 1
12285000 -19671 10011.8 993.75 -60.1947 72.2336 94.0271 
9589 1
12285000 -19849.9 10001.6 985 -368.056 -20.8333 368.645 
9589.5 1
12285000 -20002.4 9847 987.875 -300.789 -304.98 428.354 
9590 1
12285000 -20106.5 9735.62 991.25 -203.767 -217.955 298.371 
9590.5 1
12285000 -20021 9736.57 997.429 170.659 1.88908 170.669 
9591 1
12285000 -19775 9877.75 995.375 498.986 286.366 575.319 
9591.5 1
12285000 -19585 9811.5 999.75 371.094 -129.395 393.006 
9592 1
12285000 -19537 9711.43 997.286 96.3855 -200.947 222.867 
9592.5 1
12285000 -19476.8 9645.62 1001.12 125.783 -137.377 186.263 
9593 1
12285000 -19387.2 9645.62 998.125 173.786 0 173.786 
9593.5 1
12285000 -19379.7 9614.43 1002.14 14.7182 -60.9305 62.683 
9594 1
12285000 -19434.1 9642.88 999.125 -112.652 58.8953 127.118 
9594.5 1
12285000 -19772.1 9803.25 992.375 -661.448 313.845 732.129 
9595 1
12285000 -19954.1 9893.38 994.25 -351.351 173.986 392.07 
9595.5 1
12285000 -20030.9 9933.43 999 -152.246 79.4714 171.74 
9596 1
12285000 -20100.5 9764.75 987.375 -140.126 -339.394 367.183 
9596.5 1
12285000 -19995.4 9745.43 988.286 219.356 -40.337 223.034 
9597 1
12285000 -19703.5 9639.38 994.625 592.147 -215.119 630.011 
9597.5 1
12285000 -19606.8 9602.5 993.875 196.646 -74.9492 210.445 
9598 1
12285000 -19574.9 9591.25 995.625 60.4839 -21.3472 64.1405 
9598.5 1
12285000 -19525.1 9626.12 1009.88 98.1262 68.787 119.835 
9599 1
12285000 -19660.6 9619.25 1021.12 -263.619 -13.3755 263.958 
9599.5 1
12285000 -19113.6 9393.29 1245.57 1105.16 -456.494 1195.73 
9600 1
12285000 -18803.2 9455.38 1290.75 624.389 124.928 636.764 
9600.5 1
12285000 -18531.7 9759.29 1358 535.573 599.429 803.837 
9601 1
12285000 -17930.1 10178.4 1252.62 1232.76 858.79 1502.41 
9601.5 1
12285000 -17476.8 10852.6 1121.38 904.94 1345.81 1621.76 
9602 1
12285000 -16982.5 11499.5 1276.5 990.481 1296.34 1631.43 
9602.5 1
12285000 -16240.8 12010.4 1238.5 1440.29 991.99 1748.85 
9603 1
12285000 -16452.2 12001.5 1316.62 -428.138 -17.9656 428.514 
9603.5 1
12285000 -16794.2 11630.1 1524.38 -682.635 -741.267 1007.7 
9604 1
12285000 -16970.4 11142.5 1493.25 -350.847 -971.365 1032.78 
9604.5 1
12285000 -17180.5 11104.4 1473 -426.217 -77.3327 433.176 
9605 1
12285000 -17172.3 11084.7 1405.14 17.1131 -40.9598 44.391 
9606 1
12285000 -17237.2 11097.8 1411 -159.413 32.2335 162.639 
9606.5 1
12285000 -18592 10796.1 1372.38 -1247.54 -277.816 1278.1 
9607 1
12285000 -18296.4 10323.6 1277 575.146 -919.261 1084.36 
9607.5 1
12285000 -17931.9 9977 1352.88 723.214 -687.748 998.016 
9608 1
12285000 -17480.1 9816.86 1223.86 931.406 -330.191 988.203 
9608.5 1
12285000 -17099.8 9324.25 1359 740.064 -958.38 1210.86 
9609 1
12285000 -16771.9 8926.43 1357.29 669.169 -811.88 1052.11 
9609.5 1
12285000 -16529.4 8607.12 1410.5 483.032 -636.063 798.684 
9610 1
12285000 -16101.3 8232.71 1443.71 842.695 -737.029 1119.53 
9610.5 1
12285000 -15733.9 7702.88 1436.38 751.351 -1083.52 1318.54 
9611 1
12285000 -15532 7308.29 1425.86 393.519 -769.18 863.999 
9611.5 1
12285000 -15225.4 6963 1427.5 614.479 -691.955 925.412 
9612 1
12285000 -14935 6482.75 1394.12 557.342 -921.785 1077.18 
9612.5 1
12285000 -14730.9 6060.14 1480.14 425.298 -880.432 977.772 
9613 1
12285000 -14619.6 5563.88 1454.38 223.358 -996.522 1021.25 
9613.5 1
12285000 -14284.6 5087.71 1449 632.177 -898.416 1098.54 
9614 1
12285000 -14185 4694.29 1527.14 210.956 -833.535 859.816 
9614.5 1
12285000 -14047 4277.5 1476.88 277.108 -836.919 881.602 
9615 1
12285000 -13805.3 3808.71 1511.14 478.642 -928.289 1044.42 
9615.5 1
12285000 -13510.5 3319.62 1505.62 590.753 -980.139 1144.4 
9616 1
12285000 -13216 2879 1500.86 598.577 -895.579 1077.2 
9616.5 1
12285000 -12951.9 2616.29 1542.43 568.049 -564.977 801.173 
9617 1
12285000 -12668.6 2312.12 1500.75 558.643 -599.923 819.75 
9617.5 2
12301702 -6336.33 -5778 1625.33 0 0 0 
12285000 -12416.1 1950.75 1508 485.577 -694.952 847.787 
9618 2
12301702 -6581.14 -5644.43 1746.86 -735.164 401.115 837.472 
12285000 -12031.4 1642.43 1574.57 775.598 -621.616 993.961 
9618.5 2
12301702 -6983.88 -5444.75 1661.75 -797.489 395.403 890.131 
12285000 -11872.4 1257.25 1501.75 314.958 -762.73 825.2 
9619 2
12301702 -7447.38 -5353.12 1752.75 -879.507 173.861 896.526 
12285000 -11603.2 797 1456.75 510.674 -873.34 1011.69 
9619.5 2
12301702 -7770.43 -5094.71 1607.43 -667.466 533.906 854.732 
12285000 -11336 366.286 1494.43 552.169 -889.906 1047.29 
9620 2
12301702 -8177.25 -4863 1785.12 -847.545 482.738 975.381 
12285000 -11034.1 -15.625 1555.25 628.906 -795.647 1014.19 
9620.5 2
12301702 -8657.38 -4626.62 1625.62 -937.744 461.67 1045.23 
12285000 -10760.6 -404 1529.38 534.18 -758.545 927.76 
9621 2
12301702 -8892.43 -4316.14 1687.43 -484.647 640.169 802.932 
12285000 -10459.6 -711 1571.71 620.729 -632.99 886.555 
9621.5 2
12301702 -9220.5 -4030.88 1795.75 -654.833 569.397 867.767 
12285000 -10186.4 -1068 1493 545.302 -712.575 897.283 
9622 2
12301702 -9412.71 -3671.86 1532.71 -379.87 709.521 804.812 
12285000 -9991.71 -1309.57 1595.57 384.705 -477.414 613.125 
9622.5 2
12301702 -9588.88 -3319.62 1738.25 -348.833 697.489 779.856 
12285000 -9876 -1469.62 1564.25 229.137 -316.938 391.093 
9623 2
12301702 -9811.71 -3130.29 1766.57 -447.468 380.199 587.179 
12285000 -9809.14 -1607.71 1567.86 134.251 -277.288 308.078 
9623.5 2
12301702 -10036.5 -2897.25 1733.62 -480.311 497.94 691.84 
12285000 -9781.62 -1660.88 1529.38 58.7988 -113.591 127.907 
9624 2
12301702 -10386.5 -2746.25 1702.12 -687.623 296.66 748.887 
12285000 -9773.5 -1784.25 1460.5 15.9627 -242.387 242.912 
9624.5 2
12301702 -10698.1 -2506 1752.5 -605.097 466.505 764.048 
12285000 -9687.75 -1827.88 1457 166.505 -84.7087 186.814 
9625 2
12301702 -10904.6 -2170.12 1746.12 -412.176 670.409 786.98 
12285000 -9631.88 -1569.25 1461.62 111.527 516.218 528.128 
9625.5 2
12301702 -10977.1 -1936.25 1685.25 -147.658 476.324 498.685 
12285000 -9681.88 -1226.38 1509 -101.833 698.32 705.706 
9626 2
12301702 -11001.4 -1592.62 1684.62 -47.8304 677.761 679.447 
12285000 -9660.88 -1128.25 1635.12 41.4201 193.54 197.923 
9626.5 2
12301702 -11080.3 -1267.86 1722.43 -151.46 623.355 641.492 
12285000 -9663.43 -969.571 1667.14 -4.90129 304.565 304.605 
9627 2
12301702 -11190.5 -1036.62 1734.88 -229.136 480.732 532.547 
12285000 -9668.5 -953.625 1646.38 -10.5435 33.1527 34.7889 
9627.5 2
12301702 -11155.9 -789 1744.88 66.9729 478.965 483.625 
12285000 -9660.62 -807.25 1610.88 15.2321 283.124 283.533 
9628 2
12301702 -11191.1 -456.875 1785.75 -68.7134 647.417 651.053 
12285000 -9567.75 -647.625 1580.5 181.043 311.16 359.996 
9628.5 2
12301702 -11227.9 -228.714 1781 -75.1169 466.586 472.594 
12285000 -9343.43 -572.571 1614.29 458.735 153.484 483.73 
9629 2
12301702 -11198.1 -51.875 1762.25 62.8587 373.867 379.115 
12285000 -9436.62 -422.875 1637.25 -197.033 316.483 372.805 
9629.5 2
12301702 -11150.1 59.25 1722.38 97.166 224.949 245.038 
12285000 -9528.75 -235.875 1631.38 -186.488 378.543 421.986 
9630 2
12301702 -11101.5 90 1817 94.9707 60.0586 112.368 
12285000 -9533 -43.875 1624 -8.30078 375 375.092 
9630.5 2
12301702 -11128.8 66.375 1807.62 -54.3912 -47.1557 71.9866 
12285000 -9457.75 103 1629.12 150.2 293.164 329.401 
9631 2
12301702 -11388.6 -66.5 1821.12 -507.568 -259.521 570.068 
12285000 -9435.62 211.375 1624.62 43.2129 211.67 216.036 
9631.5 2
12301702 -11572.4 -254.5 1812 -363.142 -371.542 519.534 
12285000 -9531.25 300 1631 -188.982 175.148 257.665 
9632 2
12301702 -11580.4 -332.25 1811.25 -16.3265 -158.673 159.511 
12285000 -9506.88 348.125 1557.75 49.7449 98.2143 110.094 
9632.5 2
12301702 -11476 -243.125 1812.5 201.886 172.389 265.473 
12285000 -9420.88 313.875 1617.38 166.344 -66.2476 179.051 
9633 2
12301702 -11370.5 108.125 1754.62 202.107 672.893 702.589 
12285000 -9483.38 111.75 1619.38 -119.732 -387.213 405.302 
9633.5 2
12301702 -11182.8 234.625 1759.25 380.832 256.592 459.208 
12285000 -9591.5 -201.5 1628.25 -219.32 -635.396 672.182 
9634 2
12301702 -10962.6 272.75 1659.25 442.018 76.5562 448.599 
12285000 -9457.75 -233.75 1597.25 268.574 -64.759 276.271 
9634.5 2
12301702 -10767.1 402.714 1767.71 412.41 274.186 495.237 
12285000 -9267.14 -309.143 1591 402.125 -159.057 432.439 
9635 2
12301702 -10642.6 637.625 1646.38 257.268 485.353 549.322 
12285000 -9430.62 -163.75 1604.75 -337.773 300.398 452.029 
9635.5 2
12301702 -10364.2 1013.5 1691 554.532 748.755 931.74 
12285000 -9283.12 104.875 1531.62 293.825 535.11 610.471 
9636 2
12301702 -10073.2 1436 1634 577.381 838.294 1017.89 
12285000 -9085.25 328.875 1425.75 392.609 444.444 593.02 
9636.5 2
12301702 -9684.38 1707.12 1711.75 740.714 516.429 902.971 
12285000 -8879.75 601.25 1583.75 391.429 518.81 649.907 
9637 2
12301702 -9386.88 2040 1634.75 583.333 652.696 875.38 
12285000 -8615.62 904.75 1451.12 517.892 595.098 788.894 
9637.5 2
12301702 -9171 2383.12 1614.88 433.484 689.006 814.026 
12285000 -8300.38 1310.38 1456.38 633.032 814.508 1031.58 
9638 2
12301702 -8999.25 2759.88 1673.75 341.451 749.006 823.164 
12285000 -8054.75 1612.38 1496.75 488.32 600.398 773.908 
9638.5 2
12301702 -8771.14 3130.86 1556.43 490.553 797.811 936.56 
12285000 -7755.57 1828 1369.71 643.395 463.71 793.085 
9639 2
12301702 -8419.88 3501.75 1668.88 722.773 763.154 1051.1 
12285000 -7453.88 2077.12 1554.88 620.775 512.603 805.061 
9639.5 2
12301702 -8119.38 3795.88 1499 595.05 582.426 832.649 
12285000 -7242.25 2287.25 1421.75 419.059 416.089 590.543 
9640 2
12301702 -7525.62 4123.62 1590.12 1204.36 664.807 1375.67 
12285000 -6938.12 2583.5 1372.62 616.886 600.913 861.188 
9640.5 2
12301702 -6882.88 4330.38 1538.75 1275.3 410.218 1339.65 
12285000 -6562.62 2830.62 1496.5 745.04 490.327 891.911 
9641 2
12301702 -6496.75 4554.38 1573.5 755.626 438.356 873.571 
12285000 -6174.25 3095.75 1412.25 760.029 518.836 920.236 
9641.5 2
12301702 -6064.38 4657.5 1381.38 851.132 203.002 875.006 
12285000 -5811.75 3341 1422 713.583 482.776 861.552 
9642 2
12301702 -5502.29 4819.57 1413.14 1171.02 337.649 1218.73 
12285000 -5608.57 3583.14 1510.86 423.289 504.464 658.527 
9642.5 2
12301702 -4841.25 4845.75 1427.25 1314.19 52.0449 1315.22 
12285000 -5420 3784.88 1232.88 374.893 401.058 548.992 
9643 2
12301702 -4202.62 4741 1602.5 1228.12 -201.442 1244.54 
12285000 -4911.62 3907.75 1313.75 977.644 236.298 1005.8 
9643.5 2
12301702 -3696.25 4621 1742.75 996.801 -236.22 1024.41 
12285000 -4410.88 3858 1619.38 985.728 -97.9331 990.581 
9644 2
12301702 -3337.5 4560.5 1878 742.754 -125.259 753.241 
12285000 -4101.25 3795 1759.12 641.046 -130.435 654.181 
9644.5 2
12301702 -2891.9 4422.9 1883.1 872.016 -269.276 912.645 
12285000 -3840.1 3711.3 1806.4 511.057 -163.796 536.664 
9645 2
12301702 -2548.89 4267.56 1813.11 679.23 -307.613 745.64 
12285000 -3579 3446.56 1837.78 517.03 -524.246 736.311 
9645.5 2
12301702 -2060.5 4203.4 1860.2 965.195 -126.79 973.487 
12285000 -3325.8 3162 1847.7 500.395 -562.363 752.76 
9646 2
12301702 -1641.75 4025.5 1875.88 852.851 -362.322 926.624 
12285000 -3146.38 3029.12 1810.5 365.428 -270.621 454.723 
9646.5 2
12301702 -1201.75 3886.5 1874.38 956.522 -302.174 1003.12 
12285000 -2581.75 2903.5 1722.25 1227.45 -273.098 1257.46 
9647 2
12301702 -859 3675 1843.22 651.616 -402.091 765.69 
12285000 -2145.11 2864.78 1638.33 830.112 -73.6164 833.37 
9647.5 2
12301702 -594.875 3429.38 1806.12 520.957 -484.467 711.41 
12285000 -1815.88 2753.12 1644.88 649.381 -220.222 685.707 
9648 2
12301702 -208.375 3243.88 1797.5 810.273 -388.889 898.764 
12285000 -1485.75 2623.38 1712.12 692.086 -272.013 743.622 
9648.5 2
12301702 321.444 3046.78 1916.56 999.659 -371.882 1066.59 
12285000 -1122.22 2460.33 1671.22 685.901 -307.626 751.728 
9649 2
12301702 734.125 2978.88 1869.5 827.015 -136.078 838.136 
12285000 -761.125 2412.5 1721.12 723.642 -95.8584 729.963 
9649.5 2
12301702 1084.12 2918.38 1867.5 721.649 -124.742 732.351 
12285000 -469.25 2549.62 1741 601.804 282.732 664.91 
9650 2
12301702 1562 2738.12 1848 983.282 -370.885 1050.9 
12285000 -115.5 2668.88 1731.88 727.881 245.37 768.126 
9650.5 2
12301702 1890.67 2511.56 1821.33 632.051 -435.71 767.68 
12285000 254.222 2740.56 1711 711.004 137.847 724.244 
9651 2
12301702 2149.62 2238.62 1744.88 511.775 -539.388 743.541 
12285000 664 2744.88 1711.12 809.838 8.53645 809.882 
9651.5 2
12301702 2480 1999 1714.25 679.784 -493.056 839.768 
12285000 1046.88 2600 1701 787.809 -298.097 842.321 
9652 2
12301702 2879.88 1639.75 1745.5 812.754 -730.183 1092.58 
12285000 1308.38 2390.12 1672 531.504 -426.575 681.515 
9652.5 2
12301702 3239.75 1423 1725.12 721.192 -434.369 841.899 
12285000 1566.88 2120.5 1632.38 518.036 -540.331 748.544 
9653 2
12301702 3648.44 1130.33 1757 775.511 -555.345 953.848 
12285000 1905.56 2023.56 1635.33 642.658 -183.955 668.467 
9653.5 2
12301702 3973.38 778.25 1774.5 620.096 -671.915 914.324 
12285000 2288.12 1945.12 1627.38 730.094 -149.677 745.279 
9654 2
12301702 4371 515.571 1809.57 840.645 -555.346 1007.52 
12285000 2705.29 1758.86 1590.14 881.947 -393.801 965.872 
9654.5 2
12301702 4703 276.778 1830 666.667 -479.505 821.2 
12285000 3088.11 1595.89 1569.89 768.726 -327.245 835.481 
9655 2
12301702 5096.75 90.625 1776.75 764.563 -361.462 845.702 
12285000 3458.88 1317.12 1553.5 719.93 -541.289 900.718 
9655.5 2
12301702 5486.75 12.75 1776.5 800.821 -159.908 816.63 
12285000 3793.75 1052.12 1559.88 687.628 -544.148 876.886 
9656 2
12301702 5804.38 -154.125 1763.25 632.719 -332.42 714.728 
12285000 4193.75 744.625 1636.88 796.813 -612.55 1005.05 
9656.5 2
12301702 6144.12 -207.875 1744 694.785 -109.918 703.426 
12285000 4565.88 547.625 1671.25 760.992 -402.863 861.05 
9657 2
12301702 6487.33 -215.222 1758.22 680.969 -14.5778 681.125 
12285000 4944.67 389.111 1655 751.571 -314.512 814.725 
9657.5 2
12301702 6687.12 -446 1803.25 393.291 -454.287 600.878 
12285000 5287.38 156.875 1624.38 674.623 -457.158 814.929 
9658 2
12301702 6959.22 -328.667 1777.89 538.806 232.343 586.767 
12285000 5630.67 -5.55556 1617.78 679.785 -321.645 752.04 
9658.5 2
12301702 7182.75 -180.625 1779 428.214 283.605 513.614 
12285000 5944.88 -277.5 1640 601.932 -520.966 796.07 
9659 2
12301702 7273.62 -291.75 1777 189.323 -231.51 299.066 
12285000 6233.25 -397.375 1649 600.781 -249.74 650.621 
9659.5 2
12301702 7317.22 -490.667 1774.56 85.8213 -391.568 400.863 
12285000 6489.22 -618 1623.22 503.882 -434.301 665.218 
9660 2
12301702 7466.5 -710.375 1790.5 307.156 -452.075 546.549 
12285000 6687.88 -886.875 1624.38 408.751 -553.241 687.861 
9660.5 2
12301702 7765.44 -916.111 1814.33 596.695 -410.651 724.348 
12285000 6958.56 -1024.89 1651.89 540.281 -275.477 606.457 
9661 3
12310100 7103.86 -336.857 1642.57 0 0 0 
12301702 8127.62 -1024.5 1782.88 708.768 -212.111 739.827 
12285000 7273 -1245.88 1635.38 615.351 -432.458 752.115 
9661.5 3
12310100 7410 -703.667 1632.89 686.419 -822.443 1071.25 
12301702 8349.67 -1201.67 1759.33 468.442 -373.769 599.284 
12285000 7548.33 -1450.11 1618.44 580.872 -430.878 723.234 
9662 3
12310100 7712.33 -959.111 1612.89 593.975 -501.855 777.602 
12301702 8629.56 -1428.22 1825.22 549.88 -445.099 707.447 
12285000 7813.56 -1642.11 1621.67 521.065 -377.21 643.27 
9662.5 3
12310100 8052 -1214.67 1639.44 668.635 -503.062 836.746 
12301702 8855.78 -1584.56 1776.11 445.319 -307.743 541.309 
12285000 8044.56 -1826.67 1663.22 454.724 -363.298 582.031 
9663 3
12310100 8392.44 -1378.33 1639.89 687.767 -330.64 763.116 
12301702 9106.78 -1744.56 1774 507.071 -323.232 601.332 
12285000 8373 -1987.89 1636.78 663.524 -325.701 739.152 
9663.5 3
12310100 8652.75 -1526.62 1649.25 526.934 -300.186 606.441 
12301702 9373.12 -1862.88 1762.75 539.164 -239.513 589.97 
12285000 8771.75 -2201.62 1643.5 807.186 -432.664 915.832 
9664 3
12310100 8967.22 -1659.22 1616.33 647.062 -272.834 702.231 
12301702 9632.67 -2139.22 1741.78 534.036 -568.616 780.076 
12285000 8957.67 -2328.11 1687.67 382.545 -260.259 462.683 
9664.5 3
12310100 9313.22 -1922.11 1670.44 656.546 -498.84 824.557 
12301702 9951.11 -2476.67 1777.78 604.259 -640.312 880.414 
12285000 9230.67 -2629.11 1701.78 518.027 -571.157 771.085 
9665 3
12310100 9626.75 -2115.25 1675.38 635.959 -391.762 746.942 
12301702 10207.6 -2782.12 1788 520.312 -619.591 809.084 
12285000 9472.5 -2849.25 1672.25 490.534 -446.529 663.334 
9665.5 3
12310100 9973.44 -2337.78 1676.33 713.363 -457.876 847.666 
12301702 10451.8 -3001.33 1749.11 502.372 -451.046 675.144 
12285000 9756.89 -2950.89 1664.33 585.162 -209.134 621.411 
9666 3
12310100 10415.2 -2651.12 1648.38 854.556 -606.087 1047.67 
12301702 10799 -3331 1719.62 671.61 -637.653 926.1 
12285000 10039.5 -3142.5 1647.62 546.637 -370.621 660.433 
9666.5 3
12310100 10821 -3028.5 1653.5 800.296 -744.329 1092.93 
12301702 11103.5 -3651.12 1680.75 600.592 -631.41 871.429 
12285000 10329.4 -3487.62 1634.25 571.746 -680.72 888.973 
9667 3
12310100 11156.8 -3344.62 1612.62 683.809 -643.839 939.214 
12301702 11340.5 -4005.25 1687.75 482.688 -721.232 867.85 
12285000 10586.8 -3836.5 1641.75 524.185 -710.54 882.971 
9667.5 3
12310100 11477.7 -3757.22 1599 632.972 -813.801 1030.98 
12301702 11667.9 -4473 1765.56 645.737 -922.584 1126.12 
12285000 10887.7 -4250.33 1577.67 593.524 -816.239 1009.22 
9668 3
12310100 11788.4 -4202.12 1584 615.264 -880.996 1074.57 
12301702 12034.9 -4811 1788.62 726.705 -669.307 987.964 
12285000 11169.8 -4558.5 1579.38 558.581 -610.231 827.281 
9668.5 3
12310100 12211.9 -4539.67 1627.89 873.225 -695.962 1116.64 
12301702 12341.1 -5206.33 1759.89 631.415 -815.12 1031.07 
12285000 11493.6 -4940.67 1602.44 667.64 -787.973 1032.78 
9669 3
12310100 12617 -5007.88 1603.38 783.58 -905.625 1197.56 
12301702 12754 -5689.12 1797.75 798.625 -933.833 1228.76 
12285000 11916.2 -5306.62 1590 817.591 -707.85 1081.44 
9669.5 3
12310100 13055 -5460.12 1590.38 847.195 -874.758 1217.76 
12301702 12987.5 -6071.62 1806.25 451.644 -739.845 866.806 
12285000 12280 -5817.12 1566.12 703.578 -987.427 1212.45 
9670 3
12310100 13335.4 -5786.88 1636.62 576.903 -672.325 885.911 
12301702 13197.9 -6374 1796.88 432.87 -622.171 757.94 
12285000 12593.6 -6193.88 1596.62 645.319 -775.206 1008.65 
9670.5 3
12310100 13574.6 -6092.12 1633 494.318 -630.682 801.318 
12301702 13452.9 -6663.75 1787.5 526.86 -598.657 797.478 
12285000 12842.2 -6529.75 1618.38 513.688 -693.957 863.395 
9671 3
12310100 13819.7 -6431.89 1623.33 481.418 -667.513 823.004 
12301702 13733.7 -7026 1769.11 551.654 -711.69 900.458 
12285000 13117.7 -6813 1625.11 541.094 -556.483 776.18 
9671.5 3
12310100 14003 -6701.25 1620.75 360.183 -529.197 640.142 
12301702 14039.5 -7305.25 1768.5 600.851 -548.625 813.641 
12285000 13405.1 -7145.5 1648.5 564.751 -653.242 863.521 
9672 3
12310100 14307.1 -6926.88 1595.12 634.916 -471.033 790.564 
12301702 14325 -7578 1811.12 596.033 -569.415 824.312 
12285000 13647.8 -7441.25 1645.12 506.524 -617.432 798.617 
9672.5 3
12310100 14689.5 -7016.5 1578.75 790.031 -185.176 811.443 
12301702 14617.9 -7838.12 1775.75 605.114 -537.448 809.329 
12285000 13971.4 -7685.12 1655.5 668.647 -503.874 837.244 
9673 3
12310100 15146.9 -7240.89 1629.33 891.596 -437.405 993.11 
12301702 14946.9 -8171.44 1769.56 641.353 -649.746 912.964 
12285000 14349.2 -7923.89 1655.67 736.544 -465.427 871.275 
9673.5 3
12310100 15501.9 -7442.43 1610.29 702.907 -399.088 808.301 
12301702 15174.1 -8510.71 1748.57 450.008 -671.821 808.611 
12285000 14626.1 -8116.57 1666.86 548.358 -381.55 668.039 
9674 3
12310100 15686.9 -7553.89 1602 373.802 -225.172 436.383 
12301702 15315 -8671 1741 284.56 -323.81 431.076 
12285000 14827.6 -8208.78 1628.78 406.894 -186.275 447.506 
9674.5 3
12310100 15651.9 -7568.38 1594.5 -67.5944 -27.9655 73.151 
12301702 15565.5 -8708.25 1846 483.591 -71.9112 488.908 
12285000 15097.8 -8240.62 1640.38 521.611 -61.4811 525.222 
9675 3
12310100 15849.9 -7397.75 1607.88 422.175 363.806 557.303 
12301702 15753.8 -8774.62 1802.75 401.386 -141.525 425.605 
12285000 15327.8 -8221.88 1629 490.405 39.9787 492.032 
9675.5 3
12310100 15778.1 -7368.78 1601.11 -139.891 56.4761 150.861 
12301702 15843.6 -8746.67 1831.56 175.06 54.4997 183.347 
12285000 15557.7 -8176.78 1652.33 448.181 87.9088 456.721 
9676 3
12310100 15841.8 -7405.5 1591.38 121.217 -69.9471 139.95 
12301702 15966.9 -8538.88 1845.25 234.894 395.794 460.248 
12285000 15590.4 -8123.38 1720.88 62.3016 101.72 119.283 
9676.5 3
12310100 15854.8 -7397.62 1586.62 27.0833 16.4062 31.665 
12301702 16041.4 -8323.12 1872 155.208 449.479 475.522 
12285000 15564.4 -8001.25 1653.38 -54.1667 254.427 260.129 
9677 3
12310100 15879.6 -7423.5 1584.62 51.501 -53.5714 74.3119 
12301702 16052 -8236.62 1849 21.9979 179.089 180.435 
12285000 15574.6 -7899.25 1651 21.2215 211.18 212.244 
9677.5 3
12310100 15898.1 -7453.67 1584 36.3185 -59.2665 69.5094 
12301702 16111.2 -8184.11 1824 116.35 103.171 155.504 
12285000 15623.8 -7929.22 1682.78 96.5673 -58.8845 113.105 
9678 3
12310100 15471 -7429.88 1582.12 -847.443 47.2057 848.756 
12301702 16157 -8195.12 1800.62 90.8289 -21.853 93.4208 
12285000 15742.6 -7922 1659.12 235.808 14.3298 236.243 
9678.5 3
12310100 15252.2 -7535 1599.88 -447.342 -214.98 496.317 
12301702 16170.5 -8174 1784 27.6074 43.2004 51.2683 
12285000 15771.1 -7820.5 1650.12 58.2822 207.566 215.594 
9679 3
12310100 15190.3 -7848.11 1619.11 -119.761 -605.631 617.358 
12301702 16125 -8218.22 1780.11 -88.0077 -85.5362 122.727 
12285000 15711.2 -7602.22 1641.56 -115.866 422.201 437.811 
9679.5 3
12310100 15260.4 -8091.25 1633.12 133.923 -464.893 483.798 
12301702 16102.4 -8215.38 1779.25 -43.26 5.44402 43.6012 
12285000 15594.4 -7372.5 1633.75 -223.417 439.239 492.795 
9680 3
12310100 15388.9 -8302.88 1656.75 260.121 -428.391 501.18 
12301702 16052.4 -8009.25 1770.38 -101.215 417.257 429.358 
12285000 15428.1 -7535.75 1616.62 -336.538 -330.466 471.663 
9680.5 3
12310100 15557 -8370.5 1708.88 336.924 -135.521 363.158 
12301702 15862.4 -7809.75 1771.12 -380.762 399.8 552.104 
12285000 15290.1 -7719.25 1621 -276.553 -367.735 460.121 
9681 3
12310100 15813.8 -8317 1785.25 512.475 106.786 523.483 
12301702 15638.1 -7671.25 1761 -447.605 276.447 526.092 
12285000 15248.1 -7967.25 1617.12 -83.8323 -495.01 502.059 
9681.5 3
12310100 16031.4 -8245.88 1816.5 451.504 147.562 475.006 
12301702 15426.2 -7470.88 1722.75 -439.575 415.716 605.017 
12285000 15407.5 -8290.25 1632.62 330.654 -670.124 747.261 
9682 3
12310100 16062 -8249.88 1814.88 61.8687 -8.08081 62.3942 
12301702 15364.9 -7371.88 1700 -123.99 200 235.316 
12285000 15425.2 -8295 1651.75 35.8586 -9.59596 37.1204 
9682.5 3
12310100 16063.2 -8245 1807.38 2.54582 9.92872 10.2499 
12301702 15377.8 -7354.88 1674.75 26.222 34.6232 43.4322 
12285000 15499.4 -7964.62 1639.25 150.967 672.862 689.59 
9683 3
12310100 15990.5 -8089.5 1784 -147.566 315.416 348.228 
12301702 15456 -7250.25 1659.5 158.722 212.221 265.01 
12285000 15514.8 -7766.75 1667.5 31.1866 401.369 402.579 
9683.5 3
12310100 15911.9 -7939.25 1774.12 -156.624 299.303 337.806 
12301702 15550.9 -7300.5 1649.62 188.994 -100.1 213.866 
12285000 15405.8 -7749.5 1664.75 -217.131 34.3625 219.834 
9684 3
12310100 15860.5 -7861.75 1789.75 -103.788 156.566 187.842 
12301702 15690.6 -7341.38 1637.75 282.323 -82.5758 294.152 
12285000 15373.5 -7740.12 1682.38 -65.1515 18.9394 67.8485 
9684.5 3
12310100 15892.1 -7731.33 1789.89 59.8695 247.001 254.153 
12301702 15620.1 -7282 1647.67 -133.549 112.453 174.588 
12285000 15364.2 -7753.78 1687.56 -17.5715 -25.8575 31.2629 
9685 3
12310100 15909.8 -7679.25 1794.62 35.6341 105.219 111.089 
12301702 15595.6 -7264.75 1663.25 -49.4669 34.8485 60.5094 
12285000 15380.4 -7737.62 1668.38 32.6319 32.6319 46.1484 
9685.5 3
12310100 15883.5 -7804.38 1801.62 -52.6052 -250.752 256.21 
12301702 15546.8 -7253.12 1670.75 -97.9459 23.2966 100.678 
12285000 15398.6 -7702 1647.12 36.5731 71.3928 80.2155 
9686 3
12310100 15759.4 -8230.5 1826.62 -242.432 -832.275 866.865 
12301702 15611.9 -7277 1655.12 127.197 -46.6309 135.475 
12285000 15413.2 -7801 1610.88 28.5645 -193.359 195.458 
9686.5 3
12310100 15884.2 -8327.12 1787.12 245.334 -189.833 310.202 
12301702 15719.1 -7381.38 1647.5 210.707 -205.059 294.018 
12285000 15300.5 -7975.38 1598.75 -221.513 -342.583 407.96 
9687 3
12310100 15886.2 -8340.75 1779.62 3.99202 -27.1956 27.487 
12301702 15747.9 -7436.62 1639.5 57.3852 -110.279 124.317 
12285000 15408 -7821.88 1626.5 214.571 306.387 374.051 
9687.5 3
12310100 15884.2 -8383.88 1766.75 -4.03226 -86.9456 87.039 
12301702 15778.9 -7406.62 1629.5 62.5 60.4839 86.9744 
12285000 15564.1 -7812 1626.62 314.768 19.9093 315.397 
9688 3
12310100 15976.3 -8305.57 1796 202.722 172.475 266.165 
12301702 15821.4 -7369 1624.29 93.7303 82.8744 125.114 
12285000 15620.7 -7817.71 1650.71 124.646 -12.5865 125.28 
9688.5 3
12310100 16037.5 -8303.25 1828.25 122.184 4.63359 122.272 
12301702 15872.5 -7312.25 1623 101.939 113.273 152.389 
12285000 15720.6 -7851 1656.62 199.423 -66.4386 210.199 
9689 3
12310100 16027.8 -8357 1835.5 -18.932 -104.369 106.072 
12301702 15761.6 -7244.5 1621.62 -215.291 131.553 252.303 
12285000 15735.9 -7924.75 1648.75 29.6117 -143.204 146.233 
9689.5 3
12310100 15913 -8414.12 1827.25 -223.249 -111.138 249.383 
12301702 15665.6 -7201.88 1620.62 -186.77 82.928 204.353 
12285000 15747.5 -7915 1647.88 22.6167 18.9689 29.5184 
9690 3
12310100 15869.6 -8515.62 1804.38 -86.9238 -203.407 221.201 
12301702 15393.5 -7126.5 1614.62 -545.341 151.052 565.874 
12285000 15715.4 -7779 1658 -64.3788 272.545 280.045 
9690.5 3
12310100 15890.9 -8653.12 1768.12 41.8307 -270.669 273.883 
12301702 15200 -7036.5 1610.38 -380.906 177.165 420.091 
12285000 15704.2 -7699.88 1643.5 -21.8996 155.758 157.29 
9691 3
12310100 15870.5 -8744.5 1739.62 -40.507 -181.66 186.121 
12301702 15145.8 -6986.12 1612 -107.853 100.149 147.18 
12285000 15687.9 -7758 1649.38 -32.5547 -115.557 120.055 
9691.5 3
12310100 15828.7 -8717.57 1741.29 -85.8023 55.2948 102.076 
12301702 15075 -6972.43 1613.29 -145.277 28.1241 147.974 
12285000 15727.6 -7995.71 1656.14 81.5122 -488.12 494.879 
9692 3
12310100 15750.8 -8798.5 1745.5 -159.111 -165.16 229.334 
12301702 15055.1 -7211.5 1609.12 -40.5612 -487.901 489.584 
12285000 15896.1 -8270.88 1768.25 343.987 -561.552 658.535 
9692.5 3
12310100 15743.1 -8826 1738 -14.7771 -53.2946 55.3053 
12301702 15140.6 -7381.25 1602.88 165.698 -328.973 368.346 
12285000 15960.1 -8357.5 1766.75 124.031 -167.878 208.726 
9693 3
12310100 15742.5 -8826.88 1759.75 -1.2279 -1.71906 2.11255 
12301702 15206.5 -7508.75 1599.5 129.42 -250.491 281.949 
12285000 15991.2 -8376.75 1757.25 61.1493 -37.8193 71.8995 
9693.5 3
12310100 15680 -8805.38 1792.62 -125.755 43.2596 132.987 
12301702 15373.8 -7782.88 1600 336.519 -551.559 646.114 
12285000 15961.6 -8400 1755.75 -59.6076 -46.7807 75.7727 
9694 3
12310100 15372.6 -8442 1804.29 -616.089 728.206 953.861 
12301702 15527.9 -7980 1593.86 308.832 -395.04 501.432 
12285000 15923.6 -8456 1762.86 -76.2597 -112.224 135.683 
9694.5 3
12310100 15088.4 -8253.88 1801 -582.37 385.502 698.403 
12301702 15656 -8024.62 1607.12 262.588 -91.4447 278.055 
12285000 15820 -8561 1815.75 -212.237 -215.164 302.225 
9695 3
12310100 15097 -8360.38 1797.38 17.1131 -211.31 212.001 
12301702 15751.8 -8182.25 1732 189.98 -312.748 365.929 
12285000 15868 -8682 1920.88 95.2381 -240.079 258.28 
9695.5 3
12310100 15169.4 -8128.62 1790.38 140.262 449.128 470.52 
12301702 15756.9 -8276.38 1722 9.93217 -182.413 182.683 
12285000 15876 -8733.62 1939.75 15.5039 -100.048 101.243 
9696 3
12310100 15283.7 -7836.14 1755.29 228.679 584.964 628.074 
12301702 15791 -8322 1734.29 68.25 -91.25 113.95 
12285000 15892.9 -8803.14 1924.43 33.7143 -139.036 143.065 
9696.5 3
12310100 15213 -7721.25 1735.12 -146.406 237.873 279.318 
12301702 15920.2 -8285.75 1765.75 267.598 75.0518 277.924 
12285000 15861.4 -8731.62 1914.25 -65.1804 148.07 161.781 
9697 3
12310100 15139.1 -7798.57 1716.71 -152.283 -159.426 220.469 
12301702 15588.9 -8175.29 1792.43 -683.284 227.761 720.245 
12285000 15774.4 -8695.14 1901.14 -179.271 75.2209 194.413 
9697.5 3
12310100 15244.5 -7552.75 1708.38 218.583 510.003 554.871 
12301702 15439.5 -8074.25 1756.88 -309.87 209.618 374.111 
12285000 15840.8 -8391.88 1880.88 137.596 629.186 644.056 
9698 2
12301702 15434.4 -7856 1732.12 -9.6516 411.017 411.13 
12285000 15872.8 -8050.88 1830 60.2637 642.185 645.006 
9698.5 2
12301702 15395.6 -7356.14 1721.14 -79.191 1020.12 1023.19 
12285000 15794.6 -7988.71 1837 -159.548 126.859 203.835 
9699 2
12301702 15371.1 -7199.12 1716.5 -49.8907 320.445 324.305 
12285000 15718.8 -7870.38 1839 -154.738 241.509 286.828 
9699.5 2
12301702 15402.9 -7174 1702.12 58.4715 46.2707 74.5647 
12285000 15639.5 -7731.38 1824.75 -145.948 255.985 294.668 
9700 2
12301702 15403.3 -7183.29 1700.14 0.868318 -19.6315 19.6507 
12285000 15512.3 -7705.43 1801.57 -268.952 54.855 274.489 
9700.5 2
12301702 15431.6 -7075.38 1699 58.5522 222.956 230.516 
12285000 15447.1 -7625.25 1783.5 -134.63 165.658 213.466 
9701 2
12301702 15425.1 -7033.12 1698.25 -12.7202 82.681 83.6538 
12285000 15315.6 -7567 1744.25 -257.339 113.992 281.456 
9701.5 2
12301702 15438.2 -7084.38 1693.38 25.4854 -99.5146 102.726 
12285000 15236.9 -7585.5 1720.38 -152.913 -35.9223 157.075 
9702 2
12301702 15543.4 -7379.62 1683.12 206.532 -580.059 615.73 
12285000 15165.2 -7738 1702.75 -140.717 -299.607 331.007 
9702.5 2
12301702 15517.6 -7703.43 1673.43 -53.4235 -670.401 672.526 
12285000 15181.1 -7926.86 1693.57 32.9045 -391.009 392.391 
9703 2
12301702 15114.5 -7494.75 1670.12 -829.365 429.38 933.924 
12285000 15260 -8083.12 1687.5 162.257 -321.539 360.159 
9703.5 2
12301702 15017.3 -7449.29 1661.14 -196.79 92.033 217.247 
12285000 15239 -7910.71 1687 -42.5101 349.01 351.589 
9704 2
12301702 14977.2 -7448.88 1652.62 -79.4359 0.814909 79.4401 
12285000 15161 -7919.75 1653.38 -154.762 -17.928 155.797 
9704.5 2
12301702 15211.4 -7625.11 1645.67 452.987 -340.882 566.92 
12285000 15193.8 -8192.56 1631.78 63.4 -527.67 531.465 
9705 2
12301702 15463.7 -7766.78 1675 521.12 -292.7 597.695 
12285000 15279.4 -8408.78 1618.33 176.997 -446.74 480.526 
9705.5 2
12301702 15610.8 -7897.88 1645.12 287.272 -256.049 384.82 
12285000 15481 -8731.38 1653 393.663 -630.073 742.942 
9706 2
12301702 15766.7 -8044.22 1612.44 316.261 -296.85 433.752 
12285000 15839.3 -8918.89 1700.56 726.842 -380.353 820.346 
9706.5 2
12301702 16025.8 -8226.12 1621 486.999 -341.923 595.045 
12285000 16086.2 -9227.5 1685.38 464.129 -580.096 742.918 
9707 2
12301702 16271.3 -8492.71 1700.29 514.75 -558.887 759.817 
12285000 16201.3 -9454.29 1699.29 241.165 -475.442 533.109 
9707.5 2
12301702 16641.5 -8958.12 1769.25 752.468 -945.957 1208.74 
12285000 16405.2 -9627.12 1713.88 414.562 -351.299 543.39 
9708 2
12301702 16864 -9258.12 1743.12 429.537 -579.151 721.053 
12285000 16618.1 -9834.75 1764 410.956 -400.82 574.057 
9708.5 2
12301702 17202.8 -9578.75 1750.12 664.216 -628.676 914.558 
12285000 16797.4 -9998.5 1768.62 351.471 -321.078 476.049 
9709 2
12301702 17568.7 -9767 1724.57 759.262 -390.56 853.824 
12285000 17007.1 -10157.7 1737.29 435.203 -330.32 546.363 
9709.5 2
12301702 17827.8 -10012.6 1690.62 530.811 -503.33 731.506 
12285000 17259.8 -10354.4 1727.25 517.638 -402.993 656.012 
9710 2
12301702 18112.2 -10363.6 1688.88 535.782 -661.017 850.885 
12285000 17430.8 -10582.1 1728 322.034 -428.908 536.347 
9710.5 2
12301702 18162.9 -10757.1 1710.71 101.621 -790.197 796.704 
12285000 17519.4 -10905.7 1740.43 178.069 -649.778 673.736 
9711 2
12301702 18490.3 -11063.9 1674.43 695.177 -651.198 952.539 
12285000 17691.7 -11182.6 1747.57 365.787 -587.807 692.328 
9711.5 2
12301702 18712.9 -11276.4 1665.38 442.523 -422.501 611.828 
12285000 18022 -11320.6 1722 656.632 -274.46 711.684 
9712 2
12301702 19268.9 -11376.1 1634.43 1085.9 -194.859 1103.25 
12285000 18341.6 -11527.7 1684.43 624.163 -404.471 743.758 
9712.5 2
12301702 19514.4 -11541.4 1643.25 500.036 -336.522 602.73 
12285000 18966.4 -11725.9 1650.62 1272.51 -403.586 1334.98 
9713 2
12301702 19793.1 -11758.3 1637.14 559.775 -435.564 709.27 
12285000 19307 -11920.3 1747.71 683.986 -390.383 787.55 
9713.5 2
12301702 20019 -11954.2 1665.62 472.504 -409.967 625.567 
12285000 19516.6 -12096.8 1744.38 438.546 -369.172 573.246 
9714 2
12301702 20195 -12098.9 1647.75 332.075 -272.877 429.809 
12285000 19710.8 -12235.6 1709.75 366.274 -262.028 450.35 
9714.5 2
12301702 20470.9 -12243.9 1663.43 559.548 -294.081 632.122 
12285000 19955.7 -12454.7 1697.29 496.885 -444.4 666.623 
9715 2
12301702 20828.4 -12421.4 1696.75 709.361 -352.218 791.991 
12285000 20193.2 -12683.5 1687.75 471.301 -453.94 654.359 
9715.5 2
12301702 21148.3 -12650.1 1685 648.906 -464.032 797.75 
12285000 20485.4 -12873.6 1672.86 592.654 -385.54 707.022 
9716 2
12301702 21496.1 -12871.9 1693.38 694.29 -442.579 823.356 
12285000 20839.4 -13046.4 1680.75 706.48 -344.917 786.182 
9716.5 2
12301702 21905 -13058.5 1688.38 787.813 -359.586 865.997 
12285000 21108 -13241.8 1658 517.582 -376.445 640.001 
9717 2
12301702 22149.7 -13220.1 1718.14 511.955 -338.165 613.558 
12285000 21407.7 -13432 1642.43 627.017 -398.013 742.674 
9717.5 2
12301702 22616.1 -13432.4 1705.62 929.105 -422.773 1020.77 
12285000 21726.9 -13526.9 1671.12 635.778 -188.994 663.274 
9718 2
12301702 23091 -13700.9 1670 902.804 -510.456 1037.12 
12285000 22173 -13742 1640 848.146 -408.983 941.605 
9718.5 2
12301702 23550.9 -13944.6 1642.14 903.452 -478.775 1022.47 
12285000 22578.1 -13865.9 1610.14 795.958 -243.334 832.323 
9719 2
12301702 24189.4 -14116.7 1671.86 1370.32 -369.405 1419.24 
12285000 22823.1 -14052.3 1598.57 525.751 -400.061 660.654 
9719.5 2
12301702 24708.4 -14380.4 1674 1017.54 -516.982 1141.34 
12285000 23305.5 -14363.1 1586.25 945.798 -609.489 1125.17 
9720 2
12301702 25064 -14571 1684.71 711.25 -381.25 806.987 
12285000 23880.6 -14529 1640.86 1150.14 -331.75 1197.03 
9720.5 2
12301702 25406.1 -14717 1707.38 692.561 -295.547 752.986 
12285000 24388.2 -14717.5 1630.25 1027.69 -381.579 1096.24 
9721 2
12301702 25859.8 -14828.1 1679.25 896.492 -219.615 923 
12285000 24716.2 -14792.6 1615.62 648.221 -148.468 665.007 
9721.5 2
12301702 26368.6 -14927.5 1659.88 993.896 -194.092 1012.67 
12285000 25155.8 -14994 1606.75 858.398 -393.311 944.215 
9722 2
12301702 26840 -15146 1613.14 969.907 -449.588 1069.04 
12285000 25599.9 -15093.7 1593.29 913.801 -205.173 936.551 
9722.5 2
12301702 27311.4 -15476.7 1577.14 974.026 -683.294 1189.8 
12285000 26090.4 -15332.4 1524.14 1013.58 -493.211 1127.21 
9723 2
12301702 27761.5 -15754.8 1583 880.766 -544.101 1035.28 
12285000 26636.8 -15524 1527.75 1069.12 -374.895 1132.95 
9723.5 2
12301702 28250 -15942.6 1606.75 935.824 -359.914 1002.65 
12285000 27223 -15832.8 1564.12 1123.08 -591.475 1269.32 
9724 2
12301702 28741.3 -16076.7 1724.43 1027.79 -280.522 1065.39 
12285000 27757.4 -16053.7 1629.86 1118.05 -462.268 1209.85 
9724.5 2
12301702 29132.9 -16262 1766.75 776.963 -367.63 859.548 
12285000 28161 -16319.6 1658.75 800.737 -527.601 958.928 
9725 2
12301702 29441.3 -16392.6 1774.43 587.449 -248.707 637.928 
12285000 28684.7 -16430.6 1700.57 997.551 -211.327 1019.69 
9725.5 2
12301702 29560.2 -16290.8 1766 238.884 204.461 314.436 
12285000 29004.8 -16602.4 1693 642.642 -344.987 729.387 
9726 2
12301702 29790.1 -16450.7 1714.71 459.786 -319.929 560.14 
12285000 29316.1 -16767.3 1679.57 622.786 -329.821 704.73 
9726.5 2
12301702 30098.6 -16623.6 1681.86 650.693 -364.678 745.916 
12285000 29614.7 -16910.4 1662.29 629.898 -301.989 698.547 
9727 2
12301702 30475 -16783.6 1670.38 760.462 -323.341 826.348 
12285000 29948.2 -17005.8 1676.62 673.81 -192.569 700.787 
9727.5 2
12301702 30991.5 -16961 1640.25 997.104 -342.423 1054.26 
12285000 30422.6 -17100.6 1661.62 915.782 -183.156 933.918 
9728 2
12301702 31485.6 -17156.1 1654.29 1029.32 -406.548 1106.69 
12285000 30855.7 -17320 1631 902.269 -457.031 1011.42 
9728.5 2
12301702 31811.6 -17440.8 1730.12 669.515 -584.409 888.698 
12285000 31246.9 -17498.9 1598.38 803.205 -367.3 883.203 
9729 2
12301702 32494.6 -17998.8 1719.12 1298.48 -1060.84 1676.73 
12285000 31883.6 -17781 1570.88 1210.55 -536.359 1324.05 
9729.5 2
12301702 33032.7 -18266 1678.14 1093.68 -543.191 1221.14 
12285000 32552.1 -17982.9 1581.86 1358.78 -410.279 1419.37 
9730 2
12301702 33428.1 -18414 1647.62 805.317 -301.426 859.88 
12285000 32876.5 -18263.6 1627.75 660.605 -571.829 873.72 
9730.5 2
12301702 33853 -18495.6 1674.62 831.458 -159.736 846.663 
12285000 33241.8 -18543.4 1636.25 714.775 -547.456 900.34 
9731 2
12301702 34352.2 -18621.6 1664.75 963.803 -243.243 994.024 
12285000 33693.6 -18865.4 1657.88 872.346 -621.622 1071.17 
9731.5 2
12301702 34854.4 -18720.1 1680.14 1012.46 -198.625 1031.76 
12285000 34176.3 -19106.7 1657.71 973.106 -486.571 1087.97 
9732 2
12301702 35259.8 -18922.6 1667.25 835.714 -417.489 934.192 
12285000 34626.6 -19233.6 1673.88 928.535 -261.672 964.701 
9732.5 2
12301702 35734.7 -19067.7 1681.57 963.416 -294.299 1007.36 
12285000 35162.3 -19326.6 1662.57 1086.53 -188.532 1102.77 
9733 2
12301702 36230.6 -19284 1672.12 976.202 -425.759 1065.01 
12285000 35696.1 -19565.4 1647.38 1050.86 -470.086 1151.22 
9733.5 2
12301702 36656.9 -19416.4 1636.43 855.888 -265.921 896.247 
12285000 36184.9 -19763.9 1610.29 981.39 -398.559 1059.23 
9734 2
12301702 37092.9 -19546.8 1635.5 851.597 -254.534 888.823 
12285000 36618.4 -19859 1608.62 846.715 -185.826 866.866 
9734.5 2
12301702 37623.1 -19714.9 1732.86 1043.83 -330.92 1095.03 
12285000 37145.1 -20002.3 1696.86 1036.94 -282.058 1074.62 
9735 2
12301702 38041.3 -19781.6 1763.86 884.023 -141.045 895.204 
12285000 37603.6 -20128.1 1780.86 969.194 -266.083 1005.06 
9735.5 2
12301702 38496.4 -20080.2 1734.12 901.167 -591.443 1077.92 
12285000 37967.9 -20240.8 1810.88 721.393 -222.984 755.07 
9736 2
12301702 39121.6 -20124.9 1740.43 1199.99 -85.6183 1203.04 
12285000 38458.9 -20401.4 1800.29 942.384 -308.404 991.565 
9736.5 2
12301702 39534.1 -20184.6 1706.29 843.704 -122.115 852.496 
12285000 39034.9 -20606 1760.57 1177.91 -418.346 1250 
9737 2
12301702 40127.4 -20439.8 1677.25 1151.91 -495.492 1253.95 
12285000 39589 -20694.8 1750.12 1076.01 -172.33 1089.72 
9737.5 2
12301702 40759.1 -20608 1662.43 1266.07 -337.174 1310.2 
12285000 40031.3 -20905.4 1723 886.344 -422.202 981.764 
9738 2
12301702 41117.4 -20828 1663.71 759.08 -466.102 890.76 
12285000 40768.3 -21266.9 1660 1561.44 -765.738 1739.1 
9738.5 2
12301702 41550.5 -21063.2 1670.75 845.843 -459.473 962.582 
12285000 41234.8 -21505.5 1672.25 911.063 -466.099 1023.37 
9739 2
12301702 42021.4 -21166.7 1709.57 912.652 -200.512 934.419 
12285000 41564.4 -21794.7 1701.43 638.912 -560.493 849.918 
9739.5 2
12301702 42446 -21235 1742.57 909.147 -146.222 920.83 
12285000 41872.3 -21920.6 1710.57 659.223 -269.501 712.184 
9740 2
12301702 42809.4 -21471.9 1719.12 720.982 -469.99 860.643 
12285000 42411.4 -21891.1 1663.88 1069.62 58.4255 1071.22 
9740.5 2
12301702 43318.4 -21644.1 1692.29 986.538 -333.852 1041.5 
12285000 42934.6 -22052.1 1645.14 1013.95 -312.05 1060.88 
9741 2
12301702 43728.6 -21709.1 1693.29 840.457 -133.197 850.946 
12285000 43382.4 -22157.4 1639.86 917.74 -215.749 942.759 
9741.5 2
12301702 44161.6 -21855.4 1653.43 890.947 -300.999 940.418 
12285000 43849.3 -22360.1 1620.86 960.611 -417.108 1047.26 
9742 2
12301702 44715.4 -22210.4 1642.71 1101.11 -705.765 1307.88 
12285000 44332 -22666.9 1621.29 959.671 -609.77 1137.01 
9742.5 2
12301702 45167.7 -22435.9 1689 915.558 -456.333 1022.98 
12285000 44754.1 -22959.1 1622.14 854.54 -591.671 1039.38 
9743 2
12301702 45519.2 -22560.5 1712.75 673.44 -238.779 714.519 
12285000 45154.8 -23200.2 1669.62 767.447 -461.891 895.722 
9743.5 2
12301702 45916 -22727.6 1706.43 773.392 -325.675 839.166 
12285000 45532.4 -23360.4 1684.14 736.216 -312.239 799.691 
9744 2
12301702 46279.9 -22895.9 1753.29 744.084 -344.143 819.814 
12285000 45829.3 -23512.7 1698.43 607.07 -311.423 682.289 
9744.5 2
12301702 46557.9 -22942.4 1768.25 551.623 -92.2973 559.291 
12285000 46142.1 -23759.5 1694.5 620.713 -489.654 790.598 
9745 2
12301702 46886.4 -23063.9 1765.29 657.107 -242.964 700.586 
12285000 46390.3 -23980.4 1684.43 496.321 -441.857 664.509 
9745.5 2
12301702 47182.4 -23122.1 1766.43 611.57 -120.425 623.314 
12285000 46705.3 -23745.9 1717.43 650.826 484.652 811.457 
9746 2
12301702 47299.1 -23247.4 1767 223.129 -239.45 327.296 
12285000 46909.9 -24191.1 1683.12 391.184 -851.373 936.942 
9746.5 2
12301702 47213.4 -23619.4 1767 -164.169 -712.746 731.409 
12285000 47186 -24523.1 1680 528.975 -636.05 827.269 
