# Supplementary material for: Intrinsic group behaviour II: On the dependence of triad spatial dynamics on social and personal features; and on the effect of social interaction on small group dynamics
Source: PLoS One. 2019 Dec 3;14(12):e0225704. doi: 10.1371/journal.pone.0225704 (PMC6890182; doi:10.1371/journal.pone.0225704)
Supplement: S3 Data Set — (ZIP) [file pone.0225704.s003.zip › set_3_int/group_traj_triad_int/traj_3_0217_40.dat]

3 12251300 12251100 12234901 0 0 1 0 1 1 0 43.3333 30 60 1548.08 1582.75 1483.88 
9229 1
12234901 19531.7 -15173.1 1370 0 0 0 
9229.5 1
12234901 19520.5 -14907 1370 -23.4608 556.784 557.278 
9230 1
12234901 19455.6 -14721.9 1450.86 -131.969 376.307 398.776 
9230.5 1
12234901 19260.4 -14530.2 1580.62 -407.508 400.015 571.03 
9231 1
12234901 19016.4 -14287.3 1650 -489.852 487.88 691.363 
9231.5 1
12234901 18731.4 -14118 1629.12 -588.954 349.764 684.983 
9232 1
12234901 18456.3 -13999.9 1617 -526.991 226.327 573.536 
9232.5 1
12234901 18220 -13846.3 1600.71 -487.187 316.642 581.045 
9233 1
12234901 17963.5 -13584.8 1601.62 -505.917 515.85 722.532 
9233.5 1
12234901 17646.7 -13392.7 1561.14 -617.516 374.339 722.119 
9234 1
12234901 17306.6 -13194.2 1499.62 -678.821 396.136 785.953 
9234.5 1
12234901 17068.6 -12927.3 1452.57 -487.815 547.058 732.964 
9235 1
12234901 16744.8 -12683.8 1410.62 -650.244 489.028 813.612 
9235.5 1
12234901 16342 -12315.9 1462.57 -792.815 724.199 1073.79 
9236 1
12234901 15983.6 -11994.1 1622.5 -709.653 637.093 953.675 
9236.5 1
12234901 15648.9 -11605.1 1678.71 -665.542 773.324 1020.28 
9237 1
12234901 15432.6 -11316.9 1662.14 -435.183 580.052 725.151 
9237.5 1
12234901 15195.5 -11040.9 1679 -479.902 558.668 736.489 
9238 1
12234901 14925.9 -10634 1723.71 -543.635 820.312 984.099 
9238.5 1
12234901 14680 -10220 1703.12 -489.755 824.701 959.162 
9239 1
12234901 14478.1 -9785.14 1750.29 -402.106 866.249 955.027 
9239.5 1
12234901 14324.4 -9400 1757.12 -303.29 759.651 817.957 
9240 1
12234901 14006 -9070.71 1717.57 -638.026 659.891 917.896 
9240.5 1
12234901 13783.5 -8819.25 1676 -452.236 511.106 682.456 
9241 1
12234901 13580.4 -8472.88 1669.5 -402.228 685.891 795.131 
9241.5 1
12234901 13185.9 -8164.38 1671.12 -761.583 595.56 966.799 
9242 1
12234901 12865.3 -7852.71 1700.71 -665.123 646.599 927.62 
9242.5 1
12234901 12589.8 -7647.88 1716.88 -572.839 425.861 713.795 
9243 1
12234901 12357.2 -7379.88 1726.75 -445.402 513.41 679.686 
9243.5 1
12234901 12051.9 -7100.29 1716.14 -605.938 554.741 821.522 
9244 1
12234901 11722.1 -6865.14 1683.29 -679.823 484.831 834.997 
9244.5 1
12234901 11390 -6524.25 1646.38 -649.986 667.109 931.406 
9245 1
12234901 11014.1 -6200.14 1624 -757.776 653.442 1000.61 
9245.5 1
12234901 10721.4 -5841.12 1584.5 -575.182 705.34 910.131 
9246 1
12234901 10499.3 -5563.71 1603.86 -445.962 557.05 713.573 
9246.5 1
12234901 10185.9 -5350.88 1630.88 -612.13 415.702 739.94 
9247 1
12234901 9870.14 -5125.71 1632.14 -644.351 459.512 791.416 
9247.5 1
12234901 9563.57 -4973.71 1610.43 -629.51 312.115 702.637 
9248 1
12234901 9253 -4938 1610.25 -635.115 73.0353 639.301 
9248.5 1
12234901 9070.57 -4888.14 1613.71 -361.961 98.9229 375.236 
9249 1
12234901 8873.43 -4915 1642.57 -409.01 -55.7202 412.788 
9249.5 1
12234901 8710.12 -5054.25 1639.12 -328.579 -280.181 431.816 
9250 1
12234901 8526.25 -5110.12 1624.75 -356.347 -108.285 372.436 
9250.5 1
12234901 8359.25 -5146.25 1605.5 -316.888 -68.5484 324.217 
9251 1
12234901 8252.71 -5153.29 1584.57 -220.571 -14.5667 221.051 
9251.5 1
12234901 8151.75 -5283.88 1577.75 -202.74 -262.227 331.461 
9252 1
12234901 8185.25 -5305.12 1576.25 63.8095 -40.4762 75.5644 
9252.5 1
12234901 8322.86 -5364.29 1583 277.994 -119.517 302.597 
9253 1
12234901 8534.75 -5381.38 1604.12 429.803 -34.6639 431.199 
9253.5 1
12234901 8658.43 -5322.43 1594.57 254.483 121.289 281.909 
9254 1
12234901 8651.88 -5324.38 1596.88 -12.775 -3.79421 13.3265 
9254.5 1
12234901 8599.29 -5264.86 1597.43 -106.889 120.971 161.429 
9255 1
12234901 8611.12 -5272.38 1647.62 23.8215 -15.1265 28.2183 
9255.5 1
12234901 8511.14 -5237.71 1628.86 -194.518 67.4333 205.875 
9256 1
12234901 8500.38 -5257.25 1616.75 -22.1561 -40.1969 45.8987 
9256.5 1
12234901 8304.57 -5154.71 1609 -383.177 200.657 432.537 
9257 1
12234901 8229 -5090.14 1596.57 -158.099 135.087 207.951 
9257.5 1
12234901 8263.88 -5030.88 1599 71.1735 120.955 140.341 
9258 1
12234901 8227.5 -5231.25 1620.5 -70.6311 -389.078 395.437 
9258.5 1
12234901 8251.75 -5306 1617.25 45.5827 -140.508 147.716 
9259 1
12234901 8274.43 -5277.71 1609 46.5679 58.0815 74.4449 
9259.5 1
12234901 8377.25 -5297.25 1593.12 206.469 -39.2283 210.162 
9260 1
12234901 8351.43 -5347.29 1582 -52.2701 -101.287 113.979 
9260.5 1
12234901 8436.62 -5404.38 1578.25 174.226 -116.747 209.725 
9261 1
12234901 8588.25 -5395.62 1573.75 293.847 16.9574 294.336 
9261.5 1
12234901 8660.86 -5330.86 1566.86 147.276 131.375 197.357 
9262 1
12234901 8685 -5202.29 1566.86 50.2976 267.857 272.539 
9262.5 1
12234901 8673.5 -5107.25 1574.75 -22.3301 184.535 185.882 
9263 1
12234901 8448.43 -4944.71 1571.57 -458.394 331.03 565.425 
9263.5 1
12234901 8080.5 -4862.5 1557 -730.017 163.124 748.02 
9264 1
12234901 7634.62 -5097.25 1532.5 -854.167 -449.713 965.32 
9264.5 1
12234901 7478.57 -5277 1532.86 -319.782 -368.34 487.786 
9265 1
12234901 7354 -5371.86 1559.14 -250.647 -190.859 315.041 
9265.5 1
12234901 7218 -5420.38 1595.5 -280.412 -100.037 297.722 
9266 1
12234901 7244.75 -5339.88 1660.62 51.3436 154.511 162.818 
9266.5 1
12234901 7256 -5362.75 1664.38 21.8872 -44.5039 49.5948 
9267 1
12234901 7181.57 -5263.14 1652.14 -151.278 202.454 252.73 
9267.5 1
12234901 7252.62 -5282.75 1647.62 142.965 -39.451 148.308 
9268 1
12234901 7325.5 -5204.75 1605.75 140.685 150.579 206.074 
9268.5 1
12234901 7399 -5139.38 1573.38 143.275 127.437 191.749 
9269 1
12234901 7481 -5111.43 1585.14 171.548 58.4653 181.237 
9269.5 1
12234901 7504.5 -5064.25 1564.75 48.5537 97.4764 108.9 
9270 1
12234901 7390.62 -5067.5 1561 -218.57 -6.238 218.659 
9270.5 1
12234901 7300 -5019.86 1498.29 -188.41 99.0496 212.859 
9271 1
12234901 7219.75 -4974 1460.5 -167.537 95.7352 192.96 
9271.5 1
12234901 7232.25 -4915.12 1488 24.8509 117.048 119.657 
9272 1
12234901 7350.5 -4893.75 1492.12 235.089 42.495 238.899 
9272.5 1
12234901 7458.75 -4786 1490.12 213.511 212.525 301.253 
9273 1
12234901 7697.75 -5060.75 1487.88 456.979 -525.335 696.28 
9273.5 1
12234901 8156.75 -4737.25 1472.25 900 634.314 1101.07 
9274 1
12234901 8169.14 -4564.43 1471.71 25.7113 358.551 359.471 
9274.5 1
12234901 8006.25 -4228.75 1503.75 -337.252 694.987 772.493 
9275 1
12234901 7875.5 -3970.88 1482.38 -254.873 502.68 563.603 
9275.5 1
12234901 7675.12 -3724.62 1498.5 -400.75 492.5 634.946 
9276 1
12234901 7449.88 -3504 1577.62 -430.688 421.845 602.865 
9276.5 1
12234901 7238.25 -3435.12 1534.25 -427.525 139.141 449.598 
9277 1
12234901 7065.25 -3302.88 1546.12 -349.495 267.172 439.918 
9277.5 1
12234901 6920 -3166.88 1561.5 -292.254 273.642 400.365 
9278 1
12234901 6806 -2752 1560.12 -227.092 826.444 857.077 
9278.5 1
12234901 6571.5 -2493 1588.38 -466.203 514.911 694.606 
9279 1
12234901 6315.25 -2266.38 1604 -520.833 460.62 695.297 
9279.5 1
12234901 6123.14 -1955.86 1686 -393.662 636.307 748.236 
9280 1
12234901 5894 -1734.75 1731.25 -464.793 448.493 645.894 
9280.5 1
12234901 5639.5 -1504 1717.38 -486.616 441.205 656.853 
9281 1
12234901 5426.29 -1208.71 1696 -438.713 607.584 749.418 
9281.5 1
12234901 5264.62 -961.875 1684.75 -334.01 509.999 609.64 
9282 1
12234901 5077.71 -597.571 1711.29 -378.362 737.457 828.855 
9282.5 1
12234901 4882 -287.25 1704.88 -389.094 616.941 729.391 
9283 1
12234901 4579.22 -108.444 1679.89 -580.034 342.539 673.627 
9283.5 1
12234901 4364.12 100.875 1603.88 -435.419 423.724 607.562 
9284 1
12234901 4064.6 475.3 1662.8 -607.556 759.483 972.593 
9284.5 1
12234901 3776.33 686.333 1706.78 -583.536 427.193 723.193 
9285 1
12234901 3533.8 924.8 1681.7 -489.966 481.751 687.132 
9285.5 1
12234901 3148.33 1011.67 1656.78 -749.935 169.001 768.742 
9286 1
12234901 2915.12 1066.25 1610 -477.886 111.851 490.801 
9286.5 1
12234901 2751.62 1255.25 1597.75 -327.655 378.758 500.815 
9287 1
12234901 2546.38 1435.88 1545.5 -397.771 350.048 529.864 
9287.5 1
12234901 2321.5 1410.25 1554.12 -433.285 -49.3738 436.089 
9288 1
12234901 2088.38 1322.88 1520.25 -451.793 -169.331 482.483 
9288.5 1
12234901 1831.43 1206.57 1525 -537.545 -243.313 590.047 
9289 1
12234901 1624 1143.12 1517 -431.244 -131.905 450.966 
9289.5 1
12234901 1423.25 1028.12 1513.88 -402.305 -230.461 463.639 
9290 1
12234901 1209.12 1064.12 1524.75 -407.082 68.4411 412.795 
9290.5 1
12234901 1128.88 1163.88 1532.38 -156.433 194.444 249.559 
9291 1
12234901 1051.14 1278 1539.71 -159.614 234.343 283.537 
9291.5 1
12234901 930.5 1361.75 1595.75 -248.748 172.68 302.81 
9292 1
12234901 929.75 1270.38 1643.38 -1.51822 -184.97 184.976 
9292.5 1
12234901 979.875 1361.75 1623.75 101.468 184.97 210.973 
9293 1
12234901 993.875 1390.38 1624.75 27.2374 55.6907 61.9945 
9293.5 1
12234901 1056.12 1390.25 1625 125.252 -0.251509 125.252 
9294 1
12234901 1202.88 1394.25 1625 284.951 7.76699 285.057 
9294.5 1
12234901 1599.25 1579.38 1625 768.169 358.769 847.82 
9295 1
12234901 2235 1314.57 1616.43 1324.48 -551.674 1434.78 
9295.5 1
12234901 2726.38 1088 1585.38 1043.26 -481.043 1148.82 
9296 1
12234901 3128.12 894.875 1569.25 800.299 -384.711 887.964 
9296.5 1
12234901 3468.12 694.5 1664.75 688.259 -405.617 798.891 
9297 1
12234901 3717.88 492.25 1673.5 470.339 -380.885 605.221 
9297.5 1
12234901 3659.75 189 1690.25 -118.381 -617.617 628.86 
9298 1
12234901 3905.12 -95.5 1698.25 497.718 -577.079 762.065 
9298.5 1
12234901 4232.62 -351.75 1702.88 628.599 -491.843 798.151 
9299 1
12234901 4406.86 -595.429 1741.57 357.766 -500.367 615.113 
9299.5 1
12234901 4537 -784.25 1731.62 253.196 -367.357 446.161 
9300 1
12234901 4763 -983.25 1723.25 453.815 -399.598 604.671 
9300.5 1
12234901 4939.62 -1276.62 1718.5 342.297 -568.556 663.644 
9301 1
12234901 5237.71 -1502.14 1717.29 624.925 -472.784 783.617 
9301.5 1
12234901 5530.25 -1721.75 1714.12 583.904 -438.338 730.126 
9302 1
12234901 5709.75 -1958.62 1689.75 363.36 -479.504 601.627 
9302.5 1
12234901 5979 -2128 1674 530.02 -333.415 626.168 
9303 1
12234901 6270.5 -2319.5 1646.75 579.523 -380.716 693.391 
9303.5 1
12234901 6464.5 -2613 1615.25 407.563 -616.597 739.12 
9304 1
12234901 6723.88 -2832.75 1586.38 530.419 -449.387 695.193 
9304.5 1
12234901 6941.67 -3141.33 1584 418.026 -592.29 724.951 
9305 1
12234901 7051.29 -3388.29 1620.43 214.1 -482.329 527.712 
9305.5 1
12234901 7141.25 -3625.38 1583.75 191.007 -503.374 538.395 
9306 1
12234901 7287.62 -3860.62 1563.25 284.223 -456.796 538.001 
9306.5 1
12234901 7427.88 -4133.75 1561 276.083 -537.648 604.389 
9307 1
12234901 7596.75 -4256.38 1563.5 331.127 -240.441 409.216 
9307.5 1
12234901 7885.25 -4394.38 1553.25 594.845 -284.536 659.395 
9308 1
12234901 8114.75 -4498.5 1541.5 452.663 -205.375 497.074 
9308.5 1
12234901 8187.38 -4608.88 1516.62 144.384 -219.433 262.674 
9309 1
12234901 8454 -4726.88 1622.12 536.469 -237.425 586.659 
9309.5 1
12234901 8611.14 -4830.29 1607 316.183 -208.07 378.503 
9310 1
12234901 8639.88 -4891.5 1625.38 60.4887 -128.872 142.362 
9310.5 1
12234901 8636.62 -4926.5 1602 -6.33528 -68.2261 68.5196 
9311 2
12251100 19758.5 -11487 1647.5 0 0 0 
12234901 8737.29 -4964.86 1577.57 206.696 -78.7621 221.193 
9311.5 2
12251100 19579.6 -11347.1 1642 -547.018 427.752 694.407 
12234901 8757.5 -5013.88 1648.75 40.5096 -98.2322 106.257 
9312 2
12251100 19453.3 -11142.7 1671 -239.189 387.232 455.148 
12234901 8507.89 -5116.22 1659.11 -472.748 -193.839 510.945 
9312.5 2
12251100 19245.6 -10940.4 1681.43 -410.597 399.68 573.004 
12234901 8400.71 -4916.43 1635.29 -211.808 394.849 448.072 
9313 3
12251300 18034.8 -10363.8 1512.6 0 0 0 
12251100 19038.4 -10762.1 1670.88 -440.843 379.369 581.605 
12234901 8304.25 -4738.88 1601.88 -205.243 377.774 429.927 
9313.5 3
12251300 17710.6 -10134.9 1561 -804.404 568.052 984.759 
12251100 18790.6 -10526 1651 -496.493 473.196 685.872 
12234901 8278.75 -4671.62 1578 -51.1022 134.77 144.133 
9314 3
12251300 17383 -9938.56 1592.78 -627.634 376.091 731.689 
12251100 17972.1 -10164.6 1618.33 -1568.03 692.422 1714.11 
12234901 8194.33 -4630.22 1595.22 -161.718 79.3157 180.121 
9314.5 3
12251300 17023 -9766.43 1612 -715.706 342.201 793.307 
12251100 17603.3 -9987.29 1576 -733.251 352.425 813.548 
12234901 8182.14 -4562.14 1616.86 -24.2355 135.347 137.499 
9315 3
12251300 16648.8 -9562.88 1598.25 -791.226 430.346 900.687 
12251100 17358 -9825.25 1645.75 -518.574 342.57 621.509 
12234901 8515.25 -4749.88 1625.62 704.243 -396.897 808.385 
9315.5 3
12251300 16238.7 -9380.89 1555.22 -773.742 343.37 846.51 
12251100 16878.7 -9393.11 1730.56 -904.403 815.356 1217.68 
12234901 8579.11 -4919.11 1627.33 120.493 -319.313 341.291 
9316 3
12251300 15838.9 -9438.86 1567.29 -777.84 -112.779 785.973 
12251100 16424.7 -8968.86 1730.71 -883.176 825.397 1208.83 
12234901 8608.86 -5025.14 1649.71 57.8717 -206.287 214.251 
9316.5 3
12251300 15475.5 -9205.62 1558 -746.113 478.916 886.592 
12251100 16055 -8864.5 1727.88 -759.167 214.286 788.83 
12234901 8493.38 -5053.5 1628 -237.13 -58.2282 244.174 
9317 3
12251300 14997.9 -9012.38 1552.75 -947.669 383.433 1022.3 
12251100 15717.4 -8850 1731.75 -669.891 28.7698 670.508 
12234901 8495.62 -5041.25 1655.5 4.46429 24.3056 24.7121 
9317.5 3
12251300 14627.6 -8773.43 1537.43 -758.819 489.644 903.082 
12251100 15355.1 -8863.86 1715 -742.279 -28.3958 742.822 
12234901 8614.57 -5054.71 1656.86 243.743 -27.5907 245.299 
9318 3
12251300 14231 -8592.88 1502.5 -797.93 363.287 876.738 
12251100 14976.8 -8781.38 1701.75 -761.354 165.96 779.232 
12234901 8688.5 -5050 1644.5 148.75 9.48548 149.052 
9318.5 3
12251300 13730.6 -8258.25 1510.75 -967.843 647.244 1164.32 
12251100 14532 -8574.38 1666.38 -860.251 400.387 948.864 
12234901 8704.75 -4992.5 1651.38 31.4313 111.219 115.575 
9319 3
12251300 13353.9 -7995.38 1508.5 -728.723 508.462 888.578 
12251100 14013.2 -8427.5 1639.38 -1003.38 284.091 1042.83 
12234901 8713.38 -4896.25 1671.25 16.6828 186.17 186.916 
9319.5 3
12251300 13018.4 -7733.14 1526.14 -688.802 538.464 874.295 
12251100 13627 -8247.57 1627.86 -793.121 369.463 874.954 
12234901 8665.43 -4985.43 1648.29 -98.4526 -183.118 207.907 
9320 3
12251300 12719.9 -7447.12 1519.12 -627.213 600.878 868.591 
12251100 13234.6 -8119.12 1623.62 -824.317 269.845 867.361 
12234901 8545.88 -5008.88 1613.62 -251.163 -49.2572 255.947 
9320.5 3
12251300 12499.2 -7300.25 1553.62 -431.751 287.427 518.675 
12251100 12784.6 -7913.5 1654.5 -880.626 402.397 968.208 
12234901 8318.88 -5014.75 1587.5 -444.227 -11.4971 444.376 
9321 3
12251300 12124.5 -6940.12 1552.38 -727.67 699.272 1009.2 
12251100 12363.9 -7608 1631.62 -816.99 593.204 1009.64 
12234901 8290 -4932.5 1563.62 -56.068 159.709 169.265 
9321.5 3
12251300 11808.6 -6631.43 1535.43 -665.113 649.887 929.908 
12251100 12017.7 -7297.29 1651.14 -728.759 654.135 979.277 
12234901 8352.71 -4607.14 1556.43 132.03 684.962 697.571 
9322 3
12251300 11446.7 -6302.56 1507.67 -723.81 657.746 978.024 
12251100 11569.6 -7008.89 1651 -896.317 576.794 1065.87 
12234901 8169.22 -4600.89 1518.33 -366.984 12.5079 367.197 
9322.5 3
12251300 11014.9 -5895.12 1454.25 -824.03 777.539 1132.96 
12251100 11112.9 -6610.75 1635.62 -871.528 759.807 1156.23 
12234901 7987.38 -4960.38 1500.12 -347.037 -686.042 768.823 
9323 3
12251300 10640.6 -5654.29 1435.57 -784.704 504.904 933.107 
12251100 10757.3 -6211 1586.29 -745.47 838.05 1121.63 
12234901 7676.29 -5138.57 1489.14 -652.179 -373.577 751.596 
9323.5 3
12251300 10201 -5488.56 1432.78 -879.143 331.46 939.552 
12251100 10435.2 -6008.89 1543 -644.127 404.222 760.457 
12234901 7370.67 -5091.33 1501.22 -611.238 94.4762 618.496 
9324 3
12251300 9936.25 -5213.62 1468 -495.787 514.851 714.756 
12251100 10124.6 -5751.75 1571.5 -581.643 481.534 755.104 
12234901 7149.75 -4898 1498.75 -413.702 362.047 549.752 
9324.5 3
12251300 9624.86 -4951.43 1469.43 -659.731 555.501 862.453 
12251100 9842.43 -5544.57 1597.86 -597.874 438.938 741.7 
12234901 7030.14 -4781.43 1625.71 -253.405 246.973 353.85 
9325 3
12251300 9264.62 -4736.75 1478.75 -709.118 422.596 825.491 
12251100 9529.25 -5329.12 1592.5 -616.493 424.107 748.285 
12234901 6817.88 -4884.5 1600.75 -417.85 -202.897 464.506 
9325.5 3
12251300 8872.88 -4666.25 1458 -772.682 139.053 785.095 
12251100 9279.62 -5201.25 1544.62 -492.357 252.219 553.2 
12234901 6679.25 -4842.88 1548.88 -273.422 82.1006 285.482 
9326 3
12251300 8436.57 -4604 1416.14 -894.065 127.561 903.119 
12251100 8964.14 -5061.29 1556.71 -646.48 286.812 707.246 
12234901 6613.14 -4799.86 1519.86 -135.465 88.1513 161.622 
9326.5 3
12251300 8127.75 -4810 1386.88 -642.04 -428.274 771.774 
12251100 8655.88 -5033 1560.75 -640.89 58.8061 643.582 
12234901 6777 -4782.25 1511 340.659 36.6053 342.62 
9327 3
12251300 7960.12 -4966.75 1372.25 -317.472 -296.875 434.653 
12251100 8434.25 -5080.12 1559.25 -419.744 -89.2519 429.128 
12234901 6707.5 -4690.75 1507.62 -131.629 173.295 217.618 
9327.5 3
12251300 7848.43 -5189.29 1429 -228.886 -456.016 510.235 
12251100 8297.71 -5130.29 1558.71 -279.786 -102.788 298.07 
12234901 6807 -4503.57 1633.43 203.893 383.563 434.388 
9328 3
12251300 7773.12 -5283.25 1476.88 -152.436 -190.211 243.756 
12251100 8156 -5048.75 1556.88 -286.871 165.052 330.964 
12234901 6975.88 -4616.38 1618 341.852 -228.347 411.103 
9328.5 3
12251300 7646.25 -5382.12 1480.75 -242.128 -188.693 306.97 
12251100 8021 -5130.75 1552.5 -257.634 -156.489 301.436 
12234901 7004 -4795.12 1579.88 53.6737 -341.126 345.323 
9329 3
12251300 7576 -5606.25 1481 -139.662 -445.577 466.952 
12251100 8059.5 -5229.38 1541.88 76.5408 -196.074 210.484 
12234901 6960.62 -4854.5 1577.38 -86.2326 -118.042 146.185 
9329.5 3
12251300 7423.88 -5724 1482 -307.945 -238.36 389.417 
12251100 7934.5 -5086 1518.25 -253.036 290.233 385.049 
12234901 6828.62 -4817.62 1566.75 -267.206 74.6457 277.437 
9330 3
12251300 7107.29 -5870.29 1482 -646.101 -298.542 711.74 
12251100 7861.14 -5014.14 1513 -149.708 146.647 209.566 
12234901 6755.71 -4806.43 1539.29 -148.797 22.8499 150.542 
9330.5 3
12251300 6879.57 -5674.86 1489 -463.777 398.022 611.155 
12251100 7723.14 -5003.57 1525.14 -281.059 21.5304 281.883 
12234901 6383.43 -5203.57 1535.86 -758.219 -808.845 1108.66 
9331 3
12251300 6576.75 -5347.25 1531 -597.281 646.168 879.93 
12251100 7696.38 -5148 1520.5 -52.7966 -284.869 289.72 
12234901 6096 -5555.25 1537.38 -566.92 -693.646 895.848 
9331.5 2
12251100 7759.57 -5352 1521.43 124.402 -401.575 420.403 
12234901 6030.43 -5678.43 1577.29 -129.078 -242.478 274.693 
9332 2
12251100 7955.88 -5472.12 1528.25 394.977 -241.7 463.061 
12234901 5976 -5523.12 1594.75 -109.514 312.482 331.117 
9332.5 2
12251100 7968 -5464.57 1551.86 24.25 15.1071 28.5708 
12234901 5582.43 -5148.29 1584.71 -787.143 749.679 1087.02 
9333 2
12251100 8090.5 -5442.12 1551.12 247.475 45.3463 251.595 
12234901 5308.62 -4874 1584 -553.139 554.113 782.945 
9333.5 2
12251100 8159 -5377.12 1541.75 134.578 127.701 185.523 
12234901 5075.5 -4348.38 1581.5 -458.006 1032.66 1129.67 
9334 2
12251100 8215.14 -5222.86 1529.43 115.047 316.123 336.406 
12234901 4936.29 -3927.71 1583.29 -285.275 862.01 907.988 
9334.5 1
12251100 8234.5 -5143.12 1533.5 39.9116 164.396 169.172 
9335 1
12251100 8024.62 -5117.12 1525.75 -415.594 51.4851 418.771 
9335.5 1
12251100 7826.62 -5176.62 1513.25 -388.235 -116.667 405.386 
9336 1
12251100 7872.71 -5315.71 1509.29 94.2521 -284.436 299.645 
9336.5 1
12251100 8046.5 -5458.12 1517.75 346.187 -283.687 447.575 
9337 1
12251100 8089.62 -5527.5 1512.5 82.7735 -133.157 156.788 
9337.5 1
12251100 8083.12 -5541.88 1507.25 -12.7202 -28.1311 30.8733 
9338 1
12251100 8052.25 -5518.12 1505 -61.0178 46.9368 76.982 
9338.5 1
12251100 7918.29 -5473.86 1505.71 -273.956 90.5273 288.525 
9339 1
12251100 7927 -5175.25 1532.38 18.541 635.334 635.605 
9339.5 1
12251100 7937.88 -4986.75 1526.62 22.0588 382.353 382.989 
9340 1
12251100 7936.5 -5069.88 1525.38 -2.68031 -162.037 162.059 
9340.5 1
12251100 7887.75 -5122 1517 -93.2122 -99.6654 136.461 
9341 1
12251100 7825.88 -5017.12 1515.88 -122.768 208.085 241.602 
9341.5 1
12251100 7812.57 -5080.29 1520.43 -27.4867 -130.497 133.361 
9342 1
12251100 7869.25 -5225.5 1507.88 119.828 -307.007 329.563 
9342.5 1
12251100 7911.38 -5237.38 1511.75 83.4158 -23.5149 86.6669 
9343 1
12251100 7833.5 -5216.38 1514.12 -156.062 42.0842 161.637 
9343.5 1
12251100 7912.12 -5223 1512.88 156.624 -13.1972 157.179 
9344 1
12251100 8186.7 -5180.9 1490.5 523 80.1905 529.112 
9344.5 1
12251100 8230.6 -5146.4 1495.4 85.2427 66.9903 108.416 
9345 1
12251100 8206.1 -5087.6 1494.8 -53.0303 127.273 137.879 
9345.5 1
12251100 8160 -5004.1 1496.3 -90.927 164.694 188.127 
