# Supplementary material for: Intrinsic group behaviour II: On the dependence of triad spatial dynamics on social and personal features; and on the effect of social interaction on small group dynamics
Source: PLoS One. 2019 Dec 3;14(12):e0225704. doi: 10.1371/journal.pone.0225704 (PMC6890182; doi:10.1371/journal.pone.0225704)
Supplement: S3 Data Set — (ZIP) [file pone.0225704.s003.zip › set_3_int/group_traj_triad_int/traj_3_0217_39.dat]

3 12230302 12230501 12230400 0 0 1 0 0 1 0 10 10 10 1626.62 1653.75 1597.15 
9183.5 1
12230302 -34135 -771 1576.5 0 0 0 
9184 1
12230302 -33823.9 -653 1578.11 838.574 318.059 896.866 
9184.5 2
12230400 -33945.2 -1236.5 1582.38 0 0 0 
12230302 -33313.2 -485 1590.33 987.75 324.952 1039.83 
9185 2
12230400 -33460.1 -1026.5 1607.88 1008.58 436.59 1099.02 
12230302 -32871.1 -326.625 1606.62 866.857 310.539 920.802 
9185.5 3
12230501 -32118.2 -1096.5 1687.5 0 0 0 
12230400 -33037.6 -897.556 1573 840.098 256.351 878.34 
12230302 -32447.6 -229.889 1623.33 842.086 192.318 863.768 
9186 3
12230501 -31825.8 -1072.12 1695.88 819.328 68.2773 822.168 
12230400 -32604 -756.875 1587.12 853.456 276.93 897.261 
12230302 -31956.4 -137 1651.38 966.891 182.852 984.029 
9186.5 3
12230501 -31271.1 -1104.88 1695.88 1155.47 -68.2292 1157.48 
12230400 -32149.8 -637.375 1665 946.354 248.958 978.553 
12230302 -31443.8 -48.875 1651.5 1067.97 183.594 1083.63 
9187 3
12230501 -30561.5 -1131.62 1662.12 1439.4 -54.2596 1440.42 
12230400 -31604 -627 1609 1107 21.0446 1107.2 
12230302 -30884.8 -55.125 1646.12 1133.87 -12.6775 1133.95 
9187.5 3
12230501 -29983.2 -960.5 1618.5 1149.6 340.209 1198.89 
12230400 -31037.2 -610.75 1581.62 1126.74 32.3062 1127.2 
12230302 -30326.9 14.25 1635.12 1109.1 137.922 1117.64 
9188 3
12230501 -29322.9 -770.333 1553.67 1289.77 371.419 1342.18 
12230400 -30343.7 -482.333 1506.89 1354.65 250.814 1377.68 
12230302 -29793.8 70.2222 1633.67 1041.21 109.321 1046.93 
9188.5 3
12230501 -28875.6 -598.25 1458.88 873.562 336.1 935.988 
12230400 -29683 -311.5 1477.88 1290.36 333.659 1332.8 
12230302 -29276.5 416.625 1620.25 1010.31 676.568 1215.92 
9189 3
12230501 -28361 -274.375 1431.88 1058.9 666.409 1251.15 
12230400 -29243.2 -22 1518.75 904.835 595.679 1083.31 
12230302 -28955.8 867.125 1606.38 659.979 926.955 1137.9 
9189.5 3
12230501 -28215.2 2.875 1429.38 301.76 574.017 648.501 
12230400 -28771.5 190.375 1561.5 976.708 439.7 1071.12 
12230302 -28588.9 1212.12 1687.38 759.576 714.286 1042.67 
9190 3
12230501 -28090.4 537.375 1411.5 248.26 1062.62 1091.24 
12230400 -28218.2 503.375 1557.12 1099.9 622.266 1263.72 
12230302 -28062.5 1519.5 1695.75 1046.47 611.083 1211.83 
9190.5 3
12230501 -28081.8 866.125 1397.38 17.3541 661.469 661.696 
12230400 -27562.4 852.125 1530 1319.67 701.71 1494.63 
12230302 -27550.6 1761.25 1682.62 1029.93 486.419 1139.02 
9191 3
12230501 -27869.4 1135.5 1409.25 431.657 547.51 697.205 
12230400 -27260.8 1104.12 1512 613.059 512.195 798.865 
12230302 -27059.8 1991 1655.75 997.713 466.972 1101.59 
9191.5 3
12230501 -27282.1 1407.5 1461.5 1149.22 532.29 1266.5 
12230400 -26728.5 1250.12 1523.5 1041.59 285.714 1080.06 
12230302 -26613.1 2245 1638.5 874.022 497.065 1005.48 
9192 3
12230501 -26594.9 1665.62 1514.25 1319.1 495.441 1409.07 
12230400 -26066.5 1330 1659.38 1270.63 153.311 1279.85 
12230302 -26133.8 2503 1632.88 920.106 495.202 1044.9 
9192.5 3
12230501 -26063.3 1693.43 1523.29 1080.47 56.5113 1081.94 
12230400 -25339.6 1528.43 1695.29 1477.5 403.31 1531.55 
12230302 -25666.1 2637.71 1602.57 950.421 273.81 989.076 
9193 3
12230501 -25453.4 1840.88 1534.75 1254.96 303.388 1291.11 
12230400 -24617.6 1568.5 1681.12 1485.49 82.4515 1487.77 
12230302 -25231.4 2815.5 1615.75 894.584 365.814 966.489 
9193.5 3
12230501 -24879.1 2134.86 1474.43 1117.18 571.95 1255.08 
12230400 -24068.7 1777.14 1671.86 1067.92 405.92 1142.46 
12230302 -24783.7 2951.71 1605 870.935 265.008 910.361 
9194 3
12230501 -24347.2 2372.75 1522.25 1063.79 475.786 1165.34 
12230400 -23637.5 2150.88 1644.25 862.429 747.464 1141.27 
12230302 -24258 3132.12 1594.5 1051.43 360.821 1111.62 
9194.5 3
12230501 -23892.6 2655.43 1496.29 929.813 578.075 1094.86 
12230400 -23091.1 2557.86 1634.86 1117.29 832.274 1393.21 
12230302 -23689.6 3346.86 1590.71 1162.43 439.125 1242.61 
9195 3
12230501 -23301.2 2914.25 1529.88 1152.67 504.525 1258.25 
12230400 -22545.2 2829.38 1493 1064.12 529.275 1188.48 
12230302 -23186.1 3702.12 1590.5 981.377 692.53 1201.12 
9195.5 3
12230501 -22822.4 3195.86 1505.86 965.366 567.756 1119.95 
12230400 -21996.9 2781.57 1180.71 1105.63 -96.3782 1109.82 
12230302 -22661.9 4063.43 1553.43 1056.99 728.435 1283.69 
9196 3
12230501 -22286.5 3318.88 1251.88 1061.24 243.6 1088.84 
12230400 -21391.5 2764.75 1347.75 1198.73 -33.3098 1199.19 
12230302 -22065.5 4230.75 1395.75 1180.91 331.33 1226.51 
9196.5 3
12230501 -21560.3 3597.29 1382 1479.05 567.028 1584.02 
12230400 -20877.4 2951.29 1279.57 1046.99 379.91 1113.78 
12230302 -21499.7 4287.57 1365.71 1152.31 115.726 1158.11 
9197 3
12230501 -21181 3639.38 1280.25 798.496 88.609 803.398 
12230400 -20420.9 3260.25 1358.88 961.165 650.451 1160.57 
12230302 -20938.5 4474.38 1368.38 1181.5 393.271 1245.24 
9197.5 3
12230501 -20656.4 3843.62 1279.25 1028.68 400.49 1103.89 
12230400 -20067.2 3476 1372.25 693.382 423.039 812.245 
12230302 -20409.8 4650.62 1359.25 1036.76 345.588 1092.85 
9198 3
12230501 -20194.1 3969.88 1307.12 902.832 246.582 935.9 
12230400 -19356.4 3612.88 1335.88 1388.43 267.334 1413.93 
12230302 -19859.2 4791.88 1333.62 1075.2 275.879 1110.02 
9198.5 3
12230501 -19627.6 4023.57 1293.29 1144.55 108.478 1149.68 
12230400 -18746.4 3708.86 1384.86 1232.22 193.903 1247.38 
12230302 -19201 4914.86 1343.57 1329.8 248.449 1352.81 
9199 3
12230501 -18912.5 3964.38 1341.38 1453.4 -120.318 1458.37 
12230400 -18193.5 3786.5 1342.25 1123.84 157.811 1134.86 
12230302 -18656.5 5190.75 1311.5 1106.71 560.758 1240.67 
9199.5 3
12230501 -18190.8 4189.88 1294.88 1396.03 436.17 1462.59 
12230400 -17648.9 3749.62 1370.12 1053.43 -71.325 1055.85 
12230302 -18058.6 5399.25 1357.88 1156.43 403.288 1224.73 
9200 3
12230501 -17586 4285.43 1261.43 1226.67 193.821 1241.89 
12230400 -17126 3760.14 1420.57 1060.6 21.3344 1060.81 
12230302 -17503.3 5591 1402.71 1126.45 388.945 1191.71 
9200.5 3
12230501 -17133.6 4346 1344.75 897.569 120.181 905.58 
12230400 -16611.1 3869.62 1465.5 1021.58 217.226 1044.42 
12230302 -16928.1 5664.88 1409.88 1141.19 146.577 1150.57 
9201 3
12230501 -16593.6 4554.14 1385.71 1067.3 411.35 1143.83 
12230400 -16145.3 4088.71 1461 920.631 432.983 1017.37 
12230302 -16388.3 5719.86 1411 1066.88 108.66 1072.4 
9201.5 3
12230501 -16121.1 4760.71 1392.57 988.344 432.158 1078.7 
12230400 -15630 4220.71 1394.29 1078 276.151 1112.81 
12230302 -15842.1 5787.29 1441.71 1142.56 141.064 1151.23 
9202 3
12230501 -15613.2 4903 1353.38 1003.74 281.197 1042.39 
12230400 -15065.9 4413.5 1393.38 1114.87 380.999 1178.18 
12230302 -15298.1 5793.38 1387.62 1075.13 12.0342 1075.2 
9202.5 3
12230501 -14919.4 4846.57 1394.43 1387.64 -112.857 1392.22 
12230400 -14462.6 4386.86 1418.43 1206.61 -53.2857 1207.78 
12230302 -14782.6 5712.14 1410.29 1031.11 -162.464 1043.83 
9203 3
12230501 -14354 4941.62 1415 1146.91 192.806 1163.01 
12230400 -13842.1 4345.62 1450.12 1258.51 -83.6352 1261.29 
12230302 -14210.8 5758.75 1421.25 1159.88 94.5378 1163.73 
9203.5 3
12230501 -13869 4970 1444.75 911.654 53.3365 913.213 
12230400 -13230 4320.38 1451 1150.61 -47.4624 1151.59 
12230302 -13623.8 5813.62 1406.88 1103.38 103.148 1108.19 
9204 3
12230501 -13369 4992.86 1410.29 994.036 45.4416 995.074 
12230400 -12713.3 4334.43 1442.14 1027.26 27.9395 1027.64 
12230302 -13070.6 5923.14 1425.29 1099.76 217.729 1121.1 
9204.5 3
12230501 -12783.4 5019.25 1413.38 1227.73 55.3309 1228.97 
12230400 -12234.9 4342.62 1443 1002.96 17.1833 1003.1 
12230302 -12567.1 6002 1383.75 1055.44 165.319 1068.31 
9205 3
12230501 -12194.4 5078.43 1418.86 1148.04 115.358 1153.82 
12230400 -11661.3 4359.71 1426.57 1118.11 33.3124 1118.6 
12230302 -12015.7 6069.86 1407.29 1074.87 132.275 1082.98 
9205.5 3
12230501 -11676.1 5129.86 1406.14 1075.28 106.698 1080.56 
12230400 -11143.7 4470 1473 1073.8 228.809 1097.91 
12230302 -11448.1 6089 1410.14 1177.53 39.7155 1178.2 
9206 3
12230501 -11147.1 5230.62 1353.88 1031.22 196.429 1049.77 
12230400 -10572.2 4600.38 1429.88 1113.97 254.142 1142.59 
12230302 -10920.1 6128 1426.88 1029.27 76.0234 1032.08 
9206.5 3
12230501 -10599.9 5357.71 1429.86 1126.07 261.501 1156.03 
12230400 -10057 4664.29 1424.29 1060.19 131.504 1068.31 
12230302 -10474.3 6169 1407.14 917.365 84.3621 921.236 
9207 3
12230501 -10041.8 5463.38 1383 1118.45 211.745 1138.32 
12230400 -9522.62 4809 1424.62 1070.89 290.009 1109.47 
12230302 -9909.25 6302.38 1335.38 1132.34 267.285 1163.45 
9207.5 3
12230501 -9461.43 5604.71 1240.86 1158.33 282.114 1192.19 
12230400 -8958.71 4966.86 1387.86 1125.57 315.084 1168.84 
12230302 -9278.14 6456.14 1362 1259.69 306.922 1296.55 
9208 3
12230501 -8946 5630.12 1358.62 1026.75 50.619 1028 
12230400 -8446.88 5032.75 1400 1019.6 131.261 1028.01 
12230302 -8625.5 6534.5 1380.12 1300.09 156.09 1309.42 
9208.5 3
12230501 -8439.25 5670.12 1313.25 948.97 74.9064 951.922 
12230400 -7840.88 5029.38 1430.25 1134.83 -6.32022 1134.85 
12230302 -8029.12 6593 1354.12 1116.81 109.551 1122.17 
9209 3
12230501 -7717.33 5571.17 1356.17 1449.63 -198.712 1463.19 
12230400 -7189.67 4929 1409.33 1307.65 -201.556 1323.09 
12230302 -7542.67 6450.17 1342 976.824 -286.814 1018.06 
9209.5 3
12230501 -7220.25 5481.5 1308.38 1016.53 -183.367 1032.94 
12230400 -6811.88 4859.25 1354.62 772.58 -142.638 785.637 
12230302 -7070.75 6335.75 1362.12 965.065 -233.981 993.024 
9210 3
12230501 -6753.14 5444.71 1241.29 932.35 -73.4246 935.236 
12230400 -6326.29 4838.43 1395.29 969.24 -41.5597 970.131 
12230302 -6378.71 6143.43 1263 1381.31 -383.875 1433.66 
9210.5 3
12230501 -6032.38 5444.62 1335.88 1435.79 -0.17786 1435.79 
12230400 -5837.75 4625.75 1166.75 973.179 -423.662 1061.4 
12230302 -5599.5 5984.38 1321.75 1552.22 -316.84 1584.23 
9211 3
12230501 -5341.71 5316.43 1224.71 1343.7 -249.409 1366.65 
12230400 -5020.57 4487.29 1172.57 1589.84 -269.386 1612.5 
12230302 -4999.86 5775.86 1295.57 1166.62 -405.677 1235.14 
9211.5 3
12230501 -4667.29 4887.43 1335.57 1441.09 -916.667 1707.93 
12230400 -4199.57 4271.43 1404.71 1754.27 -461.233 1813.89 
12230302 -4440.86 5599.57 1421.43 1194.44 -376.679 1252.43 
9212 3
12230501 -4266.12 4719.5 1376.12 800.72 -335.187 868.045 
12230400 -3574 4128.5 1544.5 1248.65 -285.287 1280.82 
12230302 -3916.5 5430.5 1502.88 1046.62 -337.468 1099.68 
9212.5 3
12230501 -3648.25 4534.88 1454.25 1192.81 -356.419 1244.92 
12230400 -3095 3931.75 1591 924.71 -379.826 999.679 
12230302 -3273.62 5216.12 1582.12 1241.07 -413.851 1308.26 
9213 3
12230501 -3107.71 4379.57 1497.14 1091.99 -313.745 1136.17 
12230400 -2657.86 3788.14 1569 883.117 -290.115 929.55 
12230302 -2740.29 5003 1611.29 1077.45 -430.556 1160.29 
9213.5 3
12230501 -2671.71 4252.43 1537.29 921.776 -268.801 960.169 
12230400 -2251.86 3654.43 1596.57 858.351 -282.694 903.705 
12230302 -2295.43 4790 1622.86 940.501 -450.317 1042.75 
9214 3
12230501 -2184.62 4124.38 1582.88 919.036 -241.611 950.265 
12230400 -1839.25 3496.88 1615.88 778.504 -297.271 833.33 
12230302 -1816 4664.12 1624.75 904.582 -237.5 935.241 
9214.5 3
12230501 -1779.71 3986.29 1574.14 811.444 -276.732 857.335 
12230400 -1352.86 3361.29 1613.71 974.735 -271.722 1011.9 
12230302 -1328 4546.29 1624.86 977.956 -236.151 1006.06 
9215 3
12230501 -1260.86 3824.57 1612.29 1052.45 -328.021 1102.38 
12230400 -811.143 3310.14 1610 1098.81 -103.738 1103.7 
12230302 -774.714 4457 1622.57 1122.28 -181.107 1136.8 
9215.5 3
12230501 -821.5 3763.75 1612.5 884.018 -122.377 892.449 
12230400 -326.25 3060.88 1634.5 975.64 -501.545 1097 
12230302 -274.5 4307.5 1682.12 1006.47 -300.805 1050.46 
9216 3
12230501 -213.571 3323 1614.86 1245.76 -903.176 1538.71 
12230400 69 2727.71 1694 809.939 -682.706 1059.29 
12230302 145.571 4183.57 1661.29 860.802 -253.952 897.481 
9216.5 3
12230501 244.625 2911.62 1639.12 912.742 -819.472 1226.63 
12230400 509.75 2467.88 1701.62 877.988 -517.608 1019.21 
12230302 619.625 3943.38 1625.62 944.33 -478.479 1058.63 
9217 3
12230501 539.857 2785 1633.43 574.382 -246.352 624.983 
12230400 951 2400.43 1685.86 858.463 -131.219 868.434 
12230302 1218.14 3736.86 1595.29 1164.43 -401.786 1231.8 
9217.5 3
12230501 905.889 2750.67 1623.22 735.004 -68.9424 738.23 
12230400 1408.89 2410.22 1680.56 919.456 19.666 919.666 
12230302 1703.67 3557 1599.78 974.947 -361.159 1039.69 
9218 3
12230501 1458.12 2896.88 1577.25 1045.9 276.91 1081.94 
12230400 1862.5 2385.62 1635 859.112 -46.5856 860.374 
12230302 2210.5 3372.12 1587.25 959.912 -350.142 1021.78 
9218.5 3
12230501 1923.86 2838.14 1620.43 952.417 -120.107 959.961 
12230400 2267.14 2286.14 1639.14 827.491 -203.44 852.132 
12230302 2583 3230.43 1588.71 761.759 -289.768 815.01 
9219 3
12230501 2326.5 2786.75 1648.62 838.839 -107.068 845.645 
12230400 2672.25 2177.75 1687.62 843.973 -225.818 873.662 
12230302 2986.12 3156.88 1579 839.844 -153.237 853.709 
9219.5 3
12230501 2842 2686.25 1606.5 993.256 -193.642 1011.96 
12230400 3124.75 2002.75 1602.62 871.869 -337.187 934.8 
12230302 3497.88 3042.62 1567 986.031 -220.135 1010.3 
9220 3
12230501 3372.71 2505 1522.29 1094.26 -373.711 1156.31 
12230400 3612.86 1870.14 1524.86 1006.41 -273.417 1042.89 
12230302 3995.29 2975.71 1571.29 1025.59 -137.96 1034.83 
9220.5 3
12230501 3794.88 2399.88 1457.75 868.643 -216.307 895.17 
12230400 3994 1734.25 1462 784.245 -279.615 832.601 
12230302 4585.62 2870.12 1537 1214.69 -217.262 1233.97 
9221 3
12230501 4358.88 2330.25 1403 1088.8 -134.411 1097.07 
12230400 4374.88 1632.75 1432 735.28 -195.946 760.941 
12230302 5115.75 2704.5 1511.75 1023.41 -319.739 1072.19 
9221.5 3
12230501 4827.14 2291 1370 944.088 -79.1331 947.399 
12230400 4757 1697.14 1414.86 770.413 129.824 781.275 
12230302 5611.43 2541.29 1515.29 999.352 -329.061 1052.13 
9222 3
12230501 5151.5 2467.62 1347.62 678.571 369.508 772.655 
12230400 5346 1723.38 1475 1232.22 54.879 1233.44 
12230302 6062.38 2627.88 1587.25 943.403 181.149 960.637 
9222.5 3
12230501 5635.38 2394.75 1346.38 945.068 -142.334 955.727 
12230400 5883.62 1673.25 1445.12 1050.05 -97.9004 1054.6 
12230302 6477.25 2394.5 1590.75 810.303 -455.811 929.706 
9223 3
12230501 6105.12 2191.25 1372.12 915.692 -396.686 997.924 
12230400 6222 1550.5 1475.12 659.6 -239.279 701.66 
12230302 6934.38 1984.62 1601.88 891.082 -798.977 1196.83 
9223.5 3
12230501 6443.75 1805.88 1373.38 662.671 -754.159 1003.94 
12230400 6596.38 994.875 1531.75 732.632 -1087.33 1311.12 
12230302 7283.38 1553 1659.75 682.975 -844.667 1086.24 
9224 3
12230501 6724.11 1324.44 1360.44 584.086 -1002.98 1160.66 
12230400 6829.78 481.778 1568.33 486.256 -1068.95 1174.35 
12230302 7497.44 1255.56 1634 445.978 -619.676 763.475 
9224.5 3
12230501 6925.1 821.1 1442.2 399.58 -1000.68 1077.51 
12230400 7002.4 10.3 1566.3 343.185 -937.332 998.182 
12230302 7717.9 900 1651.1 438.281 -706.87 831.718 
9225 3
12230501 7272.78 245.444 1488.44 671.193 -1111.3 1298.27 
12230400 7226.78 -542.667 1579.22 433.162 -1067.5 1152.04 
12230302 7932.56 506 1619.11 414.393 -760.618 866.176 
9225.5 3
12230501 7541.5 -98 1501.8 543.972 -695.232 882.753 
12230400 7554.4 -935.3 1607.5 663.203 -794.804 1035.16 
12230302 8394.1 -158.7 1577.9 934.3 -1345.55 1638.11 
9226 3
12230501 7965.43 -580.714 1529.86 863.398 -983.125 1308.43 
12230400 7964.29 -1377.57 1608.86 834.798 -900.756 1228.11 
12230302 8833.29 -644.286 1578.86 894.472 -988.973 1333.47 
9226.5 3
12230501 8415.33 -1050.44 1513.56 894.443 -933.857 1293.1 
12230400 8289.67 -2089.89 1675 646.881 -1416.14 1556.89 
12230302 9207.78 -1214.89 1615.44 744.517 -1134.4 1356.9 
9227 3
12230501 8780.29 -1677.86 1568.86 722.678 -1242.4 1437.3 
12230400 8693.71 -2413.86 1655.43 800.094 -641.521 1025.52 
12230302 9383.57 -1702.43 1622.57 348.106 -965.425 1026.27 
9227.5 3
12230501 9175.75 -2233 1604.5 836.077 -1173.66 1441.01 
12230400 9260.75 -2846.75 1659.75 1198.81 -915.207 1508.22 
12230302 9887.25 -2069.5 1607.12 1064.86 -776.05 1317.64 
9228 3
12230501 9646.62 -2560.5 1576.38 945.532 -657.631 1151.74 
12230400 9720.38 -3347.25 1622.5 922.942 -1005.02 1364.51 
12230302 10323.2 -2555.62 1623.75 875.502 -976.155 1311.25 
9228.5 3
12230501 10021.4 -2902.62 1542.75 736.248 -672.151 996.919 
12230400 10089.8 -3755.38 1594.5 725.688 -801.817 1081.45 
12230302 10697 -2879.62 1620 734.283 -636.542 971.781 
9229 3
12230501 10183.8 -3090 1541.12 308.698 -356.226 471.372 
12230400 10436.6 -4078.38 1612.25 659.458 -614.068 901.091 
12230302 10845.8 -3005.12 1613.5 282.795 -238.593 369.999 
9229.5 3
12230501 10473.9 -3509 1484.75 567.759 -819.961 997.34 
12230400 10707.1 -4255.12 1565.62 529.354 -345.89 632.342 
12230302 11306.8 -3496.75 1576.25 902.153 -962.084 1318.9 
9230 3
12230501 10843.6 -4056.14 1484 751.416 -1112.08 1342.14 
12230400 10915.4 -4611.43 1514.43 423.381 -724.194 838.874 
12230302 11576.4 -3928.29 1560.71 548.127 -877.105 1034.29 
9230.5 3
12230501 11203.5 -4404.5 1531 751.417 -727.259 1045.72 
12230400 11211.9 -4972.12 1568.12 618.886 -753.02 974.71 
12230302 11948 -4425.62 1559.88 775.723 -1038.29 1296.07 
9231 3
12230501 11703.7 -4976.14 1483.57 1004.45 -1147.88 1525.3 
12230400 11667.1 -5789 1559.43 914.192 -1640.31 1877.86 
12230302 12448.7 -5146.14 1566.86 1005.45 -1446.82 1761.88 
9231.5 3
12230501 12214.2 -5624.5 1464.5 1054.83 -1339.58 1705.03 
12230400 12206.8 -6487.25 1592.75 1114.89 -1442.67 1823.26 
12230302 13099.8 -5676.62 1601.38 1345.12 -1096.04 1735.12 
9232 3
12230501 12674.3 -6086.43 1506.14 881.294 -884.921 1248.91 
12230400 12725.1 -6828.57 1630.43 993.09 -653.872 1189.02 
12230302 13521.1 -6048 1600.71 807.266 -711.446 1076.03 
9232.5 3
12230501 13055.7 -6427.57 1557.43 786.451 -703.387 1055.11 
12230400 13053.7 -7056.86 1667.71 677.467 -470.692 824.932 
12230302 13871.7 -6328.14 1592 722.828 -577.614 925.266 
9233 3
12230501 13420.8 -6782.75 1540 719.992 -700.549 1004.57 
12230400 13364.1 -7431.62 1631.12 612.25 -739.187 959.816 
12230302 14198.8 -6638.75 1576 645.041 -612.637 889.608 
9233.5 3
12230501 13807.4 -7148.29 1509.43 753.759 -712.545 1037.24 
12230400 13761.3 -7891.57 1599.14 774.192 -896.582 1184.58 
12230302 14597 -7014.29 1560.71 776.316 -732.038 1067.03 
9234 3
12230501 14194.5 -7649.38 1520.88 772.598 -1000.18 1263.83 
12230400 14145.4 -8332.88 1596.62 766.645 -880.845 1167.75 
12230302 15107.2 -7524.75 1566.25 1018.46 -1018.89 1440.63 
9234.5 3
12230501 14563.1 -8123.57 1572.71 755.416 -971.714 1230.81 
12230400 14525.7 -8823 1610.14 779.384 -1004.35 1271.29 
12230302 15510.7 -8082 1623.29 826.771 -1141.91 1409.79 
9235 3
12230501 14983.1 -8521.12 1587.38 843.338 -798.3 1161.25 
12230400 14904.1 -9165.62 1654.12 759.861 -688.002 1025.05 
12230302 15831.5 -8502.25 1656.62 644.148 -843.876 1061.63 
9235.5 3
12230501 15413.9 -8959.43 1601.29 847.898 -862.802 1209.69 
12230400 15353.4 -9655.86 1685.14 884.456 -965.024 1309.02 
12230302 16186.4 -8858 1674.57 698.678 -700.295 989.224 
9236 3
12230501 15782.9 -9451.75 1611.5 730.728 -974.894 1218.35 
12230400 15831.2 -10318.8 1692.25 946.181 -1312.66 1618.13 
12230302 16529.9 -9126.75 1672.75 680.092 -532.178 863.562 
9236.5 3
12230501 16233 -10032 1620.86 894.881 -1153.58 1459.98 
12230400 16367.6 -10744.3 1670.14 1066.25 -845.995 1361.1 
12230302 16915 -9408.43 1666.57 765.656 -559.997 948.592 
9237 3
12230501 16537.1 -10396.3 1603.29 611.957 -732.969 954.849 
12230400 16730.1 -10989.9 1628.86 729.52 -494.108 881.103 
12230302 17344.7 -9976 1668.71 864.616 -1141.99 1432.38 
9237.5 3
12230501 16937.2 -10673.1 1604.38 809.933 -560.403 984.908 
12230400 17022.2 -11364 1604.12 591.31 -757.374 960.866 
12230302 17786.1 -10499.6 1663.88 893.544 -1059.97 1386.35 
9238 3
12230501 17330.7 -10983.4 1604.29 793.275 -625.612 1010.28 
12230400 17395 -11747.4 1616.14 751.512 -773.041 1078.13 
12230302 18339.6 -10962 1641.29 1115.82 -932.208 1453.98 
9238.5 3
12230501 17842.2 -11345.9 1595.62 1019 -722.005 1248.86 
12230400 18064.6 -12137.4 1580.62 1333.91 -776.786 1543.61 
12230302 19023.4 -11345.5 1625.12 1362.16 -763.944 1561.76 
9239 3
12230501 18360.1 -11680.1 1576.71 1031.66 -665.872 1227.89 
12230400 18711.3 -12518.9 1552.29 1288.17 -759.925 1495.61 
12230302 19489.7 -11624.6 1626.43 928.963 -555.919 1082.6 
9239.5 3
12230501 19103.8 -12132.8 1560.5 1466.68 -892.716 1717 
12230400 19110.8 -12866.5 1589.62 787.898 -685.686 1044.48 
12230302 19892.6 -11867 1607.5 794.696 -478.163 927.459 
9240 3
12230501 19591.6 -12397.4 1629.71 977.598 -530.418 1112.22 
12230400 19496.1 -13156.4 1618.86 772.33 -581.019 966.477 
12230302 20263 -12145.4 1617 742.234 -557.973 928.572 
9240.5 3
12230501 19876.4 -12715.5 1617.75 578.869 -646.487 867.776 
12230400 19903.1 -13413.1 1623.75 827.199 -521.741 977.994 
12230302 20689 -12380.8 1599.75 865.854 -478.296 989.176 
9241 3
12230501 20389.4 -13052.8 1590 1015.84 -667.822 1215.7 
12230400 20371 -13650.8 1632.12 926.485 -470.545 1039.13 
12230302 21088.8 -12706.8 1604.62 791.584 -645.545 1021.44 
9241.5 3
12230501 20759.8 -13222.2 1618 715.01 -327.22 786.328 
12230400 20858.1 -13793.6 1643 940.396 -275.82 980.011 
12230302 21526.9 -13049 1595.88 845.801 -660.714 1073.28 
9242 3
12230501 21142.9 -13326.3 1642.57 794.828 -215.842 823.614 
12230400 21400.4 -13897.1 1635.43 1125.11 -214.767 1145.43 
12230302 21955.1 -13285.9 1623.14 888.523 -491.405 1015.36 
9242.5 3
12230501 21551.4 -13443.8 1610.25 849.309 -244.208 883.722 
12230400 21922.2 -14138.2 1600.62 1084.87 -501.262 1195.07 
12230302 22345 -13481.9 1612.75 810.514 -407.522 907.197 
9243 3
12230501 21996.6 -13623.6 1568.88 852.969 -344.588 919.944 
12230400 22379.2 -14322.1 1571.25 875.479 -352.251 943.686 
12230302 22898 -13674 1578.75 1059.39 -368.056 1121.5 
9243.5 3
12230501 22503.3 -13896.4 1515.29 1005.28 -541.277 1141.74 
12230400 22792.9 -14592.9 1549.14 820.649 -537.167 980.823 
12230302 23489.1 -13876 1554.86 1172.9 -400.794 1239.49 
9244 3
12230501 23059.4 -14205 1462.57 1146.69 -636.23 1311.36 
12230400 23396.7 -14899 1602.57 1245.07 -631.222 1395.93 
12230302 24165.9 -14040 1569.14 1395.29 -338.144 1435.68 
9244.5 3
12230501 23628.5 -14409.8 1528.38 1113.64 -400.685 1183.53 
12230400 23965.9 -15083.9 1620.38 1113.82 -361.791 1171.1 
12230302 24636.1 -14273.9 1553.75 920.289 -457.681 1027.82 
9245 3
12230501 24122 -14624.9 1575.86 994.96 -433.684 1085.37 
12230400 24412.6 -15193 1623.86 900.598 -220.01 927.082 
12230302 25120.6 -14411.7 1566.29 976.707 -277.902 1015.47 
9245.5 3
12230501 24635 -14778.5 1540.12 1007.86 -301.852 1052.09 
12230400 24800 -15343.8 1636.12 761.156 -296.169 816.747 
12230302 25561.1 -14606.2 1571 865.528 -382.192 946.155 
9246 3
12230501 25085.9 -14932 1514.57 905.336 -308.233 956.368 
12230400 25231.7 -15540 1603.71 866.896 -394.076 952.263 
12230302 25987.1 -14863.7 1615.57 855.458 -516.997 999.546 
9246.5 3
12230501 25542.1 -15162.2 1512.88 891.148 -449.707 998.189 
12230400 25784.4 -15852.4 1642 1079.42 -610.107 1239.91 
12230302 26551.4 -15150.5 1597.88 1102.02 -560.128 1236.2 
9247 3
12230501 26111 -15449.9 1539.43 1160.97 -586.953 1300.91 
12230400 26276.6 -16212 1607.86 1004.48 -733.929 1244.04 
12230302 27144.4 -15410.1 1568.14 1210.31 -529.883 1321.22 
9247.5 3
12230501 26823.1 -15830.7 1486.86 1462.31 -782.048 1658.29 
12230400 26842.7 -16593.1 1601.29 1162.51 -782.634 1401.41 
12230302 27701.6 -15676 1564.14 1144.03 -545.908 1267.6 
9248 3
12230501 27328.5 -16106.9 1513 1033.45 -564.746 1177.69 
12230400 27427.8 -16848.4 1621.25 1196.39 -521.947 1305.29 
12230302 28181 -15909.8 1534.25 980.427 -478.016 1090.75 
9248.5 3
12230501 27763.7 -16366.7 1576.29 863.52 -515.554 1005.72 
12230400 27985.3 -17105 1711.86 1106.22 -509.177 1217.78 
12230302 28643 -16115.4 1619.86 916.667 -408.092 1003.4 
9249 3
12230501 28268.7 -16597.3 1642 1047.72 -478.364 1151.76 
12230400 28373.6 -17270 1681.29 805.572 -342.324 875.29 
12230302 29146.1 -16317.3 1624.14 1043.86 -418.791 1124.74 
9249.5 3
12230501 28897.1 -16776.6 1655.38 1264.41 -360.844 1314.89 
12230400 28881.8 -17425.2 1666.88 1022.49 -312.374 1069.14 
12230302 29745.8 -16577 1613.5 1206.45 -522.564 1314.76 
9250 3
12230501 29382 -16923.4 1640.38 939.68 -284.399 981.775 
12230400 29414.6 -17505.9 1596.12 1032.7 -156.25 1044.46 
12230302 30308 -16738.4 1593.25 1089.63 -312.742 1133.62 
9250.5 3
12230501 29959.5 -17027.8 1598 1095.83 -198.055 1113.58 
12230400 29982.4 -17635.2 1569.5 1077.32 -245.493 1104.94 
12230302 30908.1 -16867.2 1544 1138.76 -244.545 1164.72 
9251 3
12230501 30534.1 -17239.1 1545 1189.74 -437.666 1267.69 
12230400 30540 -17892.9 1552.43 1154.5 -533.348 1271.75 
12230302 31414.7 -17031.4 1489.71 1048.84 -339.914 1102.54 
9251.5 3
12230501 31112.4 -17494.1 1528.5 1161.11 -512.012 1268.99 
12230400 31176.8 -18123.9 1602 1278.61 -463.891 1360.17 
12230302 32018.4 -17217.1 1447.12 1212.17 -372.884 1268.23 
9252 3
12230501 31708 -17670.2 1562.5 1134.52 -335.476 1183.08 
12230400 31811.4 -18173.6 1584.5 1208.81 -94.7619 1212.52 
12230302 32692.5 -17499.8 1499 1284.05 -538.333 1392.33 
9252.5 3
12230501 32405.1 -17895.4 1528.71 1408.37 -454.906 1480.01 
12230400 32548.6 -18690.9 1614.86 1489.29 -1044.91 1819.29 
12230302 33280.4 -17668.9 1531.86 1187.73 -341.631 1235.89 
9253 3
12230501 33138.1 -18215 1562.88 1486.78 -648.218 1621.94 
12230400 33132.5 -18907.9 1639 1184.44 -440.198 1263.59 
12230302 33890.5 -17796.4 1550.75 1237.47 -258.657 1264.21 
9253.5 3
12230501 33712.4 -18367.4 1550.29 1181.69 -313.639 1222.61 
12230400 33601.9 -19027.6 1638 965.755 -246.289 996.665 
12230302 34408 -17958.6 1586.71 1064.81 -333.738 1115.89 
9254 3
12230501 34183.8 -18425.2 1558.88 918.755 -112.712 925.643 
12230400 34118.2 -19188.1 1660.25 1006.61 -312.97 1054.14 
12230302 34944.2 -18125 1594.38 1045.32 -324.422 1094.51 
9254.5 3
12230501 34750.6 -18601.6 1548.43 1152.08 -358.377 1206.53 
12230400 34721.7 -19321.6 1658.29 1226.55 -271.233 1256.18 
12230302 35454.7 -18297.9 1617.86 1037.53 -351.336 1095.4 
9255 3
12230501 35208.9 -18847 1548.62 922.14 -493.82 1046.04 
12230400 35146.6 -19531.9 1646.62 854.951 -423.146 953.936 
12230302 35985 -18505.8 1607.75 1066.97 -418.295 1146.04 
9255.5 3
12230501 35765 -19099.3 1550 1081.96 -490.828 1188.08 
12230400 35683.3 -19697.6 1623.57 1044.09 -322.367 1092.72 
12230302 36570.4 -18668.3 1577.86 1138.97 -316.217 1182.05 
9256 3
12230501 36225.6 -19323.9 1587.62 947.788 -462.118 1054.45 
12230400 36298.8 -20047.2 1647.12 1266.39 -719.503 1456.51 
12230302 37103 -18886.6 1571.75 1095.83 -449.258 1184.34 
9256.5 3
12230501 36854.6 -19546.6 1556.29 1230.81 -435.805 1305.69 
12230400 36863.3 -20236.3 1676.43 1104.77 -369.933 1165.06 
12230302 37615.4 -19144 1594.29 1002.8 -503.669 1122.18 
9257 3
12230501 37398.6 -19786.3 1613.57 1138.08 -501.494 1243.67 
12230400 37338.4 -20488.4 1708.29 994.023 -527.496 1125.31 
12230302 38147.6 -19375 1596.86 1113.27 -483.264 1213.64 
9257.5 3
12230501 37923.6 -19983 1722.75 1071.54 -401.458 1144.27 
12230400 37938.9 -20653.2 1763.25 1225.4 -336.37 1270.73 
12230302 38815.8 -19615.9 1693.12 1363.63 -491.582 1449.53 
9258 3
12230501 38593.5 -20248.6 1731.75 1300.73 -515.777 1399.26 
12230400 38623.6 -20850.1 1786.38 1329.61 -382.282 1383.48 
12230302 39351.8 -19873.4 1711.25 1040.78 -500 1154.65 
9258.5 3
12230501 39110.5 -20427.8 1747.88 971.805 -336.701 1028.48 
12230400 39121.8 -21042 1774.12 936.325 -360.667 1003.39 
12230302 39804.2 -20179.4 1618 850.564 -575.188 1026.79 
9259 3
12230501 39592.7 -20622.7 1687.71 990.173 -400.337 1068.04 
12230400 39587.1 -21206.3 1782.86 955.632 -337.342 1013.43 
12230302 40497.7 -20414.6 1528.71 1423.95 -482.95 1503.62 
9259.5 3
12230501 40033.8 -20919.5 1629.62 885.614 -595.955 1067.46 
12230400 40108.8 -21584.4 1746.38 1047.4 -759.215 1293.62 
12230302 41260.8 -20641.2 1601.5 1532.2 -455.178 1598.38 
9260 3
12230501 40786.9 -21354.6 1637.71 1524.51 -880.711 1760.62 
12230400 40676.3 -22130.3 1690.14 1148.86 -1105.08 1594.08 
12230302 41738.6 -20920.3 1629.86 967.25 -564.85 1120.1 
9260.5 3
12230501 41334.5 -21581.2 1623.38 1119.92 -463.555 1212.07 
12230400 41251.9 -22353.4 1649.12 1177.07 -456.215 1262.39 
12230302 42152.8 -21107.8 1646 846.991 -383.363 929.71 
9261 3
12230501 41796.2 -21690 1578.75 894.864 -210.756 919.348 
12230400 41858.8 -22465.1 1618.62 1176.11 -216.57 1195.89 
12230302 42661.1 -21282.1 1627.38 985.223 -337.936 1041.57 
9261.5 3
12230501 42256.6 -21837.9 1513.57 933.715 -299.913 980.699 
12230400 42304.3 -22530.3 1609 903.724 -132.172 913.338 
12230302 43279.7 -21452.1 1631 1254.75 -344.864 1301.27 
9262 3
12230501 42843.4 -22005.4 1522.29 1222.62 -349.107 1271.48 
12230400 42818.6 -22771.3 1613.14 1071.43 -502.083 1183.24 
12230302 43889.1 -21622.6 1624 1269.64 -355.06 1318.36 
9262.5 3
12230501 43462.6 -22191.6 1500.12 1202.32 -361.546 1255.51 
12230400 43390.1 -22876.1 1589 1109.81 -203.571 1128.33 
12230302 44405.5 -21830.1 1567.12 1002.64 -403.017 1080.6 
9263 3
12230501 44006.3 -22402.1 1466.14 1107.25 -428.753 1187.37 
12230400 44176.9 -23070 1597.14 1602.31 -394.857 1650.24 
12230302 44887.4 -21917.1 1556.86 981.525 -177.226 997.396 
9263.5 3
12230501 44655.5 -22526 1513.88 1288.12 -245.748 1311.36 
12230400 44768.6 -23172.2 1670.12 1174.14 -202.877 1191.54 
12230302 45567.6 -21953.4 1604.38 1349.6 -71.8892 1351.51 
9264 3
12230501 45137.2 -22727.9 1542.88 922.893 -386.734 1000.65 
12230400 45337.9 -23373.5 1687.75 1090.52 -385.536 1156.66 
12230302 46091.8 -22061.4 1639.5 1004.07 -206.897 1025.17 
9264.5 3
12230501 45700.9 -22708 1505.14 1154.93 40.7275 1155.65 
12230400 45832.6 -23481.7 1684.57 1013.72 -221.751 1037.69 
12230302 46532.1 -22185.1 1635.43 902.444 -253.623 937.406 
9265 3
12230501 46227 -22760.4 1645 1058.64 -105.49 1063.88 
12230400 46214.9 -23787.7 1678.29 769.187 -615.694 985.255 
12230302 46945 -22390.9 1604.29 830.698 -413.912 928.107 
9265.5 3
12230501 46617.5 -23036.4 1616.38 805.155 -568.962 985.896 
12230400 46512.2 -24460.6 1720.38 613.181 -1387.44 1516.9 
12230302 47223 -23032 1593.5 573.196 -1321.94 1440.86 
9266 2
12230501 46701.9 -23349.8 1603.5 161.948 -601.488 622.908 
12230302 47207.9 -23369.6 1591 -29.0307 -648.033 648.683 
9266.5 1
12230302 47329.1 -23738.1 1590 235.895 -716.926 754.738 
