# Supplementary material for: Intrinsic group behaviour II: On the dependence of triad spatial dynamics on social and personal features; and on the effect of social interaction on small group dynamics
Source: PLoS One. 2019 Dec 3;14(12):e0225704. doi: 10.1371/journal.pone.0225704 (PMC6890182; doi:10.1371/journal.pone.0225704)
Supplement: S3 Data Set — (ZIP) [file pone.0225704.s003.zip › set_3_int/group_traj_triad_int/traj_3_0217_38.dat]

3 12224100 12225800 12223200 0 0 0 1 2 1 0 10 10 10 1645.26 1705.76 1547.44 
9152 1
12223200 46081.9 -21914.2 1811.88 0 0 0 
9152.5 1
12223200 45608.8 -21702.6 1719.67 -901.138 403.228 987.239 
9153 1
12223200 45090.4 -21389.5 1695.5 -1026.54 619.912 1199.2 
9153.5 1
12223200 44619 -21290.2 1662.38 -952.273 200.505 973.152 
9154 1
12223200 44122.4 -21146.6 1616.62 -1009.4 291.921 1050.76 
9154.5 1
12223200 43729.6 -21066.4 1646.44 -768.727 156.909 784.577 
9155 1
12223200 43339.4 -21012 1707.88 -780.361 108.889 787.921 
9155.5 1
12223200 42944.1 -20935.6 1711.12 -773.483 149.462 787.791 
9156 1
12223200 42472.6 -20809.5 1749.88 -968.172 258.984 1002.21 
9156.5 1
12223200 42043.1 -20597.1 1778.88 -864.185 427.314 964.061 
9157 1
12223200 41662.1 -20567.8 1768.38 -762 58.75 764.261 
9157.5 1
12223200 41256.4 -20358.4 1737.14 -899.549 464.127 1012.23 
9158 1
12223200 40635.2 -20240.3 1725.17 -1060.17 201.528 1079.16 
9158.5 1
12223200 40293.9 -20540.5 1691.38 -758.426 -667.037 1010.02 
9159 1
12223200 39708.4 -20491.3 1645.89 -1141.19 95.8415 1145.21 
9159.5 1
12223200 39960.6 -20240.6 1506.62 487.777 484.929 687.81 
9160 1
12223200 39676 -20126.8 1477.88 -595.45 238.232 641.338 
9160.5 1
12223200 38384 -19875.9 1582 -2610.1 506.79 2658.85 
9161 2
12224100 37305.5 -18451.5 1524.5 0 0 0 
12223200 37501.6 -19560.9 1745.38 -1793.45 640.272 1904.31 
9161.5 2
12224100 36877.9 -18269.1 1599.33 -1243.06 530.2 1351.41 
12223200 36918.4 -19353.7 1704.44 -1102.42 391.698 1169.94 
9162 2
12224100 36223 -18212.4 1647.12 -1307.16 113.246 1312.06 
12223200 36330.1 -19175.9 1666.38 -1174.29 354.874 1226.74 
9162.5 2
12224100 35684.9 -18152.3 1689.11 -1082.72 120.808 1089.44 
12223200 35761.3 -18998.8 1678 -1144.45 356.332 1198.64 
9163 2
12224100 35207.2 -17974.4 1688.38 -964.927 359.512 1029.72 
12223200 35268.2 -18848.5 1712.12 -996.128 303.591 1041.36 
9163.5 2
12224100 34746.5 -17828.4 1674.5 -898.148 284.552 942.146 
12223200 34755.2 -18668.3 1713.3 -1000.1 351.267 1059.99 
9164 2
12224100 34335.7 -17638.2 1643.25 -821.667 380.3 905.408 
12223200 34407.3 -18584.5 1698.83 -695.733 167.6 715.636 
9164.5 2
12224100 33766.7 -17389 1620.33 -1202.96 526.956 1313.31 
12223200 33924.3 -18434.9 1665.73 -1021.28 316.209 1069.11 
9165 2
12224100 33294.9 -17563.5 1598.73 -945.491 -349.633 1008.07 
12223200 33255.7 -18406.6 1651.13 -1339.88 56.7802 1341.08 
9165.5 2
12224100 32534.4 -17452.1 1576.33 -1502.9 220.026 1518.92 
12223200 32750.7 -18035.5 1664.2 -997.892 733.465 1238.45 
9166 2
12224100 31939.6 -17189.2 1496.2 -1244.35 550.07 1360.51 
12223200 32084.9 -17780.3 1640.2 -1392.96 533.821 1491.74 
9166.5 2
12224100 31380.6 -17009.8 1489.56 -1087.64 349.07 1142.28 
12223200 31244.9 -17610.2 1606.33 -1634.26 330.891 1667.42 
9167 2
12224100 30856.3 -16643.8 1562.22 -1036.01 723.32 1263.53 
12223200 30936.7 -17517.3 1581.22 -609.135 183.575 636.196 
9167.5 2
12224100 30357.4 -16342.2 1652.11 -1022.31 617.942 1194.56 
12223200 30201.6 -17146.9 1601.22 -1506.38 759.107 1686.83 
9168 2
12224100 29744.9 -16135.9 1673.33 -1217.8 410.205 1285.04 
12223200 29648 -16852 1635 -1100.51 586.26 1246.92 
9168.5 2
12224100 29284.7 -15877.4 1681.5 -884.979 497.094 1015.03 
12223200 29105.1 -16570.9 1665.3 -1044.04 540.577 1175.69 
9169 2
12224100 28857.6 -15648 1710.38 -864.524 464.372 981.348 
12223200 28645.2 -16365.8 1669.75 -930.87 415.283 1019.3 
9169.5 2
12224100 28236.4 -15521.8 1660.78 -1288.76 261.872 1315.09 
12223200 28157.2 -16177.8 1748.11 -1012.51 389.984 1085.01 
9170 2
12224100 27698.9 -15382.1 1658.33 -1033.76 268.59 1068.08 
12223200 27618.3 -16036.8 1657.67 -1036.32 271.154 1071.21 
9170.5 2
12224100 27075.5 -15204.6 1678.12 -1173.99 334.249 1220.65 
12223200 27021.1 -15850.2 1580.38 -1124.69 351.276 1178.27 
9171 2
12224100 26534.9 -15044.6 1650.12 -1135.77 336.134 1184.46 
12223200 26510.8 -15665.8 1552 -1072.22 387.605 1140.13 
9171.5 2
12224100 26100 -14826.6 1664.25 -907.881 455.115 1015.57 
12223200 25947.2 -15486.6 1535.5 -1176.41 373.956 1234.42 
9172 2
12224100 25551 -14661.9 1655.56 -1074.36 322.38 1121.69 
12223200 25150 -15453.6 1673.89 -1560.18 64.7152 1561.52 
9172.5 2
12224100 25042.9 -14530.4 1641.75 -1000.25 258.886 1033.21 
12223200 24621.5 -15719.5 1650.38 -1040.35 -523.513 1164.65 
9173 2
12224100 24519.1 -14502.4 1643.56 -1031.03 54.9814 1032.5 
12223200 24064.9 -15865.8 1597.67 -1095.69 -287.948 1132.9 
9173.5 2
12224100 23941.2 -14335.6 1618 -1167.4 337.009 1215.07 
12223200 23629.1 -15637.6 1552.88 -880.331 460.915 993.693 
9174 2
12224100 23340.8 -14061.8 1611 -1238.09 564.633 1360.76 
12223200 23204.2 -15438.4 1486 -876.088 410.682 967.569 
9174.5 2
12224100 22700.9 -13813.7 1615.56 -1223.5 474.4 1312.25 
12223200 22652.7 -15209.6 1520.11 -1054.6 437.646 1141.8 
9175 2
12224100 22265.1 -13556.8 1635.38 -880.331 519.024 1021.94 
12223200 22055 -14984 1433.25 -1207.41 455.668 1290.53 
9175.5 2
12224100 21803.4 -13270.1 1628 -940.428 583.758 1106.88 
12223200 21452.9 -14640.8 1396.25 -1226.32 699.084 1411.59 
9176 2
12224100 21315.2 -13068.7 1649.33 -1014.87 418.832 1097.9 
12223200 20943.4 -14320.2 1487.67 -1059.11 666.378 1251.31 
9176.5 2
12224100 20888.6 -12796.8 1668 -849.795 541.667 1007.75 
12223200 20504 -14053.5 1566.12 -875.387 531.319 1024.01 
9177 2
12224100 20461.1 -12438.3 1645.33 -828.515 694.606 1081.16 
12223200 20022.8 -13874 1582.56 -932.601 347.868 995.368 
9177.5 2
12224100 20059.6 -12013.6 1646.5 -785.687 831.132 1143.72 
12223200 19534.2 -13553.8 1604.88 -956.023 626.712 1143.13 
9178 3
12225800 19781.9 -12518.9 1690.14 0 0 0 
12224100 19668.8 -11714.9 1650.38 -794.461 607.215 999.94 
12223200 19234.4 -13266 1574.75 -609.502 584.858 844.72 
9178.5 3
12225800 19372.5 -12104.2 1697.12 -851.054 861.969 1211.32 
12224100 19327.4 -11433.1 1669.38 -666.748 550.293 864.509 
12223200 18819 -12894.5 1542.5 -811.279 725.586 1088.42 
9179 3
12225800 19004.4 -11785.1 1707.75 -736.25 638.25 974.386 
12224100 18934.5 -11183.8 1700.75 -785.75 498.75 930.674 
12223200 18487.6 -12505.1 1530.75 -662.75 778.75 1022.59 
9179.5 3
12225800 18690.9 -11480.1 1697.88 -662.791 644.82 924.708 
12224100 18432 -10816.1 1695.75 -1062.37 777.22 1316.32 
12223200 18147 -11951 1494.5 -720.137 1171.51 1375.15 
9180 3
12225800 18271.2 -10936.8 1674.12 -839.25 1086.75 1373.09 
12224100 17671.5 -10373 1685.38 -1521 886.25 1760.36 
12223200 17578.1 -11556.5 1434.75 -1137.75 789 1384.56 
9180.5 3
12225800 17587.1 -10579.1 1650.67 -1354.73 708.196 1528.67 
12224100 17271.9 -10011.1 1714.56 -791.309 716.612 1067.57 
12223200 16979.1 -11131.7 1448.89 -1186.17 841.254 1454.2 
9181 3
12225800 16980.1 -10247.9 1695.12 -1171.79 639.452 1334.91 
12224100 16755.4 -9613.25 1722.12 -997.131 768.072 1258.65 
12223200 16486.5 -10574.8 1491.88 -950.987 1075.13 1435.37 
9181.5 3
12225800 16766.9 -9962.62 1670.75 -441.511 590.58 737.371 
12224100 16299 -8990.12 1729.62 -944.876 1290.11 1599.12 
12223200 16052 -10166.6 1518.75 -899.586 844.979 1234.2 
9182 3
12225800 16400.7 -9165.11 1724.22 -705.604 1536.64 1690.89 
12224100 16094 -8618 1706.11 -394.99 717.004 818.604 
12223200 15621 -9785.22 1494 -830.443 734.88 1108.91 
9182.5 3
12225800 15585.9 -8721.88 1726.5 -1656.08 900.886 1885.26 
12224100 15841.5 -8133.88 1680.62 -513.211 983.994 1109.79 
12223200 15160.2 -9378.88 1542.62 -936.484 825.909 1248.65 
9183 3
12225800 15289.8 -8661 1713.89 -620.749 127.621 633.732 
12224100 15381.8 -7825.78 1661.22 -963.778 645.906 1160.2 
12223200 14845.4 -9029.22 1610.33 -659.97 733.025 986.349 
9183.5 3
12225800 14952.9 -8283.38 1683 -661.892 741.896 994.238 
12224100 14937.6 -7370.62 1620.62 -872.599 894.21 1249.42 
12223200 14564.5 -8659.25 1604.75 -551.954 726.861 912.677 
9184 3
12225800 14548.1 -7778.89 1661.22 -829.434 1033.78 1325.39 
12224100 14554.6 -6900.22 1621.67 -784.978 963.94 1243.13 
12223200 14398.1 -8354 1576.22 -340.961 625.512 712.404 
9184.5 3
12225800 14098 -7276.33 1665.56 -870.621 972.061 1304.95 
12224100 14072 -6490.33 1617.56 -933.376 792.822 1224.65 
12223200 13979.6 -7900 1595.11 -809.585 878.143 1194.39 
9185 3
12225800 13680.5 -6948.75 1667.12 -818.627 642.32 1040.54 
12224100 13733.2 -6160.12 1645.62 -664.216 647.467 927.576 
12223200 13589.5 -7694.62 1558.62 -764.815 402.696 864.353 
9185.5 3
12225800 13398.7 -6580.89 1694.33 -560.305 731.334 921.299 
12224100 13417.7 -5932 1680 -627.402 453.529 774.159 
12223200 13055.2 -7402.33 1554.11 -1062.18 581.097 1210.75 
9186 3
12225800 13139.1 -6320.88 1719.38 -510.909 511.838 723.192 
12224100 13073.5 -5693 1677.75 -677.493 470.472 824.828 
12223200 12696 -7164.12 1581.5 -707.13 468.914 848.477 
9186.5 3
12225800 12758.4 -5988.5 1713 -793.229 692.448 1052.95 
12224100 12637.8 -5247.62 1654.88 -907.812 927.865 1298.1 
12223200 12373.6 -6739.88 1545.88 -671.615 883.854 1110.07 
9187 3
12225800 12327.8 -5726.62 1703.88 -873.479 531.187 1022.31 
12224100 12246.9 -4560.38 1626.88 -792.85 1394.02 1603.71 
12223200 11970.8 -6287.25 1488.62 -817.191 918.103 1229.11 
9187.5 3
12225800 11802.9 -5175.75 1656.25 -1043.49 1095.18 1512.71 
12224100 11799.8 -4083.88 1621.12 -888.917 947.316 1299.07 
12223200 11802.2 -5869.38 1460.62 -334.99 830.765 895.762 
9188 3
12225800 11507.9 -4574 1639.67 -576.145 1175.29 1308.91 
12224100 11457 -3676.44 1621.78 -669.434 795.763 1039.89 
12223200 11569.7 -5304.11 1531.44 -454.264 1104.03 1193.83 
9188.5 3
12225800 11181.9 -4150.5 1644.12 -636.746 827.148 1043.85 
12224100 11139.1 -3233.62 1626.38 -620.85 864.882 1064.65 
12223200 11354.4 -4817 1541.62 -420.492 951.389 1040.17 
9189 3
12225800 10861.8 -3711.12 1659.38 -658.693 904.064 1118.57 
12224100 10798.6 -2856.5 1646.38 -700.617 775.977 1045.47 
12223200 10916.5 -4495.5 1540.75 -900.977 661.523 1117.75 
9189.5 3
12225800 10551.9 -3435 1701.12 -641.563 571.687 859.319 
12224100 10410 -2562.75 1682.88 -804.607 608.178 1008.6 
12223200 10531.4 -4275.12 1550.75 -797.36 456.263 918.673 
9190 3
12225800 10035.6 -3262.88 1727 -1026.34 342.197 1081.89 
12224100 10031.5 -2223.25 1682.75 -752.485 674.95 1010.84 
12223200 9997.12 -3916.12 1531.75 -1062.13 713.718 1279.65 
9190.5 3
12225800 9587.25 -2998.5 1743.12 -902.163 531.942 1047.31 
12224100 9586.62 -1910 1684.75 -895.121 630.282 1094.76 
12223200 9512.25 -3659.75 1506.75 -975.604 515.845 1103.58 
9191 3
12225800 9198.5 -2710.38 1721.12 -790.142 585.62 983.502 
12224100 9114.5 -1584.25 1680.62 -959.604 662.093 1165.85 
12223200 8938.5 -3368.25 1495.62 -1166.16 592.48 1308.04 
9191.5 3
12225800 8763 -2366 1724.38 -852.25 673.924 1086.51 
12224100 8756.12 -1225.62 1685.12 -701.321 701.81 992.164 
12223200 8509.88 -3083 1478.88 -838.796 558.219 1007.57 
9192 3
12225800 8256.38 -1987.38 1712.38 -972.409 726.727 1213.97 
12224100 8254.12 -914.625 1683.88 -963.532 596.929 1133.45 
12223200 8025.25 -2642.88 1506.25 -930.182 844.77 1256.53 
9192.5 3
12225800 7886.71 -1692.71 1703.57 -751.343 598.904 960.834 
12224100 7897.14 -511.714 1678 -725.573 818.924 1094.12 
12223200 7599.71 -2261.43 1527.57 -864.91 775.298 1161.53 
9193 3
12225800 7514.25 -1480.25 1729.38 -766.387 437.169 882.308 
12224100 7535.38 -141.375 1668.12 -744.378 762.015 1065.25 
12223200 7063.62 -1913.5 1524 -1103.06 715.902 1315.02 
9193.5 3
12225800 7088.29 -1124.71 1717.71 -828.724 691.704 1079.46 
12224100 7142.86 238.857 1643.14 -763.653 739.751 1063.2 
12223200 6499.86 -1419 1491.57 -1096.82 962.062 1458.97 
9194 3
12225800 6494.5 -640.375 1663.88 -1187.57 968.679 1532.54 
12224100 6738.5 695.875 1623.5 -808.714 914.036 1220.44 
12223200 6094.75 -1052 1447.5 -810.214 734 1093.25 
9194.5 3
12225800 5991.71 -119.286 1639.57 -1028.19 1065.62 1480.79 
12224100 6390.57 1106.14 1640.86 -711.51 838.994 1100.07 
12223200 5758.86 -671.714 1461 -686.897 777.68 1037.6 
9195 3
12225800 5587 330.625 1623 -788.917 877.019 1179.64 
12224100 6006 1537.75 1619.12 -749.652 841.339 1126.87 
12223200 5507.88 -285 1488.12 -489.244 753.829 898.676 
9195.5 3
12225800 5192.57 673.714 1660.71 -795.219 691.712 1053.96 
12224100 5595.57 1892.43 1601.71 -827.477 715.078 1093.64 
12223200 5194 52.2857 1477.86 -632.812 680.012 928.907 
9196 3
12225800 4825.88 905 1592 -726.132 457.992 858.501 
12224100 5136.88 2230.5 1608.75 -908.31 669.448 1128.36 
12223200 4764.88 313 1452 -849.752 516.266 994.289 
9196.5 3
12225800 4306.43 1159.14 1541.29 -1057.94 517.603 1177.77 
12224100 4526.86 2426.71 1583.14 -1242.4 399.622 1305.09 
12223200 4000.43 562.571 1451.57 -1556.92 508.292 1637.79 
9197 3
12225800 3829.62 1371.88 1512.62 -1003.8 447.857 1099.17 
12224100 3928.12 2440.25 1568.75 -1260.49 28.4962 1260.81 
12223200 3498 706.875 1408.5 -1057.74 303.797 1100.51 
9197.5 3
12225800 3337.88 1744.88 1483.38 -964.216 731.373 1210.21 
12224100 3333.38 2541.25 1607.88 -1166.18 198.039 1182.87 
12223200 3048.25 948.875 1386.62 -881.863 474.51 1001.42 
9198 3
12225800 2799.38 1891.75 1564.62 -1051.76 286.865 1090.18 
12224100 2793.88 2614.88 1636.12 -1053.71 143.799 1063.48 
12223200 2396.88 1346.75 1323.5 -1272.22 777.1 1490.78 
9198.5 3
12225800 2150.14 2090.86 1648 -1311.58 402.237 1371.87 
12224100 2150.14 2709.71 1673.71 -1300.47 191.595 1314.51 
12223200 1830.29 1584.29 1311.57 -1144.62 479.87 1241.15 
9199 3
12225800 1707 2235.12 1703 -900.697 293.227 947.226 
12224100 1583.38 2887.12 1708.75 -1151.97 360.591 1207.08 
12223200 1412.62 1786.12 1310.88 -848.904 410.242 942.834 
9199.5 3
12225800 1153.62 2449.88 1704.62 -1070.36 415.377 1148.13 
12224100 1070.75 3120.25 1694.38 -991.538 450.919 1089.25 
12223200 900.25 1861.75 1367.38 -991.054 146.277 1001.79 
9200 3
12225800 686 2611.86 1691.86 -948.529 328.564 1003.82 
12224100 669.857 3323.29 1703.57 -813.17 411.837 911.513 
12223200 347.714 1897.43 1449 -1120.76 72.3703 1123.1 
9200.5 3
12225800 69.25 2645 1718.5 -1223.71 65.7596 1225.48 
12224100 49.25 3669.38 1683 -1231.36 686.685 1409.89 
12223200 -250.625 2014.25 1484.12 -1187.18 231.789 1209.6 
9201 3
12225800 -492.286 2897.14 1729.86 -1109.75 498.306 1216.5 
12224100 -700.143 3953 1669 -1481.01 560.524 1583.54 
12223200 -880.429 2165.14 1554.71 -1244.67 298.207 1279.9 
9201.5 3
12225800 -948.143 3205.43 1726 -953.676 644.949 1151.29 
12224100 -1180.14 4122.57 1670.57 -1004.18 354.752 1065 
12223200 -1284.57 2446.14 1642.14 -845.487 587.866 1029.77 
9202 3
12225800 -1453.12 3607.12 1703.38 -997.988 793.866 1275.23 
12224100 -1705.88 4399.12 1661 -1039 546.549 1173.98 
12223200 -1810.38 2718.38 1584.5 -1039.14 538.008 1170.15 
9202.5 3
12225800 -2036.29 3838.43 1661.14 -1166.32 462.607 1254.72 
12224100 -2270.86 4624.43 1657.43 -1129.96 450.607 1216.5 
12223200 -2235.14 3083.71 1528.43 -849.536 730.679 1120.54 
9203 3
12225800 -2536 3968 1679.25 -1013.62 262.822 1047.14 
12224100 -2768.5 4831.25 1662.25 -1009.42 419.516 1093.12 
12223200 -2775.62 3322.38 1547.25 -1096.31 484.099 1198.44 
9203.5 3
12225800 -3159.38 4123 1698.12 -1171.76 291.353 1207.44 
12224100 -3325.75 5108.38 1668.12 -1047.46 520.912 1169.84 
12223200 -3072.12 3567.12 1530.62 -557.331 460.056 722.682 
9204 3
12225800 -3619.29 4346.57 1689 -914.335 444.476 1016.65 
12224100 -3937.71 5192.14 1717.57 -1216.63 166.536 1227.97 
12223200 -3668.57 3638.29 1528.57 -1185.78 141.473 1194.19 
9204.5 3
12225800 -4156.25 4528.62 1647.75 -1125.71 381.664 1188.65 
12224100 -4533.75 5330.62 1639.25 -1249.55 290.319 1282.83 
12223200 -4186.5 3803 1483 -1085.8 345.313 1139.39 
9205 3
12225800 -4574.14 4612.14 1582.57 -814.606 162.803 830.715 
12224100 -5477.43 5504.43 1232.14 -1839.53 338.798 1870.47 
12223200 -4738.29 3942 1453.86 -1075.61 270.955 1109.21 
9205.5 3
12225800 -5253.71 4578.43 1212 -1409.9 -69.9467 1411.63 
12224100 -6149.14 5393.29 1344.86 -1393.6 -230.587 1412.55 
12223200 -5191.29 4043.71 1384 -939.834 211.025 963.234 
9206 3
12225800 -5893.12 4520 1216.88 -1246.41 -113.896 1251.61 
12224100 -6626.25 5067.12 1395 -930.033 -635.791 1126.58 
12223200 -5817.62 3832.12 1156.12 -1220.93 -412.455 1288.72 
9206.5 3
12225800 -6523.43 4225.71 1420.29 -1296.92 -605.526 1431.32 
12224100 -6997 4910.29 1455.71 -762.86 -322.715 828.312 
12223200 -6230.86 3576.86 1265.86 -850.272 -525.243 999.421 
9207 3
12225800 -6864.75 3834.12 1479.62 -684.011 -784.748 1041.01 
12224100 -7545.62 4505.25 1395.12 -1099.45 -811.695 1366.61 
12223200 -6550.62 3252.75 1423.88 -640.817 -649.513 912.422 
9207.5 3
12225800 -7228.86 3514.29 1079 -726.761 -638.402 967.336 
12224100 -7797.29 4140.14 1309.43 -502.317 -728.757 885.104 
12223200 -6835.29 2891.57 1474.43 -568.185 -720.915 917.907 
9208 3
12225800 -7644.12 2862.75 1337.25 -827.227 -1297.88 1539.09 
12224100 -7784.25 3618.38 1497.38 25.9676 -1039.38 1039.7 
12223200 -6963.75 2543.38 1286.62 -255.905 -693.618 739.32 
9208.5 3
12225800 -8281.12 2186.62 1420.88 -1192.88 -1266.15 1739.57 
12224100 -7580 2991.62 1528.38 382.491 -1173.69 1234.44 
12223200 -7207.12 2115.12 1395.88 -455.758 -801.966 922.424 
9209 3
12225800 -8423 2033.83 1357.5 -284.89 -306.811 418.682 
12224100 -7318.83 2539 1498.5 524.431 -908.886 1049.33 
12223200 -7739 1768.83 1580.5 -1068.02 -695.365 1274.44 
9209.5 3
12225800 -8419.5 2033.75 1317.88 7.15746 -0.170416 7.15949 
12224100 -7460 2069.38 1467.75 -288.684 -960.378 1002.83 
12223200 -7824.75 1318.62 1461.62 -175.358 -920.671 937.223 
9210 3
12225800 -8532.14 2060.43 1316 -224.836 53.2506 231.056 
12224100 -8056.86 1581.29 1471 -1191.33 -974.23 1538.96 
12223200 -8254.29 906 1564.29 -857.357 -823.603 1188.86 
9210.5 3
12225800 -8664.38 2392.75 1332.62 -263.411 661.995 712.476 
12224100 -8642.25 1266.25 1421.5 -1166.12 -627.561 1324.26 
12223200 -8549.38 532.375 1462.12 -587.827 -744.273 948.411 
9211 3
12225800 -8688.43 2596.57 1322.43 -46.7968 396.54 399.292 
12224100 -9069.29 814.286 1449 -830.809 -879.308 1209.72 
12223200 -8697.29 74.7143 1337.43 -287.764 -890.39 935.737 
9211.5 3
12225800 -8562.57 2523.57 1347.43 268.926 -155.983 310.888 
12224100 -9537.71 255 1449.71 -1000.92 -1195.05 1558.84 
12223200 -8896.86 -426.143 1502.86 -426.435 -1070.21 1152.04 
9212 3
12225800 -8604.12 2599.5 1548.75 -82.9413 151.554 172.765 
12224100 -9887.75 -336.25 1476.38 -698.674 -1180.14 1371.45 
12223200 -9036.88 -911.375 1509.75 -279.477 -968.527 1008.04 
9212.5 3
12225800 -8738.88 2712.75 1676.38 -260.135 218.629 339.807 
12224100 -10160.5 -1064.12 1545.25 -526.544 -1405.16 1500.58 
12223200 -9342.12 -1350.75 1421.12 -589.286 -848.214 1032.82 
9213 3
12225800 -8902.86 2532 1663.86 -331.277 -365.152 493.032 
12224100 -10441 -1780.43 1561.43 -566.667 -1447.08 1554.07 
12223200 -9486.86 -1873.14 1603.86 -292.388 -1055.34 1095.09 
9213.5 3
12225800 -8834.29 2141.43 1523.29 144.971 -825.732 838.362 
12224100 -10676.3 -2411.14 1583 -497.433 -1333.43 1423.2 
12223200 -9786.86 -2367 1559.86 -634.249 -1044.1 1221.64 
9214 3
12225800 -9006.38 1911.38 1624.12 -324.697 -434.063 542.069 
12224100 -11032.9 -3093.38 1595.5 -672.81 -1287.23 1452.46 
12223200 -10189.5 -2918.5 1605.12 -759.704 -1040.57 1288.38 
9214.5 3
12225800 -9208.43 1716.29 1662.29 -404.917 -390.96 562.857 
12224100 -11445.3 -3658 1533.43 -826.474 -1131.51 1401.21 
12223200 -10374.9 -3367 1619.14 -371.457 -898.798 972.532 
9215 3
12225800 -9311.86 1520.71 1572 -209.794 -396.697 448.756 
12224100 -11805.4 -4071.86 1510.86 -730.513 -839.467 1112.81 
12223200 -10593.4 -3838 1663.57 -443.35 -955.375 1053.23 
9215.5 3
12225800 -9504.62 1341.12 1389.62 -387.863 -361.347 530.103 
12224100 -11992.5 -4467.75 1569.25 -376.401 -796.565 881.019 
12223200 -10806.2 -4324.75 1557.75 -428.212 -979.376 1068.9 
9216 3
12225800 -9609.29 1284.29 1391.57 -214.469 -116.474 244.055 
12224100 -12205.4 -4922.57 1568.43 -436.329 -932.011 1029.09 
12223200 -10947.3 -4899 1681.29 -289.008 -1176.74 1211.71 
9216.5 3
12225800 -9764.75 1438 1330.75 -309.69 306.204 435.509 
12224100 -12336.5 -5370.5 1597.75 -261.098 -892.288 929.704 
12223200 -11082.6 -5336 1691.88 -269.6 -870.518 911.31 
9217 3
12225800 -9890.14 1635.14 1339.43 -243.955 383.546 454.557 
12224100 -12380.7 -5947.86 1638.71 -86.02 -1123.26 1126.55 
12223200 -11273.1 -5715.71 1555.29 -370.657 -738.744 826.516 
9217.5 2
12224100 -12350.1 -6508.11 1676.22 61.4522 -1125.01 1126.69 
12223200 -11475.3 -6058.67 1685.67 -406.005 -688.659 799.432 
9218 2
12224100 -12423.4 -7019.12 1690.88 -138.757 -967.829 977.726 
12223200 -11608.8 -6587.12 1742.75 -252.683 -1000.87 1032.27 
9218.5 2
12224100 -12477.1 -7462 1706 -109.955 -905.675 912.325 
12223200 -11710.6 -7180 1729.57 -208.224 -1212.42 1230.17 
9219 2
12224100 -12560.1 -7903.88 1726.62 -172.879 -920.573 936.665 
12223200 -11746.5 -7658.75 1747.88 -74.8512 -997.396 1000.2 
9219.5 2
12224100 -12643.4 -8325.62 1694.12 -160.405 -812.62 828.3 
12223200 -11700.2 -8096 1762.88 89.1137 -842.486 847.185 
9220 2
12224100 -12637.3 -8785.29 1699.57 12.5552 -947.754 947.837 
12223200 -11732.7 -8483.71 1749.29 -66.9367 -799.411 802.208 
9220.5 2
12224100 -12562 -9176.62 1624.38 154.909 -805.225 819.99 
12223200 -11776.6 -8949.12 1688 -90.3513 -957.635 961.888 
9221 2
12224100 -12452.5 -9636.25 1623.62 211.39 -887.307 912.14 
12223200 -11776.2 -9324.25 1658.25 0.723938 -724.18 724.18 
9221.5 2
12224100 -12414.7 -10016.3 1615 76.1809 -766.201 769.979 
12223200 -11777.6 -9612 1541.43 -2.66417 -580.141 580.147 
9222 2
12224100 -12342.8 -10271 1590.5 150.553 -532.875 553.735 
12223200 -11845 -9902 1575.75 -141.064 -606.695 622.878 
9222.5 2
12224100 -12203.4 -10612.4 1602.25 272.217 -666.748 720.177 
12223200 -11797.9 -10115.8 1478.12 92.041 -417.48 427.506 
9223 2
12224100 -11968.4 -10861.1 1552.25 458.09 -484.893 667.059 
12223200 -11984.4 -10327.9 1497.75 -363.548 -413.499 550.589 
9223.5 2
12224100 -11796.1 -10933.6 1644 337.084 -141.879 365.726 
12223200 -12582.2 -10748.8 1494.88 -1170.01 -823.63 1430.84 
9224 2
12224100 -11734.8 -10935.9 1690.67 127.807 -4.71643 127.894 
12223200 -12761.1 -11276.9 1369 -372.627 -1100.29 1161.67 
9224.5 2
12224100 -11711.9 -10914.6 1760.5 45.4827 42.3238 62.1287 
12223200 -12729.9 -11600.8 1305.1 62.0499 -643.958 646.941 
9225 1
12223200 -12683.9 -11627.9 1300.33 88.8245 -52.2952 103.076 
9225.5 1
12223200 -12618.5 -11374.1 1343.8 132.366 513.743 530.521 
