# Supplementary material for: Intrinsic group behaviour II: On the dependence of triad spatial dynamics on social and personal features; and on the effect of social interaction on small group dynamics
Source: PLoS One. 2019 Dec 3;14(12):e0225704. doi: 10.1371/journal.pone.0225704 (PMC6890182; doi:10.1371/journal.pone.0225704)
Supplement: S3 Data Set — (ZIP) [file pone.0225704.s003.zip › set_3_int/group_traj_triad_int/traj_3_0217_37.dat]

3 12210600 12212100 12211802 0 0 0 1 0 1 0 10 10 10 1605.63 1678.73 1567.75 
9065.5 1
12210600 -6965 7290 1480 0 0 0 
9066 1
12210600 -7130.89 7183.67 1501.89 -570.065 -365.407 677.123 
9066.5 1
12210600 -7536 7036.22 1377.33 -782.068 -284.642 832.257 
9067 1
12210600 -8033.5 7116.62 1474.25 -1017.38 164.423 1030.58 
9067.5 1
12210600 -8473.62 7203.75 1459.38 -862.99 170.833 879.736 
9068 1
12210600 -8743.12 6973.62 1485.12 -564.99 -482.442 742.943 
9068.5 1
12210600 -8906.44 7119.67 1402.11 -324.047 289.765 434.707 
9069 1
12210600 -9165.38 7177.25 1412.38 -518.899 115.397 531.576 
9069.5 1
12210600 -9467.78 7515.22 1435.44 -618.411 691.15 927.426 
9070 1
12210600 -9645.11 8162.78 1332.89 -335.224 1224.11 1269.18 
9070.5 1
12210600 -9743.75 8768.75 1395 -198.469 1219.26 1235.31 
9071 1
12210600 -9852 9235.38 1379 -229.83 990.711 1017.02 
9071.5 1
12210600 -9833.44 9575.11 1400.22 37.1111 679.472 680.485 
9072 1
12210600 -9694.56 10182.7 1380.78 271.267 1186.63 1217.24 
9072.5 1
12210600 -9812.62 10614.8 1438.12 -238.043 871.136 903.074 
9073 1
12210600 -9732.67 10593.8 1356.33 154.36 -40.4869 159.581 
9073.5 1
12210600 -9608.5 10236.4 1398.5 243.464 -700.79 741.877 
9074 1
12210600 -9605.25 9701.25 1471.25 6.70103 -1103.35 1103.37 
9074.5 1
12210600 -9326.67 9235.78 1475.33 563.934 -942.251 1098.12 
9075 1
12210600 -9061.33 8957 1464 607.17 -637.935 880.691 
9075.5 1
12210600 -8808.67 8652.83 1481.17 424.65 -511.204 664.573 
9076 1
12210600 -8551.5 8364.5 1475 565.201 -633.7 849.134 
9076.5 1
12210600 -8318.5 8030.75 1458.75 461.386 -660.891 806.011 
9077 1
12210600 -8030.75 7731.62 1473.12 553.365 -575.24 798.195 
9077.5 1
12210600 -7839.33 7632.56 1445.22 389.851 -201.771 438.97 
9078 1
12210600 -7955 7434 1439.88 -235.095 -403.568 467.051 
9078.5 2
12211802 -8284.75 5789.25 944.25 0 0 0 
12210600 -7976 7037.89 1330.56 -42.7699 -806.744 807.877 
9079 2
12211802 -8278.62 5573.12 1112 17.2051 -607.093 607.336 
12210600 -7946.5 6739.12 1219.38 59.1182 -598.725 601.637 
9079.5 2
12211802 -7807.44 5304.33 1018.89 942.361 -537.583 1084.91 
12210600 -7699.33 6308.89 1275.44 494.333 -860.472 992.36 
9080 2
12211802 -7329.25 5127.12 1103 966.049 -357.997 1030.25 
12210600 -7259.62 5824.12 1247.12 888.3 -979.321 1322.17 
9080.5 3
12212100 -6254 6439 1475 0 0 0 
12211802 -6742.78 4957.56 1072.67 1152.2 -333.142 1199.4 
12210600 -6571.67 5540.89 1314.22 1351.59 -556.456 1461.65 
9081 3
12212100 -6220.89 6237.78 1372.67 114.571 -696.271 705.634 
12211802 -5875 4817.44 1172.89 1656.06 -267.388 1677.51 
12210600 -5824.44 5595.44 1340.11 1426 104.114 1429.79 
9081.5 3
12212100 -5973.38 5704.88 1212.88 497.016 -1070.09 1179.88 
12211802 -5483.62 4710.25 1186.12 785.894 -215.25 814.838 
12210600 -5373.38 5453.12 1319.75 905.762 -285.782 949.777 
9082 3
12212100 -5535.78 4892.89 1076.11 868.248 -1611.08 1830.15 
12211802 -4958.22 4640.78 1236.44 1042.47 -137.842 1051.54 
12210600 -4840 5170 1380.22 1058.28 -561.756 1198.14 
9082.5 3
12212100 -4920.62 4293.75 1091.25 1250.31 -1217.76 1745.34 
12211802 -4212.75 4525.5 1423.12 1515.19 -234.304 1533.2 
12210600 -4226 5089.25 1454.5 1247.97 -164.126 1258.71 
9083 3
12212100 -4060.89 4237 1466.44 1787.39 -117.983 1791.28 
12211802 -3792.56 4632.44 1519.22 873.585 222.338 901.435 
12210600 -3420.33 5295.11 1570.33 1674.98 427.986 1728.8 
9083.5 3
12212100 -3565.75 4115.75 1712.88 998.264 -244.456 1027.76 
12211802 -3386.25 4769.25 1746.88 819.164 275.818 864.353 
12210600 -2902.88 5133.12 1598.12 1043.26 -326.585 1093.19 
9084 3
12212100 -3336.56 4135.56 1771.67 458.389 39.6111 460.097 
12211802 -2916.89 4662.33 1763.44 938.722 -213.833 962.769 
12210600 -2401.78 5026.22 1672.67 1002.19 -213.806 1024.75 
9084.5 3
12212100 -2430.89 3888.89 1660.78 1741.67 -474.359 1805.11 
12211802 -2391.89 4448.33 1666.33 1009.62 -411.538 1090.27 
12210600 -1942.11 4831.67 1693.11 883.974 -374.145 959.893 
9085 3
12212100 -2001.62 3721.88 1578.75 863.71 -336.044 926.78 
12211802 -1912.5 4291.38 1596.75 964.565 -315.812 1014.95 
12210600 -1537.62 4775.5 1694 813.855 -113.011 821.664 
9085.5 3
12212100 -1595.67 3563.67 1536 805.473 -313.905 864.479 
12211802 -1506.33 4131.11 1553.11 805.886 -317.984 866.352 
12210600 -1085 4692.44 1690.78 898.065 -164.793 913.06 
9086 3
12212100 -1146 3455.25 1522 890.429 -214.686 915.944 
12211802 -1045 4008.25 1530 913.531 -243.289 945.373 
12210600 -587.875 4583.75 1713.5 984.406 -215.237 1007.66 
9086.5 3
12212100 -806.875 3347.25 1520.25 703.579 -224.066 738.396 
12211802 -787.125 3896.62 1518.62 535.01 -231.587 582.983 
12210600 -166.625 4394.25 1762.12 873.963 -393.154 958.322 
9087 3
12212100 -334.778 3317.78 1521.22 949.894 -59.3002 951.743 
12211802 -415.333 3833.33 1534.44 748.072 -127.347 758.834 
12210600 245.222 4221.11 1725.67 828.666 -348.368 898.915 
9087.5 3
12212100 299.375 3440.75 1535.75 1268.31 245.944 1291.93 
12211802 -187.75 3694.62 1513.12 455.167 -277.417 533.045 
12210600 681.75 3992.88 1676.88 873.056 -456.472 985.187 
9088 3
12212100 825.111 3400.22 1547.22 1009.09 -77.7884 1012.08 
12211802 281.667 3389.22 1468 900.992 -586.186 1074.9 
12210600 1222.78 3992.44 1658 1038.44 -0.826402 1038.44 
9088.5 3
12212100 1250.75 3391.25 1580.75 846.201 -17.8374 846.389 
12211802 846 2951.75 1518.88 1121.94 -869.726 1419.56 
12210600 1701.62 3891.5 1648.5 951.983 -200.685 972.906 
9089 3
12212100 1676 3267.22 1587.89 875 -255.201 911.456 
12211802 1518 2724 1551 1382.72 -468.621 1459.97 
12210600 2115.11 3707.78 1649.78 850.794 -378.029 930.998 
9089.5 3
12212100 2106.25 3128.25 1569.5 876.273 -283.039 920.85 
12211802 1992.12 2564.12 1545.75 965.631 -325.611 1019.05 
12210600 2534.38 3604.25 1633.12 853.898 -210.851 879.545 
9090 3
12212100 2461.89 2930.78 1532.67 707.036 -392.589 808.718 
12211802 2337.56 2389.11 1519 686.741 -347.94 769.854 
12210600 2911.44 3375.78 1622.89 749.641 -454.219 876.514 
9090.5 3
12212100 2950.33 2702 1519.67 919.858 -430.843 1015.76 
12211802 2686.22 2122.44 1491.44 656.623 -502.197 826.653 
12210600 3415.56 3199.67 1591.44 949.362 -331.659 1005.63 
9091 3
12212100 3392.88 2508.25 1498.38 886.857 -388.277 968.129 
12211802 3326.38 1967.12 1494.75 1282.87 -311.261 1320.09 
12210600 3861.12 2967.25 1596.62 892.925 -465.765 1007.1 
9091.5 3
12212100 3830 2331.33 1433.67 905.021 -366.287 976.334 
12211802 3804.44 1829.22 1475.67 989.792 -285.513 1030.15 
12210600 4271.78 2746.67 1567.78 850.213 -456.694 965.107 
9092 3
12212100 4297.12 2186.88 1409 955.266 -295.416 999.902 
12211802 4307.38 1644.5 1471.88 1028.49 -377.755 1095.67 
12210600 4775.25 2624.75 1518.62 1029.6 -249.318 1059.35 
9092.5 3
12212100 4833.22 1876.89 1428.78 1074.34 -621.215 1241.02 
12211802 4727.78 1307.78 1521.67 842.491 -674.794 1079.42 
12210600 5205.56 2351.11 1502.44 862.336 -548.375 1021.93 
9093 3
12212100 5165.11 1577.22 1425.44 661.133 -596.946 890.753 
12211802 5188.11 880.444 1525.89 916.999 -851.262 1251.21 
12210600 5595.11 2101.89 1526.22 776.007 -496.459 921.226 
9093.5 3
12212100 5654.89 1174.56 1463 960.349 -789.542 1243.24 
12211802 5537.11 506 1526.44 684.314 -734.205 1003.66 
12210600 5990.44 1736.22 1574 775.163 -716.993 1055.92 
9094 3
12212100 6028.5 772.625 1482.5 762.472 -820.266 1119.91 
12211802 5799.25 243.5 1506.38 534.977 -535.714 757.093 
12210600 6372.62 1287.62 1614.5 779.96 -915.505 1202.7 
9094.5 3
12212100 6401.78 428.222 1520.78 764.913 -705.743 1040.75 
12211802 6202.67 -152.111 1491.56 826.673 -810.679 1157.84 
12210600 6742.11 888.444 1635.44 757.144 -817.993 1114.62 
9095 3
12212100 6808 62.8889 1504.22 814.073 -732.131 1094.87 
12211802 6594.44 -461.333 1489.56 785.126 -619.684 1000.22 
12210600 7161 526.111 1659.33 839.457 -726.119 1109.93 
9095.5 3
12212100 7214.44 -287 1505.89 801.666 -690.116 1057.79 
12211802 6951.11 -793.333 1500.67 703.485 -654.832 961.091 
12210600 7524.78 208 1649.56 717.51 -627.438 953.153 
9096 3
12212100 7687.5 -700.75 1513.88 934.892 -817.688 1242.03 
12211802 7341.25 -1083.5 1489.62 771.025 -573.452 960.899 
12210600 7945.5 -232.625 1653.62 831.467 -870.8 1204.01 
9096.5 3
12212100 7956.67 -1088.56 1541.11 534.061 -769.455 936.634 
12211802 7739.11 -1534.67 1508.44 789.407 -895.172 1193.52 
12210600 8274.33 -673.222 1652.22 652.447 -874.201 1090.83 
9097 3
12212100 8075.5 -1387.5 1557.62 241.041 -606.378 652.53 
12211802 8295.25 -1919.38 1522 1128.07 -780.341 1371.67 
12210600 8456 -1016.75 1659.75 368.492 -696.811 788.246 
9097.5 3
12212100 8222.78 -1701.67 1554.11 294.556 -628.333 693.949 
12211802 8487.56 -2181.89 1526.67 384.611 -525.028 650.83 
12210600 8669.56 -1346.67 1698.22 427.111 -659.833 786.005 
9098 3
12212100 8517.88 -1921.75 1555.62 586.674 -437.541 731.867 
12211802 8807.5 -2435 1537.25 636.072 -503.203 811.05 
12210600 8912.5 -1547.12 1684.5 482.991 -398.526 626.181 
9098.5 3
12212100 8952.11 -2295.78 1557.56 870.213 -749.555 1148.52 
12211802 9174 -2857.67 1531.33 734.469 -847.027 1121.12 
12210600 9147.11 -1792.11 1710.56 470.163 -490.954 679.771 
9099 3
12212100 9457.38 -2696.25 1546.25 960.578 -761.354 1225.71 
12211802 9477.5 -3249.5 1525.12 576.996 -744.93 942.256 
12210600 9480.62 -2126.5 1695.62 634.057 -635.72 897.869 
9099.5 3
12212100 9683.12 -3052.88 1551.5 484.442 -765.29 905.733 
12211802 9702.38 -3608.25 1519.5 482.564 -769.85 908.591 
12210600 9770.12 -2433.62 1665.38 621.245 -659.067 905.712 
9100 3
12212100 9942.44 -3359.56 1550 518.639 -613.361 803.242 
12211802 10011.1 -3888.22 1518.22 617.472 -559.944 833.552 
12210600 10022.2 -2780.44 1669.11 504.194 -693.639 857.524 
9100.5 3
12212100 10305 -3709.25 1536.62 716.513 -691.096 995.492 
12211802 10262.8 -4297.75 1465.62 497.31 -809.343 949.923 
12210600 10281.4 -3148.88 1659.5 512.16 -728.124 890.209 
9101 3
12212100 10500.2 -4063.12 1498.38 389.721 -706.337 806.718 
12211802 10688.6 -4709.12 1442.75 850.05 -821.108 1181.86 
12210600 10535.8 -3517.5 1627.25 507.735 -735.778 893.96 
9101.5 3
12212100 10839.8 -4552.67 1456.89 671.004 -967.474 1177.39 
12211802 10979.9 -5111.78 1439.33 575.62 -795.756 982.124 
12210600 10799 -3852.89 1602.56 520.257 -662.824 842.617 
9102 3
12212100 11122.1 -4898.62 1460.5 573.876 -703.167 907.622 
12211802 11345.9 -5446.38 1448 743.874 -680.076 1007.89 
12210600 11175.9 -4333.5 1596 766.006 -976.852 1241.37 
9102.5 3
12212100 11522.3 -5283.22 1454.78 798.819 -767.659 1107.89 
12211802 11619.3 -5824.78 1447.67 545.825 -755.295 931.877 
12210600 11557.4 -4690.67 1648 761.616 -712.908 1043.21 
9103 3
12212100 11829.2 -5631.22 1461 593.596 -673.114 897.462 
12211802 11962.6 -6262.33 1533.67 663.873 -846.336 1075.64 
12210600 11967 -5039.56 1622.44 792.177 -674.833 1040.65 
9103.5 3
12212100 12189.1 -6036.89 1527.22 701.538 -790.773 1057.11 
12211802 12260 -6583.56 1549.11 579.814 -626.164 853.385 
12210600 12388.9 -5478.78 1613.11 822.395 -856.184 1187.18 
9104 3
12212100 12566.8 -6268.8 1569.2 763.008 -468.507 895.366 
12211802 12652.8 -6759.5 1546.2 793.535 -355.443 869.505 
12210600 12733.1 -5787 1667.8 695.376 -622.671 933.417 
9104.5 3
12212100 12732.8 -6455.3 1579.1 337.398 -379.065 507.472 
12211802 12850 -6959.3 1551.1 400.813 -406.098 570.584 
12210600 12951.2 -5988.7 1655.2 443.293 -409.959 603.801 
9105 3
12212100 12977.9 -6634.8 1570.9 498.171 -364.837 617.479 
12211802 13043.7 -7145.7 1545.2 393.699 -378.862 546.384 
12210600 13143.6 -6181.3 1671.5 391.057 -391.463 553.326 
9105.5 3
12212100 13211.4 -6843 1560.27 470.693 -419.758 630.673 
12211802 13221.7 -7361.64 1533 358.926 -435.356 564.236 
12210600 13374.4 -6375.73 1649.45 465.249 -391.99 608.369 
9106 3
12212100 13429.2 -6989.6 1557.8 451.007 -303.52 543.628 
12211802 13433.8 -7547.8 1503.3 439.074 -385.432 584.246 
12210600 13664.7 -6590.9 1680.7 601.11 -445.492 748.196 
9106.5 3
12212100 13897.5 -7384.8 1529 916.438 -773.386 1199.16 
12211802 13825 -8057 1470.3 765.558 -996.477 1256.6 
12210600 13924.1 -6831.2 1672.1 507.632 -470.254 691.975 
9107 3
12212100 14172.8 -7783.11 1490.11 532.452 -770.428 936.517 
12211802 14398.3 -8709.11 1453 1108.96 -1261.34 1679.51 
12210600 14273.7 -7272.89 1642.67 676.144 -854.331 1089.52 
9107.5 3
12212100 14387.9 -8094.22 1473.33 436.331 -631.057 767.214 
12211802 15008 -9123.11 1542 1236.65 -839.757 1494.82 
12210600 14536.8 -7588.33 1613.67 533.694 -639.847 833.207 
9108 3
12212100 14423.2 -8503.6 1488.8 69.102 -801.131 804.105 
12211802 15370.5 -9625.7 1631.2 709.393 -983.54 1212.68 
12210600 15100.8 -8478.6 1633.7 1103.76 -1742.2 2062.42 
9108.5 3
12212100 14178.4 -8998.22 1535.56 -492.466 -995.216 1110.39 
12211802 15621.1 -10013.6 1646 504.248 -780.393 929.128 
12210600 15701.7 -9348.67 1690.56 1208.99 -1750.64 2127.53 
9109 3
12212100 13542.5 -9116.12 1530 -1279.57 -237.229 1301.37 
12211802 15930 -10365.1 1629.12 621.507 -707.383 941.627 
12210600 16000.1 -9796.25 1680.62 600.52 -900.57 1082.43 
9109.5 3
12212100 12695.3 -9604.67 1588.67 -1743.14 -1005.23 2012.22 
12211802 16209.7 -10580.1 1583.22 575.446 -442.358 725.823 
12210600 16227 -9994.56 1607.44 466.821 -408.036 620.012 
9110 3
12212100 12452.2 -9811.78 1714 -463.953 -395.25 609.487 
12211802 16467.8 -10970.7 1546 492.578 -745.335 893.397 
12210600 16624.1 -10398.7 1548 757.846 -771.204 1081.24 
9110.5 3
12212100 12438.2 -9790.62 1733 -27.078 40.9938 49.1295 
12211802 16877.1 -11417.9 1494.62 793.309 -866.683 1174.94 
12210600 17037.5 -10854.4 1512.62 801.141 -883.156 1192.39 
9111 3
12212100 12345 -9756 1730.75 -195.493 72.5891 208.534 
12211802 17295.8 -11730.2 1486.12 877.621 -654.874 1095.02 
12210600 17378.4 -11187.6 1494.5 714.623 -698.637 999.39 
9111.5 3
12212100 12193.1 -9670.33 1762.56 -313.173 176.632 359.55 
12211802 17919.6 -12064.3 1474.56 1286.2 -688.832 1459.04 
12210600 17637.3 -11487.2 1519.56 533.935 -617.726 816.5 
9112 3
12212100 12245.4 -9867 1756.67 100.641 -378.205 391.366 
12211802 18394.3 -12293.6 1509.44 913.034 -440.812 1013.88 
12210600 18050.4 -11726.6 1523.67 794.444 -460.256 918.138 
9112.5 3
12212100 12244.6 -9771.12 1753.12 -1.66554 194.868 194.875 
12211802 18833.5 -12720.2 1557 892.615 -867.265 1244.55 
12210600 18708.1 -12025.1 1554.5 1336.75 -606.848 1468.05 
9113 3
12212100 12396.9 -9413 1768 306.984 722.026 784.577 
12211802 19145.1 -13090.8 1553.44 628.248 -747.032 976.09 
12210600 19235.9 -12475.6 1573.78 1064.04 -908.126 1398.88 
9113.5 3
12212100 12452.1 -9074.25 1827.88 108.094 662.916 671.671 
12211802 19547.9 -13446.5 1575.88 788.188 -696.13 1051.59 
12210600 19625.2 -12818.4 1565.88 761.959 -670.88 1015.21 
9114 3
12212100 12473.9 -9005.33 1842.33 44.1458 139.79 146.595 
12211802 19884 -13807.8 1530.56 681.795 -732.815 1000.93 
12210600 19995.4 -13106.9 1563.78 750.902 -585.221 952.017 
9114.5 3
12212100 12484.9 -8888.5 1864.25 21.7547 231.353 232.374 
12211802 20277 -14079.1 1498.38 778.218 -537.321 945.694 
12210600 20399.9 -13464 1501.62 800.853 -707.151 1068.38 
9115 3
12212100 12410.1 -8738.33 1878.22 -147.755 296.772 331.519 
12211802 20571.6 -14289.3 1495.89 582.126 -415.431 715.16 
12210600 20855.2 -13786.1 1486.44 899.896 -636.583 1102.29 
9115.5 3
12212100 12406.8 -8753 1863.25 -6.72222 -29.3333 30.0937 
12211802 21031.6 -14534.4 1500.5 920.139 -490.083 1042.51 
12210600 21279.4 -14051.1 1493.75 848.306 -530.028 1000.28 
9116 3
12212100 12377.2 -8856.88 1966.5 -59 -207.75 215.965 
12211802 21451.1 -14770.4 1481.25 839 -472 962.655 
12210600 21619.9 -14270.2 1505.75 681 -438.25 809.83 
9116.5 3
12212100 12597.2 -9333 1980.22 440.826 -954.158 1051.07 
12211802 21854.6 -15020.1 1439.56 808.478 -500.473 950.847 
12210600 21856.9 -14445 1510.33 474.978 -350.2 590.122 
9117 3
12212100 12531.2 -9567 1958.75 -130.897 -464.286 482.385 
12211802 22281.8 -15311.9 1402.62 847.608 -578.897 1026.43 
12210600 22312.8 -14772.8 1485.75 904.486 -650.298 1113.99 
9117.5 3
12212100 12581.6 -9731.89 1929.33 101.015 -331.102 346.169 
12211802 22779.4 -15495.4 1421 999.386 -368.613 1065.2 
12210600 22858.3 -14932.1 1449.56 1095.55 -320.002 1141.33 
9118 3
12212100 12816.9 -9543.38 1920.88 475.393 380.836 609.126 
12211802 23233.1 -15706.6 1446.5 916.526 -426.627 1010.96 
12210600 23331.8 -15177.4 1429.5 956.397 -495.483 1077.13 
9118.5 3
12212100 12826.4 -9618.12 1918 20.0422 -157.7 158.969 
12211802 23711.6 -15925.8 1476.75 1009.49 -462.289 1110.31 
12210600 23779.9 -15344 1411 945.411 -351.53 1008.65 
9119 3
12212100 12836.7 -9539.22 1916.11 20.1009 154.107 155.412 
12211802 24099.7 -15980.8 1506.89 757.894 -107.476 765.476 
12210600 24189.3 -15412.4 1443.78 799.723 -133.681 810.819 
9119.5 3
12212100 12781.1 -9559.12 1904.38 -111.979 -40.1266 118.952 
12211802 24561.8 -16080.6 1543.25 931.62 -201.305 953.121 
12210600 24660.5 -15561.6 1489.25 949.933 -300.767 996.41 
9120 3
12212100 12775 -9526.22 1885.22 -12.0098 64.5153 65.6236 
12211802 25055.3 -16230.3 1546.33 967.81 -293.546 1011.35 
12210600 25066.4 -15736.4 1518.11 795.969 -342.783 866.642 
9120.5 3
12212100 12810 -9524.75 1867.5 70.1403 2.95034 70.2023 
12211802 25598.2 -16349.4 1565.38 1088.01 -238.56 1113.86 
12210600 25463.6 -15853.2 1588 795.953 -234.079 829.659 
9121 3
12212100 12712.4 -9304.89 1847.56 -199.909 450.535 492.895 
12211802 26041 -16526.4 1584.89 907.275 -362.847 977.141 
12210600 26000.8 -16024.2 1542.11 1100.72 -350.353 1155.14 
9121.5 3
12212100 12568.7 -8933.22 1838.44 -288.71 746.319 800.216 
12211802 26572.9 -16788.2 1558.11 1068.05 -525.658 1190.4 
12210600 26560.8 -16229.9 1512.89 1124.5 -412.985 1197.94 
9122 3
12212100 12402.8 -8909.33 1932.56 -321.49 46.2963 324.806 
12211802 27115 -17055.8 1566.56 1050.6 -518.519 1171.59 
12210600 27040.4 -16517.3 1513.56 929.587 -557.063 1083.72 
9122.5 3
12212100 12339 -8899.38 2007.25 -125.547 19.603 127.068 
12211802 27612.2 -17176.5 1538.38 978.839 -237.642 1007.27 
12210600 27516.5 -16677 1525.12 937.117 -314.304 988.421 
9123 3
12212100 12336.4 -8947.88 2063.88 -5.3791 -99.3852 99.5307 
12211802 28043.9 -17281.8 1527.25 884.477 -215.676 910.394 
12210600 27999.8 -16764.4 1520.88 990.266 -179.047 1006.32 
9123.5 3
12212100 12456.6 -8847.56 2028 239.403 199.84 311.849 
12211802 28497.9 -17425.4 1508.11 904.41 -286.244 948.627 
12210600 28632 -16924.2 1505.22 1259.46 -318.421 1299.09 
9124 3
12212100 12404.1 -9038.88 2024.62 -100.442 -366.512 380.026 
12211802 28875.6 -17539.4 1492.75 723.632 -218.258 755.831 
12210600 28986.1 -17037.8 1491.12 678.4 -217.486 712.41 
9124.5 3
12212100 12275.8 -9377.75 2021.5 -272.558 -719.48 769.376 
12211802 29397.9 -17721.9 1467.88 1108.81 -387.473 1174.56 
12210600 29411.8 -17154 1471.88 903.662 -246.815 936.762 
9125 3
12212100 12209.2 -9499 2015.38 -133.534 -243.474 277.689 
12211802 29942.1 -17990.1 1433.75 1092.87 -538.655 1218.41 
12210600 29778 -17365.2 1424.88 735.442 -424.197 849.01 
9125.5 3
12212100 12328.2 -9664.75 2005.5 241.87 -336.89 414.724 
12211802 30465.5 -18203.6 1357.62 1063.77 -433.943 1148.88 
12210600 30201.4 -17592 1389.38 860.518 -460.874 976.164 
9126 3
12212100 12400.2 -9723 1979.11 141.399 -114.44 181.907 
12211802 31044.8 -18554.3 1294.22 1138.07 -689.014 1330.39 
12210600 30668.2 -17720.7 1365.67 917.185 -252.783 951.382 
9126.5 3
12212100 12341.9 -9645.62 1929 -109.675 145.442 182.159 
12211802 31670.8 -18792.5 1331.88 1176.64 -447.682 1258.93 
12210600 31093.2 -17939.5 1335.5 798.924 -411.341 898.6 
9127 3
12212100 12246.3 -9569.57 1920.86 -201.241 160.113 257.165 
12211802 32093.9 -18965.9 1371 890.752 -364.962 962.62 
12210600 31703 -18250.1 1320.86 1283.68 -653.985 1440.67 
9127.5 3
12212100 12260.2 -9605.12 1899.25 29.9663 -76.2952 81.9691 
12211802 32745.8 -19196.6 1478.75 1398.91 -495.21 1483.98 
12210600 32322.9 -18500.4 1346 1330.2 -536.979 1434.5 
9128 3
12212100 12219.7 -9330.67 1888.33 -76.7171 518.825 524.466 
12211802 33244.7 -19418.2 1508.56 943.132 -418.898 1031.98 
12210600 33119.3 -18791.8 1495.22 1505.59 -550.856 1603.2 
9128.5 3
12212100 12260.1 -8996.43 2039.29 81.6052 673.867 678.79 
12211802 33604.1 -19526.4 1523.14 724.75 -218.158 756.873 
12210600 33597.9 -18943.7 1522 964.766 -306.324 1012.23 
9129 3
12212100 12279.8 -9006.67 2075.56 38.7277 -20.1935 43.6762 
12211802 34090.3 -19548.3 1531.89 958.956 -43.2047 959.928 
12210600 34113.1 -18966.2 1533.67 1016.28 -44.3944 1017.25 
9129.5 3
12212100 12532.4 -9393.12 2050.75 479.312 -733.318 876.067 
12211802 34646.1 -19605.1 1564.38 1054.63 -107.764 1060.12 
12210600 34575 -19024.4 1549.75 876.45 -110.347 883.369 
9130 3
12212100 12541.3 -9488.86 2025 18.9994 -204.12 205.002 
12211802 35094.1 -19772 1574.57 955.262 -355.81 1019.38 
12210600 35016.9 -19134.9 1579 942.126 -235.57 971.131 
9130.5 3
12212100 12511.9 -9668.44 1993.44 -58.327 -356.324 361.066 
12211802 35600.3 -19976 1560.89 1004.35 -404.762 1082.84 
12210600 35467.9 -19361.4 1588.44 894.904 -449.578 1001.49 
9131 3
12212100 12514.2 -9730.75 1968.12 4.5232 -119.359 119.445 
12211802 36150.9 -20185 1578.62 1054.68 -400.383 1128.12 
12210600 35993.6 -19573.2 1569.88 1007.16 -405.758 1085.82 
9131.5 3
12212100 12570 -9811 1936.29 120.933 -174.078 211.962 
12211802 36567.1 -20371.6 1585.86 902.967 -404.71 989.515 
12210600 36548.7 -19771.9 1586.71 1204.1 -430.818 1278.85 
9132 3
12212100 12494 -9848.33 1887.56 -149.02 -73.2026 166.029 
12211802 37099.4 -20584.6 1619.78 1043.73 -417.616 1124.18 
12210600 37142.6 -19997.4 1619 1164.39 -442.328 1245.58 
9132.5 3
12212100 12398.2 -9813.75 1838.88 -185.203 66.8923 196.913 
12211802 37655.5 -20695.2 1664.5 1075.54 -214.109 1096.65 
12210600 37564.5 -20156.9 1644.75 816.14 -308.376 872.457 
9133 3
12212100 12321.5 -9696.25 1818.88 -150.786 230.845 275.728 
12211802 38101 -20840.8 1672.88 875.246 -285.855 920.743 
12210600 37975 -20296.1 1662.38 806.483 -273.576 851.621 
9133.5 3
12212100 12342.4 -9558.12 1788 41.75 276.25 279.387 
12211802 38656.5 -21021 1668.62 1111 -360.5 1168.02 
12210600 38599.5 -20433.6 1665.75 1249 -275 1278.92 
9134 3
12212100 12266.2 -9423 1786.38 -153.788 272.98 313.319 
12211802 39119.4 -21236 1680.75 935.101 -434.343 1031.05 
12210600 39008.8 -20597.6 1660.75 826.768 -331.313 890.681 
9134.5 3
12212100 12426.4 -9464.75 1813.5 330.837 -86.2603 341.897 
12211802 39478.4 -21292.8 1677.88 741.736 -117.252 750.946 
12210600 39467.4 -20721.9 1655.12 947.572 -256.715 981.731 
9135 3
12212100 12468.6 -9390 1817.25 86.5779 153.176 175.951 
12211802 39953.8 -21432.6 1657.25 974.129 -286.629 1015.42 
12210600 39905.4 -20871.9 1632.5 897.541 -307.377 948.715 
9135.5 3
12212100 12536.8 -9409.5 1810.88 138.185 -39.5538 143.734 
12211802 40301.4 -21700.8 1598.38 705.122 -543.864 890.497 
12210600 40412 -21045.4 1591 1027.64 -351.927 1086.23 
9136 3
12212100 12758.4 -9454.11 1805.33 430.475 -86.6235 439.104 
12211802 41057 -22106.1 1558.78 1467.23 -787.109 1665.03 
12210600 41228.7 -21357 1545.11 1585.76 -605.097 1697.29 
9136.5 3
12212100 12795.1 -9599.25 1797.12 69.3394 -274.365 282.991 
12211802 41665.5 -22236.2 1574.12 1150.28 -246.009 1176.3 
12210600 41613.9 -21581.1 1550.38 728.182 -423.677 842.467 
9137 3
12212100 12522.4 -9739.38 1785.25 -579.087 -297.505 651.039 
12211802 42068.6 -22342.4 1553.75 855.892 -225.318 885.053 
12210600 42043.2 -21801.6 1582.88 911.624 -468.153 1024.81 
9137.5 3
12212100 12419.1 -9764.11 1772.33 -203.676 -48.7892 209.438 
12211802 42550.7 -22557.3 1548 950.773 -423.981 1041.02 
12210600 42424.2 -22051.2 1563.11 751.425 -492.302 898.332 
9138 3
12212100 12342.4 -9429 1807.25 -155.651 679.739 697.332 
12211802 43040.2 -22774.8 1552.25 993.07 -441.007 1086.59 
12210600 42563.9 -22392.2 1700.62 283.271 -691.74 747.494 
9138.5 3
12212100 12262.8 -9330.89 1809.89 -159.834 197.01 253.692 
12211802 43588 -22909.7 1566.56 1099.9 -270.917 1132.77 
12210600 42916.4 -22772.7 1641.11 707.971 -763.889 1041.51 
9139 3
12212100 12186.1 -9237.12 1812.25 -149.421 182.776 236.079 
12211802 44095.9 -23105.1 1613.5 990.01 -381.01 1060.8 
12210600 43457.2 -23031.9 1600.75 1054.2 -505.279 1169.04 
9139.5 3
12212100 12088.9 -9192 1853 -195.646 90.7948 215.687 
12211802 44491 -23232.9 1586.22 795.02 -257.07 835.549 
12210600 43883.1 -23069.9 1584.67 856.863 -76.4867 860.27 
9140 3
12212100 12132.4 -8906.75 2047.5 85.6026 561.516 568.003 
12211802 44946.8 -23369 1530.38 897.146 -267.935 936.301 
12210600 44477.1 -22934.6 1561.12 1169.32 266.267 1199.25 
9140.5 3
12212100 12266.9 -8768.5 2101.88 268.463 275.948 384.993 
12211802 45328.8 -23287.5 1530.5 762.475 162.675 779.635 
12210600 45074.9 -22799.8 1566.88 1193.11 269.212 1223.11 
9141 3
12212100 12318.9 -9006.67 2096 104.656 -479.209 490.504 
12211802 45646.2 -23322.7 1537.78 638.777 -70.7579 642.684 
12210600 45492.2 -22797.8 1558.44 839.733 3.96825 839.742 
9141.5 3
12212100 12490.8 -9524.75 2074.25 340.319 -1025.91 1080.88 
12211802 46071.4 -23398.6 1551.62 841.887 -150.413 855.218 
12210600 45918.5 -22844.8 1554.5 844.114 -93.0143 849.224 
9142 3
12212100 12545.9 -9655.89 2030.67 111.392 -264.927 287.393 
12211802 46449.8 -23371.3 1611.67 764.45 55.1347 766.436 
12210600 46254.2 -22901.2 1600.56 678.227 -114.085 687.755 
9142.5 3
12212100 12532.9 -9835.75 1971.75 -26.451 -365.571 366.527 
12211802 46714.5 -23437.2 1671.75 538.053 -133.977 554.483 
12210600 46531.9 -22962.1 1614.5 564.335 -123.786 577.752 
9143 3
12212100 12555.4 -9837.12 1928 47.3684 -2.89474 47.4568 
12211802 47016.1 -23540.4 1662.25 635 -217.105 671.088 
12210600 46819.5 -23060.9 1617 605.526 -207.895 640.221 
9143.5 3
12212100 12602.6 -9903 1883.22 90.9067 -126.927 156.123 
12211802 47234.3 -23757.9 1655.33 420.44 -419.102 593.646 
12210600 46982 -23349.4 1619 313.102 -556.01 638.107 
9144 1
12212100 12596.5 -9804.62 1848.38 -11.897 193.271 193.637 
9144.5 1
12212100 12414.2 -9480.25 1840.38 -373.463 664.703 762.433 
9145 1
12212100 12438.3 -9137.44 1931.44 47.315 673.488 675.148 
9145.5 1
12212100 12442.8 -9032.88 1942.62 8.86881 209.979 210.166 
9146 1
12212100 12331.1 -9033.56 2095.67 -219.762 -1.33968 219.766 
9146.5 1
12212100 12372.4 -8954.12 2093.62 80.9096 155.746 175.509 
9147 1
12212100 12268.2 -8868.44 2161.56 -210.41 173.092 272.457 
9147.5 1
12212100 12298.6 -8790.25 2115.88 61.5441 158.288 169.832 
9148 1
12212100 12421 -8902.38 2089.25 262.045 -240.096 355.407 
9148.5 1
12212100 12609 -9183.88 2061.12 363.636 -544.487 654.75 
9149 1
12212100 12613.8 -9503.67 2012 9.3866 -628.274 628.345 
9149.5 1
12212100 12518.5 -9700.38 1992 -185.005 -381.958 424.404 
9150 1
12212100 12469.1 -9858.12 1949.62 -99.7475 -318.687 333.932 
9150.5 1
12212100 12487.1 -9836.38 1909.12 37.7358 45.5975 59.1872 
9151 1
12212100 12309 -9595.33 1890.44 -341.236 461.766 574.168 
9151.5 1
12212100 12373.9 -9726.71 1814 129.714 -262.762 293.035 
9152 1
12212100 12274.9 -9582.75 1806.75 -211.5 307.616 373.309 
9152.5 1
12212100 12260.7 -9659.22 1776.67 -27.0635 -145.661 148.154 
9153 1
12212100 12269.2 -9336.88 1803.75 16.9967 638.311 638.538 
9153.5 1
12212100 12302 -9098.75 1820.25 66.1616 481.061 485.589 
9154 1
12212100 12278.1 -8992.75 1870.38 -48.5264 215.447 220.844 
9154.5 1
12212100 12291.7 -9066.89 1891.89 26.5003 -145.086 147.486 
9155 1
12212100 12443.9 -8832 1850.25 304.417 469.778 559.786 
9155.5 1
12212100 12377.5 -8877.12 1857 -129.892 -88.3072 157.067 
9156 1
12212100 12367 -8989.62 1935.12 -21.5606 -231.006 232.01 
9156.5 1
12212100 12400.6 -9369.12 2026.25 67.6559 -763.581 766.573 
9157 1
12212100 12497.1 -9702.5 1985.25 193 -666.75 694.121 
9157.5 1
12212100 12473.4 -9815.57 1946.29 -52.542 -250.713 256.159 
9158 1
12212100 12455.8 -9771.5 1920.67 -30.026 75.2072 80.9795 
9158.5 1
12212100 12562.5 -9648.88 1881.38 237.037 272.5 361.169 
9159 1
12212100 12702.4 -9429.44 1867.44 272.796 427.74 507.325 
9159.5 1
12212100 12808.5 -9290 1863.25 205.136 269.718 338.864 
9160 1
12212100 12810.1 -9172.5 1863.25 3.39958 245.816 245.839 
9160.5 1
12212100 12832.8 -9288.33 1853 45.7632 -234.007 238.44 
9161 1
12212100 12657.4 -9428.5 1836.12 -356.51 -284.892 456.358 
9161.5 1
12212100 12428.4 -9591.56 1849.33 -432.761 -308.234 531.31 
9162 1
12212100 12341.1 -9648.5 1895.62 -174.29 -113.662 208.077 
9162.5 1
12212100 12401.3 -9812.11 1808.89 121.144 -329.197 350.78 
9163 1
12212100 12413.4 -9840 1793.5 24.3266 -56.3412 61.3687 
9163.5 1
12212100 12424.6 -9883.5 1766.8 21.8811 -84.7953 87.573 
9164 1
12212100 12443 -9816.25 1752.5 36.8 134.5 139.444 
9164.5 1
12212100 12438.2 -9753.27 1739.47 -10.148 133.157 133.543 
9165 1
12212100 12428 -9646.53 1733.93 -20.4409 213.894 214.869 
9165.5 1
12212100 12364.6 -9516.47 1757.53 -125.296 257.049 285.96 
9166 1
12212100 12320.6 -9410.1 1761.1 -92.0502 222.524 240.812 
9166.5 1
12212100 12304.8 -9370.56 1786.78 -30.7825 76.9347 82.8644 
9167 1
12212100 12705.1 -9636 1778.67 791.173 -524.594 949.291 
9167.5 1
12212100 12843.1 -9743.33 1748.78 282.787 -219.945 358.252 
9168 1
12212100 12863.4 -9573.33 1749.78 40.4241 337.972 340.381 
9168.5 1
12212100 12837.6 -9410 1749.5 -49.7009 314.103 318.01 
9169 1
12212100 12755 -8999.5 1761.88 -167.206 830.972 847.627 
9169.5 1
12212100 12625.7 -8825.33 1770.78 -268.326 361.342 450.074 
9170 1
12212100 12458.1 -8738.33 1851.56 -322.222 167.308 363.069 
9170.5 1
12212100 12332.2 -9139.75 1861.5 -237.027 -755.964 792.252 
9171 1
12212100 12212 -9375 1925 -252.626 -494.223 555.046 
9171.5 1
12212100 12187.5 -9393.88 1952.62 -51.1482 -39.405 64.567 
9172 1
12212100 12453.3 -9641.89 1915.67 520.222 -485.35 711.474 
9172.5 1
12212100 12574 -9760 1888.38 237.533 -232.502 332.384 
9173 1
12212100 12583.3 -9701.67 1866.11 18.3727 114.829 116.29 
9173.5 1
12212100 12426.5 -9792 1847.88 -316.835 -182.492 365.633 
9174 1
12212100 12425.8 -9810.78 1808.11 -1.48912 -38.7171 38.7457 
9174.5 1
12212100 12321.7 -9819.44 1777 -199.065 -16.5711 199.754 
9175 1
12212100 12350.4 -9683.25 1766.88 57.9966 275.14 281.186 
9175.5 1
12212100 12271.6 -9470.38 1788 -160.387 433.554 462.269 
9176 1
12212100 12238.9 -9349.22 1853.33 -68.0584 251.877 260.91 
9176.5 1
12212100 12264.5 -9243.62 1890.5 51.0181 210.353 216.451 
9177 1
12212100 12476.9 -9637 1849.67 411.606 -762.355 866.374 
9177.5 1
12212100 12593.8 -9818.88 1812.5 228.691 -355.92 423.058 
9178 1
12212100 12606.6 -9818.88 1795 26.1687 0 26.1687 
9178.5 1
12212100 12643.4 -9874.88 1780.38 71.7773 -109.375 130.824 
9179 1
12212100 12633.4 -9889.62 1769.25 -20 -29.5 35.6406 
9179.5 1
12212100 12488.4 -9866.12 1751.25 -306.554 49.6829 310.554 
9180 1
12212100 12397.1 -9654.38 1752.88 -182.5 423.5 461.149 
9180.5 1
12212100 12309.6 -9338.67 1826 -173.405 625.165 648.768 
9181 1
12212100 12295.8 -9151.88 1858.88 -26.6517 360.602 361.585 
9181.5 1
12212100 12300.2 -9172.25 1924.75 9.31677 -42.1843 43.2009 
9182 1
12212100 12328.6 -9405.33 1995.56 54.5386 -449.101 452.4 
9182.5 1
12212100 12388.2 -9538.62 1971.38 121.33 -270.918 296.846 
9183 1
12212100 12425.8 -9608.33 1959.22 78.6746 -146.139 165.971 
9183.5 1
12212100 12353.2 -9493.5 1970 -142.491 225.606 266.836 
9184 1
12212100 12386.6 -9226.11 2009.33 68.2491 547.928 552.162 
9184.5 1
12212100 12475.3 -9509.89 1966.11 171.717 -548.893 575.127 
9185 1
12212100 12554.9 -9743.38 1931.88 155.964 -457.816 483.653 
9185.5 1
12212100 12649.3 -9773.67 1913.89 187.79 -60.222 197.21 
9186 1
12212100 12700.8 -9742.25 1885.75 101.214 61.8438 118.612 
9186.5 1
12212100 12671.5 -9828.25 1853.25 -60.9375 -179.167 189.246 
9187 1
12212100 12556.1 -9731.12 1833.5 -234.026 197.008 305.909 
9187.5 1
12212100 12463.6 -9207.25 1893.38 -183.897 1041.5 1057.61 
9188 1
12212100 12378.8 -9179.11 1967.44 -165.717 54.9588 174.593 
9188.5 1
12212100 12361 -8998.38 1967.62 -34.7222 353 354.704 
9189 1
12212100 12305.9 -8963.88 1982 -113.426 70.9877 133.808 
9189.5 1
12212100 12400 -8935.88 2027.12 194.876 57.971 203.316 
9190 1
12212100 12685.2 -9321.38 2003.25 567.097 -766.402 953.4 
9190.5 1
12212100 12481 -9242.5 1985.88 -410.966 158.702 440.544 
9191 1
12212100 12334.1 -9297.5 2095.25 -298.526 -111.789 318.771 
9191.5 1
12212100 12417 -9465.5 2037.88 162.182 -328.767 366.594 
9192 1
12212100 12303.2 -9464.75 2005 -218.33 1.43954 218.335 
9192.5 1
12212100 12418.4 -9551.57 1963.29 234.103 -176.466 293.163 
9193 1
12212100 12347.5 -9515.75 1947.38 -145.944 73.7066 163.5 
9193.5 1
12212100 12313.7 -9562.14 1863 -65.731 -90.2585 111.656 
9194 1
12212100 12250.9 -9433 1878.62 -125.679 258.286 287.24 
9194.5 1
12212100 12273.1 -9265.14 1894.14 45.5375 343.266 346.273 
9195 1
12212100 12280.2 -9220.5 1927 13.8541 87.0231 88.119 
9195.5 1
12212100 12172.4 -9129.43 2010.43 -217.382 183.612 284.549 
9196 1
12212100 12281.6 -9189.12 2089.62 216.231 -118.211 246.433 
9196.5 1
12212100 12578.9 -9540.86 2061.86 605.361 -716.359 937.887 
9197 1
12212100 12572 -9735 2040 -14.4361 -408.722 408.977 
9197.5 1
12212100 12599.8 -9764.25 1997.88 54.4118 -57.3529 79.0569 
9198 1
12212100 12602.6 -9844.5 1956.38 5.61523 -156.738 156.839 
9198.5 1
12212100 12569.1 -9873.43 1915.29 -67.6407 -58.4416 89.3906 
9199 1
12212100 12573.8 -9836 1883.38 9.36411 76.0743 76.6485 
9199.5 1
12212100 12557.1 -9392.88 1858 -32.1567 857.108 857.711 
9200 1
12212100 12546.3 -8954 1859 -21.9864 890.213 890.484 
9200.5 1
12212100 12337 -9119.62 1890.25 -415.249 -328.621 529.551 
9201 1
12212100 12248.6 -9319.43 1940.14 -174.76 -394.869 431.813 
9201.5 1
12212100 12440.6 -9268.43 1948.71 401.674 106.695 415.603 
9202 1
12212100 12739.8 -9290.12 1910.5 591.262 -42.8783 592.815 
9202.5 1
12212100 12839 -9438.14 1897.86 198.5 -296.036 356.426 
9203 1
12212100 12850.8 -9315.38 1893.5 23.8337 249.022 250.16 
9203.5 1
12212100 12940.6 -9367.75 1893.75 168.938 -98.4492 195.531 
9204 1
12212100 12960.9 -9510.14 1892.71 40.2229 -283.087 285.93 
9204.5 1
12212100 12882.2 -9575.12 1888.88 -164.795 -136.231 213.813 
9205 1
12212100 12814.6 -9636.86 1878.86 -131.927 -120.336 178.565 
9205.5 1
12212100 12780.7 -9476.29 1867.86 -70.243 333.136 340.461 
9206 1
12212100 12702.9 -9167.12 1867.5 -151.733 602.652 621.46 
9206.5 1
12212100 12675.9 -9041.14 1868.86 -55.5923 259.223 265.117 
9207 1
12212100 12689.4 -9072.38 1868.25 27.0899 -62.5895 68.2005 
9207.5 1
12212100 12488.4 -9021 1899.57 -401.091 102.545 413.992 
9208 1
12212100 12278 -8890.12 1932 -419.18 260.707 493.64 
9208.5 1
12212100 12148.1 -9118.38 1917 -243.212 -427.434 491.785 
9209 1
12212100 12275.3 -9199.17 1950 255.438 -162.232 302.602 
9209.5 1
12212100 12183.1 -9550.75 1907.25 -188.565 -718.984 743.3 
9210 1
12212100 12341.9 -9842.14 1881 316.831 -581.622 662.319 
9210.5 1
12212100 12295.2 -9856.12 1855.88 -92.8429 -27.8529 96.9308 
9211 1
12212100 12306.1 -9810.29 1830.43 21.1923 89.1815 91.6649 
9211.5 1
12212100 12286.9 -9807.86 1809 -41.2088 5.18926 41.5342 
9212 1
12212100 12243.1 -9528.12 1836 -87.2897 558.348 565.13 
9212.5 1
12212100 12189.1 -9248 1888.75 -104.247 540.782 550.738 
9213 1
12212100 12373.9 -8861.43 1905.71 373.196 780.952 865.541 
9213.5 1
12212100 12357.1 -8837.29 2004.57 -35.3368 51.042 62.0804 
9214 1
12212100 12432.1 -8839.88 2012.75 141.476 -4.88544 141.56 
9214.5 1
12212100 12392.6 -8853.14 2024.29 -79.2657 -26.5889 83.6063 
9215 1
12212100 12346.1 -8803 2056 -94.1756 101.71 138.614 
9215.5 1
12212100 12380.5 -8839.88 2048.12 69.1291 -74.1952 101.409 
9216 1
12212100 12407.9 -9003.14 2051.14 56.0597 -334.565 339.229 
9216.5 1
12212100 12431 -9403.88 2037.75 46.1013 -798.271 799.601 
9217 1
12212100 12620.1 -9674.86 1997.71 367.982 -527.203 642.926 
9217.5 1
12212100 12673.9 -9644.33 1968.78 107.924 61.2928 124.114 
9218 1
12212100 12640.5 -9583 1926.62 -63.2365 116.162 132.259 
9218.5 1
12212100 12611.9 -9521.57 1891.57 -58.5744 125.621 138.606 
9219 1
12212100 12363.4 -9718.75 1832.88 -517.671 -410.789 660.856 
9219.5 1
12212100 12292.9 -9693.75 1797.88 -135.838 48.1696 144.126 
9220 1
12212100 12287.1 -9584.43 1791 -11.8189 225.405 225.715 
9220.5 1
12212100 12199.1 -9418.25 1802.5 -181.107 341.931 386.932 
9221 1
12212100 12188.8 -9219.38 1840.62 -20.029 383.929 384.451 
9221.5 1
12212100 12242.3 -8801.57 1915.71 107.935 842.346 849.233 
9222 1
12212100 12245.1 -8783.5 1911.12 5.93993 37.8063 38.2701 
9222.5 1
12212100 12198.2 -8845.75 1904.75 -91.5527 -121.582 152.198 
9223 1
12212100 12387.9 -8802.75 1929.62 369.639 83.8207 379.024 
9223.5 1
12212100 12497.6 -8814.62 1924.75 214.775 -23.2387 216.029 
9224 1
12212100 12327.1 -9150.67 1903.33 -355.237 -700.087 785.057 
9224.5 1
12212100 12222.2 -9225.2 1975.2 -208.571 -148.178 255.848 
9225 1
12212100 12302 -9278.33 2054.89 154.054 -102.574 185.079 
9225.5 1
12212100 12165.8 -9376.4 2049 -275.709 -198.516 339.74 
9226 1
12212100 12110.3 -9407 2049 -113.064 -62.3218 129.102 
9226.5 1
12212100 12041 -9657.33 2049 -137.745 -497.681 516.391 
9227 1
12212100 12192.6 -9674.57 2048.57 300.141 -34.1348 302.076 
9227.5 1
12212100 12419.9 -9291.62 2059.62 480.557 809.612 941.492 
9228 1
12212100 12537.4 -9067 2063 235.944 451.054 509.038 
9228.5 1
12212100 12538.2 -8905.75 2062.62 1.71906 316.798 316.802 
9229 1
12212100 12527.1 -8724.12 2070.12 -21.1502 345.295 345.942 
9229.5 1
12212100 12468.6 -8981.75 2055.38 -114.481 -504.159 516.993 
9230 1
12212100 12363.6 -9274.57 2062.57 -213.524 -595.166 632.309 
9230.5 1
12212100 12320.5 -9408.12 2043.25 -89.9195 -278.817 292.959 
9231 1
12212100 12381.1 -9626 2030.29 121.773 -437.5 454.131 
9231.5 1
12212100 12573.1 -9843.5 1991.5 396.657 -449.38 599.399 
9232 1
12212100 12579.9 -9795.86 1973.71 12.8968 91.2698 92.1765 
9232.5 1
12212100 12432.6 -9837 1934.43 -303.682 -84.8306 315.308 
9233 1
12212100 12288.1 -9796.62 1893.88 -284.904 79.6351 295.825 
9233.5 1
12212100 12176.3 -9557.57 1897 -218.01 465.991 514.467 
9234 1
12212100 12159.9 -9444.25 1889.5 -32.7559 226.19 228.55 
9234.5 1
12212100 12318.9 -9169.57 1991.29 325.783 562.866 650.348 
9235 1
12212100 12502.1 -9062.25 2036.5 368.008 215.505 426.465 
9235.5 1
12212100 12380.1 -8931.29 2087.57 -240.122 257.804 352.309 
9236 1
12212100 12286.6 -8828.5 2069.88 -185.184 203.536 275.173 
9236.5 1
12212100 12212.6 -8760.57 2061.29 -147.224 135.047 199.781 
9237 1
12212100 12379.9 -9028.14 2068.29 336.591 -538.373 634.932 
9237.5 1
12212100 12582.2 -9366.5 2038 409.702 -684.933 798.116 
9238 1
12212100 12532.4 -9544.43 2003.43 -100.446 -358.727 372.525 
9238.5 1
12212100 12521.1 -9754.75 1975.75 -22.5171 -418.967 419.572 
9239 1
12212100 12402.1 -9705.43 1959.57 -237.016 98.2499 256.573 
9239.5 1
12212100 12523.1 -9472.62 1933.12 238.624 459.179 517.481 
9240 1
12212100 12570.6 -9304.71 1924.86 95.083 336.494 349.67 
9240.5 1
12212100 12595.6 -9147.12 1923.75 50.9219 320.303 324.326 
9241 1
12212100 12426.9 -9290.75 1916.5 -334.158 -284.406 438.804 
9241.5 1
12212100 12382.2 -9523.75 1943 -86.1486 -449.807 457.982 
9242 1
12212100 12618.4 -9593.43 1934.57 489.997 -144.561 510.877 
9242.5 1
12212100 12760.5 -9728.12 1904.62 295.367 -280.034 407.014 
9243 1
12212100 12659.6 -9874.75 1874.12 -193.247 -280.891 340.946 
9243.5 1
12212100 12678.3 -9836.57 1849.57 37.0252 75.7511 84.3155 
9244 1
12212100 12658.7 -9768.43 1829.86 -40.3535 140.501 146.181 
9244.5 1
12212100 12676.1 -9755.62 1806.25 34.0718 25.0559 42.2929 
9245 1
12212100 12690 -9756.43 1792.57 27.9738 -1.6201 28.0207 
9245.5 1
12212100 12683.1 -9778.62 1790.5 -13.5069 -43.6079 45.6518 
9246 1
12212100 12603.1 -9629.43 1823.29 -160.607 299.591 339.926 
9246.5 1
12212100 12718 -9232.75 1883.88 224.33 774.763 806.586 
9247 1
12212100 12749.4 -9287.71 1891.43 64.1399 -112.172 129.215 
9247.5 1
12212100 12804.1 -9256.14 1880.86 112.35 64.8284 129.712 
9248 1
12212100 12813.1 -9212.62 1875 18.3684 88.9936 90.8694 
9248.5 1
12212100 12578.1 -8951.57 1862 -466.234 517.963 696.894 
9249 1
12212100 12363 -8840 1859.71 -446.354 231.476 502.806 
9249.5 1
12212100 12240.8 -9090.88 1878.62 -245.976 -504.779 561.521 
9250 1
12212100 12262.6 -9370.62 1970.75 42.3934 -542.151 543.806 
9250.5 1
12212100 12287.5 -9447.38 1963.12 47.2011 -145.636 153.094 
9251 1
12212100 12328.6 -9596.71 1942.14 85.034 -309.191 320.671 
9251.5 1
12212100 12328.1 -9547.75 1910.62 -0.896443 98.3219 98.3259 
9252 1
12212100 12154.8 -9231.25 1960.5 -330.238 602.857 687.382 
9252.5 1
12212100 12138.7 -9163.57 2004.86 -32.3954 136.724 140.51 
9253 1
12212100 12177.5 -9230.5 2030.12 78.6728 -135.758 156.906 
9253.5 1
12212100 12119.4 -9296.86 2049.86 -119.489 -136.537 181.439 
9254 1
12212100 12124 -9362.5 2040.62 8.91117 -127.959 128.269 
9254.5 1
12212100 12202.9 -9300.86 2014.57 160.279 125.29 203.438 
9255 1
12212100 12417.6 -9073.62 2001.12 432.128 457.208 629.106 
9255.5 1
12212100 12481.1 -9000.86 2020 123.576 141.572 187.919 
9256 1
12212100 12560.1 -8962.88 2022.12 162.515 78.1526 180.33 
9256.5 1
12212100 12575.3 -8954.86 1979.14 29.6687 15.6905 33.5623 
9257 1
12212100 12690.3 -8951.86 1973.71 240.586 6.27615 240.668 
9257.5 1
12212100 12682.9 -9110.5 1960 -15.1239 -323.761 324.114 
9258 1
12212100 12595.5 -9291 1956.75 -169.66 -350.485 389.39 
9258.5 1
12212100 12420.5 -9641.88 1923.62 -328.947 -659.539 737.02 
9259 1
12212100 12413.4 -9824 1886.86 -14.5204 -373.973 374.255 
9259.5 1
12212100 12428.6 -9926.88 1857.75 30.5149 -206.576 208.818 
9260 1
12212100 12396 -9863.43 1843.14 -66.0425 128.434 144.419 
9260.5 1
12212100 12223.9 -9710.12 1829.62 -351.994 313.504 471.365 
9261 1
12212100 12194.2 -9568.5 1823.12 -57.4128 274.467 280.408 
9261.5 1
12212100 12138.1 -9183 1892.86 -113.808 781.947 790.186 
9262 1
12212100 12200.4 -9053.43 1922.86 129.762 269.94 299.51 
9262.5 1
12212100 12190.9 -9055 1947.5 -18.5506 -3.05132 18.7999 
9263 1
12212100 12201.1 -8959 1982.86 20.9121 195.519 196.635 
9263.5 1
12212100 12232.6 -9014.12 2022.5 62.4646 -109.375 125.955 
9264 1
12212100 12489.6 -9246.5 2021.88 492.337 -445.163 663.751 
9264.5 1
12212100 12668.9 -9412.29 2000.29 367.279 -339.725 500.307 
9265 1
12212100 12739.7 -9487.57 1973.29 142.57 -151.48 208.02 
9265.5 1
12212100 12772.1 -9677 1946 66.8262 -390.574 396.25 
9266 1
12212100 12766.6 -9733.75 1924.12 -10.5566 -108.925 109.436 
9266.5 1
12212100 12588.9 -9825.12 1878.38 -345.817 -177.772 388.835 
9267 1
12212100 12316.9 -9824.86 1831.57 -552.882 0.544425 552.882 
9267.5 1
12212100 12239.1 -9662.12 1812.25 -156.403 327.429 362.866 
9268 1
12212100 12221.9 -9547.25 1826.5 -33.3012 221.766 224.253 
9268.5 1
12212100 12168.1 -9584.38 1834.62 -104.776 -72.3684 127.339 
9269 1
12212100 12071.9 -9367.14 1836.86 -201.397 454.461 497.087 
9269.5 1
12212100 12114.2 -9203 1851.88 87.5885 339.138 350.266 
9270 1
12212100 12232.8 -8826.25 1909.88 227.447 723.129 758.055 
9270.5 1
12212100 12375.3 -8835.29 1921.29 296.332 -18.7853 296.927 
9271 1
12212100 12417.8 -9062.88 1915.75 88.652 -475.134 483.334 
9271.5 1
12212100 12382.9 -9402.75 1903.88 -69.334 -675.696 679.244 
9272 1
12212100 12377.5 -9580.75 1899 -10.6859 -353.877 354.038 
9272.5 1
12212100 12346.5 -9743.62 1883.75 -61.144 -321.252 327.019 
9273 1
12212100 12418.6 -9853.5 1853.12 137.906 -210.086 251.305 
9273.5 1
12212100 12488.6 -9919 1824.75 137.255 -128.431 187.972 
9274 1
12212100 12486.9 -9836.86 1804.14 -3.66775 170.421 170.46 
9274.5 1
12212100 12578.4 -9481.88 1793.12 189.478 734.953 758.984 
9275 1
12212100 12570.1 -9145.25 1799.5 -16.0819 656.189 656.386 
9275.5 1
12212100 12591.1 -9015.75 1836.12 42 259 262.383 
9276 1
12212100 12669.8 -9094.38 1842 150.335 -150.335 212.605 
9276.5 1
12212100 12716 -9032.12 1846.38 93.4343 125.758 156.668 
9277 1
12212100 12674.9 -9075.88 1864.25 -83.0808 -88.3838 121.302 
9277.5 1
12212100 12697.8 -9041.5 1866.75 46.0262 69.165 83.0795 
9278 1
12212100 12620.4 -8863.88 1884.12 -154.133 353.835 385.948 
9278.5 1
12212100 12542.2 -8792.38 1906.5 -155.318 142.147 210.546 
9279 1
12212100 12349.4 -9043.88 2023.88 -392.022 -511.179 644.194 
9279.5 1
12212100 12211.7 -9318.57 2032.29 -282.092 -562.903 629.631 
9280 1
12212100 12191.6 -9413 2044.75 -40.7491 -191.539 195.825 
9280.5 1
12212100 12226.5 -9429.5 2032.5 66.6826 -31.5488 73.7692 
9281 1
12212100 12219.1 -9345.57 2008 -15.1382 172.693 173.355 
9281.5 1
12212100 12179.6 -9327 1988 -81.6485 38.3707 90.2152 
9282 1
12212100 12141.1 -9297.14 1981.71 -77.8991 60.4396 98.5962 
9282.5 1
12212100 12180.8 -9244.38 1970.5 78.7418 104.906 131.17 
9283 1
12212100 12563.1 -9161.33 1942.67 732.493 159.084 749.569 
9283.5 1
12212100 12762.5 -9109.62 1939.25 403.621 104.673 416.973 
9284 1
12212100 12740.7 -9293.8 1951.9 -44.2191 -373.58 376.188 
9284.5 1
12212100 12802.9 -9507.33 1941.89 125.888 -432.254 450.212 
9285 1
12212100 12780.4 -9544.8 1930.2 -45.4321 -75.6902 88.2785 
9285.5 1
12212100 12713.1 -9750.56 1898.22 -130.912 -400.303 421.165 
9286 1
12212100 12576.4 -9738 1855.75 -280.197 25.7286 281.376 
9286.5 1
12212100 12463 -9817.38 1816.75 -227.204 -159.068 277.353 
9287 1
12212100 12418.6 -9832.25 1766.5 -85.9981 -28.8275 90.7011 
9287.5 1
12212100 12263.8 -9513.62 1870.75 -298.41 613.921 682.604 
9288 1
12212100 12271.8 -9370.5 1944.25 15.5039 277.374 277.807 
9288.5 1
12212100 12202.4 -9210.71 1986 -145.024 334.28 364.383 
9289 1
12212100 12281.2 -9243.12 2077.88 163.87 -67.3819 177.183 
9289.5 1
12212100 12258.4 -9212.62 2065.62 -45.8417 61.1222 76.4028 
9290 1
12212100 12238 -9242.25 2058.12 -38.7357 -56.3213 68.356 
9290.5 1
12212100 12165.2 -9191.25 2066.75 -141.813 99.4152 173.189 
9291 1
12212100 12225.3 -9240.29 2046.14 123.277 -100.689 159.171 
9291.5 1
12212100 12524.5 -9392.88 2012.12 616.937 -314.617 692.528 
9292 1
12212100 12673.2 -9481.75 1973.5 301.113 -179.909 350.766 
9292.5 1
12212100 12737.9 -9368.88 1951.88 130.82 228.492 263.291 
9293 1
12212100 12806 -9213 1937.75 132.539 303.259 330.957 
9293.5 1
12212100 12696 -9133.25 1937.25 -221.328 160.463 273.376 
9294 1
12212100 12514.2 -9557.12 1923 -352.913 -823.058 895.529 
9294.5 1
12212100 12431.1 -9699.88 1890.12 -161.095 -276.647 320.133 
9295 1
12212100 12363 -9745.57 1876 -141.927 -95.2009 170.899 
9295.5 1
12212100 12478.6 -9852.12 1859.12 245.488 -226.228 333.832 
9296 1
12212100 12534.8 -9884.88 1837.75 111.803 -65.239 129.445 
9296.5 1
12212100 12448.9 -9529.38 1841.88 -173.836 719.636 740.334 
9297 1
12212100 12383.5 -9160.62 1908.12 -123.117 694.444 705.274 
9297.5 1
12212100 12362 -9257.38 1890.5 -43.7882 -197.047 201.854 
9298 1
12212100 12401.4 -9089.88 1912.62 79.8682 339.757 349.018 
9298.5 1
12212100 12530.9 -9011.88 1934.62 248.56 149.712 290.165 
9299 1
12212100 12541.7 -9132.71 1949.71 22.2573 -248.13 249.126 
9299.5 1
12212100 12535.5 -9429.25 1927.25 -12.09 -576.918 577.044 
9300 1
12212100 12507.9 -9774.5 1874.25 -55.4719 -693.273 695.489 
9300.5 1
12212100 12394.5 -9855.88 1830.75 -219.719 -157.703 270.457 
9301 1
12212100 12258.7 -9632.43 1818.29 -284.666 468.441 548.153 
9301.5 1
12212100 12234.9 -9431.88 1832 -47.5834 400.307 403.125 
9302 1
12212100 12257.5 -9163 1882.75 45.7996 544.281 546.205 
9302.5 1
12212100 12282.6 -9021.89 1940.67 49.322 277.778 282.123 
9303 1
12212100 12303.8 -9174.12 1967.88 42.1361 -302.656 305.575 
9303.5 1
12212100 12427.2 -9525.25 1961.12 259.454 -737.658 781.956 
9304 1
12212100 12518.8 -9753.75 1948 187.117 -467.28 503.352 
9304.5 1
12212100 12601.2 -9837.44 1907.11 158.296 -160.642 225.529 
9305 1
12212100 12616.1 -9773.86 1881.14 29.1419 124.194 127.567 
9305.5 1
12212100 12655.8 -9776.88 1862.38 84.0916 -6.40734 84.3353 
9306 1
12212100 12594.8 -9647.75 1847.38 -118.447 250.728 277.298 
9306.5 1
12212100 12500.2 -9361.5 1850.88 -186.024 563.484 593.396 
9307 1
12212100 12470.8 -9330.75 1857.75 -57.8431 60.2941 83.5536 
9307.5 1
12212100 12496.2 -9107.25 1940.75 52.5773 460.825 463.814 
9308 1
12212100 12436.9 -9031.62 1945.75 -117.11 149.162 189.642 
9308.5 1
12212100 12312.6 -9524.88 1917.62 -247.018 -980.616 1011.25 
9309 1
12212100 12230.6 -9389 1932.62 -164.99 273.39 319.318 
9309.5 1
12212100 12145.9 -9163.43 1947.43 -170.559 453.866 484.855 
9310 1
12212100 12242.8 -9020.25 1949.25 203.985 301.429 363.963 
9310.5 1
12212100 12319.4 -8884.12 1949.12 149.366 265.351 304.502 
9311 1
12212100 12312.6 -8735.57 1920 -13.9704 305.038 305.358 
9311.5 1
12212100 12365.2 -8791.75 1907.12 105.568 -112.582 154.335 
9312 1
12212100 12332 -9073.78 1957.56 -62.9735 -534.144 537.843 
9312.5 1
12212100 12426.9 -9614.86 1967.57 187.465 -1069.33 1085.63 
9313 1
12212100 12582.2 -9788.75 1932.12 330.623 -369.985 496.186 
9313.5 1
12212100 12606.8 -9833.5 1894.88 49.0982 -89.6794 102.24 
9314 1
12212100 12496.6 -9744.22 1863.56 -211.1 171.03 271.689 
9314.5 1
12212100 12299.4 -9725.57 1841.14 -391.903 37.0791 393.653 
9315 1
12212100 12249.9 -9648 1849.5 -104.764 163.999 194.605 
9315.5 1
12212100 12292.9 -9696.33 1827.67 81.1583 -91.195 122.079 
9316 1
12212100 12294.1 -9668.14 1807.29 2.43963 54.8453 54.8995 
9316.5 1
12212100 12309 -9280.5 1888.38 30.5075 795.981 796.566 
9317 1
12212100 12294.9 -9100.88 1939.75 -28.0258 356.399 357.499 
9317.5 1
12212100 12364.6 -8925.71 1964.43 142.821 358.936 386.306 
9318 1
12212100 12382.5 -8935.62 2046.75 36.0736 -19.9411 41.2183 
9318.5 1
12212100 12426 -9001.38 2028.75 84.1393 -127.176 152.49 
9319 1
12212100 12448.2 -9327.75 2042.12 43.0367 -631.286 632.752 
9319.5 1
12212100 12516.4 -9612.57 2016 139.997 -584.849 601.371 
9320 1
12212100 12578 -9685.25 1994.12 129.352 -152.686 200.112 
9320.5 1
12212100 12446.6 -9747.88 1970.88 -257.094 -122.554 284.81 
9321 1
12212100 12458 -9644.5 1945.12 22.0874 200.728 201.94 
9321.5 1
12212100 12569 -9375.71 1934.29 233.684 565.865 612.218 
9322 1
12212100 12685.7 -9212.89 1934.22 233.333 325.651 400.616 
9322.5 1
12212100 12796.9 -9337.25 1916.5 212.23 -237.33 318.382 
9323 1
12212100 12643 -9448.43 1888.57 -322.589 -233.079 397.982 
9323.5 1
12212100 12354.1 -9555.56 1849 -577.778 -214.254 616.224 
9324 1
12212100 12324.9 -9738.5 1811.88 -54.7493 -342.593 346.94 
9324.5 1
12212100 12272.4 -9677.86 1803.57 -111.115 128.481 169.864 
9325 1
12212100 12121.9 -9510.5 1811.25 -296.365 329.443 443.131 
9325.5 1
12212100 12030 -9493.88 1811.5 -181.213 32.7909 184.156 
9326 1
12212100 12130 -9156.14 1812 204.918 692.074 721.774 
9326.5 1
12212100 12199.5 -9067.88 1880.38 144.491 183.509 233.566 
9327 1
12212100 12280.1 -9171.12 1971 152.699 -195.549 248.106 
9327.5 1
12212100 12280 -9028.29 1975.43 -0.256148 292.703 292.704 
9328 1
12212100 12291.5 -8924 1987.62 23.2794 211.105 212.384 
9328.5 1
12212100 12236 -8851.25 2022.88 -105.916 138.836 174.624 
9329 1
12212100 12359.5 -8907.25 2108.62 245.527 -111.332 269.589 
9329.5 1
12212100 12335.2 -8900.88 2123.88 -49.0891 12.9049 50.757 
9330 1
12212100 12412.3 -8854.43 2113 157.216 94.7886 183.58 
9330.5 1
12212100 12380.4 -8778.14 2113.14 -64.8822 155.368 168.371 
9331 1
12212100 12322 -8680.5 2075.88 -115.244 192.589 224.437 
9331.5 1
12212100 12241.7 -8938.43 2111.43 -158.043 -507.733 531.762 
9332 1
12212100 12339.6 -9019.62 2107.38 197.003 -163.373 255.932 
9332.5 1
12212100 12226.7 -9289.57 2105.43 -225.821 -539.893 585.218 
9333 1
12212100 12259.1 -9390.38 2093.62 65.4762 -203.644 213.911 
9333.5 1
12212100 12311.4 -9250.12 2028.62 102.652 275.54 294.041 
9334 1
12212100 12238.1 -9361.29 2010.43 -150.066 -227.788 272.777 
9334.5 1
12212100 12225.1 -9524.25 2011.75 -26.8409 -336.009 337.079 
9335 1
12212100 12382.2 -9744.5 1969.75 311.139 -436.139 535.746 
9335.5 1
12212100 12322.4 -9636.12 1946.62 -117.402 212.5 242.775 
9336 1
12212100 12483.6 -9605.14 1931.43 329.645 63.3582 335.679 
9336.5 1
12212100 12424.8 -9533.88 1928.12 -117.174 141.968 184.078 
9337 1
12212100 12377.4 -9597.5 1893.5 -90.9309 -122.121 152.256 
9337.5 1
12212100 12284.6 -9751.38 1809.12 -181.507 -301.125 351.598 
9338 1
12212100 12272.8 -9688.5 1798.75 -23.4684 124.259 126.456 
9338.5 1
12212100 12189.3 -9604.71 1811.43 -170.684 171.341 241.848 
9339 1
12212100 12103.8 -9445.88 1813 -181.991 337.956 383.842 
9339.5 1
12212100 12187.1 -9443.38 1816.88 169.118 5.07099 169.194 
9340 1
12212100 12197.1 -9334.12 1840.62 19.4932 212.963 213.853 
9340.5 1
12212100 12149.4 -9180.38 1956 -91.3002 293.977 307.828 
9341 1
12212100 12433.9 -8910.62 1987.5 564.484 535.218 777.882 
9341.5 1
12212100 12430 -8776.71 1980.71 -8.0062 276.675 276.791 
9342 1
12212100 12427.6 -8922.88 1964.88 -5.02114 -309.008 309.049 
9342.5 1
12212100 12521.1 -9407.12 1938.5 185.149 -958.911 976.622 
9343 1
12212100 12486.5 -9616.25 1912.38 -69.3888 -419.088 424.794 
9343.5 1
12212100 12435.8 -9752.25 1886.62 -101.096 -270.916 289.164 
9344 1
12212100 12396.6 -9858.5 1838.2 -74.5714 -202.381 215.683 
9344.5 1
12212100 12295 -9780 1785.9 -197.282 152.427 249.307 
9345 1
12212100 12197 -9530.2 1772 -212.121 540.693 580.813 
9345.5 1
12212100 12148.7 -9194 1781.2 -95.2663 663.116 669.925 
9346 1
12212100 12109.4 -9151.33 1804.67 -79.6259 86.545 117.602 
9346.5 1
12212100 12140.6 -9241.25 1808.62 62.864 -181.284 191.874 
9347 1
12212100 12405.3 -8990.78 1819.56 528.36 499.945 727.399 
9347.5 1
12212100 12410.3 -8794.78 1809.89 9.4518 370.51 370.631 
9348 1
12212100 12332.9 -8780.44 1831 -151.259 27.9948 153.827 
9348.5 1
12212100 12331.6 -8575.5 2116.88 -2.59525 420.83 420.838 
9349 1
12212100 12275.2 -8430.5 2199.75 -115.286 296.524 318.146 
9349.5 1
12212100 12405.6 -8799.25 2190.38 260.23 -736.028 780.677 
9350 1
12212100 12422.6 -9200.88 2161.5 33.2031 -784.424 785.126 
9350.5 1
12212100 12436.6 -9482.43 2141 29.4228 -593.995 594.723 
9351 1
12212100 12449.8 -9588 2120.12 27.2848 -218.574 220.271 
9351.5 1
12212100 12373.4 -9629.25 2117.62 -145.754 -78.7214 165.654 
9352 1
12212100 12187 -9429.38 2124 -356.358 382.17 522.537 
9352.5 1
12212100 12161.9 -9115.57 2154 -52.2721 652.398 654.489 
9353 1
12212100 12491.1 -9009.62 2131.5 657.221 211.47 690.405 
9353.5 1
12212100 12694.6 -9170.86 2105 392.754 -311.259 501.136 
9354 1
12212100 12722.1 -9309.71 2073.43 57.4405 -289.286 294.933 
9354.5 1
12212100 12682.5 -9498.5 2048.5 -80.9038 -385.277 393.68 
9355 1
12212100 12646.1 -9687.43 2031.14 -72.1372 -374.858 381.736 
9355.5 1
12212100 12571.6 -9858.57 2004.43 -152.498 -349.985 381.766 
9356 1
12212100 12466.9 -9889.12 1950.25 -206.502 -60.2635 215.116 
9356.5 1
12212100 12304.2 -9648.88 1910 -308.002 455.019 549.461 
9357 1
12212100 12326.3 -9424 1921.71 45.2479 461.756 463.967 
9357.5 1
12212100 12360.1 -9114.38 1967.75 66.6128 609.498 613.127 
9358 1
12212100 12282.1 -8985 1973.43 -156.277 259.269 302.725 
9358.5 1
12212100 12251.7 -8989.14 2006.57 -64.1953 -8.7402 64.7876 
9359 1
12212100 12265.1 -8982 2037.5 26.6086 14.1723 30.1475 
9359.5 1
12212100 12371.9 -9283 2059.5 201.415 -567.925 602.583 
9360 1
12212100 12385.4 -9581.86 2028.71 27.8307 -613.67 614.3 
9360.5 1
12212100 12444.8 -9772.25 1986 116.317 -373.319 391.02 
9361 1
12212100 12406.6 -9811.29 1940.14 -78.2348 -79.9912 111.89 
9361.5 1
12212100 12330.6 -9750.62 1914.25 -157.893 126.114 202.076 
9362 1
12212100 12238.9 -9665.5 1886.62 -178.155 165.291 243.024 
9362.5 1
12212100 12302.6 -9810.38 1839.38 122.832 -279.143 304.973 
9363 1
12212100 12256.4 -9774.86 1810 -96.4435 74.15 121.653 
9363.5 1
12212100 12190 -9580.88 1818.88 -132.592 387.19 409.264 
9364 1
12212100 12184.9 -9351.29 1836.86 -10.2857 459.179 459.294 
9364.5 1
12212100 12333.8 -8993.12 1861.5 311.491 749.29 811.457 
9365 1
12212100 12495.9 -8879.88 1883.62 305.896 213.679 373.137 
9365.5 1
12212100 12558 -8885.43 1997.57 124.749 -11.1517 125.246 
9366 1
12212100 12366.1 -9044.38 2080.62 -389.99 -323.062 506.42 
9366.5 1
12212100 12303.9 -9243.25 2147.25 -119.253 -380.987 399.214 
9367 1
12212100 12235.3 -9289.71 2156 -138.007 -93.4895 166.692 
9367.5 1
12212100 12249.2 -9388.5 2133 28.8518 -204.103 206.132 
9368 1
12212100 12329 -9342.88 2096 154.255 88.2495 177.715 
9368.5 1
12212100 12318.7 -9431.86 2064 -21.0773 -182.34 183.555 
9369 1
12212100 12322.6 -9506.75 2048.38 7.8371 -150.086 150.29 
9369.5 1
12212100 12247 -9485.14 2026 -147.13 42.0372 153.018 
9370 1
12212100 12303.3 -9496 1999.14 119.757 -23.1003 121.964 
9370.5 1
12212100 12354.4 -9686 1969.88 98.06 -364.683 377.637 
9371 1
12212100 12479.3 -9658.14 1920.14 261.319 58.2785 267.739 
9371.5 1
12212100 12449 -9352 1918.88 -60.6928 613.513 616.508 
9372 1
12212100 12420.5 -9134.25 1990.5 -54.9133 419.557 423.135 
9372.5 1
12212100 12303.3 -9051 2041.43 -233.495 165.837 286.394 
9373 1
12212100 12236.5 -9054.88 2065 -137.419 -7.97325 137.65 
9373.5 1
12212100 12112.8 -9443 2091.88 -245.05 -768.564 806.685 
9374 1
12212100 12262.2 -9672.62 2080.88 296.04 -454.703 542.581 
9374.5 1
12212100 12509.9 -9905.86 2028.57 503.267 -474.049 691.375 
9375 1
12212100 12553.1 -9906.12 2000.12 87.0581 -0.538948 87.0597 
9375.5 1
12212100 12410.8 -9678.88 1952.5 -272.228 434.512 512.746 
9376 1
12212100 12389.9 -9404.43 1933.57 -39.8719 523.753 525.268 
9376.5 1
12212100 12342.9 -9128.71 1966.71 -101.075 592.934 601.487 
9377 1
12212100 12254.5 -9018.62 2037.25 -178.861 222.853 285.753 
9377.5 1
12212100 12372.6 -8955.71 2037.86 240.471 128.128 272.476 
9378 1
12212100 12379.5 -9380 2031.75 13.9408 -853.694 853.807 
9378.5 1
12212100 12477.6 -9684.62 2002.75 189.431 -588.079 617.836 
9379 1
12212100 12483.9 -9862.43 1975.57 12.3899 -353.486 353.703 
9379.5 1
12212100 12473.9 -9888.75 1946.88 -20.2068 -53.2822 56.9852 
9380 1
12212100 12392.4 -9832.43 1915.57 -164.871 114.011 200.452 
9380.5 1
12212100 12390.5 -9727.5 1869 -3.90399 212.406 212.442 
9381 1
12212100 12275.9 -9509 1858.71 -229.286 437 493.499 
9381.5 1
12212100 12133 -9331.38 1856.88 -285.714 355.25 455.889 
9382 1
12212100 12171.5 -9352.62 1868.12 71.8284 -39.6455 82.0432 
9382.5 1
12212100 12161.4 -9339.29 1986.29 -20.8518 27.6176 34.6053 
9383 1
12212100 12193.4 -9268.88 2019 66.694 146.995 161.418 
9383.5 1
12212100 12418 -9170.14 2014.29 444.802 195.509 485.873 
9384 1
12212100 12730.8 -8980.12 1973.5 643.519 390.983 752.983 
9384.5 1
12212100 12536.9 -8750.75 1943.5 -377.189 446.255 584.307 
9385 1
12212100 12436 -8750.25 1923.5 -195.116 0.967118 195.118 
9385.5 1
12212100 12361.7 -8792.57 1978.71 -153.801 -87.622 177.009 
9386 1
12212100 12405.4 -8865.25 1939.62 88.5613 -147.421 171.977 
9386.5 1
12212100 12321.2 -8853.75 2075.12 -161.468 22.0729 162.97 
9387 1
12212100 12282.2 -9087.62 2127.75 -76.3209 -457.681 464.001 
9387.5 1
12212100 12273 -9216.12 2122.75 -18.3168 -254.455 255.114 
9388 1
12212100 12312.3 -9153.86 2064.57 82.8813 131.367 155.327 
9388.5 1
12212100 12393.2 -9223.12 2051.12 163.234 -139.653 214.822 
9389 1
12212100 12781.1 -9620.29 1988.57 769.629 -788.017 1101.5 
9389.5 1
12212100 12795.4 -9719.88 1966.38 29.6503 -207.478 209.586 
9390 1
12212100 12741.2 -9802.44 1942 -104.341 -159.093 190.257 
9390.5 1
12212100 12784 -9731.86 1926.71 81.9498 135.225 158.119 
9391 1
12212100 12808.9 -9678.38 1909.25 51.078 109.82 121.117 
9391.5 1
12212100 12643.8 -9660.5 1882.5 -323.141 34.9804 325.029 
9392 1
12212100 12400.2 -9527.75 1849.75 -488.956 266.566 556.898 
9392.5 1
12212100 12291.5 -9446.62 1865 -214.921 160.326 268.133 
9393 1
12212100 12284 -9250.62 1902.25 -15.0301 392.786 393.073 
9393.5 1
12212100 12204.1 -9230.25 1961.88 -163.678 41.752 168.92 
9394 1
12212100 12350.1 -9135.38 1976.12 301.653 196.023 359.749 
9394.5 1
12212100 12431.4 -9142.75 1985.5 161.853 -14.6912 162.518 
9395 1
12212100 12499.6 -9493.25 1965 130.248 -668.893 681.456 
9395.5 1
12212100 12652 -9659.88 1933.5 294.729 -322.292 436.735 
9396 1
12212100 12594.6 -9607.12 1899.62 -118.789 109.213 161.364 
9396.5 1
12212100 12281.9 -9435.12 1868.12 -629.276 346.076 718.162 
9397 1
12212100 12267.4 -9246.62 1899.88 -28.5433 371.063 372.159 
9397.5 1
12212100 12311.4 -9137.25 1940.75 87.1287 216.584 233.453 
9398 1
12212100 12288.2 -9170.12 1985.25 -46.0657 -65.488 80.0671 
9398.5 1
12212100 12514.7 -9549.71 1959 473.775 -794.12 924.71 
9399 1
12212100 12544.1 -9693 1940.62 61.9173 -301.654 307.943 
9399.5 1
12212100 12605.8 -9774.5 1922.38 120.361 -159.18 199.562 
9400 1
12212100 12536.6 -9846.62 1901.38 -129.69 -135.319 187.432 
9400.5 1
12212100 12467.7 -9859.43 1865.57 -145.689 -27.0689 148.182 
9401 1
12212100 12380.9 -9719 1824.88 -182.053 294.4 346.142 
9401.5 1
12212100 12308.6 -9560.62 1806.62 -141.113 309.326 339.994 
9402 1
12212100 12300.4 -9435.25 1838.25 -16.1765 245.833 246.365 
9402.5 1
12212100 12394 -9286.86 1869.71 191.462 303.462 358.813 
9403 1
12212100 12356.8 -9065.22 1866.22 -72.5579 432.037 438.087 
9403.5 1
12212100 12329.1 -8849.12 1894.75 -54.4346 425.388 428.857 
9404 1
12212100 12295.1 -8830.22 2081.67 -70.5682 39.2174 80.7334 
9404.5 1
12212100 12164.3 -8825.22 2189.56 -257.944 9.86193 258.133 
9405 1
12212100 11982.9 -9059 2193.88 -364.374 -469.433 594.253 
9405.5 1
12212100 12153 -9394 2174.67 334.892 -659.449 739.612 
9406 1
12212100 12330.4 -9513.5 2126.75 356.175 -239.96 429.466 
9406.5 1
12212100 12492.3 -9666.11 2083.56 327.851 -308.929 450.47 
9407 1
12212100 12576.6 -9728.88 2038.25 171.673 -127.829 214.037 
9407.5 1
12212100 12673.5 -9612.25 2027.62 196.9 237.043 308.154 
9408 1
12212100 12594.1 -9674.33 2007 -150.074 -117.36 190.513 
9408.5 1
12212100 12442.6 -9771.38 1921.5 -295.871 -189.535 351.373 
9409 1
12212100 12371.3 -9802.43 1869.86 -150.505 -65.5139 164.146 
9409.5 1
12212100 12298.6 -9475.38 1885.38 -151.062 679.945 696.523 
9410 1
12212100 12363 -9179.25 1909.88 127.982 588.718 602.468 
9410.5 1
12212100 12449.2 -9095.11 1968.89 164.861 160.877 230.349 
9411 1
12212100 12455.6 -9103.88 1964 12.5545 -17.1841 21.2816 
9411.5 1
12212100 12533.1 -9127.88 1953.62 153.162 -47.4308 160.338 
9412 1
12212100 12526.1 -9474.75 1937.88 -13.8889 -688.244 688.384 
9412.5 1
12212100 12454.6 -9621.25 1897.75 -141.584 -290.099 322.806 
9413 1
12212100 12284 -9569.38 1900.5 -341.934 103.958 357.388 
9413.5 1
12212100 12112.8 -9548.25 1903.62 -344.567 42.505 347.179 
9414 1
12212100 12171.4 -9575.25 1916.88 114.502 -52.7344 126.062 
9414.5 1
12212100 12255.4 -9341 1934.62 172.485 481.006 510.997 
9415 1
12212100 12404.8 -9086.62 1954.12 304.847 519.133 602.022 
9415.5 1
12212100 12551.4 -8918.12 1999.62 295.615 339.718 450.329 
9416 1
12212100 12686.6 -8811 1960.57 282.838 224.111 360.864 
9416.5 1
12212100 12761.8 -8762.88 2012.12 147.409 94.3627 175.025 
9417 1
12212100 12668 -8854.14 2005.86 -185.644 -180.728 259.087 
9417.5 1
12212100 12617.6 -8898.88 1993.62 -104.296 -92.6131 139.481 
9418 1
12212100 12388.6 -9183.88 2030.12 -442.94 -551.257 707.164 
9418.5 1
12212100 12267.4 -9332.5 2104 -242.5 -297.25 383.619 
9419 1
12212100 12307.4 -9355.86 2097.86 77.7739 -45.3537 90.0319 
9419.5 1
12212100 12362.1 -9354.38 2059.88 117.88 3.19427 117.924 
9420 1
12212100 12268 -9270.12 2054 -181.358 162.331 243.398 
9420.5 1
12212100 12243.2 -9252 2061.12 -48.2456 35.3314 59.7992 
9421 1
12212100 12237.7 -9196.43 2055.71 -11.4611 115.055 115.624 
9421.5 1
12212100 12321.3 -8787.67 2062.33 165.255 807.83 824.559 
9422 1
12212100 12290.9 -8695.5 2042.38 -57.9056 175.222 184.542 
9422.5 1
12212100 12477 -8737.25 2045.75 383.763 -86.0825 393.299 
9423 1
12212100 12562.9 -8886.88 2086 170.05 -296.287 341.618 
9423.5 1
12212100 12639.2 -9087.75 2071 151.538 -398.562 426.398 
9424 1
12212100 12701.5 -9271.12 2030.12 124.251 -366.018 386.533 
9424.5 1
12212100 12664.7 -9496.71 1999.29 -76.3189 -468.028 474.209 
9425 1
12212100 12471.1 -9736 1945.75 -393.474 -486.353 625.589 
9425.5 1
12212100 12262.1 -9542.5 1904.62 -397.338 367.871 541.486 
9426 1
12212100 12164.7 -9354.71 1935.71 -201.262 387.987 437.081 
9426.5 1
12212100 12243.5 -9193.5 1921.12 155.09 317.351 353.22 
9427 1
12212100 12361.6 -9016.14 1938.86 239.983 360.482 433.058 
9427.5 1
12212100 12344.6 -9078.75 1969.88 -34.3045 -126.735 131.296 
9428 1
12212100 12304.1 -9376.43 1964.57 -77.552 -570.265 575.515 
9428.5 1
12212100 12341.4 -9502.12 1987.62 76.7673 -259.168 270.298 
9429 1
12212100 12384.4 -9561.14 1990.29 87.5073 -119.955 148.481 
9429.5 1
12212100 12446.2 -9616.62 1959.62 124.139 -111.41 166.802 
9430 1
12212100 12322.3 -9603.14 1937.29 -245.961 26.7503 247.411 
9430.5 1
12212100 12224.6 -9572.25 1918.38 -193.771 61.2954 203.235 
9431 1
12212100 12214.4 -9591.29 1889.29 -20.4748 -38.2243 43.3626 
9431.5 1
12212100 12244.9 -9575.5 1893.88 62.1356 32.2157 69.9906 
9432 1
12212100 12230.8 -9397 1913.88 -27.1635 343.269 344.342 
9432.5 1
12212100 12266.9 -9116.25 1914 69.7394 541.988 546.457 
9433 1
12212100 12405.4 -8817.43 1941.57 291.692 629.098 693.432 
9433.5 1
12212100 12367.5 -8657.12 2011.38 -79.6819 336.772 346.07 
9434 1
12212100 12271.3 -8703.86 2081.86 -187.919 -91.2737 208.912 
9434.5 1
12212100 12403.2 -9229.5 2080.88 263.929 -1051.29 1083.91 
9435 1
12212100 12499.1 -9611.38 2039.38 184.021 -732.965 755.713 
9435.5 1
12212100 12497.6 -9478.14 2005.57 -3.17055 271.902 271.921 
9436 1
12212100 12573.1 -9219.75 1979.88 151.714 518.861 540.587 
9436.5 1
12212100 12638.4 -9110.38 1952 126.209 211.557 246.343 
9437 1
12212100 12710.1 -9142.14 1955.57 146.465 -64.8324 160.173 
9437.5 1
12212100 12835.8 -9167.75 1943.12 251.214 -51.2143 256.382 
9438 1
12212100 12822.8 -9202.6 1924.4 -22.7993 -61.3556 65.4547 
9438.5 1
12212100 12551 -9298.17 1981.33 -645.606 -226.999 684.35 
9439 1
12212100 12327.2 -9469.25 1956.38 -446.607 -341.484 562.2 
9439.5 1
12212100 12337.6 -9601.86 1911.86 20.159 -258.998 259.782 
9440 1
12212100 12340.1 -9642 1877.62 5.09695 -80.1255 80.2874 
9440.5 1
12212100 12335 -9692.12 1876.88 -10.2092 -99.8506 100.371 
9441 1
12212100 12349.2 -9767.12 1873.38 27.9412 -147.059 149.69 
9441.5 1
12212100 12460.8 -9813.62 1859.62 220.356 -91.8972 238.75 
9442 1
12212100 12500.4 -9800.88 1834.88 79.25 25.5 83.2515 
9442.5 1
12212100 12526.5 -9600.5 1840.62 52.8846 405.617 409.05 
9443 1
12212100 12376.9 -9230.25 1887.5 -296.287 733.168 790.773 
9443.5 1
12212100 12364.4 -8850 1965.25 -25.0501 762.024 762.436 
9444 1
12212100 12403.1 -8774.71 2030.43 79.9337 155.228 174.6 
9444.5 1
12212100 12327.1 -8761.38 2063.62 -153.262 26.8937 155.604 
9445 1
12212100 12331.9 -8855.62 2057.88 9.2233 -183.01 183.242 
9445.5 1
12212100 12347.7 -9370.86 2072.29 31.8058 -1034.6 1035.09 
9446 1
12212100 12470.6 -9625.62 2065.62 248.807 -515.724 572.605 
9446.5 1
12212100 12590.6 -9676.29 2031.57 246.803 -104.24 267.914 
9447 1
12212100 12722.2 -9542.25 2007.25 266.017 270.779 379.587 
9447.5 1
12212100 12742.1 -9529 1989.25 37.359 24.906 44.9 
9448 1
12212100 12717.6 -9718 1962 -50.418 -388.09 391.352 
9448.5 1
12212100 12720 -9796.62 1929.75 4.83779 -156.624 156.698 
9449 1
12212100 12541.1 -9879.71 1890.29 -362.793 -168.538 400.03 
9449.5 1
12212100 12286.1 -9717.25 1860.75 -516.23 328.875 612.089 
9450 1
12212100 12238.9 -9515 1847.71 -95.6839 409.413 420.445 
9450.5 1
12212100 12309.6 -9412.88 1873.75 145.016 209.273 254.607 
9451 1
12212100 12605.1 -9454.38 1882.88 563.931 -79.1985 569.465 
9451.5 1
12212100 12724.6 -9635.14 1846.43 232.386 -351.688 421.531 
9452 1
12212100 12855.1 -9579 1862 273.735 117.7 297.966 
9452.5 1
12212100 12666.6 -9429.75 1845.5 -399.402 316.208 509.421 
9453 1
12212100 12368.9 -9361.38 1829.25 -580.409 133.285 595.516 
9453.5 1
12212100 12307.5 -9477.75 1804.75 -122.261 -231.823 262.087 
9454 1
12212100 12285.4 -9556.12 1807.25 -44.4277 -157.38 163.53 
9454.5 1
12212100 12186.6 -9490.5 1853.5 -194.39 129.183 233.4 
9455 1
12212100 12186.4 -9504.29 1877.71 -0.374864 -26.3086 26.3113 
9455.5 1
12212100 12109.1 -9455.25 1883.12 -154.917 98.268 183.455 
9456 1
12212100 12179 -9442 1914 142.312 26.9857 144.848 
9456.5 1
12212100 12123.5 -9228.5 1905.75 -117.336 451.374 466.376 
9457 1
12212100 12117.2 -9033.62 1992.12 -11.9732 373.324 373.516 
9457.5 1
12212100 12139.5 -8892 2072.62 42.4618 270.277 273.592 
9458 1
12212100 12085.6 -9402.14 2102.86 -109.167 -1032.68 1038.43 
9458.5 1
12212100 12194.2 -9281.38 2091.62 221.341 245.963 330.892 
9459 1
12212100 12332.2 -8883.75 2076.88 265.896 766.137 810.966 
9459.5 1
12212100 12348.7 -9019.43 2040.71 33.5322 -276.331 278.358 
9460 1
12212100 12292.4 -9165.29 1995.29 -118.746 -307.715 329.833 
9460.5 1
12212100 12184.6 -9423.5 1972.38 -207.714 -497.523 539.142 
9461 1
12212100 12157.9 -9464.29 1967 -55.3055 -84.268 100.796 
9461.5 1
12212100 12120 -9244.62 1999.62 -73.3666 425.699 431.975 
9462 1
12212100 12118.1 -9203.71 1996.57 -3.73671 82.3153 82.4001 
9462.5 1
12212100 12293.6 -9103.12 2021 350.264 200.777 403.728 
9463 1
12212100 12538.7 -9133.57 2003.29 482.459 -59.9339 486.168 
9463.5 1
12212100 12776.4 -9290.14 1996.29 491.145 -323.495 588.109 
9464 1
12212100 12811.9 -9361.5 1983.25 71.4646 -143.865 160.637 
9464.5 1
12212100 12743.2 -9480.88 1961.62 -134.823 -234.528 270.52 
9465 1
12212100 12824.4 -9535 1945.56 163.698 -109.123 196.736 
9465.5 1
12212100 12595.6 -9727.67 1919.22 -477.847 -402.227 624.6 
9466 1
12212100 12431.9 -9794.22 1875.44 -327.333 -133.111 353.363 
9466.5 1
12212100 12518.6 -9773.88 1840.75 170.071 39.8965 174.688 
9467 1
12212100 12567.9 -9826.57 1804 95.7824 -102.522 140.304 
9467.5 1
12212100 12600.5 -9861.75 1768.88 67.1664 -72.3839 98.7459 
9468 1
12212100 12589.4 -9616.5 1740.38 -21.7285 479.004 479.496 
9468.5 1
12212100 12575.1 -9242.12 1768.12 -28.2738 742.808 743.345 
9469 1
12212100 12469.9 -9105.71 1833.43 -204.007 264.362 333.925 
9469.5 1
12212100 12434.9 -8928.43 1830.14 -72.314 366.293 373.363 
9470 1
12212100 12360.4 -8815.88 1859.25 -150.469 227.381 272.659 
9470.5 1
12212100 12458 -8866.43 1949.43 193.7 -100.305 218.13 
9471 1
12212100 12556.6 -8791.57 1927.86 207.957 157.926 261.126 
9471.5 1
12212100 12420.6 -8926.12 1960.5 -268.139 -265.392 377.268 
9472 1
12212100 12188.1 -9397.86 1970.43 -445.368 -903.701 1007.49 
9472.5 1
12212100 12207.3 -9584.14 1955.43 38.8293 -377.861 379.851 
9473 1
12212100 12221.4 -9739 1953.14 28.2857 -309.714 311.003 
9473.5 1
12212100 12360.4 -9907.43 1925.57 288.981 -350.163 454.009 
9474 1
12212100 12582.3 -9596.57 1899.71 447.293 626.728 769.973 
9474.5 1
12212100 12632.3 -9295.14 1887.29 95.6023 576.345 584.221 
9475 1
12212100 12540.6 -9026.14 1877.43 -177.741 521.318 550.785 
9475.5 1
12212100 12388.1 -8924 1889.71 -318.222 213.242 383.064 
9476 1
12212100 12332.7 -8858.14 1878.43 -112.66 133.856 174.956 
9476.5 1
12212100 12368.3 -8875 1944.57 72.8923 -34.5433 80.663 
9477 1
12212100 12374.1 -8980.71 1930.86 11.4846 -207.283 207.601 
9477.5 1
12212100 12167.7 -9361 1917.71 -415.349 -765.162 870.625 
9478 1
12212100 12245.6 -9455.29 1915.57 149.438 -180.971 234.696 
9478.5 1
12212100 12327.4 -9694 1922.43 163.388 -476.476 503.711 
9479 1
12212100 12461.4 -9851.43 1900 273.469 -321.283 421.91 
9479.5 1
12212100 12340.3 -9520.57 1898.14 -252.908 690.725 735.57 
9480 1
12212100 12334.3 -9054.57 1964.86 -11.4286 887.619 887.693 
9480.5 1
12212100 12422.3 -8917.43 2027.14 170.874 266.297 316.405 
9481 1
12212100 12492.4 -8856 2051.86 148.923 130.422 197.959 
9481.5 1
12212100 12476.1 -8797.43 2060.43 -33.1685 119.29 123.815 
9482 1
12212100 12490.1 -8812.71 2048.43 28.1124 -30.6942 41.6226 
9482.5 1
12212100 12487.7 -9225.86 2054.86 -4.9664 -844.873 844.888 
9483 1
12212100 12445.1 -9526.62 2032 -79.1622 -559.048 564.625 
9483.5 1
12212100 12526.7 -9717.29 1996 155.408 -363.163 395.018 
9484 1
12212100 12465.6 -9481.86 1974.71 -127.914 492.528 508.868 
9484.5 1
12212100 12368.6 -9100.86 1976 -191.7 752.964 776.984 
9485 1
12212100 12362.4 -9038.71 1980.43 -12.2857 124.286 124.891 
9485.5 1
12212100 12336.4 -8978.43 1976 -50.9804 118.207 128.732 
9486 1
12212100 12204.3 -9111.14 2019.57 -265.881 -267.031 376.826 
9486.5 1
12212100 12258.4 -8905.29 2027.43 108.721 413.368 427.426 
9487 1
12212100 12214.8 -9036 2068.67 -90.2593 -270.63 285.285 
9487.5 1
12212100 12205.6 -9287.14 2106.43 -19.5812 -530.957 531.318 
9488 1
12212100 12258 -9402.86 2105.71 104.648 -230.967 253.568 
9488.5 1
12212100 12271.4 -9464 2086.75 25.5248 -116.685 119.444 
9489 1
12212100 12320.4 -9588.86 2069.86 93.0808 -236.921 254.549 
9489.5 1
12212100 12413.6 -9749.57 2046.86 182.276 -314.509 363.511 
9490 1
12212100 12513 -9844.57 2013.86 208.446 -199.161 288.296 
9490.5 1
12212100 12540.3 -9770.86 1973 54.4625 147.134 156.891 
9491 1
12212100 12397.1 -9499.43 1928.86 -283.451 537.482 607.644 
9491.5 1
12212100 12364.1 -9336.71 1940.57 -65.0888 320.935 327.469 
9492 1
12212100 12419.3 -9036.17 1972.17 114.503 623.543 633.969 
9492.5 1
12212100 12389.8 -8873.88 1965.62 -60.6216 332.565 338.045 
9493 1
12212100 12375.7 -8757.57 1956.29 -26.4825 219.441 221.033 
9493.5 1
12212100 12443.7 -8779.14 1949.57 140.496 -44.5691 147.396 
9494 1
12212100 12440.4 -8734.57 1977.43 -6.67828 90.5923 90.8382 
9494.5 1
12212100 12344 -8829.43 1958 -198.005 -194.779 277.749 
9495 1
12212100 12213.8 -9259.75 1997.38 -249.521 -824.371 861.306 
9495.5 1
12212100 12381.4 -9554 2008.57 321.223 -563.697 648.798 
9496 1
12212100 12562.1 -9737 1971.86 362.88 -367.47 516.446 
9496.5 1
12212100 12543.3 -9747.71 1936.14 -38.484 -21.8659 44.2621 
9497 1
12212100 12589.3 -9717.71 1906.29 94.2623 61.4754 112.537 
9497.5 1
12212100 12742.4 -9667 1887.43 299.107 99.0513 315.081 
9498 1
12212100 12793 -9548.86 1870.57 101.549 237.235 258.055 
9498.5 1
12212100 12743 -9407.33 1860.17 -107.991 305.667 324.183 
9499 1
12212100 12698.6 -9266.12 1858.88 -88.2207 280.732 294.268 
9499.5 1
12212100 12792.1 -9325.43 1848.43 175.127 -111.055 207.371 
9500 1
12212100 12819.8 -9368.67 1841.5 58.2957 -91.0276 108.094 
9500.5 1
12212100 12701.1 -9312.88 1836.75 -233.219 109.61 257.692 
9501 1
12212100 12431.3 -9256.14 1877.14 -522.944 109.946 534.377 
9501.5 1
12212100 12378.4 -9510.86 1838 -106.139 -511.474 522.371 
9502 1
12212100 12279.5 -9492 1861.83 -209.594 39.9516 213.368 
9502.5 1
12212100 12178.5 -9570 1876.62 -202.405 -156.313 255.737 
9503 1
12212100 12100.6 -9318.14 1880.43 -151.908 490.95 513.914 
9503.5 1
12212100 12110.5 -9330.38 1885 19.6995 -24.2701 31.2588 
9504 1
12212100 12103.1 -9164.57 1891.57 -14.3135 322.575 322.892 
9504.5 1
12212100 12262.7 -8789 1890.57 318.506 749.644 814.501 
9505 1
12212100 12292.4 -8821.14 1953.71 62.425 -67.527 91.9607 
9505.5 1
12212100 12434.9 -8802.75 1957.75 284.893 36.7857 287.258 
9506 1
12212100 12613.3 -8860.71 1997.29 361.888 -117.575 380.508 
9506.5 1
12212100 12654.8 -8888.38 2038.25 82.2704 -54.8824 98.8964 
9507 1
12212100 12665.1 -9038 2086.29 20.6207 -296.875 297.59 
9507.5 1
12212100 12712.2 -9153.38 2099.75 95.7462 -234.502 253.295 
9508 1
12212100 12688.5 -9326.12 2065.12 -46.1165 -335.437 338.592 
9508.5 1
12212100 12587.6 -9594 2028 -196.359 -521.158 556.922 
9509 1
12212100 12472.4 -9740.88 1995.88 -228.112 -290.842 369.627 
9509.5 1
12212100 12484.3 -9733.86 1962 24.5076 14.44 28.4454 
9510 1
12212100 12437.8 -9665.75 1937.25 -94.2019 137.869 166.978 
9510.5 1
12212100 12401.6 -9369.14 1921.43 -73.9848 606.559 611.054 
9511 1
12212100 12519.5 -9152.38 1925.62 233.985 430.095 489.623 
9511.5 1
12212100 12599.1 -9067.86 1907.43 160.895 170.743 234.607 
9512 1
12212100 12835.5 -9120.38 1887.12 467.109 -103.79 478.501 
9512.5 1
12212100 12726.6 -9267.29 1887.14 -213.585 -288.06 358.605 
9513 1
12212100 12394.1 -9452.38 1878.62 -677.08 -376.964 774.945 
9513.5 1
12212100 12283.1 -9594 1854 -218.04 -278.242 353.496 
9514 1
12212100 12303.6 -9609.12 1874.12 42.5824 -31.4449 52.9343 
9514.5 1
12212100 12270.8 -9637.12 1899.88 -61.6792 -52.5328 81.0186 
9515 1
12212100 12315.9 -9546.86 1875.29 88.4454 176.996 197.864 
9515.5 1
12212100 12249.4 -9200.29 1900.57 -140.738 734.262 747.628 
9516 1
12212100 12279.1 -8943.43 1968.71 63.2219 546.505 550.149 
9516.5 1
12212100 12428 -8756.75 2031.5 289.605 363.188 464.518 
9517 1
12212100 12454.1 -8667.25 2017.38 49.7619 170.476 177.59 
9517.5 1
12212100 12497 -8855.14 2021 86.9675 -381.121 390.918 
9518 1
12212100 12479.6 -8862.62 2008.25 -35.5317 -15.3009 38.6862 
9518.5 1
12212100 12471.2 -8721.62 2063.5 -15.8318 266.541 267.01 
9519 1
12212100 12352.3 -8646.86 2129.43 -244.28 153.527 288.519 
9519.5 1
12212100 12268.5 -8869.25 2121.38 -176.391 -468.195 500.321 
9520 1
12212100 12196.4 -9077 2111.29 -142.434 -410.573 434.578 
9520.5 1
12212100 12344.2 -8896.38 2043.62 286.476 350.048 452.33 
9521 1
12212100 12306.3 -8729.71 1987 -74.7328 328.072 336.476 
9521.5 1
12212100 12194 -8842.14 2000.14 -231.995 -232.29 328.3 
9522 1
12212100 12313.9 -8861.25 1957.88 241.197 -38.445 244.242 
9522.5 1
12212100 12526.3 -9273.71 1949.29 434.378 -843.485 948.763 
9523 1
12212100 12554 -9608.75 1942.25 54.5557 -659.519 661.772 
9523.5 1
12212100 12568.7 -9736.71 1931.71 29.5468 -256.956 258.65 
9524 1
12212100 12493 -9716.12 1918.25 -154.835 42.1049 160.458 
9524.5 1
12212100 12283.6 -9524.09 1878.91 -404.959 371.439 549.508 
9525 1
12212100 12284 -9601 1835.91 0.707464 -149.629 149.63 
9525.5 1
12212100 12226.7 -9338.45 1864.36 -112.742 516.822 528.976 
9526 1
12212100 12221 -9051.67 1857.56 -11.7122 586.478 586.595 
9526.5 1
12212100 12153.6 -9280.88 1850.12 -133.152 -452.981 472.145 
9527 1
12212100 12079.8 -9421.38 1850.88 -144.287 -274.414 310.035 
9527.5 1
12212100 12203 -9238.29 1896.29 251.018 372.891 449.508 
9528 1
12212100 12102.8 -9279.38 1901.12 -205.01 -84.0272 221.562 
9528.5 1
12212100 11965.3 -9343 1935.71 -274.38 -126.996 302.345 
9529 1
12212100 12036.6 -9386.25 1934.25 148.315 -89.9168 173.442 
9529.5 1
12212100 12144.8 -9414.38 1925.75 212.01 -55.1471 219.065 
9530 1
12212100 12233.1 -9448.29 1946.14 179.296 -68.7844 192.037 
9530.5 1
12212100 12353.1 -9293.12 1954.5 237.588 307.249 388.394 
9531 1
12212100 12546.4 -9315.86 2030.86 393.694 -46.2976 396.407 
9531.5 1
12212100 12368.9 -9353.12 2011.62 -360.149 -75.594 367.997 
9532 1
12212100 12305.2 -9334.38 2002.12 -119.148 35.1124 124.214 
9532.5 1
12212100 12195.1 -9254.14 2012.29 -229.39 167.15 283.829 
9533 1
12212100 12288.1 -9724.25 1930.25 179.849 -909.298 926.914 
9533.5 1
12212100 12305.4 -9817.71 1908 34.3325 -185.445 188.596 
9534 1
12212100 12341.9 -9788 1878.38 71.604 58.3778 92.3856 
9534.5 1
12212100 12342.7 -9668.57 1845.57 1.68531 239.816 239.822 
9535 1
12212100 12243.2 -9436.25 1849.12 -201.345 470.286 511.575 
9535.5 1
12212100 12215 -9280.86 1894.43 -58.3678 321.06 326.322 
9536 1
12212100 12249.4 -9124.88 1992.25 69.4444 315.115 322.677 
9536.5 1
12212100 12245.9 -9223.14 2007 -6.77815 -189.341 189.462 
9537 1
12212100 12179 -9394.29 1997 -139.576 -357.292 383.587 
9537.5 1
12212100 12175.6 -9424.12 2012.88 -6.65681 -58.8546 59.2299 
9538 1
12212100 12323.1 -9602.57 2004.57 295.036 -356.893 463.054 
9538.5 1
12212100 12522.8 -9776.75 1970.12 396.046 -345.592 525.63 
9539 1
12212100 12647.7 -9830.29 1929.86 239.855 -102.756 260.939 
9539.5 1
12212100 12646.1 -9673 1890.86 -3.27381 327.679 327.695 
9540 1
12212100 12714.8 -9360.5 1900 136.668 622.51 637.336 
9540.5 1
12212100 12682.6 -9151.14 1909.14 -63.594 413.749 418.608 
9541 1
12212100 12402.1 -9181.71 1916.71 -590.376 -64.3609 593.874 
9541.5 1
12212100 12340.2 -8996.75 1895.88 -123.293 368.455 388.536 
9542 1
12212100 12239.4 -8921.12 1996.38 -192.878 144.598 241.061 
9542.5 1
12212100 12231 -8846 2055.57 -16.9534 152.075 153.017 
9543 1
12212100 12317.9 -8730.62 2038.5 181.367 240.866 301.514 
9543.5 1
12212100 12375.8 -8702.12 2091.25 115.06 56.66 128.254 
9544 1
12212100 12424.9 -8758 2100 93.9293 -106.836 142.255 
9544.5 1
12212100 12408 -8835.29 2076.29 -33.4821 -153.345 156.957 
9545 1
12212100 12405 -9096.57 2076.71 -6.17284 -537.625 537.66 
9545.5 1
12212100 12514.8 -9506.88 2063.62 215.196 -804.517 832.8 
9546 1
12212100 12555.7 -9668.14 2027.71 83.9432 -330.467 340.962 
9546.5 1
12212100 12618.2 -9799.38 1994.12 122.86 -257.823 285.6 
9547 1
12212100 12522.1 -9851.57 1954.71 -192.986 -104.812 219.612 
9547.5 1
12212100 12403.9 -9865.25 1920.62 -238.925 -27.6335 240.518 
9548 1
12212100 12384.1 -9760.71 1864.57 -41.0232 217.33 221.168 
9548.5 1
12212100 12265.9 -9533.75 1857.38 -232.811 446.78 503.799 
9549 1
12212100 12270.3 -9398 1966.57 8.69963 267.751 267.893 
9549.5 1
12212100 12238.2 -9399.38 1948.62 -64.4582 -2.7666 64.5175 
9550 1
12212100 12220 -9300.71 1924.71 -37.0183 200.123 203.518 
9550.5 1
12212100 12205.6 -9351.62 1950.88 -29.0404 -102.85 106.871 
9551 1
12212100 12190.9 -9290.43 1953.86 -29.3013 121.421 124.907 
9551.5 1
12212100 12247 -9187.5 1951.75 113.42 207.937 236.858 
9552 1
12212100 12399.9 -9033.25 1973 292.864 295.498 416.039 
9552.5 1
12212100 12616.6 -8852.71 1926.57 430.808 358.918 560.73 
9553 1
12212100 12655 -8764.62 1944.5 77.3211 177.242 193.373 
9553.5 1
12212100 12474.7 -8697.71 2036.43 -362.02 134.359 386.148 
9554 1
12212100 12326.4 -8761.25 2053.25 -300.891 -128.876 327.329 
9554.5 1
12212100 12291 -8968.88 2063.88 -68.1599 -400.048 405.813 
9555 1
12212100 12251.1 -9308 2067.86 -82.0106 -697.788 702.591 
9555.5 1
12212100 12310.6 -9477.5 2073 118.964 -339 359.268 
9556 1
12212100 12267.4 -9508.14 2070.29 -83.0701 -58.9286 101.849 
9556.5 1
12212100 12406.2 -9758 2064.75 285.641 -514.109 588.132 
9557 1
12212100 12518.6 -9813 2035.29 221.979 -108.696 247.163 
9557.5 1
12212100 12528.3 -9868.29 1991.43 20.2381 -115.179 116.943 
9558 1
12212100 12516.9 -9948.62 1953.88 -22.9131 -161.324 162.943 
9558.5 1
12212100 12437.1 -9723.43 1929.57 -159.784 451.295 478.747 
9559 1
12212100 12353.5 -9339.12 1911.12 -169.661 779.52 797.77 
9559.5 1
12212100 12374.9 -9128.29 1914.71 42.7999 422.524 424.686 
9560 1
12212100 12380.6 -8999 1979.25 11.2874 253.005 253.257 
9560.5 1
12212100 12424.8 -9107.75 2026.12 84.8558 -209.135 225.694 
9561 1
12212100 12388.7 -9075.71 2036.57 -74.1476 65.9171 99.2115 
9561.5 1
12212100 12495.8 -9068.62 2025.38 223.457 14.8002 223.946 
9562 1
12212100 12615 -8989.29 2008.57 235.672 156.797 283.066 
9562.5 1
12212100 12523.2 -8893.5 2033 -176.442 184.203 255.074 
9563 1
12212100 12530.6 -8944.75 2046 14.5751 -101.285 102.328 
9563.5 1
12212100 12621.1 -9031 2028.75 176.413 -168.129 243.698 
9564 1
12212100 12643.7 -9014 2001.71 47.7575 35.9408 59.7705 
9564.5 1
12212100 12440 -8904.38 2032 -420.029 226.031 476.985 
9565 1
12212100 12409.8 -8852.88 2055.5 -58.2852 99.2293 115.081 
9565.5 1
12212100 12391.6 -8798.38 2050.88 -35.9623 108.135 113.958 
9566 1
12212100 12252.4 -9042.75 2117.38 -274.114 -481.053 553.67 
9566.5 1
12212100 12229 -9356.25 2103.5 -45.9234 -615.914 617.623 
9567 1
12212100 12295.6 -9561.88 2078.62 133.517 -412.074 433.165 
9567.5 1
12212100 12392.5 -9781 2055 194.138 -439.128 480.128 
9568 1
12212100 12412.9 -9755.25 2025.75 39.8728 50.3914 64.2583 
9568.5 1
12212100 12419.9 -9779.75 2004.38 13.8614 -48.5149 50.4562 
9569 1
12212100 12445.5 -9440.5 1980.12 51.9777 688.134 690.094 
9569.5 1
12212100 12455.6 -9120.86 1989.71 21.4286 680.091 680.429 
9570 1
12212100 12505.9 -9064.11 1992 100.035 112.815 150.779 
9570.5 1
12212100 12399.6 -8854.88 2054.62 -201.257 396.281 444.458 
9571 1
12212100 12441.1 -8670.75 2028.12 83.6694 371.22 380.532 
9571.5 1
12212100 12364.8 -8623.88 2010.88 -155.867 95.6633 182.883 
9572 1
12212100 12275.4 -8880.29 2078 -188.045 -539.812 571.627 
9572.5 1
12212100 12286 -9176.5 2084.75 20.8922 -585.404 585.776 
9573 1
12212100 12297 -9422.25 2083.12 21.4425 -479.045 479.524 
9573.5 1
12212100 12333.1 -9487.88 2035.62 71.1122 -129.183 147.463 
9574 1
12212100 12351.4 -9583.71 1989.14 39.3625 -206.106 209.831 
9574.5 1
12212100 12286.6 -9492.62 1982.75 -129.867 182.544 224.026 
9575 1
12212100 12262.6 -9342.62 1974.12 -46.875 292.969 296.695 
9575.5 1
12212100 12232.9 -9126.14 2004.29 -61.377 446.355 450.555 
9576 1
12212100 12298.1 -9059.62 2002.62 131.324 133.839 187.507 
9576.5 1
12212100 12292.6 -9399.62 1928.62 -10.7004 -661.479 661.565 
9577 1
12212100 12271.8 -9162.25 1963.62 -39.2387 446.194 447.916 
9577.5 1
12212100 12257 -9017.62 2081.38 -28.6408 280.825 282.282 
9578 1
12212100 12252.1 -8798.38 2092.12 -10.0103 450.205 450.317 
9578.5 1
12212100 12280.9 -8887 2130.71 59.6103 -183.869 193.291 
9579 1
12212100 12505.1 -9196.5 2145.25 470.163 -648.847 801.284 
9579.5 1
12212100 12607.6 -9285.5 2120.5 205.823 -178.715 272.584 
9580 1
12212100 12482.5 -9258.62 2108.25 -239.245 51.3862 244.701 
9580.5 1
12212100 12260.6 -9174.57 2096.71 -439.463 166.443 469.926 
9581 1
12212100 12254 -9034.12 2122.25 -13.9225 297.556 297.882 
9581.5 1
12212100 12261.9 -9045.12 2093.75 15.0286 -20.9924 25.8174 
9582 1
12212100 12222.6 -8865 2104.62 -77.4162 355.276 363.613 
9582.5 1
12212100 12109.4 -9036 2124.88 -220.76 -333.333 399.808 
9583 1
12212100 12034.6 -8926.71 2149.86 -156.821 229.111 277.641 
9583.5 1
12212100 12100.8 -9062.12 2154.88 127.512 -260.907 290.399 
9584 1
12212100 12353.7 -9084.56 2138.78 504.824 -44.7716 506.805 
9584.5 1
12212100 12684.3 -9094.3 2133 684.541 -20.1748 684.838 
9585 1
12212100 12657.5 -9125.9 2094.3 -52.2417 -61.5984 80.7686 
9585.5 1
12212100 12678.3 -9014 2080.5 41.1881 221.584 225.38 
9586 1
12212100 12587.2 -8833.88 2074.75 -190.481 376.831 422.237 
9586.5 1
12212100 12576.6 -8758.75 2069.5 -21.7725 153.945 155.477 
9587 1
12212100 12518.8 -9015.67 2047.33 -112.983 -501.79 514.353 
9587.5 1
12212100 12339.2 -9382.12 2011.62 -347.922 -710.191 790.835 
9588 1
12212100 12346.8 -9536.75 1961.5 15.528 -320.135 320.511 
9588.5 1
12212100 12353.5 -9639 1948.38 13.832 -209.529 209.985 
9589 1
12212100 12184 -9417.62 1960.12 -348.765 455.504 573.691 
9589.5 1
12212100 12142.1 -9246.75 1945.38 -82.5937 337.032 347.004 
9590 1
12212100 12213.5 -9082.88 1938.38 139.677 320.695 349.793 
9590.5 1
12212100 12262.4 -9002 1952 97.6618 161.427 188.67 
9591 1
12212100 12394.1 -9093.38 1942.5 267.133 -185.345 325.135 
9591.5 1
12212100 12609.5 -9404 1951.12 420.654 -606.689 738.256 
9592 1
12212100 12642.1 -9580.14 1937.57 65.5479 -353.701 359.723 
9592.5 1
12212100 12684.4 -9573.88 1920.75 88.1673 13.0853 89.133 
9593 1
12212100 12743.2 -9532.62 1920 114.32 80.0971 139.588 
9593.5 1
12212100 12618 -9276.71 1919.57 -244.629 499.826 556.479 
9594 1
12212100 12531 -9050.62 1907.88 -180.124 468.094 501.554 
9594.5 1
12212100 12456.4 -8853.5 1882.5 -146.037 385.763 412.48 
9595 1
12212100 12453.6 -8805.75 1890.12 -5.30888 92.1815 92.3342 
9595.5 1
12212100 12493.3 -8862.29 1865.29 78.6919 -112.174 137.023 
9596 1
12212100 12451.5 -8820 1930.12 -84.0759 85.0819 119.615 
9596.5 1
12212100 12373.6 -9025.29 2059.43 -162.69 -428.571 458.412 
9597 1
12212100 12274.5 -9075.38 2129.25 -200.956 -101.601 225.18 
9597.5 1
12212100 12249 -8872.12 2117.5 -51.8293 413.11 416.348 
9598 1
12212100 12184.2 -8878.88 2084.38 -122.865 -12.8083 123.531 
9598.5 1
12212100 12214.8 -8886 2104.38 60.1578 -14.0533 61.7775 
9599 1
12212100 12230.8 -9039.88 2161.12 31.1284 -299.368 300.982 
9599.5 1
12212100 12274.3 -9170.57 2142.57 87.9509 -264.033 278.296 
9600 1
12212100 12302 -9448.12 2122.12 55.7632 -558.458 561.235 
9600.5 1
12212100 12299.4 -9532.14 2104 -5.07185 -165.716 165.793 
9601 1
12212100 12353 -9556.25 2091 109.778 -49.3999 120.38 
9601.5 1
12212100 12234.5 -8900.5 2115.25 -236.527 1308.88 1330.08 
9602 1
12212100 12310.2 -8848.25 2106.25 151.804 104.709 184.414 
9602.5 1
12212100 12381.8 -8781.75 2082.62 138.835 129.126 189.601 
9603 1
12212100 12495.1 -8997.75 2063.25 229.504 -437.247 493.819 
9603.5 1
12212100 12602.1 -9447 2040 213.573 -896.707 921.79 
9604 1
12212100 12568.2 -9634.25 2026.12 -67.4801 -373.008 379.063 
9604.5 1
12212100 12527.5 -9621 2001.62 -82.6572 26.8763 86.9169 
9605 1
12212100 12638.4 -9620.57 1984.57 231.101 0.892857 231.103 
9605.5 1
12212100 12733.9 -9615 1962.11 190.54 11.1206 190.864 
9606 1
12212100 12681.3 -9728.57 1917.43 -103.754 -224.007 246.868 
9606.5 1
12212100 12422.2 -9718.25 1870.62 -534.094 21.2813 534.518 
9607 1
12212100 12258.8 -9460.25 1865.25 -318.093 501.946 594.25 
9607.5 1
12212100 12184.5 -9261.75 1895.62 -147.321 393.849 420.501 
9608 1
12212100 12222.1 -9167.43 1950.57 77.6141 194.477 209.393 
9608.5 1
12212100 12473 -9271.62 2051.38 488.049 -202.717 528.475 
9609 1
12212100 12641.4 -9213.86 2049.71 343.732 117.894 363.387 
9609.5 1
12212100 12718.9 -9256.12 2032.38 154.276 -84.1989 175.757 
9610 1
12212100 12663.3 -9404.86 2017.57 -109.428 -292.78 312.561 
9610.5 1
12212100 12428.8 -9265.62 2028.88 -479.623 284.728 557.771 
9611 1
12212100 12319.6 -9241 2028.86 -212.824 48.0019 218.17 
9611.5 1
12212100 12298.6 -9350.25 2050.25 -41.9768 -218.938 222.926 
9612 1
12212100 12385.8 -9647.38 2025.75 167.226 -570.298 594.31 
9612.5 1
12212100 12500.6 -9759.29 1986.14 239.211 -233.147 334.036 
9613 1
12212100 12462.9 -9783.88 1934.25 -75.6956 -49.3761 90.376 
9613.5 1
12212100 12383.4 -9873.43 1903.57 -149.899 -168.969 225.877 
9614 1
12212100 12431 -9809.71 1884.57 100.787 134.988 168.463 
9614.5 1
12212100 12670.8 -9541.88 1870.75 481.426 537.83 721.825 
9615 1
12212100 12721.7 -9354 1856.71 100.919 372.03 385.475 
9615.5 1
12212100 12733.6 -9129.12 1869.25 23.8692 450.651 451.283 
9616 1
12212100 12722.4 -9040.29 1941.86 -22.757 180.568 181.996 
9616.5 1
12212100 12735.3 -8972.71 1989.71 27.6498 145.315 147.922 
9617 1
12212100 12658.4 -9072.5 1962.25 -151.698 -196.816 248.493 
9617.5 1
12212100 12481.8 -9344.88 1946 -339.663 -523.798 624.288 
9618 1
12212100 12394.4 -9518.14 1922 -176.051 -349.33 391.185 
9618.5 1
12212100 12347.1 -9535.62 1884.75 -93.6704 -34.6181 99.8627 
9619 1
12212100 12222.9 -9451.25 1859.25 -235.769 160.104 284.992 
9619.5 1
12212100 12210.3 -9511.86 1847.14 -26.0109 -125.221 127.894 
9620 1
12212100 12180.2 -9315.38 1899.25 -62.5744 409.338 414.093 
9620.5 1
12212100 12157.1 -9011.12 2032.38 -45.166 594.238 595.952 
9621 1
12212100 12195.7 -8775.86 2057.57 79.5655 485.088 491.57 
9621.5 1
12212100 12343.4 -8804.75 2070.62 294.732 -57.6704 300.321 
9622 1
12212100 12335.7 -8994.71 2075 -15.1398 -375.423 375.729 
9622.5 1
12212100 12351.2 -9339.88 2067.38 30.7638 -683.487 684.179 
9623 1
12212100 12405.9 -9515.86 2073.14 109.653 -353.378 369.999 
9623.5 1
12212100 12519.4 -9699.5 2041.62 242.56 -392.399 461.316 
9624 1
12212100 12498 -9633.12 2014.88 -41.9941 130.403 136.998 
9624.5 1
12212100 12424.8 -9323.25 2017.62 -142.233 601.699 618.281 
9625 1
12212100 12398.2 -9166.38 2034.88 -52.8942 313.124 317.56 
9625.5 1
12212100 12256.2 -9144.62 2067.38 -289.206 44.2974 292.579 
9626 1
12212100 12416.4 -8765.12 2013.12 315.828 748.521 812.423 
9626.5 1
12212100 12295.4 -8699.71 1998.57 -232.143 125.548 263.918 
9627 1
12212100 12308.4 -8742.25 2048.38 26.9157 -88.4318 92.4372 
9627.5 1
12212100 12244 -9048.75 2086.38 -124.516 -592.843 605.778 
9628 1
12212100 12234.8 -9526.88 2079.25 -18.0312 -932.018 932.192 
9628.5 1
12212100 12336.6 -9753.14 2058.71 208.224 -462.715 507.408 
9629 1
12212100 12370.8 -9838.38 2042.25 72.2591 -180.195 194.143 
9629.5 1
12212100 12410.4 -9851.38 2041.5 80.2126 -26.3158 84.419 
9630 1
12212100 12567.8 -9746.38 2024.5 307.373 205.078 369.507 
9630.5 1
12212100 12662.6 -9489.88 1996.62 189.371 511.976 545.876 
9631 1
12212100 12681.6 -9239.12 1994.75 37.1094 489.746 491.15 
9631.5 1
12212100 12719.5 -9141.75 1977.25 74.8518 192.441 206.485 
9632 1
12212100 12723.9 -9195.88 2002 8.92857 -110.459 110.819 
9632.5 1
12212100 12756.2 -9083.38 2041.75 62.6209 217.602 226.433 
9633 1
12212100 12651.8 -8939.12 2036.88 -200.192 276.341 341.235 
9633.5 1
12212100 12570.1 -8847.12 2073 -165.568 186.613 249.473 
9634 1
12212100 12571.4 -8861.5 2066.75 2.51004 -28.8655 28.9744 
9634.5 1
12212100 12586.6 -9066.86 2030.86 32.06 -433.243 434.428 
9635 1
12212100 12525.6 -9475.88 2006.25 -125.922 -845.078 854.408 
9635.5 1
12212100 12480.4 -9664.88 2010.75 -90.1394 -376.494 387.134 
9636 1
12212100 12379.1 -9752.5 1993.62 -200.893 -173.859 265.678 
9636.5 1
12212100 12375.9 -9765.25 1969.62 -6.19048 -24.2857 25.0623 
9637 1
12212100 12400.6 -9770.88 1918.62 48.5294 -11.0294 49.767 
9637.5 1
12212100 12382.5 -9776.12 1877.75 -36.3956 -10.5422 37.8916 
9638 1
12212100 12387 -9786.5 1817 8.94632 -20.6262 22.4828 
9638.5 1
12212100 12277.3 -9478.29 1821.14 -235.945 662.826 703.569 
9639 1
12212100 12310.2 -9101.12 1842.88 67.8277 776.051 779.009 
9639.5 1
12212100 12291.1 -9265.5 1903.75 -37.8713 -325.495 327.691 
9640 1
12212100 12207.2 -9245.75 1929.5 -170.132 40.0609 174.785 
9640.5 1
12212100 12331.5 -9027.5 1999.88 246.528 433.036 498.293 
9641 1
12212100 12448.9 -8908.62 2018.12 229.697 232.632 326.922 
9641.5 1
12212100 12409.2 -9257.88 1997.38 -78.002 -687.5 691.911 
9642 1
12212100 12450 -9514.43 1984.57 84.8958 -534.487 541.187 
9642.5 1
12212100 12541.2 -9700.62 1951.5 181.412 -370.172 412.235 
9643 1
12212100 12597.4 -9806 1913.38 107.933 -202.644 229.596 
9643.5 1
12212100 12482.2 -9476.62 1902.25 -226.624 648.376 686.84 
9644 1
12212100 12394.5 -9101 1894.38 -181.677 777.692 798.63 
9644.5 1
12212100 12409.1 -8858.7 1983.1 28.5714 474.168 475.028 
9645 1
12212100 12492.8 -8788.22 2006.78 165.699 139.56 216.64 
9645.5 1
12212100 12426.4 -8817.1 1992.2 -131.181 -57.0707 143.058 
9646 1
12212100 12280.8 -8752.38 2077.88 -296.64 131.823 324.611 
9646.5 1
12212100 12162 -8854.75 2116 -258.152 -222.554 340.842 
9647 1
12212100 12170.4 -8988.78 2125.67 16.0541 -254.806 255.311 
9647.5 1
12212100 12172.2 -9081.88 2147.5 3.56125 -183.624 183.658 
9648 1
12212100 12192.1 -9264.5 2163.75 41.6667 -382.862 385.122 
9648.5 1
12212100 12273.2 -9341.89 2153.33 153.014 -146.017 211.504 
9649 1
12212100 12500.9 -9718.5 2133.25 456.218 -754.732 881.904 
9649.5 1
12212100 12537.9 -9751.25 2088.62 76.2887 -67.5258 101.881 
9650 1
12212100 12546 -9716.38 2047.12 16.7181 71.7593 73.681 
9650.5 1
12212100 12465 -9723.56 1956 -155.769 -13.8088 156.38 
9651 1
12212100 12385.6 -9495.12 1939.88 -156.868 451.444 477.921 
9651.5 1
12212100 12477.4 -9312.62 1910.88 188.786 375.514 420.299 
9652 1
12212100 12364.5 -9177.88 1923.75 -229.421 273.882 357.275 
9652.5 1
12212100 12294.5 -9036.88 1944.75 -140.281 282.565 315.471 
9653 1
12212100 12214.4 -8843.89 2003.11 -151.908 366.198 396.455 
9653.5 1
12212100 12342.2 -9139.88 2001.5 243.904 -564.859 615.268 
9654 1
12212100 12492.3 -9558 1991.71 317.2 -883.985 939.173 
9654.5 1
12212100 12574.4 -9719.33 1968.33 164.977 -323.963 363.551 
9655 1
12212100 12355.4 -9539.5 1946.88 -425.378 349.191 550.346 
9655.5 1
12212100 12242.5 -9216.75 1960.88 -231.776 662.731 702.092 
9656 1
12212100 12562.6 -9028.62 1979.12 637.699 374.751 739.661 
9656.5 1
12212100 12725.9 -9069.25 1970.5 333.845 -83.0777 344.026 
9657 1
12212100 12462.1 -9034.44 2008.89 -523.341 69.0586 527.878 
9657.5 1
12212100 12228.6 -8836.62 2030.75 -459.618 389.408 602.402 
9658 1
12212100 12193.7 -8825.78 2085 -69.2244 21.4796 72.4803 
9658.5 1
12212100 12300.4 -8923.5 2090.5 204.422 -187.207 277.191 
9659 1
12212100 12274.1 -9261.12 2085.38 -54.6875 -703.385 705.508 
9659.5 1
12212100 12350.8 -9426.67 2061.22 150.891 -325.869 359.109 
9660 1
12212100 12456.2 -9609.88 1995.88 217.021 -376.972 434.978 
9660.5 1
12212100 12449.7 -9738.89 1945.67 -13.1404 -257.513 257.848 
9661 1
12212100 12448.6 -9822.88 1900.88 -2.03849 -164.356 164.369 
9661.5 1
12212100 12430.7 -9732.22 1849.44 -37.8868 191.251 194.967 
9662 1
12212100 12336.8 -9697.11 1830.11 -184.458 68.9806 196.934 
9662.5 1
12212100 12301.6 -9789.22 1766 -69.3351 -181.321 194.125 
9663 1
12212100 12350 -9761.67 1774.67 97.8676 55.6678 112.592 
9663.5 1
12212100 12620.4 -9610.5 1813 547.318 306.005 627.054 
9664 1
12212100 12757.7 -9586.33 1815.89 282.493 49.7257 286.836 
9664.5 1
12212100 12787.9 -9515 1800.11 57.3477 135.357 147.005 
9665 1
12212100 12776.8 -9375.25 1798.5 -22.5941 283.469 284.368 
9665.5 1
12212100 12723.7 -9112.78 1800.89 -109.225 540.066 551.001 
9666 1
12212100 12670.8 -8873.75 1811.25 -102.353 462.336 473.53 
9666.5 1
12212100 12692.5 -8776.38 1809.88 42.8994 192.061 196.794 
9667 1
12212100 12800.4 -8912.12 1804 219.705 -276.477 353.142 
9667.5 1
12212100 12757.6 -9093 1807.22 -84.4565 -356.755 366.616 
9668 1
12212100 12282.6 -9452 1832.25 -940.457 -710.891 1178.91 
9668.5 1
12212100 12222.9 -9454.67 1912.78 -123.167 -5.49828 123.29 
9669 1
12212100 12153.2 -9366.88 1935.12 -134.698 169.81 216.746 
9669.5 1
12212100 12214.5 -9485.75 1925.88 118.472 -229.932 258.659 
9670 1
12212100 12231.2 -9536.75 1911.62 34.465 -104.938 110.453 
9670.5 1
12212100 12276.2 -9211.12 1930.38 92.9752 672.779 679.173 
9671 1
12212100 12427 -8941 1983.89 296.169 530.697 607.747 
9671.5 1
12212100 12473.4 -8860.12 1961.75 91.11 158.89 183.159 
9672 1
12212100 12510.6 -8788.38 1987.75 77.7662 149.791 168.775 
9672.5 1
12212100 12552.1 -8732.75 2000 85.7438 114.928 143.389 
9673 1
12212100 12440.7 -8986 1987.78 -217.268 -493.665 539.361 
9673.5 1
12212100 12494.1 -9650 1959.43 105.893 -1314.85 1319.11 
9674 1
12212100 12480 -9723.33 1943.78 -28.5714 -148.148 150.878 
9674.5 1
12212100 12507.6 -9799.25 1891.75 53.3301 -146.557 155.959 
9675 1
12212100 12431.8 -9835.5 1849.38 -161.78 -77.2921 179.296 
9675.5 1
12212100 12365.1 -9500.44 1866.56 -129.9 653.13 665.922 
9676 1
12212100 12409.4 -9167.62 1896.25 84.3122 633.942 639.524 
9676.5 1
12212100 12426.2 -8968.12 1925.25 35.1562 415.625 417.109 
9677 1
12212100 12467.4 -8851.88 2010.5 85.1449 240.683 255.3 
9677.5 1
12212100 12506.4 -8691.44 2019.33 76.7573 315.188 324.399 
9678 1
12212100 12536.6 -8659.38 1990.38 59.8821 63.6298 87.3763 
9678.5 1
12212100 12335.5 -8750 1953.5 -411.299 -185.327 451.124 
9679 1
12212100 12207.1 -9156.89 2036.89 -248.334 -787.019 825.269 
9679.5 1
12212100 12122.8 -9370 2057.25 -161.302 -407.478 438.243 
9680 1
12212100 12126.1 -9225.88 2077.12 6.83198 291.751 291.831 
9680.5 1
12212100 12196.6 -9111.75 2114.75 141.283 228.707 268.827 
9681 1
12212100 12351 -8906.62 2084.88 308.134 409.431 512.426 
9681.5 1
12212100 12480.1 -8836.38 2037.88 267.894 145.747 304.975 
9682 1
12212100 12503.9 -8932.62 2077.62 47.9798 -194.444 200.277 
9682.5 1
12212100 12599.1 -8999.75 2094.12 193.992 -136.711 237.324 
9683 1
12212100 12713.5 -9112.62 2072.62 231.998 -228.955 325.95 
9683.5 1
12212100 12437.9 -8979.5 2020.25 -549.054 265.189 609.742 
9684 1
12212100 12254.8 -8980.5 2008.38 -369.949 -2.0202 369.955 
9684.5 1
12212100 12196.4 -9187.22 2100.22 -110.427 -391.519 406.794 
9685 1
12212100 12210.4 -9425.62 2077 28.1425 -481.622 482.443 
9685.5 1
12212100 12217.9 -9207.25 2064.62 15.0301 437.625 437.883 
9686 1
12212100 12261 -9313.25 2014.25 84.2285 -207.031 223.509 
9686.5 1
12212100 12229.2 -9406.38 1980.12 -62.3772 -182.957 193.298 
9687 1
12212100 12249 -9158.38 2002.62 39.4212 495.01 496.577 
9687.5 1
12212100 12255.4 -9408.5 2017 12.8528 -504.284 504.448 
9688 1
12212100 12305.4 -9528.29 1991.71 110.25 -263.845 285.953 
9688.5 1
12212100 12394.2 -9698 1956.88 177.288 -338.751 382.339 
9689 1
12212100 12485.8 -9797 1928 177.67 -192.233 261.763 
9689.5 1
12212100 12473.4 -9878.88 1906.88 -24.0759 -159.29 161.099 
9690 1
12212100 12430.4 -9826 1901.25 -86.1723 105.962 136.578 
9690.5 1
12212100 12454.1 -9726.75 1887.62 46.752 195.374 200.89 
9691 1
12212100 12500.6 -9417.88 1867.12 92.4453 614.066 620.985 
9691.5 1
12212100 12525.7 -9180.71 1866.86 51.518 486.983 489.7 
9692 1
12212100 12656.9 -8951.75 1864.5 267.675 467.274 538.512 
9692.5 1
12212100 12594.5 -8928.25 1906.88 -120.882 45.5426 129.176 
9693 1
12212100 12565.4 -8894.88 1963.38 -57.22 65.5697 87.026 
9693.5 1
12212100 12495.2 -8834.75 1993.12 -141.097 120.976 185.859 
9694 1
12212100 12476.7 -8716 1986.14 -37.1457 237.976 240.858 
9694.5 1
12212100 12460.4 -8700.62 1997.38 -33.4821 31.5061 45.9749 
9695 1
12212100 12446.1 -8731.62 2050.62 -28.2738 -61.5079 67.6952 
9695.5 1
12212100 12529.9 -9139.5 2011.5 162.306 -790.455 806.947 
9696 1
12212100 12571.1 -9516.57 1995.57 82.5357 -754.143 758.646 
9696.5 1
12212100 12475.4 -9586.75 1990.25 -198.277 -145.297 245.815 
9697 1
12212100 12473.1 -9592 1970.14 -4.60236 -10.8247 11.7625 
9697.5 1
12212100 12425.4 -9559.75 1952.88 -99.1034 66.9087 119.575 
9698 1
12212100 12336.9 -9613.25 1954 -166.667 -100.753 194.754 
9698.5 1
12212100 12644 -9773.86 1894.14 626.786 -327.77 707.314 
9699 1
12212100 12759.8 -9630.62 1877.75 236.224 292.31 375.829 
9699.5 1
12212100 12832.2 -9348.75 1865.38 133.517 519.107 536.003 
9700 1
12212100 12777.6 -9116.14 1863.14 -115.6 491.77 505.174 
9700.5 1
12212100 12619.4 -8956.25 1848.38 -326.852 330.357 464.724 
9701 1
12212100 12433.2 -8948.25 1854.75 -364.237 15.6556 364.573 
9701.5 1
12212100 12271.1 -9236.88 1859.88 -314.806 -560.437 642.8 
9702 1
12212100 12155.6 -9372.38 1908 -226.916 -266.208 349.796 
9702.5 1
12212100 12150.6 -9389.71 1939.43 -10.4629 -35.8991 37.3928 
9703 1
12212100 12200.2 -9415.75 1976.75 102.219 -53.5714 115.407 
9703.5 1
12212100 12237.9 -9457 1948.86 76.1278 -83.502 112.996 
9704 1
12212100 12264.2 -9555.62 1956.75 52.3668 -195.685 202.57 
9704.5 1
12212100 12547.9 -9549.67 1925.11 548.625 11.5248 548.746 
9705 1
12212100 12658.7 -9638.44 1889 228.88 -183.425 293.31 
9705.5 1
12212100 12739.9 -9685.25 1869.62 158.61 -91.4171 183.069 
9706 1
12212100 12551.3 -9714.89 1840.78 -382.437 -60.1195 387.134 
9706.5 1
12212100 12360.8 -9664.12 1803.12 -358.239 95.4208 370.73 
9707 1
12212100 12292.3 -9685 1775.57 -143.531 -43.7631 150.055 
9707.5 1
12212100 12225.9 -9551.12 1777.62 -134.981 272.104 303.744 
9708 1
12212100 12111.4 -9389.5 1795.88 -221.042 312.017 382.38 
9708.5 1
12212100 12160.6 -9373.38 1855.12 96.5686 31.6176 101.613 
9709 1
12212100 12462 -9422.14 1876.57 625.259 -101.178 633.393 
9709.5 1
12212100 12778.6 -9410.88 1868.38 648.822 23.0899 649.232 
9710 1
12212100 12842.6 -9394.25 1868 120.527 31.3089 124.527 
9710.5 1
12212100 12648.4 -9112.14 1887.57 -389.953 566.48 687.723 
9711 1
12212100 12437.9 -8797.43 1910.43 -447.073 668.183 803.955 
9711.5 1
12212100 12498.2 -8699.75 1888.25 120.065 194.192 228.312 
9712 1
12212100 12457.1 -8671.86 1897.43 -80.2874 54.4782 97.0255 
9712.5 1
12212100 12542.8 -8683.62 1903.75 174.353 -23.9671 175.992 
9713 1
12212100 12498.1 -8680.43 1977.29 -89.5726 6.41853 89.8022 
9713.5 1
12212100 12261.8 -8601.75 1957.62 -494.546 164.6 521.218 
9714 1
12212100 12207.4 -8529.25 1955 -102.594 136.792 170.991 
9714.5 1
12212100 12294.9 -8720.43 1998.57 177.449 -387.786 426.458 
9715 1
12212100 12294.6 -9260.12 2057.5 -0.460601 -1070.83 1070.83 
9715.5 1
12212100 12251.9 -9354.57 2067.43 -86.7502 -191.575 210.301 
9716 1
12212100 12467.9 -9600.5 2081.38 431.173 -490.875 653.352 
9716.5 1
12212100 12595.1 -9822.88 2046.62 245.183 -428.468 493.66 
9717 1
12212100 12508.3 -9852 2016.29 -181.672 -60.931 191.618 
9717.5 1
12212100 12344 -9641 1973.75 -327.262 420.319 532.699 
9718 1
12212100 12302.1 -9529.25 1926 -79.6103 212.452 226.878 
9718.5 1
12212100 12199.3 -9346.57 1978.29 -202.042 358.897 411.859 
9719 1
12212100 12268.9 -9313.71 1877.71 149.295 70.5089 165.107 
9719.5 1
12212100 12231 -9048.38 1890.62 -74.2297 520.273 525.542 
9720 1
12212100 12184.3 -9050.14 1903.71 -93.4286 -3.53571 93.4955 
9720.5 1
12212100 12300.6 -9244.75 1952.62 235.505 -393.942 458.969 
9721 1
12212100 12499.1 -9557.38 1981.88 392.292 -617.836 731.857 
9721.5 1
12212100 12448.9 -9577.12 1992.38 -98.1445 -38.5742 105.453 
9722 1
12212100 12204.4 -9494.57 2024.14 -502.976 169.863 530.885 
9722.5 1
12212100 12163.4 -9333.43 2032.14 -84.7107 332.94 343.547 
9723 1
12212100 12143.1 -9110.62 2085.25 -39.733 436.015 437.821 
9723.5 1
12212100 12213.4 -8965.38 2078.25 134.579 278.257 309.093 
9724 1
12212100 12363.7 -8895 2079.29 314.517 147.228 347.271 
9724.5 1
12212100 12423 -9109 2073.38 117.63 -424.603 440.596 
9725 1
12212100 12503.3 -9532.57 2036.43 152.925 -806.803 821.168 
9725.5 1
12212100 12466.6 -9651.75 2019 -73.6159 -239.314 250.381 
9726 1
12212100 12447.3 -9551.29 2010 -38.6786 200.929 204.618 
9726.5 1
12212100 12316 -9270.86 1977.57 -276.974 591.621 653.246 
9727 1
12212100 12195.8 -9121 1957.62 -242.929 302.742 388.159 
9727.5 1
12212100 12295.8 -9279.62 1952.38 193.05 -306.226 361.998 
9728 1
12212100 12267.3 -9403.57 1908.86 -59.3006 -258.222 264.943 
9728.5 1
12212100 12231.2 -9517.25 1929 -73.9953 -233.426 244.874 
9729 1
12212100 12283.2 -9635.38 1902.88 98.8593 -224.572 245.369 
9729.5 1
12212100 12283.1 -9558 1893 -0.21777 157.266 157.266 
9730 1
12212100 12197.5 -9316.88 1906.12 -174.425 491.09 521.146 
9730.5 1
12212100 12203.5 -9124.38 1909.12 11.7417 376.712 376.895 
9731 1
12212100 12325.5 -9001.5 1906.62 235.521 237.21 334.274 
9731.5 1
12212100 12385.4 -8865.71 1935 120.824 273.762 299.239 
9732 1
12212100 12469.9 -8807.12 2012.25 174.116 120.803 211.919 
9732.5 1
12212100 12536.4 -8725.29 2031 134.997 166.003 213.965 
9733 1
12212100 12534.8 -8913.62 1999.5 -3.30427 -370.747 370.761 
9733.5 1
12212100 12687.7 -9020.71 1999 307.157 -215.039 374.95 
9734 1
12212100 12771.1 -9136.12 1965.75 162.912 -225.412 278.12 
9734.5 1
12212100 12797.7 -9197.29 1962 52.3411 -120.395 131.281 
9735 1
12212100 12720.1 -9148.57 1975.71 -163.999 102.99 193.656 
9735.5 1
12212100 12682.8 -9210.25 1975.62 -74.0453 -122.136 142.828 
9736 1
12212100 12637.3 -9514.14 1954.71 -87.2635 -583.288 589.779 
9736.5 1
12212100 12620.1 -9701.71 1938.57 -35.057 -383.582 385.18 
9737 1
12212100 12592.4 -9738.62 1922.12 -53.9182 -71.6713 89.688 
9737.5 1
12212100 12374.1 -9456 1994.14 -437.339 566.383 715.58 
9738 1
12212100 12268.9 -9300.86 2074.86 -223.063 328.692 397.235 
9738.5 1
12212100 12227.5 -9195.12 2108 -80.7757 206.508 221.744 
9739 1
12212100 12194.4 -9206.14 2120 -64.0919 -21.3524 67.5552 
9739.5 1
12212100 12182.6 -9257 2108 -25.39 -108.902 111.822 
9740 1
12212100 12197.4 -9183.25 2088 29.3722 146.329 149.248 
9740.5 1
12212100 12139.9 -9167.86 2107.14 -111.469 29.8311 115.391 
9741 1
12212100 12254.3 -9124.43 2132.14 234.485 88.993 250.804 
9741.5 1
12212100 12562.4 -9304.43 2096.57 634.039 -370.37 734.288 
9742 1
12212100 12736.9 -9335.43 2062.14 346.776 -61.6302 352.21 
9742.5 1
12212100 12720.9 -9349.43 2051.29 -32.3887 -28.3401 43.037 
9743 1
12212100 12746.4 -9407.38 2020.62 48.8848 -111.008 121.296 
9743.5 1
12212100 12781.4 -9373.29 2003.57 68.3305 66.4508 95.3141 
9744 1
12212100 12605.1 -9279.71 2011.29 -360.502 191.353 408.14 
9744.5 1
12212100 12324 -9067.25 2082.75 -557.823 421.556 699.197 
9745 1
12212100 12255.6 -9076.86 2089.14 -136.857 -19.2143 138.199 
9745.5 1
12212100 12198.7 -9158.57 2102 -117.473 -168.831 205.679 
9746 1
12212100 12162.5 -9054.25 2113 -69.2434 199.467 211.144 
9746.5 1
12212100 12133 -9213 2136 -56.5134 -304.119 309.325 
9747 1
12212100 12129.4 -9319.86 2129.71 -7.61499 -227.84 227.968 
9747.5 1
12212100 12223.4 -9226 2114.88 190.175 189.994 268.82 
9748 1
12212100 12141.4 -9305.5 2095.88 -154.426 -149.718 215.087 
9748.5 1
12212100 12196 -9283.71 2083.29 114.758 45.7683 123.548 
9749 1
12212100 12187.6 -9466.12 2073.25 -16.8511 -367.024 367.41 
9749.5 1
12212100 12251 -9467.86 2068.29 127.259 -3.4782 127.307 
9750 1
12212100 12246 -9098.43 2085.71 -10.0604 743.317 743.385 
9750.5 1
12212100 12253.6 -8817.71 2110.43 15.3891 570.557 570.765 
9751 1
12212100 12247.6 -8816.71 2105.14 -12.3967 2.06612 12.5677 
9751.5 1
12212100 12303 -9215.29 2100.71 110.636 -795.552 803.208 
9752 1
12212100 12193 -9461.75 2069.62 -207.547 -465.027 509.241 
9752.5 1
12212100 12220.1 -9524.29 2065.71 52.2984 -120.493 131.353 
9753 1
12212100 12301.9 -9564.57 2063.29 172.393 -84.991 192.205 
9753.5 1
12212100 12377 -9580.75 2045.38 151.804 -32.684 155.282 
9754 1
12212100 12529 -9340.57 2030.86 303.393 479.398 567.336 
9754.5 1
12212100 12556.6 -8950.71 2013.71 55.9258 790.785 792.76 
9755 1
12212100 12425.8 -8775.12 2000 -248.71 333.82 416.284 
9755.5 1
12212100 12492 -9000.43 1973 128.891 -438.334 456.891 
9756 1
12212100 12525 -9327.25 1990.25 68.323 -676.649 680.09 
9756.5 1
12212100 12488.1 -9472.71 2068.29 -73.5672 -290.348 299.523 
9757 1
12212100 12452.4 -9668 2059.14 -76.3126 -417.277 424.198 
9757.5 1
12212100 12347.1 -9487.12 2101.25 -202.507 347.837 402.491 
9758 1
12212100 12299.9 -9389.86 2102.43 -91.0749 187.414 208.371 
9758.5 1
12212100 12299.8 -9238.25 2104.75 -0.214286 303.214 303.214 
9759 1
12212100 12256.3 -8990.67 2125.33 -72.4819 413.328 419.635 
9759.5 1
12212100 12302.3 -8866.57 2127.29 122.867 331.805 353.824 
9760 1
12212100 12335 -8842.75 2121 63.0333 45.8987 77.9736 
9760.5 1
12212100 12273.9 -9034.29 2114.43 -117.357 -367.631 385.908 
9761 1
12212100 12196.7 -9266.43 2129.29 -158.73 -477.66 503.343 
9761.5 1
12212100 12289.3 -9349.71 2109.86 192.057 -172.792 258.346 
9762 1
12212100 12416 -9378.5 2075 258.601 -58.7464 265.189 
9762.5 1
12212100 12480.1 -9532 2045.14 121.024 -289.623 313.892 
9763 1
12212100 12544.6 -9714 2006.88 132.136 -372.951 395.667 
9763.5 1
12212100 12499.6 -9816.38 1975.38 -87.7193 -199.561 217.99 
9764 1
12212100 12302 -9768.62 1930.12 -401.677 97.0528 413.235 
9764.5 1
12212100 12266.8 -9341.62 1987.75 -72.5309 878.601 881.59 
9765 1
12212100 12422.8 -8786.12 2052 312.625 1113.23 1156.29 
9765.5 1
12212100 12539.4 -8749.78 2058.67 233.857 72.8401 244.938 
9766 1
12212100 12519.8 -8763.5 2062.12 -38.9218 -27.119 47.4378 
9766.5 1
12212100 12487.4 -8737.25 1992.62 -65.8028 53.3537 84.715 
9767 1
12212100 12435.1 -8942.38 1962.25 -104.709 -411.072 424.199 
9767.5 1
12212100 12204.8 -9248.62 2002.5 -456.188 -606.436 758.862 
9768 1
12212100 12348.9 -9492.75 2025.62 287.102 -486.305 564.73 
9768.5 1
12212100 12649.9 -9793.25 1955.75 603.206 -602.204 852.354 
9769 1
12212100 12676.6 -9742 1939.38 53.0754 101.687 114.705 
9769.5 1
12212100 12737.1 -9697 1922.62 118.861 88.4086 148.135 
9770 1
12212100 12697.5 -9742 1878.5 -78.7773 -89.4632 119.204 
9770.5 1
12212100 12444.1 -9741.57 1839.86 -488.164 0.825764 488.165 
9771 1
12212100 12384.9 -9516.14 1823.86 -122.239 464.801 480.606 
9771.5 1
12212100 12330.8 -9256.12 1881 -111.561 536.119 547.604 
9772 1
12212100 12245.4 -9277.62 1856.75 -163.868 -41.2668 168.984 
9772.5 1
12212100 12205.4 -9479.71 1856.43 -81.69 -413.271 421.267 
9773 1
12212100 12152.1 -9308 1879 -110.781 356.994 373.788 
9773.5 1
12212100 12107.9 -9078.62 1953.75 -91.0861 471.965 480.674 
9774 1
12212100 12232.9 -9191.75 1983.75 234.082 -211.845 315.71 
9774.5 1
12212100 12560.8 -9257.38 1998.25 653.137 -130.727 666.092 
9775 1
12212100 12697.2 -9263.5 1986.5 278.571 -12.5 278.852 
9775.5 1
12212100 12719.6 -9330.62 2003.75 44.4831 -133.449 140.668 
9776 1
12212100 12882.4 -9232.57 2018 319.223 192.262 372.65 
9776.5 1
12212100 12837.8 -9175.62 2015.12 -92.3111 117.658 149.548 
9777 1
12212100 12858.2 -9136 2011.75 41.498 80.2126 90.3113 
9777.5 1
12212100 12910.4 -9124.25 2007.25 107.474 24.2268 110.171 
9778 1
12212100 12715.8 -9279.25 2004.38 -380.127 -302.734 485.947 
9778.5 1
12212100 12447.1 -9458.75 1956.38 -519.584 -347.195 624.91 
9779 1
12212100 12336 -9589.38 1930.62 -213.292 -250.72 329.171 
9779.5 1
12212100 12306 -9616.29 1916.86 -62.7615 -56.2986 84.3121 
9780 1
12212100 12294.6 -9632 1933.75 -23.3094 -32.2014 39.7525 
9780.5 1
12212100 12293.1 -9449 1937 -2.92969 357.422 357.434 
9781 1
12212100 12335.5 -9539.62 1892.5 84.5808 -180.888 199.686 
9781.5 1
12212100 12254.2 -9339.5 1869.75 -161.531 397.863 429.403 
9782 1
12212100 12292 -9166.88 1889.88 76.1089 348.034 356.259 
9782.5 1
12212100 12429.5 -9322.75 1882.62 276.104 -313.002 417.377 
9783 1
12212100 12272.2 -9555.25 1896.25 -312.624 -462.227 558.021 
9783.5 1
12212100 12221.9 -9655.12 1905.62 -102.181 -202.586 226.897 
9784 1
12212100 12359.1 -9765.62 1872.62 265.474 -213.733 340.82 
9784.5 1
12212100 12286.4 -9651.86 1846.57 -144.526 226.179 268.411 
9785 1
12212100 12222.9 -9409.25 1830.38 -127.107 485.214 501.587 
9785.5 1
12212100 12330.9 -9191.57 1867.29 216.397 436.23 486.954 
9786 1
12212100 12335.8 -9298.38 1874.75 9.96509 -217.523 217.751 
9786.5 1
12212100 12285 -9507 1920.43 -101.703 -418.086 430.279 
9787 1
12212100 12321.1 -9502.75 1918.62 74.1786 8.7269 74.6902 
9787.5 1
12212100 12248.6 -9171.25 1936.88 -143.849 657.738 673.284 
9788 1
12212100 12163 -9156.62 2012.62 -169.219 28.9032 171.67 
9788.5 1
12212100 12322.2 -8874.38 2077.12 305.662 541.747 622.028 
9789 1
12212100 12316.9 -9262.29 2150.29 -11.4255 -821.845 821.924 
9789.5 1
12212100 12377 -9672 2147.62 127.421 -868.039 877.341 
9790 1
12212100 12599.1 -9851.25 2108.38 440.724 -355.655 566.329 
9790.5 1
12212100 12540.8 -9831.62 2064.75 -113.791 38.2554 120.05 
9791 1
12212100 12492.9 -9472.75 2026.5 -91.7146 687.5 693.591 
9791.5 1
12212100 12481.1 -9230.75 2020 -22.9492 472.656 473.213 
9792 1
12212100 12431.1 -9050.71 2056.86 -103.913 374.295 388.451 
9792.5 1
12212100 12331.9 -8877.75 2068 -206.808 360.342 415.471 
9793 1
12212100 12326.1 -8843.75 2067.38 -11.1219 65.764 66.6978 
9793.5 1
12212100 12309 -8846.25 2063.88 -32.9961 -4.81696 33.3459 
9794 1
12212100 12675 -9083.38 2037.25 709.302 -459.545 845.157 
9794.5 1
12212100 12805.9 -9192.71 2035.43 274.91 -229.704 358.245 
9795 1
12212100 12836.2 -9307 2035.62 63.0557 -237.107 245.349 
9795.5 1
12212100 12718.9 -9586.62 2014.88 -231.053 -550.443 596.97 
9796 1
12212100 12578.9 -9798.14 1980.71 -282.864 -427.309 512.45 
9796.5 1
12212100 12584.4 -9798.5 1940.38 10.7143 -0.693481 10.7367 
9797 1
12212100 12567.6 -9843.71 1904.29 -33.3404 -89.7109 95.7059 
9797.5 1
12212100 12527.4 -9811.75 1877.12 -81.8665 65.1004 104.595 
9798 1
12212100 12414.3 -9858.71 1820.71 -225.277 -93.5544 243.931 
9798.5 1
12212100 12318.1 -9822.88 1798.62 -201.595 75.1348 215.141 
9799 1
12212100 12260 -9805 1788.38 -112.427 34.5745 117.624 
9799.5 1
12212100 12170.6 -9435.57 1818.43 -179.575 741.824 763.25 
9800 1
12212100 12476 -8791 1986.88 603.614 1273.86 1409.63 
9800.5 1
12212100 12474.7 -8789.71 2065.86 -2.55102 2.55102 3.60769 
9801 1
12212100 12369.6 -8728.12 2108.5 -214.031 125.436 248.08 
9801.5 1
12212100 12354.1 -8732.29 2089.71 -31.0263 -8.33811 32.1272 
9802 1
12212100 12468.2 -8979.88 2066.62 225.508 -489.307 538.772 
9802.5 1
12212100 12538.7 -9361.14 2041.29 138.709 -750.527 763.237 
9803 1
12212100 12528.1 -9622.38 2017.88 -21.5668 -532.041 532.478 
9803.5 1
12212100 12473.4 -9703.86 1986.71 -107.038 -159.456 192.051 
9804 1
12212100 12591.6 -9828.29 1950.86 245.11 -258.151 355.978 
9804.5 1
12212100 12675.2 -9758.75 1921.38 163.755 136.078 212.915 
9805 1
12212100 12770.7 -9571.57 1893.86 189.413 371.386 416.899 
9805.5 1
12212100 12818.3 -9468.14 1879 101.432 220.53 242.738 
9806 1
12212100 12823.2 -9291.12 1869.62 9.65814 344.393 344.528 
9806.5 1
12212100 12611.9 -9051.57 1872 -434.072 491.896 656.034 
9807 1
12212100 12330.6 -8931.75 1949.5 -550.356 234.484 598.227 
9807.5 1
12212100 12193.2 -8810.25 2050.25 -264.692 234.104 353.364 
9808 1
12212100 12184.7 -8688.29 2085 -16.9696 242.474 243.067 
9808.5 1
12212100 12253.6 -8631.12 2078.62 136.728 113.414 177.643 
9809 1
12212100 12157.4 -8906.43 2099.43 -198.343 -567.636 601.291 
9809.5 1
12212100 12113.4 -9022.75 2091.62 -89.1773 -235.468 251.79 
9810 1
12212100 12315.1 -8942.86 2084.29 405.156 160.427 435.762 
9810.5 1
12212100 12586.8 -8869.12 2051.38 553.171 150.167 573.192 
9811 1
12212100 12704.3 -9085.57 2033.86 232.744 -428.607 487.723 
9811.5 1
12212100 12414.1 -8981.38 2016 -587.37 210.924 624.093 
9812 1
12212100 12292.6 -8946.5 2013.25 -226.679 65.0653 235.832 
9812.5 1
12212100 12232.4 -8913.86 2096.14 -124.373 67.4439 141.482 
9813 1
12212100 12204.8 -9156.38 2075 -55.5795 -486.984 490.145 
9813.5 1
12212100 12140.4 -9261.75 2053.12 -125.732 -205.811 241.178 
9814 1
12212100 12177 -9213.14 2075.57 73.3968 97.4091 121.966 
9814.5 1
12212100 12341 -9147.38 2045.75 341.667 137.016 368.116 
9815 1
12212100 12395.3 -8841.43 2089.57 112.626 634.744 644.658 
9815.5 1
12212100 12346 -8998.5 2074.62 -98.9673 -315.404 330.567 
9816 1
12212100 12306.9 -9031.62 2065.38 -75.096 -63.5797 98.396 
9816.5 1
12212100 12192 -9264.29 2069.14 -233.961 -473.851 528.462 
9817 1
12212100 12304.9 -9596 2063.75 226.657 -666.093 703.6 
9817.5 1
12212100 12453 -9762.5 2040.12 287.621 -323.301 432.723 
9818 1
12212100 12549.9 -9839.62 2008.12 189.579 -150.93 242.322 
9818.5 1
12212100 12580.4 -9827 1971 60.5159 25.0496 65.4954 
9819 1
12212100 12505.8 -9771.75 1921 -150.758 111.616 187.579 
9819.5 1
12212100 12383.6 -9565.38 1859.25 -242.312 409.474 475.798 
9820 1
12212100 12294.9 -9431.29 1848.43 -181.901 274.773 329.527 
9820.5 1
12212100 12203.2 -9461.38 1864.25 -189.663 -62.2967 199.632 
9821 1
12212100 12176.5 -9340.5 1945.5 -51.2452 231.561 237.164 
9821.5 1
12212100 12562 -9422.5 1923.5 760.355 -161.736 777.366 
9822 1
12212100 12739.7 -9623.43 1901.29 365.667 -413.433 551.942 
9822.5 1
12212100 12776.2 -9634.78 1886.44 72.5804 -22.563 76.0066 
9823 1
12212100 12711.4 -9518.71 1870.71 -130.37 233.528 267.454 
9823.5 1
12212100 12579.1 -9279.22 1873.67 -265.698 480.908 549.425 
9824 1
12212100 12574 -9176.5 1881.5 -9.62544 193.451 193.69 
9824.5 1
12212100 12700.2 -9093.33 1883.56 266.292 175.457 318.899 
9825 1
12212100 12865.8 -9007.6 1896.6 340.695 176.406 383.656 
9825.5 1
12212100 12639 -9026.7 1896 -446.457 -37.5984 448.037 
9826 1
12212100 12411.3 -9004 1887.56 -456.246 45.491 458.508 
9826.5 1
12212100 12240.4 -9247.22 1884.56 -350.182 -498.406 609.127 
9827 1
12212100 12236.6 -9477.89 1881.22 -7.43573 -441.045 441.108 
9827.5 1
12212100 12220.2 -9497.5 2022.5 -33.0741 -39.7791 51.7328 
9828 1
12212100 12116.1 -9464.89 2054.67 -212.528 66.5533 222.705 
9828.5 1
12212100 12119.9 -9471.33 2056 7.29301 -12.441 14.4211 
9829 1
12212100 12107.8 -9542.25 2056 -24.6725 -144.14 146.236 
9829.5 1
12212100 12135.4 -9508.89 2053.22 57.2199 68.9279 89.5834 
9830 1
12212100 12073.9 -9456.75 2049.5 -119.321 101.044 156.357 
9830.5 1
12212100 12103.8 -9328.62 2048.75 59.99 257.279 264.181 
9831 1
12212100 12406.1 -9652.88 2037.5 615.835 -660.387 902.975 
9831.5 1
12212100 12535.6 -9726.88 2016.5 255.929 -146.245 294.766 
9832 1
12212100 12556.3 -9838 1978.14 41.075 -220.924 224.71 
9832.5 1
12212100 12562.5 -9823.25 1942.38 12.605 29.9189 32.4658 
9833 1
12212100 12424 -9800.75 1882.75 -267.375 43.4363 270.88 
9833.5 1
12212100 12453.9 -9804.75 1836.88 57.3417 -7.67754 57.8533 
9834 1
12212100 12802 -9743.71 1818.43 726.775 127.423 737.86 
9834.5 1
12212100 12796.6 -9854.56 1805 -11.2489 -229.011 229.287 
9835 1
12212100 12697.8 -9663.12 1793.5 -190.744 369.557 415.88 
9835.5 1
12212100 12650.4 -9338.38 1786.12 -93.998 644.345 651.165 
9836 1
12212100 12469.2 -9492.75 1784.88 -373.454 -318.299 490.695 
9836.5 1
12212100 12313.8 -9532.5 1792.5 -315.416 -80.6288 325.558 
9837 1
12212100 12410.8 -9576.75 1800 195.171 -89.0342 214.52 
9837.5 1
12212100 12750.5 -9609.62 1791.5 664.873 -64.3346 667.978 
9838 1
12212100 12815.5 -9735.12 1778 130.522 -252.008 283.803 
9838.5 1
12212100 12629.4 -9563.57 1774.86 -378.964 349.396 515.453 
9839 1
12212100 12336.2 -9316.38 1867 -606.995 511.794 793.962 
9839.5 1
12212100 12200 -9292.12 1962 -262.019 46.6346 266.137 
9840 1
12212100 12194.2 -9427.38 1981.12 -11.8557 -278.866 279.118 
9840.5 1
12212100 12137.8 -9446.88 1989.88 -111.44 -38.4615 117.89 
9841 1
12212100 12275.4 -9453 1979.33 265.307 -11.8015 265.57 
9841.5 1
12212100 12412.9 -9706.88 1956.88 273.222 -504.722 573.929 
9842 1
12212100 12377 -9797 1926.88 -75.2096 -188.941 203.36 
9842.5 1
12212100 12277.4 -9826.12 1913.88 -201.67 -58.9575 210.111 
9843 1
12212100 12223.2 -9297.75 1920.38 -105.097 1025.97 1031.34 
9843.5 1
12212100 12271.2 -8978.56 1982.22 95.183 633.322 640.435 
9844 1
12212100 12328.4 -8757.88 2027.75 112.727 435.267 449.628 
9844.5 1
12212100 12437.8 -8905.33 2085.33 218.369 -294.328 366.489 
9845 1
12212100 12672 -9182.5 2095.75 464.727 -549.934 719.999 
9845.5 1
12212100 12622.6 -9292.14 2093.57 -101.496 -225.139 246.96 
9846 1
12212100 12469 -9223.88 2060.75 -314.696 139.893 344.388 
9846.5 1
12212100 12439.5 -9122.62 2029.38 -56.7308 194.712 202.808 
9847 1
12212100 12435.4 -8910.88 2027.75 -8.23353 422.655 422.735 
9847.5 1
12212100 12520.2 -8796.5 1993.62 172.51 232.47 289.485 
9848 1
12212100 12442.1 -8723.12 1993.38 -153.186 143.873 210.156 
9848.5 1
12212100 12276.8 -8706.88 1979.25 -317.418 31.19 318.947 
9849 1
12212100 12141.1 -8745.86 2049.86 -287.303 -82.5893 298.938 
9849.5 1
12212100 12138.7 -8739.89 2069.67 -5.03291 12.1306 13.1332 
9850 1
12212100 12371.8 -9044.88 2109.75 450.838 -589.915 742.465 
9850.5 1
12212100 12305.2 -9187.12 2071.12 -133.534 -285.643 315.314 
9851 1
12212100 12336.4 -9140.12 2068.5 59.8558 90.3846 108.407 
9851.5 1
12212100 12320.6 -9142.5 2151.5 -31.5 -4.75 31.8561 
9852 1
12212100 12301.4 -8941.75 2113.5 -38.9676 406.377 408.241 
9852.5 1
12212100 12231.2 -8918 2122.88 -140.25 47.5 148.075 
9853 1
12212100 12267.2 -8822.38 2117.5 71.2871 189.356 202.331 
9853.5 1
12212100 12253.8 -8731.5 2111.62 -28.0083 188.537 190.606 
9854 1
12212100 12309.4 -9201.75 2115.38 113.059 -955.793 962.456 
9854.5 1
12212100 12532.6 -9830.25 2077.62 431.818 -1215.67 1290.08 
9855 1
12212100 12513.9 -9858.71 2005.14 -39.4283 -59.7989 71.6275 
9855.5 1
12212100 12431.8 -9859.62 1945.88 -167.908 -1.8624 167.919 
9856 1
12212100 12333 -9817.62 1894.75 -194.773 82.8402 211.658 
9856.5 1
12212100 12322.9 -9803.88 1845.25 -20.5375 27.8905 34.6362 
9857 1
12212100 12338.1 -9820.12 1821.5 30.0789 -32.0513 43.9548 
9857.5 1
12212100 12395.8 -9695.25 1814.62 116.414 252.273 277.838 
9858 1
12212100 12290.1 -9492.25 1817.12 -211.673 406.814 458.588 
9858.5 1
12212100 12372.1 -9454.38 1813.25 163.022 75.2982 179.572 
9859 1
12212100 12295.8 -9339 1873.5 -152.445 230.289 276.175 
9859.5 1
12212100 12268.1 -9373.33 2008.22 -53.4601 -66.4088 85.2532 
9860 1
12212100 12227.6 -9294.88 2040.88 -78.4615 152.051 171.101 
9860.5 1
12212100 12206.1 -9379 2057.88 -43.4343 -169.949 175.412 
9861 1
12212100 12101.4 -9514.88 2051.62 -205.392 -266.422 336.402 
9861.5 1
12212100 12082.1 -9681.38 2051.75 -38.5772 -333.667 335.89 
9862 1
12212100 12292.1 -9762.62 2044.12 416.667 -161.21 446.766 
9862.5 1
12212100 12371.8 -9873.25 2010.38 163.501 -227.156 279.879 
9863 1
12212100 12418.1 -9948.88 1994.5 92.5649 -150.948 177.069 
9863.5 1
12212100 12389.6 -9702 1951.88 -57.5758 498.737 502.05 
9864 1
12212100 12329.4 -9489.62 1916.88 -121.964 429.909 446.874 
9864.5 1
12212100 12295.4 -9334.12 1931.62 -69.8152 319.302 326.845 
9865 1
12212100 12286.7 -9258.78 1890.67 -17.1424 148.321 149.309 
9865.5 1
12212100 12207.1 -9059.62 1992.75 -160.044 400.71 431.488 
9866 1
12212100 12231.4 -8985 2031.75 49.4898 152.296 160.135 
9866.5 1
12212100 12313.6 -9158 2063.62 167.515 -352.342 390.136 
9867 1
12212100 12317 -9174.88 2052.75 6.88776 -34.4388 35.1208 
9867.5 1
12212100 12237.8 -9268.44 2043.44 -148.356 -175.224 229.593 
9868 1
12212100 12491.9 -9360.62 2018.12 494.353 -179.34 525.878 
9868.5 1
12212100 12559.8 -9482.75 2006.38 141.406 -254.427 291.082 
9869 1
12212100 12640.6 -9662 1984.25 171.709 -380.573 417.516 
9869.5 1
12212100 12643.2 -9810.75 1936.62 5.11696 -289.961 290.006 
9870 1
12212100 12505.4 -9851 1909.11 -263.491 -76.9598 274.5 
9870.5 1
12212100 12377.1 -9765.88 1871.62 -253.596 168.231 304.323 
9871 1
12212100 12368.4 -9648.38 1842.25 -18.2672 245.303 245.982 
9871.5 1
12212100 12292.2 -9482.89 1855 -147.583 320.71 353.037 
9872 1
12212100 12332.1 -9394.14 1842.43 79.0508 175.735 192.696 
9872.5 1
12212100 12333.6 -9287.14 1912.43 2.95159 221.074 221.094 
9873 1
12212100 12311.2 -9175.88 1941.25 -46.31 230.846 235.445 
9873.5 1
12212100 12454.1 -9188.67 2013.67 278.482 -24.935 279.596 
9874 1
12212100 12566.2 -9479.38 2014.12 219.88 -570.016 610.955 
9874.5 1
12212100 12594.7 -9682.44 1988.78 56.7199 -405.328 409.278 
9875 1
12212100 12718.5 -9848.88 1960.12 241.862 -325.06 405.168 
9875.5 1
12212100 12756.1 -9895 1942.25 75.0998 -92.0659 118.811 
9876 1
12212100 12703.1 -9981.38 1932.5 -108.163 -176.276 206.815 
9876.5 1
12212100 12698.2 -9848.25 1926.38 -9.96932 272.239 272.422 
9877 1
12212100 12770 -9350.44 1923.44 137.452 953.65 963.505 
9877.5 1
12212100 12745.1 -9287.57 1917.43 -50.5226 127.791 137.415 
9878 1
12212100 12729.9 -9190.5 1914.75 -32.0753 203.932 206.439 
9878.5 1
12212100 12585.8 -9124 1937.88 -296.553 136.831 326.599 
9879 1
12212100 12480.2 -9126.12 1965.12 -206.458 -4.15851 206.5 
9879.5 1
12212100 12370.8 -9201 1985 -210.524 -143.99 255.056 
9880 1
12212100 12255.9 -9306.62 1971 -226.187 -207.923 307.234 
9880.5 1
12212100 12148 -9417.5 1960 -220.603 -226.738 316.348 
9881 1
12212100 12108.5 -9248.75 1996.62 -79.798 340.909 350.124 
9881.5 1
12212100 12156.6 -9168.62 2016.62 94.7343 157.726 183.99 
9882 1
12212100 12223.2 -8962.38 2070 132.192 409.226 430.048 
9882.5 1
12212100 12351.2 -8771.25 2074.38 250 373.291 449.273 
9883 1
12212100 12560.5 -8918.62 2123 426.171 -300.153 521.261 
9883.5 1
12212100 12727.1 -9298.44 2092.11 332.557 -758.123 827.855 
9884 1
12212100 12728.1 -9425.75 2080 1.99584 -250.601 250.609 
9884.5 1
12212100 12673.4 -9363.33 2048.78 -113.681 129.764 172.517 
9885 1
12212100 12683.3 -9298.67 2000.33 20.1814 131.973 133.507 
9885.5 1
12212100 12560.8 -9029.11 2072.44 -247.088 543.459 596.992 
9886 1
12212100 12412.7 -8833.67 2063.44 -291.557 384.733 482.727 
9886.5 1
12212100 12291.2 -8773.78 2003.89 -236.734 116.742 263.954 
9887 1
12212100 12207.1 -8888.25 1988.75 -161.415 -219.716 272.635 
9887.5 1
12212100 12577.6 -8814 1979.71 778.249 155.987 793.727 
9888 1
12212100 12673.3 -8719 1958.89 190.761 189.243 268.705 
9888.5 1
12212100 12569 -8716.5 1946.75 -203.379 4.87329 203.437 
9889 1
12212100 12203.8 -8929 1972.75 -757.78 -440.871 876.697 
9889.5 1
12212100 12222.2 -9000.89 2104 35.7989 -139.32 143.845 
9890 1
12212100 12354 -9229.43 2088.14 265.146 -459.838 530.805 
9890.5 1
12212100 12517.8 -9327 2068.75 337.629 -201.178 393.022 
9891 1
12212100 12641 -9301.5 2038.75 251.531 52.0408 256.858 
9891.5 1
12212100 12417 -9146.75 2051.38 -442.688 305.83 538.056 
9892 1
12212100 12268 -8984.25 2090.5 -304.703 332.311 450.86 
9892.5 1
12212100 12262.9 -8916.44 2129.11 -9.848 130.647 131.017 
9893 1
12212100 12269.9 -8820.86 2101.71 13.7713 188.908 189.409 
9893.5 1
12212100 12298.4 -8775.62 2084.75 59.7859 94.8263 112.1 
9894 1
12212100 12237.5 -8724.38 2121.75 -118.434 99.7082 154.817 
9894.5 1
12212100 12176.1 -8681.75 2114.5 -122.018 84.7416 148.558 
9895 1
12212100 12189.4 -8692.75 2119.12 26.5 -22 34.442 
9895.5 1
12212100 12306.8 -8755.75 2125.88 220.63 -118.421 250.402 
9896 1
12212100 12270 -8848.12 2117.75 -76.8828 -193.253 207.985 
9896.5 1
12212100 12237.7 -9034.44 2155.22 -64.1534 -369.681 375.207 
9897 1
12212100 12288 -8975.62 2138.62 97.7346 114.213 150.322 
9897.5 1
12212100 12237.9 -8907.75 2117.12 -109.923 148.849 185.038 
9898 1
12212100 12133 -8918.44 2130 -204.834 -20.8876 205.896 
9898.5 1
12212100 12177 -8889.25 2146.38 87.4751 58.0406 104.979 
9899 1
12212100 12510.2 -8840.25 2138.12 684.292 100.616 691.649 
9899.5 1
12212100 12666.3 -9026.11 2133.33 299.01 -356.056 464.955 
9900 1
12212100 12587.2 -8947.75 2125.62 -151.501 150.117 213.278 
9900.5 1
12212100 12444 -8864.89 2124.89 -289.98 167.735 334.997 
9901 1
12212100 12380.8 -8867.5 2103.25 -128.819 -5.31794 128.928 
9901.5 1
12212100 12515.2 -9024 2108.44 268.408 -312.375 411.851 
9902 1
12212100 12350.3 -9095.22 2147.67 -332.437 -143.593 362.124 
9902.5 1
12212100 12396.9 -9121.11 2107 96.7891 -53.8231 110.748 
9903 1
12212100 12285.7 -9100.56 2094.22 -216.807 40.0693 220.479 
9903.5 1
12212100 12387 -9257 2088.33 197.531 -304.96 363.344 
9904 1
12212100 12343.2 -9174 2127.88 -91.1458 172.917 195.468 
9904.5 1
12212100 12280.1 -8923.89 2111.56 -130.183 515.693 531.871 
9905 1
12212100 12274.8 -8827.33 2069.22 -10.4371 188.954 189.242 
9905.5 1
12212100 12345.6 -8924.78 2031.56 137.7 -189.581 234.312 
9906 1
12212100 12309.9 -9026.25 2142.75 -71.7919 -204.169 216.424 
9906.5 1
12212100 12312.4 -8992.12 2126.5 5.28541 72.1459 72.3392 
9907 1
12212100 12304.3 -9106.67 2110 -15.8926 -226.367 226.924 
9907.5 1
12212100 12413.2 -9297.88 2086 209.859 -368.417 423.995 
9908 1
12212100 12602.4 -9534.22 2071.89 376.132 -469.875 601.879 
9908.5 1
12212100 12655 -9606.25 2052.12 105.322 -144.344 178.684 
9909 1
12212100 12635.2 -9675 2025.62 -41.318 -143.828 149.646 
9909.5 1
12212100 12664.9 -9695.5 1988 57.9746 -40.1174 70.5015 
9910 1
12212100 12466.2 -9725.56 1919.44 -397.306 -60.1111 401.827 
9910.5 1
12212100 12388 -9853.38 1854.5 -153.678 -251.119 294.411 
9911 1
12212100 12334 -9728.33 1817.89 -108.434 251.088 273.501 
9911.5 1
12212100 12254.9 -9605.38 1813.12 -160.172 248.904 295.987 
9912 1
12212100 12204.8 -9417.38 1855.62 -102.926 386.037 399.523 
9912.5 1
12212100 12387.1 -9474.75 1872.38 365.481 -114.98 383.141 
9913 1
12212100 12668 -9627.67 1875.89 540.144 -294.071 615.007 
9913.5 1
12212100 12708.1 -9736.62 1848.38 77.7616 -211.16 225.023 
9914 1
12212100 12613.2 -9686.62 1822.5 -194.018 102.249 219.313 
9914.5 1
12212100 12346.4 -9735.11 1789.89 -543.392 -98.7497 552.292 
9915 1
12212100 12268.1 -9733.88 1779.75 -157.268 2.48215 157.288 
9915.5 1
12212100 12249.6 -9665.56 1769.44 -37.7428 138.861 143.899 
9916 1
12212100 12181.6 -9666.38 1763.12 -133.459 -1.60991 133.469 
9916.5 1
12212100 12118.4 -9479.62 1774 -127.008 375 395.924 
9917 1
12212100 12170.2 -9105.89 1851.78 103.281 744.494 751.624 
9917.5 1
12212100 12180 -9083.38 1953.88 18.876 43.4631 47.3851 
9918 1
12212100 12311.4 -9529 1977.62 267.566 -907.587 946.206 
9918.5 1
12212100 12625.1 -9415.5 1975.88 650.934 235.477 692.217 
9919 1
12212100 12772.8 -9295.78 1963 283.948 230.235 365.56 
9919.5 1
12212100 12854.1 -9245.14 1966.86 163.712 101.881 192.825 
9920 1
12212100 12829 -9337.38 1960.38 -53.2688 -195.407 202.538 
9920.5 1
12212100 12700.4 -9566.5 1925.25 -252.701 -450.147 516.227 
9921 1
12212100 12443.3 -9622.57 1887.14 -512.13 -111.696 524.169 
9921.5 1
12212100 12386.9 -9677.25 1845 -116.551 -112.972 162.317 
9922 1
12212100 12291.2 -9644.75 1849.25 -189.732 64.4841 200.391 
9922.5 1
12212100 12329.1 -9783.75 1822.25 74.7041 -274.162 284.157 
9923 1
12212100 12273.5 -9622.88 1802.5 -107.177 309.971 327.977 
9923.5 1
12212100 12315.1 -9481.88 1816.12 84.2611 285.425 297.603 
9924 1
12212100 12363.4 -9598.5 1829.88 93.1467 -225.145 243.652 
9924.5 1
12212100 12227.4 -9661.75 1809.5 -268.775 -125 296.42 
9925 1
12212100 12229.2 -9732.38 1805.12 3.69095 -139.026 139.075 
9925.5 1
12212100 12268.8 -9800 1801.5 78.0632 -133.646 154.775 
9926 1
12212100 12248.2 -9815.12 1784.12 -41.6667 -30.7419 51.7801 
9926.5 1
12212100 12243.6 -9766.75 1769.12 -9.40041 98.3232 98.7715 
9927 1
12212100 12286.4 -9752.75 1763.75 86.8902 28.4553 91.4309 
9927.5 1
12212100 12626.9 -9747.75 1766.5 718.354 10.5485 718.432 
9928 1
12212100 12743.9 -9675.62 1760.88 225.869 139.237 265.337 
9928.5 1
12212100 12746.4 -9674.4 1758 6.12864 2.9733 6.81181 
9929 1
12212100 12658.9 -9664.43 1757.57 -153.315 17.4631 154.306 
9929.5 1
12212100 12618.5 -9695.25 1750 -78.2115 -59.7315 98.4118 
9930 1
12212100 12383.6 -9845.86 1744.57 -466.128 -298.824 553.689 
9930.5 1
12212100 12284.6 -9577.25 1807.88 -189.916 515.561 549.428 
9931 1
12212100 12155 -9426.12 1844.88 -261.869 305.303 402.225 
9931.5 1
12212100 12178.2 -9174.12 1985.5 46.7807 507.042 509.196 
9932 1
12212100 12429.1 -8829.57 2060.43 521.607 716.328 886.114 
9932.5 1
12212100 12459 -8567.78 2100.33 59.4764 521.501 524.882 
9933 1
12212100 12353.6 -8767.71 2115.86 -210.017 -398.28 450.26 
9933.5 1
12212100 12334 -8954.5 2076.5 -40.6046 -387.522 389.644 
9934 1
12212100 12312 -9106.44 2080.56 -41.5094 -286.688 289.677 
9934.5 1
12212100 12285.1 -9234.75 2117.12 -53.2178 -254.07 259.584 
9935 1
12212100 12355.9 -9202.62 2113.5 142.929 64.899 156.973 
9935.5 1
12212100 12329.8 -9293.12 2140.12 -52.0418 -180.279 187.64 
9936 1
12212100 12431.9 -9364.88 2107.75 214.548 -150.735 262.206 
9936.5 1
12212100 12577.9 -9359.12 2093 292.585 11.523 292.812 
9937 1
12212100 12680.5 -9385.38 2061.12 200.832 -51.3699 207.297 
9937.5 1
12212100 12700.2 -9579.5 2038.62 40.1423 -394.563 396.6 
9938 1
12212100 12620.7 -9837.44 1985.22 -156.046 -505.773 529.299 
9938.5 1
12212100 12613.6 -9814.88 1944.5 -13.9716 44.7806 46.9096 
9939 1
12212100 12585.6 -9720.25 1907.62 -55.1181 186.27 194.253 
9939.5 1
12212100 12558.5 -9309.5 1894.62 -53.8194 814.98 816.755 
9940 1
12212100 12478.3 -9179.86 1989.43 -169.586 274.086 322.309 
9940.5 1
12212100 12435.8 -9132.67 1981.78 -83.8421 93.0779 125.272 
9941 1
12212100 12247.8 -9026.5 2041 -364.395 205.749 418.469 
9941.5 1
12212100 12240.2 -9269.38 2088 -15.4321 -499.743 499.981 
9942 1
12212100 12571.8 -9899.88 2059.62 641.199 -1219.54 1377.83 
9942.5 1
12212100 12583.8 -9854.88 2029.75 24 90 93.145 
9943 1
12212100 12586.3 -9832.86 1988.43 5.32713 46.256 46.5617 
9943.5 1
12212100 12607.4 -9825.56 1946.78 43.1811 14.9012 45.6799 
9944 1
12212100 12607.9 -9852.12 1896.75 0.821671 -50.705 50.7117 
9944.5 1
12212100 12558.1 -9962.88 1865.5 -98.3202 -218.874 239.943 
9945 1
12212100 12570 -9898.22 1836.78 23.9899 130.612 132.797 
9945.5 1
12212100 12546.2 -9796.12 1807.5 -47.9798 206.257 211.764 
9946 1
12212100 12564.9 -9775.67 1785.44 38.2729 42.0089 56.8292 
9946.5 1
12212100 12403.4 -9628.78 1756.56 -318.431 289.722 430.508 
9947 1
12212100 12223.9 -9375.44 1756.67 -356.969 503.645 617.321 
9947.5 1
12212100 12180 -9196.62 1854 -90.6795 369.462 380.427 
9948 1
12212100 12170.3 -8825.33 1932.22 -19.45 747.066 747.319 
9948.5 1
12212100 12285.3 -8838.67 1932.67 222.008 -25.74 223.495 
9949 1
12212100 12532.2 -8780.88 1918.25 489.914 114.666 503.154 
9949.5 1
12212100 12565.2 -8793.12 1945.12 65.3465 -24.2574 69.7036 
9950 1
12212100 12645.5 -8696.75 2019.62 162.121 194.697 253.358 
9950.5 1
12212100 12676.6 -8775.38 2036.38 61.3905 -155.079 166.788 
9951 1
12212100 12658 -9055.62 2016.88 -36.9544 -556.052 557.278 
9951.5 1
12212100 12643.4 -9228.12 2015.75 -29.7256 -350.61 351.868 
9952 1
12212100 12629.5 -9311.38 2030.75 -27.0996 -162.598 164.84 
9952.5 1
12212100 12477.7 -9453.71 2061.29 -314.908 -295.31 431.712 
9953 1
12212100 12342.4 -9387.88 2060 -275.64 134.092 306.526 
9953.5 1
12212100 12288.6 -9161.5 2106.38 -106.647 449.157 461.644 
9954 1
12212100 12284.9 -9056.12 2129.25 -7.76398 218.168 218.306 
9954.5 1
12212100 12325.2 -8953.25 2155.5 80.5888 205.339 220.587 
9955 1
12212100 12364.8 -8821.25 2154.75 78.5288 262.425 273.923 
9955.5 1
12212100 12397.4 -8736.11 2126.22 62.2751 162.169 173.716 
9956 1
12212100 12384.3 -8846.57 2100.71 -25.7509 -216.165 217.693 
9956.5 1
12212100 12564.2 -9027.38 2092.12 376.494 -378.25 533.686 
9957 1
12212100 12756.9 -9166 2072 374.029 -269.175 460.818 
9957.5 1
12212100 12702.6 -9147 2060.29 -112.897 39.501 119.608 
9958 1
12212100 12523.1 -8913.12 2049.25 -360.334 469.629 591.939 
9958.5 1
12212100 12449 -8841.62 2065.62 -142.002 136.973 197.297 
9959 1
12212100 12383.9 -8735 2081.71 -134.039 219.393 257.099 
9959.5 1
12212100 12395 -8746.12 2060.5 22.6021 -22.5659 31.9387 
9960 1
12212100 12419.8 -8821.75 2066.62 48.4344 -147.994 155.718 
9960.5 1
12212100 12406.1 -8836 2069.86 -28.1721 -29.5031 40.7934 
9961 1
12212100 12402.1 -9009.12 2082.5 -8.05182 -346.944 347.037 
9961.5 1
12212100 12513.5 -9194.25 2072.88 215.843 -358.769 418.693 
9962 1
12212100 12517 -9329.43 2068.86 6.86275 -265.056 265.145 
9962.5 1
12212100 12352.9 -9328 2077.14 -345.564 3.00752 345.577 
9963 1
12212100 12429.1 -9378.88 2074.25 146.952 -98.025 176.646 
9963.5 1
12212100 12459 -9349.88 2041.38 57.1224 55.4493 79.609 
9964 1
12212100 12408.1 -9035.14 2047 -101.309 626.956 635.089 
9964.5 1
12212100 12351 -9004.71 2079.71 -123.954 66.0056 140.433 
9965 1
12212100 12294.9 -8878.75 2107.75 -107.109 240.39 263.172 
9965.5 1
12212100 12307.4 -8835.29 2112.14 25.8837 89.6171 93.2801 
9966 1
12212100 12347.5 -8754.88 2081.38 82.6215 165.795 185.241 
9966.5 1
12212100 12339.3 -8818.71 2097 -16.2338 -126.165 127.205 
9967 1
12212100 12305.4 -8985.75 2092.62 -67.8214 -334.071 340.886 
9967.5 1
12212100 12249.4 -9043.43 2112.86 -109.914 -113.317 157.867 
9968 1
12212100 12225.8 -9128.38 2137 -49.5368 -177.712 184.487 
9968.5 1
12212100 12237.1 -9276.75 2129.38 21.5436 -281.013 281.838 
9969 1
12212100 12226.1 -9479.88 2119.38 -21.3592 -394.417 394.995 
9969.5 1
12212100 12092 -9276.43 2122.29 -276.546 419.477 502.433 
9970 1
12212100 12485.1 -9111.86 2123.57 852.804 356.988 924.508 
9970.5 1
12212100 12651.4 -9228.12 2104.62 323.409 -226.202 394.665 
9971 1
12212100 12681.8 -9236.12 2090 57.8571 -15.2381 59.8302 
9971.5 1
12212100 12762.3 -9251.57 2083.57 157.604 -30.2278 160.477 
9972 1
12212100 12735.7 -9092 2068.14 -56.535 339.514 344.189 
9972.5 1
12212100 12637.5 -9169.88 2036.88 -196.036 -155.439 250.183 
9973 1
12212100 12446.9 -9191.5 2042.12 -367.293 -41.6667 369.649 
9973.5 1
12212100 12310.8 -8872.12 2088.25 -268.491 629.931 684.763 
9974 1
12212100 12274.6 -8867.88 2076.62 -72.25 8.5 72.7483 
9974.5 1
12212100 12302.3 -8844 2094.14 57.6265 49.7396 76.1238 
9975 1
12212100 12238.1 -8834.5 2074 -131.477 19.4672 132.91 
9975.5 1
12212100 12153.4 -8835.12 2104.88 -165.205 -1.21832 165.209 
9976 1
12212100 12143.5 -9017.88 2122.75 -19.439 -359.744 360.269 
9976.5 1
12212100 12122.4 -9190.38 2122.38 -42.5907 -347.782 350.38 
9977 1
12212100 12189.4 -9130.12 2143.88 135.628 121.964 182.4 
9977.5 1
12212100 12359.2 -8848.88 2113.38 340.431 563.627 658.459 
9978 1
12212100 12658.4 -9075.62 2074.75 587.672 -445.481 737.436 
9978.5 1
12212100 12717.5 -9192 2063.5 115.931 -228.186 255.947 
9979 1
12212100 12504.9 -9186.86 2072.86 -423.591 10.2447 423.715 
9979.5 1
12212100 12287.1 -9109.38 2085.75 -454.556 161.758 482.48 
9980 1
12212100 12255.8 -8969.88 2106.12 -63.5121 282.389 289.443 
9980.5 1
12212100 12450 -8958.25 2112.88 392.424 23.4848 393.126 
9981 1
12212100 12642.1 -9048.5 2082.75 394.507 -185.318 435.866 
9981.5 1
12212100 12750.8 -9060.78 2077.89 201.957 -22.8211 203.242 
9982 1
12212100 12668.1 -9039.75 2079.12 -158.948 40.438 164.011 
9982.5 1
12212100 12695.1 -8988.14 2057.57 57.8541 110.508 124.736 
9983 1
12212100 12771.8 -9019.25 2053.88 160.602 -65.2141 173.337 
9983.5 1
12212100 12714.5 -9067.25 2054.12 -113.817 -95.4274 148.529 
9984 1
12212100 12769.6 -9262.38 2054.88 104.602 -370.256 384.748 
9984.5 1
12212100 12817.8 -9215.75 2045.75 96.25 93.25 134.014 
9985 1
12212100 12826.1 -9224.12 2041.75 16.6501 -16.6501 23.5468 
9985.5 1
12212100 12472.9 -9187.25 2027.62 -681.95 71.1873 685.655 
9986 1
12212100 12355.1 -9264.29 1998.14 -244.765 -160.157 292.507 
9986.5 1
12212100 12343.6 -9431.12 1967.25 -24.0959 -349.036 349.867 
9987 1
12212100 12367.8 -9495.38 1915.75 47.9622 -127.734 136.441 
9987.5 1
12212100 12351.6 -9503.25 1886.25 -32.5101 -15.877 36.1799 
9988 1
12212100 12199.2 -9411.5 1923.62 -299.361 180.255 349.441 
9988.5 1
12212100 12214.2 -9405 1957 29.3542 12.7202 31.9917 
9989 1
12212100 12200.4 -9371.62 1957.25 -27.4209 65.9585 71.4313 
9989.5 1
12212100 12273 -9409.38 1990.12 142.963 -74.311 161.122 
9990 1
12212100 12596.1 -9456.12 1974.5 659.439 -95.4082 666.305 
9990.5 1
12212100 12694.6 -9430.12 1959.12 201.844 53.2787 208.758 
9991 1
12212100 12796.1 -9415.25 1936.75 205.051 30.0505 207.241 
9991.5 1
12212100 12612.3 -9358.89 1911.33 -354.127 108.596 370.403 
9992 1
12212100 12444.4 -9545.71 1896.43 -340.578 -378.956 509.51 
9992.5 1
12212100 12329.8 -9642.12 1878.12 -235.48 -197.969 307.64 
9993 1
12212100 12325.6 -9684.44 1875.67 -8.05076 -81.2273 81.6253 
9993.5 1
12212100 12247 -9533.88 1861.12 -151.652 290.675 327.857 
9994 1
12212100 12243.1 -9384.5 1908.5 -7.8125 301.159 301.261 
9994.5 1
12212100 12318.3 -9231.86 1968.57 157.24 319.337 355.95 
9995 1
12212100 12297.4 -9264.22 1968.11 -42.5332 -66.0512 78.561 
9995.5 1
12212100 12290.3 -9397.43 2013.86 -14.2604 -265.351 265.734 
9996 1
12212100 12196.1 -9413 2027.38 -195.354 -32.3059 198.007 
9996.5 1
12212100 12265.5 -9547.75 2001.38 137.649 -267.361 300.714 
9997 1
12212100 12262.1 -9569.11 1977.11 -6.54226 -41.2377 41.7534 
9997.5 1
12212100 12006.5 -9539.38 1973.12 -476.886 55.4778 480.103 
9998 1
12212100 12071.5 -9355.25 1971.75 134.576 381.211 404.268 
9998.5 1
12212100 12189.1 -9200.38 1981.88 245.564 323.33 406.009 
9999 1
12212100 12333.2 -9029.38 2011.62 295.338 350.41 458.27 
9999.5 1
12212100 12398 -8924.33 2073 122.865 199.32 234.146 
10000 1
12212100 12355.9 -8900.25 2130.38 -80.8541 46.2252 93.1352 
10000.5 1
12212100 12319.8 -8866 2094 -73.7245 69.898 101.592 
10001 1
12212100 12210.6 -8926.5 2120.75 -217.814 -120.758 249.05 
10001.5 1
12212100 12187.7 -9001.86 2155.86 -46.0055 -151.32 158.159 
10002 1
12212100 12242.4 -9192.75 2145.62 109.103 -381.024 396.336 
10002.5 1
12212100 12247.5 -9176.62 2136.38 10.0688 31.6798 33.2414 
10003 1
12212100 12205.4 -9062.25 2135.12 -84.0818 228.293 243.285 
10003.5 1
12212100 12315.3 -8901.43 2137.86 231.879 339.286 410.953 
10004 1
12212100 12365.7 -8826.11 2142 103.24 154.339 185.685 
10004.5 1
12212100 12340.8 -8859.89 2135 -47.0489 -63.8521 79.3139 
10005 1
12212100 12353.8 -8798.56 2123.89 26.2097 123.656 126.403 
10005.5 1
12212100 12512.6 -8649.56 2022 319.472 299.799 438.112 
10006 1
12212100 12450 -8600.9 1955.6 -127.664 99.2971 161.735 
10006.5 1
12212100 12296.3 -8782.22 1908.56 -304.894 -359.766 471.585 
10007 1
12212100 12205.9 -8844 1974 -177.342 -121.133 214.764 
10007.5 1
12212100 12303.6 -9016 2061 198.651 -349.593 402.092 
10008 1
12212100 12366.6 -9089.67 2019.33 123.879 -145.013 190.722 
10008.5 1
12212100 12377.2 -8832.88 2010.5 21.87 525.136 525.592 
10009 1
12212100 12399.8 -8750.44 2073.22 47.1292 172.449 178.773 
10009.5 1
12212100 12576.4 -8738.22 2076.78 347.769 24.0595 348.6 
10010 1
12212100 12595.6 -8667 2026.44 36.9654 137.761 142.634 
10010.5 1
12212100 12634.1 -8777.25 2019.75 75.9241 -217.028 229.925 
10011 1
12212100 12706.1 -9127.38 2022.5 150.943 -734.015 749.374 
10011.5 1
12212100 12792.1 -9435.44 2023.56 168.931 -605.244 628.378 
10012 1
12212100 12704 -9857.62 2011.62 -166.877 -799.584 816.813 
10012.5 1
12212100 12756.6 -9909.12 1999.62 105.885 -103.622 148.152 
10013 1
12212100 12718.2 -9863.12 1992.62 -78.6373 94.2623 122.757 
10013.5 1
12212100 12673.5 -9891.88 1978.38 -92.4587 -59.4008 109.896 
10014 1
12212100 12731.9 -9872.38 1965.38 122.123 40.795 128.757 
10014.5 1
12212100 13358.8 -9988.89 1952.78 1207.91 -224.497 1228.59 
10015 1
12212100 13750.1 -10475.9 1942.29 782.73 -973.937 1249.49 
10015.5 1
12212100 13781.4 -10488.1 1943 63.7507 -24.9572 68.4617 
10016 1
12212100 13739.1 -10490.6 1943 -82.9793 -4.92919 83.1256 
10016.5 1
12212100 13144 -10439.8 1924.25 -1209.6 103.404 1214.02 
10017 1
12212100 12733 -10528.8 1841.5 -804.305 -174.168 822.947 
10017.5 1
12212100 12435.2 -10634.2 1714.88 -606.415 -214.868 643.357 
