# Supplementary material for: Intrinsic group behaviour II: On the dependence of triad spatial dynamics on social and personal features; and on the effect of social interaction on small group dynamics
Source: PLoS One. 2019 Dec 3;14(12):e0225704. doi: 10.1371/journal.pone.0225704 (PMC6890182; doi:10.1371/journal.pone.0225704)
Supplement: S3 Data Set — (ZIP) [file pone.0225704.s003.zip › set_3_int/group_traj_triad_int/traj_3_0217_36.dat]

3 12201301 12203001 12200900 0 0 1 0 2 1 0 16.6667 10 30 1430.38 1602.07 1320.4 
9009 1
12200900 41592 -22887 1192 0 0 0 
9009.5 1
12200900 41362.2 -22817.2 1257 -743.617 225.818 777.149 
9010 1
12200900 40744 -22607.1 1297.5 -1224.2 416.034 1292.96 
9010.5 1
12200900 40135.8 -22080 1373.5 -1277.84 1107.41 1690.92 
9011 1
12200900 39645.6 -21787.9 1490.62 -937.141 558.556 1090.97 
9011.5 1
12200900 39108.4 -21585.1 1512 -1083.17 408.77 1157.73 
9012 1
12200900 38460.6 -21270.6 1485.62 -1292.91 627.745 1437.25 
9012.5 1
12200900 37886 -21038.5 1470.5 -1115.78 450.728 1203.38 
9013 2
12201301 36536 -19886 1528 0 0 0 
12200900 37317 -20793.9 1438.57 -1197.89 515.038 1303.92 
9013.5 2
12201301 36212.5 -19746.6 1609.62 -989.297 426.223 1077.21 
12200900 37061.9 -20963.5 1442.12 -522.797 -347.629 627.824 
9014 2
12201301 35504.1 -19474.1 1635.22 -1375.51 529.153 1473.78 
12200900 36484.6 -20696.2 1408.33 -1121.01 518.986 1235.32 
9014.5 2
12201301 34852.7 -19268.3 1628.57 -1287.35 406.77 1350.08 
12200900 35897 -20467.7 1373.43 -1161.18 451.597 1245.9 
9015 2
12201301 34305 -19097.4 1625.62 -1104.26 344.578 1156.78 
12200900 35004.4 -20354.1 1338.88 -1799.65 229.011 1814.16 
9015.5 2
12201301 33791.6 -18923.8 1609.88 -1049.85 355.061 1108.26 
12200900 34439.5 -20147.5 1332.62 -1155.16 422.546 1230.02 
9016 2
12201301 33214.8 -18805.9 1615 -1158.38 236.697 1182.32 
12200900 33903.6 -20033.9 1336.38 -1076.05 228.163 1099.98 
9016.5 2
12201301 32641.2 -18615.4 1608.78 -1102.94 366.213 1162.15 
12200900 33316.3 -19818.8 1337.56 -1129.41 413.649 1202.77 
9017 2
12201301 31977.9 -18382.4 1547.75 -1298.14 456.105 1375.93 
12200900 32713 -19679.2 1346.75 -1180.69 273.048 1211.85 
9017.5 2
12201301 31273 -18152.4 1459.75 -1406.94 459.082 1479.94 
12200900 32043.2 -19396.1 1320 -1336.83 565.12 1451.37 
9018 2
12201301 30648.6 -17896.4 1444.75 -1241.3 508.946 1341.59 
12200900 31388.4 -19123.2 1244 -1301.94 542.495 1410.44 
9018.5 2
12201301 30043.1 -17618.1 1442.62 -1258.84 578.482 1385.39 
12200900 30701.2 -18900.5 1156.62 -1428.53 463.098 1501.72 
9019 2
12201301 29453 -17397.6 1583.78 -1161.66 434.192 1240.15 
12200900 29924.6 -18617 1129.44 -1528.93 558.071 1627.59 
9019.5 2
12201301 28921.5 -17155.5 1600.12 -1034.05 470.925 1136.23 
12200900 29191.2 -18208.8 1197.5 -1426.66 794.261 1632.86 
9020 2
12201301 28326.8 -17004 1611.12 -1226.29 312.371 1265.45 
12200900 28705.4 -17859.9 1283.25 -1001.8 719.33 1233.31 
9020.5 2
12201301 27838.8 -16780.8 1653.75 -991.87 453.76 1090.74 
12200900 28198.8 -17670.8 1366.25 -1029.73 384.4 1099.14 
9021 2
12201301 27328.6 -16623.8 1646.62 -996.338 306.641 1042.46 
12200900 27748.9 -17484.9 1427.5 -878.662 363.037 950.707 
9021.5 2
12201301 26808.4 -16448.9 1578.43 -1083.74 364.36 1143.35 
12200900 27402.7 -17237.7 1439.29 -721.168 514.918 886.129 
9022 2
12201301 26188 -16187.9 1573.38 -1261.03 530.452 1368.06 
12200900 26861 -16990.2 1343.75 -1101.05 502.976 1210.49 
9022.5 2
12201301 25620.6 -15908.5 1594.5 -1134.75 558.75 1264.86 
12200900 26354.8 -16584 1286.62 -1012.5 812.5 1298.2 
9023 2
12201301 24984.5 -15649.2 1639.62 -1272.25 518.5 1373.85 
12200900 25839.8 -16157.9 1254.62 -1030 852.25 1336.87 
9023.5 2
12201301 24534.2 -15524.6 1614.62 -911.437 252.277 945.707 
12200900 25378 -15668.5 1335.62 -934.717 990.638 1362.01 
9024 2
12201301 24070 -15270.6 1587.5 -922.962 504.97 1052.07 
12200900 24991.9 -15282.6 1384.12 -767.644 767.147 1085.26 
9024.5 2
12201301 23579.9 -15062.2 1603 -968.626 411.808 1052.53 
12200900 24425 -14931.8 1355.5 -1120.31 693.429 1317.55 
9025 2
12201301 23067.1 -14961.4 1570.5 -1037.96 204.2 1057.85 
12200900 23912.6 -14732.4 1354.12 -1037.2 403.593 1112.95 
9025.5 2
12201301 22311 -14725.4 1535.12 -1471.06 459.144 1541.05 
12200900 23227.2 -14488.9 1255.62 -1333.41 473.735 1415.07 
9026 2
12201301 21742.5 -14547.8 1537.38 -1095.38 342.245 1147.6 
12200900 22597 -14251.9 1202.62 -1214.35 456.647 1297.38 
9026.5 2
12201301 21179 -14349.2 1572.62 -1147.66 404.277 1216.78 
12200900 22078.4 -14073.1 1235 -1056.26 364.053 1117.24 
9027 2
12201301 20738.4 -14173 1580.14 -933.414 373.411 1005.33 
12200900 21583.6 -13996.3 1314.29 -1048.31 162.795 1060.88 
9027.5 2
12201301 20259.2 -13978.5 1578.5 -932.254 378.405 1006.13 
12200900 21034 -13969.5 1345.12 -1069.21 52.1123 1070.47 
9028 2
12201301 19821.5 -13720.1 1594 -863.412 509.615 1002.59 
12200900 20549.6 -13724.2 1334 -955.375 483.728 1070.86 
9028.5 2
12201301 19373.9 -13428.5 1593.5 -889.911 579.771 1062.11 
12200900 20138.6 -13493 1336 -817.097 459.742 937.556 
9029 2
12201301 19084.6 -12993 1583.75 -578.5 871 1045.61 
12200900 19752.6 -13240.5 1337 -772 505 922.501 
9029.5 2
12201301 18656.9 -12594.6 1590 -843.688 785.75 1152.91 
12200900 19342 -12945.9 1329.38 -809.911 581.114 996.82 
9030 2
12201301 18233.8 -12262.5 1568.5 -839.534 658.978 1067.27 
12200900 18999.2 -12645.4 1315.25 -680.06 596.23 904.418 
9030.5 3
12203001 13508.2 -10587 1747 0 0 0 
12201301 17751.9 -11864.9 1552.38 -959.91 792.082 1244.52 
12200900 18577.5 -12380 1318.5 -840.139 528.635 992.618 
9031 3
12203001 13652.1 -10557.2 1701.62 357.134 73.8213 364.684 
12201301 17075.2 -11356.6 1554.12 -1372.46 1030.93 1716.53 
12200900 17951.5 -12050.4 1264.75 -1269.78 668.611 1435.05 
9031.5 3
12203001 13800.5 -10508.2 1651.38 305.298 100.823 321.516 
12201301 16604.1 -11093 1592.12 -969.393 542.438 1110.84 
12200900 17349.9 -11788.9 1227.25 -1237.91 538.066 1349.79 
9032 3
12203001 13981.2 -10498.4 1641 362.224 19.7896 362.765 
12201301 16173.2 -10810.9 1604.38 -863.477 565.381 1032.11 
12200900 16662.6 -11495.6 1310.5 -1377.25 587.675 1497.4 
9032.5 3
12203001 14079.6 -10362.6 1666.25 191.764 264.62 326.798 
12201301 15671.8 -10354.6 1638.12 -977.583 889.376 1321.61 
12200900 16176.2 -11217.2 1305 -948.099 542.641 1092.41 
9033 3
12203001 14087.7 -10209.9 1721 16.6789 314.985 315.427 
12201301 15330.3 -9886.14 1665 -704.05 965.943 1195.3 
12200900 15719.9 -10805.3 1309.57 -941.016 849.411 1267.68 
9033.5 3
12203001 14079.6 -9668.88 1751.5 -16.6104 1110.85 1110.97 
12201301 14918.8 -9538.75 1673.25 -845.043 713.332 1105.87 
12200900 15327.4 -10357.6 1345.12 -805.918 919.221 1222.49 
9034 3
12203001 13818.8 -9243.75 1743.62 -508.528 828.704 972.292 
12201301 14526.4 -8966.5 1666.88 -764.864 1115.5 1352.53 
12200900 14895.8 -9865 1366.5 -841.374 960.283 1276.74 
9034.5 3
12203001 13376.1 -8861.38 1622 -873.028 754.191 1153.68 
12201301 14046.1 -8502.12 1600.5 -947.239 915.927 1317.64 
12200900 14449.4 -9317.62 1383.5 -880.424 1079.64 1393.11 
9035 3
12203001 12950.6 -8328.5 1568.62 -834.314 1044.85 1337.09 
12201301 13676.6 -8068.75 1566 -724.51 849.755 1116.69 
12200900 13969.1 -8802.75 1369.62 -941.667 1009.56 1380.56 
9035.5 3
12203001 12558.1 -7865.88 1488.25 -766.602 903.564 1184.95 
12201301 13269.4 -7646.62 1578.88 -795.41 824.463 1145.61 
12200900 13491.4 -8506.88 1329.88 -933.105 577.881 1097.56 
9036 3
12203001 12147.1 -7546.29 1435.14 -863.408 671.406 1093.74 
12201301 12890.7 -7267.71 1623.71 -795.506 796.031 1125.39 
12200900 13149.3 -8229.71 1313 -718.675 582.27 924.95 
9036.5 3
12203001 11694.1 -7142.88 1375.5 -953.722 849.286 1277.06 
12201301 12442.9 -6936.25 1637.25 -942.82 697.82 1172.97 
12200900 12805.9 -7897.5 1363.38 -722.97 699.398 1005.9 
9037 3
12203001 11170.9 -6680.25 1285.62 -1023.97 905.333 1366.8 
12201301 12020.4 -6520 1651.88 -826.81 814.579 1160.67 
12200900 12285.1 -7483.38 1348.88 -1019.08 810.421 1302.04 
9037.5 3
12203001 10646.7 -6252.29 1211 -1035.89 845.779 1337.32 
12201301 11540.4 -6045.71 1613.86 -948.511 937.324 1333.51 
12200900 11846.1 -7098.43 1316.14 -867.554 760.764 1153.87 
9038 3
12203001 10216.1 -5805.12 1172 -837.722 869.962 1207.73 
12201301 11145.2 -5514.5 1564.62 -768.83 1033.49 1288.1 
12200900 11340.5 -6667 1290.62 -983.741 839.355 1293.16 
9038.5 3
12203001 9804.14 -5436.29 1220.43 -839.068 751.2 1126.2 
12201301 10722.9 -5113.86 1541 -860.271 815.973 1185.7 
12200900 10832.9 -6226.29 1273.71 -1033.9 897.585 1369.16 
9039 3
12203001 9339 -5060.5 1188.25 -921.075 744.13 1184.11 
12201301 10302.2 -4697.25 1534.5 -832.885 824.965 1172.29 
12200900 10395.2 -5876.88 1238.38 -866.549 691.902 1108.89 
9039.5 3
12203001 8834.71 -4802.43 1157.86 -1016.71 520.305 1142.11 
12201301 10026.9 -4132.57 1566.43 -555.228 1138.46 1266.64 
12200900 10009.6 -5479 1220 -777.578 802.167 1117.18 
9040 3
12203001 8208.12 -4604.12 1167.5 -1233.44 390.361 1293.74 
12201301 9714.25 -3571.62 1647.62 -615.368 1104.23 1264.12 
12200900 9675.25 -5107.88 1282.25 -658.113 730.561 983.276 
9040.5 3
12203001 7647.14 -4297.57 1119.86 -1093.53 597.57 1246.16 
12201301 9440 -3142.86 1619.14 -534.6 835.805 992.153 
12200900 9205 -4766.86 1324.29 -916.667 664.752 1132.33 
9041 3
12203001 7074.62 -3839 1178.25 -1147.33 918.981 1470 
12201301 9133.88 -2731.38 1631.62 -613.477 824.614 1027.78 
12200900 8680 -4487.25 1245.88 -1052.1 560.335 1192.01 
9041.5 3
12203001 6768.29 -3405.14 1259.86 -611.456 865.982 1060.1 
12201301 8723 -2257.43 1636.29 -820.11 946.001 1252 
12200900 8076.43 -4150.57 1195.43 -1204.73 672.013 1379.49 
9042 3
12203001 6585.5 -2824.38 1260.38 -364.842 1159.22 1215.28 
12201301 8243.38 -1843.88 1627.75 -957.335 825.456 1264.07 
12200900 7428.88 -3871.25 1204 -1292.52 557.528 1407.64 
9042.5 3
12203001 6133.71 -2176.43 1252.14 -922.012 1322.34 1612.04 
12201301 7858 -1499.86 1627.71 -786.48 702.077 1054.26 
12200900 6987.43 -3484.57 1241.71 -900.911 789.14 1197.66 
9043 3
12203001 5677.88 -1722.38 1297.62 -906.241 902.691 1279.11 
12201301 7445 -1125.38 1616.25 -821.074 744.497 1108.35 
12200900 6606.88 -3082.38 1240.75 -756.568 799.595 1100.79 
9043.5 3
12203001 5360.43 -1254.29 1270.57 -638.725 941.83 1137.99 
12201301 6864.57 -624.857 1568.57 -1167.86 1007.08 1542.11 
12200900 6275 -2550.86 1254.43 -667.757 1069.45 1260.8 
9044 3
12203001 5034 -840.222 1282.78 -671.664 851.982 1084.9 
12201301 6481.22 -276 1576.56 -788.784 717.813 1066.51 
12200900 5878 -2041.44 1273.78 -816.872 1048.17 1328.89 
9044.5 3
12203001 4725.5 -417.5 1252.25 -603.718 827.245 1024.11 
12201301 6037.75 -54.375 1567 -867.852 433.708 970.19 
12200900 5494.5 -1629.75 1297.62 -750.489 805.664 1101.06 
9045 3
12203001 4486.62 142 1223.38 -458.493 1073.9 1167.68 
12201301 5402.12 361.875 1539.88 -1220.01 798.944 1458.33 
12200900 5085.12 -1144.75 1306.12 -785.749 930.902 1218.19 
9045.5 3
12203001 4134.5 467 1205.62 -709.929 655.242 966.096 
12201301 5021.12 672.875 1582.5 -768.145 627.016 991.563 
12200900 4707.5 -610.375 1301.62 -761.341 1077.37 1319.23 
9046 3
12203001 3813.25 841.25 1158.88 -641.218 747.006 984.468 
12201301 4546.75 1020.62 1537.5 -946.856 694.112 1174.02 
12200900 4391.75 -191.625 1294 -630.24 835.828 1046.81 
9046.5 3
12203001 3368.86 1309 1173.29 -927.751 976.514 1346.96 
12201301 4042.86 1293 1543.86 -1051.97 568.633 1195.82 
12200900 3923.29 274 1268.43 -978.005 972.077 1378.92 
9047 3
12203001 2822 1745.5 1186.12 -1109.24 885.396 1419.28 
12201301 3545.88 1627.5 1502.88 -1008.08 678.499 1215.15 
12200900 3545.62 734.875 1274.38 -766.046 934.838 1208.61 
9047.5 3
12203001 2261.62 1989.38 1277.38 -1077.64 468.99 1175.27 
12201301 3044 2048.25 1549.88 -965.144 809.135 1259.45 
12200900 3112.38 1065.75 1269.12 -833.173 636.298 1048.36 
9048 3
12203001 1831.71 2121.14 1311.14 -886.414 271.686 927.115 
12201301 2483.29 2312.14 1582.86 -1156.11 544.109 1277.75 
12200900 2642.43 1421.71 1284.57 -968.962 733.947 1215.55 
9048.5 3
12203001 1282.25 2204.75 1368.88 -1101.13 167.549 1113.81 
12201301 1992.75 2388.62 1602.12 -983.038 153.271 994.914 
12200900 2148.5 1688 1284.62 -989.837 533.639 1124.52 
9049 3
12203001 828.125 2387 1362.75 -897.48 360.178 967.057 
12201301 1528.38 2595.62 1618.88 -917.737 409.091 1004.79 
12200900 1608.12 1906 1312.38 -1067.93 430.83 1151.56 
9049.5 3
12203001 292.714 2402.43 1359.86 -1083.83 31.2319 1084.28 
12201301 1055.43 2796.43 1644.14 -957.381 406.485 1040.1 
12200900 1070 2132 1330.86 -1089.32 457.49 1181.49 
9050 3
12203001 -138 2603.88 1370 -882.611 412.8 974.375 
12201301 562.75 3053.62 1644.5 -1009.59 527.042 1138.88 
12200900 624.75 2353.75 1329.75 -912.398 454.406 1019.29 
9050.5 3
12203001 -810.286 2725.57 1371.57 -1333.9 241.461 1355.58 
12201301 -18.4286 3247.57 1634 -1153.13 384.814 1215.65 
12200900 15.4286 2465.43 1453 -1208.97 221.584 1229.11 
9051 3
12203001 -1317.5 2947.75 1356.62 -988.722 433.097 1079.42 
12201301 -550.25 3445.75 1610 -1036.69 386.313 1106.33 
12200900 -490.125 2517.62 1438.38 -985.485 101.747 990.723 
9051.5 3
12203001 -1886.25 3165.38 1355.5 -1087.48 416.109 1164.37 
12201301 -1083.88 3899.38 1609.88 -1020.32 867.352 1339.16 
12200900 -1049.38 2587.62 1368.62 -1069.31 133.843 1077.66 
9052 3
12203001 -2417.86 3374.71 1357.71 -1078.31 424.623 1158.9 
12201301 -1506.86 4232.71 1604.86 -857.976 676.145 1092.38 
12200900 -1536.29 2722.14 1338.14 -987.649 272.856 1024.65 
9052.5 3
12203001 -3017.71 3395.43 1372.71 -1276.29 44.0729 1277.05 
12201301 -1932.29 4439 1598 -905.167 438.906 1005.97 
12200900 -2043.86 2987.29 1309.43 -1079.94 564.134 1218.41 
9053 3
12203001 -3488.57 3667.86 1418.14 -989.196 572.329 1142.83 
12201301 -2291 4682.29 1621.14 -753.601 511.104 910.573 
12200900 -2486 3137 1321.29 -928.872 314.526 980.678 
9053.5 3
12203001 -3904.88 4218.12 1379.75 -778.138 1028.54 1289.72 
12201301 -2708.88 5038 1613.25 -781.075 664.887 1025.74 
12200900 -2996.62 3289.38 1350.5 -954.439 284.813 996.029 
9054 3
12203001 -4232.86 4770.29 1317.29 -646.908 1089.07 1266.72 
12201301 -3167.86 5282.71 1567.57 -905.29 482.671 1025.92 
12200900 -3372.71 3606.71 1458.57 -741.793 625.916 970.581 
9054.5 3
12203001 -4737.5 4957.75 1244.5 -1005.26 373.435 1072.39 
12201301 -3635.88 5416 1553.5 -932.306 265.509 969.376 
12200900 -3444.12 4252.75 1471.75 -142.252 1286.92 1294.76 
9055 3
12203001 -5223 5211.29 1010.86 -980.808 512.193 1106.49 
12201301 -4168 5657 1507.29 -1075 486.869 1180.11 
12200900 -3783.43 4860.71 1391.57 -685.462 1228.21 1406.54 
9055.5 3
12203001 -5709.25 5325.5 991.5 -957.185 224.831 983.236 
12201301 -4620.88 5875.5 1468.12 -891.486 430.118 989.823 
12200900 -4398.12 5126.88 1329.38 -1210.03 523.938 1318.59 
9056 3
12203001 -6282.62 5596.62 1042.25 -1119.87 529.541 1238.76 
12201301 -5133.88 6123.75 1363.75 -1001.95 484.863 1113.1 
12200900 -5063 5328 1158.88 -1298.58 392.822 1356.7 
9056.5 3
12203001 -6706.14 5774.43 1025 -884.171 371.197 958.929 
12201301 -5596 6378.57 1309 -964.77 531.986 1101.72 
12200900 -5778.71 5384.86 1033 -1494.18 118.7 1498.89 
9057 3
12203001 -7217.62 5997.5 1061.75 -1058.97 461.846 1155.3 
12201301 -5941 6554.62 1334.75 -714.286 364.5 801.913 
12200900 -6413.5 5687.12 1022.25 -1314.26 625.813 1455.65 
9057.5 3
12203001 -7855.56 6458.11 1025.44 -1231.53 889.211 1519 
12201301 -6347.67 6774.56 1336.56 -785.071 424.576 892.525 
12200900 -7261.11 5990.33 965 -1636.31 585.344 1737.86 
9058 3
12203001 -8380 6916 1075.38 -998.942 872.169 1326.11 
12201301 -6936.25 7064.88 1365.12 -1121.11 552.989 1250.07 
12200900 -7807.38 6374.38 977.375 -1040.5 731.508 1271.91 
9058.5 3
12203001 -8813.14 7054.57 1105.29 -923.546 295.461 969.657 
12201301 -7756.14 7424.43 1383 -1748.17 766.639 1908.88 
12200900 -8192.86 6414.14 982.714 -821.924 84.7929 826.286 
9059 3
12203001 -9329.67 7241.11 1137.22 -1020.8 368.655 1085.33 
12201301 -8407.33 7683.56 1414.89 -1286.94 512.109 1385.09 
12200900 -8711.78 6644.89 1104.56 -1025.53 456.02 1122.35 
9059.5 3
12203001 -9853 7464.14 1111.86 -1014.21 432.232 1102.47 
12201301 -8781.71 7871 1419.29 -725.544 363.264 811.404 
12200900 -9199.71 6915.14 1128.29 -945.613 523.748 1080.97 
9060 3
12203001 -10295.4 7617.25 1113.5 -961.685 332.842 1017.65 
12201301 -9134.88 8070.75 1408.25 -767.741 434.239 882.037 
12200900 -9610.75 7074.88 1141.88 -893.556 347.244 958.656 
9060.5 3
12203001 -10781.9 7816.67 1095.67 -950.222 389.486 1026.95 
12201301 -9514.11 8184.78 1438.89 -740.696 222.711 773.453 
12200900 -10070.8 7239.89 1138.22 -898.492 322.293 954.547 
9061 3
12203001 -11166 8193.88 1100.75 -760.616 746.947 1066.05 
12201301 -9840.5 8298 1440.62 -646.315 224.202 684.097 
12200900 -10670 7456.38 1095.38 -1186.58 428.685 1261.64 
9061.5 3
12203001 -11692.8 8450 1073.11 -1032.9 502.206 1148.52 
12201301 -10227.9 8389.78 1432.33 -759.586 179.956 780.612 
12200900 -11118.1 7703.11 1086.67 -878.649 483.796 1003.04 
9062 3
12203001 -12271.9 8572 1046.88 -1120.11 235.977 1144.7 
12201301 -10641.8 8452.5 1439.75 -800.505 121.32 809.646 
12200900 -11596.9 7948.75 1092.12 -926.042 475.124 1040.82 
9062.5 3
12203001 -12812.5 8601.62 1065.5 -1133.39 62.1069 1135.09 
12201301 -10824.8 8576.12 1376.75 -383.648 259.172 462.986 
12200900 -12034.5 8197.12 1066.75 -917.453 520.702 1054.92 
9063 3
12203001 -13182.7 8519.89 1099.67 -760.096 -167.836 778.405 
12201301 -11087.2 8684.33 1398.78 -538.957 222.194 582.962 
12200900 -12301.2 8284.44 1065.56 -547.684 179.301 576.287 
9063.5 3
12203001 -13526.4 8457 1097 -671.441 -122.83 682.583 
12201301 -11371 8771.67 1396.22 -554.253 170.573 579.907 
12200900 -12659 8322.33 1101.33 -698.785 74.0017 702.692 
9064 3
12203001 -13898 8345.89 1048.67 -721.467 -215.75 753.036 
12201301 -11754.1 8716.11 1396.56 -743.905 -107.875 751.686 
12200900 -13150.2 8399.22 1073.56 -953.83 149.299 965.443 
9064.5 3
12203001 -14119.9 8472.12 1200.62 -440.228 250.468 506.493 
12201301 -12172.4 8491.75 1364.5 -829.889 -445.161 941.745 
12200900 -13486.6 8325.75 1041.38 -667.466 -145.778 683.2 
9065 3
12203001 -14257.8 8526.75 1213.5 -293.351 116.223 315.536 
12201301 -12616 8351.75 1326.38 -943.883 -297.872 989.769 
12200900 -13755.8 8140.5 1003.25 -572.606 -394.149 695.149 
9065.5 3
12203001 -14374.3 8649.11 1097 -236.958 248.701 343.513 
12201301 -13125.8 8108.78 1334.78 -1036.13 -493.846 1147.81 
12200900 -14082.4 7999.11 1089.11 -664.013 -287.376 723.532 
9066 3
12203001 -14569.6 8699.56 1079.78 -373.274 96.4521 385.534 
12201301 -13557 7952.56 1400 -824.517 -298.704 876.956 
12200900 -14424.4 8009.78 1034.67 -653.92 20.3952 654.238 
9066.5 3
12203001 -14841.9 8462.78 1111.44 -525.74 -457.1 696.666 
12201301 -13918.7 7911 1378.56 -698.198 -80.2231 702.792 
12200900 -14696 7832.11 1049.33 -524.239 -342.986 626.471 
9067 3
12203001 -15175.9 8526.62 1076.12 -682.998 130.567 695.366 
12201301 -14311.5 7944.5 1413.75 -803.34 68.5072 806.256 
12200900 -15066.2 7774.62 1080.38 -757.157 -117.559 766.229 
9067.5 3
12203001 -15523.5 8717.88 1083.5 -681.618 375 777.964 
12201301 -14619.2 7943.62 1358.25 -603.431 -1.71569 603.434 
12200900 -15500.8 7839.25 1103.62 -851.961 126.716 861.333 
9068 3
12203001 -15920.4 8759.12 1117.38 -832.023 86.478 836.505 
12201301 -14933.9 8046.88 1349.12 -659.591 216.457 694.2 
12200900 -15879.4 8041.5 1130.5 -793.763 424.004 899.911 
9068.5 3
12203001 -16243.8 8653.44 1056.33 -641.672 -209.684 675.063 
12201301 -15228.8 8225.78 1323.22 -585.125 354.966 684.377 
12200900 -16202.2 8090.78 1107.44 -640.57 97.7734 647.989 
9069 3
12203001 -16587.2 8769.75 1041.25 -688.321 233.077 726.712 
12201301 -15534.1 8380.38 1399.25 -611.918 309.814 685.878 
12200900 -16697.8 8090.62 1027.75 -993.042 -0.306168 993.042 
9069.5 3
12203001 -16917 8883.44 1072.56 -674.335 232.504 713.293 
12201301 -15879.9 8553.33 1377.22 -707.084 353.698 790.613 
12200900 -17148.1 8061.56 1038.78 -920.984 -59.4467 922.9 
9070 3
12203001 -17374.1 8984.89 1015.44 -864.104 191.766 885.127 
12201301 -16149.7 8882.89 1369.78 -509.977 622.978 805.095 
12200900 -17655 8221.67 1081.33 -958.202 302.668 1004.87 
9070.5 3
12203001 -17674.8 9008 1060.38 -604.907 46.5012 606.692 
12201301 -16387.9 9279.38 1318 -479.292 797.759 930.667 
12200900 -18089.4 8337.75 1019.62 -873.994 233.568 904.665 
9071 3
12203001 -17959 9097.12 1037.12 -603.503 189.225 632.473 
12201301 -16443.8 9665.88 1227.88 -118.631 820.594 829.125 
12200900 -18402.5 8570.25 1058 -664.809 493.631 828.035 
9071.5 3
12203001 -18172.6 9404.67 1001.89 -427.111 615.083 748.833 
12201301 -16519.6 10069.7 1249.22 -151.611 807.583 821.691 
12200900 -18680.6 9033.11 1061.44 -556.111 925.722 1079.92 
9072 3
12203001 -18262.1 9688.78 1017.33 -174.913 554.905 581.819 
12201301 -16714.3 10622.7 1289.56 -380.425 1080.08 1145.12 
12200900 -18787.7 9578.11 1022.56 -209.201 1064.45 1084.82 
9072.5 3
12203001 -18312 10170.4 1032.25 -100.582 970.962 976.158 
12201301 -16994.4 11117.6 1312.25 -564.6 997.9 1146.55 
12200900 -18830.1 9933 1129.88 -85.6015 715.502 720.604 
9073 3
12203001 -18325.1 10895.1 1092 -25.311 1399.1 1399.33 
12201301 -17325.6 11511.1 1276.67 -639.345 759.626 992.871 
12200900 -18805.9 10383 1025.22 46.7879 868.726 869.985 
9073.5 3
12203001 -18450.6 11498.2 1048.88 -246.106 1182.63 1207.96 
12201301 -17822.1 11921.8 1172.12 -973.666 805.174 1263.46 
12200900 -18788.1 10776.4 1091.5 34.8312 771.324 772.11 
9074 3
12203001 -18713.4 11935.1 953 -541.753 900.773 1051.14 
12201301 -18228.6 12306.2 1274.25 -838.144 792.784 1153.69 
12200900 -18919.6 11246.4 1087.75 -271.134 969.072 1006.29 
9074.5 3
12203001 -19132.4 12535.7 1133.22 -848.319 1215.67 1482.4 
12201301 -18581.4 12770.9 1241.78 -714.209 940.565 1181 
12200900 -19169.3 11662.2 1011.11 -505.482 841.796 981.903 
9075 3
12203001 -19337.5 13051.8 1256.67 -469.235 1181.16 1270.95 
12201301 -18833.3 13048.7 1270.5 -576.405 635.647 858.073 
12200900 -19523.8 12024 920.333 -811.213 827.867 1159.06 
9075.5 3
12203001 -19675.8 13555.8 1406.33 -568.627 847.059 1020.22 
12201301 -19228 13880.2 1370 -663.305 1397.48 1546.91 
12200900 -19996 12549.3 1058 -793.557 882.913 1187.13 
9076 3
12203001 -19886.8 13759 1298.12 -463.553 446.52 643.632 
12201301 -19765 14279.2 1471.88 -1180.22 877.106 1470.45 
12200900 -20249.5 12949.9 1142.25 -557.143 880.311 1041.8 
9076.5 3
12203001 -20187.6 14097.4 1299.88 -595.792 670.05 896.624 
12201301 -20325.5 14640.1 1419.12 -1109.9 714.604 1320.05 
12200900 -20491.6 13383.4 1053.5 -479.455 858.416 983.237 
9077 2
12203001 -20496.1 14608.6 1340.75 -593.269 983.173 1148.3 
12200900 -20867.4 13500.1 1031.25 -722.596 224.519 756.673 
9077.5 1
12203001 -20956.7 15384.3 1313.44 -937.967 1579.85 1837.31 
