# Supplementary material for: Intrinsic group behaviour II: On the dependence of triad spatial dynamics on social and personal features; and on the effect of social interaction on small group dynamics
Source: PLoS One. 2019 Dec 3;14(12):e0225704. doi: 10.1371/journal.pone.0225704 (PMC6890182; doi:10.1371/journal.pone.0225704)
Supplement: S3 Data Set — (ZIP) [file pone.0225704.s003.zip › set_3_int/group_traj_triad_int/traj_3_0217_35.dat]

3 12200700 12200301 12195901 0 0 1 0 1 1 0 20 0 30 1649.84 1725.31 1523.94 
8999.5 1
12195901 5039.83 4355.5 1694 0 0 0 
9000 1
12195901 5111 4108.62 1796.12 158.148 -548.611 570.951 
9000.5 1
12195901 5220.88 3905.12 1805.5 219.75 -407 462.535 
9001 1
12195901 4988.12 3786.88 1760.25 -490 -248.947 549.613 
9001.5 1
12195901 4860.56 3531.67 1720.67 -250.136 -500.408 559.443 
9002 1
12195901 4923.88 3284.38 1669.5 127.403 -497.569 513.621 
9002.5 1
12195901 4928.75 3013.25 1649.25 10.0103 -556.725 556.815 
9003 2
12200301 6059.67 3157.67 1624.33 0 0 0 
12195901 4930.89 2739.11 1663.44 4.21872 -540.708 540.724 
9003.5 2
12200301 6017.62 2930.38 1625 -122.214 -660.732 671.939 
12195901 4972.62 2563.88 1712.5 80.4164 -337.642 347.086 
9004 2
12200301 5845.62 2757.38 1622.38 -348.884 -350.913 494.833 
12195901 5080 2367.75 1792.5 217.799 -397.819 453.538 
9004.5 2
12200301 5552.62 2476 1654.5 -593.117 -569.585 822.323 
12195901 5485.62 2065.25 1790.38 821.103 -612.348 1024.3 
9005 2
12200301 5428.12 2127.62 1732.62 -251.515 -703.788 747.38 
12195901 5727 1956.38 1781.88 487.626 -219.949 534.937 
9005.5 2
12200301 5522.75 1577.38 1708.12 184.814 -1074.71 1090.48 
12195901 5909.12 1792.62 1756.62 355.713 -319.824 478.35 
9006 2
12200301 5530.38 1014.75 1701.5 15.3421 -1132.04 1132.15 
12195901 5767.38 1497.25 1723.25 -285.211 -594.316 659.209 
9006.5 2
12200301 5562.75 532.375 1716.88 66.7526 -994.588 996.825 
12195901 5712.88 941.625 1732.25 -112.371 -1145.62 1151.12 
9007 3
12200700 6267.5 1142 1463 0 0 0 
12200301 5830.88 23 1728.88 555.124 -1054.61 1191.79 
12195901 5610.25 437.125 1725.25 -212.474 -1044.51 1065.91 
9007.5 3
12200700 6268 950.333 1482.78 1.49254 -572.139 572.141 
12200301 6044 -229.444 1730.11 413.033 -489.233 640.27 
12195901 5644.78 8.22222 1705.89 66.9143 -831.207 833.896 
9008 3
12200700 6457.12 399 1535.62 359.553 -1048.16 1108.12 
12200301 6206.88 -553.875 1725.62 309.648 -616.788 690.152 
12195901 5801.88 -355.5 1723.12 298.664 -691.487 753.229 
9008.5 3
12200700 6614.5 -34.875 1522.25 320.519 -883.656 939.989 
12200301 6112.62 -1135 1717.75 -191.955 -1183.55 1199.02 
12195901 5902 -755 1711.88 203.921 -813.646 838.81 
9009 3
12200700 6740.29 -282.143 1515.43 257.231 -505.66 567.327 
12200301 6353.29 -1387.43 1708.43 492.149 -516.214 713.223 
12195901 6048.71 -1070 1700.86 300.029 -644.172 710.616 
9009.5 3
12200700 6755.11 -667.667 1504 29.4739 -766.449 767.015 
12200301 6652.78 -1420.33 1692.44 595.412 -65.417 598.995 
12195901 6119.11 -1500.33 1720.89 139.954 -855.533 866.905 
9010 3
12200700 6875.88 -1103.62 1533.75 239.136 -863.284 895.793 
12200301 6687.12 -1896.38 1687.5 68.0143 -942.657 945.107 
12195901 6166 -2000.75 1721.5 92.8493 -990.924 995.265 
9010.5 3
12200700 7050.12 -1381.62 1527.62 366.071 -584.034 689.278 
12200301 6886 -1944.25 1680.38 417.805 -100.578 429.74 
12195901 6383.38 -2374.62 1714.62 456.67 -785.452 908.56 
9011 3
12200700 7130.25 -1746 1523.5 153.203 -696.702 713.347 
12200301 7140.38 -2476.38 1689.38 486.377 -1017.45 1127.72 
12195901 6746.38 -2855.38 1728.75 694.073 -919.216 1151.82 
9011.5 3
12200700 7490.5 -1927.38 1486.88 726.31 -365.675 813.17 
12200301 7378.88 -2642.12 1679 480.847 -334.173 585.564 
12195901 7119.38 -3164.5 1717 752.016 -623.236 976.704 
9012 3
12200700 7557.88 -2493.62 1468.88 134.481 -1130.24 1138.21 
12200301 7620 -3039.75 1682.88 481.287 -793.663 928.191 
12195901 7392.62 -3552.75 1716.5 545.409 -774.95 947.639 
9012.5 3
12200700 7941 -2757.25 1447.5 743.932 -511.893 903.034 
12200301 7845 -3335.5 1690.62 436.893 -574.272 721.57 
12195901 7711.5 -3929.75 1735.5 619.175 -732.039 958.78 
9013 3
12200700 8322.14 -3117.14 1426.14 802.406 -757.669 1103.59 
12200301 8112.14 -3655.86 1689.43 562.406 -674.436 878.16 
12195901 8061.86 -4257.29 1718.71 737.594 -689.549 1009.71 
9013.5 3
12200700 8769.38 -3207.62 1425.12 916.459 -185.414 935.027 
12200301 8508 -3656.38 1680 811.183 -1.06118 811.183 
12195901 8459.12 -4560.62 1682.12 814.073 -621.597 1024.26 
9014 3
12200700 9033.89 -3470.78 1440.11 513.619 -510.976 724.501 
12200301 8818 -3963.89 1664 601.942 -597.114 847.868 
12195901 8802.44 -4812.67 1651.56 666.64 -489.401 826.996 
9014.5 3
12200700 9233.14 -3838.29 1477.71 393.783 -726.3 826.182 
12200301 9247.43 -4476.14 1653.71 848.673 -1012.36 1321.03 
12195901 9183.86 -5069.43 1645.14 753.78 -507.435 908.666 
9015 3
12200700 9480.88 -4150.62 1513.5 499.46 -629.716 803.743 
12200301 9735.38 -4663 1649 983.763 -376.728 1053.43 
12195901 9501.25 -5245.38 1643.25 639.905 -354.731 731.65 
9015.5 3
12200700 9823.25 -4408.12 1521.38 700.153 -526.585 876.074 
12200301 10152.4 -5083.38 1617.38 852.761 -859.663 1210.88 
12195901 9835.5 -5462.88 1645 683.538 -444.785 815.511 
9016 3
12200700 10238.2 -4760.75 1503.12 833.333 -708.082 1093.54 
12200301 10485.4 -5273.88 1610.38 668.675 -382.53 770.36 
12195901 10185 -5731.25 1632.12 701.807 -538.906 884.846 
9016.5 3
12200700 10637.2 -5026.89 1490.78 767.254 -511.806 922.293 
12200301 10869.1 -5534.89 1597.22 737.954 -501.95 892.485 
12195901 10639.2 -6016.44 1631.22 873.504 -548.451 1031.41 
9017 3
12200700 10997 -5333.62 1511.12 704.066 -600.266 925.218 
12200301 11242 -5860.75 1578.12 729.724 -637.693 969.097 
12195901 11076.2 -6372.38 1635.12 855.24 -696.537 1103 
9017.5 3
12200700 11434.4 -5530.88 1531.5 873.004 -393.713 957.677 
12200301 11433.6 -6019.62 1578.12 382.485 -317.116 496.847 
12195901 11578.2 -6752.12 1706 1002 -757.984 1256.4 
9018 3
12200700 12126.1 -5927.12 1531.12 1375.25 -787.773 1584.9 
12200301 11713.5 -6155.12 1575.88 556.412 -269.384 618.192 
12195901 12016.2 -7079.12 1741.88 870.775 -650.099 1086.68 
9018.5 3
12200700 12538.9 -6427.38 1540.38 858.108 -1040.02 1348.33 
12200301 12008.1 -6487.5 1585.38 612.526 -691.008 923.407 
12195901 12367.4 -7420.38 1753.38 729.99 -709.459 1017.95 
9019 2
12200301 12372.6 -6981.44 1585.56 717.383 -972.332 1208.33 
12195901 12756.2 -7806 1740.89 765.447 -759.104 1078.03 
9019.5 2
12200301 12775.5 -7315.38 1578.62 783.939 -649.67 1018.15 
12195901 13106.5 -8257.62 1722 681.474 -878.648 1111.95 
9020 2
12200301 13181.5 -7604.88 1589.5 837.113 -596.907 1028.13 
12195901 13524.4 -8670.25 1695.88 861.598 -850.773 1210.85 
9020.5 2
12200301 13436.2 -7901.25 1578.62 517.785 -602.388 794.338 
12195901 13993 -9136.12 1739.5 952.49 -946.9 1343.08 
9021 2
12200301 13711.9 -8353.75 1557.12 538.33 -883.789 1034.83 
12195901 14352.6 -9633.88 1781 702.393 -972.168 1199.36 
9021.5 2
12200301 13926.4 -8748.14 1571.14 446.987 -821.652 935.366 
12195901 14699.9 -10081.3 1784 723.4 -932.106 1179.89 
9022 2
12200301 14139.6 -9038.25 1585.25 433.326 -589.649 731.749 
12195901 14978.9 -10376.1 1778.25 567.109 -599.267 825.066 
9022.5 2
12200301 14366.8 -9390.5 1600.12 454.25 -704.5 838.25 
12195901 15122.5 -10781.4 1750 287.25 -810.5 859.897 
9023 2
12200301 14643.9 -9835.5 1595 554.25 -890 1048.47 
12195901 15382.8 -11167.1 1719.38 520.5 -771.5 930.662 
9023.5 2
12200301 14899.9 -10367.4 1626.12 518.219 -1076.67 1194.89 
12195901 15679.9 -11594.6 1690 601.468 -865.385 1053.88 
9024 2
12200301 15153.8 -10703 1649.75 504.722 -667.247 836.637 
12195901 15888.6 -11898.2 1675 415.01 -603.628 732.53 
9024.5 2
12200301 15474.9 -10915.1 1593.25 634.634 -419.219 760.596 
12195901 16217 -12187.1 1681.62 648.962 -570.899 864.337 
9025 2
12200301 15755.1 -11246.5 1620.88 567.308 -670.8 878.527 
12195901 16737.6 -12608.6 1640.88 1053.9 -853.239 1355.99 
9025.5 2
12200301 16020.4 -11626.8 1644.5 516.051 -739.786 901.993 
12195901 17329 -12929.1 1603.5 1150.54 -623.541 1308.64 
9026 2
12200301 16365.6 -11890.8 1600.62 665.222 -508.671 837.416 
12195901 17756.6 -13251.6 1597.5 823.94 -621.387 1031.99 
9026.5 2
12200301 16799.8 -12026.2 1543.75 884.165 -275.967 926.232 
12195901 18111.4 -13449.1 1624.25 722.505 -402.24 826.929 
9027 2
12200301 17474.3 -12363.1 1508.71 1429.1 -713.756 1597.43 
12195901 18272.7 -13745 1640.86 341.821 -626.854 713.994 
9027.5 2
12200301 17871.6 -12739.6 1484.25 773.034 -732.456 1064.93 
12195901 18607.2 -13939.1 1634.25 650.848 -377.675 752.49 
9028 2
12200301 18149.2 -13070.9 1480.38 547.584 -653.353 852.478 
12195901 18989.5 -14357.2 1637.38 753.945 -824.704 1117.39 
9028.5 2
12200301 18261.6 -13485 1469 223.41 -823.31 853.083 
12195901 19332.9 -14731.8 1644 682.654 -744.533 1010.12 
9029 2
12200301 18527.5 -13808 1467.5 531.75 -646 836.704 
12195901 19630.6 -15080.6 1635.25 595.5 -697.75 917.32 
9029.5 2
12200301 18915.8 -14187.2 1484.38 765.779 -748.028 1070.5 
12195901 19901.8 -15292.8 1637.62 534.763 -418.393 678.988 
9030 2
12200301 19287.6 -14357.6 1490.25 737.847 -338.046 811.599 
12195901 20231.2 -15537.4 1637.62 653.77 -485.367 814.246 
9030.5 2
12200301 19636.9 -14521.6 1519 695.717 -326.693 768.603 
12195901 20486.8 -15749.5 1675.25 508.964 -422.56 661.514 
9031 2
12200301 20070.5 -14672.6 1502.62 879.564 -306.288 931.367 
12195901 20792.8 -15751.9 1668.75 620.69 -4.81744 620.708 
9031.5 2
12200301 20459.2 -14848.5 1509 799.897 -361.883 877.949 
12195901 21098.4 -15967.9 1611 628.858 -444.444 770.061 
9032 2
12200301 20813.6 -15068.9 1485.38 710.17 -441.633 836.291 
12195901 21473.9 -16146.2 1574.5 752.505 -357.465 833.094 
9032.5 2
12200301 21207.4 -15265 1494.62 767.544 -382.31 857.487 
12195901 21899.4 -16153.2 1535.5 829.435 -13.6452 829.547 
9033 2
12200301 21553 -15450.7 1464.71 712.629 -382.916 808.99 
12195901 22332.4 -16055.3 1531.14 892.894 201.988 915.456 
9033.5 2
12200301 22106.8 -15530.1 1423.75 1137.06 -163.061 1148.7 
12195901 22774.9 -16020.8 1632.25 908.514 70.9152 911.278 
9034 2
12200301 22587.5 -15597.4 1510.88 937.135 -131.092 946.259 
12195901 23251.4 -16178.4 1653.62 928.85 -307.261 978.351 
9034.5 2
12200301 23034.2 -15583 1619 881.164 28.3531 881.62 
12195901 23817.5 -16332 1672.12 1116.62 -303.008 1157 
9035 2
12200301 23483 -15609.4 1614.25 879.902 -51.7157 881.42 
12195901 24285.4 -16573.8 1714.88 917.402 -474.02 1032.63 
9035.5 2
12200301 23951 -15841.2 1522.75 914.062 -452.881 1020.1 
12195901 24739.6 -16669.4 1736.38 887.207 -186.768 906.652 
9036 2
12200301 24388.3 -16008 1594.71 918.667 -350.315 983.194 
12195901 25161 -16752 1699.86 885.242 -173.582 902.099 
9036.5 2
12200301 24668.2 -16100.5 1575.62 589.398 -194.737 620.736 
12195901 25600 -16750.6 1705.88 924.211 2.89474 924.215 
9037 2
12200301 25034.1 -16243.9 1654 715.998 -280.577 769.01 
12195901 26078.9 -16941.6 1773.38 937.133 -373.777 1008.92 
9037.5 2
12200301 25357.9 -16492.4 1582.29 639.787 -491.213 806.608 
12195901 26447.3 -17099 1749 728.084 -311.018 791.732 
9038 2
12200301 25780.8 -16718.6 1540.88 822.749 -440.071 933.048 
12195901 26688.9 -17372.4 1759 470.018 -531.858 709.782 
9038.5 2
12200301 26252.4 -16941.3 1572.43 960.649 -453.484 1062.31 
12195901 26997.4 -17729.7 1785.29 628.419 -727.779 961.547 
9039 2
12200301 26856.4 -17150.5 1575.12 1195.93 -414.286 1265.66 
12195901 27279.5 -17949.5 1782.62 558.557 -435.219 708.097 
9039.5 2
12200301 27168.9 -17372.9 1542 630.004 -448.301 773.226 
12195901 27710.7 -18114.7 1752.29 869.384 -333.093 931.01 
9040 2
12200301 27450.8 -17446.1 1514.62 554.907 -144.228 573.344 
12195901 28390.4 -18158.2 1720.25 1337.91 -85.7002 1340.66 
9040.5 2
12200301 27911.4 -17526.6 1581.43 898.009 -156.816 911.598 
12195901 28847.1 -18418.7 1682.29 890.386 -507.728 1024.98 
9041 2
12200301 28320.6 -17732.8 1603.88 820.033 -413.184 918.245 
12195901 29227.4 -18632.2 1643.12 761.988 -427.927 873.927 
9041.5 2
12200301 28713.6 -17989.3 1552 784.324 -512.047 936.673 
12195901 29645.3 -18838.6 1578.29 834.153 -411.819 930.272 
9042 2
12200301 29039.2 -18128.6 1501.12 650.057 -278.122 707.055 
12195901 29923.9 -19090.2 1499 556.066 -502.352 749.378 
9042.5 2
12200301 29453.4 -18295 1454.14 845.262 -339.541 910.91 
12195901 30201.6 -19334.1 1426 566.727 -497.741 754.272 
9043 2
12200301 29848.8 -18447.2 1413.38 785.927 -302.684 842.199 
12195901 30544.8 -19539.5 1374.25 682.264 -408.265 795.087 
9043.5 2
12200301 30192.1 -18729.4 1358.43 690.931 -567.764 894.283 
12195901 30765.7 -19515.7 1339.43 444.596 47.8586 447.165 
9044 2
12200301 30491.2 -18915.2 1285.78 615.39 -382.291 724.466 
12195901 31108.1 -19617.3 1321.33 704.52 -209.093 734.894 
9044.5 2
12200301 30884.2 -19154.1 1213.25 769.135 -467.52 900.079 
12195901 31500 -19825.9 1384.62 766.906 -408.105 868.731 
9045 2
12200301 31252.8 -19311.9 1197.25 707.294 -302.783 769.378 
12195901 31839.6 -19900.9 1444 651.871 -143.954 667.577 
9045.5 2
12200301 31771.4 -19388.6 1216.88 1045.61 -154.738 1057 
12195901 32132.9 -20135.1 1453.12 591.23 -472.278 756.703 
9046 2
12200301 32262.2 -19518.5 1336.25 979.79 -259.232 1013.5 
12195901 32550.8 -20323.4 1469.12 834.082 -375.749 914.811 
9046.5 2
12200301 32801 -19768 1515.86 1124.74 -520.877 1239.5 
12195901 32901.1 -20408.6 1541 731.509 -177.863 752.822 
9047 2
12200301 32999.5 -19864.8 1568.12 402.637 -196.247 447.917 
12195901 33326.5 -20495.1 1520.38 862.793 -175.565 880.475 
9047.5 2
12200301 33333.9 -19941.1 1589.62 643.029 -146.875 659.59 
12195901 33783.1 -20689.6 1605.62 878.125 -374.038 954.468 
9048 2
12200301 33647.3 -19970.9 1551.86 646.208 -61.3034 649.109 
12195901 34202.7 -20770.6 1782.43 865.133 -166.9 881.084 
9048.5 2
12200301 33998.9 -20085 1575.38 704.588 -228.743 740.788 
12195901 34617.2 -20824.1 1772.62 830.733 -107.322 837.637 
9049 2
12200301 34446.4 -20171.9 1575.75 884.387 -171.69 900.899 
12195901 35089.2 -21040.6 1749 932.806 -427.866 1026.25 
9049.5 2
12200301 34915.3 -20257.1 1587 949.212 -172.607 964.778 
12195901 35686 -21253.3 1727.14 1208 -430.487 1282.41 
9050 2
12200301 35317.2 -20383.5 1592.88 823.697 -258.929 863.436 
12195901 36342 -21366.9 1757.5 1344.26 -232.765 1364.27 
9050.5 2
12200301 35771 -20463.7 1598.29 900.298 -159.155 914.257 
12195901 36742.7 -21542.4 1792.29 795.068 -348.321 868.021 
9051 2
12200301 36363.2 -20635.1 1598 1154.48 -334.134 1201.86 
12195901 37217.1 -21803.8 1808.12 924.777 -509.398 1055.79 
9051.5 2
12200301 36802 -20792.2 1595.25 838.91 -300.43 891.083 
12195901 37528.9 -22147.2 1829.12 596.08 -656.788 886.951 
9052 2
12200301 36995.3 -20999 1586.57 392.06 -419.371 574.094 
12195901 37861.4 -22275.1 1831.14 674.551 -259.418 722.715 
9052.5 2
12200301 37601 -21201.7 1635.57 1288.75 -431.307 1359.01 
12195901 38324.9 -22315.6 1846.71 986.018 -86.0182 989.763 
9053 2
12200301 38009 -21318.6 1648.43 857.143 -245.498 891.607 
12195901 38789 -22499.7 1839.43 975.09 -386.855 1049.03 
9053.5 2
12200301 38373.4 -21607.6 1660.25 681.075 -540.287 869.352 
12195901 39290.2 -22651.9 1837.5 936.916 -284.413 979.133 
9054 2
12200301 38855 -21887.7 1698.71 949.951 -552.444 1098.91 
12195901 39632.9 -22898.9 1831.57 675.754 -487.144 833.038 
9054.5 2
12200301 39222.6 -22103.4 1714.5 732.321 -429.603 849.03 
12195901 39972.9 -23167.5 1791 677.326 -535.145 863.222 
9055 2
12200301 39703.3 -22323.6 1708.71 971.032 -444.841 1068.08 
12195901 40353.3 -23517.4 1729.71 768.506 -706.926 1044.2 
9055.5 2
12200301 40153.8 -22514.1 1668.75 886.741 -375.105 962.815 
12195901 40545.6 -23709.4 1698.88 378.621 -377.847 534.904 
9056 2
12200301 40729.1 -22871.4 1578.12 1123.78 -697.754 1322.78 
12195901 40730.8 -23755.9 1678.38 361.572 -90.8203 372.804 
9056.5 2
12200301 41022 -23041.4 1557 611.43 -355.018 707.025 
12195901 41163.1 -23843.7 1675.29 902.699 -183.381 921.137 
9057 2
12200301 41415.5 -23215.9 1526.12 814.7 -361.173 891.169 
12195901 41687.6 -23870.6 1675.25 1085.88 -55.7158 1087.31 
9057.5 2
12200301 41759.6 -23314.2 1487.56 664.2 -189.86 690.803 
12195901 42057.7 -23915 1672.78 714.366 -85.666 719.484 
9058 2
12200301 42167.5 -23393 1498.62 777.037 -150.053 791.393 
12195901 42392 -23992.9 1693.88 636.825 -148.333 653.873 
9058.5 2
12200301 42572.3 -23375.7 1554.14 863.083 36.8565 863.869 
12195901 42835.7 -24120.3 1724.86 946.086 -271.665 984.317 
9059 2
12200301 43083.7 -23373.3 1490.33 1010.63 4.70544 1010.65 
12195901 43255.9 -24362.4 1728.44 830.385 -478.575 958.422 
9059.5 2
12200301 43575.1 -23349.4 1515 952.473 46.3271 953.599 
12195901 43812.7 -24587.4 1759.57 1079.12 -436.016 1163.88 
9060 2
12200301 44103 -23258.2 1510.38 1147.52 198.214 1164.51 
12195901 44190.2 -24779.1 1781.88 820.73 -416.731 920.469 
9060.5 2
12200301 44745.7 -23319.9 1692.22 1255.21 -120.388 1260.97 
12195901 44665.7 -24845.9 1732.56 928.548 -130.398 937.66 
9061 2
12200301 44970.6 -23463.5 1727 445.462 -284.378 528.496 
12195901 45003.8 -24802.4 1704 669.472 86.1661 674.994 
9061.5 2
12200301 45308 -23707.1 1726.33 661.52 -477.669 815.951 
12195901 45244.8 -24651 1705.89 472.603 296.814 558.079 
9062 2
12200301 45700.9 -23760.8 1686.25 759.913 -103.75 766.963 
12195901 45472 -24653.5 1765 439.501 -4.83559 439.528 
9062.5 2
12200301 45977 -23851.2 1653.75 578.878 -189.727 609.177 
12195901 45742.6 -24793.9 1791.38 567.348 -294.287 639.131 
9063 2
12200301 46268.3 -24135.6 1643.11 598.22 -583.79 835.87 
12195901 45963.1 -24784.4 1789.11 452.744 19.3646 453.157 
9063.5 2
12200301 46498.8 -24358 1625.44 450.087 -434.462 625.568 
12195901 46221.8 -24869.2 1796.89 505.208 -165.582 531.651 
9064 2
12200301 46584.2 -24353.6 1732.67 165.912 8.62999 166.136 
12195901 46378.8 -24857.8 1817.33 304.854 22.2222 305.663 
9064.5 2
12200301 46899 -24272.1 1836.38 624.559 161.569 645.119 
12195901 46707.5 -24843.1 1822.75 652.227 29.073 652.874 
9065 2
12200301 47205.4 -24253.2 1832.25 651.862 40.1596 653.098 
12195901 47032.1 -24776 1813.88 690.691 142.819 705.303 
9065.5 2
12200301 47335.8 -24213.1 1831.33 265.046 81.5831 277.318 
12195901 47299.3 -24755.3 1791 543.106 42.0054 544.728 
9066 2
12200301 46966.4 -24137.2 1813.44 -706.182 145.103 720.936 
12195901 47533.7 -24735.7 1790.33 448.056 37.6036 449.631 
9066.5 2
12200301 47032.3 -23984.1 1810.89 127.199 295.581 321.788 
12195901 47652.6 -24587.9 1790.33 229.515 285.285 366.149 
