# Supplementary material for: Intrinsic group behaviour II: On the dependence of triad spatial dynamics on social and personal features; and on the effect of social interaction on small group dynamics
Source: PLoS One. 2019 Dec 3;14(12):e0225704. doi: 10.1371/journal.pone.0225704 (PMC6890182; doi:10.1371/journal.pone.0225704)
Supplement: S3 Data Set — (ZIP) [file pone.0225704.s003.zip › set_3_int/group_traj_triad_int/traj_3_0217_34.dat]

3 12163200 12162901 12160701 0 0 0 1 3 1 0 40 40 40 1706.56 1719.88 1686.48 
8767.5 1
12160701 20381 -12537.9 1272.5 0 0 0 
8768 1
12160701 20839 -12792 1313.5 901.575 -500.246 1031.06 
8768.5 1
12160701 21270.3 -13062.3 1333.57 880.175 -551.603 1038.74 
8769 1
12160701 21831.1 -13388.8 1313.88 1149.26 -668.984 1329.79 
8769.5 1
12160701 22490.5 -13716.6 1239.75 1246.46 -619.802 1392.05 
8770 1
12160701 23117.3 -13867.9 1227.57 1295.01 -312.463 1332.17 
8770.5 1
12160701 23750.1 -14032.4 1200 1281.05 -333.032 1323.63 
8771 1
12160701 24454.6 -14292.4 1174.75 1378.67 -508.806 1469.56 
8771.5 1
12160701 25021.6 -14541.5 1165.25 1105.26 -485.624 1207.24 
8772 1
12160701 25691.1 -14689.9 1155.43 1369.16 -303.389 1402.37 
8772.5 1
12160701 26399.7 -14957.7 1123.29 1501.21 -567.494 1604.89 
8773 1
12160701 27100.6 -15265 1162.62 1399.02 -613.345 1527.57 
8773.5 1
12160701 28016.5 -15608.9 1099.38 1802.9 -676.919 1925.79 
8774 1
12160701 28753.9 -15942.4 1132.71 1480.64 -669.786 1625.08 
8774.5 1
12160701 29291.2 -16129.5 1231.5 1076.94 -374.893 1140.33 
8775 1
12160701 29904.2 -16264.6 1240.88 1199.61 -264.432 1228.41 
8775.5 1
12160701 30421.9 -16488.1 1238.12 1010.99 -436.523 1101.2 
8776 1
12160701 31142.1 -16629.1 1244.43 1446.32 -283.168 1473.78 
8776.5 1
12160701 31921.8 -16937.8 1193.62 1556.1 -615.982 1673.59 
8777 1
12160701 32621.7 -17274.4 1157.57 1425.59 -685.7 1581.93 
8777.5 1
12160701 33349.9 -17544.9 1189.57 1520.13 -564.569 1621.58 
8778 1
12160701 34052.8 -17715 1195.12 1394.63 -337.585 1434.91 
8778.5 1
12160701 34770.5 -17896 1147 1375 -346.743 1418.05 
8779 1
12160701 35265.1 -18071.1 1129 999.278 -353.824 1060.07 
8779.5 1
12160701 35690 -18137 1178.5 833.053 -129.132 843.002 
8780 1
12160701 35965.9 -18230.1 1243 578.317 -195.268 610.393 
8780.5 1
12160701 36479.5 -18555 1235 1015.1 -642.01 1201.09 
8781 1
12160701 36873.7 -19008.7 1196.29 788.429 -907.429 1202.1 
8781.5 1
12160701 37334.4 -19396.8 1214.75 932.512 -785.497 1219.26 
8782 1
12160701 37872.8 -19750 1231.5 1015.8 -666.509 1214.94 
8782.5 1
12160701 38439.7 -20072.1 1392.43 1169 -664.212 1344.52 
8783 1
12160701 39069.8 -20390.4 1391 1280.56 -646.813 1434.64 
8783.5 1
12160701 39801 -20710.2 1322.38 1390.21 -608.127 1517.4 
8784 1
12160701 40487.3 -21052.1 1285.57 1389.24 -692.091 1552.09 
8784.5 1
12160701 41331.7 -21315.4 1375.71 1792.84 -558.993 1877.97 
8785 1
12160701 42103.9 -21339.6 1375.5 1490.66 -46.7113 1491.39 
8785.5 1
12160701 42500.3 -21558.6 1324.14 780.336 -430.997 891.45 
8786 1
12160701 43008.5 -21699.4 1320.88 1004.38 -278.268 1042.21 
8786.5 1
12160701 43546.3 -21879 1378.86 1075.57 -359.25 1133.98 
8787 1
12160701 43905 -22001.9 1247 717.429 -245.75 758.351 
8787.5 1
12160701 44337.6 -22159 1123.86 868.617 -315.512 924.145 
8788 1
12160701 44719.4 -22284.9 1056.25 768.216 -253.27 808.889 
8788.5 1
12160701 45107.6 -22471.9 1142.38 761.275 -366.667 844.975 
8789 2
12162901 46289.5 -20934 1800.75 0 0 0 
12160701 45564.4 -22509.9 1244.14 949.696 -78.965 952.973 
8789.5 2
12162901 45924.4 -20661.8 1761.38 -955.825 712.696 1192.28 
12160701 45955.9 -22404.5 1389.75 820.642 220.875 849.847 
8790 2
12162901 45458.1 -20481.5 1697.25 -921.443 356.225 987.903 
12160701 46401.4 -21961.1 1556.5 880.435 876.235 1242.16 
8790.5 2
12162901 45184.5 -20451.4 1687.75 -543.986 59.8907 547.273 
12160701 46603.4 -21411 1756 401.59 1093.69 1165.09 
8791 2
12162901 44727.4 -20350.2 1688.75 -891.082 197.125 912.625 
12160701 46183.5 -21008.5 1761.75 -818.47 784.6 1133.79 
8791.5 3
12163200 43566 -21099 1689 0 0 0 
12162901 44155.4 -20481.8 1681 -1117.19 -256.836 1146.33 
12160701 45430.8 -21011.1 1747.12 -1470.21 -5.12695 1470.22 
8792 3
12163200 43394.6 -21088.8 1869 -616.457 36.8705 617.558 
12162901 43660.1 -20478.2 1701.12 -994.478 7.02811 994.503 
12160701 45005.8 -20753.5 1717.88 -853.414 517.319 997.965 
8792.5 3
12163200 42994.2 -21024 1903.38 -808.838 130.808 819.347 
12162901 43193.1 -20513.8 1719.75 -943.434 -71.7172 946.156 
12160701 44490.1 -20639.9 1697 -1041.67 229.545 1066.66 
8793 3
12163200 42520 -20994.7 1821.71 -967.857 59.7668 969.701 
12162901 42676.9 -20643.4 1712.14 -1053.61 -264.65 1086.34 
12160701 44018.1 -20816.9 1711.86 -963.229 -361.188 1028.72 
8793.5 3
12163200 42108 -20899 1713.25 -869.198 201.929 892.346 
12162901 42241.4 -20774.8 1817 -918.739 -277.049 959.603 
12160701 43422.1 -20710.6 1713.88 -1257.42 224.118 1277.24 
8794 3
12163200 41690.4 -20737.4 1698.88 -823.718 318.787 883.253 
12162901 41864.6 -20621.4 1765.75 -743.097 302.515 802.314 
12160701 42884.1 -20569.2 1831.88 -1061.14 278.846 1097.17 
8794.5 3
12163200 41155.4 -20636 1697.25 -1015.18 192.362 1033.24 
12162901 41558 -20234.2 1729.25 -581.831 734.583 937.091 
12160701 41984 -20223.1 1765.12 -1708.02 656.784 1829.94 
8795 3
12163200 40563 -20555.7 1722.29 -1231.55 166.914 1242.81 
12162901 40910.1 -20594.1 1695 -1346.9 -748.218 1540.77 
12160701 41358 -20012.1 1739.57 -1301.46 438.632 1373.38 
8795.5 3
12163200 40420.4 -20247 1705.88 -290.479 628.746 692.603 
12162901 40270 -20537.2 1677.75 -1303.75 115.871 1308.89 
12160701 41397.2 -20567.1 1784.62 79.9389 -1130.31 1133.13 
8796 3
12163200 40173.4 -19470.5 1671.75 -464.286 1459.59 1531.65 
12162901 39885.6 -20112.4 1646.5 -722.509 798.637 1076.96 
12160701 41103.1 -20271.5 1757.88 -552.867 555.686 783.868 
8796.5 3
12163200 39626 -19026.1 1645.43 -1108.05 899.508 1427.19 
12162901 39513.9 -19743.6 1621.57 -752.567 746.566 1060.06 
12160701 40624.6 -19979.9 1697.29 -968.732 590.37 1134.45 
8797 3
12163200 39310.8 -19023.8 1591 -659.519 5.00598 659.538 
12162901 39228.1 -19571.1 1600.88 -597.766 360.767 698.195 
12160701 40363.4 -19732.6 1637.25 -546.436 517.222 752.403 
8797.5 3
12163200 38732.4 -18741.2 1594.12 -1190.07 581.276 1324.44 
12162901 38689.9 -19320.1 1597.12 -1107.51 516.461 1222.01 
12160701 39821.1 -19398.6 1608.5 -1115.74 687.243 1310.41 
8798 3
12163200 37955.5 -18355.4 1620 -1496.87 743.497 1671.35 
12162901 37897 -19008.2 1657.12 -1527.7 600.915 1641.63 
12160701 39203.1 -19082.5 1613.75 -1190.75 609.104 1337.5 
8798.5 3
12163200 37283.4 -18092.8 1622.62 -1341.57 524.202 1440.34 
12162901 37330.6 -18797.4 1671.38 -1130.49 420.908 1206.3 
12160701 38878.6 -18944.9 1628.25 -647.705 274.701 703.549 
8799 3
12163200 36768.2 -17932.4 1651.25 -1012.03 315.079 1059.95 
12162901 36732.1 -18601.4 1642.62 -1175.83 385.069 1237.28 
12160701 38115.6 -18656.5 1613.88 -1499.02 566.552 1602.51 
8799.5 3
12163200 36198.6 -17877.5 1653.62 -1136.98 109.531 1142.24 
12162901 36094.1 -18441.4 1633 -1273.45 319.361 1312.89 
12160701 37366.9 -18427.1 1657.75 -1494.51 457.834 1563.07 
8800 3
12163200 35637.5 -17747.5 1670.62 -1154.58 267.49 1185.16 
12162901 35624 -18359.6 1667.75 -967.335 168.21 981.851 
12160701 36818.5 -18238 1679.38 -1128.34 389.146 1193.56 
8800.5 3
12163200 35217.6 -17650.9 1676.29 -831.542 191.372 853.279 
12162901 35078.3 -18245.4 1673 -1080.62 226.132 1104.03 
12160701 36227.3 -18115.1 1675.86 -1170.72 243.281 1195.73 
8801 3
12163200 34720.5 -17497 1675.75 -1008.26 312.083 1055.45 
12162901 34628.9 -18191.6 1685.25 -911.584 109.135 918.093 
12160701 35744.4 -17986 1685.62 -979.535 261.953 1013.96 
8801.5 3
12163200 34291.9 -17408.4 1669.38 -857.25 177.25 875.383 
12162901 34177.2 -18142.9 1651.38 -903.25 97.5 908.497 
12160701 35219.9 -17861.8 1658.62 -1049 248.5 1078.03 
8802 3
12163200 33880.2 -17286.6 1633.5 -833.249 246.457 868.933 
12162901 33679.1 -17933.9 1670.38 -1008.35 423.077 1093.51 
12160701 34780.6 -17691.2 1636.38 -889.17 345.142 953.806 
8802.5 3
12163200 33263.1 -17185.1 1638.25 -1214.81 199.803 1231.13 
12162901 33144.1 -17886.4 1644.12 -1053.15 93.5039 1057.29 
12160701 34346.9 -17611.4 1643.25 -853.839 157.234 868.195 
8803 3
12163200 32717.5 -16973.8 1645.5 -1095.63 424.448 1174.98 
12162901 32584.9 -17804.2 1666.25 -1122.99 164.91 1135.04 
12160701 33889.5 -17521.2 1608.38 -918.424 180.974 936.084 
8803.5 3
12163200 32076.3 -16807.5 1545.8 -1226 317.878 1266.54 
12162901 31891.3 -17442.6 1584.2 -1326.15 691.491 1495.6 
12160701 33324.5 -17380.6 1608.8 -1080.31 268.929 1113.28 
8804 3
12163200 31566.6 -16622.4 1468 -1001.3 363.726 1065.32 
12162901 31423.8 -17221.7 1465.64 -918.432 433.935 1015.78 
12160701 32655.6 -17238.8 1603 -1314.07 278.55 1343.27 
8804.5 3
12163200 31251.5 -16496.2 1479 -651.014 260.706 701.276 
12162901 31006.6 -17107.2 1492.36 -861.946 236.664 893.846 
12160701 32314.5 -17117.4 1552.27 -704.921 250.939 748.254 
8805 3
12163200 30501.7 -16243 1638.9 -1508.74 509.42 1592.42 
12162901 30324.3 -16839.9 1584 -1372.91 537.79 1474.48 
12160701 31568.2 -16731 1547.4 -1501.52 777.392 1690.83 
8805.5 3
12163200 29909.6 -15966.7 1785.67 -1152.03 537.613 1271.3 
12162901 29662.8 -16607.7 1674.33 -1287.01 451.816 1364.01 
12160701 30811.2 -16476 1602 -1472.72 496.109 1554.04 
8806 3
12163200 29482.1 -15810.1 1781.38 -863.496 316.246 919.585 
12162901 29207.9 -16464.5 1714.25 -918.996 289.226 963.434 
12160701 30322 -16349.6 1644.25 -988.328 255.303 1020.77 
8806.5 3
12163200 29077.1 -15556.4 1811.88 -843.75 528.646 995.681 
12162901 28828.5 -16316.8 1729.5 -790.365 307.812 848.189 
12160701 29837.4 -16305.8 1702 -1009.64 91.4062 1013.76 
8807 3
12163200 28560.8 -15471.9 1821.33 -1038.93 169.992 1052.74 
12162901 28371.9 -16179.6 1741.44 -918.735 276.045 959.309 
12160701 29382.3 -16165.8 1753.89 -915.577 281.634 957.914 
8807.5 3
12163200 28077.2 -15425.6 1714.62 -900.424 86.1525 904.536 
12162901 27850 -16087 1644.62 -971.86 172.357 987.025 
12160701 28916.1 -15984.5 1825.25 -868.172 337.575 931.493 
8808 3
12163200 27600.2 -15297.5 1636.5 -1021.41 274.358 1057.62 
12162901 27298.4 -15991 1597.25 -1181.21 205.567 1198.96 
12160701 28460 -15907.8 1788.88 -976.713 164.347 990.443 
8808.5 3
12163200 27020.2 -15122.7 1543.78 -1109.04 334.289 1158.33 
12162901 26718.8 -15797.6 1573.67 -1108.22 369.875 1168.31 
12160701 27892.6 -15839.8 1752.89 -1084.98 129.966 1092.74 
8809 3
12163200 26502.1 -14997 1571.86 -1042.41 252.85 1072.64 
12162901 26194.4 -15591.1 1641 -1055.03 415.317 1133.83 
12160701 27369.7 -15722.1 1667.43 -1051.99 236.69 1078.29 
8809.5 3
12163200 25960 -14856.5 1654.62 -1160.91 300.857 1199.26 
12162901 25610.9 -15429.9 1664.12 -1249.58 345.327 1296.42 
12160701 26854.2 -15606.9 1598.38 -1103.78 246.826 1131.04 
8810 3
12163200 25520.3 -14769.8 1639.89 -832.702 164.247 848.746 
12162901 25229 -15288.6 1693.67 -723.248 267.65 771.184 
12160701 26240.9 -15350.6 1643.22 -1161.67 485.453 1259.02 
8810.5 3
12163200 25052.2 -14731.8 1671.38 -893.289 72.5721 896.232 
12162901 24888 -15247.1 1634.62 -650.763 79.0659 655.549 
12160701 25795 -15217.6 1648.25 -850.933 253.684 887.943 
8811 3
12163200 24602.1 -14683.4 1699.38 -907.51 97.5302 912.736 
12162901 24506.2 -15253 1638.88 -769.657 -11.8448 769.748 
12160701 25396.6 -15097.8 1604.75 -803.175 241.683 838.75 
8811.5 3
12163200 24238.9 -14757.2 1666.88 -735.324 -149.545 750.376 
12162901 24012.8 -15548.5 1634 -998.988 -598.178 1164.39 
12160701 24980.2 -15082.2 1631.12 -842.864 31.3765 843.448 
8812 3
12163200 23905.9 -14829.1 1648.12 -692.308 -149.428 708.25 
12162901 23529.8 -15503.2 1674.25 -1004.16 94.0748 1008.56 
12160701 24550.1 -15180.2 1652.38 -894.231 -203.742 917.148 
8812.5 3
12163200 23402 -14909 1667.75 -1013.83 -160.714 1026.49 
12162901 23022.6 -15396 1716.88 -1020.37 215.795 1042.94 
12160701 24059.5 -15361 1694 -987.173 -363.682 1052.03 
8813 3
12163200 22915.3 -14913.6 1628.86 -991.271 -9.31044 991.315 
12162901 22495.3 -15319.4 1720 -1074.01 155.95 1085.27 
12160701 23575.1 -15407.6 1674 -986.471 -94.8502 991.02 
8813.5 3
12163200 22400.5 -14808.1 1567.75 -997.647 204.354 1018.36 
12162901 22030.6 -15477.6 1669.5 -900.505 -306.582 951.264 
12160701 22989.9 -15435.4 1668.88 -1134.24 -53.8829 1135.52 
8814 3
12163200 21916.4 -14672.6 1549.5 -954.882 267.258 991.578 
12162901 21583.6 -15380.2 1594.5 -881.657 192.061 902.334 
12160701 22550.4 -15265.4 1723.62 -866.864 335.306 929.453 
8814.5 3
12163200 21579.8 -14468.4 1611.75 -667.907 405.258 781.238 
12162901 21139.5 -15184.1 1542.75 -881.2 389.137 963.297 
12160701 22125.1 -15150.9 1670.62 -843.75 227.183 873.8 
8815 3
12163200 21172.4 -14379.1 1646.75 -818.022 179.217 837.424 
12162901 20710.4 -15003.4 1574.88 -861.697 362.952 935.016 
12160701 21674.2 -14945.5 1618.12 -905.371 412.4 994.872 
8815.5 3
12163200 20744.6 -14195.4 1670.88 -867.647 372.718 944.315 
12162901 20412.2 -14838 1614.62 -604.716 335.446 691.524 
12160701 21221 -14747.8 1628.12 -919.371 401.116 1003.06 
8816 3
12163200 20519.3 -14093.8 1690.89 -447.896 201.983 491.333 
12162901 20108.6 -14537.2 1638.22 -603.766 597.968 849.764 
12160701 20911.8 -14617.7 1617.33 -614.756 258.615 666.938 
8816.5 3
12163200 20197.5 -13925 1718.25 -648.858 340.278 732.67 
12162901 19719 -14334.8 1625.38 -785.394 408.21 885.144 
12160701 20663.8 -14511.8 1610.75 -500.056 213.542 543.743 
8817 3
12163200 19833.4 -13648.8 1724 -722.332 548.06 906.716 
12162901 19423.6 -14120.3 1664.33 -586.199 425.43 724.307 
12160701 20233.9 -14340.8 1669.33 -852.899 339.231 917.886 
8817.5 3
12163200 19497.8 -13403.4 1710 -658.224 481.182 815.35 
12162901 19067.8 -13880.6 1638 -697.658 470.016 841.215 
12160701 19799.1 -14169.9 1703.75 -852.478 335.103 915.977 
8818 3
12163200 19292.9 -13072 1705.12 -429.507 694.706 816.758 
12162901 18804 -13563.6 1610.5 -552.935 664.57 864.518 
12160701 19520.4 -13958.2 1649.62 -584.382 443.658 733.713 
8818.5 3
12163200 19027.1 -12761.2 1721 -534.736 625.307 822.771 
12162901 18603.4 -13244.4 1700.56 -403.532 642.214 758.471 
12160701 19203.1 -13647.1 1676.89 -638.358 626.034 894.103 
8819 3
12163200 18696.5 -12434.6 1695.25 -641.963 634.169 902.379 
12162901 18270.8 -12908.6 1677.25 -646.009 652.077 917.895 
12160701 18813 -13240.4 1625.38 -757.497 789.779 1094.33 
8819.5 3
12163200 18349.9 -12195.7 1654 -683.651 471.318 830.373 
12162901 17794 -12508.3 1635.44 -940.335 789.53 1227.84 
12160701 18536.3 -12890.8 1631.11 -545.694 689.541 879.345 
8820 3
12163200 17957.5 -11888.4 1620.12 -787.929 617.052 1000.79 
12162901 17249.5 -12131.5 1574.12 -1093.37 756.693 1329.68 
12160701 18226 -12658.5 1609.25 -623.159 466.421 778.381 
8820.5 3
12163200 17422.6 -11473 1672.78 -1085.08 842.546 1373.78 
12162901 16778.8 -11848.2 1613.56 -954.812 574.6 1114.37 
12160701 17917.6 -12394.2 1593.78 -625.648 536.06 823.891 
8821 3
12163200 16977.8 -11141.9 1712.38 -882.551 656.994 1100.24 
12162901 16442.1 -11528.6 1631.62 -667.962 634.121 921.023 
12160701 17547.1 -12017.4 1567.88 -734.981 747.713 1048.46 
8821.5 3
12163200 16739.1 -10793.8 1719.11 -478.234 697.59 845.777 
12162901 16052.9 -11162.8 1639.67 -780.032 733.161 1070.5 
12160701 16941.3 -11646.7 1646.89 -1214.01 742.902 1423.28 
8822 3
12163200 16371.2 -10379 1719.12 -746.169 841.334 1124.55 
12162901 15739.5 -10883.5 1708.38 -635.677 566.486 851.465 
12160701 16535.4 -11409.5 1714.5 -823.445 481.068 953.671 
8822.5 3
12163200 16070.8 -9992.56 1712.56 -599.745 771.346 977.072 
12162901 15493.7 -10492.7 1698.33 -490.685 780.106 921.595 
12160701 16270.8 -11066.4 1680.89 -528.138 684.742 864.755 
8823 3
12163200 15720.1 -9719.88 1698.75 -718.551 558.772 910.242 
12162901 15150.6 -10113.9 1701 -702.954 776.212 1047.21 
12160701 15928.1 -10830.8 1673.88 -702.157 482.98 852.229 
8823.5 3
12163200 15346.6 -9473.56 1686.44 -718.403 473.691 860.515 
12162901 14842 -9805.11 1736.56 -593.51 593.777 839.538 
12160701 15597.3 -10624 1665.22 -636.138 397.596 750.169 
8824 3
12163200 15039.2 -9276 1726.25 -641.556 412.433 762.69 
12162901 14403.5 -9416.25 1738 -915.449 811.819 1223.56 
12160701 15216.5 -10300.5 1707.12 -795.059 675.365 1043.19 
8824.5 3
12163200 14730.7 -9010.11 1768.33 -607.448 523.403 801.838 
12162901 14056.9 -9121.78 1726.67 -682.305 579.67 895.297 
12160701 14818.9 -9996.89 1733.89 -782.699 597.66 984.792 
8825 3
12163200 14437.1 -8830 1740.12 -575.572 353.159 675.281 
12162901 13737.5 -8761.5 1683.12 -626.253 706.427 944.051 
12160701 14450.5 -9681.38 1713 -722.331 618.655 951.05 
8825.5 3
12163200 14101 -8582.62 1659.75 -687.372 505.879 853.46 
12162901 13379.4 -8447 1679.62 -732.362 643.149 974.677 
12160701 14060.4 -9387.25 1686.88 -797.802 601.483 999.134 
8826 3
12163200 13683.1 -8185.62 1680.88 -858.06 815.195 1183.56 
12162901 13020.1 -8074 1655.38 -737.68 765.914 1063.39 
12160701 13710.8 -9205.38 1662 -717.916 373.46 809.244 
8826.5 3
12163200 13390.7 -7838.56 1683 -572.326 679.197 888.18 
12162901 12667.3 -7738.78 1706.11 -690.395 656.012 952.364 
12160701 13352.6 -8843.78 1676.67 -700.968 707.627 996.038 
8827 3
12163200 12977.1 -7468.62 1705.62 -796.805 712.776 1069.09 
12162901 12362.5 -7415.25 1633.38 -587.347 623.368 856.484 
12160701 12903.5 -8446.38 1727.25 -865.232 765.709 1155.39 
8827.5 3
12163200 12691.6 -7141.75 1704.5 -599.79 686.712 911.768 
12162901 12051.9 -7159.25 1628.75 -652.574 537.815 845.634 
12160701 12658.8 -8121.62 1728 -514.181 682.248 854.309 
8828 3
12163200 12275.3 -6755.11 1685.33 -819.472 761.1 1118.4 
12162901 11559.1 -6781.33 1627.22 -970.008 743.93 1222.44 
12160701 12320.8 -7733.22 1706.89 -665.3 764.572 1013.51 
8828.5 3
12163200 11974 -6415.25 1630 -594.346 670.337 895.879 
12162901 11141.2 -6426.38 1573 -824.184 700.115 1081.41 
12160701 12083.1 -7326.25 1645.38 -468.743 802.707 929.547 
8829 3
12163200 11620.5 -6217.62 1561.25 -753.731 421.375 863.521 
12162901 10802.4 -5990.75 1590.25 -722.548 928.838 1176.78 
12160701 11612.8 -6956.75 1623.75 -1002.93 787.846 1275.37 
8829.5 3
12163200 11105.7 -5914.56 1586.11 -948.128 558.139 1100.21 
12162901 10396.1 -5505.11 1616.11 -748.184 894.363 1166.05 
12160701 11073.8 -6622 1610.11 -992.582 616.483 1168.45 
8830 3
12163200 10698.6 -5643 1565.25 -782.772 522.222 940.983 
12162901 10082.8 -5168.38 1612.5 -602.618 647.569 884.587 
12160701 10801 -6329.88 1549.5 -524.573 561.779 768.617 
8830.5 3
12163200 10336.6 -5466.86 1580.29 -781.973 380.438 869.606 
12162901 9853 -4886.57 1652.71 -496.22 608.647 785.293 
12160701 10556 -6149.57 1530.14 -529.158 389.425 657.008 
8831 3
12163200 10034.6 -5301.56 1581.33 -587.58 321.598 669.832 
12162901 9568 -4488.33 1650.22 -554.475 774.782 952.749 
12160701 10214.9 -5918.44 1533.11 -663.64 449.663 801.633 
8831.5 3
12163200 9666.88 -5122.75 1567.38 -739.8 359.77 822.641 
12162901 9213.38 -4146.25 1623.12 -713.531 688.296 991.402 
12160701 10047.6 -5727.5 1547.12 -336.547 384.194 510.753 
8832 3
12163200 9399.11 -4949.89 1530.89 -543.132 350.631 646.478 
12162901 8893.89 -3887.89 1659.78 -648.045 524.059 833.427 
12160701 9839.33 -5515.22 1561.56 -422.498 430.584 603.247 
8832.5 3
12163200 9071.75 -4816.62 1523.38 -653.415 265.996 705.482 
12162901 8606.75 -3580.25 1658.88 -573.132 614.05 839.962 
12160701 9586.5 -5326.38 1599.38 -504.657 376.941 629.891 
8833 3
12163200 8754 -4749.67 1530.44 -632.968 133.383 646.869 
12162901 8323.11 -3352.56 1597 -565.018 453.575 724.552 
12160701 9496.89 -5198.56 1619.33 -178.508 254.62 310.961 
8833.5 3
12163200 8541.12 -4692.5 1554.25 -419.872 112.755 434.748 
12162901 7888.75 -3160.12 1542.75 -856.728 379.547 937.037 
12160701 9334.25 -5046.75 1572 -320.787 299.419 438.812 
8834 3
12163200 8314.44 -4537.44 1547.89 -450.657 308.262 546.001 
12162901 7783.33 -2943.56 1533.67 -209.576 430.556 478.853 
12160701 9113.78 -4869.67 1557.78 -438.315 352.054 562.194 
8834.5 3
12163200 8133 -4251.88 1526.5 -368.041 579.248 686.282 
12162901 7810.38 -2781.12 1548.62 54.8513 329.474 334.008 
12160701 9055.75 -4628.12 1610.88 -117.703 489.943 503.883 
8835 3
12163200 8015.22 -4091.33 1507.78 -232.762 317.276 393.5 
12162901 7831.56 -2703.22 1527.44 41.8588 153.958 159.547 
12160701 8873.33 -4373.67 1535.56 -360.507 502.882 618.753 
8835.5 3
12163200 7725.71 -3978.14 1522.57 -595.695 232.902 639.606 
12162901 7775.57 -2620.71 1527 -115.194 169.769 205.161 
12160701 8707.57 -4137 1568.14 -341.074 486.968 594.533 
8836 3
12163200 7502.44 -3749.56 1551.67 -466.117 477.218 667.084 
12162901 7650.11 -2518.89 1586 -261.921 212.579 337.332 
12160701 8555.78 -3769.89 1621.44 -316.897 766.412 829.343 
8836.5 3
12163200 7351.12 -3415 1597.12 -296.705 655.991 719.971 
12162901 7485.38 -2369.5 1590.75 -323.012 292.919 436.049 
12160701 8378.88 -3466.62 1607.5 -346.868 594.635 688.41 
8837 3
12163200 7209.89 -3125.11 1575.22 -273.713 561.8 624.931 
12162901 7322 -2271.11 1635.89 -316.618 190.676 369.6 
12160701 8140.78 -3143.33 1630.44 -461.429 626.534 778.114 
8837.5 3
12163200 6956.88 -2800.5 1616.62 -509.082 653.141 828.105 
12162901 7189.25 -2104.25 1650.25 -267.103 335.737 429.026 
12160701 7901.12 -2743.12 1701.88 -482.199 805.248 938.584 
8838 3
12163200 6695.11 -2554.11 1619 -534.212 502.834 733.638 
12162901 6894.11 -1854.89 1667.44 -602.324 508.9 788.526 
12160701 7699.22 -2542.11 1656.56 -412.046 410.232 581.44 
8838.5 3
12163200 6484.12 -2195.25 1600.12 -416.969 709.212 822.705 
12162901 6758 -1528.25 1655.38 -268.994 645.531 699.334 
12160701 7473.25 -2273 1654.75 -446.585 531.84 694.473 
8839 3
12163200 6322.56 -1849 1667.78 -320.574 687.004 758.118 
12162901 6639.67 -1288.44 1657.11 -234.788 475.805 530.58 
12160701 7263.33 -2065.56 1672.56 -416.501 411.596 585.564 
8839.5 3
12163200 6056.62 -1547.38 1736.38 -522.457 592.583 790.01 
12162901 6414.88 -1087.75 1690 -441.634 394.292 592.036 
12160701 6944.75 -1907.25 1664.88 -625.9 311.013 698.914 
8840 3
12163200 5770.44 -1323.78 1709.67 -579.313 452.626 735.169 
12162901 6139.56 -850.111 1660.33 -557.327 481.05 736.222 
12160701 6645.78 -1731.78 1698.78 -605.207 355.207 701.746 
8840.5 3
12163200 5469 -1087.38 1701.5 -610.211 478.548 775.478 
12162901 5861.62 -622.75 1632.75 -562.612 460.245 726.883 
12160701 6313.5 -1483 1728.25 -672.627 503.599 840.261 
8841 3
12163200 5195.33 -792.333 1715 -550.637 593.645 809.701 
12162901 5553.78 -372.889 1604 -619.411 502.739 797.757 
12160701 5971.11 -1270 1689.56 -688.911 428.571 811.34 
8841.5 3
12163200 4851.88 -532.625 1706.25 -682.82 516.319 856.054 
12162901 5221.62 -58.875 1609.38 -660.343 624.282 908.725 
12160701 5647.12 -995.125 1703.5 -644.108 546.471 844.692 
8842 3
12163200 4553.33 -348.889 1718.67 -605.561 372.69 711.057 
12162901 4896.11 192.222 1598.67 -660.272 509.325 833.889 
12160701 5425.56 -648.111 1676.56 -449.431 703.882 835.128 
8842.5 3
12163200 4288.22 -104.333 1670.22 -517.795 477.648 704.457 
12162901 4551 448.778 1522.44 -674.045 501.085 839.895 
12160701 5174.33 -347.556 1664.56 -490.668 587.023 765.082 
8843 3
12163200 3991.88 135.875 1609.5 -592.694 480.417 762.946 
12162901 4190.12 764.375 1499.62 -721.75 631.194 958.817 
12160701 4922.5 5 1626.62 -503.667 705.111 866.523 
8843.5 3
12163200 3645 344.667 1585.67 -696.536 419.26 812.983 
12162901 3807.78 993 1544.67 -767.766 459.086 894.552 
12160701 4564 239.667 1562.11 -719.88 471.218 860.391 
8844 3
12163200 3276.33 642 1543.33 -721.461 581.866 926.862 
12162901 3383.11 1266.11 1487.56 -831.05 534.464 988.077 
12160701 4183.44 502 1518.78 -744.727 513.372 904.527 
8844.5 3
12163200 2941.25 800.75 1540.12 -675.571 320.06 747.553 
12162901 2996.25 1563 1528.88 -779.962 598.566 983.169 
12160701 3833.75 803 1512 -705.029 606.855 930.236 
8845 3
12163200 2600.12 1064.88 1565.75 -713.651 552.563 902.565 
12162901 2548.25 1842.12 1477.12 -937.238 583.944 1104.27 
12160701 3480 1094.62 1496.88 -740.063 610.094 959.118 
8845.5 3
12163200 2194 1323 1530.89 -807.406 513.171 956.686 
12162901 2060.11 2065.11 1566.33 -970.455 443.312 1066.92 
12160701 3118.11 1329.56 1538.33 -719.461 467.059 857.769 
8846 3
12163200 1738.75 1567.62 1549.5 -906.873 487.301 1029.5 
12162901 1657.5 2238.75 1557.25 -802.014 345.894 873.424 
12160701 2666.62 1608.75 1577.75 -899.375 556.164 1057.45 
8846.5 3
12163200 1359.44 1758.11 1549.89 -752.59 377.949 842.162 
12162901 1190.56 2403.33 1671.33 -926.477 326.554 982.343 
12160701 2199.22 1919.56 1623 -927.386 616.678 1113.7 
8847 3
12163200 886 1896.12 1617.25 -941.241 274.381 980.419 
12162901 700.75 2584.25 1677 -973.769 359.675 1038.07 
12160701 1781.12 2118.12 1679.75 -831.207 394.77 920.19 
8847.5 3
12163200 363.444 2080.11 1691.56 -1030.68 362.892 1092.7 
12162901 447.444 2913 1701.56 -499.616 648.422 818.577 
12160701 1305.56 2372.44 1708 -938.007 501.616 1063.71 
8848 3
12163200 -97.625 2227.25 1736.38 -916.639 292.523 962.183 
12162901 -24.625 3127.25 1655.25 -938.508 425.944 1030.64 
12160701 864.5 2624.5 1780.12 -876.85 501.104 1009.94 
8848.5 3
12163200 -557.875 2474.25 1791.5 -968.947 520 1099.66 
12162901 -601 3151.38 1653.62 -1213.42 50.7895 1214.48 
12160701 484.5 2703.75 1790.62 -800 166.842 817.213 
8849 3
12163200 -1011.44 2595.56 1784.22 -884.151 236.463 915.225 
12162901 -1208.22 3086.22 1650.44 -1183.67 -127.003 1190.46 
12160701 121.556 2978.56 1822.33 -707.494 535.683 887.414 
8849.5 3
12163200 -1429.12 2542.62 1788.75 -828.731 -105.021 835.359 
12162901 -1697.5 2956.62 1685.38 -970.789 -257.137 1004.27 
12160701 -349.25 3183.88 1879 -934.138 407.38 1019.1 
8850 2
12162901 -1897.88 3254.38 1709.38 -417.448 620.312 747.697 
12160701 -788.125 3294.75 1870.75 -914.323 230.99 943.05 
8850.5 2
12162901 -2211.11 3515.78 1709.89 -615.395 513.561 801.534 
12160701 -1269.11 3637.44 1817 -944.963 673.27 1160.28 
8851 2
12162901 -2611.44 3778.33 1697.56 -766.922 502.98 917.147 
12160701 -1640.89 3867 1758.56 -712.218 439.762 837.045 
8851.5 2
12162901 -3001.38 4017.88 1741.5 -782.993 481.007 918.938 
12160701 -2051.5 4137.88 1715 -824.52 543.926 987.77 
8852 2
12162901 -3275 4274 1709.44 -551.663 516.381 755.633 
12160701 -2418.89 4439.67 1694 -740.703 608.451 958.569 
8852.5 2
12162901 -3741.33 4513 1658.33 -916.176 469.548 1029.49 
12160701 -2890.67 4695.44 1691.44 -926.872 502.51 1054.33 
8853 2
12162901 -4130.25 4838 1612.38 -795.331 664.622 1036.47 
12160701 -3179.75 5033.62 1670.62 -591.172 691.576 909.814 
8853.5 2
12162901 -4559.12 5178.12 1584.88 -902.895 716.053 1152.37 
12160701 -3572.62 5262.12 1633.62 -827.105 481.053 956.825 
8854 2
12162901 -5045.22 5492.78 1526.33 -925.899 599.339 1102.95 
12160701 -4022.89 5596.56 1571.33 -857.646 637.011 1068.33 
8854.5 2
12162901 -5614.12 5776.25 1339.75 -1133.27 564.686 1266.17 
12160701 -4416.75 5840.62 1522 -784.584 486.194 923.015 
8855 2
12162901 -6172.67 5851.22 1448.33 -1154.01 154.901 1164.36 
12160701 -4799.78 6121.11 1499.67 -791.38 579.517 980.878 
8855.5 2
12162901 -6507.25 5599.88 1389.38 -673.206 -505.729 842.002 
12160701 -5380.25 6299.75 1430.25 -1167.95 359.434 1222.01 
8856 2
12162901 -6889.78 5388.44 1467.33 -744.217 -411.343 850.331 
12160701 -6200.33 6178.33 1384 -1595.49 -236.219 1612.88 
8856.5 2
12162901 -7456.75 5364.25 1445 -1107.37 -47.2548 1108.38 
12160701 -6589.38 5990.38 1358.38 -759.847 -367.106 843.881 
8857 2
12162901 -8212.12 5274.25 1427.75 -1586.92 -189.076 1598.15 
12160701 -7026.25 5895.88 1350.25 -917.805 -198.529 939.031 
8857.5 2
12162901 -8740.75 5542.88 1403.75 -1050.94 534.046 1178.85 
12160701 -7774.75 6152.12 1422.88 -1488.07 509.443 1572.86 
8858 2
12162901 -9243.11 5578.33 1489.11 -985.022 69.5261 987.472 
12160701 -8422.67 6545.44 1447.44 -1270.42 771.215 1486.19 
8858.5 2
12162901 -9750.5 5690.88 1469.38 -975.748 216.426 999.462 
12160701 -9066.75 6510.75 1531.12 -1238.62 -66.7201 1240.42 
8859 2
12162901 -10099.1 5743.12 1538 -735.496 110.232 743.71 
12160701 -9496.25 6620.5 1521.88 -906.118 231.54 935.233 
8859.5 2
12162901 -10608.7 5763.11 1561.78 -1005.01 39.4203 1005.79 
12160701 -10001.2 6667.11 1520.44 -996 91.9351 1000.23 
8860 2
12162901 -11174 5904.62 1473.38 -1078.88 270.065 1112.17 
12160701 -10631.4 6685 1535.12 -1202.58 34.1391 1203.07 
8860.5 2
12162901 -11630.1 6022 1484.62 -946.317 243.517 977.147 
12160701 -11122.6 6761.12 1499 -1019.19 157.936 1031.36 
8861 2
12162901 -12193.5 6151.62 1493.12 -1145.07 263.465 1174.99 
12160701 -11553.2 6927.75 1532.12 -875.254 338.669 938.491 
8861.5 2
12162901 -12709 6186.62 1494.25 -1062.89 72.1649 1065.33 
12160701 -12129.8 6997.75 1532.5 -1188.66 144.33 1197.39 
8862 2
12162901 -13186.9 6118.88 1527.88 -944.417 -133.893 953.861 
12160701 -12700.2 7130.25 1490.75 -1127.47 261.858 1157.48 
8862.5 2
12162901 -13656.1 5993.25 1524.25 -921.906 -246.807 954.371 
12160701 -13258.5 7204.12 1516.88 -1096.76 145.138 1106.32 
8863 2
12162901 -14090.6 6005 1503.12 -863.817 23.3598 864.133 
12160701 -13803.9 7191.12 1474.38 -1084.24 -25.8449 1084.55 
8863.5 2
12162901 -14546.1 5931 1513.9 -907.321 -147.41 919.217 
12160701 -14289.2 7022.1 1499.4 -966.783 -336.703 1023.74 
8864 2
12162901 -15160.1 5791.7 1503.6 -1174 -266.348 1203.83 
12160701 -14795.1 7019.7 1516.3 -967.304 -4.58891 967.315 
8864.5 2
12162901 -15559.9 5646.6 1483.4 -845.243 -306.765 899.189 
12160701 -15212.2 7097.7 1486.9 -881.818 164.905 897.105 
8865 2
12162901 -15987.2 5529.5 1496.5 -875.615 -239.959 907.9 
12160701 -15771 7047.5 1452.8 -1145.08 -102.869 1149.69 
8865.5 2
12162901 -16538 5396.78 1531.11 -1051.15 -253.287 1081.23 
12160701 -16305 6869.44 1474 -1019.08 -339.801 1074.24 
8866 2
12162901 -17081.5 5249 1543.12 -1089.18 -296.148 1128.72 
12160701 -16848.6 6714 1499.5 -1089.43 -311.512 1133.09 
8866.5 2
12162901 -17568 5257.14 1494.57 -1015.66 16.9997 1015.8 
12160701 -17517.3 6620.57 1493 -1395.95 -195.049 1409.51 
8867 2
12162901 -18094 5116.22 1491.78 -1025.34 -274.699 1061.5 
12160701 -17961.9 6662.56 1432.44 -866.673 81.8404 870.528 
8867.5 2
12162901 -18538.1 5045 1387.25 -841.146 -134.891 851.893 
12160701 -18489.1 6576.5 1423.5 -998.553 -162.984 1011.77 
8868 2
12162901 -18971.4 5245.43 1372 -921.922 426.444 1015.77 
12160701 -18984.1 6680.71 1356.29 -1053.23 221.733 1076.32 
8868.5 2
12162901 -19441.8 5379 1357.38 -963.773 273.712 1001.89 
12160701 -19497 6776.88 1390.25 -1050.94 197.051 1069.25 
8869 2
12162901 -19980.5 5131.5 1444.38 -1090.59 -501.012 1200.16 
12160701 -20031.4 6704.62 1421.88 -1081.73 -146.255 1091.57 
8869.5 2
12162901 -20459.2 5110.75 1403.38 -948.02 -41.0891 948.91 
12160701 -20533.1 6657.25 1359.75 -993.564 -93.8119 997.983 
8870 2
12162901 -21053.1 5147 1419.25 -1207.06 73.6789 1209.31 
12160701 -21020.1 6636 1402.62 -989.837 -43.1911 990.779 
8870.5 2
12162901 -21484.2 5094.5 1512.38 -852.026 -103.755 858.32 
12160701 -21530.9 6612 1327.5 -1009.39 -47.4308 1010.5 
8871 2
12162901 -21873 5297.86 1387.29 -765.256 400.309 863.634 
12160701 -21963.7 6481.29 1352.57 -852.046 -257.312 890.051 
8871.5 2
12162901 -22329.9 5247 1422 -942.01 -104.86 947.829 
12160701 -22474.4 6378.12 1174.38 -1052.91 -212.703 1074.18 
8872 2
12162901 -22902.8 4819.5 1677.12 -1129.93 -843.195 1409.87 
12160701 -22962.1 6353.75 1132.75 -962.032 -48.0769 963.232 
8872.5 2
12162901 -23446.2 4734.88 1626.5 -1080.52 -168.241 1093.54 
12160701 -23685.5 6366.75 1514.75 -1438.12 25.8449 1438.35 
8873 2
12162901 -24138.5 4714.12 1592.75 -1418.55 -42.5205 1419.18 
12160701 -24362.9 6059.88 1706.75 -1388.06 -628.842 1523.86 
8873.5 2
12162901 -24638.4 4556.89 1612.11 -968.885 -304.721 1015.67 
12160701 -24770.6 5935.22 1714.67 -790.079 -241.575 826.186 
8874 2
12162901 -25061.6 4338.75 1618 -820.117 -422.75 922.665 
12160701 -25138.8 5755.88 1680.25 -713.555 -347.572 793.705 
8874.5 2
12162901 -25473.8 4144.62 1629.5 -855.031 -402.749 945.138 
12160701 -25557.8 5692.12 1685 -869.295 -132.261 879.299 
8875 2
12162901 -25805.1 4071.33 1643.78 -643.42 -142.314 658.97 
12160701 -26026.3 5582.56 1711.89 -909.871 -212.756 934.414 
8875.5 2
12162901 -26187.2 3933.88 1653.62 -739.147 -265.877 785.512 
12160701 -26420.1 5467.38 1710.5 -761.686 -222.786 793.599 
8876 2
12162901 -26521 3728.43 1670.71 -698.222 -429.804 819.906 
12160701 -26814.7 5375.57 1672.57 -825.501 -192.058 847.548 
8876.5 2
12162901 -26824.4 3501.75 1715.75 -642.744 -480.251 802.347 
12160701 -27120.2 5182.38 1631.88 -647.321 -409.314 765.874 
8877 2
12162901 -27119.7 3211.44 1732.56 -548.869 -539.601 769.693 
12160701 -27578.8 4896.89 1634.22 -852.282 -530.643 1003.98 
8877.5 2
12162901 -27401 3052.75 1703.12 -542.068 -305.77 622.361 
12160701 -28081.2 4628.12 1642.12 -968.155 -517.849 1097.95 
8878 2
12162901 -27700 2893.86 1670 -637.527 -338.791 721.955 
12160701 -28326.3 4428.86 1634.71 -522.464 -424.878 673.417 
8878.5 2
12162901 -28000.6 2672.5 1681.12 -617.3 -454.532 766.589 
12160701 -28728.9 4236.88 1660.5 -826.672 -394.214 915.855 
8879 2
12162901 -28389.2 2503 1684.62 -766.519 -334.32 836.254 
12160701 -29203.9 3960 1719 -936.884 -546.105 1084.43 
8879.5 2
12162901 -28849.3 2319.78 1691.89 -888.192 -353.711 956.031 
12160701 -29590.2 3628 1708 -745.844 -640.927 983.397 
8880 2
12162901 -29323.6 2173.62 1715.5 -931.811 -287.137 975.048 
12160701 -29986.9 3362.75 1679.5 -779.279 -521.12 937.465 
8880.5 2
12162901 -29805 1979.88 1751.38 -982.398 -395.408 1058.99 
12160701 -30402.2 3094.25 1686.75 -847.704 -547.959 1009.39 
8881 2
12162901 -30165 1750.25 1771.38 -745.342 -475.414 884.055 
12160701 -30808.9 2852.88 1747.38 -841.874 -499.741 979.026 
8881.5 2
12162901 -30562 1530.89 1795.22 -790.837 -436.974 903.532 
12160701 -31190.9 2536.78 1786.78 -760.984 -629.676 987.719 
8882 2
12162901 -30841.4 1277.5 1786.75 -553.218 -501.76 746.869 
12160701 -31534.5 2211.38 1785.88 -680.418 -644.362 937.108 
8882.5 2
12162901 -31026.5 977.125 1797.75 -380.916 -618.056 726.009 
12160701 -31832.9 1952 1756.88 -613.94 -533.693 813.481 
8883 2
12162901 -31268.6 543.667 1771.22 -467.289 -836.792 958.426 
12160701 -32129.4 1564.89 1713.89 -572.528 -747.319 941.421 
8883.5 2
12162901 -31419.6 51.375 1751.12 -300.935 -980.661 1025.8 
12160701 -32476.6 1180.38 1638.88 -691.595 -765.964 1031.99 
8884 2
12162901 -31648.8 -382.75 1679 -460.09 -871.737 985.702 
12160701 -32925.4 712.625 1564.75 -901.104 -939.257 1301.61 
8884.5 2
12162901 -32141.5 -835.25 1735.88 -958.658 -880.35 1301.55 
12160701 -33301.4 268.5 1668.25 -731.518 -864.056 1132.13 
8885 2
12162901 -32357.1 -1195.86 1734.86 -445.543 -745.056 868.111 
12160701 -33596.3 -121.857 1662.71 -609.32 -806.523 1010.82 
8885.5 2
12162901 -32574.2 -1491.88 1803.12 -438.6 -598.016 741.615 
12160701 -33768.5 -515.75 1675 -347.908 -795.743 868.474 
8886 2
12162901 -32817.9 -1784.88 1769.25 -484.344 -582.505 757.563 
12160701 -33934.6 -861.25 1715.75 -330.268 -686.879 762.155 
8886.5 2
12162901 -33051.9 -2192 1744.57 -477.515 -830.867 958.311 
12160701 -34118.6 -1250.43 1708.71 -375.401 -794.242 878.491 
8887 2
12162901 -33248.4 -2535 1774.88 -402.701 -702.869 810.057 
12160701 -34350 -1662.88 1685.62 -474.239 -845.177 969.137 
8887.5 2
12162901 -33504.2 -2848.38 1754.75 -521.13 -638.238 823.969 
12160701 -34579.5 -1946.12 1706.38 -467.413 -576.884 742.476 
8888 2
12162901 -33630.9 -3283.62 1679.75 -248.284 -853.431 888.814 
12160701 -34687 -2318.88 1739.25 -210.784 -730.882 760.67 
8888.5 2
12162901 -33876 -3631.25 1680.88 -485.396 -688.366 842.293 
12160701 -34811.5 -2736.5 1743.75 -246.535 -826.98 862.946 
8889 2
12162901 -34179.9 -3874.88 1686.62 -610.191 -489.207 782.084 
12160701 -35001.5 -3144 1733.5 -381.526 -818.273 902.847 
8889.5 2
12162901 -34691.5 -4286 1707 -1037.78 -833.925 1331.32 
12160701 -35175.4 -3479.62 1702.38 -352.688 -680.781 766.715 
8890 1
12160701 -35359.1 -3758.5 1684.88 -368.236 -558.868 669.277 
8890.5 1
12160701 -35597.1 -3998.12 1683.75 -467.583 -470.776 663.524 
8891 1
12160701 -35728.3 -4104.89 1703.67 -251.839 -204.921 324.678 
8891.5 1
12160701 -35659 -4172 1699.29 140.921 -136.405 196.125 
8892 1
12160701 -35777 -4313.75 1689.38 -247.899 -297.794 387.473 
8892.5 1
12160701 -36204.1 -4576 1681.5 -840.797 -516.24 986.633 
8893 1
12160701 -36554.9 -4880.89 1663.11 -673.251 -585.199 892.035 
8893.5 1
12160701 -36588.6 -4789 1664.71 -67.5001 184.146 196.128 
8894 1
12160701 -36594.5 -4539.75 1656.5 -12.1239 509.714 509.858 
8894.5 1
12160701 -36690 -4631.38 1634.5 -187.255 -179.657 259.501 
8895 1
12160701 -36690.4 -4739.75 1618.5 -0.762195 -220.274 220.276 
8895.5 1
12160701 -36701.2 -4873.88 1611.25 -21.9254 -270.413 271.301 
8896 1
12160701 -36581.5 -5014 1612 238.072 -278.579 366.448 
8896.5 1
12160701 -36410 -5130.5 1612 344.378 -233.936 416.319 
8897 1
12160701 -36333.5 -5169.88 1612 150.591 -77.5098 169.367 
8897.5 1
12160701 -36397.9 -5185.5 1612 -127.223 -30.8794 130.917 
8898 1
12160701 -36376.1 -5229.5 1612 43.8508 -88.7097 98.9561 
8898.5 1
12160701 -36206.4 -5222.88 1612 330.253 12.8891 330.504 
8899 1
12160701 -35990.1 -5279.88 1612 424.02 -111.765 438.502 
