# Supplementary material for: Intrinsic group behaviour II: On the dependence of triad spatial dynamics on social and personal features; and on the effect of social interaction on small group dynamics
Source: PLoS One. 2019 Dec 3;14(12):e0225704. doi: 10.1371/journal.pone.0225704 (PMC6890182; doi:10.1371/journal.pone.0225704)
Supplement: S3 Data Set — (ZIP) [file pone.0225704.s003.zip › set_3_int/group_traj_triad_int/traj_3_0217_33.dat]

3 12150001 12145801 12150100 0 0 0 1 0 1 0 20 20 20 1678.22 1741.98 1602.65 
8698.5 1
12145801 -2882.25 5067.25 1760.88 0 0 0 
8699 1
12145801 -2400.14 4571.57 1728.43 954.668 -981.542 1369.24 
8699.5 1
12145801 -2046.75 4397.38 1682 705.375 -347.697 786.414 
8700 2
12150001 -603 4359 1604 0 0 0 
12145801 -1648.14 4184 1629.29 753.511 -403.355 854.678 
8700.5 2
12150001 -480.143 4233.71 1613.86 467.137 -476.372 667.194 
12145801 -1192.57 4007.57 1588.14 955.076 -369.871 1024.2 
8701 2
12150001 -119.571 3755.86 1632.14 743.446 -985.272 1234.29 
12145801 -807.714 3767.57 1574.43 793.52 -494.845 935.172 
8701.5 3
12150100 138.5 2806 1628.33 0 0 0 
12150001 486.375 3487.62 1656.38 1199.89 -531.153 1312.2 
12145801 -387.125 3443.62 1559.25 832.85 -641.478 1051.25 
8702 3
12150100 552.143 2734.29 1683 987.214 -171.156 1001.94 
12150001 1064.14 3318.57 1729.43 1191.27 -348.564 1241.22 
12145801 21.8571 3174 1530.29 843.262 -555.928 1010.02 
8702.5 3
12150100 917.889 2286.67 1725.33 712.955 -872.552 1126.79 
12150001 1655.22 3088.22 1715.33 1152.2 -449.024 1236.6 
12145801 733.444 3012.33 1586 1387.11 -315.14 1422.46 
8703 3
12150100 1396.86 1990.14 1721.71 937.316 -580.281 1102.4 
12150001 2103.29 2864.57 1721.14 876.837 -437.673 980 
12145801 1345.43 2936.29 1578 1197.62 -148.821 1206.83 
8703.5 3
12150100 1740.75 1787.5 1690.62 714.954 -421.295 829.849 
12150001 2396.12 2537.38 1707.25 608.813 -680.242 912.898 
12145801 1779.25 2730.12 1569.62 901.916 -428.609 998.578 
8704 3
12150100 2269.88 1521.75 1688.25 1015.6 -510.077 1136.49 
12150001 2675.12 2217.38 1694.62 535.509 -614.203 814.871 
12145801 2169.25 2353.38 1580.25 748.56 -723.129 1040.8 
8704.5 3
12150100 2660 1227.29 1716 784.96 -592.483 983.462 
12150001 3338.29 1875.57 1620.86 1334.33 -687.734 1501.14 
12145801 2522.57 2226.29 1538.57 710.908 -255.713 755.5 
8705 3
12150100 3122.38 851.875 1714 941.701 -764.584 1213.01 
12150001 3807.75 1471.38 1599.25 956.139 -823.211 1261.7 
12145801 3058.25 1787.12 1536.5 1091 -894.421 1410.77 
8705.5 3
12150100 3521.29 586.714 1759.86 776.091 -515.877 931.905 
12150001 4173.86 1081.71 1608 712.271 -758.095 1040.21 
12145801 3528.14 1536.71 1598.14 914.188 -487.18 1035.9 
8706 3
12150100 3900 168.143 1808.71 807.493 -892.476 1203.56 
12150001 4712.71 552.286 1646.57 1148.95 -1128.85 1610.71 
12145801 3899.29 1032.29 1610.14 791.349 -1075.54 1335.3 
8706.5 3
12150100 4363.38 -284.625 1779.38 917.574 -896.57 1282.88 
12150001 5137 174.25 1630.75 840.17 -748.586 1125.28 
12145801 4260.88 352.75 1595.38 716.018 -1345.62 1524.26 
8707 3
12150100 4727.12 -726.375 1743.88 694.179 -843.034 1092.06 
12150001 5385.25 -236.875 1637.12 473.76 -784.59 916.531 
12145801 4550.75 -82.5 1595.12 553.197 -830.63 997.984 
8707.5 3
12150100 5160.14 -1071 1715.86 883.71 -703.316 1129.42 
12150001 5695.86 -627.571 1653.71 633.892 -797.34 1018.61 
12145801 5027.14 -479.857 1582.57 972.23 -810.933 1266.03 
8708 3
12150100 5569.75 -1487.5 1735.62 832.535 -846.545 1187.33 
12150001 6119.12 -1005.25 1656 860.301 -767.639 1152.99 
12145801 5433.38 -888.875 1562 825.675 -831.337 1171.69 
8708.5 3
12150100 5951.25 -1991.62 1724.38 736.486 -973.214 1220.47 
12150001 6467.38 -1388.88 1661.75 672.297 -740.589 1000.23 
12145801 5835.12 -1298.25 1543.38 775.579 -790.299 1107.29 
8709 3
12150100 6366.14 -2296.71 1710.71 855.449 -629.05 1061.84 
12150001 6828.86 -1824.86 1680.57 745.324 -898.932 1167.73 
12145801 6165.57 -1647.14 1613.29 681.333 -719.367 990.809 
8709.5 3
12150100 6872.12 -2600.62 1701.62 1016.03 -610.262 1185.21 
12150001 7260 -2204.88 1700.38 865.749 -763.088 1154.05 
12145801 6567.25 -2064.5 1616.62 806.583 -838.067 1163.16 
8710 3
12150100 7250.57 -2966.29 1681.29 752.379 -726.96 1046.2 
12150001 7838.43 -2650 1714.71 1149.96 -884.94 1451.04 
12145801 7132.71 -2350.14 1586.86 1124.18 -567.878 1259.47 
8710.5 3
12150100 7546.62 -3402.62 1672.25 600.514 -885.07 1069.56 
12150001 8186.75 -2809 1706.25 706.534 -322.515 776.664 
12145801 7565.25 -2717.5 1555.12 877.354 -745.146 1151.08 
8711 3
12150100 7894.86 -3824.29 1657.43 700.668 -848.412 1100.34 
12150001 8592.14 -3083.71 1662.57 815.68 -552.745 985.323 
12145801 7949.43 -3180.57 1540.86 772.995 -931.733 1210.64 
8711.5 3
12150100 8355.25 -4164.75 1613.38 930.087 -687.807 1156.78 
12150001 9012.38 -3479.88 1684.38 848.954 -800.325 1166.72 
12145801 8367.75 -3576.62 1576.5 845.094 -800.108 1163.77 
8712 3
12150100 8782.5 -4539.75 1589 832.846 -730.994 1108.14 
12150001 9481 -3864.88 1688.62 913.499 -750.487 1182.25 
12145801 8813 -3897.88 1588 867.934 -626.218 1070.26 
8712.5 3
12150100 9227.43 -4864.29 1612.43 874.123 -637.595 1081.95 
12150001 9829.71 -4259.57 1655.71 685.097 -775.435 1034.73 
12145801 9229 -4148 1612.14 817.289 -491.405 953.645 
8713 3
12150100 9634.75 -5219.38 1606.12 841.573 -733.656 1116.47 
12150001 10207.6 -4642.62 1581.5 780.807 -791.433 1111.77 
12145801 9630.62 -4530.62 1564.25 829.804 -790.548 1146.1 
8713.5 3
12150100 10011 -5573.12 1593.88 716.667 -673.81 983.682 
12150001 10671.5 -5062.62 1508.12 883.571 -800 1191.93 
12145801 10063.1 -4914.88 1508.5 823.81 -731.905 1101.97 
8714 3
12150100 10513.8 -5940.62 1586.62 987.721 -722.004 1223.47 
12150001 11118.2 -5391.25 1504.5 877.701 -645.629 1089.59 
12145801 10501.8 -5368 1493.62 861.739 -890.226 1238.99 
8714.5 3
12150100 10989.9 -6298.29 1578.86 993.961 -746.682 1243.18 
12150001 11519 -5678.86 1497.86 836.639 -600.432 1029.8 
12145801 10927.4 -5734.86 1483.71 888.682 -765.881 1173.17 
8715 3
12150100 11380.9 -6847.88 1589.38 804.563 -1130.84 1387.85 
12150001 11908.4 -6066.38 1530.38 801.183 -797.362 1130.35 
12145801 11320.1 -6139.75 1506.38 808.017 -833.113 1160.59 
8715.5 3
12150100 11785.9 -7313.12 1690.5 758.427 -871.255 1155.12 
12150001 12497.4 -6587.75 1650.62 1103 -976.358 1473.05 
12145801 11945.5 -6757.5 1542.75 1171.11 -1156.84 1646.14 
8716 3
12150100 12174.2 -7652.38 1665.62 786.184 -686.741 1043.89 
12150001 12904 -6986.75 1682 823.128 -807.692 1153.22 
12145801 12380.9 -7158.12 1584.12 881.326 -810.982 1197.68 
8716.5 3
12150100 12665.1 -8127.38 1693.38 979.79 -948.104 1363.41 
12150001 13344.1 -7282.75 1682.62 878.493 -590.818 1058.69 
12145801 12793.4 -7504.38 1577.75 823.353 -691.118 1074.97 
8717 3
12150100 13054 -8430.71 1665 793.622 -619.06 1006.51 
12150001 13673.1 -7699.86 1669.29 671.465 -851.239 1084.19 
12145801 13114 -7817.14 1553.14 654.337 -638.302 914.104 
8717.5 3
12150100 13416.1 -8733.38 1671.62 715.662 -598.144 932.71 
12150001 14064 -8089.5 1647.5 772.445 -770.045 1090.71 
12145801 13511.6 -8185.12 1518 785.82 -727.237 1070.69 
8718 3
12150100 13764.3 -9212.71 1692 696.321 -958.679 1184.87 
12150001 14485.7 -8467.71 1653.86 843.429 -756.429 1132.94 
12145801 13934.4 -8578.29 1513.43 845.607 -786.321 1154.71 
8718.5 3
12150100 14096.9 -9572.38 1735.12 690.019 -746.184 1016.33 
12150001 14906.6 -8989 1674.25 873.259 -1081.51 1390.05 
12145801 14334.1 -8994.62 1560.12 829.246 -863.774 1197.39 
8719 3
12150100 14511.4 -10002.2 1734.12 812.745 -842.892 1170.91 
12150001 15285.8 -9421.25 1697.62 743.382 -847.549 1127.37 
12145801 14776.1 -9493 1577.5 866.667 -977.206 1306.16 
8719.5 3
12150100 14965.6 -10539.6 1746.5 899.505 -1064.11 1393.35 
12150001 15656.4 -9868.88 1731.25 733.911 -886.386 1150.78 
12145801 15157.2 -9948.62 1596 754.703 -902.228 1176.26 
8720 3
12150100 15374 -10960.5 1727.62 786.85 -810.934 1129.93 
12150001 16004.2 -10490.1 1728.75 670.279 -1197.01 1371.9 
12145801 15489.4 -10278.8 1595.75 639.933 -636.079 902.281 
8720.5 3
12150100 15771.3 -11391.1 1711.57 797.762 -864.745 1176.52 
12150001 16454.4 -10806.1 1709.29 903.973 -634.574 1104.47 
12145801 15915 -10726.7 1577.86 854.669 -899.527 1240.81 
8721 3
12150100 16217.9 -11880.9 1703.38 894.969 -981.427 1328.22 
12150001 16795.2 -11098.2 1684.12 683.009 -585.385 899.543 
12145801 16291.5 -11214.2 1568.25 754.509 -977.025 1234.45 
8721.5 3
12150100 16735.1 -12317.2 1670.25 1028.33 -867.545 1345.4 
12150001 17135.9 -11404.9 1667.75 677.187 -609.592 911.145 
12145801 16816.8 -11719.8 1560.75 1044.23 -1004.97 1449.27 
8722 3
12150100 17279.9 -12670.4 1589 1123.16 -728.203 1338.57 
12150001 17631.3 -11669.1 1684.71 1021.47 -544.882 1157.71 
12145801 17436.7 -12150.1 1532.43 1278.28 -887.408 1556.11 
8722.5 3
12150100 17813.1 -13049.4 1545.5 1092.76 -776.53 1340.57 
12150001 18323.2 -12134.5 1654 1417.96 -953.601 1708.79 
12145801 17845.9 -12452.1 1491.75 838.444 -618.816 1042.08 
8723 3
12150100 18307.9 -13385.1 1597 999.459 -678.319 1207.91 
12150001 18765.1 -12463.3 1674.86 892.713 -664.214 1112.71 
12145801 18330.4 -12776.6 1500.43 978.896 -655.447 1178.07 
8723.5 3
12150100 18732.9 -13641.8 1651.5 853.45 -515.275 996.938 
12150001 19177.9 -12806.2 1675.62 828.779 -688.683 1077.57 
12145801 18779.1 -13107.8 1518.38 900.997 -665.017 1119.84 
8724 3
12150100 19167.3 -14003.1 1644.57 853.459 -710.006 1110.18 
12150001 19456.4 -13034.6 1686.29 547.257 -448.569 707.604 
12145801 19151.4 -13391.7 1516.71 731.441 -557.887 919.915 
8724.5 3
12150100 19598.4 -14311.3 1683.29 867.491 -620.006 1066.28 
12150001 19798.4 -13243.3 1704.71 688.129 -419.948 806.15 
12145801 19612.6 -13729.9 1550.57 927.853 -680.368 1150.57 
8725 3
12150100 19996.8 -14623.2 1680 835.055 -654.013 1060.68 
12150001 20195 -13437.1 1695.38 831.387 -406.372 925.387 
12145801 19998 -13996.6 1553.62 808.026 -559.262 982.69 
8725.5 3
12150100 20405.4 -14812.2 1670.12 772.448 -357.278 851.072 
12150001 20726.9 -13559.1 1688.88 1005.43 -230.624 1031.55 
12145801 20403.4 -14272 1535 766.304 -520.558 926.392 
8726 3
12150100 20882.4 -15055 1646.14 989.738 -503.631 1110.51 
12150001 21101.9 -13721.7 1685.43 777.971 -337.322 847.954 
12145801 20852.4 -14419.3 1530.71 931.646 -305.572 980.479 
8726.5 3
12150100 21377.8 -15330 1606.33 961.843 -533.981 1100.13 
12150001 21475.6 -13891.3 1684 725.628 -329.357 796.877 
12145801 21377.7 -14590.6 1512.89 1019.88 -332.563 1072.73 
8727 3
12150100 21829.1 -15595.3 1561.71 869.682 -511.148 1008.77 
12150001 21868.6 -14036 1663.86 757.256 -278.741 806.928 
12145801 21876.3 -14785.3 1483.29 960.73 -375.203 1031.4 
8727.5 3
12150100 22468.2 -15619.8 1629.62 1299 -49.7242 1299.95 
12150001 22415.2 -14288.6 1627.88 1111.14 -513.465 1224.04 
12145801 22347.9 -14962.2 1444 958.515 -359.684 1023.78 
8728 3
12150100 22963.4 -15692.1 1650.57 1018.89 -148.956 1029.72 
12150001 22789.4 -14453.9 1595.14 769.915 -339.984 841.64 
12145801 22846.7 -15089.4 1450.71 1026.42 -261.684 1059.25 
8728.5 3
12150100 23443.4 -15765.4 1643.44 969.729 -148.084 980.971 
12150001 23549.8 -14548.7 1648 1536.06 -191.534 1547.95 
12145801 23407.3 -15149.1 1513.78 1132.56 -120.571 1138.96 
8729 3
12150100 23959.8 -15916.2 1666.5 992.895 -290.011 1034.38 
12150001 24079.8 -14664.5 1642.62 1019.18 -222.756 1043.24 
12145801 23899.9 -15228.8 1534.12 947.196 -153.152 959.497 
8729.5 3
12150100 24386.9 -16013.8 1688.38 864.626 -197.368 886.866 
12150001 24467 -14727.9 1627.62 783.907 -128.289 794.335 
12145801 24331.8 -15359.8 1561.25 874.241 -265.182 913.575 
8730 3
12150100 24807.6 -16174.5 1687.62 855.183 -326.728 915.472 
12150001 24929.8 -14846.1 1657 940.549 -240.346 970.772 
12145801 24821.2 -15454.4 1570.88 994.919 -192.327 1013.34 
8730.5 3
12150100 25317.9 -16270.8 1706 1000.49 -188.725 1018.13 
12150001 25342.8 -14969.8 1658.88 809.804 -242.402 845.305 
12145801 25285.1 -15554.8 1588.38 909.559 -196.814 930.609 
8731 3
12150100 25801.1 -16371.5 1686.12 980.223 -204.361 1001.3 
12150001 25789.5 -15093.1 1632.88 906.187 -250.254 940.107 
12145801 25774.5 -15774.9 1593.12 992.647 -446.501 1088.44 
8731.5 3
12150100 26383 -16444.1 1737.25 1185.08 -147.912 1194.28 
12150001 26287.1 -15261.9 1647.88 1013.49 -343.686 1070.18 
12145801 26182.5 -15919 1620.38 830.957 -293.534 881.279 
8732 3
12150100 26977.4 -16749.2 1672.12 1184.01 -607.819 1330.91 
12150001 26860.5 -15459.2 1618.38 1142.18 -393.177 1207.96 
12145801 26810.9 -16146.4 1593.12 1251.74 -452.938 1331.17 
8732.5 3
12150100 27541.8 -16982.1 1656.62 1151.79 -475.255 1245.98 
12150001 27461.2 -15661.2 1546.5 1226.02 -412.245 1293.47 
12145801 27425.8 -16347.9 1543.5 1254.85 -411.224 1320.51 
8733 3
12150100 28066.4 -17263.6 1700.88 1049.25 -563 1190.75 
12150001 28147.4 -15890.6 1612.5 1372.25 -458.75 1446.9 
12145801 28000.4 -16613.1 1576.75 1149.25 -530.5 1265.78 
8733.5 3
12150100 28550.9 -17439.2 1702.38 959.406 -347.772 1020.49 
12150001 28689.2 -15996.1 1731.12 1073.02 -208.911 1093.17 
12145801 28548.2 -16798.1 1591.88 1084.9 -366.337 1145.08 
8734 3
12150100 28897.4 -17714.6 1673.25 702.84 -558.57 897.766 
12150001 29276.8 -16282 1717.38 1191.68 -579.868 1325.28 
12145801 29002.8 -17052.9 1564.38 921.907 -516.734 1056.85 
8734.5 3
12150100 29401.3 -17878.1 1652.22 986.22 -319.934 1036.82 
12150001 29822.9 -16469.2 1696.44 1068.76 -366.384 1129.82 
12145801 29556.9 -17238.6 1543.89 1084.42 -363.367 1143.68 
8735 3
12150100 29978.6 -18079.9 1607.38 1103.81 -385.782 1169.28 
12150001 30384.1 -16649.4 1689.38 1073.11 -344.46 1127.04 
12145801 30171.8 -17384.6 1504.88 1175.64 -279.291 1208.36 
8735.5 3
12150100 30563 -18336.5 1541.25 1175.8 -516.348 1284.19 
12150001 31071.8 -16850.4 1650.25 1383.55 -404.427 1441.45 
12145801 30788.2 -17680.5 1450.25 1240.44 -595.322 1375.9 
8736 3
12150100 31112.8 -18605.2 1461.75 1126.54 -550.717 1253.94 
12150001 31748 -17015.5 1580.25 1385.76 -338.371 1426.47 
12145801 31422.6 -17981 1387.38 1299.95 -615.779 1438.42 
8736.5 3
12150100 31763.9 -18857.4 1445.5 1310.11 -507.294 1404.9 
12150001 32382.8 -17333.4 1576.25 1277.16 -639.588 1428.36 
12145801 32028.8 -18232.5 1324.5 1219.57 -506.036 1320.39 
8737 3
12150100 32457 -19197.8 1605.75 1403.09 -689.018 1563.14 
12150001 33133.9 -17643.4 1617 1520.5 -627.53 1644.9 
12145801 32705.4 -18401.1 1483.5 1369.69 -341.346 1411.58 
8737.5 3
12150100 33088 -19497.1 1702.5 1249.5 -592.822 1383 
12150001 33796.8 -17709.4 1622.25 1312.62 -130.693 1319.11 
12145801 33378.1 -18653.2 1536.12 1332.18 -499.257 1422.66 
8738 3
12150100 33620.1 -19655.4 1717.75 1035.26 -307.879 1080.07 
12150001 34359.5 -17719.9 1638.5 1094.84 -20.428 1095.03 
12145801 33907.9 -18850.1 1550 1030.64 -383.025 1099.51 
8738.5 3
12150100 34122.2 -19850.9 1760.88 1018.51 -396.552 1092.98 
12150001 34913.1 -17841.4 1665 1122.97 -246.45 1149.7 
12145801 34432.2 -19052.2 1588.88 1063.64 -409.99 1139.92 
8739 3
12150100 34642.5 -20077.9 1766.5 1063.91 -464.213 1160.77 
12150001 35446.9 -18094.4 1679.25 1091.51 -517.382 1207.93 
12145801 34946 -19238.4 1589.75 1050.61 -380.624 1117.44 
8739.5 3
12150100 35243.1 -20213.2 1767.75 1191.72 -268.601 1221.61 
12150001 36006.4 -18295.5 1657.88 1110.12 -399.058 1179.67 
12145801 35510.1 -19452.2 1599.12 1119.3 -424.355 1197.04 
8740 3
12150100 35813 -20387.2 1792.12 1177.43 -359.504 1231.09 
12150001 36703 -18394.6 1630.25 1439.31 -204.804 1453.81 
12145801 36082.4 -19679 1594.75 1182.33 -468.492 1271.77 
8740.5 3
12150100 36563.3 -20593.6 1782.67 1456.96 -400.593 1511.03 
12150001 37476.9 -18377.7 1681.89 1502.7 32.9288 1503.06 
12145801 36727.9 -19909.7 1630.44 1253.43 -447.896 1331.05 
8741 3
12150100 37112.4 -20706 1800.38 1047.79 -214.589 1069.54 
12150001 38235.1 -18417.9 1651.25 1447.02 -76.7335 1449.05 
12145801 37418.4 -20143.4 1664.25 1317.72 -446.008 1391.16 
8741.5 3
12150100 37619.6 -20845.3 1826.29 1058.87 -290.784 1098.07 
12150001 38891.1 -18489.1 1617 1369.56 -148.785 1377.62 
12145801 38026.3 -20392.7 1690.43 1269.12 -520.541 1371.73 
8742 3
12150100 38119.4 -21109.8 1837.11 1005.78 -532.177 1137.9 
12150001 39521.4 -18499.8 1591.89 1268.21 -21.3982 1268.39 
12145801 38629.7 -20594.7 1697.78 1214.05 -406.343 1280.24 
8742.5 3
12150100 38734.6 -21374.1 1837.38 1169.54 -502.561 1272.95 
12150001 40208 -18438.2 1563.38 1305.24 116.973 1310.47 
12145801 39252.2 -20876.4 1710.5 1183.62 -535.567 1299.15 
8743 3
12150100 39262.5 -21573.2 1867.38 1062.12 -400.654 1135.18 
12150001 40793.2 -18475.1 1574.38 1177.57 -74.1952 1179.9 
12145801 39700.4 -21147.6 1697.62 901.66 -545.775 1053.97 
8743.5 3
12150100 39781.2 -21793.7 1853.89 1052.17 -447.093 1143.23 
12150001 41319 -18473.2 1580.78 1066.43 3.85959 1066.44 
12145801 40173.3 -21429.7 1659.33 959.348 -572.093 1116.98 
8744 3
12150100 40414.6 -22267.9 1777.56 1297.81 -971.767 1621.31 
12150001 41903.6 -18503.9 1572.33 1197.86 -62.8415 1199.51 
12145801 40992.8 -21893.1 1602.56 1679.19 -949.681 1929.14 
8744.5 3
12150100 40880.2 -22505.2 1706.33 976.24 -497.554 1095.72 
12150001 42308.4 -18370.2 1559.78 848.824 280.224 893.883 
12145801 41520.8 -22200.1 1609.22 1106.92 -643.606 1280.43 
8745 3
12150100 41430.5 -22908.6 1698.1 1070.58 -784.782 1327.41 
12150001 42695.2 -18499.2 1553.6 752.443 -250.93 793.181 
12145801 42013.1 -22504.8 1588.9 957.825 -592.78 1126.42 
8745.5 3
12150100 42030.4 -23226.7 1671.78 1164.94 -617.605 1318.53 
12150001 43116 -18630.2 1557.33 817.087 -254.412 855.779 
12145801 42634.6 -22669.3 1614.78 1206.71 -319.482 1248.29 
8746 3
12150100 42575.5 -23557.6 1657.38 1098.9 -667.255 1285.62 
12150001 43505.9 -19001.9 1549.12 786.038 -749.3 1085.96 
12145801 43250.6 -22823.5 1583.12 1242.08 -310.82 1280.38 
8746.5 3
12150100 43295.6 -23733.3 1648.78 1463.53 -357.131 1506.47 
12150001 43951.9 -19437.1 1514.67 906.532 -884.626 1266.64 
12145801 43846.7 -22938.7 1526.22 1211.47 -234.079 1233.87 
8747 3
12150100 43958.1 -23992.4 1675.75 1252.49 -489.682 1344.82 
12150001 44858.4 -19811.1 1590.38 1713.58 -707.021 1853.71 
12145801 44528.1 -23039.1 1570.5 1288.2 -189.902 1302.12 
8747.5 3
12150100 44383.4 -24122.2 1677.62 897.152 -273.998 938.06 
12150001 45638.4 -19738 1646.62 1645.57 154.272 1652.79 
12145801 45074.5 -23075.1 1562.62 1152.69 -75.9494 1155.19 
8748 3
12150100 44922.8 -24162.7 1662.78 1114.47 -83.5055 1117.59 
12150001 46153.2 -19394.6 1689.67 1063.73 709.596 1278.69 
12145801 45639.6 -23132 1603.67 1167.47 -117.51 1173.37 
8748.5 3
12150100 45537.4 -24082.1 1716.75 1241.61 162.71 1252.23 
12150001 45401 -18761.4 1684.5 -1519.64 1279.15 1986.34 
12145801 46257.1 -23087.2 1661.62 1247.62 90.404 1250.89 
8749 2
12150100 46089 -23989.6 1786 1123.47 188.391 1139.16 
12145801 46787.4 -23172.6 1671.75 1079.94 -173.88 1093.85 
8749.5 2
12150100 46552.2 -23902.2 1798.56 884.012 166.799 899.61 
12145801 47238.2 -23349.8 1672 860.395 -338.078 924.433 
8750 2
12150100 46986.6 -23921.2 1781.12 845.142 -37.019 845.952 
12145801 47502.6 -23757.9 1672.38 514.402 -793.963 946.038 
8750.5 2
12150100 47270.4 -23678.4 1780 594.864 509.172 783.019 
12145801 47483.8 -24396.8 1674.75 -39.5702 -1339.36 1339.94 
8751 1
12145801 46574.6 -24664.2 1697.12 -1851.58 -544.807 1930.07 
8751.5 1
12145801 45386.5 -24700 1802.88 -2371.51 -71.3573 2372.58 
8752 1
12145801 45304.2 -23496 1827 -167.857 2457.14 2462.87 
8752.5 1
12145801 44736.4 -23168.1 1835.12 -1102.67 636.65 1273.27 
8753 1
12145801 43910.4 -23330.8 1837 -1603.88 -315.777 1634.67 
8753.5 1
12145801 43127.5 -23543.2 1788.75 -1535.05 -416.667 1590.59 
8754 1
12145801 42272.4 -23785.9 1731.71 -1752.2 -497.146 1821.36 
8754.5 1
12145801 41379.6 -23865.1 1757.88 -1852.29 -164.456 1859.58 
8755 1
12145801 40879 -23590 1750 -1030.09 566.101 1175.4 
8755.5 1
12145801 40354 -23431.8 1756.88 -970.425 292.514 1013.55 
8756 1
12145801 39760.1 -23150.6 1755.71 -1190.09 563.484 1316.75 
8756.5 1
12145801 39175.2 -22838.2 1739.12 -1169.79 624.643 1326.11 
8757 1
12145801 38691.4 -22358.4 1807.43 -950.533 942.675 1338.71 
8757.5 1
12145801 38239.9 -21981.6 1871.71 -966.962 806.975 1259.45 
8758 1
12145801 37648.4 -21739.6 1880.25 -1162.05 475.337 1255.51 
8758.5 1
12145801 37097.9 -21427.8 1848.62 -1036.72 587.335 1191.54 
8759 1
12145801 36585.1 -20948.3 1825.57 -1055 986.552 1444.41 
8759.5 1
12145801 36095.1 -20752.1 1801.38 -1047.05 419.147 1127.83 
8760 1
12145801 35368.2 -20547.2 1800.62 -1416.91 399.366 1472.12 
8760.5 1
12145801 34474.6 -20417.6 1815.62 -1776.59 257.704 1795.18 
8761 1
12145801 33960.1 -20216.8 1802.75 -999.029 390.049 1072.47 
8761.5 1
12145801 33564.1 -19809.3 1794.14 -811.439 834.968 1164.3 
8762 1
12145801 32901.6 -19763.6 1772.89 -1299.19 89.667 1302.28 
8762.5 1
12145801 32436.3 -19541.6 1761 -947.596 452.106 1049.92 
8763 1
12145801 31697.1 -18942.5 1770.38 -1533.53 1242.89 1973.95 
8763.5 1
12145801 31039.2 -18766 1705 -1491.78 400.227 1544.54 
8764 1
12145801 30169.4 -18431 1632.29 -1561.62 601.436 1673.43 
8764.5 1
12145801 29479.9 -18181.6 1678.29 -1368.2 494.898 1454.95 
8765 1
12145801 28873.1 -17875.4 1762.43 -1208.59 609.846 1353.74 
8765.5 1
12145801 28263.9 -17700.9 1799.62 -1153.92 330.594 1200.34 
8766 1
12145801 27775.4 -17432.6 1847.71 -1015.48 557.804 1158.6 
8766.5 1
12145801 27207.6 -17247 1761.5 -1140.17 372.633 1199.52 
8767 1
12145801 26702.6 -16999.5 1742.75 -965.583 473.231 1075.31 
8767.5 1
12145801 26133.5 -16629.2 1713.12 -1142.82 743.474 1363.38 
8768 1
12145801 25450.2 -15606.4 1757.12 -1344.98 2013.53 2421.42 
