# Supplementary material for: Intrinsic group behaviour II: On the dependence of triad spatial dynamics on social and personal features; and on the effect of social interaction on small group dynamics
Source: PLoS One. 2019 Dec 3;14(12):e0225704. doi: 10.1371/journal.pone.0225704 (PMC6890182; doi:10.1371/journal.pone.0225704)
Supplement: S3 Data Set — (ZIP) [file pone.0225704.s003.zip › set_3_int/group_traj_triad_int/traj_3_0217_32.dat]

3 12150900 12150401 12150200 0 0 1 0 0 1 0 53.3333 40 70 1594.26 1627.49 1547.03 
8701.5 1
12150200 7990.5 3059 1063 0 0 0 
8702 1
12150200 8125.86 2938.57 1063 473.277 -421.079 633.481 
8702.5 1
12150200 8149.22 2529.22 1088 45.546 -797.952 799.25 
8703 1
12150200 8209 2133.71 1281.57 116.982 -773.988 782.779 
8703.5 1
12150200 8236.88 1831.5 1349.12 57.9522 -628.304 630.971 
8704 1
12150200 8122 1373 1386.5 -220.489 -880.038 907.239 
8704.5 2
12150401 8365.33 1759 1466.33 0 0 0 
12150200 8244.29 1083.43 1409.86 246.048 -582.639 632.461 
8705 2
12150401 8432.75 1489.88 1462.62 187.79 -749.652 772.815 
12150200 8021 832.125 1381.5 -454.757 -511.82 684.663 
8705.5 2
12150401 8485.57 1010.71 1461.71 102.765 -932.219 937.866 
12150200 8585.57 393.714 1494.57 1098.39 -852.939 1390.67 
8706 2
12150401 8531.86 775.857 1487.43 98.6902 -500.761 510.394 
12150200 8905.29 162.857 1631.14 681.694 -492.233 840.832 
8706.5 2
12150401 8486.62 410.5 1482.75 -89.5686 -723.479 729.003 
12150200 9093.62 -124.5 1602.5 372.949 -569.024 680.352 
8707 2
12150401 8683.5 140 1523.25 375.716 -516.221 638.472 
12150200 9337.38 -439.5 1585.38 465.172 -601.145 760.105 
8707.5 2
12150401 8910.57 -307.714 1524.71 463.411 -913.703 1024.5 
12150200 9606 -683.714 1569.43 548.214 -498.397 740.903 
8708 2
12150401 9146.12 -644.125 1503.38 478.767 -683.762 834.714 
12150200 9628.25 -891 1557.12 45.2236 -421.312 423.733 
8708.5 2
12150401 9173.5 -854 1527.25 52.8475 -405.164 408.596 
12150200 9682.12 -1110.62 1569.38 104.006 -423.986 436.557 
8709 3
12150900 9419.83 -30 1558.33 0 0 0 
12150401 9298.14 -998.857 1560.29 256.996 -298.675 394.022 
12150200 9813.71 -1263.14 1588.71 271.318 -314.47 415.337 
8709.5 3
12150900 9710.88 -265.875 1531 624.553 -506.17 803.912 
12150401 9432 -994.375 1572.5 268.789 9.00029 268.94 
12150200 9890.62 -1335.12 1599.88 154.439 -144.542 211.528 
8710 3
12150900 9863.43 -703.286 1518.57 303.287 -869.604 920.975 
12150401 9458 -975.143 1567 51.6899 38.2349 64.2942 
12150200 9900 -1264.14 1605 18.6382 141.118 142.343 
8710.5 3
12150900 9976.12 -1020.12 1530.75 228.593 -642.676 682.12 
12150401 9236.75 -839.25 1553.38 -448.783 275.645 526.675 
12150200 9524 -1338.75 1643.38 -762.677 -151.333 777.547 
8711 3
12150900 10004.9 -1300.71 1555.86 57.8112 -564.566 567.518 
12150401 9113.43 -681.857 1512.29 -248.132 316.686 402.317 
12150200 9314.71 -1239.86 1642.43 -421.098 198.98 465.743 
8711.5 3
12150900 9983.5 -1469.75 1590.88 -43.1457 -341.486 344.201 
12150401 8927.62 -530.25 1470.12 -375.361 306.277 484.46 
12150200 8997.38 -1115.38 1627.5 -641.089 251.479 688.649 
8712 3
12150900 9975.75 -1521.25 1597.12 -15.1072 -100.39 101.52 
12150401 9029.62 -810.5 1464.5 198.83 -546.296 581.355 
12150200 8888.75 -1335.88 1610.62 -211.745 -429.825 479.15 
8712.5 3
12150900 9897.57 -1765.86 1586.57 -153.592 -480.564 504.512 
12150401 9327 -1334.71 1464.43 584.234 -1029.89 1184.06 
12150200 8920 -1533.43 1604 61.3949 -388.121 392.947 
8713 3
12150900 10055.9 -2113.5 1597.62 327.073 -718.27 789.233 
12150401 9561.12 -1919.5 1470.62 483.729 -1208.23 1301.47 
12150200 9003.25 -1888.12 1604 172.004 -732.844 752.759 
8713.5 3
12150900 10338 -2338.88 1626.12 537.381 -429.286 687.797 
12150401 9763.12 -2284.75 1497.25 384.762 -695.714 795.022 
12150200 8928.88 -2369.75 1613.5 -141.667 -917.381 928.255 
8714 3
12150900 10508.6 -2685.88 1623.38 335.216 -681.729 759.687 
12150401 9958 -2496.12 1535.75 382.859 -415.275 564.831 
12150200 8855.75 -2766.12 1627 -143.664 -778.733 791.874 
8714.5 3
12150900 10636.7 -2908 1636.14 267.41 -463.727 535.304 
12150401 10029.3 -2849.29 1528 148.822 -737.288 752.157 
12150200 8831.71 -2956.57 1628 -50.1789 -397.592 400.746 
8715 2
12150900 10746.1 -3244.12 1604 225.125 -691.615 727.333 
12150401 10255.4 -3151 1532.88 465.204 -620.811 775.772 
8715.5 2
12150900 10978.5 -3570.62 1574.25 435.159 -611.423 750.468 
12150401 10374.9 -3487.75 1519 223.783 -630.618 669.147 
8716 2
12150900 11229.1 -3729.5 1542.12 507.338 -321.609 600.687 
12150401 10626.5 -3804.25 1498.5 509.362 -640.688 818.493 
8716.5 2
12150900 11505.5 -3964.5 1524.5 551.647 -469.062 724.109 
12150401 10903.5 -4056.12 1457.75 552.894 -502.745 747.291 
8717 2
12150900 11758.4 -4203.29 1592.29 516.181 -487.318 709.874 
12150401 11173 -4348 1461.71 550 -595.663 810.749 
8717.5 2
12150900 12062.1 -4484 1557 600.191 -554.771 817.313 
12150401 11455.2 -4684.62 1476 557.806 -665.267 868.175 
8718 2
12150900 12297.6 -4725.43 1635.86 470.893 -482.857 674.456 
12150401 11692.7 -5051.71 1450.29 474.929 -734.179 874.4 
8718.5 2
12150900 12574.1 -5155 1620.25 573.763 -891.227 1059.95 
12150401 11951.5 -5399.12 1431.75 536.9 -720.769 898.76 
8719 2
12150900 12863.5 -5603.12 1600.88 567.402 -878.676 1045.95 
12150401 12291.9 -5755.25 1500.38 667.402 -698.284 965.933 
8719.5 2
12150900 13149.1 -5999 1623.38 565.594 -783.911 966.65 
12150401 12575.5 -6106.62 1529.88 561.634 -695.792 894.181 
8720 2
12150900 13466 -6240.12 1627.12 610.549 -464.595 767.215 
12150401 12906.4 -6407 1539.38 637.524 -578.757 861.044 
8720.5 2
12150900 13687.3 -6528.14 1608.14 444.349 -578.349 729.338 
12150401 13166.3 -6717.86 1551.14 521.909 -624.211 813.651 
8721 2
12150900 13900.1 -6804.38 1598.38 426.532 -553.571 698.835 
12150401 13443.2 -7031.12 1535.5 555.039 -627.791 837.968 
8721.5 2
12150900 14128.4 -7070.75 1593.5 453.777 -529.573 697.396 
12150401 13640.9 -7321.75 1514.75 392.893 -577.783 698.712 
8722 2
12150900 14359.3 -7383.43 1600.43 476.105 -644.698 801.443 
12150401 13878.4 -7673 1489.71 489.801 -724.227 874.305 
8722.5 2
12150900 14730.5 -7726.25 1587.5 760.685 -702.503 1035.45 
12150401 14219.4 -7990.5 1479.38 698.661 -650.615 954.687 
8723 2
12150900 15048 -8164.71 1598.57 641.414 -885.786 1093.63 
12150401 14508.7 -8303.71 1495.14 584.524 -632.756 861.422 
8723.5 2
12150900 15307 -8568.5 1643.38 520.08 -810.815 963.278 
12150401 14751.8 -8602.62 1515.88 488.024 -600.222 773.585 
8724 2
12150900 15616.1 -8995.71 1732.14 607.353 -839.321 1036.02 
12150401 15044.3 -8909.14 1573 574.726 -602.196 832.437 
8724.5 2
12150900 15867.4 -9288.57 1786 505.605 -589.25 776.435 
12150401 15352.6 -9290.43 1612 620.293 -767.174 986.57 
8725 2
12150900 16152.9 -9558.75 1717.38 598.42 -566.412 823.972 
12150401 15589.4 -9535.12 1613.12 496.444 -512.99 713.873 
8725.5 2
12150900 16475.6 -9905 1726.88 610.113 -654.537 894.794 
12150401 15836.8 -9834 1598.12 467.628 -564.981 733.402 
8726 2
12150900 16655.4 -10134.7 1728.14 373.036 -476.586 605.219 
12150401 16109.7 -10075.7 1595.71 566.316 -501.482 756.438 
8726.5 2
12150900 16874.9 -10433.7 1703.56 426.137 -580.49 720.112 
12150401 16348.3 -10355.6 1585.78 463.338 -543.381 714.104 
8727 2
12150900 17048.1 -10780.6 1702.29 333.823 -668.41 747.134 
12150401 16560 -10635.7 1554.14 407.836 -539.805 676.549 
8727.5 2
12150900 17305.4 -11031.4 1669 522.83 -509.763 730.212 
12150401 16772.8 -10968 1575.25 432.419 -675.377 801.948 
8728 2
12150900 17613.9 -11329.1 1659.57 634.737 -612.691 882.203 
12150401 17087.4 -11313.1 1521.71 647.487 -710.17 961.031 
8728.5 2
12150900 17880.6 -11659.8 1618.56 538.785 -667.949 858.164 
12150401 17338.7 -11630.7 1481.33 507.552 -641.462 817.975 
8729 2
12150900 18355 -12039.6 1621.5 912.393 -730.475 1168.78 
12150401 17641.1 -11961.1 1458.38 581.651 -635.497 861.495 
8729.5 2
12150900 18730.4 -12249.2 1618.88 759.868 -424.342 870.325 
12150401 18183.8 -12324.9 1446.62 1098.43 -736.336 1322.4 
8730 2
12150900 19054.9 -12514.2 1618.25 659.553 -538.618 851.539 
12150401 18542.9 -12587.4 1467.88 729.929 -533.537 904.134 
8730.5 2
12150900 19353.5 -12729.9 1645.38 585.539 -422.794 722.226 
12150401 18843.9 -12837.9 1474.62 590.196 -491.176 767.845 
8731 2
12150900 19619.1 -12975.6 1603.12 538.793 -498.479 734.016 
12150401 19141 -13147.5 1491.38 602.688 -628.043 870.442 
8731.5 2
12150900 19876 -13168.5 1588.62 523.167 -392.821 654.226 
12150401 19382.9 -13383.6 1479 492.617 -480.906 688.435 
8732 2
12150900 20162 -13392 1629.88 569.721 -445.219 723.051 
12150401 19666.2 -13600 1531.12 564.492 -431.026 710.236 
8732.5 2
12150900 20483.8 -13504.2 1632.12 656.633 -229.082 695.446 
12150401 20021.5 -13829.8 1547 725 -468.878 863.407 
8733 2
12150900 20844.9 -13568.5 1642.62 722.25 -128.5 733.592 
12150401 20416.8 -13952.6 1535.25 790.5 -245.75 827.818 
8733.5 2
12150900 21155.9 -13685.9 1655.62 615.842 -232.426 658.242 
12150401 20808.9 -14029.5 1537.25 776.485 -152.228 791.266 
8734 2
12150900 21535.6 -13879.4 1645.38 770.284 -392.495 864.517 
12150401 21141.4 -14162.8 1539.12 674.442 -270.284 726.585 
8734.5 2
12150900 21949 -14034.9 1613.11 808.953 -304.332 864.305 
12150401 21570.7 -14359.9 1524 840.101 -385.79 924.448 
8735 2
12150900 22319.4 -14164.4 1590.88 708.174 -247.583 750.205 
12150401 21948.6 -14566.8 1480.5 722.674 -395.528 823.832 
8735.5 2
12150900 22705.6 -14367.8 1552.12 777.163 -409.205 878.312 
12150401 22354.8 -14765 1437.12 817.153 -398.893 909.316 
8736 2
12150900 23038.4 -14597.6 1542.62 681.865 -471.055 828.754 
12150401 22690.2 -14932.5 1406.12 687.5 -343.238 768.419 
8736.5 2
12150900 23502.1 -14816.1 1606.25 933.099 -439.638 1031.48 
12150401 23002.1 -15077.9 1471.12 627.515 -292.505 692.34 
8737 2
12150900 23936.2 -14965.4 1601.5 878.796 -302.126 929.28 
12150401 23432.8 -15268.1 1516.12 871.711 -385.121 952.994 
8737.5 2
12150900 24284.9 -15140.2 1620.38 690.347 -346.287 772.33 
12150401 23854.4 -15456.8 1492 834.901 -373.515 914.644 
8738 2
12150900 24660.2 -15187 1639.88 730.302 -90.9533 735.944 
12150401 24220.1 -15549.2 1513.38 711.576 -179.961 733.98 
8738.5 2
12150900 25003 -15305.6 1613.88 695.233 -240.619 735.695 
12150401 24595.6 -15678.6 1522.5 761.663 -262.424 805.604 
8739 2
12150900 25313.5 -15408.4 1611.38 634.969 -210.123 668.833 
12150401 25021.4 -15829.1 1525.12 870.654 -307.771 923.451 
8739.5 2
12150900 25631.4 -15482.4 1670.62 630.704 -146.825 647.569 
12150401 25348.2 -15940.2 1540.75 648.562 -220.486 685.015 
8740 2
12150900 26052 -15613 1679.62 869.06 -269.886 910.002 
12150401 25676.2 -16014.8 1486.12 677.686 -153.926 694.947 
8740.5 2
12150900 26568.1 -15771.7 1624.56 1002.16 -308.091 1048.45 
12150401 26143.8 -16051.9 1475.89 907.821 -72.1143 910.681 
8741 2
12150900 27023.9 -15971.6 1578 869.778 -381.6 949.807 
12150401 26579 -16286.8 1503.5 830.577 -448.208 943.795 
8741.5 2
12150900 27406.3 -16168.4 1557.57 798.352 -410.863 897.872 
12150401 26992.6 -16514.3 1506.86 863.406 -475.022 985.452 
8742 2
12150900 27752.2 -16309.9 1602.78 696.049 -284.628 751.996 
12150401 27393.6 -16670.4 1560.89 806.809 -314.203 865.832 
8742.5 2
12150900 28242.6 -16527.2 1686.62 932.325 -413.234 1019.8 
12150401 27842.2 -16876.4 1595.5 853.031 -391.503 938.582 
8743 2
12150900 28667.9 -16571.5 1658.75 855.634 -89.0342 860.254 
12150401 28221.9 -16972.1 1582.38 763.833 -192.656 787.755 
8743.5 2
12150900 28912.7 -16584.6 1590.78 496.535 -26.4819 497.241 
12150401 28485.9 -17040.7 1539 535.525 -139.03 553.278 
8744 2
12150900 29118.7 -16649.3 1591 422.131 -132.741 442.51 
12150401 28705.4 -17088.6 1559.11 449.909 -98.133 460.487 
8744.5 2
12150900 29441.9 -16809.8 1611.78 677.615 -336.362 756.506 
12150401 28912.9 -17231.6 1541.44 434.894 -299.79 528.211 
8745 2
12150900 30160.5 -16974 1609.2 1398.08 -319.498 1434.12 
12150401 29006.9 -17490 1594.2 182.901 -502.81 535.043 
8745.5 2
12150900 30653.8 -17070.2 1569.67 957.821 -186.839 975.874 
12150401 29427.6 -17766.6 1611.11 816.807 -537.001 977.519 
8746 2
12150900 31004.4 -17209.9 1524.62 706.849 -281.558 760.862 
12150401 29929 -18069 1551.88 1010.98 -609.767 1180.63 
8746.5 2
12150900 31395.6 -17422.9 1488.78 795.082 -432.955 905.321 
12150401 30686.8 -18378.8 1477.67 1540.2 -629.63 1663.92 
8747 2
12150900 31732.1 -17909.2 1478.25 636.237 -919.397 1118.07 
12150401 31522.1 -18695 1436.5 1579.11 -597.774 1688.46 
8747.5 2
12150900 32176.8 -17986.2 1458 938.027 -162.447 951.99 
12150401 32226.5 -18945 1503.5 1486.02 -527.426 1576.85 
8748 2
12150900 32825.2 -17992.2 1522.44 1339.82 -12.3393 1339.88 
12150401 32817.4 -19229 1633 1220.96 -586.777 1354.64 
8748.5 2
12150900 33393.8 -17977.9 1549 1148.54 28.9843 1148.91 
12150401 33318 -19405.4 1660.38 1011.22 -356.313 1072.16 
8749 2
12150900 33694 -18085.1 1537 611.507 -218.432 649.348 
12150401 33886.5 -19484.4 1655.5 1157.84 -160.896 1168.97 
8749.5 2
12150900 33891.6 -18269.2 1499.33 377.014 -351.331 515.338 
12150401 34446.2 -19578.3 1683.22 1068.17 -179.31 1083.12 
8750 2
12150900 34236.4 -18361.2 1523.75 670.855 -179.042 694.336 
12150401 35017.5 -19692.9 1676.12 1111.44 -222.844 1133.56 
8750.5 2
12150900 34501.9 -18447.1 1528.5 556.604 -180.031 584.995 
12150401 35497 -19904.5 1666.38 1005.24 -443.658 1098.79 
8751 2
12150900 34843.4 -18542.8 1557.88 695.519 -194.756 722.272 
12150401 36125.4 -19995.8 1628.25 1279.79 -185.845 1293.21 
8751.5 2
12150900 35129.4 -18588 1589 570.858 -90.3194 577.959 
12150401 36952.1 -20103.5 1611.38 1650.2 -215.07 1664.16 
8752 2
12150900 35270.6 -18638.1 1577 288.265 -102.296 305.878 
12150401 37605.9 -20261 1651.5 1334.18 -321.429 1372.36 
8752.5 2
12150900 35361.2 -18727 1562.88 175.971 -172.573 246.469 
12150401 38322.2 -20388.6 1703 1391.02 -247.816 1412.92 
8753 2
12150900 35541.2 -18734.6 1557.25 349.515 -14.8058 349.828 
12150401 38941.8 -20701.5 1721.12 1202.91 -607.524 1347.62 
8753.5 2
12150900 35764.9 -18832.9 1522.38 438.48 -192.647 478.934 
12150401 39472.9 -20813 1780.62 1041.42 -218.627 1064.12 
8754 2
12150900 36023.7 -18985.7 1525.43 530.408 -313.195 615.974 
12150401 39882 -20925.3 1770.71 838.371 -230.094 869.373 
8754.5 2
12150900 36386.1 -19048.5 1517 751.889 -130.261 763.09 
12150401 40591.2 -21247.5 1674.25 1471.47 -668.494 1616.2 
8755 2
12150900 36793.1 -19157.9 1493 837.485 -225.015 867.187 
12150401 41415 -21532.9 1633.86 1694.96 -587.155 1793.78 
8755.5 2
12150900 37320.9 -19209.4 1506 975.475 -95.2271 980.112 
12150401 42105.8 -21671.5 1643.5 1276.8 -256.271 1302.27 
8756 2
12150900 37595.4 -19413.6 1524.43 550.208 -409.211 685.698 
12150401 42681.3 -21977.3 1618.57 1153.38 -612.797 1306.06 
8756.5 2
12150900 38003.8 -19509 1537.5 816.643 -190.857 838.649 
12150401 43188.4 -22174.4 1652.38 1014.18 -394.179 1088.09 
8757 2
12150900 38339.4 -19656.1 1537.14 659.486 -289.082 720.063 
12150401 43754.7 -22370.1 1693.43 1112.65 -384.613 1177.25 
8757.5 2
12150900 38760.1 -19699.4 1604 900.887 -92.6889 905.643 
12150401 44364.1 -22520.1 1620 1304.99 -321.199 1343.93 
8758 2
12150900 39232.5 -19753.2 1622.88 928.01 -105.74 934.015 
12150401 44940.4 -22770.9 1594.25 1132.09 -492.598 1234.61 
8758.5 2
12150900 39543.1 -19926.2 1595.38 584.981 -325.8 669.589 
12150401 45466 -22915.6 1614.62 989.878 -272.599 1026.73 
8759 2
12150900 39679.7 -20136.6 1558.71 281.048 -432.76 516.013 
12150401 46065.7 -22955.3 1678.57 1233.98 -81.6064 1236.68 
8759.5 2
12150900 39902.1 -20197.6 1539.25 475.237 -130.456 492.817 
12150401 46527.6 -22950.5 1689.5 986.989 10.2259 987.042 
8760 2
12150900 40300.5 -20394.6 1529.75 776.559 -384.016 866.321 
12150401 47045.4 -23244.1 1640.12 1009.26 -572.368 1160.26 
8760.5 2
12150900 40725.5 -20487.8 1553.88 844.93 -185.139 864.976 
12150401 47266.8 -23489.9 1624.88 440.109 -488.569 657.568 
8761 2
12150900 40912.9 -20624.1 1598.88 363.835 -264.806 449.998 
12150401 47389.2 -23712.1 1623 237.864 -431.553 492.765 
8761.5 2
12150900 41144.1 -20749 1584.43 473.91 -255.891 538.582 
12150401 47424.6 -23733.4 1623 72.38 -43.6549 84.5258 
8762 2
12150900 41250.9 -20797 1583.11 209.306 -94.1176 229.493 
12150401 47548.4 -23903.3 1623 242.888 -333.147 412.288 
8762.5 1
12150900 41597.9 -20884.3 1607.43 706.656 -177.771 728.674 
8763 1
12150900 41987.6 -20999.1 1581.25 808.647 -238.256 843.016 
8763.5 1
12150900 42120.8 -21001.8 1553.75 301.871 -5.95238 301.929 
8764 1
12150900 42327.9 -21051.7 1631.71 371.826 -89.7025 382.493 
8764.5 1
12150900 42398.1 -21342.6 1616.86 139.456 -577.098 593.708 
8765 1
12150900 42784.4 -21692.6 1702.29 769.493 -697.211 1038.38 
8765.5 1
12150900 43052.1 -21839.5 1731 507.001 -278.274 578.348 
8766 1
12150900 43238.3 -21971.4 1717.57 387.029 -274.28 474.363 
8766.5 1
12150900 43255.1 -22138.8 1613.88 33.8138 -335.987 337.684 
8767 1
12150900 43546 -22450.5 1602.62 556.166 -596.08 815.25 
8767.5 1
12150900 43808.9 -22837.8 1649.5 527.861 -777.61 939.849 
8768 1
12150900 44021.8 -23176.5 1608 419.045 -666.831 787.567 
8768.5 1
12150900 44381.3 -23374.1 1600.71 733.746 -403.353 837.304 
8769 1
12150900 44470.4 -24102.5 1613.75 182.56 -1492.54 1503.66 
8769.5 1
12150900 44564.8 -24717.8 1647 178.403 -1163.04 1176.65 
8770 1
12150900 44629.3 -25095 1633.57 133.338 -779.442 790.765 
8770.5 1
12150900 44742.8 -25484.2 1637.12 229.685 -787.955 820.749 
8771 1
12150900 44946.4 -25945.4 1619.25 398.483 -902.397 986.463 
8771.5 1
12150900 44926.1 -26163.6 1602 -39.4737 -425.439 427.266 
8772 1
12150900 44854 -26309 1589.14 -147.495 -297.29 331.868 
8772.5 1
12150900 44779.6 -26472.3 1608.57 -157.688 -345.944 380.188 
8773 1
12150900 44677.8 -26520 1618.75 -203.236 -95.2381 224.444 
8773.5 1
12150900 44493.6 -26435.9 1597.75 -362.451 165.6 398.49 
8774 1
12150900 44302.3 -26178.9 1580.43 -384.215 516.1 643.413 
8774.5 1
12150900 44157.8 -25974.4 1570.75 -289.651 409.784 501.817 
8775 1
12150900 44203.9 -25864.2 1574.88 90.2642 215.509 233.649 
8775.5 1
12150900 44380.1 -25732.2 1601.62 344.238 257.812 430.078 
8776 1
12150900 44585 -25525.1 1631.43 411.396 415.878 584.979 
8776.5 1
12150900 44925 -25417.4 1648.5 678.643 215.106 711.917 
8777 1
12150900 45259.1 -25036.7 1655.43 680.535 775.276 1031.59 
8777.5 1
12150900 45728.3 -24798.7 1651.29 979.421 496.868 1098.25 
8778 1
12150900 46162.8 -24355.6 1676.5 862.032 879.145 1231.26 
8778.5 1
12150900 46435.5 -23803.2 1724.25 522.51 1058.19 1180.16 
8779 1
12150900 46769.1 -23320.6 1787.29 674.026 975.108 1185.39 
8779.5 1
12150900 47036.2 -22992 1785.25 523.739 644.258 830.284 
8780 1
12150900 47160.6 -22631.7 1784 260.632 755.316 799.019 
