# Supplementary material for: Intrinsic group behaviour II: On the dependence of triad spatial dynamics on social and personal features; and on the effect of social interaction on small group dynamics
Source: PLoS One. 2019 Dec 3;14(12):e0225704. doi: 10.1371/journal.pone.0225704 (PMC6890182; doi:10.1371/journal.pone.0225704)
Supplement: S3 Data Set — (ZIP) [file pone.0225704.s003.zip › set_3_int/group_traj_triad_int/traj_3_0217_31.dat]

3 12134100 12133200 12133401 0 0 1 0 1 1 0 26.6667 0 40 1587.92 1606.23 1555.32 
8611.5 1
12133200 46275 -22900 1082 0 0 0 
8612 1
12133200 46116.2 -22817.6 1092.88 -560.954 291.078 631.978 
8612.5 1
12133200 45618.5 -22657.6 1106.62 -1005.56 323.232 1056.23 
8613 1
12133200 45032.9 -22638.4 1075.88 -1164.26 38.2704 1164.89 
8613.5 1
12133200 44403.2 -22256.8 1040.25 -1261.77 764.78 1475.45 
8614 1
12133200 43782.2 -21839.9 1170.12 -1242 833.75 1495.9 
8614.5 2
12133401 42656 -23783.2 758.5 0 0 0 
12133200 43257.5 -21792.4 1023.12 -1032.97 93.5039 1037.2 
8615 2
12133401 42452.9 -23459.9 970.857 -547.555 871.679 1029.39 
12133200 42645 -21447.3 1289.14 -1234.88 695.745 1417.39 
8615.5 2
12133401 42191.1 -22915.6 1372.38 -533.059 1108.42 1229.93 
12133200 42040.2 -20915.5 1645.62 -1231.67 1083.07 1640.14 
8616 2
12133401 41630.6 -22435 1521 -1118.87 959.331 1473.83 
12133200 41594.1 -20633.9 1665 -890.433 562.161 1053.04 
8616.5 2
12133401 41195.6 -22260.1 1546.12 -880.458 353.998 948.958 
12133200 41265.2 -20409.9 1695.38 -665.775 453.405 805.501 
8617 2
12133401 41020.5 -22105.9 1556.25 -334.847 294.933 446.215 
12133200 40848.8 -20144.1 1649.38 -796.367 508.126 944.665 
8617.5 2
12133401 40305.8 -21857.2 1559.25 -1412.55 491.354 1495.57 
12133200 40463.8 -19910.2 1597.62 -760.87 462.204 890.255 
8618 2
12133401 39743.4 -21096.8 1625 -1154.77 1561.6 1942.19 
12133200 40282.9 -19838.9 1503.12 -371.407 146.561 399.278 
8618.5 2
12133401 39277.9 -20729.1 1700.88 -959.794 757.99 1223.01 
12133200 39717.9 -19418.2 1481.62 -1164.95 867.268 1452.33 
8619 2
12133401 38920.3 -20449.7 1685.86 -748.095 584.541 949.386 
12133200 39122.1 -19111.7 1492 -1246.3 641.288 1401.61 
8619.5 2
12133401 38438.3 -20207.2 1719.67 -900.846 453.256 1008.45 
12133200 37926.3 -18703 1524.22 -2235.16 763.952 2362.11 
8620 2
12133401 38047.4 -19943.3 1721.71 -780.249 526.819 941.45 
12133200 37182.4 -18364.7 1530 -1484.84 675.221 1631.16 
8620.5 2
12133401 37569.6 -19770.6 1699.12 -987.197 356.737 1049.68 
12133200 36616.1 -18195.2 1493.5 -1170.05 350.133 1221.31 
8621 3
12134100 35713.3 -18708.7 1141 0 0 0 
12133401 36959.4 -19659.7 1659.86 -1215.53 220.938 1235.45 
12133200 36019.1 -18055 1535.14 -1189.21 279.382 1221.58 
8621.5 3
12134100 35366.8 -18569.2 1109.88 -952.152 383.013 1026.3 
12133401 36344 -19515 1628.5 -1221.09 287.132 1254.39 
12133200 35404.6 -17949 1595.5 -1219.28 210.317 1237.29 
8622 3
12134100 34841.3 -18463.6 1125 -1065.85 214.358 1087.19 
12133401 35727.7 -19343.9 1606.86 -1250.07 347.146 1297.38 
12133200 34878.1 -17883.4 1591.86 -1067.92 133.005 1076.17 
8622.5 3
12134100 34136.4 -18453.9 1173 -1384.89 19.05 1385.02 
12133401 35224 -19199.1 1591.5 -989.615 284.346 1029.66 
12133200 34358.2 -17790 1575.25 -1021.4 183.553 1037.76 
8623 3
12134100 33747 -18314 1172.38 -756.068 271.602 803.372 
12133401 34654.5 -19265.1 1587.25 -1105.83 -128.155 1113.23 
12133200 33856.6 -17622.9 1554 -974.029 324.515 1026.67 
8623.5 3
12134100 33350 -18215.7 1106.45 -811.861 200.967 836.365 
12133401 34217.4 -19128.1 1582.45 -893.939 280.233 936.834 
12133200 33349.8 -17505.7 1551.45 -1036.41 239.566 1063.74 
8624 3
12134100 32811.1 -17990.6 1108.29 -1062.83 443.953 1151.83 
12133401 33712.6 -18986.8 1611.71 -995.504 278.708 1033.78 
12133200 32782.1 -17411.8 1526.64 -1119.68 185.289 1134.9 
8624.5 3
12134100 31903.4 -17718.7 1079.6 -1833.82 549.38 1914.35 
12133401 33026.5 -18778.8 1561.7 -1386.15 420.173 1448.43 
12133200 32152.6 -17041 1514.6 -1271.8 749.062 1476 
8625 3
12134100 31258.6 -17438.9 1038.7 -1281.91 556.262 1397.4 
12133401 32503.8 -18610.6 1537.2 -1039.17 334.394 1091.64 
12133200 31410.1 -16770.2 1474.2 -1476.14 538.37 1571.25 
8625.5 3
12134100 30862.9 -17308.2 981.25 -785.169 259.226 826.854 
12133401 31846.5 -18336.8 1443.38 -1304.17 543.353 1412.83 
12133200 30801.9 -16577 1498.25 -1206.8 383.333 1266.21 
8626 3
12134100 30452.4 -17145 947 -871.55 346.603 937.941 
12133401 31423.6 -18095.2 1395.75 -897.824 512.739 1033.92 
12133200 30366.1 -16503.9 1584 -925.159 155.255 938.096 
8626.5 3
12134100 29871.9 -16966 1032.33 -1138.21 350.98 1191.09 
12133401 31096.4 -17947.6 1370.22 -641.531 289.597 703.866 
12133200 29823.6 -16353.3 1628.89 -1063.86 295.18 1104.05 
8627 3
12134100 29396.1 -16836.6 1133.88 -936.543 254.675 970.553 
12133401 30185.8 -17512.4 1448.62 -1792.71 856.655 1986.87 
12133200 29404.6 -16227.1 1643.88 -824.666 248.442 861.277 
8627.5 3
12134100 29028.9 -16804.2 1099.11 -738.906 65.1967 741.776 
12133401 29590.6 -17201.6 1530.44 -1197.57 625.391 1351.04 
12133200 29026.9 -16133.2 1674.67 -760.032 188.939 783.165 
8628 3
12134100 28602.4 -16863 1190.38 -853.028 -117.556 861.09 
12133401 29087.6 -17214.5 1612.12 -1005.86 -25.8889 1006.19 
12133200 28558.4 -16160.1 1612.38 -937.028 -53.8056 938.571 
8628.5 3
12134100 28160 -16782.9 1201.5 -874.259 158.35 888.484 
12133401 28565.6 -17360.5 1595.5 -1031.62 -288.538 1071.21 
12133200 28120.1 -16089.9 1603.75 -866.107 138.834 877.163 
8629 3
12134100 27784 -16632.6 1165 -755.02 301.814 813.11 
12133401 28174.6 -17308.3 1599.57 -785.248 104.848 792.217 
12133200 27662.3 -16026.6 1562.86 -919.356 127.116 928.102 
8629.5 3
12134100 27465 -16422.8 1143.88 -664.583 437.128 795.457 
12133401 27684.2 -17158.6 1635.38 -1021.5 311.793 1068.03 
12133200 27250.5 -15880 1538.38 -857.887 305.357 910.611 
8630 3
12134100 26898.4 -16227.6 1088.12 -1137.8 391.817 1203.38 
12133401 27151.2 -16987 1590 -1070.28 344.629 1124.4 
12133200 26725.9 -15637.5 1489.12 -1053.46 486.948 1160.56 
8630.5 3
12134100 26348.4 -16050.2 995.875 -1106.64 356.891 1162.77 
12133401 26629 -16805.5 1537.75 -1050.8 365.191 1112.45 
12133200 26177.9 -15387.8 1545.25 -1102.62 502.515 1211.73 
8631 3
12134100 25707.1 -15806.2 1020.38 -1221.43 464.762 1306.86 
12133401 26057 -16543.5 1543.75 -1089.52 499.048 1198.38 
12133200 25748.6 -15129.6 1493.12 -817.619 491.667 954.063 
8631.5 3
12134100 25059.3 -15520.1 1066.57 -1308.77 577.994 1430.72 
12133401 25473.7 -16268.7 1544.29 -1178.35 555.123 1302.57 
12133200 25254.4 -14988.4 1517 -998.377 285.245 1038.33 
8632 3
12134100 24473.5 -15335.2 1117.62 -1162.27 366.851 1218.79 
12133401 24921.9 -16063.6 1578.75 -1094.92 406.923 1168.09 
12133200 24806.9 -14861.1 1530.75 -888.003 252.586 923.228 
8632.5 3
12134100 23860.6 -15120.6 1160.5 -1187.74 415.94 1258.47 
12133401 24450 -15838.1 1633.88 -914.486 437.016 1013.54 
12133200 24345 -14639.1 1556 -895.107 430.233 993.134 
8633 3
12134100 23469.1 -14900.9 1088.62 -770.669 432.579 883.773 
12133401 23962.5 -15608 1635.5 -959.646 453.002 1061.19 
12133200 23905.4 -14383.6 1559 -865.404 502.953 1000.94 
8633.5 3
12134100 23137.5 -14626.2 998.25 -663.25 549.25 861.148 
12133401 23570.1 -15274.1 1570.88 -784.75 667.75 1030.4 
12133200 23511.1 -14101.4 1516.5 -788.5 564.5 969.738 
8634 3
12134100 22714.6 -14370.1 951.625 -839.038 508.185 980.936 
12133401 23043.6 -14963.6 1525.38 -1044.64 616.071 1212.77 
12133200 22836.9 -13858 1521.12 -1337.8 482.887 1422.28 
8634.5 3
12134100 22224.4 -14134.1 968.857 -1004.5 483.57 1114.84 
12133401 22561.9 -14865.4 1497.14 -987.229 201.222 1007.53 
12133200 22355.4 -13649.6 1536.14 -986.571 427.108 1075.05 
8635 3
12134100 21741.5 -13818.2 1014.5 -1001.93 655.379 1197.24 
12133401 22084.6 -14573 1518.75 -990.108 606.698 1161.2 
12133200 22022.5 -13417.5 1553.62 -690.723 481.476 841.972 
8635.5 3
12134100 21259.2 -13318.9 1095.25 -932.785 965.909 1342.78 
12133401 21626.2 -14179.4 1571.38 -886.605 761.364 1168.65 
12133200 21671.1 -13150.6 1604.62 -679.642 516.199 853.449 
8636 3
12134100 21022.6 -12704 1321.25 -455.925 1184.73 1269.43 
12133401 21121.2 -13818.5 1601.75 -973.025 695.328 1195.93 
12133200 21367.6 -13008.2 1624.5 -584.778 274.326 645.926 
8636.5 3
12134100 20732.6 -12391.4 1577.71 -619.773 667.888 911.149 
12133401 20751.6 -13671.1 1584.57 -789.911 314.866 850.353 
12133200 21011.6 -12817.7 1621.86 -760.798 407.128 862.883 
8637 3
12134100 20423.4 -12173.6 1583.5 -637.518 449.08 779.809 
12133401 20382.5 -13453.6 1572.38 -760.972 448.49 883.302 
12133200 20250.8 -12670.4 1591.12 -1568.7 303.792 1597.85 
8637.5 3
12134100 20018.1 -11916.5 1576.5 -813.755 516.315 963.732 
12133401 19989.9 -13235.2 1624.25 -788.404 438.504 902.145 
12133200 19896.4 -12425.4 1474.12 -711.596 491.968 865.102 
8638 3
12134100 19658.1 -11705.4 1590.38 -722.892 423.946 838.035 
12133401 19616.6 -12979.2 1604.75 -749.498 514.056 908.846 
12133200 19550.9 -12265.6 1366.38 -693.775 320.783 764.347 
8638.5 3
12134100 19186.5 -11564.5 1588 -935.764 279.514 976.618 
12133401 19273.2 -12748.6 1580.25 -681.3 457.589 820.705 
12133200 19085 -12063.5 1291.88 -924.355 401.042 1007.6 
8639 3
12134100 18648 -11303.5 1578.25 -1066.34 516.832 1184.98 
12133401 18932.1 -12569.9 1597.38 -675.495 353.96 762.615 
12133200 18732.9 -11886.2 1240.25 -697.277 350.99 780.634 
8639.5 3
12134100 17825.8 -10936.9 1612.38 -1691.87 754.372 1852.43 
12133401 18446.5 -12357.9 1589.25 -999.228 436.214 1090.29 
12133200 18341.8 -11327.9 1265.5 -804.784 1148.92 1402.75 
8640 3
12134100 17262.2 -10753.5 1613.25 -1096.3 356.761 1152.89 
12133401 17985.4 -12165 1538.12 -897.13 375.243 972.446 
12133200 17791.9 -10673.1 1372.38 -1069.8 1273.83 1663.46 
8640.5 3
12134100 16776.3 -10625.4 1612.43 -947.299 249.652 979.643 
12133401 17417.4 -11846.7 1507.86 -1107.11 620.44 1269.11 
12133200 17220.9 -10373.3 1491.14 -1113.1 584.482 1257.22 
8641 3
12134100 16316 -10255.4 1607.38 -918.734 738.63 1178.83 
12133401 16716.9 -11419.2 1550.62 -1398.31 853.222 1638.07 
12133200 16814.2 -10213 1532.88 -811.591 319.932 872.374 
8641.5 3
12134100 15933.1 -9891.86 1614 -747.768 709.996 1031.14 
12133401 16405.1 -11116 1557 -608.852 592.285 849.413 
12133200 16317 -10198.4 1555.43 -971.191 28.4598 971.608 
8642 3
12134100 15613.5 -9562.38 1613.38 -647.05 666.968 929.258 
12133401 16143.5 -10852.8 1573.88 -529.641 532.895 751.33 
12133200 15653.2 -10138.4 1595.5 -1343.62 121.566 1349.11 
8642.5 3
12134100 15238.9 -9287.5 1602.88 -741.832 544.307 920.1 
12133401 15693.2 -10544.4 1567.88 -891.584 610.644 1080.65 
12133200 15217 -9810 1584.62 -863.861 650.248 1081.24 
8643 3
12134100 14842.9 -8906 1581 -790.419 761.477 1097.55 
12133401 15278.6 -10235.4 1582 -827.595 616.766 1032.14 
12133200 14954.9 -9425 1650.25 -523.204 768.463 929.665 
8643.5 3
12134100 14468 -8595.86 1563 -789.211 652.932 1024.29 
12133401 14893.4 -9988.86 1603.14 -810.94 518.985 962.792 
12133200 14467 -9324 1644.43 -1027.11 212.632 1048.88 
8644 3
12134100 14189.4 -8361.75 1550.62 -558.367 469.153 729.299 
12133401 14607.2 -9747.5 1598.25 -573.504 483.682 750.237 
12133200 13834.5 -8682.88 1641.12 -1267.54 1284.82 1804.83 
8644.5 3
12134100 13966.3 -8361 1505.43 -449.777 1.5121 449.779 
12133401 14233.1 -9460.57 1601.43 -754.248 578.485 950.545 
12133200 13414.4 -7772.57 1616 -846.918 1835.29 2021.28 
8645 3
12134100 13463.8 -8130.62 1397.88 -995.12 456.188 1094.7 
12133401 13836.9 -8993.88 1596.62 -784.689 924.151 1212.35 
12133200 13181.8 -7474.5 1605.75 -460.75 590.24 748.782 
8645.5 3
12134100 12912.6 -7823.12 1286.12 -1084.89 605.315 1242.34 
12133401 13396.1 -8651.88 1664.25 -867.618 673.228 1098.18 
12133200 12995.4 -7241 1615.88 -366.88 459.646 588.111 
8646 3
12134100 12493.9 -7454.75 1221.88 -814.689 716.683 1085.06 
12133401 12994.8 -8297 1590 -780.885 690.418 1042.33 
12133200 12654.8 -6872 1625.62 -662.695 717.899 977.007 
8646.5 3
12134100 12146.9 -7077.86 1162.86 -708.2 769.169 1045.55 
12133401 12662.3 -7967.71 1593 -678.499 672.012 954.966 
12133200 12267.7 -6557.43 1634.43 -789.869 641.983 1017.86 
8647 3
12134100 11696.9 -6743.38 1140 -941.385 699.753 1172.97 
12133401 12320.4 -7539.12 1595.62 -715.294 896.63 1146.99 
12133200 11832.4 -6270.12 1607.88 -910.752 601.053 1091.21 
8647.5 3
12134100 11277.9 -6331.75 1121.25 -804.223 790.067 1127.38 
12133401 11916.2 -7187.62 1584.5 -775.672 674.664 1028.03 
12133200 11298 -5809.5 1554.75 -1025.67 884.117 1354.13 
8648 3
12134100 10811 -5885 1112.57 -919.045 879.429 1272.02 
12133401 11434.3 -6774.71 1553.14 -948.749 812.816 1249.32 
12133200 10863 -5374.57 1584 -856.299 856.159 1210.89 
8648.5 3
12134100 10331 -5438.12 1070.75 -985.626 917.608 1346.65 
12133401 10974.6 -6360.88 1493.75 -943.862 849.773 1270.03 
12133200 10557.5 -4933.12 1523.25 -627.31 906.461 1102.36 
8649 3
12134100 10058.4 -5048.88 1073.25 -526.303 751.448 917.425 
12133401 10573.6 -5929.25 1434.38 -774.131 833.253 1137.36 
12133200 10131.6 -4538.5 1490.38 -822.153 761.824 1120.85 
8649.5 3
12134100 9678.38 -4625.25 1078.12 -760 847.25 1138.17 
12133401 10154.2 -5630.62 1469.38 -838.75 597.25 1029.66 
12133200 9890.12 -4129.88 1511 -483 817.25 949.308 
8650 3
12134100 9314.43 -4165.57 1099.71 -723.552 913.874 1165.63 
12133401 9777.14 -5194.71 1498.71 -749.716 866.622 1145.91 
12133200 9590.57 -3743.57 1606 -595.534 767.999 971.845 
8650.5 3
12134100 8948.75 -3778 1148.12 -738.745 782.973 1076.47 
12133401 9390.88 -4849.12 1511.75 -780.339 698.16 1047.07 
12133200 9284.75 -3397.12 1606.5 -617.821 699.892 933.569 
8651 3
12134100 8765.43 -3474.14 1111.71 -366.643 607.714 709.749 
12133401 8965.71 -4374.29 1524.29 -850.321 949.679 1274.73 
12133200 8904.86 -3000.14 1600.57 -759.786 793.964 1098.93 
8651.5 3
12134100 8336.86 -3065.43 1091.29 -909.918 867.759 1257.36 
12133401 8527.14 -3919.43 1590.57 -931.15 965.726 1341.52 
12133200 8518.43 -2581.57 1603.71 -820.443 888.687 1209.5 
8652 3
12134100 7860.25 -2526.38 1047.75 -930.873 1052.84 1405.35 
12133401 8221.5 -3429.75 1570.75 -596.959 956.403 1127.42 
12133200 8137 -2072.12 1588.75 -744.978 995.013 1243 
8652.5 3
12134100 7445.25 -2139.5 1025.5 -788.973 735.504 1078.63 
12133401 7824.25 -2998.25 1515 -755.228 820.342 1115.05 
12133200 7795 -1778.12 1577.12 -650.19 558.935 857.412 
8653 3
12134100 7038.5 -1733.88 1300.5 -808.648 806.412 1142.02 
12133401 7322.38 -2682.5 1474.25 -997.763 627.734 1178.81 
12133200 7470 -1521.75 1589 -646.123 509.692 822.959 
8653.5 3
12134100 6774.14 -1210.43 1522.14 -556.541 1101.99 1234.55 
12133401 6819.71 -1979.14 1433 -1058.23 1480.75 1820.02 
12133200 7231.14 -1132.29 1563.86 -502.857 819.925 961.843 
8654 3
12134100 6448.75 -868 1545.88 -660.026 694.581 958.164 
12133401 6428.12 -1531.25 1331.5 -794.299 908.505 1206.77 
12133200 6849 -610.25 1545.38 -775.138 1058.9 1312.29 
8654.5 3
12134100 6167.12 -631.625 1550 -557.673 468.069 728.072 
12133401 6114.62 -1220.62 1172.38 -620.792 615.099 873.916 
12133200 6319.62 -127 1528.25 -1048.27 956.931 1419.36 
8655 3
12134100 5782.88 -351.625 1567.62 -749.025 545.809 926.794 
12133401 5758.62 -908.375 1083.88 -693.957 608.674 923.072 
12133200 5941 88.875 1551.88 -738.06 420.809 849.596 
8655.5 3
12134100 5304.71 53.5714 1566.14 -983.87 833.738 1289.62 
12133401 5415 -752.714 1081.71 -707.047 320.29 776.21 
12133200 5687.71 289.857 1564.14 -521.164 413.544 665.305 
8656 3
12134100 4986.25 602.625 1557.38 -677.584 1168.2 1350.48 
12133401 5096.25 -604.875 1333 -678.191 314.552 747.587 
12133200 5453.25 552.75 1550 -498.86 559.347 749.486 
8656.5 3
12134100 4610.88 939.125 1575.38 -730.302 654.669 980.781 
12133401 4636.25 -274.625 1550.5 -894.942 642.51 1101.7 
12133200 5152.5 936.25 1548 -585.117 746.109 948.177 
8657 3
12134100 4188.88 1090.75 1579.62 -837.302 300.843 889.708 
12133401 4226.88 96.75 1448.25 -812.252 736.855 1096.68 
12133200 4679.5 1122.62 1546.38 -938.492 369.792 1008.72 
8657.5 3
12134100 3721.75 1039.62 1588.5 -921.351 -100.838 926.853 
12133401 3777.62 374.25 1443.38 -886.095 547.337 1041.51 
12133200 3977.12 1544.12 1561.25 -1385.36 831.361 1615.66 
8658 3
12134100 3129 1386.5 1598.25 -1159.98 678.816 1344 
12133401 3471.38 723.375 1402.88 -599.315 683.219 908.827 
12133200 3197.38 1878.88 1535.75 -1525.93 655.088 1660.6 
8658.5 3
12134100 2618.38 1669.38 1590.88 -1005.17 556.841 1149.1 
12133401 3097 949 1409.25 -736.959 444.144 860.449 
12133200 2680.25 2177.12 1527.75 -1017.96 587.106 1175.13 
8659 3
12134100 2240.86 1971.57 1613.71 -746.083 597.226 955.677 
12133401 2702.57 1154 1442.43 -779.503 405.138 878.5 
12133200 2113.29 2458.14 1580.29 -1120.48 555.371 1250.57 
8659.5 3
12134100 1589.25 2161.75 1588 -1371.8 400.376 1429.04 
12133401 2297.75 1317.25 1430.25 -852.256 343.684 918.944 
12133200 1787.5 2597.12 1614.62 -685.865 292.594 745.669 
8660 3
12134100 1250.75 2341.62 1608.12 -641.098 340.672 725.992 
12133401 1769 1562 1492.62 -1001.42 463.542 1103.5 
12133200 1353.62 2819.75 1593.75 -821.733 421.638 923.593 
8660.5 3
12134100 724.143 2492.29 1603.71 -1118.06 319.874 1162.92 
12133401 1298.71 1728.57 1463.71 -998.483 353.655 1059.26 
12133200 934.857 2936 1603.14 -889.104 246.815 922.726 
8661 3
12134100 390.625 2669 1580 -664.378 352.02 751.876 
12133401 916.5 1884.38 1521.5 -761.383 310.366 822.211 
12133200 553.875 3123 1596.88 -758.929 372.51 845.421 
8661.5 3
12134100 3.5 2938.12 1554.5 -741.619 515.565 903.22 
12133401 517.875 2027 1590.38 -763.649 273.228 811.057 
12133200 106 3453.62 1611.62 -857.998 633.381 1066.46 
8662 3
12134100 -404.125 3227.25 1546.62 -826.826 586.46 1013.69 
12133401 217.875 2237.88 1600.38 -608.519 427.738 743.812 
12133200 -338 3692 1596 -900.609 483.519 1022.2 
8662.5 3
12134100 -673.75 3466.12 1551.25 -530.758 470.226 709.096 
12133401 -57.375 2464.88 1599.88 -541.831 446.85 702.322 
12133200 -706 3957.25 1583.38 -724.409 522.146 892.975 
8663 3
12134100 -861.75 3742 1559.5 -372.277 546.287 661.075 
12133401 -338.625 2755.75 1632.38 -556.931 575.99 801.209 
12133200 -1175 4066.88 1580.5 -928.713 217.079 953.746 
8663.5 3
12134100 -997.857 4244.86 1575.29 -276.079 1019.99 1056.7 
12133401 -584.857 3040.86 1642.14 -499.457 578.311 764.134 
12133200 -1455.57 4299.57 1582.14 -569.11 472.001 739.372 
8664 3
12134100 -1377.12 4775.25 1576.12 -761.582 1065.05 1309.32 
12133401 -897.25 3330.88 1639.12 -627.295 582.365 855.949 
12133200 -1756.38 4459.5 1592.88 -604.023 321.142 684.088 
8664.5 3
12134100 -1213.14 4996.14 1554.86 338.806 456.39 568.403 
12133401 -1238.86 3733.43 1605.71 -705.8 831.722 1090.83 
12133200 -2033.29 4619.71 1609.71 -572.13 331.021 660.99 
8665 3
12134100 -1145 5081.86 1560.29 139.067 174.927 223.471 
12133401 -1566.43 3966.29 1551.71 -668.513 475.219 820.209 
12133200 -2412.29 4767.71 1605.86 -773.469 302.041 830.351 
8665.5 2
12133401 -2004.38 4129 1574.5 -860.406 319.674 917.872 
12133200 -2946.38 4700.88 1651.25 -1049.29 -131.315 1057.48 
8666 2
12133401 -2447.57 4120 1602.43 -902.64 -18.3299 902.826 
12133200 -3616 4645.86 1702.29 -1363.8 -112.053 1368.39 
8666.5 2
12133401 -3027.12 4125 1665.12 -1140.85 9.84252 1140.9 
12133200 -4083.75 4772.62 1697.12 -920.768 249.543 953.984 
8667 2
12133401 -3552.5 4202.25 1684.25 -996.917 146.584 1007.64 
12133200 -4336 5027.75 1655.5 -478.653 484.108 680.786 
8667.5 2
12133401 -4002.57 4254.57 1644.71 -953.541 110.85 959.963 
12133200 -4709.71 5197.43 1497.43 -791.768 359.488 869.556 
8668 2
12133401 -4451.12 4345.12 1520.25 -891.757 180.027 909.747 
12133200 -5243.38 5385.12 1228 -1060.96 373.154 1124.66 
8668.5 2
12133401 -5041.86 4302.86 1423.29 -1210.52 -86.6145 1213.61 
12133200 -5771.43 5477.43 1275.43 -1082.08 189.147 1098.48 
8669 2
12133401 -5528.88 4350.88 1207.25 -981.891 96.8102 986.652 
12133200 -6269 5609.38 1342.12 -1003.17 266.021 1037.84 
8669.5 2
12133401 -5984 4408.5 1352.88 -850.701 107.71 857.493 
12133200 -6610.25 5778.75 1305.12 -637.85 316.589 712.097 
8670 2
12133401 -6424.29 4380.29 1343.29 -904.077 -57.9349 905.932 
12133200 -6827.14 5872.43 1303.29 -445.365 192.358 485.131 
8670.5 2
12133401 -6842.12 4256.62 1396.62 -874.141 -258.704 911.619 
12133200 -7507.75 6124.62 1364.5 -1423.86 527.608 1518.47 
8671 2
12133401 -7281.38 4194.25 1386.88 -875 -124.253 883.778 
12133200 -8188.62 6467 1325.12 -1356.32 682.022 1518.15 
8671.5 2
12133401 -7701.75 4143.25 1447.12 -835.736 -101.392 841.864 
12133200 -8573.75 6808.5 1375.75 -765.656 678.926 1023.31 
8672 2
12133401 -8102.5 4392 1381.25 -767.72 476.533 903.592 
12133200 -8912.62 7077.88 1445.62 -649.186 516.044 829.303 
8672.5 2
12133401 -8884.71 4793.71 1314.71 -1596.36 819.825 1794.57 
12133200 -9245.43 7401.86 1428.29 -679.191 661.188 947.877 
8673 2
12133401 -9411.75 5142.88 1343.75 -1066.87 706.803 1279.76 
12133200 -9605 7653.12 1411.5 -727.877 508.639 887.986 
8673.5 2
12133401 -9681.88 5481.38 1322.88 -514.524 644.762 824.896 
12133200 -10079.6 8010.25 1385.62 -904.048 680.238 1131.38 
8674 2
12133401 -10019.6 5953.86 1334.57 -706.478 988.456 1214.97 
12133200 -10545 8349.14 1373.86 -973.588 708.981 1204.38 
8674.5 2
12133401 -10297.8 6452.75 1382.75 -553.039 991.835 1135.6 
12133200 -10936 8790.5 1284.88 -777.336 877.45 1172.25 
8675 2
12133401 -10546 6891.14 1361.71 -500.504 883.857 1015.73 
12133200 -11210.7 9189.29 1401.14 -553.859 804.003 976.31 
8675.5 2
12133401 -10741.5 7393.12 1318.5 -389.442 999.964 1073.12 
12133200 -11584.8 9619.25 1309.25 -745.091 856.503 1135.23 
8676 2
12133401 -10948.3 7916.14 1362 -411.105 1039.8 1118.12 
12133200 -11930.4 10060.3 1229.14 -687.234 876.811 1114.04 
8676.5 2
12133401 -11190.9 8343.12 1347.62 -500.184 880.376 1012.54 
12133200 -12344.8 10391.1 1338.75 -854.271 682.143 1093.21 
8677 2
12133401 -11446.6 8779.88 1277.62 -493.726 843.147 977.068 
12133200 -12810.6 10638.2 1319.5 -899.373 477.075 1018.07 
8677.5 2
12133401 -11682 9132.43 1245.43 -472.641 707.939 851.215 
12133200 -13371.9 10955.3 1296.14 -1126.97 636.618 1294.35 
8678 2
12133401 -12014.9 9509 1244.88 -676.575 765.389 1021.55 
12133200 -14174.1 11237.1 1285.75 -1630.63 572.844 1728.32 
8678.5 2
12133401 -12365.9 9940.62 1318.5 -675 830.048 1069.86 
12133200 -14615.9 11495 1272.75 -849.519 495.913 983.673 
8679 2
12133401 -12768 10287 1301.75 -812.374 699.747 1072.19 
12133200 -15114.1 11572.2 1300 -1006.57 156.061 1018.59 
8679.5 2
12133401 -13274.6 10531 1329 -1017.21 489.96 1129.06 
12133200 -15646.7 11750.7 1281.29 -1069.46 358.362 1127.9 
8680 2
12133401 -13911.1 10751 1280.14 -1304.45 450.82 1380.15 
12133200 -16064.3 11760.7 1240.43 -855.679 20.4918 855.924 
8680.5 2
12133401 -14595.6 10855.9 1228.5 -1371.71 210.17 1387.72 
12133200 -16594.6 11689.8 1212.25 -1062.8 -142.213 1072.28 
8681 2
12133401 -15307.7 11183 1255.71 -1435.66 659.526 1579.91 
12133200 -17180.3 11901.3 1184.29 -1180.77 426.483 1255.43 
8681.5 2
12133401 -15921.1 11421.1 1298.88 -1246.77 483.994 1337.42 
12133200 -17709.5 12098 1153.5 -1075.64 399.826 1147.54 
8682 2
12133401 -16441.4 11637.2 1245.38 -1000.48 415.625 1083.38 
12133200 -18089.8 12230 1150.62 -731.25 253.846 774.057 
8682.5 2
12133401 -17010.8 11676 1158.25 -1105.58 75.2427 1108.14 
12133200 -18332.1 12323.4 1144.75 -470.631 181.311 504.348 
8683 2
12133401 -17779.8 11886.9 1261.5 -1572.6 431.237 1630.65 
12133200 -18598.5 12506.8 1257.38 -544.734 375 661.332 
8683.5 2
12133401 -18302.7 12096.8 1263.33 -1060.68 425.766 1142.95 
12133200 -18849.3 12580.2 1326.56 -508.79 149.031 530.167 
8684 1
12133200 -19093.2 12648.3 1286.22 -481.043 134.341 499.45 
8684.5 1
12133200 -19349.1 12745.1 1248.38 -511.806 193.583 547.192 
8685 1
12133200 -19648.2 12944.6 1261.38 -612.961 408.811 736.782 
8685.5 1
12133200 -20291.9 13238.5 1371 -1292.42 590.11 1420.77 
8686 1
12133200 -20835.5 13633.4 1231.75 -1065.93 774.265 1317.46 
8686.5 1
12133200 -21269.2 13933.1 1229.5 -867.5 599.5 1054.49 
8687 1
12133200 -21701 14151.1 1287.5 -873.988 441.296 979.079 
8687.5 1
12133200 -22048.1 14491.6 1246 -711.322 697.746 996.408 
8688 1
12133200 -22737 14747.5 1325.62 -1397.31 519.016 1490.59 
8688.5 1
12133200 -23097.7 15017.6 1354.43 -701.779 525.431 876.682 
8689 1
12133200 -23494.3 15402.6 1607 -812.646 788.934 1132.61 
8689.5 1
12133200 -23927.9 15654 1466.75 -822.75 477.094 951.071 
