# Supplementary material for: Intrinsic group behaviour II: On the dependence of triad spatial dynamics on social and personal features; and on the effect of social interaction on small group dynamics
Source: PLoS One. 2019 Dec 3;14(12):e0225704. doi: 10.1371/journal.pone.0225704 (PMC6890182; doi:10.1371/journal.pone.0225704)
Supplement: S3 Data Set — (ZIP) [file pone.0225704.s003.zip › set_3_int/group_traj_triad_int/traj_3_0217_30.dat]

3 12124900 12132000 12132500 0 0 1 0 2 1 0 30 10 40 1586.89 1683.96 1522.11 
8569 1
12124900 28228 -16192 1587 0 0 0 
8569.5 1
12124900 28481.1 -16189.5 1669.38 855.152 8.44595 855.194 
8570 1
12124900 29120.1 -16291.5 1730.5 1221.8 -195.029 1237.27 
8570.5 1
12124900 29582.3 -16468.9 1687 931.776 -357.575 998.031 
8571 1
12124900 30046.4 -16596.9 1662.5 935.664 -258.101 970.609 
8571.5 1
12124900 30613.3 -16766.1 1624 1129.3 -337.187 1178.57 
8572 1
12124900 31210.9 -16954.8 1564.75 1252.81 -395.403 1313.72 
8572.5 1
12124900 31729.5 -17164.4 1517.62 999.277 -403.902 1077.82 
8573 1
12124900 32196.7 -17390.4 1453.57 963.328 -466.09 1070.16 
8573.5 1
12124900 32795.5 -17621.2 1566.38 1183.37 -456.169 1268.25 
8574 1
12124900 33421.8 -17699 1603.5 1218.39 -151.265 1227.74 
8574.5 1
12124900 33949.7 -17743.3 1623.86 1041.35 -87.3485 1045.01 
8575 1
12124900 34397.4 -17788.1 1641.12 917.338 -91.8838 921.928 
8575.5 1
12124900 34884 -17847.9 1643.14 1009.6 -123.926 1017.17 
8576 1
12124900 35326.9 -17940.4 1664.75 846.797 -176.898 865.077 
8576.5 1
12124900 35826.3 -18103.7 1660.86 998.821 -326.679 1050.89 
8577 1
12124900 36381.6 -18238.8 1638 1086.77 -264.258 1118.44 
8577.5 1
12124900 36901.7 -18328 1632.57 1054.95 -181.034 1070.37 
8578 1
12124900 37418.6 -18452.4 1627.5 1044.26 -251.263 1074.07 
8578.5 1
12124900 37930.1 -18689 1616.71 1033.37 -478.03 1138.58 
8579 1
12124900 38530.2 -19003.5 1597.88 1185.98 -621.542 1338.98 
8579.5 1
12124900 39218.1 -19299.6 1591.86 1373.04 -590.961 1494.82 
8580 1
12124900 39629.1 -19497.1 1617 840.491 -404.032 932.559 
8580.5 1
12124900 40162.8 -19707.4 1606.12 1067.21 -420.464 1147.06 
8581 1
12124900 40690.5 -20193.5 1612.25 1014.9 -934.856 1379.85 
8581.5 1
12124900 41182.1 -20521.8 1651.75 1003.32 -669.898 1206.4 
8582 1
12124900 41704 -20784.4 1694.62 1056.43 -531.63 1182.65 
8582.5 1
12124900 42221.2 -20945.8 1822.12 1026.29 -320.188 1075.08 
8583 1
12124900 42688.7 -21216.3 1809.29 957.919 -554.376 1106.77 
8583.5 1
12124900 43077.1 -21536.2 1689 757.109 -623.658 980.899 
8584 1
12124900 43526.4 -21838.6 1642 852.493 -573.819 1027.63 
8584.5 1
12124900 44032.6 -22097.3 1647.14 1039.42 -531.131 1167.26 
8585 1
12124900 44606.8 -22168.8 1625.88 1171.79 -145.845 1180.83 
8585.5 1
12124900 45111.3 -22240.3 1644.57 997.106 -141.375 1007.08 
8586 1
12124900 45581.3 -22301 1702.43 985.325 -127.284 993.512 
8586.5 1
12124900 46002.7 -22366.4 1729.71 846.242 -131.383 856.38 
8587 1
12124900 46488.4 -22385 1726.62 952.276 -36.4146 952.972 
8587.5 1
12124900 46937.1 -22539 1711.29 901.14 -309.237 952.723 
8588 1
12124900 47142.6 -22622.9 1703.38 414.279 -169.103 447.462 
8588.5 1
12124900 47214.3 -22974.1 1703 141.343 -692.836 707.106 
8589 1
12124900 46782.4 -23499.1 1703 -877.867 -1067.04 1381.74 
8589.5 1
12124900 45861.2 -23913.2 1702 -1767.99 -794.866 1938.46 
8590 1
12124900 44971.7 -24163.6 1678.86 -1822.82 -512.954 1893.62 
8590.5 1
12124900 44515.4 -24856.8 1604 -935.121 -1420.45 1700.62 
8591 1
12124900 44424.9 -24645.2 1594 -176.758 413.086 449.314 
8591.5 1
12124900 44246.4 -24504.1 1560.43 -363.435 287.387 463.332 
8592 1
12124900 43935.9 -24389.9 1543.25 -640.317 235.604 682.286 
8592.5 1
12124900 43640.5 -24117.9 1613.25 -581.447 535.433 790.423 
8593 1
12124900 43207.5 -23772.1 1522.75 -834.297 666.185 1067.64 
8593.5 1
12124900 42795.1 -23038.2 1433.62 -794.557 1414.02 1621.96 
8594 1
12124900 42202 -22841.4 1443.29 -1228 407.498 1293.85 
8594.5 1
12124900 41684.4 -22396 1457.12 -1039.41 894.435 1371.27 
8595 1
12124900 41091.4 -22140 1470.14 -1205.18 520.325 1312.7 
8595.5 1
12124900 40583.4 -22648 1451 -1049.7 -1049.59 1484.42 
8596 1
12124900 39845.1 -23030.9 1458.25 -1430.72 -742.006 1611.68 
8596.5 1
12124900 39158.6 -22692.4 1477.88 -1312.62 647.228 1463.51 
8597 1
12124900 38798 -21761.9 1567 -719.81 1857.32 1991.93 
8597.5 1
12124900 38494.6 -21299.5 1568.62 -628.106 957.261 1144.93 
8598 1
12124900 38092.9 -20975.6 1587.43 -813.295 655.726 1044.71 
8598.5 1
12124900 37618.5 -20457.5 1583.25 -968.076 1057.29 1433.54 
8599 1
12124900 37154.1 -19881.8 1528.38 -882.842 1094.58 1406.24 
8599.5 2
12132000 36554 -20580 1450 0 0 0 
12124900 36490 -19257.6 1463.71 -1358.13 1276.44 1863.82 
8600 2
12132000 36403.2 -20375.6 1558.25 -511.017 692.797 860.875 
12124900 35998 -18708.1 1417.5 -980.08 1094.51 1469.19 
8600.5 2
12132000 36105 -19840.2 1596.25 -582.52 1045.65 1196.96 
12124900 35564.9 -18291.2 1403.75 -845.947 814.209 1174.12 
8601 2
12132000 35721.8 -19362.9 1604.38 -760.417 947.173 1214.65 
12124900 35271.4 -17914.9 1405.25 -582.341 746.776 946.993 
8601.5 2
12132000 35109.7 -19015.6 1579 -1288.5 731.165 1481.49 
12124900 34918.3 -17507.3 1455.43 -743.346 858.083 1135.28 
8602 2
12132000 34787.1 -18715.1 1566.88 -657.005 611.907 897.823 
12124900 34663.1 -17247.4 1476.25 -519.676 529.35 741.804 
8602.5 2
12132000 34415.2 -18473 1572.12 -745.24 485.22 889.282 
12124900 34405.9 -17059.6 1444.5 -515.531 376.253 638.231 
8603 2
12132000 33910.3 -18268.3 1534.86 -1009.93 409.429 1089.76 
12124900 33965.9 -17041.4 1441.71 -880.036 36.3929 880.788 
8603.5 2
12132000 33414.2 -18037.2 1496.56 -957.652 446.069 1056.44 
12124900 33470.6 -17035 1454.11 -956.181 12.4104 956.261 
8604 2
12132000 32866.5 -17891.5 1467.12 -1037.35 275.989 1073.44 
12124900 33100.4 -16898.5 1411 -701.1 258.523 747.245 
8604.5 2
12132000 32102.4 -17623.6 1428.88 -1575.52 552.32 1669.52 
12124900 32689.4 -17000.9 1369.88 -847.423 -211.082 873.316 
8605 3
12132500 33069.3 -17697.8 1344 0 0 0 
12132000 31528.5 -17408.9 1367.5 -1131.9 423.57 1208.56 
12124900 32155.8 -16807.2 1293.88 -1052.51 381.903 1119.66 
8605.5 3
12132500 32379.5 -17619.2 1404.12 -1615.53 184.036 1625.98 
12132000 30991.8 -17169 1359.62 -1095.41 489.541 1199.82 
12124900 31511 -16740.1 1242.62 -1315.82 136.99 1322.93 
8606 3
12132500 31407.9 -17589.6 1417.88 -1875.72 57.1911 1876.6 
12132000 30364.4 -16916.9 1450.38 -1211.15 486.728 1305.29 
12124900 30792.8 -16490.4 1309.38 -1386.58 482.143 1468.02 
8606.5 3
12132500 30755.7 -17378.6 1429.29 -1393.51 450.969 1464.66 
12132000 29831.3 -16738.6 1504.86 -1139.08 380.991 1201.11 
12124900 30156 -16251.9 1511.71 -1360.58 509.654 1452.9 
8607 3
12132500 30146 -17062 1518.44 -1207.36 626.874 1360.4 
12132000 29303.1 -16592.8 1574.22 -1045.89 288.7 1085 
12124900 29649.3 -16098.1 1527.44 -1003.3 304.448 1048.48 
8607.5 3
12132500 29626.7 -16806.6 1705.86 -1026.26 504.8 1143.69 
12132000 28786.3 -16382.9 1561.57 -1021.39 414.863 1102.43 
12124900 29146.3 -15919 1524.86 -994.165 353.975 1055.3 
8608 3
12132500 29078.8 -16643.1 1703.88 -1170.86 349.245 1221.84 
12132000 28316.9 -16206.4 1576.5 -1003.01 377.099 1071.56 
12124900 28688.4 -15707.2 1517.75 -978.442 452.457 1077.99 
8608.5 3
12132500 28560.4 -16417.5 1733.5 -1030.57 448.559 1123.95 
12132000 27634.2 -16155.2 1514.88 -1357.11 101.64 1360.91 
12124900 28046.8 -15728 1411.25 -1275.6 -41.2525 1276.26 
8609 3
12132500 27975.1 -16279.3 1720.89 -1125.51 265.705 1156.45 
12132000 27184.2 -15963.9 1500.33 -865.438 368.002 940.43 
12124900 27491.9 -15471.3 1328.33 -1067.04 493.59 1175.67 
8609.5 3
12132500 27425.7 -16091.1 1623 -1098.79 376.381 1161.47 
12132000 26498.6 -15703.9 1500.43 -1371.3 520.063 1466.61 
12124900 26902.3 -15219.9 1326.29 -1179.21 502.952 1281.99 
8610 3
12132500 26899.2 -15865.8 1550.75 -1099.09 470.549 1195.58 
12132000 25973.6 -15412.2 1495.62 -1095.92 608.783 1253.66 
12124900 26401.1 -14997 1334.75 -1046.26 465.255 1145.05 
8610.5 3
12132500 26343.8 -15466.2 1577.56 -1066.17 766.848 1313.3 
12132000 25438.8 -15272.4 1550.78 -1026.58 268.341 1061.07 
12124900 25768.8 -14738.9 1397.33 -1213.72 495.415 1310.93 
8611 3
12132500 25776.1 -15213.3 1609.29 -1110.83 494.983 1216.12 
12132000 24981 -15068.7 1515.43 -895.847 398.689 980.558 
12124900 25241.7 -14509.7 1483.57 -1031.44 448.483 1124.72 
8611.5 3
12132500 25175.4 -15078.4 1700.12 -1238.7 278.166 1269.55 
12132000 24541.8 -14986.9 1523.25 -905.67 168.741 921.256 
12124900 24893.5 -14404.8 1470.12 -717.968 216.421 749.877 
8612 3
12132500 24742.6 -14965 1694.38 -846.869 221.869 875.45 
12132000 24092.4 -14796.4 1504.25 -879.403 372.798 955.159 
12124900 24346 -14201.5 1547.38 -1071.43 397.75 1142.88 
8612.5 3
12132500 24306.6 -14869.9 1664.5 -880.808 192.172 901.528 
12132000 23712.4 -14629.5 1515.38 -767.677 337.121 838.438 
12124900 23848.2 -14060 1471.38 -1005.56 285.859 1045.4 
8613 3
12132500 23795.9 -14872.5 1695.75 -1015.41 -5.21869 1015.42 
12132000 23274.1 -14479.1 1524.88 -871.272 298.956 921.135 
12124900 23415.2 -13894.1 1373.62 -860.835 329.771 921.838 
8613.5 3
12132500 23020.9 -14829.9 1723.12 -1553.11 85.4208 1555.45 
12132000 22718.5 -14280.9 1478.12 -1113.48 397.295 1182.23 
12124900 22907.5 -13682.9 1318 -1017.54 423.347 1102.09 
8614 3
12132500 22478 -14714.6 1660.62 -1085.75 230.5 1109.95 
12132000 22164.6 -14214.8 1465.25 -1107.75 132.25 1115.62 
12124900 22465.8 -13325.5 1397.88 -883.5 714.75 1136.42 
8614.5 3
12132500 21899.9 -14626.9 1636.38 -1138.04 172.736 1151.08 
12132000 21720.6 -14074.2 1504.38 -874.016 276.575 916.732 
12124900 22009.9 -13109.8 1405.62 -897.392 424.705 992.817 
8615 3
12132500 21191.9 -14395.3 1617.57 -1427.46 466.914 1501.88 
12132000 21320.1 -13855.9 1529.43 -807.424 440.308 919.676 
12124900 21518.7 -12802 1497.86 -990.243 620.464 1168.57 
8615.5 3
12132500 20733.1 -14235.5 1610 -934.281 325.429 989.336 
12132000 20909.9 -13669.1 1553.38 -835.576 380.31 918.054 
12124900 21048.5 -12624 1523.62 -957.667 362.525 1023.99 
8616 3
12132500 20371.6 -13979.1 1672.57 -721.664 511.691 884.662 
12132000 20567 -13464.7 1531.43 -684.381 408.005 796.772 
12124900 20752.1 -12422.3 1515.43 -591.531 402.623 715.552 
8616.5 3
12132500 19973.2 -13735.2 1654.5 -806.319 493.71 945.463 
12132000 20126.6 -13185.8 1574 -891.447 564.705 1055.26 
12124900 20458 -12160.4 1513.38 -595.431 530.184 797.266 
8617 3
12132500 19570.6 -13340.2 1642.88 -769.837 755.258 1078.45 
12132000 19850.6 -12819 1541.62 -527.725 701.243 877.63 
12124900 20093.5 -11833.5 1520.25 -696.941 625 936.136 
8617.5 3
12132500 19182.2 -12936.6 1660.88 -767.54 797.678 1106.98 
12132000 19532.8 -12518.1 1528.12 -628.211 594.615 864.995 
12124900 19676.4 -11569.8 1490 -824.358 521.245 975.327 
8618 3
12132500 18894.8 -12644.1 1651.62 -590.349 600.616 842.171 
12132000 19241 -12203.4 1520.12 -599.076 646.304 881.25 
12124900 19321.9 -11289.4 1445 -727.926 575.719 928.078 
8618.5 3
12132500 18554.9 -12240.2 1618.12 -700.773 832.732 1088.36 
12132000 18949 -11866.5 1527 -602.062 694.588 919.201 
12124900 18730 -11013.6 1425 -1220.36 568.557 1346.31 
8619 3
12132500 18172.9 -11932.6 1584.14 -799.201 643.679 1026.18 
12132000 18669.7 -11586.9 1537 -584.28 585.027 826.825 
12124900 18052.3 -10728.1 1464.71 -1417.81 597.243 1538.47 
8619.5 3
12132500 17501.7 -11508.8 1642.44 -1254.56 792.138 1483.71 
12132000 18208.7 -11189 1513 -861.771 743.658 1138.28 
12124900 17710.2 -10392.4 1538 -639.371 627.474 895.834 
8620 3
12132500 16976 -11131.1 1675.71 -1049.23 753.762 1291.92 
12132000 17557.9 -10717.6 1510.86 -1299.02 940.975 1604.02 
12124900 17225.7 -9944.71 1531.14 -967.082 893.673 1316.78 
8620.5 3
12132500 16708.8 -10760.1 1637 -552.169 766.566 944.73 
12132000 17187 -10365.9 1573.12 -766.234 726.646 1056 
12124900 16779.1 -9401.25 1563.12 -922.705 1122.86 1453.34 
8621 3
12132500 16436.6 -10444.4 1653.29 -542.188 628.877 830.334 
12132000 16809.4 -10031.4 1568.86 -752.134 666.228 1004.77 
12124900 16364.3 -8752.43 1560.86 -826.373 1292.47 1534.07 
8621.5 3
12132500 16142.8 -10100.2 1677.38 -582.979 682.894 897.891 
12132000 16425.5 -9575.12 1574.25 -761.763 905.364 1183.2 
12124900 16069.4 -8341.75 1556 -585.14 814.838 1003.17 
8622 3
12132500 15857.7 -9768.86 1704.43 -578.166 672.196 886.636 
12132000 16163.6 -9236 1584.86 -531.295 687.88 869.169 
12124900 15664.6 -8019.43 1547.14 -821.103 653.796 1049.6 
8622.5 3
12132500 15567.6 -9506.25 1683.38 -569.92 515.928 768.759 
12132000 15819.2 -8834.62 1582 -676.466 788.556 1038.95 
12124900 15420.5 -7668.62 1501.25 -479.512 689.202 839.601 
8623 3
12132500 15252.9 -9081.88 1622.62 -611.165 824.029 1025.94 
12132000 15505 -8486.25 1554.88 -610.194 676.456 911.005 
12124900 15011.6 -7199.38 1442.25 -793.932 911.165 1208.53 
8623.5 3
12132500 15136.6 -8957.73 1584 -237.707 253.881 347.793 
12132000 15197.5 -8124.91 1543.91 -628.741 738.938 970.23 
12124900 14630.8 -6853.36 1407.09 -778.746 707.59 1052.2 
8624 3
12132500 14935.9 -8647.64 1587.43 -395.873 611.606 728.545 
12132000 14969.1 -7761.43 1515 -450.639 716.924 846.791 
12124900 14568.9 -6863.14 1387.07 -122.211 -19.2884 123.724 
8624.5 2
12132500 14621.1 -8279.1 1508.7 -636.017 744.531 979.206 
12132000 14700.1 -7462.3 1516.4 -543.377 604.3 812.673 
8625 2
12132500 14147.5 -7604.6 1589.5 -941.551 1340.95 1638.5 
12132000 14541 -7220.3 1509.3 -316.302 481.113 575.775 
8625.5 1
12132000 14519.6 -7002.75 1500.25 -42.4107 431.647 433.725 
8626 1
12132000 14714.4 -6937.88 1476.38 413.482 137.739 435.82 
8626.5 1
12132000 14516.4 -6209.78 1483 -388.099 1427.64 1479.45 
8625.5 1
12132500 13880.9 -7120.43 1614.86 -564.921 1025.79 1171.06 
8627 2
12132500 13570.7 -6261 1511.67 -185.521 514.012 546.467 
12132000 14565.5 -5803.38 1483 96.5661 800.005 805.812 
8627.5 1
12132500 13586.9 -6154.78 1501.33 46.885 307.001 310.56 
8628 1
12132500 13804 -5911.38 1522.75 434.222 486.806 652.326 
8628.5 1
12132500 14116.5 -5660.25 1523 617.589 496.294 792.291 
