# Supplementary material for: Intrinsic group behaviour II: On the dependence of triad spatial dynamics on social and personal features; and on the effect of social interaction on small group dynamics
Source: PLoS One. 2019 Dec 3;14(12):e0225704. doi: 10.1371/journal.pone.0225704 (PMC6890182; doi:10.1371/journal.pone.0225704)
Supplement: S3 Data Set — (ZIP) [file pone.0225704.s003.zip › set_3_int/group_traj_triad_int/traj_3_0217_29.dat]

3 12112800 12112601 12123300 0 0 0 1 3 1 0 20 20 20 1621.15 1652.43 1580.5 
8486.5 1
12112601 27128.9 -18538 828.143 0 0 0 
8487 1
12112601 26913 -18715.4 825.571 -435.196 -357.719 563.346 
8487.5 1
12112601 26663.9 -19070.4 825 -510.539 -727.459 888.733 
8488 2
12112800 36220.8 -21758 1643.25 0 0 0 
12112601 26469.9 -19067.2 825 -384.123 6.2942 384.175 
8488.5 2
12112800 35763.6 -21507.1 1647.5 -1175.13 644.923 1340.47 
12112601 26154.4 -19195.1 825 -607.9 -246.387 655.934 
8489 2
12112800 34856.6 -21146.4 1739.43 -1817.74 722.839 1956.19 
12112601 25987.7 -19189.6 825 -333.989 11.1294 334.175 
8489.5 2
12112800 34014.2 -20769.1 1827.62 -1705.1 763.772 1868.35 
12112601 25926.9 -19034.5 825 -123.156 313.91 337.204 
8490 2
12112800 33385 -20393.4 1832.88 -1224.22 731.031 1425.88 
12112601 25777 -19077.9 825 -291.586 -84.3872 303.551 
8490.5 2
12112800 32830.4 -20069.7 1807.86 -1115.84 651.229 1291.97 
12112601 25688.7 -19258.1 825 -177.637 -362.712 403.875 
8491 2
12112800 32312.1 -19773.4 1781.12 -1018.28 582.199 1172.96 
12112601 25899.4 -19231.9 825 413.872 51.6068 417.077 
8491.5 2
12112800 31357 -19267.4 1648.57 -1998.17 1058.47 2261.2 
12112601 26148.3 -19372.1 825 520.734 -293.447 597.725 
8492 2
12112800 30657.8 -18904.5 1562.12 -1418.36 736.163 1598.02 
12112601 26183.4 -19444.1 822.875 71.175 -146.008 162.433 
8492.5 2
12112800 29996.4 -18486.4 1549.43 -1317.37 832.812 1558.54 
12112601 25948.9 -19136.4 823 -467.167 612.941 770.676 
8493 2
12112800 29466.9 -17992.4 1619.29 -1100.98 1027.03 1505.64 
12112601 25966.9 -18690.7 853.857 37.422 926.641 927.396 
8493.5 2
12112800 28982 -17705.6 1739.5 -932.418 551.545 1083.33 
12112601 26074.8 -18356 951.875 207.486 643.681 676.296 
8494 2
12112800 28404 -17513.1 1777.86 -1117.99 372.306 1178.35 
12112601 26104.3 -18350 959 57.129 11.6054 58.2959 
8494.5 2
12112800 27978.4 -17576.9 1804.71 -899.728 -134.703 909.756 
12112601 25926 -18479.9 987.571 -376.925 -274.539 466.31 
8495 2
12112800 27531 -17511.6 1797.75 -887.755 129.429 897.14 
12112601 25802.8 -18774.4 977.375 -244.544 -584.361 633.466 
8495.5 2
12112800 27304.8 -17406.7 1788.67 -450.531 209.08 496.682 
12112601 25874 -18732.2 978 141.932 84.0803 164.967 
8496 2
12112800 27050.7 -17505 1829.43 -525.039 -203.168 562.977 
12112601 25939.3 -18705.4 1027.43 134.888 55.244 145.762 
8496.5 2
12112800 26714 -17571.4 1818.57 -674.778 -133.123 687.784 
12112601 26291.6 -18627.3 1094.14 705.983 156.599 723.143 
8497 2
12112800 26380 -17455.1 1827.88 -639.847 222.804 677.529 
12112601 26712.1 -18549.2 1095.88 805.658 149.494 819.41 
8497.5 2
12112800 25912.7 -17418.5 1822.83 -910.981 71.3938 913.774 
12112601 27097.8 -18486.5 1098.83 751.868 122.32 761.753 
8498 2
12112800 25490.1 -17609 1954.43 -898.987 -405.319 986.134 
12112601 27187.4 -18450.7 1088.71 190.628 76.1398 205.271 
8498.5 2
12112800 25349.6 -17663.3 2008.29 -284.558 -109.89 305.039 
12112601 27180.6 -18471.3 1076.29 -13.8809 -41.6426 43.8951 
8499 2
12112800 25241.5 -17614.4 2005.12 -208.632 94.4222 229.004 
12112601 27206.1 -18532.8 1059.25 49.3312 -118.657 128.503 
8499.5 2
12112800 25750 -17897 1988.14 981.66 -545.608 1123.1 
12112601 26938.6 -18664.6 1025.57 -516.513 -254.482 575.8 
8500 2
12112800 25874.4 -18086.4 1976.29 252.904 -385.017 460.65 
12112601 26879.6 -18749.7 1011.57 -119.919 -173.055 210.543 
8500.5 2
12112800 25921.9 -18268.4 1989.14 97.5897 -374.486 386.993 
12112601 26812.3 -18990 1009.71 -138.448 -494.415 513.434 
8501 2
12112800 25931.1 -18442 1982.88 17.9262 -335.728 336.206 
12112601 26502.6 -19329.1 1011 -598.957 -655.948 888.266 
8501.5 2
12112800 26005 -18614.6 1964.86 140.983 -329.335 358.242 
12112601 26309.7 -19320 1011.86 -368.15 17.4141 368.562 
8502 2
12112800 25980 -18621.3 1936.57 -50.813 -13.6469 52.6137 
12112601 26075 -19155.6 1012 -477.062 334.204 582.478 
8502.5 2
12112800 25786.4 -18429.4 1927 -388.698 385.255 547.273 
12112601 25951.6 -18999.3 1012 -247.849 313.827 399.895 
8503 2
12112800 25580.5 -18111.5 1929 -429.914 663.734 790.802 
12112601 25925 -18838 1012 -55.4727 336.713 341.252 
8503.5 2
12112800 25454.4 -17634.1 1939.8 -261.077 988.406 1022.3 
12112601 25985.2 -18797.5 1024.5 124.638 83.8509 150.218 
8504 2
12112800 25376.4 -17355.3 1921.6 -153.846 549.901 571.017 
12112601 26420.1 -18715.4 1072.5 857.791 161.933 872.942 
8504.5 2
12112800 25379.2 -17228.4 1935.22 5.65576 254.22 254.282 
12112601 26740 -18578.8 1072.56 641.082 273.792 697.1 
8505 2
12112800 25389.5 -17362.6 1963.88 19.6892 -257.051 257.804 
12112601 27101.1 -18433.4 1068.62 691.81 278.549 745.782 
8505.5 2
12112800 25339.6 -17523.9 1965.86 -99.6578 -321.821 336.898 
12112601 27048.3 -18227.4 1046.57 -105.468 411.071 424.385 
8506 2
12112800 25264.6 -17457.1 1978.57 -158.562 141.045 212.216 
12112601 27064.3 -18130.3 1026.71 33.8266 205.376 208.143 
8506.5 2
12112800 25221.5 -17415.2 1986.25 -85.4592 83.1207 119.215 
12112601 27037.9 -18137.6 1018.62 -52.4022 -14.5621 54.3879 
8507 2
12112800 25244.9 -17630.9 1977.57 46.9963 -433.817 436.355 
12112601 26947.3 -18193.9 1005.14 -182.272 -113.143 214.533 
8507.5 2
12112800 25314.6 -17663.7 1972.29 140.27 -66.111 155.069 
12112601 26722.9 -18427.7 1019.57 -451.567 -470.538 652.164 
8508 2
12112800 25365.6 -17711.7 1984.14 101.19 -95.2381 138.96 
12112601 26712.4 -18501.9 1004 -20.6916 -147.109 148.557 
8508.5 2
12112800 25499.4 -17811.1 2000 271.516 -201.681 338.224 
12112601 26681 -18559.7 996 -63.7496 -117.357 133.554 
8509 2
12112800 25464.6 -17874.1 2010.57 -71.4286 -129.098 147.541 
12112601 26645.7 -18525.7 995 -72.3068 69.6721 100.412 
8509.5 2
12112800 25517.6 -17948.1 2013.29 102.713 -143.411 176.399 
12112601 26662.3 -18511.9 979.143 32.1152 26.8549 41.8637 
8510 2
12112800 25824.4 -18234.9 2005 605.241 -565.511 828.323 
12112601 26681.9 -18447.1 968.714 38.6024 127.642 133.351 
8510.5 2
12112800 26127.3 -18427.3 1987 606.928 -385.628 719.077 
12112601 26780.4 -18563.4 961.286 197.538 -233.038 305.496 
8511 2
12112800 26095.6 -18402.4 1964.57 -65.1217 51.0414 82.7409 
12112601 26805.6 -18628.9 951.571 51.628 -134.35 143.929 
8511.5 2
12112800 25971.1 -18297.3 1945.43 -256.026 216.343 335.192 
12112601 27039.3 -18559.3 945 480.894 143.151 501.748 
8512 2
12112800 25808 -17901 1983.86 -324.986 789.414 853.692 
12112601 27163.4 -18526.1 937.429 247.297 66.0216 255.958 
8512.5 2
12112800 25656 -17549.4 1997 -283.582 656.017 714.687 
12112601 27147.9 -18546.2 931.25 -29.0179 -37.5133 47.4266 
8513 2
12112800 25530.7 -17439.1 1990.57 -244.699 215.297 325.93 
12112601 26517.7 -18949.4 922.714 -1230.78 -787.458 1461.14 
8513.5 2
12112800 25398.9 -17419.4 1973.14 -270.754 40.4811 273.763 
12112601 26254.1 -19060.1 922 -541.214 -227.339 587.023 
8514 2
12112800 25357.4 -17582 1988 -86.1301 -337.986 348.788 
12112601 26148.4 -18942 929.714 -219.78 245.619 329.594 
8514.5 2
12112800 25228.8 -17373.8 1978.75 -248.414 402.027 472.584 
12112601 26098.6 -18924 934.375 -96.1459 34.749 102.233 
8515 2
12112800 25227.6 -17370.3 1971.29 -2.32002 6.81946 7.2033 
12112601 26129.3 -19147.7 922 60.3557 -440.382 444.499 
8515.5 2
12112800 25253.6 -17508.4 1962.71 52.8455 -280.778 285.708 
12112601 26035 -19061.9 923.714 -191.638 174.506 259.186 
8516 2
12112800 25373.5 -17602.5 1985 235.616 -184.816 299.453 
12112601 25963.9 -18904.1 935.25 -139.735 309.886 339.934 
8516.5 2
12112800 25328.8 -17705.2 1985.33 -88.274 -202.899 221.269 
12112601 25889.7 -18882.3 934.5 -146.657 43.0665 152.849 
8517 2
12112800 25411 -17780.4 1973.71 175.195 -160.473 237.582 
12112601 25880.7 -18986 937 -19.0882 -221.038 221.86 
8517.5 2
12112800 25432.3 -17855.7 1979.71 42.5714 -150.571 156.474 
12112601 25862.1 -18846 937.857 -37.1429 280 282.453 
8518 2
12112800 25430.4 -17856.7 1973.71 -3.7518 -2.0202 4.26113 
12112601 25864.4 -18731.7 940 4.61761 230.88 230.926 
8518.5 2
12112800 25462.3 -17856.1 1976.71 59.214 1.06214 59.2235 
12112601 25950.3 -18827.6 949.143 159.586 -178.173 239.193 
8519 2
12112800 25563.1 -17963.4 1974.43 209.247 -222.584 305.497 
12112601 26194.3 -18919.9 938 506.224 -191.464 541.222 
8519.5 2
12112800 25595.1 -17990.1 1989 65.4397 -54.6304 85.2457 
12112601 26132.6 -19019.3 938 -126.205 -203.33 239.314 
8520 2
12112800 25540.8 -17532.4 2001.38 -106.862 899.347 905.674 
12112601 26485.4 -19124.8 938 693.131 -207.199 723.437 
8520.5 2
12112800 25428.9 -17492.3 2013.86 -212.724 76.2154 225.965 
12112601 26675 -19153.6 938 360.504 -54.7936 364.644 
8521 2
12112800 25430.6 -17635.6 2035.71 3.51288 -293.618 293.639 
12112601 26667.7 -19164 938 -14.9297 -21.37 26.0687 
8521.5 2
12112800 25471.9 -17820 2040.86 85.1252 -380.265 389.677 
12112601 26513.7 -19314.1 938 -317.526 -309.573 443.461 
8522 2
12112800 25465.9 -17817.7 2034.43 -11.6054 4.42111 12.419 
12112601 26294 -19362.6 938 -424.979 -93.6723 435.18 
8522.5 2
12112800 25633.4 -17888 2029 349.107 -146.429 378.572 
12112601 26335.1 -19330.9 939.857 85.7143 66.0714 108.224 
8523 2
12112800 25615 -17915.4 2041.62 -37.4564 -55.6402 67.0733 
12112601 26179.4 -19260.5 937.375 -316.601 143.002 347.399 
8523.5 2
12112800 25599.1 -17932.6 2022 -31.4003 -34.0523 46.32 
12112601 25944.9 -18917.1 938.571 -464.392 679.915 823.374 
8524 2
12112800 25601.6 -17863 2000.71 4.83779 138.589 138.673 
12112601 26020.1 -18761 968.286 149.972 311.042 345.309 
8524.5 2
12112800 25624.1 -17638.6 1977.43 45.5988 453.391 455.678 
12112601 26070.6 -18595.7 1055.43 101.876 333.911 349.106 
8525 2
12112800 25626.6 -17686.4 1958.57 4.85714 -95.7143 95.8374 
12112601 26156.7 -18440.6 1191 172.286 310.286 354.908 
8525.5 2
12112800 25621.6 -17773.1 1978.62 -9.54909 -167.368 167.64 
12112601 26483.2 -18754.1 1157.75 630.378 -605.316 873.947 
8526 2
12112800 25617.6 -17858 1981.43 -8.01101 -167.737 167.928 
12112601 26939.1 -18842 1149.14 900.974 -173.666 917.559 
8526.5 2
12112800 25576.6 -17967 1989.86 -85.4167 -227.083 242.617 
12112601 27086.6 -18729.6 1147.57 307.143 234.226 386.262 
8527 2
12112800 25598.1 -17995.4 1989.88 41.8516 -55.0971 69.1899 
12112601 27211 -18520.6 1138.25 241.609 405.721 472.212 
8527.5 2
12112800 25517.7 -17760.4 1996.86 -157.978 461.584 487.87 
12112601 27163.7 -18371 1130.71 -92.8992 293.959 308.289 
8528 2
12112800 25682.9 -17617.6 1984.14 343.332 297 453.967 
12112601 27137.9 -18320.9 1121.29 -53.7571 104.247 117.291 
8528.5 2
12112800 25736.7 -17522.1 1998.71 105.602 187.115 214.858 
12112601 27121.7 -18269.3 1119.57 -31.6527 101.12 105.959 
8529 2
12112800 26083.6 -17687.6 1997.14 699.309 -333.525 774.772 
12112601 27176.4 -18258.9 1098.29 110.311 21.0253 112.297 
8529.5 2
12112800 26173.4 -18130.9 1992.43 179.714 -886.571 904.603 
12112601 27251.7 -18318.3 1087 150.571 -118.857 191.83 
8530 2
12112800 26065.8 -18439.9 1986.88 -210.31 -603.551 639.143 
12112601 27230.9 -18318.1 1077.12 -40.7017 0.313895 40.7029 
8530.5 2
12112800 26024.3 -18498.1 1976.29 -81.9452 -115.154 141.334 
12112601 27262.9 -18212 1062.29 63.2058 209.733 219.05 
8531 2
12112800 25996.1 -18642.6 1969 -58.3877 -299.644 305.28 
12112601 27219.1 -18197 1052.71 -90.6935 31.1203 95.8843 
8531.5 2
12112800 25784.7 -18634.1 1969 -421.172 16.79 421.507 
12112601 27232 -18422.3 1044.86 25.6118 -448.776 449.507 
8532 2
12112800 25829.3 -18431.9 1966 90.7768 411.987 421.87 
12112601 27199.4 -18627.1 1030.29 -66.3369 -417.224 422.465 
8532.5 2
12112800 26112.3 -18180.4 1956.57 560.396 497.878 749.618 
12112601 27218.3 -18733.3 1029.71 37.3409 -210.184 213.475 
8533 2
12112800 26259.5 -18009.4 1949.25 291.513 338.72 446.891 
12112601 27223 -18760.6 1031 9.33522 -54.1372 54.9362 
8533.5 2
12112800 26207.1 -17952 1952 -105.772 115.909 156.916 
12112601 27235.6 -18737.7 1029.57 25.3968 46.2843 52.7942 
8534 2
12112800 25858.9 -18080.4 1972.71 -725.595 -267.56 773.354 
12112601 27188.4 -18410.1 1025.71 -98.2143 682.44 689.472 
8534.5 2
12112800 25705.6 -18273.4 1968.86 -310.295 -390.688 498.919 
12112601 27081.9 -18241 1013.86 -215.732 342.394 404.69 
8535 2
12112800 25726.6 -18367.9 1963.29 42 -188.857 193.471 
12112601 27012.9 -18156.4 998.857 -138 169.143 218.296 
8535.5 2
12112800 25774.9 -18426 1955.86 97.5469 -117.46 152.684 
12112601 26872.3 -18436.6 979.714 -283.983 -565.945 633.198 
8536 2
12112800 25856.8 -18576.8 1953.88 155.394 -286.053 325.536 
12112601 26754.2 -18562.9 977.75 -223.977 -239.665 328.032 
8536.5 2
12112800 25927.7 -18587.4 1948 138.063 -20.7754 139.617 
12112601 26751.3 -18677 991.143 -5.76709 -222.033 222.108 
8537 2
12112800 25934.1 -18647 1937.57 13.1195 -121.574 122.28 
12112601 26728.9 -18700.6 1011.14 -45.7726 -48.105 66.4019 
8537.5 2
12112800 26188.3 -18477.1 1909 501.268 335.024 602.918 
12112601 26732.7 -18692.6 1011.14 7.60778 15.7791 17.5174 
8538 2
12112800 26326.2 -18313.8 1888 281.39 333.285 436.187 
12112601 26796.7 -18654.3 1010.17 130.515 78.0369 152.066 
8538.5 2
12112800 26262.4 -18137.6 1886.29 -132.237 365.689 388.863 
12112601 26828.4 -18379.9 991.714 65.8961 569.453 573.253 
8539 2
12112800 26122.9 -17865 1896 -269.964 527.217 592.317 
12112601 26837.7 -18183.1 979.143 17.9608 380.492 380.916 
8539.5 2
12112800 25684.4 -17159.4 1919.29 -892.93 1437.01 1691.84 
12112601 26692 -17370.1 1203.71 -296.77 1655.8 1682.19 
8540 2
12112800 25278.8 -16731.4 1831.12 -793.892 837.678 1154.11 
12112601 26261.9 -16867 1545.75 -841.732 984.624 1295.38 
8540.5 2
12112800 24792.7 -16626.7 1740.14 -945.595 203.62 967.27 
12112601 25584.1 -16611.3 1617.43 -1318.55 497.499 1409.28 
8541 2
12112800 24188.3 -16530.6 1691.57 -1246.24 198.233 1261.91 
12112601 24857.7 -16175.9 1628.43 -1497.79 897.791 1746.25 
8541.5 2
12112800 23601.4 -16698.9 1652.29 -1143.97 -328.042 1190.08 
12112601 24032.4 -16132.3 1617.86 -1608.74 84.9346 1610.98 
8542 2
12112800 23030.4 -16569.9 1610.14 -1139.72 257.485 1168.44 
12112601 23612.1 -16406.6 1614.29 -838.894 -547.476 1001.74 
8542.5 2
12112800 22586.9 -16409.6 1587.71 -926.036 334.626 984.641 
12112601 23205 -16285.6 1592 -849.985 252.61 886.728 
8543 2
12112800 22087.4 -16213 1560.71 -996.863 392.358 1071.3 
12112601 22741 -16178.7 1576.71 -926.148 213.288 950.39 
8543.5 2
12112800 21745.3 -16076.6 1537.71 -718.788 286.615 773.824 
12112601 22406.1 -15840.7 1582.14 -703.481 710.084 999.553 
8544 2
12112800 21056 -15835 1507.29 -1381.33 484.111 1463.71 
12112601 21752 -15752 1565 -1310.91 177.784 1322.91 
8544.5 2
12112800 20453.6 -15497.2 1506.25 -1156.19 648.273 1325.53 
12112601 21083.4 -15537.2 1524.38 -1283.35 412.188 1347.92 
8545 2
12112800 20004 -15264.9 1545.71 -846.751 437.651 953.167 
12112601 20619.6 -15188.7 1522.14 -873.453 656.376 1092.59 
8545.5 2
12112800 19597.7 -14893 1548.86 -814.2 745.205 1103.74 
12112601 20246.6 -14888 1545.14 -747.495 602.634 960.165 
8546 2
12112800 19146 -14455.4 1556 -907.057 878.657 1262.85 
12112601 19778.3 -14505.3 1555.14 -940.333 768.503 1214.42 
8546.5 2
12112800 18778.4 -14120.3 1566.29 -782.067 713.07 1058.35 
12112601 19377 -14143.7 1574.43 -853.799 769.301 1149.26 
8547 2
12112800 18445.7 -13823.3 1551.86 -686.009 612.371 919.569 
12112601 19023 -13752.4 1547.57 -729.897 806.775 1087.95 
8547.5 2
12112800 18286 -13473.2 1571.88 -310.125 679.681 747.09 
12112601 18787.4 -13327.4 1550.88 -457.524 825.347 943.677 
8548 2
12112800 17985.5 -13176.4 1566.88 -562.734 555.946 791.041 
12112601 18393.1 -12852.6 1539.75 -738.296 889.045 1155.63 
8548.5 2
12112800 17717.1 -12891.3 1562.86 -548.788 583.005 800.664 
12112601 18113.9 -12554.9 1541.29 -571.1 608.932 834.837 
8549 2
12112800 17327.1 -12472.1 1526.75 -809.166 869.628 1187.86 
12112601 17851.5 -12280.9 1529.25 -544.309 568.428 787.009 
8549.5 2
12112800 16609.6 -12002.6 1520.14 -1406.97 920.693 1681.44 
12112601 17149.7 -11839.4 1510.86 -1376.05 865.581 1625.65 
8550 2
12112800 15582.1 -11546.3 1617.43 -2158.46 958.583 2361.75 
12112601 16494.4 -11511.1 1533.86 -1376.65 689.676 1539.75 
8550.5 2
12112800 15185.9 -11103.1 1634.75 -775.475 867.242 1163.39 
12112601 15834.1 -11196.8 1630.12 -1292.18 615.25 1431.17 
8551 2
12112800 14786.1 -10678.6 1655.88 -762.882 810.115 1112.78 
12112601 15422 -10908.6 1632.75 -786.498 549.857 959.647 
8551.5 2
12112800 14384.7 -10229.9 1667.43 -810.931 906.602 1216.36 
12112601 14999.7 -10523.9 1655.71 -853.102 777.309 1154.12 
8552 2
12112800 14086.7 -9689.14 1650 -599.598 1087.96 1242.24 
12112601 14682 -10163.6 1677.43 -639.264 724.921 966.524 
8552.5 3
12123300 15162 -9810 1312.5 0 0 0 
12112800 13690.5 -9262.38 1624.5 -808.601 870.955 1188.44 
12112601 14353.1 -9588.62 1715.38 -671.173 1173.36 1351.76 
8553 3
12123300 14887.5 -9655 1392.75 -876.997 495.208 1007.15 
12112800 13352.4 -8859.5 1606.62 -669.554 797.772 1041.51 
12112601 13924.4 -9069 1664.12 -849.01 1028.96 1334.01 
8553.5 3
12123300 14423.9 -9111.12 1323.88 -886.472 1039.91 1366.48 
12112800 12927.9 -8447.5 1622.62 -811.663 787.763 1131.09 
12112601 13599.4 -8561 1614.75 -621.415 971.319 1153.09 
8554 3
12123300 14278.1 -8462.43 1315.71 -296.204 1318.49 1351.35 
12112800 12601.3 -8056.43 1638.14 -663.799 794.861 1035.58 
12112601 13338 -8138.29 1596 -531.25 859.175 1010.15 
8554.5 3
12123300 13956.6 -8076 1298.38 -640.474 769.778 1001.38 
12112800 12291.2 -7687.12 1643.88 -617.601 735.664 960.538 
12112601 12972.9 -7652.88 1634.25 -727.341 966.954 1209.97 
8555 3
12123300 13662 -7674.14 1310 -598.831 816.783 1012.78 
12112800 11935.7 -7277.57 1630.71 -722.634 832.426 1102.33 
12112601 12612.9 -7210.71 1660.71 -731.744 898.701 1158.93 
8555.5 3
12123300 13335.5 -7181.75 1355.88 -683.054 1030.11 1236 
12112800 11400.4 -6904.5 1622.38 -1119.96 780.484 1365.09 
12112601 12273.2 -6812.88 1679 -710.475 832.3 1094.3 
8556 3
12123300 13057.2 -6666.25 1367.75 -550.99 1020.79 1160 
12112800 10965.5 -6470.12 1614 -861.139 860.149 1217.13 
12112601 11863.6 -6361.12 1653.12 -811.139 894.554 1207.55 
8556.5 3
12123300 12753 -6234.62 1380.12 -590.777 838.107 1025.4 
12112800 10674.5 -5940.88 1585.12 -565.049 1027.67 1172.77 
12112601 11396.1 -5845.88 1612.12 -907.767 1000.49 1350.93 
8557 3
12123300 12250.9 -5794.71 1340.43 -1008.32 883.355 1340.53 
12112800 10588.1 -5321.71 1570.71 -173.408 1243.29 1255.33 
12112601 11096.3 -5327 1585.86 -602.087 1041.92 1203.37 
8557.5 3
12123300 11712.9 -5302.62 1519.38 -1106.96 1012.53 1500.19 
12112800 10175.2 -5079.88 1560.75 -849.574 497.612 984.578 
12112601 10758.8 -4849 1579.25 -694.518 983.539 1204.04 
8558 3
12123300 11223.1 -4742 1554.62 -927.557 1061.79 1409.88 
12112800 9641.62 -4789 1549.12 -1010.65 550.9 1151.05 
12112601 10343.2 -4465.88 1570.62 -786.932 725.616 1070.41 
8558.5 3
12123300 10946.9 -4339 1441 -569.624 830.928 1007.43 
12112800 9358.57 -4451.71 1574.14 -583.616 695.434 907.875 
12112601 9818.71 -3991.29 1618.43 -1081.52 978.535 1458.5 
8559 3
12123300 10594.9 -3908.75 1350.62 -741.015 905.789 1170.28 
12112800 9039.38 -4036.62 1613.88 -671.992 873.872 1102.37 
12112601 9474.12 -3627.5 1656.38 -725.451 765.865 1054.91 
8559.5 3
12123300 10166.5 -3458.38 1291.62 -808.255 849.764 1172.76 
12112800 8634 -3646.38 1615 -764.858 736.321 1061.69 
12112601 9151 -3215.5 1661.5 -609.67 777.358 987.919 
8560 3
12123300 9838.57 -3042.29 1294.71 -651.945 827.215 1053.24 
12112800 8186.14 -3275.57 1596 -890.372 737.184 1155.94 
12112601 8804.14 -2804.57 1647.57 -689.577 816.955 1069.08 
8560.5 3
12123300 9425.38 -2512.38 1365.75 -824.743 1057.71 1341.25 
12112800 7820.75 -2889.25 1604.5 -729.327 771.101 1061.37 
12112601 8451.88 -2441 1647.5 -703.129 725.691 1010.45 
8561 3
12123300 8999.71 -2102.86 1456.29 -856.46 823.98 1188.47 
12112800 7340.14 -2440.86 1623.14 -967.016 902.199 1322.53 
12112601 8019.86 -2019.14 1654.29 -869.251 848.807 1214.94 
8561.5 3
12123300 8633 -1654.25 1456.5 -730.507 893.64 1154.22 
12112800 6941.75 -1989.62 1661.25 -793.611 898.869 1199.08 
12112601 7539.5 -1568.25 1668.62 -956.887 898.193 1312.4 
8562 3
12123300 8176 -1010.29 1375.86 -950.104 1338.8 1641.67 
12112800 6459.86 -1317.86 1604.86 -1001.86 1396.61 1718.79 
12112601 7090.71 -1097.86 1638.29 -933.026 977.948 1351.64 
8562.5 3
12123300 7884.25 -488 1311.62 -591.785 1059.4 1213.48 
12112800 6104.75 -760.25 1602.38 -720.298 1131.05 1340.93 
12112601 6638.12 -676.875 1604.38 -918.031 853.919 1253.78 
8563 3
12123300 7464 -86.5 1271.12 -814.438 778.101 1126.39 
12112800 5712 -318.125 1609.25 -761.143 856.831 1146.08 
12112601 6258.25 -242.375 1606.25 -736.192 842.054 1118.5 
8563.5 3
12123300 6897.62 389.125 1275.88 -1125.99 945.577 1470.37 
12112800 5321.12 144.375 1614.25 -777.087 919.483 1203.87 
12112601 5876.12 186.125 1623.75 -759.692 851.889 1141.42 
8564 3
12123300 6459 781.286 1328.57 -882.545 789.056 1183.85 
12112800 4889 643.286 1602 -869.467 1003.84 1328.03 
12112601 5501.71 535.714 1637.43 -753.341 703.399 1030.68 
8564.5 3
12123300 6106.75 1014.75 1520.12 -729.296 483.363 874.936 
12112800 4538.75 1132.5 1620.75 -725.155 1012.87 1245.69 
12112601 5138.25 956.375 1625.75 -752.514 870.933 1151 
8565 3
12123300 6025.38 1151.88 1668.25 -166.071 279.847 325.414 
12112800 4086.25 1593.5 1641 -923.469 940.816 1318.31 
12112601 4786.75 1474.12 1622.25 -717.347 1056.63 1277.13 
8565.5 3
12123300 5816.33 1482.22 1680.67 -402.003 635.283 751.792 
12112800 3656.44 2093.33 1637.22 -826.549 961.218 1267.72 
12112601 4531.67 1855.33 1620.56 -490.545 733.093 882.077 
8566 3
12123300 5386.88 1841 1640.38 -821.144 686 1069.99 
12112800 3288.12 2697.12 1603.38 -704.244 1154.48 1352.32 
12112601 3943.75 2519.88 1628.75 -1124.12 1270.63 1696.52 
8566.5 3
12123300 4634 2350.88 1633.12 -1484.96 1005.67 1793.46 
12112800 3022.38 3202.62 1601.5 -524.162 997.041 1126.43 
12112601 3590.75 2883.75 1627.5 -696.252 717.702 999.932 
8567 3
12123300 4140.57 3091.14 1605.86 -1009.06 1513.84 1819.31 
12112800 2814.71 3714.86 1580.43 -424.664 1047.51 1130.32 
12112601 3296.71 3265.57 1623.71 -601.3 780.821 985.517 
8567.5 3
12123300 3909.12 3630 1640.75 -491.394 1144.07 1245.14 
12112800 2682.75 4230 1574.12 -280.179 1093.72 1129.04 
12112601 2979.25 3529.5 1614.88 -674.022 560.358 876.531 
8568 3
12123300 3873.89 4319.67 1679.89 -69.4992 1360.29 1362.06 
12112800 2449.44 4750.11 1605.78 -460.169 1025.86 1124.34 
12112601 2583.44 3886.22 1612.56 -780.682 703.594 1050.96 
8568.5 3
12123300 3900.25 5064.75 1726.75 49.832 1408.48 1409.36 
12112800 2201.62 5288.38 1603.5 -468.468 1017.51 1120.18 
12112601 2109.38 4381.62 1611.75 -896.162 936.489 1296.19 
8569 3
12123300 3851.86 5478.71 1725.43 -101.029 864.226 870.111 
12112800 1957.43 5803.86 1630.43 -509.805 1076.16 1190.81 
12112601 1723.14 4924.71 1608.57 -806.33 1133.8 1391.28 
8569.5 3
12123300 3898.12 5791.12 1727.12 95.0059 641.5 648.497 
12112800 1540.12 6370.88 1687.12 -856.886 1164.31 1445.64 
12112601 1240.88 5513 1643.5 -990.283 1207.98 1562.01 
8570 2
12112800 1352.25 6904.88 1728.38 -359.226 1021.03 1082.38 
12112601 837.5 6148 1642.75 -771.272 1214.15 1438.41 
8570.5 2
12112800 1371.29 7442.86 1768.86 38.3785 1084.64 1085.32 
12112601 579.286 6791.71 1623.43 -520.593 1297.81 1398.33 
8571 2
12112800 1233.12 7994.25 1792.25 -278.55 1111.68 1146.05 
12112601 421.375 7437.75 1615.62 -318.368 1302.49 1340.84 
8571.5 2
12112800 1053 8480.14 1791 -358.815 967.914 1032.28 
12112601 425.429 8122.29 1606.57 8.07484 1363.62 1363.64 
8572 2
12112800 989 8968.12 1790.62 -134.172 1023.02 1031.78 
12112601 525.625 8480.38 1594 210.055 750.711 779.545 
8572.5 2
12112800 1133.62 9571.75 1792.62 278.661 1163.05 1195.97 
12112601 566.25 9071.75 1595 78.2755 1139.45 1142.14 
8573 2
12112800 1053.71 10206.3 1818.86 -164.764 1308.32 1318.66 
12112601 597.857 9660.57 1715.14 65.1694 1214.06 1215.81 
8573.5 2
12112800 943.5 10759.8 1816 -217.815 1093.8 1115.28 
12112601 477.25 10422.9 1847 -238.354 1506.53 1525.27 
8574 1
12112601 -75.5 11005.9 1866.62 -1075.39 1134.24 1563 
8574.5 1
12112601 -432.143 11531.9 1872 -703.438 1037.44 1253.44 
