# Supplementary material for: Intrinsic group behaviour II: On the dependence of triad spatial dynamics on social and personal features; and on the effect of social interaction on small group dynamics
Source: PLoS One. 2019 Dec 3;14(12):e0225704. doi: 10.1371/journal.pone.0225704 (PMC6890182; doi:10.1371/journal.pone.0225704)
Supplement: S3 Data Set — (ZIP) [file pone.0225704.s003.zip › set_3_int/group_traj_triad_int/traj_3_0217_28.dat]

3 12071000 12061901 12064500 0 0 0 1 0 1 0 20 20 20 1648.81 1701.4 1603.95 
8179.5 1
12061901 -10982.7 10184.2 1148.33 0 0 0 
8180 1
12061901 -10533.5 9682.83 1204.33 976.449 -1089.86 1463.3 
8180.5 1
12061901 -10008.6 9248.71 1181.43 1056.19 -873.479 1370.59 
8181 1
12061901 -9483 8901.5 1182.33 1049.04 -693.042 1257.3 
8181.5 1
12061901 -8993 8660.67 1228.5 1006.16 -494.524 1121.12 
8182 1
12061901 -8512.71 8418.43 1272.29 968.318 -488.383 1084.51 
8182.5 1
12061901 -7929.33 8198.83 1335 1141.65 -429.736 1219.85 
8183 1
12061901 -7453.29 7959.57 1245.71 952.095 -478.524 1065.58 
8183.5 1
12061901 -7101.17 7682.33 1205.33 711.352 -560.077 905.377 
8184 1
12061901 -6640.71 7400.14 1166.86 951.348 -583.038 1115.79 
8184.5 1
12061901 -5911.14 7080.14 1164.14 1422.17 -623.782 1552.95 
8185 1
12061901 -5482.43 6876.86 1213.57 834.074 -395.497 923.092 
8185.5 1
12061901 -4983.33 6551 1017.67 982.471 -641.451 1173.33 
8186 1
12061901 -4360.29 6161 1161 1308.92 -819.328 1544.21 
8186.5 1
12061901 -3717.71 5796 1295.86 1247.71 -708.738 1434.95 
8187 1
12061901 -3344.67 5686.33 1316.17 738.708 -217.162 769.967 
8187.5 1
12061901 -2954.67 5593 1386.83 795.918 -190.476 818.393 
8188 1
12061901 -2420.57 5454.57 1403.57 1068.19 -276.857 1103.49 
8188.5 1
12061901 -1831.83 5236.33 1438.17 1179.84 -437.351 1258.29 
8189 1
12061901 -1356.14 5074.29 1459.57 976.777 -332.747 1031.9 
8189.5 1
12061901 -849.143 4807.29 1461 953.008 -501.88 1077.08 
8190 1
12061901 -425.833 4511 1602.33 846.619 -592.571 1033.39 
8190.5 1
12061901 -58.8571 4154.14 1577.43 716.75 -696.987 999.761 
8191 1
12061901 269.5 3725 1502.33 668.752 -874.018 1100.52 
8191.5 1
12061901 660.667 3472.33 1452 839.413 -542.203 999.299 
8192 1
12061901 1001.83 3100.17 1492.83 678.264 -739.894 1003.74 
8192.5 1
12061901 1480.86 2807.29 1501.43 926.545 -566.501 1086.01 
8193 1
12061901 1960 2549.17 1496.83 950.68 -512.141 1079.85 
8193.5 1
12061901 2361.14 2336.57 1424.57 813.677 -431.228 920.884 
8194 1
12061901 2692.33 2031.33 1392 644.339 -593.848 876.259 
8194.5 1
12061901 3060.14 1697.57 1348.71 734.151 -666.191 991.357 
8195 1
12061901 3407.33 1338.67 1308.67 718.821 -743.074 1033.86 
8195.5 1
12061901 3865.86 985.286 1339.29 915.217 -705.351 1155.48 
8196 1
12061901 4256.33 743.333 1336.67 767.144 -475.348 902.478 
8196.5 1
12061901 4648.71 596.286 1359.57 802.415 -300.711 856.911 
8197 1
12061901 5053.83 302.5 1375.17 813.492 -589.931 1004.88 
8197.5 1
12061901 5259.83 111.333 1364.5 427.386 -396.611 583.06 
8198 1
12061901 5445.14 -108.857 1386.86 341.27 -405.507 530.001 
8198.5 1
12061901 5650.83 -422.167 1412.17 432.123 -658.213 787.385 
8199 1
12061901 5780.71 -878.714 1420 271.15 -953.127 990.945 
8199.5 1
12061901 6095.57 -1472.86 1421.71 586.326 -1106.41 1252.17 
8200 1
12061901 6499.17 -2031.5 1414.67 813.7 -1126.3 1389.48 
8200.5 1
12061901 6902.62 -2394.25 1350.38 825.068 -741.82 1109.52 
8201 1
12061901 7228.17 -2738.67 1336.67 634.584 -671.378 923.821 
8201.5 1
12061901 7520.43 -2923.14 1398.71 628.52 -396.723 743.254 
8202 1
12061901 8068 -3279.75 1388.75 843.716 -549.472 1006.86 
8202.5 1
12061901 8377.67 -3593.5 1413 768.404 -778.536 1093.87 
8203 1
12061901 8815.71 -3951.29 1452.86 916.418 -748.506 1183.25 
8203.5 1
12061901 9199.67 -4183.83 1490.5 770.989 -466.963 901.376 
8204 1
12061901 9503.43 -4416.57 1482.86 634.158 -485.883 798.899 
8204.5 1
12061901 9893.14 -4724.43 1459.29 773.243 -610.828 985.401 
8205 2
12064500 35341.9 -18458.6 1709.14 0 0 0 
12061901 10388.7 -5053.71 1422.14 991.143 -658.571 1189.99 
8205.5 2
12064500 34928.1 -18426.1 1673.57 -804.892 63.0906 807.36 
12061901 10834.7 -5319.29 1387.71 867.704 -516.676 1009.88 
8206 2
12064500 34577.4 -18437.6 1631 -694.484 -22.6308 694.852 
12061901 11166.3 -5587.71 1364.29 656.577 -531.542 844.766 
8206.5 2
12064500 34213.1 -18313.3 1610.71 -718.512 245.139 759.179 
12061901 11464 -5920.57 1364.86 587.208 -656.523 880.815 
8207 2
12064500 33859.4 -18464.6 1584.57 -689.502 -294.904 749.92 
12061901 11758.3 -6269 1383.86 573.656 -679.198 889.04 
8207.5 2
12064500 33413 -18607 1562 -873.637 -278.725 917.022 
12061901 12108.1 -6609 1416.43 684.652 -665.362 954.701 
8208 2
12064500 33034.1 -18569.7 1559.29 -770.035 75.784 773.755 
12061901 12462.3 -6941.86 1443 719.803 -676.539 987.836 
8208.5 2
12064500 32569.6 -18444.3 1564.29 -934.751 252.371 968.221 
12061901 12779 -7227.43 1444.71 637.252 -574.59 858.047 
8209 2
12064500 32035.4 -18217 1569.29 -1037.17 441.331 1127.16 
12061901 13086.3 -7481.57 1439.71 596.671 -493.481 774.3 
8209.5 2
12064500 31507.1 -18144.6 1499.57 -1067.24 146.32 1077.23 
12061901 13398.9 -7861.43 1419.57 631.457 -767.388 993.792 
8210 2
12064500 31062.4 -17981.6 1483.71 -915.05 335.391 974.579 
12061901 13764.7 -8252.71 1411 752.792 -805.115 1102.23 
8210.5 2
12064500 30619 -17865.7 1441.57 -867.766 226.726 896.896 
12061901 13979.6 -8604.86 1434.29 420.464 -689.125 807.269 
8211 2
12064500 30177.8 -17706.5 1484.67 -930.731 335.895 989.488 
12061901 14208.2 -8881 1422.33 482.268 -582.58 756.295 
8211.5 2
12064500 29861.1 -17584.4 1498.71 -678.138 261.395 726.773 
12061901 14468.9 -9191.71 1449 558.224 -665.341 868.5 
8212 2
12064500 29418.6 -17692.1 1506.29 -864.397 -210.379 889.63 
12061901 14811.1 -9643 1491.86 668.527 -881.417 1106.27 
8212.5 2
12064500 28938.6 -17736.4 1543.43 -930.233 -85.825 934.183 
12061901 15157.3 -10117.7 1523.57 670.819 -919.989 1138.59 
8213 2
12064500 28478.1 -17642.9 1548.14 -949.337 192.931 968.743 
12061901 15503.3 -10578.9 1610.43 713.402 -950.81 1188.69 
8213.5 2
12064500 28041.3 -17504.7 1557.57 -838.497 265.149 879.421 
12061901 15657.7 -10735.9 1561.43 296.408 -301.344 422.689 
8214 2
12064500 27657.6 -17421.9 1595.71 -752.381 162.465 769.722 
12061901 15883 -11004.4 1496.43 441.737 -526.611 687.35 
8214.5 2
12064500 27234 -17273.7 1620.71 -827.288 289.342 876.427 
12061901 16222.6 -11357 1467.29 663.225 -688.616 956.065 
8215 2
12064500 26759.2 -17153.2 1624.17 -983.092 249.581 1014.28 
12061901 16646 -11627.3 1438.83 876.664 -559.696 1040.1 
8215.5 2
12064500 26327 -17007.7 1610.86 -885.587 298.058 934.4 
12061901 17014.3 -11944.3 1445.86 754.684 -649.493 995.685 
8216 2
12064500 25797.9 -16931 1628.57 -1017.58 147.527 1028.22 
12061901 17677.4 -12216.6 1418.43 1275.27 -523.626 1378.59 
8216.5 2
12064500 25385.8 -16832.5 1617.17 -820.765 196.215 843.893 
12061901 18086.7 -12442.5 1393.67 815.215 -450.057 931.197 
8217 2
12064500 24832.1 -16812.7 1597.57 -1134.61 40.5445 1135.34 
12061901 18377 -12678.4 1385 594.945 -483.46 766.612 
8217.5 2
12064500 24504.5 -16973.7 1589.33 -676.948 -332.546 754.219 
12061901 18684.7 -12966.2 1442.33 635.675 -594.5 870.352 
8218 2
12064500 24201.6 -17049 1588 -629.789 -156.618 648.971 
12061901 18985.4 -13171.4 1456.86 625.285 -426.74 757.026 
8218.5 2
12064500 23957.1 -16957.9 1608 -470.961 175.612 502.637 
12061901 19243.9 -13397.7 1441.29 497.936 -436.003 661.845 
8219 2
12064500 23676.3 -16832.3 1640.71 -556.153 248.656 609.209 
12061901 19464.9 -13596.7 1454.71 437.624 -394.059 588.895 
8219.5 2
12064500 23196.1 -17080 1650.43 -911.087 -470.046 1025.19 
12061901 19720.4 -13742.6 1436.71 484.955 -276.769 558.375 
8220 2
12064500 22688 -17010.8 1611.33 -1052.06 143.202 1061.76 
12061901 19714 -13913.3 1426.83 -13.3097 -353.544 353.795 
8220.5 2
12064500 22299.4 -16536 1599.86 -816.327 997.549 1288.99 
12061901 19782.6 -14190.7 1443.71 144.058 -582.733 600.275 
8221 2
12064500 21962.4 -16611.3 1569.29 -648.077 -144.78 664.052 
12061901 19932.6 -14397.1 1462.86 288.462 -396.978 490.715 
8221.5 2
12064500 21498.6 -16598.4 1549.29 -886.916 24.5834 887.257 
12061901 19975.3 -14596 1469.86 81.6717 -380.224 388.897 
8222 2
12064500 21179.6 -16224.4 1513.86 -634.195 743.539 977.268 
12061901 19839.9 -14801.6 1472.57 -269.242 -408.691 489.407 
8222.5 2
12064500 20966.9 -15826.3 1468.86 -445.009 832.935 944.359 
12061901 19783.1 -15075.1 1476 -118.649 -572.325 584.494 
8223 2
12064500 20566.5 -15646.2 1613.75 -786.556 353.705 862.426 
12061901 19995.1 -15186.5 1445.75 416.468 -218.776 470.434 
8223.5 2
12064500 20144.4 -15666.6 1652 -840.78 -40.4809 841.754 
12061901 20135.3 -15255.6 1447.14 279.205 -137.592 311.267 
8224 2
12064500 19863.3 -15506.6 1620.29 -574.934 327.198 661.52 
12061901 20474.6 -15237.7 1501 693.836 36.5177 694.796 
8224.5 2
12064500 19376 -14998.6 1617.57 -990.418 1032.52 1430.74 
12061901 20608.7 -15107.3 1588.86 272.648 265.099 380.282 
8225 2
12064500 18936.7 -14761.4 1610.57 -841.544 454.297 956.337 
12061901 20150.1 -14666.1 1596 -878.489 845.101 1218.99 
8225.5 2
12064500 18523.6 -14451.9 1574.57 -810.084 607.003 1012.27 
12061901 19539.4 -14467.1 1576.71 -1197.48 390.196 1259.45 
8226 2
12064500 18292.3 -14138 1540.5 -485.794 659.364 818.997 
12061901 19233.3 -14128.3 1615.5 -643.057 711.785 959.25 
8226.5 2
12064500 17935.3 -13900 1514.86 -776.19 517.391 932.827 
12061901 18970.6 -13879.1 1619.43 -571.222 541.718 787.244 
8227 2
12064500 17627.9 -13626.7 1499.57 -606.368 539.025 811.314 
12061901 18601 -13485.6 1604.43 -728.938 776.275 1064.87 
8227.5 2
12064500 17310 -13311.1 1484.71 -619.605 615.149 873.108 
12061901 18370.4 -13160.4 1600 -449.457 633.807 776.996 
8228 2
12064500 16759 -12813.6 1453.71 -1039.62 938.814 1400.78 
12061901 18011.6 -12809.1 1616.43 -677.089 662.803 947.501 
8228.5 2
12064500 16430.4 -12475.7 1392 -648.07 666.385 929.55 
12061901 17654 -12405.9 1597.57 -705.269 795.435 1063.07 
8229 2
12064500 16088.3 -12196.1 1464.86 -670.868 548.179 866.351 
12061901 17175.1 -12133.4 1587.86 -938.936 534.174 1080.25 
8229.5 2
12064500 15806.7 -11900.7 1570 -573.465 601.688 831.198 
12061901 16808.7 -11635 1631 -746.29 1015.13 1259.94 
8230 3
12071000 14581.7 -11298.2 888 0 0 0 
12064500 15523.7 -11562.3 1585.33 -600.95 718.431 936.635 
12061901 16456.5 -11296.7 1641 -747.801 718.33 1036.92 
8230.5 3
12071000 14364 -10997.9 939.5 -444.218 612.84 756.903 
12064500 15315.5 -11137.6 1620.12 -424.83 866.752 965.266 
12061901 16126.6 -10946.1 1655.75 -673.214 715.391 982.345 
8231 3
12071000 14192 -10664.4 959.286 -330.134 640.012 720.142 
12064500 15056.3 -10649.6 1655 -497.532 936.763 1060.69 
12061901 15900.3 -10530.1 1669.71 -434.432 798.43 908.968 
8231.5 3
12071000 14044.6 -10322.1 949.429 -306.504 711.613 774.815 
12064500 14786.7 -10285.6 1651.57 -560.44 756.757 941.686 
12061901 15610.7 -10154.6 1711.14 -602.02 780.814 985.95 
8232 3
12071000 13880.2 -10141.1 1001.12 -323.467 356.334 481.254 
12064500 14553.2 -9862.62 1644 -459.575 832.572 950.992 
12061901 15396.2 -9729.75 1718.38 -422.174 836.263 936.785 
8232.5 3
12071000 13782.3 -9849.43 1045.71 -191.711 570.834 602.167 
12064500 14408.7 -9559.57 1627.14 -282.849 593.06 657.057 
12061901 15137.9 -9351.71 1729 -505.661 739.796 896.098 
8233 3
12071000 13613.1 -9442.14 1045.71 -329.072 792.385 857.999 
12064500 14477 -9332.57 1601.71 132.852 441.634 461.184 
12061901 14952 -8944.86 1703.86 -361.59 791.551 870.23 
8233.5 3
12071000 13496.6 -8878.86 1338.86 -238.387 1151.91 1176.32 
12064500 14151.7 -8914 1617.14 -665.206 855.974 1084.06 
12061901 14581 -8486.57 1673.71 -758.691 937.19 1205.79 
8234 3
12071000 13256.3 -8323.14 1569 -504.802 1167.47 1271.93 
12064500 13794.6 -8651.14 1560.71 -750.3 552.221 931.611 
12061901 14173.4 -8099.71 1638.86 -856.242 812.725 1180.54 
8234.5 3
12071000 12907.4 -7837.12 1561 -682.8 951.111 1170.82 
12064500 13518.9 -8376.75 1526.25 -539.523 536.972 761.2 
12061901 13780 -7817.62 1635.12 -769.919 552.034 947.373 
8235 3
12071000 12587.3 -7511.43 1595.43 -630.097 641.135 898.93 
12064500 13275.7 -8155.29 1556.86 -478.663 435.953 647.436 
12061901 13431.6 -7513.43 1647.71 -685.883 598.812 910.501 
8235.5 3
12071000 12441.4 -7157.29 1622.86 -303.237 736.264 796.264 
12064500 13003.4 -7829.43 1546.86 -566.083 677.458 882.835 
12061901 13125.4 -7127.29 1663.43 -636.472 802.792 1024.49 
8236 3
12071000 12273.3 -6913.43 1626.43 -341.754 495.645 602.046 
12064500 12764.6 -7478.29 1574.29 -485.482 713.705 863.173 
12061901 12925.6 -6793.57 1672.29 -406.214 678.281 790.617 
8236.5 3
12071000 11945.3 -6688 1628.43 -673.511 462.892 817.243 
12064500 12493.1 -7270.86 1558.14 -557.348 425.931 701.466 
12061901 12663.6 -6489.43 1673.86 -537.988 624.523 824.294 
8237 3
12071000 11512.4 -6389.14 1637.57 -834.021 575.833 1013.5 
12064500 12165.3 -7060.14 1541 -631.709 406.001 750.928 
12061901 12337.6 -6170.71 1673.86 -628.131 614.093 878.441 
8237.5 3
12071000 11064.4 -6009 1573.71 -899.598 763.339 1179.82 
12064500 11807.1 -6764 1532.43 -719.162 594.664 933.177 
12061901 11984.9 -5840.86 1657.71 -708.262 662.364 969.722 
8238 3
12071000 10717.9 -5628.14 1527.14 -708.735 778.849 1053.05 
12064500 11399.9 -6420.29 1517.29 -832.895 702.892 1089.85 
12061901 11593.3 -5484.43 1632.57 -800.76 728.893 1082.82 
8238.5 3
12071000 10424.1 -5232.43 1510.43 -583.925 786.708 979.734 
12064500 11112.7 -6061.43 1492.57 -570.861 713.434 913.712 
12061901 11280.4 -5054.57 1619.71 -621.982 854.587 1056.97 
8239 3
12071000 10140.6 -4814.43 1517.71 -575.196 847.87 1024.57 
12064500 10759.4 -5547 1497.43 -716.604 1043.47 1265.84 
12061901 10957.4 -4714.14 1613.43 -655.172 690.524 951.88 
8239.5 3
12071000 9784.43 -4507.71 1532.86 -696.953 600.224 919.789 
12064500 10407.1 -5155.14 1499 -689.405 766.844 1031.18 
12061901 10611.6 -4333.57 1620.29 -676.824 744.758 1006.36 
8240 3
12071000 9383.71 -4206.71 1553.43 -796.649 598.41 996.365 
12064500 10091 -4797.29 1504.14 -628.515 711.446 949.308 
12061901 10364.3 -4031.14 1610 -491.622 601.25 776.655 
8240.5 3
12071000 9077.38 -3861.75 1586.38 -600.665 676.401 904.608 
12064500 9768.38 -4521.12 1510.88 -632.598 541.492 832.702 
12061901 10044.5 -3761.25 1660.12 -627.031 529.202 820.501 
8241 3
12071000 8791.86 -3536.86 1587.86 -545.923 621.21 827.003 
12064500 9403.43 -4132.57 1545.71 -697.794 742.932 1019.25 
12061901 9721 -3423.71 1688.86 -618.547 645.384 893.935 
8241.5 3
12071000 8459.57 -3253.43 1581.86 -693.707 591.709 911.783 
12064500 9158.86 -3828.43 1556.14 -510.588 634.954 814.78 
12061901 9420.29 -3071.29 1690.14 -627.796 735.759 967.197 
8242 3
12071000 8084.62 -2952.38 1574.88 -728.051 584.57 933.692 
12064500 8871.88 -3414.12 1580.25 -557.247 804.473 978.622 
12061901 9132.5 -2696.12 1683.5 -558.807 728.467 918.112 
8242.5 3
12071000 7780.71 -2605.29 1567.43 -591.266 675.271 897.545 
12064500 8566.29 -3100.14 1603.43 -594.532 610.86 852.419 
12061901 8809.57 -2396.71 1686.57 -628.266 582.511 856.76 
8243 3
12071000 7531.71 -2246.29 1585.43 -528.662 762.208 927.602 
12064500 8204.86 -2703.43 1592.14 -767.364 842.281 1139.42 
12061901 8552.86 -2121.29 1698 -545.041 584.774 799.394 
8243.5 3
12071000 7149.62 -1866.5 1597.88 -756.612 752.051 1066.79 
12064500 7939.25 -2348.12 1612.38 -525.955 703.571 878.431 
12061901 8176.62 -1750 1671.88 -745.014 735.219 1046.71 
8244 3
12071000 6842.86 -1458.29 1600.29 -584.32 777.551 972.633 
12064500 7610 -2069.57 1614.43 -627.143 530.578 821.475 
12061901 7718 -1461.57 1662.43 -873.571 549.388 1031.97 
8244.5 3
12071000 6465.86 -1126.86 1597 -792.017 696.279 1054.56 
12064500 7252.71 -1827.57 1588 -750.6 508.403 906.573 
12061901 7396.71 -1140.14 1645.29 -674.97 675.27 954.764 
8245 3
12071000 6190.12 -752.875 1585 -538.539 730.434 907.501 
12064500 6829.38 -1523 1567.75 -826.835 594.866 1018.59 
12061901 7038.88 -818 1637.38 -698.905 629.185 940.395 
8245.5 3
12071000 5999.57 -267.143 1580.57 -369.29 941.341 1011.19 
12064500 6440.14 -1079.86 1531.14 -754.326 858.804 1143.04 
12061901 6691.86 -344.286 1635.29 -672.515 918.051 1138.02 
8246 3
12071000 5804.86 83.8571 1577.43 -418.74 754.839 863.206 
12064500 6198.86 -633 1509.14 -518.894 960.983 1092.13 
12061901 6491 -18.5714 1626 -431.951 700.461 822.938 
8246.5 3
12071000 5494.12 504.25 1564.75 -616.532 834.113 1037.23 
12064500 5990.62 -284.875 1479.5 -413.159 690.724 804.86 
12061901 6284.75 347.5 1648.88 -409.226 726.332 833.681 
8247 3
12071000 5238.71 742.286 1570.57 -495.943 462.205 677.933 
12064500 5707.57 30.7143 1479.57 -549.619 612.795 823.163 
12061901 6141.57 706.286 1643.43 -278.017 696.671 750.096 
8247.5 3
12071000 4850.29 1015.86 1583.71 -789.489 556.039 965.646 
12064500 5437 348.714 1482.57 -549.942 646.341 848.642 
12061901 5855.43 1018.14 1652.29 -581.591 633.856 860.245 
8248 3
12071000 4384.57 1253 1619.29 -952.381 484.955 1068.74 
12064500 5103.43 709.143 1431 -682.15 737.073 1004.29 
12061901 5464.14 1350 1647.43 -800.175 678.644 1049.21 
8248.5 3
12071000 3980.29 1506.71 1642 -825.073 517.784 974.087 
12064500 4808.57 990.286 1401.57 -601.749 573.761 831.447 
12061901 5072.29 1696 1625.14 -799.708 706.122 1066.84 
8249 3
12071000 3629.25 1860.5 1627.88 -664.84 670.049 943.916 
12064500 4575.62 1355.38 1410.12 -441.186 691.457 820.218 
12061901 4617.75 1988.38 1603.38 -860.863 553.741 1023.58 
8249.5 3
12071000 3279 2270.14 1597.57 -694.94 812.783 1069.37 
12064500 4177.71 1686.71 1416.86 -789.505 657.419 1027.38 
12061901 4108.86 2159.14 1595 -1009.71 338.825 1065.04 
8250 3
12071000 3114.43 2585.29 1581.14 -326.531 625.283 705.409 
12064500 3754.71 1896.14 1434 -839.286 415.533 936.519 
12061901 3980.43 2546.86 1581.57 -254.819 769.274 810.38 
8250.5 3
12071000 2834.14 2909.43 1574.86 -549.58 635.574 840.234 
12064500 3148.14 2282.29 1521.29 -1189.36 757.143 1409.91 
12061901 3617.57 2905.71 1625.86 -711.485 703.641 1000.66 
8251 3
12071000 2598.71 3241.29 1566.71 -474.654 669.067 820.334 
12064500 2862 2647.14 1535.43 -576.901 735.599 934.837 
12061901 3429 3150 1636.43 -380.184 492.512 622.18 
8251.5 3
12071000 2423.86 3634.86 1561.29 -359.788 809.818 886.145 
12064500 2559.71 2997 1616.57 -621.987 719.871 951.358 
12061901 3253.29 3478.29 1633.43 -361.552 675.485 766.159 
8252 3
12071000 2207.29 4048.86 1610 -443.794 848.361 957.428 
12064500 2438.29 3249.43 1606.29 -248.829 517.272 574.009 
12061901 2993.29 3822 1634.29 -532.787 704.333 883.146 
8252.5 3
12071000 1998 4478.38 1608.75 -407.964 837.267 931.37 
12064500 2292.38 3759.88 1564.75 -284.426 995.022 1034.88 
12061901 2827 4182 1632.88 -324.144 701.754 773 
8253 3
12071000 1744.86 4853.14 1627.86 -501.273 742.115 895.549 
12064500 2226.57 4263.43 1540.71 -130.304 997.136 1005.61 
12061901 2626.86 4790.29 1638.43 -396.322 1204.53 1268.05 
8253.5 3
12071000 1317.29 5402.29 1631.71 -907.795 1165.91 1477.64 
12064500 1976.43 4665.14 1534.86 -531.089 852.897 1004.73 
12061901 2533.43 5337.71 1652.29 -198.362 1162.27 1179.07 
8254 3
12071000 1030.62 5780.25 1618.75 -571.037 752.917 944.97 
12064500 1711.75 5053 1546 -527.248 772.624 935.381 
12061901 2244.62 5626.12 1652.88 -575.306 574.523 813.052 
8254.5 3
12071000 546.571 6053.43 1610 -947.267 534.596 1087.71 
12064500 1479.57 5455.43 1605 -454.361 787.531 909.203 
12061901 2001.71 5917 1655.43 -475.363 569.227 741.613 
8255 3
12071000 353.714 6549.71 1598.86 -396.825 1021.16 1095.56 
12064500 1071.14 5835.71 1641.29 -840.388 782.481 1148.27 
12061901 1746.29 6293.43 1697 -525.573 774.544 936.027 
8255.5 3
12071000 285.25 7187 1584.38 -132.17 1230.28 1237.36 
12064500 745 6091.12 1615.38 -629.619 493.071 799.712 
12061901 1577.38 6712.75 1726.5 -326.082 809.501 872.709 
8256 3
12071000 325 7578.86 1571.57 80.7927 796.458 800.545 
12064500 507.714 6513.43 1583 -482.288 858.341 984.556 
12061901 1329.29 6949.43 1697.86 -504.247 481.054 696.906 
8256.5 3
12071000 371.125 7959.75 1577.25 93.1818 769.481 775.102 
12064500 457.875 6884.5 1605.75 -100.685 749.639 756.371 
12061901 1312.5 7275.38 1713.5 -33.9105 658.478 659.35 
8257 3
12071000 431 8436.12 1573.5 113.185 900.52 907.605 
12064500 408.875 7392.25 1556.38 -92.6276 959.83 964.289 
12061901 1255 7686 1722.25 -108.696 776.229 783.802 
8257.5 3
12071000 573.143 8830.71 1568.86 274.938 763.229 811.239 
12064500 439.429 7788.71 1534.57 59.0978 766.855 769.129 
12061901 1275.71 8167.71 1747 40.0663 931.749 932.61 
8258 3
12071000 745.143 9166.14 1565.71 359.081 700.268 786.966 
12064500 497.429 8145.86 1508 121.086 745.601 755.369 
12061901 1356.43 8573.29 1740.71 168.506 846.704 863.309 
8258.5 3
12071000 676.714 9531.71 1713.71 -141.968 758.447 771.62 
12064500 596.714 8605.71 1503.71 205.987 954.06 976.044 
12061901 1502.86 8858.71 1739.14 303.794 592.175 665.554 
8259 3
12071000 565 10011 1816.29 -229.393 984.16 1010.54 
12064500 617.429 8993.86 1553.86 42.5345 797.008 798.142 
12061901 1548.57 9359.86 1733.86 93.8692 1029.04 1033.31 
8259.5 3
12071000 393.25 10474.1 1867.38 -330.288 890.625 949.896 
12064500 728.375 9377.5 1602.75 213.359 737.775 768.006 
12061901 1524.62 9856 1708.88 -46.0508 954.121 955.232 
8260 3
12071000 236.286 10842.3 1871.43 -308.985 724.726 787.845 
12064500 692.286 9914.43 1663.29 -71.0419 1056.95 1059.33 
12061901 1493.29 10372.1 1786.71 -61.6915 1016.03 1017.9 
8260.5 3
12071000 -175.125 11168.4 1871.75 -827.788 656.115 1056.28 
12064500 611.375 10428.5 1699.5 -162.798 1034.35 1047.08 
12061901 1293.12 10757 1787.12 -402.738 774.36 872.83 
8261 2
12064500 521 10889.6 1692.71 -172.801 881.59 898.366 
12061901 1039.43 10781.6 1776.71 -485.079 46.9817 487.349 
