# Supplementary material for: Intrinsic group behaviour II: On the dependence of triad spatial dynamics on social and personal features; and on the effect of social interaction on small group dynamics
Source: PLoS One. 2019 Dec 3;14(12):e0225704. doi: 10.1371/journal.pone.0225704 (PMC6890182; doi:10.1371/journal.pone.0225704)
Supplement: S3 Data Set — (ZIP) [file pone.0225704.s003.zip › set_3_int/group_traj_triad_int/traj_3_0217_27.dat]

3 12043600 12054803 12052700 0 0 1 0 3 1 0 10 0 30 1584.36 1744.66 1289.07 
8076 1
12043600 5262.6 -946.4 1536 0 0 0 
8076.5 1
12043600 4996.57 -392 1563 -671.789 1400 1552.84 
8077 1
12043600 4554.38 49.125 1597.38 -872.182 870.069 1231.96 
8077.5 1
12043600 4246.71 648 1583.29 -626.6 1219.7 1371.24 
8078 1
12043600 3853.25 985 1609.75 -798.102 683.57 1050.83 
8078.5 1
12043600 3444.71 1340.57 1563 -808.982 704.102 1072.48 
8079 1
12043600 2997.14 1690.29 1519.43 -909.698 710.801 1154.46 
8079.5 1
12043600 2660.12 2081 1539.25 -664.73 770.64 1017.72 
8080 1
12043600 2283.71 2449.14 1551.57 -740.966 724.691 1036.44 
8080.5 1
12043600 1992.29 2756.86 1589.29 -605.881 639.739 881.111 
8081 1
12043600 1706.43 3032.14 1618.71 -582.194 560.663 808.265 
8081.5 1
12043600 1338.75 3340.25 1603.25 -701.677 587.991 915.469 
8082 1
12043600 1042.71 3604.86 1558.71 -579.326 517.822 777.019 
8082.5 1
12043600 752.111 3894.22 1586.22 -585.893 583.397 826.815 
8083 1
12043600 516.333 4155.22 1592.22 -468.743 518.887 699.259 
8083.5 1
12043600 -4.55556 4754.11 1614.22 -1078.44 1239.94 1643.31 
8084 1
12043600 -397.778 5190.11 1608.11 -819.213 908.333 1223.18 
8084.5 1
12043600 -749.667 5458.11 1598.89 -687.283 523.438 863.912 
8085 1
12043600 -1158.12 5565.75 1567.88 -820.197 216.142 848.199 
8085.5 1
12043600 -1570.5 5728.5 1599 -800.728 316.019 860.833 
8086 1
12043600 -1940.5 5966.12 1601.75 -712.909 457.852 847.271 
8086.5 1
12043600 -2107.71 6209.57 1572.14 -339.866 494.81 600.288 
8087 1
12043600 -2299.5 6607.12 1565.5 -392.2 812.993 902.651 
8087.5 1
12043600 -2191.5 7121.5 1567.75 215.139 1024.65 1046.99 
8088 1
12043600 -2360.38 7427 1594.75 -328.551 594.358 679.122 
8088.5 1
12043600 -2665.57 7848.57 1595.43 -604.349 834.795 1030.59 
8089 1
12043600 -3066.29 8341.71 1594.14 -833.086 1025.25 1321.04 
8089.5 1
12043600 -3363.12 8484.5 1592.75 -576.387 277.254 639.603 
8090 1
12043600 -3609.29 8837.43 1581.29 -505.463 724.699 883.562 
8090.5 1
12043600 -3785.88 9101.75 1568.88 -359.652 538.333 647.42 
8091 1
12043600 -4036.38 9286.5 1592.88 -478.053 352.576 594.008 
8091.5 1
12043600 -4189.43 9521.43 1643.14 -314.278 482.4 575.743 
8092 1
12043600 -4258 9482.5 1637.62 -136.596 -77.547 157.074 
8092.5 1
12043600 -4258.86 9545.43 1649.86 -1.68729 123.875 123.887 
8093 1
12043600 -4316.12 9679.12 1649.88 -118.813 277.378 301.754 
8093.5 1
12043600 -4348.57 9540.86 1639 -65.948 -281.032 288.666 
8094 1
12043600 -4297.88 9357.88 1655.75 100.788 -363.782 377.485 
8094.5 1
12043600 -4050.29 9275 1638.86 494.19 -165.419 521.141 
8095 1
12043600 -3712.62 9143.62 1630.62 671.294 -261.183 720.314 
8095.5 1
12043600 -3478.71 9158.14 1635.86 468.759 29.0939 469.661 
8096 1
12043600 -3146.12 9445.12 1671.5 650.86 561.609 859.664 
8096.5 1
12043600 -3073.86 9571.14 1681.43 141.424 246.61 284.284 
8097 1
12043600 -3019.75 9711.62 1685.62 107.355 278.734 298.694 
8097.5 1
12043600 -3173.86 9822.43 1701.29 -319.724 229.883 393.789 
8098 1
12043600 -3347.5 9747.5 1703.12 -351.504 -151.677 382.833 
8098.5 1
12043600 -3435.86 9813.14 1649.29 -169.918 126.236 211.678 
8099 1
12043600 -3456.29 9841.57 1617 -43.5577 60.6153 74.6424 
8099.5 1
12043600 -3470.62 9868.38 1600.75 -28.2826 52.867 59.9569 
8100 1
12043600 -3617.14 9710 1594.57 -273.354 -295.476 402.528 
8100.5 1
12043600 -3863.86 9485.86 1573 -511.855 -465.027 691.553 
8101 1
12043600 -4007.29 9641.29 1567.14 -306.471 332.112 451.911 
8101.5 1
12043600 -3947.5 9838 1550.62 115.864 381.229 398.447 
8102 1
12043600 -3860.14 10174 1544.43 174.714 672 694.341 
8102.5 1
12043600 -3822.12 10309.2 1562.88 76.3411 271.586 282.112 
8103 1
12043600 -3861 10334.7 1558.57 -77.75 50.9286 92.945 
8103.5 1
12043600 -3925.71 10381.3 1555.29 -135.386 97.4298 166.799 
8104 1
12043600 -3956.12 10426.4 1555.88 -57.815 85.7211 103.396 
8104.5 1
12043600 -3991.43 10405.6 1555.71 -67.2449 -39.6258 78.0518 
8105 1
12043600 -4123.14 10088.1 1555 -280.841 -676.82 732.773 
8105.5 1
12043600 -4038.62 9728.12 1561.88 168.362 -717.167 736.664 
8106 1
12043600 -3958.86 9584 1577.29 155.797 -281.494 321.732 
8106.5 1
12043600 -3828 9431.43 1586.14 275.489 -321.203 423.161 
8107 1
12043600 -3885.25 9354.88 1581.75 -112.475 -150.4 187.805 
8107.5 1
12043600 -3861.25 9370.25 1585 44.9438 28.7921 53.3754 
8108 1
12043600 -3957.83 9318 1579 -203.333 -110 231.181 
8108.5 1
12043600 -3955.25 9319.38 1570 5.24003 2.78905 5.93605 
8109 1
12043600 -3917.71 9332 1563.43 71.4966 24.0476 75.4324 
8109.5 1
12043600 -4131 9500.71 1540.14 -437.958 346.436 558.413 
8110 1
12043600 -4241.12 9610.62 1532.88 -213.421 213.005 301.529 
8110.5 1
12043600 -4296.29 9641 1535 -110.764 60.994 126.448 
8111 1
12043600 -4263 9651 1563.43 67.7917 20.3666 70.785 
8111.5 1
12043600 -4214.57 9678.29 1597.14 99.8527 56.2592 114.611 
8112 1
12043600 -4030.38 9611.12 1596.62 360.463 -131.43 383.676 
8112.5 1
12043600 -3723.71 9651.86 1594.57 602.477 80.0239 607.768 
8113 1
12043600 -3372.71 9620.14 1585.71 737.395 -66.6267 740.399 
8113.5 1
12043600 -3071.88 9402.5 1581 595.721 -430.976 735.272 
8114 1
12043600 -2710.86 9131.43 1567.29 691.605 -519.294 864.861 
8114.5 1
12043600 -2351.14 8874 1547.71 758.891 -543.098 933.205 
8115 1
12043600 -2064.12 8673 1543.12 571.749 -400.398 698.008 
8115.5 1
12043600 -1858.29 8406.29 1525.29 419.225 -543.206 686.165 
8116 1
12043600 -1590.12 8165 1502.62 525.805 -473.109 707.321 
8116.5 1
12043600 -1274.43 7631.29 1539.29 626.382 -1058.96 1230.34 
8117 1
12043600 -1092.88 7394 1451.75 375.887 -491.275 618.581 
8117.5 1
12043600 -855.571 7176.29 1379 460.784 -422.746 625.329 
8118 1
12043600 -665.429 6837.43 1406 386.469 -688.734 789.755 
8118.5 1
12043600 -233.25 6644.25 1522.12 835.935 -373.653 915.644 
8119 1
12043600 47.5714 6514.71 1545.57 534.898 -246.735 589.062 
8119.5 1
12043600 277.857 6366 1559 484.812 -313.083 577.117 
8120 1
12043600 620.5 6089.75 1586.75 689.422 -555.835 885.582 
8120.5 1
12043600 1003.86 5835.57 1620.57 745.831 -494.511 894.877 
8121 1
12043600 1388.43 5703.14 1613.57 764.556 -263.277 808.616 
8121.5 1
12043600 1835.29 5472.86 1601.43 934.848 -481.769 1051.69 
8122 1
12043600 2456.29 5220 1583.43 1252.02 -509.793 1351.83 
8122.5 1
12043600 2793.86 5015.14 1552.57 696.024 -422.386 814.161 
8123 1
12043600 2994.5 4794.12 1556.5 386.595 -425.853 575.158 
8123.5 1
12043600 3283 4304.71 1569.14 575.848 -976.868 1133.96 
8124 1
12043600 3479.62 3955.88 1560.38 384.033 -681.327 782.105 
8124.5 1
12043600 3680.43 3874.43 1543.14 391.43 -158.765 422.402 
8125 1
12043600 3886.86 3925.14 1548.57 421.283 103.499 433.81 
8125.5 1
12043600 3991.29 3915.14 1551.57 219.388 -21.0084 220.391 
8126 1
12043600 3843.12 4055 1550.5 -289.943 273.693 398.716 
8126.5 2
12052700 27053 -18550 808 0 0 0 
12043600 3629.57 4139.43 1588.14 -421.21 166.526 452.934 
8127 2
12052700 27040.1 -18526.4 805 -42.4917 77.9703 88.797 
12043600 3589.75 4140.12 1580.5 -80.4473 1.40693 80.4596 
8127.5 2
12052700 26980.4 -18229.4 800 -117.513 584.54 596.235 
12043600 3574 4145.86 1573 -31.0039 11.2837 32.9934 
8128 2
12052700 26896.9 -18102.7 798 -169.173 256.507 307.27 
12043600 3623.71 4105.43 1573.71 100.636 -81.8392 129.712 
8128.5 2
12052700 26864.2 -18087.4 797 -64.9545 30.5563 71.7828 
12043600 3811 4158.88 1574.38 373.079 106.467 387.973 
8129 2
12052700 26837.1 -18168.7 797.286 -53.6775 -161.068 169.777 
12043600 3965.57 3952.71 1580.43 306.082 -408.239 510.24 
8129.5 2
12052700 26759.5 -18439 797 -161.756 -563.095 585.868 
12043600 4218.88 3442.62 1580.75 527.716 -1062.69 1186.5 
8130 2
12052700 26454.4 -19001.6 796.857 -616.306 -1136.51 1292.86 
12043600 4657 3085.57 1540.71 885.101 -721.32 1141.8 
8130.5 2
12052700 26303.2 -19190.9 796 -298.772 -374.118 478.778 
12043600 5050.38 2824.12 1501.12 777.421 -516.693 933.464 
8131 2
12052700 26210.7 -19281 796 -185.071 -180.25 258.344 
12043600 5607.71 2692.14 1475.14 1114.68 -263.964 1145.51 
8131.5 2
12052700 26177.1 -19275 796 -65.4762 11.6959 66.5126 
12043600 6135.38 2392.38 1421.62 1028.58 -584.343 1182.98 
8132 2
12052700 26284.3 -19254.7 796 205.289 38.8615 208.935 
12043600 6783.86 2109.86 1440 1242.3 -541.222 1355.08 
8132.5 2
12052700 26333.9 -19285.1 796 106.605 -65.4378 125.087 
12043600 7192 1614.57 1471.71 877.727 -1065.13 1380.18 
8133 2
12052700 26316.8 -19413 797.5 -33.0893 -247.306 249.51 
12043600 7681.25 1054.88 1452.88 946.325 -1082.58 1437.89 
8133.5 2
12052700 26334.9 -19431.7 796.143 35.9983 -37.2053 51.7698 
12043600 8132.71 701.286 1469.57 897.543 -702.961 1140.06 
8134 2
12052700 26439.4 -19427.3 796 218.312 9.24545 218.508 
12043600 8381.71 396.571 1501.86 519.833 -636.147 821.528 
8134.5 2
12052700 26525.1 -19427.3 796 176.367 0 176.367 
12043600 8564.71 345.571 1476.29 376.543 -104.938 390.892 
8135 2
12052700 26602.3 -19431.1 796 150.67 -7.53348 150.858 
12043600 8931.14 -44 1465.86 715.681 -760.882 1044.58 
8135.5 2
12052700 26592.4 -19338.4 796 -19.2815 180.482 181.509 
12043600 9444.5 -750.5 1475.5 998.749 -1374.51 1699.05 
8136 2
12052700 26417.7 -19193.3 796 -345.863 287.306 449.628 
12043600 9928.29 -1597 1502.57 957.992 -1676.24 1930.68 
8136.5 2
12052700 26383.4 -19005 796 -67.8925 372.843 378.974 
12043600 10420.9 -2197.14 1609.14 975.389 -1188.4 1537.43 
8137 2
12052700 26456.6 -18865.3 796 151.749 289.864 327.183 
12043600 10614.1 -2545.86 1575.43 401.008 -723.474 827.177 
8137.5 2
12052700 26498.8 -18706.6 796 82.8656 311.711 322.537 
12043600 10904.5 -2927.12 1536.38 570.446 -749.053 941.535 
8138 2
12052700 26705.6 -18371 795.714 409.547 664.604 780.658 
12043600 11318.6 -3319.43 1523.57 819.943 -776.839 1129.51 
8138.5 2
12052700 26868.1 -18191.9 792.286 344.431 379.54 512.526 
12043600 11680.7 -3702.57 1521.43 767.252 -811.743 1116.96 
8139 2
12052700 27028 -17978.9 793.75 311.612 415.17 519.103 
12043600 12079.8 -4079.62 1540.5 777.847 -734.997 1070.17 
8139.5 2
12052700 27280.9 -17591.7 904.143 500.707 766.655 915.679 
12043600 12406.4 -4401.71 1537.71 646.888 -637.801 908.435 
8140 2
12052700 27559.4 -17566.1 959.857 562.771 51.6595 565.137 
12043600 12868.7 -4923.86 1549.86 933.911 -1054.83 1408.85 
8140.5 2
12052700 27888.1 -17344.8 1085.62 637.009 429.056 768.029 
12043600 13136.5 -5365 1545.75 518.965 -854.928 1000.11 
8141 2
12052700 28155.1 -16749.1 1436.29 527.703 1177.09 1289.97 
12043600 13414.1 -5834.57 1554.57 548.701 -928.007 1078.09 
8141.5 2
12052700 27782.9 -16216.9 1443.71 -780.473 1115.9 1361.76 
12043600 13678 -6251.57 1558.86 553.16 -874.214 1034.52 
8142 2
12052700 26862.6 -16102.2 1592.25 -1779.95 221.677 1793.7 
12043600 14087.2 -6610.38 1534.5 791.586 -694.011 1052.74 
8142.5 2
12052700 26394.4 -15942.6 1621.43 -934.524 318.72 987.379 
12043600 14423.4 -6938.86 1514.29 671.015 -655.653 938.159 
8143 2
12052700 25960.1 -15820.7 1627.57 -920.097 258.172 955.631 
12043600 14801.9 -7309.14 1499.57 801.755 -784.504 1121.72 
8143.5 2
12052700 25431.4 -15769.4 1639.12 -1036.8 100.665 1041.68 
12043600 15256.1 -7707 1506.5 890.721 -780.112 1184.04 
8144 2
12052700 24856.3 -15837.7 1681.86 -1134.3 -134.791 1142.28 
12043600 15549.6 -8120.43 1557.14 578.79 -815.441 999.971 
8144.5 2
12052700 24238 -15873.9 1699.38 -1298.92 -75.9679 1301.14 
12043600 15999.8 -8504.25 1536.25 945.753 -806.348 1242.84 
8145 2
12052700 23615.6 -15798.1 1726.88 -1225.15 149.114 1234.19 
12043600 16252.4 -8881.25 1570 497.293 -742.126 893.337 
8145.5 2
12052700 23105.1 -15678.7 1724.29 -987.393 230.969 1014.05 
12043600 16666 -9236.57 1611.29 800.048 -687.275 1054.72 
8146 2
12052700 22731.8 -15558.9 1692.38 -748.282 240.159 785.877 
12043600 17029.8 -9641.25 1629.88 728.958 -810.979 1090.44 
8146.5 2
12052700 22233.8 -15491.5 1678.88 -952.199 128.824 960.874 
12043600 17382.1 -10185.1 1656.88 673.757 -1039.91 1239.1 
8147 2
12052700 21801.1 -15524.3 1662.29 -873.954 -66.2338 876.46 
12043600 17720.3 -10502.6 1692.29 683.153 -641.306 937.001 
8147.5 2
12052700 21342.4 -15084.6 1624.86 -924.827 886.521 1281.1 
12043600 17976 -10793.7 1691.43 515.553 -586.982 781.244 
8148 2
12052700 21284.4 -15094.9 1600.43 -116 -20.5714 117.81 
12043600 18191.7 -10657.7 1668.71 431.429 272 510.014 
8148.5 3
12054803 20342.9 -14273.4 1383.57 0 0 0 
12052700 21121.4 -14851.9 1580.71 -344.609 513.742 618.616 
12043600 18311 -10590 1643.43 252.19 143.159 289.99 
8149 2
12054803 19873.1 -13931.7 1696.29 -966.49 703.116 1195.19 
12052700 20492.3 -14119.3 1583.43 -1294.53 1507.35 1986.94 
8149.5 2
12054803 19419.4 -13674.3 1709.57 -896.669 508.752 1030.94 
12052700 19960 -13448.1 1579 -1051.95 1326.37 1692.88 
8149 1
12043600 18516.2 -10524.4 1642 492.086 157.314 516.62 
8150 3
12054803 18939.7 -13351.7 1683.14 -977.015 656.968 1177.36 
12052700 19424.1 -13208.3 1605 -1091.36 488.507 1195.7 
12043600 18808 -12174.4 1302.8 257.093 -1453.74 1476.3 
8150.5 3
12054803 18487.4 -12744.3 1678.71 -890.326 1195.73 1490.79 
12052700 18830.6 -12840.3 1632 -1168.45 724.409 1374.79 
12043600 18426.7 -11920.1 1298.86 -868.532 579.173 1043.93 
8151 3
12054803 18202.6 -12301.3 1675 -558.543 868.627 1032.71 
12052700 18353.7 -12485.1 1640.43 -935.014 696.359 1165.83 
12043600 17675.6 -11342.9 1286.86 -1472.83 1131.93 1857.55 
8151.5 3
12054803 17793.4 -11861.7 1671.43 -794.452 853.537 1166.05 
12052700 18017.1 -12196.9 1612.29 -653.537 559.778 860.501 
12043600 16871.6 -10753.7 1285 -1561.17 1143.97 1935.43 
8152 3
12054803 17175.1 -11435.9 1680.86 -1246.54 858.583 1513.62 
12052700 17380 -11745.7 1654.43 -1284.56 909.562 1573.98 
12043600 16406.9 -10435.4 1286.14 -936.924 641.705 1135.61 
8152.5 3
12054803 16405.1 -11074.3 1692.86 -1498.05 703.446 1654.99 
12052700 16830.1 -11357.6 1687.57 -1069.76 755.142 1309.44 
12043600 15855.3 -10079.1 1263.29 -1073.1 693.163 1277.5 
8153 3
12054803 16067.3 -10847.3 1703.29 -656.033 440.777 790.357 
12052700 16623.3 -10968.7 1625.71 -401.664 755.062 855.251 
12043600 15519.4 -9833.86 1266.57 -652.15 476.283 807.555 
8153.5 3
12054803 15624.1 -10539.6 1695.14 -875.776 608.131 1066.21 
12052700 16238.7 -10593.6 1568.71 -760.023 741.389 1061.74 
12043600 14977.6 -9505.57 1294.71 -1070.86 648.786 1252.07 
8154 3
12054803 15039.6 -9889.14 1713.86 -1169.14 1300.86 1749.04 
12052700 15441.3 -10219.6 1695 -1594.86 748 1761.55 
12043600 14497.1 -8987.86 1278.57 -960.857 1035.43 1412.57 
8154.5 3
12054803 14737.1 -9469.14 1733.43 -617.201 857.143 1056.23 
12052700 14998.1 -9881.29 1750.14 -904.373 690.379 1137.77 
12043600 14046.1 -8497.86 1259.71 -920.408 1000 1359.1 
8155 3
12054803 14573.2 -8992.33 1739.33 -353.397 1027.61 1086.68 
12052700 14558.8 -9464.5 1712.33 -946.788 898.245 1305.09 
12043600 13693.2 -8131.33 1279.83 -760.725 789.922 1096.67 
8155.5 3
12054803 14161.4 -8630 1734.38 -807.435 710.458 1075.5 
12052700 14131.8 -9125 1743.75 -837.418 665.686 1069.77 
12043600 13167.8 -7782.88 1288.88 -1030.23 683.252 1236.21 
8156 3
12054803 13592.7 -8449 1702.5 -1117.31 355.599 1172.53 
12052700 13585.3 -8944.67 1722.17 -1073.51 354.289 1130.46 
12043600 12597.8 -7440.83 1276.17 -1119.68 671.988 1305.85 
8156.5 3
12054803 13285 -8274.71 1693.86 -630.464 357.143 724.594 
12052700 13008.1 -8773.86 1724 -1182.77 350.02 1233.47 
12043600 12147 -7088.57 1241.86 -923.839 721.848 1172.41 
8157 3
12054803 12803 -7861.86 1725.14 -950.69 814.314 1251.77 
12052700 12399.7 -9117.71 1775.57 -1200.06 -678.219 1378.45 
12043600 11679.4 -6750 1200.29 -922.232 667.794 1138.62 
8157.5 3
12054803 12398.9 -7345.86 1710.14 -814.804 1040.32 1321.43 
12052700 12178.1 -9340.29 1782.29 -446.717 -448.733 633.18 
12043600 11147.7 -6345.14 1169.14 -1072 816.244 1347.39 
8158 3
12054803 12020.1 -6951.14 1712.14 -755.917 787.853 1091.84 
12052700 12167 -9364.71 1796.71 -22.2412 -48.7596 53.5927 
12043600 10648 -5842.14 1161.43 -997.434 1003.99 1415.23 
8158.5 3
12054803 11694 -6511.29 1701.71 -642.013 865.861 1077.91 
12052700 12249 -9563.71 1803.43 161.417 -391.732 423.686 
12043600 10360.9 -5347.14 1187.43 -565.242 974.409 1126.49 
8159 3
12054803 11246 -6045.86 1648.86 -876.712 910.819 1264.21 
12052700 12172.3 -9502.43 1803.29 -150.126 119.933 192.15 
12043600 10036.9 -4958.57 1234.86 -634.051 760.414 990.076 
8159.5 3
12054803 10768.8 -5660 1608.83 -989.972 800.533 1273.15 
12052700 12133 -9253.83 1867.67 -81.5056 515.758 522.158 
12043600 9673 -4489.67 1257.17 -754.89 972.831 1231.37 
8160 3
12054803 10329.3 -5251.29 1610 -931.245 865.92 1271.63 
12052700 12246.9 -8877.57 1915 241.223 797.165 832.863 
12043600 9295 -4105.29 1262.57 -800.847 814.366 1142.17 
8160.5 3
12054803 9957.86 -4847.43 1654 -724.032 787.246 1069.57 
12052700 12289.3 -8874.86 1901.57 82.7068 5.29101 82.8758 
12043600 8872.29 -3705.86 1238 -824.004 778.613 1133.68 
8161 3
12054803 9535 -4380.43 1660.57 -835.686 922.925 1245.05 
12052700 12196 -9001.57 2011.86 -184.359 -250.423 310.967 
12043600 8443.29 -3225.71 1281 -847.826 948.899 1272.49 
8161.5 3
12054803 9088.14 -3984.57 1725.57 -910.096 806.226 1215.84 
12052700 12126 -9321 2063 -142.566 -650.567 666.005 
12043600 8158.43 -2765.29 1262 -580.157 937.736 1102.69 
8162 3
12054803 8679.29 -3587.14 1703.43 -824.309 801.267 1149.57 
12052700 12230.3 -9414.14 2096.86 210.253 -187.788 281.906 
12043600 7830.86 -2385.43 1232.86 -660.426 765.841 1011.27 
8162.5 3
12054803 8306.43 -3214.43 1688.43 -738.331 738.048 1043.96 
12052700 12221.1 -9557.86 2095 -18.1047 -284.583 285.158 
12043600 7610.43 -2059.86 1233 -436.492 644.696 778.562 
8163 3
12054803 7910.14 -2776.14 1687.29 -777.031 859.384 1158.58 
12052700 12243.3 -9577.14 2093 43.4174 -37.8151 57.5765 
12043600 7414.14 -1678.86 1241.71 -384.874 747.059 840.372 
8163.5 3
12054803 7531.57 -2399 1721 -760.184 757.315 1073.04 
12052700 12300.9 -9625.14 2085.29 115.605 -96.3855 150.515 
12043600 7268.57 -1332.14 1244 -292.312 696.213 755.089 
8164 3
12054803 7023.86 -1872.71 1706.29 -1025.69 1063.2 1477.31 
12052700 12342.7 -9725.57 2066 84.5599 -202.886 219.802 
12043600 7094.71 -905.571 1217.29 -351.227 861.76 930.586 
8164.5 3
12054803 6629.86 -1418.29 1679.14 -768.031 885.826 1172.42 
12052700 12413.4 -9784.14 2042.43 137.845 -114.174 178.989 
12043600 6936.14 -449.857 1235.29 -309.106 888.332 940.574 
8165 3
12054803 6326.86 -1018.71 1685.43 -586.074 772.865 969.95 
12052700 12402 -9698.71 2018 -22.1056 165.239 166.711 
12043600 6935 -125.571 1191.57 -2.21055 627.245 627.249 
8165.5 3
12054803 6049.33 -619.833 1632 -561.789 807.451 983.659 
12052700 12451.7 -9323.83 2011.33 100.54 758.868 765.499 
12043600 7190 78.8333 1193.17 516.194 413.775 661.563 
8166 3
12054803 5560.71 -228.429 1631.29 -975.288 781.247 1249.61 
12052700 12407.6 -9244.29 1998.43 -88.0144 158.778 181.54 
12043600 7346.29 199 1209.57 311.948 239.854 393.498 
8166.5 3
12054803 5094.83 84.8333 1586.33 -941.174 632.852 1134.16 
12052700 12342.2 -9101.5 2049.17 -132.131 288.456 317.278 
12043600 7429.17 492.667 1211.17 167.436 593.266 616.441 
8167 3
12054803 4607.29 350.714 1543.71 -982.959 536.05 1119.62 
12052700 12327.9 -9117.57 2024.71 -28.8498 -32.4021 43.3844 
12043600 7323.14 925.714 1140 -213.758 873.08 898.866 
8167.5 3
12054803 4160.5 627.667 1517.33 -909.951 564.058 1070.59 
12052700 12314.5 -9216.17 2001.83 -27.204 -200.805 202.639 
12043600 7071.67 1333.33 1162.5 -512.171 830.181 975.459 
8168 3
12054803 3781.57 868.714 1543.43 -741.543 471.717 878.865 
12052700 12341.6 -9622.71 1985.86 52.9774 -795.592 797.354 
12043600 6713.71 1671.14 1124.14 -700.494 661.075 963.178 
8168.5 3
12054803 3238.5 1105.67 1594.33 -1042.36 454.803 1137.26 
12052700 12395.3 -9794.83 1973.17 103.19 -330.363 346.104 
12043600 6103 2029.33 1073.83 -1172.2 687.506 1358.94 
8169 3
12054803 2673.17 1247.17 1530.17 -1170.46 292.961 1206.57 
12052700 12435 -9917.33 1954.17 82.1256 -253.623 266.588 
12043600 5398.83 2131.5 1039.67 -1457.9 211.525 1473.17 
8169.5 3
12054803 2130.14 1511.14 1539.43 -1064.75 517.6 1183.9 
12052700 12421.1 -9858.14 1917 -27.1709 116.06 119.198 
12043600 4712.57 2343.86 1004.86 -1345.61 416.387 1408.56 
8170 3
12054803 1596.67 1784.83 1538.5 -1052.22 539.823 1182.62 
12052700 12480.3 -9696.33 1892.5 116.747 319.151 339.834 
12043600 3927.17 2014.5 1001.5 -1549.12 -649.62 1679.82 
8170.5 3
12054803 1123.86 2003.14 1615.29 -966.891 446.441 1064.98 
12052700 12247.4 -9632.14 1870.14 -476.288 131.269 494.046 
12043600 3436.43 1680.71 1027.29 -1003.55 -682.588 1213.69 
8171 3
12054803 728.333 2312.33 1641.5 -813.835 636.194 1032.99 
12052700 12229.3 -9545.83 1852.83 -37.233 177.592 181.453 
12043600 2673.67 1483.5 1114.67 -1569.47 -405.791 1621.08 
8171.5 3
12054803 172.571 2517.57 1717.29 -1094.02 404.012 1166.24 
12052700 12323.3 -9506.86 1834 184.946 76.7248 200.229 
12043600 1889.71 1785.57 1187.43 -1543.21 594.629 1653.81 
8172 3
12054803 -350 2725 1725.83 -1028.68 408.324 1106.76 
12052700 12403.5 -9094.5 1870.17 157.902 811.727 826.942 
12043600 1175 2029 1196.33 -1406.92 479.19 1486.28 
8172.5 3
12054803 -804.857 2878.86 1726 -911.537 308.331 962.272 
12052700 12471.6 -8954.14 1918.71 136.416 281.277 312.611 
12043600 454.429 2119.57 1207.14 -1444.03 181.506 1455.39 
8173 3
12054803 -1248 3163.5 1712.17 -886.286 569.286 1053.37 
12052700 12479.3 -9101.17 1932.5 15.5238 -294.048 294.457 
12043600 -299 2168 1220 -1506.86 96.8571 1509.97 
8173.5 3
12054803 -1697.71 3554.71 1692.57 -931.085 809.967 1234.09 
12052700 12334.1 -9416.71 1952.43 -300.601 -653.308 719.147 
12043600 -988.429 2078.29 1227.43 -1427.39 -185.744 1439.42 
8174 3
12054803 -2088.57 3774.14 1694.14 -743.074 417.165 852.165 
12052700 12244.1 -9618 1973.86 -171.103 -382.672 419.183 
12043600 -1638.86 2099 1233.14 -1236.56 39.3808 1237.18 
8174.5 3
12054803 -2534.67 4063.5 1681.67 -908.544 589.322 1082.94 
12052700 12423 -9704.67 1944.17 364.271 -176.511 404.783 
12043600 -2051.33 2451.5 1211.83 -840.074 717.923 1105.05 
8175 3
12054803 -2965.5 4292.83 1698.5 -926.523 493.19 1049.61 
12052700 12429.5 -9817 1913.5 13.9785 -241.577 241.981 
12043600 -2491.17 2611.17 1209 -945.878 343.369 1006.27 
8175.5 3
12054803 -3379.14 4564.86 1684 -789.395 519.129 944.796 
12052700 12367.9 -9842.86 1877.86 -117.639 -49.3457 127.569 
12043600 -2923.14 2886.43 1203.29 -824.382 525.309 977.525 
8176 3
12054803 -3847.67 4787.17 1673.33 -929.611 441.09 1028.95 
12052700 12499.7 -9679.33 1861 261.527 324.452 416.732 
12043600 -3187.67 3329.33 1239.5 -524.849 878.779 1023.58 
8176.5 3
12054803 -4185.29 4975.43 1641 -671.211 374.278 768.51 
12052700 12426.7 -9738.14 1886.43 -145.035 -116.918 186.292 
12043600 -3520.29 3685.71 1275.71 -661.27 708.511 969.157 
8177 3
12054803 -4691 5210.5 1592.33 -1013.46 471.085 1117.59 
12052700 12327 -9655.83 1891.17 -199.828 164.949 259.113 
12043600 -3866.33 3911.17 1305.5 -693.482 451.808 827.676 
8177.5 3
12054803 -5123.86 5287.57 1441.57 -874.459 155.7 888.212 
12052700 12307.6 -9706.86 1865.86 -39.2496 -103.078 110.298 
12043600 -4012.29 4225.14 1226 -294.853 634.295 699.478 
8178 3
12054803 -5495.67 5397.33 1396 -755.71 223.093 787.952 
12052700 12317.3 -9793 1822 19.8413 -175.087 176.208 
12043600 -4072.5 4668.33 1165.17 -122.387 900.794 909.07 
8178.5 3
12054803 -5798 5642.14 1357.86 -599.868 485.733 771.867 
12052700 12298.3 -9852.57 1792.71 -37.7929 -118.197 124.092 
12043600 -4460.57 5216.29 1130.29 -769.983 1087.21 1332.25 
8179 3
12054803 -5903.83 5849.17 1362.33 -205.502 401.988 451.47 
12052700 12248.8 -9866.5 1767.67 -96.024 -27.0458 99.7602 
12043600 -5051.33 5536.67 1077 -1147.11 622.099 1304.94 
8179.5 3
12054803 -6347.57 6213.57 1340.29 -914.924 751.35 1183.9 
12052700 12184.9 -9631.29 1779.43 -131.91 484.978 502.597 
12043600 -5459.14 5758.29 1058.86 -840.844 456.946 956.985 
8180 3
12054803 -6707.17 6372.67 1317.67 -720.632 318.828 788.011 
12052700 12352.3 -9533.83 1777.17 335.624 195.295 388.309 
12043600 -5938.67 6061 1045.17 -960.97 606.642 1136.43 
8180.5 3
12054803 -6966 6714.71 1317.71 -520.791 688.225 863.062 
12052700 12599 -9657.71 1761.71 496.311 -249.257 555.386 
12043600 -6225 6674.14 1051.14 -576.123 1233.69 1361.58 
8181 3
12054803 -7562.5 7207.33 1398.83 -1190.62 983.272 1544.15 
12052700 12333.8 -9417.67 1816.83 -529.275 479.137 713.936 
12043600 -6429.33 6894.33 1064.83 -407.851 439.502 599.587 
8181.5 3
12054803 -7851.67 7575.33 1535.33 -593.771 755.647 961.024 
12052700 12147.3 -9205.5 1879.17 -382.957 435.661 580.048 
12043600 -6857.17 6969 1066 -878.508 153.32 891.786 
8182 3
12054803 -8186.14 7760.57 1563.14 -674.347 373.464 770.856 
12052700 12145.4 -9170 1896 -3.84025 71.5726 71.6755 
12043600 -7443.14 7291.43 1202.57 -1181.4 650.058 1348.44 
8182.5 3
12054803 -8672.17 7994.67 1472.5 -951.123 458.112 1055.7 
12052700 12256.8 -9011.17 1970.67 218.013 310.828 379.663 
12043600 -7934.17 7494.83 1167.33 -960.908 398.052 1040.09 
8183 3
12054803 -9015.43 8303.29 1498.14 -686.524 617.238 923.2 
12052700 12423.9 -8937.71 1959.14 334.048 146.905 364.923 
12043600 -8388.86 7638 1101.14 -909.381 286.333 953.394 
8183.5 3
12054803 -9359 8613.5 1471.83 -694.084 626.696 935.147 
12052700 12445 -8854.5 1945.67 42.7128 168.11 173.451 
12043600 -8950.17 7819 1096.5 -1133.96 365.657 1191.46 
8184 3
12054803 -9702 8980.14 1443.71 -708.678 757.527 1037.34 
12052700 12193.9 -8971.29 1946.86 -518.89 -241.293 572.249 
12043600 -9321.86 8164.43 994.571 -767.956 713.695 1048.39 
8184.5 3
12054803 -10086.6 9398.29 1441.14 -749.652 815.093 1107.41 
12052700 12077 -9098.14 1990.14 -227.792 -247.285 336.213 
12043600 -9730.43 8605.14 976.429 -796.436 859.092 1171.47 
8185 3
12054803 -10527 9791.86 1466 -856.865 765.703 1149.14 
12052700 12085.9 -9138.57 2012.86 17.2318 -78.6548 80.5203 
12043600 -10031.7 9090 1005 -586.159 943.302 1110.59 
8185.5 3
12054803 -10842 10205.7 1361.17 -620.079 814.586 1023.74 
12052700 12332.2 -9076.17 2025.5 484.861 122.844 500.181 
12043600 -10502.3 9436.33 927 -926.415 681.759 1150.23 
8186 3
12054803 -11173.6 10616.1 1348.14 -696.579 862.345 1108.54 
12052700 12637.1 -9017.29 2033.29 640.706 123.699 652.538 
12043600 -10944 9713.29 973.143 -927.871 581.833 1095.21 
8186.5 3
12054803 -11483.7 11068.3 1293.71 -602.219 877.947 1064.64 
12052700 12703.7 -9272 2040.86 129.265 -494.591 511.204 
12043600 -11455.4 10122.4 995.714 -993.065 794.452 1271.74 
8187 3
12054803 -11768.2 11619.5 1400 -563.272 1091.51 1228.28 
12052700 12655 -9688.67 2032 -96.4639 -825.083 830.702 
12043600 -11891 10551.2 960.833 -862.518 848.986 1210.25 
8187.5 3
12054803 -12087.5 12093.3 1386.5 -651.701 967.007 1166.11 
12052700 12602.8 -9859.33 2003.17 -106.463 -348.299 364.207 
12043600 -12233.3 10977.8 1021.83 -698.639 870.748 1116.38 
8188 3
12054803 -12357.7 12504.6 1298 -540.429 822.476 984.139 
12052700 12510.6 -9844.71 1965.43 -184.524 29.2381 186.826 
12043600 -12738.9 11692.3 940.857 -1011.05 1428.9 1750.42 
8188.5 3
12054803 -12677.7 12950.2 1281.33 -641.187 892.976 1099.33 
12052700 12458 -9766.17 1926.67 -105.354 157.41 189.413 
12043600 -12977.3 12486 998 -477.908 1590.61 1660.85 
8189 3
12054803 -12845 13367.9 1442.14 -343.6 857.681 923.947 
12052700 12515.9 -9334.86 1924.43 118.803 885.646 893.579 
12043600 -13271.6 12965.7 1019.57 -604.185 985.04 1155.57 
8189.5 3
12054803 -13004.4 13737.6 1533.43 -299.678 694.952 756.812 
12052700 12440.6 -8927.29 1924 -141.515 766.112 779.072 
12043600 -13489.4 13416 1082 -409.506 846.402 940.261 
8190 3
12054803 -13101.5 14043.5 1632.83 -194.143 611.857 641.919 
12052700 12343.2 -8902.5 1977.67 -194.81 49.5714 201.018 
12043600 -13678.3 13763.7 1186.17 -377.81 695.333 791.346 
8190.5 3
12054803 -13123 14297 1518.71 -41.9922 495.117 496.895 
12052700 12376.6 -8939.43 2042.14 65.2437 -72.1261 97.2569 
12043600 -13731 14185.6 1447.71 -102.865 824.033 830.428 
8191 3
12054803 -13235 14592.8 1468.33 -228.106 602.512 644.246 
12052700 12308.2 -9002.83 2087 -139.317 -129.134 189.96 
12043600 -13773.3 14381.8 1589.67 -86.2186 399.719 408.912 
8191.5 3
12054803 -13362.7 14708 1443.67 -273.963 247.139 368.962 
12052700 12275.8 -9389.83 2069.83 -69.3848 -830.472 833.366 
12043600 -13881.2 14711.3 1707.5 -231.402 707.082 743.983 
8192 3
12054803 -13464.7 14990.3 1511.67 -202.783 561.299 596.806 
12052700 12346.3 -9503.17 2061.33 140.159 -225.315 265.351 
12043600 -14022 15018.8 1635.5 -279.987 611.332 672.398 
8192.5 3
12054803 -13666.4 15633.7 1220.43 -390.255 1244.45 1304.21 
12052700 12365 -9632.29 2050 36.1057 -249.747 252.343 
12043600 -14230.4 15221.1 1738.86 -403.15 391.314 561.834 
8193 3
12054803 -14596.3 15993.2 1244.67 -1845.05 713.199 1978.09 
12052700 12433.7 -9621.5 2033.67 136.243 21.4002 137.914 
12043600 -14583.8 15395.3 1726.33 -701.2 345.616 781.749 
8193.5 3
12054803 -15273 15771.6 1552.71 -1372.55 -449.483 1444.27 
12052700 12475.6 -9541.71 2009.86 84.9995 161.837 182.801 
12043600 -14672 15724 1566.71 -178.837 666.667 690.237 
8194 3
12054803 -15571.2 15881.2 1749.33 -580.091 213.22 618.036 
12052700 12397.5 -8875.5 2007.17 -151.89 1296.14 1305.01 
12043600 -15136.2 16211.2 1639.83 -903.048 947.795 1309.13 
8194.5 3
12054803 -15886.1 16171 1716.43 -628.695 578.51 854.36 
12052700 12360.6 -8682 1986.71 -73.7097 386.228 393.198 
12043600 -15681.9 16668.7 1636.86 -1089.2 913.269 1421.42 
8195 3
12054803 -16324 16610.7 1820.33 -906.537 910.283 1284.69 
12052700 12284.7 -8559 1985.67 -157.153 254.658 299.245 
12043600 -16005 17058.7 1860.33 -669.033 807.355 1048.54 
8195.5 3
12054803 -16715.1 17137.7 1637.71 -780.724 1051.99 1310.04 
12052700 12208.1 -8641.71 2001.71 -152.742 -165.098 224.917 
12043600 -16203.7 17342.9 1669.57 -396.635 567.246 692.162 
8196 2
12054803 -16931.3 17916.7 1578.33 -424.736 1530.36 1588.21 
12043600 -16470.8 17594.3 1657.33 -524.792 494.059 720.764 
8196.5 2
12054803 -16875.3 18450.1 1736.14 114.617 1090.95 1096.96 
12043600 -16832.1 17900.3 1755.14 -738.874 625.669 968.193 
8197 2
12054803 -17138.3 18905.3 1866 -528.208 914.037 1055.68 
12043600 -16923 18310.8 1781.17 -182.444 824.393 844.34 
8197.5 2
12054803 -17358 19272.8 1926.17 -455.74 762.448 888.271 
12043600 -17128.7 18730 1689.67 -426.694 869.64 968.681 
8198 2
12054803 -18014.1 19879 1710.71 -1208.37 1116.33 1645.1 
12043600 -17372.9 19381.7 1625.86 -449.706 1200.21 1281.69 
8198.5 2
12054803 -18180.3 20071.5 1631.17 -349.14 404.412 534.273 
12043600 -17620.3 19931.3 1620.33 -519.908 1154.66 1266.31 
8199 1
12054803 -18593.7 20396.1 1552.71 -863.008 677.751 1097.33 
8199.5 1
12054803 -18790.3 20795 1497.57 -366.055 742.751 828.055 
