# Supplementary material for: Intrinsic group behaviour II: On the dependence of triad spatial dynamics on social and personal features; and on the effect of social interaction on small group dynamics
Source: PLoS One. 2019 Dec 3;14(12):e0225704. doi: 10.1371/journal.pone.0225704 (PMC6890182; doi:10.1371/journal.pone.0225704)
Supplement: S3 Data Set — (ZIP) [file pone.0225704.s003.zip › set_3_int/group_traj_triad_int/traj_3_0217_26.dat]

3 12042501 12042400 12042202 0 0 0 1 3 1 0 20 20 20 1782.27 1810.49 1746.51 
8062.5 1
12042202 -9936 9589 1449 0 0 0 
8063 1
12042202 -9743.25 8794.25 1398.12 372.104 -1534.27 1578.74 
8063.5 2
12042400 -7992 8465 1662 0 0 0 
12042202 -9158 8163.86 1448.29 1184.72 -1276.1 1741.26 
8064 2
12042400 -7778.57 8277.86 1664 762.245 -668.367 1013.77 
12042202 -8520.86 7590 1400.57 1338.54 -1205.58 1801.42 
8064.5 2
12042400 -7147.62 7813.5 1670 1227.52 -903.419 1524.13 
12042202 -7779.5 7161.62 1430.25 1442.33 -833.414 1665.8 
8065 2
12042400 -6877.43 7192.71 1536 540.393 -1241.57 1354.08 
12042202 -7060.57 6774 1461.86 1437.86 -775.25 1633.54 
8065.5 3
12042501 -4389 6830.67 1595 0 0 0 
12042400 -6186.75 6650.25 1497.62 1381.36 -1084.93 1756.48 
12042202 -6243.75 6376.88 1398.12 1633.64 -794.25 1816.49 
8066 3
12042501 -3996.86 6782.29 1678.29 1156.76 -142.717 1165.53 
12042400 -5866.71 6007.86 1299.57 636.254 -1277.12 1426.84 
12042202 -4791.29 6238.57 1448.86 2887.6 -274.957 2900.66 
8066.5 3
12042501 -3377.71 6527.43 1713 1281.87 -527.655 1386.22 
12042400 -5132.71 5705.57 1157.43 1519.67 -625.85 1643.5 
12042202 -3484.43 6267 1550.57 2705.71 58.8583 2706.35 
8067 3
12042501 -2681.88 6168.25 1720.62 1356.41 -700.153 1526.46 
12042400 -4295.12 5319.12 1467.38 1632.73 -753.307 1798.13 
12042202 -2603.62 6164 1698.5 1716.97 -200.78 1728.67 
8067.5 3
12042501 -2085.57 5834.29 1760 1185.49 -663.945 1358.76 
12042400 -3397.71 4911.57 1555.57 1784.12 -810.246 1959.48 
12042202 -2074.14 5828.14 1730.71 1052.65 -667.708 1246.56 
8068 3
12042501 -1605.25 5523.38 1758.12 951.132 -615.665 1133 
12042400 -2649 4708.38 1641.62 1482.6 -402.369 1536.23 
12042202 -1633.62 5569 1749 872.313 -513.154 1012.06 
8068.5 3
12042501 -1153.43 5293.57 1812 896.471 -455.959 1005.76 
12042400 -2043.71 4485.86 1696.14 1200.96 -441.504 1279.55 
12042202 -1127.57 5314.43 1786.43 1004.07 -505.102 1123.96 
8069 3
12042501 -594.571 5039 1830.71 1131.29 -515.327 1243.13 
12042400 -1547.86 4212 1689.86 1003.76 -554.367 1146.67 
12042202 -610.286 4977.43 1824.57 1047.14 -682.186 1249.75 
8069.5 3
12042501 338.75 4751.38 1868 1908.63 -588.19 1997.21 
12042400 -907.75 3905.38 1714.88 1309.01 -627.045 1451.45 
12042202 -297.875 4707.38 1875.62 638.877 -552.257 844.483 
8070 3
12042501 920.125 4423.88 1828.12 1090.76 -614.447 1251.92 
12042400 174.125 3865 1732.25 2029.78 -75.7505 2031.2 
12042202 -66.5 4331.75 1850 434.099 -704.737 827.706 
8070.5 3
12042501 1429.57 4200.71 1814 1039.69 -455.43 1135.06 
12042400 930.429 3805.14 1766.43 1543.48 -122.157 1548.3 
12042202 354.714 3706.14 1832.71 859.621 -1276.75 1539.17 
8071 3
12042501 2097 3854.57 1801.57 1405.11 -728.722 1582.84 
12042400 1501.71 3610.71 1775.14 1202.71 -409.323 1270.45 
12042202 856.286 3341.29 1807.86 1055.94 -768.12 1305.76 
8071.5 3
12042501 2712.12 3415.38 1782 1210.88 -864.56 1487.85 
12042400 2113.88 3429.38 1763.88 1205.04 -356.967 1256.8 
12042202 1465.75 3210.88 1805.5 1199.73 -256.714 1226.89 
8072 3
12042501 3214.29 3020.14 1745.29 1026.91 -808.246 1306.83 
12042400 2631 3189.43 1728.43 1057.52 -490.688 1165.81 
12042202 2025 3186.43 1810 1143.66 -49.9927 1144.75 
8072.5 3
12042501 3685.25 2669.88 1707.12 928.924 -690.864 1157.67 
12042400 3096.75 2870.75 1717.12 918.639 -628.557 1113.1 
12042202 2455 2818.38 1808.75 848.126 -725.944 1116.38 
8073 3
12042501 4292.43 2383.57 1645.86 1216.79 -573.755 1345.28 
12042400 3640.43 2491.86 1740 1089.54 -759.304 1328.02 
12042202 2903.14 2561.57 1805.57 898.082 -514.636 1035.09 
8073.5 3
12042501 4914 1931.88 1572.12 1218.77 -885.679 1506.59 
12042400 4258 2070 1729.5 1210.92 -827.171 1466.48 
12042202 3694.75 1961.25 1784.62 1552.17 -1177.1 1948.02 
8074 3
12042501 5494.43 1518.71 1630.86 1165.52 -829.64 1430.64 
12042400 4752.29 1824.43 1721.43 992.542 -493.115 1108.29 
12042202 4408.29 1269.43 1718.29 1432.8 -1389.2 1995.7 
8074.5 3
12042501 5901.5 958.75 1728.12 814.143 -1119.93 1384.58 
12042400 5299.62 1366.88 1733.75 1094.68 -915.107 1426.79 
12042202 4907.88 934.875 1652 999.179 -669.107 1202.52 
8075 3
12042501 6299.38 560.75 1734.62 783.219 -783.465 1107.81 
12042400 5729 903.125 1768.38 845.226 -912.894 1244.1 
12042202 5257.88 520.625 1615 688.976 -815.453 1067.54 
8075.5 3
12042501 6639.29 186 1751.57 700.847 -772.68 1043.18 
12042400 6097.29 560.143 1741 759.352 -707.18 1037.65 
12042202 5585.86 168.571 1574.14 676.252 -725.884 992.08 
8076 3
12042501 7081.62 -180.625 1755.25 863.944 -716.064 1122.12 
12042400 6459.12 207.25 1745.75 706.717 -689.244 987.171 
12042202 5916.62 -247.625 1595.62 646.031 -812.884 1038.33 
8076.5 3
12042501 7470.86 -686.571 1759 776.91 -1009.87 1274.14 
12042400 6835.14 -181.429 1730.43 750.535 -775.806 1079.43 
12042202 6284.14 -576.286 1642.43 733.569 -656.009 984.109 
8077 3
12042501 7813.25 -1315.12 1802.5 675.331 -1239.75 1411.76 
12042400 7246.12 -534.25 1742 810.616 -695.9 1068.35 
12042202 6681.62 -921 1631.75 783.988 -679.91 1037.75 
8077.5 3
12042501 8244.57 -1732 1800.86 878.455 -849.033 1221.7 
12042400 7695.57 -982.286 1757.71 915.37 -912.496 1292.5 
12042202 7143 -1228.43 1678.86 939.664 -626.127 1129.16 
8078 3
12042501 8844.25 -1999 1803.88 1216.39 -541.582 1331.51 
12042400 8260.5 -1279.5 1760.38 1145.9 -602.869 1294.81 
12042202 7673.88 -1607.25 1680.75 1076.83 -768.4 1322.87 
8078.5 3
12042501 9374.86 -2231.86 1821.71 1050.71 -461.103 1147.43 
12042400 8761.14 -1764.71 1775.14 991.372 -960.82 1380.58 
12042202 8241.14 -1995.14 1657.57 1123.3 -768.105 1360.81 
8079 3
12042501 9851.43 -2507.57 1812.14 968.641 -560.395 1119.07 
12042400 9246.29 -2177 1772.57 986.063 -837.979 1294.04 
12042202 8645.29 -2244.86 1655.71 821.429 -507.549 965.583 
8079.5 3
12042501 10454.1 -2917.12 1767.12 1188.75 -807.798 1437.24 
12042400 9823.88 -2746.12 1762.62 1139.23 -1122.53 1599.35 
12042202 9183.88 -2683 1694.75 1062.31 -864.187 1369.42 
8080 3
12042501 10953.9 -3316.43 1786 983.725 -786.031 1259.19 
12042400 10353.9 -3143.57 1766 1043.27 -782.375 1304.04 
12042202 9765.57 -3233.29 1697.14 1145.07 -1083.24 1576.26 
8080.5 3
12042501 11393.9 -3614.14 1724.43 914.761 -618.949 1104.48 
12042400 10728.9 -3558.14 1733.43 779.626 -861.895 1162.19 
12042202 10163.9 -3631.29 1661.71 828.037 -827.443 1170.6 
8081 3
12042501 11815.3 -4071 1736.29 858.307 -930.463 1265.88 
12042400 11226.1 -3955.43 1716.43 1012.8 -809.136 1296.33 
12042202 10642.3 -4085.43 1613.43 974.396 -924.935 1343.49 
8081.5 3
12042501 12280.6 -4556.62 1732.25 888.052 -926.765 1283.56 
12042400 11718 -4315.62 1729.62 938.659 -687.398 1163.44 
12042202 11218.6 -4525.75 1628.38 1099.88 -840.308 1384.15 
8082 3
12042501 12771.1 -5142.71 1727.29 959.918 -1146.95 1495.64 
12042400 12259.6 -4748.57 1747.29 1059.83 -847.253 1356.86 
12042202 11655 -4909.71 1641.57 853.963 -751.398 1137.48 
8082.5 3
12042501 13283.8 -5746.78 1731.78 1033.54 -1217.87 1597.31 
12042400 12716.6 -5323.11 1749.22 921.339 -1158.35 1480.08 
12042202 12014.6 -5300.89 1593.56 724.91 -788.658 1071.2 
8083 3
12042501 13559.6 -6060.33 1737 548.266 -623.371 830.173 
12042400 13022.2 -5665 1758.56 607.687 -679.7 911.743 
12042202 12385.9 -5729.44 1591.11 738.237 -851.999 1127.34 
8083.5 3
12042501 13927.7 -6431.11 1755.33 762.135 -767.656 1081.73 
12042400 13401.1 -6124.44 1753.56 784.449 -951.231 1232.96 
12042202 12789.9 -6205.56 1607.67 836.439 -985.737 1292.79 
8084 3
12042501 14383.1 -6984.22 1731.56 948.843 -1152.31 1492.69 
12042400 13870.6 -6715.67 1728.44 978.009 -1231.71 1572.77 
12042202 13304.7 -6881.56 1643.56 1072.45 -1408.33 1770.19 
8084.5 3
12042501 14829.4 -7638.33 1693.89 871.745 -1277.56 1546.64 
12042400 14296.8 -7330.11 1714.44 832.465 -1200.09 1460.55 
12042202 13799.9 -7512.22 1639.33 967.231 -1231.77 1566.14 
8085 3
12042501 15281.4 -8365.25 1681 907.491 -1459.67 1718.77 
12042400 14736.4 -8029.62 1727.5 882.725 -1404.65 1658.99 
12042202 14220.4 -8206.88 1673 844.35 -1394.89 1630.53 
8085.5 3
12042501 15847.6 -9172.5 1806.25 1099.51 -1567.48 1914.66 
12042400 15279.1 -8739 1772 1053.88 -1377.43 1734.35 
12042202 14723.4 -8818.25 1669.75 976.699 -1187.14 1537.28 
8086 3
12042501 16306.9 -9595.38 1853 884.875 -814.788 1202.86 
12042400 15750.9 -9253.62 1845.88 908.96 -991.57 1345.15 
12042202 15179.1 -9282.62 1682.62 878.131 -894.75 1253.67 
8086.5 3
12042501 16565.7 -10096.6 1867.86 526.096 -1018.69 1146.52 
12042400 16129.1 -9694 1863.71 768.837 -895.071 1179.94 
12042202 15547.9 -9755.29 1698.86 749.456 -960.693 1218.45 
8087 3
12042501 16968 -10605.1 1845.88 822.67 -1039.99 1326.03 
12042400 16539.8 -10200.5 1831.5 839.687 -1035.79 1333.39 
12042202 15999.6 -10396.5 1700 923.861 -1311.28 1604.05 
8087.5 3
12042501 17493.9 -10931.9 1814 1047.56 -650.896 1233.31 
12042400 16950 -10724.2 1786.75 817.231 -1043.33 1325.29 
12042202 16428.2 -10892.9 1706.62 853.835 -988.795 1306.43 
8088 3
12042501 18375.4 -11444.5 1748 1714.98 -997.325 1983.89 
12042400 17325.4 -11214.2 1760.75 730.302 -953.307 1200.89 
12042202 16842.2 -11461.2 1676.62 805.447 -1105.79 1368.03 
8088.5 3
12042501 18950.7 -11842 1705.29 1139.29 -787.129 1384.75 
12042400 17897 -11742.4 1773.57 1131.93 -1045.9 1541.16 
12042202 17358.1 -11991.4 1640.14 1021.57 -1049.86 1464.86 
8089 3
12042501 19347.7 -12164.4 1728.86 825.364 -670.33 1063.28 
12042400 18566.9 -12201.1 1783.29 1392.63 -953.668 1687.87 
12042202 18092.3 -12578.6 1654.29 1526.28 -1220.67 1954.38 
8089.5 3
12042501 19754.4 -12488.5 1736.62 789.632 -629.265 1009.7 
12042400 19057.8 -12578.6 1806.62 953.19 -732.975 1202.42 
12042202 18618.2 -13063.1 1641.88 1021.29 -940.881 1388.63 
8090 3
12042501 20260.9 -12806.1 1763.14 1040 -652.244 1227.61 
12042400 19497.3 -12995.1 1805.57 902.537 -855.273 1243.41 
12042202 18922.1 -13486.1 1643.29 624.01 -868.62 1069.53 
8090.5 3
12042501 20702.8 -13177.2 1767.38 899.985 -755.819 1175.26 
12042400 19892.2 -13364.8 1759.25 804.408 -752.764 1101.69 
12042202 19494.5 -13766 1690.88 1165.7 -569.974 1297.58 
8091 3
12042501 21104.4 -13450.8 1801.62 766.46 -521.947 927.302 
12042400 20456.8 -13797.9 1732.75 1077.29 -826.574 1357.86 
12042202 20083.9 -14190.5 1679.12 1124.76 -810.115 1386.14 
8091.5 3
12042501 21602 -13756.1 1794.71 1021.82 -627.09 1198.9 
12042400 20978.7 -14121.9 1731.71 1071.8 -665.261 1261.47 
12042202 20623.4 -14549.9 1663 1107.91 -737.9 1331.15 
8092 3
12042501 22100.9 -13949.8 1790.12 993.775 -385.672 1065.99 
12042400 21518.1 -14279.5 1713.38 1074.52 -314.03 1119.47 
12042202 21047.4 -14718 1667.75 844.515 -334.946 908.512 
8092.5 3
12042501 22684.6 -14243.7 1758.14 1149.01 -578.67 1286.5 
12042400 22074.6 -14486.3 1683.86 1095.37 -407.058 1168.56 
12042202 21675.9 -14970 1645.71 1237.17 -496.063 1332.92 
8093 3
12042501 23317.9 -14446.9 1758 1313.91 -421.495 1379.86 
12042400 22687.2 -14710.8 1657 1271.12 -465.694 1353.74 
12042202 22380.2 -15220.1 1590.62 1461.4 -518.932 1550.8 
8093.5 3
12042501 24043.6 -14702.6 1762.43 1474.99 -519.708 1563.87 
12042400 23324 -14927.1 1695.86 1294.21 -439.823 1366.9 
12042202 23027 -15430.9 1606.29 1314.53 -428.317 1382.55 
8094 3
12042501 24614 -14870.6 1752.12 1134.05 -334.103 1182.24 
12042400 23950.9 -15158.9 1689.75 1246.27 -460.7 1328.7 
12042202 23513.6 -15555.9 1640.75 967.445 -248.544 998.862 
8094.5 3
12042501 25218.1 -15100.6 1720.86 1205.87 -458.975 1290.27 
12042400 24537.9 -15408.9 1719.71 1171.62 -498.966 1273.45 
12042202 24001.3 -15629.1 1660.86 973.375 -146.243 984.299 
8095 3
12042501 25769.4 -15337.2 1748.75 1095.89 -470.534 1192.63 
12042400 25098.8 -15526.2 1726.5 1115.1 -233.385 1139.26 
12042202 24548.6 -15744.8 1719.38 1088.15 -229.835 1112.16 
8095.5 3
12042501 26508.3 -15639 1734.57 1480.78 -604.709 1599.5 
12042400 25681 -15790.1 1784 1166.83 -528.843 1281.08 
12042202 25177.3 -16031.1 1714 1259.84 -573.934 1384.41 
8096 3
12042501 27293.9 -15895.8 1724.62 1537.36 -502.446 1617.38 
12042400 26369.1 -15934.6 1760.88 1346.62 -282.744 1375.99 
12042202 25918.5 -16367 1629 1450.52 -657.255 1592.48 
8096.5 3
12042501 28086 -16186.9 1779.29 1550.15 -569.681 1651.51 
12042400 27145.7 -16169 1775.43 1519.74 -458.659 1587.45 
12042202 26712.4 -16734.9 1617 1553.68 -719.877 1712.35 
8097 3
12042501 28540.8 -16172.5 1785.88 902.282 28.4864 902.731 
12042400 27757.2 -16342.4 1802 1213.36 -343.998 1261.19 
12042202 27464 -17071.4 1652 1491.21 -667.694 1633.87 
8097.5 3
12042501 29021.4 -16333 1860.14 997.258 -332.988 1051.38 
12042400 28330.3 -16484.7 1790.86 1188.87 -295.31 1225 
12042202 28195.9 -17218.6 1697.14 1518.38 -305.387 1548.78 
8098 3
12042501 29494 -16587 1787.38 956.622 -514.17 1086.05 
12042400 28906.9 -16597 1768.25 1167.18 -227.299 1189.11 
12042202 28718.8 -17335.9 1678.12 1058.49 -237.457 1084.8 
8098.5 3
12042501 30015.7 -16758.9 1754 1003.3 -330.495 1056.33 
12042400 29503.1 -16721.9 1742.71 1146.67 -240.11 1171.54 
12042202 29382.1 -17373 1665.71 1275.76 -71.3942 1277.75 
8099 3
12042501 30707.7 -16866.9 1738.29 1475.48 -230.277 1493.34 
12042400 30118.1 -16860.4 1745.14 1311.3 -295.461 1344.18 
12042202 29876.9 -17367.3 1665.43 1054.83 12.184 1054.9 
8099.5 3
12042501 31439.1 -17075.8 1764.75 1442.62 -412.017 1500.31 
12042400 30775 -17013 1698.5 1295.58 -300.93 1330.07 
12042202 30366.8 -17423.2 1640.62 966.258 -110.383 972.543 
8100 3
12042501 32130.9 -17281.7 1785.71 1290.55 -384.262 1346.54 
12042400 31432.6 -17193.6 1646.71 1226.81 -336.887 1272.23 
12042202 30998.1 -17570.1 1589.14 1177.97 -274.054 1209.43 
8100.5 3
12042501 33000.4 -17535.4 1740.43 1804.09 -526.378 1879.31 
12042400 31940.4 -17318.3 1731.43 1053.65 -258.743 1084.95 
12042202 31589.4 -17733 1557 1226.73 -337.878 1272.41 
8101 3
12042501 33545.4 -17787.7 1711.14 1164.53 -539.072 1283.25 
12042400 32608.4 -17498.6 1664 1427.35 -385.226 1478.42 
12042202 32113.3 -17785.7 1499.14 1119.35 -112.637 1125.01 
8101.5 3
12042501 33965.2 -17907.8 1705.25 813.607 -232.627 846.211 
12042400 33206.6 -17604 1664.12 1159.3 -204.319 1177.16 
12042202 32653.6 -17821.5 1492.12 1047.17 -69.3522 1049.46 
8102 3
12042501 34401.6 -18055.6 1737.14 872.643 -295.643 921.363 
12042400 33682.4 -17782.9 1677.86 951.607 -357.714 1016.62 
12042202 33164 -17920.3 1505.29 1020.75 -197.571 1039.69 
8102.5 3
12042501 35012.8 -18412.2 1760 1227.27 -716.222 1420.97 
12042400 34246 -18072.2 1697.38 1131.67 -581.11 1272.15 
12042202 33904.5 -18499.2 1582.75 1486.95 -1162.58 1887.49 
8103 3
12042501 35546 -18735.4 1770.14 1066.5 -646.357 1247.08 
12042400 34845.7 -18468.1 1738 1199.43 -791.786 1437.2 
12042202 34593 -19034.3 1613.86 1377 -1070.07 1743.9 
8103.5 3
12042501 35993.6 -18970.6 1737.86 936.342 -491.931 1057.7 
12042400 35319.9 -18836.6 1769.71 991.931 -770.771 1256.19 
12042202 35058.7 -19407.9 1697.43 974.298 -781.53 1249.02 
8104 3
12042501 36609.8 -19250.8 1711.25 1171.44 -532.659 1286.86 
12042400 35898.4 -19309 1777.38 1099.84 -898.153 1419.98 
12042202 35481.2 -19704.2 1703.62 803.3 -563.485 981.226 
8104.5 3
12042501 37226.1 -19449.6 1729 1174.08 -378.707 1233.65 
12042400 36557.7 -19589 1763.71 1255.88 -533.333 1364.44 
12042202 36118.4 -20086.4 1710.14 1213.67 -727.959 1415.25 
8105 3
12042501 37847.4 -19652.9 1805.57 1324.7 -433.445 1393.81 
12042400 37102.4 -19843.1 1822.71 1161.44 -541.882 1281.63 
12042202 36767.4 -20422.9 1684.57 1383.8 -717.332 1558.67 
8105.5 3
12042501 38527.5 -19917.5 1860.88 1354.72 -527.177 1453.68 
12042400 37723.5 -20073.2 1845.38 1237.19 -458.381 1319.38 
12042202 37386.4 -20726.8 1746.75 1232.96 -605.364 1373.56 
8106 3
12042501 39178.1 -20191.9 1861.57 1270.79 -535.854 1379.14 
12042400 38331.4 -20199 1875.14 1187.36 -245.605 1212.5 
12042202 38127.7 -20821.7 1793.43 1447.93 -185.477 1459.76 
8106.5 3
12042501 39674.6 -20530 1818.43 1045.11 -711.88 1264.53 
12042400 38903.6 -20451.1 1874.14 1204.51 -530.827 1316.29 
12042202 38601.6 -20962.7 1856.71 997.594 -296.842 1040.82 
8107 3
12042501 40514.4 -21090 1867.25 1649.91 -1100.2 1983.09 
12042400 39488.2 -20712 1859.5 1148.68 -512.489 1257.82 
12042202 39068.9 -21065.4 1843.12 918.082 -201.691 939.975 
8107.5 3
12042501 41213.4 -21439.5 1831.88 1308.99 -654.494 1463.49 
12042400 40105.4 -20971.1 1829.12 1155.66 -485.253 1253.41 
12042202 39702.2 -21322.6 1821.5 1186.1 -481.742 1280.19 
8108 3
12042501 41667.8 -21773.5 1806.17 956.754 -703.158 1187.35 
12042400 40764.8 -21377.3 1787.83 1388.33 -855.175 1630.58 
12042202 40186.8 -21606 1758 1020.18 -596.579 1181.81 
8108.5 3
12042501 42167.6 -21925.5 1792.12 1013.78 -308.316 1059.62 
12042400 41442.9 -21875.1 1749.88 1375.34 -1009.72 1706.19 
12042202 40784.6 -22236.4 1725 1212.56 -1278.65 1762.17 
8109 3
12042501 42932.3 -22098.1 1756.29 1456.5 -328.844 1493.16 
12042400 42017.7 -22039.9 1751.57 1094.93 -313.776 1139 
12042202 41519.4 -22937.6 1678.14 1399.63 -1335.61 1934.64 
8109.5 3
12042501 43631 -22371.9 1741.86 1434.73 -562.042 1540.89 
12042400 42565.6 -22216.7 1775.43 1124.96 -363.156 1182.13 
12042202 41962.1 -23223.1 1696.71 909.064 -586.389 1081.78 
8110 3
12042501 44409.8 -22579.1 1771.5 1509.21 -401.682 1561.75 
12042400 43204 -22547.1 1721.25 1237.26 -640.331 1393.14 
12042202 42571.2 -23200.9 1741.75 1180.44 43.1548 1181.23 
8110.5 3
12042501 45115.3 -22754.7 1807.71 1416.74 -352.589 1459.95 
12042400 43808.6 -22838.9 1678.86 1214 -585.808 1347.95 
12042202 43354.7 -23364.1 1814.57 1573.22 -327.847 1607.02 
8111 3
12042501 45639 -22810.1 1834.57 1066.63 -112.889 1072.59 
12042400 44491.7 -23077.4 1704 1391.33 -485.889 1473.73 
12042202 44278.3 -23671.1 1826.29 1881 -625.255 1982.2 
8111.5 3
12042501 46110.4 -22849.7 1834.71 972.018 -81.5906 975.436 
12042400 45143.3 -23163 1702.14 1343.45 -176.436 1354.98 
12042202 44955.3 -23863 1793.29 1395.88 -395.582 1450.85 
8112 3
12042501 46656 -23129.6 1847.88 1067.65 -547.77 1199.97 
12042400 45688 -23249.9 1760.38 1065.98 -170.01 1079.45 
12042202 45484 -24059.8 1746.62 1034.67 -385.029 1103.98 
8112.5 3
12042501 47159.9 -23351.4 1824.29 989.896 -435.763 1081.57 
12042400 46144.6 -23283.7 1834.43 896.997 -66.4819 899.457 
12042202 46011.4 -23945 1731.57 1036.21 225.442 1060.45 
8113 3
12042501 47386 -23519.6 1824.14 475.09 -353.241 592.022 
12042400 46590 -23406.4 1843.29 935.774 -257.803 970.637 
12042202 46338.6 -23930.9 1673.14 687.275 29.7119 687.917 
8113.5 3
12042501 47380.6 -23552.2 1823 -10.6436 -64.71 65.5795 
12042400 46817.1 -23485.8 1840 449.752 -157.072 476.392 
12042202 46830 -24019.6 1633.5 973.126 -175.778 988.874 
8114 3
12042501 47638.6 -23800.1 1822.43 494.15 -474.891 685.351 
12042400 47080.1 -23710.3 1838 503.866 -430.145 662.499 
12042202 47302.6 -24205.9 1600.14 905.309 -356.767 973.071 
