# Supplementary material for: Intrinsic group behaviour II: On the dependence of triad spatial dynamics on social and personal features; and on the effect of social interaction on small group dynamics
Source: PLoS One. 2019 Dec 3;14(12):e0225704. doi: 10.1371/journal.pone.0225704 (PMC6890182; doi:10.1371/journal.pone.0225704)
Supplement: S3 Data Set — (ZIP) [file pone.0225704.s003.zip › set_3_int/group_traj_triad_int/traj_3_0217_25.dat]

3 12040701 12044602 12044701 0 0 1 0 2 1 0 40 10 70 1602.14 1801.74 1388.58 
8047 1
12040701 40334.5 -20693.5 1224.5 0 0 0 
8047.5 1
12040701 39969.9 -20534.8 1221.12 -1050.79 457.493 1146.06 
8048 1
12040701 39471.9 -20369.3 1324.29 -972.691 323.172 1024.97 
8048.5 1
12040701 39075.8 -20270 1421.88 -815.035 204.292 840.249 
8049 1
12040701 38734.5 -20093.6 1382.5 -673.077 347.88 757.663 
8049.5 1
12040701 38382.6 -19922.4 1379.71 -750.381 365.024 834.454 
8050 1
12040701 37947.5 -19801.8 1410.5 -877.16 243.304 910.278 
8050.5 1
12040701 37539.8 -19660.5 1407 -818.775 283.635 866.511 
8051 1
12040701 37014.4 -19545.8 1352 -995.028 217.33 1018.49 
8051.5 1
12040701 36300.3 -19472.4 1302.71 -1352.44 138.866 1359.55 
8052 1
12040701 35872.6 -19342.6 1255.14 -894.8 271.668 935.131 
8052.5 1
12040701 35385 -19184.7 1273 -1001.17 324.142 1052.34 
8053 1
12040701 34804.1 -19033.8 1311.25 -1187.88 308.72 1227.34 
8053.5 1
12040701 34232.8 -19199.5 1343.75 -1111.62 -322.471 1157.45 
8054 1
12040701 33671.4 -19170.4 1333.62 -1092.17 56.6634 1093.64 
8054.5 1
12040701 33262.7 -19093.3 1289.14 -828.926 156.368 843.546 
8055 1
12040701 32654.4 -18962.9 1267.12 -1228.97 263.456 1256.89 
8055.5 1
12040701 31824.1 -18839 1238.71 -1684.04 251.268 1702.68 
8056 1
12040701 30989 -18455 1183.12 -1694 778.905 1864.49 
8056.5 1
12040701 30302.1 -18062.4 1135.5 -1352.12 772.884 1557.42 
8057 1
12040701 29810.1 -17688.1 1192.29 -1014.4 771.613 1274.51 
8057.5 1
12040701 29305.6 -17458.8 1265.25 -972.096 441.99 1067.86 
8058 1
12040701 28912.6 -17296.4 1291.71 -779.868 322.066 843.754 
8058.5 1
12040701 28331.8 -17170.4 1277.12 -1150.14 249.611 1176.92 
8059 1
12040701 27800.3 -17006.7 1318.29 -1058.69 326.017 1107.75 
8059.5 1
12040701 27247 -16890.9 1305.29 -1133.78 237.412 1158.37 
8060 1
12040701 26777.5 -16744.5 1264.25 -922.397 287.539 966.175 
8060.5 1
12040701 26221.9 -16640.4 1240.43 -1115.75 208.979 1135.15 
8061 1
12040701 25624.3 -16390.6 1247.57 -1255.4 524.91 1360.72 
8061.5 1
12040701 25435.1 -16479.9 1322.75 -378.321 -178.607 418.363 
8062 1
12040701 24961.4 -16628.4 1673.29 -928.817 -291.282 973.419 
8062.5 1
12040701 24386.3 -16600.4 1795.57 -1145.7 55.7769 1147.06 
8063 1
12040701 23839 -16405.1 1743.25 -1056.54 377.034 1121.79 
8063.5 1
12040701 23515.4 -16272.4 1729.71 -655.003 268.616 707.943 
8064 1
12040701 23024 -16092.6 1691.43 -1032.41 377.851 1099.39 
8064.5 1
12040701 22540.9 -15966.5 1680.88 -939.932 245.275 971.407 
8065 1
12040701 22009.3 -15731.3 1628.86 -1063.18 470.429 1162.61 
8065.5 1
12040701 21420.8 -15526.8 1588.5 -1177.07 409.071 1246.13 
8066 1
12040701 20948.7 -15198.1 1601.57 -938.441 653.295 1143.44 
8066.5 1
12040701 20528.3 -14924.9 1650.71 -870.453 565.809 1038.18 
8067 1
12040701 20103.8 -14575.6 1703.25 -827.555 680.764 1071.58 
8067.5 1
12040701 19642.6 -14397.6 1694.71 -916.856 353.983 982.817 
8068 1
12040701 19302.2 -14090.9 1724.75 -673.904 607.32 907.184 
8068.5 1
12040701 19009.6 -13688 1767.14 -580.711 799.355 988.026 
8069 1
12040701 18669.3 -13389 1779.57 -688.837 605.263 916.974 
8069.5 1
12040701 18319.8 -13125.2 1758 -714.797 539.366 895.461 
8070 1
12040701 17909.8 -12900 1730.62 -769.231 422.608 877.675 
8070.5 1
12040701 17474.4 -12584.4 1683.43 -888.411 644.023 1097.29 
8071 1
12040701 17161.4 -12332.9 1656.43 -658.947 529.624 845.407 
8071.5 1
12040701 16540.2 -12029.6 1712.25 -1222.79 596.914 1360.71 
8072 1
12040701 16044.6 -11706.9 1747.29 -1013.66 660.057 1209.62 
8072.5 1
12040701 15757.8 -11491.4 1729 -565.723 425.014 707.587 
8073 1
12040701 15479.9 -11242.6 1758.43 -556.9 498.604 747.491 
8073.5 1
12040701 15224.9 -10836.1 1767.12 -499.965 796.954 940.798 
8074 1
12040701 14885 -10557.7 1738.71 -682.48 559.058 882.227 
8074.5 1
12040701 14556.6 -10226.2 1708.25 -656.75 662.929 933.164 
8075 1
12040701 14250.5 -9846.5 1695.75 -602.608 747.539 960.183 
8075.5 1
12040701 13859.1 -9324.86 1685.71 -806.922 1075.55 1344.6 
8076 1
12040701 13646.1 -8969.62 1674 -416.051 693.813 808.996 
8076.5 1
12040701 13301.7 -8609.43 1708.86 -687.447 718.955 994.726 
8077 1
12040701 12911.8 -8278.38 1744.75 -769.16 652.966 1008.95 
8077.5 1
12040701 12609.1 -7947.43 1742.57 -616.308 674.025 913.316 
8078 1
12040701 12290.4 -7523.5 1722.12 -646.588 859.896 1075.87 
8078.5 1
12040701 11909.4 -7090.86 1772.43 -754.349 856.719 1141.49 
8079 1
12040701 11516 -6723.57 1765.43 -799.652 746.516 1093.95 
8079.5 1
12040701 11043.5 -6224.12 1720.62 -931.953 985.101 1356.08 
8080 1
12040701 10644.3 -5813.29 1682.57 -785.855 808.739 1127.66 
8080.5 1
12040701 10312.4 -5494.43 1676.43 -689.932 662.905 956.791 
8081 1
12040701 10026.4 -5144.86 1669.14 -582.485 711.958 919.877 
8081.5 1
12040701 9836.88 -4663.12 1660.62 -361.743 919.336 987.946 
8082 1
12040701 9530.86 -4206.71 1687.43 -598.861 893.172 1075.36 
8082.5 1
12040701 9349.44 -3889.56 1746.33 -365.751 639.433 736.647 
8083 1
12040701 9187.78 -3552.22 1750.89 -321.405 670.643 743.682 
8083.5 1
12040701 8975.11 -3274.78 1741.11 -440.304 574.419 723.757 
8084 1
12040701 8622.11 -2948.78 1739.78 -735.417 679.167 1001.05 
8084.5 1
12040701 8258.33 -2577.44 1738.78 -710.503 725.26 1015.29 
8085 1
12040701 7924.75 -2289.75 1756 -669.846 577.7 884.551 
8085.5 1
12040701 7497.75 -1952.12 1753.25 -829.126 655.583 1057 
8086 1
12040701 7197.88 -1756.38 1766.12 -577.794 377.168 690.001 
8086.5 2
12044602 6302.83 -2429.33 1247 0 0 0 
12040701 6853.86 -1553.29 1765.71 -699.223 412.783 811.975 
8087 2
12044602 6090 -2508.75 1228.5 -465.718 -173.778 497.084 
12040701 6569.38 -1422.5 1767.38 -581.763 267.455 640.297 
8087.5 3
12044701 6605.5 -2315.75 1423 0 0 0 
12044602 5804.38 -2556.38 1250.88 -568.974 -94.8705 576.829 
12040701 6240.38 -1348.12 1747.38 -655.378 148.157 671.916 
8088 3
12044701 6388 -2054.5 1475 -557.692 669.872 871.636 
12044602 5575.75 -2184.5 1252.12 -444.796 723.492 849.285 
12040701 5813.25 -1194.25 1740.38 -830.982 299.368 883.263 
8088.5 3
12044701 6092.29 -1575.71 1633.57 -585.573 948.091 1114.35 
12044602 5395.43 -1787.29 1310 -357.072 786.563 863.818 
12040701 5397.86 -986.857 1747.71 -822.56 410.679 919.381 
8089 3
12044701 5878.29 -1169.14 1672.14 -444.906 845.263 955.202 
12044602 5217.71 -1511.29 1334 -369.468 573.805 682.465 
12040701 5119.14 -678 1768.43 -579.448 642.115 864.911 
8089.5 3
12044701 5609.88 -791.5 1658.25 -521.186 733.287 899.636 
12044602 4859.88 -1167.12 1333.62 -694.834 668.273 964.045 
12040701 4653 -330.125 1777.75 -905.132 675.485 1129.4 
8090 3
12044701 5291.86 -443.714 1624 -653.014 714.139 967.689 
12044602 4526.71 -986.429 1299.57 -684.108 371.04 778.251 
12040701 4361.14 -48.8571 1789 -599.296 577.552 832.299 
8090.5 3
12044701 5115.62 -23.375 1593.25 -358.925 856.088 928.286 
12044602 4156.88 -642.875 1302.5 -753.237 699.702 1028.08 
12040701 4092.75 365.875 1792.12 -546.625 844.668 1006.11 
8091 3
12044701 4793.38 396.125 1542.12 -614.981 800.573 1009.51 
12044602 3912.12 -195.375 1348.5 -467.08 854.008 973.392 
12040701 3726.38 872.5 1824.25 -699.189 966.842 1193.17 
8091.5 3
12044701 4266 763.286 1511.43 -1082.91 753.923 1319.5 
12044602 3773.71 416.429 1332.71 -284.211 1256.27 1288.02 
12040701 3418.14 1252.86 1840.29 -632.92 781.021 1005.28 
8092 3
12044701 3978.12 1198.5 1533 -573.456 866.961 1039.46 
12044602 3665.5 998.625 1324.88 -215.566 1159.75 1179.62 
12040701 2841.75 1652 1800.5 -1148.19 795.105 1396.62 
8092.5 3
12044701 3883.14 1769.29 1574.43 -186.973 1123.59 1139.04 
12044602 3640.29 1651.57 1371.57 -49.6344 1285.33 1286.29 
12040701 2121.57 2316.71 1733.43 -1417.67 1308.49 1929.24 
8093 3
12044701 3536.25 2514 1550 -719.695 1545.05 1704.45 
12044602 3731.75 2469.62 1473.38 189.76 1697.21 1707.78 
12040701 1727.12 2437.12 1768 -818.354 249.815 855.634 
8093.5 3
12044701 3142.86 3068.29 1557 -799.579 1126.6 1381.5 
12044602 3447.29 3063.29 1526.29 -578.179 1206.63 1338 
12040701 1515.71 2676.86 1788.29 -429.697 487.26 649.663 
8094 2
12044701 2834.5 3336.5 1604.38 -613.036 533.229 812.494 
12040701 1307.38 3041.62 1792.25 -414.193 725.185 835.134 
8094.5 2
12044701 2863 3751.71 1677.29 56.8862 828.771 830.721 
12040701 1043.86 3546 1784.43 -525.984 1006.74 1135.86 
8095 2
12044701 2777.5 4273.12 1695.38 -169.98 1036.6 1050.45 
12040701 1035.62 4070.25 1785.12 -16.3661 1042.25 1042.38 
8095.5 2
12044701 2725.29 4886.43 1654.43 -104.638 1229.07 1233.51 
12040701 927.571 4622.43 1789.57 -216.54 1106.57 1127.56 
8096 2
12044701 2635.5 5382.12 1653.62 -175.706 970.052 985.836 
12040701 801.25 5239.25 1780.25 -247.204 1207.09 1232.14 
8096.5 2
12044701 2452.29 5820 1654.14 -358.541 856.898 928.884 
12040701 722.571 5851.29 1754.57 -153.97 1197.72 1207.58 
8097 2
12044701 1836 6206.12 1719.25 -1222.79 766.121 1442.97 
12040701 705.75 6487.38 1738.5 -33.3758 1262.08 1262.52 
8097.5 2
12044701 1474.29 6774 1810.86 -750.445 1178.16 1396.87 
12040701 676.143 7002.29 1714.14 -61.4256 1068.28 1070.04 
8098 2
12044701 1312.38 7093.5 1815.38 -327.754 646.761 725.068 
12040701 711.5 7376.25 1704.38 71.5732 757.013 760.389 
8098.5 2
12044701 1226 7477.43 1791.71 -166.106 738.324 756.779 
12040701 731.143 7856.86 1710.14 37.7747 924.245 925.016 
8099 2
12044701 1103.71 7866.86 1761.14 -260.737 830.338 870.313 
12040701 680.143 8392.29 1702.43 -108.742 1141.64 1146.81 
8099.5 2
12044701 1060.12 8419.38 1761.12 -85.9749 1089.78 1093.16 
12040701 649.25 8883.5 1701.25 -60.9327 968.864 970.779 
8100 2
12044701 1144.57 9024.86 1747.86 157.549 1129.63 1140.56 
12040701 694.429 9503.71 1702 84.2884 1157.12 1160.18 
8100.5 2
12044701 1234.86 9508.14 1747 187.315 1002.67 1020.01 
12040701 910.429 10050.4 1886 448.133 1134.26 1219.58 
8101 2
12044701 1331.57 9724.43 1721.71 206.654 462.149 506.249 
12040701 933 10232.9 1960.29 48.2295 389.805 392.777 
8101.5 2
12044701 1429.75 10102.2 1732.12 190.269 732.212 756.529 
12040701 808.875 10522.2 1975 -240.552 560.839 610.25 
