# Supplementary material for: Intrinsic group behaviour II: On the dependence of triad spatial dynamics on social and personal features; and on the effect of social interaction on small group dynamics
Source: PLoS One. 2019 Dec 3;14(12):e0225704. doi: 10.1371/journal.pone.0225704 (PMC6890182; doi:10.1371/journal.pone.0225704)
Supplement: S3 Data Set — (ZIP) [file pone.0225704.s003.zip › set_3_int/group_traj_triad_int/traj_3_0217_24.dat]

3 12032101 12014500 12031000 0 0 0 1 0 1 0 50 50 50 1676.8 1733.91 1646.6 
7905 1
12014500 -31878.7 -2488.67 1673 0 0 0 
7905.5 1
12014500 -31699.2 -2313.25 1663.25 553.755 541.409 774.448 
7906 1
12014500 -31397.9 -1997 1637.75 633.141 664.391 917.759 
7906.5 1
12014500 -31157.6 -1763.78 1611 478.724 464.586 667.096 
7907 1
12014500 -31011.6 -1488 1582 281.176 531.364 601.172 
7907.5 1
12014500 -30596.7 -1220 1560.56 852.071 550.308 1014.33 
7908 1
12014500 -30297.6 -862.667 1528.33 586.492 700.654 913.722 
7908.5 1
12014500 -29983.4 -604.625 1491.12 630.885 518.156 816.395 
7909 1
12014500 -29616.5 -344 1541.88 754.887 536.265 925.978 
7909.5 1
12014500 -29257.6 -59.3333 1537.11 719.328 570.474 918.081 
7910 1
12014500 -28811.4 387.625 1501.38 868.056 869.569 1228.69 
7910.5 1
12014500 -28454.6 833.222 1524.67 703.786 878.89 1125.95 
7911 1
12014500 -28313.4 1177.88 1546.38 280.677 685.194 740.453 
7911.5 1
12014500 -27987.4 1433.38 1588.38 663.951 520.367 843.571 
7912 1
12014500 -27657 1606.25 1607.25 674.235 352.806 760.963 
7912.5 1
12014500 -27274 1635.75 1600.88 764.471 58.8822 766.735 
7913 1
12014500 -26892.5 1885.62 1572 713.084 467.056 852.426 
7913.5 1
12014500 -26606 2193.88 1545.25 591.942 636.88 869.489 
7914 1
12014500 -26243.8 2409.12 1546.38 756.263 449.374 879.699 
7914.5 1
12014500 -25822.2 2760.88 1528.38 853.239 712.045 1111.32 
7915 1
12014500 -25447.1 2865.88 1476 770.277 215.606 799.883 
7915.5 1
12014500 -25094.3 3049.67 1438.33 669.434 348.751 754.83 
7916 1
12014500 -24782 3174.62 1407.88 597.196 238.926 643.217 
7916.5 1
12014500 -24703.1 3313.29 1419.71 168.498 296.284 340.845 
7917 1
12014500 -24548.9 3489.88 1415.88 301.304 344.901 457.975 
7917.5 1
12014500 -24478.6 3638.88 1386.62 136.673 289.883 320.487 
7918 1
12014500 -24662.9 3811.12 1409.38 -363.412 339.744 497.488 
7918.5 1
12014500 -25009.6 4183.71 1455.43 -714.838 768.225 1049.36 
7919 1
12014500 -24780.2 4789.5 1573.75 484.823 1280.73 1369.43 
7919.5 1
12014500 -24002.9 5126.75 1619 1466.75 636.321 1598.83 
7920 1
12014500 -23170 5012.5 1652.88 1669.09 -228.958 1684.72 
7920.5 1
12014500 -22673.8 4903.5 1662.75 967.349 -212.476 990.409 
7921 1
12014500 -22213.4 4619.43 1511 969.098 -598.045 1138.77 
7921.5 1
12014500 -21739.6 4390.12 1392.62 987.091 -477.716 1096.61 
7922 1
12014500 -21073.1 4295.5 1366 1301.76 -184.814 1314.81 
7922.5 1
12014500 -20399.8 4218.44 1386 1325.49 -151.684 1334.14 
7923 1
12014500 -19928.4 4085.25 1364.62 913.571 -258.129 949.338 
7923.5 1
12014500 -19283.1 3987.29 1385 1333.12 -202.406 1348.4 
7924 1
12014500 -18493.5 4054.62 1388.75 1705.49 145.441 1711.68 
7924.5 1
12014500 -17793.4 4207.44 1438.67 1310.97 286.179 1341.84 
7925 1
12014500 -17230.5 4223.62 1478.25 1064.17 30.5871 1064.61 
7925.5 1
12014500 -16695 4197 1515 1068.86 -53.1437 1070.18 
7926 1
12014500 -16107.6 4177.38 1468.88 1158.53 -38.7081 1159.18 
7926.5 1
12014500 -15606.9 4167 1490 1063.2 -22.0276 1063.43 
7927 1
12014500 -14877.8 4187.75 1484.12 1503.31 42.7835 1503.92 
7927.5 1
12014500 -14154.6 4089.5 1522.88 1382.65 -187.859 1395.35 
7928 1
12014500 -13587.4 4085.71 1499.14 1181.66 -7.8869 1181.69 
7928.5 1
12014500 -12985.9 4079 1488 1191.2 -13.2956 1191.27 
7929 1
12014500 -12357.6 4090.12 1520.88 1227.05 21.7285 1227.24 
7929.5 1
12014500 -11739 4078 1476.71 1257.37 -24.6443 1257.61 
7930 1
12014500 -11031.5 4154.5 1534.5 1415 153 1423.25 
7930.5 1
12014500 -10403.8 4228.88 1463.75 1221.3 144.698 1229.85 
7931 1
12014500 -9882.43 4164.43 1441.71 1090.63 -134.825 1098.93 
7931.5 1
12014500 -9292.25 4100.12 1467.38 1216.86 -132.585 1224.06 
7932 1
12014500 -8654.62 4165.38 1472.25 1252.7 128.193 1259.24 
7932.5 1
12014500 -8049 4225.57 1482.29 1173.69 116.66 1179.48 
7933 1
12014500 -7523.25 4227.12 1433.12 1059.98 3.1322 1059.98 
7933.5 1
12014500 -6915.38 4378 1426.88 1194.25 296.415 1230.49 
7934 1
12014500 -6321 4557.14 1463.86 1213.01 365.598 1266.91 
7934.5 1
12014500 -5832.62 4767.62 1280.38 1004.89 433.091 1094.24 
7935 1
12014500 -5124.57 4872.86 1302.71 1427.53 212.162 1443.21 
7935.5 1
12014500 -4613.88 4870.38 1613.5 1019.35 -4.95438 1019.37 
7936 1
12014500 -4342.88 4833.88 1664.12 517.176 -69.6565 521.845 
7936.5 1
12014500 -3576 4831.14 1772.86 1474.76 -5.25412 1474.77 
7937 1
12014500 -2991.57 4678.29 1847.71 1254.14 -328.02 1296.33 
7937.5 1
12014500 -2244 4597.12 1826.38 1498.14 -162.647 1506.94 
7938 1
12014500 -1507.88 4234 1749.12 1429.37 -705.097 1593.82 
7938.5 1
12014500 -1006.71 4018.71 1680.86 1016.55 -436.685 1106.38 
7939 1
12014500 -389.125 3511 1666.12 1316.82 -1082.55 1704.68 
7939.5 1
12014500 262.5 2700.88 1694.12 1245.94 -1549 1987.9 
7940 1
12014500 952.857 2470 1692.14 1372.48 -458.996 1447.2 
7940.5 1
12014500 1394.12 2150.12 1705.38 911.71 -660.899 1126.06 
7941 1
12014500 1942.62 1942.12 1677 1094.81 -415.17 1170.89 
7941.5 1
12014500 2512.88 1644.75 1668.62 1115.95 -581.947 1258.57 
7942 1
12014500 3149.25 1185.5 1658.38 1212.14 -874.762 1494.82 
7942.5 1
12014500 3730.71 690.857 1610.29 1189.09 -1011.54 1561.14 
7943 1
12014500 4243.88 208.5 1606.12 1055.89 -992.504 1449.12 
7943.5 1
12014500 4772.25 -193.875 1634.5 1038.06 -790.521 1304.8 
7944 1
12014500 5274.25 -469.625 1635.75 992.095 -544.96 1131.92 
7944.5 1
12014500 5718.25 -864.5 1643.88 877.47 -780.385 1174.29 
7945 1
12014500 6211.86 -1159.43 1652.71 1005.31 -600.669 1171.09 
7945.5 1
12014500 6661.12 -1574.5 1654.62 949.826 -877.529 1293.15 
7946 1
12014500 7231.12 -1954.38 1680.25 1130.95 -753.72 1359.1 
7946.5 1
12014500 7727.62 -2105.88 1686.12 940.341 -286.932 983.143 
7947 1
12014500 8301.14 -2361.14 1691.29 1165.69 -518.837 1275.94 
7947.5 1
12014500 8898.25 -2551.12 1720 1184.74 -376.949 1243.26 
7948 1
12014500 9419.14 -2717.29 1704.86 1033.52 -329.684 1084.83 
7948.5 1
12014500 9940.62 -2986.88 1710.12 1020.51 -527.572 1148.82 
7949 1
12014500 10375.1 -3283.86 1660.57 909.033 -621.302 1101.07 
7949.5 1
12014500 10771.4 -3596.88 1617.38 813.618 -642.747 1036.87 
7950 1
12014500 11184.5 -4019.38 1581.62 775.094 -792.683 1108.66 
7950.5 1
12014500 11549.1 -4563.43 1612.86 741.144 -1105.8 1331.2 
7951 1
12014500 11952.9 -4995.25 1648.12 813.976 -870.608 1191.85 
7951.5 1
12014500 12341.7 -5586.29 1644 795.172 -1208.66 1446.78 
7952 1
12014500 12789.8 -6158.75 1661.88 894.283 -1142.64 1450.99 
7952.5 1
12014500 13057 -6552.29 1694.43 538.81 -793.419 959.078 
7953 1
12014500 13374.1 -6922.38 1678.75 643.256 -750.688 988.59 
7953.5 1
12014500 13735.6 -7409.57 1657.29 718.581 -968.581 1206.03 
7954 1
12014500 14112.4 -7917.88 1681.5 781.75 -1054.57 1312.73 
7954.5 1
12014500 14430.4 -8495.25 1669.38 627.219 -1138.81 1300.11 
7955 1
12014500 14791.2 -9027 1666 690.01 -1016.73 1228.76 
7955.5 1
12014500 15054.6 -9487.71 1689.29 525.592 -919.589 1059.19 
7956 1
12014500 15476.2 -10116.2 1720.5 880.331 -1312.18 1580.13 
7956.5 1
12014500 15948.5 -10676.8 1753.75 904.693 -1073.75 1404.07 
7957 1
12014500 16304.1 -11026.8 1734.38 704.208 -693.069 988.056 
7957.5 1
12014500 16774.6 -11240 1683.75 939.122 -425.649 1031.08 
7958 1
12014500 17212.1 -11597.3 1684.57 869.817 -710.31 1123 
7958.5 1
12014500 17702 -11889.9 1697.62 1026.95 -613.395 1196.2 
7959 1
12014500 18563.4 -12208 1669.5 1659.68 -612.958 1769.25 
7959.5 1
12014500 19152.5 -12516.5 1691.25 1152.89 -603.718 1301.39 
7960 1
12014500 19495.9 -12840.1 1696.86 703.601 -663.203 966.898 
7960.5 1
12014500 19878.4 -13040.2 1686.62 780.649 -408.382 881.015 
7961 1
12014500 20355.2 -13186 1657.25 951.846 -290.918 995.311 
7961.5 1
12014500 20812.4 -13574.8 1667.88 914.25 -777.5 1200.15 
7962 1
12014500 21171.5 -13939.6 1706.88 740.464 -752.32 1055.59 
7962.5 1
12014500 21542.1 -14211.6 1698.08 703.194 -516.05 872.233 
7963 1
12014500 21920.3 -14493.1 1622.45 771.815 -574.505 962.162 
7963.5 1
12014500 22588.2 -14983.2 1598.8 1322.63 -970.513 1640.5 
7964 1
12014500 23208.8 -15387.1 1618 1241.16 -807.822 1480.89 
7964.5 1
12014500 23802.4 -15692.9 1593.78 1231.67 -634.394 1385.45 
7965 1
12014500 24358.7 -15998.4 1615 1063.52 -584.236 1213.43 
7965.5 1
12014500 24848.4 -16201.6 1666.38 987.315 -409.638 1068.92 
7966 1
12014500 25371.2 -16370.5 1653.88 1082.56 -349.638 1137.62 
7966.5 1
12014500 26024.7 -16572.3 1617.78 1271.24 -392.672 1330.5 
7967 1
12014500 26639.4 -16860.6 1655.5 1191.3 -558.705 1315.8 
7967.5 1
12014500 27173.9 -17279.8 1633.75 1069 -838.25 1358.46 
7968 1
12014500 27675.2 -17600.1 1639.5 988.905 -631.903 1173.56 
7968.5 1
12014500 28097.8 -17848.9 1674.62 882.046 -519.311 1023.57 
7969 1
12014500 28528.6 -18209.2 1691.88 858.317 -717.878 1118.95 
7969.5 1
12014500 29058.4 -18488.4 1633.38 1063.76 -560.492 1202.38 
7970 1
12014500 29703.6 -18813.9 1551.5 1314.15 -662.933 1471.9 
7970.5 1
12014500 30367.4 -19076 1458.5 1340.91 -529.545 1441.68 
7971 1
12014500 31057.8 -19304.2 1374 1343.14 -444.066 1414.65 
7971.5 1
12014500 31680.2 -19489.6 1330.25 1222.99 -364.194 1276.06 
7972 1
12014500 32430.5 -19902 1401.88 1494.52 -821.464 1705.4 
7972.5 1
12014500 33078.1 -20087.4 1665.12 1308.33 -374.495 1360.88 
7973 1
12014500 33705.1 -20220.9 1712.12 1241.58 -264.356 1269.42 
7973.5 1
12014500 34091 -20424.6 1692.43 797.262 -420.86 901.527 
7974 1
12014500 34614.5 -20637.5 1713.62 1081.61 -439.935 1167.66 
7974.5 1
12014500 35236.8 -20877.6 1706 1222.5 -471.758 1310.36 
7975 1
12014500 35874.8 -21102.2 1653.12 1255.91 -442.175 1331.47 
7975.5 1
12014500 36482.5 -21302.1 1729.38 1235.26 -406.25 1300.35 
7976 1
12014500 37050 -21470 1752.12 1110.57 -328.523 1158.14 
7976.5 1
12014500 37637.9 -21784.5 1751.75 1154.96 -617.878 1309.85 
7977 1
12014500 38234.6 -21998.3 1795.71 1227.77 -439.888 1304.19 
7977.5 1
12014500 38774.9 -22232.9 1799.12 1089.32 -472.962 1187.57 
7978 1
12014500 39247.3 -22536.9 1795.29 946.715 -609.183 1125.78 
7978.5 1
12014500 39761.9 -23060.1 1775 1065.4 -1083.37 1519.46 
7979 1
12014500 40361 -23440.9 1691 1172.46 -745.108 1389.19 
7979.5 1
12014500 40913.1 -23752.8 1591.62 1055.69 -596.319 1212.47 
7980 1
12014500 41379.3 -23957.4 1586 941.739 -413.492 1028.52 
7980.5 1
12014500 41895.7 -24173.7 1577 1078.14 -451.536 1168.87 
7981 1
12014500 42500.5 -24245.5 1580.88 1214.43 -144.148 1222.95 
7981.5 1
12014500 43332.3 -24264.1 1634.86 1615.12 -36.1997 1615.52 
7982 1
12014500 43929.5 -24240 1646.88 1171.01 47.3389 1171.96 
7982.5 1
12014500 44367.4 -24167.6 1669.29 882.921 146.025 894.915 
7983 1
12014500 44748.2 -23905.5 1680.12 790.086 543.717 959.095 
7983.5 1
12014500 45274.6 -23805.4 1682.62 1018.13 193.665 1036.39 
7984 1
12014500 45873.4 -23590.6 1687.86 1185.75 425.354 1259.73 
7984.5 1
12014500 45920.6 -23662.2 1700.25 96.5162 -146.582 175.504 
7985 1
12014500 45510.9 -23491.1 1702 -776.042 324.1 841 
7985.5 1
12014500 45083 -23455.9 1702 -867.901 71.5372 870.844 
7986 1
12014500 44721.7 -23501 1702 -778.633 -97.2906 784.688 
7986.5 1
12014500 44410.1 -23314.8 1700.5 -606.205 362.354 706.247 
7987 1
12014500 44157.4 -23127.6 1699 -507.423 375.861 631.466 
7987.5 1
12014500 43845.4 -22994 1696.12 -607.108 259.867 660.387 
7988 1
12014500 43340.9 -22932 1674 -987.315 121.331 994.742 
7988.5 1
12014500 42887 -22927.1 1647 -982.375 10.5133 982.431 
7989 1
12014500 42541.8 -22805.4 1679.12 -685.02 241.603 726.377 
7989.5 1
12014500 42163.1 -22683.9 1658.86 -763.321 244.996 801.674 
7990 1
12014500 41773 -22522.9 1676.62 -748.835 308.987 810.078 
7990.5 2
12031000 40999.8 -23535.8 1389.75 0 0 0 
12014500 41374.7 -22375.9 1666.29 -776.385 286.585 827.59 
7991 2
12031000 40796.9 -23368.4 1554.38 -520.192 429.167 674.377 
12014500 41100.6 -22161.6 1660.5 -560.51 438.103 711.411 
7991.5 2
12031000 40427.7 -23151.4 1572.71 -753.389 442.748 873.854 
12014500 40725.1 -22386.1 1631.29 -766.29 -458.2 892.831 
7992 2
12031000 39974.8 -22977 1563 -916.932 353.094 982.568 
12014500 40286 -22312 1621.38 -888.953 150.087 901.534 
7992.5 2
12031000 39541.1 -22879.8 1567.62 -824.382 184.886 844.86 
12014500 39765 -22126.5 1679.75 -990.494 352.662 1051.4 
7993 2
12031000 39141.9 -22654.6 1598.29 -793.773 447.671 911.31 
12014500 39350.9 -21975.1 1743 -823.346 300.909 876.609 
7993.5 2
12031000 38885.7 -22478 1714.57 -555.624 383.018 674.849 
12014500 39075.6 -21800.9 1790.71 -597.149 378.06 706.765 
7994 2
12031000 38501.8 -22300.1 1743.12 -761.834 352.927 839.612 
12014500 38759.9 -21629 1769.62 -626.382 340.986 713.18 
7994.5 2
12031000 38184.1 -22129.5 1740.25 -619.152 332.602 702.833 
12014500 38456 -21400.8 1756.88 -592.349 444.932 740.838 
7995 2
12031000 37859 -21906.4 1741.5 -618.108 424.192 749.664 
12014500 38108.9 -21244.5 1746.5 -659.933 297.053 723.708 
7995.5 2
12031000 37492.7 -21678.9 1745.14 -744.483 462.435 876.414 
12014500 37792.9 -21153.3 1734 -642.313 185.395 668.533 
7996 2
12031000 37186.8 -21605.9 1738.38 -603.48 143.949 620.411 
12014500 37387.8 -21102.9 1733.25 -799.028 99.4294 805.191 
7996.5 2
12031000 36897.4 -21478.7 1735.57 -582.136 255.857 635.881 
12014500 36962 -20915.6 1739 -856.64 376.868 935.875 
7997 2
12031000 36555 -21364.7 1728.43 -683.49 227.545 720.372 
12014500 36547.4 -20745.3 1691.86 -827.488 339.892 894.574 
7997.5 2
12031000 36218.7 -21225.4 1729.71 -671.229 278.015 726.527 
12014500 36224.1 -20583.9 1680.14 -645.281 322.213 721.255 
7998 2
12031000 35977.3 -21120.7 1719 -504.026 218.61 549.393 
12014500 35860.1 -20454.6 1660.86 -759.916 269.908 806.426 
7998.5 2
12031000 35392.8 -20978.4 1659.88 -1185.67 288.721 1220.32 
12014500 35325.5 -20353.4 1660.75 -1084.47 205.267 1103.72 
7999 2
12031000 34905.4 -20850.4 1637.62 -940.878 247.104 972.786 
12014500 35007.6 -20172.9 1678 -613.658 348.456 705.69 
7999.5 2
12031000 34440.7 -20710.3 1671 -925.619 279.062 966.771 
12014500 34644.9 -20033.6 1696.57 -722.645 277.497 774.093 
8000 2
12031000 34069.6 -20561.5 1666.75 -748.164 299.971 806.059 
12014500 34334.9 -19865.1 1686.75 -624.964 339.61 711.277 
8000.5 2
12031000 33632.6 -20414.6 1666 -888.32 298.635 937.174 
12014500 33989.4 -19706.4 1667.43 -702.127 322.554 772.673 
8001 2
12031000 33298.5 -20259.6 1666.38 -657.621 305.013 724.912 
12014500 33536.9 -19621.5 1638.38 -890.853 167.182 906.405 
8001.5 3
12032101 32772 -19067 1002.67 0 0 0 
12031000 33019.6 -20174.9 1634.14 -561.224 170.559 586.569 
12014500 33132.9 -19601.1 1611.43 -812.913 40.96 813.944 
8002 3
12032101 32620.9 -18966.9 1257.14 -438.095 290.269 525.532 
12031000 32811.3 -20178.6 1632.57 -434.834 -7.75425 434.904 
12014500 32775.9 -19521.4 1600.14 -745.303 166.418 763.656 
8002.5 3
12032101 32482.1 -18852.2 1626.5 -276.91 228.757 359.178 
12031000 32369 -20065.4 1628.38 -882.806 225.941 911.26 
12014500 32464.4 -19469 1591 -621.721 104.648 630.466 
8003 3
12032101 32031.1 -18718.9 1607.88 -852.552 252.127 889.052 
12031000 31674 -20002.1 1579.62 -1313.8 119.565 1319.23 
12014500 31773.6 -19291.6 1542.25 -1305.77 335.302 1348.13 
8003.5 3
12032101 31583.4 -18467 1533.14 -919.295 517.197 1054.8 
12031000 31408.1 -19895.3 1571.14 -545.908 219.383 588.34 
12014500 31305.4 -19144.3 1474.43 -961.389 302.545 1007.87 
8004 3
12032101 31121.1 -18235.5 1503.75 -939.641 470.528 1050.87 
12031000 31041.8 -19657.8 1548.88 -744.701 482.796 887.509 
12014500 30924.9 -18860.5 1395.5 -773.483 576.8 964.87 
8004.5 3
12032101 30675.9 -18110.7 1476.14 -886.988 248.577 921.161 
12031000 30375.4 -19357.7 1508.86 -1327.33 597.681 1455.69 
12014500 30527.7 -18718.1 1337 -791.157 283.58 840.444 
8005 3
12032101 30269.1 -17914.6 1477.62 -818.375 394.546 908.517 
12031000 29948.9 -19197.1 1423.62 -858.257 323.117 917.066 
12014500 30146.8 -18479.8 1342.75 -766.528 479.664 904.236 
8005.5 3
12032101 29770.4 -17695.9 1580.38 -959.135 420.673 1047.33 
12031000 29505.2 -18840.5 1372.75 -853.125 685.817 1094.61 
12014500 29792.9 -18221 1405.12 -680.529 497.596 843.043 
8006 3
12032101 29491.7 -17473.9 1593.29 -569.858 454.024 728.613 
12031000 29103 -18650.7 1420.57 -822.597 388.11 909.558 
12014500 29435.7 -18006.7 1471.29 -730.39 438.212 851.763 
8006.5 3
12032101 29131 -17273.9 1617.12 -730.191 404.822 834.901 
12031000 28720.8 -18421.5 1502.25 -773.785 463.997 902.24 
12014500 29051.8 -17838.5 1534.75 -777.256 340.515 848.573 
8007 3
12032101 28655.6 -17091.4 1624.14 -952.763 365.624 1020.51 
12031000 28328.6 -18311.6 1545.71 -785.929 220.298 816.22 
12014500 28666.7 -17657.4 1553.14 -771.615 362.869 852.68 
8007.5 3
12032101 28331.5 -16938.5 1652 -631.718 298.106 698.524 
12031000 27905.6 -18170.9 1568.25 -824.457 274.262 868.878 
12014500 28309.9 -17545.5 1592.75 -695.593 218.184 729.009 
8008 3
12032101 28002 -16756.4 1674.71 -667.004 368.566 762.06 
12031000 27597.3 -17973 1567 -624.169 400.557 741.641 
12014500 27970.9 -17343.1 1626.57 -686.271 409.63 799.227 
8008.5 3
12032101 27683.7 -16597.1 1735.14 -650.891 325.738 727.849 
12031000 27377.7 -17777 1573.14 -449.021 400.818 601.893 
12014500 27607.4 -17177.9 1632.57 -743.208 338.008 816.46 
8009 3
12032101 27225.9 -16443.7 1768.57 -965.943 323.689 1018.74 
12031000 26930.6 -17659.1 1587.43 -943.339 248.644 975.558 
12014500 27300.7 -17018.7 1660.71 -647.077 335.744 728.994 
8009.5 3
12032101 26811.4 -16292.5 1688.75 -763.319 278.479 812.531 
12031000 26547 -17365.1 1611.75 -706.393 541.469 890.045 
12014500 26975.4 -16870.2 1633.38 -599.152 273.415 658.588 
8010 3
12032101 26382.1 -16058.9 1659.29 -835.082 454.558 950.781 
12031000 26231.6 -17168.3 1604.43 -613.674 382.956 723.361 
12014500 26562 -16700.9 1610.57 -804.232 329.558 869.136 
8010.5 3
12032101 25940.5 -15850.2 1716.12 -903.155 426.599 998.837 
12031000 25908.9 -16998.9 1588.88 -659.911 346.443 745.322 
12014500 26156.8 -16441.6 1582.25 -828.732 530.127 983.784 
8011 3
12032101 25588.1 -15645.1 1717.57 -689.544 401.384 797.86 
12031000 25397.7 -16812.7 1574.86 -1000.31 364.307 1064.59 
12014500 25749.7 -16257.1 1630.57 -796.547 361.022 874.542 
8011.5 3
12032101 25248.3 -15523.7 1780.29 -738.82 263.975 784.562 
12031000 25044.7 -16669.4 1607.71 -767.391 311.491 828.2 
12014500 25352.3 -16146.3 1640 -863.975 240.994 896.957 
8012 3
12032101 24941.4 -15335.8 1713 -607.744 372.207 712.664 
12031000 24628.2 -16530.9 1646 -824.682 274.364 869.123 
12014500 24930.5 -16038 1627.62 -835.219 214.427 862.305 
8012.5 3
12032101 24641.5 -15198.9 1670.12 -597.361 272.659 656.645 
12031000 24297.1 -16461 1642.38 -659.612 139.193 674.138 
12014500 24511.5 -15912.9 1611.88 -834.661 249.253 871.084 
8013 3
12032101 24274.4 -15027.8 1669.38 -712.864 332.282 786.503 
12031000 23975.5 -16458.2 1614.38 -624.515 5.33981 624.537 
12014500 24241.8 -15889.8 1609.38 -523.786 44.9029 525.708 
8013.5 3
12032101 23963.6 -14949 1627.86 -625.359 158.451 645.121 
12031000 23493.7 -16409 1597.29 -969.388 99.0946 974.44 
12014500 23905.9 -15808.4 1570.43 -675.841 163.625 695.366 
8014 3
12032101 23563.2 -14869.2 1639 -799.045 159.182 814.746 
12031000 23196.9 -16320.4 1572.62 -592.494 176.896 618.337 
12014500 23507.1 -15710.8 1562 -795.873 194.967 819.405 
8014.5 3
12032101 23213.7 -14725 1663.57 -719.209 296.811 778.048 
12031000 22860.3 -16161.6 1574 -692.571 326.756 765.783 
12014500 23159.6 -15536.7 1547.14 -715.131 358.098 799.779 
8015 3
12032101 22836.2 -14668.8 1634.12 -748.937 111.607 757.207 
12031000 22476.8 -16020.8 1559.38 -760.984 279.408 810.657 
12014500 22735.2 -15400.2 1543.88 -841.908 270.762 884.376 
8015.5 3
12032101 22451.4 -14567 1595.29 -721.991 190.901 746.803 
12031000 22046.4 -15767.4 1538.43 -807.357 475.275 936.863 
12014500 22476 -15213.4 1538.86 -486.398 350.509 599.533 
8016 3
12032101 22037.6 -14449.5 1612.62 -862.091 244.792 896.172 
12031000 21749.1 -15631.8 1479.12 -619.382 282.664 680.833 
12014500 22032.9 -15062.8 1499.5 -923.177 313.914 975.089 
8016.5 3
12032101 21691.3 -14377.9 1606 -708.26 146.509 723.255 
12031000 21359.9 -15545.4 1444.71 -796.049 176.526 815.387 
12014500 21617.4 -14930.9 1488.43 -849.584 269.72 891.37 
8017 3
12032101 21322.5 -14245.1 1617.88 -733.172 263.881 779.214 
12031000 20942.4 -15355.2 1495.38 -829.984 378.089 912.044 
12014500 21234.1 -14842.1 1504.12 -762.035 176.406 782.187 
8017.5 3
12032101 21026.9 -14091.6 1673.62 -579.657 300.98 653.14 
12031000 20601.8 -15177.2 1541.88 -667.892 349.02 753.588 
12014500 20839.8 -14734.9 1513.75 -773.284 210.294 801.369 
8018 3
12032101 20707.2 -13936.2 1651.5 -631.67 307.065 702.35 
12031000 20217.1 -15131.5 1549.5 -760.128 90.415 765.487 
12014500 20504.2 -14631.9 1537.62 -663.043 203.557 693.587 
8018.5 3
12032101 20357 -13790.1 1659.43 -682.749 284.809 739.771 
12031000 19814.4 -15036.3 1529.14 -784.983 185.603 806.627 
12014500 20238 -14542.1 1562 -519.006 174.916 547.689 
8019 3
12032101 20009.8 -13749.5 1650.75 -735.699 86.1077 740.721 
12031000 19481.5 -14841.9 1526.88 -705.357 411.887 816.811 
12014500 19947.2 -14396.6 1555.75 -615.996 308.301 688.84 
8019.5 3
12032101 19670.5 -13655 1647.12 -649.904 181.034 674.647 
12031000 19178.9 -14712.6 1521.75 -579.741 247.605 630.403 
12014500 19567.4 -14244.5 1588.38 -727.73 291.427 783.914 
8020 3
12032101 19310.1 -13558.7 1643.57 -736.927 196.903 762.779 
12031000 18766.4 -14570.4 1552.86 -843.449 290.79 892.169 
12014500 19307.4 -14075 1606.29 -531.588 346.626 634.614 
8020.5 3
12032101 19044.5 -13424.8 1622.12 -561.613 283.223 628.986 
12031000 18490.4 -14430.9 1522.38 -583.623 295.039 653.96 
12014500 19034.6 -13943 1569.62 -576.752 279.07 640.72 
8021 3
12032101 18725.3 -13246.4 1672 -604.573 337.73 692.51 
12031000 18165.4 -14262.1 1490.14 -615.429 319.568 693.453 
12014500 18693.6 -13765 1571 -645.935 337.121 728.617 
8021.5 3
12032101 18503.8 -13030.5 1675 -498.767 486.326 696.621 
12031000 17851.7 -14101.7 1461.17 -706.671 361.433 793.736 
12014500 18367.8 -13556 1563.33 -733.644 470.721 871.672 
8022 3
12032101 18294.3 -12750.5 1674.67 -344.007 459.77 574.22 
12031000 17476 -13765.3 1470.33 -616.858 552.271 827.96 
12014500 18061.7 -13255.3 1546.33 -502.737 493.706 704.62 
8022.5 3
12032101 18127.3 -12485.3 1692.57 -359.242 570.353 674.061 
12031000 17343.6 -13518.7 1478.14 -284.793 530.364 601.99 
12014500 17902.9 -13030.3 1547.29 -341.526 483.973 592.343 
8023 3
12032101 17868 -12251 1661 -541.306 489.114 729.551 
12031000 17012.1 -13246.7 1448.71 -691.918 567.85 895.1 
12014500 17669.3 -12806.3 1536 -487.623 467.641 675.621 
8023.5 3
12032101 17553.1 -12042.8 1643.22 -638.72 422.357 765.734 
12031000 16833.8 -13042 1426.56 -361.795 415.242 550.747 
12014500 17422.4 -12675.1 1487.78 -500.692 266.074 566.999 
8024 3
12032101 17054.2 -11676.9 1678.38 -987.844 724.56 1225.08 
12031000 16724.2 -12915.1 1400.88 -216.887 251.238 331.904 
12014500 17307.8 -12560.5 1448 -227.118 226.953 321.076 
8024.5 3
12032101 16765.9 -11324.1 1684.62 -593.364 725.823 937.497 
12031000 16602.8 -12769.2 1357 -250 300.154 390.631 
12014500 17246.5 -12348.2 1479 -126.029 436.728 454.549 
8025 3
12032101 16519.9 -11055 1684.14 -492.036 538.25 729.255 
12031000 16382.1 -12528 1372.43 -441.214 482.5 653.817 
12014500 16809 -11888.4 1501.43 -875 919.643 1269.4 
8025.5 3
12032101 16317.2 -10735.9 1693.67 -396.546 624.484 739.749 
12031000 15922.6 -12077.1 1457.33 -899.388 882.366 1259.95 
12014500 16217 -11356.9 1551.56 -1158.51 1040.2 1556.97 
8026 3
12032101 16119.4 -10502.1 1705.43 -390.897 461.949 605.142 
12031000 15380.7 -11591.7 1519 -1070.83 959.282 1437.67 
12014500 15842.9 -10929.7 1630.71 -739.413 844.219 1122.25 
8026.5 3
12032101 15827 -10223.6 1707.5 -607.96 579.039 839.584 
12031000 14965.4 -11058.5 1618.12 -863.491 1108.55 1405.17 
12014500 15727.6 -10728.9 1635.75 -239.568 417.545 481.391 
8027 3
12032101 15604.2 -10009 1720.5 -447.289 430.974 621.133 
12031000 14708.1 -10911.4 1652.88 -516.566 295.432 595.08 
12014500 15534.2 -10521.5 1637.75 -388.303 416.416 569.369 
8027.5 3
12032101 15332.6 -9763 1722.38 -544.339 492.986 734.398 
12031000 14460.9 -10596.2 1641.88 -495.491 631.513 802.695 
12014500 15227.4 -10258.5 1659.62 -614.98 527.054 809.93 
8028 3
12032101 15338 -9480.88 1698.62 10.6436 558.663 558.765 
12031000 14325.4 -10087.5 1635.12 -268.317 1007.43 1042.55 
12014500 14965.1 -9944.25 1679.5 -519.307 622.277 810.499 
8028.5 3
12032101 14927.2 -9005 1688.12 -780.894 904.705 1195.11 
12031000 14065.8 -9608.12 1623.62 -493.584 911.359 1036.44 
12014500 14609 -9514 1652 -677.044 817.966 1061.82 
8029 3
12032101 14574.1 -8720.71 1671.43 -699.222 562.942 897.672 
12031000 13733.1 -9368.86 1615.14 -658.628 473.798 811.342 
12014500 14282.1 -9327.71 1643.71 -647.242 368.883 744.981 
8029.5 3
12032101 14290.9 -8475.75 1651.62 -579.28 500.949 765.843 
12031000 13505.1 -9128.88 1584.62 -466.294 490.761 676.961 
12014500 14037.5 -9034 1627.12 -500.292 600.643 781.706 
8030 3
12032101 13951.1 -8161.86 1630.57 -680.826 629.044 926.941 
12031000 13158.4 -8696.29 1555 -694.782 866.912 1110.97 
12014500 13780.1 -8796.86 1580.71 -515.746 475.236 701.315 
8030.5 3
12032101 13655.9 -7896.14 1631.86 -591.755 532.494 796.067 
12031000 12872.9 -8382.14 1576.14 -572.287 629.545 850.788 
12014500 13522.4 -8488.71 1607.57 -516.461 617.521 805.024 
8031 3
12032101 13426.9 -7595.12 1648.75 -456.14 599.637 753.411 
12031000 12711 -8170.88 1605.62 -322.425 420.852 530.164 
12014500 13339.5 -8224.5 1596.75 -364.4 526.323 640.159 
8031.5 3
12032101 13158.1 -7337.29 1663.71 -541.799 519.837 750.851 
12031000 12444.4 -8031.29 1638.14 -537.442 281.43 606.669 
12014500 13067.1 -7860.29 1592.86 -549.107 734.303 916.908 
8032 3
12032101 12976.1 -7062 1673.38 -366.971 555.012 665.361 
12031000 12149 -7861.75 1667.5 -595.622 341.806 686.729 
12014500 12849.8 -7580.25 1621.5 -438.292 564.588 714.744 
8032.5 3
12032101 12859.8 -6805.12 1689.12 -226.411 499.757 548.652 
12031000 11948.5 -7703.88 1624.88 -390.078 307.15 496.489 
12014500 12588.4 -7294.38 1613.88 -508.512 556.177 753.603 
8033 3
12032101 12608.4 -6575.25 1699 -493.861 451.621 669.223 
12031000 11759.9 -7314 1601.25 -370.58 765.963 850.898 
12014500 12413 -7104.12 1630.62 -344.548 373.772 508.349 
8033.5 3
12032101 12371.9 -6365.57 1725 -486.662 431.437 650.368 
12031000 11512.1 -6976 1613.57 -509.737 695.473 862.273 
12014500 12242.3 -6914.29 1635 -351.264 390.616 525.326 
8034 3
12032101 12201.5 -6141.75 1714.12 -355.652 467.268 587.22 
12031000 11239.4 -6745 1622.5 -569.453 482.255 746.221 
12014500 11927.1 -6667.25 1624.5 -657.956 515.732 835.994 
8034.5 3
12032101 11852 -5835 1688.38 -686.64 602.652 913.6 
12031000 10951 -6495.88 1587.38 -566.552 489.44 748.687 
12014500 11619.2 -6363.38 1607.62 -604.862 597.004 849.866 
8035 3
12032101 11493.6 -5453.5 1652.38 -705.463 750.984 1030.37 
12031000 10615.5 -6132.5 1523.62 -660.433 715.305 973.567 
12014500 11295.1 -5969.88 1592.75 -638.041 774.606 1003.55 
8035.5 3
12032101 11261.4 -5183 1621.29 -470.987 548.682 723.104 
12031000 10389.1 -5811.86 1499.29 -459.142 650.391 796.128 
12014500 11006.3 -5649.29 1535.57 -585.881 650.283 875.285 
8036 3
12032101 10978.5 -4876.38 1611.12 -572.73 620.698 844.563 
12031000 10178.6 -5555.38 1517.88 -426.15 519.195 671.689 
12014500 10736.6 -5376.62 1535.62 -545.872 551.945 776.285 
8036.5 3
12032101 10718.7 -4591.71 1604.14 -515.448 564.803 764.65 
12031000 9882.14 -5350.43 1548.14 -588.258 406.64 715.125 
12014500 10520.4 -5111.14 1523.71 -428.961 526.75 679.318 
8037 3
12032101 10495 -4348.62 1600.88 -447.429 486.179 660.728 
12031000 9581.62 -5141.38 1548.38 -601.036 418.107 732.159 
12014500 10287.4 -4814.75 1555.25 -466.107 592.786 754.089 
8037.5 3
12032101 10217.4 -3935.75 1610.25 -539.078 801.699 966.088 
12031000 9307.12 -4900.12 1549.38 -533.01 468.447 709.607 
12014500 10087.2 -4537.12 1558.62 -388.592 539.078 664.536 
8038 3
12032101 10017.6 -3684.12 1690.12 -390.9 492.417 628.711 
12031000 9083.75 -4559.38 1570.75 -437.133 666.83 797.338 
12014500 9775.75 -4180 1578.75 -609.589 698.875 927.375 
8038.5 3
12032101 9883.86 -3533.43 1707.14 -275.243 310.075 414.614 
12031000 8854.86 -4203 1622.29 -470.973 733.282 871.503 
12014500 9501.86 -3893.86 1627.57 -563.566 588.771 815.02 
8039 3
12032101 9576.5 -3238.75 1707.25 -631.123 605.089 874.328 
12031000 8640 -3890.75 1637.38 -441.185 641.17 778.295 
12014500 9291.75 -3664.5 1614.25 -431.432 470.959 638.698 
8039.5 3
12032101 9277.38 -2923.88 1705.88 -574.136 604.367 833.601 
12031000 8440.12 -3580.62 1646.88 -383.637 595.25 708.166 
12014500 9036.75 -3379.12 1616.5 -489.443 547.745 734.56 
8040 3
12032101 9013.14 -2617.29 1699 -543.688 630.842 832.801 
12031000 8162.43 -3255.71 1629.86 -571.392 668.541 879.452 
12014500 8748.86 -3077 1639.57 -592.372 621.656 858.698 
8040.5 3
12032101 8646.88 -2296 1696.88 -739.935 649.062 984.269 
12031000 7929.38 -2993.38 1605.88 -470.815 529.978 708.903 
12014500 8478.88 -2820.88 1608.25 -545.418 517.424 751.804 
8041 3
12032101 8270.12 -1950.38 1697.38 -730.136 669.816 990.834 
12031000 7622.75 -2702 1599.88 -594.234 564.68 819.743 
12014500 8147.5 -2514.88 1593.75 -642.2 593.023 874.126 
8041.5 3
12032101 7968.5 -1712.25 1701.38 -593.75 468.75 756.482 
12031000 7323.88 -2468.12 1575.12 -588.337 460.384 747.056 
12014500 7848.25 -2306.88 1604.88 -589.075 409.449 717.396 
8042 3
12032101 7699.38 -1455.62 1690.75 -530.819 506.164 733.464 
12031000 7017.75 -2192.88 1567.38 -603.797 542.899 811.979 
12014500 7630.25 -2018.75 1618.75 -429.98 568.294 712.63 
8042.5 3
12032101 7494 -1152.57 1679.71 -436.968 644.795 778.91 
12031000 6638.86 -1948.57 1593.71 -806.155 519.795 959.204 
12014500 7293.71 -1667.43 1601.86 -716.033 747.492 1035.11 
8043 3
12032101 7109.38 -840.75 1644.75 -801.302 649.628 1031.55 
12031000 6247.75 -1571.25 1620.38 -814.807 786.086 1132.18 
12014500 6836.38 -1355.75 1601.25 -952.79 649.33 1153.01 
8043.5 3
12032101 6807.38 -587.875 1631.25 -586.408 491.019 764.836 
12031000 5971.12 -1268 1612.75 -537.136 588.835 797.02 
12014500 6527.5 -1086 1582.38 -599.757 523.786 796.279 
8044 3
12032101 6546 -296.625 1636.75 -511.497 569.961 765.823 
12031000 5723.75 -943.75 1611.75 -484.1 634.54 798.119 
12014500 6326.12 -781 1588.88 -394.08 596.869 715.228 
8044.5 3
12032101 6287.14 17.7143 1628.57 -524.002 636.314 824.302 
12031000 5458 -696.286 1610 -537.955 500.94 735.076 
12014500 6075 -470.571 1583.14 -508.35 628.398 808.272 
8045 3
12032101 6072.12 298.125 1632.88 -447.023 582.974 734.635 
12031000 5185.75 -432.25 1611.5 -566.008 548.931 788.473 
12014500 5862.38 -234.5 1601.75 -442.048 490.793 660.518 
8045.5 3
12032101 5810.12 624 1640.38 -514.735 640.226 821.487 
12031000 4963.38 -126.125 1617.12 -436.886 601.424 743.358 
12014500 5596.75 33.625 1605.12 -521.857 526.768 741.498 
8046 3
12032101 5520.5 858 1645.12 -553.776 447.419 711.935 
12031000 4703.12 21 1629.88 -497.61 281.31 571.621 
12014500 5305.25 188.125 1607.25 -557.361 295.411 630.809 
8046.5 3
12032101 5339.29 1086.57 1661.71 -364.616 459.902 586.903 
12031000 4427.14 227.143 1658.29 -555.296 414.774 693.103 
12014500 5003.57 490.571 1605.71 -606.999 608.544 859.52 
8047 3
12032101 5063.71 1319.43 1649.29 -570.541 482.106 746.956 
12031000 4074 609.429 1636 -731.145 791.482 1077.5 
12014500 4754 729.571 1595 -516.711 494.824 715.431 
8047.5 3
12032101 4638.88 1558.5 1688.88 -826.536 465.12 948.418 
12031000 3625 989.25 1615.88 -873.541 738.952 1144.17 
12014500 4369.12 979.375 1614.12 -748.784 485.999 892.677 
8048 3
12032101 4165 1855.71 1691 -925.537 580.497 1092.52 
12031000 3240.57 1336.14 1582.57 -750.837 677.525 1011.33 
12014500 3968.86 1274 1632.29 -781.773 575.439 970.721 
8048.5 3
12032101 3816.25 2078.5 1661.88 -717.593 458.407 851.514 
12031000 2920.25 1596.62 1560.62 -659.098 535.971 849.515 
12014500 3593.62 1542.5 1593 -772.083 552.469 949.386 
8049 3
12032101 3411 2365.5 1617.5 -799.31 566.075 979.457 
12031000 2507 1789.12 1581.75 -815.089 379.684 899.183 
12014500 3252.5 1821.75 1588 -672.83 550.789 869.522 
8049.5 3
12032101 3105 2653.14 1623.43 -652.452 613.311 895.457 
12031000 2233.29 2034 1590.86 -583.613 522.122 783.08 
12014500 2874.71 2108 1589 -805.513 610.341 1010.63 
8050 3
12032101 2797.75 2920.12 1645.88 -619.456 538.27 820.646 
12031000 2060.38 2290.88 1606.38 -348.61 517.893 624.294 
12014500 2601.75 2367.25 1612.12 -550.331 522.681 758.986 
8050.5 3
12032101 2590.5 3115 1648.12 -416.165 391.315 571.245 
12031000 1806.25 2499.75 1641.25 -510.291 419.428 660.543 
12014500 2317.75 2640.5 1617.25 -570.281 548.695 791.383 
8051 3
12032101 2283.38 3313 1643.25 -581.676 375 692.078 
12031000 1573.62 2596.75 1644 -440.578 183.712 477.346 
12014500 2015.62 2853.12 1657 -572.206 402.699 699.705 
8051.5 3
12032101 2035.86 3636.71 1655.71 -468.784 613.095 771.78 
12031000 1273.14 2847.14 1657.14 -569.095 474.229 740.785 
12014500 1788.14 3098.57 1671.29 -430.837 464.861 633.811 
8052 3
12032101 1778.29 3874.14 1665 -538.852 496.712 732.861 
12031000 964.857 3127 1694.86 -644.949 585.475 871.057 
12014500 1593.43 3312.29 1654.14 -407.352 447.101 604.843 
8052.5 3
12032101 1481.57 4050.14 1658 -609.27 361.396 708.39 
12031000 782 3381.14 1672.14 -375.477 521.854 642.895 
12014500 1356 3550 1666 -487.533 488.12 689.891 
8053 3
12032101 1202.62 4293 1665 -570.443 496.64 756.344 
12031000 521.75 3557.12 1654.25 -532.209 359.882 642.465 
12014500 1158.12 3779.12 1627.75 -404.652 468.558 619.105 
8053.5 3
12032101 832.625 4647.38 1673 -719.844 689.446 996.75 
12031000 82.125 3710.12 1619.38 -855.302 297.665 905.619 
12014500 853.375 3993 1600.25 -592.899 416.099 724.339 
8054 3
12032101 440.625 4990.5 1729 -762.646 667.558 1013.54 
12031000 -285.375 3977.5 1589.62 -714.981 520.185 884.189 
12014500 424.75 4255.38 1585.5 -833.901 510.457 977.731 
8054.5 3
12032101 300 5290.43 1709.86 -285.243 608.374 671.925 
12031000 -498.286 4325 1644.86 -431.868 704.868 826.649 
12014500 133.857 4581.71 1653.71 -590.046 661.946 886.751 
8055 3
12032101 187.375 5635 1697 -227.525 696.104 732.344 
12031000 -734.125 4651.25 1649.12 -476.443 659.091 813.264 
12014500 -146 4915.75 1666.75 -565.368 674.82 880.354 
8055.5 3
12032101 58 5917.71 1688.57 -262.424 573.457 630.65 
12031000 -947.714 4948.29 1638.86 -433.244 602.507 742.101 
12014500 -356.286 5257.43 1647.14 -426.543 693.06 813.8 
8056 3
12032101 -77.5 6302.38 1694 -274.848 780.245 827.238 
12031000 -1168.12 5315.62 1662.5 -447.081 745.11 868.948 
12014500 -488.125 5554.12 1646.38 -267.422 601.818 658.559 
8056.5 3
12032101 -186 6660.25 1692.25 -213.583 704.478 736.144 
12031000 -1375.75 5757.62 1642.5 -408.711 870.079 961.292 
12014500 -582.875 5928 1648.25 -186.516 735.974 759.241 
8057 3
12032101 -382.571 6866.86 1671.14 -405.302 425.994 587.997 
12031000 -1412.43 6114.86 1652.14 -75.6259 736.561 740.433 
12014500 -761.857 6316.29 1631.86 -369.035 800.589 881.55 
8057.5 3
12032101 -583.875 7015.5 1624.12 -387.868 286.402 482.149 
12031000 -1472.38 6389.75 1612 -115.504 529.659 542.106 
12014500 -965.625 6543.12 1579.38 -392.616 437.07 587.518 
8058 3
12032101 -797.714 7226 1549 -424.284 417.659 595.362 
12031000 -1669.14 6780.71 1557 -390.412 775.723 868.428 
12014500 -1163.57 6854.14 1500.71 -392.751 617.099 731.481 
8058.5 3
12032101 -974.375 7531.12 1509.12 -349.823 604.208 698.172 
12031000 -1913.5 6994.62 1595.25 -483.876 423.586 643.087 
12014500 -1380.25 7200.62 1448.25 -429.066 686.103 809.219 
8059 3
12032101 -1053.57 7928.29 1516.57 -157.762 791.157 806.733 
12031000 -2216.29 7418.14 1620.29 -603.159 843.661 1037.09 
12014500 -1556.71 7575 1491.57 -351.522 745.767 824.461 
8059.5 3
12032101 -1150.57 8329.71 1560.86 -198.77 822.6 846.274 
12031000 -2395.86 7773.86 1603.14 -367.974 728.923 816.537 
12014500 -1632.29 7888 1640.43 -154.859 641.393 659.823 
8060 3
12032101 -1230.62 8482.38 1566.25 -157.276 299.923 338.658 
12031000 -2532.38 8240 1609.88 -268.208 915.801 954.268 
12014500 -1704.88 8203 1656.5 -142.612 618.861 635.08 
8060.5 3
12032101 -1287.14 8715.57 1703.43 -113.49 468.266 481.822 
12031000 -2586.86 8542.29 1617.71 -109.402 606.999 616.78 
12014500 -1763 8527.43 1621.57 -116.717 651.463 661.836 
8061 3
12032101 -1335.29 8988.43 1767.43 -101.14 573.229 582.084 
12031000 -2661 8914 1621.14 -155.762 780.912 796.295 
12014500 -1788.71 8735.29 1610.57 -54.0216 436.675 440.004 
8061.5 3
12032101 -1349.62 9221.12 1759 -28.6786 465.393 466.276 
12031000 -2638.5 9269.5 1626.12 45 711 712.423 
12014500 -1813.38 9038.12 1583.62 -49.3214 605.679 607.683 
8062 3
12032101 -1317.57 9386.43 1782.57 62.8501 324.125 330.162 
12031000 -2464.43 9664.29 1620.71 341.317 774.09 845.997 
12014500 -1836.43 9264.71 1693.57 -45.2031 444.293 446.586 
8062.5 3
12032101 -1241.57 9564.57 1833.43 151.394 354.866 385.811 
12031000 -2278.71 9906.14 1614.43 369.949 481.787 607.438 
12014500 -1832.29 9450.86 1706 8.2527 370.803 370.894 
8063 3
12032101 -1116.25 9791.38 1847.62 241.933 437.845 500.24 
12031000 -2188.12 10147.6 1673 174.883 466.182 497.905 
12014500 -1885.12 9681.5 1719.62 -102.006 445.256 456.792 
8063.5 3
12032101 -1076.86 10059.1 1921 79.7426 542.04 547.874 
12031000 -2095.29 10454.9 1680.29 187.934 621.927 649.702 
12014500 -1963.29 9898.71 1700.29 -158.22 439.705 467.305 
8064 3
12032101 -932.286 10271.3 2009.86 303.721 445.678 539.329 
12031000 -1972.14 10719.9 1726.86 258.703 556.723 613.895 
12014500 -1809 10199.7 1760.57 324.13 632.353 710.584 
8064.5 3
12032101 -757.125 10425.4 2042.62 340.78 299.785 453.874 
12031000 -1855.88 10981.1 1790.5 226.202 508.303 556.363 
12014500 -1557.25 10495.4 1785.38 489.786 575.215 755.489 
8065 3
12032101 -684.143 10690 2053.43 145.964 529.25 549.009 
12031000 -1682.86 11186.7 1873.86 346.036 411.179 537.409 
12014500 -1405.14 10689.4 1836.43 304.214 388.107 493.126 
8065.5 3
12032101 -562.25 10961.2 2056 243.786 542.5 594.759 
12031000 -1522.25 11396.5 1880 321.214 419.571 528.412 
12014500 -1271 10948.4 1870.88 268.286 517.893 583.258 
8066 3
12032101 -631 11361.3 2056.43 -136.68 795.3 806.959 
12031000 -1434.14 11582.4 1880 175.163 369.639 409.042 
12014500 -1096.14 11193.6 1887.71 347.629 487.468 598.724 
8066.5 2
12032101 -783 11746.3 2056 -314.7 797.101 856.975 
12031000 -1300.71 11661.1 1880 276.25 162.97 320.738 
