# Supplementary material for: Intrinsic group behaviour II: On the dependence of triad spatial dynamics on social and personal features; and on the effect of social interaction on small group dynamics
Source: PLoS One. 2019 Dec 3;14(12):e0225704. doi: 10.1371/journal.pone.0225704 (PMC6890182; doi:10.1371/journal.pone.0225704)
Supplement: S3 Data Set — (ZIP) [file pone.0225704.s003.zip › set_3_int/group_traj_triad_int/traj_3_0217_23.dat]

3 12014500 12022701 12014200 0 0 1 0 2 1 0 40 10 60 1723.68 1762.01 1698.05 
7901.5 1
12014200 -32940.5 854 1400.5 0 0 0 
7902 1
12014200 -32904.1 885.889 1434.44 115.155 100.914 153.115 
7902.5 1
12014200 -32656.6 949.4 1451.3 486.269 124.776 502.023 
7903 1
12014200 -32549.5 978.909 1456.73 213.863 58.9004 221.826 
7903.5 1
12014200 -32368 828 1454.91 370.315 -307.978 481.647 
7904 1
12014200 -32265.3 683.182 1451.73 210.076 -296.152 363.095 
7904.5 1
12014200 -32246.4 867.333 1453.56 37.6566 368.303 370.223 
7905 2
12014500 -31878.7 -2488.67 1673 0 0 0 
12014200 -32364.3 971.667 1453.11 -224.979 199.109 300.433 
7905.5 2
12014500 -31699.2 -2313.25 1663.25 553.755 541.409 774.448 
12014200 -32567 1085.88 1454.25 -405.333 228.417 465.263 
7906 2
12014500 -31397.9 -1997 1637.75 633.141 664.391 917.759 
12014200 -32971.4 1162.12 1464 -849.527 160.189 864.498 
7906.5 2
12014500 -31157.6 -1763.78 1611 478.724 464.586 667.096 
12014200 -33208 920 1474.33 -471.365 -482.321 674.402 
7907 2
12014500 -31011.6 -1488 1582 281.176 531.364 601.172 
12014200 -33270 648.375 1504.5 -119.461 -523.362 536.823 
7907.5 2
12014500 -30596.7 -1220 1560.56 852.071 550.308 1014.33 
12014200 -33525.4 201.444 1594.11 -524.527 -917.722 1057.04 
7908 2
12014500 -30297.6 -862.667 1528.33 586.492 700.654 913.722 
12014200 -33746.8 -26.3333 1619.22 -433.987 -446.623 622.749 
7908.5 2
12014500 -29983.4 -604.625 1491.12 630.885 518.156 816.395 
12014200 -33652.4 -101.125 1623.88 189.564 -150.184 241.846 
7909 2
12014500 -29616.5 -344 1541.88 754.887 536.265 925.978 
12014200 -33546.9 269 1646.25 217.078 761.574 791.908 
7909.5 2
12014500 -29257.6 -59.3333 1537.11 719.328 570.474 918.081 
12014200 -32987 452.111 1658.67 1121.99 366.956 1180.48 
7910 2
12014500 -28811.4 387.625 1501.38 868.056 869.569 1228.69 
12014200 -32417.4 442 1661.75 1108.22 -19.6714 1108.39 
7910.5 2
12014500 -28454.6 833.222 1524.67 703.786 878.89 1125.95 
12014200 -31675.7 781 1666.67 1462.94 668.639 1608.5 
7911 2
12014500 -28313.4 1177.88 1546.38 280.677 685.194 740.453 
12014200 -31005.2 1443.12 1688.25 1332.84 1316.35 1873.3 
7911.5 2
12014500 -27987.4 1433.38 1588.38 663.951 520.367 843.571 
12014200 -30691.8 1947.75 1706.38 638.493 1027.75 1209.93 
7912 2
12014500 -27657 1606.25 1607.25 674.235 352.806 760.963 
12014200 -30395.9 2249.12 1699.12 603.827 615.051 861.913 
7912.5 2
12014500 -27274 1635.75 1600.88 764.471 58.8822 766.735 
12014200 -30112.6 2321.5 1681.88 565.369 144.461 583.534 
7913 2
12014500 -26892.5 1885.62 1572 713.084 467.056 852.426 
12014200 -29587.5 2539.38 1654.62 981.542 407.243 1062.67 
7913.5 2
12014500 -26606 2193.88 1545.25 591.942 636.88 869.489 
12014200 -29076 2561.38 1666.38 1056.82 45.4545 1057.8 
7914 2
12014500 -26243.8 2409.12 1546.38 756.263 449.374 879.699 
12014200 -28514.8 2624 1671.62 1171.71 130.741 1178.98 
7914.5 2
12014500 -25822.2 2760.88 1528.38 853.239 712.045 1111.32 
12014200 -27967.2 2645.62 1661.5 1108.3 43.7753 1109.16 
7915 2
12014500 -25447.1 2865.88 1476 770.277 215.606 799.883 
12014200 -27444.2 2595.12 1656.62 1073.92 -103.696 1078.92 
7915.5 2
12014500 -25094.3 3049.67 1438.33 669.434 348.751 754.83 
12014200 -26924.1 2587.44 1679.56 986.981 -14.5741 987.088 
7916 2
12014500 -24782 3174.62 1407.88 597.196 238.926 643.217 
12014200 -26493.6 2717.5 1646.25 823.109 248.672 859.853 
7916.5 2
12014500 -24703.1 3313.29 1419.71 168.498 296.284 340.845 
12014200 -26130 2914.43 1647.14 776.976 420.788 883.603 
7917 2
12014500 -24548.9 3489.88 1415.88 301.304 344.901 457.975 
12014200 -25766.9 3381.25 1633.88 709.229 911.761 1155.12 
7917.5 2
12014500 -24478.6 3638.88 1386.62 136.673 289.883 320.487 
12014200 -25085 4096 1628.88 1326.61 1390.56 1921.86 
7918 2
12014500 -24662.9 3811.12 1409.38 -363.412 339.744 497.488 
12014200 -24553.9 4354 1626.75 1047.58 508.876 1164.64 
7918.5 2
12014500 -25009.6 4183.71 1455.43 -714.838 768.225 1049.36 
12014200 -24070.9 4529.86 1616.43 995.913 362.592 1059.87 
7919 2
12014500 -24780.2 4789.5 1573.75 484.823 1280.73 1369.43 
12014200 -23418.4 4633.12 1612.62 1379.45 218.325 1396.63 
7919.5 2
12014500 -24002.9 5126.75 1619 1466.75 636.321 1598.83 
12014200 -22791.4 4688.25 1633.12 1183.02 104.009 1187.58 
7920 2
12014500 -23170 5012.5 1652.88 1669.09 -228.958 1684.72 
12014200 -22363.4 4719.12 1575.38 857.715 61.8737 859.944 
7920.5 2
12014500 -22673.8 4903.5 1662.75 967.349 -212.476 990.409 
12014200 -21923.5 4784 1455.62 857.456 126.462 866.732 
7921 2
12014500 -22213.4 4619.43 1511 969.098 -598.045 1138.77 
12014200 -21486.7 4788.57 1305 919.549 9.62406 919.599 
7921.5 2
12014500 -21739.6 4390.12 1392.62 987.091 -477.716 1096.61 
12014200 -21032.1 4882 1386 947.061 194.643 966.856 
7922 2
12014500 -21073.1 4295.5 1366 1301.76 -184.814 1314.81 
12014200 -20602.5 4939.75 1373.12 839.111 112.793 846.658 
7922.5 2
12014500 -20399.8 4218.44 1386 1325.49 -151.684 1334.14 
12014200 -20115.1 4879.89 1356.78 959.427 -117.837 966.636 
7923 2
12014500 -19928.4 4085.25 1364.62 913.571 -258.129 949.338 
12014200 -19615.5 4858 1320.88 968.239 -42.4203 969.167 
7923.5 2
12014500 -19283.1 3987.29 1385 1333.12 -202.406 1348.4 
12014200 -18948 4915.86 1294.86 1379.13 119.54 1384.3 
7924 2
12014500 -18493.5 4054.62 1388.75 1705.49 145.441 1711.68 
12014200 -18491.1 4802.88 1316.5 986.771 -244.022 1016.5 
7924.5 2
12014500 -17793.4 4207.44 1438.67 1310.97 286.179 1341.84 
12014200 -17826.3 4827.11 1418.89 1244.93 45.386 1245.76 
7925 2
12014500 -17230.5 4223.62 1478.25 1064.17 30.5871 1064.61 
12014200 -17232.5 4814.62 1395.88 1122.56 -23.6032 1122.81 
7925.5 2
12014500 -16695 4197 1515 1068.86 -53.1437 1070.18 
12014200 -16809.5 4765.75 1233.5 844.311 -97.5549 849.929 
7926 2
12014500 -16107.6 4177.38 1468.88 1158.53 -38.7081 1159.18 
12014200 -16224.4 4762.75 1271.62 1154.09 -5.91716 1154.11 
7926.5 2
12014500 -15606.9 4167 1490 1063.2 -22.0276 1063.43 
12014200 -15586.3 4767.86 1308.57 1354.75 10.8432 1354.8 
7927 2
12014500 -14877.8 4187.75 1484.12 1503.31 42.7835 1503.92 
12014200 -15197.8 4715.75 1182.5 801.105 -107.437 808.277 
7927.5 2
12014500 -14154.6 4089.5 1522.88 1382.65 -187.859 1395.35 
12014200 -14436.9 4676.5 1245.62 1454.83 -75.0478 1456.76 
7928 2
12014500 -13587.4 4085.71 1499.14 1181.66 -7.8869 1181.69 
12014200 -13776.1 4643.43 1262.14 1376.53 -68.8988 1378.25 
7928.5 2
12014500 -12985.9 4079 1488 1191.2 -13.2956 1191.27 
12014200 -13083 4669.75 1357.38 1372.56 52.1216 1373.55 
7929 2
12014500 -12357.6 4090.12 1520.88 1227.05 21.7285 1227.24 
12014200 -12462.8 4660.38 1380.38 1211.43 -18.3105 1211.56 
7929.5 2
12014500 -11739 4078 1476.71 1257.37 -24.6443 1257.61 
12014200 -11840.1 4657.29 1314.29 1265.46 -6.27904 1265.48 
7930 2
12014500 -11031.5 4154.5 1534.5 1415 153 1423.25 
12014200 -11353.5 4667.25 1319.75 973.286 19.9286 973.49 
7930.5 2
12014500 -10403.8 4228.88 1463.75 1221.3 144.698 1229.85 
12014200 -10706.9 4693.5 1305.25 1258.03 51.07 1259.06 
7931 2
12014500 -9882.43 4164.43 1441.71 1090.63 -134.825 1098.93 
12014200 -9939.71 4670 1377.71 1604.94 -49.1632 1605.69 
7931.5 2
12014500 -9292.25 4100.12 1467.38 1216.86 -132.585 1224.06 
12014200 -9306.75 4638.5 1367.5 1305.08 -64.9485 1306.7 
7932 2
12014500 -8654.62 4165.38 1472.25 1252.7 128.193 1259.24 
12014200 -8679.62 4716.38 1256 1232.07 152.996 1241.54 
7932.5 2
12014500 -8049 4225.57 1482.29 1173.69 116.66 1179.48 
12014200 -7965.14 4749.43 1305.57 1384.66 64.0573 1386.14 
7933 2
12014500 -7523.25 4227.12 1433.12 1059.98 3.1322 1059.98 
12014200 -7340 4814.12 1350.12 1260.37 130.436 1267.1 
7933.5 2
12014500 -6915.38 4378 1426.88 1194.25 296.415 1230.49 
12014200 -6649.12 4896.25 1343.12 1357.32 161.346 1366.87 
7934 2
12014500 -6321 4557.14 1463.86 1213.01 365.598 1266.91 
12014200 -6075.43 5206.29 1390.14 1170.81 632.726 1330.84 
7934.5 2
12014500 -5832.62 4767.62 1280.38 1004.89 433.091 1094.24 
12014200 -5463.88 5204.12 1339.88 1258.34 -4.44591 1258.35 
7935 2
12014500 -5124.57 4872.86 1302.71 1427.53 212.162 1443.21 
12014200 -4727.71 5525.14 1396 1484.19 647.213 1619.17 
7935.5 2
12014500 -4613.88 4870.38 1613.5 1019.35 -4.95438 1019.37 
12014200 -3882.88 5757 1548 1686.31 462.789 1748.66 
7936 2
12014500 -4342.88 4833.88 1664.12 517.176 -69.6565 521.845 
12014200 -3259.12 5586.88 1656.88 1190.36 -324.666 1233.84 
7936.5 2
12014500 -3576 4831.14 1772.86 1474.76 -5.25412 1474.77 
12014200 -2735 5423.14 1699.29 1007.93 -314.87 1055.97 
7937 2
12014500 -2991.57 4678.29 1847.71 1254.14 -328.02 1296.33 
12014200 -2197.71 5253.14 1721.57 1152.97 -364.807 1209.31 
7937.5 2
12014500 -2244 4597.12 1826.38 1498.14 -162.647 1506.94 
12014200 -1659.75 5032.12 1739.38 1078.08 -442.922 1165.52 
7938 2
12014500 -1507.88 4234 1749.12 1429.37 -705.097 1593.82 
12014200 -1120.25 4817 1736.25 1047.57 -417.718 1127.78 
7938.5 2
12014500 -1006.71 4018.71 1680.86 1016.55 -436.685 1106.38 
12014200 -540.571 4499.43 1724.14 1175.82 -644.161 1340.71 
7939 2
12014500 -389.125 3511 1666.12 1316.82 -1082.55 1704.68 
12014200 11 4233.62 1783.25 1176.06 -566.745 1305.49 
7939.5 2
12014500 262.5 2700.88 1694.12 1245.94 -1549 1987.9 
12014200 664.375 3875.75 1757.62 1249.28 -684.273 1424.41 
7940 2
12014500 952.857 2470 1692.14 1372.48 -458.996 1447.2 
12014200 1289.14 3609.71 1732.57 1242.08 -528.898 1350 
7940.5 2
12014500 1394.12 2150.12 1705.38 911.71 -660.899 1126.06 
12014200 1701.88 3298.25 1721.25 852.752 -643.521 1068.32 
7941 2
12014500 1942.62 1942.12 1677 1094.81 -415.17 1170.89 
12014200 2282.25 3076.75 1681 1158.43 -442.116 1239.93 
7941.5 2
12014500 2512.88 1644.75 1668.62 1115.95 -581.947 1258.57 
12014200 2712.62 2619.25 1677.5 842.221 -895.303 1229.19 
7942 2
12014500 3149.25 1185.5 1658.38 1212.14 -874.762 1494.82 
12014200 3013 2119.38 1666.75 572.143 -952.143 1110.82 
7942.5 2
12014500 3730.71 690.857 1610.29 1189.09 -1011.54 1561.14 
12014200 3071.14 1780.14 1629.14 118.902 -693.726 703.842 
7943 2
12014500 4243.88 208.5 1606.12 1055.89 -992.504 1449.12 
12014200 3505.38 1333.38 1624.88 893.482 -919.275 1281.94 
7943.5 2
12014500 4772.25 -193.875 1634.5 1038.06 -790.521 1304.8 
12014200 4121.12 977.25 1648.38 1209.72 -699.656 1397.48 
7944 2
12014500 5274.25 -469.625 1635.75 992.095 -544.96 1131.92 
12014200 4737.38 644.375 1653 1217.89 -657.856 1384.2 
7944.5 2
12014500 5718.25 -864.5 1643.88 877.47 -780.385 1174.29 
12014200 5273.5 211.375 1645.5 1059.54 -855.731 1361.94 
7945 2
12014500 6211.86 -1159.43 1652.71 1005.31 -600.669 1171.09 
12014200 5721.86 -231.714 1608.43 913.151 -902.422 1283.83 
7945.5 2
12014500 6661.12 -1574.5 1654.62 949.826 -877.529 1293.15 
12014200 6076.75 -584.25 1624 750.302 -745.319 1057.57 
7946 2
12014500 7231.12 -1954.38 1680.25 1130.95 -753.72 1359.1 
12014200 6614.38 -952.625 1616.12 1066.72 -730.903 1293.1 
7946.5 2
12014500 7727.62 -2105.88 1686.12 940.341 -286.932 983.143 
12014200 7203.12 -1233 1623.88 1115.06 -531.013 1235.04 
7947 2
12014500 8301.14 -2361.14 1691.29 1165.69 -518.837 1275.94 
12014200 7888.86 -1463.14 1635.57 1393.76 -467.77 1470.17 
7947.5 3
12022701 8690.29 -366.286 1713.29 0 0 0 
12014500 8898.25 -2551.12 1720 1184.74 -376.949 1243.26 
12014200 8436.38 -1644.12 1663.62 1086.34 -359.092 1144.16 
7948 3
12022701 9209.14 -557.429 1690 1106.31 -407.554 1178.99 
12014500 9419.14 -2717.29 1704.86 1033.52 -329.684 1084.83 
12014200 8993.86 -1880.43 1667 1106.12 -468.856 1201.38 
7948.5 3
12022701 9910.88 -1325.38 1686.62 1373.25 -1502.83 2035.76 
12014500 9940.62 -2986.88 1710.12 1020.51 -527.572 1148.82 
12014200 9443.75 -2218.38 1658.12 880.417 -661.343 1101.14 
7949 3
12022701 10418.9 -2002.14 1713.14 1062.72 -1415.83 1770.3 
12014500 10375.1 -3283.86 1660.57 909.033 -621.302 1101.07 
12014200 9901 -2564.14 1630.29 956.59 -723.364 1199.3 
7949.5 3
12022701 10757 -2524.75 1714.38 694.339 -1073.12 1278.16 
12014500 10771.4 -3596.88 1617.38 813.618 -642.747 1036.87 
12014200 10342.1 -2911.38 1605 905.801 -713.002 1152.76 
7950 3
12022701 11137.1 -2781.62 1676.88 713.18 -481.942 860.752 
12014500 11184.5 -4019.38 1581.62 775.094 -792.683 1108.66 
12014200 10813 -3212.12 1569.12 883.443 -564.259 1048.26 
7950.5 3
12022701 11503.9 -3073.43 1659.29 745.391 -593.097 952.56 
12014500 11549.1 -4563.43 1612.86 741.144 -1105.8 1331.2 
12014200 11175.9 -3644.43 1552.43 737.515 -878.666 1147.16 
7951 3
12022701 11979.1 -3602.12 1667 958.201 -1065.92 1433.3 
12014500 11952.9 -4995.25 1648.12 813.976 -870.608 1191.85 
12014200 11568.6 -4123.25 1533.25 791.871 -965.366 1248.6 
7951.5 3
12022701 12461.7 -4177.14 1661.43 986.89 -1175.91 1535.16 
12014500 12341.7 -5586.29 1644 795.172 -1208.66 1446.78 
12014200 12000.3 -4486 1517 882.742 -741.82 1153.05 
7952 3
12022701 12848.9 -4780.38 1666.62 772.776 -1204.06 1430.71 
12014500 12789.8 -6158.75 1661.88 894.283 -1142.64 1450.99 
12014200 12332.2 -4964.75 1534.62 662.603 -955.589 1162.84 
7952.5 3
12022701 13225.9 -5460 1691.14 760.045 -1370.21 1566.89 
12014500 13057 -6552.29 1694.43 538.81 -793.419 959.078 
12014200 12668.9 -5512.43 1554 678.643 -1104.19 1296.07 
7953 3
12022701 13448.5 -5854.12 1696.25 451.608 -799.442 918.182 
12014500 13374.1 -6922.38 1678.75 643.256 -750.688 988.59 
12014200 12830.8 -6020.62 1643.38 328.383 -1030.82 1081.87 
7953.5 3
12022701 13694.4 -6376.29 1683.43 488.924 -1038.09 1147.47 
12014500 13735.6 -7409.57 1657.29 718.581 -968.581 1206.03 
12014200 13095.7 -6334 1647.29 526.768 -623.012 815.86 
7954 3
12022701 13926.5 -6847.38 1661.75 481.476 -977.364 1089.52 
12014500 14112.4 -7917.88 1681.5 781.75 -1054.57 1312.73 
12014200 13376.1 -6856.25 1645.62 581.765 -1083.51 1229.81 
7954.5 3
12022701 14199.2 -7390.62 1660.88 537.968 -1071.5 1198.97 
12014500 14430.4 -8495.25 1669.38 627.219 -1138.81 1300.11 
12014200 13599 -7302.5 1644.12 439.596 -880.178 983.848 
7955 3
12022701 14566.9 -7908.25 1660.88 702.916 -989.723 1213.94 
12014500 14791.2 -9027 1666 690.01 -1016.73 1228.76 
12014200 13919.6 -7916.25 1630.12 613.05 -1173.52 1324 
7955.5 3
12022701 14847.6 -8567.57 1674.29 560.272 -1316.01 1430.31 
12014500 15054.6 -9487.71 1689.29 525.592 -919.589 1059.19 
12014200 14216.7 -8388.29 1622.86 592.993 -942.187 1113.26 
7956 3
12022701 15193.9 -9088.5 1753.5 722.972 -1087.53 1305.92 
12014500 15476.2 -10116.2 1720.5 880.331 -1312.18 1580.13 
12014200 14570.9 -8884.88 1644.25 739.375 -1036.72 1273.37 
7956.5 3
12022701 15645.6 -9654.88 1777.88 865.421 -1085.01 1387.88 
12014500 15948.5 -10676.8 1753.75 904.693 -1073.75 1404.07 
12014200 15000.2 -9480.88 1687.5 822.557 -1141.76 1407.2 
7957 3
12022701 16072.1 -9794.88 1745.75 844.554 -277.228 888.891 
12014500 16304.1 -11026.8 1734.38 704.208 -693.069 988.056 
12014200 15455.5 -10003.5 1756.75 901.485 -1034.9 1372.48 
7957.5 3
12022701 16534.4 -10132.5 1756.75 922.655 -673.902 1142.56 
12014500 16774.6 -11240 1683.75 939.122 -425.649 1031.08 
12014200 15897.2 -10355.6 1727.88 881.737 -702.844 1127.59 
7958 3
12022701 17132.9 -10507.7 1711.57 1189.83 -745.953 1404.33 
12014500 17212.1 -11597.3 1684.57 869.817 -710.31 1123 
12014200 16484.3 -10703.9 1661.71 1167.07 -692.31 1356.96 
7958.5 3
12022701 17592.8 -10861 1706.88 964.136 -740.641 1215.77 
12014500 17702 -11889.9 1697.62 1026.95 -613.395 1196.2 
12014200 16953.4 -11058.9 1652.38 983.416 -744.272 1233.31 
7959 3
12022701 18439.4 -11253.8 1686.88 1631.26 -756.744 1798.24 
12014500 18563.4 -12208 1669.5 1659.68 -612.958 1769.25 
12014200 17416.9 -11393.2 1652.38 893.064 -644.268 1101.2 
7959.5 3
12022701 19000 -11595.9 1699.88 1097.11 -669.521 1285.27 
12014500 19152.5 -12516.5 1691.25 1152.89 -603.718 1301.39 
12014200 17852.9 -11761.2 1653.38 853.229 -720.157 1116.52 
7960 3
12022701 19367.6 -11878.9 1718.86 753.22 -579.881 950.58 
12014500 19495.9 -12840.1 1696.86 703.601 -663.203 966.898 
12014200 18569.6 -11981.6 1668.86 1468.64 -451.478 1536.47 
7960.5 3
12022701 19681.5 -12194.1 1710.88 640.671 -643.404 907.98 
12014500 19878.4 -13040.2 1686.62 780.649 -408.382 881.015 
12014200 19169.2 -12400.1 1669.5 1223.83 -854.191 1492.45 
7961 3
12022701 20050.2 -12538.5 1696.38 736.028 -687.375 1007.09 
12014500 20355.2 -13186 1657.25 951.846 -290.918 995.311 
12014200 19598.8 -12792.9 1708.88 857.285 -783.932 1161.67 
7961.5 3
12022701 20446.8 -12853.1 1677 793 -629.25 1012.33 
12014500 20812.4 -13574.8 1667.88 914.25 -777.5 1200.15 
12014200 19965.8 -13140.4 1681.5 734 -695 1010.83 
7962 3
12022701 20847.8 -13072.6 1673.5 826.804 -452.577 942.566 
12014500 21171.5 -13939.6 1706.88 740.464 -752.32 1055.59 
12014200 20242.1 -13458.2 1630.62 569.845 -655.412 868.498 
7962.5 3
12022701 21211.2 -13374.7 1656.58 689.595 -573.134 896.674 
12014500 21542.1 -14211.6 1698.08 703.194 -516.05 872.233 
12014200 20645.5 -13703.7 1604.08 765.417 -465.686 895.951 
7963 3
12022701 21321.4 -13544.2 1640 224.892 -345.949 412.622 
12014500 21920.3 -14493.1 1622.45 771.815 -574.505 962.162 
12014200 21040 -13939 1596.55 805.102 -480.272 937.47 
7963.5 3
12022701 21937.5 -13919.3 1628.7 1220.07 -742.808 1428.4 
12014500 22588.2 -14983.2 1598.8 1322.63 -970.513 1640.5 
12014200 21707.7 -14362.4 1652.9 1322.18 -838.416 1565.6 
7964 3
12022701 22649.4 -14330.7 1604.11 1423.89 -822.733 1644.49 
12014500 23208.8 -15387.1 1618 1241.16 -807.822 1480.89 
12014200 22219.4 -14662.8 1667.44 1023.49 -600.756 1186.78 
7964.5 3
12022701 23385.6 -14752.2 1631.22 1527.2 -874.597 1759.9 
12014500 23802.4 -15692.9 1593.78 1231.67 -634.394 1385.45 
12014200 22727.1 -14798 1591.78 1053.25 -280.544 1089.97 
7965 3
12022701 24140.7 -15062.6 1659.67 1443.81 -593.372 1560.98 
12014500 24358.7 -15998.4 1615 1063.52 -584.236 1213.43 
12014200 23472.7 -15003.3 1563.67 1425.54 -392.607 1478.61 
7965.5 3
12022701 24730.6 -15416.1 1686.88 1189.43 -712.842 1386.68 
12014500 24848.4 -16201.6 1666.38 987.315 -409.638 1068.92 
12014200 24047.2 -15410.9 1617.12 1158.43 -821.657 1420.24 
7966 3
12022701 25240.9 -15649.6 1718.62 1056.42 -483.437 1161.78 
12014500 25371.2 -16370.5 1653.88 1082.56 -349.638 1137.62 
12014200 24510 -15854 1622.75 958.075 -917.443 1326.5 
7966.5 3
12022701 25775.9 -15916.9 1709.33 1040.88 -519.969 1163.53 
12014500 26024.7 -16572.3 1617.78 1271.24 -392.672 1330.5 
12014200 25147.3 -16147.7 1621.78 1239.95 -571.336 1365.25 
7967 3
12022701 26488.5 -16254.8 1708.75 1381.03 -654.77 1528.39 
12014500 26639.4 -16860.6 1655.5 1191.3 -558.705 1315.8 
12014200 25665 -16322.4 1633 1003.23 -338.582 1058.82 
7967.5 3
12022701 27164.4 -16607.5 1742 1351.75 -705.5 1524.78 
12014500 27173.9 -17279.8 1633.75 1069 -838.25 1358.46 
12014200 26365 -16602.1 1610.5 1400 -559.5 1507.66 
7968 3
12022701 27770.6 -16826.9 1749.62 1195.76 -432.692 1271.64 
12014500 27675.2 -17600.1 1639.5 988.905 -631.903 1173.56 
12014200 27027.9 -16861.9 1685.75 1307.45 -512.327 1404.24 
7968.5 3
12022701 28235 -17044.6 1727.88 969.468 -454.593 1070.76 
12014500 28097.8 -17848.9 1674.62 882.046 -519.311 1023.57 
12014200 27668.5 -17135.9 1640.12 1337.42 -572.025 1454.62 
7969 3
12022701 28846.2 -17268.5 1670.75 1217.63 -445.966 1296.73 
12014500 28528.6 -18209.2 1691.88 858.317 -717.878 1118.95 
12014200 28266 -17482 1633.38 1190.24 -689.492 1375.52 
7969.5 3
12022701 29435.4 -17566.9 1655.38 1182.98 -599.147 1326.06 
12014500 29058.4 -18488.4 1633.38 1063.76 -560.492 1202.38 
12014200 28880 -17751 1559.25 1232.93 -540.161 1346.07 
7970 3
12022701 30030.8 -17774.5 1618.38 1212.58 -422.862 1284.19 
12014500 29703.6 -18813.9 1551.5 1314.15 -662.933 1471.9 
12014200 29503.5 -18083.4 1509.88 1269.86 -676.935 1439.02 
7970.5 3
12022701 30634.5 -18069.5 1572.38 1219.7 -595.96 1357.51 
12014500 30367.4 -19076 1458.5 1340.91 -529.545 1441.68 
12014200 30213.9 -18430.8 1451.25 1435.1 -701.768 1597.5 
7971 3
12022701 31236.1 -18365.8 1486 1170.48 -576.362 1304.69 
12014500 31057.8 -19304.2 1374 1343.14 -444.066 1414.65 
12014200 30861.9 -18774.8 1393.38 1260.7 -669.261 1427.33 
7971.5 3
12022701 31966.6 -18759.5 1568 1435.17 -773.576 1630.38 
12014500 31680.2 -19489.6 1330.25 1222.99 -364.194 1276.06 
12014200 31441.9 -18970.2 1390.12 1139.49 -384.086 1202.48 
7972 3
12022701 32717.4 -19135.1 1670.75 1495.52 -748.257 1672.26 
12014500 32430.5 -19902 1401.88 1494.52 -821.464 1705.4 
12014200 32142.4 -19316.8 1433.75 1395.42 -690.239 1556.8 
7972.5 3
12022701 33285.9 -19390 1686.38 1148.48 -514.899 1258.63 
12014500 33078.1 -20087.4 1665.12 1308.33 -374.495 1360.88 
12014200 32670.4 -19628.9 1417 1066.67 -630.556 1239.1 
7973 3
12022701 33787.5 -19535.4 1704.75 993.317 -287.871 1034.19 
12014500 33705.1 -20220.9 1712.12 1241.58 -264.356 1269.42 
12014200 33202.1 -19947.9 1461.12 1052.97 -631.683 1227.91 
7973.5 3
12022701 34301.4 -19687.4 1744 1061.84 -314.16 1107.34 
12014500 34091 -20424.6 1692.43 797.262 -420.86 901.527 
12014200 33782.6 -19950.9 1566.43 1199.27 -6.16145 1199.29 
7974 3
12022701 34863 -19847.4 1776.25 1160.27 -330.468 1206.42 
12014500 34614.5 -20637.5 1713.62 1081.61 -439.935 1167.66 
12014200 34393 -20097 1665.5 1261.22 -301.948 1296.86 
7974.5 3
12022701 35484.4 -20047.9 1783.38 1220.78 -393.91 1282.75 
12014500 35236.8 -20877.6 1706 1222.5 -471.758 1310.36 
12014200 35008.6 -20326.1 1695.12 1209.48 -450.147 1290.53 
7975 3
12022701 36143.5 -20234.2 1760.75 1297.49 -366.88 1348.36 
12014500 35874.8 -21102.2 1653.12 1255.91 -442.175 1331.47 
12014200 35682.9 -20530.2 1655.75 1327.26 -401.821 1386.75 
7975.5 3
12022701 36666.8 -20573.8 1754.5 1063.52 -690.041 1267.76 
12014500 36482.5 -21302.1 1729.38 1235.26 -406.25 1300.35 
12014200 36170.9 -20804.9 1642.5 991.87 -558.181 1138.14 
7976 3
12022701 37305.4 -20797 1793.62 1249.76 -436.888 1323.92 
12014500 37050 -21470 1752.12 1110.57 -328.523 1158.14 
12014200 36697.8 -20920.8 1697.62 1031.07 -226.761 1055.71 
7976.5 3
12022701 38003.9 -20997.8 1829 1372.3 -394.401 1427.85 
12014500 37637.9 -21784.5 1751.75 1154.96 -617.878 1309.85 
12014200 37379.8 -21091.1 1764.25 1339.88 -334.725 1381.06 
7977 3
12022701 38570.7 -21180.4 1842.14 1166.34 -375.882 1225.41 
12014500 38234.6 -21998.3 1795.71 1227.77 -439.888 1304.19 
12014200 37998.3 -21303 1790.14 1272.71 -435.957 1345.3 
7977.5 3
12022701 38976.9 -21446 1856.25 818.872 -535.426 978.383 
12014500 38774.9 -22232.9 1799.12 1089.32 -472.962 1187.57 
12014200 38472.1 -21527.2 1794.12 955.321 -452.117 1056.91 
7978 3
12022701 39435.4 -21794.4 1861 918.945 -698.254 1154.13 
12014500 39247.3 -22536.9 1795.29 946.715 -609.183 1125.78 
12014200 38866.6 -21762.7 1795.86 790.474 -471.872 920.604 
7978.5 3
12022701 39886.2 -22120.2 1838.12 933.378 -674.579 1151.63 
12014500 39761.9 -23060.1 1775 1065.4 -1083.37 1519.46 
12014200 39279.5 -22025 1778.75 854.925 -543.035 1012.81 
7979 3
12022701 40521.1 -22670.9 1729.88 1242.42 -1077.54 1644.6 
12014500 40361 -23440.9 1691 1172.46 -745.108 1389.19 
12014200 39750 -22347.9 1743 920.744 -631.849 1116.69 
7979.5 3
12022701 41143.4 -23015.1 1689.25 1189.77 -658.222 1359.71 
12014500 40913.1 -23752.8 1591.62 1055.69 -596.319 1212.47 
12014200 40356.1 -22771.9 1665.5 1158.94 -810.707 1414.35 
7980 3
12022701 41701 -23182.6 1706.43 1126.52 -338.276 1176.21 
12014500 41379.3 -23957.4 1586 941.739 -413.492 1028.52 
12014200 40904.3 -22830.6 1641.86 1107.4 -118.579 1113.73 
7980.5 3
12022701 42147.3 -23319 1708.86 931.703 -284.82 974.265 
12014500 41895.7 -24173.7 1577 1078.14 -451.536 1168.87 
12014200 41381.4 -22859.6 1658.86 996.123 -60.5428 997.961 
7981 3
12022701 42777.2 -23465.1 1672.12 1264.99 -293.424 1298.57 
12014500 42500.5 -24245.5 1580.88 1214.43 -144.148 1222.95 
12014200 42030 -22808.5 1673.62 1302.35 102.553 1306.38 
7981.5 3
12022701 43408.9 -23555.4 1706.86 1226.42 -175.347 1238.89 
12014500 43332.3 -24264.1 1634.86 1615.12 -36.1997 1615.52 
12014200 42646.9 -22810.3 1629.57 1197.78 -3.46741 1197.79 
7982 3
12022701 44102.6 -23457.6 1685 1360.33 191.772 1373.78 
12014500 43929.5 -24240 1646.88 1171.01 47.3389 1171.96 
12014200 43247.1 -22732.5 1655.88 1177 152.521 1186.84 
7982.5 3
12022701 44701.3 -23371.1 1694 1206.98 174.359 1219.51 
12014500 44367.4 -24167.6 1669.29 882.921 146.025 894.915 
12014200 43877.4 -22690.9 1675.57 1270.77 83.9574 1273.54 
7983 3
12022701 45179.9 -23334.5 1720.5 992.924 76.0225 995.83 
12014500 44748.2 -23905.5 1680.12 790.086 543.717 959.095 
12014200 44416.1 -22604 1638.38 1117.63 180.202 1132.06 
7983.5 3
12022701 45787.5 -23207 1765.12 1175.29 246.615 1200.89 
12014500 45274.6 -23805.4 1682.62 1018.13 193.665 1036.39 
12014200 44955.1 -22768.2 1657.25 1042.55 -317.698 1089.89 
7984 3
12022701 46305.7 -23063.4 1832.71 1026.17 284.3 1064.82 
12014500 45873.4 -23590.6 1687.86 1185.75 425.354 1259.73 
12014200 45496 -22657.6 1678.43 1071.04 219.165 1093.23 
7984.5 3
12022701 46807.8 -23146.9 1845 1026.66 -170.647 1040.74 
12014500 45920.6 -23662.2 1700.25 96.5162 -146.582 175.504 
12014200 46041.1 -22581.5 1738.25 1114.78 155.565 1125.58 
7985 3
12022701 47067.6 -23516 1847.25 492.188 -699.1 854.979 
12014500 45510.9 -23491.1 1702 -776.042 324.1 841 
12014200 46556.5 -22553.8 1778.38 976.089 52.5568 977.503 
7985.5 3
12022701 47268.9 -24001.6 1848 408.179 -984.932 1066.16 
12014500 45083 -23455.9 1702 -867.901 71.5372 870.844 
12014200 46955.4 -22629.9 1782.71 809.186 -154.376 823.78 
7986 3
12022701 47410.7 -24877.9 1847 305.727 -1888.55 1913.13 
12014500 44721.7 -23501 1702 -778.633 -97.2906 784.688 
12014200 47228.6 -22819.9 1768.86 588.67 -409.483 717.083 
7986.5 1
12014500 44410.1 -23314.8 1700.5 -606.205 362.354 706.247 
7987 1
12014500 44157.4 -23127.6 1699 -507.423 375.861 631.466 
7987.5 1
12014500 43845.4 -22994 1696.12 -607.108 259.867 660.387 
7988 1
12014500 43340.9 -22932 1674 -987.315 121.331 994.742 
7988.5 1
12014500 42887 -22927.1 1647 -982.375 10.5133 982.431 
7989 1
12014500 42541.8 -22805.4 1679.12 -685.02 241.603 726.377 
7989.5 1
12014500 42163.1 -22683.9 1658.86 -763.321 244.996 801.674 
7990 1
12014500 41773 -22522.9 1676.62 -748.835 308.987 810.078 
7990.5 1
12014500 41374.7 -22375.9 1666.29 -776.385 286.585 827.59 
7991 1
12014500 41100.6 -22161.6 1660.5 -560.51 438.103 711.411 
7991.5 1
12014500 40725.1 -22386.1 1631.29 -766.29 -458.2 892.831 
7992 1
12014500 40286 -22312 1621.38 -888.953 150.087 901.534 
7992.5 1
12014500 39765 -22126.5 1679.75 -990.494 352.662 1051.4 
7993 1
12014500 39350.9 -21975.1 1743 -823.346 300.909 876.609 
7993.5 1
12014500 39075.6 -21800.9 1790.71 -597.149 378.06 706.765 
7994 1
12014500 38759.9 -21629 1769.62 -626.382 340.986 713.18 
7994.5 1
12014500 38456 -21400.8 1756.88 -592.349 444.932 740.838 
7995 1
12014500 38108.9 -21244.5 1746.5 -659.933 297.053 723.708 
7995.5 1
12014500 37792.9 -21153.3 1734 -642.313 185.395 668.533 
7996 1
12014500 37387.8 -21102.9 1733.25 -799.028 99.4294 805.191 
7996.5 1
12014500 36962 -20915.6 1739 -856.64 376.868 935.875 
7997 1
12014500 36547.4 -20745.3 1691.86 -827.488 339.892 894.574 
7997.5 1
12014500 36224.1 -20583.9 1680.14 -645.281 322.213 721.255 
7998 1
12014500 35860.1 -20454.6 1660.86 -759.916 269.908 806.426 
7998.5 1
12014500 35325.5 -20353.4 1660.75 -1084.47 205.267 1103.72 
7999 1
12014500 35007.6 -20172.9 1678 -613.658 348.456 705.69 
7999.5 1
12014500 34644.9 -20033.6 1696.57 -722.645 277.497 774.093 
8000 1
12014500 34334.9 -19865.1 1686.75 -624.964 339.61 711.277 
8000.5 1
12014500 33989.4 -19706.4 1667.43 -702.127 322.554 772.673 
8001 1
12014500 33536.9 -19621.5 1638.38 -890.853 167.182 906.405 
8001.5 1
12014500 33132.9 -19601.1 1611.43 -812.913 40.96 813.944 
8002 1
12014500 32775.9 -19521.4 1600.14 -745.303 166.418 763.656 
8002.5 1
12014500 32464.4 -19469 1591 -621.721 104.648 630.466 
8003 1
12014500 31773.6 -19291.6 1542.25 -1305.77 335.302 1348.13 
8003.5 1
12014500 31305.4 -19144.3 1474.43 -961.389 302.545 1007.87 
8004 1
12014500 30924.9 -18860.5 1395.5 -773.483 576.8 964.87 
8004.5 1
12014500 30527.7 -18718.1 1337 -791.157 283.58 840.444 
8005 1
12014500 30146.8 -18479.8 1342.75 -766.528 479.664 904.236 
8005.5 1
12014500 29792.9 -18221 1405.12 -680.529 497.596 843.043 
8006 1
12014500 29435.7 -18006.7 1471.29 -730.39 438.212 851.763 
8006.5 1
12014500 29051.8 -17838.5 1534.75 -777.256 340.515 848.573 
8007 1
12014500 28666.7 -17657.4 1553.14 -771.615 362.869 852.68 
8007.5 1
12014500 28309.9 -17545.5 1592.75 -695.593 218.184 729.009 
8008 1
12014500 27970.9 -17343.1 1626.57 -686.271 409.63 799.227 
8008.5 1
12014500 27607.4 -17177.9 1632.57 -743.208 338.008 816.46 
8009 1
12014500 27300.7 -17018.7 1660.71 -647.077 335.744 728.994 
8009.5 1
12014500 26975.4 -16870.2 1633.38 -599.152 273.415 658.588 
8010 1
12014500 26562 -16700.9 1610.57 -804.232 329.558 869.136 
8010.5 1
12014500 26156.8 -16441.6 1582.25 -828.732 530.127 983.784 
8011 1
12014500 25749.7 -16257.1 1630.57 -796.547 361.022 874.542 
8011.5 1
12014500 25352.3 -16146.3 1640 -863.975 240.994 896.957 
8012 1
12014500 24930.5 -16038 1627.62 -835.219 214.427 862.305 
8012.5 1
12014500 24511.5 -15912.9 1611.88 -834.661 249.253 871.084 
8013 1
12014500 24241.8 -15889.8 1609.38 -523.786 44.9029 525.708 
8013.5 1
12014500 23905.9 -15808.4 1570.43 -675.841 163.625 695.366 
8014 1
12014500 23507.1 -15710.8 1562 -795.873 194.967 819.405 
8014.5 1
12014500 23159.6 -15536.7 1547.14 -715.131 358.098 799.779 
8015 1
12014500 22735.2 -15400.2 1543.88 -841.908 270.762 884.376 
8015.5 1
12014500 22476 -15213.4 1538.86 -486.398 350.509 599.533 
8016 1
12014500 22032.9 -15062.8 1499.5 -923.177 313.914 975.089 
8016.5 1
12014500 21617.4 -14930.9 1488.43 -849.584 269.72 891.37 
8017 1
12014500 21234.1 -14842.1 1504.12 -762.035 176.406 782.187 
8017.5 1
12014500 20839.8 -14734.9 1513.75 -773.284 210.294 801.369 
8018 1
12014500 20504.2 -14631.9 1537.62 -663.043 203.557 693.587 
8018.5 1
12014500 20238 -14542.1 1562 -519.006 174.916 547.689 
8019 1
12014500 19947.2 -14396.6 1555.75 -615.996 308.301 688.84 
8019.5 1
12014500 19567.4 -14244.5 1588.38 -727.73 291.427 783.914 
8020 1
12014500 19307.4 -14075 1606.29 -531.588 346.626 634.614 
8020.5 1
12014500 19034.6 -13943 1569.62 -576.752 279.07 640.72 
8021 1
12014500 18693.6 -13765 1571 -645.935 337.121 728.617 
8021.5 1
12014500 18367.8 -13556 1563.33 -733.644 470.721 871.672 
8022 1
12014500 18061.7 -13255.3 1546.33 -502.737 493.706 704.62 
8022.5 1
12014500 17902.9 -13030.3 1547.29 -341.526 483.973 592.343 
8023 1
12014500 17669.3 -12806.3 1536 -487.623 467.641 675.621 
8023.5 1
12014500 17422.4 -12675.1 1487.78 -500.692 266.074 566.999 
8024 1
12014500 17307.8 -12560.5 1448 -227.118 226.953 321.076 
8024.5 1
12014500 17246.5 -12348.2 1479 -126.029 436.728 454.549 
8025 1
12014500 16809 -11888.4 1501.43 -875 919.643 1269.4 
8025.5 1
12014500 16217 -11356.9 1551.56 -1158.51 1040.2 1556.97 
8026 1
12014500 15842.9 -10929.7 1630.71 -739.413 844.219 1122.25 
8026.5 1
12014500 15727.6 -10728.9 1635.75 -239.568 417.545 481.391 
8027 1
12014500 15534.2 -10521.5 1637.75 -388.303 416.416 569.369 
8027.5 1
12014500 15227.4 -10258.5 1659.62 -614.98 527.054 809.93 
8028 1
12014500 14965.1 -9944.25 1679.5 -519.307 622.277 810.499 
8028.5 1
12014500 14609 -9514 1652 -677.044 817.966 1061.82 
8029 1
12014500 14282.1 -9327.71 1643.71 -647.242 368.883 744.981 
8029.5 1
12014500 14037.5 -9034 1627.12 -500.292 600.643 781.706 
8030 1
12014500 13780.1 -8796.86 1580.71 -515.746 475.236 701.315 
8030.5 1
12014500 13522.4 -8488.71 1607.57 -516.461 617.521 805.024 
8031 1
12014500 13339.5 -8224.5 1596.75 -364.4 526.323 640.159 
8031.5 1
12014500 13067.1 -7860.29 1592.86 -549.107 734.303 916.908 
8032 1
12014500 12849.8 -7580.25 1621.5 -438.292 564.588 714.744 
8032.5 1
12014500 12588.4 -7294.38 1613.88 -508.512 556.177 753.603 
8033 1
12014500 12413 -7104.12 1630.62 -344.548 373.772 508.349 
8033.5 1
12014500 12242.3 -6914.29 1635 -351.264 390.616 525.326 
8034 1
12014500 11927.1 -6667.25 1624.5 -657.956 515.732 835.994 
8034.5 1
12014500 11619.2 -6363.38 1607.62 -604.862 597.004 849.866 
8035 1
12014500 11295.1 -5969.88 1592.75 -638.041 774.606 1003.55 
8035.5 1
12014500 11006.3 -5649.29 1535.57 -585.881 650.283 875.285 
8036 1
12014500 10736.6 -5376.62 1535.62 -545.872 551.945 776.285 
8036.5 1
12014500 10520.4 -5111.14 1523.71 -428.961 526.75 679.318 
8037 1
12014500 10287.4 -4814.75 1555.25 -466.107 592.786 754.089 
8037.5 1
12014500 10087.2 -4537.12 1558.62 -388.592 539.078 664.536 
8038 1
12014500 9775.75 -4180 1578.75 -609.589 698.875 927.375 
8038.5 1
12014500 9501.86 -3893.86 1627.57 -563.566 588.771 815.02 
8039 1
12014500 9291.75 -3664.5 1614.25 -431.432 470.959 638.698 
8039.5 1
12014500 9036.75 -3379.12 1616.5 -489.443 547.745 734.56 
8040 1
12014500 8748.86 -3077 1639.57 -592.372 621.656 858.698 
8040.5 1
12014500 8478.88 -2820.88 1608.25 -545.418 517.424 751.804 
8041 1
12014500 8147.5 -2514.88 1593.75 -642.2 593.023 874.126 
8041.5 1
12014500 7848.25 -2306.88 1604.88 -589.075 409.449 717.396 
8042 1
12014500 7630.25 -2018.75 1618.75 -429.98 568.294 712.63 
8042.5 1
12014500 7293.71 -1667.43 1601.86 -716.033 747.492 1035.11 
8043 1
12014500 6836.38 -1355.75 1601.25 -952.79 649.33 1153.01 
8043.5 1
12014500 6527.5 -1086 1582.38 -599.757 523.786 796.279 
8044 1
12014500 6326.12 -781 1588.88 -394.08 596.869 715.228 
8044.5 1
12014500 6075 -470.571 1583.14 -508.35 628.398 808.272 
8045 1
12014500 5862.38 -234.5 1601.75 -442.048 490.793 660.518 
8045.5 1
12014500 5596.75 33.625 1605.12 -521.857 526.768 741.498 
8046 1
12014500 5305.25 188.125 1607.25 -557.361 295.411 630.809 
8046.5 1
12014500 5003.57 490.571 1605.71 -606.999 608.544 859.52 
8047 1
12014500 4754 729.571 1595 -516.711 494.824 715.431 
8047.5 1
12014500 4369.12 979.375 1614.12 -748.784 485.999 892.677 
8048 1
12014500 3968.86 1274 1632.29 -781.773 575.439 970.721 
8048.5 1
12014500 3593.62 1542.5 1593 -772.083 552.469 949.386 
8049 1
12014500 3252.5 1821.75 1588 -672.83 550.789 869.522 
8049.5 1
12014500 2874.71 2108 1589 -805.513 610.341 1010.63 
8050 1
12014500 2601.75 2367.25 1612.12 -550.331 522.681 758.986 
8050.5 1
12014500 2317.75 2640.5 1617.25 -570.281 548.695 791.383 
8051 1
12014500 2015.62 2853.12 1657 -572.206 402.699 699.705 
8051.5 1
12014500 1788.14 3098.57 1671.29 -430.837 464.861 633.811 
8052 1
12014500 1593.43 3312.29 1654.14 -407.352 447.101 604.843 
8052.5 1
12014500 1356 3550 1666 -487.533 488.12 689.891 
8053 1
12014500 1158.12 3779.12 1627.75 -404.652 468.558 619.105 
8053.5 1
12014500 853.375 3993 1600.25 -592.899 416.099 724.339 
8054 1
12014500 424.75 4255.38 1585.5 -833.901 510.457 977.731 
8054.5 1
12014500 133.857 4581.71 1653.71 -590.046 661.946 886.751 
8055 1
12014500 -146 4915.75 1666.75 -565.368 674.82 880.354 
8055.5 1
12014500 -356.286 5257.43 1647.14 -426.543 693.06 813.8 
8056 1
12014500 -488.125 5554.12 1646.38 -267.422 601.818 658.559 
8056.5 1
12014500 -582.875 5928 1648.25 -186.516 735.974 759.241 
8057 1
12014500 -761.857 6316.29 1631.86 -369.035 800.589 881.55 
8057.5 1
12014500 -965.625 6543.12 1579.38 -392.616 437.07 587.518 
8058 1
12014500 -1163.57 6854.14 1500.71 -392.751 617.099 731.481 
8058.5 1
12014500 -1380.25 7200.62 1448.25 -429.066 686.103 809.219 
8059 1
12014500 -1556.71 7575 1491.57 -351.522 745.767 824.461 
8059.5 1
12014500 -1632.29 7888 1640.43 -154.859 641.393 659.823 
8060 1
12014500 -1704.88 8203 1656.5 -142.612 618.861 635.08 
8060.5 1
12014500 -1763 8527.43 1621.57 -116.717 651.463 661.836 
8061 1
12014500 -1788.71 8735.29 1610.57 -54.0216 436.675 440.004 
8061.5 1
12014500 -1813.38 9038.12 1583.62 -49.3214 605.679 607.683 
8062 1
12014500 -1836.43 9264.71 1693.57 -45.2031 444.293 446.586 
8062.5 1
12014500 -1832.29 9450.86 1706 8.2527 370.803 370.894 
8063 1
12014500 -1885.12 9681.5 1719.62 -102.006 445.256 456.792 
8063.5 1
12014500 -1963.29 9898.71 1700.29 -158.22 439.705 467.305 
8064 1
12014500 -1809 10199.7 1760.57 324.13 632.353 710.584 
8064.5 1
12014500 -1557.25 10495.4 1785.38 489.786 575.215 755.489 
8065 1
12014500 -1405.14 10689.4 1836.43 304.214 388.107 493.126 
8065.5 1
12014500 -1271 10948.4 1870.88 268.286 517.893 583.258 
8066 1
12014500 -1096.14 11193.6 1887.71 347.629 487.468 598.724 
