# Supplementary material for: Intrinsic group behaviour II: On the dependence of triad spatial dynamics on social and personal features; and on the effect of social interaction on small group dynamics
Source: PLoS One. 2019 Dec 3;14(12):e0225704. doi: 10.1371/journal.pone.0225704 (PMC6890182; doi:10.1371/journal.pone.0225704)
Supplement: S3 Data Set — (ZIP) [file pone.0225704.s003.zip › set_3_int/group_traj_triad_int/traj_3_0217_22.dat]

3 12015100 12015204 12014700 0 0 0 1 0 1 0 40 40 40 1676.33 1716.89 1614.35 
7906.5 1
12014700 8355 1606 1490 0 0 0 
7907 1
12014700 8357.62 1371.5 1514.12 9.83146 -878.277 878.332 
7907.5 1
12014700 8476.56 906.333 1543.33 244.211 -955.168 985.893 
7908 1
12014700 8728 335.889 1599.11 493.028 -1118.52 1222.36 
7908.5 1
12014700 8629.12 196.125 1598.12 -198.544 -280.65 343.78 
7909 1
12014700 8696.38 -155 1591.12 138.374 -722.479 735.611 
7909.5 1
12014700 8908.11 -725.667 1652.44 424.321 -1143.62 1219.8 
7910 1
12014700 9226.12 -1201.88 1648 618.704 -926.475 1114.07 
7910.5 2
12015100 10650.5 -2097 1666 0 0 0 
12014700 9465.22 -1741.67 1693.56 471.592 -1064.68 1164.45 
7911 2
12015100 10746 -2430.25 1648.88 318.333 -1110.83 1155.55 
12014700 9974.25 -2226.25 1702.5 1011.98 -963.386 1397.22 
7911.5 2
12015100 11128 -2877.75 1636.25 778.004 -911.405 1198.31 
12014700 10440 -2762.62 1719.12 948.574 -1092.41 1446.78 
7912 2
12015100 11548.1 -3292.62 1621.25 857.398 -846.684 1204.99 
12014700 10668.5 -3098.5 1705.38 466.327 -685.459 829.044 
7912.5 3
12015204 11332.8 -2726.5 1340.25 0 0 0 
12015100 11974.8 -3713.62 1627.38 851.547 -840.319 1196.36 
12014700 10953.6 -3508.75 1705 569.112 -818.862 997.208 
7913 3
12015204 11623.5 -3246.5 1432.75 717.901 -1283.95 1471.02 
12015100 12389.2 -4218.88 1623 774.766 -944.393 1221.53 
12014700 11423.2 -3959.5 1657.12 877.804 -842.523 1216.71 
7913.5 3
12015204 12019 -3681 1498.75 817.149 -897.727 1213.94 
12015100 12713.6 -4785.75 1604.62 670.196 -1171.23 1349.42 
12014700 11882.1 -4323 1635.62 948.089 -751.033 1209.51 
7914 3
12015204 12395.4 -4076.12 1565.25 785.752 -824.896 1139.24 
12015100 13127.9 -5435.5 1615.75 864.823 -1356.47 1608.71 
12014700 12295.2 -4711.62 1667.62 862.474 -811.326 1184.11 
7914.5 3
12015204 12738.2 -4669.25 1563.12 694.079 -1200.66 1386.84 
12015100 13473.1 -5864.75 1654.62 698.887 -868.927 1115.11 
12014700 12739.1 -5286 1700.88 898.532 -1162.7 1469.43 
7915 3
12015204 13141.4 -5148.62 1544.62 827.772 -984.343 1286.13 
12015100 13837.8 -6078 1644.5 748.717 -437.885 867.364 
12014700 13136.6 -5764.25 1699.88 816.222 -982.033 1276.95 
7915.5 3
12015204 13541.3 -5551.89 1545.89 758.934 -765.207 1077.74 
12015100 14219.4 -6412.67 1634.11 724.278 -635.041 963.253 
12014700 13514.1 -6135 1688.89 716.292 -703.51 1003.99 
7916 3
12015204 14027.9 -5928.38 1603.62 930.29 -719.859 1176.28 
12015100 14654.5 -6752 1603.38 831.846 -648.821 1054.96 
12014700 13834.9 -6453 1660.88 613.315 -608.031 863.63 
7916.5 3
12015204 14322.6 -6166.14 1564.71 629.693 -508.051 809.092 
12015100 15017.7 -7192.43 1634.29 776.099 -941.087 1219.83 
12014700 14168.1 -6786.43 1644.43 712.111 -712.454 1007.32 
7917 3
12015204 14754.8 -6546.12 1541.25 844.099 -742.153 1123.96 
12015100 15472.2 -7780.38 1658.12 887.765 -1148.33 1451.48 
12014700 14611.9 -7298.62 1644 866.664 -1000.38 1323.58 
7917.5 3
12015204 15011.4 -6998.38 1529.5 499.27 -879.864 1011.65 
12015100 15883.8 -8226.88 1689.88 800.584 -868.677 1181.33 
12014700 14986.5 -7881.62 1635 728.842 -1134.24 1348.23 
7918 3
12015204 15415.6 -7627.12 1518.5 797.337 -1240.14 1474.34 
12015100 16267.6 -8681.5 1724.62 757.15 -896.696 1173.6 
12014700 15309.8 -8454.38 1677.75 637.574 -1129.68 1297.18 
7918.5 3
12015204 15777.4 -8055.57 1520.86 745.987 -883.395 1156.24 
12015100 16562 -9065.43 1752.14 606.959 -791.605 997.516 
12014700 15502.9 -8821.71 1674.86 398.159 -757.401 855.679 
7919 3
12015204 16097.9 -8472.5 1490.38 677.477 -881.456 1111.73 
12015100 16977.5 -9436.5 1791.62 878.436 -784.506 1177.75 
12014700 15800.2 -9266.62 1732.62 628.738 -940.615 1131.4 
7919.5 3
12015204 16385.9 -8922.38 1505.38 543.396 -848.821 1007.86 
12015100 17398.4 -9904.88 1792 794.104 -883.726 1188.1 
12014700 16152.9 -9755 1721.75 665.33 -921.462 1136.55 
7920 3
12015204 16767.4 -9320.38 1508.62 764.529 -797.595 1104.84 
12015100 17778.6 -10249.1 1751.88 762.024 -689.88 1027.92 
12014700 16552.2 -10182.6 1735.75 800.351 -856.964 1172.58 
7920.5 3
12015204 17171.5 -9741.88 1508.12 787.768 -821.637 1138.27 
12015100 18047.1 -10654 1707 523.392 -789.23 947.007 
12014700 17025.4 -10653.8 1712.12 922.271 -918.372 1301.53 
7921 3
12015204 17571.3 -10256 1558.86 841.654 -1082.37 1371.1 
12015100 18392 -10955.4 1698.86 726.053 -634.586 964.289 
12014700 17382.4 -11072.3 1683.29 751.692 -881.128 1158.2 
7921.5 3
12015204 17852.6 -10794.8 1640.88 586.124 -1122.4 1266.22 
12015100 18513.1 -11121 1690.88 252.344 -344.94 427.389 
12014700 17821.1 -11488.8 1672.5 913.951 -867.634 1260.2 
7922 3
12015204 18278.2 -11224.9 1679.5 831.299 -840.088 1181.87 
12015100 18555.6 -11494.5 1670.5 83.0078 -729.492 734.2 
12014700 18325 -12027 1689.5 984.131 -1051.27 1440.03 
7922.5 3
12015204 19423 -11803.1 1646.44 2253.44 -1138.26 2524.61 
12015100 18851.9 -11911.4 1659.44 583.197 -820.757 1006.86 
12014700 18929.4 -12476.4 1673.56 1189.85 -884.733 1482.73 
7923 3
12015204 19563.5 -12756.6 1642.62 272.287 -1847.9 1867.85 
12015100 19349 -12061.5 1643.5 963.394 -290.805 1006.33 
12014700 19054.5 -12732.6 1667.38 242.356 -496.474 552.47 
7923.5 3
12015204 19758.3 -13232.3 1646 402.45 -982.77 1061.98 
12015100 19999 -12379.9 1623.57 1342.98 -657.763 1495.4 
12014700 19369.6 -12839.1 1669.29 650.974 -220.078 687.169 
7924 3
12015204 19926.5 -13498.8 1649.62 363.314 -575.517 680.6 
12015100 20528.6 -12710.5 1659.12 1143.9 -714.131 1348.51 
12014700 19986 -12959.6 1669.62 1331.38 -260.221 1356.57 
7924.5 3
12015204 20432.8 -13836.1 1637.33 948.086 -631.762 1139.29 
12015100 20829.6 -12869.3 1677.89 563.54 -297.441 637.22 
12014700 20576.8 -13321.6 1670.89 1106.33 -677.773 1297.43 
7925 3
12015204 20935.9 -14089.8 1611.25 951.034 -479.469 1065.06 
12015100 21025.6 -13068.6 1713.62 370.642 -376.733 528.491 
12014700 21089.5 -13581.8 1659.5 969.229 -491.861 1086.89 
7925.5 3
12015204 21416.6 -14308.9 1591.75 959.581 -437.375 1054.56 
12015100 21479.8 -13360.5 1716.12 906.437 -582.585 1077.51 
12014700 21168.5 -13741.4 1659 157.685 -318.613 355.498 
7926 2
12015204 21976.9 -14550.8 1580.38 1105.03 -477.071 1203.61 
12015100 21927 -13774.8 1697.5 882.15 -817.061 1202.4 
7926.5 2
12015204 22452.7 -14837.7 1532.43 1010.27 -609.266 1179.77 
12015100 22406.1 -14163.3 1654.86 1017.29 -824.917 1309.72 
7927 2
12015204 22980.5 -15052.8 1580.88 1088.22 -443.373 1175.07 
12015100 22943.6 -14437.5 1591.88 1108.21 -565.39 1244.1 
7927.5 2
12015204 23641.1 -15243.9 1619.25 1263.15 -365.44 1314.95 
12015100 23599.9 -14592.2 1577.12 1254.78 -295.889 1289.19 
7928 2
12015204 24111.9 -15354.6 1674.14 980.692 -230.618 1007.44 
12015100 24067.1 -14746.7 1588.86 973.475 -321.801 1025.28 
7928.5 2
12015204 24526.6 -15466.2 1667.5 821.322 -221.146 850.574 
12015100 24657.2 -14895 1563.75 1168.53 -293.635 1204.86 
7929 2
12015204 25114.2 -15593.1 1604 1147.71 -247.803 1174.15 
12015100 25160.9 -15024 1554.75 983.643 -251.953 1015.4 
7929.5 2
12015204 25636.3 -15720.3 1601.71 1061.05 -258.457 1092.07 
12015100 25782 -15134.7 1513.71 1262.45 -225.029 1282.35 
7930 2
12015204 26293.1 -15945.1 1556.12 1313.68 -449.679 1388.51 
12015100 26282.5 -15341.6 1455.38 1001 -413.821 1083.17 
7930.5 2
12015204 26857.6 -16072.5 1570.75 1098.25 -247.811 1125.86 
12015100 26750.8 -15462.9 1442.62 910.992 -235.895 941.038 
7931 2
12015204 27376 -16372 1574.29 1084.47 -626.569 1252.46 
12015100 27296.9 -15684.6 1479.57 1142.48 -463.8 1233.04 
7931.5 2
12015204 27988.1 -16662 1656.88 1262.11 -597.938 1396.59 
12015100 28077.5 -15926.8 1490.88 1609.57 -499.337 1685.25 
7932 2
12015204 28538.6 -16754.1 1685.75 1081.53 -180.992 1096.57 
12015100 28717.5 -16085.4 1519.38 1257.37 -311.64 1295.41 
7932.5 2
12015204 29126.7 -16839.3 1669.14 1139.71 -165.04 1151.6 
12015100 29173.1 -16212.3 1617.71 883.029 -245.951 916.642 
7933 2
12015204 29609.9 -16991.6 1641.62 974.114 -307.136 1021.39 
12015100 29624.8 -16400.5 1617.75 910.498 -379.464 986.408 
7933.5 2
12015204 30175.1 -17047.1 1674.75 1110.51 -109.037 1115.85 
12015100 30144.9 -16500.5 1639.25 1021.86 -196.464 1040.57 
7934 2
12015204 30770.9 -17206.1 1633.29 1215.78 -324.526 1258.35 
12015100 30734.7 -16674.7 1587.71 1203.75 -355.539 1255.16 
7934.5 2
12015204 31407.9 -17430.2 1547.12 1310.74 -461.126 1389.48 
12015100 31346.2 -16827.4 1532.5 1258.3 -314.117 1296.92 
7935 2
12015204 32018.7 -17751.9 1542.29 1231.53 -648.401 1391.79 
12015100 32112 -17215.1 1520.71 1543.85 -781.79 1730.51 
7935.5 2
12015204 32776.1 -17954 1569.62 1511.8 -403.479 1564.71 
12015100 32819.4 -17478.2 1521.12 1411.93 -525.164 1506.43 
7936 2
12015204 33561.9 -18091 1609 1499.52 -261.45 1522.14 
12015100 33545.6 -17520.2 1531.12 1385.97 -80.1527 1388.29 
7936.5 2
12015204 34250.9 -18039.3 1605.43 1324.97 99.4505 1328.69 
12015100 34011 -17395.4 1518 894.952 240.041 926.584 
7937 2
12015204 34750.1 -17967.9 1616.29 1071.43 153.28 1082.34 
12015100 34463.7 -17475 1482.43 971.49 -170.754 986.382 
7937.5 2
12015204 35094.5 -18185.9 1578.25 690.094 -436.91 816.774 
12015100 34987.9 -17548.1 1480.12 1050.42 -146.543 1060.6 
7938 2
12015204 35574.6 -18401.1 1575 932.282 -417.961 1021.69 
12015100 35596.4 -17667.6 1525.25 1181.55 -232.039 1204.12 
7938.5 2
12015204 36149.7 -18566.7 1558.86 1166.51 -335.881 1213.9 
12015100 35993 -17814.9 1511.71 804.513 -298.645 858.155 
7939 2
12015204 36604 -18678 1561.12 968.626 -237.283 997.266 
12015100 36463.4 -17987.2 1520.88 1002.93 -367.575 1068.17 
7939.5 2
12015204 37205.9 -18877.1 1575.75 1150.81 -380.736 1212.16 
12015100 37102.5 -18226.1 1516.62 1222.04 -456.74 1304.6 
7940 2
12015204 37905.4 -19011.7 1596.57 1390.76 -267.573 1416.27 
12015100 37735.1 -18332.6 1516.71 1257.74 -211.623 1275.42 
7940.5 2
12015204 38386.8 -19184.1 1610.5 994.466 -356.22 1056.34 
12015100 38356.6 -18502.6 1500.38 1284.05 -351.35 1331.26 
7941 2
12015204 38952.1 -19425.1 1633.62 1128.49 -481.038 1226.74 
12015100 38868.9 -18715.2 1441.62 1022.46 -424.401 1107.04 
7941.5 2
12015204 39372.8 -19664.5 1643.12 823.141 -468.444 947.101 
12015100 39368.1 -18968.5 1396 977.006 -495.597 1095.52 
7942 2
12015204 39774.9 -20010.4 1601.12 765.952 -658.81 1010.3 
12015100 39853.2 -19370.1 1380.12 924.048 -765 1199.62 
7942.5 2
12015204 40694.1 -20218.9 1563.29 1879.89 -426.344 1927.63 
12015100 40369.9 -19737.9 1349.86 1056.46 -752.008 1296.77 
7943 2
12015204 41084.4 -20510.1 1562 802.947 -599.317 1001.95 
12015100 40863 -19993.5 1332.62 1014.7 -526.014 1142.94 
7943.5 2
12015204 41584.6 -21063.4 1603.25 982.809 -1086.94 1465.38 
12015100 41336.6 -20253.2 1411.62 930.501 -510.314 1061.25 
7944 2
12015204 42134.8 -21198.2 1621 1087.2 -266.551 1119.4 
12015100 41819.9 -20672 1509 955.04 -827.569 1263.71 
7944.5 2
12015204 42568.9 -21406.8 1639.38 857.955 -412.055 951.775 
12015100 42347.6 -20861.8 1548.5 1042.98 -375 1108.35 
7945 2
12015204 42992.9 -21710.1 1674.57 863.507 -617.908 1061.82 
12015100 42722.1 -21079 1597.71 762.765 -442.464 881.808 
7945.5 2
12015204 43447.6 -21827.6 1602.88 961.454 -248.377 993.018 
12015100 43225.9 -21147.1 1580.75 1064.97 -144.027 1074.67 
7946 2
12015204 43981.1 -21967.6 1576.62 1058.53 -277.778 1094.37 
12015100 43875.5 -21284.8 1474.38 1288.94 -273.065 1317.55 
7946.5 2
12015204 44656.8 -22203.9 1649.88 1279.59 -447.443 1355.57 
12015100 44373.2 -21499.4 1409.75 942.708 -406.487 1026.61 
7947 2
12015204 45256.6 -22320.1 1688.86 1219.15 -236.317 1241.84 
12015100 44953 -21788.3 1445.14 1178.35 -587.217 1316.56 
7947.5 2
12015204 45752.8 -22507 1723.88 984.481 -370.748 1051.98 
12015100 45488.4 -21958 1525.62 1062.25 -336.735 1114.35 
7948 2
12015204 46153.6 -22716.6 1688.86 795.281 -415.816 897.427 
12015100 45998.7 -22170.3 1580.57 1012.58 -421.202 1096.69 
7948.5 2
12015204 46605.5 -22960.1 1660.25 884.4 -476.621 1004.66 
12015100 46432 -22355.4 1618.88 847.917 -362.21 922.041 
7949 2
12015204 47049.6 -23414.4 1654 929.02 -950.426 1329.05 
12015100 46830.4 -22588 1675.71 833.533 -486.663 965.203 
7949.5 1
12015100 46996.8 -22812 1662.25 341.522 -459.959 572.887 
