# Supplementary material for: Intrinsic group behaviour II: On the dependence of triad spatial dynamics on social and personal features; and on the effect of social interaction on small group dynamics
Source: PLoS One. 2019 Dec 3;14(12):e0225704. doi: 10.1371/journal.pone.0225704 (PMC6890182; doi:10.1371/journal.pone.0225704)
Supplement: S3 Data Set — (ZIP) [file pone.0225704.s003.zip › set_3_int/group_traj_triad_int/traj_3_0217_21.dat]

3 12010502 12012801 12005500 0 0 0 1 3 1 0 20 20 20 1762.1 1789.63 1728.69 
7855 1
12005500 45442.3 -23339.3 1690.5 0 0 0 
7855.5 1
12005500 45090.1 -23193 1701.88 -777.502 323.032 841.937 
7856 1
12005500 44576.8 -23326.2 1687.62 -998.784 -259.241 1031.88 
7856.5 1
12005500 44099 -23218 1692.86 -995.312 225.521 1020.54 
7857 1
12005500 43581.9 -23146.9 1718 -1046.81 143.978 1056.67 
7857.5 1
12005500 42849.5 -23083.4 1712 -1413.85 122.587 1419.16 
7858 1
12005500 42325 -22754.4 1700.38 -1066.06 668.699 1258.43 
7858.5 1
12005500 41842.2 -22409.1 1647 -963.573 689.122 1184.64 
7859 1
12005500 41247.2 -22207.8 1671.5 -1171.26 396.407 1236.52 
7859.5 1
12005500 40735.6 -22077.1 1671.25 -1019.17 260.209 1051.87 
7860 1
12005500 40228 -22029.5 1660.75 -1050.98 98.6025 1055.6 
7860.5 1
12005500 39714.5 -22067.9 1740 -1031.12 -77.0582 1034 
7861 1
12005500 39503.1 -22177.6 1796 -417.737 -216.897 470.69 
7861.5 1
12005500 38883.8 -22028.6 1876 -1248.74 300.403 1284.37 
7862 1
12005500 38182.5 -21856.4 1845.12 -1422.41 349.391 1464.7 
7862.5 1
12005500 37685.4 -21719 1847.38 -974.755 269.363 1011.29 
7863 1
12005500 37236.1 -21386.2 1825.56 -882.64 653.787 1098.4 
7863.5 1
12005500 36746.2 -21172.8 1790.5 -945.678 412.109 1031.57 
7864 1
12005500 36292.2 -20906.9 1750.88 -909.82 532.816 1054.35 
7864.5 1
12005500 35542.1 -20690.4 1710.14 -1459.35 421.102 1518.89 
7865 1
12005500 34791.4 -20462.5 1755.88 -1573.94 477.838 1644.87 
7865.5 2
12010502 33393.3 -20474.3 1770 0 0 0 
12005500 34319.5 -20285.2 1748.62 -916.262 344.175 978.771 
7866 2
12010502 33055.8 -20352.9 1770 -970.067 349.018 1030.94 
12005500 33761.8 -20090.1 1796.38 -1100.1 384.862 1165.48 
7866.5 2
12010502 32667.9 -20091.1 1759.43 -830.606 560.454 1002.01 
12005500 33339.1 -19955.4 1796.86 -904.94 288.429 949.794 
7867 2
12010502 32346.1 -19872.4 1749.62 -674.491 458.633 815.648 
12005500 32837.2 -19828.1 1774.75 -1052.19 266.884 1085.51 
7867.5 2
12010502 32021 -19451.5 1743 -621.654 804.732 1016.88 
12005500 32429.8 -19671.8 1778.12 -779.159 298.996 834.558 
7868 2
12010502 31512.9 -19278.5 1717.38 -992.432 337.891 1048.38 
12005500 31881.1 -19316.2 1763 -1071.53 694.336 1276.83 
7868.5 2
12010502 30747.9 -18725.9 1693.25 -1551.72 1120.94 1914.25 
12005500 31211 -19047.5 1727.88 -1359.28 545.132 1464.52 
7869 2
12010502 29889.1 -18171.9 1632.5 -1770.62 1142.27 2107.1 
12005500 30476.1 -18860.4 1663.38 -1515.21 385.825 1563.56 
7869.5 2
12010502 29346.5 -17943.8 1578.75 -1078.78 453.529 1170.23 
12005500 29894.6 -18472.6 1569.25 -1156.06 770.875 1389.51 
7870 2
12010502 28953.1 -17721.1 1603.75 -802.806 454.337 922.453 
12005500 29378.5 -18256.2 1575.25 -1053.32 441.582 1142.13 
7870.5 2
12010502 28516.2 -17624.6 1631.5 -863.389 190.711 884.201 
12005500 28879.2 -18080.2 1617.5 -986.66 347.826 1046.17 
7871 2
12010502 28068.2 -17511.2 1657 -885.375 224.061 913.287 
12005500 28329.9 -18011.2 1716.25 -1085.72 136.364 1094.25 
7871.5 2
12010502 27457.5 -17570.5 1699.12 -1226.41 -118.976 1232.16 
12005500 27902 -17887.4 1744.12 -859.187 248.745 894.47 
7872 2
12010502 27120.8 -17204.4 1695 -690.061 750.256 1019.35 
12005500 27543.8 -17643.1 1749.62 -734.119 500.512 888.506 
7872.5 2
12010502 26685.1 -16842.4 1719.67 -844.261 701.416 1097.62 
12005500 27158.4 -17500 1758.44 -746.716 277.374 796.569 
7873 2
12010502 26116.4 -16496.9 1689.86 -1139.64 692.56 1333.58 
12005500 26691 -17168.1 1723.29 -936.762 665.044 1148.83 
7873.5 2
12010502 25487.1 -16191.4 1630.75 -1305.61 633.78 1451.31 
12005500 26082.6 -16894.4 1677.62 -1262.19 567.983 1384.1 
7874 2
12010502 24913.1 -15964.9 1666.5 -1150.3 453.908 1236.62 
12005500 25377.4 -16596.8 1698.38 -1413.33 596.443 1534.03 
7874.5 2
12010502 24457.6 -15749.6 1647.38 -909.182 429.641 1005.59 
12005500 24754.1 -16385.6 1726.25 -1244.01 421.407 1313.45 
7875 2
12010502 23956.6 -15558.8 1623.33 -948.995 361.453 1015.5 
12005500 24234 -16139.3 1753.44 -985.085 466.461 1089.94 
7875.5 2
12010502 23506.8 -15385 1625.75 -875.108 338.089 938.146 
12005500 23766.9 -16087.6 1710.75 -908.804 100.6 914.354 
7876 2
12010502 23019.1 -15158.8 1615.88 -995.153 461.735 1097.05 
12005500 23163.2 -15805.9 1731.25 -1231.89 575 1359.48 
7876.5 2
12010502 22439.6 -14998.4 1580.75 -1182.65 327.296 1227.11 
12005500 22697 -15670.8 1756.75 -951.531 275.765 990.685 
7877 2
12010502 21853.3 -14770.3 1534 -1163.28 452.464 1248.17 
12005500 22192.4 -15552.6 1666.22 -1001.1 234.513 1028.2 
7877.5 2
12010502 21335.4 -14600.8 1545.12 -1011.64 331.217 1064.48 
12005500 21577.8 -15381.8 1604.62 -1200.58 333.605 1246.06 
7878 2
12010502 20820.9 -14381.4 1597.5 -1056.47 450.462 1148.5 
12005500 21005.2 -15071.6 1618.38 -1175.56 636.807 1336.97 
7878.5 2
12010502 20408.1 -14307 1677.67 -820.604 147.863 833.819 
12005500 20464.9 -14863.1 1649.56 -1074.28 414.541 1151.48 
7879 2
12010502 19954.5 -14061 1643.38 -880.798 477.67 1001.99 
12005500 20017.8 -14639.1 1679.88 -868.231 434.924 971.074 
7879.5 2
12010502 19505.8 -13882.6 1623.75 -927.169 368.543 997.731 
12005500 19635.6 -14449.2 1712.62 -789.514 392.304 881.609 
7880 2
12010502 19136.5 -13644 1666.5 -721.191 466.064 858.681 
12005500 19274.6 -14239.5 1723.12 -705.078 409.668 815.453 
7880.5 2
12010502 18919.2 -13384.6 1638.88 -442.464 528.259 689.08 
12005500 19039.6 -14025.6 1717.5 -478.615 435.591 647.157 
7881 2
12010502 18681.4 -13111.6 1607.38 -492.495 565.217 749.681 
12005500 18817.6 -13836.4 1719.12 -459.627 391.822 603.972 
7881.5 2
12010502 18482.1 -12845.1 1609 -379.55 507.646 633.847 
12005500 18527.3 -13497.8 1725.78 -552.937 644.947 849.527 
7882 2
12010502 18140.1 -12553.1 1620.29 -713.921 609.537 938.733 
12005500 18161.4 -13164.7 1693.57 -763.893 695.331 1032.97 
7882.5 2
12010502 17783.9 -12260.4 1593.12 -742.225 609.933 960.685 
12005500 17750 -12848.8 1662.5 -857.143 658.259 1080.74 
7883 2
12010502 17275 -11840.1 1588.22 -986.192 814.465 1279.03 
12005500 17233.9 -12502.4 1604.22 -1000.22 671.135 1204.51 
7883.5 2
12010502 16711.1 -11339.6 1636.12 -1092.78 969.934 1461.14 
12005500 16866 -12098.8 1574.38 -712.963 782.354 1058.49 
7884 2
12010502 16356.9 -10851.8 1680.75 -733.437 1010.09 1248.29 
12005500 16330.5 -11723.2 1680.62 -1108.7 777.433 1354.11 
7884.5 2
12010502 16089.7 -10471.9 1692.33 -519.861 739.029 903.559 
12005500 15954.6 -11309.4 1739.33 -731.409 805.069 1087.7 
7885 2
12010502 15883.3 -9943.43 1720.57 -403.877 1034.17 1110.23 
12005500 15676.6 -10903.6 1727.43 -544 794.272 962.707 
7885.5 2
12010502 15658.4 -9613.11 1732 -465.51 683.887 827.285 
12005500 15429.2 -10673.8 1750.56 -512.11 475.763 699.005 
7886 2
12010502 15450.6 -9235.5 1734.75 -401.196 728.979 832.087 
12005500 15317.2 -10460 1771 -216.163 412.698 465.882 
7886.5 2
12010502 15251 -8785.25 1707.62 -409.068 922.643 1009.26 
12005500 15355.1 -9916.62 1778.62 77.6127 1113.47 1116.18 
7887 2
12010502 14900.1 -8210.62 1672.5 -720.483 1179.93 1382.51 
12005500 15311.8 -9406.25 1805.12 -89.0657 1048 1051.78 
7887.5 2
12010502 14469.9 -7703.25 1651.62 -865.694 1020.88 1338.51 
12005500 15224.5 -8888.5 1815.62 -175.553 1041.75 1056.44 
7888 2
12010502 14031.6 -7333.78 1641.11 -849.456 716.031 1110.98 
12005500 14859.4 -8627.33 1775.33 -707.472 506.137 869.88 
7888.5 3
12012801 14337.9 -7600.14 1802 0 0 0 
12010502 13720.1 -6853.12 1633.75 -607.077 936.945 1116.43 
12005500 14529.8 -8268.38 1720.62 -642.679 699.724 950.079 
7889 3
12012801 14074.2 -7107 1781.5 -576.821 1079.09 1223.58 
12010502 13450.4 -6508.25 1680.12 -552.766 706.711 897.213 
12005500 14187.2 -7920.5 1740.38 -701.844 712.859 1000.38 
7889.5 3
12012801 13738.9 -6712.5 1768.62 -712.049 837.58 1099.34 
12010502 13269.6 -6127.62 1700.25 -383.758 808.121 894.612 
12005500 13780.9 -7443.12 1773.38 -862.792 1013.54 1331.04 
7890 3
12012801 13444.9 -6431 1752 -565.358 541.346 782.742 
12010502 12855.7 -5746.78 1711.89 -796.074 732.399 1081.73 
12005500 13387.8 -7020.56 1745.44 -755.956 812.634 1109.88 
7890.5 3
12012801 12831.4 -6003.62 1742.75 -1186.68 826.644 1446.22 
12010502 12361.8 -5410.75 1709.38 -955.351 649.957 1155.48 
12005500 13010.1 -6684.88 1775.88 -730.47 649.285 977.322 
7891 3
12012801 12394.1 -5818.25 1739 -879.779 372.988 955.579 
12010502 11975 -4945.88 1671.62 -778.169 935.362 1216.74 
12005500 12504.4 -6426.75 1762.38 -1017.61 519.366 1142.48 
7891.5 3
12012801 11890.4 -5488.62 1745.25 -1047.3 685.291 1251.58 
12010502 11595.8 -4521.12 1673.62 -788.462 883.056 1183.83 
12005500 11916.5 -6176.62 1729.88 -1222.19 520.01 1328.22 
7892 3
12012801 11619.4 -4855.38 1765.25 -561.077 1311.08 1426.09 
12010502 11238 -4106.25 1702.12 -740.683 858.954 1134.2 
12005500 11334.2 -5782.38 1707.38 -1205.49 816.253 1455.84 
7892.5 3
12012801 10999.8 -4431.33 1768.67 -1210.15 828.206 1466.42 
12010502 10824.4 -3793 1650.11 -807.726 611.816 1013.28 
12005500 10834.4 -5382.56 1723.44 -976.183 780.897 1250.09 
7893 3
12012801 10488.8 -4054.12 1764.62 -1002.02 739.624 1245.42 
12010502 10391.4 -3466.75 1713.38 -849.156 639.706 1063.15 
12005500 10283.9 -5024.62 1711.88 -1079.55 701.825 1287.63 
7893.5 3
12012801 10184.9 -3924.56 1749.11 -594.64 253.561 646.444 
12010502 10017.4 -3226.33 1727.78 -731.762 470.483 869.96 
12005500 9777.11 -4675.22 1667.11 -991.71 683.763 1204.58 
7894 3
12012801 9798.75 -3642.88 1784.62 -739.73 539.618 915.635 
12010502 9579.25 -2968.38 1718.25 -839.453 494.173 974.109 
12005500 9256 -4267.88 1660.25 -998.297 780.359 1267.11 
7894.5 3
12012801 9417.88 -3325.25 1821.12 -772.566 644.27 1005.95 
12010502 9168.75 -2653.62 1705.12 -832.657 638.438 1049.25 
12005500 8741.12 -3925 1699.75 -1044.37 695.487 1254.76 
7895 3
12012801 9039.12 -2978.38 1838.5 -785.788 719.658 1065.54 
12010502 8809 -2379.88 1715.12 -746.369 567.946 937.886 
12005500 8315.38 -3599.62 1742.62 -883.299 675.052 1111.72 
7895.5 3
12012801 8726.67 -2744.11 1825.22 -627.426 470.409 784.187 
12010502 8363.89 -2018.33 1698.67 -893.797 725.987 1151.49 
12005500 7859.89 -3272.56 1723 -914.631 656.766 1126.01 
7896 3
12012801 8340.12 -2577.38 1818 -768.472 331.483 836.918 
12010502 7851.25 -1738.38 1675.25 -1019.16 556.577 1161.24 
12005500 7366.38 -2883.25 1659.38 -981.141 773.967 1249.67 
7896.5 3
12012801 7712 -2401.38 1809.88 -1311.33 367.432 1361.83 
12010502 7442.75 -1531.88 1661.12 -852.818 431.106 955.59 
12005500 6949.38 -2522.12 1617.12 -870.564 753.914 1151.64 
7897 3
12012801 7172 -2009.22 1806.56 -1048.54 761.462 1295.87 
12010502 7001.44 -1235.67 1622.56 -856.904 575.162 1032.03 
12005500 6434.78 -1989 1680.56 -999.218 1035.19 1438.77 
7897.5 3
12012801 6789.25 -1640.75 1806.75 -744.65 716.872 1033.64 
12010502 6563.88 -891.25 1621.25 -851.302 670.071 1083.38 
12005500 6005.62 -1623.5 1737.5 -834.928 711.089 1096.7 
7898 3
12012801 6404.12 -1247.25 1789.38 -774.899 791.751 1107.85 
12010502 6170.38 -548.125 1628.38 -791.751 690.392 1050.48 
12005500 5684.12 -1243 1737.12 -646.881 765.594 1002.29 
7898.5 3
12012801 5982.5 -818.125 1761.62 -880.219 895.877 1255.94 
12010502 5812.12 -179.25 1658.88 -747.912 770.094 1073.51 
12005500 5271.75 -821.125 1671.62 -860.908 880.741 1231.61 
7899 3
12012801 5551 -375.125 1724.88 -856.151 878.968 1227.02 
12010502 5442.5 263.875 1664.38 -733.383 879.216 1144.93 
12005500 4811.12 -380.5 1709.5 -913.938 874.256 1264.76 
7899.5 3
12012801 5110.11 47.8889 1704.33 -849.497 815.056 1177.27 
12010502 5071.78 680.111 1653 -714.301 801.996 1073.98 
12005500 4430.11 -22.1111 1682.89 -734.131 690.537 1007.86 
7900 3
12012801 4620.5 581.625 1707 -956.272 1042.45 1414.63 
12010502 4816.88 1118.5 1638.25 -497.857 856.228 990.449 
12005500 4140.12 126.25 1607 -566.379 289.768 636.2 
7900.5 3
12012801 4017.62 1111.88 1705.88 -1235.4 1086.58 1645.25 
12010502 4490.12 1514.88 1660.38 -669.57 812.244 1052.65 
12005500 3841.25 432.75 1594.62 -612.449 628.074 877.251 
7901 3
12012801 3452.12 1475 1690.38 -1173.24 753.371 1394.29 
12010502 3942.75 1840.38 1645.5 -1135.63 675.311 1321.25 
12005500 3096.38 1026 1587.88 -1545.38 1230.81 1975.63 
7901.5 3
12012801 3085.56 2195.78 1678.11 -745.06 1465 1643.57 
12010502 3509.89 1950 1628.33 -879.799 222.815 907.575 
12005500 2518.22 1582.78 1623.33 -1175.11 1131.66 1631.42 
7902 3
12012801 2550.33 2551.78 1675.33 -1037.25 689.922 1245.75 
12010502 2996.56 2188.56 1634.89 -994.832 462.317 1097.01 
12005500 2379.89 1707.56 1640.89 -268.088 241.817 361.036 
7902.5 3
12012801 2083.2 2770.1 1670.4 -917.747 428.924 1013.03 
12010502 2385.1 2324.4 1705.5 -1201.29 266.885 1230.58 
12005500 1162.8 2373.2 1718.3 -2391.14 1307.75 2725.39 
7903 3
12012801 1724.91 2999.73 1709.82 -715.152 458.338 849.421 
12010502 1766.18 2406.91 1718 -1235.37 164.689 1246.29 
12005500 884.273 2567.64 1763.09 -555.943 388.097 678.005 
7903.5 3
12012801 1594.36 3228.55 1722.45 -266.419 466.976 537.63 
12010502 1439.91 2664.91 1762.27 -665.863 526.531 848.886 
12005500 604.182 2888.45 1816 -571.614 654.731 869.146 
7904 3
12012801 1104.45 3458.18 1727.82 -1001.86 469.604 1106.46 
12010502 1062.91 2900.27 1810.18 -770.961 481.316 908.871 
12005500 147.364 3138.09 1877.18 -934.189 510.504 1064.58 
7904.5 3
12012801 629.333 3749 1702 -950.242 581.636 1114.12 
12010502 586.222 3155.67 1843.44 -953.374 510.788 1081.58 
12005500 -285.889 3473 1911.56 -866.505 669.818 1095.21 
7905 3
12012801 75.5556 3932.11 1688.89 -1056.83 349.449 1113.1 
12010502 2.55556 3383.89 1819.67 -1113.87 435.539 1195.99 
12005500 -824.556 3967.56 1825.78 -1027.99 943.808 1395.54 
7905.5 2
12012801 -392.5 4238.62 1738.38 -936.111 613.028 1118.98 
12005500 -1267.25 4372.75 1778.25 -885.389 810.389 1200.27 
7906 2
12012801 -755.875 4598.25 1736.88 -763.393 755.515 1074.04 
12005500 -1622.75 4727 1798.5 -746.849 744.223 1054.35 
7906.5 2
12012801 -1509.67 4679.56 1664.67 -1501.58 161.963 1510.29 
12005500 -2128.44 4985.89 1784.89 -1007.36 515.715 1131.7 
7907 2
12012801 -2079.38 4498.62 1654.12 -1097.7 -348.614 1151.73 
12005500 -2605.12 5177.25 1739.5 -918.46 368.711 989.705 
7907.5 2
12012801 -2635.22 4422.22 1682.67 -1141.37 -156.885 1152.1 
12005500 -3166.44 5254.11 1698.44 -1152.61 157.826 1163.36 
7908 2
12012801 -3442.11 4232.67 1808 -1582.14 -371.678 1625.21 
12005500 -3737 5506 1605.33 -1118.74 493.9 1222.91 
7908.5 2
12012801 -4339.75 4166.88 1860.5 -1802.49 -132.112 1807.32 
12005500 -4318.75 5669.5 1576.62 -1168.17 328.313 1213.43 
7909 2
12012801 -4885.5 4299.12 1771.62 -1122.94 272.119 1155.44 
12005500 -4815.12 5859.38 1452 -1021.35 390.689 1093.52 
7909.5 2
12012801 -5642.11 4156.89 1373.67 -1516.25 -285.042 1542.81 
12005500 -5295.11 6049.33 1365.44 -961.896 380.678 1034.49 
7910 2
12012801 -6562 4278.38 1440.62 -1789.67 236.354 1805.21 
12005500 -5684.5 6369 1430.88 -757.566 621.92 980.148 
7910.5 2
12012801 -7517.89 4207.22 1429 -1885.38 -140.341 1890.6 
12005500 -6091.56 6688.56 1448.78 -802.871 630.287 1020.72 
7911 2
12012801 -8115 4107.38 1394.62 -1187.1 -198.503 1203.58 
12005500 -6444.12 7077.62 1454.25 -700.933 773.498 1043.84 
7911.5 2
12012801 -8748.62 3977.38 1422.12 -1290.48 -264.766 1317.36 
12005500 -6632.12 7268.25 1516.5 -382.892 388.238 545.285 
7912 2
12012801 -9474.12 4101.25 1457 -1480.61 252.806 1502.04 
12005500 -6904 7365 1489.38 -554.847 197.449 588.932 
7912.5 2
12012801 -10086.8 4207.62 1480.5 -1222.8 212.325 1241.1 
12005500 -7390.5 7568.62 1495.38 -971.058 406.437 1052.68 
7913 2
12012801 -10643.4 4275.5 1497.12 -1040.42 126.869 1048.13 
12005500 -7951.75 7855.12 1474.5 -1049.07 535.514 1177.84 
7913.5 2
12012801 -11422.5 4325.38 1456.88 -1609.76 103.048 1613.06 
12005500 -8434.88 7998.88 1610.5 -998.192 297.004 1041.44 
7914 2
12012801 -12205.6 4183.12 1482.5 -1634.92 -296.973 1661.67 
12005500 -9265.75 8053 1553 -1734.6 112.996 1738.28 
7914.5 2
12012801 -12869.4 4149.12 1478.38 -1343.62 -68.8259 1345.39 
12005500 -9934.62 8307.5 1504 -1354 515.182 1448.7 
7915 2
12012801 -13544 4094.88 1487.38 -1385.27 -111.396 1389.74 
12005500 -10351.9 8547.12 1537.5 -856.776 492.043 988.014 
7915.5 2
12012801 -14292.4 4155.11 1484.78 -1420.2 114.3 1424.79 
12005500 -10911.9 8902.22 1561.44 -1062.64 673.809 1258.27 
7916 2
12012801 -15046.2 4100.25 1472.12 -1441.31 -104.897 1445.12 
12005500 -11408.4 9212.62 1506 -949.304 593.504 1119.57 
7916.5 2
12012801 -15750.6 3921.86 1451.57 -1504.96 -381.181 1552.48 
12005500 -11849.4 9539.43 1498.86 -942.422 698.298 1172.94 
7917 2
12012801 -16468.4 4050.25 1451 -1401.96 250.767 1424.21 
12005500 -12175.4 9958.62 1464.38 -636.614 818.743 1037.12 
7917.5 2
12012801 -17085.8 3901.88 1460.12 -1201.12 -288.667 1235.32 
12005500 -12313.1 10440 1510.62 -267.996 936.527 974.118 
7918 2
12012801 -17683.6 3731 1453.12 -1179.24 -337.032 1226.46 
12005500 -12431.5 10949.6 1452.88 -233.481 1005.18 1031.94 
7918.5 2
12012801 -18286.9 3608 1368.14 -1243.78 -253.608 1269.37 
12005500 -12556.4 11593 1549.43 -257.585 1326.55 1351.32 
7919 2
12012801 -18940.2 3553.62 1371.25 -1381.38 -114.958 1386.16 
12005500 -12867 12014.2 1483 -656.599 890.592 1106.47 
7919.5 2
12012801 -19764.5 3557 1357 -1555.19 6.36792 1555.2 
12005500 -13423.2 12301 1452 -1049.53 541.038 1180.78 
7920 2
12012801 -20441.5 3433.25 1354.88 -1356.71 -247.996 1379.19 
12005500 -14038.2 12607.5 1427.38 -1232.46 614.228 1377.04 
7920.5 2
12012801 -21064.1 3355.38 1331.5 -1213.69 -151.803 1223.15 
12005500 -14725.9 12872.9 1384.12 -1340.4 517.3 1436.76 
7921 2
12012801 -21566.3 3259.14 1273.43 -1057.18 -202.594 1076.42 
12005500 -15206.1 13066 1377.57 -1011.09 406.579 1089.78 
7921.5 2
12012801 -22384 3027 1279.5 -1703.57 -483.631 1770.89 
12005500 -15692.4 13427.8 1378.5 -1012.98 753.646 1262.58 
7922 2
12012801 -23187.5 3017.5 1638.75 -1569.34 -18.5547 1569.45 
12005500 -15833.5 14257.8 1489.75 -275.635 1621.09 1644.36 
7922.5 2
12012801 -23735 3037 1631.67 -1077.76 38.3858 1078.44 
12005500 -15665.9 14589.3 1525.33 329.943 652.723 731.375 
7923 2
12012801 -24641.4 2476.5 1680.38 -1756.54 -1086.24 2065.27 
12005500 -15422 15147.8 1651.88 472.653 1082.2 1180.92 
7923.5 2
12012801 -25315 2160.86 1720.71 -1391.79 -652.155 1537 
12005500 -15356.7 15042.6 1607.86 134.888 -217.311 255.771 
7924 2
12012801 -25708.9 1964.88 1735.38 -850.702 -423.288 950.193 
12005500 -15365.1 14905.1 1604.25 -18.1657 -296.861 297.416 
7924.5 1
12012801 -26261.2 1668.89 1737.22 -1034.36 -554.281 1173.51 
7925 1
12012801 -26581.9 1222 1728.25 -606.149 -844.781 1039.75 
7925.5 1
12012801 -27168.4 882.125 1665.75 -1170.66 -678.393 1353.02 
7926 1
12012801 -27513.1 413.875 1611 -679.98 -923.57 1146.89 
7926.5 1
12012801 -28053.3 -154.571 1593.71 -1146.84 -1206.89 1664.88 
7927 1
12012801 -28660.9 -591.25 1536.38 -1252.76 -900.368 1542.75 
7927.5 1
12012801 -29276.6 -1036.75 1483.38 -1177.34 -851.816 1453.18 
7928 1
12012801 -29837.1 -1365.29 1472.14 -1167.75 -684.449 1353.55 
7928.5 1
12012801 -30438.8 -1823.75 1453.25 -1191.3 -907.85 1497.8 
7929 1
12012801 -31012.5 -2248.12 1493.38 -1120.61 -828.857 1393.83 
7929.5 1
12012801 -31661.1 -2458.29 1623.43 -1318.38 -427.156 1385.85 
7930 1
12012801 -32421.1 -2583.88 1697.88 -1519.96 -251.179 1540.58 
7930.5 1
12012801 -33106.4 -2556.88 1708.62 -1333.17 52.5292 1334.21 
7931 1
12012801 -33749.1 -2620.71 1697.57 -1344.7 -133.555 1351.32 
7931.5 1
12012801 -34393.4 -2940.25 1662.25 -1328.31 -658.837 1482.73 
7932 1
12012801 -35021.9 -3106.38 1683.62 -1234.77 -326.375 1277.18 
7932.5 1
12012801 -35722 -3282.86 1709.86 -1356.83 -342.02 1399.27 
7933 1
12012801 -36407.5 -3408.62 1713.5 -1382.06 -253.564 1405.12 
7933.5 1
12012801 -37115.8 -3551.75 1718 -1391.45 -281.189 1419.58 
7934 1
12012801 -37632.4 -3602.86 1763.14 -1054.45 -104.3 1059.59 
7934.5 1
12012801 -38161.1 -3662 1793 -1087.85 -121.693 1094.64 
