# Supplementary material for: Intrinsic group behaviour II: On the dependence of triad spatial dynamics on social and personal features; and on the effect of social interaction on small group dynamics
Source: PLoS One. 2019 Dec 3;14(12):e0225704. doi: 10.1371/journal.pone.0225704 (PMC6890182; doi:10.1371/journal.pone.0225704)
Supplement: S3 Data Set — (ZIP) [file pone.0225704.s003.zip › set_3_int/group_traj_triad_int/traj_3_0217_20.dat]

3 12001102 12001300 12001900 0 0 1 0 1 1 0 16.6667 0 40 1468.29 1675.81 1353.37 
7811.5 1
12001102 -31351 -537 1356.4 0 0 0 
7812 1
12001102 -30807.6 -340.875 1347.5 1361.84 491.541 1447.84 
7812.5 1
12001102 -30154.5 -27.5 1302.62 1301.05 624.253 1443.06 
7813 1
12001102 -29726.8 311.25 1296.38 835.449 661.621 1065.7 
7813.5 2
12001300 -30547.6 2396.71 1303.86 0 0 0 
12001102 -29268.8 767.625 1269.75 906.931 903.713 1280.32 
7814 2
12001300 -29985.4 2588.43 1292.29 1243.68 424.147 1314.02 
12001102 -28868.6 1164 1308.86 828.527 820.652 1166.16 
7814.5 2
12001300 -29303.8 2826.5 1234 1394.03 486.854 1476.6 
12001102 -28531.1 1565.38 1356.75 690.074 820.808 1072.35 
7815 2
12001300 -28696.4 3038.38 1150.25 1152.51 402.04 1220.62 
12001102 -28155.8 1885.75 1371 712.287 607.922 936.441 
7815.5 2
12001300 -28086 3120.29 1201.43 1250.77 167.85 1261.98 
12001102 -27660.4 2153.14 1378 1015 547.936 1153.46 
7816 2
12001300 -27570 3202 1215.75 1086.32 172.03 1099.85 
12001102 -27244.4 2539.12 1543.88 875.902 812.594 1194.79 
7816.5 2
12001300 -27057.5 3355.25 1188 976.19 291.905 1018.9 
12001102 -26633.2 2827.38 1560.38 1164.05 549.048 1287.04 
7817 2
12001300 -26546.6 3598.75 1158.38 1023.8 487.976 1134.14 
12001102 -25977.1 3113.38 1581.25 1314.88 573.146 1434.37 
7817.5 2
12001300 -25868.5 3982 1132.38 1364.44 771.127 1567.27 
12001102 -25522.6 3307 1531.38 914.487 389.588 994.014 
7818 2
12001300 -25341.8 4179.5 1152.88 1045.14 391.865 1116.19 
12001102 -24989.5 3461.12 1522.25 1057.79 305.804 1101.1 
7818.5 2
12001300 -24613.8 4302.75 1160 1405.41 237.934 1425.4 
12001102 -24280.2 3620.5 1591.5 1369.21 307.674 1403.35 
7819 2
12001300 -23985.5 4434.25 1129.12 1224.66 256.335 1251.2 
12001102 -23541.8 3630.62 1621 1439.57 19.7368 1439.71 
7819.5 3
12001900 -22661 3062 1209 0 0 0 
12001300 -23413.7 4435.14 1091.29 1234.96 1.92842 1234.96 
12001102 -22923 3774.14 1609.43 1336.39 309.974 1371.87 
7820 3
12001900 -22226.2 3102.5 1122.75 1211 112.813 1216.25 
12001300 -22852.4 4384.88 1077.5 1150.29 -103.008 1154.89 
12001102 -22329.2 3721.5 1399.25 1216.7 -107.875 1221.47 
7820.5 3
12001900 -21560.9 3034.5 1013.12 1302.1 -133.072 1308.89 
12001300 -22190 4324.75 1028 1296.23 -117.661 1301.56 
12001102 -21834 3621.12 1472.88 969.178 -196.429 988.883 
7821 3
12001900 -21298.5 3065 1051.88 521.62 60.6362 525.133 
12001300 -21431.1 4297 1126.62 1508.7 -55.169 1509.71 
12001102 -21060.4 3654.75 1434.38 1538.02 66.8489 1539.47 
7821.5 3
12001900 -20783.8 3069.88 1003.62 986.111 9.33908 986.155 
12001300 -20512.1 4532.88 1037.12 1760.54 451.868 1817.6 
12001102 -20470 3657.88 1469 1130.99 5.98659 1131 
7822 3
12001900 -20064.7 3004.71 1023.14 1429.49 -129.544 1435.35 
12001300 -20061 4369.29 1012.43 896.869 -325.227 954.016 
12001102 -20213.3 3613.14 1394.29 510.366 -88.9307 518.056 
7822.5 3
12001900 -19347.6 2931 998.625 1457.5 -149.826 1465.18 
12001300 -19419.4 4530 959.875 1304.12 326.655 1344.4 
12001102 -19416.5 3547.38 1413.38 1619.48 -133.675 1624.99 
7823 3
12001900 -18625.1 2910.38 1000 1436.38 -41.004 1436.97 
12001300 -18800.5 4499.62 942.375 1230.37 -60.3877 1231.85 
12001102 -18635.8 3464.88 1425 1552.19 -164.016 1560.83 
7823.5 3
12001900 -17923.6 2849.14 1033.29 1440.56 -125.733 1446.04 
12001300 -18303.7 4414.86 964.143 1020.09 -174.061 1034.84 
12001102 -18094.9 3457.86 1446.86 1110.66 -14.4104 1110.76 
7824 3
12001900 -17437.9 2845.75 981.875 1005.58 -7.02455 1005.61 
12001300 -17697.6 4331.88 979 1254.84 -171.806 1266.55 
12001102 -17537.2 3525.75 1531.38 1154.47 140.565 1162.99 
7824.5 3
12001900 -16924.7 2910.86 1091.86 1012.15 128.416 1020.27 
12001300 -17098.4 4185.71 1008.29 1181.85 -288.285 1216.5 
12001102 -17038.6 3570.43 1456.86 983.587 88.1234 987.527 
7825 3
12001900 -16309.1 2860.25 1102.88 1202.32 -98.8421 1206.38 
12001300 -16519.5 4263.62 1036.5 1130.72 152.169 1140.91 
12001102 -16466.1 3548.88 1434.88 1118.06 -42.0968 1118.85 
7825.5 3
12001900 -15663.4 2870 1122.38 1249.03 18.8588 1249.18 
12001300 -16009.1 4280.25 1020.25 987.186 32.1567 987.709 
12001102 -15792.1 3560 1535.88 1303.68 21.5184 1303.85 
7826 3
12001900 -15116 2936.86 1116.57 1108.05 135.338 1116.28 
12001300 -15348.4 4333.57 1026.71 1337.44 107.938 1341.79 
12001102 -15234.4 3643.57 1429.43 1128.94 169.173 1141.55 
7826.5 3
12001900 -14464 2982 1106 1387.23 96.0486 1390.56 
12001300 -14773.7 4403.43 1018.43 1222.8 148.632 1231.8 
12001102 -14628.7 3763.71 1482.57 1288.75 255.623 1313.86 
7827 3
12001900 -13738.1 3029.12 1102.25 1401.3 90.9749 1404.25 
12001300 -14133 4474.62 1051.62 1236.9 137.445 1244.51 
12001102 -13967 3839.75 1512.62 1277.44 146.787 1285.85 
7827.5 3
12001900 -13087.1 3103.86 1146.86 1323.13 151.895 1331.82 
12001300 -13649.7 4518.57 1050.14 982.288 89.322 986.341 
12001102 -13440 3870.14 1434.14 1071.14 61.7741 1072.92 
7828 3
12001900 -12464.8 3265.38 1104 1244.79 323.036 1286.02 
12001300 -13101 4575.5 1037.75 1097.43 113.857 1103.32 
12001102 -12841.5 3979.88 1486.12 1197 219.464 1216.95 
7828.5 3
12001900 -11905.9 3375 1117.43 1120.03 219.689 1141.37 
12001300 -12459.6 4709.14 1024.86 1285.43 267.821 1313.03 
12001102 -12229.7 4132.57 1446 1226.02 306.005 1263.63 
7829 3
12001900 -11339.6 3633.12 1118.62 1146.22 522.52 1259.7 
12001300 -11867.4 4850.38 1022 1198.78 285.895 1232.4 
12001102 -11667.9 4334.25 1487.12 1137.33 408.256 1208.38 
7829.5 3
12001900 -10764.6 3841.62 1086.25 1136.36 412.055 1208.76 
12001300 -11418.9 5061.12 1042 886.364 416.502 979.344 
12001102 -11169.4 4545.5 1512.62 985.178 417.49 1069.99 
7830 3
12001900 -10238 4121.62 1094.38 1044.89 555.556 1183.4 
12001300 -10891.9 5301 958.75 1045.63 475.942 1148.86 
12001102 -10568.5 4893 1432.38 1192.21 689.484 1377.23 
7830.5 3
12001900 -9707 4376 1095 1059.88 507.735 1175.22 
12001300 -10201.4 5583.62 1028.62 1378.24 564.122 1489.22 
12001102 -10172.9 5034.5 1339.12 789.671 282.435 838.659 
7831 3
12001900 -9233 4574 1068.86 967.347 404.082 1048.35 
12001300 -9663.14 5627.43 1057.43 1098.43 89.395 1102.06 
12001102 -9577.29 5080.43 1429.71 1215.49 93.7318 1219.1 
7831.5 3
12001900 -8755.62 4781.25 1069.62 947.173 411.21 1032.58 
12001300 -9129 5896.25 885.25 1059.81 533.376 1186.46 
12001102 -8897.88 5335.62 1487.38 1348.04 506.342 1440 
7832 3
12001900 -8224.71 5051 1171.57 1087.93 552.766 1220.31 
12001300 -8556.71 6160 945.429 1172.72 540.471 1291.27 
12001102 -8345 5609.57 1395.86 1132.94 561.366 1264.39 
7832.5 3
12001900 -7563.5 5155.25 1113.75 1274.02 200.867 1289.75 
12001300 -8015.62 6197.12 896.375 1042.56 71.5318 1045.01 
12001102 -7773 5665.75 1439.12 1102.12 108.244 1107.42 
7833 3
12001900 -6789.29 5461.43 1128.57 1480.33 585.427 1591.89 
12001300 -7414.71 6279.29 947.857 1148.97 157.095 1159.66 
12001102 -7272 5785 1468.71 957.935 228.011 984.697 
7833.5 3
12001900 -6456 5432.43 1217.14 710.631 -61.8337 713.316 
12001300 -6786.14 6342.71 952.571 1340.24 135.242 1347.04 
12001102 -6732.86 5867 1230.29 1149.56 174.84 1162.78 
7834 3
12001900 -5833.88 5439 1321 1222.25 12.9105 1222.32 
12001300 -5883.5 6352.12 911.25 1773.37 18.4886 1773.46 
12001102 -6109.12 5940.88 1103.12 1225.41 145.138 1233.97 
7834.5 3
12001900 -5407 5368.71 1390 878.344 -144.621 890.17 
12001300 -5192.43 6113.14 916.143 1421.96 -491.733 1504.58 
12001102 -5656.43 5930.57 1082.14 931.474 -21.2008 931.715 
7835 3
12001900 -4820.62 5302.62 1396.5 1170.41 -131.915 1177.82 
12001300 -4654.5 5872 913.875 1073.71 -481.323 1176.66 
12001102 -5160 6000.5 991 990.875 139.578 1000.66 
7835.5 3
12001900 -4267.62 5194.25 1472.88 1055.34 -206.823 1075.42 
12001300 -4115.5 5854.12 949.25 1028.63 -34.1126 1029.19 
12001102 -4614 5977.38 971.625 1041.98 -44.1317 1042.92 
7836 3
12001900 -3659.14 4962.86 1565.43 1224.31 -465.579 1309.85 
12001300 -3585.43 5538.43 1031 1066.54 -635.204 1241.37 
12001102 -3960.29 5827 982.143 1315.32 -302.565 1349.67 
7836.5 3
12001900 -3172 4827.38 1601.25 962.733 -267.751 999.272 
12001300 -3085.25 5450.5 1023.25 988.495 -173.772 1003.65 
12001102 -3044.25 5867.5 999.75 1810.35 80.0395 1812.12 
7837 3
12001900 -2721.43 4696.86 1642.29 932.86 -270.223 971.21 
12001300 -2836.57 5322.86 1041.14 514.862 -264.271 578.725 
12001102 -2303.57 5382.43 1132.43 1533.5 -1004.29 1833.09 
7837.5 3
12001900 -2341.12 4600.62 1659.88 769.845 -194.802 794.109 
12001300 -2242.75 5236.62 1157.12 1202.07 -174.559 1214.68 
12001102 -1770.38 4764 1260.75 1079.34 -1251.88 1652.93 
7838 3
12001900 -1865 4486.43 1664.29 939.103 -225.24 965.736 
12001300 -1631.86 5028.14 1200.43 1204.92 -411.207 1273.15 
12001102 -1193 4301.43 1299.43 1138.81 -912.37 1459.21 
7838.5 3
12001900 -1506 4240 1680.62 709.486 -487.013 860.553 
12001300 -1193.75 4829.5 1211.25 865.824 -392.575 950.667 
12001102 -732.875 4104.12 1301.5 909.338 -389.928 989.414 
7839 3
12001900 -1049.43 3870.14 1675 858.217 -695.22 1104.48 
12001300 -621.571 4554.71 1310.86 1075.52 -516.515 1193.12 
12001102 -271.571 3902.57 1271.43 867.112 -378.86 946.265 
7839.5 3
12001900 -739.143 3541.43 1682 686.473 -727.244 1000.06 
12001300 -193.714 4271.29 1377.29 946.587 -627.054 1135.44 
12001102 80 3781.71 1227 777.813 -267.383 822.488 
7840 3
12001900 -496.875 3327.12 1665.75 499.521 -441.863 666.907 
12001300 -90.5 3977.62 1324.38 212.813 -605.486 641.796 
12001102 518.125 3694.62 1205.5 903.351 -179.566 921.024 
7840.5 3
12001900 93.25 2876.38 1699.25 1115.55 -852.079 1403.74 
12001300 285.375 3424.5 1254.88 710.539 -1045.6 1264.18 
12001102 1176.75 3559.75 1216.25 1245.04 -254.962 1270.88 
7841 3
12001900 582.375 2585.38 1725.25 933.445 -555.344 1086.15 
12001300 866.375 3119.88 1219.25 1108.78 -581.345 1251.94 
12001102 1827.5 3518.38 1286.62 1241.89 -78.9599 1244.4 
7841.5 3
12001900 1116.43 2405.14 1667.71 1114.93 -376.268 1176.71 
12001300 1375.71 2917.57 1251.57 1063.34 -422.346 1144.14 
12001102 2310.86 3335.57 1286 1009.1 -381.636 1078.85 
7842 3
12001900 1636.62 2240.62 1622.25 1079.25 -341.323 1131.93 
12001300 1871.62 2779.12 1288.75 1028.86 -287.233 1068.2 
12001102 2680.88 3093 1270.88 767.672 -503.26 917.928 
7842.5 3
12001900 2192.5 2080.38 1624.75 1056.8 -304.658 1099.83 
12001300 2386.25 2635 1286.12 978.375 -274.002 1016.02 
12001102 3180 2718 1258.25 948.907 -712.928 1186.88 
7843 3
12001900 2769.43 1918.14 1598.29 1165.51 -327.742 1210.72 
12001300 2866.29 2457.29 1263 969.769 -359.019 1034.09 
12001102 3598.43 2479.71 1211.43 845.31 -481.385 972.77 
7843.5 3
12001900 3070.88 1662.5 1580.38 634.624 -538.195 832.107 
12001300 3405.38 2059.88 1240.38 1134.92 -836.654 1409.98 
12001102 4002.12 2154.88 1159.12 849.887 -683.872 1090.87 
7844 3
12001900 3338.12 1297.12 1557.12 512.956 -701.296 868.872 
12001300 3860.12 1415.75 1255.12 872.841 -1236.32 1513.39 
12001102 4557.25 1744.62 1107.25 1065.5 -787.428 1324.89 
7844.5 3
12001900 3822.25 989.25 1569.38 953.002 -606.053 1129.39 
12001300 4460.25 944.75 1342.25 1181.35 -927.165 1501.74 
12001102 5141.5 1419.25 1072.38 1150.1 -640.502 1316.42 
7845 3
12001900 4555.71 558.143 1579.71 1455.29 -855.371 1688.05 
12001300 5135.43 621.286 1456.29 1339.64 -641.794 1485.44 
12001102 5742.86 991.143 1071.14 1193.17 -849.419 1464.64 
7845.5 3
12001900 5245 -23.375 1595.25 1403.84 -1184.35 1836.7 
12001300 5629 336.125 1223.75 1005.24 -580.775 1160.95 
12001102 6075.75 706.875 1139.25 677.99 -578.957 891.55 
7846 3
12001900 5697.43 -372.857 1619.43 921.443 -711.776 1164.34 
12001300 6039.71 -21.7143 1136.29 836.485 -728.797 1109.44 
12001102 6568 159 1217.29 1002.55 -1115.84 1500.06 
7846.5 3
12001900 6012.25 -671.875 1604.38 643.807 -611.488 887.922 
12001300 6441.88 -433.875 1168.62 822.415 -842.864 1177.62 
12001102 6895.12 -232.875 1213.5 668.967 -801.38 1043.9 
7847 3
12001900 6350.14 -1027.29 1597.86 670.422 -705.18 973.008 
12001300 6819.57 -809.143 1188 749.398 -744.579 1056.41 
12001102 7306.43 -618.429 1234.14 816.079 -764.987 1118.57 
7847.5 3
12001900 6876.88 -1567.25 1705 1028.77 -1054.62 1473.29 
12001300 7092.12 -1142.38 1408.62 532.331 -650.844 840.818 
12001102 7812.5 -1130.88 1250.25 988.421 -1000.87 1406.67 
7848 3
12001900 7619.25 -1957.38 1711.25 1422.17 -747.366 1606.59 
12001300 7383.25 -1447 1482.12 557.711 -583.573 807.216 
12001102 8327.62 -1671 1295 986.83 -1034.72 1429.85 
7848.5 3
12001900 8074.29 -2236.57 1692.43 944.057 -579.246 1107.6 
12001300 7747.71 -1842.86 1573.14 756.15 -821.28 1116.36 
12001102 8712.43 -1932.14 1292.86 798.348 -541.79 964.829 
7849 3
12001900 8445.75 -2475.5 1691.38 744.417 -478.815 885.111 
12001300 8096.88 -2152.25 1532.62 699.721 -620.026 934.902 
12001102 9206.88 -2331.88 1311.5 990.875 -801.066 1274.18 
7849.5 3
12001900 8861 -2894 1700.43 825.547 -832.008 1172.08 
12001300 8427.71 -2546.14 1516 657.732 -783.087 1022.66 
12001102 9660.14 -2666.86 1342.29 901.129 -665.968 1120.51 
7850 3
12001900 9358.14 -3418.71 1661.14 1031.42 -1088.62 1499.64 
12001300 8996 -2960.14 1513.14 1179.02 -858.921 1458.71 
12001102 9998.86 -3009.86 1320.14 702.727 -711.618 1000.11 
7850.5 3
12001900 9881 -3766 1668.25 1029.25 -683.633 1235.6 
12001300 9452.88 -3511.12 1546.25 899.36 -1084.61 1408.98 
12001102 10366.2 -3377.25 1322.88 723.214 -723.214 1022.78 
7851 3
12001900 10324.3 -3988.57 1653 881.284 -442.488 986.132 
12001300 9911.14 -4226.43 1611.14 911.069 -1422.07 1688.89 
12001102 10853.3 -3761.57 1260 968.262 -764.059 1233.42 
7851.5 3
12001900 10842.8 -4433.5 1612.38 1073.43 -921.177 1414.5 
12001300 10444.4 -4688.12 1586.38 1104 -955.893 1460.32 
12001102 11356.5 -4196.25 1232.5 1041.85 -899.956 1376.73 
7852 3
12001900 11182.4 -4793.14 1619.29 671.302 -710.757 977.661 
12001300 10705.1 -4816.29 1581.86 515.351 -253.282 574.229 
12001102 11740.7 -4645.43 1206 759.317 -887.705 1168.15 
7852.5 3
12001900 11507.4 -5189.88 1623 628.523 -767.374 991.919 
12001300 11224.9 -5479.38 1571.75 1005.28 -1282.57 1629.6 
12001102 12058.9 -5065.38 1183.62 615.398 -812.275 1019.07 
7853 3
12001900 11707 -5536.86 1603.86 404.919 -703.818 811.984 
12001300 11958.4 -5995.14 1560.29 1487.94 -1046.18 1818.92 
12001102 12432.9 -5561.43 1236.71 758.584 -1006.19 1260.11 
7853.5 3
12001900 11977.6 -6052.12 1594.88 560.3 -1066.81 1205 
12001300 12527.5 -6269.5 1546.25 1178.2 -568.027 1307.98 
12001102 12875.8 -5914.5 1293.75 916.962 -730.997 1172.68 
7854 3
12001900 12602.9 -6793.62 1636.5 1181.95 -1401.7 1833.51 
12001300 12757 -6350.38 1591.12 433.837 -152.883 459.987 
12001102 13370.9 -6393.12 1343 935.964 -904.773 1301.78 
7854.5 3
12001900 13232.4 -7136.71 1670.14 1279.58 -697.336 1457.26 
12001300 13007.1 -6659.29 1632.71 508.42 -627.867 807.904 
12001102 13733.4 -6755.14 1330.14 736.898 -735.809 1041.36 
7855 3
12001900 13567.2 -7520.12 1649.75 699.001 -800.44 1062.69 
12001300 13376.4 -7046.5 1629.62 770.84 -808.381 1116.99 
12001102 14138.6 -7123.5 1288.12 845.922 -769.013 1143.23 
7855.5 3
12001900 13893.4 -7856.62 1614.75 634.484 -654.669 911.681 
12001300 13881.4 -7367.5 1615.12 982.49 -624.514 1164.18 
12001102 14470.4 -7543.75 1263.75 645.428 -817.607 1041.66 
7856 3
12001900 14333.5 -8255.38 1661.12 856.274 -775.778 1155.44 
12001300 14316.6 -7688.75 1595.5 846.79 -625 1052.46 
12001102 14791.4 -7971.5 1261.75 624.514 -832.198 1040.47 
7856.5 3
12001900 14749.3 -8660 1648.71 866.22 -842.969 1208.69 
12001300 14700.7 -8083.43 1546.86 800.186 -822.247 1147.34 
12001102 15304.1 -8408 1273.71 1068.27 -909.375 1402.91 
7857 3
12001900 15098.8 -9102.38 1606.75 707.418 -895.496 1141.21 
12001300 15190.9 -8546.62 1418.12 992.228 -937.645 1365.17 
12001102 15773.8 -8729.12 1301.88 950.622 -650.051 1151.63 
7857.5 3
12001900 15527.4 -9406.12 1668.75 827.461 -586.39 1014.17 
12001300 15556.9 -8779.88 1327.12 706.564 -450.29 837.85 
12001102 16121.9 -9081.12 1301.12 672.056 -679.537 955.735 
7858 3
12001900 15923.1 -9509.62 1660.88 804.37 -210.366 831.423 
12001300 15867.5 -8930.5 1276.12 631.352 -306.148 701.664 
12001102 16434.4 -9251 1298.62 635.163 -345.274 722.943 
7858.5 3
12001900 16377.6 -9916 1642.75 907.186 -811.128 1216.93 
12001300 16308.1 -9261 1224.62 879.491 -659.681 1099.4 
12001102 16838 -9630.62 1314.75 805.639 -757.735 1105.99 
7859 3
12001900 16788.4 -10398.5 1696 808.563 -949.803 1247.36 
12001300 16787.2 -9750.5 1168.25 943.159 -963.583 1348.35 
12001102 17261.1 -10071.9 1295.75 832.923 -868.602 1203.42 
7859.5 3
12001900 17197.1 -10912.8 1739.75 814.243 -1024.4 1308.58 
12001300 17183.9 -10162.4 1123.62 790.09 -820.468 1139.04 
12001102 17629.2 -10638.6 1373.12 733.317 -1128.98 1346.24 
7860 3
12001900 17513.6 -11335.4 1762.12 655.28 -875 1093.17 
12001300 17680.1 -10359.2 1190.38 1027.43 -407.609 1105.33 
12001102 18082.8 -11092.8 1371 938.923 -940.217 1328.75 
7860.5 3
12001900 18093.5 -11539.5 1730.5 1164.41 -409.89 1234.45 
12001300 18378.1 -10706.5 1198.38 1401.61 -697.289 1565.48 
12001102 18899.8 -11500.4 1318.38 1640.56 -818.524 1833.42 
7861 3
12001900 18482.2 -11995.8 1702 768.281 -901.68 1184.6 
12001300 18937 -11069.1 1190.75 1104.5 -716.65 1316.62 
12001102 19362 -11704 1314.88 913.538 -402.421 998.245 
7861.5 3
12001900 19350.8 -12331.4 1705.75 1751.01 -676.663 1877.21 
12001300 19370.6 -11381.6 1265.88 874.244 -630.04 1077.61 
12001102 19830.6 -11933.5 1291.62 944.808 -462.702 1052.02 
7862 3
12001900 19765.1 -12521.6 1729.25 840.517 -385.903 924.873 
12001300 19645.1 -11769.2 1251.62 556.795 -786.258 963.443 
12001102 20179.4 -12091 1293.25 707.404 -319.473 776.198 
7862.5 3
12001900 20096.6 -12767.5 1725.5 650 -482.108 809.276 
12001300 19969.9 -12142.8 1258.75 636.765 -732.353 970.469 
12001102 20593 -12436.5 1273.75 811.029 -677.451 1056.74 
7863 3
12001900 20473.4 -13070.2 1709.22 740.313 -594.739 949.62 
12001300 20262.7 -12451.6 1243.89 575.229 -606.691 836.04 
12001102 20943.8 -12822.2 1294.56 689.151 -757.804 1024.3 
7863.5 3
12001900 20741.1 -13451.2 1742.12 516.758 -735.575 898.949 
12001300 20618 -12808.9 1256.38 685.972 -689.806 972.825 
12001102 21115.9 -13121.5 1315.5 332.234 -577.756 666.47 
7864 3
12001900 21028.1 -13764.4 1728.25 575.15 -627.505 851.211 
12001300 20918.9 -13153 1265.62 602.956 -689.629 916.048 
12001102 21527.5 -13553.1 1307.5 824.9 -864.98 1195.26 
7864.5 3
12001900 21464 -14077 1672.57 848.006 -608.22 1043.57 
12001300 21324.6 -13492 1266.14 789.293 -659.533 1028.58 
12001102 21981.4 -13897.7 1276.86 883.13 -670.407 1108.77 
7865 3
12001900 21868 -14363.6 1634.38 846.96 -600.891 1038.47 
12001300 21713.8 -13763.8 1228.75 815.888 -569.706 995.107 
12001102 22350 -14159.5 1272.38 772.686 -548.817 947.758 
7865.5 3
12001900 22432 -14721.5 1601.88 1095.15 -694.903 1297.01 
12001300 22150.9 -14077.8 1215.75 848.786 -609.709 1045.08 
12001102 22832.9 -14414.2 1247.38 937.621 -494.66 1060.1 
7866 3
12001900 23045.4 -14989.6 1598.25 1209.81 -528.846 1320.35 
12001300 22658.8 -14363.6 1168.25 1001.73 -563.856 1149.52 
12001102 23532.8 -14644 1233 1380.42 -453.156 1452.9 
7866.5 3
12001900 23535.3 -15158.1 1652 1049.06 -360.852 1109.39 
12001300 23270.3 -14579 1130 1309.5 -461.188 1388.34 
12001102 24118.3 -14998.3 1285.43 1253.82 -758.642 1465.47 
7867 3
12001900 24014.6 -15407.2 1674.25 1004.9 -522.237 1132.5 
12001300 23905.4 -14711 1177.25 1331.42 -276.73 1359.88 
12001102 24601 -15215.5 1295 1011.98 -455.376 1109.72 
7867.5 3
12001900 24542 -15625.6 1654 1008.37 -417.543 1091.39 
12001300 24496.2 -14894.2 1173.12 1129.78 -350.382 1182.87 
12001102 25154.6 -15398.5 1292.38 1058.56 -349.904 1114.89 
7868 3
12001900 25008.9 -15752.9 1664.62 911.865 -248.535 945.129 
12001300 24938.8 -15148.6 1244.25 864.258 -496.826 996.884 
12001102 25673.1 -15574.4 1325.25 1012.7 -343.506 1069.37 
7868.5 3
12001900 25550.4 -15908.5 1599.25 1098.38 -315.669 1142.84 
12001300 25286.9 -15318.4 1237.75 706.136 -344.32 785.611 
12001102 26310.9 -15887.4 1245 1293.61 -634.888 1441.01 
7869 3
12001900 26041.1 -16117.1 1565.62 1011.86 -430.155 1099.49 
12001300 25634.5 -15496.2 1225.88 716.753 -366.753 805.135 
12001102 26889 -16099.5 1184.12 1192.01 -437.371 1269.72 
7869.5 3
12001900 26664 -16352.6 1584.38 1238.32 -468.191 1323.87 
12001300 26237.5 -15666.4 1223.75 1198.81 -338.221 1245.61 
12001102 27508.5 -16322 1170.38 1231.61 -442.346 1308.64 
7870 3
12001900 27304.4 -16568.4 1680.62 1306.89 -440.306 1379.07 
12001300 27081.1 -15888.4 1188 1721.68 -453.061 1780.3 
12001102 28008.2 -16489.9 1224.5 1019.9 -342.602 1075.9 
7870.5 3
12001900 27868.8 -16718.5 1736.88 1115.37 -296.69 1154.15 
12001300 27931.6 -16025.9 1256.75 1680.83 -271.739 1702.65 
12001102 28571.1 -16573.8 1347.38 1112.4 -165.761 1124.68 
7871 3
12001900 28405.1 -16863.2 1758.62 1060.03 -286.067 1097.95 
12001300 28484.4 -16192.2 1266.38 1092.39 -328.804 1140.8 
12001102 29180.5 -16693.2 1352.88 1204.3 -236.166 1227.24 
7871.5 3
12001900 28916.1 -17060.1 1716.38 1026.1 -395.331 1099.63 
12001300 28999.6 -16376.2 1290.62 1034.64 -369.478 1098.63 
12001102 29618.8 -16926 1301.25 880.02 -467.369 996.428 
7872 3
12001900 29315.6 -17251 1713.25 818.648 -391.137 907.288 
12001300 29434.9 -16613.1 1278.75 891.906 -485.4 1015.44 
12001102 30081 -17092.9 1262.38 947.234 -341.957 1007.07 
7872.5 3
12001900 29812.7 -17355.8 1684.22 963.259 -203.058 984.429 
12001300 29787.8 -16805.7 1289.67 683.92 -373.143 779.091 
12001102 30587.1 -17283.6 1230.78 980.835 -369.536 1048.14 
7873 3
12001900 30307.7 -17438.6 1639 992.079 -165.919 1005.86 
12001300 30227.7 -16881.3 1301.43 881.636 -151.541 894.565 
12001102 31169 -17609.9 1197.29 1166.11 -653.911 1336.94 
7873.5 3
12001900 30790.2 -17654.1 1591 1001.11 -447.207 1096.46 
12001300 30697 -17077.9 1259.5 973.622 -407.862 1055.6 
12001102 31683.8 -17823.4 1183.5 1067.95 -442.983 1156.18 
7874 3
12001900 31383.5 -17950 1544.5 1188.88 -592.936 1328.53 
12001300 31393.8 -17416.6 1208.62 1396.29 -678.858 1552.57 
12001102 32196.9 -18272.9 1150.75 1028.31 -900.802 1367.06 
7874.5 3
12001900 31994 -18154.5 1509.25 1218.56 -408.184 1285.11 
12001300 32136.9 -17639.2 1198.25 1483.28 -444.361 1548.41 
12001102 32728.6 -18618 1217 1061.38 -688.872 1265.33 
7875 3
12001900 32859.1 -18134.1 1649.89 1638.47 38.6153 1638.92 
12001300 32656.9 -17479.8 1162 984.875 302.031 1030.15 
12001102 33271.1 -18874.7 1233.22 1027.44 -486.111 1136.63 
7875.5 3
12001900 33497.1 -18030.5 1686.5 1241.27 201.578 1257.53 
12001300 33517.8 -17483.8 1185.62 1674.83 -7.72806 1674.84 
12001102 33837.4 -19101 1263.62 1101.68 -440.337 1186.42 
7876 3
12001900 34040.9 -18131.2 1648.62 1109.69 -205.612 1128.58 
12001300 34010 -17551.2 1176.12 1004.59 -137.755 1013.99 
12001102 34351 -19237.9 1301.62 1048.21 -279.337 1084.8 
7876.5 3
12001900 34594.5 -18148.4 1622.62 1129.85 -34.949 1130.39 
12001300 34460 -17659.2 1215.62 918.367 -220.408 944.446 
12001102 34868.1 -19290.8 1313.25 1055.36 -107.908 1060.86 
7877 3
12001900 35166.3 -18128.2 1617.78 1134.59 39.9857 1135.29 
12001300 35123.4 -17618 1221.44 1316.36 81.8452 1318.9 
12001102 35480.4 -19239.3 1289 1214.92 102.017 1219.2 
7877.5 3
12001900 35814.2 -18111.2 1619.5 1265.46 33.1489 1265.9 
12001300 35472.5 -17691.8 1248 681.749 -144.043 696.8 
12001102 35870.9 -19182.4 1273.62 762.56 111.247 770.632 
7878 3
12001900 36370.4 -18169.1 1604.75 1141.94 -118.84 1148.11 
12001300 36102.4 -17645.9 1202.75 1293.38 94.1992 1296.8 
12001102 36347.4 -19322.5 1238 978.439 -287.731 1019.87 
7878.5 3
12001900 36968.1 -18189.1 1659.22 1188.34 -39.7338 1189.01 
12001300 36679.8 -17681.6 1167.78 1147.92 -70.9355 1150.11 
12001102 37013 -19429.7 1215.44 1323.31 -213.055 1340.35 
7879 3
12001900 37507.2 -18400.8 1662.38 1046.87 -410.949 1124.64 
12001300 37360.5 -17861.8 1148.12 1321.79 -349.892 1367.32 
12001102 37549.6 -19422.2 1219.12 1041.99 14.4013 1042.09 
7879.5 3
12001900 38030.1 -18384.5 1641.88 1080.32 33.5744 1080.84 
12001300 37937.4 -17867.8 1133.88 1191.89 -12.3967 1191.95 
12001102 38130.6 -19365.6 1225.75 1200.41 116.994 1206.1 
7880 3
12001900 38787.8 -18231.1 1605.38 1479.74 299.561 1509.75 
12001300 38372.8 -17817.6 1123.75 850.342 97.9004 855.959 
12001102 38735.6 -19245.5 1214.25 1181.64 234.619 1204.71 
7880.5 3
12001900 39421.8 -18169.1 1563.25 1291.24 126.273 1297.4 
12001300 38982 -17808.4 1125.12 1240.84 18.8391 1240.98 
12001102 39390.9 -19172.9 1200.75 1334.52 147.912 1342.69 
7881 3
12001900 39840.8 -18240.1 1507.38 867.495 -146.998 879.861 
12001300 39516.8 -17746.5 1103.5 1107.14 128.106 1114.53 
12001102 39883.8 -19022 1138.62 1020.45 312.371 1067.18 
7881.5 3
12001900 40282.7 -18378 1453.44 841.746 -262.619 881.763 
12001300 40149.6 -17808.6 1054.22 1205.34 -118.201 1211.13 
12001102 40449 -18888.4 1099.89 1076.67 254.392 1106.31 
7882 3
12001900 40726 -18284.1 1423 925.539 195.944 946.053 
12001300 40672.9 -17785.6 1040.29 1092.49 47.9836 1093.54 
12001102 40994.3 -18811.4 1101.71 1138.38 160.785 1149.68 
7882.5 2
12001900 41154.6 -18326.4 1410 892.969 -87.9836 897.293 
12001300 41209.2 -17760 1032 1117.49 53.2738 1118.75 
7883 2
12001900 41638.1 -18352 1399.22 936.989 -49.6609 938.304 
12001300 41631 -17793.7 1038.44 817.345 -65.2455 819.945 
7883.5 2
12001900 42054.9 -18388.4 1432.25 807.682 -70.4942 810.752 
12001300 42103.8 -17824.9 1048.38 916.182 -60.4813 918.176 
7884 1
12001900 42426.9 -18438.9 1487.75 770.186 -104.555 777.251 
7884.5 1
12001900 42886.6 -18560.6 1493.44 894.32 -236.733 925.122 
7885 1
12001900 43214.7 -18688 1480 642.189 -249.402 688.918 
7885.5 1
12001900 43486.7 -18961.9 1461.11 563.048 -567.058 799.111 
7886 1
12001900 43776.1 -19467.8 1446.75 558.8 -976.566 1125.14 
7886.5 1
12001900 44079.9 -20022.8 1480.38 622.439 -1137.3 1296.48 
7887 1
12001900 44420.2 -20671.1 1527.38 698.922 -1331.37 1503.67 
7887.5 1
12001900 44828 -21274.5 1572.75 820.423 -1214.03 1465.25 
7888 1
12001900 45415.1 -21912.6 1648.22 1137.81 -1236.54 1680.37 
7888.5 1
12001900 45753 -22283.8 1682.38 658.653 -723.576 978.461 
7889 1
12001900 46087.4 -22628 1701.75 685.195 -705.43 983.424 
7889.5 1
12001900 46406.4 -22907 1669.12 677.282 -592.357 899.777 
7890 1
12001900 46754.6 -23259.8 1682 669.578 -678.419 953.198 
7890.5 1
12001900 47158.6 -23672.8 1685.88 781.566 -798.786 1117.54 
