# Supplementary material for: Intrinsic group behaviour II: On the dependence of triad spatial dynamics on social and personal features; and on the effect of social interaction on small group dynamics
Source: PLoS One. 2019 Dec 3;14(12):e0225704. doi: 10.1371/journal.pone.0225704 (PMC6890182; doi:10.1371/journal.pone.0225704)
Supplement: S3 Data Set — (ZIP) [file pone.0225704.s003.zip › set_3_int/group_traj_triad_int/traj_3_0217_19.dat]

3 10561701 10555600 10561401 0 0 0 1 0 1 0 20 20 20 1593.85 1609.93 1584.59 
3955.5 1
10555600 45286.5 -24280 1121 0 0 0 
3956 1
10555600 45015.9 -24237.8 1163.12 -893.152 139.439 903.971 
3956.5 1
10555600 44236.9 -23889.1 1372.33 -1557.97 697.278 1706.89 
3957 1
10555600 43384.2 -23738.4 1510.12 -1668.57 294.983 1694.44 
3957.5 1
10555600 42786.8 -23434.5 1508.62 -1197.39 608.968 1343.35 
3958 1
10555600 42169.2 -23233.1 1501.44 -1235.06 402.778 1299.07 
3958.5 1
10555600 41652.8 -23088 1540.62 -1035.01 290.804 1075.09 
3959 1
10555600 41191.2 -22870.3 1518.67 -917.55 432.737 1014.48 
3959.5 1
10555600 40590.9 -22693.8 1547.25 -1179.46 346.922 1229.43 
3960 1
10555600 40086.8 -22406.8 1565.22 -1004.18 571.658 1155.49 
3960.5 1
10555600 39682.9 -22077.6 1668.5 -799.807 651.788 1031.76 
3961 1
10555600 39303.9 -22042.4 1675.38 -789.583 73.4375 792.991 
3961.5 1
10555600 38763.6 -21864.2 1746.89 -1089.35 359.179 1147.04 
3962 1
10555600 38171.8 -21774.8 1707.5 -1200.42 181.485 1214.06 
3962.5 1
10555600 37622.4 -21640.3 1663.33 -1062.49 259.994 1093.83 
3963 1
10555600 37305.9 -21453.2 1631.5 -617.094 364.685 716.799 
3963.5 1
10555600 36563.2 -21138.6 1604.88 -1570.03 665.169 1705.12 
3964 1
10555600 35990.3 -20839.6 1574.33 -1108.16 578.471 1250.06 
3964.5 1
10555600 35326.4 -20537.6 1537.5 -1307 594.351 1435.8 
3965 1
10555600 34778 -20379.1 1579.25 -1107.83 320.202 1153.18 
3965.5 1
10555600 34224.5 -20176 1622.5 -1091.72 400.641 1162.91 
3966 1
10555600 33643.4 -19930.8 1577.25 -1139.46 480.882 1236.78 
3966.5 1
10555600 33092 -19688.6 1657.14 -1104.96 485.328 1206.85 
3967 1
10555600 32559.1 -19441.5 1589.25 -1089.72 505.259 1201.16 
3967.5 1
10555600 31985 -19193.1 1566.43 -1201.1 519.576 1308.66 
3968 1
10555600 31230.4 -18913.9 1491.75 -1572.14 581.808 1676.34 
3968.5 1
10555600 30597.4 -18630.2 1404.44 -1185.26 531.185 1298.85 
3969 1
10555600 30002.6 -18433 1342.29 -1171.01 388.233 1233.69 
3969.5 1
10555600 29452.8 -18158.1 1421.25 -1197.87 598.856 1339.22 
3970 1
10555600 28789.9 -17966.9 1515.88 -1302.31 375.737 1355.43 
3970.5 1
10555600 28122 -17788.5 1591 -1262.52 337.193 1306.78 
3971 1
10555600 27681.6 -17580.6 1576.75 -870.306 410.82 962.396 
3971.5 1
10555600 27155.9 -17517.8 1563.88 -1039.03 124.259 1046.44 
3972 1
10555600 26479 -17434.7 1560.14 -1359.19 166.738 1369.38 
3972.5 1
10555600 26154.5 -17122.5 1536.75 -674.636 649.094 936.193 
3973 1
10555600 26407.4 -16568 1550.38 497.785 1091.54 1199.68 
3973.5 1
10555600 25688.8 -16273.8 1536.25 -1406.31 575.832 1519.64 
3974 1
10555600 25014.9 -16084.4 1588.86 -1398.12 392.783 1452.24 
3974.5 2
10561401 23450.4 -16095.4 1425 0 0 0 
10555600 24481.1 -15855.4 1562.75 -1098.21 471.304 1195.07 
3975 2
10561401 22975 -15826.6 1524.88 -1159.51 655.549 1332 
10555600 23929.8 -15538.4 1557 -1087.52 625.247 1254.45 
3975.5 2
10561401 22356.6 -15510.9 1569.14 -1241.82 634.072 1394.34 
10555600 23396.3 -15304.1 1557 -1071.21 470.346 1169.92 
3976 2
10561401 21738.8 -15238.1 1508.12 -1240.61 547.655 1356.11 
10555600 22865.2 -15132.5 1525.62 -1066.34 344.664 1120.66 
3976.5 2
10561401 21157.4 -14938.7 1489.43 -1146.59 590.554 1289.74 
10555600 22268 -14958.1 1493.14 -1178.01 343.9 1227.18 
3977 3
10561701 21277 -13567 1233 0 0 0 
10561401 20611 -14685.1 1508.38 -1128.98 523.945 1244.64 
10555600 21713.1 -14755.9 1475.75 -1146.44 417.909 1220.23 
3977.5 3
10561701 21008.6 -13505.1 1339.75 -900.587 207.634 924.213 
10561401 20074.8 -14402.8 1518.12 -1023.38 538.884 1156.59 
10555600 21039.2 -14456.5 1518 -1286.02 571.326 1407.22 
3978 3
10561701 20598.1 -13494.9 1607.57 -808.036 20.2123 808.288 
10561401 19525.3 -14076.4 1537 -1081.62 642.365 1257.99 
10555600 20538.4 -14173.7 1510.29 -985.869 556.665 1132.17 
3978.5 3
10561701 20189.1 -13219.4 1636.25 -834.73 562.208 1006.41 
10561401 19120.5 -13727.5 1539 -826.093 712.099 1090.65 
10555600 20030.5 -13878.9 1565.88 -1036.59 601.713 1198.57 
3979 3
10561701 19722 -12880.3 1615.43 -928.678 674.134 1147.56 
10561401 18821.7 -13295.4 1524.29 -594.007 858.989 1044.37 
10555600 19467 -13527.4 1604.86 -1120.28 698.701 1320.31 
3979.5 3
10561701 19323.9 -12486.9 1593.88 -801.056 791.571 1126.18 
10561401 18365.2 -12868.9 1527.62 -918.439 858.257 1257.03 
10555600 19144.6 -13142.8 1601.38 -648.642 774.001 1009.86 
3980 3
10561701 18924.6 -12132.7 1588.43 -797.013 706.908 1065.34 
10561401 17901.7 -12469.7 1506.29 -925.221 796.728 1220.99 
10555600 18760.9 -12805.9 1539.43 -766.004 672.441 1019.28 
3980.5 3
10561701 18504.6 -11743.2 1573.12 -855.288 793.206 1166.49 
10561401 17329.5 -12033.2 1467.62 -1165.41 888.929 1465.73 
10555600 18188.8 -12339.6 1493.5 -1165.19 949.556 1503.1 
3981 3
10561701 18041.9 -11282.6 1533.43 -923.688 919.518 1303.35 
10561401 16582.7 -11526.9 1499.14 -1490.59 1010.76 1800.97 
10555600 17631.3 -11843.3 1438.29 -1112.7 990.697 1489.83 
3981.5 3
10561701 17334.1 -10677.1 1577 -1371.57 1173.35 1804.98 
10561401 15972.9 -11165.8 1592 -1181.86 699.82 1373.51 
10555600 17045.8 -11333.2 1521 -1134.76 988.441 1504.89 
3982 3
10561701 16755 -10099.1 1632.86 -1144.52 1142.26 1616.99 
10561401 15490.9 -10715.3 1609.29 -952.604 890.246 1303.84 
10555600 16557.9 -10852.4 1511.57 -964.215 950.24 1353.76 
3982.5 3
10561701 16371.8 -9582.25 1638.75 -808.544 1090.49 1357.54 
10561401 15088.9 -10163.1 1591.25 -848.064 1164.9 1440.9 
10555600 16121.4 -10484 1520.38 -920.848 777.275 1205.04 
3983 3
10561701 15971.9 -9029.25 1656.88 -781.006 1080.08 1332.87 
10561401 14647.2 -9619 1612 -862.549 1062.74 1368.73 
10555600 15685.1 -10112 1596.62 -852.051 726.562 1119.77 
3983.5 3
10561701 15514.4 -8691.29 1638.57 -945.137 698.273 1175.1 
10561401 14193 -9152.57 1624.86 -938.533 963.695 1345.2 
10555600 15178.1 -9433.57 1622.57 -1047.48 1401.71 1749.86 
3984 3
10561701 15104.8 -8315.62 1598.38 -857.068 785.901 1162.84 
10561401 13699.4 -8726.88 1554.25 -1032.69 890.578 1363.66 
10555600 15024.1 -8831.25 1617.25 -322.213 1260.09 1300.63 
3984.5 3
10561701 14662.2 -7914.5 1566.75 -864.258 783.447 1166.5 
10561401 13306 -8236.88 1535 -768.311 957.031 1227.28 
10555600 14394.9 -8498.12 1586.88 -1229 650.635 1390.6 
3985 3
10561701 14122.6 -7388.88 1578.12 -1062.25 1034.69 1482.89 
10561401 12970.1 -7796.88 1567.25 -661.171 866.142 1089.66 
10555600 13781.2 -8148.38 1533.25 -1207.92 688.484 1390.36 
3985.5 3
10561701 13665.4 -6762.5 1551.25 -857.88 1175.19 1455 
10561401 12421 -7333.25 1592 -1030.25 869.841 1348.35 
10555600 13238.9 -7620.62 1535.25 -1017.59 990.15 1419.82 
3986 3
10561701 13396.4 -6356.71 1567.86 -561.475 847.152 1016.33 
10561401 11983.7 -6872.86 1562 -912.914 961.154 1325.61 
10555600 12923.3 -7150.86 1534 -658.85 980.726 1181.49 
3986.5 3
10561701 12969.8 -5988.56 1542.78 -861.921 743.755 1138.45 
10561401 11496.7 -6371.78 1532.22 -983.935 1012.28 1411.68 
10555600 12502 -6668.22 1523.89 -851.082 975.02 1294.22 
3987 3
10561701 12442.9 -5387.75 1527.38 -996.035 1135.74 1510.63 
10561401 10873.5 -5704.25 1488.25 -1178.01 1261.87 1726.27 
10555600 12081.2 -6160.75 1558.62 -795.369 959.305 1246.14 
3987.5 3
10561701 11989.7 -4697.57 1546.43 -962.125 1465.35 1752.98 
10561401 10494.6 -5300.57 1507.71 -804.519 857.067 1175.51 
10555600 11574.1 -5581.86 1525.29 -1076.66 1229.07 1633.96 
3988 3
10561701 11578.6 -4098.56 1540.78 -817.413 1190.89 1444.43 
10561401 10066.6 -4902.89 1505.78 -850.926 790.621 1161.53 
10555600 11009.2 -4989.33 1514.33 -1123.1 1177.98 1627.57 
3988.5 3
10561701 11144.4 -3587.62 1525.12 -843.069 992.098 1301.93 
10561401 9652.88 -4361.38 1508.88 -803.263 1051.48 1323.2 
10555600 10569.4 -4427.88 1508.75 -854.072 1090.21 1384.92 
3989 3
10561701 10657.8 -3237 1555.38 -973.25 701.25 1199.57 
10561401 9222.88 -3738 1522.25 -860 1246.75 1514.59 
10555600 10251.1 -3846.75 1527.38 -636.5 1162.25 1325.13 
3989.5 3
10561701 10201.1 -2848.62 1586.5 -907.803 772.117 1191.75 
10561401 8854.25 -3221.38 1550.25 -732.853 1027.09 1261.74 
10555600 9851.5 -3454.75 1529 -794.483 779.324 1112.9 
3990 3
10561701 9782.75 -2470.5 1624.38 -836.75 756.25 1127.86 
10561401 8523.38 -2749.25 1545.25 -661.75 944.25 1153.05 
10555600 9489.38 -3028.12 1624.5 -724.25 853.25 1119.18 
3990.5 3
10561701 9449.88 -2048 1559 -672.475 853.535 1086.62 
10561401 8148.75 -2263.12 1608.38 -756.818 982.071 1239.85 
10555600 9116.75 -2631.25 1641.38 -752.778 801.768 1099.78 
3991 3
10561701 9081 -1555.88 1592.88 -752.806 1004.34 1255.15 
10561401 7590 -1781.88 1585.25 -1140.31 982.143 1504.96 
10555600 8677.62 -2161.5 1642.25 -896.173 958.673 1312.32 
3991.5 3
10561701 8701.75 -1176.12 1642.88 -760.02 761.022 1075.54 
10561401 7107.38 -1258.12 1589.75 -967.184 1049.6 1427.27 
10555600 8089.25 -1650.88 1640.5 -1179.11 1023.3 1561.23 
3992 3
10561701 8192.25 -652.625 1610.88 -987.403 1014.53 1415.71 
10561401 6594.5 -663.375 1522.12 -993.944 1152.62 1521.99 
10555600 7587.75 -1248.88 1603.88 -971.899 779.07 1245.61 
3992.5 3
10561701 7734.75 -39 1605.25 -929.878 1247.21 1555.7 
10561401 6118.38 -277 1504.88 -967.734 785.315 1246.29 
10555600 7197 -714.5 1555.88 -794.207 1086.13 1345.53 
3993 3
10561701 7119 580.125 1563.62 -1243.94 1250.76 1764.02 
10561401 5691.62 149.625 1502.25 -862.121 861.869 1219.04 
10555600 6738.38 -197.125 1528.75 -926.515 1045.2 1396.74 
3993.5 3
10561701 6729.88 1054.62 1507.25 -784.526 956.653 1237.2 
10561401 5248.88 518.5 1505.25 -892.641 743.7 1161.85 
10555600 6264.62 172.375 1490.25 -955.141 744.96 1211.3 
3994 3
10561701 6266.38 1498 1462.38 -932.596 892.103 1290.57 
10561401 4748.38 988.5 1506.25 -1007.04 945.674 1381.46 
10555600 5728.25 565.625 1457.38 -1079.23 791.247 1338.21 
3994.5 3
10561701 5709.88 2035.25 1386.12 -1106.36 1068.09 1537.81 
10561401 4053.62 1388.38 1505.5 -1381.21 794.98 1593.66 
10555600 5270.62 1004.38 1440.25 -909.791 872.266 1260.38 
3995 3
10561701 5181.75 2499 1367.88 -1058.37 929.359 1408.49 
10561401 3388.25 1801 1480.12 -1333.42 826.904 1569 
10555600 4730.25 1389.62 1394.25 -1082.92 772.044 1329.95 
3995.5 3
10561701 4621.62 2855 1352.62 -1129.28 717.742 1338.07 
10561401 2873.62 2241.75 1514.25 -1037.55 888.609 1366.07 
10555600 4165.88 1902.88 1402.25 -1137.85 1034.78 1538.01 
3996 3
10561701 3956.22 3119.56 1490.33 -1304.71 518.736 1404.05 
10561401 2369.67 2744.44 1567.89 -988.154 985.675 1395.71 
10555600 3566.22 2421 1447.11 -1175.79 1015.93 1553.9 
3996.5 3
10561701 3389 3394.38 1575.88 -1120.99 543.121 1245.63 
10561401 1870.25 3101.75 1623.25 -986.989 706.137 1213.58 
10555600 3069.25 2869 1525 -982.159 885.375 1322.32 
3997 3
10561701 2980.12 3765.5 1564.25 -808.053 733.449 1091.28 
10561401 1525.5 3337.5 1593.5 -681.324 465.909 825.393 
10555600 2646.62 3234.88 1534.62 -835.227 723.073 1104.73 
3997.5 3
10561701 2511.12 4102.12 1614.88 -957.143 686.99 1178.17 
10561401 976 3552.62 1577.62 -1121.43 439.031 1204.3 
10555600 2288.88 3514.75 1530.75 -730.102 571.173 926.978 
3998 3
10561701 1985.78 4470.67 1592 -1030.09 722.631 1258.29 
10561401 381.778 3675 1544.56 -1165.14 239.951 1189.59 
10555600 1698 3831.22 1575.44 -1158.58 620.534 1314.29 
3998.5 3
10561701 1491.92 4704.08 1583.08 -966.46 456.784 1068.97 
10561401 -134.5 3739.33 1513 -1010.33 125.897 1018.14 
10555600 1194.92 4040.67 1587.08 -984.508 409.872 1066.42 
3999 3
10561701 684.231 4960.69 1648.77 -1665.33 529.091 1747.36 
10561401 -666.692 3939.69 1510.92 -1097.3 413.111 1172.49 
10555600 797.769 4073.62 1529.46 -818.861 67.9355 821.674 
3999.5 3
10561701 -233.143 5302 1660.36 -1876.02 697.971 2001.65 
10561401 -1492.79 4436.29 1581.21 -1689.35 1015.53 1971.09 
10555600 -120.071 4523.5 1568.29 -1876.97 920.009 2090.32 
4000 3
10561701 -866.7 5605.8 1585.3 -1290.34 618.737 1431.02 
10561401 -2254.8 4792.9 1566.6 -1551.96 726.302 1713.51 
10555600 -1033.8 4859.2 1649.4 -1860.95 683.707 1982.58 
4000.5 3
10561701 -1386.89 5935 1547.89 -1070.35 677.366 1266.68 
10561401 -2559.22 4927.11 1577.22 -626.383 276.155 684.556 
10555600 -1664.89 5125.56 1601.44 -1298.54 548.057 1409.46 
4001 3
10561701 -2104.11 6183.78 1516.11 -1389.97 482.127 1471.21 
10561401 -2802.22 5081.22 1613.22 -470.93 298.665 557.652 
10555600 -2226.44 5286.56 1572.89 -1088.29 312.016 1132.13 
4001.5 3
10561701 -2726.56 6388.22 1538 -1199.31 393.92 1262.35 
10561401 -3114 5013.89 1694.56 -600.728 -129.737 614.578 
10555600 -2436.89 5510.33 1569.11 -405.481 431.171 591.881 
4002 2
10561701 -3316.62 6474.62 1563.62 -1170.77 171.434 1183.26 
10561401 -3714.75 5175 1691.38 -1191.96 319.665 1234.08 
4002.5 2
10561701 -3920.67 6606.22 1557.44 -1253.2 273.023 1282.59 
10561401 -4346.67 5519.44 1661.56 -1311.03 714.615 1493.14 
4003 2
10561701 -4566.25 6773.88 1519.75 -1296.35 336.652 1339.35 
10561401 -4725.75 5927.5 1632.62 -761.212 819.389 1118.41 
4003.5 2
10561701 -5153.56 6949.22 1430.22 -1176.97 351.397 1228.3 
10561401 -5234.89 6260 1505.44 -1020.32 666.333 1218.63 
4004 2
10561701 -5662.5 7091.62 1341 -1005.82 281.428 1044.45 
10561401 -5702.38 6376 1327.25 -923.886 229.249 951.903 
4004.5 2
10561701 -6219 7301.11 1292.33 -1106.36 416.473 1182.15 
10561401 -6364 6543.33 1254.44 -1315.36 332.671 1356.77 
4005 2
10561701 -7034.5 7771.75 1310 -1611.66 930.116 1860.8 
10561401 -7293.25 6991.25 1268.5 -1836.46 885.211 2038.67 
4005.5 2
10561701 -7931 8364.33 1461.44 -1761.3 1164.21 2111.29 
10561401 -8103.22 7563.11 1317.11 -1591.3 1123.5 1947.94 
4006 2
10561701 -8642.38 8616.12 1403.75 -1400.34 495.653 1485.48 
10561401 -8577.12 7910.5 1399 -932.879 683.836 1156.67 
4006.5 2
10561701 -9218.62 8824 1344.88 -1161.79 419.103 1235.08 
10561401 -9068.25 7991.25 1379.38 -990.171 162.802 1003.47 
4007 2
10561701 -9693.88 9040.62 1353.88 -952.405 434.118 1046.68 
10561401 -9526.38 8137.75 1404.75 -918.086 293.587 963.886 
4007.5 2
10561701 -10298 9287.22 1357 -1215.54 496.171 1312.91 
10561401 -10163.4 8198.11 1396.33 -1281.83 121.451 1287.57 
4008 2
10561701 -11106.1 9548.38 1331.12 -1652.61 534.055 1736.76 
10561401 -10761.2 8239.12 1341.38 -1222.51 83.873 1225.38 
4008.5 2
10561701 -11679.2 9778.25 1307.5 -1184.14 474.948 1275.84 
10561401 -11264.8 8485.38 1310.25 -1040.29 508.781 1158.04 
4009 2
10561701 -12286.2 10095.9 1292.89 -1204.31 630.236 1359.25 
10561401 -11744.2 8631 1302.22 -951.334 288.938 994.244 
4009.5 2
10561701 -13008.2 10429.5 1330.88 -1412.97 652.859 1556.51 
10561401 -12173.6 8330 1122.75 -840.319 -589.041 1026.21 
4010 2
10561701 -13706.3 10631.2 1270.11 -1410.27 407.52 1467.97 
10561401 -13001 8101.89 1240.89 -1671.46 -460.831 1733.83 
4010.5 2
10561701 -14538.8 10675.9 1234.38 -1622.64 87.0425 1624.98 
10561401 -13944.4 8326 1320.5 -1838.94 436.864 1890.12 
4011 2
10561701 -15137.9 10687.4 1282.11 -1207.94 23.3255 1208.17 
10561401 -14738.4 8761 1308.44 -1600.95 877.016 1825.43 
4011.5 2
10561701 -15729 10581.8 1327.5 -1150.02 -205.631 1168.26 
10561401 -15433 9263.5 1294.62 -1351.28 977.626 1667.84 
4012 2
10561701 -16221.1 10753.8 1258.88 -1002.29 350.305 1061.74 
10561401 -15992.5 9631.25 1218.5 -1139.51 748.982 1363.62 
4012.5 2
10561701 -16728.2 11051 1266.75 -1018.32 596.888 1180.36 
10561401 -16642.4 10074.1 1201 -1304.97 889.307 1579.18 
4013 2
10561701 -17302.6 11302.8 1287.75 -1169.81 512.729 1277.24 
10561401 -17214.5 10469.9 1229.75 -1165.22 806.008 1416.83 
4013.5 2
10561701 -17920.6 11595.2 1265.25 -1274.23 603.093 1409.74 
10561401 -17888.2 10752.8 1182 -1389.18 583.247 1506.65 
4014 2
10561701 -18341.8 11919 1222.12 -849.042 652.722 1070.94 
10561401 -18435.2 11149.4 1180.75 -1102.82 799.647 1362.22 
4014.5 2
10561701 -18883.9 12336.1 1210.33 -1024.84 788.49 1293.06 
10561401 -19072.2 11614.2 1162.56 -1204.11 878.728 1490.65 
4015 2
10561701 -19017.2 12767.5 1022.88 -256.958 831.192 870.005 
10561401 -19664 12111.2 1307 -1140.23 957.664 1489.04 
4015.5 2
10561701 -19480.4 13427.5 1128.25 -979.123 1395.35 1704.61 
10561401 -19843.8 12290.4 1181.75 -380.021 378.7 536.498 
4016 2
10561701 -19909.4 13953.9 1181.88 -901.261 1105.83 1426.58 
10561401 -20061.6 12359.9 1142 -457.721 146.008 480.444 
4016.5 1
10561701 -20492.1 14410.9 1042.22 -1135.94 890.865 1443.61 
4017 1
10561701 -20959.9 14907.2 1080.38 -933.66 990.741 1361.36 
4017.5 1
10561701 -21813 15222.2 1230.25 -1762.65 650.826 1878.97 
4018 1
10561701 -22847.2 15515.2 1473.67 -2035.87 576.717 2115.98 
4018.5 1
10561701 -23126.1 15938.4 1347.22 -534.27 810.771 970.975 
