# Supplementary material for: Intrinsic group behaviour II: On the dependence of triad spatial dynamics on social and personal features; and on the effect of social interaction on small group dynamics
Source: PLoS One. 2019 Dec 3;14(12):e0225704. doi: 10.1371/journal.pone.0225704 (PMC6890182; doi:10.1371/journal.pone.0225704)
Supplement: S3 Data Set — (ZIP) [file pone.0225704.s003.zip › set_3_int/group_traj_triad_int/traj_3_0217_18.dat]

3 10543901 10540900 10544600 0 0 0 1 2 1 0 66.6667 60 70 1602.88 1652.13 1566.75 
3849 1
10540900 6111.22 -1826.67 1552.67 0 0 0 
3849.5 1
10540900 6623.75 -2203.5 1544.25 1014.91 -746.205 1259.7 
3850 1
10540900 6991.12 -2543 1493.38 773.421 -714.737 1053.1 
3850.5 1
10540900 7390.11 -2881.33 1462.56 814.257 -690.476 1067.6 
3851 1
10540900 7637.67 -3194.22 1428.33 488.275 -617.138 786.938 
3851.5 1
10540900 7938.89 -3600 1410.67 609.762 -821.413 1023 
3852 1
10540900 8297.11 -3884.78 1389.11 717.88 -570.697 917.086 
3852.5 1
10540900 8527.67 -4155.67 1375.44 452.958 -532.198 698.86 
3853 1
10540900 8664.5 -4364.25 1371.75 280.972 -428.303 512.239 
3853.5 1
10540900 8776.11 -4541.56 1423.11 220.575 -350.406 414.051 
3854 1
10540900 8895.56 -4752.44 1465.11 230.588 -407.121 467.887 
3854.5 1
10540900 8940 -4934.88 1484 91.0747 -373.833 384.767 
3855 1
10540900 9019.22 -5029.22 1483 166.084 -197.793 258.275 
3855.5 1
10540900 9121.11 -4919 1504.78 204.186 220.886 300.803 
3856 1
10540900 9164.67 -4805.11 1537 83.9221 219.439 234.939 
3856.5 1
10540900 9133.11 -4694.11 1558.78 -60.2205 211.832 220.226 
3857 1
10540900 9178.12 -4668.88 1560.38 88.9603 49.8737 101.987 
3857.5 1
10540900 9092 -4678.11 1565.33 -173.99 -18.6588 174.988 
3858 1
10540900 9207.75 -5071.5 1544.12 238.66 -811.111 845.494 
3858.5 1
10540900 9043.33 -5102 1533 -330.818 -61.3682 336.462 
3859 1
10540900 8983.56 -5152.89 1545.67 -118.138 -100.571 155.149 
3859.5 1
10540900 8905.75 -5072.75 1528 -160.094 164.895 229.827 
3860 1
10540900 8954.89 -5104.78 1554.33 101.317 -66.0367 120.938 
3860.5 1
10540900 8892.78 -5084.67 1555.33 -124.471 40.3028 130.833 
3861 1
10540900 8873.33 -5084.44 1519.78 -38.8889 0.444444 38.8914 
3861.5 1
10540900 8810.89 -4825.89 1499.56 -124.391 515.051 529.859 
3862 1
10540900 8876.56 -4674 1475 132.66 306.846 334.295 
3862.5 1
10540900 8889.67 -4602.78 1461.22 25.5577 138.835 141.168 
3863 1
10540900 8892.56 -4647 1450.78 5.80098 -88.7996 88.9889 
3863.5 1
10540900 8923.67 -4901.67 1472.33 62.2222 -509.333 513.12 
3864 1
10540900 8921.56 -4993.33 1470.11 -4.2054 -182.603 182.651 
3864.5 1
10540900 8960.33 -5058.56 1480.67 74.5726 -125.427 145.922 
3865 1
10540900 9023.33 -5094.11 1557.67 127.789 -72.1208 146.736 
3865.5 1
10540900 9072 -5152.11 1547.33 100.759 -120.083 156.756 
3866 1
10540900 9187.78 -5169.67 1521.33 231.556 -35.1111 234.202 
3866.5 1
10540900 9309.11 -5096.44 1507.33 240.264 144.994 280.625 
3867 1
10540900 9583.67 -5178.89 1512.67 523.961 -157.337 547.074 
3867.5 1
10540900 9718 -5289 1530.88 276.406 -226.566 357.397 
3868 1
10540900 9942.22 -5362.22 1560.22 444.885 -145.282 468.006 
3868.5 1
10540900 10108.8 -5496.62 1519.5 324.616 -261.994 417.152 
3869 1
10540900 10242.3 -5647.22 1480 270.412 -304.853 407.502 
3869.5 1
10540900 10465 -5858.25 1480 424.127 -401.958 584.34 
3870 1
10540900 10790.6 -5890.12 1481.88 684.086 -66.9643 687.356 
3870.5 1
10540900 11118.9 -6035.11 1505.56 664.502 -293.494 726.431 
3871 1
10540900 11435.4 -6179.88 1543.75 639.366 -292.452 703.077 
3871.5 1
10540900 11742.8 -6150 1563.78 605.124 58.8091 607.975 
3872 1
10540900 12146.2 -6114.75 1608 778.904 68.0502 781.871 
3872.5 1
10540900 12413.5 -5998.62 1589.88 565.011 245.507 616.045 
3873 1
10540900 12685.6 -5821.11 1625.22 545.202 355.739 650.995 
3873.5 1
10540900 12909.2 -5751 1608.5 454.664 142.502 476.472 
3874 1
10540900 13016.1 -5653 1598.44 218.978 200.82 297.119 
3874.5 1
10540900 13083.9 -5397.56 1617.78 134.213 505.831 523.333 
3875 1
10540900 13074.8 -5370.22 1633.33 -17.9353 53.8058 56.7163 
3875.5 1
10540900 13117.4 -5427.56 1623.67 85.5043 -114.896 143.221 
3876 1
10540900 13217.7 -5371 1609.67 197.288 111.33 226.532 
3876.5 1
10540900 13509.6 -5561.67 1644.89 576.856 -376.812 689.021 
3877 1
10540900 13665.2 -5715.11 1637.44 302.853 -298.53 425.253 
3877.5 1
10540900 13809.2 -5797.89 1574.89 293.279 -168.59 338.283 
3878 1
10540900 13984.6 -5940.7 1572.5 353.584 -287.926 455.986 
3878.5 1
10540900 14153.9 -6007.25 1593.33 349.107 -137.216 375.105 
3879 1
10540900 14251.4 -6060.25 1586.58 189.32 -102.913 215.484 
3879.5 2
10543901 13460.6 -8639.2 1626.6 0 0 0 
10540900 14351.8 -6132.5 1586 199.173 -143.353 245.398 
3880 2
10543901 13298.7 -8684.82 1612.09 -330.353 -93.0983 343.22 
10540900 14416.5 -6148.73 1586 132.134 -33.1169 136.22 
3880.5 2
10543901 13278.2 -8670 1625.11 -40.8467 29.5183 50.3963 
10540900 14453.1 -6155.44 1586 72.84 -13.3808 74.0588 
3881 2
10543901 13180.3 -8494.56 1620 -196.564 352.298 403.425 
10540900 14520.9 -6288.56 1586 136.1 -267.291 299.946 
3881.5 2
10543901 13204.6 -8335.44 1625.11 47.309 310.764 314.344 
10540900 14502.9 -6369.56 1586 -35.1562 -158.203 162.062 
3882 2
10543901 13311.1 -8444.33 1619.89 222.454 -227.325 318.061 
10540900 14540.9 -6368.67 1586 79.3319 1.85572 79.3536 
3882.5 2
10543901 13599.6 -8691.5 1613.5 556.928 -477.156 733.38 
10540900 14521.4 -6097.4 1586 -37.6233 523.681 525.031 
3883 2
10543901 14066.3 -8842.89 1597.67 909.812 -295.105 956.475 
10540900 14544.4 -5873.67 1586 44.9209 436.127 438.435 
3883.5 2
10543901 14347.6 -8912 1618.12 590.949 -145.191 608.524 
10540900 14394.1 -5829.25 1586 -315.797 93.3123 329.295 
3884 2
10543901 14415 -8929.22 1594.67 129.817 -33.1835 133.991 
10540900 14283.6 -5794.67 1586 -213.043 66.6346 223.221 
3884.5 2
10543901 14516.2 -8793.88 1582.62 203.313 271.782 339.413 
10540900 14234.1 -5876.5 1586 -99.2581 -164.324 191.975 
3885 2
10543901 14522.1 -8814.33 1571.67 12.1348 -42.3568 44.0608 
10540900 13958.4 -6086.22 1581.89 -570.767 -434.207 717.155 
3885.5 2
10543901 14451.2 -8953.67 1554.89 -135.802 -266.922 299.482 
10540900 13703.9 -6355.89 1575.11 -487.654 -516.603 710.412 
3886 2
10543901 14378.8 -8996.25 1591.5 -147.002 -86.3759 170.501 
10540900 13592 -6835.75 1570.75 -226.955 -973.349 999.458 
3886.5 3
10544600 14630.4 -6255.2 1544 0 0 0 
10543901 14395.2 -9018.89 1601.78 33.0768 -45.4596 56.2196 
10540900 13732.9 -7275 1572.33 282.909 -882.028 926.289 
3887 3
10544600 14684.4 -6399.38 1537.25 143.17 -382.427 408.348 
10543901 14377 -9065.5 1594.88 -36.8871 -94.3545 101.309 
10540900 13854.9 -7575 1568.38 246.935 -607.287 655.572 
3887.5 3
10544600 14823.4 -6684.88 1547.88 289.583 -594.792 661.54 
10543901 14296.5 -9233.12 1599.38 -167.708 -349.219 387.401 
10540900 14069.9 -7873 1548.25 447.917 -620.833 765.548 
3888 3
10544600 15003 -6849.22 1531.11 355.693 -325.44 482.109 
10543901 14185.7 -9243.44 1609.78 -219.472 -20.4345 220.421 
10540900 14277.6 -7965.89 1551.78 411.249 -183.938 450.509 
3888.5 3
10544600 15244.9 -7126 1519.89 462.503 -529.212 702.833 
10543901 13975.6 -8967.67 1609 -401.742 527.3 662.904 
10540900 14528.4 -8018.22 1547.67 479.711 -100.064 490.036 
3889 2
10544600 15435.4 -7356.62 1515.5 387.167 -468.75 607.968 
10540900 14652.6 -8093.88 1550.88 252.4 -153.766 295.549 
3889.5 3
10544600 15516.2 -7485.33 1529.22 154.289 -245.627 290.064 
10543901 13756.3 -8786.67 1609 -508.636 419.954 659.6 
10540900 14647.1 -8003 1551.44 -10.5227 173.426 173.745 
3890 3
10544600 15506.4 -7620.12 1568.5 -19.9741 -273.411 274.14 
10543901 15520.2 -8462.75 1599.12 1636.29 300.479 1663.65 
10540900 14872 -8007.12 1563.62 456.164 -8.36714 456.241 
3890.5 3
10544600 15401.2 -7438.44 1581.11 -215.477 372.296 430.157 
10543901 15830.1 -8342.22 1619.44 634.961 246.983 681.305 
10540900 15271 -8019.67 1609.56 817.623 -25.7001 818.027 
3891 3
10544600 15399.5 -7162.75 1574.38 -3.45828 553.603 553.614 
10543901 16111.6 -8110.12 1646 565.289 466.059 732.641 
10540900 15571.2 -7880.88 1560.25 602.912 278.698 664.21 
3891.5 3
10544600 15444.9 -7091.75 1567.5 94.139 147.303 174.815 
10543901 16259.6 -8111.5 1673 307.054 -2.8527 307.067 
10540900 15781.6 -7823.5 1510.25 436.463 119.035 452.404 
3892 3
10544600 15574.2 -7153.89 1561.11 258.178 -124.03 286.425 
10543901 16394.6 -8095.44 1672.44 269.322 32.047 271.222 
10540900 15884.3 -7926.44 1547.11 205.007 -205.478 290.257 
3892.5 3
10544600 15594 -7240.88 1560.38 39.7943 -175.022 179.489 
10543901 16442.2 -8208.5 1672.25 95.9647 -227.476 246.89 
10540900 15952.8 -8017 1590.25 137.659 -182.204 228.36 
3893 3
10544600 15541.5 -7353.88 1554.25 -103.346 -222.441 245.276 
10543901 16515.1 -8425 1672 143.455 -426.181 449.677 
10540900 16028.8 -8206.5 1664 149.606 -373.031 401.914 
3893.5 2
10544600 15253.2 -7464 1558.5 -591.889 -226.129 633.614 
10540900 16084.1 -8391.25 1692.25 113.706 -379.363 396.038 
3894 2
10544600 15118.7 -7938.56 1565.44 -263.372 -928.68 965.304 
10540900 16105.1 -8571 1677.33 41.0687 -351.761 354.151 
3894.5 2
10544600 15178.5 -8409.62 1603.75 117.32 -923.666 931.087 
10540900 16072.6 -8624.5 1684.38 -63.6983 -104.902 122.727 
3895 2
10544600 15322.1 -8638 1707.78 285.509 -454.026 536.335 
10540900 16041.9 -8408 1664.33 -61.1056 430.417 434.733 
3895.5 2
10544600 15265.9 -8767.25 1744.62 -113.151 -260.06 283.61 
10540900 16181.8 -8321.75 1683.12 281.411 173.541 330.618 
3896 2
10544600 15207 -8868.67 1729.56 -116.354 -200.428 231.753 
10540900 16260.6 -8640 1727.89 155.742 -628.953 647.948 
3896.5 2
10544600 15212.1 -8582.38 1710.38 10.2092 570.302 570.393 
10540900 16409.5 -8774.5 1737.12 296.702 -267.928 399.772 
3897 2
10544600 15345.2 -8291.12 1681.62 279.674 611.87 672.757 
10540900 16550.4 -9053.38 1750.12 295.956 -585.872 656.381 
3897.5 2
10544600 15473 -7753.75 1646.88 265.593 1117.2 1148.34 
10540900 16599.9 -9358.25 1751.12 102.911 -633.836 642.136 
3898 2
10544600 15264.4 -7483.44 1601.11 -406.541 526.911 665.516 
10540900 16619 -9447 1730.67 37.2807 -173.002 176.973 
3898.5 2
10544600 15134.9 -7462.75 1584.5 -254.058 40.5773 257.278 
10540900 16698.2 -9521.5 1730.88 155.392 -146.078 213.274 
3899 2
10544600 15215 -7406.78 1598.11 159.612 111.498 194.699 
10540900 16804.9 -9620.89 1748.44 212.428 -197.986 290.386 
3899.5 2
10544600 15496.2 -7484.38 1582.12 533.681 -147.243 553.621 
10540900 16997.2 -9596.62 1717.88 365.012 46.0415 367.904 
3900 2
10544600 15793.9 -7759.5 1580.5 604.929 -559.197 823.796 
10540900 17152.8 -9563.38 1696.12 316.057 67.5813 323.201 
3900.5 2
10544600 16071.4 -8108.88 1592.5 584.211 -735.526 939.309 
10540900 17315.1 -9614.75 1704.88 341.842 -108.158 358.544 
3901 2
10544600 16261.8 -8434.78 1611.56 377.783 -646.632 748.902 
10540900 17426.4 -9774.11 1720.11 220.872 -316.193 385.697 
3901.5 2
10544600 16421.1 -8841.25 1681.75 316.794 -808.096 867.973 
10540900 17497.8 -9857.75 1713.88 141.761 -166.28 218.507 
3902 2
10544600 16540.4 -9016.75 1675 241.397 -355.263 429.516 
10540900 17651.2 -9892.88 1663.62 310.729 -71.1032 318.76 
3902.5 2
10544600 16609.6 -9148.78 1666.22 135.383 -258.371 291.692 
10540900 17716.8 -9970.78 1609.11 128.234 -152.452 199.212 
3903 2
10544600 16807.2 -9211.75 1687.38 395.389 -125.944 414.963 
10540900 17843.2 -10147.1 1581.88 252.944 -352.694 434.021 
3903.5 2
10544600 16910.8 -9157.44 1686.78 214.343 112.434 242.042 
10540900 18048.4 -9986.33 1634.44 424.833 332.902 539.729 
3904 2
10544600 17029.7 -9212.33 1707.22 229.959 -106.168 253.284 
10540900 17944 -9966.89 1622.67 -202.02 37.6101 205.491 
3904.5 2
10544600 17399.4 -9807.25 1711 729.208 -1173.41 1381.53 
10540900 18151.5 -9949.62 1609.88 409.27 34.0511 410.684 
3905 2
10544600 17627.9 -10518.8 1704 455.207 -1417.39 1488.69 
10540900 18142.3 -10082.9 1603.67 -18.2603 -265.466 266.093 
3905.5 2
10544600 17707.1 -10982.5 1684 155.365 -909.259 922.437 
10540900 18197.4 -10031.9 1593.38 107.925 100.027 147.15 
3906 2
10544600 17791.1 -11296.4 1668 173.913 -649.845 672.714 
10540900 18183.8 -9992.38 1621.5 -28.2091 81.7805 86.509 
3906.5 2
10544600 17763.6 -11600 1659.78 -56.1496 -618.381 620.925 
10540900 18158.3 -9911.89 1632.67 -51.7651 163.923 171.902 
3907 2
10544600 18043.6 -12125.2 1653.38 562.388 -1054.72 1195.29 
10540900 18147.8 -9825.75 1624.75 -21.2517 172.97 174.27 
3907.5 2
10544600 18695.1 -12467.1 1687 1260.13 -661.24 1423.08 
10540900 17764.6 -10046.3 1609.11 -741.188 -426.66 855.219 
3908 2
10544600 19291.8 -12688.1 1710.88 1188.52 -440.267 1267.45 
10540900 17274.8 -10095.8 1619.62 -975.708 -98.4396 980.662 
3908.5 2
10544600 19903.5 -12940.8 1740.5 1271.83 -525.208 1376.01 
10540900 16859.1 -9843.12 1649.12 -864.085 525.208 1011.18 
3909 2
10544600 20430.8 -13206.1 1695.89 1040 -523.395 1164.27 
10540900 16408.2 -9598.44 1661 -889.355 482.605 1011.86 
3909.5 2
10544600 20994.5 -13449 1656.75 1134.25 -488.71 1235.05 
10540900 16101.6 -9254.5 1665 -616.896 692.041 927.082 
3910 1
10544600 21601.6 -13723.5 1649 1197.49 -541.42 1314.19 
3910.5 1
10544600 22121.6 -13913 1645.75 1076.6 -392.34 1145.87 
3911 1
10544600 22778.3 -14148.4 1650.89 1334.77 -478.546 1417.97 
3911.5 1
10544600 23588.9 -14330 1616.78 1549.82 -347.143 1588.22 
3912 1
10544600 24224 -14803.2 1598.5 1277.89 -952.213 1593.65 
3912.5 1
10544600 24795.4 -15027.5 1620.5 1166.07 -457.653 1252.66 
3913 1
10544600 25487.7 -15172.2 1651.67 1352.13 -282.661 1381.36 
3913.5 1
10544600 26121.8 -15243 1666.12 1217.05 -135.85 1224.61 
3914 1
10544600 26766.1 -15613.8 1662.38 1293.93 -744.478 1492.81 
3914.5 1
10544600 27426.6 -15864.8 1697.75 1347.96 -512.245 1442.01 
3915 1
10544600 28047.4 -16153 1718 1236.55 -574.203 1363.37 
3915.5 1
10544600 28777.8 -16336.2 1694.88 1499.74 -376.283 1546.23 
3916 1
10544600 29289.9 -16541.1 1670 1058.11 -423.295 1139.64 
3916.5 1
10544600 29847.8 -16716.7 1642.78 1058.64 -333.096 1109.81 
3917 1
10544600 30531 -16946.9 1621.57 1408.71 -474.62 1486.51 
3917.5 1
10544600 31177.9 -17058.9 1593.44 1288.62 -223.171 1307.81 
3918 1
10544600 31862.1 -17299.8 1620.25 1352.25 -476.01 1433.58 
3918.5 1
10544600 32804.6 -17612.3 1613.56 1873.62 -621.438 1973.99 
3919 1
10544600 33540.2 -17742.1 1609.25 1453.94 -256.505 1476.39 
3919.5 1
10544600 34132.4 -17889.4 1642.62 1225.93 -304.865 1263.27 
3920 1
10544600 34636.9 -18133.8 1646.62 1044.51 -505.952 1160.6 
3920.5 1
10544600 35171.6 -18320 1687.78 1044.3 -363.77 1105.84 
3921 1
10544600 35781.5 -18533.8 1692.12 1203.05 -421.598 1274.78 
3921.5 1
10544600 36399.9 -18776.9 1673.25 1246.72 -490.171 1339.62 
3922 1
10544600 37058.8 -19024.9 1654.56 1286.92 -484.402 1375.07 
3922.5 1
10544600 37712.9 -19339.1 1669.38 1275.04 -612.546 1414.55 
3923 1
10544600 38300.2 -19593.1 1727 1226.25 -530.271 1336 
3923.5 1
10544600 38970.4 -19802 1754.62 1387.42 -432.453 1453.26 
3924 1
10544600 39472.6 -20033.3 1725.56 962.032 -443.167 1059.2 
3924.5 1
10544600 40047.6 -20290.5 1694.88 1123.18 -502.279 1230.38 
3925 1
10544600 40775.2 -20540.4 1662.33 1481.87 -509.052 1566.87 
3925.5 1
10544600 41382.8 -20924.1 1663.88 1193.57 -753.793 1411.67 
3926 1
10544600 42070.1 -21324.3 1710.11 1385.81 -806.872 1603.59 
3926.5 1
10544600 42611 -21609.4 1720.62 1090.5 -574.681 1232.66 
3927 1
10544600 43177.2 -21793.7 1686.44 1169.88 -380.768 1230.29 
3927.5 1
10544600 43762.3 -21844.7 1694.89 1110.27 -96.7742 1114.48 
3928 1
10544600 44321.9 -21899.1 1687.62 1119.08 -108.917 1124.37 
3928.5 1
10544600 44983.6 -22039.3 1673.33 1318.09 -279.299 1347.36 
3929 1
10544600 45598.5 -22081.5 1679.25 1224.99 -83.9973 1227.87 
3929.5 1
10544600 46057.4 -22164.4 1750.5 982.602 -177.463 998.498 
3930 1
10544600 46544 -22340.2 1773.38 987.069 -356.744 1049.56 
3930.5 1
10544600 46975.6 -22569.8 1804.44 841.239 -447.423 952.822 
3931 1
10544600 47323 -23136 1801 675.962 -1101.6 1292.46 
