# Supplementary material for: Intrinsic group behaviour II: On the dependence of triad spatial dynamics on social and personal features; and on the effect of social interaction on small group dynamics
Source: PLoS One. 2019 Dec 3;14(12):e0225704. doi: 10.1371/journal.pone.0225704 (PMC6890182; doi:10.1371/journal.pone.0225704)
Supplement: S3 Data Set — (ZIP) [file pone.0225704.s003.zip › set_3_int/group_traj_triad_int/traj_3_0217_17.dat]

3 10531600 10531700 10531702 0 0 1 0 3 1 0 20 10 40 1523.25 1711.44 1339.18 
3796 1
10531600 2889.5 1508.75 1370.75 0 0 0 
3796.5 2
10531700 3954 52 1369 0 0 0 
10531600 3522.78 1024 1314.89 1213.18 -928.64 1527.8 
3797 2
10531700 4023.75 -104.875 1383 271.401 -610.409 668.025 
10531600 4392.75 574.625 1343.12 1757.52 -907.828 1978.14 
3797.5 3
10531702 6009 -1054 1616.67 0 0 0 
10531700 4419 -454.625 1443.38 816.632 -722.624 1090.45 
10531600 5181.88 41.875 1312.88 1630.42 -1100.72 1967.2 
3798 3
10531702 6442.5 -1288.12 1672.12 1286.35 -694.733 1461.97 
10531700 5205.12 -815.625 1460.75 1607.62 -738.241 1769.02 
10531600 5929.88 -523.125 1288.88 1529.65 -1155.42 1916.98 
3798.5 3
10531702 7133.88 -1762.88 1617.25 1393.9 -957.157 1690.89 
10531700 5989.25 -1238.75 1483.62 1580.9 -853.075 1796.38 
10531600 6665 -1072.38 1273 1482.11 -1107.36 1850.1 
3799 3
10531702 7806.22 -2391.11 1599.11 1280.66 -1196.64 1752.72 
10531700 6677.11 -1771.56 1461.22 1310.21 -1014.87 1657.29 
10531600 7514 -1690.11 1277.56 1617.14 -1176.64 1999.91 
3799.5 3
10531702 8528.75 -2947.25 1611.12 1416.72 -1090.47 1787.8 
10531700 7312.38 -2196.62 1347 1245.62 -833.469 1498.74 
10531600 8405.38 -2210 1316.12 1747.79 -1019.39 2023.35 
3800 3
10531702 9120.11 -3334.56 1611.67 1159.53 -759.423 1386.09 
10531700 7892.67 -2685.44 1329.11 1137.83 -958.469 1487.72 
10531600 9335.44 -2720.22 1331.11 1823.67 -1000.44 2080.05 
3800.5 3
10531702 9613.62 -3905 1686.62 989.006 -1143.18 1511.62 
10531700 8460.88 -3264.5 1409.75 1138.69 -1160.43 1625.8 
10531600 10008.1 -3236.5 1344 1348.06 -1034.62 1699.33 
3801 3
10531702 10099.9 -4433.12 1636.88 1015.14 -1102.56 1498.71 
10531700 9024.62 -3782 1474.75 1176.93 -1080.38 1597.62 
10531600 10648 -3735.62 1333.12 1335.86 -1042.01 1694.2 
3801.5 3
10531702 10497.9 -4971.62 1624.75 824.017 -1114.91 1386.37 
10531700 9588.5 -4280 1452.88 1167.44 -1031.06 1557.56 
10531600 11160 -4328.75 1298.88 1060.04 -1228 1622.24 
3802 3
10531702 11048.9 -5507.22 1707.11 1072.01 -1042.02 1494.99 
10531700 10132.1 -4704.67 1438.44 1057.61 -826.2 1342.07 
10531600 11722.9 -4893.11 1264.78 1095.11 -1097.98 1550.75 
3802.5 3
10531702 11466.9 -6165.25 1718.75 814.788 -1282.71 1519.61 
10531700 10609.9 -5274.38 1425.62 931.314 -1110.54 1449.36 
10531600 12297.5 -5518.62 1278 1120.1 -1219.33 1655.71 
3803 3
10531702 11985.1 -6731.5 1677 1061.99 -1160.35 1572.97 
10531700 11107 -5777.62 1453.88 1018.7 -1031.25 1449.56 
10531600 12702.8 -6186.12 1341.75 830.43 -1367.83 1600.18 
3803.5 3
10531702 12422.2 -7232.12 1660.25 892.092 -1021.68 1356.34 
10531700 11544.5 -6472.62 1460.88 892.857 -1418.37 1676 
10531600 13084.6 -6753.88 1344.12 779.337 -1158.67 1396.38 
3804 3
10531702 12753.9 -7871.75 1741 667.254 -1286.97 1449.66 
10531700 12026.2 -7099.25 1459 969.316 -1260.81 1590.35 
10531600 13455.8 -7300 1337 746.73 -1098.84 1328.56 
3804.5 3
10531702 13121.1 -8457.75 1729.38 734.5 -1172 1383.14 
10531700 12418.8 -7603.38 1505.38 785 -1008.25 1277.81 
10531600 13817.2 -7858.38 1307.62 723 -1116.75 1330.36 
3805 3
10531702 13510.5 -9101.5 1736.5 783.451 -1295.27 1513.78 
10531700 12848.2 -8128 1542.12 864.185 -1055.58 1364.21 
10531600 14279.9 -8526.38 1329.12 930.835 -1344.06 1634.92 
3805.5 3
10531702 13856.1 -9749 1687.12 669.816 -1254.84 1422.42 
10531700 13359.9 -8707.62 1505.88 991.521 -1123.3 1498.31 
10531600 14730 -9162.5 1406.25 872.335 -1232.8 1510.22 
3806 3
10531702 14134.8 -10279.1 1720.38 550.642 -1047.68 1183.57 
10531700 13776.6 -9307.5 1471.25 823.617 -1185.52 1443.54 
10531600 15092.8 -9632.62 1391.38 716.897 -929.101 1173.53 
3806.5 3
10531702 14472.9 -10838.4 1730.62 676.25 -1118.5 1307.04 
10531700 14332.6 -9837.62 1496.25 1112 -1060.25 1536.45 
10531600 15537.6 -10131.6 1406.75 889.75 -998 1337.03 
3807 3
10531702 14893 -11285.2 1625.88 825.393 -877.947 1205.02 
10531700 14810.5 -10232.5 1482.12 938.851 -775.786 1217.9 
10531600 16015.4 -10681.4 1407.5 938.605 -1080.06 1430.91 
3807.5 3
10531702 15372.9 -11729.1 1640 957.834 -885.978 1304.76 
10531700 15377.5 -10895.6 1509.5 1131.74 -1323.6 1741.48 
10531600 16464.8 -11216.2 1351 896.956 -1067.61 1394.39 
3808 3
10531702 15893.4 -12126.8 1700.75 1045.18 -798.444 1315.26 
10531700 15922.9 -11321 1512.88 1095.13 -854.167 1388.85 
10531600 16851.4 -11578.2 1291.25 776.355 -726.908 1063.54 
3808.5 3
10531702 16401.4 -12410.4 1711.62 1018.04 -568.387 1165.96 
10531700 16437.9 -11716.8 1506.38 1032.06 -793.086 1301.59 
10531600 17375.5 -11863.4 1224 1050.35 -571.393 1195.71 
3809 3
10531702 17234.1 -12763.5 1631.62 1620.14 -687.014 1759.78 
10531700 17071.1 -12040.2 1405.62 1232 -629.377 1383.46 
10531600 18044.5 -12215.5 1253.5 1301.56 -685.068 1470.84 
3809.5 3
10531702 17999 -12962.1 1545 1520.63 -394.881 1571.06 
10531700 17728.8 -12330.6 1365.12 1307.41 -577.286 1429.18 
10531600 18640.2 -12522.6 1290.38 1184.39 -610.586 1332.52 
3810 3
10531702 18696.4 -13214.9 1631.12 1483.78 -537.766 1578.22 
10531700 18461.4 -12565.1 1409.75 1558.78 -498.936 1636.68 
10531600 19148.1 -12744 1321.88 1080.59 -471.011 1178.78 
3810.5 3
10531702 19385.2 -13524.5 1658.75 1364.11 -613.119 1495.56 
10531700 19119.5 -12757.4 1422.38 1303.22 -380.693 1357.68 
10531600 19682.1 -12957 1326.12 1057.43 -421.782 1138.44 
3811 3
10531702 19879.5 -13675 1725.25 982.604 -299.205 1027.15 
10531700 19796 -12651.4 1503 1344.93 210.736 1361.34 
10531600 20140 -13123.1 1356.62 910.288 -330.268 968.35 
3811.5 3
10531702 20560.6 -13780.1 1705.75 1362.25 -210.25 1378.38 
10531700 20546.2 -12640.4 1520.75 1500.5 22 1500.66 
10531600 20652.4 -13229.8 1333.38 1024.75 -213.25 1046.7 
3812 3
10531702 21170.5 -13909.8 1742.75 1227.11 -260.815 1254.52 
10531700 21194.4 -12776.8 1563.88 1304.07 -274.396 1332.63 
10531600 21057.6 -13341.2 1299.38 815.392 -224.346 845.693 
3812.5 3
10531702 21669.9 -14074.6 1723.62 1000.75 -330.411 1053.89 
10531700 21854.4 -13098 1562 1322.65 -643.788 1471 
10531600 21503.1 -13515.5 1290 892.786 -349.198 958.648 
3813 3
10531702 22224.2 -14321.8 1684.88 1102.14 -491.302 1206.68 
10531700 22465.8 -13313.8 1527.12 1215.46 -428.926 1288.92 
10531600 22057.2 -13695.2 1282.12 1101.64 -357.356 1158.15 
3813.5 3
10531702 22757.1 -14583.5 1641.5 1105.55 -543.05 1231.72 
10531700 23130.9 -13611.5 1491.12 1379.93 -617.739 1511.89 
10531600 22573.1 -13852.4 1274.5 1070.28 -325.985 1118.82 
3814 3
10531702 23385.5 -14911 1733 1287.65 -671.107 1452.05 
10531700 23787.6 -14097.1 1450.25 1345.8 -995.133 1673.76 
10531600 23152 -14105.1 1228.25 1186.22 -517.93 1294.36 
3814.5 3
10531702 23814.5 -15194.6 1820.5 849.505 -561.634 1018.38 
10531700 24239.5 -14577.9 1437.75 894.802 -951.98 1306.5 
10531600 23622.6 -14408 1204.88 931.931 -599.752 1108.24 
3815 3
10531702 24405.7 -15544.7 1752 1134.68 -671.865 1318.67 
10531700 24841.2 -14860 1509.67 1154.94 -541.507 1275.58 
10531600 24172.8 -14836.6 1227.89 1055.96 -822.563 1338.53 
3815.5 3
10531702 24813.9 -15868.6 1748.38 788.047 -625.402 1006.05 
10531700 25360.4 -15268.1 1456.88 1002.23 -787.886 1274.84 
10531600 24718.8 -15132.6 1283.88 1054 -571.563 1199 
3816 3
10531702 25384.1 -16228.9 1684.88 1142.79 -721.944 1351.73 
10531700 25775.6 -15615.9 1433.88 832.164 -696.894 1085.43 
10531600 25090.5 -15483.6 1294 744.99 -703.407 1024.59 
3816.5 3
10531702 25997.2 -16588.9 1662.88 1274.69 -748.441 1478.17 
10531700 26296.1 -15989.1 1409.62 1082.12 -775.988 1331.59 
10531600 25526.9 -15719.4 1327.38 907.225 -490.125 1031.15 
3817 3
10531702 26541.2 -16878 1615.11 1072.92 -570.266 1215.06 
10531700 26800.2 -16325.2 1396 994.275 -662.914 1195 
10531600 26071.7 -15758.3 1288.11 1074.54 -76.8409 1077.28 
3817.5 3
10531702 27143.2 -17231.2 1564.88 1189.78 -698.123 1379.47 
10531700 27357.9 -16667.4 1402.75 1102.08 -676.191 1292.99 
10531600 26847.5 -15868.5 1285 1533.27 -217.721 1548.65 
3818 3
10531702 27635 -17478.1 1567.33 1007.68 -505.863 1127.53 
10531700 27850.9 -16786.9 1528.11 1010.27 -244.906 1039.53 
10531600 27512.2 -15988.6 1287.56 1362.14 -246.015 1384.17 
3818.5 3
10531702 28070.2 -17664.2 1579.77 851.724 -364.076 926.274 
10531700 28301.6 -17092 1525.85 882.048 -597.086 1065.14 
10531600 28055.8 -16102.5 1320.23 1063.84 -223.059 1086.98 
3819 3
10531702 28558.7 -17903.2 1627.29 973.075 -476.216 1083.35 
10531700 28605.1 -17256.2 1429.43 604.494 -327.12 687.329 
10531600 28423.1 -16264.6 1407.57 731.524 -322.775 799.57 
3819.5 3
10531702 29021.2 -18138.1 1649.64 955.579 -485.242 1071.72 
10531700 29130 -17541.9 1393.07 1084.56 -590.171 1234.74 
10531600 29055.2 -16414.9 1364.29 1306.08 -310.655 1342.52 
3820 3
10531702 29992.5 -18519.3 1546.1 1923.34 -754.908 2066.18 
10531700 30084.3 -17938.2 1401.3 1889.7 -784.837 2046.2 
10531600 30004.8 -16977.7 1304.6 1880.37 -1114.4 2185.79 
3820.5 3
10531702 30667.8 -18934.7 1431 1398.09 -859.972 1641.4 
10531700 30833.2 -18430.6 1336.78 1550.56 -1019.37 1855.63 
10531600 30667.3 -17444 1251.44 1371.7 -965.424 1677.38 
3821 3
10531702 31572.4 -19399.7 1388.22 1733.08 -890.805 1948.61 
10531700 31610.4 -18841.8 1248.78 1488.93 -787.782 1684.49 
10531600 31310 -17947.7 1195.44 1231.16 -964.879 1564.21 
3821.5 3
10531702 32387.1 -19765.2 1398.25 1591.17 -714.03 1744.04 
10531700 32340.9 -19153 1353.25 1426.62 -607.856 1550.72 
10531600 31770.2 -18511.6 1169.75 898.926 -1101.48 1421.73 
3822 3
10531702 32738.8 -20076 1514.44 703.306 -621.5 938.563 
10531700 33074.6 -19527.6 1536.44 1467.36 -749.111 1647.52 
10531600 32367.1 -18974.8 1179.67 1193.72 -926.306 1510.96 
3822.5 3
10531702 33414.8 -20287.9 1701.88 1376.73 -431.517 1442.77 
10531700 33557.8 -19752.1 1555.5 984.103 -457.372 1085.19 
10531600 32942.4 -19416.1 1220.38 1171.62 -898.874 1476.71 
3823 3
10531702 33812.1 -20613.5 1693.62 824.429 -675.571 1065.87 
10531700 34073.8 -20014.4 1577.38 1070.54 -544.087 1200.87 
10531600 33358 -19652.6 1267.75 862.293 -490.664 992.119 
3823.5 3
10531702 34428.8 -20883.4 1629.22 1255.91 -549.785 1370.98 
10531700 34605.1 -20274 1563.11 1082.2 -528.768 1204.47 
10531600 33806.6 -19903.4 1295.67 913.555 -510.834 1046.68 
3824 3
10531702 35092 -21199.6 1604.56 1258.49 -599.831 1394.13 
10531700 35191.4 -20562.6 1499.11 1112.59 -547.544 1240.02 
10531600 34344.6 -20113 1353.22 1020.87 -397.639 1095.58 
3824.5 3
10531702 35797.1 -21517.1 1562.12 1415.91 -637.69 1552.89 
10531700 35919.4 -20828 1436.75 1461.71 -533.021 1555.86 
10531600 34980.2 -20340.4 1342.25 1276.49 -456.576 1355.69 
3825 3
10531702 36596.6 -21695.9 1631.33 1605.28 -358.964 1644.93 
10531700 36599.1 -21025.8 1501 1364.93 -397.144 1421.54 
10531600 35666.6 -20588.1 1294.56 1378.12 -497.462 1465.16 
3825.5 3
10531702 37115 -21947.1 1676.88 1049.48 -508.575 1166.22 
10531700 37122.8 -21276.5 1498.88 1060 -507.535 1175.24 
10531600 36207.8 -20829.6 1308.88 1095.54 -488.895 1199.67 
3826 3
10531702 37663.8 -22255.7 1707.89 1129.17 -634.859 1295.41 
10531700 37574.8 -21602.1 1468.44 930.098 -669.982 1146.28 
10531600 36451.4 -20922.3 1280.44 501.429 -190.758 536.488 
3826.5 3
10531702 38045.9 -22576.2 1695 753.643 -632.314 983.768 
10531700 38135.8 -21735 1497.12 1106.45 -262.108 1137.08 
10531600 36808.5 -20822.4 1278 704.252 197.156 731.328 
3827 3
10531702 38525.1 -22874.9 1688.22 972.081 -605.758 1145.38 
10531700 38774.3 -21903 1561.78 1295.3 -340.771 1339.38 
10531600 36737.6 -20680.4 1276 -143.904 287.892 321.854 
3827.5 3
10531702 39055.6 -23050.1 1688.22 1020.09 -336.966 1074.3 
10531700 39427.4 -22062 1612.22 1255.98 -305.769 1292.67 
10531600 36179.7 -20532.8 1276 -1072.86 283.974 1109.81 
3828 2
10531702 39760.2 -23059.4 1686 1447.01 -19.0224 1447.14 
10531700 40060.5 -22346.5 1539.38 1299.91 -584.189 1425.15 
3828.5 2
10531702 40507.6 -23248.3 1715.78 1442.67 -364.784 1488.08 
10531700 40751.4 -22592.7 1512.89 1333.87 -475.225 1416 
3829 2
10531702 41326.8 -23724.1 1674 1651.6 -959.257 1909.96 
10531700 41389.9 -22763.8 1463.88 1287.16 -344.926 1332.57 
3829.5 2
10531702 42017.3 -23880 1646.56 1375.66 -310.508 1410.27 
10531700 42049.2 -23121.7 1446.22 1313.44 -712.981 1494.48 
3830 2
10531702 42711.6 -24084.6 1628.12 1408.3 -415.061 1468.19 
10531700 42605.8 -23444.6 1402.5 1128.86 -655.088 1305.17 
3830.5 2
10531702 43506.2 -24334.2 1585.56 1564.17 -491.333 1639.52 
10531700 43455.4 -23683.6 1361 1672.63 -470.336 1737.5 
3831 2
10531702 44173 -24579.2 1641.5 1330.89 -489.077 1417.91 
10531700 44346.5 -23742.8 1372.62 1778.55 -118.153 1782.47 
3831.5 2
10531702 44664.3 -24831.8 1704.11 984.636 -506.068 1107.07 
10531700 44905.6 -24108.3 1406.44 1120.35 -732.632 1338.63 
3832 2
10531702 45104.8 -24932.8 1712.89 856.896 -196.498 879.137 
10531700 45525.1 -24420.4 1505.78 1205.36 -607.22 1349.67 
3832.5 2
10531702 45663.1 -25052.6 1818.88 1165.65 -250.203 1192.2 
10531700 45841.6 -24473.6 1513.62 660.781 -111.024 670.043 
3833 2
10531702 46216.6 -25127.2 1877.22 1138.75 -153.492 1149.04 
10531700 46097.1 -24587.8 1602.67 525.692 -234.882 575.779 
3833.5 2
10531702 46519.3 -24939.3 1861.44 580.034 359.94 682.639 
10531700 46589.1 -24324.8 1662.44 942.529 503.831 1068.74 
3834 2
10531702 46740.2 -24661.6 1817.62 450.85 566.752 724.205 
10531700 46860 -24135.8 1663.38 552.834 385.771 674.126 
3834.5 2
10531702 46949.6 -24645.4 1760.33 423.695 32.7542 424.96 
10531700 46941.1 -24185 1664.11 164.193 -99.6964 192.09 
3835 2
10531702 47207.1 -24771.8 1745 508.027 -249.123 565.821 
10531700 47172 -24240.2 1665.75 455.402 -108.974 468.259 
3835.5 1
10531700 47453.4 -24194.9 1670.44 577.915 93.144 585.373 
