# Supplementary material for: Intrinsic group behaviour II: On the dependence of triad spatial dynamics on social and personal features; and on the effect of social interaction on small group dynamics
Source: PLoS One. 2019 Dec 3;14(12):e0225704. doi: 10.1371/journal.pone.0225704 (PMC6890182; doi:10.1371/journal.pone.0225704)
Supplement: S3 Data Set — (ZIP) [file pone.0225704.s003.zip › set_3_int/group_traj_triad_int/traj_3_0217_16.dat]

3 10484002 10485301 10481900 0 0 0 1 0 1 0 10 10 10 1603.34 1663.67 1529.95 
3499.5 1
10481900 42239.1 -17943.5 1516.62 0 0 0 
3500 1
10481900 41673.6 -17851.1 1548.44 -1188.17 194.094 1203.92 
3500.5 1
10481900 41323 -17267.2 1523.56 -688.714 1147.13 1338 
3501 1
10481900 41211.4 -16781 1499 -220.466 960.913 985.88 
3501.5 1
10481900 41150.1 -16755.6 1499 -126.172 52.2119 136.548 
3502 1
10481900 41152.7 -16752.1 1498.89 5.31729 7.35123 9.07272 
3502.5 1
10481900 41127.3 -16762.1 1499 -47.9798 -18.9394 51.5826 
3503 1
10481900 41147.9 -16775.6 1499 40.3842 -26.4134 48.2551 
3503.5 1
10481900 41245.3 -16699.7 1499 194.112 151.173 246.034 
3504 1
10481900 41480.5 -16651.6 1499 478.955 97.8445 488.847 
3504.5 1
10481900 41661.9 -16707.4 1499 381.871 -117.515 399.544 
3505 1
10481900 41762.6 -16987 1499 199.34 -553.575 588.372 
3505.5 1
10481900 41743.7 -17185.8 1499 -37.8535 -398.352 400.147 
3506 1
10481900 41772.2 -17257.2 1499 56.7705 -142.037 152.962 
3506.5 1
10481900 41617.4 -17336.7 1499 -301.711 -154.862 339.134 
3507 1
10481900 41417.1 -17328.4 1499 -386.744 15.873 387.069 
3507.5 1
10481900 41338.5 -17262.1 1499 -163.433 137.878 213.824 
3508 1
10481900 41293.2 -17263.1 1499 -93.3562 -2.03322 93.3784 
3508.5 1
10481900 41272.2 -17281.8 1499 -40.5405 -36.036 54.2414 
3509 1
10481900 41341.2 -16831.8 1499 140.016 912.835 923.511 
3509.5 1
10481900 41312.3 -16611.1 1499 -59.622 454.926 458.816 
3510 1
10481900 41140.9 -16664 1499 -341.55 -105.356 357.431 
3510.5 1
10481900 41066.2 -16847.3 1499 -152.353 -374.15 403.979 
3511 1
10481900 40899.1 -16961.4 1498.89 -321.987 -219.867 389.894 
3511.5 1
10481900 41144.8 -17358.6 1498.75 482.591 -780.315 917.489 
3512 1
10481900 41307.4 -17463.1 1499 320.265 -205.681 380.624 
3512.5 1
10481900 41553.8 -17507.8 1499 494.589 -89.6363 502.646 
3513 1
10481900 41626.8 -17442.5 1499 154.008 137.658 206.563 
3513.5 1
10481900 41764.3 -17239.1 1499.44 275.718 407.593 492.09 
3514 1
10481900 41827.6 -16919.2 1499 123 622.352 634.39 
3514.5 1
10481900 41950.1 -16841.5 1499 246.619 156.383 292.021 
3515 1
10481900 41832.7 -16891.8 1499 -235.86 -100.959 256.56 
3515.5 1
10481900 41573.2 -16716.1 1499 -510.717 345.801 616.774 
3516 1
10481900 41441.8 -16705.4 1499 -255.232 20.712 256.071 
3516.5 1
10481900 41288.8 -16753.9 1499 -312.94 -99.04 328.239 
3517 1
10481900 41212.8 -16818.1 1499 -155.681 -131.631 203.871 
3517.5 1
10481900 41193.1 -16746 1499 -37.2153 136.316 141.305 
3518 1
10481900 41356.6 -16662.5 1499 335.779 171.537 377.058 
3518.5 1
10481900 41356.9 -17238.7 1499 0.66494 -1223.47 1223.47 
3519 1
10481900 41506.8 -17299.2 1499 292.808 -118.196 315.764 
3519.5 1
10481900 41546.5 -17217.5 1499 79.7175 164.209 182.536 
3520 2
10484002 44865 -18767.5 1434.5 0 0 0 
10481900 41505 -17168.5 1499 -83.9302 98.8981 129.712 
3520.5 2
10484002 44564.8 -18774 1415.88 -1017.8 -22.0339 1018.04 
10481900 41421.6 -17121.4 1499 -161.893 91.5049 185.964 
3521 2
10484002 44027.4 -18866.6 1406.1 -1068.29 -184.095 1084.04 
10481900 41337.9 -16929.8 1499 -166.451 380.865 415.649 
3521.5 2
10484002 43559.2 -18543.6 1406 -934.431 644.661 1135.23 
10481900 41272.2 -16959.4 1499 -131.038 -59.0319 143.721 
3522 2
10484002 43146.1 -18478.3 1406 -873.444 138.037 884.284 
10481900 41342.4 -17154.8 1499 148.403 -413.114 438.96 
3522.5 2
10484002 42608.1 -18550.2 1476.11 -1050.78 -140.408 1060.12 
10481900 41430.1 -17214.1 1499 171.224 -115.885 206.754 
3523 2
10484002 41954.6 -18526.4 1518.5 -1333.65 48.6678 1334.53 
10481900 41463.4 -17252.4 1499 67.8855 -78.0896 103.472 
3523.5 2
10484002 41432.3 -18545.8 1519.33 -1036.29 -38.4976 1037.01 
10481900 41397.7 -17318.8 1499 -130.374 -131.752 185.353 
3524 2
10484002 40917.6 -18564.7 1521.22 -988.057 -36.2551 988.722 
10481900 41439.8 -17582.2 1505.11 80.8275 -505.652 512.071 
3524.5 2
10484002 40336.4 -18646.6 1488.75 -1181.26 -166.582 1192.95 
10481900 41215.5 -17966.1 1587.25 -455.849 -780.29 903.688 
3525 2
10484002 39759.7 -18633.9 1506 -1184.21 26.1522 1184.49 
10481900 40964.6 -18382.4 1562.22 -515.286 -854.865 998.156 
3525.5 2
10484002 39097.8 -18698.8 1513.38 -1302.99 -127.679 1309.23 
10481900 40359 -18467.5 1511.12 -1192.04 -167.432 1203.74 
3526 2
10484002 38454.7 -18498.3 1497.89 -1301.79 405.702 1363.54 
10481900 39659.3 -18261.6 1454.56 -1416.33 416.892 1476.41 
3526.5 2
10484002 37856.1 -18515.1 1505 -1209.18 -33.9226 1209.65 
10481900 39046.1 -18298.8 1427.12 -1238.8 -75.1403 1241.08 
3527 2
10484002 37226.1 -18645 1532.89 -1235.32 -254.657 1261.3 
10481900 38291.7 -18189.9 1419.22 -1479.33 213.453 1494.65 
3527.5 2
10484002 36502.9 -18551.1 1555 -1423.69 184.793 1435.64 
10481900 37697.9 -18233 1436.25 -1168.88 -84.8644 1171.96 
3528 2
10484002 35881.2 -18521.4 1560.22 -1273.88 60.8208 1275.33 
10481900 36986.6 -18167.8 1417.89 -1457.62 133.652 1463.74 
3528.5 2
10484002 35226 -18530.3 1627.56 -1279.73 -17.3611 1279.85 
10481900 36231.9 -18295.1 1443 -1473.96 -248.698 1494.79 
3529 2
10484002 34538.6 -18473.4 1637 -1324.56 109.613 1329.08 
10481900 35657.9 -18242.2 1480.78 -1105.97 101.905 1110.66 
3529.5 2
10484002 34041.2 -18415.2 1638.62 -1033.9 120.986 1040.95 
10481900 35006 -18182 1505.75 -1355.28 125.202 1361.05 
3530 2
10484002 33539.6 -18267.8 1576.22 -1047.38 307.875 1091.69 
10481900 34443.6 -18109.7 1492 -1174.21 151.009 1183.88 
3530.5 2
10484002 32903 -18190.8 1534.22 -1236.03 149.515 1245.04 
10481900 34011.6 -17987 1476.78 -838.835 238.188 871.996 
3531 2
10484002 32236.1 -17948.8 1496.11 -1305.07 473.581 1388.34 
10481900 33373.6 -17930.8 1486.89 -1248.53 110.024 1253.37 
3531.5 2
10484002 31405.4 -17810.8 1437.75 -1681.65 279.408 1704.71 
10481900 32772 -17898.5 1487.62 -1217.72 65.3396 1219.48 
3532 2
10484002 30623.9 -17504.7 1436.11 -1591.62 623.388 1709.35 
10481900 31680.2 -17836.7 1461.67 -2223.58 125.933 2227.14 
3532.5 2
10484002 29995.4 -17232.6 1498.44 -1185.74 513.417 1292.12 
10481900 31022.9 -17640.2 1452.11 -1240.25 370.65 1294.45 
3533 3
10485301 30192 -16265.8 1703.5 0 0 0 
10484002 29447.6 -17107.8 1557.88 -1118 254.705 1146.65 
10481900 30556.1 -17127 1446.38 -952.579 1047.39 1415.78 
3533.5 3
10485301 29780.6 -16118.9 1762 -1091.36 389.552 1158.8 
10484002 28875.3 -16828 1606.11 -1156.14 565.152 1286.88 
10481900 29932.8 -16841 1511 -1259.29 577.778 1385.51 
3534 3
10485301 29287.9 -16006 1715.62 -983.394 225.327 1008.88 
10484002 28329.8 -16601 1647.62 -1088.99 453.094 1179.49 
10481900 29402 -16660 1543.62 -1059.44 361.277 1119.34 
3534.5 3
10485301 28774.9 -15815 1748.89 -1036.34 385.859 1105.84 
10484002 27878.7 -16455.8 1774.33 -911.279 293.378 957.341 
10481900 28854.7 -16447.4 1608.11 -1105.72 429.405 1186.18 
3535 3
10485301 28195.1 -15765.9 1702.12 -1150.33 97.4702 1154.45 
10484002 27208 -16355.4 1696 -1330.69 199.212 1345.52 
10481900 28266.8 -16341.5 1543.88 -1166.5 210.207 1185.29 
3535.5 3
10485301 27632.6 -15520.6 1587.11 -1155.17 503.736 1260.23 
10484002 26579.4 -16210 1580.22 -1290.67 298.511 1324.74 
10481900 27702.9 -16157 1502.89 -1157.83 378.85 1218.23 
3536 3
10485301 27035.4 -15308.6 1596.56 -1146.09 406.91 1216.18 
10484002 25763.9 -15935.7 1583.11 -1565.37 526.552 1651.55 
10481900 27061.9 -15956.1 1476.78 -1230.33 385.583 1289.33 
3536.5 3
10485301 26518.4 -15078.1 1582 -1048.82 467.405 1148.26 
10484002 25277.4 -15780.1 1571.12 -986.844 315.5 1036.05 
10481900 26382.5 -15758.6 1466.62 -1378.07 400.58 1435.11 
3537 3
10485301 25929.6 -14870 1605.38 -1134.39 401.012 1203.19 
10484002 24779.1 -15548.5 1574 -960.019 446.291 1058.68 
10481900 25700.6 -15473.5 1539.75 -1313.82 549.374 1424.06 
3537.5 3
10485301 25376.9 -14771.5 1654.75 -1132.68 201.844 1150.53 
10484002 24255.9 -15362.4 1557.25 -1072.23 381.404 1138.05 
10481900 25214.9 -15375.2 1539 -995.389 201.332 1015.55 
3538 3
10485301 24880.2 -14650.8 1632.12 -1005.31 244.433 1034.6 
10484002 23808.9 -15182.8 1534.75 -904.858 363.613 975.184 
10481900 24685.8 -15208.6 1543.62 -1071.1 337.298 1122.96 
3538.5 3
10485301 24454.5 -14513.6 1628.62 -856.64 275.905 899.975 
10484002 23239 -15014.1 1570.62 -1146.63 339.286 1195.77 
10481900 24201.4 -15040.1 1498.12 -974.598 339.034 1031.88 
3539 3
10485301 23881 -14295.1 1640.78 -1147 437.028 1227.44 
10484002 22600 -14823.4 1533 -1278 381.361 1333.69 
10481900 23692.3 -14916.6 1465.11 -1018.08 247.139 1047.65 
3539.5 3
10485301 23262.2 -14082.1 1623.22 -1180.87 406.489 1248.88 
10484002 21988.3 -14581 1473.11 -1167.3 462.68 1255.65 
10481900 23035.4 -14676.3 1528.56 -1253.6 458.439 1334.8 
3540 3
10485301 22708.6 -13868.6 1579.62 -1132.1 436.577 1213.36 
10484002 21437.5 -14328.6 1498.88 -1126.45 516.104 1239.05 
10481900 22401.6 -14495.2 1462.38 -1296.15 370.314 1348.02 
3540.5 3
10485301 22098.1 -13627.2 1603.89 -1258.79 497.738 1353.62 
10484002 20861.6 -14129.7 1549 -1187.51 410.223 1256.37 
10481900 21895.1 -14416.2 1431.44 -1044.36 162.944 1056.99 
3541 3
10485301 21619.1 -13415.5 1651.88 -956.06 422.599 1045.29 
10484002 20471.8 -13848.1 1589.12 -778.055 561.959 959.775 
10481900 21358.1 -14207.6 1470 -1071.83 416.362 1149.86 
3541.5 3
10485301 21209.7 -13246.4 1634.22 -869.338 358.929 940.521 
10484002 20027.3 -13566 1599.44 -943.56 598.992 1117.63 
10481900 20856.2 -13936.2 1508.33 -1065.61 576.227 1211.43 
3542 3
10485301 20718.7 -12991.3 1682.11 -964.637 501.201 1087.07 
10484002 19604.2 -13205.1 1611 -831.26 709.015 1092.56 
10481900 20425.3 -13604.2 1509.67 -846.54 652.259 1068.68 
3542.5 3
10485301 20318.4 -12738.8 1662.22 -789.393 498.137 933.425 
10484002 19276.1 -12844.6 1597.89 -647.162 711.155 961.54 
10481900 19991.3 -13263.1 1545.89 -856.016 672.803 1088.77 
3543 3
10485301 19911 -12315.2 1620.22 -816.522 848.809 1177.79 
10484002 18894 -12406.8 1591.44 -765.754 877.31 1164.5 
10481900 19738.9 -12910.3 1527.56 -505.901 706.969 869.334 
3543.5 3
10485301 19546.3 -12011 1654 -698.659 582.801 909.825 
10484002 18397.1 -12074.2 1563.5 -951.916 637.122 1145.46 
10481900 19304.7 -12547.1 1511.5 -831.779 695.849 1084.46 
3544 3
10485301 19238 -11731.4 1703.88 -615.369 558.134 830.778 
10484002 17895.8 -11800.6 1525.5 -1000.7 546.058 1139.99 
10481900 18866.8 -12184.2 1485.62 -874.152 724.251 1135.2 
3544.5 3
10485301 18877.2 -11504.1 1675.22 -736.281 463.804 870.186 
10484002 17285.7 -11402.1 1525.78 -1245.07 813.294 1487.16 
10481900 18336.8 -11840.3 1478.22 -1081.58 701.871 1289.35 
3545 3
10485301 18275.3 -11175.9 1629 -1189.5 648.661 1354.87 
10484002 16675.3 -10957.9 1566.44 -1206.19 877.91 1491.85 
10481900 17550.7 -11507.7 1522.33 -1553.58 657.444 1686.96 
3545.5 3
10485301 17608 -10828.8 1652 -1345.43 699.877 1516.58 
10484002 16307.6 -10553 1606 -741.347 816.308 1102.7 
10481900 17075.8 -11152.6 1490.75 -957.493 715.81 1195.48 
3546 3
10485301 17137.4 -10381.4 1663.78 -929.952 884.003 1283.07 
10484002 15946.6 -10178.7 1617.67 -713.576 739.789 1027.85 
10481900 16770.6 -10821.7 1534 -603.151 654.068 889.717 
3546.5 3
10485301 16819.5 -9928.25 1639.38 -611.432 871.528 1064.62 
10484002 15691.1 -9616.88 1650.25 -491.213 1080.37 1186.8 
10481900 16373.5 -10407.6 1531.12 -763.568 796.234 1103.19 
3547 3
10485301 16468.5 -9324.5 1608.5 -737.395 1268.38 1467.16 
10484002 15425.6 -8974.38 1626.38 -557.773 1349.79 1460.49 
10481900 16093.4 -9925 1512.38 -588.498 1013.92 1172.33 
3547.5 3
10485301 16132.2 -8918.44 1630.56 -689.094 832.081 1080.37 
10484002 15095.2 -8481.33 1602.78 -677.055 1010.33 1216.21 
10481900 15734.7 -9366.33 1519.33 -735.058 1144.81 1360.48 
3548 3
10485301 15807 -8538.56 1617.78 -626.632 731.963 963.555 
10484002 14733.2 -8215.11 1563.33 -697.495 512.952 865.806 
10481900 15329.9 -8845.56 1510.33 -779.919 1003.43 1270.88 
3548.5 3
10485301 15448.6 -8151.56 1636.89 -716.889 774 1054.99 
10484002 14182.4 -7853.22 1555 -1101.56 723.778 1318.06 
10481900 15000.2 -8598.33 1493.56 -659.333 494.444 824.133 
3549 3
10485301 15060.8 -7763 1649 -764.848 766.382 1082.74 
10484002 13722.8 -7481 1573.56 -906.64 734.166 1166.62 
10481900 14559.4 -8260.11 1464.22 -869.384 667.105 1095.84 
3549.5 3
10485301 14684.1 -7351.12 1616.62 -771.829 844.006 1143.71 
10484002 13343 -7304.38 1616.75 -778.233 361.936 858.28 
10481900 14102.2 -7899.25 1504.38 -936.874 739.469 1193.54 
3550 3
10485301 14168.4 -6877.78 1601.11 -1043.89 958.193 1416.98 
10484002 12928.2 -6985.89 1612.44 -839.631 644.709 1058.6 
10481900 13690 -7570.22 1493.11 -834.514 666.048 1067.72 
3550.5 3
10485301 13767.6 -6478.11 1613.89 -782.986 780.599 1105.62 
10484002 12479.6 -6647.89 1595 -876.302 660.156 1097.14 
10481900 13249 -7208.56 1464.44 -861.328 706.38 1113.94 
3551 3
10485301 13418.3 -6100.33 1651.89 -684.749 740.741 1008.75 
10484002 12105.8 -6217.78 1605.67 -732.898 843.355 1117.31 
10481900 12983.8 -6789.33 1497.67 -520.044 822.004 972.695 
3551.5 3
10485301 13112.6 -5737.12 1622.38 -625.17 742.757 970.838 
10484002 11569.6 -5707.12 1562.25 -1096.43 1044.28 1514.16 
10481900 12768.6 -6332.62 1511 -439.985 933.964 1032.41 
3552 3
10485301 12673 -5282.22 1591.11 -895.367 926.482 1288.43 
10484002 11188 -5173 1525.22 -777.24 1087.83 1336.97 
10481900 12351.2 -5840.11 1474.56 -850.107 1003.08 1314.86 
3552.5 3
10485301 12209 -4830 1576 -906.25 883.247 1265.47 
10484002 10735.8 -4660.78 1522.56 -883.247 1000.43 1334.54 
10481900 11799.3 -5352.67 1440.11 -1077.91 952.04 1438.15 
3553 3
10485301 11771.2 -4387.5 1647.25 -898.871 908.624 1278.11 
10484002 10432 -4178.62 1537.12 -623.774 990.047 1170.17 
10481900 11377.2 -4880.5 1460.38 -866.701 969.541 1300.45 
3553.5 3
10485301 11414.8 -3991.11 1604.78 -707.286 786.486 1057.74 
10484002 10066.8 -3675.22 1587.56 -724.647 998.815 1234 
10481900 10948.4 -4429.78 1471.33 -850.805 894.29 1234.35 
3554 3
10485301 10979.6 -3576.88 1601.5 -868.568 826.819 1199.18 
10484002 9758.88 -3204.25 1600.5 -614.576 940.064 1123.13 
10481900 10556.8 -4087.5 1461 -781.825 683.189 1038.27 
3554.5 3
10485301 10600.7 -3154 1667.56 -771.809 861.253 1156.48 
10484002 9415.67 -2741.78 1605.89 -698.999 941.899 1172.93 
10481900 10177.2 -3661.33 1502.11 -772.969 867.957 1162.25 
3555 3
10485301 10364 -2842 1639.2 -459.547 605.825 760.4 
10484002 9078.4 -2270.8 1617.4 -654.887 914.52 1124.82 
10481900 9774 -3186 1555.6 -782.956 922.977 1210.33 
3555.5 3
10485301 10099.8 -2436.75 1636.5 -556.316 853.158 1018.51 
10484002 8709.88 -1795.12 1644.62 -775.842 1001.42 1266.8 
10481900 9471.38 -2836.62 1544.62 -637.105 735.526 973.089 
3556 3
10485301 9763.22 -1924.56 1600.11 -661.155 1006.28 1204.04 
10484002 8423 -1212 1626.78 -563.605 1145.63 1276.76 
10481900 9132.56 -2352.67 1545.22 -665.657 950.802 1160.66 
3556.5 3
10485301 9503.75 -1266 1595.62 -489.57 1242.56 1335.53 
10484002 8246.25 -716.5 1625.75 -333.491 934.906 992.605 
10481900 8909.12 -1810.25 1556.88 -421.567 1023.43 1106.85 
3557 3
10485301 9281.67 -693.778 1570.22 -449.561 1158.34 1242.52 
10484002 8104.56 -75.2222 1583.67 -286.831 1298.13 1329.44 
10481900 8624.78 -1215 1532.11 -575.602 1204.96 1335.38 
3557.5 3
10485301 8885 -121.75 1647.88 -809.524 1167.4 1420.62 
10484002 7859.12 683.75 1550.12 -500.879 1548.92 1627.89 
10481900 8375 -656.125 1523.62 -509.751 1140.56 1249.29 
3558 3
10485301 8582.67 401.333 1632.33 -612.011 1058.87 1223.02 
10484002 7728.44 1271.33 1512 -264.536 1189.44 1218.5 
10481900 8211.33 -86.2222 1483.56 -331.309 1153.65 1200.28 
3558.5 3
10485301 8471.5 956.75 1553.88 -223.675 1117.54 1139.7 
10484002 7647.75 1941.38 1467.5 -162.363 1348.17 1357.91 
10481900 8013.25 508.5 1462.12 -398.558 1196.62 1261.25 
3559 3
10485301 8229.67 1460.22 1497.22 -493.537 1027.49 1139.88 
10484002 7519.56 2605.78 1441.78 -261.621 1355.92 1380.93 
10481900 7870 1033.56 1436.67 -292.347 1071.54 1110.71 
3559.5 3
10485301 8370.38 2186 1414 281.981 1454.46 1481.55 
10484002 7395 3225 1439.25 -249.61 1240.93 1265.78 
10481900 7699.12 1599.25 1437 -342.435 1133.66 1184.25 
3560 3
10485301 8358.78 2781.44 1379 -22.9648 1179.1 1179.32 
10484002 7133.44 3866.44 1445.56 -517.932 1270.19 1371.72 
10481900 7699.33 2355.67 1394.67 0.412541 1497.85 1497.85 
3560.5 3
10485301 8416.5 3229.25 1376.25 114.756 890.269 897.635 
10484002 6849.5 4407.75 1468.62 -564.502 1076.15 1215.22 
10481900 7643.12 3271.25 1375.12 -111.746 1820.25 1823.67 
3561 2
10484002 6666 4984.56 1535.11 -369.215 1160.57 1217.89 
10481900 7309.22 3468.67 1376.78 -671.837 397.217 780.478 
3561.5 2
10484002 6420.33 5471.56 1567.11 -483.596 958.661 1073.73 
10481900 7248.67 3530.44 1377 -119.204 121.61 170.289 
3562 2
10484002 6136.25 5944.38 1570.25 -563.657 938.134 1094.44 
10481900 6991.62 4260.62 1377 -510.003 1448.77 1535.92 
3562.5 1
10481900 6758.5 4586.75 1410.38 -484.667 678.015 833.43 
