# Supplementary material for: Intrinsic group behaviour II: On the dependence of triad spatial dynamics on social and personal features; and on the effect of social interaction on small group dynamics
Source: PLoS One. 2019 Dec 3;14(12):e0225704. doi: 10.1371/journal.pone.0225704 (PMC6890182; doi:10.1371/journal.pone.0225704)
Supplement: S3 Data Set — (ZIP) [file pone.0225704.s003.zip › set_3_int/group_traj_triad_int/traj_3_0217_15.dat]

3 10482300 10482102 10483401 0 0 0 1 0 1 0 10 10 10 1594.98 1619.45 1559.78 
3501.5 1
10482102 46374 -20260.5 1572 0 0 0 
3502 1
10482102 46227.2 -20323.7 1600.44 -479.666 -206.427 522.199 
3502.5 1
10482102 45812.9 -20371.1 1624.22 -784.722 -89.8569 789.85 
3503 2
10482300 44521 -19847.6 1555 0 0 0 
10482102 45093.8 -21273.1 1577.44 -1412.79 -1772.1 2266.35 
3503.5 2
10482300 44345.2 -20058.8 1540.44 -451.871 -542.873 706.328 
10482102 44581.7 -21412.7 1569.33 -1020.14 -277.999 1057.34 
3504 2
10482300 43941.9 -20395.8 1531.12 -821.481 -686.298 1070.44 
10482102 44107 -21553.5 1546.25 -966.735 -286.83 1008.39 
3504.5 2
10482300 43521 -20629 1553.78 -886.053 -491.053 1013.03 
10482102 43696.9 -21738.2 1568.11 -863.392 -388.889 946.932 
3505 2
10482300 42981.7 -20624.9 1669 -1067.99 8.14081 1068.02 
10482102 43251.7 -21856.7 1596.44 -881.628 -234.543 912.293 
3505.5 2
10482300 42584.9 -20698.9 1620 -795.146 -148.297 808.856 
10482102 42741.9 -21913.7 1581.56 -1021.6 -114.228 1027.97 
3506 2
10482300 42193.9 -20812.8 1593.22 -777.336 -226.419 809.64 
10482102 42269.4 -21808.4 1604.78 -939.253 209.189 962.267 
3506.5 2
10482300 41801.3 -20804.4 1639.67 -765.216 16.2443 765.388 
10482102 41750.6 -21888.9 1602.22 -1011.48 -156.812 1023.56 
3507 2
10482300 41411.7 -20819.7 1621.56 -752.252 -29.3865 752.826 
10482102 41252.9 -21978.7 1603.22 -960.746 -173.316 976.254 
3507.5 2
10482300 41123.6 -20820.2 1616.12 -598.839 -1.21275 598.84 
10482102 40784.6 -21707.4 1599.88 -973.522 564.016 1125.1 
3508 2
10482300 40699.1 -20280.1 1591.78 -875.286 1113.69 1416.48 
10482102 40459.7 -21453 1608.78 -670.017 524.485 850.886 
3508.5 2
10482300 40286.4 -20262.2 1581.89 -796.654 34.5345 797.402 
10482102 39839 -21059 1619 -1198.2 760.618 1419.23 
3509 2
10482300 39616.9 -19932.8 1550.88 -1358.15 668.301 1513.67 
10482102 39370.4 -20836.9 1697.12 -950.558 450.558 1051.93 
3509.5 2
10482300 39088.6 -19454.7 1486 -1089.32 985.739 1469.11 
10482102 38993.7 -20628.2 1728.56 -776.718 430.212 887.904 
3510 2
10482300 38757 -19401 1471.25 -660.469 106.906 669.065 
10482102 38586.8 -20450.2 1748.12 -810.591 354.526 884.73 
3510.5 2
10482300 38359.8 -19206.1 1499.44 -810.658 397.732 902.971 
10482102 38195.8 -20318.4 1750.33 -797.902 268.991 842.024 
3511 2
10482300 37912 -18985.4 1511.89 -862.77 425.177 961.846 
10482102 37788.1 -20195.2 1719.67 -785.485 237.422 820.583 
3511.5 2
10482300 37434 -18888.5 1531.75 -939.096 190.461 958.216 
10482102 37339.6 -20078.9 1687.25 -881.112 228.58 910.279 
3512 2
10482300 36918 -18758.2 1500.56 -1015.75 256.452 1047.62 
10482102 36903.2 -19813.9 1661.11 -859.061 521.626 1005.03 
3512.5 2
10482300 36453.8 -18670.8 1490 -932.229 175.647 948.632 
10482102 36631.1 -19411.1 1624.5 -546.38 808.763 976.027 
3513 2
10482300 35965.6 -18567.1 1494.88 -1029.8 218.618 1052.75 
10482102 36180.5 -19401.4 1578.75 -950.686 20.5696 950.908 
3513.5 2
10482300 35433 -18546.4 1519.11 -1067.38 41.444 1068.19 
10482102 35888.3 -19203.8 1595 -585.504 395.986 706.838 
3514 2
10482300 34961.1 -18326.3 1553.33 -918.072 428.232 1013.03 
10482102 35373.6 -19039.8 1631.78 -1001.51 319.066 1051.11 
3514.5 3
10483401 34242.9 -19226.9 1667.29 0 0 0 
10482300 34568.8 -18218.2 1551.25 -789.459 217.471 818.865 
10482102 34992.1 -18907 1619.5 -767.466 267.159 812.636 
3515 3
10483401 33925.7 -19040.8 1618.44 -676.312 396.758 784.101 
10482300 34107.9 -17963 1537.33 -925.424 512.55 1057.88 
10482102 34616.9 -18746.9 1599.33 -753.486 321.508 819.212 
3515.5 3
10483401 33489.2 -18839.2 1599.56 -859.143 396.763 946.333 
10482300 33694.8 -17765.4 1503.89 -813.211 388.889 901.414 
10482102 34132.8 -18663.2 1586.56 -952.975 164.698 967.102 
3516 3
10483401 33021.7 -18688.4 1616.11 -907.875 292.772 953.914 
10482300 33229.1 -17574.1 1516.78 -904.207 371.521 977.557 
10482102 33637.3 -18508.4 1583.22 -962.028 300.539 1007.88 
3516.5 3
10483401 32646.1 -18545.6 1582.12 -767.979 292.064 821.64 
10482300 32750.6 -17526.1 1511.12 -978.499 98.1311 983.408 
10482102 33213.1 -18373.5 1596.12 -867.502 275.96 910.337 
3517 3
10483401 32036.1 -18264.6 1534.33 -1250.03 575.962 1376.34 
10482300 32186 -17224.9 1467.67 -1157.02 617.287 1311.39 
10482102 32606 -18195.4 1572.44 -1244.11 364.868 1296.51 
3517.5 3
10483401 31403.4 -17967.3 1464.91 -1196.12 561.971 1321.56 
10482300 31532.4 -16967.1 1399.55 -1235.61 487.331 1328.24 
10482102 32234.3 -17969.5 1515.27 -702.698 427.03 822.277 
3518 3
10483401 31219 -17930.9 1465.92 -378.57 74.6399 385.858 
10482300 31296.5 -16900.8 1353.38 -484.241 136.184 503.026 
10482102 31989.2 -17789 1440.85 -503.166 370.73 624.994 
3518.5 3
10483401 31051.3 -17833.8 1429.71 -356.081 206.236 411.494 
10482300 31150.4 -16902.5 1319.79 -310.212 -3.67467 310.234 
10482102 31705.7 -17713.2 1375.93 -601.946 160.904 623.08 
3519 3
10483401 30271.9 -17681.7 1405.31 -1522.19 297.057 1550.91 
10482300 30527 -16446.3 1351.46 -1217.63 891.001 1508.81 
10482102 30980.5 -17463.5 1363.38 -1416.51 487.798 1498.15 
3519.5 3
10483401 29663.9 -17520 1449.27 -1220.91 324.683 1263.35 
10482300 29794.5 -16421.1 1533.36 -1470.79 50.6361 1471.66 
10482102 30374.5 -17222.5 1421.82 -1216.7 483.95 1309.41 
3520 3
10483401 28911 -17291 1557.1 -1521.03 462.626 1589.83 
10482300 29240.1 -16187.1 1650.8 -1120.09 472.709 1215.75 
10482102 29732.4 -17039.4 1556.5 -1297.26 369.807 1348.94 
3520.5 3
10483401 28279.2 -17211 1612.38 -1226.7 155.34 1236.5 
10482300 28503.8 -16040.9 1676 -1429.81 283.932 1457.72 
10482102 29012.1 -16856.2 1611.75 -1398.59 355.631 1443.1 
3521 3
10483401 27813.2 -17024.9 1687.9 -926.541 369.98 997.679 
10482300 28088.3 -15945.4 1554.6 -825.944 189.811 847.474 
10482102 28494.2 -16731.5 1620.2 -1029.67 248.012 1059.12 
3521.5 3
10483401 27327.5 -16927.1 1672.5 -969.461 195.16 988.91 
10482300 27609.8 -15795.8 1503.62 -955.19 298.703 1000.8 
10482102 28035.6 -16698.8 1653.25 -915.319 65.3693 917.651 
3522 3
10483401 26792.1 -16845.6 1600.11 -1131.9 172.451 1144.96 
10482300 27057.1 -15676.7 1468.33 -1168.37 251.762 1195.19 
10482102 27580.3 -16544.6 1664.33 -962.562 325.992 1016.27 
3522.5 3
10483401 26095 -16536.8 1537.33 -1361.55 603.082 1489.13 
10482300 26619 -15467.8 1460.22 -855.686 407.986 947.972 
10482102 27016.1 -16317.6 1573.78 -1102 443.359 1187.84 
3523 3
10483401 25737.5 -16379.1 1521.75 -729.592 321.74 797.384 
10482300 26080.5 -15263.1 1529.88 -1098.98 417.659 1175.67 
10482102 26477.1 -16127.6 1531 -1099.97 387.613 1166.27 
3523.5 3
10483401 25207.8 -16077.9 1618.33 -1051.04 597.691 1209.1 
10482300 25550.8 -15137.2 1536.33 -1051.04 249.807 1080.32 
10482102 25934.1 -15866.8 1545 -1077.41 517.554 1195.27 
3524 3
10483401 24693.9 -15859.7 1616.44 -986.351 418.853 1071.6 
10482300 25044.3 -14892.3 1537.44 -972.062 470.036 1079.74 
10482102 25276.9 -15637.3 1602.33 -1261.46 440.392 1336.13 
3524.5 3
10483401 24312.9 -15633.8 1663.88 -774.418 459.18 900.317 
10482300 24675 -14771.6 1476.38 -750.678 245.342 789.753 
10482102 24912.6 -15460.1 1606.25 -740.374 360.18 823.336 
3525 3
10483401 23957.3 -15491.7 1580.56 -730.065 291.752 786.202 
10482300 24260.3 -14522.6 1550.67 -851.472 511.436 993.263 
10482102 24557.3 -15295.6 1588.33 -729.552 337.925 804.014 
3525.5 3
10483401 23467.4 -15279.2 1601.75 -964.485 418.143 1051.23 
10482300 23664 -14280.6 1531.62 -1173.88 476.241 1266.81 
10482102 24191.8 -15178.1 1584.5 -719.652 231.163 755.867 
3526 3
10483401 23030.7 -15121 1587 -884.025 320.344 940.277 
10482300 23174.2 -14064.3 1469.78 -991.453 437.837 1083.83 
10482102 23727.8 -14988.8 1563.89 -939.215 383.294 1014.42 
3526.5 3
10483401 22511 -14928.6 1525.38 -1049.83 388.636 1119.46 
10482300 22734.9 -13850.9 1414.38 -887.57 431.229 986.782 
10482102 23251.9 -14833.6 1571.25 -961.42 313.44 1011.22 
3527 3
10483401 21959.4 -14725 1508.33 -1081.48 399.265 1152.83 
10482300 22215.7 -13622 1444.56 -1018.06 448.775 1112.58 
10482102 22665 -14622.4 1531.67 -1150.74 414.08 1222.97 
3527.5 3
10483401 21468.4 -14508.4 1509.12 -966.672 426.427 1056.55 
10482300 21730 -13413.1 1497.75 -956.037 411.171 1040.71 
10482102 22101.5 -14381.8 1534.88 -1109.25 473.808 1206.21 
3528 3
10483401 20964.6 -14279.9 1520.22 -1032.42 468.209 1133.62 
10482300 21288.1 -13260.9 1507.44 -905.51 311.959 957.741 
10482102 21596.2 -14159.1 1559 -1035.41 456.227 1131.46 
3528.5 3
10483401 20487 -14025.3 1583 -932.726 497.179 1056.96 
10482300 20860.7 -13116.3 1576.89 -834.852 282.335 881.301 
10482102 21119.4 -13898.4 1609.22 -931.207 509.115 1061.29 
3529 3
10483401 20032.8 -13809.8 1607 -875.187 415.329 968.737 
10482300 20407.9 -12887.4 1653 -872.404 441.019 977.541 
10482102 20695 -13694.1 1656 -817.812 393.706 907.646 
3529.5 3
10483401 19603.2 -13610.5 1582.25 -892.989 414.299 984.415 
10482300 20077.1 -12682.1 1583.12 -687.659 426.86 809.372 
10482102 20276.8 -13484.2 1594.62 -869.543 436.302 972.864 
3530 3
10483401 19459.9 -13390.2 1596 -299.293 459.87 548.686 
10482300 19755.3 -12437.8 1540 -671.799 510.119 843.526 
10482102 19971.6 -13296.6 1570.22 -637.149 391.846 747.999 
3530.5 3
10483401 19029.3 -12996.8 1594.67 -836.03 763.97 1132.52 
10482300 19379 -12151.1 1545.89 -730.744 556.634 918.602 
10482102 19604.4 -13074.4 1543 -712.837 431.284 833.152 
3531 3
10483401 18798.9 -12705.3 1583.67 -450.968 570.341 727.091 
10482300 19001.8 -11818 1559.67 -738.204 651.881 984.832 
10482102 19263.9 -12909.4 1547 -666.449 322.896 740.552 
3531.5 3
10483401 18172.1 -12385.1 1564.5 -1268.75 648.195 1424.74 
10482300 18553.8 -11570.6 1534.38 -906.939 500.759 1036 
10482102 19022.5 -12626.4 1569.62 -488.641 573.015 753.072 
3532 3
10483401 17253.7 -11837.7 1511.78 -1870.59 1114.99 2177.68 
10482300 18000.7 -11139.8 1498.44 -1126.44 877.489 1427.89 
10482102 18528.6 -12289 1547.78 -1006 687.118 1218.26 
3532.5 3
10483401 16527.3 -11640.1 1524.11 -1370.44 372.746 1420.23 
10482300 17452.3 -10745.6 1527.56 -1034.59 743.816 1274.22 
10482102 17853.6 -11980.6 1518.89 -1273.58 581.971 1400.25 
3533 3
10483401 16323.5 -11318.4 1545.62 -415.986 656.604 777.286 
10482300 16952.5 -10460.4 1546.88 -1020.07 582.001 1174.42 
10482102 17161.1 -11504.2 1562.62 -1413.12 972.052 1715.17 
3533.5 3
10483401 16092.1 -11032.8 1558.67 -467.452 576.964 742.563 
10482300 16496.1 -10115.9 1533.67 -921.998 695.932 1155.16 
10482102 16699.7 -11183 1595.56 -932.239 648.99 1135.9 
3534 3
10483401 15796.5 -10606.2 1584.25 -590.042 851.353 1035.83 
10482300 16182.2 -9693.75 1567 -626.469 842.593 1049.96 
10482102 16397.8 -10887.2 1601 -602.628 590.319 843.586 
3534.5 3
10483401 15379.9 -10159.6 1606.11 -841.639 902.413 1233.98 
10482300 15822.1 -9253.56 1571.11 -727.553 889.282 1148.98 
10482102 16032 -10456.7 1603.22 -738.889 869.865 1141.32 
3535 3
10483401 14982 -9719.88 1619.25 -789.462 872.382 1176.56 
10482300 15511.4 -8927.88 1553.62 -616.54 646.192 893.132 
10482102 15607 -9986.38 1662.62 -843.254 933.118 1257.69 
3535.5 3
10483401 14577 -9243.78 1614.78 -831.622 977.612 1283.48 
10482300 15222 -8665.78 1552.67 -594.199 538.187 801.697 
10482102 15274.8 -9510.89 1662.22 -682.181 976.358 1191.07 
3536 3
10483401 14161.8 -8983.56 1580.11 -796.972 499.467 940.548 
10482300 14789.7 -8174.44 1565.33 -829.814 943.058 1256.17 
10482102 14903.4 -9208 1649.67 -712.732 581.361 919.765 
3536.5 3
10483401 13821.2 -8652.88 1576.12 -690.726 670.752 962.813 
10482300 14326.5 -7719 1546.25 -939.486 923.822 1317.6 
10482102 14509.1 -8851.5 1633.62 -799.837 723.124 1078.26 
3537 3
10483401 13403.6 -8245 1588.88 -804.672 785.886 1124.77 
10482300 13864.6 -7336.25 1548.62 -889.933 737.476 1155.79 
10482102 14127.8 -8482.12 1593.88 -734.827 711.705 1022.98 
3537.5 3
10483401 13078.1 -7877.25 1594.88 -667.008 753.586 1006.38 
10482300 13517.9 -7103.5 1597.5 -710.553 476.947 855.783 
10482102 13773.1 -8138.5 1568.12 -726.691 704.15 1011.88 
3538 3
10483401 12675.4 -7478.62 1614.25 -815.283 806.933 1147.1 
10482300 13147.9 -6872.75 1593.12 -748.988 467.105 882.706 
10482102 13372.2 -7828 1579.62 -811.488 628.543 1026.44 
3538.5 3
10483401 12363.2 -7182.5 1596 -628.018 595.825 865.687 
10482300 12792.4 -6559.38 1560.38 -715.292 630.533 953.527 
10482102 12985.4 -7594 1593.38 -778.421 470.825 909.733 
3539 3
10483401 11985.2 -6863.67 1604.11 -756.056 637.667 989.06 
10482300 12404.3 -6249.89 1557.44 -776.083 618.972 992.689 
10482102 12678.7 -7230.11 1618.44 -613.417 727.778 951.809 
3539.5 3
10483401 11438.8 -6499 1571 -1042.83 695.929 1253.72 
10482300 11926.1 -5901 1519.11 -912.638 665.818 1129.7 
10482102 12388.4 -6977.89 1629.11 -553.859 481.34 733.79 
3540 3
10483401 11038.6 -6144 1532.5 -818.308 725.971 1093.92 
10482300 11449.1 -5399.12 1479.12 -975.432 1026.33 1415.92 
10482102 12000.4 -6618.75 1590.62 -793.598 734.435 1081.29 
3540.5 3
10483401 10663.7 -5748.11 1497.22 -773.11 816.266 1124.27 
10482300 10969.9 -5074.56 1462.89 -988.116 669.215 1193.41 
10482102 11575.2 -6300 1563 -876.604 657.216 1095.61 
3541 3
10483401 10289.5 -5407.5 1522.38 -746.84 679.862 1009.94 
10482300 10598.1 -4788.75 1479.5 -742.044 570.47 935.983 
10482102 11065.2 -5833.12 1523.75 -1017.91 931.886 1380.05 
3541.5 3
10483401 9876.67 -5007.11 1518.44 -876.504 850.083 1221.02 
10482300 10351.9 -4406.67 1499 -522.794 811.217 965.084 
10482102 10683.6 -5484.67 1495.33 -810.392 739.827 1097.3 
3542 3
10483401 9487.33 -4522 1525.33 -764.898 953.067 1222.05 
10482300 10170.7 -3873.33 1464.22 -356.036 1047.81 1106.64 
10482102 10307.8 -5147.44 1509 -738.267 662.519 991.952 
3542.5 3
10483401 9132.44 -4124.78 1567.78 -699.978 783.476 1050.62 
10482300 9966.33 -3339.78 1475.22 -403.024 1052.38 1126.91 
10482102 10034.3 -4817.22 1528.11 -539.338 651.326 845.642 
3543 3
10483401 8868.44 -3570.33 1578 -529.058 1111.11 1230.64 
10482300 9769.22 -3002.67 1458 -395.012 675.573 782.582 
10482102 9759 -4410.78 1528.67 -551.77 814.518 983.814 
3543.5 3
10483401 8673.2 -3040.1 1561.6 -374.032 1015.77 1082.45 
10482300 9471.7 -2364.6 1522.9 -569.966 1222.35 1348.7 
10482102 9432.4 -3630.8 1647.5 -625.67 1494.21 1619.92 
3544 3
10483401 8403.88 -2557.5 1588.25 -537.575 963.273 1103.12 
10482300 9191.38 -1744.5 1495.62 -559.531 1237.72 1358.32 
10482102 9227.88 -3110.75 1647.12 -408.234 1038.02 1115.41 
3544.5 3
10483401 8186.56 -2039.33 1583.44 -443.509 1057.48 1146.72 
10482300 8892.22 -1392.78 1524.56 -610.516 717.8 942.32 
10482102 9032.56 -2652.33 1635.67 -398.611 935.544 1016.92 
3545 3
10483401 7887.44 -1435.56 1567.33 -591.129 1193.24 1331.63 
10482300 8701.67 -959.778 1531.89 -376.592 855.731 934.932 
10482102 8731.11 -2129.56 1648.89 -595.74 1033.16 1192.61 
3545.5 3
10483401 7690.88 -926.375 1572 -396.309 1026.57 1100.42 
10482300 8498.25 -369.875 1532.38 -410.114 1189.32 1258.04 
10482102 8496.88 -1704.75 1662.75 -472.25 856.463 978.033 
3546 3
10483401 7584.67 -526.889 1573.89 -209.898 789.498 816.924 
10482300 8224.33 365.889 1469.78 -541.337 1454.08 1551.58 
10482102 8286.11 -1172.22 1641.56 -416.529 1052.43 1131.86 
3546.5 3
10483401 7511.75 73.75 1557.5 -140.224 1155.07 1163.56 
10482300 7991.75 929.875 1450 -447.276 1084.59 1173.2 
10482102 8134.88 -516.625 1569.62 -290.839 1260.76 1293.88 
3547 3
10483401 7394.75 547.5 1533 -245.798 995.273 1025.18 
10482300 8231.25 1420.25 1437.5 503.151 1030.2 1146.5 
10482102 8032.38 -153.375 1588.5 -215.336 763.13 792.93 
3547.5 3
10483401 7257.56 1037.22 1503.44 -281.136 1003.53 1042.17 
10482300 8240.78 1732.44 1382.89 19.5241 639.743 640.041 
10482102 7851.44 410 1572.11 -370.759 1154.46 1212.53 
3548 3
10483401 7079.22 1564.44 1470 -343.61 1015.84 1072.38 
10482300 8216 2379.33 1303 -47.7414 1246.41 1247.33 
10482102 7850 912.556 1528.78 -2.78313 968.315 968.319 
3548.5 3
10483401 6849.33 2070.33 1450.33 -459.778 1011.78 1111.35 
10482300 8112 2891.67 1276.67 -208 1024.67 1045.56 
10482102 7857 1306.78 1490.33 14 788.444 788.569 
3549 2
10483401 6611.78 2638.89 1460.44 -468.551 1121.41 1215.36 
10482102 7805.22 1893.67 1465.78 -102.126 1157.57 1162.07 
3549.5 2
10483401 6307.62 3043.88 1436.5 -623.264 829.89 1037.87 
10482102 7588.38 2238.5 1444.62 -444.359 706.626 834.73 
3550 2
10483401 6201.56 3414 1477.89 -214.715 749.241 779.4 
10482102 7419.67 2618.67 1444.33 -341.515 769.568 841.943 
3550.5 2
10483401 5998.67 4058.11 1521.11 -396.267 1258.03 1318.96 
10482102 7229.78 3079 1443 -370.877 899.089 972.579 
3551 2
10483401 5868.78 4588.11 1625.56 -254.684 1039.22 1069.97 
10482102 7346.67 3435.56 1445.67 229.194 699.129 735.738 
3551.5 2
10483401 5870.25 5060.75 1629 3.01068 966.542 966.546 
10482102 7394.88 4011.75 1452.25 98.5855 1178.31 1182.43 
3552 2
10483401 5744.22 5740.89 1645.78 -256.676 1385.21 1408.79 
10482102 7238 4466.89 1449.22 -319.501 926.963 980.48 
3552.5 1
10483401 5644.33 6309.78 1642.89 -195.095 1111.11 1128.11 
