# Supplementary material for: Intrinsic group behaviour II: On the dependence of triad spatial dynamics on social and personal features; and on the effect of social interaction on small group dynamics
Source: PLoS One. 2019 Dec 3;14(12):e0225704. doi: 10.1371/journal.pone.0225704 (PMC6890182; doi:10.1371/journal.pone.0225704)
Supplement: S3 Data Set — (ZIP) [file pone.0225704.s003.zip › set_3_int/group_traj_triad_int/traj_3_0217_14.dat]

3 10380200 10453700 10455600 0 0 0 1 0 1 0 10 10 10 1618.48 1631.94 1592.53 
2882 1
10380200 42266 -17355.6 1532.71 0 0 0 
2882.5 1
10380200 42327.6 -17430.7 1535.67 148.685 -181.389 234.541 
2883 1
10380200 42105.9 -17372.7 1628.7 -457.966 119.766 473.367 
2883.5 1
10380200 41966.3 -17382.9 1687.3 -276.436 -20.198 277.173 
2884 1
10380200 41896.8 -17169.9 1695.8 -140.404 430.303 452.63 
2884.5 1
10380200 41508.3 -16888.8 1697 -778.557 563.327 960.983 
2885 1
10380200 41408.4 -16799.4 1697 -199.8 178.8 268.122 
2885.5 1
10380200 41298.5 -16689.9 1697 -218.056 217.262 307.816 
2886 1
10380200 41418 -16652.1 1697 232.49 73.5409 243.844 
2886.5 1
10380200 41727.5 -16707.8 1697 599.806 -107.946 609.442 
2887 1
10380200 41827.1 -16842 1697 204.121 -275 342.477 
2887.5 1
10380200 41823 -16861.1 1697 -8.49403 -39.4628 40.3666 
2888 1
10380200 41822.3 -16956.4 1697 -1.39721 -190.22 190.225 
2888.5 1
10380200 41811.9 -16915.1 1697 -20.1765 80.2118 82.7105 
2889 1
10380200 41872.3 -16932.4 1697 116.136 -33.2867 120.812 
2889.5 1
10380200 41905.9 -16902.1 1697 70.7134 63.7661 95.2182 
2890 1
10380200 41653.3 -17012.5 1697 -528.429 -230.939 576.689 
2890.5 1
10380200 41451 -17131.1 1697 -399.014 -233.925 462.529 
2891 1
10380200 41385 -17138.6 1697 -130.178 -14.7929 131.015 
2891.5 1
10380200 41215.9 -16900.2 1697 -338.2 476.8 584.566 
2892 1
10380200 41209 -16852.6 1697 -13.3205 91.8919 92.8523 
2892.5 1
10380200 41164.2 -16913.2 1697 -93.8737 -127.091 158.001 
2893 1
10380200 41131.5 -16877.1 1697 -64.7965 71.5292 96.5143 
2893.5 1
10380200 41227.3 -16973.8 1697 184.942 -186.68 262.779 
2894 1
10380200 41466.2 -17185.7 1697 474.95 -421.272 634.861 
2894.5 1
10380200 41578 -17192.3 1697 229.569 -13.6208 229.973 
2895 1
10380200 41692.8 -17157.7 1697 232.86 70.2502 243.226 
2895.5 1
10380200 41775 -17157.9 1697 160.234 -0.389864 160.234 
2896 1
10380200 41818.1 -17198.9 1697 83.8521 -79.7665 115.732 
2896.5 1
10380200 41745.1 -17260.3 1697 -146.859 -123.608 191.955 
2897 1
10380200 41627.2 -17308.3 1697 -243.618 -99.1047 263.005 
2897.5 1
10380200 41583 -17343.7 1697 -89.2929 -71.4478 114.359 
2898 1
10380200 41568.1 -17326.4 1697 -34.1954 39.751 52.4353 
2898.5 1
10380200 41521.9 -17251.9 1697 -77.7078 125.187 147.344 
2899 1
10380200 41461.3 -16881.1 1697 -126.685 775.686 785.963 
2899.5 1
10380200 41410.6 -16771.4 1697 -104.481 225.652 248.666 
2900 1
10380200 41423 -16736.5 1697 24.211 67.9853 72.1677 
2900.5 1
10380200 41287.9 -16904.8 1697 -259.309 -323.033 414.236 
2901 1
10380200 41206.9 -17074.3 1697 -169.835 -355.416 393.909 
2901.5 1
10380200 41212.8 -17183.4 1697 12.213 -225.344 225.675 
2902 1
10380200 41336.3 -17254.1 1697 238.417 -136.486 274.72 
2902.5 1
10380200 41617.2 -17253.3 1697 558.493 1.52419 558.496 
2903 1
10380200 41785 -17242 1697 335.556 22.6667 336.32 
2903.5 1
10380200 41828 -17168.6 1697 88.843 151.745 175.84 
2904 1
10380200 41603.4 -17213.1 1697 -451.911 -89.6266 460.713 
2904.5 1
10380200 41450.9 -16976.7 1697 -300.789 466.272 554.873 
2905 1
10380200 41409.9 -16792.7 1697 -80.5501 361.493 370.359 
2905.5 1
10380200 41429.1 -16758.3 1697 38.4992 68.8711 78.9013 
2906 1
10380200 41481 -16663 1697 104.826 192.593 219.272 
2906.5 1
10380200 41495.2 -16608.3 1697 29.0249 111.565 115.278 
2907 1
10380200 41479.3 -16647.9 1697 -31.5917 -78.5053 84.6234 
2907.5 1
10380200 41484.7 -16994.7 1697 10.8418 -700.539 700.623 
2908 1
10380200 41455.8 -17124.8 1697 -56.8241 -256.168 262.395 
2908.5 1
10380200 41555.8 -17129.9 1697 192.308 -9.80769 192.558 
2909 1
10380200 41696.1 -17192.7 1697 291.102 -130.221 318.901 
2909.5 1
10380200 41842.9 -17118.4 1697 290.671 147.063 325.756 
2910 1
10380200 41889.7 -17015.9 1697 96.0301 210.495 231.365 
2910.5 1
10380200 41927.5 -16927.9 1697 76.1234 177.04 192.712 
2911 1
10380200 41877.6 -16943.3 1697 -98.2283 -30.315 102.8 
2911.5 1
10380200 41890 -16987.7 1697 25.0505 -89.697 93.1293 
2912 1
10380200 41919.4 -17029.8 1697 58.6826 -84.0319 102.494 
2912.5 1
10380200 41949.4 -17093.9 1697 58.4795 -124.951 137.959 
2913 1
10380200 41978.8 -17078.6 1697 57.1984 29.7665 64.4803 
2913.5 1
10380200 41645.8 -16966 1697 -668.719 226.104 705.91 
2914 1
10380200 41379.5 -16973.2 1697 -545.651 -14.7541 545.851 
2914.5 1
10380200 41275.2 -17044.7 1697 -203.314 -139.376 246.5 
2915 1
10380200 41216.2 -17081.6 1697 -121.855 -76.1478 143.691 
2915.5 1
10380200 41208.9 -16974.6 1697 -15.2865 223.289 223.812 
2916 1
10380200 41234.2 -16845.2 1697 48.34 247.454 252.131 
2916.5 1
10380200 41352.8 -16736.4 1697 228.112 209.196 309.512 
2917 1
10380200 41504.1 -16717.7 1697 298.404 36.8298 300.668 
2917.5 1
10380200 41593.8 -16753.1 1697 181.168 -71.4134 194.735 
2918 1
10380200 41671.4 -16746.6 1697 157.786 13.1645 158.334 
2918.5 1
10380200 41690.1 -16780.5 1697 37.7104 -68.5522 78.2399 
2919 1
10380200 41729.1 -16807.3 1697 78.629 -54.0323 95.4045 
2919.5 1
10380200 41718.2 -16838.1 1697 -21.4616 -61.0119 64.6765 
2920 1
10380200 41770.7 -16945.8 1697 103.386 -212.36 236.19 
2920.5 1
10380200 41780 -17009.7 1697 18.6294 -127.578 128.931 
2921 1
10380200 41821.4 -17052.3 1697 82.5621 -85.042 118.527 
2921.5 1
10380200 41802.8 -16934.1 1697 -38.0499 242.689 245.653 
2922 1
10380200 41485.4 -16842.1 1697 -638.772 185.095 665.049 
2922.5 1
10380200 41422.4 -16801.3 1697 -129.63 83.988 154.46 
2923 1
10380200 41403.8 -16823.9 1697 -35.4268 -43.1818 55.8545 
2923.5 1
10380200 41683.8 -16881 1697 556.66 -113.519 568.117 
2924 1
10380200 41733.5 -16862.4 1697 98.4158 36.8317 105.082 
2924.5 1
10380200 41727.8 -16852.2 1697 -11.4 20.4 23.3692 
2925 1
10380200 41724.8 -16803 1697 -6.36257 103.579 103.774 
2925.5 1
10380200 41754.5 -16824.2 1697 58.368 -41.533 71.6367 
2926 1
10380200 41677.2 -16725.3 1697 -151.658 193.886 246.154 
2926.5 1
10380200 41608.8 -16687 1697 -139.877 78.3231 160.313 
2927 1
10380200 41532.2 -16623.2 1697 -150.491 125.344 195.854 
2927.5 1
10380200 41499.4 -16580.8 1697 -64.8221 83.7945 105.941 
2928 1
10380200 41215.7 -16601.9 1697 -582.615 -43.3037 584.222 
2928.5 1
10380200 40572.1 -16786.5 1697 -1360.61 -390.298 1415.48 
2929 1
10380200 40259.6 -16788 1695.5 -613.949 -2.94695 613.956 
2929.5 1
10380200 40090.2 -16665.6 1692.4 -335.446 242.376 413.848 
2930 1
10380200 40435.7 -16829.1 1691 693.775 -328.313 767.537 
2930.5 1
10380200 40444.4 -16777.6 1691 17.5591 103.503 104.982 
2931 1
10380200 40400.2 -16743.2 1689.1 -89.023 69.1259 112.71 
2931.5 1
10380200 40488 -16764.9 1685.5 172.495 -42.6326 177.685 
2932 1
10380200 40553.8 -16735.6 1686.9 128.265 57.115 140.407 
2932.5 1
10380200 40742.9 -16729.9 1688 369.336 11.1328 369.504 
2933 1
10380200 40933.2 -16788.8 1688 392.417 -121.397 410.766 
2933.5 1
10380200 41353.1 -16804 1688 855.148 -31.0025 855.71 
2934 1
10380200 41638 -16859 1688 572.088 -110.442 582.651 
2934.5 1
10380200 41726 -17044.8 1688 180.328 -380.738 421.283 
2935 1
10380200 41724.8 -17055.6 1688 -2.37154 -21.3439 21.4752 
2935.5 1
10380200 41561.3 -16774.1 1688 -327.655 564.128 652.379 
2936 1
10380200 41598.7 -16719.6 1688 74.8 109 132.197 
2936.5 1
10380200 41664 -16879.5 1688 127.539 -312.305 337.343 
2937 1
10380200 41722.2 -16966.1 1688 119.553 -177.846 214.295 
2937.5 1
10380200 41846.1 -16879.6 1688 253.329 176.914 308.989 
2938 1
10380200 41850.5 -16943.9 1688 8.78243 -128.343 128.643 
2938.5 1
10380200 41806.9 -17094.5 1688 -84.6602 -292.427 304.436 
2939 1
10380200 41623.1 -17219.1 1688 -364.683 -247.222 440.582 
2939.5 1
10380200 41445 -17265.7 1688 -347.173 -90.8382 358.861 
2940 1
10380200 41322 -17248.2 1688 -253.608 36.0367 256.156 
2940.5 1
10380200 41238.4 -17161.4 1688 -164.315 170.646 236.895 
2941 1
10380200 41221.5 -16973.3 1688 -32.4926 362.358 363.812 
2941.5 1
10380200 41216.2 -16823.4 1688 -10.9504 309.711 309.904 
2942 1
10380200 41229.9 -16717.9 1688 28.1893 217.078 218.901 
2942.5 1
10380200 41267.3 -16657.3 1688 74.9499 121.443 142.709 
2943 1
10380200 41306 -16811.7 1688 75.8824 -302.745 312.11 
2943.5 1
10380200 41322.9 -17143.4 1688 33.7325 -662.076 662.935 
2944 1
10380200 41402.8 -17154.3 1688 158.847 -21.67 160.318 
2944.5 1
10380200 41530.3 -17153.9 1688 261.875 0.844171 261.877 
2945 1
10380200 41684.2 -17187.4 1688 302.256 -65.7657 309.328 
2945.5 1
10380200 41649.3 -17185.9 1688 -68.8705 2.91452 68.9322 
2946 1
10380200 41439.5 -16755.3 1688 -433.54 889.646 989.66 
2946.5 1
10380200 41446.4 -16908.4 1688 13.8 -306.2 306.511 
2947 1
10380200 41440.6 -17098.9 1688 -11.4851 -377.228 377.403 
2947.5 1
10380200 41374 -17097.1 1688 -129.825 3.52649 129.872 
2948 1
10380200 41380 -17118.6 1688 11.6054 -41.6037 43.192 
2948.5 1
10380200 41431.8 -17172.2 1688 106.584 -110.288 153.374 
2949 1
10380200 41516.1 -17244 1688 166.272 -141.617 218.408 
2949.5 1
10380200 41623.5 -17293.5 1688 219.184 -101.02 241.343 
2950 1
10380200 41701.2 -17276.6 1688 154.473 33.5984 158.085 
2950.5 1
10380200 41525.1 -17111.4 1688 -353.614 331.727 484.857 
2951 1
10380200 41317.4 -16835.3 1688 -420.445 558.907 699.393 
2951.5 1
10380200 41511.9 -16677.3 1688 395.325 321.138 509.325 
2952 1
10380200 41583.2 -16619.8 1688 140.631 113.412 180.664 
2952.5 1
10380200 41492.8 -16579 1688 -181.162 81.7635 198.759 
2953 1
10380200 41454.6 -16630.7 1688 -77.9592 -105.51 131.187 
2953.5 1
10380200 41299.9 -16815.2 1688 -299.226 -356.867 465.715 
2954 1
10380200 41279.6 -17116 1688 -41.017 -606.452 607.837 
2954.5 1
10380200 41357.5 -17187 1688 162.047 -147.609 219.198 
2955 1
10380200 41531.4 -17225.1 1688 339.577 -74.3963 347.631 
2955.5 1
10380200 41666.3 -17249.9 1688 267.797 -49.2023 272.279 
2956 1
10380200 41801.5 -17156.6 1688 280.429 193.545 340.735 
2956.5 1
10380200 41897.9 -17031.6 1688 192.415 249.501 315.078 
2957 1
10380200 41639.8 -17155.5 1688 -498.263 -239.189 552.7 
2957.5 1
10380200 41423.6 -16950 1688 -437.652 415.992 603.812 
2958 1
10380200 41418.8 -16678.2 1688 -9.73631 551.318 551.404 
2958.5 1
10380200 41302.8 -16737.9 1688 -225.646 -116.166 253.792 
2959 1
10380200 41566.2 -16838.7 1688 524.709 -200.712 561.788 
2959.5 1
10380200 41800.5 -16876.9 1688 485.047 -79.158 491.464 
2960 1
10380200 41854.1 -17077.1 1688 107.631 -402.008 416.167 
2960.5 1
10380200 41840 -17186.2 1688 -28.3702 -219.517 221.343 
2961 1
10380200 41916.1 -17000.3 1688 144.952 354.095 382.616 
2961.5 1
10380200 41827.6 -16962.7 1688 -179.513 76.2677 195.043 
2962 1
10380200 41724.4 -17167 1688 -203.55 -402.959 451.451 
2962.5 1
10380200 41417.1 -16931.6 1688 -623.304 477.575 785.23 
2963 1
10380200 41378.3 -16812.7 1688 -81.365 249.173 262.121 
2963.5 1
10380200 41348.5 -16760.1 1688 -59.8394 105.622 121.395 
2964 1
10380200 41413.4 -16703.7 1688 122.384 106.364 162.145 
2964.5 1
10380200 41415 -16681.8 1688 3.22119 43.1639 43.2839 
2965 1
10380200 41320.3 -16829.5 1688 -188.645 -294.223 349.506 
2965.5 1
10380200 41346.1 -16761.7 1688 51.6 135.6 145.086 
2966 1
10380200 41361.1 -16641.8 1688 30.6122 244.694 246.601 
2966.5 1
10380200 41292 -16674.5 1688 -139.034 -65.7948 153.816 
2967 1
10380200 41357.5 -16921.5 1688 131.263 -494.99 512.099 
2967.5 1
10380200 41471 -17087.6 1688 227.455 -332.866 403.157 
2968 1
10380200 41455.5 -17147.9 1688 -29.6935 -115.517 119.273 
2968.5 1
10380200 41341.1 -17171.5 1688 -232.049 -47.8702 236.935 
2969 1
10380200 41300 -16845.6 1688 -83.7067 663.747 669.005 
2969.5 1
10380200 41400 -16722.3 1688 204.082 251.633 323.988 
2970 1
10380200 41551.7 -16691.7 1688 295.136 59.5331 301.081 
2970.5 1
10380200 41769.6 -16691 1688 449.187 1.4433 449.189 
2971 1
10380200 41833.7 -16780.1 1688 129.847 -180.364 222.242 
2971.5 1
10380200 41686.9 -16651.9 1688 -286.719 250.391 380.661 
2972 1
10380200 41501 -16568.8 1688 -365.226 163.261 400.055 
2972.5 1
10380200 41333.1 -16606.2 1688 -341.238 -76.0614 349.612 
2973 1
10380200 41213.4 -16859.8 1688 -248.88 -527.189 582.983 
2973.5 1
10380200 41318.7 -17073.7 1688 211.022 -428.657 477.784 
2974 1
10380200 41350 -17134.2 1688 62.3506 -120.518 135.691 
2974.5 1
10380200 41414.4 -17164.6 1688 126.772 -59.8425 140.186 
2975 1
10380200 41487.2 -17033.6 1688 143.026 257.367 294.439 
2975.5 1
10380200 41460.7 -16829.5 1688 -52.7888 406.574 409.986 
2976 1
10380200 41419.3 -16652.5 1688 -81.336 347.741 357.126 
2976.5 1
10380200 41461.2 -16590.4 1688 85.6851 126.994 153.197 
2977 1
10380200 41674.7 -16633.3 1688 413.695 -83.2041 421.979 
2977.5 1
10380200 41794.4 -16854.9 1688 247.843 -458.808 521.47 
2978 1
10380200 41767.5 -17108.2 1688 -52.3508 -492.729 495.502 
2978.5 1
10380200 41724.9 -17100.2 1688 -85.7527 16.129 87.2563 
2979 1
10380200 41689.6 -17175.7 1688 -72.4629 -154.742 170.869 
2979.5 1
10380200 41579.6 -17232.2 1688 -218.23 -112.174 245.372 
2980 1
10380200 41501.4 -17220.7 1688 -156.055 23.0539 157.748 
2980.5 1
10380200 41473.9 -17130.1 1688 -53.816 177.299 185.287 
2981 1
10380200 41633.7 -16923.1 1688 327.459 424.18 535.872 
2981.5 1
10380200 41602.8 -16834.2 1688 -64.375 185.208 196.077 
2982 1
10380200 41603.2 -16783.1 1688 0.779727 99.6101 99.6132 
2982.5 1
10380200 41632.4 -16853.7 1688 57.1429 -138.16 149.511 
2983 1
10380200 41644.9 -16921.7 1688 25.3324 -137.863 140.172 
2983.5 1
10380200 41777.3 -16871.3 1688 279.939 106.483 299.507 
2984 1
10380200 41847.4 -16942.3 1688 137.451 -139.216 195.637 
2984.5 1
10380200 41850.7 -16909 1688 6.30975 63.6711 63.983 
2985 1
10380200 41616.2 -16733.4 1688 -476.581 356.82 595.357 
2985.5 1
10380200 41438.2 -16657.4 1688 -362.571 154.877 394.264 
2986 1
10380200 41340.2 -16860.6 1688 -195.609 -405.589 450.294 
2986.5 1
10380200 41302 -17040.2 1688 -74.6094 -350.781 358.628 
2987 1
10380200 41267.2 -17170.3 1688 -70.4004 -263.428 272.673 
2987.5 1
10380200 41276.4 -17175.3 1688 19.2004 -10.3905 21.8316 
2988 1
10380200 41289.3 -17139.4 1688 24.9516 69.4391 73.786 
2988.5 1
10380200 41504.7 -16880.4 1688 421.526 506.849 659.227 
2989 1
10380200 41704.9 -16978.4 1688 392.549 -192.157 437.057 
2989.5 1
10380200 41743 -16908.4 1688 75.7455 139.077 158.366 
2990 1
10380200 41589.9 -16942.4 1688 -311.179 -69.0154 318.74 
2990.5 1
10380200 41386.8 -17047.3 1688 -407.014 -210.22 458.097 
2991 1
10380200 41283.9 -17136 1688 -212.626 -183.264 280.706 
2991.5 1
10380200 41264.3 -17035.1 1688 -39.8148 205.081 208.91 
2992 1
10380200 41204.7 -17009.6 1688 -116.406 49.8047 126.613 
2992.5 1
10380200 41236 -17160.4 1688 60.7767 -292.816 299.056 
2993 1
10380200 41250.8 -17189.7 1688 30.4069 -60.2195 67.4609 
2993.5 1
10380200 41351.5 -17307.8 1688 206.398 -242.077 318.121 
2994 1
10380200 41518.9 -17347.6 1688 330.178 -78.501 339.381 
2994.5 1
10380200 41600.1 -17353.8 1688 157.67 -12.0388 158.129 
2995 1
10380200 41518.4 -16953.4 1688 -166.305 815.388 832.175 
2995.5 1
10380200 41586.8 -16750.9 1688 142.111 421.09 444.424 
2996 1
10380200 41643.2 -16640.3 1688 107.224 210.266 236.027 
2996.5 1
10380200 41747.4 -16620.3 1688 212.744 40.7483 216.611 
2997 1
10380200 41850.8 -16710.8 1688 211.794 -185.383 281.467 
2997.5 1
10380200 41917.1 -16801.6 1688 126.286 -172.952 214.151 
2998 1
10380200 41949.1 -16902.7 1688 65.0632 -205.42 215.478 
2998.5 1
10380200 41937.2 -16941.6 1688 -23.966 -78.3367 81.9207 
2999 1
10380200 41923.2 -17108.1 1688 -27.6241 -329.073 330.231 
2999.5 1
10380200 41732.9 -17264.4 1688 -394.042 -323.579 509.875 
3000 1
10380200 41348 -17320.1 1688 -756.189 -109.43 764.066 
3000.5 1
10380200 41233.5 -17195.1 1688 -227.183 248.016 336.339 
3001 1
10380200 41212.5 -16993.6 1688 -40.5405 388.996 391.103 
3001.5 1
10380200 41237.9 -16878.9 1688 52.3482 236.518 242.242 
3002 1
10380200 41272 -16777.2 1688 70.1875 209.236 220.695 
3002.5 1
10380200 41249.3 -16791.1 1688 -45.1292 -27.6342 52.9178 
3003 1
10380200 41232.3 -17023.5 1688 -33.5844 -458.293 459.522 
3003.5 1
10380200 41285 -17225.2 1688 103.794 -397.137 410.476 
3004 1
10380200 41342.7 -17273 1688 119.215 -98.7603 154.809 
3004.5 1
10380200 41382.2 -17294.6 1688 76.1079 -41.6185 86.7439 
3005 1
10380200 41528.6 -17353.6 1688 298.685 -120.317 322.008 
3005.5 1
10380200 41631.7 -17363.8 1688 211.362 -20.9927 212.402 
3006 1
10380200 41632.9 -17375.9 1688 2.32558 -23.4496 23.5646 
3006.5 1
10380200 41679.1 -17363.8 1688 90.9449 23.8189 94.0123 
3007 1
10380200 41730.7 -17316.4 1688 103.548 95.0915 140.586 
3007.5 1
10380200 41490.2 -17131.3 1688 -498.893 384.117 629.635 
3008 1
10380200 41367.3 -16919.5 1688 -240.98 415.294 480.147 
3008.5 1
10380200 41396 -16809 1688 55.4054 213.32 220.398 
3009 1
10380200 41401.1 -16747.8 1688 10.626 127.281 127.724 
3009.5 1
10380200 41390.4 -16727 1688 -22.0393 42.7526 48.0991 
3010 1
10380200 41339.7 -16705.2 1688 -98.4466 42.3301 107.161 
3010.5 1
10380200 41357.2 -16668.3 1688 35.3984 74.4781 82.4623 
3011 1
10380200 41438.9 -16629.7 1688 166.689 78.8435 184.395 
3011.5 1
10380200 41454.3 -16641.7 1688 30.137 -23.4834 38.2061 
3012 1
10380200 41293.9 -16844.1 1688 -319.544 -403.209 514.477 
3012.5 1
10380200 41256.4 -17026.9 1688 -74.5306 -363.397 370.962 
3013 1
10380200 41276.3 -17202.2 1688 38.6408 -340.388 342.575 
3013.5 1
10380200 41279.7 -17090.6 1688 6.71989 222.843 222.945 
3014 1
10380200 41196.6 -16991.4 1688 -168.925 201.445 262.899 
3014.5 1
10380200 41172.3 -16844.4 1688 -50.5683 306.889 311.028 
3015 1
10380200 41287.4 -16646 1688 227.404 392.183 453.343 
3015.5 1
10380200 41342.9 -16642 1688 111.648 8.04829 111.937 
3016 1
10380200 41499.9 -17023.4 1688 318.481 -773.631 836.621 
3016.5 1
10380200 41483 -17299.7 1688 -32.8794 -537.549 538.553 
3017 1
10380200 41487.1 -17282.9 1688 8.40718 34.3785 35.3916 
3017.5 1
10380200 41501.8 -17344 1688 29.8103 -124.21 127.737 
3018 1
10380200 41667.9 -17298.9 1688 324.457 88.0859 336.202 
3018.5 1
10380200 41718.2 -17183.1 1688 95.8095 220.571 240.481 
3019 1
10380200 41617 -17259.8 1688 -203.213 -153.971 254.956 
3019.5 1
10380200 41533 -17253.6 1688 -170.385 12.531 170.846 
3020 1
10380200 41580.1 -17330.1 1688 95.9493 -155.827 182.998 
3020.5 1
10380200 41297.6 -17161.7 1688 -602.464 359.157 701.396 
3021 1
10380200 41260.4 -16902.1 1688 -71.0431 496.303 501.362 
3021.5 1
10380200 41247 -16765.7 1688 -26.2745 267.516 268.804 
3022 1
10380200 41349.9 -16727 1688 209.146 78.5908 223.425 
3022.5 1
10380200 41362 -16627.2 1688 23.8189 196.457 197.895 
3023 1
10380200 41431.7 -16569.7 1688 136.667 112.745 177.17 
3023.5 1
10380200 41448.2 -16519.4 1688 33.0444 100.511 105.804 
3024 1
10380200 41542.3 -16645.5 1688 188.533 -252.616 315.214 
3024.5 1
10380200 41623.4 -17133.4 1688 165.264 -993.777 1007.42 
3025 1
10380200 41563.4 -17274.4 1688 -121.547 -285.335 310.145 
3025.5 1
10380200 41598.8 -17326.2 1688 68.0769 -99.6154 120.655 
3026 1
10380200 41691.8 -17332.3 1688 185.956 -12.2667 186.36 
3026.5 1
10380200 41721.3 -17279.1 1688 63.0182 113.48 129.804 
3027 1
10380200 41856.6 -17171.7 1688 264.71 210.198 338.015 
3027.5 1
10380200 41904.2 -17073.2 1688 92.8308 191.964 213.232 
3028 1
10380200 41872.3 -16825.3 1688 -67.8487 527.423 531.769 
3028.5 1
10380200 41748.5 -16676.2 1688 -236.323 284.606 369.931 
3029 1
10380200 41670.4 -16674.9 1688 -153.351 2.57586 153.372 
3029.5 1
10380200 41706.7 -16669.8 1688 71.6513 10.0571 72.3537 
3030 1
10380200 41715.2 -16654.1 1688 17.1819 31.6308 35.9962 
3030.5 1
10380200 41847.9 -16753.8 1688 266.935 -200.537 333.87 
3031 1
10380200 41852.8 -16926 1688 10.2278 -360.298 360.443 
3031.5 1
10380200 41420.6 -17088.1 1688 -873.176 -327.497 932.572 
3032 1
10380200 41328.3 -17050.1 1688 -180.893 74.5316 195.646 
3032.5 1
10380200 41218.4 -16970.3 1688 -217.536 157.954 268.833 
3033 1
10380200 41229 -16902 1688 22.0367 142.658 144.35 
3033.5 1
10380200 41442.9 -16736.2 1688 419.412 325.098 530.655 
3034 1
10380200 41557.9 -16719.8 1688 226.803 32.391 229.104 
3034.5 1
10380200 41555.2 -16922 1688 -5.48697 -416.095 416.131 
3035 1
10380200 41560.4 -17131.4 1688 10.1725 -411.395 411.521 
3035.5 1
10380200 41558.8 -17133.4 1688 -3.09478 -3.86847 4.95406 
3036 1
10380200 41454.3 -17069.7 1688 -208.167 126.892 243.794 
3036.5 1
10380200 41429 -17076.3 1688 -49.5108 -12.9811 51.1842 
3037 1
10380200 41464.9 -17174.7 1688 72.9675 -199.932 212.831 
3037.5 1
10380200 41454.7 -17246.4 1688 -19.7529 -139.153 140.548 
3038 1
10380200 41501.7 -16959.5 1688 96.9072 591.565 599.45 
3038.5 1
10380200 41514.4 -16745 1688 25.2727 428.909 429.653 
3039 1
10380200 41509.2 -16618.5 1688 -10.101 246.5 246.707 
3039.5 1
10380200 41465.1 -16550.5 1688 -91.4561 141.173 168.208 
3040 1
10380200 41516.1 -16529.3 1688 99.0291 41.165 107.244 
3040.5 1
10380200 41591.3 -16568.7 1688 157.392 -82.357 177.637 
3041 1
10380200 41700.7 -16917.7 1688 229.28 -731.726 766.807 
3041.5 1
10380200 41783.7 -17062.9 1688 165.01 -288.668 332.502 
3042 1
10380200 41755.9 -17084 1688 -55.1587 -41.8651 69.2472 
3042.5 1
10380200 41766.8 -17131.8 1688 21.2476 -93.1774 95.5693 
3043 1
10380200 41746 -17156.2 1688 -40.8644 -47.9371 62.991 
3043.5 1
10380200 41704 -17214.6 1688 -86.2423 -119.827 147.635 
3044 1
10380200 41627.6 -17285.9 1688 -152.495 -142.404 208.647 
3044.5 1
10380200 41618.7 -17300 1688 -17.7249 -27.9762 33.1185 
3045 1
10380200 41619.4 -17229.8 1688 1.45503 139.286 139.293 
3045.5 1
10380200 41586.6 -16852 1688 -63.652 732.171 734.932 
3046 1
10380200 41531.8 -16768.1 1688 -112.944 172.967 206.576 
3046.5 1
10380200 41397.2 -16677.2 1688 -269.156 181.822 324.814 
3047 1
10380200 41380 -16660.3 1688 -33.2046 32.6255 46.5507 
3047.5 1
10380200 41417.6 -16678.1 1688 77.5941 -36.7998 85.8783 
3048 1
10380200 41351.7 -16697.8 1688 -137.773 -41.1901 143.799 
3048.5 1
10380200 41293 -16779.1 1688 -118.109 -163.581 201.764 
3049 1
10380200 41557 -16757.4 1688 504.78 41.4914 506.482 
3049.5 1
10380200 41661.9 -16760.9 1688 212.326 -7.06253 212.443 
3050 1
10380200 41754.1 -16801.8 1688 187.041 -82.984 204.623 
3050.5 1
10380200 41750.3 -16865 1688 -7.32177 -121.773 121.993 
3051 1
10380200 41800.9 -16938 1688 101.789 -146.881 178.704 
3051.5 1
10380200 41852.4 -16993.6 1688 104.063 -112.323 153.12 
3052 1
10380200 41858.9 -17015.3 1688 13.1888 -44.1734 46.1003 
3052.5 1
10380200 41697.8 -17102.9 1688 -317.104 -172.375 360.927 
3053 1
10380200 41538.3 -17203.1 1688 -316.402 -198.832 373.69 
3053.5 1
10380200 41602.7 -17140.1 1688 131.629 128.857 184.202 
3054 1
10380200 41654.5 -17192 1688 102.574 -102.772 145.202 
3054.5 1
10380200 41607.7 -17177.3 1688 -94.3548 29.6371 98.8999 
3055 1
10380200 41362.6 -17062.2 1688 -497.16 233.469 549.25 
3055.5 1
10380200 41305.7 -17047.3 1688 -112.673 29.505 116.472 
3056 1
10380200 41430.3 -17186.8 1688 241.942 -270.874 363.192 
3056.5 1
10380200 41592.1 -17215.6 1688 313.566 -55.814 318.495 
3057 1
10380200 41616.6 -17232.3 1688 50.528 -34.573 61.224 
3057.5 1
10380200 41433.8 -16887.9 1688 -373.733 704.363 797.373 
3058 1
10380200 41463.8 -16756.8 1688 59.8802 261.677 268.441 
3058.5 1
10380200 41489.7 -16698.9 1688 52.2559 116.992 128.132 
3059 1
10380200 41426.1 -16724.2 1688 -130.796 -52.0805 140.783 
3059.5 1
10380200 41465.9 -16691.9 1688 76.5559 62.0979 98.5747 
3060 1
10380200 41389.1 -16692.6 1688 -152.377 -1.28267 152.382 
3060.5 1
10380200 41326.1 -16728 1688 -132.655 -74.6199 152.202 
3061 1
10380200 41429.7 -16747.8 1688 199.667 -38.1853 203.286 
3061.5 1
10380200 41457.4 -16682.9 1688 54.777 128.319 139.521 
3062 1
10380200 41484.2 -16675.9 1688 54.5661 14.2445 56.3947 
3062.5 1
10380200 41450.6 -16630.4 1688 -64.7049 87.6861 108.975 
3063 1
10380200 41393.8 -16664.4 1688 -112.922 -67.5944 131.607 
3063.5 1
10380200 41339.6 -16688.4 1688 -114.588 -50.74 125.319 
3064 1
10380200 41173.8 -17086.1 1688 -317.625 -761.877 825.435 
3064.5 1
10380200 41245.4 -17229.3 1688 143.487 -286.974 320.847 
3065 1
10380200 41326.2 -17205.8 1688 158.121 45.9883 164.673 
3065.5 1
10380200 41482.1 -17292.6 1688 318.186 -177.052 364.129 
3066 1
10380200 41635.5 -17354.9 1688 312.401 -126.974 337.219 
3066.5 1
10380200 41707.2 -17277 1688 146.074 158.656 215.66 
3067 1
10380200 41707.9 -17311.9 1688 1.36649 -70.3629 70.3762 
3067.5 1
10380200 41644.1 -17324.1 1688 -123.166 -23.5521 125.398 
3068 1
10380200 41494.9 -17357.8 1688 -289.709 -65.4369 297.007 
3068.5 1
10380200 41357.4 -17373.8 1688 -279.381 -32.4752 281.262 
3069 1
10380200 41157.1 -17187.2 1688 -419.131 390.33 572.737 
3069.5 1
10380200 41134.6 -16915.9 1688 -44.2043 533.006 534.836 
3070 1
10380200 41215.4 -16781.9 1688 160.317 265.873 310.468 
3070.5 1
10380200 41371.5 -16710.5 1688 305.479 139.726 335.918 
3071 1
10380200 41523.1 -16712.3 1688 315.2 -3.8115 315.223 
3071.5 1
10380200 41657.4 -16803.3 1688 276.315 -187.174 333.742 
3072 1
10380200 41728.8 -16948.5 1688 139.453 -283.594 316.026 
3072.5 1
10380200 41701.2 -17056.5 1688 -54.3307 -212.598 219.431 
3073 1
10380200 41404.3 -16946.2 1688 -603.455 224.187 643.753 
3073.5 1
10380200 41290.8 -17054.1 1688 -222.114 -211.155 306.465 
3074 1
10380200 41109.1 -16937.1 1688 -359.802 231.683 427.942 
3074.5 1
10380200 41057.3 -16876.8 1688 -103.187 120.12 158.355 
3075 1
10380200 41115.3 -17021.1 1688 118.921 -295.719 318.735 
3075.5 1
10380200 41184.5 -16741 1688 144.398 584.783 602.347 
3076 1
10380200 41301.5 -16654 1688 225.434 167.63 280.927 
3076.5 1
10380200 41553.5 -16659 1688 485.549 -9.63391 485.645 
3077 1
10380200 41650.1 -16815.6 1688 200.855 -325.479 382.465 
3077.5 1
10380200 41677.8 -17013.5 1688 54.4343 -388.978 392.769 
3078 1
10380200 41626.6 -17088.5 1688 -98.8768 -144.7 175.256 
3078.5 1
10380200 41642 -17256.9 1688 31.1741 -340.891 342.313 
3079 1
10380200 41606.7 -17296 1688 -73.0028 -80.7851 108.884 
3079.5 1
10380200 41552.1 -17305.5 1688 -110.477 -19.3228 112.154 
3080 1
10380200 41494.5 -17269.8 1688 -110.752 68.7413 130.351 
3080.5 1
10380200 41412.3 -17288.3 1688 -166.734 -37.5254 170.905 
3081 1
10380200 41318.8 -17282.6 1688 -184.418 11.2426 184.761 
3081.5 1
10380200 41458.4 -17271.7 1688 284.318 22.1996 285.183 
3082 1
10380200 41682.8 -17239.3 1688 465.56 67.2199 470.388 
3082.5 1
10380200 41840.5 -17122.5 1688 302.774 224.097 376.685 
3083 1
10380200 41858.6 -16944.3 1688 35.5404 350.877 352.672 
3083.5 1
10380200 41776 -16864.7 1688 -170.309 164.124 236.52 
3084 1
10380200 41511.6 -17100.7 1688 -529.86 -472.946 710.232 
3084.5 1
10380200 41373.3 -17214.6 1688 -282.245 -232.449 365.643 
3085 1
10380200 41371.8 -17267.8 1688 -3.01811 -107.042 107.085 
3085.5 1
10380200 41481.3 -17290.6 1688 215.128 -44.7937 219.742 
3086 1
10380200 41536 -17289.4 1688 109.182 2.39521 109.208 
3086.5 1
10380200 41497.9 -17351.1 1688 -77.1255 -124.899 146.793 
3087 1
10380200 41472.4 -17353.1 1688 -52.0408 -4.08163 52.2006 
3087.5 1
10380200 41311.3 -17046 1688 -325.455 620.404 700.587 
3088 1
10380200 41360.1 -16778.9 1688 96.4427 527.866 536.603 
3088.5 1
10380200 41423.2 -16683.4 1688 122.05 184.72 221.399 
3089 1
10380200 41403.7 -16663.6 1688 -37.8641 38.4466 53.9614 
3089.5 1
10380200 41486 -16617.2 1688 168.648 95.0364 193.582 
3090 1
10380200 41496.5 -16615.4 1688 21.6495 3.75716 21.9731 
3090.5 1
10380200 41466.5 -16580.4 1688 -57.8273 67.6378 88.988 
3091 1
10380200 41432.4 -16600.5 1688 -66.6903 -39.3288 77.4232 
3091.5 1
10380200 41484 -16583.7 1688 109.322 35.5932 114.97 
3092 1
10380200 41500.1 -16553 1688 32.5911 62.1457 70.1732 
3092.5 1
10380200 41531.9 -16614.8 1688 61.2892 -119.11 133.954 
3093 1
10380200 41620.1 -16602.1 1688 170.253 24.5525 172.014 
3093.5 1
10380200 41754.7 -16703.7 1688 270.825 -204.427 339.318 
3094 1
10380200 41814.9 -16762.8 1688 120.884 -118.675 169.4 
3094.5 1
10380200 41871.3 -16808.8 1688 113.481 -92.5553 146.439 
3095 1
10380200 41868.3 -16871.5 1688 -6.01202 -125.651 125.795 
3095.5 1
10380200 41779.5 -17010.7 1688 -180.122 -282.353 334.913 
3096 1
10380200 41549.8 -17179.6 1688 -457.534 -336.527 567.967 
3096.5 1
10380200 41358.8 -17132.5 1688 -372.355 91.8838 383.524 
3097 1
10380200 41279.9 -16955.1 1688 -158.415 356.243 389.878 
3097.5 1
10380200 41353.8 -16795.1 1688 153.079 331.292 364.949 
3098 1
10380200 41476.8 -16769.7 1688 246.895 51.0246 252.113 
3098.5 1
10380200 41484.4 -16773.4 1688 15.4859 -7.56245 17.2338 
3099 1
10380200 41537.5 -16763.3 1688 102.469 19.3631 104.282 
3099.5 1
10380200 41422.4 -16887.7 1688 -240.448 -259.749 353.956 
3100 1
10380200 41244.3 -16877.8 1688 -355.416 19.8149 355.968 
3100.5 1
10380200 41149.8 -16807.9 1688 -184.57 136.523 229.575 
3101 1
10380200 41150.5 -16903.9 1688 1.41988 -194.726 194.731 
3101.5 1
10380200 41144.5 -17068.9 1688 -11.5847 -321.029 321.238 
3102 1
10380200 41318.8 -17167.3 1688 346.431 -195.608 397.84 
3102.5 1
10380200 41639.5 -17137.6 1688 642.685 59.519 645.436 
3103 1
10380200 41674.9 -17132.2 1688 69.685 10.6299 70.4911 
3103.5 1
10380200 41700.1 -17125.6 1688 51.8747 13.6717 53.6461 
3104 1
10380200 41781.3 -17081.9 1688 163.358 87.8381 185.476 
3104.5 1
10380200 41571.2 -16881.5 1688 -418.526 399.203 578.383 
3105 1
10380200 41317 -16823.8 1688 -514.575 116.847 527.675 
3105.5 1
10380200 41199.2 -16877.8 1688 -237.98 -109.136 261.811 
3106 1
10380200 41198.8 -16773.4 1688 -0.772201 201.544 201.546 
3106.5 1
10380200 41251.1 -16668.8 1688 107.415 214.83 240.187 
3107 1
10380200 41372.6 -16608.8 1688 248.953 122.905 277.638 
3107.5 1
10380200 41674.3 -16740.1 1688 588.109 -255.945 641.389 
3108 1
10380200 41770.1 -16824.9 1688 186.745 -165.302 249.396 
3108.5 1
10380200 41783.2 -16937.3 1688 26.3052 -225.703 227.231 
3109 1
10380200 41410.9 -16819 1688 -730 231.961 765.967 
3109.5 1
10380200 41262.4 -16784 1688 -302.971 71.4286 311.277 
3110 1
10380200 41245.9 -16698.3 1688 -33.2218 172.088 175.266 
3110.5 1
10380200 41196.8 -16786.5 1688 -96.6535 -173.622 198.712 
3111 1
10380200 41199.6 -16864.1 1688 5.62358 -158.39 158.49 
3111.5 1
10380200 41166.3 -16994.1 1688 -66.3784 -259.459 267.815 
3112 1
10380200 41135.1 -17025.8 1688 -63.0079 -63.9955 89.8077 
3112.5 1
10380200 41152.5 -17024.6 1688 35.5601 2.40854 35.6416 
3113 1
10380200 41122.5 -16898.5 1688 -59.6421 250.696 257.693 
3113.5 1
10380200 41115.2 -16848.4 1688 -14.5418 99.8008 100.855 
3114 1
10380200 41196 -16843.4 1688 158.743 9.82318 159.046 
3114.5 1
10380200 41292.6 -16692.6 1688 187.573 292.816 347.742 
3115 1
10380200 41408 -16581.4 1688 240.417 231.574 333.806 
3115.5 1
10380200 41473.4 -16596.7 1688 135.404 -31.585 139.039 
3116 1
10380200 41626.8 -16628.8 1688 296.712 -62.089 303.138 
3116.5 1
10380200 41801.9 -16730 1688 346.733 -200.396 400.477 
3117 1
10380200 41882.8 -16880.2 1688 160.472 -298.06 338.513 
3117.5 1
10380200 41881.1 -16987.4 1688 -3.51735 -224.691 224.719 
3118 1
10380200 41794.4 -17115.6 1688 -169.336 -250.391 302.275 
3118.5 1
10380200 41577.5 -17153.4 1688 -423.633 -73.8281 430.018 
3119 1
10380200 41453.8 -17239 1688 -247.896 -171.543 301.462 
3119.5 1
10380200 41355.5 -17287.8 1688 -193.504 -96.063 216.037 
3120 1
10380200 41347.3 -17209.9 1688 -16.5323 157.056 157.924 
3120.5 1
10380200 41317 -17225.3 1688 -60.8434 -30.9237 68.2509 
3121 1
10380200 41455.5 -17255.8 1688 277 -61 283.637 
3121.5 1
10380200 41686.2 -17269.3 1688 477.64 -27.9503 478.457 
3122 1
10380200 41686.1 -17260.8 1688 -0.20202 17.1717 17.1729 
3122.5 1
10380200 41771 -17042 1688 166.471 429.02 460.185 
3123 1
10380200 41812.6 -16920.4 1688 83.4396 243.76 257.646 
3123.5 1
10380200 41872.6 -16911 1688 115.76 18.0765 117.163 
3124 1
10380200 41796.9 -16829.3 1688 -148.723 160.511 218.82 
3124.5 1
10380200 41710.7 -16655.9 1688 -179.279 360.522 402.638 
3125 1
10380200 41678.3 -16611.3 1688 -67.4306 92.8935 114.787 
3125.5 1
10380200 41657.4 -16813.1 1688 -41.1417 -397.244 399.369 
3126 1
10380200 41736.5 -17084.6 1688 152.408 -523.121 544.871 
3126.5 1
10380200 41779.7 -17126.6 1688 85.5446 -83.1683 119.31 
3127 1
10380200 41729.9 -17181.1 1688 -98.0315 -107.283 145.327 
3127.5 1
10380200 41630.5 -17242.3 1688 -200.403 -123.387 235.342 
3128 1
10380200 41516.1 -17259.2 1688 -236.83 -35.0357 239.407 
3128.5 1
10380200 41371.4 -17199.6 1688 -302.111 124.472 326.748 
3129 1
10380200 41376 -16976.4 1688 8.96686 435.088 435.18 
3129.5 1
10380200 41423.3 -16858.8 1688 93.8492 233.333 251.5 
3130 1
10380200 41367.7 -16782.2 1688 -111.2 153.2 189.303 
3130.5 1
10380200 41294.8 -16826.6 1688 -147.318 -89.6072 172.429 
3131 1
10380200 41490.1 -16706.1 1688 396.191 244.332 465.473 
3131.5 1
10380200 41578.6 -16722.3 1688 178.068 -32.5956 181.027 
3132 1
10380200 41802 -16794.8 1688 432.946 -140.504 455.174 
3132.5 1
10380200 41807.7 -16816.7 1688 11.2871 -43.3663 44.8111 
3133 1
10380200 41816.9 -16750 1688 18.6387 135.294 136.572 
3133.5 1
10380200 41695 -16865.5 1688 -246.739 -233.806 339.919 
3134 1
10380200 41477 -17084.5 1688 -417.625 -419.54 591.966 
3134.5 1
10380200 41456.6 -17156.1 1688 -41.3855 -144.962 150.754 
3135 1
10380200 41522 -17174.9 1688 134.107 -38.5018 139.525 
3135.5 1
10380200 41392.4 -16935.3 1688 -254.118 469.804 534.127 
3136 1
10380200 41269.9 -16851.7 1688 -244.046 166.6 295.49 
3136.5 1
10380200 41337.7 -17007.5 1688 138.673 -318.678 347.542 
3137 1
10380200 41468.5 -17143.7 1688 263.71 -274.597 380.718 
3137.5 1
10380200 41439.2 -17132.8 1688 -59.5077 22.1996 63.5137 
3138 1
10380200 41510.6 -17231.5 1688 142.756 -197.444 243.646 
3138.5 1
10380200 41427.4 -17219 1688 -158.175 23.7643 159.95 
3139 1
10380200 41312.9 -17023.4 1688 -228.11 389.553 451.426 
3139.5 1
10380200 41219.3 -16938.4 1688 -190.221 172.855 257.027 
3140 1
10380200 41159.7 -16841.7 1688 -120.471 195.421 229.571 
3140.5 1
10380200 41140.6 -16846.5 1688 -38.5185 -9.76431 39.7369 
3141 1
10380200 41128.7 -17007.7 1688 -23.6304 -319.142 320.016 
3141.5 1
10380200 41150 -17123.7 1688 43.5374 -236.803 240.772 
3142 1
10380200 41218.1 -17161.9 1688 131.467 -73.7452 150.738 
3142.5 1
10380200 41351.8 -17250.6 1688 273.37 -181.3 328.025 
3143 1
10380200 41445.7 -17338 1688 183.084 -170.457 250.151 
3143.5 1
10380200 41570 -17341.9 1688 250.605 -7.8405 250.727 
3144 1
10380200 41651.4 -17298.5 1688 160.552 85.5797 181.937 
3144.5 1
10380200 41702.9 -17257 1688 104.44 84.1785 134.141 
3145 1
10380200 41709.4 -17197.2 1688 13.1804 121.053 121.768 
3145.5 1
10380200 41789.6 -17071.8 1688 156.335 244.444 290.162 
3146 1
10380200 41699 -16898.6 1688 -186.037 355.738 401.447 
3146.5 1
10380200 41603 -16756.5 1688 -199.584 295.334 356.449 
3147 1
10380200 41598.5 -16676.1 1688 -8.41122 150.28 150.516 
3147.5 1
10380200 41565.4 -16598.6 1688 -68.1558 159.885 173.806 
3148 1
10380200 41558.9 -17015 1688 -13.6059 -865.789 865.896 
3148.5 1
10380200 41461.6 -17125.6 1688 -188.932 -214.757 286.035 
3149 1
10380200 41429.4 -17104 1688 -63.1373 42.3529 76.0269 
3149.5 1
10380200 41441.1 -17186.7 1688 23.5163 -165.997 167.655 
3150 1
10380200 41406.7 -17231.9 1688 -69.0986 -90.83 114.126 
3150.5 1
10380200 41290.7 -17240.2 1688 -232.932 -16.6667 233.527 
3151 1
10380200 41173.4 -17054.3 1688 -232.277 368.119 435.275 
3151.5 1
10380200 41130.9 -16880.5 1688 -82.3643 336.822 346.746 
3152 1
10380200 41055.1 -16647.1 1688 -154.988 477.278 501.812 
3152.5 1
10380200 41238.1 -16635.9 1688 380.434 23.3079 381.148 
3153 1
10380200 41514 -17053.7 1688 537.817 -814.425 975.979 
3153.5 1
10380200 41597 -17167.3 1688 170.082 -232.855 288.356 
3154 1
10380200 41625.9 -17102.6 1688 58.0321 129.987 142.353 
3154.5 1
10380200 41712.1 -17081.4 1688 166.089 40.8478 171.038 
3155 1
10380200 41828.6 -17088.3 1688 232.535 -13.7725 232.942 
3155.5 1
10380200 41902 -16991.3 1688 143.359 189.453 237.58 
3156 1
10380200 41902 -16918 1688 0 145.437 145.437 
3156.5 1
10380200 41825.4 -16888 1688 -154.435 60.4839 165.857 
3157 1
10380200 41865.6 -16844.7 1688 82.795 89.3471 121.811 
3157.5 1
10380200 41883.2 -16794.2 1688 36.1194 103.453 109.577 
3158 1
10380200 41842.1 -16803.2 1688 -82.551 -18.1375 84.52 
3158.5 1
10380200 41730.7 -16806.6 1688 -212.556 -6.49065 212.655 
3159 1
10380200 41742.4 -16813.7 1688 23.8133 -14.4133 27.8355 
3159.5 1
10380200 41742.5 -16762 1688 0.329588 105.927 105.927 
3160 1
10380200 41813.7 -16686 1688 141.515 151.093 207.016 
3160.5 1
10380200 41771.9 -16686.4 1688 -79.3686 -0.759013 79.3723 
3161 1
10380200 41739.3 -16826.5 1688 -68.2008 -293.096 300.926 
3161.5 1
10380200 41801.1 -17009.1 1688 125.61 -371.138 391.818 
3162 1
10380200 41824.5 -17028.7 1688 45.8832 -38.5605 59.9348 
3162.5 1
10380200 41843.7 -17092.6 1688 38.8797 -129.036 134.766 
3163 1
10380200 41743.4 -17067.3 1688 -199.801 50.3984 206.059 
3163.5 1
10380200 41426.3 -17122.8 1688 -619.336 -108.398 628.751 
3164 1
10380200 41363.3 -17152.6 1688 -132.283 -62.5117 146.31 
3164.5 1
10380200 41438.9 -16991.8 1688 151.436 322.155 355.973 
3165 1
10380200 41476.6 -16982.5 1688 74.9503 18.4891 77.1971 
3165.5 1
10380200 41513.2 -16984.6 1688 73.3467 -4.20842 73.4673 
3166 1
10380200 41362.7 -16662.2 1688 -291.103 623.598 688.197 
3166.5 1
10380200 41238.9 -16802.4 1688 -253.192 -286.798 382.57 
3167 1
10380200 41169.7 -17191.2 1688 -136.683 -768.256 780.32 
3167.5 1
10380200 41284.1 -17205.9 1688 228.311 -29.3554 230.191 
3168 1
10380200 41337.7 -17222.7 1688 110.721 -34.7337 116.041 
3168.5 1
10380200 41365.6 -17204.9 1688 55.1383 35.1779 65.4043 
3169 1
10380200 41519.5 -17212.2 1688 298.256 -14.1473 298.591 
3169.5 1
10380200 41633 -17181.9 1688 224.308 59.8814 232.164 
3170 1
10380200 41644.1 -17133.8 1688 22.2 96.2 98.7283 
3170.5 1
10380200 41421.9 -16913 1688 -459.114 456.198 647.227 
3171 1
10380200 41283.1 -16789 1688 -286.163 255.67 383.74 
3171.5 1
10380200 41243 -16864.6 1688 -77.8641 -146.796 166.168 
3172 1
10380200 41261 -17134.7 1688 34.0265 -510.586 511.719 
3172.5 1
10380200 41320.6 -17199 1688 125.91 -135.941 185.292 
3173 1
10380200 41388.3 -17233.7 1688 133.618 -68.4418 150.127 
3173.5 1
10380200 41382.5 -16900.1 1688 -11.4851 660.594 660.694 
3174 1
10380200 41441.8 -16699.2 1688 122.728 415.896 433.626 
3174.5 1
10380200 41502 -16649.5 1688 121.661 100.449 157.77 
3175 1
10380200 41476.6 -16983.2 1688 -49.4163 -649.222 651.1 
3175.5 1
10380200 41602 -17072.1 1688 249.801 -177.092 306.206 
3176 1
10380200 41705.3 -17168.7 1688 207.847 -194.366 284.567 
3176.5 1
10380200 41805.1 -17202.9 1688 202.457 -69.3487 214.004 
3177 1
10380200 41907.3 -17103.6 1688 211.571 205.567 294.992 
3177.5 1
10380200 41907.3 -17059.6 1688 0 84.453 84.453 
3178 1
10380200 41560.2 -17117.3 1688 -688.69 -114.484 698.141 
3178.5 1
10380200 41441.4 -17181.3 1688 -238.465 -128.581 270.922 
3179 1
10380200 41337.1 -17258 1688 -213.383 -156.783 264.789 
3179.5 1
10380200 41305.3 -17234.1 1688 -62.5328 47.0254 78.2415 
3180 1
10380200 41257.5 -17141.1 1688 -98.6254 191.775 215.65 
3180.5 1
10380200 41319.5 -16916.7 1688 120.858 437.427 453.816 
3181 1
10380200 41356.9 -16813.6 1688 75.8621 209.128 222.462 
3181.5 1
10380200 41347 -16808.9 1688 -19.186 9.10853 21.2384 
3182 1
10380200 41385.1 -16779.3 1688 77.1255 59.919 97.6659 
3182.5 1
10380200 41424.9 -16693.1 1688 80.404 174.141 191.807 
3183 1
10380200 41475.8 -16652.9 1688 103.245 81.5416 131.562 
3183.5 1
10380200 41612.6 -16627.8 1688 270.356 49.6047 274.869 
3184 1
10380200 41794.6 -16727.4 1688 363.911 -199.289 414.906 
3184.5 1
10380200 41694.2 -16742.1 1688 -206.447 -30.1783 208.641 
3185 1
10380200 41350.2 -16840.2 1688 -669.304 -190.834 695.978 
3185.5 1
10380200 41231 -17016 1688 -230.116 -339.382 410.041 
3186 1
10380200 41294.7 -17145.4 1688 125.575 -255.314 284.525 
3186.5 1
10380200 41306.3 -17165.1 1688 24.3563 -41.0578 47.7385 
3187 1
10380200 41167.5 -16955.8 1688 -281.609 424.566 509.47 
3187.5 1
10380200 41196.1 -16864.5 1688 56.1886 179.371 187.966 
3188 1
10380200 41593.9 -17076.7 1688 800.38 -426.895 907.109 
3188.5 1
10380200 41700.2 -17094.3 1688 214.77 -35.6229 217.704 
3189 1
10380200 41764.8 -17114 1688 125.926 -38.4016 131.651 
3189.5 1
10380200 41859.4 -17114.8 1688 192.367 -1.58085 192.373 
3190 1
10380200 41870.7 -17175.2 1688 22.6927 -121.819 123.915 
3190.5 1
10380200 41797.6 -16953.3 1688 -146.582 444.623 468.162 
3191 1
10380200 41517.4 -16631.3 1688 -559.193 642.781 851.977 
3191.5 1
10380200 41249.4 -16842.2 1688 -532.715 -419.328 677.954 
3192 1
10380200 41223.5 -17078.5 1688 -51.7853 -471.612 474.447 
3192.5 1
10380200 41377.6 -17282.7 1688 306.273 -405.898 508.485 
3193 1
10380200 41444.9 -17342.5 1688 134.959 -119.906 180.531 
3193.5 1
10380200 41525.6 -17379 1688 158.459 -71.7092 173.929 
3194 1
10380200 41554 -17121.8 1688 57.9317 523.874 527.068 
3194.5 1
10380200 41623.9 -16802.4 1688 141.762 647.735 663.066 
3195 1
10380200 41683.1 -16750.3 1688 117.018 103.052 155.926 
3195.5 1
10380200 41734.7 -16795.9 1688 103.548 -91.544 138.211 
3196 1
10380200 41809.9 -16782 1688 156.063 28.8151 158.701 
3196.5 1
10380200 41869.8 -16842.8 1688 116.332 -118.058 165.744 
3197 1
10380200 41869.3 -16854.1 1688 -0.883838 -21.4226 21.4408 
3197.5 1
10380200 41771.1 -16727.9 1688 -209.877 269.706 341.744 
3198 1
10380200 41662 -16603.3 1688 -215.635 246.223 327.298 
3198.5 1
10380200 41374.3 -16931.8 1688 -568.511 -649.166 862.914 
3199 1
10380200 41283.9 -17129.7 1688 -186.483 -408.018 448.615 
3199.5 1
10380200 41285.2 -17206.8 1688 2.58602 -152.137 152.159 
3200 1
10380200 41322.2 -17237.9 1688 70.9238 -59.5573 92.6135 
3200.5 1
10380200 41387.9 -17251.8 1688 136.521 -28.875 139.541 
3201 1
10380200 41409.4 -17261.2 1688 42.5121 -18.621 46.4114 
3201.5 1
10380200 41440.9 -16930 1688 61.3819 645.614 648.525 
3202 1
10380200 41427.7 -16713.7 1688 -26.9292 440.597 441.42 
3202.5 1
10380200 41344 -16734.2 1688 -166.999 -41.0291 171.966 
3203 1
10380200 41400.7 -16665.2 1688 116.838 142.268 184.096 
3203.5 1
10380200 41272.4 -16723 1688 -255.511 -115.095 280.237 
3204 1
10380200 41174.1 -16824.6 1688 -190.852 -197.195 274.428 
3204.5 1
10380200 41177.6 -16934.4 1688 6.61122 -210.919 211.023 
3205 1
10380200 41259.1 -17071 1688 166.78 -279.255 325.267 
3205.5 1
10380200 41328.6 -17185.7 1688 142.596 -235.455 275.269 
3206 1
10380200 41382.6 -17301.6 1688 108.216 -232.242 256.217 
3206.5 1
10380200 41521.3 -17345.7 1688 284.381 -90.3916 298.401 
3207 1
10380200 41597.2 -17263.3 1688 152.694 165.661 225.297 
3207.5 1
10380200 41747.1 -17010.1 1688 292.73 494.596 574.732 
3208 1
10380200 41778.1 -16905.8 1688 61.0455 205.359 214.24 
3208.5 1
10380200 41800.8 -16752.8 1688 47.5192 320.755 324.256 
3209 1
10380200 41692.2 -16675.4 1688 -214.581 152.921 263.495 
3209.5 1
10380200 41508.1 -16642.3 1688 -359.549 64.5833 365.303 
3210 1
10380200 41443.2 -16600.6 1688 -131.089 84.3996 155.909 
3210.5 1
10380200 41395.6 -16611.4 1688 -93.9294 -21.3894 96.334 
3211 1
10380200 41286.8 -16794.9 1688 -219.843 -370.685 430.973 
3211.5 1
10380200 41230.8 -17005.7 1688 -112.858 -425.022 439.751 
3212 1
10380200 41299.2 -17117.8 1688 134.955 -221.061 258.999 
3212.5 1
10380200 41253.3 -17159.9 1688 -92.7048 -85.073 125.824 
3213 1
10380200 41272.9 -17054.8 1688 40.3207 216.724 220.443 
3213.5 1
10380200 41271 -16756.2 1688 -3.82366 604.363 604.376 
3214 1
10380200 41323.3 -16654.9 1688 104.6 202.644 228.048 
3214.5 1
10380200 41380.9 -16604.4 1688 114.491 100.309 152.217 
3215 1
10380200 41514 -16640 1688 271.655 -72.5624 281.18 
3215.5 1
10380200 41693.9 -16771 1688 340.076 -247.637 420.685 
3216 1
10380200 41802.9 -16825.7 1688 209.213 -104.99 234.079 
3216.5 1
10380200 41828.9 -16787.4 1688 52.7158 77.5975 93.81 
3217 1
10380200 41601.9 -16721.6 1688 -466.096 135.204 485.31 
3217.5 1
10380200 41370.1 -16692.4 1688 -457.232 57.5608 460.841 
3218 1
10380200 41366.4 -16734.5 1688 -7.54502 -85.2695 85.6027 
3218.5 1
10380200 41398.1 -16710.1 1688 62.9232 48.3683 79.3651 
3219 1
10380200 41459.9 -16756.8 1688 124.913 -94.4268 156.588 
3219.5 1
10380200 41418.5 -17022.9 1688 -85.4733 -548.641 555.259 
3220 1
10380200 41447.3 -17144 1688 59.2994 -248.647 255.62 
3220.5 1
10380200 41439.4 -17233.3 1688 -15.198 -171.073 171.747 
3221 1
10380200 41414.3 -16992.2 1688 -49.3438 474.563 477.121 
3221.5 1
10380200 41391 -16837.9 1688 -46.9484 310.507 314.037 
3222 1
10380200 41319.6 -16812.6 1688 -140.362 49.7926 148.933 
3222.5 1
10380200 41274.2 -16893.1 1688 -93.6639 -166.437 190.982 
3223 1
10380200 41255.6 -16845.9 1688 -37.5587 95.0145 102.169 
3223.5 1
10380200 41251.6 -16845.3 1688 -7.95229 1.10448 8.02862 
3224 1
10380200 41328.9 -16935.3 1688 153.157 -178.152 234.937 
3224.5 1
10380200 41467.8 -17211.8 1688 267.073 -531.688 594.996 
3225 1
10380200 41453.1 -17277.1 1688 -29.9648 -133.634 136.953 
3225.5 1
10380200 41412.9 -17042 1688 -83.8252 489.844 496.964 
3226 1
10380200 41331.4 -16787 1688 -163.543 512.048 537.531 
3226.5 1
10380200 41302 -16691.8 1688 -59.4837 192.368 201.355 
3227 1
10380200 41231.6 -16740.4 1688 -142.312 -98.3165 172.971 
3227.5 1
10380200 41250 -16898.6 1688 36.0243 -308.811 310.905 
3228 1
10380200 41345.8 -17114.9 1688 195.067 -440.597 481.848 
3228.5 1
10380200 41346.4 -17245.1 1688 1.19658 -250.406 250.409 
3229 1
10380200 41420.2 -17344.6 1688 143.344 -193.118 240.504 
3229.5 1
10380200 41421.7 -17395.3 1688 3.03455 -106.676 106.719 
3230 1
10380200 41436.3 -17419.6 1688 28.4142 -47.1197 55.024 
3230.5 1
10380200 41393.3 -17401.1 1688 -85.0825 36.6117 92.6253 
3231 1
10380200 41542.4 -17124.8 1688 307.446 569.759 647.417 
3231.5 1
10380200 41643.6 -16818 1688 209.34 635.151 668.76 
3232 1
10380200 41757.2 -16766.7 1688 228.246 103.079 250.443 
3232.5 1
10380200 41750.3 -17021.6 1688 -13.3892 -493.101 493.283 
3233 1
10380200 41613.6 -17190.1 1688 -260.963 -321.586 414.149 
3233.5 1
10380200 41485.2 -17163.4 1688 -255.644 53.1208 261.105 
3234 1
10380200 41365 -17153.2 1688 -244.852 20.7626 245.731 
3234.5 1
10380200 41304.1 -17048.3 1688 -127.117 219.033 253.247 
3235 1
10380200 41171.1 -17033.9 1688 -256.283 27.8099 257.788 
3235.5 1
10380200 41129.5 -17074.5 1688 -82.2134 -80.2372 114.878 
3236 1
10380200 41159.8 -16942 1688 64.8346 283.726 291.039 
3236.5 1
10380200 41534.2 -16799.2 1688 761.066 290.199 814.516 
3237 1
10380200 41691.7 -16876.8 1688 309.321 -152.368 344.813 
3237.5 1
10380200 41795.9 -16820.6 1688 207.201 111.774 235.427 
3238 1
10380200 41770.9 -16809.8 1688 -50.2287 21.6979 54.7149 
3238.5 1
10380200 41843.1 -16828.9 1688 140.537 -37.2352 145.386 
3239 1
10380200 41730.1 -16895.1 1688 -222.88 -130.616 258.333 
3239.5 1
10380200 41291.6 -16975.6 1688 -863.298 -158.355 877.702 
3240 1
10380200 41290.5 -16854.5 1688 -2.17192 249.086 249.095 
3240.5 1
10380200 41234.3 -16804.3 1688 -114.86 102.59 154.005 
3241 1
10380200 41178.6 -16778.3 1688 -112.229 52.3139 123.823 
3241.5 1
10380200 41154.1 -16903.1 1688 -49.2832 -251.568 256.35 
3242 1
10380200 41205.1 -17164.1 1688 102.41 -524.096 534.008 
3242.5 1
10380200 41335.3 -17331.4 1688 262.545 -337.366 427.487 
3243 1
10380200 41442.7 -17377.4 1688 212.963 -91.2698 231.697 
3243.5 1
10380200 41575.6 -17346.9 1688 254.662 58.5143 261.298 
3244 1
10380200 41673.9 -17311.1 1688 192.696 70.1471 205.067 
3244.5 1
10380200 41409 -17165.9 1688 -562.367 308.357 641.359 
3245 1
10380200 41262.2 -17012.2 1688 -288.365 301.899 417.489 
3245.5 1
10380200 41311.7 -16836.7 1688 96.7602 343.553 356.919 
3246 1
10380200 41372.1 -16736.8 1688 119.719 197.855 231.256 
3246.5 1
10380200 41401.8 -16694.7 1688 60.2699 85.5352 104.636 
3247 1
10380200 41321.9 -16631 1688 -152.46 121.501 194.953 
3247.5 1
10380200 41245.2 -16638.3 1688 -152.722 -14.6082 153.42 
3248 1
10380200 41172.3 -16805.7 1688 -146.953 -337.366 367.982 
3248.5 1
10380200 41252.3 -17088.9 1688 160 -566.444 588.608 
3249 1
10380200 41413.4 -17104.4 1688 334.255 -32.2729 335.81 
3249.5 1
10380200 41452.1 -17061.1 1688 76.2656 85.4701 114.549 
3250 1
10380200 41455.6 -16957.1 1688 7.11313 210.498 210.618 
3250.5 1
10380200 41423.7 -17200.9 1688 -65.6229 -500.542 504.825 
3251 1
10380200 41312.1 -17304.3 1688 -213.299 -197.791 290.891 
3251.5 1
10380200 41264.8 -16940.6 1688 -93.5441 718.928 724.989 
3252 1
10380200 41352 -16759.4 1688 180.584 375.115 416.32 
3252.5 1
10380200 41475.3 -16714 1688 254.296 93.5567 270.96 
3253 1
10380200 41612.4 -16663.9 1688 268.845 98.2571 286.238 
3253.5 1
10380200 41760.8 -16694.4 1688 300.879 -61.9788 307.196 
3254 1
10380200 41818.6 -16715.3 1688 115.556 -41.7778 122.876 
3254.5 1
10380200 41867.7 -16894 1688 93.3671 -339.67 352.269 
3255 1
10380200 41889.2 -16935.5 1688 44.686 -85.9213 96.8468 
3255.5 1
10380200 41887.1 -16995.1 1688 -4.33852 -120.915 120.993 
3256 1
10380200 41872.1 -17123.6 1688 -29.4118 -251.852 253.563 
3256.5 1
10380200 41799.8 -17220.1 1688 -144.667 -193.111 241.289 
3257 1
10380200 41723.1 -16897.5 1688 -156.754 659.736 678.103 
3257.5 1
10380200 41552.3 -16723.9 1688 -331.699 337.087 472.919 
3258 1
10380200 41351.8 -16781.9 1688 -386.363 -111.732 402.194 
3258.5 1
10380200 41263.3 -16822.9 1688 -177.957 -82.495 196.148 
3259 1
10380200 41207.2 -16878.9 1688 -113.356 -113.131 160.151 
3259.5 1
10380200 41153 -16915.2 1688 -110.432 -73.9986 132.933 
3260 1
10380200 41403.3 -16768.4 1688 504.704 295.923 585.061 
3260.5 1
10380200 41608 -16686.4 1688 429.972 172.269 463.198 
3261 1
10380200 41620.2 -16737.4 1688 23.9651 -100 102.832 
3261.5 1
10380200 41628.9 -16921.4 1688 17.438 -370.221 370.632 
3262 1
10380200 41660.7 -17047.9 1688 63.1765 -251.381 259.198 
3262.5 1
10380200 41722.3 -17057.4 1688 119.048 -18.447 120.468 
3263 1
10380200 41741.7 -17106.6 1688 37.7604 -95.9201 103.085 
3263.5 1
10380200 41787.8 -17048.3 1688 94.49 119.308 152.193 
3264 1
10380200 41739 -17099.4 1688 -99.7501 -104.522 144.481 
3264.5 1
10380200 41543.7 -17208.1 1688 -388.337 -216.037 444.384 
3265 1
10380200 41333.2 -17245.9 1688 -416.722 -74.8075 423.383 
3265.5 1
10380200 41311.9 -17162.3 1688 -42.6667 167.111 172.472 
3266 1
10380200 41237.8 -16842.9 1688 -149.173 642.773 659.856 
3266.5 1
10380200 41492 -16544.7 1688 517.821 607.349 798.13 
3267 1
10380200 41591.9 -16733.9 1688 193.583 -366.71 414.669 
3267.5 1
10380200 41518.8 -17120.8 1688 -144.488 -764.603 778.135 
3268 1
10380200 41426.4 -17123.1 1688 -191.31 -4.85967 191.372 
3268.5 1
10380200 41380.4 -17160.2 1688 -92.789 -74.9439 119.274 
3269 1
10380200 41337 -17102.1 1688 -84.0318 112.401 140.34 
3269.5 1
10380200 41249.9 -16898.3 1688 -172.497 403.52 438.844 
3270 1
10380200 41208.6 -16967.2 1688 -83.5017 -139.169 162.298 
3270.5 1
10380200 41229.6 -17132 1688 41.1765 -323.094 325.707 
3271 1
10380200 41341 -17335 1688 226.974 -413.442 471.648 
3271.5 1
10380200 41320.6 -17279.1 1688 -44.0613 120.45 128.256 
3272 1
10380200 41327 -17320.6 1688 12.3694 -79.6332 80.5881 
3272.5 1
10380200 41301.9 -17076.2 1688 -47.1128 458.495 460.909 
3273 1
10380200 41409.6 -16776.3 1688 225.716 628.698 667.989 
3273.5 1
10380200 41541.6 -16729 1688 266.129 95.4301 282.722 
3274 1
10380200 41587 -16686 1688 91.4375 86.5191 125.882 
3274.5 1
10380200 41607.9 -16616 1688 43.7006 146.444 152.825 
3275 1
10380200 41560.2 -16621.2 1688 -93.832 -10.28 94.3935 
3275.5 1
10380200 41606.7 -16651.7 1688 93.638 -61.3799 111.962 
3276 1
10380200 41706.9 -16650.4 1688 199.271 2.51822 199.287 
3276.5 1
10380200 41679.8 -16587 1688 -51.8589 121.224 131.85 
3277 1
10380200 41507.7 -16672 1688 -345.605 -170.683 385.454 
3277.5 1
10380200 41332.8 -17018.3 1688 -343.514 -680.3 762.109 
3278 1
10380200 41375.7 -17111.4 1688 85.3555 -185.546 204.237 
3278.5 1
10380200 41393.6 -17130 1688 37.1609 -38.4748 53.4906 
3279 1
10380200 41516.6 -16897.9 1688 247.485 466.956 528.485 
3279.5 1
10380200 41630 -16827.4 1688 221.888 137.923 261.26 
3280 1
10380200 41733.8 -16759.4 1688 208.853 136.91 249.728 
3280.5 1
10380200 41832.4 -16723 1688 198.74 73.3871 211.857 
3281 1
10380200 41746.4 -16781.8 1688 -182.443 -124.794 221.04 
3281.5 1
10380200 41455.9 -16654 1688 -565.262 248.595 617.511 
3282 1
10380200 41350.9 -16631 1688 -205.1 44.9219 209.962 
3282.5 1
10380200 41250 -16677.8 1688 -206.74 -95.8561 227.881 
3283 1
10380200 41362.8 -16638.9 1688 216.464 74.6428 228.972 
3283.5 1
10380200 41437 -16624.3 1688 144.683 28.3734 147.439 
3284 1
10380200 41459.2 -16600.8 1688 44.0917 46.7372 64.253 
3284.5 1
10380200 41788.2 -16780.1 1688 678.351 -369.759 772.581 
3285 1
10380200 41832.7 -16719.4 1688 91.2617 124.572 154.425 
3285.5 1
10380200 41792.8 -16704.7 1688 -78.3235 28.9675 83.5086 
3286 1
10380200 41811.2 -16905.2 1688 37.3482 -405.972 407.686 
3286.5 1
10380200 41914.7 -17092.7 1688 215.901 -391.267 446.881 
3287 1
10380200 41901.6 -17017.8 1688 -24.9841 143.149 145.312 
3287.5 1
10380200 41932 -17081 1688 58.5742 -121.773 135.128 
3288 1
10380200 41891.1 -17066.1 1688 -82.6038 30.0786 87.9097 
3288.5 1
10380200 41755.3 -17212.6 1688 -279.954 -301.947 411.76 
3289 1
10380200 41643.3 -17306.7 1688 -230.928 -194.044 301.63 
3289.5 1
10380200 41539.2 -17308.3 1688 -209.901 -3.36022 209.928 
3290 1
10380200 41358.4 -17296.7 1688 -352.393 22.742 353.126 
3290.5 1
10380200 41249 -17256.2 1688 -219.328 81.051 233.824 
3291 1
10380200 41135.3 -16977.1 1688 -222.07 545.161 588.655 
3291.5 1
10380200 41163 -16775.7 1688 54.1016 393.424 397.127 
3292 1
10380200 41326.9 -16694.2 1688 337.22 167.581 376.564 
3292.5 1
10380200 41371.8 -16770.6 1688 88.4077 -150.35 174.416 
3293 1
10380200 41459.9 -17171.9 1688 174.433 -794.631 813.552 
3293.5 1
10380200 41493.9 -17256.7 1688 71.4286 -178.105 191.894 
3294 1
10380200 41455.3 -17275.1 1688 -75.0757 -35.8625 83.2014 
3294.5 1
10380200 41686.8 -17262.2 1688 458.372 25.5006 459.081 
3295 1
10380200 41727 -17255.7 1688 83.9712 13.6859 85.0792 
3295.5 1
10380200 41640.2 -17277.7 1688 -174.253 -44.1767 179.765 
3296 1
10380200 41524.2 -17311.2 1688 -227.049 -65.623 236.343 
3296.5 1
10380200 41438 -17292.4 1688 -167.379 36.4186 171.295 
3297 1
10380200 41243.1 -17098.4 1688 -404.334 402.49 570.512 
3297.5 1
10380200 41295.6 -16870.6 1688 106.594 463.189 475.296 
3298 1
10380200 41269.4 -16813.6 1688 -52.7497 115.152 126.659 
3298.5 1
10380200 41197.2 -16827.8 1688 -141.168 -27.8863 143.896 
3299 1
10380200 41224.2 -16971 1688 51.7846 -273.741 278.596 
3299.5 1
10380200 41347.8 -17157.4 1688 255.751 -386.013 463.05 
3300 1
10380200 41599.4 -17273.4 1688 496.247 -228.66 546.394 
3300.5 1
10380200 41655.7 -17250.7 1688 115.352 46.5335 124.384 
3301 1
10380200 41680.7 -17192.4 1688 50.6073 117.859 128.265 
3301.5 1
10380200 41851.6 -17149.7 1688 335.163 83.8126 345.484 
3302 1
10380200 41833.7 -17245.8 1688 -35.2325 -188.758 192.018 
3302.5 1
10380200 41810.8 -17277.7 1688 -46.7621 -65.2806 80.301 
3303 1
10380200 41743.4 -17262.8 1688 -134.711 29.8444 137.977 
3303.5 1
10380200 41587.6 -17257.8 1688 -305.066 9.78474 305.223 
3304 1
10380200 41372.8 -17084.9 1688 -434.773 349.978 558.132 
3304.5 1
10380200 41279.9 -16928.2 1688 -183.213 309.007 359.239 
3305 1
10380200 41279.2 -16984.3 1688 -1.33601 -112.447 112.455 
3305.5 1
10380200 41262.4 -17084.7 1688 -33.2233 -198.68 201.439 
3306 1
10380200 41250.3 -17128.2 1688 -24.5661 -88.348 91.6998 
3306.5 1
10380200 41523.1 -17064.9 1688 551.066 127.946 565.724 
3307 1
10380200 41680.1 -17075.7 1688 309.665 -21.2579 310.393 
3307.5 1
10380200 41702.4 -16976.9 1688 44.137 195.213 200.14 
3308 1
10380200 41522.3 -17066.8 1688 -368.325 -183.822 411.648 
3308.5 1
10380200 41391.7 -17152 1688 -257.725 -168.091 307.696 
3309 1
10380200 41326.9 -16963.9 1688 -130.6 379.256 401.113 
3309.5 1
10380200 41283.2 -16871.3 1688 -87.8605 186.228 205.914 
3310 1
10380200 41223.4 -16860.9 1688 -121.747 21.2718 123.591 
3310.5 1
10380200 41182.9 -16847.3 1688 -82.2628 27.4961 86.7364 
3311 1
10380200 41218.4 -17032.2 1688 72.7107 -378.096 385.024 
3311.5 1
10380200 41240.7 -17103.7 1688 42.6352 -136.931 143.415 
3312 1
10380200 41213 -17074 1688 -53.167 57.0058 77.9512 
3312.5 1
10380200 41293.9 -16975.3 1688 166.438 203.018 262.522 
3313 1
10380200 41284.1 -16858.6 1688 -20.202 241.276 242.121 
3313.5 1
10380200 41257.2 -16924.4 1688 -53.5012 -130.903 141.415 
3314 1
10380200 41304.7 -16892 1688 95.6989 65.3226 115.868 
3314.5 1
10380200 41311.3 -16837.3 1688 12.8803 106.214 106.992 
3315 1
10380200 41354.1 -16750.2 1688 84.4401 171.751 191.386 
3315.5 1
10380200 41477.4 -16864.8 1688 255.349 -237.175 348.504 
3316 1
10380200 41649 -17038 1688 333.766 -337.008 474.314 
3316.5 1
10380200 41715.8 -16992.6 1688 130.171 88.5857 157.455 
3317 1
10380200 41599.4 -17092.7 1688 -236.931 -203.892 312.584 
3317.5 1
10380200 41354.8 -16736.4 1688 -507.607 739.05 896.583 
3318 1
10380200 41292 -16697 1688 -127.857 80.3349 151 
3318.5 1
10380200 41319.4 -16908.9 1688 52.4904 -405.939 409.318 
3319 1
10380200 41411.1 -17120 1688 183.056 -421.357 459.403 
3319.5 1
10380200 41478.8 -17250.7 1688 135.605 -261.857 294.886 
3320 1
10380200 41757.8 -17115.7 1688 574.074 277.778 637.747 
3320.5 1
10380200 41771.9 -17169.8 1688 27.6364 -105.936 109.482 
3321 1
10380200 41752.3 -17044.4 1688 -38.2909 245.314 248.285 
3321.5 1
10380200 41779.8 -16935.6 1688 57.2953 227.325 234.435 
3322 1
10380200 41812.9 -16890.6 1688 67.0265 91.0931 113.095 
3322.5 1
10380200 41813.6 -16783 1688 1.35777 219.054 219.058 
3323 1
10380200 41610.8 -16653 1688 -389.915 250 463.177 
3323.5 1
10380200 41450.4 -16579.1 1688 -313.194 144.314 344.844 
3324 1
10380200 41402.3 -16629.9 1688 -100.651 -106.23 146.34 
3324.5 1
10380200 41320.5 -16676.8 1688 -158.592 -90.913 182.802 
3325 1
10380200 41384.9 -16591.1 1688 128.265 170.695 213.515 
3325.5 1
10380200 41402.7 -16772.5 1688 35.982 -366.442 368.205 
3326 1
10380200 41373.6 -17100.6 1688 -56.3722 -634.537 637.036 
3326.5 1
10380200 41385.3 -17223.3 1688 24.7953 -258.48 259.666 
3327 1
10380200 41387.1 -17266.5 1688 3.48455 -85.1414 85.2126 
3327.5 1
10380200 41360.7 -17278.9 1688 -52.8667 -24.7778 58.3851 
3328 1
10380200 41371.4 -17171.1 1688 22.1306 222.245 223.344 
3328.5 1
10380200 41476.1 -16781.7 1688 208.173 774.221 801.72 
3329 1
10380200 41546.6 -16668.3 1688 141.26 227.188 267.523 
3329.5 1
10380200 41521.1 -16647 1688 -49.0385 40.9615 63.8954 
3330 1
10380200 41409.9 -16939.9 1688 -220.657 -581.129 621.611 
3330.5 1
10380200 41334 -17194.7 1688 -151.778 -509.622 531.744 
3331 1
10380200 41201 -17133.6 1688 -263.889 121.318 290.44 
3331.5 1
10380200 41078.1 -17056.1 1688 -249.774 157.407 295.236 
3332 1
10380200 41266.8 -17264.8 1688 369.978 -409.194 551.655 
3332.5 1
10380200 41428 -17357.4 1688 327.642 -188.302 377.898 
3333 1
10380200 41448.6 -17371.8 1688 41.2 -28.7111 50.2172 
3333.5 1
10380200 41410 -17361.1 1688 -76.5873 21.2081 79.4695 
3334 1
10380200 41527 -17371.4 1688 248.936 -21.9858 249.905 
3334.5 1
10380200 41714.1 -17353.6 1685.78 378.002 36.1392 379.726 
3335 1
10380200 41740.7 -17533 1660.1 51.231 -345.75 349.525 
3335.5 1
10380200 41713.8 -18253.2 1570.7 -51.5326 -1379.69 1380.66 
3336 1
10380200 41316.3 -18259.8 1523.78 -796.526 -13.1819 796.635 
3336.5 1
10380200 40869 -18093.3 1464.33 -924.242 343.893 986.147 
3337 1
10380200 40035.5 -17865.9 1473.5 -1621.6 442.477 1680.88 
3337.5 2
10453700 39121 -18463.5 1532.25 0 0 0 
10380200 39578.3 -17791.5 1482.91 -916.287 149.007 928.324 
3338 2
10453700 38782.3 -18464.3 1547.69 -1011.02 -2.41102 1011.02 
10380200 39180.3 -17865.7 1479.08 -823.944 -153.513 838.123 
3338.5 2
10453700 38404.6 -18335.2 1576.83 -742.091 253.551 784.211 
10380200 38815.2 -17821 1465.25 -717.369 87.8041 722.723 
3339 2
10453700 38119.2 -18278.7 1585.7 -560.675 111.1 571.576 
10380200 38434.4 -17757 1477.5 -748.068 125.737 758.562 
3339.5 2
10453700 37867.3 -18295.4 1598.8 -541.72 -35.914 542.91 
10380200 38168.4 -17747.5 1477.9 -572.043 20.4301 572.408 
3340 2
10453700 37369 -18221 1599.7 -941.966 140.643 952.408 
10380200 37746.9 -17748.3 1487 -796.786 -1.51229 796.788 
3340.5 2
10453700 36911.6 -18124.2 1590.89 -895.195 189.389 915.009 
10380200 37324.4 -17713.1 1472.44 -826.723 68.8628 829.586 
3341 2
10453700 36401 -18186.6 1620 -1063.66 -130.006 1071.57 
10380200 37017.4 -17845.2 1456.25 -639.728 -275.289 696.445 
3341.5 2
10453700 36087.7 -18258.3 1620 -638.153 -146.045 654.652 
10380200 36654.3 -17848.9 1470.33 -739.392 -7.41118 739.43 
3342 2
10453700 35765.6 -18239.6 1627 -649.418 37.8584 650.52 
10380200 36208.7 -17716.9 1498 -898.522 266.129 937.105 
3342.5 2
10453700 35448.9 -18143.7 1665.22 -630.81 191.014 659.096 
10380200 35853.2 -17655 1524 -708.057 123.285 718.709 
3343 2
10453700 35195.1 -18107.7 1633.22 -509.594 72.2892 514.696 
10380200 35540.9 -17619.2 1519 -627.175 71.8429 631.277 
3343.5 2
10453700 34932.1 -17987.8 1631.78 -517.717 236.002 568.97 
10380200 35226 -17301.6 1534 -619.86 625.328 880.489 
3344 2
10453700 34701.8 -18149 1690.56 -442.099 -309.448 539.638 
10380200 34954.3 -17424.1 1518.89 -521.433 -235.231 572.037 
3344.5 2
10453700 34555.2 -18234.3 1690 -297.273 -173.09 343.993 
10380200 34581.2 -17505 1503.78 -756.818 -164.075 774.399 
3345 2
10453700 34431.3 -18003.9 1652.56 -241.97 450.087 511.007 
10380200 34129.4 -17292.4 1500 -882.378 415.148 975.161 
3345.5 2
10453700 34171.9 -17565.8 1613.88 -533.865 901.52 1047.74 
10380200 33496.9 -17175.2 1514.25 -1301.58 241.141 1323.73 
3346 2
10453700 33896.9 -17422.9 1569.33 -582.598 302.672 656.529 
10380200 33194.8 -17103.1 1559.56 -640.036 152.837 658.032 
3346.5 2
10453700 33601.2 -17379.6 1564 -565.371 82.7703 571.397 
10380200 32830.6 -16871.4 1482.6 -696.325 443.042 825.321 
3347 2
10453700 33335 -17444 1545.44 -527.129 -127.525 542.335 
10380200 32717.2 -17025.7 1488.44 -224.51 -305.479 379.107 
3347.5 2
10453700 33074.9 -17428.7 1511 -534.109 31.4853 535.036 
10380200 32365.4 -16937 1444.44 -722.336 182.067 744.928 
3348 2
10453700 32747.7 -17386.9 1528 -646.684 82.5648 651.934 
10380200 32004.9 -16724.4 1379.11 -712.56 420.07 827.165 
3348.5 2
10453700 32405.2 -17299.8 1509.22 -679.453 172.84 701.092 
10380200 31620.2 -16570.9 1365.89 -763.228 304.674 821.792 
3349 2
10453700 32011.1 -17086.3 1416.67 -805.953 436.492 916.562 
10380200 31203 -16315.2 1516.67 -853.215 522.836 1000.67 
3349.5 2
10453700 31542.3 -16974.4 1363.89 -931.964 222.443 958.143 
10380200 30795.4 -16175.6 1572.44 -810.25 277.667 856.507 
3350 2
10453700 31124 -16791.2 1396.78 -830.026 363.536 906.147 
10380200 30470.8 -16088.7 1581 -644.18 172.399 666.85 
3350.5 2
10453700 30724.3 -16590.8 1473.44 -771.557 386.958 863.155 
10380200 30156.2 -15993.7 1637.22 -607.25 183.398 634.34 
3351 2
10453700 30353 -16472.8 1536.89 -742.667 236 779.262 
10380200 29701.9 -15983.9 1647.56 -908.667 19.5556 908.877 
3351.5 2
10453700 29992.2 -16425 1541 -733.288 97.1093 739.69 
10380200 29532.9 -15902.6 1656.56 -343.496 165.312 381.205 
3352 2
10453700 29681.2 -16421.8 1629.56 -618.29 6.40601 618.323 
10380200 29263.4 -16007.7 1681.67 -535.675 -208.968 574.992 
3352.5 2
10453700 29419.9 -16438.6 1622.33 -522.667 -33.5556 523.743 
10380200 28919.2 -16126.2 1681.56 -688.444 -237.111 728.133 
3353 2
10453700 29075.6 -16370.1 1635.89 -715.87 142.296 729.875 
10380200 28490.6 -16086.1 1668.33 -891.199 83.3911 895.092 
3353.5 2
10453700 28713.9 -16386.7 1625.67 -732.119 -33.5133 732.885 
10380200 28069.1 -16090.9 1577.56 -853.126 -9.67161 853.181 
3354 2
10453700 28237.8 -16446.2 1682.89 -963.788 -120.558 971.299 
10380200 27784.9 -15998.1 1565.11 -575.349 187.809 605.226 
3354.5 2
10453700 27933.3 -16345.1 1638.5 -594.683 197.504 626.623 
10380200 27422.5 -15735.2 1521.4 -707.791 513.498 874.442 
3355 2
10453700 27601.3 -16271.6 1582.89 -629.918 139.553 645.191 
10380200 26913 -15395.4 1478.11 -966.793 644.697 1162.03 
3355.5 2
10453700 27142.5 -16064.9 1500.75 -930.696 419.23 1020.76 
10380200 26385.4 -15251.4 1444.88 -1070.23 292.23 1109.41 
3356 3
10455600 26168.8 -16541.8 1499 0 0 0 
10453700 26739 -15932.1 1506.75 -869.612 286.099 915.466 
10380200 25865.5 -15161.1 1539.88 -1120.42 194.504 1137.18 
3356.5 3
10455600 25763.4 -16290.3 1555.2 -931.954 578.161 1096.73 
10453700 26205.6 -15745.9 1544.4 -1021.84 356.753 1082.33 
10380200 25480.5 -15097.8 1542.4 -737.548 121.312 747.458 
3357 3
10455600 25249.6 -16066 1611 -991.978 433.012 1082.37 
10453700 25684.7 -15613.6 1604.44 -1005.66 255.491 1037.61 
10380200 25069.9 -14899.1 1537.78 -792.686 383.569 880.611 
3357.5 3
10455600 24918.4 -15890.4 1651.78 -664.882 352.521 752.555 
10453700 25280.3 -15411.1 1605.56 -811.914 406.515 907.997 
10380200 24691.6 -14699.4 1594.44 -759.705 400.937 859.013 
3358 3
10455600 24559 -15700.3 1682 -716.025 378.707 810.007 
10453700 24892 -15199.4 1622.89 -773.572 421.647 881.022 
10380200 24380.2 -14561.4 1627.78 -620.186 274.9 678.381 
3358.5 3
10455600 24225.2 -15603.9 1640.44 -671.585 194.053 699.059 
10453700 24535.2 -15066.4 1597.11 -717.863 267.606 766.12 
10380200 24044.2 -14464.4 1599.78 -676.056 195.171 703.665 
3359 3
10455600 23864.1 -15433 1648.75 -738.44 349.466 816.958 
10453700 24195 -14944 1570.62 -695.751 250.398 739.438 
10380200 23755 -14521.6 1624.88 -591.456 -116.934 602.905 
3359.5 3
10455600 23475 -15319.9 1620.1 -781.376 227.108 813.711 
10453700 23749.8 -14827 1537.3 -893.976 234.94 924.332 
10380200 23365.1 -14241.7 1538.1 -782.932 562.098 963.814 
3360 3
10455600 23026.6 -15280.1 1639.88 -915.051 81.1735 918.644 
10453700 23249.2 -14851.8 1580 -1021.53 -50.5102 1022.78 
10380200 22978.5 -14016.8 1473.25 -788.98 459.082 912.822 
3360.5 3
10455600 22771.4 -15107 1617.33 -525.063 356.224 634.497 
10453700 22883.7 -14576.4 1495.56 -752.229 566.472 941.668 
10380200 22558.1 -13795.9 1513.56 -864.998 454.447 977.109 
3361 3
10455600 22510.6 -14911.8 1569.1 -513.473 384.252 641.33 
10453700 22511.5 -14336.2 1459.5 -732.612 472.922 871.995 
10380200 22241.6 -13629.4 1596.9 -623.053 327.734 703.992 
3361.5 3
10455600 22076.2 -14719.3 1516.89 -867.022 384.165 948.319 
10453700 22174.2 -14106.1 1489.89 -673.209 459.259 814.941 
10380200 21971 -13492.3 1596.78 -540.12 273.586 605.457 
3362 3
10455600 21611 -14470.5 1464.7 -912.2 487.908 1034.49 
10453700 21839 -13944.2 1542.9 -657.298 317.473 729.952 
10380200 21734.9 -13368.8 1605.8 -462.941 242.222 522.481 
3362.5 3
10455600 21447 -14502.3 1433.22 -315.992 -61.3359 321.89 
10453700 21469 -13787.7 1547.89 -712.909 301.606 774.084 
10380200 21378.9 -13206.9 1670.67 -685.956 311.967 753.564 
3363 3
10455600 21256 -14320.4 1384.78 -389.002 370.446 537.171 
10453700 21068.8 -13708.3 1564 -815.117 161.575 830.976 
10380200 21155.3 -13141 1651.56 -455.307 134.193 474.67 
3363.5 3
10455600 21008.4 -14291.6 1352.67 -517.899 60.437 521.413 
10453700 20742.2 -13596.1 1616.44 -683.171 234.775 722.386 
10380200 20871.1 -13134.7 1621 -594.607 13.2497 594.755 
3364 3
10455600 20802.7 -14212.3 1323 -405.009 156.015 434.019 
10453700 20507.1 -13458.6 1568.5 -462.839 270.691 536.184 
10380200 20580.8 -12948.8 1621.1 -571.479 365.879 678.569 
3364.5 3
10455600 20628.8 -14088.2 1444.56 -332.547 237.242 408.499 
10453700 20156.2 -13315.4 1568.33 -670.894 273.72 724.584 
10380200 20368.2 -12762.9 1617 -406.458 355.471 539.97 
3365 3
10455600 20351.1 -14097.6 1557.88 -568.961 -19.268 569.287 
10453700 19941.1 -13044.8 1606.5 -440.773 554.702 708.502 
10380200 20297 -12534.9 1644.88 -145.947 467.242 489.505 
3365.5 3
10455600 20023.4 -14038.9 1623.89 -666.017 119.382 676.632 
10453700 19697.9 -12832.6 1569.67 -494.382 431.29 656.067 
10380200 19899.3 -12360.9 1615.33 -808.266 353.63 882.24 
3366 3
10455600 19714.9 -13827.9 1706.67 -603.827 412.916 731.51 
10453700 19561.8 -12643.9 1559.89 -266.362 369.211 455.264 
10380200 19643 -12159.1 1613.67 -501.631 394.868 638.4 
3366.5 3
10455600 19449.8 -13630.5 1643.25 -544.433 405.316 678.74 
10453700 19232.9 -12413.1 1573.12 -675.365 473.848 825.015 
10380200 19394.4 -11942.8 1595.88 -510.524 444.273 676.767 
3367 3
10455600 19336.2 -13398.1 1603.33 -231.689 474.263 527.831 
10453700 18929.4 -12199.9 1572.89 -619.246 435.176 756.864 
10380200 19188.9 -11716 1611.89 -419.359 462.755 624.503 
3367.5 3
10455600 19151.1 -13033.4 1578.89 -368.014 724.983 813.041 
10453700 18701.2 -11952.1 1551.33 -453.722 492.6 669.715 
10380200 18907.7 -11466.3 1592.67 -559.09 496.355 747.63 
3368 3
10455600 18881.7 -12771.7 1562.56 -526.259 511.285 733.73 
10453700 18475 -11783.8 1531 -441.84 328.776 550.742 
10380200 18664.6 -11189.6 1579.67 -474.826 540.582 719.506 
3368.5 3
10455600 18524.5 -12523.1 1566.5 -711.487 495.103 866.799 
10453700 17987 -11625.1 1492 -972.112 316.041 1022.2 
10380200 18106.2 -10877.6 1555.38 -1112.16 621.376 1273.98 
3369 3
10455600 18188.2 -12435 1560.11 -687.685 180.215 710.906 
10453700 17300.9 -11449.7 1488.22 -1403.09 358.81 1448.24 
10380200 17624.6 -10633.1 1542.78 -985.06 500.028 1104.7 
3369.5 3
10455600 17671.6 -12421.4 1506.44 -1027.17 26.9494 1027.52 
10453700 16864.1 -11332.9 1549.89 -868.345 232.163 898.846 
10380200 17350 -10512 1537.67 -545.836 240.778 596.583 
3370 3
10455600 17137.8 -12193.7 1484.67 -1030.46 439.725 1120.36 
10453700 16648.3 -11157.9 1527.22 -416.559 337.838 536.336 
10380200 16922.4 -10339.6 1540.11 -825.397 332.904 890.003 
3370.5 3
10455600 16571.4 -11968.1 1533.62 -1167.84 465.034 1257.02 
10453700 16385.2 -10990.8 1568.38 -542.44 344.616 642.652 
10380200 16458.9 -9991.75 1527.25 -955.813 717.125 1194.93 
3371 3
10455600 15962.9 -11579.7 1546.89 -1236.76 789.549 1467.3 
10453700 16038.3 -10698 1544.78 -705.115 595.02 922.625 
10380200 16101.1 -9647.11 1630.11 -727.162 700.486 1009.68 
3371.5 3
10455600 15627.7 -11256.1 1554.33 -653.455 630.713 908.186 
10453700 15687.2 -10275.7 1560.11 -684.427 823.262 1070.61 
10380200 15713.3 -9424.44 1637.56 -755.902 434.048 871.657 
3372 3
10455600 15398.8 -10881.2 1565.33 -443.583 726.529 851.24 
10453700 15394.2 -9806 1578.22 -567.829 910.207 1072.8 
10380200 15431.8 -9182.44 1653.56 -545.65 468.992 719.505 
3372.5 3
10455600 15109 -10512.2 1553.5 -592.593 754.544 959.429 
10453700 15194.2 -9474.38 1613.5 -408.941 678.17 791.926 
10380200 15115.5 -8860.38 1647.12 -646.785 658.629 923.105 
3373 3
10455600 14702.2 -10122.4 1559.67 -835.273 800.422 1156.87 
10453700 14826.6 -9184 1637.56 -755.019 596.253 962.066 
10380200 14840.3 -8597.44 1585.89 -565.024 539.898 781.5 
3373.5 3
10455600 14335.3 -9645.11 1661.22 -729.401 948.973 1196.9 
10453700 14600.2 -8847 1601.44 -449.967 669.98 807.059 
10380200 14498.3 -8216.33 1552.22 -679.92 757.676 1018.02 
3374 3
10455600 13990.8 -9299.22 1645.78 -697.481 700.18 988.297 
10453700 14227.2 -8538.11 1599.56 -755.061 625.281 980.354 
10380200 14226.4 -7811.11 1628.89 -550.382 820.288 987.822 
3374.5 3
10455600 13563.2 -8892.33 1596.56 -850.011 808.924 1173.4 
10453700 13942.6 -8236.56 1558.11 -565.938 599.514 824.441 
10380200 13971.8 -7429.11 1616.33 -506.296 759.443 912.737 
3375 3
10455600 13125 -8354 1600.78 -871.217 1070.25 1380.02 
10453700 13528.9 -7931.89 1562.78 -822.399 605.699 1021.38 
10380200 13708.4 -7109.78 1654.56 -523.526 634.858 822.875 
3375.5 3
10455600 12800 -7968.44 1603 -652.61 774.208 1012.57 
10453700 13318.3 -7579.11 1583 -422.802 708.389 824.971 
10380200 13496.7 -6732.33 1637.11 -425.257 757.921 869.072 
3376 3
10455600 12585.4 -7577.33 1643.78 -425.705 776.014 885.112 
10453700 13032.4 -7163.44 1586 -567.24 824.735 1000.97 
10380200 13317 -6400.78 1613.67 -356.481 657.848 748.227 
3376.5 3
10455600 12328.6 -7084.89 1637.44 -531.861 1019.55 1149.94 
10453700 12848.3 -6864.67 1579.33 -381.182 618.588 726.602 
10380200 13103.3 -6199.11 1655.33 -442.374 417.529 608.297 
3377 3
10455600 12166.9 -6658.44 1651.78 -322.045 849.491 908.487 
10453700 12714.1 -6683.56 1577.44 -267.375 360.779 449.056 
10380200 12771.7 -5832.22 1634.89 -660.691 730.854 985.221 
3377.5 3
10455600 12048.4 -6265.11 1634.22 -235.009 780.423 815.04 
10453700 12542.8 -6145.11 1591.33 -339.947 1068.34 1121.12 
10380200 12346.6 -5420.67 1571.44 -843.474 816.578 1173.99 
3378 3
10455600 11760 -5796.11 1570.11 -555.77 903.661 1060.89 
10453700 12268.9 -5615 1593.11 -527.724 1021.41 1149.68 
10380200 11951.7 -5054.33 1527.89 -760.865 705.845 1037.85 
3378.5 2
10455600 11475.6 -5357.67 1529.67 -547.009 843.162 1005.06 
10380200 11596.7 -4683.22 1563.33 -682.692 713.675 987.624 
3379 2
10455600 11213.8 -4925.78 1545.44 -529.915 874.269 1022.33 
10380200 11345.3 -4322.11 1550.33 -508.772 730.994 890.619 
3379.5 2
10455600 10939.9 -4657.88 1541.25 -574.22 561.641 803.224 
10380200 11119.4 -4054.5 1589.88 -473.707 561.03 734.27 
3380 2
10455600 10751.6 -4402.5 1534.1 -375.05 508.715 632.023 
10380200 10799.9 -3714.2 1605.8 -636.404 677.888 929.808 
3380.5 2
10455600 10507.2 -4075.25 1486.38 -478.18 640.411 799.239 
10380200 10535.8 -3443.12 1510.25 -516.928 530.479 740.691 
3381 2
10455600 10229.4 -3810.56 1527.11 -572.795 545.762 791.17 
10380200 10265.1 -3118.67 1548.22 -558.018 668.986 871.164 
3381.5 2
10455600 9974 -3461.33 1550.22 -503.835 688.801 853.403 
10380200 9951.44 -2829.33 1588.56 -618.672 570.677 841.681 
3382 2
10455600 9785.56 -3221.33 1592.89 -373.157 475.248 604.241 
10380200 9725.44 -2622.89 1634.89 -447.525 408.801 606.132 
3382.5 2
10455600 9537.22 -2911.11 1608.56 -510.974 638.317 817.645 
10380200 9598.56 -2291.22 1576.22 -261.088 682.442 730.68 
3383 2
10455600 9122 -2533.56 1603.44 -814.161 740.305 1100.41 
10380200 9337.78 -1940.67 1555.67 -511.329 687.364 856.695 
3383.5 2
10455600 8826.89 -2245.78 1593.89 -590.222 575.556 824.395 
10380200 9153.89 -1610.33 1623 -367.778 660.667 756.136 
3384 2
10455600 8603.33 -1872.89 1589.44 -441.809 736.935 859.225 
10380200 8863.56 -1266.11 1597 -573.781 680.281 889.948 
3384.5 2
10455600 8257.33 -1502.67 1563.67 -689.243 737.494 1009.43 
10380200 8557.22 -936.333 1581.44 -610.226 656.928 896.621 
3385 2
10455600 8123.22 -1241.89 1581.44 -267.687 520.515 585.313 
10380200 8077.56 -453.667 1522.44 -957.418 963.407 1358.23 
3385.5 2
10455600 7897.25 -950.875 1580.5 -464.963 598.794 758.12 
10380200 7756.5 -112.5 1490 -660.608 701.989 963.946 
3386 2
10455600 7436.78 -521.222 1561.44 -961.32 896.979 1314.8 
10380200 7444.22 136.889 1542.11 -651.937 520.645 834.322 
3386.5 2
10455600 6851.89 -153.889 1539 -1133.51 711.886 1338.51 
10380200 7094.11 357 1522.56 -678.51 426.572 801.461 
3387 2
10455600 6551.56 186.889 1486.22 -593.544 673.474 897.698 
10380200 6675.44 716.889 1511.67 -827.404 711.243 1091.08 
3387.5 2
10455600 6326.22 454.667 1494.44 -451.57 536.629 701.346 
10380200 6431.22 972 1476.67 -489.423 511.245 707.747 
3388 2
10455600 6081.78 696.444 1455.11 -485.009 479.718 682.175 
10380200 6101.78 1258.33 1429.22 -653.66 568.122 866.045 
3388.5 2
10455600 5705.11 918.778 1434.11 -753.333 444.667 874.78 
10380200 5779.67 1456 1443.22 -644.222 395.333 755.851 
3389 2
10455600 5360.5 1121.38 1452.12 -696.184 409.287 807.582 
10380200 5363.75 1677.12 1401.62 -840.236 446.717 951.605 
3389.5 2
10455600 5117 1301.33 1481.78 -508.351 375.696 632.114 
10380200 5005 1938 1390.56 -748.956 544.624 926.04 
3390 2
10455600 4714.33 1547.22 1435 -797.36 486.909 934.271 
10380200 4568.44 2099.22 1376 -864.466 319.252 921.534 
3390.5 2
10455600 4432 1728.11 1414.11 -555.774 356.08 660.059 
10380200 4248.67 2251.89 1353.44 -629.484 300.525 697.542 
3391 2
10455600 4012.33 1992.56 1362.44 -839.333 528.889 992.071 
10380200 3840.11 2583.56 1404.78 -817.111 663.333 1052.46 
3391.5 2
10455600 3629.78 2368.33 1408 -756.039 742.644 1059.77 
10380200 3545.78 2967.11 1439.33 -581.686 758.015 955.482 
3392 2
10455600 3310.78 2590.89 1453 -629.191 438.966 767.185 
10380200 3255.22 3200.44 1532.22 -573.088 460.224 735.007 
3392.5 2
10455600 3078.78 2784.11 1460.78 -447.876 373.016 582.867 
10380200 3034.33 3378.44 1554.56 -426.426 343.629 547.65 
3393 2
10455600 2756.78 3002 1507.22 -654.472 442.864 790.229 
10380200 2843.33 3612.22 1538.22 -388.211 475.158 613.582 
3393.5 2
10455600 2455.89 3252.78 1479.78 -600.577 500.554 781.823 
10380200 2573.22 3873.11 1545.67 -539.144 520.736 749.562 
3394 2
10455600 2207.89 3600.33 1510.89 -494.024 692.342 850.527 
10380200 2348.56 4149.22 1590.11 -447.543 550.022 709.097 
3394.5 2
10455600 1992.5 3903.38 1560.5 -445.018 626.119 768.158 
10380200 2142.88 4390.75 1630.38 -424.96 499.024 655.451 
3395 2
10455600 1687.7 4059.9 1600.9 -608.383 312.425 683.915 
10380200 1834 4610.8 1633.8 -616.517 439.222 756.973 
3395.5 2
10455600 1286.56 4322.22 1601.44 -785.018 513.351 937.967 
10380200 1561 4900.89 1568.67 -534.247 567.689 779.545 
3396 2
10455600 1076.78 4612.67 1560.78 -438.866 607.624 749.54 
10380200 1293.22 5162.89 1550.33 -560.205 548.117 783.748 
3396.5 2
10455600 755.444 4857.33 1610.67 -626.381 476.933 787.285 
10380200 912.444 5468.56 1604.67 -742.257 595.841 951.826 
3397 2
10455600 375.889 5062.56 1683.44 -762.16 412.093 866.434 
10380200 579.111 5601 1626.44 -669.344 265.953 720.245 
3397.5 2
10455600 137.7 5296.8 1656.1 -482.164 474.179 676.26 
10380200 283.3 5833.9 1691.8 -598.808 471.457 762.131 
3398 2
10455600 -82.6 5511.7 1592.1 -437.972 427.237 611.842 
10380200 -48.3 6033.6 1667.1 -659.245 397.018 769.563 
3398.5 2
10455600 -341.7 5750 1574.6 -511.045 470.02 694.324 
10380200 -452.6 6307.1 1674.9 -797.436 539.448 962.761 
3399 2
10455600 -654.222 6016.44 1626.67 -623.797 531.825 819.732 
10380200 -624.111 6628.44 1611.78 -342.338 641.406 727.047 
3399.5 2
10455600 -1047.8 6208 1597.3 -793.504 386.201 882.496 
10380200 -725.1 6821.5 1613.6 -203.607 389.225 439.263 
3400 2
10455600 -1382.78 6388.67 1521 -689.255 371.742 783.112 
10380200 -903.667 6559.22 1616.22 -367.421 -539.666 652.869 
3400.5 2
10455600 -1819.5 6509.2 1468.5 -880.488 243.011 913.408 
10380200 -1384.9 6845.2 1609.8 -970.228 576.568 1128.62 
3401 2
10455600 -2035.9 6618.1 1490.7 -417.761 210.232 467.676 
10380200 -2102.7 7358 1531.6 -1385.71 989.961 1703.01 
3401.5 2
10455600 -2287.11 6644.78 1579.33 -512.676 54.4444 515.559 
10380200 -2406 7577.89 1501.44 -618.98 448.753 764.536 
3402 2
10455600 -2532.7 6799.5 1571.7 -494.143 311.312 584.031 
10380200 -2685.2 7636.4 1561.9 -561.771 117.729 573.974 
3402.5 2
10455600 -2669.78 7077.56 1659.22 -274.156 556.111 620.017 
10380200 -2898.22 7775.44 1507.67 -426.044 278.089 508.77 
3403 2
10455600 -2681 7468.4 1700.5 -22.2663 775.485 775.805 
10380200 -2988.2 7905 1498.8 -178.527 257.055 312.968 
3403.5 2
10455600 -2590.11 7703.56 1678.67 177.171 458.393 491.44 
10380200 -3037.56 7979 1594.56 -96.2097 144.25 173.39 
3404 2
10455600 -2475.22 8007.33 1677 228.862 605.135 646.967 
10380200 -2931.67 8244.56 1632.78 210.934 528.995 569.499 
3404.5 2
10455600 -2424.62 8256 1668.38 104.973 515.906 526.477 
10380200 -2785.38 8653.5 1628 303.51 848.432 901.086 
3405 2
10455600 -2274 8613.44 1673.33 297.678 706.412 766.57 
10380200 -2614.22 8920.11 1697.11 338.247 526.899 626.126 
3405.5 2
10455600 -2087 8807.67 1647.67 442.08 459.154 637.383 
10380200 -2371.83 9233.33 1690.67 573.023 740.478 936.303 
3406 2
10455600 -1880.88 9003.5 1660.5 337.91 321.038 466.099 
10380200 -2120.62 9608.25 1687.12 411.817 614.617 739.83 
3406.5 2
10455600 -1742 9071.5 1666.75 289.927 141.962 322.817 
10380200 -1981.5 9583.75 1700.5 290.449 -51.1482 294.918 
3407 2
10455600 -1428.67 9026 1620.78 642.077 -93.2377 648.811 
10380200 -1705 9705 1731.11 566.598 248.463 618.682 
3407.5 2
10455600 -1319 9136.56 1616.44 212.121 213.841 301.203 
10380200 -1532.56 9743.33 1728.22 333.548 74.1457 341.69 
3408 2
10455600 -1298.33 9014.33 1595.67 42.2631 -249.943 253.491 
10380200 -1433.67 9672.56 1718.67 202.227 -144.74 248.687 
3408.5 2
10455600 -1266.11 8782.22 1541 66.0291 -475.638 480.199 
10380200 -1306.44 9691.89 1706.22 260.701 39.6175 263.694 
3409 2
10455600 -1340.22 8621.44 1459.22 -148.222 -321.556 354.073 
10380200 -1186.22 9652.11 1714.11 240.444 -79.5556 253.264 
3409.5 2
10455600 -1249.2 8579.4 1484.1 178.126 -82.2788 196.21 
10380200 -1145.9 9621.8 1746.2 78.9085 -59.3172 98.7172 
3410 2
10455600 -1169 8615.56 1513.22 156.947 70.7545 172.159 
10380200 -1170.78 9549 1767.33 -48.6845 -142.466 150.555 
3410.5 2
10455600 -1128.67 9017.56 1512.67 80.3453 800.797 804.817 
10380200 -1335.89 9766.67 1744.33 -328.907 433.599 544.231 
3411 2
10455600 -878.111 9467.44 1556.22 503.124 903.391 1034.05 
10380200 -1353.78 9875.78 1735 -35.9215 219.099 222.024 
3411.5 2
10455600 -473.556 9751.22 1591.33 812.361 569.835 992.291 
10380200 -1219.67 10122.6 1773.33 269.299 495.538 563.986 
3412 2
10455600 -222 9869.22 1691.11 500.11 234.592 552.398 
10380200 -1066.78 10416.1 1830.67 303.954 583.609 658.018 
3412.5 2
10455600 4.55556 10164.6 1819.44 449.515 585.979 738.536 
10380200 -961 10569.8 1862.67 209.877 304.894 370.147 
3413 2
10455600 303.667 10503.4 1796.22 614.191 695.87 928.152 
10380200 -735.889 10959.4 1866.56 462.24 800.137 924.059 
3413.5 2
10455600 365 10936 1793.11 122.912 866.845 875.515 
10380200 -404.111 11224 1866 664.885 530.171 850.385 
3414 2
10455600 512.667 11272.3 1792 292.989 667.328 728.814 
10380200 85.4444 11119.3 1866 971.34 -207.672 993.292 
