# Supplementary material for: Intrinsic group behaviour II: On the dependence of triad spatial dynamics on social and personal features; and on the effect of social interaction on small group dynamics
Source: PLoS One. 2019 Dec 3;14(12):e0225704. doi: 10.1371/journal.pone.0225704 (PMC6890182; doi:10.1371/journal.pone.0225704)
Supplement: S3 Data Set — (ZIP) [file pone.0225704.s003.zip › set_3_int/group_traj_triad_int/traj_3_0217_13.dat]

3 10420200 10420501 10420500 0 0 1 0 1 1 0 23.3333 10 40 1636.16 1753.83 1553.71 
3122.5 1
10420200 25233.1 -14831.6 1298.57 0 0 0 
3123 1
10420200 24756.1 -14591.3 1527.27 -1119.84 564.081 1253.89 
3123.5 1
10420200 24258.1 -14422 1627.5 -961.372 326.781 1015.39 
3124 1
10420200 23823.6 -14234.4 1561 -853.635 368.566 929.803 
3124.5 1
10420200 23198.4 -13994 1458.78 -1299.7 499.792 1392.48 
3125 3
10420501 22434 -14709 1207 0 0 0 
10420500 21502.5 -14921 1589 0 0 0 
10420200 22659.7 -13799.7 1408 -1122.38 404.792 1193.15 
3125.5 3
10420501 22158.5 -14524 1306.6 -987.455 663.082 1189.43 
10420500 21215.5 -14773.9 1624 -944.079 483.882 1060.86 
10420200 22048.7 -13587.6 1518.1 -1202.76 417.52 1273.16 
3126 3
10420501 21532.1 -14074.3 1487.5 -1206.94 866.474 1485.76 
10420500 20689.8 -14494.9 1677.5 -1012.91 537.572 1146.72 
10420200 21554.3 -13291.7 1597.3 -952.601 570.135 1110.18 
3126.5 3
10420501 21049.1 -13856.1 1543.9 -956.436 432.079 1049.51 
10420500 20206.1 -14249.3 1700.1 -957.822 486.337 1074.22 
10420200 21069.8 -13173 1619.6 -959.406 235.05 987.779 
3127 3
10420501 20633.9 -13667.1 1530.8 -817.323 372.047 898.018 
10420500 19685.7 -13935.9 1803 -1024.41 616.929 1195.83 
10420200 20694.4 -12943.7 1611.6 -738.976 451.378 865.926 
3127.5 3
10420501 20232 -13359.7 1516.7 -810.282 619.758 1020.13 
10420500 19283.2 -13616.5 1798.2 -811.492 643.952 1035.95 
10420200 20334.1 -12749.8 1619.4 -726.411 390.927 824.923 
3128 3
10420501 19820.6 -13052.1 1508.22 -851.852 636.83 1063.58 
10420500 18980.4 -13336.9 1721.67 -626.823 578.905 853.252 
10420200 19976 -12487.8 1602.11 -741.408 542.489 918.684 
3128.5 3
10420501 19430.6 -12760.4 1480.7 -814.103 609 1016.68 
10420500 18684.3 -12934.2 1729 -618.256 840.687 1043.55 
10420200 19691.9 -12190.2 1619.8 -593.111 621.248 858.912 
3129 3
10420501 19017 -12446.3 1486.7 -806.238 612.281 1012.38 
10420500 18129.5 -12566.8 1703.3 -1081.48 716.179 1297.12 
10420200 19267.9 -11853.3 1611.6 -826.511 656.725 1055.66 
3129.5 3
10420501 18644.3 -12102.2 1515.2 -739.484 682.738 1006.46 
10420500 17596.4 -12244.2 1635.3 -1057.74 640.079 1236.33 
10420200 18806.5 -11517.8 1617.3 -915.476 665.675 1131.91 
3130 3
10420501 18080.8 -11697.7 1473.7 -1127 809 1387.3 
10420500 16967.3 -11827.4 1628.5 -1258.2 833.6 1509.29 
10420200 18364.5 -11114.7 1558.2 -884 806.2 1196.42 
3130.5 3
10420501 17421.7 -11312.3 1489.67 -1331.58 778.519 1542.47 
10420500 16437.3 -11440.2 1722 -1070.64 782.177 1325.92 
10420200 17646.1 -10617.3 1548.67 -1451.29 1004.78 1765.17 
3131 3
10420501 16899.8 -10922.5 1534.4 -1058.55 790.737 1321.29 
10420500 16126.1 -11023.7 1749.3 -631.305 844.873 1054.68 
10420200 17258.4 -10195.3 1579.1 -786.432 856.051 1162.45 
3131.5 3
10420501 16562.4 -10548.7 1527.8 -678.873 752.113 1013.18 
10420500 15745 -10643.4 1744.6 -766.801 765.191 1083.28 
10420200 16839.1 -9796 1593.9 -843.662 803.421 1165.01 
3132 3
10420501 16197.7 -10153 1567.8 -706.783 766.86 1042.89 
10420500 15345.5 -10146.4 1748.5 -774.225 963.178 1235.77 
10420200 16350.7 -9199.1 1582.8 -946.512 1156.78 1494.67 
3132.5 3
10420501 15820 -9726.8 1588.6 -747.921 843.96 1127.68 
10420500 14955.2 -9614 1746.5 -772.871 1054.26 1307.21 
10420200 15940.1 -8694.7 1646 -813.069 998.812 1287.91 
3133 3
10420501 15427 -9162.22 1573.78 -797.16 1145.19 1395.32 
10420500 14544.8 -9215.89 1751.33 -832.499 807.528 1159.81 
10420200 15639 -8375.33 1642.22 -610.751 647.803 890.317 
3133.5 3
10420501 15071.3 -8756.7 1564.5 -720.04 820.895 1091.94 
10420500 14089.8 -8799.6 1734.4 -921.008 842.69 1248.35 
10420200 15331.6 -7995.9 1568.3 -622.267 768.084 988.519 
3134 3
10420501 14647.5 -8257.9 1518.3 -811.877 955.556 1253.89 
10420500 13653.8 -8326.1 1742.6 -835.249 907.088 1233.07 
10420200 14883.6 -7560.5 1593.7 -858.238 834.1 1196.78 
3134.5 3
10420501 14201.3 -7752.11 1492.44 -903.171 1023.86 1365.29 
10420500 13271.2 -7929.67 1730.56 -774.449 802.497 1115.25 
10420200 14417 -7000.11 1554.33 -944.534 1134.39 1476.14 
3135 3
10420501 13765.7 -7342 1489.1 -892.691 840.392 1226.03 
10420500 12981.6 -7549.8 1746.8 -593.488 778.415 978.856 
10420200 14035.7 -6615.2 1540.9 -781.352 788.752 1110.24 
3135.5 3
10420501 13390.9 -6952.4 1524.6 -734.902 763.922 1060.03 
10420500 12580.3 -7128.9 1753.6 -786.863 825.294 1140.29 
10420200 13657.2 -6251 1579.6 -742.157 714.118 1029.93 
3136 3
10420501 12991.1 -6581.22 1540.89 -796.392 739.398 1086.72 
10420500 12171 -6718.44 1718.89 -815.339 817.641 1154.69 
10420200 13249.4 -5906.22 1605.89 -812.262 686.808 1063.71 
3136.5 3
10420501 12559.4 -6199.1 1568.1 -882.845 781.436 1179.01 
10420500 11703.4 -6304.6 1703.9 -956.237 846.308 1276.96 
10420200 12866.6 -5539.5 1582.7 -782.913 749.943 1084.14 
3137 3
10420501 12158.8 -5811.6 1560.6 -807.661 781.25 1123.69 
10420500 11143 -5763.9 1669.4 -1129.84 1090.12 1570 
10420200 12372.4 -5067.4 1538.5 -996.371 951.815 1377.94 
3137.5 3
10420501 11712.6 -5220.67 1509.89 -907.001 1201.08 1505.08 
10420500 10696.4 -5162.22 1675.56 -907.633 1222.92 1522.94 
10420200 11802.2 -4478.33 1537.11 -1158.9 1197.29 1666.3 
3138 3
10420501 11307.3 -4676.3 1456.6 -810.511 1088.73 1357.3 
10420500 10294.6 -4716 1689.2 -803.689 892.444 1200.99 
10420200 11464 -4038.5 1568 -676.444 879.667 1109.68 
3138.5 3
10420501 10877.9 -4258 1477.6 -816.35 795.247 1139.67 
10420500 10009 -4230.4 1695.3 -542.966 923.194 1071.03 
10420200 11136.7 -3626.3 1558.5 -622.243 783.65 1000.65 
3139 3
10420501 10438.4 -3760.67 1498 -875.409 990.704 1322.06 
10420500 9748.22 -3912.78 1745.11 -519.478 632.714 818.647 
10420200 10687.4 -3224.56 1538.11 -894.931 800.288 1200.57 
3139.5 3
10420501 10160.3 -3325.4 1555.7 -565.334 884.688 1049.89 
10420500 9558.6 -3700.2 1735.3 -385.411 432.069 578.986 
10420200 10273.3 -2728.5 1576.4 -841.757 1008.24 1313.43 
3140 3
10420501 9957.56 -3001.22 1581.44 -409.585 654.905 772.438 
10420500 9203.56 -3331.11 1698.44 -717.262 745.634 1034.62 
10420200 9930.78 -2413.78 1541.67 -691.964 635.802 939.712 
3140.5 3
10420501 9837.6 -2766.5 1570.7 -242.334 474.186 532.521 
10420500 8928.5 -3019.5 1774.1 -555.668 629.517 839.678 
10420200 9665.9 -2061.5 1542.7 -535.107 711.672 890.402 
3141 3
10420501 9602.44 -2303.22 1579.22 -465.655 917.382 1028.8 
10420500 8759.89 -2737.78 1784.67 -333.883 557.866 650.148 
10420200 9276.33 -1613.44 1565.11 -771.419 887.239 1175.7 
3141.5 3
10420501 9399 -1908.4 1568.7 -415.193 805.76 906.44 
10420500 8619.7 -2366.6 1800.1 -286.1 757.506 809.733 
10420200 8937.1 -1179.9 1606.6 -692.313 884.785 1123.45 
3142 3
10420501 9145.7 -1375.7 1579.6 -488.996 1028.38 1138.72 
10420500 8397.2 -1854.7 1741.1 -429.537 988.224 1077.54 
10420200 8588.7 -725.4 1596.5 -672.587 877.413 1105.54 
3142.5 3
10420501 8964.89 -892.667 1561.44 -369.757 987.798 1054.73 
10420500 8268.78 -1563 1732.67 -262.622 596.524 651.775 
10420200 8335.11 -340.222 1541.67 -518.587 787.685 943.069 
3143 3
10420501 8799.6 -407 1524 -322.201 946.719 1000.04 
10420500 8245 -1083.9 1751.7 -46.3504 933.918 935.068 
10420200 8071.1 207.6 1502.1 -514.642 1067.88 1185.42 
3143.5 3
10420501 8593.89 79.4444 1485.11 -414.74 980.735 1064.82 
10420500 8165.44 -687.556 1741.22 -160.394 799.082 815.02 
10420200 7907.44 756.333 1466 -329.951 1106.32 1154.47 
3144 3
10420501 8411.1 636.5 1448.9 -360.53 1098.73 1156.37 
10420500 8065.2 -289.4 1728.8 -197.721 785.317 809.825 
10420200 7937.3 1388.9 1419.1 58.8867 1247.67 1249.05 
3144.5 3
10420501 8365.56 1174.67 1412 -92.3822 1091.62 1095.52 
10420500 8013.56 92.8889 1659.33 -104.755 775.434 782.478 
10420200 8043.11 2109.33 1343.22 214.627 1461.33 1477 
3145 3
10420501 8294.5 1732.2 1358.4 -143.837 1128.61 1137.74 
10420500 7887.9 457.6 1636.3 -254.363 738.282 780.872 
10420200 8015.9 2686.6 1294.9 -55.0832 1168.56 1169.85 
3145.5 3
10420501 8265.9 2415.1 1305.6 -55.7505 1331.19 1332.36 
10420500 7960.1 709.1 1639.9 140.741 490.253 510.055 
10420200 7958.7 3259.5 1295.8 -111.501 1116.76 1122.32 
3146 3
10420501 8340.22 2972.89 1295.11 152.612 1145.36 1155.48 
10420500 7880.67 1233.11 1602.78 -163.107 1076 1088.29 
10420200 7868.44 3657.89 1295.11 -185.33 818.047 838.778 
3146.5 1
10420500 7687.8 1780 1548 -400.97 1136.98 1205.62 
3147 1
10420500 7550.7 2306.9 1521.8 -256.262 984.86 1017.65 
3147.5 1
10420500 7719 2620.11 1531 347.01 645.796 733.123 
3148 1
10420500 7524.8 2901 1530.4 -403.742 583.969 709.949 
3148.5 1
10420500 7376.1 3449.3 1530.4 -288.738 1064.66 1103.12 
3149 1
10420500 7121.6 4178.5 1538.9 -499.02 1429.8 1514.38 
