# Supplementary material for: Intrinsic group behaviour II: On the dependence of triad spatial dynamics on social and personal features; and on the effect of social interaction on small group dynamics
Source: PLoS One. 2019 Dec 3;14(12):e0225704. doi: 10.1371/journal.pone.0225704 (PMC6890182; doi:10.1371/journal.pone.0225704)
Supplement: S3 Data Set — (ZIP) [file pone.0225704.s003.zip › set_3_int/group_traj_triad_int/traj_3_0217_12.dat]

3 10412800 10410700 10413300 0 0 1 0 3 1 0 16.6667 0 40 1519.97 1781.66 1306.77 
3067 1
10410700 46176.7 -23302.8 1290.11 0 0 0 
3067.5 1
10410700 45687.4 -23193.4 1453 -992.427 221.862 1016.92 
3068 1
10410700 44951.5 -22864 1698.5 -1428.93 639.612 1565.55 
3068.5 1
10410700 44310.2 -22698.2 1721 -1303.41 336.947 1346.26 
3069 1
10410700 43792.3 -22515.9 1743.5 -1083.52 381.427 1148.7 
3069.5 1
10410700 43156.6 -22429.8 1762.8 -1248.92 169.155 1260.32 
3070 1
10410700 42594 -22456 1713.7 -1116.27 -51.9841 1117.48 
3070.5 1
10410700 41984.8 -22266.7 1712.4 -1192.17 370.45 1248.4 
3071 1
10410700 41483.2 -22095.4 1729.56 -1042.78 356.041 1101.89 
3071.5 1
10410700 41013 -21962.3 1737.1 -967.535 273.96 1005.57 
3072 1
10410700 40449.1 -21991.8 1701.1 -1101.37 -57.6172 1102.87 
3072.5 1
10410700 39776.7 -21638.3 1821.2 -1323.62 695.866 1495.39 
3073 1
10410700 39338.4 -21345.9 1920.2 -890.854 594.309 1070.9 
3073.5 1
10410700 38912 -21146.8 1929.5 -834.442 389.628 920.926 
3074 1
10410700 38418.4 -20912.8 1928.6 -977.426 463.366 1081.7 
3074.5 1
10410700 37987.6 -20722.8 1874.8 -858.167 378.486 937.925 
3075 1
10410700 37494.6 -20478.6 1829 -1010.34 500.501 1127.51 
3075.5 1
10410700 37131 -20284.4 1791.6 -758.989 405.335 860.442 
3076 1
10410700 36620.7 -20048.7 1854 -983.237 454.143 1083.05 
3076.5 1
10410700 36043.2 -19845.5 1790 -1112.72 391.522 1179.59 
3077 1
10410700 35376.4 -19730.2 1715.33 -1386.19 239.663 1406.75 
3077.5 1
10410700 34953.1 -19515.8 1731.82 -831.736 421.226 932.317 
3078 1
10410700 34545.7 -19349.1 1712.6 -786.469 321.85 849.777 
3078.5 1
10410700 33987.2 -19229.7 1710.2 -1130.57 241.7 1156.11 
3079 1
10410700 33433 -19088 1722.44 -1145.04 292.769 1181.88 
3079.5 1
10410700 32781.1 -18958.6 1756.45 -1319.65 261.87 1345.39 
3080 1
10410700 32195.7 -18822.1 1777.1 -1125.75 262.57 1155.97 
3080.5 1
10410700 31523.4 -18643 1674.3 -1363.69 363.286 1411.25 
3081 1
10410700 30885.8 -18427 1624.7 -1257.59 426.036 1327.8 
3081.5 1
10410700 30365.5 -18395 1540.9 -1059.67 65.1731 1061.68 
3082 1
10410700 29847.5 -18199.8 1499.2 -1074.69 404.979 1148.46 
3082.5 1
10410700 29260.2 -18013.6 1713.27 -1127.29 357.32 1182.57 
3083 1
10410700 28687.1 -17980.3 1723.9 -1128.11 65.6228 1130.02 
3083.5 1
10410700 28141.1 -18178.1 1754.3 -1125.77 -407.835 1197.37 
3084 1
10410700 27569 -18318.7 1747.4 -1146.49 -281.764 1180.61 
3084.5 1
10410700 27001.7 -18263 1699.7 -1157.76 113.673 1163.32 
3085 1
10410700 26502.8 -18133.1 1682.1 -1003.82 261.368 1037.29 
3085.5 1
10410700 26016.6 -17988.1 1651.8 -955.206 284.872 996.78 
3086 1
10410700 25509.5 -17757.5 1636.3 -1012.18 460.279 1111.92 
3086.5 1
10410700 24947 -17441.6 1845.8 -1138.66 639.474 1305.94 
3087 1
10410700 24352 -17019.4 1745.6 -1214.29 861.633 1488.93 
3087.5 1
10410700 23900 -16639.1 1670.9 -913.131 768.283 1193.34 
3088 2
10412800 24874.9 -17041.8 1241.78 0 0 0 
10410700 23511.1 -16197.5 1733.1 -768.577 872.727 1162.91 
3088.5 2
10412800 24213.7 -16655 1368.7 -1343.88 786.134 1556.93 
10410700 23030.1 -15822 1718.3 -930.368 726.306 1180.3 
3089 2
10412800 23499.1 -16397.1 1404.5 -1387.57 500.777 1475.17 
10410700 22515.9 -15460.5 1742.9 -998.447 701.942 1220.5 
3089.5 2
10412800 22844.7 -16087.4 1408.67 -1341.05 634.54 1483.6 
10410700 21985.3 -15168.3 1653.56 -1087.23 598.702 1241.17 
3090 2
10412800 22263.4 -15744.8 1473.4 -1198.49 706.483 1391.22 
10410700 21494.2 -14851.5 1589 -1012.65 653.265 1205.08 
3090.5 2
10412800 21689.6 -15508.1 1432.55 -1107.65 456.967 1198.21 
10410700 20930.9 -14460.6 1716.91 -1087.43 754.563 1323.59 
3091 2
10412800 21038.5 -15019.1 1380.9 -1271.75 955.06 1590.44 
10410700 20491.4 -14149.6 1747.6 -858.416 607.493 1051.63 
3091.5 2
10412800 20270.5 -14457.6 1402.5 -1627.12 1189.62 2015.62 
10410700 20100.1 -13739.4 1741.2 -829.025 869.068 1201.07 
3092 2
10412800 19594.7 -14025 1410.1 -1368.02 875.709 1624.29 
10410700 19665.2 -13454 1771.5 -880.364 577.733 1053 
3092.5 2
10412800 18918.5 -13533.6 1407 -1302.98 946.751 1610.62 
10410700 19314 -13059.8 1751.45 -676.686 759.503 1017.23 
3093 2
10412800 18311.6 -12938.2 1384.1 -1171.53 1149.49 1641.29 
10410700 18933.5 -12709.2 1747.4 -734.556 676.869 998.861 
3093.5 3
10413300 21386.6 -15057 1135.89 0 0 0 
10412800 17521.6 -12248.4 1312.5 -1589.54 1387.93 2110.21 
10410700 18529.2 -12286.3 1731.9 -813.481 850.905 1177.2 
3094 3
10413300 20292 -14358.5 1265.3 -2314.07 1476.74 2745.12 
10412800 16604.4 -11472.1 1338.4 -1841.77 1558.84 2412.9 
10410700 18131.6 -11876.4 1676.5 -798.394 823.092 1146.7 
3094.5 3
10413300 19320.6 -13661.4 1334.9 -1954.53 1402.62 2405.72 
10412800 15981.8 -10586.2 1408 -1252.72 1782.49 2178.67 
10410700 17443.6 -11464.4 1702 -1384.31 828.974 1613.54 
3095 3
10413300 18486.5 -12887.3 1306.9 -1671.54 1551.3 2280.48 
10412800 15405.1 -9766.6 1723.7 -1155.71 1642.48 2008.34 
10410700 16848.6 -10980.6 1789.1 -1192.38 969.539 1536.81 
3095.5 3
10413300 17299.7 -12000.9 1239.4 -2407.3 1797.97 3004.63 
10412800 14934.2 -9139.7 1654 -955.172 1271.6 1590.39 
10410700 16538.5 -10438.4 1767.8 -629.006 1099.8 1266.97 
3096 3
10413300 16231.8 -11093.7 1274.27 -2127.25 1807.12 2791.22 
10412800 14260.7 -8438.18 1517 -1341.58 1397.45 1937.19 
10410700 16220.9 -9904.09 1774.27 -632.651 1064.36 1238.19 
3096.5 3
10413300 15179.1 -10224.1 1345.2 -2052.08 1695.18 2661.71 
10412800 13489.3 -7874.1 1441.2 -1503.76 1099.57 1862.89 
10410700 15792.2 -9435.6 1764.6 -835.69 913.238 1237.89 
3097 3
10413300 14414 -9422 1365.36 -1536.35 1610.64 2225.88 
10412800 12795.5 -7360.36 1433.55 -1393.26 1031.6 1733.6 
10410700 15394.8 -8916.82 1754.73 -797.955 1041.73 1312.23 
3097.5 3
10413300 13727.3 -8714.38 1309.31 -1421.72 1465.04 2041.48 
10412800 12064.5 -7009.92 1367.85 -1513.44 725.55 1678.37 
10410700 15078.5 -8556.23 1785.62 -654.823 746.558 993.047 
3098 3
10413300 13104.3 -8220.33 1267.33 -1251.09 992.071 1596.69 
10412800 11621.6 -6644.4 1285 -889.28 733.982 1153.06 
10410700 14702.1 -8251 1733 -755.834 612.913 973.112 
3098.5 3
10413300 12546.8 -7665.57 1279.14 -1142.38 1136.81 1611.63 
10412800 10986.6 -6273.57 1241.07 -1301.29 759.895 1506.91 
10410700 14378.5 -7902.79 1755.71 -663.183 713.554 974.151 
3099 3
10413300 11788.2 -6941.62 1211.69 -1461.72 1394.91 2020.49 
10412800 10121.6 -5786.62 1179.69 -1666.58 938.258 1912.54 
10410700 13772.9 -7453.23 1748.69 -1166.81 866.194 1453.19 
3099.5 3
10413300 10905.5 -6390 1155.09 -1842.61 1151.6 2172.87 
10412800 9655.36 -5405.09 1169.91 -973.386 796.502 1257.73 
10410700 13207.6 -7010.36 1777.36 -1180.14 924.566 1499.18 
3100 3
10413300 9919.4 -5892.1 1125.1 -1968.35 993.812 2205.01 
10412800 9377 -4901.1 1395 -555.616 1005.97 1149.21 
10410700 12616.5 -6618.3 1820.3 -1179.91 782.562 1415.84 
3100.5 3
10413300 9417.6 -5052.3 1111.5 -980.078 1640.23 1910.74 
10412800 8964.1 -4752.6 1388.2 -806.445 290.039 857.016 
10410700 12075.5 -6131.7 1726.7 -1056.64 950.391 1421.17 
3101 3
10413300 8853.2 -4861.6 1114 -1144.83 386.815 1208.41 
10412800 8893.5 -4323.9 1381.3 -143.205 869.574 881.287 
10410700 11550.5 -5632.1 1695.2 -1064.91 1013.39 1470.03 
3101.5 2
10412800 8605.73 -3860.55 1355.18 -559.869 901.468 1061.18 
10410700 11015.1 -5024.18 1615.45 -1041.65 1182.72 1576.03 
3102 2
10412800 7724.1 -3606.6 1305.6 -1752.74 504.862 1824 
10410700 10651.9 -4602.3 1569.9 -722.05 838.731 1106.72 
3102.5 2
10412800 7079 -3277.9 1291.4 -1292.79 658.717 1450.93 
10410700 10168.2 -3959.2 1601.2 -969.339 1288.78 1612.63 
3103 2
10412800 6905.6 -3235 1292 -341.339 84.4488 351.63 
10410700 9677.8 -3207 1739.6 -965.354 1480.71 1767.6 
3103.5 1
10410700 9371.89 -2700 1693.11 -629.447 1043.21 1218.4 
3104 1
10410700 9125.5 -2332 1716.1 -495.752 740.443 891.081 
3104.5 1
10410700 8885 -1728.2 1727.2 -479.084 1202.79 1294.69 
3105 1
10410700 8630.67 -1024.22 1733.56 -514.845 1425.06 1515.21 
3105.5 1
10410700 8366.4 -463.7 1683.2 -533.872 1132.37 1251.91 
3106 1
10410700 7983.1 123.6 1614.6 -739.961 1133.78 1353.89 
3106.5 1
10410700 7523.33 818.778 1588.33 -944.079 1427.47 1711.42 
3107 1
10410700 7195.5 1433.2 1603.5 -671.79 1259.06 1427.07 
3107.5 1
10410700 6817.9 2122.1 1584.7 -736.062 1342.88 1531.38 
3108 1
10410700 6540.6 2795 1572.1 -540.546 1311.7 1418.71 
3108.5 1
10410700 6230.9 3321.5 1566 -621.888 1057.23 1226.57 
3109 1
10410700 5928.5 3771.8 1665 -592.941 882.941 1063.56 
3109.5 1
10410700 5655.89 4461 1749 -556.349 1406.53 1512.56 
3110 1
10410700 5385.6 4878.8 1745 -542.749 838.956 999.211 
