# Supplementary material for: Intrinsic group behaviour II: On the dependence of triad spatial dynamics on social and personal features; and on the effect of social interaction on small group dynamics
Source: PLoS One. 2019 Dec 3;14(12):e0225704. doi: 10.1371/journal.pone.0225704 (PMC6890182; doi:10.1371/journal.pone.0225704)
Supplement: S3 Data Set — (ZIP) [file pone.0225704.s003.zip › set_3_int/group_traj_triad_int/traj_3_0217_11.dat]

3 10392600 10392503 10392400 0 0 1 0 1 1 0 46.6667 20 60 1649.45 1696.47 1609.72 
2963.5 1
10392400 46202 -19954 1729 0 0 0 
2964 1
10392400 46020.1 -20135.8 1713.09 -602.348 -602.047 851.636 
2964.5 1
10392400 45426.9 -20449.8 1664.3 -1167.7 -618.074 1321.19 
2965 2
10392503 45250 -20149.7 1572 0 0 0 
10392400 44855.9 -20701.9 1613.3 -1137.45 -502.191 1243.38 
2965.5 2
10392503 44916.3 -20342.5 1576.2 -1023.62 -591.513 1182.24 
10392400 44254.5 -20870.8 1581.1 -1202.8 -337.8 1249.33 
2966 3
10392600 43274.8 -18879 1424 0 0 0 
10392503 44279.5 -20480.3 1567.5 -1299.59 -281.224 1329.67 
10392400 43631.8 -21030.2 1614.5 -1270.82 -325.306 1311.79 
2966.5 3
10392600 42972.1 -18772.5 1427 -807.2 284 855.703 
10392503 43750.2 -20636.3 1562.1 -1064.99 -313.883 1110.28 
10392400 43104.3 -21125.4 1660 -1061.37 -191.549 1078.51 
2967 3
10392600 42422.4 -18484.9 1573.6 -1101.6 576.353 1243.27 
10392503 43290.6 -20560.5 1609.4 -921.042 151.904 933.484 
10392400 42499 -21075.6 1670.9 -1213.03 99.7996 1217.12 
2967.5 3
10392600 41903.3 -18405.1 1651.9 -1040.28 159.92 1052.5 
10392503 42877.4 -20597.3 1654 -828.056 -73.7475 831.334 
10392400 42062.4 -20850.8 1692 -874.95 450.501 984.118 
2968 3
10392600 41423.7 -18583.6 1621.4 -918.774 -341.954 980.346 
10392503 42411.9 -20647.8 1676.1 -891.762 -96.7433 896.995 
10392400 41173 -20698.8 1617.2 -1703.83 291.188 1728.53 
2968.5 3
10392600 40919.5 -18596.5 1606.2 -1022.72 -26.1663 1023.05 
10392503 41876.5 -20809.7 1641 -1086 -328.398 1134.57 
10392400 40632.4 -20445.7 1597.9 -1096.55 513.387 1210.78 
2969 3
10392600 40484.3 -18696.9 1577.5 -886.354 -204.481 909.635 
10392503 41293.7 -20686.7 1625.8 -1186.97 250.509 1213.11 
10392400 40020.8 -20211.1 1574.6 -1245.62 477.8 1334.12 
2969.5 3
10392600 39915.7 -18612.1 1547.5 -1160.41 173.061 1173.24 
10392503 40787.3 -20469.8 1601.2 -1033.47 442.653 1124.28 
10392400 39470.8 -20004.6 1580.3 -1122.45 421.429 1198.96 
2970 3
10392600 39337.8 -18496.4 1555.4 -1124.32 225.097 1146.63 
10392503 40162.1 -20447.9 1562.5 -1216.34 42.607 1217.09 
10392400 38864.2 -19839.8 1676.6 -1180.16 320.623 1222.93 
2970.5 3
10392600 38982.8 -18569.9 1568.11 -732.005 -151.523 747.523 
10392503 39522.7 -20369.9 1567.89 -1318.42 160.848 1328.19 
10392400 38313.4 -19867.1 1717.78 -1135.58 -56.3116 1136.97 
2971 3
10392600 38470.5 -18602.6 1609.4 -1037 -66.2168 1039.11 
10392503 39154.1 -20206.1 1673.3 -746.086 331.556 816.44 
10392400 37731.1 -19859.4 1749.5 -1178.83 15.6095 1178.94 
2971.5 3
10392600 37767.3 -18693.3 1644.3 -1373.44 -177.148 1384.81 
10392503 38562 -20239.8 1704.6 -1156.45 -65.8203 1158.32 
10392400 37076.8 -19815.9 1739.9 -1277.93 84.9609 1280.75 
2972 3
10392600 37005 -18658.8 1644.7 -1497.64 67.78 1499.18 
10392503 38080.3 -20151.7 1705.7 -946.365 173.084 962.063 
10392400 36564 -19762.8 1684.4 -1007.47 104.322 1012.85 
2972.5 3
10392600 36171.4 -18605.2 1661.89 -1694.22 108.898 1697.71 
10392503 37493.3 -20010.3 1702 -1193.02 287.331 1227.13 
10392400 35799.7 -19673 1621.89 -1553.52 182.52 1564.21 
2973 3
10392600 35621.4 -18484.1 1721.3 -1143.54 251.813 1170.94 
10392503 36857.9 -19866.7 1675.8 -1321.07 298.614 1354.4 
10392400 35277.6 -19494.3 1631.8 -1085.38 371.518 1147.2 
2973.5 3
10392600 35144.2 -18483.9 1695.6 -956.313 0.400802 956.313 
10392503 36288.3 -19679.6 1651.3 -1141.48 374.95 1201.49 
10392400 34759 -19370.6 1671.4 -1039.28 247.896 1068.43 
2974 3
10392600 34618.3 -18390.8 1700.4 -1047.61 185.458 1063.9 
10392503 35583.4 -19461.1 1610.1 -1404.18 435.259 1470.1 
10392400 34109.7 -19424.6 1654.2 -1293.43 -107.57 1297.89 
2974.5 3
10392600 34094.2 -18226.9 1675.8 -1031.69 322.638 1080.97 
10392503 35030 -19308.8 1606.2 -1089.37 299.803 1129.87 
10392400 33548.7 -19292.1 1647 -1104.33 260.827 1134.71 
2975 3
10392600 33635.1 -18034.4 1646.8 -901.965 378.193 978.044 
10392503 34414.4 -19149.2 1610 -1209.43 313.556 1249.42 
10392400 32945.4 -19307 1621.9 -1185.27 -29.2731 1185.63 
2975.5 3
10392600 32918.3 -18113 1645.2 -1427.89 -156.574 1436.45 
10392503 33848 -18964.3 1581.2 -1128.29 368.327 1186.88 
10392400 32338.3 -19193.4 1647 -1209.36 226.295 1230.35 
2976 3
10392600 32428.2 -17956.2 1628.9 -962.868 308.055 1010.95 
10392503 33243.7 -18753.6 1561.8 -1187.23 413.949 1257.33 
10392400 31540.6 -18991.6 1562.5 -1567.19 396.464 1616.56 
2976.5 3
10392600 31734.3 -17672.5 1678.9 -1419.02 580.164 1533.04 
10392503 32684.8 -18647 1557.9 -1142.94 217.996 1163.55 
10392400 31071.3 -18835.3 1435.8 -959.714 319.632 1011.54 
2977 3
10392600 30934 -17347.2 1727.08 -1550.97 630.491 1674.22 
10392503 32064.9 -18523.2 1422.33 -1201.32 239.826 1225.03 
10392400 30589 -18626.9 1345.58 -934.69 403.844 1018.2 
2977.5 3
10392600 30864.7 -17383.8 1608.38 -143.504 -75.7419 162.266 
10392503 31706.6 -18399.9 1163.12 -741.934 255.435 784.674 
10392400 30262.4 -18628.6 1276.12 -676.242 -3.53692 676.251 
2978 3
10392600 30340.7 -17185.9 1596 -1019.5 384.987 1089.76 
10392503 31227.8 -18202.1 1152.47 -931.445 384.711 1007.77 
10392400 29599.3 -18464.4 1322.47 -1289.96 319.504 1328.94 
2978.5 3
10392600 29314.9 -16958.5 1695.07 -2068.15 458.468 2118.35 
10392503 30396.7 -18034.7 1220.2 -1675.67 337.634 1709.35 
10392400 28558.1 -17978.6 1550.67 -2099.19 979.435 2316.44 
2979 3
10392600 28653.6 -17065.2 1712.57 -1354.97 -218.745 1372.51 
10392503 29300.5 -17703.5 1488.21 -2246.24 678.62 2346.52 
10392400 27876.6 -17991 1580.43 -1396.64 -25.4098 1396.87 
2979.5 3
10392600 28074.2 -17015.3 1718.08 -1149.75 98.9701 1154.01 
10392503 28693.8 -17573.2 1563.58 -1203.87 258.433 1231.3 
10392400 27573.1 -17740.6 1594.67 -602.159 496.858 780.682 
2980 3
10392600 27657.1 -16911.4 1816.2 -832.468 207.452 857.928 
10392503 28121.7 -17611.1 1612.4 -1141.82 -75.5489 1144.31 
10392400 26999.8 -17704.8 1647.5 -1144.28 71.4238 1146.51 
2980.5 3
10392600 27223.6 -16752.6 1762.9 -848.337 310.763 903.465 
10392503 27561.5 -17393.2 1605.8 -1096.28 426.419 1176.29 
10392400 26397.2 -17588.7 1627.3 -1179.26 227.202 1200.94 
2981 3
10392600 26537 -16433.3 1701.1 -1406.97 654.303 1551.67 
10392503 26906.8 -17368.2 1555.4 -1341.6 51.2295 1342.58 
10392400 25843.3 -17342 1587.6 -1135.04 505.533 1242.53 
2981.5 3
10392600 25924.9 -16324.1 1651.7 -1275.21 227.5 1295.34 
10392503 26420.7 -17325.4 1530.6 -1012.71 89.1667 1016.63 
10392400 25256.3 -17136.3 1606.3 -1222.92 428.542 1295.83 
2982 3
10392600 25312.2 -16009.3 1690.4 -1194.35 613.645 1342.77 
10392503 25920.1 -17108.4 1487.1 -975.828 423.002 1063.57 
10392400 24687.5 -16920.9 1597 -1108.77 419.883 1185.61 
2982.5 3
10392600 24806.7 -15842.5 1691.5 -989.237 326.419 1041.7 
10392503 25300.8 -16918.1 1505.5 -1211.94 372.407 1267.86 
10392400 24132.5 -16767.1 1565.3 -1086.11 300.978 1127.04 
2983 3
10392600 24346.8 -15624.8 1693.89 -932.905 441.627 1032.16 
10392503 24671 -16709.7 1558.22 -1277.48 422.786 1345.63 
10392400 23586.7 -16554.8 1646.56 -1107.17 430.674 1187.98 
2983.5 3
10392600 23992.7 -15441.4 1684.5 -748.579 387.691 843.015 
10392503 24247.2 -16471.4 1603.1 -895.983 503.735 1027.88 
10392400 23115.5 -16332.3 1651.6 -996.124 470.355 1101.59 
2984 3
10392600 23453.9 -15300.9 1701.7 -1056.47 275.49 1091.8 
10392503 23743 -16257.2 1619.7 -988.627 420 1074.14 
10392400 22642.2 -16145.1 1626 -928.039 367.059 997.992 
2984.5 3
10392600 22847.8 -15000.9 1696.5 -1158.89 573.614 1293.08 
10392503 23271.1 -16048.8 1582 -902.294 398.47 986.364 
10392400 22176.6 -15860.4 1601 -890.249 544.359 1043.49 
2985 3
10392600 22315.4 -14862.4 1615.56 -1082.02 281.414 1118.02 
10392503 22811.3 -15881.1 1562.22 -934.485 340.831 994.7 
10392400 21629.7 -15906 1497.33 -1111.65 -92.6829 1115.51 
2985.5 3
10392600 21769.7 -14597.5 1557.5 -1111.5 539.602 1235.55 
10392503 22210 -15737.4 1559.7 -1224.71 292.691 1259.2 
10392400 21057.3 -15573.4 1450.9 -1165.72 677.393 1348.24 
2986 3
10392600 21259.5 -14361 1598 -1018.36 472.056 1122.45 
10392503 21746.4 -15624.1 1479.8 -925.349 226.148 952.583 
10392400 20587.2 -15318.9 1470.4 -938.323 507.984 1067 
2986.5 3
10392600 20835.6 -14178.2 1629.1 -827.93 357.031 901.631 
10392503 21209.7 -15350.8 1441.6 -1048.24 533.789 1176.33 
10392400 20123.9 -14993.6 1512.7 -904.883 635.352 1105.66 
2987 3
10392600 20399.4 -13933.4 1670.22 -882.906 495.457 1012.42 
10392503 20634.9 -15005.3 1492.11 -1163.59 699.325 1357.57 
10392400 19609.2 -14755.9 1528.67 -1041.86 481.197 1147.61 
2987.5 3
10392600 19999.2 -13689.8 1641.2 -837.331 509.716 980.273 
10392503 20157.7 -14713.9 1543.2 -998.303 609.693 1169.76 
10392400 19229.2 -14481.1 1530.5 -795.026 574.872 981.093 
2988 3
10392600 19553.5 -13417.7 1664.2 -862.089 526.306 1010.05 
10392503 19659.4 -14443.3 1542.9 -963.83 523.404 1096.78 
10392400 18721.7 -14139.1 1556.1 -981.625 661.509 1183.71 
2988.5 3
10392600 19152.6 -13137.5 1676.3 -784.54 548.337 957.171 
10392503 19231.1 -14112.8 1551 -838.16 646.771 1058.69 
10392400 18222.6 -13810.5 1527.9 -976.712 643.053 1169.39 
2989 3
10392600 18735.7 -12802.3 1646 -817.451 657.255 1048.91 
10392503 18799.5 -13753.4 1524.3 -846.275 704.706 1101.27 
10392400 17713.9 -13452.6 1506.9 -997.451 701.765 1219.58 
2989.5 3
10392600 18266.1 -12487.6 1641.33 -933.576 625.734 1123.88 
10392503 18331.7 -13308.6 1504.22 -930.086 884.383 1283.43 
10392400 17210.4 -13103.8 1467 -1000.91 693.484 1217.67 
2990 3
10392600 17725.7 -12112.9 1620.3 -1098.4 761.495 1336.54 
10392503 17741.9 -12932.7 1460.1 -1198.71 763.934 1421.45 
10392400 16716.2 -12675 1415.2 -1004.56 871.5 1329.91 
2990.5 3
10392600 17050.4 -11595.2 1673.7 -1353.31 1037.47 1705.23 
10392503 17046.1 -12407.6 1414.7 -1394.39 1052.3 1746.9 
10392400 16022.7 -12114.7 1444.4 -1389.78 1122.85 1786.69 
2991 3
10392600 16686.6 -11106.8 1632.11 -751.745 1009.14 1258.36 
10392503 16622.9 -11988.3 1372.11 -874.403 866.253 1230.84 
10392400 15586.9 -11768.4 1585 -900.436 715.404 1150.04 
2991.5 3
10392600 16394.2 -10678 1676.4 -594.219 871.5 1054.8 
10392503 16218.8 -11626.4 1532.1 -821.319 735.637 1102.6 
10392400 15221.9 -11377.9 1605.4 -741.847 793.79 1086.48 
2992 3
10392600 15986.7 -10190.3 1710.8 -795.898 952.539 1241.28 
10392503 15868.2 -11275.9 1541 -684.766 684.57 968.267 
10392400 14933 -10882.4 1633 -564.258 967.773 1120.26 
2992.5 3
10392600 15597.5 -9594 1739.8 -755.728 1157.86 1382.67 
10392503 15412.5 -10836.4 1597.2 -884.854 853.398 1229.33 
10392400 14538.6 -10298.2 1631.8 -765.825 1134.37 1368.68 
2993 3
10392600 15266.8 -9126.89 1701.33 -680.498 961.134 1177.65 
10392503 15089.9 -10372.7 1647.11 -663.809 954.184 1162.37 
10392400 14190.7 -9737.78 1619.78 -715.912 1153.13 1357.29 
2993.5 3
10392600 15025.1 -8743.7 1671.9 -495.241 785.223 928.353 
10392503 14746.6 -9770.6 1633.9 -703.461 1233.74 1420.2 
10392400 13848.6 -9332.7 1615.9 -700.956 830.077 1086.45 
2994 3
10392600 14635.2 -8334 1638.4 -769.034 808.087 1115.53 
10392503 14503.5 -9301.4 1610.8 -479.487 925.444 1042.28 
10392400 13523.8 -8908.2 1573.8 -640.631 837.278 1054.25 
2994.5 3
10392600 14105.1 -7713.8 1660.7 -1029.32 1204.27 1584.23 
10392503 14080.4 -8812.9 1576.8 -821.553 948.544 1254.86 
10392400 13180.9 -8424.3 1579.2 -665.825 939.612 1151.6 
2995 3
10392600 13641 -7310.11 1665.56 -945.214 822.177 1252.76 
10392503 13678.9 -8334.22 1533.89 -817.742 974.904 1272.45 
10392400 12833.8 -7982.11 1673 -706.97 900.588 1144.93 
2995.5 3
10392600 13294.2 -6957.4 1681.8 -720.998 733.287 1028.37 
10392503 13213.6 -7856.2 1549 -967.337 993.809 1386.87 
10392400 12449.7 -7588.9 1665.1 -798.498 817.487 1142.75 
2996 3
10392600 12888 -6612.3 1722.5 -772.243 656.084 1013.31 
10392503 12822.8 -7483 1568.8 -742.966 709.506 1027.32 
10392400 11998.4 -7164.9 1610.5 -857.985 806.084 1177.25 
2996.5 3
10392600 12515.9 -6222.44 1731.56 -759.41 795.624 1099.87 
10392503 12397.7 -7016.89 1616.56 -867.619 951.247 1287.49 
10392400 11454.1 -6790.67 1619.11 -1110.79 763.741 1348.02 
2997 3
10392600 12132.7 -5757.3 1695.8 -785.223 953.165 1234.95 
10392503 11925.3 -6506.5 1593.6 -967.964 1045.88 1425.07 
10392400 10943.3 -6332.8 1600.7 -1046.74 938.251 1405.7 
2997.5 3
10392600 11616.6 -5212.4 1624 -983.048 1037.9 1429.56 
10392503 11449 -6011.7 1536.4 -907.238 942.476 1308.18 
10392400 10462.3 -5923.6 1535.7 -916.19 779.429 1202.88 
2998 3
10392600 11158 -4696.44 1635.56 -932.114 1048.69 1403.06 
10392503 10980.6 -5519.67 1499.22 -952.123 1000.07 1380.82 
10392400 10045.1 -5539 1536 -847.945 781.707 1153.29 
2998.5 3
10392600 10688.8 -4312.4 1638.3 -944.064 772.725 1219.98 
10392503 10477.4 -5058.6 1495.4 -1012.39 927.7 1373.15 
10392400 9646.3 -5220.5 1538.3 -802.437 640.845 1026.93 
2999 3
10392600 10305 -3866.33 1643.78 -758.498 881.555 1162.95 
10392503 10023.8 -4624.89 1493.22 -896.487 857.137 1240.31 
10392400 9241.78 -4837.67 1552.22 -799.451 756.588 1100.7 
2999.5 3
10392600 9812.7 -3488.5 1708.6 -1019.25 782.264 1284.84 
10392503 9658.3 -4196 1530.2 -756.683 887.969 1166.64 
10392400 8803.2 -4393.2 1584.6 -908.029 920.221 1292.8 
3000 3
10392600 9400.5 -3095.3 1726.2 -809.823 772.495 1119.18 
10392503 9229.9 -3722.1 1573.3 -841.65 931.041 1255.07 
10392400 8422.9 -3883.3 1562.3 -747.151 1001.77 1249.71 
3000.5 3
10392600 9035.6 -2782.9 1702.6 -724.008 619.841 953.095 
10392503 8771.2 -3350.1 1566.7 -910.119 738.095 1171.79 
10392400 8029.4 -3433.8 1479.7 -780.754 891.865 1185.33 
3001 3
10392600 8616.3 -2303.9 1729.3 -809.459 924.71 1228.95 
10392503 8269.6 -2884.9 1566.9 -968.34 898.069 1320.69 
10392400 7570.4 -3018.9 1472.9 -886.1 800.965 1194.45 
3001.5 3
10392600 8209.22 -1893.78 1721.44 -839.336 845.613 1191.45 
10392503 7827.22 -2406.56 1570.33 -912.119 986.277 1343.39 
10392400 7144.78 -2614.11 1474.22 -877.572 834.616 1211.08 
3002 3
10392600 7786.4 -1247.4 1669.8 -870.005 1330 1589.28 
10392503 7364.7 -1691.2 1598.3 -951.692 1471.93 1752.79 
10392400 6790.2 -2151.3 1499.2 -729.584 952.286 1199.64 
3002.5 3
10392600 7235 -838.7 1649.6 -1096.22 812.525 1364.51 
10392503 6899.1 -1563.7 1572.3 -925.646 253.479 959.725 
10392400 6261.7 -1720.7 1627.8 -1050.7 856.064 1355.29 
3003 3
10392600 6836.91 -550.455 1665.18 -785.189 568.531 969.407 
10392503 6420 -1186.36 1585.64 -944.97 744.253 1202.86 
10392400 5860.45 -1353.36 1636.82 -791.411 724.529 1072.97 
3003.5 3
10392600 6421.8 -105 1617.5 -817.144 876.879 1198.6 
10392503 6042.9 -819.9 1557.1 -742.323 721.385 1035.1 
10392400 5463.1 -997.1 1611.8 -782.194 701.306 1050.55 
3004 3
10392600 5950.4 348.8 1649.6 -973.967 937.603 1351.93 
10392503 5682.3 -479.3 1595.1 -745.041 703.719 1024.84 
10392400 5013.2 -667.7 1616.5 -929.545 680.579 1152.06 
3004.5 3
10392600 5492.9 691.3 1605 -881.503 659.923 1101.16 
10392503 5226.3 -60.3 1577.6 -878.613 807.322 1193.2 
10392400 4636.5 -354.6 1636.5 -725.819 603.276 943.798 
3005 3
10392600 5083.67 943.333 1572.11 -835.17 514.354 980.851 
10392503 4944.56 309.444 1562.67 -574.989 754.58 948.685 
10392400 4243.22 14.1111 1598.78 -802.608 752.472 1100.18 
3005.5 3
10392600 4594.4 1450.6 1522.7 -1002.6 1039.48 1444.2 
10392503 4553 656.5 1536 -802.368 711.179 1072.18 
10392400 3798.9 342.7 1615.6 -910.496 673.338 1132.43 
3006 3
10392600 3909.7 1783.2 1494 -1326.94 644.574 1475.21 
10392503 4046.1 1043.1 1554.1 -982.364 749.225 1235.47 
10392400 3282.3 771.2 1615.5 -1001.16 830.426 1300.74 
3006.5 3
10392600 3453.4 2184.9 1522.5 -898.228 790.748 1196.7 
10392503 3481.6 1463.8 1499.7 -1111.22 828.15 1385.87 
10392400 2511.8 1360.4 1612.2 -1516.73 1159.84 1909.37 
3007 3
10392600 2935.44 2481.33 1616 -1040.07 595.248 1198.36 
10392503 3054.22 1796.78 1495.22 -858.188 668.63 1087.91 
10392400 1855.67 1759.78 1540.78 -1317.54 801.963 1542.42 
3007.5 3
10392600 2475.7 2706.3 1654.7 -953.827 466.736 1061.9 
10392503 2649 2064.5 1523 -840.71 555.44 1007.62 
10392400 1397.4 1965.9 1575.7 -950.761 427.639 1042.51 
3008 3
10392600 2024.7 2981.7 1627.2 -884.314 540 1036.15 
10392503 2104.8 2359.9 1554.3 -1067.06 579.216 1214.13 
10392400 944.5 2176.9 1563.6 -888.039 413.725 979.685 
3008.5 3
10392600 1645.8 3299.8 1690 -731.467 614.093 955.068 
10392503 1619.3 2545.9 1599.8 -937.259 359.073 1003.69 
10392400 489 2412.1 1612.4 -879.344 454.054 989.652 
3009 3
10392600 1242.67 3666.89 1680.22 -838.115 763.179 1133.52 
10392503 1223.44 2743.33 1606.11 -822.985 410.464 919.665 
10392400 17.1111 2547.33 1677.67 -981.058 281.15 1020.55 
3009.5 3
10392600 722.5 3917.9 1726.6 -1070.3 516.484 1188.4 
10392503 837.3 2918.4 1620.3 -794.536 360.219 872.379 
10392400 -433 2840.7 1707.9 -926.155 603.635 1105.5 
3010 3
10392600 127.2 4234.4 1708.9 -1155.92 614.563 1309.14 
10392503 498.5 3148.5 1624.2 -657.864 446.796 795.243 
10392400 -971.2 3268.3 1721.7 -1045.05 830.291 1334.73 
3010.5 3
10392600 -389.667 4494.44 1750.67 -1044.18 525.342 1168.88 
10392503 128.556 3389.67 1607.44 -747.363 487.205 892.143 
10392400 -1512.67 3587.56 1655.44 -1093.87 644.961 1269.85 
3011 3
10392600 -970.4 4805.8 1703.9 -1185.17 635.42 1344.76 
10392503 -437.9 3493.5 1562.1 -1156.03 211.905 1175.29 
10392400 -2012.1 3809.7 1632.2 -1019.25 453.356 1115.53 
3011.5 3
10392600 -1516.2 5043.6 1704.1 -1068.1 465.362 1165.08 
10392503 -817.7 3910 1581.4 -743.249 815.068 1103.07 
10392400 -2517.6 4033.8 1602.9 -989.237 438.552 1082.09 
3012 3
10392600 -2042 5156.33 1647.67 -1047.41 224.568 1071.21 
10392503 -1300.56 4167.67 1594.44 -961.864 513.28 1090.25 
10392400 -2975.22 4218.22 1623.11 -911.598 367.375 982.84 
3012.5 3
10392600 -2491.5 5287.6 1617.5 -893.638 260.968 930.964 
10392503 -1809.3 4344.5 1579.4 -1011.42 351.557 1070.78 
10392400 -3452.8 4479.1 1627.9 -949.459 518.644 1081.88 
3013 3
10392600 -3031.2 5462 1607.3 -1047.96 338.641 1101.32 
10392503 -2335.8 4506.6 1634.5 -1022.33 314.757 1069.69 
10392400 -4146.3 4595.1 1602.9 -1346.6 225.243 1365.31 
3013.5 3
10392600 -3549 5577.33 1553.89 -1033.53 230.206 1058.86 
10392503 -2938.56 4750.78 1610.67 -1203.1 487.381 1298.08 
10392400 -4748.67 4869.89 1405.33 -1202.33 548.481 1321.52 
3014 3
10392600 -4077.78 5676.89 1533.11 -1074.75 202.349 1093.63 
10392503 -3418.78 4957.67 1593.44 -976.061 420.506 1062.79 
10392400 -5479 5123.89 1200.11 -1484.42 516.26 1571.63 
3014.5 3
10392600 -4687.33 5766.11 1481.67 -1272.56 186.268 1286.12 
10392503 -4118.78 5050.11 1523.33 -1461.38 192.995 1474.07 
10392400 -6044 5316 1304.33 -1179.54 401.067 1245.86 
3015 3
10392600 -5235.5 6069.1 1348.6 -1083.33 598.792 1237.81 
10392503 -4895.1 5234.6 1313.5 -1534.23 364.603 1576.96 
10392400 -6435.5 5393 1315.4 -773.715 152.174 788.538 
3015.5 3
10392600 -5677.22 6115.11 1374.11 -888.777 92.5777 893.586 
10392503 -5482.22 5389.78 1194.78 -1181.33 312.229 1221.9 
10392400 -6920.11 5495.44 1400.67 -975.073 206.126 996.622 
3016 3
10392600 -5987.3 6289.7 1360 -628.961 354.136 721.806 
10392503 -6037.9 5559.3 1268.5 -1127.14 343.858 1178.42 
10392400 -7324 5632.9 1302.4 -819.247 278.815 865.392 
3016.5 3
10392600 -6510.7 6337.9 1357.2 -1018.29 93.7743 1022.6 
10392503 -6799.8 5831 1297.2 -1482.3 528.599 1573.73 
10392400 -7938.3 5685.3 1331.3 -1195.14 101.946 1199.48 
3017 3
10392600 -7257.67 6567.89 1381.44 -1527.54 470.325 1598.31 
10392503 -7752.56 6503.67 1403.89 -1948.38 1375.6 2385.04 
10392400 -8448.11 5725.78 1401.89 -1042.56 82.7766 1045.84 
3017.5 3
10392600 -8111.11 6520.33 1394.44 -1734.64 -96.6576 1737.33 
10392503 -8619.11 7156.78 1481.22 -1761.29 1327.46 2205.52 
10392400 -8935.22 5749.22 1380.22 -990.063 47.6513 991.209 
3018 2
10392600 -8769 6654.2 1478.6 -1284.94 261.458 1311.27 
10392400 -9292 5791.1 1426.9 -696.832 81.7925 701.615 
3018.5 2
10392600 -9303.4 6832.3 1524.3 -1017.9 339.238 1072.95 
10392400 -9718.3 6053.6 1470.2 -812 500 953.595 
3019 2
10392600 -9863.56 6870.44 1501.22 -1124.81 76.5953 1127.42 
10392400 -10071.6 6142.56 1444.67 -709.349 178.626 731.493 
3019.5 2
10392600 -10440.1 6947.6 1524.5 -1169.46 156.502 1179.89 
10392400 -10292.6 6321.5 1445.3 -448.366 362.97 576.871 
3020 2
10392600 -10879 7057.33 1468.44 -893.89 223.489 921.405 
10392400 -11078.6 6414.78 1412.89 -1600.72 189.975 1611.96 
3020.5 2
10392600 -11497.8 7032.56 1467.33 -1319.36 -52.8311 1320.41 
10392400 -11390.4 6432.11 1390.56 -665.008 36.9581 666.034 
3021 2
10392600 -12092.3 6839.5 1447.3 -1136.75 -369.131 1195.18 
10392400 -11240.8 6489.5 1390.7 286.127 109.73 306.446 
3021.5 2
10392600 -12591.9 7049.78 1446.89 -979.586 412.309 1062.82 
10392400 -11682.3 6493.44 1371.78 -865.752 7.73421 865.786 
3022 2
10392600 -13195.4 7241.3 1495 -1226.65 389.273 1286.93 
10392400 -12230.4 6511.9 1378.6 -1113.96 37.5113 1114.59 
3022.5 2
10392600 -13569.3 7378.3 1490.7 -736.024 269.685 783.875 
10392400 -12866 6659.4 1377.6 -1251.18 290.354 1284.43 
3023 2
10392600 -14096.8 7573.1 1474.3 -1034.31 381.961 1102.59 
10392400 -13449.4 6739.1 1354.2 -1143.92 156.275 1154.55 
3023.5 2
10392600 -14564.3 7850.78 1387.44 -935.067 555.356 1087.55 
10392400 -14051 6940.78 1354.56 -1203.2 403.356 1269.01 
3024 2
10392600 -15031.6 8283.1 1471.3 -936.406 866.377 1275.72 
10392400 -14525.8 7230 1345.6 -951.503 579.604 1114.14 
3024.5 2
10392600 -15424.2 8653.22 1439.78 -799.638 753.813 1098.93 
10392400 -14947 7565.89 1305.33 -857.841 684.091 1097.21 
3025 2
10392600 -15794.6 9021.9 1476.5 -749.753 746.311 1057.88 
10392400 -15432.7 7914.4 1291.7 -983.198 705.488 1210.12 
3025.5 2
10392600 -16097 9256.1 1413.5 -581.538 450.385 735.55 
10392400 -15847.4 8213.8 1293.3 -797.5 575.769 983.624 
3026 2
10392600 -16425.6 9617.67 1401.44 -657.111 723.133 977.096 
10392400 -16199.7 8586.44 1292.33 -704.533 745.289 1025.58 
3026.5 2
10392600 -16798.1 9973.33 1394.11 -794.362 758.351 1098.23 
10392400 -16582.4 9006.33 1352.78 -816.157 895.285 1211.47 
3027 2
10392600 -16934.4 10332.6 1414.1 -266.71 703.066 751.955 
10392400 -17023.4 9406.5 1302.4 -862.927 783.105 1165.29 
3027.5 2
10392600 -17368.9 10857.8 1393.44 -846.957 1023.74 1328.67 
10392400 -17420.4 9922.11 1266.44 -773.966 1005.09 1268.55 
3028 2
10392600 -17643.8 11238.2 1336.44 -584.87 809.456 998.645 
10392400 -17875 10366.3 1261.22 -967.139 945.154 1352.28 
3028.5 2
10392600 -18037.4 11809.1 1368.6 -751.187 1089.46 1323.33 
10392400 -18400.4 10806.6 1283.1 -1002.67 840.204 1308.16 
3029 2
10392600 -18643.6 12308.3 1331.22 -1190.88 980.812 1542.78 
10392400 -18778.7 11237 1227 -743.157 845.58 1125.74 
3029.5 2
10392600 -19113.8 12786 1462.9 -929.337 944.005 1324.69 
10392400 -19322.9 11736 1298.1 -1075.56 986.166 1459.23 
3030 2
10392600 -19516.2 13154.8 1389.33 -811.335 743.504 1100.48 
10392400 -19712.1 12233.8 1372.33 -784.7 1003.58 1273.94 
3030.5 2
10392600 -19908.1 13527.3 1419.89 -788.509 749.609 1087.96 
10392400 -20123.6 12650.6 1283.22 -827.856 838.587 1178.38 
3031 2
10392600 -20351.7 13978.7 1564.11 -927.94 944.212 1323.86 
10392400 -20495.9 13074.9 1249.44 -778.94 887.727 1181.02 
3031.5 2
10392600 -20763.6 14102.8 1382.67 -832.099 250.73 869.053 
10392400 -20854.7 13472.4 1209.78 -724.804 803.143 1081.84 
3032 2
10392600 -21241.7 14492.5 1558.9 -937.538 764.161 1209.51 
10392400 -21278.7 13832.4 1425.3 -831.438 705.795 1090.61 
3032.5 2
10392600 -21629.9 14916.4 1413.11 -768.691 839.494 1138.26 
10392400 -21737.9 14272 1268.78 -909.285 870.495 1258.79 
3033 2
10392600 -21900.6 15168.2 1390.22 -565.066 525.632 771.744 
10392400 -22167.6 14702.4 1353.89 -897.008 898.631 1269.71 
3033.5 2
10392600 -22170.1 15489.3 1558.9 -528.519 629.564 821.999 
10392400 -22795.6 15312.1 1498.7 -1231.46 1195.4 1716.24 
3034 2
10392600 -22587 15721.7 1495.56 -822.288 458.317 941.388 
10392400 -23144.3 15614 1452.78 -687.837 595.464 909.778 
3034.5 1
10392600 -22867.1 15928.4 1406.33 -576.36 425.469 716.39 
