# Supplementary material for: Intrinsic group behaviour II: On the dependence of triad spatial dynamics on social and personal features; and on the effect of social interaction on small group dynamics
Source: PLoS One. 2019 Dec 3;14(12):e0225704. doi: 10.1371/journal.pone.0225704 (PMC6890182; doi:10.1371/journal.pone.0225704)
Supplement: S3 Data Set — (ZIP) [file pone.0225704.s003.zip › set_3_int/group_traj_triad_int/traj_3_0217_10.dat]

3 10312900 10313101 10302700 0 0 1 0 2 1 0 16.6667 0 40 1312.22 1525.67 1201.12 
2427 1
10302700 43440 -23129 1002 0 0 0 
2427.5 1
10302700 43314.1 -23168.8 1036.78 -459.449 -145.174 481.839 
2428 1
10302700 42946.7 -23092.8 1075.89 -729.056 150.794 744.488 
2428.5 1
10302700 42563.9 -23196.6 1141.25 -787.637 -213.677 816.107 
2429 1
10302700 42224.6 -23404.3 1110.22 -699.628 -428.265 820.298 
2429.5 1
10302700 41979.6 -23638.4 1145.11 -481.336 -459.943 665.757 
2430 1
10302700 42040.4 -24018.1 1137.33 120.811 -753.307 762.933 
2430.5 1
10302700 42214.2 -24441.6 1132.67 340.741 -830.283 897.482 
2431 1
10302700 42573.1 -24996.4 1138.88 735.457 -1136.93 1354.07 
2431.5 1
10302700 43399.2 -25450.3 1153.78 1679.06 -922.68 1915.88 
2432 1
10302700 43951.7 -25358.7 1145.78 1085.35 180.092 1100.19 
2432.5 1
10302700 44197 -25574.2 1136.78 494.624 -434.588 658.422 
2433 1
10302700 44348.3 -25606.7 1157.22 302.667 -64.8889 309.544 
2433.5 1
10302700 44411.2 -25840.8 1282.11 123.07 -458.143 474.385 
2434 1
10302700 44335 -25985 1398.44 -157.159 -297.365 336.341 
2434.5 1
10302700 44283.2 -26033.6 1452 -104.602 -98.092 143.4 
2435 1
10302700 44190.7 -26082.9 1464 -178.96 -95.4438 202.82 
2435.5 1
10302700 43923 -25861 1486.38 -537.55 445.582 698.215 
2436 1
10302700 43832.1 -25837.3 1486.67 -184.734 48.103 190.894 
2436.5 1
10302700 43759.9 -25878.1 1490.7 -141.59 -79.9346 162.596 
2437 1
10302700 43712.5 -25930.3 1500.82 -97.6244 -107.351 145.103 
2437.5 1
10302700 43770.4 -25882.2 1503.08 112.548 93.248 146.158 
2438 1
10302700 43767.5 -25815.2 1497.3 -5.94026 136.558 136.687 
2438.5 1
10302700 43725.7 -25874.3 1498.09 -84.2192 -119.098 145.867 
2439 1
10302700 43757.4 -25834 1498.11 60.0704 76.2741 97.0886 
2439.5 1
10302700 44084.9 -25806.2 1507 660.17 56.0036 662.541 
2440 1
10302700 44268.3 -25774.8 1486.11 361.823 62.0206 367.1 
2440.5 1
10302700 44320.9 -25820.9 1474.12 110.15 -96.6399 146.534 
2441 1
10302700 44331.1 -25803.3 1485 21.2809 36.4692 42.2241 
2441.5 1
10302700 44358.1 -25803.2 1486.78 53.3597 0.219587 53.3601 
2442 1
10302700 44408.6 -25824.3 1459.89 100.889 -42.2222 109.368 
2442.5 1
10302700 44291.9 -25872.7 1461.11 -236.646 -98.0392 256.151 
2443 1
10302700 44251.6 -25797.4 1467 -78.0792 145.866 165.448 
2443.5 1
10302700 44046 -25531.6 1477.78 -398.45 515.202 651.303 
2444 1
10302700 43831.7 -25447.9 1453.67 -421.087 164.375 452.032 
2444.5 1
10302700 43603 -25313.7 1353.22 -461.022 270.609 534.575 
2445 1
10302700 43536.7 -25227.7 1213.78 -136.488 176.955 223.477 
2445.5 1
10302700 43599.8 -25213.4 1163.89 129.858 29.2638 133.115 
2446 1
10302700 43831.7 -25470.6 1245.33 467.518 -518.369 698.054 
2446.5 1
10302700 44098.4 -25845.6 1467.7 512.949 -721.239 885.044 
2447 1
10302700 44150.8 -25915.2 1486.56 100.341 -133.376 166.905 
2447.5 1
10302700 44149.6 -25971.2 1515.89 -2.49433 -114.286 114.313 
2448 1
10302700 44246.3 -25989.7 1505.56 199.954 -38.1084 203.553 
2448.5 1
10302700 44282.3 -25889.6 1478.22 73.4694 204.308 217.117 
2449 1
10302700 44227.1 -25775.7 1493.44 -113.16 233.379 259.366 
2449.5 1
10302700 44177 -25704.6 1493.7 -97.4924 138.262 169.178 
2450 1
10302700 44110.7 -25745.1 1492.56 -128.057 -78.2068 150.049 
2450.5 1
10302700 43878.2 -26059.4 1498.78 -478.281 -646.776 804.408 
2451 1
10302700 43645.7 -26127.3 1513.9 -455.034 -132.79 474.013 
2451.5 1
10302700 43639.3 -26145.1 1512 -12.6323 -35.3395 37.5294 
2452 1
10302700 43580.6 -26312.5 1536.2 -117.938 -336.122 356.213 
2452.5 1
10302700 43622.7 -26488 1535.67 81.5245 -340.116 349.75 
2453 1
10302700 43709.3 -26531.9 1525.11 180.18 -91.2451 201.967 
2453.5 1
10302700 43676.4 -26551.8 1516 -66.3978 -40.1434 77.5897 
2454 1
10302700 43718.3 -26611.9 1507.11 83.8667 -120.178 146.548 
2454.5 1
10302700 43622.7 -26510.8 1513.2 -190.505 201.372 277.205 
2455 1
10302700 43632.1 -26239.4 1539.22 18.7472 540.549 540.874 
2455.5 1
10302700 43904.6 -25838.8 1528.7 547.166 804.507 972.945 
2456 1
10302700 44023.8 -25628.2 1503.56 235.996 416.986 479.136 
2456.5 1
10302700 44088.6 -25585.2 1496 133.562 88.6598 160.311 
2457 1
10302700 44034 -25519.4 1470.89 -111.338 134.24 174.404 
2457.5 1
10302700 43868.4 -25358.2 1374.6 -325.344 316.787 454.095 
2458 1
10302700 43740 -25204.3 1330 -252.259 302.292 393.72 
2458.5 1
10302700 43665.9 -25259.9 1270 -145.01 -108.741 181.252 
2459 1
10302700 43651.3 -25362.1 1165.11 -28.6182 -200.808 202.837 
2459.5 1
10302700 43738 -25408.3 1191.44 177.232 -94.524 200.863 
2460 1
10302700 44134 -25929.1 1458.44 819.876 -1078.21 1354.53 
2460.5 1
10302700 43972.2 -25910.2 1505.6 -327.53 38.2816 329.76 
2461 1
10302700 43829.7 -25809.9 1510.67 -278.93 196.304 341.082 
2461.5 1
10302700 43803 -25642.8 1489.56 -55.0964 345.271 349.639 
2462 1
10302700 43819.9 -25626.3 1478.18 32.5801 31.8016 45.5281 
2462.5 1
10302700 43684.3 -25648.9 1492.4 -259.788 -43.3473 263.379 
2463 1
10302700 43677.8 -25637.9 1503.78 -13.0184 21.9783 25.5445 
2463.5 1
10302700 43719.4 -25667.4 1506.5 87.9962 -62.3914 107.87 
2464 1
10302700 43878.6 -25677.4 1500.78 322.177 -20.3329 322.818 
2464.5 1
10302700 43795.1 -25722.6 1495.5 -162.681 -88.0225 184.968 
2465 1
10302700 43741.6 -25762.3 1502.56 -104.375 -77.4529 129.974 
2465.5 1
10302700 43700.8 -25674.2 1503.56 -82.7135 178.724 196.936 
2466 1
10302700 43644.9 -25655.7 1498 -117.909 39.1467 124.238 
2466.5 1
10302700 43693.9 -25657.7 1497 98.5915 -4.02414 98.6736 
2467 1
10302700 43677.8 -25584.2 1499.4 -31.3013 142.931 146.319 
2467.5 1
10302700 43674.9 -25427.3 1489.11 -5.67468 305.783 305.836 
2468 1
10302700 43604.4 -25304.4 1492.22 -144.947 252.858 291.456 
2468.5 1
10302700 43561.2 -25252.9 1492.33 -88.389 105.431 137.58 
2469 1
10302700 43492.8 -24915.2 1506.6 -131.835 650.653 663.875 
2469.5 1
10302700 43001.8 -24479.6 1500.11 -940.656 834.568 1257.51 
2470 1
10302700 42681 -24213.7 1532.11 -665.514 551.637 864.414 
2470.5 1
10302700 42543.2 -23943.3 1524.6 -270.727 531.172 596.185 
2471 1
10302700 42428.4 -23572.2 1442.44 -233.718 755.759 791.073 
2471.5 1
10302700 41933.2 -23209.2 1499.6 -992.474 727.499 1230.55 
2472 1
10302700 41656.8 -22776.6 1504.11 -532.605 833.612 989.23 
2472.5 1
10302700 41365.6 -22408.6 1506.89 -571.024 721.569 920.179 
2473 1
10302700 41094.7 -22142.7 1492 -571.496 560.947 800.793 
2473.5 1
10302700 40769.3 -21852.7 1486.56 -670.79 597.938 898.604 
2474 1
10302700 40423.6 -21384.3 1499.8 -677.908 918.366 1141.47 
2474.5 1
10302700 40096.1 -21047.7 1497.22 -653.67 671.923 937.425 
2475 1
10302700 39719.3 -20734.3 1545 -740.297 615.652 962.843 
2475.5 1
10302700 39455.9 -20518.6 1600.67 -526.822 431.489 680.973 
2476 1
10302700 39103 -20354.2 1628.22 -718.715 334.691 792.823 
2476.5 1
10302700 38800.2 -20127.7 1627.11 -637.427 476.959 796.117 
2477 1
10302700 38457.6 -19883.3 1625.2 -670.494 478.213 823.559 
2477.5 1
10302700 38072.7 -19751.6 1609.6 -730.361 249.905 771.932 
2478 1
10302700 37793.9 -19538.4 1625.56 -555.401 424.613 699.118 
2478.5 1
10302700 37458.9 -19429.9 1624.56 -703.782 228.058 739.81 
2479 1
10302700 36844.9 -19351.6 1613.6 -1213.42 154.721 1223.24 
2479.5 1
10302700 36143.3 -19200.8 1587 -1336.32 287.28 1366.85 
2480 1
10302700 35718.7 -19002.6 1569.89 -851.035 397.239 939.181 
2480.5 1
10302700 35320.4 -18863.9 1561.78 -799.643 278.447 846.736 
2481 1
10302700 34795.1 -19223.2 1552.89 -1115.36 -762.916 1351.32 
2481.5 1
10302700 34017.6 -19258.3 1543.56 -1580.4 -71.364 1582.01 
2482 1
10302700 33391.4 -19088.3 1530 -1215.84 330.162 1259.87 
2482.5 1
10302700 33013.3 -18941.3 1494.67 -734.11 285.372 787.626 
2483 1
10302700 32673.7 -18871.1 1506 -701.791 145.087 716.631 
2483.5 1
10302700 32182.7 -18720.1 1532.22 -1006.15 309.426 1052.65 
2484 1
10302700 31584.2 -18655.8 1529.3 -1171.17 125.853 1177.91 
2484.5 1
10302700 31458.9 -18791.7 1457.11 -247.65 -268.511 365.279 
2485 1
10302700 31381.9 -18728.1 1374.5 -151.553 125.131 196.535 
2485.5 1
10302700 31375.2 -18741.4 1317.5 -13.3803 -26.7103 29.8742 
2486 1
10302700 31395.1 -18797.8 1273.44 41.5504 -117.997 125.099 
2486.5 1
10302700 31280.1 -18832.2 1253.56 -222.868 -66.7528 232.65 
2487 1
10302700 31278.1 -18837.2 1242.11 -4.04858 -10.1215 10.9011 
2487.5 1
10302700 31229.9 -18891.6 1208.11 -97.0266 -109.323 146.17 
2488 1
10302700 31200.3 -18949.9 1176.67 -60.1946 -118.805 133.184 
2488.5 1
10302700 31073.9 -19088.7 1192 -247.908 -272.179 368.157 
2489 1
10302700 31002 -19015.1 1210.56 -138.004 141.245 197.472 
2489.5 2
10312900 30516.3 -18269 771.857 0 0 0 
10302700 30880.1 -19035.1 1197.33 -248.753 -40.8163 252.079 
2490 2
10312900 30633.2 -18248.3 783.111 265.765 46.9697 269.883 
10302700 30816.4 -19087.7 1180.33 -128.62 -106.173 166.78 
2490.5 2
10312900 30638.7 -18309.7 781.556 11.319 -127.512 128.014 
10302700 30836.3 -19013.1 1154.78 41.349 155.001 160.422 
2491 3
10313101 29080.2 -17853 958.75 0 0 0 
10312900 30303.4 -18538.3 771.8 -673.226 -459.103 814.868 
10302700 30714.7 -18909.1 1150.2 -244.244 208.858 321.367 
2491.5 3
10313101 28888 -17795.2 993.778 -525.273 157.863 548.482 
10312900 30182.9 -18513.7 772.444 -230.864 47.1903 235.638 
10302700 30586.3 -18850.8 1155.78 -245.913 111.728 270.105 
2492 3
10313101 28552 -17785 1021.22 -684.318 20.8192 684.634 
10312900 30054.9 -18401 818.556 -260.692 229.464 347.295 
10302700 30545 -18796 1173 -84.1819 111.564 139.761 
2492.5 3
10313101 28072.9 -17802.2 1045.44 -975.786 -35.0758 976.417 
10312900 29863 -18280.7 905.444 -390.812 245.078 461.3 
10302700 30445.3 -18732.6 1178.33 -202.987 129.215 240.625 
2493 3
10313101 27684.9 -17823.7 1071.33 -774.451 -42.8033 775.633 
10312900 29504.1 -17856.4 1028.11 -716.345 846.751 1109.12 
10302700 30269.2 -18673.1 1199.44 -351.519 118.652 371.004 
2493.5 3
10313101 27288.1 -17662.2 1121.6 -790.416 321.647 853.355 
10312900 29104 -17631.4 1141.3 -797.034 448.296 914.457 
10302700 29979.5 -18673.6 1195.7 -577.136 -0.973882 577.137 
2494 3
10313101 26834.7 -17735.8 1119.33 -892.585 -144.838 904.26 
10312900 28577.1 -17448 1175.11 -1037.18 361.024 1098.22 
10302700 29465 -18553.8 1218.78 -1012.8 235.871 1039.9 
2494.5 3
10313101 26469.4 -17779.6 1122.44 -754.591 -90.45 759.993 
10312900 28093.6 -17234.4 1289.56 -999.082 441.23 1092.18 
10302700 28922.4 -18296.2 1337.56 -1120.98 532.14 1240.88 
2495 3
10313101 26059.4 -17575.2 1079.1 -793.123 395.272 886.162 
10312900 27646.1 -17146 1309.9 -865.485 171.072 882.23 
10302700 28486.1 -18076.1 1436.6 -843.993 425.768 945.306 
2495.5 3
10313101 25717.9 -17387.8 1059.44 -650.497 356.995 742.019 
10312900 27160.9 -17127.6 1216.78 -924.212 35.1323 924.879 
10302700 27938 -18006.7 1468 -1044 132.254 1052.34 
2496 3
10313101 25342.2 -17219 1046.89 -779.391 350.161 854.438 
10312900 26771.1 -16975.2 1169.11 -808.668 316.044 868.232 
10302700 27543.3 -17901.3 1480.78 -818.811 218.534 847.471 
2496.5 3
10313101 25081.6 -17098.4 1012.3 -534.062 247.131 588.469 
10312900 26331.5 -16811.9 1101.4 -900.842 334.677 961.002 
10302700 27359 -17827.7 1482.2 -377.732 150.888 406.754 
2497 3
10313101 24976.2 -17024.2 1017.4 -208.713 146.931 255.244 
10312900 25894.8 -16724.2 1084 -864.752 173.663 882.018 
10302700 27141.9 -17615.1 1502.1 -429.901 420.99 601.704 
2497.5 3
10313101 24717.5 -16823.5 1050.91 -511.175 396.73 647.066 
10312900 25524.5 -16670.2 1110.82 -731.908 106.755 739.653 
10302700 26646.9 -17347.8 1507.18 -978.243 528.225 1111.75 
2498 3
10313101 24461.2 -16649.2 1079.5 -513.618 349.107 621.031 
10312900 25124.2 -16474.2 1187 -802.013 392.649 892.972 
10302700 26027.6 -17421.3 1500.25 -1241.13 -147.325 1249.85 
2498.5 3
10313101 24093.1 -16502.8 1071.83 -740.778 294.601 797.209 
10312900 24803.9 -16219.3 1220.5 -644.534 512.911 823.712 
10302700 25607.8 -16907.3 1491.17 -844.567 1034.21 1335.24 
2499 3
10313101 23700.5 -16301 1092.1 -785.167 403.667 882.855 
10312900 24488.7 -15905.6 1244.6 -630.433 627.467 889.472 
10302700 25046.6 -16714 1492.2 -1122.47 386.667 1187.2 
2499.5 3
10313101 23323.5 -16144.3 1038.2 -745.059 309.684 806.856 
10312900 24277.9 -15530 1175.6 -416.601 742.292 851.208 
10302700 24613.3 -16362 1518 -856.324 695.652 1103.28 
2500 3
10313101 22937.1 -15975.8 1023.22 -775.881 338.398 846.466 
10312900 24001 -15155.2 1194.44 -556.024 752.566 935.691 
10302700 24178.4 -16163.6 1547.11 -873.204 398.483 959.83 
2500.5 3
10313101 22584.9 -15784.4 991.4 -707.251 384.293 804.913 
10312900 23491.7 -14851.2 1253.6 -1022.69 610.486 1191.05 
10302700 23714.6 -15988.1 1551.8 -931.415 352.32 995.823 
2501 3
10313101 22193.7 -15613 973.111 -791.97 346.964 864.639 
10312900 22988 -14674.2 1170.44 -1019.64 358.255 1080.74 
10302700 23357.2 -15875.8 1550.67 -723.437 227.373 758.327 
2501.5 3
10313101 21782 -15362.5 915.3 -840.136 511.224 983.453 
10312900 22398.9 -14467.9 1151.5 -1202.24 421.066 1273.85 
10302700 22924.5 -15833.7 1545.2 -883.107 85.873 887.272 
2502 3
10313101 21450 -15035.2 951.1 -654.832 645.562 919.541 
10312900 21853.3 -14288.1 1146.6 -1076.13 354.635 1133.06 
10302700 22406 -15742 1531.2 -1022.68 180.868 1038.55 
2502.5 3
10313101 21141.5 -14693.7 998.5 -603.718 668.297 900.609 
10312900 21352.5 -14102.8 1166.1 -980.039 362.622 1044.97 
10302700 21893.6 -15778.9 1465.7 -1002.74 -72.2113 1005.34 
2503 3
10313101 20816.7 -14434.1 1029 -631.971 505.037 808.981 
10312900 20821 -13827.1 1177.78 -1034.05 536.36 1164.88 
10302700 21427.1 -15437.9 1398.44 -907.566 663.446 1124.2 
2503.5 3
10313101 20523 -14206.9 1009.11 -609.267 471.415 770.35 
10312900 20365.3 -13555.2 1187.89 -945.367 564.085 1100.87 
10302700 21091.1 -15218.3 1391.44 -697.095 455.509 832.725 
2504 3
10313101 20235.2 -13991.7 1003 -573.307 428.663 715.844 
10312900 19876.4 -13262.6 1179.1 -973.971 582.913 1135.08 
10302700 20668 -15017.6 1440 -842.851 399.867 932.894 
2504.5 3
10313101 19912.1 -13800 1041.89 -643.603 381.873 748.366 
10312900 19578.1 -13017.6 1200.44 -594.201 488.136 768.994 
10302700 20312.6 -14744.8 1504 -708.057 543.471 892.583 
2505 3
10313101 19611.4 -13518.4 1057.11 -597.747 559.753 818.917 
10312900 19292 -12601.4 1228.44 -568.809 827.259 1003.94 
10302700 19977.3 -14596 1509.11 -666.446 295.781 729.134 
2505.5 3
10313101 19355.6 -13248.2 1091.44 -508.725 537.221 739.87 
10312900 18952.1 -12151 1190.67 -675.723 895.516 1121.85 
10302700 19596.4 -14568.7 1488.22 -757.234 54.3406 759.182 
2506 3
10313101 19105.1 -12955.8 1101.33 -513.206 599.271 788.991 
10312900 18704.9 -11800.1 1161.56 -506.603 719.035 879.578 
10302700 19296.3 -14398.9 1480.44 -614.982 347.905 706.57 
2506.5 3
10313101 18877.4 -12608.2 1097.44 -467.488 713.666 853.15 
10312900 18132.3 -11390.6 1144.11 -1175.68 840.976 1445.5 
10302700 19056.4 -14198 1448.56 -492.585 412.503 642.494 
2507 3
10313101 18655.5 -12314.2 1079.6 -432.64 573.143 718.102 
10312900 17495.7 -10984.4 1143.5 -1241 791.726 1472.04 
10302700 18681.9 -13966.9 1452.6 -730.106 450.487 857.901 
2507.5 3
10313101 18249 -12081 1065.78 -798.625 458.153 920.709 
10312900 17183.9 -10630 1135.33 -612.596 696.267 927.395 
10302700 18381.1 -13711.1 1462.67 -590.941 502.532 775.725 
2508 3
10313101 17867 -11982.5 1026.7 -751.969 193.898 776.565 
10312900 16758.9 -10241.8 1204.9 -836.592 764.173 1133.07 
10302700 18002.1 -13340.2 1438.2 -746.085 730.14 1043.91 
2508.5 3
10313101 17379.3 -12039.6 1008.78 -981.221 -114.8 987.913 
10312900 16397.3 -9831.89 1194.89 -727.498 824.771 1099.77 
10302700 17782.1 -12940.8 1422.89 -442.634 803.666 917.499 
2509 3
10313101 17035.8 -12027.3 961.556 -702.568 24.9943 703.012 
10312900 16108.6 -9656.89 1187.22 -590.548 357.873 690.521 
10302700 17339.1 -12608 1396.33 -905.93 680.527 1133.06 
2509.5 3
10313101 16573.1 -11810 953.444 -942.295 442.634 1041.08 
10312900 15702.8 -9513 1188.44 -826.431 293.053 876.852 
10302700 16977.8 -12333.8 1343 -735.913 558.497 923.844 
2510 3
10313101 16241.3 -11592.1 1034.9 -657.052 431.485 786.064 
10312900 15459 -9598.5 1211.6 -482.728 -169.307 511.558 
10302700 16633.9 -12081.4 1351.9 -680.946 499.758 844.657 
2510.5 3
10313101 15926.7 -11389.4 1023.44 -606.23 390.473 721.099 
10312900 15177.7 -9768.89 1202.22 -542.068 -328.302 633.735 
10302700 16256.1 -11861 1455.44 -727.917 424.663 842.735 
2511 3
10313101 15539.8 -11118.4 1063.56 -807.701 565.762 986.138 
10312900 14817.7 -10022 1205.67 -751.566 -528.416 918.735 
10302700 15934.8 -11624.1 1480.22 -670.842 494.549 833.431 
2511.5 3
10313101 15287.5 -10815.8 1082.9 -487.965 585.386 762.093 
10312900 14513.3 -10002.5 1202.7 -588.717 37.7176 589.924 
10302700 15510 -11344.4 1494.6 -821.62 541.027 983.753 
2512 3
10313101 15031.3 -10538.3 1164.56 -498.379 539.818 734.701 
10312900 14275.4 -9877.56 1183.22 -462.754 243.083 522.714 
10302700 15067.6 -11087.9 1530.89 -860.787 499.049 994.989 
2512.5 3
10313101 14851.8 -10419.8 1409.78 -363.473 239.991 435.555 
10312900 13978.9 -9568.89 1174.22 -600.315 624.831 866.483 
10302700 14782.8 -10926 1547.78 -576.473 327.71 663.11 
2513 3
10313101 14640.9 -10240.6 1544 -424.324 360.608 556.856 
10312900 13674.7 -9159.22 1123.67 -612.117 824.279 1026.71 
10302700 14292.3 -10593.1 1537.33 -986.81 669.797 1192.65 
2513.5 3
10313101 14400.3 -9940 1522.89 -495.991 619.702 793.749 
10312900 13395.2 -8860.44 1124.33 -576.174 616.037 843.491 
10302700 14055.7 -10339.9 1527.11 -487.973 522.108 714.642 
2514 3
10313101 14196.2 -9613.33 1526.22 -425.231 680.556 802.482 
10312900 13186.2 -8556.22 1149.78 -435.417 633.796 768.951 
10302700 13993.1 -10123.3 1537.11 -130.324 451.157 469.603 
2514.5 3
10313101 13809.8 -9111.1 1289 -743.12 965.833 1218.63 
10312900 12905.5 -8178.3 1129.8 -539.85 726.774 905.339 
10302700 13896.7 -9750.6 1533.9 -185.406 716.795 740.385 
2515 3
10313101 13438.8 -8737 1085.56 -714.879 720.809 1015.19 
10312900 12606.6 -7791.11 1206.44 -576.001 746.029 942.516 
10302700 13808.2 -9282.22 1509.22 -170.477 902.462 918.423 
2515.5 3
10313101 13178 -8470.56 1075.11 -525.762 537.186 751.661 
10312900 12299.1 -7539.67 1209.56 -619.848 506.944 800.752 
10302700 13453.1 -9000.11 1493 -715.95 568.772 914.377 
2516 3
10313101 13023.7 -8193.56 1073.78 -320.194 574.689 657.869 
10312900 11950.2 -7216.11 1159.11 -723.836 671.277 987.194 
10302700 13209.3 -8805.33 1514.89 -505.763 404.103 647.376 
2516.5 3
10313101 12779.7 -8028.44 1103.44 -495.935 335.592 598.81 
10312900 11624.8 -6969.44 1129.11 -661.472 501.355 830.002 
10302700 13067 -8498.56 1517 -289.295 623.532 687.375 
2517 3
10313101 12404.1 -7855.78 1183.22 -755.645 347.418 831.684 
10312900 11131.3 -6491.22 1103.67 -992.846 962.218 1382.61 
10302700 12750.1 -8307.56 1511.89 -637.603 384.306 744.466 
2517.5 3
10313101 12125 -7559.78 1181.89 -561.592 595.573 818.592 
10312900 10853.4 -6299.33 1051.33 -559.133 386.094 679.484 
10302700 12609.6 -8086.56 1528.22 -282.808 444.668 526.982 
2518 3
10313101 11697.9 -7258.2 1126.4 -824.517 582.196 1009.35 
10312900 10519.9 -6018.4 1003.2 -643.908 542.342 841.875 
10302700 12332.6 -7888.4 1544.2 -534.663 382.54 657.42 
2518.5 3
10313101 11310.3 -6939.56 1071.33 -749.645 616.334 970.482 
10312900 10265.6 -5705.78 1007.22 -491.962 604.685 779.532 
10302700 12031.4 -7635.11 1509 -582.506 489.92 761.141 
2519 3
10313101 10962.7 -6514.33 1013.67 -700.941 857.303 1107.38 
10312900 10092.1 -5351.11 1047.67 -349.686 715.054 795.979 
10302700 11760 -7308.11 1483 -547.267 659.274 856.822 
2519.5 3
10313101 10650.3 -6053.56 979.444 -642.661 948.102 1145.39 
10312900 9873.44 -5092 1069.89 -449.931 533.15 697.63 
10302700 11299.6 -7022 1465.56 -947.417 588.706 1115.42 
2520 3
10313101 10440.6 -5555.89 1000.11 -408.128 968.223 1050.73 
10312900 9550.78 -4861.56 1153.11 -627.756 448.335 771.416 
10302700 10790.9 -6688.22 1442.56 -989.624 649.373 1183.66 
2520.5 3
10313101 10195.2 -5163.5 1011 -497.577 795.921 938.655 
10312900 9239.12 -4743 1140.62 -632.156 240.478 676.351 
10302700 10419.9 -6267.88 1413.12 -752.564 852.631 1137.25 
2521 3
10313101 9874.9 -4911.5 1036.1 -645.867 508.065 821.75 
10312900 8877.2 -4504.2 1107.3 -729.688 481.452 874.208 
10302700 10239.9 -5864.1 1427.7 -362.853 814.062 891.269 
2521.5 3
10313101 9572.89 -4657 1032.33 -583.033 491.313 762.441 
10312900 8661.67 -4361.11 1079.56 -416.088 276.233 499.433 
10302700 10077.8 -5701.22 1418.78 -312.977 314.436 443.649 
2522 3
10313101 9236.75 -4377 1074.38 -707.661 589.474 921.012 
10312900 8599 -4270 1073.25 -131.93 191.813 232.804 
10302700 9689.12 -5182.62 1427.62 -818.216 1091.78 1364.36 
2522.5 3
10313101 9035.4 -4145.2 1120.1 -403.507 464.529 615.309 
10312900 8447.7 -4055.7 1055.8 -303.206 429.459 525.708 
10302700 9257.4 -4762 1464 -865.18 842.936 1207.92 
2523 3
10313101 8842.22 -3883 1113.67 -370.783 503.263 625.103 
10312900 8230.11 -3763 1027.89 -417.637 561.804 700.032 
10302700 8978.78 -4467.67 1462 -534.784 564.939 777.914 
2523.5 3
10313101 8564.75 -3778.12 1102.5 -574.477 217.133 614.142 
10312900 8007.25 -3431.62 1011.62 -461.41 686.077 826.801 
10302700 8699.25 -4285.12 1470 -578.732 377.933 691.205 
2524 3
10313101 8190.78 -3714.22 1286.33 -767.91 131.217 779.04 
10312900 7832.33 -3066.11 979 -359.172 750.542 832.056 
10302700 8525.78 -4153.22 1474.89 -356.206 270.848 447.483 
2524.5 3
10313101 7828.89 -3424.11 1309.44 -702.697 563.323 900.619 
10312900 7515.78 -2747.22 955.444 -614.671 619.202 872.486 
10302700 8063.44 -3944.67 1439.89 -897.735 404.962 984.846 
2525 3
10313101 7410.88 -3063.5 1233.38 -839.385 724.119 1108.56 
10312900 7164.62 -2436.12 964.875 -705.126 624.693 942.043 
10302700 7634.38 -3612.38 1405.62 -861.585 667.252 1089.75 
2525.5 3
10313101 7126.67 -2816.78 1261 -580.017 503.515 768.08 
10312900 7002.33 -2209 958.889 -331.207 463.52 569.693 
10302700 7370.22 -3287.56 1431 -539.087 662.897 854.428 
2526 3
10313101 6998.38 -2543.12 1326.62 -253.541 540.816 597.298 
10312900 6642.12 -1888.75 1013.75 -711.874 632.905 952.541 
10302700 7026.12 -3050.12 1406.75 -680.034 469.23 826.21 
2526.5 3
10313101 6777.22 -2254.89 1335.56 -431.939 562.961 709.575 
10312900 6243.89 -1473.89 1109.89 -777.805 810.276 1123.18 
10302700 6681.22 -2724.33 1382.56 -673.638 636.312 926.651 
2527 3
10313101 6431.62 -2004.62 1399.75 -671.063 485.949 828.536 
10312900 5931 -1181.88 1142.88 -607.551 567.017 831.04 
10302700 6337.12 -2470.88 1414.25 -668.15 492.152 829.842 
2527.5 3
10313101 6050.75 -1744.25 1381.38 -805.233 550.476 975.409 
10312900 5630.62 -938.625 1130.75 -635.042 514.271 817.162 
10302700 5876.5 -2183.25 1442.5 -973.837 608.087 1148.1 
2528 3
10313101 5810.62 -1533.62 1456.5 -499.22 437.89 664.055 
10312900 5437.38 -735.5 1102.75 -401.767 422.297 582.882 
10302700 5524.62 -1894.5 1514.38 -731.549 600.312 946.329 
2528.5 3
10313101 5642.11 -1370.44 1523.33 -331.72 321.222 461.759 
10312900 5333.44 -454.889 1109.67 -204.588 552.384 589.054 
10302700 5170.44 -1392.67 1520.22 -697.206 987.861 1209.12 
2529 3
10313101 5449.38 -689.5 1445.38 -375.704 1327.38 1379.52 
10312900 5084.12 -78.25 1153.75 -486.003 734.189 880.473 
10302700 4988.25 -1002 1509.25 -355.155 761.533 840.279 
2529.5 3
10313101 5371.38 -265.25 1240.75 -157.258 855.343 869.679 
10312900 4858.5 178.875 1121.88 -454.889 518.397 689.681 
10302700 4987.25 -711.5 1507.12 -2.01613 585.685 585.689 
2530 3
10313101 5236 96.3333 1140.89 -264.922 707.599 755.566 
10312900 4505.56 480.333 1082.11 -690.694 589.938 908.342 
10302700 4856.89 -306.556 1512 -255.11 792.455 832.506 
2530.5 3
10313101 5001 547.625 1105.62 -453.668 871.219 982.262 
10312900 4206 802.875 1041.12 -578.293 622.667 849.786 
10302700 4738.12 75.125 1527.88 -229.274 736.835 771.682 
2531 3
10313101 4754.5 868 1067.88 -504.09 655.164 826.647 
10312900 3892.5 1113.75 1004.25 -641.104 635.736 902.871 
10302700 4531.75 391.625 1535.62 -422.035 647.239 772.678 
2531.5 3
10313101 4477 1162.88 1042 -552.789 587.4 806.607 
10312900 3597.62 1480.62 981.375 -587.4 730.827 937.628 
10302700 4194.88 754.25 1524.88 -671.066 722.361 985.969 
2532 3
10313101 4250.62 1430.5 1062.75 -461.049 545.061 713.903 
10312900 3241.25 1824.12 1017 -725.815 699.593 1008.09 
10302700 3972.5 1011.75 1519.38 -452.902 524.44 692.934 
2532.5 3
10313101 3999.56 1766.11 1053.67 -495.206 661.955 826.688 
10312900 2831.11 2171.22 1086.11 -808.952 684.61 1059.76 
10302700 3688.67 1385.67 1495.78 -559.829 737.508 925.92 
2533 3
10313101 3783.71 2163.14 1044.14 -444.118 816.938 929.854 
10312900 2561 2565.57 1133 -555.784 811.418 983.512 
10302700 3349.43 1940 1446.71 -698.021 1140.6 1337.24 
2533.5 3
10313101 3609.11 2495.56 1048 -354.165 674.265 761.621 
10312900 2275.44 2932.67 1142.44 -579.22 744.615 943.37 
10302700 3151.11 2290.11 1453.22 -402.267 710.165 816.181 
2534 3
10313101 3320.62 2907.25 1058.75 -579.289 826.696 1009.46 
10312900 2006.62 3264 1141.38 -539.798 665.328 856.763 
10302700 2897 2520.38 1499.88 -510.263 462.377 688.594 
2534.5 3
10313101 3004.38 3239.5 1062.38 -644.094 676.68 934.212 
10312900 1811.38 3621.12 1129.75 -397.658 727.342 828.95 
10302700 2622.75 2831.5 1560 -558.554 633.656 844.691 
2535 3
10313101 2693.89 3528.22 1088.56 -591.402 549.947 807.588 
10312900 1709.44 3898 1169.44 -194.153 527.381 561.984 
10302700 2383.67 3093.78 1517 -455.397 499.577 675.991 
2535.5 3
10313101 2453.38 3833.38 1082.88 -473.453 600.694 764.847 
10312900 1597.62 4328.38 1161 -220.117 847.195 875.323 
10302700 2090.5 3387.88 1513.88 -577.1 578.932 817.439 
2536 3
10313101 2237.62 4137.5 1041 -446.687 629.658 772.01 
10312900 1473.12 4685.5 1139.5 -257.764 739.389 783.032 
10302700 1778.5 3675 1511.38 -645.963 594.462 877.868 
2536.5 3
10313101 2077 4466.25 1033.75 -327.806 670.918 746.718 
10312900 1316.38 5004.25 1104.12 -319.898 650.51 724.913 
10302700 1761.75 4010.25 1491.75 -34.1837 684.184 685.037 
2537 3
10313101 1887.12 4726.88 1052 -380.511 522.295 646.205 
10312900 1059.38 5345.75 1151.88 -515.03 684.369 856.514 
10302700 1543 4356.75 1493.25 -438.377 694.389 821.188 
2537.5 3
10313101 1723.67 4998.67 1043.67 -314.949 523.683 611.095 
10312900 814.333 5594.33 1202.67 -472.142 478.966 672.552 
10302700 1342.89 4664.22 1496.78 -385.571 592.432 706.852 
2538 3
10313101 1473.57 5318.29 1104.14 -503.21 643.097 816.574 
10312900 838.714 5835.14 1209.86 49.0562 484.526 487.003 
10302700 1024.43 5015.14 1552 -640.765 706.078 953.481 
2538.5 3
10313101 1330.11 5561.33 1142.11 -289.819 491.005 570.159 
10312900 998.444 6078.22 1178.89 322.687 491.069 587.602 
10302700 851.333 5263.67 1592.78 -349.687 502.068 611.845 
2539 3
10313101 1199.12 5840 1121.62 -251.413 534.869 591.01 
10312900 963.375 6588.5 1156.5 -67.3118 979.42 981.73 
10302700 626 5518.25 1584.25 -432.502 488.644 652.557 
2539.5 3
10313101 1066.25 6160.38 1100 -271.728 655.164 709.278 
10312900 861.125 6973.62 1236.75 -209.1 787.577 814.862 
10302700 484.875 5821.12 1561 -288.599 619.376 683.313 
2540 3
10313101 942.5 6642.25 1108.25 -248.494 967.62 999.019 
10312900 637.375 7238.5 1196.12 -449.297 531.878 696.248 
10302700 378.125 6192.25 1540.75 -214.357 745.231 775.447 
2540.5 3
10313101 1010.75 7060.12 1136 135.956 832.42 843.45 
10312900 581.875 7403.25 1167.75 -110.558 328.187 346.309 
10302700 235 6609.25 1508.5 -285.11 830.677 878.244 
2541 3
10313101 1084.62 7435.62 1147.25 151.074 767.894 782.614 
10312900 554.75 7528.25 1197.75 -55.4703 255.624 261.573 
10302700 255.875 6996.38 1511.88 42.6892 791.667 792.817 
2541.5 3
10313101 1168.12 7823.25 1178.88 168.008 779.93 797.82 
10312900 629.5 7671.12 1184 150.402 287.475 324.442 
10302700 284.125 7247 1524.88 56.841 504.276 507.469 
2542 3
10313101 1361.38 8208 1186.5 375.243 747.087 836.03 
10312900 760.875 7986.75 1157.25 255.097 612.864 663.835 
10302700 226.625 7708.75 1497.38 -111.65 896.602 903.527 
2542.5 3
10313101 1556.38 8524.75 1186 386.905 628.472 738.019 
10312900 876.375 8253.12 1129.12 229.167 528.522 576.067 
10302700 302.625 7998.38 1462.25 150.794 574.653 594.108 
2543 3
10313101 1603 8813.75 1182.88 94.9593 588.595 596.205 
10312900 950 8531 1122.25 149.949 565.937 585.465 
10302700 331.75 8314.75 1436.75 59.3177 644.348 647.073 
2543.5 3
10313101 1541.12 9026.25 1199.12 -122.283 419.96 437.401 
10312900 896.5 8887.75 1219.5 -105.731 705.04 712.923 
10302700 331.625 8676.25 1427.75 -0.247036 714.427 714.427 
2544 3
10313101 1429.38 9424.5 1217.5 -215.318 767.341 796.978 
10312900 782.5 9272.62 1328.25 -219.653 741.57 773.417 
10302700 310.5 8973.62 1437.12 -40.7033 572.977 574.421 
2544.5 3
10313101 1287.43 9813.57 1215.86 -299.465 820.826 873.747 
10312900 745.714 9599.57 1325.14 -77.607 689.76 694.113 
10302700 405.571 9125.86 1510.29 200.573 321.165 378.651 
2545 3
10313101 999.5 10084 1214.25 -599.851 563.393 822.942 
10312900 600.125 9781.38 1320.12 -303.311 378.757 485.237 
10302700 747.5 9290.12 1575.75 712.351 342.225 790.292 
2545.5 3
10313101 451.333 10582.6 1233.78 -1030.39 937.135 1392.81 
10312900 319.778 10123.7 1316.33 -526.968 643.405 831.665 
10302700 1061.33 9783.78 1624.33 589.912 927.919 1099.56 
2546 2
10312900 83.2857 10521 1313 -472.984 794.667 924.775 
10302700 957.857 10310.3 1663.29 -206.952 1053.02 1073.16 
2546.5 2
10312900 -49.6667 11007 1313 -271.331 991.837 1028.28 
10302700 948.333 10828.6 1691.56 -19.4363 1057.69 1057.87 
2547 2
10312900 140 11285.5 1312.12 366.86 538.685 651.742 
10302700 672 11212.9 1689.62 -534.494 743.364 915.573 
