# Supplementary material for: Intrinsic group behaviour II: On the dependence of triad spatial dynamics on social and personal features; and on the effect of social interaction on small group dynamics
Source: PLoS One. 2019 Dec 3;14(12):e0225704. doi: 10.1371/journal.pone.0225704 (PMC6890182; doi:10.1371/journal.pone.0225704)
Supplement: S3 Data Set — (ZIP) [file pone.0225704.s003.zip › set_3_int/group_traj_triad_int/traj_3_0217_9.dat]

3 10282500 10290700 10290600 0 0 1 0 1 1 0 16.6667 0 40 1390.47 1650.17 1226.35 
2305 1
10282500 -587 2087.43 1044.71 0 0 0 
2305.5 1
10282500 -571.111 2213.56 1078.56 35.3873 280.906 283.127 
2306 1
10282500 -454.222 2419.44 1057.11 233.778 411.778 473.511 
2306.5 1
10282500 -235.333 2595.56 1031.78 436.034 350.819 559.642 
2307 1
10282500 123.667 2655.11 1015 741.736 123.049 751.873 
2307.5 1
10282500 428.444 2715.44 995.333 612.004 121.151 623.88 
2308 1
10282500 733.111 2781.89 1004.67 590.439 128.768 604.318 
2308.5 1
10282500 944.889 2737.78 1175.11 416.066 -86.6623 424.996 
2309 1
10282500 879.222 2563.78 1192.78 -132.126 -350.101 374.203 
2309.5 1
10282500 523.222 2342 1165.44 -717.742 -447.133 845.625 
2310 1
10282500 453.222 2053.44 1070.44 -139.165 -573.669 590.308 
2310.5 1
10282500 296.556 1838.78 1003.33 -315.86 -432.796 535.798 
2311 1
10282500 266.444 1690.33 936.444 -61.3261 -302.331 308.488 
2311.5 1
10282500 166 1562.22 963.889 -199.691 -254.694 323.644 
2312 1
10282500 92.7778 1572 969.444 -140.812 18.8034 142.062 
2312.5 1
10282500 12.7778 1663.67 954.889 -163.265 187.075 248.299 
2313 1
10282500 2 1877.33 942.111 -21.9955 436.054 436.609 
2313.5 1
10282500 -53.1 1690 892.1 -106.371 -361.647 376.966 
2314 1
10282500 -138.778 1627.89 842.889 -163.507 -118.533 201.952 
2314.5 1
10282500 -231.111 1602 884.111 -185.781 -52.0903 192.946 
2315 1
10282500 -411.778 1509.67 892.667 -364.247 -186.156 409.06 
2315.5 1
10282500 -566 1392.67 928.778 -317.984 -241.237 399.135 
2316 1
10282500 -674.333 1254 907.444 -224.293 -287.095 364.322 
2316.5 1
10282500 -566.273 1057.91 900.364 213.137 -386.767 441.606 
2317 1
10282500 -370.846 983.692 889.923 398.017 -151.154 425.753 
2317.5 1
10282500 70.5714 869.5 858.429 870.646 -225.231 899.307 
2318 1
10282500 262.846 1108.77 806.538 369.759 460.133 590.292 
2318.5 1
10282500 215.636 1217.64 792.636 -99.5987 229.677 250.343 
2319 1
10282500 71.9 1369.7 868 -290.964 307.821 423.573 
2319.5 1
10282500 -7.7 1330.6 862.2 -159.2 -78.2 177.369 
2320 1
10282500 -31.1 1317.9 832.6 -45.614 -24.7563 51.8991 
2320.5 1
10282500 -71.7 1161.4 877.8 -82.1862 -316.802 327.289 
2321 1
10282500 114.7 1057.8 900.2 361.942 -201.165 414.088 
2321.5 1
10282500 117.111 943.889 886.667 4.7092 -222.483 222.532 
2322 1
10282500 84.6667 928.667 863.889 -67.7337 -31.7792 74.8182 
2322.5 1
10282500 46.3 921 861.2 -77.5084 -15.4882 79.0407 
2323 1
10282500 38.8 863.3 851.5 -14.7929 -113.807 114.764 
2323.5 1
10282500 -68 1042.1 845.8 -206.178 345.174 402.062 
2324 1
10282500 -143.444 1053.11 906.111 -152.722 22.2897 154.34 
2324.5 1
10282500 -74.6 928.3 903.1 138.242 -250.625 286.223 
2325 1
10282500 -6.11111 796.556 875.444 136.161 -261.917 295.196 
2325.5 1
10282500 -18.7 835.8 868.5 -25.4836 79.4422 83.4295 
2326 1
10282500 49.2222 870 843 137.217 69.0909 153.629 
2326.5 1
10282500 79.6 864.5 814.5 60.3932 -10.9344 61.3751 
2327 1
10282500 64.1111 843.889 808.111 -29.5589 -39.3342 49.2027 
2327.5 1
10282500 -18.1111 1144.78 829.556 -168.144 615.315 637.875 
2328 1
10282500 -149.222 1191.56 841 -262.222 93.5556 278.412 
2328.5 1
10282500 -191.889 1256.78 831.556 -85.676 130.968 156.503 
2329 1
10282500 -152.556 1493.78 874 81.9444 493.75 500.504 
2329.5 1
10282500 -70 1836 981.889 167.796 695.574 715.526 
2330 1
10282500 181.333 2097.78 924.111 482.406 502.453 696.544 
2330.5 1
10282500 38.1111 2182.89 941.222 -284.171 168.871 330.561 
2331 1
10282500 -66.7778 2258.11 996.667 -213.623 153.202 262.88 
2331.5 1
10282500 -28.3333 2369.89 1036.44 77.353 224.905 237.836 
2332 1
10282500 182.6 2483.1 1052.4 416.864 223.737 473.111 
2332.5 1
10282500 445.444 2291.89 1068.22 506.444 -368.422 626.275 
2333 1
10282500 522.875 2039.5 1026.5 161.65 -526.908 551.147 
2333.5 1
10282500 645.444 2003 1044.11 254.822 -75.8836 265.881 
2334 1
10282500 664.333 2147.11 1029.22 37.037 282.571 284.988 
2334.5 1
10282500 654.667 2312.78 1026.11 -19.45 333.333 333.9 
2335 1
10282500 822.778 2806.22 989.778 338.934 994.848 1051 
2335.5 1
10282500 943.667 2868.89 1006.89 240.336 124.586 270.708 
2336 1
10282500 959.222 2572 965.222 30.0881 -574.253 575.041 
2336.5 1
10282500 936.222 2475.89 1025.78 -45.1866 -188.823 194.155 
2337 1
10282500 916 2429.44 1004.67 -40.3637 -92.7035 101.11 
2337.5 1
10282500 938.222 2374.33 973.333 44.6229 -110.665 119.323 
2338 1
10282500 868.75 2426.5 978.125 -144.133 108.23 180.244 
2338.5 1
10282500 857.667 2558.89 1011.22 -23.0423 275.237 276.2 
2339 1
10282500 864.222 2682 1049.33 12.9301 242.823 243.167 
2339.5 1
10282500 987.444 2737.89 994.111 244.975 111.111 268.995 
2340 1
10282500 960 2717.89 1036.44 -54.3454 -39.604 67.2451 
2340.5 1
10282500 757.667 2863.78 1095.56 -405.478 292.363 499.888 
2341 1
10282500 419.444 2931.89 1281 -691.661 139.287 705.546 
2341.5 1
10282500 514.7 2567 1293.9 182.482 -699.021 722.447 
2342 1
10282500 816.333 2072.89 1261.56 575.636 -942.96 1104.78 
2342.5 1
10282500 1493.67 1872.78 1189.44 1399.45 -413.453 1459.25 
2343 1
10282500 2083.22 1729.11 1173.11 1210.59 -295.003 1246.01 
2343.5 1
10282500 2157.11 1861 1104.22 150.487 268.613 307.895 
2344 1
10282500 2479.56 1771.78 1036 632.244 -174.946 656.002 
2344.5 1
10282500 2842.78 1517.89 1004.78 702.557 -491.081 857.174 
2345 1
10282500 3482.67 1202.22 1044.56 1267.11 -625.083 1412.9 
2345.5 1
10282500 4481.11 543.556 1264.11 1996.89 -1317.33 2392.27 
2346 2
10290600 4279 -413 1235 0 0 0 
10282500 5057.5 193.5 1486.62 1178.71 -715.86 1379.06 
2346.5 2
10290600 4383 -625.333 1282.78 340.984 -696.175 775.196 
10282500 5409.89 -11.8889 1579.11 745.008 -434.226 862.316 
2347 3
10290700 4932.67 249.667 961 0 0 0 
10290600 5012.78 -853.111 1316.11 1206.47 -436.356 1282.96 
10282500 5686.89 -303.889 1588.44 530.651 -559.387 771.041 
2347.5 3
10290700 5165.44 53.4444 1003.67 694.859 -585.738 908.8 
10290600 5333.33 -1247.11 1310 637.287 -783.3 1009.8 
10282500 6060.22 -607.778 1603.67 742.213 -604.153 957.017 
2348 3
10290700 5660.44 -601 1094.67 978.261 -1293.37 1621.66 
10290600 5746.67 -1635.89 1274.11 816.864 -768.336 1121.43 
10282500 6386.78 -963.667 1628.11 645.367 -703.338 954.559 
2348.5 3
10290700 6131.25 -1504.38 1107.5 949.205 -1821.32 2053.83 
10290600 6191.5 -1962.62 1207.62 896.841 -658.742 1112.77 
10282500 6629.5 -1334.75 1660.12 489.359 -748.152 893.982 
2349 3
10290700 6601.22 -2301.44 1097.67 983.205 -1667.51 1935.79 
10290600 6643.33 -2206.11 1199.56 945.258 -509.385 1073.77 
10282500 7038.22 -1721 1659.78 855.067 -808.054 1176.47 
2349.5 3
10290700 6909.67 -2585.33 1069.56 603.609 -555.556 820.357 
10290600 6988.33 -2421.33 1183.22 675.147 -421.179 795.748 
10282500 7229.67 -1952.89 1626.11 374.647 -453.794 588.464 
2350 3
10290700 7104.33 -2941.56 1049.56 370.794 -678.519 773.224 
10290600 7340.44 -2714.33 1171.56 670.688 -558.095 872.521 
10282500 7620.33 -2278.67 1631.22 744.127 -620.529 968.907 
2350.5 3
10290700 7200.75 -3295.25 1041.25 202.131 -741.498 768.555 
10290600 7643.38 -3043 1158.5 635.075 -689.029 937.059 
10282500 7983.38 -2676.5 1669 761.094 -834.032 1129.1 
2351 3
10290700 7481.88 -3666.62 1063.88 590.599 -780.2 978.529 
10290600 7900.75 -3381.12 1143.62 540.704 -710.347 892.722 
10282500 8306.12 -3045.25 1659.88 678.046 -774.685 1029.51 
2351.5 3
10290700 7858.22 -3978.67 1079 740.841 -614.255 962.369 
10290600 8298.56 -3677.56 1102.56 783.082 -583.525 976.585 
10282500 8551.44 -3212.11 1638 482.912 -328.467 584.033 
2352 3
10290700 8215.11 -4288.22 1095.44 694.336 -602.248 919.133 
10290600 8732.22 -4009.22 1087.44 843.709 -645.266 1062.17 
10282500 8819.33 -3470 1640.11 521.185 -501.729 723.44 
2352.5 3
10290700 8547.33 -4486.56 1162 626.834 -374.214 730.039 
10290600 9156.33 -4305.78 1211 800.21 -559.539 976.432 
10282500 9069.11 -3715.22 1646 471.279 -462.683 660.439 
2353 3
10290700 8866.25 -4667.88 1202.38 678.546 -385.786 780.548 
10290600 9438.5 -4551.12 1221 600.355 -522.015 795.566 
10282500 9284.25 -3962.62 1660.62 457.742 -526.389 697.577 
2353.5 3
10290700 9188.22 -4787.78 1222.56 647.831 -241.253 691.295 
10290600 9712.89 -4948.89 1219.22 552.09 -800.33 972.282 
10282500 9505.89 -4255.67 1631.56 445.953 -589.621 739.275 
2354 3
10290700 9450.78 -5119.33 1266.33 501.06 -632.74 807.106 
10290600 9973.44 -5303.78 1200.89 497.243 -677.269 840.205 
10282500 9822.33 -4644.33 1625.22 603.902 -741.73 956.484 
2354.5 3
10290700 9582.88 -5373.5 1259.25 274.63 -528.413 595.518 
10290600 10120.4 -5656.75 1127.5 305.469 -733.83 794.87 
10282500 10046.4 -5041.62 1611.25 465.783 -825.97 948.251 
2355 3
10290700 9760.78 -5617.22 1272.78 371.405 -508.815 629.947 
10290600 10354.3 -5995.11 1126.11 488.431 -706.391 858.809 
10282500 10238.8 -5368 1613.67 401.676 -681.367 790.952 
2355.5 3
10290700 10146.7 -5975.44 1338.67 761.122 -706.553 1038.52 
10290600 10566.9 -6357.89 1155.22 419.242 -715.538 829.312 
10282500 10504.8 -5567.56 1677.11 524.655 -393.601 655.884 
2356 3
10290700 10263.2 -6170.89 1393.22 234.518 -393.248 457.868 
10290600 10700.8 -6739.89 1106.11 269.394 -768.612 814.455 
10282500 10726.9 -5920.67 1621.78 446.904 -710.485 839.352 
2356.5 3
10290700 10340.6 -6498.11 1389.33 149.292 -631.703 649.105 
10290600 11061.2 -7019.22 1060.11 695.839 -539.254 880.333 
10282500 10946.2 -6338.89 1563.44 423.423 -807.379 911.673 
2357 3
10290700 10538.4 -6792.88 1334.75 402.072 -599.114 721.525 
10290600 11492.4 -7300.38 1036.5 876.327 -571.449 1046.18 
10282500 11186.9 -6714 1565.12 489.132 -762.421 905.834 
2357.5 3
10290700 10819.8 -7111.78 1300.33 563.933 -639.084 852.32 
10290600 11965.6 -7607 1028.11 948.258 -614.479 1129.95 
10282500 11533.9 -6989.22 1589.33 695.419 -551.548 887.588 
2358 3
10290700 11452.6 -7405.22 1301.67 1233.48 -572.016 1359.66 
10290600 12386.9 -7892.44 1158.11 821.313 -556.422 992.048 
10282500 11999.9 -7253 1609.33 908.382 -514.187 1043.81 
2358.5 3
10290700 11844 -7751.78 1283.78 767.538 -679.521 1025.12 
10290600 12711.3 -8101.56 1153 636.166 -410.022 756.852 
10282500 12371.7 -7441 1596 728.976 -368.627 816.88 
2359 3
10290700 12575.5 -8546.88 1268.38 1486.79 -1616.05 2195.94 
10290600 13131.9 -8412 1234.75 854.759 -630.985 1062.43 
10282500 12672.4 -7779.5 1634.5 611.196 -688.008 920.28 
2359.5 3
10290700 12937.7 -9491 1295 742.145 -1934.68 2072.14 
10290600 13442.1 -8678.22 1261.33 635.73 -545.537 837.713 
10282500 12934 -8066.22 1666.44 536.117 -587.546 795.381 
2360 2
10290600 13737 -8954.89 1249.56 571.49 -536.176 783.636 
10282500 13269.8 -8362.56 1647.11 650.732 -574.289 867.906 
2360.5 2
10290600 14070.2 -9240.75 1272.25 681.493 -584.583 897.87 
10282500 13608.8 -8592.75 1636.75 693.195 -470.745 837.926 
2361 2
10290600 14378.2 -9465 1296.33 637.624 -464.286 788.749 
10282500 13905.4 -8877.67 1660.11 614.274 -589.89 851.647 
2361.5 2
10290600 14592.9 -9819.25 1265.62 426.745 -704.274 823.477 
10282500 14217.1 -9073 1655.62 619.643 -388.337 731.275 
2362 2
10290600 14777.6 -10150.6 1280.33 367.158 -658.659 754.08 
10282500 14540.6 -9331.11 1643.67 643.003 -513.143 822.66 
2362.5 2
10290600 14844.9 -10502.2 1279.88 130.717 -682.902 695.3 
10282500 14887.1 -9713.88 1701 672.95 -743.231 1002.62 
2363 2
10290600 15167 -10972.1 1270.67 664.175 -968.786 1174.6 
10282500 15258.9 -10218.8 1737.11 766.523 -1041.04 1292.79 
2363.5 2
10290600 15554.6 -11287.9 1236.78 755.469 -615.551 974.493 
10282500 15528.2 -10510.3 1728.67 525.016 -568.334 773.722 
2364 2
10290600 15767.6 -11540.9 1246.33 418.468 -497.053 649.751 
10282500 15844.2 -10766.1 1686.11 620.825 -502.51 798.712 
2364.5 2
10290600 16020.1 -11817.9 1242.5 512.311 -561.838 760.345 
10282500 16165.1 -11108.1 1712.62 650.918 -693.74 951.299 
2365 2
10290600 16468.1 -12164.2 1199.56 931.364 -720.057 1177.25 
10282500 16373.6 -11435.7 1681.44 433.328 -680.96 807.143 
2365.5 2
10290600 16863.9 -12409.1 1095.33 804.426 -497.742 945.964 
10282500 16652.7 -11804 1653.56 567.299 -748.645 939.307 
2366 2
10290600 17200.1 -12649.7 1040 646.581 -462.607 795.03 
10282500 16963 -12060.2 1620 596.795 -492.735 773.92 
2366.5 2
10290600 17472 -12759.3 1039.78 533.115 -215.033 574.849 
10282500 17109.3 -12391.9 1541.33 286.928 -650.327 710.811 
2367 2
10290600 17955.6 -12705.2 1278 989.008 110.6 995.173 
10282500 17062.6 -12814.9 1493.12 -95.5181 -865.002 870.26 
2367.5 2
10290600 18350.7 -12966.2 1519.67 783.813 -517.802 939.405 
10282500 17139.7 -13199.2 1472.89 152.86 -762.594 777.763 
2368 2
10290600 18661 -13306.8 1615.33 612.097 -671.707 908.765 
10282500 17809.8 -13824.6 1463.89 1321.72 -1233.4 1807.82 
2368.5 2
10290600 19046.1 -13627.8 1622.33 768.685 -640.719 1000.7 
10282500 18287.8 -14339.1 1432.89 954.092 -1027.06 1401.83 
2369 2
10290600 19348.7 -13832.3 1670.11 616.203 -416.61 743.821 
10282500 18758.7 -14782.6 1389.78 959.041 -903.146 1317.36 
2369.5 2
10290600 19668.8 -14018.3 1674.56 653.288 -379.592 755.563 
10282500 19279.3 -15090.1 1350.11 1062.59 -627.664 1234.12 
2370 2
10290600 20088.8 -14294 1658.78 850.202 -558.03 1016.98 
10282500 19653 -15188.1 1314.44 756.41 -198.381 781.992 
2370.5 2
10290600 20491.9 -14549.9 1605.89 791.967 -502.729 938.055 
10282500 20244.6 -15416.3 1249.67 1162.19 -448.374 1245.68 
2371 2
10290600 20815.8 -14797.1 1598 642.637 -490.52 808.45 
10282500 20688.3 -15701.9 1209.22 880.511 -566.578 1047.05 
2371.5 2
10290600 21166.5 -15141.5 1576 687.691 -675.272 963.8 
10282500 21111.7 -15901.1 1141.3 830.131 -390.61 917.438 
2372 2
10290600 21533.2 -15521.7 1527.22 706.594 -732.498 1017.76 
10282500 21548.8 -16238.7 1087.78 842.154 -650.417 1064.08 
2372.5 2
10290600 21841.8 -15824.6 1447.33 636.197 -624.513 891.495 
10282500 21677.9 -16409.6 1067.89 266.208 -352.348 441.606 
2373 2
10290600 22245.8 -16035.3 1409.44 821.138 -428.41 926.177 
10282500 21978.4 -16618.6 1071.67 610.885 -424.797 744.065 
2373.5 2
10290600 22462.4 -16162.4 1528.89 450.45 -264.264 522.246 
10282500 22356.6 -16702.9 1129.56 786.094 -175.329 805.409 
2374 2
10290600 22789.8 -16368 1561.67 666.667 -418.647 787.216 
10282500 22599.4 -16910.4 1250 494.682 -422.72 650.694 
2374.5 2
10290600 23174.6 -16559.1 1651.1 737.207 -366.092 823.103 
10282500 23082 -17107.6 1366.5 924.436 -377.693 998.616 
2375 2
10290600 23675.3 -16787.4 1680.11 972.298 -443.387 1068.62 
10282500 23509.4 -17410.7 1336.67 829.989 -588.479 1017.44 
2375.5 2
10290600 23962.9 -17058.6 1647.78 592.898 -558.992 814.862 
10282500 23854.8 -17632.9 1274.22 712.027 -458.19 846.712 
2376 2
10290600 24213.4 -17250.1 1600.1 493.132 -377.056 620.766 
10282500 24244.7 -17760.9 1213 767.563 -251.99 807.869 
2376.5 2
10290600 24532.1 -17521.5 1558 620.021 -527.927 814.33 
10282500 24522.8 -18142.9 1193.18 541.086 -743.208 919.311 
2377 2
10290600 24708.8 -17744.3 1558 359.964 -453.928 579.332 
10282500 24895 -18436.9 1175.92 758.008 -598.793 965.986 
2377.5 2
10290600 25144.9 -17834.9 1473.27 899.125 -186.754 918.316 
10282500 25197.9 -18615.9 1178.09 624.555 -369.057 725.446 
2378 2
10290600 25638.7 -18095.6 1481.91 985.665 -520.414 1114.61 
10282500 25431.9 -18666 1200 467.066 -99.9819 477.647 
2378.5 2
10290600 26039.5 -18249.1 1579 782.759 -299.734 838.184 
10282500 26006 -18810.1 1193.3 1121.27 -281.445 1156.05 
2379 2
10290600 26494.7 -18345.2 1602.67 940.427 -198.6 961.168 
10282500 26568.2 -18938.3 1186.67 1161.62 -264.945 1191.45 
2379.5 2
10290600 26935.1 -18425 1614.7 866.995 -157.043 881.103 
10282500 26968.5 -18979.9 1182.7 787.948 -81.8241 792.185 
2380 2
10290600 27291.1 -18472.7 1648.56 704.972 -94.3894 711.263 
10282500 27322.3 -18965.9 1244 700.66 27.7448 701.209 
2380.5 2
10290600 27671.3 -18458 1659.1 749.879 28.9283 750.437 
10282500 27757.6 -18951.5 1299.6 858.514 28.3805 858.983 
2381 2
10290600 28034.3 -18378.4 1635.11 731.922 160.394 749.29 
10282500 28081 -18870.4 1281.44 652.016 163.418 672.183 
2381.5 2
10290600 28425.1 -18304.6 1610.6 773.795 146.227 787.491 
10282500 28483.2 -18964.4 1283.3 796.436 -186.051 817.878 
2382 2
10290600 28944 -18327.8 1584.67 1035.73 -46.263 1036.76 
10282500 29335.4 -19654.4 1286.56 1701.09 -1377.33 2188.78 
2382.5 2
10290600 29491.4 -18312.4 1568.67 1152.51 32.2807 1152.97 
10282500 30365.4 -20134.6 1285 2168.42 -1010.76 2392.42 
2383 2
10290600 29780.7 -18240.1 1521.4 572.783 143.256 590.426 
10282500 31166.9 -21036 1285 1587.04 -1785.04 2388.53 
2383.5 2
10290600 30168.2 -18340.9 1485.44 768.893 -199.978 794.473 
10282500 31748.3 -21982.1 1285 1153.64 -1877.2 2203.36 
2384 1
10290600 30708.3 -18591.1 1407.1 1048.69 -485.847 1155.77 
2384.5 1
10290600 31165 -18724.4 1320.89 888.521 -259.425 925.62 
2385 1
10290600 31145.2 -18784.2 1302.44 -41.2897 -124.797 131.45 
2385.5 1
10290600 31345 -18939.9 1264.22 416.204 -324.306 527.636 
2386 1
10290600 31472.7 -19242 1264.22 256.359 -606.649 658.591 
2386.5 1
10290600 31404.1 -19306.5 1256.9 -133.919 -125.977 183.86 
2387 1
10290600 31160.9 -19013.6 1263.44 -475.951 573.277 745.101 
2387.5 1
10290600 30986.8 -18907 1263.33 -362.731 221.991 425.269 
2388 1
10290600 30770.6 -18884.2 1309.2 -418.139 44.1006 420.458 
2388.5 1
10290600 30296.2 -19366.7 1299.89 -931.98 -947.872 1329.3 
2389 1
10290600 30015.8 -19677.1 1296.67 -589.169 -652.194 878.907 
2389.5 1
10290600 29892.5 -19967.2 1294 -247.546 -582.508 632.925 
2390 1
10290600 29888.8 -20224.1 1294.56 -7.38536 -509.744 509.798 
