# Supplementary material for: Intrinsic group behaviour II: On the dependence of triad spatial dynamics on social and personal features; and on the effect of social interaction on small group dynamics
Source: PLoS One. 2019 Dec 3;14(12):e0225704. doi: 10.1371/journal.pone.0225704 (PMC6890182; doi:10.1371/journal.pone.0225704)
Supplement: S3 Data Set — (ZIP) [file pone.0225704.s003.zip › set_3_int/group_traj_triad_int/traj_3_0217_8.dat]

3 10254200 10255800 10253801 0 0 0 1 1 1 0 13.3333 0 30 1494.72 1621.22 1416.21 
2138 1
10253801 63 8731 1702 0 0 0 
2138.5 1
10253801 -30.1818 8662.91 1689.91 -351.63 -256.947 435.505 
2139 1
10253801 -57 8448 1683.82 -52.2772 -418.926 422.175 
2139.5 1
10253801 -29.0909 8156.27 1681 55.0475 -575.399 578.026 
2140 1
10253801 193.9 7863.3 1638.2 433.834 -569.986 716.307 
2140.5 1
10253801 259.6 7672.4 1581.4 135.744 -394.421 417.127 
2141 1
10253801 291.455 7436.91 1544.82 63.7091 -470.982 475.271 
2141.5 1
10253801 252.3 7167.7 1538.5 -76.7736 -527.861 533.415 
2142 2
10254200 -308.6 8478.4 1107.4 0 0 0 
10253801 311.778 6992.67 1549 121.383 -357.211 377.271 
2142.5 2
10254200 -407.3 8296 1145.1 -248.615 -459.446 522.398 
10253801 435.6 6743.8 1579.2 246.658 -495.75 553.722 
2143 2
10254200 -554 8166.56 1119.67 -292.814 -258.372 390.508 
10253801 482.222 6345.78 1589.89 93.0583 -794.456 799.887 
2143.5 2
10254200 -554.222 8145.78 1088.78 -0.462 -43.197 43.1995 
10253801 592.889 6044.89 1622.11 230.076 -625.549 666.518 
2144 2
10254200 -640.444 8100.89 1035.89 -169.729 -88.364 191.353 
10253801 701.778 5892.56 1658.11 214.348 -299.869 368.601 
2144.5 2
10254200 -681.667 7983.56 1013.33 -83.4458 -237.517 251.749 
10253801 851 5642.56 1645.11 302.069 -506.073 589.369 
2145 2
10254200 -695.5 7856.4 991.1 -27.5017 -252.794 254.286 
10253801 1035.4 5434 1670.1 366.6 -414.623 553.451 
2145.5 2
10254200 -702 7774.9 966.2 -12.6214 -158.252 158.755 
10253801 1144 5230 1655.8 210.874 -396.117 448.749 
2146 2
10254200 -750.667 7686.22 996.444 -98.7153 -179.874 205.181 
10253801 1293.56 5001.78 1659.33 303.358 -462.925 553.467 
2146.5 2
10254200 -833.5 7621.5 1073.5 -167.003 -130.488 211.937 
10253801 1493.7 4736.6 1779.5 403.517 -534.633 669.819 
2147 2
10254200 -877.667 7606.89 1006.67 -88.6881 -29.3396 93.4151 
10253801 2087.78 4403.44 1701.44 1192.93 -668.987 1367.71 
2147.5 2
10254200 -813.3 7380.2 986.1 128.22 -451.571 469.422 
10253801 2241 4246.7 1631 305.224 -312.24 436.641 
2148 2
10254200 -574.444 7009 1059.22 472.047 -733.597 872.349 
10253801 2357.11 4065.89 1572.33 229.469 -357.334 424.669 
2148.5 2
10254200 -272.4 6642.9 1147.8 596.926 -723.518 937.976 
10253801 2652.4 3859.4 1565.6 583.575 -408.081 712.102 
2149 2
10254200 -105.1 6175.6 1229.7 326.758 -912.695 969.424 
10253801 2879.5 3380.3 1541.6 443.555 -935.742 1035.55 
2149.5 2
10254200 -16.8 5837.7 1299.8 174.851 -669.109 691.578 
10253801 3092.5 3119.4 1539 421.782 -516.634 666.941 
2150 2
10254200 175.333 5692.78 1289.44 392.911 -296.364 492.149 
10253801 3296.56 2859.67 1531.89 417.292 -531.152 675.466 
2150.5 2
10254200 269.6 5307.6 1283.1 193.169 -789.299 812.593 
10253801 3576.5 2590.5 1511.1 573.657 -551.571 795.809 
2151 2
10254200 391.4 4919.3 1352.8 236.965 -755.447 791.741 
10253801 3948.8 2400.6 1466.9 724.319 -369.455 813.102 
2151.5 2
10254200 486.9 4696.7 1234.7 189.484 -441.667 480.597 
10253801 4359.4 2192.5 1418.4 814.683 -412.897 913.341 
2152 2
10254200 716.222 4368.11 1139.44 456.817 -654.56 798.204 
10253801 4814 1964.67 1377.22 905.578 -453.851 1012.94 
2152.5 2
10254200 962.556 4084 1111.44 502.721 -579.819 767.41 
10253801 5232.78 1784.11 1393.11 854.649 -368.481 930.7 
2153 2
10254200 1426.5 3864.8 1161.5 939.159 -443.725 1038.71 
10253801 5603.4 1663.1 1436.8 750.247 -244.962 789.226 
2153.5 2
10254200 1882.67 3692.56 1224.78 921.549 -347.969 985.056 
10253801 6083.56 1487.56 1419.89 970.011 -354.635 1032.81 
2154 2
10254200 2269.4 3617.6 1242.3 776.573 -150.513 791.025 
10253801 6396.2 1108.7 1468.7 627.8 -760.754 986.347 
2154.5 2
10254200 2604 3460.44 1194.33 677.328 -318.129 748.317 
10253801 6603.11 730.778 1542.56 418.848 -765.025 872.179 
2155 2
10254200 2960.5 3243.6 1175.8 707.341 -430.247 827.916 
10253801 6874.2 528.3 1556.9 537.875 -401.742 671.346 
2155.5 2
10254200 3384 2936.5 1149 819.149 -594.004 1011.85 
10253801 7210.8 259.7 1544.1 651.064 -519.536 832.948 
2156 2
10254200 3826.67 2678 1142.56 896.086 -523.279 1037.69 
10253801 7508.33 -128.444 1561.33 602.294 -785.717 990.005 
2156.5 2
10254200 4355.3 2445.4 1088.2 1038.57 -456.974 1134.66 
10253801 7690.3 -668.8 1555 357.498 -1061.6 1120.18 
2157 2
10254200 4849.78 2169.44 1030.11 985.015 -549.712 1128.02 
10253801 8012.22 -1367.22 1587.22 641.279 -1391.28 1531.96 
2157.5 2
10254200 5241 2043.67 995.333 796.787 -256.167 836.953 
10253801 8333 -1837.33 1582.11 653.315 -957.456 1159.11 
2158 2
10254200 5788.56 1598.11 962.667 1126.66 -916.781 1452.53 
10253801 8559.78 -2270.89 1582.44 466.621 -892.09 1006.76 
2158.5 3
10255800 10450.7 -2146.67 955 0 0 0 
10254200 6309.1 863.4 1036.4 1030.78 -1454.87 1783.02 
10253801 8977.8 -2606.7 1592.9 827.767 -664.972 1061.78 
2159 3
10255800 10753.9 -2227.33 943.889 950.54 -252.874 983.601 
10254200 6641.56 423.556 1170.89 654.44 -865.836 1085.34 
10253801 9409.56 -3001.33 1599.11 849.913 -776.837 1151.45 
2159.5 3
10255800 10970.8 -2490.22 947.778 451.852 -547.685 710.021 
10254200 6977.11 247.444 1152.33 699.074 -366.898 789.505 
10253801 9836.56 -3354.11 1609.89 889.583 -734.954 1153.91 
2160 3
10255800 11237.1 -2956.8 967.5 529.468 -927.59 1068.06 
10254200 7320.3 -146.6 1170.6 682.284 -783.389 1038.85 
10253801 10215 -3616.1 1573.8 752.375 -520.853 915.071 
2160.5 3
10255800 11346.9 -3357.4 983.4 210.749 -768.906 797.265 
10254200 7688.3 -614.2 1281.6 706.334 -897.505 1142.11 
10253801 10590.3 -3932.4 1535.7 720.345 -607.102 942.056 
2161 3
10255800 11454.9 -3790.44 1026.56 214.69 -860.923 887.288 
10254200 8103 -1132.11 1262.44 824.453 -1029.64 1319.05 
10253801 10923.6 -4361 1511.67 662.536 -852.087 1079.35 
2161.5 3
10255800 11565.6 -4188 998.5 224.112 -804.768 835.391 
10254200 8389.4 -1486.6 1255.8 579.757 -717.589 922.525 
10253801 11242.3 -4785.7 1537.4 645.232 -859.717 1074.91 
2162 3
10255800 11849.4 -4450.3 1023.5 556.471 -514.314 757.745 
10254200 8573.7 -1762.7 1193.7 361.373 -541.373 650.903 
10253801 11623.4 -5159.8 1526.2 747.255 -733.529 1047.12 
2162.5 3
10255800 12271.9 -4768.8 1029.3 865.779 -652.664 1084.22 
10254200 8957 -2153.3 1175.8 785.451 -800.41 1121.42 
10253801 12025.3 -5544.7 1538.2 823.566 -788.73 1140.33 
2163 3
10255800 12781.8 -5046.78 976.444 1030.06 -561.571 1173.19 
10254200 9359.33 -2637.11 1236 812.795 -977.396 1271.2 
10253801 12536.9 -5980.44 1557.67 1033.51 -880.292 1357.59 
2163.5 3
10255800 12980.2 -5283.8 981.5 402.479 -480.775 627.004 
10254200 9462.1 -2776.7 1227.4 208.452 -283.142 351.598 
10253801 12980.8 -6197.6 1588.2 900.428 -440.478 1002.39 
2164 3
10255800 13079.8 -5377.78 1091.67 196.794 -185.727 270.596 
10254200 10100.2 -3394.33 1223.78 1261.11 -1220.62 1755.08 
10253801 13436 -6301.44 1626.89 899.605 -205.226 922.717 
2164.5 3
10255800 13312.7 -5382.6 1055.4 458.508 -9.49256 458.607 
10254200 10352.9 -3992.5 1299.8 497.397 -1177.49 1278.24 
10253801 13769.7 -6559 1578.7 656.89 -506.999 829.79 
2165 3
10255800 13313.6 -5418.12 1039.12 1.88391 -72.3523 72.3769 
10254200 10663.1 -4391.38 1267.25 631.823 -812.373 1029.15 
10253801 13989.1 -7004 1545.62 446.894 -906.314 1010.5 
2165.5 3
10255800 13461.1 -5541.9 1027.8 299.746 -251.575 391.328 
10254200 11128.6 -4776.8 1238 946.087 -783.384 1228.32 
10253801 14161.4 -7476.6 1543.9 350.152 -960.569 1022.4 
2166 3
10255800 13924 -6212 997.667 878.368 -1271.54 1545.42 
10254200 11915.3 -5209.78 1173.33 1492.85 -821.59 1704 
10253801 14425.7 -8048 1553.67 501.455 -1084.25 1194.59 
2166.5 3
10255800 14506.7 -7220.56 1026.56 1189.12 -2058.28 2377.08 
10254200 13086.2 -5959.33 1145.33 2389.57 -1529.71 2837.26 
10253801 14701.9 -8520.33 1587.33 563.719 -963.946 1116.68 
2167 3
10255800 15223.4 -8445.56 1053.22 1502.68 -2568.13 2975.46 
10254200 14014.1 -7264.78 1201.78 1945.26 -2736.78 3357.68 
10253801 14948.2 -9028 1581.33 516.422 -1064.29 1182.97 
2167.5 3
10255800 15800.7 -9546.9 1101.5 1143.08 -2180.88 2462.29 
10254200 14687.9 -8671.9 1285 1334.24 -2786.38 3089.35 
10253801 15247.9 -9562 1616.4 593.421 -1057.43 1212.56 
2168 3
10255800 16033.7 -9947.78 1211.67 463.154 -796.974 921.78 
10254200 15644.2 -9477.56 1367.78 1901.24 -1601.7 2485.99 
10253801 15446.4 -9980.44 1637.89 394.721 -831.898 920.792 
2168.5 3
10255800 16318.2 -10317.3 1261.8 556.817 -723.135 912.672 
10254200 16538.5 -9802.3 1475.9 1750.05 -635.508 1861.87 
10253801 15795.9 -10607.3 1615.9 683.866 -1226.72 1404.47 
2169 3
10255800 16302.2 -10460.7 1488.33 -31.8282 -285.591 287.359 
10254200 17073.1 -10429.2 1473.56 1064.96 -1248.85 1641.27 
10253801 16272.4 -11086 1643.89 949.292 -953.586 1345.54 
2169.5 3
10255800 16375.2 -10861.6 1556.6 147.728 -811.606 824.941 
10254200 16894.7 -11182.1 1454.7 -361.156 -1524.04 1566.25 
10253801 16294.8 -11420.9 1592 45.2542 -677.935 679.444 
2170 3
10255800 16693.3 -11256.1 1562.67 631.217 -782.76 1005.56 
10254200 17198.8 -11651.9 1461.67 603.329 -932.121 1110.34 
10253801 16440.8 -11679.8 1545.44 289.638 -513.646 589.68 
2170.5 2
10254200 17369.3 -11989.5 1572.5 336.336 -665.9 746.019 
10253801 16512.4 -11844.2 1532.9 141.267 -324.304 353.736 
2170.5 1
10255800 16831.5 -11495 1560.5 462.096 -798.959 922.967 
2171 2
10255800 17175.5 -10565 801 383.929 1037.95 1106.68 
10254200 17937.3 -12232.9 1563.89 1129.29 -483.875 1228.59 
2171.5 2
10255800 17341 -10758.2 879.889 582.746 -680.36 895.814 
10254200 18530.6 -12360.4 1543.67 1264.87 -271.973 1293.78 
2172 2
10255800 17444.1 -10933.5 1045.3 200.194 -340.345 394.858 
10254200 18976.6 -12613.6 1619 866.106 -491.564 995.879 
2172.5 2
10255800 17672 -11022.4 1055.89 449.507 -175.433 482.528 
10254200 19331.2 -12910.3 1601 699.452 -585.273 912.018 
2173 2
10255800 18097.4 -11295.6 1022 847.41 -544.135 1007.07 
10254200 19718.8 -13086.4 1577.8 772.067 -350.73 847.997 
2173.5 2
10255800 18681.6 -11837 1020.11 1175.36 -1089.34 1602.54 
10254200 20071.8 -13286.2 1593.11 710.217 -402.057 816.124 
2174 1
10254200 20462 -13514.2 1600.89 809.59 -473.029 937.652 
2174.5 1
10254200 20875.8 -13693 1606.7 822.664 -355.423 896.159 
2175 1
10254200 21240.9 -13966.9 1600.67 711.674 -533.896 889.677 
2175.5 1
10254200 21629.4 -14271.7 1598.1 767.809 -602.394 975.914 
2176 1
10254200 22025.3 -14580.6 1543.33 803.11 -626.482 1018.56 
2176.5 1
10254200 22422.4 -14743.3 1517.5 797.323 -326.796 861.695 
2177 1
10254200 22977.3 -14942.7 1522.78 1101.06 -395.569 1169.96 
2177.5 1
10254200 23511 -15108.7 1561.3 1069.47 -332.732 1120.04 
2178 1
10254200 23964.8 -15380.6 1563.67 888.019 -532.007 1035.19 
2178.5 1
10254200 24356.7 -15530.6 1598.7 785.415 -300.69 841.006 
2179 1
10254200 24778.9 -15705.1 1655.11 849.475 -351.129 919.184 
2179.5 1
10254200 25107.2 -15894.9 1674.78 668.703 -386.513 772.371 
2180 1
10254200 25579.1 -16058 1668.22 972.967 -336.312 1029.45 
2180.5 1
10254200 26109.5 -16295.9 1621.7 1014.13 -454.876 1111.47 
2181 1
10254200 26717.4 -16605.3 1565.33 1218.33 -620.107 1367.06 
2181.5 1
10254200 27173.8 -16929.4 1621.56 962.729 -683.779 1180.85 
2182 1
10254200 27632.1 -17114.2 1631.5 883.087 -355.984 952.138 
2182.5 1
10254200 28148.2 -17151.8 1647.78 1022.02 -74.4114 1024.73 
2183 1
10254200 28505.2 -17249.9 1638 715.386 -196.638 741.919 
2183.5 1
10254200 29031 -17400.4 1614.89 1035.04 -296.347 1076.63 
2184 1
10254200 29503.4 -17503 1571.7 958.215 -208.023 980.535 
2184.5 1
10254200 30035.4 -17510.4 1555.89 1059.85 -14.8296 1059.95 
2185 1
10254200 30469.1 -17505.4 1524.2 860.428 10.0088 860.486 
2185.5 1
10254200 31025 -17620 1469.33 1134.49 -233.878 1158.35 
2186 1
10254200 31775.7 -17897.9 1457.2 1516.57 -561.414 1617.14 
2186.5 1
10254200 32393.8 -17960.7 1460 1219.09 -123.8 1225.36 
2187 1
10254200 32973.1 -18073.7 1522.22 1199.45 -233.954 1222.05 
2187.5 1
10254200 33456.5 -18103.1 1510.5 974.574 -59.3414 976.379 
2188 1
10254200 33940.6 -18144.4 1529.6 932.755 -79.5761 936.144 
2188.5 1
10254200 34383.7 -18267.1 1574 895.084 -247.901 928.779 
2189 1
10254200 34848.5 -18380.2 1599.5 927.811 -225.726 954.875 
2189.5 1
10254200 35409.7 -18479.3 1634.7 1085.49 -191.683 1102.29 
2190 1
10254200 35921.1 -18665.2 1583.78 1024.87 -372.59 1090.5 
2190.5 1
10254200 36485 -18812.8 1534.3 1150.79 -301.179 1189.55 
2191 1
10254200 36948.2 -18989.1 1513.8 904.688 -344.336 968.001 
2191.5 1
10254200 37381.1 -19212.7 1534.78 887.113 -458.128 998.424 
2192 1
10254200 37864.4 -19359.9 1575.4 996.472 -303.574 1041.69 
2192.5 1
10254200 38383.2 -19484.7 1591.8 1005.43 -241.86 1034.11 
2193 1
10254200 38903.9 -19743 1656.8 1018.98 -505.479 1137.47 
2193.5 1
10254200 39255.5 -20049.9 1662.6 697.619 -608.929 925.995 
2194 1
10254200 39614 -20220.9 1658.56 750 -357.717 830.94 
2194.5 1
10254200 40038.5 -20488 1655.73 852.501 -536.368 1007.2 
2195 1
10254200 40689.3 -20819.2 1637 1276.05 -649.455 1431.82 
2195.5 1
10254200 40955.7 -21191.6 1612.73 538.17 -752.352 925.019 
2196 1
10254200 41118.5 -21615.9 1589 314.321 -819.059 877.3 
2196.5 1
10254200 41484.9 -21829.1 1570.57 756.842 -440.566 875.733 
2197 1
10254200 41702.3 -22082.3 1595.4 442.789 -515.663 679.684 
2197.5 1
10254200 41921.3 -22515.8 1569.8 432.806 -856.653 959.779 
2198 1
10254200 42151 -22881.2 1541.5 466.938 -742.615 877.216 
2198.5 1
10254200 42470.2 -23600.5 1467.67 627.046 -1413.23 1546.09 
2199 1
10254200 42874.7 -24152.7 1508.5 791.65 -1080.63 1339.58 
2199.5 1
10254200 43064.8 -24554.2 1508.8 401.055 -847.046 937.194 
2200 1
10254200 43231.6 -24998.1 1535 335.687 -893.141 954.141 
2200.5 1
10254200 43340.5 -25361 1531.09 214.388 -714.388 745.864 
2201 1
10254200 43356.6 -25623.2 1527.8 31.7912 -519.208 520.18 
2201.5 1
10254200 43488 -25878.8 1560.5 260.714 -507.209 570.292 
2202 1
10254200 43540.7 -26007 1562.33 104.705 -254.805 275.479 
2202.5 1
10254200 43583.8 -26062.4 1559.5 88.9347 -114.227 144.766 
2203 1
10254200 43553.4 -26087.3 1571.8 -60.198 -49.3069 77.8137 
2203.5 1
10254200 43633.2 -26026.5 1600 158.02 120.396 198.659 
2204 1
10254200 43630.2 -26056.2 1586.6 -6.09756 -60.3659 60.673 
2204.5 1
10254200 43572 -26089.3 1577.27 -114.567 -65.1038 131.773 
2205 1
10254200 43515.9 -26343.5 1603.7 -106.654 -483.322 494.95 
2205.5 1
10254200 43504.8 -26557.6 1595.89 -23.2682 -447.815 448.419 
2206 1
10254200 43485.2 -26616.3 1604.5 -40.1184 -120.378 126.887 
2206.5 1
10254200 43512 -26616.6 1597.6 52.4462 -0.587084 52.4495 
2207 1
10254200 43524.9 -26623.8 1591.1 25.4438 -14.2012 29.1386 
2207.5 1
10254200 43529.9 -26678 1581.44 10.2231 -111.066 111.535 
2208 1
10254200 43464.7 -26713.5 1582.7 -131.961 -71.8623 150.26 
2208.5 1
10254200 43424.3 -26713.1 1589.2 -80.4781 0.796813 80.482 
2209 1
10254200 43386 -26612.5 1584.5 -75.098 197.255 211.067 
2209.5 1
10254200 43412.1 -26459.8 1567 50.9766 298.242 302.567 
2210 1
10254200 43484.2 -26427.6 1574.33 146.59 65.5375 160.573 
2210.5 1
10254200 43476 -26372 1571.4 -16.78 113.379 114.614 
2211 1
10254200 43533.9 -26342.8 1593.22 116.947 59.0348 131.003 
2211.5 1
10254200 43553.9 -26294.6 1582.3 40.345 97.1326 105.178 
2212 1
10254200 43663.8 -26193 1572.9 208.144 192.424 283.462 
2212.5 1
10254200 43645 -26152.7 1563.11 -37.751 80.9906 89.3567 
2213 1
10254200 43784.3 -25760.1 1552.89 289.674 816.124 866.008 
2213.5 1
10254200 44095.4 -25399.7 1498.7 627.151 726.635 959.852 
2214 1
10254200 44035.1 -25297.6 1456.6 -116.409 197.104 228.913 
2214.5 1
10254200 43917 -25511.3 1415.22 -237.149 -429.183 490.345 
2215 1
10254200 43833.4 -25631.1 1314.8 -170.612 -244.422 298.078 
2215.5 1
10254200 43758.7 -25709.4 1226 -143.931 -150.867 208.511 
2216 1
10254200 43774.2 -25817.1 1270.44 31.2948 -217.159 219.403 
2216.5 1
10254200 43823.1 -25868.8 1297.5 98.1481 -103.793 142.85 
2217 1
10254200 43879.3 -25869.4 1344.89 113.833 -1.30454 113.84 
2217.5 1
10254200 43918.3 -25809.8 1380.2 79.0399 120.983 144.513 
2218 1
10254200 44177.3 -25837.7 1373.7 498.077 -53.6538 500.958 
2218.5 1
10254200 44255.3 -25664 1369 157.009 349.497 383.145 
2219 1
10254200 44105 -24954.5 1270 -312.543 1475.05 1507.8 
2219.5 1
10254200 43946.6 -24280.1 1166.4 -312.426 1330.18 1366.38 
2220 1
10254200 43829.9 -23993.3 1159.78 -231.111 567.855 613.084 
2220.5 1
10254200 43727.5 -23733.9 1179.6 -206.429 523.051 562.313 
2221 1
10254200 43591.2 -23396.5 1159.6 -268.307 664.173 716.32 
2221.5 1
10254200 43601 -23157.8 1088.67 19.9593 486.196 486.605 
2222 1
10254200 43427.5 -22876.1 1033.9 -348.394 565.618 664.306 
2222.5 1
10254200 43056 -22566.6 998 -753.55 627.879 980.851 
2223 1
10254200 42656.6 -22369.3 1022.7 -798.8 394.511 890.91 
2223.5 1
10254200 42301.8 -22139.4 1036.7 -703.968 456.151 838.835 
2224 1
10254200 42027.8 -21974 1032.44 -554.701 334.818 647.917 
2224.5 1
10254200 41673.3 -21841.7 1033.9 -704.727 263.022 752.211 
2225 1
10254200 41415.3 -21615.2 1129 -512.856 450.254 682.459 
2225.5 1
10254200 40900.1 -21508.9 1103.7 -1040.88 214.792 1062.81 
2226 1
10254200 40674.7 -21139.1 1020 -450.867 739.578 866.173 
2226.5 1
10254200 40503.1 -20888.8 1059.9 -340.41 496.649 602.112 
2227 1
10254200 40215.3 -20611.7 1083.33 -572.101 550.961 794.265 
2227.5 1
10254200 39854.8 -20242.7 993.1 -721.067 737.933 1031.74 
2228 1
10254200 39564.4 -19981.6 1026.67 -579.552 521.246 779.473 
2228.5 1
10254200 39187 -19689.3 1235.67 -770.295 596.372 974.173 
2229 1
10254200 38929.3 -19601.4 1225 -528.005 180.1 557.876 
2229.5 1
10254200 38626.8 -19473.5 1145.7 -578.458 244.636 628.06 
2230 1
10254200 38264 -19252.3 1121.78 -716.996 437.088 839.72 
2230.5 1
10254200 37905.9 -19083.7 1069.89 -760.321 358.103 840.432 
2231 1
10254200 37556 -18893.4 1061.2 -688.758 374.541 784.008 
2231.5 1
10254200 37175 -18748 1045.9 -722.96 275.901 773.817 
2232 1
10254200 36624.4 -18505.7 1022.44 -1119.02 492.547 1222.62 
2232.5 1
10254200 36044.7 -18316.2 1022.33 -1180.81 385.834 1242.25 
2233 1
10254200 35698.6 -18148.5 1063.2 -699.125 338.833 776.906 
2233.5 1
10254200 35370.9 -18011 1073.5 -635.078 266.473 688.717 
2234 1
10254200 35056.7 -17886 1058.22 -649.242 258.264 698.725 
2234.5 1
10254200 34615.7 -17850.5 1038.5 -873.201 70.297 876.026 
2235 1
10254200 34296.8 -17793.2 1020.22 -637.844 114.556 648.05 
2235.5 1
10254200 33764 -17910.1 1001.2 -1059.2 -232.361 1084.39 
2236 1
10254200 33268.3 -17962.8 990.556 -962.46 -102.287 967.88 
2236.5 1
10254200 32961.7 -18197.3 1096.67 -634.921 -485.622 799.345 
2237 1
10254200 32482.8 -18214.7 1269.5 -944.51 -34.2538 945.131 
2237.5 1
10254200 32134 -17909.7 1336.11 -689.328 602.833 915.74 
2238 1
10254200 31813.4 -17580.1 1273.89 -658.225 676.705 944.029 
2238.5 1
10254200 31484.8 -17407.2 1279.4 -653.369 343.76 738.283 
2239 1
10254200 31002.9 -17226.4 1315.11 -923.201 346.275 986.006 
2239.5 1
10254200 30592.9 -16979.8 1441.33 -861.345 518.207 1005.21 
2240 1
10254200 30227.6 -16756.4 1534.2 -729.12 445.864 854.64 
2240.5 1
10254200 29828.7 -16469.7 1570.78 -776.135 557.847 955.813 
2241 1
10254200 29531.4 -16243.2 1649.44 -609.062 464.026 765.687 
2241.5 1
10254200 29191.2 -15984.7 1592.3 -676.43 513.961 849.537 
2242 1
10254200 28814.9 -15732.1 1501.44 -729.285 489.513 878.339 
2242.5 1
10254200 28506.6 -15715.6 1482.44 -647.759 34.7806 648.692 
2243 1
10254200 28120.4 -15795.9 1441.1 -758.655 -157.848 774.902 
2243.5 1
10254200 27593 -15551.3 1397.44 -1040.24 482.38 1146.64 
2244 1
10254200 27344.6 -15381.9 1313.11 -511.203 348.651 618.778 
2244.5 1
10254200 27065.6 -15177.7 1175.3 -561.279 410.843 695.576 
2245 1
10254200 26650.7 -14885.8 1125.33 -812.003 571.276 992.827 
2245.5 1
10254200 26190.3 -14595.1 1032.2 -911.617 575.6 1078.13 
2246 1
10254200 25787.4 -14357.7 1024.11 -802.501 472.975 931.511 
2246.5 1
10254200 25425.7 -14161.3 1044.2 -723.489 392.733 823.211 
2247 1
10254200 25019.7 -13994.6 1106.89 -808.831 332.16 874.379 
2247.5 1
10254200 24665.4 -13722.2 1076 -734.901 565.007 926.991 
