# Supplementary material for: Intrinsic group behaviour II: On the dependence of triad spatial dynamics on social and personal features; and on the effect of social interaction on small group dynamics
Source: PLoS One. 2019 Dec 3;14(12):e0225704. doi: 10.1371/journal.pone.0225704 (PMC6890182; doi:10.1371/journal.pone.0225704)
Supplement: S3 Data Set — (ZIP) [file pone.0225704.s003.zip › set_3_int/group_traj_triad_int/traj_3_0217_7.dat]

3 10162501 10154800 10155201 0 0 0 1 0 1 0 20 20 20 1592.5 1614.8 1575.68 
1547.5 1
10154800 20222 -11592 877 0 0 0 
1548 1
10154800 20015 -11423.8 867 -701.695 570.245 904.187 
1548.5 1
10154800 19376.7 -11180.4 989.889 -1261.53 480.896 1350.08 
1549 1
10154800 18771.4 -10943.7 1104.56 -1217.75 476.414 1307.63 
1549.5 1
10154800 18026.9 -10499.4 1104 -1507.2 899.235 1755.07 
1550 1
10154800 17758.8 -10384.7 1436.22 -521.617 223.303 567.405 
1550.5 1
10154800 17186.8 -9619.89 1536.56 -1139.44 1523.46 1902.44 
1551 1
10154800 16771.1 -9019.33 1531.56 -844.851 1220.64 1484.5 
1551.5 1
10154800 16401.2 -8511.67 1534.67 -719.628 987.678 1222.04 
1552 2
10155201 16527.8 -9527 843.778 0 0 0 
10154800 16068.9 -8378.89 1535.33 -650.359 259.839 700.345 
1552.5 2
10155201 15853.2 -9219.88 1042.12 -1362.68 620.455 1497.29 
10154800 15752 -8168.25 1551.62 -640.18 425.533 768.706 
1553 2
10155201 15226.9 -8909.22 1176.89 -1273.09 631.408 1421.07 
10154800 15203.7 -7790.33 1560 -1114.5 768.123 1353.56 
1553.5 2
10155201 14659.4 -8542.11 1210.44 -1101.83 712.837 1312.32 
10154800 14635.4 -7302.11 1514.78 -1103.34 948.004 1454.68 
1554 2
10155201 14290.2 -8256.5 1211.62 -762.798 590.106 964.41 
10154800 14221.1 -6815.25 1508 -856.032 1005.91 1320.85 
1554.5 2
10155201 14129 -7596.78 1211.67 -331.109 1354.67 1394.54 
10154800 13861.6 -6510.67 1569.56 -738.336 625.428 967.626 
1555 2
10155201 13731.4 -7089.44 1171.33 -754.375 962.682 1223.04 
10154800 13470.7 -6069 1562.89 -741.725 838.077 1119.16 
1555.5 2
10155201 13306.2 -6604.38 1047.12 -853.804 974.035 1295.27 
10154800 13084.1 -5746.5 1571.5 -776.188 647.59 1010.86 
1556 2
10155201 12957.8 -6249.33 965.667 -735.173 749.033 1049.54 
10154800 12591.8 -5248.44 1527.44 -1038.71 1050.75 1477.49 
1556.5 2
10155201 12501 -5911.44 935.111 -888.673 657.371 1105.39 
10154800 12054.4 -4688.44 1492.89 -1045.4 1089.49 1509.92 
1557 2
10155201 11923.5 -5380 931.625 -1148.11 1056.55 1560.27 
10154800 11655.9 -4170.5 1543.38 -792.385 1029.71 1299.3 
1557.5 2
10155201 11424 -4839.11 934.556 -995.02 1077.47 1466.63 
10154800 11260 -3762 1541.44 -788.596 813.745 1133.17 
1558 2
10155201 10940 -4565.88 926.625 -987.755 557.625 1134.29 
10154800 10889 -3290.88 1520.25 -757.143 961.48 1223.81 
1558.5 2
10155201 10732.4 -3886.22 931.778 -428.834 1404.24 1468.26 
10154800 10520.6 -2823 1537.89 -761.249 966.684 1230.44 
1559 2
10155201 10313.2 -3640.67 908.556 -841.812 493.083 975.591 
10154800 10130.8 -2418.89 1569.22 -782.686 811.468 1127.42 
1559.5 2
10155201 9663.67 -3571.89 898.556 -1256.39 133.032 1263.42 
10154800 9794.67 -2156.33 1583.89 -650.118 507.844 824.96 
1560 2
10155201 9127.6 -3138.4 904 -1240.9 1003.45 1595.85 
10154800 9422 -1827.6 1542.4 -862.654 760.957 1150.32 
1560.5 2
10155201 8369.44 -2883.67 904 -1318.53 443.014 1390.97 
10154800 8944.33 -1232 1509.56 -830.725 1035.83 1327.79 
1561 2
10155201 8134.22 -2385.33 902.556 -464.866 984.848 1089.05 
10154800 8366.89 -508.778 1515.22 -1141.19 1429.29 1828.99 
1561.5 2
10155201 7634.33 -1674.67 901 -968.777 1377.26 1683.86 
10154800 7908.56 -106.444 1532.44 -888.243 779.716 1181.92 
1562 2
10155201 7469.62 -991.875 900.375 -342.429 1419.53 1460.24 
10154800 7589.5 192.25 1605 -663.317 620.986 908.633 
1562.5 2
10155201 7271.11 -483.444 899.222 -405.959 1039.74 1116.18 
10154800 7176.89 672.889 1567.11 -843.786 982.902 1295.4 
1563 2
10155201 7187.11 110 890.667 -168 1186.89 1198.72 
10154800 6806.78 1126.56 1553.44 -740.222 907.333 1170.98 
1563.5 2
10155201 6936.11 692.111 896.333 -506.048 1173.61 1278.06 
10154800 6440.44 1520.67 1546.11 -738.575 794.579 1084.83 
1564 2
10155201 6435.44 1056 896.556 -975.958 709.335 1206.5 
10154800 5982.89 1951.11 1512.33 -891.921 839.073 1224.57 
1564.5 2
10155201 5862.12 1290 896 -1174.83 479.508 1268.92 
10154800 5423.12 2501.25 1483.62 -1147.06 1127.33 1608.3 
1565 2
10155201 5174.22 1607.22 896 -1381.33 636.992 1521.13 
10154800 5004.67 2710.22 1461.56 -840.278 419.623 939.228 
1565.5 2
10155201 4589.22 2180.89 977.778 -1147.06 1124.84 1606.55 
10154800 4436.89 3059 1441.33 -1113.29 683.878 1306.56 
1566 2
10155201 3873.67 2644.67 1457 -1394.85 904.05 1662.2 
10154800 3963.22 3382.67 1479.44 -923.327 630.929 1118.3 
1566.5 2
10155201 3451.75 3019.62 1586.5 -868.141 771.519 1161.43 
10154800 3535.38 3607.75 1525.12 -880.344 463.134 994.736 
1567 2
10155201 2990.44 3163.11 1557 -969.129 301.441 1014.93 
10154800 3213.44 3674.33 1529.56 -676.325 139.881 690.639 
1567.5 2
10155201 2467.56 3451 1599.22 -1025.27 564.488 1170.4 
10154800 2853.56 4071.33 1531.67 -705.664 778.431 1050.67 
1568 2
10155201 1996.56 3772.44 1606.67 -927.165 632.765 1122.51 
10154800 2302.33 4599 1538.11 -1085.08 1038.71 1502.11 
1568.5 2
10155201 1544.44 4113.44 1601.44 -877.886 662.136 1099.59 
10154800 1503.11 5052.56 1551 -1551.89 880.69 1784.37 
1569 2
10155201 989.222 4347.44 1592 -1073.93 452.611 1165.41 
10154800 507.111 5025.33 1575.44 -1926.5 -52.6542 1927.22 
1569.5 2
10155201 590.556 4614.67 1583.67 -798.931 535.515 961.804 
10154800 39.5556 5077.56 1564.11 -936.985 104.654 942.811 
1570 2
10155201 -75.25 4851.62 1688.88 -1401.7 498.86 1487.82 
10154800 -502.375 5482.25 1628.62 -1140.91 851.988 1423.92 
1570.5 2
10155201 -754.667 5043 1695.67 -1386.56 390.561 1440.52 
10154800 -893.111 5672.56 1655 -797.421 388.379 886.971 
1571 2
10155201 -1144.78 5236.33 1659.78 -772.497 382.838 862.158 
10154800 -1326.67 5886.67 1658.89 -858.526 423.982 957.511 
1571.5 2
10155201 -1637.44 5376.11 1632 -958.495 271.941 996.326 
10154800 -1744.56 5978.44 1622.44 -813.013 178.556 832.39 
1572 2
10155201 -2236.78 5562.78 1641.44 -1175.16 366.013 1230.84 
10154800 -2079.11 6122.78 1621.22 -655.991 283.007 714.435 
1572.5 2
10155201 -2763.12 5765 1560.25 -1069.81 411.021 1146.05 
10154800 -2503 6532.12 1617.25 -861.563 832.007 1197.72 
1573 2
10155201 -3236.89 5886.33 1512.44 -987.008 252.778 1018.86 
10154800 -3147.67 6903.33 1610 -1343.06 773.351 1549.8 
1573.5 2
10155201 -3842.22 6082.11 1476.22 -1196.31 386.913 1257.32 
10154800 -3866.11 7243.44 1598.56 -1419.85 672.156 1570.91 
1574 2
10155201 -4338.67 6282.22 1448.33 -983.058 396.26 1059.92 
10154800 -4343.67 7281.89 1590.22 -945.655 76.1276 948.714 
1574.5 2
10155201 -4764 6197.62 1423.38 -843.915 -167.852 860.446 
10154800 -4834.75 7191.12 1537.38 -974.372 -180.087 990.874 
1575 2
10155201 -4920.89 6553.78 1436 -321.494 729.821 797.494 
10154800 -5382.56 7124.78 1404.56 -1122.55 -135.957 1130.76 
1575.5 2
10155201 -5527.89 6674.33 1433.89 -1209.16 240.151 1232.78 
10154800 -5808 7213.22 1331.56 -847.499 176.184 865.618 
1576 2
10155201 -6307.33 6744.11 1414.78 -1510.55 135.228 1516.59 
10154800 -6451.67 7455.11 1263.67 -1247.42 468.777 1332.59 
1576.5 2
10155201 -6819.33 7107.67 1401.67 -1009.86 717.072 1238.55 
10154800 -7435.67 7853 1324.56 -1940.83 784.791 2093.49 
1577 2
10155201 -7389 7507 1435.12 -1172.15 821.674 1431.46 
10154800 -7856 8257.38 1211.62 -864.883 832.047 1200.14 
1577.5 2
10155201 -7890.44 7908.67 1472.11 -1036.04 829.89 1327.44 
10154800 -7994.44 8444.67 1477.22 -286.042 386.966 481.21 
1578 2
10155201 -8344.89 8131.56 1408.89 -925.549 453.949 1030.88 
10154800 -8369.78 8722.78 1373.78 -764.426 566.418 951.408 
1578.5 2
10155201 -8714.33 8389.78 1090.67 -715.978 500.431 873.53 
10154800 -8749.56 9046.56 1401.89 -736.003 627.476 967.175 
1579 2
10155201 -8926.56 8613.67 820.222 -414.497 437.283 602.515 
10154800 -9100.78 9362.89 1361 -685.981 617.839 923.198 
1579.5 2
10155201 -9219.25 8785 1061.25 -585.389 342.667 678.307 
10154800 -9358.25 9708.25 1342.12 -514.944 690.722 861.548 
1580 2
10155201 -9411.33 9108.78 1313.78 -386.486 651.464 757.481 
10154800 -9612.33 9993.56 1334.33 -511.234 574.055 768.7 
1580.5 2
10155201 -9672.78 9306.11 1489.22 -502.778 379.487 629.917 
10154800 -9786 10224.3 1333.33 -333.974 443.803 555.428 
1581 2
10155201 -9948.38 9445.75 1468.62 -577.772 292.744 647.703 
10154800 -9953.5 10333.4 1403.38 -351.153 228.599 419.006 
1581.5 2
10155201 -10093.9 9461.11 1446.89 -291.028 30.7222 292.645 
10154800 -10121.9 10436.6 1301.22 -336.778 206.361 394.974 
1582 2
10155201 -10290.2 9247.5 1438.75 -393.509 -428.078 581.464 
10154800 -10274.2 10448.2 1209.12 -305.333 23.4358 306.231 
1582.5 2
10155201 -10364.4 9040 1287.33 -149.586 -418.347 444.286 
10154800 -10403.8 10201.3 1192.33 -261.145 -497.816 562.154 
1583 2
10155201 -10480.1 8631.38 1287.62 -234.646 -828.854 861.428 
10154800 -10495.9 9869.62 1245.38 -186.81 -672.836 698.288 
1583.5 2
10155201 -10197.7 7864.33 1362.33 552.756 -1501.06 1599.6 
10154800 -10474.6 9457 1219.56 41.721 -807.485 808.562 
1584 2
10155201 -9885.62 7311 1338.12 615.467 -1091.39 1252.97 
10154800 -10265 9100.62 1276.25 413.325 -702.909 815.425 
1584.5 2
10155201 -9752.11 6868.56 1396.11 269.725 -893.827 933.637 
10154800 -10043.4 8783.22 1346.22 447.587 -641.218 781.981 
1585 3
10162501 -9001.67 8701 1327.67 0 0 0 
10155201 -9506.38 6495.38 1374.62 491.472 -746.361 893.644 
10154800 -9737.5 8430.25 1254.88 611.889 -705.944 934.219 
1585.5 3
10162501 -8796.56 8388.44 1387.67 574.541 -875.506 1047.19 
10155201 -9290.11 6421 1241.44 429.095 -147.569 453.761 
10154800 -9241.11 8024.89 1406.89 984.899 -804.288 1271.58 
1586 3
10162501 -8242.75 7838.62 1497.5 1094.48 -1086.6 1542.26 
10155201 -8887.75 6178.75 1178.38 795.18 -478.755 928.18 
10154800 -8761.5 7688.62 1397.12 947.848 -664.553 1157.6 
1586.5 3
10162501 -7857.75 7594.88 1547.62 813.953 -515.328 963.371 
10155201 -8414.5 6263 1279.62 1000.53 178.118 1016.26 
10154800 -8424.25 7336.25 1361.88 713.002 -744.979 1031.2 
1587 3
10162501 -7455.11 7498.11 1544.78 808.512 -194.305 831.532 
10155201 -7785.56 6256.44 1314.33 1262.94 -13.1638 1263.01 
10154800 -8072.44 7025.44 1384.11 706.437 -624.108 942.636 
1587.5 3
10162501 -7135.67 7402.44 1274.89 614.316 -183.974 641.273 
10155201 -7090.22 5829.44 1248.67 1337.18 -821.154 1569.19 
10154800 -7698.67 6755 1321.78 718.803 -520.085 887.224 
1588 3
10162501 -6593.78 7225.11 1335.78 1064.61 -348.396 1120.17 
10155201 -6660.11 5639.78 1213.33 845.012 -372.626 923.523 
10154800 -7435.22 6564.33 1258.33 517.573 -374.591 638.905 
1588.5 3
10162501 -5650.78 7147.44 1288.11 1863.64 -153.491 1869.95 
10155201 -6145.67 5559.89 1292.56 1016.69 -157.883 1028.87 
10154800 -6960.44 6352.56 1253.44 938.296 -418.533 1027.41 
1589 3
10162501 -5076.12 6830.88 1289.5 1170.37 -644.744 1336.21 
10155201 -5801.62 5458.62 1215.12 700.696 -206.24 730.417 
10154800 -6327.5 6193.75 1288 1289.09 -323.433 1329.05 
1589.5 3
10162501 -4615.22 6598.78 1355 933.002 -469.832 1044.62 
10155201 -5447.67 5332 1044.11 716.515 -256.326 760.984 
10154800 -5827.22 6153.67 1278.78 1012.71 -81.1404 1015.95 
1590 3
10162501 -4229.89 6453 1381.78 741.026 -280.342 792.282 
10155201 -4863.67 5115 1184.67 1123.08 -417.308 1198.1 
10154800 -5314.44 6106.89 1204.67 986.111 -89.9573 990.206 
1590.5 3
10162501 -3860.62 6170.38 1456.88 756.688 -579.15 952.886 
10155201 -4120.12 4887.75 1410.5 1523.65 -465.676 1593.23 
10154800 -4787 5927.25 1139 1080.83 -368.112 1141.8 
1591 3
10162501 -3424.56 5909.56 1503.89 893.585 -534.466 1041.22 
10155201 -3655.11 4701.33 1497.22 952.897 -382.001 1026.61 
10154800 -4164.44 5628.67 1282.78 1275.73 -611.851 1414.87 
1591.5 3
10162501 -2950.11 5695.33 1561.11 923.044 -416.775 1012.77 
10155201 -3024.89 4486.67 1545.78 1226.11 -417.639 1295.29 
10154800 -3610.89 5484.22 1435.22 1076.96 -281.02 1113.02 
1592 3
10162501 -2459.67 5533.22 1575 969.258 -320.378 1020.83 
10155201 -2588 4331 1564.22 863.417 -307.642 916.587 
10154800 -3127 5361.56 1472.89 956.302 -242.424 986.551 
1592.5 3
10162501 -2015.78 5398.67 1613.11 878.988 -266.447 918.484 
10155201 -2200.78 4027.33 1557 766.777 -601.32 974.44 
10154800 -2681 5099.78 1468.67 883.168 -518.372 1024.06 
1593 3
10162501 -1506.62 5205.38 1632.62 1039.09 -394.473 1111.45 
10155201 -1850 3860.38 1551.5 715.873 -340.731 792.825 
10154800 -2237.25 5020 1488 905.612 -162.812 920.131 
1593.5 3
10162501 -1098 5037.78 1641.56 837.346 -343.437 905.04 
10155201 -1423.56 3687.78 1593.78 873.862 -353.683 942.722 
10154800 -1800.22 4893.11 1565.89 895.549 -260.018 932.533 
1594 3
10162501 -657.556 4888.22 1646.78 873.898 -296.737 922.903 
10155201 -974.667 3420 1576 890.653 -531.305 1037.09 
10154800 -1326.56 4728.89 1589.67 939.815 -325.838 994.697 
1594.5 3
10162501 -170.889 4779.56 1672.11 950.521 -212.24 973.928 
10155201 -536.111 3149.89 1570.11 856.554 -527.561 1005.98 
10154800 -919 4576.22 1595.56 796.007 -298.177 850.022 
1595 3
10162501 470 4847.62 1692.5 1318.7 140.061 1326.12 
10155201 -108.625 2852.62 1589.25 879.601 -611.654 1071.36 
10154800 -560.125 4459.62 1590.62 738.426 -239.912 776.422 
1595.5 3
10162501 937.636 4817.09 1665.09 920.544 -60.1065 922.504 
10155201 425.545 2744.55 1601.91 1051.52 -212.755 1072.82 
10154800 -355.182 4451.55 1524.27 403.431 -15.9046 403.745 
1596 3
10162501 1292.62 4662.31 1623.31 728.91 -317.83 795.189 
10155201 778.462 2570.46 1612.23 724.674 -357.462 808.041 
10154800 -194.769 4620.08 1580.77 329.389 346.061 477.761 
1596.5 3
10162501 1764.08 4486.33 1738.08 942.936 -351.949 1006.48 
10155201 979.167 2437.08 1654.67 401.41 -266.756 481.964 
10154800 68.1667 4758.33 1624.75 525.872 276.513 594.138 
1597 3
10162501 2521.45 4220.36 1659.18 1462.11 -513.455 1549.64 
10155201 1381.09 2210.09 1603.55 775.916 -438.209 891.107 
10154800 675 4815.64 1565.73 1171.49 110.624 1176.7 
1597.5 3
10162501 2840.2 3899.1 1583.4 682.538 -687.931 969.076 
10155201 1925.8 2105.7 1598.3 1166.4 -223.535 1187.63 
10154800 1343.8 4776 1551.9 1432.12 -84.8744 1434.63 
1598 3
10162501 3224.6 3842.1 1592.8 764.215 -113.32 772.571 
10155201 2508.3 2205.6 1569.5 1158.05 198.608 1174.96 
10154800 2074.1 4416.8 1573.4 1451.89 -714.115 1618.01 
1598.5 3
10162501 3531.89 3629.22 1563.11 607.29 -420.707 738.78 
10155201 2857.44 2387.67 1547.44 690.009 359.816 778.19 
10154800 2497.78 4148.78 1608.56 837.308 -529.688 990.785 
1599 3
10162501 3752.67 3409.67 1570.11 448.735 -446.251 632.853 
10155201 3100.56 2394.89 1533.44 494.128 14.6793 494.346 
10154800 2818.67 3904.89 1563.56 652.213 -495.709 819.213 
1599.5 3
10162501 3941.56 3294.22 1580.89 376.273 -229.969 440.984 
10155201 3357.22 2360.33 1487.56 511.288 -68.8358 515.901 
10154800 3037.56 3651.44 1505.44 436.034 -504.869 667.097 
1600 3
10162501 4163.11 3034.56 1590.44 454.94 -533.196 700.905 
10155201 3628.56 2184.44 1514.67 557.153 -361.168 663.974 
10154800 3300.22 3572.44 1489.67 539.357 -162.218 563.223 
1600.5 3
10162501 4499.67 2819 1503.67 658.621 -421.831 782.128 
10155201 3910.56 2044.78 1457.33 551.859 -273.32 615.835 
10154800 3450.89 3445.78 1528.33 294.847 -247.88 385.2 
1601 3
10162501 4936.89 2618.33 1446.56 860.674 -395.013 946.992 
10155201 4277.11 1827.22 1433.11 721.566 -428.259 839.085 
10154800 3617 3294.44 1491.22 326.99 -297.9 442.343 
1601.5 3
10162501 5447.11 2374.56 1432.89 1002.4 -478.935 1110.94 
10155201 4682.33 1504.89 1459.56 796.114 -633.268 1017.26 
10154800 3942.89 3143 1467.22 640.253 -297.533 706.01 
1602 3
10162501 5821.56 2266.89 1455.33 737.095 -211.942 766.961 
10155201 5007.89 1332.67 1481.78 640.857 -339.02 725.005 
10154800 4413.22 2986.67 1401.78 925.853 -307.743 975.658 
1602.5 3
10162501 6318.22 1996.67 1486.44 964.401 -524.703 1097.9 
10155201 5446.22 1166.56 1497.67 851.133 -322.546 910.199 
10154800 5002 2802.44 1312.44 1143.26 -357.713 1197.91 
1603 3
10162501 6705.62 1616.75 1473.75 797.125 -781.722 1116.47 
10155201 5916.12 936.875 1495.38 966.878 -472.594 1076.2 
10154800 5573.5 2498.75 1331 1175.93 -624.886 1331.65 
1603.5 3
10162501 7097.22 1337.44 1514 795.929 -567.694 977.64 
10155201 6274.89 616.333 1494 729.195 -651.507 977.848 
10154800 5995.56 2300.89 1349.44 857.836 -402.157 947.425 
1604 3
10162501 7528.38 987.5 1606.62 843.743 -684.823 1086.69 
10155201 6723.75 248.125 1533.88 878.397 -720.564 1136.13 
10154800 6380.5 1945.75 1391.5 753.316 -694.988 1024.94 
1604.5 3
10162501 7927.75 619.5 1612.5 818.391 -754.098 1112.85 
10155201 7047.62 -77.25 1517.38 663.678 -666.752 940.759 
10154800 6675.5 1727.5 1404.38 604.508 -447.234 751.963 
1605 3
10162501 8147.62 404.5 1648.12 447.811 -437.882 626.318 
10155201 7360.75 -421.375 1546.75 637.729 -700.866 947.582 
10154800 7057.88 1311 1430.88 778.768 -848.269 1151.54 
1605.5 3
10162501 8593.44 177.222 1666.89 902.469 -460.076 1012.98 
10155201 7719.11 -864 1544.67 725.427 -896.002 1152.85 
10154800 7321.67 813.444 1530.67 533.991 -1007.2 1140 
1606 3
10162501 9123.12 -351.5 1583.12 1057.25 -1055.33 1493.82 
10155201 8148 -1432.75 1543.88 856.066 -1135.23 1421.83 
10154800 7816.12 197 1562.38 986.943 -1230.43 1577.34 
1606.5 3
10162501 9554.33 -1133 1518.11 834.059 -1511.61 1726.44 
10155201 8485.33 -1791.33 1605.78 652.482 -693.585 952.257 
10154800 8085.89 -227.222 1514.33 521.787 -820.546 972.398 
1607 3
10162501 9951.88 -1646 1467.88 795.083 -1026 1298.01 
10155201 8887.62 -2137.62 1563.25 804.583 -692.583 1061.61 
10154800 8556.5 -619 1515 941.222 -783.556 1224.69 
1607.5 3
10162501 10324 -2047.22 1492 744.25 -802.444 1094.45 
10155201 9248.56 -2533.44 1580.44 721.861 -791.639 1071.34 
10154800 9118 -1118 1559.33 1123 -998 1502.38 
1608 3
10162501 10619.6 -2378.62 1588.38 598.431 -670.856 898.981 
10155201 9580 -2933.5 1541.38 670.94 -809.829 1051.66 
10154800 9602.25 -1658.12 1574.5 980.263 -1093.37 1468.46 
1608.5 3
10162501 10972.6 -2761.56 1562.33 687.974 -746.453 1015.14 
10155201 9963.11 -3270 1552.89 746.805 -655.945 993.973 
10154800 10049.2 -2023.22 1551.11 871.291 -711.69 1125.01 
1609 3
10162501 11276.6 -3092.25 1552.88 584.749 -635.951 863.924 
10155201 10419.4 -3573.75 1518.88 877.431 -584.135 1054.09 
10154800 10269.8 -2403.62 1563.38 424.092 -731.544 845.583 
1609.5 3
10162501 11481 -3464.88 1562.5 421.392 -768.299 876.273 
10155201 10753.2 -3859 1505.62 688.402 -588.144 905.434 
10154800 10497.9 -2809 1522.5 470.361 -835.825 959.084 
1610 3
10162501 11898.4 -3707 1550.75 850.051 -493.126 982.731 
10155201 11092.4 -4430.88 1514 690.682 -1164.71 1354.11 
10154800 10674.8 -3285.25 1530.62 360.234 -969.959 1034.69 
1610.5 3
10162501 12213.9 -4082.22 1560.89 632.292 -751.948 982.456 
10155201 11304.6 -4852.78 1484.33 425.212 -845.497 946.398 
10154800 10816.1 -3655.22 1515 283.289 -741.427 793.705 
1611 3
10162501 12457.5 -4422.5 1608.25 495.145 -691.621 850.593 
10155201 11604.6 -5255.62 1433.5 609.897 -818.795 1020.98 
10154800 10907.8 -3969.62 1467.75 186.258 -639.03 665.621 
1611.5 3
10162501 12704.2 -5036.67 1586.11 500.451 -1245.77 1342.54 
10155201 11995.1 -5737.67 1438.56 792.061 -977.772 1258.33 
10154800 11335 -4448.56 1495.56 866.633 -971.462 1301.84 
1612 3
10162501 13029.9 -5499.56 1609.56 642.341 -912.996 1116.32 
10155201 12355.8 -6256.44 1494.67 711.374 -1023.23 1246.22 
10154800 11672.1 -4975.67 1519.22 664.913 -1039.67 1234.11 
1612.5 3
10162501 13345.8 -5891.89 1582.78 612.188 -760.336 976.158 
10155201 12736.7 -6609.56 1577.22 738.157 -684.324 1006.57 
10154800 12119.1 -5423.44 1524.67 866.279 -867.786 1226.17 
1613 3
10162501 13789.6 -6148.62 1555.38 903.966 -522.884 1044.3 
10155201 13049.4 -6986.88 1584.62 636.881 -768.471 998.081 
10154800 12522.9 -5937.5 1528.75 822.33 -1046.96 1331.29 
1613.5 3
10162501 14082.1 -6391.44 1594.33 601.823 -499.628 782.189 
10155201 13253.3 -7286.11 1584.33 419.667 -615.712 745.132 
10154800 12904.9 -6280.67 1574.56 786.037 -706.104 1056.62 
1614 3
10162501 14406.2 -6710.44 1578.33 623.291 -613.462 874.543 
10155201 13560.9 -7673.11 1613.33 591.453 -744.231 950.629 
10154800 13227.6 -6679.33 1626.44 620.513 -766.667 986.313 
1614.5 3
10162501 14649.2 -7085.75 1575.62 502.124 -775.425 923.803 
10155201 13942 -8006.62 1568.5 787.42 -689.078 1046.35 
10154800 13580.6 -6955.25 1616.75 729.482 -570.076 925.814 
1615 3
10162501 14919.1 -7661.33 1566.33 533.322 -1137.52 1256.33 
10155201 14318.6 -8347 1587.56 744.181 -672.678 1003.15 
10154800 13873.4 -7250.11 1575.56 578.695 -582.729 821.256 
1615.5 3
10162501 15324.2 -8143.5 1562.75 797.517 -949.147 1239.72 
10155201 14617.4 -8645.88 1558.25 588.227 -588.337 831.956 
10154800 14257.6 -7640.38 1556.62 756.261 -768.236 1078.02 
1616 3
10162501 15556.1 -8540.78 1599.56 465.585 -797.747 923.671 
10155201 14936 -8993.78 1611.33 639.809 -698.6 947.311 
10154800 14658.4 -7983.44 1625.11 804.858 -688.894 1059.42 
1616.5 3
10162501 15864.6 -8928.75 1575.25 612.131 -769.786 983.501 
10155201 15242.6 -9435 1570.62 608.383 -875.441 1066.08 
10154800 14965.1 -8402 1574.62 608.493 -830.467 1029.53 
1617 3
10162501 16198.1 -9207 1583.75 676.471 -564.402 881 
10155201 15464.1 -9876 1593.12 449.29 -894.523 1001.02 
10154800 15264.9 -8715.62 1574.75 608.012 -636.156 879.985 
1617.5 3
10162501 16561.7 -9089.67 1594.78 725.632 234.198 762.49 
10155201 15768 -10247.2 1558.89 606.537 -740.963 957.555 
10154800 15614.2 -9112.56 1611.56 697.3 -792.277 1055.43 
1618 3
10162501 16965.8 -9244.12 1584.75 806.554 -308.3 863.468 
10155201 16148.9 -10616.8 1538.62 760.23 -737.58 1059.23 
10154800 15940.6 -9535.5 1604.88 651.503 -844.2 1066.36 
1618.5 3
10162501 17324 -9793.33 1616.78 720.825 -1105.05 1319.36 
10155201 16609 -10964.1 1539.11 925.805 -698.916 1160 
10154800 16360.7 -10190.4 1673 845.154 -1317.8 1565.53 
1619 3
10162501 17578.6 -10390.9 1641.88 512.324 -1202.3 1306.9 
10155201 16956.8 -11234.1 1515 699.698 -543.288 885.855 
10154800 16636.8 -10416.4 1695.25 555.5 -454.589 717.796 
1619.5 3
10162501 17843.9 -10713.6 1635.38 535.859 -652.02 843.964 
10155201 17290.2 -11535.6 1527.5 673.737 -609.091 908.248 
10154800 16984.5 -10582.5 1618 702.525 -335.606 778.571 
1620 3
10162501 18224.8 -10929.6 1614.44 757.262 -429.285 870.478 
10155201 17830.2 -11898.9 1492.11 1073.5 -722.195 1293.82 
10154800 17394.1 -10900.7 1554.33 814.336 -632.538 1031.14 
1620.5 3
10162501 18580.4 -11170.5 1611.5 701.375 -475.236 847.217 
10155201 18439.1 -12336.5 1475.75 1200.99 -863.138 1478.98 
10154800 17647.2 -11254.1 1563 499.288 -697.156 857.505 
1621 3
10162501 18649.1 -11267.1 1607.62 143.528 -201.722 247.573 
10155201 18816.4 -12641.1 1518.88 787.578 -635.96 1012.29 
10154800 17684.6 -11382.8 1546.62 78.0271 -268.528 279.635 
1621.5 3
10162501 19024 -11896.2 1585.83 636.46 -1067.98 1243.25 
10155201 19206 -13040 1541 661.503 -677.207 946.676 
10154800 18355.7 -12081.2 1534 1139.29 -1185.77 1644.39 
1622 3
10162501 19274.4 -12219.2 1586.75 590.507 -761.989 964.015 
10155201 19469.9 -13384.2 1545.5 622.347 -811.91 1022.99 
10154800 18784.1 -12466.9 1508.12 1010.51 -909.689 1359.66 
1622.5 3
10162501 19551.3 -12533.8 1601.11 544.122 -617.933 823.353 
10155201 19663.6 -13684.6 1608.56 380.512 -589.991 702.053 
10154800 19011.8 -12750.7 1463.11 447.255 -557.547 714.77 
1623 3
10162501 19849.8 -12929.1 1594.25 576.094 -763.219 956.236 
10155201 19961 -14031.4 1595 574.217 -669.536 882.045 
10154800 19279.1 -13067.2 1410.62 516.114 -611.165 799.935 
1623.5 3
10162501 20195.2 -13231.8 1622.25 710.905 -622.685 945.052 
10155201 20360.2 -14285.1 1571.5 821.502 -522.119 973.383 
10154800 19652.2 -13223.4 1428.75 767.747 -321.245 832.246 
1624 3
10162501 20431.1 -13434.9 1599.38 491.406 -423.177 648.505 
10155201 20683.5 -14537.1 1543.38 673.438 -525 853.899 
10154800 19948.4 -13728.1 1445.38 616.927 -1051.56 1219.17 
1624.5 3
10162501 20731.6 -13680.1 1589.12 605.847 -494.456 782.008 
10155201 21129 -14674 1548.75 898.185 -275.958 939.622 
10154800 20373.9 -14085.4 1426.38 857.863 -720.262 1120.14 
1625 3
10162501 21045.4 -13846.9 1606.38 623.757 -331.511 706.38 
10155201 21630.9 -14922 1529 997.763 -493.042 1112.93 
10154800 20840.5 -14319.2 1413 927.684 -464.96 1037.68 
1625.5 3
10162501 21437.4 -13932.1 1600.38 787.149 -171.185 805.548 
10155201 22072.6 -15246.2 1454.38 887.048 -651.104 1100.36 
10154800 21391.8 -14433.4 1421.12 1106.93 -229.167 1130.4 
1626 3
10162501 22014 -14112.9 1579.88 1104.65 -346.264 1157.64 
10155201 22517.8 -15515.6 1447.38 852.73 -516.044 996.719 
10154800 21825.2 -14594.5 1426.12 830.46 -308.669 885.968 
1626.5 3
10162501 22621.1 -14477.2 1578.75 1172.06 -703.427 1366.94 
10155201 23061.1 -15768.9 1523.88 1048.99 -488.9 1157.32 
10154800 22190.5 -14678.2 1432.5 705.116 -161.68 723.415 
1627 3
10162501 23278.7 -15278.4 1579.71 1372.84 -1672.61 2163.86 
10155201 23449.9 -15959.6 1543.29 811.549 -398.114 903.94 
10154800 22625.4 -14587.1 1433.29 907.993 190.203 927.7 
1627.5 3
10162501 24035.8 -15824.2 1575.25 1593.76 -1149.1 1964.81 
10155201 23694.9 -16200.2 1553.5 515.827 -506.692 723.059 
10154800 23187.4 -14681.1 1454.38 1183.05 -197.857 1199.48 
1628 3
10162501 24435 -16319.6 1596.25 800.1 -992.735 1275.02 
10155201 23904.6 -16334.8 1575.38 420.341 -269.539 499.337 
10154800 23767.9 -15128.4 1494.38 1163.33 -896.293 1468.56 
1628.5 3
10162501 24702.1 -16599.6 1627.75 540.739 -566.802 783.366 
10155201 24198.6 -16360.2 1587.88 595.142 -51.6194 597.376 
10154800 24414.4 -15547.8 1537.12 1308.7 -848.937 1559.94 
1629 3
10162501 25108.5 -16701 1676.62 793.701 -197.998 818.025 
10155201 24572.5 -16474.4 1587.75 730.225 -222.9 763.487 
10154800 24825.5 -15722.2 1566.25 802.979 -340.82 872.315 
1629.5 3
10162501 25579.2 -16840.4 1621.38 924.853 -273.821 964.536 
10155201 25172.4 -16227.6 1582.5 1178.54 484.774 1274.34 
10154800 25244.6 -15664 1569.25 823.428 114.44 831.343 
1630 3
10162501 26153.9 -17024.4 1531.25 1115.78 -357.282 1171.58 
10155201 25710.1 -16236.8 1572.75 1044.17 -17.7184 1044.33 
10154800 25637.1 -15717.9 1587.38 762.136 -104.612 769.282 
1630.5 3
10162501 26589.9 -17283.6 1555.75 849.903 -505.361 988.799 
10155201 26242.2 -16401.4 1542.75 1037.28 -320.906 1085.79 
10154800 26176.2 -15881.1 1586.62 1050.93 -318.226 1098.05 
1631 3
10162501 27119.9 -17577.7 1535.71 1081.6 -600.182 1236.96 
10155201 26626.6 -16629.4 1524.29 784.329 -465.415 912.022 
10154800 26754.4 -16139.6 1583.86 1179.96 -527.442 1292.47 
1631.5 3
10162501 27592.9 -17774.5 1574.62 973.288 -404.909 1054.15 
10155201 26947.4 -17095.1 1530.75 660.09 -958.223 1163.58 
10154800 27288.2 -16676.1 1578.75 1098.4 -1104.02 1557.35 
1632 3
10162501 27982.9 -17884.1 1544.29 779.964 -219.286 810.204 
10155201 27357.1 -17346.4 1528.57 819.536 -502.607 961.381 
10154800 27706.7 -16921.6 1626.43 836.929 -490.893 970.271 
1632.5 3
10162501 28431.1 -18036.5 1562.12 922.362 -313.492 974.181 
10155201 28016.9 -17559.8 1529.5 1357.47 -438.933 1426.67 
10154800 28165.8 -17000.9 1641.75 944.518 -163.176 958.51 
1633 3
10162501 28830.8 -18228 1536.25 789.773 -378.458 875.769 
10155201 28513.6 -17559.6 1538.12 981.719 0.247036 981.719 
10154800 28572.6 -17027.5 1643.12 804.101 -52.6186 805.821 
1633.5 3
10162501 29305 -18360.6 1466.62 928.082 -259.54 963.69 
10155201 28999.9 -17618 1549.5 951.566 -114.237 958.398 
10154800 29115.9 -17118.8 1625 1063.11 -178.571 1078 
1634 3
10162501 29838.2 -18618.9 1389.5 1055.94 -511.386 1173.25 
10155201 29365 -17734.4 1582.75 723.02 -230.446 758.856 
10154800 29686.2 -17336.9 1636 1129.46 -431.931 1209.23 
1634.5 3
10162501 30323.4 -18785.3 1310.86 1038.93 -356.34 1098.34 
10155201 29884.3 -17931.1 1598.57 1111.96 -421.344 1189.11 
10154800 30039.4 -17458.4 1647.14 756.271 -260.286 799.809 
1635 3
10162501 30883.5 -19033.5 1252.88 1100.34 -487.651 1203.55 
10155201 30607.8 -18112 1589.75 1421.34 -355.319 1465.08 
10154800 30288.6 -17666.9 1645 489.58 -409.521 638.276 
1635.5 2
10162501 31329.9 -19259.6 1217 898.139 -454.98 1006.81 
10155201 31100.2 -18336 1577.88 990.946 -450.704 1088.63 
1636 2
10162501 31829.1 -19538.2 1240.88 998.5 -557.25 1143.47 
10155201 31520.8 -18478.8 1541.88 841 -285.5 888.139 
1636.5 2
10162501 32201.1 -19718.1 1299.25 730.845 -353.389 811.799 
10155201 32307.5 -18877.8 1523.12 1545.68 -783.89 1733.09 
1637 2
10162501 32835.3 -19890.7 1401.22 1219.63 -331.811 1263.96 
10155201 32853.1 -19094.2 1547.33 1049.25 -416.293 1128.82 
1637.5 2
10162501 33426.6 -19988.4 1564.43 1173.09 -193.972 1189.02 
10155201 33328.4 -19164 1572.71 943.09 -138.448 953.198 
1638 2
10162501 33897.6 -20066 1604.62 1010.84 -166.462 1024.46 
10155201 33770.8 -19295.5 1555.25 949.188 -282.189 990.246 
1638.5 2
10162501 34316.2 -20213.6 1621.33 791.299 -278.933 839.022 
10155201 34274.9 -19390.2 1561.67 953.004 -179.059 969.679 
1639 2
10162501 34751 -20455.6 1619.75 840.963 -468.219 962.522 
10155201 34792.9 -19524.5 1558.12 1001.91 -259.725 1035.02 
1639.5 2
10162501 35245 -20623.6 1539.75 1008.16 -342.857 1064.87 
10155201 35225.1 -19685.6 1562.88 882.143 -328.827 941.437 
1640 2
10162501 35729.2 -20826.1 1508 984.248 -411.585 1066.84 
10155201 35664.4 -19905.1 1557.88 892.785 -446.138 998.05 
1640.5 2
10162501 36222.6 -21011.9 1533 1019.37 -383.781 1089.22 
10155201 36181.5 -20175.4 1539.38 1068.44 -558.368 1205.55 
1641 2
10162501 36717.9 -21176.9 1569.67 965.427 -321.665 1017.6 
10155201 36615.7 -20383.8 1573.11 846.329 -406.243 938.779 
1641.5 2
10162501 37239.2 -21540.2 1585.5 985.56 -686.883 1201.31 
10155201 37087.6 -20505.9 1575.38 892.171 -230.808 921.543 
1642 2
10162501 37735.2 -21811 1598.88 1024.79 -559.401 1167.53 
10155201 37623.6 -20663 1624.62 1107.44 -324.638 1154.04 
1642.5 2
10162501 38108.8 -21751.6 1696.88 757.606 120.436 767.12 
10155201 38117.8 -20856.9 1649.38 1002.28 -393.256 1076.67 
1643 2
10162501 38576.2 -21804.3 1721.89 927.524 -104.58 933.401 
10155201 38556.7 -20993.4 1695.67 870.866 -270.971 912.049 
1643.5 2
10162501 39103.2 -21996.6 1721.5 1058.29 -386.128 1126.53 
10155201 39066.5 -21062.9 1702.75 1023.76 -139.419 1033.21 
1644 2
10162501 39519.4 -22247.9 1694.11 832.389 -502.528 972.32 
10155201 39422.2 -21221.9 1653 711.444 -318.028 779.291 
1644.5 2
10162501 39915.1 -22562.1 1645.12 796.138 -632.266 1016.66 
10155201 39784.1 -21423.4 1656.38 728.175 -405.405 833.421 
1645 2
10162501 40381.6 -22871.9 1568.78 949.96 -630.884 1140.37 
10155201 40199.9 -21608.7 1644.67 846.77 -377.376 927.055 
1645.5 2
10162501 40916.5 -23040.8 1541.5 1055.12 -333.059 1106.44 
10155201 40628.5 -22031.4 1593 845.387 -833.744 1187.35 
1646 2
10162501 41322.7 -23146.3 1561.44 818.884 -212.87 846.1 
10155201 41072.2 -22347.9 1559.11 894.601 -638.133 1098.87 
1646.5 2
10162501 41836.2 -23307.6 1545 1039.64 -326.501 1089.71 
10155201 41524.8 -22505.8 1571.5 916.048 -319.557 970.186 
1647 2
10162501 42255.6 -23488.7 1532.67 864.548 -373.282 941.691 
10155201 41949.6 -22596.2 1565.89 875.888 -186.541 895.532 
1647.5 2
10162501 42683.6 -23749 1525.67 829.457 -504.522 970.846 
10155201 42442 -22734.8 1553 954.35 -268.519 991.406 
1648 2
10162501 43147.6 -23962.1 1572.78 877.127 -402.857 965.217 
10155201 43020.1 -22818.8 1529.44 1092.84 -158.79 1104.31 
1648.5 2
10162501 43756.5 -24084.8 1513.75 1237.69 -249.266 1262.54 
10155201 43533.5 -22930.5 1527.5 1043.47 -227.078 1067.9 
1649 2
10162501 44171.2 -24153 1541 831.107 -136.774 842.286 
10155201 43994.6 -23085.8 1607.56 923.959 -311.178 974.952 
1649.5 2
10162501 44582.6 -24336.1 1581.33 819.389 -364.763 896.912 
10155201 44477 -23279.9 1605.44 961.045 -386.676 1035.92 
1650 2
10162501 44972.8 -24374.8 1584.38 793.078 -78.5343 796.957 
10155201 45012.8 -23459.5 1591.62 1088.92 -365.063 1148.49 
1650.5 2
10162501 45417 -24550.4 1604.5 953.326 -376.878 1025.12 
10155201 45464.6 -23607.1 1639.38 969.689 -316.792 1020.12 
1651 2
10162501 45871.9 -24650 1611.44 881.568 -193.072 902.462 
10155201 45827 -23598.1 1634.78 702.277 17.4688 702.494 
1651.5 2
10162501 46269 -24694.1 1636 760.749 -84.504 765.428 
10155201 46152.6 -23542.9 1677.89 623.67 105.79 632.578 
1652 2
10162501 46523.2 -24641.1 1657.38 516.768 107.695 527.871 
10155201 46446.6 -23437.1 1741.88 597.702 214.967 635.184 
1652.5 2
10162501 46742.3 -24455.6 1671.22 451.718 382.617 591.984 
10155201 46785.9 -23517.1 1719.67 699.513 -164.92 718.691 
1653 2
10162501 47034.2 -24223.6 1633.89 570.095 453.125 728.238 
10155201 47091.4 -23544.2 1699.56 596.788 -52.9514 599.133 
1653.5 2
10162501 47285.3 -24266 1615.11 480.136 -81.1557 486.946 
10155201 47188.3 -23647.6 1706.67 185.256 -197.578 270.845 
1654 2
10162501 47356.4 -24384.6 1612.75 149.247 -249.212 290.485 
10155201 47022.8 -23923.4 1706 -347.864 -579.453 675.851 
