# Supplementary material for: Intrinsic group behaviour II: On the dependence of triad spatial dynamics on social and personal features; and on the effect of social interaction on small group dynamics
Source: PLoS One. 2019 Dec 3;14(12):e0225704. doi: 10.1371/journal.pone.0225704 (PMC6890182; doi:10.1371/journal.pone.0225704)
Supplement: S3 Data Set — (ZIP) [file pone.0225704.s003.zip › set_3_int/group_traj_triad_int/traj_3_0217_6.dat]

3 10154800 10153300 10153903 0 0 0 1 0 1 0 20 20 20 1588.05 1615.98 1569.6 
1533 1
10153300 36030.9 -17446.4 1360.5 0 0 0 
1533.5 1
10153300 35651.7 -17454.8 1499.11 -783.488 -17.3611 783.681 
1534 1
10153300 35232.8 -17281.4 1512 -810.23 335.268 876.856 
1534.5 1
10153300 34657.3 -17194.9 1525 -1115.2 167.743 1127.75 
1535 1
10153300 34085.3 -17266.4 1514.11 -1128.21 -141.135 1137 
1535.5 1
10153300 33548.7 -17144.7 1503.64 -1064.69 241.502 1091.74 
1536 1
10153300 33137.1 -17078.6 1478.43 -879.607 141.359 890.893 
1536.5 1
10153300 32659.9 -17205.9 1489.73 -954.41 -254.724 987.817 
1537 1
10153300 32109.7 -16926.4 1431.53 -1109.27 563.575 1244.23 
1537.5 1
10153300 31529.2 -16797.4 1392.17 -1182.28 262.695 1211.11 
1538 1
10153300 31031.6 -16512.5 1400.18 -1009.19 578.016 1163 
1538.5 1
10153300 29901.3 -16187.9 1583.2 -2157.13 619.379 2244.29 
1539 1
10153300 29182.4 -16220.2 1624.22 -1401.28 -63.0063 1402.69 
1539.5 2
10153903 28339 -17020 1584.8 0 0 0 
10153300 28763 -16086.4 1649.56 -861.282 274.698 904.028 
1540 2
10153903 27942.7 -16897.3 1648.78 -1003.38 310.549 1050.33 
10153300 28204 -15853.4 1584.33 -1102.56 459.566 1194.51 
1540.5 2
10153903 27579.3 -16612.8 1637.11 -722.333 565.717 917.497 
10153300 27644 -15695.8 1585.78 -1113.32 313.453 1156.6 
1541 2
10153903 27092.2 -16502.9 1554.5 -1014.76 228.964 1040.27 
10153300 27095.8 -15660.6 1528.5 -1142.19 73.235 1144.53 
1541.5 2
10153903 26470.7 -16460.4 1522.44 -1258.27 85.8918 1261.19 
10153300 26508.6 -15690.6 1534.89 -1188.65 -60.5882 1190.2 
1542 2
10153903 25811.7 -16155.1 1525.67 -1304.95 604.62 1438.21 
10153300 25856 -15440.1 1600.89 -1292.19 495.93 1384.09 
1542.5 2
10153903 25153.4 -15906.6 1573.89 -1329.74 502.132 1421.39 
10153300 25319.1 -14975.8 1588 -1084.62 938.047 1434 
1543 2
10153903 24646.3 -15642.9 1602.33 -1006.17 523.148 1134.05 
10153300 24866.6 -14881.8 1579.11 -897.928 186.508 917.093 
1543.5 2
10153903 24221.2 -15379.2 1566.56 -855.354 530.516 1006.52 
10153300 24421.8 -14841.4 1562.44 -894.925 81.1536 898.597 
1544 2
10153903 23659.7 -15137.8 1576.2 -1071.61 460.729 1166.45 
10153300 23897.5 -14575.7 1581.7 -1000.53 507.146 1121.72 
1544.5 2
10153903 22976.8 -14857.2 1606 -1349.65 554.502 1459.12 
10153300 23353.3 -14190.3 1580.67 -1075.43 761.594 1317.79 
1545 2
10153903 22443.8 -14676.1 1523 -1085.54 368.862 1146.5 
10153300 22723.4 -14061 1515.33 -1282.87 263.408 1309.63 
1545.5 2
10153903 21833.1 -14348.4 1503.78 -1228.71 659.289 1394.41 
10153300 22131.3 -13769.1 1601.89 -1191.37 587.302 1328.26 
1546 2
10153903 21357.4 -14092.9 1540.33 -990.972 532.407 1124.94 
10153300 21672.2 -13494 1604.44 -956.481 573.148 1115.06 
1546.5 2
10153903 20925.8 -13817.6 1578 -858.184 547.382 1017.89 
10153300 21258.7 -13254.8 1650 -822.178 475.591 949.823 
1547 2
10153903 20466 -13455.8 1611.8 -882.491 694.348 1122.9 
10153300 20787.7 -12973.5 1633.2 -903.967 539.881 1052.91 
1547.5 3
10154800 20222 -11592 877 0 0 0 
10153903 20053.1 -13157.1 1611.12 -853.048 617.097 1052.85 
10153300 20380 -12668 1627.25 -842.355 631.198 1052.6 
1548 3
10154800 20015 -11423.8 867 -701.695 570.245 904.187 
10153903 19611.1 -12820.8 1583.67 -898.402 683.633 1128.93 
10153300 20068.3 -12330.9 1643.22 -633.469 685.185 933.146 
1548.5 3
10154800 19376.7 -11180.4 989.889 -1261.53 480.896 1350.08 
10153903 19168.3 -12540.7 1551.11 -875.055 553.579 1035.46 
10153300 19578.9 -11979 1646.89 -967.282 695.433 1191.33 
1549 3
10154800 18771.4 -10943.7 1104.56 -1217.75 476.414 1307.63 
10153903 18714.7 -12206.6 1537.67 -912.81 672.256 1133.64 
10153300 19180.3 -11699.6 1656.33 -801.923 562.262 979.397 
1549.5 3
10154800 18026.9 -10499.4 1104 -1507.2 899.235 1755.07 
10153903 18144 -11682.9 1530.44 -1155.2 1060.05 1567.86 
10153300 18843.3 -11391.3 1638.33 -682.186 623.932 924.483 
1550 3
10154800 17758.8 -10384.7 1436.22 -521.617 223.303 567.405 
10153903 17419.8 -11314.2 1515.67 -1408.99 717.25 1581.05 
10153300 18089.8 -10831.2 1561.11 -1466.06 1089.71 1826.69 
1550.5 3
10154800 17186.8 -9619.89 1536.56 -1139.44 1523.46 1902.44 
10153903 16885.9 -10978.3 1572.56 -1063.52 669.101 1256.49 
10153300 17317.9 -10224.6 1548 -1537.63 1208.5 1955.7 
1551 3
10154800 16771.1 -9019.33 1531.56 -844.851 1220.64 1484.5 
10153903 16434.6 -10575.6 1555.67 -917.344 818.654 1229.52 
10153300 16762.3 -9657.89 1596.78 -1129.18 1151.76 1612.95 
1551.5 3
10154800 16401.2 -8511.67 1534.67 -719.628 987.678 1222.04 
10153903 15929.2 -10089 1589 -983.139 946.606 1364.78 
10153300 16262.1 -9348.44 1630.11 -973.195 602.032 1144.36 
1552 3
10154800 16068.9 -8378.89 1535.33 -650.359 259.839 700.345 
10153903 15473.4 -9725.22 1567 -891.933 711.894 1141.2 
10153300 15801.1 -9039.89 1641.56 -902.153 603.827 1085.58 
1552.5 3
10154800 15752 -8168.25 1551.62 -640.18 425.533 768.706 
10153903 15081.1 -9349.62 1559.75 -792.565 758.782 1097.23 
10153300 15390.1 -8728.75 1640.38 -830.275 628.563 1041.37 
1553 3
10154800 15203.7 -7790.33 1560 -1114.5 768.123 1353.56 
10153903 14584 -8863.11 1571.67 -1010.42 988.849 1413.78 
10153300 15029.3 -8298.56 1603.33 -733.316 874.379 1141.18 
1553.5 3
10154800 14635.4 -7302.11 1514.78 -1103.34 948.004 1454.68 
10153903 14085 -8412.56 1549.22 -968.932 874.865 1305.46 
10153300 14587.2 -7944.33 1585.44 -858.468 687.81 1100.02 
1554 3
10154800 14221.1 -6815.25 1508 -856.032 1005.91 1320.85 
10153903 13614.8 -7901.88 1577.25 -971.591 1055.13 1434.32 
10153300 14127.5 -7515.12 1612.25 -949.839 886.794 1299.46 
1554.5 3
10154800 13861.6 -6510.67 1569.56 -738.336 625.428 967.626 
10153903 13167.6 -7543.67 1574.22 -918.264 735.541 1176.53 
10153300 13645.7 -7135.22 1638.22 -989.391 780.088 1259.93 
1555 3
10154800 13470.7 -6069 1562.89 -741.725 838.077 1119.16 
10153903 12776.6 -7192.33 1588.78 -741.935 666.667 997.453 
10153300 13224.6 -6708 1657.22 -799.072 810.668 1138.29 
1555.5 3
10154800 13084.1 -5746.5 1571.5 -776.188 647.59 1010.86 
10153903 12440.8 -6711.38 1572.62 -674.308 965.78 1177.89 
10153300 12808.5 -6248.62 1639.62 -835.453 922.44 1244.54 
1556 3
10154800 12591.8 -5248.44 1527.44 -1038.71 1050.75 1477.49 
10153903 11909.9 -6361.11 1533.89 -1119.96 738.953 1341.78 
10153300 12413 -5916.89 1599.22 -834.388 699.865 1089.04 
1556.5 3
10154800 12054.4 -4688.44 1492.89 -1045.4 1089.49 1509.92 
10153903 11391.4 -5818.78 1514.56 -1008.65 1055.12 1459.68 
10153300 11926.8 -5475.33 1556.44 -945.958 859.058 1277.82 
1557 3
10154800 11655.9 -4170.5 1543.38 -792.385 1029.71 1299.3 
10153903 10928 -5316 1564.62 -921.361 999.558 1359.42 
10153300 11384.2 -4831 1526.25 -1078.58 1280.98 1674.59 
1557.5 3
10154800 11260 -3762 1541.44 -788.596 813.745 1133.17 
10153903 10490.6 -4853.56 1553.22 -871.403 921.204 1268.05 
10153300 10988.3 -4428.78 1533.33 -788.679 801.239 1124.28 
1558 3
10154800 10889 -3290.88 1520.25 -757.143 961.48 1223.81 
10153903 10228 -4455.25 1554.5 -535.828 812.868 973.584 
10153300 10609.5 -3972 1532.88 -773.129 932.2 1211.08 
1558.5 3
10154800 10520.6 -2823 1537.89 -761.249 966.684 1230.44 
10153903 9817.33 -3993.33 1543.22 -848.485 954.373 1277.01 
10153300 10313.6 -3476.33 1592.67 -611.455 1024.1 1192.76 
1559 3
10154800 10130.8 -2418.89 1569.22 -782.686 811.468 1127.42 
10153903 9433.33 -3516 1574.11 -771.084 958.501 1230.16 
10153300 9916.67 -3056.22 1559.78 -796.966 843.597 1160.52 
1559.5 3
10154800 9794.67 -2156.33 1583.89 -650.118 507.844 824.96 
10153903 9054.89 -3050.44 1535.78 -732.001 900.494 1160.48 
10153300 9557.11 -2810.44 1612.33 -695.465 475.392 842.419 
1560 3
10154800 9422 -1827.6 1542.4 -862.654 760.957 1150.32 
10153903 8752.4 -2626.8 1495.6 -700.206 980.658 1204.98 
10153300 9224.8 -2439 1617.4 -769.239 859.825 1153.7 
1560.5 3
10154800 8944.33 -1232 1509.56 -830.725 1035.83 1327.79 
10153903 8312.44 -2258.78 1571.67 -765.14 640.039 997.541 
10153300 8831.67 -1911.22 1633.33 -683.71 917.874 1144.53 
1561 3
10154800 8366.89 -508.778 1515.22 -1141.19 1429.29 1828.99 
10153903 7835.44 -1805 1570.56 -942.688 896.794 1301.11 
10153300 8472.33 -1452.89 1642 -710.145 905.797 1150.99 
1561.5 3
10154800 7908.56 -106.444 1532.44 -888.243 779.716 1181.92 
10153903 7340.56 -1087.11 1565 -959.087 1391.26 1689.81 
10153300 8116.89 -967.111 1580.33 -688.846 941.43 1166.53 
1562 3
10154800 7589.5 192.25 1605 -663.317 620.986 908.633 
10153903 6973.38 -482.5 1546 -763.369 1256.99 1470.63 
10153300 7893.5 -505 1573.88 -464.426 960.73 1067.1 
1562.5 3
10154800 7176.89 672.889 1567.11 -843.786 982.902 1295.4 
10153903 6652.22 -220.889 1510.67 -656.754 534.992 847.079 
10153300 7307 95.7778 1564.89 -1199.39 1228.58 1716.96 
1563 3
10154800 6806.78 1126.56 1553.44 -740.222 907.333 1170.98 
10153903 6327 90.2222 1470.11 -650.444 622.222 900.132 
10153300 6602.78 645.222 1535 -1408.44 1098.89 1786.41 
1563.5 3
10154800 6440.44 1520.67 1546.11 -738.575 794.579 1084.83 
10153903 5866.78 422.667 1437.11 -927.867 670.251 1144.63 
10153300 6297.11 982 1496.44 -616.263 678.987 916.954 
1564 3
10154800 5982.89 1951.11 1512.33 -891.921 839.073 1224.57 
10153903 5345.22 808.778 1422.33 -1016.68 752.653 1264.96 
10153300 5889 1319.33 1503.56 -795.538 657.57 1032.12 
1564.5 3
10154800 5423.12 2501.25 1483.62 -1147.06 1127.33 1608.3 
10153903 4959.88 1216.5 1406.75 -789.646 835.496 1149.61 
10153300 5426.25 1777.12 1467.5 -948.258 938.098 1333.87 
1565 3
10154800 5004.67 2710.22 1461.56 -840.278 419.623 939.228 
10153903 4509 1566 1371.67 -905.371 701.807 1145.53 
10153300 4922.78 2124.44 1432.44 -1010.99 697.429 1228.21 
1565.5 3
10154800 4436.89 3059 1441.33 -1113.29 683.878 1306.56 
10153903 4034.56 1905.67 1377.33 -930.283 666.013 1144.12 
10153300 4202.33 2578.78 1428.56 -1412.64 890.85 1670.08 
1566 3
10154800 3963.22 3382.67 1479.44 -923.327 630.929 1118.3 
10153903 3488.22 2175.22 1452 -1064.98 525.449 1187.55 
10153300 3559.56 3093.33 1503.33 -1252.98 1003.03 1605 
1566.5 3
10154800 3535.38 3607.75 1525.12 -880.344 463.134 994.736 
10153903 2989.88 2386.5 1508.5 -1025.41 434.728 1113.75 
10153300 3072.5 3406.62 1546.25 -1002.17 644.633 1191.6 
1567 3
10154800 3213.44 3674.33 1529.56 -676.325 139.881 690.639 
10153903 2485.33 2666.11 1540.89 -1059.96 587.418 1211.85 
10153300 2710.89 3639.22 1557.22 -759.687 488.65 903.274 
1567.5 3
10154800 2853.56 4071.33 1531.67 -705.664 778.431 1050.67 
10153903 1964.67 2924.56 1607.44 -1020.92 506.754 1139.77 
10153300 2347.89 4119.67 1585.89 -711.765 942.048 1180.7 
1568 3
10154800 2302.33 4599 1538.11 -1085.08 1038.71 1502.11 
10153903 1575.89 3230.78 1598.56 -765.311 602.8 974.201 
10153300 1836.11 4418.89 1654.22 -1007.44 589.02 1166.99 
1568.5 3
10154800 1503.11 5052.56 1551 -1551.89 880.69 1784.37 
10153903 1097.11 3429.11 1653.67 -929.666 385.113 1006.28 
10153300 1224.44 4735.56 1639.11 -1187.7 614.887 1337.43 
1569 3
10154800 507.111 5025.33 1575.44 -1926.5 -52.6542 1927.22 
10153903 626.333 3758.44 1620.33 -910.595 637.008 1111.29 
10153300 956.667 4928.33 1600 -517.945 372.878 638.205 
1569.5 3
10154800 39.5556 5077.56 1564.11 -936.985 104.654 942.811 
10153903 39.5556 4060.56 1578.56 -1175.91 605.433 1322.61 
10153300 408.444 5445.56 1602.22 -1098.64 1036.52 1510.42 
1570 3
10154800 -502.375 5482.25 1628.62 -1140.91 851.988 1423.92 
10153903 -475.125 4236.5 1555 -1083.54 370.409 1145.1 
10153300 -64.125 5671.75 1596 -994.883 476.199 1102.98 
1570.5 3
10154800 -893.111 5672.56 1655 -797.421 388.379 886.971 
10153903 -952.778 4415.11 1620.44 -974.802 364.512 1040.72 
10153300 -528.667 5963.22 1605.89 -948.044 594.841 1119.21 
1571 3
10154800 -1326.67 5886.67 1658.89 -858.526 423.982 957.511 
10153903 -1384.33 4676.33 1643.56 -854.565 517.272 998.926 
10153300 -1178 6346.89 1616.44 -1285.81 759.736 1493.49 
1571.5 3
10154800 -1744.56 5978.44 1622.44 -813.013 178.556 832.39 
10153903 -1895.67 4761.78 1595.67 -994.812 166.234 1008.61 
10153300 -1767.89 6515.22 1617.11 -1147.64 327.497 1193.46 
1572 3
10154800 -2079.11 6122.78 1621.22 -655.991 283.007 714.435 
10153903 -2397.33 4895.44 1604.67 -983.66 262.092 1017.98 
10153300 -2408.11 6500.22 1612.44 -1255.34 -29.4118 1255.68 
1572.5 3
10154800 -2503 6532.12 1617.25 -861.563 832.007 1197.72 
10153903 -2957.62 5010.88 1591 -1138.8 234.615 1162.72 
10153300 -2966 6503.25 1611.88 -1133.92 6.15402 1133.94 
1573 3
10154800 -3147.67 6903.33 1610 -1343.06 773.351 1549.8 
10153903 -3499.89 5155.78 1552.11 -1129.72 301.881 1169.36 
10153300 -3553.44 6616 1554.22 -1223.84 234.896 1246.18 
1573.5 3
10154800 -3866.11 7243.44 1598.56 -1419.85 672.156 1570.91 
10153903 -4189.44 5374.22 1516.11 -1362.76 431.708 1429.5 
10153300 -4169.44 6860.11 1535.89 -1217.39 482.433 1309.5 
1574 3
10154800 -4343.67 7281.89 1590.22 -945.655 76.1276 948.714 
10153903 -4788.89 5598 1335.44 -1187.02 443.124 1267.03 
10153300 -4528.78 6854.67 1487.22 -711.551 -10.7811 711.633 
1574.5 3
10154800 -4834.75 7191.12 1537.38 -974.372 -180.087 990.874 
10153903 -5286.5 5803.5 1230.62 -987.324 407.738 1068.2 
10153300 -4936 6668.5 1422.12 -807.981 -369.378 888.41 
1575 3
10154800 -5382.56 7124.78 1404.56 -1122.55 -135.957 1130.76 
10153903 -5920.44 6147 1243.33 -1299.07 703.893 1477.51 
10153300 -5439.89 6609.33 1374.67 -1032.56 -121.243 1039.65 
1575.5 3
10154800 -5808 7213.22 1331.56 -847.499 176.184 865.618 
10153903 -6804.44 6188.78 1287.11 -1760.96 83.2227 1762.92 
10153300 -6307.22 6681.89 1290.33 -1727.76 144.533 1733.79 
1576 3
10154800 -6451.67 7455.11 1263.67 -1247.42 468.777 1332.59 
10153903 -7332.89 6288 1233.78 -1024.12 192.291 1042.01 
10153300 -6943.56 7103.33 1423 -1233.2 816.753 1479.15 
1576.5 3
10154800 -7435.67 7853 1324.56 -1940.83 784.791 2093.49 
10153903 -7860.22 6617.33 1331.89 -1040.11 649.573 1226.28 
10153300 -7480.67 7334.11 1390.78 -1059.39 455.183 1153.04 
1577 3
10154800 -7856 8257.38 1211.62 -864.883 832.047 1200.14 
10153903 -8249.38 6985.38 1419.75 -800.726 757.287 1102.11 
10153300 -7881.62 7577.25 1464.88 -825.017 500.286 964.852 
1577.5 3
10154800 -7994.44 8444.67 1477.22 -286.042 386.966 481.21 
10153903 -8593.89 7196.33 1405 -711.806 435.864 834.653 
10153300 -8390.33 7736.56 1403.78 -1051.05 329.144 1101.38 
1578 3
10154800 -8369.78 8722.78 1373.78 -764.426 566.418 951.408 
10153903 -9122.33 7460.44 1344.11 -1076.26 537.905 1203.2 
10153300 -8804.56 7939.89 1428.22 -843.63 414.121 939.791 
1578.5 3
10154800 -8749.56 9046.56 1401.89 -736.003 627.476 967.175 
10153903 -9561.89 7811 1393.67 -851.852 679.371 1089.59 
10153300 -9212.33 8278.89 1497 -790.267 656.977 1027.69 
1579 3
10154800 -9100.78 9362.89 1361 -685.981 617.839 923.198 
10153903 -9943.22 8197.11 1376.67 -744.792 754.123 1059.91 
10153300 -9458.33 8642.78 1427.11 -480.469 710.72 857.889 
1579.5 3
10154800 -9358.25 9708.25 1342.12 -514.944 690.722 861.548 
10153903 -10333 8633.25 1322.62 -779.556 872.278 1169.86 
10153300 -9687.12 8971 1367.38 -457.583 656.444 800.189 
1580 3
10154800 -9612.33 9993.56 1334.33 -511.234 574.055 768.7 
10153903 -10455.6 8997.67 1360 -246.591 733.233 773.587 
10153300 -9896.44 9142.44 1369 -421.166 344.959 544.405 
1580.5 3
10154800 -9786 10224.3 1333.33 -333.974 443.803 555.428 
10153903 -10630.2 9206.44 1363.78 -335.897 401.496 523.475 
10153300 -10165.4 8660.22 1366.78 -517.308 -927.35 1061.88 
1581 3
10154800 -9953.5 10333.4 1403.38 -351.153 228.599 419.006 
10153903 -10749.6 9317.75 1377.12 -250.32 233.345 342.214 
10153300 -10405.6 8903.12 1397.62 -503.523 509.23 716.136 
1581.5 3
10154800 -10121.9 10436.6 1301.22 -336.778 206.361 394.974 
10153903 -10975.3 9304.67 1275.89 -451.417 -26.1667 452.174 
10153300 -10574.3 8983.22 1381.78 -337.417 160.194 373.513 
1582 3
10154800 -10274.2 10448.2 1209.12 -305.333 23.4358 306.231 
10153903 -11181.6 9232.5 1170 -413.41 -144.623 437.977 
10153300 -10749.5 8859.12 1333.25 -351.035 -248.692 430.202 
1582.5 2
10154800 -10403.8 10201.3 1192.33 -261.145 -497.816 562.154 
10153300 -10494.9 8622.44 1459.67 513.329 -477.179 700.861 
1583 2
10154800 -10495.9 9869.62 1245.38 -186.81 -672.836 698.288 
10153300 -9942.88 8430.25 1450.62 1119.7 -389.847 1185.63 
1583.5 2
10154800 -10474.6 9457 1219.56 41.721 -807.485 808.562 
10153300 -9641 8069.11 1485.56 590.753 -706.73 921.117 
1584 2
10154800 -10265 9100.62 1276.25 413.325 -702.909 815.425 
10153300 -9446.12 7640.88 1306.75 384.369 -844.647 927.992 
1584.5 2
10154800 -10043.4 8783.22 1346.22 447.587 -641.218 781.981 
10153300 -9299 7088.89 1415.22 297.222 -1115.12 1154.05 
1585 2
10154800 -9737.5 8430.25 1254.88 611.889 -705.944 934.219 
10153300 -9075.12 6719.25 1447.62 447.75 -739.278 864.298 
1585.5 2
10154800 -9241.11 8024.89 1406.89 984.899 -804.288 1271.58 
10153300 -8723.22 6352.33 1379.22 698.22 -728.009 1008.72 
1586 2
10154800 -8761.5 7688.62 1397.12 947.848 -664.553 1157.6 
10153300 -8362.88 6225.12 1294.75 712.149 -251.4 755.22 
1586.5 1
10154800 -8424.25 7336.25 1361.88 713.002 -744.979 1031.2 
1587 1
10154800 -8072.44 7025.44 1384.11 706.437 -624.108 942.636 
1587.5 1
10154800 -7698.67 6755 1321.78 718.803 -520.085 887.224 
1588 1
10154800 -7435.22 6564.33 1258.33 517.573 -374.591 638.905 
1588.5 1
10154800 -6960.44 6352.56 1253.44 938.296 -418.533 1027.41 
1589 1
10154800 -6327.5 6193.75 1288 1289.09 -323.433 1329.05 
1589.5 1
10154800 -5827.22 6153.67 1278.78 1012.71 -81.1404 1015.95 
1590 1
10154800 -5314.44 6106.89 1204.67 986.111 -89.9573 990.206 
1590.5 1
10154800 -4787 5927.25 1139 1080.83 -368.112 1141.8 
1591 1
10154800 -4164.44 5628.67 1282.78 1275.73 -611.851 1414.87 
1591.5 1
10154800 -3610.89 5484.22 1435.22 1076.96 -281.02 1113.02 
1592 1
10154800 -3127 5361.56 1472.89 956.302 -242.424 986.551 
1592.5 1
10154800 -2681 5099.78 1468.67 883.168 -518.372 1024.06 
1593 1
10154800 -2237.25 5020 1488 905.612 -162.812 920.131 
1593.5 1
10154800 -1800.22 4893.11 1565.89 895.549 -260.018 932.533 
1594 1
10154800 -1326.56 4728.89 1589.67 939.815 -325.838 994.697 
1594.5 1
10154800 -919 4576.22 1595.56 796.007 -298.177 850.022 
1595 1
10154800 -560.125 4459.62 1590.62 738.426 -239.912 776.422 
1595.5 1
10154800 -355.182 4451.55 1524.27 403.431 -15.9046 403.745 
1596 1
10154800 -194.769 4620.08 1580.77 329.389 346.061 477.761 
1596.5 1
10154800 68.1667 4758.33 1624.75 525.872 276.513 594.138 
1597 1
10154800 675 4815.64 1565.73 1171.49 110.624 1176.7 
1597.5 1
10154800 1343.8 4776 1551.9 1432.12 -84.8744 1434.63 
1598 1
10154800 2074.1 4416.8 1573.4 1451.89 -714.115 1618.01 
1598.5 1
10154800 2497.78 4148.78 1608.56 837.308 -529.688 990.785 
1599 1
10154800 2818.67 3904.89 1563.56 652.213 -495.709 819.213 
1599.5 1
10154800 3037.56 3651.44 1505.44 436.034 -504.869 667.097 
1600 1
10154800 3300.22 3572.44 1489.67 539.357 -162.218 563.223 
1600.5 1
10154800 3450.89 3445.78 1528.33 294.847 -247.88 385.2 
1601 1
10154800 3617 3294.44 1491.22 326.99 -297.9 442.343 
1601.5 1
10154800 3942.89 3143 1467.22 640.253 -297.533 706.01 
1602 1
10154800 4413.22 2986.67 1401.78 925.853 -307.743 975.658 
1602.5 1
10154800 5002 2802.44 1312.44 1143.26 -357.713 1197.91 
1603 1
10154800 5573.5 2498.75 1331 1175.93 -624.886 1331.65 
1603.5 1
10154800 5995.56 2300.89 1349.44 857.836 -402.157 947.425 
1604 1
10154800 6380.5 1945.75 1391.5 753.316 -694.988 1024.94 
1604.5 1
10154800 6675.5 1727.5 1404.38 604.508 -447.234 751.963 
1605 1
10154800 7057.88 1311 1430.88 778.768 -848.269 1151.54 
1605.5 1
10154800 7321.67 813.444 1530.67 533.991 -1007.2 1140 
1606 1
10154800 7816.12 197 1562.38 986.943 -1230.43 1577.34 
1606.5 1
10154800 8085.89 -227.222 1514.33 521.787 -820.546 972.398 
1607 1
10154800 8556.5 -619 1515 941.222 -783.556 1224.69 
1607.5 1
10154800 9118 -1118 1559.33 1123 -998 1502.38 
1608 1
10154800 9602.25 -1658.12 1574.5 980.263 -1093.37 1468.46 
1608.5 1
10154800 10049.2 -2023.22 1551.11 871.291 -711.69 1125.01 
1609 1
10154800 10269.8 -2403.62 1563.38 424.092 -731.544 845.583 
1609.5 1
10154800 10497.9 -2809 1522.5 470.361 -835.825 959.084 
1610 1
10154800 10674.8 -3285.25 1530.62 360.234 -969.959 1034.69 
1610.5 1
10154800 10816.1 -3655.22 1515 283.289 -741.427 793.705 
1611 1
10154800 10907.8 -3969.62 1467.75 186.258 -639.03 665.621 
1611.5 1
10154800 11335 -4448.56 1495.56 866.633 -971.462 1301.84 
1612 1
10154800 11672.1 -4975.67 1519.22 664.913 -1039.67 1234.11 
1612.5 1
10154800 12119.1 -5423.44 1524.67 866.279 -867.786 1226.17 
1613 1
10154800 12522.9 -5937.5 1528.75 822.33 -1046.96 1331.29 
1613.5 1
10154800 12904.9 -6280.67 1574.56 786.037 -706.104 1056.62 
1614 1
10154800 13227.6 -6679.33 1626.44 620.513 -766.667 986.313 
1614.5 1
10154800 13580.6 -6955.25 1616.75 729.482 -570.076 925.814 
1615 1
10154800 13873.4 -7250.11 1575.56 578.695 -582.729 821.256 
1615.5 1
10154800 14257.6 -7640.38 1556.62 756.261 -768.236 1078.02 
1616 1
10154800 14658.4 -7983.44 1625.11 804.858 -688.894 1059.42 
1616.5 1
10154800 14965.1 -8402 1574.62 608.493 -830.467 1029.53 
1617 1
10154800 15264.9 -8715.62 1574.75 608.012 -636.156 879.985 
1617.5 1
10154800 15614.2 -9112.56 1611.56 697.3 -792.277 1055.43 
1618 1
10154800 15940.6 -9535.5 1604.88 651.503 -844.2 1066.36 
1618.5 1
10154800 16360.7 -10190.4 1673 845.154 -1317.8 1565.53 
1619 1
10154800 16636.8 -10416.4 1695.25 555.5 -454.589 717.796 
1619.5 1
10154800 16984.5 -10582.5 1618 702.525 -335.606 778.571 
1620 1
10154800 17394.1 -10900.7 1554.33 814.336 -632.538 1031.14 
1620.5 1
10154800 17647.2 -11254.1 1563 499.288 -697.156 857.505 
1621 1
10154800 17684.6 -11382.8 1546.62 78.0271 -268.528 279.635 
1621.5 1
10154800 18355.7 -12081.2 1534 1139.29 -1185.77 1644.39 
1622 1
10154800 18784.1 -12466.9 1508.12 1010.51 -909.689 1359.66 
1622.5 1
10154800 19011.8 -12750.7 1463.11 447.255 -557.547 714.77 
1623 1
10154800 19279.1 -13067.2 1410.62 516.114 -611.165 799.935 
1623.5 1
10154800 19652.2 -13223.4 1428.75 767.747 -321.245 832.246 
1624 1
10154800 19948.4 -13728.1 1445.38 616.927 -1051.56 1219.17 
1624.5 1
10154800 20373.9 -14085.4 1426.38 857.863 -720.262 1120.14 
1625 1
10154800 20840.5 -14319.2 1413 927.684 -464.96 1037.68 
1625.5 1
10154800 21391.8 -14433.4 1421.12 1106.93 -229.167 1130.4 
1626 1
10154800 21825.2 -14594.5 1426.12 830.46 -308.669 885.968 
1626.5 1
10154800 22190.5 -14678.2 1432.5 705.116 -161.68 723.415 
1627 1
10154800 22625.4 -14587.1 1433.29 907.993 190.203 927.7 
1627.5 1
10154800 23187.4 -14681.1 1454.38 1183.05 -197.857 1199.48 
1628 1
10154800 23767.9 -15128.4 1494.38 1163.33 -896.293 1468.56 
1628.5 1
10154800 24414.4 -15547.8 1537.12 1308.7 -848.937 1559.94 
1629 1
10154800 24825.5 -15722.2 1566.25 802.979 -340.82 872.315 
1629.5 1
10154800 25244.6 -15664 1569.25 823.428 114.44 831.343 
1630 1
10154800 25637.1 -15717.9 1587.38 762.136 -104.612 769.282 
1630.5 1
10154800 26176.2 -15881.1 1586.62 1050.93 -318.226 1098.05 
1631 1
10154800 26754.4 -16139.6 1583.86 1179.96 -527.442 1292.47 
1631.5 1
10154800 27288.2 -16676.1 1578.75 1098.4 -1104.02 1557.35 
1632 1
10154800 27706.7 -16921.6 1626.43 836.929 -490.893 970.271 
1632.5 1
10154800 28165.8 -17000.9 1641.75 944.518 -163.176 958.51 
1633 1
10154800 28572.6 -17027.5 1643.12 804.101 -52.6186 805.821 
1633.5 1
10154800 29115.9 -17118.8 1625 1063.11 -178.571 1078 
1634 1
10154800 29686.2 -17336.9 1636 1129.46 -431.931 1209.23 
1634.5 1
10154800 30039.4 -17458.4 1647.14 756.271 -260.286 799.809 
1635 1
10154800 30288.6 -17666.9 1645 489.58 -409.521 638.276 
