# Supplementary material for: Intrinsic group behaviour II: On the dependence of triad spatial dynamics on social and personal features; and on the effect of social interaction on small group dynamics
Source: PLoS One. 2019 Dec 3;14(12):e0225704. doi: 10.1371/journal.pone.0225704 (PMC6890182; doi:10.1371/journal.pone.0225704)
Supplement: S3 Data Set — (ZIP) [file pone.0225704.s003.zip › set_3_int/group_traj_triad_int/traj_3_0217_5.dat]

3 10130200 10130000 10123501 0 0 1 0 3 1 0 16.6667 0 40 1529.33 1723.03 1342.55 
1355 1
10123501 35647.8 -17601 1609.2 0 0 0 
1355.5 1
10123501 35353.8 -17473 1618.4 -784 341.333 855.082 
1356 1
10123501 35012.9 -17336.5 1597 -710.174 284.375 764.994 
1356.5 1
10123501 34704.2 -17223.5 1573.92 -615.065 225.023 654.936 
1357 1
10123501 33842.1 -17423.3 1567.92 -1690.35 -391.704 1735.14 
1357.5 1
10123501 33216.2 -17245.5 1534.85 -1234.41 350.781 1283.28 
1358 1
10123501 32461.9 -17143 1574.92 -1533.16 208.255 1547.24 
1358.5 1
10123501 31764.5 -16861.7 1522.55 -1432.16 577.562 1544.23 
1359 1
10123501 31200.5 -16650.3 1471.82 -1132.53 424.608 1209.51 
1359.5 1
10123501 30585.5 -16470.5 1537 -1227.36 358.737 1278.72 
1360 1
10123501 30044.5 -16295.8 1647.17 -1052.62 340.069 1106.19 
1360.5 1
10123501 29536.5 -16160.7 1711.55 -982.504 261.166 1016.62 
1361 1
10123501 29059.8 -16017.4 1701.9 -967.029 290.725 1009.79 
1361.5 1
10123501 28543.8 -15878.6 1661.2 -1068.32 287.371 1106.3 
1362 1
10123501 27966.2 -15744 1590 -1148.31 267.594 1179.08 
1362.5 1
10123501 27395.3 -15545.6 1546.9 -1130.5 392.871 1196.82 
1363 1
10123501 26818.1 -15269.6 1515.1 -1127.34 539.062 1249.6 
1363.5 1
10123501 26186.2 -14992.1 1520.1 -1236.59 543.053 1350.58 
1364 1
10123501 25661.7 -14912.1 1564.11 -1057.53 161.268 1069.75 
1364.5 1
10123501 25133.4 -14683.2 1611.5 -1075.9 466.214 1172.57 
1365 1
10123501 24630 -14516.2 1641.44 -1040.08 344.995 1095.81 
1365.5 1
10123501 24142.5 -14352.3 1663.4 -990.854 333.175 1045.37 
1366 1
10123501 23618.8 -14135.7 1624.1 -1011 418.147 1094.06 
1366.5 1
10123501 23052.8 -13887.3 1550.11 -1125.29 493.771 1228.86 
1367 1
10123501 22437.2 -13560 1566.5 -1228.7 653.36 1391.61 
1367.5 1
10123501 21941.9 -13312.2 1565.33 -996.602 498.547 1114.34 
1368 1
10123501 21495.5 -13074.9 1600.7 -910.998 484.331 1031.74 
1368.5 1
10123501 21059 -12866.3 1638 -880.04 420.497 975.34 
1369 1
10123501 20699.7 -12572.3 1650.7 -734.765 601.295 949.439 
1369.5 1
10123501 20275.7 -12241 1620.9 -828.125 647.07 1050.95 
1370 1
10123501 19940.6 -11853.6 1596.6 -645.665 746.435 986.939 
1370.5 1
10123501 19571.3 -11528.9 1587.6 -731.287 642.97 973.751 
1371 1
10123501 19251.1 -11138.1 1629 -668.453 815.843 1054.72 
1371.5 1
10123501 18779.4 -10783.4 1598.9 -966.621 726.867 1209.42 
1372 1
10123501 18275.4 -10379.4 1604 -982.456 787.524 1259.13 
1372.5 1
10123501 17502.6 -9998.5 1644.1 -1500.58 739.612 1672.95 
1373 1
10123501 17029.8 -9689.78 1637.56 -962.978 628.762 1150.07 
1373.5 1
10123501 16614.2 -9167.8 1651.6 -856.861 1076.24 1375.69 
1374 1
10123501 16269.2 -8680.7 1637.4 -683.168 964.554 1181.98 
1374.5 1
10123501 15915.9 -8340.5 1607 -698.221 672.332 969.3 
1375 1
10123501 15572 -7957.9 1587.2 -675.639 751.67 1010.69 
1375.5 1
10123501 15198.9 -7472.78 1606.11 -750.727 976.101 1231.41 
1376 1
10123501 14694 -7037.2 1599.4 -1009.78 871.156 1333.63 
1376.5 1
10123501 14218.8 -6651.4 1550.9 -924.514 750.584 1190.84 
1377 1
10123501 13971.2 -6335.9 1561.3 -497.189 633.534 805.334 
1377.5 1
10123501 13561.2 -6071 1620.33 -821.599 530.862 978.181 
1378 1
10123501 13213.6 -5698 1605.9 -699.441 750.503 1025.9 
1378.5 1
10123501 12899.8 -5276.22 1575.22 -640.454 860.771 1072.9 
1379 1
10123501 12597.3 -4756.4 1570.9 -602.545 1035.5 1198.05 
1379.5 1
10123501 12100.9 -4224.78 1561.22 -1011.02 1082.73 1481.38 
1380 2
10130000 4986.88 4487 1647.38 0 0 0 
10123501 11739 -3824.9 1556.9 -740.059 817.746 1102.9 
1380.5 2
10130000 4889 4240.5 1621 -209.135 -526.709 566.71 
10123501 11325.9 -3420.5 1560.9 -794.423 777.692 1111.72 
1381 2
10130000 4898.1 3414.1 1565.5 17.7388 -1610.92 1611.01 
10123501 11006.9 -3034.7 1575.3 -621.832 752.047 975.833 
1381.5 2
10130000 4884.89 2670 1527.67 -27.6962 -1559.96 1560.2 
10123501 10679.3 -2649.44 1627.78 -686.723 807.664 1060.15 
1382 3
10130200 8128.75 2042.5 1086 0 0 0 
10130000 4825.64 2295.18 1521.64 -117.798 -745.165 754.419 
10123501 10528.2 -2487.73 1638.09 -300.5 321.505 440.075 
1382.5 3
10130200 7958.4 1706.7 1130.2 -506.994 -999.405 1120.65 
10130000 5327.1 1973 1537 992.997 -637.984 1180.28 
10123501 10297 -2179.2 1628.4 -457.786 610.945 763.428 
1383 3
10130200 7620.8 1374.7 1201.1 -682.02 -670.707 956.556 
10130000 6037.4 1634.5 1623.4 1434.95 -683.838 1589.56 
10123501 9760.4 -1469.9 1604 -1084.04 1432.93 1796.78 
1383.5 3
10130200 7289.7 1196.6 1207.1 -659.562 -354.781 748.927 
10130000 6428.3 1188.6 1698.5 778.685 -888.247 1181.24 
10123501 9434.9 -876.3 1587.7 -648.406 1182.47 1348.58 
1384 3
10130200 7085.6 1118.1 1258.7 -396.311 -152.427 424.613 
10130000 6642.9 707.8 1721.1 416.699 -933.592 1022.37 
10123501 9154.5 -393.4 1530.4 -544.466 937.67 1084.28 
1384.5 3
10130200 6851.11 1241.67 1264.11 -475.637 250.642 537.635 
10130000 6958.89 443.667 1706.33 640.951 -535.767 835.383 
10123501 8673.33 317.444 1517 -975.997 1441.88 1741.14 
1385 3
10130200 6621.6 1284.9 1245.4 -466.486 87.8726 474.69 
10130000 7279.4 -25.1 1693.3 651.445 -952.778 1154.2 
10123501 8502 551.9 1509.6 -348.238 476.536 590.217 
1385.5 3
10130200 6381.4 1210.6 1255.5 -471.906 -145.972 493.967 
10130000 7649 -394.8 1643.5 726.13 -726.326 1027.04 
10123501 8402.6 1141.7 1467.3 -195.285 1158.74 1175.08 
1386 3
10130200 6298 1126 1336.33 -170.204 -172.653 242.443 
10130000 7873 -895.333 1616 457.143 -1021.5 1119.12 
10123501 8349.56 1791.78 1420.22 -108.254 1326.69 1331.1 
1386.5 3
10130200 6239.2 979.9 1336.7 -117.6 -292.2 314.977 
10130000 7971.3 -1446.2 1642.1 196.6 -1101.73 1119.14 
10123501 8300.6 2429.7 1397.9 -97.9111 1275.84 1279.6 
1387 3
10130200 6332.33 1021 1331.22 189.295 83.5366 206.908 
10130000 8174 -1915.89 1707.22 411.992 -954.652 1039.76 
10123501 8004.67 2888.33 1399.56 -601.491 932.182 1109.39 
1387.5 2
10130000 8430.1 -2340.8 1681 499.22 -828.287 967.099 
10123501 7500.8 2940.8 1400 -982.196 102.274 987.507 
1387.5 1
10130200 6236.8 915.6 1330 -252.067 -278.1 375.336 
1388 3
10130200 7616 -221 1115 1706.93 -1406.68 2211.87 
10130000 8776.78 -2780 1633.33 703.2 -890.872 1134.96 
10123501 7275.89 2135.44 1396.89 -456.209 -1633.58 1696.09 
1388.5 3
10130200 7668.6 -546.6 1162.8 168.59 -1043.59 1057.12 
10130000 9227.4 -3151.8 1605.3 914.041 -754.158 1185 
10123501 7423.2 1533 1392.6 298.805 -1222 1258 
1389 3
10130200 7898.6 -1291.5 1358.9 444.015 -1438.03 1505.02 
10130000 9596.6 -3459.9 1734.1 712.741 -594.788 928.317 
10123501 7476.2 1032.6 1304.2 102.317 -966.023 971.427 
1389.5 3
10130200 8415.33 -1941.89 1363.22 1033.47 -1300.78 1661.35 
10130000 9994.44 -3616.78 1699.67 795.689 -313.756 855.315 
10123501 7389.67 571.778 1332.44 -173.067 -921.644 937.753 
1390 3
10130200 9198.78 -2471.33 1433.67 1612.03 -1089.39 1945.61 
10130000 10254.6 -3762.22 1714.11 535.208 -299.268 613.196 
10123501 7307.89 161.667 1307.11 -168.267 -843.85 860.463 
1390.5 3
10130200 9879.4 -2822.3 1433 1345.1 -693.61 1513.41 
10130000 10621.8 -4136.1 1704.8 725.78 -738.889 1035.72 
10123501 7429.8 -334.6 1311.2 240.931 -980.764 1009.92 
1391 3
10130200 10318.4 -2955.22 1431.67 876.336 -265.314 915.618 
10130000 10974.1 -4571.78 1681.89 703.216 -869.616 1118.37 
10123501 7653.33 -818.778 1279.67 446.174 -966.423 1064.45 
1391.5 3
10130200 10749.3 -3302.9 1400.3 877.506 -708.101 1127.57 
10130000 11338.6 -4943.5 1716 742.34 -757.072 1060.3 
10123501 7960.4 -1146.1 1281.9 625.39 -666.644 914.072 
1392 3
10130200 11177 -3597.22 1344.22 857.114 -589.824 1040.45 
10130000 11677.3 -5354 1801.33 678.824 -822.645 1066.56 
10123501 8346.67 -1534.67 1277.44 774.081 -778.691 1097.98 
1392.5 3
10130200 11541.3 -3982.9 1341.3 725.697 -768.282 1056.83 
10130000 12075.2 -5864.4 1749.5 792.563 -1016.73 1289.15 
10123501 8809.9 -1937.3 1296.7 922.776 -802.058 1222.63 
1393 3
10130200 11933.1 -4607.7 1309.2 746.286 -1190.1 1404.73 
10130000 12634.1 -6182 1717.5 1064.57 -604.952 1224.45 
10123501 9297.2 -2437.5 1324.4 928.19 -952.762 1330.15 
1393.5 3
10130200 12526.9 -5353.56 1323.22 1224.31 -1537.85 1965.68 
10130000 12994.3 -6508 1721 742.749 -672.165 1001.74 
10123501 9821.33 -3056.11 1314.56 1080.69 -1275.49 1671.75 
1394 3
10130200 13111.4 -5915.9 1379.4 1157.45 -1113.55 1606.14 
10130000 13311.5 -6863.5 1719.9 628.053 -703.96 943.404 
10123501 10324.5 -3466.7 1306.5 996.37 -813.047 1286 
1394.5 3
10130200 13566.7 -6354.22 1389.67 906.906 -873.152 1258.92 
10130000 13730.2 -7240.67 1727.67 834.108 -751.328 1122.6 
10123501 10864 -4047.89 1211.33 1074.7 -1157.75 1579.67 
1395 3
10130200 13965.6 -6731.4 1406.4 819.165 -774.492 1127.33 
10130000 14075.7 -7590.2 1750.1 709.4 -717.728 1009.15 
10123501 11745.5 -4363.9 1226.9 1810.06 -648.893 1922.86 
1395.5 3
10130200 14518.9 -7256.33 1369.22 1089.15 -1033.33 1501.34 
10130000 14484.9 -8045.44 1739.11 805.49 -896.15 1204.95 
10123501 12638.1 -4570.11 1214.67 1757.11 -405.927 1803.39 
1396 2
10130200 15172.3 -7881.7 1376.1 1312.07 -1255.76 1816.16 
10130000 14849.5 -8576.9 1737.4 732.151 -1067.18 1294.19 
1396.5 2
10130200 15619.5 -8476.6 1413.6 871.735 -1159.65 1450.76 
10130000 15159.1 -9052.6 1770.9 603.509 -927.29 1106.39 
1397 2
10130200 16048.2 -8971.56 1441.78 883.963 -1020.53 1350.14 
10130000 15454.3 -9516.78 1828.56 608.729 -957.068 1134.25 
1397.5 2
10130200 16453.5 -9505.7 1461.1 828.789 -1092.32 1371.15 
10130000 15639.9 -9817.6 1809.3 379.482 -615.178 722.808 
1398 2
10130200 16747.9 -10125.5 1446.6 562.906 -1185.09 1311.98 
10130000 16044.5 -10356.1 1834.7 773.614 -1029.64 1287.88 
1398.5 2
10130200 17059.2 -10452.7 1428.67 641.901 -674.57 931.173 
10130000 16229.3 -10729.2 1762.78 381.1 -769.324 858.543 
1399 2
10130200 17444.2 -10862.2 1379.7 768.419 -817.432 1121.9 
10130000 16423.1 -11170.9 1802.4 386.76 -881.592 962.698 
1399.5 2
10130200 17841.4 -11293.5 1438.6 778.824 -845.686 1149.67 
10130000 16717.4 -11467.2 1747 577.059 -580.98 818.862 
1400 2
10130200 17999.2 -11749.3 1451.33 315.644 -911.667 964.763 
10130000 17235.7 -11662.6 1695.22 1036.53 -390.711 1107.73 
1400.5 2
10130200 18742.3 -11949.5 1446.3 1498.14 -403.562 1551.54 
10130000 17401.4 -11670.3 1704.2 334.14 -15.6138 334.504 
1401 2
10130200 18862.8 -12052.7 1403.56 243.389 -208.418 320.431 
10130000 17653.1 -11642 1656.22 508.507 57.1717 511.711 
1401.5 2
10130200 18804.3 -12032.3 1403.8 -118.616 41.3117 125.604 
10130000 17657.5 -11556 1598.6 8.90241 174.442 174.669 
1402 2
10130200 18754.8 -11949.1 1405.8 -95.9302 161.24 187.619 
10130000 17482.5 -11476.8 1550.6 -339.147 153.488 372.263 
1402.5 2
10130200 18657.3 -11617.3 1400.67 -197.301 671.592 699.974 
10130000 17387.9 -11654.4 1576.89 -191.52 -359.604 407.425 
1403 2
10130200 17897.5 -11316.8 1408.1 -1563.44 618.381 1681.29 
10130000 17144.1 -11853.4 1690.6 -501.623 -409.374 647.466 
1403.5 2
10130200 17617.3 -10777.2 1459.1 -545.136 1049.81 1182.91 
10130000 17105.6 -11896.4 1723.1 -74.9027 -83.6576 112.29 
1404 2
10130200 17729.7 -10713.1 1436.9 221.696 126.43 255.213 
10130000 17121.7 -11726.8 1730.4 31.7554 334.517 336.021 
1404.5 2
10130200 18329.7 -11025.6 1399.8 1171.88 -610.352 1321.29 
10130000 17272.8 -11360.5 1741.9 295.117 715.43 773.908 
1405 2
10130200 18632 -11254.1 1385.22 639.112 -483.11 801.161 
10130000 17461.4 -11242.3 1748.89 398.825 249.824 470.61 
1405.5 2
10130200 18936.9 -11339.8 1370 614.718 -172.76 638.533 
10130000 17701.4 -11133.8 1710.7 483.781 218.817 530.966 
1406 2
10130200 19221.6 -11372 1393.3 549.614 -62.1622 553.118 
10130000 18042.7 -11034.3 1734.9 658.88 192.085 686.309 
1406.5 2
10130200 19419.1 -11334.2 1418.67 395.814 75.707 402.989 
10130000 18315.3 -11033.9 1668.44 546.359 0.82387 546.36 
1407 2
10130200 19670.8 -11210.6 1394.9 504.387 247.74 561.944 
10130000 18867.8 -11338.7 1665.5 1107.15 -610.844 1264.48 
1407.5 2
10130200 20020.4 -11164.3 1428 709.218 93.8472 715.4 
10130000 19517.2 -11883.1 1722.89 1317.29 -1104.28 1718.92 
1408 2
10130200 20232.6 -11364.9 1434.3 433.856 -410.157 597.042 
10130000 19728.6 -12289 1738.5 432.265 -830.039 935.851 
1408.5 2
10130200 20332 -11817.1 1428.9 194.902 -886.667 907.835 
10130000 20010.4 -12603.5 1721.9 552.549 -616.667 828.003 
1409 2
10130200 20548.9 -11896.2 1420.89 439.937 -160.491 468.297 
10130000 20484.6 -12917.1 1785.44 961.776 -636.128 1153.11 
1409.5 2
10130200 20891.2 -12089.4 1425.5 695.754 -392.638 798.898 
10130000 20702.1 -13191.7 1789.8 442.164 -558.107 712.034 
1410 2
10130200 21145.2 -12368 1441.6 494.163 -542.023 733.476 
10130000 21040.6 -13485.6 1704.7 658.56 -571.79 872.15 
1410.5 2
10130200 21362.3 -12725 1453 439.541 -722.672 845.844 
10130000 21457.3 -13808.9 1690.89 843.59 -654.431 1067.67 
1411 2
10130200 21623.5 -13049.3 1469.3 532.993 -661.837 849.77 
10130000 21934.9 -13973.3 1724.8 974.626 -335.533 1030.77 
1411.5 2
10130200 21962.5 -13238.3 1508.2 667.323 -372.047 764.028 
10130000 22420.1 -14179.6 1695.5 955.118 -406.102 1037.87 
1412 2
10130200 22433.9 -13469.4 1435.9 911.799 -447.002 1015.47 
10130000 22877.5 -14445.9 1657.9 884.72 -515.087 1023.74 
1412.5 2
10130200 22886.7 -13769.5 1387.8 880.934 -583.852 1056.85 
10130000 23610 -14570.9 1728.6 1425.1 -243.191 1445.7 
1413 2
10130200 23411.9 -14182 1294.44 1067.46 -838.415 1357.35 
10130000 24010.2 -14971.9 1746 813.46 -815.018 1151.51 
1413.5 2
10130200 23925.6 -14557.7 1301.89 1079.13 -789.216 1336.93 
10130000 24430.3 -15445.2 1701.78 882.586 -994.398 1329.58 
1414 2
10130200 24299.8 -15033.5 1385.9 749.989 -953.574 1213.17 
10130000 24740.9 -15725.5 1624.7 622.378 -561.679 838.354 
1414.5 2
10130200 24598.7 -15426.3 1361.2 578.143 -759.768 954.723 
10130000 25245.6 -15958.8 1629.5 976.209 -451.257 1075.46 
1415 2
10130200 25039.4 -15642.9 1304.1 864.118 -424.706 962.847 
10130000 25955 -16267.8 1662.9 1390.98 -605.882 1517.21 
1415.5 2
10130200 25404.6 -15740.6 1276.64 714.761 -191.138 739.876 
10130000 26367.2 -16542.4 1660.29 806.682 -537.294 969.237 
1416 2
10130200 25749.8 -16078.2 1286.27 711.664 -696.141 995.529 
10130000 26823.1 -16922.1 1587.13 940.039 -783.044 1223.45 
1416.5 2
10130200 26226.7 -16238.1 1246.8 963.502 -322.963 1016.19 
10130000 27297.7 -17164.3 1642.53 958.653 -489.158 1076.24 
1417 2
10130200 26633.9 -16227.7 1275.2 822.626 21.0101 822.895 
10130000 27579.9 -17296.3 1731.53 570.236 -266.667 629.508 
1417.5 2
10130200 26795.4 -16188.7 1269.4 326.195 78.6532 335.544 
10130000 28066.5 -17357.9 1792.27 983.03 -124.579 990.893 
1418 2
10130200 27534.2 -16137.5 1246.77 1514 104.908 1517.63 
10130000 28255.2 -17588.5 1791.46 386.517 -472.551 610.492 
1418.5 2
10130200 28477.3 -16301.4 1397.33 1838.41 -319.451 1865.95 
10130000 27949.3 -17479.7 1535 -646.555 230.173 686.304 
1419 2
10130200 29284.3 -16244.9 1479.1 1588.52 111.253 1592.41 
10130000 27270.1 -17265.4 1321.8 -1239.48 390.998 1299.69 
1419.5 2
10130200 29855.4 -16441.3 1443.18 1156 -397.516 1222.44 
10130000 27601.8 -17614 1441.82 671.494 -705.668 974.101 
1420 2
10130200 30356.4 -16660.9 1403.64 978.516 -428.977 1068.42 
10130000 28016.6 -17941.9 1404.36 810.192 -640.447 1032.76 
1420.5 2
10130200 30726.7 -16880.3 1383.8 765.158 -453.287 889.346 
10130000 28474.7 -18204.6 1321.6 946.412 -542.75 1091 
1421 2
10130200 31069.5 -17107.5 1277.55 691.221 -458.156 829.273 
10130000 28975.8 -18207 1213.91 1010.32 -4.83871 1010.33 
1421.5 2
10130200 31384.5 -17335 1207.6 622.44 -449.515 767.786 
10130000 29513.2 -18342.7 1138.4 1062.02 -268.182 1095.36 
1422 2
10130200 31769.8 -17353.5 1174.8 767.53 -36.8526 768.414 
10130000 30018.2 -18483.7 1101.4 1005.98 -280.876 1044.45 
1422.5 2
10130200 32288.7 -17652.6 1069.4 1019.45 -587.623 1176.68 
10130000 30403 -18689.7 1042.9 755.992 -404.715 857.507 
1423 2
10130200 32874.3 -18051.8 1263.67 1202.53 -819.667 1455.31 
10130000 30762.6 -18838.8 983 738.307 -306.115 799.252 
1423.5 2
10130200 33248.6 -18559.9 1409 753.052 -1022.38 1269.78 
10130000 31128.9 -19095.5 965.1 737.112 -516.544 900.084 
1424 2
10130200 33394.9 -18807.3 1455.8 285.742 -483.203 561.368 
10130000 31280.6 -19239 913.6 296.289 -280.273 407.849 
1424.5 2
10130200 33624.8 -18962.1 1463.56 469.138 -315.941 565.605 
10130000 31508.2 -19436.2 900.778 464.535 -402.494 614.65 
1425 2
10130200 33937.5 -19169.5 1485.4 621.714 -412.304 746.005 
10130000 31817.1 -19631.1 946.7 614.071 -387.431 726.076 
1425.5 2
10130200 34342.3 -19451.6 1470.89 822.832 -573.284 1002.85 
10130000 32201.6 -19667.8 929.889 781.414 -74.5483 784.962 
1426 2
10130200 34937.1 -19802.1 1463.8 1187.16 -699.69 1378.01 
10130000 32540.5 -19630.9 950.1 676.536 73.6083 680.528 
1426.5 2
10130200 35442.8 -20148.8 1385.4 972.5 -666.731 1179.1 
10130000 33050.6 -19709.1 1069.4 980.962 -150.385 992.422 
1427 2
10130200 36163.2 -20304 1349.89 1449.54 -312.274 1482.8 
10130000 33706.4 -19790.4 1304.67 1319.61 -163.671 1329.72 
1427.5 2
10130200 36582.9 -20634.5 1349.4 842.726 -663.655 1072.67 
10130000 34150.9 -19770 1376.9 892.481 41.0531 893.425 
1428 2
10130200 37187.6 -20910.7 1402.67 1233.99 -563.605 1356.61 
10130000 34689.1 -19800.3 1394.22 1098.39 -61.9048 1100.13 
1428.5 2
10130200 37883 -21245.1 1468.8 1425.09 -685.314 1581.31 
10130000 35185 -20016.3 1335.4 1016.17 -442.555 1108.35 
1429 2
10130200 38587.1 -21415.3 1538.5 1346.27 -325.43 1385.05 
10130000 35767 -20152.9 1269.3 1112.81 -261.185 1143.05 
1429.5 2
10130200 39213.9 -21670.9 1547.44 1248.58 -509.141 1348.4 
10130000 36326.4 -20234.8 1297.78 1114.43 -163.103 1126.3 
1430 2
10130200 39802 -21887.3 1484.8 1188.1 -437.194 1265.99 
10130000 36642.3 -20370.9 1333.7 638.092 -274.994 694.826 
1430.5 2
10130200 40498.9 -22385.2 1419.56 1369.13 -978.236 1682.7 
10130000 37065 -20564.4 1383.11 830.452 -380.244 913.365 
1431 2
10130200 41033.3 -22745.7 1400.9 1068.82 -720.956 1289.25 
10130000 37460.3 -20694.9 1354.4 790.6 -260.911 832.54 
1431.5 2
10130200 41543.7 -23010.4 1392.33 1033.13 -535.92 1163.86 
10130000 37900.2 -20881 1363.22 890.531 -376.721 966.935 
1432 2
10130200 42078.4 -23192.2 1368.8 1073.76 -364.971 1134.09 
10130000 38400.5 -21022.4 1449.3 1004.57 -283.936 1043.93 
1432.5 2
10130200 42726.6 -23506.8 1371.11 1304.14 -632.953 1449.62 
10130000 38917.7 -21212.1 1410.78 1040.58 -381.712 1108.38 
1433 2
10130200 43341.2 -23860.8 1373.78 1269.97 -731.405 1465.53 
10130000 39425.9 -21459.3 1396.22 1050.05 -510.79 1167.69 
1433.5 2
10130200 44226.4 -24164 1351.3 1752.83 -600.44 1852.82 
10130000 39923 -21564 1355 984.378 -207.261 1005.96 
1434 2
10130200 44776.7 -24341.9 1404.22 1091.8 -352.954 1147.43 
10130000 40670.6 -21921.4 1324.11 1483.25 -709.215 1644.08 
1434.5 2
10130200 45106.6 -24430.9 1424.11 678.784 -183.128 703.053 
10130000 41399.7 -22240.6 1331.78 1500.23 -656.607 1637.63 
1435 2
10130200 45457.1 -24465.9 1428.9 681.993 -68.115 685.386 
10130000 41908.4 -22334 1260.1 989.754 -181.799 1006.31 
1435.5 2
10130200 45934.6 -24598.7 1431.78 921.729 -256.306 956.701 
10130000 42440.4 -22437 1270 1027.11 -198.842 1046.18 
1436 2
10130200 46275.4 -24369 1488.2 692.773 466.802 835.368 
10130000 43033.3 -22676.5 1247.5 1204.99 -486.789 1299.6 
1436.5 2
10130200 46805.3 -24341.4 1488.8 1045.17 54.4379 1046.58 
10130000 43731.8 -22876.6 1205.5 1377.71 -394.675 1433.13 
1437 2
10130200 47206 -24518.3 1477.33 819.427 -361.827 895.757 
10130000 44372.8 -23100.9 1265.89 1310.79 -458.668 1388.72 
1437.5 1
10130000 44850.1 -23242.9 1367.5 960.407 -285.737 1002.01 
1438 1
10130000 45488.4 -23205 1393.67 1271.6 75.498 1273.84 
1438.5 1
10130000 46017 -23497.7 1397.3 1061.36 -587.751 1213.23 
1439 1
10130000 46400.1 -23838.7 1366.56 766.222 -681.933 1025.73 
1439.5 1
10130000 46770.1 -24035.1 1352 758.174 -402.527 858.403 
1440 1
10130000 47159.2 -24428.7 1362.6 755.534 -764.272 1074.68 
