# Supplementary material for: Intrinsic group behaviour II: On the dependence of triad spatial dynamics on social and personal features; and on the effect of social interaction on small group dynamics
Source: PLoS One. 2019 Dec 3;14(12):e0225704. doi: 10.1371/journal.pone.0225704 (PMC6890182; doi:10.1371/journal.pone.0225704)
Supplement: S3 Data Set — (ZIP) [file pone.0225704.s003.zip › set_3_int/group_traj_triad_int/traj_3_0217_4.dat]

3 10045700 10045400 10044802 0 0 0 1 0 1 0 20 20 20 1591.14 1663.09 1547.92 
888.5 1
10044802 46234.9 -20557.9 1636.44 0 0 0 
889 1
10044802 45730.6 -20860.9 1583.4 -1077.54 -647.46 1257.1 
889.5 1
10044802 45207.9 -21147.4 1535.8 -1047.49 -574.148 1194.53 
890 1
10044802 44527 -21391.3 1494.73 -1319.57 -472.622 1401.66 
890.5 1
10044802 43823.9 -21560.4 1476.7 -1378.63 -331.622 1417.95 
891 1
10044802 43342.7 -21708.7 1521.1 -952.871 -293.663 997.097 
891.5 1
10044802 42724.8 -21614.1 1548.56 -1268.83 194.228 1283.61 
892 1
10044802 42233.9 -21512.8 1569.9 -975.9 201.414 996.468 
892.5 1
10044802 41820.9 -21341.2 1587.5 -821.074 341.153 889.127 
893 1
10044802 41203.5 -21353.7 1537 -1244.76 -25.2016 1245.01 
893.5 1
10044802 40537.7 -21174.1 1525.73 -1313.16 354.259 1360.11 
894 2
10045400 40363.1 -20124.4 1429.71 0 0 0 
10044802 39920.4 -20934.8 1514.1 -1232.19 477.627 1321.52 
894.5 2
10045400 40014.5 -19925.2 1420.2 -852.428 487.111 981.789 
10044802 39342.6 -20697.6 1635.9 -1203.75 494.167 1301.24 
895 2
10045400 39431.9 -19636.9 1434.2 -1184.15 585.976 1321.2 
10044802 38838.3 -20508.8 1648.7 -1025 383.74 1094.48 
895.5 2
10045400 38921.9 -19460.6 1664.73 -1005.9 347.66 1064.28 
10044802 38302.7 -20346.6 1677.91 -1056.36 319.849 1103.72 
896 2
10045400 38358.7 -19285.8 1656.3 -1093.61 339.488 1145.09 
10044802 37887.5 -20154.5 1658.4 -806.267 373.08 888.4 
896.5 3
10045700 37974 -18263 1344 0 0 0 
10045400 37795.2 -19171.2 1626.9 -1157.08 235.318 1180.77 
10044802 37334.5 -20063.8 1635.4 -1135.52 186.242 1150.7 
897 3
10045700 37511.3 -18115.1 1467.5 -1579.18 504.778 1657.89 
10045400 37307 -19054.9 1633.4 -994.297 236.864 1022.12 
10044802 36793.8 -19886.1 1583.6 -1101.22 361.914 1159.17 
897.5 3
10045700 36748.6 -18057 1497.73 -1478.03 112.597 1482.31 
10045400 36663 -18906.7 1579.27 -1248.06 287.156 1280.67 
10044802 36274.6 -19716.2 1557.09 -1006.13 329.299 1058.65 
898 3
10045700 36156.6 -17934.8 1581.78 -1191.31 245.92 1216.43 
10045400 36224.2 -18797.4 1577.67 -882.853 219.885 909.823 
10044802 35586 -19556.1 1532.89 -1385.59 322.074 1422.53 
898.5 3
10045700 35594 -17832.5 1571.18 -1122.87 204.238 1141.29 
10045400 35622.8 -18683.5 1670.27 -1200.41 227.525 1221.78 
10044802 35076.9 -19392.7 1557 -1016.15 326.115 1067.2 
899 3
10045700 35096.2 -17814.5 1595.1 -950 34.2644 950.618 
10045400 35087.8 -18535.7 1681.4 -1021.03 281.974 1059.25 
10044802 34581.6 -19243.7 1572.8 -945.246 284.403 987.105 
899.5 3
10045700 34649.2 -17765.7 1567.44 -944.985 103.242 950.608 
10045400 34624.2 -18413.3 1684.11 -980.08 258.703 1013.65 
10044802 34154 -19255.2 1539.56 -904.017 -24.3599 904.345 
900 3
10045700 34128.1 -17673 1551.4 -1072.27 190.672 1089.09 
10045400 34126.4 -18320.8 1685.2 -1024.33 190.398 1041.87 
10044802 33702 -19157.8 1537.3 -930.041 200.457 951.399 
900.5 3
10045700 33726 -17481 1521.4 -788.431 376.471 873.701 
10045400 33502.5 -18323.3 1666 -1223.33 -4.90196 1223.34 
10044802 33148.9 -19191.6 1521.3 -1084.51 -66.2745 1086.53 
901 3
10045700 33244.4 -17331.5 1482.3 -961.277 298.403 1006.53 
10045400 33059.8 -18171.2 1649.5 -883.633 303.593 934.332 
10044802 32546.2 -19061.9 1532.4 -1202.99 258.882 1230.53 
901.5 3
10045700 32485.9 -17123.2 1425.6 -1501.98 412.475 1557.59 
10045400 32465.8 -18010.8 1649.6 -1176.24 317.624 1218.37 
10044802 32052.8 -18879.3 1510.9 -977.03 361.584 1041.79 
902 3
10045700 31815.5 -16981.7 1410.5 -1348.89 284.708 1378.61 
10045400 31762.8 -17721.4 1528.1 -1414.49 582.294 1529.65 
10044802 31523.1 -18599.7 1441.7 -1065.79 562.575 1205.16 
902.5 3
10045700 31185.8 -16817.7 1423.9 -1256.89 327.345 1298.81 
10045400 31216.6 -17548.3 1511.5 -1090.22 345.509 1143.66 
10044802 31021.3 -18401.1 1380.3 -1001.6 396.407 1077.19 
903 3
10045700 30658.3 -16587.5 1461.3 -1061.37 463.179 1158.03 
10045400 30641.1 -17254.3 1490.1 -1157.95 591.549 1300.3 
10044802 30119.2 -18084.3 1340.8 -1815.09 637.425 1923.76 
903.5 3
10045700 30094.2 -16358.3 1524.4 -1101.76 447.656 1189.23 
10045400 30088.4 -16931.3 1567.9 -1079.49 630.859 1250.31 
10044802 29457.2 -17713.5 1435.9 -1292.97 724.219 1481.98 
904 3
10045700 29703.8 -16183.8 1566.33 -801.688 358.362 878.139 
10045400 29556.2 -16818.6 1616.78 -1092.77 231.508 1117.02 
10044802 28986 -17478.3 1513.22 -967.556 482.888 1081.36 
904.5 3
10045700 29286.4 -16035 1571.9 -819.996 292.294 870.534 
10045400 29030.2 -16730.1 1685.6 -1033.44 173.783 1047.95 
10044802 28475.9 -17354.4 1556.7 -1002.16 243.484 1031.32 
905 3
10045700 28653.4 -15870 1574 -1258.36 328.032 1300.41 
10045400 28534.2 -16586.6 1686.67 -986.039 285.377 1026.51 
10044802 27991.6 -17166.6 1606.89 -962.911 373.448 1032.79 
905.5 3
10045700 28023.3 -15728.4 1523.6 -1262.81 283.768 1294.3 
10045400 28077 -16446.2 1745.5 -916.277 281.274 958.477 
10044802 27431.6 -17001 1583.5 -1122.16 331.775 1170.17 
906 3
10045700 27555.2 -15581.8 1537.56 -926.887 290.341 971.296 
10045400 27599.1 -16351.3 1681.78 -946.315 187.855 964.78 
10044802 26864.6 -16811.7 1518.44 -1122.86 374.917 1183.8 
906.5 3
10045700 27090.3 -15377.8 1528.78 -946.821 415.479 1033.97 
10045400 27081.3 -16139.4 1638.33 -1054.54 431.546 1139.42 
10044802 26421.3 -16695.1 1538.67 -902.693 237.384 933.384 
907 3
10045700 26609 -15150.6 1537 -949.375 448.082 1049.81 
10045400 26497.3 -15840.1 1579.8 -1151.94 590.423 1294.44 
10044802 25821.2 -16446.2 1505.7 -1183.69 490.949 1281.47 
907.5 3
10045700 26053 -14890.1 1553.67 -1085.94 508.767 1199.21 
10045400 25902.2 -15587.9 1576.22 -1162.26 492.6 1262.34 
10044802 25142.7 -16067.8 1552.56 -1325.26 739.106 1517.43 
908 3
10045700 25579.6 -14691.2 1646.56 -935.661 393.061 1014.87 
10045400 25291.6 -15351.7 1614.78 -1206.85 466.842 1294 
10044802 24659.6 -15874 1531.11 -954.765 382.96 1028.71 
908.5 3
10045700 25092.7 -14492.9 1561.44 -1001.83 408.093 1081.76 
10045400 24947.6 -15137 1514.89 -707.819 441.701 834.33 
10044802 24241 -15690.3 1562.11 -861.225 377.915 940.494 
909 3
10045700 24626.1 -14247.9 1535.11 -978.104 513.627 1104.76 
10045400 24470.7 -14952.6 1512.89 -999.767 386.676 1071.94 
10044802 23737.2 -15484.2 1547.33 -1056.14 432.099 1141.11 
909.5 3
10045700 24118.9 -14036.3 1492.9 -994.532 414.88 1077.6 
10045400 23939.9 -14758.7 1508.2 -1040.72 380.109 1107.96 
10044802 23303.8 -15287.9 1485.7 -849.847 384.946 932.965 
910 3
10045700 23554.4 -13835 1483.62 -1135.87 405.03 1205.92 
10045400 23415.4 -14546.5 1651.5 -1055.38 426.962 1138.48 
10044802 22850.2 -15086.8 1440.25 -912.575 404.728 998.298 
910.5 3
10045700 22953.5 -13606.1 1482.6 -1223.78 466.191 1309.57 
10045400 22872.4 -14315.5 1619.8 -1105.86 470.468 1201.77 
10044802 22331.4 -14864.2 1390.3 -1056.72 453.259 1149.83 
911 3
10045700 22407.7 -13417.5 1537.2 -1039.62 359.238 1099.94 
10045400 22253.3 -14066.1 1593.9 -1179.24 475.048 1271.33 
10044802 21679.4 -14615.2 1409.9 -1241.9 474.286 1329.39 
911.5 3
10045700 21939.7 -13166.1 1567.33 -926.799 497.8 1052.03 
10045400 21777.6 -13822.9 1607.78 -942.068 481.606 1058.03 
10044802 21149.4 -14357 1478.89 -1049.42 511.287 1167.34 
912 3
10045700 21523.2 -12955.1 1546.56 -867.593 439.583 972.6 
10045400 21307.4 -13591.2 1610.89 -979.398 482.639 1091.86 
10044802 20687.6 -14155.4 1531.22 -962.269 419.907 1049.9 
912.5 3
10045700 21063.4 -12728.8 1537.67 -934.508 460.027 1041.6 
10045400 20900.7 -13417.1 1643.56 -826.784 353.884 899.336 
10044802 20233.8 -13980.9 1547.22 -922.313 354.788 988.198 
913 3
10045700 20612.1 -12439.9 1524.1 -895.525 573.17 1063.24 
10045400 20509.6 -13193.9 1654.8 -775.926 442.879 893.422 
10044802 19804.3 -13675 1557.7 -852.138 606.922 1046.18 
913.5 3
10045700 20182.4 -12108.1 1531 -835.992 645.525 1056.21 
10045400 20081.9 -12927.7 1672.3 -832.101 517.899 980.108 
10044802 19442.8 -13400.5 1520.4 -703.307 534.047 883.09 
914 3
10045700 19839.7 -11826.2 1539.33 -703.765 578.804 911.208 
10045400 19653.1 -12638.9 1633.33 -880.47 593.041 1061.57 
10044802 19162.8 -13136.4 1503 -574.994 542.209 790.322 
914.5 3
10045700 19476.7 -11598.9 1546.3 -733.266 459.237 865.204 
10045400 19354.1 -12376.1 1636.7 -604.063 530.887 804.197 
10044802 18790.5 -12837.7 1506.4 -752.076 603.524 964.293 
915 3
10045700 19135.4 -11333 1561 -669.129 521.373 848.27 
10045400 19062.3 -12077.6 1659.11 -572.092 585.381 818.511 
10044802 18459 -12462.2 1514.44 -650 736.231 982.108 
915.5 3
10045700 18661 -11011 1566.5 -956.541 649.194 1156.04 
10045400 18648.4 -11765.7 1652 -834.543 628.741 1044.88 
10044802 17877.4 -12133.9 1487.9 -1172.58 661.94 1346.52 
916 3
10045700 18107.6 -10624.4 1536.44 -1106.89 773.111 1350.15 
10045400 18131.7 -11406.9 1621 -1033.47 717.622 1258.19 
10044802 17173.1 -11716.3 1463.11 -1408.58 835.133 1637.54 
916.5 3
10045700 17623.6 -10199.3 1544 -973.754 855.421 1296.13 
10045400 17318 -10972.4 1564 -1637.16 874.223 1855.95 
10044802 16608.9 -11362.1 1483.9 -1135.23 712.743 1340.43 
917 3
10045700 17241.5 -9935.5 1573.7 -734.808 507.308 892.918 
10045400 16818.8 -10549.3 1587 -960 813.654 1258.42 
10044802 16185.3 -10987.3 1494.5 -814.615 720.769 1087.71 
917.5 3
10045700 16808.3 -9543.33 1604.89 -868.069 785.905 1170.98 
10045400 16557 -10214.6 1576.33 -524.649 670.831 851.628 
10044802 15831.9 -10568 1521.67 -708.239 840.281 1098.94 
918 3
10045700 16449.4 -9184.3 1598 -720.75 720.95 1019.44 
10045400 16223.6 -9746.3 1614.5 -669.478 940.272 1154.26 
10044802 15429.7 -10183.2 1536.1 -807.608 772.691 1117.71 
918.5 3
10045700 16119.7 -8786.9 1600.8 -651.581 785.375 1020.48 
10045400 15880.9 -9345.5 1612.6 -677.273 792.095 1042.17 
10044802 15003.3 -9712 1550.5 -842.688 931.225 1255.91 
919 3
10045700 15814 -8502.89 1610 -605.347 562.398 826.279 
10045400 15494.2 -9050.11 1671 -765.699 584.928 963.554 
10044802 14661.2 -9324.67 1535 -677.382 766.997 1023.29 
919.5 3
10045700 15540 -8043.7 1572.7 -552.419 925.784 1078.07 
10045400 15126 -8584.9 1638.8 -742.384 937.926 1196.18 
10044802 14292 -8870.6 1519.9 -744.4 915.457 1179.91 
920 3
10045700 15215.1 -7618.44 1578.89 -675.445 884.107 1112.6 
10045400 14770.3 -8134.44 1694.11 -739.432 936.498 1193.23 
10044802 13974.2 -8594.89 1514.67 -660.661 573.204 874.663 
920.5 3
10045700 14724.7 -7111.5 1517.5 -998.801 1032.47 1436.52 
10045400 14413.8 -7756.7 1681.5 -726.137 769.337 1057.9 
10044802 13558.2 -8127 1491.1 -847.296 952.931 1275.14 
921 3
10045700 14247.8 -6662.56 1486.89 -953.844 897.889 1309.97 
10045400 14005.7 -7334.44 1686.89 -816.267 844.511 1174.52 
10044802 13202.9 -7786.33 1513.11 -710.622 681.333 984.479 
921.5 3
10045700 13908.3 -6332.8 1491.1 -670.905 651.691 935.315 
10045400 13593.4 -6950.8 1681 -814.756 758.191 1112.96 
10044802 12878.6 -7400.3 1554.8 -640.887 762.912 996.379 
922 3
10045700 13522.2 -6020.11 1517.78 -761.495 616.743 979.922 
10045400 13230.1 -6706.44 1676.44 -716.546 481.964 863.555 
10044802 12497.3 -7003.89 1562.89 -752.005 781.876 1084.82 
922.5 3
10045700 13177.8 -5768.7 1547.3 -679.334 495.88 841.066 
10045400 12926.5 -6326.9 1672.8 -598.838 748.608 958.656 
10044802 12210.1 -6608.3 1563.6 -566.535 780.254 964.24 
923 3
10045700 12831.9 -5456.78 1540.22 -719.15 648.487 968.355 
10045400 12523 -5990.33 1676 -838.877 699.723 1092.4 
10044802 11797.7 -6249.44 1519.33 -857.45 746.061 1136.59 
923.5 3
10045700 12428.4 -5187.6 1526.3 -823.447 549.342 989.869 
10045400 12126.8 -5651.1 1659.3 -808.571 692.313 1064.46 
10044802 11260.9 -5785 1496.5 -1095.44 947.846 1448.59 
924 3
10045700 12080.5 -4507.6 1494.8 -679.492 1328.12 1491.85 
10045400 11700.2 -5124.4 1635 -833.203 1028.71 1323.81 
10044802 10859.3 -5357.6 1495 -784.375 834.766 1145.46 
924.5 3
10045700 11810.9 -3983.7 1484.2 -515.488 1001.72 1126.58 
10045400 11331.7 -4540 1605.7 -704.589 1117.4 1320.99 
10044802 10541.5 -4864.1 1469.6 -607.648 943.595 1122.32 
925 3
10045700 11509.1 -3648.11 1505.67 -614.641 683.48 919.2 
10045400 10982.8 -4139 1526.33 -710.636 816.701 1082.59 
10044802 10242.9 -4367.11 1493.89 -608.169 1012.2 1180.85 
925.5 3
10045700 11197.2 -3308.4 1512.8 -631.399 687.674 933.574 
10045400 10688.3 -3811.9 1558.5 -596.109 662.146 890.945 
10044802 9893.8 -3923.5 1507.2 -706.658 897.998 1142.7 
926 3
10045700 10867.6 -2896.22 1522.33 -663.269 829.332 1061.94 
10045400 10335.3 -3365.44 1592.89 -710.194 898.301 1145.13 
10044802 9565.56 -3459.67 1536.11 -660.452 933.266 1143.32 
926.5 3
10045700 10636.3 -2479.7 1535.9 -454.333 818.315 935.98 
10045400 10082.6 -2995.2 1608.4 -496.529 727.396 880.708 
10044802 9327.3 -3195.3 1514.6 -468.086 519.384 699.188 
927 3
10045700 10353.6 -2092.8 1550 -560.913 767.659 950.749 
10045400 9788.7 -2656.7 1667.2 -583.135 671.627 889.454 
10044802 8962.2 -2780.8 1511.8 -724.405 822.421 1095.96 
927.5 3
10045700 10124 -1723.6 1540.4 -457.371 735.458 866.075 
10045400 9462.2 -2200 1613.2 -650.398 909.761 1118.34 
10044802 8673.3 -2320.1 1561.4 -575.498 917.729 1083.25 
928 3
10045700 9891.6 -1255.8 1551.7 -464.8 935.6 1044.69 
10045400 9137.1 -1732.2 1645.7 -650.2 935.6 1139.35 
10044802 8293.3 -1799.7 1544.8 -760 1040.8 1288.75 
928.5 3
10045700 9603.7 -713 1535 -571.23 1076.98 1219.1 
10045400 8963.4 -1279.8 1670.6 -344.643 897.619 961.509 
10044802 7936.3 -1322.9 1542 -708.333 946.032 1181.83 
929 3
10045700 9336.44 -316.667 1516.11 -555.625 823.978 993.81 
10045400 8789.22 -767 1632.44 -362.116 1066.11 1125.93 
10044802 7640.67 -858.333 1531.67 -614.622 965.835 1144.81 
929.5 3
10045700 9051.7 69.6 1481.9 -579.928 786.694 977.345 
10045400 8562.3 -327.6 1604.5 -462.163 894.908 1007.2 
10044802 7373.1 -402.2 1516.1 -544.942 928.988 1077.02 
930 3
10045700 8844.2 425.1 1463.6 -410.079 702.569 813.491 
10045400 8354.8 217.2 1534.8 -410.079 1076.68 1152.13 
10044802 7142.6 124 1517.9 -455.534 1039.92 1135.32 
930.5 3
10045700 8685.8 757 1448.8 -316.8 663.8 735.522 
10045400 8084.2 687.3 1496.4 -541.2 940.2 1084.84 
10044802 6920.6 697.1 1515.1 -444 1146.2 1229.19 
931 3
10045700 8534 1045.5 1411.6 -302.39 574.701 649.401 
10045400 7750.8 1155 1458 -664.143 931.673 1144.16 
10044802 6764.3 1172.4 1509.9 -311.355 946.813 996.693 
931.5 3
10045700 8391.2 1420.5 1426.7 -287.903 756.048 809.01 
10045400 7627.5 1748 1429.2 -248.589 1195.56 1221.14 
10044802 6588.9 1678.2 1429.5 -353.629 1019.76 1079.33 
932 3
10045700 8324 1955.6 1370.4 -132.283 1053.35 1061.62 
10045400 7563 2541 1406 -126.969 1561.02 1566.18 
10044802 6269 2381.1 1333.3 -629.724 1383.66 1520.22 
932.5 3
10045700 8245.11 2661.56 1309.44 -161.658 1446.63 1455.63 
10045400 7518.89 3145.44 1404.11 -90.3916 1238.62 1241.91 
10044802 6022.67 3077 1374.67 -504.781 1426.02 1512.73 
933 3
10045700 8093.6 3284 1298.8 -300.617 1235.01 1271.07 
10045400 7165.1 3863.7 1425.6 -701.962 1425.11 1588.61 
10044802 5890.1 3331.3 1386.8 -263.029 504.563 569.007 
933.5 3
10045700 8162 3761.4 1302 136.255 950.996 960.707 
10045400 6843.3 4564.7 1466.3 -641.036 1396.41 1536.52 
10044802 5646.2 3752.5 1381.1 -485.857 839.044 969.562 
934 2
10045400 6767.6 5236.3 1477.6 -152.314 1351.31 1359.86 
10044802 5470.7 4200.6 1439.1 -353.119 901.61 968.294 
934.5 2
10045400 6620.82 5665.18 1495.91 -290.083 847.593 895.858 
10044802 5299.18 4659.45 1540 -338.969 906.827 968.109 
935 2
10045400 6257.33 6234.53 1519.4 -722.634 1131.91 1342.92 
10044802 5093.2 4884.93 1544.53 -409.507 448.268 607.157 
935.5 2
10045400 6071 6709.53 1520.53 -375.672 957.661 1028.71 
10044802 5290.87 4979 1544 398.522 189.651 441.346 
