# Supplementary material for: Intrinsic group behaviour II: On the dependence of triad spatial dynamics on social and personal features; and on the effect of social interaction on small group dynamics
Source: PLoS One. 2019 Dec 3;14(12):e0225704. doi: 10.1371/journal.pone.0225704 (PMC6890182; doi:10.1371/journal.pone.0225704)
Supplement: S3 Data Set — (ZIP) [file pone.0225704.s003.zip › set_3_int/group_traj_triad_int/traj_3_0217_3.dat]

3 10012602 10014400 10011701 0 0 1 0 3 1 0 16.6667 0 40 1376.06 1640.78 1174.94 
677 1
10011701 46791.5 -23527.2 1723 0 0 0 
677.5 1
10011701 46961.4 -23593.7 1731 502.663 -196.598 539.741 
678 1
10011701 47189.5 -23758.5 1700.09 463.71 -334.867 571.982 
678.5 1
10011701 47198.3 -23918.6 1697.2 17.5794 -321.577 322.057 
679 1
10011701 46652 -24147.7 1683 -1079.64 -452.821 1170.76 
679.5 1
10011701 46019.9 -23879.5 1664.55 -1215.56 515.909 1320.51 
680 1
10011701 45601.1 -23652.4 1630.4 -854.712 463.377 972.24 
680.5 1
10011701 45081 -23529.5 1634.27 -1052.83 248.877 1081.85 
681 1
10011701 44442.8 -23389.1 1596.9 -1253.83 275.746 1283.79 
681.5 1
10011701 43940.9 -23140.5 1552.91 -1020.1 505.192 1138.35 
682 1
10011701 43269.1 -23101.7 1535.36 -1304.5 75.3751 1306.68 
682.5 1
10011701 42628.6 -22907.7 1537.8 -1299.17 393.564 1357.47 
683 1
10011701 41996.9 -22683.3 1575.27 -1263.38 448.855 1340.75 
683.5 1
10011701 41485.1 -22470.4 1609.2 -1025.67 426.599 1110.85 
684 1
10011701 41008.9 -22190.6 1612.91 -962.002 565.179 1115.74 
684.5 1
10011701 40462.2 -22009.1 1651.7 -1095.61 363.8 1154.43 
685 1
10011701 39868.5 -21812 1741.36 -1196.88 397.379 1261.13 
685.5 1
10011701 39308.4 -21547.6 1775.7 -1113.61 525.646 1231.43 
686 1
10011701 38792.5 -21436.5 1807.91 -1050.81 226.365 1074.91 
686.5 2
10012602 39459.8 -21163.6 1373.64 0 0 0 
10011701 38257.9 -21363.2 1794.82 -1044.03 143.111 1053.8 
687 2
10012602 38879.8 -20888.8 1425.73 -1135.03 537.805 1256 
10011701 37749.9 -21349.2 1759.73 -994.129 27.3973 994.507 
687.5 2
10012602 38335 -20722.8 1447.1 -1116.43 340.201 1167.11 
10011701 37186.1 -21149.3 1711.1 -1155.35 409.594 1225.8 
688 2
10012602 37684.6 -20595.8 1443.09 -1311.22 256.012 1335.98 
10011701 36652.4 -21043.9 1678.45 -1076.08 212.482 1096.86 
688.5 2
10012602 37208.3 -20431.7 1434.3 -954.582 328.894 1009.65 
10011701 36184 -20906.7 1669.4 -938.604 274.968 978.052 
689 2
10012602 36826.6 -20550.4 1413 -752.788 -234.051 788.334 
10011701 35735.9 -20819.4 1655.45 -883.808 172.261 900.44 
689.5 2
10012602 36230.7 -20362.6 1384.2 -1184.76 373.288 1242.18 
10011701 34811.7 -20769 1651.3 -1837.39 100.127 1840.12 
690 2
10012602 35678.9 -20178.3 1346.4 -1135.39 379.218 1197.05 
10011701 34351.6 -20545.6 1655.6 -946.708 459.671 1052.4 
690.5 2
10012602 35039 -19846.2 1323.73 -1264.62 656.36 1424.81 
10011701 33980.9 -20420.9 1651 -732.591 246.425 772.926 
691 2
10012602 34581.3 -19767.7 1343.1 -913.573 156.65 926.906 
10011701 33579.6 -20244.8 1638.9 -801.016 351.515 874.751 
691.5 2
10012602 34061.8 -19585.5 1361.18 -1020.59 357.867 1081.52 
10011701 33195.5 -20046.6 1654.82 -754.706 389.32 849.206 
692 2
10012602 33499.9 -19476.1 1319.8 -1121.59 218.454 1142.67 
10011701 32810.2 -19959.9 1637.9 -768.971 173.126 788.219 
692.5 2
10012602 32974.7 -19319.6 1235 -1054.56 314.184 1100.37 
10011701 32255.3 -19803.2 1561.27 -1114.31 314.695 1157.9 
693 2
10012602 32557.2 -19077.2 1239.3 -836.728 485.844 967.553 
10011701 31722 -19623.6 1480.9 -1068.68 359.883 1127.65 
693.5 2
10012602 31898.8 -18797.4 1212.27 -1308.91 556.335 1422.24 
10011701 31239 -19333.5 1414 -960.239 576.83 1120.17 
694 2
10012602 31343.9 -18717.3 1151.5 -1118.79 161.419 1130.37 
10011701 30335.6 -19175.3 1345.8 -1821.37 318.86 1849.07 
694.5 2
10012602 30847.9 -18444.9 1105.36 -988.03 542.611 1127.22 
10011701 29814.7 -18854.1 1311.36 -1037.6 639.859 1219.03 
695 2
10012602 30141.1 -18200.5 1053.46 -1416.5 489.721 1498.76 
10011701 29390.1 -18733.5 1320.54 -851.003 241.742 884.672 
695.5 2
10012602 29655.1 -17991.9 1117.53 -979.725 420.709 1066.24 
10011701 28954.3 -18640.5 1382.93 -878.515 187.49 898.299 
696 2
10012602 29326.9 -17912.1 1195.67 -657.715 159.786 676.847 
10011701 28635.9 -18486.7 1504.07 -638.076 308.083 708.559 
696.5 2
10012602 28653.5 -17673 1254.27 -1336.27 474.471 1418 
10011701 28134.3 -18237.6 1538.45 -995.358 494.24 1111.31 
697 2
10012602 28125.4 -17518.3 1318.38 -1071.14 313.777 1116.15 
10011701 27254.9 -18451.9 1596.38 -1783.67 -434.659 1835.87 
697.5 2
10012602 27491.4 -17443.1 1397.45 -1235.91 146.621 1244.58 
10011701 26617.8 -18252.1 1711.27 -1241.92 389.536 1301.58 
698 2
10012602 26940.9 -17354 1339.7 -1083.59 175.376 1097.69 
10011701 26111.1 -18058.6 1682.4 -997.477 380.888 1067.72 
698.5 2
10012602 26568.2 -17431.8 1320.6 -773.237 -161.411 789.904 
10011701 25537.5 -18020.2 1593 -1190.04 79.668 1192.71 
699 2
10012602 26042.4 -17478.5 1168.27 -1047.48 -93.1184 1051.61 
10011701 24925.6 -17813.2 1541.82 -1218.85 412.387 1286.73 
699.5 2
10012602 25488.4 -17314.6 1045.5 -1110.15 328.548 1157.74 
10011701 24414.4 -17510.5 1485.3 -1024.52 606.577 1190.62 
700 2
10012602 25035.5 -17182 1017.82 -909.529 266.265 947.703 
10011701 23954.1 -17270.1 1444.09 -924.315 482.749 1042.79 
700.5 2
10012602 24344.5 -17021.9 1020.6 -1376.4 318.924 1412.87 
10011701 23365.1 -17001.7 1575.5 -1173.29 534.643 1289.36 
701 2
10012602 23905.8 -16708.6 1068.55 -900.784 643.252 1106.88 
10011701 22792.1 -16730.4 1614.55 -1176.61 557.159 1301.86 
701.5 2
10012602 23371.5 -16161.1 1188.5 -1043.59 1069.41 1494.23 
10011701 22347.7 -16419.1 1584.7 -867.951 607.937 1059.68 
702 2
10012602 22887.2 -15839.8 1203.18 -944.09 626.28 1132.93 
10011701 22008.7 -16278.5 1533 -660.766 274.163 715.385 
702.5 2
10012602 22373.4 -15634.2 1215.4 -1037.94 415.39 1117.98 
10011701 21532.8 -16119.7 1438.2 -961.469 320.716 1013.55 
703 2
10012602 22046.9 -15706.2 1165.45 -675.965 -149.031 692.198 
10011701 21058.3 -15824.1 1407.27 -982.458 612.027 1157.5 
703.5 2
10012602 21639 -15741.5 1111.91 -817.453 -70.6868 820.504 
10011701 20537.8 -15527.8 1505 -1043 593.733 1200.15 
704 3
10014400 20926.8 -14654.5 1187.75 0 0 0 
10012602 21093.8 -15435.9 1045 -1046.41 586.46 1199.55 
10011701 20028.1 -15210.6 1545.27 -978.363 608.794 1152.31 
704.5 3
10014400 20618.2 -14525.4 1183 -915.579 383.086 992.491 
10012602 20642 -15182.7 999.9 -900.036 504.401 1031.74 
10011701 19598.5 -14929.9 1523 -855.759 559.236 1022.29 
705 3
10014400 20250.8 -14248.2 1233.09 -743.688 561.17 931.657 
10012602 20207.7 -14805.5 943.818 -879.095 763.655 1164.46 
10011701 19201.5 -14731.2 1531.36 -803.552 402.264 898.616 
705.5 3
10014400 19772.4 -14014.5 1239.9 -976.364 476.902 1086.61 
10012602 19892.8 -14563.1 978 -642.709 494.601 810.99 
10011701 18801.9 -14546.7 1601.7 -815.603 376.494 898.307 
706 3
10014400 19419 -13788.2 1283.73 -708.216 453.543 840.995 
10012602 19496.6 -14408.2 985.273 -793.915 310.457 852.458 
10011701 18279.5 -14243.5 1577.45 -1046.98 607.706 1210.57 
706.5 3
10014400 19009 -13502.7 1259.36 -803.922 559.715 979.577 
10012602 19066 -14033.9 956.364 -844.385 733.868 1118.73 
10011701 17787.9 -13856.8 1593.45 -963.815 758.111 1226.24 
707 3
10014400 18609.8 -13201 1249.5 -800 604.664 1002.81 
10012602 18733.3 -13717.7 931 -666.733 633.686 919.832 
10011701 17266.6 -13439.6 1571.1 -1044.71 836.109 1338.09 
707.5 3
10014400 18275.5 -12834.6 1241.45 -689.372 755.389 1022.67 
10012602 18275.1 -13394.1 985.091 -944.761 667.235 1156.62 
10011701 16793.6 -13116.7 1527.36 -975.183 665.717 1180.75 
708 3
10014400 18091.5 -12449.4 1218.09 -361.493 756.921 838.813 
10012602 17869 -12921.5 1039.55 -797.821 928.38 1224.09 
10011701 16396.8 -12650.8 1466.18 -779.604 915.342 1202.34 
708.5 3
10014400 17489.2 -12056.3 1203.91 -1167.2 761.804 1393.8 
10012602 17482.2 -12580.1 1027.91 -749.648 661.734 999.931 
10011701 15831.3 -12161.1 1496.18 -1096.02 949.084 1449.83 
709 3
10014400 16967.1 -11819.3 1180 -1061.14 481.652 1165.34 
10012602 17047.9 -12370.6 1015.3 -882.687 425.795 980.019 
10011701 15532.6 -11793 1583.8 -607.058 748.152 963.458 
709.5 3
10014400 16382.1 -11612.9 1247 -1174.72 414.44 1245.68 
10012602 16806.3 -12000.8 975.364 -485.195 742.534 887.001 
10011701 15314.2 -11325.4 1616.09 -438.591 939.029 1036.41 
710 3
10014400 15888.3 -11443 1255.7 -997.557 343.251 1054.96 
10012602 16439.9 -11346.9 1070.1 -740.147 1321.05 1514.26 
10011701 14973.8 -11038 1644.9 -687.64 580.533 899.926 
710.5 3
10014400 15486.1 -11420.9 1209 -824.199 45.2683 825.441 
10012602 16002.9 -10866.6 1257.64 -895.473 984.147 1330.57 
10011701 14611.5 -10647.1 1640.91 -742.325 801.043 1092.12 
711 3
10014400 15249.1 -11126.3 1145.2 -460.177 572.056 734.174 
10012602 15589.8 -10482.8 1354 -802.154 745.313 1094.96 
10011701 14157 -10328.6 1678.4 -882.613 618.429 1077.71 
711.5 3
10014400 14923.3 -10659.3 1158.7 -667.623 956.967 1166.84 
10012602 15247.1 -10015.2 1338.3 -702.254 958.197 1187.98 
10011701 13840.4 -9843.8 1665.3 -648.77 993.443 1186.52 
712 3
10014400 14603 -10175.1 1102.64 -651.016 984.165 1180 
10012602 14871.4 -9537.45 1316.55 -763.692 971.027 1235.36 
10011701 13451.3 -9357 1637.73 -790.909 989.431 1266.69 
712.5 3
10014400 14274.7 -9621.73 1081.55 -648.76 1093.6 1271.56 
10012602 14502.6 -9144.55 1309.64 -728.71 776.5 1064.88 
10011701 13117.8 -8872.18 1637.73 -659.001 958.139 1162.89 
713 3
10014400 13898.5 -9186.64 1056 -722.213 835.107 1104.08 
10012602 14092.5 -8715.91 1278.36 -787.123 822.719 1138.61 
10011701 12717.5 -8470 1658.45 -768.452 771.942 1089.23 
713.5 3
10014400 13530.7 -8812.4 1041.1 -745.952 759.1 1064.27 
10012602 13747.1 -8338.8 1238.8 -700.701 764.927 1037.35 
10011701 12426.9 -8060.7 1660.7 -589.36 830.223 1018.14 
714 3
10014400 13156.5 -8424.18 1076.27 -754.527 782.698 1087.16 
10012602 13460.2 -7947.73 1263.18 -578.464 788.453 977.895 
10011701 12160.5 -7704.36 1623.36 -537.188 718.42 897.05 
714.5 3
10014400 12851.9 -7990.36 1107 -591.35 842.365 1029.21 
10012602 13060 -7447.36 1299.18 -777.052 971.58 1244.1 
10011701 11785.3 -7187.18 1578.27 -728.508 1004.24 1240.65 
715 3
10014400 12539.4 -7639.5 1120.6 -633.893 711.691 953.06 
10012602 12753.1 -7104.6 1350.4 -622.515 695.261 933.227 
10011701 11234 -6783.7 1571.7 -1118.2 818.422 1385.71 
715.5 3
10014400 12211.4 -7202.64 1085.55 -657.388 875.478 1094.82 
10012602 12387 -6685.55 1328.73 -733.667 839.789 1115.13 
10011701 10712.3 -6464.73 1570 -1045.55 639.224 1225.47 
716 3
10014400 11786.2 -6780.6 1043.8 -840.244 834.064 1183.92 
10012602 11986.2 -6244 1304.8 -792.095 872.619 1178.51 
10011701 10334.6 -6067.6 1547.3 -746.389 784.837 1083.08 
716.5 3
10014400 11496.4 -6381.45 1006.45 -583.172 803.11 992.509 
10012602 11538.2 -5849.18 1268.91 -901.445 794.403 1201.53 
10011701 10069.7 -5696.18 1512.09 -532.943 747.32 917.887 
717 3
10014400 11068.5 -5932.36 986.455 -835.582 877.131 1211.43 
10012602 11157.5 -5386.64 1245.73 -743.43 903.409 1169.97 
10011701 9695.09 -5319.73 1516.82 -731.712 735.263 1037.31 
717.5 3
10014400 10688 -5534.9 1010.1 -779.806 814.475 1127.59 
10012602 10893.2 -5012.4 1247.8 -541.692 766.878 938.899 
10011701 9354.2 -4933.6 1537.3 -698.547 791.244 1055.48 
718 3
10014400 10416.9 -5090.09 1029.36 -533.644 875.608 1025.41 
10012602 10639.3 -4571.09 1261.45 -499.857 868.719 1002.26 
10011701 9034.45 -4362.18 1596.55 -629.42 1124.84 1288.97 
718.5 3
10014400 10170.8 -4697.3 1035.4 -505.357 806.552 951.794 
10012602 10359.6 -4154.5 1263.5 -574.277 855.423 1030.31 
10011701 8827.5 -3863.6 1612.9 -424.958 1023.78 1108.48 
719 3
10014400 9817.45 -4366.27 1070.36 -718.182 672.82 984.109 
10012602 10058.5 -3788 1302.55 -611.899 744.919 964.015 
10011701 8484.18 -3463.73 1606.45 -697.801 812.749 1071.21 
719.5 3
10014400 9528.73 -3939.82 1080.09 -560.635 828.067 1000 
10012602 9736.45 -3403.09 1322.91 -625.419 747.396 974.551 
10011701 8166.64 -2944.55 1604.18 -616.593 1008.12 1181.73 
720 3
10014400 9158 -3586.2 1063.1 -748.944 714.38 1035.02 
10012602 9437.6 -3068.2 1340.1 -603.747 676.547 906.767 
10011701 7759.7 -2426.7 1600.9 -822.094 1046.15 1330.52 
720.5 3
10014400 8833.73 -3197.55 1094.09 -651.15 780.431 1016.4 
10012602 9080.45 -2681.73 1343.27 -717.16 776.05 1056.68 
10011701 7308.91 -1871.18 1601.64 -905.203 1115.5 1436.57 
721 3
10014400 8562.5 -2822 1049.7 -538.149 745.13 919.143 
10012602 8761.9 -2204.5 1341.3 -632.053 946.88 1138.45 
10011701 6875.8 -1415.5 1600.7 -859.343 904.131 1247.37 
721.5 3
10014400 8196.33 -2362.42 1053.25 -729.416 915.505 1170.55 
10012602 8457.17 -1852.58 1340.5 -607.039 701.029 927.328 
10011701 6545.83 -884.333 1584.42 -657.304 1058.1 1245.64 
722 3
10014400 7781.55 -1895.27 1093 -813.31 915.969 1224.94 
10012602 8159.18 -1508.64 1342.18 -584.284 674.406 892.307 
10011701 6299.64 -262.545 1571.91 -482.739 1219.19 1311.28 
722.5 3
10014400 7432.9 -1377.4 1113.5 -710.072 1054.73 1271.48 
10012602 7879.2 -1084.4 1322.7 -570.228 864.025 1035.23 
10011701 6152.9 404.7 1572.2 -298.852 1358.95 1391.42 
723 3
10014400 7106.36 -873.545 1033.55 -658.339 1015.84 1210.51 
10012602 7660.55 -670.727 1308.36 -440.836 834.018 943.357 
10011701 6012.55 927.545 1579.64 -282.973 1054.12 1091.44 
723.5 3
10014400 6820.8 -442.2 1024.9 -574.575 867.898 1040.86 
10012602 7417.8 -79.1 1272.9 -488.421 1190.4 1286.7 
10011701 5901.8 1470 1557.9 -222.828 1091.46 1113.97 
724 3
10014400 6613.55 -6 1016.55 -423.833 892.025 987.594 
10012602 7263.82 327.545 1277.64 -314.891 831.586 889.208 
10011701 5707.27 1979.73 1531.82 -397.806 1042.39 1115.72 
724.5 3
10014400 6440.5 499.9 1023.7 -341.313 997.83 1054.59 
10012602 7072 782.2 1271.9 -378.34 896.755 973.298 
10011701 5509.7 2541.2 1520.2 -389.69 1107.44 1174 
725 3
10014400 6317.4 921.2 991.9 -252.254 863.32 899.418 
10012602 6887.7 1121.5 1251.7 -377.664 695.287 791.236 
10011701 5332.6 2969.7 1481.8 -362.91 878.074 950.114 
725.5 3
10014400 6122.27 1352.36 941.182 -384.866 850.421 933.455 
10012602 6784.36 1682.09 1249.55 -203.819 1105.7 1124.33 
10011701 5117.64 3497.82 1475.64 -423.991 1041.65 1124.64 
726 3
10014400 5946.8 1953 893.5 -339.406 1161.77 1210.34 
10012602 6514.5 2324.7 1241.6 -521.98 1242.96 1348.11 
10011701 4945.4 3970.8 1635.7 -333.146 914.858 973.628 
726.5 3
10014400 5828.1 2372.1 860.7 -235.05 829.901 862.545 
10012602 6397.5 2763.5 1224 -231.683 868.911 899.268 
10011701 4661.1 4411.9 1727.1 -562.97 873.465 1039.17 
727 3
10014400 5742.4 2677.1 844.3 -177.433 631.47 655.924 
10012602 6151.6 3206.9 1286.8 -509.11 918.012 1049.73 
10011701 4529.4 4772.5 1801.5 -272.671 746.584 794.819 
727.5 3
10014400 5498.18 3177.55 880.182 -482.645 989.023 1100.51 
10012602 6072.09 3533 1325.73 -157.133 644.466 663.346 
10011701 4322 5108.91 1805 -409.881 664.84 781.035 
728 2
10014400 5471.3 3574.7 880.3 -53.8714 795.901 797.722 
10012602 6031.6 3862.6 1335.6 -81.1441 660.521 665.487 
728.5 2
10014400 5190 3794.6 882.7 -582.402 455.28 739.237 
10012602 5754.1 4156.7 1391.5 -574.534 608.903 837.169 
729 2
10014400 5001.45 4319.09 927.818 -369.697 1028.41 1092.85 
10012602 5436.64 4306.73 1409.82 -622.478 294.171 688.488 
729.5 2
10014400 5121.1 4906.9 1030.4 242.197 1189.9 1214.3 
10012602 5357 4509.4 1455.2 -161.207 410.269 440.804 
730 1
10014400 5172.73 5237.36 1089.36 101.429 649.241 657.116 
