# Supplementary material for: Intrinsic group behaviour II: On the dependence of triad spatial dynamics on social and personal features; and on the effect of social interaction on small group dynamics
Source: PLoS One. 2019 Dec 3;14(12):e0225704. doi: 10.1371/journal.pone.0225704 (PMC6890182; doi:10.1371/journal.pone.0225704)
Supplement: S3 Data Set — (ZIP) [file pone.0225704.s003.zip › set_3_int/group_traj_triad_int/traj_3_0217_2.dat]

3 10003700 10004201 10004400 0 0 0 1 0 1 0 20 20 20 1654.89 1683.31 1623.43 
636.5 1
10003700 46197 -19895 1580.5 0 0 0 
637 1
10003700 45913.7 -20018.3 1584.23 -994.062 -432.659 1084.14 
637.5 1
10003700 45577.2 -20308.5 1666.18 -658.533 -567.98 869.636 
638 1
10003700 45139.8 -20568.1 1646.6 -894.441 -530.786 1040.08 
638.5 1
10003700 44501 -20741.8 1615.09 -1303.67 -354.527 1351.02 
639 1
10003700 43861.2 -20807.9 1618.91 -1284.78 -132.713 1291.61 
639.5 1
10003700 43105.1 -20959.3 1642 -1494.25 -299.138 1523.9 
640 1
10003700 42540.7 -20725.4 1693.1 -1133.32 469.624 1226.76 
640.5 1
10003700 42016.4 -20475.8 1677 -1046.58 498.167 1159.09 
641 1
10003700 41193.5 -20414.6 1715.6 -1629.43 121.224 1633.94 
641.5 1
10003700 40609.6 -20228.5 1659 -1167.73 372.109 1225.58 
642 1
10003700 39820.4 -19787 1555.3 -1565.95 876.082 1794.35 
642.5 2
10004201 40500.1 -18186 1355.75 0 0 0 
10003700 39274 -19641.3 1560.6 -1128.93 301.033 1168.37 
643 2
10004201 40034.1 -18190.1 1358.2 -1042.56 -9.17226 1042.6 
10003700 38750.1 -19405.9 1720.4 -1058.38 475.556 1160.31 
643.5 2
10004201 39436.4 -18320.4 1431.9 -1195.4 -260.6 1223.48 
10003700 38112 -19150 1685 -1276.2 511.8 1375 
644 2
10004201 38684.4 -18078.8 1546.09 -1460.26 469.091 1533.76 
10003700 37521.1 -18917.3 1651 -1147.4 451.898 1233.18 
644.5 3
10004400 38927.4 -18916.6 1426 0 0 0 
10004201 38097.2 -18068.2 1571.4 -1158.11 20.9432 1158.3 
10003700 36837.3 -18707.8 1613.3 -1348.7 413.161 1410.57 
645 3
10004400 38371 -18953.5 1556.2 -1350.55 -89.6325 1353.53 
10004201 37496 -17969.7 1567.5 -1237.04 202.675 1253.53 
10003700 36200.5 -18532.1 1594.9 -1310.29 361.523 1359.25 
645.5 3
10004400 37563.5 -18862.8 1614.6 -1618.24 181.764 1628.41 
10004201 36831.5 -18002.2 1561.5 -1331.66 -65.1303 1333.26 
10003700 35620.6 -18335 1614.9 -1162.12 394.99 1227.42 
646 3
10004400 36724.3 -18708.6 1622.55 -1635.92 300.514 1663.29 
10004201 36088.2 -17724.2 1602.45 -1448.96 541.946 1547 
10003700 35006 -18158.9 1643.18 -1198.05 343.257 1246.25 
646.5 3
10004400 36009.5 -18643.6 1611 -1401.52 127.522 1407.3 
10004201 35496.5 -17829.9 1592.4 -1160.16 -207.291 1178.53 
10003700 34453.9 -18019.2 1644.4 -1082.55 273.939 1116.67 
647 3
10004400 35429.6 -18457.8 1628.5 -1198.14 383.884 1258.14 
10004201 35008.8 -17789.7 1610.5 -1007.64 83.0579 1011.06 
10003700 33847.5 -17913.4 1627.7 -1252.89 218.595 1271.82 
647.5 3
10004400 34789.4 -18353.4 1702.09 -1275.37 208.041 1292.23 
10004201 34472.5 -17590.4 1582 -1068.42 397.084 1139.82 
10003700 33283.5 -17638.2 1583.18 -1123.6 548.243 1250.22 
648 3
10004400 34188.8 -18273.9 1660.7 -1189.23 157.354 1199.6 
10004201 34140.2 -17376.7 1534.6 -657.93 423.096 782.229 
10003700 32650.7 -17590 1638.9 -1252.98 95.4095 1256.61 
648.5 3
10004400 33562.8 -18215 1682.8 -1296.07 121.946 1301.79 
10004201 33479.8 -17517.3 1490.4 -1367.29 -291.097 1397.93 
10003700 31765.2 -17165.1 1565 -1833.33 879.71 2033.47 
649 3
10004400 32872.4 -18063.4 1603 -1369.91 300.866 1402.56 
10004201 32823.5 -17228.9 1472.64 -1302.27 572.204 1422.44 
10003700 31177.8 -16909.1 1483 -1165.44 507.955 1271.33 
649.5 3
10004400 31972 -17825.2 1546.4 -1786.44 472.547 1847.88 
10004201 32106.5 -16993.2 1485.6 -1422.53 467.677 1497.43 
10003700 30545.3 -16687.7 1557.5 -1255 439.268 1329.65 
650 3
10004400 31349.5 -17549.5 1481.73 -1225.3 542.806 1340.15 
10004201 31412.3 -16623.7 1486.45 -1366.59 727.309 1548.08 
10003700 30007.7 -16514.7 1637.27 -1058.21 340.497 1111.65 
650.5 3
10004400 30677.8 -17346.9 1458.3 -1338.14 403.495 1397.65 
10004201 30733.7 -16353.1 1473.8 -1351.74 539.098 1455.27 
10003700 29520.8 -16315.5 1671.6 -969.975 396.867 1048.02 
651 3
10004400 30128 -17084.5 1572.8 -1140.66 544.398 1263.92 
10004201 30178.1 -16214.5 1580.1 -1152.7 287.552 1188.02 
10003700 29049.1 -16125.4 1699.1 -978.631 394.398 1055.12 
651.5 3
10004400 29495.2 -16969.1 1629.73 -1253.11 228.533 1273.77 
10004201 29661.4 -16086.7 1651.45 -1023.24 253.015 1054.06 
10003700 28462.5 -15964.2 1683.91 -1161.67 319.244 1204.74 
652 3
10004400 28776.7 -16798 1670.6 -1422.74 338.794 1462.52 
10004201 29144 -16036.9 1684.3 -1024.48 98.6679 1029.22 
10003700 27794.9 -15737.9 1617 -1321.89 448.083 1395.77 
652.5 3
10004400 28179.6 -16624.2 1698.55 -1179.97 343.514 1228.95 
10004201 28535 -15929.6 1719.18 -1203.56 211.983 1222.08 
10003700 27198.7 -15413.2 1568.82 -1178.21 641.736 1341.64 
653 3
10004400 27653.4 -16435.9 1692.1 -1037.94 371.365 1102.38 
10004201 28033.1 -15846.9 1612.3 -989.941 163.188 1003.3 
10003700 26675.5 -15163.9 1562 -1032.01 491.68 1143.15 
653.5 3
10004400 27116 -16320.8 1642.9 -1110.33 237.81 1135.51 
10004201 27480 -15564.7 1516.4 -1142.77 583.058 1282.92 
10003700 26157.1 -14905.9 1568.7 -1071.07 533.058 1196.39 
654 3
10004400 26558.4 -16160.3 1616.27 -1099.87 316.622 1144.54 
10004201 26842.6 -15187.7 1509.91 -1257.13 743.536 1460.55 
10003700 25486.4 -14651.6 1619.64 -1322.95 501.506 1414.82 
654.5 3
10004400 25869.4 -15818 1599.9 -1366.99 679.113 1526.39 
10004201 26257.1 -14967 1512.5 -1161.78 437.951 1241.58 
10003700 24991.9 -14415.8 1590.6 -981.079 467.929 1086.96 
655 3
10004400 25130.5 -15535.5 1657.7 -1517.25 580.082 1624.36 
10004201 25768.7 -14777.1 1507.5 -1002.87 389.938 1076.02 
10003700 24480.3 -14247.2 1582.2 -1050.51 346.201 1106.09 
655.5 3
10004400 24628.1 -15311.3 1649.9 -1008.84 450.201 1104.73 
10004201 25183.9 -14689.6 1501.1 -1174.3 175.703 1187.37 
10003700 23897.9 -13985.6 1609.6 -1169.48 525.301 1282.04 
656 3
10004400 24151.7 -15172.2 1620.7 -964.372 281.579 1004.64 
10004201 24750.1 -14679.4 1482.8 -878.138 20.6478 878.38 
10003700 23250.9 -13652.6 1577.4 -1309.72 674.089 1473.01 
656.5 3
10004400 23627.6 -15010.7 1620.7 -1050.3 323.647 1099.04 
10004201 24204.2 -14189.7 1500.3 -1093.99 981.363 1469.65 
10003700 22657 -13368.8 1593.6 -1190.18 568.737 1319.09 
657 3
10004400 22968.3 -14739.2 1584.09 -1292.8 532.389 1398.13 
10004201 23496.3 -13830.7 1495.09 -1388.09 703.868 1556.35 
10003700 22057.4 -13053 1647.36 -1175.76 619.216 1328.85 
657.5 3
10004400 22200.6 -14474 1563.5 -1459.45 504.148 1544.08 
10004201 22787.1 -13481.9 1460.1 -1348.24 663.17 1502.51 
10003700 21540.6 -12757.6 1640.1 -982.44 561.597 1131.63 
658 3
10004400 21586.4 -14130.7 1556.5 -1243.32 694.939 1424.35 
10004201 22158.2 -13334.3 1500.5 -1273.08 298.785 1307.67 
10003700 21095.4 -12549.1 1630.8 -901.215 422.065 995.151 
658.5 3
10004400 21110.4 -13965.3 1612.4 -979.424 340.329 1036.87 
10004201 21631.8 -13056.5 1553.2 -1083.13 571.605 1224.7 
10003700 20735.1 -12216.2 1664.1 -741.358 684.979 1009.36 
659 3
10004400 20591.1 -13717.4 1618.91 -1024.28 489.026 1135.03 
10004201 21032.9 -12620.5 1670.91 -1181.24 859.871 1461.07 
10003700 20337.4 -11896.9 1653.55 -784.49 629.765 1006 
659.5 3
10004400 20014.6 -13400.5 1649.9 -1148.39 631.202 1310.42 
10004201 20797.8 -12296.3 1610.1 -468.345 645.907 797.836 
10003700 19982.4 -11658.5 1679.8 -707.099 474.919 851.784 
660 3
10004400 19513.7 -13070.8 1687.27 -999.746 658.048 1196.88 
10004201 20425.2 -12004.8 1611 -743.749 581.8 944.274 
10003700 19549.5 -11437 1662.64 -864.163 442.116 970.692 
660.5 3
10004400 19104.8 -12671.4 1673.3 -819.494 800.437 1145.54 
10004201 19925.5 -11769.6 1606.4 -1001.37 471.379 1106.77 
10003700 19260.5 -11238.5 1661.8 -579.067 397.796 702.538 
661 3
10004400 18819.6 -12378.4 1720 -581.967 598.033 834.463 
10004201 19600.7 -11462.9 1650.82 -662.801 625.9 911.623 
10003700 18771.5 -10985.7 1640.82 -998.052 515.863 1123.49 
661.5 3
10004400 18697.3 -12088.5 1775.18 -240.4 569.566 618.221 
10004201 19274.6 -11122.7 1670.18 -640.65 668.334 925.798 
10003700 18140.7 -10805.9 1620.64 -1239.15 353.277 1288.53 
662 3
10004400 18364.3 -11892.7 1776 -706.878 415.686 820.043 
10004201 18854.1 -10786.6 1632.55 -815.011 651.339 1043.3 
10003700 17435.7 -10581.2 1642.64 -1366.28 435.518 1434.01 
662.5 3
10004400 16908.2 -11230.2 1583.82 -2711.64 1233.68 2979.09 
10004201 18064.3 -10448.9 1619.09 -1605.32 686.438 1745.92 
10003700 16816.8 -10182.5 1626.82 -1257.95 810.237 1496.3 
663 3
10004400 16488.9 -10762.6 1643.6 -860.948 960.127 1289.6 
10004201 17345.6 -10088.4 1676.8 -1475.71 740.265 1650.98 
10003700 16432.7 -9787.5 1633 -788.744 811.182 1131.43 
663.5 3
10004400 16118.1 -10229.3 1669 -741.618 1066.65 1299.13 
10004201 16949.2 -9652.36 1708.91 -792.836 872.073 1178.6 
10003700 16115.7 -9384.18 1663.91 -633.945 806.636 1025.94 
664 3
10004400 15754.6 -9748.5 1718.6 -729.901 965.407 1210.28 
10004201 16599.2 -9073.9 1703.3 -702.775 1161.57 1357.62 
10003700 15739.7 -9030.9 1700.4 -755.075 709.401 1036.04 
664.5 3
10004400 15344.2 -9327.1 1676.2 -834.146 856.504 1195.57 
10004201 16274.9 -8874.4 1670.3 -659.146 405.488 773.883 
10003700 15431.6 -8618.7 1668 -626.22 837.805 1045.98 
665 3
10004400 14926.9 -8912 1658 -844.737 840.283 1191.49 
10004201 15939.5 -8531.7 1628.9 -678.947 693.725 970.682 
10003700 15084.3 -8243.4 1675.7 -703.036 759.717 1035.1 
665.5 3
10004400 14594.7 -8464.6 1631.8 -667.068 898.394 1118.97 
10004201 15515.9 -8044.2 1591.2 -850.602 978.916 1296.84 
10003700 14787.9 -7762.7 1635 -595.181 965.261 1134.01 
666 3
10004400 14116.9 -7951.4 1616.2 -963.306 1034.68 1413.69 
10004201 15117.6 -7627.4 1612.9 -803.024 840.323 1162.32 
10003700 14298.3 -7217.3 1647 -987.097 1099.6 1477.66 
666.5 3
10004400 13702.7 -7465.91 1663.18 -791.917 928.281 1220.18 
10004201 14685.1 -7225.73 1576.09 -826.977 768.017 1128.6 
10003700 13880.4 -6886.27 1625.73 -799.114 632.939 1019.41 
667 3
10004400 13231.1 -7139.5 1670.3 -921.147 637.518 1120.24 
10004201 14263.7 -6806.7 1571.3 -823.029 818.413 1160.68 
10003700 13563.4 -6529.7 1634.4 -619.07 696.431 931.807 
667.5 3
10004400 12842 -6890.8 1702.4 -807.261 515.975 958.072 
10004201 13865.8 -6451.6 1547.9 -825.519 736.722 1106.45 
10003700 13263.4 -6119 1648.1 -622.407 852.075 1055.19 
668 3
10004400 12460.8 -6568.09 1727.27 -762.364 645.418 998.881 
10004201 13551.8 -6129.45 1568.82 -627.964 644.291 899.694 
10003700 12911.1 -5735.45 1673 -704.618 767.091 1041.59 
668.5 3
10004400 12104.7 -6112.5 1708.4 -705.185 902.16 1145.07 
10004201 13227.1 -5757.3 1601.5 -643.006 736.94 978.027 
10003700 12548.1 -5218.8 1672.2 -718.794 1023.08 1250.34 
669 3
10004400 11684.8 -5679.8 1683.2 -858.691 884.867 1233.02 
10004201 12953.3 -5390.5 1556.4 -559.918 750.102 936.035 
10003700 12173.3 -4571.1 1628.6 -766.462 1324.54 1530.32 
669.5 3
10004400 11350.7 -5178 1680.45 -658.921 989.744 1189.02 
10004201 12506.6 -5037.09 1521.27 -880.993 697.059 1123.41 
10003700 11812 -4003.27 1618.91 -712.623 1119.97 1327.47 
670 3
10004400 10971.2 -4700 1604 -757.539 954.092 1218.26 
10004201 12067.5 -4574.5 1559.5 -876.52 923.335 1273.12 
10003700 11335.5 -3697.2 1606 -951.098 610.924 1130.4 
670.5 3
10004400 10655 -4315.8 1578.8 -656.017 797.095 1032.34 
10004201 11698.8 -4191.9 1566.2 -764.938 793.776 1102.37 
10003700 10959.2 -3428.8 1626.6 -780.705 556.846 958.947 
671 3
10004400 10317.4 -3873.18 1599.55 -659.446 864.489 1087.29 
10004201 11358.2 -3855.45 1531.73 -665.27 657.12 935.089 
10003700 10560.6 -3065.82 1650.09 -778.445 708.949 1052.89 
671.5 3
10004400 9986.4 -3553.5 1641.5 -654.078 631.782 909.377 
10004201 10988 -3485.4 1507.9 -731.585 731.333 1034.44 
10003700 10175.2 -2750.5 1665.9 -761.732 623.158 984.155 
672 3
10004400 9715 -3132.8 1672.3 -553.878 858.571 1021.73 
10004201 10663.6 -3043.7 1561.6 -662.041 901.429 1118.42 
10003700 9895.7 -2359.1 1682.4 -570.408 798.776 981.533 
672.5 3
10004400 9482.18 -2807.73 1679.27 -458.304 639.907 787.098 
10004201 10346.1 -2583.27 1578 -625.018 906.353 1100.96 
10003700 9669 -1995.36 1666.27 -446.26 716.016 843.699 
673 3
10004400 9262.3 -2337.6 1687.8 -432.838 925.447 1021.67 
10004201 10113.1 -2240.6 1605.1 -458.644 674.553 815.705 
10003700 9416.7 -1499.2 1663.9 -496.654 976.7 1095.72 
673.5 3
10004400 8972.4 -1870.1 1680.7 -594.057 957.992 1127.23 
10004201 9848.9 -1822.7 1581.9 -541.393 856.352 1013.14 
10003700 9053.5 -978.4 1637.4 -744.262 1067.21 1301.1 
674 3
10004400 8767.64 -1397.64 1675.82 -414.501 956.404 1042.36 
10004201 9627.91 -1396.91 1599.36 -447.35 861.925 971.101 
10003700 8819 -477.545 1641.64 -474.696 1013.88 1119.5 
674.5 3
10004400 8535.82 -911.364 1655.64 -446.663 936.942 1037.96 
10004201 9299.73 -894.273 1639.55 -632.335 968.471 1156.63 
10003700 8490.55 113 1600 -632.86 1137.85 1302.01 
675 3
10004400 8335.5 -472.4 1624.8 -403.055 883.227 970.846 
10004201 9149.6 -330.6 1574.5 -302.067 1134.15 1173.69 
10003700 8365.5 703.5 1574.8 -251.601 1188.13 1214.48 
675.5 3
10004400 7978 16.8182 1607 -726.626 994.346 1231.55 
10004201 8806.27 118.818 1543.27 -697.82 913.452 1149.5 
10003700 8278.55 1404.27 1538.18 -176.737 1424.33 1435.26 
676 3
10004400 7766 502.5 1608.8 -424 971.364 1059.87 
10004201 8545.1 502.1 1508.3 -522.345 766.564 927.612 
10003700 8107 2052.9 1464.7 -343.091 1297.25 1341.86 
676.5 3
10004400 7573.64 1068.91 1635.82 -385.498 1135.09 1198.76 
10004201 8423.18 1067.27 1487.73 -244.325 1132.61 1158.66 
10003700 7954.91 2692 1433.09 -304.791 1280.76 1316.53 
677 3
10004400 7497.5 1589.9 1619 -147.551 1009.67 1020.4 
10004201 8274.5 1699 1448.6 -288.143 1224.28 1257.73 
10003700 7738 3307.1 1431.1 -420.366 1192.05 1264 
677.5 2
10004400 7586.4 2127.6 1577 184.058 1113.25 1128.36 
10004201 8261.1 2347.7 1393 -27.7433 1343.06 1343.35 
678 2
10004400 7467.73 2745.09 1570.82 -241.205 1255.06 1278.03 
10004201 8087.55 2990.64 1389.27 -352.753 1306.78 1353.56 
678.5 2
10004400 7322.5 3235.2 1575.5 -291.621 984.155 1026.45 
10004201 7822.3 3485.5 1389.6 -532.621 993.702 1127.44 
679 1
10004400 7012 3911.55 1565.73 -613.636 1336.65 1470.78 
679.5 1
10004400 6778.82 4635.82 1550.55 -448.427 1392.83 1463.24 
680 1
10004400 6628.5 5281.2 1531.5 -306.772 1317.11 1352.36 
680.5 1
10004400 6394.18 5973.91 1523.36 -474.328 1402.25 1480.3 
681 1
10004400 6111.3 6869.1 1523 -555.76 1758.72 1844.45 
