# Supplementary material for: Intrinsic group behaviour II: On the dependence of triad spatial dynamics on social and personal features; and on the effect of social interaction on small group dynamics
Source: PLoS One. 2019 Dec 3;14(12):e0225704. doi: 10.1371/journal.pone.0225704 (PMC6890182; doi:10.1371/journal.pone.0225704)
Supplement: S3 Data Set — (ZIP) [file pone.0225704.s003.zip › set_3_int/group_traj_triad_int/traj_3_0217_1.dat]

3 9595900 9595300 10000101 0 0 0 1 0 1 0 13.3333 10 20 1642.53 1655.66 1617.91 
593 1
9595300 46679.5 -21575.3 1621.4 0 0 0 
593.5 1
9595300 46228.3 -21785.5 1668.9 -989.474 -460.965 1091.58 
594 1
9595300 45730.8 -22187.1 1629.27 -1009.09 -814.586 1296.85 
594.5 1
9595300 45234.4 -22433 1583.09 -981.135 -485.986 1094.9 
595 1
9595300 44692.9 -22743 1584.27 -1080.75 -618.762 1245.34 
595.5 1
9595300 44198.8 -22823.9 1567.55 -996.151 -163.123 1009.42 
596 1
9595300 43479.9 -22835.6 1555.73 -1409.63 -22.9947 1409.81 
596.5 1
9595300 42912.1 -22639.6 1560.09 -1149.43 396.761 1215.98 
597 1
9595300 42359.2 -22807 1536 -1082.04 -327.522 1130.53 
597.5 1
9595300 41754.5 -22579.4 1587.91 -1171.75 441.156 1252.04 
598 1
9595300 41188.4 -22460.9 1651.64 -1189.46 248.854 1215.21 
598.5 1
9595300 40738.2 -22111.2 1633.67 -882.739 685.769 1117.81 
599 2
9595900 39927.7 -20926 1439 0 0 0 
9595300 40090.3 -22070.7 1646.73 -1267.89 79.1378 1270.36 
599.5 2
9595900 39682.5 -20870 1571.64 -796.143 181.818 816.641 
9595300 39577.7 -21891.6 1660.73 -1067.8 373.106 1131.11 
600 2
9595900 39170.2 -20726.8 1644 -1018.46 284.791 1057.53 
9595300 39077.8 -21719.4 1753.92 -993.991 342.385 1051.31 
600.5 2
9595900 38593.3 -20644 1714.09 -1109.41 159.135 1120.77 
9595300 38557 -21437.7 1741.36 -1001.44 541.71 1138.57 
601 2
9595900 37979.7 -20530.6 1770.25 -1249.71 230.991 1270.88 
9595300 38192.3 -21063.2 1758.17 -742.702 762.853 1064.68 
601.5 3
10000101 37125.3 -21689 1224.57 0 0 0 
9595900 37468.7 -20389.3 1740.55 -1047.01 289.571 1086.31 
9595300 37577.1 -20950.9 1756.55 -1260.74 230.036 1281.56 
602 3
10000101 36836.8 -21509.7 1623.25 -688.431 428.003 810.631 
9595900 37105.3 -20200.2 1709.33 -721.02 375.21 812.805 
9595300 36952.2 -20774.2 1758.5 -1239.76 350.514 1288.36 
602.5 3
10000101 36444.1 -21331.8 1638.33 -759.671 344.133 833.983 
9595900 36427.2 -19973.2 1708.83 -1311.57 439.072 1383.12 
9595300 36513.4 -20353.8 1733 -848.807 813.346 1175.59 
603 3
10000101 35936.7 -21114.6 1635.36 -1061.41 454.213 1154.52 
9595900 35610.2 -19859.3 1674.27 -1709.35 238.272 1725.87 
9595300 36157.3 -20537.1 1738.64 -745.071 -383.558 838.002 
603.5 3
10000101 35113.6 -20983.4 1575.83 -1646.29 262.439 1667.07 
9595900 35027.5 -19904.2 1681.67 -1165.36 -89.7879 1168.82 
9595300 35591.7 -20666.4 1692 -1131.21 -258.652 1160.41 
604 3
10000101 34438.4 -20804 1586.18 -1334.43 354.578 1380.73 
9595900 34587.2 -19637.2 1681.73 -870.194 527.638 1017.66 
9595300 34774.1 -20231.9 1719.45 -1615.76 858.711 1829.77 
604.5 3
10000101 34058.7 -20584.1 1635.45 -765.396 443.365 884.536 
9595900 34109.7 -19484.3 1689.55 -962.61 308.284 1010.77 
9595300 34335.9 -20059.5 1686.45 -883.431 347.507 949.322 
605 3
10000101 33524 -20378 1630.3 -1093.51 421.454 1171.92 
9595900 33666.9 -19317.2 1631.6 -905.577 341.662 967.886 
9595300 33858.1 -19939.7 1686.4 -977.115 245.083 1007.38 
605.5 3
10000101 32972.6 -20139.8 1583.83 -1074.89 464.425 1170.93 
9595900 33122.2 -19150 1611.83 -1061.7 325.926 1110.6 
9595300 33347.5 -19732.7 1648.17 -995.322 403.574 1074.03 
606 3
10000101 32463.5 -19962.5 1537.36 -992.454 345.605 1050.91 
9595900 32592.2 -18971.3 1622.18 -1033.27 348.396 1090.43 
9595300 32856.3 -19548.3 1630.64 -957.558 359.442 1022.8 
606.5 3
10000101 32057.6 -19856.8 1499.45 -818.182 212.977 845.447 
9595900 32142.7 -18750.8 1594.91 -906.158 444.465 1009.29 
9595300 32178.5 -19318.1 1622.73 -1366.57 464.076 1443.22 
607 3
10000101 31426.7 -19612.5 1427.55 -1259.3 487.752 1350.46 
9595900 31637.3 -18565.8 1494.64 -1008.89 369.261 1074.34 
9595300 31661.2 -19122.5 1599.18 -1032.48 390.492 1103.86 
607.5 3
10000101 30795.5 -19348.3 1369.64 -1257.52 526.259 1363.19 
9595900 31063.8 -18423.3 1389.55 -1142.34 283.955 1177.1 
9595300 31264.4 -19008.1 1512.18 -790.474 227.816 822.648 
608 3
10000101 30410.6 -19204.5 1344.4 -788.636 294.616 841.871 
9595900 30242.2 -18039.1 1378.3 -1683.64 787.239 1858.6 
9595300 30534 -18609.5 1440.2 -1496.65 816.785 1705.02 
608.5 3
10000101 29650.5 -18951.6 1328 -1577.07 524.613 1662.03 
9595900 29733.5 -17746.5 1368.55 -1055.3 607.148 1217.49 
9595300 29753.6 -18306.5 1404.82 -1619.01 628.536 1736.74 
609 3
10000101 28843 -18559.5 1447.91 -1598.92 776.418 1777.46 
9595900 29110 -17523.7 1539.55 -1234.74 441.044 1311.15 
9595300 29221.3 -18123.5 1492.55 -1054.19 362.376 1114.73 
609.5 3
10000101 28197.5 -18301.1 1584.09 -1285.95 514.85 1385.18 
9595900 28465.6 -17405.2 1644 -1283.59 236.146 1305.13 
9595300 28703.9 -17953.7 1560.73 -1030.6 338.283 1084.7 
610 3
10000101 27826.6 -18205 1633.18 -744.615 192.954 769.209 
9595900 27947.1 -17231.5 1697.27 -1041.26 348.85 1098.14 
9595300 28242.1 -17756.2 1646.73 -927.346 396.678 1008.62 
610.5 3
10000101 27402.6 -18164.7 1696.91 -856.566 81.359 860.421 
9595900 27482.4 -17033.9 1674.64 -938.843 399.082 1020.14 
9595300 27695.1 -17528.3 1704.18 -1105.05 460.422 1197.13 
611 3
10000101 26851 -18081.3 1703.75 -1062.88 160.682 1074.96 
9595900 27041.5 -16922.7 1642 -849.448 214.34 876.073 
9595300 27156.2 -17661.4 1683.25 -1038.23 -256.539 1069.45 
611.5 3
10000101 26192.1 -17855.7 1641.27 -1294.52 443.234 1368.29 
9595900 26599.9 -16799 1605 -867.566 242.96 900.944 
9595300 26663.7 -17480 1663.55 -967.628 356.418 1031.18 
612 3
10000101 25477.5 -17775.9 1548.18 -1426.42 159.318 1435.29 
9595900 26005.5 -16524 1600.64 -1186.54 548.902 1307.35 
9595300 25933.1 -17068.5 1542.36 -1458.36 821.267 1673.7 
612.5 3
10000101 24968.3 -17453.6 1485.45 -1022.45 647.134 1210.04 
9595900 25419.5 -16212.9 1531.09 -1176.52 624.681 1332.08 
9595300 25310.7 -16785 1488.18 -1249.73 569.368 1373.32 
613 3
10000101 24513 -17077.7 1498.09 -908.728 750.318 1178.46 
9595900 24767.5 -15883.1 1572.09 -1301.4 658.32 1458.43 
9595300 24759.2 -16558.5 1578.09 -1100.89 452.187 1190.14 
613.5 3
10000101 23845.7 -16856.5 1541.09 -1350.75 447.921 1423.08 
9595900 24328.3 -15747.7 1607.36 -889.216 274.015 930.478 
9595300 24252.6 -16344.5 1527.18 -1025.4 433.198 1113.15 
614 3
10000101 23379.6 -16690.3 1558.36 -941.598 335.721 999.657 
9595900 23715.2 -15588.5 1555.09 -1238.57 321.763 1279.68 
9595300 23816.4 -16147.5 1530.09 -881.359 397.98 967.048 
614.5 3
10000101 22984.5 -16524.1 1467.91 -774.688 325.847 840.427 
9595900 23037 -15214.8 1582.73 -1329.77 732.62 1518.23 
9595300 23116.5 -15878 1570.27 -1372.19 528.342 1470.39 
615 3
10000101 22359.5 -16276.3 1421.45 -1283.37 508.867 1380.57 
9595900 22572.7 -14959.9 1524 -953.332 523.427 1087.57 
9595300 22550.9 -15611.2 1584.36 -1161.47 547.881 1284.21 
615.5 3
10000101 21820.2 -15985.9 1354.17 -1076.44 579.553 1222.54 
9595900 22036.4 -14941.2 1478.25 -1070.48 37.41 1071.13 
9595300 22141 -15569.7 1520.5 -818.182 82.8646 822.367 
616 3
10000101 21335.5 -15786.6 1279.27 -950.579 390.746 1027.76 
9595900 21428.2 -14696.8 1464.36 -1192.62 479.115 1285.26 
9595300 21529.1 -15265.2 1434.91 -1199.82 597.029 1340.16 
616.5 3
10000101 20725 -15510.9 1278.27 -1228.28 554.783 1347.76 
9595900 20880.9 -14284.4 1580 -1101.15 829.888 1378.86 
9595300 20972.9 -15012.9 1468 -1119.08 507.591 1228.81 
617 3
10000101 20142.6 -15189.1 1430.64 -1153.2 637.264 1317.56 
9595900 20535.6 -13990.4 1634.09 -683.708 582.178 897.991 
9595300 20497.4 -14680.9 1464.91 -941.674 657.426 1148.46 
617.5 3
10000101 19739.6 -15054.8 1483.45 -810.865 270.166 854.688 
9595900 20130.7 -13909.5 1583.09 -814.706 162.795 830.812 
9595300 19984.7 -14421.6 1564.55 -1031.46 521.676 1155.88 
618 3
10000101 19300.7 -14796.4 1540.55 -904.967 532.896 1050.21 
9595900 19722.3 -13678.7 1598.36 -842.174 475.726 967.25 
9595300 19553.5 -14168.3 1603.82 -889.222 522.399 1031.32 
618.5 3
10000101 18943.1 -14308.5 1613.08 -699.89 954.723 1183.78 
9595900 19391.5 -13389.2 1613.92 -647.305 566.492 860.184 
9595300 19310 -13909 1637.92 -476.428 507.383 696.004 
619 3
10000101 18408.6 -13843 1591.45 -1033.75 900.387 1370.89 
9595900 19221.4 -12947.7 1638.64 -329.084 854.009 915.22 
9595300 18956.3 -13515.3 1616.45 -684.192 761.561 1023.76 
619.5 3
10000101 17861 -13573.8 1560.36 -1088.74 535.153 1213.15 
9595900 18946 -12718 1636.73 -547.443 456.714 712.939 
9595300 18468.9 -13119 1604.45 -968.914 787.819 1248.78 
620 3
10000101 17299.7 -13275.8 1534.8 -1176.73 624.776 1332.31 
9595900 18554 -12409.7 1656.5 -821.803 646.331 1045.52 
9595300 18048.3 -12758.9 1568.1 -881.78 754.927 1160.8 
620.5 3
10000101 16674.2 -12846.8 1496.17 -1258.45 863.112 1525.99 
9595900 17910.1 -12002.7 1643.92 -1295.61 818.981 1532.75 
9595300 17505 -12432 1527.67 -1093.16 657.746 1275.78 
621 3
10000101 16017.9 -12241.6 1509 -1252.56 1154.96 1703.77 
9595900 16964.3 -11464.2 1639.36 -1804.98 1027.64 2077.02 
9595300 16921.9 -12036.4 1514.55 -1112.77 755.031 1344.74 
621.5 3
10000101 15511.5 -11791.5 1602.91 -1027.29 913.148 1374.47 
9595900 16534.2 -11036.5 1651.36 -872.395 867.601 1230.37 
9595300 16142.8 -11484.9 1613.82 -1580.31 1118.57 1936.12 
622 3
10000101 15089.8 -11411.5 1605 -872.991 786.655 1175.13 
9595900 16288.1 -10718.1 1664 -509.486 659.119 833.075 
9595300 15808 -11044 1621.2 -693.205 912.855 1146.23 
622.5 3
10000101 14786.9 -10938.1 1627.82 -621.953 972.093 1154.03 
9595900 15963.8 -10344.7 1698.82 -665.876 766.679 1015.47 
9595300 15432.1 -10581.5 1629 -771.887 949.785 1223.89 
623 3
10000101 14469.4 -10563.9 1696 -638.924 752.881 987.448 
9595900 15555 -9882.91 1699.45 -822.572 929.212 1240.99 
9595300 15044.8 -9951.91 1609.27 -779.221 1266.69 1487.18 
623.5 3
10000101 14054.5 -9943.27 1668.18 -821.602 1228.98 1478.32 
9595900 15166.5 -9405.55 1687.45 -769.217 945.275 1218.7 
9595300 14598.3 -9384.27 1625.18 -884.248 1124.03 1430.16 
624 3
10000101 13398.1 -9089.91 1593.82 -1284.47 1669.99 2106.83 
9595900 14574.3 -8541.82 1627.91 -1159.05 1690.27 2049.49 
9595300 14181.1 -8938.64 1636.18 -816.403 872.087 1194.59 
624.5 3
10000101 13075.5 -8687.82 1580.91 -636.184 793.079 1016.71 
9595900 14139.4 -8064.27 1614.55 -857.809 941.904 1273.98 
9595300 13718.5 -8574.36 1616.36 -912.318 718.487 1161.27 
625 3
10000101 12694.9 -8218.91 1608.64 -759.753 935.946 1205.5 
9595900 13819.6 -7639.36 1613.45 -638.178 848.122 1061.41 
9595300 13350.4 -8187.18 1621.45 -734.894 772.818 1066.45 
625.5 3
10000101 12289.4 -7847.45 1638 -806.253 738.478 1093.34 
9595900 13296.2 -7245.82 1636.64 -1040.67 782.397 1301.97 
9595300 12946.5 -7721.91 1636.09 -802.819 924.995 1224.8 
626 3
10000101 11939 -7427.82 1625.64 -702.132 840.955 1095.53 
9595900 12981.1 -6867.82 1650.73 -631.445 757.515 986.18 
9595300 12524.5 -7265.09 1664.64 -845.874 915.467 1246.43 
626.5 3
10000101 11344.9 -6904 1581.7 -1222.43 1077.82 1629.73 
9595900 12615.8 -6477.8 1678.9 -751.627 802.507 1099.53 
9595300 12100.3 -6933.7 1656.1 -872.746 681.874 1107.54 
627 3
10000101 10794.5 -6418.27 1514.45 -1109.59 979.289 1479.93 
9595900 12146.5 -6023.18 1635.64 -946.078 916.569 1317.26 
9595300 11522.7 -6275.27 1603.36 -1164.46 1327.47 1765.83 
627.5 3
10000101 10382.7 -5898.36 1481.73 -809.073 1021.43 1303.04 
9595900 11535.4 -5471 1572.27 -1200.75 1084.84 1618.23 
9595300 11025.3 -5676.91 1580.55 -977.317 1175.57 1528.76 
628 3
10000101 10049.1 -5432.09 1509.27 -683.681 955.477 1174.89 
9595900 10996.5 -4838.09 1561 -1104.32 1296.94 1703.41 
9595300 10611.5 -5329.27 1547.36 -847.988 712.37 1107.5 
628.5 3
10000101 9633.91 -4950.36 1521.55 -835.376 969.27 1279.58 
9595900 10711 -4362.36 1584.91 -574.355 957.198 1116.29 
9595300 10183.9 -4812.45 1559.73 -860.252 1039.88 1349.58 
629 3
10000101 9170.09 -4486.09 1540.55 -902.37 903.254 1276.77 
9595900 10273 -3840.91 1608.27 -852.14 1014.5 1324.9 
9595300 9775.27 -4415.18 1554 -795.012 772.904 1108.79 
629.5 3
10000101 8702.91 -4048 1564.27 -919.649 862.384 1260.74 
9595900 9812.27 -3423.82 1675.45 -906.943 821.045 1223.38 
9595300 9382.91 -3851.18 1667.09 -772.369 1110.24 1352.47 
630 3
10000101 8299 -3623.27 1546.36 -804.6 846.07 1167.57 
9595900 9500.09 -3067 1680.73 -621.876 710.793 944.435 
9595300 8991.82 -3462.45 1650.55 -779.066 774.357 1098.44 
630.5 3
10000101 7806.64 -3239.45 1496.73 -974.977 760.036 1236.22 
9595900 9018.73 -2540.18 1663 -953.195 1043.2 1413.1 
9595300 8567.27 -3030.82 1648.82 -840.684 854.725 1198.88 
631 3
10000101 7447 -2767.09 1467.55 -719.273 944.727 1187.38 
9595900 8499.73 -2062.82 1689.27 -1038 954.727 1410.3 
9595300 7987.27 -2525.27 1650.36 -1160 1011.09 1538.8 
631.5 3
10000101 7031 -2150.64 1443.27 -823.762 1220.7 1472.65 
9595900 7974.64 -1600.36 1665.73 -1039.78 915.752 1385.55 
9595300 7583.45 -2039.36 1622.18 -799.64 962.196 1251.1 
632 3
10000101 6504.27 -1734.91 1553.64 -1064.1 839.853 1355.6 
9595900 7459.09 -1135.82 1638.27 -1041.51 938.476 1401.95 
9595300 7363.36 -1764.45 1653.91 -444.628 555.372 711.43 
632.5 3
10000101 5953.18 -1317.27 1581.18 -1099.98 833.606 1380.17 
9595900 6887 -536.545 1596.36 -1141.9 1196.15 1653.7 
9595300 6713.55 -1163.45 1631.91 -1297.04 1199.6 1766.74 
633 3
10000101 5534.8 -898.9 1570.3 -853.84 853.822 1207.5 
9595900 6460.6 -59.4 1590.4 -870.204 973.766 1305.94 
9595300 6068.1 -584.7 1589 -1317.24 1181.13 1769.23 
633.5 3
10000101 5055.36 -438.818 1553.18 -958.873 920.164 1328.96 
9595900 5988.73 424.182 1597.91 -943.745 967.164 1351.32 
9595300 5606.91 -217.364 1589.27 -922.382 734.673 1179.21 
634 3
10000101 4637.55 -21 1505.55 -817.648 817.648 1156.33 
9595900 5526.82 827.273 1556.45 -903.932 788.828 1199.73 
9595300 5192.09 243.545 1567.91 -811.777 901.975 1213.48 
634.5 3
10000101 4217.83 345.667 1513.83 -832.762 727.513 1105.79 
9595900 5116.33 1232.33 1498.75 -814.454 803.692 1144.23 
9595300 4748.33 690.25 1539 -880.471 886.319 1249.32 
635 3
10000101 3715.57 705.857 1476.36 -1031.34 739.611 1269.13 
9595900 4622.29 1751.36 1444.43 -1014.47 1065.76 1471.39 
9595300 4197.86 1083.36 1537.43 -1130.34 807.202 1388.97 
635.5 3
10000101 3267.07 1153.73 1381.33 -915.316 914.033 1293.55 
9595900 4164.07 2002.53 1414.8 -935.141 512.604 1066.42 
9595300 3766.53 1434.33 1521 -880.253 716.278 1134.86 
636 3
10000101 3079.93 1425.53 1387.33 -378.047 549.091 666.649 
9595900 3648.53 2402.47 1530.73 -1041.48 807.946 1318.13 
9595300 3039.2 2005.13 1553.4 -1469.36 1153.13 1867.81 
636.5 3
10000101 3010.73 1548.93 1354.47 -138.677 247.295 283.524 
9595900 3128.13 2894.33 1603.6 -1042.89 985.705 1435 
9595300 2151.93 2345.87 1576.27 -1778.09 682.832 1904.69 
637 3
10000101 2477.38 2432.85 1514.62 -1037.64 1719.67 2008.48 
9595900 2725.54 3344.69 1602.08 -783.259 876.185 1175.24 
9595300 1851.85 2805.08 1568.62 -583.827 893.405 1067.25 
637.5 3
10000101 2026.55 3291.27 1622.82 -882.268 1679.9 1897.48 
9595900 2378.55 3761 1607.64 -679.047 814.692 1060.58 
9595300 1493.09 3142.82 1576.55 -702.065 660.942 964.23 
638 3
10000101 1681 3803.9 1626.9 -706.637 1048.32 1264.24 
9595900 2130.3 4240.6 1607.5 -507.659 980.777 1104.37 
9595300 1053.7 3600.1 1589.3 -898.55 935.137 1296.87 
638.5 3
10000101 1408.36 4233.09 1626.36 -556.401 875.9 1037.68 
9595900 1921.45 4654.91 1603 -426.215 845.529 946.878 
9595300 669.636 4123.82 1581.73 -783.803 1068.81 1325.41 
639 3
10000101 1032.73 4691.82 1644.45 -754.29 921.139 1190.57 
9595900 1679.18 5076.09 1638.09 -486.491 845.747 975.685 
9595300 307.727 4768.36 1639.91 -726.725 1294.27 1484.34 
639.5 3
10000101 629.364 5253.36 1695.82 -797.161 1109.77 1366.41 
9595900 1418.91 5618.27 1635.18 -514.373 1071.51 1188.57 
9595300 -59.1818 5294.45 1612.73 -725.117 1039.71 1267.59 
640 3
10000101 343.3 5680.8 1667.6 -574.425 858.306 1032.79 
9595900 1258.4 6074.2 1593 -322.307 915.517 970.594 
9595300 -402.3 5805.1 1564.3 -688.992 1025.39 1235.37 
640.5 3
10000101 109.727 6181.55 1651.27 -466.213 999.492 1102.88 
9595900 1181 6514.82 1544.55 -154.491 879.477 892.943 
9595300 -712 6348.73 1506.55 -618.164 1085.08 1248.81 
641 3
10000101 -99.3 6645.7 1623.8 -413.915 919.118 1008.02 
9595900 975.6 6910.4 1569.9 -406.733 783.33 882.631 
9595300 -811.9 6914 1452.9 -197.822 1119.35 1136.7 
641.5 3
10000101 -255.273 6996.45 1593.09 -311.945 701.509 767.74 
9595900 774 7212.45 1615.73 -403.2 604.109 726.304 
9595300 -903.727 7464.36 1379.09 -183.655 1100.73 1115.94 
642 3
10000101 -442.7 7514.8 1521.8 -371.88 1028.46 1093.63 
9595900 556.1 7499 1606.6 -432.341 568.543 714.255 
9595300 -782.8 8129.5 1344 239.935 1319.72 1341.35 
642.5 3
10000101 -354.1 8042.9 1423 183.058 1091.12 1106.37 
9595900 467.1 8032.7 1548.8 -183.884 1102.69 1117.91 
9595300 -1024.4 8392.2 1349.7 -499.174 542.769 737.409 
643 3
10000101 -302 8448.1 1499.1 105.253 818.586 825.325 
9595900 420.8 8527.9 1537.7 -93.5354 1000.4 1004.77 
9595300 -989.5 8924.8 1410.6 70.5051 1075.96 1078.27 
643.5 3
10000101 -248.8 8863 1617.5 106.4 829.8 836.594 
9595900 436 8933 1533.4 30.4 810.2 810.77 
9595300 -804.4 9542.5 1648.9 370.2 1235.4 1289.67 
644 3
10000101 -40.6364 9327 1676.27 404.201 900.971 987.485 
9595900 757.545 9325.18 1533 624.36 761.518 984.751 
9595300 -687.273 9919.27 1796.55 227.432 731.598 766.133 
644.5 2
10000101 -97.4 9834.2 1823.3 -111.96 1000.39 1006.64 
9595300 -541.3 10411.3 1817.2 287.915 970.468 1012.28 
645 2
10000101 -97.9 10231.1 1902.3 -1.02881 816.667 816.667 
9595300 -403.7 10852.7 1823.8 283.128 908.23 951.338 
645.5 2
10000101 -189.9 10678.2 1903.7 -184.369 895.992 914.764 
9595300 -513.3 11192.6 1831.9 -219.639 681.162 715.698 
646 1
9595300 -459.091 11381.3 1832 105.671 367.783 382.663 
