# Supplementary material for: Intrinsic group behaviour II: On the dependence of triad spatial dynamics on social and personal features; and on the effect of social interaction on small group dynamics
Source: PLoS One. 2019 Dec 3;14(12):e0225704. doi: 10.1371/journal.pone.0225704 (PMC6890182; doi:10.1371/journal.pone.0225704)
Supplement: S3 Data Set — (ZIP) [file pone.0225704.s003.zip › set_3_int/group_traj_triad_int/traj_3_0109_32.dat]

3 19520400 19560500 19555800 0 0 1 0 1 1 0 36.6667 20 50 1601.5 1737.1 1468.12 
36124.5 1
19520400 10929.3 -2572.22 733 0 0 0 
36125 1
19520400 11111.9 -2564.17 819.583 436.802 19.2717 437.227 
36125.5 1
19520400 11651.8 -2670.83 1096.67 1090.74 -215.488 1111.82 
36126 1
19520400 11825.9 -2719.77 1251.23 343.372 -96.5205 356.68 
36126.5 1
19520400 11862.8 -2725.5 1337.42 73.8014 -11.4845 74.6897 
36127 1
19520400 11842.3 -2654.08 1332.08 -40.8846 142.846 148.582 
36127.5 1
19520400 11789.8 -2555.67 1361.42 -105.326 197.215 223.578 
36128 1
19520400 11797.7 -2452.31 1460.69 16.0127 208.385 208.999 
36128.5 1
19520400 11845.2 -2505.15 1500.15 92.6676 -103.014 138.561 
36129 1
19520400 11769.1 -2548.25 1468.67 -151.991 -86.0203 174.645 
36129.5 1
19520400 11702.8 -2452.38 1539.08 -134.511 194.453 236.443 
36130 1
19520400 11582.2 -2601.38 1531.23 -237.748 -293.886 378.012 
36130.5 1
19520400 11604.5 -2449.58 1489.08 44.9883 306.669 309.952 
36131 1
19520400 11538.5 -2071.31 1476.15 -133.952 767.293 778.898 
36131.5 1
19520400 11549.8 -2061.15 1481.15 22.3228 19.9095 29.9114 
36132 1
19520400 11470.9 -2119.58 1489.92 -155.987 -115.473 194.077 
36132.5 1
19520400 11398.1 -2187.46 1496.85 -144.523 -134.679 197.549 
36133 1
19520400 11609.7 -2621.33 1425.33 429.188 -880.064 979.14 
36133.5 1
19520400 11701.5 -2946.54 1399.69 186.731 -660.986 686.856 
36134 1
19520400 11643.6 -3023.83 1385.42 -116.845 -155.836 194.776 
36134.5 1
19520400 11655.2 -3001.15 1368 23.3416 45.4499 51.0932 
36135 1
19520400 11647.4 -2961.08 1389.67 -15.691 80.4629 81.9785 
36135.5 1
19520400 11728.3 -2969.08 1374.38 163.416 -16.1487 164.212 
36136 1
19520400 11881.9 -2797 1348.38 300.03 336.088 450.525 
36136.5 1
19520400 11939.5 -2707.08 1324.92 114.847 179.487 213.086 
36137 1
19520400 11909.8 -2758.46 1332.08 -59.3495 -102.975 118.854 
36137.5 1
19520400 11899 -2696.25 1353.25 -21.9558 125.934 127.834 
36138 1
19520400 11799.9 -2437.43 1506.14 -195.163 509.491 545.591 
36138.5 1
19520400 11796.8 -2339.25 1532.67 -6.01155 195.186 195.279 
36139 1
19520400 11761 -2481.15 1525.23 -74.0358 -293.19 302.393 
36139.5 1
19520400 11847.2 -2543.77 1512.77 171.964 -124.981 212.583 
36140 1
19520400 11786 -2593.77 1495.38 -123.294 -100.806 159.259 
36140.5 1
19520400 11785.4 -2543.69 1483.69 -1.21858 99.1622 99.1697 
36141 1
19520400 11698.8 -2615.15 1431.62 -172.541 -142.354 223.685 
36141.5 1
19520400 11714.2 -2436.62 1491 30.3167 350.075 351.386 
36142 1
19520400 11570.6 -2228.54 1511.15 -284.387 412.034 500.647 
36142.5 1
19520400 11569.8 -2199.75 1483.5 -1.74825 58.1585 58.1848 
36143 1
19520400 11562.1 -2180.38 1437.62 -15.4699 39.0431 41.9962 
36143.5 1
19520400 11479.6 -2038.38 1445.54 -161.689 278.431 321.974 
36144 1
19520400 11275.8 -2356.38 1403 -404.457 -630.952 749.457 
36144.5 1
19520400 11349.6 -2696.83 1388.5 151.258 -697.641 713.85 
36145 1
19520400 11570.9 -2947.62 1376.69 452.638 -512.847 684.027 
36145.5 1
19520400 11683.5 -2992.62 1360.08 222.848 -89.1089 240.004 
36146 1
19520400 11750.8 -3022.86 1354.5 132.268 -59.4141 144.999 
36146.5 1
19520400 11782.3 -3005.08 1353.46 61.8078 34.8632 70.9623 
36147 1
19520400 11789.8 -2954.15 1349.62 15.29 104.351 105.465 
36147.5 1
19520400 11690.7 -2872.07 1333.21 -196.928 163.186 255.754 
36148 1
19520400 11791.5 -2384.23 1460.54 197.157 954.678 974.824 
36148.5 1
19520400 11576.8 -2359.31 1509.77 -443.42 51.494 446.4 
36149 1
19520400 11523.2 -2797.31 1466.77 -108.974 -890.244 896.889 
36149.5 1
19520400 11562.5 -2974.62 1424.85 78.6154 -354.615 363.225 
36150 1
19520400 11547.7 -2998.08 1398.69 -29.574 -46.7361 55.3072 
36150.5 1
19520400 11611.4 -2914.23 1373.15 125.132 164.727 206.865 
36151 1
19520400 11519.5 -2943.31 1357.92 -181.514 -57.4643 190.393 
36151.5 1
19520400 11480 -2897.54 1348.08 -79.2354 91.7219 121.207 
36152 1
19520400 11439.7 -2807.38 1348.08 -81.2655 181.762 199.102 
36152.5 1
19520400 11429.2 -2644.54 1342.92 -21.551 333.019 333.715 
36153 1
19520400 11487.5 -2586.86 1336.93 113.957 112.659 160.244 
36153.5 1
19520400 11556 -2244.31 1301.31 133.268 666.439 679.633 
36154 1
19520400 11523.2 -2230.69 1242.85 -66.3345 27.5615 71.8324 
36154.5 1
19520400 11614.4 -2267.62 1287 183.778 -74.4417 198.282 
36155 1
19520400 11674.2 -2223.36 1392.29 119.183 88.1638 148.248 
36155.5 1
19520400 11859.1 -2207.85 1521.23 358.957 30.1184 360.218 
36156 1
19520400 11815.2 -2111.54 1539.46 -88.7335 194.561 213.84 
36156.5 1
19520400 11394.4 -2100.5 1532.29 -848.236 22.255 848.528 
36157 1
19520400 11356.6 -2142 1496.93 -76.8002 -84.3496 114.075 
36157.5 1
19520400 11397.2 -2304.38 1449.23 83.172 -332.755 342.992 
36158 1
19520400 11399.2 -2533.5 1389.93 3.92775 -453.694 453.711 
36158.5 1
19520400 11424.8 -2792 1380 51.0595 -514.94 517.465 
36159 1
19520400 11571.5 -3010.64 1374.5 296.27 -441.703 531.862 
36159.5 1
19520400 11732.3 -3085.79 1362.21 317.132 -148.211 350.056 
36160 1
19520400 11765 -3064.31 1351.77 65.6913 43.1286 78.5839 
36160.5 1
19520400 11761.6 -2952.23 1345 -6.8793 227.799 227.902 
36161 1
19520400 11777.6 -2761 1329.69 32.3232 386.325 387.675 
36161.5 1
19520400 11819.9 -2738.62 1326.15 85.2978 45.1303 96.501 
36162 1
19520400 11780.8 -2628 1313.86 -75.9949 214.787 227.835 
36162.5 1
19520400 11697.5 -2471.23 1436.08 -160.709 302.643 342.667 
36163 1
19520400 11708.7 -2501.92 1463.69 22.3077 -61.3846 65.3124 
36163.5 1
19520400 11820.2 -2470.42 1450.25 230.319 65.0959 239.341 
36164 1
19520400 11554.2 -2204.77 1468.08 -541.778 541.033 765.663 
36164.5 1
19520400 11474.5 -2120.54 1421.38 -157.343 166.464 229.057 
36165 1
19520400 11493.4 -2084.25 1394.83 38.6848 74.3616 83.8222 
36165.5 1
19520400 11362.2 -2052.54 1383.38 -257.733 62.3016 265.156 
36166 1
19520400 11355.2 -1751.67 1412.75 -14.0719 599.346 599.511 
36166.5 1
19520400 11240.1 -1667.08 1379.62 -229.72 168.842 285.094 
36167 1
19520400 11363.2 -1913.25 1370.08 239.171 -478.006 534.502 
36167.5 1
19520400 11193.8 -2439.75 1338.92 -350.034 -1087.81 1142.74 
36168 1
19520400 11393.3 -2748.08 1309.31 392.666 -606.943 722.887 
36168.5 1
19520400 11427.8 -2921.08 1326.58 68.3676 -342.587 349.342 
36169 1
19520400 11425.9 -2820.25 1345.33 -3.91956 206.203 206.24 
36169.5 1
19520400 11600.5 -3010.33 1365.58 346.396 -377.149 512.086 
36170 1
19520400 11637.8 -3044.75 1361.25 73.4714 -67.883 100.031 
36170.5 1
19520400 11696.7 -3030.45 1357.91 122.106 29.5972 125.642 
36171 1
19520400 11707.1 -2952.08 1340.58 21.0062 158.968 160.35 
36171.5 1
19520400 11568.2 -2985 1338.33 -271.689 -64.4162 279.221 
36172 1
19520400 11530.1 -2983.33 1345.92 -75.5776 3.30033 75.6496 
36172.5 1
19520400 11482.4 -2965.58 1346.25 -95.7162 35.6426 102.137 
36173 1
19520400 11521.8 -2689.58 1340.33 78.6667 552 557.577 
36173.5 1
19520400 11617.2 -2469.58 1365 189.484 436.508 475.861 
36174 1
19520400 11638.1 -2522.25 1427.92 42.6913 -107.923 116.06 
36174.5 1
19520400 11760.6 -2454.46 1389.69 245.064 135.577 280.067 
36175 1
19520400 11905.8 -2522.31 1369.08 280.762 -131.23 309.917 
36175.5 1
19520400 11919.4 -2565.17 1350.75 27.2404 -85.5469 89.7792 
36176 1
19520400 11875.7 -2532.42 1363.42 -91.3361 68.3716 114.092 
36176.5 1
19520400 11778.3 -2348.92 1483.08 -190.526 359.087 406.502 
36177 1
19520400 11864.5 -2232.58 1557.67 165.436 223.301 277.907 
36177.5 1
19520400 11889.4 -2327.42 1557.33 50.8503 -193.537 200.106 
36178 1
19520400 11874.8 -2095.17 1559.58 -29.4613 469.192 470.116 
36178.5 1
19520400 11690.1 -1950.5 1556.75 -380.144 297.668 482.821 
36179 1
19520400 11714.7 -1986.67 1591.42 50.1701 -73.8095 89.2462 
36179.5 1
19520400 11570.6 -2119.92 1638.46 -279.711 -258.75 381.038 
36180 1
19520400 11379.8 -2218.42 1587.92 -369.733 -190.879 416.097 
36180.5 1
19520400 11387 -2424.75 1526.5 14.5368 -418.526 418.778 
36181 1
19520400 11468.1 -2481.33 1496.25 168.924 -117.882 205.989 
36181.5 1
19520400 11684.3 -2855.23 1485.31 423.14 -731.698 845.239 
36182 1
19520400 11665.4 -2975.08 1464.08 -37.4822 -237.803 240.739 
36182.5 1
19520400 11698.8 -2952.54 1436.46 66.993 45.1801 80.8041 
36183 1
19520400 11751.2 -2789.75 1393.58 106.343 330.871 347.54 
36183.5 1
19520400 11866.7 -2664.31 1393.77 225.636 245.005 333.075 
36184 1
19520400 12024.9 -2690.92 1445.83 306.636 -51.5678 310.942 
36184.5 1
19520400 11810.2 -2817.25 1447.17 -438.991 -258.35 509.37 
36185 1
19520400 11729.3 -2746.25 1415.67 -165.136 144.898 219.694 
36185.5 1
19520400 11628.3 -2795.83 1375.92 -202 -99.1667 225.029 
36186 1
19520400 11505.9 -2903.58 1348.83 -245.817 -216.365 327.475 
36186.5 1
19520400 11528.2 -2941.17 1350.58 45.2092 -76.0796 88.4985 
36187 1
19520400 11708.2 -3124.62 1358.92 350.69 -357.6 500.86 
36187.5 1
19520400 11820.2 -3174.08 1358.25 223.133 -98.5417 243.924 
36188 1
19520400 12372.8 -3438 1397.08 1134.67 -541.923 1257.44 
36188.5 1
19520400 12583.2 -3705.23 1446.62 418.451 -531.274 676.279 
36189 1
19520400 12497.2 -3924.5 1445.67 -171.442 -436.791 469.233 
36189.5 1
19520400 12452.3 -4013.31 1444.69 -90.9918 -180.137 201.814 
36190 1
19520400 12302.1 -3923.69 1442.46 -297.487 177.456 346.394 
36190.5 1
19520400 12371.8 -3572.85 1438.46 138.278 696.123 709.724 
36191 1
19520400 12371.8 -3529.85 1439.69 0.154464 86.3454 86.3455 
36191.5 1
19520400 12313.8 -3525.92 1441.75 -117.366 7.93836 117.634 
36192 1
19520400 12273.7 -3542.54 1443.92 -81.5839 -33.8529 88.3287 
36192.5 1
19520400 12233.1 -3488.15 1443.46 -80.5861 107.906 134.677 
36193 1
19520400 12319.9 -3420.46 1444.62 170.621 132.991 216.329 
36193.5 1
19520400 12392.7 -3375.25 1446.17 144.047 89.5278 169.602 
36194 1
19520400 12530.6 -3366.23 1444.92 275.897 18.0385 276.486 
36194.5 1
19520400 12706.5 -3424.67 1445.58 344.197 -114.356 362.697 
36195 1
19520400 12603.5 -3530.91 1449.73 -209.442 -215.94 300.825 
36195.5 1
19520400 12454 -3702.42 1451.08 -310.072 -355.825 471.97 
36196 1
19520400 12350.5 -3850.15 1448.85 -205.689 -293.712 358.573 
36196.5 1
19520400 12428.7 -3855.92 1456.92 151.755 -11.2024 152.168 
36197 1
19520400 12388.6 -3837.83 1459.58 -80.8649 36.4713 88.709 
36197.5 1
19520400 12273.4 -3866 1453.92 -236.482 -57.8371 243.452 
36198 1
19520400 12324.8 -3933.69 1448.54 101.688 -134.044 168.251 
36198.5 1
19520400 12390 -3928.33 1442.83 130.723 10.7394 131.163 
36199 1
19520400 12319.8 -3908.31 1442.08 -138.371 39.4983 143.898 
36199.5 1
19520400 12180.6 -3776.58 1439.83 -276.864 261.877 381.095 
36200 1
19520400 12072.8 -3552.85 1446.54 -213.493 443.044 491.8 
36200.5 1
19520400 12184.8 -3509.75 1448.17 221.909 85.3389 237.753 
36201 1
19520400 12315.1 -3401.42 1451.25 272.49 226.639 354.423 
36201.5 1
19520400 12429.7 -3389 1450.15 228.305 24.7344 229.641 
36202 1
19520400 12481.6 -3387.08 1448.58 103.782 3.83333 103.853 
36202.5 1
19520400 12577 -3392.69 1445.69 188.199 -11.0631 188.523 
36203 1
19520400 12519.8 -3549.08 1442.83 -113.817 -310.917 331.094 
36203.5 1
19520400 12514.8 -3707.46 1442 -9.96154 -316.756 316.913 
36204 1
19520400 12538.8 -3676.15 1439.23 47.619 62.1184 78.2705 
36204.5 1
19520400 12491.7 -3657.46 1440.85 -93.7787 37.2357 100.901 
36205 1
19520400 12542 -3644.17 1442.67 102.251 27.0221 105.762 
36205.5 1
19520400 12516.9 -3690 1438.08 -51.2821 -93.7287 106.841 
36206 1
19520400 12586.5 -3654 1439.77 137.308 71.0059 154.582 
36206.5 1
19520400 12429.5 -3479.17 1439.33 -315.973 351.777 472.849 
36207 1
19520400 12406.7 -3424.77 1436.85 -45.5243 108.578 117.735 
36207.5 1
19520400 12202.4 -3492.85 1442.62 -402.974 -134.274 424.756 
36208 1
19520400 12182.8 -3705.69 1448.85 -38.3863 -416.529 418.294 
36208.5 1
19520400 12396.9 -3896.92 1448.38 430.028 -383.998 576.522 
36209 1
19520400 12429.8 -3963.33 1446.5 66.8573 -135.255 150.877 
36209.5 1
19520400 12353.9 -3989.69 1443.77 -152.569 -53.0362 161.525 
36210 1
19520400 12235.8 -3603.08 1437.17 -234.47 767.081 802.116 
36210.5 1
19520400 12301.5 -3442.92 1438 133.175 324.211 350.497 
36211 1
19520400 12386.3 -3514.83 1435.67 169.93 -144.109 222.808 
36211.5 1
19520400 12434.3 -3569 1432.92 96.7225 -109.207 145.881 
36212 1
19520400 12562.1 -3569.38 1434.08 248.096 -0.746826 248.097 
36212.5 1
19520400 12627.9 -3500.69 1437.77 130.131 135.756 188.052 
36213 1
19520400 12555.7 -3569.08 1432.92 -147.41 -139.56 202.994 
36213.5 1
19520400 12577 -3626.46 1432.77 43.574 -117.351 125.18 
36214 1
19520400 12636.8 -3673.07 1418.36 121.763 -94.9285 154.395 
36214.5 1
19520400 12445.1 -3570.07 1395.79 -382.663 205.589 434.394 
36215 1
19520400 12284.8 -3525.07 1423.43 -319.932 89.8204 332.301 
36215.5 1
19520400 12213.9 -3615.36 1424 -138.664 -176.684 224.6 
36216 1
19520400 12300.9 -3809.07 1435.33 169.47 -377.601 413.888 
36216.5 1
19520400 12085.2 -3824 1435.8 -432.198 -29.9265 433.233 
36217 1
19520400 12112.7 -3609.53 1433.47 55.4882 433.266 436.805 
36217.5 1
19520400 12156.6 -3563.8 1442.27 88.7542 92.3906 128.115 
36218 1
19520400 12287.6 -3523.53 1461.87 264.646 81.3468 276.866 
36218.5 1
19520400 12436.5 -3501.67 1447.73 296.68 43.5591 299.861 
36219 1
19520400 12534.9 -3602.93 1447.71 196.648 -202.524 282.287 
36219.5 1
19520400 12546.5 -3612.53 1445.47 23.0348 -19.0571 29.896 
36220 1
19520400 12483.2 -3663.86 1443.36 -124.268 -100.833 160.03 
36220.5 1
19520400 12373.6 -3680.2 1438.33 -220.109 -32.817 222.542 
36221 1
19520400 12511.7 -3762.31 1432.15 280.106 -166.547 325.879 
36221.5 1
19520400 12458.1 -3825.86 1431.43 -109.43 -129.693 169.692 
36222 1
19520400 11927.1 -3605 1441.79 -1034.95 430.521 1120.92 
36222.5 1
19520400 11970.4 -3694.92 1444.38 84.6218 -175.975 195.264 
36223 1
19520400 12020.4 -3779.5 1441.42 99.6654 -168.48 195.752 
36223.5 1
19520400 12001.5 -3789.08 1450.23 -38.0609 -19.3083 42.6784 
36224 1
19520400 11968.2 -3810.17 1449 -68.0746 -43.1283 80.5866 
36224.5 1
19520400 11949.7 -3635 1447.77 -38.1846 360.425 362.442 
36225 1
19520400 11873.5 -3598.54 1447.77 -151.701 72.6325 168.192 
36225.5 1
19520400 11953.8 -3513.23 1454.08 155.185 165.005 226.515 
36226 1
19520400 12112.8 -3536.5 1465.83 316.231 -46.2609 319.597 
36226.5 1
19520400 12040.2 -3301.83 1468.67 -151.074 487.872 510.728 
36227 1
19520400 11702.2 -2638.08 1460.77 -688.417 1351.85 1517.04 
36227.5 1
19520400 11695.6 -2836.92 1410.08 -12.7704 -388.371 388.581 
36228 1
19520400 11684.3 -2672.08 1371.69 -21.9141 319.469 320.22 
36228.5 1
19520400 11381.2 -2218 1340.5 -613.477 919.184 1105.1 
36229 1
19520400 11334.8 -2076.31 1311.92 -93.3349 284.523 299.44 
36229.5 1
19520400 11224.4 -2182.67 1267.17 -222.037 -214.002 308.379 
36230 1
19520400 11593.2 -2321.77 1282.08 731.621 -275.997 781.949 
36230.5 1
19520400 11987.1 -2786.92 1328.33 775.452 -915.645 1199.89 
36231 1
19520400 11972.5 -2705.75 1327.75 -29.7013 165.309 167.956 
36231.5 1
19520400 11897.5 -2633.15 1368.62 -151.287 146.363 210.499 
36232 1
19520400 11902.1 -2663.38 1364.23 9.13937 -59.8629 60.5566 
36232.5 1
19520400 11882.5 -2691.54 1333.15 -38.2366 -54.8808 66.8875 
36233 1
19520400 11862.9 -2645.33 1336 -39.5645 93.5326 101.556 
36233.5 1
19520400 11878.8 -2572.92 1357.08 31.9608 145.988 149.446 
36234 1
19520400 11766 -2556.5 1309 -223.305 32.5209 225.661 
36234.5 1
19520400 11616.2 -2461.62 1339.54 -311.53 197.265 368.734 
36235 1
19520400 11402.9 -2157.79 1441.64 -416.595 593.417 725.049 
36235.5 1
19520400 11294.5 -2112.08 1444 -215.774 91.0534 234.199 
36236 1
19520400 11481.2 -2346.77 1380.15 380.229 -477.988 610.776 
36236.5 1
19520400 11934.5 -2882.15 1352.15 893.946 -1055.99 1383.56 
36237 1
19520400 11881.7 -2731.62 1331.15 -104.909 299.281 317.136 
36237.5 1
19520400 11803.7 -2582.54 1350.46 -156 298.154 336.499 
36238 1
19520400 11765.4 -2568.38 1344.15 -77.8612 28.768 83.0058 
36238.5 1
19520400 11863.5 -2596 1323.69 195.137 -54.9014 202.713 
36239 1
19520400 11866.5 -2646.08 1348.62 5.91716 -101.37 101.543 
36239.5 1
19520400 11860.2 -2738.23 1336.15 -12.5116 -185.048 185.47 
36240 1
19520400 11798.7 -2735.08 1335 -123.077 6.30769 123.238 
36240.5 1
19520400 11827.9 -2647.93 1340 57.074 170.545 179.841 
36241 1
19520400 11819.7 -2604.08 1330.31 -16.3297 87.7033 89.2106 
36241.5 1
19520400 11784.8 -2618.92 1333.85 -70.8255 -30.1751 76.9857 
36242 1
19520400 11614.8 -2424.85 1382.31 -347.648 396.885 527.615 
36242.5 1
19520400 11528.1 -2251 1394.08 -176.002 352.629 394.112 
36243 1
19520400 11782.2 -2345.43 1399.71 495.394 -184.071 528.486 
36243.5 1
19520400 11878.6 -2368 1451.23 184.676 -43.2403 189.671 
36244 1
19520400 11464 -2103.08 1530.83 -835.918 534.106 991.982 
36244.5 1
19520400 11560.6 -2072.46 1535.92 194.007 61.4895 203.518 
36245 1
19520400 11478.2 -2314.08 1549 -160.594 -470.985 497.612 
36245.5 1
19520400 11750.9 -2712.58 1525.25 557.64 -814.942 987.467 
36246 1
19520400 11892.4 -2809.38 1479.54 289.301 -197.958 350.545 
36246.5 1
19520400 11555.7 -2855.92 1465.17 -680.238 -94.0041 686.703 
36247 1
19520400 11313.5 -2737.77 1446.38 -487.334 237.721 542.223 
36247.5 1
19520400 11407.7 -2829.85 1436.62 185.86 -181.611 259.858 
36248 1
19520400 11425.8 -2914.17 1419.42 36.9471 -171.732 175.662 
36248.5 1
19520400 11531.2 -3055 1414.23 211.913 -283.367 353.841 
36249 1
19520400 11645.6 -3008.46 1408.85 225.762 91.7918 243.71 
36249.5 1
19520400 11832.8 -2833.31 1378.69 372.816 348.912 510.619 
36250 1
19520400 11819.9 -2804.38 1360.54 -25.2877 56.9352 62.2983 
36250.5 1
19520400 11758.4 -2610.62 1375.92 -121.618 382.943 401.791 
36251 1
19520400 11879.8 -2642.23 1313 242.438 -63.1046 250.516 
36251.5 1
19520400 11851.4 -2559.23 1406.23 -56.1372 163.708 173.066 
36252 1
19520400 11922.7 -2574.69 1404.54 142.331 -30.8614 145.638 
36252.5 1
19520400 11899.2 -2622.15 1417.62 -47.4566 -95.6886 106.81 
36253 1
19520400 11888.5 -2582.38 1368.77 -21.2733 79.6979 82.4882 
36253.5 1
19520400 11898.5 -2652.54 1334.69 20 -140.308 141.726 
36254 1
19520400 11958.1 -2558.67 1402.33 122.018 192.36 227.796 
36254.5 1
19520400 11866 -2746.46 1358.69 -186.782 -380.923 424.252 
36255 1
19520400 11843.1 -2687 1348.54 -45.938 119.161 127.71 
36255.5 1
19520400 11811.9 -2613.38 1396 -61.8132 146.062 158.603 
36256 1
19520400 11741.2 -2531.62 1458.54 -140.415 162.241 214.566 
36256.5 1
19520400 11711.1 -2527.69 1463.85 -58.8589 7.67725 59.3575 
36257 1
19520400 11649.4 -2267.77 1446.85 -123.88 521.934 536.434 
36257.5 1
19520400 11503.9 -2100.38 1462.08 -290.923 334.769 443.516 
36258 1
19520400 11339.5 -2153.58 1395.17 -331.498 -107.255 348.418 
36258.5 1
19520400 11367.3 -2197.85 1351.92 56.1772 -89.4198 105.602 
36259 1
19520400 11417.5 -2378.69 1353.46 99.5116 -358.822 372.365 
36259.5 1
19520400 11440.3 -2289.92 1493 45.8353 177.907 183.717 
36260 1
19520400 11393.3 -2216.54 1520.85 -94.8098 147.94 175.713 
36260.5 1
19520400 11282 -1857.54 1499.15 -219.542 708.087 741.34 
36261 1
19520400 11098.8 -1551.46 1496.08 -358.422 598.976 698.025 
36261.5 1
19520400 10846.5 -1199.42 1495.92 -525.721 733.427 902.384 
36262 1
19520400 10199.3 -516.231 1495 -1304.82 1377.39 1897.31 
36262.5 1
19520400 10219.5 -74.0769 1495 39.5905 865.272 866.177 
36263 1
19520400 10190 33.3846 1495 -57.9186 210.709 218.524 
36263.5 1
19520400 10565.1 -162.75 1495 773.368 -404.401 872.719 
36264 1
19520400 10658.3 -522.923 1495 190.254 -735.047 759.27 
36264.5 1
19520400 10784.2 -958.769 1495 244.511 -846.303 880.917 
36265 1
19520400 10993.4 -1417.42 1491.42 423.453 -928.436 1020.44 
36265.5 1
19520400 11454.2 -2358.92 1469.23 925.33 -1890.58 2104.88 
36266 1
19520400 11678.8 -3034.83 1442.5 454.661 -1368.24 1441.8 
36266.5 1
19520400 11657.7 -2975.54 1403.54 -42.623 119.546 126.917 
36267 1
19520400 11665.4 -3009.54 1376.31 15.2625 -67.4603 69.1653 
36267.5 1
19520400 11686.2 -3012.46 1361.46 41.0357 -5.75409 41.4372 
36268 1
19520400 11702.2 -2997.54 1350.54 32 29.8462 43.7583 
36268.5 1
19520400 11808.5 -3138.62 1343.62 212.462 -282.154 353.201 
36269 1
19520400 11952.2 -3398.23 1360.31 282.303 -510.05 582.963 
36269.5 1
19520400 12132.2 -3617.92 1422.08 356.588 -435.034 562.503 
36270 1
19520400 12076.7 -3781.92 1453.46 -110.195 -325.397 343.549 
36270.5 1
19520400 12052 -3821.67 1450 -50.912 -81.9455 96.4733 
36271 1
19520400 11988.7 -3843.31 1445.62 -129.199 -44.1654 136.54 
36271.5 1
19520400 11984.6 -3919.79 1443.86 -8.25827 -153.263 153.485 
36272 1
19520400 12049.8 -3965.15 1448 128.342 -89.3073 156.357 
36272.5 1
19520400 12028.1 -3746.07 1453.43 -43.309 437.29 439.43 
36273 1
19520400 11973.6 -3662.54 1447.31 -108.912 167.066 199.431 
36273.5 1
19520400 12134.5 -3904.33 1442.73 322.347 -484.559 581.984 
36274 1
19520400 12213.6 -3884.79 1442.93 156.166 38.5555 160.855 
36274.5 1
19520400 12178.7 -3798.93 1451.8 -70.0994 172.394 186.101 
36275 1
19520400 12080.4 -3560.64 1463.57 -193.895 470.001 508.425 
36275.5 1
19520400 12079.4 -3596.14 1464.64 -2.18659 -72.449 72.482 
36276 1
19520400 12100.1 -3509.86 1449.14 42.0763 174.667 179.664 
36276.5 1
19520400 12172 -3449.93 1439.2 141.73 118.193 184.545 
36277 1
19520400 12158.9 -3506 1444.07 -26.0771 -111.243 114.259 
36277.5 1
19520400 12123.1 -3398.8 1459.33 -73.9623 221.946 233.946 
36278 1
19520400 12231.1 -3326.36 1477.93 214.163 143.736 257.926 
36278.5 1
19520400 12474.2 -3544.93 1476.79 477.687 -429.413 642.325 
36279 1
19520400 12463.7 -3765.92 1465.69 -21.2565 -446.454 446.959 
36279.5 1
19520400 12392 -3811.93 1454.79 -145.126 -93.1285 172.437 
36280 1
19520400 12492.6 -3829.07 1451.71 194.529 -33.1583 197.335 
36280.5 1
19520400 12513.3 -3825.62 1440.31 41.8914 6.98191 42.4693 
36281 1
19520400 12456.4 -3881.08 1441.69 -118.098 -115.065 164.885 
36281.5 1
19520400 12295.1 -3952.57 1451.86 -318.031 -141.015 347.892 
36282 1
19520400 12131.9 -3879.23 1449.31 -321.299 144.371 352.244 
36282.5 1
19520400 11985 -3701.38 1446.62 -299.232 362.212 469.827 
36283 1
19520400 12034.7 -3618.92 1439.85 98.2061 162.967 190.27 
36283.5 1
19520400 12036.6 -3535.46 1448.54 3.77815 163.972 164.015 
36284 1
19520400 12195 -3488.62 1446.62 313.013 92.5813 326.418 
36284.5 1
19520400 12493.8 -3461.31 1445 589.44 53.8613 591.896 
36285 1
19520400 12536.5 -3374.75 1442.67 86.8714 176.289 196.531 
36285.5 1
19520400 12485.7 -3461 1439.92 -105.41 -178.942 207.681 
36286 1
19520400 12523.2 -3602.69 1437 73.8946 -278.922 288.544 
36286.5 1
19520400 12495.7 -3652.92 1437.85 -54.6398 -99.6642 113.659 
36287 1
19520400 12502.4 -3722.92 1443 13.2784 -138.889 139.522 
36287.5 1
19520400 12546.2 -3777.08 1439.92 88.9764 -109.859 141.371 
36288 1
19520400 12578.7 -3761.62 1438 66.3442 31.6318 73.4991 
36288.5 1
19520400 12576.2 -3914.69 1436.85 -4.95793 -298.978 299.019 
36289 1
19520400 12512.2 -3905.85 1436.15 -126.233 17.448 127.433 
36289.5 1
19520400 12415.3 -3976.58 1434.17 -196.79 -143.775 243.716 
36290 1
19520400 12381.6 -4002.38 1449 -69.3785 -53.0891 87.3603 
36290.5 1
19520400 12428.5 -3715.54 1442.77 93.4723 571.407 579.001 
36291 1
19520400 12394.7 -3588.85 1450.69 -67.1551 251.374 260.189 
36291.5 1
19520400 12440.7 -3533.15 1454.08 90.1961 109.201 141.634 
36292 1
19520400 12535.2 -3556.58 1442.67 189.708 -47.0472 195.454 
36292.5 1
19520400 12654.5 -3574.23 1425.69 240.03 -35.5079 242.642 
36293 1
19520400 12639.6 -3716.08 1438.31 -29.1673 -278.676 280.198 
36293.5 1
19520400 12657.7 -3804.75 1442 36.5411 -179.5 183.182 
36294 1
19520400 12611.7 -3884.08 1442.69 -91.9487 -158.654 183.373 
36294.5 1
19520400 12546.9 -3773.58 1433.17 -126.515 215.808 250.158 
36295 1
19520400 12614.2 -3708 1438.31 140.37 136.917 196.087 
36295.5 1
19520400 12687.3 -3675.08 1440.15 148.385 66.7811 162.72 
36296 1
19520400 12677.4 -3674.21 1439.14 -19.1725 1.66211 19.2445 
36296.5 1
19520400 12548.5 -3690.85 1469.54 -256.254 -33.0653 258.378 
36297 1
19520400 12463.6 -3729.08 1468.92 -174.222 -78.5026 191.092 
36297.5 1
19520400 12237.1 -3660.23 1456.85 -453.985 137.968 474.487 
36298 1
19520400 12023.9 -3547.77 1464.08 -428.881 226.281 484.914 
36298.5 1
19520400 12112.7 -3554.64 1469.57 172.076 -13.321 172.591 
36299 1
19520400 12047.9 -3510.31 1450.23 -126.793 86.7616 153.636 
36299.5 1
19520400 12054.1 -3607.92 1446.92 12.5846 -199.622 200.019 
36300 1
19520400 12327.2 -3872.69 1445.77 555.191 -538.149 773.202 
36300.5 1
19520400 12454.1 -3991 1446 253.681 -236.615 346.902 
36301 1
19520400 12570.1 -4002 1447 238.193 -22.5873 239.262 
36301.5 1
19520400 12317.4 -3635.79 1444.21 -497.328 720.894 875.799 
36302 1
19520400 12284.5 -3515.46 1441.46 -65.1522 237.795 246.559 
36302.5 1
19520400 12250 -3521.79 1434.43 -67.8377 -12.4492 68.9705 
36303 1
19520400 12256.2 -3491.15 1440.77 12.3324 61.3865 62.613 
36303.5 1
19520400 12197.9 -3535.79 1443.64 -117.771 -90.1654 148.323 
36304 1
19520400 12093.6 -3490.38 1442.23 -209.321 91.1669 228.312 
36304.5 1
19520400 12018.7 -3420.93 1434.57 -149.503 138.635 203.889 
36305 1
19520400 11998.8 -3520.85 1433.15 -39.1876 -197.076 200.934 
36305.5 1
19520400 11959.2 -3615.08 1436.77 -81.0131 -192.701 209.038 
36306 1
19520400 11989.4 -3561.43 1443.43 59.2114 105.193 120.713 
36306.5 1
19520400 12120.2 -3531.23 1446.54 259.891 60.0354 266.735 
36307 1
19520400 12157.5 -3514.62 1448.62 76.2938 33.9783 83.5181 
36307.5 1
19520400 12152.1 -3512.43 1448.64 -10.5739 4.34754 11.4328 
36308 1
19520400 12088.7 -3505.77 1449.92 -124.169 13.032 124.851 
36308.5 1
19520400 12059.1 -3481.31 1454.54 -59.8291 49.4172 77.5988 
36309 1
19520400 12142.3 -3452.31 1480.08 170.206 59.3047 180.242 
36309.5 1
19520400 12193.7 -3387.07 1467.43 101.394 128.671 163.82 
36310 1
19520400 12096.9 -3428.15 1447.62 -187.944 -79.7717 204.173 
36310.5 1
19520400 12200.1 -3400.23 1436 208.813 56.5244 216.329 
36311 1
19520400 12190.5 -3371.08 1438.85 -20.0321 60.7372 63.9554 
36311.5 1
19520400 12306.9 -3365.79 1450.29 230.172 10.4569 230.409 
36312 1
19520400 12350.1 -3635.21 1447.86 83.1269 -519.13 525.744 
36312.5 1
19520400 12382.9 -3843.69 1447.23 66.2332 -420.319 425.505 
36313 1
19520400 12426.8 -3838.85 1441.08 90.0332 9.95103 90.5814 
36313.5 1
19520400 12475.8 -3810.79 1436.14 96.8705 55.4554 111.621 
36314 1
19520400 12471.8 -3849.08 1431.77 -7.8294 -74.6417 75.0512 
36314.5 1
19520400 12550.2 -3863.31 1427.15 157.553 -28.5758 160.124 
36315 1
19520400 12557.7 -3829.54 1448.46 15.1043 68.3588 70.0076 
36315.5 1
19520400 12523.2 -3863.15 1448.85 -69.4939 -67.6366 96.9748 
36316 1
19520400 12461.9 -3914.23 1446.46 -124.453 -103.815 162.068 
36316.5 1
19520400 12373.6 -3907.07 1455.14 -176.351 14.2901 176.929 
36317 1
19520400 12425.6 -3837.23 1448.08 106.429 142.823 178.117 
36317.5 1
19520400 12448.5 -3875.43 1435.93 44.6965 -74.6051 86.9695 
36318 1
19520400 12386.7 -3942.46 1435.38 -121.43 -131.695 179.134 
36318.5 1
19520400 12348.7 -3705.54 1435.23 -77.551 483.516 489.696 
36319 1
19520400 12208.5 -3536.5 1468.14 -278.712 336.061 436.597 
36319.5 1
19520400 12202.7 -3486.38 1441.77 -11.3876 98.2655 98.9231 
36320 1
19520400 12120.7 -3472.62 1446.92 -166.329 27.9295 168.657 
36320.5 1
19520400 12022.6 -3582.15 1466.77 -201.804 -225.388 302.53 
36321 1
19520400 11954.9 -3569.92 1456.85 -135.656 24.5106 137.852 
36321.5 1
19520400 11975.2 -3578.77 1461.54 40.8702 -17.871 44.6066 
36322 1
19520400 12191.9 -3519.29 1460.79 423.249 116.179 438.904 
36322.5 1
19520400 12378.8 -3575.08 1450.77 364.351 -108.755 380.236 
36323 1
19520400 12533 -3591.62 1456.62 318.002 -34.0999 319.825 
36323.5 1
19520400 12514.8 -3565.69 1452.31 -37.0544 52.6892 64.4141 
36324 1
19520400 12358.8 -3516.21 1464.07 -306.451 97.2063 321.498 
36324.5 1
19520400 12231.7 -3506.23 1462.46 -245.829 19.3105 246.586 
36325 1
19520400 12144.3 -3622.15 1455.46 -176.179 -233.716 292.681 
36325.5 1
19520400 12025.8 -3738.08 1454.54 -237.552 -232.311 332.264 
36326 1
19520400 12069.8 -3724.46 1459.62 89.2245 27.5615 93.3844 
36326.5 1
19520400 12110.3 -3536.62 1450.46 83.0832 385.721 394.568 
36327 1
19520400 12047.8 -3555.43 1460.29 -121.875 -36.6729 127.273 
36327.5 1
19520400 12072 -3521.23 1465.31 48.2356 68.1231 83.4712 
36328 1
19520400 12083.2 -3518.62 1449.15 23.0451 5.40369 23.6702 
36328.5 1
19520400 12093.9 -3511.86 1446.07 20.9458 13.2255 24.7718 
36329 1
19520400 12171.9 -3774.08 1443.92 152.771 -513.15 535.408 
36329.5 1
19520400 12276.2 -3909.08 1441.54 209.72 -271.63 343.169 
36330 1
19520400 12346 -3880.77 1448.31 139.972 56.7288 151.031 
36330.5 1
19520400 12355.2 -3871 1449.08 18.6104 19.696 27.0976 
36331 1
19520400 12496.8 -3872.77 1445.77 282.512 -3.5314 282.534 
36331.5 1
19520400 12391.1 -3821.69 1443.15 -213.952 103.395 237.626 
36332 1
19520400 12354.2 -3827.77 1439.31 -75.0431 -12.3766 76.0569 
36332.5 1
19520400 12304.6 -3880.21 1443.21 -97.3713 -102.833 141.619 
36333 1
19520400 12340.8 -3982.92 1451.69 72.3956 -205.418 217.802 
36333.5 1
19520400 12435.5 -3953.57 1457.79 189.841 58.8209 198.745 
36334 1
19520400 12491.4 -3832.71 1454.5 110.39 238.848 263.124 
36334.5 1
19520400 12494 -3683.79 1449 5.21274 293.745 293.791 
36335 1
19520400 12515.5 -3715.31 1441.31 43.6886 -63.9391 77.4397 
36335.5 1
19520400 12601.4 -3661.29 1417.36 175.14 110.249 206.951 
36336 1
19520400 12544.3 -3780.86 1438.79 -112.345 -235.377 260.814 
36336.5 1
19520400 12490.1 -3893.13 1455.93 -109.399 -226.821 251.825 
36337 1
19520400 12435.3 -3898.27 1443.53 -110.484 -10.3495 110.968 
36337.5 1
19520400 12538.4 -3930.4 1441.93 208.215 -64.9158 218.1 
36338 1
19520400 12411.4 -3924.21 1439.21 -254.963 12.4211 255.265 
36338.5 1
19520400 12372.6 -3896.71 1439.79 -77.4166 54.8902 94.9013 
36339 1
19520400 12381.6 -3873.07 1438.57 17.6454 46.725 49.9458 
36339.5 1
19520400 12324.1 -3881.5 1432.29 -115.23 -16.8909 116.462 
36340 1
19520400 12183.4 -3855.21 1436.71 -284.127 53.1025 289.047 
36340.5 1
19520400 12131.4 -3831.79 1459.07 -103.522 46.5777 113.518 
36341 1
19520400 12083.8 -3703.43 1476.43 -95.3335 257.229 274.327 
36341.5 1
19520400 12108.1 -3545.71 1478.14 47.619 309.244 312.889 
36342 1
19520400 12103 -3492.79 1470.07 -9.98313 104.19 104.667 
36342.5 1
19520400 12175.6 -3476.23 1461.69 145.522 33.1762 149.256 
36343 1
19520400 12461.4 -3559.46 1457.69 586.795 -170.905 611.177 
36343.5 1
19520400 12308 -3537.23 1455.23 -307.384 44.5506 310.596 
36344 1
19520400 12378.2 -3473.69 1456.23 141.594 128.102 190.942 
36344.5 1
19520400 12449.7 -3508.62 1467.38 140.396 -68.6112 156.264 
36345 1
19520400 12393.1 -3447.62 1463.38 -112.11 120.792 164.801 
36345.5 1
19520400 12348.8 -3400.15 1456.92 -87.2199 93.4282 127.813 
36346 1
19520400 12256.2 -3507.54 1446 -187.705 -217.819 287.538 
36346.5 1
19520400 12185.7 -3432.69 1446.08 -145.141 154.004 211.621 
36347 1
19520400 12083.5 -3465.31 1448.69 -204.717 -65.3615 214.898 
36347.5 1
19520400 12112.6 -3638 1445.54 57.5781 -341.965 346.778 
36348 1
19520400 12088.1 -3756.31 1447.92 -48.1146 -231.976 236.913 
36348.5 1
19520400 12136 -3715 1445.77 93.5998 80.6791 123.572 
36349 1
19520400 12131.2 -3528.5 1450.25 -9.96564 384.536 384.665 
36349.5 1
19520400 12255.3 -3425.54 1440.62 251.807 208.847 327.145 
36350 1
19520400 12247 -3332.92 1437.69 -16.1943 180.537 181.262 
36350.5 1
19520400 12286.5 -3322.54 1436.38 79.0769 20.7692 81.7589 
36351 1
19520400 12287 -3382.23 1435.54 0.923077 -119.385 119.388 
36351.5 1
19520400 12463.2 -3380.69 1434.92 355.304 3.10174 355.318 
36352 1
19520400 12486.9 -3510.62 1437.69 47.1958 -258.811 263.079 
36352.5 1
19520400 12546.6 -3453.85 1443.23 117.044 111.312 161.523 
36353 1
19520400 12563.1 -3552.75 1445.58 33.3359 -200.21 202.967 
36353.5 1
19520400 12526.8 -3606 1442.46 -73.5103 -107.794 130.473 
36354 1
19520400 12556.5 -3706.75 1452.42 59.9411 -203.125 211.785 
36354.5 1
19520400 12621.8 -3712.54 1451.92 130.538 -11.5769 131.051 
36355 1
19520400 12647.9 -3759.92 1450.25 51.4713 -93.2642 106.525 
36355.5 1
19520400 12591.9 -3653.08 1448.38 -112.89 215.403 243.192 
36356 1
19520400 12388.5 -3537.17 1446.17 -408.48 232.752 470.137 
36356.5 1
19520400 12149.9 -3523.77 1443.85 -474.308 26.6351 475.055 
36357 1
19520400 12076.1 -3552.25 1455.83 -148.87 -57.4209 159.561 
36357.5 1
19520400 12071.5 -3568.69 1466.31 -9.21881 -33.3515 34.6022 
36358 1
19520400 12072.5 -3515.46 1462.15 1.80641 104.17 104.185 
36358.5 2
19555800 1488.09 6259 1814.55 0 0 0 
19520400 12124.5 -3644.85 1450.85 101.761 -253.199 272.883 
36359 2
19555800 1906.08 5890.58 1806.17 937.203 -826.046 1249.28 
19520400 12149.8 -3844.92 1444.67 52.313 -412.517 415.82 
36359.5 2
19555800 2265.77 5488.54 1822.77 738.575 -825.554 1107.71 
19520400 12140.6 -3618.38 1441.69 -18.928 465.158 465.543 
36360 2
19555800 2360.69 5235.38 1803.31 182.896 -487.772 520.935 
19520400 12312.4 -3470.23 1444.23 330.962 285.46 437.062 
36360.5 2
19555800 2988.67 4794 1769.25 1276.37 -897.123 1560.11 
19520400 12496 -3457 1445.08 373.202 26.8918 374.17 
36361 2
19555800 3402.31 4214.77 1698.31 839.028 -1174.91 1443.74 
19520400 12300.9 -3444 1450.38 -395.694 26.3692 396.571 
36361.5 2
19555800 3709.23 3959.23 1667.54 597.127 -497.157 776.997 
19520400 12193.6 -3504.92 1465.15 -208.77 -118.527 240.07 
36362 2
19555800 3955.08 3715.77 1661 493.667 -488.879 694.773 
19520400 12098.1 -3500.23 1464.23 -191.844 9.4223 192.076 
36362.5 2
19555800 4282.15 3110.46 1674.23 666.144 -1232.81 1401.27 
19520400 11968.2 -3433.77 1458.23 -264.609 135.36 297.221 
36363 2
19555800 4607.62 2552.62 1701.08 648.33 -1111.25 1286.55 
19520400 12027.4 -3503.31 1452.62 117.99 -138.523 181.962 
36363.5 2
19555800 4917.31 2277 1699.31 616.917 -549.035 825.848 
19520400 12135.8 -3846.46 1455.62 215.906 -683.573 716.86 
36364 2
19555800 5317.23 1905.23 1689.31 778.06 -723.286 1062.32 
19520400 12307.8 -3964.46 1459.54 334.78 -229.572 405.932 
36364.5 2
19555800 5689.75 1487.75 1687.92 737.662 -826.695 1107.96 
19520400 12327 -3973.42 1454 37.9284 -17.7329 41.8691 
36365 3
19560500 6655 1818.62 1567.88 0 0 0 
19555800 6090.38 1105.92 1682.46 826.051 -787.272 1141.12 
19520400 12350.2 -4009.08 1451.92 47.7399 -73.5263 87.6654 
36365.5 3
19560500 7086.46 1590.08 1630.38 1034.68 -548.077 1170.88 
19555800 6386.85 738.769 1676.54 579.026 -717.097 921.683 
19520400 12555.5 -3964 1447.62 401.142 88.0409 410.69 
36366 3
19560500 7562.67 1137.58 1663.25 962.031 -914.128 1327.08 
19555800 6798.67 414.583 1673.5 831.961 -654.921 1058.81 
19520400 12526.8 -4021.33 1445.42 -58.1585 -115.825 129.606 
36366.5 3
19560500 7867.42 713.583 1604.08 633.576 -881.497 1085.57 
19555800 7248.67 16.5833 1679.33 935.551 -827.443 1248.97 
19520400 12262.8 -4049.67 1447.58 -548.857 -58.9051 552.008 
36367 3
19560500 8168.77 331.846 1584.15 603.913 -765.004 974.65 
19555800 7662.38 -311.923 1705.31 829.094 -658.329 1058.68 
19520400 12147.7 -3956.85 1460.31 -230.577 186.013 296.254 
36367.5 3
19560500 8553.77 -116.462 1557.69 746.124 -868.813 1145.22 
19555800 7990 -768.154 1699 634.914 -884.168 1088.52 
19520400 12093.5 -3892.54 1473.69 -104.949 124.627 162.93 
36368 3
19560500 8935.33 -616 1599.67 763.128 -999.077 1257.19 
19555800 8273 -1145.58 1696.67 566 -754.859 943.487 
19520400 12074.6 -3615.25 1461 -37.9103 554.577 555.871 
36368.5 3
19560500 9254 -1037.46 1594.77 646.383 -854.892 1071.75 
19555800 8634.92 -1598.85 1709.54 734.124 -919.397 1176.53 
19520400 12069.9 -3540 1450.54 -9.45285 152.637 152.929 
36369 3
19560500 9624 -1421.25 1588.5 745.968 -773.767 1074.79 
19555800 8946.83 -1884.92 1671.5 628.851 -576.755 853.288 
19520400 12134.8 -3526.92 1449.42 130.699 26.3777 133.335 
36369.5 3
19560500 9906.23 -1969 1599.15 564.462 -1095.5 1232.37 
19555800 9152.92 -2603.38 1746.46 412.179 -1436.94 1494.88 
19520400 12189.9 -3778.54 1469.15 110.346 -503.244 515.199 
36370 3
19560500 10273 -2541.92 1627.54 713.559 -1114.64 1323.47 
19555800 9418.85 -3060.54 1725.85 517.36 -889.404 1028.93 
19520400 12236.4 -3938.08 1467 90.3921 -310.386 323.28 
36370.5 3
19560500 10706.1 -2945.85 1642 857.578 -799.848 1172.69 
19555800 9660.23 -3449.15 1725.62 477.989 -769.535 905.902 
19520400 12298.2 -3995.23 1471.31 122.468 -113.176 166.755 
36371 3
19560500 10911.1 -3128.33 1568.92 419.236 -373.184 561.271 
19555800 10018 -3807.58 1707.75 731.634 -732.985 1035.64 
19520400 12341.9 -3982.5 1468.67 89.3372 26.0343 93.0533 
36371.5 3
19560500 11127.7 -3441 1560.38 434.086 -626.587 762.261 
19555800 10357.2 -4193.62 1657.54 679.667 -773.611 1029.77 
19520400 12362.9 -3941.77 1470.31 42.097 81.6248 91.841 
36372 3
19560500 11346.5 -3845.17 1549.33 434.142 -801.918 911.895 
19555800 10673.7 -4671.92 1642.83 628.002 -949.01 1137.98 
19520400 12527.1 -3851.08 1469.25 325.715 179.932 372.11 
36372.5 3
19560500 11537.7 -4237.25 1538.58 394.158 -808.419 899.39 
19555800 11053.9 -5043.33 1654.25 784.021 -765.808 1095.97 
19520400 12553.2 -3786.5 1466 53.7801 133.162 143.612 
36373 3
19560500 11811.6 -4658.92 1540 540.333 -831.702 991.811 
19555800 11410.5 -5438.31 1656.85 703.396 -779.042 1049.61 
19520400 12548.2 -3701.38 1465.54 -9.7355 167.88 168.162 
36373.5 3
19560500 12200.8 -5069.85 1535.15 755.788 -797.909 1099.03 
19555800 11749.5 -5844.08 1679 658.252 -787.901 1026.69 
19520400 12285.2 -3762.08 1463.85 -510.829 -117.849 524.247 
36374 3
19560500 12701.9 -5508.58 1549.33 1018.44 -891.742 1353.67 
19555800 12188 -6290.75 1740.08 891.182 -907.872 1272.18 
19520400 12009.8 -3626.17 1468.42 -559.595 276.24 624.063 
36374.5 3
19560500 13100.8 -5970.92 1591.62 796.266 -922.834 1218.88 
19555800 12514.4 -6536 1749.77 651.466 -489.521 814.886 
19520400 12091.2 -3450.38 1469.85 162.47 350.862 386.653 
36375 3
19560500 13440.9 -6210.33 1609.92 668.115 -470.354 817.074 
19555800 12791.8 -6709.08 1759.42 544.922 -340.046 642.317 
19520400 12110.7 -3508.42 1463.75 38.1845 -114.012 120.236 
36375.5 3
19560500 13667.2 -6430.75 1604.5 460.027 -448.001 642.129 
19555800 12929.6 -6756.42 1756.58 280.149 -96.206 296.208 
19520400 12154.2 -3555.58 1453.58 88.4146 -95.8672 130.413 
36376 3
19560500 13810.5 -6647.46 1576.38 285.435 -431.696 517.528 
19555800 13052.4 -6759.92 1748.38 244.624 -6.98488 244.724 
19520400 12131.5 -3634.85 1450.62 -45.0761 -157.894 164.202 
36376.5 3
19560500 14020.3 -6828.42 1564.58 419.59 -361.91 554.107 
19555800 13235.5 -6516 1728.75 366.231 487.846 610.015 
19520400 12170.5 -3807.67 1448.42 77.9231 -345.641 354.316 
36377 3
19560500 14181.2 -6917.77 1576.38 323.583 -179.784 370.173 
19555800 13407 -6250.69 1717.69 345.07 533.818 635.638 
19520400 12287.3 -3897.54 1443.15 235.026 -180.829 296.54 
36377.5 3
19560500 14244.8 -7064.67 1578.25 130.053 -300.404 327.347 
19555800 13780.3 -6038.75 1695 763.463 433.42 877.911 
19520400 12340.6 -3940.92 1436.5 108.948 -88.708 140.495 
36378 3
19560500 14316.5 -6979.08 1577.38 143.71 171.523 223.769 
19555800 14211.6 -5874.38 1690 864.293 329.39 924.932 
19520400 12063.2 -3667.77 1450.23 -555.817 547.39 780.107 
36378.5 3
19560500 14270.8 -6775.25 1579.33 -90.8778 405.223 415.288 
19555800 14506.7 -5690.92 1690 586.583 364.747 690.739 
19520400 12099.3 -3511.83 1443.08 71.7745 310.012 318.212 
36379 2
19560500 14246 -6772.23 1578.15 -49.2048 6.00245 49.5695 
19520400 12207.2 -3461.92 1437.77 214.508 99.2252 236.346 
36379.5 2
19560500 14265.8 -6763.08 1571.92 39.2644 18.1858 43.2714 
19520400 12169.7 -3478.92 1446.75 -74.6801 -33.7845 81.9665 
36380 2
19560500 14354.5 -6577.08 1575.31 177.069 371.27 411.333 
19520400 12104.2 -3515.31 1454.38 -130.764 -72.6368 149.584 
36380.5 2
19560500 14583.5 -5941.38 1576 449.02 1246.46 1324.87 
19520400 12126.9 -3527.62 1446.23 44.6456 -24.1327 50.7505 
36381 1
19520400 12124.9 -3368.33 1447.42 -4.14548 329.095 329.121 
36381.5 1
19520400 12153.8 -3402.23 1454.38 58.1705 -68.3416 89.7462 
36382 1
19520400 12086.8 -3441.08 1461.62 -130.709 -75.8714 151.134 
36382.5 1
19520400 12144.2 -3477.54 1454.08 112.962 -71.7747 133.836 
36383 1
19520400 12164.2 -3532.17 1449.5 40.9361 -112.173 119.409 
36383.5 1
19520400 12132.1 -3693 1444.69 -65.6232 -328.903 335.385 
36384 1
19520400 12112.8 -3746.31 1448.23 -37.7074 -104.525 111.118 
36384.5 1
19520400 12143.8 -3856.17 1452.67 62.3484 -221.044 229.669 
36385 1
19520400 12208.3 -3878.62 1461 128.691 -44.8078 136.269 
36385.5 1
19520400 12316.3 -3908.23 1464.23 209.709 -57.5056 217.45 
36386 1
19520400 12284.8 -3932.58 1460.5 -63.7133 -49.2967 80.5577 
36386.5 1
19520400 12104.1 -3715.69 1459 -368.891 442.635 576.199 
36387 1
19520400 12064.7 -3478.62 1455.15 -76.6238 461.239 467.56 
36387.5 1
19520400 12286.2 -3242.46 1451 440.434 469.491 643.742 
36388 1
19520400 12441.9 -3288.23 1451.85 310.763 -91.3558 323.913 
36388.5 1
19520400 12332.3 -3712.46 1477.77 -220.111 -851.869 879.846 
36389 1
19520400 12380.4 -3814.08 1486.08 98.584 -208.241 230.398 
36389.5 1
19520400 12357.5 -3815.31 1481.23 -46.8472 -2.49869 46.9138 
36390 1
19520400 12432.4 -3859.64 1475.86 146.42 -86.5921 170.109 
36390.5 1
19520400 12546.8 -3832.67 1473.33 225.206 53.1027 231.382 
36391 1
19520400 12573.4 -3758.08 1472.38 54.858 154.111 163.584 
36391.5 1
19520400 12520.1 -3710.85 1466.46 -105.143 93.1573 140.476 
36392 1
19520400 12497.7 -3817.54 1459.46 -44.8589 -213.812 218.467 
36392.5 1
19520400 12474.7 -3968.15 1470.69 -46.1847 -302.441 305.947 
36393 1
19520400 12409.9 -3902.14 1461.93 -127.628 129.943 182.138 
36393.5 1
19520400 12256.8 -3925.62 1456.54 -305.411 -46.8514 308.984 
36394 1
19520400 12310 -3938.07 1457.79 106.521 -24.962 109.406 
36394.5 1
19520400 12268.1 -3829.14 1455.5 -83.357 216.558 232.047 
36395 1
19520400 12183.4 -3544.77 1478.62 -173.184 581.541 606.781 
36395.5 1
19520400 12027.6 -3547.71 1462.43 -311.484 -5.89011 311.539 
36396 1
19520400 12058.7 -3648 1459.36 60.9244 -196.639 205.86 
36396.5 1
19520400 12073.9 -3597.67 1465.87 30.6728 101.889 106.406 
36397 1
19520400 12011 -3506.53 1452.33 -127.003 184.108 223.664 
36397.5 1
19520400 12062.9 -3576.53 1460.47 104.781 -141.414 176.003 
36398 1
19520400 12073.6 -3613.93 1450.79 21.802 -76.1614 79.2205 
36398.5 1
19520400 12104.9 -3635.64 1447.43 61.125 -42.328 74.3501 
36399 1
19520400 12032 -3592.29 1445.93 -141.884 84.3524 165.065 
36399.5 1
19520400 12023 -3565.31 1445.46 -18.4426 55.2828 58.278 
36400 1
19520400 12040.3 -3541.47 1441.87 34.4599 47.3977 58.6005 
36400.5 1
19520400 12081.3 -3500.36 1437.43 78.9063 79.2091 111.805 
36401 1
19520400 12047.4 -3458.71 1432.29 -68.2667 83.7884 108.078 
36401.5 1
19520400 12074.6 -3445.38 1431.38 56.0869 27.4273 62.434 
36402 1
19520400 12087.3 -3438.5 1440.71 25.4424 13.8245 28.9557 
36402.5 1
19520400 12037.8 -3513 1452.08 -100.236 -150.81 181.082 
36403 1
19520400 12061.4 -3489.79 1462.57 46.4329 45.6974 65.148 
36403.5 1
19520400 12108.8 -3588.46 1453.54 92.5712 -192.351 213.467 
36404 1
19520400 12068 -3547.85 1455.62 -83.873 83.3991 118.28 
36404.5 1
19520400 12074.3 -3419.15 1452.38 12.7686 260.511 260.823 
36405 1
19520400 12186.4 -3491.54 1454.15 227.337 -146.825 270.628 
36405.5 1
19520400 12437.4 -3856.14 1462.21 490.32 -712.118 864.596 
36406 1
19520400 12437.1 -3937 1473.85 -0.681489 -156.7 156.701 
36406.5 1
19520400 12400.5 -3958.23 1471.46 -74.1145 -43.0644 85.7176 
36407 1
19520400 12362.1 -3938 1468 -78.1739 41.1195 88.3287 
36407.5 1
19520400 12394.3 -3886.25 1462.33 65.6953 105.397 124.195 
36408 1
19520400 12418.6 -3918.46 1453.08 49.0546 -65.0738 81.4921 
36408.5 1
19520400 12417.6 -3962.46 1455.15 -1.93424 -85.1064 85.1284 
36409 1
19520400 12340.9 -3849.15 1479.46 -149.498 220.873 266.71 
36409.5 1
19520400 12432.2 -3824.75 1466.67 187.744 50.2137 194.343 
36410 1
19520400 12400.3 -3850.92 1464 -64.5707 -53.0764 83.5851 
36410.5 1
19520400 11990 -3774.25 1462.92 -822.311 153.641 836.541 
36411 1
19520400 11953.2 -3634.31 1470.15 -72.3893 274.936 284.306 
36411.5 1
19520400 11938.7 -3527.17 1466.25 -29.0907 215.143 217.1 
36412 1
19520400 12045 -3502.75 1456.33 217.451 49.9318 223.11 
36412.5 1
19520400 12098.8 -3431.69 1469.85 106.838 140.987 176.895 
36413 1
19520400 12082.1 -3431.25 1477.33 -33.0628 0.872402 33.0743 
36413.5 1
19520400 12017.5 -3528.17 1486.08 -131.534 -197.386 237.197 
36414 1
19520400 11998.5 -3586.42 1474.33 -38.5396 -118.154 124.281 
36414.5 1
19520400 12080.1 -3767.17 1460.42 159.654 -353.718 388.08 
36415 1
19520400 12217.8 -3854.5 1452.42 272.607 -172.937 322.834 
36415.5 1
19520400 12349 -3910.17 1457.58 261.454 -110.89 283.998 
36416 1
19520400 12285.2 -3977.25 1453.75 -130.368 -137.185 189.25 
36416.5 1
19520400 12223.5 -3986 1454.46 -122.931 -17.4303 124.161 
36417 1
19520400 12290.2 -3656.25 1445.58 131.841 651.68 664.882 
36417.5 1
19520400 12274 -3515.92 1452 -33.2311 286.98 288.898 
36418 1
19520400 12220.6 -3431.15 1457.62 -104.471 165.876 196.033 
36418.5 1
19520400 12131.2 -3425.67 1451.42 -176.427 10.8228 176.759 
36419 1
19520400 12078.2 -3439 1444.33 -110.243 -27.7778 113.689 
36419.5 1
19520400 12098.2 -3535 1445.58 40.0802 -192.385 196.515 
36420 1
19520400 12481.8 -3841.15 1451.54 746.296 -595.63 954.847 
36420.5 1
19520400 12577.6 -3790.5 1445.08 188.831 99.909 213.633 
36421 1
19520400 12441.8 -3786.69 1436.69 -278.721 7.81867 278.831 
36421.5 1
19520400 12162.8 -3651.15 1443.46 -547.21 265.762 608.332 
36422 1
19520400 12055.2 -3625.42 1450.92 -215.038 51.4744 221.113 
36422.5 1
19520400 12295.4 -3525.62 1450.85 487.088 202.437 527.481 
36423 1
19520400 12453.5 -3472.38 1445 313.645 105.617 330.95 
36423.5 1
19520400 12468.6 -3445.77 1443.77 30.0076 52.7037 60.6477 
36424 1
19520400 12353.2 -3467.58 1440.92 -231.657 -43.8034 235.762 
36424.5 1
19520400 12324.2 -3438.25 1435.58 -58.9926 59.4997 83.7874 
36425 1
19520400 12181.7 -3433.5 1444.17 -285.571 9.51904 285.73 
36425.5 1
19520400 12139.1 -3438.42 1436.83 -85.5087 -9.87283 86.0768 
36426 1
19520400 12115.9 -3401.25 1435.42 -46.5194 74.6319 87.943 
36426.5 1
19520400 12103.5 -3431.5 1449.25 -25.0336 -60.9879 65.9258 
36427 1
19520400 12173.1 -3439.08 1459.75 140.857 -15.3509 141.691 
36427.5 1
19520400 12221.3 -3435.92 1457.31 93.8217 6.14836 94.023 
36428 1
19520400 12190.8 -3477.17 1447.08 -59.2203 -79.9294 99.4774 
36428.5 1
19520400 12129.9 -3556.25 1453.5 -124.404 -161.725 204.037 
36429 1
19520400 12126.6 -3518.83 1457.5 -6.78887 76.205 76.5068 
36429.5 1
19520400 12085.1 -3520.17 1460.5 -83.3333 -2.67738 83.3763 
36430 1
19520400 12143.8 -3550.38 1451.15 114.771 -59.0194 129.057 
36430.5 1
19520400 12073.6 -3729.58 1455.17 -137.501 -350.682 376.676 
36431 1
19520400 12004.1 -3599.5 1458.33 -142.71 267.112 302.845 
36431.5 1
19520400 11894.3 -3412.33 1445.42 -222.166 378.88 439.213 
36432 1
19520400 11635.8 -2723.75 1401.67 -521.169 1388.27 1482.88 
36432.5 1
19520400 11661.4 -2561.33 1371.83 52.1045 330.788 334.866 
36433 1
19520400 11656.4 -2447.83 1344.5 -10.0402 227.912 228.133 
36433.5 1
19520400 11782.5 -2548.85 1345.46 242.076 -193.883 310.147 
36434 1
19520400 11626.5 -2280.5 1423.08 -307.162 528.24 611.054 
36434.5 1
19520400 11449 -2057.25 1360.92 -360.041 452.84 578.527 
36435 1
19520400 11428.1 -1840.92 1352.75 -41.8333 432.667 434.684 
36435.5 1
19520400 11371.2 -1735.67 1337.58 -114.061 210.922 239.787 
36436 1
19520400 11475.9 -1926.08 1407.08 209.92 -381.597 435.525 
36436.5 1
19520400 11578.9 -2597.17 1403.92 204.771 -1334.16 1349.78 
36437 1
19520400 11674.2 -3012.17 1400.33 192.982 -840.081 861.962 
36437.5 1
19520400 11717.2 -2956 1401.77 84.4416 110.347 138.949 
36438 1
19520400 12044.3 -2771.75 1353.08 640.122 360.568 734.687 
36438.5 1
19520400 11809.3 -2596 1352.42 -485.537 363.12 606.302 
36439 1
19520400 11649.6 -2439 1465.17 -324.695 319.106 455.253 
36439.5 1
19520400 11715.8 -2371.69 1507.54 129.927 131.976 185.199 
36440 1
19520400 11485.4 -2291.75 1532.08 -456.296 158.302 482.976 
36440.5 1
19520400 11492.8 -2214.17 1496.75 15.0582 159.309 160.019 
36441 1
19520400 11534 -2083.38 1495.23 80.7241 255.934 268.362 
36441.5 1
19520400 11491.9 -2155.17 1444.67 -83.4987 -142.425 165.096 
36442 1
19520400 11521.1 -2632.33 1390.5 59.6455 -975.801 977.622 
36442.5 1
19520400 11633.5 -2962.38 1378.31 223.416 -656.166 693.158 
36443 1
19520400 11739.8 -3053.5 1367.17 213.598 -182.963 281.246 
36443.5 1
19520400 11878.2 -2938.23 1361.69 277.195 231 360.83 
36444 1
19520400 11937.4 -2940.58 1355.17 117.585 -4.66779 117.678 
36444.5 1
19520400 11948.5 -2961.92 1348.23 22.1109 -42.4249 47.8411 
36445 1
19520400 11893.4 -2903.42 1346.08 -111.357 118.195 162.39 
36445.5 1
19520400 11900.8 -2719.15 1331.46 15.0667 377.588 377.888 
36446 1
19520400 11874.8 -2612.77 1382.85 -51.2314 210.246 216.398 
36446.5 1
19520400 11901.5 -2615.69 1332.38 52.2896 -5.74278 52.604 
36447 1
19520400 11800.5 -2715.31 1335.15 -197.652 -194.942 277.612 
36447.5 1
19520400 11841 -2658.85 1323 80.9151 112.698 138.737 
36448 1
19520400 11879.7 -2649.69 1329.62 78.3245 18.5301 80.4866 
36448.5 1
19520400 11894.5 -2513.85 1379.38 29.633 271.15 272.764 
36449 1
19520400 11973.5 -2658.54 1448.38 157.371 -288.232 328.395 
36449.5 1
19520400 11998.6 -2637.17 1398.75 51.5327 43.9749 67.7452 
36450 1
19520400 11950.1 -2648.93 1339.93 -96.4451 -23.3835 99.2394 
36450.5 1
19520400 11872.8 -2581.85 1375.62 -150.537 130.765 199.401 
36451 1
19520400 11746.8 -2568.08 1410.92 -260.896 28.4945 262.448 
36451.5 1
19520400 11709.9 -2786.93 1421.5 -73.6577 -435.947 442.126 
36452 1
19520400 11564.2 -2945.54 1370.31 -282.222 -307.384 417.293 
36452.5 1
19520400 11531.8 -2881.54 1348.92 -64.64 127.745 143.168 
36453 1
19520400 11242.3 -2200.38 1306.77 -587.299 1381.65 1501.29 
36453.5 1
19520400 11093.8 -1608.07 1294.43 -298.237 1189.38 1226.21 
36454 1
19520400 10815.9 -887.615 1298.38 -561.339 1455.47 1559.96 
36454.5 1
19520400 10367.4 -384 1294.29 -911.719 1023.61 1370.77 
36455 1
19520400 10226.4 -70.4615 1293.54 -278.602 619.641 679.393 
36455.5 1
19520400 10271.4 -444.357 1293 89.3729 -741.856 747.22 
36456 1
19520400 10241.9 -655.357 1293 -57.9832 -413.725 417.769 
36456.5 1
19520400 10421.7 -586 1293 370.076 142.71 396.639 
36457 1
19520400 10449.5 -383.267 1293 56.2001 409.562 413.4 
36457.5 1
19520400 10295.7 -535.867 1293 -308.969 -306.426 435.154 
