# Supplementary material for: Intrinsic group behaviour II: On the dependence of triad spatial dynamics on social and personal features; and on the effect of social interaction on small group dynamics
Source: PLoS One. 2019 Dec 3;14(12):e0225704. doi: 10.1371/journal.pone.0225704 (PMC6890182; doi:10.1371/journal.pone.0225704)
Supplement: S3 Data Set — (ZIP) [file pone.0225704.s003.zip › set_3_int/group_traj_triad_int/traj_3_0109_31.dat]

3 19520700 19520800 19522100 0 0 1 0 1 1 0 36.6667 20 50 1483.9 1535.05 1434.65 
36127.5 1
19520700 36690.7 -20913 1594 0 0 0 
36128 1
19520700 36396.7 -20926.2 1657 -924.448 -41.3643 925.373 
36128.5 2
19520800 35805.4 -19801.7 1634.33 0 0 0 
19520700 35751.2 -20612.8 1609.77 -1258.21 610.736 1398.6 
36129 2
19520800 35337.8 -19620 1657.58 -1105.66 429.472 1186.14 
19520700 35115.9 -20336.6 1628.67 -1268.09 551.423 1382.8 
36129.5 2
19520800 34935.2 -19444.6 1687 -816.469 355.75 890.606 
19520700 34688.3 -20214 1657.38 -867.361 248.648 902.298 
36130 2
19520800 34487.4 -19264.7 1641.85 -883.326 354.878 951.947 
19520700 34126.8 -20035.9 1665.62 -1107.42 351.237 1161.79 
36130.5 2
19520800 34054.3 -19062.6 1608.33 -874.851 408.301 965.44 
19520700 33656.2 -19920.1 1659.92 -950.868 234.02 979.242 
36131 2
19520800 33556 -18850.9 1592.23 -1010.82 429.331 1098.22 
19520700 33208.3 -19743.6 1647.62 -908.436 357.947 976.413 
36131.5 2
19520800 33006.5 -18646.8 1564.38 -1077.53 400.151 1149.43 
19520700 32828.6 -19590.4 1594.46 -744.495 300.452 802.835 
36132 2
19520800 32528 -18481 1562.83 -945.576 327.759 1000.77 
19520700 32323.4 -19369.3 1600.08 -998.416 436.86 1089.81 
36132.5 2
19520800 31937.2 -18318.9 1498.62 -1172.31 321.581 1215.62 
19520700 31599.7 -19120.7 1484.69 -1435.96 493.335 1518.34 
36133 2
19520800 31331.3 -18058.8 1410.17 -1228.84 527.565 1337.31 
19520700 30952 -18884.1 1328.67 -1313.78 479.937 1398.7 
36133.5 2
19520800 30763.2 -17880.8 1390.69 -1154.84 361.763 1210.17 
19520700 30408.6 -18772.5 1247.54 -1104.44 226.717 1127.47 
36134 2
19520800 30102.4 -17518.3 1495.92 -1332.13 730.873 1519.46 
19520700 29894.8 -18543.2 1320.75 -1035.85 462.275 1134.32 
36134.5 2
19520800 29619 -17360.8 1559.31 -968.771 315.606 1018.88 
19520700 29297.6 -18243.4 1416.08 -1196.83 600.933 1339.22 
36135 2
19520800 29146.7 -17266.9 1624.67 -948.461 188.613 967.033 
19520700 28782.6 -18077.8 1515 -1034.2 332.6 1086.37 
36135.5 2
19520800 28705.7 -17115.8 1625.46 -890.857 305.193 941.684 
19520700 28199.6 -17991.2 1566.69 -1177.71 174.942 1190.64 
36136 2
19520800 28363.7 -16988.5 1661.08 -667.969 248.798 712.799 
19520700 27699.7 -17767.4 1575.08 -976.412 437.049 1069.76 
36136.5 2
19520800 28072.2 -16825.1 1670.54 -581.76 326.117 666.931 
19520700 27265 -17470.8 1599.92 -867.649 591.893 1050.31 
36137 2
19520800 27843.3 -16713.4 1685.15 -458.764 223.832 510.456 
19520700 26724.2 -17379.6 1615 -1083.86 182.827 1099.17 
36137.5 2
19520800 27567.1 -16558.8 1734.92 -559.159 313.026 640.815 
19520700 26257.1 -17317.1 1610.33 -945.487 126.583 953.923 
36138 2
19520800 27267.9 -16411.5 1612 -589.028 289.862 656.486 
19520700 25640.9 -17144.3 1561 -1213.04 340.153 1259.83 
36138.5 2
19520800 26945.4 -16235.8 1584.08 -641.035 349.238 729.995 
19520700 25067.8 -16976.7 1547.92 -1139.38 333.239 1187.11 
36139 2
19520800 26621.2 -16097.2 1614.38 -669.965 286.369 728.601 
19520700 24589.2 -16748.2 1580.08 -988.676 472.134 1095.62 
36139.5 2
19520800 26250.6 -15823.6 1667.92 -739.598 546.138 919.387 
19520700 24094.9 -16585.7 1618.85 -986.642 324.275 1038.56 
36140 2
19520800 25913 -15735.4 1623.08 -680.676 177.885 703.536 
19520700 23715.8 -16469.4 1582.15 -764.268 234.491 799.432 
36140.5 2
19520800 25495.2 -15662.2 1616.15 -827.266 145.011 839.879 
19520700 23286.2 -16307.5 1581.46 -850.724 320.64 909.143 
36141 3
19522100 17242 -13861 1373 0 0 0 
19520800 25032 -15608.5 1629.92 -922.77 106.957 928.948 
19520700 22942.9 -16152.8 1568.92 -683.88 308.152 750.1 
36141.5 3
19522100 17051.5 -13862.7 1413.92 -695.115 -6.17631 695.143 
19520800 24577.5 -15786.7 1618.92 -891.252 -349.472 957.32 
19520700 22553.5 -15849.9 1571.77 -763.499 593.816 967.238 
36142 3
19522100 16880 -13786.3 1454.62 -339.68 151.257 371.835 
19520800 24107 -15743.2 1647.08 -931.607 86.0625 935.574 
19520700 22125.5 -15689.8 1572.62 -847.677 316.984 905.006 
36142.5 3
19522100 16951.1 -13833.8 1461.58 143.603 -96.0114 172.742 
19520800 23677.5 -15629.2 1619.5 -867.677 230.433 897.754 
19520700 21684.6 -15539.5 1441.58 -890.663 303.73 941.027 
36143 3
19522100 17014.4 -13784.6 1477.38 127.624 99.2297 161.661 
19520800 23320.6 -15545 1640.31 -719.525 169.691 739.264 
19520700 21234.4 -15330.2 1455.54 -907.659 421.914 1000.93 
36143.5 3
19522100 17088.6 -13706 1493.85 145.551 154.148 212.006 
19520800 22938.6 -15452.8 1600 -749.02 180.694 770.507 
19520700 20807 -15079.8 1499.62 -838.009 491.101 971.308 
36144 3
19522100 17044.3 -13707.8 1504.38 -87.9121 -3.663 87.9884 
19520800 22564.9 -15257.8 1560.54 -741.453 386.905 836.33 
19520700 20394.2 -14839 1534.85 -818.987 477.717 948.131 
36144.5 3
19522100 17075.4 -13698.3 1514.25 63.7479 19.4935 66.6618 
19520800 22169.7 -15088.1 1508.83 -809.952 347.875 881.498 
19520700 20042.7 -14620.7 1560 -720.418 447.404 848.041 
36145 3
19522100 17128.5 -13690.7 1511.85 108.476 15.6258 109.596 
19520800 21776.8 -14848.5 1509.08 -803.314 490.024 940.977 
19520700 19642.8 -14418.2 1561.15 -817.786 414.137 916.67 
36145.5 3
19522100 17220.5 -13806.2 1506.77 182.331 -228.789 292.556 
19520800 21377.2 -14652.4 1534.15 -791.47 388.271 881.578 
19520700 19330.2 -14272.8 1555 -618.888 287.738 682.507 
36146 3
19522100 17179.4 -13795 1496.86 -80.766 22.0644 83.7256 
19520800 20985.8 -14475.3 1559.5 -768.896 347.935 843.955 
19520700 18944.5 -14112 1555.64 -757.821 316.004 821.067 
36146.5 3
19522100 17098.9 -13908.6 1487.62 -157.854 -222.775 273.032 
19520800 20540.1 -14426.8 1584.85 -873.939 95.1304 879.101 
19520700 18540.6 -14037.8 1482.38 -791.931 145.4 805.168 
36147 3
19522100 16994.5 -14047.5 1482.08 -213.903 -284.521 355.959 
19520800 20089.3 -14475 1568.38 -923.707 -98.8335 928.98 
19520700 18205.3 -13907.2 1426.69 -687.106 267.654 737.396 
36147.5 3
19522100 17063.6 -13737.2 1480.07 137.242 616.794 631.878 
19520800 19622.8 -14592.6 1564 -927.479 -233.74 956.479 
19520700 17911.5 -13891.4 1432.43 -584.111 31.4159 584.955 
36148 3
19522100 17022.8 -13523.1 1482.15 -79.8477 419.056 426.595 
19520800 19271.2 -14627.7 1554.62 -687.974 -68.7297 691.399 
19520700 17712.5 -13940.1 1390.54 -389.357 -95.2023 400.827 
36148.5 3
19522100 17028.9 -13437.9 1506.31 12.7146 175.938 176.397 
19520800 18911.5 -14485.6 1550.31 -743.166 293.547 799.04 
19520700 17611.7 -13959 1278.92 -208.36 -39.0973 211.996 
36149 3
19522100 17149.9 -13331.6 1494.31 245.935 216.073 327.37 
19520800 18600.6 -14397 1536.15 -631.957 180.113 657.123 
19520700 17417.3 -14009.3 1249.62 -395.091 -102.251 408.108 
36149.5 3
19522100 17209.1 -13094.6 1494.46 118.308 474 488.541 
19520800 18379.2 -14518.5 1511 -442.923 -242.923 505.166 
19520700 17305 -14012 1222.77 -224.615 -5.38462 224.68 
36150 3
19522100 17121.5 -12931.1 1484.85 -174.379 325.774 369.509 
19520800 18153.2 -14408.6 1465.69 -450.046 218.817 500.422 
19520700 17197.9 -13864.8 1315.31 -213.301 293.135 362.526 
36150.5 3
19522100 16848.8 -12773.2 1438.31 -535.741 310.261 619.097 
19520800 17937.9 -14288.7 1427.15 -423.001 235.605 484.19 
19520700 16785.3 -13808.7 1337.92 -810.639 110.322 818.112 
36151 3
19522100 16539.6 -12635.2 1400.92 -611.128 272.727 669.222 
19520800 17812.8 -13985.7 1420.69 -247.188 598.814 647.827 
19520700 16643.9 -13598.8 1318 -279.416 414.716 500.063 
36151.5 3
19522100 16347.4 -12564 1389.85 -385.232 142.593 410.775 
19520800 17788.2 -13582.7 1416.92 -49.4836 807.615 809.13 
19520700 16678.8 -13272.2 1299.54 69.9861 654.694 658.424 
36152 3
19522100 16191.7 -12605.1 1400.23 -313.896 -82.8164 324.637 
19520800 17703.4 -13361.8 1471.85 -170.906 445.409 477.073 
19520700 16670.9 -13026.5 1336.69 -15.9739 495.192 495.45 
36152.5 3
19522100 16117.2 -12698.8 1391.38 -152.43 -191.757 244.961 
19520800 17635.5 -13142.6 1491 -138.902 448.167 469.199 
19520700 16683.8 -12853.5 1305.15 26.2703 353.783 354.757 
36153 3
19522100 16100.4 -12888.6 1387.93 -32.8061 -370.697 372.145 
19520800 17574.6 -13055.5 1463.07 -118.926 170.147 207.59 
19520700 16682.7 -12642.1 1276.71 -2.06044 412.882 412.887 
36153.5 3
19522100 16170.9 -12854.3 1375.38 137.288 66.7999 152.677 
19520800 17475.7 -13142.9 1451.15 -192.372 -170.084 256.779 
19520700 16778.5 -12957.2 1301.38 186.428 -613.012 640.733 
36154 3
19522100 16518.1 -12862 1368 702.741 -15.5715 702.913 
19520800 17523.2 -13196.1 1445.38 96.076 -107.599 144.25 
19520700 16973.3 -13141.9 1372.85 394.27 -373.871 543.349 
36154.5 3
19522100 17028.8 -12741.8 1343.23 1029.62 242.246 1057.74 
19520800 17552.9 -13256.7 1459.38 60.0186 -122.208 136.151 
19520700 16808.8 -13649.6 1409.46 -331.731 -1023.57 1075.99 
36155 3
19522100 17207.6 -12868 1351.64 356.322 -251.302 436.026 
19520800 17666.4 -13172.9 1477.07 226.107 166.86 281.01 
19520700 16736.8 -14003 1471.64 -143.393 -703.953 718.409 
36155.5 3
19522100 17330.3 -13015.5 1392.15 238.184 -286.333 372.449 
19520800 17875.5 -13055.5 1481.85 405.889 228.091 465.588 
19520700 16966.1 -14546.6 1464.08 445.226 -1055.56 1145.62 
36156 3
19522100 17599.5 -13259.5 1455 543.745 -492.929 733.92 
19520800 18115.2 -12808.5 1483.85 484.382 498.99 695.426 
19520700 16950.1 -14955.6 1437.54 -32.3232 -826.263 826.895 
36156.5 1
19522100 17704.8 -13335.3 1463.21 212.347 -152.871 261.65 
36157 1
19522100 17926 -13430.8 1502.57 449.623 -194.106 489.732 
36157.5 1
19522100 18162 -13349.2 1528 483.607 167.278 511.72 
36158 1
19522100 18367.6 -13354.6 1553 407.072 -10.7279 407.213 
36158.5 1
19522100 18522.4 -13536.5 1566.31 308.393 -362.331 475.804 
36159 1
19522100 18638.3 -13630.1 1599.43 234.144 -189.255 301.066 
36159.5 1
19522100 18591 -13682.4 1597.71 -93.2657 -102.987 138.942 
36160 1
19522100 18494.8 -13649.2 1575.92 -193.08 66.6733 204.268 
36160.5 1
19522100 18404.3 -13638.2 1566.77 -184.021 22.2014 185.356 
36161 1
19522100 18316.2 -13707 1563.38 -178.089 -138.928 225.868 
36161.5 1
19522100 18228.1 -13775 1533.92 -177.574 -137.097 224.339 
36162 1
19522100 18083.4 -13688.8 1529.14 -281.009 167.406 327.095 
36162.5 1
19522100 17780.5 -13523.4 1480.38 -584.592 319.307 666.112 
36163 1
19522100 17488.2 -13504.5 1443.92 -584.769 37.6923 585.983 
36163.5 1
19522100 17310.8 -13352.1 1407.83 -366.365 314.99 483.158 
36164 1
19522100 17205.2 -13275.8 1405.38 -215.077 155.269 265.267 
36164.5 1
19522100 17233.5 -13438.9 1405.23 55.792 -322.286 327.08 
36165 1
19522100 17247.5 -13494.2 1400.42 28.7673 -113.375 116.968 
36165.5 1
19522100 17281.5 -13545.8 1400.69 66.7221 -101.368 121.356 
36166 1
19522100 17347 -13583.5 1397.17 130.555 -75.0077 150.568 
36166.5 1
19522100 17392.2 -13704.3 1443.38 90.281 -241.133 257.48 
36167 1
19522100 17541 -13984.7 1403.83 288.872 -544.386 616.282 
36167.5 1
19522100 17553 -14178.7 1350.5 24.7934 -400.826 401.593 
36168 1
19522100 17598.5 -14305.2 1332.54 89.4912 -249.142 264.727 
36168.5 1
19522100 17609.2 -14393.8 1362.17 21.1983 -175.286 176.563 
36169 1
19522100 17906.6 -14656.2 1382.5 608.214 -536.81 811.227 
36169.5 1
19522100 18384.3 -14772.9 1444.67 947.917 -231.481 975.771 
36170 1
19522100 18727.2 -14879.1 1458.67 676.364 -209.402 708.038 
36170.5 1
19522100 19080.5 -14977.5 1474.45 731.272 -203.667 759.104 
36171 1
19522100 19483 -15057.2 1476 816.522 -161.857 832.41 
36171.5 1
19522100 19867.1 -15056.4 1487.08 751.631 1.63079 751.633 
36172 1
19522100 20324.5 -15268.1 1525.5 905.776 -419.142 998.053 
36172.5 1
19522100 20825.7 -15309.8 1519.83 1006.36 -83.668 1009.83 
36173 1
19522100 21276.1 -15238.2 1509.08 900.833 143 912.113 
36173.5 1
19522100 21796.1 -15150.5 1491 1031.75 174.107 1046.33 
36174 1
19522100 22267.7 -15111.9 1500.58 966.359 79.0642 969.588 
36174.5 1
19522100 22769.9 -14919.5 1506.85 1004.51 384.91 1075.73 
36175 1
19522100 23330.9 -14865.4 1568.15 1085.11 104.598 1090.14 
36175.5 1
19522100 23754.8 -14773.2 1562.33 846.128 183.901 865.883 
36176 1
19522100 24172.3 -14457.1 1560.92 871.608 660.056 1093.33 
36176.5 1
19522100 24571.3 -14162.2 1569.31 780.772 577.161 970.938 
36177 1
19522100 24916.6 -13891.6 1568.83 662.717 519.329 841.96 
36177.5 1
19522100 25159.7 -13688.2 1559.58 496.088 414.966 646.762 
