# Supplementary material for: Intrinsic group behaviour II: On the dependence of triad spatial dynamics on social and personal features; and on the effect of social interaction on small group dynamics
Source: PLoS One. 2019 Dec 3;14(12):e0225704. doi: 10.1371/journal.pone.0225704 (PMC6890182; doi:10.1371/journal.pone.0225704)
Supplement: S3 Data Set — (ZIP) [file pone.0225704.s003.zip › set_3_int/group_traj_triad_int/traj_3_0109_30.dat]

3 19512800 19515600 19512701 0 0 1 0 0 1 0 13.3333 0 30 1416.23 1607.97 1249.67 
36087 1
19512701 -34893.2 -3706.2 1530 0 0 0 
36087.5 1
19512701 -34795.8 -3401.46 1532 277.581 868.201 911.495 
36088 2
19512800 -36986.9 -2940 1219.82 0 0 0 
19512701 -34431.9 -3079.57 1517.64 703.892 622.611 939.739 
36088.5 2
19512800 -36642.8 -2473.67 1225.67 771.47 1045.59 1299.39 
19512701 -34010.9 -2794.17 1567.58 836.86 567.405 1011.08 
36089 2
19512800 -35780.5 -1918 1246.15 1763.54 1136.33 2097.93 
19512701 -33594.9 -2606.69 1571.54 850.703 383.383 933.101 
36089.5 2
19512800 -35030.5 -1536.12 1240.38 1716.16 873.856 1925.83 
19512701 -33036.6 -2236.62 1588.38 1277.57 846.836 1532.75 
36090 2
19512800 -33960.8 -1070.17 1178.25 1857.06 808.955 2025.61 
19512701 -32541.2 -1912.17 1614.33 860.026 563.296 1028.08 
36090.5 2
19512800 -33098.2 -702.333 1181.08 1678.34 715.629 1824.54 
19512701 -32185.8 -1673.33 1602.08 691.634 464.656 833.225 
36091 2
19512800 -32019.1 -537.333 1202.5 2145.29 328.032 2170.23 
19512701 -31691.9 -1406 1623 981.776 531.478 1116.4 
36091.5 2
19512800 -31402.3 -484.538 1181.08 1256.16 107.525 1260.76 
19512701 -31190.8 -1042.46 1627.46 1020.51 740.404 1260.81 
36092 2
19512800 -30642 -288.308 1162.62 1523.66 393.248 1573.59 
19512701 -30563.5 -878.692 1590.77 1257.28 328.195 1299.41 
36092.5 2
19512800 -29976.6 -78.9167 1091.33 1366.36 429.961 1432.41 
19512701 -29927.3 -644.917 1519.42 1306.22 480.032 1391.63 
36093 2
19512800 -29486.4 289.286 1048.07 992.216 745.349 1240.98 
19512701 -29363.5 -337 1509 1141.36 623.313 1300.47 
36093.5 2
19512800 -28915.2 729.923 1052.23 1109.27 855.607 1400.91 
19512701 -28851.5 -13.2308 1541.69 994.249 628.678 1176.34 
36094 2
19512800 -28462.3 1090.69 1067.23 918.552 731.783 1174.41 
19512701 -28396.5 371.692 1514.92 922.921 780.777 1208.88 
36094.5 2
19512800 -28014 1339.08 1201.92 911.194 504.847 1041.7 
19512701 -27737.1 833.462 1482.77 1340.21 938.555 1636.17 
36095 2
19512800 -27525.1 1763.69 1194.46 973.95 845.847 1289.98 
19512701 -27052.2 1282.38 1522.15 1364.39 894.269 1631.34 
36095.5 2
19512800 -27066.1 2071.23 1230.15 923.541 618.79 1111.68 
19512701 -26611.2 1575.15 1636.15 887.324 589.073 1065.06 
36096 2
19512800 -26425.1 2379.71 1184.07 1294.82 623.199 1436.99 
19512701 -26109.9 1939.57 1629.43 1012.72 736.197 1252.03 
36096.5 2
19512800 -25494.5 2670.67 1329.93 1876.23 586.598 1965.79 
19512701 -25592.1 2170 1695.93 1043.93 464.574 1142.64 
36097 2
19512800 -24929.1 2894.13 1520.67 1126.29 445.153 1211.07 
19512701 -24966.1 2427.6 1647.13 1247.01 513.147 1348.47 
36097.5 2
19512800 -24435.4 3060.43 1582.64 999.547 336.63 1054.71 
19512701 -24370.7 2616.57 1633.57 1205.17 382.533 1264.42 
36098 2
19512800 -23746.5 3433.71 1572.64 1332.41 722.023 1515.47 
19512701 -23513.2 3014.86 1630.29 1658.61 770.379 1828.79 
36098.5 2
19512800 -23091.9 3604 1577.54 1291.08 335.869 1334.05 
19512701 -23165.1 3145 1557.92 686.661 256.692 733.072 
36099 2
19512800 -22265.3 3646.15 1426.23 1643.37 83.8049 1645.51 
19512701 -22524.5 3235.77 1367.38 1273.44 180.456 1286.16 
36099.5 2
19512800 -21607.8 3797.15 1429 1339.03 307.536 1373.89 
19512701 -21924.5 3424.38 1267.92 1222 384.145 1280.95 
36100 2
19512800 -21308.8 4149 1222.69 609.118 716.591 940.493 
19512701 -21255.7 3630.23 1333 1362.21 419.239 1425.27 
36100.5 2
19512800 -20783 4304.85 1088.92 1045.27 309.833 1090.22 
19512701 -20433.8 3907.08 1382.23 1634.04 550.39 1724.25 
36101 2
19512800 -20148.8 4531.62 1049.38 1250.95 447.277 1328.51 
19512701 -19778.4 4057.62 1282.69 1292.67 296.92 1326.33 
36101.5 2
19512800 -19737.6 4756.92 1098.92 812.557 445.272 926.561 
19512701 -19094.9 4038.23 1287.23 1350.71 -38.3095 1351.26 
36102 2
19512800 -19205.4 5075.08 1134.83 1064.4 636.321 1240.1 
19512701 -18490.2 4029.67 1253.92 1209.51 -17.1282 1209.63 
36102.5 2
19512800 -18578.6 5088.67 1118.33 1274.05 27.6084 1274.35 
19512701 -17826.8 4205 1276.83 1348.24 356.369 1394.54 
36103 2
19512800 -17822.2 5121.23 1015.15 1515.74 65.2587 1517.14 
19512701 -17024.7 4360.62 1347.08 1607.5 311.854 1637.47 
36103.5 2
19512800 -17157.4 5281.83 1109 1303.56 314.907 1341.05 
19512701 -16472.9 4568.08 1354.67 1081.91 406.8 1155.86 
36104 2
19512800 -16829.2 5401.75 1172.83 661.794 241.767 704.573 
19512701 -15923.4 4638.83 1258.75 1107.86 142.641 1117.01 
36104.5 2
19512800 -16221.4 5486.08 1161.23 1203.53 166.984 1215.06 
19512701 -15274.4 4480.23 1288 1285.21 -314.064 1323.03 
36105 2
19512800 -15613.6 5696.67 1157.92 1213.18 420.339 1283.93 
19512701 -14736.6 4398.75 1408 1073.46 -162.636 1085.71 
36105.5 2
19512800 -15023.2 5709.92 1161.25 1202.48 26.9857 1202.78 
19512701 -14096.4 4348.92 1416.42 1303.8 -101.494 1307.75 
36106 2
19512800 -14367.5 5576.46 1185.92 1295.71 -263.745 1322.28 
19512701 -13448.8 4280.62 1399.15 1279.78 -134.983 1286.88 
36106.5 2
19512800 -13698.9 5515.42 1175.17 1334.57 -121.846 1340.13 
19512701 -12882.6 4243.25 1375.33 1130.27 -74.5816 1132.72 
36107 2
19512800 -13066.8 5454.58 1188.83 1303.44 -125.43 1309.46 
19512701 -12282.2 4230.58 1353.92 1237.97 -26.1168 1238.25 
36107.5 2
19512800 -12456.2 5391.46 1170.38 1206.56 -124.747 1212.99 
19512701 -11652.2 4171.08 1353 1245.08 -117.602 1250.63 
36108 2
19512800 -11839.7 5367.08 1191 1230.67 -48.6591 1231.63 
19512701 -11090.8 4013.08 1396.67 1120.57 -315.356 1164.1 
36108.5 2
19512800 -11180.9 5318.46 1186.31 1317.49 -97.2436 1321.07 
19512701 -10449.8 3851 1444.69 1281.96 -324.167 1322.31 
36109 2
19512800 -10612.5 5190.83 1212.58 1148.33 -257.835 1176.92 
19512701 -9801.67 3822.67 1378.92 1309.3 -57.2391 1310.55 
36109.5 2
19512800 -10049 5211.69 1205.62 1133.8 41.9698 1134.58 
19512701 -9235.92 3784.92 1370.54 1138.32 -75.9428 1140.85 
36110 2
19512800 -9514.58 5098.75 1172 1073.13 -226.792 1096.83 
19512701 -8606 3839.67 1386.5 1264.91 109.927 1269.67 
36110.5 2
19512800 -9001 4992.85 1169.23 1029.23 -212.232 1050.88 
19512701 -7870.31 3823.23 1300.46 1474.33 -32.9377 1474.7 
36111 2
19512800 -8437.31 4852.08 1165.15 1086.11 -271.232 1119.47 
19512701 -7345.77 3725.31 1329.23 1010.67 -188.676 1028.13 
36111.5 2
19512800 -7811.08 4760.5 1107.25 1267.66 -185.378 1281.14 
19512701 -6853.92 3700.5 1313.42 995.653 -50.218 996.919 
36112 2
19512800 -7190.58 4674.75 1158.25 1268.92 -175.358 1280.98 
19512701 -6126.58 3511 1367.75 1487.39 -387.526 1537.04 
36112.5 2
19512800 -6596.5 4498.25 1224 1195.34 -355.131 1246.98 
19512701 -5614 3461.58 1168.25 1031.35 -99.4299 1036.14 
36113 2
19512800 -5986.83 4295.17 1181.25 1190.76 -396.647 1255.08 
19512701 -4949.33 3403.08 1383.25 1298.18 -114.258 1303.2 
36113.5 2
19512800 -5469.77 4307.08 1117.69 1013.85 23.3534 1014.12 
19512701 -4251.31 3288 1654.46 1368.68 -225.654 1387.15 
36114 2
19512800 -4748.67 4107.08 1327.92 1453.84 -403.213 1508.71 
19512701 -3630.92 3223.67 1707.17 1250.79 -129.704 1257.5 
36114.5 2
19512800 -4112.83 3967.83 1407.83 1300.27 -284.765 1331.09 
19512701 -3120.25 3024.33 1723.92 1044.31 -407.635 1121.05 
36115 2
19512800 -3560.17 3922.67 1494.17 1121.03 -91.616 1124.77 
19512701 -2514.75 2880.58 1665.25 1228.19 -291.582 1262.33 
36115.5 2
19512800 -3142.85 3852.23 1588.08 816.674 -137.839 828.225 
19512701 -1981.08 2671.23 1665.08 1044.37 -409.692 1121.85 
36116 3
19515600 -1313 3339 1193.67 0 0 0 
19512800 -2584 3839.33 1542.5 1100.09 -25.3887 1100.38 
19512701 -1487.5 2557.25 1646.92 971.608 -224.372 997.178 
36116.5 3
19515600 -1037.38 3230.31 1184.15 872.201 -343.963 937.574 
19512800 -1703.08 3799.85 1444 1794.14 -80.422 1795.94 
19512701 -909.154 2386.54 1626.23 1177.89 -347.681 1228.14 
36117 3
19515600 -315.333 3106.08 1167.5 1449.9 -249.447 1471.2 
19512800 -1116.25 3616.5 1442.5 1178.37 -368.165 1234.54 
19512701 -276.75 2286.42 1619.25 1269.89 -201.048 1285.7 
36117.5 2
19515600 384.077 3013.92 1132.31 1418.68 -186.938 1430.95 
19512701 310.538 2132.23 1650.77 1191.25 -312.75 1231.62 
36118 2
19515600 1044.15 2803.77 1168.08 1274.28 -405.702 1337.3 
19512701 1004.92 2096.15 1555.46 1340.51 -69.6466 1342.32 
36118.5 2
19515600 1638.83 2528 1185.58 1216.11 -563.945 1340.51 
19512701 1539.75 1961.17 1543.58 1093.72 -276.047 1128.01 
36117.5 1
19512800 -731 3535 1420 1030.08 -217.914 1052.88 
36119 3
19515600 2271.54 2273.38 1142.15 1267.95 -510.251 1366.76 
19512800 1317.67 3272 1438.67 1201.56 -154.252 1211.42 
19512701 2090.92 1755.85 1533.23 1104.56 -411.464 1178.7 
36119.5 3
19515600 2762.08 2084 1124.83 979.131 -378.013 1049.57 
19512800 1910.08 3084.42 1395.25 1407.17 -445.566 1476.02 
19512701 2706.17 1482.5 1525.92 1228.03 -545.601 1343.78 
36120 3
19515600 3375.08 1814.77 1080.38 1228.44 -539.541 1341.71 
19512800 2416.69 2870.69 1292.62 1015.25 -428.305 1101.9 
19512701 3335.54 1101.92 1605.46 1261.27 -762.679 1473.93 
36120.5 3
19515600 3883.46 1495 1069.92 1012.72 -636.99 1196.39 
19512800 2941.77 2359.38 1259.54 1045.97 -1018.54 1459.96 
19512701 3996 726.615 1671.46 1315.66 -747.625 1513.24 
36121 3
19515600 4515.23 1173.46 1060.08 1263.54 -643.077 1417.77 
19512800 3621.08 2009.62 1339.38 1358.62 -699.538 1528.13 
19512701 4438.08 625.692 1606 884.154 -201.846 906.901 
36121.5 3
19515600 5224.43 853.286 1069.14 1418.4 -640.352 1556.24 
19512800 4384 1681.71 1347.5 1525.85 -655.802 1660.81 
19512701 4940 325 1556.79 1003.85 -601.385 1170.2 
36122 3
19515600 5717.85 521 1066.08 965.592 -650.266 1164.14 
19512800 5094.92 1349.31 1289.08 1391.24 -650.502 1535.81 
19512701 5529.23 -16.0769 1584.15 1153.09 -667.47 1332.34 
36122.5 3
19515600 6239.25 167.333 1067.58 1051.22 -713.038 1270.23 
19512800 5699.33 938.917 1282.5 1218.57 -827.401 1472.92 
19512701 5990.92 -346.917 1562.08 930.818 -667.016 1145.13 
36123 3
19515600 6773.92 -334.769 1050.46 1102.42 -1035.26 1512.31 
19512800 6234.77 513.462 1269.38 1103.99 -877.227 1410.08 
19512701 6408.08 -753.077 1556.15 860.124 -837.444 1200.47 
36123.5 3
19515600 7351.92 -624.077 1076.23 1113.68 -557.433 1245.4 
19512800 6840.54 103.308 1341.77 1167.19 -790.277 1409.56 
19512701 6948.69 -1064.85 1562.69 1041.65 -600.711 1202.45 
36124 3
19515600 7691.83 -814.667 1058.67 686.687 -385.03 787.266 
19512800 7460.58 -245.917 1334.83 1252.62 -705.504 1437.63 
19512701 7417.42 -1444.42 1577.33 946.918 -766.809 1218.46 
36124.5 3
19515600 8054.77 -1243 1096.31 733.204 -865.32 1134.18 
19512800 7976.62 -488.538 1312.69 1042.49 -490.145 1151.97 
19512701 7825.62 -1919.69 1533.08 824.644 -960.153 1265.67 
36125 3
19515600 8495 -1863.08 1058.83 883.998 -1245.15 1527.04 
19512800 8502.42 -1122.83 1368 1055.83 -1273.68 1654.4 
19512701 8269.25 -2342.5 1566 890.833 -849.011 1230.61 
36125.5 3
19515600 8941.67 -2303.58 1148.5 902.357 -889.899 1267.35 
19512800 8947.08 -1619.42 1370.92 898.316 -1003.2 1346.62 
19512701 8657.25 -2790.5 1593.33 783.838 -905.051 1197.3 
36126 3
19515600 9389.46 -2834.92 1230.15 883.225 -1048.01 1370.55 
19512800 9414.31 -2147.38 1321.38 921.547 -1041.36 1390.57 
19512701 9122.38 -3266.15 1611 917.425 -938.173 1312.19 
36126.5 3
19515600 9850.08 -3174.5 1205.83 923.09 -680.515 1146.82 
19512800 10003.8 -2573.92 1328.25 1181.41 -854.774 1458.21 
19512701 9586.25 -3643.58 1575.58 929.59 -756.372 1198.43 
36127 3
19515600 10255.5 -3529.38 1164.77 810.756 -709.769 1077.54 
19512800 10610.5 -2995 1298.69 1213.41 -842.167 1477.03 
19512701 9946.46 -3973 1555.54 720.423 -658.833 976.253 
36127.5 3
19515600 10650.7 -3950.5 1114.5 791.994 -843.919 1157.35 
19512800 11047.8 -3463.92 1294.42 876.175 -939.713 1284.81 
19512701 10329.8 -4458 1516 768.28 -971.944 1238.92 
36128 3
19515600 11008.8 -4468.38 1123.46 721.981 -1044.12 1269.43 
19512800 11393 -3877.92 1301.38 696.069 -834.69 1086.84 
19512701 10668.8 -4937.15 1507.08 683.494 -966.036 1183.38 
36128.5 3
19515600 11335.9 -4880.31 1105.62 637.727 -802.969 1025.4 
19512800 11749 -4276.69 1416.31 693.957 -777.328 1042.02 
19512701 11074.5 -5432.92 1528.62 790.823 -966.412 1248.74 
36129 3
19515600 11577.5 -5300.17 1085.75 482.189 -838.042 966.861 
19512800 12248.7 -4768.42 1396.67 997.339 -981.486 1399.29 
19512701 11490.3 -5826.33 1528.25 829.93 -785.25 1142.54 
36129.5 3
19515600 11876.2 -5755.69 1057.62 605.789 -923.987 1104.87 
19512800 12851.5 -5349.46 1356.92 1222.86 -1178.59 1698.37 
19512701 11968.2 -6344.31 1530.92 969.366 -1050.66 1429.53 
36130 3
19515600 12362.5 -6318.38 1052.85 959.187 -1109.85 1466.9 
19512800 13360.9 -5897.38 1358.23 1004.7 -1080.72 1475.59 
19512701 12540.6 -6816.46 1593.15 1128.96 -931.27 1463.5 
36130.5 3
19515600 12882.5 -6566.5 1054.5 1050.58 -501.243 1164.03 
19512800 13762.9 -6347.75 1330.58 812.108 -909.829 1219.55 
19512701 12994.7 -7111.17 1597.17 917.275 -595.364 1093.55 
36131 3
19515600 13489.1 -6936.85 1227.08 1230.38 -751.209 1441.58 
19512800 14182.9 -6731.31 1315 851.94 -778.007 1153.73 
19512701 13341.6 -7428.31 1580.46 703.75 -643.288 953.459 
36131.5 3
19515600 13883.1 -7212.31 1250.69 772.549 -540.121 942.636 
19512800 14552.6 -7185 1296.85 724.887 -889.593 1147.53 
19512701 13784.2 -7739.85 1550.77 867.873 -610.86 1061.3 
36132 3
19515600 14368 -7636 1200.75 958.346 -837.337 1272.62 
19512800 15031.7 -7711.33 1342.67 946.742 -1040.18 1406.52 
19512701 14226.6 -8174.25 1587.08 874.215 -858.506 1225.27 
36132.5 3
19515600 14909 -8098.77 1297.85 1073.41 -918.193 1412.55 
19512800 15463.7 -8218.54 1358.38 857.194 -1006.36 1321.95 
19512701 14703.5 -8596.23 1562.15 946.187 -837.263 1263.44 
36133 3
19515600 15299.8 -8559 1220.67 792.596 -933.531 1224.62 
19512800 15852.8 -8730.5 1351.75 789.333 -1038.46 1304.4 
19512701 15171.4 -9080.75 1606.83 949.199 -982.798 1366.33 
36133.5 3
19515600 15562.7 -9118.92 1386.85 534.436 -1138.06 1257.29 
19512800 16262 -9252.23 1382.23 831.64 -1060.43 1347.64 
19512701 15717.2 -9645.54 1670.08 1109.38 -1147.94 1596.4 
36134 3
19515600 15864.2 -9513.83 1602.33 607.979 -796.19 1001.78 
19512800 16747.8 -9475.08 1354.42 979.503 -449.3 1077.63 
19512701 16036.3 -9966.5 1613.25 643.352 -647.1 912.491 
36134.5 3
19515600 16616.7 -9970 1582.23 1507.9 -914.162 1763.36 
19512800 17224.6 -9787.38 1383.08 955.475 -625.854 1142.2 
19512701 16376.6 -10367.5 1602.15 681.928 -803.684 1054.01 
36135 3
19515600 17193.2 -10511.2 1451.5 1157.75 -1086.68 1587.84 
19512800 17662.2 -10184.2 1454.33 878.784 -796.751 1186.2 
19512701 16693.2 -10761.3 1595.5 635.645 -790.753 1014.56 
36135.5 3
19515600 17673.2 -10847.2 1299.62 969.503 -678.762 1183.49 
19512800 18023.8 -10529.5 1450.54 730.342 -697.721 1010.06 
19512701 17230.5 -11195.1 1639.31 1085.6 -876.25 1395.11 
36136 3
19515600 18011.8 -11173 1255.54 661.358 -636.418 917.836 
19512800 18406.2 -10913.3 1419.46 746.995 -749.549 1058.22 
19512701 17742 -11597.2 1674.92 998.948 -785.457 1270.76 
36136.5 3
19515600 18308 -11561.5 1239.15 591.279 -775.526 975.219 
19512800 19162.5 -11499.8 1388.31 1509.44 -1170.58 1910.15 
19512701 18542.8 -11996.2 1643.62 1598.5 -796.407 1785.9 
36137 3
19515600 18968.2 -11880.4 1228.85 1323.11 -638.97 1469.32 
19512800 19642.9 -11772.4 1372.92 962.849 -546.323 1107.04 
19512701 19252.4 -12471.7 1598.46 1421.92 -952.829 1711.65 
36137.5 3
19515600 19642.3 -12318 1186.5 1364.58 -885.861 1626.91 
19512800 20094 -12053.1 1386.5 913.111 -568.216 1075.47 
19512701 19567.5 -12844.2 1589.42 637.885 -754.165 987.757 
36138 3
19515600 20139.6 -12746.9 1139.07 978.956 -844.348 1292.78 
19512800 20539.3 -12389.9 1363.86 876.547 -662.941 1099.01 
19512701 19818.2 -13292.8 1584.64 493.532 -882.944 1011.52 
36138.5 3
19515600 20544.8 -13235.5 1188.17 805.548 -971.315 1261.89 
19512800 21007.8 -12718.5 1415.33 931.506 -653.366 1137.8 
19512701 20215.2 -13619.2 1634.5 789.17 -649.034 1021.78 
36139 3
19515600 20884.5 -13588.5 1431.92 701.87 -729.418 1012.26 
19512800 21223.2 -13066 1424.92 445.036 -717.975 844.716 
19512701 20708.4 -14041.2 1589.85 1019.05 -871.702 1341.01 
36139.5 3
19515600 21287.2 -13769.2 1519 803.624 -360.51 880.783 
19512800 21680.1 -13289.6 1426.54 911.869 -446.338 1015.24 
19512701 21247.2 -14262.5 1579.23 1075.39 -441.885 1162.64 
36140 3
19515600 21868 -13933.8 1403.85 1171.06 -332.041 1217.22 
19512800 22229.3 -13504.6 1375.92 1107.32 -433.468 1189.14 
19512701 21753.1 -14430.6 1553.69 1020.01 -338.865 1074.82 
36140.5 3
19515600 22409.5 -14265.5 1291.08 1072.2 -656.816 1257.39 
19512800 22780.9 -13784.4 1303.23 1092.31 -553.998 1224.77 
19512701 22299.5 -14769.3 1503.46 1082.1 -670.678 1273.09 
36141 3
19515600 22953.5 -14589.2 1167.92 1083.82 -644.805 1261.13 
19512800 23382.9 -14080.1 1235.38 1199.2 -589.029 1336.05 
19512701 22913.2 -15098.1 1461.08 1222.49 -654.919 1386.87 
36141.5 3
19515600 23551.2 -14752.5 1327.15 1171.95 -320.211 1214.9 
19512800 24065.2 -14240.3 1317.08 1337.71 -314.178 1374.11 
19512701 23597.7 -15236.2 1464.46 1342.08 -270.739 1369.12 
36142 3
19515600 24107.7 -14787.7 1241.54 1101.9 -69.6116 1104.1 
19512800 24625.5 -14468.5 1361.92 1109.67 -451.942 1198.18 
19512701 24227.5 -15258.4 1564.85 1247.22 -44.0213 1248 
36142.5 3
19515600 24634.4 -14811.2 1187.83 1064.09 -47.5913 1065.15 
19512800 25128.3 -14593.7 1357.33 1015.75 -252.784 1046.73 
19512701 24605 -15338.9 1564.33 762.549 -162.691 779.711 
36143 3
19515600 25193.1 -15059.4 1152.77 1126.33 -500.271 1232.43 
19512800 25660.5 -14724.4 1381.92 1072.99 -263.544 1104.89 
19512701 25165.7 -15590 1584 1130.43 -506.216 1238.6 
36143.5 3
19515600 25769.2 -15319.5 1152.92 1129.71 -510.106 1239.54 
19512800 26221.4 -14998.8 1297 1099.7 -538.16 1224.32 
19512701 25764.2 -15828.8 1598.62 1173.6 -468.175 1263.54 
36144 3
19515600 26304.5 -15509.2 1103.69 1061.97 -376.374 1126.69 
19512800 26794 -15174.5 1246.77 1136.14 -348.443 1188.37 
19512701 26394.1 -16032.6 1527.62 1249.69 -404.457 1313.52 
36144.5 3
19515600 26911 -15694.1 1085.33 1242.91 -378.796 1299.35 
19512800 27445.4 -15387.6 1235.33 1334.87 -436.725 1404.5 
19512701 27118.7 -16175.5 1586.83 1484.82 -292.796 1513.41 
36145 3
19515600 27444.8 -15876.1 1057.92 1091.71 -372.175 1153.41 
19512800 28020.9 -15531.3 1315.54 1176.9 -293.915 1213.05 
19512701 27720.2 -16463 1688.69 1230.19 -587.935 1363.47 
36145.5 3
19515600 28175.9 -16110.3 1022.92 1447.68 -463.823 1520.16 
19512800 28607.9 -15751.8 1318.38 1162.38 -436.558 1241.65 
19512701 28292.7 -16599.9 1673.31 1133.59 -271.135 1165.56 
36146 3
19515600 28757.2 -16220.1 1174.64 1142.03 -215.646 1162.21 
19512800 29211.6 -15869.4 1415.5 1185.95 -231.018 1208.24 
19512701 28735.7 -16779.6 1636.36 870.377 -353.084 939.268 
36146.5 3
19515600 29289.6 -16281.2 1307.62 1043.92 -119.92 1050.79 
19512800 29719.4 -15980.9 1460.23 995.712 -218.757 1019.46 
19512701 29314.8 -16892.9 1609.54 1135.55 -222.118 1157.07 
36147 3
19515600 29753.3 -16439.2 1188.38 950.189 -323.613 1003.79 
19512800 30243.5 -16160.2 1440.85 1073.93 -367.434 1135.05 
19512701 29894.2 -17054.8 1549.62 1187.26 -331.652 1232.72 
36147.5 3
19515600 29792.9 -16464.6 1116.79 78.7691 -50.532 93.5845 
19512800 30845.9 -16405.6 1367.64 1197.61 -487.897 1293.18 
19512701 30501.8 -17177.9 1503.07 1207.86 -244.708 1232.4 
36148 3
19515600 29716.3 -16565.5 986.231 -149.943 -197.587 248.039 
19512800 31390.6 -16579.3 1302.62 1066.06 -339.853 1118.92 
19512701 31073.8 -17343.6 1449.38 1119.34 -324.38 1165.4 
36148.5 3
19515600 29725.5 -16619.8 881.231 18.9129 -112.047 113.632 
19512800 32102.8 -16772.8 1219.23 1471.39 -399.873 1524.76 
19512701 31727.6 -17640.5 1406.69 1350.92 -613.318 1483.63 
36149 3
19515600 29660.5 -16703.3 825 -132.114 -169.794 215.137 
19512800 32957 -17059.2 1255.46 1736.24 -582.083 1831.22 
19512701 32275.2 -17781.5 1344.31 1113.04 -286.742 1149.38 
36149.5 3
19515600 29652 -16646.2 792.769 -16.9231 114.154 115.401 
19512800 33520.8 -17129.8 1324.69 1127.69 -141.077 1136.48 
19512701 32726.2 -17714.2 1452.92 902 134.769 912.012 
36150 3
19515600 29945 -16448.6 918.615 583.665 393.656 704.01 
19512800 34064.8 -17218.5 1309.38 1083.67 -176.678 1097.97 
19512701 33177.9 -17663.5 1516.15 899.785 100.981 905.434 
36150.5 3
19515600 30594.3 -16699.7 1054.62 1275.65 -493.275 1367.7 
19512800 34730.5 -17243.4 1321 1307.84 -48.9648 1308.76 
19512701 33615.4 -17635.5 1551.15 859.453 54.8587 861.202 
36151 3
19515600 31493.2 -17194.4 984.769 1776.38 -977.653 2027.64 
19512800 34884 -17532.1 1329.85 303.284 -570.538 646.138 
19512701 34100.5 -17726.9 1538.62 958.65 -180.602 975.514 
36151.5 3
19515600 32723.6 -17354.8 993.462 2465.85 -321.412 2486.71 
19512800 35284.5 -17797.7 1372.08 802.528 -532.295 963.011 
19512701 34545.7 -17891.3 1556.31 892.246 -329.428 951.118 
36152 3
19515600 33956 -17440.7 1087.54 2484.65 -173.232 2490.68 
19512800 35900.2 -17925.3 1331.08 1241.32 -257.289 1267.7 
19512701 35012.3 -18077.3 1556 940.757 -375 1012.74 
36152.5 3
19515600 35040.6 -17505.3 1124.46 2218.03 -132.138 2221.96 
19512800 36563.8 -18017.2 1288.54 1357.09 -187.824 1370.02 
19512701 35488.7 -18154.1 1595.23 974.202 -156.992 986.77 
36153 3
19515600 35895.1 -17681.5 1123.43 1669 -344.126 1704.11 
19512800 37333.4 -18052.2 1240.21 1503.1 -68.4774 1504.66 
19512701 36212.6 -18269.2 1558.86 1413.83 -224.878 1431.6 
36153.5 3
19515600 36831.2 -17844.5 1098.69 1821.03 -317.195 1848.45 
19512800 38078 -18146.2 1246.31 1448.72 -182.762 1460.2 
19512701 36819.1 -18348.4 1558.08 1179.97 -154.028 1189.98 
36154 3
19515600 37793 -17971.1 1039.15 1947.06 -256.151 1963.83 
19512800 38795.5 -18192.1 1261.54 1452.51 -92.9617 1455.48 
19512701 37454.8 -18464 1508.77 1286.98 -234.039 1308.09 
36154.5 3
19515600 38489.5 -18225.6 1030.46 1404.16 -513.182 1495 
19512800 39591.8 -18113.6 1255.23 1605.46 158.189 1613.23 
19512701 38140.3 -18607 1523.38 1381.98 -288.306 1411.73 
36155 3
19515600 39011.9 -18282.8 1042.5 1040.77 -113.885 1046.98 
19512800 40257.3 -18069.6 1253.71 1325.58 87.5947 1328.47 
19512701 38866.7 -18795.5 1492.71 1447.03 -375.498 1494.95 
36155.5 3
19515600 39627.2 -18290.1 1050.62 1194.61 -14.1577 1194.7 
19512800 40886.7 -17912.6 1278.23 1222.15 304.908 1259.61 
19512701 39576.5 -18806 1455 1378.15 -20.3883 1378.3 
36156 3
19515600 40258.2 -18240.7 1044.69 1274.9 99.7669 1278.8 
19512800 41499.3 -17924.2 1301.46 1237.61 -23.31 1237.83 
19512701 40195.2 -18739.8 1466.08 1249.88 133.8 1257.02 
36156.5 3
19515600 40817.6 -18151.4 1052.36 1127.7 179.967 1141.97 
19512800 42094.5 -17957.6 1330.14 1199.98 -67.5182 1201.88 
19512701 40902.4 -18648.6 1455 1425.81 183.867 1437.62 
36157 3
19515600 41492.2 -18035.4 1059.79 1371.23 235.772 1391.35 
19512800 42611.1 -17974.9 1325.29 1050.09 -35.1336 1050.67 
19512701 41493.9 -18569.6 1472.14 1202.38 160.569 1213.05 
36157.5 3
19515600 41915.3 -17871.7 1074.46 866.995 335.525 929.654 
19512800 43200.2 -17962.3 1289.46 1206.99 25.8625 1207.27 
19512701 41983.8 -18401 1491.38 1003.93 345.433 1061.7 
36158 3
19515600 42378.8 -17735.2 1087.93 917.778 270.254 956.741 
19512800 43828.3 -17954.4 1237.64 1243.83 15.6022 1243.92 
19512701 42596.6 -18324.4 1536.43 1213.46 151.627 1222.9 
36158.5 2
19515600 42988.3 -17794.5 1137.38 1214.19 -118.176 1219.92 
19512701 43116.9 -18308.2 1526.23 1036.41 32.2665 1036.92 
36159 2
19515600 43579.8 -17873.2 1118.64 1194.91 -158.941 1205.43 
19512701 43619.6 -18384.1 1522.07 1015.6 -153.358 1027.11 
36159.5 2
19515600 44111.4 -17989.8 1119.79 1048.46 -229.924 1073.38 
19512701 44297.7 -18436.3 1523.79 1337.42 -102.846 1341.37 
