# Supplementary material for: Intrinsic group behaviour II: On the dependence of triad spatial dynamics on social and personal features; and on the effect of social interaction on small group dynamics
Source: PLoS One. 2019 Dec 3;14(12):e0225704. doi: 10.1371/journal.pone.0225704 (PMC6890182; doi:10.1371/journal.pone.0225704)
Supplement: S3 Data Set — (ZIP) [file pone.0225704.s003.zip › set_3_int/group_traj_triad_int/traj_3_0109_29.dat]

3 19445400 19445200 19445100 0 1 0 0 2 0 1 36.6667 30 40 1673.55 1718.47 1648.34 
35691.5 1
19445100 -36605.3 -3459.33 1690.67 0 0 0 
35692 2
19445200 -36827 -3183 1804 0 0 0 
19445100 -36183.8 -3318 1693.15 1118 374.889 1179.18 
35692.5 2
19445200 -36604.6 -3098.25 1789.42 777.681 296.329 832.225 
19445100 -35617.6 -3169.5 1663.75 1121.31 294.059 1159.23 
35693 2
19445200 -36145.9 -2945.33 1769.33 921.017 307.062 970.855 
19445100 -35060.8 -3163 1629.92 1118.14 13.0522 1118.22 
35693.5 2
19445200 -35657.2 -2709.17 1757.5 1003.59 484.942 1114.62 
19445100 -34399 -3051.67 1655.83 1358.83 228.611 1377.93 
35694 2
19445200 -35182.4 -2475.85 1747.85 927.309 455.704 1033.23 
19445100 -33863 -2815.46 1646.38 1046.88 461.338 1144.02 
35694.5 3
19445400 -34682.3 -1560.45 1684.55 0 0 0 
19445200 -34689.6 -2341.75 1704.08 964.386 262.419 999.452 
19445100 -33357.2 -2607 1624 989.889 407.948 1070.66 
35695 3
19445400 -34165.9 -1335.17 1658.5 1108.06 483.45 1208.93 
19445200 -34176.5 -2185.33 1649.08 1055.73 321.845 1103.7 
19445100 -32841.6 -2388.25 1675.42 1060.87 450.103 1152.41 
35695.5 3
19445400 -33663.5 -1155 1678.31 998.764 358.184 1061.05 
19445200 -33684.9 -2158.69 1639.69 977.29 52.9643 978.724 
19445100 -32270.2 -2215.85 1630.08 1135.89 342.751 1186.48 
35696 3
19445400 -33202.7 -1139.17 1684.5 919.904 31.6035 920.446 
19445200 -33110.4 -1930 1668.75 1146.72 456.472 1234.23 
19445100 -31800.2 -2082.58 1601.17 938.252 265.994 975.228 
35696.5 3
19445400 -32751.5 -1076.31 1688.85 905.88 126.223 914.631 
19445200 -32491.3 -1722 1689.46 1243.19 417.671 1311.48 
19445100 -31193.8 -1898.69 1601.69 1217.67 369.259 1272.42 
35697 3
19445400 -32199.2 -962.75 1719 1085.05 223.1 1107.74 
19445200 -32026 -1559.67 1722.25 914.16 318.926 968.196 
19445100 -30701 -1901.17 1578.42 968.112 -4.86122 968.125 
35697.5 3
19445400 -31651.5 -807.538 1666.46 1082.43 306.742 1125.06 
19445200 -31485.7 -1543.23 1722 1067.8 32.482 1068.3 
19445100 -30124.8 -1555.23 1554.69 1138.8 683.668 1328.25 
35698 3
19445400 -31151.8 -709.5 1616.25 997.582 195.686 1016.59 
19445200 -30899 -1456.67 1679.25 1171.04 172.783 1183.72 
19445100 -29585.2 -1058.42 1514.83 1077.05 991.645 1464.04 
35698.5 3
19445400 -30566.2 -481.154 1612.92 1185.26 462.239 1272.21 
19445200 -30281.6 -1355.62 1597.38 1249.77 204.557 1266.4 
19445100 -29192.2 -692.923 1477.54 795.573 739.866 1086.43 
35699 3
19445400 -29970.6 -283.333 1526.5 1210.67 402.074 1275.69 
19445200 -29796.7 -1091.17 1536.25 985.668 537.497 1122.7 
19445100 -28779.8 -365.917 1450.42 838.05 664.647 1069.62 
35699.5 3
19445400 -29420.8 40.25 1516.42 1128.85 664.442 1309.88 
19445200 -29456.2 -626.417 1562.25 699.008 954.312 1182.93 
19445100 -28371.8 32.0833 1440.25 837.953 817.248 1170.5 
35700 3
19445400 -28918.3 589.154 1566.54 989.224 1080.52 1464.95 
19445200 -29001.6 -303.846 1513.38 894.95 634.981 1097.33 
19445100 -27986.8 431.769 1422.77 757.836 786.783 1092.4 
35700.5 3
19445400 -28558.9 1015.5 1565.75 707.463 839.264 1097.66 
19445200 -28567.4 130.5 1538.5 854.722 855.012 1208.96 
19445100 -27457.3 854.333 1406.58 1042.2 831.819 1333.45 
35701 3
19445400 -28277.6 1334.77 1716.23 565.999 642.393 856.168 
19445200 -28218 516.538 1541.62 703.052 776.737 1047.67 
19445100 -27137.4 1237.54 1598.92 643.76 771.036 1004.45 
35701.5 3
19445400 -27754.7 1729.31 1681.92 1015.38 766.094 1271.97 
19445200 -27852.4 1075.08 1544.77 709.933 1084.54 1296.24 
19445100 -26578.8 1609.69 1723.08 1084.69 722.629 1303.36 
35702 3
19445400 -27169.5 2080.85 1664.15 1165.65 700.276 1359.82 
19445200 -27262.9 1354.85 1790.38 1174.23 557.309 1299.77 
19445100 -25956.8 1730.08 1679 1239.04 239.81 1262.04 
35702.5 3
19445400 -26668 2282.38 1650.46 1001.07 402.272 1078.88 
19445200 -26726.1 1622.46 1821.46 1071.55 534.162 1197.31 
19445100 -25368.2 1945.54 1685.46 1174.88 430.063 1251.12 
35703 3
19445400 -26141.1 2609.54 1631.62 1064.49 660.917 1252.98 
19445200 -26093 1901.31 1746.69 1278.94 563.326 1397.51 
19445100 -24832 2178.46 1688.38 1083.14 470.552 1180.94 
35703.5 3
19445400 -25736.5 2891 1573.83 841.116 585.159 1024.64 
19445200 -25638.2 2135.08 1824.25 945.599 486.02 1063.19 
19445100 -24450.6 2545.5 1605.58 792.966 763.074 1100.49 
35704 3
19445400 -25212.9 3326.23 1543.23 1042.98 866.994 1356.28 
19445200 -25089.3 2398.77 1746.92 1093.34 525.271 1212.98 
19445100 -23900.7 2901.46 1598.08 1095.4 709.087 1304.88 
35704.5 3
19445400 -24588.4 3783.08 1516.92 1239.1 906.453 1535.26 
19445200 -24526.4 2696.08 1665.75 1116.85 589.909 1263.07 
19445100 -23195.9 3235.67 1613.75 1398.36 663.105 1547.62 
35705 3
19445400 -23948.4 4066.15 1522.15 1290.39 570.707 1410.96 
19445200 -23990.9 2948.77 1635 1079.62 509.447 1193.79 
19445100 -22677.6 3384.08 1519.85 1044.96 299.214 1086.96 
35705.5 3
19445400 -23159.8 4234.77 1548.38 1549.19 331.268 1584.21 
19445200 -23421.8 3141.23 1643.85 1118.03 378.117 1180.24 
19445100 -21981.6 3343.38 1360.54 1367.39 -79.9456 1369.72 
35706 3
19445400 -22355 4392.83 1293.75 1587.47 311.764 1617.79 
19445200 -22774.7 3445.5 1606.83 1276.49 600.137 1410.53 
19445100 -21413 3467 1518.83 1121.53 243.817 1147.73 
35706.5 3
19445400 -21797.6 4454.92 1383.92 1144.59 127.481 1151.67 
19445200 -22184.5 3678.5 1475.42 1211.84 478.439 1302.87 
19445100 -20833.2 3407.92 1397.83 1190.62 -121.321 1196.79 
35707 3
19445400 -21083.5 4814.58 1265.08 1454.34 732.519 1628.4 
19445200 -21565.6 3751.92 1468.92 1260.52 149.525 1269.36 
19445100 -20281.6 3349.25 1311.08 1123.39 -119.484 1129.72 
35707.5 3
19445400 -20321.7 4829.15 1252.77 1529.73 29.2581 1530.01 
19445200 -21070.5 3790.62 1382.85 994.22 77.7083 997.253 
19445100 -19742 3172.23 1350.54 1083.5 -355.46 1140.32 
35708 3
19445400 -19636.1 4610.77 1300.69 1339.09 -426.532 1405.38 
19445200 -20471.2 3875.08 1367.54 1170.52 164.964 1182.09 
19445100 -19074.4 3131.38 1370.23 1303.94 -79.7776 1306.37 
35708.5 3
19445400 -19174.3 4414.58 1378.17 929.062 -394.74 1009.44 
19445200 -20008.9 3807.83 1363.25 930.055 -135.299 939.844 
19445100 -18439.8 3063.92 1351.17 1276.76 -135.75 1283.96 
35709 3
19445400 -18543.6 4368.38 1349.46 1269.05 -92.9552 1272.45 
19445200 -19177.3 3743.62 1381.62 1673.26 -129.211 1678.24 
19445100 -17778.3 3000.46 1421.85 1331.04 -127.676 1337.15 
35709.5 3
19445400 -17877.5 4355.31 1398.38 1298.55 -25.4911 1298.8 
19445200 -18551.8 3631.85 1402.69 1219.22 -217.874 1238.54 
19445100 -17290.9 3110.69 1454.08 950.067 214.875 974.063 
35710 3
19445400 -17211.1 4327.85 1451.08 1309.2 -53.9519 1310.31 
19445200 -17776.2 3600.77 1437.46 1523.8 -61.0549 1525.02 
19445100 -16715.8 3021.23 1510.23 1129.82 -175.759 1143.41 
35710.5 3
19445400 -16538.8 4259.08 1442.08 1347.18 -137.801 1354.21 
19445200 -17230.7 3556.33 1473 1093.31 -89.0499 1096.94 
19445100 -16200.3 3007.25 1512.92 1033.09 -28.0176 1033.47 
35711 3
19445400 -15876.8 4269.08 1406.58 1399.58 21.1416 1399.74 
19445200 -16708.1 3505 1515.17 1104.83 -108.527 1110.14 
19445100 -15567.6 2969.25 1499.25 1337.74 -80.3383 1340.15 
35711.5 3
19445400 -15256.3 4162.62 1439.69 1236.11 -212.088 1254.17 
19445200 -16071.6 3466.38 1496.54 1267.86 -76.9231 1270.2 
19445100 -14961.5 3006 1425.31 1207.26 73.2072 1209.48 
35712 3
19445400 -14671.1 4144.77 1417.31 1125.44 -34.3195 1125.97 
19445200 -15448 3438.23 1512.85 1199.26 -54.142 1200.48 
19445100 -14281.9 2992.46 1433.92 1306.95 -26.0355 1307.21 
35712.5 3
19445400 -14013.4 4119.58 1369 1299.72 -49.7745 1300.68 
19445200 -14810 3425.58 1474.5 1260.87 -24.9949 1261.12 
19445100 -13588.4 3026.83 1440.17 1370.57 67.9284 1372.25 
35713 3
19445400 -13487.7 4083.17 1354.58 1086.26 -75.241 1088.86 
19445200 -14198.1 3442.5 1528.67 1264.29 34.9518 1264.77 
19445100 -13046.6 2996.67 1409.75 1119.49 -62.3278 1121.22 
35713.5 3
19445400 -12904.1 4064.31 1360 1162.53 -37.5677 1163.14 
19445200 -13609.8 3527.38 1497.08 1171.79 169.093 1183.92 
19445100 -12442.1 2879.69 1456.92 1204.2 -233.017 1226.53 
35714 3
19445400 -12308.8 4013.5 1369.67 1192.87 -101.819 1197.21 
19445200 -12933.9 3433.17 1516.25 1354.57 -188.814 1367.66 
19445100 -11868.1 2820 1469.5 1150.29 -119.624 1156.49 
35714.5 3
19445400 -11685.6 4044.25 1353.25 1266.77 62.5 1268.31 
19445200 -12433.6 3442.33 1501.58 1016.94 18.6314 1017.11 
19445100 -11380 2841.25 1505.08 992.039 43.1911 992.979 
35715 3
19445400 -11017.8 4105.92 1419 1317.04 121.643 1322.64 
19445200 -11910.8 3396.38 1515.15 1031.19 -90.6286 1035.17 
19445100 -10840.4 2789.08 1546.69 1064.33 -102.905 1069.29 
35715.5 3
19445400 -10550.4 4158.08 1420.83 929.283 103.698 935.051 
19445200 -11279.8 3419.5 1548.42 1254.51 45.955 1255.35 
19445100 -10306.2 2731.5 1500.92 1061.9 -114.467 1068.05 
35716 3
19445400 -9899.46 4070.92 1439.92 1291.58 -172.937 1303.1 
19445200 -10665.6 3395.31 1551.77 1218.52 -48.0006 1219.47 
19445100 -9801.46 2621.38 1347.69 1001.56 -218.483 1025.12 
35716.5 3
19445400 -9403.5 4125.08 1455.33 970.571 105.989 976.34 
19445200 -10133.2 3419.17 1508.33 1041.97 46.6908 1043.02 
19445100 -9267.33 2576 1489.92 1045.26 -88.8153 1049.03 
35717 3
19445400 -8790.42 4067.92 1384.33 1256.32 -117.145 1261.77 
19445200 -9577.83 3482.83 1470.5 1137.98 130.464 1145.43 
19445100 -8784 2545.92 1412.75 990.437 -61.6462 992.354 
35717.5 3
19445400 -8319.25 4019.58 1358.42 973.485 -99.8623 978.593 
19445200 -9045 3466.25 1447.25 1100.9 -34.2631 1101.43 
19445100 -8307.92 2537.58 1450.83 983.643 -17.2176 983.794 
35718 3
19445400 -7666 4020.58 1411.92 1319.7 2.0202 1319.7 
19445200 -8330.67 3387.83 1461.92 1443.1 -158.418 1451.77 
19445100 -7647.33 2614.75 1457.42 1334.51 155.892 1343.59 
35718.5 3
19445400 -7191.67 4140.75 1380 944.887 239.376 974.737 
19445200 -7682.75 3347.75 1415.25 1290.67 -79.8473 1293.14 
19445100 -7199.25 2645.92 1323 892.596 62.085 894.753 
35719 3
19445400 -6515.31 4173.77 1449 1315.87 64.2397 1317.44 
19445200 -7199.23 3425.31 1427.77 940.699 150.89 952.724 
19445100 -6613.15 2673.23 1397 1140.26 53.1403 1141.5 
35719.5 3
19445400 -5826.92 4150.58 1326.75 1379.54 -46.4647 1380.32 
19445200 -6626 3435.25 1499.75 1148.76 19.9245 1148.93 
19445100 -6060.42 2673.75 1245 1107.69 1.04054 1107.69 
35720 3
19445400 -5218.75 4093.33 1309.42 1246.24 -117.316 1251.75 
19445200 -5931 3444.33 1363.33 1424.18 18.6134 1424.3 
19445100 -5207.25 2728.92 1521.58 1748.29 113.046 1751.94 
35720.5 3
19445400 -4641.25 4045.08 1555.5 1150.4 -96.1155 1154.41 
19445200 -5357.92 3505.58 1292.25 1141.6 122.012 1148.1 
19445100 -4503 2637.25 1714 1402.89 -182.603 1414.72 
35721 3
19445400 -4085.33 4029.33 1707.5 1107.4 -31.3745 1107.85 
19445200 -4665.58 3495.92 1728.92 1379.15 -19.2563 1379.28 
19445100 -4029.33 2663.08 1769.17 943.559 51.4608 944.961 
35721.5 3
19445400 -3475.42 3930.58 1761.83 1224.73 -198.293 1240.68 
19445200 -4067.42 3447.08 1772.67 1201.14 -98.0589 1205.13 
19445100 -3599.42 2586.08 1810.75 863.286 -154.618 877.024 
35722 3
19445400 -3050.23 3844.62 1795.38 825.604 -166.928 842.31 
19445200 -3441 3305.85 1824.85 1216.34 -274.247 1246.88 
19445100 -3246.62 2565.23 1800.77 685.051 -40.4904 686.247 
35722.5 3
19445400 -2197.18 3750.64 1693.64 1723.33 -189.857 1733.76 
19445200 -3094.09 3288.64 1861.36 700.826 -34.7673 701.688 
19445100 -2573.73 2345.64 1798 1359.37 -443.625 1429.93 
35723 3
19445400 -1684.33 3770.17 1668.58 1059.6 40.3519 1060.37 
19445200 -2445.33 3271.17 1771.08 1340.41 -36.0944 1340.89 
19445100 -1931.33 2380.5 1754.33 1327.26 72.0323 1329.21 
35723.5 3
19445400 -1200.75 3759.42 1673.92 967.167 -21.5 967.406 
19445200 -1869.08 3174.75 1689.17 1152.5 -192.833 1168.52 
19445100 -1310.67 2432.92 1601.33 1241.33 104.833 1245.75 
35724 3
19445400 -746.833 3651.75 1710.83 895.299 -212.36 920.14 
19445200 -1341.33 3027.83 1679.33 1040.93 -289.776 1080.51 
19445100 -727.75 2420.17 1528.25 1149.74 -25.1479 1150.01 
35724.5 3
19445400 -177 3478.67 1653.92 1146.55 -348.256 1198.27 
19445200 -842.5 2902.92 1690.42 1003.69 -251.341 1034.68 
19445100 -146.583 2397.92 1533.17 1169.35 -44.7686 1170.21 
35725 3
19445400 482 3378.42 1606.67 1302.37 -198.123 1317.35 
19445200 -214 2821.25 1712 1242.09 -161.397 1252.54 
19445100 488.25 2316.25 1567.75 1254.61 -161.397 1264.95 
35725.5 3
19445400 1201.17 3325.92 1718.33 1432.6 -104.582 1436.42 
19445200 315.75 2681.08 1722.92 1055.28 -279.216 1091.59 
19445100 1004.17 2162.67 1586 1027.72 -305.943 1072.29 
35726 3
19445400 1722.75 3156.58 1643.75 1022.71 -332.026 1075.26 
19445200 959.25 2618.67 1702.42 1261.76 -122.386 1267.69 
19445100 1481.08 2056.83 1557.58 935.131 -207.516 957.879 
35726.5 3
19445400 2186.42 2964.42 1600.42 916.337 -379.776 991.919 
19445200 1542.67 2587.5 1709.17 1153 -61.5942 1154.64 
19445100 1890.17 1973.58 1561.5 808.465 -164.526 825.036 
35727 3
19445400 2631.17 2775.33 1638 893.072 -379.685 970.432 
19445200 2071.25 2408.17 1703 1061.41 -360.107 1120.84 
19445100 2440.75 1725.5 1594.67 1105.59 -498.159 1212.64 
35727.5 3
19445400 3140.5 2457.33 1545.5 1026.88 -641.129 1210.59 
19445200 2532.67 2326.42 1671.5 930.276 -164.819 944.763 
19445100 2825.67 1473.42 1565.83 776.042 -508.233 927.653 
35728 3
19445400 3573.5 2138.58 1543.83 887.295 -653.176 1101.79 
19445200 2932.25 2184.83 1670.33 818.818 -290.13 868.699 
19445100 3292.83 1192.08 1574.17 957.309 -576.503 1117.5 
35728.5 3
19445400 4021.23 1908.31 1538.69 890.121 -457.804 1000.95 
19445200 3377.46 1832.23 1647.46 885.112 -700.999 1129.08 
19445100 3868.54 869.846 1634.31 1144.54 -640.631 1311.63 
35729 3
19445400 4568.62 1531.77 1556.46 1073.3 -738.311 1302.72 
19445200 3804.77 1512.08 1606.15 837.858 -627.753 1046.94 
19445100 4296.69 521.462 1651.15 839.517 -683.107 1082.32 
35729.5 3
19445400 5113.33 1202.17 1534.83 1082.94 -655.273 1265.76 
19445200 4199 1172.92 1640.83 783.759 -674.275 1033.89 
19445100 4636.67 78.9167 1622 675.893 -879.811 1109.46 
35730 3
19445400 5571.85 775.154 1558.23 911.556 -848.932 1245.64 
19445200 4765.38 803.615 1651.92 1126.01 -734.197 1344.23 
19445100 4979.85 -255.308 1630 682.265 -664.462 952.363 
35730.5 3
19445400 6003.83 422.667 1579.67 870.942 -710.66 1124.09 
19445200 5198.67 356.25 1653 873.553 -901.946 1255.63 
19445100 5379.08 -705.417 1670.75 804.914 -907.478 1213.01 
35731 3
19445400 6394.67 58.0833 1574.33 812.543 -757.97 1111.19 
19445200 5573.92 -21.4167 1639.42 780.146 -785.17 1106.85 
19445100 5769.42 -1067.33 1637.33 811.504 -752.426 1106.65 
35731.5 3
19445400 6749.38 -354.154 1587.54 703.805 -817.931 1079.05 
19445200 5939.23 -494.077 1633.62 724.83 -937.818 1185.28 
19445100 6187.54 -1457.69 1634.31 829.607 -774.522 1134.96 
35732 3
19445400 7132.46 -874.154 1640.08 735.272 -998.081 1239.67 
19445200 6335.62 -915.692 1639.62 760.815 -809.243 1110.73 
19445100 6595.46 -1887.54 1616.69 782.962 -825.041 1137.42 
35732.5 3
19445400 7561.75 -1456.92 1612.67 879.689 -1194.19 1483.22 
19445200 6780.75 -1299.58 1652.67 912.161 -786.662 1204.52 
19445100 7072.5 -2242.67 1556.83 977.538 -727.722 1218.67 
35733 3
19445400 7995.92 -2015.69 1583.31 895.202 -1152.11 1459.03 
19445200 7174.46 -1750.23 1656.85 811.776 -929.17 1233.83 
19445100 7466.85 -2456.46 1505.15 813.085 -440.814 924.891 
35733.5 3
19445400 8354.46 -2406.54 1648.62 718.514 -783.259 1062.9 
19445200 7635.54 -2186.54 1687.15 924.002 -874.364 1272.12 
19445100 7814.85 -2903.38 1502.92 697.395 -895.637 1135.13 
35734 3
19445400 8859.71 -2600.43 1607.29 982.982 -377.218 1052.88 
19445200 8106.29 -2606.79 1666.21 915.851 -817.602 1227.7 
19445100 8230.36 -3397.29 1547.43 808.387 -960.897 1255.71 
35734.5 3
19445400 9227.31 -3032.54 1644.62 715.162 -840.681 1103.72 
19445200 8491 -2890.77 1668.85 748.471 -552.497 930.302 
19445100 8575.92 -3962.54 1501.69 672.307 -1099.71 1288.94 
35735 3
19445400 9631.08 -3354.85 1653.31 824.019 -657.771 1054.36 
19445200 8845.08 -3309.62 1675.92 722.606 -854.788 1119.3 
19445100 8985.85 -4262.69 1583.85 836.578 -612.559 1036.87 
35735.5 3
19445400 9947.86 -3652.64 1642.21 634.83 -596.787 871.3 
19445200 9239.71 -3658.21 1702.14 790.856 -698.595 1055.22 
19445100 9391.5 -4518.79 1540.79 812.934 -513.213 961.379 
35736 3
19445400 10261.2 -3937.88 1642.31 625.535 -569.326 845.828 
19445200 9594.19 -3992.81 1697.69 707.531 -667.861 972.954 
19445100 9716 -4810.38 1570.56 647.705 -582.015 870.783 
35736.5 3
19445400 10667.2 -4304 1595.4 794.423 -716.487 1069.8 
19445200 9992.6 -4325.67 1651.2 779.672 -651.378 1015.96 
19445100 10071.9 -5300.93 1543.6 696.412 -959.997 1185.99 
35737 3
19445400 11012.5 -4680.53 1558.47 697.643 -760.673 1032.15 
19445200 10388.2 -4733.87 1637.27 799.192 -824.646 1148.37 
19445100 10357.9 -5705.13 1544.53 577.778 -816.566 1000.3 
35737.5 3
19445400 11548.9 -5106.93 1572.67 1083.64 -861.414 1384.31 
19445200 10832.9 -5177.13 1616.07 898.451 -895.488 1268.51 
19445100 10794.1 -6279.73 1563.13 881.347 -1160.81 1457.48 
35738 3
19445400 11709.6 -5393 1518.79 321.276 -572.133 656.167 
19445200 10977.8 -5438.5 1611.43 289.705 -522.733 597.645 
19445100 10862.8 -6610.36 1589.07 137.305 -661.248 675.353 
35738.5 3
19445400 12139.9 -5802.43 1606.71 857.143 -815.595 1183.17 
19445200 11125.6 -5759.36 1565.14 294.536 -639.158 703.757 
19445100 11236.4 -6783.29 1590.07 744.308 -344.479 820.159 
35739 3
19445400 12434.6 -6081.36 1623.43 597.798 -565.778 823.084 
19445200 11419.4 -6057.07 1557.86 595.769 -603.883 848.302 
19445100 11658.9 -7044.79 1639.29 856.853 -530.426 1007.74 
35739.5 3
19445400 12789.4 -6426.71 1689.57 709.714 -690.714 990.344 
19445200 11884.1 -6456.71 1596.5 929.571 -799.286 1225.95 
19445100 12120.1 -7395.36 1637.29 922.571 -701.143 1158.77 
35740 3
19445400 13328.7 -7066.14 1683.71 1087.27 -1289.17 1686.45 
19445200 12641.5 -7065.5 1667.36 1526.93 -1227.39 1959.08 
19445100 12749.3 -7944.21 1623.36 1268.43 -1106.57 1683.27 
35740.5 3
19445400 13978.6 -7566.43 1611.57 1276.73 -982.88 1611.24 
19445200 13312.3 -7649.57 1760.07 1317.85 -1147.49 1747.41 
19445100 13103 -8208.36 1584.79 694.92 -518.945 867.305 
35741 3
19445400 14484.1 -8209.46 1604.38 995.09 -1265.81 1610.12 
19445200 13751.7 -7939.38 1844 864.974 -570.498 1036.17 
19445100 13536.5 -8417.31 1647.85 853.422 -411.32 947.372 
35741.5 3
19445400 14923.1 -8699.08 1621.38 885.081 -987.128 1325.82 
19445200 14297.2 -8387.08 1845.23 1099.72 -902.605 1422.7 
19445100 13903.4 -8679.69 1651.54 739.609 -529.001 909.321 
35742 3
19445400 15352.7 -9005.62 1678.08 850.724 -607.007 1045.08 
19445200 14657.2 -9044.15 1832.46 713.024 -1301.14 1483.7 
19445100 14145.9 -9061.92 1667.46 480.274 -756.893 896.409 
35742.5 3
19445400 15720.6 -9508.54 1638.38 732.914 -1001.84 1241.31 
19445200 15027.2 -9427.92 1807 737.052 -764.481 1061.92 
19445100 14561.9 -9632.23 1698.08 828.685 -1136.07 1406.19 
35743 3
19445400 16075.8 -10083.8 1697.92 707.478 -1146.03 1346.82 
19445200 15359.3 -9925.85 1787.92 661.508 -991.879 1192.23 
19445100 14871.6 -9895 1695.62 616.917 -523.445 809.062 
35743.5 3
19445400 16312.1 -10294.2 1646.5 490.278 -436.35 656.334 
19445200 15683.2 -10395.7 1756.58 671.907 -974.731 1183.87 
19445100 15184.5 -10141.2 1689.5 649.138 -510.719 825.963 
35744 3
19445400 16753.2 -10570.6 1638.77 892.855 -559.613 1053.73 
19445200 16094 -10730.1 1718.08 831.646 -676.944 1072.33 
19445100 15573.7 -10636.3 1690.92 787.839 -1002.31 1274.88 
35744.5 3
19445400 17137.5 -10985.7 1596.54 756.511 -817.081 1113.52 
19445200 16590.3 -11089.7 1675.85 976.984 -707.904 1206.49 
19445100 16097.5 -11242.2 1691.46 1031.04 -1192.61 1576.5 
35745 3
19445400 17532 -11297.8 1567.08 772.091 -610.869 984.523 
19445200 16981.6 -11374.8 1652.62 765.768 -558.031 947.523 
19445100 16726.2 -11742.2 1672.62 1230.47 -978.624 1572.18 
35745.5 3
19445400 18123.7 -11679.2 1577.42 1202.57 -775.211 1430.78 
19445200 17033.9 -11705.6 1662.67 106.303 -672.23 680.583 
19445100 17395.5 -12029.5 1653.83 1360.3 -583.881 1480.32 
35746 2
19445400 18668.5 -12085 1610.08 1109.72 -826.375 1383.61 
19445100 17855.8 -12438.3 1594.85 937.412 -832.602 1253.78 
35746.5 2
19445400 19021.6 -12363.9 1613.54 703.34 -555.624 896.329 
19445100 18303.5 -12836.5 1601.54 891.817 -793.135 1193.48 
35747 2
19445400 19410.7 -12738.7 1604.31 775.054 -746.552 1076.13 
19445100 18755.4 -13186.6 1648.38 900.245 -697.518 1138.85 
35747.5 2
19445400 19779.2 -13121.9 1592.15 728.337 -757.373 1050.76 
19445100 19091.4 -13484.5 1644.92 664.032 -588.781 887.469 
35748 2
19445400 20200.6 -13508.5 1636.15 821.413 -753.486 1114.66 
19445100 19552 -13832.9 1660.31 897.886 -679.112 1125.79 
35748.5 2
19445400 20699.2 -13704.4 1666.17 1023.89 -402.372 1100.12 
19445100 20039.8 -14111.8 1621.5 1001.54 -572.54 1153.64 
35749 2
19445400 21191.6 -13856.3 1656.15 1015.19 -313.177 1062.4 
19445100 20550.3 -14338.2 1632.08 1052.7 -466.812 1151.56 
35749.5 2
19445400 21685.3 -14009.9 1605.46 975.676 -303.588 1021.82 
19445100 21100.5 -14535.2 1634.62 1087.41 -389.48 1155.06 
35750 2
19445400 22245 -14226 1532.58 1106.11 -427.029 1185.68 
19445100 21680.8 -14697.8 1631.5 1146.66 -321.349 1190.84 
35750.5 2
19445400 22861.8 -14471.8 1416.92 1277.11 -508.998 1374.81 
19445100 22238.6 -15069.8 1591.15 1155 -770.213 1388.26 
35751 2
19445400 23450.9 -14691.4 1504.46 1166.49 -434.73 1244.86 
19445100 22855.3 -15264.8 1613 1221.17 -386.139 1280.77 
35751.5 2
19445400 23994.2 -14883.5 1618.08 1067.25 -377.512 1132.05 
19445100 23482.9 -15509.3 1647.92 1233.04 -480.278 1323.27 
35752 2
19445400 24510.7 -15118.8 1651 1020.78 -465.01 1121.7 
19445100 23963.6 -15657.4 1650 949.921 -292.705 993.996 
35752.5 2
19445400 24911 -15365.2 1645.92 825.43 -507.904 969.175 
19445100 24427.6 -15837.8 1655.92 956.701 -371.993 1026.48 
35753 2
19445400 25330.8 -15649.7 1682 819.862 -555.714 990.45 
19445100 24853.8 -16033.2 1690.38 832.545 -381.485 915.785 
35753.5 2
19445400 25871.4 -15868.9 1569.5 1043.72 -423.213 1126.26 
19445100 25373.2 -16257.1 1660.08 1002.55 -432.296 1091.78 
35754 2
19445400 26407.3 -16096 1523.92 1080.48 -457.829 1173.47 
19445100 25951.2 -16566 1650.83 1165.49 -622.816 1321.46 
35754.5 2
19445400 27025.8 -16366.9 1621.5 1252.02 -548.414 1366.87 
19445100 26585.2 -16826 1669.92 1283.23 -526.316 1386.97 
35755 2
19445400 27586 -16578.2 1602 1164.59 -439.362 1244.71 
19445100 27098.8 -17079.8 1674.42 1067.74 -527.72 1191.03 
35755.5 2
19445400 28126.7 -16719.8 1645.92 1066.45 -279.282 1102.42 
19445100 27674.6 -17265 1715.31 1135.83 -365.22 1193.1 
35756 2
19445400 28662.8 -16827.2 1684.75 1057.31 -211.678 1078.29 
19445100 28233 -17432.8 1678.08 1101.35 -331.032 1150.02 
35756.5 2
19445400 29183.3 -17005.6 1592.92 1058.1 -362.636 1118.51 
19445100 28715.4 -17583.1 1640.75 980.522 -305.386 1026.98 
35757 2
19445400 29665.6 -17218.3 1605.15 949.374 -418.749 1037.62 
19445100 29253 -17743.1 1607.85 1058.23 -314.948 1104.11 
35757.5 2
19445400 30214.8 -17354.7 1583.17 1087.56 -270.018 1120.58 
19445100 29807.9 -17824.8 1582.17 1098.84 -161.729 1110.68 
35758 2
19445400 30750.2 -17606.3 1495 1101.51 -517.833 1217.16 
19445100 30322 -17947.1 1539.25 1057.78 -251.715 1087.32 
35758.5 2
19445400 31358.4 -17888.8 1427.62 1204.39 -559.279 1327.91 
19445100 30848.2 -18261.5 1459 1042.04 -622.531 1213.83 
35759 2
19445400 31924.7 -18067.5 1331.92 1112.54 -351.141 1166.64 
19445100 31516.2 -18573.3 1396.17 1312.41 -612.715 1448.4 
35759.5 2
19445400 32567.8 -18228.8 1523.75 1323.39 -331.79 1364.35 
19445100 32145.4 -18753.8 1564.5 1294.58 -371.399 1346.8 
35760 2
19445400 33205.9 -18389.2 1563.92 1271.1 -319.53 1310.64 
19445100 32786.8 -19021.8 1627.38 1277.59 -533.737 1384.6 
35760.5 2
19445400 33802.7 -18607.9 1607.5 1177.01 -431.485 1253.61 
19445100 33235.2 -19206.4 1663.5 884.577 -364.196 956.617 
35761 2
19445400 34393.3 -18694.7 1635.31 1188.41 -174.599 1201.17 
19445100 33730.2 -19351.3 1695.15 995.937 -291.531 1037.73 
35761.5 2
19445400 34776 -18884.2 1677.92 776.252 -384.303 866.173 
19445100 34322.8 -19475.6 1710.38 1201.9 -252.145 1228.07 
35762 2
19445400 35363.7 -19019.6 1605.38 1166.06 -268.773 1196.63 
19445100 34856.8 -19548.6 1711.69 1059.52 -144.841 1069.38 
35762.5 2
19445400 35944.5 -19215.4 1630.25 1150.11 -387.725 1213.71 
19445100 35383.5 -19621.2 1719.67 1043.03 -143.666 1052.88 
35763 2
19445400 36598.3 -19315 1614.31 1348.06 -205.326 1363.6 
19445100 35934.1 -19832 1694.54 1135.21 -434.708 1215.6 
35763.5 2
19445400 37152.5 -19513.5 1679.85 1097.49 -392.993 1165.73 
19445100 36601 -19988.6 1736.54 1320.64 -310.129 1356.57 
35764 2
19445400 37689.8 -19715.7 1680 1076.74 -405.221 1150.47 
19445100 37234.6 -20254.7 1786.75 1269.71 -533.169 1377.11 
35764.5 2
19445400 38235.8 -20000.2 1715.08 1091.87 -569.128 1231.3 
19445100 37773.7 -20487.8 1810.69 1078.22 -466.359 1174.75 
35765 2
19445400 38735.1 -20250.5 1692.58 979.047 -490.724 1095.15 
19445100 38261.2 -20692.8 1814.58 955.832 -401.936 1036.9 
35765.5 2
19445400 39268.8 -20469.8 1736 1091.34 -448.534 1179.92 
19445100 38771.6 -20862.7 1809.92 1043.8 -347.307 1100.06 
35766 2
19445400 39764.1 -20736.8 1661.77 965.55 -520.343 1096.83 
19445100 39322.5 -21088.1 1815.77 1073.99 -439.396 1160.39 
35766.5 2
19445400 40422.1 -21089.2 1592.42 1316.01 -704.795 1492.86 
19445100 39814.9 -21417.3 1770.42 984.756 -658.513 1184.65 
35767 2
19445400 41030 -21430.6 1617.25 1250.86 -702.503 1434.63 
19445100 40276.8 -21685.1 1707.42 950.446 -550.926 1098.57 
35767.5 2
19445400 41554.7 -21646.9 1638.92 1034.9 -426.706 1119.41 
19445100 40839.9 -22000.5 1689.62 1110.63 -622.199 1273.04 
35768 2
19445400 42074.6 -21960.4 1629.5 1031.53 -622.011 1204.55 
19445100 41444.1 -22321.5 1680.5 1198.73 -636.828 1357.39 
35768.5 2
19445400 42570 -22301.7 1650.69 977.153 -673.127 1186.56 
19445100 42063.5 -22836.2 1648.15 1221.65 -1015.1 1588.35 
35769 2
19445400 43001.3 -22580 1609.42 859.23 -554.398 1022.56 
19445100 42650.7 -23011 1665.17 1169.73 -348.299 1220.49 
35769.5 2
19445400 43680.8 -22786.2 1593.92 1395.28 -423.511 1458.14 
19445100 43185.6 -23197.9 1680.33 1098.39 -383.812 1163.52 
35770 2
19445400 44345.8 -22914.1 1591.46 1327.37 -255.144 1351.67 
19445100 43957.4 -23441.6 1754.46 1540.52 -486.425 1615.49 
35770.5 2
19445400 44984.8 -23041.1 1638.69 1250.49 -248.532 1274.95 
19445100 44432.6 -23692.1 1770.92 930.002 -490.14 1051.26 
35771 2
19445400 45560.8 -23166.4 1637.67 1172.92 -255.274 1200.38 
19445100 44895.5 -23858 1703.67 942.739 -337.929 1001.47 
35771.5 2
19445400 46017.8 -23220.8 1611.77 938.596 -111.765 945.227 
19445100 45440.3 -23897.2 1716.15 1118.7 -80.398 1121.59 
35772 2
19445400 46457.2 -23255.2 1681.33 878.808 -68.641 881.484 
19445100 45850.1 -23897.3 1750.5 819.551 -0.358974 819.551 
35772.5 2
19445400 46843.5 -23460 1653.62 761.91 -404.011 862.399 
19445100 46228.8 -23744.8 1859.77 746.915 300.915 805.253 
35773 2
19445400 47219.8 -23679.1 1630.75 752.423 -438.167 870.707 
19445100 46509.9 -23853.9 1865.92 562.295 -218.295 603.182 
35773.5 2
19445400 47498.2 -23910 1632.08 550.357 -456.357 714.951 
19445100 46876 -24034.6 1846.38 723.485 -357.112 806.821 
35774 2
19445400 47629.2 -23896.7 1630.08 261.872 26.6667 263.226 
19445100 47113.3 -24133.8 1837.92 474.667 -198.269 514.411 
