# Supplementary material for: Intrinsic group behaviour II: On the dependence of triad spatial dynamics on social and personal features; and on the effect of social interaction on small group dynamics
Source: PLoS One. 2019 Dec 3;14(12):e0225704. doi: 10.1371/journal.pone.0225704 (PMC6890182; doi:10.1371/journal.pone.0225704)
Supplement: S3 Data Set — (ZIP) [file pone.0225704.s003.zip › set_3_int/group_traj_triad_int/traj_3_0109_28.dat]

3 19394900 19402501 19394801 0 0 1 0 1 1 0 30 10 40 1688.49 1785.21 1628.14 
35388.5 1
19394801 -35302 -2029.75 1160 0 0 0 
35389 1
19394801 -34937.6 -1912.31 1629.85 1100.86 354.811 1156.63 
35389.5 2
19394900 -34870.4 -881.417 1889.83 0 0 0 
19394801 -34595 -1611.33 1700.75 685.231 601.949 912.076 
35390 2
19394900 -34501.9 -550.083 1900.42 761.364 684.573 1023.87 
19394801 -34214.4 -1359.33 1676.42 786.329 520.661 943.081 
35390.5 2
19394900 -34198 -296.231 1860.15 607.833 507.705 791.976 
19394801 -33930.9 -999 1663.15 566.987 720.667 916.971 
35391 2
19394900 -33584.6 -270.833 1855.83 1221.95 50.5925 1222.99 
19394801 -33456.4 -394.75 1644.08 945.232 1203.69 1530.46 
35391.5 2
19394900 -33108.2 -77.4615 1706.62 950.804 385.972 1026.16 
19394801 -32505.4 -144.769 1598.54 1898.27 498.964 1962.75 
35392 2
19394900 -32795.8 238 1573.75 627.304 633.457 891.503 
19394801 -31987.9 313.917 1531.25 1039.09 921.056 1388.54 
35392.5 2
19394900 -32429.8 589.385 1604.54 730.667 701.366 1012.81 
19394801 -31709.9 783.769 1557.54 554.877 937.829 1089.68 
35393 2
19394900 -32152.8 1026.33 1581.25 550.734 868.685 1028.55 
19394801 -31350.8 1136.83 1683.58 713.896 701.917 1001.17 
35393.5 2
19394900 -31631.8 1546 1592.31 1035.75 1033.13 1462.92 
19394801 -31077.5 1450.08 1713.77 543.483 622.751 826.554 
35394 2
19394900 -31304.8 1905.42 1635.25 652.567 717.399 969.796 
19394801 -30768.1 1717 1693.58 617.521 532.781 815.59 
35394.5 2
19394900 -30861.6 2213.23 1632.46 902.684 626.913 1099.03 
19394801 -30367.5 1896.38 1672.15 815.774 365.345 893.848 
35395 2
19394900 -30375.5 2455.17 1604.75 970.29 482.906 1083.82 
19394801 -30014.8 1996.83 1659.75 704.002 200.496 731.996 
35395.5 2
19394900 -30006.3 2718.15 1588 744.339 530.216 913.876 
19394801 -29546.3 2272.08 1655.69 944.608 554.927 1095.55 
35396 2
19394900 -29500.6 2972.54 1586 981.927 493.951 1099.17 
19394801 -29131.1 2608.69 1594.46 806.273 653.622 1037.93 
35396.5 2
19394900 -29031.2 3298.58 1576.92 938.897 652.09 1143.13 
19394801 -28672.3 2941.25 1578.33 917.487 665.115 1133.21 
35397 2
19394900 -28587.9 3624.38 1562 902.736 663.546 1120.37 
19394801 -28205.1 3235.62 1566 951.642 599.522 1124.74 
35397.5 2
19394900 -28129.5 3889.08 1553.33 913.193 527.288 1054.49 
19394801 -27631.5 3395.5 1586.25 1142.58 318.495 1186.14 
35398 2
19394900 -27681 4065.85 1566.85 900.602 354.945 968.024 
19394801 -27108.2 3569.85 1581.46 1050.74 350.093 1107.53 
35398.5 2
19394900 -27137.8 4297.92 1563.58 1082.01 462.292 1176.63 
19394801 -26722.2 3812.42 1588.33 769.052 483.208 908.257 
35399 2
19394900 -26729.2 4680.46 1548.38 825.46 772.818 1130.77 
19394801 -26291.6 3971.31 1524.54 869.801 320.992 927.14 
35399.5 2
19394900 -26287.9 4885.75 1558.42 882.628 410.577 973.451 
19394801 -25800.3 4198.42 1606.58 982.564 454.218 1082.47 
35400 2
19394900 -25741.4 5195.15 1572.69 1082.24 612.681 1243.63 
19394801 -25243 4196.69 1598 1103.63 -3.41457 1103.64 
35400.5 2
19394900 -25386.2 5438.92 1603.33 700.463 480.795 849.595 
19394801 -24820.1 4220.92 1623.08 834.155 47.7798 835.522 
35401 2
19394900 -24964.5 5582.31 1603.15 864.163 293.834 912.752 
19394801 -24352.3 4586.69 1628.38 958.557 749.54 1216.82 
35401.5 2
19394900 -24511.2 5751.85 1609.38 883.641 330.484 943.42 
19394801 -23699.7 4752.92 1523.92 1272.15 324.037 1312.77 
35402 2
19394900 -24003 5799.54 1636.23 1006.4 94.4402 1010.82 
19394801 -23131.8 4912.31 1394.46 1124.45 315.613 1167.9 
35402.5 2
19394900 -23568.3 5825.17 1687 894.376 52.7329 895.929 
19394801 -22386.2 5179.83 1163.42 1534.32 550.464 1630.08 
35403 2
19394900 -23008.1 5877.15 1680.08 1155.17 107.19 1160.13 
19394801 -21930 5377.46 1344.31 940.55 407.481 1025.02 
35403.5 2
19394900 -22271.4 5857.38 1648.08 1453.04 -38.9926 1453.57 
19394801 -21444.5 5410.23 1198.92 957.518 64.6336 959.697 
35404 2
19394900 -21832.4 5905.92 1494.62 844.231 93.3432 849.375 
19394801 -21052.9 5344.69 1368.62 753.107 -126.036 763.58 
35404.5 2
19394900 -21383.8 5856.83 1359.42 906.333 -99.1712 911.742 
19394801 -20505.8 5078.67 1267.67 1105.4 -537.426 1229.12 
35405 2
19394900 -20740.6 5936.46 1263.46 1286.27 159.256 1296.09 
19394801 -20156.7 4752.23 1349.69 698.115 -652.872 955.828 
35405.5 2
19394900 -19830.2 6125.83 1256.25 1785.03 371.317 1823.24 
19394801 -19918.8 4340.58 1257.92 466.554 -807.152 932.291 
35406 2
19394900 -18880.2 6355.75 1234.33 1967.05 476.018 2023.82 
19394801 -19349.9 4149 1366.92 1177.71 -396.653 1242.71 
35406.5 2
19394900 -18178.8 6404.31 964.923 1397.05 96.7285 1400.4 
19394801 -18759.7 3977.62 1306.31 1175.75 -341.404 1224.31 
35407 2
19394900 -17818 6580.67 780.5 718.817 351.313 800.074 
19394801 -18209.4 3979.42 1346.58 1096.17 3.58821 1096.17 
35407.5 2
19394900 -17610.7 6555.46 1067.92 409.699 -49.8125 412.716 
19394801 -17744.5 4000.92 1374.85 918.732 42.5028 919.714 
35408 2
19394900 -17342.6 6439.75 1331.08 533.02 -230.043 580.543 
19394801 -17328.6 4287.67 1374.25 826.949 570.067 1004.4 
35408.5 2
19394900 -16961 6406.92 1379.83 786.77 -67.6976 789.677 
19394801 -16947.1 4535.92 1427.58 786.598 511.856 938.474 
35409 2
19394900 -16339.2 6607.46 1372.69 1224.11 394.773 1286.19 
19394801 -16454.4 4519.69 1434.23 969.879 -31.9377 970.405 
35409.5 2
19394900 -15671.3 6816.08 1376.75 1319.8 412.296 1382.7 
19394801 -15997.4 4366.25 1415.92 903.099 -303.246 952.652 
35410 2
19394900 -14958.6 6985.85 1390 1414.12 336.831 1453.68 
19394801 -15525.2 4191.38 1443.46 936.877 -346.955 999.058 
35410.5 2
19394900 -14286.5 7038.75 1395.25 1338.88 105.386 1343.02 
19394801 -15075.1 4083 1442.42 896.708 -215.906 922.334 
35411 2
19394900 -13681.5 6989.42 1357.58 1247.42 -101.718 1251.56 
19394801 -14607.2 4021.92 1465.08 964.605 -125.945 972.792 
35411.5 2
19394900 -13129.3 7108.85 1348.92 1111.05 240.301 1136.74 
19394801 -14122.5 4133.62 1459.46 975.429 224.746 1000.99 
35412 2
19394900 -12549.4 7135.5 1360.92 1176.25 54.0646 1177.49 
19394801 -13611.2 4113.83 1432.42 1037.11 -40.1259 1037.89 
35412.5 2
19394900 -11816.2 7125.62 1382.23 1432 -19.3059 1432.13 
19394801 -13045.5 4057.23 1434.15 1104.74 -110.552 1110.26 
35413 2
19394900 -11157.8 7204.08 1362.33 1330.26 158.521 1339.68 
19394801 -12495.8 4091.42 1445 1110.52 69.0624 1112.66 
35413.5 2
19394900 -10615.5 7281.08 1394.38 1073.84 152.463 1084.61 
19394801 -11976.9 4091.46 1439.38 1027.55 0.088855 1027.55 
35414 2
19394900 -9989.08 7415.17 1363.92 1221.01 261.384 1248.67 
19394801 -11410.1 4215.75 1435.67 1104.95 242.278 1131.2 
35414.5 2
19394900 -9192.08 7595.75 1401.92 1610.1 364.815 1650.91 
19394801 -10875 4245.5 1446.33 1080.98 60.101 1082.65 
35415 2
19394900 -8654.42 7849.17 1378.17 1101.78 519.296 1218.02 
19394801 -10320.1 4353.75 1386.67 1137.12 221.824 1158.56 
35415.5 2
19394900 -8105.42 7946.58 1410.08 1106.85 196.405 1124.15 
19394801 -9802.83 4447.25 1300.83 1042.84 188.508 1059.74 
35416 2
19394900 -7564.5 8139.17 1390.92 1073.25 382.11 1139.24 
19394801 -9291.83 4581.83 1445.5 1013.89 267.03 1048.46 
35416.5 2
19394900 -7100.18 8175.45 1233.45 928.636 72.5758 931.468 
19394801 -8788 4839.45 1407.36 1007.67 515.242 1131.75 
35417 2
19394900 -6771.55 8085.64 1432.18 679.001 -185.575 703.903 
19394801 -8257.36 4952.09 1315.09 1096.36 232.72 1120.78 
35417.5 2
19394900 -6348.33 7815.08 1377.33 821.771 -525.346 975.344 
19394801 -7809.5 5189.17 1386.33 869.638 460.341 983.964 
35418 2
19394900 -5763.64 7136 1356 1146.46 -1331.54 1757.09 
19394801 -7161.45 5320.64 1391.09 1270.68 257.784 1296.56 
35418.5 2
19394900 -5542 6827.91 1369.18 466.603 -648.612 799.01 
19394801 -6620.27 5425 1297.91 1139.33 219.713 1160.32 
35419 2
19394900 -5241.42 6539.67 1371.17 581.399 -557.529 805.521 
19394801 -6079 5422.83 1425.67 1046.95 -4.19085 1046.96 
35419.5 2
19394900 -4842.73 6441.91 1365.82 794.202 -194.736 817.728 
19394801 -5705.64 5335.36 1260.45 743.752 -174.242 763.89 
35420 2
19394900 -4525.25 6383.67 1441.5 631.168 -115.79 641.701 
19394801 -5126.42 5146.5 1416.17 1151.53 -375.474 1211.2 
35420.5 2
19394900 -4148.55 6292.91 1499.36 751.905 -181.153 773.42 
19394801 -4577.64 4973.36 1624.64 1095.37 -345.582 1148.59 
35421 2
19394900 -3653.82 6143.55 1515.82 1003.5 -302.969 1048.24 
19394801 -4062.18 4812.27 1595.82 1045.55 -326.756 1095.42 
35421.5 2
19394900 -3250.33 6019.17 1547.83 802.157 -247.274 839.404 
19394801 -3381 4691.83 1621.42 1354.24 -239.442 1375.24 
35422 2
19394900 -2797.27 5861.27 1594.55 876.326 -305.404 928.019 
19394801 -2842 4620 1638.18 1042.55 -138.943 1051.77 
35422.5 2
19394900 -2391.58 5718.83 1629.33 809.759 -284.31 858.22 
19394801 -2412.75 4495.08 1623 856.786 -249.335 892.329 
35423 2
19394900 -2011.73 5616 1651.64 779.992 -211.157 808.068 
19394801 -2027 4314.36 1654.73 792.094 -371.088 874.711 
35423.5 2
19394900 -1554.83 5511.75 1667 923.018 -210.606 946.74 
19394801 -1614.33 4172.42 1614.58 833.67 -286.762 881.611 
35424 2
19394900 -1012 5252.27 1596.09 1098.85 -525.258 1217.94 
19394801 -1265.27 3980.82 1652.55 706.6 -387.851 806.048 
35424.5 2
19394900 -562.5 5059.25 1568.17 917.347 -393.924 998.349 
19394801 -854.75 3908.33 1649.33 837.801 -147.928 850.761 
35425 2
19394900 -61.5833 4803.67 1588.33 1003.84 -512.191 1126.96 
19394801 -435.917 3582.17 1636 839.345 -653.641 1063.84 
35425.5 3
19402501 -256.909 4186.91 1817.82 0 0 0 
19394900 440.333 4598.67 1601 980.306 -400.391 1058.92 
19394801 1.33333 3239.42 1619.25 854.004 -669.434 1085.11 
35426 3
19402501 197.083 3955.08 1789.58 915.307 -467.391 1027.74 
19394900 1034.42 4246.33 1561.67 1146.88 -680.18 1333.41 
19394801 497.167 3015.67 1697.67 957.207 -431.95 1050.16 
35426.5 3
19402501 602.417 3518.75 1781.25 813.922 -876.171 1195.89 
19394900 1605.83 4048.83 1508.33 1147.42 -396.586 1214.03 
19394801 977.25 2708 1686.5 964.023 -617.805 1145 
35427 3
19402501 1016.55 3302.45 1849.09 841.725 -439.625 949.616 
19394900 2111.82 3780.36 1502.09 1028.42 -545.67 1164.22 
19394801 1229.45 2339.82 1626.73 512.611 -748.337 907.071 
35427.5 3
19402501 1423.83 2989.08 1803.42 839.769 -646.126 1059.57 
19394900 2433.42 3633.92 1528.08 663.09 -301.953 728.604 
19394801 1514.08 2061.75 1640.75 586.863 -573.336 820.441 
35428 3
19402501 1775.17 2690.25 1744.67 699.867 -595.286 918.792 
19394900 2842.25 3320.75 1522.58 814.409 -623.838 1025.88 
19394801 1809.5 1970.42 1544.17 588.479 -181.939 615.962 
35428.5 3
19402501 2139.25 2435.42 1802.25 738.506 -516.903 901.432 
19394900 3229.83 2950.42 1531.25 786.173 -751.183 1087.36 
19394801 2283.08 1727.92 1542.08 960.615 -491.886 1079.23 
35429 3
19402501 2595.38 2070.08 1758.46 882.272 -706.653 1130.38 
19394900 3592.62 2583 1533.54 701.706 -710.671 998.721 
19394801 2926.85 1311.31 1596.54 1245.19 -805.82 1483.19 
35429.5 3
19402501 3015.17 1865.92 1766.75 811.958 -394.894 902.893 
19394900 3992.25 2234.08 1552 772.988 -674.887 1026.15 
19394801 3360.75 1024.92 1623.67 839.272 -553.948 1005.6 
35430 3
19402501 3478.5 1657.83 1710.83 932.26 -418.679 1021.96 
19394900 4372.08 1903.5 1597.58 764.252 -665.158 1013.17 
19394801 3751.33 661.667 1610.67 785.882 -730.885 1073.22 
35430.5 3
19402501 4022.42 1293.33 1707.42 1107.77 -742.363 1333.52 
19394900 4823 1557.5 1624.67 918.364 -704.684 1157.57 
19394801 4000.92 349.333 1604 508.316 -636.117 814.267 
35431 3
19402501 4512 886.25 1770.83 987.063 -820.733 1283.7 
19394900 5338.58 1236.92 1610.5 1039.48 -646.337 1224.04 
19394801 4447.42 -37 1603.75 900.202 -778.898 1190.4 
35431.5 3
19402501 4888.92 582.833 1750.25 759.913 -611.727 975.54 
19394900 5733.42 932.583 1600.25 796.035 -613.575 1005.06 
19394801 4752 -322.333 1608 614.079 -575.269 841.444 
35432 3
19402501 5275.08 170.769 1741.54 758.665 -809.556 1109.48 
19394900 6075.38 626.385 1582.69 671.843 -601.569 901.808 
19394801 5236.85 -641.923 1616.23 952.546 -627.878 1140.87 
35432.5 3
19402501 5689.58 -277.417 1755.17 817.567 -883.996 1204.1 
19394900 6501.08 328.083 1567.17 839.642 -588.365 1025.27 
19394801 5615.42 -1021.42 1589.67 746.687 -748.508 1057.26 
35433 3
19402501 6185.46 -595.615 1723.69 999.754 -641.53 1187.88 
19394900 6867.69 -78.4615 1572.31 739.131 -819.647 1103.69 
19394801 6001.15 -1388.46 1589 777.696 -740.01 1073.51 
35433.5 3
19402501 6536.75 -935.583 1733.17 711.11 -688.194 989.59 
19394900 7285 -537.333 1597 844.752 -928.89 1255.57 
19394801 6336.33 -1770.25 1604.42 678.501 -772.851 1028.43 
35434 3
19402501 6921.77 -1278.46 1730.85 790.594 -704.062 1058.65 
19394900 7698.54 -988.308 1597.62 849.155 -926.025 1256.42 
19394801 6675.62 -2167.46 1520.15 696.678 -815.629 1072.67 
35434.5 3
19402501 7308.69 -1854.46 1747.46 748.401 -1114.12 1342.15 
19394900 8219.62 -1578 1602.54 1007.89 -1140.6 1522.11 
19394801 7050.77 -2556.15 1433.62 725.636 -751.823 1044.89 
35435 3
19402501 7607.42 -2199.75 1774.75 612.14 -707.558 935.604 
19394900 8526.33 -1835 1586.67 628.52 -526.639 819.992 
19394801 7382.17 -2948.08 1474.5 679.093 -803.134 1051.76 
35435.5 3
19402501 8177.27 -2637.33 1728 1153.54 -885.796 1454.41 
19394900 8940.47 -2212.8 1594.67 838.327 -764.777 1134.76 
19394801 7752.87 -3333.6 1497.13 750.405 -780.398 1082.65 
35436 3
19402501 8446.38 -3031.62 1705.56 524.578 -768.6 930.552 
19394900 9341.25 -2657.31 1598.25 781.254 -866.496 1166.69 
19394801 8152.75 -3635.12 1466.38 779.5 -587.768 976.264 
35436.5 3
19402501 8863.29 -3341.43 1737.57 827.204 -614.69 1030.59 
19394900 9737.79 -3084.86 1632.43 786.777 -848.303 1156.99 
19394801 8660.79 -3997.43 1482.79 1008.01 -718.856 1238.08 
35437 3
19402501 9321.77 -3803.15 1746.85 904.307 -910.701 1283.41 
19394900 10027.3 -3354.46 1642.46 571.049 -531.764 780.301 
19394801 9046.54 -4371.08 1559.15 760.854 -736.979 1059.26 
35437.5 3
19402501 9652.46 -4063.31 1710.92 660.064 -519.269 839.837 
19394900 10361.1 -3699.15 1615.92 666.206 -688.009 957.698 
19394801 9551.46 -4724.46 1539.46 1007.83 -705.359 1230.14 
35438 3
19402501 9978.15 -4395.69 1714.92 656.638 -670.13 938.215 
19394900 10735.2 -4046.31 1581.08 754.342 -699.907 1029.03 
19394801 9963.69 -5094.62 1546.38 831.11 -746.278 1116.99 
35438.5 3
19402501 10397.7 -4865.23 1704.54 856.201 -958.242 1285.03 
19394900 11046.3 -4395.38 1560.08 634.851 -712.402 954.229 
19394801 10283.6 -5480.92 1550.77 652.904 -788.383 1023.64 
35439 3
19402501 10769.1 -5151.62 1687.31 745.752 -575.07 941.728 
19394900 11372.8 -4824.15 1571.92 655.545 -860.982 1082.14 
19394801 10669.2 -5864.77 1512.31 774.174 -770.775 1092.45 
35439.5 3
19402501 11201.1 -5565.38 1699.46 870.968 -834.212 1206.02 
19394900 11818.5 -5161.62 1545.08 898.573 -680.366 1127.09 
19394801 11152.4 -6225.77 1491 974.256 -727.823 1216.1 
35440 3
19402501 11592.7 -5995.46 1675.08 784.8 -861.878 1165.65 
19394900 12169.1 -5673.69 1549.85 702.636 -1026.21 1243.7 
19394801 11635.2 -6655.23 1565.54 967.473 -860.644 1294.88 
35440.5 3
19402501 12101.1 -6565 1710.23 1008.7 -1130.04 1514.75 
19394900 12721.4 -6172 1602.08 1095.85 -988.706 1475.95 
19394801 12179.8 -7130.31 1634 1080.59 -942.613 1433.94 
35441 3
19402501 12510.8 -6913.62 1788.62 798.77 -679.562 1048.73 
19394900 13041.3 -6486.77 1639.92 623.632 -613.585 874.873 
19394801 12635.5 -7564.62 1643.92 888.439 -846.604 1227.22 
35441.5 3
19402501 12861.1 -7222.25 1825.17 704.703 -620.995 939.277 
19394900 13328.4 -6807.75 1646.83 577.684 -645.837 866.501 
19394801 12992.9 -7937.08 1655.08 719.071 -749.432 1038.61 
35442 3
19402501 13206.8 -7536.23 1812.38 695.545 -631.752 939.624 
19394900 13689.5 -7138.77 1622 726.448 -666.035 985.561 
19394801 13267.1 -8336.23 1593.85 551.63 -803.114 974.314 
35442.5 3
19402501 13609.6 -7950.92 1756.33 799.234 -822.789 1147.06 
19394900 14076.8 -7498 1585.75 768.595 -712.759 1048.22 
19394801 13662.8 -8700.67 1632.83 785.066 -723.087 1067.33 
35443 3
19402501 13981.3 -8418.83 1740.33 769.669 -968.772 1237.3 
19394900 14519.8 -7873.67 1576.42 917.012 -777.778 1202.43 
19394801 14013.4 -8956.58 1656 726.018 -529.848 898.8 
35443.5 3
19402501 14354.6 -8791.46 1733.85 731.926 -730.644 1034.19 
19394900 14866.6 -8387.31 1631 680.128 -1007.14 1215.28 
19394801 14357.8 -9414.62 1666.69 675.352 -898.102 1123.69 
35444 3
19402501 14783.3 -9264.42 1821.58 840.623 -927.363 1251.66 
19394900 15296.2 -8861.92 1662.33 842.421 -930.606 1255.27 
19394801 14782.7 -10254.2 1647.08 832.981 -1646.34 1845.07 
35444.5 3
19402501 15287.8 -9838.5 1869.75 1027.49 -1169.21 1556.54 
19394900 15607.2 -9172.58 1668.33 633.231 -632.722 895.165 
19394801 15084.5 -10747.1 1671.42 614.732 -1003.73 1177.02 
35445 3
19402501 15548.2 -10272 1842.42 514.493 -856.719 999.335 
19394900 15948.6 -9581.33 1672.08 674.736 -807.806 1052.53 
19394801 15399.1 -11005.1 1621.08 621.706 -509.881 804.051 
35445.5 3
19402501 15828.7 -10572 1785.33 554.348 -592.885 811.674 
19394900 16391 -10035.6 1665.75 874.341 -897.727 1253.15 
19394801 15752.7 -11356.9 1562.75 698.781 -695.323 985.783 
35446 3
19402501 16207.2 -10881.2 1736.92 758.684 -619.739 979.632 
19394900 16829.2 -10386.8 1651.33 878.09 -703.908 1125.4 
19394801 16181.1 -11733.3 1552.33 858.55 -754.342 1142.87 
35446.5 3
19402501 16526.8 -11420.5 1746.17 637.891 -1076.35 1251.17 
19394900 17295.2 -10733.5 1625.33 930.14 -691.949 1159.29 
19394801 16591.1 -12135.8 1482.92 818.363 -803.393 1146.8 
35447 3
19402501 16963.1 -11783 1746.67 867.296 -720.676 1127.64 
19394900 17641.3 -11120.2 1614.75 688.204 -768.721 1031.77 
19394801 17190.5 -12603.2 1393.08 1191.68 -929.092 1511.07 
35447.5 3
19402501 17416.6 -12190.2 1712.45 933.237 -837.823 1254.14 
19394900 18069.3 -11463.9 1619.36 880.534 -707.289 1129.42 
19394801 17777.9 -12952.5 1436.91 1208.66 -718.886 1406.29 
35448 3
19402501 18189.1 -12538.6 1704.77 1551.09 -699.666 1701.59 
19394900 18720.8 -11885.2 1599.92 1308.23 -845.873 1557.87 
19394801 18141.5 -13429.7 1503.54 730.025 -958.126 1204.55 
35448.5 3
19402501 18684.8 -12930 1737.58 970.169 -765.919 1236.07 
19394900 19234.2 -12295.2 1590.75 1004.69 -802.537 1285.87 
19394801 18744.9 -13651.2 1513.58 1180.93 -433.414 1257.95 
35449 3
19402501 19054.6 -13228.2 1733.25 750 -604.801 963.475 
19394900 19581.4 -12553.2 1577.5 704.361 -523.327 877.494 
19394801 19191.2 -13894.1 1538.25 905.341 -492.732 1030.74 
35449.5 3
19402501 19395.4 -13530.8 1732.23 672.192 -596.849 898.928 
19394900 19976 -12904.3 1571.62 778.271 -692.421 1041.71 
19394801 19619.5 -14201.4 1596.23 844.75 -606.117 1039.7 
35450 3
19402501 19818.1 -13817.1 1767.92 843.71 -571.485 1019.04 
19394900 20314.3 -13213.2 1605.75 675.316 -616.485 914.388 
19394801 20054 -14495.5 1607.67 867.189 -587.057 1047.21 
35450.5 3
19402501 20263.7 -14033.9 1745.75 911.213 -443.422 1013.38 
19394900 20703 -13526.3 1612 794.819 -640.423 1020.72 
19394801 20491.3 -14599.8 1621.58 894.342 -213.19 919.401 
35451 3
19402501 20651.1 -14143.2 1757.15 773.274 -218.192 803.468 
19394900 21123.8 -13681.2 1605.38 839.859 -309.177 894.96 
19394801 20864.1 -14566.8 1696.92 743.999 65.6763 746.892 
35451.5 3
19402501 20974 -14288.6 1757.5 641.994 -288.971 704.032 
19394900 21564.8 -13918.9 1590.58 876.701 -472.537 995.94 
19394801 21247.8 -14685.8 1712 762.935 -236.389 798.718 
35452 3
19402501 21662.1 -14575.6 1753.83 1407.12 -586.912 1524.62 
19394900 22061.8 -14140.6 1554.08 1016.36 -453.306 1112.87 
19394801 21588.8 -15021.9 1736.25 697.171 -687.457 979.104 
35452.5 3
19402501 22287.2 -14989.6 1730.92 1235.47 -818.245 1481.86 
19394900 22641.7 -14357.1 1506.46 1146.13 -427.853 1223.39 
19394801 22507.9 -15689.9 1739.62 1816.55 -1320.17 2245.59 
35453 3
19402501 22760.6 -15333.8 1721.25 931.796 -677.594 1152.12 
19394900 23215.6 -14632 1488 1129.71 -541.187 1252.65 
19394801 23206.9 -15891.4 1694.67 1375.97 -396.641 1432 
35453.5 3
19402501 23297 -15458.1 1731.42 1079.31 -250 1107.88 
19394900 23772.4 -14778.2 1546.08 1120.39 -294.266 1158.39 
19394801 23542.9 -16114 1655.75 676.056 -447.854 810.941 
35454 3
19402501 23762.8 -15568.8 1711.33 952.454 -226.312 978.972 
19394900 24229.4 -15003.1 1581.42 934.56 -459.782 1041.54 
19394801 23967.9 -16400.4 1629.08 869.121 -585.719 1048.06 
35454.5 3
19402501 24287.2 -15699.4 1810 1038.42 -258.682 1070.16 
19394900 24720.8 -15152.8 1593.54 972.975 -296.56 1017.17 
19394801 24431.8 -16610.2 1588.77 918.52 -415.473 1008.12 
35455 3
19402501 24754.7 -15956.2 1757.92 944.47 -518.92 1077.64 
19394900 25190.5 -15259.4 1621.5 948.951 -215.294 973.067 
19394801 24951.5 -16775.1 1579.17 1049.96 -333.035 1101.51 
35455.5 3
19402501 25277.5 -16252.5 1756.85 1047.84 -593.61 1204.3 
19394900 25625.2 -15363.3 1627.31 871.204 -208.198 895.736 
19394801 25549.2 -17033.8 1633.54 1197.7 -518.563 1305.14 
35456 3
19402501 25868.2 -16465.6 1700.25 1176.72 -424.545 1250.96 
19394900 26143.3 -15607.7 1609.67 1032.08 -486.771 1141.11 
19394801 26280.6 -17313.4 1619 1457.03 -556.913 1559.84 
35456.5 3
19402501 26538.8 -16732.7 1762.92 1365.58 -543.958 1469.93 
19394900 26756.4 -15937.5 1592.17 1248.64 -671.758 1417.87 
19394801 26884.2 -17546.4 1648.33 1229.46 -474.542 1317.87 
35457 3
19402501 27089.3 -16895 1747.67 1119.07 -329.946 1166.7 
19394900 27350.8 -16107.7 1642.42 1208.16 -345.867 1256.7 
19394801 27416.3 -17622.8 1610.92 1081.47 -155.149 1092.54 
35457.5 3
19402501 27647.5 -17049.9 1857.08 1083.89 -300.822 1124.86 
19394900 27938.1 -16369.7 1662.23 1140.28 -508.788 1248.64 
19394801 27938.9 -17796.5 1628.54 1014.74 -337.453 1069.38 
35458 3
19402501 28222.3 -17173.4 1851.58 1140.47 -245.027 1166.49 
19394900 28555.4 -16468.2 1658.67 1224.88 -195.551 1240.39 
19394801 28511.8 -17877.2 1581.58 1136.73 -160.142 1147.95 
35458.5 3
19402501 28729.4 -17324.6 1778.83 1039.11 -309.768 1084.3 
19394900 28907 -16585.4 1651.75 720.458 -240.096 759.411 
19394801 29069 -17809.4 1630.67 1141.73 139.003 1150.17 
35459 3
19402501 29336.5 -17253.4 1739.38 1183.32 138.789 1191.43 
19394900 29414.3 -16687.1 1648.92 988.904 -198.168 1008.56 
19394801 29322.8 -17697.2 1669.54 494.827 218.686 540.996 
35459.5 3
19402501 29972.5 -17212.5 1740.83 1242.26 79.8528 1244.83 
19394900 29839.8 -16789.2 1615.83 831.105 -199.394 854.689 
19394801 29647.7 -17690.2 1705.5 634.415 13.7971 634.565 
35460 3
19402501 30649.6 -17083.2 1711.75 1376.19 262.703 1401.04 
19394900 30402.2 -16717.7 1602.67 1142.95 145.325 1152.16 
19394801 30399.1 -17841.1 1678.75 1527.27 -306.741 1557.77 
35460.5 2
19394900 31078.8 -16983.7 1582.83 1358.6 -534.137 1459.83 
19394801 31109.8 -18066.7 1594.83 1427.04 -452.979 1497.21 
35461 2
19394900 31947.6 -17443.7 1497.75 1765.92 -934.959 1998.16 
19394801 31583.9 -18282.2 1524.58 963.753 -438.008 1058.62 
35461.5 2
19394900 32619.6 -17640.5 1491.92 1315.13 -385.117 1370.36 
19394801 32424.5 -18444.1 1659.77 1645.05 -316.85 1675.29 
35462 2
19394900 33279.1 -17705 1538.67 1303.3 -127.546 1309.52 
19394801 33109.2 -18603.1 1748.58 1353.02 -314.242 1389.03 
35462.5 2
19394900 33948.4 -17766.9 1561.17 1357.67 -125.592 1363.47 
19394801 33566.4 -18605.2 1729.33 927.485 -4.39486 927.495 
35463 2
19394900 34529.3 -17892.1 1574.25 1183.13 -254.922 1210.28 
19394801 34084.1 -18515.6 1742.08 1054.31 182.621 1070.01 
35463.5 2
19394900 34904.8 -17954.7 1593.31 746.393 -124.471 756.701 
19394801 34621.5 -18545.1 1746.69 1068.5 -58.6354 1070.11 
35464 2
19394900 35434.7 -17926.7 1604.92 1021 53.9993 1022.42 
19394801 35193.5 -18546.2 1785.08 1102.05 -2.0997 1102.05 
35464.5 2
19394900 35979.5 -17842.4 1594.18 1123.46 173.821 1136.83 
19394801 35711 -18716.1 1782.45 1067.01 -350.359 1123.06 
35465 2
19394900 36514.3 -17849.2 1587.25 1100.39 -13.998 1100.48 
19394801 36225.6 -18793.6 1718.17 1058.81 -159.449 1070.75 
35465.5 2
19394900 37023.7 -17922.8 1580.25 1014.61 -146.58 1025.14 
19394801 36777.2 -19062 1706 1098.94 -534.695 1222.11 
35466 2
19394900 37609.4 -17859.7 1575.75 1169.16 125.915 1175.92 
19394801 37338.1 -19229 1724.67 1119.43 -333.333 1168 
35466.5 2
19394900 38202.2 -18051.2 1549 1151.1 -371.969 1209.7 
19394801 37768.2 -19175.5 1732.77 835.238 103.809 841.664 
35467 2
19394900 38721.1 -18112.1 1537.18 1033.59 -121.235 1040.67 
19394801 38450.3 -19041.7 1706.73 1358.65 266.556 1384.55 
35467.5 2
19394900 39311 -18192.2 1525.25 1226.42 -166.478 1237.67 
19394801 39113 -18937.8 1687.33 1377.81 216.169 1394.67 
35468 2
19394900 39871.3 -18126.6 1504.5 1111.77 130.126 1119.36 
19394801 39594.5 -18895.6 1657.42 955.357 83.664 959.014 
35468.5 2
19394900 40396.8 -18010.9 1504.17 1046.65 230.412 1071.71 
19394801 40020.6 -18736.7 1674.5 848.772 316.567 905.885 
35469 2
19394900 40840.8 -17906.2 1528 891.734 210.341 916.205 
19394801 40382.7 -18568.9 1673.58 727.075 336.847 801.314 
35469.5 2
19394900 41268.8 -17746 1569.08 864.478 323.569 923.049 
19394801 40906.3 -18374.8 1684.17 1057.91 392.088 1128.23 
35470 2
19394900 41705.1 -17591.1 1626.77 855.543 303.771 907.871 
19394801 41369.5 -18214.8 1697.92 908.095 313.7 960.752 
35470.5 2
19394900 42170.1 -17535.9 1648.42 941.309 111.66 947.908 
19394801 41719.6 -18071.2 1703 708.749 290.849 766.106 
35471 2
19394900 42768.2 -17560.2 1622 1186.8 -48.2423 1187.78 
19394801 42195.1 -18035.8 1703.77 943.44 70.0804 946.039 
35471.5 2
19394900 43303.8 -17554.6 1572.5 1054.34 11.117 1054.39 
19394801 42684.3 -18172 1673.67 963.103 -268.019 999.701 
35472 2
19394900 43965.4 -17576.3 1568.77 1312.6 -43.1039 1313.31 
19394801 43140.4 -18193.2 1652.92 904.864 -41.9719 905.837 
35472.5 2
19394900 44297 -17806.5 1568.46 642.665 -446.184 782.367 
19394801 43523.5 -18220.1 1652.92 742.397 -52.1765 744.228 
35473 1
19394900 44310.7 -18185 1567.83 28.413 -786.822 787.335 
35473.5 1
19394900 44794.5 -18450.2 1721.67 991.462 -543.374 1130.6 
35474 1
19394900 45200.5 -18362.9 1660.23 808.842 173.792 827.302 
35474.5 1
19394900 45774 -18058.3 1621.46 1113.52 591.486 1260.86 
