# Supplementary material for: Intrinsic group behaviour II: On the dependence of triad spatial dynamics on social and personal features; and on the effect of social interaction on small group dynamics
Source: PLoS One. 2019 Dec 3;14(12):e0225704. doi: 10.1371/journal.pone.0225704 (PMC6890182; doi:10.1371/journal.pone.0225704)
Supplement: S3 Data Set — (ZIP) [file pone.0225704.s003.zip › set_3_int/group_traj_triad_int/traj_3_0109_27.dat]

3 19383800 19384200 19383700 0 1 0 0 3 0 1 40 40 40 1697.89 1727.04 1662.16 
35317 1
19383700 6766.23 4631.31 1610.85 0 0 0 
35317.5 1
19383700 6936.2 4189.2 1607.8 366.313 -952.818 1020.81 
35318 1
19383700 7120.4 3758.47 1607 369.138 -863.193 938.811 
35318.5 2
19383800 8293 2666.69 1221 0 0 0 
19383700 7215.27 3306.33 1607 186.379 -888.278 907.62 
35319 2
19383800 8385.57 2192.57 1322.21 196.96 -1008.77 1027.82 
19383700 7417.57 2870.07 1607 400.603 -863.885 952.25 
35319.5 2
19383800 8380.5 1605.71 1409.14 -10.2041 -1180.8 1180.84 
19383700 7878.29 2642.5 1606.79 926.991 -457.89 1033.91 
35320 2
19383800 8462.92 1078.31 1530.77 166.511 -1065.47 1078.4 
19383700 8502.15 2524.62 1607 1260.34 -238.151 1282.64 
35320.5 2
19383800 8589.71 663.929 1570.93 249.099 -814.104 851.361 
19383700 8528.5 1984.71 1557 51.7606 -1060.71 1061.97 
35321 2
19383800 8826.25 206 1624.5 471.187 -912.208 1026.71 
19383700 8376.33 1428.33 1463.75 -303.121 -1108.33 1149.03 
35321.5 2
19383800 8946.31 -143 1665.62 242.052 -703.629 744.099 
19383700 8011.54 560.462 1478.38 -735.474 -1749.74 1898.03 
35322 2
19383800 9001.42 -485.083 1647.83 112.01 -695.291 704.256 
19383700 7894.58 52.25 1496.25 -237.714 -1032.95 1059.95 
35322.5 3
19384200 8303.73 207.091 1406.73 0 0 0 
19383800 9141.77 -896.154 1633.92 283.541 -830.445 877.516 
19383700 8154.92 -470.385 1566.69 525.939 -1055.83 1179.57 
35323 3
19384200 8567.69 -42.4615 1608.62 564.028 -533.232 776.185 
19383800 9092.15 -1173.54 1626 -97.8607 -547.11 555.793 
19383700 8363.15 -990 1595.46 410.712 -1024.88 1104.11 
35323.5 3
19384200 8938.69 -647.308 1634.38 728.88 -1188.3 1394.03 
19383800 9335.92 -1462.54 1648.38 478.918 -567.78 742.79 
19383700 8594.23 -1482.15 1597.15 453.982 -966.903 1068.18 
35324 3
19384200 9280.33 -1208.08 1662.75 686.026 -1126.06 1318.57 
19383800 9937 -1919.83 1685.83 1206.98 -918.263 1516.58 
19383700 8917.25 -1843.83 1617.83 648.633 -726.264 973.748 
35324.5 3
19384200 9385.54 -1612.54 1666.85 212.536 -817.081 844.271 
19383800 10203.8 -2197 1682.85 539.083 -559.933 777.261 
19383700 9222 -2263.54 1634.31 615.657 -847.889 1047.83 
35325 3
19384200 9700.8 -1986.2 1629.9 697.481 -826.685 1081.61 
19383800 10523 -2396.7 1657.8 706.093 -441.814 832.926 
19383700 9374.5 -2689.2 1620.7 337.389 -941.729 1000.34 
35325.5 3
19384200 9993.7 -2490.1 1690.8 510.279 -877.875 1015.41 
19383800 10855.7 -2883.3 1636.8 579.617 -847.735 1026.94 
19383700 9595.9 -3188.8 1629.9 385.714 -870.383 952.02 
35326 3
19384200 10222.3 -2709.42 1641.92 494.877 -474.711 685.751 
19383800 11055 -3209.5 1617.92 431.385 -706.061 827.415 
19383700 9851.42 -3536.67 1587.17 553.066 -752.958 934.253 
35326.5 3
19384200 10540.2 -3088.75 1593.58 618.515 -738.003 962.917 
19383800 11329.2 -3544.5 1608.92 533.398 -651.751 842.195 
19383700 10163.6 -3958.5 1546.25 607.328 -820.687 1020.97 
35327 3
19384200 10812 -3473.15 1631.69 538.119 -761.196 932.197 
19383800 11607.3 -3960.92 1692.08 550.774 -824.6 991.624 
19383700 10539 -4256.31 1566.69 743.399 -589.718 948.899 
35327.5 3
19384200 11198 -3863 1627.57 770.459 -778.136 1095.04 
19383800 12015.8 -4302.43 1624.43 815.325 -681.648 1062.73 
19383700 11012.6 -4718.5 1551.21 945.252 -922.54 1320.83 
35328 3
19384200 11620 -4387.77 1660.54 833.992 -1037.09 1330.83 
19383800 12360.3 -4610 1580.62 680.873 -607.849 912.726 
19383700 11409.4 -5021 1606.69 784.216 -597.826 986.099 
35328.5 3
19384200 12029.2 -4753.08 1657.23 847.109 -756.331 1135.62 
19383800 12714.2 -5090.15 1566.92 732.601 -994.107 1234.89 
19383700 11713.3 -5277 1539.38 629.24 -530.021 822.718 
35329 3
19384200 12324.4 -5164.57 1653.43 582.255 -811.626 998.878 
19383800 13063 -5477.79 1605.43 688.059 -764.56 1028.58 
19383700 12287.9 -5821.07 1569.93 1133.37 -1073.12 1560.81 
35329.5 3
19384200 12670.5 -5602.23 1614 681.308 -861.534 1098.37 
19383800 13363.2 -5805.08 1631.08 591.005 -644.274 874.286 
19383700 12674.3 -6333.92 1619.23 760.589 -1009.55 1264 
35330 3
19384200 13005.7 -5954 1659.46 678.605 -712.083 983.65 
19383800 13670.5 -6134.15 1602.92 622.08 -666.148 911.448 
19383700 13021.1 -6636 1627.69 701.962 -611.492 930.953 
35330.5 3
19384200 13303.3 -6222.64 1640.5 591.637 -534.081 797.043 
19383800 13974.9 -6481.43 1608.36 605.149 -690.407 918.078 
19383700 13280.7 -6960.93 1595.07 516.178 -645.981 826.88 
35331 3
19384200 13647.8 -6473.58 1672.92 697.465 -507.977 862.843 
19383800 14190.8 -6810.67 1597.58 436.885 -666.474 796.904 
19383700 13652.7 -7296.83 1661.33 752.94 -679.969 1014.53 
35331.5 3
19384200 13937.9 -6856 1749.71 575.444 -758.763 952.291 
19383800 14579.9 -7082.93 1604.5 772.18 -540.202 942.38 
19383700 14026.7 -7588.14 1698.21 742.158 -577.995 940.679 
35332 3
19384200 14287.2 -7176.85 1742 683.706 -627.879 928.27 
19383800 14926 -7496.54 1670 677.244 -809.413 1055.37 
19383700 14426.3 -7990.15 1664.31 781.983 -786.714 1109.24 
35332.5 3
19384200 14578.2 -7532.23 1700.62 591.463 -722.326 933.587 
19383800 15363.8 -8005.92 1666.38 889.775 -1035.33 1365.14 
19383700 14773.4 -8497.31 1614.46 705.441 -1030.8 1249.08 
35333 3
19384200 14832.2 -7962 1691.69 517.312 -875.294 1016.74 
19383800 15650.9 -8306.23 1633.15 584.835 -611.625 846.237 
19383700 15114.5 -8859.38 1605.23 694.658 -737.428 1013.09 
35333.5 3
19384200 15266.8 -8318.69 1729.69 883.208 -724.984 1142.65 
19383800 15894.4 -8720.15 1650.54 494.841 -841.307 976.045 
19383700 15429.2 -9223.69 1605.31 639.775 -740.463 978.569 
35334 3
19384200 15614 -8607.23 1725.54 682.182 -566.873 886.971 
19383800 16290.8 -9105.31 1674.46 778.903 -756.687 1085.94 
19383700 15727.5 -9684.31 1645.54 585.915 -904.942 1078.06 
35334.5 3
19384200 15996.2 -9012.38 1766.77 755.397 -800.699 1100.79 
19383800 16650.9 -9174.92 1616 711.614 -137.58 724.792 
19383700 16110.1 -9978.54 1631.31 756.157 -581.484 953.885 
35335 3
19384200 16302.1 -9415.85 1734.31 602.059 -794.216 996.621 
19383800 16991.9 -9377.08 1590.69 671.26 -397.941 780.35 
19383700 16424.3 -10324.8 1616.92 618.565 -681.708 920.515 
35335.5 3
19384200 16600.9 -9803.17 1744.58 607.398 -787.237 994.321 
19383800 17363.2 -9968.58 1677.5 754.73 -1202.25 1419.51 
19383700 16731.3 -10729 1588.67 624.036 -821.451 1031.6 
35336 3
19384200 16948.1 -10190.5 1702.23 712.855 -795.425 1068.11 
19383800 17763.3 -10416.3 1724.46 821.474 -919.352 1232.89 
19383700 17092.3 -11036.2 1569.31 741.22 -630.864 973.343 
35336.5 3
19384200 17231.2 -10504.9 1693.08 551.807 -612.836 824.656 
19383800 18154.9 -10703.6 1733.69 763.383 -560.054 946.791 
19383700 17463.2 -11361.5 1602.85 723.047 -633.978 961.626 
35337 3
19384200 17541.4 -10920.6 1739.75 621.769 -832.986 1039.45 
19383800 18377.7 -11029.7 1743 446.38 -653.409 791.327 
19383700 18024.3 -11790.1 1578.67 1124.45 -858.962 1415 
35337.5 3
19384200 17883.8 -11333.8 1787.77 695.995 -839.809 1090.73 
19383800 18958.5 -11312.6 1727.77 1180.48 -575.099 1313.11 
19383700 18523.2 -12072.5 1544.92 1013.86 -574.096 1165.12 
35338 3
19384200 18614.8 -11548.5 1680.08 1441.81 -423.456 1502.71 
19383800 19629.6 -11528.8 1677.54 1323.77 -426.491 1390.78 
19383700 18921.4 -12420.3 1617.54 785.465 -685.935 1042.81 
35338.5 3
19384200 19120.9 -11842.5 1644.08 1004.12 -583.486 1161.34 
19383800 19847.1 -11948.5 1634.08 431.471 -832.723 937.867 
19383700 19270.4 -12667 1629.77 692.46 -489.469 847.986 
35339 3
19384200 19407.2 -12164.5 1668.77 570.181 -641.281 858.107 
19383800 20097.3 -12329.5 1688 498.468 -758.964 908.018 
19383700 19622.9 -12948.1 1617.38 702.268 -559.914 898.156 
35339.5 3
19384200 19740 -12424.7 1685.92 659.101 -515.308 836.635 
19383800 20437.1 -12649.2 1716.69 672.81 -633.054 923.813 
19383700 19895.2 -13304.5 1603.62 539.071 -705.712 888.047 
35340 3
19384200 20020.2 -12819.7 1740.08 565.02 -796.319 976.408 
19383800 20737.3 -12972.8 1738.42 605.356 -652.257 889.884 
19383700 20199.8 -13611.6 1627.75 614.105 -619.197 872.084 
35340.5 3
19384200 20283.9 -13169.4 1748.85 537.012 -712.257 892.015 
19383800 21032 -13232.6 1728.54 600.136 -529.257 800.173 
19383700 20488.6 -13943.4 1650.46 588.321 -675.766 895.981 
35341 3
19384200 20565.7 -13442.5 1742.77 572.702 -555.191 797.636 
19383800 21324.8 -13465.2 1734.15 595.059 -472.639 759.923 
19383700 20876.5 -14176.6 1641.54 788.462 -474.046 919.995 
35341.5 3
19384200 20982.9 -13647.1 1700.21 826.21 -405.157 920.204 
19383800 21711.9 -13703.6 1693.86 766.511 -472.255 900.313 
19383700 21231.5 -14423 1603.64 702.894 -487.89 855.627 
35342 3
19384200 21356.8 -13747.6 1737.69 723.096 -194.338 748.756 
19383800 22191.5 -13945.8 1663.23 927.817 -468.478 1039.38 
19383700 21784.8 -14631.5 1575.85 1070.15 -403.363 1143.65 
35342.5 3
19384200 21751.7 -14019.8 1739.69 794.614 -547.748 965.111 
19383800 22640.5 -14160.8 1646.38 903.266 -432.441 1001.45 
19383700 22255.2 -14844.2 1569.92 946.448 -427.952 1038.7 
35343 3
19384200 22186.8 -14264.2 1613.69 875.561 -491.72 1004.19 
19383800 23201.3 -14355.4 1540.15 1128.46 -391.58 1194.47 
19383700 22834.5 -15072.5 1546.46 1165.61 -459.372 1252.86 
35343.5 3
19384200 22695.8 -14511 1504.08 1021.93 -495.521 1135.73 
19383800 23765.7 -14450.5 1661.54 1133.3 -190.918 1149.27 
19383700 23267.4 -15163.8 1626.77 869.323 -183.349 888.448 
35344 3
19384200 23215.2 -14785.5 1599.75 1062.33 -561.35 1201.53 
19383800 24248.8 -14638.6 1645.5 987.848 -384.707 1060.11 
19383700 23718.1 -15360.8 1605.92 921.674 -402.837 1005.86 
35344.5 3
19384200 23834.6 -14957.8 1688.85 1253.78 -348.723 1301.37 
19383800 24683.6 -14678.9 1684.46 880.294 -81.6594 884.074 
19383700 24126.9 -15599.1 1637 827.611 -482.274 957.877 
35345 3
19384200 24365.2 -15089.9 1692.08 1026.34 -255.617 1057.69 
19383800 25197.2 -14784.8 1624.08 993.305 -204.731 1014.18 
19383700 24537.6 -15769.5 1661.77 794.376 -329.713 860.083 
35345.5 3
19384200 24790.2 -15195.2 1711.42 851.575 -210.909 877.304 
19383800 25597.1 -14857.2 1642.75 801.462 -145.085 814.488 
19383700 25105.9 -15818.5 1618 1138.88 -98.1193 1143.1 
35346 3
19384200 25313.2 -15309.2 1709.77 1058.83 -230.743 1083.68 
19383800 26010.2 -15033.2 1605.08 836.331 -356.405 909.106 
19383700 25543 -15957.5 1644.38 884.784 -281.299 928.424 
35346.5 3
19384200 25749.5 -15375.3 1687.83 865.614 -131.309 875.516 
19383800 26452.8 -15272.3 1566.42 878.014 -474.41 997.985 
19383700 26098.2 -16056.4 1581.17 1101.69 -196.34 1119.05 
35347 3
19384200 26183.6 -15476 1620.69 889.581 -206.284 913.185 
19383800 26971.8 -15540.5 1623.38 1063.72 -549.601 1197.32 
19383700 26660.5 -16314.1 1551.31 1152.07 -527.992 1267.3 
35347.5 3
19384200 26634.7 -15693.8 1577.38 902.154 -435.692 1001.85 
19383800 27501.8 -15779.5 1620.69 1059.85 -477.846 1162.59 
19383700 27145.2 -16514.8 1555.69 969.538 -401.538 1049.4 
35348 3
19384200 27128.6 -16003.2 1595 964.694 -604.117 1138.24 
19383800 28017.9 -16055.3 1677.15 1008.11 -538.762 1143.05 
19383700 27645.8 -16678.3 1637.62 977.614 -319.261 1028.42 
35348.5 3
19384200 27680.8 -16225.8 1639.54 1080.69 -435.647 1165.19 
19383800 28514.5 -16189.1 1752.23 971.7 -261.779 1006.34 
19383700 28109.4 -16825.9 1694.77 907.271 -288.876 952.15 
35349 3
19384200 28172.5 -16412.7 1721.5 991.238 -376.809 1060.44 
19383800 28974.5 -16251 1788.58 927.497 -124.845 935.862 
19383700 28569.4 -17021.2 1678.92 927.484 -393.804 1007.63 
35349.5 3
19384200 28608.8 -16624.2 1753.23 883.136 -428.112 981.432 
19383800 29489.8 -16352.3 1750.62 1043.06 -205.076 1063.02 
19383700 29036.4 -17162.5 1593.69 945.279 -286.009 987.6 
35350 3
19384200 29113.9 -16705.9 1765.08 1004.28 -162.563 1017.35 
19383800 29942 -16447.5 1729.46 899.067 -189.326 918.785 
19383700 29481.8 -17293.2 1656.62 885.609 -259.826 922.937 
35350.5 3
19384200 29646.2 -16784.8 1748.46 1056.01 -156.441 1067.54 
19383800 30426.4 -16560.7 1697.31 961.081 -224.512 986.956 
19383700 29971.7 -17369.7 1654.31 971.917 -151.709 983.686 
35351 3
19384200 30102 -16900.3 1709.62 915.354 -232.005 944.298 
19383800 30958.6 -16694.2 1616.15 1068.74 -267.995 1101.83 
19383700 30542.8 -17589.4 1531.38 1146.9 -441.149 1228.81 
35351.5 3
19384200 30584.2 -16950.8 1651 986.026 -103.324 991.425 
19383800 31497.9 -16872.1 1519.17 1102.87 -363.864 1161.34 
19383700 31276.5 -17924.4 1459.5 1500.31 -685.137 1649.35 
35352 3
19384200 31110.4 -17130 1515.69 1080.53 -367.899 1141.44 
19383800 32051.6 -17085 1481.46 1136.96 -437.201 1218.12 
19383700 31863.6 -18146.1 1430.15 1205.58 -455.155 1288.63 
35352.5 3
19384200 31653.8 -17328.8 1386.62 1063.37 -389.131 1132.34 
19383800 32832.3 -17370.2 1644.77 1527.77 -558.031 1626.5 
19383700 32084.1 -18223.7 1386.54 431.432 -151.889 457.388 
35353 3
19384200 32294.4 -17587.1 1317.92 1253.65 -505.344 1351.67 
19383800 33300.5 -17598.1 1650.46 916.303 -446.033 1019.1 
19383700 32898.3 -18505.2 1550.08 1593.41 -550.805 1685.92 
35353.5 3
19384200 33053.2 -17817.9 1625.38 1502.67 -457.121 1570.66 
19383800 33757.2 -17755.8 1667.92 904.341 -312.262 956.734 
19383700 33486.9 -18555.1 1587.08 1165.58 -98.8576 1169.76 
35354 3
19384200 33583 -17995.9 1655.5 1092.31 -366.997 1152.31 
19383800 34391.8 -17864.2 1648.67 1308.29 -223.672 1327.27 
19383700 33909.6 -18590.7 1575.5 871.464 -73.3809 874.548 
35354.5 3
19384200 33977.8 -18153.4 1698.69 800.905 -319.408 862.247 
19383800 34853.9 -18186.2 1681.46 937.471 -653.105 1142.54 
19383700 34420.5 -18835.3 1654.15 1036.42 -496.229 1149.09 
35355 3
19384200 34365.4 -18280.4 1666.08 775.077 -254 815.635 
19383800 35026.3 -18377.8 1730.69 344.769 -383.231 515.492 
19383700 34864.6 -18990.5 1626.54 888.154 -310.308 940.802 
35355.5 3
19384200 34933.3 -18395.4 1691.23 1129.07 -228.628 1151.99 
19383800 35594.7 -18476.4 1646.92 1129.99 -195.902 1146.84 
19383700 35338.2 -19055.3 1624.85 941.428 -128.919 950.214 
35356 3
19384200 35403.8 -18558.1 1670.15 922.474 -319.005 976.075 
19383800 36269.5 -18679.3 1597.38 1323.08 -397.888 1381.61 
19383700 35914.9 -19260.6 1580.23 1130.92 -402.564 1200.43 
35356.5 3
19384200 35921 -18724.1 1657.46 1028.29 -330.02 1079.95 
19383800 36819.5 -18729.4 1610.31 1093.59 -99.5565 1098.11 
19383700 36398.2 -19456.8 1567.62 960.697 -390.121 1036.89 
35357 3
19384200 36489.6 -18828.4 1662.08 1132.7 -207.784 1151.6 
19383800 37350.6 -18838.2 1662.31 1057.92 -216.825 1079.91 
19383700 36926.2 -19613.1 1604.77 1051.79 -311.217 1096.87 
35357.5 3
19384200 37026.7 -19049.2 1693.23 1067.75 -438.905 1154.44 
19383800 37892.6 -18971.2 1684.46 1077.53 -264.261 1109.47 
19383700 37391.5 -19748 1642.46 925.218 -268.237 963.317 
35358 3
19384200 37577 -19170.2 1731.5 1146.47 -252.284 1173.9 
19383800 38310.4 -19222.8 1687.08 870.419 -524.332 1016.15 
19383700 37916.8 -19943 1721.17 1094.36 -406.25 1167.34 
35358.5 3
19384200 38004.8 -19339.8 1693.69 858.974 -340.4 923.964 
19383800 38775.8 -19483.9 1684.08 934.597 -524.277 1071.61 
19383700 38476.1 -20192 1750.38 1122.98 -500 1229.26 
35359 3
19384200 38485.9 -19542.6 1738.75 960.374 -404.819 1042.21 
19383800 39264.9 -19727.1 1666.83 976.189 -485.35 1090.19 
19383700 38871.8 -20411.6 1777.75 789.767 -438.29 903.233 
35359.5 3
19384200 38904.2 -19646.3 1782.31 825.077 -204.585 850.063 
19383800 39588.3 -20039.2 1568.31 637.852 -615.675 886.517 
19383700 39320.2 -20582.6 1743.85 884.426 -337.341 946.577 
35360 3
19384200 39314.3 -19909.8 1698.08 794.723 -510.584 944.606 
19383800 40173.8 -20221.8 1536.23 1134.76 -353.757 1188.63 
19383700 39740.8 -20784.5 1617.69 815.295 -391.175 904.281 
35360.5 3
19384200 39711.8 -20133.7 1658.83 807.81 -455.076 927.173 
19383800 40838.6 -20600.4 1621.75 1351.09 -769.609 1554.91 
19383700 40096.9 -20985.5 1559.08 723.721 -408.615 831.106 
35361 3
19384200 40279.4 -20375.1 1652.15 1144.42 -486.714 1243.62 
19383800 41481.2 -20793.5 1723.46 1295.66 -389.358 1352.9 
19383700 40710.2 -21178.4 1519.15 1236.37 -388.88 1296.08 
35361.5 3
19384200 40898.3 -20620.3 1686.42 1237.9 -490.513 1331.54 
19383800 41866.9 -20906.4 1733.33 771.372 -225.756 803.729 
19383700 41354.1 -21450.2 1587.42 1287.86 -543.731 1397.94 
35362 3
19384200 41308 -20810.1 1653.77 812.831 -376.475 895.783 
19383800 42309.9 -21021.6 1753.69 878.981 -228.569 908.213 
19383700 41861.1 -21689.8 1682.31 1005.94 -475.389 1112.61 
35362.5 3
19384200 41644.7 -20899.3 1666.67 665.349 -176.396 688.335 
19383800 42811.9 -21227.8 1775.75 992.082 -407.381 1072.47 
19383700 42400.2 -21946.7 1627.75 1065.56 -507.55 1180.26 
35363 3
19384200 42115.3 -20871.6 1641.42 966.461 56.9815 968.14 
19383800 43192.4 -21524.4 1684.83 781.314 -609.172 990.728 
19383700 42828.5 -22059.2 1666.5 879.363 -231.177 909.243 
35363.5 3
19384200 42719 -21049 1679.54 1207.33 -354.833 1258.4 
19383800 43629.5 -21731.3 1626.92 874.244 -413.782 967.222 
19383700 43228.9 -22192.5 1725.31 800.846 -266.577 844.048 
35364 3
19384200 43311.3 -21375.2 1755.25 1177.6 -648.608 1344.41 
19383800 44173.3 -21787.7 1612 1081.1 -112.046 1086.89 
19383700 43740.5 -22367.3 1618.17 1017.05 -347.505 1074.78 
35364.5 3
19384200 43720.2 -21602.9 1764.31 817.641 -455.346 935.883 
19383800 44625.8 -22077.1 1658.69 905.026 -578.821 1074.29 
19383700 44234.7 -22596.8 1597.31 988.385 -458.872 1089.71 
35365 3
19384200 44069.6 -21726.6 1633.54 690.635 -244.451 732.621 
19383800 45217.4 -22167.4 1662.23 1169.05 -178.474 1182.59 
19383700 44688.8 -22708.4 1681.92 897.537 -220.584 924.246 
35365.5 3
19384200 44487.5 -21908.5 1630.58 851.089 -370.437 928.211 
19383800 45582.4 -22351.2 1665.92 743.446 -374.302 832.354 
19383700 45157.3 -22937.2 1696.75 954.149 -465.951 1061.84 
35366 3
19384200 45080 -22132 1726.31 1201.83 -453.347 1284.49 
19383800 45846.1 -22588.3 1691.31 534.808 -481.016 719.302 
19383700 45423.8 -23191.8 1642.69 540.594 -516.435 747.628 
35366.5 3
19384200 45383.5 -22413.3 1721.46 589.246 -546.229 803.478 
19383800 46200.5 -22725.9 1703.23 688.275 -267.214 738.326 
19383700 45679.5 -23480 1639 496.49 -559.671 748.154 
35367 3
19384200 45634.8 -22729.4 1744.58 507.822 -638.604 815.903 
19383800 46512.7 -22919.4 1733.08 630.562 -390.896 741.895 
19383700 46169.7 -23534.1 1725.58 990.158 -109.259 996.168 
35367.5 3
19384200 45954.1 -22928.2 1760 651.518 -405.743 767.53 
19383800 46884.8 -23307.3 1729.46 759.55 -791.614 1097.07 
19383700 46494.8 -23768.5 1705.69 663.475 -478.323 817.919 
35368 3
19384200 46371.7 -23128 1768 822.078 -393.247 911.293 
19383800 47167.2 -23725.9 1703.85 555.724 -824.046 993.922 
19383700 46754.5 -24148.1 1710.85 511.357 -747.274 905.486 
35368.5 3
19384200 46811.5 -23354 1727.15 870.982 -447.525 979.229 
19383800 47067.4 -23977.8 1697.23 -197.563 -498.858 536.554 
19383700 47261.6 -24400.1 1697.08 1004.11 -499.01 1121.27 
35369 3
19384200 47273.7 -23539.6 1721.38 935.534 -375.74 1008.17 
19383800 46932.5 -23915.1 1694.31 -273.124 127.063 301.233 
19383700 47369.3 -24300.8 1695 218.001 201.028 296.541 
