# Supplementary material for: Intrinsic group behaviour II: On the dependence of triad spatial dynamics on social and personal features; and on the effect of social interaction on small group dynamics
Source: PLoS One. 2019 Dec 3;14(12):e0225704. doi: 10.1371/journal.pone.0225704 (PMC6890182; doi:10.1371/journal.pone.0225704)
Supplement: S3 Data Set — (ZIP) [file pone.0225704.s003.zip › set_3_int/group_traj_triad_int/traj_3_0109_26.dat]

3 15574301 15574400 15574300 0 0 0 1 0 1 0 60 60 60 1504.62 1556.79 1475.23 
22063 1
15574300 -13347.4 13571.4 1174.22 0 0 0 
22063.5 2
15574301 -11524.8 12401.1 1184.85 0 0 0 
15574300 -13174.5 12793.1 1150.08 395.666 -1781.16 1824.58 
22064 2
15574301 -11190.4 11978.7 1088.17 668.859 -844.821 1077.54 
15574300 -12698.2 12358.4 1295.33 952.744 -869.321 1289.74 
22064.5 3
15574400 -11500.6 12681.2 1115.75 0 0 0 
15574301 -10838.2 11579.7 1244.69 711.487 -806.009 1075.11 
15574300 -12355.2 11977.9 1181.38 692.955 -768.674 1034.91 
22065 3
15574400 -11357.6 12347.6 1148.67 355.825 -830.017 903.072 
15574301 -10487.2 11262.2 1219.5 703.368 -636.157 948.379 
15574300 -11998.3 11542.9 1227.5 715.071 -871.756 1127.51 
22065.5 3
15574400 -11181.4 11846.2 1214.46 357.401 -1016.94 1077.92 
15574301 -10111.2 10841.2 1221.54 762.716 -853.994 1145.01 
15574300 -11727.7 11025.5 1255.92 548.968 -1049.6 1184.5 
22066 3
15574400 -10902.1 11386.7 1197.33 558.603 -919.128 1075.56 
15574301 -9737.08 10396 1205.33 748.295 -890.462 1163.13 
15574300 -11435.6 10526.1 1311.42 584.218 -998.756 1157.08 
22066.5 3
15574400 -10694 10727.2 1227.77 410.421 -1300.81 1364.02 
15574301 -9370.85 10073.6 1229.54 722.361 -635.867 962.358 
15574300 -11135.1 10143.9 1286.08 592.715 -753.768 958.893 
22067 3
15574400 -10391.7 10261.2 1305.25 588.197 -906.59 1080.69 
15574301 -9025.42 9697.67 1282.42 672.042 -731.418 993.283 
15574300 -10744.2 9719.58 1311.67 760.364 -825.564 1122.37 
22067.5 3
15574400 -10055.4 9896 1310.17 690.452 -749.829 1019.3 
15574301 -8776.5 9358.92 1259.5 511.123 -695.585 863.183 
15574300 -10462.8 9349.08 1358.42 577.858 -760.78 955.357 
22068 3
15574400 -9671.69 9462.31 1276.23 762.871 -862.211 1151.25 
15574301 -8497.77 8984 1266.23 554.137 -745.361 928.779 
15574300 -10089.9 8977 1298.15 741.372 -739.728 1047.3 
22068.5 3
15574400 -9319.58 9005.08 1263.17 695.868 -903.605 1140.5 
15574301 -8318.67 8599.08 1260.25 353.958 -760.705 839.022 
15574300 -9736 8556.92 1353.58 699.453 -830.204 1085.58 
22069 3
15574400 -9034.25 8693.83 1325.58 588.316 -641.753 870.61 
15574301 -8017.08 8247 1295.92 621.821 -725.945 955.855 
15574300 -9482.17 8232.83 1330.25 523.368 -668.213 848.777 
22069.5 3
15574400 -8683.69 8327.92 1378.77 696.934 -727.456 1007.43 
15574301 -7584.08 7948.23 1246.15 860.848 -593.975 1045.88 
15574300 -8989.85 7809.23 1359.31 978.768 -842.152 1291.2 
22070 3
15574400 -8225.17 7967.08 1313.33 893.812 -703.391 1137.39 
15574301 -7174.17 7776.08 1258.58 799.045 -335.57 866.649 
15574300 -8636.17 7488.67 1352.33 689.434 -624.881 930.481 
22070.5 3
15574400 -7911.42 7656.67 1294.58 645.576 -638.717 908.146 
15574301 -6749.42 7570.42 1187.25 873.971 -423.182 971.035 
15574300 -8187.75 7165.25 1371.92 922.668 -665.466 1137.61 
22071 3
15574400 -7430.38 7508.54 1318.08 952.539 -293.323 996.679 
15574301 -6108.38 7225.85 1260.77 1269.37 -682.318 1441.13 
15574300 -7803.54 6919 1243.46 760.815 -487.624 903.668 
22071.5 3
15574400 -6993.92 7247.83 1220.58 859.189 -513.199 1000.79 
15574301 -5469.67 7042.42 1234 1257.32 -361.082 1308.14 
15574300 -7388.58 6737.75 1287.25 816.841 -356.791 891.364 
22072 3
15574400 -6193.5 6839.92 1183.75 1646.95 -839.335 1848.49 
15574301 -4827.42 7005.58 1328.92 1321.5 -75.7888 1323.67 
15574300 -6799.33 6416.17 1307.17 1212.45 -661.694 1381.26 
22072.5 3
15574400 -5770.92 6459.85 1156 833.485 -749.646 1121.01 
15574301 -4349.46 6879.23 1383.15 942.712 -249.216 975.097 
15574300 -6333.46 6258.08 1236.31 918.879 -311.814 970.344 
22073 3
15574400 -5412 6309.08 1140.17 698.294 -293.313 757.395 
15574301 -3914.5 6802.17 1426.67 846.229 -149.93 859.408 
15574300 -5963 6011.08 1328.5 720.742 -480.532 866.245 
22073.5 3
15574400 -4917.83 6107.25 1137.17 998.316 -407.744 1078.37 
15574301 -3511.67 6785.92 1476.58 813.805 -32.8283 814.467 
15574300 -5605.83 5853.08 1156.17 721.549 -319.192 788.997 
22074 3
15574400 -4401.58 5961.58 1215.5 1032.5 -291.333 1072.81 
15574301 -3319.25 6626.67 1458.58 384.833 -318.5 499.539 
15574300 -4921.33 5553.25 1073 1369 -599.667 1494.58 
22074.5 3
15574400 -4026.33 5858.17 1325.83 773.711 -213.23 802.556 
15574301 -2977.08 6347.75 1462.25 705.498 -575.086 910.193 
15574300 -4264.75 5345.08 1506.17 1353.78 -429.21 1420.19 
22075 3
15574400 -3529.62 5697.62 1372.54 997.426 -322.392 1048.23 
15574301 -2612.08 6083 1471.23 732.945 -531.627 905.447 
15574300 -3728.85 5151.31 1685.31 1076.11 -389.108 1144.3 
22075.5 3
15574400 -3087 5635.42 1425.75 876.466 -123.166 885.078 
15574301 -2147.83 5883.25 1475.42 919.294 -395.545 1000.78 
15574300 -3271.25 4983 1549 906.131 -333.283 965.479 
22076 3
15574400 -2642.54 5400.08 1479.38 887.149 -469.74 1003.84 
15574301 -1776.38 5719.15 1471.62 741.415 -327.537 810.541 
15574300 -2830.46 4834.62 1550 879.817 -296.177 928.331 
22076.5 3
15574400 -2207.67 5259.17 1493.08 857.735 -277.93 901.64 
15574301 -1299.17 5606.83 1499.83 941.258 -221.539 966.978 
15574300 -2509.83 4664.25 1591.92 632.403 -336.026 716.133 
22077 3
15574400 -1748.25 5051.17 1547.67 928.114 -420.202 1018.81 
15574301 -866.333 5407.75 1506.5 874.411 -402.189 962.471 
15574300 -2172.08 4499.5 1585 682.323 -332.828 759.17 
22077.5 3
15574400 -1336.42 4950.25 1580.08 847.394 -207.647 872.464 
15574301 -490.333 5227.58 1552.75 773.663 -370.713 857.894 
15574300 -1809.83 4302.67 1573.75 745.37 -405.007 848.297 
22078 3
15574400 -976.917 4775.75 1546.67 732.179 -355.397 813.876 
15574301 -127.75 5018.33 1553.67 738.459 -426.171 852.61 
15574300 -1452.08 4178 1542.67 728.615 -253.904 771.587 
22078.5 3
15574400 -554.75 4503.83 1576.58 844.333 -543.833 1004.32 
15574301 294 4836.25 1564.08 843.5 -364.167 918.754 
15574300 -1076.42 3999.67 1553.42 751.333 -356.667 831.693 
22079 3
15574400 -270.615 4297.08 1598 556.036 -404.611 687.668 
15574301 671.308 4676.38 1533.77 738.371 -312.848 801.914 
15574300 -764.538 3766.85 1540.54 610.329 -455.617 761.636 
22079.5 3
15574400 75.4167 4080.92 1499.17 690.683 -431.458 814.37 
15574301 1123.58 4464.58 1486 902.746 -422.757 996.832 
15574300 -401.167 3540.33 1534.17 725.293 -452.121 854.672 
22080 3
15574400 492 3912 1466.85 829.847 -336.487 895.472 
15574301 1705.31 4419.08 1495.46 1158.81 -90.6502 1162.35 
15574300 200.692 3423 1516.77 1198.92 -233.732 1221.49 
22080.5 3
15574400 927.167 3805.75 1508.83 853.268 -208.333 878.333 
15574301 2155.5 4101.25 1443.75 882.73 -623.19 1080.55 
15574300 585.083 3266.5 1566.42 753.708 -306.863 813.782 
22081 3
15574400 1290.62 3630.69 1504.69 749.379 -360.944 831.775 
15574301 2587.38 3879.15 1462.38 890.484 -457.93 1001.33 
15574300 904.231 3118.69 1597.77 658.036 -304.758 725.182 
22081.5 3
15574400 1691.69 3396.85 1455.69 797.37 -464.903 923.002 
15574301 2840.15 3577.62 1459.69 502.523 -599.48 782.244 
15574300 1300.23 2925.46 1578.62 787.276 -384.157 876.002 
22082 3
15574400 2138.85 3229.54 1489 881.96 -329.995 941.675 
15574301 3248.46 3362.54 1458.62 805.341 -424.215 910.237 
15574300 1635 2779.62 1595.54 660.294 -287.665 720.236 
22082.5 3
15574400 2327.23 3016.85 1473.31 374.522 -422.848 564.86 
15574301 3647.69 3202.69 1473.54 793.699 -317.786 854.954 
15574300 2052.15 2567 1581.69 829.332 -422.695 930.839 
22083 3
15574400 2716.85 2919.77 1440.77 771.516 -192.232 795.103 
15574301 4100.08 2979.92 1458.23 895.811 -441.127 998.534 
15574300 2242.92 2549.62 1592.54 377.761 -34.425 379.326 
22083.5 3
15574400 3071.92 2725.17 1395.92 718.766 -393.932 819.639 
15574301 4535.17 2812.75 1387.5 880.748 -338.407 943.524 
15574300 2807.83 2266.92 1551.67 1143.54 -572.265 1278.74 
22084 3
15574400 3526.08 2435.54 1366.46 928.753 -592.287 1101.54 
15574301 5040.23 2579.23 1372.85 1032.85 -477.544 1137.91 
15574300 3207.23 2054.38 1503.54 816.764 -434.626 925.204 
22084.5 3
15574400 3914.15 2260.54 1342.85 755.013 -340.467 828.229 
15574301 5553.08 2159.38 1398.92 997.755 -816.821 1289.46 
15574300 3600.85 1825.54 1543.69 765.789 -445.226 885.81 
22085 3
15574400 4344.5 2080.58 1343.33 869.386 -363.546 942.336 
15574301 5814.58 2066.83 1427.17 528.296 -186.972 560.406 
15574300 4076.17 1443.83 1506.08 960.243 -771.121 1231.54 
22085.5 3
15574400 4840.23 1650.23 1340.54 1007.58 -874.7 1334.29 
15574301 6193.23 1945.77 1434.85 769.609 -246.065 807.989 
15574300 4564.69 1226.23 1493 992.938 -442.282 1086.99 
22086 3
15574400 5250.92 1473.38 1417.77 814.866 -350.885 887.202 
15574301 6510.62 1591.85 1445.54 629.731 -702.228 943.232 
15574300 5197 874.231 1518.46 1254.58 -698.413 1435.88 
22086.5 3
15574400 5751 1283.23 1442 990.251 -376.542 1059.43 
15574301 6925.31 1214.85 1471.69 821.173 -746.535 1109.79 
15574300 5645.54 660.385 1496.15 888.195 -423.458 983.975 
22087 3
15574400 6204.17 1016.42 1428.17 915.488 -539.018 1062.38 
15574301 7250 970.5 1497.42 655.944 -493.629 820.933 
15574300 6072.17 473.917 1490.58 861.875 -376.703 940.603 
22087.5 3
15574400 6674.85 863.846 1421.69 939.48 -304.532 987.604 
15574301 7699.46 743.154 1483.08 897.129 -453.785 1005.37 
15574300 6491.23 368.462 1511.92 836.455 -210.489 862.533 
22088 3
15574400 7056.08 741.231 1459.62 731.729 -235.346 768.645 
15574301 8215.31 586.231 1431.31 990.108 -301.196 1034.91 
15574300 7000.62 171.231 1509.23 977.706 -378.562 1048.44 
22088.5 3
15574400 7504.42 566.75 1499.17 902.092 -351.068 967.997 
15574301 8820 621.667 1334.42 1216.68 71.2996 1218.77 
15574300 7427.75 39.5 1514.33 859.426 -265.052 899.369 
22089 3
15574400 7910.33 652.417 1448 849.198 179.219 867.904 
15574301 9305.33 770.833 1332.33 1015.34 312.064 1062.22 
15574300 7844.75 -39.5 1579.75 872.385 -165.272 887.902 
22089.5 3
15574400 8308.85 731.615 1379.46 808.342 160.646 824.151 
15574301 9623.62 892.615 1283.38 645.603 247.022 691.247 
15574300 8322.85 16.6923 1487.31 969.769 113.98 976.444 
22090 2
15574400 8708.62 773.769 1277.77 777.761 82.0114 782.073 
15574300 8823.69 144.154 1468.15 974.409 247.98 1005.47 
22090.5 2
15574400 8978.54 816 1232.85 527.194 82.482 533.607 
15574300 9262.92 179.692 1477 857.873 69.4111 860.676 
22091 2
15574400 9322.25 1097.5 1251.33 698.601 572.154 902.997 
15574300 9577.08 411.917 1413.33 638.537 472.001 794.049 
