# Supplementary material for: Intrinsic group behaviour II: On the dependence of triad spatial dynamics on social and personal features; and on the effect of social interaction on small group dynamics
Source: PLoS One. 2019 Dec 3;14(12):e0225704. doi: 10.1371/journal.pone.0225704 (PMC6890182; doi:10.1371/journal.pone.0225704)
Supplement: S3 Data Set — (ZIP) [file pone.0225704.s003.zip › set_3_int/group_traj_triad_int/traj_3_0109_25.dat]

3 15470100 15470000 15470500 0 1 0 0 2 0 1 46.6667 40 50 1661.78 1718.66 1558.2 
21420.5 1
15470000 6835 4763 1652 0 0 0 
21421 2
15470100 8168 2793.67 1207 0 0 0 
15470000 6935.29 4406.79 1649 306.684 -1089.34 1131.69 
21421.5 2
15470100 8141.46 2516.92 1225.15 -85.3327 -889.851 893.933 
15470000 7194.54 3756.92 1649 497.606 -1247.34 1342.93 
21422 2
15470100 8235.31 1955.46 1369 187.692 -1122.92 1138.5 
15470000 7305.31 3226.31 1649 221.538 -1061.23 1084.11 
21422.5 2
15470100 8398.31 1385.54 1398.69 334.016 -1167.88 1214.7 
15470000 7449.85 2827.77 1649 296.185 -816.677 868.727 
21423 2
15470100 8614.08 916.846 1494.62 441.246 -958.471 1055.16 
15470000 7556.54 2370.62 1647.38 218.185 -934.875 959.998 
21423.5 2
15470100 8684 334.385 1502.23 140.126 -1167.26 1175.64 
15470000 7605.92 1853.69 1603.69 98.9672 -1035.92 1040.63 
21424 2
15470100 8645.54 44.1538 1535.38 -74.9738 -565.752 570.698 
15470000 7776.92 1176.08 1544.85 333.333 -1320.89 1362.3 
21424.5 2
15470100 9000.75 -460.583 1607.42 721.975 -1025.89 1254.47 
15470000 7753.5 662.833 1555.17 -47.6079 -1043.18 1044.26 
21425 3
15470500 8468 277.8 1230.2 0 0 0 
15470100 9271.92 -967.154 1631.54 557.969 -1042.33 1182.27 
15470000 7837.08 320.077 1549.08 171.969 -705.26 725.924 
21425.5 3
15470500 8656.31 33.9231 1281.46 533.45 -690.869 872.851 
15470100 9610.23 -1409.38 1707.69 665.96 -870.533 1096.05 
15470000 8133.69 -312.538 1589.23 583.889 -1245.31 1375.4 
21426 3
15470500 9121.31 -470.538 1378.85 915.354 -993.035 1350.55 
15470100 9934.46 -1780.54 1656.38 638.25 -730.618 970.137 
15470000 8555 -968.385 1704.08 829.346 -1291.04 1534.47 
21426.5 3
15470500 9430.23 -1249.69 1397.62 606.922 -1530.75 1646.68 
15470100 10157.5 -2357.69 1660.46 438.265 -1133.9 1215.65 
15470000 8791 -1546.85 1725.08 463.654 -1136.47 1227.41 
21427 3
15470500 9888.75 -1696.42 1518.25 928.177 -904.3 1295.87 
15470100 10354.7 -2637.5 1660.92 399.045 -566.412 692.863 
15470000 8950.83 -1956.5 1737.33 323.549 -829.259 890.143 
21427.5 3
15470500 10017.2 -2042.54 1553.15 259.927 -700.651 747.311 
15470100 10539.1 -2806 1646.38 373.3 -341.093 505.665 
15470000 9245.08 -2367.38 1739.77 595.635 -831.75 1023.03 
21428 3
15470500 10058.4 -2365.92 1534.54 80.2155 -629.153 634.246 
15470100 10872.5 -3192.31 1639.85 648.608 -751.571 992.75 
15470000 9563 -2908.31 1700.92 618.527 -1052.38 1220.69 
21428.5 3
15470500 10325.3 -2758.25 1532.5 548.149 -805.599 974.401 
15470100 11089 -3551.17 1611.17 444.637 -736.877 860.633 
15470000 9884.5 -3300.25 1721.42 660.164 -804.81 1040.93 
21429 3
15470500 10805.4 -3234.77 1553.23 962.027 -954.948 1355.52 
15470100 11467.5 -3961.85 1608.38 758.44 -823.005 1119.18 
15470000 10131.6 -3713.69 1703.46 495.221 -828.542 965.259 
21429.5 3
15470500 11105.9 -3357.58 1546.08 602.269 -246.12 650.617 
15470100 11875.2 -4301 1675 817.211 -679.667 1062.91 
15470000 10458.4 -4181.25 1643.67 654.912 -936.989 1143.18 
21430 3
15470500 11346.5 -3709.77 1598.85 484.969 -710.052 859.866 
15470100 12254.2 -4651.62 1641.69 763.919 -706.886 1040.8 
15470000 10869.3 -4599.92 1642.31 828.409 -844.099 1182.69 
21430.5 3
15470500 11628.8 -4124.46 1529.69 549.237 -806.794 976.001 
15470100 12638.6 -5121.77 1557.85 747.98 -914.696 1181.58 
15470000 11184.5 -5049.92 1621.85 613.14 -875.486 1068.84 
21431 3
15470500 11833.2 -4488.92 1534.5 413.76 -737.763 845.868 
15470100 12970.3 -5566.17 1561.08 671.494 -899.59 1122.57 
15470000 11616.4 -5528.58 1637.58 874.403 -968.948 1305.16 
21431.5 3
15470500 12234.5 -4895.46 1490 813.986 -824.635 1158.7 
15470100 13267.6 -5848.31 1599.54 603.006 -572.294 831.347 
15470000 12044.2 -6091.08 1696.69 867.777 -1140.96 1433.47 
21432 3
15470500 12678.8 -5416.46 1482.23 873.054 -1023.58 1345.34 
15470100 13575.8 -6226.46 1675 605.561 -742.935 958.466 
15470000 12433 -6391.15 1686.92 763.79 -589.542 964.85 
21432.5 3
15470500 13047.8 -5720.31 1515.46 727.659 -599.302 942.683 
15470100 13867 -6558.46 1702.23 574.268 -654.832 870.97 
15470000 12877.8 -6747.62 1713 877.257 -703.08 1124.23 
21433 3
15470500 13381.2 -6098 1516.33 673.699 -763.015 1017.87 
15470100 14164.2 -6850.25 1666.92 600.505 -589.472 841.477 
15470000 13200.7 -7005 1726 652.318 -519.969 834.198 
21433.5 3
15470500 13841 -6433.58 1605.67 944.045 -689.083 1168.78 
15470100 14549.6 -7229.17 1683.25 791.239 -778.063 1109.7 
15470000 13588.8 -7250.08 1691.25 797.057 -503.251 942.635 
21434 3
15470500 14130.4 -6707.69 1620.23 578.769 -548.218 797.193 
15470100 14909.9 -7649.69 1692.15 720.679 -841.051 1107.59 
15470000 13933.9 -7642.69 1719.31 690.179 -785.218 1045.43 
21434.5 3
15470500 14444.8 -7083.92 1543.69 614.032 -734.826 957.604 
15470100 15215.2 -8100.62 1709.62 596.154 -880.709 1063.51 
15470000 14329.2 -8125.46 1709.69 772.085 -942.909 1218.68 
21435 3
15470500 14894.7 -7571.38 1585.38 892.705 -967.186 1316.2 
15470100 15411.8 -8585.92 1687.15 390.263 -962.912 1038.99 
15470000 14710.9 -8694 1689.15 757.326 -1128.05 1358.69 
21435.5 3
15470500 15207.8 -8122.85 1515.23 621.184 -1094.17 1258.2 
15470100 15636.2 -8975.38 1708.15 445.208 -772.741 891.818 
15470000 14968.2 -9280.15 1711.69 510.531 -1163 1270.13 
21436 3
15470500 15444.9 -8582.83 1546.17 485.958 -942.597 1060.49 
15470100 15899.7 -9244.08 1738 539.828 -550.612 771.095 
15470000 15276.8 -9705.5 1717.25 632.212 -871.611 1076.75 
21436.5 3
15470500 15694.2 -9206.15 1561.69 510.89 -1277.3 1375.68 
15470100 16232.8 -9823.54 1752.62 682.587 -1187.41 1369.62 
15470000 15579.9 -10069.5 1740.69 621.256 -745.823 970.676 
21437 3
15470500 15953.5 -9393.23 1519.23 500.445 -361.152 617.152 
15470100 16561.5 -10334.8 1720.77 634.541 -987.08 1173.44 
15470000 15875.8 -10311.8 1732.15 571.132 -467.924 738.339 
21437.5 3
15470500 15979 -9738.25 1514.42 51.9074 -701.259 703.177 
15470100 16848.1 -10647.8 1697.67 582.565 -636.153 862.596 
15470000 16203.6 -10732.2 1694.33 666.289 -854.479 1083.55 
21438 3
15470500 15898.5 -10400.9 1518.86 -159.722 -1314.84 1324.5 
15470100 17260.9 -10988.5 1726.86 818.996 -675.926 1061.9 
15470000 16542.5 -11059.4 1662 672.454 -649.022 934.571 
21438.5 3
15470500 15940.4 -10860.6 1485.85 83.1044 -912.077 915.855 
15470100 17462.5 -11209.8 1733.54 400.161 -439.179 594.144 
15470000 16678.7 -11185.9 1634.08 270.223 -251.123 368.894 
21439 3
15470500 16062.7 -11133.8 1566.62 248.089 -554.221 607.214 
15470100 17619.7 -11390.7 1697.46 318.77 -366.828 485.981 
15470000 16744 -11363.2 1639.92 132.47 -359.65 383.271 
21439.5 3
15470500 16043.6 -11500.3 1504.57 -37.6471 -724.189 725.167 
15470100 17954.6 -11714.6 1696.79 661.816 -640.218 920.804 
15470000 16938.1 -11719.7 1666.29 383.682 -704.513 802.216 
21440 3
15470500 15980 -12330.7 1459.43 -127.032 -1657.54 1662.4 
15470100 18228.8 -11935.7 1681.86 547.334 -441.26 703.054 
15470000 17203.9 -11972.9 1687 530.368 -505.275 732.525 
21440.5 2
15470500 15806 -12765.4 1424.43 -359.504 -898.022 967.309 
15470100 18298.1 -12509.6 1680.93 143.152 -1185.66 1194.27 
21441 2
15470500 15967.3 -13225.7 1419.47 318.08 -907.908 962.015 
15470100 18618.2 -12789.4 1700.67 631.417 -551.93 838.639 
21441.5 2
15470500 16641.3 -13179.8 1404.5 1334.69 90.8534 1337.78 
15470100 18910.8 -12921.4 1662.43 579.378 -261.301 635.576 
21442 2
15470500 16764 -12958.2 1372.64 247.408 446.717 510.653 
15470100 19276.7 -13207 1711.79 737.759 -575.893 935.917 
21442.5 1
15470100 19536.5 -13548.1 1781.67 523.829 -687.634 864.429 
21443 1
15470100 19778.5 -13913.9 1681.2 480.981 -727.369 872.014 
21443.5 1
15470100 20186.5 -14271 1627.27 807.921 -707.063 1073.63 
21444 1
15470100 20489.5 -14378.6 1649.64 608.501 -216.15 645.751 
21444.5 1
15470100 20796.6 -14529 1672.71 619.096 -303.139 689.328 
21445 1
15470100 21082.9 -14859.4 1582.64 566.902 -654.173 865.633 
21445.5 1
15470100 21570.9 -14932.9 1549.69 982.024 -148.02 993.117 
21446 1
15470100 22326.7 -15119 1510.23 1536.12 -378.205 1581.99 
21446.5 1
15470100 22915.2 -15350.1 1508.57 1170.02 -459.387 1256.98 
21447 1
15470100 23295.8 -15461.3 1604.77 744.876 -217.683 776.033 
21447.5 1
15470100 23757.6 -15905 1565.62 927.247 -890.948 1285.91 
21448 1
15470100 24384.1 -16501.8 1610.31 1242.98 -1184.07 1716.69 
21448.5 1
15470100 24873.5 -16423.7 1691.62 982.854 156.781 995.28 
21449 1
15470100 25389.7 -16477 1672.92 1032.31 -106.615 1037.8 
21449.5 1
15470100 25963.2 -16655.8 1658.38 1149.38 -358.409 1203.96 
21450 1
15470100 26333 -16896.2 1644.33 748.521 -486.647 892.81 
21450.5 1
15470100 26498.2 -17115 1609.69 335.154 -443.712 556.065 
21451 1
15470100 26954 -17472.6 1635.58 909.719 -713.739 1156.29 
21451.5 1
15470100 27264.1 -17656.2 1544.31 614.014 -363.658 713.625 
21452 1
15470100 27735.9 -17802.2 1532.58 943.679 -291.872 987.785 
21452.5 1
15470100 28169.1 -17993.1 1583.38 875.071 -385.677 956.293 
21453 1
15470100 28537.5 -18235.1 1573.54 716.702 -470.817 857.514 
21453.5 1
15470100 28892.2 -18422.7 1533.42 716.744 -378.969 810.765 
21454 1
15470100 29497.3 -18503.7 1454.92 1219.87 -163.358 1230.76 
21454.5 1
15470100 30097 -18602.3 1349.75 1213.95 -199.678 1230.26 
21455 1
15470100 30251 -18559.2 1329.38 303.748 85.0149 315.421 
21455.5 1
15470100 30908.8 -18516.4 1291.31 1282.2 83.5208 1284.92 
21456 1
15470100 31172.8 -18556 1253 534.543 -80.1931 540.525 
21456.5 1
15470100 31447.8 -18548.3 1226.69 550.026 15.3846 550.241 
21457 1
15470100 31665.8 -18637.9 1277.5 443.063 -182.132 479.038 
21457.5 1
15470100 31885.8 -18778.8 1296.15 438.119 -280.736 520.347 
21458 1
15470100 31979.8 -18748 1286.5 186.84 61.3244 196.647 
21458.5 1
15470100 32363.8 -18818.5 1266.62 765.132 -140.515 777.927 
21459 1
15470100 32594.9 -18880.6 1281.67 463.067 -124.338 479.47 
21459.5 1
15470100 32762.4 -18899.9 1304.5 348.958 -40.2778 351.275 
21460 1
15470100 32990.8 -18885.9 1357.08 443.403 27.172 444.235 
21460.5 1
15470100 33328.6 -19009.1 1353.58 663.682 -241.965 706.414 
21461 1
15470100 33761.5 -19095.9 1403.69 867.491 -174.028 884.775 
21461.5 1
15470100 34171.8 -19077.1 1457 822.388 37.755 823.255 
21462 1
15470100 34499.5 -19005 1500 650.209 143.022 665.753 
21462.5 1
15470100 34906.2 -19015.2 1518.17 810.016 -20.4183 810.274 
21463 1
15470100 35284.2 -18922.7 1519.92 755.974 185.115 778.309 
21463.5 1
15470100 35538.7 -18956.3 1533.17 525.853 -69.5063 530.427 
21464 1
15470100 35885.2 -18975 1532.31 702.814 -37.8634 703.833 
21464.5 1
15470100 36129.4 -19071 1537.08 481.717 -189.349 517.595 
21465 1
15470100 36429.8 -19210.5 1584.69 593.645 -275.616 654.507 
21465.5 1
15470100 36771.3 -19352.8 1510.92 673.646 -280.838 729.841 
21466 1
15470100 37015.6 -19454.2 1470.85 479.976 -199.184 519.664 
21466.5 1
15470100 37178.3 -19599.7 1459.5 330.057 -295.002 442.678 
21467 1
15470100 37327.3 -19778.1 1453.67 308.489 -369.393 481.265 
21467.5 1
15470100 37580.5 -20118.4 1462.23 501.396 -673.864 839.935 
21468 1
15470100 37980.5 -20502.2 1556.33 806.374 -773.922 1117.67 
21468.5 1
15470100 38310.3 -20715.1 1511.5 651.845 -420.619 775.772 
21469 1
15470100 38728.5 -20720.8 1527.23 834.741 -11.5026 834.82 
21469.5 1
15470100 39134.3 -20764.2 1681.92 800.334 -85.5712 804.895 
21470 1
15470100 39337 -20806.2 1707 414.504 -85.9289 423.317 
21470.5 1
15470100 39634.2 -20781.9 1710.77 606.593 49.6468 608.622 
21471 1
15470100 39833.2 -20783.5 1677.38 389.282 -3.16122 389.295 
21471.5 1
15470100 40060.3 -20876.1 1657.15 451.598 -183.973 487.634 
21472 1
15470100 40409.2 -21160.5 1650 693.531 -565.53 894.88 
21472.5 1
15470100 40829.2 -21388.5 1644.62 823.68 -447.059 937.182 
21473 1
15470100 41161.1 -21736.1 1646 685.646 -718.068 992.84 
21473.5 1
15470100 41518.4 -21833.2 1637.31 727.701 -197.7 754.078 
21474 1
15470100 41714 -21933.8 1618.77 387.357 -199.391 435.663 
21474.5 1
15470100 42139.2 -21724.2 1584.15 848.61 418.548 946.214 
21475 1
15470100 42434.9 -21739.9 1582.46 577.674 -30.7993 578.495 
21475.5 1
15470100 42639.8 -21840.9 1579.77 408.875 -201.597 455.872 
21476 1
15470100 42814.8 -21835.6 1640.83 360.043 10.9871 360.21 
21476.5 1
15470100 43035.8 -21917 1605.77 449.226 -165.481 478.736 
21477 1
15470100 43191.9 -22093.5 1575.15 307.996 -348.05 464.758 
21477.5 1
15470100 43414.5 -22098.8 1550 442.422 -10.705 442.552 
21478 1
15470100 43551.5 -22190 1516.23 272.519 -181.22 327.272 
21478.5 1
15470100 43628.4 -22188.2 1533.15 151.87 3.4965 151.91 
21479 1
15470100 43812.8 -22249.1 1497 373.378 -123.183 393.173 
21479.5 1
15470100 43938.7 -22373.3 1520.92 252.729 -249.447 355.099 
21480 1
15470100 44167.9 -22493.8 1536.58 453.91 -238.665 512.83 
21480.5 1
15470100 44276.7 -22731.3 1550 217.551 -474.949 522.403 
21481 1
15470100 44487.2 -22610.7 1557.23 418.413 239.792 482.254 
21481.5 1
15470100 44512.1 -22639.2 1551.23 49.6476 -56.8495 75.4768 
21482 1
15470100 44615.9 -22553.9 1601.38 207.278 170.275 268.249 
21482.5 1
15470100 44739.5 -22433.3 1608.85 251.762 245.653 351.752 
21483 1
15470100 44813.6 -22383.9 1586.31 146.397 97.5981 175.947 
21483.5 1
15470100 44850.5 -22229.8 1541.31 74.8947 312.529 321.378 
21484 1
15470100 44882.7 -22034.8 1545.08 64.1793 389.375 394.629 
21484.5 1
15470100 45005.2 -22029 1577.92 248.906 11.7261 249.182 
21485 1
15470100 45102 -22023.7 1577.08 191.018 10.4688 191.305 
21485.5 1
15470100 45097.1 -22031.2 1563.83 -9.77468 -15.0252 17.9249 
21486 1
15470100 45073.7 -21912.4 1579.38 -47.9324 243.577 248.248 
21486.5 1
15470100 44996.8 -21783.6 1542.31 -148.5 248.589 289.567 
21487 1
15470100 44881.7 -21610.2 1538.67 -233.948 352.369 422.96 
21487.5 1
15470100 44814.2 -21562.6 1543.54 -138.472 97.8124 169.534 
21488 1
15470100 44863.8 -21455.8 1535.92 99.2755 213.966 235.875 
21488.5 1
15470100 44859.3 -21450.7 1541.62 -8.88753 10.2666 13.5791 
21489 1
15470100 44812.5 -21560.6 1524.31 -91.318 -214.275 232.922 
21489.5 1
15470100 44843.2 -21452.9 1534.25 62.1989 217.573 226.289 
21490 1
15470100 44889.8 -21431.4 1538.77 93.7888 43.4114 103.348 
21490.5 1
15470100 44944.5 -21468.1 1527.17 107.738 -72.2416 129.716 
21491 1
15470100 44892.2 -21791 1502.46 -103.247 -636.917 645.231 
21491.5 1
15470100 44863.8 -21792.6 1505.42 -57.1506 -3.18578 57.2393 
21492 1
15470100 44811.2 -21794.7 1509.31 -104.773 -4.20114 104.857 
21492.5 1
15470100 44807.8 -21728.6 1489.42 -6.76709 131.429 131.603 
21493 1
15470100 44787.1 -21801.8 1496.67 -42.6997 -151.343 157.251 
21493.5 1
15470100 44748.1 -21796.8 1490 -76.6334 9.798 77.2572 
21494 1
15470100 44801.5 -21708.7 1519.92 105.579 174.268 203.755 
21494.5 1
15470100 44820.5 -21706.4 1508.15 38.4615 4.62891 38.7391 
21495 1
15470100 44829.2 -21730.7 1512.25 17.7187 -48.9557 52.0636 
21495.5 1
15470100 44805.5 -21821.4 1500.62 -47.1059 -179.64 185.713 
21496 1
15470100 44786.2 -21832.7 1485.25 -38.2835 -22.385 44.3476 
21496.5 1
15470100 44777.4 -21785.4 1486.58 -18.0785 97.624 99.2838 
21497 1
15470100 44808.6 -21688.7 1515.62 61.6575 191.155 200.853 
21497.5 1
15470100 44808.6 -21797.6 1494.92 -0.06449 -219.097 219.097 
21498 1
15470100 44808.9 -21787.3 1493.36 0.678267 20.2311 20.2424 
21498.5 1
15470100 44816.3 -21762.6 1522.77 14.4405 48.2785 50.3919 
21499 1
15470100 44915.8 -21707.2 1532.77 203.972 113.651 233.498 
21499.5 1
15470100 44962.6 -21726.5 1516.23 94.8666 -39.3197 102.692 
21500 1
15470100 44899.6 -21656.2 1513 -126 140.615 188.809 
21500.5 1
15470100 44879.2 -21474 1518.25 -40.3713 360.14 362.396 
21501 1
15470100 45011.2 -21324.9 1535.6 257.334 290.708 388.242 
21501.5 1
15470100 45110.9 -21210.2 1533.29 207.187 238.363 315.822 
21502 1
15470100 45425.1 -20997.8 1530.64 615.041 415.711 742.355 
21502.5 1
15470100 45946.3 -20667.2 1534.46 1048.62 665.1 1241.76 
21503 1
15470100 46543 -20482.7 1522.47 1200.59 371.356 1256.71 
21503.5 1
15470100 47011.8 -20207.7 1472.5 913.812 535.97 1059.39 
