# Supplementary material for: Intrinsic group behaviour II: On the dependence of triad spatial dynamics on social and personal features; and on the effect of social interaction on small group dynamics
Source: PLoS One. 2019 Dec 3;14(12):e0225704. doi: 10.1371/journal.pone.0225704 (PMC6890182; doi:10.1371/journal.pone.0225704)
Supplement: S3 Data Set — (ZIP) [file pone.0225704.s003.zip › set_3_int/group_traj_triad_int/traj_3_0109_24.dat]

3 15401000 15400900 15401300 0 1 0 0 3 0 1 50 50 50 1789.25 1804.39 1765.29 
21009.5 1
15400900 46538.5 -20749.5 1747 0 0 0 
21010 2
15401000 45800.4 -20261.8 1878.6 0 0 0 
15400900 46407.4 -21213.4 1819 -438.406 -1551.56 1612.31 
21010.5 2
15401000 45309.7 -20383.4 1820.33 -1359.37 -336.888 1400.5 
15400900 45896.9 -21569.8 1855.17 -1006.9 -702.991 1228.03 
21011 2
15401000 44736.3 -20485.9 1732.42 -1155.91 -206.653 1174.24 
15400900 45360.9 -21766.8 1827.92 -1080.65 -397.177 1151.32 
21011.5 2
15401000 44151.8 -20702.1 1663.08 -1176.22 -434.943 1254.06 
15400900 44746.8 -21859.8 1803.17 -1235.75 -186.955 1249.81 
21012 2
15401000 43542.2 -20890.7 1692 -1216.57 -376.414 1273.47 
15400900 44177.5 -22021.2 1766.42 -1136.23 -322.355 1181.07 
21012.5 2
15401000 43061 -20903.8 1708.92 -966.365 -26.2718 966.723 
15400900 43632.4 -22130.3 1763.75 -1094.54 -219.043 1116.25 
21013 2
15401000 42566.5 -20709.1 1791 -987.026 388.556 1060.75 
15400900 42933.2 -22160.4 1774.92 -1395.71 -60.0466 1397 
21013.5 3
15401300 42471.5 -21322.6 1723.62 0 0 0 
15401000 42143 -20648.9 1787.25 -853.831 121.304 862.404 
15400900 42323.8 -22303.2 1836.67 -1228.66 -287.802 1261.92 
21014 3
15401300 41931.8 -21481.1 1744.38 -1284.89 -377.266 1339.13 
15401000 41628.5 -21164.8 1753.23 -1027.02 -1029.8 1454.39 
15400900 41701.8 -22209.5 1809.46 -1241.33 186.883 1255.31 
21014.5 3
15401300 41556.2 -21951.5 1743.15 -742.323 -929.766 1189.75 
15401000 41237 -21488.3 1768.38 -773.639 -639.252 1003.57 
15400900 40918.9 -22299.8 1877.38 -1547.28 -178.322 1557.52 
21015 3
15401300 40695.8 -22302.9 1766.25 -1703.76 -695.798 1840.36 
15401000 40548.8 -21361.8 1818.67 -1362.87 250.444 1385.69 
15400900 40300.2 -21917.8 1915.5 -1225.26 756.474 1439.97 
21015.5 3
15401300 39846.4 -22398.2 1826.33 -1765.94 -198.198 1777.03 
15401000 39769.5 -21008.9 1794.58 -1620.06 733.714 1778.47 
15400900 39764.2 -21784.2 1887.17 -1114.17 277.547 1148.22 
21016 3
15401300 39114.6 -22025.9 1813.38 -1475.41 750.659 1655.39 
15401000 39040.6 -20403.2 1849.62 -1469.53 1221.14 1910.68 
15400900 39287.1 -21303.8 1899.85 -962.042 968.556 1365.15 
21016.5 3
15401300 38424.8 -21519.5 1865.15 -1326.48 973.817 1645.56 
15401000 38452.5 -20020.1 1838.54 -1131.07 736.834 1349.9 
15400900 38547.5 -20585.2 1869.08 -1422.34 1382.1 1983.24 
21017 3
15401300 37977.8 -21399.9 1910.5 -894.192 239.244 925.644 
15401000 37951.1 -19863.5 1841.17 -1002.76 313.154 1050.52 
15400900 37995.2 -20668.7 1924.58 -1104.42 -167.026 1116.98 
21017.5 3
15401300 37435.1 -21251.6 1872 -1096.31 299.599 1136.51 
15401000 37326.3 -19794.8 1835.46 -1262.17 138.85 1269.79 
15400900 37433.5 -20508.4 1965 -1134.77 323.802 1180.06 
21018 3
15401300 36793.6 -21183.2 1821.75 -1309.17 139.691 1316.6 
15401000 36774 -19675.2 1840 -1127.16 243.917 1153.25 
15400900 36802.4 -20370 1863.17 -1288 282.418 1318.6 
21018.5 3
15401300 36118.7 -20916.6 1770.71 -1325.87 523.763 1425.58 
15401000 36156.1 -19490.4 1761.86 -1214.01 363.247 1267.18 
15400900 36524.6 -20179.6 1885.43 -545.865 373.983 661.688 
21019 3
15401300 35440.3 -20820.5 1744.42 -1364.95 193.303 1378.57 
15401000 35429 -19465.6 1744.75 -1462.92 49.8467 1463.77 
15400900 35909 -20086.8 1867.92 -1238.57 186.739 1252.57 
21019.5 3
15401300 34889.2 -20578.2 1802.77 -1134.11 498.655 1238.9 
15401000 34868 -19322.2 1741.15 -1154.32 294.964 1191.41 
15400900 35011.4 -19859.5 1797.69 -1846.95 467.685 1905.24 
21020 3
15401300 34238 -20408.2 1801.62 -1269.31 331.197 1311.8 
15401000 34310.1 -19129.4 1743.62 -1087.48 375.937 1150.62 
15400900 34428.9 -19732.4 1761.5 -1135.37 247.76 1162.09 
21020.5 3
15401300 33654 -20233.7 1786.27 -1136.19 339.527 1185.83 
15401000 33681.9 -19010.2 1709.2 -1222.29 231.858 1244.09 
15400900 33948.1 -19552.2 1736.93 -935.417 350.657 998.982 
21021 3
15401300 33184.8 -20085.4 1792.86 -973.474 307.686 1020.94 
15401000 33109.3 -18966.9 1703.43 -1187.93 89.7747 1191.31 
15400900 33454.9 -19458.6 1751.21 -1023.39 194.102 1041.64 
21021.5 3
15401300 32746.7 -19993.9 1736.53 -883.17 184.466 902.229 
15401000 32623.4 -18798.9 1685.2 -979.608 338.834 1036.55 
15400900 32816.5 -19287.3 1827.53 -1287.08 345.382 1332.61 
21022 3
15401300 32324.2 -19856.7 1722.92 -826.778 268.624 869.321 
15401000 31874 -18576.5 1672.25 -1466.54 435.16 1529.74 
15400900 32237.8 -19168 1853.42 -1132.35 233.529 1156.18 
21022.5 3
15401300 31507 -19493.7 1558.5 -1641.06 728.82 1795.63 
15401000 31260.5 -18190.4 1547.14 -1231.93 775.387 1455.63 
15400900 31607.4 -18810.6 1800.29 -1265.87 717.728 1455.19 
21023 3
15401300 30959.5 -19211.6 1439.08 -1099.47 566.464 1236.82 
15401000 30705.6 -17952.9 1503.77 -1114.23 476.775 1211.95 
15400900 30747.7 -18555.3 1690.46 -1726.38 512.578 1800.87 
21023.5 3
15401300 30433.5 -18996 1402.31 -1060.33 434.708 1145.98 
15401000 30191.5 -17631.1 1529.23 -1036.6 648.883 1222.94 
15400900 30173.6 -18247.5 1594.15 -1157.41 620.658 1313.32 
21024 3
15401300 29550.8 -18778.9 1444.77 -1720.65 423.152 1771.92 
15401000 29513.3 -17344.2 1698.54 -1321.94 559.304 1435.39 
15400900 29606.4 -18054.4 1543.54 -1105.71 376.368 1168.01 
21024.5 3
15401300 28940.5 -18520.2 1624.08 -1225.52 519.462 1331.07 
15401000 28982.5 -17195.7 1746.62 -1065.96 298.116 1106.86 
15400900 28927.2 -17863.5 1729.69 -1363.76 383.225 1416.58 
21025 3
15401300 28316.1 -18503.2 1743.31 -1269.23 34.5528 1269.7 
15401000 28478.2 -17059.5 1751.77 -1025.02 276.735 1061.72 
15400900 28390.1 -17725.5 1774.77 -1091.78 280.644 1127.27 
21025.5 3
15401300 27547.2 -18470.1 1746.08 -1507.54 65.0075 1508.94 
15401000 27990.2 -16851.2 1769.08 -956.863 408.597 1040.45 
15400900 27923.8 -17585.7 1753 -914.329 274.057 954.518 
21026 3
15401300 26939.5 -18266.1 1766.46 -1189.37 399.217 1254.58 
15401000 27402.4 -16655.7 1775.23 -1150.23 382.508 1212.17 
15400900 27401.6 -17357.8 1761.46 -1021.83 446.033 1114.93 
21026.5 3
15401300 26468.1 -18013.8 1867.08 -982.038 525.681 1113.88 
15401000 26947.7 -16492 1688.5 -947.329 341.026 1006.84 
15400900 26666.2 -17187.8 1748.67 -1532.01 354.033 1572.39 
21027 3
15401300 25887.1 -17806.3 1780.46 -1185.73 423.352 1259.04 
15401000 26301.1 -16298.2 1625.62 -1319.57 395.604 1377.6 
15400900 26131.8 -17028.5 1697.38 -1090.62 325.249 1138.09 
21027.5 3
15401300 25253.5 -17574.2 1720 -1225.56 448.892 1305.18 
15401000 25643.3 -15979.8 1703.08 -1272.28 615.682 1413.42 
15400900 25427.8 -16711.2 1649 -1361.7 613.599 1493.57 
21028 3
15401300 24609.2 -17236.8 1711.42 -1285.85 673.448 1451.53 
15401000 24980.7 -15722.2 1724.92 -1322.64 514.33 1419.12 
15400900 24769 -16447.8 1682.33 -1315.06 525.91 1416.32 
21028.5 3
15401300 24038.2 -17020.5 1752.69 -1165.5 441.418 1246.29 
15401000 24403.8 -15535.6 1729 -1177.18 380.717 1237.22 
15400900 24246.1 -16236.1 1716.38 -1067.19 431.986 1151.31 
21029 3
15401300 23507.7 -16693.8 1744.69 -1026.04 631.9 1205.01 
15401000 23940.6 -15332.9 1706.77 -895.998 392.055 978.018 
15400900 23676.2 -16062.1 1725.46 -1102.37 336.557 1152.6 
21029.5 3
15401300 23014.7 -16542.9 1732.17 -994.003 304.293 1039.54 
15401000 23360.8 -15098 1729.83 -1168.92 473.635 1261.23 
15400900 23253.2 -15922.8 1738.08 -852.797 280.901 897.868 
21030 3
15401300 22489.7 -16294.1 1675.08 -1043.69 494.711 1155 
15401000 22754.1 -14878.6 1759 -1206.28 436.152 1282.7 
15400900 22627.7 -15672.9 1838.54 -1243.49 496.674 1339.01 
21030.5 3
15401300 22018.5 -16106.2 1596 -936.764 373.413 1008.45 
15401000 22202.2 -14688.7 1750.25 -1097.24 377.632 1160.4 
15400900 22077.9 -15456.2 1712.92 -1092.99 430.762 1174.81 
21031 3
15401300 21402.9 -15930.2 1599.5 -1251.19 357.724 1301.32 
15401000 21565.8 -14493.7 1680.75 -1293.53 396.341 1352.89 
15400900 21478.8 -15146.1 1643.58 -1217.65 630.42 1371.17 
21031.5 3
15401300 20859.4 -15553.7 1616 -1125.26 779.676 1368.98 
15401000 21042 -14274.7 1688.75 -1084.37 453.416 1175.35 
15400900 20967 -14844.8 1673.83 -1059.7 623.706 1229.62 
21032 3
15401300 20292.9 -15277.3 1682.54 -1117.34 545.087 1243.21 
15401000 20651.8 -13927.2 1751.85 -769.686 685.278 1030.54 
15400900 20506 -14476 1709.77 -909.27 727.482 1164.48 
21032.5 3
15401300 19818.8 -14834.2 1704.92 -936.936 875.773 1282.51 
15401000 20161.9 -13610.4 1747.5 -968.088 626.115 1152.92 
15400900 20049.1 -14198.2 1772.08 -902.997 549.078 1056.83 
21033 3
15401300 19353.8 -14593.8 1698.42 -964.903 498.79 1086.2 
15401000 19708.8 -13255.7 1736.25 -940.007 735.996 1193.86 
15400900 19528.5 -13903 1724.75 -1080.05 612.379 1241.58 
21033.5 3
15401300 18764.2 -14251.6 1670.69 -1158.34 672.17 1339.24 
15401000 19330.5 -12859.2 1714.46 -743.212 778.852 1076.56 
15400900 19156.9 -13566.8 1694.23 -730.014 660.42 984.416 
21034 3
15401300 18247.3 -13898.6 1649.83 -1027.48 701.853 1244.31 
15401000 18968.2 -12453.1 1706.67 -720.255 807.45 1082.01 
15400900 18680.5 -13162.3 1700.67 -947.163 804.2 1242.52 
21034.5 3
15401300 17780.9 -13505 1603.77 -946.065 798.343 1237.9 
15401000 18586.8 -12080.4 1686.23 -773.795 755.981 1081.79 
15400900 18203 -12798.5 1678.85 -968.56 737.921 1217.64 
21035 3
15401300 17178.4 -13137.1 1553.38 -1193.15 728.561 1398 
15401000 17946.2 -11676.5 1656.85 -1268.55 799.695 1499.57 
15400900 17654.8 -12362.2 1596.15 -1085.45 863.976 1387.32 
21035.5 3
15401300 16575.5 -12843.6 1471.54 -1175.14 572.05 1306.98 
15401000 17103.6 -11232.9 1737.69 -1642.38 864.747 1856.12 
15400900 16993.7 -11890.5 1586.85 -1288.8 919.478 1583.17 
21036 3
15401300 16108.2 -12307.2 1564.92 -934.744 1072.73 1422.85 
15401000 16837.6 -10734.1 1691.33 -532.064 997.679 1130.69 
15400900 16303.2 -11538.9 1724.75 -1380.88 703.244 1549.64 
21036.5 3
15401300 15477 -11750.8 1757.15 -1298.7 1145.02 1731.38 
15401000 16326.3 -10371 1752.46 -1052.01 747.085 1290.29 
15400900 16014.5 -11199.8 1753.85 -594.215 697.676 916.43 
21037 3
15401300 15183.8 -11307.8 1804.69 -574.962 868.477 1041.55 
15401000 15888.9 -9934.54 1743.46 -857.617 855.807 1211.57 
15400900 15599 -10695.3 1734.77 -814.63 989.291 1281.53 
21037.5 3
15401300 14797.6 -10871.6 1790.92 -758.652 857.035 1144.58 
15401000 15396.5 -9529.23 1736.46 -967.357 796.282 1252.93 
15400900 15141.4 -10142.4 1792.31 -899.048 1086.29 1410.08 
21038 3
15401300 14426.2 -10490.9 1785.5 -741.415 759.878 1061.65 
15401000 14919.4 -9157.17 1767.58 -952.339 742.643 1207.67 
15400900 14708.5 -9627.75 1795.67 -864.041 1027.21 1342.29 
21038.5 3
15401300 14143.5 -10110.5 1816 -590.118 794.189 989.432 
15401000 14529.8 -8847.33 1724.25 -813.326 646.834 1039.18 
15400900 14349.9 -9426.58 1727.58 -748.608 419.972 858.365 
21039 3
15401300 13728.8 -9556.92 1799.62 -837.685 1118.34 1397.28 
15401000 14108.6 -8423.31 1739.15 -850.945 856.617 1207.44 
15400900 14004.5 -8982.46 1744.46 -697.889 897.216 1136.68 
21039.5 3
15401300 13499.1 -9093.23 1791 -448.768 905.649 1010.74 
15401000 13717.1 -7984.38 1720.92 -764.724 857.272 1148.79 
15400900 13556 -8535.92 1790.62 -875.901 872.145 1236.06 
21040 3
15401300 13123 -8729.31 1761.62 -734.525 710.787 1022.13 
15401000 13345.6 -7615.23 1740.31 -725.511 721.004 1022.85 
15400900 13128.3 -8129.92 1738.77 -835.337 792.969 1151.78 
21040.5 3
15401300 12728.8 -8359.23 1758 -788.308 740.154 1081.32 
15401000 13013.8 -7251 1763.92 -663.538 728.462 985.363 
15400900 12664.4 -7752.15 1795.08 -927.846 755.538 1196.55 
21041 3
15401300 12422.7 -8067.33 1780.17 -627.417 598.15 866.854 
15401000 12627 -7008.67 1796.17 -792.718 496.585 935.413 
15400900 12342.8 -7557.83 1794.58 -659.087 398.198 770.037 
21041.5 3
15401300 12121.8 -7726.38 1767.69 -614.076 695.814 928.034 
15401000 12214.3 -6622.31 1764.08 -842.229 788.488 1153.72 
15400900 11924 -7102 1784.92 -854.592 930.272 1263.22 
21042 3
15401300 11816 -7374.77 1716.23 -596.041 685.41 908.324 
15401000 11787.1 -6231.38 1696.85 -832.809 762.033 1128.83 
15400900 11409.7 -6694.31 1740.62 -1002.55 794.722 1279.33 
21042.5 3
15401300 11075.2 -7120.83 1720.92 -1466.83 502.843 1550.63 
15401000 11288.2 -5689 1675.58 -987.776 1074.03 1459.19 
15400900 10904.2 -6253.5 1704.83 -1000.88 872.887 1328.04 
21043 3
15401300 10257.8 -6821.77 1654.38 -1651.32 604.17 1758.37 
15401000 10850.8 -5203.62 1668.69 -883.8 980.575 1320.09 
15400900 10394.2 -5830.62 1589.92 -1030.34 854.312 1338.45 
21043.5 3
15401300 9865.67 -6295.83 1590.5 -795.496 1066.81 1330.75 
15401000 10407.2 -4857.33 1685.17 -899.802 702.398 1141.49 
15400900 10003.1 -5503.5 1666.67 -793.403 663.52 1034.29 
21044 3
15401300 9564.62 -5985.46 1536.38 -611.893 630.837 878.845 
15401000 10087.5 -4518.85 1675.54 -649.807 687.982 946.345 
15400900 9734.46 -5132.77 1701.92 -545.979 753.518 930.528 
21044.5 3
15401300 9169.54 -5633.62 1664 -771.635 687.2 1033.28 
15401000 9745.62 -4021.31 1751.15 -667.668 971.755 1179.02 
15400900 9370.15 -4692.69 1690.92 -711.538 859.525 1115.83 
21045 3
15401300 8678.75 -5337.5 1788.92 -958.571 578.35 1119.53 
15401000 9318.33 -3589.75 1717 -834.535 842.886 1186.13 
15400900 8919.42 -4172.5 1665.08 -880.346 1016 1344.35 
21045.5 3
15401300 8328.08 -4885.08 1734.54 -723.037 932.831 1180.24 
15401000 8994 -3175.08 1700.69 -668.729 854.996 1085.46 
15400900 8483.38 -3810.46 1659.77 -899.035 746.471 1168.54 
21046 3
15401300 7924.54 -4317.46 1617.15 -795.934 1119.56 1373.65 
15401000 8623 -2807.08 1741.62 -731.755 725.838 1030.68 
15400900 8076.31 -3388.46 1586.69 -802.913 832.347 1156.49 
21046.5 3
15401300 7636.08 -3805.69 1598 -566.722 1005.44 1154.16 
15401000 8203.23 -2309.54 1726.46 -824.694 977.482 1278.9 
15400900 7750.77 -2844.38 1625.77 -639.565 1068.91 1245.64 
21047 3
15401300 7318.92 -3317.25 1688.5 -648.589 998.86 1190.96 
15401000 7807.42 -1828.92 1717.25 -809.436 982.867 1273.27 
15400900 7310.83 -2396.75 1685 -899.664 915.408 1283.5 
21047.5 3
15401300 6939.69 -2799.54 1759.31 -759.969 1037.5 1286.06 
15401000 7390.77 -1403.38 1701.38 -834.965 852.77 1193.47 
15400900 6883.31 -1965.77 1692.92 -856.765 863.689 1216.55 
21048 3
15401300 6622.25 -2313.42 1777.5 -631.098 966.445 1154.25 
15401000 6976 -850.25 1703 -824.591 1099.67 1374.49 
15400900 6367.67 -1557.33 1778.58 -1025.13 812 1307.76 
21048.5 3
15401300 6129.31 -1972.08 1792.15 -1008.06 698.036 1226.15 
15401000 6611.69 -468.308 1703.31 -745.006 781.068 1079.4 
15400900 5891.54 -1152.46 1776.85 -973.677 827.959 1278.11 
21049 3
15401300 5627.54 -1551.15 1824.77 -968.666 812.593 1264.37 
15401000 6204.85 -112.385 1713.92 -785.417 687.11 1043.55 
15400900 5480 -716.692 1736.38 -794.476 841.253 1157.11 
21049.5 3
15401300 5183.75 -1194.58 1840.75 -894.735 718.892 1147.76 
15401000 5774.67 260.167 1663.92 -867.297 751.111 1147.33 
15400900 5064.33 -240.583 1720.58 -838.038 959.897 1274.25 
21050 3
15401300 4733.38 -741.846 1817.77 -922.88 927.74 1308.59 
15401000 5324.15 693.231 1620 -923.182 887.426 1280.54 
15400900 4642.92 229.231 1700.62 -863.546 962.734 1293.28 
21050.5 3
15401300 4284.23 -327.308 1813.62 -885.905 817.63 1205.55 
15401000 4918.38 1154.08 1509.77 -800.334 908.967 1211.1 
15400900 4180.38 671.462 1618.31 -912.305 872.25 1262.19 
21051 3
15401300 3864.23 57.2308 1825.62 -846.774 775.279 1148.08 
15401000 4440.23 1493.69 1495.62 -964.02 684.708 1182.44 
15400900 3740.69 1078.46 1584.46 -886.476 820.565 1207.96 
21051.5 3
15401300 3388 544 1769.46 -943.031 963.899 1348.48 
15401000 4096.69 1847.08 1486.77 -680.274 699.772 975.937 
15400900 3274.85 1438.85 1571.23 -922.468 713.633 1166.28 
21052 3
15401300 2885.54 897.231 1647.08 -994.973 699.467 1216.23 
15401000 3606.77 2245.23 1572.69 -970.145 788.423 1250.12 
15400900 2791.38 1799.85 1592.23 -957.35 714.851 1194.79 
21052.5 3
15401300 2362.5 1211.42 1646.25 -1063.09 638.589 1240.14 
15401000 3156.42 2686.5 1677.83 -915.351 896.889 1281.51 
15400900 2169.17 2138.67 1662.33 -1264.67 688.66 1440.02 
21053 3
15401300 1750.15 1514 1679.69 -1237.06 611.279 1379.85 
15401000 2628.62 2892.77 1694.46 -1066.27 416.706 1144.8 
15400900 1607.31 2450.38 1671.62 -1135.07 629.733 1298.05 
21053.5 3
15401300 1152.69 1762.31 1718.62 -1162.38 483.089 1258.77 
15401000 2113.15 3096.77 1756.85 -1002.84 396.887 1078.52 
15400900 993.923 2703.38 1762.69 -1193.36 492.218 1290.88 
21054 3
15401300 695.75 1900 1737.83 -934.442 281.579 975.945 
15401000 1661.83 3300.83 1753 -922.946 417.309 1012.9 
15400900 425.667 3001.67 1806.5 -1162.08 609.984 1312.44 
21054.5 3
15401300 78.6154 2004.46 1778.69 -1251.79 211.89 1269.6 
15401000 1139.92 3469.92 1788.85 -1058.64 342.981 1112.82 
15400900 -196.692 3461.62 1777.92 -1262.39 932.959 1569.73 
21055 3
15401300 -492.154 2223.08 1797.69 -1132.48 433.761 1212.71 
15401000 494.462 3536.38 1778.85 -1280.68 131.868 1287.45 
15400900 -598 4147 1721.23 -796.245 1359.89 1575.85 
21055.5 3
15401300 -1003.77 2420.92 1816.62 -1029.41 398.081 1103.7 
15401000 -134.077 3589.77 1711.85 -1264.66 107.414 1269.22 
15400900 -767.385 4805 1807.62 -340.814 1323.94 1367.11 
21056 3
15401300 -1579.23 2731.23 1857.15 -1160.2 625.62 1318.13 
15401000 -720 3726.85 1719.85 -1181.3 276.365 1213.19 
15400900 -930 5483.77 1744.23 -327.854 1368.49 1407.21 
21056.5 3
15401300 -2154.23 2971.08 1771.23 -1147.7 478.735 1243.55 
15401000 -1189.69 3983.23 1752.92 -937.51 511.746 1068.09 
15400900 -910.385 6120.54 1759.38 39.1525 1271 1271.6 
21057 3
15401300 -2632.46 3193.62 1782.31 -952.651 443.304 1050.74 
15401000 -1711.85 4087.92 1757.31 -1040.15 208.55 1060.85 
15400900 -952.308 6718.92 1657.46 -83.5121 1192 1194.92 
21057.5 3
15401300 -3331.77 3224.31 1889.08 -1368.51 60.0632 1369.83 
15401000 -2217.46 4152.46 1753.46 -989.463 126.298 997.491 
15400900 -954.615 7529.31 1489.31 -4.51603 1585.88 1585.89 
21058 3
15401300 -4073.58 3214 1972.33 -1498.61 -20.8236 1498.76 
15401000 -2854.42 4172.83 1754.17 -1286.78 41.1551 1287.44 
15400900 -963.083 8420.08 1506 -17.107 1799.55 1799.63 
21058.5 3
15401300 -4596.77 3419.54 1903.15 -1067.73 419.466 1147.17 
15401000 -3491.92 4159.69 1788.46 -1301.03 -26.8184 1301.31 
15400900 -826.692 9227.77 1732 278.349 1648.34 1671.68 
21059 3
15401300 -5158.54 3456.85 1532.62 -1090.81 72.4421 1093.22 
15401000 -4227.46 4181.31 1786.69 -1428.23 41.9716 1428.85 
15400900 -718 9856.38 1825.69 211.053 1220.61 1238.72 
21059.5 3
15401300 -5833.38 3348.46 1292.31 -1325.83 -212.936 1342.82 
15401000 -4879.69 4382.92 1605 -1281.4 396.101 1341.22 
15400900 -588.077 10473.7 1938.15 255.252 1212.79 1239.36 
21060 3
15401300 -6298.5 3153.17 1549.75 -932.095 -391.372 1010.93 
15401000 -5529.67 4608.5 1293.33 -1302.55 452.058 1378.77 
15400900 -577.667 11141.2 1993.42 20.8622 1337.62 1337.79 
21060.5 2
15401300 -6846.69 2999 1695.38 -1103 -310.195 1145.79 
15401000 -6231.15 4599.62 1429.23 -1411.44 -17.8765 1411.56 
21061 2
15401300 -7302.17 2882.08 1623.67 -918.295 -235.719 948.066 
15401000 -6801.17 4601.67 1463.08 -1149.22 4.13565 1149.23 
21061.5 2
15401300 -8208 2678.79 1588.57 -1826.28 -409.874 1871.71 
15401000 -7400.07 4602.43 1491.57 -1207.47 1.5361 1207.47 
21062 2
15401300 -8835.54 2769.08 1620.31 -1262.65 181.672 1275.66 
15401000 -8108.46 4645.62 1499.54 -1425.33 86.895 1427.98 
21062.5 2
15401300 -9342.07 2760.71 1604.43 -1035.85 -17.1015 1036 
15401000 -8670.86 4796.29 1455.21 -1150.09 308.119 1190.65 
21063 2
15401300 -9888.5 2738.71 1621.71 -1084.18 -43.6508 1085.06 
15401000 -9418.07 4661.36 1496.79 -1482.57 -267.715 1506.55 
21063.5 2
15401300 -10416.3 2690.92 1658.23 -1057.73 -95.774 1062.06 
15401000 -9923.38 4602.38 1507.15 -1012.65 -118.181 1019.52 
21064 2
15401300 -11026.4 2857 1665.23 -1229.99 334.833 1274.75 
15401000 -10438.8 4711.54 1554 -1039.08 220.068 1062.13 
21064.5 2
15401300 -11651.6 2974.21 1648.36 -1211.6 227.159 1232.71 
15401000 -11095.2 4641.71 1572.14 -1272.18 -135.318 1279.36 
21065 2
15401300 -12198.7 3046 1640.69 -1066.51 139.933 1075.65 
15401000 -11752.8 4644.69 1547.62 -1281.93 5.80511 1281.95 
21065.5 2
15401300 -12757.2 3075.46 1652.85 -1119.16 59.0412 1120.72 
15401000 -12366.8 4562.23 1570.77 -1230.46 -165.254 1241.51 
21066 2
15401300 -13422.8 2896.17 1645.67 -1372.54 -369.68 1421.45 
15401000 -12813.9 4721.58 1538 -921.795 328.562 978.6 
21066.5 2
15401300 -13925.3 3180.64 1642.57 -996.929 564.437 1145.63 
15401000 -13409.6 4738.79 1578.21 -1181.85 34.1317 1182.35 
21067 2
15401300 -14383.5 3271.46 1628.15 -887.938 176.005 905.213 
15401000 -14060.5 4790.54 1493.85 -1261.41 100.296 1265.4 
21067.5 2
15401300 -14879.9 3368.62 1596.62 -1019.43 199.495 1038.76 
15401000 -14663.1 4743.92 1542.92 -1237.4 -95.7195 1241.1 
21068 2
15401300 -15447.6 3518.69 1613.08 -1126.37 297.772 1165.07 
15401000 -15313.8 4795.15 1551.23 -1291.06 101.648 1295.05 
21068.5 2
15401300 -15988.2 3602.17 1573.08 -1092.19 168.635 1105.13 
15401000 -15862.1 4809.33 1506.58 -1107.71 28.6454 1108.08 
21069 2
15401300 -16608.4 3708 1629.77 -1273.38 217.317 1291.79 
15401000 -16447 4773.23 1497 -1201.06 -74.1326 1203.35 
21069.5 2
15401300 -17164.7 3535.15 1625.69 -1114.85 -346.385 1167.42 
15401000 -16971.8 4596.15 1562.92 -1051.8 -354.864 1110.05 
21070 2
15401300 -17681.6 3586.69 1550.62 -1023.61 102.056 1028.69 
15401000 -17533.2 4773.08 1499.62 -1111.5 350.343 1165.41 
21070.5 2
15401300 -18132.4 3483.38 1513.15 -903.345 -207.029 926.765 
15401000 -18002.9 4729.15 1410.46 -941.421 -88.0222 945.527 
21071 2
15401300 -18801.6 3502.31 1509.69 -1322.59 37.3974 1323.12 
15401000 -18616.8 4843.69 1495.08 -1213.13 226.361 1234.07 
21071.5 2
15401300 -19408.5 3287.62 1545 -1204.21 -425.977 1277.33 
15401000 -19327.7 4582.08 1448.92 -1410.56 -519.078 1503.04 
21072 2
15401300 -20072.2 3080.77 1514.15 -1308.91 -407.981 1371.02 
15401000 -19871.3 4446.46 1482.23 -1072.22 -267.486 1105.08 
21072.5 2
15401300 -20688.8 2888.25 1430.83 -1261.1 -393.7 1321.13 
15401000 -20322.8 4407.42 1401.92 -923.365 -79.8464 926.811 
21073 2
15401300 -21216.6 2705.46 1493.54 -1090.46 -377.662 1154.01 
15401000 -20882.1 4445.69 1389.46 -1155.46 79.0819 1158.17 
21073.5 2
15401300 -21568.2 2521.62 1263.23 -700.276 -366.227 790.259 
15401000 -21456.3 4094.31 1371.92 -1143.89 -699.969 1341.06 
21074 2
15401300 -22242.7 2287.15 1281.23 -1346.38 -467.987 1425.4 
15401000 -21987.7 3776.69 1098.08 -1060.65 -633.963 1235.67 
21074.5 2
15401300 -22977.9 1893.92 1776.23 -1479.34 -791.209 1677.63 
15401000 -23006.8 3510.46 1455.85 -2050.61 -535.676 2119.42 
21075 2
15401300 -23733.4 1820.15 1798.92 -1495.96 -146.078 1503.08 
15401000 -23606.2 3408.92 1736.31 -1186.9 -201.066 1203.81 
21075.5 2
15401300 -24075.7 1277.77 1865.77 -684.615 -1084.77 1282.74 
15401000 -24254.7 2985.85 1662 -1296.92 -846.154 1548.54 
21076 2
15401300 -24572.5 1105.31 1824.31 -976.122 -338.824 1033.26 
15401000 -24818.6 2570.62 1658.69 -1107.9 -815.778 1375.84 
21076.5 2
15401300 -25273.2 1305.46 1792.54 -1404.19 401.11 1460.36 
15401000 -25385.8 2269.69 1689.92 -1136.74 -603.052 1286.79 
21077 2
15401300 -26263.2 975.071 1904.36 -1941.14 -647.824 2046.39 
15401000 -25943 1964.14 1722 -1092.46 -599.117 1245.96 
21077.5 2
15401300 -26731.9 985.231 1906 -943.076 20.4413 943.298 
15401000 -26483.5 1719.08 1754 -1087.6 -493.09 1194.16 
21078 2
15401300 -27289.3 810 1906 -1101.51 -346.306 1154.66 
15401000 -27085.8 1434.5 1804.5 -1190.21 -562.405 1316.4 
21078.5 2
15401300 -27764.8 1029.57 1899.43 -934.185 431.378 1028.97 
15401000 -27431.9 1390.71 1794.71 -680.045 -86.023 685.464 
21079 2
15401300 -27951.7 1043.31 1880.92 -383.005 28.1481 384.038 
15401000 -28274.5 1391.08 1784 -1726.66 0.743109 1726.66 
21079.5 1
15401300 -28278.2 681.533 1877.53 -656.957 -727.916 980.538 
21079.5 1
15401000 -28634.1 766.125 1782.88 -946.28 -1644.61 1897.42 
21080 2
15401300 -28957.9 350.467 1826.13 -1367.54 -666.13 1521.15 
15401000 -29072.6 -936.375 1504.5 -600.685 -2332.19 2408.31 
21080.5 2
15401300 -29628.6 -180.533 1726.6 -1355.02 -1072.73 1728.24 
15401000 -29359.1 -1171 1604.27 -755.959 -619.063 977.094 
21081 2
15401300 -30094.4 -572.267 1662.53 -937.223 -788.196 1224.6 
15401000 -29887.7 -1460.8 1598.07 -1063.45 -583.099 1212.82 
21081.5 2
15401300 -30725.7 -899.286 1733.57 -1277.96 -661.982 1439.24 
15401000 -30448.1 -1872.93 1667.71 -1134.42 -834.268 1408.16 
21082 2
15401300 -31330.1 -1211.93 1744.86 -1178.08 -609.44 1326.39 
15401000 -31110.6 -2086.43 1703.07 -1291.56 -416.179 1356.96 
21082.5 2
15401300 -31934.2 -1513.31 1777.85 -1210.74 -603.966 1353.02 
15401000 -31715.6 -2344.38 1799.69 -1212.37 -516.946 1317.98 
21083 2
15401300 -32403.4 -1781.43 1763.93 -929.105 -530.932 1070.1 
15401000 -32246.9 -2582.36 1820.21 -1051.96 -471.233 1152.69 
21083.5 2
15401300 -32880.2 -1989.46 1749.08 -951.547 -415.235 1038.2 
15401000 -32780.3 -2776.92 1819.08 -1064.77 -388.355 1133.38 
21084 2
15401300 -33270.9 -2210.92 1779.15 -805.71 -456.622 926.106 
15401000 -33379.5 -2927.23 1825.92 -1235.53 -309.913 1273.8 
21084.5 2
15401300 -33691.2 -2399.69 1802.92 -840.462 -377.538 921.364 
15401000 -33872.2 -3163.92 1780 -985.385 -473.385 1093.2 
21085 2
15401300 -34003.2 -2636.69 1782.62 -612.967 -465.619 769.759 
15401000 -34378.7 -3322.08 1721.23 -995.013 -310.715 1042.4 
21085.5 2
15401300 -34278.3 -2939.62 1710.15 -543.782 -598.662 808.762 
15401000 -34923.3 -3431.31 1756.54 -1076.31 -215.871 1097.75 
21086 2
15401300 -34607.6 -3262.31 1703.69 -641.925 -629.03 898.747 
15401000 -35419.8 -3621.85 1786 -967.911 -371.42 1036.73 
21086.5 2
15401300 -34922.8 -3611.92 1724.67 -648.425 -719.36 968.47 
15401000 -35855.9 -3750.5 1809.58 -897.264 -264.72 935.5 
21087 2
15401300 -35231 -3885.75 1767.33 -638.199 -566.943 853.652 
15401000 -36329.8 -3777.58 1803.25 -981.194 -56.0732 982.795 
21087.5 2
15401300 -35578.2 -4076.08 1739 -691.542 -379.137 788.654 
15401000 -36746.1 -3801.54 1814.46 -829.17 -47.7194 830.543 
21088 2
15401300 -35938.6 -4248.15 1696.77 -701.287 -334.78 777.098 
15401000 -36990.3 -3723.38 1895.54 -475.157 152.05 498.892 
21088.5 2
15401300 -36221.8 -4287.75 1711.33 -571.004 -79.831 576.557 
15401000 -37270.3 -3584.5 1897.67 -564.568 280.009 630.192 
21089 2
15401300 -36409.7 -4295.85 1736.46 -379.513 -16.3559 379.865 
15401000 -37415.3 -3683.77 1887.31 -292.877 -200.544 354.958 
21089.5 2
15401300 -36564.8 -4290.23 1727.92 -300.104 10.8615 300.301 
15401000 -37492.8 -3659.46 1889.38 -149.829 47.0168 157.033 
21090 2
15401300 -36719.5 -4318.08 1689.33 -312.432 -56.2678 317.458 
15401000 -37627.2 -3573.17 1864.67 -271.678 174.333 322.802 
21090.5 2
15401300 -36768.9 -4298.46 1759.77 -100.453 39.8817 108.081 
15401000 -37658.6 -3622.77 1854.23 -63.7508 -100.818 119.283 
21091 2
15401300 -36796.6 -4277.08 1779.5 -55.6544 43.0145 70.3396 
15401000 -37680.6 -3575.83 1845.83 -44.2011 94.4384 104.271 
21091.5 2
15401300 -36865.4 -4259.77 1731.54 -138.712 34.9075 143.037 
15401000 -37681.1 -3580.46 1869.31 -0.995141 -9.33106 9.38397 
21092 2
15401300 -36889.9 -4132.42 1738.25 -48.6747 252.684 257.329 
15401000 -37601.8 -3564.5 1880.17 157.229 31.6697 160.387 
21092.5 2
15401300 -36898.9 -4011.69 1714.23 -17.9769 240.967 241.636 
15401000 -37564.8 -3626.15 1890.77 73.8267 -123.062 143.508 
21093 2
15401300 -36893.5 -4113.33 1716.83 10.8245 -202.876 203.165 
15401000 -37579.2 -3567.5 1891.75 -28.7502 117.074 120.552 
21093.5 2
15401300 -36902.1 -4178.31 1695.38 -17.2922 -130.997 132.133 
15401000 -37445.5 -3460.15 1893.69 269.58 216.424 345.706 
21094 2
15401300 -36923.7 -4295 1691.23 -41.8093 -225.71 229.55 
15401000 -37553.8 -3598.69 1927.38 -209.344 -267.966 340.045 
21094.5 2
15401300 -36910.1 -4260.67 1692.75 27.3273 68.9424 74.1609 
15401000 -37557.8 -3600.92 1895.42 -8.16085 -4.46658 9.30322 
21095 2
15401300 -36902 -4225.5 1727.5 16.6324 72.3594 74.2463 
15401000 -37611.1 -3596 1875.42 -109.568 10.1166 110.034 
21095.5 2
15401300 -36903.7 -4292.5 1742.67 -3.36022 -135.081 135.122 
15401000 -37552.2 -3540.58 1879.58 118.784 111.727 163.072 
21096 2
15401300 -36921.8 -4276.69 1712.15 -36.2864 31.5523 48.0859 
15401000 -37510.5 -3569.85 1861.08 83.2438 -58.4088 101.691 
21096.5 2
15401300 -36938.6 -4265.67 1719.92 -32.5626 21.4507 38.993 
15401000 -37475.4 -3615.33 1901.25 68.1807 -88.4965 111.715 
21097 2
15401300 -36934.2 -4247.42 1774.25 8.64937 36.4271 37.4399 
15401000 -37497 -3729.33 1935.83 -43.0805 -227.545 231.587 
21097.5 2
15401300 -36914.7 -4270.25 1737.58 38.7022 -45.1252 59.4487 
15401000 -37541 -3692.5 1908.5 -86.9565 72.7931 113.403 
21098 2
15401300 -36890.5 -4200.64 1718.55 49.1118 141.204 149.501 
15401000 -37560.5 -3657.64 1912.55 -39.4616 70.7173 80.9824 
21098.5 2
15401300 -36985.2 -4209.42 1661.83 -193.46 -17.919 194.288 
15401000 -37597.2 -3664.5 1885.67 -74.9227 -14.0074 76.2209 
21099 2
15401300 -37127.7 -4308.83 1650.58 -287.71 -200.842 350.877 
15401000 -37611.8 -3554.67 1874.67 -29.6296 221.886 223.855 
21099.5 2
15401300 -37409.8 -4074.17 1651.67 -560.968 466.534 729.615 
15401000 -37869.1 -3462.83 1911.33 -511.431 182.571 543.042 
21100 2
15401300 -37860.5 -3916.17 1652 -873.385 306.202 925.506 
15401000 -38137.8 -3234.67 1910.25 -520.833 442.183 683.223 
21100.5 2
15401300 -38462.7 -3599.92 1652 -1185.37 622.539 1338.9 
15401000 -38704.1 -3083.25 1895.75 -1114.67 298.064 1153.83 
21101 2
15401300 -38919.9 -3300.36 1652 -948.636 621.479 1134.08 
15401000 -39297.6 -2900.36 1893.73 -1231.44 379.432 1288.57 
