# Supplementary material for: Intrinsic group behaviour II: On the dependence of triad spatial dynamics on social and personal features; and on the effect of social interaction on small group dynamics
Source: PLoS One. 2019 Dec 3;14(12):e0225704. doi: 10.1371/journal.pone.0225704 (PMC6890182; doi:10.1371/journal.pone.0225704)
Supplement: S3 Data Set — (ZIP) [file pone.0225704.s003.zip › set_3_int/group_traj_triad_int/traj_3_0109_23.dat]

3 15211700 15211600 15212000 0 1 0 0 3 0 1 40 40 40 1747.86 1780.08 1723.72 
19876 1
15211600 -36952.8 -3043.75 1744.08 0 0 0 
19876.5 1
15211600 -36415.9 -3231.86 1750.29 1154.63 -404.531 1223.45 
19877 1
15211600 -35961.1 -3041.93 1741.86 889.992 371.68 964.485 
19877.5 2
15211700 -35434.2 -1966.25 1774.88 0 0 0 
15211600 -35437.4 -2795.43 1787.21 1041.18 490.06 1150.75 
19878 2
15211700 -35173.2 -1749.13 1777.27 671.08 558.141 872.851 
15211600 -34908.4 -2636.2 1716.8 1068.74 321.674 1116.1 
19878.5 2
15211700 -34628.2 -1495.6 1803.53 1062.38 494.217 1171.71 
15211600 -34434.3 -2346.33 1683.27 924.107 565.042 1083.16 
19879 2
15211700 -34191.4 -1289.87 1765.13 878.873 413.95 971.48 
15211600 -34035.5 -2231.47 1690.07 802.549 231.12 835.165 
19879.5 2
15211700 -33698.3 -1093.2 1741.8 996.094 397.306 1072.41 
15211600 -33797.9 -2283.27 1643.07 479.865 -104.646 491.143 
19880 2
15211700 -33262.9 -903.667 1795.2 879.596 382.896 959.322 
15211600 -33559.7 -2280.67 1554 481.212 5.25253 481.241 
19880.5 3
15212000 -32362 -1431.33 1751.67 0 0 0 
15211700 -32825.6 -741.786 1800.64 905.511 335.157 965.547 
15211600 -33352.1 -1690.43 1576.71 429.942 1222.03 1295.45 
19881 3
15212000 -32064.9 -1356.33 1723.93 946.072 238.854 975.758 
15211700 -32300.7 -647.2 1807.87 1039.28 187.298 1056.03 
15211600 -33039.9 -1231.2 1596.2 618.227 909.364 1099.61 
19881.5 3
15212000 -31542 -1151.43 1790.21 1047.96 410.631 1125.54 
15211700 -31826.9 -565 1809.79 949.509 164.729 963.692 
15211600 -32563.9 -1034.29 1674.43 953.784 394.618 1032.2 
19882 3
15212000 -30980.2 -1035 1707.4 1101.57 228.291 1124.98 
15211700 -31278.4 -436.6 1716.6 1075.55 251.765 1104.62 
15211600 -32094.9 -964.8 1651.6 919.599 136.246 929.637 
19882.5 3
15212000 -30375.9 -868.857 1594.64 1184.99 325.77 1228.95 
15211700 -30692.9 -310 1628.64 1147.98 248.235 1174.52 
15211600 -31585.7 -870.286 1598 998.469 185.322 1015.52 
19883 3
15212000 -29734.8 -696 1497 1282.14 345.714 1327.93 
15211700 -30105.1 -140.714 1598 1175.71 338.571 1223.49 
15211600 -31056.1 -740.643 1627.71 1059.29 259.286 1090.56 
19883.5 3
15212000 -29223.9 -457.714 1469.29 1017.79 474.673 1123.03 
15211700 -29520.4 -76.5714 1593.79 1164.63 127.775 1171.62 
15211600 -30487.6 -593.357 1579.5 1132.47 293.398 1169.86 
19884 2
15212000 -28365.7 -199.385 1470 1776.74 534.844 1855.49 
15211600 -29885.1 -352.231 1511.62 1247.4 499.226 1343.59 
19884 1
15211700 -28864.8 -192.182 1582.09 1466.69 -258.636 1489.32 
19884.5 3
15212000 -28090.9 270.643 1453.43 557.475 953.403 1104.43 
15211700 -28766.1 1151 1689.58 174.752 2377.31 2383.73 
15211600 -29338.1 -127.643 1452.5 1109.4 455.554 1199.29 
19885 3
15212000 -27863.8 699.429 1442.57 443.499 837.472 947.655 
15211700 -28239.4 1344.5 1757.93 1106.42 406.513 1178.73 
15211600 -28782.1 118.857 1494.21 1085.94 481.445 1187.88 
19885.5 3
15212000 -27425 981.538 1447.15 881.096 566.486 1047.49 
15211700 -27712.8 1581.08 1736.15 1057.39 475.054 1159.21 
15211600 -28328.5 753.769 1600.08 911.007 1274.92 1566.96 
19886 3
15212000 -27033.8 1223.62 1593.69 793.416 491.028 933.069 
15211700 -27248.8 1892.23 1734.31 941.333 631.144 1133.34 
15211600 -28106.7 1156.31 1582.23 449.836 816.508 932.222 
19886.5 3
15212000 -26575.2 1529.77 1641.85 938.021 626.081 1127.77 
15211700 -26773.6 2086.85 1688.92 971.685 397.986 1050.03 
15211600 -27687.3 1435.38 1720.62 857.637 570.709 1030.17 
19887 3
15212000 -26041.4 1691.85 1617.08 1046.61 317.798 1093.79 
15211700 -26205.8 2264.46 1643.54 1113.42 348.265 1166.62 
15211600 -27104.5 1756.31 1706.31 1142.84 629.261 1304.62 
19887.5 3
15212000 -25527.8 1917.69 1686.38 1008.92 443.706 1102.17 
15211700 -25778.8 2449.77 1692.15 838.749 364.062 914.353 
15211600 -26619.8 2011.46 1706.31 952.093 501.285 1076 
19888 3
15212000 -24993.2 2195.31 1641.46 1054.47 547.565 1188.16 
15211700 -25284.3 2777.85 1689.69 975.421 647.095 1170.55 
15211600 -26144.2 2237.62 1673.46 938.249 446.063 1038.89 
19888.5 3
15212000 -24509.2 2425.17 1659.83 989.906 470.059 1095.84 
15211700 -24752.2 3181.08 1697.17 1088.22 824.616 1365.36 
15211600 -25603.8 2572.33 1669.67 1104.95 684.495 1299.79 
19889 3
15212000 -23960.7 2626.69 1636 1117.06 410.439 1190.07 
15211700 -24283.1 3489.92 1693.08 955.376 629.002 1143.85 
15211600 -25113.8 2817.92 1651.23 998.094 500.183 1116.41 
19889.5 3
15212000 -23273.5 2945.15 1685.15 1339.63 620.783 1476.48 
15211700 -23672.3 3750.62 1721.23 1190.58 508.172 1294.5 
15211600 -24606.4 3076.54 1654.69 989.054 504.124 1110.12 
19890 3
15212000 -22855.7 3138.92 1598 840.634 389.865 926.639 
15211700 -23026.3 3910.75 1745.17 1299.75 322.202 1339.09 
15211600 -23939.2 3147.92 1672.25 1342.49 143.618 1350.15 
19890.5 3
15212000 -22237.7 3337.85 1526.46 1218.88 392.366 1280.48 
15211700 -22338.8 4093.08 1318.46 1356.14 359.619 1403.01 
15211600 -23407.9 3485.92 1671.46 1047.82 666.679 1241.93 
19891 3
15212000 -21552.2 3375.33 1422.58 1387.54 75.885 1389.61 
15211700 -21830.4 4171.83 1385.08 1029.05 159.426 1041.33 
15211600 -22756.2 3659.42 1713.25 1319.34 351.202 1365.29 
19891.5 3
15212000 -21001.7 3422.08 1381.08 1123.59 95.3951 1127.63 
15211700 -21021.1 4375.38 1515 1651.71 415.411 1703.15 
15211600 -22127.6 3854.85 1722.69 1282.76 398.836 1343.33 
19892 3
15212000 -20501.5 3292.92 1193.08 982.772 -253.74 1015 
15211700 -20545.5 4696.08 1423 934.26 630.044 1126.85 
15211600 -21566.1 4010.15 1513.92 1103.22 305.123 1144.64 
19892.5 3
15212000 -20251.4 3533.83 1359.33 499.092 480.859 693.049 
15211700 -20196 4494 1407.75 697.682 -403.347 805.884 
15211600 -20999.9 4090 1497.58 1130.06 159.374 1141.24 
19893 3
15212000 -19679.1 3612.08 1370.08 1158.58 158.388 1169.36 
15211700 -19821.9 4395.08 1459.38 757.241 -200.249 783.271 
15211600 -20537 4175.15 1536.31 937.078 172.376 952.801 
19893.5 3
15212000 -18851.2 3638.46 1347.92 1665.69 53.0878 1666.53 
15211700 -19149.2 4454.31 1397.23 1353.51 119.177 1358.74 
15211600 -20037.8 4214.85 1418 1004.49 79.8638 1007.66 
19894 3
15212000 -18189.5 3557.38 1437.69 1323.54 -162.154 1333.43 
15211700 -18433.5 4496 1437.69 1431.38 83.3846 1433.81 
15211600 -19408.5 4116.54 1367.92 1258.62 -196.615 1273.88 
19894.5 3
15212000 -17661.2 3511.23 1460.54 1046 -91.3938 1049.99 
15211700 -17653.5 4563.38 1477.23 1544.55 133.435 1550.31 
15211600 -18912.4 4017.38 1375.85 982.331 -196.344 1001.76 
19895 3
15212000 -17084.3 3520.17 1488.42 1167.81 18.0889 1167.95 
15211700 -17161.9 4635.83 1538.75 995.186 146.657 1005.93 
15211600 -18366.2 3952.58 1425.08 1105.7 -131.177 1113.46 
19895.5 3
15212000 -16495.7 3357.43 1474.14 1145.17 -316.611 1188.13 
15211700 -16544.2 4579.07 1574.07 1201.76 -110.432 1206.82 
15211600 -17545.4 4045 1507.5 1596.77 179.799 1606.86 
19896 3
15212000 -15873.8 3244.31 1531.15 1209.86 -220.08 1229.71 
15211700 -15916.9 4604.46 1590.31 1220.41 49.3971 1221.41 
15211600 -16927.3 4015.85 1541.85 1202.57 -56.7195 1203.91 
19896.5 3
15212000 -15364.7 3281.54 1518.08 1034.87 75.6723 1037.63 
15211700 -15441.2 4539.23 1560.31 966.854 -132.583 975.902 
15211600 -16377.8 3995.69 1521.69 1116.95 -40.9631 1117.7 
19897 3
15212000 -14781.2 3307.46 1547.46 1169.26 51.9501 1170.42 
15211700 -14840.8 4470.15 1592.31 1203.18 -138.431 1211.11 
15211600 -15808.6 3895.62 1578.92 1140.59 -200.555 1158.09 
19897.5 3
15212000 -14313 3385.54 1472.15 961.459 160.322 974.735 
15211700 -14232.2 4404.85 1594.08 1249.88 -134.102 1257.05 
15211600 -15277.7 3788.85 1548.15 1090.19 -219.239 1112.02 
19898 3
15212000 -13700.3 3258.85 1489.38 1208.47 -249.886 1234.03 
15211700 -13690.5 4422.08 1584.08 1068.27 33.9857 1068.82 
15211600 -14714.2 3746.54 1471.46 1111.52 -83.4471 1114.64 
19898.5 3
15212000 -13146.4 3159.46 1461.62 1121.3 -201.183 1139.21 
15211700 -13207 4401.77 1561.31 978.823 -41.1087 979.686 
15211600 -14131.1 3758.85 1597.46 1180.32 24.9144 1180.58 
19899 3
15212000 -12581.6 3038.08 1485.62 1131.8 -243.256 1157.65 
15211700 -12650.2 4424.85 1567.08 1115.92 46.2463 1116.88 
15211600 -13547.2 3769.54 1549.54 1170.03 21.4275 1170.23 
19899.5 3
15212000 -11972.4 2901.85 1514.92 1220.9 -273.008 1251.05 
15211700 -12044.1 4316.62 1590.38 1214.58 -216.895 1233.8 
15211600 -12919.3 3711.23 1546.31 1258.36 -116.849 1263.78 
19900 3
15212000 -11462.2 2931.31 1512.08 1032.7 59.6387 1034.42 
15211700 -11546.2 4205.31 1550.23 1007.79 -225.319 1032.67 
15211600 -12332.8 3611.62 1531.69 1187.17 -201.651 1204.17 
19900.5 3
15212000 -10884 2936.79 1546.64 1127.16 10.6784 1127.21 
15211700 -11006.3 4147 1577.5 1052.52 -113.66 1058.64 
15211600 -11748.3 3539.36 1525 1139.49 -140.854 1148.17 
19901 3
15212000 -10291.2 2873.62 1467.23 1148.93 -122.423 1155.43 
15211700 -10418.7 4008.23 1569.77 1138.75 -268.933 1170.07 
15211600 -11186.1 3537.46 1544.15 1089.55 -3.67365 1089.56 
19901.5 3
15212000 -9770.77 2851.69 1427.92 1051.28 -44.289 1052.21 
15211700 -9957.69 3934.08 1493 931.313 -149.806 943.285 
15211600 -10648.7 3532.77 1553.69 1085.63 -9.47941 1085.67 
19902 3
15212000 -9290.85 2883.69 1442.08 969.542 64.6465 971.694 
15211700 -9433.92 3887.38 1529.15 1058.12 -94.3279 1062.32 
15211600 -10043.5 3447.08 1542 1222.69 -173.116 1234.88 
19902.5 3
15212000 -8782.54 2897.38 1391.08 1020.7 27.4946 1021.07 
15211700 -8905.46 3934 1537.77 1061.17 93.6052 1065.29 
15211600 -9466 3443.54 1516.15 1159.56 -7.10534 1159.58 
19903 3
15212000 -8119.62 2812.08 1369.08 1307.54 -168.26 1318.32 
15211700 -8152.23 3818.31 1515.54 1485.66 -228.19 1503.08 
15211600 -8914 3414.08 1477 1088.76 -58.1095 1090.31 
19903.5 3
15212000 -7725.23 2763 1336.69 793.53 -98.7463 799.651 
15211700 -7418.38 3795.08 1553.15 1476.55 -46.742 1477.29 
15211600 -8382.46 3352.54 1467.62 1069.49 -123.82 1076.64 
19904 3
15212000 -7238.08 2665 1362.15 968.497 -194.831 987.899 
15211700 -6848 3747.38 1525.08 1133.97 -94.8157 1137.92 
15211600 -7692.08 3367.23 1441.15 1372.53 29.2094 1372.84 
19904.5 3
15212000 -6771.75 2601.75 1251.42 947.819 -128.557 956.498 
15211700 -6371.08 3649.42 1489.33 969.343 -199.122 989.583 
15211600 -7248.67 3361.5 1462 901.24 -11.6479 901.316 
19905 3
15212000 -6277.77 2468 1259.85 1016.42 -275.206 1053.02 
15211700 -5892.23 3633 1383.46 985.293 -33.7792 985.872 
15211600 -6610 3257.85 1473.08 1314.13 -213.28 1331.32 
19905.5 3
15212000 -5503.31 2347.38 1229.69 1555.14 -242.2 1573.89 
15211700 -5237.54 3495 1467.31 1314.64 -277.108 1343.53 
15211600 -5969.85 3121.62 1323.54 1285.45 -273.556 1314.23 
19906 3
15212000 -4590.38 2264 1610.92 1772.67 -161.912 1780.05 
15211700 -4664.15 3461.69 1589.85 1113.37 -64.6751 1115.25 
15211600 -5350.62 2961.46 1611.85 1202.39 -310.978 1241.95 
19906.5 3
15212000 -4032.92 2050.31 1801.92 1088.79 -417.368 1166.05 
15211700 -4048.62 3402.31 1777.23 1202.22 -115.986 1207.81 
15211600 -4617.62 2955.38 1735.77 1431.64 -11.869 1431.69 
19907 3
15212000 -3622.58 1978.33 1853.17 842.587 -147.791 855.45 
15211700 -3662.25 3338.25 1886.33 793.358 -131.535 804.188 
15211600 -4086.58 2852.08 1798.17 1090.41 -212.118 1110.85 
19907.5 3
15212000 -3178.85 2023.38 1786.15 907.438 92.1294 912.103 
15211700 -3099.62 3223.85 1847.31 1150.58 -233.955 1174.13 
15211600 -3576.15 2756.38 1839.62 1043.82 -195.703 1062.01 
19908 3
15212000 -2616.38 1822.31 1767.54 1100.71 -393.497 1168.93 
15211700 -2382.38 3146.15 1808.54 1403.58 -152.04 1411.79 
15211600 -3116.62 2634.23 1778.23 899.292 -239.049 930.522 
19908.5 3
15212000 -2138.92 1740.38 1708.08 953.017 -163.519 966.944 
15211700 -1936.38 3041.38 1814.54 890.22 -209.12 914.452 
15211600 -2473.77 2405.62 1697 1283.13 -456.318 1361.85 
19909 3
15212000 -1661.69 1730.38 1698.38 964.103 -20.202 964.314 
15211700 -1420 2967.15 1834.15 1043.2 -149.961 1053.92 
15211600 -1874.85 2330.38 1687.85 1209.95 -151.981 1219.45 
19909.5 3
15212000 -1147.46 1710.62 1689.69 1030.52 -39.6177 1031.28 
15211700 -1049.69 2687.62 1831.92 742.1 -560.197 929.803 
15211600 -1456.54 2237.69 1682.77 838.292 -185.756 858.626 
19910 3
15212000 -691.769 1669.92 1718.54 900.578 -80.4196 904.161 
15211700 -700 2337.62 1834.23 691.092 -691.7 977.781 
15211600 -1208.15 2179.92 1701.92 490.879 -114.168 503.98 
19910.5 3
15212000 -144.615 1664.31 1766.08 1068.66 -10.9675 1068.72 
15211700 16.6923 2641.92 1791.08 1399.79 594.351 1520.74 
15211600 -597.615 2180.38 1725.38 1192.46 0.901442 1192.46 
19911 3
15212000 423 1638.92 1669.33 1170.34 -52.3526 1171.51 
15211700 774 2729.5 1810.08 1561.46 180.571 1571.87 
15211600 108.25 2253.5 1783.08 1455.39 150.753 1463.18 
19911.5 3
15212000 890.077 1625.77 1531.62 949.343 -26.7224 949.719 
15211700 1354.31 2745.38 1798 1179.49 32.2858 1179.93 
15211600 600.308 2351.23 1756.69 1000.12 198.64 1019.65 
19912 3
15212000 1487.15 1547.38 1450.92 1173.04 -153.997 1183.1 
15211700 1817.23 2574.85 1749.38 909.476 -335.046 969.227 
15211600 1248 2271.85 1726.15 1272.48 -155.962 1282 
19912.5 3
15212000 1964.23 1479 1466.54 961.849 -137.872 971.68 
15211700 2238.46 2444.38 1677.54 849.256 -263.027 889.055 
15211600 1693.54 2177.62 1684.38 898.263 -189.981 918.134 
19913 3
15212000 2491.08 1300.31 1497.62 1039.14 -352.45 1097.29 
15211700 2787.08 2199.69 1599.38 1082.08 -482.628 1184.83 
15211600 2209.08 1978.46 1661.54 1016.84 -392.808 1090.08 
19913.5 3
15212000 3064.85 1026 1462.15 1129.47 -539.976 1251.91 
15211700 3439 1992.46 1593.54 1283.31 -407.935 1346.59 
15211600 2867.62 1715.62 1638.23 1296.34 -517.414 1395.78 
19914 3
15212000 3758.15 814.538 1599.15 1386.62 -422.923 1449.68 
15211700 4005.23 1804.62 1538.77 1132.46 -375.692 1193.15 
15211600 3394.92 1434.62 1611.77 1054.62 -562 1195.01 
19914.5 3
15212000 4140.38 568.462 1636.92 761.416 -490.193 905.562 
15211700 4599.23 1585 1604.23 1183.27 -437.481 1261.55 
15211600 3918.54 1206.54 1602.69 1043.06 -454.337 1137.71 
19915 3
15212000 4671.75 152.667 1645.83 1082.21 -846.833 1374.16 
15211700 5238.17 1176.92 1633.83 1301.3 -831.127 1544.07 
15211600 4514.42 938.583 1638.83 1213.6 -545.733 1330.66 
19915.5 3
15212000 5121.54 -97.2308 1664.77 927.399 -515.252 1060.92 
15211700 5697.62 865.692 1677.46 947.317 -641.7 1144.2 
15211600 5030.77 595.231 1622.77 1064.64 -707.943 1278.53 
19916 3
15212000 5562.54 -481.846 1659.69 880.24 -767.695 1167.98 
15211700 6075.69 538 1688.85 754.645 -654.076 998.651 
15211600 5523.92 264.154 1633.69 984.339 -660.832 1185.59 
19916.5 3
15212000 5943.69 -857.615 1651.77 748.829 -738.25 1051.55 
15211700 6564.69 187.846 1673.69 960.707 -687.925 1181.61 
15211600 5999.69 -114.462 1684.62 934.714 -743.842 1194.57 
19917 3
15212000 6315.31 -1263.92 1666.23 740.27 -809.378 1096.86 
15211700 7016.85 -254.538 1724.92 900.705 -881.244 1260.1 
15211600 6451.54 -588.077 1683.69 900.092 -943.457 1303.95 
19917.5 3
15212000 6773 -1677.23 1611.77 893.93 -807.242 1204.47 
15211700 7471.69 -814.615 1774.46 888.371 -1093.9 1409.19 
15211600 6868.85 -1002.23 1685.77 815.054 -808.894 1148.31 
19918 3
15212000 7407.67 -2226.25 1623 1297.89 -1122.74 1716.12 
15211700 7964.25 -1319.08 1787.92 1007.28 -1031.63 1441.83 
15211600 7453.33 -1614.42 1719.5 1195.27 -1251.91 1730.88 
19918.5 3
15212000 7760.62 -2601.77 1606.85 717.375 -763.25 1047.46 
15211700 8346.77 -1726.77 1779.08 777.478 -828.63 1136.27 
15211600 7871 -1997.69 1762.46 848.916 -779.016 1152.18 
19919 3
15212000 8064.42 -2964.67 1634.58 608.82 -727.249 948.448 
15211700 8684.58 -2063.92 1736.67 676.982 -675.646 956.453 
15211600 8171.83 -2341.75 1740.42 602.872 -689.494 915.892 
19919.5 3
15212000 8539.54 -3426.85 1722.23 969.636 -943.223 1352.73 
15211700 9179.62 -2415.08 1760 1010.27 -716.654 1238.64 
15211600 8623.62 -2698.92 1713.62 922.004 -728.925 1175.34 
19920 3
15212000 8959.15 -3890.31 1705.08 810.068 -894.713 1206.95 
15211700 9794.38 -2843.69 1771.54 1186.81 -827.443 1446.79 
15211600 9046.77 -3193.69 1772.77 816.899 -955.153 1256.84 
19920.5 3
15212000 9316.83 -4217.42 1666.92 713.931 -652.912 967.467 
15211700 10248.4 -3234.42 1769.92 906.252 -779.889 1195.62 
15211600 9516.75 -3485.33 1726.25 938.085 -582.118 1104.02 
19921 3
15212000 9741.36 -4564.14 1567.07 850.749 -694.842 1098.44 
15211700 10446.2 -3438.5 1790.64 396.388 -408.985 569.554 
15211600 9783.79 -3656.93 1721.5 535.142 -343.878 636.104 
19921.5 3
15212000 10178.5 -4973.77 1572.92 870.726 -815.989 1193.32 
15211700 10814.5 -3830.92 1724.23 733.56 -781.719 1072.01 
15211600 10158.1 -3960 1675.08 745.6 -603.728 959.378 
19922 3
15212000 10687.6 -5420.77 1660.69 1010.23 -886.905 1344.31 
15211700 11400.5 -4459 1700.23 1162.7 -1246.18 1704.36 
15211600 10817.1 -4647.92 1701.77 1307.54 -1364.93 1890.15 
19922.5 3
15212000 11201.4 -5720.83 1679.33 1035.89 -604.968 1199.61 
15211700 11841.2 -4947.08 1762.25 888.686 -984.039 1325.93 
15211600 11204.2 -5127.83 1731.58 780.423 -967.561 1243.07 
19923 3
15212000 11632.1 -6157.69 1644.62 878.898 -891.549 1251.93 
15211700 12356.3 -5424.92 1750.23 1051.14 -975.183 1433.83 
15211600 11632 -5486.62 1743.62 873.129 -732.208 1139.51 
19923.5 3
15212000 12205.4 -6713.77 1713.46 1117.56 -1083.97 1556.9 
15211700 12848.1 -5895.77 1746.38 958.614 -917.829 1327.16 
15211600 12087.2 -6066.54 1676.31 887.239 -1130.45 1437.05 
19924 3
15212000 12593.6 -7088.42 1730.75 785.827 -758.396 1092.1 
15211700 13266.1 -6300.25 1833.83 846.167 -818.787 1177.46 
15211600 12654.2 -6440.83 1710 1147.8 -757.682 1375.33 
19924.5 3
15212000 12902.6 -7458.77 1688 635.868 -762.042 992.49 
15211700 13696.3 -6579.54 1788.54 885.235 -574.668 1055.41 
15211600 13048.4 -6809.54 1758.62 811.148 -758.653 1110.64 
19925 3
15212000 13337.5 -7839.38 1699.62 842.725 -737.627 1119.95 
15211700 14123.3 -6953.77 1731.23 827.519 -725.253 1100.35 
15211600 13474.5 -7234.15 1758.85 825.73 -822.898 1165.76 
19925.5 3
15212000 13751.7 -8263.42 1727.25 816.973 -836.355 1169.16 
15211700 14583.3 -7326.33 1737.5 907.348 -734.84 1167.59 
15211600 13964.8 -7611.58 1726.67 967.203 -744.437 1220.52 
19926 3
15212000 14147.8 -8767.31 1687.23 806.726 -1026.25 1305.38 
15211700 15067.8 -7764.92 1741.08 986.788 -893.258 1331.04 
15211600 14352.1 -8022.77 1724.38 788.683 -837.446 1150.36 
19926.5 3
15212000 14510.8 -9249.67 1696.42 736.269 -978.416 1224.5 
15211700 15570 -8256 1737.42 1018.57 -996.099 1424.67 
15211600 14833 -8513.83 1708.5 975.503 -996.073 1394.19 
19927 3
15212000 14969.3 -9823 1867.15 933.926 -1167.68 1495.23 
15211700 15945.4 -8770.85 1774.46 764.531 -1048.57 1297.69 
15211600 15309.5 -9054.23 1755.46 970.547 -1100.61 1467.41 
19927.5 3
15212000 15337.6 -10128.9 1827.54 720.759 -598.675 936.966 
15211700 16363.8 -9323.54 1831.38 818.907 -1081.59 1356.63 
15211600 15704.2 -9500.15 1751.85 772.392 -872.648 1165.38 
19928 3
15212000 15648.8 -10577.9 1735.67 623.516 -899.787 1094.71 
15211700 16684.9 -9716 1798.75 643.428 -786.496 1016.16 
15211600 16110.8 -10061.3 1773.67 814.835 -1124.61 1388.78 
19928.5 3
15212000 16001.5 -11098.5 1689.85 688.89 -1016.84 1228.22 
15211700 17084 -10130 1763.46 779.46 -808.594 1123.11 
15211600 16564.5 -10539.6 1735.69 885.993 -934.145 1287.48 
19929 3
15212000 16506.6 -11511.5 1681.08 1012.27 -827.578 1307.51 
15211700 17489.3 -10506.9 1801.58 812.291 -755.344 1109.22 
15211600 16962.1 -10772.7 1692.83 796.837 -467.037 923.619 
19929.5 3
15212000 16959.5 -11840.2 1707.85 914.905 -664.103 1130.52 
15211700 17928.7 -10820.2 1825.31 887.594 -632.958 1090.16 
15211600 17294 -11285 1773.77 670.539 -1035.02 1233.24 
19930 3
15212000 17773.1 -12306.5 1630.15 1598.46 -916.125 1842.38 
15211700 18329.3 -11120.7 1764 787.064 -590.298 983.83 
15211600 17722.9 -11647.8 1755 842.678 -712.861 1103.76 
19930.5 3
15212000 18345.7 -12677.3 1607.08 1166.17 -755.183 1389.34 
15211700 18860.2 -11749.2 1727 1081.18 -1280.16 1675.64 
15211600 18373.1 -11971.4 1700.33 1324.16 -659.003 1479.08 
19931 3
15212000 18834.1 -13094 1644.79 982.849 -838.364 1291.84 
15211700 19822.6 -12013.4 1796.14 1936.57 -531.546 2008.2 
15211600 19168.6 -12440.6 1717.14 1600.72 -944.117 1858.41 
19931.5 3
15212000 19196.8 -13462.6 1693.85 705.648 -717.151 1006.1 
15211700 20205.4 -12215.5 1776.15 744.634 -393.06 842.007 
15211600 19615.3 -12712 1730 868.998 -527.932 1016.79 
19932 3
15212000 19558.2 -13838.2 1673.46 726.977 -755.765 1048.65 
15211700 20551.8 -12543.8 1790.92 696.951 -660.734 960.369 
15211600 20026.7 -13012.5 1728.46 827.736 -604.705 1025.09 
19932.5 3
15212000 20057.8 -14119.5 1679.38 1021.87 -575.114 1172.59 
15211700 20900.6 -12925.5 1784.08 713.387 -780.4 1057.33 
15211600 20395.4 -13293.8 1720.23 753.972 -575.271 948.373 
19933 3
15212000 20530.2 -14475.6 1669.43 939.102 -708.114 1176.15 
15211700 21262 -13253.5 1758 718.458 -652.164 970.309 
15211600 20766.7 -13584.7 1754.93 738.23 -578.267 937.75 
19933.5 3
15212000 20998.2 -14739.2 1616.54 921.292 -518.874 1057.36 
15211700 21687.5 -13524.2 1768.46 837.674 -532.935 992.833 
15211600 21205.9 -13857.3 1763 864.584 -536.601 1017.57 
19934 3
15212000 21559.6 -15063.5 1524.77 1138.71 -657.669 1314.99 
15211700 22162.7 -13787.9 1733.62 963.801 -534.873 1102.27 
15211600 21657.9 -14208.4 1744.08 916.836 -712.124 1160.91 
19934.5 3
15212000 22086.2 -15321.5 1513.15 1085.65 -532.117 1209.04 
15211700 22628.3 -14026.8 1703.23 960.032 -492.466 1078.97 
15211600 22208.5 -14439.8 1671.85 1135.13 -477.24 1231.37 
19935 3
15212000 22715.1 -15523.4 1606.79 1230.76 -394.948 1292.58 
15211700 23224.9 -14237.4 1642.93 1167.42 -412.109 1238.02 
15211600 22782.8 -14737.8 1655.29 1123.92 -583.052 1266.16 
19935.5 3
15212000 23284.8 -15722.9 1673.46 1117.05 -391.306 1183.61 
15211700 23902.8 -14448.8 1708.62 1329.39 -414.684 1392.57 
15211600 23445.2 -15056.8 1702.85 1298.76 -625.458 1441.52 
19936 3
15212000 23798.7 -15953.3 1627 1027.89 -460.725 1126.42 
15211700 24396.8 -14653.8 1677.5 987.879 -409.879 1069.54 
15211600 23966.1 -15105.1 1677.29 1041.98 -96.6044 1046.45 
19936.5 3
15212000 24344.8 -16115.2 1671.38 1116.83 -331.019 1164.86 
15211700 24934.8 -14851.2 1649.62 1100.17 -403.616 1171.87 
15211600 24483.1 -15316 1652.85 1057.12 -431.347 1141.74 
19937 3
15212000 24865.5 -16313.9 1681.57 1049.71 -400.755 1123.6 
15211700 25428.1 -15078.4 1642.86 994.705 -458.071 1095.11 
15211600 24967.8 -15591.3 1669.43 977.235 -555.012 1123.84 
19937.5 3
15212000 25375.1 -16522 1691.21 989.459 -404.022 1068.77 
15211700 25956.9 -15145.6 1596.29 1026.77 -130.652 1035.05 
15211600 25411.1 -15771.1 1652.57 860.749 -349.237 928.9 
19938 3
15212000 26091.5 -16850.5 1655.54 1421.41 -651.862 1563.75 
15211700 26556.1 -15416.2 1622 1188.79 -536.728 1304.34 
15211600 26045.2 -15950 1589.77 1258.1 -354.875 1307.19 
19938.5 3
15212000 26717.4 -17069.5 1697.23 1287.91 -450.459 1364.41 
15211700 27200.6 -15688.1 1637 1326.21 -559.513 1439.41 
15211600 26589.1 -16136.8 1585.08 1119.18 -384.299 1183.32 
19939 3
15212000 27236.5 -17290.8 1708.6 1036.22 -441.793 1126.47 
15211700 27701.3 -15919.2 1606.13 999.304 -461.324 1100.65 
15211600 27246.7 -16441.2 1707.93 1312.69 -607.646 1446.51 
19939.5 3
15212000 27793.4 -17445.1 1780.93 1120.46 -310.396 1162.66 
15211700 28269.6 -16133.2 1752.73 1143.53 -430.584 1221.91 
15211600 27963.4 -16794.9 1819.93 1441.99 -711.737 1608.07 
19940 3
15212000 28434.3 -17688.7 1750.93 1289.6 -490.141 1379.61 
15211700 28937.5 -16380.7 1815.27 1343.93 -497.921 1433.2 
15211600 28419.7 -16974.1 1830.13 918.176 -360.563 986.434 
19940.5 3
15212000 29016.9 -17867.5 1753.08 1142.33 -350.729 1194.96 
15211700 29442.1 -16544.1 1754.31 989.301 -320.412 1039.89 
15211600 28948.2 -17146.6 1748 1036.27 -338.2 1090.06 
19941 3
15212000 29487.1 -17824.1 1714.38 945.984 87.4478 950.017 
15211700 29929 -16724.2 1783.69 979.725 -362.483 1044.63 
15211600 29476.1 -17233.2 1780 1062.06 -174.122 1076.24 
19941.5 3
15212000 30097.8 -18123.9 1670.23 1211.69 -594.933 1349.87 
15211700 30446.3 -16981.2 1722.31 1026.4 -509.921 1146.09 
15211600 29996.9 -17369.7 1722.92 1033.42 -270.91 1068.34 
19942 3
15212000 31239.4 -18574.3 1631.85 2301.64 -908.033 2474.29 
15211700 31027.9 -17260.4 1646.54 1172.61 -562.81 1300.68 
15211600 30485.5 -17648.4 1681.15 985.112 -561.88 1134.09 
19942.5 3
15212000 31574.9 -18718.6 1608.29 670.945 -288.527 730.353 
15211700 31633.7 -17491.3 1588 1211.58 -461.802 1296.61 
15211600 31113.8 -17966.4 1623.36 1256.49 -635.945 1408.26 
19943 3
15212000 31955.7 -18926.8 1601.23 742.369 -405.994 846.134 
15211700 32204.5 -17709.1 1597.31 1112.72 -424.544 1190.96 
15211600 31770.8 -18154.5 1665.92 1280.82 -366.675 1332.27 
19943.5 3
15212000 32703.3 -19112.9 1724.62 1528.87 -380.525 1575.51 
15211700 33080.5 -17850.5 1686.62 1791.25 -289.287 1814.46 
15211600 32669.4 -18475.6 1826.38 1837.5 -656.756 1951.34 
19944 3
15212000 33281.5 -19258.3 1688.23 1154.15 -290.189 1190.08 
15211700 33730.8 -17990.1 1682.92 1298.02 -278.52 1327.56 
15211600 33267.9 -18600.6 1747.38 1194.69 -249.501 1220.46 
19944.5 3
15212000 33852.3 -19439.7 1697.69 1130.24 -359.177 1185.94 
15211700 34395.1 -18126 1663.85 1315.46 -269.155 1342.71 
15211600 33812.1 -18686 1724.15 1077.53 -169.078 1090.72 
19945 3
15212000 34397.5 -19536.9 1810.08 1081.81 -192.918 1098.87 
15211700 34928.9 -18316.7 1654.08 1059.22 -378.358 1124.77 
15211600 34420.3 -18747.3 1704.31 1206.81 -121.642 1212.92 
19945.5 3
15212000 34996.5 -19662.3 1693.54 1205.08 -252.283 1231.2 
15211700 35460.5 -18518.5 1717.69 1069.49 -406.129 1144.01 
15211600 34994.8 -18885.3 1695.08 1156.01 -277.666 1188.89 
19946 3
15212000 35500.9 -19873.2 1654.15 1006.91 -421.004 1091.38 
15211700 35957.3 -18728.8 1715.31 991.709 -419.776 1076.89 
15211600 35455.1 -19070.6 1692.69 918.624 -369.876 990.292 
19946.5 3
15212000 36185.6 -20062 1627.23 1369.38 -377.538 1420.48 
15211700 36537.4 -18892.8 1696.31 1160.15 -327.846 1205.59 
15211600 35959.3 -19241.8 1696.54 1008.46 -342.308 1064.97 
19947 3
15212000 36750.2 -20259 1716.25 1166.6 -407.025 1235.57 
15211700 37125.8 -19077.2 1689.75 1215.8 -380.986 1274.1 
15211600 36560.7 -19510.7 1678.33 1242.48 -555.573 1361.03 
19947.5 3
15212000 37183.8 -20476.3 1740.46 875.952 -439.005 979.805 
15211700 37719 -19273.4 1751.77 1198.32 -396.4 1262.18 
15211600 37123.4 -19784.2 1719.69 1136.8 -552.499 1263.95 
19948 3
15212000 37927.4 -20709.7 1773.31 1460.78 -458.516 1531.05 
15211700 38292.2 -19525.8 1778.08 1126.19 -495.995 1230.58 
15211600 37782.8 -19976.4 1802.38 1295.6 -377.664 1349.52 
19948.5 3
15212000 38424.8 -20845.2 1862.23 982.974 -267.711 1018.78 
15211700 38826.4 -19742.2 1829.85 1055.64 -427.638 1138.97 
15211600 38378.5 -20127.3 1831.54 1177.11 -298.267 1214.31 
19949 3
15212000 38858.8 -21030.2 1898.46 857.708 -365.765 932.441 
15211700 39404 -20001.4 1695.77 1141.53 -512.162 1251.16 
15211600 38981.8 -20399.3 1827.54 1192.31 -537.549 1307.88 
19949.5 3
15212000 39408.9 -21258.1 1905.58 1104.71 -457.535 1195.71 
15211700 39938.4 -20171.6 1570.83 1073.13 -341.764 1126.23 
15211600 39386.6 -20594.6 1731.92 812.88 -392.12 902.514 
19950 3
15212000 39870.2 -21509.1 1785.92 951.031 -517.526 1082.72 
15211700 40795.8 -20454.3 1534.5 1767.87 -582.99 1861.52 
15211600 39838.9 -20824.5 1644.17 932.646 -474.055 1046.21 
19950.5 3
15212000 40454.4 -21702.5 1761.85 1152.3 -381.568 1213.84 
15211700 41275.8 -20628.2 1654.62 946.771 -342.841 1006.93 
15211600 40319.3 -21008.5 1599.31 947.517 -362.995 1014.67 
19951 3
15212000 41190.7 -22104.1 1743.17 1487.44 -811.202 1694.26 
15211700 41760.5 -20743.9 1765.42 979.099 -233.864 1006.64 
15211600 41172.4 -21236.7 1635.42 1723.45 -460.865 1784.01 
19951.5 3
15212000 41884.6 -22183 1708.67 1404.69 -159.75 1413.74 
15211700 42240.5 -20660.1 1741.42 971.66 169.703 986.368 
15211600 42039.4 -21374.8 1677.42 1755.06 -279.69 1777.21 
19952 3
15212000 42573.5 -22132.8 1662.08 1330.03 96.9706 1333.56 
15211700 42951.9 -20613.7 1804.15 1373.4 89.558 1376.32 
15211600 42597.4 -21281.9 1796.54 1077.16 179.363 1091.99 
19952.5 3
15212000 43214.9 -21944.1 1633.92 1265.06 372.174 1318.67 
15211700 43491.2 -20490.8 1813.46 1063.57 242.3 1090.82 
15211600 42995.3 -21266.5 1702.38 784.858 30.4961 785.45 
19953 3
15212000 43978.8 -21820.2 1653.69 1565.42 253.941 1585.88 
15211700 44000.9 -20434.9 1736.77 1044.61 114.596 1050.88 
15211600 43595.8 -21249.8 1679.31 1230.61 34.2055 1231.09 
19953.5 3
15212000 44537.5 -21697 1622.85 1133.25 249.805 1160.46 
15211700 44521.2 -20192.8 1758.15 1055.39 491.184 1164.09 
15211600 44222.4 -21121.9 1706.46 1270.87 259.323 1297.06 
19954 3
15212000 45076.1 -21464.5 1705.15 1068.53 461.233 1163.83 
15211700 45005.8 -19904 1762.62 961.538 572.955 1119.3 
15211600 44865.1 -20865.1 1687 1275.18 509.615 1373.24 
19954.5 3
15212000 45660.6 -21271.6 1761.92 1152.94 380.519 1214.11 
15211700 45544.8 -19639.2 1780.23 1063.12 522.227 1184.46 
15211600 45413.5 -20497.8 1732 1081.78 724.321 1301.88 
19955 3
15212000 46149.5 -20975.4 1798.38 962.296 583.131 1125.19 
15211700 46066.8 -19435.5 1810.46 1027.56 401.121 1103.08 
15211600 46034.5 -20191.5 1754.38 1222.29 602.968 1362.92 
19955.5 3
15212000 46595.2 -20709.6 1752.5 902.237 538.059 1050.49 
15211700 46424.1 -19367.6 1901.75 723.152 137.405 736.091 
15211600 46463.4 -19892.7 1782.58 868.33 605.004 1058.31 
19956 3
15212000 46983.1 -20327.2 1616 798.169 786.734 1120.72 
15211700 46581.2 -19195.8 2036.69 323.19 353.527 478.992 
15211600 46679.7 -19709.3 1764.08 445.012 377.282 583.418 
