# Supplementary material for: Intrinsic group behaviour II: On the dependence of triad spatial dynamics on social and personal features; and on the effect of social interaction on small group dynamics
Source: PLoS One. 2019 Dec 3;14(12):e0225704. doi: 10.1371/journal.pone.0225704 (PMC6890182; doi:10.1371/journal.pone.0225704)
Supplement: S3 Data Set — (ZIP) [file pone.0225704.s003.zip › set_3_int/group_traj_triad_int/traj_3_0109_22.dat]

3 15195400 15200700 15195200 0 1 0 0 2 0 1 50 50 50 1660.35 1737.6 1547.48 
19792.5 1
15195200 43879.5 -22511.5 1484 0 0 0 
19793 1
15195200 43588.7 -22449.7 1566.15 -1016.81 216.111 1039.52 
19793.5 1
15195200 42945.4 -22307.3 1640.43 -1254.06 277.596 1284.42 
19794 2
15195400 40882 -22296.6 1666.67 0 0 0 
15195200 42295.2 -22153.8 1689.38 -1245.6 293.946 1279.81 
19794.5 2
15195400 40377.3 -22206.9 1729.33 -1097.1 194.928 1114.28 
15195200 41678.3 -21894.2 1717.42 -1285.04 540.999 1394.28 
19795 2
15195400 39872.2 -21692.1 1735.69 -1039.46 1059.34 1484.15 
15195200 41245.2 -21716.8 1712.08 -891.158 364.857 962.955 
19795.5 2
15195400 39301.8 -21417.8 1825 -1136.22 546.43 1260.79 
15195200 40756.2 -21760.1 1700.54 -974.257 -86.1171 978.055 
19796 2
15195400 38763.2 -21183.4 1847.23 -1047.74 456.001 1142.67 
15195200 40118.8 -21575.5 1772.69 -1240.05 359.174 1291.02 
19796.5 2
15195400 38307.2 -21069 1833.08 -917.505 230.15 945.931 
15195200 39477.5 -21014.7 1771.92 -1290.36 1128.31 1714.09 
19797 2
15195400 37847.4 -20866.7 1852.62 -936.55 412.032 1023.18 
15195200 38908.3 -20723.9 1877.23 -1159.17 592.198 1301.68 
19797.5 2
15195400 37349.8 -20681 1856.71 -973.775 363.39 1039.37 
15195200 38572.6 -20557.8 1871.5 -657.018 325.122 733.06 
19798 2
15195400 36875.6 -20516.5 1791 -937.096 325.023 991.861 
15195200 37890.8 -20350.2 1828.38 -1347.28 410.188 1408.34 
19798.5 2
15195400 36348.3 -20300.7 1754.77 -1082.77 443.216 1169.97 
15195200 37390.8 -20177.1 1796.54 -1026.69 355.552 1086.52 
19799 2
15195400 36064.4 -20126.9 1731.64 -558.958 342.055 655.313 
15195200 36780.6 -19955.2 1765 -1201.33 436.737 1278.25 
19799.5 2
15195400 35062.7 -19983.8 1685.58 -2027.71 289.666 2048.3 
15195200 36164.4 -19748.8 1722.25 -1247.28 417.944 1315.44 
19800 2
15195400 34431.6 -19707.8 1662 -1247.08 545.549 1361.19 
15195200 35498.8 -19566.1 1713.43 -1315.48 360.884 1364.08 
19800.5 2
15195400 33869.2 -19649.2 1734 -1109.45 115.493 1115.44 
15195200 35098 -19364.5 1715.15 -790.504 397.794 884.95 
19801 2
15195400 33339.2 -19520.3 1745.46 -1083.84 263.646 1115.45 
15195200 34600.7 -19250.4 1687.46 -1016.99 233.286 1043.4 
19801.5 2
15195400 32727.6 -19333.5 1691.5 -1210.91 369.916 1266.15 
15195200 33684.9 -19158.5 1816.71 -1813.53 181.95 1822.64 
19802 2
15195400 31981.2 -19051.3 1556.86 -1466.46 554.448 1567.78 
15195200 33271.4 -19055.9 1776.57 -812.377 201.516 836.998 
19802.5 2
15195400 31721.9 -18938.4 1483.36 -517.536 225.406 564.493 
15195200 32681.3 -18744.2 1707.64 -1177.79 622.184 1332.03 
19803 2
15195400 30869.5 -18636.8 1422 -1708.35 604.385 1812.11 
15195200 32146.7 -18482.7 1716.15 -1071.33 524.092 1192.65 
19803.5 2
15195400 30215.4 -18285.5 1429.86 -1324.1 711.071 1502.95 
15195200 31535.1 -18232.8 1561.57 -1238.1 505.884 1337.46 
19804 2
15195400 29610.2 -17998.7 1545.15 -1212.83 574.765 1342.13 
15195200 30749.6 -17912.9 1457.46 -1574.06 641.007 1699.58 
19804.5 2
15195400 29071.4 -17761 1702 -1090.54 481.159 1191.97 
15195200 30267.6 -17772.2 1456.14 -975.797 284.836 1016.52 
19805 2
15195400 28619.1 -17601.6 1680.92 -921.286 324.612 976.802 
15195200 29678 -17573.7 1543.31 -1200.76 404.322 1267 
19805.5 2
15195400 27982.5 -17876.8 1753 -1273.08 -550.462 1386.99 
15195200 29066.7 -17429.8 1698.23 -1222.62 287.846 1256.04 
19806 2
15195400 27479.6 -17683.9 1743.86 -982.218 376.932 1052.06 
15195200 28641.9 -17274.8 1790.14 -829.756 302.702 883.246 
19806.5 3
15200700 26518 -18391.5 1375 0 0 0 
15195400 26945.3 -17722.5 1767.77 -1043.62 -75.5495 1046.35 
15195200 28116.3 -17172.2 1773.92 -1026.46 200.453 1045.85 
19807 3
15200700 26289.1 -18458.6 1361.23 -792.121 -232.233 825.463 
15195400 26370.9 -17528.5 1689.54 -1146.48 387.379 1210.15 
15195200 27541.5 -17110.9 1716.92 -1147.24 122.217 1153.74 
19807.5 3
15200700 25675.4 -18507.8 1356 -1249.88 -100.266 1253.9 
15195400 25840.4 -17379.2 1816.85 -1080.53 304.089 1122.5 
15195200 27040.2 -17058.5 1705.08 -1020.99 106.846 1026.57 
19808 3
15200700 24998.3 -18358.2 1356.46 -1387.45 306.589 1420.92 
15195400 25212.3 -17199.8 1647.62 -1287.04 367.434 1338.46 
15195200 26461.1 -16934.3 1680 -1186.79 254.414 1213.75 
19808.5 2
15195400 24640.6 -16929.2 1670.38 -1164.34 551.151 1288.2 
15195200 25824.7 -16774.1 1638.77 -1296.1 326.336 1336.55 
19809 2
15195400 24209.5 -16768.7 1620.62 -860.433 320.436 918.163 
15195200 25192 -16635.5 1619 -1262.86 276.677 1292.81 
19808.5 1
15200700 24697.8 -18297.2 1351.75 -636.598 129.197 649.576 
19809.5 3
15200700 23192 -17169.3 1562.67 -1210.48 906.685 1512.39 
15195400 23708.9 -16481.7 1613 -968.298 555.083 1116.12 
15195200 24623.2 -16446.6 1706.21 -1100.17 365.358 1159.25 
19810 3
15200700 22880.3 -16963.7 1564 -1008.71 665.505 1208.47 
15195400 23156.5 -16188.6 1659.23 -1070.67 568.021 1212.02 
15195200 24181.9 -16232.5 1652.31 -855.216 414.942 950.563 
19810.5 3
15200700 22553.2 -16624.7 1497.08 -678.716 703.373 977.44 
15195400 22727.4 -15919.7 1642.67 -890.135 557.985 1050.56 
15195200 23742.6 -16107.2 1700 -911.493 259.948 947.836 
19811 3
15200700 22180.6 -16367.5 1445.54 -768.147 530.32 933.429 
15195400 22209.4 -15717.1 1610.54 -1068.11 417.711 1146.88 
15195200 23277.2 -15849.4 1703.69 -959.49 531.509 1096.87 
19811.5 3
15200700 21738.2 -16185.6 1375.92 -867.421 356.561 937.846 
15195400 21778.6 -15515.8 1528.23 -844.646 394.721 932.325 
15195200 22842.5 -15654.5 1694.54 -852.489 382.202 934.246 
19812 3
15200700 21171.5 -15904.7 1327.23 -1133.38 561.846 1265 
15195400 21258.2 -15183.5 1537.31 -1040.77 664.462 1234.79 
15195200 22391.4 -15449.2 1644.08 -902.154 410.462 991.141 
19812.5 3
15200700 20712.8 -15644.2 1321.38 -932.301 529.55 1072.2 
15195400 20831.5 -14826.6 1631.31 -867.417 725.453 1130.79 
15195200 21874.2 -15141.3 1586.69 -1051.28 625.86 1223.48 
19813 3
15200700 20209.3 -15297.6 1345.29 -981.599 675.599 1191.63 
15195400 20389.4 -14530.5 1647.57 -861.663 577.223 1037.13 
15195200 21432.5 -14970 1550.86 -860.924 333.933 923.418 
19813.5 3
15200700 19680.5 -15066.3 1438.23 -1030.85 450.807 1125.11 
15195400 19878.4 -14336.6 1640.31 -996.187 377.943 1065.47 
15195200 20893.7 -14653.3 1665.92 -1050.31 617.334 1218.3 
19814 3
15200700 19324.5 -14732.1 1403.15 -720.492 676.581 988.367 
15195400 19486.1 -14071.7 1737.92 -794.145 536.282 958.261 
15195200 20559.2 -14437.5 1676.69 -677.203 436.78 805.842 
19814.5 3
15200700 19006.6 -14368.2 1472.85 -648.823 742.7 986.192 
15195400 19107.5 -13746 1698.31 -772.684 664.678 1019.23 
15195200 20141.6 -14256.2 1652.46 -852.119 370.173 929.051 
19815 3
15200700 18481.1 -14086.2 1428.77 -1068.17 573.014 1212.16 
15195400 18719.6 -13359.7 1682.62 -788.305 785.178 1112.62 
15195200 19725.1 -14009.2 1684.38 -846.623 502.033 984.28 
19815.5 3
15200700 18027.3 -13746.1 1318.93 -898.596 673.441 1122.94 
15195400 18376.5 -13070.7 1657.71 -679.436 572.234 888.305 
15195200 19317.6 -13765.9 1738.21 -806.8 481.634 939.626 
19816 3
15200700 17473.8 -13308.1 1283.31 -1068.42 845.687 1362.61 
15195400 17823.6 -12705.1 1641.54 -1067.34 705.864 1279.64 
15195200 18930.4 -13435.2 1650.46 -747.603 638.561 983.194 
19816.5 3
15200700 16941.2 -12930.3 1246.92 -1102.72 782.131 1351.93 
15195400 17414.2 -12374.8 1599.46 -847.587 683.867 1089.07 
15195200 18543.3 -13187.1 1622.62 -801.401 513.617 951.865 
19817 3
15200700 16455.1 -12425.6 1237.93 -980.16 1017.47 1412.78 
15195400 16944.4 -11979.5 1623.5 -947.182 796.914 1237.83 
15195200 18108.3 -12862.5 1565.14 -877.06 654.389 1094.29 
19817.5 3
15200700 16066.2 -12026.8 1364.77 -784.108 804.026 1123.07 
15195400 16378.8 -11527.1 1719.46 -1140.29 912.143 1460.23 
15195200 17821.5 -12513.1 1558.62 -578.275 704.482 911.425 
19818 3
15200700 15682 -11700.1 1568.6 -745.93 634.523 979.301 
15195400 15950 -11092.7 1726.47 -832.711 843.515 1185.3 
15195200 17165.8 -12057.2 1493.93 -1273.13 885.198 1550.62 
19818.5 3
15200700 15355.7 -11343.9 1637.36 -652.571 712.276 966.016 
15195400 15676.1 -10782.6 1755.14 -547.857 620.19 827.517 
15195200 16561.3 -11675.6 1536.57 -1209.03 763.257 1429.79 
19819 3
15200700 15120.3 -11032.8 1621.44 -473.645 625.988 784.985 
15195400 15425.4 -10435.6 1764.38 -504.294 698.207 861.281 
15195200 16109.8 -11596.5 1702.19 -908.397 159.097 922.224 
19819.5 3
15200700 14652.8 -10453.5 1618.13 -902.534 1118.3 1437.07 
15195400 14915.2 -9890.67 1706.2 -985.014 1051.92 1441.11 
15195200 15783.4 -11163.2 1677.47 -630.14 836.486 1047.28 
19820 3
15200700 14385 -10032.9 1654.27 -541.01 849.697 1007.31 
15195400 14546.8 -9505.6 1704.8 -744.242 777.912 1076.59 
15195200 15509.8 -10773.5 1675.47 -552.727 787.205 961.873 
19820.5 3
15200700 13912.6 -9448.93 1581.57 -975.945 1206.62 1551.9 
15195400 14169.4 -8938.57 1685.86 -779.693 1171.55 1407.28 
15195200 15136 -10353.6 1729.79 -772.314 867.69 1161.62 
19821 3
15200700 13599.2 -9095.67 1533.27 -629.403 709.361 948.336 
15195400 13789.6 -8454.67 1722 -762.708 971.696 1235.28 
15195200 14757 -9835.67 1691.2 -761.044 1039.97 1288.69 
19821.5 3
15200700 13244.8 -8696 1546.86 -703.203 792.989 1059.87 
15195400 13554.8 -8003.64 1782.93 -465.901 894.889 1008.91 
15195200 14421.2 -9427.29 1668.64 -666.241 810.28 1049.01 
19822 3
15200700 12913.9 -8296 1526.79 -668.543 808.081 1048.78 
15195400 13213.2 -7599.14 1793.29 -690.043 817.172 1069.55 
15195200 14013.9 -8877.36 1688.79 -822.944 1110.97 1382.56 
19822.5 3
15200700 12518.4 -7861.43 1577.93 -784.722 862.245 1165.87 
15195400 12769.3 -7180.64 1745.64 -880.811 830.357 1210.5 
15195200 13685.6 -8393.86 1672.36 -651.361 959.325 1159.56 
19823 3
15200700 12197.6 -7491.14 1485.36 -631.327 728.909 964.304 
15195400 12473 -6834.71 1781.57 -583.24 680.962 896.592 
15195200 13382.9 -7933.71 1671.57 -595.754 905.793 1084.15 
19823.5 3
15200700 11759.6 -7147.36 1472.64 -860.511 675.414 1093.92 
15195400 11992.1 -6420.29 1743 -944.85 814.202 1247.26 
15195200 13060.9 -7444.21 1712.64 -632.753 961.69 1151.18 
19824 3
15200700 11186.1 -6751.77 1444.54 -1163.42 802.41 1413.3 
15195400 11520.8 -5976.77 1695 -955.988 899.628 1312.72 
15195200 12777.6 -7019.54 1683.85 -574.527 861.411 1035.43 
19824.5 3
15200700 10666.6 -6182.36 1427.57 -1049.51 1150.33 1557.15 
15195400 11095.3 -5486.29 1733.64 -859.563 990.876 1311.75 
15195200 12554.7 -6611.29 1674.29 -450.305 824.753 939.677 
19825 3
15200700 10252.8 -5881.07 1499.21 -812.939 591.917 1005.6 
15195400 10686.3 -5062.21 1691.71 -803.536 833.146 1157.5 
15195200 12139.6 -6165 1636.93 -815.605 876.789 1197.49 
19825.5 3
15200700 9913.31 -5518.85 1535.62 -683.054 728.823 998.873 
15195400 10270.5 -4763.08 1715.23 -836.668 601.886 1030.67 
15195200 11678.3 -5615.08 1633.85 -928.096 1106.49 1444.19 
19826 3
15200700 9524.5 -5069.64 1583.5 -788.657 911.163 1205.07 
15195400 9963.07 -4287.71 1709.36 -623.509 964.224 1148.26 
15195200 11265.5 -5191.36 1651.64 -837.338 859.472 1199.93 
19826.5 3
15200700 9137.77 -4654.85 1532.77 -786.038 843.083 1152.67 
15195400 9611.31 -3780.85 1699.92 -714.967 1030.22 1254.01 
15195200 10792.5 -4832.31 1617.23 -961.304 729.775 1206.93 
19827 3
15200700 8835.21 -4238.5 1507.14 -609.99 839.408 1037.64 
15195400 9317.21 -3486.93 1710.71 -592.93 592.576 838.279 
15195200 10392.8 -4394.14 1631.21 -805.953 883.397 1195.81 
19827.5 3
15200700 8430.92 -3780.38 1444.85 -805.361 912.58 1217.13 
15195400 8908.15 -2957.85 1803.31 -814.861 1053.95 1332.22 
15195200 10039.5 -3926.62 1653.54 -703.68 931.33 1167.28 
19828 3
15200700 7977.07 -3380.64 1358 -905.892 797.888 1207.17 
15195400 8598.43 -2522.5 1710.93 -618.214 868.954 1066.43 
15195200 9623.29 -3553.21 1669.07 -830.844 745.312 1116.15 
19828.5 3
15200700 7564.31 -2822.69 1342.23 -833.866 1127.17 1402.09 
15195400 8272 -2075.85 1743.85 -659.452 902.331 1117.62 
15195200 9312.62 -3243.62 1669.15 -627.617 625.452 886.055 
19829 3
15200700 7236.14 -2329.64 1354.07 -655.02 984.131 1182.19 
15195400 7886.21 -1678.5 1790 -770.031 793.106 1105.43 
15195200 8903.86 -2881 1696.14 -815.885 723.783 1090.66 
19829.5 3
15200700 6786.77 -1881.77 1480.46 -893.387 890.405 1261.33 
15195400 7606.38 -1280.77 1724.69 -556.321 790.717 966.813 
15195200 8539.92 -2424.77 1691.85 -723.527 907.019 1160.25 
19830 3
15200700 6427.36 -1431.43 1567.29 -714.537 895.309 1145.49 
15195400 7340.14 -756.143 1714.79 -529.308 1042.99 1169.62 
15195200 8077 -1993.93 1716.43 -920.324 856.542 1257.24 
19830.5 3
15200700 6174.14 -1007.14 1543.36 -494.559 828.683 965.041 
15195400 6818.64 -320.429 1766.36 -1018.55 851.004 1327.28 
15195200 7541.29 -1465.5 1679.93 -1046.32 1032.09 1469.69 
19831 3
15200700 5906.38 -490.385 1493.23 -532.323 1027.35 1157.07 
15195400 6507.38 298.231 1697.54 -618.804 1229.94 1376.83 
15195200 7256 -1080.54 1661.31 -567.168 765.331 952.582 
19831.5 3
15200700 5507.07 31.7143 1476.43 -800.227 1046.29 1317.23 
15195400 6051.71 786.929 1652.5 -913.167 979.354 1339.03 
15195200 6789.21 -513.571 1665.14 -935.442 1136.21 1471.74 
19832 3
15200700 5116.08 541.692 1421.38 -774.247 1009.86 1272.51 
15195400 5708.46 1155.77 1587.38 -679.708 730.378 997.725 
15195200 6392.38 -64.9231 1632.85 -785.801 888.413 1186.07 
19832.5 3
15200700 4696.23 1042.31 1358.62 -851.615 1015.45 1325.29 
15195400 5383.15 1562.62 1575.85 -659.853 825.246 1056.62 
15195200 5989.31 286.385 1605.23 -817.6 712.592 1084.55 
19833 3
15200700 4403.15 1594 1388.15 -600.567 1130.52 1280.14 
15195400 4914.69 2059.85 1523.77 -959.962 1018.92 1399.9 
15195200 5598.46 749 1586 -800.914 947.982 1241.02 
19833.5 3
15200700 3992.5 2100.07 1336.57 -813.176 1002.12 1290.54 
15195400 4499.64 2526.21 1501.43 -821.88 923.501 1236.26 
15195200 5195.14 1120.43 1506.29 -798.651 735.502 1085.73 
19834 3
15200700 3472.15 2556.31 1341 -1030.39 903.438 1370.37 
15195400 4056.31 2910.54 1605.08 -877.891 761.038 1161.84 
15195200 4803.92 1613.92 1456.15 -774.693 977.217 1247.04 
19834.5 3
15200700 3026.15 2882.85 1378.23 -895.582 655.7 1109.96 
15195400 3662.62 3262.54 1589.31 -790.547 706.827 1060.46 
15195200 4358.92 2091.15 1429.46 -893.574 958.295 1310.27 
19835 3
15200700 2623.93 3415.29 1592.5 -788.677 1044 1308.41 
15195400 3419.71 3665.43 1659.64 -476.277 789.981 922.447 
15195200 3739.14 2429.71 1587 -1215.26 663.844 1384.75 
19835.5 3
15200700 2406 3923.77 1574.77 -436.731 1019.01 1108.65 
15195400 3126.08 4164 1712.62 -588.452 999.141 1159.55 
15195200 3373.54 2769.46 1652.08 -732.674 680.856 1000.19 
19836 3
15200700 2221.64 4478.36 1589.21 -375.473 1129.51 1190.28 
15195400 3024.5 4620.93 1699.86 -206.878 930.608 953.326 
15195200 3103.07 3199.86 1638.57 -550.849 876.569 1035.28 
19836.5 3
15200700 2028.85 5018.69 1561.38 -384.824 1078.51 1145.11 
15195400 2826.92 5301.08 1704.54 -394.365 1357.58 1413.7 
15195200 2804.38 3680.92 1670.08 -596.181 960.211 1130.24 
19837 3
15200700 1934.23 5610.69 1513.08 -194.282 1215.61 1231.03 
15195400 2947.92 5705.23 1661.62 248.46 829.885 866.28 
15195200 2523.31 4128 1682.15 -577.16 918.022 1084.38 
19837.5 3
15200700 1973.14 6106.36 1505.64 77.0536 981.515 984.534 
15195400 3218.79 5700.57 1655.36 536.362 -9.22642 536.441 
15195200 2506.57 4675.07 1729.43 -33.1411 1083.31 1083.82 
19838 3
15200700 2032.15 6236.92 1515.46 114.362 253.035 277.678 
15195400 3196.69 5836 1660.62 -42.8167 262.458 265.928 
15195200 2555.77 5275.54 1707.54 95.3446 1163.7 1167.6 
19838.5 2
15200700 1873.46 6417.38 1638.92 -316.12 359.485 478.708 
15195200 2700.54 5600.38 1713.46 288.385 647.104 708.456 
19839 2
15200700 1948.38 6589.23 1866.08 151.974 348.572 380.261 
15195200 3017.62 5709.08 1723.77 643.158 220.471 679.897 
19839.5 2
15200700 2168.23 6752.69 1876.54 443.238 329.56 552.331 
15195200 3322.08 5710.92 1726.92 613.834 3.72208 613.845 
19840 1
15200700 2413.31 6954.38 1879.54 487.23 400.979 631.013 
