# Supplementary material for: Intrinsic group behaviour II: On the dependence of triad spatial dynamics on social and personal features; and on the effect of social interaction on small group dynamics
Source: PLoS One. 2019 Dec 3;14(12):e0225704. doi: 10.1371/journal.pone.0225704 (PMC6890182; doi:10.1371/journal.pone.0225704)
Supplement: S3 Data Set — (ZIP) [file pone.0225704.s003.zip › set_3_int/group_traj_triad_int/traj_3_0109_21.dat]

3 15063500 15063603 15063600 0 0 0 1 0 1 0 33.3333 30 40 1624.28 1646.57 1597.57 
18995.5 2
15063600 7491 2549 1362 0 0 0 
15063500 8412 2413.46 1233.23 0 0 0 
18996 2
15063600 7447.69 2307.69 1340.08 -162.201 -903.774 918.214 
15063500 8400.46 1789.38 1272.54 -22.9393 -1240.71 1240.92 
18996.5 3
15063603 8343.67 2117.67 1352 0 0 0 
15063600 7601.54 1842.77 1310.69 308.928 -933.58 983.366 
15063500 8495.69 1238.85 1330.08 191.226 -1105.5 1121.92 
18997 3
15063603 8358.92 1771.15 1365 48.8988 -1110.62 1111.69 
15063600 7789.54 1322.23 1301.23 373.016 -1032.81 1098.11 
15063500 8623.23 758.846 1363.38 253.053 -952.381 985.426 
18997.5 3
15063603 8206.92 871.154 1392 -300.99 -1782.18 1807.42 
15063600 8059.62 806.462 1394 534.806 -1021.33 1152.88 
15063500 8869.92 256.308 1477.62 488.5 -995.126 1108.56 
18998 3
15063603 8171.77 217.308 1433.31 -68.7942 -1279.54 1281.39 
15063600 8322.31 362.615 1437.38 514.075 -868.583 1009.31 
15063500 9238.92 -108.077 1545.46 722.114 -713.081 1014.86 
18998.5 3
15063603 8534.23 -135.538 1432.54 716.327 -697.324 999.693 
15063600 8582.69 59.3846 1490.31 514.594 -599.27 789.894 
15063500 9628.54 -375.538 1434.77 769.991 -528.58 933.961 
18999 3
15063603 8695.58 -503.083 1485.83 332.001 -756.265 825.931 
15063600 8673.25 -32.3333 1529.42 186.333 -188.72 265.208 
15063500 9677.5 -736.417 1357.67 100.744 -742.548 749.351 
18999.5 3
15063603 8863.62 -1010 1453.31 347.174 -1047.35 1103.39 
15063600 9063.77 -627.538 1561.38 806.858 -1229.76 1470.83 
15063500 10036.9 -1154.31 1443.31 742.61 -863.411 1138.84 
19000 3
15063603 8990.08 -1500.62 1454.54 247.964 -961.991 993.435 
15063600 9357.85 -1203.69 1538.62 576.621 -1129.71 1268.36 
15063500 10205.6 -1713.85 1524.31 330.769 -1097.13 1145.91 
19000.5 3
15063603 9470.69 -2183.69 1492.69 942.383 -1339.37 1637.68 
15063600 9743.15 -1579.15 1570.08 755.505 -736.199 1054.88 
15063500 10432.1 -2279.15 1562.15 444.042 -1108.45 1194.08 
19001 3
15063603 9867.85 -2568.54 1544.23 780.263 -756.083 1086.5 
15063600 10152.4 -2164.46 1627.31 803.99 -1149.92 1403.11 
15063500 10761 -2720.69 1605.15 646.214 -867.463 1081.7 
19001.5 3
15063603 10217.2 -2874.62 1541.23 698.769 -612.154 928.984 
15063600 10400.4 -2414.85 1621.08 496 -500.769 704.83 
15063500 11154.4 -3083.46 1572.92 786.769 -725.538 1070.24 
19002 3
15063603 10554.3 -3237.33 1579.42 699.383 -752.527 1027.34 
15063600 10882 -2849.92 1649.33 999.202 -902.636 1346.53 
15063500 11486.4 -3433.33 1557.42 688.863 -725.875 1000.71 
19002.5 3
15063603 10832.2 -3590.62 1526.46 576.391 -732.95 932.439 
15063600 11129.8 -3192.15 1645.38 514.044 -710.036 876.58 
15063500 11864.1 -3763.69 1552.15 783.528 -685.392 1041 
19003 3
15063603 11073.5 -3910.23 1490.77 476.104 -630.405 789.991 
15063600 11426.5 -3546.08 1589.69 585.192 -698.073 910.909 
15063500 12073.5 -4135 1568.23 413.139 -732.362 840.856 
19003.5 3
15063603 11305.9 -4448.23 1478.46 456.551 -1056.97 1151.36 
15063600 11698.5 -4002.15 1585.15 534.532 -896.025 1043.35 
15063500 12340 -4609.92 1601.62 523.5 -933.051 1069.88 
19004 3
15063603 11598.5 -4926.08 1546.69 576.015 -940.642 1103 
15063600 11988.2 -4374.15 1598.69 570.26 -732.283 928.136 
15063500 12688 -5156.85 1526.69 685.039 -1076.62 1276.08 
19004.5 3
15063603 11864.8 -5383.5 1545.83 532.423 -914.846 1058.5 
15063600 12304.2 -4729.67 1573.33 631.872 -711.026 951.22 
15063500 13097.9 -5563.08 1504.67 819.833 -812.474 1154.23 
19005 3
15063603 12384.2 -5957.17 1523.58 1066.56 -1177.96 1589.07 
15063600 12662.6 -5316.17 1547.75 735.969 -1204.31 1411.39 
15063500 13475.7 -5912.58 1549.67 775.667 -717.659 1056.74 
19005.5 3
15063603 12817 -6441.15 1577.54 863.939 -966.042 1296 
15063600 13102.3 -5845.23 1585.85 877.693 -1056.02 1373.14 
15063500 13929.5 -6188.62 1558.92 905.932 -550.962 1060.32 
19006 3
15063603 13177 -6874 1623.33 717.131 -862.243 1121.49 
15063600 13477.8 -6222.67 1649.08 748.059 -751.864 1060.61 
15063500 14289.5 -6533.42 1574.17 717.055 -686.855 992.944 
19006.5 3
15063603 13454.5 -7210.08 1574.77 557.306 -674.853 875.224 
15063600 13764.4 -6579.15 1610.85 575.404 -715.838 918.43 
15063500 14690.5 -6870.77 1573.08 805.298 -677.415 1052.33 
19007 3
15063603 13875.5 -7603.5 1587.83 833.587 -779.056 1140.96 
15063600 14072.6 -7014.92 1602.92 610.294 -862.897 1056.91 
15063500 15113.8 -7374.75 1576.83 838.208 -997.982 1303.29 
19007.5 3
15063603 14346.8 -7922.77 1552.54 931.362 -630.967 1124.97 
15063600 14430.6 -7416.62 1593.77 707.573 -793.871 1063.43 
15063500 15459.5 -7861.77 1540.38 683.212 -962.489 1180.32 
19008 3
15063603 14808.1 -8398.5 1527.08 913.493 -942.041 1312.22 
15063600 14910.2 -7827.58 1604.42 949.606 -813.798 1250.61 
15063500 15802.6 -8181.17 1536.5 679.297 -632.47 928.15 
19008.5 3
15063603 15118.1 -8908.75 1537.25 644.491 -1060.81 1241.24 
15063600 15324.5 -8330.83 1599.17 861.4 -1046.26 1355.24 
15063500 16107.2 -8624.25 1545.58 633.403 -921.171 1117.92 
19009 3
15063603 15484.1 -9440.85 1561.77 720.46 -1047.43 1271.29 
15063600 15658.1 -8790.15 1630.85 656.647 -904.174 1117.46 
15063500 16448.5 -8916.62 1533.46 671.676 -575.522 884.52 
19009.5 3
15063603 15823.3 -9810.17 1589.83 658.75 -717.127 973.768 
15063600 16069.4 -9282.5 1662.42 798.718 -956.012 1245.76 
15063500 16826 -9396.25 1587.25 733.084 -931.329 1185.24 
19010 3
15063603 16173 -10180.4 1606.58 702.142 -743.474 1022.62 
15063600 16497.6 -9684.67 1682.83 859.772 -807.564 1179.56 
15063500 17446.2 -9871.92 1637.58 1245.31 -955.154 1569.44 
19010.5 3
15063603 16402.7 -10686.2 1631.25 460.254 -1013.53 1113.14 
15063600 16795.3 -9983.83 1656.08 596.693 -599.532 845.862 
15063500 17885.8 -10084.5 1658.75 881.096 -426.019 978.683 
19011 3
15063603 16799.6 -11008.4 1579.33 800.235 -649.698 1030.77 
15063600 17115.6 -10380.6 1626 645.665 -799.899 1027.97 
15063500 18077.2 -10428.9 1667.25 385.921 -694.388 794.424 
19011.5 3
15063603 17294.3 -11275.3 1519.67 987.525 -532.768 1122.07 
15063600 17539.8 -10827.9 1615.08 846.64 -892.881 1230.46 
15063500 18489.7 -10820.4 1580.83 823.187 -781.437 1135.02 
19012 3
15063603 17803.9 -11695.3 1481.58 1023.26 -843.373 1326.02 
15063600 17979.8 -11211.3 1635.5 883.534 -769.913 1171.92 
15063500 18941.8 -11244.2 1572.92 907.798 -851.071 1244.35 
19012.5 3
15063603 18708.2 -11835.2 1497.42 1872.33 -289.683 1894.6 
15063600 18194.6 -11555.9 1661.25 444.79 -713.423 840.72 
15063500 19411.7 -11654 1564.83 972.912 -848.344 1290.83 
19013 3
15063603 19169.1 -11788.1 1631.85 912.529 93.412 917.297 
15063600 18864.9 -12386.7 1606 1327.41 -1645.1 2113.85 
15063500 19851.7 -12016.6 1619 871.338 -718.05 1129.08 
19013.5 3
15063603 19514.2 -12112.7 1627 659.827 -620.63 905.845 
15063600 19315.8 -12808.1 1587.92 862.002 -805.719 1179.93 
15063500 20242.8 -12341.9 1592.5 747.88 -621.991 972.726 
19014 3
15063603 19816.7 -12490.3 1608.82 623.836 -778.569 997.668 
15063600 19510.7 -13098.5 1533.82 402.015 -598.891 721.309 
15063500 20556.7 -12605.3 1593 647.204 -543.002 844.822 
19014.5 3
15063603 20145.2 -12766.4 1595.5 678.766 -570.545 886.705 
15063600 19906.8 -13361.1 1547.25 818.401 -542.434 981.842 
15063500 20821.7 -12965.1 1598.17 547.395 -743.41 923.201 
19015 3
15063603 20510.2 -13093.2 1610.17 728.377 -652.196 977.697 
15063600 20286.5 -13543.8 1577.42 757.818 -364.604 840.966 
15063500 21166 -13259.7 1597.25 687.292 -587.991 904.491 
19015.5 3
15063603 20956.5 -13355 1618.85 871.67 -511.393 1010.61 
15063600 20644.2 -13764.8 1572 698.543 -431.678 821.163 
15063500 21633.6 -13518.2 1626.08 913.311 -505.008 1043.63 
19016 3
15063603 21216.4 -13466.7 1622.17 508.718 -218.526 553.668 
15063600 21061.9 -14005.6 1540.08 817.54 -471.26 943.641 
15063500 22094 -13671.6 1606.67 900.948 -300.103 949.616 
19016.5 3
15063603 21555 -13568.2 1621.75 689.579 -206.721 719.898 
15063600 21392.8 -14198.5 1567.75 673.795 -392.906 779.984 
15063500 22562.8 -13853.5 1565.17 954.854 -370.502 1024.22 
19017 3
15063603 21891.9 -13736.8 1597.08 675.184 -337.842 754.99 
15063600 21740.6 -14529.6 1482.92 697.061 -663.494 962.35 
15063500 23130.5 -13896.3 1519.67 1137.61 -85.8383 1140.84 
19017.5 3
15063603 22200.8 -13942.2 1582.75 608.104 -404.528 730.365 
15063600 22232.8 -14713.2 1407.75 968.996 -361.549 1034.25 
15063500 23807 -14019.3 1543.67 1331.69 -242.126 1353.53 
19018 3
15063603 22611.4 -14189.4 1538 811.43 -488.472 947.113 
15063600 22740.6 -14936.3 1360.58 1003.46 -440.876 1096.04 
15063500 24360.1 -14144.3 1574.33 1093.05 -247.036 1120.62 
19018.5 3
15063603 23013.6 -14296.3 1524.33 814.103 -216.43 842.381 
15063600 23268.6 -15117.6 1481.58 1068.83 -366.903 1130.05 
15063500 24843.2 -14258.8 1566.08 977.901 -231.613 1004.96 
19019 3
15063603 23534.2 -14606.1 1569.92 1045.52 -621.988 1216.54 
15063600 23690.2 -15247.8 1475.25 846.553 -261.379 885.986 
15063500 25236.4 -14403.1 1562.75 789.659 -289.826 841.166 
19019.5 3
15063603 24079.6 -14917.8 1587.67 1088.49 -622.255 1253.8 
15063600 24116.3 -15446.2 1538.17 850.632 -396.041 938.309 
15063500 25489.1 -14656.8 1609.5 504.325 -506.487 714.753 
19020 3
15063603 24592.2 -15061.8 1578.92 1023.12 -287.259 1062.68 
15063600 24507.9 -15569.9 1560.42 781.603 -247.006 819.705 
15063500 25838.1 -14870.1 1616.42 696.607 -425.649 816.356 
19020.5 3
15063603 25035.4 -15203.5 1619.58 890.06 -284.639 934.466 
15063600 24944.2 -15740.5 1516 876.171 -342.537 940.748 
15063500 26227.1 -15046.2 1559.5 781.124 -353.748 857.492 
19021 3
15063603 25384.2 -15246.8 1622.83 711.735 -88.2653 717.187 
15063600 25325.8 -15845.6 1491.83 778.571 -214.456 807.567 
15063500 26633.9 -15316.6 1518.25 830.272 -551.701 996.858 
19021.5 3
15063603 25870.2 -15450.9 1566.54 973.922 -409.164 1056.38 
15063600 25873 -16118.3 1490.85 1096.69 -546.542 1225.33 
15063500 27120.9 -15569.1 1519.23 975.965 -505.999 1099.34 
19022 3
15063603 26358.6 -15624.2 1534.83 953.964 -338.529 1012.25 
15063600 26383.1 -16339.3 1429.75 996.257 -431.691 1085.76 
15063500 27212.5 -15944.2 2018.75 178.861 -732.597 754.115 
19022.5 3
15063603 27015.8 -15950.8 1598.42 1309.1 -650.398 1461.76 
15063600 26976 -16564.9 1467.58 1181.11 -449.369 1263.71 
15063500 28013.1 -15892.3 2024.5 1594.79 103.254 1598.13 
19023 3
15063603 27463.6 -16077.8 1609.27 935.045 -265.278 971.947 
15063600 27492.5 -16702.1 1551.82 1078.38 -286.376 1115.76 
15063500 28550.4 -15987.4 1956.73 1121.67 -198.393 1139.08 
19023.5 3
15063603 27962.3 -16163.1 1633.85 972.069 -166.196 986.174 
15063600 27998.8 -16882.4 1600.31 986.941 -351.45 1047.65 
15063500 29143.3 -16023.1 1750.62 1155.84 -69.6165 1157.93 
19024 3
15063603 28459.9 -16095.7 1666.36 971.878 131.542 980.739 
15063600 28480.5 -16913.1 1570.36 940.641 -59.9732 942.551 
15063500 29536.4 -16024.9 1642.55 767.687 -3.57845 767.696 
19024.5 3
15063603 28911.9 -16155.5 1675 933.9 -123.497 942.03 
15063600 28838.1 -16995.4 1553.58 738.902 -170.095 758.228 
15063500 29906 -16186.8 1642.83 763.711 -334.554 833.776 
19025 3
15063603 29330.7 -16278.8 1651.85 829.259 -244.25 864.481 
15063600 29268.5 -17157.2 1608.92 852.386 -320.424 910.623 
15063500 30349.6 -16306.9 1652.85 878.446 -237.801 910.065 
19025.5 3
15063603 29804.2 -16367.7 1665.25 937.573 -175.882 953.927 
15063600 29568.6 -17249 1544.25 594.148 -181.721 621.317 
15063500 30848.5 -16560.8 1585.92 987.89 -502.793 1108.48 
19026 3
15063603 30231.9 -16525.8 1643 878.337 -324.778 936.459 
15063600 30073.2 -17147 1534.17 1036.28 209.446 1057.23 
15063500 31271.8 -16839.6 1532.58 869.268 -572.382 1040.79 
19026.5 3
15063603 30754.4 -16586.4 1607.58 1045 -121.167 1052 
15063600 30684.2 -17136.2 1508.5 1222 21.6667 1222.19 
15063500 31713.7 -16957.9 1490.17 883.667 -236.667 914.81 
19027 3
15063603 31269.8 -16678.3 1579.17 1039.15 -185.316 1055.54 
15063600 31123.2 -17245.4 1464.33 885.081 -220.262 912.076 
15063500 32317.9 -16947.9 1456.33 1218.25 20.1613 1218.41 
19027.5 3
15063603 31819.5 -16859.6 1671.62 1075.74 -354.759 1132.73 
15063600 31737.2 -17576.5 1397.46 1201.38 -647.837 1364.92 
15063500 33066.1 -17015.1 1488 1464.11 -131.429 1470 
19028 3
15063603 32434.8 -16979.9 1642.64 1223.22 -239.152 1246.38 
15063600 32346 -17693.4 1356.18 1210.43 -232.41 1232.54 
15063500 33548.5 -17079.2 1497.18 959.182 -127.445 967.612 
19028.5 3
15063603 33079.5 -17251.6 1573.67 1329.24 -560.153 1442.45 
15063600 33080.7 -17848.1 1492.67 1514.78 -319.01 1548 
15063500 33892.3 -17141.8 1511.58 708.841 -129.007 720.485 
19029 3
15063603 33572.8 -17392.3 1530.69 957.954 -273.251 996.163 
15063600 33586.7 -17897.8 1512.23 982.574 -96.4775 987.299 
15063500 34520.1 -17292.9 1525.31 1218.92 -293.54 1253.77 
19029.5 3
15063603 34122.6 -17437.8 1588.33 1077.92 -89.266 1081.61 
15063600 34040.7 -17978.7 1479.33 890.146 -158.622 904.168 
15063500 34991.2 -17323.8 1525.42 923.869 -60.6083 925.855 
19030 3
15063603 34566.9 -17548.1 1589.58 901.285 -223.631 928.614 
15063600 34561.1 -18036.3 1482.67 1055.61 -116.971 1062.07 
15063500 35324.7 -17369.9 1552.08 676.302 -93.4753 682.731 
19030.5 3
15063603 34957.4 -17622.9 1602.92 798.569 -153.033 813.1 
15063600 34982.6 -18152.2 1507.67 861.963 -237.048 893.964 
15063500 35687.4 -17334.8 1591.08 741.82 71.9155 745.298 
19031 3
15063603 35382.2 -17775.8 1593.08 842.885 -303.432 895.838 
15063600 35355.8 -18359.9 1520.62 740.601 -412.05 847.511 
15063500 36060.7 -17438.1 1565.69 740.626 -205.014 768.478 
19031.5 3
15063603 35808.8 -17942.4 1604.83 842.923 -329.191 904.923 
15063600 35795.8 -18519.3 1511.42 869.375 -315.04 924.696 
15063500 36471.8 -17606.2 1548.17 812.532 -332.193 877.815 
19032 3
15063603 36203.8 -18090 1583.75 801.217 -299.358 855.315 
15063600 36278.2 -18607.9 1522.58 978.533 -179.682 994.893 
15063500 36968.2 -17687.6 1492.33 1006.93 -165.145 1020.38 
19032.5 3
15063603 36618.3 -18218.7 1559.15 835.802 -259.46 875.148 
15063600 36775.7 -18754.5 1476.92 1003.08 -295.453 1045.68 
15063500 37297.1 -17878.5 1420.62 662.958 -384.99 766.636 
19033 3
15063603 36977.6 -18385 1557.31 704.525 -326.094 776.333 
15063600 37244.8 -19004.8 1498.38 919.91 -490.95 1042.72 
15063500 37776.4 -18180.2 1460.46 939.819 -591.403 1110.41 
19033.5 3
15063603 37543 -18589.4 1553.69 1117.36 -403.922 1188.13 
15063600 37730.4 -19261.2 1559.54 959.562 -506.537 1085.05 
15063500 38332.1 -18396 1531.62 1098.21 -426.573 1178.14 
19034 3
15063603 38031.3 -18855.3 1551.23 970.791 -528.674 1105.41 
15063600 38109.8 -19471.3 1547.38 754.397 -417.801 862.364 
15063500 38729.3 -18637.9 1526 789.723 -480.96 924.654 
19034.5 3
15063603 38480.5 -19089.9 1542.67 926.17 -483.73 1044.89 
15063600 38522.5 -19726.4 1538.25 850.833 -525.998 1000.29 
15063500 39153.8 -18852.7 1519.25 875.311 -442.77 980.925 
19035 3
15063603 38927.2 -19333.6 1530.54 915.432 -499.383 1042.78 
15063600 39012.7 -19925.5 1564.46 1004.49 -407.879 1084.14 
15063500 39632.7 -18979.8 1503.85 981.268 -260.614 1015.29 
19035.5 3
15063603 39331.8 -19568.1 1527 797.906 -462.449 922.233 
15063600 39468.1 -20154.2 1503.23 898.195 -451.221 1005.16 
15063500 40096.8 -19225.8 1473.31 915.339 -485.207 1035.99 
19036 3
15063603 39714.6 -19797.1 1541.5 761.18 -455.399 887.008 
15063600 39791.4 -20339.3 1452.93 642.704 -367.902 740.554 
15063500 40478.8 -19538.3 1469.79 759.476 -621.152 981.139 
19036.5 3
15063603 40227.1 -20059.1 1564.54 1016.73 -519.71 1141.86 
15063600 40295.7 -20621.5 1435.15 1000.67 -560.025 1146.72 
15063500 40979.3 -19955.2 1486.31 993.099 -827.119 1292.43 
19037 3
15063603 40601.9 -20247.5 1565.23 777.689 -390.999 870.449 
15063600 40711.3 -20986.7 1462.85 862.273 -757.581 1147.8 
15063500 41296.2 -20406.4 1582.62 657.357 -936.163 1143.91 
19037.5 3
15063603 40910.8 -20530.1 1626.62 603.365 -551.833 817.661 
15063600 41004.2 -21353.3 1548 571.965 -716.046 916.442 
15063500 41606.1 -20688.3 1642.46 605.319 -550.631 818.294 
19038 3
15063603 41409.2 -21083.9 1641.2 1004.75 -1116.65 1502.14 
15063600 41303.9 -21683.8 1590.27 604.26 -666.315 899.503 
15063500 42253.9 -20702 1686.53 1306.16 -27.6055 1306.45 
19038.5 3
15063603 41776.6 -21268.5 1644.87 734.8 -369.2 822.338 
15063600 41709.9 -21855.4 1633.2 812 -343.2 881.55 
15063500 42606.5 -20650.7 1653.53 705.067 102.667 712.502 
19039 3
15063603 42243.5 -21406.9 1657.07 943.165 -279.596 983.735 
15063600 42218.1 -22001.3 1512.53 1026.8 -294.68 1068.25 
15063500 43023.5 -20809.1 1674.33 842.424 -320 901.154 
19039.5 3
15063603 42627.5 -21589.9 1649.43 750.065 -357.413 830.868 
15063600 42615.9 -22247.2 1490.71 776.944 -480.366 913.451 
15063500 43374 -21121 1693.79 684.635 -609.245 916.463 
19040 3
15063603 43140.3 -21813.7 1645.15 995.743 -434.493 1086.41 
15063600 43104.4 -22415.5 1474 948.458 -326.694 1003.15 
15063500 43835.7 -21484.5 1616 896.49 -705.751 1140.95 
19040.5 3
15063603 43559 -22035.5 1594.69 854.474 -452.59 966.935 
15063600 43546.2 -22623.9 1473.23 901.727 -425.432 997.047 
15063500 44331.2 -21691.9 1583.46 1011.15 -423.391 1096.21 
19041 3
15063603 43841.2 -22157.5 1558.29 566.695 -245.057 617.411 
15063600 44020.2 -22775.9 1485.86 951.774 -305.088 999.476 
15063500 44634.5 -21817 1549.36 609.129 -251.158 658.877 
19041.5 3
15063603 44131.5 -22355.1 1605.85 573.611 -390.468 693.899 
15063600 44422.2 -22966 1519.62 794.347 -375.776 878.746 
15063500 45132.4 -21969.6 1622.08 983.962 -301.611 1029.15 
19042 3
15063603 44565 -22629.8 1642 861.905 -546.261 1020.43 
15063600 44817.2 -23221.2 1550.38 785.441 -507.264 935.005 
15063500 45474.9 -22186.5 1637.69 680.991 -431.259 806.06 
19042.5 3
15063603 45005 -22845.2 1651.17 885.312 -433.24 985.634 
15063600 45172.5 -23451.9 1532.75 714.827 -464.312 852.387 
15063500 45803.4 -22470.6 1712.17 660.953 -571.519 873.781 
19043 3
15063603 45345.3 -22985.8 1652.46 684.724 -283.057 740.924 
15063600 45525.7 -23767.3 1590 710.649 -634.59 952.746 
15063500 46082.9 -22684.5 1676.77 562.387 -430.338 708.146 
19043.5 3
15063603 45731.8 -23109 1670.17 790.271 -251.848 829.431 
15063600 45709.3 -24057 1631.33 375.544 -592.418 701.422 
15063500 46483.8 -22814.8 1715.75 819.857 -266.439 862.065 
19044 3
15063603 46169.1 -23204.5 1726.71 865.983 -189.109 886.391 
15063600 46046.3 -24203.1 1579.86 667.232 -289.25 727.231 
15063500 46880.6 -22988.2 1691.29 785.62 -343.494 857.43 
19044.5 3
15063603 46545.2 -23372.7 1786.67 741.805 -331.69 812.584 
15063600 46390.2 -24296.9 1597.42 678.266 -185.099 703.069 
15063500 47225.8 -23262.8 1686.33 680.99 -541.655 870.136 
19045 2
15063603 46833.6 -23531.6 1771.77 581.55 -320.461 664 
15063600 46725 -24315.3 1593.54 675.067 -37.0787 676.085 
19045.5 1
15063603 47135.6 -23900.8 1777.42 586.346 -716.766 926.043 
