# Supplementary material for: Intrinsic group behaviour II: On the dependence of triad spatial dynamics on social and personal features; and on the effect of social interaction on small group dynamics
Source: PLoS One. 2019 Dec 3;14(12):e0225704. doi: 10.1371/journal.pone.0225704 (PMC6890182; doi:10.1371/journal.pone.0225704)
Supplement: S3 Data Set — (ZIP) [file pone.0225704.s003.zip › set_3_int/group_traj_triad_int/traj_3_0109_20.dat]

3 15013200 15015201 15020700 0 0 1 0 1 1 0 30 20 50 1421.23 1564.57 1329.34 
18692 1
15013200 17708.4 -10000.2 1355.69 0 0 0 
18692.5 1
15013200 17690.6 -10434.7 1650.5 -36.478 -890.237 890.985 
18693 1
15013200 17689.3 -10650.1 1688.77 -2.58227 -436.053 436.061 
18693.5 1
15013200 17745.4 -10856.5 1669.08 110.171 -405.622 420.317 
18694 1
15013200 17605.2 -11144.7 1685.08 -273.738 -562.8 625.841 
18694.5 1
15013200 17527.8 -11310.8 1683.08 -159.254 -341.682 376.973 
18695 1
15013200 17423.2 -11439.2 1664.46 -214.507 -263.28 339.602 
18695.5 1
15013200 17364 -11588.8 1620.69 -116.445 -294.518 316.702 
18696 1
15013200 17351.7 -11836.9 1570.23 -24.2755 -489.304 489.905 
18696.5 1
15013200 17052.2 -11908.5 1484 -611.277 -146.075 628.488 
18697 1
15013200 16821.3 -12110.5 1379.46 -476.981 -417.276 633.743 
18697.5 1
15013200 16601 -12447.5 1315.92 -437.987 -670.133 800.569 
18698 1
15013200 16248.5 -12646.8 1293.15 -703.516 -397.666 808.129 
18698.5 1
15013200 15874.8 -12783.3 1326.77 -747.385 -273.077 795.71 
18699 1
15013200 15606.5 -12852.7 1293 -530.252 -137.124 547.696 
18699.5 1
15013200 15229 -12933.2 1341.38 -749.084 -159.646 765.907 
18700 1
15013200 15060.4 -13092.4 1299.31 -334.554 -315.934 460.153 
18700.5 1
15013200 14982.5 -13109.4 1301.08 -156.472 -34.1365 160.152 
18701 1
15013200 15222.8 -13028.9 1283.08 481.733 161.246 508.002 
18701.5 1
15013200 15247.2 -12924.7 1276.23 49.3616 210.993 216.691 
18702 1
15013200 15303.9 -12828 1353.86 110.955 189.222 219.353 
18702.5 1
15013200 15609 -12960.3 1297.08 610.143 -264.667 665.073 
18703 1
15013200 15550.4 -12921.7 1276.38 -120.856 79.6722 144.755 
18703.5 1
15013200 15315 -12949.2 1289.31 -463.356 -54.2096 466.516 
18704 1
15013200 15350.6 -12957.8 1281.38 72.6845 -17.4254 74.7441 
18704.5 1
15013200 15107.9 -12886.1 1308.69 -484.416 143.098 505.11 
18705 1
15013200 15071.2 -12742.2 1343.23 -72.8104 284.996 294.15 
18705.5 1
15013200 15112 -12520.4 1343.08 82.1854 446.216 453.721 
18706 1
15013200 15214.2 -12422.6 1347.23 203.242 194.372 281.226 
18706.5 1
15013200 15094.5 -12375.2 1355.85 -235.303 93.0935 253.049 
18707 1
15013200 14882.6 -12018.8 1338.54 -410.555 690.817 803.606 
18707.5 1
15013200 14694.3 -12010.8 1316.92 -382.687 16.2993 383.034 
18708 1
15013200 14666.7 -12078.6 1314.85 -56.4103 -138.501 149.548 
18708.5 1
15013200 14618 -12003.6 1313.92 -94.9168 146.199 174.308 
18709 1
15013200 14518.2 -12094.1 1315.83 -202.502 -183.505 273.278 
18709.5 1
15013200 14572.5 -12151.2 1316.92 109.842 -115.294 159.242 
18710 1
15013200 14730.2 -12162.7 1319.23 310.878 -22.7583 311.71 
18710.5 1
15013200 14904.4 -12093.6 1366.54 344.33 136.516 370.404 
18711 1
15013200 15040.8 -12060.4 1427.75 276.212 67.2039 284.27 
18711.5 1
15013200 15194.5 -11933.8 1480.31 317.414 261.509 411.265 
18712 1
15013200 15320.8 -11686.4 1513.69 251.762 492.951 553.521 
18712.5 2
15015201 16894.3 -9342.33 1364.33 0 0 0 
15013200 15444.8 -11583.6 1516.38 245.545 203.503 318.913 
18713 2
15015201 16843.5 -9549.92 1646.92 -160.743 -656.93 676.31 
15013200 15590 -11632.2 1510.77 285.736 -95.6996 301.336 
18713.5 2
15015201 16740.8 -9933.17 1660.5 -207.067 -772.669 799.933 
15013200 15760.6 -11756.1 1559.58 343.918 -249.703 425.007 
18714 2
15015201 16731.5 -10232.5 1693.38 -18.8567 -602.203 602.498 
15013200 15843.2 -11838.4 1583.85 166.293 -165.596 234.681 
18714.5 2
15015201 16682.7 -10417.1 1680.08 -98.1788 -371.472 384.228 
15013200 15878.9 -11864.8 1578.08 71.8026 -53.2167 89.3736 
18715 2
15015201 16568.4 -10638.9 1696.77 -228.564 -443.679 499.092 
15013200 16021.8 -11755.2 1520.77 285.859 219.205 360.231 
18715.5 2
15015201 16541.9 -10925.8 1635 -52.0896 -564.658 567.055 
15013200 16118.5 -11643.5 1496.31 190.339 220.018 290.924 
18716 2
15015201 16616.8 -11267.2 1622.83 151.166 -689.86 706.228 
15013200 16069 -11681.5 1597.33 -100.078 -76.8454 126.177 
18716.5 2
15015201 16570.2 -11382.8 1638.92 -93.918 -233.031 251.245 
15013200 16079.8 -11642.7 1553 21.8414 78.293 81.2825 
18717 2
15015201 16588.8 -11447 1638.67 37.4664 -129.368 134.684 
15013200 16073.7 -11699.5 1634.08 -12.4328 -114.583 115.256 
18717.5 2
15015201 16593.2 -11551.7 1619.54 8.60126 -204.477 204.658 
15013200 16031.8 -11750.5 1552.15 -81.8309 -99.5343 128.854 
18718 2
15015201 16569.9 -11608.2 1635.33 -45.6526 -111.115 120.128 
15013200 16012 -11825.5 1486.5 -38.8394 -147.423 152.454 
18718.5 2
15015201 16526.3 -11710.1 1640.25 -88.4043 -206.558 224.681 
15013200 15919.1 -11818.8 1596.92 -188.472 13.5227 188.956 
18719 2
15015201 16567.7 -11739.2 1665.08 83.3333 -58.8038 101.992 
15013200 15876.2 -11776.3 1619.17 -86.5255 85.6855 121.773 
18719.5 2
15015201 16639.3 -11715 1673.08 145.368 49.1886 153.465 
15013200 15835.4 -11693.2 1556.25 -82.6572 168.695 187.857 
18720 2
15015201 16731.4 -11641.2 1644.31 181.203 145.366 232.306 
15013200 15929.8 -11739.5 1549.77 185.733 -91.1316 206.886 
18720.5 2
15015201 16818.2 -11593.1 1567.25 167.857 92.9797 191.888 
15013200 16056.7 -11777.8 1480.83 245.45 -74.2201 256.426 
18721 2
15015201 16915.9 -11539.1 1464.08 204.071 112.735 233.14 
15013200 15912.6 -11742.9 1529.17 -300.8 72.8949 309.507 
18721.5 2
15015201 16692.7 -11582.1 1348.08 -450.049 -86.6806 458.321 
15013200 15940.2 -11740.1 1529.38 55.7408 5.72529 56.0341 
18722 2
15015201 16529.4 -11625.4 1244.85 -316.488 -83.9296 327.427 
15013200 15972.9 -11760.6 1545.08 63.3572 -39.8032 74.8227 
18722.5 2
15015201 16438.6 -11696.8 1425.15 -181.538 -142.923 231.048 
15013200 15879.2 -11801.8 1498.08 -187.385 -82.4615 204.726 
18723 2
15015201 16463.8 -11825.6 1573.38 51.2821 -261.726 266.703 
15013200 15884.4 -11813.1 1515.23 10.4753 -22.8268 25.1156 
18723.5 2
15015201 16600.5 -11963.5 1655.23 267.5 -269.758 379.902 
15013200 15973.5 -11799.4 1537.85 174.319 26.7951 176.366 
18724 2
15015201 16633.6 -12114.3 1633 66.7573 -304.792 312.017 
15013200 15973 -11751.5 1583.25 -0.932401 96.7366 96.7411 
18724.5 2
15015201 16689.6 -12145 1601.67 116.91 -64.0223 133.292 
15013200 15955.3 -11779.1 1546.33 -36.8824 -57.5852 68.384 
18725 2
15015201 16913.9 -12396.1 1491.46 446.003 -499.159 669.387 
15013200 15924.3 -11810.6 1495.08 -61.6812 -62.688 87.9452 
18725.5 2
15015201 17073.6 -12612.7 1393.69 311.899 -423.077 525.619 
15013200 15934.2 -11701.1 1532.31 19.381 213.942 214.818 
18726 2
15015201 17066.8 -12842.5 1323.5 -13.7859 -461.461 461.667 
15013200 15700.8 -11614.6 1571.08 -468.837 173.682 499.973 
18726.5 3
15020700 16226 -12628 1304 0 0 0 
15015201 17274.2 -13087.1 1369.54 413.308 -487.205 638.899 
15013200 15549.2 -11725.7 1566.15 -301.984 -221.333 374.41 
18727 3
15020700 16159 -12640.3 1279.42 -249.071 -45.8488 253.255 
15015201 17285.2 -13211.7 1388 21.7342 -245.739 246.698 
15013200 15467.2 -11760.8 1559.67 -161.71 -69.3117 175.939 
18727.5 3
15020700 16147.1 -12667.5 1245.15 -23.7511 -54.0402 59.0294 
15015201 17187.7 -13298.2 1378.38 -194.338 -172.285 259.71 
15013200 15569.8 -11677.8 1555.15 204.388 165.466 262.97 
18728 3
15020700 16024.2 -12743 1311.33 -244.354 -150.176 286.813 
15015201 17122.1 -13340.5 1379.25 -130.435 -84.1872 155.245 
15013200 15848.2 -11561 1563.08 553.64 232.146 600.34 
18728.5 3
15020700 16021.2 -12682.2 1321.42 -6.12245 124.15 124.301 
15015201 17067.2 -13302.2 1366.17 -111.905 78.2313 136.539 
15013200 16008.2 -11557.4 1576.75 326.531 7.31292 326.612 
18729 3
15020700 15984.2 -12664.6 1313.83 -75.6489 36.0314 83.7915 
15015201 16859.6 -13051 1331.92 -425.546 514.686 667.826 
15013200 16118.2 -11608.8 1579.75 225.41 -105.362 248.819 
18729.5 3
15020700 15878.7 -12700.5 1329.23 -207.382 -70.6388 219.083 
15015201 16787.2 -12886.5 1278.85 -142.146 323.107 352.993 
15013200 16153.3 -11613.5 1553.54 68.8756 -9.09274 69.4732 
18730 3
15020700 15844.5 -12682.9 1329.33 -65.8811 33.9534 74.1158 
15015201 16756.4 -12766.3 1245.83 -59.3721 231.609 239.098 
15013200 16207.9 -11626.5 1544.25 105.22 -25.1223 108.177 
18730.5 3
15020700 15887.3 -12739.3 1281.83 88.6818 -116.805 146.655 
15015201 16869 -12783.4 1240.25 233.092 -35.3692 235.76 
15013200 16264.8 -11616.2 1518.75 117.667 21.3941 119.596 
18731 3
15020700 15924.5 -12751 1315.31 75.9288 -23.8095 79.5744 
15015201 16894.5 -12836.3 1246.38 52.1193 -107.941 119.865 
15013200 16296.6 -11637.5 1520.92 65.0314 -43.6159 78.3034 
18731.5 3
15020700 16159.5 -12625.2 1303.54 460.633 246.606 522.492 
15015201 16833.8 -12892.2 1264.62 -119.155 -109.653 161.931 
15013200 16305.8 -11781.6 1543.08 18.0995 -282.504 283.083 
18732 3
15020700 16113.5 -12470.4 1248.85 -94.2979 317.959 331.648 
15015201 16893.5 -13035.8 1340.54 122.571 -294.74 319.211 
15013200 16338.4 -11855.3 1564.38 66.8141 -151.319 165.413 
18732.5 3
15020700 16099.6 -12500.6 1249.43 -27.193 -59.074 65.0323 
15015201 16930.6 -13046.9 1335.5 72.6221 -21.8382 75.8345 
15013200 16456.8 -11914.9 1577.93 231.705 -116.675 259.423 
18733 3
15020700 15979.2 -12494.6 1355.42 -238.095 11.8342 238.389 
15015201 16973.5 -12924.8 1343 84.8391 241.295 255.775 
15013200 16611.6 -11869.1 1591 305.924 90.6032 319.059 
18733.5 3
15020700 16049 -12448 1365.69 146.095 97.4547 175.616 
15015201 17137.8 -12863.7 1392.23 343.82 127.91 366.843 
15013200 16763.3 -11808.3 1561.08 317.415 127.146 341.933 
18734 3
15020700 16076.2 -12418.7 1351.08 53.8157 57.9203 79.0626 
15015201 17146.2 -12983.1 1391.77 16.5704 -235.938 236.519 
15013200 16823.1 -11836.3 1485.54 118.121 -55.336 130.44 
18734.5 3
15020700 16134.2 -12470.8 1366.46 113.131 -101.713 152.132 
15015201 17045.2 -13180.2 1388.15 -197.266 -384.916 432.52 
15013200 16852.5 -11731.7 1558.46 57.5421 204.327 212.275 
18735 3
15020700 16218.5 -12519.5 1312.46 167.61 -96.8038 193.556 
15015201 17024.2 -13201.8 1357.92 -41.9024 -43.1259 60.1303 
15013200 16769.7 -11767.2 1574.31 -164.704 -70.653 179.219 
18735.5 3
15020700 16140.2 -12592.1 1270.46 -160.467 -148.802 218.841 
15015201 17039.6 -13311 1345.77 31.6835 -223.676 225.909 
15013200 16832.8 -11778.5 1536.69 129.256 -23.1715 131.317 
18736 3
15020700 16164.5 -12561.1 1289.29 49.085 62.3671 79.3662 
15015201 17142.8 -13264.1 1342.86 208.005 94.47 228.452 
15013200 16818.5 -11899 1517.07 -28.7686 -242.866 244.564 
18736.5 3
15020700 16244.2 -12566.4 1275.14 156.303 -10.2241 156.637 
15015201 17216.6 -13220.2 1326.71 144.818 86.1345 168.497 
15013200 16942.4 -12055.5 1469.86 242.857 -306.863 391.337 
18737 3
15020700 16254.8 -12650.8 1330.69 21.3063 -169.317 170.652 
15015201 16973.8 -12956.5 1304 -486.721 528.563 718.523 
15013200 17098.2 -12220.4 1440 312.372 -330.43 454.709 
18737.5 3
15020700 16249.3 -12662.5 1315 -11.1596 -23.6583 26.1582 
15015201 16782.8 -12892.9 1241.53 -386.577 128.735 407.449 
15013200 17489 -12374.4 1361.4 791.031 -311.772 850.254 
18738 3
15020700 16185.1 -12678.2 1260.67 -129.175 -31.5225 132.966 
15015201 16794.3 -12955.2 1305.13 23.2059 -125.419 127.548 
15013200 17676.9 -12545.4 1331.6 378.001 -344.064 511.141 
18738.5 3
15020700 16102.9 -12718.9 1237.44 -160.539 -79.5654 179.174 
15015201 16861.4 -13101.5 1363.31 131.063 -285.742 314.366 
15013200 17762.3 -12780.6 1334.56 166.886 -459.302 488.681 
18739 3
15020700 16173.8 -12603.6 1318.86 141.414 230.272 270.227 
15015201 16978.9 -13287.1 1348.36 234.371 -370.402 438.323 
15013200 17926.2 -13080.3 1331.79 327.149 -598.25 681.857 
18739.5 3
15020700 16108.3 -12658.5 1257.93 -130.383 -109.486 170.256 
15015201 17056.7 -13320 1312.73 155.132 -65.5948 168.43 
15013200 18198.5 -13278.5 1370.53 542.468 -394.916 670.992 
18740 3
15020700 16051.6 -12777.4 1180.93 -113.751 -238.124 263.898 
15015201 17247.4 -13312.3 1343.43 382.155 15.4595 382.467 
15013200 18315.9 -13435.3 1372.14 235.118 -314.133 392.377 
18740.5 3
15020700 16180.4 -12825.6 1185.29 262.828 -98.3965 280.643 
15015201 17256.1 -12951.8 1391.36 17.6385 735.714 735.926 
15013200 18245.7 -13624.2 1325.57 -143.149 -385.569 411.284 
18741 2
15020700 16348.8 -12782 1258.64 338.21 87.4928 349.344 
15015201 17344.5 -12935.1 1345.93 177.567 33.4194 180.685 
18741.5 2
15020700 16379.4 -12747.4 1235.21 59.944 67.9272 90.5946 
15015201 17344.9 -12925.9 1329.57 0.70028 18.0672 18.0808 
18742 2
15020700 16350.4 -12698.5 1240.85 -57.7142 97.2484 113.085 
15015201 17549.4 -13070.2 1348.15 407.425 -287.455 498.624 
18742.5 2
15020700 16398.9 -12693.8 1233.69 99.0581 9.73312 99.5351 
15015201 17849.8 -13153.8 1370.15 613.03 -170.487 636.295 
18743 2
15020700 16362.8 -12675.6 1235.23 -71.0176 35.7359 79.5019 
15015201 17957.4 -13237.8 1411.31 211.841 -165.354 268.736 
18743.5 2
15020700 16379.6 -12634.5 1232.17 34.0187 83.5679 90.2267 
15015201 17717.9 -13450.4 1469.42 -486.723 -432.21 650.927 
18744 2
15020700 16530.2 -12779.8 1233.15 299.345 -288.806 415.952 
15015201 17625.8 -13548.2 1472.23 -183.043 -194.309 266.947 
18744.5 2
15020700 16797.1 -12747.5 1250.62 516.292 62.3419 520.042 
15015201 17653.7 -13575.8 1450.77 53.861 -53.5635 75.9609 
18745 2
15020700 17100.6 -12789.9 1258.5 607.013 -84.7564 612.901 
15015201 17655.8 -13563.5 1428.75 4.11538 24.6923 25.0329 
18745.5 2
15020700 17443.4 -12955.6 1380.83 692.593 -334.68 769.217 
15015201 17529.4 -13707.1 1438.5 -255.219 -290.067 386.362 
18746 2
15020700 17524.1 -13041.1 1393.33 166.667 -176.653 242.866 
15015201 17345.4 -13827.1 1445.08 -380.165 -247.934 453.869 
18746.5 2
15020700 17703.2 -13204.8 1373.23 353.348 -323.004 478.734 
15015201 17216.4 -13815.1 1427.38 -254.501 23.6813 255.6 
18747 2
15020700 17961 -13418.8 1375.17 506.423 -420.243 658.079 
15015201 16853.7 -14355 1407 -712.609 -1060.75 1277.89 
18747.5 2
15020700 18216.1 -13615.5 1364.42 529.219 -408.195 668.353 
15015201 16098.3 -14685 1386.5 -1567.08 -684.647 1710.11 
18748 2
15020700 18413 -13880.5 1414.46 391.484 -526.763 656.307 
15015201 15308.9 -14572 1384.62 -1569.4 224.652 1585.4 
18748.5 2
15020700 18615.8 -14062.8 1451.58 397.549 -357.592 534.712 
15015201 15350.4 -14792.4 1384 81.36 -432.19 439.781 
18749 2
15020700 18819.1 -14170 1451 410.774 -216.498 464.335 
15015201 15501.6 -14691.2 1384 305.387 204.545 367.56 
18749.5 2
15020700 18917.9 -14279.2 1479.83 197.667 -218.333 294.519 
15015201 15732.7 -14560.2 1383.83 462.167 261.833 531.182 
18750 2
15020700 18786.2 -14573.5 1412.08 -265.091 -592.22 648.843 
15015201 15905.1 -14494.9 1384 346.915 131.455 370.986 
18750.5 2
15020700 18691.8 -14761.5 1394.54 -189.173 -376.676 421.511 
15015201 15954.4 -14496.8 1383.77 98.8002 -3.71255 98.8699 
18751 2
15020700 18738.6 -14790.1 1380.83 92.7012 -56.6768 108.654 
15015201 15870.8 -14532.7 1381.75 -165.448 -71.084 180.072 
18751.5 2
15020700 18751 -14887 1381.5 24.8831 -194.222 195.809 
15015201 16028.3 -14472.9 1381.17 315.631 119.739 337.581 
18752 2
15020700 18723.8 -14945.3 1357.33 -53.4314 -114.379 126.244 
15015201 16209.8 -14393 1380 355.882 156.699 388.853 
18752.5 2
15020700 18714.5 -14912.6 1355.25 -18.5 65.5 68.0625 
15015201 15816.3 -14764.7 1380.67 -787 -743.333 1082.55 
18753 2
15020700 18718.2 -14949 1356.83 7.54458 -74.9314 75.3103 
15015201 15551.2 -14908.2 1381 -545.61 -295.267 620.382 
18753.5 2
15020700 18754.5 -14948.2 1356.46 71.0271 1.50534 71.0431 
15015201 15246.8 -14430.9 1380.23 -595.69 933.94 1107.74 
18754 2
15020700 18898.5 -14917 1389.58 282.428 61.2368 288.991 
15015201 14735.3 -13394.1 1378.83 -1002.82 2033.02 2266.89 
18754.5 2
15020700 18922.2 -14880 1382.58 48.668 75.8197 90.0955 
15015201 14537.9 -12446.2 1378 -404.542 1942.45 1984.13 
18755 2
15020700 18919.4 -14885.1 1370.42 -5.64409 -10.1262 11.5929 
15015201 14806.2 -12048.2 1364 534.529 792.829 956.189 
18755.5 2
15020700 18921.7 -14846.7 1368.17 4.52716 77.2971 77.4296 
15015201 14677.5 -11902.7 1359 -259.054 292.757 390.916 
18756 2
15020700 18950.1 -14873.2 1370.5 58.7121 -54.9242 80.3977 
15015201 14532.8 -12048.2 1359 -298.898 -300.792 424.047 
18756.5 2
15020700 19031.3 -14880.4 1360.54 157.107 -13.8 157.712 
15015201 14672.7 -12270.7 1349.92 270.52 -430.256 508.234 
18757 2
15020700 18940.8 -14835.7 1367.5 -177.217 87.5107 197.646 
15015201 14776.8 -12560.2 1314.58 203.635 -566.649 602.128 
18757.5 2
15020700 18906.7 -14624.5 1407.5 -69.7001 431.834 437.422 
15015201 14826.1 -12612.8 1308.67 100.886 -107.532 147.449 
18758 2
15020700 18832.9 -14573.2 1388.92 -147.783 102.898 180.077 
15015201 14739.8 -12580.6 1301.69 -172.82 64.565 184.487 
18758.5 2
15020700 18792.8 -14557.1 1393.42 -81.322 32.5314 87.5875 
15015201 14664.5 -12616.9 1283.92 -152.523 -73.4844 169.302 
18759 2
15020700 18832.5 -14513 1376.77 80.0636 88.8777 119.622 
15015201 14601.4 -12587.4 1283.23 -127.249 59.5404 140.49 
18759.5 2
15020700 18919.9 -14525.2 1394.85 170.49 -23.8417 172.149 
15015201 14875.1 -12376.2 1277.15 533.513 411.756 673.928 
18760 2
15020700 18912.3 -14833.1 1373.15 -14.9321 -603.62 603.805 
15015201 14976.1 -12384.6 1269 198.039 -16.5913 198.733 
18760.5 2
15020700 18880.8 -14970 1369.67 -65.7085 -285.852 293.307 
15015201 14995.8 -12332.4 1277.92 41.0711 108.974 116.457 
18761 2
15020700 18879.1 -15181.5 1361.69 -3.58451 -431.554 431.569 
15015201 14873.9 -12337.2 1253.15 -248.626 -9.66771 248.814 
18761.5 2
15020700 18325.9 -15390.8 1364.38 -1099.71 -416.272 1175.86 
15015201 14813.1 -12263.4 1231.77 -120.967 146.659 190.109 
18762 2
15020700 17943.1 -15465.8 1365 -771.867 -151.055 786.509 
15015201 14851.6 -12276.5 1218.54 77.6985 -26.5199 82.0997 
18762.5 2
15020700 17924.4 -15356.2 1365 -36.6516 214.932 218.035 
15015201 14887.9 -12320.4 1210.62 71.1916 -85.9729 111.622 
18763 2
15020700 17942.2 -15252.1 1356.38 35.2564 206.502 209.49 
15015201 14737.1 -12223.1 1209.69 -299.298 193.071 356.168 
18763.5 2
15020700 17894.2 -15232.2 1355.15 -94.1176 39.0649 101.903 
15015201 14665 -12179.1 1197.38 -141.327 86.2745 165.58 
18764 2
15020700 17844.2 -15148.5 1346.08 -102.053 171.071 199.199 
15015201 14519.9 -12303.7 1192.33 -296.694 -254.785 391.079 
18764.5 2
15020700 17810.4 -15363.2 1311.46 -69.6819 -441.675 447.138 
15015201 14507 -12473.8 1201.54 -26.5775 -350.005 351.013 
18765 2
15020700 17881.1 -15407.5 1293.62 138.071 -86.6887 163.029 
15015201 14572.1 -12674.7 1210.85 127.103 -392.428 412.498 
18765.5 2
15020700 17855.2 -15456.2 1270.85 -50.8296 -95.4751 108.163 
15015201 14436.3 -12887.6 1215.69 -266.214 -417.496 495.15 
18766 2
15020700 17817.5 -15541 1260.92 -76.5322 -172.295 188.528 
15015201 14342.2 -12886.3 1219.75 -191.174 2.6058 191.192 
18766.5 2
15020700 17767.5 -15609.1 1259.23 -100.526 -136.976 169.905 
15015201 14417.2 -12861.6 1218 150.867 49.7343 158.853 
18767 2
15020700 17829.9 -15690 1259 121.845 -158.053 199.567 
15015201 14594.8 -12788.9 1217.54 346.755 141.977 374.695 
18767.5 2
15020700 17904.8 -15713.8 1259 148.927 -47.2167 156.233 
15015201 14724.7 -12702.8 1212.08 258.245 171.153 309.813 
18768 2
15020700 18124.4 -15516.7 1259 445.337 399.711 598.41 
15015201 14655.4 -12827.1 1209.08 -140.532 -252.015 288.55 
18768.5 1
15015201 14677.4 -12900.3 1209.08 42.8639 -142.522 148.828 
