# Supplementary material for: Intrinsic group behaviour II: On the dependence of triad spatial dynamics on social and personal features; and on the effect of social interaction on small group dynamics
Source: PLoS One. 2019 Dec 3;14(12):e0225704. doi: 10.1371/journal.pone.0225704 (PMC6890182; doi:10.1371/journal.pone.0225704)
Supplement: S3 Data Set — (ZIP) [file pone.0225704.s003.zip › set_3_int/group_traj_triad_int/traj_3_0109_19.dat]

3 12582401 12582400 12582201 0 1 0 0 2 0 1 46.6667 40 50 1702 1793.05 1574.38 
11302 1
12582201 -13945 11730.2 1349.6 0 0 0 
11302.5 1
12582201 -13814.5 11433.5 1233.69 378.372 -859.889 939.454 
11303 1
12582201 -13477.1 11138 1307.14 694.071 -608.104 922.781 
11303.5 1
12582201 -13089.3 10909.1 1236.79 769.558 -454.082 893.538 
11304 2
12582400 -11826.7 12098 1166.67 0 0 0 
12582201 -12844.3 10578.4 1279.15 499.955 -675.017 840.002 
11304.5 3
12582401 -12162.7 11026.6 1472.43 0 0 0 
12582400 -11543.2 12100.6 1222.46 935.686 8.63163 935.726 
12582201 -12579.3 10194.9 1326.15 539.715 -780.981 949.328 
11305 3
12582401 -11900.5 10912 1221.15 684.733 -299.142 747.225 
12582400 -11120.9 11638.9 1282 851.272 -930.831 1261.39 
12582201 -12279.1 9888 1276.23 605.304 -618.797 865.622 
11305.5 3
12582401 -11598.2 10592.2 1586 606.889 -642.261 883.637 
12582400 -10925.6 11153.9 1258.69 392.184 -973.896 1049.9 
12582201 -11981.8 9608.15 1253 596.849 -561.94 819.759 
11306 3
12582401 -11388 10180 1581.62 422.15 -827.618 929.065 
12582400 -10672.2 10868.3 1391.31 508.959 -573.525 766.792 
12582201 -11654.6 9376.92 1302.46 657.09 -464.319 804.586 
11306.5 3
12582401 -11257.1 9911.79 1536.71 252.758 -517.788 576.187 
12582400 -10557.5 10551 1386.93 221.339 -612.563 651.325 
12582201 -11295.2 9097.5 1292.14 693.825 -539.427 878.848 
11307 3
12582401 -10922.2 9659.46 1612.69 655.416 -493.785 820.606 
12582400 -10269.9 10340.4 1389.54 562.773 -412.163 697.561 
12582201 -11015.2 8811.31 1298.15 548.063 -560.063 783.61 
11307.5 3
12582401 -10732.3 9361.23 1635.54 381.984 -600.062 711.327 
12582400 -9964.69 10030.3 1420.08 614.146 -623.897 875.456 
12582201 -10712.8 8545 1326.15 608.42 -535.83 810.733 
11308 3
12582401 -10405.7 9153.83 1612.75 669.346 -424.995 792.871 
12582400 -9784.33 9771.58 1355.5 369.588 -530.173 646.281 
12582201 -10425.8 8313.25 1289.92 587.983 -474.898 755.812 
11308.5 3
12582401 -10059.9 8853.36 1602.64 679.39 -590.327 900.031 
12582400 -9484 9491.93 1270.86 590.046 -549.42 806.236 
12582201 -9944.14 8017.71 1351.43 946.347 -580.62 1110.27 
11309 3
12582401 -9837.75 8651.25 1403.42 447.797 -407.474 605.439 
12582400 -9327.83 9186.92 1377.67 314.852 -614.943 690.86 
12582201 -9686 7698.33 1310.17 520.449 -643.913 827.944 
11309.5 3
12582401 -9448.08 8366.62 1482.38 788.812 -576.183 976.838 
12582400 -9068.92 8908 1461.08 524.11 -564.609 770.373 
12582201 -9520.62 7366.62 1304.77 334.787 -671.494 750.324 
11310 3
12582401 -8945.46 8078 1258.85 983.592 -564.805 1134.22 
12582400 -8737.38 8669.77 1491.23 648.803 -466.205 798.932 
12582201 -9249.31 7127.08 1300.54 530.935 -468.764 708.26 
11310.5 3
12582401 -8611.38 7733.62 1604.92 666.82 -687.394 957.685 
12582400 -8394 8355.31 1461.62 685.398 -627.668 929.375 
12582201 -8832.54 6776.69 1353.23 831.875 -699.37 1086.8 
11311 3
12582401 -8408.31 7310.46 1601.23 401.338 -836.272 927.59 
12582400 -8067.46 8145.08 1406.38 645.333 -415.476 767.512 
12582201 -8474.62 6587.31 1299.31 707.358 -374.278 800.274 
11311.5 3
12582401 -8147.92 7009.92 1570.83 530.328 -612.108 809.891 
12582400 -7850.92 7902.67 1348.08 441.028 -493.707 662.007 
12582201 -8161.92 6336.5 1214.83 636.861 -510.81 816.406 
11312 3
12582401 -7724.38 6829.92 1496.31 867.894 -368.839 943.017 
12582400 -7423.62 7715.69 1396 875.617 -383.144 955.775 
12582201 -7868.46 6082.15 1267.23 601.342 -521.201 795.778 
11312.5 3
12582401 -7407.92 6672.23 1598.77 619.299 -308.596 691.926 
12582400 -6944.08 7499.31 1459.23 938.431 -423.453 1029.55 
12582201 -7384.77 5890.46 1263.85 946.56 -375.132 1018.18 
11313 3
12582401 -7070.62 6497.15 1503.23 665.301 -345.319 749.581 
12582400 -6725.62 7139 1092.69 430.891 -710.666 831.091 
12582201 -6834.92 5588.46 1389.54 1084.51 -595.661 1237.32 
11313.5 3
12582401 -6591.46 6220.31 1550.31 954.49 -551.486 1102.36 
12582400 -6108.23 6937.62 1408.85 1229.85 -401.165 1293.62 
12582201 -6599.38 5414.38 1263.54 469.2 -346.767 583.435 
11314 3
12582401 -6224.85 6001.92 1495.31 725.971 -432.445 845.01 
12582400 -5488.08 6639.85 1312.15 1228.03 -589.642 1362.25 
12582201 -6367.08 5207.08 1306.85 460.015 -410.51 616.549 
11314.5 3
12582401 -5975.58 5966.25 1341.5 509.74 -72.9511 514.934 
12582400 -4953.25 6442.5 1375.75 1093.72 -403.571 1165.8 
12582201 -5966.17 5003.17 1251.42 819.857 -416.994 919.81 
11315 3
12582401 -5556.85 5677.46 1159 858.068 -591.78 1042.35 
12582400 -4517.77 6172.31 1424.77 892.379 -553.673 1050.19 
12582201 -5678.77 4900.77 1108.92 588.929 -209.831 625.193 
11315.5 3
12582401 -4959.77 5413.85 1065.92 1194.15 -527.231 1305.36 
12582400 -4194.92 5957.85 1470.15 645.692 -428.923 775.173 
12582201 -5006.23 4639.69 1202.54 1345.08 -522.154 1442.87 
11316 3
12582401 -4371.85 5121 1560.85 1180.57 -588.044 1318.92 
12582400 -3821.77 5815.23 1483.85 749.305 -286.376 802.165 
12582201 -4309.31 4413.92 1449 1399.44 -453.352 1471.04 
11316.5 3
12582401 -3800.85 4925.46 1696.77 1135.19 -388.744 1199.91 
12582400 -3460.46 5623.62 1570.77 718.306 -380.945 813.07 
12582201 -3877 4075.08 1502.54 859.459 -673.65 1092 
11317 3
12582401 -3542.08 4755.46 1706.46 515.477 -338.645 616.763 
12582400 -3106.77 5400.38 1613.31 704.566 -444.683 833.161 
12582201 -3560 3890.69 1522.31 631.474 -367.3 730.526 
11317.5 3
12582401 -3198.31 4563.69 1784.23 690.3 -385.079 790.442 
12582400 -2735.23 5210.54 1656.08 746.061 -381.217 837.815 
12582201 -3249.77 3674.54 1594.54 622.953 -434.044 759.253 
11318 3
12582401 -2814.31 4399.62 1833.62 771.084 -329.472 838.524 
12582400 -2376.46 4924.38 1765.92 720.42 -574.606 921.508 
12582201 -3038.23 3374.38 1690.15 424.776 -602.719 737.363 
11318.5 3
12582401 -2443.15 4156.15 1861.46 733.506 -481.149 877.232 
12582400 -2011.85 4744.23 1739.62 720.584 -356.035 803.743 
12582201 -2580.23 3252.23 1611 905.138 -241.411 936.779 
11319 3
12582401 -2145.08 4002.38 1846.46 598.548 -308.774 673.499 
12582400 -1724.54 4592.85 1780.62 576.923 -303.985 652.11 
12582201 -2150.31 3102.08 1629.31 863.299 -301.514 914.438 
11319.5 3
12582401 -1790.93 3754.86 1848.43 697.142 -487.259 850.546 
12582400 -1467.93 4380.43 1740.57 505.138 -418.145 655.751 
12582201 -1737.5 2987.71 1665.71 812.614 -225.123 843.221 
11320 3
12582401 -1563 3653.23 1836.31 447.797 -199.659 490.291 
12582400 -1139.69 4185.15 1754.62 644.865 -383.644 750.356 
12582201 -1376.92 2867.08 1703.08 708.403 -237.009 746.999 
11320.5 3
12582401 -1271.54 3523.08 1832.54 588.811 -262.937 644.852 
12582400 -842.769 3958.77 1719.46 599.845 -457.343 754.305 
12582201 -1040.54 2668.62 1600.85 679.565 -400.932 789.022 
11321 3
12582401 -1008.69 3123.54 1852.23 534.24 -812.07 972.044 
12582400 -688.077 3690.62 1644.92 314.415 -545.028 629.216 
12582201 -601.615 2489.46 1546.15 892.12 -364.134 963.572 
11321.5 3
12582401 -702.846 2812 1885.77 611.692 -623.077 873.151 
12582400 -355.385 3514.31 1559.08 665.385 -352.615 753.043 
12582201 -225.692 2320.54 1527 751.846 -337.846 824.265 
11322 3
12582401 -243.077 2643.62 1885.15 921.381 -337.444 981.23 
12582400 -311.923 3177.46 1521 87.0973 -675.042 680.638 
12582201 52 2120.54 1538.62 556.498 -400.802 685.807 
11322.5 3
12582401 144.462 2604.38 1878.46 782.906 -79.2541 786.907 
12582400 -312.231 2732.08 1610.69 -0.621601 -899.767 899.767 
12582201 349.923 2015.54 1554.62 601.865 -212.121 638.151 
11323 3
12582401 795.077 3080.38 1822.08 1309.09 957.746 1622.03 
12582400 155.538 2453 1765.38 941.186 -561.523 1095.96 
12582201 670.385 1833.38 1572.15 644.792 -366.507 741.676 
11323.5 3
12582401 1271.08 3102.23 1736.92 965.517 44.3127 966.534 
12582400 436.308 2310.15 1837 569.512 -289.749 638.982 
12582201 972 1900.46 1571.62 611.796 136.059 626.743 
11324 3
12582401 1527.57 3026.57 1702.64 501.946 -148.061 523.328 
12582400 749.286 2289 1832.57 612.481 -41.397 613.879 
12582201 1248.93 2013.14 1532.14 541.935 220.511 585.08 
11324.5 3
12582401 1971.46 2904.38 1685.15 872.083 -240.053 904.518 
12582400 1133.31 2182.08 1832.38 754.464 -210.065 783.162 
12582201 1684.92 1892.38 1542.54 856.571 -237.246 888.819 
11325 3
12582401 2287.08 2769.77 1683.77 637.607 -271.95 693.181 
12582400 1553.23 2162.77 1757.08 848.329 -39.0054 849.226 
12582201 2034.38 1815.85 1583.15 705.983 -154.623 722.717 
11325.5 3
12582401 2586.69 2637.77 1716 600.432 -264.529 656.12 
12582400 1993.62 2224.77 1763.69 882.534 124.248 891.238 
12582201 2312.08 1552.54 1541.85 556.498 -527.671 766.894 
11326 3
12582401 3034.77 2527.38 1643.46 894.365 -220.329 921.105 
12582400 2440.85 1924.15 1641.31 892.676 -600.031 1075.6 
12582201 2831.08 1207.08 1489.54 1035.93 -689.544 1244.43 
11326.5 3
12582401 3436.54 2371.62 1569.38 819.937 -317.896 879.406 
12582400 2806.23 1775.23 1620.46 745.683 -303.925 805.241 
12582201 3083.31 1093.38 1510.31 514.757 -232.025 564.633 
11327 3
12582401 3808.69 2174.92 1556.31 742.822 -392.599 840.19 
12582400 3279.54 1534.46 1621.92 944.726 -480.577 1059.93 
12582201 3500.85 657.231 1504.23 833.41 -870.567 1205.18 
11327.5 3
12582401 4162 1775.54 1473.23 695.488 -786.19 1049.67 
12582400 3630 1280.62 1630.92 689.885 -499.697 851.844 
12582201 3739 225.923 1544.31 468.807 -849.031 969.862 
11328 3
12582401 4521.46 1487.23 1437.69 718.923 -576.615 921.594 
12582400 3965.62 936 1720.38 671.231 -689.231 962.076 
12582201 3844.54 -14.2308 1495.08 211.077 -480.308 524.642 
11328.5 3
12582401 4989.77 1302.38 1455.23 940.377 -371.177 1010.98 
12582400 4241 678 1775.92 552.981 -518.072 757.751 
12582201 4429.85 -116.231 1512.62 1175.32 -204.819 1193.03 
11329 3
12582401 5319.23 827.846 1576.85 665.579 -958.664 1167.06 
12582400 4644.62 471.692 1692.54 815.385 -416.783 915.729 
12582201 4760 -499.385 1578.54 666.977 -774.048 1021.77 
11329.5 3
12582401 5580.69 553.308 1646.08 507.692 -533.084 736.159 
12582400 4949.62 102.769 1721.23 592.233 -716.355 929.465 
12582201 5037.92 -876.462 1594.31 539.656 -732.188 909.576 
11330 3
12582401 5740.85 322.538 1595.85 315.263 -454.27 552.949 
12582400 5211.62 -324.154 1772.08 515.748 -840.4 986.036 
12582201 5358.23 -1095.46 1589.23 630.527 -431.102 763.815 
11330.5 3
12582401 6012.75 -108.083 1642.5 560.626 -887.88 1050.06 
12582400 5539.42 -678 1808 675.879 -729.58 994.534 
12582201 5593.17 -1400.5 1600.25 484.404 -628.945 793.864 
11331 3
12582401 6228.15 -461.692 1617.38 441.401 -724.609 848.465 
12582400 5707.54 -1002 1794.92 344.512 -663.934 747.996 
12582201 5845.54 -1650.62 1633 517.155 -512.532 728.106 
11331.5 3
12582401 6359 -762.462 1668.46 262.743 -603.954 658.631 
12582400 5984.38 -1198.46 1803.23 555.916 -394.501 681.67 
12582201 6090.38 -1913.08 1613.38 491.659 -527.031 720.757 
11332 3
12582401 6722.36 -1135 1668.21 702.818 -720.577 1006.57 
12582400 6247.21 -1482.07 1812.5 508.375 -548.568 747.912 
12582201 6388.79 -2158.86 1576.21 577.178 -475.397 747.755 
11332.5 3
12582401 7106.92 -1348.77 1674.54 761.517 -423.305 871.261 
12582400 6549.69 -1756.31 1833.38 598.966 -543.042 808.49 
12582201 6782.85 -2360.23 1545.54 780.318 -398.76 876.302 
11333 3
12582401 7410.15 -1635.92 1677.92 626.51 -593.293 862.851 
12582400 6763.31 -2020.62 1885.38 441.354 -546.09 702.145 
12582201 7081.08 -2555.69 1558.38 616.179 -403.846 736.728 
11333.5 3
12582401 7756.36 -1957.64 1742.5 689.648 -640.876 941.454 
12582400 7011.71 -2216.14 1760.07 494.834 -389.497 629.737 
12582201 7325.79 -2923.57 1517.64 487.468 -732.827 880.148 
11334 3
12582401 7960.54 -2322.08 1716.54 407.548 -727.413 833.802 
12582400 7340.54 -2532.69 1690 656.336 -631.835 911.039 
12582201 7568 -3244.23 1508.15 483.462 -640.039 802.113 
11334.5 3
12582401 8188.23 -2578.92 1701.23 463.732 -523.108 699.063 
12582400 7544.08 -2817.38 1641.69 414.539 -579.821 712.766 
12582201 7877.31 -3530.08 1492.85 629.955 -582.171 857.768 
11335 3
12582401 8431.77 -2854.54 1707.69 491.997 -556.799 743.025 
12582400 7754 -3183.77 1601.69 424.087 -740.171 853.055 
12582201 8171.08 -3937 1502.54 593.473 -822.067 1013.91 
11335.5 3
12582401 8620.38 -3207.77 1692.15 374.237 -700.855 794.513 
12582400 8116.08 -3591.54 1536.92 718.407 -809.066 1081.99 
12582201 8428.31 -4298.85 1505 510.379 -717.949 880.873 
11336 3
12582401 8916 -3543.71 1722.43 576.248 -654.864 872.301 
12582400 8437.79 -3927.71 1605.79 627.113 -655.313 907.031 
12582201 8691.86 -4513.57 1473.5 513.742 -418.568 662.668 
11336.5 3
12582401 9171.46 -3751.85 1666.31 496.042 -404.14 639.833 
12582400 8702.92 -4172.38 1795.69 514.83 -475.088 700.541 
12582201 8931.85 -4725.15 1492.38 465.998 -410.84 621.243 
11337 3
12582401 9444.85 -3942.23 1664.92 554.533 -386.176 675.75 
12582400 8930.62 -4462.08 1714.08 461.851 -587.611 747.391 
12582201 9064.85 -5010.31 1474 269.777 -578.405 638.226 
11337.5 3
12582401 9813.54 -4117.08 1670.77 740.346 -351.097 819.378 
12582400 9230.15 -4697.62 1752.23 601.483 -472.969 765.167 
12582201 9342 -5369.08 1472.08 556.534 -720.42 910.349 
11338 3
12582401 10127.4 -4172.85 1667.23 627.692 -111.538 637.525 
12582400 9493.54 -4951.23 1741 526.769 -507.231 731.279 
12582201 9656.08 -5681.77 1515.38 628.154 -625.385 886.388 
11338.5 3
12582401 10421.9 -4496.69 1633.08 586.73 -645.112 872.021 
12582400 9747.54 -5166.31 1732.46 505.976 -428.44 663.003 
12582201 9934.23 -5907.31 1485.54 554.091 -449.28 713.351 
11339 3
12582401 10722 -4735 1686.46 594.212 -471.896 758.798 
12582400 10026.5 -5346.23 1687.69 552.323 -356.283 657.266 
12582201 10284.5 -6049.38 1509.23 693.526 -281.34 748.419 
11339.5 3
12582401 10947.9 -4960.92 1664.69 448.26 -448.26 633.935 
12582400 10317.6 -5610.54 1695.85 577.686 -524.42 780.216 
12582201 10599.5 -6339.92 1596.85 625.153 -576.465 850.369 
11340 3
12582401 11202.4 -5269.92 1667.23 513.027 -622.984 807.035 
12582400 10589.3 -5878.38 1705.62 547.767 -540.012 769.196 
12582201 11003.6 -6563.38 1541.62 814.671 -450.527 930.948 
11340.5 3
12582401 11498.4 -5515.62 1679.38 604.082 -501.413 785.067 
12582400 10877.3 -6079.69 1706.46 587.755 -410.832 717.105 
12582201 11272.5 -6911 1556.38 548.823 -709.419 896.929 
11341 3
12582401 11756.5 -5845.29 1661.07 517.265 -660.662 839.07 
12582400 11202 -6263.57 1777.07 650.686 -368.495 747.784 
12582201 11599.2 -7147.71 1528.21 654.661 -474.377 808.464 
11341.5 3
12582401 12079.1 -6228.08 1685.54 638.766 -758.002 991.257 
12582400 11509.7 -6626.23 1834.77 609.292 -718.137 941.784 
12582201 11948.7 -7359.31 1499.92 692.036 -418.997 808.994 
11342 3
12582401 12420.4 -6559.21 1651.5 673.277 -653.131 938.02 
12582400 11915.1 -6928.21 1827.79 799.564 -595.628 997.034 
12582201 12266.5 -7689.86 1502.57 626.84 -651.971 904.43 
11342.5 3
12582401 12658 -6857.54 1696.15 486.827 -611.32 781.481 
12582400 12174.6 -7268.54 1830.92 531.852 -697.386 877.048 
12582201 12473.4 -8027.92 1593.85 423.944 -692.758 812.184 
11343 3
12582401 12982.7 -7133.14 1734.64 666.764 -565.923 874.553 
12582400 12406.9 -7491.21 1786.86 477.029 -457.24 660.776 
12582201 12608.7 -8296.86 1569 277.884 -552.226 618.202 
11343.5 3
12582401 13235.7 -7471.21 1722 500.99 -669.448 836.153 
12582400 12716.9 -7861 1834.29 613.861 -732.249 955.518 
12582201 12860.8 -8601.71 1573.29 499.151 -603.678 783.313 
11344 3
12582401 13520.8 -7781.31 1740.31 562.39 -611.624 830.883 
12582400 12991 -8251.69 1842.31 540.575 -770.596 941.297 
12582201 13167.2 -8924.46 1549.08 604.428 -636.582 877.821 
11344.5 3
12582401 13863.8 -8035.85 1698.38 694.176 -515.26 864.508 
12582400 13217.3 -8500.38 1869.15 458.113 -503.426 680.665 
12582201 13256.5 -9338.77 1540.92 180.629 -838.68 857.91 
11345 3
12582401 14144.2 -8347.62 1726.23 564.309 -627.302 843.773 
12582400 13441.6 -8906.54 1781.23 451.323 -817.211 933.556 
12582201 13537.5 -9624.08 1535.54 565.547 -574.06 805.846 
11345.5 3
12582401 14616.5 -8712.57 1740.21 926.018 -715.6 1170.3 
12582400 13749.1 -9171.71 1758.79 602.995 -519.953 796.212 
12582201 13883.1 -9995.29 1561.86 677.656 -727.86 994.484 
11346 3
12582401 14976.3 -9127.85 1681.92 702.749 -811.083 1073.18 
12582400 14146.3 -9413.31 1809.77 775.713 -471.862 907.956 
12582201 14199.8 -10435.5 1642.08 618.561 -859.718 1059.12 
11346.5 3
12582401 15281.1 -9358.08 1713.77 623.25 -470.82 781.096 
12582400 14423.8 -9693.62 1759.85 567.563 -573.226 806.67 
12582201 14522.7 -10658.3 1629.31 660.217 -455.718 802.225 
11347 3
12582401 15553.8 -9606.36 1649.14 541.089 -492.619 731.745 
12582400 14785.7 -10019.5 1836.79 717.992 -646.596 966.23 
12582201 14811.6 -10934.5 1646 573.173 -548.001 792.989 
11347.5 3
12582401 15732.8 -9930.77 1676.08 357.967 -648.824 741.022 
12582400 15143.1 -10483.2 1912.85 714.725 -927.308 1170.78 
12582201 15108.3 -11146.1 1617.46 593.473 -423.154 728.882 
11348 3
12582401 16120.3 -10156.2 1695.29 807.326 -469.677 934.009 
12582400 15343.1 -10749.9 1865 416.655 -555.632 694.499 
12582201 15353 -11447.2 1592.21 509.776 -627.37 808.371 
11348.5 3
12582401 16386.6 -10360.8 1719 528.345 -405.896 666.258 
12582400 15643.7 -10914.8 1820 596.514 -327.239 680.378 
12582201 15668.9 -11705.4 1567.36 626.701 -512.33 809.466 
11349 3
12582401 16716.5 -10727.4 1750.73 658.607 -731.765 984.501 
12582400 15982.7 -11147.8 1808.6 676.552 -465.098 820.999 
12582201 16096.2 -11963.7 1534.8 852.98 -515.445 996.623 
11349.5 3
12582401 17098.9 -10899.8 1607.75 746.883 -336.621 819.236 
12582400 16308.5 -11381.1 1775.56 636.393 -455.591 782.662 
12582201 16320.6 -12245.8 1509.81 438.208 -550.944 703.964 
11350 3
12582401 17266.9 -11268.9 1752.73 328.759 -722.472 793.756 
12582400 16651.7 -11705.3 1741.07 671.689 -634.581 924.045 
12582201 16786.6 -12424.6 1426.53 912.011 -350 976.864 
11350.5 3
12582401 17500.1 -11542.1 1728.93 470.161 -550.672 724.08 
12582400 16804 -11996 1851.33 306.989 -586.022 661.561 
12582201 17307.7 -12863.5 1428.4 1050.67 -884.946 1373.7 
11351 3
12582401 17816.6 -11788.8 1821.86 653.798 -509.75 829.034 
12582400 17250.1 -12250.1 1829.79 921.635 -524.941 1060.65 
12582201 17800.4 -13061.4 1448.86 1017.97 -408.727 1096.96 
11351.5 3
12582401 18493.6 -11998.6 1772 1356.8 -420.5 1420.47 
12582400 17828.5 -12415.8 1689.46 1159.1 -332.06 1205.73 
12582201 18044.3 -13207.5 1446.31 488.736 -292.794 569.729 
11352 3
12582401 18876.6 -12156.2 1676.29 753.85 -310.234 815.191 
12582400 18224.2 -12689.2 1692.71 779.041 -538.278 946.915 
12582201 18442.5 -13434.9 1449.5 783.843 -447.77 902.722 
11352.5 3
12582401 19141.3 -12336.9 1643.31 515.051 -351.574 623.604 
12582400 18367 -12892.8 1774.54 277.793 -396.021 483.737 
12582201 18629.5 -13616.7 1470.77 363.888 -353.626 507.411 
11353 3
12582401 19365.2 -12633.5 1691.38 455.128 -602.877 755.382 
12582400 18560.7 -13017.9 1765.23 393.684 -254.378 468.716 
12582201 18713.3 -13800.5 1474.85 170.263 -373.515 410.491 
11353.5 3
12582401 19569.6 -12905.6 1733.43 407.195 -541.898 677.836 
12582400 18660.6 -13145.9 1781 198.962 -254.849 323.317 
12582201 18937.4 -14020.1 1488.21 446.314 -437.47 624.961 
11354 3
12582401 19636.4 -13155.6 1649 130.866 -490.282 507.447 
12582400 18735.2 -13281.2 1813.15 146.24 -265.288 302.925 
12582201 19235.8 -14208.8 1506.46 585.273 -369.996 692.417 
11354.5 3
12582401 19530.2 -13572.8 1614.62 -219.485 -862.047 889.55 
12582400 18867.8 -13442.3 1748.62 273.999 -332.962 431.207 
12582201 19321.2 -14407.5 1470.08 176.256 -410.521 446.759 
11355 3
12582401 19511.4 -13799.3 1661.93 -37.5934 -452.879 454.437 
12582400 18988.7 -13549.3 1703.86 241.89 -213.956 322.937 
12582201 19416.9 -14576.7 1487.14 191.407 -338.505 388.873 
11355.5 3
12582401 19605.1 -14037.6 1677.38 187.44 -476.659 512.189 
12582400 19182.5 -13648.8 1754 387.495 -198.967 435.591 
12582201 19661.1 -14714 1488.46 488.44 -274.571 560.324 
11356 3
12582401 19764.4 -14217.4 1660.54 323.796 -365.385 488.211 
12582400 19229.7 -14011.9 1765.31 95.9975 -738.118 744.334 
12582201 19836.6 -14888.8 1518.23 356.785 -355.378 503.577 
11356.5 3
12582401 20041.1 -14396 1663.31 555.607 -358.665 661.317 
12582400 19435.8 -14191.6 1747.92 413.964 -360.828 549.147 
12582201 19957 -15019.6 1565.92 241.736 -262.589 356.916 
11357 3
12582401 20304.9 -14488.4 1685.36 515.335 -180.385 545.994 
12582400 19647.9 -14467.7 1702.57 414.223 -539.256 679.984 
12582201 20212.8 -15200.1 1580.36 499.581 -352.593 611.476 
11357.5 3
12582401 20447.6 -14574.1 1594.85 285.946 -171.783 333.578 
12582400 19793.5 -14649.1 1723.77 291.649 -363.452 466.001 
12582201 20475.4 -15368.4 1554.08 526.25 -337.158 624.992 
11358 3
12582401 20686 -14629.5 1600.23 481.585 -112.044 494.447 
12582400 20018.9 -14738.9 1714.92 455.478 -181.507 490.311 
12582201 19795.5 -15168.7 1544 -1373.43 403.419 1431.45 
11358.5 3
12582401 20902.9 -14626.4 1616.43 429.562 6.29964 429.608 
12582400 20148.4 -14861.6 1753.93 256.447 -243.009 353.297 
12582201 19568.6 -14751.6 1546.79 -449.298 825.84 940.15 
11359 2
12582401 21100.2 -14852 1610.15 386.867 -442.437 587.722 
12582400 20366.8 -15050.2 1771.62 428.119 -369.629 565.607 
11359.5 2
12582401 21315.3 -15038.5 1508.38 438.932 -380.691 581.023 
12582400 20635.6 -15195.8 1733.77 548.666 -297.331 624.051 
11360 2
12582401 21579.5 -15098.5 1460.31 531.497 -120.57 545.001 
12582400 21016.4 -15489.8 1675.54 766.135 -591.549 967.933 
11360.5 2
12582401 21912.6 -15137.1 1389.38 668.984 -77.5409 673.462 
12582400 21557.8 -15794.4 1577.69 1087.12 -611.523 1247.31 
11361 2
12582401 22317.6 -15119.1 1363.31 821.501 36.5112 822.312 
12582400 21841.4 -16000 1462.54 575.285 -417.07 710.563 
11361.5 2
12582401 22688 -15199.9 1429.07 726.244 -158.533 743.346 
12582400 22248.1 -16030.1 1445.14 797.565 -59.1036 799.752 
11362 2
12582401 23034.4 -15449.2 1650.15 676.532 -486.768 833.45 
12582400 22639.2 -16125.5 1696.92 763.844 -186.32 786.239 
11362.5 2
12582401 23486 -15650.5 1606.62 903.231 -402.615 988.901 
12582400 23005.8 -16113.8 1759.54 733.077 23.3846 733.45 
11363 2
12582401 23744.6 -15674.5 1625.33 523.448 -48.6609 525.705 
12582400 23439.8 -16153.7 1762.25 878.672 -80.6083 882.362 
11363.5 2
12582401 24123.1 -15787.1 1546 763.081 -226.959 796.117 
12582400 23830.5 -16278.4 1800.21 787.634 -251.536 826.824 
11364 2
12582401 24354.5 -15955.3 1608.08 460.936 -335.132 569.891 
12582400 24155.1 -16423.8 1797.62 646.568 -289.523 708.43 
11364.5 2
12582401 24725.5 -16150.8 1682 740.596 -390.176 837.09 
12582400 24457.9 -16647.1 1797.5 604.352 -445.713 750.933 
11365 2
12582401 25093.5 -16215.2 1545.54 741.858 -129.774 753.123 
12582400 24832.4 -16766.1 1758.31 755.096 -239.93 792.298 
11365.5 2
12582401 25441.7 -16342.3 1568.07 704.965 -257.352 750.47 
12582400 25202.4 -16865.5 1662.57 748.932 -201.261 775.503 
11366 2
12582401 25759.9 -16538.5 1461.38 631.367 -389.238 741.707 
12582400 25687.5 -17156.5 1589 962.661 -577.457 1122.57 
11366.5 2
12582401 26216.7 -16662.4 1485.64 926.554 -251.454 960.069 
12582400 26313.4 -17360.8 1720.07 1269.41 -414.295 1335.31 
11367 2
12582401 26708.1 -16834.3 1523.93 969.287 -338.969 1026.85 
12582400 26747.9 -17518.5 1764.43 857.143 -311.074 911.845 
11367.5 2
12582401 27055.5 -16997.5 1664.08 701.809 -329.804 775.44 
12582400 27189.5 -17584.8 1801.46 892.141 -133.877 902.13 
11368 2
12582401 27576.8 -17201.2 1650.36 1044.58 -408.168 1121.5 
12582400 27674.7 -17736.2 1863.57 972.296 -303.497 1018.56 
11368.5 2
12582401 28052 -17223.1 1762.29 935.461 -43.0259 936.45 
12582400 28119 -17844.9 1886.14 874.578 -214.004 900.38 
11369 2
12582401 28403.7 -17379.5 1793.23 703.385 -312.934 769.856 
12582400 28518.5 -17926.1 1862.77 798.923 -162.297 815.241 
11369.5 2
12582401 28941.8 -17256.5 1809.85 1091.59 249.493 1119.74 
12582400 28900.2 -17916.5 1882 774.38 19.3478 774.621 
11370 2
12582401 29403.2 -17298.6 1779.85 930.211 -84.8325 934.071 
12582400 29118.4 -17706.8 1874.92 439.826 422.922 610.172 
11370.5 2
12582401 29911.1 -17387.2 1723.69 1003.65 -175.129 1018.81 
12582400 29452.4 -17215.1 1868.92 660.079 971.724 1174.71 
11371 1
12582401 30110 -17435.7 1722 650.075 -158.287 669.069 
11373 1
12582401 32094.5 -18283.3 1216 895.149 -382.321 973.376 
11373.5 1
12582401 32758.5 -18552 1482.85 1403.63 -568.134 1514.25 
11374 1
12582401 33362.8 -18778.8 1665.62 1201.41 -450.986 1283.26 
11374.5 1
12582401 33759.1 -18968.6 1671.43 781.661 -374.212 866.619 
11375 1
12582401 34233.2 -19007.2 1711.54 942.51 -76.8575 945.638 
11375.5 1
12582401 34791.1 -19147.6 1675.86 1127.11 -283.661 1162.25 
11376 1
12582401 35223.5 -19292.4 1672.77 847.824 -283.807 894.065 
11376.5 1
12582401 35527.7 -19431.2 1616.23 606.037 -276.586 666.169 
11377 1
12582401 35826.3 -19671.7 1626.42 615.755 -495.744 790.516 
11377.5 1
12582401 36194.8 -19863.1 1611 748.853 -389.045 843.883 
11378 1
12582401 36697.2 -19904.5 1657.08 1006.78 -83.0893 1010.21 
11378.5 1
12582401 37145.5 -20054.3 1724.57 879.11 -293.622 926.849 
11379 1
12582401 37684.2 -20096.5 1814.69 1064.69 -83.5035 1067.95 
11379.5 1
12582401 38135.5 -20258.2 1791.62 920.879 -329.984 978.217 
11380 1
12582401 38437.9 -20222.3 1797.79 597.62 71.0377 601.827 
11380.5 1
12582401 38983.1 -20433.1 1788.77 1060.74 -410.1 1137.25 
11381 1
12582401 39399.1 -20697.5 1779.23 843.813 -536.433 999.891 
11381.5 1
12582401 39734.3 -20700 1726 673.154 -4.94285 673.172 
11382 1
12582401 40181.8 -20779.2 1637.92 915.054 -162.026 929.288 
11382.5 1
12582401 40714.4 -21133.9 1670.54 1067.37 -710.806 1282.39 
11383 1
12582401 41271.4 -21184.7 1727.23 1111.78 -101.336 1116.39 
11383.5 1
12582401 41657.8 -21205.9 1724.46 780.575 -42.8904 781.752 
11384 1
12582401 42278.4 -20966 1740.57 1205.03 465.87 1291.94 
11384.5 1
12582401 42651.8 -21111.8 1682.46 738.121 -288.081 792.346 
11385 1
12582401 42936.4 -21237.6 1672.62 586.677 -259.477 641.497 
11385.5 1
12582401 43373.4 -21277.7 1637.86 860.323 -78.9348 863.936 
11386 1
12582401 43697.8 -21290.8 1576.23 646.25 -26.0059 646.773 
11386.5 1
12582401 44068.1 -21163.3 1546.77 743.435 255.947 786.26 
11387 1
12582401 44504.3 -21047.7 1529.67 883.11 234.091 913.609 
11387.5 1
12582401 44840.1 -20775.5 1560 685.191 555.364 881.995 
11388 1
12582401 45247.4 -20599.2 1589.54 819.533 354.744 893.016 
11388.5 1
12582401 45651.2 -20484.8 1622.69 794.973 225.318 826.287 
11389 1
12582401 45936 -20215.4 1712.15 562.785 532.381 774.697 
11389.5 1
12582401 46304.9 -20086.7 1745 733.445 255.85 776.789 
11390 1
12582401 46626.8 -19909.1 1753 641.128 353.816 732.277 
