# Supplementary material for: Intrinsic group behaviour II: On the dependence of triad spatial dynamics on social and personal features; and on the effect of social interaction on small group dynamics
Source: PLoS One. 2019 Dec 3;14(12):e0225704. doi: 10.1371/journal.pone.0225704 (PMC6890182; doi:10.1371/journal.pone.0225704)
Supplement: S3 Data Set — (ZIP) [file pone.0225704.s003.zip › set_3_int/group_traj_triad_int/traj_3_0109_18.dat]

3 12550501 12550500 12544900 0 1 0 0 3 0 1 40 30 50 1731.63 1790.72 1682.52 
11089 1
12544900 40904.2 -18077.8 1319 0 0 0 
11089.5 1
12544900 40755.8 -18230.2 1315.33 -444.611 -456.587 637.299 
11090 1
12544900 40336.8 -18429.7 1452 -815.138 -388.02 902.778 
11090.5 1
12544900 39776 -18287.1 1518.64 -1126.04 286.348 1161.88 
11091 1
12544900 39294.4 -18142.2 1523.54 -970.999 292.212 1014.01 
11091.5 1
12544900 38782.9 -17974.7 1514.42 -981.704 321.473 1033 
11092 1
12544900 38241.2 -17789.9 1521.92 -1103.36 376.273 1165.76 
11092.5 1
12544900 37665.1 -17681.6 1531.17 -1178.08 221.541 1198.73 
11093 1
12544900 36998.8 -17692.7 1525.92 -1368.07 -22.7584 1368.26 
11093.5 1
12544900 36360.8 -17528.2 1547 -1260.84 324.972 1302.05 
11094 1
12544900 35850.4 -17343.7 1560.83 -1010.75 365.473 1074.8 
11094.5 1
12544900 35301.5 -17298.4 1568.23 -1089.04 89.8453 1092.74 
11095 1
12544900 34901.7 -17282.9 1556.83 -781 30.2108 781.584 
11095.5 1
12544900 34158.2 -17389.4 1596.42 -1508.11 -216.024 1523.51 
11096 1
12544900 33441.9 -17285.9 1584.25 -1429.64 206.587 1444.49 
11096.5 1
12544900 32764.1 -17341.5 1546 -1361.11 -111.613 1365.68 
11097 1
12544900 31883.7 -17077.8 1488.25 -1729.7 518.009 1805.6 
11097.5 1
12544900 31019.7 -16977.2 1447 -1774 206.677 1786 
11098 1
12544900 30228.3 -16846.1 1562.23 -1586.01 262.735 1607.63 
11098.5 1
12544900 29490.2 -16914.4 1596 -1476.28 -136.679 1482.6 
11099 1
12544900 28683.8 -16734.2 1642.77 -1593.52 356.099 1632.82 
11099.5 1
12544900 27855.1 -16797.2 1756 -1637.87 -124.544 1642.6 
11100 1
12544900 27133.2 -16573.5 1701.83 -1467.14 454.776 1536.01 
11100.5 1
12544900 26403.2 -16415.8 1633.77 -1454.22 314.205 1487.78 
11101 1
12544900 25401.6 -16005.4 1607.85 -2015.32 825.724 2177.92 
11101.5 1
12544900 24541.4 -15846.2 1611.85 -1770.02 327.477 1800.06 
11102 1
12544900 23896.5 -15343.8 1617.57 -1282.08 998.897 1625.27 
11102.5 1
12544900 23247.2 -15027.5 1550.92 -1251.15 609.34 1391.64 
11103 1
12544900 22551.7 -14729.8 1498.31 -1402.14 600.186 1525.2 
11103.5 1
12544900 21793.7 -14258.4 1512.21 -1546.89 962.077 1821.67 
11104 1
12544900 21107.5 -13788.2 1631.38 -1353.56 927.412 1640.79 
11104.5 1
12544900 20647.3 -13407.2 1640.17 -929.552 769.826 1206.94 
11105 2
12550500 21396.8 -14933.5 1564 0 0 0 
12544900 20166.7 -12948.3 1617.85 -982.906 938.362 1358.91 
11105.5 3
12550501 21426.2 -13847.2 1675.5 0 0 0 
12550500 20951.5 -14614.5 1595.23 -1085.88 777.955 1335.8 
12544900 19680.3 -12507.2 1591 -955.569 866.707 1290.07 
11106 3
12550501 21119.2 -13608.3 1730.62 -919.45 715.396 1164.98 
12550500 20471.5 -14222.9 1674.69 -941.176 767.873 1214.68 
12544900 19177.5 -12021.7 1609.08 -985.973 951.885 1370.48 
11106.5 3
12550501 20682.9 -13195.8 1812.46 -890.267 841.915 1225.31 
12550500 19878.7 -13786.3 1746.31 -1209.89 891.052 1502.6 
12544900 18708 -11557.6 1633.92 -958.085 947.096 1347.19 
11107 3
12550501 20245.2 -12827 1764.54 -880.823 741.99 1151.69 
12550500 19398.5 -13448.9 1690.38 -966.259 678.842 1180.88 
12544900 17809 -10919.2 1635.08 -1808.85 1284.63 2218.61 
11107.5 3
12550501 19762 -12351.4 1757.64 -968.244 953.049 1358.6 
12550500 18992 -13013.9 1700.93 -814.552 871.732 1193.07 
12544900 17323.1 -10478.5 1608.5 -973.805 883.074 1314.58 
11108 3
12550501 19277.2 -11982.1 1747.43 -948.7 722.812 1192.68 
12550500 18442.2 -12562 1740.07 -1075.9 884.4 1392.74 
12544900 17060.9 -10232.9 1593.43 -513 480.71 703.03 
11108.5 3
12550501 18941.9 -11659.5 1751.92 -673.276 647.811 934.323 
12550500 17915.1 -12088 1694.38 -1058.51 951.807 1423.51 
12544900 16620.6 -9972.54 1614.62 -884.163 522.728 1027.13 
11109 3
12550501 18325.8 -11300.1 1733.36 -1265.17 737.821 1464.59 
12550500 17427.6 -11759.1 1595.14 -1001.04 675.271 1207.51 
12544900 16195.6 -9639.79 1674.5 -872.78 683.271 1108.42 
11109.5 3
12550501 17532.3 -10853.5 1635.53 -1577.44 887.892 1810.16 
12550500 16916.5 -11349.6 1507 -1015.98 814.201 1301.97 
12544900 15951.9 -9392.4 1697.87 -484.37 491.821 690.291 
11110 2
12550501 17186.6 -10444.3 1539.33 -695.641 823.34 1077.87 
12550500 16800.7 -11443.9 1694.33 -233.132 -189.671 300.543 
11110.5 2
12550501 16845.8 -10028.9 1605.67 -687.097 837.5 1083.29 
12550500 16831.6 -11483.3 1768.87 62.3656 -79.5699 101.098 
11110 1
12544900 15851.6 -9288.12 1698 -263.276 273.688 379.762 
11111 3
12550501 16468.8 -9651.12 1646 -734.868 736.468 1040.39 
12550500 16813.6 -11055.6 1764.69 -35.1608 833.739 834.481 
12544900 15596.1 -10185.9 1627.43 -200.693 -705.21 733.211 
11111.5 3
12550501 16066.1 -9272 1818.8 -788.152 741.928 1082.42 
12550500 16317 -10515.1 1714.93 -971.747 1057.84 1436.43 
12544900 15295.7 -9905.67 1733.53 -827.574 771.875 1131.67 
11112 3
12550501 15684.1 -9079 1818.86 -785.998 397.119 880.623 
12550500 15710.6 -9798.5 1682.79 -1247.8 1474.42 1931.55 
12544900 14891.6 -9508.5 1706.71 -831.609 817.215 1165.94 
11112.5 3
12550501 15345.6 -8701.93 1810.8 -666.282 742.257 997.436 
12550500 15378.3 -9319.4 1621.2 -654.143 943.11 1147.76 
12544900 14621.5 -9061.07 1696 -531.571 880.774 1028.75 
11113 1
12544900 14151.5 -8185.62 1622.54 -943.919 1757.93 1995.32 
11113.5 1
12544900 13671.1 -7599.36 1581.29 -966.436 1179.59 1524.94 
11114 1
12544900 12854.5 -6408.38 1729.92 -1585.64 2312.57 2803.97 
11114.5 1
12544900 12198.8 -5956.31 1693.08 -1330.16 916.992 1615.61 
11115 1
12544900 11690.2 -5585.77 1665.77 -1015.05 739.598 1255.92 
11115.5 1
12544900 11228.6 -4968.38 1756.92 -917.724 1227.4 1532.56 
11116 1
12544900 10834.2 -4382.92 1733.33 -804.997 1194.83 1440.71 
11116.5 1
12544900 10458.8 -3890.54 1700.08 -750.795 984.756 1238.32 
11117 1
12544900 10159.2 -3321.08 1729 -597.843 1136.64 1284.27 
11117.5 1
12544900 9798.92 -2875.92 1758.17 -742.955 917.869 1180.88 
11118 1
12544900 9425.85 -2266.08 1739.85 -740.219 1210 1418.46 
11118.5 1
12544900 8989.46 -1584.15 1745.92 -845.707 1321.56 1568.99 
11119 1
12544900 8525.08 -999.833 1702.67 -936.246 1178.07 1504.79 
11119.5 1
12544900 8071.69 -394.308 1709.85 -899.585 1201.44 1500.9 
11120 1
12544900 7738.92 86.75 1713.5 -677.751 979.751 1191.33 
11120.5 1
12544900 7434.46 745.923 1661.46 -606.484 1313.09 1446.39 
11121 1
12544900 6943.42 1357.17 1585.58 -964.725 1200.87 1540.39 
11121.5 1
12544900 6544.08 1991.38 1512.77 -826.79 1313.08 1551.7 
11122 1
12544900 6063.46 2532.46 1482.85 -967.033 1088.69 1456.16 
11122.5 1
12544900 5618 3108 1484.62 -880.359 1137.43 1438.32 
11123 1
12544900 5150 3637.77 1521.23 -912.281 1032.69 1377.93 
11123.5 1
12544900 4715.42 4256.67 1544.75 -870.908 1240.28 1515.51 
11124 1
12544900 4158.31 4646.85 1626.92 -1130.04 791.439 1379.62 
11124.5 1
12544900 3907.17 4995.25 1756.42 -509.414 706.702 871.166 
11125 1
12544900 3584.46 5371.23 1766.15 -635.246 740.12 975.354 
11125.5 1
12544900 3068.31 5771.69 1764 -1008.11 782.151 1275.95 
11126 1
12544900 2342.75 6125.92 1763.42 -1480.73 722.907 1647.77 
11126.5 1
12544900 1877.62 6587.38 1824.62 -949.254 941.771 1337.17 
11127 1
12544900 1576.54 7127 1758.38 -592.671 1062.24 1216.39 
11127.5 1
12544900 1319.57 7722.36 1745.36 -509.855 1181.26 1286.6 
11128 1
12544900 1167.33 8273.5 1693.33 -307.552 1113.42 1155.12 
11128.5 1
12544900 1161.43 8878.36 1685 -11.8332 1212.14 1212.2 
11129 1
12544900 1243.54 9487.54 1671.85 156.102 1158.14 1168.61 
11129.5 1
12544900 1229.83 10213.4 1658.08 -28.6718 1518.57 1518.84 
