# Supplementary material for: Intrinsic group behaviour II: On the dependence of triad spatial dynamics on social and personal features; and on the effect of social interaction on small group dynamics
Source: PLoS One. 2019 Dec 3;14(12):e0225704. doi: 10.1371/journal.pone.0225704 (PMC6890182; doi:10.1371/journal.pone.0225704)
Supplement: S3 Data Set — (ZIP) [file pone.0225704.s003.zip › set_3_int/group_traj_triad_int/traj_3_0109_17.dat]

3 12505500 12510601 12505300 0 1 0 0 1 0 1 40 40 40 1679.68 1792.67 1583.25 
10853.5 1
12505300 42057.3 -23375.7 1189.33 0 0 0 
10854 1
12505300 41783.4 -23268.6 1237.5 -919.183 359.34 986.926 
10854.5 1
12505300 41344 -23043.5 1338.46 -864.993 443.153 971.904 
10855 2
12505500 41284.5 -22101 1607.92 0 0 0 
12505300 40747.2 -22921.9 1678 -1186.38 241.64 1210.74 
10855.5 2
12505500 40861.9 -22002.8 1609.23 -835.132 193.98 857.365 
12505300 40367.9 -22670.5 1563.54 -749.658 496.795 899.329 
10856 2
12505500 40363.5 -21836.8 1611.25 -988.935 329.391 1042.35 
12505300 39887.2 -22463.9 1602.33 -953.716 409.964 1038.1 
10856.5 2
12505500 39850.8 -21439 1642.08 -1059.23 821.97 1340.75 
12505300 39460.8 -22196.8 1644 -881.198 551.997 1039.81 
10857 2
12505500 39431.2 -21230.8 1661.92 -854.549 424.134 954.014 
12505300 39047.8 -21897.8 1665.17 -840.971 608.961 1038.3 
10857.5 2
12505500 39001.2 -21124.6 1689 -835.138 206.087 860.19 
12505300 38570.8 -21726.4 1671.62 -926.189 332.748 984.148 
10858 2
12505500 38559.2 -20946.8 1696.33 -870.054 350.129 937.861 
12505300 38061.6 -21603.5 1665.92 -1002.49 241.899 1031.26 
10858.5 2
12505500 38123.1 -20816.1 1681.25 -906.618 271.656 946.443 
12505300 37606.6 -21542.6 1639.08 -945.946 126.646 954.386 
10859 2
12505500 37596.7 -20555.1 1682.92 -1030.12 510.776 1149.8 
12505300 37163.5 -21330.9 1589.69 -867.166 414.208 961.012 
10859.5 2
12505500 37116.1 -20338.6 1662.5 -940.526 423.667 1031.54 
12505300 36705.8 -21324.7 1592.5 -895.717 12.2435 895.801 
10860 2
12505500 36646.2 -20203.6 1657.92 -945.339 271.63 983.589 
12505300 36253.2 -21130.2 1544.92 -910.463 391.348 991.007 
10860.5 2
12505500 36289.4 -20087.8 1653.42 -737.259 239.153 775.077 
12505300 35777.8 -20967.5 1511.25 -982.266 336.088 1038.17 
10861 2
12505500 35613.1 -19871.9 1622.38 -1336.64 426.7 1403.1 
12505300 35139.2 -20866.4 1513.62 -1262.06 199.833 1277.78 
10861.5 2
12505500 34933.3 -19771.5 1603.92 -1338.13 197.608 1352.64 
12505300 34730.9 -20758.2 1536.85 -803.755 213.053 831.513 
10862 2
12505500 34476.3 -19469.5 1668.25 -930.701 615.15 1115.62 
12505300 34178.2 -20497.5 1600.83 -1125.78 530.863 1244.66 
10862.5 2
12505500 33967.2 -19231.2 1730.77 -1030.73 482.326 1138 
12505300 33538.4 -20261.2 1615.31 -1295.11 478.434 1380.65 
10863 2
12505500 33477.2 -19044.1 1681.85 -975.942 372.816 1044.73 
12505300 33156.6 -20188.3 1624.92 -760.496 145.112 774.217 
10863.5 2
12505500 33120.7 -18872.3 1601.46 -710.236 342.17 788.362 
12505300 32721.9 -19907.9 1643.92 -865.921 558.535 1030.43 
10864 2
12505500 32580.5 -18669.4 1605.23 -1063.29 399.455 1135.85 
12505300 32301.2 -19876.9 1595.31 -828.286 61.0236 830.531 
10864.5 2
12505500 31957.9 -18429.2 1623.77 -1247.73 481.27 1337.33 
12505300 32081.4 -19642.1 1575.08 -440.419 470.634 644.566 
10865 2
12505500 31486.1 -18166.3 1532.77 -943.692 525.846 1080.31 
12505300 31844.4 -19180.6 1552.85 -474 922.923 1037.53 
10865.5 2
12505500 30872.7 -17966.6 1446.75 -1241.72 404.3 1305.88 
12505300 31438.8 -18944.2 1563.25 -820.954 478.472 950.211 
10866 2
12505500 30384.4 -17727.8 1403.62 -986.428 482.297 1098.02 
12505300 30886.1 -18621.3 1505.54 -1116.68 652.409 1293.29 
10866.5 3
12510601 29220.2 -18586.4 1320 0 0 0 
12505500 29835.7 -17570.9 1469.31 -1049.12 300.044 1091.19 
12505300 30357.5 -18450 1500.31 -1010.74 327.548 1062.49 
10867 3
12510601 28974.7 -18308.1 1332.31 -697.465 790.691 1054.35 
12505500 29344.2 -17391.7 1545.08 -965.694 352.123 1027.89 
12505300 29832.8 -18322.2 1513.85 -1030.83 251.02 1060.95 
10867.5 3
12510601 28420.2 -18308.8 1401.38 -1143.22 -1.58604 1143.22 
12505500 28915.2 -17268.8 1563.38 -884.377 253.291 919.935 
12505300 29285.5 -18096.9 1579.31 -1128.31 464.552 1220.2 
10868 3
12510601 27885.1 -18063.1 1544.53 -1074.49 493.533 1182.42 
12505500 28453.3 -17174.3 1631.07 -927.639 189.919 946.881 
12505300 28759 -18058 1696.87 -1057.31 78.1588 1060.19 
10868.5 3
12510601 27412.6 -18086.9 1572.93 -945.124 -47.7238 946.328 
12505500 28051.8 -17227.9 1644.29 -802.962 -107.181 810.084 
12505300 28181.2 -18165.6 1817.14 -1155.57 -215.143 1175.43 
10869 3
12510601 27064.5 -17984.5 1558 -720.714 212.136 751.286 
12505500 27682 -17033.6 1635.87 -765.602 402.189 864.813 
12505300 27917.7 -17901 1824.67 -545.509 547.767 773.065 
10869.5 3
12510601 26628.7 -17746.1 1520 -851.131 465.633 970.174 
12505500 27271.6 -16951.4 1664.06 -801.514 160.474 817.42 
12505300 27515.3 -17678.9 1815.88 -785.978 433.716 897.703 
10870 3
12510601 25893.9 -17349 1459.23 -1457.87 787.822 1657.12 
12505500 26629.6 -16622.7 1623.77 -1273.83 652.272 1431.12 
12505300 27025.4 -17459.2 1782.31 -972.079 436.079 1065.41 
10870.5 3
12510601 25301.4 -17160.6 1411.64 -1189.75 378.371 1248.46 
12505500 26130.1 -16427.1 1568.14 -1002.96 392.67 1077.08 
12505300 26660.7 -17319.6 1799 -732.27 280.286 784.079 
10871 3
12510601 24847.6 -17011.5 1432.46 -900.423 295.853 947.782 
12505500 25610.5 -16232.5 1519 -1031.11 386.272 1101.09 
12505300 26044.8 -17207.5 1796.08 -1222.11 222.288 1242.16 
10871.5 3
12510601 24247.2 -16885.4 1499.79 -1200.8 252.209 1227 
12505500 25097.1 -16020.4 1590.5 -1026.78 424.066 1110.9 
12505300 25539 -16968.2 1735.07 -1011.54 478.648 1119.07 
10872 3
12510601 23777.5 -16764.6 1523.54 -939.505 241.484 970.044 
12505500 24664 -15860.8 1779.23 -866.143 319.319 923.129 
12505300 25038.3 -16772.4 1651.92 -1001.38 391.659 1075.25 
10872.5 3
12510601 23328.2 -16624.4 1597.92 -916.954 286.185 960.577 
12505500 24199.6 -15741.2 1615.54 -947.724 244.113 978.658 
12505300 24589.6 -16564.2 1668.54 -915.699 424.961 1009.5 
10873 3
12510601 22887.6 -16300.2 1672.77 -902.743 664.407 1120.88 
12505500 23870.1 -15691.7 1564.62 -675.284 101.356 682.848 
12505300 24116.3 -16481.7 1664.15 -969.893 168.979 984.503 
10873.5 3
12510601 22430 -16150.4 1593.93 -893.78 292.432 940.404 
12505500 23427.9 -15514.1 1605.29 -863.711 346.776 930.725 
12505300 23555.6 -16293.2 1762.14 -1095.05 368.121 1155.27 
10874 3
12510601 22067.5 -16052.9 1439.46 -705.328 189.699 730.392 
12505500 22964.5 -15371.7 1561.15 -901.398 277.141 943.041 
12505300 23098.2 -16110.8 1866 -890.056 354.951 958.223 
10874.5 3
12510601 21540.5 -15767 1394.58 -1084.28 588.319 1233.61 
12505500 22593.9 -15181.3 1559.17 -762.596 391.685 857.304 
12505300 22717.2 -16024.4 1828 -783.924 177.68 803.808 
10875 3
12510601 21180.6 -15519.1 1415.43 -718.42 494.725 872.285 
12505500 22201.5 -15040.7 1527.5 -783.267 280.677 832.037 
12505300 22335.2 -15731.5 1764.07 -762.38 584.664 960.758 
10875.5 3
12510601 20726.5 -15264.2 1494.08 -895.529 502.937 1027.09 
12505500 21766.9 -14780.5 1474.62 -857.154 513.319 999.104 
12505300 21901.1 -15557.8 1669.54 -856.287 342.513 922.248 
10876 3
12510601 20204 -14952.8 1517.92 -1055.63 629.06 1228.85 
12505500 21328.9 -14485.2 1516.77 -884.848 596.581 1067.18 
12505300 21375.2 -15349.2 1620.85 -1062.32 421.445 1142.86 
10876.5 3
12510601 19782.1 -14736.3 1536.46 -854.095 438.181 959.938 
12505500 20901.4 -14286.9 1529.77 -865.462 401.277 953.965 
12505300 20910.2 -14972.2 1694.92 -941.296 763.314 1211.89 
10877 3
12510601 19408.2 -14500.5 1517.15 -749.345 472.638 885.948 
12505500 20532 -14115.7 1598.15 -740.25 343.148 815.917 
12505300 20468.6 -14694.8 1770 -885.001 555.881 1045.1 
10877.5 3
12510601 19074.2 -14222.9 1486.23 -677.485 562.958 880.856 
12505500 20133.6 -13925.2 1608.15 -808.082 386.488 895.751 
12505300 20033.5 -14521.3 1780.85 -882.509 351.849 950.063 
10878 3
12510601 18738.8 -13987.5 1485.54 -671.959 471.713 821.001 
12505500 19800 -13652.2 1564 -668.568 546.94 863.786 
12505300 19624.8 -14288.4 1742.46 -819.023 466.78 942.699 
10878.5 3
12510601 18354.8 -13663.3 1475.23 -760.548 642.041 995.314 
12505500 19445.5 -13407.5 1563.92 -701.904 484.539 852.905 
12505300 19289.1 -13999.1 1726.54 -664.89 572.887 877.654 
10879 3
12510601 18009.8 -13385.9 1450 -655.747 527.347 841.487 
12505500 19169.4 -13061.7 1558.46 -525.007 657.502 841.393 
12505300 18929.8 -13667.6 1681.69 -683.094 630.155 929.362 
10879.5 3
12510601 17564.7 -13085 1435.54 -906.627 612.878 1094.35 
12505500 18814.8 -12783.4 1601.31 -722.231 566.818 918.096 
12505300 18565.5 -13498.2 1669.92 -741.814 345.136 818.173 
10880 3
12510601 17070.2 -12822.5 1387.92 -1005.16 533.615 1138.02 
12505500 18425.6 -12487.5 1575.38 -790.963 601.313 993.58 
12505300 18092.5 -13229.8 1639 -961.538 545.341 1105.42 
10880.5 3
12510601 16525.1 -12350.8 1344.23 -1096.73 948.924 1450.27 
12505500 17915.2 -12197 1560.62 -1026.93 584.584 1181.66 
12505300 17630.2 -12987.4 1605.15 -930.042 487.85 1050.23 
10881 3
12510601 16231.5 -12108.2 1426.31 -582.418 481.38 755.604 
12505500 17325.1 -11818.4 1537.62 -1170.94 751.221 1391.2 
12505300 17248 -12771.2 1570.15 -758.394 429.029 871.337 
10881.5 3
12510601 15997.5 -11711.8 1546.92 -462.603 783.521 909.893 
12505500 16832 -11518.5 1540.54 -974.46 592.733 1140.57 
12505300 16889.8 -12410 1511.62 -707.814 713.743 1005.2 
10882 3
12510601 15731.4 -11446.4 1555.75 -536.381 534.985 757.571 
12505500 16400.9 -11214.2 1574.17 -869.12 613.33 1063.74 
12505300 16512.5 -12022 1618.17 -760.779 782.258 1091.2 
10882.5 3
12510601 15391.8 -11083.2 1566.85 -682.023 729.289 998.508 
12505500 16129.5 -10925.7 1611.31 -544.936 579.433 795.423 
12505300 16089.8 -11701.1 1770.54 -848.857 644.424 1065.76 
10883 3
12510601 14956.5 -10687.8 1572.83 -860.216 781.583 1162.26 
12505500 15854.4 -10398.1 1628.08 -543.719 1042.71 1175.95 
12505300 15848.9 -11427.2 1777 -475.993 541.325 720.834 
10883.5 3
12510601 14584.3 -10286.8 1581.25 -757.977 816.701 1114.24 
12505500 15612.6 -9958.25 1616.58 -492.532 895.791 1022.27 
12505300 15528.2 -11077.9 1800.58 -653.259 711.303 965.764 
10884 3
12510601 14257.5 -9859.77 1615.23 -668.449 873.171 1099.66 
12505500 15354.1 -9464.62 1618 -528.643 1009.48 1139.52 
12505300 15233.8 -10600 1802.69 -602.04 977.335 1147.88 
10884.5 3
12510601 13907.4 -9482.62 1602.23 -694.597 748.321 1021 
12505500 15051.7 -8944.08 1628 -599.969 1032.81 1194.43 
12505300 14885.5 -10152 1804.46 -691.087 888.889 1125.93 
10885 3
12510601 13630 -9111.85 1563.46 -542.827 725.576 906.158 
12505500 14821.4 -8698.62 1611.85 -450.7 480.355 658.689 
12505300 14510.4 -9681.46 1813.46 -734.006 920.819 1177.57 
10885.5 3
12510601 13346.8 -8742.5 1551.83 -566.333 738.692 930.806 
12505500 14456.2 -8280.67 1608.08 -730.269 835.897 1109.96 
12505300 14217.9 -9303.83 1807.67 -584.936 755.256 955.281 
10886 3
12510601 13035.3 -8320 1516.69 -626.812 850.101 1056.2 
12505500 14177.2 -7912.38 1596.15 -561.562 741.01 929.757 
12505300 13884.8 -8984.54 1761.54 -670.317 642.444 928.472 
10886.5 3
12510601 12689.4 -8002.58 1565.75 -697.361 639.953 946.495 
12505500 13857.3 -7453.25 1615.08 -644.799 925.675 1128.11 
12505300 13571 -8571.67 1793.92 -632.599 832.403 1045.5 
10887 3
12510601 12367.1 -7620.69 1618.92 -645.971 765.313 1001.49 
12505500 13427.3 -7125.08 1619 -861.775 657.661 1084.05 
12505300 13241.5 -8262 1774.31 -660.398 620.574 906.222 
10887.5 3
12510601 12110.9 -7221.54 1645 -504.24 785.736 933.616 
12505500 13092 -6775.77 1606.77 -660.055 687.614 953.144 
12505300 12850.2 -7835.92 1785.08 -770.139 838.734 1138.68 
10888 3
12510601 11738.3 -6818.5 1685.75 -752.707 814.219 1108.84 
12505500 12810.3 -6484.17 1627.17 -569.024 589.096 819.037 
12505300 12580.5 -7440.33 1839.17 -544.911 799.171 967.265 
10888.5 3
12510601 11282.2 -6342.38 1578.77 -901.54 940.939 1303.13 
12505500 12424.5 -6126.54 1607.92 -762.44 706.775 1039.64 
12505300 12294.5 -7103.08 1824.15 -565.141 666.515 873.857 
10889 3
12510601 10946.9 -5914.5 1509.17 -662.524 845.622 1074.25 
12505500 11958.4 -5667.83 1766 -921.189 906.532 1292.44 
12505300 12000.7 -6754.83 1834.75 -580.774 688.228 900.532 
10889.5 3
12510601 10558.1 -5527.92 1475.67 -793.537 788.946 1118.99 
12505500 11568.4 -5280.67 1732.08 -795.918 790.136 1121.52 
12505300 11580.4 -6375 1767 -857.653 775.17 1156.05 
10890 3
12510601 10110.1 -5155 1502.83 -905.051 753.367 1177.57 
12505500 11213.9 -4934.17 1612.58 -716.162 700 1001.44 
12505300 11179.3 -5917.33 1761.83 -810.269 924.579 1229.38 
10890.5 3
12510601 9728.08 -4717.23 1544.92 -753.464 863.45 1145.97 
12505500 10850.4 -4515.69 1570.54 -717.026 825.393 1093.34 
12505300 10752 -5500 1726.77 -842.867 823.143 1178.13 
10891 3
12510601 9388.75 -4331.25 1541.5 -662.748 753.869 1003.77 
12505500 10565.4 -4138.08 1538.92 -556.578 737.518 923.965 
12505300 10356.8 -5154.25 1749 -771.81 675.293 1025.53 
10891.5 3
12510601 8998.09 -4071.55 1604.91 -805.483 535.473 967.23 
12505500 10267.8 -3644 1596.45 -613.605 1018.73 1189.25 
12505300 10024.3 -4846.73 1752.91 -685.692 634.067 933.925 
10892 3
12510601 8476.69 -3805.62 1560.77 -1038.64 529.741 1165.93 
12505500 9853.92 -3394.31 1626.46 -824.492 497.395 962.907 
12505300 9650.08 -4472.92 1742.69 -745.41 744.63 1053.62 
10892.5 3
12510601 8060.17 -3450 1525 -818.321 698.655 1076 
12505500 9464.58 -3057.58 1639.5 -764.911 661.541 1011.3 
12505300 9261.75 -4085.83 1778.08 -762.921 760.491 1077.22 
10893 3
12510601 7732.08 -3131.75 1517.67 -680.671 660.27 948.298 
12505500 9168 -2734.08 1626.5 -615.318 671.162 910.535 
12505300 8989.42 -3672.83 1809.92 -565.007 856.846 1026.36 
10893.5 3
12510601 7556.85 -2408.77 1526.31 -347.004 1431.65 1473.1 
12505500 8807.69 -2345.85 1621.77 -713.481 768.786 1048.85 
12505300 8544.31 -3312.77 1821.38 -881.404 712.998 1133.68 
10894 3
12510601 7216.33 -1931.92 1545.58 -671.623 940.538 1155.72 
12505500 8467.67 -1923.33 1634.17 -670.662 833.359 1069.71 
12505300 8154.08 -2782.67 1765.42 -769.673 1045.57 1298.31 
10894.5 3
12510601 6894.08 -1427 1530.5 -651.01 1020.03 1210.08 
12505500 8106.92 -1513.58 1626.33 -728.788 827.778 1102.88 
12505300 7817.5 -2240 1765.58 -679.966 1096.3 1290.05 
10895 3
12510601 6495.42 -891.75 1530.83 -798.931 1072.65 1337.48 
12505500 7782.83 -970.333 1597.17 -649.466 1088.68 1267.68 
12505300 7470.83 -1839.67 1751.25 -694.723 802.271 1061.26 
10895.5 3
12510601 6237.5 -435.083 1505.75 -510.726 904.29 1038.55 
12505500 7524.5 -441.917 1598.33 -511.551 1046.37 1164.72 
12505300 7029.67 -1491.17 1776.5 -873.597 690.099 1113.29 
10896 3
12510601 5899 19.4167 1480.25 -678.357 910.822 1135.68 
12505500 7308.92 63.6667 1560.92 -432.031 1013.19 1101.46 
12505300 6732.5 -1121.83 1777.58 -595.524 740.147 949.983 
10896.5 3
12510601 5527.33 459.25 1497.67 -750.842 888.552 1163.31 
12505500 7022.17 499.167 1529 -579.293 879.798 1053.39 
12505300 6397.5 -629.083 1766 -676.768 995.455 1203.72 
10897 3
12510601 5168.92 739.583 1481.25 -722.614 565.188 917.393 
12505500 6693.92 928.167 1553.67 -661.794 864.919 1089.06 
12505300 6063.33 -185.25 1752.33 -673.723 894.825 1120.1 
10897.5 3
12510601 4765.42 1169.92 1464 -813.508 867.608 1189.34 
12505500 6351.83 1291.08 1525.92 -689.684 731.687 1005.5 
12505300 5724.33 227.25 1722.75 -683.468 831.653 1076.46 
10898 3
12510601 4262.25 1476.75 1451.25 -1022.7 623.645 1197.85 
12505500 6057.33 1736.5 1449.42 -598.577 905.318 1085.31 
12505300 5388.08 615 1732.67 -683.435 788.11 1043.17 
10898.5 3
12510601 3720.33 1822.42 1398.42 -1073.1 684.488 1272.82 
12505500 5750.33 2192.17 1402.33 -607.921 902.31 1087.99 
12505300 5117.17 869.667 1707.42 -536.469 504.29 736.279 
10899 3
12510601 3189.31 2195.77 1494.08 -1023.17 719.369 1250.75 
12505500 5438.38 2580.85 1350.46 -601.057 748.901 960.272 
12505300 4708.15 1384.38 1658.69 -788.079 991.749 1266.74 
10899.5 3
12510601 2978.75 2696.5 1528.5 -413.669 983.754 1067.19 
12505500 5066.67 2849.67 1333 -730.291 528.135 901.249 
12505300 4246.83 1748.58 1652.92 -906.327 715.518 1154.73 
10900 3
12510601 2752.67 3094.25 1533.25 -458.587 806.795 928.02 
12505500 4608 3134.75 1451.42 -930.358 578.262 1095.42 
12505300 3877.75 2196.83 1635.17 -748.648 909.229 1177.78 
10900.5 3
12510601 2472.58 3539.67 1512.25 -552.433 878.534 1037.79 
12505500 4233.5 3611.17 1534.67 -738.659 939.678 1195.25 
12505300 3657 2718.67 1667.33 -435.404 1029.26 1117.56 
10901 3
12510601 2258.5 3993.25 1554.67 -436.905 925.68 1023.61 
12505500 3843.42 4111 1615.5 -796.088 1020.07 1293.95 
12505300 3323.67 3170.17 1666.33 -680.272 921.429 1145.34 
10901.5 3
12510601 2018.62 4527.77 1555.31 -483.638 1077.66 1181.21 
12505500 3527.15 4428.62 1652.92 -637.627 640.354 903.671 
12505300 2999.77 3623.15 1744.08 -653.019 913.281 1122.73 
10902 3
12510601 1696.75 4939.42 1543.42 -641.166 820.015 1040.92 
12505500 3267.67 4756.5 1620.83 -516.907 653.157 832.95 
12505300 2695.83 4059.92 1771.08 -605.45 870.045 1059.98 
10902.5 3
12510601 1422.38 5441.77 1516.15 -546.545 1000.7 1140.23 
12505500 3015.62 5162.08 1713.62 -502.094 807.922 951.229 
12505300 2376.69 4511.85 1805.31 -635.739 900.258 1102.1 
10903 3
12510601 1009.17 5910.58 1520.67 -807.066 915.653 1220.56 
12505500 2847.58 5550.58 1741.92 -328.188 758.802 826.733 
12505300 2061.58 4974.25 1807.17 -615.447 903.133 1092.9 
10903.5 3
12510601 577.917 6417.83 1529.33 -887.346 1043.72 1369.94 
12505500 2262.92 6079.08 1740.75 -1203.02 1087.45 1621.66 
12505300 1732.5 5459.25 1791.92 -677.126 997.942 1205.98 
10904 3
12510601 335.25 6916.75 1513.5 -492.224 1012 1125.36 
12505500 1875.42 6643.92 1798.92 -786.004 1145.71 1389.4 
12505300 1494.58 5974.92 1774.67 -482.59 1045.98 1151.94 
10904.5 3
12510601 77.25 7252.42 1489.25 -512.922 667.329 841.676 
12505500 1708.67 7028.5 1817.17 -331.511 764.579 833.355 
12505300 1268.17 6494.58 1755.83 -450.133 1033.13 1126.94 
10905 3
12510601 -111.917 7604 1467.83 -375.331 697.586 792.149 
12505500 1532.08 7496.58 1775.33 -350.364 928.737 992.626 
12505300 990.75 6884.33 1760.5 -550.43 773.313 949.203 
10905.5 3
12510601 -168 8082.33 1446.75 -111.72 952.855 959.382 
12505500 1334.83 7908.83 1727.75 -392.928 821.215 910.377 
12505300 820 7235.08 1767.42 -340.139 698.705 777.1 
10906 3
12510601 -17.75 8571.58 1508.25 296.351 964.99 1009.47 
12505500 1315.17 8395.08 1697.25 -38.7903 959.073 959.857 
12505300 426.333 7277.17 1782.58 -776.463 83.0046 780.887 
10906.5 3
12510601 75.25 9107.33 1651 186.747 1075.8 1091.89 
12505500 1126.67 8934.08 1694.17 -378.514 1082.33 1146.61 
12505300 377.583 7704.42 1738.08 -97.8916 857.932 863.498 
10907 3
12510601 209.083 9571.25 1804.17 264.493 916.831 954.22 
12505500 1198.08 9493.25 1689.58 141.14 1105.07 1114.05 
12505300 450.417 8223.92 1681.92 143.939 1026.68 1036.72 
10907.5 3
12510601 320.25 9983.67 1800 220.132 816.667 845.815 
12505500 1443.5 10008.9 1673.33 485.974 1021.12 1130.87 
12505300 586.75 8653.25 1679 269.967 850.165 891.999 
10908 3
12510601 450.167 10443.2 1778.5 261.929 926.411 962.728 
12505500 1479.33 10429.8 1676.42 72.2446 848.622 851.692 
12505300 768.25 9050.17 1678.83 365.927 800.235 879.931 
10908.5 2
12510601 375.364 10951 1766.55 -153.6 1042.78 1054.03 
12505300 892.364 9353 1683.73 254.853 621.834 672.033 
10909 1
12505300 1180 9565.67 1698.08 593.065 438.488 737.562 
