# Supplementary material for: Intrinsic group behaviour II: On the dependence of triad spatial dynamics on social and personal features; and on the effect of social interaction on small group dynamics
Source: PLoS One. 2019 Dec 3;14(12):e0225704. doi: 10.1371/journal.pone.0225704 (PMC6890182; doi:10.1371/journal.pone.0225704)
Supplement: S3 Data Set — (ZIP) [file pone.0225704.s003.zip › set_3_int/group_traj_triad_int/traj_3_0109_16.dat]

3 12491300 12490300 12484101 0 1 0 0 3 0 1 50 50 50 1671.82 1677.01 1669.07 
10721 1
12484101 -24998.2 7798.4 1225.6 0 0 0 
10721.5 1
12484101 -24565.5 7827.69 1218.23 1261.4 85.4003 1264.29 
10722 1
12484101 -23966.8 7652.17 1216.67 1232.08 -361.164 1283.92 
10722.5 1
12484101 -23678.3 7282.46 1226 595.955 -763.854 968.832 
10723 1
12484101 -23537.4 6921.92 1359.23 279.056 -713.938 766.537 
10723.5 1
12484101 -22742.5 6849.23 1312.23 1577.23 -144.231 1583.81 
10724 1
12484101 -21961.8 6900.58 1405.33 1564.39 102.911 1567.77 
10724.5 1
12484101 -21550.9 6836.77 1357.85 825.121 -128.141 835.012 
10725 1
12484101 -21080.3 6733.54 1484.69 901.562 -197.76 922.997 
10725.5 1
12484101 -20498.8 6595.92 1411.92 1163.12 -275.244 1195.24 
10726 1
12484101 -19924.1 6339.23 1303.38 1163.31 -519.607 1274.08 
10726.5 1
12484101 -19476.9 6191.08 1367.08 907.019 -300.502 955.502 
10727 1
12484101 -18817.7 6186.38 1257 1345.36 -9.58922 1345.39 
10727.5 1
12484101 -18326.4 6198.38 1312.54 953.996 23.301 954.28 
10728 1
12484101 -17877.4 6047.83 1394.17 889.045 -298.121 937.698 
10728.5 1
12484101 -17404.4 5992.15 1389.92 953.694 -112.257 960.278 
10729 1
12484101 -16776.8 5975.25 1436.83 1255.27 -33.8077 1255.72 
10729.5 1
12484101 -16178.5 5958.54 1404.54 1208.66 -33.7607 1209.13 
10730 1
12484101 -15711.8 5975.42 1435 944.592 34.1664 945.209 
10730.5 1
12484101 -15229.7 5852.38 1417.08 968.155 -247.052 999.179 
10731 1
12484101 -14622.5 5536.31 1441.46 1176.8 -612.552 1326.68 
10731.5 1
12484101 -14128.6 5292.17 1474.42 989.736 -489.261 1104.06 
10732 1
12484101 -13611.1 5234.92 1410.54 1060.46 -117.302 1066.93 
10732.5 1
12484101 -13040.7 5232.08 1417.92 1109.7 -5.53726 1109.71 
10733 1
12484101 -12472.4 5142.58 1408.17 1134.28 -178.63 1148.26 
10733.5 1
12484101 -11947 4991.54 1440.15 1067.92 -307.002 1111.17 
10734 1
12484101 -11451.2 4906.5 1352.75 995.482 -170.76 1010.02 
10734.5 1
12484101 -10864.3 4830 1456.33 1195.35 -155.804 1205.46 
10735 1
12484101 -10420 4756.23 1468.85 881.614 -146.368 893.681 
10735.5 1
12484101 -9794.62 4645.46 1458.62 1209.64 -214.254 1228.47 
10736 1
12484101 -9309.08 4490.58 1491 965.272 -307.909 1013.19 
10736.5 1
12484101 -8829.75 4340.42 1450.58 992.409 -310.904 1039.97 
10737 1
12484101 -8342.75 4038.33 1414.92 991.853 -615.241 1167.17 
10737.5 1
12484101 -7834.08 3840 1406.77 1017.35 -396.667 1091.94 
10738 1
12484101 -7308.77 3652.69 1491.62 1020.01 -363.704 1082.92 
10738.5 1
12484101 -6821.33 3547.08 1432.17 984.719 -213.351 1007.57 
10739 1
12484101 -6296.46 3398.69 1359.15 1071.17 -302.839 1113.15 
10739.5 1
12484101 -5667.38 3103.31 1163.15 1219.14 -572.451 1346.85 
10740 1
12484101 -4936.08 2801.85 1272.08 1431.13 -589.944 1547.96 
10740.5 1
12484101 -4416 2637.31 1680.69 1036.01 -327.766 1086.62 
10741 1
12484101 -3895.64 2379.43 1774.5 1055.49 -523.081 1178 
10741.5 1
12484101 -3367.57 2273.36 1802.29 1049.84 -210.878 1070.81 
10742 1
12484101 -2857 2069.69 1749.69 1057.08 -421.666 1138.08 
10742.5 1
12484101 -2242.86 1785 1693.93 1216.12 -563.747 1340.44 
10743 2
12490300 45781.9 -22937 1636.22 0 0 0 
12484101 -1803.62 1586.31 1747 861.258 -389.593 945.277 
10743.5 2
12490300 45495.8 -22749.5 1803.15 -681.054 446.337 814.28 
12484101 -1072.77 1512.23 1690.77 1476.46 -149.65 1484.02 
10744 2
12490300 45075.8 -22789.7 1780.92 -860.682 -82.2299 864.601 
12484101 -406.25 1447.25 1641.67 1365.82 -133.157 1372.29 
10744.5 2
12490300 44813.3 -22793.2 1742.92 -524.003 -6.96044 524.05 
12484101 178.077 1486.31 1648.46 1166.32 77.9595 1168.92 
10745 2
12490300 44735.6 -22671.7 1717.75 -154.215 241.046 286.156 
12484101 739 1510.17 1626.17 1112.94 47.3392 1113.95 
10745.5 2
12490300 44851.6 -22533.2 1728.46 237.771 283.838 370.268 
12484101 1300.62 1450.31 1623.62 1150.85 -122.662 1157.37 
10746 2
12490300 44829.9 -22504.5 1781.08 -42.0394 55.4562 69.5895 
12484101 1894.54 1349.08 1562.46 1151.01 -196.184 1167.61 
10746.5 2
12490300 44854.3 -22560.9 1743.17 47.5833 -109.899 119.758 
12484101 2427 1204.42 1502.42 1037.94 -281.989 1075.56 
10747 2
12490300 44764.2 -22714 1725.42 -185.528 -314.986 365.564 
12484101 3007.67 906.083 1513.17 1194.79 -613.855 1343.26 
10747.5 2
12490300 44504.8 -23260.4 1757.31 -533.74 -1124.25 1244.51 
12484101 3472.08 501.231 1556.69 955.577 -833.03 1267.7 
10748 2
12490300 44128.8 -23778.5 1739.46 -737.255 -1015.84 1255.18 
12484101 4040.15 14.3077 1679.46 1113.88 -954.751 1467.06 
10748.5 2
12490300 43722 -23505.6 1706.27 -794.471 532.933 956.662 
12484101 4480.07 -406 1708.13 859.205 -820.913 1188.33 
10749 2
12490300 43261.1 -23216.6 1737.6 -912.739 572.277 1077.31 
12484101 4822.4 -826 1693.6 677.888 -831.683 1072.95 
10749.5 2
12490300 42533.8 -23025.6 1571.6 -1460.37 383.534 1509.9 
12484101 5241.33 -1255 1686.13 841.232 -861.446 1204.06 
10750 2
12490300 41514.5 -22902.3 1695.46 -2076.05 251.104 2091.18 
12484101 5659.38 -1656.62 1695.85 851.428 -817.954 1180.67 
10750.5 2
12490300 40766.3 -22801.6 1699.62 -1523.73 205.076 1537.47 
12484101 6080.31 -2021 1626.92 857.277 -742.128 1133.88 
10751 2
12490300 40242.9 -22641 1654.77 -1063.79 326.454 1112.75 
12484101 6560.62 -2407.77 1560.92 976.235 -786.116 1253.4 
10751.5 2
12490300 39768.2 -22299.2 1703.46 -939.985 676.771 1158.27 
12484101 7106.85 -2946.31 1454.69 1081.65 -1066.41 1518.94 
10752 2
12490300 39351.8 -21872.5 1761.31 -824.676 845.088 1180.79 
12484101 7454.23 -3306 1475.08 687.89 -712.262 990.207 
10752.5 2
12490300 39272 -21115.3 1741.14 -158.903 1508.32 1516.67 
12484101 7814.71 -3806.29 1457.5 718.095 -996.585 1228.35 
10753 3
12491300 38131.6 -21523.2 1276.8 0 0 0 
12490300 38899.2 -20673.5 1799.69 -735.397 871.296 1140.16 
12484101 8363 -4340.77 1516.77 1081.43 -1054.21 1510.25 
10753.5 3
12491300 37880.8 -21373.8 1288.46 -731.285 435.434 851.105 
12490300 38416.9 -20376.5 1790.77 -976.176 601.37 1146.54 
12484101 8803.77 -4673.08 1570.85 892.245 -672.688 1117.41 
10754 3
12491300 37556.8 -21150 1348.54 -646.553 446.799 785.913 
12490300 37929.8 -20077.9 1759.69 -972.363 595.885 1140.42 
12484101 9247.92 -5031.46 1611.77 886.535 -715.339 1139.15 
10754.5 3
12491300 37259.4 -20632.9 1578.23 -587.869 1021.89 1178.92 
12490300 37355.3 -19963.8 1732.15 -1135.3 225.448 1157.47 
12484101 9626 -5423.38 1611.69 747.188 -774.552 1076.21 
10755 3
12491300 36642.9 -20376.7 1516.58 -1237.89 514.571 1340.58 
12490300 36961.2 -19887.5 1679.58 -791.448 153.306 806.159 
12484101 9987.67 -5898.17 1617.42 726.238 -953.378 1198.48 
10755.5 3
12491300 36248.7 -20184.3 1577.77 -785.307 383.185 873.807 
12490300 36489.6 -19703.2 1720.85 -939.345 367.07 1008.52 
12484101 10459.2 -6335.77 1575.77 939.217 -871.718 1281.41 
10756 3
12491300 35920.6 -20043.5 1553.58 -651.01 279.38 708.426 
12490300 35921.8 -19507.8 1622.5 -1126.55 387.859 1191.45 
12484101 10943.9 -6626.58 1573.08 961.831 -577.012 1121.63 
10756.5 3
12491300 35506.2 -19895.9 1584.92 -838.731 298.752 890.35 
12490300 35492.8 -19319.8 1597.92 -868.59 380.567 948.303 
12484101 11405.2 -7251.5 1605.92 933.704 -1265.01 1572.28 
10757 3
12491300 35018.4 -19714.6 1589 -983.535 365.591 1049.28 
12490300 35043.9 -19064.8 1609.25 -904.906 514.113 1040.75 
12484101 12089.9 -7578.17 1562.83 1380.54 -658.602 1529.59 
10757.5 3
12491300 34510.7 -19514.8 1673.09 -1044.63 411.039 1122.59 
12490300 34518.6 -18930.5 1639.82 -1080.82 276.328 1115.59 
12484101 12516.3 -8005.82 1654.64 877.276 -879.941 1242.54 
10758 3
12491300 34150.1 -19317.2 1614.62 -704.395 385.913 803.182 
12490300 34043.8 -18728.6 1649.31 -927.475 394.217 1007.78 
12484101 13021.8 -8307.85 1653.15 987.448 -589.898 1150.23 
10758.5 3
12491300 33614.7 -19134.4 1601.25 -1068.68 364.898 1129.26 
12490300 33654 -18523.2 1579.58 -777.982 409.911 879.366 
12484101 13499.2 -8660.75 1639.42 952.902 -704.399 1184.99 
10759 3
12491300 33089.5 -19019.5 1594.77 -1052.36 230.371 1077.28 
12490300 32809.8 -18487.5 1657.38 -1691.69 71.5662 1693.2 
12484101 13986.9 -8959.92 1648.77 977.301 -599.545 1146.55 
10759.5 3
12491300 32543.9 -18911.7 1554.83 -1082.58 213.879 1103.51 
12490300 32356.9 -18302.4 1666.17 -898.67 367.305 970.835 
12484101 14461.8 -9339.92 1668.83 942.117 -753.956 1206.66 
10760 3
12491300 31995.9 -18676.1 1516 -1111.58 477.841 1209.93 
12490300 32129.8 -18006.6 1624.91 -460.646 599.96 756.404 
12484101 14923.5 -9734 1710.27 936.52 -799.358 1231.28 
10760.5 3
12491300 31379 -18364.4 1499.58 -1261.57 637.371 1413.44 
12490300 31655.4 -17639 1623 -970.146 751.813 1227.36 
12484101 15461.1 -10274.8 1739.5 1099.45 -1106 1559.49 
10761 3
12491300 30710.7 -18042.2 1449.31 -1295.17 624.54 1437.89 
12490300 30918.1 -17507.8 1621.15 -1428.95 254.174 1451.38 
12484101 15924.5 -10770.6 1724.08 898.169 -960.818 1315.25 
10761.5 3
12491300 30021.1 -17959.2 1465.75 -1349.53 162.238 1359.25 
12490300 30072.8 -17307.5 1593.17 -1654.1 392.067 1699.93 
12484101 16154.5 -11085.8 1700.08 450.023 -616.865 763.572 
10762 3
12491300 29319.9 -17740.9 1555.58 -1422.24 442.867 1489.6 
12490300 29472.6 -17111.2 1630.42 -1217.55 398.073 1280.97 
12484101 16572.5 -11531.5 1677.33 847.87 -903.989 1239.39 
10762.5 3
12491300 28899.3 -17468.1 1589.92 -868.974 563.705 1035.8 
12490300 28957.2 -16919.1 1671.25 -1064.91 397.039 1136.52 
12484101 16975.8 -11930.8 1692.25 833.161 -824.897 1172.44 
10763 3
12491300 28508.6 -17307.9 1684.23 -773.699 317.149 836.178 
12490300 28410.1 -16757.6 1744.46 -1083.35 319.739 1129.54 
12484101 17866.3 -12329.9 1604.62 1763.48 -790.442 1932.53 
10763.5 3
12491300 27976.2 -17128.8 1665.75 -1046.07 351.846 1103.66 
12490300 27889.2 -16566 1783.83 -1023.24 376.455 1090.29 
12484101 18268.6 -12743.4 1605.75 790.325 -812.365 1133.38 
10764 3
12491300 27350.8 -17113 1626.83 -1250.83 31.6667 1251.23 
12490300 27338.5 -16497.2 1740.92 -1101.5 137.667 1110.07 
12484101 18631.8 -13091.8 1622 726.5 -696.667 1006.55 
10764.5 3
12491300 26501.8 -17317.6 1583.83 -1684.36 -405.919 1732.58 
12490300 26756.2 -16470.5 1656.08 -1155.26 52.9101 1156.47 
12484101 19063.7 -13481.1 1630.67 856.812 -772.487 1153.63 
10765 3
12491300 25983.3 -16915.1 1486.33 -1049.6 814.777 1328.73 
12490300 26539.2 -16633.1 1553.67 -439.44 -329.116 549.022 
12484101 19453.3 -13828.4 1653.5 788.799 -703.104 1056.67 
10765.5 3
12491300 25415.7 -16627.8 1545.67 -1144.49 579.301 1282.75 
12490300 26228.1 -16547.2 1528.42 -627.184 173.051 650.62 
12484101 19831.9 -14249.1 1647.58 763.273 -848.118 1141 
10766 2
12491300 24889.4 -16356.3 1601.17 -1063.13 548.316 1196.2 
12484101 20199.7 -14591.8 1633.67 742.929 -692.256 1015.46 
10766 1
12490300 26094 -16599.2 1523 -405.086 -157.1 434.482 
10766.5 3
12491300 24392.2 -16176.9 1672.25 -1016.7 366.905 1080.88 
12490300 24881 -15344.6 1713.3 -1747.84 1807.85 2514.61 
12484101 20560.6 -14926.3 1609.75 738.071 -684.219 1006.43 
10767 3
12491300 23933.5 -15940.8 1669.77 -885.692 455.735 996.064 
12490300 24359.7 -15089 1691.38 -1092.89 535.849 1217.18 
12484101 21089 -15520.2 1579.15 1020.11 -1146.52 1534.64 
10767.5 3
12491300 23351.1 -15652.1 1648.67 -1130.83 560.705 1262.21 
12490300 23878.7 -15304.8 1623.75 -934.03 -419.094 1023.74 
12484101 21662.1 -15903 1509 1112.78 -743.241 1338.17 
10768 3
12491300 22996.1 -15498.6 1631.08 -718.623 310.729 782.925 
12490300 23387.7 -15132.2 1545.67 -993.927 349.528 1053.59 
12484101 22300.2 -15822 1478.25 1291.84 163.968 1302.2 
10768.5 3
12491300 22856 -14945.2 1591.83 -287.056 1134.05 1169.82 
12490300 22826.4 -14482.3 1497.75 -1150.1 1331.63 1759.53 
12484101 22427.2 -15407.5 1489.25 260.246 849.385 888.36 
10769 3
12491300 22377.9 -14421 1526 -971.714 1065.38 1441.96 
12490300 22263.3 -13950.4 1562.92 -1144.48 1081.13 1574.38 
12484101 21811.7 -14966.5 1471.42 -1251.19 896.341 1539.12 
10769.5 3
12491300 21793 -14206.6 1539 -1162.86 426.276 1238.53 
12490300 21779.9 -13661.7 1658.75 -961.067 574.056 1119.46 
12484101 21367.4 -14672.4 1531.5 -883.201 584.659 1059.18 
10770 3
12491300 21275.7 -14013.9 1561.31 -1004.48 374.098 1071.88 
12490300 21228.4 -13505.1 1681.77 -1070.94 304.058 1113.26 
12484101 20803 -14355.7 1693.15 -1095.95 614.999 1256.72 
10770.5 3
12491300 20869.2 -13736.9 1610 -803.246 547.443 972.059 
12490300 20809.4 -13253.8 1714.17 -828 496.529 965.466 
12484101 20381.2 -14035.2 1723.42 -833.663 633.45 1047.02 
10771 3
12491300 20412.3 -13457.6 1621.83 -919.349 562.039 1077.54 
12490300 20437.9 -12956.7 1689.17 -747.485 597.921 957.206 
12484101 19940 -13780.2 1675.92 -887.659 512.911 1025.19 
10771.5 3
12491300 19978.3 -13105.8 1615.75 -871.486 706.325 1121.78 
12490300 20078.8 -12594.2 1678.75 -721.051 727.912 1024.58 
12484101 19507.3 -13464.1 1680.58 -868.809 634.873 1076.05 
10772 3
12491300 19576.4 -12742.2 1623.92 -807.062 730.087 1088.29 
12490300 19685.4 -12211.2 1661.42 -789.993 768.909 1102.41 
12484101 19240.2 -13167.8 1673.75 -536.312 594.88 800.945 
10772.5 3
12491300 19261.2 -12436.3 1606.67 -640.752 621.782 892.847 
12490300 19364.1 -11927.8 1664.08 -653.117 576.05 870.859 
12484101 18798.2 -12753.4 1661.25 -898.374 842.31 1231.49 
10773 3
12491300 18923.8 -12100.3 1636.67 -676.186 673.347 954.266 
12490300 18921.2 -11594.8 1667.67 -887.609 667.335 1110.49 
12484101 18378.8 -12363 1655.5 -840.514 782.398 1148.31 
10773.5 3
12491300 18362.8 -11664.5 1603.17 -1106.51 859.632 1401.19 
12490300 18112.8 -11204.5 1690.25 -1594.51 769.888 1770.65 
12484101 17900.6 -12041.4 1617.25 -943.294 634.287 1136.72 
10774 3
12491300 17863.2 -11260.7 1572.33 -993.207 802.85 1277.12 
12490300 17519.3 -10906.8 1700.08 -1179.75 591.948 1319.93 
12484101 17292.2 -11541.5 1602.42 -1209.58 993.87 1565.52 
10774.5 3
12491300 17461.3 -10466.6 1628.27 -828.647 1637.18 1834.94 
12490300 17040.1 -10725.5 1713.18 -988.129 373.618 1056.4 
12484101 16597.1 -11255.2 1680 -1433.15 590.347 1549.97 
10775 3
12491300 16822.3 -10049.2 1648.58 -1288.18 841.505 1538.68 
12490300 16657.7 -10570.2 1630.42 -771.017 313.096 832.163 
12484101 16188.8 -10915.2 1685 -823.1 685.514 1071.18 
10775.5 3
12491300 16381.2 -9649.25 1653.42 -873.432 792.079 1179.1 
12490300 16324.6 -10294.2 1657.42 -659.571 546.535 856.583 
12484101 15745.8 -10517.6 1659.67 -877.228 787.294 1178.71 
10776 3
12491300 15892.8 -9191.08 1715.25 -965.25 905.468 1323.47 
12490300 15928.2 -9781.58 1680.92 -783.432 1013.18 1280.74 
12484101 15341.3 -10118.2 1682.83 -799.407 789.196 1123.34 
10776.5 3
12491300 15584.3 -8827.08 1669.67 -608.481 717.949 941.116 
12490300 15365.5 -9284.5 1629.83 -1109.8 980.441 1480.85 
12484101 14847.4 -9689.92 1689.25 -974.195 844.839 1289.5 
10777 3
12491300 15101.8 -8519.75 1635.33 -949.967 604.987 1126.25 
12490300 14886.2 -8958.25 1588.5 -943.406 642.224 1141.26 
12484101 14423.6 -9301.33 1681.25 -834.318 764.928 1131.9 
10777.5 3
12491300 14619.5 -8182.64 1644 -988.124 690.807 1205.65 
12490300 14526.8 -8712.55 1584.64 -736.541 503.493 892.187 
12484101 14012.7 -8909.18 1648.27 -841.918 803.589 1163.87 
10778 3
12491300 14158.2 -7855.17 1666.5 -932.078 661.555 1142.99 
12490300 14183 -8390.33 1559.58 -694.582 650.934 951.924 
12484101 13600.1 -8503.75 1648.42 -833.624 819.054 1168.67 
10778.5 3
12491300 13766.9 -7431.5 1649.92 -770.177 833.99 1135.21 
12490300 13733.9 -7982.17 1568.83 -884.022 803.478 1194.6 
12484101 13194.2 -8132 1620.33 -798.885 731.791 1083.39 
10779 3
12491300 13346.8 -7025.5 1675.25 -831.848 803.96 1156.86 
12490300 13254.8 -7520.92 1581.25 -948.68 913.366 1316.9 
12484101 12723.2 -7698.5 1635.33 -932.838 858.416 1267.7 
10779.5 3
12491300 13068.9 -6665.92 1713.67 -568.337 735.344 929.375 
12490300 12884.7 -7131.33 1608.25 -756.987 796.694 1098.98 
12484101 12397.1 -7344.58 1666.25 -666.837 723.756 984.121 
10780 3
12491300 12800.2 -6288.42 1703.08 -542.929 762.626 936.147 
12490300 12537.8 -6748.25 1599.75 -700.673 773.906 1043.97 
12484101 12106.1 -6979.42 1668.67 -587.879 737.71 943.302 
10780.5 3
12491300 12452.7 -5799.23 1704.08 -684.005 962.964 1181.17 
12490300 12208.3 -6283 1571.31 -648.673 915.846 1122.3 
12484101 11786.8 -6540.46 1658.46 -628.571 864.085 1068.52 
10781 3
12491300 11958.7 -5236.25 1649.08 -980.21 1117.03 1486.12 
12490300 11826.7 -5767.42 1578.67 -757.224 1022.98 1272.75 
12484101 11377.4 -6028.42 1631.58 -812.207 1015.96 1300.72 
10781.5 3
12491300 11578.9 -4600.62 1633.85 -770.271 1289.32 1501.89 
12490300 11376.2 -5221.62 1546.23 -913.663 1107.1 1435.43 
12484101 10926.4 -5504.31 1611.92 -914.872 1063.1 1402.56 
10782 3
12491300 11199.8 -4136.58 1639 -770.508 943.155 1217.88 
12490300 11062.2 -4687.75 1554.17 -638.172 1085.09 1258.84 
12484101 10562.6 -5012.08 1589.83 -739.433 1000.46 1244.06 
10782.5 3
12491300 10859.1 -3711.15 1659.31 -669.462 835.814 1070.87 
12490300 10686.6 -4376.69 1561.38 -737.985 611.115 958.167 
12484101 10218 -4664.69 1605.38 -676.981 682.497 961.304 
10783 3
12491300 10561.8 -3361.17 1651.42 -578.295 680.909 893.343 
12490300 10384.1 -3903 1575.75 -588.584 921.58 1093.5 
12484101 9887.08 -4120 1632.17 -643.807 1059.71 1239.95 
10783.5 3
12491300 10206.2 -2956.17 1676.67 -719.973 819.838 1091.1 
12490300 10065.3 -3604.83 1633.17 -645.243 603.576 883.54 
12484101 9464.5 -3731.58 1678.17 -855.432 786.269 1161.89 
10784 3
12491300 9886.75 -2532.83 1689.75 -659.952 874.656 1095.7 
12490300 9684.08 -3155.42 1662.42 -787.707 928.547 1217.65 
12484101 9072.08 -3266.08 1643.08 -810.778 961.777 1257.93 
10784.5 3
12491300 9642.92 -2131.92 1682.5 -488.644 803.44 940.366 
12490300 9284.33 -2712.75 1649.92 -801.102 887.108 1195.29 
12484101 8725.17 -2927.08 1644.83 -695.224 679.359 972.041 
10785 3
12491300 9501.5 -1740 1655.08 -278.379 771.49 820.177 
12490300 9007.83 -2412.33 1697.83 -544.291 591.371 803.725 
12484101 8513.75 -2356 1669.67 -416.175 1124.18 1198.74 
10785.5 3
12491300 9208.42 -1023.33 1669.5 -582.671 1424.78 1539.32 
12490300 8857.42 -1887.33 1677 -299.039 1043.74 1085.73 
12484101 8300.92 -1839.92 1711.42 -423.128 1026.01 1109.84 
10786 3
12491300 8983.82 -545.455 1657.18 -451.001 959.596 1060.3 
12490300 8801.27 -1377.55 1635.18 -112.739 1023.67 1029.86 
12484101 8125.09 -1252.73 1686 -353.064 1179.1 1230.82 
10786.5 3
12491300 8655.83 -70.8333 1643.42 -674.866 976.587 1187.08 
12490300 8691.83 -846.333 1593.75 -225.184 1093.03 1115.98 
12484101 8032.42 -679.417 1691.58 -190.688 1179.65 1194.96 
10787 3
12491300 8555.5 551.333 1604.33 -199.074 1234.46 1250.41 
12490300 8519.42 -323 1577 -342.097 1038.36 1093.26 
12484101 7894.5 -205.667 1651 -273.644 939.98 979.001 
10787.5 3
12491300 8586.58 1048.83 1548.42 62.7946 1005.05 1007.01 
12490300 8400.92 194.083 1583.83 -239.394 1044.61 1071.69 
12484101 7820.08 332.083 1600.75 -150.337 1086.36 1096.72 
10788 3
12491300 8406.23 1625 1470.62 -351.564 1123.13 1176.87 
12490300 8389.23 737.846 1525.23 -22.7795 1059.97 1060.21 
12484101 7717.77 910.231 1583.77 -199.443 1126.99 1144.5 
10788.5 3
12491300 8370.58 2172.67 1436 -68.6848 1055.23 1057.47 
12490300 8339.83 1202.67 1453 -95.1781 895.608 900.651 
12484101 7603.17 1491.42 1574.42 -220.814 1119.82 1141.38 
10789 2
12490300 8173.5 1785.92 1395.42 -331.341 1161.85 1208.18 
12484101 7435.17 1999.17 1531.25 -334.661 1011.45 1065.38 
10789.5 2
12490300 8154 2376 1342.18 -40.4564 1224.24 1224.91 
12484101 7306.36 2476.18 1509.73 -267.226 989.658 1025.1 
10790 2
12490300 8055.67 2900.42 1331.33 -199.055 1061.57 1080.07 
12484101 7252.58 3051.25 1508.5 -108.867 1164.11 1169.19 
10790.5 1
12484101 7279.33 3526.08 1507 51.1472 907.903 909.343 
10791 1
12484101 7138.55 4056.82 1506 -288.5 1087.57 1125.19 
10791.5 1
12484101 6862.33 4618.17 1557.67 -570.686 1159.81 1292.61 
10792 1
12484101 6707.83 5121.42 1618.83 -303.536 988.703 1034.25 
10792.5 1
12484101 6467.67 5587.33 1651.5 -472.769 917.159 1031.84 
10793 1
12484101 6338.17 5947.83 1654.08 -256.944 715.278 760.028 
10793.5 1
12484101 6202.33 6622.67 1654 -271.124 1346.97 1373.99 
