# Supplementary material for: Intrinsic group behaviour II: On the dependence of triad spatial dynamics on social and personal features; and on the effect of social interaction on small group dynamics
Source: PLoS One. 2019 Dec 3;14(12):e0225704. doi: 10.1371/journal.pone.0225704 (PMC6890182; doi:10.1371/journal.pone.0225704)
Supplement: S3 Data Set — (ZIP) [file pone.0225704.s003.zip › set_3_int/group_traj_triad_int/traj_3_0109_15.dat]

3 12475600 12401100 12475801 0 1 0 0 3 0 1 43.3333 40 50 1771.91 1859.36 1696.37 
10211 1
12401100 6440.5 -2641 1508.5 0 0 0 
10211.5 1
12401100 6378.43 -2734.5 1568.86 -219.334 -330.389 396.565 
10212 1
12401100 6228.93 -2818.71 1620.79 -309.524 -174.357 355.254 
10212.5 1
12401100 6213.07 -2781 1616.57 -31.4626 74.8299 81.1752 
10213 1
12401100 6165.5 -2873.75 1614.17 -93.0948 -181.507 203.989 
10213.5 1
12401100 6180.14 -2835.36 1604.71 30.0675 78.8354 84.3746 
10214 1
12401100 6241.43 -2834.79 1589.79 118.771 1.10742 118.776 
10214.5 1
12401100 6188.23 -2855.08 1599.62 -103.902 -39.6313 111.204 
10215 1
12401100 6178.5 -2770.42 1606.5 -19.8183 172.424 173.559 
10215.5 1
12401100 6209.92 -2771.31 1619.85 65.1931 -1.8486 65.2193 
10216 1
12401100 6234.77 -2842.38 1625 49.4943 -141.587 149.989 
10216.5 1
12401100 6178.31 -2790.38 1604.85 -109.847 101.167 149.336 
10217 1
12401100 6097.33 -2747.58 1614.67 -164.917 87.1717 186.538 
10217.5 1
12401100 6146.92 -2726.92 1605.38 101.827 42.4235 110.311 
10218 1
12401100 6256.69 -2737.15 1599.31 216.081 -20.1393 217.018 
10218.5 1
12401100 6247.85 -2704.54 1617.85 -17.3454 63.9517 66.2623 
10219 1
12401100 6204.83 -2751.92 1614.83 -86.8946 -95.7135 129.274 
10219.5 1
12401100 6175.23 -2770 1625.69 -60.2904 -36.8296 70.6495 
10220 1
12401100 6162.15 -2761.69 1618.23 -25.742 16.3537 30.4974 
10220.5 1
12401100 6171.08 -2782.15 1596.62 17.462 -40.0421 43.684 
10221 1
12401100 6208.58 -2770.92 1607.92 76.7002 22.9799 80.0687 
10221.5 1
12401100 6209.46 -2777.92 1618.85 1.77774 -14.183 14.294 
10222 1
12401100 6191.08 -2734.77 1608.08 -35.5602 83.4697 90.7288 
10222.5 1
12401100 6202.46 -2752.54 1593.85 22.4992 -35.1171 41.7064 
10223 1
12401100 6181.17 -2766.92 1623.42 -43.4589 -29.3433 52.4376 
10223.5 1
12401100 6155.08 -2894.38 1616.92 -53.4626 -261.205 266.62 
10224 1
12401100 6196.46 -2918.46 1605.77 80.5148 -46.8423 93.1495 
10224.5 1
12401100 6147.58 -2872.83 1601.5 -96.5972 90.1743 132.146 
10225 1
12401100 6148.92 -2945 1610.75 2.77778 -150.347 150.373 
10225.5 1
12401100 6110.38 -2935.92 1623.77 -76.9103 18.1176 79.0154 
10226 1
12401100 6096.33 -2816.42 1616.58 -28.0465 238.536 240.179 
10226.5 1
12401100 6108.85 -2788.92 1612.08 24.6801 54.228 59.5801 
10227 1
12401100 6207.08 -2682 1624.67 192.622 209.653 284.706 
10227.5 1
12401100 6202 -2689.67 1636.17 -10.2487 -15.457 18.546 
10228 1
12401100 6196.67 -2810.5 1615.42 -11.0421 -250.173 250.416 
10228.5 1
12401100 6176.23 -2813.85 1618.46 -40.4671 -6.62605 41.006 
10229 1
12401100 6157.25 -2815.75 1629.33 -37.8858 -3.80009 38.0759 
10229.5 1
12401100 6161.25 -2762.58 1622.17 8.24742 109.622 109.932 
10230 1
12401100 6201.77 -2810 1632.85 79.6056 -93.1565 122.536 
10230.5 1
12401100 6209.92 -2792.92 1629.42 16.0699 33.6949 37.3308 
10231 1
12401100 6135.23 -2758.85 1624.31 -148.777 67.8695 163.526 
10231.5 1
12401100 6107.83 -2820.25 1613.67 -54.4681 -122.075 133.675 
10232 1
12401100 6173.54 -2826.62 1611.77 129.852 -12.5798 130.46 
10232.5 1
12401100 6200.08 -2807 1625.67 53.303 39.3883 66.277 
10233 1
12401100 6227.23 -2800.38 1625.08 55.2901 13.4733 56.908 
10233.5 1
12401100 6259.08 -2841.5 1622.58 63.578 -82.0666 103.813 
10234 1
12401100 6195.62 -2829.38 1613.62 -126.43 24.1342 128.713 
10234.5 1
12401100 6217.67 -2858 1612 44.4582 -57.6923 72.835 
10235 1
12401100 6226 -2820.31 1614.23 16.5673 74.935 76.7446 
10235.5 1
12401100 6158.42 -2776.58 1626.08 -133.828 86.5829 159.395 
10236 1
12401100 6097.77 -2749.77 1620.92 -122.273 54.0607 133.691 
10236.5 1
12401100 6141.77 -2699.15 1619.92 86.444 99.4408 131.761 
10237 1
12401100 6169.25 -2759.5 1618.67 55.5167 -121.911 133.957 
10237.5 1
12401100 6155.62 -2731.31 1627.62 -27.4891 56.8393 63.1376 
10238 1
12401100 6126 -2759.33 1624.92 -59.7084 -56.5033 82.2054 
10238.5 1
12401100 6190.23 -2751.31 1611.46 125.943 15.7366 126.922 
10239 1
12401100 6396.67 -2955.92 1609.83 414.53 -410.861 583.646 
10239.5 1
12401100 6406.46 -3035.77 1612.46 19.2812 -157.19 158.368 
10240 1
12401100 6358.92 -3064 1606.83 -95.8566 -56.9169 111.481 
10240.5 1
12401100 6348.92 -3026.33 1616.67 -20.7039 77.9848 80.6863 
10241 1
12401100 6331.08 -3048.38 1612.46 -34.8432 -43.0689 55.3984 
10241.5 1
12401100 6385.38 -3020.85 1603.92 104.438 52.9586 117.098 
10242 1
12401100 6426.33 -3007 1607.42 84.78 28.667 89.4955 
10242.5 1
12401100 6475.38 -2986.31 1614 100.105 42.2292 108.647 
10243 1
12401100 6383.54 -3056.08 1607.31 -180.8 -137.341 227.048 
10243.5 1
12401100 6203.5 -2940.92 1626.17 -360.077 230.321 427.438 
10244 1
12401100 6200.77 -2868.08 1617.92 -5.45064 145.389 145.491 
10244.5 1
12401100 6215.25 -2862.33 1624.08 28.9037 11.4643 31.0943 
10245 1
12401100 6201.08 -2857.85 1619.85 -28.1771 8.92083 29.5555 
10245.5 1
12401100 6126.17 -2811.67 1619.33 -147.461 90.9045 173.229 
10246 1
12401100 6126.67 -2838.5 1604.92 1.04384 -56.0195 56.0292 
10246.5 1
12401100 6145.15 -2818.46 1624.08 36.4639 39.5236 53.7748 
10247 1
12401100 6135.92 -2737.08 1626.83 -18.1834 160.193 161.222 
10247.5 1
12401100 6121.92 -2802.17 1621.83 -28.9256 -134.47 137.546 
10248 1
12401100 6165.92 -2822.62 1631 88.7226 -41.2273 97.8335 
10248.5 1
12401100 6103.62 -2791.69 1607.38 -121.695 60.3966 135.858 
10249 1
12401100 6143.5 -2796 1597.92 80.0896 -8.64998 80.5554 
10249.5 1
12401100 6195.38 -2783.77 1622.46 103.356 24.3641 106.189 
10250 1
12401100 6277.17 -2876.08 1607.42 163.892 -184.998 247.154 
10250.5 1
12401100 6211.54 -2838.38 1604.08 -130.733 75.097 150.767 
10251 1
12401100 6231.67 -2799.75 1619.58 39.4671 75.7541 85.4186 
10251.5 1
12401100 6221.5 -2860.25 1624.75 -21.1365 -125.78 127.543 
10252 1
12401100 6210.83 -2774.08 1618.75 -21.6802 175.136 176.472 
10252.5 1
12401100 6162.58 -2787.75 1615.17 -96.6934 -27.3881 100.497 
10253 1
12401100 6130.85 -2736.85 1624.54 -61.9867 99.4216 117.162 
10253.5 1
12401100 6100.92 -2701.42 1662.75 -59.1492 70.0187 91.6583 
10254 1
12401100 6124.92 -2708.42 1645.25 48.8798 -14.2566 50.9165 
10254.5 1
12401100 6121.31 -2756.85 1625.46 -7.11829 -95.5217 95.7865 
10255 1
12401100 6128.33 -2726.25 1617 13.7758 59.9925 61.5538 
10255.5 1
12401100 6124.08 -2726.58 1614.33 -8.69121 -0.681663 8.7179 
10256 1
12401100 6224.08 -2688 1613.85 198.794 76.7064 213.08 
10256.5 1
12401100 6286.92 -2679.67 1627.25 124.682 16.5344 125.774 
10257 1
12401100 6274.17 -2703.5 1622.42 -26.5625 -49.6528 56.3113 
10257.5 1
12401100 6286.92 -2725.23 1615.77 25.0617 -42.6931 49.5054 
10258 1
12401100 6288.25 -2714.33 1646.25 2.58156 21.2012 21.3578 
10258.5 1
12401100 6306.33 -2784.08 1617.17 36.0945 -139.222 143.824 
10259 1
12401100 6267.83 -2785.67 1609.67 -78.7321 -3.2379 78.7987 
10259.5 1
12401100 6303.23 -2806.31 1596.23 70.3726 -41.0358 81.4632 
10260 1
12401100 6233.75 -2828.83 1603.58 -139.52 -45.2322 146.669 
10260.5 1
12401100 6212.62 -2789.46 1617.08 -42.1008 78.4299 89.0153 
10261 1
12401100 6176.15 -2785.38 1627.15 -72.0584 8.05716 72.5074 
10261.5 1
12401100 6140.62 -2839.46 1603.92 -71.0769 -108.154 129.419 
10262 1
12401100 6156.69 -2863.31 1618.69 32.4786 -48.174 58.0999 
10262.5 1
12401100 6216 -2822.08 1612.38 122.032 84.837 148.624 
10263 1
12401100 6208.21 -2833.29 1592.5 -15.2661 -21.978 26.7598 
10263.5 1
12401100 6232.15 -2824.92 1599.62 46.3945 16.2067 49.1437 
10264 1
12401100 6254.08 -2836.92 1614.75 45.4969 -24.883 51.8568 
10264.5 1
12401100 6229.08 -2767.69 1651.85 -52.0967 144.217 153.339 
10265 1
12401100 6218.15 -2771.54 1618.62 -21.087 -7.42501 22.3561 
10265.5 1
12401100 6113.15 -2739.92 1628.69 -203.488 61.2701 212.512 
10266 1
12401100 6171.83 -2724.17 1623.75 120.245 32.2877 124.504 
10266.5 1
12401100 6231.54 -2707.62 1608.15 120.373 33.3695 124.913 
10267 1
12401100 6164.79 -2704.36 1616.71 -130.888 6.38871 131.044 
10267.5 1
12401100 6190.29 -2781.29 1611.07 50.3953 -152.033 160.168 
10268 1
12401100 6197.6 -2829.47 1620.53 14.8967 -98.1282 99.2525 
10268.5 1
12401100 6196.2 -2830.13 1612.53 -2.82828 -1.3468 3.13258 
10269 1
12401100 6206.53 -2807.67 1618.07 20.8754 45.3872 49.9578 
10269.5 1
12401100 6206.2 -2799.4 1612.2 -0.673401 16.7003 16.7139 
10270 1
12401100 6224.2 -2818.4 1609.67 36.2903 -38.3065 52.7671 
10270.5 1
12401100 6219.8 -2859.07 1608.47 -8.78243 -81.171 81.6447 
10271 1
12401100 6238.88 -2823.94 1620.38 37.1832 68.4779 77.9219 
10271.5 1
12401100 6204.73 -2799.87 1607.87 -66.6829 47.0133 81.5896 
10272 1
12401100 6204 -2800.86 1609.07 -1.51515 -2.04644 2.54629 
10272.5 1
12401100 6139.07 -2818.93 1600.43 -133.324 -37.1077 138.391 
10273 1
12401100 6153.5 -2918.29 1587.14 28.6281 -197.137 199.205 
10273.5 1
12401100 6191.36 -2872.07 1596.29 73.0833 89.2168 115.329 
10274 1
12401100 6147.69 -2790.62 1602.23 -88.3904 164.891 187.088 
10274.5 1
12401100 6146.86 -2817.43 1596.64 -1.71492 -55.0579 55.0846 
10275 1
12401100 6223.29 -2827.43 1612.93 148.405 -19.4175 149.67 
10275.5 1
12401100 6174.46 -2781.92 1618.54 -98.8344 92.1164 135.106 
10276 1
12401100 6102 -2744.5 1615.57 -145.214 74.9961 163.436 
10276.5 1
12401100 6104.54 -2834.23 1641.15 5.10757 -180.545 180.617 
10277 1
12401100 6104.29 -2803.86 1628.14 -0.497534 59.7906 59.7927 
10277.5 1
12401100 6138.46 -2779.38 1616.77 66.3608 47.5195 81.6202 
10278 1
12401100 6213.31 -2802.23 1609.77 152.436 -46.5298 159.379 
10278.5 1
12401100 6208.54 -2792 1619.23 -9.63481 20.6682 22.8036 
10279 1
12401100 6209.54 -2883.85 1593.54 2 -183.692 183.703 
10279.5 1
12401100 6195.31 -2880.38 1580.77 -27.9583 6.80067 28.7735 
10280 1
12401100 6250.77 -2796.77 1607.38 110.481 166.565 199.875 
10280.5 1
12401100 6250.17 -2763.5 1629.92 -1.21976 67.3466 67.3577 
10281 1
12401100 6220.23 -2732.31 1620.46 -60.8453 63.399 87.8726 
10281.5 1
12401100 6252.69 -2754.38 1602.62 63.7751 -43.3731 77.1265 
10282 1
12401100 6197.75 -2757.17 1608.92 -112.587 -5.70092 112.731 
10282.5 1
12401100 6177.15 -2787.08 1624.46 -41.6926 -60.5471 73.5134 
10283 1
12401100 6257 -2819.46 1609.85 156.561 -63.4992 168.948 
10283.5 1
12401100 6252.75 -2787.5 1618.33 -8.36614 62.9164 63.4702 
10284 1
12401100 6214 -2766.17 1632.58 -78.9206 43.4487 90.0902 
10284.5 1
12401100 6178.08 -2754.15 1628.54 -71.4176 23.8823 75.305 
10285 1
12401100 6192.58 -2797.75 1615.58 28.8972 -86.8449 91.5265 
10285.5 1
12401100 6198.85 -2820.15 1618.85 12.6267 -45.169 46.9007 
10286 1
12401100 6178.92 -2758.17 1628.17 -39.859 123.974 130.224 
10286.5 1
12401100 6208.77 -2797 1609.38 59.9449 -77.9786 98.3568 
10287 1
12401100 6266.38 -2803 1605.31 111.875 -11.6505 112.48 
10287.5 1
12401100 6276.33 -2856.92 1597.67 20.221 -109.587 111.437 
10288 1
12401100 6210.69 -2815.92 1618.92 -134.235 83.8315 158.262 
10288.5 1
12401100 6238.92 -2778.23 1617.69 54.605 72.9058 91.0877 
10289 1
12401100 6273.75 -2841.67 1618.83 70.9306 -129.197 147.388 
10289.5 1
12401100 6207.85 -2846.23 1602.77 -134.773 -9.33354 135.095 
10290 1
12401100 6204 -2824.23 1599.46 -7.51202 42.9688 43.6205 
10290.5 1
12401100 6202.42 -2821.5 1615.67 -3.17301 5.47248 6.32583 
10291 1
12401100 6181.92 -2833.62 1625.85 -42.3421 -25.0318 49.1879 
10291.5 1
12401100 6184.77 -2863.31 1620.54 5.66963 -59.148 59.4191 
10292 1
12401100 6219.62 -2820.31 1618.38 69.0023 85.1485 109.597 
10292.5 1
12401100 6168.54 -2748.08 1626.85 -99.1785 140.254 171.778 
10293 1
12401100 6129.58 -2782.08 1628 -79.0165 -68.9785 104.889 
10293.5 1
12401100 6098.92 -2852.08 1611.62 -62.1912 -141.975 154.999 
10294 1
12401100 6042 -2825.08 1616.15 -109.048 51.7241 120.693 
10294.5 1
12401100 6101.54 -2790.46 1622.77 119.316 69.3695 138.016 
10295 1
12401100 6103.92 -2799.17 1612.5 4.89343 -17.9118 18.5682 
10295.5 1
12401100 6133.92 -2852.38 1612.23 61.4885 -109.053 125.194 
10296 1
12401100 6211.69 -2784.23 1604.31 155.538 136.308 206.814 
10296.5 1
12401100 6218.23 -2863.46 1597.23 13.0248 -157.83 158.367 
10297 1
12401100 6206.69 -2861.15 1603.77 -23.1696 4.63392 23.6285 
10297.5 1
12401100 6197.77 -2794.15 1606.23 -17.9178 134.538 135.726 
10298 1
12401100 6173.54 -2717.62 1611.62 -47.7924 150.963 158.348 
10298.5 1
12401100 6107.46 -2739.92 1624.46 -130.587 -44.0863 137.828 
10299 1
12401100 6168.46 -2692.85 1618.54 120.792 93.2216 152.581 
10299.5 1
12401100 6197.31 -2815.62 1615.15 56.0119 -238.387 244.879 
10300 1
12401100 6224.08 -2860.25 1627.25 54.7559 -91.2773 106.441 
10300.5 1
12401100 6235.62 -2842.46 1614.31 23.8759 36.8291 43.8912 
10301 1
12401100 6240.23 -2799.77 1606.69 9.06755 83.8749 84.3636 
10301.5 1
12401100 6176.85 -2832 1600.69 -128.831 -65.5097 144.53 
10302 1
12401100 6203.31 -2813 1600.15 53.5659 38.4615 65.9439 
10302.5 1
12401100 6223.08 -2828.85 1600.92 39.2247 -31.4408 50.2702 
10303 1
12401100 6222.38 -2802.62 1590.92 -1.38185 52.3568 52.3751 
10303.5 1
12401100 6179.62 -2787.85 1608.31 -84.8596 29.304 89.7768 
10304 1
12401100 6225.85 -2786.46 1613.92 90.1185 2.69905 90.1589 
10304.5 1
12401100 6199.42 -2804.25 1644.92 -52.2322 -35.1551 62.9609 
10305 1
12401100 6240.25 -2834.58 1635.42 83.3333 -61.9048 103.811 
10305.5 1
12401100 6228.46 -2781.46 1642.62 -23.7671 107.1 109.706 
10306 1
12401100 6217.23 -2787.31 1636.31 -22.0644 -11.4856 24.8748 
10306.5 1
12401100 6163.77 -2787.77 1613.54 -106.285 -0.917571 106.289 
10307 1
12401100 6161.31 -2788.31 1620 -4.97281 -1.0878 5.09039 
10307.5 1
12401100 6242.46 -2701.92 1620.46 161.34 171.739 235.637 
10308 1
12401100 6224.77 -2718.92 1619.92 -36.1067 -34.6939 50.0736 
10308.5 1
12401100 6257.92 -2764.92 1622.85 67.2492 -93.3063 115.015 
10309 1
12401100 6210 -2860.23 1634.38 -97.603 -194.109 217.267 
10309.5 1
12401100 6280.07 -2765.29 1627.64 136.591 185.078 230.024 
10310 1
12401100 6273.31 -2771.31 1619.92 -13.3407 -11.8777 17.8621 
10310.5 1
12401100 6246.15 -2802.23 1619.77 -53.77 -61.2338 81.4911 
10311 1
12401100 6281.38 -2826.77 1617.85 70.4615 -49.0769 85.8683 
10311.5 1
12401100 6180.23 -2899.92 1611.31 -203.529 -147.191 251.176 
10312 1
12401100 6154.77 -2844.15 1623.85 -51.1276 111.986 123.106 
10312.5 1
12401100 6144.15 -2820.46 1608.31 -21.2308 47.3846 51.9235 
10313 1
12401100 6196 -2818.69 1594.92 103.692 3.53846 103.753 
10313.5 1
12401100 6223.5 -2758.58 1595.67 55.4435 121.187 133.268 
10314 1
12401100 6225 -2695.69 1608.15 3.02419 126.796 126.832 
10314.5 1
12401100 6203.85 -2700.15 1610.38 -41.3161 -8.71394 42.225 
10315 1
12401100 6221.58 -2709.08 1616.75 36.1983 -18.2234 40.5267 
10315.5 1
12401100 6212.54 -2701.77 1628.23 -18.0536 14.599 23.2178 
10316 1
12401100 6235.67 -2728.08 1627.58 46.3491 -52.7337 70.2074 
10316.5 1
12401100 6178.31 -2762.46 1608.62 -116.347 -69.7327 135.644 
10317 1
12401100 6145.62 -2781.92 1606.15 -63.9771 -38.0852 74.455 
10317.5 1
12401100 6188.42 -2783.33 1609.42 85.6026 -2.82051 85.649 
10318 1
12401100 6184.31 -2772.62 1617.23 -8.1205 21.1817 22.685 
10318.5 1
12401100 6185.5 -2791.5 1623 2.38939 -37.8449 37.9203 
10319 1
12401100 6192.85 -2781 1623.62 14.8708 21.2551 25.9406 
10319.5 1
12401100 6238.33 -2830.75 1596.92 91.3397 -99.8996 135.362 
10320 1
12401100 6266.85 -2810 1589 57.2547 41.6667 70.8111 
10320.5 1
12401100 6254 -2843.92 1601 -25.238 -66.6465 71.2651 
10321 1
12401100 6254.15 -2832.15 1620.31 0.307078 23.4915 23.4935 
10321.5 1
12401100 6204.31 -2727.54 1606.54 -100.699 211.344 234.108 
10322 1
12401100 6202.31 -2702.23 1608.31 -4 50.6154 50.7732 
10322.5 1
12401100 6300.79 -2708 1618.86 198.945 -11.655 199.287 
10323 1
12401100 6255.79 -2700.93 1615.57 -88.9328 13.9752 90.0242 
10323.5 1
12401100 6240.92 -2758.69 1605.85 -29.7848 -115.759 119.529 
10324 1
12401100 6164.69 -2788 1619.85 -153.382 -58.9692 164.327 
10324.5 1
12401100 6190.23 -2901.92 1600.23 49.9774 -222.941 228.475 
10325 1
12401100 6171.17 -2823.75 1625.67 -38.7482 158.888 163.545 
10325.5 1
12401100 6194.77 -2795.77 1601.62 46.6454 55.298 72.344 
10326 1
12401100 6237.92 -2766.54 1589.15 86.3077 58.4615 104.244 
10326.5 1
12401100 6264.21 -2760.57 1615.43 52.8998 12.0061 54.2452 
10327 1
12401100 6210.6 -2773.6 1624.67 -106.589 -25.9017 109.691 
10327.5 1
12401100 6191 -2802.27 1605.93 -39.2786 -57.4482 69.5924 
10328 1
12401100 6240.6 -2763 1629.13 100.202 79.3266 127.801 
10328.5 1
12401100 6185.67 -2776.33 1623.87 -110.976 -26.936 114.199 
10329 1
12401100 6227.67 -2809 1622.6 84.8485 -65.9933 107.491 
10329.5 1
12401100 6207.81 -2844.44 1606.56 -38.7777 -69.2139 79.3364 
10330 1
12401100 6198.13 -2852.2 1619.27 -18.9416 -15.1908 24.2806 
10330.5 1
12401100 6182.2 -2875.33 1609 -32.059 -46.5459 56.5182 
10331 1
12401100 6179.13 -2823.07 1611.2 -6.19529 105.589 105.771 
10331.5 1
12401100 6222 -2847.07 1622.47 86.0776 -48.1928 98.6504 
10332 1
12401100 6203.47 -2861.87 1611.4 -37.1409 -29.6593 47.5303 
10332.5 1
12401100 6232.62 -2817.92 1610.69 58.7676 88.5959 106.315 
10333 1
12401100 6258.64 -2787 1622.43 52.5808 62.4709 81.6538 
10333.5 1
12401100 6256.93 -2772.79 1621 -3.36795 27.9259 28.1283 
10334 1
12401100 6277.46 -2747.15 1627.08 40.1035 50.0622 64.1445 
10334.5 1
12401100 6242.93 -2754.5 1599.5 -71.202 -15.1467 72.7952 
10335 1
12401100 6142.29 -2755.86 1646.71 -196.568 -2.65067 196.586 
10335.5 1
12401100 6162.15 -2728.92 1624.08 40.6301 55.0799 68.4441 
10336 1
12401100 6158.29 -2674.29 1626.36 -7.79865 110.156 110.432 
10336.5 1
12401100 6180.54 -2712 1629.92 44.2401 -74.9787 87.0574 
10337 1
12401100 6192.46 -2788.54 1618.85 24.1847 -155.25 157.123 
10337.5 1
12401100 6167.08 -2781.38 1604.08 -50.2666 14.166 52.2246 
10338 1
12401100 6180.38 -2703.85 1635.08 26.4042 153.846 156.096 
10338.5 1
12401100 6192.46 -2723.15 1610.31 23.8674 -38.1575 45.0072 
10339 1
12401100 6175.67 -2833.75 1578.75 -34.1359 -224.789 227.366 
10339.5 1
12401100 6154.69 -2828.54 1579.38 -43.1571 10.7233 44.4694 
10340 1
12401100 6160.08 -2798.31 1572.62 10.7908 60.5827 61.5362 
10340.5 1
12401100 6149.85 -2866.08 1595.85 -19.7887 -131.082 132.567 
10341 1
12401100 6151.42 -2791.17 1599.5 3.17918 151.64 151.674 
10341.5 1
12401100 6213 -2775.46 1592.85 126.195 32.1826 130.234 
10342 1
12401100 6186.23 -2816.62 1592.77 -52.4887 -80.6938 96.2629 
10342.5 1
12401100 6135.69 -2769.46 1594.31 -100.674 93.932 137.69 
10343 1
12401100 6097.31 -2829.23 1599.92 -77.2326 -120.26 142.924 
10343.5 1
12401100 6177 -2873 1605.92 157.807 -86.6717 180.041 
10344 1
12401100 6247.77 -2910 1580.31 139.86 -73.1225 157.822 
10344.5 1
12401100 6212.23 -2827.62 1552.77 -70.5128 163.462 178.022 
10345 1
12401100 6176.08 -2755.62 1592.38 -71.5918 142.574 159.539 
10345.5 1
12401100 6271.08 -2768.62 1617.54 187.747 -25.6917 189.497 
10346 1
12401100 6234.08 -2786 1620.31 -74.2972 -34.9089 82.0896 
10346.5 1
12401100 6193.33 -2789.08 1626.92 -82.9808 -6.2797 83.2181 
10347 1
12401100 6202.36 -2818.64 1613.93 18.0476 -59.119 61.8124 
10347.5 1
12401100 6168.42 -2785.42 1610.92 -68.8448 67.3959 96.3422 
10348 1
12401100 6145.38 -2767.46 1624.46 -47.3911 36.9447 60.0901 
10348.5 1
12401100 6179.08 -2793.15 1627.62 67.2501 -51.2821 84.572 
10349 1
12401100 6150.62 -2805.85 1617.46 -56.8095 -25.3339 62.2023 
10349.5 1
12401100 6173.38 -2792.62 1630.31 45.177 26.2515 52.2504 
10350 1
12401100 6177.92 -2825.69 1624 9.11338 -66.4195 67.0418 
10350.5 1
12401100 6220.36 -2818.14 1599.43 82.3962 14.6591 83.6901 
10351 1
12401100 6172.25 -2805 1606.17 -96.2143 26.2857 99.7403 
10351.5 1
12401100 6215.69 -2822.54 1604.85 89.2039 -36.0133 96.1992 
10352 1
12401100 6227.77 -2837.92 1621.46 23.8204 -30.3444 38.5771 
10352.5 1
12401100 6233.69 -2879.08 1599.54 11.8225 -82.1434 82.9898 
10353 1
12401100 6168.31 -2781.38 1633.54 -131.559 196.564 236.527 
10353.5 1
12401100 6204.54 -2763.38 1617.85 73.9403 36.7347 82.5628 
10354 1
12401100 6150.62 -2766.31 1613.85 -108.279 -5.86963 108.438 
10354.5 1
12401100 6196.54 -2783.31 1618.92 89.5187 -33.1384 95.4555 
10355 1
12401100 6159.62 -2803.15 1612.23 -74.2919 -39.9319 84.3436 
10355.5 1
12401100 6175.46 -2792.08 1636.15 31.8196 22.2428 38.823 
10356 1
12401100 6258.77 -2805.08 1620.69 165.952 -25.8964 167.96 
10356.5 1
12401100 6248 -2744.69 1622.38 -21.0748 118.17 120.034 
10357 1
12401100 6172.92 -2753.15 1619.08 -147.21 -16.5913 148.142 
10357.5 1
12401100 6149.15 -2767.62 1601.38 -47.5385 -28.9231 55.6458 
10358 1
12401100 6173.31 -2769.23 1608.08 48.3077 -3.23077 48.4156 
10358.5 1
12401100 6239.77 -2788.92 1619.54 132.658 -39.306 138.358 
10359 1
12401100 6240.31 -2765.38 1628.77 1.07908 47.1713 47.1836 
10359.5 1
12401100 6251.75 -2820.5 1608.83 23.5438 -113.406 115.824 
10360 1
12401100 6181.36 -2798.21 1614.14 -139.946 44.3056 146.792 
10360.5 1
12401100 6118.58 -2759.42 1617.25 -126.56 78.221 148.782 
10361 1
12401100 6184.08 -2803.23 1616.08 135.879 -90.9006 163.481 
10361.5 1
12401100 6229.08 -2827 1629.77 89.1089 -47.0678 100.776 
10362 1
12401100 6167.62 -2781.23 1620.54 -120.513 89.7436 150.257 
10362.5 1
12401100 6167.08 -2799.23 1613.77 -1.04963 -35.0877 35.1034 
10363 1
12401100 6134.5 -2905.08 1616.83 -66.6195 -216.467 226.487 
10363.5 1
12401100 6184.46 -2879.92 1617.08 102.802 51.7701 115.101 
10364 1
12401100 6134.92 -2799.62 1630.54 -97.5167 158.086 185.744 
10364.5 1
12401100 6145.31 -2782.31 1629.62 20.2035 33.6726 39.2686 
10365 1
12401100 6195.83 -2761.58 1627.67 101.457 41.6152 109.66 
10365.5 1
12401100 6118.92 -2742.15 1628.08 -155.061 39.1724 159.932 
10366 1
12401100 6174.08 -2775.17 1626.08 109.012 -65.2427 127.045 
10366.5 1
12401100 6194.38 -2834.08 1623.31 40.8477 -118.532 125.373 
10367 1
12401100 6224 -2890.08 1626.69 58.5284 -110.672 125.195 
10367.5 1
12401100 6139.08 -2814.08 1611.17 -173.299 155.089 232.562 
10368 1
12401100 6180.38 -2548.46 1585 82.4377 530.183 536.554 
10368.5 1
12401100 6598.25 -2410.17 1557.33 835.731 276.59 880.311 
10369 1
12401100 6445.54 -2487.38 1562.85 -304.813 -154.128 341.565 
10369.5 1
12401100 6072.15 -2844.31 1600.08 -730.694 -698.48 1010.84 
10370 1
12401100 6088.17 -2978.42 1605 32.8132 -274.813 276.766 
10370.5 1
12401100 6144.85 -2994.08 1619.15 114.969 -31.7652 119.276 
10371 1
12401100 6119.08 -2818.92 1635.58 -51.6289 351.023 354.799 
10371.5 1
12401100 6133.85 -2819.77 1632.15 29.7638 -1.71888 29.8133 
10372 1
12401100 6152.15 -2766.77 1631.15 36.1098 104.536 110.597 
10372.5 1
12401100 6234.54 -2814 1648 160.594 -92.0678 185.113 
10373 1
12401100 6228.25 -2816 1634.25 -12.8862 -4.09836 13.5222 
10373.5 1
12401100 6196.14 -2819.43 1625.14 -64.343 -6.87089 64.7088 
10374 1
12401100 6182.67 -2844.5 1631.58 -26.3207 -48.9676 55.5932 
10374.5 1
12401100 6177.77 -2818.08 1619.77 -9.99477 53.9246 54.8431 
10375 1
12401100 6192.23 -2830.38 1609.31 28.3005 -24.0855 37.1622 
10375.5 1
12401100 6185.67 -2847.67 1615.58 -13.2608 -34.9132 37.3468 
10376 1
12401100 6230.15 -2839.46 1607.62 88.9744 16.4103 90.475 
10376.5 1
12401100 6240.25 -2811.75 1605.92 20.2328 55.5341 59.105 
10377 1
12401100 6242.77 -2851.77 1627.31 5.06888 -80.5216 80.681 
10377.5 1
12401100 6225.85 -2846.08 1614.54 -33.3788 11.2274 35.2165 
10378 1
12401100 6195.75 -2796.33 1642 -60.8003 100.492 117.454 
10378.5 1
12401100 6190.69 -2775.92 1631.69 -10.4068 41.9964 43.2666 
10379 1
12401100 6135.15 -2763.62 1629.54 -111.077 24.6154 113.772 
10379.5 1
12401100 6162.93 -2836.07 1608 54.2475 -141.516 151.557 
10380 1
12401100 6185.38 -2762.62 1580.54 44.2048 144.599 151.204 
10380.5 1
12401100 6173.69 -2670.62 1606.23 -23.8133 187.373 188.88 
10381 1
12401100 6191.4 -2719.47 1620.67 34.9954 -96.544 102.691 
10381.5 1
12401100 6227.87 -2774.73 1631.27 71.9264 -109.007 130.599 
10382 1
12401100 6364.23 -2898.23 1607.54 278.294 -252.036 375.459 
10382.5 1
12401100 6410.57 -2926.86 1636.36 93.9973 -58.0657 110.486 
10383 1
12401100 6444.79 -2957.43 1621 66.6945 -59.5934 89.4401 
10383.5 1
12401100 6434.86 -3002.29 1595 -19.8969 -89.8941 92.0697 
10384 1
12401100 6377.23 -3084.54 1579.85 -116.182 -165.832 202.481 
10384.5 1
12401100 6400.08 -3118.38 1577.77 46.7202 -69.215 83.5074 
10385 1
12401100 6429 -3069.43 1568.86 56.7119 95.9922 111.493 
10385.5 1
12401100 6394.69 -2863.54 1597.38 -68.2061 409.324 414.968 
10386 1
12401100 6249.31 -2789.62 1619.69 -290.189 147.551 325.547 
10386.5 1
12401100 6197.69 -2726 1612.85 -104.909 129.3 166.506 
10387 1
12401100 6138.2 -2691.2 1611.47 -117.574 68.7747 136.211 
10387.5 1
12401100 6133.14 -2767.21 1621.71 -10.034 -150.822 151.155 
10388 1
12401100 6216.93 -2830.71 1621.21 170.643 -129.328 214.114 
10388.5 1
12401100 6216.38 -2822.56 1642.38 -1.10493 16.271 16.3085 
10389 1
12401100 6217.4 -2826.4 1608.33 2.00587 -7.50978 7.77306 
10389.5 1
12401100 6214.67 -2850 1594.47 -5.52189 -47.6768 47.9955 
10390 1
12401100 6192.57 -2797.43 1613.64 -43.9269 104.516 113.372 
10390.5 1
12401100 6160.29 -2768.93 1616 -63.5546 56.1024 84.7742 
10391 1
12401100 6172.64 -2786.93 1617 24.8135 -36.1446 43.8422 
10391.5 1
12401100 6195.36 -2717.5 1635.21 45.611 139.415 146.686 
10392 1
12401100 6269 -2728.46 1636 151.841 -22.6011 153.514 
10392.5 1
12401100 6218.93 -2759.21 1629.43 -100.545 -61.7525 117.994 
10393 1
12401100 6228.69 -2822.23 1625.38 19.2579 -124.293 125.776 
10393.5 1
12401100 6172.69 -2850.46 1624.15 -113.36 -57.1473 126.95 
10394 1
12401100 6108.62 -2863.46 1628.54 -125.888 -25.5403 128.453 
10394.5 1
12401100 6122.58 -2822.42 1639.67 27.3881 80.4801 85.0127 
10395 1
12401100 6186.92 -2706.38 1636.92 135.738 244.793 279.908 
10395.5 1
12401100 6204.93 -2732.93 1636.64 35.5138 -52.3549 63.2635 
10396 1
12401100 6201.54 -2821 1605.85 -6.54461 -170.022 170.148 
10396.5 1
12401100 6190.17 -2867.83 1620.42 -23.642 -97.3666 100.196 
10397 1
12401100 6164.69 -2803.08 1629.38 -52.5245 133.518 143.478 
10397.5 1
12401100 6168.92 -2768.15 1614.15 8.29563 68.4766 68.9773 
10398 1
12401100 6131.85 -2756.62 1603.46 -71.994 22.4048 75.3997 
10398.5 1
12401100 6123.08 -2707.69 1626.23 -17.3648 96.8774 98.4214 
10399 1
12401100 6134.25 -2710.33 1617.67 22.5264 -5.32465 23.1471 
10399.5 1
12401100 6207.92 -2746.62 1603.31 147.938 -72.8555 164.905 
10400 1
12401100 6197.17 -2775.25 1626 -21.6863 -57.7311 61.6699 
10400.5 1
12401100 6133.46 -2807.85 1613.31 -129.746 -66.3873 145.744 
10401 1
12401100 6127.31 -2806 1596.08 -11.9492 3.58476 12.4753 
10401.5 1
12401100 6132.08 -2787.92 1597.58 9.70659 36.7547 38.0149 
10402 1
12401100 6139.08 -2785.62 1605.85 14.2146 4.6774 14.9644 
10402.5 1
12401100 6122 -2736.08 1628.75 -34.6388 100.471 106.274 
10403 1
12401100 6130.38 -2729.31 1620.92 16.7024 13.4973 21.4744 
10403.5 1
12401100 6213 -2796.46 1618.77 160.107 -130.143 206.329 
10404 1
12401100 6215.75 -2845.42 1622.67 5.48902 -97.7148 97.8689 
10404.5 1
12401100 6187.15 -2831.31 1631.38 -57.0782 28.1616 63.6474 
10405 1
12401100 6158.17 -2831.33 1597.33 -58.917 -0.052116 58.9171 
10405.5 1
12401100 6125.31 -2752.23 1596.69 -65.1964 156.95 169.952 
10406 1
12401100 6130.92 -2716.42 1612.08 11.1069 70.919 71.7835 
10406.5 1
12401100 6098.83 -2716.33 1619.5 -66.1512 0.171821 66.1514 
10407 1
12401100 6078.46 -2737.46 1627.08 -40.0232 -41.5092 57.6617 
10407.5 1
12401100 6080.08 -2744 1629 3.16139 -12.7455 13.1318 
10408 1
12401100 6092 -2744.25 1613 24.1228 -0.506073 24.1281 
10408.5 1
12401100 6104.67 -2788.33 1604.33 25.8503 -89.966 93.6062 
10409 1
12401100 6162.46 -2830.62 1627.31 115.59 -84.5641 143.22 
10409.5 1
12401100 6150.5 -2780.58 1642 -24.0192 100.466 103.297 
10410 1
12401100 6112.62 -2787.23 1626.92 -74.576 -13.0855 75.7153 
10410.5 1
12401100 6154.25 -2821.42 1611.08 83.2692 -68.3718 107.743 
10411 1
12401100 6135.42 -2839.17 1609 -38.6721 -36.4476 53.141 
10411.5 1
12401100 6141.31 -2762.85 1625.69 11.5965 150.237 150.684 
10412 1
12401100 6134.83 -2693.67 1612.83 -12.5472 134.069 134.655 
10412.5 1
12401100 6163.08 -2663.42 1612.08 56.7269 60.743 83.1123 
10413 1
12401100 6193.08 -2681.58 1615.58 60.7287 -36.7746 70.9954 
10413.5 1
12401100 6215.42 -2776.08 1607.75 45.4854 -192.464 197.766 
10414 1
12401100 6130 -2796 1624.17 -172.211 -40.1546 176.83 
10414.5 1
12401100 6119.58 -2838.75 1623.92 -20.9591 -86.0161 88.5328 
10415 1
12401100 6151.33 -2811.83 1620.67 63.8833 54.1583 83.7508 
10415.5 1
12401100 6236.5 -2855 1600.92 168.981 -85.6481 189.447 
10416 1
12401100 6218.58 -2856 1627.33 -35.4785 -1.9802 35.5338 
10416.5 1
12401100 6242.5 -2866.17 1609.67 47.0801 -20.0131 51.1572 
10417 1
12401100 6201.83 -2851 1610.5 -82.8242 30.8893 88.3968 
10417.5 1
12401100 6246.75 -2852.33 1613.25 91.8541 -2.72665 91.8946 
10418 1
12401100 6220.67 -2808.67 1616.25 -51.2443 85.7891 99.9287 
10418.5 1
12401100 6201.08 -2833.25 1631.25 -38.7789 -48.6799 62.2377 
10419 1
12401100 6209.92 -2779.17 1633.42 17.6667 108.167 109.6 
10419.5 1
12401100 6204.17 -2790.5 1627.25 -11.4087 -22.4868 25.2154 
10420 1
12401100 6233.25 -2752.58 1642.92 58.1667 75.8333 95.5723 
10420.5 1
12401100 6153.17 -2738.08 1635.08 -156.719 28.3757 159.267 
10421 1
12401100 6160 -2699.36 1635.36 13.6394 77.2848 78.4792 
10421.5 1
12401100 6214.5 -2677.75 1616.5 111.452 44.1997 119.896 
10422 1
12401100 6294.67 -2717.5 1598 159.695 -79.1833 178.248 
10422.5 1
12401100 6260.33 -2766.25 1593.92 -67.8524 -96.3439 117.839 
10423 1
12401100 6271.09 -2822.91 1598.55 21.9095 -115.395 117.457 
10423.5 1
12401100 6330.75 -2742.42 1589.75 122.503 165.282 205.731 
10424 1
12401100 6330.92 -2710.42 1612 0.329381 63.2411 63.242 
10424.5 1
12401100 6346.08 -2751.17 1614.92 29.797 -80.0589 85.4242 
10425 1
12401100 6308.67 -2824.58 1574.67 -73.5102 -144.237 161.889 
10425.5 1
12401100 6347.17 -2841.08 1554.5 77.3092 -33.1325 84.1099 
10426 1
12401100 6377.58 -2798.5 1530.17 61.3239 85.8535 105.506 
10426.5 1
12401100 6382.08 -2823.58 1497.08 9.03614 -50.3681 51.1723 
10427 1
12401100 6414.33 -2805.33 1479.92 65.1515 36.8687 74.86 
10427.5 1
12401100 6370 -2869 1483.75 -87.6153 -125.823 153.323 
10428 1
12401100 6528.73 -2972.64 1473 320.015 -208.944 382.187 
10428.5 1
12401100 6307.08 -3118.58 1487.67 -447.766 -294.842 536.121 
10429 1
12401100 6256.91 -3042.09 1492 -101.567 154.843 185.182 
10429.5 1
12401100 6266.08 -2896.58 1559.67 18.3119 290.434 291.011 
10430 1
12401100 6309.08 -2866.42 1523.08 83.1721 58.3495 101.599 
10430.5 1
12401100 6286.91 -2809.55 1543.82 -45.2536 116.064 124.574 
10431 1
12401100 6236.92 -2815.08 1587.58 -102.234 -11.3249 102.859 
10431.5 1
12401100 6196.08 -2833.42 1584.83 -81.0185 -36.3757 88.8098 
10432 1
12401100 6173.75 -2866.75 1562.83 -44.137 -65.8762 79.2953 
10432.5 1
12401100 6201.92 -2849.17 1532.42 54.6926 34.1424 64.4746 
10433 1
12401100 6213.55 -2809.36 1523 23.7322 81.2307 84.6265 
10433.5 1
12401100 6221.75 -2792.75 1531.75 16.2789 32.9636 36.7641 
10434 1
12401100 6227.91 -2767.45 1516 12.4426 51.1019 52.5949 
10434.5 1
12401100 6309.17 -2724.67 1497.67 164.823 86.7908 186.277 
10435 1
12401100 6277.67 -2707.25 1495.5 -62.1302 34.3524 70.9947 
10435.5 1
12401100 6226.58 -2782.75 1556.5 -99.7721 -147.461 178.043 
10436 1
12401100 6286.42 -2834.5 1527.17 120.632 -104.335 159.492 
10436.5 1
12401100 6537.58 -2972.75 1507.25 502.333 -276.5 573.403 
10437 1
12401100 6496.09 -3064.09 1485.64 -84.506 -186.03 204.325 
10437.5 1
12401100 6508.67 -3139.67 1481.25 25.876 -155.506 157.644 
10438 1
12401100 6505.42 -3102.83 1484.17 -6.46123 73.2273 73.5118 
10438.5 1
12401100 6456.17 -3125.5 1523.58 -97.9125 -45.063 107.785 
10439 1
12401100 6423.33 -3092.25 1549.83 -65.5356 66.3673 93.2713 
10439.5 1
12401100 6461.33 -3080.67 1501.08 77.3931 23.5913 80.9088 
10440 1
12401100 6476.15 -3142.38 1459.46 28.611 -119.147 122.534 
10440.5 1
12401100 6552.82 -3053.55 1462 154.254 178.751 236.106 
10441 1
12401100 6520.92 -2929.85 1467.85 -63.6629 246.905 254.98 
10441.5 1
12401100 6533.5 -2937 1471.25 24.4687 -13.918 28.1501 
10442 1
12401100 6523.83 -3015.92 1497.33 -19.411 -158.467 159.652 
10442.5 1
12401100 6611 -3031.92 1497.77 177.168 -32.5334 180.13 
10443 1
12401100 6603.23 -3020.15 1468 -15.6954 23.7762 28.4896 
10443.5 1
12401100 6540.67 -3118.5 1469.83 -126.137 -198.279 235 
10444 1
12401100 6581.25 -3125.67 1482.92 79.7315 -14.0799 80.9651 
10444.5 1
12401100 6472.42 -3055.17 1531.33 -219.865 142.424 261.965 
10445 1
12401100 6229.25 -2915.42 1575.58 -486.333 279.5 560.928 
10445.5 1
12401100 6282.83 -2860.25 1580.83 108.249 111.448 155.366 
10446 1
12401100 6282.25 -2813.42 1536.42 -1.16667 93.6667 93.6739 
10446.5 1
12401100 6277.62 -2851.31 1521.46 -9.15932 -74.8834 75.4415 
10447 1
12401100 6311.23 -2890.85 1498.85 65.9125 -77.5264 101.759 
10447.5 1
12401100 6349.86 -2854.14 1496.64 77.563 73.7014 106.995 
10448 1
12401100 6332.08 -2808.92 1530.15 -35.5604 90.4396 97.1795 
10448.5 1
12401100 6327.71 -2814.43 1544.64 -9.08883 -11.4698 14.6343 
10449 1
12401100 6293.87 -2817.8 1540.93 -68.379 -6.81097 68.7174 
10449.5 1
12401100 6347.71 -2841.36 1524.29 105.171 -46.01 114.795 
10450 1
12401100 6310.23 -2799.54 1528.23 -73.0673 81.5179 109.471 
10450.5 1
12401100 6320.67 -2770.67 1551.17 21.4289 59.285 63.039 
10451 1
12401100 6227.23 -2819.85 1574 -188.379 -99.1522 212.88 
10451.5 1
12401100 6200.08 -2834.54 1540.23 -52.6237 -28.4735 59.8331 
10452 1
12401100 6218.92 -2881.75 1512.08 38.2145 -95.7638 103.107 
10452.5 1
12401100 6273.25 -2907.25 1536.83 109.764 -51.5152 121.252 
10453 1
12401100 6228.08 -2942.15 1520.38 -89.0988 -68.8439 112.597 
10453.5 1
12401100 6317.42 -2914.25 1511.5 180.12 56.2578 188.702 
10454 1
12401100 6313.33 -2806.17 1495.17 -8.29946 219.682 219.838 
10454.5 1
12401100 6295.46 -2730.62 1476.77 -35.3897 149.606 153.735 
10455 1
12401100 6373.83 -2897.08 1456.83 151.297 -321.367 355.2 
10455.5 1
12401100 6324.25 -3022.92 1457.25 -100.575 -255.24 274.341 
10456 1
12401100 6233.58 -2914.67 1519.17 -185.034 220.918 288.171 
10456.5 1
12401100 6233.33 -2842.58 1584.83 -0.489237 141.063 141.064 
10457 1
12401100 6206.25 -2869.83 1584.58 -53.3136 -53.6417 75.6292 
10457.5 1
12401100 6176.25 -2849.67 1584 -59.8802 40.2528 72.1522 
10458 1
12401100 6219.08 -3009.5 1543.58 86.0107 -320.95 332.276 
10458.5 1
12401100 6301.92 -3022.25 1502.58 169.393 -26.0736 171.388 
10459 1
12401100 6295.92 -3041.67 1476.17 -12.2699 -39.7069 41.5595 
10459.5 1
12401100 6352.42 -2958.17 1480.25 114.372 169.028 204.087 
10460 1
12401100 6337.17 -2931.42 1468.92 -30.5611 53.6072 61.7067 
10460.5 1
12401100 6248.15 -2925.54 1464.62 -176.964 11.6863 177.349 
10461 1
12401100 6256.75 -2788.92 1495.08 16.9216 268.941 269.472 
10461.5 1
12401100 6284.33 -2919.08 1489.42 55.3882 -261.379 267.183 
10462 1
12401100 6336.36 -2825.91 1477.27 104.479 187.097 214.292 
10462.5 1
12401100 6323.5 -2821.17 1463.08 -25.4725 9.39094 27.1485 
10463 1
12401100 6369.55 -2817.82 1507.45 92.0909 6.69697 92.3341 
10463.5 1
12401100 6237.92 -2769.67 1583.83 -263.258 96.303 280.319 
10464 1
12401100 6343.5 -2988.83 1564.33 205.415 -426.394 473.294 
10464.5 1
12401100 6453 -3103.91 1530.45 221.66 -232.947 321.555 
10465 1
12401100 6440.42 -3092.33 1505.92 -25.1164 23.1053 34.1276 
10465.5 1
12401100 6458.09 -3092.55 1502.82 35.4904 -0.425946 35.493 
10466 1
12401100 6532.92 -3121.92 1484.5 149.652 -58.7424 160.768 
10466.5 1
12401100 6518.36 -3140.18 1504.27 -28.8751 -36.2404 46.3372 
10467 1
12401100 6514.91 -3160.36 1492 -7.05009 -41.1874 41.7864 
10467.5 1
12401100 6521.5 -3122.33 1479.67 13.2082 76.213 77.3491 
10468 1
12401100 6506.27 -3071 1477.36 -30.7622 103.704 108.17 
10468.5 1
12401100 6534.09 -3064.82 1484.55 57.0045 12.6677 58.395 
10469 1
12401100 6612.5 -3098.25 1475.25 151.369 -64.5402 164.554 
10469.5 1
12401100 6622.55 -3037.82 1486.82 19.8527 119.43 121.069 
10470 1
12401100 6599.92 -3036 1503.08 -45.1672 3.62911 45.3128 
10470.5 1
12401100 6492.36 -3112.82 1518.27 -215.97 -154.253 265.4 
10471 1
12401100 6319.73 -2951.55 1512.91 -355.219 331.837 486.103 
10471.5 1
12401100 6249 -2920.25 1504.58 -142.308 62.9687 155.617 
10472 1
12401100 6206.75 -2860.75 1499.58 -81.7215 115.087 141.15 
10472.5 1
12401100 6243.83 -2878.67 1505.92 73.1427 -35.3386 81.2322 
10473 1
12401100 6319.25 -2829.83 1486.17 150.833 97.6667 179.693 
10473.5 1
12401100 6332.08 -2836.42 1491.42 25.6667 -13.1667 28.8468 
10474 1
12401100 6285.83 -2982.5 1532 -94.1955 -297.522 312.077 
10474.5 1
12401100 6246.67 -2944.25 1545 -79.932 78.0612 111.726 
10475 1
12401100 6324.67 -2829.5 1538.5 155.689 229.042 276.946 
10475.5 1
12401100 6341.25 -2764.75 1531.33 33.2999 130.02 134.217 
10476 1
12401100 6408.83 -2817.33 1524 135.167 -105.167 171.26 
10476.5 1
12401100 6429.08 -2818.25 1531 40.5812 -1.83701 40.6227 
10477 1
12401100 6455.75 -2808.33 1530.92 53.2269 19.7937 56.7881 
10477.5 1
12401100 6479.83 -2960.75 1513 48.0705 -304.225 307.999 
10478 1
12401100 6544.33 -2994.58 1485.75 129.779 -68.0751 146.549 
10478.5 1
12401100 6622.92 -2996.33 1476.17 156.541 -3.48606 156.579 
10479 1
12401100 6201.75 -2806.58 1518.67 -840.652 378.743 922.031 
10479.5 1
12401100 6391.33 -2916.75 1551.67 388.49 -225.751 449.32 
10480 1
12401100 6472.38 -3100.08 1528.08 158.924 -359.465 393.029 
10480.5 1
12401100 6426 -3165.75 1506.25 -90.4184 -128.018 156.729 
10481 1
12401100 6485.42 -3044.17 1481.83 119.311 244.143 271.737 
10481.5 1
12401100 6588.25 -2988.08 1479.92 205.667 112.167 234.265 
10482 1
12401100 6601.17 -3020.08 1483.67 26.5229 -65.7084 70.8595 
10482.5 1
12401100 6557.77 -2974.31 1484.38 -85.093 89.7562 123.681 
10483 1
12401100 6575 -2927.83 1490.17 34.1203 92.0284 98.15 
10483.5 1
12401100 6575 -2937.25 1499.17 0 -19.2177 19.2177 
10484 1
12401100 6510.46 -2988.38 1491.08 -127.044 -100.659 162.088 
10484.5 1
12401100 6496.83 -3112.42 1499.25 -26.8801 -244.639 246.111 
10485 1
12401100 6491.5 -3033.92 1494.83 -10.9739 161.523 161.895 
10485.5 1
12401100 6527.33 -3034 1488.75 72.5371 -0.168691 72.5373 
10486 1
12401100 6593.77 -3027.77 1480.38 130.522 12.2412 131.095 
10486.5 1
12401100 6621.58 -3074.17 1484.42 54.2185 -90.4433 105.45 
10487 1
12401100 6530.25 -3130.25 1473.67 -186.776 -114.69 219.178 
10487.5 1
12401100 6392.08 -3035.67 1484.92 -282.549 193.422 342.412 
10488 1
12401100 6594.62 -3016.38 1464.31 401.849 38.258 403.666 
10488.5 1
12401100 6625.67 -3061.17 1469.58 60.8849 -87.8079 106.851 
10489 1
12401100 6569.58 -3087.75 1469.25 -113.529 -53.8124 125.637 
10489.5 1
12401100 6526.25 -3093.25 1469 -87.1898 -11.0664 87.8893 
10490 1
12401100 6439.92 -3101.62 1474.31 -168.937 -16.3706 169.729 
10490.5 1
12401100 6505.25 -3035.33 1455.5 129.36 131.252 184.285 
10491 1
12401100 6535.58 -3054.5 1454.25 61.0329 -38.5647 72.1959 
10491.5 1
12401100 6613.42 -3061.83 1462.42 154.431 -14.5503 155.115 
10492 1
12401100 6560.36 -3062.27 1456.82 -108.493 -0.898556 108.497 
10492.5 1
12401100 6471.77 -3069.77 1494.15 -177.544 -15.0231 178.178 
10493 1
12401100 6495.5 -3017.42 1501.92 46.2588 102.052 112.047 
10493.5 1
12401100 6548.33 -3161.92 1477.92 106.519 -291.331 310.193 
10494 1
12401100 6486.67 -3129.67 1491.92 -123.58 64.6293 139.46 
10494.5 1
12401100 6568.17 -3107 1484.92 163.655 45.5154 169.866 
10495 1
12401100 6544.5 -3011.08 1473.17 -47.4282 192.218 197.983 
10495.5 1
12401100 6552.77 -3019.46 1465.15 16.3747 -16.5905 23.3104 
10496 1
12401100 6500.5 -3061.83 1471.33 -103.503 -83.9045 133.24 
10496.5 1
12401100 6519.25 -2995.75 1473.5 38.4221 135.417 140.762 
10497 1
12401100 6513.85 -3024.15 1494.62 -10.6375 -55.9131 56.916 
10497.5 1
12401100 6540.92 -3024.25 1479.75 53.3935 -0.189653 53.3939 
10498 1
12401100 6404.83 -2970 1492.83 -284.693 113.494 306.482 
10498.5 1
12401100 6270.69 -2892.15 1512.46 -269.359 156.318 311.432 
10499 1
12401100 6330.15 -2934.46 1456.85 115.909 -82.4711 142.255 
10499.5 1
12401100 6244.77 -2970.38 1431.77 -168.744 -70.9942 183.071 
10500 1
12401100 6145.25 -2831.58 1445.92 -201.049 280.407 345.034 
10500.5 1
12401100 6154.69 -2835.85 1474.85 19.0369 -8.5944 20.887 
10501 1
12401100 6198.92 -2879.77 1454.69 88.285 -87.6708 124.42 
10501.5 1
12401100 6235.57 -2788.93 1445.21 74.7926 185.389 199.908 
10502 1
12401100 6245.07 -2786 1487.79 18.7377 5.77628 19.6078 
10502.5 1
12401100 6323.62 -2853.77 1510.92 158.675 -136.908 209.574 
10503 1
12401100 6247.08 -2907.92 1545.23 -152.164 -107.662 186.4 
10503.5 1
12401100 6273.69 -2912.69 1489.62 53.5521 -9.59604 54.405 
10504 1
12401100 6249.62 -2870 1525.54 -48.4445 85.9 98.6189 
10504.5 1
12401100 6356.85 -2894.92 1528.92 215.756 -50.147 221.507 
10505 1
12401100 6268.46 -2852.38 1495.31 -177.479 85.4186 196.965 
10505.5 1
12401100 6172.14 -2909.71 1479.64 -187.027 -111.32 217.649 
10506 1
12401100 6263 -2984.46 1477 177.803 -146.276 230.24 
10506.5 1
12401100 6549.85 -2894.38 1476.23 581.838 182.712 609.852 
10507 1
12401100 6458.14 -2790.79 1489.93 -186.389 210.567 281.21 
10507.5 1
12401100 6411.79 -2853.64 1485.29 -94.0307 -127.499 158.423 
10508 1
12401100 6377.62 -2807.77 1497.92 -67.664 90.8389 113.27 
10508.5 1
12401100 6391.27 -2815.27 1546.4 26.8726 -14.7587 30.6587 
10509 1
12401100 6342.93 -2817.07 1568.8 -97.4462 -3.62903 97.5138 
10509.5 1
12401100 6343.33 -2872.47 1542.07 0.808081 -111.919 111.922 
10510 1
12401100 6346.6 -2962.27 1513.2 6.59933 -181.414 181.534 
10510.5 1
12401100 6334.53 -2858.6 1526.4 -24.279 208.585 209.993 
10511 1
12401100 6291.79 -2846.93 1540.36 -83.8189 22.8852 86.8869 
10511.5 1
12401100 6276.86 -2867.29 1533.21 -29.4449 -40.1522 49.7916 
10512 1
12401100 6253.69 -2878.15 1522.85 -46.0534 -21.6066 50.87 
10512.5 1
12401100 6276.77 -2790.08 1587.77 45.2489 172.7 178.529 
10513 1
12401100 6221.62 -2825.31 1548.38 -110.308 -70.4615 130.892 
10513.5 1
12401100 6197.92 -2848.92 1506.92 -49.2697 -49.0831 69.546 
10514 1
12401100 6291.85 -3028.54 1481.15 189.374 -362.141 408.667 
10514.5 1
12401100 6352.15 -3124.23 1470.92 118.25 -187.632 221.786 
10515 1
12401100 6432.92 -3195.69 1434.15 158.061 -139.846 211.046 
10515.5 1
12401100 6418.33 -3181.42 1471.83 -29.4742 28.8397 41.2366 
10516 1
12401100 6503.46 -3118.92 1484.38 173.025 127.019 214.643 
10516.5 1
12401100 6484.85 -3030.23 1490.54 -37.2308 177.385 181.25 
10517 1
12401100 6314.25 -2921.83 1481.83 -348.867 221.672 413.336 
10517.5 1
12401100 6277.83 -2875.83 1488.42 -73.7179 93.1174 118.765 
10518 1
12401100 6291.38 -2897.77 1488.85 26.6758 -43.1809 50.7561 
10518.5 1
12401100 6294.38 -2888.92 1495.46 5.80271 17.1105 18.0677 
10519 1
12401100 6284.42 -2877.67 1540.92 -19.9359 22.5128 30.071 
10519.5 1
12401100 6336.58 -2902.08 1494.5 107.118 -50.1369 118.271 
10520 1
12401100 6297.92 -2872.54 1517.54 -75.8044 57.9311 95.4061 
10520.5 1
12401100 6349.08 -2869.58 1531.25 104.196 6.01859 104.37 
10521 1
12401100 6300.83 -2911.42 1518.08 -99.4845 -86.2543 131.67 
10521.5 1
12401100 6281.69 -2984.54 1480.62 -36.9518 -141.162 145.918 
10522 1
12401100 6274.25 -2941.08 1483 -14.7665 86.2205 87.4758 
10522.5 1
12401100 6242.08 -2815.69 1480.46 -65.1277 253.828 262.05 
10523 1
12401100 6285.58 -2812.08 1545.08 88.4277 7.33531 88.7314 
10523.5 1
12401100 6287.23 -2910.92 1548.54 3.26225 -195.722 195.749 
10524 1
12401100 6299.83 -2911.33 1542.58 24.3293 -0.792001 24.3422 
10524.5 1
12401100 6307 -2919.25 1540.75 14.8995 -16.4588 22.201 
10525 1
12401100 6298.92 -2888.46 1530.92 -16.2187 61.8242 63.9162 
10525.5 1
12401100 6344 -2874.83 1514 88.3861 26.722 92.3373 
10526 1
12401100 6343.46 -2884 1497.23 -1.06838 -18.1878 18.2192 
10526.5 1
12401100 6334.33 -2959.33 1514.67 -17.8634 -147.423 148.502 
10527 1
12401100 6462.5 -3068.08 1478.17 264.261 -224.227 346.571 
10527.5 1
12401100 6478 -3121.46 1476.92 30.9381 -106.543 110.944 
10528 1
12401100 6371.5 -3003.92 1495.33 -205.996 227.36 306.801 
10528.5 1
12401100 6254.36 -2941.64 1534.27 -245.055 130.294 277.54 
10529 1
12401100 6244.75 -2987.25 1501.42 -19.7405 -93.6625 95.7202 
10529.5 1
12401100 6226.46 -2965.23 1530.92 -35.3059 42.5082 55.258 
10530 1
12401100 6227.33 -2953.67 1564.5 1.70272 22.5861 22.6502 
10530.5 1
12401100 6245.67 -2939.83 1527 37.1873 28.0595 46.5857 
10531 1
12401100 6262.83 -2869.83 1537.75 34.1965 139.442 143.574 
10531.5 1
12401100 6272.17 -2865.17 1526 18.6667 9.33333 20.87 
10532 1
12401100 6334.92 -2901.75 1542.42 126.512 -73.7567 146.442 
10532.5 1
12401100 6294.08 -2915.17 1525.75 -83.1636 -27.3252 87.5377 
10533 1
12401100 6221.75 -2895.33 1500.08 -148.224 40.6421 153.695 
10533.5 1
12401100 6234.92 -2922.08 1481.23 25.7287 -52.2336 58.2264 
10534 1
12401100 6265.33 -2827.17 1544.17 60.8205 189.821 199.326 
10534.5 1
12401100 6293.92 -2831.31 1515.69 57.1795 -8.28205 57.7762 
10535 1
12401100 6347.67 -2943.5 1483.5 105.587 -220.417 244.402 
10535.5 1
12401100 6302.58 -2952.67 1487.08 -93.1474 -18.9394 95.0533 
10536 1
12401100 6295.38 -2879.54 1563.69 -14.4263 146.55 147.258 
10536.5 1
12401100 6301.5 -2852.83 1560.42 12.0857 52.7769 54.143 
10537 1
12401100 6273.08 -2894.58 1529.67 -57.5236 -84.5142 102.233 
10537.5 1
12401100 6348.23 -3087.46 1500.85 146.772 -376.715 404.298 
10538 1
12401100 6501 -3095.42 1481.58 300.727 -15.6597 301.134 
10538.5 1
12401100 6526.33 -3094.67 1496.08 52.1262 1.54321 52.149 
10539 1
12401100 6552.62 -3052.38 1503.54 52.2506 84.0597 98.9756 
10539.5 1
12401100 6509 -2986.42 1505.75 -85.1863 128.844 154.458 
10540 1
12401100 6314.67 -2866.83 1489.58 -396.599 244.048 465.671 
10540.5 1
12401100 6343 -2812.58 1483.75 57.4713 110.041 124.145 
10541 1
12401100 6315 -2860.23 1517.38 -55.4455 -94.3514 109.437 
10541.5 1
12401100 6335.5 -2887.08 1502.08 39.961 -52.3442 65.8544 
10542 1
12401100 6401.38 -3019.31 1482.23 132.832 -266.581 297.842 
10542.5 1
12401100 6310.75 -2896.83 1508.17 -183.843 248.427 309.054 
10543 1
12401100 6227.42 -2838.58 1537.83 -169.722 118.635 207.074 
10543.5 1
12401100 6208.08 -2877.08 1534.38 -38.2208 -76.0743 85.1359 
10544 1
12401100 6271.67 -2803.17 1514.92 125.177 145.493 191.93 
10544.5 1
12401100 6305 -2795.42 1504.58 68.306 15.8811 70.1279 
10545 1
12401100 6274.08 -2845.54 1541.77 -61.4773 -99.6457 117.084 
10545.5 1
12401100 6219.46 -2804.38 1534.54 -107.089 80.6938 134.088 
10546 1
12401100 6229.58 -2830.25 1560.83 20.3249 -51.9385 55.7738 
10546.5 1
12401100 6278.23 -2807.77 1537.46 98.4766 45.5076 108.483 
10547 1
12401100 6239.67 -2785 1557.42 -75.9136 44.8213 88.1579 
10547.5 1
12401100 6237.58 -2816.42 1554.92 -4.31332 -65.0449 65.1877 
10548 1
12401100 6244.69 -2838.08 1538.62 14.0772 -42.8916 45.1426 
10548.5 1
12401100 6314.15 -2818.62 1542.77 133.837 37.4981 138.991 
10549 1
12401100 6293.42 -2839.08 1536.83 -42.2346 -41.6863 59.3423 
10549.5 1
12401100 6254.15 -2884.62 1555.69 -80.1282 -92.9226 122.699 
10550 1
12401100 6248.83 -2896.75 1502.25 -10.7485 -24.5144 26.7672 
10550.5 1
12401100 6259.92 -2903.85 1519.69 22.0911 -14.1358 26.2267 
10551 1
12401100 6487.83 -3043.67 1527.17 456.734 -280.201 535.835 
10551.5 1
12401100 6441.77 -3090 1525.85 -91.9443 -92.4817 130.409 
10552 1
12401100 6311.62 -2964.54 1533.77 -251.748 242.672 349.667 
10552.5 1
12401100 6286.85 -2899.92 1524.46 -48.7583 127.196 136.221 
10553 1
12401100 6273.33 -2797.92 1531.08 -28.0349 211.632 213.48 
10553.5 1
12401100 6283.15 -2943.38 1549.08 20.001 -296.269 296.943 
10554 1
12401100 6354.46 -3106.15 1543.15 139.273 -317.909 347.078 
10554.5 1
12401100 6418.33 -3142.17 1520.42 129.295 -72.9004 148.431 
10555 1
12401100 6430 -3171.38 1494 23.4742 -58.7886 63.302 
10555.5 1
12401100 6399.31 -3145.54 1472 -59.9459 50.4808 78.3698 
10556 1
12401100 6416.77 -3114 1461 34.1046 61.5986 70.4095 
10556.5 1
12401100 6411.33 -3130.92 1495.17 -11.2312 -34.9518 36.712 
10557 1
12401100 6435.92 -3120.38 1495.46 49.7768 21.3199 54.1504 
10557.5 1
12401100 6532.31 -3035.62 1464.23 190.108 167.198 253.172 
10558 1
12401100 6608.77 -3087.92 1459.77 153.537 -105.036 186.027 
10558.5 1
12401100 6520.31 -3100.77 1478.85 -176.923 -25.6923 178.779 
10559 1
12401100 6528.92 -3003.46 1504.77 16.9594 191.551 192.3 
10559.5 1
12401100 6602.54 -2979.92 1485.77 147.822 47.266 155.195 
10560 1
12401100 6672.08 -2986.69 1455.46 138.799 -13.5114 139.455 
10560.5 1
12401100 6404.08 -3009.92 1489.38 -538.153 -46.6481 540.171 
10561 1
12401100 6231.21 -2881.5 1562.07 -346.418 257.361 431.555 
10561.5 1
12401100 6243.92 -2989.31 1509.62 25.4176 -215.615 217.108 
10562 1
12401100 6271.57 -3039.93 1510.79 55.6305 -101.853 116.055 
10562.5 1
12401100 6247.54 -2804.38 1527.38 -46.4854 455.598 457.963 
10563 1
12401100 6284.21 -2967.71 1553.36 75.4647 -336.069 344.438 
10563.5 1
12401100 6420.79 -3077.93 1497.71 275.902 -222.655 354.538 
10564 1
12401100 6452.92 -3139.31 1473 64.5329 -123.251 139.124 
10564.5 1
12401100 6509.79 -3046.5 1475.5 111.277 181.62 212.998 
10565 1
12401100 6398 -2931.08 1537.46 -221.358 228.561 318.181 
10565.5 1
12401100 6286.85 -2891.23 1530.38 -224.1 80.335 238.065 
10566 1
12401100 6278.38 -2869 1499.46 -16.7888 44.1087 47.1957 
10566.5 1
12401100 6281.92 -2873.15 1513.69 7.28078 -8.54701 11.2277 
10567 1
12401100 6284.36 -2938.14 1491.71 4.88768 -130.5 130.592 
10567.5 1
12401100 6255.36 -2906.07 1496.86 -57.0866 63.1327 85.1154 
10568 1
12401100 6268.79 -2781.93 1552 26.644 246.315 247.752 
10568.5 1
12401100 6297.6 -2813.27 1552.8 57.6286 -62.6762 85.1432 
10569 1
12401100 6299.2 -2812.67 1528.67 3.19361 1.19761 3.41078 
10569.5 1
12401100 6240.2 -2817.4 1534.07 -118.952 -9.54301 119.334 
10570 1
12401100 6188.07 -2826.2 1531.33 -104.685 -17.6707 106.166 
10570.5 1
12401100 6271 -2886.14 1535.21 163.9 -118.464 202.23 
10571 1
12401100 6286.57 -2902.93 1512.29 31.7784 -34.2566 46.7267 
10571.5 1
12401100 6326.5 -2803.43 1491.71 80.5012 200.605 216.154 
10572 1
12401100 6466.79 -2970 1491.93 281.134 -333.81 436.424 
10572.5 1
12401100 6561.5 -3084.5 1462.21 184.989 -223.633 290.228 
10573 1
12401100 6555.46 -3101.31 1451.54 -12.1254 -33.7504 35.8624 
10573.5 1
12401100 6558.31 -3099.46 1485.62 5.89266 3.82226 7.02375 
10574 1
12401100 6275.23 -2980.23 1512.08 -561.661 236.569 609.448 
10574.5 1
12401100 6330.54 -2921.92 1501.62 110.395 116.383 160.412 
10575 1
12401100 6351.15 -2897.15 1468.54 40.5815 48.7583 63.4368 
10575.5 1
12401100 6314.23 -2890.23 1471.69 -73.2601 13.7363 74.5367 
10576 1
12401100 6270.5 -2849.83 1552 -87.287 80.6336 118.831 
10576.5 1
12401100 6231.62 -2911.08 1528.77 -80.6735 -127.061 150.508 
10577 1
12401100 6271.43 -2932.5 1513.07 77.7601 -41.8419 88.3028 
10577.5 1
12401100 6213.42 -2932.83 1523.33 -114.648 -0.658762 114.65 
10578 1
12401100 6208.85 -2926.38 1531.38 -9.38504 13.2417 16.2303 
10578.5 1
12401100 6450.58 -2905.83 1524.58 491.336 41.7709 493.108 
10579 1
12401100 6475.62 -2918.54 1508.23 50.0641 -25.4103 56.1435 
10579.5 1
12401100 6435.08 -2952.58 1517.75 -80.7411 -67.8185 105.444 
10580 1
12401100 6466.23 -2982.23 1507.38 61.5562 -58.5918 84.9833 
10580.5 1
12401100 6513.54 -3040.08 1486.69 92.3978 -112.981 145.952 
10581 1
12401100 6500.67 -3066.83 1474.33 -26.0563 -54.1628 60.1044 
10581.5 1
12401100 6504 -3083 1469.92 6.85871 -33.2647 33.9645 
10582 1
12401100 6577.42 -3065.5 1468.58 147.423 35.1406 151.553 
10582.5 1
12401100 6513.23 -3047.08 1501.62 -123.198 35.361 128.172 
10583 1
12401100 6491.67 -3063.83 1496.42 -41.5493 -32.286 52.6187 
10583.5 1
12401100 6346.83 -3059.08 1489.5 -292.593 9.59596 292.75 
10584 1
12401100 6296.92 -2909.33 1530.33 -102.498 307.495 324.128 
10584.5 1
12401100 6265.83 -2830.17 1562.83 -63.5651 161.895 173.927 
10585 1
12401100 6288.69 -2813.38 1588.69 44.7338 32.8416 55.4949 
10585.5 1
12401100 6266.25 -2778.42 1564.67 -44.2649 68.9703 81.953 
10586 1
12401100 6254.67 -2781.17 1558.92 -22.9373 -5.44555 23.5748 
10586.5 1
12401100 6224.42 -2880.67 1558.42 -60.5 -199 207.993 
10587 1
12401100 6267.17 -3021.75 1517.75 85.1594 -281.042 293.661 
10587.5 1
12401100 6346.08 -3109.42 1501.5 158.786 -176.392 237.333 
10588 1
12401100 6377.83 -3140.17 1508.17 64.2713 -62.247 89.4733 
10588.5 1
12401100 6440.33 -3190.83 1478.5 127.551 -103.401 164.198 
10589 1
12401100 6517.5 -3128.58 1480.5 156.525 126.268 201.106 
10589.5 1
12401100 6525.58 -3058.17 1489.25 16.2643 141.683 142.614 
10590 1
12401100 6512.75 -3032.58 1503.92 -25.9259 51.6835 57.8216 
10590.5 1
12401100 6476.33 -3070.83 1504.75 -72.2553 -75.8929 104.788 
10591 1
12401100 6510.67 -3060.33 1487.25 67.9868 20.7921 71.0951 
10591.5 1
12401100 6535.58 -3101 1481.33 49.9332 -81.4963 95.5771 
10592 1
12401100 6546.75 -2980.92 1481.17 22.6965 244.072 245.125 
10592.5 1
12401100 6608.31 -2958.85 1473.31 121.416 43.5316 128.983 
10593 1
12401100 6625.92 -3026.42 1476.58 34.2587 -131.46 135.851 
10593.5 1
12401100 6601.83 -3021.67 1470.08 -49.0496 9.67413 49.9945 
10594 1
12401100 6568.67 -3015.42 1468.83 -66.5997 12.5502 67.7719 
10594.5 1
12401100 6541.42 -3103.33 1470.5 -55.3862 -178.692 187.079 
10595 1
12401100 6539.17 -3123.33 1477.42 -4.54545 -40.404 40.6589 
10595.5 1
12401100 6468.92 -3023.33 1503.67 -140.5 200 244.418 
10596 1
12401100 6494.62 -2971.08 1480.77 50.291 102.263 113.96 
10596.5 1
12401100 6553.67 -2974.92 1483.58 115.787 -7.52891 116.031 
10597 1
12401100 6521.46 -2933.15 1486.85 -64.0261 83.0275 104.847 
10597.5 1
12401100 6508 -2992.08 1477.42 -26.7625 -117.156 120.174 
10598 1
12401100 6534 -3039.46 1476.62 52.1042 -94.9463 108.304 
10598.5 1
12401100 6540.08 -3098.83 1481 12.1667 -118.744 119.365 
10599 1
12401100 6515.23 -3086.38 1481.38 -50.2072 25.1489 56.1536 
10599.5 1
12401100 6534.67 -3134.08 1485.75 38.8718 -95.3974 103.013 
10600 1
12401100 6563.33 -3156.58 1471.08 59.1065 -46.3918 75.1384 
10600.5 1
12401100 6557.46 -3134.62 1476.38 -11.3355 42.4092 43.898 
10601 1
12401100 6594.75 -3119.75 1478.83 74.8764 29.8502 80.6071 
10601.5 1
12401100 6569.15 -3120.23 1470.54 -50.786 -0.953907 50.795 
10602 1
12401100 6539.17 -2943.83 1478.5 -60.2152 354.212 359.293 
10602.5 1
12401100 6388.77 -3112.15 1497.46 -302.003 -337.993 453.26 
10603 1
12401100 6257 -2976.83 1513.5 -259.388 266.379 371.806 
10603.5 1
12401100 6257.75 -3131.17 1486.58 1.53374 -315.61 315.614 
10604 1
12401100 6253.69 -3031.85 1515.54 -8.11538 198.641 198.807 
10604.5 1
12401100 6287.67 -2933.17 1516.5 67.678 196.573 207.897 
10605 1
12401100 6317.08 -2900.42 1526 59.5479 66.2955 89.1126 
10605.5 1
12401100 6287.92 -3025.54 1504.69 -57.7431 -247.766 254.406 
10606 1
12401100 6302.75 -2905.67 1546.08 29.477 238.314 240.13 
10606.5 1
12401100 6249.67 -2920.08 1559.42 -107.893 -29.3022 111.801 
10607 1
12401100 6334.08 -2902.83 1524.42 171.231 34.9899 174.769 
10607.5 1
12401100 6325.85 -2876.08 1495.54 -16.0569 52.1567 54.5724 
10608 1
12401100 6274.08 -2914.25 1494.25 -100.902 -74.4115 125.373 
10608.5 1
12401100 6206.5 -2918.25 1528.25 -135.167 -8 135.403 
10609 1
12401100 6250.17 -2868.25 1533 87.6841 100.402 133.3 
10609.5 1
12401100 6312.5 -2844.58 1520.58 125.672 47.7151 134.425 
10610 1
12401100 6310.58 -2839.08 1552.5 -3.97649 11.4108 12.0838 
10610.5 1
12401100 6292.62 -2870.85 1538.69 -35.5801 -62.8967 72.263 
10611 1
12401100 6211.75 -2918.67 1509.92 -158.56 -93.7657 184.21 
10611.5 1
12401100 6222.5 -2896.67 1511.17 22.0287 45.082 50.1762 
10612 1
12401100 6248.17 -2847.33 1491.33 50.8251 97.6898 110.12 
10612.5 1
12401100 6223.62 -2866.54 1486.85 -48.1398 -37.6571 61.1187 
10613 1
12401100 6232.67 -2928.58 1475.08 17.9589 -123.105 124.408 
10613.5 1
12401100 6197.83 -3064.17 1470.08 -71.5264 -278.405 287.446 
10614 1
12401100 6438.69 -3232.46 1481.77 478.845 -334.582 584.156 
10614.5 1
12401100 6498.25 -3150.92 1479.58 115.871 158.648 196.456 
10615 1
12401100 6508.42 -3068.67 1497.25 20.7483 167.857 169.135 
10615.5 1
12401100 6545.31 -2990.54 1499.69 74.8297 158.475 175.254 
10616 1
12401100 6452.77 -2965.31 1493.38 -181.448 49.4721 188.071 
10616.5 1
12401100 6375.5 -2903.33 1519.58 -154.538 123.949 198.105 
10617 1
12401100 6385.33 -2856.83 1512.08 20.2749 95.8763 97.9966 
10617.5 1
12401100 6095.85 -2829.38 1599.85 -581.3 55.1179 583.907 
10618 1
12401100 6051.67 -2587.92 1682.42 -85.9523 469.782 477.58 
10618.5 1
12401100 6264.25 -2714.58 1641.5 430.331 -256.41 500.93 
10619 1
12401100 6272.15 -3033 1594.77 15.5588 -626.804 626.998 
10619.5 1
12401100 6466.92 -3110.17 1533.33 389.526 -154.333 418.986 
10620 1
12401100 6555.77 -3116.31 1497.08 179.138 -12.3811 179.566 
10620.5 1
12401100 6599.08 -3128.5 1474.92 86.8018 -24.4335 90.1751 
10621 1
12401100 6535.69 -3085.23 1459.92 -129.106 88.1247 156.315 
10621.5 1
12401100 6518.43 -3038.14 1513.29 -34.1856 93.2434 99.3126 
10622 1
12401100 6494.08 -3056.62 1490.08 -48.9973 -37.1681 61.4996 
10622.5 1
12401100 6500.14 -3068.29 1476.93 12.2051 -23.4815 26.4641 
10623 1
12401100 6562.08 -3090.15 1509.46 122.158 -43.1324 129.549 
10623.5 1
12401100 6578.92 -3129.92 1497.25 33.8147 -79.845 86.7102 
10624 1
12401100 6521 -3096 1466.46 -117.003 68.5185 135.59 
10624.5 1
12401100 6367.54 -2884.77 1502.69 -296.258 407.781 504.038 
10625 1
12401100 6343.67 -2816.92 1515.17 -48.1286 136.8 145.019 
10625.5 1
12401100 6264.62 -2857.08 1509 -161.329 -81.9597 180.954 
10626 1
12401100 6190.15 -2856.85 1571.62 -147.741 0.457875 147.742 
10626.5 1
12401100 6178.85 -2964.54 1570.08 -22.4805 -214.1 215.277 
10627 1
12401100 6214.69 -2989.08 1525.23 72.2705 -49.4727 87.5818 
10627.5 1
12401100 6441.8 -3029.4 1462.53 458.803 -81.4608 465.979 
10628 1
12401100 6472.79 -3056.43 1484.86 61.1158 -53.3108 81.0998 
10628.5 1
12401100 6214.13 -2964.67 1547.87 -510.162 180.99 541.316 
10629 1
12401100 6178.53 -2944.53 1541.47 -70.9163 40.1062 81.4717 
10629.5 1
12401100 6246.53 -2901.2 1540.07 137.097 87.3656 162.568 
10630 1
12401100 6335.53 -2863.87 1492.67 179.074 75.1174 194.191 
10630.5 1
12401100 6269.93 -2882.64 1499.71 -132.535 -37.9317 137.856 
10631 1
12401100 6204.43 -2884.21 1544.36 -127.68 -3.06321 127.717 
10631.5 1
12401100 6294.77 -2964.92 1534.77 185.886 -166.067 249.263 
10632 1
12401100 6246.29 -2847.21 1539 -98.3438 238.76 258.221 
10632.5 1
12401100 6203.29 -2849.71 1551.93 -85.3175 -4.96032 85.4615 
10633 1
12401100 6189.43 -2873 1528.43 -27.0647 -45.4799 52.9237 
10633.5 1
12401100 6187.33 -2833.5 1564.5 -4.24137 79.9595 80.0719 
10634 1
12401100 6180.15 -2871.62 1538.62 -14.7726 -78.4267 79.8059 
10634.5 1
12401100 6164.77 -2889.15 1516.77 -30.4044 -34.661 46.1065 
10635 1
12401100 6211.38 -2784.31 1533.08 92.8593 208.857 228.57 
10635.5 1
12401100 6243.77 -2798.23 1515.38 65.0293 -27.958 70.7846 
10636 1
12401100 6300.85 -2898.15 1527.62 113.473 -198.654 228.779 
10636.5 1
12401100 6316.92 -3123.83 1492.42 31.8859 -447.777 448.911 
10637 1
12401100 6282.38 -3006.77 1477 -69.3415 235.068 245.082 
10637.5 1
12401100 6253.17 -2876.5 1476.67 -59.507 265.314 271.906 
10638 1
12401100 6253.58 -2901.75 1472.33 0.840054 -50.9073 50.9142 
10638.5 1
12401100 6261.23 -2848.77 1516.85 14.9364 103.478 104.55 
10639 1
12401100 6249.25 -2788.83 1551.08 -23.6774 118.45 120.794 
10639.5 1
12401100 6389 -2749.17 1533.83 280.622 79.6519 291.708 
10640 1
12401100 6473.58 -2687.58 1542.17 165.525 120.515 204.75 
10640.5 1
12401100 6480.5 -2822.08 1517.17 13.8057 -268.463 268.818 
10641 1
12401100 6461.73 -2826.18 1492.55 -38.7866 -8.46794 39.7002 
10641.5 1
12401100 6329.77 -2790.31 1520.77 -264.445 71.892 274.043 
10642 1
12401100 6249.67 -2817 1520.5 -153.453 -51.1347 161.749 
10642.5 1
12401100 6300 -3030.08 1496.92 101.684 -430.471 442.318 
10643 1
12401100 6420.64 -3150.55 1464.09 245.196 -244.842 346.509 
10643.5 1
12401100 6505.69 -3211.85 1447.77 172.527 -124.342 212.666 
10644 1
12401100 6353.33 -3119.25 1470.75 -299.33 181.918 350.275 
10644.5 1
12401100 6428.92 -3010.58 1446.08 157.794 226.862 276.342 
10645 1
12401100 6568.67 -3009.58 1454.92 282.323 2.0202 282.33 
10645.5 1
12401100 6545 -3027.83 1470.67 -46.8647 -36.1386 59.1802 
10646 1
12401100 6622.5 -3052.83 1466.83 155 -50 162.865 
10646.5 1
12401100 6620.38 -3014 1486.15 -4.15596 76.2934 76.4065 
10647 1
12401100 6672.83 -3044 1477.92 104.065 -59.5238 119.886 
10647.5 1
12401100 6609.92 -3072.38 1471.92 -125.07 -56.4306 137.211 
10648 1
12401100 6551.83 -3129.25 1459.08 -115.717 -113.278 161.933 
10648.5 1
12401100 6479.23 -3127.31 1462.38 -143.2 3.83098 143.252 
10649 1
12401100 6391.92 -3118.67 1494.5 -172.558 17.0771 173.4 
10649.5 1
12401100 6419.25 -3177.42 1490.67 56.3574 -121.134 133.602 
10650 1
12401100 6448.77 -3103.92 1508.23 58.3384 145.244 156.522 
10650.5 1
12401100 6526.92 -3128 1491 159.485 -49.1366 166.882 
10651 1
12401100 6599.92 -3155.38 1475.46 144.854 -54.3346 154.709 
10651.5 1
12401100 6580.17 -3098.5 1477.92 -39.3554 113.316 119.956 
10652 1
12401100 6355.62 -2897.46 1525.38 -457.335 409.447 613.842 
10652.5 1
12401100 6202.85 -2775.62 1518 -303.716 242.239 388.488 
10653 1
12401100 6177.77 -2848.31 1524.77 -49.4614 -143.377 151.669 
10653.5 1
12401100 6222.5 -2870 1532.42 90.183 -43.7345 100.228 
10654 1
12401100 6208.08 -2910.46 1522.92 -28.904 -81.0852 86.0828 
10654.5 1
12401100 6202.75 -2916.33 1511.25 -10.4041 -11.4683 15.4845 
10655 1
12401100 6227 -2890.67 1536.58 49.389 52.2743 71.9157 
10655.5 1
12401100 6254.77 -2861.69 1543.54 55.6498 58.0648 80.4265 
10656 1
12401100 6195.33 -2866.08 1558.83 -119.83 -8.85287 120.157 
10656.5 1
12401100 6237.38 -2905.62 1552.85 84.1026 -79.0641 115.431 
10657 1
12401100 6241.33 -2890 1552.58 7.86597 31.1063 32.0855 
10657.5 1
12401100 6301 -2880.69 1526.85 118.386 18.4676 119.818 
10658 1
12401100 6300.58 -2885.08 1535.58 -0.825083 -8.6951 8.73416 
10658.5 1
12401100 6328.42 -2866.25 1545.08 57.3883 38.8316 69.2915 
10659 1
12401100 6330 -2876.54 1513.08 3.12295 -20.2928 20.5317 
10659.5 1
12401100 6282.25 -2812.5 1548.08 -95.3094 127.821 159.443 
10660 1
12401100 6180.92 -2828.85 1546.15 -202.654 -32.6923 205.274 
10660.5 1
12401100 6220.17 -2882.58 1558.42 78.3305 -107.26 132.817 
10661 1
12401100 6250.92 -2925.85 1557.31 61.5128 -86.5256 106.163 
10661.5 1
12401100 6278.33 -2897.17 1553.92 54.2777 56.7911 78.5576 
10662 1
12401100 6249.58 -2821.67 1561.67 -59.8958 157.292 168.31 
10662.5 1
12401100 6194.85 -2882.54 1533 -108.39 -120.538 162.105 
10663 1
12401100 6201.67 -2886.58 1537.08 13.5867 -8.05751 15.7962 
10663.5 1
12401100 6298.08 -2845.92 1521.38 190.911 80.5154 207.195 
10664 1
12401100 6380.42 -3090 1545.42 162.406 -481.414 508.07 
10664.5 1
12401100 6426.42 -3054 1519.83 94.8454 74.2268 120.438 
10665 1
12401100 6479.58 -3111.67 1506.33 108.282 -117.447 159.747 
10665.5 1
12401100 6363.62 -2952 1530.77 -232.401 319.973 395.466 
10666 1
12401100 6319.75 -2899.17 1504.25 -86.5195 104.208 135.443 
10666.5 1
12401100 6229.62 -2936.46 1485 -178.132 -73.7053 192.778 
10667 1
12401100 6219.75 -2804 1520.58 -19.3819 260.239 260.96 
10667.5 1
12401100 6215.5 -2853.58 1562.83 -8.70902 -101.605 101.978 
10668 1
12401100 6199.23 -2779.62 1551 -32.0892 145.893 149.381 
10668.5 1
12401100 6255.25 -2744.33 1586.42 110.274 69.4529 130.323 
10669 1
12401100 6230.67 -2843.5 1586 -50.583 -204.047 210.223 
10669.5 1
12401100 6274.31 -2878.62 1546.15 85.9075 -69.1248 110.265 
10670 1
12401100 6298.33 -2900.42 1500.83 47.3879 -43.0006 63.9895 
10670.5 1
12401100 6484.17 -3018.83 1475.25 382.373 -243.656 453.406 
10671 1
12401100 6553.58 -2946.92 1507.58 140.805 145.876 202.745 
10671.5 1
12401100 6531.33 -2869.5 1515.17 -44.0594 153.3 159.506 
10672 1
12401100 6596.58 -2942.58 1509.58 131.288 -147.049 197.129 
10672.5 1
12401100 6485.62 -3056.23 1507.77 -218.441 -223.715 312.674 
10673 1
12401100 6480.75 -3149.83 1497.75 -9.53997 -183.534 183.782 
10673.5 1
12401100 6419.08 -3136.33 1504.25 -122.354 26.7857 125.252 
10674 1
12401100 6510.5 -3096.75 1500.17 183.568 79.4846 200.037 
10674.5 1
12401100 6597.67 -3125.25 1475 176.809 -57.8093 186.019 
10675 1
12401100 6613.5 -3128 1470.42 31.7938 -5.52209 32.2698 
10675.5 1
12401100 6572.67 -3134.5 1472.33 -83.1636 -13.2383 84.2107 
10676 1
12401100 6448.58 -3000.25 1502.58 -252.202 272.866 371.566 
10676.5 2
12475600 5172.2 -1871.2 1782.8 0 0 0 
12401100 6516.69 -3033.92 1488.62 132.508 -65.5118 147.818 
10677 2
12475600 5134.17 -1660.92 1763.58 -106.835 590.684 600.267 
12401100 6512.25 -3080.25 1512.25 -8.5265 -88.9192 89.3271 
10677.5 2
12475600 5192 -1352.33 1778.58 117.547 627.202 638.122 
12401100 6544.83 -3012.67 1539.75 66.2263 137.364 152.496 
10678 2
12475600 5284.33 -1146.75 1755.08 188.435 419.558 459.931 
12401100 6537.67 -2963.33 1528.25 -14.6258 100.68 101.737 
10678.5 3
12475801 5723.64 -2109.36 1927.91 0 0 0 
12475600 5383.42 -990.667 1719.33 198.564 312.792 370.495 
12401100 6538.75 -2979.58 1541.25 2.17101 -32.5651 32.6374 
10679 3
12475801 5733.15 -1832.77 1874 19.7049 572.659 572.998 
12475600 5562.23 -923.385 1702.31 354.79 133.496 379.074 
12401100 6571.31 -2903.08 1568.23 64.5986 151.798 164.972 
10679.5 3
12475801 5660.75 -1612.08 1896.83 -141.691 431.871 454.52 
12475600 5903.5 -823.917 1690.75 667.846 194.654 695.635 
12401100 6326 -2790.58 1549.08 -480.054 220.144 528.124 
10680 3
12475801 5707.17 -1489.67 1908.17 94.1515 248.31 265.56 
12475600 6228.5 -890.083 1675.58 659.229 -134.212 672.753 
12401100 6188.92 -2799.92 1526 -278.06 -18.9317 278.703 
10680.5 3
12475801 5930.92 -1574.25 1916.92 458.504 -173.327 490.171 
12475600 6678 -1173.58 1677.92 921.107 -580.943 1089 
12401100 6114.75 -2763.42 1534.5 -151.981 74.7951 169.389 
10681 3
12475801 6216.69 -1660 1865 562.55 -168.799 587.33 
12475600 7096.77 -1559.46 1701.46 824.349 -759.603 1120.96 
12401100 6176 -2814.46 1570 120.571 -100.482 156.952 
10681.5 3
12475801 6665.58 -1879.08 1864.92 894.205 -436.421 995.021 
12475600 7491.5 -2120.83 1693.33 786.316 -1118.27 1367.05 
12401100 6259.67 -2838 1564.33 166.667 -46.8894 173.137 
10682 3
12475801 7071.77 -2060.38 1826.54 801.156 -357.596 877.34 
12475600 7956.54 -2400.31 1679.54 917.236 -551.231 1070.13 
12401100 6119.08 -2484.15 1613.54 -277.297 697.921 750.991 
10682.5 3
12475801 7331.83 -2513.67 1815.83 527.513 -919.436 1060.02 
12475600 8188.17 -2553.5 1681 469.834 -310.735 563.294 
12401100 6153.25 -1943.67 1720.58 69.3166 1096.32 1098.51 
10683 3
12475801 7630.79 -2980.93 1784.71 601.514 -940.165 1116.12 
12475600 8415.43 -2793.14 1692.71 457.267 -482.179 664.522 
12401100 6343.14 -2138.5 1702.5 382.078 -392.019 547.414 
10683.5 3
12475801 7885.54 -3482 1760.31 512.581 -1008.19 1131.01 
12475600 8653.85 -3069.85 1687.23 479.713 -556.747 734.91 
12401100 6716.46 -2407 1679.23 751.144 -540.241 925.245 
10684 3
12475801 8305.69 -4016.69 1777.46 841.992 -1071.53 1362.76 
12475600 8740.46 -3437 1667.92 173.578 -735.779 755.976 
12401100 7076.23 -2723.62 1663.08 720.98 -634.5 960.418 
10684.5 3
12475801 8678.58 -4488.25 1796.08 761.002 -962.363 1226.89 
12475600 8995.17 -3829.17 1714 519.806 -800.34 954.329 
12401100 7545.08 -3285 1659.92 956.842 -1145.68 1492.69 
10685 3
12475801 8883.38 -4841.92 1771.77 412.075 -711.616 822.316 
12475600 9225.92 -4117.77 1713.69 464.299 -580.689 743.487 
12401100 7869.38 -3761.62 1591.23 652.518 -958.985 1159.93 
10685.5 3
12475801 9153.15 -5126 1843.85 535.256 -563.645 777.3 
12475600 9465.46 -4422.62 1699.54 475.275 -604.853 769.242 
12401100 8317.92 -4228.54 1613.23 889.957 -926.435 1284.64 
10686 3
12475801 9319.92 -5408.15 1846.31 328.286 -555.421 645.185 
12475600 9806.23 -4752.62 1674.54 670.806 -649.606 933.793 
12401100 8825.23 -4420.31 1768.15 998.637 -377.498 1067.61 
10686.5 3
12475801 9557.42 -5708.83 1789.33 474.039 -600.159 764.79 
12475600 10005.5 -5001.42 1663.5 397.743 -496.609 636.255 
12401100 9233 -4737.83 1752.75 813.911 -633.784 1031.57 
10687 3
12475801 9833.08 -6005.77 1722.77 544.783 -586.83 800.723 
12475600 10315.2 -5219.85 1648.23 612.116 -431.679 749.021 
12401100 9471.54 -5008.23 1755.15 471.42 -534.382 712.602 
10687.5 3
12475801 10090.8 -6218.08 1711.92 520.746 -428.904 674.637 
12475600 10653.8 -5283.54 1617.85 683.916 -128.671 695.915 
12401100 9768.15 -5140.38 1754.15 599.223 -266.977 656.007 
10688 3
12475801 10472.2 -6367.62 1745 767.373 -300.882 824.252 
12475600 11023.4 -5540.69 1635.38 743.693 -517.412 905.977 
12401100 10107.5 -5389.31 1757.46 682.866 -500.851 846.852 
10688.5 3
12475801 10646.8 -6676.71 1779.14 342.265 -606.076 696.041 
12475600 11449 -5735.64 1635.14 834.54 -382.256 917.92 
12401100 10434.4 -5683 1752.79 640.821 -575.867 861.554 
10689 3
12475801 10664.1 -6719.73 1779 34.4242 -85.6953 92.351 
12475600 11391.1 -5769.67 1602.8 -115.272 -67.7765 133.721 
12401100 10797.7 -5832.4 1745.13 723.857 -297.61 782.65 
10689.5 3
12475801 10793.6 -6725.64 1782.79 263.757 -12.0357 264.032 
12475600 11565.4 -5807.14 1594.5 354.98 -76.3263 363.093 
12401100 11092.9 -6146.36 1824.36 601.212 -639.424 877.678 
10690 3
12475801 10961.9 -6601.15 1781.23 327.532 242.197 407.353 
12475600 11813 -5936.5 1594 833.574 -435.546 940.503 
12401100 11430.8 -6506.54 1844.08 657.278 -700.742 960.756 
10690.5 3
12475801 11234.8 -6510.67 1771.25 547.845 181.701 577.191 
12475600 12220.4 -7490.67 1675 569.814 -2173.66 2247.11 
12401100 11752.3 -6824.92 1823.5 645.711 -639.314 908.661 
10691 2
12475600 12311.1 -7991.77 1808.85 184.644 -1020.58 1037.14 
12401100 12009.5 -7102.54 1814.85 523.683 -565.421 770.678 
10691.5 2
12475600 12776.2 -8440.54 1826.77 920.944 -888.652 1279.78 
12401100 12329.8 -7504.08 1847.85 634.273 -795.126 1017.12 
10692 2
12475600 13323.7 -8730.62 1827.77 1101.69 -583.656 1246.74 
12401100 12712 -7786.38 1852.54 769.076 -568.024 956.101 
10692.5 2
12475600 13708.6 -8903 1813 774.493 -346.85 848.613 
12401100 12974.5 -8028.54 1826.46 528.246 -487.231 718.636 
10693 2
12475600 14026.2 -9161 1811.08 640.354 -520.161 824.997 
12401100 13172.7 -7950.38 1779.15 399.504 157.568 429.454 
10693.5 1
12475600 14583.2 -9708.77 1842 1096.31 -1078.29 1537.72 
10693.5 1
12401100 13502.1 -7993 1771 732.017 -94.7009 738.117 
10694 2
12475600 15090.8 -10164.1 1854.38 1001.37 -898.043 1345.07 
12401100 12160.4 -7110 1776 -1860.89 1224.69 2227.73 
10694.5 2
12475600 15504.2 -10500.3 1852.54 821.838 -668.451 1059.36 
12401100 12000.2 -6726.92 1741.08 -461.583 1103.97 1196.58 
10695 2
12475600 15887.3 -10871.4 1841.69 770.779 -746.634 1073.11 
12401100 11728.1 -5988 1713.69 -547.593 1486.77 1584.4 
10695.5 2
12475600 16232.2 -11354.1 1826.5 708.3 -991.168 1218.24 
12401100 11470.9 -5358.17 1802.92 -528.05 1293.29 1396.94 
10696 2
12475600 16630.9 -11773.2 1832.38 816.953 -858.909 1185.38 
12401100 11151.7 -4828.23 1785.85 -654.148 1085.93 1267.74 
10696.5 2
12475600 17058.5 -12180.3 1857.69 843.423 -802.913 1164.49 
12401100 10930.6 -4376.54 1758.23 -436.049 890.912 991.899 
10697 2
12475600 17662.8 -12598.8 1774.42 1215.89 -841.936 1478.93 
12401100 10657.7 -3770.83 1753.08 -549.193 1218.72 1336.75 
10697.5 2
12475600 18153.2 -12796.2 1798 971.084 -391.051 1046.86 
12401100 10345.1 -3211.69 1771.23 -618.99 1107.21 1268.49 
10698 2
12475600 18433.2 -12901.8 1835.46 559.846 -211.231 598.37 
12401100 10082.7 -2737 1791.38 -524.769 949.385 1084.76 
10698.5 2
12475600 18733 -13096.7 1815.54 600.894 -390.473 716.619 
12401100 9626.23 -2231.15 1818.15 -914.753 1013.72 1365.43 
10699 2
12475600 19171.2 -13292.8 1793.62 886.951 -396.917 971.713 
12401100 9170.85 -1679.77 1831 -921.831 1116.16 1447.62 
10699.5 2
12475600 19587.5 -13691.6 1784.54 819.503 -785.13 1134.91 
12401100 8720.62 -1161.46 1794.69 -886.281 1020.29 1351.48 
10700 2
12475600 20058.2 -14054.8 1769.85 908.672 -701.069 1147.69 
12401100 8224.46 -707.615 1772.31 -957.826 876.151 1298.1 
10700.5 2
12475600 20404.2 -14366.4 1816.5 712.132 -641.25 958.297 
12401100 7883.67 -238.583 1787.92 -701.224 965.087 1192.94 
10701 2
12475600 20822.7 -14678.8 1797.92 857.464 -640.224 1070.11 
12401100 7595.77 242.231 1769.85 -589.954 985.275 1148.4 
10701.5 2
12475600 21383.6 -14713 1756.08 1115.16 -67.9003 1117.22 
12401100 7216.31 817.385 1652.31 -754.397 1143.45 1369.89 
10702 2
12475600 21865.2 -14706.2 1760.23 959.393 13.6378 959.49 
12401100 6896.46 1381.62 1652 -637.144 1123.97 1291.99 
10702.5 2
12475600 22426.2 -14779.8 1706.46 1110.89 -145.773 1120.41 
12401100 6615 2032 1541.08 -557.35 1287.89 1403.32 
10703 2
12475600 23045.8 -14823.1 1792.38 1212.55 -84.7509 1215.51 
12401100 6356.69 2663.62 1532 -505.495 1236.04 1335.41 
10703.5 2
12475600 23590 -15155.1 1810.58 1110.52 -677.564 1300.9 
12401100 6187.33 3166.92 1558.33 -345.631 1027.15 1083.74 
10704 2
12475600 24111.4 -15490.9 1792.67 1072.87 -691.015 1276.15 
12401100 6057.83 3648.17 1688.25 -266.461 990.226 1025.45 
10704.5 2
12475600 24522.9 -15815.7 1786.42 823 -649.5 1048.42 
12401100 5889.83 4028.25 1681.75 -336 760.167 831.113 
10705 2
12475600 24964.5 -16057.2 1838.77 855.707 -468.147 975.396 
12401100 5609.46 4551.62 1716.23 -543.356 1014.27 1150.65 
10705.5 1
12475600 25463.2 -16287 1786.08 997.577 -459.538 1098.33 
10706 1
12475600 26040.7 -16546.2 1738.23 1178.45 -528.885 1291.69 
10706.5 1
12475600 26627 -16791.9 1791 1149.62 -481.9 1246.54 
10707 1
12475600 27272.6 -16949.8 1818.69 1268.4 -310.11 1305.76 
10707.5 1
12475600 27893 -17119.5 1831.23 1245.75 -340.748 1291.51 
10708 1
12475600 28519.8 -17214.8 1829.67 1281.87 -195.034 1296.62 
10708.5 1
12475600 29116.2 -17365.5 1902.38 1229.69 -310.574 1268.3 
10709 1
12475600 29726.4 -17497.7 1811.07 1180.27 -255.808 1207.67 
10709.5 1
12475600 30310.9 -17660.2 1726.15 1139.37 -316.796 1182.59 
10710 1
12475600 30838 -17921.5 1643.54 1060.52 -525.77 1183.69 
10710.5 1
12475600 31469.5 -18042 1555.77 1262.92 -240.923 1285.7 
10711 1
12475600 31990.4 -18330.4 1499.62 1041.85 -576.769 1190.84 
10711.5 1
12475600 32718.4 -18548.1 1708.08 1479.67 -442.464 1544.41 
10712 1
12475600 33388.3 -18633.5 1829.54 1347.93 -171.8 1358.84 
10712.5 1
12475600 33852 -18724.8 1902.31 934.864 -184.088 952.816 
10713 1
12475600 34444.3 -18805 1926.62 1168.26 -158.246 1178.93 
10713.5 1
12475600 34921.9 -19046.5 1883.15 951.425 -481.152 1066.17 
10714 1
12475600 35392 -19333.1 1869.92 929.006 -566.282 1087.99 
10714.5 1
12475600 36024.8 -19519.2 1829.46 1255.65 -369.353 1308.84 
10715 1
12475600 36563.3 -19677.7 1827.5 1110.28 -326.672 1157.34 
10715.5 1
12475600 37194.2 -19808.1 1850.92 1284.92 -265.601 1312.09 
10716 1
12475600 37998.8 -20072.3 1908.69 1602.82 -526.356 1687.03 
10716.5 1
12475600 38518.3 -20157.8 1916.23 1014.57 -166.917 1028.21 
10717 1
12475600 39001.9 -20321.5 1917.85 948.265 -321.116 1001.16 
10717.5 1
12475600 39446.8 -20556.3 1894.85 891.629 -470.479 1008.14 
10718 1
12475600 39862.9 -21002.5 1889 852.604 -914.328 1250.17 
10718.5 1
12475600 40908.8 -21366.1 1846.07 2100.14 -730.207 2223.46 
10719 1
12475600 41251.4 -21819.3 1833.69 658.844 -871.471 1092.49 
10719.5 1
12475600 41454.4 -22081.7 1838.31 414.286 -535.479 677.03 
10720 1
12475600 41857.4 -22461.8 1894.46 804.391 -758.79 1105.81 
10720.5 1
12475600 42262.5 -22806.1 1936.38 806.926 -685.719 1058.93 
10721 1
12475600 42769.6 -22931.5 1857.23 1012.28 -250.269 1042.76 
10721.5 1
12475600 43517.9 -23154.9 1713.46 1502.63 -448.718 1568.19 
10722 1
12475600 44090.4 -23367.9 1712.25 1177.97 -438.258 1256.86 
10722.5 1
12475600 44466.3 -23596 1723.15 776.634 -471.247 908.424 
10723 1
12475600 44635.9 -24127.8 1786.46 335.872 -1053.16 1105.42 
10723.5 1
12475600 44949 -24342.3 1824.46 621.184 -425.519 752.952 
10724 1
12475600 45389.1 -24392.9 1815.08 881.931 -101.421 887.743 
10724.5 1
12475600 45780.6 -24616.5 1815.77 786.209 -449.04 905.407 
10725 1
12475600 46294.5 -24636.2 1826.92 984.38 -37.7247 985.102 
