# Supplementary material for: Intrinsic group behaviour II: On the dependence of triad spatial dynamics on social and personal features; and on the effect of social interaction on small group dynamics
Source: PLoS One. 2019 Dec 3;14(12):e0225704. doi: 10.1371/journal.pone.0225704 (PMC6890182; doi:10.1371/journal.pone.0225704)
Supplement: S3 Data Set — (ZIP) [file pone.0225704.s003.zip › set_3_int/group_traj_triad_int/traj_3_0109_14.dat]

3 12431000 12424900 12430900 0 1 0 0 3 0 1 43.3333 40 50 1800.98 1855.78 1749.68 
10369.5 1
12424900 35341.8 -19044 1782.38 0 0 0 
10370 1
12424900 34969.2 -18968.2 1862 -957.584 194.944 977.225 
10370.5 1
12424900 34510.8 -18877.2 1847.08 -929.981 184.454 948.097 
10371 1
12424900 33949.5 -18729.5 1873.17 -1124.79 296.054 1163.1 
10371.5 1
12424900 33394.3 -18675.9 1877.31 -1119.34 108.018 1124.54 
10372 1
12424900 32744.8 -18570.8 1804.23 -1281.14 207.252 1297.8 
10372.5 1
12424900 32073.8 -18445.2 1717.54 -1307.84 244.864 1330.57 
10373 1
12424900 31360.8 -18191.8 1602.83 -1461.09 519.428 1550.68 
10373.5 1
12424900 30777 -17954.9 1600.64 -1170.01 474.592 1262.6 
10374 1
12424900 30286.9 -17842.6 1672.17 -957.194 219.424 982.022 
10374.5 1
12424900 29769.4 -17621.8 1788.38 -1056.19 450.484 1148.25 
10375 1
12424900 29131.3 -17524.1 1794.54 -1248.68 191.329 1263.26 
10375.5 1
12424900 28598.3 -17359.7 1822.75 -1076.72 332.142 1126.78 
10376 1
12424900 28090.2 -17070.2 1807.31 -1016.21 579.026 1169.59 
10376.5 1
12424900 27500.2 -16944.8 1819.92 -1182.33 251.31 1208.74 
10377 1
12424900 27106.8 -16705 1893.62 -791.712 482.394 927.099 
10377.5 1
12424900 26497.3 -16398.8 1798.31 -1202.09 603.854 1345.24 
10378 1
12424900 25940.7 -16139.8 1807.17 -1124.53 523.258 1240.31 
10378.5 1
12424900 25348.7 -15896.2 1819.23 -1218.05 501.398 1317.22 
10379 1
12424900 24780.4 -15715.6 1797.46 -1136.62 361.077 1192.59 
10379.5 1
12424900 24275.1 -15481.8 1787.64 -986.8 456.699 1087.36 
10380 1
12424900 23701.7 -15164.1 1765.46 -1128.84 625.411 1290.51 
10380.5 1
12424900 23196.3 -14936.7 1784.54 -1029.3 463.105 1128.68 
10381 1
12424900 22607.7 -14664.5 1775.47 -1163.19 537.864 1281.53 
10381.5 1
12424900 21979.8 -14489.4 1713.8 -1238.53 345.431 1285.8 
10382 1
12424900 21455.8 -14288.1 1751.23 -1069.45 410.863 1145.66 
10382.5 1
12424900 20950.6 -14101.1 1813 -1024.6 379.321 1092.56 
10383 1
12424900 20467.3 -13914.7 1799.36 -942.217 363.269 1009.82 
10383.5 1
12424900 20056.1 -13586.6 1839.43 -823.934 657.601 1054.18 
10384 1
12424900 19554.8 -13306.5 1801.15 -1010.83 564.738 1157.89 
10384.5 1
12424900 19081.3 -12991.5 1799.31 -968.224 644.172 1162.93 
10385 1
12424900 18595.9 -12606 1817.43 -951.724 755.807 1215.33 
10385.5 1
12424900 18196.6 -12227.6 1838.31 -793.863 752.256 1093.67 
10386 1
12424900 17563.2 -11701.9 1841.23 -1264.24 1049.29 1642.96 
10386.5 1
12424900 16810.6 -11310.5 1830.46 -1529.71 795.497 1724.19 
10387 1
12424900 16621.2 -10878.5 1813.87 -374.339 853.765 932.225 
10387.5 1
12424900 16440.4 -10598.5 1808.14 -358.673 555.622 661.334 
10388 1
12424900 16344.9 -10490.9 1921.29 -194.501 219.232 293.076 
10388.5 2
12430900 15080 -10521 1892 0 0 0 
12424900 16036 -10222.1 1896.88 -616.624 536.516 817.358 
10389 2
12430900 15004.1 -10459.5 1889.87 -287.374 233.081 370.014 
12424900 15847.2 -10160 1855.73 -369.472 121.453 388.922 
10389.5 2
12430900 14457.5 -10031.5 1880.93 -1104.38 864.646 1402.59 
12424900 15422 -9691.75 1855.5 -1052.48 1159.03 1565.59 
10390 3
12431000 14712.2 -7481.67 1704.33 0 0 0 
12430900 13824.7 -9297.86 1815.79 -1257.96 1458.47 1926.03 
12424900 14428.1 -8365.43 1820.5 -1673.28 2232.86 2790.26 
10390.5 3
12431000 14288.1 -7027.21 1675.29 -1171.53 1255.39 1717.12 
12430900 13517.9 -8776.29 1774.93 -604.049 1026.72 1191.23 
12424900 13767.6 -7851.29 1813.64 -1300.2 1012.09 1647.68 
10391 3
12431000 13938.2 -6800.86 1678.21 -702.524 454.532 836.744 
12430900 12863.5 -8169.29 1776.43 -1313.97 1218.88 1792.25 
12424900 13520.1 -7544.29 1829.57 -496.988 616.466 791.85 
10391.5 3
12431000 13548 -6510.29 1691.79 -783.563 583.477 976.942 
12430900 12355.7 -7624.43 1795.21 -1019.65 1094.09 1495.57 
12424900 13103.4 -7124.5 1814.79 -836.776 842.943 1187.75 
10392 3
12431000 13193.7 -6172.23 1698.77 -730.531 697.021 1009.71 
12430900 12084.2 -7336.15 1806.46 -559.918 594.381 816.577 
12424900 12778 -6756.92 1834 -670.839 757.891 1012.14 
10392.5 3
12431000 12725 -5847.86 1740.64 -941.149 651.353 1144.56 
12430900 11530.1 -6924.93 1825 -1112.47 825.754 1385.45 
12424900 12485.4 -6342.57 1870.79 -587.493 832.031 1018.54 
10393 3
12431000 12451.1 -5436.38 1676.08 -540.282 811.583 974.973 
12430900 11115 -6496.85 1818.62 -818.822 844.344 1176.17 
12424900 12005.9 -5913.46 1845 -945.77 846.371 1269.18 
10393.5 3
12431000 12005.9 -4876.92 1682.46 -901.121 1132.51 1447.28 
12430900 10547.3 -6076.46 1741.85 -1149.17 850.981 1429.95 
12424900 11603.3 -5487.46 1815 -815.011 862.348 1186.54 
10394 3
12431000 11616.5 -4240.62 1678.85 -765.15 1250.11 1465.69 
12430900 10095.8 -5590.08 1722.15 -887.109 955.569 1303.87 
12424900 11324.7 -4969.31 1818.85 -547.378 1017.98 1155.82 
10394.5 3
12431000 11225.6 -3737.33 1656.58 -766.428 986.828 1249.5 
12430900 9647.08 -5349.67 1717 -879.776 471.393 998.107 
12424900 10937.7 -4495.17 1793.42 -758.874 929.688 1200.09 
10395 3
12431000 10923.2 -3340.54 1672.62 -638.037 837.12 1052.55 
12430900 9385.46 -5092.54 1710.15 -551.945 542.465 773.893 
12424900 10647.8 -3968.69 1775.77 -611.436 1110.71 1267.88 
10395.5 3
12431000 10600.6 -2887.36 1687.21 -636.257 893.849 1097.17 
12430900 8943.29 -4703.93 1740.29 -872.142 766.489 1161.09 
12424900 10338.1 -3507.64 1796.07 -610.996 909.368 1095.57 
10396 3
12431000 10253.4 -2560.62 1701.38 -670.245 630.776 920.384 
12430900 8615.46 -4350.23 1700 -632.865 682.814 930.996 
12424900 9859.62 -3089.54 1893.85 -923.66 807.151 1226.64 
10396.5 3
12431000 9809.17 -2178.25 1739 -923.53 794.938 1218.54 
12430900 8299 -3915.83 1627.5 -657.924 903.113 1117.35 
12424900 9607.08 -2739 1860.33 -525.015 728.77 898.191 
10397 3
12431000 9430.54 -1702.08 1755.08 -780.677 981.8 1254.35 
12430900 7921.46 -3473.46 1620.92 -778.43 912.107 1199.12 
12424900 9229.62 -2343.92 1851.54 -778.284 814.592 1126.63 
10397.5 3
12431000 8969.77 -1199.69 1725.23 -903.469 985.068 1336.64 
12430900 7622.23 -2955.08 1708.54 -586.727 1016.44 1173.63 
12424900 8753 -1869.15 1862.62 -934.54 930.92 1319.08 
10398 3
12431000 8531.23 -701.385 1688.54 -851.531 967.588 1288.93 
12430900 7349.85 -2400.62 1771.08 -528.902 1076.62 1199.52 
12424900 8278.08 -1366.54 1836.85 -922.181 975.952 1342.72 
10398.5 3
12431000 8056.31 -253.846 1635.92 -940.442 886.215 1292.21 
12430900 6844.08 -1908.69 1812.62 -1001.52 974.105 1397.11 
12424900 7903.46 -947.692 1815.15 -741.813 829.398 1112.74 
10399 3
12431000 7747.67 119.417 1701.83 -622.26 752.546 976.49 
12430900 6349.42 -1365.33 1821.75 -997.299 1095.48 1481.45 
12424900 7488.17 -633.417 1798.25 -837.288 633.62 1050.01 
10399.5 3
12431000 7324.15 434.615 1735.31 -850.427 632.929 1060.11 
12430900 6042.77 -1114.69 1796.92 -615.758 503.295 795.276 
12424900 6895.23 -209.077 1790.15 -1190.63 852.088 1464.13 
10400 3
12431000 6874.83 860.583 1723.5 -905.888 858.806 1248.27 
12430900 5672.25 -780.667 1779.42 -747.015 673.439 1005.76 
12424900 6390.25 145.667 1805.25 -1018.11 715.209 1244.21 
10400.5 3
12431000 6472.08 1314.92 1677.08 -820.278 925.336 1236.57 
12430900 5259.46 -355.077 1768 -840.71 866.782 1207.52 
12424900 5968.31 578.154 1804.62 -859.353 880.829 1230.59 
10401 3
12431000 5962.62 1755.15 1679.85 -989.246 854.817 1307.41 
12430900 4833 12.8462 1763.62 -828.081 714.414 1093.67 
12424900 5384.23 895.769 1818.08 -1134.13 616.729 1290.97 
10401.5 3
12431000 5469.83 2221.92 1669 -1001.59 948.705 1379.57 
12430900 4432.33 341.25 1666.42 -814.363 667.487 1052.96 
12424900 4846.67 1298.92 1804.58 -1092.61 819.405 1365.73 
10402 3
12431000 5087.62 2536.92 1607.85 -776.866 640.257 1006.7 
12430900 3924.46 761.846 1632 -1032.26 854.87 1340.28 
12424900 4306 1613.08 1772.08 -1098.92 638.537 1270.96 
10402.5 3
12431000 4535.67 2868.58 1571.75 -1119.57 672.739 1306.15 
12430900 3404.25 1108.58 1625.33 -1055.2 703.321 1268.11 
12424900 3623.42 1769.92 1806.17 -1384.55 318.133 1420.63 
10403 3
12431000 3702.69 3209.92 1667.69 -1659.31 679.96 1793.23 
12430900 2764.77 1496.38 1757.62 -1273.87 772.513 1489.8 
12424900 3148.15 2147.77 1797.23 -946.739 752.694 1209.49 
10403.5 3
12431000 3324 3545.31 1723.92 -733.9 649.97 980.342 
12430900 2031.46 1791.85 1777.77 -1421.14 572.6 1532.16 
12424900 2516.62 2337.69 1774.23 -1223.91 368.068 1278.06 
10404 3
12431000 2840.83 3714.58 1759 -964.405 337.876 1021.88 
12430900 1601.42 2020.92 1741.83 -858.373 457.227 972.554 
12424900 1907.33 2590.5 1778.67 -1216.13 504.606 1316.66 
10404.5 3
12431000 2309.38 4014.54 1734.69 -1060.78 598.713 1218.07 
12430900 1139.69 2229.69 1769.85 -921.606 416.718 1011.44 
12424900 1356.69 2836.62 1797 -1099.08 491.248 1203.87 
10405 3
12431000 1734.58 4246.75 1699.42 -1168.3 471.975 1260.03 
12430900 536 2403.17 1793.58 -1227.02 352.59 1276.67 
12424900 791.583 2995.67 1788.83 -1148.6 323.275 1193.22 
10405.5 3
12431000 1068.08 4381.31 1702.08 -1322.43 266.98 1349.11 
12430900 -126.538 2485.62 1777.15 -1314.56 163.589 1324.7 
12424900 93.3077 3129.69 1784.92 -1385.47 265.924 1410.76 
10406 3
12431000 291.833 4603.25 1741.83 -1537.12 439.49 1598.71 
12430900 -728.417 2548.33 1783.08 -1191.84 124.194 1198.29 
12424900 -431.333 3251.42 1755.42 -1038.89 241.038 1066.49 
10406.5 3
12431000 -393.583 4669.67 1751 -1413.23 136.942 1419.85 
12430900 -1302 2734.08 1782.75 -1182.65 382.99 1243.11 
12424900 -972.667 3651.75 1776.25 -1116.15 825.43 1388.21 
10407 3
12431000 -977.692 4851.69 1731.85 -1147.56 357.614 1201.99 
12430900 -1891.92 2967.77 1778.77 -1158.98 459.108 1246.61 
12424900 -1683.38 3734.31 1791.69 -1396.3 162.196 1405.69 
10407.5 3
12431000 -1518.42 4982.92 1718.92 -1054.04 255.798 1084.64 
12430900 -2393 3226.83 1804.08 -976.758 504.998 1099.58 
12424900 -2258.58 3850.75 1794.42 -1121.25 226.983 1143.99 
10408 3
12431000 -2095.75 5049.42 1726.67 -1168.69 134.615 1176.42 
12430900 -2900.58 3363.33 1774.42 -1027.5 276.316 1064 
12424900 -2761.5 4055.25 1861 -1018.05 413.968 1099 
10408.5 3
12431000 -2653.58 5181.17 1740.25 -1138.44 268.878 1169.76 
12430900 -3413.67 3565.08 1780.17 -1047.11 411.735 1125.15 
12424900 -3190.17 4192 1886.83 -874.83 279.082 918.267 
10409 3
12431000 -3195 5248.46 1669.23 -1082.83 134.59 1091.17 
12430900 -3965.08 3625.92 1760.15 -1102.82 121.679 1109.51 
12424900 -3703.46 4324.31 1821.46 -1026.59 264.615 1060.15 
10409.5 3
12431000 -3834.17 5400.92 1616 -1283.47 306.135 1319.47 
12430900 -4554.17 3721.08 1706.5 -1182.91 191.085 1198.25 
12424900 -4330.92 4612.58 1770.75 -1259.95 578.867 1386.56 
10410 3
12431000 -4465.62 5517 1595.92 -1243.01 228.51 1263.84 
12430900 -5147.62 3805.46 1362.31 -1168.21 166.099 1179.96 
12424900 -4997.15 4803.46 1378.15 -1311.49 375.744 1364.25 
10410.5 3
12431000 -5133.42 5714.33 1335.25 -1335.6 394.667 1392.69 
12430900 -5791.42 3931.5 1333 -1287.6 252.077 1312.05 
12424900 -5529.08 4955.42 1320.5 -1063.86 303.91 1106.42 
10411 3
12431000 -5728.42 6036.5 1253 -1221.77 661.533 1389.37 
12430900 -6407.75 4143.58 1483.83 -1265.57 435.489 1338.4 
12424900 -6155.08 5034.92 1488.33 -1285.42 163.244 1295.75 
10411.5 3
12431000 -6079.31 6189 1334.69 -690.73 300.197 753.144 
12430900 -7035.46 4235.77 1525.46 -1235.65 181.468 1248.91 
12424900 -6703 5105.38 1607.38 -1078.58 138.716 1087.46 
10412 3
12431000 -7023.75 6716.83 1351 -1830.31 1022.93 2096.77 
12430900 -7685.83 4431.42 1643.25 -1260.41 379.162 1316.21 
12424900 -7394.33 5211.92 1639.58 -1339.79 206.457 1355.61 
10412.5 3
12431000 -7739.5 6899.58 1387.83 -1437.25 366.968 1483.36 
12430900 -8183.67 4580.25 1554.92 -999.665 298.862 1043.38 
12424900 -8091.58 5292.67 1607.75 -1400.1 162.149 1409.46 
10413 3
12431000 -8356.67 6774.08 1431.75 -1249.33 -254.049 1274.89 
12430900 -8734.33 4576.67 1530.5 -1114.71 -7.25371 1114.73 
12424900 -8617.17 5417.75 1592.33 -1063.93 253.205 1093.65 
10413.5 3
12431000 -9014.5 6766.92 1497.92 -1339.78 -14.5961 1339.86 
12430900 -9395.42 4531.92 1615.67 -1346.4 -91.1405 1349.48 
12424900 -9186.67 5686 1650.25 -1159.88 546.334 1282.11 
10414 3
12431000 -9675.5 6920.5 1472.92 -1332.66 309.644 1368.16 
12430900 -10035.5 4489.08 1589.33 -1290.49 -86.3575 1293.38 
12424900 -9826.17 5840.33 1657.25 -1289.31 311.156 1326.33 
10414.5 3
12431000 -10223.4 6992 1549.5 -1102.45 143.863 1111.8 
12430900 -10595.2 4546 1667.42 -1126.26 114.52 1132.06 
12424900 -10449.8 5979.42 1619.25 -1254.69 279.846 1285.52 
10415 3
12431000 -10781.2 7050.42 1386.25 -1122.23 117.539 1128.37 
12430900 -11113.5 4623.5 1649.83 -1042.76 155.936 1054.35 
12424900 -11017.9 6161.67 1595.08 -1143.19 366.7 1200.57 
10415.5 3
12431000 -11387 7105.58 1452.42 -1202.05 109.458 1207.02 
12430900 -11767.6 4764.08 1630.67 -1297.78 278.935 1327.42 
12424900 -11678.8 6271.25 1626.75 -1311.18 217.427 1329.08 
10416 3
12431000 -11985.1 7089.75 1533 -1184.32 -31.3531 1184.74 
12430900 -12320 4972.25 1464.83 -1093.89 412.211 1168.98 
12424900 -12313.3 6380.58 1587.5 -1256.6 216.502 1275.11 
10416.5 3
12431000 -12551.8 7151.67 1454 -1115.65 121.883 1122.29 
12430900 -12974.4 4936.83 1628.08 -1288.22 -69.7178 1290.11 
12424900 -12924.1 6402.67 1620.42 -1202.26 43.4711 1203.05 
10417 3
12431000 -13120.4 7219.67 1490.17 -1158.01 138.493 1166.26 
12430900 -13513.3 5106.08 1593.92 -1097.59 344.705 1150.45 
12424900 -13439.9 6438.5 1617.08 -1050.58 72.9803 1053.11 
10417.5 3
12431000 -13759.8 7150.42 1447.25 -1307.6 -141.616 1315.25 
12430900 -14105.4 5260.67 1545.42 -1210.8 316.121 1251.39 
12424900 -13993.2 6412.33 1606.17 -1131.56 -53.5106 1132.83 
10418 3
12431000 -14510.4 7295.17 1460 -1474.62 284.381 1501.79 
12430900 -14651.7 5402.5 1564.25 -1073.18 278.651 1108.77 
12424900 -14552.4 6437.67 1613.25 -1098.56 49.7708 1099.69 
10418.5 3
12431000 -15125.6 7427.67 1463.83 -1218.15 262.376 1246.09 
12430900 -15254.8 5542.75 1465.08 -1194.39 277.723 1226.25 
12424900 -15113.2 6507.42 1613.5 -1110.4 138.119 1118.95 
10419 3
12431000 -15664.9 7531.33 1396.33 -1078.67 207.333 1098.41 
12430900 -15827.1 5545.5 1564.67 -1144.5 5.5 1144.51 
12424900 -15577.8 6466.17 1557.17 -929.333 -82.5 932.988 
10419.5 3
12431000 -16292.8 7235.33 1434 -1245.87 -587.302 1377.35 
12430900 -16391.8 5662.83 1630.58 -1120.54 232.804 1144.46 
12424900 -16140.8 6386 1575.33 -1117.06 -159.061 1128.33 
10420 3
12431000 -16910.9 7268.25 1420.5 -1236.17 65.8333 1237.92 
12430900 -16866.6 5669.67 1544.67 -949.5 13.6667 949.598 
12424900 -16737.9 6432.67 1577.75 -1194.17 93.3333 1197.81 
10420.5 3
12431000 -17640.4 7299.08 1377.33 -1427.59 60.3392 1428.87 
12430900 -17496.2 5709.75 1609.33 -1232.06 78.441 1234.56 
12424900 -17366.8 6450.17 1616.08 -1230.76 34.2466 1231.23 
10421 3
12431000 -18299.2 7369.82 1464.09 -1314.9 141.187 1322.46 
12430900 -17940.6 5759.55 1550.55 -887.165 99.3921 892.715 
12424900 -18083.8 6330.27 1594.82 -1431.11 -239.309 1450.98 
10421.5 3
12431000 -18796.5 7271.67 1442.92 -1017.01 -200.719 1036.63 
12430900 -18430.3 5665.75 1544.33 -1001.43 -191.811 1019.63 
12424900 -18650.8 6434.42 1558.17 -1159.37 212.973 1178.77 
10422 3
12431000 -19347.3 7292.83 1431.92 -1097.28 42.1647 1098.09 
12430900 -18956 5588.83 1509.42 -1047.14 -153.22 1058.3 
12424900 -19140.8 6523.83 1569.33 -976.262 178.121 992.378 
10422.5 3
12431000 -19884.2 7312.08 1368.58 -1060.94 38.0435 1061.62 
12430900 -19528.9 5554 1492.67 -1132.25 -68.8406 1134.34 
12424900 -19703 6514.33 1559.83 -1111 -18.7747 1111.16 
10423 3
12431000 -20343.8 7104.18 1466.82 -936.154 -423.425 1027.46 
12430900 -19991.5 5387.91 1480.73 -942.032 -338.271 1000.93 
12424900 -20303.2 6324.55 1536.82 -1222.37 -386.533 1282.02 
10423.5 3
12431000 -20842 7088.58 1398.58 -1022.96 -32.0297 1023.46 
12430900 -20394.2 5319.67 1549.58 -826.924 -140.128 838.713 
12424900 -20818.9 6180.42 1540.5 -1059 -295.952 1099.58 
10424 3
12431000 -21343.4 7158.83 1333.08 -990.942 138.834 1000.62 
12430900 -20836.6 5215.42 1412.17 -874.341 -206.028 898.287 
12424900 -21170 6193.25 1486.17 -693.841 25.3623 694.304 
10424.5 3
12431000 -21969.2 7011.67 1411 -1229.54 -289.129 1263.07 
12430900 -21567.6 5208.17 1484.25 -1436.15 -14.2436 1436.22 
12424900 -21627.6 6074.5 1505.83 -898.985 -233.301 928.764 
10425 3
12431000 -22576.8 7018.67 1243.25 -1193.68 13.7525 1193.76 
12430900 -22036.3 5000.75 1413.58 -920.923 -407.498 1007.05 
12424900 -22014 5951.83 1417 -759.168 -240.995 796.502 
10425.5 3
12431000 -23386.2 6768.83 1645.5 -1625.33 -501.673 1701 
12430900 -22583.3 4778.25 1645.58 -1098.39 -446.787 1185.79 
12424900 -22480 5936.33 1451.58 -935.743 -31.1245 936.26 
10426 3
12431000 -24036.8 6497.92 1680.17 -1311.49 -546.203 1420.69 
12430900 -23101.1 4661 1668.92 -1043.85 -236.391 1070.28 
12424900 -22843.8 6024.17 1446.25 -733.535 177.083 754.607 
10426.5 3
12431000 -24434.4 6286.58 1695.33 -798.527 -424.364 904.285 
12430900 -23507.5 4649 1772.5 -816.098 -24.0964 816.453 
12424900 -23407.8 5842.33 1794.58 -1132.36 -365.127 1189.77 
10427 3
12431000 -24854.8 6050.33 1680.42 -849.158 -477.273 974.094 
12430900 -23826.7 4449.33 1752.58 -644.781 -403.367 760.557 
12424900 -23862.2 5740.5 1977.42 -918.013 -205.724 940.782 
10427.5 3
12431000 -25371 5769.5 1673.08 -1020.26 -555.007 1161.45 
12430900 -24169.1 4216.25 1716.58 -676.713 -460.639 818.614 
12424900 -24368.8 5603.42 1951.5 -1001.15 -270.916 1037.16 
10428 3
12431000 -25840.1 5463.45 1665.82 -945.748 -617.027 1129.23 
12430900 -24347.5 4070.64 1742.64 -359.803 -293.576 464.376 
12424900 -24859.7 5374.09 1870.82 -989.874 -462.35 1092.53 
10428.5 3
12431000 -26380.2 5271.92 1668.17 -1091.23 -386.945 1157.8 
12430900 -24574.2 3824.58 1728.17 -457.989 -497.077 675.899 
12424900 -25374.3 5142.33 1815 -1039.61 -468.197 1140.17 
10429 3
12431000 -26895.2 4999.82 1674.36 -1042.37 -550.807 1178.95 
12430900 -24821.1 3573.73 1696 -499.678 -507.806 712.422 
12424900 -25778.9 4779.91 1794.55 -818.979 -733.652 1099.53 
10429.5 3
12431000 -27523.2 4823 1659.17 -1253.63 -352.931 1302.36 
12430900 -25123.4 3302.75 1713.25 -603.445 -540.873 810.363 
12424900 -26207 4420.5 1786.25 -854.473 -717.383 1115.69 
10430 3
12431000 -28013.8 4531.5 1656.08 -948.904 -563.83 1103.78 
12430900 -25436.4 3199.67 1732.75 -605.416 -199.387 637.404 
12424900 -26767.1 4054 1777.58 -1083.33 -708.897 1294.66 
10430.5 3
12431000 -28552.8 4187.09 1696.82 -1099.97 -702.876 1305.36 
12430900 -25859.5 3063.18 1777.55 -863.343 -278.541 907.163 
12424900 -27307.6 3706.64 1824.73 -1103.17 -708.905 1311.31 
10431 3
12431000 -29060 3936.5 1732.58 -1037.18 -512.456 1156.87 
12430900 -26414.5 2993.58 1772.83 -1135.06 -142.328 1143.95 
12424900 -27781.2 3430.67 1819.92 -968.365 -564.355 1120.82 
10431.5 3
12431000 -29534.2 3604.83 1725.42 -940.972 -658.069 1148.25 
12430900 -26971.2 2559.25 1807.33 -1104.5 -861.772 1400.92 
12424900 -28289.2 3193.5 1818.5 -1008.1 -470.569 1112.52 
10432 3
12431000 -30017 3337.08 1711.92 -954.051 -529.15 1090.97 
12430900 -27431.8 2247.25 1832.58 -910.408 -616.601 1099.56 
12424900 -28735.3 2887.42 1828.58 -881.588 -604.908 1069.16 
10432.5 3
12431000 -30422 3017.17 1726.17 -786.408 -621.197 1002.16 
12430900 -27913.8 1796.33 1853.92 -935.922 -875.566 1281.63 
12424900 -29331.8 2662.75 1885.67 -1158.25 -436.246 1237.68 
10433 3
12431000 -30809.9 2677.64 1752.36 -791.651 -692.919 1052.07 
12430900 -28325.5 1330.91 1872.64 -840.043 -949.845 1268.02 
12424900 -29814.3 2329.36 1832.27 -984.57 -680.38 1196.79 
10433.5 3
12431000 -31243.7 2405.17 1794.17 -860.63 -540.614 1016.34 
12430900 -28779 843.917 1811.58 -899.892 -966.255 1320.4 
12424900 -30287.8 1937.42 1849.08 -939.604 -777.673 1219.68 
10434 3
12431000 -31569.9 1992.82 1763.82 -659.076 -833.027 1062.22 
12430900 -29239.7 405.364 1798.27 -930.762 -885.966 1285.01 
12424900 -30695.1 1734.36 1857.27 -822.743 -410.208 919.335 
10434.5 3
12431000 -31907.7 1653.83 1728.33 -685.107 -687.596 970.649 
12430900 -29543.5 166.667 1796.08 -616.172 -484.172 783.639 
12424900 -30980.6 1354.5 1841.25 -579.092 -770.514 963.867 
10435 3
12431000 -32337.4 1211.08 1672.42 -847.633 -873.274 1217 
12430900 -30097.7 -227.25 1778.92 -1093.03 -776.956 1341.04 
12424900 -31401.2 1024.25 1823.58 -829.717 -651.381 1054.86 
10435.5 3
12431000 -32841.5 713 1619 -984.538 -972.819 1384.09 
12430900 -30740.9 -549.417 1837.5 -1256.35 -629.232 1405.11 
12424900 -31939.8 475.25 1769.58 -1051.76 -1072.27 1501.98 
10436 3
12431000 -33241.1 412.667 1654.25 -805.612 -605.511 1007.8 
12430900 -31380.3 -739.167 1855.33 -1289.15 -382.56 1344.71 
12424900 -32286.8 -102.667 1827.58 -699.597 -1165.15 1359.05 
10436.5 3
12431000 -33504.6 14.25 1679.83 -527 -796.833 955.339 
12430900 -31753.6 -1027 1839.08 -746.5 -575.667 942.685 
12424900 -32661.5 -422.583 1793.67 -749.5 -639.833 985.463 
10437 3
12431000 -33852.8 -398.364 1673.09 -709.236 -840.354 1099.64 
12430900 -32230.5 -1306.27 1836.91 -971.224 -568.784 1125.52 
12424900 -33141 -755.545 1788.09 -976.578 -678.131 1188.94 
10437.5 3
12431000 -34150.2 -726.917 1670.25 -612 -676.035 911.903 
12430900 -32686.7 -1561 1832.42 -938.708 -524.13 1075.12 
12424900 -33526.5 -1099.75 1796.83 -793.21 -708.24 1063.38 
10438 3
12431000 -34435.4 -1058.33 1707.58 -566.932 -658.88 869.215 
12430900 -33070.4 -1923.92 1818.42 -762.922 -721.504 1050.06 
12424900 -33996.7 -1476 1793.67 -934.725 -748.012 1197.18 
10438.5 3
12431000 -34857.3 -1401 1787 -838.801 -681.246 1080.59 
12430900 -33488.6 -2239.42 1801.33 -831.345 -627.237 1041.42 
12424900 -34393.7 -1883.42 1813.75 -789.264 -809.973 1130.93 
10439 3
12431000 -35236.1 -1728.92 1806.67 -755.988 -654.524 999.96 
12430900 -33924.8 -2618.92 1810.67 -870.758 -757.485 1154.12 
12424900 -34701.9 -2162 1832.75 -615.269 -556.055 829.309 
10439.5 3
12431000 -35651 -1963.5 1817.5 -845.044 -477.766 970.752 
12430900 -34279.6 -2832.5 1787.08 -722.505 -434.997 843.348 
12424900 -35112.3 -2435.08 1855.33 -835.879 -556.178 1004.01 
10440 3
12431000 -36282.7 -2232.69 1814.92 -1219.48 -519.676 1325.6 
12430900 -34749.8 -3146.23 1799.31 -907.843 -605.658 1091.33 
12424900 -35592.7 -2699.08 1855.15 -927.334 -509.64 1058.15 
10440.5 3
12431000 -36856.1 -2372.45 1833.55 -1153.72 -281.212 1187.5 
12430900 -35115.1 -3422.18 1798.82 -734.899 -555.233 921.065 
12424900 -36054.5 -2738 1874.36 -929.099 -78.3161 932.394 
10441 3
12431000 -37299.5 -2501.69 1885.85 -885.125 -257.96 921.949 
12430900 -35515.7 -3651.38 1798.31 -799.604 -457.491 921.229 
12424900 -36569.6 -2799.38 1896.85 -1028.27 -122.524 1035.54 
10441.5 3
12431000 -37734.3 -2620.83 1916.67 -845.904 -231.792 877.087 
12430900 -35945.3 -3847 1798 -835.877 -380.575 918.438 
12424900 -37053.6 -2983.58 1918.58 -941.572 -358.363 1007.46 
10442 3
12431000 -38261.1 -2466.25 1927.33 -1057.73 310.408 1102.34 
12430900 -36260.3 -4066.42 1786.83 -632.53 -440.596 770.856 
12424900 -37474.8 -2978.42 1929.33 -845.884 10.3748 845.947 
10442.5 3
12431000 -38727.4 -2363.54 1909.77 -947.767 208.763 970.487 
12430900 -36552.5 -4208.31 1807.54 -593.913 -288.396 660.231 
12424900 -37924.1 -3034.08 1920 -913.097 -113.131 920.078 
10443 3
12431000 -39462.5 -2208.31 1894.69 -1485 313.598 1517.75 
12430900 -36809.9 -4403.77 1790.46 -519.969 -394.872 652.91 
12424900 -38430 -3036.77 1943.92 -1022.07 -5.439 1022.08 
10443.5 3
12431000 -39406.7 -2104.5 1894.83 112.49 209.29 237.605 
12430900 -36877 -4567.33 1783.42 -135.236 -329.766 356.419 
12424900 -38797.7 -2861.42 2064.58 -741.263 353.533 821.254 
10444 3
12431000 -39618.3 -2190.08 1856.67 -415.848 -168.14 448.554 
12430900 -36765.8 -4669.83 1771.33 218.566 -201.375 297.192 
12424900 -38923.7 -2869.83 2040.5 -247.544 -16.5357 248.096 
10444.5 3
12431000 -39615.1 -2498.5 1843 6.56566 -623.064 623.099 
12430900 -36833.6 -4577.75 1767 -137.037 186.027 231.052 
12424900 -39063.5 -2804.08 1979.33 -282.492 132.828 312.162 
10445 2
12430900 -36861.6 -4527.83 1767 -56 99.8333 114.467 
12424900 -39237.2 -2461.83 1906.17 -347.5 684.5 767.656 
10445.5 2
12430900 -36760.9 -4598.33 1762.92 203.367 -142.424 248.28 
12424900 -39419.3 -2318.25 1857.58 -367.845 290.067 468.454 
10446 2
12430900 -36740.3 -4721.08 1760 41.1667 -245.5 248.928 
12424900 -39704.8 -2248.75 1826.25 -570.833 139 587.513 
10446.5 2
12430900 -36764.8 -4696.92 1760 -48.4443 47.7475 68.0197 
12424900 -40178.8 -2168.85 1781.38 -936.949 157.913 950.163 
10447 1
12430900 -36708.7 -4740 1760 110.106 -84.4646 138.771 
10447.5 1
12430900 -36659.2 -4715.57 1757.43 99.3535 49.0534 110.803 
10448 1
12430900 -36645.8 -4699.62 1752.46 26.7363 31.9121 41.6318 
10448.5 1
12430900 -36776.4 -4701.43 1751.36 -271.898 -3.77747 271.924 
10449 1
12430900 -36904.6 -4656.4 1752 -259.076 90.9668 274.583 
10449.5 1
12430900 -36976 -4457.29 1752 -139.453 388.895 413.142 
