# Supplementary material for: Intrinsic group behaviour II: On the dependence of triad spatial dynamics on social and personal features; and on the effect of social interaction on small group dynamics
Source: PLoS One. 2019 Dec 3;14(12):e0225704. doi: 10.1371/journal.pone.0225704 (PMC6890182; doi:10.1371/journal.pone.0225704)
Supplement: S3 Data Set — (ZIP) [file pone.0225704.s003.zip › set_3_int/group_traj_triad_int/traj_3_0109_13.dat]

3 12394100 12394500 12300502 0 0 1 0 0 1 0 50 40 70 4.63526e-310 6.95288e-310 0 
10181.5 1
12394100 -36904 -3206.2 1627.8 0 0 0 
10182 1
12394100 -36507.6 -3186.25 1630.33 1132.62 57 1134.05 
10182.5 1
12394100 -36006 -3121.75 1607.08 1013.3 130.303 1021.64 
10183 1
12394100 -35554.3 -2808.92 1555.54 889.158 615.801 1081.58 
10183.5 1
12394100 -35138.4 -2637.55 1559.91 812.391 334.722 878.645 
10184 1
12394100 -34624.7 -2332.75 1553.83 1044.1 619.503 1214.05 
10184.5 1
12394100 -34216.3 -2062.45 1540.18 826.708 547.157 991.376 
10185 2
12394500 -34076.5 -2990 1709.36 0 0 0 
12394100 -33823.8 -1838.33 1525.42 774.042 442.054 891.377 
10185.5 2
12394500 -33694.1 -2688.36 1728 799.924 631.038 1018.87 
12394100 -33291.3 -1599.18 1520 1065.12 478.303 1167.59 
10186 2
12394500 -33291.6 -2499.67 1730.33 803.408 376.641 887.312 
12394100 -32834.8 -1385 1533.33 911.223 427.509 1006.52 
10186.5 2
12394500 -32771 -2193.17 1767.33 1016.76 598.633 1179.9 
12394100 -32453 -1212.92 1567.42 745.605 336.1 817.858 
10187 2
12394500 -32281.5 -2059.18 1771.91 982.84 269.046 1019 
12394100 -31899.2 -1087.64 1576.36 1112.08 251.567 1140.18 
10187.5 2
12394500 -31853.6 -1912 1774.67 899.08 309.205 950.764 
12394100 -31353.2 -838.667 1556.17 1146.92 523.046 1260.55 
10188 2
12394500 -31366.4 -1724.92 1764 951.56 365.385 1019.3 
12394100 -30754.2 -661.077 1543.38 1169.96 346.855 1220.29 
10188.5 2
12394500 -30791.5 -1496.75 1736.5 1131.66 449.16 1217.54 
12394100 -30276.4 -394 1523.17 940.579 525.742 1077.54 
10189 2
12394500 -30341.5 -1225.5 1649.25 918.367 553.571 1072.31 
12394100 -29706.8 -73.0833 1478.83 1162.59 654.932 1334.37 
10189.5 2
12394500 -29909.8 -828 1594.17 877.541 807.927 1192.82 
12394100 -29337.2 573.417 1486.58 751.186 1314.02 1513.59 
10190 2
12394500 -29354.4 -492 1608.46 1093.24 661.417 1277.75 
12394100 -28763.2 1102.15 1502.23 1129.95 1040.82 1536.26 
10190.5 2
12394500 -28882.1 -194.75 1594.08 917.09 577.184 1083.6 
12394100 -28213.1 1348.42 1557.83 1068.1 478.18 1170.25 
10191 2
12394500 -28478.7 133.167 1562.08 830.075 674.726 1069.71 
12394100 -27968.8 1406.5 1584.92 502.572 119.513 516.587 
10191.5 2
12394500 -28289.2 509.833 1545.33 386.565 768.707 860.432 
12394100 -27631.6 1721.25 1554.17 688.265 642.347 941.445 
10192 2
12394500 -27976.2 850.167 1536 623.672 677.955 921.189 
12394100 -27149.7 2135.5 1551.75 959.993 825.199 1265.92 
10192.5 2
12394500 -27340.3 1162.33 1698.92 1246.73 612.092 1388.88 
12394100 -26758.1 2635.08 1549.42 767.81 979.575 1244.63 
10193 2
12394500 -26825.2 1646.42 1773.08 1038.47 975.974 1425.12 
12394100 -26376.7 2961 1521.17 768.985 657.09 1011.49 
10193.5 2
12394500 -26393.6 2004.58 1724.75 861.61 714.904 1119.58 
12394100 -26082.9 3400.17 1534.5 586.327 876.58 1054.6 
10194 2
12394500 -25963.7 2301.33 1666.25 842.974 581.863 1024.29 
12394100 -25708.6 3741.67 1527.25 733.987 669.608 993.535 
10194.5 2
12394500 -25596.1 2630.5 1617.67 723.589 647.966 971.309 
12394100 -25416.4 4043 1543.58 575.131 593.176 826.216 
10195 2
12394500 -25254.4 2788.83 1590.83 690.236 319.865 760.749 
12394100 -24984.9 4358.5 1539.25 871.717 637.374 1079.88 
10195.5 2
12394500 -24804.8 3329 1660.5 895.75 1076.03 1400.07 
12394100 -24572.2 4885.08 1571.5 822.211 1048.97 1332.81 
10196 2
12394500 -24167.8 3778.83 1662.67 1256.25 887.245 1537.97 
12394100 -24151.5 5187.42 1572.75 829.717 596.318 1021.78 
10196.5 2
12394500 -23766.3 4079.55 1694.45 824.56 617.479 1030.14 
12394100 -23744.2 5454.36 1536.45 836.382 548.146 1000 
10197 2
12394500 -23582.6 4332.5 1711.75 372.595 513.092 634.106 
12394100 -23193.2 5754.5 1511.75 1117.51 608.796 1272.58 
10197.5 2
12394500 -22983.2 4724.5 1737 1163.92 761.165 1390.71 
12394100 -22493 6053.67 1456.33 1359.71 580.906 1478.6 
10198 2
12394500 -22704.7 4971.58 1681.58 551.485 489.274 737.241 
12394100 -22137 6253.08 1279.75 704.95 394.884 808.015 
10198.5 2
12394500 -22378.6 5194.08 1440.5 652.167 445 789.523 
12394100 -21800.3 6536.67 1214.58 673.333 567.167 880.373 
10199 2
12394500 -22003.4 5456.75 1404.08 759.447 531.714 927.081 
12394100 -21555.2 6762.08 1246.67 496.12 456.309 674.057 
10199.5 2
12394500 -21396.8 5760.85 1522.69 1218.17 610.635 1362.65 
12394100 -21259.8 6976.69 1348.77 593.335 430.942 733.319 
10200 2
12394500 -20908.5 6038.42 1564.08 974.589 554.033 1121.06 
12394100 -21063.4 7096.5 1144.42 391.921 239.137 459.117 
10200.5 2
12394500 -20384.4 6041.38 1342.69 1054.56 5.97173 1054.58 
12394100 -20767.7 7231.31 1210.54 595.019 271.243 653.927 
10201 2
12394500 -20068.4 6167.17 1436.58 633.202 252.068 681.53 
12394100 -20516.1 7407 1233.17 504.226 352.089 614.988 
10201.5 2
12394500 -19545.2 6242.69 1375.38 1078.89 155.723 1090.07 
12394100 -20182.5 7632.69 1158.54 687.88 465.345 830.497 
10202 2
12394500 -18937.6 6434.38 1356.69 1188.92 375.132 1246.7 
12394100 -19854.2 7902.92 1332.62 642.33 528.827 832.014 
10202.5 2
12394500 -18598.2 6454.46 1454.46 670.873 39.6777 672.045 
12394100 -19391.2 8215.31 1261.85 915.02 617.361 1103.81 
10203 2
12394500 -18188.6 6563.46 1480 814.192 216.7 842.536 
12394100 -18913.2 8488 1240 950.298 542.132 1094.06 
10203.5 2
12394500 -17785 6698.46 1489.38 805.62 269.461 849.489 
12394100 -18477.2 8731.08 1309.62 870.413 485.183 996.505 
10204 2
12394500 -17405.8 6809.67 1512.5 765.993 224.657 798.258 
12394100 -17992.9 8942.08 1280.33 978.257 426.276 1067.1 
10204.5 2
12394500 -17092.8 6841.92 1496 641.393 66.0861 644.789 
12394100 -17559.6 9094 1173.75 887.978 311.305 940.965 
10205 2
12394500 -17156 6952.08 1521.69 -126.841 221.205 254.991 
12394100 -17750.5 9096.85 1322.69 -383.29 5.71517 383.332 
10205.5 2
12394500 -16968.2 7001 1529.46 364.6 94.9963 376.773 
12394100 -17521.4 9433.54 1254.31 444.81 653.771 790.742 
10206 2
12394500 -16641.5 7159.69 1514.92 643.095 312.386 714.952 
12394100 -17052.2 9930.38 1140.23 923.531 978.044 1345.17 
10206.5 2
12394500 -16398.8 7387.85 1483.15 474.936 446.485 651.854 
12394100 -16623.8 10205.5 1228.62 838.477 538.462 996.486 
10207 2
12394500 -16126.2 7657.15 1504 556.515 549.608 782.162 
12394100 -15919.2 10585.1 1323.15 1437.83 774.568 1633.19 
10207.5 2
12394500 -16034.5 7958.15 1518.31 185.988 610.548 638.248 
12394100 -15745.2 10497 1349.62 352.941 -178.655 395.582 
10208 2
12394500 -15976.1 7894.23 1503.15 117.003 -128.102 173.493 
12394100 -15585.1 10226.4 1351.62 320.95 -542.315 630.17 
10208.5 2
12394500 -15957.7 7925.21 1486.5 37.6284 63.4908 73.8036 
12394100 -15408.6 9789.5 1378.86 361.545 -895.255 965.504 
10209 2
12394500 -15861.9 7970.94 1493.44 189.032 90.1839 209.443 
12394100 -15331.7 9388.5 1146.5 151.786 -790.927 805.36 
10209.5 2
12394500 -15702.6 7777.53 1483.4 311.084 -377.743 489.349 
12394100 -15290.7 9238.8 1307.27 80.1188 -292.383 303.161 
10210 2
12394500 -15490.2 7644 1483 427.364 -268.679 504.805 
12394100 -15117.1 8943.67 1163.8 349.162 -593.83 688.874 
10210.5 2
12394500 -15250.2 7502.93 1483.21 483.842 -284.418 561.246 
12394100 -14991.7 8681 1342.14 252.861 -529.57 586.842 
10211 2
12394500 -14549.4 7102.29 1501.36 1387.69 -793.352 1598.47 
12394100 -14864.4 8513 1353.64 252.051 -332.673 417.374 
10211.5 2
12394500 -13999.5 6850.79 1531.36 1115.47 -510.142 1226.59 
12394100 -14634.9 8349.21 1309.5 465.517 -332.223 571.907 
10212 2
12394500 -13563.4 6700.57 1500.93 902.839 -311.003 954.904 
12394100 -14491.9 8195.5 1347.5 296.214 -318.249 434.77 
10212.5 2
12394500 -13049.8 6492.21 1479.86 1019.13 -413.407 1099.79 
12394100 -13866.9 7775 1297.36 1240.08 -834.325 1494.62 
10213 2
12394500 -12679.6 6256.58 1499.92 724.466 -461.117 858.767 
12394100 -13253.2 7527.42 1301.08 1200.8 -484.508 1294.86 
10213.5 2
12394500 -12292.1 6009.71 1484 795.712 -506.918 943.464 
12394100 -12724.6 7425.86 1285.79 1085.58 -208.541 1105.43 
10214 2
12394500 -11835.2 5687.29 1535.79 885.382 -624.862 1083.68 
12394100 -12277 7173.5 1274.79 867.386 -489.064 995.763 
10214.5 2
12394500 -11413.2 5436.15 1531.23 824.337 -490.492 959.225 
12394100 -11684.7 7004.31 1307.85 1156.85 -330.454 1203.12 
10215 2
12394500 -11028.6 5183.25 1514.67 783.239 -515.079 937.428 
12394100 -11322.8 6847.75 1296.25 737.153 -318.855 803.158 
10215.5 2
12394500 -10642.2 4905.85 1545 801.561 -575.527 986.778 
12394100 -10998.6 6736.54 1292.69 672.478 -230.729 710.959 
10216 2
12394500 -10236.7 4712.15 1511.54 807.846 -385.841 895.259 
12394100 -10572.8 6628.77 1339 848.299 -214.68 875.042 
10216.5 2
12394500 -9869.54 4575.08 1548 714.307 -266.687 762.467 
12394100 -10230.3 6487.62 1302.23 666.268 -274.618 720.644 
10217 2
12394500 -9575 4472.67 1524.92 599.875 -208.575 635.101 
12394100 -9922.58 6238.17 1378.58 626.73 -508.042 806.782 
10217.5 2
12394500 -9366.46 4354.31 1643.85 428.21 -243.037 492.373 
12394100 -9876.77 6088.92 1341.85 94.0741 -306.455 320.569 
10218 2
12394500 -9282.23 4382.38 1623.38 165.809 55.2695 174.778 
12394100 -9731.08 5957.62 1306.62 286.796 -258.48 386.088 
10218.5 2
12394500 -9232.85 4487.85 1619.46 96.8326 206.787 228.336 
12394100 -9372.54 5869.85 1332.54 703.017 -172.097 723.775 
10219 2
12394500 -9177.17 4425.75 1626.75 112.484 -125.447 168.492 
12394100 -8998.67 5709.92 1366.25 755.297 -323.09 821.499 
10219.5 2
12394500 -9145.85 4352.31 1591.77 63.7892 -149.577 162.611 
12394100 -8751.31 5539.54 1263.54 503.786 -347.002 611.728 
10220 2
12394500 -9082.69 4278.85 1479.08 124.319 -144.609 190.701 
12394100 -8471.62 5432.46 1384.46 550.575 -210.781 589.544 
10220.5 2
12394500 -8778.08 4000.08 1535.92 596.116 -545.537 808.062 
12394100 -8319.69 5375.62 1376.31 297.305 -111.245 317.437 
10221 2
12394500 -8316.08 3720.17 1546.33 944.772 -572.414 1104.65 
12394100 -8251.67 5277.83 1385 139.112 -199.963 243.593 
10221.5 2
12394500 -7977.15 3494.69 1485.38 686.092 -456.426 824.043 
12394100 -8196.77 5280.15 1360.31 111.128 4.69739 111.228 
10222 2
12394500 -7519.85 3335.31 1549.38 884.541 -308.287 936.725 
12394100 -8104.38 5278.23 1309.54 178.694 -3.71969 178.732 
10222.5 2
12394500 -7209.62 3281.69 1432.54 613.104 -105.959 622.193 
12394100 -8027.15 5280.54 1235.85 152.63 4.56066 152.698 
10223 2
12394500 -6915.67 3295.5 1526.42 599.895 28.179 600.557 
12394100 -7812.92 5169 1242.42 437.219 -227.63 492.925 
10223.5 2
12394500 -6638.62 3307 1523.54 567.728 23.5656 568.217 
12394100 -7588.38 5185.46 1362.62 460.107 33.7327 461.342 
10224 2
12394500 -6438.69 3342.15 1446.92 388.955 68.3927 394.923 
12394100 -7249.15 5058.92 1248.38 659.982 -246.184 704.402 
10224.5 2
12394500 -6219.17 3315.25 1331.67 433.845 -53.1697 437.091 
12394100 -6867.5 4976 1308.83 754.257 -163.88 771.855 
10225 2
12394500 -5918.83 3223.5 1181.08 625.694 -191.146 654.24 
12394100 -6433.33 4836.75 1280.58 904.514 -290.104 949.898 
10225.5 2
12394500 -5385.77 3035.77 1206.38 1064 -374.712 1128.05 
12394100 -5937.31 4549.08 1227.08 990.071 -574.198 1144.53 
10226 2
12394500 -4703.58 2896.92 1722.92 1361.65 -277.151 1389.57 
12394100 -5214 4286.25 1111.08 1443.73 -524.605 1536.09 
10226.5 2
12394500 -4288.62 2778.31 1764.08 818.477 -233.943 851.254 
12394100 -4549.15 4137.38 1296.69 1311.33 -293.62 1343.8 
10227 2
12394500 -3863.17 2721.83 1815.33 834.213 -110.734 841.531 
12394100 -4069.67 3994.75 1378.08 940.171 -279.676 980.887 
10227.5 2
12394500 -3402.25 2649.67 1840.67 929.267 -145.497 940.589 
12394100 -3497.25 3811.83 1472.17 1154.07 -368.784 1211.56 
10228 2
12394500 -2868.75 2533.92 1778.58 1104.55 -239.648 1130.25 
12394100 -3072.17 3639.75 1684 880.09 -356.28 949.47 
10228.5 2
12394500 -2416 2356.23 1748.38 896.535 -351.853 963.107 
12394100 -2573.54 3514.69 1653.46 987.383 -247.639 1017.96 
10229 2
12394500 -2088.25 2190.25 1719.33 654.192 -331.299 733.298 
12394100 -2116.33 3380.25 1580.75 912.585 -268.348 951.221 
10229.5 2
12394500 -1612.08 2004.08 1709.17 981.787 -383.849 1054.16 
12394100 -1696.33 3298.17 1532.83 865.979 -169.244 882.363 
10230 2
12394500 -1141.23 1696.46 1719.92 925.054 -604.365 1104.98 
12394100 -1184.08 3237.69 1504.15 1006.4 -118.81 1013.39 
10230.5 2
12394500 -739.667 1607.5 1724 792.04 -175.467 811.243 
12394100 -707.417 3046.92 1498.92 940.158 -376.283 1012.66 
10231 2
12394500 -223.385 1687.08 1718.46 1028.45 158.52 1040.6 
12394100 -107.846 2887.08 1564.77 1194.36 -318.406 1236.08 
10231.5 2
12394500 263.833 1767.42 1709.5 968.624 159.721 981.704 
12394100 526.333 2769 1583.17 1260.79 -234.745 1282.46 
10232 2
12394500 674.615 1898.08 1714.92 811.822 258.222 851.9 
12394100 957.923 2698.31 1566.92 852.944 -139.708 864.31 
10232.5 2
12394500 1043.25 2017.92 1696.5 740.23 240.642 778.363 
12394100 1520.5 2618 1576.33 1129.67 -161.26 1141.12 
10233 2
12394500 1509.92 2068.08 1688 950.454 102.159 955.929 
12394100 2036.69 2513.62 1560.31 1051.31 -212.596 1072.59 
10233.5 2
12394500 1900.67 1867.5 1689.92 779.927 -400.353 876.681 
12394100 2435.17 2418 1547.5 795.358 -190.849 817.935 
10234 2
12394500 2297.62 1659.46 1686.85 790.734 -414.419 892.751 
12394100 2883.92 2252.15 1521.38 893.937 -330.371 953.031 
10234.5 2
12394500 2902.92 1202 1695 1220.37 -922.301 1529.68 
12394100 3230.33 2141.42 1481.5 698.408 -223.26 733.225 
10235 2
12394500 3317.92 923.462 1692.15 825.062 -553.754 993.666 
12394100 3618.85 1893.77 1451.77 772.391 -492.341 915.963 
10235.5 2
12394500 3673.75 844.417 1701.5 704.608 -156.524 721.784 
12394100 3968.25 1760.42 1387.92 691.889 -264.064 740.567 
10236 2
12394500 3906.62 642.385 1665.85 469.487 -407.323 621.554 
12394100 4501.69 1449.77 1446.46 1075.49 -626.305 1244.56 
10236.5 2
12394500 4208.08 356.077 1744.23 592.262 -562.491 816.805 
12394100 4933.54 1007.31 1444.54 848.421 -869.276 1214.68 
10237 2
12394500 4393.5 99.6667 1746.83 374.592 -518.001 639.253 
12394100 5265.58 591.417 1438.75 670.798 -840.184 1075.12 
10237.5 2
12394500 4670.46 -195 1708.92 558.39 -594.086 815.315 
12394100 5355.31 295 1464.62 180.896 -597.614 624.393 
10238 2
12394500 4740.5 -362.25 1745.5 141.207 -337.198 365.57 
12394100 5402.83 -25.8333 1486.75 95.8178 -646.841 653.9 
10238.5 2
12394500 4827.69 -569.615 1743.31 170.965 -406.599 441.08 
12394100 5429.92 -483.923 1509.69 53.1171 -898.215 899.784 
10239 2
12394500 4886.33 -781.5 1763.5 117.753 -425.471 441.465 
12394100 5524.17 -774.083 1539.83 189.244 -582.651 612.614 
10239.5 2
12394500 4945.92 -1038.54 1785.54 117.303 -505.981 519.401 
12394100 5665.15 -934.692 1526.46 277.534 -316.159 420.692 
10240 2
12394500 5086.33 -1233.5 1777.5 283.085 -393.068 484.396 
12394100 5696.92 -1009.83 1550.83 64.0379 -151.494 164.473 
10240.5 2
12394500 5282.5 -1482.33 1786.08 406.142 -515.183 656.022 
12394100 5729.5 -1070 1522.83 67.4603 -124.569 141.662 
10241 2
12394500 5358.15 -1661.31 1799.08 147.761 -349.559 379.506 
12394100 5780 -1146.77 1540.77 98.6328 -149.94 179.473 
10241.5 2
12394500 5383 -1676.77 1786.38 47.7811 -29.7337 56.2772 
12394100 5789.46 -1236.69 1544.31 18.1953 -172.929 173.884 
10242 2
12394500 5385.92 -1599.08 1785.75 6.03865 160.84 160.954 
12394100 5854 -1254.33 1536.67 133.62 -36.5239 138.522 
10242.5 2
12394500 5384.69 -1579.08 1813 -2.49869 40.8294 40.9058 
12394100 5870.08 -1222.08 1531.23 32.81 65.8294 73.5528 
10243 2
12394500 5419.23 -1592.62 1797.23 67.9891 -26.6505 73.0258 
12394100 5858 -1188.69 1533.77 -23.7735 65.7177 69.8856 
10243.5 2
12394500 5483.83 -1602.83 1813.42 129.205 -20.4359 130.811 
12394100 5869.17 -1239.83 1532.08 22.3333 -102.282 104.692 
10244 2
12394500 5530.62 -1649.15 1781.92 93.3773 -92.4561 131.406 
12394100 5950.31 -1285.08 1542.08 161.958 -90.3066 185.434 
10244.5 2
12394500 5608.58 -1822.25 1757.5 155.625 -345.501 378.933 
12394100 6052.08 -1247.92 1536.67 203.145 74.1722 216.262 
10245 2
12394500 5750.08 -2008.08 1749.62 281.299 -369.437 464.342 
12394100 6032.15 -1293.46 1530.23 -39.6212 -90.5465 98.8358 
10245.5 2
12394500 5990.08 -2047.17 1728.25 472.454 -76.9483 478.679 
12394100 5995.08 -1361.83 1529.42 -72.9734 -134.59 153.1 
10246 2
12394500 6283.17 -2171.08 1657.67 611.865 -258.699 664.307 
12394100 6123.33 -1453.83 1541.17 267.745 -192.067 329.511 
10246.5 2
12394500 6554.38 -2417.08 1579.92 534.947 -485.194 722.206 
12394100 6273.62 -1648.85 1526.15 296.414 -384.641 485.603 
10247 2
12394500 6843.5 -2735.75 1509.08 569.125 -627.309 847.006 
12394100 6426.25 -1973.42 1493.08 300.462 -638.918 706.041 
10247.5 2
12394500 7055.17 -2977.58 1459.5 437.328 -499.656 664.012 
12394100 6784.83 -2178.25 1467.58 740.875 -423.209 853.23 
10248 2
12394500 7238.54 -3314.38 1443.92 369.701 -679.035 773.154 
12394100 7189.46 -2389.77 1459.15 815.783 -426.45 920.522 
10248.5 2
12394500 7493.15 -3726.23 1444.08 497.296 -804.387 945.696 
12394100 7585.69 -2732.23 1436.69 773.888 -668.87 1022.88 
10249 2
12394500 7707.58 -4151.25 1450.75 430.581 -853.452 955.919 
12394100 8000.83 -3136.25 1401.58 833.617 -811.284 1163.23 
10249.5 2
12394500 8017.69 -4496.77 1524.38 617.747 -688.285 924.85 
12394100 8481.23 -3619.46 1459.85 956.967 -962.573 1357.33 
10250 2
12394500 8390.58 -4792.33 1573.92 747.277 -592.313 953.55 
12394100 8872.67 -3937.42 1525.25 784.441 -637.185 1010.62 
10250.5 2
12394500 8871.46 -4999.92 1640.62 957.925 -413.525 1043.37 
12394100 9305.92 -4348.23 1537.08 863.061 -818.355 1189.36 
10251 2
12394500 9314.67 -5195.75 1650.08 869.03 -383.974 950.078 
12394100 9811.67 -4598.75 1505.75 991.654 -491.214 1106.65 
10251.5 2
12394500 9652.33 -5410.33 1661.42 702.01 -446.119 831.769 
12394100 10159.3 -4883.75 1475.33 722.8 -592.516 934.62 
10252 2
12394500 9933.58 -5703 1649.83 571.646 -594.851 825.001 
12394100 10558.3 -5243.75 1456.58 810.976 -731.707 1092.28 
10252.5 2
12394500 10191.2 -6062.25 1616.83 516.199 -719.94 885.875 
12394100 11005.6 -5549 1450.25 896.293 -611.723 1085.15 
10253 2
12394500 10656.1 -6322.08 1613.46 908.028 -507.474 1040.21 
12394100 11363.5 -5796.62 1457.46 698.981 -483.624 849.98 
10253.5 2
12394500 11033.8 -6650.83 1640.58 746.389 -649.716 989.56 
12394100 11681.2 -6182.17 1456.58 628.04 -761.959 987.429 
10254 2
12394500 11550.7 -7106.58 1676.42 1052.78 -928.208 1403.54 
12394100 12225.1 -6607.92 1501.75 1107.6 -867.108 1406.65 
10254.5 2
12394500 12004.8 -7386.54 1682.92 895.818 -552.18 1052.33 
12394100 12640.8 -6990.23 1533.46 820.045 -754.071 1114.05 
10255 2
12394500 12459.6 -7588.75 1683.33 891.642 -396.493 975.823 
12394100 13030.5 -7302.83 1539.33 764.027 -612.946 979.51 
10255.5 2
12394500 12883.8 -7870 1727.08 867.416 -575.153 1040.78 
12394100 13477.7 -7602.25 1527.17 914.451 -612.304 1100.52 
10256 2
12394500 13318.9 -8041.77 1730 865.155 -341.49 930.112 
12394100 13891.7 -7900 1512.15 823.113 -591.948 1013.86 
10256.5 2
12394500 13730.8 -8205 1698.67 817.117 -323.871 878.961 
12394100 14346.2 -8288.92 1514.17 901.735 -771.66 1186.84 
10257 2
12394500 14124.7 -8438.75 1710.08 820.66 -486.979 954.27 
12394100 14846.7 -8599.5 1557.33 1042.71 -647.049 1227.16 
10257.5 2
12394500 14515.9 -8737.85 1709.31 768.677 -587.615 967.551 
12394100 15218.5 -8982.08 1610.85 730.593 -751.625 1048.19 
10258 2
12394500 14890.2 -9047.17 1756.5 728.1 -601.791 944.607 
12394100 15531.8 -9455.67 1666.83 609.523 -921.381 1104.74 
10258.5 2
12394500 15178.9 -9343.67 1749.75 576.347 -591.816 826.089 
12394100 15756.8 -9677.75 1675.75 449.102 -443.28 631.023 
10259 2
12394500 15474.4 -9757.75 1743 604.294 -846.796 1040.31 
12394100 15991.8 -9769.25 1620.33 480.573 -187.117 515.716 
10259.5 2
12394500 15769.8 -10261.2 1747.69 587.182 -1000.96 1160.47 
12394100 16243.2 -10050.8 1612.92 499.643 -559.833 750.371 
10260 2
12394500 16033.6 -10723.8 1779 529.747 -928.921 1069.36 
12394100 16488.2 -10358 1622.42 491.994 -616.775 788.967 
10260.5 2
12394500 16263.8 -11110.2 1779.46 458.691 -769.563 895.893 
12394100 16651 -10658 1619.69 324.369 -597.61 679.965 
10261 2
12394500 16379.8 -11336.5 1738.92 229.097 -447.4 502.646 
12394100 16716.6 -10872.8 1651.77 129.675 -424.597 443.957 
10261.5 2
12394500 16640.4 -11614.8 1754.77 521.231 -556.462 762.451 
12394100 16890.9 -11051.5 1632.31 348.615 -357.231 499.146 
10262 2
12394500 17070.2 -11898.7 1732.15 868.221 -573.582 1040.58 
12394100 17422.4 -11450.5 1550.92 1073.66 -806.061 1342.56 
10262.5 2
12394500 17542.5 -12214.3 1694.46 971.985 -649.414 1168.97 
12394100 17914.8 -11850.4 1488.08 1013.14 -822.887 1305.22 
10263 2
12394500 17959.8 -12733.8 1678.57 818.132 -1018.58 1306.47 
12394100 18368.2 -12327.9 1497.79 889.108 -936.221 1291.13 
10263.5 2
12394500 18274.5 -13012.5 1698.38 609.837 -540.219 814.701 
12394100 18694.9 -12626.1 1541.38 633.157 -577.945 857.268 
10264 2
12394500 18569.8 -13366.4 1697.42 612.632 -734.187 956.216 
12394100 18982.6 -12899.5 1522.5 596.806 -567.268 823.389 
10264.5 2
12394500 18839.2 -13714.2 1680 561.258 -724.452 916.429 
12394100 19234.9 -13205 1520.46 525.708 -636.458 825.499 
10265 2
12394500 19204.8 -14091.8 1690.92 705.97 -729.136 1014.9 
12394100 19544.1 -13597.2 1578.92 596.822 -757.054 964.016 
10265.5 2
12394500 19516.6 -14419.7 1678.31 604.204 -635.361 876.781 
12394100 19814.1 -13941.8 1782.31 523.256 -668.008 848.547 
10266 2
12394500 19760.9 -14592.6 1657.83 500.617 -354.285 613.299 
12394100 20099.1 -14255.1 1636.08 584.03 -641.879 867.813 
10266.5 2
12394500 20212.4 -14833.8 1634.46 910.218 -486.417 1032.04 
12394100 20601.4 -14540.3 1513.92 1012.7 -575.049 1164.58 
10267 2
12394500 20405.7 -14602.8 1542 379.078 453.06 590.731 
12394100 20995 -14699.8 1506.43 771.795 -312.702 832.736 
10267.5 2
12394500 20809.9 -14767.2 1527.5 798.701 -324.958 862.277 
12394100 21458.4 -15026.9 1438.36 915.867 -646.386 1120.99 
10268 2
12394500 21198.6 -15029.3 1576.93 791.737 -533.712 954.827 
12394100 21793.3 -15335 1369 682.087 -627.582 926.878 
10268.5 1
12394500 21439.3 -15346.1 1527.27 486.195 -640.135 803.84 
10269 1
12394500 21481 -15340.5 1430.4 84.3098 11.4478 85.0834 
10268.5 1
12394100 21994.5 -15452.2 1349 529.386 -308.553 612.743 
10269.5 2
12394500 21474.9 -15324.1 1375.13 -12.3906 32.9966 35.2463 
12394100 20648.2 -14260.6 1693.2 -1060.08 938.307 1415.69 
10270 1
12394100 21013.5 -14395.9 1658.6 1103.52 -408.862 1176.83 
10270.5 1
12394100 21099.2 -14340.7 1596.47 171.124 110.313 203.599 
10271 1
12394100 20922.2 -14209.4 1551.75 -345.054 255.807 429.534 
10272.5 1
12394100 22216.1 -14599.6 1395 824.155 -248.483 860.799 
