# Supplementary material for: Intrinsic group behaviour II: On the dependence of triad spatial dynamics on social and personal features; and on the effect of social interaction on small group dynamics
Source: PLoS One. 2019 Dec 3;14(12):e0225704. doi: 10.1371/journal.pone.0225704 (PMC6890182; doi:10.1371/journal.pone.0225704)
Supplement: S3 Data Set — (ZIP) [file pone.0225704.s003.zip › set_3_int/group_traj_triad_int/traj_3_0109_12.dat]

3 12380100 12385000 12383702 0 1 0 0 3 0 1 43.3333 40 50 1742.67 1767.13 1706.68 
10081 1
12380100 8350 1552.42 1459.5 0 0 0 
10081.5 1
12380100 8764.85 838.923 1492.77 828.036 -1424.14 1647.37 
10082 1
12380100 9052.69 105.385 1560.31 565.513 -1441.14 1548.12 
10082.5 1
12380100 9235.85 -560.769 1562.69 364.848 -1327 1376.24 
10083 1
12380100 9654.58 -1180.25 1556.75 859.83 -1272.03 1535.38 
10083.5 1
12380100 10307 -1903 1679.15 1350.76 -1496.38 2015.86 
10084 1
12380100 10635.6 -2599.75 1703 662.466 -1404.74 1553.11 
10084.5 1
12380100 11173.8 -3278.92 1711.15 1051.29 -1326.51 1692.59 
10085 1
12380100 11684.6 -3933.5 1655 993.652 -1273.5 1615.28 
10085.5 1
12380100 12219.1 -4408.25 1689 1088.59 -966.904 1456 
10086 1
12380100 12665.8 -5071.17 1584.25 913.599 -1355.66 1634.77 
10086.5 1
12380100 13282.2 -5702.08 1543.85 1223.01 -1251.81 1750.08 
10087 1
12380100 13872.5 -6379.5 1680.5 1150.62 -1320.51 1751.48 
10087.5 1
12380100 14437.5 -6764.69 1641.08 1129.92 -770.385 1367.56 
10088 1
12380100 14935.8 -7321.47 1719.47 1027.5 -1147.99 1540.66 
10088.5 1
12380100 15364.9 -7750.4 1696.33 849.769 -849.373 1201.47 
10089 1
12380100 15639.1 -8112.2 1698.8 533.333 -703.891 883.123 
10089.5 1
12380100 16079.7 -8498.92 1694 895.581 -786.023 1191.59 
10090 1
12380100 16852.3 -9230.36 1691 1526.86 -1445.52 2102.58 
10090.5 1
12380100 17405.4 -9913.23 1690.92 1117.37 -1379.54 1775.29 
10091 1
12380100 17934.2 -10760.9 1703.07 1043.06 -1671.99 1970.66 
10091.5 1
12380100 18760 -11331.8 1679.69 1692.18 -1169.91 2057.23 
10092 1
12380100 19809.6 -11781.5 1738.93 2066.23 -885.145 2247.84 
10092.5 1
12380100 20514.2 -12237.7 1785.31 1409.18 -912.385 1678.76 
10093 1
12380100 20973.3 -12745.1 1760.85 948.506 -1048.32 1413.73 
10093.5 1
12380100 21418 -13194.8 1786.79 865.16 -874.92 1230.44 
10094 1
12380100 22077.5 -13641.6 1715 1316.37 -891.812 1590.02 
10094.5 1
12380100 22735.1 -14072 1610.38 1344.74 -880.198 1607.19 
10095 1
12380100 23541.2 -14366.2 1617.67 1615.41 -589.679 1719.67 
10095.5 1
12380100 24433.7 -14779.4 1676.77 1770.88 -819.712 1951.4 
10096 1
12380100 25122.2 -15160.7 1642.75 1374.2 -761.042 1570.86 
10096.5 1
12380100 25824.3 -15465.8 1558.15 1415.61 -615.126 1543.48 
10097 1
12380100 26712.9 -15784.5 1488.46 1725.47 -618.82 1833.08 
10097.5 1
12380100 27487.7 -16257.8 1583.92 1537.19 -939.23 1801.42 
10098 1
12380100 28228 -16729.2 1741.62 1504.74 -958.125 1783.89 
10098.5 1
12380100 28918.2 -17183.5 1773.08 1383.27 -910.359 1655.95 
10099 1
12380100 29659.9 -17535.5 1750.15 1486.32 -705.488 1645.25 
10099.5 1
12380100 30431.2 -17727 1775.5 1551.97 -385.234 1599.06 
10100 1
12380100 31323.3 -18059.2 1653.85 1787.69 -665.639 1907.59 
10100.5 1
12380100 32279.8 -18436.5 1642.92 1879.23 -741.348 2020.17 
10101 1
12380100 33188.5 -18665.9 1748.17 1858.21 -469.155 1916.52 
10101.5 1
12380100 34020.5 -18630.3 1688.67 1684.21 72.031 1685.75 
10102 1
12380100 34768.2 -18609 1732.62 1471.76 41.9948 1472.36 
10102.5 1
12380100 35454.8 -18653.3 1718.08 1338.58 -86.3698 1341.37 
10103 1
12380100 36382.8 -18905 1715.46 1897.75 -514.708 1966.31 
10103.5 1
12380100 37180.8 -19217 1680.38 1576.92 -616.601 1693.19 
10104 1
12380100 37983.1 -19524.1 1737.33 1588.74 -608.086 1701.14 
10104.5 1
12380100 38831.6 -19849.2 1803.58 1707.24 -654.259 1828.31 
10105 1
12380100 39552.1 -20348 1718.08 1429.56 -989.583 1738.66 
10105.5 1
12380100 40322.7 -20930.2 1664 1556.73 -1176.09 1951.06 
10106 1
12380100 41160.7 -21578.5 1732.69 1676.05 -1296.59 2119.03 
10106.5 1
12380100 41692.5 -22150.6 1771.83 1034.65 -1113.08 1519.68 
10107 1
12380100 42365.4 -22711.2 1671 1367.72 -1139.57 1780.24 
10107.5 1
12380100 43267.1 -23278.1 1555.42 1836.39 -1154.45 2169.12 
10108 1
12380100 44221.8 -23996.4 1780.17 1920.86 -1445.34 2403.89 
10108.5 1
12380100 45044.1 -24413.7 1759.08 1661.28 -842.929 1862.9 
10109 1
12380100 45826.3 -24531.5 1774.83 1583.5 -238.529 1601.37 
10109.5 1
12380100 46566.1 -24367.3 1775.83 1473.61 327.025 1509.46 
10110 1
12380100 46447.6 -23834.7 1726.15 -232.29 1044.39 1069.91 
10110.5 1
12380100 45951.6 -24063.2 1739.25 -978.367 -450.804 1077.23 
10111 1
12380100 45623.8 -23826 1691.75 -677.169 490.186 835.967 
10111.5 1
12380100 45125.7 -23664.6 1686 -969.146 313.978 1018.74 
10112 1
12380100 44728.8 -23579.7 1684.75 -782.759 167.552 800.491 
10112.5 1
12380100 44296.2 -23951.3 1691.09 -907.026 -779.048 1195.66 
10113 1
12380100 43768.5 -23754.9 1650.75 -1072.52 399.098 1144.37 
10113.5 1
12380100 43267.3 -23551.9 1583.25 -990.448 401.186 1068.61 
10114 1
12380100 42627.9 -23284 1465.67 -1256.22 526.359 1362.04 
10114.5 1
12380100 42164.9 -23030.4 1463.33 -924.152 506.154 1053.68 
10115 1
12380100 41746.5 -22766.7 1527.67 -840.194 529.618 993.188 
10115.5 1
12380100 41216.5 -22448.7 1587.67 -1049.5 629.703 1223.92 
10116 1
12380100 40929.2 -21969.1 1591.5 -586.395 978.741 1140.96 
10116.5 1
12380100 40466.9 -21987.4 1694.54 -920.804 -36.4567 921.525 
10117 1
12380100 39762.7 -21639.1 1741.54 -1364.79 675.015 1522.59 
10117.5 2
12383702 40107.2 -22133.8 1387 0 0 0 
12380100 39250 -21488.5 1789.92 -1035.74 304.196 1079.49 
10118 2
12383702 39762.2 -21567.3 1529.08 -1055.3 1732.16 2028.31 
12380100 38942.1 -21208.3 1827.25 -633.573 576.475 856.585 
10118.5 2
12383702 39271.3 -20983.3 1848.31 -966.258 1149.66 1501.79 
12380100 38304.8 -21067.5 1824.62 -1254.4 277.155 1284.66 
10119 2
12383702 38756.1 -20752.2 1857.75 -1006.3 451.447 1102.92 
12380100 37900 -20805.5 1825.17 -790.715 511.794 941.894 
10119.5 2
12383702 38404.1 -20711.6 1901.67 -728.778 84.0235 733.606 
12380100 37468.8 -20585.7 1803.08 -892.685 455.141 1002.02 
10120 2
12383702 37954 -20459.8 1940.54 -884.25 494.572 1013.16 
12380100 36938.6 -20398.5 1786.77 -1041.69 367.639 1104.66 
10120.5 2
12383702 37432 -20304.8 1906.83 -1048.19 311.271 1093.43 
12380100 36530.8 -20145.8 1764.92 -818.839 507.44 963.324 
10121 2
12383702 36949.5 -20077.6 1868.62 -961.232 452.625 1062.47 
12380100 36153.4 -19971.1 1705.08 -751.89 348.12 828.569 
10121.5 2
12383702 36582.8 -19945.4 1880.5 -727.602 262.299 773.438 
12380100 35422.3 -19711.4 1609.83 -1450.5 515.199 1539.28 
10122 2
12383702 36242.7 -19738.2 1885.58 -687.037 418.519 804.474 
12380100 34887.4 -19503.1 1664.33 -1080.64 420.875 1159.71 
10122.5 2
12383702 35500.8 -19547.8 1787.5 -1492.79 383.132 1541.17 
12380100 34391.9 -19350.2 1711.5 -996.982 307.512 1043.33 
10123 2
12383702 34965 -19369.9 1747.42 -1071.5 355.833 1129.04 
12380100 33958.6 -19193.2 1673.5 -866.667 314 921.796 
10123.5 2
12383702 34545.8 -19055.6 1761.17 -831.68 623.677 1039.55 
12380100 33497.2 -19051.1 1687.33 -915.509 282.077 957.979 
10124 2
12383702 33982 -18896.4 1766.67 -1125.42 317.698 1169.4 
12380100 32908.4 -18907.2 1696.33 -1175.15 287.092 1209.71 
10124.5 2
12383702 33366.4 -18915.8 1868.25 -1241.1 -38.9785 1241.71 
12380100 32435.9 -18729.4 1737.33 -952.621 358.535 1017.86 
10125 2
12383702 32909.5 -18969.6 1867.83 -915.665 -107.882 921.998 
12380100 31908.8 -18572.6 1698.17 -1056.45 314.295 1102.21 
10125.5 2
12383702 32386.2 -18605.2 1918.08 -1065.68 742.023 1298.57 
12380100 31394.3 -18417.4 1549.67 -1047.69 316.022 1094.32 
10126 2
12383702 31668.3 -18050.7 1936.85 -1410.5 1089.5 1782.28 
12380100 30965.2 -18066.5 1478.92 -843.031 689.499 1089.09 
10126.5 2
12383702 30982 -17711.7 1878.58 -1345.7 664.756 1500.94 
12380100 30366.8 -17854.5 1403.67 -1173.33 415.611 1244.76 
10127 2
12383702 30531.2 -17563.1 1777.17 -903.307 297.762 951.118 
12380100 29765.7 -17659.6 1403.58 -1204.74 390.615 1266.49 
10127.5 2
12383702 30028.6 -17518.2 1680.17 -1011.4 90.3756 1015.43 
12380100 29262.5 -17665.5 1522.25 -1012.41 -11.9048 1012.48 
10128 2
12383702 29533.3 -17154.5 1661.17 -990.5 727.333 1228.86 
12380100 28817.5 -17556.4 1667.75 -890 218.167 916.35 
10128.5 2
12383702 29087.8 -16947.6 1712.67 -894.746 415.495 986.512 
12380100 28402.8 -17410 1664.42 -832.664 294.009 883.046 
10129 2
12383702 28708.5 -16715.9 1706.33 -752.48 459.656 881.765 
12380100 27931 -17308.5 1733.42 -936.177 201.389 957.594 
10129.5 2
12383702 28293.8 -16384.6 1708 -837.71 669.36 1072.29 
12380100 27561.7 -17236.4 1699.42 -746.128 145.623 760.206 
10130 3
12385000 27907.7 -16956.6 1941.29 0 0 0 
12383702 27823.9 -16199.3 1688.25 -939.833 370.5 1010.23 
12380100 27115.3 -17091.9 1678.33 -892.667 289 938.283 
10130.5 3
12385000 27572.8 -16801.5 1906.25 -860.876 398.641 948.695 
12383702 27489.7 -16036.3 1609.33 -676.619 329.96 752.786 
12380100 26615.5 -16921.5 1580.08 -1011.81 344.973 1069 
10131 3
12385000 27082.8 -16850.9 1849.83 -986.083 -99.4299 991.083 
12383702 27162.8 -15555.1 1591.5 -657.612 968.31 1170.5 
12380100 26078.8 -16703.4 1535.08 -1079.81 438.799 1165.56 
10131.5 3
12385000 26801 -16693.6 1822.58 -556.818 310.935 637.752 
12383702 26474.2 -15513.3 1565.67 -1360.84 82.5099 1363.34 
12380100 25495.5 -16428.8 1527.92 -1152.83 542.819 1274.24 
10132 3
12385000 26208.8 -16290.3 1818 -1170.45 796.937 1416.01 
12383702 25931.5 -15414.4 1536.92 -1072.63 195.487 1090.3 
12380100 25036 -16177.8 1636.83 -908.103 495.883 1034.67 
10132.5 3
12385000 25650.8 -16094.9 1793.33 -1113.61 390.053 1179.94 
12383702 25398.2 -15274.6 1633.08 -1064.54 279.108 1100.52 
12380100 24591.6 -15933.8 1622.17 -887.059 487.026 1011.96 
10133 3
12385000 25066.9 -15731.7 1742.83 -1174.88 730.885 1383.67 
12383702 24858.4 -14932.2 1642.25 -1086.02 688.799 1286.03 
12380100 24152.6 -15768.3 1617.58 -883.3 332.998 943.984 
10133.5 3
12385000 24545.7 -15742.2 1728.33 -1048.79 -21.1268 1049.01 
12383702 24473.4 -14698.8 1622.83 -774.648 469.651 905.898 
12380100 23638.8 -15620.1 1633.5 -1033.87 298.29 1076.04 
10134 3
12385000 24079.7 -15418.8 1814.5 -935.743 649.431 1139.02 
12383702 24065.8 -14412.9 1647.25 -818.44 574.13 999.735 
12380100 23095.6 -15398.7 1604.33 -1090.7 444.612 1177.84 
10134.5 3
12385000 23596.6 -15120.6 1808.83 -973.958 601.142 1144.54 
12383702 23589.9 -14106.9 1750.08 -959.509 616.935 1140.73 
12380100 22552.2 -15071.2 1745.92 -1095.43 660.114 1278.95 
10135 2
12385000 23048.2 -14852 1850.17 -1121.34 549.25 1248.63 
12380100 22093.8 -14900.9 1633.75 -937.628 348.33 1000.24 
10135.5 2
12385000 22532.5 -14624.5 1838.15 -993.664 438.417 1086.08 
12380100 21508.6 -14702.8 1547.15 -1127.43 381.639 1190.27 
10136 2
12385000 21923.8 -14322 1802.67 -1181.95 587.304 1319.82 
12380100 20996.2 -14463.4 1529.83 -994.884 464.912 1098.15 
10135 1
12383702 23346.4 -13948.6 1757 -705.845 458.889 841.901 
10136.5 3
12385000 21513.8 -14130.3 1769.17 -840.335 392.76 927.59 
12383702 21455.3 -13247.2 1742.4 -1107.85 410.896 1181.6 
12380100 20510.4 -14169.9 1608.33 -995.56 601.434 1163.13 
10137 3
12385000 20940.2 -13863.3 1783.5 -1160.93 540.486 1280.58 
12383702 21117.6 -13062.8 1709.08 -745.511 406.99 849.369 
12380100 20081.2 -13940.4 1616.75 -868.927 464.575 985.324 
10137.5 3
12385000 20633.8 -13683.4 1839.75 -621.535 364.943 720.756 
12383702 20761.1 -12798.6 1698.33 -723.124 536.004 900.116 
12380100 19664.2 -13665 1611.33 -845.842 558.654 1013.68 
10138 3
12385000 20199.2 -13474.8 1785.33 -872.825 418.842 968.117 
12383702 20425.3 -12663.8 1648.08 -674.197 270.582 726.468 
12380100 19331.2 -13353.4 1679.33 -668.507 625.669 915.622 
10138.5 3
12385000 19746.1 -13186.8 1721.25 -902.556 573.871 1069.55 
12383702 19995.6 -12433.6 1640.08 -856.076 458.665 971.205 
12380100 19099 -13021.9 1723.83 -462.649 660.359 806.299 
10139 3
12385000 19408.9 -12878.2 1692.31 -657.232 601.402 890.864 
12383702 19649.1 -12219.6 1702.85 -675.451 417.092 793.851 
12380100 18500.6 -12700.3 1705.54 -1166.44 626.918 1324.24 
10139.5 3
12385000 19056.8 -12534.7 1745.33 -695.994 678.98 972.328 
12383702 19266 -11980.5 1681.67 -757.069 472.56 892.45 
12380100 18085.2 -12465.6 1617.42 -821.045 463.882 943.028 
10140 3
12385000 18977.6 -11835.1 1737.25 -162.227 1433.57 1442.72 
12383702 18442.9 -11709.9 1689.17 -1686.65 554.474 1775.45 
12380100 17424.6 -12009.6 1539 -1353.65 934.426 1644.85 
10140.5 3
12385000 18349.1 -11331.8 1703.23 -1267.15 1014.59 1623.29 
12383702 17688.8 -11720.7 1696.31 -1520.3 -21.7251 1520.46 
12380100 16855.2 -11689.3 1508.38 -1147.89 645.717 1317.04 
10141 3
12385000 17558.8 -10913.5 1674.46 -1543.42 817.157 1746.39 
12383702 17420.1 -11379.2 1725.38 -524.94 666.917 848.729 
12380100 16611.1 -11531.6 1567.62 -476.863 307.993 567.678 
10141.5 3
12385000 17074.2 -10805.8 1683.85 -975.081 216.685 998.867 
12383702 17008.7 -11378.2 1791.46 -827.736 2.01207 827.738 
12380100 16112 -11274.8 1694.08 -1004.18 516.793 1129.36 
10142 3
12385000 16629.7 -10499.1 1591.71 -890.815 614.625 1082.27 
12383702 16467.4 -11148.5 1786.71 -1084.84 460.382 1178.49 
12380100 15543.1 -10835.6 1667.14 -1139.99 880.156 1440.23 
10142.5 3
12385000 16208.7 -10115.6 1638.54 -837.022 762.338 1132.15 
12383702 16206.8 -10829.7 1753.23 -517.914 633.813 818.507 
12380100 15225.6 -10495.8 1610 -631.267 675.398 924.479 
10143 3
12385000 15779 -9704.08 1679.85 -866.315 829.715 1199.55 
12383702 15745.8 -10349.1 1737.54 -929.435 968.983 1342.68 
12380100 14908.2 -10023.8 1668.08 -640.043 951.613 1146.83 
10143.5 3
12385000 15470.8 -9274.77 1677.85 -631.463 879.729 1082.9 
12383702 15453.2 -10061.4 1763.15 -599.779 589.533 841.002 
12380100 14559.7 -9500.31 1708.85 -714.061 1072.82 1288.73 
10144 3
12385000 15198.3 -8916 1651.46 -535.439 704.851 885.161 
12383702 15110.6 -9684.77 1771.15 -672.964 739.912 1000.18 
12380100 14244.1 -9102.15 1700.69 -620.07 782.228 998.181 
10144.5 3
12385000 14942.3 -8523.75 1681.58 -514.005 787.651 940.529 
12383702 14830 -9256.58 1775.17 -563.485 859.811 1028 
12380100 13997.5 -8722.92 1659.75 -495.134 761.52 908.334 
10145 3
12385000 14703.7 -8126.92 1682.38 -476.329 792.07 924.264 
12383702 14581.8 -8851.54 1758.54 -495.471 808.473 948.219 
12380100 13873 -8317.38 1711.54 -248.503 809.445 846.732 
10145.5 3
12385000 14326.5 -7779.33 1697.67 -738.145 680.215 1003.77 
12383702 14158.3 -8487.25 1746.92 -828.642 712.893 1093.1 
12380100 13631.2 -7989.42 1705.58 -473.092 641.816 797.335 
10146 3
12385000 14071.6 -7474 1715.08 -518.123 620.596 808.45 
12383702 13914.5 -8236.17 1790.08 -495.596 510.332 711.375 
12380100 13264.1 -7665.75 1720.75 -746.274 657.859 994.838 
10146.5 3
12385000 13815.8 -7087 1685.23 -500.615 757.339 907.842 
12383702 13672.8 -7902.69 1817.08 -473.054 652.592 806.013 
12380100 13147.8 -7265.85 1713.54 -227.47 782.591 814.979 
10147 3
12385000 13671.7 -6705.08 1660.92 -286.435 759.29 811.521 
12383702 13522.5 -7590.62 1763.38 -298.822 620.431 688.643 
12380100 12931.1 -6935.54 1719.08 -430.953 656.675 785.457 
10147.5 3
12385000 13446 -6380.5 1606.29 -455.944 655.711 798.65 
12383702 13346.6 -7355.29 1825.21 -355.189 475.413 593.445 
12380100 12691.6 -6589.36 1710.5 -483.705 699.356 850.335 
10148 2
12383702 13231.9 -7163.5 1825.07 -235.7 393.811 458.956 
12380100 12587.5 -6377.93 1652.93 -213.846 434.145 483.954 
10148.5 2
12383702 13071.9 -6754.93 1807.8 -316.187 807.444 867.145 
12380100 12323.5 -6031.67 1645.47 -521.673 684.312 860.48 
10148 1
12385000 13288 -6239 1600 -562.278 503.559 754.803 
10149 3
12385000 12598.8 -5425.33 1512.17 -503.409 594.351 778.893 
12383702 12714.4 -6325.33 1760.8 -705.062 847.337 1102.31 
12380100 11915.3 -5551.6 1730.27 -805.128 946.877 1242.9 
10149.5 3
12385000 12325.8 -4943.31 1630.08 -793.567 1401.24 1610.35 
12383702 12486.6 -5950.38 1730.23 -461.102 759.006 888.091 
12380100 11464.5 -5012.69 1687.46 -912.696 1090.91 1422.35 
10150 3
12385000 11927.6 -4351.23 1719.38 -796.462 1184.15 1427.08 
12383702 12039.3 -5408 1731.69 -894.615 1084.77 1406.08 
12380100 11017.1 -4604.85 1688.92 -894.769 815.692 1210.77 
10150.5 3
12385000 11605.9 -4017.25 1710.33 -642.113 666.628 925.582 
12383702 11683.2 -4798.25 1737.08 -710.694 1217.07 1409.37 
12380100 10641.8 -4183.08 1686.58 -748.989 841.842 1126.8 
10151 3
12385000 11287.2 -3642.31 1614.15 -633.723 745.412 978.389 
12383702 11441.4 -4414.31 1708.69 -480.846 763.305 902.135 
12380100 10388.3 -3787.31 1687.77 -504.027 786.83 934.422 
10151.5 3
12385000 10948.3 -3343.5 1602.33 -684.486 603.652 912.643 
12383702 11059.6 -4070.67 1724.58 -771.316 694.224 1037.73 
12380100 9985.17 -3552.42 1688.08 -814.426 474.527 942.585 
10152 3
12385000 10665.3 -3084.25 1546.83 -589.583 540.104 799.576 
12383702 10775.5 -3791.17 1707.33 -591.84 582.292 830.264 
12380100 9629.08 -3228.92 1667.33 -741.84 673.958 1002.27 
10152.5 3
12385000 10441.2 -2831.46 1686.31 -438.557 494.694 661.101 
12383702 10485.5 -3467.62 1707.69 -567.439 633.173 850.232 
12380100 9345.46 -2826.69 1658.38 -555.033 787.132 963.14 
10153 3
12385000 10100.4 -2525.86 1707 -671.011 601.583 901.198 
12383702 10201.9 -3102.64 1674.71 -558.287 718.45 909.865 
12380100 9113.71 -2415.57 1694.79 -456.195 809.293 929.015 
10153.5 3
12385000 9743.15 -2178.08 1646.15 -714.407 695.56 997.086 
12383702 9903.54 -2766.38 1710.92 -596.78 672.516 899.125 
12380100 8747.85 -1988.69 1731.31 -731.736 853.758 1124.43 
10154 3
12385000 9337.69 -1773.62 1564.92 -830.864 828.815 1173.57 
12383702 9421.15 -2530.92 1772.85 -988.493 482.503 1099.97 
12380100 8458.38 -1746.77 1758.23 -593.159 495.744 773.046 
10154.5 3
12385000 9051.31 -1348.46 1589.92 -575.07 853.723 1029.34 
12383702 9012.23 -2208.46 1924.46 -821.131 647.513 1045.72 
12380100 8130.08 -1212.92 1681.85 -659.252 1071.98 1258.47 
10155 3
12385000 8509.62 -822.385 1607.85 -1079.07 1047.96 1504.2 
12383702 8454.77 -1722.08 1866.31 -1110.48 968.894 1473.74 
12380100 7600.69 -544.077 1655.92 -1054.55 1332.36 1699.2 
10155.5 3
12385000 8217.77 -249.385 1588 -567.794 1114.79 1251.05 
12383702 8134.92 -1364.31 1814.15 -622.269 696.049 933.65 
12380100 7216.69 -105.308 1641.08 -747.082 853.637 1134.38 
10156 3
12385000 7813.08 199.25 1545.75 -804.545 891.918 1201.17 
12383702 7838 -934.5 1727 -590.304 854.488 1038.56 
12380100 6923.67 250.25 1563.92 -582.556 706.874 915.993 
10156.5 3
12385000 7556.42 495.833 1532.25 -525.956 607.753 803.737 
12383702 7416.83 -462 1772.83 -863.046 968.238 1297.05 
12380100 6494.17 608.833 1581.17 -880.123 734.802 1146.54 
10157 3
12385000 7305.62 880.538 1456.15 -499.604 766.345 914.816 
12383702 7215.62 -101.154 1745.08 -400.833 718.817 823.022 
12380100 6131.69 988.692 1566.54 -722.06 756.691 1045.92 
10157.5 3
12385000 6905.17 1332.83 1474.08 -788.285 890.344 1189.16 
12383702 6829.08 334.75 1652.67 -760.89 858.078 1146.84 
12380100 5819.5 1424.58 1526.33 -614.552 858.053 1055.43 
10158 3
12385000 6674.08 1832.83 1449.58 -473.531 1024.59 1128.72 
12383702 6450.08 831.833 1622.08 -776.639 1018.61 1280.91 
12380100 5473.08 1892 1469.5 -709.87 957.821 1192.2 
10158.5 3
12385000 6377.08 2237.92 1406.62 -586.969 800.573 992.698 
12383702 6116.54 1306.23 1537.69 -659.18 937.544 1146.08 
12380100 5148.46 2360.31 1472.92 -641.545 925.509 1126.12 
10159 3
12385000 5998.83 2615.33 1414.33 -746.043 744.399 1053.9 
12383702 5800.33 1808.08 1494.75 -623.679 989.847 1169.95 
12380100 4801.17 2725.58 1467.5 -685 720.465 994.13 
10159.5 3
12385000 5773.75 3025.58 1372.92 -466.978 851.141 970.829 
12383702 5488.75 2247.92 1492.67 -646.438 912.517 1118.29 
12380100 4463.42 3189.92 1540.58 -700.726 963.347 1191.24 
10160 3
12385000 5414.23 3504.69 1366.15 -700.817 933.936 1167.64 
12383702 5200.85 2799.08 1490.38 -561.216 1074.39 1212.13 
12380100 4096.15 3751.54 1634.54 -715.912 1094.78 1308.08 
10160.5 3
12385000 5166.25 3931.67 1416.33 -480.583 827.47 956.904 
12383702 5550.42 3605.83 1490.92 677.462 1563.48 1703.95 
12380100 3924.67 4285.83 1655.25 -332.339 1035.46 1087.48 
10161 3
12385000 5056.33 4214.08 1516 -224.32 576.361 618.475 
12383702 5350.75 3798.17 1509.17 -407.483 392.517 565.784 
12380100 3730.5 4779.5 1738.42 -396.259 1007.48 1082.61 
10161.5 2
12385000 4948.33 4479.08 1616.08 -222.222 545.267 588.812 
12380100 3507 5108.08 1725.83 -459.877 676.097 817.676 
10161.5 1
12383702 5253.57 3955 1515.71 -253.069 408.42 480.47 
10162 3
12385000 4861.85 4814.15 1697 -170.923 662.195 683.898 
12383702 3629.8 4636.2 1743.2 -2119.81 889.295 2298.79 
12380100 3220.77 5484.62 1738.92 -565.673 744.134 934.731 
10162.5 3
12385000 4526.08 5244.92 1696.08 -670.185 859.806 1090.14 
12383702 3473.83 4885.08 1722.5 -454.713 725.607 856.312 
12380100 2793.58 5914.42 1737.5 -852.666 857.887 1209.55 
10163 3
12385000 3838.77 5369.08 1697 -1358.33 245.376 1380.31 
12383702 3527.46 5310.46 1704.15 105.985 840.668 847.323 
12380100 1989.31 6510.54 1737 -1589.48 1178.11 1978.48 
10163.5 2
12383702 3164.33 5905.42 1704.33 -729.173 1194.69 1399.63 
12380100 1850.92 6934.83 1862.42 -277.894 851.998 896.172 
10164 2
12383702 2568.92 6140.62 1702.62 -1222.61 482.954 1314.54 
12380100 1716.92 7217.62 1937.92 -275.141 580.661 642.55 
10164.5 2
12383702 2016.54 6518.62 1717.31 -1098.18 751.491 1330.69 
12380100 1493.31 7692.08 1880.69 -444.563 943.263 1042.78 
10165 2
12383702 1747.38 6847.69 1875.08 -529.83 647.789 836.87 
12380100 1248.62 8057.23 1913.69 -481.678 718.807 865.273 
10165.5 2
12383702 1834.08 7125.83 1855.5 173.397 556.282 582.68 
12380100 1016.42 8481.83 1902 -464.397 849.205 967.892 
10166 2
12383702 1747.25 7450.17 1866.75 -176.133 657.877 681.047 
12380100 1167.92 9011.83 1889.83 307.302 1075.05 1118.11 
10166.5 2
12383702 1683.08 7993.58 1856.33 -128.591 1089.01 1096.58 
12380100 1120 9528.42 1874.83 -96.0254 1035.24 1039.68 
10167 2
12383702 1463.5 8523.67 1819.67 -430.556 1039.38 1125.03 
12380100 868.25 10059.3 1825.33 -493.627 1041.01 1152.12 
10167.5 2
12383702 1516.08 9119.25 1804.92 106.66 1208.08 1212.78 
12380100 539.167 10511.2 1852.42 -667.512 916.667 1133.95 
10168 2
12383702 1500.23 9650.15 1802.31 -31.2058 1045.09 1045.55 
12380100 5.07692 10938.5 1850.46 -1051.36 840.968 1346.32 
