# Supplementary material for: Intrinsic group behaviour II: On the dependence of triad spatial dynamics on social and personal features; and on the effect of social interaction on small group dynamics
Source: PLoS One. 2019 Dec 3;14(12):e0225704. doi: 10.1371/journal.pone.0225704 (PMC6890182; doi:10.1371/journal.pone.0225704)
Supplement: S3 Data Set — (ZIP) [file pone.0225704.s003.zip › set_3_int/group_traj_triad_int/traj_3_0109_11.dat]

3 12381600 12382400 12381800 0 1 0 0 3 0 1 40 40 40 1742.83 1744.52 1741.61 
10096.5 1
12381600 34125.5 -18209 1062.58 0 0 0 
10097 1
12381600 34625.8 -18102.4 1045.54 1010.64 215.385 1033.34 
10097.5 1
12381600 35027.7 -18112.4 1053.25 797.416 -19.9049 797.664 
10098 2
12381800 45531.9 -22888.2 1705.67 0 0 0 
12381600 35387.3 -18223.6 1001.54 730.978 -226.014 765.121 
10098.5 2
12381800 45086.8 -22806.6 1669.25 -927.257 170.139 942.737 
12381600 35779.8 -18556.8 966.917 786.625 -667.771 1031.84 
10099 2
12381800 44550.5 -22796.2 1649.46 -1074.89 20.7466 1075.09 
12381600 36534 -19086.2 970 1511.36 -1060.76 1846.46 
10099.5 2
12381800 43953.9 -22629.2 1494.42 -1200.29 335.977 1246.43 
12381600 36973.5 -19663 999.083 884.306 -1160.66 1459.15 
10100 2
12381800 43325.1 -22374.6 1462.62 -1260.2 510.29 1359.6 
12381600 37847.5 -20035.7 1075.31 1751.43 -746.878 1904.03 
10100.5 2
12381800 42743.8 -22182.5 1459.08 -1142.1 377.437 1202.85 
12381600 38958.2 -20405.5 1160 2182.3 -726.538 2300.06 
10101 2
12381800 42124.6 -21970 1549.75 -1266.19 434.56 1338.69 
12381600 39883.2 -20608.6 1190.42 1891.62 -415.303 1936.67 
10101.5 2
12381800 41707.2 -21638.2 1549.42 -844.804 671.559 1079.21 
12381600 40865.5 -20891.5 1182.58 1988.36 -572.706 2069.2 
10102 2
12381800 41396.8 -21728.8 1551.92 -611.031 -178.339 636.525 
12381600 41029.5 -21264.4 1260.92 322.759 -734.025 801.851 
10102.5 2
12381800 40831.7 -22088.8 1690.31 -1101.66 -701.604 1306.11 
12381600 40316.6 -21587.1 1624.62 -1389.56 -629.03 1525.31 
10103 2
12381800 39913.4 -22570.1 1735.38 -1877.93 -984.269 2120.24 
12381600 39880.1 -21582.3 1778.85 -892.717 9.75303 892.77 
10103.5 2
12381800 39195.5 -22417 1708.15 -1418.67 302.524 1450.57 
12381600 39435 -21455.5 1861.31 -879.599 250.684 914.624 
10104 3
12382400 38518.3 -20428.4 1736.82 0 0 0 
12381800 38606.3 -21849.2 1765.92 -1166.74 1124.26 1620.26 
12381600 38817.2 -21116.4 1819.5 -1223.43 671.376 1395.54 
10104.5 3
12382400 38001.1 -20254.9 1762.42 -1084.25 363.62 1143.6 
12381800 37961.4 -21616.2 1805.58 -1297.62 468.981 1379.77 
12381600 38195.3 -20839.2 1817.25 -1251.17 557.847 1369.9 
10105 3
12382400 37543.6 -19958.9 1793.42 -907.738 587.302 1081.16 
12381800 37349.1 -21312.2 1799.92 -1214.95 603.009 1356.36 
12381600 37675.8 -20580.3 1797.17 -1030.92 513.558 1151.75 
10105.5 3
12382400 37048.7 -19700.3 1774.5 -999.832 522.391 1128.08 
12381800 36742.4 -21105.8 1782.17 -1225.59 417.172 1294.64 
12381600 37029.4 -20388.5 1785 -1305.72 387.542 1362.02 
10106 3
12382400 36316.6 -19507.1 1619.46 -1464.1 386.513 1514.26 
12381800 36277.4 -20850.1 1753.92 -930.064 511.346 1061.36 
12381600 36465.4 -20217.4 1749 -1128.06 342.231 1178.83 
10106.5 3
12382400 35757 -19258.3 1615.75 -1088.75 483.937 1191.45 
12381800 35494.8 -20723.6 1670.33 -1522.47 246.096 1542.23 
12381600 35980.1 -20051.4 1727.83 -944.166 322.895 997.853 
10107 3
12382400 35104.4 -19114.2 1605.17 -1326.39 292.852 1358.33 
12381800 34762.5 -20491.5 1660.42 -1488.48 471.714 1561.44 
12381600 35117.9 -19961.4 1751.17 -1752.37 182.927 1761.89 
10107.5 3
12382400 34521.4 -19004.2 1555.75 -1187.37 224.033 1208.32 
12381800 34297.6 -20404.2 1683.5 -946.877 177.699 963.407 
12381600 34656.7 -19740.1 1695.75 -939.409 450.781 1041.97 
10108 3
12382400 34123.9 -18848.2 1580.17 -799.799 313.883 859.186 
12381800 33759.4 -20328 1692.42 -1082.83 153.421 1093.64 
12381600 34053.6 -19529.2 1748.33 -1213.45 424.38 1285.52 
10108.5 3
12382400 33537.3 -18651.6 1652.83 -1185.02 397.306 1249.85 
12381800 33138.8 -20125.8 1667.17 -1253.7 408.418 1318.55 
12381600 33432 -19330.6 1757.75 -1255.72 401.178 1318.25 
10109 3
12382400 32862.8 -18474.3 1717.5 -1365.55 358.806 1411.91 
12381800 32586.3 -19980.3 1652.92 -1118.42 294.534 1156.55 
12381600 32842.8 -19273 1758.42 -1192.81 116.565 1198.5 
10109.5 3
12382400 32244.9 -18243.7 1765 -1230.74 459.495 1313.72 
12381800 32173.8 -19866.9 1626.25 -821.713 225.93 852.207 
12381600 32400.8 -19063.9 1752.58 -880.478 416.501 974.02 
10110 3
12382400 31485.8 -17953.8 1745.77 -1488.37 568.426 1593.22 
12381800 31420.3 -19535.5 1557.31 -1477.5 649.912 1614.12 
12381600 31589.6 -18941.8 1711.85 -1590.46 239.354 1608.37 
10110.5 3
12382400 30928.8 -17796.1 1667.42 -1098.81 311.018 1141.98 
12381800 30609.3 -19185.8 1447.5 -1599.55 689.602 1741.87 
12381600 31011.2 -18472.7 1645.5 -1140.76 925.403 1468.91 
10111 3
12382400 30263.2 -17485.2 1540.67 -1375 642.218 1517.59 
12381800 30101.2 -18881.2 1384 -1049.93 629.304 1224.08 
12381600 30373.9 -18358.8 1541 -1316.8 235.365 1337.67 
10111.5 3
12382400 29651.9 -17225.4 1586.92 -1189.35 505.575 1292.35 
12381800 29585 -18602.2 1366.77 -1004.22 542.989 1141.62 
12381600 29693.4 -17961 1534.38 -1323.99 773.833 1533.55 
10112 3
12382400 29034.4 -16958.9 1673.5 -1217.96 525.578 1326.52 
12381800 28672.2 -18293.7 1500.33 -1800.3 608.456 1900.34 
12381600 29174.5 -17555.8 1648.17 -1023.44 799.145 1298.49 
10112.5 3
12382400 28558.7 -16805.7 1681.73 -997.252 321.152 1047.69 
12381800 28174.3 -18152.7 1659.64 -1043.98 295.47 1084.98 
12381600 28659.1 -17425.4 1761.73 -1080.52 273.521 1114.6 
10113 3
12382400 28029.1 -16591.8 1720.42 -1076.51 434.913 1161.05 
12381800 27737.8 -17915.5 1699.25 -887.241 482.169 1009.79 
12381600 28146.6 -17177.4 1795.42 -1041.68 503.957 1157.18 
10113.5 3
12382400 27451.9 -16376.4 1646.67 -1140.65 425.56 1217.45 
12381800 27100 -17734.9 1751.25 -1260.38 356.884 1309.93 
12381600 27559.2 -16992.3 1785.58 -1160.74 365.777 1217.01 
10114 3
12382400 26949.9 -16121.7 1548 -986.248 500.491 1105.97 
12381800 26446.2 -17531.3 1769 -1284.54 399.967 1345.37 
12381600 27012.8 -16840.9 1801.92 -1073.51 297.479 1113.96 
10114.5 3
12382400 26333.8 -15865 1506.92 -1229.87 512.309 1332.31 
12381800 25736.9 -17262.9 1713 -1415.67 535.762 1513.66 
12381600 26355 -16529.5 1733.5 -1313.04 621.59 1452.74 
10115 3
12382400 25734.6 -15604.5 1542.67 -1203.15 523.092 1311.94 
12381800 25123.3 -17008 1577.75 -1232.1 511.881 1334.2 
12381600 25819.1 -16233.2 1614.25 -1076.14 595.047 1229.7 
10115.5 3
12382400 25190.1 -15363.8 1607.42 -1078.22 476.733 1178.91 
12381800 24380.3 -16681.8 1614.92 -1471.29 645.875 1606.81 
12381600 25150.9 -15890.2 1641.08 -1323.1 679.208 1487.25 
10116 3
12382400 24675.8 -15142.8 1656.75 -1049.66 450.85 1142.39 
12381800 23792.8 -16474.5 1656.42 -1199.15 423.129 1271.61 
12381600 24554.2 -15657.2 1736.5 -1217.86 475.51 1307.4 
10116.5 3
12382400 24187.9 -14933.9 1619.38 -971.767 416.156 1057.13 
12381800 23325 -16234.2 1696.85 -931.773 478.777 1047.58 
12381600 23931.7 -15422.8 1769.77 -1239.99 466.927 1324.99 
10117 3
12382400 23578.2 -14726.3 1664.85 -1181.72 402.355 1248.34 
12381800 22601.5 -16059 1624.15 -1402.21 339.445 1442.71 
12381600 23471.7 -15277.3 1737 -891.473 281.902 934.983 
10117.5 3
12382400 22974.5 -14576.2 1640.25 -1219.5 303.147 1256.62 
12381800 22125.2 -15766.8 1615.33 -962.044 590.236 1128.67 
12381600 23040.4 -15105.5 1709.08 -871.264 347.086 937.854 
10118 3
12382400 22222.6 -14408.2 1587.25 -1547.15 345.85 1585.34 
12381800 21586.5 -15793.5 1534.83 -1108.54 -54.8697 1109.9 
12381600 22448.3 -14897.9 1706.08 -1218.28 427.126 1290.98 
10118.5 3
12382400 21435.6 -14832.6 1592.15 -1549.15 -835.529 1760.11 
12381800 21004.8 -15414.4 1493.85 -1144.99 746.29 1366.73 
12381600 21888.3 -14721.7 1690.23 -1102.41 346.898 1155.7 
10119 3
12382400 20924.1 -14555.9 1635.5 -999.086 540.427 1135.88 
12381800 20345.6 -14927.2 1625.58 -1287.62 951.598 1601.1 
12381600 21119.2 -14086.4 1822.08 -1502.23 1240.77 1948.39 
10119.5 3
12382400 20505.3 -14204.4 1747.08 -866.977 727.743 1131.93 
12381800 19861.2 -14570.8 1714.17 -1002.76 737.923 1245.01 
12381600 20494.5 -13497.4 1764.25 -1293.31 1219.46 1777.56 
10120 3
12382400 19999.4 -13845.5 1726.15 -994.005 705.065 1218.67 
12381800 19410.1 -14289.5 1686.46 -886.391 552.63 1044.55 
12381600 20098.4 -13195.5 1779.54 -778.223 593.081 978.456 
10120.5 3
12382400 19430.8 -13557.9 1736.08 -1141.67 577.554 1279.44 
12381800 19026.5 -14107 1687.5 -770.235 366.389 852.937 
12381600 19734.2 -12831 1737.83 -731.194 732.005 1034.64 
10121 3
12382400 19150.8 -13053.5 1759.85 -557.897 1004.89 1149.37 
12381800 18519.9 -13580.2 1679.08 -1009.12 1049.49 1455.94 
12381600 19385.9 -12473.2 1696.69 -693.878 712.841 994.791 
10121.5 3
12382400 18641.1 -12643.1 1766.33 -1011.28 814.242 1298.34 
12381800 18038.3 -13141.3 1627.08 -955.535 870.676 1292.72 
12381600 18886.8 -12095.2 1649.42 -990.423 749.809 1242.24 
10122 3
12382400 18093.7 -12377.7 1734.33 -1105.89 536.195 1229.03 
12381800 17418.5 -12701 1556.42 -1252.19 889.562 1536 
12381600 18298.2 -11715.2 1599.92 -1189.06 767.677 1415.34 
10122.5 3
12382400 17463.9 -11972.9 1694.17 -1267.1 814.386 1506.25 
12381800 16889.9 -12296.6 1482.83 -1063.55 813.716 1339.13 
12381600 17559.1 -11179.8 1595.75 -1487.09 1077.46 1836.4 
10123 3
12382400 16700.2 -11446.2 1719.58 -1527.33 1053.33 1855.33 
12381800 16128.1 -11759.3 1634.58 -1523.67 1074.5 1864.43 
12381600 16890.3 -10703.1 1601.17 -1337.5 953.333 1642.48 
10123.5 3
12382400 16288.4 -11009.3 1733.67 -817.13 866.898 1191.31 
12381800 15662.8 -11413.5 1736.42 -923.28 686.177 1150.34 
12381600 16555.8 -10202.8 1666.08 -663.856 992.725 1194.24 
10124 3
12382400 15930.4 -10523.6 1758 -714.571 969.561 1204.43 
12381800 15321.8 -10876.6 1737.25 -680.472 1071.69 1269.47 
12381600 16147.8 -9625.92 1658.33 -814.371 1151.36 1410.26 
10124.5 3
12382400 15553.2 -9987.67 1769.92 -760.417 1080.48 1321.24 
12381800 14870.7 -10375.8 1709 -909.61 1009.58 1358.91 
12381600 15801.6 -9139.83 1701.83 -697.917 980.007 1203.12 
10125 3
12382400 15101 -9478.92 1744.25 -906.313 1019.54 1364.13 
12381800 14420.3 -9831.08 1737.33 -902.472 1091.68 1416.41 
12381600 15355.5 -8720.58 1715.5 -893.955 840.18 1226.81 
10125.5 3
12382400 14668.4 -8876.67 1733.58 -881.025 1226.58 1510.2 
12381800 13934.6 -9152.67 1691.17 -989.308 1381.7 1699.36 
12381600 15013.1 -8321.25 1670.58 -697.386 813.306 1071.36 
10126 3
12382400 14269.2 -8384.38 1714.31 -784.406 967.155 1245.26 
12381800 13555.5 -8664.62 1717.08 -744.685 958.843 1214.06 
12381600 14548 -7822 1633.23 -913.72 980.845 1340.5 
10126.5 3
12382400 13844.6 -7960.75 1716.25 -832.491 830.656 1176.02 
12381800 13245 -8263.08 2018.5 -608.899 787.318 995.303 
12381600 14156.4 -7320.5 1661 -767.81 983.333 1247.59 
10127 3
12382400 13439.4 -7458.58 1728 -811.957 1006.35 1293.06 
12381800 12727.6 -7821.17 1851.17 -1036.91 885.605 1363.62 
12381600 13721.8 -6873.58 1708.58 -871.075 895.625 1249.37 
10127.5 3
12382400 13071.4 -6973 1732.25 -740.443 977.029 1225.9 
12381800 12440.8 -7574 1822.5 -577.129 497.317 761.842 
12381600 13365.6 -6448.58 1702.33 -716.633 855.131 1115.71 
10128 3
12382400 12773.2 -6494.92 1751.17 -596.333 956.167 1126.88 
12381800 11860.6 -7019.33 1806.33 -1160.33 1109.33 1605.3 
12381600 12884.5 -5919.58 1617.42 -962.167 1058 1430.08 
10128.5 3
12382400 12307.7 -6101.58 1719.58 -934.906 789.826 1223.88 
12381800 11385.8 -6511.75 1730 -953.481 1019.24 1395.7 
12381600 12443.3 -5530.67 1574.92 -885.877 780.957 1180.96 
10129 3
12382400 11771.5 -5581.83 1734.92 -1063.82 1031.25 1481.62 
12381800 10889.7 -5899.42 1707.17 -984.292 1214.95 1563.63 
12381600 11962.6 -4938 1558.42 -953.869 1175.93 1514.16 
10129.5 3
12382400 11319.9 -4995.25 1722.58 -912.29 1185.02 1495.51 
12381800 10534.4 -5458.42 1725.08 -717.677 890.909 1144.02 
12381600 11491.7 -4309 1602.58 -951.347 1270.71 1587.37 
10130 3
12382400 10873.6 -4555.17 1696.75 -892.667 880.167 1253.61 
12381800 10221.1 -5035.42 1667.5 -626.667 846 1052.82 
12381600 11187.2 -3849.75 1644 -609 918.5 1102.05 
10130.5 3
12382400 10486.8 -4040.17 1713.42 -783.063 1042.51 1303.85 
12381800 9848.83 -4537.92 1692.67 -753.543 1007.09 1257.79 
12381600 10705.7 -3303.92 1631.58 -974.696 1104.93 1473.4 
10131 3
12382400 10170.6 -3536.75 1747.42 -636.15 1012.91 1196.11 
12381800 9457.67 -3927.75 1694.5 -787.056 1227.7 1458.32 
12381600 10398.1 -2894.08 1621.25 -618.88 824.614 1031.02 
10131.5 3
12382400 9832.75 -3083.17 1746.5 -667.655 896.41 1117.73 
12381800 9084.17 -3487 1710.58 -738.142 871.047 1141.74 
12381600 9994.75 -2496.75 1608.83 -797.101 785.244 1118.92 
10132 3
12382400 9410.33 -2656.92 1757.42 -834.816 842.391 1185.98 
12381800 8762.08 -2986.42 1727.42 -636.528 989.295 1176.38 
12381600 9633.5 -2042.75 1540.92 -713.933 897.233 1146.62 
10132.5 3
12382400 9040.83 -2110.58 1826.75 -737.525 1090.49 1316.47 
12381800 8442.25 -2429.25 1726 -638.39 1112.11 1282.31 
12381600 9222.42 -1545.67 1592.92 -820.526 992.182 1287.51 
10133 3
12382400 8651.17 -1563.92 1774.33 -784.038 1099.93 1350.77 
12381800 8034.08 -1846.58 1718.17 -821.261 1172.37 1431.4 
12381600 8748.67 -952.833 1621.83 -953.219 1192.82 1526.91 
10133.5 3
12382400 8203.08 -1042.83 1710.75 -901.576 1048.46 1382.79 
12381800 7655.25 -1475.58 1753.75 -762.24 746.479 1066.88 
12381600 8371.25 -495.417 1582.08 -759.39 920.355 1193.2 
10134 3
12382400 7897.58 -509.083 1720.92 -613.454 1071.79 1234.93 
12381800 7262.5 -962.333 1685 -788.655 1030.62 1297.75 
12381600 7951 162.833 1528.92 -843.876 1321.79 1568.2 
10134.5 3
12382400 7472.67 -9.08333 1732.58 -856.687 1008.06 1322.92 
12381800 6708.58 -244.75 1676.92 -1116.77 1446.74 1827.63 
12381600 7667.58 541.417 1577.42 -571.405 763.273 953.461 
10135 3
12382400 7075.42 480.417 1733.08 -812.372 1001.02 1289.18 
12381800 6303.42 275.917 1619.25 -828.562 1064.76 1349.16 
12381600 7430.17 918.5 1595.17 -485.515 771.132 911.246 
10135.5 3
12382400 6650.38 1013.54 1698.69 -818.944 1027.21 1313.71 
12381800 5933.31 733.846 1604.46 -713.119 882.33 1134.48 
12381600 7151.85 1472.54 1544.38 -536.263 1067.51 1194.64 
10136 3
12382400 6292.75 1463.83 1602.92 -694.436 874.359 1116.58 
12381800 5515.25 1072.08 1516 -811.763 656.771 1044.18 
12381600 6769.25 2031.58 1502.25 -742.905 1085.52 1315.4 
10136.5 3
12382400 5956.75 2052.25 1612.42 -688.525 1205.77 1388.51 
12381800 5119.25 1541.58 1554.42 -811.475 962.09 1258.61 
12381600 6519.83 2603.58 1422.25 -511.1 1172.13 1278.72 
10137 3
12382400 5513.75 2655.17 1597.42 -896.761 1220.48 1514.51 
12381800 4587.67 2072.17 1484.42 -1076.08 1074.06 1520.38 
12381600 6156.67 3064.75 1435.25 -735.155 933.536 1188.25 
10137.5 3
12382400 5306 2977.75 1541.17 -421.4 654.327 778.281 
12381800 4108.42 2579.83 1462.08 -972.11 1029.75 1416.11 
12381600 5845.25 3370.42 1429.83 -631.677 620.014 885.117 
10138 3
12382400 5114.58 3358.17 1563.58 -384.371 763.889 855.142 
12381800 3559.92 2883.67 1560.42 -1101.41 610.107 1259.1 
12381600 5750.92 3641.92 1477 -189.424 545.181 577.151 
10138.5 3
12382400 4926.92 3910.75 1686 -373.838 1100.76 1162.51 
12381800 3063.33 3213.67 1611 -989.21 657.371 1187.72 
12381600 5532.75 3875.08 1461.58 -434.595 464.475 636.09 
10139 3
12382400 4699.54 4400 1642.15 -443.232 953.704 1051.67 
12381800 2494 3677 1672.31 -1109.81 903.184 1430.88 
12381600 5521.46 4479.92 1504.69 -22.0048 1179.02 1179.23 
10139.5 2
12382400 4427.42 4676.5 1650.58 -537.79 546.443 766.693 
12381800 2091.58 3952.42 1744 -795.29 544.302 963.717 
10140 1
12381800 1254 4183.83 1793 -1716.36 474.214 1780.67 
10140.5 1
12381800 752.692 4282.54 1665.08 -1010.7 199.002 1030.11 
10141 1
12381800 -22.3077 4437 1595.08 -1513.67 301.683 1543.44 
10141.5 1
12381800 -864.308 4506.62 1671.15 -1694.16 140.071 1699.95 
10142 1
12381800 -1826.07 4586.5 1805.64 -1927.38 160.089 1934.02 
10142.5 1
12381800 -2581.92 4461.77 1774.46 -1502.69 -247.974 1523.01 
10143 1
12381800 -3388.46 4425.23 1730.23 -1626.09 -73.6663 1627.75 
10143.5 1
12381800 -3914.85 4350.15 1654.31 -1078.66 -153.846 1089.57 
10144 1
12381800 -4729.23 4471.15 1439.92 -1599.97 237.721 1617.53 
10144.5 1
12381800 -5698.17 4388.08 1112.75 -1945.65 -166.808 1952.79 
10145 1
12381800 -6169.38 4076.62 1366.08 -940.555 -621.693 1127.45 
10145.5 1
12381800 -6797.67 4058.75 1560.67 -1229.51 -34.9616 1230.01 
10146 1
12381800 -7140.08 4220.83 1621.08 -695.969 329.438 770.001 
