# Supplementary material for: Intrinsic group behaviour II: On the dependence of triad spatial dynamics on social and personal features; and on the effect of social interaction on small group dynamics
Source: PLoS One. 2019 Dec 3;14(12):e0225704. doi: 10.1371/journal.pone.0225704 (PMC6890182; doi:10.1371/journal.pone.0225704)
Supplement: S3 Data Set — (ZIP) [file pone.0225704.s003.zip › set_3_int/group_traj_triad_int/traj_3_0109_10.dat]

3 12342300 12342400 12342301 0 1 0 0 3 0 1 36.6667 30 40 1717.56 1841.83 1648.82 
9863.5 2
12342301 -34177.6 -2842.4 1719.4 0 0 0 
12342300 -34667.8 -1652.11 1650.56 0 0 0 
9864 3
12342400 -34203 -2191 1626 0 0 0 
12342301 -33728.5 -2641.38 1790.15 1286.71 575.975 1409.74 
12342300 -34226.2 -1490.92 1628.38 1027.03 374.856 1093.3 
9864.5 3
12342400 -33999 -2004.54 1640.23 739.13 675.585 1001.36 
12342301 -33330.7 -2321.62 1874 787.814 633.206 1010.74 
12342300 -33775.6 -1295.38 1689.15 892.155 387.205 972.558 
9865 3
12342400 -33523.1 -1664.71 1683.36 922.204 658.574 1133.22 
12342301 -32716.4 -1953 1910.29 1190.57 714.371 1388.45 
12342300 -33302.8 -1034.14 1680.93 916.337 506.282 1046.9 
9865.5 3
12342400 -32872 -1582.85 1654.38 1284.31 161.476 1294.42 
12342301 -32413.5 -1856.08 1873.15 597.427 191.17 627.268 
12342300 -32771.1 -893.231 1671 1048.74 277.933 1084.94 
9866 3
12342400 -32531.5 -1431.08 1695.23 703.433 313.573 770.16 
12342301 -31786.8 -1690.23 1797.69 1294.66 342.657 1339.24 
12342300 -32435.2 -720.154 1623.54 694.056 357.597 780.762 
9866.5 3
12342400 -32039 -1280.79 1672.57 979.202 298.79 1023.77 
12342301 -31332.9 -1510.57 1706.93 902.421 357.176 970.535 
12342300 -31939.6 -523.286 1601.86 985.111 391.388 1060.01 
9867 3
12342400 -31556.2 -1107.23 1634.54 956.131 343.673 1016.02 
12342301 -30736.2 -1323.46 1710.77 1181.73 370.515 1238.46 
12342300 -31360.3 -366.846 1593.62 1147.2 309.781 1188.29 
9867.5 3
12342400 -31025.2 -984.615 1562 1092.59 252.295 1121.34 
12342301 -30208.6 -1218.77 1646.85 1085.47 215.416 1106.64 
12342300 -30811.5 -284.462 1534.92 1129.31 169.516 1141.96 
9868 3
12342400 -30456.3 -749.214 1565.86 1113.24 460.668 1204.79 
12342301 -29650.4 -1085.14 1559.29 1092.34 261.5 1123.21 
12342300 -30262.9 -115.571 1480.79 1073.45 330.509 1123.18 
9868.5 3
12342400 -29904.1 -510.154 1509.92 1080.64 467.829 1177.56 
12342301 -29277.4 -693.154 1550.69 730.027 767.102 1058.95 
12342300 -29625.7 64.5385 1517.69 1247.04 352.466 1295.89 
9869 3
12342400 -29485.5 -215.769 1556.85 837.077 588.769 1023.4 
12342301 -28933.2 -459.231 1587.69 688.462 467.846 832.382 
12342300 -29220.7 431.385 1606.92 810 733.692 1092.89 
9869.5 3
12342400 -29027.3 120.615 1585.46 921.993 676.83 1143.75 
12342301 -28475 -100.462 1564.54 921.839 721.87 1170.85 
12342300 -28772.1 830.308 1543.31 902.647 802.662 1207.91 
9870 3
12342400 -28532.3 531.077 1559.77 1000 829.215 1299.08 
12342301 -28195.7 73.4615 1538.08 564.258 351.36 664.711 
12342300 -28364.6 1121.69 1523.23 823.155 588.656 1011.98 
9870.5 3
12342400 -28215.1 810.615 1488.92 644.778 568.168 859.391 
12342301 -27576.8 519.462 1576.31 1257.82 906.504 1550.44 
12342300 -27942.7 1376.15 1548.38 857.567 517.198 1001.46 
9871 3
12342400 -28119.7 1086.23 1480.92 190.769 551.231 583.308 
12342301 -27201.2 820 1592.69 751.385 601.077 962.223 
12342300 -27508.1 1644 1580.77 869.231 535.692 1021.04 
9871.5 3
12342400 -27527.9 1490.46 1555.38 1178.82 805.241 1427.6 
12342301 -26910.5 1097.23 1631.77 578.915 552.253 800.078 
12342300 -26957.3 1939.08 1520.92 1097.15 587.803 1244.69 
9872 3
12342400 -26976.2 1765.62 1551.15 1094.78 545.94 1223.35 
12342301 -26385.3 1323.08 1719 1042.12 448.107 1134.38 
12342300 -26431.6 2302.69 1544 1043.04 721.459 1268.24 
9872.5 3
12342400 -26315.6 2013 1470.15 1315.81 492.798 1405.07 
12342301 -25838.1 1573.08 1676.15 1090.1 498.008 1198.47 
12342300 -25999.8 2636.62 1512.77 860.251 665.185 1087.43 
9873 3
12342400 -25785.1 2263.69 1434.85 1056.85 499.387 1168.9 
12342301 -25257.8 1829.54 1698.69 1155.84 510.88 1263.71 
12342300 -25518.7 2843 1471.62 958.321 411.125 1042.79 
9873.5 3
12342400 -25314.8 2564.69 1430.85 944.238 604.418 1121.12 
12342301 -24725.5 2070.31 1750.38 1068.89 483.472 1173.15 
12342300 -25132.3 3207.54 1462.85 775.873 732.005 1066.68 
9874 3
12342400 -24865.3 2685.15 1467.54 915.557 245.339 947.859 
12342301 -24173.1 2273.23 1775.77 1125.18 413.285 1198.68 
12342300 -24633.4 3406.54 1484.31 1016.14 405.295 1093.98 
9874.5 3
12342400 -24278.6 2895.21 1447.64 1145.83 410.274 1217.07 
12342301 -23626.6 2434.64 1808.57 1067.25 315.258 1112.84 
12342300 -23977.9 3593.57 1424.14 1280.33 365.299 1331.42 
9875 3
12342400 -23623.3 3173.69 1480.46 1277.46 542.842 1388.01 
12342301 -23038.8 2700.85 1800.77 1145.8 518.915 1257.83 
12342300 -23475.7 3786.23 1467.15 978.879 375.554 1048.45 
9875.5 3
12342400 -23120.3 3302.15 1563.69 1032.85 263.781 1066.01 
12342301 -22512.5 2862.15 1338 1080.87 331.227 1130.48 
12342300 -22800.8 3883.31 1597.62 1385.88 199.337 1400.14 
9876 3
12342400 -22585.3 3476 1538.15 1083 351.915 1138.74 
12342301 -21958 2851.92 1229.69 1122.39 -20.7101 1122.58 
12342300 -22235.2 4059.08 1499.31 1144.97 355.808 1198.98 
9876.5 3
12342400 -22007.1 3701.69 1519.08 1145.01 446.915 1229.14 
12342301 -21293.5 3019.69 1427.77 1315.92 332.216 1357.21 
12342300 -21686.6 4182.62 1546.23 1086.21 244.631 1113.42 
9877 3
12342400 -21484.8 3765.38 1376 1038.39 126.625 1046.08 
12342301 -20780.6 3262.92 1558.15 1019.57 483.56 1128.43 
12342300 -21090.6 4297.38 1325.77 1184.89 228.169 1206.66 
9877.5 3
12342400 -20890.6 3858.08 1459 1202.74 187.636 1217.29 
12342301 -20474.8 3343.69 1566.46 619.122 163.5 640.347 
12342300 -20559.4 4437.38 1219.46 1075.37 283.401 1112.08 
9878 3
12342400 -20371.4 3863.23 1548 1066.18 10.5828 1066.23 
12342301 -20008.5 3404.85 1489.46 957.353 125.573 965.553 
12342300 -20072.5 4485.62 1291.77 999.684 99.0365 1004.58 
9878.5 3
12342400 -19807.8 3904.77 1360.31 1127.08 83.0769 1130.13 
12342301 -19061.5 3375.85 1511.85 1894.15 -58 1895.04 
12342300 -19556.2 4437.23 1327.15 1032.62 -96.7692 1037.14 
9879 3
12342400 -19165.9 3826.23 1436.15 1281.28 -156.763 1290.84 
12342301 -18476.2 3482.38 1608.77 1168.28 212.652 1187.47 
12342300 -18982.7 4337.15 1236.85 1144.79 -199.754 1162.08 
9879.5 3
12342400 -18468.6 3951.46 1434.62 1378.08 247.492 1400.13 
12342301 -17989.2 3502.38 1578.31 962.451 39.5257 963.262 
12342300 -18277.4 4426.92 1348 1393.89 177.41 1405.13 
9880 3
12342400 -17994 4049 1378.69 932.447 191.628 951.934 
12342301 -17466.1 3510.62 1595.54 1027.66 16.1705 1027.78 
12342300 -17674.8 4468.62 1400.38 1183.92 81.9102 1186.75 
9880.5 3
12342400 -17296.3 3949.23 1448.15 1370.71 -196.01 1384.66 
12342301 -16935.4 3570 1565.38 1042.62 116.669 1049.12 
12342300 -17194.5 4617.92 1452.38 943.479 293.335 988.027 
9881 3
12342400 -16843.8 4038.75 1421.33 925.476 183.066 943.408 
12342301 -16398.1 3567.5 1559.08 1098.78 -5.11247 1098.79 
12342300 -16646.2 4808.5 1405.58 1121.41 389.728 1187.21 
9881.5 3
12342400 -16269.5 4116.23 1450.92 1164.73 157.162 1175.28 
12342301 -15820.1 3634.85 1614.31 1172.43 136.605 1180.36 
12342300 -16064.8 4686.92 1470 1179.15 -246.606 1204.66 
9882 3
12342400 -15729.9 4142 1483.92 1070.67 51.1294 1071.89 
12342301 -15403.4 3642.08 1600.92 826.77 14.3468 826.895 
12342300 -15564.8 4717.31 1438.08 992.063 60.2869 993.894 
9882.5 3
12342400 -15198.9 4076.62 1467.69 1059.88 -130.508 1067.89 
12342301 -14750.9 3570.23 1630.46 1302.32 -143.405 1310.19 
12342300 -14971.2 4660.92 1482.54 1184.86 -112.544 1190.19 
9883 3
12342400 -14722.2 4070.85 1492 953.538 -11.5385 953.608 
12342301 -14172.1 3591.15 1665.92 1157.69 41.8462 1158.45 
12342300 -14398.2 4561 1480.38 1146.15 -199.846 1163.45 
9883.5 3
12342400 -14132.5 4070 1398.15 1191.14 -1.7094 1191.14 
12342301 -13677.3 3558.23 1654.85 999.534 -66.5113 1001.74 
12342300 -13830 4547.08 1413.77 1147.79 -28.1274 1148.13 
9884 3
12342400 -13524.8 4054.92 1456.92 1222.72 -30.3359 1223.1 
12342301 -13139 3492.92 1681.85 1083.11 -131.404 1091.06 
12342300 -13227.8 4545 1479.46 1211.73 -4.17892 1211.74 
9884.5 3
12342400 -13000.6 3976.86 1447.14 1042.15 -155.201 1053.65 
12342301 -12678.4 3418.79 1729 915.649 -147.39 927.436 
12342300 -12675.3 4468.71 1489.21 1098.38 -151.661 1108.8 
9885 3
12342400 -12519.4 3871.54 1470.62 945.498 -206.913 967.873 
12342301 -12170.3 3326.62 1636.62 998.273 -181.081 1014.56 
12342300 -12135.6 4364.92 1484.46 1060.26 -203.912 1079.69 
9885.5 3
12342400 -11987.5 3789.77 1491.46 1080.99 -166.198 1093.69 
12342301 -11571.9 3304.23 1551.08 1216.23 -45.4972 1217.08 
12342300 -11582 4254.69 1501.85 1125.23 -224.046 1147.32 
9886 3
12342400 -11410.4 3686 1479.69 1177.86 -211.774 1196.75 
12342301 -10942.4 3187.23 1593.31 1284.77 -238.776 1306.77 
12342300 -11007.6 4237.38 1527.54 1172.21 -35.3218 1172.75 
9886.5 3
12342400 -10780.7 3633 1459.93 1244.41 -104.743 1248.81 
12342301 -10423.6 3064.5 1607.64 1025.32 -242.551 1053.62 
12342300 -10520.4 4195.29 1477.64 962.82 -83.1994 966.408 
9887 3
12342400 -10270.3 3602.38 1331.15 996.888 -59.7957 998.68 
12342301 -9940 2997.38 1507.85 944.475 -131.085 953.529 
12342300 -9959.62 4149 1320.38 1095.34 -90.4018 1099.06 
9887.5 3
12342400 -9834 3580.46 1329.38 883.214 -44.3787 884.328 
12342301 -9480.46 2983.46 1484 930.24 -28.1844 930.667 
12342300 -9323.23 4098.46 1455.69 1288.23 -102.305 1292.28 
9888 3
12342400 -9376.36 3521.07 1291.36 913.459 -118.543 921.119 
12342301 -8887.29 2996.79 1553.93 1183.98 26.5952 1184.28 
12342300 -8817.86 4084.36 1441.71 1008.73 -28.1525 1009.12 
9888.5 3
12342400 -8662.92 3500.85 1302.08 1421.18 -40.2894 1421.75 
12342301 -8407.15 2963.38 1510.15 956.438 -66.5361 958.75 
12342300 -8243.69 4072.23 1452.38 1143.75 -24.1561 1144.01 
9889 3
12342400 -8114.23 3489 1389.54 1115.23 -24.0775 1115.49 
12342301 -7730.23 2924 1582.54 1375.86 -80.05 1378.19 
12342300 -7690.54 4016.85 1396 1124.3 -112.57 1129.92 
9889.5 3
12342400 -7590.62 3526.85 1317.38 1062.1 76.767 1064.87 
12342301 -7235.15 3020.46 1530 1004.21 195.662 1023.1 
12342300 -7173.08 4003.69 1374 1049.62 -26.6812 1049.96 
9890 3
12342400 -6970.31 3528.38 1361.46 1260.79 3.12695 1260.79 
12342301 -6714.23 3048.46 1499.08 1058.79 56.9106 1060.32 
12342300 -6694.85 4009.38 1438.23 972.014 11.5697 972.083 
9890.5 3
12342400 -6474.07 3480.86 1405.93 965.44 -92.4659 969.858 
12342301 -6149.86 2922.93 1281.14 1098 -244.228 1124.84 
12342300 -6067.86 3931.36 1277.71 1219.82 -151.804 1229.23 
9891 3
12342400 -5941.31 3420.92 1227.62 1042.59 -117.288 1049.17 
12342301 -5647.46 2877.38 1020.38 983.162 -89.1271 987.193 
12342300 -5504.15 3885.92 1158.85 1103.14 -88.9121 1106.71 
9891.5 3
12342400 -5298 3351.62 1221.62 1296.99 -139.733 1304.5 
12342301 -4882.85 2855.46 1195.54 1541.56 -44.1998 1542.2 
12342300 -4932.77 3804.23 1126.77 1151.99 -164.702 1163.7 
9892 3
12342400 -4538.46 3306.08 1385.85 1528.25 -91.6267 1530.99 
12342301 -4061.31 2889.46 1863.31 1652.99 68.4105 1654.41 
12342300 -4309.08 3811.62 1422.92 1254.91 14.8584 1255 
9892.5 3
12342400 -4070 3358 1500.46 942.579 104.473 948.351 
12342301 -3611.38 2772.54 2021.46 905.278 -235.258 935.347 
12342300 -3646.08 3763.92 1515.62 1334 -95.9604 1337.45 
9893 3
12342400 -3572.85 3307.38 1567.15 996.3 -101.434 1001.45 
12342301 -3236.38 2689.46 1870.08 751.503 -166.487 769.724 
12342300 -3100.31 3764 1602.08 1093.73 0.154154 1093.73 
9893.5 3
12342400 -2983.92 3195.46 1632.77 1184.96 -225.197 1206.17 
12342301 -2803.46 2532.08 1827.85 871.073 -316.669 926.848 
12342300 -2749.54 3698.38 1617.31 705.773 -132.023 718.015 
9894 3
12342400 -2267.46 3102 1655.54 1441.57 -188.051 1453.79 
12342301 -2244.38 2204.15 1790.54 1124.9 -659.805 1304.13 
12342300 -2095.54 3641.54 1618.77 1315.9 -114.379 1320.86 
9894.5 3
12342400 -1799.29 3001.64 1646.86 910.848 -195.247 931.539 
12342301 -1658.36 2308.5 1820.93 1140.13 203.008 1158.06 
12342300 -1584.79 3571.14 1648.43 993.682 -136.956 1003.08 
9895 3
12342400 -1369.69 2958.46 1600.38 829.331 -83.3616 833.51 
12342301 -1051.85 2283.31 1870.54 1170.87 -48.6338 1171.88 
12342300 -1069.08 3459.15 1629.08 995.577 -216.195 1018.78 
9895.5 3
12342400 -851.538 2563.92 1683.92 1044.67 -795.44 1313.03 
12342301 -383.308 2139.08 1863.62 1347.86 -290.788 1378.87 
12342300 -751.846 3088.38 1659.08 639.578 -747.519 983.791 
9896 3
12342400 -549.385 2413.62 1701.38 610.412 -303.652 681.768 
12342301 71.9231 2262.46 1866.62 919.658 249.262 952.839 
12342300 -253.231 2810.62 1660.54 1007.3 -561.15 1153.06 
9896.5 3
12342400 -133.769 2360.08 1699.62 848.195 -109.262 855.203 
12342301 436.308 2283.92 1914.38 743.642 43.7991 744.931 
12342300 390.769 2976.08 1697.38 1314.29 337.677 1356.97 
9897 3
12342400 511.286 2502.79 1688 1297.9 287.14 1329.28 
12342301 1028.57 2226.71 1844.43 1191.68 -115.108 1197.22 
12342300 1078.07 3068.93 1688.21 1382.9 186.824 1395.46 
9897.5 3
12342400 1136 2519.17 1649.42 1232.18 32.3096 1232.6 
12342301 1596.33 2093.67 1801.25 1119.85 -262.421 1150.18 
12342300 1593.33 3013.75 1660.83 1016.3 -108.833 1022.11 
9898 3
12342400 1648.92 2439.69 1613.92 1059.76 -164.203 1072.4 
12342301 1963.31 1983.38 1747.15 758.211 -227.855 791.709 
12342300 2006.92 2970.92 1588.54 854.524 -88.4854 859.093 
9898.5 3
12342400 2033 2352.77 1609.46 772.791 -174.896 792.334 
12342301 2423.46 1865.69 1726.08 925.863 -236.805 955.667 
12342300 2470.08 2756.62 1554.23 931.899 -431.203 1026.83 
9899 3
12342400 2533.07 2210.57 1551.79 972.902 -276.649 1011.47 
12342301 2956.21 1596.86 1666.57 1036.48 -523.026 1160.97 
12342300 2954.36 2556.86 1528.14 942.179 -388.635 1019.19 
9899.5 3
12342400 3000.62 2027 1534.23 922.177 -362.074 990.711 
12342301 3360.85 1433.62 1616.15 798.09 -321.976 860.591 
12342300 3390.46 2391.54 1491.77 860.166 -326.072 919.896 
9900 3
12342400 3480.46 1752.31 1470.92 989.374 -566.376 1140.02 
12342301 3749.38 1154.38 1666.62 801.11 -575.734 986.533 
12342300 3918.23 2084.85 1439.69 1088.18 -632.355 1258.58 
9900.5 3
12342400 3985.21 1550.86 1401.71 1001.49 -399.703 1078.31 
12342301 4221.14 859.857 1642.21 936.028 -584.38 1103.47 
12342300 4487.07 2002 1393.93 1128.65 -164.377 1140.56 
9901 3
12342400 4325.57 1432.64 1479.79 668.678 -232.248 707.863 
12342301 4711 570.143 1613.79 962.391 -569.183 1118.11 
12342300 4983.43 1568.14 1404.5 975.161 -852.372 1295.17 
9901.5 3
12342400 4887.14 1124.36 1487.79 1132.2 -621.544 1291.59 
12342301 5207.21 323.143 1656.64 1000.43 -497.984 1117.52 
12342300 5400.07 1287 1494.07 840.006 -566.82 1013.36 
9902 3
12342400 5295.36 795.429 1451.07 819.707 -660.499 1052.7 
12342301 5475 166.786 1748.93 537.722 -313.97 622.674 
12342300 5825 992.786 1522 853.27 -590.792 1037.84 
9902.5 3
12342400 5642.57 557 1546.86 688.917 -473.073 835.706 
12342301 5939.14 -141.857 1750.14 920.918 -612.387 1105.94 
12342300 6263.93 682.357 1575.64 870.89 -615.93 1066.69 
9903 3
12342400 6019.46 324.308 1551.46 741.91 -458.056 871.92 
12342301 6244 -354.385 1629.38 600.112 -418.361 731.547 
12342300 6701.92 208.154 1610.31 862.194 -933.471 1270.73 
9903.5 3
12342400 6398.62 35.0769 1558.69 765.967 -584.305 963.389 
12342301 6721 -643.538 1673.69 963.636 -584.149 1126.87 
12342300 7134.23 -68.6923 1608.54 873.349 -559.285 1037.08 
9904 3
12342400 6940.62 -314.769 1570.69 1062.75 -685.973 1264.91 
12342301 7390.38 -1133.54 1807.15 1312.52 -960.784 1626.6 
12342300 7595.69 -420 1626.23 904.827 -688.839 1137.19 
9904.5 3
12342400 7366.38 -811.154 1628.85 856.679 -998.762 1315.84 
12342301 7879.54 -1480.31 1872.23 984.213 -697.725 1206.44 
12342300 7952 -718.615 1578 716.917 -600.836 935.4 
9905 3
12342400 7720.92 -909.846 1547.08 720.607 -200.594 748.005 
12342301 8401 -1857.08 1864.77 1059.88 -765.791 1307.59 
12342300 8377 -1017.62 1610.31 863.821 -607.724 1056.18 
9905.5 3
12342400 8134.08 -1254.08 1578.08 834.654 -695.416 1086.39 
12342301 8686.15 -2164.38 1894.46 576.068 -620.824 846.922 
12342300 8696.38 -1437.15 1687.69 645.221 -847.552 1065.2 
9906 3
12342400 8490.71 -1774.21 1687.5 699.289 -1019.88 1236.59 
12342301 8904.93 -2549 1882.5 428.97 -754.148 867.614 
12342300 9109.43 -1768.29 1677.36 809.89 -649.278 1038.02 
9906.5 3
12342400 8775.64 -2105.14 1710.93 569.857 -661.857 873.38 
12342301 9140 -2843.79 1899.36 470.143 -589.571 754.075 
12342300 9497.93 -2147.36 1666.43 777 -758.143 1085.59 
9907 3
12342400 9168.67 -2479.53 1685.8 781.359 -744.315 1079.13 
12342301 9404.67 -3092.6 1859.4 526.176 -494.661 722.185 
12342300 9844.2 -2501.6 1658.8 688.412 -704.26 984.832 
9907.5 3
12342400 9459.57 -2891.07 1697 576.049 -814.927 997.967 
12342301 9730.07 -3424.57 1809.57 644.366 -657.369 920.512 
12342300 10273.1 -2902.07 1701.29 849.25 -793.013 1161.94 
9908 3
12342400 10029.9 -3040.2 1651.6 1145.17 -299.455 1183.68 
12342301 10031.4 -3824.27 1795.13 605.077 -802.601 1005.13 
12342300 10552.8 -3186.47 1699.87 561.704 -571.075 801.023 
9908.5 3
12342400 10341.5 -3566.8 1636.07 628.226 -1061.69 1233.64 
12342301 10513 -4256 1815.93 970.968 -870.43 1304 
12342300 10906.5 -3522.87 1640.07 713.038 -678.226 984.08 
9909 3
12342400 10707.4 -3978.86 1677.64 749.922 -844.379 1129.32 
12342301 10832.4 -4643.71 1800.14 654.567 -794.496 1029.41 
12342300 11303.8 -3880 1634.07 814.178 -731.831 1094.74 
9909.5 3
12342400 11053.3 -4434.36 1667.93 695.89 -916.499 1150.75 
12342301 11116.1 -5123.21 1789.64 570.71 -964.789 1120.95 
12342300 11653.8 -4239.79 1611.43 704.225 -723.915 1009.94 
9910 3
12342400 11422.3 -4777 1676 711.025 -660.198 970.267 
12342301 11525.6 -5527.23 1865.38 789.102 -778.452 1108.45 
12342300 12022.2 -4625.38 1630.54 709.765 -742.965 1027.5 
9910.5 3
12342400 11801.8 -5145.14 1620.93 772.868 -749.782 1076.8 
12342301 11889.4 -5986 1856.36 740.964 -934.357 1192.5 
12342300 12397.4 -5055.36 1522.79 764.162 -875.708 1162.24 
9911 3
12342400 12176 -5699.71 1566.29 749.928 -1111.37 1340.72 
12342301 12145.8 -6508.36 1761.43 513.742 -1046.81 1166.08 
12342300 12772.3 -5506.5 1543.79 751.36 -904.094 1175.55 
9911.5 3
12342400 12622.3 -6234.86 1598.57 910.787 -1092.13 1422.07 
12342301 12493.4 -6995.21 1818.93 709.329 -993.586 1220.8 
12342300 13095.8 -6010.36 1605.57 660.204 -1028.28 1221.98 
9912 3
12342400 12928.7 -6683.5 1577.29 617.8 -904.522 1095.37 
12342301 12847.9 -7339.64 1797.07 714.718 -694.412 996.509 
12342300 13421.4 -6393.21 1691.29 656.394 -771.889 1013.25 
9912.5 3
12342400 13231.9 -7069 1618.54 601.605 -764.881 973.124 
12342301 13177.2 -7743.69 1856.92 653.519 -801.685 1034.3 
12342300 13654.7 -6769.31 1673 462.967 -746.217 878.167 
9913 3
12342400 13453 -7461.36 1665.71 441.271 -783.148 898.911 
12342301 13602.4 -8070.36 1847.79 848.556 -652.026 1070.13 
12342300 13875.6 -7172.07 1695.5 440.876 -803.92 916.875 
9913.5 3
12342400 13808.1 -7854.86 1675.36 689.598 -764.078 1029.25 
12342301 14026.9 -8400 1855.93 824.272 -640.083 1043.61 
12342300 14223.2 -7563.43 1700.36 675.035 -759.917 1016.44 
9914 3
12342400 14160.2 -8269.77 1696.54 724.461 -853.729 1119.69 
12342301 14403.2 -8883.69 1866 774.273 -995.252 1260.96 
12342300 14583.8 -7961.54 1702.08 741.883 -819.156 1105.17 
9914.5 3
12342400 14514.6 -8572.36 1642.57 712.959 -608.829 937.541 
12342301 14698.9 -9301.07 1837.29 595.12 -839.797 1029.28 
12342300 15034.6 -8346.43 1695.57 907.047 -774.427 1192.67 
9915 3
12342400 14882.8 -9000 1629.57 726.261 -843.477 1113.06 
12342301 15015.9 -9570.71 1808.43 625.247 -531.84 820.845 
12342300 15330.8 -8617.21 1659 584.249 -534.094 791.583 
9915.5 3
12342400 15255.7 -9281.79 1705.21 732.669 -553.607 918.305 
12342301 15412.5 -9904 1873.5 779.119 -654.785 1017.73 
12342300 15773.4 -8979.64 1620.21 869.492 -712.04 1123.84 
9916 3
12342400 15522.1 -9606.23 1752.31 541.387 -659.441 853.208 
12342301 15771.5 -10473.5 1793.31 729.597 -1157.6 1368.34 
12342300 16091.4 -9284 1627.46 646.397 -618.612 894.712 
9916.5 3
12342400 15886.1 -10188.1 1658.43 727.989 -1163.82 1372.75 
12342301 16098.9 -10940.9 1753.86 654.791 -934.637 1141.18 
12342300 16476.4 -9760.43 1585 769.945 -952.857 1225.05 
9917 3
12342400 16234.5 -10672.8 1575.69 681.781 -948.388 1168.02 
12342301 16560.4 -11320.9 1765 903.185 -743.769 1170.02 
12342300 16855 -10268.2 1567.23 740.984 -993.742 1239.59 
9917.5 3
12342400 16582.1 -11139.5 1597.46 710.87 -954.381 1190.03 
12342301 16982.8 -11699.5 1805.23 863.93 -774.107 1160.01 
12342300 17143.2 -10699.9 1589.92 589.429 -882.806 1061.5 
9918 3
12342400 17036.2 -11450.7 1677.15 942.228 -645.707 1142.25 
12342301 17444.7 -12038.3 1910.77 958.187 -703 1188.42 
12342300 17469.8 -10995.1 1668.38 677.466 -612.352 913.201 
9918.5 3
12342400 17472.7 -11750.5 1709 844.262 -579.899 1024.24 
12342301 18123.2 -12347.6 1835.71 1312.42 -598.189 1442.32 
12342300 17852.6 -11388.7 1732.5 740.568 -761.388 1062.14 
9919 3
12342400 18009.8 -11930.2 1656.15 1048.94 -350.886 1106.07 
12342301 18522.2 -12640.6 1731.85 779.329 -572.351 966.923 
12342300 18626.2 -11787.6 1634.62 1510.76 -779.104 1699.83 
9919.5 3
12342400 18739.3 -12351.5 1605.77 1476.8 -852.85 1705.37 
12342301 19027.9 -12972.6 1744.85 1023.67 -672.065 1224.57 
12342300 19214.3 -12152.8 1700.31 1190.59 -739.178 1401.39 
9920 3
12342400 19073.7 -12662.6 1585.77 683.813 -636.306 934.07 
12342301 19409.1 -13338.9 1707.77 779.456 -749.095 1081.06 
12342300 19504.2 -12347.1 1702.77 592.732 -397.357 713.6 
9920.5 3
12342400 19454.8 -12992.5 1654.08 762.308 -659.846 1008.22 
12342301 19769.4 -13739.5 1793.31 720.615 -801.077 1077.5 
12342300 19934.8 -12627.2 1700.54 861.231 -560.154 1027.37 
9921 3
12342400 19881.7 -13283.2 1746.15 860.577 -586.073 1041.19 
12342301 20150.7 -13981 1809.77 768.766 -486.973 910.024 
12342300 20306.9 -12948.4 1738.15 750.31 -647.643 991.164 
9921.5 3
12342400 20150.8 -13562.1 1716.93 531.805 -551.21 765.93 
12342301 20583.9 -14244.1 1778.64 856.057 -520.045 1001.64 
12342300 20605.9 -13079.4 1743.21 590.779 -258.98 645.051 
9922 3
12342400 20563.9 -13698.1 1674.15 818.094 -269.176 861.239 
12342301 20973.9 -14322.5 1815.23 772.408 -155.239 787.853 
12342300 20982.3 -13284.3 1687.08 745.447 -405.701 848.696 
9922.5 3
12342400 20969.7 -13813.6 1657.38 819.736 -233.411 852.319 
12342301 21401.5 -14621.5 1788.77 863.869 -603.885 1054.01 
12342300 21321.3 -13419.7 1626.08 684.848 -273.504 737.443 
9923 3
12342400 21490.5 -14082.7 1580.38 1047.98 -541.402 1179.57 
12342301 21849.2 -14881.4 1799.54 900.635 -522.984 1041.47 
12342300 21798.1 -13655.6 1558 959.294 -474.694 1070.32 
9923.5 3
12342400 21944.7 -14291.1 1568.54 892.247 -409.4 981.689 
12342301 22372.1 -14906.3 1784.92 1027.35 -48.9648 1028.52 
12342300 22186.3 -13812.6 1496 762.732 -308.448 822.74 
9924 3
12342400 22595.3 -14422.4 1591.23 1275.72 -257.466 1301.44 
12342301 22961.5 -15062.8 1836.38 1155.81 -306.787 1195.83 
12342300 22658.7 -13921.1 1522.54 926.244 -212.67 950.346 
9924.5 3
12342400 22968.6 -14615.2 1666.75 752.572 -388.673 847.013 
12342301 23512.9 -15215.2 1832.08 1111.65 -307.421 1153.37 
12342300 23332.7 -14204.2 1453.42 1358.82 -570.913 1473.88 
9925 3
12342400 23425.2 -14734.8 1733.77 918.653 -240.804 949.689 
12342301 23768.9 -15187.1 1854.62 515.103 56.6863 518.213 
12342300 23989.8 -14562.5 1601.46 1322.29 -720.748 1505.97 
9925.5 3
12342400 23995.8 -14973.4 1694.42 1157.4 -483.916 1254.49 
12342301 24437.1 -15474.5 1856.25 1355.29 -583.008 1475.37 
12342300 24456.2 -14642.2 1634.42 946.052 -161.843 959.796 
9926 3
12342400 24499.3 -15209.8 1722.15 1017.29 -477.48 1123.77 
12342301 24952.1 -15640.5 1833.46 1040.39 -335.431 1093.13 
12342300 24833.1 -14733.7 1563.69 761.267 -184.732 783.36 
9926.5 3
12342400 24978.8 -15372.6 1637.85 949.429 -322.468 1002.7 
12342301 25339.1 -15844.5 1779.31 766.337 -403.96 866.289 
12342300 25315.5 -14896.9 1497.08 955.217 -323.229 1008.42 
9927 3
12342400 25423.3 -15542 1559.62 890.859 -339.448 953.338 
12342301 25860.1 -16133.5 1760.85 1044.09 -579.004 1193.89 
12342300 25791.5 -15117.2 1510.31 953.908 -441.344 1051.06 
9927.5 3
12342400 25926.4 -15711.7 1530.69 994.223 -335.36 1049.26 
12342301 26397.1 -16331.2 1696.77 1061.26 -390.848 1130.95 
12342300 26358.5 -15302.5 1484.08 1120.71 -366.373 1179.07 
9928 3
12342400 26419.5 -15861.9 1441.25 1010.48 -307.837 1056.33 
12342301 26805.2 -16524.3 1658 836.249 -395.702 925.145 
12342300 26891.2 -15537 1447.83 1091.45 -480.454 1192.52 
9928.5 3
12342400 26929.2 -16104.5 1500.23 1021.5 -486.216 1131.32 
12342301 27273.3 -16723.7 1688.08 938.158 -399.517 1019.68 
12342300 27435.2 -15812.5 1478.62 1090.15 -552.027 1221.95 
9929 3
12342400 27400.5 -16305.2 1539 913.387 -388.939 992.748 
12342301 27815.8 -16970.9 1800.31 1051.28 -479.129 1155.32 
12342300 27948.7 -16100.4 1489.08 995.23 -557.99 1140.98 
9929.5 3
12342400 27777.3 -16563.6 1578.92 764.29 -524.042 926.692 
12342301 28321.6 -17136.5 1881.33 1025.99 -335.856 1079.56 
12342300 28333.8 -16307.1 1559.92 781.219 -419.267 886.616 
9930 3
12342400 28296.6 -16807.8 1699 1070.68 -503.476 1183.15 
12342301 28730.5 -17274.4 1902.62 843.048 -284.298 889.694 
12342300 28800.3 -16401.2 1685.23 961.803 -193.96 981.165 
9930.5 3
12342400 28719 -17046.1 1735.46 836.405 -471.896 960.344 
12342301 29167.5 -17489.5 1893.92 865.499 -425.895 964.611 
12342300 29208.6 -16589.8 1705.69 808.53 -373.648 890.693 
9931 3
12342400 29197.5 -17169.5 1706.69 958.995 -247.264 990.359 
12342301 29604.2 -17622.8 1875.46 874.981 -267.15 914.855 
12342300 29644.2 -16837.1 1709.23 872.823 -495.452 1003.64 
9931.5 3
12342400 29570.9 -17251.9 1709.62 748.266 -165.254 766.297 
12342301 30030.8 -17757.2 1816.38 854.941 -269.462 896.4 
12342300 30117.9 -16925.2 1632.62 949.437 -176.507 965.705 
9932 3
12342400 30041.8 -17402.5 1655 941.846 -301.077 988.798 
12342301 30589.4 -17998.6 1736.54 1117.23 -482.769 1217.07 
12342300 30642.2 -16965.8 1536.46 1048.46 -81.2308 1051.6 
9932.5 3
12342400 30606.8 -17582.2 1549.46 1129.85 -359.385 1185.63 
12342301 31191.8 -18179.2 1629.85 1204.77 -361.077 1257.71 
12342300 31194.5 -17243.4 1455.62 1104.62 -555.231 1236.31 
9933 3
12342400 31123.7 -17852.7 1447.62 1027.68 -537.85 1159.92 
12342301 31957.1 -18431.7 1543.77 1521.49 -502.065 1602.18 
12342300 31558.1 -17566.1 1404.46 722.893 -641.535 966.511 
9933.5 3
12342400 31722.7 -18006.9 1397.54 1195.61 -307.846 1234.6 
12342301 32579.5 -18697.5 1775.15 1242.28 -530.478 1350.81 
12342300 32235.8 -17775.2 1416.23 1352.68 -417.473 1415.64 
9934 3
12342400 32340.9 -18270.5 1370.46 1241.43 -529.348 1349.57 
12342301 33069.2 -18867.5 1857.15 983.318 -341.365 1040.89 
12342300 32741.2 -17810.5 1451.08 1014.98 -70.7445 1017.45 
9934.5 3
12342400 32874.8 -18643.8 1570.31 1069.99 -748.112 1305.58 
12342301 33429.8 -19016.8 1831.54 722.676 -299.214 782.17 
12342300 33116.8 -18232.7 1608.92 752.736 -846.154 1132.51 
9935 3
12342400 33245.8 -18876.1 1640.23 730.315 -457.147 861.594 
12342301 33878.6 -19067.7 1856 883.555 -100.242 889.224 
12342300 33188.2 -18397.9 1599.46 140.369 -325.257 354.254 
9935.5 3
12342400 33873 -19128.7 1675 1222.52 -492.428 1317.97 
12342301 34393.1 -19020 1794.77 1002.85 92.9675 1007.15 
12342300 33530.8 -18779.5 1666.46 667.866 -743.89 999.709 
9936 3
12342400 34766.8 -19453.7 1751.75 1827.88 -664.569 1944.94 
12342301 34612.3 -18995.7 1883.08 448.377 49.7614 451.13 
12342300 33950.1 -19020.3 1690.5 857.493 -492.423 988.825 
9936.5 3
12342400 35230 -19371.8 1805.85 947.171 167.479 961.864 
12342301 34901.8 -18984.9 1906.15 592.051 21.9705 592.458 
12342300 34333.2 -19119.1 1703.31 783.533 -201.93 809.135 
9937 3
12342400 35560.2 -19364.9 1786.62 637.363 13.2165 637.5 
12342301 35166.4 -18964.5 1905 510.692 39.3525 512.206 
12342300 34709.7 -19186.8 1699.69 726.76 -130.829 738.441 
9937.5 3
12342400 35957.9 -19407.1 1772.25 784.542 -83.1563 788.937 
12342301 35423.7 -18767.5 1891.83 507.46 388.636 639.182 
12342300 35196.6 -19238 1694.58 960.337 -100.895 965.623 
9938 2
12342400 36492.2 -19605.5 1774.31 1086 -403.364 1158.49 
12342300 35986.8 -19079.3 1648.62 1606.23 322.545 1638.29 
9938.5 2
12342400 36979.4 -19644.3 1861.25 1000.38 -79.6609 1003.55 
12342300 36681 -19025.9 1612.25 1425.37 109.632 1429.58 
9939 2
12342400 37569.7 -19665.6 1889.08 1192.48 -42.994 1193.25 
12342300 37108.9 -19067.8 1651.92 864.491 -84.706 868.631 
9939.5 2
12342400 38342.8 -19524.8 1907.38 1549.41 282.103 1574.88 
12342300 37650.5 -19125.7 1638.77 1085.25 -115.924 1091.42 
9940 2
12342400 38961.8 -19517.9 1854.93 1225.62 13.6982 1225.7 
12342300 38104 -19098.3 1609.43 898.096 54.2705 899.734 
9940.5 2
12342400 39495.3 -19451 1715.46 1026 128.709 1034.05 
12342300 38657.1 -19043.2 1487.62 1063.61 105.875 1068.87 
9941 2
12342400 40068.5 -19233.1 1638.67 1172.17 445.637 1254.03 
12342300 39253.4 -19061.1 1376.67 1219.51 -36.5083 1220.06 
9941.5 2
12342400 40763.4 -18900.4 1549 1400.98 670.764 1553.27 
12342300 39888.5 -19027.7 1319.92 1280.49 67.3206 1282.26 
9942 2
12342400 41336.8 -18631.5 1526.83 1115.66 523.122 1232.21 
12342300 40564.5 -18894.8 1302.67 1315.1 258.48 1340.26 
9942.5 2
12342400 41765 -18458.4 1551.08 868.492 351.082 936.77 
12342300 41005.9 -18697.2 1291.08 895.368 400.778 980.973 
9943 2
12342400 42227.3 -18475.8 1601.46 924.615 -34.7051 925.266 
12342300 41448 -18363.4 1293.85 884.167 667.731 1107.98 
9943.5 2
12342400 42576 -18638.8 1623.42 687.756 -321.625 759.244 
12342300 41951.3 -18286.2 1381.75 992.768 152.304 1004.38 
9944 2
12342400 42899.8 -18759.5 1623.67 654.209 -243.771 698.15 
12342300 42420.8 -18446.8 1467.17 948.485 -324.411 1002.43 
9944.5 2
12342400 43292.8 -19201.3 1617.25 800.407 -899.864 1204.33 
12342300 42759.5 -18482.3 1470.08 689.749 -72.4711 693.546 
9945 2
12342400 43845.5 -19286.6 1584.54 1096.48 -169.21 1109.46 
12342300 43203.6 -18417.6 1465.46 881.181 128.409 890.488 
9945.5 1
12342400 44622.3 -19256.1 1585.92 1532.29 60.221 1533.47 
9946 1
12342400 45457.3 -19220.7 1590.92 1707.57 72.4267 1709.1 
