# Supplementary material for: Intrinsic group behaviour II: On the dependence of triad spatial dynamics on social and personal features; and on the effect of social interaction on small group dynamics
Source: PLoS One. 2019 Dec 3;14(12):e0225704. doi: 10.1371/journal.pone.0225704 (PMC6890182; doi:10.1371/journal.pone.0225704)
Supplement: S3 Data Set — (ZIP) [file pone.0225704.s003.zip › set_3_int/group_traj_triad_int/traj_3_0109_9.dat]

3 12295100 12292400 12295201 0 0 1 0 2 1 0 20 0 30 1607.52 1856.76 1260.6 
9564.5 1
12292400 19986.8 -11948.8 1462.5 0 0 0 
9565 1
12292400 20031.1 -11936.7 1444.92 131.145 35.6736 135.91 
9565.5 1
12292400 20166.4 -11918.2 1371.5 269.065 36.8303 271.574 
9566 1
12292400 20271.5 -12072.2 1348.62 209.406 -306.901 371.536 
9566.5 1
12292400 20388.1 -12069 1341 289.341 8.0168 289.452 
9567 1
12292400 20045 -12963.5 1737 -445.062 -1160.18 1242.62 
9567.5 1
12292400 19900.5 -12895.3 1703.5 -448.758 211.698 496.185 
9568 1
12292400 19716.6 -12860.2 1640.67 -373.814 71.477 380.587 
9568.5 1
12292400 19581.2 -12932.5 1615.85 -266.593 -142.313 302.2 
9569 1
12292400 19375.2 -12868.8 1603.75 -411.152 127.002 430.32 
9569.5 1
12292400 19386.5 -12394.4 1621.46 23.0979 970.243 970.518 
9570 1
12292400 19946.5 -12227.5 1772.69 1095.89 326.66 1143.54 
9570.5 1
12292400 19977.5 -12105.4 1787.5 61.5842 242.153 249.861 
9571 1
12292400 19993.1 -12087.9 1810.77 31.8546 35.7742 47.9011 
9571.5 1
12292400 20032.6 -12091 1819.92 77.9851 -6.06888 78.2209 
9572 1
12292400 20013.9 -12108.2 1815.38 -37.1616 -34.1031 50.4382 
9572.5 1
12292400 20029.4 -12047.1 1802.25 31.5552 124.38 128.32 
9573 1
12292400 20029.1 -11999.9 1802.85 -0.690536 95.8542 95.8567 
9573.5 1
12292400 20083.7 -12119.7 1835.42 108.528 -238.059 261.63 
9574 1
12292400 20093.8 -12088.3 1862.08 20.4819 63.0965 66.3376 
9574.5 1
12292400 19873.5 -11968.8 1842.31 -429.45 232.868 488.523 
9575 1
12292400 19503.9 -11859 1798.42 -742.212 220.575 774.295 
9575.5 1
12292400 19230.2 -11829.3 1732.69 -552.901 59.9845 556.145 
9576 1
12292400 19046.5 -11664.9 1744.75 -366.728 328.126 492.094 
9576.5 1
12292400 19000.7 -11507.6 1740.23 -92.1684 316.502 329.649 
9577 1
12292400 18348.1 -11310.7 1714.77 -1264.76 381.634 1321.08 
9577.5 1
12292400 18231.7 -11106.7 1716.58 -234.226 410.514 472.635 
9578 1
12292400 18558.5 -10733.6 1648.31 665.57 759.779 1010.07 
9578.5 1
12292400 18204.6 -10646.8 1644.46 -706.28 173.192 727.205 
9579 1
12292400 17761.6 -10574.5 1779.69 -882.47 144.039 894.148 
9579.5 1
12292400 17594.8 -10613.4 1864.75 -337.615 -78.7008 346.667 
9580 1
12292400 17649.9 -10621 1872.85 111.518 -15.3509 112.569 
9580.5 1
12292400 17696.2 -10693.5 1850.77 89.9178 -140.702 166.98 
9581 1
12292400 17765.3 -10747.9 1826.17 138.205 -108.91 175.961 
9581.5 1
12292400 17754.2 -10781.5 1895.25 -22.7584 -68.9596 72.618 
9582 1
12292400 17801.1 -10834.6 1902.42 95.7737 -108.555 144.764 
9582.5 1
12292400 17812.3 -10861.8 1841.38 21.7526 -52.8349 57.1376 
9583 1
12292400 17859 -10903.4 1824.75 91.914 -81.8317 123.063 
9583.5 1
12292400 17906.2 -10919 1744.33 96.6258 -31.8678 101.745 
9584 1
12292400 17971.8 -10763.8 1656.08 133.673 316.837 343.881 
9584.5 1
12292400 17942.3 -10591.2 1688.08 -58.7159 344.478 349.446 
9585 1
12292400 18189 -10541.3 1677.31 481.771 97.3808 491.514 
9585.5 1
12292400 18060.3 -10532.5 1719.92 -258.887 17.7217 259.493 
9586 1
12292400 17857.4 -10577.3 1790.85 -407.528 -89.9753 417.342 
9586.5 1
12292400 17750.9 -10802.5 1755.15 -205.922 -435.501 481.731 
9587 1
12292400 17677.2 -10921.8 1787.42 -148.105 -239.535 281.624 
9587.5 1
12292400 17733.6 -10969.4 1792.23 112.672 -95.0791 147.428 
9588 1
12292400 17741.1 -10905.5 1766.5 14.788 126.504 127.366 
9588.5 1
12292400 17733.5 -10828.7 1802.25 -15.668 158.747 159.518 
9589 1
12292400 17718 -10674.5 1816.85 -30.754 305.81 307.352 
9589.5 1
12292400 17741.7 -10720.8 1791.5 47.3333 -92.4231 103.839 
9590 1
12292400 17778.1 -10827.8 1772.5 73.569 -216.33 228.497 
9590.5 1
12292400 17890.8 -10860.8 1784.23 225.075 -65.8939 234.523 
9591 1
12292400 17844.4 -10796.5 1807.92 -90.3921 125.262 154.471 
9591.5 2
12295100 19011.5 -13458.5 1193.5 0 0 0 
12292400 17839 -10870.2 1884.25 -10.9221 -149.672 150.07 
9592 2
12295100 19140.7 -13388.2 1190.64 258.429 140.571 294.186 
12292400 17788.1 -10801.5 1792.36 -101.857 137.5 171.117 
9592.5 3
12295201 18571.2 -14185 1418.75 0 0 0 
12295100 19237.4 -13309.5 1251.5 191.111 155.562 246.42 
12292400 17753 -10861.5 1787.5 -69.3111 -118.577 137.348 
9593 3
12295201 18424.4 -14006.8 1404 -438.404 532.032 689.388 
12295100 19295.2 -13220.5 1249.92 117.033 180.24 214.902 
12292400 17753.2 -10901 1835.62 0.467144 -79.9595 79.9609 
9593.5 3
12295201 18433.2 -13672.3 1397.92 17.9099 675.628 675.865 
12295100 19624.6 -12831.9 1333.25 665.359 784.939 1029 
12292400 17850.8 -10877.1 1842.58 197.177 48.3165 203.01 
9594 3
12295201 18378.2 -13377.7 1386.23 -111.531 596.439 606.778 
12295100 19785.8 -12525.5 1268.92 326.443 620.355 701.003 
12292400 17914.1 -10806.8 1807.92 128.023 142.336 191.441 
9594.5 3
12295201 18318 -13054.2 1443 -119.59 643.026 654.053 
12295100 20076.2 -12336.8 1258.08 577.178 375.006 688.305 
12292400 17745.4 -10821.4 1802.17 -335.309 -29.1202 336.571 
9595 3
12295201 17986.2 -12723.4 1441.08 -672.96 671.127 950.414 
12295100 20223.2 -12133.8 1280.62 298.304 411.895 508.569 
12292400 17568.7 -10759.6 1807.31 -358.467 125.358 379.754 
9595.5 3
12295201 17796.6 -12519.3 1395 -367.472 395.498 539.865 
12295100 20238.9 -11940.6 1239.46 30.4114 374.329 375.562 
12292400 17482.7 -10565.3 1881.54 -166.667 376.565 411.8 
9596 3
12295201 17713.9 -12313.8 1387 -167.068 415.268 447.615 
12295100 20194.7 -12005 1196.67 -89.4069 -130.07 157.835 
12292400 17486.3 -10509 1867.83 7.35561 113.753 113.99 
9596.5 3
12295201 17519.2 -12078.3 1369.38 -391.09 472.776 613.57 
12295100 20182.1 -12236.7 1170.23 -25.2806 -465.246 465.932 
12292400 17637.8 -10320.2 1833.54 304.088 379.209 486.075 
9597 3
12295201 17100.5 -11753.2 1354.69 -817.758 635.066 1035.39 
12295100 20043.3 -12539.8 1158.62 -271.034 -591.947 651.046 
12292400 17754.7 -10235 1827.23 228.365 166.316 282.51 
9597.5 3
12295201 17019.6 -11618.3 1536.17 -164.053 273.47 318.903 
12295100 19992.2 -12589.5 1134.42 -103.734 -100.874 144.694 
12292400 17820.6 -10285.5 1814.67 133.653 -102.434 168.392 
9598 3
12295201 17131.7 -11378.8 1540.08 228.741 488.946 539.806 
12295100 19921.9 -12526.1 1145.42 -143.367 129.422 193.143 
12292400 17729.5 -10192.6 1830.83 -185.884 189.626 265.539 
9598.5 3
12295201 17128.7 -11297.8 1531.62 -5.98463 162.939 163.049 
12295100 19842.3 -12395.2 1134.08 -160.179 263.44 308.314 
12292400 17416.2 -10355.7 1869.62 -630.32 -328.187 710.641 
9599 3
12295201 16968.5 -11128.2 1576.23 -318.397 337.055 463.662 
12295100 19779.3 -12203.5 1155 -125.249 381.098 401.152 
12292400 17473.8 -10468.6 1838.15 114.544 -224.499 252.032 
9599.5 3
12295201 16894.8 -11031.5 1594.77 -147.538 193.538 243.361 
12295100 19638.1 -11763.1 1155.85 -282.462 880.769 924.953 
12292400 17547.9 -10509.2 1863.77 148.154 -81.0769 168.888 
9600 3
12295201 16834.2 -11030.5 1585.54 -121.808 2.01207 121.824 
12295100 19427.9 -11544.2 1169.31 -422.845 440.334 610.485 
12292400 17536.4 -10521.4 1951 -23.2162 -24.6092 33.832 
9600.5 3
12295201 16789.3 -11004.8 1595.57 -88.4745 50.543 101.894 
12295100 19476.9 -11564.5 1186.14 96.4675 -39.9001 104.393 
12292400 17518.5 -10464.5 1869 -35.2059 111.978 117.382 
9601 3
12295201 16751 -10967.2 1611.31 -74.3412 72.9222 104.136 
12295100 19750.5 -11700.2 1276.15 531.132 -263.555 592.927 
12292400 17524.5 -10498.8 1905.23 11.7252 -66.6916 67.7144 
9601.5 3
12295201 16739.6 -10884.6 1590.77 -23.5219 170.693 172.306 
12295100 19988.8 -11813.3 1265.92 492.53 -233.63 545.132 
12292400 17519.4 -10448.8 1828 -10.6484 103.306 103.853 
9602 3
12295201 16733.4 -10936.9 1596.5 -12.2269 -103.245 103.966 
12295100 20179.9 -11832.5 1263.5 377.633 -37.9295 379.533 
12292400 17609.6 -10469.4 1877.5 178.376 -40.5356 182.924 
9602.5 3
12295201 16673.6 -10971.6 1583.86 -116.315 -67.6765 134.57 
12295100 20361.8 -11841.6 1282.5 353.808 -17.7877 354.255 
12292400 17557.9 -10391.9 1812.5 -100.611 150.778 181.264 
9603 3
12295201 16749.4 -11052.6 1528.21 153.412 -163.968 224.546 
12295100 20371.1 -11904 1262.29 18.797 -126.229 127.621 
12292400 17477.4 -10427 1792.14 -162.955 -71.1394 177.807 
9603.5 3
12295201 16937.5 -11224.6 1531.62 386.899 -353.853 524.312 
12295100 20451.7 -11924.8 1251.15 165.887 -42.8933 171.342 
12292400 17489.7 -10479.8 1815.15 25.234 -108.579 111.472 
9604 3
12295201 16928.8 -11263.3 1573.77 -17.5466 -78.8031 80.7329 
12295100 20495.6 -11968.3 1227 89.4564 -88.5164 125.847 
12292400 17467.6 -10470.7 1816.54 -44.9632 18.4866 48.6152 
9604.5 3
12295201 16890 -11268.3 1605.71 -76.1689 -9.76083 76.7918 
12295100 20391.6 -11993.6 1249.93 -203.868 -49.6768 209.833 
12292400 17472.9 -10435.7 1831.93 10.278 68.5844 69.3502 
9605 3
12295201 16855.9 -11195.2 1605.85 -67.4791 144.816 159.765 
12295100 20039.5 -11980.3 1323.46 -697.236 26.4063 697.736 
12292400 17420.4 -10373.7 1846.23 -103.906 122.816 160.873 
9605.5 3
12295201 16846.1 -11186 1644.36 -19.4438 18.1985 26.6317 
12295100 19670.2 -11584.1 1316.93 -734.243 787.604 1076.77 
12292400 17388.5 -10453.1 1829.64 -63.3889 -157.953 170.198 
9606 3
12295201 16793.1 -11167.4 1652.29 -105.3 36.8481 111.561 
12295100 19329.1 -11215.8 1276.64 -676.871 730.867 996.153 
12292400 17433.7 -10538.5 1878.64 89.7109 -169.359 191.652 
9606.5 3
12295201 16802.7 -11115.1 1570.71 19.3632 105.135 106.903 
12295100 18961.5 -11074.4 1252.07 -738.095 283.993 790.846 
12292400 17471.4 -10444.1 1902.71 75.5881 189.616 204.127 
9607 3
12295201 16657.4 -11010.2 1551.67 -288.895 208.492 356.271 
12295100 18518.5 -10949.5 1249.2 -880.649 248.159 914.946 
12292400 17507.5 -10364.1 1855.33 71.7883 158.923 174.385 
9607.5 3
12295201 16764.7 -11091.3 1530.73 216.7 -163.906 271.706 
12295100 18059.3 -10790.1 1232.6 -927.811 322.155 982.15 
12292400 17541.8 -10363.1 1811.73 69.3603 2.15488 69.3937 
9608 3
12295201 16880 -11088.9 1547.8 232.997 4.84849 233.047 
12295100 17967.3 -10771.5 1211.4 -185.724 37.4411 189.46 
12292400 17473.1 -10325 1886.33 -138.721 76.9024 158.611 
9608.5 3
12295201 16864.5 -11061.5 1641.67 -31.2458 55.4882 63.6808 
12295100 17912.1 -10537.3 1207.53 -111.515 473.266 486.227 
12292400 17430.3 -10318.7 1845.07 -86.4646 12.7946 87.4062 
9609 3
12295201 16782.7 -10948.9 1643.87 -165.054 227.016 280.676 
12295100 17752.4 -10079 1232.4 -322.043 923.925 978.442 
12292400 17280.5 -10460.5 1830.07 -302.016 -285.887 415.867 
9609.5 3
12295201 16661.2 -10767.7 1695.87 -244.4 364.588 438.925 
12295100 17507.3 -9570.67 1222.67 -493.092 1022.8 1135.46 
12292400 17131.1 -10289.4 1811.73 -300.604 344.199 456.985 
9610 3
12295201 16369.5 -10399.9 1631.47 -586.989 740.04 944.571 
12295100 17302.6 -9580.93 1253.07 -411.938 -20.6573 412.456 
12292400 16874.3 -10140.4 1769.6 -516.7 299.799 597.376 
9610.5 3
12295201 16166.6 -10264.9 1618.93 -404.117 268.924 485.418 
12295100 17063.9 -9497.67 1249.13 -475.564 165.87 503.661 
12292400 16685.1 -10142.1 1828.33 -377.025 -3.45286 377.041 
9611 3
12295201 15942.6 -10074.2 1660.88 -435.749 370.971 572.273 
12295100 16727.9 -9140.12 1209.94 -653.68 695.606 954.55 
12292400 16495.7 -10051.9 1847.31 -368.442 175.478 408.096 
9611.5 3
12295201 15870.8 -9442.85 1622.31 -144.579 1270.3 1278.51 
12295100 16408.8 -8854.15 1189.23 -641.909 575.395 862.048 
12292400 16189.8 -9873.77 1869.69 -615.375 358.487 712.179 
9612 3
12295201 15965.9 -9234.43 1654.57 192.241 421.046 462.856 
12295100 16114.5 -8705.21 1165.79 -594.639 300.888 666.43 
12292400 15713.9 -9665.14 1804.21 -961.45 421.467 1049.77 
9612.5 3
12295201 15703.7 -9239.31 1734.08 -518.253 -9.64253 518.343 
12295100 15706.8 -8599.23 1145.62 -805.64 209.454 832.422 
12292400 15128.8 -9407.92 1661.85 -1156.29 508.339 1263.1 
9613 3
12295201 15388.8 -8991.54 1777.46 -650.509 511.92 827.782 
12295100 15404.8 -8442.92 1163.15 -624.126 322.95 702.73 
12292400 14935.7 -9327.54 1597 -399.078 166.084 432.258 
9613.5 3
12295201 15272.6 -8838.77 1735.69 -229.705 301.915 379.364 
12295100 15211.8 -8266 1260.77 -381.423 349.65 517.435 
12292400 14722 -9150.38 1574.38 -422.317 350.106 548.567 
9614 3
12295201 15053.5 -8710.08 1805.46 -445.278 261.57 516.422 
12295100 14984.4 -8145.08 1245.62 -462.164 245.779 523.453 
12292400 14514.6 -9010.54 1530.15 -421.513 284.24 508.396 
9614.5 3
12295201 14853.5 -8598.77 1796.69 -400.802 223.062 458.692 
12295100 14664.6 -8048.38 1222.08 -640.82 193.772 669.476 
12292400 14309.5 -8783.08 1584.46 -410.976 455.835 613.748 
9615 3
12295201 14721 -8519.92 1775.46 -264.021 157.064 307.207 
12295100 14360.4 -8016.15 1177.92 -606.037 64.2047 609.429 
12292400 14106.5 -8564.31 1564.62 -404.382 435.795 594.51 
9615.5 3
12295201 14502.9 -8315.69 1813.85 -427.602 400.452 585.837 
12295100 14090.5 -7845.62 1180.23 -529.11 334.389 625.918 
12292400 13876.9 -8407.92 1577.23 -450.226 306.637 544.729 
9616 3
12295201 14266.3 -8173.54 1806.31 -471.345 283.175 549.868 
12295100 13896.8 -7607.23 1177.15 -385.841 474.87 611.862 
12292400 13767.4 -8194.77 1538.62 -218.204 424.609 477.395 
9616.5 3
12295201 14126 -8040 1812.46 -281.178 267.612 388.172 
12295100 13689.2 -7439.92 1172.46 -416.217 335.286 534.465 
12292400 13573.4 -8064.77 1553.23 -388.778 260.521 467.995 
9617 3
12295201 13927.7 -7812 1805.85 -394.25 453.28 600.746 
12295100 13490.2 -7330.46 1180.54 -395.626 217.617 451.528 
12292400 13359.7 -7910.31 1515.77 -424.836 307.081 524.198 
9617.5 3
12295201 13733.5 -7577.85 1761.31 -384.463 463.671 602.331 
12295100 13323.5 -7088 1208.08 -330.084 480.122 582.643 
12292400 13231.5 -7757.31 1548.54 -253.77 302.97 395.209 
9618 3
12295201 13647.5 -7430.33 1746.92 -174.52 299.215 346.391 
12295100 13241 -6871.67 1213.5 -167.265 438.81 469.608 
12292400 12963.7 -7553.83 1554.67 -543.35 412.727 682.329 
9618.5 3
12295201 13507.8 -7195.54 1734.85 -284.584 478.197 556.472 
12295100 13067.5 -6724.92 1180.38 -353.282 298.867 462.741 
12292400 12722.4 -7450.77 1569.46 -491.409 209.907 534.363 
9619 3
12295201 13368.7 -6978.23 1753.85 -272.166 425.26 504.896 
12295100 12837.4 -6514.38 1151.38 -450.399 412.013 610.421 
12292400 12582 -7265.69 1553 -274.725 362.186 454.59 
9619.5 2
12295201 13307.7 -6650.15 1716.23 -119.608 643.288 654.313 
12292400 12386.2 -7091.15 1531.62 -384.012 342.232 514.381 
9620 2
12295201 13187.2 -6368.75 1728.42 -243.318 568.493 618.375 
12292400 12230.9 -6823.25 1531.25 -313.61 541.22 625.516 
9620.5 2
12295201 13023.3 -6111.46 1711 -325.929 511.508 606.523 
12292400 12156.4 -6534.85 1528.46 -148.175 573.367 592.204 
9621 2
12295201 12896.6 -5839.92 1716.33 -251.937 539.851 595.744 
12292400 11939.1 -6241.83 1485.75 -432.011 582.53 725.241 
9621.5 2
12295201 12718.1 -5525.08 1702.54 -357.728 630.941 725.298 
12292400 11756.6 -5636.69 1435.38 -365.667 1212.71 1266.64 
9622 2
12295201 12479.8 -5301.08 1653.17 -473.811 445.315 650.233 
12292400 11517.2 -5287.67 1343.92 -475.876 693.888 841.391 
9622.5 2
12295201 12297.6 -4788.17 1661.25 -373.292 1051.06 1115.38 
12292400 11367.8 -5051.5 1195.17 -306.182 483.948 572.672 
9623 2
12295201 12107.8 -4421.31 1751.54 -380.998 736.665 829.358 
12292400 11186.9 -4889.46 1103.62 -363.274 325.378 487.687 
9623.5 2
12295201 11851.1 -4076.77 1713.23 -501.502 672.927 839.247 
12292400 10996.5 -4622.69 1099.69 -371.995 521.034 640.2 
9624 2
12295201 11660.8 -3713 1793.83 -380.487 727.538 821.025 
12292400 10872.5 -4455.42 1137.92 -247.923 334.551 416.402 
9624.5 2
12295201 11356.3 -3433.77 1762.92 -612.728 561.833 831.319 
12292400 10718.2 -4263.46 1154.46 -310.401 386.228 495.5 
9625 2
12295201 11009.9 -3150.08 1721.83 -685.923 561.754 886.599 
12292400 10492.4 -3956.5 1142.42 -447.157 607.845 754.602 
9625.5 2
12295201 10729.1 -2969.67 1757 -573.129 368.197 681.209 
12292400 10258.8 -3760.75 1119.67 -476.701 399.49 621.961 
9626 2
12295201 10295.3 -2711 1795.33 -890.657 531.143 1037.01 
12292400 10057.1 -3479.08 1098.67 -414.271 578.371 711.431 
9626.5 2
12295201 10051.8 -2440.38 1768.31 -482.153 535.872 720.854 
12292400 9709.77 -3250.69 1145.77 -687.751 452.259 823.128 
9627 2
12295201 9776.69 -2169.31 1769.77 -536.362 528.415 752.932 
12292400 9323.92 -3298.08 1248.69 -752.137 -92.3677 757.787 
9627.5 2
12295201 9579.58 -1948.58 1740.33 -401.444 449.54 602.697 
12292400 9224.5 -3118.17 1300.83 -202.491 366.416 418.645 
9628 2
12295201 9151.92 -1596 1819.85 -858.756 707.999 1112.98 
12292400 8968.69 -2781.77 1342.31 -513.67 675.497 848.618 
9628.5 2
12295201 8766.58 -1395.25 1764.33 -769.141 400.699 867.259 
12292400 8663.58 -2504 1362 -609 554.43 823.573 
9629 2
12295201 8458.23 -1133.69 1778.54 -631.87 535.979 828.573 
12292400 8316.31 -2245 1392.15 -711.63 530.738 887.75 
9629.5 2
12295201 8216 -1029.08 1791.23 -470.351 203.137 512.342 
12292400 8072 -1994 1339 -474.384 487.379 680.131 
9630 2
12295201 7806.85 -903.692 1739.85 -791.4 242.523 827.727 
12292400 7714 -1667.69 1340.85 -692.456 631.156 936.939 
9630.5 2
12295201 7584.08 -676 1759.75 -457.419 467.541 654.084 
12292400 7394.58 -1387.17 1253.67 -655.886 576.028 872.923 
9631 2
12295201 7234 -350.692 1725 -714.456 663.893 975.295 
12292400 7097.31 -1049.92 1178.23 -606.685 688.252 917.474 
9631.5 2
12295201 6908.62 -160.769 1703.54 -630.59 368.068 730.149 
12292400 6886.38 -872.154 1170.92 -408.766 344.514 534.583 
9632 2
12295201 6614.33 118.333 1685.58 -593.311 562.707 817.714 
12292400 6702.75 -634.5 1099.08 -370.231 479.141 605.514 
9632.5 2
12295201 6286.92 341.077 1665.69 -665.468 452.731 804.868 
12292400 6477.08 -343.615 1088.54 -458.685 591.229 748.294 
9633 2
12295201 5967.62 637.923 1637.46 -631.043 586.652 861.613 
12292400 6304.15 -20.3846 1063.54 -341.745 638.796 724.465 
9633.5 2
12295201 5666.58 960.5 1635 -615.607 659.667 902.293 
12292400 6161.25 322.75 1025.33 -292.237 701.707 760.128 
9634 2
12295201 5360.85 1171.08 1592.38 -613.93 422.845 745.458 
12292400 6026.62 698.231 1056.31 -270.351 753.977 800.982 
9634.5 2
12295201 5049.25 1382.17 1574.58 -618.246 418.829 746.757 
12292400 5954.58 1076 1055.17 -142.921 749.542 763.046 
9635 2
12295201 4756.69 1585.85 1581.46 -585.115 407.359 712.953 
12292400 5865.15 1373.46 1018.31 -178.859 594.923 621.228 
9635.5 2
12295201 4399 1714.23 1569.85 -691.861 248.326 735.077 
12292400 5715.62 1822 1002.69 -289.243 867.579 914.524 
9636 2
12295201 4090.08 1934.92 1546 -624.074 445.83 766.963 
12292400 5618.08 2182 950.333 -197.034 727.273 753.491 
9636.5 2
12295201 3684 2133.08 1577.92 -828.741 404.422 922.155 
12292400 5808.17 2697.58 891.417 387.925 1052.21 1121.44 
9637 2
12295201 3298.31 2200.15 1682 -769.845 133.873 781.398 
12292400 6046.62 3015.15 868 475.946 633.873 792.666 
9637.5 2
12295201 2987.62 2347.23 1723.62 -603.286 285.586 667.468 
12292400 6280.92 3318.38 844.462 454.966 588.798 744.095 
9638 2
12295201 2786.08 2490.5 1756.67 -402.26 285.967 493.548 
12292400 6248.58 3599.25 842.833 -64.5504 560.61 564.314 
9638.5 2
12295201 2634 2517.75 1737.08 -312.929 56.07 317.912 
12292400 6072.17 3770 840.75 -362.997 351.337 505.178 
9639 2
12295201 2335.38 2596.08 1690.46 -594.851 156.03 614.974 
12292400 6005.92 3995.62 862.846 -131.959 449.433 468.405 
9639.5 2
12295201 2067.92 2713.17 1741 -536.008 234.649 585.119 
12292400 5702.42 4114.17 1040.83 -608.229 237.578 652.982 
9640 2
12295201 1832.5 2771.75 1740.5 -480.442 119.558 495.095 
12292400 5299.25 4365.92 1117 -822.789 513.776 970.024 
9640.5 2
12295201 1497.08 2838 1779.38 -669.507 132.236 682.441 
12292400 4970.23 4553 1126.62 -656.725 373.42 755.467 
9641 2
12295201 1188.42 2914.08 1689.08 -616.088 151.863 634.529 
12292400 4728.17 4687.33 1150.17 -483.162 268.13 552.575 
9641.5 2
12295201 865.692 2911.31 1742.92 -644.16 -5.5402 644.184 
12292400 4366.92 4810.69 1264.62 -721.045 246.225 761.927 
9642 2
12295201 726.25 2905.42 1713.67 -279.444 -11.8057 279.693 
12292400 4271.75 4651.17 1245.42 -190.728 -319.691 372.262 
9642.5 2
12295201 477.667 3156.5 1709.75 -503.205 508.266 715.227 
12292400 3902.67 4584.67 1280.5 -747.132 -134.615 759.163 
9643 2
12295201 280.583 3319.92 1711.17 -394.167 326.833 512.042 
12292400 3636.25 4586.58 1231.92 -532.833 3.83333 532.847 
9643.5 2
12295201 -56 3193.38 1673.92 -654.831 -246.171 699.574 
12292400 3105.69 4514.08 1156.46 -1032.21 -141.063 1041.81 
9644 2
12295201 -279.5 3157.08 1605.33 -436.523 -70.9009 442.244 
12292400 2720.42 4518.42 1109.67 -752.491 8.47606 752.539 
9644.5 2
12295201 -339.083 3317.33 1590.33 -120.859 325.051 346.792 
12292400 2329.67 4271.33 1100 -792.596 -501.183 937.76 
9645 2
12295201 -345.333 3457.25 1575.75 -12.94 289.683 289.971 
12292400 1877.92 4021.08 1086.75 -935.3 -518.116 1069.22 
9645.5 2
12295201 -335.231 3387 1594.08 20.0846 -139.662 141.099 
12292400 1398.15 3861.85 1125.77 -953.803 -316.575 1004.97 
9646 2
12295201 -333.077 3357.38 1596.62 4.2735 -58.7607 58.9159 
12292400 906.385 3902.92 1170.77 -975.733 81.5018 979.131 
9646.5 2
12295201 -284.231 3400.62 1612.46 96.917 85.7753 129.423 
12292400 219.077 4037.15 1034.46 -1363.71 266.331 1389.47 
9647 2
12295201 -318.385 3429.77 1602.15 -67.3646 57.5027 88.5694 
12292400 -501.154 4269.62 959.923 -1420.57 458.504 1492.73 
9647.5 2
12295201 -301.583 3384 1579.92 33.8736 -92.2767 98.2975 
12292400 -985.167 4460.5 1109.42 -975.832 384.848 1048.98 
9648 2
12295201 -307.154 3412.77 1563.85 -11.0966 57.3092 58.3736 
12292400 -1588.69 4552.92 1178.77 -1202.24 184.11 1216.26 
9648.5 2
12295201 -242.667 3614.17 1588.83 126.943 396.452 416.279 
12292400 -1983.83 4587.17 1162 -777.837 67.4086 780.752 
9649 2
12295201 -319.75 3727.25 1612.25 -160.256 235.1 284.525 
12292400 -2405.83 4573.75 1156.08 -877.339 -27.8933 877.782 
9649.5 2
12295201 -461 3726.62 1598.92 -281.375 -1.26417 281.377 
12292400 -2751.31 4574.92 1157.46 -688.196 2.33681 688.2 
9650 2
12295201 -738.667 3873.58 1680.83 -559.812 296.306 633.393 
12292400 -3118.25 4470 1151.83 -739.803 -211.538 769.452 
9650.5 2
12295201 -1290.85 4015.15 1795.38 -1091.26 279.784 1126.56 
12292400 -3575.92 4474.08 1088.23 -904.492 8.05716 904.528 
9651 2
12295201 -1583.08 4295.25 1755.92 -586.822 562.442 812.835 
12292400 -4023 4431.08 1025.92 -897.745 -86.3325 901.886 
9651.5 2
12295201 -1983.23 4525.46 1767 -798.697 459.504 921.445 
12292400 -4339.31 4386.38 1034.08 -631.353 -89.219 637.625 
9652 2
12295201 -2423.08 4595 1781.58 -885.015 139.916 896.007 
12292400 -4682.58 4568.58 1006.67 -690.695 366.597 781.955 
9652.5 2
12295201 -2681.62 4825.38 1797.54 -518.1 461.693 693.965 
12292400 -5150.31 4550.08 992.692 -937.323 -37.087 938.057 
9653 2
12295201 -3190.38 4991 1661.23 -976.524 317.88 1026.96 
12292400 -5889.08 4728.77 925.538 -1417.98 342.979 1458.87 
9653.5 1
12295201 -3518.75 5152.67 1670.75 -667.409 328.591 743.913 
9654 1
12295201 -3853.15 5399.62 1649.54 -672.845 496.879 836.426 
9653.5 1
12292400 -6227 4740 918 -957.289 31.8152 957.818 
9654.5 2
12295201 -4224.58 5516 1596.92 -748.85 234.646 784.751 
12292400 -4508.17 4908.33 1215.5 1376.17 134.774 1382.75 
9655 2
12295201 -4666.85 5759.15 1421.62 -893.46 491.22 1019.59 
12292400 -4741.08 4936.92 1276.62 -616.165 75.6342 620.789 
9655.5 2
12295201 -5023.33 6095.25 1306.17 -708.722 668.183 974.041 
12292400 -5164.17 5167.42 1186.75 -841.133 458.238 957.855 
9656 2
12295201 -5280.38 6333.46 1311.08 -514.103 476.423 700.914 
12292400 -5625.08 5263.54 1175.77 -921.821 192.244 941.653 
9656.5 2
12295201 -5423.42 6762.75 1305.25 -283.794 851.763 897.797 
12292400 -6251.42 5556.33 1280.92 -1242.74 580.942 1371.82 
9657 2
12295201 -5744.62 7041.77 1303.23 -638.566 554.71 845.855 
12292400 -6701.62 5751.38 1223.38 -895.027 387.776 975.42 
9657.5 2
12295201 -6237.33 7538.5 1331.92 -975.679 983.625 1385.45 
12292400 -7066.92 5952.83 1347.5 -723.369 398.908 826.069 
9658 2
12295201 -6913.25 8096.58 1484.08 -1396.52 1153.06 1811.03 
12292400 -7318.42 6048.5 1168.08 -519.628 197.658 555.952 
9658.5 2
12295201 -7275.92 7898.23 1249 -712.521 -389.691 812.124 
12292400 -7588.46 6254.15 1304 -530.54 404.035 666.871 
9659 2
12295201 -7554.92 8173.69 1427.77 -542.802 535.917 762.785 
12292400 -7854.23 6527.62 1162.46 -517.061 532.026 741.892 
9659.5 2
12295201 -7843.08 8405.25 1527.42 -588.082 472.567 754.427 
12292400 -7940.75 6922.58 1248.75 -176.57 806.057 825.17 
9660 2
12295201 -8198.62 8405 1511.85 -724.098 -0.509165 724.098 
12292400 -8221.92 7065.92 1349.62 -572.654 291.934 642.774 
9660.5 2
12295201 -8529.69 8496.31 1543.77 -637.913 175.93 661.728 
12292400 -8626.38 7232.31 1405.54 -779.309 320.587 842.674 
9661 2
12295201 -8805.54 8620.46 1581.31 -569.93 256.516 624.997 
12292400 -8988.54 7307.85 1317.77 -748.252 156.071 764.355 
9661.5 2
12295201 -9167.92 8738.23 1494.85 -732.09 237.918 769.78 
12292400 -9293.62 7464.92 1370.92 -616.317 317.327 693.212 
9662 2
12295201 -9541.85 8888 1501.38 -749.345 300.139 807.218 
12292400 -9536.92 7612.15 1326.62 -487.591 295.052 569.912 
9662.5 2
12295201 -9962.46 9016.15 1512.08 -823.122 250.79 860.48 
12292400 -9785.85 7746.69 1342.77 -487.129 263.285 553.727 
9663 2
12295201 -10279 9190.77 1527.46 -631.813 348.534 721.57 
12292400 -10129.4 7789.62 1345.69 -685.706 85.6748 691.037 
9663.5 2
12295201 -10666.8 9357.92 1527.77 -783.528 337.685 853.198 
12292400 -10391.1 7891.08 1298.92 -528.671 204.973 567.016 
9664 2
12295201 -10900.8 9594.31 1561.31 -471.774 476.582 670.598 
12292400 -10552.6 7999.77 1311.38 -325.682 219.138 392.543 
9664.5 2
12295201 -11032.2 9834.38 1441.31 -265.961 485.986 554.001 
12292400 -10724.8 8068.92 1369.92 -348.49 139.988 375.555 
9665 2
12295201 -11216.9 10063.4 1490.64 -359.334 445.611 572.442 
12292400 -10826.2 8177.64 1285.5 -197.364 211.517 289.296 
9665.5 2
12295201 -11503.8 10254.9 1453.38 -557.122 371.834 669.81 
12292400 -11064.5 8300.08 1332.15 -462.616 237.736 520.127 
9666 2
12295201 -11859.5 10538.3 1543.38 -727.387 579.519 930.018 
12292400 -11143.2 8380.77 1388.15 -160.925 165.015 230.492 
9666.5 2
12295201 -12159.9 10720.6 1507 -610.423 370.513 714.07 
12292400 -11261 8403.73 1356.73 -239.525 46.675 244.03 
9667 2
12295201 -12256.3 10686.4 1574.47 -190.891 -67.7228 202.548 
12292400 -11265.1 8370.8 1295.33 -8.0528 -65.2145 65.7098 
9667.5 2
12295201 -12369.9 10975.7 1496.87 -228.571 582.025 625.299 
12292400 -11345.2 8190.93 1400.8 -161.234 -361.905 396.196 
9668 2
12295201 -12252.9 11062.6 1582.87 236.364 175.623 294.468 
12292400 -11390.7 7969.07 1344.27 -91.9865 -448.215 457.557 
9668.5 2
12295201 -12234.9 11134.9 1593.93 36.0832 145.406 149.816 
12292400 -11413.1 8020.07 1358.8 -45.0704 102.616 112.077 
9669 2
12295201 -12278.9 11238.8 1585.13 -88.5753 209.543 227.495 
12292400 -11428.2 8113.47 1358.6 -30.3763 188.306 190.741 
9669.5 2
12295201 -12240.1 11255.9 1573.14 77.4356 34.1888 84.6472 
12292400 -11448.9 8223 1348.07 -41.2318 218.629 222.483 
9670 2
12295201 -12212.1 11210.3 1584.86 54.7619 -89.4958 104.921 
12292400 -11385.9 8276.79 1327.21 123.529 105.462 162.425 
9670.5 2
12295201 -12257.5 11026.6 1595 -89.6386 -362.931 373.836 
12292400 -11361.6 8386.07 1186.5 47.9955 215.98 221.248 
9671 2
12295201 -12229 10756.4 1589.86 57.2289 -542.599 545.609 
12292400 -11366.8 8404.64 1239.57 -10.4705 37.292 38.734 
9671.5 2
12295201 -12233.1 10723.4 1559 -8.15523 -65.1012 65.6101 
12292400 -11474.6 8333.07 1326.93 -212.177 -140.889 254.693 
9672 2
12295201 -12203.9 10785 1457.57 57.8769 121.824 134.873 
12292400 -11858.8 8174.64 1275.64 -759.317 -313.1 821.336 
9672.5 2
12295201 -12208 10729.6 1406.21 -8.4721 -113.205 113.521 
12292400 -12225.4 8205.64 1301.93 -749.781 63.3947 752.456 
9673 2
12295201 -12495 10439.7 1461.54 -580.972 -586.944 825.852 
12292400 -12551.2 8283.92 1278.92 -659.363 158.462 678.137 
9673.5 2
12295201 -12800.2 10334.4 1499.14 -605.584 -208.998 640.634 
12292400 -12934.5 8149.86 1267.36 -760.607 -266.004 805.78 
9674 2
12295201 -13201 10481.3 1321.54 -795.21 291.569 846.977 
12292400 -13359.4 7861.85 1305.15 -843.025 -571.45 1018.45 
9674.5 1
12292400 -13740.3 7944.77 1282.85 -771.099 167.86 789.159 
9675 1
12292400 -14077.2 8021.46 1289.31 -690.259 157.156 707.923 
9674.5 1
12295201 -13443 10514.5 1317 -855.124 117.287 863.13 
9675.5 2
12295201 -14503.7 10200.6 1418 -826.734 -244.661 862.177 
12292400 -14398.8 8038.14 1281.57 -633.134 32.8372 633.985 
9676 2
12295201 -14812.5 10063.7 1516.38 -701.731 -311.154 767.622 
12292400 -14853.2 8082.69 1279.46 -880.558 86.3361 884.781 
9676.5 2
12295201 -15225.2 10054.8 1507.15 -833.722 -18.0264 833.917 
12292400 -15185.4 7995.54 1269.31 -671.173 -176.068 693.883 
9677 2
12295201 -15473.8 9928.85 1495.31 -496.392 -251.343 556.398 
12292400 -15519.3 7893 1270.62 -666.513 -204.668 697.229 
9677.5 2
12295201 -15810.1 9756.58 1528 -683.409 -350.128 767.878 
12292400 -16011.9 7771.5 1284.25 -1001.24 -246.951 1031.24 
9678 2
12295201 -16256.9 9566.38 1484.15 -917.535 -390.552 997.197 
12292400 -16373.5 7781.54 1278 -742.392 20.6129 742.678 
9678.5 2
12295201 -16673.8 9232.62 1534.85 -815.746 -653.169 1045.02 
12292400 -16835.5 7762.08 1297.54 -904.11 -38.0852 904.911 
9679 2
12295201 -17015.8 8905.77 1554.46 -668.119 -638.371 924.068 
12292400 -17043.8 7540.38 1298.69 -406.851 -432.993 594.147 
9679.5 2
12295201 -17266.7 8670.5 1487 -508.764 -477.22 697.552 
12292400 -17441.6 7421.75 1171.08 -806.925 -240.638 842.042 
9680 2
12295201 -17672.5 8429.08 1470.42 -833.333 -495.722 969.631 
12292400 -17782 7296.25 1309.92 -699.008 -257.7 744.997 
9680.5 2
12295201 -18033.6 8223.31 1527.31 -703.929 -401.122 810.194 
12292400 -18131.3 7073.69 1173.15 -680.912 -433.836 807.375 
9681 2
12295201 -18384.8 7979.67 1533.33 -692.573 -480.554 842.965 
12292400 -18477.9 6867.42 1260.17 -683.647 -406.855 795.553 
9681.5 2
12295201 -18616.2 7795.25 1466.25 -475.188 -378.679 607.62 
12292400 -18792.8 6669.25 1258.17 -646.646 -406.913 764.022 
9682 2
12295201 -18890.3 7697.58 1481.25 -553.872 -197.306 587.966 
12292400 -19123.2 6585.92 1250.42 -667.508 -168.35 688.411 
9682.5 2
12295201 -19233.5 7424.25 1421.75 -694.669 -553.306 888.095 
12292400 -19449.2 6526.33 1190.17 -659.75 -120.614 670.685 
9683 2
12295201 -19613.2 7238.77 1547.46 -738.626 -360.858 822.063 
12292400 -19940.9 6311.92 1327.46 -956.725 -417.141 1043.71 
9683.5 2
12295201 -19826.2 7068.58 1504.67 -424.494 -339.016 543.256 
12292400 -20227.2 6020.67 1236.08 -570.372 -580.192 813.602 
9684 2
12295201 -19983.8 6771.54 1509.62 -315.192 -594.09 672.524 
12292400 -20463.9 5858.69 1331.31 -473.346 -323.949 573.585 
9684.5 2
12295201 -20102.5 6693.92 1574.5 -233.571 -152.799 279.111 
12292400 -20837.8 5584.83 1198.33 -736.044 -539.092 912.349 
9685 2
12295201 -20104.2 6600.08 1583.08 -3.47222 -195.486 195.517 
12292400 -21054.2 5481.67 1230.75 -450.694 -214.931 499.32 
9685.5 2
12295201 -20209.8 6590.38 1556.15 -210.784 -19.3587 211.671 
12292400 -21132.5 5825 1381.62 -156.431 685.296 702.923 
9686 2
12295201 -20265.1 6718.92 1530.75 -110.187 256.04 278.743 
12292400 -21189.7 6028.75 1367.83 -113.801 405.876 421.529 
9686.5 2
12295201 -20392.3 6819.54 1503.92 -252.429 199.646 321.837 
12292400 -21172.8 6316 1367.62 33.5267 569.94 570.926 
9687 2
12295201 -20443.8 6919 1531.17 -101.031 195.023 219.638 
12292400 -21113.1 6684.5 1351.33 117.031 722.549 731.965 
9687.5 2
12295201 -20466.4 7096.25 1600.42 -47.5439 373.158 376.174 
12292400 -21085.8 6959.75 1437.42 57.3684 579.474 582.307 
9688 2
12295201 -20402.5 7280.08 1547.38 125.251 360.445 381.587 
12292400 -21083.2 7197.77 1296.46 5.2539 466.704 466.734 
9688.5 2
12295201 -20312.6 7626.58 1588.75 178.129 686.151 708.896 
12292400 -20956.8 7309.33 1370.67 250.14 220.919 333.729 
9689 2
12295201 -20081.5 7878.5 1487.75 475.48 518.347 703.395 
12292400 -20748.1 7474.08 1391.75 429.527 338.992 547.182 
9689.5 2
12295201 -19751.2 8036.23 1554 647.587 309.276 717.649 
12292400 -20379.8 7760.38 1338.69 722.034 561.375 914.59 
9690 2
12295201 -19363.6 8248.17 1439.92 764.591 418.02 871.401 
12292400 -20134 8013 1238.67 484.904 498.255 695.262 
9690.5 2
12295201 -19049.2 8468.42 1473.08 644.126 451.332 786.51 
12292400 -19880 8292.25 1249.75 520.492 572.234 773.539 
9691 2
12295201 -18785.2 8793.46 1471.15 524.889 646.212 832.526 
12292400 -19605 8690.62 1231.23 546.72 791.979 962.358 
9691.5 2
12295201 -18533.8 9151.33 1455.33 487.366 693.55 847.666 
12292400 -19388.3 9177.25 1266.67 419.897 943.09 1032.34 
9692 2
12295201 -18363.9 9645.18 1465.45 343.113 997.674 1055.03 
12292400 -19231.8 9551 1244.27 316.192 755.051 818.583 
9692.5 2
12295201 -18377 10146.4 1498.77 -26.2343 1004.41 1004.76 
12292400 -19138.7 9861.08 1236.15 186.625 621.397 648.816 
9693 2
12295201 -18384.9 10689 1408.92 -15.5229 1063.95 1064.06 
12292400 -19040.3 10371.7 1264.5 192.861 1001.16 1019.56 
9693.5 2
12295201 -18451.1 11295.8 1510.08 -135.31 1240.97 1248.32 
12292400 -19030.3 10888.3 1195.58 20.4499 1056.58 1056.78 
9694 2
12295201 -18569.7 11834.2 1464.31 -235.803 1070.22 1095.89 
12292400 -19040.5 11469.7 1132.92 -20.2885 1155.78 1155.96 
9694.5 2
12295201 -18774.3 12399.7 1403.58 -412.583 1140.15 1212.5 
12292400 -19220.5 12018.1 1285.75 -362.826 1105.63 1163.64 
9695 2
12295201 -19031.6 12747.4 1413.92 -521.87 705.31 877.389 
12292400 -19679.9 12415.7 1333.08 -931.893 806.509 1232.43 
9695.5 2
12295201 -19464.9 13246.4 1573.62 -844.654 972.71 1288.26 
12292400 -19938.5 12772.3 1433.69 -504.124 695.157 858.71 
9696 2
12295201 -19834.5 13808.8 1604.69 -733.211 1116 1335.31 
12292400 -20055.2 13238.3 1449.69 -231.532 924.603 953.152 
9696.5 2
12295201 -20070.8 14265.8 1585.58 -484.198 936.449 1054.22 
12292400 -20197.4 13803.4 1372.08 -291.365 1158.01 1194.1 
9697 2
12295201 -20381.4 14665.7 1509.92 -633.948 816.039 1033.35 
12292400 -20465 14181.2 1420 -546.088 770.892 944.715 
9697.5 2
12295201 -20663.2 14908.8 1422.92 -558.111 481.34 737.005 
12292400 -20713.2 14412.3 1374.85 -491.394 457.73 671.554 
9698 2
12295201 -20962.6 15154.5 1584.15 -588.182 482.847 760.986 
12292400 -20995.7 14679.7 1370.92 -555.085 525.314 764.247 
9698.5 2
12295201 -21435.1 15455 1606.15 -935.567 594.973 1108.73 
12292400 -21452.4 14890.8 1451.85 -904.341 418.126 996.325 
9699 2
12295201 -21679.5 15553.2 1508.08 -486.975 195.679 524.819 
12292400 -21884.1 15109.9 1294.85 -859.945 436.408 964.343 
9699.5 1
12292400 -22187.8 15603.1 1607.92 -626.302 1016.83 1194.23 
9700 1
12292400 -22404.8 15972.2 1619.69 -442.726 753.362 873.82 
9700.5 1
12292400 -22790 16067.1 1487.23 -753.876 185.609 776.389 
9701 1
12292400 -23278.8 15335 1292.69 -973.644 -1458.32 1753.48 
