# Supplementary material for: Intrinsic group behaviour II: On the dependence of triad spatial dynamics on social and personal features; and on the effect of social interaction on small group dynamics
Source: PLoS One. 2019 Dec 3;14(12):e0225704. doi: 10.1371/journal.pone.0225704 (PMC6890182; doi:10.1371/journal.pone.0225704)
Supplement: S3 Data Set — (ZIP) [file pone.0225704.s003.zip › set_3_int/group_traj_triad_int/traj_3_0109_8.dat]

3 12172800 12173901 12174100 0 1 0 0 0 0 1 50 50 50 1641.75 1661.14 1619.61 
8848 1
12172800 40672.8 -23199.2 1358.25 0 0 0 
8848.5 1
12172800 40315.1 -23247.9 1506.25 -1107.33 -150.671 1117.53 
8849 1
12172800 39625.5 -22713.2 1664.62 -1379.24 1069.53 1745.34 
8849.5 1
12172800 39150.5 -22350 1720.67 -920.468 703.787 1158.7 
8850 1
12172800 38710.4 -22079.7 1727.14 -896.276 550.48 1051.83 
8850.5 1
12172800 38258.6 -21778.6 1730.5 -914.666 609.577 1099.18 
8851 1
12172800 37684.6 -21523.2 1774.36 -1152.5 512.854 1261.46 
8851.5 1
12172800 37235.8 -21291.7 1711.08 -914.059 471.518 1028.51 
8852 1
12172800 36712.9 -21034.2 1706.38 -1037.52 510.938 1156.51 
8852.5 1
12172800 36391.4 -20808.6 1736.77 -629.234 441.367 768.596 
8853 1
12172800 36037.2 -20497.4 1722.25 -712.712 626.154 948.698 
8853.5 1
12172800 35389.2 -19871.5 1663.69 -1288.14 1244.44 1791.08 
8854 1
12172800 34454.5 -20415.8 1623.75 -1862.01 -1084.41 2154.77 
8854.5 1
12172800 33967.2 -20185.7 1680.42 -1006.71 475.551 1113.38 
8855 1
12172800 33433.1 -20031.8 1684.83 -1061.96 305.832 1105.12 
8855.5 1
12172800 32772.5 -19779.5 1734.46 -1295.34 494.847 1386.64 
8856 1
12172800 32151.2 -19612.1 1667.67 -1192.5 321.263 1235.02 
8856.5 1
12172800 31639.2 -19316.3 1590.08 -1036.27 598.684 1196.78 
8857 1
12172800 31009.7 -19080.3 1464.92 -1249.17 468.254 1334.05 
8857.5 1
12172800 30364.2 -18860.3 1373.58 -1304.04 444.444 1377.7 
8858 1
12172800 29837.9 -18565.2 1377.92 -1071.79 600.984 1228.79 
8858.5 1
12172800 29542.8 -17608.8 1487.92 -604.85 1959.87 2051.08 
8859 2
12173901 28557 -17652 1714 0 0 0 
12172800 28924.8 -16958.6 1742.08 -1226 1290.11 1779.74 
8859.5 2
12173901 28370.6 -17553.6 1703.33 -665.774 351.488 752.86 
12172800 28480.6 -16598.8 1808.83 -883.226 715.272 1136.53 
8860 2
12173901 28093.7 -17392.6 1681.31 -558.248 324.532 645.726 
12172800 27933.2 -16784.2 1751.31 -1103.69 -373.63 1165.22 
8860.5 2
12173901 27675.7 -17629.7 1632.75 -839.409 -476.007 964.982 
12172800 27422.7 -16753 1659.33 -1025.07 62.5579 1026.98 
8861 3
12174100 26424.6 -17819 1152.75 0 0 0 
12173901 27197.7 -17408.2 1638.77 -965.605 447.345 1064.19 
12172800 26928.3 -16436.2 1531.77 -998.705 640.093 1186.23 
8861.5 3
12174100 26033.8 -17501.3 1359.23 -953.119 774.859 1228.35 
12173901 26568.2 -17015.7 1644.62 -1236.66 771.195 1457.42 
12172800 26383.8 -16216.9 1501.15 -1069.67 430.709 1153.13 
8862 3
12174100 25378.8 -17133.4 1479.92 -1318.1 740.223 1511.73 
12173901 25841.9 -16752.4 1515.75 -1461.4 529.73 1554.44 
12172800 25803.4 -15869.7 1449.67 -1167.87 698.705 1360.92 
8862.5 3
12174100 24823.5 -16899.2 1490 -1101.61 464.807 1195.65 
12173901 25205.5 -16579.5 1478.38 -1262.81 343.012 1308.56 
12172800 25387.6 -15729.7 1460.85 -825.003 277.727 870.495 
8863 3
12174100 24241.4 -16641.1 1520.33 -1159.61 514.085 1268.45 
12173901 24591.6 -16083.2 1632.58 -1222.86 988.622 1572.51 
12172800 25182 -15832.3 1444.75 -409.592 -204.464 457.79 
8863.5 3
12174100 23798.7 -16539.8 1624.92 -874.949 200.225 897.567 
12173901 24087.7 -15903.8 1654.38 -995.832 354.705 1057.12 
12172800 24606.8 -15796.7 1434.77 -1136.82 70.4368 1139 
8864 3
12174100 23287.5 -16578.8 1587.42 -1018.31 -77.6509 1021.27 
12173901 23751.9 -16010.9 1663.33 -668.876 -213.441 702.105 
12172800 23899.8 -15369.2 1490.25 -1408.24 851.479 1645.65 
8864.5 3
12174100 22742.2 -16110.9 1557.08 -1138.31 976.688 1499.89 
12173901 23359.6 -15964.2 1646.17 -819.068 97.5992 824.862 
12172800 23221.5 -15019.9 1582.58 -1416.14 729.297 1592.9 
8865 3
12174100 22326.6 -16015.1 1494.31 -816.571 188.29 837.998 
12173901 22737.9 -15521.2 1591.77 -1221.34 870.359 1499.73 
12172800 22711.8 -14761.1 1507.23 -1001.28 508.526 1123.02 
8865.5 3
12174100 21800.8 -15767.1 1393.67 -1053.84 496.981 1165.15 
12173901 22200.2 -15110.2 1490.92 -1077.67 823.455 1356.26 
12172800 22261.4 -14495.6 1433.42 -902.664 532.051 1047.8 
8866 3
12174100 21220.2 -15524.8 1482.08 -1151.82 480.629 1248.08 
12173901 21696.4 -14806.7 1478.08 -999.568 602.297 1167 
12172800 21691 -14172.4 1459.85 -1131.78 641.267 1300.83 
8866.5 3
12174100 20680.5 -15229.8 1515.42 -1077.31 589.014 1227.81 
12173901 21245.1 -14517.7 1611.08 -900.801 576.897 1069.7 
12172800 21135.8 -13842.8 1600.33 -1108.12 657.953 1288.73 
8867 3
12174100 20237.1 -14866.9 1595 -888.623 727.108 1148.19 
12173901 20797.5 -14289.8 1644.69 -896.884 456.554 1006.4 
12172800 20677.9 -13574.7 1649.08 -917.656 537.19 1063.33 
8867.5 3
12174100 19758.2 -14487.8 1670.83 -971.42 769.114 1239.03 
12173901 20404.8 -14039.8 1635.17 -796.562 507.125 944.292 
12172800 20311.7 -13337.9 1628.75 -742.914 480.275 884.638 
8868 3
12174100 19311 -14209.7 1694.46 -897.925 558.349 1057.37 
12173901 19891.8 -13811.6 1625.08 -1030.09 458.269 1127.43 
12172800 19930.9 -13014 1596.62 -764.545 650.435 1003.79 
8868.5 3
12174100 18874.8 -13924.1 1666.08 -845.408 553.518 1010.49 
12173901 19529.3 -13473.4 1622 -702.594 655.486 960.885 
12172800 19452.2 -12670.7 1668.31 -927.847 665.325 1141.73 
8869 3
12174100 18538.1 -13506.5 1634.67 -670.689 831.827 1068.53 
12173901 19091.8 -13104.4 1614.25 -871.463 734.996 1140.03 
12172800 19106.5 -12362.4 1655.5 -688.553 614.095 922.615 
8869.5 3
12174100 18147.8 -13153.7 1597.17 -818.134 739.693 1102.95 
12173901 18698.7 -12763 1605.08 -824.249 715.758 1091.65 
12172800 18765.9 -11976.2 1604.92 -714.011 809.748 1079.59 
8870 3
12174100 17667.5 -12768.5 1536.77 -960.744 770.256 1231.39 
12173901 18168.1 -12494.9 1605.46 -1061.18 536.154 1188.93 
12172800 18258.4 -11537.4 1546.38 -1015.06 877.564 1341.82 
8870.5 3
12174100 17053.2 -12236.9 1486.58 -1213.86 1050.64 1605.39 
12173901 17656.3 -12110.7 1567 -1011.35 759.4 1264.72 
12172800 17520.9 -11207.8 1567.92 -1457.45 651.287 1596.35 
8871 3
12174100 16443.5 -11854.2 1569.92 -1209.75 759.297 1428.29 
12173901 16931.2 -11516.8 1605.38 -1438.7 1178.22 1859.58 
12172800 17143.3 -10949 1661.08 -749.224 513.558 908.339 
8871.5 3
12174100 15923 -11429.6 1640.67 -1032.81 842.554 1332.89 
12173901 16460.2 -11075.8 1630.92 -934.486 875.191 1280.32 
12172800 16601.9 -10405.8 1626.5 -1074.19 1077.71 1521.63 
8872 3
12174100 15625.5 -11013.3 1636.85 -602.305 842.663 1035.79 
12173901 16219.6 -10589.9 1639.62 -487.115 983.455 1097.48 
12172800 16128.7 -9886.08 1585 -957.944 1052.14 1422.9 
8872.5 3
12174100 15217 -10536.8 1690.15 -796.221 928.925 1223.47 
12173901 15714.8 -10108.8 1629.46 -983.956 937.922 1359.36 
12172800 15700.2 -9424.69 1618.46 -835.208 899.385 1227.38 
8873 3
12174100 14786.1 -9974.5 1655.33 -856.693 1117.83 1408.36 
12173901 15298.2 -9701.5 1628.67 -828.223 809.68 1158.25 
12172800 15385.4 -8970.08 1613.25 -625.873 903.795 1099.35 
8873.5 3
12174100 14400.8 -9491.46 1657.69 -779.832 977.811 1250.7 
12173901 14921.1 -9401.15 1617.69 -763.508 607.988 976.009 
12172800 15018.3 -8549.69 1640.08 -743.136 850.994 1129.8 
8874 3
12174100 14004.7 -9051.85 1654.38 -787.582 873.987 1176.49 
12173901 14564.7 -8884.54 1616.69 -708.518 1027.07 1247.74 
12172800 14673.8 -8111.69 1573.77 -684.814 870.775 1107.8 
8874.5 3
12174100 13500.9 -8662.33 1634 -1001.54 774.379 1266 
12173901 14220.5 -8400.83 1608.42 -684.279 961.64 1180.25 
12172800 14191.8 -7558.25 1594.58 -958.276 1100.28 1459.08 
8875 3
12174100 13160.1 -8367.17 1608.25 -711.552 616.214 941.29 
12173901 13838.6 -7926.92 1616.75 -797.321 989.388 1270.67 
12172800 13866.8 -7119.92 1600.33 -678.497 915.101 1139.2 
8875.5 3
12174100 12760.6 -7868.46 1641.23 -794.171 991.461 1270.32 
12173901 13398.4 -7476.62 1627 -875.147 895.231 1251.93 
12172800 13511.3 -6797.92 1619.31 -706.81 640.146 953.608 
8876 3
12174100 12423.9 -7398.31 1674.69 -655.043 914.696 1125.06 
12173901 13049.9 -7035.15 1629.69 -677.941 858.875 1094.2 
12172800 13108.6 -6396.85 1624.92 -783.448 780.305 1105.74 
8876.5 3
12174100 12084.8 -7009.83 1697.75 -687.978 787.98 1046.05 
12173901 12725 -6655.5 1646.75 -659.073 770.089 1013.61 
12172800 12671.6 -6061.25 1626.75 -886.475 680.722 1117.69 
8877 3
12174100 11551.5 -6571.69 1646.23 -1062.17 872.791 1374.76 
12173901 12245.2 -6156.69 1627.62 -955.869 993.641 1378.77 
12172800 12194 -5540.77 1564.92 -951.361 1036.81 1407.15 
8877.5 3
12174100 11067.3 -6033.75 1600 -968.41 1075.88 1447.53 
12173901 11747.9 -5676.75 1557.25 -994.474 959.885 1382.16 
12172800 11764.1 -5042.83 1551.58 -859.833 995.872 1315.7 
8878 3
12174100 10713.2 -5596.38 1591.62 -716.963 885.355 1139.25 
12173901 11282.9 -5186.15 1554.31 -941.283 993.11 1368.31 
12172800 11278.7 -4485 1551.23 -982.573 1129.22 1496.86 
8878.5 3
12174100 10340.3 -5182.62 1594.46 -736.85 817.726 1100.74 
12173901 10847.9 -4782 1536.23 -859.684 798.723 1173.46 
12172800 10971.3 -4196 1583.31 -607.479 571.146 833.81 
8879 3
12174100 9969.08 -4789.69 1589 -745.443 789.002 1085.45 
12173901 10505.4 -4382.38 1531.77 -687.828 802.441 1056.89 
12172800 10621.8 -3697.92 1554.54 -701.73 1000.15 1221.77 
8879.5 3
12174100 9556.69 -4325.08 1616.15 -823.123 927.376 1239.98 
12173901 10179.8 -3885.08 1610.46 -649.777 992.63 1186.39 
12172800 10279 -3270.69 1581.62 -684.324 852.756 1093.39 
8880 3
12174100 9080.54 -3947.77 1677.15 -950.407 753.109 1212.62 
12173901 9682.31 -3559.69 1678.85 -993.091 649.47 1186.61 
12172800 9835.38 -3030.85 1564.54 -885.46 478.735 1006.59 
8880.5 3
12174100 8689.31 -3507.85 1636.38 -780.9 878.09 1175.09 
12173901 9342.54 -3130.15 1632.08 -678.182 857.362 1093.16 
12172800 9484.23 -2613.69 1607 -700.906 832.642 1088.38 
8881 3
12174100 8354.92 -3134.69 1634.31 -681.028 759.987 1020.48 
12173901 9258.15 -3115.38 1591.69 -171.863 30.0799 174.475 
12172800 8868.08 -2181.85 1624.46 -1254.9 879.524 1532.42 
8881.5 3
12174100 7908.5 -2604.29 1650.79 -889.289 1056.59 1381.02 
12173901 8971.43 -2830.64 1545 -571.166 567.215 804.961 
12172800 8442.07 -1725.86 1606.79 -848.617 908.345 1243.08 
8882 3
12174100 7455.43 -2270.93 1659.07 -897.171 660.113 1113.85 
12173901 8197 -1946.57 1578.71 -1533.52 1750.64 2327.32 
12172800 8066.79 -1353.29 1633.64 -743.14 737.765 1047.17 
8882.5 3
12174100 6937.77 -1887.23 1676 -1054.3 781.462 1312.33 
12173901 7449.92 -1489.31 1574.92 -1521.54 931.291 1783.93 
12172800 7615.31 -925.154 1569.46 -919.507 871.959 1267.2 
8883 3
12174100 6301.07 -1451.64 1682.86 -1260.79 862.55 1527.61 
12173901 7057.21 -1261.71 1572.43 -777.641 450.68 898.798 
12172800 7190.71 -490.714 1514.07 -840.779 860.276 1202.91 
8883.5 3
12174100 6015 -1049.85 1625.77 -566.478 795.637 976.696 
12173901 6666.08 -755.538 1531.31 -774.529 1002.33 1266.71 
12172800 6767.85 -158.538 1514.62 -837.363 657.774 1064.82 
8884 3
12174100 5626.15 -712 1633.77 -798.452 693.729 1057.73 
12173901 6261.31 -310.923 1528.54 -831.148 912.968 1234.63 
12172800 6308.15 257.462 1500.23 -943.927 854.209 1273.06 
8884.5 3
12174100 5262.08 -351.154 1621.62 -729.613 723.139 1027.26 
12173901 5809.69 42 1554.77 -905.041 707.261 1148.62 
12172800 5873 641.154 1489.15 -872.052 768.922 1162.63 
8885 3
12174100 4730.77 9.30769 1617.85 -1041.78 706.787 1258.91 
12173901 5267.92 349.615 1502.23 -1062.29 603.167 1221.59 
12172800 5230.38 1014.85 1456.77 -1260.03 732.73 1457.59 
8885.5 3
12174100 4247.77 316.231 1595 -971.831 617.551 1151.44 
12173901 4771.77 716.077 1407.38 -998.297 737.347 1241.08 
12172800 4770.08 1438.46 1356.08 -926.172 852.345 1258.68 
8886 3
12174100 3680.07 694.286 1515.43 -1146.86 763.747 1377.9 
12173901 4269.43 993.429 1356.57 -1014.83 560.306 1159.23 
12172800 4298.71 1690.71 1331.79 -952.248 509.602 1080.03 
8886.5 3
12174100 3074.57 1183.93 1503.43 -1175.73 950.763 1512.05 
12173901 3663.5 1371.29 1394.79 -1176.56 733.703 1386.58 
12172800 3486.14 2187.57 1537.79 -1577.81 964.771 1849.4 
8887 3
12174100 2572.07 1490.87 1531 -1029.72 628.972 1206.62 
12173901 3072.4 1786 1516.4 -1211.27 849.824 1479.65 
12172800 2952.27 2485.87 1608.87 -1094.01 611.261 1253.19 
8887.5 3
12174100 2061.27 1830.53 1538.2 -1031.92 686.195 1239.24 
12173901 2525.67 2083.33 1565.67 -1104.51 600.673 1257.28 
12172800 2361.47 2754.93 1614.67 -1193.54 543.569 1311.49 
8888 3
12174100 1425.38 2028.85 1597.92 -1276.87 398.219 1337.53 
12173901 1930.08 2342.15 1609.85 -1195.96 519.72 1304.01 
12172800 1693.54 2992.23 1668.46 -1341.22 476.501 1423.35 
8888.5 3
12174100 889.571 2076.93 1600.36 -1084.64 97.3328 1089 
12173901 1429.64 2464.36 1626.07 -1013.02 247.375 1042.79 
12172800 1247 3178.21 1624.71 -903.924 376.485 979.193 
8889 3
12174100 251.533 1984.13 1601.6 -1231.73 -179.141 1244.69 
12173901 917.667 2605.47 1670.07 -988.371 272.412 1025.22 
12172800 700.333 3285.33 1619.6 -1055.34 206.794 1075.41 
8889.5 3
12174100 -274.5 2090.14 1657.29 -1045.79 210.755 1066.82 
12173901 239.143 2594.57 1639.79 -1348.95 -21.6605 1349.13 
12172800 109.071 3434.79 1590.43 -1175.47 297.122 1212.44 
8890 3
12174100 -803.714 2299.43 1643.71 -1091.16 431.517 1173.39 
12173901 -415.571 2728.07 1717.79 -1349.93 275.258 1377.7 
12172800 -553.857 3461 1526.57 -1366.86 54.0501 1367.93 
8890.5 3
12174100 -1364.2 2104.53 1649.47 -1094.7 -380.655 1158.99 
12173901 -980.6 2808.33 1677.07 -1103.57 156.762 1114.65 
12172800 -1079.4 3648.87 1560.33 -1026.45 366.927 1090.06 
8891 3
12174100 -1860.67 2393.83 1643.92 -987.011 575.149 1142.36 
12173901 -1539.83 2889.08 1689.25 -1111.8 160.537 1123.33 
12172800 -1652.42 3705.83 1640.5 -1139.2 113.254 1144.81 
8891.5 3
12174100 -2402 2565.23 1650 -1111.57 351.945 1165.95 
12173901 -1968.92 3092.54 1666.69 -881.088 417.772 975.115 
12172800 -2311.46 3772.54 1616.92 -1353.27 136.972 1360.19 
8892 3
12174100 -2987.57 2701.71 1654.5 -1141.46 266.05 1172.06 
12173901 -2553.93 3266.43 1650.86 -1140.36 338.967 1189.67 
12172800 -2885.79 3903.43 1537.79 -1119.54 255.146 1148.25 
8892.5 3
12174100 -3650.08 2509.92 1806.83 -1325.02 -383.595 1379.43 
12173901 -3232.25 3334.92 1685.58 -1356.64 136.976 1363.54 
12172800 -3421.42 3997.42 1551.67 -1071.26 187.976 1087.63 
8893 3
12174100 -4113.69 2572.23 1749.23 -938.48 126.142 946.919 
12173901 -3844.38 3303 1738.38 -1239.14 -64.6086 1240.82 
12172800 -3939.92 4082.15 1528.31 -1049.61 171.533 1063.53 
8893.5 3
12174100 -4645 2741.75 1686.17 -1060.49 338.362 1113.17 
12173901 -4369.17 3281 1650.75 -1047.47 -43.9122 1048.39 
12172800 -4557.67 4223.58 1431.25 -1233.02 282.294 1264.92 
8894 3
12174100 -5251.23 2755.77 1625.23 -1207.63 27.9268 1207.95 
12173901 -4826.38 3479.31 1398.69 -910.793 395.035 992.772 
12172800 -5380.46 4200.46 1180.15 -1639.03 -46.0594 1639.68 
8894.5 3
12174100 -5813.31 2713.54 1350.08 -1113.02 -83.6253 1116.16 
12173901 -5480 3550.62 1180 -1294.29 141.203 1301.97 
12172800 -6075.62 4243.69 1255.54 -1376.54 85.6055 1379.2 
8895 3
12174100 -6432.08 2687.83 1459.5 -1230.17 -51.1036 1231.23 
12173901 -5913.08 3467.33 1289.17 -861.001 -165.571 876.776 
12172800 -6628.58 4430.92 1223.25 -1099.34 372.215 1160.64 
8895.5 3
12174100 -6875.62 2669.31 1446.62 -880.024 -36.7572 880.791 
12173901 -6672.62 3526.23 1332 -1507.01 116.86 1511.53 
12172800 -7155.92 4422.92 1368.62 -1046.31 -15.8603 1046.43 
8896 3
12174100 -7596.82 2699.91 1411.27 -1477.87 62.7078 1479.2 
12173901 -7508.64 3691.55 1398 -1713.16 338.76 1746.33 
12172800 -7730.55 4546.36 1387.64 -1177.5 252.952 1204.37 
8896.5 3
12174100 -8336.42 2904.92 1425.42 -1518.68 420.96 1575.95 
12173901 -7940.92 3740.17 1417.08 -887.639 99.8382 893.236 
12172800 -8203.83 4607.17 1375.08 -971.844 124.852 979.831 
8897 3
12174100 -8944.17 2812.08 1450.25 -1168.75 -178.526 1182.31 
12173901 -8502.25 3657.08 1395.83 -1079.49 -159.776 1091.25 
12172800 -8886.33 4562.25 1376.75 -1312.5 -86.3782 1315.34 
8897.5 3
12174100 -9560.75 3040.58 1434.17 -1201.92 445.419 1281.8 
12173901 -9127.33 3761.33 1393.67 -1218.49 203.216 1235.32 
12172800 -9597.75 4567.42 1357.5 -1386.78 10.0715 1386.81 
8898 3
12174100 -10042.5 3058.82 1514.09 -999.387 37.8316 1000.1 
12173901 -9698.64 3697.45 1417.18 -1185.28 -132.529 1192.66 
12172800 -10095.6 4693.82 1405.09 -1032.96 262.244 1065.73 
8898.5 3
12174100 -10511.8 3108.08 1515.42 -967.619 101.578 972.937 
12173901 -10220.6 3798.58 1483.25 -1076.18 208.513 1096.19 
12172800 -10672.9 4624.67 1384.17 -1190.27 -142.58 1198.78 
8899 3
12174100 -11111.2 3142.42 1489.08 -1179.95 67.5853 1181.89 
12173901 -10842.2 3875.92 1491.17 -1223.75 152.231 1233.19 
12172800 -11117.2 4705.67 1451.67 -874.508 159.449 888.925 
8899.5 3
12174100 -11733.5 3211.33 1458 -1237.24 137.011 1244.81 
12173901 -11366.2 3898.08 1490.42 -1041.58 44.0689 1042.52 
12172800 -11757 4598.25 1454.67 -1272.03 -213.552 1289.84 
8900 3
12174100 -12261.1 3316.83 1498.75 -1048.87 209.742 1069.64 
12173901 -11910.7 3974.75 1461 -1082.5 152.419 1093.18 
12172800 -12374.6 4692.08 1462.25 -1227.8 186.547 1241.89 
8900.5 3
12174100 -12881.4 3299.42 1479.08 -1240.67 -34.8333 1241.16 
12173901 -12525.8 4072.08 1464.5 -1230.33 194.667 1245.64 
12172800 -12910.7 4822.92 1442 -1072.17 261.667 1103.64 
8901 3
12174100 -13481.2 3339.17 1437.92 -1211.62 80.303 1214.27 
12173901 -13071.3 4074.75 1471.83 -1102.02 5.3872 1102.03 
12172800 -13528.8 4981.5 1423.08 -1248.65 320.37 1289.1 
8901.5 3
12174100 -14111.1 3374.08 1471.75 -1262.36 69.9733 1264.3 
12173901 -13712.8 4082 1428.92 -1285.57 14.5291 1285.65 
12172800 -14154.1 4913.75 1432.25 -1253.17 -135.772 1260.51 
8902 3
12174100 -14647.8 3418.58 1476 -1073.5 89 1077.18 
12173901 -14222.8 4167 1461.5 -1020 170 1034.07 
12172800 -14640.9 4895 1421 -973.667 -37.5 974.389 
8902.5 3
12174100 -15254.5 3403.5 1472.92 -1201.32 -29.868 1201.69 
12173901 -14852.4 4071.67 1425.83 -1246.7 -188.779 1260.91 
12172800 -15208.5 4787.25 1413.08 -1123.93 -213.366 1144 
8903 3
12174100 -15772.9 3437 1460.33 -1036.83 67 1039 
12173901 -15396.2 4163.67 1423 -1087.67 184 1103.12 
12172800 -15822.3 4915.17 1394 -1227.67 255.833 1254.04 
8903.5 3
12174100 -16346.8 3416.08 1467.58 -1171.26 -42.6871 1172.04 
12173901 -15963.9 4259.5 1390.17 -1158.5 195.578 1174.9 
12172800 -16479.9 4849.75 1404.58 -1342.01 -133.503 1348.63 
8904 3
12174100 -16840.9 3449.58 1498.42 -990.147 67.1343 992.42 
12173901 -16541.8 4196.92 1418.67 -1158.15 -125.418 1164.92 
12172800 -17087 4836.25 1353.25 -1216.6 -27.0541 1216.9 
8904.5 3
12174100 -17426.8 3494.08 1444.67 -1135.5 86.2403 1138.77 
12173901 -17179.8 4135.58 1456.33 -1236.27 -118.863 1241.97 
12172800 -17636.5 4899.58 1347.58 -1064.92 122.739 1071.97 
8905 3
12174100 -17942.2 3453.5 1354.25 -1049.56 -82.6544 1052.81 
12173901 -17696.4 4133.17 1342.25 -1052.27 -4.92193 1052.29 
12172800 -18060.2 4797.92 1350.83 -863.035 -207.06 887.526 
8905.5 3
12174100 -18509 3549.46 1382.38 -1129.15 191.158 1145.22 
12173901 -18186.6 4165.92 1377.08 -976.491 65.2518 978.669 
12172800 -18602.2 4902.08 1345.85 -1079.49 207.491 1099.25 
8906 3
12174100 -19078.1 3644.92 1366.08 -1129.13 189.395 1144.91 
12173901 -18828.3 4270 1357.08 -1273.25 206.502 1289.89 
12172800 -19367.5 4944.17 1288.08 -1518.54 83.5114 1520.84 
8906.5 3
12174100 -19673.3 3862.46 1372.08 -1192.83 435.962 1270.01 
12173901 -19341.9 4507.46 1346 -1029.24 475.875 1133.93 
12172800 -20123.7 4990.85 1278.62 -1515.42 93.5461 1518.3 
8907 3
12174100 -20288.4 3935.73 1322.09 -1237.54 147.416 1246.29 
12173901 -19898.7 4589.36 1312.64 -1120.33 164.793 1132.39 
12172800 -20532.5 5111.27 1335.45 -822.642 242.307 857.585 
8907.5 3
12174100 -20773 4115.08 1437.58 -993.107 367.533 1058.93 
12173901 -20379 4754 1265.17 -984.165 337.37 1040.38 
12172800 -21143.2 4945.58 1380.92 -1251.44 -339.527 1296.68 
8908 3
12174100 -21276.5 4041.33 1437.58 -1007 -147.5 1017.75 
12173901 -20919.6 5024.17 1264.92 -1081.17 540.333 1208.67 
12172800 -21673.1 5266.75 1403.83 -1059.67 642.333 1239.15 
8908.5 3
12174100 -21763 4087.69 1420.23 -948.343 90.3684 952.639 
12173901 -21442.1 4725.31 1281.62 -1018.51 -582.571 1173.35 
12172800 -22308.1 4801.92 1536.62 -1237.8 -906.095 1534 
8909 3
12174100 -22121.6 3927.25 1092.5 -711.475 -318.338 779.446 
12173901 -21993.8 4391.17 1601.5 -1094.59 -662.978 1279.71 
12172800 -22679.9 4627.42 1601 -737.777 -346.243 814.984 
8909.5 3
12174100 -22835.8 3821.92 1465.08 -1466.46 -216.29 1482.33 
12173901 -22606.4 4334.25 1623.5 -1258.04 -116.872 1263.46 
12172800 -23259.3 4699.75 1586.83 -1189.77 148.528 1199 
8910 3
12174100 -23459.1 3559.77 1643.31 -1210.34 -509.024 1313.03 
12173901 -23214 4185.62 1615.62 -1179.77 -288.611 1214.56 
12172800 -23920.9 4265.92 1601.69 -1284.64 -842.382 1536.2 
8910.5 3
12174100 -23802.8 3292.33 1655.17 -677.856 -527.487 858.913 
12173901 -23989.1 3919 1565.58 -1528.76 -525.869 1616.68 
12172800 -24563.8 4183.67 1582.75 -1268.07 -162.241 1278.4 
8911 3
12174100 -24371.4 2607.75 1620.67 -1153.48 -1388.61 1805.2 
12173901 -24490.7 3663.92 1517.58 -1017.41 -517.41 1141.42 
12172800 -25303 3670.5 1553.25 -1499.32 -1040.91 1825.23 
8911.5 3
12174100 -24853 1881.82 1674.55 -976.842 -1472.48 1767.04 
12173901 -24944.6 3293.09 1477.91 -920.831 -752.182 1188.99 
12172800 -25760.8 3098.55 1521.45 -928.637 -1160.15 1486.04 
8912 3
12174100 -25199.8 1535.08 1707 -713.649 -713.446 1009.11 
12173901 -25299.9 2849.17 1477.5 -731.029 -913.424 1169.94 
12172800 -26046.3 2847.75 1514.58 -587.48 -516.04 781.94 
8912.5 3
12174100 -25549.1 1335.25 1624.25 -682.129 -390.299 785.897 
12173901 -25799 2405.75 1511.83 -974.772 -866.048 1303.92 
12172800 -26417.7 2565.08 1545.42 -725.26 -552.083 911.482 
8913 3
12174100 -26185 1198.42 1676.33 -1232.4 -265.181 1260.6 
12173901 -26309.8 1984.33 1572 -989.826 -816.699 1283.26 
12172800 -26905.2 2175.42 1597.75 -944.929 -755.168 1209.62 
8913.5 3
12174100 -26850.4 933.727 1699.91 -1371.88 -545.751 1476.45 
12173901 -26663 1624.64 1617 -728.351 -741.643 1039.49 
12172800 -27307.5 1854.64 1594 -829.475 -661.403 1060.89 
8914 3
12174100 -27332.2 1021.17 1697.58 -979.274 177.722 995.271 
12173901 -26978.3 1347.58 1620.08 -640.921 -563.116 853.159 
12172800 -27810.2 1582.08 1642.75 -1021.59 -553.97 1162.12 
8914.5 3
12174100 -27720.3 1009.82 1683.36 -774.663 -22.6517 774.994 
12173901 -27277.5 833.636 1601 -597.048 -1025.84 1186.94 
12172800 -28375 1244.27 1639.27 -1127.41 -674.273 1313.66 
8915 3
12174100 -28113.4 756.083 1668.42 -787.864 -508.487 937.703 
12173901 -28102.4 195.167 1569.08 -1653.23 -1279.5 2090.52 
12172800 -28754.8 1016.17 1638.42 -761.022 -457.126 887.761 
8915.5 3
12174100 -28534.6 207.667 1615.33 -842.333 -1096.83 1382.96 
12173901 -28624.4 -615.167 1530.25 -1044 -1620.67 1927.82 
12172800 -29184.2 685.25 1654.58 -859 -661.833 1084.39 
8916 3
12174100 -29021.6 -152.917 1557.08 -962.451 -712.615 1197.55 
12173901 -29085.2 -869.833 1450.58 -910.573 -503.294 1040.41 
12172800 -29716.2 214.333 1659.42 -1051.38 -930.665 1404.12 
8916.5 3
12174100 -29577.5 -495.25 1498.58 -1079.45 -664.725 1267.7 
12173901 -29572.8 -1148.5 1444 -946.926 -541.1 1090.62 
12172800 -30214.8 -270.25 1617.92 -967.961 -940.939 1349.93 
8917 3
12174100 -30136.2 -829.364 1507.45 -1142.5 -683.259 1331.22 
12173901 -29992.4 -1562.64 1444.91 -857.935 -846.905 1205.53 
12172800 -30803.2 -447.455 1559 -1203.34 -362.381 1256.72 
8917.5 3
12174100 -30724.3 -1070.83 1579.33 -1205.23 -494.815 1302.85 
12173901 -30608.1 -1879 1521.58 -1261.72 -648.286 1418.53 
12172800 -31388.8 -691.5 1643.75 -1200.11 -500.093 1300.13 
8918 3
12174100 -31363 -1299.5 1634.92 -1279.89 -458.25 1359.46 
12173901 -31213.5 -2077.08 1582.08 -1213.26 -396.961 1276.55 
12172800 -31936.3 -900.333 1613.67 -1097.19 -418.504 1174.3 
8918.5 3
12174100 -31882.9 -1536 1661.83 -1015.46 -461.914 1115.58 
12173901 -31864.8 -2331.92 1654.42 -1271.97 -497.721 1365.88 
12172800 -32435.8 -1163 1633.25 -975.423 -513.021 1102.11 
8919 3
12174100 -32449 -1676.67 1642.08 -1107.8 -275.277 1141.48 
12173901 -32389.8 -2527.58 1685.58 -1027.56 -382.909 1096.59 
12172800 -33001.2 -1362.08 1623.08 -1106.65 -389.596 1173.23 
8919.5 3
12174100 -32906.6 -1942.64 1626.18 -918.949 -534.076 1062.87 
12173901 -32951.2 -2750.27 1685.18 -1127.21 -447.167 1212.66 
12172800 -33533.1 -1609.45 1620.45 -1067.95 -496.729 1177.82 
8920 3
12174100 -33463.6 -2211.5 1637 -1141.28 -550.95 1267.31 
12173901 -33485.8 -2953.5 1690.33 -1095.43 -416.449 1171.92 
12172800 -34043.5 -1810.25 1619.17 -1045.92 -411.466 1123.95 
8920.5 3
12174100 -33989.5 -2469.36 1604.64 -1039.27 -509.612 1157.49 
12173901 -34033.1 -3212.18 1643.55 -1081.7 -511.229 1196.43 
12172800 -34519.6 -2105.09 1602.55 -940.981 -582.69 1106.78 
8921 3
12174100 -34502.8 -2610.09 1612.45 -1049.82 -287.786 1088.55 
12173901 -34600.4 -3394.82 1635.64 -1160.07 -373.489 1218.71 
12172800 -35062.6 -2154 1582 -1110.43 -100.019 1114.92 
8921.5 3
12174100 -35037.8 -2649.5 1635.33 -1067.89 -78.6609 1070.79 
12173901 -35230.8 -3522.17 1658.92 -1258.26 -254.189 1283.67 
12172800 -35595.7 -2330 1580 -1063.93 -351.297 1120.43 
8922 3
12174100 -35616.4 -2786 1658.09 -1123.36 -265.049 1154.2 
12173901 -35834 -3562.09 1680.09 -1171.36 -77.5228 1173.92 
12172800 -36157.5 -2387.55 1634.55 -1090.85 -111.739 1096.56 
8922.5 3
12174100 -36235.8 -3004.18 1693.36 -1274.6 -448.934 1351.35 
12173901 -36450.4 -3624.45 1686.82 -1268.24 -128.32 1274.71 
12172800 -36650.1 -2591.45 1663.64 -1013.66 -419.566 1097.06 
8923 3
12174100 -36733.1 -3069 1727.91 -1014.84 -132.282 1023.43 
12173901 -37037.3 -3724.27 1701.91 -1197.77 -203.711 1214.97 
12172800 -37189.9 -2587.45 1706.36 -1101.67 8.16327 1101.7 
8923.5 3
12174100 -37218.2 -3146.64 1728.64 -976.038 -156.21 988.459 
12173901 -37581.2 -3588.82 1743.55 -1094.38 272.544 1127.81 
12172800 -37725.8 -2852.09 1722.91 -1078.29 -532.468 1202.59 
8924 3
12174100 -37882.6 -3096 1756.18 -1305.41 99.4821 1309.2 
12173901 -38200.8 -3636.73 1741.64 -1217.36 -94.124 1220.99 
12172800 -38425.3 -2553 1695.82 -1374.17 587.605 1494.53 
8924.5 3
12174100 -38425.6 -2885.82 1763.55 -1094.76 423.754 1173.91 
12173901 -38749.2 -3197.73 1751.55 -1105.57 885.081 1416.21 
12172800 -39048.2 -2462.82 1659.27 -1255.87 181.818 1268.96 
8925 2
12174100 -39083.7 -2570.82 1764 -1313.55 628.743 1456.28 
12172800 -39665.2 -2581.18 1625.18 -1231.54 -236.255 1253.99 
8925.5 2
12174100 -39762.5 -2366.18 1764 -1360.17 410.093 1420.65 
12172800 -40208.1 -2614.09 1616.36 -1087.99 -65.9501 1089.99 
