# Supplementary material for: Intrinsic group behaviour II: On the dependence of triad spatial dynamics on social and personal features; and on the effect of social interaction on small group dynamics
Source: PLoS One. 2019 Dec 3;14(12):e0225704. doi: 10.1371/journal.pone.0225704 (PMC6890182; doi:10.1371/journal.pone.0225704)
Supplement: S3 Data Set — (ZIP) [file pone.0225704.s003.zip › set_3_int/group_traj_triad_int/traj_3_0109_7.dat]

3 12095400 12095200 12095300 0 1 0 0 0 0 1 50 50 50 1635.03 1683.46 1589.16 
8392.5 1
12095200 -36675.3 -2966.6 1713.8 0 0 0 
8393 2
12095300 -35616.5 -3889 1607 0 0 0 
12095200 -36171.1 -2894.92 1718.58 1178.08 167.484 1189.92 
8393.5 2
12095300 -35342.6 -3797.46 1587.31 928.422 310.3 978.905 
12095200 -35857.6 -3198.15 1692.54 638.428 -617.591 888.261 
8394 3
12095400 -34861 -2334 1665.6 0 0 0 
12095300 -34809.8 -3612.92 1559.62 1067.83 369.817 1130.05 
12095200 -35287.2 -3126.15 1672 1143.21 144.289 1152.28 
8394.5 3
12095400 -34485.1 -2176.93 1681.29 1067.78 446.226 1157.27 
12095300 -34251.9 -3453.29 1538.43 1104.63 316.114 1148.98 
12095200 -34779.4 -2936.21 1677.14 1005.54 376.118 1073.58 
8395 3
12095400 -34046.8 -1883.23 1689.69 854.38 572.51 1028.46 
12095300 -33677.5 -3266.08 1513.69 1119.67 364.929 1177.64 
12095200 -34189.6 -2598.77 1629.31 1149.59 657.788 1324.48 
8395.5 3
12095400 -33605.5 -1680.08 1662.38 891.531 410.412 981.461 
12095300 -33097.6 -3028.62 1540 1171.56 479.72 1265.97 
12095200 -33727.5 -2397 1581.69 933.644 407.615 1018.74 
8396 3
12095400 -33019.2 -1469.69 1664.92 1161.16 416.603 1233.63 
12095300 -32681.6 -2716.15 1575.08 823.762 618.736 1030.25 
12095200 -33210.2 -2122.46 1612.31 1024.37 543.641 1159.69 
8396.5 3
12095400 -32532.3 -1264.46 1672.31 989.525 417.136 1073.85 
12095300 -32148.2 -2492.46 1574.77 1084.12 454.659 1175.59 
12095200 -32675.3 -1944.46 1627.85 1087.09 361.789 1145.71 
8397 3
12095400 -32149.4 -1045.62 1689.62 773.582 442.113 891.007 
12095300 -31702.8 -2248.54 1577.15 899.922 492.774 1026 
12095200 -32157.9 -1695.85 1623 1045.22 502.253 1159.63 
8397.5 3
12095400 -31714 -808.857 1720.57 867.3 471.63 987.241 
12095300 -31101.1 -2131.71 1528.36 1198.46 232.717 1220.84 
12095200 -31749.7 -1479.36 1647.21 813.165 431.253 920.444 
8398 3
12095400 -31228.4 -636.643 1741.14 988.944 350.742 1049.3 
12095300 -30601.7 -1912.79 1474.86 1017.17 445.883 1110.6 
12095200 -31350.2 -1240.93 1661.57 813.646 485.598 947.536 
8398.5 3
12095400 -30715.6 -388.143 1718 1015.56 492.079 1128.5 
12095300 -30120.7 -1537.29 1418.36 952.475 743.564 1208.34 
12095200 -30841.6 -989.857 1624.21 1007.21 497.171 1123.24 
8399 3
12095400 -30021.4 -187.5 1643.07 1358.4 392.647 1414.01 
12095300 -29656.8 -1130.71 1356.43 907.884 795.639 1207.18 
12095200 -30259.4 -765.286 1579.14 1139.22 439.474 1221.05 
8399.5 3
12095400 -29540.2 145.846 1607.38 982.193 680.298 1194.78 
12095300 -29267.4 -692.769 1407.46 794.696 893.765 1195.98 
12095200 -29788.9 -363.538 1537.92 960.215 819.892 1262.63 
8400 3
12095400 -29121.4 548.286 1594.5 840.957 808.112 1166.3 
12095300 -28807.1 -441.357 1390.43 924.18 504.844 1053.08 
12095200 -29331.1 27.7857 1604.5 919.237 785.792 1209.32 
8400.5 3
12095400 -28690.6 990.286 1582.86 849.676 871.795 1217.36 
12095300 -28422.6 -61.0714 1423.29 758.383 750.07 1066.65 
12095200 -28858.1 436 1608.57 932.939 805.156 1232.34 
8401 3
12095400 -28569.1 1219.57 1671.36 240.453 454.031 513.772 
12095300 -28010.4 407.643 1400.07 816.407 928.147 1236.11 
12095200 -28432.6 731.429 1575 842.574 585.007 1025.75 
8401.5 3
12095400 -28120.4 1478.43 1730.5 908.329 524.002 1048.64 
12095300 -27326.4 778.429 1371 1384.62 750.578 1574.97 
12095200 -28267.9 945.5 1601.21 333.43 433.343 546.774 
8402 3
12095400 -27602.4 1890.14 1701.36 1021.84 812.06 1305.22 
12095300 -26840.1 1052.79 1396.43 959.143 541.138 1101.27 
12095200 -27857.6 1285.43 1675.14 809.383 670.471 1051.01 
8402.5 3
12095400 -26916.2 2297.73 1651.73 1348.05 800.767 1567.95 
12095300 -26524.1 1466.13 1443.73 620.704 812.078 1022.13 
12095200 -27268.1 1703.53 1650.33 1158.03 821.424 1419.78 
8403 3
12095400 -26296.9 2746.6 1638 1243.64 901.339 1535.92 
12095300 -26250.5 1602.2 1452.27 549.398 273.226 613.588 
12095200 -26645.2 2045.73 1607.13 1250.87 687.149 1427.18 
8403.5 3
12095400 -25809.9 3058.64 1610.93 1010.25 647.392 1199.88 
12095300 -25789.9 1948.5 1423.79 955.76 718.465 1195.69 
12095200 -26196 2189.64 1611.07 931.95 298.567 978.608 
8404 3
12095400 -25394.1 3477.47 1643.93 830.064 835.976 1178.08 
12095300 -25217.5 2288.8 1436.33 1142.5 679.242 1329.16 
12095200 -25841 2428.27 1540 708.583 476.295 853.784 
8404.5 3
12095400 -24938.8 3674.21 1614.21 880.621 380.556 959.331 
12095300 -24579.1 2218.57 1424.36 1234.81 -135.839 1242.26 
12095200 -25257.4 2779.5 1496.07 1128.76 679.368 1317.44 
8405 3
12095400 -24506.9 3891 1582.87 879.536 441.519 984.136 
12095300 -24052.7 2444.53 1516.73 1071.97 460.208 1166.58 
12095200 -24718.9 3166.87 1497.13 1096.73 788.934 1351.01 
8405.5 3
12095400 -23812.3 4249.73 1618.73 1378.17 711.772 1551.12 
12095300 -23563.5 2791.33 1553.33 970.635 688.095 1189.79 
12095200 -23964.8 3391.73 1540.27 1496.3 446.164 1561.4 
8406 3
12095400 -23227.6 4418.4 1661.4 1162.49 335.321 1209.89 
12095300 -22858.3 2922.93 1497.87 1402.12 261.63 1426.32 
12095200 -23309.3 3669.8 1602.27 1303.25 552.816 1415.65 
8406.5 3
12095400 -22675.7 4499.73 1600.8 1114.88 164.31 1126.92 
12095300 -22449.8 3143.53 1389.6 825.185 445.657 937.838 
12095200 -22891.3 3741.73 1523.73 844.31 145.32 856.724 
8407 3
12095400 -22164.6 4571.93 1443.27 1032.59 145.859 1042.84 
12095300 -21881.3 3154.67 1370.4 1148.42 22.4916 1148.64 
12095200 -22283.1 3888.6 1343.6 1228.82 296.7 1264.13 
8407.5 3
12095400 -21589.7 4606.13 1422.53 1161.48 69.0909 1163.53 
12095300 -21149.7 3257.53 1230.27 1477.98 207.811 1492.52 
12095200 -21729.1 4045.4 1429.2 1119.06 316.768 1163.03 
8408 3
12095400 -20979.8 4652.8 1458.93 1232.05 94.2761 1235.66 
12095300 -20456.9 3467.4 1308.27 1399.6 423.973 1462.4 
12095200 -21099.5 4079.33 1316.6 1271.92 68.5522 1273.77 
8408.5 3
12095400 -20330.7 4675.27 1339.87 1305.97 45.2046 1306.75 
12095300 -20051.5 3454.6 1259.6 815.828 -25.7545 816.235 
12095200 -20374.6 4110.27 1296.27 1458.62 62.2401 1459.95 
8409 3
12095400 -19744.2 4722.38 1325.06 1145.48 92.0085 1149.16 
12095300 -19580.8 3401.88 1301.81 919.246 -102.979 924.997 
12095200 -19905.7 4086.56 1115.62 915.845 -46.2972 917.014 
8409.5 3
12095400 -18999.1 4868.4 1336 1458.28 285.763 1486.02 
12095300 -18940.9 3417 1325.53 1252.34 29.5988 1252.69 
12095200 -19263.1 4135.33 1348.87 1257.58 95.4419 1261.19 
8410 3
12095400 -18384.5 4836.8 1333.6 1239.11 -63.7097 1240.75 
12095300 -18408.5 3322.6 1319.73 1073.39 -190.323 1090.13 
12095200 -18750.8 4186.73 1332.2 1032.8 103.629 1037.98 
8410.5 3
12095400 -17851.7 4786.93 1407.8 1069.88 -100.134 1074.56 
12095300 -17821.2 3290.67 1330.93 1179.25 -64.1232 1180.99 
12095200 -18129.2 4190.8 1343.87 1248.19 8.166 1248.22 
8411 3
12095400 -17368.9 4803.08 1471 961.641 32.1585 962.178 
12095300 -17199.8 3238.08 1382.85 1237.91 -104.76 1242.33 
12095200 -17597.8 4191.08 1344.15 1058.63 0.55164 1058.63 
8411.5 3
12095400 -16741.3 4890.64 1471.07 1280.89 178.706 1293.3 
12095300 -16630.5 3180.14 1364.79 1161.77 -118.233 1167.77 
12095200 -16981.5 4173.5 1415.79 1257.69 -35.8713 1258.2 
8412 3
12095400 -16024.7 4661.14 1451.14 1396.83 -447.368 1466.72 
12095300 -16040.2 3237.86 1436.86 1150.65 112.503 1156.14 
12095200 -16347.9 4085.93 1448.64 1235.03 -170.705 1246.77 
8412.5 3
12095400 -15489 4555 1461.15 1080.07 -213.998 1101.07 
12095300 -15549.7 3165.85 1426.77 988.956 -145.183 999.556 
12095200 -15723.6 4004.23 1478.92 1258.7 -164.713 1269.43 
8413 3
12095400 -14926.8 4464.77 1461.92 1159.08 -186.043 1173.92 
12095300 -15045 3096.31 1438.92 1040.6 -143.378 1050.43 
12095200 -15156.7 3920.54 1458.46 1168.91 -172.561 1181.58 
8413.5 3
12095400 -14275.4 4403.07 1485 1295.06 -122.66 1300.86 
12095300 -14430.4 2929.29 1452.93 1221.81 -332.052 1266.13 
12095200 -14582.9 3774.64 1423.93 1140.68 -290.051 1176.98 
8414 3
12095400 -13750.4 4341.29 1477.14 1019.42 -119.972 1026.45 
12095300 -13898 2871.14 1447.86 1033.84 -112.899 1039.99 
12095200 -13996.1 3581.36 1447.86 1139.39 -375.312 1199.61 
8414.5 3
12095400 -13168.6 4282.77 1471.46 1173.01 -117.977 1178.93 
12095300 -13324.9 2751.54 1467.77 1155.4 -241.138 1180.29 
12095200 -13444.5 3381.92 1412.92 1112.11 -402.085 1182.56 
8415 3
12095400 -12527.8 4241.62 1390.69 1307.69 -83.9874 1310.39 
12095300 -12817.1 2714.54 1451.92 1036.42 -75.5102 1039.17 
12095200 -12982 3279.77 1452.15 943.956 -208.477 966.704 
8415.5 3
12095400 -11838.3 4143.57 1441.43 1346.8 -191.492 1360.34 
12095300 -12143.7 2675.86 1445.86 1315.16 -75.5495 1317.33 
12095200 -12366.9 3238.07 1466.36 1201.45 -81.441 1204.21 
8416 3
12095400 -11299.1 4058.23 1458.54 1061.43 -167.993 1074.65 
12095300 -11609.5 2620.77 1440.77 1051.68 -108.441 1057.25 
12095200 -11788.8 3176.54 1410.69 1137.97 -121.128 1144.4 
8416.5 3
12095400 -10758.8 3981.23 1504 1084.96 -154.618 1095.92 
12095300 -11101.2 2617.08 1464.38 1020.54 -7.41427 1020.57 
12095200 -11115.8 3226.08 1459.62 1351.25 99.4748 1354.91 
8417 3
12095400 -10170.8 3908.08 1496.85 1185.33 -147.488 1194.47 
12095300 -10472.8 2562.54 1474.85 1266.9 -109.957 1271.67 
12095200 -10547.5 3164.38 1496.85 1145.94 -124.38 1152.67 
8417.5 3
12095400 -9613.75 3856.08 1480.42 1123.18 -104.826 1128.06 
12095300 -9917.58 2510.42 1388.5 1119.48 -105.084 1124.4 
12095200 -9996.25 3154.17 1424.08 1111.31 -20.6007 1111.5 
8418 3
12095400 -9050.54 3828.38 1496.31 1151.76 -56.6436 1153.15 
12095300 -9481.92 2492.54 1404.92 890.921 -36.5607 891.671 
12095200 -9474.38 3215.38 1409.77 1067.21 125.19 1074.53 
8418.5 3
12095400 -8446.92 3749.62 1446.15 1183.56 -154.449 1193.59 
12095300 -8797.46 2474.62 1441.85 1342.08 -35.1433 1342.54 
12095200 -8933.23 3111.54 1422.85 1061.09 -203.62 1080.45 
8419 3
12095400 -7900.08 3777.08 1400.62 1080.72 54.2718 1082.09 
12095300 -8202.38 2442 1421.54 1176.04 -64.4573 1177.81 
12095200 -8266.92 3047.85 1343.85 1316.81 -125.874 1322.82 
8419.5 3
12095400 -7330.62 3751.92 1448.31 1138.92 -50.3077 1140.03 
12095300 -7629.54 2403.46 1339.23 1145.69 -77.0769 1148.28 
12095200 -7673.31 2942.69 1345.38 1187.23 -210.308 1205.71 
8420 3
12095400 -6685.69 3679.92 1479.46 1292.43 -144.289 1300.46 
12095300 -7059.31 2383.08 1349.77 1142.75 -40.8509 1143.48 
12095200 -7191.92 2940.46 1394.85 964.699 -4.47048 964.709 
8420.5 3
12095400 -5959.08 3562.77 1295.08 1456.14 -234.777 1474.95 
12095300 -6550.23 2373.23 1405.08 1020.19 -19.7318 1020.39 
12095200 -6438.69 2878 1335.15 1509.48 -125.173 1514.66 
8421 3
12095400 -5394.23 3508.77 1137.69 1125.19 -107.57 1130.32 
12095300 -5955.46 2230.77 1139.85 1184.8 -283.788 1218.31 
12095200 -5896.15 2792 1168.69 1080.75 -171.315 1094.25 
8421.5 3
12095400 -4722.33 3522.5 1461.42 1374.02 28.0793 1374.31 
12095300 -5092.08 2056.08 1183.67 1765.6 -357.231 1801.38 
12095200 -5309.67 2792.92 1037 1199.36 1.87457 1199.36 
8422 3
12095400 -4044.46 3536.69 1713.15 1386.24 29.0231 1386.54 
12095300 -4395.69 1955.46 1632 1424.11 -205.771 1438.9 
12095200 -4486.46 2771.77 1485.46 1683.45 -43.2463 1684 
8422.5 3
12095400 -3403 3353.92 1753 1290.67 -367.745 1342.03 
12095300 -3978.46 1923.54 1739.15 839.499 -64.2315 841.952 
12095200 -3854.92 2726.77 1631.62 1270.7 -90.5433 1273.92 
8423 3
12095400 -2858.08 3238.92 1721 1064.3 -224.609 1087.75 
12095300 -3393.92 1776.15 1715.46 1141.68 -287.861 1177.41 
12095200 -3357.38 2628.38 1584.31 971.755 -192.157 990.571 
8423.5 3
12095400 -2283.92 3120.23 1652.92 1143.73 -236.439 1167.92 
12095300 -2849.92 1612.62 1628.69 1083.67 -325.774 1131.57 
12095200 -2794.38 2574.15 1627.77 1121.51 -108.029 1126.7 
8424 3
12095400 -1750.62 3033.54 1651.46 1051.89 -170.991 1065.7 
12095300 -2271.38 1599.23 1601.15 1141.1 -26.3996 1141.41 
12095200 -2263.23 2445.85 1640.69 1047.64 -253.072 1077.77 
8424.5 3
12095400 -1140.15 2954.77 1647.23 1216.06 -156.911 1226.14 
12095300 -1792.15 1532.62 1588 954.643 -132.7 963.822 
12095200 -1663.77 2400.08 1633.31 1194.15 -91.1738 1197.62 
8425 3
12095400 -601.154 2790.46 1683.77 1088.89 -331.935 1138.36 
12095300 -1175.08 1492 1579.38 1246.62 -82.0513 1249.32 
12095200 -1026.08 2290.92 1618.15 1288.27 -220.513 1307 
8425.5 3
12095400 -80.7692 2676.54 1726.15 1042.85 -228.303 1067.55 
12095300 -475.615 1363.46 1580.69 1401.73 -257.592 1425.2 
12095200 -476.538 1993.31 1587.77 1101.28 -596.424 1252.41 
8426 3
12095400 501.154 2559.46 1714.15 1173.23 -236.042 1196.74 
12095300 90.0769 1382.85 1527.23 1140.51 39.0819 1141.18 
12095200 5.61538 1958.08 1621.23 972.084 -71.0298 974.676 
8426.5 3
12095400 1112.69 2546.85 1724.38 1220.64 -25.1804 1220.9 
12095300 590.615 1347.85 1460.31 999.079 -69.8603 1001.52 
12095200 521.231 1949.23 1636.92 1029.17 -17.657 1029.32 
8427 3
12095400 1728.92 2338.77 1691.85 1234.93 -416.988 1303.43 
12095300 1058.85 1285.92 1496.92 938.338 -124.094 946.508 
12095200 1076.31 1918.77 1610 1112.38 -61.0452 1114.05 
8427.5 3
12095400 2226.92 2249.08 1652.69 1006.06 -181.197 1022.25 
12095300 1571.15 1293.69 1423.23 1034.97 15.6954 1035.08 
12095200 1669.31 1907.23 1601.54 1197.98 -23.31 1198.21 
8428 3
12095400 2659.69 2123.54 1662.23 886.822 -257.251 923.381 
12095300 2161.23 1236.92 1346.08 1209.17 -116.33 1214.76 
12095200 2196.69 1838.31 1568.62 1080.71 -141.236 1089.9 
8428.5 3
12095400 3324.07 1940.29 1594.29 1285.07 -354.454 1333.05 
12095300 2879 904.643 1418.93 1388.34 -642.708 1529.89 
12095200 2725.14 1654.64 1549.86 1022.15 -355.251 1082.12 
8429 3
12095400 3883.46 1615 1528.46 1084.09 -630.399 1254.05 
12095300 3493.23 583.385 1474.62 1190.37 -622.593 1343.36 
12095200 3339.62 1329.08 1492.85 1190.84 -630.942 1347.66 
8429.5 3
12095400 4440.62 1209.62 1472.92 1127.84 -820.617 1394.79 
12095300 3838.08 321 1513 698.069 -531.143 877.162 
12095200 3845.15 1166.69 1508.85 1023.36 -328.714 1074.85 
8430 3
12095400 4877.46 879.308 1461.23 893.346 -675.476 1119.97 
12095300 4193.54 54.8462 1523.54 726.915 -544.282 908.102 
12095200 4349.54 713.923 1468.77 1031.46 -925.908 1386.08 
8430.5 3
12095400 5375.92 615.077 1534.62 1009.03 -534.88 1142.03 
12095300 4647.77 -400.462 1582.62 919.495 -921.675 1301.91 
12095200 4774 371.385 1400.62 859.234 -693.398 1104.12 
8431 3
12095400 5791.71 251.143 1605.71 813.681 -712.2 1081.34 
12095300 5094.43 -654.929 1608.64 874.089 -497.979 1005.99 
12095200 5242.14 -61.2143 1472.57 916.131 -846.573 1247.39 
8431.5 3
12095400 6253.15 -167.385 1615.62 901.249 -817.436 1216.74 
12095300 5524.15 -1079.54 1596.92 839.307 -829.316 1179.92 
12095200 5726.08 -383.385 1565.15 945.184 -629.239 1135.48 
8432 3
12095400 6707.46 -611.077 1621.31 934.789 -912.947 1306.64 
12095300 5887.62 -1472.77 1648.31 747.863 -809.117 1101.8 
12095200 6182.15 -817 1553.08 938.43 -892.213 1294.87 
8432.5 3
12095400 7134.86 -1073.86 1603.14 865.173 -936.802 1275.2 
12095300 6345.07 -1751.86 1612.57 926.024 -564.955 1084.76 
12095200 6545.64 -1225.36 1606.64 735.808 -826.634 1106.68 
8433 3
12095400 7589.08 -1505.23 1667.54 908.44 -862.747 1252.83 
12095300 6878.85 -2073 1523.69 1067.55 -642.286 1245.87 
12095200 6975 -1514.77 1617.92 858.714 -578.824 1035.58 
8433.5 3
12095400 8059.07 -1859.07 1662.14 923.368 -695.168 1155.8 
12095300 7392.64 -2408 1504.5 1009.42 -658.153 1205.03 
12095200 7472.86 -1871.86 1589.79 978.108 -701.548 1203.69 
8434 3
12095400 8603.38 -2193.92 1706 1086.45 -668.367 1275.58 
12095300 7768.69 -2806.38 1481.31 750.598 -795.179 1093.48 
12095200 8088.15 -2176.38 1561.54 1228.14 -607.839 1370.32 
8434.5 3
12095400 9101.79 -2564.21 1694.07 986.933 -733.25 1229.51 
12095300 8260.5 -3345.29 1573.5 973.877 -1067.13 1444.72 
12095200 8542.43 -2814.79 1616.21 899.554 -1264.16 1551.55 
8435 3
12095400 9652 -2945.92 1714.62 1076.74 -746.984 1310.48 
12095300 8735.77 -3771.31 1567.69 930.077 -833.703 1249.04 
12095200 9081.62 -3348.92 1637.38 1055.16 -1045.28 1485.25 
8435.5 3
12095400 10047.8 -3355.92 1684.31 801.152 -829.96 1153.55 
12095300 9211.38 -4150.85 1567.54 962.784 -768.296 1231.76 
12095200 9458.92 -3666.08 1644.38 763.781 -642.012 997.768 
8436 3
12095400 10496.8 -3640.69 1664.38 923.868 -585.945 1094.01 
12095300 9603.69 -4471.69 1564.31 807.217 -660.177 1042.8 
12095200 9847.08 -3955 1666.92 798.67 -594.492 995.638 
8436.5 3
12095400 10859.8 -3991.69 1612 737.805 -713.415 1026.31 
12095300 10044.7 -4868.08 1569.38 896.341 -805.66 1205.2 
12095200 10211.7 -4272.23 1593.46 741.088 -644.778 982.319 
8437 3
12095400 11282.6 -4391.64 1633.14 824.315 -779.631 1134.6 
12095300 10471.1 -5254.5 1555.64 831.288 -753.261 1121.8 
12095200 10624.7 -4680.29 1575.86 805.111 -795.429 1131.77 
8437.5 3
12095400 11672.7 -4718.77 1648.69 764.803 -641.424 998.173 
12095300 10883.3 -5611.77 1532.54 808.166 -700.528 1069.52 
12095200 11058.4 -4991.54 1594.62 850.334 -610.3 1046.68 
8438 3
12095400 12152 -5032.08 1765.38 980.179 -640.711 1171.01 
12095300 11263 -5944.62 1526.23 776.467 -680.667 1032.57 
12095200 11571.9 -5414.15 1604.92 1050.18 -864.244 1360.07 
8438.5 3
12095400 12647.4 -5502.79 1622.71 994.693 -945.198 1372.16 
12095300 11793.4 -6447.71 1529.64 1065.12 -1010.24 1468.01 
12095200 12060.2 -5857.14 1580.43 980.504 -889.536 1323.88 
8439 3
12095400 13116.3 -5978.77 1647.08 924.952 -938.824 1317.92 
12095300 12319.7 -6860.23 1595.85 1038 -813.642 1318.88 
12095200 12581.6 -6271.92 1610.46 1028.4 -818.107 1314.12 
8439.5 3
12095400 13539.9 -6361.54 1654.08 857.521 -774.837 1155.73 
12095300 12803.4 -7178.92 1654.46 979.134 -645.126 1172.56 
12095200 13056.9 -6633.38 1694.54 962.161 -731.704 1208.78 
8440 3
12095400 13952.8 -6700.08 1651.23 835.721 -685.301 1080.77 
12095300 13219.4 -7545.77 1631 842.105 -742.604 1122.77 
12095200 13458.8 -7000.85 1672.15 813.609 -743.849 1102.39 
8440.5 3
12095400 14384.7 -7033.38 1631.54 872.572 -673.349 1102.17 
12095300 13604.8 -7906.77 1618.92 778.71 -729.293 1066.89 
12095200 13808 -7355.38 1642.62 705.361 -716.239 1005.25 
8441 3
12095400 14849.5 -7454.62 1641.62 940.984 -852.694 1269.86 
12095300 13967.2 -8345.15 1580 733.416 -887.418 1151.26 
12095200 14260.4 -7816.23 1661.69 915.758 -932.887 1307.25 
8441.5 3
12095400 15321.3 -7954.92 1624.08 943.538 -1000.62 1375.32 
12095300 14377.2 -8718.08 1662.54 820.154 -745.846 1108.58 
12095200 14721.7 -8279 1632.85 922.615 -925.538 1306.84 
8442 3
12095400 15650.1 -8347.69 1668.54 660.179 -788.693 1028.53 
12095300 14797.5 -9283.38 1606.92 843.837 -1135.16 1414.44 
12095200 15071 -8731.62 1607.92 701.421 -908.866 1148.05 
8442.5 3
12095400 16132.5 -8922.69 1667.38 962.844 -1147.7 1498.1 
12095300 15172.2 -9711.92 1662.54 747.889 -855.366 1136.22 
12095200 15473.5 -9208 1665.38 803.47 -950.867 1244.87 
8443 3
12095400 16464.9 -9462.15 1697.62 662.274 -1074.62 1262.31 
12095300 15611.8 -10358.5 1729.31 875.881 -1287.93 1557.54 
12095200 15923.2 -9892.85 1683 895.648 -1364.24 1631.97 
8443.5 3
12095400 16834.2 -9725.46 1689.92 719.748 -513.27 884.016 
12095300 15982.2 -10608 1692.46 721.997 -486.43 870.571 
12095200 16365.2 -10222.7 1757.31 861.598 -642.975 1075.07 
8444 3
12095400 17204.5 -10102.1 1695.62 727.671 -739.912 1037.77 
12095300 16459.5 -11104.8 1600.69 937.736 -976.122 1353.57 
12095200 16643.4 -10597.1 1720.46 546.622 -735.53 916.406 
8444.5 3
12095400 17508.7 -10715.8 1751.08 627.068 -1265.48 1412.32 
12095300 16796.2 -11519.7 1641 694.079 -855.3 1101.49 
12095200 17053.6 -11001.5 1680.08 845.771 -833.862 1187.71 
8445 3
12095400 18001.6 -11174.4 1705.38 1008.08 -937.733 1376.79 
12095300 17207.5 -11912.5 1665.92 841.251 -803.419 1163.26 
12095200 17563.1 -11527.5 1625.62 1041.91 -1075.74 1497.6 
8445.5 3
12095400 18909.2 -11549.4 1672.69 1783.13 -736.739 1929.34 
12095300 17625.8 -11984.5 1720.08 821.823 -141.454 833.907 
12095200 18319.8 -11763.4 1584.38 1486.78 -463.352 1557.31 
8446 2
12095400 19363.9 -11813.4 1707.08 913.037 -530.12 1055.78 
12095200 18838.6 -12267.9 1621.46 1041.71 -1013.13 1453.13 
8446.5 2
12095400 19883.8 -12088.9 1718.15 1037.77 -549.977 1174.5 
12095200 19401.5 -12476.5 1710.92 1123.45 -416.398 1198.13 
8447 2
12095400 20297.7 -12315 1716.77 822.756 -449.457 937.517 
12095200 19916.5 -12678.2 1694.23 1023.86 -400.979 1099.58 
8447.5 2
12095400 20745.6 -12567.8 1677.77 894.058 -504.683 1026.67 
12095200 20389.5 -12958.5 1699.92 944.265 -559.343 1097.5 
8448 2
12095400 21113.5 -12887.9 1700.31 737.321 -641.437 977.283 
12095200 20604.9 -13288.5 1679.08 431.632 -661.477 789.847 
8448.5 2
12095400 21370.6 -13139.8 1718.31 511.087 -500.841 715.578 
12095200 20936.7 -13576.8 1652.69 659.581 -573.023 873.729 
8449 2
12095400 21924.2 -13430.2 1684.31 1096.12 -575.019 1237.79 
12095200 21479.8 -13845.7 1618 1075.4 -532.521 1200.03 
8449.5 2
12095400 22473.8 -13739.8 1658.23 1082.07 -609.328 1241.84 
12095200 21975.2 -14171 1580.92 975.167 -640.369 1166.63 
8450 2
12095400 23062.1 -13959 1636.08 1198.04 -446.499 1278.54 
12095200 22535.3 -14375 1540 1140.9 -415.479 1214.19 
8450.5 2
12095400 23809.1 -14176.1 1580.15 1515.2 -440.318 1577.88 
12095200 23154.4 -14695.2 1544.31 1255.68 -649.399 1413.67 
8451 2
12095400 24387.2 -14364 1635.38 1144.86 -372.125 1203.82 
12095200 23781.5 -14888.2 1625.69 1241.89 -382.178 1299.36 
8451.5 2
12095400 24843.1 -14570.3 1618.85 908.06 -410.971 996.73 
12095200 24363.9 -15006 1635.08 1160.13 -234.753 1183.64 
8452 2
12095400 25411.5 -14665.4 1609.15 1118.87 -187.159 1134.41 
12095200 25068 -15168.2 1628.69 1385.98 -319.2 1422.26 
8452.5 2
12095400 25870.2 -14940.7 1575 945.956 -567.592 1103.17 
12095200 25644.5 -15421.9 1578.25 1188.66 -523.222 1298.72 
8453 2
12095400 26414 -15153.2 1460.85 1096.27 -428.402 1177 
12095200 26021.2 -15582.5 1509.77 759.383 -323.834 825.549 
8453.5 2
12095400 27047.6 -15467.4 1514.92 1227.94 -608.974 1370.65 
12095200 26546.6 -15897.1 1528.38 1018.34 -609.571 1186.84 
8454 2
12095400 27599.5 -15763.7 1543.31 1088.45 -584.433 1235.43 
12095200 27176.5 -16249.8 1623.23 1242.45 -695.797 1424.02 
8454.5 2
12095400 28077.3 -16099.2 1603.67 971.284 -681.858 1186.73 
12095200 27659.9 -16479 1655.33 982.476 -465.76 1087.29 
8455 2
12095400 28598.7 -16393.7 1665.23 1055.38 -596.206 1212.14 
12095200 28127.5 -16718.5 1733.46 946.603 -484.74 1063.5 
8455.5 2
12095400 29097.1 -16657.3 1670.92 973.407 -514.874 1101.19 
12095200 28653.1 -17078.3 1703.23 1026.44 -702.825 1244 
8456 2
12095400 29619.4 -16887.8 1636.75 1070.37 -472.389 1169.97 
12095200 29132.9 -17276.5 1662.08 983.278 -406.132 1063.85 
8456.5 2
12095400 30137.2 -17030.2 1597.69 1067.5 -293.603 1107.14 
12095200 29593.2 -17284.2 1652.31 948.943 -15.7811 949.074 
8457 1
12095400 30695.4 -17163.7 1544.69 1101.05 -263.238 1132.08 
8457.5 1
12095400 31354.7 -17494.1 1517 1308.1 -655.538 1463.17 
8458 1
12095400 31952.8 -17850.8 1854.46 1206.01 -719.125 1404.13 
8458.5 1
12095400 32660 -17994.2 1818.31 1417.14 -287.344 1445.98 
8459 1
12095400 33245.2 -18145.6 1648.86 1134.14 -293.445 1171.48 
8459.5 1
12095400 33866.9 -18358.7 1644 1211.91 -415.44 1281.14 
8460 1
12095400 34475.4 -18497.2 1640.92 1231.7 -280.287 1263.19 
8460.5 1
12095400 34980.4 -18596.1 1649.85 1024.34 -200.655 1043.81 
8461 1
12095400 35328.6 -18715.6 1637 710.731 -243.866 751.405 
8461.5 1
12095400 35996.2 -18983.1 1613 1376.44 -551.694 1482.88 
8462 1
12095400 36581.4 -19309.7 1623.79 1154.27 -644.125 1321.83 
8462.5 1
12095400 37129 -19607 1573.23 1090.78 -592.203 1241.17 
8463 1
12095400 37700.6 -19807.4 1690.29 1120.73 -392.997 1187.64 
8463.5 1
12095400 38297.7 -20152 1714.31 1187.12 -685.033 1370.59 
8464 1
12095400 38872.6 -20305.4 1705.43 1145.32 -305.635 1185.4 
8464.5 1
12095400 39346.2 -20483.1 1684.38 948.92 -356.009 1013.5 
8465 1
12095400 39881.6 -20736.6 1588.93 1094.98 -518.452 1211.52 
8465.5 1
12095400 40647.9 -21086.1 1638.5 1529.46 -697.548 1681.01 
8466 1
12095400 41160.9 -21410.1 1681.67 1023.97 -646.697 1211.09 
8466.5 1
12095400 41654.2 -21550.3 1683.4 992.622 -282.093 1031.93 
8467 1
12095400 42312.7 -21608 1665.13 1314.3 -115.236 1319.35 
8467.5 1
12095400 42742.6 -21985.5 1701.79 838.16 -735.867 1115.35 
8468 1
12095400 43183.6 -22169.1 1585.79 880.24 -366.553 953.511 
8468.5 1
12095400 43712 -22371.9 1555.57 1048.33 -402.353 1122.89 
8469 1
12095400 44318.5 -22521.4 1508 1200.99 -296.04 1236.94 
8469.5 1
12095400 44791.2 -22670.1 1517 947.323 -298.025 993.096 
8470 1
12095400 45271.8 -22875.3 1553.85 988.796 -422.15 1075.14 
8470.5 1
12095400 45681.3 -23156.1 1611.43 834.046 -571.966 1011.32 
8471 1
12095400 46118.9 -23305.3 1683.5 875.286 -298.286 924.716 
8471.5 1
12095400 46512.7 -23430.9 1635.14 773.646 -246.843 812.071 
8472 1
12095400 46819 -23700 1616.62 610.131 -535.999 812.13 
8472.5 1
12095400 47220.9 -23944 1614 799.063 -485.089 934.78 
