# Supplementary material for: Intrinsic group behaviour II: On the dependence of triad spatial dynamics on social and personal features; and on the effect of social interaction on small group dynamics
Source: PLoS One. 2019 Dec 3;14(12):e0225704. doi: 10.1371/journal.pone.0225704 (PMC6890182; doi:10.1371/journal.pone.0225704)
Supplement: S3 Data Set — (ZIP) [file pone.0225704.s003.zip › set_3_int/group_traj_triad_int/traj_3_0109_6.dat]

3 10485300 10485400 10485100 0 0 0 1 3 1 0 46.6667 40 60 1737.03 1819.48 1622.71 
3531.5 1
10485100 43071 -22989.2 1535.5 0 0 0 
3532 1
10485100 42918.6 -22898.1 1586.57 -467.353 279.689 544.651 
3532.5 1
10485100 42422.7 -23032.5 1717.92 -997.888 -270.403 1033.88 
3533 2
10485300 42759.5 -21701.7 1573.58 0 0 0 
10485100 41850.3 -22970.1 1744.93 -1140.25 124.283 1147.01 
3533.5 2
10485300 42122.4 -21845 1765.93 -1341.35 -301.754 1374.88 
10485100 41404.6 -22752.4 1851.93 -870.396 425.223 968.713 
3534 3
10485400 42018.3 -20844.3 1335.33 0 0 0 
10485300 41568.5 -21712.1 1879.15 -1121.09 269.075 1152.93 
10485100 41033.8 -22404 1795.92 -750.756 705.176 1030 
3534.5 3
10485400 41691.3 -20729 1537.29 -1054.99 372.043 1118.67 
10485300 41200.4 -21358.9 1876.79 -751.245 720.857 1041.15 
10485100 40665.7 -22201.4 1754.43 -751.133 413.557 857.455 
3535 3
10485400 41050.2 -20569.6 1702.71 -1252.09 311.244 1290.2 
10485300 40804 -20933.9 1807.21 -774.275 830.078 1135.13 
10485100 40148.8 -22049.8 1796.79 -1009.63 296.038 1052.13 
3535.5 3
10485400 40464.8 -20274.3 1650.69 -1199.52 605.195 1343.55 
10485300 40301.4 -20611.4 1752 -1029.95 660.804 1223.71 
10485100 39661.5 -21604.8 1878.62 -998.457 911.761 1352.12 
3536 3
10485400 39899.1 -19877.9 1516.86 -1140.53 799.295 1392.73 
10485300 39785.6 -20365.6 1662.79 -1039.8 495.447 1151.81 
10485100 39295.7 -21331.7 1894.14 -737.549 550.669 920.443 
3536.5 3
10485400 39356.9 -19518.8 1474.93 -1065.25 705.445 1277.66 
10485300 39299.4 -20024.9 1672.71 -955.234 669.38 1166.42 
10485100 38844.2 -21247.6 1888.71 -887.033 165.17 902.28 
3537 3
10485400 38830.9 -19185.7 1587 -1039.53 658.244 1230.41 
10485300 38900.2 -19734.3 1764.57 -788.961 574.393 975.903 
10485100 38394.4 -20991.6 1886.79 -889.046 505.929 1022.92 
3537.5 3
10485400 38405.8 -18991.3 1538.15 -865.748 395.94 951.992 
10485300 38488.2 -19581.7 1808.85 -839.07 310.781 894.776 
10485100 38037.5 -20880.4 1884.15 -726.875 226.595 761.375 
3538 3
10485400 37948.2 -18883.3 1509.79 -926.38 218.668 951.838 
10485300 37952.2 -19422.8 1777.93 -1085.05 321.673 1131.73 
10485100 37644 -20752.4 1853.14 -796.481 259.165 837.585 
3538.5 3
10485400 37479.4 -18751.2 1526.14 -932.122 262.567 968.397 
10485300 37418.9 -19298.2 1767.57 -1060.35 247.657 1088.89 
10485100 37196.5 -20532.2 1845.07 -889.662 437.66 991.486 
3539 3
10485400 36924.1 -18649.5 1505.64 -1114.89 204.246 1133.44 
10485300 36792.4 -19179.6 1676.07 -1257.89 238.095 1280.22 
10485100 36752.9 -20410.8 1810.21 -890.706 243.832 923.478 
3539.5 3
10485400 36292.7 -18579.1 1558.73 -1245.38 138.922 1253.11 
10485300 36284.7 -19073.2 1733.53 -1001.37 209.946 1023.14 
10485100 36454.3 -20314.4 1799.07 -589.077 190.11 618.994 
3540 3
10485400 35806 -18436.3 1590.07 -958.136 280.971 998.484 
10485300 35746.6 -18941.5 1714.67 -1059.32 259.186 1090.56 
10485100 36004.9 -20255.8 1783.47 -884.646 115.354 892.135 
3540.5 3
10485400 35308.3 -18276.7 1581.47 -999.331 320.616 1049.5 
10485300 35274.4 -18769.2 1705 -948.193 346.051 1009.37 
10485100 35361.8 -20137.3 1812.67 -1291.3 238.019 1313.05 
3541 3
10485400 34866.5 -18197.3 1575.8 -892.525 160.269 906.801 
10485300 34680.7 -18687.1 1662.13 -1199.46 165.926 1210.88 
10485100 34964 -20012.9 1870.33 -803.636 251.178 841.975 
3541.5 3
10485400 34372 -18068.9 1627.87 -999.057 259.394 1032.18 
10485300 34092.3 -18545.4 1663.2 -1188.69 286.195 1222.65 
10485100 34620.4 -19991.1 1874.4 -694.141 44.1751 695.546 
3542 3
10485400 33852.4 -17924.9 1583.53 -1049.7 291.044 1089.3 
10485300 33634.3 -18438.1 1695.13 -925.118 216.7 950.159 
10485100 34257.1 -20028.5 1863.27 -733.872 -75.6902 737.765 
3542.5 3
10485400 33446.9 -17747.2 1489.38 -792.041 347.03 864.73 
10485300 33282 -18256.2 1651.06 -688.151 355.363 774.49 
10485100 34017.8 -20061.8 1846.31 -467.546 -64.8763 472.025 
3543 3
10485400 32953.8 -17528.3 1479.13 -964.922 428.417 1055.75 
10485300 32712.7 -17991.5 1694.8 -1114.02 518.045 1228.59 
10485100 33669.6 -19899.4 1771.47 -681.311 317.71 751.748 
3543.5 3
10485400 32202.5 -17206.1 1442.93 -1496.55 641.7 1628.32 
10485300 32059.5 -17738.1 1661.27 -1301.2 504.648 1395.63 
10485100 33154.3 -19733.1 1799.07 -1026.43 331.341 1078.58 
3544 3
10485400 31495.6 -16821.5 1366.14 -1442.63 784.966 1642.37 
10485300 31396.9 -17447.6 1641.93 -1352.4 592.983 1476.69 
10485100 32843 -19550.7 1752.64 -635.374 372.148 736.338 
3544.5 3
10485400 31116.2 -16630.3 1348.07 -760.407 383.233 851.52 
10485300 30931.7 -17148.2 1562.87 -932.245 599.943 1108.61 
10485100 32496.1 -19330.7 1747.2 -695.124 440.844 823.128 
3545 3
10485400 30659.8 -16477.3 1447.86 -922.049 309.052 972.465 
10485300 30482.9 -16917.5 1571.71 -906.686 466.061 1019.46 
10485100 31960.9 -19084.6 1806.71 -1081.22 497.152 1190.04 
3545.5 3
10485400 30167.7 -16305.9 1521.13 -996.057 346.867 1054.73 
10485300 29940 -16785.3 1612.87 -1098.9 267.679 1131.03 
10485100 31234.2 -18643.2 1696.2 -1471.11 893.609 1721.25 
3546 3
10485400 29702.6 -16149.9 1557.57 -926.475 310.909 977.251 
10485300 29428.4 -16613.4 1693.43 -1019.21 342.449 1075.2 
10485100 30834.2 -18444.7 1619.64 -796.784 395.39 889.493 
3546.5 3
10485400 29348.5 -15965.6 1500.79 -705.464 367.103 795.263 
10485300 28954.6 -16382.1 1721.29 -943.654 460.729 1050.12 
10485100 30276.6 -18273.3 1581.79 -1110.84 341.491 1162.15 
3547 3
10485400 28959.7 -15790.1 1612.79 -768.351 346.697 842.949 
10485300 28467.9 -16184.3 1735 -962.027 390.881 1038.4 
10485100 29838.4 -18028.5 1633 -866.036 483.766 991.992 
3547.5 3
10485400 28494.7 -15625.6 1629 -911.765 322.549 967.136 
10485300 27957.9 -16069.5 1675.71 -1000 225.07 1025.02 
10485100 29357.7 -17929.7 1666.36 -942.437 193.697 962.136 
3548 3
10485400 28101.5 -15533 1559.15 -786.505 185.286 808.036 
10485300 27479.2 -15958.5 1610 -957.407 221.923 982.791 
10485100 28879 -17759.3 1728.62 -957.429 340.813 1016.28 
3548.5 3
10485400 27696.4 -15359.6 1573.5 -806.981 345.333 877.766 
10485300 27055.5 -15856.6 1526.79 -843.932 203.122 868.032 
10485100 28484.3 -17487.1 1734.64 -786.283 542.161 955.081 
3549 3
10485400 27227.4 -15219 1551.62 -937.945 281.286 979.215 
10485300 26491 -15560.6 1535.69 -1129 591.912 1274.76 
10485100 27957.4 -17443.2 1763.46 -1053.8 87.8242 1057.46 
3549.5 3
10485400 26903.8 -15245.6 1500 -656.265 -53.9866 658.481 
10485300 26035.5 -15476.1 1621.46 -923.857 171.478 939.636 
10485100 27621.8 -17290.1 1742.85 -680.761 310.657 748.294 
3550 2
10485400 26450.3 -15399.5 1494.15 -939.003 -318.681 991.607 
10485300 25599.9 -15278.7 1573.62 -901.895 408.664 990.162 
3550.5 2
10485400 26077.1 -15361.3 1482.71 -741.878 76.0492 745.766 
10485300 25244.5 -15038.4 1619.57 -706.607 477.662 852.909 
3550 1
10485100 27296 -17194.2 1750.38 -831.044 244.456 866.252 
3551 3
10485400 25700.8 -15254.9 1520.08 -752.593 212.725 782.08 
10485300 24968.7 -14909.9 1623.69 -551.615 257.011 608.551 
10485100 26076.1 -16604.9 1755.82 -1078.61 521.079 1197.88 
3551.5 3
10485400 25257.4 -15327.9 1516.43 -904.934 -148.845 917.093 
10485300 24460.3 -14741.7 1711.14 -1037.56 343.283 1092.88 
10485100 25727.8 -16447.1 1732 -768.886 348.27 844.084 
3552 3
10485400 25001.6 -15374.4 1809.64 -499.581 -90.8203 507.77 
10485300 24129.4 -14728.8 1751.5 -646.345 25.2511 646.838 
10485100 25308.5 -16225.7 1741.14 -818.917 432.478 926.101 
3552.5 3
10485400 24652 -15209.1 1661.43 -684.233 323.455 756.834 
10485300 23858.1 -14485.5 1734.71 -530.752 476.097 712.998 
10485100 24942.1 -15968.3 1730.36 -717.081 503.774 876.353 
3553 3
10485400 24317.3 -15025.1 1593.07 -661.491 363.495 754.784 
10485300 23657.1 -14254.4 1752.29 -397.233 456.663 605.256 
10485100 24489.8 -15897.8 1760.93 -893.845 139.328 904.639 
3553.5 3
10485400 23992.3 -14842.8 1540.15 -670.058 376.028 768.358 
10485300 23153.8 -14109.7 1656.23 -1037.88 298.425 1079.94 
10485100 24149.2 -15673.6 1732.54 -702.334 462.207 840.778 
3554 3
10485400 23554.9 -14704.6 1598.79 -876.654 276.806 919.318 
10485300 22799.9 -13921.1 1606.5 -709.243 377.998 803.684 
10485100 23713.1 -15408.1 1758.79 -873.913 532.009 1023.11 
3554.5 3
10485400 23229.9 -14483.3 1560.93 -629.845 428.987 762.059 
10485300 22334.3 -13645.9 1682.14 -902.27 533.223 1048.05 
10485100 23293.1 -15291.6 1738.5 -813.953 225.914 844.723 
3555 3
10485400 22811.4 -14335.2 1572.69 -857.526 303.391 909.613 
10485300 21998.7 -13531.8 1718.23 -687.691 233.775 726.34 
10485100 22905.8 -15077.5 1706.85 -793.494 438.75 906.716 
3555.5 3
10485400 22342.6 -14344.1 1560.36 -962.655 -18.3 962.829 
10485300 21683.1 -13330.1 1686.14 -648.092 414.175 769.132 
10485100 22514.8 -15044.9 1679.43 -802.999 66.8028 805.773 
3556 3
10485400 21996.8 -14233 1595.14 -667.54 214.561 701.175 
10485300 21328.8 -13225.6 1711 -683.949 201.737 713.081 
10485100 21997.9 -14975.1 1622.29 -997.932 134.859 1007 
3556.5 3
10485400 21556.6 -14174.1 1578.57 -882.193 117.95 890.043 
10485300 21068.7 -13138.2 1719.93 -521.185 175.208 549.847 
10485100 21656.4 -14774.5 1621.14 -684.226 401.947 793.553 
3557 3
10485400 21170.9 -13917.7 1558.13 -769.737 511.795 924.353 
10485300 20774.3 -12985.1 1760.8 -587.587 305.684 662.345 
10485100 21263.3 -14556.9 1662 -784.754 434.265 896.898 
3557.5 3
10485400 20714.9 -13815.1 1668.07 -906.712 204.099 929.399 
10485300 20549 -12797.7 1848 -447.979 372.47 582.597 
10485100 20865.8 -14379.5 1666.21 -790.221 352.75 865.379 
3558 3
10485400 20461.1 -13772.5 1605 -514.633 86.3518 521.828 
10485300 20371.8 -12705.1 1843.36 -359.461 187.917 405.617 
10485100 20370.4 -14549.9 1687.93 -1004.78 -345.552 1062.54 
3558.5 3
10485400 20107.9 -13583.5 1574.53 -703.737 376.56 798.15 
10485300 20210.5 -12542.3 1801 -321.22 324.179 456.371 
10485100 19993.3 -14525.9 1704.07 -751.186 47.7898 752.704 
3559 3
10485400 19766.3 -13510.9 1643.21 -671.082 142.511 686.047 
10485300 19920.2 -12451.7 1776.93 -570.371 178.033 597.511 
10485100 19649.1 -14424.2 1716.86 -676.35 199.71 705.218 
3559.5 3
10485400 19462.6 -13355.9 1720.71 -616.053 314.402 691.643 
10485300 19596.1 -12494.9 1785.43 -657.491 -87.6558 663.308 
10485100 19306.3 -14046.7 1715.07 -695.306 765.72 1034.3 
3560 3
10485400 19150.9 -13347.8 1733.93 -633.566 16.5505 633.782 
10485300 19285.1 -12309.9 1738.93 -632.114 376.161 735.571 
10485100 18841.6 -13625.2 1707.29 -944.396 856.707 1275.08 
3560.5 2
10485300 18988.6 -12251.2 1658.07 -591.759 117.08 603.23 
10485100 18815.9 -13698.8 1689.8 -51.4495 -146.878 155.628 
3561 2
10485300 18740.2 -12372.3 1595 -496.771 -242.171 552.656 
10485100 18471.1 -13607 1638.07 -689.448 183.6 713.475 
3561.5 2
10485300 18532 -12319 1604.93 -413.945 105.936 427.285 
10485100 18202 -13451.5 1566.2 -535.075 309.079 617.928 
3562 2
10485300 18329.6 -12174.1 1618 -407.301 291.463 500.844 
10485100 17966.9 -13365.9 1503.93 -472.981 172.387 503.416 
3562.5 2
10485300 18060.3 -12205.2 1574.6 -541.727 -62.4892 545.319 
10485100 17740.1 -13160.1 1484.73 -456.463 413.931 616.196 
3563 2
10485300 17674.3 -12055.6 1516.14 -767.49 297.33 823.071 
10485100 17417.1 -12932.6 1459.43 -642.138 452.267 785.421 
3563.5 2
10485300 17306.1 -11787.7 1430.87 -730.593 531.567 903.51 
10485100 17211.2 -12807.1 1395.87 -408.475 249.027 478.4 
3564 2
10485300 16936.5 -11711 1391.5 -730.369 151.647 745.946 
10485100 16958.2 -12799.2 1295.57 -499.972 15.6503 500.217 
3564.5 2
10485300 16643.4 -11536.4 1518.79 -594.61 354.245 692.135 
10485100 16775.6 -12937.1 1253 -370.472 -279.774 464.245 
3565 2
10485300 16425.6 -11305.6 1575.57 -442.509 469.077 644.862 
10485100 16726.6 -13312.1 1251.29 -99.5935 -762.195 768.674 
3565.5 2
10485300 16232.5 -11554.5 1638.8 -385.448 -496.797 628.79 
10485100 16870.6 -13129.1 1261.27 287.482 365.422 464.95 
3566 2
10485300 15962.3 -11850 1691.64 -543.758 -594.634 805.768 
10485100 16936.6 -13018.4 1239.43 132.739 222.756 259.306 
3566.5 2
10485300 15776.5 -12041.3 1753.13 -362.798 -373.568 520.745 
10485100 16943.2 -12988.7 1193.8 12.9464 57.859 59.2897 
3567 2
10485300 15621.6 -12088.4 1697.71 -307.464 -93.5752 321.388 
10485100 16975.3 -12988.5 1174.43 63.6621 0.462963 63.6638 
3567.5 2
10485300 15577.7 -12188.1 1654.14 -88.9597 -202.115 220.827 
10485100 16911.9 -13030.1 1145.64 -128.658 -84.3234 153.829 
3568 2
10485300 15515 -12162.8 1613.4 -125.68 50.6441 135.5 
10485100 16922.9 -13072.5 1219.33 22.0632 -84.9604 87.7784 
3568.5 2
10485300 15475.4 -12277 1626.21 -78.5147 -226.587 239.805 
10485100 17052.2 -13019.9 1171.29 256.642 104.384 277.058 
3569 2
10485300 15716.5 -12267.5 1615.8 475.42 18.6719 475.787 
10485100 16966 -13051.9 1177.87 -170.048 -63.2666 181.436 
3569.5 2
10485300 15776.7 -12284 1607.57 120.495 -32.9333 124.915 
10485100 16891.1 -13006.7 1172.93 -149.714 90.4381 174.91 
3570 2
10485300 15787.6 -12257.6 1662.5 22.2482 54.1569 58.5487 
10485100 17004.1 -12995.2 1229.5 231.411 23.5656 232.608 
3570.5 2
10485300 15768.9 -12343.7 1637.93 -37.3349 -171.847 175.856 
10485100 17050.9 -13045.1 1270.73 93.5367 -99.5058 136.567 
3571 2
10485300 15806.9 -12398.6 1575.93 74.204 -107.083 130.28 
10485100 16854.8 -12926.6 1253.07 -382.326 230.929 446.656 
3571.5 2
10485300 15780.1 -12424.4 1544.93 -53.2614 -51.207 73.8846 
10485100 16705.2 -12746.6 1234.93 -297.387 357.768 465.228 
3572 2
10485300 15745.3 -12370.6 1586.14 -71.7225 110.523 131.755 
10485100 16487.9 -12619.3 1224.57 -447.09 262.052 518.228 
3572.5 2
10485300 15722.6 -12378 1581.21 -46.8796 -15.2322 49.2922 
10485100 16084.4 -12124.9 1269.21 -835.552 1023.66 1321.37 
3573 2
10485300 15803.1 -12350.3 1663.67 157.078 54.0365 166.112 
10485100 15535.5 -11851.1 1446.67 -1071.92 534.617 1197.84 
3573.5 2
10485300 15782.9 -12254.9 1777.43 -39.7825 187.945 192.11 
10485100 15336.1 -11853.2 1508.71 -392.642 -4.09636 392.663 
3574 2
10485300 15660.1 -12292.8 1748.07 -251.464 -77.7225 263.201 
10485100 15322.9 -11773.3 1554.64 -27.0785 163.788 166.011 
3574.5 2
10485300 15490.9 -12449.7 1672 -333.878 -309.43 455.216 
10485100 15256.1 -11710.2 1693 -131.605 124.429 181.115 
3575 2
10485300 14969.9 -12182.3 1692.47 -1013.62 520.104 1139.27 
10485100 15163.9 -11351.8 1730.53 -179.507 697.276 720.012 
3575.5 2
10485300 14692.7 -11701.9 1646.57 -561.037 972.479 1122.71 
10485100 15081.6 -11007.8 1679.14 -166.445 696.385 716 
3576 2
10485300 14500.8 -11399.5 1584.93 -390.893 615.944 729.51 
10485100 14900.1 -10795.1 1711.86 -369.654 433.081 569.388 
3576.5 2
10485300 14397.8 -11080.8 1528.4 -203.529 629.842 661.91 
10485100 14794 -10600.5 1671.33 -209.768 384.604 438.09 
3577 2
10485300 14206.7 -10769.8 1528.14 -379.892 618.319 725.697 
10485100 14580.5 -10273.9 1770.86 -424.453 649.456 775.856 
3577.5 2
10485300 13929.6 -10447.3 1586.93 -554.286 645 850.446 
10485100 14352.2 -10061.4 1742.29 -456.571 424.857 623.667 
3578 2
10485300 13733.5 -10203.6 1538.69 -398.597 495.265 635.741 
10485100 14170.2 -9835.54 1755.77 -369.885 459.126 589.586 
3578.5 2
10485300 13448.7 -9851 1521.64 -587.108 727.042 934.498 
10485100 13962.2 -9708.5 1782.57 -428.9 261.935 502.559 
3579 2
10485300 13256.1 -9456.5 1611.64 -383.608 785.857 874.486 
10485100 13810.4 -9645 1784.29 -302.504 126.494 327.887 
3579.5 2
10485300 13107.3 -9158.44 1550.89 -253.077 506.897 566.562 
10485100 13649.3 -9637.67 1737.44 -273.85 12.4717 274.134 
3580 2
10485300 13046.6 -8933.23 1503.08 -139.581 517.733 536.218 
10485100 13555.6 -9554.08 1695.92 -215.444 192.16 288.689 
3580.5 2
10485300 13011.2 -8793.54 1487 -72.2231 284.506 293.53 
10485100 13475.4 -9455.62 1667.62 -163.403 200.533 258.677 
3581 2
10485300 12579.4 -8394.86 1604 -855.043 789.468 1163.77 
10485100 13511.2 -9429.07 1664.07 70.9498 52.5623 88.2988 
3581.5 2
10485300 12570.8 -8166.5 1584.71 -16.8729 449.522 449.838 
10485100 13477.1 -9434.64 1665.71 -67.2103 -10.9674 68.0993 
3582 2
10485300 12377.6 -7870.69 1580.85 -395.031 604.924 722.484 
10485100 13516.1 -9434.62 1653.62 79.7658 0.056181 79.7659 
3582.5 2
10485300 12135.3 -7667.71 1594.71 -494.55 414.241 645.117 
10485100 13370.4 -9328.29 1699.07 -297.242 216.999 368.023 
3583 2
10485300 12069.9 -7606 1534.36 -129.42 122.207 178 
10485100 13160.2 -9261.57 1640.29 -416.266 132.107 436.726 
3583.5 2
10485300 12013.7 -7422.43 1496.79 -110.658 361.361 377.925 
10485100 13030.9 -8938.43 1645.57 -254.499 636.108 685.13 
3584 2
10485300 12051.9 -7281.15 1446.15 77.1895 285.403 295.658 
10485100 12890.2 -8665.85 1616.69 -284.393 550.672 619.773 
3584.5 2
10485300 11932.2 -7279.43 1445.29 -242.817 3.49954 242.842 
10485100 12559.2 -8366.93 1668 -671.277 606.324 904.567 
3585 2
10485300 11873.9 -7378.79 1442 -114.062 -194.437 225.424 
10485100 12446 -7996.57 1691.93 -221.554 724.769 757.877 
3585.5 2
10485300 11699.5 -7596.08 1403.46 -355.33 -442.548 567.546 
10485100 12298.2 -7815.54 1634.92 -300.956 368.703 475.937 
3586 1
10485100 12178.6 -7430.21 1612.79 -243.21 783.179 820.074 
3586.5 1
10485100 12072.7 -7152.79 1648.71 -211.714 554.857 593.877 
3587 1
10485100 11891.8 -6976.29 1680.29 -358.274 349.505 500.514 
3587.5 1
10485100 11530.5 -6624.21 1691.93 -708.403 690.336 989.141 
3588 1
10485100 10620.5 -6513.15 1618.85 -1830.91 223.462 1844.49 
3588.5 1
10485100 10529.3 -6381.93 1531.43 -183.607 264.035 321.599 
3589 1
10485100 10384.7 -6462.43 1460.43 -282.919 -157.534 323.821 
3589.5 1
10485100 10369.2 -6451.31 1507.23 -30.7213 22.0652 37.8242 
3590 1
10485100 10447.2 -6285.08 1495.62 161.826 344.877 380.956 
3590.5 1
10485100 10457.4 -6277.86 1502.43 20.035 14.1842 24.5478 
3591 1
10485100 10460 -6181.46 1511 5.16351 193.565 193.634 
3591.5 1
10485100 10448.8 -6091.21 1499.14 -22.6551 182.318 183.72 
3592 1
10485100 10091.2 -6011.64 1509.36 -699.748 155.717 716.865 
3592.5 1
10485100 9920.08 -6144.92 1518.69 -344.341 -268.169 436.446 
3593 1
10485100 9750.77 -6334.77 1505.77 -347.654 -389.828 522.331 
3593.5 1
10485100 9474 -6131 1482.36 -543.751 400.332 675.227 
3594 1
10485100 9075.54 -5772.38 1457.62 -796.923 717.231 1072.15 
3594.5 1
10485100 9052.21 -5161.71 1476.21 -46.9299 1228.71 1229.61 
3595 1
10485100 9032.85 -4941.23 1587.54 -38.8918 442.738 444.443 
3595.5 1
10485100 8847.5 -4802.5 1628 -372.93 279.136 465.826 
3596 1
10485100 8616.57 -4573 1580 -452.801 450 638.38 
3596.5 1
10485100 8485.92 -4189 1585.15 -264.47 777.328 821.087 
3597 1
10485100 8295.14 -3917.64 1591.29 -388.554 552.662 675.581 
3597.5 1
10485100 8071.71 -3608.93 1517.86 -440.688 608.904 751.645 
3598 1
10485100 7900.86 -3283.64 1665.43 -333.055 634.085 716.233 
3598.5 1
10485100 7387.93 -3146.57 1587 -1019.74 272.508 1055.52 
3599 1
10485100 7193.21 -2905.29 1435.14 -391.779 485.484 623.848 
3599.5 1
10485100 7051.14 -2641.21 1352.86 -282.448 524.993 596.15 
3600 1
10485100 6692.64 -2309.43 1387.14 -737.654 682.687 1005.08 
3600.5 1
10485100 6333.87 -2029.07 1457.07 -711.858 556.274 903.428 
3601 1
10485100 5940.73 -1782.93 1563.4 -786.267 492.267 927.654 
3601.5 1
10485100 5747.07 -1551.73 1569.6 -391.246 467.071 609.285 
3602 1
10485100 5569.93 -1374.87 1571.67 -357.845 357.306 505.689 
3602.5 1
10485100 5323.27 -1178.8 1570.47 -498.316 396.094 636.561 
3603 1
10485100 5242.27 -884.2 1509.4 -158.513 576.517 597.911 
3603.5 1
10485100 4922 -547.067 1551.93 -639.255 672.921 928.154 
3604 1
10485100 4533.4 -358.267 1554.47 -771.032 374.603 857.215 
3604.5 1
10485100 4298.67 -144.667 1538.6 -467.596 425.498 632.214 
3605 1
10485100 3941.2 169.533 1545.6 -703.675 618.504 936.859 
3605.5 1
10485100 3687.29 490.929 1552.29 -515.039 651.917 830.82 
3606 1
10485100 3494.36 862.143 1523 -397.791 765.39 862.589 
3606.5 1
10485100 3390.07 1290.36 1526.36 -209.409 859.868 885 
3607 1
10485100 3128.86 1726.14 1485.79 -510.184 851.144 992.338 
3607.5 1
10485100 2837.36 2076.64 1501.14 -579.523 696.819 906.313 
3608 1
10485100 2615.64 2454.64 1522.29 -437.306 745.562 864.349 
3608.5 1
10485100 2336.85 2814.08 1516.46 -568.973 733.539 928.337 
3609 1
10485100 2046.14 3180.36 1591.86 -575.65 725.307 925.983 
3609.5 1
10485100 1859.15 3538.46 1576.08 -365.213 699.423 789.033 
3610 1
10485100 1859.92 3952.77 1510.54 1.554 836.985 836.987 
3610.5 1
10485100 1689.08 4309.46 1560.54 -342.377 714.814 792.579 
3611 1
10485100 1561.69 4680.08 1622.23 -253.25 736.81 779.118 
3611.5 1
10485100 1336.23 5130 1600.31 -455.478 908.936 1016.67 
3612 1
10485100 1175.77 5514.08 1599 -321.566 769.693 834.166 
3612.5 1
10485100 1189.15 5935.69 1521.23 26.4518 833.232 833.652 
3613 1
10485100 940.692 6164.62 1515.92 -494.943 456.022 672.997 
3613.5 1
10485100 695.308 6390.08 1509.31 -500.785 460.126 680.074 
3614 1
10485100 348.846 6598.23 1536.15 -705.624 423.939 823.183 
3614.5 1
10485100 268.154 6855.69 1536.38 -163.015 520.124 545.072 
3615 1
10485100 122.615 7128.69 1516.46 -292.834 549.296 622.477 
3615.5 1
10485100 -83.4615 7373.85 1510.38 -410.512 488.354 637.973 
3616 1
10485100 -200.538 7578.69 1517.46 -234.154 409.692 471.885 
3616.5 1
10485100 -246.615 7885.69 1519.46 -90.3469 601.961 608.703 
3617 1
10485100 -199.5 8282.79 1506.14 92.2023 777.091 782.542 
3617.5 1
10485100 -47.3846 8680.38 1582.31 305.453 798.391 854.827 
3618 1
10485100 127 8995.07 1651.86 352.292 635.731 726.817 
3618.5 1
10485100 261.231 9264.08 1752.23 266.331 533.741 596.5 
3619 1
10485100 477.429 9645.71 1786.79 432.396 763.275 877.242 
3619.5 1
10485100 644.846 9937.15 1799.77 333.501 580.557 669.529 
3620 1
10485100 779.308 10222.2 1792.69 274.411 581.79 643.258 
3620.5 1
10485100 900.214 10581.6 1763.36 239.419 711.566 750.764 
