# Supplementary material for: Intrinsic group behaviour II: On the dependence of triad spatial dynamics on social and personal features; and on the effect of social interaction on small group dynamics
Source: PLoS One. 2019 Dec 3;14(12):e0225704. doi: 10.1371/journal.pone.0225704 (PMC6890182; doi:10.1371/journal.pone.0225704)
Supplement: S3 Data Set — (ZIP) [file pone.0225704.s003.zip › set_3_int/group_traj_triad_int/traj_3_0109_5.dat]

3 10392400 10395000 10395100 0 1 0 0 3 0 1 33.3333 30 40 1711.32 1741.21 1677.27 
2964 1
10392400 39611.1 -18175.9 1583.62 0 0 0 
2964.5 1
10392400 38997.1 -18184.4 1599 -1574.5 -21.9322 1574.65 
2965 1
10392400 38134.9 -18204 1609.67 -1670.81 -37.9291 1671.24 
2965.5 1
10392400 37100.2 -17949.4 1604.29 -2024.89 498.323 2085.31 
2966 1
10392400 36157 -17969.4 1622.5 -1897.82 -40.2414 1898.24 
2966.5 1
10392400 35375.9 -17917.2 1674.23 -1610.47 107.477 1614.05 
2967 1
10392400 34558.7 -17986.8 1707.5 -1657.62 -141.085 1663.62 
2967.5 1
10392400 33690.2 -17984.9 1770.71 -1702.94 3.64146 1702.95 
2968 1
10392400 32985.4 -17871.1 1752.29 -1387.37 224.128 1405.36 
2968.5 1
10392400 32133.6 -17635.4 1728.43 -1703.71 471.286 1767.7 
2969 1
10392400 31113.9 -17527.7 1705.71 -2011.27 212.454 2022.46 
2969.5 1
10392400 30320.1 -17175.2 1700.69 -1629.94 723.943 1783.48 
2970 1
10392400 29489.1 -16843 1781 -1668.69 666.976 1797.04 
2970.5 1
10392400 28739.9 -16548 1829.31 -1510.38 594.758 1623.26 
2971 1
10392400 28169.9 -16403.1 1813 -1119.82 284.741 1155.46 
2971.5 1
10392400 27461.9 -16162.3 1780.85 -1407.58 478.646 1486.73 
2972 1
10392400 26671.7 -15825.3 1709.64 -1615.97 689.206 1756.8 
2972.5 1
10392400 25672.1 -15456.5 1641 -1956.11 721.694 2084.99 
2973 1
10392400 25017.3 -15151.2 1682.46 -1307.06 609.32 1442.1 
2973.5 1
10392400 24360.1 -14768.6 1671.29 -1309.09 762.27 1514.85 
2974 1
10392400 23648.2 -14345.9 1689.54 -1447.13 859.041 1682.9 
2974.5 1
10392400 22875.7 -13960.4 1638.86 -1551.08 774.085 1733.51 
2975 1
10392400 22143.1 -13441.8 1659.54 -1471.16 1041.48 1802.5 
2975.5 1
10392400 21460.7 -13048.4 1705.93 -1381.3 796.236 1594.36 
2976 1
10392400 20836.1 -12681.7 1765.29 -1236.78 726.167 1434.2 
2976.5 1
10392400 20324.9 -12309.2 1729.21 -1018.5 742.032 1260.14 
2977 1
10392400 19748.2 -11940.1 1752.07 -1148.69 735.344 1363.9 
2977.5 1
10392400 18912.6 -11685.3 1718.38 -1688.08 514.674 1764.79 
2978 1
10392400 17820.2 -11137.2 1730.64 -2171.77 1089.65 2429.8 
2978.5 1
10392400 17155.8 -10667.8 1735.08 -1320.81 933.137 1617.19 
2979 1
10392400 16614.3 -10077.5 1721.57 -1083.12 1180.69 1602.24 
2979.5 1
10392400 16130.5 -9423.14 1638.93 -952.334 1288.1 1601.92 
2980 1
10392400 15495.9 -8767.38 1675 -1281.97 1324.76 1843.49 
2980.5 1
10392400 14999.6 -8168.93 1678.21 -1004.62 1211.45 1573.81 
2981 1
10392400 14528.2 -7473.5 1687.86 -922.561 1360.92 1644.15 
2981.5 1
10392400 14018.7 -6801 1700.46 -1023.14 1350.4 1694.22 
2982 1
10392400 13541.5 -6238.36 1710.64 -971.878 1145.91 1502.55 
2982.5 1
10392400 13071.2 -5716.79 1697.57 -923.941 1024.7 1379.74 
2983 1
10392400 12413.6 -5044.92 1623.92 -1320.48 1349.12 1887.8 
2983.5 1
10392400 11771.6 -4265.46 1660.85 -1307.54 1587.5 2056.65 
2984 1
10392400 11235.6 -3545.85 1639.77 -1076.31 1445.01 1801.8 
2984.5 1
10392400 10722.1 -3113 1639.77 -1048.04 883.359 1370.66 
2985 1
10392400 10245.3 -2598.07 1695.07 -933.055 1007.69 1373.33 
2985.5 1
10392400 9729.15 -1896.77 1742.15 -1014.01 1377.8 1710.72 
2986 1
10392400 9319.46 -1135.85 1720.85 -848.224 1575.41 1789.25 
2986.5 1
10392400 8620.64 -59.5 1624.21 -1364.88 2102.24 2506.45 
2987 1
10392400 8318 325.385 1554.77 -601.676 765.178 973.402 
2987.5 1
10392400 8358.21 823.714 1539.14 80.4286 996.659 999.899 
2988 1
10392400 8290.62 1565.46 1518.15 -135.198 1483.49 1489.64 
2988.5 1
10392400 8336.86 2567.64 1510.36 91.3869 1980.6 1982.7 
2989 1
10392400 8187.4 3241 1510 -421.006 1896.78 1942.94 
2990 1
10392400 7666.9 1504.4 1481.7 -431.234 -1438.77 1502.01 
2990.5 2
10395000 7957.38 2034.88 1403.62 0 0 0 
10392400 7629.21 974 1486.57 -85.8445 -1208.2 1211.25 
2991 3
10395100 7868.5 2270.5 1384 0 0 0 
10395000 8021.92 1414.46 1460.85 162.181 -1558.83 1567.24 
10392400 7748.85 296 1562.69 235.96 -1337.28 1357.94 
2991.5 3
10395100 7992.85 1964.62 1382.08 444.093 -1092.45 1179.26 
10395000 8174.46 687.692 1637.62 315.162 -1501.59 1534.31 
10392400 7929.77 -100.692 1584.69 373.808 -819.612 900.831 
2992 3
10395100 8082.86 1275.07 1428 180.383 -1381.85 1393.58 
10395000 8560.36 142.714 1605 773.338 -1092.14 1338.22 
10392400 8265.29 -714.429 1648.14 672.378 -1229.93 1401.72 
2992.5 3
10395100 8268.54 661.615 1426.46 365.514 -1207.59 1261.7 
10395000 8722.31 -540.077 1745.62 318.8 -1344.08 1381.37 
10392400 8401.69 -1160.31 1634.15 268.517 -877.715 917.87 
2993 3
10395100 8331.62 80.3077 1495.69 128.992 -1188.77 1195.75 
10395000 9190.23 -959.769 1732.31 956.898 -858.266 1285.41 
10392400 8705.62 -1903.15 1696.38 621.52 -1519.11 1641.34 
2993.5 3
10395100 8644.29 -786.286 1608.07 624.092 -1729.73 1838.87 
10395000 9585.64 -1481.14 1765.43 789.246 -1040.67 1306.1 
10392400 9092.29 -2524.79 1733.36 771.797 -1240.78 1461.24 
2994 3
10395100 8925.54 -1316.31 1636.38 555.835 -1047.47 1185.81 
10395000 10025.6 -2014.54 1749.62 869.511 -1054.14 1366.48 
10392400 9424.69 -3123 1717.54 656.93 -1182.24 1352.5 
2994.5 3
10395100 9305.15 -1905.38 1687.23 768.452 -1192.46 1418.62 
10395000 10332.1 -2614.38 1762.23 620.367 -1214.26 1363.56 
10392400 9821.77 -3757.38 1749.62 803.799 -1284.18 1515 
2995 3
10395100 9970.71 -2555 1685 1317.94 -1286.37 1841.66 
10395000 10701.5 -3147.43 1754.21 731.531 -1055.53 1284.25 
10392400 10140 -4119.07 1726.21 630.16 -716.212 953.971 
2995.5 3
10395100 10346.7 -2986 1725.31 751.956 -862 1143.89 
10395000 11049.3 -3585 1693.77 695.615 -875.143 1117.92 
10392400 10422.7 -4720.46 1727.46 565.385 -1202.78 1329.04 
2996 3
10395100 10694.4 -3250.36 1669.29 692.702 -526.608 870.145 
10395000 11488.5 -4111.71 1711.86 874.885 -1049.23 1366.13 
10392400 10654.2 -5194.07 1667.07 461.199 -943.446 1050.14 
2996.5 3
10395100 11074.8 -3783.38 1647.08 750.331 -1051.34 1291.63 
10395000 11832.3 -4623.31 1691.38 678.122 -1009.06 1215.75 
10392400 10994.3 -5592.08 1682.77 670.796 -785.021 1032.58 
2997 3
10395100 11376.1 -4351.46 1657 606.098 -1143.01 1293.77 
10395000 12257.7 -5107.69 1676.69 855.905 -974.617 1297.09 
10392400 11343.2 -5940.38 1690.54 702.059 -700.82 991.986 
2997.5 3
10395100 11641.7 -4916.5 1679 532.339 -1132.34 1251.23 
10395000 12698.6 -5696.5 1666.5 883.668 -1179.98 1474.18 
10392400 11388.5 -5870.86 1677.36 90.7199 139.334 166.265 
2998 3
10395100 12116.8 -5445.92 1668.23 953.926 -1063.1 1428.34 
10395000 13128.8 -6162.31 1708.38 863.708 -935.357 1273.14 
10392400 11730.2 -5748.38 1677.38 686.052 245.929 728.799 
2998.5 2
10395100 12514.2 -6077.21 1633.5 821.167 -1304.32 1541.29 
10395000 13360.1 -6490.07 1704.79 477.897 -677.198 828.844 
2999 2
10395100 12704.6 -6561.93 1675.57 383.785 -977.247 1049.91 
10395000 13626.9 -6798.36 1695.14 538.018 -621.544 822.059 
2999.5 2
10395100 13150.4 -6981.4 1751.33 888.105 -835.6 1219.41 
10395000 13933.9 -7185.47 1713.27 611.43 -771.135 984.122 
3000 2
10395100 13553.9 -7283.73 1719.27 808.684 -605.878 1010.47 
10395000 14306.1 -7524.2 1766.07 745.892 -678.824 1008.54 
3000.5 2
10395100 13877.4 -7441.31 1710 630.612 -307.172 701.446 
10395000 14641.4 -7696.12 1763.5 653.622 -335.136 734.533 
3001 2
10395100 14086.2 -7641.8 1711.27 407.739 -391.577 565.318 
10395000 15057.1 -8097.47 1809.6 811.898 -783.87 1128.55 
3001.5 2
10395100 14340.9 -7940.6 1664.53 514.478 -603.636 793.136 
10395000 15286.2 -8363.67 1761 462.896 -537.778 709.561 
3002 2
10395100 14842.1 -8393.33 1637.53 1012.53 -914.613 1364.45 
10395000 15782.9 -8944.67 1759.93 1003.37 -1173.74 1544.15 
3002.5 2
10395100 15191.6 -8839.87 1498.8 701.874 -896.653 1138.69 
10395000 16317.3 -9736.33 1714.07 1073.09 -1589.69 1917.98 
3003 2
10395100 15312.4 -8951.87 1666.67 243.058 -225.352 331.453 
10395000 16696.4 -10098.8 1810.8 762.844 -729.309 1055.38 
3003.5 1
10395000 17098.7 -10504.2 1830.53 812.795 -818.99 1153.85 
3003.5 1
10395100 15390.8 -9116.33 1690 226.033 -473.967 525.106 
3004 2
10395100 15966.5 -9885 1454.5 646.091 -862.701 1077.82 
10395000 17561.9 -10939.6 1819.44 904.696 -850.439 1241.66 
3004.5 2
10395100 16110.1 -10037.7 1436.67 512.976 -545.238 748.618 
10395000 17826.3 -11029.3 1774.6 517.409 -175.554 546.38 
3005 2
10395100 16430.8 -10334.9 1384.93 647.811 -600.539 883.35 
10395000 18062.5 -11168.1 1704.33 477.037 -280.404 553.345 
3005.5 1
10395000 18339.1 -11693.9 1697.64 553.21 -1051.59 1188.23 
3006 1
10395000 19007.9 -12134.7 1574.14 1348.5 -888.681 1615 
3006.5 1
10395000 19451.4 -12591.3 1624.23 903.169 -929.925 1296.33 
3007 1
10395000 19992.1 -13225.5 1747.29 1090.24 -1278.61 1680.32 
3007.5 1
10395000 20144.2 -13500.7 1667 301.729 -546.06 623.877 
3008 1
10395000 20608.4 -13874.8 1648.29 913.667 -736.361 1173.46 
3008.5 1
10395000 21230.4 -14149.2 1604.21 1226.97 -541.279 1341.05 
3009 1
10395000 21737.2 -14426.5 1624.85 1013.45 -554.495 1155.23 
3009.5 1
10395000 22364.6 -14750.4 1460.21 1285.84 -663.867 1447.1 
3010 1
10395000 23100.4 -14966.9 1536.14 1457 -428.571 1518.73 
3010.5 1
10395000 23789.7 -15252.8 1681.54 1386.85 -575.431 1501.49 
3011 1
10395000 24377.3 -15485.8 1654.21 1187.06 -470.585 1276.93 
3011.5 1
10395000 24983.9 -15738.2 1656.62 1189.49 -494.99 1288.37 
3012 1
10395000 25646.2 -16191.2 1527.64 1337.96 -915.118 1620.98 
3012.5 1
10395000 26215 -16510.6 1459.5 1160.79 -651.895 1331.31 
3013 1
10395000 26872.5 -16967.2 1484.6 1291.81 -896.969 1572.68 
3013.5 1
10395000 27564.2 -17221.5 1511.31 1374.99 -505.49 1464.96 
3014 1
10395000 27970.4 -17598.4 1620.21 830.682 -770.894 1133.27 
3014.5 1
10395000 28507.6 -17819.2 1628.29 1074.57 -441.571 1161.76 
3015 1
10395000 29181.1 -18022.1 1596.93 1354.99 -408.307 1415.17 
3015.5 1
10395000 29749.1 -18276.2 1531 1129.22 -505.112 1237.05 
3016 1
10395000 30437.1 -18481.1 1417.43 1362.52 -405.799 1421.66 
3016.5 1
10395000 31096.5 -18800.4 1299.21 1300.51 -629.614 1444.9 
3017 1
10395000 31675.9 -19080.2 1229.5 1163.51 -561.962 1292.11 
3017.5 1
10395000 32233.7 -19398.6 1120.71 1138.34 -649.854 1310.77 
3018 1
10395000 32795.9 -19603.1 1131.47 1113.31 -404.8 1184.61 
3018.5 1
10395000 33765.4 -19785.1 1529.64 1864.28 -350.009 1896.85 
3019 1
10395000 34520.8 -19762 1648.54 1548.13 47.2775 1548.85 
3019.5 1
10395000 35067.8 -19841.6 1594.14 1132.38 -164.744 1144.3 
3020 1
10395000 35659.1 -19844.1 1558 1185.08 -5.15316 1185.1 
3020.5 1
10395000 36250.7 -20017.1 1538.36 1153.16 -337.093 1201.42 
3021 1
10395000 36855.1 -20219.1 1675 1211.14 -404.953 1277.04 
3021.5 1
10395000 37337.7 -20340.9 1745.62 976.965 -246.519 1007.59 
3022 1
10395000 37808.4 -20459.3 1785.71 954.695 -240.086 984.421 
3022.5 1
10395000 38400.6 -20469.9 1835.93 1161.2 -20.7283 1161.39 
3023 1
10395000 39046.2 -20663.1 1800.79 1253.68 -375.173 1308.61 
3023.5 1
10395000 39623 -20797.1 1770.31 1160.53 -269.629 1191.44 
3024 1
10395000 40202.1 -21069.4 1677 1172.21 -551.175 1295.33 
3024.5 1
10395000 41069.3 -21392.6 1655.79 1717.26 -640.17 1832.7 
3025 1
10395000 41667.7 -21529.6 1656.85 1211.35 -277.272 1242.68 
3025.5 1
10395000 42273.5 -21405.1 1558.43 1218.93 250.591 1244.42 
3026 1
10395000 43028.3 -21176.6 1575.86 1485.8 449.803 1552.39 
3026.5 1
10395000 43616.1 -20973.5 1587.23 1189.86 411.154 1258.89 
3027 1
10395000 44145.9 -20764.5 1549.43 1057.59 417.089 1136.86 
3027.5 1
10395000 44681.9 -20411.9 1541.15 1071.99 705.154 1283.12 
3028 1
10395000 45298.1 -20085.4 1608.86 1242.38 658.399 1406.06 
3028.5 1
10395000 45871.4 -19741.8 1687.14 1144.28 685.771 1334.04 
3029 1
10395000 46232 -19391.9 1725.79 712.592 691.417 992.897 
3029.5 1
10395000 46312.3 -18931.9 1701.71 161.216 923.838 937.799 
