# Supplementary material for: Intrinsic group behaviour II: On the dependence of triad spatial dynamics on social and personal features; and on the effect of social interaction on small group dynamics
Source: PLoS One. 2019 Dec 3;14(12):e0225704. doi: 10.1371/journal.pone.0225704 (PMC6890182; doi:10.1371/journal.pone.0225704)
Supplement: S3 Data Set — (ZIP) [file pone.0225704.s003.zip › set_3_int/group_traj_triad_int/traj_3_0109_4.dat]

3 10312900 10312800 10312700 0 1 0 0 3 0 1 50 40 60 1750.73 1785.32 1684.68 
2486.5 1
10312700 4830 3242 1500 0 0 0 
2487 1
10312700 4859.36 3090.86 1518.79 106.753 -549.61 559.882 
2487.5 1
10312700 5091.57 2507.57 1496.14 452.659 -1137.01 1223.8 
2488 2
10312800 4960.14 3409.71 1405 0 0 0 
10312700 5304.57 1808.43 1474.43 418.468 -1373.56 1435.89 
2488.5 2
10312800 5073.62 3046.46 1383 312.596 -1000.7 1048.38 
10312700 5627.15 1409.92 1536.54 662.387 -818.286 1052.78 
2489 2
10312800 5170.29 2454.57 1389.57 194.9 -1193.33 1209.14 
10312700 6027.43 1168.21 1625.21 807.005 -487.316 942.727 
2489.5 3
10312900 5410.67 387 1611 0 0 0 
10312800 5491.93 1878.36 1410.64 629.438 -1127.62 1291.4 
10312700 6329.5 723.929 1705.86 591.138 -869.444 1051.37 
2490 3
10312900 5389.07 193.071 1605.57 -71.037 -637.923 641.866 
10312800 5733.64 1026.36 1540.79 476.754 -1680.47 1746.79 
10312700 6697.14 27.3571 1750.29 725.134 -1373.91 1553.53 
2490.5 3
10312900 5697.15 -284.077 1647.77 632.613 -979.771 1166.25 
10312800 5986.31 605 1590.92 518.819 -865.21 1008.84 
10312700 7074.08 -313.385 1800.54 773.992 -699.675 1043.36 
2491 3
10312900 6311.79 -894.429 1629.93 1244.19 -1235.53 1753.44 
10312800 6373.29 15.7143 1609.43 783.356 -1192.89 1427.1 
10312700 7566.36 -538.786 1807.71 996.519 -456.278 1096.01 
2491.5 3
10312900 7054 -1397.14 1658.21 1466.83 -993.506 1771.62 
10312800 6829.07 -373.071 1620.36 900.762 -768.351 1183.95 
10312700 7801.36 -974 1776.43 464.427 -860.107 977.485 
2492 3
10312900 7661.57 -2003.36 1702.93 1184.35 -1181.7 1673.05 
10312800 7250.93 -1023.5 1786.21 822.334 -1267.89 1511.22 
10312700 8005.07 -1404.21 1787.71 397.104 -838.624 927.891 
2492.5 3
10312900 8328.07 -2512.86 1647.64 1309.43 -1000.98 1648.2 
10312800 7603.29 -1352.43 1854.93 692.254 -646.225 947.007 
10312700 8443.14 -1699.29 1803.71 860.651 -579.708 1037.68 
2493 3
10312900 8778.93 -3055.71 1661.07 910.823 -1096.68 1425.59 
10312800 7999.64 -1825.64 1822.86 800.722 -955.988 1247.02 
10312700 8972 -1668 1810 1068.4 63.2035 1070.27 
2493.5 3
10312900 9224.21 -3478.43 1606.86 887.023 -842.06 1223.06 
10312800 8366.64 -2059.64 1763.5 731.076 -466.135 867.037 
10312700 9479.21 -1731.57 1768.29 1010.39 -126.636 1018.29 
2494 3
10312900 9529.43 -3858.29 1589.14 615.351 -765.841 982.431 
10312800 8758.5 -2185.93 1761.57 790.035 -254.608 830.048 
10312700 10037.9 -2103.71 1716.14 1126.44 -750.288 1353.44 
2494.5 3
10312900 9561.07 -3984.07 1673.57 63.1594 -251.069 258.892 
10312800 9246.21 -2352.93 1837.29 973.482 -333.333 1028.97 
10312700 10377.1 -2262.14 1675 677.074 -316.225 747.28 
2495 3
10312900 9595.5 -4095.86 1659.57 69.8348 -226.746 237.256 
10312800 9714.57 -2454 1778.43 950.014 -205.013 971.884 
10312700 10777.5 -2444.36 1707.71 812.083 -369.603 892.236 
2495.5 3
10312900 9514.07 -4156.29 1661.29 -164.835 -122.325 205.266 
10312800 10085.7 -2733.29 1751 751.301 -565.356 940.256 
10312700 11068.9 -2669.36 1815.79 589.936 -455.466 745.301 
2496 3
10312900 9494.71 -4170.57 1641.21 -38.56 -28.4576 47.924 
10312800 10405.4 -3055.43 1754.14 636.739 -641.719 904.013 
10312700 11138.4 -3039.43 1800.71 138.304 -737.194 750.055 
2496.5 3
10312900 9554.79 -4178.43 1602.07 121.112 -15.841 122.143 
10312800 10665.8 -3245.14 1690.5 525.058 -382.488 649.602 
10312700 11351.3 -3248.64 1745.14 429.291 -421.803 601.838 
2497 3
10312900 9543.57 -4171.36 1656.36 -22.8863 14.4315 27.0564 
10312800 10926.9 -3510.07 1610.71 532.945 -540.671 759.18 
10312700 11644.4 -3534.29 1704.14 598.105 -582.945 835.197 
2497.5 3
10312900 9583.6 -4134.53 1700.53 78.7964 72.4878 107.067 
10312800 11179.5 -3880.07 1667.73 497.122 -728.337 881.819 
10312700 11720.4 -3751 1691.27 149.691 -426.603 452.103 
2498 3
10312900 9604.29 -4010.14 1657 41.2889 248.284 251.694 
10312800 11389.1 -4132.86 1648.93 418.515 -504.572 655.552 
10312700 11980.5 -4026.71 1728.79 519.162 -550.328 756.564 
2498.5 3
10312900 9619.2 -3893.6 1620.07 29.7097 232.157 234.05 
10312800 11560.5 -4470.07 1635.2 341.415 -671.732 753.517 
10312700 12120.3 -4047.53 1687 278.42 -41.4722 281.491 
2499 3
10312900 9603.29 -3911 1630.07 -31.2658 -34.1847 46.3265 
10312800 11696.5 -4797.57 1638.21 267.125 -643.428 696.674 
10312700 12176.4 -4146.43 1654.57 110.197 -194.293 223.368 
2499.5 3
10312900 9592.36 -3933.14 1696.29 -22.1226 -44.8236 49.9856 
10312800 11798.4 -5273.57 1732.71 206.189 -963.563 985.377 
10312700 12253.4 -4354.36 1659.14 155.87 -420.908 448.842 
2500 3
10312900 9630.29 -3908.64 1656.93 78.0423 50.4115 92.9082 
10312800 11847 -5590 1727.29 100.088 -651.088 658.736 
10312700 12444.2 -4573.86 1632.14 392.71 -451.646 598.503 
2500.5 3
10312900 9647.4 -3918.4 1647.93 33.8227 -19.2829 38.9333 
10312800 12074.2 -5960.67 1662.27 449.012 -732.543 859.203 
10312700 12530.4 -4921.27 1588.27 170.327 -686.58 707.392 
2501 3
10312900 9482.43 -3939.36 1656.64 -325.387 -41.3356 328.002 
10312800 12261.1 -6423.93 1677.79 368.583 -913.732 985.271 
10312700 12642.9 -5405.36 1598.93 221.809 -954.814 980.239 
2501.5 3
10312900 9452.79 -3859.79 1637.14 -60.1275 161.402 172.238 
10312800 12460.1 -6653.07 1687.5 403.651 -464.793 615.603 
10312700 12821.1 -5753.07 1596.21 361.489 -705.303 792.544 
2502 3
10312900 9478.86 -3857.71 1603.14 52.6696 4.1847 52.8355 
10312800 12702.2 -6979.93 1651.43 489.177 -660.317 821.775 
10312700 13141.2 -5969.36 1629.29 646.753 -436.941 780.517 
2502.5 3
10312900 9553.33 -3868 1607.4 145.178 -20.0501 146.556 
10312800 12906.7 -7361.4 1723.47 398.543 -743.609 843.677 
10312700 13229.7 -6348.73 1696.13 172.552 -739.525 759.389 
2503 3
10312900 9590.43 -3898.93 1641.36 72.4516 -60.4074 94.3307 
10312800 13191.2 -7661.57 1772.07 555.757 -586.272 807.825 
10312700 13507.9 -6729.5 1781 543.211 -743.685 920.948 
2503.5 3
10312900 9648.14 -3949.29 1595.36 116.125 -101.322 154.115 
10312800 13426.6 -7966.14 1821 473.699 -612.82 774.557 
10312700 13550.4 -7080.07 1756.43 85.6568 -705.375 710.557 
2504 3
10312900 9628.71 -3930.86 1580.43 -39.8126 37.7635 54.8737 
10312800 13644.8 -8286.29 1845.5 447.014 -656.03 793.85 
10312700 13761.6 -7415.29 1806.07 432.816 -686.915 811.9 
2504.5 3
10312900 9670.57 -4151.79 1578 84.7311 -447.224 455.18 
10312800 13843.6 -8597.5 1815.14 402.545 -629.988 747.615 
10312700 13943.1 -7782 1826.07 367.409 -742.337 828.283 
2505 2
10312800 14074.3 -9020.64 1807.93 460.365 -844.597 961.914 
10312700 14130.6 -8255.79 1785.5 374.251 -945.68 1017.04 
2505 1
10312900 9684 -4037.14 1576 36.1956 309.01 311.123 
2505.5 3
10312900 11118 -5312.33 1479 1874.51 -1666.92 2508.46 
10312800 14338 -9246.54 1831 523.243 -448.206 688.964 
10312700 14414.3 -8627 1770.77 562.827 -736.536 926.963 
2506 3
10312900 11485.6 -5600.21 1557.5 982.811 -769.735 1248.36 
10312800 14522.3 -9431.57 1742.21 364.922 -366.402 517.125 
10312700 14606.3 -8869.64 1740.5 380.154 -480.481 612.682 
2506.5 3
10312900 12095.1 -6419.79 1650.71 1204.69 -1619.71 2018.59 
10312800 14754.4 -9720.71 1706.07 458.639 -571.429 732.721 
10312700 14890.6 -9154.14 1671.79 561.971 -562.253 794.946 
2507 3
10312900 12781.4 -6992.86 1686.86 1383.5 -1155.39 1802.49 
10312800 14989.6 -9793.93 1702.64 474.222 -147.609 496.664 
10312700 15089.3 -9289.14 1645.71 400.49 -272.177 484.224 
2507.5 3
10312900 13423.2 -7501.79 1697.21 1304.59 -1034.41 1664.92 
10312800 15439.2 -9845 1703.29 913.908 -103.804 919.784 
10312700 15020.2 -9580.07 1703.14 -140.389 -591.318 607.755 
2508 3
10312900 14032.4 -7983.07 1694.93 1233.08 -974.263 1571.52 
10312800 15675.6 -9905.43 1673.71 478.456 -122.325 493.845 
10312700 15158.1 -10458 1691.57 279.208 -1777.18 1798.98 
2508.5 3
10312900 14654.7 -8380.93 1661.86 1259.83 -805.379 1495.26 
10312800 15831.1 -10102.5 1746.5 314.922 -398.93 508.253 
10312700 15457.9 -10749.4 1736.71 606.709 -589.792 846.138 
2509 3
10312900 15357.3 -8762.53 1594.27 1361.54 -739.544 1549.42 
10312800 15933.5 -10320.5 1716.53 198.431 -422.416 466.701 
10312700 15624.3 -10884.5 1810.53 322.499 -261.969 415.492 
2509.5 3
10312900 15978.2 -9115.69 1523.31 1234.52 -702.105 1420.21 
10312800 16148.5 -10544.5 1789.62 427.446 -445.471 617.377 
10312700 15928.8 -11125.8 1746.08 605.526 -479.594 772.446 
2510 3
10312900 16514.6 -9585.71 1553.86 1119.71 -981.257 1488.83 
10312800 16436.2 -10647.9 1775.93 600.576 -215.846 638.185 
10312700 16321.5 -11364.7 1822.64 819.737 -498.841 959.589 
2510.5 3
10312900 17081.9 -10058.4 1650.14 1125.71 -937.783 1465.15 
10312800 16735.6 -10940.4 1779.79 594.104 -580.215 830.428 
10312700 16586.6 -11660.4 1803.5 525.935 -586.593 787.845 
2511 3
10312900 17608.1 -10608.8 1753.36 1044.08 -1092.12 1510.9 
10312800 17023 -11128.2 1772.86 570.153 -372.732 681.178 
10312700 16906 -12031.6 1796.64 633.787 -736.678 971.792 
2511.5 3
10312900 18096.7 -11109.3 1743.33 952.288 -975.726 1363.41 
10312800 17395 -11518.6 1817.8 725.146 -760.986 1051.16 
10312700 17387 -12263.5 1753.33 937.622 -451.898 1040.84 
2512 3
10312900 18306.7 -11726.9 1702.71 410.249 -1206.24 1274.1 
10312800 17656.6 -11889.4 1827.07 511.021 -724.135 886.292 
10312700 17735.1 -12454.7 1701.21 679.967 -373.531 775.809 
2512.5 2
10312900 18683.6 -12269.1 1620.92 780.334 -1122.46 1367.05 
10312700 18287.9 -12672.8 1688.46 1144.47 -451.619 1230.36 
2513 2
10312900 19022.9 -12328.1 1557.36 690.92 -120.297 701.314 
10312700 18798.7 -12921.2 1696.21 1040.31 -505.841 1156.77 
2513.5 2
10312900 19309.6 -12494.5 1620.79 567.893 -329.42 656.521 
10312700 19257.4 -13161.8 1677.29 908.204 -476.379 1025.56 
2514 2
10312900 19600.1 -12750.3 1794.53 572.96 -504.602 763.483 
10312700 19643.5 -13419.4 1766.13 761.689 -508.115 915.615 
2514.5 2
10312900 20315.4 -12948.8 1819.15 1430.5 -397.026 1484.58 
10312700 20055.8 -13808.5 1789.46 824.472 -778.277 1133.79 
2515 2
10312900 20712.9 -13155.3 1823.8 801.51 -416.305 903.176 
10312700 20532.6 -13995.6 1780.47 961.352 -377.14 1032.68 
2515.5 2
10312900 20932.8 -13447.6 1786.29 430.239 -571.895 715.66 
10312700 20963.4 -14197.5 1762.21 843.109 -395.108 931.097 
2516 2
10312900 21240.3 -13639.2 1717.6 621.308 -387.128 732.047 
10312700 21368 -14374.6 1735.4 817.316 -357.778 892.194 
2516.5 2
10312900 21698 -13883.3 1646.79 906.271 -483.338 1027.1 
10312700 21892.4 -14537.3 1710.79 1038.33 -322.15 1087.16 
2517 2
10312900 22220.7 -14113.9 1582.64 1064.59 -469.596 1163.56 
10312700 22454 -14648.8 1693.5 1143.88 -227.088 1166.2 
2517.5 2
10312900 22771.1 -14212.1 1525.73 1087.78 -194.222 1104.99 
10312700 23071.3 -14740.9 1712.2 1219.89 -181.978 1233.39 
2518 2
10312900 23406.1 -14579.1 1588.57 1257.3 -726.752 1452.23 
10312700 23539.9 -15212.5 1779.57 927.902 -933.927 1316.52 
2518.5 2
10312900 24089.8 -14686.2 1663.4 1392.52 -218.039 1409.49 
10312700 23915.9 -15355 1826.53 765.804 -290.224 818.954 
2519 2
10312900 24445.3 -14769.8 1706.2 709.647 -166.866 729.002 
10312700 24284.5 -15619.9 1855.6 735.862 -528.676 906.085 
2519.5 2
10312900 24875.4 -14855.1 1685 865.325 -171.563 882.169 
10312700 24803.2 -15686.1 1847.4 1043.59 -133.199 1052.06 
2520 2
10312900 25388.5 -15060.7 1663 1036.63 -415.354 1116.75 
10312700 25182.4 -15782.3 1813.93 766.061 -194.343 790.328 
2520.5 2
10312900 25880.3 -15253.1 1578.33 993.535 -388.822 1066.91 
10312700 25660.6 -15858.3 1768.8 966.061 -153.67 978.206 
2521 2
10312900 26372.1 -15416.5 1504.47 993.401 -330.101 1046.81 
10312700 26192.6 -16051.4 1742.67 1074.75 -390.034 1143.33 
2521.5 2
10312900 26928.1 -15637.5 1523.27 1101.12 -437.624 1184.9 
10312700 26731.5 -16367.5 1707.27 1067.06 -626.007 1237.14 
2522 1
10312900 27468.4 -15742.9 1496.67 1042.99 -203.346 1062.62 
2522.5 1
10312900 27925 -16055.9 1515.57 928.049 -636.16 1125.15 
2523 1
10312900 28352.1 -16174.8 1523 873.483 -243.237 906.718 
2523.5 1
10312900 28900 -16364.2 1691.2 1076.36 -372.102 1138.86 
2524 1
10312900 29470.6 -16567.7 1754.14 1129.84 -402.999 1199.57 
2524.5 1
10312900 29899.2 -16793.8 1715.71 873 -460.431 986.978 
2525 1
10312900 30252.3 -17278.9 1695.4 706.105 -970.295 1200.02 
2525.5 1
10312900 30912.6 -17832.4 1635.93 1318.12 -1104.78 1719.88 
2526 1
10312900 31518.2 -17990.6 1598.71 1243.47 -324.875 1285.21 
2526.5 1
10312900 32100 -18274.5 1595.93 1147.51 -559.876 1276.81 
2527 1
10312900 32826.2 -18678.9 1751.71 1426.75 -794.415 1633 
2527.5 1
10312900 33342.1 -18536.9 1709.86 994.082 273.465 1031.01 
2528 1
10312900 33867.2 -18593.5 1717.79 1065.05 -114.749 1071.22 
2528.5 1
10312900 34381.6 -18875.5 1748.5 1030.92 -565.13 1175.66 
2529 1
10312900 35045.4 -18977.1 1767.64 1349.01 -206.446 1364.72 
2529.5 1
10312900 35609.6 -19119.2 1776.21 1142.28 -287.739 1177.96 
2530 1
10312900 35918.4 -19321.5 1687.43 621.299 -407.014 742.747 
2530.5 1
10312900 36372.3 -19623.7 1690.43 916.883 -610.534 1101.56 
2531 1
10312900 37042.5 -19848.8 1784.33 1314.08 -441.345 1386.22 
2531.5 1
10312900 37732.6 -20051.9 1868.93 1329.82 -391.385 1386.22 
2532 1
10312900 38222.6 -20210.5 1863 989.755 -320.346 1040.31 
2532.5 1
10312900 38737.2 -20407.2 1924.71 1058.94 -404.762 1133.66 
2533 1
10312900 39204.9 -20617.2 1834 948.711 -425.963 1039.95 
2533.5 1
10312900 39724.2 -20798.4 1747.57 1049.06 -366.089 1111.1 
2534 1
10312900 40240.8 -20982 1657.14 1022.91 -363.508 1085.58 
2534.5 1
10312900 40883.5 -21246.1 1629.67 1267.62 -520.842 1370.45 
2535 1
10312900 41486 -21697.9 1764.93 1181.44 -885.864 1476.67 
2535.5 1
10312900 41997.5 -21881.8 1780.43 1031.25 -370.824 1095.9 
2536 1
10312900 42397.7 -21841.7 1792.57 803.643 80.4647 807.661 
2536.5 1
10312900 42703.1 -21769.9 1743.21 607.214 142.857 623.792 
2537 1
10312900 43139.7 -21719.5 1632.43 880.184 101.526 886.02 
2537.5 1
10312900 43580.9 -21617.8 1573.93 877.024 202.215 900.034 
2538 1
10312900 44164.7 -21550.1 1480.71 1172.4 135.829 1180.25 
2538.5 1
10312900 44634.8 -21209.6 1555.79 943.919 683.878 1165.62 
2539 1
10312900 45154.3 -20817.9 1647.07 1049.49 791.198 1314.32 
2539.5 1
10312900 45684.1 -20505.2 1664.57 1076.95 635.598 1250.52 
2540 1
10312900 46398.7 -20202.3 1758.6 1395.68 591.564 1515.88 
2540.5 1
10312900 46676.8 -19725.9 1713.79 542.012 928.803 1075.39 
