# Supplementary material for: Intrinsic group behaviour II: On the dependence of triad spatial dynamics on social and personal features; and on the effect of social interaction on small group dynamics
Source: PLoS One. 2019 Dec 3;14(12):e0225704. doi: 10.1371/journal.pone.0225704 (PMC6890182; doi:10.1371/journal.pone.0225704)
Supplement: S3 Data Set — (ZIP) [file pone.0225704.s003.zip › set_3_int/group_traj_triad_int/traj_3_0109_3.dat]

3 10270500 10265300 10271400 0 0 0 1 1 1 0 63.3333 60 70 1575.37 1635.69 1526.75 
2213.5 1
10265300 46548.3 -22908.4 1697.8 0 0 0 
2214 1
10265300 46236.5 -22771.8 1655.47 -730.289 319.906 797.284 
2214.5 1
10265300 45841.9 -22667.2 1615.13 -776.64 205.906 803.472 
2215 1
10265300 45460.4 -22434.1 1552.21 -766.217 468.13 897.905 
2215.5 1
10265300 45061.5 -22267.4 1509.4 -812.404 339.453 880.471 
2216 1
10265300 44746.1 -22360 1514 -617.091 -181.213 643.148 
2216.5 1
10265300 44567.1 -23245.1 1514.27 -351.67 -1738.83 1774.04 
2217 1
10265300 44473.9 -23847.1 1551.57 -188.674 -1218.63 1233.15 
2217.5 1
10265300 43683.3 -23808.5 1640.93 -1613.6 78.7852 1615.52 
2218 1
10265300 43036.3 -23046.1 1686.4 -1273.62 1500.79 1968.37 
2218.5 1
10265300 42502.9 -22558.7 1687.13 -1066.67 974.8 1445 
2219 1
10265300 41970.3 -22306.9 1608.2 -1075.96 508.687 1190.15 
2219.5 1
10265300 41693.3 -22168.8 1682.53 -559.731 278.923 625.377 
2220 1
10265300 41330.2 -22026.9 1623.27 -733.468 286.599 787.473 
2220.5 1
10265300 40976.1 -21889.3 1610.81 -691.675 268.791 742.066 
2221 1
10265300 40452.1 -21604.7 1618.6 -1025.43 557.037 1166.96 
2221.5 1
10265300 40047.5 -21367 1643.8 -817.374 480.135 947.961 
2222 1
10265300 39530.1 -21024.5 1679 -1045.12 691.987 1253.44 
2222.5 1
10265300 39171.7 -20783.3 1641.67 -724.175 487.138 872.773 
2223 1
10265300 38780.7 -20622.4 1643.33 -789.764 325.118 854.066 
2223.5 1
10265300 38429.5 -20410.3 1672.47 -709.495 428.552 828.879 
2224 1
10265300 38025.8 -20212 1691.88 -785.449 385.733 875.054 
2224.5 1
10265300 37496.1 -20149.5 1650 -1036.68 122.374 1043.88 
2225 2
10270500 37030.8 -19400.8 1546.38 0 0 0 
10265300 37189.8 -20066 1627 -617.502 168.28 640.021 
2225.5 2
10270500 36594.8 -19133.9 1544.53 -1144.23 700.481 1341.61 
10265300 36881.3 -19899.4 1640.4 -637.298 344.215 724.316 
2226 2
10270500 36130.2 -19032.7 1524 -907.446 197.616 928.715 
10265300 36304.4 -19702.6 1619.5 -1126.75 384.326 1190.49 
2226.5 2
10270500 35688.1 -18897.5 1572.13 -865.077 264.62 904.644 
10265300 35806.2 -19474.4 1612.4 -975.024 446.624 1072.45 
2227 2
10270500 35305.9 -18751.7 1609.53 -772.256 294.411 826.473 
10265300 35373.9 -19495.5 1594.53 -873.266 -42.6936 874.309 
2227.5 2
10270500 34910.7 -18599.2 1625.33 -798.249 308.148 855.662 
10265300 34874.9 -19293.3 1600.4 -1008.08 408.62 1087.75 
2228 2
10270500 34579 -18425.1 1623.71 -677.007 355.364 764.606 
10265300 34681.9 -19082.6 1598.64 -394.033 429.99 583.227 
2228.5 2
10270500 34214.3 -18277.2 1583.2 -722.112 292.815 779.222 
10265300 34245 -19004 1584.27 -865.064 155.587 878.944 
2229 2
10270500 33809.3 -18114.9 1521.93 -795.678 318.926 857.215 
10265300 33410.6 -19271.7 1605.87 -1639.29 -525.999 1721.61 
2229.5 2
10270500 33420.9 -17988.9 1522.43 -794.43 257.542 835.133 
10265300 33033.3 -19250.6 1569.21 -771.604 43.1298 772.808 
2230 2
10270500 33003.9 -17936.7 1476 -839.015 105.155 845.579 
10265300 32756.7 -19059.5 1547.07 -556.578 384.526 676.49 
2230.5 2
10270500 32530.3 -17801.2 1442.87 -923.197 264.068 960.221 
10265300 32527.5 -18666.3 1547.73 -446.784 766.602 887.296 
2231 2
10270500 32012.8 -17704.3 1381 -1043.31 195.392 1061.45 
10265300 32179.6 -18429.5 1547.71 -701.402 477.352 848.428 
2231.5 2
10270500 31539.8 -17505.5 1371.07 -977.243 410.783 1060.07 
10265300 31707.5 -18308.1 1443 -975.423 250.895 1007.17 
2232 2
10270500 30997.7 -17342.3 1368.07 -1084.27 326.267 1132.29 
10265300 31168.8 -18109.7 1487.4 -1077.33 396.8 1148.08 
2232.5 2
10270500 30518.5 -17183.9 1457.53 -945.036 312.426 995.341 
10265300 30839.9 -18000.5 1446 -648.784 215.385 683.601 
2233 2
10270500 30095.8 -17034.7 1518.86 -847.19 299.036 898.417 
10265300 30351.1 -17724.5 1363.36 -979.55 553.039 1124.89 
2233.5 2
10270500 29661.7 -16848.7 1491.13 -868.238 372.095 944.612 
10265300 29955.5 -17462.3 1427.53 -791.076 524.467 949.14 
2234 2
10270500 29227.9 -16664.4 1551.86 -865.887 367.741 940.741 
10265300 29587.5 -17321.5 1582.71 -734.597 280.971 786.498 
2234.5 3
10271400 28673.6 -17968.6 1388.22 0 0 0 
10270500 28807.1 -16557.9 1542.4 -834.902 211.3 861.225 
10265300 29235.8 -17184.2 1596.8 -697.817 272.421 749.108 
2235 3
10271400 28197.6 -17757 1455.14 -1189.96 528.889 1302.2 
10270500 28459.4 -16449.6 1589.79 -689.9 215.004 722.626 
10265300 28841.1 -16994.6 1704.14 -783.05 376.247 868.751 
2235.5 3
10271400 27810.6 -17914.3 1574.36 -786.585 -319.686 849.068 
10270500 28059.7 -16289.2 1590.21 -812.282 325.929 875.233 
10265300 28474.4 -16853.9 1737.21 -745.354 285.859 798.291 
2236 3
10271400 27444 -17929.7 1574.2 -734.612 -30.9572 735.264 
10270500 27691.1 -16110.2 1529.2 -738.639 358.746 821.15 
10265300 28087.3 -16784.2 1746.53 -775.876 139.737 788.359 
2236.5 3
10271400 27065 -17852.3 1588.29 -756.487 154.586 772.12 
10270500 27353.8 -15953.4 1573.14 -673.349 312.917 742.506 
10265300 27712.4 -16555.4 1769.86 -748.322 456.63 876.64 
2237 3
10271400 26763.8 -17682 1556.73 -602.4 340.571 692.008 
10270500 27026.1 -15895.1 1463.33 -655.438 116.724 665.75 
10265300 27343.1 -16785.3 1656 -738.448 -459.81 869.902 
2237.5 3
10271400 26440.9 -17462.1 1396.79 -645.886 439.714 781.356 
10270500 26741.4 -15770.5 1433 -569.276 249.133 621.404 
10265300 26990.1 -16610.2 1547 -706.124 350.238 788.212 
2238 3
10271400 26209.3 -17273.9 1541.2 -456.654 371.353 588.589 
10270500 26514.3 -15729.1 1496.13 -447.92 81.5911 455.29 
10265300 26569.9 -16348.5 1475.67 -828.806 516.267 976.449 
2238.5 3
10271400 25804.8 -17116 1452.36 -810.717 316.366 870.258 
10270500 26239.1 -15623.5 1508.43 -551.627 211.69 590.851 
10265300 26125.4 -16241.2 1440.93 -890.658 214.935 916.225 
2239 3
10271400 25469.3 -16993.1 1330.93 -669.566 245.243 713.065 
10270500 25951 -15413.1 1545.33 -574.993 419.894 711.988 
10265300 25785.7 -16239 1490.6 -678.167 4.41973 678.182 
2239.5 3
10271400 25156.9 -17042.3 1242 -623.562 -98.1085 631.233 
10270500 25582.3 -15095.2 1537.43 -735.957 634.569 971.756 
10265300 25476.2 -15928.4 1554.14 -617.669 620.046 875.198 
2240 3
10271400 24831.2 -16883.6 1246.64 -662.021 322.59 736.435 
10270500 25361.9 -15070.3 1501.43 -447.88 50.6678 450.737 
10265300 25091.4 -15796.4 1710.43 -782.085 268.148 826.777 
2240.5 3
10271400 24287.7 -16775.6 1256.13 -1084.93 215.512 1106.12 
10270500 25032.9 -15064.7 1477.07 -656.81 11.2157 656.906 
10265300 24755.3 -15597.4 1597.27 -670.849 397.263 779.651 
2241 3
10271400 24048.9 -16583.3 1331.5 -468.114 377.087 601.103 
10270500 24766.3 -15208.7 1477.29 -522.708 -282.446 594.137 
10265300 24346.3 -15475.6 1697.86 -802.054 238.739 836.832 
2241.5 3
10271400 23738.4 -16308 1400 -617.353 547.288 825.014 
10270500 24342.2 -14904.7 1493 -843.113 604.336 1037.33 
10265300 24122.7 -15366.1 1642.67 -444.571 217.713 495.017 
2242 3
10271400 23391 -16277 1498.85 -704.665 62.8803 707.465 
10270500 23955.2 -14772.3 1473.38 -784.927 268.612 829.616 
10265300 23786.6 -15224.8 1575.54 -681.646 286.587 739.441 
2242.5 3
10271400 22918.6 -16061.1 1524.13 -944.8 431.733 1038.77 
10270500 23491.1 -14673.3 1437.67 -928.195 198.082 949.095 
10265300 23457.7 -15187 1562 -657.764 75.6923 662.105 
2243 3
10271400 22671.4 -15960.9 1525.14 -483.841 196.235 522.121 
10270500 23071.6 -14811.3 1440.29 -821.06 -270.096 864.345 
10265300 23144 -15288.1 1490 -613.96 -197.791 645.033 
2243.5 3
10271400 22367.8 -15796.1 1423.21 -628.512 341.171 715.14 
10270500 22651.9 -14617.8 1458.64 -868.974 400.621 956.876 
10265300 22888.6 -15250.6 1501.21 -528.69 77.4919 534.339 
2244 2
10271400 22101.5 -15697 1241.87 -532.505 198.143 568.174 
10270500 22143.9 -14337.8 1461 -1015.98 559.971 1160.08 
2244.5 2
10271400 21702.7 -15541.7 1270.27 -772.997 301.034 829.546 
10270500 21791.2 -13987.3 1465.13 -683.463 679.328 963.643 
2244 1
10265300 22777 -15180 1499 -407.456 257.821 482.174 
2245 3
10271400 21375.8 -15441.7 1223.43 -652.457 199.506 682.278 
10270500 21353.2 -13815.9 1521.64 -874.223 341.992 938.736 
10265300 21370 -14461 1430 -969.008 495.179 1088.2 
2245.5 3
10271400 21037 -15210.4 1242.93 -691.399 472.157 837.237 
10270500 21015.3 -13517.9 1503.64 -689.65 608.309 919.596 
10265300 21178.9 -14360.9 1418.64 -679.969 356.126 767.583 
2246 3
10271400 20565.1 -15045.7 1310.29 -947.504 330.608 1003.53 
10270500 20671.6 -13259.2 1487.43 -690.046 519.363 863.656 
10265300 20791.6 -14141.4 1501.21 -777.682 440.763 893.902 
2246.5 3
10271400 20245.8 -14763.4 1372.5 -654.42 578.601 873.524 
10270500 20373.6 -13058.8 1467.07 -610.802 410.714 736.047 
10265300 20448.1 -13938.9 1529.71 -704.04 415.105 817.303 
2247 3
10271400 19927.2 -14567.5 1388.2 -627.137 385.48 736.136 
10270500 20059.7 -12791.1 1508.4 -617.923 526.875 812.05 
10265300 20076.1 -13793.7 1539.73 -732.293 285.677 786.043 
2247.5 3
10271400 19573.7 -14452.5 1372.57 -697.21 226.89 733.2 
10270500 19794.1 -12503.9 1588.93 -523.716 566.62 771.58 
10265300 19692.6 -13583.5 1550.36 -756.26 414.661 862.481 
2248 3
10271400 19233.6 -14342.8 1410.36 -695.443 224.365 730.739 
10270500 19457.6 -12280.4 1561.29 -688.139 457.055 826.096 
10265300 19591.6 -13368.7 1632 -206.544 439.235 485.374 
2248.5 3
10271400 18982.3 -14279 1337.36 -507.792 128.86 523.887 
10270500 19176.4 -12242.2 1563.29 -568.254 77.0563 573.455 
10265300 19527.6 -13154.3 1680.64 -129.437 433.189 452.114 
2249 3
10271400 18446.9 -14049.7 1290.6 -1041.67 446.044 1133.15 
10270500 18872.5 -12060.5 1598.87 -591.227 353.465 688.83 
10265300 19189.2 -12932.7 1647 -658.31 431.165 786.941 
2249.5 3
10271400 18252.2 -13819.5 1300.77 -390.206 461.467 604.328 
10270500 18609.1 -11886.9 1568.85 -527.835 347.916 632.183 
10265300 18893.3 -12702 1594.69 -592.971 462.258 751.862 
2250 3
10271400 17947.7 -13658.4 1255.8 -612.65 324.067 693.08 
10270500 18233.8 -11657.1 1518.27 -755.084 462.488 885.464 
10265300 18538.6 -12542.3 1600.6 -713.698 321.261 782.67 
2250.5 3
10271400 17557 -13399.1 1175.36 -764.514 507.492 917.622 
10270500 17594.7 -11262.1 1499.79 -1250.66 772.985 1470.25 
10265300 18063.4 -12313.6 1561.64 -930.025 447.535 1032.1 
2251 3
10271400 17150.6 -13202.2 1128.5 -819.268 396.889 910.342 
10270500 17408.3 -11083.8 1500.21 -375.864 359.447 520.073 
10265300 17731.2 -11936.5 1592 -669.643 760.369 1013.2 
2251.5 3
10271400 16744.5 -12987.6 1075.93 -822.152 434.355 929.837 
10270500 17131.4 -10783.6 1535.57 -560.584 607.577 826.683 
10265300 17297.6 -11788.1 1581.79 -877.82 300.318 927.771 
2252 3
10271400 16394 -12660.1 1037.43 -703.815 657.774 963.339 
10270500 16869.6 -10516.5 1571.29 -525.531 536.431 750.96 
10265300 16715.4 -11666.2 1621.14 -1168.96 244.836 1194.33 
2252.5 3
10271400 15990.4 -12342.6 1203.33 -794.488 624.944 1010.82 
10270500 16652.4 -10294.5 1614.53 -427.643 437.073 611.484 
10265300 16507.2 -11376.8 1600.67 -409.899 569.713 701.848 
2253 3
10271400 15751 -12041.2 1443.71 -465.759 586.354 748.827 
10270500 16440 -10018 1658.14 -413.23 537.873 678.282 
10265300 16337.6 -11140.4 1605.14 -330.017 460.006 566.141 
2253.5 3
10271400 15480.8 -11806.1 1489.64 -548.102 476.818 726.479 
10270500 16191.3 -9715.5 1643.07 -504.491 613.59 794.358 
10265300 16046.4 -10845.3 1596.14 -590.553 598.522 840.822 
2254 3
10271400 15243.9 -11386.8 1509.08 -480.452 850.656 976.96 
10270500 16027.2 -9353.15 1635.15 -332.925 734.982 806.869 
10265300 15718.5 -10556.4 1604.38 -665.092 586.006 886.425 
2254.5 3
10271400 15075.8 -11028.4 1536.21 -348.833 743.594 821.35 
10270500 15784.6 -9087.57 1575.93 -503.135 551.001 746.155 
10265300 15495.1 -10173.4 1608.71 -463.625 794.515 919.892 
2255 3
10271400 14844.9 -10637.4 1498.29 -459.875 778.884 904.514 
10270500 15558 -8860.5 1553 -451.48 452.334 639.093 
10265300 15218.5 -9821.57 1598 -550.939 700.911 891.521 
2255.5 3
10271400 14520.5 -10111.1 1460.93 -652.774 1058.92 1243.96 
10270500 15303.6 -8447 1520.64 -511.929 831.992 976.873 
10265300 15040.1 -9452.14 1578.79 -358.867 743.317 825.413 
2256 3
10271400 14294.1 -9758.5 1546.07 -443.978 691.317 821.605 
10270500 15019.6 -8137 1516.29 -556.863 607.843 824.36 
10265300 14781.1 -9036.57 1566.79 -507.843 814.846 960.145 
2256.5 3
10271400 14057.1 -9444.36 1671.57 -470.238 623.299 780.785 
10270500 14754.7 -7682.71 1505.07 -525.51 901.361 1043.37 
10265300 14456.9 -8641.79 1580.93 -643.282 783.305 1013.6 
2257 3
10271400 13770 -8991.5 1618.93 -571.855 902.106 1068.09 
10270500 14365.9 -7316.79 1480.79 -774.474 728.941 1063.56 
10265300 14248.2 -8300.86 1547.36 -415.766 679.141 796.299 
2257.5 3
10271400 13484.1 -8693.21 1520.93 -564.935 589.497 816.492 
10270500 14135.7 -6983.57 1483.64 -454.969 658.526 800.408 
10265300 13981.9 -8013.93 1582.43 -526.256 567.053 773.624 
2258 3
10271400 13289.8 -8403.71 1587.14 -383.347 571.006 687.752 
10270500 13882.1 -6606 1516.71 -500.141 744.717 897.075 
10265300 13807.5 -7680.93 1615.93 -344.041 656.805 741.456 
2258.5 3
10271400 13048 -8144.86 1551.79 -480.687 514.627 704.202 
10270500 13639 -6282.43 1531.07 -483.385 643.283 804.658 
10265300 13478 -7440.21 1586.29 -655.07 478.557 811.254 
2259 3
10271400 12793.4 -7871 1573.43 -509.143 547.714 747.808 
10270500 13480 -5971.71 1584.14 -318 621.429 698.067 
10265300 13165.2 -7062.5 1640.93 -625.571 755.429 980.822 
2259.5 3
10271400 12524.6 -7676.64 1590.57 -543.001 392.641 670.088 
10270500 13165.9 -5645.86 1573.14 -634.632 658.297 914.392 
10265300 12954.4 -6801.29 1670.29 -425.974 527.706 678.179 
2260 3
10271400 12230.9 -7365.07 1554.86 -592.166 628.168 863.282 
10270500 13034.4 -5214.93 1542.79 -264.977 868.808 908.317 
10265300 12683.3 -6613.36 1636.64 -546.515 378.888 665.007 
2260.5 3
10271400 11934.5 -7091.07 1530.43 -586.987 542.574 799.338 
10270500 12612.6 -4936.21 1520.29 -835.361 551.909 1001.22 
10265300 12373.6 -6291.93 1631.21 -613.154 636.492 883.788 
2261 3
10271400 11577.6 -6816.29 1488.57 -706.648 544.13 891.868 
10270500 12257.6 -4407 1483 -702.829 1047.95 1261.81 
10265300 12097.1 -5952.36 1562.43 -547.666 672.419 867.228 
2261.5 3
10271400 11331.7 -6543.57 1491.71 -491.857 545.429 734.449 
10270500 11981.3 -4075.14 1455.36 -552.714 663.714 863.719 
10265300 11694.9 -5408.64 1571.43 -804.429 1087.43 1352.63 
2262 3
10271400 10984.8 -6037.57 1442.64 -693.857 1012 1227.02 
10270500 11725.4 -3944 1472.93 -511.714 262.286 575.018 
10265300 11360.5 -4942.43 1541.07 -668.714 932.429 1147.43 
2262.5 3
10271400 10748.1 -5683.46 1478.31 -487.055 728.621 876.42 
10270500 11503.9 -3865.15 1498.85 -455.773 162.235 483.786 
10265300 11039.5 -4700 1503.15 -660.415 498.824 827.631 
2263 3
10271400 10514.1 -5337.57 1450.57 -483.335 714.649 862.749 
10270500 11248.9 -3773.64 1461.86 -526.996 189.072 559.886 
10265300 10831.6 -4421.93 1538.07 -429.536 574.528 717.345 
2263.5 3
10271400 10332.4 -5089.43 1454.43 -362.846 495.295 613.982 
10270500 10923.7 -3592.57 1473.86 -648.988 361.42 742.839 
10265300 10483.8 -4141.43 1531.21 -694.326 559.88 891.938 
2264 3
10271400 10052.3 -4811.14 1483.57 -554.597 551.061 781.822 
10270500 10637 -3421.07 1524.5 -567.751 339.604 661.568 
10265300 10219 -3816.64 1550.71 -524.328 643.14 829.789 
2264.5 3
10271400 9903.64 -4530 1495.79 -298.48 564.544 638.592 
10270500 10327.6 -3266 1571.14 -621.199 311.388 694.875 
10265300 9945.21 -3665.36 1599.07 -549.771 303.787 628.119 
2265 3
10271400 9598.64 -4039.5 1496 -612.45 984.94 1159.83 
10270500 10037.9 -3058 1601.93 -581.899 417.671 716.279 
10265300 9549.14 -3263.93 1603.79 -795.324 806.081 1132.39 
2265.5 3
10271400 9306.07 -3721.57 1517.43 -587.493 638.411 867.592 
10270500 9755.36 -2892.79 1600.07 -567.269 331.756 657.157 
10265300 9200.64 -2692.93 1597.5 -699.799 1146.59 1343.27 
2266 3
10271400 9117.64 -3540.57 1505.64 -378.371 363.454 524.655 
10270500 9505.71 -2412.57 1576.93 -501.291 964.286 1086.8 
10265300 9010.79 -2656.71 1626.86 -381.239 72.7194 388.113 
2266.5 3
10271400 8816.5 -3251.21 1562.93 -595.144 571.852 825.355 
10270500 9309.29 -2084.86 1595.79 -388.199 647.657 755.088 
10265300 8861.86 -2506.71 1627.5 -294.325 296.443 417.739 
2267 3
10271400 8575.57 -2989.43 1518.86 -475.204 516.343 701.733 
10270500 9088.64 -1791.71 1569.07 -435.193 578.191 723.67 
10265300 8573.5 -2296.57 1627.57 -568.752 414.483 703.758 
2267.5 3
10271400 8259.36 -2712.07 1506.93 -634.968 556.942 844.612 
10270500 8744.5 -1423.5 1569.86 -691.05 739.386 1012.05 
10265300 8363.21 -1920.29 1623.64 -422.26 755.594 865.578 
2268 3
10271400 7960 -2423.43 1511.29 -592.786 571.57 823.461 
10270500 8300.29 -1037.57 1535.36 -879.632 764.215 1165.24 
10265300 8080.93 -1692.64 1617.79 -558.982 450.778 718.096 
2268.5 3
10271400 7628.64 -2201.21 1504.64 -666.715 447.111 802.756 
10270500 8018.21 -716.357 1521.93 -567.548 646.306 860.13 
10265300 7680.86 -1399.57 1595 -804.973 589.681 997.85 
2269 3
10271400 7131.29 -1935.43 1502.5 -988.782 528.401 1121.11 
10270500 7708.14 -430.5 1509.14 -616.444 568.304 838.435 
10265300 7347.57 -1085.36 1535.21 -662.596 624.68 910.637 
2269.5 3
10271400 6733.69 -1548.85 1484.38 -798.38 776.27 1113.56 
10270500 7413 2.23077 1514.54 -592.656 868.937 1051.8 
10265300 7045 -695.231 1538.69 -607.573 783.386 991.382 
2270 3
10271400 6469.64 -1216.79 1466.36 -535.597 673.551 860.543 
10270500 7037.14 362.357 1508.07 -762.388 730.479 1055.86 
10265300 6745.93 -384.929 1517.93 -606.636 629.416 874.169 
2270.5 3
10271400 6131.64 -948.857 1460.43 -664.047 526.382 847.371 
10270500 6706.64 636 1505.93 -649.312 537.609 842.989 
10265300 6440.14 -49.5714 1493.71 -600.758 658.855 891.628 
2271 3
10271400 5837.23 -689.231 1479.69 -592.378 522.387 789.81 
10270500 6357.54 982 1492 -702.423 696.177 988.97 
10265300 6113.31 253.846 1504.77 -657.616 610.498 897.311 
2271.5 3
10271400 5477.5 -460 1496.64 -731.16 465.916 866.991 
10270500 5990.79 1197.21 1461.43 -745.432 437.427 864.299 
10265300 5791.36 553 1508.86 -654.371 608.036 893.258 
2272 3
10271400 5134.93 -234.643 1456.36 -677.019 445.37 810.376 
10270500 5714 1399.21 1429.79 -547.007 399.209 677.189 
10265300 5531.07 721.214 1512.57 -514.399 332.439 612.472 
2272.5 3
10271400 4905.62 24.7692 1427.77 -465.138 526.191 702.304 
10270500 5251 1719.77 1418.85 -939.148 650.213 1142.27 
10265300 5274.31 837 1485.54 -520.819 234.859 571.324 
2273 3
10271400 4560.73 285.4 1380.33 -687.016 519.185 861.129 
10270500 4977.53 1990.4 1412.67 -544.754 539.105 766.415 
10265300 4911.33 1122.73 1431.73 -723.056 569.19 920.211 
2273.5 3
10271400 4114.36 596.786 1346.29 -882.166 615.387 1075.6 
10270500 4765.43 2125.79 1358.71 -419.179 267.561 497.293 
10265300 4563.79 1489.43 1414.93 -686.853 724.694 998.473 
2274 3
10271400 3747.57 722.571 1400.71 -735.042 252.076 777.064 
10270500 4446.14 2231.36 1349.07 -639.851 211.566 673.921 
10265300 4083.86 1421.86 1413.14 -961.781 -135.414 971.267 
2274.5 3
10271400 3569.2 1001.33 1456.93 -352.513 550.913 654.041 
10270500 4036.33 2370.33 1440.4 -809.9 274.657 855.204 
10265300 3739.53 1784.8 1436.93 -680.482 717.278 988.708 
2275 3
10271400 3202.15 1282.69 1438.46 -738.523 566.115 930.539 
10270500 3763.69 2452.31 1443.62 -548.573 164.938 572.833 
10265300 3378.31 1984.31 1399.31 -726.812 401.424 830.299 
2275.5 3
10271400 2742.73 1577.07 1381.67 -928.122 594.696 1102.3 
10270500 3468.13 2615.87 1509.07 -597.089 330.422 682.418 
10265300 2968.87 2213 1527.87 -827.154 462.005 947.434 
2276 3
10271400 2329.21 1765.93 1457.79 -835.392 381.539 918.396 
10270500 3201.07 2747.86 1515.57 -539.519 266.647 601.815 
10265300 2635.86 2301.36 1550.43 -672.747 178.499 696.024 
2276.5 3
10271400 2043.6 1917.47 1467.67 -561.128 297.717 635.217 
10270500 2924.87 2890.53 1542.53 -542.642 280.307 610.764 
10265300 2338.67 2546.6 1589.07 -583.871 481.813 757 
2277 3
10271400 1639.71 2105.21 1488.79 -787.302 365.98 868.208 
10270500 2596.07 3033.07 1511.5 -640.926 277.852 698.562 
10265300 2024.07 2631.71 1575.64 -613.246 165.915 635.294 
2277.5 3
10271400 1283.14 2294.29 1511.36 -711.719 377.388 805.584 
10270500 2185.57 3228.93 1493.14 -819.361 390.932 907.844 
10265300 1746 2804 1619.21 -555.033 343.884 652.93 
2278 3
10271400 969.714 2403.5 1535.93 -634.471 221.082 671.886 
10270500 1824.71 3467.43 1522.14 -730.48 482.794 875.609 
10265300 1306.43 3021.07 1668.29 -889.821 439.416 992.405 
2278.5 3
10271400 640.2 2488.67 1519.87 -659.029 170.333 680.685 
10270500 1439.53 3652.47 1519.27 -770.362 370.076 854.643 
10265300 1036 3162.4 1657.6 -540.857 282.657 610.263 
2279 3
10271400 377.467 2637.67 1522.87 -529.704 300.403 608.957 
10270500 1104.67 3957.33 1585.53 -675.134 614.651 913.018 
10265300 728.867 3412.93 1597.13 -619.22 505.108 799.104 
2279.5 3
10271400 -44.0667 2680.07 1497.2 -851.582 85.6566 855.88 
10270500 808 4249.67 1597.2 -599.327 590.572 841.408 
10265300 415.067 3691 1687.53 -633.939 561.751 847.02 
2280 3
10271400 -153.267 2811.4 1449.07 -220.606 265.32 345.053 
10270500 463.333 4543 1575.07 -696.296 592.593 914.327 
10265300 247.4 4139.73 1700.8 -338.721 906.532 967.746 
2280.5 2
10271400 -417.267 2511.87 1474.53 -533.333 -605.118 806.605 
10270500 -223.133 4836.67 1616.47 -1386.8 593.266 1508.37 
2281 2
10271400 -853.5 2759.38 1436.62 -852.018 483.415 979.604 
10270500 -609.562 4716.44 1613.19 -754.744 -234.823 790.431 
2281.5 2
10271400 -1354.67 3058.33 1455.4 -980.757 585.046 1142 
10270500 -790.267 4611.47 1551.13 -353.629 -205.422 408.964 
2282 2
10271400 -1542.87 3147.27 1621.4 -380.202 179.663 420.515 
10270500 -836.067 4352.07 1525.2 -92.5253 -524.04 532.146 
2282.5 2
10271400 -1824.67 3264 1616.8 -569.293 235.825 616.204 
10270500 -951.267 3904.33 1545.8 -232.727 -904.512 933.972 
2283 2
10271400 -1996.27 3474.33 1593.67 -346.667 424.916 548.39 
10270500 -1077.27 3429.07 1590.93 -254.545 -960.135 993.304 
2283.5 2
10271400 -2315.33 3753.07 1605.13 -644.579 563.098 855.898 
10270500 -1264.8 2963 1513.6 -378.855 -941.549 1014.91 
2284 2
10271400 -2503.81 3826.31 1562.88 -368.123 143.058 394.944 
10270500 -1670.94 2479.38 1519.38 -793.237 -944.58 1233.47 
2284.5 2
10271400 -2887.8 3710.33 1559.93 -751.443 -226.965 784.971 
10270500 -1901.93 2198.4 1566.27 -452.047 -549.853 711.818 
2285 2
10271400 -3086.5 3948.21 1518.07 -413.958 495.585 645.729 
10270500 -2242.64 1714.71 1565.14 -709.812 -1007.68 1232.58 
2285.5 2
10271400 -3388.67 4166.73 1507.27 -605.544 437.914 747.297 
10270500 -2544.33 1191.4 1590.8 -604.59 -1048.73 1210.52 
2286 2
10271400 -3475.73 4160.07 1500.73 -173.786 -13.3067 174.294 
10270500 -2866.07 781.4 1611.93 -642.182 -818.363 1040.25 
2286.5 2
10271400 -3525.2 4104.8 1529.8 -98.7359 -110.313 148.046 
10270500 -3166.27 401.533 1573.2 -599.202 -758.217 966.403 
2287 2
10271400 -3788.57 3986.36 1545.86 -524.644 -235.942 575.257 
10270500 -3477.14 -103.929 1557.64 -619.275 -1006.9 1182.09 
2287.5 2
10271400 -4070.53 3900 1502.13 -569.62 -174.459 595.737 
10270500 -3781 -472.4 1532.53 -613.853 -744.387 964.846 
2288 1
10271400 -4370.07 3823.93 1480.6 -577.136 -146.564 595.455 
2288.5 1
10271400 -4938.21 3505.5 1195.64 -1140.86 -639.424 1307.83 
2289 1
10271400 -5436.5 3206.79 1172.79 -1035.94 -621.028 1207.82 
2289.5 1
10271400 -5903.93 2916.21 1306.5 -940.5 -584.651 1107.41 
2290 1
10271400 -6399.87 2654.87 1332.33 -962.987 -507.471 1088.52 
2290.5 1
10271400 -6733.57 2329.93 1224.71 -649.231 -632.175 906.171 
2291 1
10271400 -7153.5 2032.07 1342.14 -858.75 -609.115 1052.84 
2291.5 1
10271400 -7375.57 1706.64 1265.43 -449.537 -658.762 797.528 
2292 1
10271400 -7694.5 1276.64 1237.71 -629.05 -848.126 1055.95 
2292.5 1
10271400 -7959.14 893.857 1365.14 -535.714 -774.87 942.026 
2293 1
10271400 -8174.93 551.571 1183 -426.454 -676.454 799.658 
2293.5 1
10271400 -8521.43 151.071 1340.43 -682.087 -788.386 1042.49 
2294 1
10271400 -8741.79 -273.429 1272.43 -441.597 -850.701 958.489 
2294.5 1
10271400 -9090.07 -552 1367.79 -706.462 -565.054 904.64 
2295 1
10271400 -9366.5 -865.643 1324.79 -560.707 -636.192 848.017 
2295.5 1
10271400 -9646.21 -1141.21 1367.57 -556.092 -547.856 780.631 
2296 1
10271400 -9963.93 -1363.14 1349.79 -634.16 -442.971 773.552 
2296.5 1
10271400 -10086.8 -1538.5 1261.93 -245.224 -350.014 427.37 
2297 1
10271400 -10227.3 -1684.79 1403.14 -280.439 -291.987 404.849 
2297.5 1
10271400 -10320.5 -1795.64 1442.64 -186.429 -221.714 289.677 
2298 1
10271400 -10422.7 -1917.93 1435.43 -205.663 -246.048 320.681 
2298.5 1
10271400 -10599.7 -2042.71 1383.14 -351.889 -248.083 430.547 
2299 1
10271400 -10827.4 -2166 1443 -460.815 -249.566 524.056 
2299.5 1
10271400 -11077.1 -2344.93 1400.07 -506.665 -362.938 623.244 
2300 1
10271400 -11370.6 -2651.29 1390.29 -590.543 -616.413 853.643 
2300.5 1
10271400 -11716.9 -3022.07 1389.73 -675.03 -722.77 988.97 
2301 1
10271400 -12041.4 -3272.71 1396.57 -648.99 -501.295 820.052 
2301.5 1
10271400 -12297.8 -3533.13 1408.2 -512.743 -520.838 730.875 
2302 1
10271400 -12620.4 -3844.79 1422.14 -627.682 -606.328 872.707 
2302.5 1
10271400 -12964.6 -4057.54 1422 -711.13 -439.572 836.02 
2303 1
10271400 -13263.5 -4283.27 1431.13 -593.091 -447.873 743.201 
2303.5 1
10271400 -13591.2 -4501.71 1436.07 -641.254 -427.49 770.685 
2304 1
10271400 -13976.5 -4671.64 1418.07 -779.931 -343.985 852.419 
2304.5 1
10271400 -14376.7 -4861 1426.5 -805.26 -381 890.845 
2305 1
10271400 -14713.6 -5073.29 1428.5 -684.669 -431.475 809.285 
2305.5 1
10271400 -15129.9 -5315.79 1380.79 -831.052 -484.032 961.735 
2306 1
10271400 -15492 -5479.29 1413.07 -732.938 -330.972 804.202 
2306.5 1
10271400 -15871.1 -5577.4 1404.87 -752.249 -194.671 777.03 
2307 1
10271400 -16327.5 -5734.71 1336.79 -891.341 -307.254 942.812 
2307.5 1
10271400 -16713.6 -5788.5 1423.21 -775.387 -108.003 782.873 
2308 1
10271400 -17125.5 -5906 1396.57 -838.813 -239.308 872.282 
2308.5 1
10271400 -17548.7 -6003.29 1427.5 -858.447 -197.334 880.836 
2309 1
10271400 -17955.4 -6059.71 1369.21 -814.916 -113.083 822.724 
2309.5 1
10271400 -18408.8 -6170.6 1371.53 -892.604 -218.279 918.906 
2310 1
10271400 -18855.8 -6173.79 1381.21 -886.876 -6.32086 886.899 
2310.5 1
10271400 -19299.5 -6205.2 1424.47 -887.362 -62.8286 889.583 
2311 1
10271400 -19743.3 -6207 1247.43 -891.203 -3.61446 891.21 
2311.5 1
10271400 -20163.3 -6322.21 1384.86 -848.485 -232.756 879.831 
2312 1
10271400 -20561.4 -6458.07 1212.57 -810.736 -276.695 856.652 
2312.5 1
10271400 -21002.3 -6614 1327.33 -866.227 -306.343 918.801 
2313 1
10271400 -21438.6 -6766.86 1216.64 -859.008 -300.9 910.185 
2313.5 1
10271400 -21887.1 -6867.43 1398.5 -904.09 -202.765 926.548 
2314 1
10271400 -22295.5 -6990.73 1208.93 -811.919 -245.139 848.119 
