# Supplementary material for: Intrinsic group behaviour II: On the dependence of triad spatial dynamics on social and personal features; and on the effect of social interaction on small group dynamics
Source: PLoS One. 2019 Dec 3;14(12):e0225704. doi: 10.1371/journal.pone.0225704 (PMC6890182; doi:10.1371/journal.pone.0225704)
Supplement: S3 Data Set — (ZIP) [file pone.0225704.s003.zip › set_3_int/group_traj_triad_int/traj_3_0109_2.dat]

3 10260200 10255300 10260900 0 1 0 0 3 0 1 46.6667 40 50 1722.5 1810.15 1637.49 
2153 1
10255300 38744.7 -18715.5 1688.67 0 0 0 
2153.5 1
10255300 38260.9 -18706.1 1678.69 -1370.38 26.6943 1370.64 
2154 1
10255300 37608.4 -18603 1721.79 -1304.99 206.154 1321.17 
2154.5 1
10255300 36808.6 -18545.1 1726.64 -1556.14 112.702 1560.22 
2155 1
10255300 36036.2 -18375.8 1682.31 -1566.61 343.256 1603.78 
2155.5 1
10255300 35442.2 -18325.4 1713.07 -1195.2 101.588 1199.51 
2156 1
10255300 34780.6 -18228.1 1759.54 -1331.18 195.735 1345.5 
2156.5 1
10255300 34151.5 -18038.6 1771.29 -1258.23 379.011 1314.08 
2157 1
10255300 33479.2 -18081.1 1777.92 -1350.09 -85.3524 1352.79 
2157.5 1
10255300 32793.3 -18033.1 1785 -1371.74 96.011 1375.09 
2158 1
10255300 32021.8 -17773.8 1724.71 -1527.72 513.437 1611.69 
2158.5 1
10255300 31310.1 -17567.6 1657 -1426.14 413.255 1484.81 
2159 1
10255300 30592.3 -17249.9 1588.33 -1424.36 630.367 1557.61 
2159.5 1
10255300 29856.1 -17107.5 1649.53 -1481.15 286.385 1508.59 
2160 1
10255300 29321.6 -16945.8 1750.67 -1079.87 326.734 1128.21 
2160.5 1
10255300 28758.8 -16837.1 1828.4 -1136.97 219.529 1157.97 
2161 1
10255300 28241.4 -16532.5 1898.4 -1045.25 615.354 1212.94 
2161.5 1
10255300 27617.6 -16485.5 1867.62 -1218.43 91.862 1221.89 
2162 2
10260200 27229 -15434 1426 0 0 0 
10255300 27042.3 -16466.8 1757.47 -1119.25 36.3813 1119.84 
2162.5 2
10260200 27055 -15447.9 1480.8 -659.091 -52.5253 661.181 
10255300 26411.9 -16216.2 1700.47 -1268.28 504.225 1364.83 
2163 2
10260200 26568.5 -15115.1 1487.33 -982.896 672.189 1190.76 
10255300 25697 -15969.5 1682.87 -1444.31 498.316 1527.86 
2163.5 2
10260200 25785.6 -15094.9 1498.73 -1578.36 40.7258 1578.89 
10255300 25029.9 -15704.8 1727.67 -1344.89 533.737 1446.93 
2164 2
10260200 25249 -14717.3 1755.27 -1077.51 758.233 1317.55 
10255300 24469.7 -15643.3 1798.47 -1124.9 123.427 1131.65 
2164.5 2
10260200 24560.9 -14365.1 1732 -1328.46 680.042 1492.4 
10255300 23946.6 -15427.1 1876.21 -1009.83 417.356 1092.67 
2165 2
10260200 24026.9 -14071.7 1738.21 -1110.04 609.89 1266.55 
10255300 23389.9 -15201.9 1785.86 -1157.41 468.221 1248.53 
2165.5 2
10260200 23384.1 -13866.9 1632.79 -1317.33 419.789 1382.6 
10255300 22889.9 -15004.5 1733.43 -1024.74 404.567 1101.71 
2166 2
10260200 22694.5 -13549.9 1572.13 -1354.82 622.64 1491.05 
10255300 22235.7 -14820.7 1644.33 -1285.12 361.035 1334.87 
2166.5 2
10260200 22067.1 -13324.6 1655.79 -1230.19 441.746 1307.1 
10255300 21573.9 -14413.9 1676.79 -1297.8 797.796 1523.4 
2167 2
10260200 21498.1 -13043.5 1679.14 -1147.03 566.82 1279.44 
10255300 21074.9 -14040.6 1803.57 -1006.05 752.448 1256.31 
2167.5 2
10260200 20971.9 -12742.5 1771.71 -1076.1 615.542 1239.71 
10255300 20665.4 -13826.6 1806.79 -837.277 437.628 944.749 
2168 2
10260200 20583.5 -12451.7 1764.93 -781.546 585.082 976.287 
10255300 20252.7 -13410.9 1791.36 -830.411 836.447 1178.65 
2168.5 2
10260200 20299.6 -12034.6 1751.43 -572.293 841.014 1017.26 
10255300 19821.1 -13090.1 1757.64 -870.248 646.745 1084.26 
2169 2
10260200 19760.9 -11713.1 1685.64 -1064.79 635.375 1239.95 
10255300 19396.6 -12796.4 1755.07 -838.933 580.604 1020.25 
2169.5 3
10260900 16935 -11333 1475.5 0 0 0 
10260200 19319.1 -11337.5 1620.36 -878.16 746.663 1152.68 
10255300 18985.4 -12348.9 1792.07 -817.381 889.662 1208.14 
2170 3
10260900 16598.8 -11137.4 1778.21 -1034.51 601.978 1196.9 
10260200 18792.2 -10906.2 1569.29 -1041.36 852.343 1345.7 
10255300 18500.5 -11851.6 1696.93 -958.357 982.637 1372.6 
2170.5 3
10260900 16278.3 -10616.8 1765.14 -646.169 1049.54 1232.5 
10260200 18138.4 -10486 1522.43 -1318.12 847.206 1566.9 
10255300 17588.8 -11332.8 1794.5 -1838.13 1046.08 2114.95 
2171 3
10260900 15842.6 -10110.4 1673.43 -874.785 1016.78 1341.3 
10260200 17415.7 -10113.6 1513.93 -1451.23 747.849 1632.59 
10255300 17079.7 -10781.6 1800.79 -1022.23 1106.86 1506.68 
2171.5 3
10260900 15452.8 -9607.71 1633.43 -770.469 993.506 1257.25 
10260200 16952.5 -9693.71 1541.36 -915.443 829.757 1235.53 
10255300 16643.8 -10308.5 1762.86 -861.519 934.924 1271.34 
2172 3
10260900 15006.6 -9239.21 1623.43 -888.873 734.064 1152.8 
10260200 16429.8 -8923.57 1587.57 -1041.26 1534.15 1854.14 
10255300 16179 -9764.36 1699.93 -925.868 1083.95 1425.55 
2172.5 3
10260900 14570.6 -8880.79 1647.93 -856.582 704.182 1108.88 
10260200 15916.9 -8745.43 1576.86 -1007.58 349.986 1066.63 
10255300 15640.7 -9293.14 1691.71 -1057.54 925.765 1405.5 
2173 3
10260900 14117.6 -8412.71 1675.64 -902.248 932.413 1297.48 
10260200 15439.2 -8070.64 1584.86 -951.622 1344.19 1646.95 
10255300 15129.6 -8721.79 1715.93 -1018.21 1138.16 1527.14 
2173.5 3
10260900 13767.6 -8017.14 1718.07 -708.647 800.752 1069.29 
10260200 14952.8 -7572.21 1593.14 -984.673 1008.96 1409.82 
10255300 14639.3 -8216.93 1756.29 -992.481 1021.98 1424.59 
2174 3
10260900 13444.8 -7615.64 1747.43 -648.164 806.225 1034.46 
10260200 14436 -6987.79 1625.86 -1037.72 1173.55 1566.55 
10255300 14149.6 -7711.5 1773.29 -983.362 1014.92 1413.17 
2174.5 3
10260900 13032.8 -7213.62 1744.08 -842.569 822.142 1177.22 
10260200 14019.8 -6627.77 1610.15 -851.188 736.23 1125.41 
10255300 13664.2 -7218 1782.46 -992.517 1009.2 1415.48 
2175 3
10260900 12557.2 -6813.86 1775.36 -968.544 814.172 1265.29 
10260200 13554.2 -6250.21 1528.71 -948.177 768.951 1220.79 
10255300 13197.9 -6789.64 1770.57 -949.699 872.418 1289.59 
2175.5 3
10260900 12018.1 -6229.6 1687.47 -1044.73 1132.28 1540.62 
10260200 13050.3 -5742.73 1478.93 -976.513 983.49 1385.94 
10255300 12733.8 -6390.33 1873.47 -899.474 773.856 1186.55 
2176 3
10260900 11577.1 -5490.57 1667.07 -858.097 1437.8 1674.39 
10260200 12635.9 -5223.43 1460.07 -806.374 1010.32 1292.67 
10255300 12212.6 -5808 1858 -1014.06 1132.94 1520.49 
2176.5 3
10260900 11110.6 -4948 1696.57 -938.488 1091.69 1439.64 
10260200 12062.1 -4497 1627.86 -1154.5 1461.63 1862.58 
10255300 11705 -5061.64 1803.29 -1021.27 1501.72 1816.09 
2177 3
10260900 10633.9 -4499.29 1671.07 -953.571 897.429 1309.46 
10260200 11684.6 -4011.43 1711 -755 971.143 1230.1 
10255300 11270.7 -4551.93 1756.43 -868.571 1019.43 1339.27 
2177.5 3
10260900 10247.2 -3956.93 1652 -773.286 1084.71 1332.13 
10260200 11220 -3474.07 1653.21 -929.143 1074.71 1420.67 
10255300 10846.2 -4124.93 1718.79 -849 854 1204.21 
2178 3
10260900 9771.64 -3412.93 1665.14 -943.594 1079.37 1433.67 
10260200 10900.8 -3047.29 1639.64 -633.362 846.797 1057.46 
10255300 10384.4 -3667.57 1716.57 -916.241 907.455 1289.56 
2178.5 3
10260900 9279.71 -2825.5 1699.71 -985.829 1177.21 1535.48 
10260200 10531.4 -2638.57 1677.86 -740.338 819.067 1104.07 
10255300 9864 -3199.5 1799.86 -1042.94 938.019 1402.72 
2179 3
10260900 8940.14 -2170.79 1699.64 -686.003 1322.66 1489.97 
10260200 10093.5 -2238.5 1668.21 -884.56 808.225 1198.2 
10255300 9421.71 -2729.29 1845.14 -893.506 949.928 1304.12 
2179.5 3
10260900 8475 -1375.5 1697.5 -941.585 1609.89 1865.03 
10260200 9531.64 -1465.86 1623.93 -1137.36 1564.05 1933.87 
10255300 9209.64 -2298.86 1820.71 -429.294 871.313 971.329 
2180 3
10260900 8244.93 -516.714 1609.36 -461.991 1724.47 1785.28 
10260200 9156.43 -1083.86 1648.64 -753.442 767.068 1075.21 
10255300 8835.36 -1762.86 1817.86 -751.578 1076.31 1312.75 
2180.5 3
10260900 8012.86 218.857 1534.14 -473.615 1501.17 1574.11 
10260200 8851.86 -528 1531.86 -621.574 1134.4 1293.53 
10255300 8459.07 -1180.5 1723.57 -767.93 1188.48 1414.99 
2181 3
10260900 7845.8 880.467 1478.6 -327.563 1297.27 1337.99 
10260200 8715.07 -157.267 1447.07 -268.217 726.928 774.832 
10255300 8262.33 -605.533 1686.27 -385.761 1127.39 1191.56 
2181.5 3
10260900 7934.57 1825.14 1436.93 173.044 1841.47 1849.59 
10260200 8516.5 361.714 1407.36 -387.07 1011.66 1083.18 
10255300 8021.36 -78.9286 1672.21 -469.739 1026.52 1128.89 
2182 2
10260200 8426.79 1025.86 1374.5 -178.358 1320.36 1332.36 
10255300 7828.21 537.929 1702.5 -383.982 1226.36 1285.06 
2182.5 2
10260200 8415.85 1604.92 1333.23 -22.1898 1174.58 1174.79 
10255300 7730.08 1161.92 1642.77 -199.062 1265.71 1281.27 
2183 2
10260200 8080.86 1944.5 1325.64 -674.022 683.253 959.761 
10255300 7600.71 1803.07 1550.07 -260.287 1290.04 1316.03 
2183.5 2
10260200 7827.46 2604.69 1307.23 -516.081 1344.59 1440.23 
10255300 7393.23 2445.62 1535.15 -422.573 1308.64 1375.18 
