# Supplementary material for: Intrinsic group behaviour II: On the dependence of triad spatial dynamics on social and personal features; and on the effect of social interaction on small group dynamics
Source: PLoS One. 2019 Dec 3;14(12):e0225704. doi: 10.1371/journal.pone.0225704 (PMC6890182; doi:10.1371/journal.pone.0225704)
Supplement: S3 Data Set — (ZIP) [file pone.0225704.s003.zip › set_3_int/group_traj_triad_int/traj_3_0109_1.dat]

3 10244601 10251300 10251101 0 1 0 0 3 0 1 40 30 60 1740.63 1850.12 1627.12 
2086.5 1
10244601 44931.6 -19876.8 1886.79 0 0 0 
2087 1
10244601 44416.2 -20210.6 1804.07 -1024.71 -663.732 1220.89 
2087.5 1
10244601 43884.1 -20400.7 1793 -1064.14 -380.143 1130 
2088 1
10244601 43418.7 -20583.9 1873.38 -949.899 -373.895 1020.84 
2088.5 1
10244601 42960.6 -20592.1 1820.79 -940.7 -16.7317 940.849 
2089 1
10244601 42384.4 -20494.5 1912.21 -1112.38 188.362 1128.22 
2089.5 1
10244601 41632.3 -20479.2 1968.71 -1477.55 30.0309 1477.85 
2090 1
10244601 41167.2 -20428.2 1916.15 -930.264 102.121 935.852 
2090.5 1
10244601 40772.4 -20636.2 1910.31 -831.093 -438.057 939.473 
2091 1
10244601 40362.8 -21067.9 1890.58 -869.536 -916.531 1263.38 
2091.5 1
10244601 39071.8 -19866.7 1055.58 -2222.17 2067.56 3035.27 
2092 1
10244601 38777.7 -19401.5 1856.46 -642.047 1015.73 1201.64 
2092.5 1
10244601 38313.9 -19190.4 1848.57 -935.008 425.47 1027.26 
2093 1
10244601 37540.9 -18972.6 1841.57 -1518.8 428.01 1577.96 
2093.5 1
10244601 36868.1 -18672.7 1818.64 -1311.47 584.517 1435.83 
2094 1
10244601 36264.4 -18447.1 1802.79 -1195.47 446.676 1276.2 
2094.5 1
10244601 35719.5 -18280.3 1773.29 -1123.42 344.035 1174.92 
2095 1
10244601 35107.3 -18116.4 1824.71 -1244.34 333.043 1288.14 
2095.5 1
10244601 34542.4 -17949.7 1839.29 -1141.13 336.797 1189.79 
2096 1
10244601 34003 -17866.1 1830.71 -1053.57 163.225 1066.14 
2096.5 1
10244601 33367.5 -17726.5 1855.36 -1258.42 276.521 1288.44 
2097 1
10244601 32738.4 -17593.6 1818.93 -1260.81 266.39 1288.64 
2097.5 1
10244601 32044.6 -17409.4 1761.57 -1415.74 375.802 1464.77 
2098 1
10244601 31221.4 -17084.7 1763.47 -1643.2 648.227 1766.44 
2098.5 1
10244601 30643.1 -16867.2 1779.73 -1129.43 424.74 1206.65 
2099 1
10244601 30398.1 -16805.6 1697.27 -494.949 124.444 510.354 
2099.5 1
10244601 29719.3 -16458.5 1781.87 -1371.31 701.279 1540.22 
2100 1
10244601 29100.7 -16232.3 1921.67 -1249.7 456.835 1330.58 
2100.5 1
10244601 28588.5 -15970.8 1923.87 -1034.88 528.35 1161.95 
2101 1
10244601 28012.8 -15874.4 1895.31 -1124.32 188.33 1139.99 
2101.5 1
10244601 27413.3 -15597.8 1795.07 -1173.28 541.243 1292.1 
2102 1
10244601 26838.3 -15308 1770.73 -1161.62 585.455 1300.81 
2102.5 1
10244601 26158.7 -15048.1 1810.27 -1372.79 525.118 1469.8 
2103 1
10244601 25585.6 -14895.6 1882.27 -1157.85 308.013 1198.11 
2103.5 1
10244601 25191.7 -14641.9 1826.8 -794.086 511.425 944.525 
2104 1
10244601 24577.5 -14320.3 1841.73 -1240.94 649.697 1400.73 
2104.5 1
10244601 24072.6 -14119.9 1818.81 -986.019 391.52 1060.91 
2105 1
10244601 23414.3 -13851.7 1811.33 -1288.37 524.739 1391.13 
2105.5 1
10244601 22734.7 -13605.6 1769.67 -1372.93 497.239 1460.2 
2106 1
10244601 22212.6 -13334.5 1788.2 -1054.68 547.609 1188.37 
2106.5 1
10244601 21677.5 -13087.6 1845.33 -1070.13 493.867 1178.6 
2107 1
10244601 21231.9 -12827.4 1877.64 -902.034 526.663 1044.53 
2107.5 1
10244601 20861.8 -12571.9 1890.73 -753.826 520.357 915.983 
2108 1
10244601 20402.5 -12277.1 1879.53 -897.005 575.781 1065.9 
2108.5 1
10244601 20035.9 -11937.9 1838.79 -734.679 679.912 1001.02 
2109 1
10244601 19638.8 -11696.7 1897.47 -808.816 491.223 946.3 
2109.5 1
10244601 19267.5 -11411.8 1951.53 -738.105 566.335 930.341 
2110 1
10244601 18578.8 -11065.3 1948.67 -1347.81 678.017 1508.75 
2110.5 1
10244601 17769.8 -10667.4 1886.43 -1608.38 791.063 1792.39 
2111 1
10244601 17474.1 -10226.7 1863.07 -586.744 874.395 1053.01 
2111.5 2
10251101 15889.9 -11131.2 1530.5 0 0 0 
10244601 17041.5 -9847.57 1891.57 -863.407 756.81 1148.14 
2112 2
10251101 15436.9 -10634.6 1572.93 -993.552 1089.21 1474.29 
10244601 16652.4 -9284.86 1887.79 -792.406 1146.06 1393.33 
2112.5 2
10251101 14986.1 -10415.9 1686.93 -894.293 433.806 993.956 
10244601 16226.9 -8778.13 1836.33 -844.369 1005.4 1312.93 
2113 2
10251101 14484.9 -9684.36 1621.71 -986.624 1440.11 1745.66 
10244601 15829.1 -8340.93 1785.64 -782.921 860.639 1163.47 
2113.5 3
10251300 14813.3 -8540.67 1662 0 0 0 
10251101 14029.9 -9035.29 1564.5 -919.192 1311.26 1601.34 
10244601 15437.8 -7832.93 1856 -790.62 1026.26 1295.49 
2114 3
10251300 14600.8 -8340.36 1625.07 -710.862 669.932 976.797 
10251101 13699.1 -8572.07 1569.79 -669.607 937.681 1152.22 
10244601 14925 -7451.79 1857.07 -1038.03 771.544 1293.36 
2114.5 3
10251300 14164.8 -7842.07 1694.29 -873.747 998.569 1326.87 
10251101 13303.9 -8186.29 1576.36 -792.156 773.118 1106.9 
10244601 14555.9 -7071.71 1860.5 -739.765 761.666 1061.79 
2115 3
10251300 13727.4 -7393.29 1721.71 -879.994 902.989 1260.86 
10251101 12911.6 -7716.57 1628.64 -789.307 945.099 1231.35 
10244601 14115.6 -6625.21 1833.86 -885.887 898.39 1261.71 
2115.5 3
10251300 13348.6 -6986.86 1748.64 -760.614 816.122 1115.61 
10251101 12493.6 -7341.29 1657.5 -839.214 753.586 1127.91 
10244601 13742.6 -6218.71 1838.21 -748.996 816.265 1107.83 
2116 3
10251300 13005.6 -6640.21 1707.86 -690.285 697.471 981.304 
10251101 12104.1 -6888.29 1579.93 -783.846 911.469 1202.16 
10244601 13330.6 -5856.57 1845.21 -828.83 728.658 1103.59 
2116.5 3
10251300 12661.7 -6231.79 1688.36 -691.865 821.788 1074.25 
10251101 11636.5 -6393.79 1564.79 -940.788 994.97 1369.32 
10244601 12966.1 -5504.57 1843.43 -733.4 708.249 1019.56 
2117 2
10251101 11197.1 -5719.14 1556.14 -861.625 1322.83 1578.69 
10244601 12473.4 -5013.07 1820.14 -966.246 963.725 1364.7 
2117.5 2
10251101 10803.6 -5305.36 1535.5 -779.066 819.378 1130.63 
10244601 11939.2 -4363.21 1832.71 -1057.71 1286.85 1665.75 
2117 1
10251300 12512 -6030 1682.5 -516.256 695.813 866.416 
2118 3
10251300 11083.2 -4617.44 1648.33 -1090.67 1078.29 1533.71 
10251101 10370.7 -4824.57 1553.14 -871.084 967.376 1301.77 
10244601 11558.9 -3939.57 1796.14 -765.306 852.4 1145.55 
2118.5 3
10251300 10698.6 -4304.57 1608.29 -920.217 748.5 1186.19 
10251101 9972.21 -4374.64 1583.43 -787.549 889.187 1187.81 
10244601 11143.1 -3484.5 1776.71 -821.57 899.351 1218.12 
2119 3
10251300 10399 -3901.77 1642.31 -612.621 823.726 1026.56 
10251101 9690.46 -3857.23 1620.38 -576.181 1058.1 1204.81 
10244601 10739.1 -3090.54 1806.69 -826.311 805.647 1154.06 
2119.5 3
10251300 9916.29 -3385.43 1615.57 -983.125 1051.61 1439.59 
10251101 9331.57 -3449 1670 -730.937 831.427 1107.04 
10244601 10316.1 -2715.93 1877.21 -861.518 762.953 1150.79 
2120 3
10251300 9521.5 -3177.36 1661.57 -775.61 408.785 876.742 
10251101 8945.07 -3042.5 1683.29 -759.332 798.625 1101.99 
10244601 9918.86 -2452.79 1872.5 -780.382 516.98 936.09 
2120.5 3
10251300 9119.86 -2791.36 1726.79 -793.761 762.846 1100.9 
10251101 8559.36 -2568.64 1669.93 -762.281 936.477 1207.5 
10244601 9579.21 -2017.07 1910.36 -671.231 861.095 1091.8 
2121 3
10251300 8712.64 -2367.64 1788.14 -803.184 835.728 1159.11 
10251101 8132.71 -2107.57 1621.71 -841.505 909.411 1239.02 
10244601 9053.07 -1535.57 1890.64 -1037.76 949.704 1406.73 
2121.5 3
10251300 8278.92 -1948.54 1748.08 -890.595 860.584 1238.45 
10251101 7623.08 -1656.15 1624.77 -1046.48 926.935 1397.98 
10244601 8605.08 -1030.31 1855.62 -919.907 1037.5 1386.59 
2122 3
10251300 7848.71 -1463.93 1687.93 -863.873 973.112 1301.24 
10251101 7255.43 -1227.71 1640.36 -738.25 860.32 1133.65 
10244601 8293.36 -622.786 1825.29 -625.943 818.317 1030.27 
2122.5 3
10251300 7492.57 -989.214 1690.43 -695.592 927.176 1159.1 
10251101 6743.36 -698.643 1575.14 -1000.14 1033.34 1438.08 
10244601 7939.79 -158.929 1786.93 -690.569 905.971 1139.15 
2123 3
10251300 7253.31 -428.077 1623.54 -494.347 1159.37 1260.37 
10251101 6395.69 -333.308 1544 -718.316 754.825 1041.99 
10244601 7556.08 215.769 1844.08 -792.787 774.169 1108.08 
2123.5 3
10251300 7014.86 -125 1538.57 -485.643 617.265 785.407 
10251101 6070.29 53.0714 1536.57 -662.743 786.923 1028.82 
10244601 7092.14 698.071 1826.29 -944.876 982.286 1362.97 
2124 3
10251300 6660.07 351.643 1507.29 -697.025 936.43 1167.37 
10251101 5622.07 357.857 1562.64 -880.578 598.793 1064.88 
10244601 6764.07 1056.14 1809.14 -644.541 703.48 954.106 
2124.5 3
10251300 6326.43 725.929 1549.07 -659.373 739.695 990.92 
10251101 5104.93 824.143 1546.43 -1022.02 921.513 1376.12 
10244601 6438.36 1432.14 1788.36 -643.704 743.083 983.121 
2125 3
10251300 5839.36 1084.79 1594.64 -962.592 709.204 1195.64 
10251101 4576 1323.64 1469.71 -1045.31 987.154 1437.76 
10244601 6086.93 1916.5 1688.93 -694.523 957.228 1182.64 
2125.5 3
10251300 5345.86 2053.07 1592.79 -979.167 1921.2 2156.34 
10251101 4315.14 1604.14 1448.21 -517.574 556.548 760.018 
10244601 5847.5 2370.21 1667.86 -475.057 900.227 1017.88 
2126 3
10251300 5078.86 2455.29 1594.57 -524.558 790.205 948.464 
10251101 3912.86 1873.57 1435.5 -790.345 529.329 951.228 
10244601 5455.5 2796.14 1648.14 -770.138 836.795 1137.25 
2126.5 3
10251300 4972.08 2741.46 1611.46 -219.261 587.63 627.204 
10251101 3709 2234.08 1527 -418.598 740.258 850.415 
10244601 5033.23 3281.92 1608.23 -867.083 997.495 1321.68 
2127 3
10251300 4818 3010.21 1643.71 -306.926 535.364 617.105 
10251101 3417.5 2581.93 1570.21 -580.677 692.932 904.069 
10244601 4607.93 3505 1624.43 -847.216 444.376 956.684 
2127.5 3
10251300 4467.23 3339.15 1681.08 -715.856 671.305 981.377 
10251101 3198.69 2915.92 1576.85 -446.546 681.621 814.869 
10244601 4202.23 3855.38 1667.69 -827.955 715.071 1094 
2128 3
10251300 4060.07 3700.14 1734.07 -830.937 736.712 1110.5 
10251101 2964.79 3386 1615.14 -477.36 959.341 1071.54 
10244601 3821 4209.93 1679.93 -778.022 723.559 1062.48 
2128.5 3
10251300 3635.79 4253.14 1797.36 -830.305 1082.19 1364.02 
10251101 2508.86 3827.93 1653.93 -892.228 864.831 1242.58 
10244601 3016.5 4063.64 1741.86 -1574.36 -286.273 1600.18 
2129 3
10251300 3385.43 4837.64 1804.71 -497.728 1162.03 1264.14 
10251101 2164.93 4251.14 1657.36 -683.755 841.38 1084.18 
10244601 2685.07 4411.36 1687.64 -658.904 691.281 954.999 
2129.5 3
10251300 3222.43 5263.43 1851.79 -324.056 846.492 906.4 
10251101 2025.71 4876.07 1601.5 -276.768 1242.4 1272.86 
10244601 2591.57 5028.21 1648.86 -185.885 1226.36 1240.36 
2130 3
10251300 2902.79 5418 1925.57 -632.956 306.082 703.079 
10251101 1763.57 5473.93 1552.29 -519.095 1183.88 1292.68 
10244601 2427.64 5634.43 1668.71 -324.611 1200.42 1243.54 
2130.5 2
10251300 2209 5621.46 1955 -1407.27 412.701 1466.54 
10251101 1411.46 5885.62 1538.15 -714.219 835.065 1098.84 
2131 2
10251300 1725 6256.14 1971.93 -991.803 1300.58 1635.6 
10251101 932.714 5918.71 1599.71 -981.039 67.8256 983.381 
2131.5 2
10251300 1694.29 6724.21 2095.29 -61.4286 936.143 938.156 
10251101 357.571 6305.21 1669.57 -1150.29 773 1385.89 
2132 2
10251300 1661.21 7079.86 2103.29 -66.6763 717.022 720.115 
10251101 392.143 7149.36 1631.36 69.7005 1701.9 1703.33 
2132.5 2
10251300 1636.71 7535.43 2045.93 -48.8048 907.513 908.824 
10251101 252.714 7648.64 1618.86 -277.746 994.593 1032.65 
2133 2
10251300 1507.07 7931.8 2023.13 -258.262 789.585 830.749 
10251101 140.133 7906.67 1548.47 -224.265 513.992 560.787 
2133.5 2
10251300 1473.07 8337.86 2006.86 -67.585 807.271 810.095 
10251101 -62 8393.79 1465.5 -401.856 968.428 1048.49 
2134 2
10251300 1429.07 8781.47 2004.93 -86.9659 876.699 881.001 
10251101 -44.5333 8951.8 1406.27 34.5191 1102.8 1103.34 
2134.5 2
10251300 1663.5 9411.07 2001.57 453.449 1217.8 1299.49 
10251101 127.143 9391.57 1484.29 332.062 850.622 913.139 
2135 2
10251300 1836.79 9957.86 1994.29 348.663 1100.17 1154.1 
10251101 319.214 9799.07 1587.86 386.462 819.92 906.433 
2135.5 2
10251300 1898.79 10470 1975.86 126.273 1043.06 1050.68 
10251101 489.857 10122 1708.5 347.541 657.696 743.874 
