# Supplementary material for: Intrinsic group behaviour II: On the dependence of triad spatial dynamics on social and personal features; and on the effect of social interaction on small group dynamics
Source: PLoS One. 2019 Dec 3;14(12):e0225704. doi: 10.1371/journal.pone.0225704 (PMC6890182; doi:10.1371/journal.pone.0225704)
Supplement: S3 Data Set — (ZIP) [file pone.0225704.s003.zip › set_3_int/group_traj_triad_int/traj_3_0324_101.dat]

3 15250701 15250100 15250102 0 0 1 0 1 1 0 16.6667 0 30 1479.11 1728.93 1026.93 
20101 2
15250102 -886.25 10076.5 1180.25 0 0 0 
15250100 749.4 8979.2 1723 0 0 0 
20101.5 2
15250102 -955.5 9881.38 1185.12 -172.693 -486.596 516.332 
15250100 741.25 8733.62 1723 -18.7356 -564.54 564.851 
20102 2
15250102 -1147.14 9775.57 1174.86 -384.054 -212.031 438.696 
15250100 799.857 8532.86 1723 117.449 -402.34 419.133 
20102.5 2
15250102 -1270.14 9657.71 1158.86 -240.234 -230.19 332.716 
15250100 836.143 8234.57 1723 70.8705 -582.589 586.884 
20103 2
15250102 -1369.57 9495.29 1148.86 -200.057 -326.818 383.188 
15250100 864.286 8001.86 1716.86 56.6255 -468.238 471.65 
20103.5 2
15250102 -1429.43 9255 1140.86 -118.295 -474.873 489.385 
15250100 916.857 7756.71 1682.43 103.896 -484.472 495.487 
20104 2
15250102 -1338.86 8981.71 1128.29 187.518 -565.809 596.073 
15250100 930.429 7509.43 1648.14 28.0982 -511.979 512.749 
20104.5 2
15250102 -1153.88 8612.25 1108.75 362.71 -724.44 810.168 
15250100 931.875 7181.25 1656.12 2.83613 -643.487 643.494 
20105 2
15250102 -883.286 8004 1080.43 516.392 -1160.78 1270.46 
15250100 758.714 6833.29 1706.71 -330.459 -664.054 741.735 
20105.5 2
15250102 -695.5 7543.33 1071.67 382.456 -938.221 1013.18 
15250100 514.167 6331 1710.33 -498.06 -1022.99 1137.79 
20106 2
15250102 -628.833 7075.17 1060.5 133.869 -940.094 949.577 
15250100 417 5953.17 1724.17 -195.114 -758.701 783.388 
20106.5 2
15250102 -527.857 6652.86 1014.86 212.581 -889.073 914.134 
15250100 527.286 5590.86 1773 232.18 -762.757 797.312 
20107 3
15250701 1656.5 6144.5 1698.5 0 0 0 
15250102 -410.143 6569.71 994.857 235.429 -166.286 288.232 
15250100 419.857 5100.29 1771.71 -214.857 -981.143 1004.39 
20107.5 3
15250701 1648.14 5983.57 1717.43 -25.6354 -493.646 494.311 
15250102 -249.571 6412 1019 316.709 -311.074 443.927 
15250100 414.286 4551.86 1792 -10.989 -1081.71 1081.77 
20108 3
15250701 1735.57 5677 1740.43 170.426 -597.605 621.431 
15250102 -300.571 5905.43 1014.14 -99.4152 -987.469 992.46 
15250100 679.286 4334.43 1797.29 516.569 -423.837 668.193 
20108.5 3
15250701 1929.57 5491.29 1778 373.796 -357.831 517.461 
15250102 -260.714 5426.71 1027.86 76.796 -922.378 925.57 
15250100 1091.71 4148.43 1775.14 794.66 -358.382 871.735 
20109 3
15250701 2048.71 5234.14 1744.71 238.286 -514.286 566.807 
15250102 -79.2857 4919.86 1063.71 362.857 -1013.71 1076.7 
15250100 1579.43 3807.14 1777.43 975.429 -682.571 1190.53 
20109.5 3
15250701 2531 4864.71 1721.57 943.808 -722.952 1188.88 
15250102 174.571 4703 1028.86 496.785 -424.378 653.37 
15250100 1852.86 3543.43 1744.86 535.085 -516.075 743.404 
20110 3
15250701 2996.57 4686.14 1672.29 954.04 -365.925 1021.81 
15250102 494.429 4480 974.857 655.445 -456.967 799.016 
15250100 2041.71 3308.57 1753.29 387.002 -481.265 617.565 
20110.5 3
15250701 3241 4471.43 1648.86 484.017 -425.177 644.242 
15250102 763 4306.43 930.571 531.825 -343.706 633.223 
15250100 2265.43 3144.29 1741.71 442.999 -325.318 549.618 
20111 3
15250701 3450 4157.5 1617.33 426.531 -640.671 769.667 
15250102 1109 3981.17 912 706.122 -663.8 969.143 
15250100 2523.83 2962.5 1722.17 527.357 -370.991 644.779 
20111.5 3
15250701 3645 3869.17 1569.83 419.355 -620.072 748.564 
15250102 1276.33 3767.83 951.333 359.857 -458.781 583.076 
15250100 2894.17 2860.17 1704.5 796.416 -220.072 826.262 
20112 3
15250701 3748.43 3621.14 1621 206.444 -495.058 536.378 
15250102 1461.14 3653.57 983.571 368.881 -228.068 433.691 
15250100 3219.86 2681.43 1715 650.081 -356.763 741.542 
20112.5 3
15250701 3997.71 3366.86 1608.86 478.475 -488.072 683.486 
15250102 1719.57 3406.71 974 496.024 -473.814 685.959 
15250100 3507.43 2478.71 1657.29 551.961 -389.087 675.314 
20113 3
15250701 4280.33 3072.5 1535.83 592.493 -617.101 855.489 
15250102 1896.5 3234 993.833 370.919 -362.084 518.35 
15250100 3790 2383.33 1608.33 592.393 -199.96 625.231 
20113.5 3
15250701 4507.71 2773.14 1546.86 458.429 -603.543 757.906 
15250102 2226.86 3118.43 989 666.043 -233.007 705.624 
15250100 4048.71 2147.71 1561.71 521.601 -475.038 705.499 
20114 3
15250701 4781.14 2513 1482.71 534.04 -508.092 737.127 
15250102 2584.86 3050 976.429 699.219 -133.65 711.877 
15250100 4348 1841.57 1555.29 584.542 -597.935 836.192 
20114.5 3
15250701 5118.71 2330.71 1460.86 646.689 -349.206 734.95 
15250102 3072.14 2706.86 958.429 933.498 -657.362 1141.73 
15250100 4634.71 1733.71 1598.57 549.261 -206.623 586.84 
20115 3
15250701 5305.14 2166.57 1492.57 361.296 -318.106 481.379 
15250102 3369.29 2399.14 954.714 575.858 -596.346 829 
15250100 4880 1469.71 1581.71 475.36 -511.628 698.377 
20115.5 3
15250701 5513.29 2085.29 1473.43 407.325 -159.072 437.284 
15250102 3618.57 2185.71 924.714 487.839 -417.668 642.21 
15250100 5132 1283.43 1615.29 493.151 -364.551 613.266 
20116 3
15250701 5669.57 1911.29 1491 312.571 -348 467.766 
15250102 3927.29 1933 940.286 617.429 -505.429 797.92 
15250100 5349.86 1113.57 1618.43 435.714 -339.714 552.497 
20116.5 3
15250701 5775.83 1677.83 1511.33 226.089 -496.707 545.742 
15250102 4183.83 1662 940.5 545.846 -576.596 793.984 
15250100 5477.83 857 1610.33 272.29 -545.897 610.037 
20117 3
15250701 5832.29 1415.86 1480.86 121.665 -564.604 577.564 
15250102 4491.14 1332.29 929.286 662.305 -710.591 971.384 
15250100 5688.29 603.143 1676.14 453.561 -547.106 710.663 
20117.5 3
15250701 6001.75 1106.88 1510.5 319.744 -582.985 664.912 
15250102 4699.25 953.25 908.625 392.655 -715.162 815.864 
15250100 5910.88 484.625 1653.5 419.98 -223.619 475.803 
20118 3
15250701 6008 867.714 1541.43 12.2549 -468.943 469.103 
15250102 4930.43 577.429 885 453.291 -736.905 865.16 
15250100 6076.86 260.571 1628.86 325.455 -439.321 546.739 
20118.5 3
15250701 6184.86 649.571 1515 363.156 -447.932 576.65 
15250102 5191.43 122 899 535.934 -935.172 1077.86 
15250100 6189 -37.4286 1652.14 230.273 -611.91 653.803 
20119 3
15250701 6394.43 431.857 1523.14 417.473 -433.694 601.975 
15250102 5306.43 -249.286 938.286 229.084 -739.613 774.278 
15250100 6365.29 -309.714 1650.71 351.167 -542.402 646.156 
20119.5 3
15250701 6568.86 113 1529.14 346.088 -632.653 721.129 
15250102 5572.29 -622.857 954.571 527.494 -741.213 909.751 
15250100 6534.71 -596.857 1666 336.168 -569.728 661.512 
20120 3
15250701 6767.86 -133.143 1550.14 403.651 -499.276 642.036 
15250102 5788.14 -884.714 973.857 437.844 -531.15 688.352 
15250100 6692 -902.286 1680.71 319.038 -619.531 696.852 
20120.5 3
15250701 7031.29 -316.714 1536 530.037 -369.359 646.038 
15250102 6038 -1086.29 1012.71 502.731 -405.576 645.934 
15250100 6914.86 -1118.29 1697.14 448.405 -434.608 624.46 
20121 3
15250701 7262.29 -534.429 1546.43 463.855 -437.177 637.406 
15250102 6388.14 -1332.71 1016.86 703.098 -494.836 859.773 
15250100 7278.29 -1373.14 1686.71 729.776 -511.761 891.332 
20121.5 3
15250701 7523.29 -782.286 1568.43 531.568 -504.801 733.068 
15250102 6760.29 -1635.14 989.714 757.928 -615.944 976.649 
15250100 7504.71 -1564.43 1671.43 461.158 -389.584 603.691 
20122 3
15250701 7834.57 -1066.14 1665.29 615.189 -560.982 832.562 
15250102 7167.43 -1728.71 995.143 804.63 -184.924 825.607 
15250100 7775.29 -1762.71 1702.86 534.726 -391.869 662.943 
20122.5 3
15250701 8078.38 -1339.25 1632.38 467.953 -524.198 702.683 
15250102 7404.62 -2092.25 989.25 455.271 -697.765 833.156 
15250100 8055.62 -1981.62 1730.12 538.079 -420.174 682.697 
20123 3
15250701 8400.14 -1553 1654.14 639.698 -424.95 767.982 
15250102 7698.14 -2476 957.286 583.535 -762.922 960.502 
15250100 8233.29 -2188.29 1750.71 353.202 -410.856 541.807 
20123.5 3
15250701 8669 -1750 1662.86 569.613 -417.373 706.158 
15250102 8074.29 -2768.14 932 796.913 -618.947 1009.04 
15250100 8504 -2386.71 1753.29 573.547 -420.4 711.12 
20124 3
15250701 8890.29 -1950.43 1681.14 454.385 -411.558 613.063 
15250102 8453 -3008 915.857 777.647 -492.52 920.495 
15250100 8659.29 -2473.71 1744.71 318.862 -178.645 365.495 
20124.5 3
15250701 9089.62 -2137.5 1667 376.823 -353.632 516.77 
15250102 8775.25 -3281.75 959 609.168 -517.486 799.298 
15250100 8928 -2708.12 1731 507.967 -443.12 674.081 
20125 3
15250701 9374.71 -2297.14 1646.43 551.43 -308.787 632 
15250102 9108.57 -3498.71 970.143 644.722 -419.66 769.273 
15250100 9267.14 -2913 1648.43 655.982 -396.277 766.386 
20125.5 3
15250701 9614.57 -2465.71 1612.29 487.515 -342.625 595.871 
15250102 9392.57 -3632 973.714 577.236 -270.906 637.645 
15250100 9620.14 -3096.71 1632 717.48 -373.403 808.831 
20126 3
15250701 9873.14 -2670.14 1567.57 523.424 -413.823 667.25 
15250102 9729.86 -3793.29 1009.29 682.765 -326.489 756.811 
15250100 9945.71 -3299.29 1696.71 659.051 -410.064 776.209 
20126.5 3
15250701 10173.3 -2915.14 1574.29 612.536 -500 790.696 
15250102 9976.43 -3959.43 976.571 503.207 -339.067 606.781 
15250100 10240.1 -3479.14 1702.57 600.875 -367.055 704.116 
20127 3
15250701 10395.6 -3091.25 1569.38 449.17 -355.772 572.999 
15250102 10278.1 -4140.25 973.125 609.488 -365.296 710.575 
15250100 10567.5 -3667.62 1679.75 661.328 -380.772 763.113 
20127.5 3
15250701 10535.7 -3255.29 1558.86 277.405 -324.823 427.157 
15250102 10562.9 -4286 1042.29 563.826 -288.614 633.402 
15250100 10906.7 -3705.14 1663.57 671.711 -74.2928 675.807 
20128 3
15250701 10784.6 -3522.29 1569.43 500.719 -537.223 734.39 
15250102 10883.1 -4516.43 1087.43 644.438 -463.639 793.89 
15250100 11242.1 -3994.86 1644.57 674.907 -582.926 891.797 
20128.5 3
15250701 11065 -3762.62 1521.25 560.857 -480.679 738.656 
15250102 11140.6 -4917.38 1052.25 514.964 -801.893 953.006 
15250100 11539.4 -4433.5 1643.62 594.464 -877.286 1059.73 
20129 3
15250701 11459.6 -3976.14 1513.71 787.568 -426.183 895.486 
15250102 11339.4 -5359.57 1010.43 396.814 -882.628 967.725 
15250100 11689 -4846.57 1701.14 298.653 -824.494 876.917 
20129.5 3
15250701 11722.4 -4303 1535.5 527.718 -656.34 842.181 
15250102 11510.2 -5780.12 970.375 343.015 -844.485 911.49 
15250100 11923.4 -5168.25 1677.38 470.633 -645.941 799.209 
20130 3
15250701 11908.6 -4616.43 1553.29 365.808 -615.773 716.235 
15250102 11810.6 -6007.57 919.714 590.022 -446.85 740.136 
15250100 12171.6 -5532.57 1629.29 487.616 -715.759 866.072 
20130.5 3
15250701 12116.9 -5016.29 1555 433.929 -833.036 939.278 
15250102 12204 -6318.86 893.429 819.643 -648.512 1045.17 
15250100 12543.3 -5871.14 1644.71 774.405 -705.357 1047.49 
20131 3
15250701 12546.8 -5458.25 1561.88 858.07 -882.164 1230.65 
15250102 12643.1 -6629 952.625 876.497 -619.048 1073.06 
15250100 12868.6 -6095.25 1633.88 649.38 -447.32 788.536 
20131.5 3
15250701 12861.6 -5690.86 1557.57 620.95 -458.791 772.054 
15250102 12990.1 -6829.71 1071.14 684.453 -395.886 790.697 
15250100 13195 -6280.29 1673.14 643.738 -364.962 739.997 
20132 3
15250701 13167.7 -5881.14 1569.86 618.47 -384.416 728.204 
15250102 13259.1 -7040.29 1060.71 543.434 -425.397 690.133 
15250100 13429.4 -6430.71 1685.14 473.593 -303.896 562.711 
20132.5 3
15250701 13569.2 -6118.62 1570.62 773.672 -457.576 898.857 
15250102 13668 -7320 1034.5 787.779 -538.949 954.495 
15250100 13698.6 -6675.62 1716.5 518.683 -471.89 701.222 
20133 3
15250701 13873.5 -6241.5 1560.83 615.891 -248.735 664.222 
15250102 13937.8 -7574.17 1008.67 546.221 -514.507 750.384 
15250100 13898.8 -6917.17 1668 405.28 -488.951 635.079 
20133.5 3
15250701 14166.4 -6361.88 1560.75 586.924 -241.232 634.565 
15250102 14307.1 -7864 1018.12 740.063 -580.828 940.774 
15250100 14134.1 -7159 1655.25 471.526 -484.636 676.172 
20134 3
15250701 14487.3 -6563 1583.86 607.785 -380.919 717.288 
15250102 14667.6 -8273.14 1001.71 682.664 -774.892 1032.71 
15250100 14460.9 -7468.86 1721.29 618.811 -586.851 852.831 
20134.5 3
15250701 14712.9 -6713 1549.71 475.889 -316.456 571.502 
15250102 14810.7 -8453.14 1000.43 301.989 -379.747 485.186 
15250100 14699.1 -7707.14 1720.57 502.712 -502.712 710.943 
20135 3
15250701 15037.6 -6935.71 1512.86 664.037 -455.448 805.22 
15250102 15057.7 -8692.43 998.143 505.112 -489.337 703.27 
15250100 14928.9 -7993 1700.43 469.763 -584.575 749.937 
20135.5 3
15250701 15394.9 -7417.12 1558.38 693.793 -934.778 1164.11 
15250102 15232.1 -9126.5 974.75 338.662 -842.857 908.35 
15250100 15204 -8420 1739 534.258 -829.126 986.348 
20136 3
15250701 15640 -7796.57 1542.14 469.588 -726.909 865.396 
15250102 15511 -9310 969.571 534.243 -351.533 639.524 
15250100 15445.9 -8793.71 1736.86 463.328 -715.928 852.775 
20136.5 3
15250701 15853.4 -8077.14 1532.57 445.571 -585.744 735.955 
15250102 15805.9 -9431.14 974.429 615.568 -252.908 665.497 
15250100 15702.3 -8881 1706 535.341 -182.225 565.505 
20137 3
15250701 16053.4 -8375 1554.71 413.223 -615.407 741.269 
15250102 15959.1 -9393.29 1022 316.706 78.2172 326.222 
15250100 15853.4 -8955.71 1732.43 312.279 -154.368 348.35 
20137.5 3
15250701 16291.2 -8585.12 1586.38 462.688 -408.804 617.414 
15250102 16361.5 -9735.25 1101.5 782.796 -665.3 1027.32 
15250100 16154.4 -9146.12 1688.75 585.499 -370.449 692.85 
20138 3
15250701 16437.6 -8806.14 1586.57 285.784 -431.676 517.703 
15250102 16757.7 -10238.1 1086 773.856 -982.213 1250.44 
15250100 16464.6 -9420.71 1671.14 605.852 -536.307 809.125 
20138.5 3
15250701 16636.6 -9064 1608.14 412.008 -533.866 674.361 
15250102 17048.9 -10538.3 1162 602.78 -621.414 865.736 
15250100 16624.9 -9727.29 1666.71 331.854 -634.723 716.241 
20139 3
15250701 17008.1 -9412.86 1667.71 734.331 -689.441 1007.26 
15250102 17286.1 -10623.3 1108.57 468.944 -167.984 498.124 
15250100 16867.9 -9996.57 1698.86 480.237 -532.185 716.832 
20139.5 3
15250701 17230.1 -9574.86 1674.29 448.485 -327.273 555.199 
15250102 17504.6 -10784.9 1066.71 441.27 -326.407 548.872 
15250100 17100 -10089.1 1772.57 468.975 -187.013 504.888 
20140 3
15250701 17482.3 -9740 1655 514.577 -337.026 615.123 
15250102 17855.4 -10942.7 1003.43 716.035 -322.157 785.17 
15250100 17322 -10249.1 1813 453.061 -326.531 558.468 
20140.5 3
15250701 17707 -9992.29 1608 439.754 -493.71 661.16 
15250102 17967 -11207.4 1057.43 218.339 -518.032 562.165 
15250100 17631 -10497.6 1793.43 604.697 -486.162 775.894 
20141 3
15250701 17739.1 -10392.1 1633.57 61.4586 -764.545 767.011 
15250102 18411.1 -11429.6 1059.71 849.222 -424.747 949.52 
15250100 18189.7 -10591.9 1751.14 1068.29 -180.279 1083.39 
20141.5 3
15250701 17892.3 -10742.4 1640.86 315.109 -720.752 786.624 
15250102 18729.1 -11617.9 1025.86 654.321 -387.419 760.414 
15250100 18354.7 -10577.1 1738 339.506 30.2763 340.853 
20142 3
15250701 18171.1 -11134.9 1640 578.542 -814.167 998.789 
15250102 19038 -11866 998.429 640.782 -514.819 821.974 
15250100 18657.3 -10448 1731.14 627.742 267.931 682.53 
20142.5 3
15250701 18408 -11274.6 1625.57 474.664 -279.989 551.089 
15250102 19261 -12111.1 988.429 446.894 -491.268 664.122 
15250100 19030.6 -10518.6 1705 748.068 -141.426 761.319 
20143 3
15250701 18761 -11455.6 1607.86 717.48 -367.886 806.299 
15250102 19498.1 -12333.1 985.429 481.998 -451.22 660.243 
15250100 19322.1 -10757.6 1727.71 592.625 -485.772 766.276 
20143.5 3
15250701 19300.8 -11717.5 1631.12 1003.25 -486.856 1115.14 
15250102 19817.1 -12620.2 994.875 592.904 -533.656 797.699 
15250100 19595 -11132.2 1704.75 507.169 -696.429 861.53 
20144 3
15250701 19633.7 -11995.2 1701.33 669.852 -558.685 872.257 
15250102 20120.5 -12917.2 1006.83 610.412 -597.418 854.114 
15250100 19764 -11332.5 1666.67 340.04 -402.918 527.228 
20144.5 3
15250701 19905.5 -12165.5 1724.38 543.667 -340.667 641.582 
15250102 20424.8 -13146.1 995.5 608.5 -457.917 761.551 
15250100 19952.5 -11590.8 1634 377 -516.5 639.454 
20145 3
15250701 20100.6 -12286.1 1728.86 385.517 -238.425 453.287 
15250102 20578.1 -13338.3 1003.86 303.148 -379.764 485.921 
15250100 20193.3 -11748.9 1619.57 475.861 -312.465 569.278 
20145.5 3
15250701 20236 -12364.4 1713.57 286.925 -165.86 331.414 
15250102 20826.6 -13548.3 992.143 526.332 -444.915 689.184 
15250100 20464.6 -11887.7 1585.14 574.758 -294.189 645.673 
20146 3
15250701 20325.6 -12415.6 1734.29 186.997 -106.77 215.331 
15250102 21108.3 -13685.3 969.286 588.13 -286.013 653.988 
15250100 20669.7 -12053.1 1554.57 428.273 -345.362 550.176 
20146.5 3
15250701 20363.4 -12393.3 1713.86 75.7143 44.5714 87.8594 
15250102 21360.1 -13815.1 963.286 503.714 -259.714 566.727 
15250100 20908.7 -12276.3 1551.14 478 -446.286 653.953 
20147 3
15250701 20605.2 -12336.9 1734 455.408 106.235 467.634 
15250102 21479.6 -13752.1 977.875 225.013 118.678 254.392 
15250100 21153.4 -12493.5 1607.88 460.755 -409.066 616.141 
20147.5 3
15250701 20954.7 -12701.4 1695.29 651.986 -680.137 942.163 
15250102 21358.7 -13682.6 996.143 -225.58 129.764 260.24 
15250100 21526.6 -12565.1 1671 696.262 -133.662 708.976 
20148 3
15250701 21132.6 -12908.7 1655.43 363.716 -423.897 558.55 
15250102 21446 -13753.6 997.714 178.498 -145.194 230.094 
15250100 21593.4 -12515.9 1693.29 136.722 100.789 169.857 
20148.5 3
15250701 21228.4 -13012.4 1648.29 192.098 -207.844 283.021 
15250102 21506.9 -13767.6 1002.14 121.958 -28.0561 125.144 
15250100 21537 -12524 1692.71 -113.083 -16.3184 114.255 
20149 3
15250701 20966 -13007.1 1656.57 -535.569 10.7872 535.677 
15250102 21354.4 -13871 998.857 -311.079 -211.079 375.931 
15250100 21420.7 -12729 1689.57 -237.318 -418.367 480.99 
20149.5 3
15250701 20714.4 -12930.9 1679.43 -513.411 155.685 536.497 
15250102 21246.3 -13872.4 996.429 -220.7 -2.91545 220.719 
15250100 21154.4 -12755.7 1674.14 -543.44 -54.5189 546.168 
20150 3
15250701 20496.4 -12486.7 1738.86 -450.413 917.651 1022.23 
15250102 21123 -13738.7 1000.57 -254.723 276.269 375.777 
15250100 21103.1 -12933.9 1655 -105.962 -368.064 383.013 
20150.5 3
15250701 20568.9 -12226.5 1754.12 140.673 505.27 524.487 
15250102 21087.2 -13935.2 1000.12 -69.4175 -381.623 387.885 
15250100 21111.4 -12759.9 1676.75 15.9847 337.829 338.207 
20151 3
15250701 20757.7 -11951.3 1781.57 358.329 522.228 633.342 
15250102 21395.1 -13880.3 986.714 584.237 104.297 593.473 
15250100 21133.3 -12616.9 1667.43 41.5763 271.381 274.547 
20151.5 3
15250701 21102.9 -11744.9 1759.29 708.712 423.878 825.8 
15250102 21450.1 -13771.9 984 112.936 222.646 249.651 
15250100 21114.4 -12614.4 1646.57 -38.721 4.9868 39.0408 
20152 3
15250701 21309.9 -11425.1 1752.86 436.709 674.503 803.535 
15250102 21503.3 -13641.6 981.286 112.116 274.864 296.851 
15250100 21084.1 -12637.3 1631.43 -63.8939 -48.2218 80.0486 
20152.5 2
15250102 21604.6 -13458 966.714 210.136 380.854 434.979 
15250100 21149.6 -12609.3 1641.43 135.744 58.0913 147.652 
20153 2
15250102 21656.2 -13249 961.25 99.5734 402.697 414.825 
15250100 21238.9 -12568 1648.38 172.069 79.5486 189.567 
20153.5 2
15250102 21837.7 -12605.7 960.714 342.385 1213.75 1261.11 
15250100 21234.3 -12515 1690.14 -8.65903 100 100.374 
20154 2
15250102 21800.3 -12214.1 949.571 -77.8141 814.078 817.788 
15250100 21268.3 -12494.3 1694.14 70.6861 43.065 82.7715 
20154.5 2
15250102 21791.1 -12339.6 964.143 -19.008 -260.766 261.458 
15250100 21204.7 -12371 1670 -132.165 256.311 288.38 
20155 2
15250102 21834.2 -12280.9 992.875 85.192 116.001 143.923 
15250100 21260.2 -12290.6 1620.38 109.754 158.844 193.074 
20155.5 2
15250102 21846.9 -12133.1 1030.14 24.6715 289.104 290.155 
15250100 21324.9 -12279.6 1568.14 126.433 21.6313 128.27 
20156 2
15250102 21873.1 -11858.6 1021.43 55.2221 576.831 579.468 
15250100 21432.1 -12250.9 1585.14 225.39 60.3241 233.323 
20156.5 1
15250100 21467.2 -12078.5 1593.38 67.3842 330.82 337.613 
20157 1
15250100 21463.9 -11909.3 1583.14 -6.84044 341.158 341.226 
20157.5 1
15250100 21393.4 -11708.9 1563.62 -140.403 399.225 423.194 
20158 1
15250100 21371.7 -11446.7 1557 -43.5829 527.486 529.284 
