# Supplementary material for: Intrinsic group behaviour II: On the dependence of triad spatial dynamics on social and personal features; and on the effect of social interaction on small group dynamics
Source: PLoS One. 2019 Dec 3;14(12):e0225704. doi: 10.1371/journal.pone.0225704 (PMC6890182; doi:10.1371/journal.pone.0225704)
Supplement: S3 Data Set — (ZIP) [file pone.0225704.s003.zip › set_3_int/group_traj_triad_int/traj_3_0324_100.dat]

3 15242603 15245400 15212501 0 0 1 0 1 1 0 33.3333 10 50 1636.84 1675.4 1561.4 
19885.5 1
15212501 -10061.6 8650.6 1382.6 0 0 0 
19886 1
15212501 -9731.29 8344 1389.29 738.958 -685.906 1008.23 
19886.5 1
15212501 -9052.14 7918.86 1417 1274.19 -797.641 1503.26 
19887 1
15212501 -8869 7321.67 1462.67 373 -1216.27 1272.18 
19887.5 1
15212501 -8755.43 6914.71 1479.71 239.602 -858.549 891.356 
19888 1
15212501 -8515.29 6628 1469.43 471.793 -563.289 734.768 
19888.5 1
15212501 -8191.86 6387.57 1398.14 635.42 -472.355 791.756 
19889 1
15212501 -7934.14 5911.29 1439.71 497.518 -919.47 1045.44 
19889.5 1
15212501 -7571.86 5571.29 1343.57 707.589 -664.062 970.392 
19890 1
15212501 -7004.5 5212.5 1451.83 1108.12 -700.753 1311.1 
19890.5 1
15212501 -6521.86 4808 1462.71 1016.09 -851.579 1325.75 
19891 1
15212501 -6147.33 4618 1397.67 772.214 -391.753 865.901 
19891.5 1
15212501 -5829.43 4469.43 1229.57 651.444 -304.45 719.075 
19892 1
15212501 -5270.57 4187.71 1232.14 1060.45 -534.562 1187.57 
19892.5 1
15212501 -4513.14 3927.29 1590.14 1467.88 -504.707 1552.23 
19893 1
15212501 -4120.17 3829.83 1705 816.998 -202.604 841.745 
19893.5 1
15212501 -3671.86 3556.14 1720.71 877.318 -535.598 1027.89 
19894 1
15212501 -3312.5 3378.17 1743.33 699.138 -346.257 780.185 
19894.5 1
15212501 -2987 3207 1760.83 689.619 -362.641 779.155 
19895 1
15212501 -2551 3008.14 1736.14 879.032 -400.922 966.145 
19895.5 1
15212501 -2079 2724.67 1704.17 921.875 -553.664 1075.36 
19896 1
15212501 -1758.86 2300.86 1700.43 642.857 -851.023 1066.54 
19896.5 1
15212501 -1527.67 1743.17 1679.83 475.701 -1147.51 1242.2 
19897 1
15212501 -1212 1300.14 1658.57 632.599 -887.823 1090.14 
19897.5 1
15212501 -945.5 811.333 1652.17 530.876 -973.724 1109.04 
19898 1
15212501 -668.143 369.143 1619 550.312 -877.362 1035.67 
19898.5 1
15212501 -442 -18.3333 1579.67 461.516 -790.768 915.593 
19899 1
15212501 -130 -469 1518.86 619.048 -894.18 1087.56 
19899.5 1
15212501 341.286 -899.143 1488.71 867.929 -792.16 1175.08 
19900 1
15212501 554.333 -1039.67 1446.17 433.906 -286.199 519.792 
19900.5 1
15212501 886.857 -1203 1422.14 689.883 -338.866 768.615 
19901 1
15212501 788.833 -1234.5 1400.33 -197.231 -63.3803 207.164 
19901.5 1
15212501 631.857 -1332.71 1385.43 -312.08 -195.257 368.129 
19902 1
15212501 778.833 -1619.33 1333.17 289.894 -565.324 635.318 
19902.5 1
15212501 875.571 -1756.14 1288.57 192.705 -272.529 333.777 
19903 1
15212501 889.333 -1874.33 1249.5 27.9146 -239.737 241.357 
19903.5 1
15212501 891.429 -1952.14 1209.57 4.18211 -155.308 155.365 
19904 1
15212501 885.167 -1955.67 1167.5 -12.8581 -7.23575 14.7542 
19904.5 1
15212501 939 -1940.14 1158.14 108.754 31.3612 113.186 
19905 1
15212501 1008.57 -1883.86 1134.86 131.267 106.199 168.847 
19905.5 1
15212501 1046.67 -1842.83 1095.83 78.2243 84.2378 114.957 
19906 1
15212501 1053.43 -1880.71 1077.71 14.5105 -81.2896 82.5745 
19906.5 1
15212501 958 -1738.57 1114.57 -186.749 278.166 335.039 
19907 1
15212501 1174.14 -1777.43 1093.43 428.006 -76.9448 434.867 
19907.5 1
15212501 1355.29 -1710.29 1076.14 350.373 129.87 373.668 
19908 1
15212501 1342.33 -1642.5 1099.17 -25.9048 135.571 138.024 
19908.5 1
15212501 1433.57 -1547.29 1104.14 200.084 208.803 289.192 
19909 1
15212501 1531 -1427.86 1094.57 189.182 231.9 299.278 
19909.5 1
15212501 1432.71 -1202.57 1066.29 -191.217 438.299 478.195 
19910 1
15212501 1094.14 -1198.29 1142.43 -661.272 8.37054 661.325 
19910.5 1
15212501 1122.83 -1167.67 1217.5 58.9127 62.8728 86.1608 
19911 1
15212501 1125.43 -1143.71 1229.86 5.28562 48.7829 49.0684 
19911.5 1
15212501 925.286 -1533.86 1234.71 -379.778 -740.309 832.039 
19912 1
15212501 817.714 -1751.71 1221.29 -217.316 -440.115 490.844 
19912.5 1
15212501 804 -1852.57 1223.29 -27.5941 -202.932 204.799 
19913 1
15212501 779.143 -1937.14 1201 -49.6151 -168.805 175.946 
19913.5 1
15212501 750.429 -1961.57 1176.14 -55.6478 -47.3422 73.0614 
19914 1
15212501 715.333 -1882.67 1155.83 -72.5108 163.026 178.425 
19914.5 1
15212501 828.429 -1655 1126.57 242.694 488.555 545.515 
19915 1
15212501 817.429 -1465.86 1119.71 -21.5264 370.143 370.768 
19915.5 1
15212501 844.5 -1179.62 1167.62 53.7132 567.921 570.455 
19916 1
15212501 520.75 -836.75 1171.5 -613.163 649.384 893.123 
19916.5 1
15212501 571.429 -1001.71 1171.86 99.565 -324.095 339.044 
19917 1
15212501 780.429 -1532.57 1165.14 438.155 -1112.91 1196.05 
19917.5 1
15212501 693 -1698.86 1298.57 -170.426 -324.144 366.216 
19918 1
15212501 566.143 -1907.86 1296.57 -265.392 -437.238 511.478 
19918.5 1
15212501 417.667 -2073.22 1258.11 -300.559 -334.747 449.879 
19919 1
15212501 240.25 -2197.5 1218 -358.418 -251.066 437.604 
19919.5 1
15212501 8.25 -2414.12 1196.62 -447.013 -417.389 611.584 
19920 1
15212501 -282.714 -2380.71 1177 -578.458 66.4229 582.259 
19920.5 1
15212501 -292.625 -2381.25 1168.38 -20.0216 -1.08225 20.0509 
19921 1
15212501 -302 -2296.43 1144.86 -18.1686 164.383 165.384 
19921.5 1
15212501 -362 -2179 1127.57 -124.224 243.123 273.021 
19922 1
15212501 -320 -2101.29 1084.86 85.5397 158.278 179.913 
19922.5 1
15212501 -310 -2036.88 1081.5 19.3798 124.827 126.322 
19923 1
15212501 -403.429 -2073 1076.86 -176.28 -68.1604 188.999 
19923.5 1
15212501 -433.429 -1992.29 1080.43 -60.8519 163.721 174.664 
19924 1
15212501 -358.286 -1962.57 1070.14 155.254 61.3932 166.952 
19924.5 1
15212501 -375.714 -2295.57 1083.14 -36.8469 -704.017 704.981 
19925 1
15212501 -524.375 -2352.5 1248.12 -286.437 -109.689 306.721 
19925.5 1
15212501 -606 -2045.14 1353.57 -153.143 576.655 596.644 
19926 1
15212501 -748.286 -2002.43 1357.14 -286.289 85.9442 298.911 
19926.5 1
15212501 -910.429 -2425.14 1361.71 -332.942 -867.996 929.66 
19927 1
15212501 -1090 -3044.71 1421 -366.472 -1264.43 1316.47 
19927.5 1
15212501 -1070.14 -3311.43 1573.14 40.1966 -539.907 541.402 
19928 1
15212501 -1098.71 -3353.57 1579.43 -57.8369 -85.3094 103.067 
19928.5 1
15212501 -1227.29 -3447.57 1607.71 -261.856 -191.446 324.377 
19929 1
15212501 -1333 -3524.43 1618.86 -204.873 -148.948 253.295 
19929.5 1
15212501 -1373.57 -3553.43 1619.57 -83.1382 -59.4262 102.193 
19930 1
15212501 -1298.86 -3543 1620.57 144.795 20.2104 146.199 
19930.5 1
15212501 -1339.43 -3434 1619.71 -77.8722 209.213 223.236 
19931 1
15212501 -1450.43 -3196.29 1622 -234.672 502.567 554.657 
19931.5 1
15212501 -1481.29 -2980.71 1621.86 -63.8864 446.318 450.867 
19932 1
15212501 -1415.12 -2908.75 1632.12 127.232 138.393 187.991 
19932.5 1
15212501 -1393 -2849 1629.86 41.7453 112.736 120.217 
19933 1
15212501 -1361.29 -2870.86 1626.14 64.8554 -44.6976 78.7661 
19933.5 1
15212501 -1419.57 -2964.14 1626 -122.966 -196.805 232.062 
19934 1
15212501 -1543.71 -3205.29 1628 -250.794 -487.157 547.923 
19934.5 1
15212501 -1517.25 -3400.75 1631 51.7892 -382.513 386.003 
19935 1
15212501 -1448.29 -3485.29 1632.14 135.224 -165.756 213.918 
19935.5 1
15212501 -1317 -3488 1631.14 276.974 -5.72634 277.033 
19936 1
15212501 -1229 -3358.62 1629.75 171.206 251.702 304.41 
19936.5 1
15212501 -1281.71 -3277.14 1629.57 -105.009 162.315 193.321 
19937 1
15212501 -902.857 -2817 1629 790.933 960.632 1244.34 
19937.5 1
15212501 -554.25 -2453.38 1628.5 686.235 715.797 991.607 
19938 1
15212501 -814.429 -2699.86 1626.29 -525.613 -497.944 724.028 
19938.5 1
15212501 -859.125 -2463.25 1626 -88.1586 466.681 474.935 
19939 1
15212501 -854.714 -2373.14 1626 8.61468 175.991 176.201 
19939.5 1
15212501 -852.714 -2433.57 1626 4.06504 -122.822 122.89 
19940 1
15212501 -794.5 -2535.12 1625.62 114.146 -199.125 229.521 
19940.5 1
15212501 -590.429 -2396.86 1626 413.1 279.894 498.992 
19941 1
15212501 -560.429 -2456.43 1626 60.1202 -119.382 133.665 
19941.5 1
15212501 -597.5 -2538.12 1626 -73.8475 -162.742 178.713 
19942 1
15212501 -625 -2569.43 1626 -53.2946 -60.6658 80.7506 
19942.5 1
15212501 -734.286 -2608.86 1626 -213.449 -77.0089 226.916 
19943 1
15212501 -700.143 -2481.29 1626 68.56 256.168 265.183 
19943.5 1
15212501 -761.857 -2627.29 1626 -127.246 -301.031 326.82 
19944 1
15212501 -887.714 -2682.71 1626 -249.222 -109.76 272.321 
19944.5 1
15212501 -963.714 -2608 1626 -153.226 150.634 214.869 
19945 1
15212501 -794.286 -2588.29 1626 337.507 39.2715 339.784 
19945.5 1
15212501 -805.857 -2583.57 1626 -23.1429 9.42857 24.9898 
19946 1
15212501 -668.857 -2620.14 1626 272.908 -72.8515 282.465 
19946.5 1
15212501 -518 -2621.43 1626 302.926 -2.58176 302.937 
19947 1
15212501 -611.429 -2616.29 1626 -186.484 10.2652 186.766 
19947.5 1
15212501 -851 -2598.29 1626 -467.001 35.0877 468.317 
19948 1
15212501 -967.833 -2479.5 1626 -245.965 250.075 350.765 
19948.5 1
15212501 -944.714 -2490.71 1626 49.085 -23.8095 54.5549 
19949 1
15212501 -898.143 -2537.57 1626 92.7718 -93.3409 131.602 
19949.5 1
15212501 -739.714 -2458 1626 299.487 150.419 335.139 
19950 1
15212501 -741.857 -2831 1624.43 -4.13679 -720.077 720.089 
19950.5 1
15212501 -729.833 -2836.33 1616.5 25.3133 -11.2281 27.6917 
19951 1
15212501 -743 -2627.43 1610.14 -26.5457 421.179 422.015 
19951.5 1
15212501 -777.333 -2399.67 1610 -68.2571 452.807 457.923 
19952 1
15212501 -793.857 -2451.43 1610 -32.6557 -102.296 107.382 
19952.5 1
15212501 -778.5 -2784.67 1603.83 30.7143 -666.476 667.184 
19953 1
15212501 -1058.14 -3164.86 1594.86 -568.38 -772.745 959.265 
19953.5 1
15212501 -1486.17 -3388 1599.67 -868.202 -452.622 979.103 
19954 1
15212501 -1507 -3519.71 1605.29 -42.0027 -265.553 268.854 
19954.5 1
15212501 -1458.57 -3558.57 1616.29 92.2449 -74.0136 118.267 
19955 1
15212501 -1331.67 -3600.5 1619.83 256.892 -84.8757 270.55 
19955.5 1
15212501 -1343.43 -3557.71 1624.71 -25.0787 91.2275 94.6119 
19956 1
15212501 -1272.86 -3517.86 1627.71 136.502 77.0931 156.768 
19956.5 1
15212501 -1422.43 -3372.43 1632.43 -296.769 288.549 413.923 
19957 1
15212501 -1536.14 -3297.57 1632.43 -224.732 147.939 269.055 
19957.5 1
15212501 -1284.43 -3297.14 1631.71 489.717 0.833797 489.717 
19958 1
15212501 -1332.57 -3276.71 1635.29 -95.144 40.3727 103.355 
19958.5 1
15212501 -842.714 -2952.57 1628.14 973.871 644.419 1167.78 
19959 1
15212501 -603.286 -2622.29 1625 476.001 656.632 811.013 
19959.5 1
15212501 -748 -2522.71 1625 -292.352 201.154 354.87 
19960 1
15212501 -714.167 -2474 1625 71.833 103.427 125.925 
19960.5 1
15212501 -767.143 -2782.29 1625 -104.903 -610.467 619.415 
19961 1
15212501 -1300.71 -3495 1625.57 -1046.22 -1397.48 1745.71 
19961.5 1
15212501 -1662.57 -4121.71 1626.86 -697.22 -1207.54 1394.37 
19962 1
15212501 -2682.86 -4989.71 1612.29 -2024.38 -1722.22 2657.85 
19962.5 1
15212501 -3081.83 -5392.5 1597.17 -836.428 -844.414 1188.55 
19963 1
15212501 -3113.71 -5520.71 1581.57 -67.6878 -272.217 280.506 
19963.5 1
15212501 -3112.57 -5563.86 1566.86 2.27661 -85.9419 85.9721 
19964 1
15212501 -3154.43 -5331.86 1547.14 -82.396 456.693 464.066 
19964.5 1
15212501 -3175 -4866.86 1584.29 -41.0607 928.144 929.052 
19965 1
15212501 -3145.14 -4449.43 1655.57 60.5622 846.711 848.874 
19965.5 1
15212501 -3171.57 -4453.43 1707.86 -51.4175 -7.7821 52.003 
19966 1
15212501 -3200.57 -4488.86 1755.43 -57.4257 -70.1556 90.6616 
19966.5 1
15212501 -3197.71 -4442.29 1771.29 5.63539 91.8569 92.0296 
19967 1
15212501 -3155.14 -4462.86 1763 84.9729 -41.0607 94.3736 
19967.5 1
15212501 -3076.14 -4457 1758.14 161.885 12.0023 162.33 
19968 1
15212501 -2880.86 -4411.29 1824.14 408.548 95.6366 419.592 
19968.5 1
15212501 -2573.38 -4411.12 1755.75 591.312 0.309066 591.312 
19969 1
15212501 -2687.14 -4478.29 1747.57 -217.114 -128.169 252.123 
19969.5 1
15212501 -3009.71 -4631.43 1774.14 -673.427 -319.714 745.467 
19970 1
15212501 -3086 -4736.57 1782.57 -160.602 -221.353 273.478 
19970.5 1
15212501 -3151.57 -4622.71 1776.43 -126.099 218.956 252.671 
19971 1
15212501 -3163.86 -4628.86 1789.86 -24.4249 -12.2124 27.3078 
19971.5 1
15212501 -3146.14 -4590.29 1833.57 36.2998 79.0398 86.9768 
19972 1
15212501 -3116.62 -4550.5 1822.25 58.5672 78.9399 98.2936 
19972.5 1
15212501 -2940.86 -4782.86 1842.86 338.666 -447.702 561.366 
19973 1
15212501 -2795.29 -4830.29 1823.71 300.147 -97.7909 315.676 
19973.5 1
15212501 -2800.25 -4822.25 1811.75 -9.6021 15.543 18.2698 
19974 1
15212501 -2755.57 -4892.14 1815.57 89.3571 -139.786 165.906 
19974.5 1
15212501 -2732.5 -4891.38 1802.25 47.3746 1.57671 47.4008 
19975 1
15212501 -2653.71 -4827.14 1799 156.944 127.952 202.492 
19975.5 1
15212501 -2626.12 -4823.38 1793.88 54.0966 7.38795 54.5988 
19976 1
15212501 -2521.57 -4659.29 1772.71 206.22 323.648 383.763 
19976.5 1
15212501 -2567 -4522.12 1758.25 -93.8607 283.39 298.529 
19977 1
15212501 -2607.62 -4477.12 1756.25 -77.6769 86.0421 115.918 
19977.5 1
15212501 -2637.5 -4410.62 1771.5 -59.6307 132.735 145.514 
19978 1
15212501 -2836.25 -4510.5 1767.75 -413.202 -207.64 462.439 
19978.5 1
15212501 -3114.22 -4812.67 1759.56 -554.835 -603.127 819.514 
19979 1
15212501 -3143.86 -4878.43 1788.29 -58.1077 -128.945 141.433 
19979.5 1
15212501 -2965.25 -4914.38 1786.75 352.979 -71.0404 360.056 
19980 1
15212501 -2777 -4934 1783.43 386.55 -40.2977 388.645 
19980.5 1
15212501 -3029.5 -4568 1823.25 -500.992 726.19 882.239 
19981 1
15212501 -3113.25 -4577.62 1833.38 -168.511 -19.3662 169.62 
19981.5 1
15212501 -3166.38 -4860.12 1800.38 -104.577 -556.102 565.85 
19982 1
15212501 -3197.71 -4882.86 1777 -64.7506 -46.9672 79.991 
19982.5 1
15212501 -3026.62 -4918.88 1767 336.79 -70.9013 344.172 
19983 1
15212501 -2967.62 -4942.5 1761.75 115.46 -46.2329 124.372 
19983.5 1
15212501 -2789.86 -4883.71 1753.29 364.278 120.463 383.68 
19984 1
15212501 -2895.88 -4840 1738.75 -219.954 90.6935 237.918 
19984.5 1
15212501 -2964.57 -4898.43 1725.86 -139.062 -118.276 182.558 
19985 1
15212501 -2950 -4966.88 1718.38 28.7405 -135.003 138.028 
19985.5 1
15212501 -3095 -4817.29 1723.14 -290.581 299.778 417.498 
19986 1
15212501 -3283.38 -4590.88 1703.12 -374.503 450.121 585.543 
19986.5 1
15212501 -3451.29 -4593 1683.29 -330.533 -4.18307 330.559 
19987 1
15212501 -3480.62 -4725.25 1677.88 -60.2449 -271.561 278.163 
19987.5 1
15212501 -3619.62 -5125.5 1665.5 -272.549 -784.804 830.783 
19988 1
15212501 -3672.86 -5493.43 1638.86 -107.976 -746.305 754.076 
19988.5 1
15212501 -3516.5 -5447.5 1637.5 307.79 90.4106 320.794 
19989 1
15212501 -3306.38 -5296 1619.5 415.267 299.407 511.948 
19989.5 1
15212501 -3072 -5077.14 1603.43 477.342 445.738 653.098 
19990 1
15212501 -3086.62 -5034.25 1582.38 -28.4533 83.4491 88.1666 
19990.5 1
15212501 -3062.29 -5030.14 1571.14 49.4701 8.34785 50.1695 
19991 1
15212501 -2971 -4958.62 1573.38 179.696 140.783 228.278 
19991.5 1
15212501 -3067.29 -4713.57 1586.14 -192.957 491.089 527.637 
19992 1
15212501 -3169 -4646.86 1585.57 -207.58 136.152 248.247 
19992.5 1
15212501 -3176.14 -4664.29 1582 -14.8192 -36.1589 39.0778 
19993 1
15212501 -2984.75 -4702.38 1584.38 365.952 -72.8285 373.128 
19993.5 1
15212501 -2850 -4750.29 1596.14 262.671 -93.3932 278.78 
19994 1
15212501 -2976 -4849 1589.86 -259.794 -203.535 330.029 
19994.5 1
15212501 -3081.5 -5021.12 1568.12 -210.579 -343.563 402.963 
19995 1
15212501 -3274.86 -5248.86 1560.43 -376.181 -443.059 581.217 
19995.5 1
15212501 -3496.14 -5508.43 1563.71 -443.458 -520.183 683.554 
19996 1
15212501 -3595.43 -5403 1559.43 -205.56 218.279 299.834 
19996.5 1
15212501 -3432.62 -5232.38 1567.62 326.26 341.934 472.614 
19997 1
15212501 -3292.71 -5175.86 1570 270.098 109.108 291.303 
19997.5 1
15212501 -3234.14 -5178.57 1571 117.143 -5.42857 117.269 
19998 1
15212501 -3260.57 -5112 1571.14 -53.3911 134.488 144.698 
19998.5 1
15212501 -3478.14 -5300.14 1568.43 -455.17 -393.604 601.751 
19999 1
15212501 -3880.75 -5523.5 1559 -790.977 -438.816 904.546 
19999.5 1
15212501 -4001 -5573.71 1541.57 -236.713 -98.847 256.522 
20000 1
15212501 -4006.75 -5533.25 1529 -11.4314 80.4459 81.254 
20000.5 1
15212501 -3987.29 -5524.43 1528.29 39.0066 17.6782 42.8256 
20001 1
15212501 -3721.5 -5517.38 1522.75 544.643 14.454 544.835 
20001.5 1
15212501 -3431.86 -5426.29 1511.43 585.137 184.019 613.391 
20002 1
15212501 -3290.14 -5326.43 1512 289.213 203.79 353.8 
20002.5 1
15212501 -3090.38 -5523 1514.25 381.236 -375.136 534.854 
20003 1
15212501 -2855 -5577.29 1576.29 460.616 -106.234 472.708 
20003.5 1
15212501 -2816.29 -5574.43 1606.14 82.5465 6.09199 82.7709 
20004 1
15212501 -2809.25 -5454 1568 13.7416 235.212 235.613 
20004.5 1
15212501 -2799.57 -5466 1539 19.632 -24.3408 31.2712 
20005 1
15212501 -3018.12 -5514.5 1523.38 -432.779 -96.0396 443.308 
20005.5 1
15212501 -3457.86 -5348.71 1518 -874.219 329.594 934.286 
20006 1
15212501 -3472.12 -5365.75 1526.88 -28.9997 -34.6254 45.1653 
20006.5 1
15212501 -3558.86 -5288.29 1513.71 -170.397 152.189 228.466 
20007 1
15212501 -3600.29 -5227.14 1505.86 -86.6707 127.914 154.511 
20007.5 1
15212501 -3613.88 -5206.75 1512.88 -26.698 40.0646 48.1451 
20008 1
15212501 -3306 -5147.71 1528.29 618.223 118.546 629.486 
20008.5 1
15212501 -3091.12 -5197.12 1524.62 426.339 -98.0371 437.466 
20009 1
15212501 -3139.86 -5276 1527.71 -96.1186 -155.572 182.87 
20009.5 1
15212501 -3389.14 -5332.43 1540.57 -529.269 -119.806 542.659 
20010 1
15212501 -3595.62 -5181.25 1540.25 -391.065 286.323 484.678 
20010.5 1
15212501 -3574.29 -5226.86 1514.57 42.424 -90.6703 100.104 
20011 1
15212501 -3514.75 -5294.88 1535.75 119.071 -136.036 180.786 
20011.5 1
15212501 -3587.14 -5257.14 1535.29 -142.787 74.4224 161.018 
20012 1
15212501 -3630.12 -5324.62 1525.38 -84.9449 -133.364 158.119 
20012.5 1
15212501 -3623.43 -5237.86 1507.14 12.8777 166.861 167.357 
20013 1
15212501 -3626.43 -5189 1540.14 -6.23701 101.574 101.765 
20013.5 1
15212501 -3630 -5182.29 1544.57 -7.47161 14.0466 15.9101 
20014 1
15212501 -3634.12 -5216.62 1536.75 -7.93269 -66.0371 66.5118 
20014.5 1
15212501 -3633.71 -5205.71 1528.71 0.816529 21.6913 21.7066 
20015 1
15212501 -3634.43 -5168.71 1524.14 -1.47885 76.6046 76.6188 
20015.5 1
15212501 -3652 -5213.14 1517.43 -35.0028 -88.5031 95.1735 
20016 1
15212501 -3599.14 -5218.29 1524.29 106.782 -10.3896 107.286 
20016.5 1
15212501 -3629.57 -5204.57 1511.14 -61.8467 27.8746 67.8381 
20017 1
15212501 -3561.29 -5335.43 1537.29 139.359 -267.055 301.23 
20017.5 1
15212501 -3558.88 -5474.12 1527 4.65389 -267.754 267.794 
20018 1
15212501 -3548.71 -5502.86 1528.14 19.7679 -55.8991 59.2915 
20018.5 1
15212501 -3568.75 -5324.12 1546 -38.7538 345.71 347.875 
20019 1
15212501 -3528.14 -5280.29 1524.86 79.1562 85.4567 116.484 
20019.5 1
15212501 -3474.86 -5192.71 1526.57 113.374 186.322 218.105 
20020 1
15212501 -3460.5 -5135.12 1511.12 28.657 114.949 118.467 
20020.5 1
15212501 -3522.43 -5164.14 1508.86 -120.25 -56.3454 132.796 
20021 1
15212501 -3631 -5157.57 1508 -223.398 13.5215 223.807 
20021.5 1
15212501 -3602.14 -5157.14 1518.86 60.88 0.904159 60.8868 
20022 1
15212501 -3536.25 -5211 1529.88 127.947 -104.577 165.248 
20022.5 1
15212501 -3273.43 -5669.43 1540.14 509.344 -888.427 1024.08 
20023 1
15212501 -3368.71 -6226 1530.71 -185.381 -1082.82 1098.58 
20023.5 1
15212501 -3443.57 -6539.57 1476.57 -153.396 -642.564 660.62 
20024 1
15212501 -3418.86 -6673.14 1420.57 52.4719 -283.591 288.405 
20024.5 1
15212501 -3420.88 -6970.25 1448.62 -4.06008 -597.801 597.815 
20025 1
15212501 -3413.86 -7371.29 1591.57 13.6269 -778.71 778.829 
20025.5 1
15212501 -3314.5 -7551.75 1638 197.529 -358.776 409.558 
20026 1
15212501 -3343 -7536.29 1649.29 -56.4356 30.6223 64.2083 
20026.5 1
15212501 -3529.12 -7216.62 1681 -370.767 636.774 736.851 
20027 1
15212501 -3575.43 -7119.71 1678.71 -90.7913 190.021 210.597 
20027.5 1
15212501 -3552.14 -7110.14 1660.71 49.8623 20.4956 53.9103 
20028 1
15212501 -3478.62 -7026.88 1705.25 149.123 168.9 225.311 
20028.5 1
15212501 -3495.75 -7018.5 1683.5 -31.6543 15.4806 35.237 
20029 1
15212501 -3550.43 -7108.57 1665.43 -113.677 -187.259 219.062 
20029.5 1
15212501 -3523.75 -7266.88 1679.62 54.2247 -321.755 326.292 
20030 1
15212501 -3655.29 -7264.29 1677.57 -253.441 4.98899 253.49 
20030.5 1
15212501 -3650.75 -7299 1659.62 9.05332 -69.29 69.8789 
20031 1
15212501 -3650.71 -7302.57 1644.14 0.070304 -7.03037 7.03072 
20031.5 1
15212501 -3675.29 -7262.86 1630.71 -53.4161 86.3354 101.524 
20032 1
15212501 -3641.12 -7219.62 1618.12 66.5901 84.2732 107.407 
20032.5 1
15212501 -3690.29 -7077.29 1640.29 -96.9639 280.748 297.021 
20033 1
15212501 -3701.62 -7036.75 1653.88 -22.6786 81.0714 84.1837 
20033.5 1
15212501 -3701.5 -6969.12 1645.25 0.242248 131.056 131.056 
20034 1
15212501 -3624.14 -6907.29 1651.57 159.171 127.241 203.779 
20034.5 1
15212501 -3525.62 -6899.88 1673.62 200.647 15.0931 201.214 
20035 1
15212501 -3584.5 -6883.88 1668.5 -113.658 30.888 117.781 
20035.5 1
15212501 -3599.12 -7199.12 1667.88 -28.7328 -619.352 620.018 
20036 1
15212501 -3567.25 -7215.25 1670.88 62.5 -31.6176 70.0423 
20036.5 1
15212501 -3570.88 -7187.38 1662 -7.45885 57.356 57.8389 
20037 1
15212501 -3529.62 -7330.62 1655.12 82.1713 -285.359 296.954 
20037.5 1
15212501 -3457.25 -7222.88 1670.62 143.601 213.79 257.541 
20038 1
15212501 -3434.25 -7014.25 1669 46.0922 418.086 420.619 
20038.5 1
15212501 -3464.14 -6970.43 1656 -60.8816 89.2493 108.037 
20039 1
15212501 -3400.38 -6951.88 1702 138.325 40.2464 144.061 
20039.5 1
15212501 -3332.88 -6864.75 1688.88 135 174.25 220.427 
20040 1
15212501 -3155.75 -6724.25 1658.12 330.457 262.127 421.797 
20040.5 1
15212501 -3277 -6906.86 1666.43 -247.955 -373.43 448.254 
20041 1
15212501 -3348 -6400.38 1645.88 -149.16 1064.04 1074.44 
20041.5 1
15212501 -3184 -5990.62 1643.12 318.447 795.631 856.993 
20042 1
15212501 -2925.12 -5204.12 1604.5 502.67 1527.18 1607.78 
20042.5 1
15212501 -2922.75 -5054.75 1585.75 4.64775 292.319 292.356 
20043 1
15212501 -3244.71 -5015.57 1576 -657.07 79.9563 661.917 
20043.5 1
15212501 -3247.12 -5141.88 1569.62 -5.02232 -263.132 263.18 
20044 1
15212501 -3386.25 -5366.12 1552.12 -262.5 -423.113 497.927 
20044.5 1
15212501 -3476.86 -5267.14 1523.29 -181.214 197.964 268.381 
20045 1
15212501 -3443.71 -5273.29 1507.86 68.3358 -12.6657 69.4996 
20045.5 1
15212501 -3444.86 -5410.14 1513.71 -2.31348 -277.039 277.048 
20046 1
15212501 -3512.12 -5434.5 1506.38 -131.126 -47.4798 139.458 
20046.5 1
15212501 -3483.43 -5498 1500.14 55.3985 -122.587 134.523 
20047 1
15212501 -3522.14 -5548.57 1494.43 -82.1959 -107.37 135.22 
20047.5 1
15212501 -3554.88 -5478.25 1504 -64.8161 139.25 153.596 
20048 1
15212501 -3577.71 -5334.57 1561.43 -44.0913 277.372 280.854 
20048.5 1
15212501 -3534.86 -5206.14 1550.71 87.6424 262.635 276.873 
20049 1
15212501 -3517 -5119.57 1534.71 35.8577 173.838 177.498 
20049.5 1
15212501 -3535 -5077.71 1521.86 -35.6436 82.8854 90.2245 
20050 1
15212501 -3561 -5104.71 1511.57 -53.9419 -56.0166 77.7662 
20050.5 1
15212501 -3503.86 -5260 1502.86 115.908 -314.981 335.631 
20051 1
15212501 -3267.38 -5536.75 1516.75 453.031 -530.172 697.366 
20051.5 1
15212501 -3041.57 -5586.71 1541.43 435.914 -96.4561 446.458 
20052 1
15212501 -3123 -5558.43 1538.57 -168.241 58.4416 178.102 
20052.5 1
15212501 -3051.29 -5537 1547.43 143.716 42.943 149.995 
20053 1
15212501 -3111.43 -5407.14 1533.14 -123.751 267.196 294.462 
20053.5 1
15212501 -3323.57 -5173.14 1529.43 -439.219 484.472 653.932 
20054 1
15212501 -3202.38 -5165.75 1554.75 237.175 14.4674 237.616 
20054.5 1
15212501 -3435.86 -5334.29 1550.29 -456.02 -329.171 562.413 
20055 1
15212501 -3458 -5244.14 1530.43 -44.3745 180.647 186.017 
20055.5 1
15212501 -3557.86 -5315.71 1504 -201.732 -144.589 248.197 
20056 1
15212501 -3599.71 -5262.71 1513.71 -84.0505 106.426 135.613 
20056.5 1
15212501 -3606.29 -5256.86 1508.86 -13.1956 11.7613 17.6764 
20057 1
15212501 -3627.57 -5237.14 1505.43 -42.0666 38.961 57.3373 
20057.5 1
15212501 -3589.29 -5143.29 1530 78.9396 193.52 209.001 
20058 1
15212501 -3562.14 -5095.86 1540.57 54.8341 95.8153 110.396 
20058.5 1
15212501 -3516.71 -5144.14 1535.14 91.222 -96.9593 133.126 
20059 1
15212501 -3581.71 -5386.43 1525.71 -125.241 -466.832 483.34 
20059.5 1
15212501 -3546 -5293.25 1518.88 68.2874 178.162 190.8 
20060 1
15212501 -3514.29 -5319.14 1520.71 62.0632 -50.671 80.1211 
20060.5 1
15212501 -3450.57 -5435.43 1522.14 127.174 -232.107 264.664 
20061 1
15212501 -3376.71 -5344 1530.86 148.606 183.961 236.485 
20061.5 1
15212501 -3470.71 -5166.57 1535.71 -187.251 353.443 399.981 
20062 1
15212501 -3483.86 -5118.29 1543 -26.0771 95.805 99.2905 
20062.5 1
15212501 -3483.29 -5112.29 1570.14 1.16144 12.1951 12.2503 
20063 1
15212501 -3517 -5288.29 1559.86 -67.9724 -354.839 361.29 
20063.5 1
15212501 -3563 -5513.43 1577.29 -93.3063 -456.679 466.114 
20064 1
15212501 -3517 -5551 1570.57 90.5512 -73.9595 116.917 
20064.5 1
15212501 -3456 -5638.14 1550.29 121.032 -172.902 211.054 
20065 1
15212501 -3342.43 -5700.29 1549.57 226.689 -124.038 258.406 
20065.5 1
15212501 -3093.67 -5590.83 1542.83 512.911 225.675 560.363 
20066 2
15242603 -2972.25 -885.75 1711 0 0 0 
15212501 -3088.33 -5476.5 1545 11.5191 246.94 247.209 
20066.5 2
15242603 -2926.29 -900 1696.57 111.564 -34.5874 116.802 
15212501 -3130.29 -5264.29 1554.86 -85.0961 430.455 438.786 
20067 2
15242603 -3162.86 -1198.57 1706.43 -463.866 -585.434 746.93 
15212501 -3334 -5134 1536.43 -399.44 255.462 474.145 
20067.5 2
15242603 -3040.43 -1776.86 1711 237.265 -1120.71 1145.55 
15212501 -3352.57 -5423.57 1531 -35.9911 -561.185 562.338 
20068 2
15242603 -2934.57 -1816.71 1711 203.571 -76.6484 217.523 
15212501 -3477.57 -5541 1528.43 -240.385 -225.824 329.82 
20068.5 2
15242603 -2866.86 -1794.71 1711 132.773 43.1373 139.605 
15212501 -3534.71 -5480 1521.29 -112.045 119.608 163.89 
20069 2
15242603 -2889.57 -1694.86 1710.71 -45.068 198.129 203.19 
15212501 -3613 -5519.86 1511.57 -155.329 -79.0816 174.301 
20069.5 2
15242603 -2803.33 -1313.83 1706.67 178.547 788.869 808.822 
15212501 -3612.5 -5891.17 1508.67 1.0352 -768.757 768.757 
20070 2
15242603 -2752.43 -1009 1706.71 106.943 640.406 649.274 
15212501 -3698.29 -6318.43 1500.86 -180.222 -897.609 915.523 
20070.5 2
15242603 -2374.86 -721.143 1705.14 734.575 560.033 923.709 
15212501 -3846 -6546.29 1496.57 -287.382 -443.302 528.304 
20071 2
15242603 -1885.43 -647.857 1685.57 952.196 142.579 962.811 
15212501 -3824.57 -6636.43 1498.29 41.6898 -175.375 180.262 
20071.5 2
15242603 -1532.43 -598.857 1649 686.77 95.3307 693.355 
15212501 -3854.71 -6722.57 1498 -58.6437 -167.593 177.557 
20072 2
15242603 -1181.43 -508.143 1597 700.599 181.066 723.619 
15212501 -3772.71 -6757.43 1493.57 163.673 -69.5751 177.847 
20072.5 2
15242603 -978.429 -462.857 1560.29 423.8 94.5422 434.217 
15212501 -3785 -6737.29 1485.57 -25.6487 42.0519 49.2566 
20073 2
15242603 -715.286 -397.143 1560.71 529.462 132.222 545.723 
15212501 -3736.43 -6745.14 1478.86 97.7292 -15.8091 98.9997 
20073.5 2
15242603 -305.571 -37.1429 1535 816.164 717.131 1086.46 
15212501 -3763.86 -6478 1472.86 -54.6386 532.157 534.955 
20074 2
15242603 -43.25 235.875 1490.5 505.436 526.046 729.514 
15212501 -3818.38 -6419 1468.88 -105.044 113.68 154.782 
20074.5 2
15242603 254.571 426.714 1435.71 587.419 376.409 697.671 
15212501 -3777.29 -6366.43 1450 81.044 103.691 131.605 
20075 2
15242603 586.714 607.286 1418.29 664.286 361.143 756.108 
15212501 -3404.71 -6022.29 1424.71 745.143 688.286 1014.38 
20075.5 2
15242603 711.571 928.286 1454.86 248.225 638.171 684.747 
15212501 -3164.14 -5466.71 1491.57 478.273 1104.52 1203.62 
20076 2
15242603 897.286 1076 1543.29 378.237 300.844 483.291 
15212501 -3027.57 -5200.14 1562 278.15 542.915 610.02 
20076.5 2
15242603 1221.14 1223.86 1527.14 652.938 298.099 717.768 
15212501 -3168 -5090 1562.14 -283.122 222.062 359.819 
20077 2
15242603 1425.71 1403.86 1482.71 427.08 375.783 568.868 
15212501 -3344.29 -5132 1543.71 -368.029 -87.6827 378.33 
20077.5 2
15242603 1639.29 1626 1479.14 443.094 460.877 639.328 
15212501 -3416.71 -5369.71 1535.43 -150.267 -493.183 515.567 
20078 2
15242603 1754.86 1630.43 1512.43 236.827 9.07494 237.001 
15212501 -3559.86 -5384.14 1528.43 -293.326 -29.5667 294.812 
20078.5 2
15242603 1961.43 1634.14 1498.86 410.679 7.38427 410.745 
15212501 -3621.57 -5399.43 1524 -122.692 -30.3891 126.4 
20079 2
15242603 2228.29 1674.86 1506.29 516.165 78.751 522.138 
15212501 -3611.14 -5308.86 1521.86 20.1713 175.187 176.344 
20079.5 2
15242603 2440.5 1720.5 1499.38 407.321 87.6063 416.636 
15212501 -3609.62 -5231.25 1514.12 2.91335 148.958 148.987 
20080 2
15242603 2292.14 1741.86 1523.14 -283.124 40.7579 286.043 
15212501 -3573.57 -5184.29 1528.86 68.8045 89.6265 112.991 
20080.5 2
15242603 2081.71 1800.43 1593.14 -427.7 119.048 443.959 
15212501 -3679.29 -4925.71 1510.29 -214.866 525.552 567.778 
20081 2
15242603 2160.29 1723.29 1603.29 160.35 -157.434 224.717 
15212501 -3683.29 -4502.86 1512.86 -8.16327 862.974 863.012 
20081.5 2
15242603 2405.29 1582.43 1580.14 504.115 -289.83 581.492 
15212501 -3651.14 -4444.29 1533.29 66.1376 120.517 137.472 
20082 2
15242603 2305.5 1430.75 1598.62 -194.136 -295.094 353.227 
15212501 -3641.88 -4393.25 1576.75 18.0309 99.2913 100.915 
20082.5 2
15242603 2212.71 1321.14 1618.43 -186.692 -220.538 288.947 
15212501 -3377.71 -4229 1597.86 531.51 330.483 625.877 
20083 2
15242603 2408.29 1255.57 1648.43 420.584 -141.014 443.594 
15212501 -3095.29 -4170.14 1630.43 607.373 126.575 620.422 
20083.5 2
15242603 2432.86 1197 1713.57 49.1429 -117.143 127.033 
15212501 -3042.14 -4044.43 1636.14 106.286 251.429 272.971 
20084 2
15242603 2384.14 1056.86 1796.57 -97.6238 -280.847 297.331 
15212501 -2931 -3890.14 1632 222.731 309.19 381.061 
20084.5 2
15242603 2533.38 1015.75 1791 288.65 -79.5109 299.401 
15212501 -2819.38 -3679.25 1630.88 215.909 407.917 461.533 
20085 2
15242603 2564.43 1041.57 1768.86 61.3707 51.0305 79.8152 
15212501 -2814 -3473.86 1643.14 10.6225 405.915 406.054 
20085.5 2
15242603 2309.14 1196.71 1740.57 -539.716 327.998 631.566 
15212501 -2861.71 -3258.71 1641.57 -100.876 454.847 465.899 
20086 2
15242603 2001 1569.25 1681.38 -610.184 737.694 957.349 
15212501 -2910.5 -3097.25 1631.5 -96.6054 319.731 334.007 
20086.5 2
15242603 1826.29 1646.57 1610.71 -348.036 154.027 380.596 
15212501 -3018 -3030.43 1628.86 -214.143 133.11 252.142 
20087 2
15242603 1726.62 1435.25 1533.75 -190.921 -404.83 447.592 
15212501 -3067.25 -2893.75 1619.38 -94.3487 261.836 278.316 
20087.5 2
15242603 1603 1269.86 1522.86 -242.402 -324.3 404.881 
15212501 -3080.29 -2783.57 1609.86 -25.5602 216.036 217.543 
20088 2
15242603 1503.29 1134.57 1509.57 -209.045 -283.618 352.333 
15212501 -3038.29 -2699.57 1605.71 88.0503 176.101 196.886 
20088.5 2
15242603 1370.71 1075.57 1530.14 -263.039 -117.063 287.912 
15212501 -2910.14 -2580 1607.71 254.252 237.245 347.749 
20089 2
15242603 1177.57 1149.57 1589.14 -393.366 150.713 421.25 
15212501 -2661 -2498.57 1600.29 507.419 165.842 533.833 
20089.5 2
15242603 1027.14 1086.14 1592 -299.063 -126.101 324.561 
15212501 -2467.57 -2295.57 1622.29 384.55 403.579 557.453 
20090 2
15242603 966.143 1015.14 1599.57 -121.032 -140.873 185.725 
15212501 -2275.71 -2112.14 1644.57 380.669 363.946 526.655 
20090.5 2
15242603 910 998.143 1547.14 -115.758 -35.0515 120.949 
15212501 -2050.29 -1986.43 1643.14 464.801 259.205 532.191 
20091 2
15242603 722.5 1091.62 1559.38 -353.107 176.049 394.561 
15212501 -1826.12 -1835.5 1640.75 422.148 284.235 508.919 
20091.5 2
15242603 667.714 1232.14 1543.29 -104.753 268.677 288.375 
15212501 -1419.29 -1804 1636.43 777.895 60.2294 780.224 
20092 2
15242603 595.286 1287.57 1589.14 -143.423 109.76 180.603 
15212501 -1096.86 -1870.71 1630 638.472 -132.107 651.996 
20092.5 2
15242603 553.714 1170.57 1603.14 -84.1527 -236.842 251.348 
15212501 -986.571 -1927.86 1627.57 223.25 -115.674 251.438 
20093 2
15242603 660.286 1074.43 1608.86 215.732 -194.621 290.547 
15212501 -824.857 -1493.43 1623.71 327.357 879.41 938.363 
20093.5 2
15242603 724.429 1029.14 1600.86 130.372 -92.0441 159.59 
15212501 -678.857 -1238.57 1618.14 296.748 518.002 596.981 
20094 3
15245400 -679.167 77.8333 781.333 0 0 0 
15242603 729.5 1311.75 1568.88 10.0424 559.618 559.708 
15212501 -469.75 -961 1606.75 414.074 549.646 688.163 
20094.5 3
15245400 -464.857 308.571 823.286 492.666 530.432 723.932 
15242603 732 1648 1759 5 672.5 672.519 
15212501 -113.571 -675 1580.57 712.357 572 913.585 
20095 3
15245400 -18.8571 501.143 1018.14 917.695 396.238 999.584 
15242603 897.429 1746 1745.86 340.388 201.646 395.633 
15212501 252 -486 1539.57 752.205 388.889 846.786 
20095.5 3
15245400 528.571 684.857 1325 1133.39 380.361 1195.51 
15242603 965 1840.86 1667.14 139.899 196.392 241.126 
15212501 499.286 -111.714 1483.14 511.979 774.919 928.774 
20096 3
15245400 759.571 788.429 1365.29 467.611 209.659 512.462 
15242603 1005.71 1896.86 1615.86 82.4176 113.36 140.154 
15212501 719.286 39.8571 1444.57 445.344 306.825 540.808 
20096.5 3
15245400 913 927.857 1385.29 301.431 273.926 407.304 
15242603 1156.71 1992.43 1601.43 296.66 187.763 351.087 
15212501 1097.14 255.286 1394.29 742.352 423.239 854.528 
20097 3
15245400 1050.86 1078 1366.86 267.165 290.975 395.023 
15242603 1215.71 2197.71 1596.29 114.341 397.841 413.946 
15212501 1354 413.571 1368 497.785 306.755 584.713 
20097.5 3
15245400 1302 1157.86 1415.86 485.77 154.463 509.736 
15242603 1413.14 2207 1601.29 381.873 17.9608 382.296 
15212501 1562.71 522 1371.29 403.703 209.726 454.93 
20098 3
15245400 1582.14 1279.14 1544.29 572.889 248.028 624.276 
15242603 1671.86 2182 1609.57 529.068 -51.1247 531.532 
15212501 1668.57 612.714 1379.14 216.477 185.51 285.09 
20098.5 3
15245400 1570.71 1276.14 1552.29 -23.76 -6.23701 24.565 
15242603 1772.43 2248.14 1606 209.088 137.511 250.254 
15212501 1707.71 589 1411.29 81.3781 -49.302 95.1477 
20099 3
15245400 1277.43 1067.14 1421.43 -609.742 -434.511 748.722 
15242603 1792 2232.86 1605.86 40.689 -31.779 51.6285 
15212501 1731.29 728.714 1399.57 49.005 290.466 294.571 
20099.5 3
15245400 1284.86 1080.57 1414.43 14.9168 26.965 30.8159 
15242603 1594.29 2029.29 1598.29 -397.017 -408.778 569.844 
15212501 1687.29 691.143 1369.43 -88.3534 -75.4446 116.182 
20100 3
15245400 1485.88 1118.38 1444.5 382.163 71.8699 388.862 
15242603 1223.75 1626 1564 -704.441 -766.703 1041.19 
15212501 1492.75 471.75 1434 -369.84 -417.097 557.451 
20100.5 3
15245400 1947.14 1394.29 1559.14 926.241 554.038 1079.3 
15242603 1184.29 1473.43 1572.29 -79.2456 -306.368 316.451 
15212501 1461.29 828.857 1433.14 -63.1813 717.083 719.861 
20101 3
15245400 2123.14 1657.14 1602.14 363.636 543.093 653.591 
15242603 1055.14 1338.86 1591.14 -266.824 -278.04 385.359 
15212501 1274.43 854.714 1418.57 -386.068 53.4238 389.747 
20101.5 3
15245400 1872.75 1931.5 1587.12 -496.811 544.359 736.986 
15242603 1135.75 1312.25 1586.38 159.935 -52.7919 168.422 
15212501 1371.88 852.375 1405.88 193.346 -4.64144 193.402 
20102 3
15245400 1780.86 2012.43 1544.71 -184.154 162.182 245.389 
15242603 1347 1311.43 1569.86 423.347 -1.64615 423.35 
15212501 1383 772.857 1394 22.2946 -159.354 160.906 
20102.5 3
15245400 1763 1895.29 1528.14 -34.8772 -228.795 231.438 
15242603 1851.14 1301.29 1561 984.654 -19.8103 984.853 
15212501 1439.71 925.143 1385.57 110.77 297.433 317.39 
20103 3
15245400 1669.14 1745.86 1534.57 -188.847 -300.661 355.05 
15242603 2435.14 1462.43 1617.43 1175.05 324.231 1218.96 
15212501 1506.29 1226.71 1384.71 133.947 606.784 621.392 
20103.5 3
15245400 1790.71 1763.86 1533 240.26 35.5731 242.879 
15242603 2722.71 1812.14 1546 568.323 691.135 894.795 
15212501 1816.43 1244.86 1397.57 612.931 35.8554 613.978 
20104 3
15245400 1935.86 1712.14 1528 300.503 -107.069 319.007 
15242603 2896 1809.86 1550.86 358.77 -4.73233 358.801 
15212501 2249.29 1218.14 1480.43 896.185 -55.3091 897.89 
20104.5 3
15245400 2287.62 1549.62 1502.75 689.741 -318.662 759.795 
15242603 3260.88 1833.12 1488.62 715.441 45.6232 716.894 
15212501 2428.25 896 1504.12 350.91 -631.653 722.581 
20105 3
15245400 2738.86 1474.71 1463 861.13 -142.959 872.916 
15242603 3673.14 1624 1483.14 786.771 -399.094 882.204 
15212501 2579.43 607 1496.71 288.509 -551.527 622.43 
20105.5 3
15245400 3000.5 1357.17 1422.83 532.878 -239.405 584.186 
15242603 3958.17 1306.5 1492.5 580.497 -646.64 868.976 
15212501 2753.17 572.5 1575.17 353.845 -70.2648 360.754 
20106 3
15245400 3132.17 1327.5 1425.5 264.391 -59.5716 271.019 
15242603 4112.5 730.167 1616 309.906 -1157.3 1198.07 
15212501 3116.67 416.167 1756.83 729.92 -313.922 794.563 
20106.5 3
15245400 3310.29 1232 1436.71 374.987 -201.053 425.485 
15242603 4372.43 281.857 1788.43 547.218 -943.81 1090.97 
15212501 3332.86 319.429 1756.14 455.138 -203.659 498.626 
20107 3
15245400 3475.57 1100.29 1495.57 330.571 -263.429 422.696 
15242603 4613.71 51.2857 1778 482.571 -461.143 667.479 
15212501 3433.57 366.143 1745.57 201.429 93.4286 222.041 
20107.5 3
15245400 3780.57 1080.71 1549.43 601.578 -38.6024 602.815 
15242603 4848.71 -105.571 1728.71 463.511 -309.383 557.279 
15212501 3546.43 396.857 1758.29 222.598 60.5804 230.694 
20108 3
15245400 4110 937.429 1613.43 642.161 -279.309 700.275 
15242603 5201.29 -165.286 1649.29 687.274 -116.402 697.061 
15212501 3649.43 445.286 1777.57 200.78 94.4027 221.866 
20108.5 3
15245400 4359.57 685.429 1600.43 480.87 -485.549 683.369 
15242603 5653.14 -406.714 1665.14 870.63 -465.18 987.112 
15212501 3924.43 320 1739 529.865 -241.398 582.263 
20109 3
15245400 4686.43 456.143 1574.43 653.714 -458.571 798.517 
15242603 5985.71 -645.429 1655.71 665.143 -477.429 818.751 
15212501 4271.29 -25.5714 1711.71 693.714 -691.143 979.244 
20109.5 3
15245400 5066 106 1546.43 742.801 -685.211 1010.58 
15242603 6274.14 -792.143 1661.43 564.439 -287.112 633.266 
15212501 4611.57 -325 1704.71 665.921 -585.966 887.021 
20110 3
15245400 5440.29 -123.429 1533.43 766.979 -470.141 899.605 
15242603 6497.86 -1108.43 1676.71 458.431 -648.126 793.868 
15212501 4957.57 -604.286 1674.43 709.016 -572.307 911.175 
20110.5 3
15245400 5782.57 -367.714 1531.57 677.793 -483.734 832.708 
15242603 6717.86 -1460 1660 435.644 -696.181 821.251 
15212501 5406.86 -829.714 1654.14 889.675 -446.393 995.383 
20111 3
15245400 6133.17 -605.667 1541.83 715.5 -485.617 864.734 
15242603 7038.5 -1802.33 1674.17 654.373 -698.639 957.236 
15212501 5763 -1147 1658.67 726.822 -647.522 973.424 
20111.5 3
15245400 6422.17 -883.333 1530 621.505 -597.133 861.88 
15242603 7337.17 -2269 1676.67 642.294 -1003.58 1191.52 
15212501 6098.67 -1426 1657.17 721.864 -600 938.663 
20112 3
15245400 6716.86 -1258.71 1535 588.205 -749.263 952.565 
15242603 7517.14 -2603 1605.86 359.234 -666.667 757.294 
15212501 6356 -1716.29 1676.86 513.639 -579.413 774.303 
20112.5 3
15245400 7141.57 -1730.29 1538.14 815.191 -905.128 1218.11 
15242603 7702.14 -3006.43 1533.14 355.086 -774.335 851.869 
15212501 6590.86 -2103.71 1641.43 450.781 -743.625 869.587 
20113 3
15245400 7425 -2036.67 1555.33 594.19 -642.308 874.998 
15242603 7825.67 -3407 1507.17 258.96 -839.772 878.793 
15212501 6898.67 -2373.17 1585.33 645.303 -564.89 857.622 
20113.5 3
15245400 7759.43 -2321.57 1554 674.251 -574.405 885.751 
15242603 7958.86 -3762.29 1484.86 268.529 -716.302 764.981 
15212501 7139.57 -2649.71 1572.57 485.695 -557.556 739.438 
20114 3
15245400 7888.14 -2621.29 1534.57 251.395 -585.379 637.078 
15242603 8277.57 -4064.14 1480 622.489 -589.565 857.367 
15212501 7367.86 -3090.86 1593.43 445.871 -861.607 970.138 
20114.5 3
15245400 8052.14 -2886 1538.86 314.176 -507.115 596.551 
15242603 8558.14 -4385.43 1542.43 537.493 -615.49 817.145 
15212501 7602.57 -3346.57 1589.14 449.644 -489.874 664.949 
20115 3
15245400 8375.29 -3296.71 1533 626.246 -795.958 1012.78 
15242603 8903.57 -4687.14 1534.57 669.435 -584.718 888.841 
15212501 7827.86 -3759.57 1606.29 436.6 -800.388 911.724 
20115.5 3
15245400 8674.71 -3670.57 1521.71 585.966 -731.619 937.348 
15242603 9294 -4861.57 1566.14 764.048 -341.347 836.832 
15212501 8143 -4078.57 1571.71 616.718 -624.266 877.524 
20116 3
15245400 8984.29 -3999.14 1551.43 619.143 -657.143 902.87 
15242603 9605.43 -5105.71 1630.86 622.857 -488.286 791.438 
15212501 8481 -4368.29 1556.71 676 -579.429 890.345 
20116.5 3
15245400 9190.83 -4136.5 1551.33 439.463 -292.249 527.766 
15242603 9891.5 -5354.17 1613.67 608.663 -528.622 806.171 
15212501 8831.5 -4730.5 1574.67 745.745 -770.669 1072.41 
20117 3
15245400 9451.29 -4333.29 1547.14 561.32 -424.107 703.525 
15242603 10146.9 -5544.86 1608.29 550.339 -410.971 686.855 
15212501 9134.86 -4864.29 1601.71 653.787 -288.331 714.543 
20117.5 3
15245400 9708.62 -4647.62 1521.12 485.546 -593.093 766.495 
15242603 10398.6 -5929 1594.62 475.034 -724.798 866.596 
15212501 9407.12 -5194.38 1591.75 513.713 -622.81 807.337 
20118 3
15245400 9967.29 -4908.57 1495.86 507.178 -511.66 720.434 
15242603 10715.3 -6222.14 1554 620.903 -574.79 846.111 
15212501 9709.71 -5440.43 1588.71 593.312 -482.458 764.713 
20118.5 3
15245400 10304.4 -5185.57 1475.14 692.285 -568.789 895.979 
15242603 11073.9 -6433.29 1532.29 736.286 -433.558 854.453 
15212501 9984.43 -5654.57 1553.57 564.095 -439.718 715.231 
20119 3
15245400 10607 -5398.57 1450.57 602.732 -424.303 737.102 
15242603 11341.7 -6855.43 1629.43 533.58 -840.922 995.92 
15212501 10283.4 -5935 1551.29 595.618 -558.623 816.59 
20119.5 3
15245400 10945.4 -5623.29 1460.43 671.485 -445.862 806.03 
15242603 11675.1 -7190.29 1666.29 661.565 -664.399 937.6 
15212501 10688.3 -6107.86 1577.43 803.288 -342.971 873.442 
20120 3
15245400 11310 -5865.29 1480.86 739.496 -490.872 887.586 
15242603 12097.1 -7348 1686.14 855.984 -319.907 913.81 
15212501 11001.1 -6358.43 1591.29 634.599 -508.258 813.045 
20120.5 3
15245400 11725.7 -6204.29 1527.86 836.447 -682.093 1079.3 
15242603 12397 -7455.86 1677 603.334 -217.016 641.177 
15212501 11357.7 -6681.71 1593.29 717.448 -650.474 968.425 
20121 3
15245400 12129.7 -6458.43 1578.86 811.245 -510.327 958.411 
15242603 12654.6 -7505.86 1654.86 517.212 -100.402 526.867 
15212501 11700.1 -6966 1613.29 687.608 -570.855 893.689 
20121.5 3
15245400 12525.9 -6669.57 1601.71 806.808 -430.026 914.255 
15242603 12911 -7578.43 1649.43 522.258 -147.803 542.77 
15212501 12064.7 -7235.86 1666.71 742.508 -549.607 923.789 
20122 3
15245400 12839.1 -6883.86 1612.29 619.142 -423.49 750.12 
15242603 13200.6 -7744.43 1670.71 572.276 -328.063 659.64 
15212501 12417.6 -7314.57 1719.71 697.346 -155.562 714.487 
20122.5 3
15245400 13082.1 -7080.38 1595.38 466.376 -377.194 599.818 
15242603 13434.8 -8002 1665.88 449.479 -494.379 668.163 
15212501 12696.6 -7456.88 1701 535.611 -273.135 601.234 
20123 3
15245400 13324.1 -7266.29 1566.71 481.149 -369.604 606.722 
15242603 13655.4 -8214.14 1695.29 438.725 -421.755 608.57 
15212501 12948.1 -7614.43 1732.57 500.036 -313.228 590.04 
20123.5 3
15245400 13539 -7489.14 1545.57 455.206 -472.155 655.853 
15242603 13854.3 -8479.14 1692.71 421.308 -561.441 701.937 
15212501 13131.3 -7810 1683.14 388.015 -414.346 567.66 
20124 3
15245400 13742.7 -7714 1518.14 418.304 -461.719 623.027 
15242603 14038.6 -8772.29 1640.86 378.41 -601.936 711 
15212501 13313.1 -8090 1672.57 373.423 -574.949 685.573 
20124.5 3
15245400 13970.5 -8041.88 1503.12 430.597 -619.802 754.697 
15242603 14242.1 -9041.12 1670.62 384.789 -508.203 637.443 
15212501 13511.4 -8340.12 1640.38 374.73 -472.826 603.313 
20125 3
15245400 14126.7 -8364 1496.29 302.155 -623.066 692.466 
15242603 14466.4 -9377.71 1656.29 433.856 -651.043 782.361 
15212501 13689.3 -8613.43 1629.57 344.121 -528.634 630.772 
20125.5 3
15245400 14379.3 -8676.43 1527.71 513.357 -635.017 816.567 
15242603 14644.9 -9747 1665.57 362.66 -750.581 833.603 
15212501 13926 -8910.29 1647.57 481.127 -603.368 771.71 
20126 3
15245400 14619.4 -9125.86 1553.57 486.119 -909.774 1031.5 
15242603 14867.1 -10171 1653.29 449.971 -858.3 969.099 
15212501 14137.6 -9264 1672 428.282 -716.021 834.333 
20126.5 3
15245400 14919.7 -9532.71 1610 612.828 -830.321 1031.98 
15242603 15086.4 -10409.7 1677.43 447.522 -487.172 661.523 
15212501 14370.1 -9653.29 1699.29 474.636 -794.461 925.444 
20127 3
15245400 15121.8 -9808.75 1589.88 408.153 -557.648 691.057 
15242603 15258.8 -10706.5 1699.12 348.124 -599.567 693.304 
15212501 14582.5 -10109 1695.5 429.004 -920.635 1015.68 
20127.5 3
15245400 15332.9 -10101.9 1599.29 418.034 -580.41 715.282 
15242603 15448.1 -11054.4 1661.86 375.035 -688.967 784.428 
15212501 14778.7 -10536.4 1704.14 388.543 -846.393 931.315 
20128 3
15245400 15525.6 -10419.3 1599 387.755 -638.689 747.18 
15242603 15707.4 -11409.6 1630.86 521.702 -714.573 884.753 
15212501 14973.9 -10812.3 1680.57 392.642 -555.045 679.884 
20128.5 3
15245400 15707.2 -10750.6 1583.12 363.357 -662.679 755.759 
15242603 16053.4 -11770.4 1614.75 691.893 -721.607 999.716 
15212501 15278 -11155.4 1683.88 608.286 -686.179 916.98 
20129 3
15245400 15978 -11072.3 1532 540.419 -642.037 839.205 
15242603 16433.6 -12082.6 1610.43 758.875 -623.147 981.938 
15212501 15523.3 -11426.6 1653 489.592 -541.31 729.875 
20129.5 3
15245400 16186.9 -11375.2 1523.25 419.428 -608.362 738.934 
15242603 16856.9 -12250.1 1571 850.007 -336.453 914.173 
15212501 15767.4 -11697.5 1645 490.139 -544.033 732.263 
20130 3
15245400 16494.4 -11525.4 1513.86 604.231 -295.046 672.419 
15242603 17272 -12443.3 1513.71 815.57 -379.491 899.537 
15212501 16116.9 -12038.6 1624 686.605 -670.081 959.394 
20130.5 3
15245400 16796.7 -11812.9 1506.71 629.762 -598.81 869.007 
15242603 17696.9 -12630.6 1522.43 885.119 -390.179 967.303 
15212501 16429.3 -12378.6 1647.86 650.893 -708.333 961.976 
20131 3
15245400 17093.4 -12001.8 1478.38 592.137 -377.032 701.982 
15242603 18174.9 -12772 1599 954.127 -282.293 995.012 
15212501 16831.6 -12576.2 1529.12 803.072 -394.568 894.768 
20131.5 3
15245400 17515.9 -12197.3 1416.57 833.298 -385.672 918.22 
15242603 18634.9 -12923.4 1624.14 907.263 -298.676 955.161 
15212501 17258.3 -12781.1 1472.43 841.54 -404.128 933.546 
20132 3
15245400 17872.9 -12435.7 1441.14 721.212 -481.674 867.27 
15242603 19051.6 -13011 1631 841.847 -176.912 860.235 
15212501 17711.3 -12913 1505 915.152 -266.378 953.131 
20132.5 3
15245400 18027.5 -12409.6 1443.38 297.963 50.2684 302.174 
15242603 19414.5 -13149.6 1655.88 699.284 -267.1 748.559 
15212501 18123.8 -13028.6 1570.75 794.729 -222.784 825.365 
20133 3
15245400 18299 -12345.3 1461.83 549.595 130.145 564.794 
15242603 19733.5 -13350.2 1691.67 645.749 -405.955 762.752 
15212501 18435.8 -13101.8 1606.67 631.748 -148.195 648.897 
20133.5 3
15245400 18491.6 -12529.5 1499.62 386.022 -369.071 534.066 
15242603 20028.9 -13554 1718.38 591.934 -408.484 719.197 
15212501 18741.2 -13185.6 1630.62 612.057 -167.919 634.674 
20134 3
15245400 18804.9 -12657.7 1533.14 593.243 -242.83 641.017 
15242603 20283.9 -13852.9 1692.14 482.921 -566.017 744.035 
15212501 19004.7 -13151 1652.43 498.985 65.5777 503.276 
20134.5 2
15242603 20526 -14156.7 1648 510.85 -641.049 819.702 
15212501 19368.7 -13185.7 1643.57 767.932 -73.2369 771.417 
20135 2
15242603 20851.1 -14428.6 1597 664.914 -555.945 866.709 
15212501 19653.1 -13419 1639.86 581.654 -477.067 752.272 
20135.5 2
15242603 21175.4 -14664.5 1570.25 629.577 -458.114 778.611 
15212501 19923.8 -13789.9 1649.75 525.451 -720.146 891.464 
20136 2
15242603 21511.7 -15006 1588.29 644.328 -654.215 918.235 
15212501 20114.7 -14160.6 1634.86 365.832 -710.146 798.837 
20136.5 2
15242603 21884 -15211.9 1571 777.214 -429.764 888.121 
15212501 20376.6 -14397.4 1665.29 546.675 -494.483 737.134 
20137 2
15242603 22273.1 -15634.9 1549.14 804.014 -873.967 1187.54 
15212501 20579.3 -14676 1641.86 418.831 -575.561 711.821 
20137.5 2
15242603 22575.9 -15741.1 1663.88 588.973 -206.747 624.206 
15212501 20918.4 -14827.6 1627.62 659.707 -294.99 722.656 
20138 2
15242603 22982.1 -15808 1638.71 793.492 -130.615 804.17 
15212501 21496.4 -14797.7 1620 1129.01 58.4194 1130.52 
20138.5 2
15242603 23426.9 -15932 1639.43 920.734 -256.729 955.856 
15212501 21969 -14861.6 1620.43 978.409 -132.209 987.301 
20139 2
15242603 23730.6 -16093.3 1634.86 600.226 -318.746 679.61 
15212501 22347.7 -15004.7 1599 748.447 -282.891 800.125 
20139.5 2
15242603 24089.1 -16102 1578 724.387 -17.6046 724.601 
15212501 22757.7 -15173.3 1585.29 828.283 -340.548 895.559 
20140 2
15242603 24529.7 -16217.1 1603.14 899.125 -234.985 929.325 
15212501 23060.7 -15242.7 1575.57 618.367 -141.691 634.393 
20140.5 2
15242603 24924.1 -16354.7 1589 771.876 -269.22 817.479 
15212501 23474.9 -15371.7 1558.86 810.456 -252.446 848.862 
20141 2
15242603 25301.1 -16529.1 1553 720.841 -333.515 794.257 
15212501 23897 -15480.9 1505.29 807.157 -208.686 833.698 
20141.5 2
15242603 25701.6 -16792.1 1530 823.927 -541.152 985.749 
15212501 24326.7 -15526.7 1506.86 884.186 -94.3563 889.206 
20142 2
15242603 26056.6 -17102.1 1547.14 736.515 -643.154 977.804 
15212501 24783.3 -15720.4 1533.43 947.244 -401.897 1028.98 
20142.5 2
15242603 26443.6 -17333.1 1612.14 775.551 -462.926 903.205 
15212501 25349.1 -16015.9 1538.71 1133.98 -592.041 1279.23 
20143 2
15242603 26724.9 -17543.7 1651.71 571.719 -427.991 714.17 
15212501 25697.7 -16147.6 1556.57 708.479 -267.712 757.371 
20143.5 2
15242603 26891.8 -17749.5 1672.25 310.21 -382.501 492.481 
15212501 26142.6 -16342.1 1581.88 826.972 -361.624 902.582 
20144 2
15242603 27087.3 -17848.7 1664 393.528 -199.531 441.222 
15212501 26526.5 -16601.7 1541.67 772.384 -522.217 932.356 
20144.5 2
15242603 27284.1 -17933.8 1669 393.583 -170.167 428.794 
15212501 26837.5 -16802.6 1588.62 622 -401.917 740.555 
20145 2
15242603 27510.1 -18032.3 1691.71 446.676 -194.735 487.279 
15212501 27195.6 -17025.7 1626.43 707.651 -440.888 833.758 
20145.5 2
15242603 27681 -18016.6 1683.29 361.985 33.293 363.513 
15212501 27567.3 -17170 1605.71 787.53 -305.69 844.778 
20146 2
15242603 28046.4 -17959.9 1719.14 762.899 118.401 772.032 
15212501 27800.7 -17224.9 1568.71 487.325 -114.524 500.601 
20146.5 2
15242603 28300 -18082.4 1713.14 507.143 -245.143 563.284 
15212501 28193.3 -17295.7 1550.14 785.143 -141.714 797.83 
20147 2
15242603 28511.4 -18163.5 1670 398.07 -152.677 426.345 
15212501 28475.2 -17390 1547.62 531.006 -177.563 559.907 
20147.5 2
15242603 28854.3 -18287.9 1594.29 639.759 -232.01 680.529 
15212501 28775 -17520.1 1538.14 559.235 -242.804 609.67 
20148 2
15242603 29136.6 -18308.6 1560.86 577.271 -42.3605 578.824 
15212501 29080.1 -17622.1 1536.29 624.014 -208.589 657.954 
20148.5 2
15242603 29457.6 -18381.3 1516 643.287 -145.72 659.585 
15212501 29422.1 -17608.3 1514.57 685.371 27.7698 685.933 
20149 2
15242603 29885.9 -18479.1 1474.29 874.052 -199.708 896.577 
15212501 29728.9 -17610.7 1481 625.948 -4.95627 625.967 
20149.5 2
15242603 30365 -18740.6 1414.43 977.843 -533.528 1113.92 
15212501 30047.1 -17664.1 1462.86 649.563 -109.038 658.651 
20150 2
15242603 30625.9 -18837 1381.86 538.961 -199.233 574.606 
15212501 30373.9 -17676.7 1430.43 675.03 -25.974 675.529 
20150.5 2
15242603 31037.4 -19014.5 1374.62 799.064 -344.66 870.226 
15212501 30802.1 -17734.4 1386.38 831.588 -111.963 839.091 
20151 2
15242603 31436 -18990.6 1372.14 756.404 45.4053 757.766 
15212501 31246 -17833 1394.71 842.268 -187.144 862.808 
20151.5 2
15242603 31694 -18923.9 1363.29 529.774 136.99 547.199 
15212501 31536.3 -17893.4 1407.57 596.069 -124.083 608.847 
20152 2
15242603 32046.6 -18931.4 1435.86 743.822 -15.9735 743.993 
15212501 31867.7 -18101.4 1352.71 699.216 -438.819 825.509 
20152.5 2
15242603 32325.3 -19106.1 1453.43 578.245 -362.478 682.465 
15212501 32251.6 -18206.9 1328.29 796.384 -218.731 825.876 
20153 2
15242603 32739.8 -19387.2 1598.5 798.582 -541.632 964.935 
15212501 32889.2 -18295.8 1408.5 1228.67 -171.277 1240.55 
20153.5 2
15242603 33230.7 -19648.7 1704.57 926.348 -493.329 1049.52 
15212501 33338.6 -18479.1 1458.71 847.776 -346.024 915.673 
20154 2
15242603 33571.9 -19818.4 1719.43 709.237 -352.836 792.155 
15212501 33610 -18574.9 1501.86 564.301 -198.99 598.358 
20154.5 2
15242603 33847.4 -19861.3 1703.86 572.914 -89.1001 579.801 
15212501 33887.7 -18686.6 1521.29 577.369 -232.254 622.332 
20155 2
15242603 34228.4 -19784.4 1717.5 752.859 151.997 768.049 
15212501 34176.1 -18801.4 1542.75 569.982 -226.885 613.478 
20155.5 2
15242603 34632.9 -19802.6 1734.14 791.55 -35.6094 792.351 
15212501 34514 -18903.4 1559.71 661.204 -199.713 690.707 
20156 2
15242603 34908.3 -19832.4 1726.14 578.631 -62.7251 582.021 
15212501 34808.1 -18994.9 1578.43 617.947 -192.077 647.111 
20156.5 2
15242603 35243.5 -19872.5 1741.38 643.406 -76.9125 647.986 
15212501 35138.2 -19061.2 1584.25 633.603 -127.434 646.291 
20157 2
15242603 35621.6 -20048.1 1697.43 762.241 -354.119 840.483 
15212501 35433.9 -19159 1595.14 595.982 -197.077 627.721 
20157.5 2
15242603 36122.5 -20261.9 1706.5 997.866 -425.761 1084.9 
15212501 35769.2 -19419 1580.5 668.113 -517.928 845.355 
20158 2
15242603 36461.3 -20422.6 1708.29 681.661 -323.333 754.458 
15212501 36193.1 -19625 1550 852.903 -414.487 948.284 
20158.5 2
15242603 36763 -20585.1 1766.12 597.454 -321.888 678.648 
15212501 36657.1 -19731.9 1566 918.777 -211.634 942.836 
20159 2
15242603 37035.7 -20822.7 1777.57 526.475 -458.667 698.249 
15212501 37071.3 -19785.3 1590.57 799.538 -103.109 806.159 
20159.5 2
15242603 37358.3 -20966 1794.14 669.235 -297.273 732.289 
15212501 37442.3 -19907.1 1615 769.71 -252.816 810.166 
20160 2
15242603 37710.4 -21083.4 1804 720.019 -240.031 758.974 
15212501 37645.6 -20045.4 1639.5 415.827 -282.683 502.814 
20160.5 2
15242603 38015.9 -21313 1827.71 593.169 -445.874 742.06 
15212501 37983 -20241 1661.43 655.097 -379.854 757.259 
20161 2
15242603 38389.1 -21321.8 1805.88 764.893 -17.9303 765.103 
15212501 38302.2 -20361.5 1662.5 654.201 -246.926 699.251 
20161.5 2
15242603 38745.8 -21294.1 1795.25 692.476 53.6408 694.55 
15212501 38556 -20566.5 1672.25 492.718 -398.058 633.421 
20162 2
15242603 39068.9 -21380.3 1794.57 643.64 -171.635 666.131 
15212501 38844.3 -20699.3 1668.29 574.274 -264.513 632.264 
20162.5 2
15242603 39542.6 -21417 1767 934.453 -72.4148 937.255 
15212501 39231.8 -20863.2 1668.75 764.229 -323.401 829.84 
20163 2
15242603 39813.8 -21457.8 1782.62 539.016 -81.0139 545.07 
15212501 39400.6 -21027.2 1655.62 335.736 -326.044 467.999 
20163.5 2
15242603 40125 -21594.6 1776.5 636.503 -279.908 695.331 
15212501 39568.5 -21153.5 1677.5 343.303 -258.18 429.55 
20164 2
15242603 40672.8 -22242 1719.25 1086.81 -1284.47 1682.56 
15212501 39735.5 -21320.2 1703.5 331.349 -330.853 468.248 
20164.5 2
15242603 41062.9 -22385.3 1689.14 769.442 -282.615 819.703 
15212501 40152.7 -21993.6 1768.14 822.908 -1328.05 1562.34 
20165 2
15242603 41457.6 -22416.3 1702.43 852.515 -66.9546 855.14 
15212501 40689.1 -22249.3 1734.86 1158.59 -552.299 1283.5 
20165.5 2
15242603 41781.8 -22464.1 1641.75 639.405 -94.3576 646.33 
15212501 41043.5 -22455.2 1726 698.929 -406.241 808.415 
20166 2
15242603 42113 -22571.4 1571.43 666.499 -215.903 700.596 
15212501 41298.9 -22710.7 1696.57 513.797 -514.013 726.771 
20166.5 2
15242603 42434.4 -22688.1 1596.75 645.331 -234.33 686.559 
15212501 41523.5 -22816 1665.62 451.09 -211.417 498.176 
20167 2
15242603 42747.4 -22890.1 1666.71 633.712 -408.943 754.205 
15212501 41803.3 -23113.1 1629.43 566.368 -601.504 826.184 
20167.5 2
15242603 43155.8 -23059.2 1629.62 783.726 -324.582 848.281 
15212501 42279.6 -23157.4 1612.88 914.279 -84.8985 918.212 
20168 2
15242603 43561.4 -23194 1622 781.654 -259.634 823.646 
15212501 42680.1 -23151.9 1587.57 771.711 10.6317 771.784 
20168.5 2
15242603 43970.6 -23314.6 1622 831.591 -245.064 866.949 
15212501 43018.7 -23370.9 1678.14 688.153 -445.122 819.566 
20169 2
15242603 44347.2 -23376.2 1623.75 740.036 -121.176 749.892 
15212501 43462 -23491.8 1675.38 870.895 -237.511 902.701 
20169.5 2
15242603 44695.6 -23508.6 1620.71 724.161 -275.097 774.653 
15212501 43774 -23720.6 1674.71 648.649 -475.72 804.397 
20170 2
15242603 45024.6 -23589.8 1684.12 659.426 -162.683 679.197 
15212501 44098.1 -23898.1 1711.38 649.549 -355.819 740.622 
20170.5 2
15242603 45367 -23540 1684.29 677.97 98.5149 685.09 
15212501 44365.9 -23919 1686.14 530.163 -41.3366 531.772 
20171 2
15242603 45718.6 -23510.9 1697.38 710.354 58.8384 712.786 
15212501 44731.4 -24074.2 1656.62 738.42 -313.636 802.267 
20171.5 2
15242603 45989.3 -23530 1776.43 538.093 -38.0219 539.435 
15212501 45101.1 -24097.1 1666 735.125 -45.5126 736.532 
20172 2
15242603 46301.8 -23453.8 1772.25 626.181 152.806 644.556 
15212501 45343.2 -24106.5 1662.88 485.185 -18.7518 485.547 
20172.5 2
15242603 46594 -23414.3 1805 575.295 77.6856 580.517 
15212501 45564.9 -24137.4 1661.57 436.235 -60.883 440.463 
20173 2
15242603 46859.6 -23576 1775.5 545.431 -332.062 638.561 
15212501 45825.6 -24118.8 1662.12 535.458 38.3544 536.829 
20173.5 2
15242603 47137.1 -23680.4 1761.62 522.599 -196.563 558.343 
15212501 46041.6 -24071.5 1698 406.78 88.9831 416.398 
20174 2
15242603 47382.9 -23619.6 1757.43 494.431 122.341 509.342 
15212501 46293.3 -24120.4 1708.29 506.36 -98.4478 515.841 
20174.5 2
15242603 47376.7 -24030.7 1758 -13.1539 -880.392 880.49 
15212501 46547 -24235.6 1713 543.285 -246.559 596.616 
20175 2
15242603 46471.9 -24733.9 1758 -1854.22 -1440.87 2348.24 
15212501 46808.1 -24040.3 1716.43 535.129 400.176 668.209 
20175.5 2
15242603 45128.9 -24429.4 1723 -2602.68 590.082 2668.73 
15212501 47072.5 -24023.2 1688.12 512.32 33.0149 513.383 
20176 2
15242603 44761.4 -23464.6 1705.75 -722.004 1895.38 2028.24 
15212501 47268 -24064.2 1689.5 384.086 -80.5501 392.442 
20176.5 2
15242603 43515.9 -23134.6 1706 -2481.11 657.477 2566.75 
15212501 47081 -24160.9 1733.29 -372.51 -192.445 419.283 
20177 1
15212501 46587.4 -24310 1760.62 -1015.69 -306.878 1061.04 
20177.5 1
15212501 45950.1 -23972.8 1789 -1239.79 656.128 1402.7 
20178 1
15212501 45600.6 -23684.6 1784.12 -678.641 559.466 879.52 
20178.5 1
15212501 45309.6 -23456.1 1773.14 -590.372 463.453 750.552 
20179 1
15212501 44984.9 -23481 1767.88 -658.613 -50.4202 660.541 
20179.5 1
15212501 44381.3 -23412.1 1769.14 -1176.59 134.224 1184.22 
20180 1
15212501 43874.6 -23193.3 1745.86 -1053.46 455.004 1147.52 
20180.5 1
15212501 43132.4 -23430.9 1691.5 -1475.54 -472.345 1549.3 
20181 1
15212501 42389.9 -23174.4 1652.43 -1467.43 506.811 1552.48 
20181.5 1
15212501 41894.4 -22873 1668.12 -987.016 600.455 1155.31 
20182 1
15212501 41496 -22750.4 1658.29 -791.998 243.681 828.638 
20182.5 1
15212501 40990.9 -22484 1670.12 -1039.35 548.207 1175.07 
20183 1
15212501 40581 -22431.1 1667.71 -813.244 104.875 819.978 
20183.5 1
15212501 40163 -22258.3 1685.71 -895.075 370.144 968.589 
20184 1
15212501 39810.6 -21949.9 1750 -691.036 604.762 918.296 
20184.5 1
15212501 39298.8 -21750.8 1795 -984.272 382.898 1056.13 
20185 1
15212501 38687.6 -21533.7 1820.71 -1177.61 418.181 1249.65 
20185.5 1
15212501 38300 -21291.4 1824.29 -814.226 509.004 960.233 
20186 1
15212501 37782.4 -21101.9 1806.5 -997.351 365.228 1062.12 
20186.5 1
15212501 37335.1 -20939.4 1786.71 -892.679 324.244 949.742 
20187 1
15212501 37017.9 -20672.3 1773.86 -652.851 549.677 853.44 
20187.5 1
15212501 36687 -20316.7 1740.86 -690.725 742.32 1013.97 
20188 1
15212501 36346 -19986.1 1734.29 -687.5 666.475 957.52 
20188.5 1
15212501 35714.9 -19845 1704.88 -1239.93 277.294 1270.56 
20189 1
15212501 35108.9 -19707.1 1719.57 -1197.66 272.445 1228.26 
20189.5 1
15212501 34637.1 -19666.6 1744.5 -947.253 81.3612 950.741 
20190 1
15212501 34115.3 -19769.7 1716.43 -1033.35 -204.137 1053.32 
20190.5 1
15212501 33750.4 -19651.6 1687.29 -773.002 250.303 812.517 
20191 1
15212501 33371.1 -19453.6 1659.38 -712.977 372.08 804.226 
20191.5 1
15212501 32920.9 -19417.7 1644.71 -859.29 68.5319 862.018 
20192 1
15212501 32497.4 -19406.3 1677.43 -876.664 23.6616 876.983 
20192.5 1
15212501 32404 -19286.4 1639 -188.364 241.647 306.389 
20193 1
15212501 32381.3 -19228.7 1651.71 -46.8336 118.999 127.883 
20193.5 1
15212501 32261.1 -19022.9 1634 -230.635 395.085 457.476 
20194 1
15212501 32160.4 -18940 1618.14 -192.169 158.158 248.883 
20194.5 1
15212501 31737.6 -18744.3 1508.14 -854.257 395.382 941.319 
20195 1
15212501 31497.7 -18562.5 1430 -502.945 381.102 631.025 
20195.5 1
15212501 31245 -18319.4 1390.29 -539.886 519.383 749.157 
20196 1
15212501 30911.1 -18106.6 1394.86 -670.396 427.424 795.061 
20196.5 1
15212501 30489 -17952.1 1420.88 -798.002 291.959 849.733 
20197 1
15212501 29873.9 -17717.3 1507.43 -1182.97 451.614 1266.24 
20197.5 1
15212501 29539.7 -17594.7 1552.71 -720.135 264.163 767.057 
20198 1
15212501 29209.9 -17514.6 1595.71 -674.554 163.891 694.179 
20198.5 1
15212501 28846.6 -17379.1 1697.57 -729.489 271.945 778.53 
20199 1
15212501 28376.3 -17156.7 1714 -763.374 361.163 844.498 
20199.5 1
15212501 28062 -17027.9 1691.57 -761.098 311.887 822.523 
20200 1
15212501 27611.9 -16746.6 1788 -867.327 541.976 1022.74 
20200.5 1
15212501 27098.8 -16690 1768 -1082.33 119.349 1088.89 
20201 1
15212501 26534 -16580.3 1721.29 -1098.9 213.452 1119.44 
20201.5 1
15212501 26048.7 -16443.4 1640 -957.171 269.935 994.506 
20202 1
15212501 25464.4 -16269 1613.57 -1178 351.671 1229.37 
20202.5 1
15212501 24929.4 -16035.7 1703.57 -1128.69 492.164 1231.33 
20203 1
15212501 24481.9 -15854.2 1724 -850.862 344.989 918.142 
20203.5 1
15212501 24085.9 -15740.4 1686 -778.031 223.618 809.529 
20204 1
15212501 23600.3 -15542.4 1640.29 -1022.26 416.842 1103.98 
20204.5 1
15212501 23166 -15374.7 1618.86 -901.008 347.955 965.861 
20205 1
15212501 22671.3 -15186.4 1646.86 -999.423 380.375 1069.36 
20205.5 1
15212501 22090.1 -14921.6 1632.62 -1106.97 504.388 1216.47 
20206 1
15212501 21614.9 -14609.9 1590.43 -933.729 612.511 1116.7 
20206.5 1
15212501 21201.4 -14380 1607.71 -843.732 469.096 965.368 
20207 1
15212501 20828.6 -14122.9 1639.29 -764.052 526.932 928.134 
20207.5 1
15212501 20356.1 -13834.2 1655.25 -899.898 549.728 1054.52 
20208 1
15212501 19928.3 -13669.1 1662.57 -869.592 335.584 932.098 
20208.5 1
15212501 19529.4 -13384.4 1702.38 -782.178 558.368 961.029 
20209 1
15212501 19186.7 -13058.2 1655.33 -711.013 676.781 981.617 
20209.5 1
15212501 18804.4 -12754 1632 -751.064 597.577 959.789 
20210 1
15212501 18489.9 -12418.9 1617.57 -625.284 666.288 913.739 
20210.5 1
15212501 18072 -12050.9 1613.12 -837.389 737.439 1115.81 
20211 1
15212501 17559 -11713.1 1583.43 -1023.95 674.116 1225.93 
20211.5 1
15212501 16986.2 -11454.4 1589 -1131.92 511.399 1242.08 
20212 1
15212501 16651.4 -11275.9 1613.43 -643.887 343.304 729.691 
20212.5 1
15212501 16086 -10773.9 1662.75 -1142.28 1014.11 1527.49 
20213 1
15212501 15682.3 -10316 1688.71 -807.429 915.75 1220.88 
20213.5 1
15212501 15336.4 -9947.29 1661 -704.393 750.946 1029.61 
20214 1
15212501 14987.7 -9498.71 1659.71 -726.488 934.524 1183.69 
20214.5 1
15212501 14772.5 -9184.88 1672.75 -428.714 625.178 758.052 
20215 1
15212501 14539 -8964.57 1665.57 -479.466 452.369 659.185 
20215.5 1
15212501 14132.4 -8544.75 1637.38 -813.25 839.643 1168.92 
20216 1
15212501 13844.9 -8237.12 1645.5 -562.622 602.006 823.987 
20216.5 1
15212501 13486.6 -7820.29 1641.57 -719.485 837.027 1103.75 
20217 1
15212501 13144.4 -7488.62 1697 -674.944 654.163 939.935 
20217.5 1
15212501 12873.5 -7184 1692.12 -522.925 588.079 786.948 
20218 1
15212501 12631.1 -6901.25 1706.5 -468.81 546.905 720.339 
20218.5 1
15212501 12319.8 -6553.38 1699 -629.04 702.778 943.18 
20219 1
15212501 11951 -6242.62 1656.62 -746.457 629.049 976.166 
20219.5 1
15212501 11426.1 -5643 1622 -1091.18 1246.62 1656.72 
20220 1
15212501 10945 -5229.75 1609.25 -958.452 823.207 1263.45 
20220.5 1
15212501 10636 -4887.14 1586 -643.75 713.765 961.184 
20221 1
15212501 10372.9 -4610.38 1575.38 -541.409 569.481 785.769 
20221.5 1
15212501 10200.1 -4438 1639.5 -342.758 342.014 484.207 
20222 1
15212501 9930.5 -4145.75 1642.62 -538.174 583.333 793.668 
20222.5 1
15212501 9305 -3562.62 1620.12 -1268.76 1182.81 1734.59 
20223 1
15212501 8789 -3151.25 1637 -1005.85 801.901 1286.38 
20223.5 1
15212501 8457.12 -2896.75 1644.38 -666.416 511.044 839.807 
20224 1
15212501 8085.5 -2564.5 1653.62 -747.736 668.511 1003 
20224.5 1
15212501 7746.88 -2151.38 1644.38 -663.971 810.049 1047.4 
20225 1
15212501 7397.88 -1879.5 1640.75 -703.629 548.135 891.934 
20225.5 1
15212501 6893.38 -1439.12 1661.62 -977.713 853.44 1297.8 
20226 1
15212501 6524 -1117.14 1654.29 -744.708 649.158 987.925 
20226.5 1
15212501 6116.25 -758.25 1648 -849.479 747.693 1131.66 
20227 1
15212501 5824.88 -463.625 1641.38 -557.122 563.337 792.296 
20227.5 1
15212501 5444.75 -130 1624.62 -774.185 679.481 1030.08 
20228 1
15212501 5071.25 193.5 1621.5 -732.353 634.314 968.863 
20228.5 1
15212501 4824 476.875 1581.75 -487.673 558.925 741.769 
20229 1
15212501 4402.86 772.143 1618.71 -862.998 605.057 1053.97 
20229.5 1
15212501 3871.12 1085.12 1625.62 -1091.85 642.674 1266.95 
20230 1
15212501 3386.62 1335.75 1565.12 -940.777 486.65 1059.19 
20230.5 1
15212501 2938.86 1623.86 1552 -871.144 560.52 1035.89 
20231 1
15212501 2479.12 1887 1615.62 -944.009 540.334 1087.71 
20231.5 1
15212501 2069 2166 1620.12 -791.747 538.61 957.583 
20232 1
15212501 1546.29 2268.57 1675.86 -1062.43 208.479 1082.69 
20232.5 1
15212501 1091 2310.71 1657.57 -966.636 89.4753 970.769 
20233 1
15212501 492.375 2452.88 1661 -1142.41 271.299 1174.19 
20233.5 1
15212501 -22.1429 2549.29 1689 -993.278 186.121 1010.57 
20234 1
15212501 -485.5 2493.25 1682.88 -945.627 -114.359 952.517 
20234.5 1
15212501 -1029.86 2533.29 1666.29 -1146.02 84.2857 1149.11 
20235 1
15212501 -1451.88 2630.12 1678.5 -849.13 194.848 871.199 
20235.5 1
15212501 -1843.43 2782.71 1673.14 -776.892 302.757 833.8 
20236 1
15212501 -2260.5 2948.25 1684.75 -811.423 322.054 872.998 
20236.5 1
15212501 -2759.29 3042.43 1664.43 -1022.1 192.989 1040.16 
20237 1
15212501 -3307.88 3144.88 1712.75 -1088.47 203.267 1107.29 
20237.5 1
15212501 -3669.71 3272.14 1764 -730.988 257.107 774.886 
20238 1
15212501 -4067.62 3344.12 1735.25 -795.821 143.964 808.738 
20238.5 1
15212501 -4610.62 3409.62 1712.88 -1060.55 127.93 1068.23 
20239 1
15212501 -5125 3523.14 1494.43 -1064.96 235.027 1090.58 
20239.5 1
15212501 -5702.62 3671.75 1183.75 -1157.57 297.81 1195.26 
20240 1
15212501 -6214.5 3664.88 1348.88 -984.375 -13.2212 984.464 
20240.5 1
15212501 -6623.38 3701.88 1451.12 -787.813 71.2909 791.032 
20241 1
15212501 -7144.86 3886.43 1422.43 -1053.5 372.835 1117.53 
20241.5 1
15212501 -7663.14 4022.14 1343.86 -1100.39 288.141 1137.49 
20242 1
15212501 -8030.25 4038.12 1464.12 -753.813 32.8175 754.527 
20242.5 1
15212501 -8334.62 4129.12 1424.62 -594.482 177.734 620.483 
20243 1
15212501 -8771.88 4277 1508.12 -849.029 287.136 896.269 
20243.5 1
15212501 -9192 4415.14 1473.57 -838.573 275.734 882.742 
20244 1
15212501 -9661 4538.5 1411.38 -979.123 257.531 1012.42 
20244.5 1
15212501 -10096.6 4563.86 1454.29 -878.168 51.1233 879.655 
20245 1
15212501 -10709.9 4287.25 1480.38 -1174.91 -529.899 1288.88 
20245.5 1
15212501 -11222.7 4143 1526.71 -1023.63 -287.924 1063.35 
20246 1
15212501 -11668 4096.5 1514.12 -874.825 -91.3556 879.582 
20246.5 1
15212501 -12167.6 3949.29 1461.57 -1013.33 -298.609 1056.41 
20247 1
15212501 -12634.2 3939.75 1495.75 -922.29 -18.8453 922.482 
20247.5 1
15212501 -13065 3905.43 1460.86 -879.082 -70.0437 881.868 
20248 1
15212501 -13556.8 3850.88 1494 -1009.75 -112.02 1015.95 
20248.5 1
15212501 -14030 3928.43 1493.43 -948.397 155.418 961.047 
20249 1
15212501 -14522.6 4039.75 1512.75 -936.549 211.638 960.164 
20249.5 1
15212501 -15013 4099.71 1487.86 -959.638 117.347 966.786 
20250 1
15212501 -15518.6 4156.29 1479 -1029.68 115.217 1036.1 
20250.5 1
15212501 -15959.3 4224.86 1428.43 -897.585 139.657 908.385 
20251 1
15212501 -16392.6 4222.43 1473.57 -919.927 -5.1562 919.942 
20251.5 1
15212501 -16804.1 4241.75 1454.88 -788.417 37.0142 789.285 
20252 1
15212501 -17368.7 4283.14 1436 -1126.92 82.6205 1129.95 
20252.5 1
15212501 -17977.4 4187.71 1434.57 -1257.67 -197.166 1273.04 
20253 1
15212501 -18537.9 4012.29 1415.71 -1114.17 -348.765 1167.48 
20253.5 1
15212501 -18962.9 4170 1377.29 -878.099 325.856 936.611 
20254 1
15212501 -19522.4 4316.12 1342.88 -1101.41 287.648 1138.35 
20254.5 1
15212501 -19963.1 4301.71 1385 -854.201 -27.9277 854.658 
20255 1
15212501 -20615.6 4037.86 1439.14 -1299.66 -525.612 1401.92 
20255.5 1
15212501 -21155.6 3743.29 1423.86 -1106.56 -603.63 1260.49 
20256 1
15212501 -21606.2 3575 1428.88 -899.558 -335.9 960.226 
20256.5 1
15212501 -22110.9 3465.71 1361.29 -987.49 -213.866 1010.38 
20257 1
15212501 -22715.4 3306.14 1645.71 -1221.36 -322.367 1263.18 
20257.5 1
15212501 -23202.8 3156.25 1647.62 -959.294 -295.065 1003.65 
20258 1
15212501 -23487.7 3188.86 1662.86 -548.008 62.706 551.584 
20258.5 1
15212501 -24077 2707.29 1641.29 -1278.28 -1044.62 1650.83 
20259 1
15212501 -24806.4 2242.62 1692.38 -1402.64 -893.578 1663.1 
20259.5 1
15212501 -25298.1 2090.43 1728.14 -949.359 -293.815 993.786 
20260 1
15212501 -25745 2026.71 1707.57 -917.571 -130.83 926.851 
20260.5 1
15212501 -26198.6 1823.57 1721.14 -908.961 -407.1 995.962 
20261 1
15212501 -26593.6 1597 1744.14 -796.371 -456.797 918.08 
20261.5 1
15212501 -26918.4 1448 1724.14 -665.691 -305.328 732.372 
20262 1
15212501 -27426.2 1325.38 1671.25 -972.838 -234.914 1000.8 
20262.5 1
15212501 -27831.1 1257.71 1662.57 -793.908 -132.668 804.916 
20263 1
15212501 -28029.6 850.714 1644.43 -402.492 -825.558 918.447 
20263.5 1
15212501 -28453.9 374.429 1638.71 -857.143 -962.193 1288.61 
20264 1
15212501 -29109 80.75 1642 -1294.75 -580.392 1418.88 
20264.5 1
15212501 -29862 -276.286 1653 -1479.37 -701.445 1637.24 
20265 1
15212501 -30371.1 -700.714 1648.29 -1028.57 -857.431 1339.08 
20265.5 1
15212501 -30782.1 -1040.86 1654 -818.725 -677.575 1062.74 
20266 1
15212501 -31102.9 -1301 1644.86 -675.188 -547.669 869.379 
20266.5 1
15212501 -31466.3 -1609.57 1672 -755.569 -641.521 991.178 
20267 1
15212501 -31789.6 -2026 1712 -649.168 -836.202 1058.61 
20267.5 1
15212501 -32155.4 -2389.86 1720.86 -713.172 -709.273 1005.82 
20268 1
15212501 -32490.3 -2745.14 1730.57 -675.115 -716.302 984.311 
20268.5 1
15212501 -32797.9 -3070 1688.75 -596.103 -629.568 867.004 
20269 1
15212501 -33262.6 -3327.14 1667 -875.135 -484.262 1000.18 
20269.5 1
15212501 -33614.4 -3518.71 1692.71 -753.441 -410.217 857.877 
