# Supplementary material for: Intrinsic group behaviour II: On the dependence of triad spatial dynamics on social and personal features; and on the effect of social interaction on small group dynamics
Source: PLoS One. 2019 Dec 3;14(12):e0225704. doi: 10.1371/journal.pone.0225704 (PMC6890182; doi:10.1371/journal.pone.0225704)
Supplement: S3 Data Set — (ZIP) [file pone.0225704.s003.zip › set_3_int/group_traj_triad_int/traj_3_0324_99.dat]

3 15242202 15240702 15240801 0 0 0 1 0 1 0 10 10 10 1607.03 1686.6 1562.39 
20047 1
15240702 -10015.5 10892.5 1338 0 0 0 
20047.5 1
15240702 -10130.6 10543.2 1425.5 -284.963 -864.48 910.236 
20048 2
15240801 -10601.6 10748.2 1356.4 0 0 0 
15240702 -10134.1 10043.7 1456.29 -6.79123 -964.355 964.379 
20048.5 2
15240801 -10579.7 10379.3 1303.57 52.4837 -884.687 886.242 
15240702 -9741.57 9605 1487.86 802.805 -897.166 1203.91 
20049 2
15240801 -10214.3 9715 1321.57 733.792 -1333.91 1522.42 
15240702 -9311 9181.29 1506 864.601 -850.832 1213.03 
20049.5 2
15240801 -9669.29 9185.14 1388.57 1079.21 -1049.22 1505.18 
15240702 -8975.43 8774.29 1523.71 664.498 -805.941 1044.56 
20050 2
15240801 -9481.86 8827.57 1343.71 388.856 -741.849 837.586 
15240702 -8705 8538.57 1512.43 561.055 -489.034 744.269 
20050.5 2
15240801 -9253.71 8517.14 1306.14 462.764 -629.673 781.434 
15240702 -8425 8313.57 1439.14 567.951 -456.389 728.601 
20051 2
15240801 -8886.38 8114.5 1345.88 703.715 -771.346 1044.12 
15240702 -8035 7982.38 1444.75 747.126 -634.476 980.182 
20051.5 2
15240801 -8540.14 7738.57 1329.14 668.402 -725.731 986.634 
15240702 -7697.86 7698.57 1422.14 650.855 -547.883 850.757 
20052 2
15240801 -8203.86 7462.57 1440 694.805 -570.248 898.853 
15240702 -7496.43 7375.71 1461 416.175 -667.06 786.238 
20052.5 2
15240801 -8009.29 7215.14 1417.71 389.923 -495.849 630.798 
15240702 -7444.43 6969.14 1390.43 104.208 -814.772 821.409 
20053 2
15240801 -7834.57 7009.43 1227.57 359.494 -423.28 555.34 
15240702 -7260.29 6824 1493.29 378.895 -298.648 482.444 
20053.5 2
15240801 -7545.29 6813.29 1390.71 598.935 -406.093 723.626 
15240702 -6929.29 6663 1428.29 685.3 -333.333 762.068 
20054 2
15240801 -7354.5 6611.5 1285.25 373.358 -394.884 543.442 
15240702 -6538.5 6599.25 1275.62 764.747 -124.755 774.856 
20054.5 2
15240801 -7095.57 6521.14 1280 505.72 -176.479 535.628 
15240702 -5866.29 6513.71 1396 1312.92 -167.062 1323.5 
20055 2
15240801 -6735.86 6423.71 1324.29 720.87 -195.248 746.844 
15240702 -5594.71 6344.14 1324.71 544.231 -339.823 641.613 
20055.5 2
15240801 -6345.14 6268.57 1257.57 789.322 -313.42 849.271 
15240702 -5284.71 6128.71 1214.57 626.263 -435.209 762.635 
20056 2
15240801 -5758.14 6005.43 1359.43 1178.71 -528.399 1291.73 
15240702 -4681.29 5973.57 1235.71 1211.7 -311.532 1251.11 
20056.5 2
15240801 -5204.86 6003.57 1254.71 1111.02 -3.7292 1111.02 
15240702 -4026.57 5817.14 1385.57 1314.69 -314.114 1351.69 
20057 2
15240801 -4585.86 5935.86 1173.71 1223.32 -133.823 1230.62 
15240702 -3519.43 5503.14 1560.86 1002.26 -620.553 1178.82 
20057.5 2
15240801 -4225.43 5628.29 1310.29 743.152 -634.168 976.956 
15240702 -3090.43 5340.86 1628.71 884.536 -334.61 945.71 
20058 2
15240801 -3947.57 5518.14 1415 561.328 -222.511 603.821 
15240702 -2707.57 5252 1660.71 773.449 -179.509 794.007 
20058.5 2
15240801 -3429.43 5553.14 1468.43 1040.45 70.2811 1042.82 
15240702 -2219.71 5172.14 1689.29 979.633 -160.356 992.67 
20059 2
15240801 -2902.57 5526.14 1525.86 1015.14 -52.0231 1016.47 
15240702 -1826 5032.57 1691.14 758.602 -268.924 804.858 
20059.5 2
15240801 -2412.5 5348.12 1561.38 937.039 -340.378 996.945 
15240702 -1482.12 4915.25 1710.38 657.505 -224.324 694.718 
20060 2
15240801 -2010.14 5186.14 1570.71 787.392 -316.99 848.804 
15240702 -1016.86 4803.14 1713.43 910.505 -219.388 936.563 
20060.5 2
15240801 -1552.43 4850 1586.14 913.601 -670.944 1133.5 
15240702 -450.714 4603.29 1713.57 1130.03 -398.916 1198.37 
20061 2
15240801 -1100 4701.43 1585.71 910.319 -298.936 958.146 
15240702 -8.14286 4395.29 1737.43 890.486 -418.511 983.929 
20061.5 2
15240801 -695 4440.43 1570.86 806.773 -519.92 959.791 
15240702 359.143 4198.43 1714.57 731.645 -392.146 830.11 
20062 3
15242202 709.5 3284.5 1596.5 0 0 0 
15240801 -252.714 4128.14 1587 877.551 -619.615 1074.25 
15240702 810.143 4007.29 1683.29 894.841 -379.252 971.891 
20062.5 3
15242202 945 3203.57 1590.71 747.619 -256.916 790.532 
15240801 148.571 3847.43 1549.57 815.621 -570.557 995.376 
15240702 1344.57 3796.57 1666 1086.24 -428.281 1167.62 
20063 3
15242202 1362.86 2990.14 1595.57 842.454 -430.3 945.984 
15240801 747.571 3640.29 1526.57 1207.66 -417.627 1277.83 
15240702 1769.43 3634.29 1669.43 856.567 -327.189 916.929 
20063.5 3
15242202 1941 2745 1596.14 1172.7 -497.247 1273.77 
15240801 1264.71 3477.86 1512.71 1048.97 -329.47 1099.5 
15240702 2136.57 3377.43 1670 744.712 -521.008 908.87 
20064 3
15242202 2229.57 2475 1580.14 568.054 -531.496 777.929 
15240801 1776.43 3290.71 1567.14 1007.31 -368.391 1072.56 
15240702 2579.43 3154.29 1639.71 871.766 -439.258 976.178 
20064.5 3
15242202 2383.57 2171.14 1541.29 305.556 -602.891 675.901 
15240801 2137 3065.29 1570.57 715.42 -447.279 843.732 
15240702 2932 2944.71 1654.43 699.546 -415.816 813.799 
20065 3
15242202 2611.29 1737.14 1502.14 454.52 -866.267 978.268 
15240801 2358.29 2769 1552.43 441.688 -591.389 738.125 
15240702 3267.43 2630 1643.57 669.518 -628.172 918.071 
20065.5 3
15242202 2922.33 1321.5 1482 641.335 -856.996 1070.4 
15240801 2589.17 2462.83 1534.83 476.043 -631.271 790.646 
15240702 3506.5 2417.17 1626.33 492.931 -438.832 659.965 
20066 3
15242202 3256.33 903 1505.83 721.382 -903.888 1156.46 
15240801 2839.5 2152.17 1509.17 540.677 -670.986 861.716 
15240702 3769.83 2009.67 1617 568.755 -880.13 1047.91 
20066.5 3
15242202 3642.86 544.714 1565 784.024 -726.746 1069.04 
15240801 3135.86 1648.29 1469 601.13 -1022.07 1185.74 
15240702 4140 1615.14 1650.71 750.845 -800.251 1097.35 
20067 3
15242202 3941 100 1568.43 584.594 -871.989 1049.82 
15240801 3534.43 1012.43 1515.14 781.513 -1246.78 1471.47 
15240702 4340.57 1224.43 1638 393.277 -766.106 861.154 
20067.5 3
15242202 4344.14 -361.143 1592.71 781.285 -893.688 1187.05 
15240801 3917.57 507.857 1516.71 742.525 -977.852 1227.82 
15240702 4677.14 837.286 1656.14 652.27 -750.277 994.169 
20068 3
15242202 4698.57 -696.429 1594.43 681.593 -644.78 938.249 
15240801 4165.57 86.1429 1553.43 476.923 -810.989 940.829 
15240702 5120.57 406.286 1653.29 852.747 -828.846 1189.19 
20068.5 3
15242202 5037.43 -1064.14 1557.43 664.426 -721.008 980.467 
15240801 4523.29 -270 1557.57 701.401 -698.319 989.754 
15240702 5421.14 16.5714 1701 589.356 -764.146 965.018 
20069 3
15242202 5483.29 -1436.14 1570.71 884.637 -738.095 1152.11 
15240801 4905 -599 1563.14 757.37 -652.778 999.864 
15240702 5583.71 -367.286 1642.14 322.562 -761.621 827.112 
20069.5 3
15242202 5780.83 -1788.17 1596 616.041 -728.828 954.304 
15240801 5207 -939.167 1538.17 625.259 -704.279 941.784 
15240702 5870.5 -717.333 1642.67 593.759 -724.736 936.906 
20070 3
15242202 6187.71 -2125.43 1549.86 854.792 -708.533 1110.27 
15240801 5552.29 -1357.71 1538.43 725.39 -879.302 1139.9 
15240702 6163.86 -1088.57 1648.14 616.297 -779.912 994.024 
20070.5 3
15242202 6627.43 -2474.29 1526.71 855.475 -678.71 1092.01 
15240801 5923.86 -1660 1558 722.902 -588.105 931.909 
15240702 6492.57 -1389.71 1679.29 639.522 -585.881 867.321 
20071 3
15242202 7035.14 -2711.29 1504.71 793.218 -461.089 917.496 
15240801 6304.14 -2005.71 1516 739.855 -672.596 999.886 
15240702 6865 -1809.29 1657.29 724.569 -816.287 1091.48 
20071.5 3
15242202 7301.71 -3007 1489.43 518.621 -575.32 774.571 
15240801 6725.57 -2409.57 1464 819.9 -785.714 1135.6 
15240702 7337.71 -2223 1669.71 919.678 -804.892 1222.15 
20072 3
15242202 7502.29 -3347.43 1488.57 400.342 -679.498 788.664 
15240801 7135.71 -2722.43 1425.71 818.648 -624.465 1029.63 
15240702 7815.86 -2597.86 1670.43 954.377 -748.218 1212.71 
20072.5 3
15242202 7762.71 -3677.71 1504.29 543.692 -689.532 878.098 
15240801 7387.43 -2954 1399.43 525.5 -483.448 714.053 
15240702 8130 -2881.29 1660.29 655.831 -591.709 883.308 
20073 3
15242202 8118.14 -4044 1497.71 715.148 -736.993 1026.94 
15240801 7634.29 -3214.43 1392.71 496.694 -524.001 721.999 
15240702 8391.57 -3203 1650 526.301 -647.312 834.27 
20073.5 3
15242202 8494.29 -4393.14 1475 749.289 -695.504 1022.33 
15240801 7901.71 -3544 1399.57 532.726 -656.517 845.465 
15240702 8675.57 -3579.29 1641.71 565.737 -749.573 939.105 
20074 3
15242202 8916.25 -4801.38 1507.25 813.033 -786.574 1131.25 
15240801 8335.75 -4038.12 1437.38 836.292 -952.071 1267.21 
15240702 9004.75 -3950.12 1654 634.255 -714.527 955.42 
20074.5 3
15242202 9237.57 -5053.29 1536.14 633.77 -496.865 805.32 
15240801 8596.14 -4404.71 1470.57 513.595 -723.056 886.899 
15240702 9171.29 -4261 1686 328.473 -613.166 695.605 
20075 3
15242202 9468.43 -5360.86 1502.86 461.714 -615.143 769.143 
15240801 8898 -4695.71 1477.29 603.714 -582 838.567 
15240702 9480.14 -4571.71 1661.14 617.714 -621.429 876.21 
20075.5 3
15242202 9751.71 -5634.57 1483.43 563.192 -544.164 783.134 
15240801 9253.14 -4996.57 1501.57 706.049 -598.126 925.343 
15240702 9866.57 -4905.57 1641.86 768.248 -663.732 1015.26 
20076 3
15242202 10010.3 -5840 1476 526.622 -418.388 672.592 
15240801 9511.29 -5250.29 1487.86 525.749 -516.73 737.171 
15240702 10166.6 -5137.29 1627.71 610.998 -471.923 772.03 
20076.5 3
15242202 10403.3 -6085.29 1468.86 792.339 -494.528 934.001 
15240801 9885.43 -5578.29 1480.86 754.32 -661.29 1003.15 
15240702 10467.7 -5382 1615.71 607.143 -493.376 782.331 
20077 3
15242202 10851.6 -6252.86 1425 935.878 -349.836 999.126 
15240801 10183.7 -5778.86 1446.71 622.726 -418.729 750.415 
15240702 10790.7 -5600.14 1589 674.322 -455.413 813.702 
20077.5 3
15242202 11199.9 -6526.86 1404.57 722.584 -568.465 919.391 
15240801 10506 -6003.57 1479 668.643 -466.212 815.13 
15240702 11118.1 -5858.14 1601.57 679.312 -535.27 864.858 
20078 3
15242202 11519.3 -7112.43 1467.14 654.567 -1199.94 1366.86 
15240801 10835.6 -6361.14 1479.71 675.351 -732.728 996.489 
15240702 11548.9 -6291.71 1638.86 882.611 -888.466 1252.35 
20078.5 3
15242202 12005.4 -7397.71 1536.71 966.487 -567.168 1120.61 
15240801 11205.3 -6716.14 1488.29 735.018 -705.765 1019 
15240702 11856.4 -6721.86 1684.86 611.474 -855.155 1051.28 
20079 3
15242202 12395.4 -7668.29 1529.43 754.352 -523.349 918.118 
15240801 11525.7 -7118.57 1503.14 619.784 -778.392 995.001 
15240702 12170.4 -7042.57 1710.71 607.35 -620.337 868.155 
20079.5 3
15242202 12769.9 -8116.25 1582.88 718.707 -859.816 1120.64 
15240801 11851.4 -7481.25 1490 625.069 -696.12 935.571 
15240702 12446.2 -7302 1707.62 529.408 -497.944 726.788 
20080 3
15242202 13027.9 -8529.86 1547 492.332 -789.327 930.284 
15240801 12206.6 -7820 1507.86 677.856 -646.469 936.702 
15240702 12743.9 -7688 1702.71 567.953 -736.641 930.167 
20080.5 3
15242202 13268.9 -8885.14 1518.57 489.837 -722.125 872.586 
15240801 12460.3 -8070 1573.71 515.679 -508.13 723.962 
15240702 13022.4 -7944.57 1702.43 566.202 -521.487 769.762 
20081 3
15242202 13454.1 -9225.57 1533.14 378.134 -694.752 790.991 
15240801 12756.1 -8426.86 1570.71 603.79 -728.28 946.02 
15240702 13296.4 -8245.57 1650.86 559.184 -614.286 830.682 
20081.5 3
15242202 13681.1 -9424.14 1530.43 467.078 -408.583 620.566 
15240801 13019.3 -8619.57 1538.43 541.446 -396.531 671.119 
15240702 13610.9 -8477.86 1638.29 646.972 -477.954 804.371 
20082 3
15242202 14046.1 -9525.5 1539.75 710.082 -197.193 736.954 
15240801 13344.6 -8840.88 1503.25 632.956 -430.552 765.511 
15240702 13972.4 -8703.5 1633.25 703.342 -438.994 829.099 
20082.5 3
15242202 14539.4 -9680.57 1580.29 992.563 -312.015 1040.45 
15240801 13673.7 -9097 1565.14 662.151 -515.342 839.06 
15240702 14340.7 -8838.29 1656.29 741.125 -271.199 789.187 
20083 3
15242202 14970.4 -9850.71 1592.14 926.882 -365.899 996.49 
15240801 14066.4 -9303.86 1580.43 844.547 -444.854 954.544 
15240702 14664.9 -9034.57 1690.86 697.081 -422.12 814.928 
20083.5 3
15242202 15318.4 -10393.6 1611.71 696 -1085.71 1289.65 
15240801 14434.7 -9503.29 1561.86 736.571 -398.857 837.63 
15240702 14996.1 -9319.14 1724.14 662.571 -569.143 873.455 
20084 3
15242202 15589.7 -10923.7 1594.14 543.659 -1062.41 1193.43 
15240801 14851.9 -9896.71 1628.43 835.958 -788.434 1149.11 
15240702 15297.1 -9639.14 1733 603.206 -641.283 880.398 
20084.5 3
15242202 15700.2 -11426.2 1549.88 213.802 -972.023 995.258 
15240801 15163.4 -10269.9 1646.12 602.549 -721.781 940.23 
15240702 15586.6 -9993.88 1732.12 559.927 -686.136 885.607 
20085 3
15242202 15991.4 -11706.7 1536.57 575.452 -554.277 798.979 
15240801 15412.4 -10651.4 1610.86 492.201 -754.058 900.481 
15240702 15855 -10391.3 1706.29 530.385 -785.397 947.711 
20085.5 3
15242202 16278.1 -12098.1 1535 606.161 -827.545 1025.8 
15240801 15572.9 -10990.3 1554.57 339.172 -716.4 792.633 
15240702 16098.3 -10849.3 1684 514.346 -968.288 1096.42 
20086 2
15240801 15826.9 -11448.9 1538.88 503.006 -908.098 1038.1 
15240702 16411.4 -11323.6 1664.25 619.979 -939.286 1125.45 
20086.5 2
15240801 16174.9 -11961.1 1513.71 693.192 -1020.45 1233.63 
15240702 16700.3 -11753.6 1639.86 575.519 -856.467 1031.87 
20087 2
15240801 16666.6 -12471.1 1435.38 942.084 -976.977 1357.21 
15240702 17186.5 -12248.4 1628.62 931.445 -947.9 1328.95 
20087.5 2
15240801 17136 -12893.7 1383.57 920.343 -828.606 1238.39 
15240702 17792 -12611.3 1591.71 1187.25 -711.59 1384.17 
20088 2
15240801 17620.3 -13256 1356.43 1015.27 -759.509 1267.93 
15240702 18209.7 -12859.1 1578.14 875.711 -519.617 1018.27 
20088.5 2
15240801 18109.3 -13594.9 1444.43 970.238 -672.336 1180.42 
15240702 18600.3 -13251.1 1601.86 774.943 -777.778 1097.94 
20089 2
15240801 18486.9 -13879 1485.29 768.985 -578.702 962.41 
15240702 18985.6 -13693.7 1629.43 784.696 -901.367 1195.08 
20089.5 2
15240801 18897.9 -14248.7 1479 817.097 -735.018 1099.05 
15240702 19430.3 -14068.7 1620.86 884.124 -745.527 1156.5 
20090 2
15240801 19326.4 -14520.4 1456.86 850.34 -539.116 1006.84 
15240702 19845.3 -14315 1608.86 823.413 -488.662 957.496 
20090.5 2
15240801 19675.9 -14762.3 1452.71 720.471 -498.675 876.216 
15240702 20182.1 -14506.6 1599 694.551 -394.993 799.012 
20091 2
15240801 20189.6 -15063.1 1471.62 967.548 -566.552 1121.22 
15240702 20666.9 -14701.5 1584.88 912.867 -367.097 983.913 
20091.5 2
15240801 20878.4 -15375.6 1467.14 1317.02 -597.412 1446.19 
15240702 21215.6 -14867.7 1568.29 1049.13 -317.809 1096.21 
20092 2
15240801 21426 -15637.9 1415.86 1084.3 -519.378 1202.27 
15240702 21711.6 -15188.6 1544 982.178 -635.361 1169.77 
20092.5 2
15240801 21817.1 -15856.1 1358.71 791.787 -441.874 906.741 
15240702 22205.6 -15439.7 1510.43 1000 -508.386 1121.81 
20093 2
15240801 22209.4 -16059.1 1342 794.101 -410.931 894.125 
15240702 22622 -15632 1584.29 842.973 -389.242 928.5 
20093.5 2
15240801 22613.4 -16152.7 1503.29 821.138 -190.186 842.875 
15240702 23170.1 -15850.9 1584.86 1114.11 -444.832 1199.63 
20094 2
15240801 23006.8 -16220.9 1546.75 778.854 -134.972 790.463 
15240702 23612.4 -16058.6 1620.62 875.707 -411.421 967.539 
20094.5 2
15240801 23417.4 -16389.3 1497 821.357 -336.821 887.737 
15240702 23981.9 -16237.3 1649.14 738.964 -357.321 820.821 
20095 2
15240801 23758 -16463.6 1498.86 700.764 -152.851 717.241 
15240702 24372 -16387.7 1659.43 802.763 -309.524 860.368 
20095.5 2
15240801 24193.1 -16521.7 1524 900.917 -120.379 908.924 
15240702 24782.1 -16527.1 1644.14 849.157 -288.672 896.883 
20096 2
15240801 24596.6 -16798.1 1528.43 816.657 -559.572 989.975 
15240702 25229.3 -16711.9 1647.71 905.147 -373.916 979.339 
20096.5 2
15240801 25081.3 -17117.9 1523.71 952.287 -628.122 1140.78 
15240702 25774.6 -17014.4 1636.29 1071.29 -594.443 1225.16 
20097 2
15240801 25703.9 -17496.6 1503.14 1206.53 -733.942 1412.23 
15240702 26325 -17281.3 1669 1066.72 -517.165 1185.48 
20097.5 2
15240801 26275.7 -17791.6 1572 1106.11 -570.6 1244.61 
15240702 26826.6 -17473.9 1708.71 970.158 -372.479 1039.2 
20098 2
15240801 26664.6 -17886.6 1573.14 795.209 -194.274 818.596 
15240702 27275 -17534.7 1687 917.032 -124.452 925.438 
20098.5 2
15240801 27104.9 -17928.1 1562.86 915.355 -86.4271 919.426 
15240702 27705.9 -17584.3 1692 895.753 -103.059 901.662 
20099 2
15240801 27468.3 -18002.4 1550.86 755.569 -154.44 771.191 
15240702 28043.9 -17581.9 1663 702.703 5.04901 702.721 
20099.5 2
15240801 27938.7 -18148.1 1539.43 944.636 -292.599 988.914 
15240702 28462.7 -17670.9 1636.57 841.079 -178.715 859.856 
20100 2
15240801 28455.9 -18301 1523.12 983.195 -290.603 1025.24 
15240702 28986.6 -17747.1 1637.5 996.028 -144.996 1006.53 
20100.5 2
15240801 28856 -18324.3 1507.29 803.464 -46.7585 804.823 
15240702 29543.4 -17877.4 1583 1118.08 -261.654 1148.29 
20101 2
15240801 29296.3 -18514.4 1449.43 909.681 -392.857 990.887 
15240702 30241.4 -18011.7 1530.29 1442.15 -277.45 1468.6 
20101.5 2
15240801 29775.8 -18875.5 1394.88 951.318 -716.412 1190.9 
15240702 31004.1 -18200.1 1448.5 1513.29 -373.831 1558.78 
20102 2
15240801 30291.6 -19364.3 1317.14 1033.71 -979.53 1424.09 
15240702 31726.9 -18363.4 1390.71 1448.36 -327.262 1484.87 
20102.5 2
15240801 30908 -19623.6 1227.71 1203.96 -506.417 1306.13 
15240702 32317.7 -18523.4 1494.14 1154.02 -312.5 1195.58 
20103 2
15240801 31582.6 -19738.9 1235 1357.29 -231.963 1376.97 
15240702 33022.7 -18707.7 1582.86 1418.51 -370.796 1466.17 
20103.5 2
15240801 32164.7 -19995.3 1237.14 1150.48 -506.776 1257.15 
15240702 33747.3 -18777.4 1625.71 1431.96 -137.775 1438.57 
20104 2
15240801 32809 -20262.3 1306.29 1333.92 -552.795 1443.93 
15240702 34309.6 -18801.9 1654.43 1164.15 -50.5768 1165.25 
20104.5 2
15240801 33394.8 -20467.2 1389 1148.53 -401.891 1216.81 
15240702 34910.5 -18850.8 1679 1178.29 -95.8683 1182.18 
20105 2
15240801 33961.1 -20724.7 1569.71 1080.9 -491.344 1187.34 
15240702 35516.6 -18985.4 1685.43 1156.62 -257.02 1184.84 
20105.5 2
15240801 34391.5 -20953.2 1556.17 876.491 -465.28 992.332 
15240702 36036.7 -19216.3 1668.67 1059.26 -470.274 1158.96 
20106 2
15240801 34914 -21242.7 1488 1049.2 -581.325 1199.48 
15240702 36602.7 -19567.7 1665.5 1136.55 -705.489 1337.7 
20106.5 2
15240801 35555.6 -21506.1 1443.71 1350.68 -554.687 1460.14 
15240702 37166.1 -19962.3 1719.57 1186.27 -830.777 1448.25 
20107 2
15240801 36221.4 -21641 1441.14 1331.71 -269.714 1358.75 
15240702 37698 -20377.7 1764.14 1063.71 -830.857 1349.75 
20107.5 2
15240801 36743.6 -21797.1 1520.43 1029.87 -307.974 1074.93 
15240702 38139.7 -20735 1801.29 871.231 -704.706 1120.56 
20108 2
15240801 37335.1 -21857.7 1542 1153.16 -118.073 1159.19 
15240702 38559 -21067.4 1805.57 817.321 -648.009 1043.04 
20108.5 2
15240801 37899.6 -21891 1599 1087.53 -64.1343 1089.42 
15240702 39091.4 -21379.9 1819.86 1025.87 -601.982 1189.45 
20109 2
15240801 38550.3 -21959 1654.86 1301.43 -136 1308.52 
15240702 39661.3 -21523.7 1812.14 1139.71 -287.714 1175.47 
20109.5 2
15240801 39113.9 -22068.4 1656 1102.88 -214.146 1123.48 
15240702 40119.9 -21573.9 1793.14 897.4 -98.1269 902.749 
20110 2
15240801 39742.6 -22241.6 1645.43 1288.35 -354.801 1336.31 
15240702 40570 -21836.4 1750.29 922.424 -538.056 1067.88 
20110.5 2
15240801 40257.7 -22406.7 1591 1020.08 -327.016 1071.22 
15240702 41030.4 -21826.4 1744.86 911.74 19.802 911.955 
20111 2
15240801 40870.5 -22726.5 1535.67 1250.58 -652.624 1410.63 
15240702 41557.3 -22010 1744 1075.32 -374.636 1138.71 
20111.5 2
15240801 41432.2 -22835.8 1560.33 1207.89 -235.125 1230.56 
15240702 42343.8 -22420.2 1703.17 1691.4 -882.079 1907.59 
20112 2
15240801 41904.7 -22888.7 1499.86 943.209 -105.551 949.096 
15240702 42977.9 -22552.3 1681.29 1265.52 -263.711 1292.7 
20112.5 2
15240801 42436.4 -22922 1480.57 1020.56 -63.8881 1022.56 
15240702 43550.1 -22481.9 1671.71 1098.44 135.18 1106.72 
20113 2
15240801 42910 -22922.2 1487.67 992.812 -0.349406 992.812 
15240702 44124.5 -22492.8 1674.67 1204.1 -23.0109 1204.32 
20113.5 2
15240801 43549.1 -22896.1 1505.14 1288.59 52.4674 1289.66 
15240702 44605.1 -22564.6 1684.43 969.038 -144.633 979.772 
20114 2
15240801 44247 -22819.9 1516.71 1363 148.996 1371.12 
15240702 45154.7 -22596 1715.14 1073.38 -61.3839 1075.14 
20114.5 2
15240801 44751.3 -22862.4 1555.86 966.065 -81.5545 969.501 
15240702 45707.3 -22662.4 1765.71 1058.57 -127.258 1066.19 
20115 2
15240801 45277.9 -23064.9 1578.86 1020.49 -392.303 1093.3 
15240702 46158.1 -22792.7 1794.57 873.754 -252.492 909.504 
20115.5 2
15240801 45761.3 -23313.1 1569.71 946.044 -485.882 1063.52 
15240702 46705.6 -23038.7 1806 1071.29 -481.409 1174.48 
20116 2
15240801 46262.3 -23369.6 1584.57 1002 -112.857 1008.34 
15240702 47126.6 -23313.6 1812.43 842 -549.714 1005.56 
20116.5 2
15240801 46588.7 -23433.8 1569.17 694.428 -136.727 707.76 
15240702 47347.3 -23545.2 1814 469.706 -492.756 680.759 
20117 1
15240801 46877.1 -23568.1 1564.14 621.716 -289.46 685.797 
20117.5 1
15240801 47362.4 -23923 1561 915.532 -669.542 1134.23 
