# Supplementary material for: Intrinsic group behaviour II: On the dependence of triad spatial dynamics on social and personal features; and on the effect of social interaction on small group dynamics
Source: PLoS One. 2019 Dec 3;14(12):e0225704. doi: 10.1371/journal.pone.0225704 (PMC6890182; doi:10.1371/journal.pone.0225704)
Supplement: S3 Data Set — (ZIP) [file pone.0225704.s003.zip › set_3_int/group_traj_triad_int/traj_3_0324_98.dat]

3 15240707 15242602 15240204 0 0 1 0 1 1 0 30 20 50 1656.69 1734.36 1611.54 
20042 1
15240204 -8597.25 9077.25 1351 0 0 0 
20042.5 1
15240204 -8027.5 8906.75 1438.62 1483.72 -444.01 1548.74 
20043 1
15240204 -7516.71 8467.14 1504.57 1042.42 -897.157 1375.33 
20043.5 1
15240204 -7281.5 7861.38 1511.25 490.03 -1262.02 1353.81 
20044 1
15240204 -7069.12 7109.62 1353.75 400.708 -1418.4 1473.91 
20044.5 1
15240204 -6453.71 6790.14 1317.43 1230.82 -638.964 1386.79 
20045 1
15240204 -5738.43 6394.57 1320.71 1474.82 -815.611 1685.32 
20045.5 1
15240204 -5130.29 6311.14 1237.57 1231.06 -168.884 1242.59 
20046 1
15240204 -4678.38 6243.38 1156.12 880.918 -132.101 890.767 
20046.5 1
15240204 -4002.29 5988.71 1365.86 1305.19 -491.623 1394.71 
20047 1
15240204 -3388.57 5744.14 1467.14 1303 -519.26 1402.66 
20047.5 2
15240707 -3514.83 4362.33 1912.17 0 0 0 
15240204 -2814.88 5419.25 1523.12 1136.03 -643.352 1305.55 
20048 2
15240707 -2978.14 4273.43 1905.43 1190 -197.128 1206.22 
15240204 -2272.71 5068.43 1543.43 1046.64 -677.261 1246.65 
20048.5 2
15240707 -2205 4164.14 1873.29 1581.07 -223.488 1596.79 
15240204 -1844.14 4777.43 1549 876.424 -595.092 1059.36 
20049 2
15240707 -1591 3911.71 1830.43 1232.93 -506.885 1333.06 
15240204 -1399.71 4643.29 1578.86 892.427 -269.363 932.192 
20049.5 2
15240707 -1103.29 3693.43 1808.43 965.771 -432.249 1058.09 
15240204 -823.143 4470.57 1592.29 1141.73 -342.008 1191.85 
20050 2
15240707 -580.286 3629.71 1893.57 1085.06 -132.187 1093.08 
15240204 -154.714 4712 1588.14 1386.78 500.889 1474.47 
20050.5 2
15240707 76.8571 3927.71 1833.29 1332.95 604.462 1463.6 
15240204 354.429 4748.57 1596.71 1032.74 74.1814 1035.4 
20051 2
15240707 569.625 3759.25 1745.5 944 -322.729 997.642 
15240204 914.75 4468.88 1586.5 1073.41 -535.817 1199.71 
20051.5 2
15240707 1168 3429 1647.29 1155.16 -637.548 1319.42 
15240204 1488.29 4071 1568.86 1107.21 -768.098 1347.55 
20052 2
15240707 1638.71 3186.29 1648.43 972.55 -501.476 1094.23 
15240204 1988.71 3759.43 1557 1033.94 -643.743 1217.97 
20052.5 2
15240707 2095.29 2850.14 1610.57 914.973 -673.633 1136.2 
15240204 2474.57 3527.71 1580.86 973.662 -464.357 1078.72 
20053 2
15240707 2228.43 2690.57 1603.29 273.956 -328.336 427.618 
15240204 2752 3212.86 1572.86 570.841 -647.854 863.466 
20053.5 2
15240707 2485 2364 1553.57 531.204 -676.131 859.844 
15240204 3107.14 2960.57 1553.43 735.285 -522.331 901.928 
20054 2
15240707 2650.25 1791.88 1606.75 323.386 -1119.62 1165.39 
15240204 3394.25 2615.62 1528 561.854 -675.042 878.272 
20054.5 2
15240707 2940.43 1434.14 1556.86 566.755 -698.696 899.659 
15240204 3638 2209.86 1477.86 476.074 -792.515 924.515 
20055 2
15240707 3395.14 1005.43 1634.43 911.251 -859.147 1252.4 
15240204 3963.71 1787.57 1472.86 652.734 -846.264 1068.75 
20055.5 2
15240707 3778.29 607.286 1683 774.026 -804.329 1116.27 
15240204 4309.43 1483.86 1511.29 698.413 -613.564 929.646 
20056 2
15240707 4134.43 155.429 1726.71 715.146 -907.344 1155.3 
15240204 4654 1132.57 1537.86 691.91 -705.393 988.089 
20056.5 2
15240707 4492.14 -255.286 1792.57 718.302 -824.727 1093.68 
15240204 4900.71 779.286 1536 495.41 -709.409 865.27 
20057 2
15240707 4784.14 -463.143 1773 577.075 -410.785 708.35 
15240204 5100.29 396.143 1552.71 394.41 -757.199 853.762 
20057.5 2
15240707 5153.14 -674 1782.71 760.825 -434.757 876.281 
15240204 5318.57 30 1555.86 450.074 -754.934 878.915 
20058 2
15240707 5503.71 -891.286 1785.43 708.225 -438.961 833.228 
15240204 5556.71 -123.429 1548 481.097 -309.957 572.3 
20058.5 2
15240707 5811.86 -1078.71 1778.14 618.761 -376.363 724.233 
15240204 5849.71 -193 1563 588.353 -139.702 604.712 
20059 2
15240707 6048.57 -1349.14 1749.43 456.097 -521.057 692.477 
15240204 6100.71 -428.286 1565.86 483.622 -453.344 662.881 
20059.5 2
15240707 6318.62 -1619.5 1754.88 516.355 -516.935 730.647 
15240204 6245 -710.625 1566.25 275.881 -539.846 606.254 
20060 2
15240707 6538 -2064.14 1687.57 429.305 -870.143 970.284 
15240204 6361.29 -1096.29 1553.14 227.565 -754.718 788.279 
20060.5 2
15240707 6785.57 -2533.29 1602.29 494.155 -936.413 1058.8 
15240204 6491.71 -1560.29 1540.14 260.336 -926.148 962.042 
20061 2
15240707 7137.14 -3020.86 1644.43 707.387 -981.029 1209.47 
15240204 6805.57 -1911.43 1548.71 631.503 -706.525 947.615 
20061.5 2
15240707 7544.71 -3441.57 1632.29 811.895 -838.076 1166.85 
15240204 7047.43 -2354.29 1535.71 481.787 -882.186 1005.17 
20062 2
15240707 7685 -3898.57 1579.71 278.345 -906.746 948.506 
15240204 7298.57 -2786 1516.57 498.299 -856.576 990.972 
20062.5 2
15240707 8103.71 -4240.71 1537.71 851.045 -695.412 1099.03 
15240204 7544 -3242.71 1516 498.839 -928.281 1053.82 
20063 2
15240707 8671.43 -4508.29 1587.43 1144.59 -539.459 1265.34 
15240204 7859.14 -3546.14 1507 635.369 -611.751 882.005 
20063.5 2
15240707 9196.86 -4693.29 1616.43 1065.78 -375.254 1129.91 
15240204 8547.43 -3624.29 1544.86 1396.12 -158.505 1405.09 
20064 2
15240707 9722.86 -5013.43 1680.43 1035.43 -630.202 1212.14 
15240204 9177.86 -3814 1586.43 1241 -373.453 1295.97 
20064.5 2
15240707 10201 -5197 1723.57 948.696 -364.229 1016.21 
15240204 9597.14 -3979.57 1571.57 831.916 -328.515 894.431 
20065 2
15240707 10601.7 -5388.14 1718.57 799.829 -381.523 886.164 
15240204 10011.1 -4290.29 1541.71 826.347 -620.188 1033.19 
20065.5 2
15240707 10975 -5727.5 1695.17 769.661 -699.705 1040.18 
15240204 10348.3 -4743.83 1506.17 695.238 -935.15 1165.27 
20066 3
15242602 11519.4 -5184 1503 0 0 0 
15240707 11414 -5977.67 1697.5 948.164 -540.317 1091.31 
15240204 10661.2 -5045.83 1510.83 675.666 -652.268 939.137 
20066.5 3
15242602 11889.4 -5630.29 1505 816.84 -985.178 1279.77 
15240707 11778.1 -6385.43 1700 738.626 -827.103 1108.9 
15240204 11127.9 -5399 1501.14 946.634 -716.362 1187.14 
20067 3
15242602 12431.3 -6195 1513 1062.46 -1107.28 1534.57 
15240707 12264.1 -6921.71 1738.14 952.941 -1051.54 1419.1 
15240204 11538.6 -5896.43 1508.86 805.322 -975.35 1264.85 
20067.5 3
15242602 12804.4 -6583.29 1543.29 723.145 -752.492 1043.64 
15240707 12538.4 -7274.86 1735.71 531.561 -684.385 866.568 
15240204 11957.7 -6415.43 1539 812.292 -1005.81 1292.86 
20068 3
15242602 13104.7 -6952.86 1578.57 577.473 -710.714 915.745 
15240707 12809.9 -7863.71 1734.86 521.978 -1132.42 1246.93 
15240204 12305.1 -6857.43 1598.86 668.132 -850 1081.16 
20068.5 3
15242602 13343 -7384.29 1602 467.227 -845.938 966.392 
15240707 13128.3 -8289.71 1685.14 624.37 -835.294 1042.86 
15240204 12651.9 -7312.29 1645.57 679.832 -891.877 1121.43 
20069 3
15242602 13611.6 -7872 1577.29 532.88 -967.687 1104.71 
15240707 13469.9 -8713.29 1702.43 677.721 -840.42 1079.63 
15240204 12960.4 -7736.43 1629 612.245 -841.553 1040.7 
20069.5 3
15242602 13887 -8347.17 1533.17 570.245 -983.782 1137.1 
15240707 13733.5 -9108.83 1756.83 545.844 -818.939 984.179 
15240204 13248 -8164 1588 595.386 -885.241 1066.83 
20070 3
15242602 14111.4 -8771.14 1549.43 471.489 -890.706 1007.8 
15240707 14047.1 -9504.43 1738.14 658.914 -831.082 1060.6 
15240204 13391.9 -8509.29 1548.43 302.221 -725.39 785.83 
20070.5 3
15242602 14455.6 -9132.43 1603.57 669.539 -702.89 970.74 
15240707 14461.3 -10109.6 1750.71 805.725 -1177.32 1426.63 
15240204 13478 -8858 1535 167.593 -678.432 698.826 
20071 3
15242602 14813.6 -9519.43 1603 696.498 -752.918 1025.67 
15240707 14822.1 -10533.1 1757.86 702.057 -824.069 1082.58 
15240204 13713.4 -9277.14 1589 458.032 -815.453 935.285 
20071.5 3
15242602 15160.7 -9882 1600.71 675.375 -705.392 976.58 
15240707 15194.4 -10981.7 1734.71 724.291 -872.707 1134.11 
15240204 14125.6 -9721.57 1594.86 801.834 -864.647 1179.22 
20072 3
15242602 15479.9 -10454.4 1600.71 637.012 -1142.57 1308.15 
15240707 15560.6 -11332.3 1715.29 730.824 -699.743 1011.8 
15240204 14566.7 -10113.7 1625.57 880.525 -782.72 1178.12 
20072.5 3
15242602 15942.6 -10868 1573.71 966.001 -863.406 1295.62 
15240707 15912.7 -11642.7 1687 735.163 -648.076 980.034 
15240204 14894.1 -10573.3 1631.71 683.567 -959.439 1178.04 
20073 3
15242602 16243.1 -11191.1 1575 604.771 -650.187 887.97 
15240707 16303.3 -12023.4 1713.29 785.858 -766.025 1097.44 
15240204 15283.1 -10955.4 1632.71 782.696 -768.899 1097.19 
20073.5 3
15242602 16462.4 -11577.7 1573.14 436.824 -770.063 885.331 
15240707 16781.1 -12352 1664.86 951.907 -654.525 1155.22 
15240204 15614 -11366 1615.29 659.078 -817.871 1050.38 
20074 3
15242602 16770.4 -11889.9 1559.38 593.346 -601.466 844.879 
15240707 17353 -12753.2 1583.75 1101.84 -773.121 1346.02 
15240204 15979.6 -11636.8 1576.38 704.48 -521.676 876.606 
20074.5 3
15242602 16917.1 -11747.3 1658.29 289.483 281.241 403.605 
15240707 17830.1 -13094.6 1562 941.11 -673.218 1157.11 
15240204 16283.1 -12000.7 1552.57 598.655 -717.878 934.739 
20075 3
15242602 16581.9 -11355.9 1711.14 -670.571 782.857 1030.79 
15240707 18299.6 -13420.3 1611.43 938.857 -651.429 1142.72 
15240204 16718.9 -12353 1505 871.429 -704.571 1120.63 
20075.5 3
15242602 16145.6 -10961.6 1755.43 -867.367 783.868 1169.09 
15240707 18621.7 -13788.6 1660.86 640.443 -732.178 972.755 
15240204 17140 -12836.4 1445.86 837.262 -961.091 1274.64 
20076 3
15242602 15748.9 -10287 1786 -807.972 1373.87 1593.85 
15240707 19063.6 -14106.9 1716.71 899.913 -648.24 1109.08 
15240204 17619.7 -13113.4 1413.43 977.015 -564.155 1128.2 
20076.5 3
15242602 15385.6 -9805.43 1759.71 -732.431 970.91 1216.19 
15240707 19388 -14493.7 1691.29 654.09 -779.954 1017.92 
15240204 18236.1 -13376.3 1419.86 1242.8 -529.954 1351.07 
20077 3
15242602 15033.6 -9361.14 1735.29 -734.864 927.528 1183.36 
15240707 19722.6 -14854.7 1636.57 698.479 -753.653 1027.55 
15240204 18772.4 -13613.3 1448.71 1119.59 -494.781 1224.05 
20077.5 3
15242602 14730.1 -9136.29 1716.71 -629.52 466.509 783.534 
15240707 20182.3 -15134.4 1622.71 953.764 -580.32 1116.44 
15240204 19228.1 -13800.3 1541.29 945.465 -387.967 1021.97 
20078 3
15242602 14275.7 -8712.86 1720.71 -931.206 867.681 1272.8 
15240707 20670.6 -15454.6 1587.57 1000.59 -656.03 1196.47 
15240204 19642.6 -14151.1 1540.57 849.239 -718.97 1112.71 
20078.5 3
15242602 13951.9 -8308.71 1760.29 -643.851 803.465 1029.61 
15240707 21120.7 -15761.7 1520.57 894.916 -610.622 1083.39 
15240204 20004.3 -14493 1533 719.114 -679.636 989.46 
20079 3
15242602 13668.3 -7938.14 1722.43 -548.494 716.773 902.557 
15240707 21578.1 -16127.7 1495.43 884.775 -707.93 1133.13 
15240204 20420.9 -14804.7 1510.86 805.747 -602.929 1006.36 
20079.5 3
15242602 13339.1 -7585 1719.25 -631.786 677.817 926.602 
15240707 22055.1 -16488.4 1450.5 915.513 -692.247 1147.77 
15240204 20942.1 -15068.8 1483.62 1000.51 -506.786 1121.54 
20080 3
15242602 13012.3 -7112 1747 -623.739 902.672 1097.21 
15240707 22476.9 -16655.1 1410.14 804.832 -318.259 865.473 
15240204 21427.1 -15490.7 1444.43 925.607 -805.275 1226.87 
20080.5 3
15242602 12804.7 -6796 1785 -421.893 642.276 768.448 
15240707 22858 -16799.4 1617.29 774.681 -293.264 828.332 
15240204 21878.3 -15787.6 1401.57 916.957 -603.368 1097.66 
20081 3
15242602 12449.3 -6685.57 1808.86 -725.364 225.364 759.567 
15240707 23334.4 -16931.4 1678.71 972.303 -269.388 1008.93 
15240204 22371.6 -15987.6 1473.29 1006.71 -408.163 1086.3 
20081.5 3
15242602 11841.6 -6514.71 1758 -1250.44 351.558 1298.92 
15240707 23841.3 -17074.4 1646.43 1042.92 -294.239 1083.63 
15240204 22784.7 -16099.7 1537.57 850.088 -230.747 880.848 
20082 3
15242602 11323 -6328.62 1703.88 -1008.89 362.041 1071.89 
15240707 24240.9 -17094.9 1614.38 777.411 -39.779 778.428 
15240204 23181.4 -16375.1 1535 771.713 -535.819 939.491 
20082.5 3
15242602 10780.4 -6186.86 1664 -1091.69 285.247 1128.34 
15240707 24662.1 -17227 1600 847.621 -265.845 888.333 
15240204 23676.7 -16548.6 1554.14 996.659 -348.987 1055.99 
20083 3
15242602 10357.1 -5855 1618.29 -910.292 713.671 1156.7 
15240707 25299.9 -17456.1 1643.57 1371.43 -492.78 1457.27 
15240204 24151.1 -16648.6 1559.29 1020.28 -215.054 1042.69 
20083.5 3
15242602 10029.3 -5628.86 1604.57 -655.714 452.286 796.57 
15240707 25968.1 -17742.7 1679.14 1336.57 -573.143 1454.28 
15240204 24519.6 -16926.3 1589.57 736.857 -555.429 922.746 
20084 3
15242602 9696.14 -5249.29 1647.29 -667.621 760.664 1012.09 
15240707 26508.3 -18046.1 1652.71 1082.45 -608.073 1241.55 
15240204 24995.4 -17157.9 1698.14 953.622 -464.071 1060.55 
20084.5 3
15242602 9437.25 -4727.12 1684.38 -500.76 1009.98 1127.31 
15240707 27096.6 -18195.4 1697.12 1137.99 -288.65 1174.02 
15240204 25622.2 -17293 1647.12 1212.42 -261.398 1240.28 
20085 3
15242602 9247.43 -4231.71 1649.86 -375.141 979.073 1048.48 
15240707 27605 -18316.6 1729.14 1004.69 -239.519 1032.85 
15240204 26243.7 -17334.3 1592.43 1228.19 -81.5923 1230.9 
20085.5 3
15242602 9030.43 -3925.71 1688 -458.774 646.934 793.094 
15240707 28107.7 -18379 1718.71 1062.82 -131.984 1070.98 
15240204 26767.7 -17431.3 1561.43 1107.82 -205.074 1126.64 
20086 3
15242602 8805.38 -3410.38 1695 -445.651 1020.47 1113.54 
15240707 28678.5 -18478.6 1706 1130.27 -197.277 1147.36 
15240204 27362 -17479 1595.88 1176.8 -94.4837 1180.59 
20086.5 3
15242602 8589.57 -2867.29 1715.43 -429.888 1081.85 1164.13 
15240707 29197 -18530.7 1666 1032.87 -103.764 1038.07 
15240204 27931.3 -17646.9 1620.43 1134.04 -334.377 1182.3 
20087 3
15242602 8325.62 -2382.88 1684.38 -505.644 927.99 1056.81 
15240707 29882.4 -18834 1571.62 1312.98 -581.007 1435.79 
15240204 28502.8 -17808.6 1579.12 1094.76 -309.9 1137.78 
20087.5 3
15242602 7996.43 -1909.71 1702.14 -645.483 927.766 1130.22 
15240707 30552.9 -19187.4 1436.86 1314.67 -692.997 1486.14 
15240204 29009.6 -18044.9 1509.57 993.768 -463.2 1096.42 
20088 3
15242602 7735.57 -1498.71 1720.71 -546.87 861.635 1020.53 
15240707 30943.6 -19353 1335.57 819.108 -347.11 889.619 
15240204 29491.4 -18178 1475.86 1010.18 -279.125 1048.04 
20088.5 3
15242602 7497.86 -1077 1731.14 -471.655 836.735 960.512 
15240707 31416.6 -19563.4 1294.29 938.492 -417.517 1027.17 
15240204 29940.3 -18485 1425.86 890.59 -609.127 1078.97 
20089 3
15242602 7380.57 -829.143 1735.29 -238.871 504.801 558.465 
15240707 31991.7 -19818.1 1403.71 1171.37 -518.766 1281.1 
15240204 30502.7 -18819.7 1358.71 1145.48 -681.699 1332.98 
20089.5 3
15242602 7194.86 -459 1727 -369.213 735.87 823.301 
15240707 32530.4 -19909.1 1430.57 1071 -180.915 1086.18 
15240204 31045.6 -19146.4 1282.71 1079.24 -649.531 1259.62 
20090 3
15242602 6945.43 -80.5714 1736 -494.898 750.85 899.278 
15240707 32797.7 -20034.1 1400.57 530.329 -248.016 585.458 
15240204 31609.4 -19427.1 1226.71 1118.76 -556.973 1249.74 
20090.5 3
15242602 6641.71 187.143 1693.71 -626.215 551.988 834.767 
15240707 33713.4 -20436.7 1625.57 1888.07 -830.044 2062.47 
15240204 32144.1 -19712.6 1339.43 1102.5 -588.513 1249.74 
20091 3
15242602 6334.5 453.875 1693.5 -578.558 502.32 766.195 
15240707 34273.9 -20578.1 1724.75 1055.45 -266.31 1088.53 
15240204 32844.1 -19990.1 1573.12 1318.23 -522.7 1418.08 
20091.5 3
15242602 5929.29 775 1683.29 -774.788 614.006 988.585 
15240707 34851 -20739.6 1767.71 1103.49 -308.693 1145.85 
15240204 33325.4 -20204.3 1636.14 920.275 -409.485 1007.27 
20092 3
15242602 5639.57 996.571 1644.86 -573.692 438.755 722.238 
15240707 35403.1 -20894.6 1757 1093.35 -306.931 1135.62 
15240204 33731.4 -20456.3 1631.14 803.96 -499.01 946.236 
20092.5 3
15242602 5401.57 1212.57 1586.57 -481.781 437.247 650.614 
15240707 36017.1 -21100.9 1693.86 1242.91 -417.582 1311.19 
15240204 34226.9 -20658.6 1627.57 1002.89 -409.485 1083.27 
20093 3
15242602 5012.14 1499.71 1550.14 -788.317 581.261 979.443 
15240707 36657.7 -21263 1658 1296.7 -328.224 1337.6 
15240204 34700.4 -20807.7 1652.14 958.647 -301.909 1005.06 
20093.5 3
15242602 4599.43 1647.71 1559.71 -838.85 300.813 891.155 
15240707 37190.6 -21531.4 1682.57 1083.04 -545.587 1212.7 
15240204 35322.7 -21058.6 1574.57 1264.81 -509.872 1363.71 
20094 3
15242602 4234.75 1853.62 1559.38 -722.136 407.744 829.298 
15240707 37764.8 -21816.1 1782.75 1136.99 -563.755 1269.08 
15240204 36100.6 -21209 1542.88 1540.42 -297.878 1568.95 
20094.5 3
15242602 3872.71 2133.71 1544.43 -724.071 560.179 915.467 
15240707 38325.1 -22038.9 1877.29 1120.79 -445.464 1206.07 
15240204 36566.3 -21444.7 1573.43 931.321 -471.429 1043.84 
20095 3
15242602 3536.57 2414.43 1583.29 -691.652 577.601 901.114 
15240707 38852 -22294.6 1812.57 1084.07 -526.161 1205.01 
15240204 36916.3 -21609.3 1612.43 720.165 -338.624 795.804 
20095.5 3
15242602 3103.57 2498.57 1642.43 -896.48 174.209 913.25 
15240707 39393.3 -22598.6 1768.14 1120.67 -629.4 1285.32 
15240204 37360.1 -21759.9 1651.43 918.959 -311.742 970.396 
20096 3
15242602 2616 2519.71 1658.29 -986.987 42.7993 987.914 
15240707 39990.1 -23078.9 1737 1208.21 -972.238 1550.81 
15240204 37827.4 -21837.7 1683.57 945.922 -157.606 958.962 
20096.5 3
15242602 2244.57 2599 1650 -729.722 155.768 746.162 
15240707 40518.4 -23481.1 1722.29 1037.89 -790.345 1304.55 
15240204 38375.7 -22092 1670.29 1077.18 -499.579 1187.39 
20097 3
15242602 1904.86 2830.57 1723.29 -658.361 448.782 796.771 
15240707 41053 -23819 1739.57 1035.99 -654.762 1225.56 
15240204 38871.3 -22323.3 1661 960.41 -448.228 1059.86 
20097.5 3
15242602 1562.71 2991.43 1770.57 -661.785 311.136 731.276 
15240707 41549.7 -24068 1704.14 960.763 -481.625 1074.72 
15240204 39385.6 -22566.4 1661.71 994.75 -470.296 1100.32 
20098 3
15242602 1017.14 3132.43 1775.29 -1115.69 288.344 1152.35 
15240707 41811.1 -24187.9 1734.57 534.619 -245.107 588.128 
15240204 39850.3 -22947.4 1623.71 950.336 -779.141 1228.9 
20098.5 3
15242602 671 3232.43 1841.43 -719.632 207.9 749.061 
15240707 42520.9 -24531.4 1605.86 1475.5 -714.286 1639.3 
15240204 40304.4 -23324.3 1537.57 944.164 -783.487 1226.91 
20099 3
15242602 274.429 2989.43 1802.71 -824.473 -505.198 966.944 
15240707 42951.6 -24580.7 1583.57 895.456 -102.465 901.299 
15240204 40767 -23606 1539 961.687 -585.685 1126 
20099.5 3
15242602 -148.857 3135.29 1811.71 -849.971 292.886 899.018 
15240707 43670.7 -24696.9 1586.43 1444.06 -233.219 1462.77 
15240204 41213.3 -23895.4 1500.71 896.156 -581.182 1068.11 
20100 3
15242602 -591.625 3323.62 1801.25 -841.764 358.059 914.753 
15240707 44662.1 -24550.9 1596.12 1884.81 277.533 1905.13 
15240204 41707.9 -24068.4 1488.25 940.284 -328.795 996.113 
20100.5 3
15242602 -998.286 3613.14 1798.43 -816.588 581.361 1002.4 
15240707 45451 -24653.9 1605 1584.09 -206.791 1597.53 
15240204 42006.9 -24260.1 1484.29 600.366 -385.076 713.248 
20101 3
15242602 -1368.57 3853.86 1779.14 -765.053 497.344 912.5 
15240707 45839.4 -24611.3 1626.43 802.538 87.9575 807.344 
15240204 42328.4 -24362.3 1508.29 664.404 -211.039 697.115 
20101.5 3
15242602 -1768.5 4064.62 1815.5 -793.509 418.19 896.961 
15240707 46246 -24561.9 1683.25 806.689 98.0371 812.625 
15240204 42934 -24584.9 1511.38 1201.53 -441.645 1280.13 
20102 3
15242602 -2113.29 4296.43 1805.43 -690.953 464.536 832.593 
15240707 46535.9 -24377 1834.57 580.876 370.491 688.971 
15240204 43792.7 -24958.7 1557.14 1720.87 -749.177 1876.88 
20102.5 3
15242602 -2548.86 4407.57 1819.14 -850.725 217.076 877.984 
15240707 47007.4 -24157.7 1860.29 921.038 428.292 1015.75 
15240204 44361.9 -25123.3 1558.57 1111.61 -321.429 1157.15 
20103 3
15242602 -2965.29 4487.86 1827 -837.884 161.541 853.315 
15240707 47381.4 -24312.4 1862.86 752.515 -311.296 814.361 
15240204 44792.4 -25240.1 1573.57 866.341 -235.125 897.681 
20103.5 2
15242602 -3199.86 4631.29 1767.43 -463.58 283.456 543.372 
15240204 45301 -25218.7 1574.71 1005.08 42.349 1005.97 
20104 2
15242602 -3662.71 4637.29 1708.29 -958.296 12.4224 958.377 
15240204 45785.1 -25193.7 1574.86 1002.37 51.7598 1003.7 
20104.5 2
15242602 -4184.88 4864.12 1674.75 -1023.84 444.783 1116.28 
15240204 46291.5 -24946.5 1579.25 992.857 484.734 1104.87 
20105 2
15242602 -4513.43 4989.71 1651.29 -627.011 239.674 671.257 
15240204 46719.6 -24421.3 1613.43 816.93 1002.32 1293.06 
20105.5 2
15242602 -4915.33 5100.17 1585.33 -818.543 224.954 848.892 
15240204 47130.3 -24182.2 1614 836.582 487.004 968.01 
20106 2
15242602 -5385.33 5298.33 1347.67 -943.775 397.925 1024.23 
15240204 47546.8 -24037.8 1613.33 836.345 289.826 885.14 
20106.5 1
15242602 -5743.71 5252.71 1380.43 -754.486 -96.0401 760.574 
20107 1
15242602 -6148.71 5328.43 1400 -810 151.429 824.033 
20107.5 1
15242602 -6587.71 5519.29 1531.43 -865.878 376.444 944.169 
20108 1
15242602 -6920.43 5576.86 1421.71 -648.566 112.225 658.204 
20108.5 1
15242602 -7419.29 5788.86 1424.57 -961.189 408.478 1044.38 
20109 1
15242602 -8012.71 6018.57 1382.14 -1186.86 459.429 1272.68 
20109.5 1
15242602 -8261.14 6182.71 1580.14 -486.162 321.219 582.696 
20110 1
15242602 -8489.71 6479.14 1520.71 -468.384 607.436 767.047 
20110.5 1
15242602 -8837.43 6699.14 1579.57 -688.543 435.644 814.786 
20111 1
15242602 -9197.5 6929.17 1598.5 -734.84 469.436 871.986 
20111.5 1
15242602 -9448.83 7350.83 1559.67 -540.502 906.81 1055.67 
20112 1
15242602 -9700.14 7769.43 1564.29 -501.616 835.519 974.531 
20112.5 1
15242602 -9985.14 8252.43 1586 -547.025 927.063 1076.42 
20113 1
15242602 -10256.2 8673.83 1516 -568.184 883.448 1050.39 
20113.5 1
15242602 -10544.4 9189 1489.43 -581.173 1038.64 1190.19 
20114 1
15242602 -10701.3 9725.29 1525.71 -306.362 1047.43 1091.32 
20114.5 1
15242602 -10825.9 10338.7 1464 -238.643 1175.15 1199.14 
20115 1
15242602 -11036.9 10781.3 1476.71 -408.915 857.697 950.187 
20115.5 1
15242602 -11224.9 11039.7 1474.57 -367.906 505.731 625.395 
20116 1
15242602 -11295.9 11170.1 1624.57 -142 260.857 297.002 
20116.5 1
15242602 -11262 11240.7 1618.83 72.0365 150.051 166.447 
20117 1
15242602 -11239.6 11295.3 1618.43 48.3374 117.713 127.252 
20117.5 1
15242602 -11298.1 11403.2 1603.25 -110.478 203.706 231.736 
20118 1
15242602 -11297.1 11378 1606.43 1.92577 -49.5098 49.5472 
20118.5 1
15242602 -11226.9 11400.7 1604.86 144.324 46.6412 151.673 
20119 1
15242602 -11172.7 11416.9 1605.86 107.854 32.1571 112.546 
20119.5 1
15242602 -11158.3 11452.6 1612 28.6281 70.8617 76.4261 
20120 1
15242602 -11230.7 11281.3 1611.71 -146.914 -347.436 377.22 
20120.5 1
15242602 -11242.4 10922.1 1610.57 -23.57 -722.621 723.006 
20121 1
15242602 -11327 10820.4 1608 -169.822 -204.246 265.623 
20121.5 1
15242602 -11428.4 10844.3 1614 -206.576 48.5889 212.213 
20122 1
15242602 -11547.3 11013.4 1609 -234.896 334.274 408.553 
20122.5 1
15242602 -11543.1 11192.6 1600 7.98602 343.947 344.04 
20123 1
15242602 -11507.6 11080.9 1580.43 70.683 -222.202 233.174 
20123.5 1
15242602 -11378.3 10813.4 1616.29 273.91 -566.586 629.322 
20124 1
15242602 -11337.6 10604 1629.71 83.6022 -430.038 438.089 
20124.5 1
15242602 -11130.4 10462 1463.38 391.676 -268.431 474.832 
20125 1
15242602 -10973.1 10282.7 1410.14 304.124 -346.781 461.247 
20125.5 1
15242602 -10949.3 10108.7 1450 48.4901 -353.659 356.967 
20126 1
15242602 -11013.6 10075.3 1467.57 -130.133 -67.6692 146.676 
20126.5 1
15242602 -11027.7 10022.6 1471 -28.863 -107.58 111.385 
20127 1
15242602 -10870.1 10172.2 1470.75 318.362 302.381 439.077 
20127.5 1
15242602 -10787 10276.6 1480.14 164.604 206.577 264.137 
20128 1
15242602 -11012.6 10548 1438.29 -453.866 546.134 710.11 
20128.5 1
15242602 -10780.5 11018.1 1572.25 464.143 940.25 1048.57 
20129 1
15242602 -10757.3 11372.9 1596 46.3359 708.048 709.563 
20129.5 1
15242602 -10626.8 11794.6 1456.62 262.12 846.923 886.559 
20130 1
15242602 -10441 12152.1 1566.29 364.931 702.393 791.537 
20130.5 1
15242602 -10389.1 12680.6 1495.29 108.036 1100.89 1106.18 
20131 1
15242602 -10453.8 13214.6 1575.88 -128.956 1065.98 1073.75 
20131.5 1
15242602 -10556.6 13589.9 1580.71 -202.804 740.103 767.386 
20132 1
15242602 -10706.7 14086.7 1790.29 -303.319 1003.75 1048.58 
20132.5 1
15242602 -10748.6 14434 1700.62 -80.7528 669.144 673.999 
20133 1
15242602 -10777 14735.7 1964.67 -57.4393 610.661 613.357 
20133.5 1
15242602 -10784.4 15245.9 1945.38 -14.7796 1022.46 1022.57 
20134 1
15242602 -10782 15786.6 1871.57 4.49811 1024.05 1024.06 
20134.5 1
15242602 -10911.4 16048.1 1792.57 -273.056 551.838 615.699 
20135 1
15242602 -10831.4 16276.3 1782.43 163.599 466.55 494.402 
20135.5 1
15242602 -10715.5 16473.8 1810.62 225.104 383.426 444.62 
20136 1
15242602 -10680.6 16694.1 1752.29 66.913 422.209 427.478 
20136.5 1
15242602 -10660 16951.1 1719.57 42.9466 536.534 538.251 
20137 1
15242602 -10772 17216.9 1806 -231.405 548.996 595.773 
20137.5 1
15242602 -10836.5 17462.8 1902.88 -125.486 478.391 494.575 
20138 1
15242602 -10847.4 17567.7 1904.57 -21.3449 205.008 206.117 
20138.5 1
15242602 -10795.3 17630.9 1882 107.956 130.731 169.544 
20139 1
15242602 -10643.1 17723.1 1774 300.678 182.383 351.668 
20139.5 1
15242602 -10615.7 17780.3 1740 55.4113 115.44 128.05 
20140 1
15242602 -10586.3 17862.4 1928.86 60.0583 167.638 178.072 
20140.5 1
15242602 -10522.4 17887.4 1978 124.965 48.9237 134.201 
20141 1
15242602 -10674.9 17939.4 1939.14 -291.45 99.4264 307.943 
20141.5 1
15242602 -10781.6 17965.1 1908.86 -219.577 52.9101 225.861 
20142 1
15242602 -10798.6 17920.1 1895.14 -35.2697 -93.361 99.8009 
20142.5 1
15242602 -10833.1 17500.1 1807 -69.2814 -841.683 844.53 
20143 1
15242602 -10940.3 17310.4 1794 -217.77 -385.598 442.843 
20143.5 1
15242602 -10998.9 17228.9 1828.5 -108.902 -151.587 186.65 
20144 1
15242602 -11026.5 17197.7 1857.33 -55.5835 -62.7934 83.8602 
20144.5 1
15242602 -10974.6 17399 1869.38 103.75 402.667 415.818 
20145 1
15242602 -10918 17524.3 1900.43 111.907 247.6 271.715 
20145.5 1
15242602 -10905.6 17579.9 1909.14 26.3317 117.736 120.645 
20146 1
15242602 -10890.3 17614.6 1914.86 31.9117 72.4724 79.1872 
20146.5 1
15242602 -10918.1 17599.4 1933.14 -55.7143 -30.2857 63.4138 
20147 1
15242602 -10983.6 17574.6 1931 -123.319 -46.7111 131.869 
20147.5 1
15242602 -11087.6 17386.7 1935 -193.93 -350.58 400.643 
20148 1
15242602 -11039.6 17291.1 1951.14 98.1595 -195.443 218.708 
20148.5 1
15242602 -11109.7 17300.4 1978.57 -140.567 18.6086 141.793 
20149 1
15242602 -11034.1 17191.6 2003.43 154.227 -222.157 270.444 
20149.5 1
15242602 -10861.4 17014.1 1994.43 352.478 -362.099 505.328 
20150 1
15242602 -10847.7 16903.6 1875.14 28.3353 -228.453 230.204 
20150.5 1
15242602 -10830.1 16817.6 1784.25 34.154 -166.886 170.345 
20151 1
15242602 -10706.4 16711.4 1725.14 234.718 -201.511 309.353 
20151.5 1
15242602 -10534.9 16698.4 1732.14 352.303 -26.694 353.313 
20152 1
15242602 -10475.9 16538.9 1703.57 124.473 -336.649 358.923 
20152.5 1
15242602 -10483.7 16473.1 1796 -16.3011 -136.337 137.308 
20153 1
15242602 -10509.2 16233 1773.25 -49.2018 -462.703 465.312 
20153.5 1
15242602 -10654.3 16040.6 1731.57 -273.652 -363.073 454.651 
20154 1
15242602 -10731.1 16075.3 1899.43 -159.786 72.1711 175.329 
20154.5 1
15242602 -10521 15830.6 1973.86 436.887 -508.762 670.603 
20155 1
15242602 -10535.2 15802.1 2005.75 -28.1621 -56.2182 62.8776 
20155.5 1
15242602 -10528 15818.4 1983.43 14.1879 31.9052 34.9176 
20156 1
15242602 -10541.1 15808 1879.14 -27.611 -21.9088 35.2472 
20156.5 1
15242602 -10696.4 16102.5 1840.12 -297.95 565.259 638.978 
20157 1
15242602 -10688.1 16514.6 1923.29 16.5971 830.789 830.955 
20157.5 1
15242602 -10594.1 16520.4 1978.62 187.287 11.5609 187.643 
20158 1
15242602 -10558.7 16526.1 1982.57 71.2489 11.6053 72.1879 
20158.5 1
15242602 -10550.8 16587 1980.12 15.7709 120.509 121.537 
20159 1
15242602 -10598.7 16583 1994.43 -92.5951 -7.72201 92.9166 
20159.5 1
15242602 -10610.7 16582.7 1972 -24.8963 -0.592768 24.9033 
20160 1
15242602 -10657.1 16603.1 1909.62 -94.9094 41.7397 103.682 
20160.5 1
15242602 -10596.3 16598.3 1909.71 118.135 -9.39667 118.508 
20161 1
15242602 -10553 16550.4 1926.75 88.7002 -98.1777 132.312 
20161.5 1
15242602 -10332 16500.9 1967.38 429.126 -96.1165 439.759 
20162 1
15242602 -10328.6 16367.7 1970.14 6.82982 -265.26 265.348 
20162.5 1
15242602 -10301.2 16094.4 1979.12 53.8884 -539.131 541.817 
20163 1
15242602 -10332.1 15996.9 1965.5 -61.3817 -193.837 203.324 
20163.5 1
15242602 -10325.2 15913.5 1971.25 14.0593 -170.501 171.08 
20164 1
15242602 -10451.8 15832.9 1954.12 -250.992 -159.97 297.637 
20164.5 1
15242602 -10508 15784.3 1953 -110.947 -95.8369 146.608 
20165 1
15242602 -10593.7 16201.4 1954.14 -185.128 900.956 919.78 
20165.5 1
15242602 -10704.1 16377 1943.5 -217.773 346.295 409.078 
20166 1
15242602 -10654 16481.4 1940.14 100.855 210.118 233.069 
20166.5 1
15242602 -10581.8 16546.6 1949.12 145.08 130.917 195.416 
20167 1
15242602 -10453.1 16598.1 1956.43 260.338 104.287 280.449 
20167.5 1
15242602 -10452.4 16534.2 1956 1.47381 -122.635 122.644 
20168 1
15242602 -10623.3 16167.6 1947.71 -329.308 -706.51 779.487 
20168.5 1
15242602 -10661.6 16084.1 1944.29 -77.8165 -169.57 186.573 
20169 1
15242602 -10676.1 15987 1885.75 -28.5925 -190.85 192.98 
20169.5 1
15242602 -10765.4 16012.1 1950.14 -185.662 52.2721 192.88 
20170 1
15242602 -10799.9 15895 1860.5 -69.0309 -234.755 244.694 
20170.5 1
15242602 -10762.3 15949.4 1932.29 74.4342 107.779 130.984 
20171 1
15242602 -10694.2 16043.9 1930.62 137.446 190.801 235.152 
20171.5 1
15242602 -10473.9 16346.9 1928.14 438.157 602.35 744.854 
20172 1
15242602 -10452 16480.9 1929.25 43.8019 268.573 272.121 
20172.5 1
15242602 -10537.7 16324 1926.57 -168.729 -308.809 351.898 
20173 1
15242602 -10594.4 16126.4 1929.12 -116.346 -405.801 422.15 
20173.5 1
15242602 -10630.4 15978.4 1892.38 -67.7966 -278.719 286.846 
20174 1
15242602 -10721.3 16003.3 1822.14 -182.919 50.1222 189.662 
20174.5 1
15242602 -10660 15711.3 1939.14 131.233 -625.268 638.891 
20175 1
15242602 -10687.7 15435.7 1897.43 -56.7916 -564.696 567.544 
20175.5 1
15242602 -10536.9 15190.2 1793 292.324 -475.706 558.345 
20176 1
15242602 -10399.2 14956.1 1858 270.383 -459.971 533.554 
20176.5 1
15242602 -10344 14491.3 1937.57 110.06 -925.975 932.492 
20177 1
15242602 -10305.8 14165.6 1520.25 78.7037 -670.084 674.69 
20177.5 1
15242602 -10307.8 13847.9 1629.75 -3.89105 -618.191 618.203 
20178 1
15242602 -10375.1 13404.2 1666.25 -130.825 -861.408 871.286 
20178.5 1
15242602 -10338.9 12918.6 1554.14 73.5656 -985.149 987.892 
20179 1
15242602 -10287.5 12449.5 1519.5 104.173 -951.463 957.149 
20179.5 1
15242602 -10205.4 12074 1486.29 159.983 -731.969 749.248 
20180 1
15242602 -10118.4 11736.1 1565.43 180.873 -702.406 725.32 
20180.5 1
15242602 -10072.5 11475.8 1532.88 91.3093 -517.68 525.671 
20181 1
15242602 -9989.71 11254.6 1464 163.608 -437.112 466.727 
20181.5 1
15242602 -10085.2 10694 1509 -190.31 -1116.68 1132.78 
20182 1
15242602 -10090.1 10425.3 1439.57 -9.72735 -534.223 534.312 
20182.5 1
15242602 -10031.1 10321.4 1411.62 121.436 -213.808 245.887 
20183 1
15242602 -9847.86 10107.6 1463.71 363.627 -424.213 558.732 
20183.5 1
15242602 -9728 10015.4 1490 256.653 -197.308 323.731 
20184 1
15242602 -9700.29 9970.57 1514.29 54.3417 -87.9552 103.388 
20184.5 1
15242602 -9680.5 9891.12 1521.12 38.0495 -152.782 157.448 
20185 1
15242602 -9211.43 9547.14 1488.14 903.799 -662.779 1120.77 
20185.5 1
15242602 -8956.86 9243.14 1481 534.814 -638.655 833.011 
20186 1
15242602 -8987.5 9212.88 1502.12 -59.0421 -58.3196 82.9888 
20186.5 1
15242602 -9019.86 9262 1468.57 -64.5851 98.0539 117.413 
20187 1
15242602 -9160.86 9493.43 1603.14 -290.123 476.19 557.61 
20187.5 1
15242602 -9145.86 9602.57 1529.57 31.3152 227.856 229.997 
20188 1
15242602 -9236 9788.86 1480.57 -181.74 375.576 417.237 
20188.5 1
15242602 -9349.38 9923.62 1505.88 -222.741 264.77 346.001 
20189 1
15242602 -9620.14 9938.86 1498.86 -535.114 30.103 535.96 
20189.5 1
15242602 -9953 9739.5 1487.75 -668.388 -400.316 779.099 
20190 1
15242602 -10172.3 9501.86 1585.14 -434.229 -470.58 640.313 
20190.5 1
15242602 -10384 9355 1585 -448.547 -311.138 545.895 
20191 1
15242602 -10612 9296.88 1361.62 -428.571 -109.258 442.279 
20191.5 1
15242602 -10632.7 9364 1424.57 -39.5311 128.101 134.062 
20192 1
15242602 -10695.9 9399.57 1409.71 -130.731 73.6469 150.048 
20192.5 1
15242602 -10692.9 9350.71 1420.57 6.04839 -98.5023 98.6878 
20193 1
15242602 -10751.3 9418.71 1514.29 -120.471 140.206 184.854 
20193.5 1
15242602 -10732.9 9492.12 1498.75 35.3373 140.903 145.267 
20194 1
15242602 -10802 10024.1 1426.29 -131.918 1015.3 1023.84 
20194.5 1
15242602 -10683.9 10261.4 1414.43 238.672 479.365 535.495 
20195 1
15242602 -10456.3 10362.3 1415.5 476.989 211.54 521.793 
20195.5 1
15242602 -10498.4 10193.9 1428.86 -89.9471 -359.992 371.059 
20196 1
15242602 -10508.6 10018.3 1386.71 -20.3672 -352.553 353.141 
20196.5 1
15242602 -10324.8 9853.38 1472.12 347.489 -311.74 466.83 
20197 1
15242602 -10230 9784.86 1482.14 182.212 -131.765 224.862 
20197.5 1
15242602 -10198.3 9739.86 1528.86 68.3498 -96.9828 118.648 
20198 1
15242602 -10449.7 9724 1422.71 -514.169 -32.4277 515.19 
20198.5 1
15242602 -10809.4 10006.7 1378 -722.318 567.699 918.709 
20199 1
15242602 -10562.7 10691.3 1398.67 400.588 1111.39 1181.38 
20199.5 1
15242602 -10290.9 10824 1426 658.134 321.227 732.344 
20200 1
15242602 -10165.4 10862.9 1439.57 241.674 74.8693 253.005 
20200.5 1
15242602 -10121 10949.8 1434.17 93.7312 183.494 206.048 
20201 1
15242602 -10039.1 11011 1432.14 159.255 119.001 198.805 
20201.5 1
15242602 -9947.43 11028.7 1431.43 180.896 34.9394 184.239 
20202 1
15242602 -9922.86 11007.9 1438.71 49.5392 -42.0507 64.9799 
20202.5 1
15242602 -9852.57 11013 1433 148.282 10.8499 148.679 
20203 1
15242602 -9821.62 10742 1468.38 58.8335 -515.209 518.557 
20203.5 1
15242602 -9858.43 10278.9 1484.86 -72.3056 -909.907 912.776 
20204 1
15242602 -10308.3 9899.14 1476 -947.068 -799.398 1239.34 
20204.5 1
15242602 -10701.1 10237.4 1391.86 -815.056 701.838 1075.59 
20205 1
15242602 -10749.3 10485 1367.14 -97.2583 500.144 509.513 
20205.5 1
15242602 -10724.8 10581 1366.12 46.7347 182.857 188.735 
20206 1
15242602 -10662.6 10666.9 1376.14 122.158 168.678 208.267 
20206.5 1
15242602 -10613.9 10728.3 1390.14 99.4169 125.364 160 
20207 1
15242602 -10585.7 10776 1390.71 57.6698 97.7752 113.516 
20207.5 1
15242602 -10601.8 10790.2 1385.38 -30.5442 27.1429 40.8618 
20208 1
15242602 -10542.7 10667.1 1392.43 119.991 -250.218 277.501 
20208.5 1
15242602 -10679.2 10340.2 1429.25 -267.717 -640.966 694.63 
20209 1
15242602 -10833.5 9940 1459.5 -320.021 -830.394 889.926 
20209.5 1
15242602 -10715 9793.38 1518 232.809 -288.065 370.38 
20210 1
15242602 -10760.6 9892.71 1477.43 -90.5993 197.494 217.283 
20210.5 1
15242602 -10912.6 10191.8 1430.25 -304.717 599.27 672.292 
20211 1
15242602 -10898.7 10318.9 1414.86 27.7659 253.707 255.222 
20211.5 1
15242602 -10854.1 10372.4 1413.62 88.1211 105.767 137.666 
20212 1
15242602 -10771.9 10511.4 1406.43 158.207 267.411 310.706 
20212.5 1
15242602 -10675.4 10486.6 1400.75 194.913 -50.1082 201.251 
20213 1
15242602 -10587.9 10436.6 1400.71 175.036 -100.107 201.641 
20213.5 1
15242602 -10446.6 10511.6 1396 287.751 152.749 325.781 
20214 1
15242602 -10394.3 10481.4 1406.71 108.929 -62.7976 125.734 
20214.5 1
15242602 -10442.1 10478.2 1391.5 -95.2974 -6.33182 95.5075 
20215 1
15242602 -10404.3 10583.4 1393 77.6987 215.972 229.524 
20215.5 1
15242602 -9936.88 10647.9 1377.88 934.821 128.893 943.665 
20216 1
15242602 -9494 10574 1255 866.683 -144.569 878.658 
20216.5 1
15242602 -9157.14 10569.3 1274.14 676.42 -9.46644 676.486 
20217 1
15242602 -8852.75 10692.9 1243.12 600.38 243.766 647.98 
20217.5 1
15242602 -8484.25 11255.8 1263.88 711.39 1086.63 1298.79 
20218 1
15242602 -8244.62 11632 1340.5 463.491 727.756 862.817 
20218.5 1
15242602 -7912.62 11903.8 1168.75 670.707 548.99 866.74 
20219 1
15242602 -7553.75 12299 1246.88 726.468 800.101 1080.7 
20219.5 1
15242602 -7226 12653.6 1176 681.393 737.155 1003.84 
20220 1
15242602 -7128.5 12810.6 872 194.223 312.856 368.241 
20220.5 1
15242602 -7049.29 13172.6 786 165.03 754.055 771.903 
